# Supplementary material for: A genomic analysis of mouse models of breast cancer reveals molecular features of mouse models and relationships to human breast cancer
Source: Breast Cancer Res. 2014 Jun 5;16(3):R59. doi: 10.1186/bcr3672 (PMC4078930; doi:10.1186/bcr3672)
Supplement: Additional file 3 — Fold change values organized by mouse tumor model type comparing the mouse model to normal mammary gland. [file bcr3672-S3.zip › Additional_File_3/p53mutant_vs_NMLmammary/AdditionalFile75_p53mutant_vs_NMLmammary/DownregulatedGenesgather_gene_ontology_121024.txt]

#	Annotation	Total Genes With Ann	Your Genes (With Ann)	Your Genes (No Ann)	Genome (With Ann)	Genome (No Ann)	ln(Bayes factor)	neg ln(p value)	FE: neg ln(p value)	FE: neg ln(FDR)	Genes
1	GO:0006629 [5]: lipid metabolism	33	33	202	401	11993	20.83	10.41	26.06	19.59	1600020H07Rik AI325464 Aacs Acadvl Acdc Acox1 Adh1 Adpn Afp Agpat3 Cpt2 Crat Dgat2 Echs1 Elovl6 Gnpat Hsd17b4 Hsd3b7 Lipe Ltc4s Mgll Mlycd Nr1h3 Nudt13 Pck1 Pcx Pla1a Pla2g2d Pon1 Pte2b Scp2 Sult1a1 Tm7sf2
2	GO:0044255 [5]: cellular lipid metabolism	28	28	207	319	12075	18.34	10.41	23.58	17.8	AI325464 Aacs Acadvl Acdc Acox1 Adh1 Afp Agpat3 Cpt2 Crat Dgat2 Echs1 Elovl6 Gnpat Hsd17b4 Hsd3b7 Lipe Ltc4s Mlycd Nr1h3 Nudt13 Pck1 Pcx Pon1 Pte2b Scp2 Sult1a1 Tm7sf2
3	GO:0050896 [3]: response to stimulus	16	16	219	2735	9659	16.87	10.41	0.0	0.0	Acdc Adn C1r Cd1d1 Ephx2 Fcgrt Herpud1 Indo Mcpt6 Npy1r Opn3 Orm1 Orm2 Penk1 Pon1 Txnip
4	GO:0019752 [6]: carboxylic acid metabolism	25	25	210	288	12106	15.69	10.41	20.92	15.84	Aacs Acadvl Acdc Acox1 Auh Bckdhb Cdo1 Cpt2 Crat Csad Dct Dlat Echs1 Elovl6 Fah Glul Gstz1 Hsd17b4 Indo Ltc4s Mlycd Pcca Pck1 Pte2b Scp2
5	GO:0006082 [5]: organic acid metabolism	25	25	210	288	12106	15.69	10.41	20.92	15.84	Aacs Acadvl Acdc Acox1 Auh Bckdhb Cdo1 Cpt2 Crat Csad Dct Dlat Echs1 Elovl6 Fah Glul Gstz1 Hsd17b4 Indo Ltc4s Mlycd Pcca Pck1 Pte2b Scp2
6	GO:0009605 [4]: response to external stimulus	11	11	224	2161	10233	14.12	10.41	0.0	0.0	Adn C1r Cd1d1 Ephx2 Mcpt6 Npy1r Opn3 Orm1 Orm2 Penk1 Pon1
7	GO:0050877 [4]: neurophysiological process	4	4	231	1503	10891	13.99	10.41	0.0	0.0	Hnmt Npy1r Opn3 Penk1
8	GO:0009581 [5]: detection of external stimulus	3	3	232	1364	11030	13.44	10.41	0.0	0.0	Npy1r Opn3 Penk1
9	GO:0007600 [5]: sensory perception	3	3	232	1354	11040	13.25	10.41	0.0	0.0	Npy1r Opn3 Penk1
10	GO:0006631 [6]: fatty acid metabolism	13	13	222	112	12282	9.1	10.41	14.4	9.54	Aacs Acadvl Acdc Acox1 Cpt2 Crat Echs1 Elovl6 Hsd17b4 Ltc4s Mlycd Pte2b Scp2
11	GO:0050874 [3]: organismal physiological process	19	19	216	2389	10005	8.26	10.41	0.0	0.0	Adn Afp C1r Cd1d1 Entpd2 Fcgrt Hnmt Indo Kcnh2 Mcpt6 Npy1r Opn3 Orm1 Orm2 Penk1 Pon1 Procr Psen2 Thra
12	GO:0008152 [3]: metabolism	139	139	96	5463	6931	8.02	10.41	12.71	8.03	1600020H07Rik 2310001A20Rik 2410001H17Rik AI325464 Aacs Aatk Acad10 Acadvl Acdc Acox1 Adcy4 Adcy6 Adh1 Adn Adpn Afp Agpat3 Alas1 Aldh6a1 Amy1 Ankrd5 Aox1 Art3 Auh Bckdha Bckdhb Btd C1r Car11 Car3 Car4 Car5b Cd1d1 Cdkn2c Cdo1 Cpeb1 Cpt2 Crat Csad Cyp27a1 Cyp2e1 Cyp4b1 Dbp Dbt Dct Dgat2 Dhrs7 Dlat Dmrt2 Dpep1 Dsip1 Ebf1 Echs1 Eif4e3 Elovl6 Enpep Entpd2 Ephx2 Etfb Fah Fbxo21 Flt1 Fmo1 Fmo5 Fn3k Fthf…
13	GO:0006091 [5]: generation of precursor metabolites and energy	23	23	212	407	11987	7.04	10.41	12.14	7.61	Acad10 Acadvl Acdc Acox1 Aox1 Cyp27a1 Cyp2e1 Cyp4b1 Dlat Etfb Fmo1 Fmo5 Gbe1 Gys2 Nr1h3 Pck1 Pcx Por Ppp1r1a Pygl Sqrdl Suox Txnl6
14	GO:0009063 [7]: amino acid catabolism	7	7	228	32	12362	6.57	10.41	11.94	7.55	Auh Bckdhb Cdo1 Csad Fah Gstz1 Indo
15	GO:0007186 [6]: G-protein coupled receptor protein signaling pathway	14	14	221	1873	10521	6.22	10.01	0.0	0.0	Adcy4 Adcy6 Adrb3 Eltd1 Entpd2 Fzd4 Gpr43 Kcnk2 Mc2r Npy1r Opn3 Penk1 Ramp2 Sucnr1
16	GO:0009310 [6]: amine catabolism	7	7	228	40	12354	5.31	9.03	10.66	6.39	Auh Bckdhb Cdo1 Csad Fah Gstz1 Indo
17	GO:0007166 [5]: cell surface receptor linked signal transduction	21	21	214	2281	10113	5.14	8.8	0.0	0.0	Adcy4 Adcy6 Adrb3 Bmp6 Cspg4 Eltd1 Entpd2 Flt1 Fzd4 Gpr43 Itga7 Kcnk2 Ltbp4 Mc2r Npy1r Opn3 Penk1 Ptprr Ramp2 Sfrp4 Sucnr1
18	GO:0046486 [6]: glycerolipid metabolism	4	4	231	8	12386	4.46	7.85	9.88	5.81	Dgat2 Gnpat Lipe Pck1
19	GO:0006662 [5]: glycerol ether metabolism	4	4	231	8	12386	4.46	7.85	9.88	5.81	Dgat2 Gnpat Lipe Pck1
20	GO:0008610 [6]: lipid biosynthesis	12	12	223	155	12239	4.41	7.85	9.61	5.63	AI325464 Agpat3 Dgat2 Elovl6 Gnpat Hsd3b7 Ltc4s Mlycd Nudt13 Pck1 Pcx Tm7sf2
21	GO:0050875 [3]: cellular physiological process	174	174	61	7760	4634	4.17	7.67	8.78	5.02	1190002H23Rik 2410001H17Rik 9030617O03Rik AI325464 Aacs Aatk Abca8a Acad10 Acadvl Acdc Acox1 Adcy4 Adcy6 Adh1 Adn Afp Agpat3 Alas1 Alb1 Angptl4 Ankrd5 Aox1 Aqp1 Aqp7 Art3 Auh Bckdhb Bcl2l10 C1r Car11 Car3 Car4 Car5b Cd1d1 Cd36 Cdkn2c Cdo1 Cidec Cpeb1 Cpt2 Crat Csad Cspg4 Cygb Cyp27a1 Cyp2e1 Cyp4b1 Dbp Dct Dgat2 Diap2 Dlat Dmrt2 Dpep1 Dsip1 Ebf1 Echs1 Ehd2 Eif4e3 Elovl6 Enpep Entpd2 Ephx2 Etfb Fab…
22	GO:0007165 [4]: signal transduction	34	34	201	3026	9368	4.1	7.67	0.0	0.0	Acdc Adcy4 Adcy6 Adrb3 Bmp6 Chn1 Cspg4 Eltd1 Entpd2 Flt1 Fzd4 Gpr43 Itga7 Kcnh2 Kcnk2 Ltbp4 Map3k6 Mc2r Npy1r Opn3 Pde1a Pde8a Penk1 Per2 Ppp1r1a Psen2 Ptprr Ramp2 Rapgef3 Rasd1 Sfrp4 Shank3 Slc9a3r2 Sucnr1
23	GO:0045017 [7]: glycerolipid biosynthesis	3	3	232	3	12391	3.58	7.03	9.01	5.18	Dgat2 Gnpat Pck1
24	GO:0046504 [6]: glycerol ether biosynthesis	3	3	232	3	12391	3.58	7.03	9.01	5.18	Dgat2 Gnpat Pck1
25	GO:0007154 [3]: cell communication	44	44	191	3565	8829	3.44	6.89	0.0	0.0	Acdc Adcy4 Adcy6 Adrb3 Aoc3 Bmp6 Cd34 Cd36 Chn1 Clstn3 Cntnap2 Crtac1 Cspg4 Eltd1 Entpd2 Flt1 Fzd4 Gpr43 Hnmt Itga7 Kcnh2 Kcnk2 Ltbp4 Map3k6 Mc2r Nid1 Npy1r Opn3 Pcdh20 Pde1a Pde8a Penk1 Per2 Ppp1r1a Psen2 Ptprr Ramp2 Rapgef3 Rasd1 Sfrp4 Shank3 Slc9a3r2 Sucnr1 Tnxb
26	GO:0006641 [7]: triacylglycerol metabolism	3	3	232	4	12390	3.04	6.55	8.47	4.77	Dgat2 Lipe Pck1
27	GO:0006730 [5]: one-carbon compound metabolism	5	5	230	26	12368	2.95	6.5	8.32	4.68	Car11 Car3 Car4 Car5b Fthfd
28	GO:0006118 [6]: electron transport	15	15	220	277	12117	2.81	6.22	7.89	4.6	Acad10 Acadvl Acox1 Aox1 Cyp27a1 Cyp2e1 Cyp4b1 Etfb Fmo1 Fmo5 Nr1h3 Por Sqrdl Suox Txnl6
29	GO:0007031 [6]: peroxisome organization and biogenesis	4	4	231	14	12380	2.75	6.16	8.14	4.64	Pex13 Pex16 Pxmp2 Scp2
30	GO:0019448 [9]: L-cysteine catabolism	2	2	233	0	12394	2.53	5.93	7.97	4.64	Cdo1 Csad
31	GO:0019452 [8]: L-cysteine catabolism to taurine	2	2	233	0	12394	2.53	5.93	7.97	4.64	Cdo1 Csad
32	GO:0019530 [7]: taurine metabolism	2	2	233	0	12394	2.53	5.93	7.97	4.64	Cdo1 Csad
33	GO:0046439 [8]: L-cysteine metabolism	2	2	233	0	12394	2.53	5.93	7.97	4.64	Cdo1 Csad
34	GO:0009093 [8]: cysteine catabolism	2	2	233	0	12394	2.53	5.93	7.97	4.64	Cdo1 Csad
35	GO:0009072 [6]: aromatic amino acid family metabolism	4	4	231	17	12377	2.14	5.44	7.51	4.27	Dct Fah Gstz1 Indo
36	GO:0006637 [7]: acyl-CoA metabolism	3	3	232	7	12387	1.87	5.16	7.27	4.1	Mlycd Pte2b Scp2
37	GO:0009074 [7]: aromatic amino acid family catabolism	3	3	232	7	12387	1.87	5.16	7.27	4.1	Fah Gstz1 Indo
38	GO:0044262 [6]: cellular carbohydrate metabolism	11	11	224	182	12212	1.8	5.07	6.93	3.9	Acdc Dlat Fn3k Gbe1 Gys2 Npy1r Pck1 Pcx Pfkfb3 Ppp1r1a Pygl
39	GO:0006139 [5]: nucleobase, nucleoside, nucleotide and nucleic acid metabolism	28	28	207	2399	9995	1.68	4.96	0.0	0.0	Adcy4 Adcy6 Ankrd5 Auh Cdkn2c Cpeb1 Dbp Dmrt2 Dsip1 Ebf1 Entpd2 Fah Hdgfrp2 Hoxa7 Hoxc4 Irf4 Kcnh2 Klf2 Nr1h3 Per2 Polr2l Rxrg Sfrp4 Skd3 Sox17 Tcf15 Thra Twist2
40	GO:0019439 [6]: aromatic compound catabolism	4	4	231	20	12374	1.62	4.89	6.98	3.9	Ephx2 Fah Gstz1 Indo
41	GO:0006638 [6]: neutral lipid metabolism	3	3	232	8	12386	1.56	4.78	6.97	3.9	Dgat2 Lipe Pck1
42	GO:0006639 [6]: acylglycerol metabolism	3	3	232	8	12386	1.56	4.78	6.97	3.9	Dgat2 Lipe Pck1
43	GO:0006520 [6]: amino acid metabolism	9	9	226	131	12263	1.54	4.78	6.71	3.75	Auh Bckdhb Cdo1 Csad Dct Fah Glul Gstz1 Indo
44	GO:0019432 [8]: triacylglycerol biosynthesis	2	2	233	1	12393	1.44	4.69	6.89	3.88	Dgat2 Pck1
45	GO:0044237 [4]: cellular metabolism	119	119	116	5147	7247	1.38	4.64	5.73	3.11	2410001H17Rik AI325464 Aacs Aatk Acad10 Acadvl Acdc Acox1 Adcy4 Adcy6 Adh1 Adn Afp Agpat3 Alas1 Ankrd5 Aox1 Art3 Auh Bckdhb C1r Car11 Car3 Car4 Car5b Cd1d1 Cdkn2c Cdo1 Cpeb1 Cpt2 Crat Csad Cyp27a1 Cyp2e1 Cyp4b1 Dbp Dct Dgat2 Dlat Dmrt2 Dpep1 Dsip1 Ebf1 Echs1 Eif4e3 Elovl6 Enpep Entpd2 Ephx2 Etfb Fah Fbxo21 Flt1 Fmo1 Fmo5 Fn3k Fthfd Gbe1 Glul Gnpat Gsn Gstt2 Gstz1 Gys2 Hdgfrp2 Herpud1 Hoxa7 Hoxc4 …
46	GO:0015980 [6]: energy derivation by oxidation of organic compounds	8	8	227	108	12286	1.33	4.6	6.54	3.63	Acdc Dlat Gbe1 Gys2 Pck1 Pcx Ppp1r1a Pygl
47	GO:0006570 [7]: tyrosine metabolism	3	3	232	9	12385	1.29	4.52	6.7	3.75	Dct Fah Gstz1
48	GO:0006810 [4]: transport	50	50	185	1803	10591	1.06	4.31	5.59	3.05	9030617O03Rik Abca8a Acdc Afp Alb1 Aqp1 Aqp7 Cd36 Cpt2 Crat Cygb Ehd2 Etfb Fabp4 Fmo1 Fxyd1 Ghr Gsn Heph Hsd17b4 Immp2l Kcna1 Kcna5 Kcnh2 Kcnj14 Kcnk2 Laptm4a Mlycd Orm1 Orm2 Pex13 Pla2g1br Ramp2 Rbp4 Scp2 Sfxn4 Slc16a7 Slc1a5 Slc22a18 Slc22a3 Slc22a4 Slc24a3 Slc25a10 Slc27a1 Slc2a5 Slc5a6 Slc7a10 Sorbs1 Syt12 Zadh2
49	GO:0051234 [4]: establishment of localization	50	50	185	1806	10588	1.02	4.28	5.56	3.05	9030617O03Rik Abca8a Acdc Afp Alb1 Aqp1 Aqp7 Cd36 Cpt2 Crat Cygb Ehd2 Etfb Fabp4 Fmo1 Fxyd1 Ghr Gsn Heph Hsd17b4 Immp2l Kcna1 Kcna5 Kcnh2 Kcnj14 Kcnk2 Laptm4a Mlycd Orm1 Orm2 Pex13 Pla2g1br Ramp2 Rbp4 Scp2 Sfxn4 Slc16a7 Slc1a5 Slc22a18 Slc22a3 Slc22a4 Slc24a3 Slc25a10 Slc27a1 Slc2a5 Slc5a6 Slc7a10 Sorbs1 Syt12 Zadh2
50	GO:0005977 [8]: glycogen metabolism	4	4	231	25	12369	0.9	4.16	6.25	3.4	Gbe1 Gys2 Ppp1r1a Pygl
51	GO:0006073 [7]: glucan metabolism	4	4	231	25	12369	0.9	4.16	6.25	3.4	Gbe1 Gys2 Ppp1r1a Pygl
52	GO:0051179 [3]: localization	50	50	185	1823	10571	0.86	4.1	5.38	2.93	9030617O03Rik Abca8a Acdc Afp Alb1 Aqp1 Aqp7 Cd36 Cpt2 Crat Cygb Ehd2 Etfb Fabp4 Fmo1 Fxyd1 Ghr Gsn Heph Hsd17b4 Immp2l Kcna1 Kcna5 Kcnh2 Kcnj14 Kcnk2 Laptm4a Mlycd Orm1 Orm2 Pex13 Pla2g1br Ramp2 Rbp4 Scp2 Sfxn4 Slc16a7 Slc1a5 Slc22a18 Slc22a3 Slc22a4 Slc24a3 Slc25a10 Slc27a1 Slc2a5 Slc5a6 Slc7a10 Sorbs1 Syt12 Zadh2
53	GO:0009071 [8]: serine family amino acid catabolism	2	2	233	2	12392	0.77	3.99	6.21	3.38	Cdo1 Csad
54	GO:0006094 [8]: gluconeogenesis	3	3	232	12	12382	0.62	3.84	6.01	3.21	Acdc Pck1 Pcx
55	GO:0005975 [5]: carbohydrate metabolism	13	13	222	284	12110	0.58	3.84	5.58	3.05	Acdc Amy1 Dlat Fn3k Gbe1 Gys2 Npy1r Pck1 Pcx Pfkfb3 Pgm2 Ppp1r1a Pygl
56	GO:0006112 [7]: energy reserve metabolism	4	4	231	28	12366	0.55	3.78	5.88	3.11	Gbe1 Gys2 Ppp1r1a Pygl
57	GO:0006725 [5]: aromatic compound metabolism	6	6	229	72	12322	0.48	3.73	5.72	3.11	Dct Ephx2 Fah Gstz1 Indo Mgll
58	GO:0044264 [6]: cellular polysaccharide metabolism	4	4	231	29	12365	0.43	3.68	5.77	3.11	Gbe1 Gys2 Ppp1r1a Pygl
59	GO:0006066 [5]: alcohol metabolism	9	9	226	158	12236	0.4	3.62	5.51	3.04	Acdc Dlat Lipe Npy1r Pck1 Pcx Pfkfb3 Pon1 Tm7sf2
60	GO:0009056 [4]: catabolism	24	24	211	719	11675	0.37	3.62	5.13	2.77	Acad10 Adn Adpn Auh Bckdhb C1r Cdo1 Csad Dlat Dpep1 Enpep Entpd2 Ephx2 Fah Gstz1 Htra3 Immp2l Indo Lipe Mcpt5 Mcpt6 Mgll Pcsk4 Pla2g2d
61	GO:0046460 [7]: neutral lipid biosynthesis	2	2	233	3	12391	0.28	3.52	5.71	3.11	Dgat2 Pck1
62	GO:0046463 [7]: acylglycerol biosynthesis	2	2	233	3	12391	0.28	3.52	5.71	3.11	Dgat2 Pck1
63	GO:0006090 [7]: pyruvate metabolism	2	2	233	3	12391	0.28	3.52	5.71	3.11	Dlat Pck1
64	GO:0006534 [7]: cysteine metabolism	2	2	233	3	12391	0.28	3.52	5.71	3.11	Cdo1 Csad
65	GO:0006572 [8]: tyrosine catabolism	2	2	233	3	12391	0.28	3.52	5.71	3.11	Fah Gstz1
66	GO:0044248 [5]: cellular catabolism	22	22	213	644	11750	0.26	3.52	5.04	2.7	Acad10 Adn Auh Bckdhb C1r Cdo1 Csad Dlat Dpep1 Enpep Entpd2 Ephx2 Fah Gstz1 Htra3 Immp2l Indo Lipe Mcpt5 Mcpt6 Mgll Pcsk4
67	GO:0016051 [6]: carbohydrate biosynthesis	5	5	230	52	12342	0.23	3.47	5.5	3.04	Acdc Gbe1 Gys2 Pck1 Pcx
68	GO:0005976 [5]: polysaccharide metabolism	4	4	231	31	12363	0.22	3.47	5.55	3.05	Gbe1 Gys2 Ppp1r1a Pygl
69	GO:0008015 [4]: circulation	4	4	231	31	12363	0.22	3.47	5.55	3.05	Kcnh2 Npy1r Pon1 Thra
70	GO:0009308 [5]: amine metabolism	10	10	225	199	12195	0.1	3.32	5.15	2.78	Auh Bckdhb Cdo1 Csad Dct Fah Fn3k Glul Gstz1 Indo
71	GO:0006519 [5]: amino acid and derivative metabolism	9	9	226	172	12222	-0.09	0.0	4.99	2.68	Auh Bckdhb Cdo1 Csad Dct Fah Glul Gstz1 Indo
72	GO:0019319 [8]: hexose biosynthesis	3	3	232	17	12377	-0.2	0.0	5.16	2.78	Acdc Pck1 Pcx
73	GO:0046165 [6]: alcohol biosynthesis	3	3	232	17	12377	-0.2	0.0	5.16	2.78	Acdc Pck1 Pcx
74	GO:0046364 [7]: monosaccharide biosynthesis	3	3	232	17	12377	-0.2	0.0	5.16	2.78	Acdc Pck1 Pcx
75	GO:0019318 [7]: hexose metabolism	6	6	229	86	12308	-0.28	0.0	4.91	2.62	Acdc Dlat Npy1r Pck1 Pcx Pfkfb3
76	GO:0006952 [5]: defense response	8	8	227	900	11494	-0.36	0.0	0.0	0.0	Adn C1r Cd1d1 Fcgrt Indo Mcpt6 Orm1 Orm2
77	GO:0005996 [6]: monosaccharide metabolism	6	6	229	88	12306	-0.38	0.0	4.81	2.55	Acdc Dlat Npy1r Pck1 Pcx Pfkfb3
78	GO:0006559 [8]: L-phenylalanine catabolism	2	2	233	5	12389	-0.43	0.0	4.99	2.68	Fah Gstz1
79	GO:0006807 [4]: nitrogen compound metabolism	3	3	232	19	12375	-0.47	0.0	4.89	2.61	Btd Glul Vnn3
80	GO:0044267 [6]: cellular protein metabolism	29	29	206	2180	10214	-0.51	0.0	0.01	0.0	2410001H17Rik Aatk Acad10 Acdc Adn Art3 C1r Cd1d1 Cpeb1 Dpep1 Eif4e3 Enpep Fbxo21 Flt1 Herpud1 Htra3 Immp2l Map3k6 Mcpt5 Mcpt6 Mgll Mst1r Pcsk4 Pomt1 Psen2 Ptprr Rapgef3 Snrk Tgm3
81	GO:0051186 [5]: cofactor metabolism	7	7	228	122	12272	-0.57	0.0	4.57	2.38	Alas1 Dlat Gstt2 Mlycd Pcca Pte2b Scp2
82	GO:0006512 [8]: ubiquitin cycle	1	1	234	356	12038	-0.58	0.0	0.0	0.0	Fbxo21
83	GO:0044273 [6]: sulfur compound catabolism	2	2	233	6	12388	-0.7	0.0	4.71	2.51	Cdo1 Csad
84	GO:0000098 [7]: sulfur amino acid catabolism	2	2	233	6	12388	-0.7	0.0	4.71	2.51	Cdo1 Csad
85	GO:0006558 [7]: L-phenylalanine metabolism	2	2	233	6	12388	-0.7	0.0	4.71	2.51	Fah Gstz1
86	GO:0006635 [8]: fatty acid beta-oxidation	2	2	233	6	12388	-0.7	0.0	4.71	2.51	Acdc Acox1
87	GO:0006006 [8]: glucose metabolism	5	5	230	67	12327	-0.7	0.0	4.52	2.34	Acdc Dlat Npy1r Pck1 Pcx
88	GO:0019538 [5]: protein metabolism	30	30	205	2200	10194	-0.76	0.0	0.02	0.0	2410001H17Rik Aatk Acad10 Acdc Adn Art3 C1r Cd1d1 Cpeb1 Dpep1 Eif4e3 Enpep Fbxo21 Flt1 Gsn Herpud1 Htra3 Immp2l Map3k6 Mcpt5 Mcpt6 Mgll Mst1r Pcsk4 Pomt1 Psen2 Ptprr Rapgef3 Snrk Tgm3
89	GO:0009607 [4]: response to biotic stimulus	10	10	225	984	11410	-0.84	0.0	0.01	0.0	Adn C1r Cd1d1 Fcgrt Herpud1 Indo Mcpt6 Orm1 Orm2 Txnip
90	GO:0008202 [6]: steroid metabolism	6	6	229	99	12295	-0.86	0.0	4.3	2.15	Afp Hsd3b7 Lipe Pon1 Sult1a1 Tm7sf2
91	GO:0006790 [5]: sulfur metabolism	4	4	231	45	12349	-0.92	0.0	4.35	2.19	Cdo1 Csad Gstt2 Pcca
92	GO:0009058 [4]: biosynthesis	24	24	211	822	11572	-0.94	0.0	3.66	1.9	2310001A20Rik Acdc Adcy4 Adcy6 Alas1 Cd1d1 Cpeb1 Dct Dgat2 Eif4e3 Elovl6 Fthfd Gbe1 Glul Gnpat Gpt1 Gys2 Hsd3b7 Ltc4s Mlycd Pck1 Pcx Pomt1 Psen2
93	GO:0019233 [6]: perception of pain	2	2	233	8	12386	-1.13	0.0	4.26	2.14	Npy1r Penk1
94	GO:0009636 [7]: response to toxin	2	2	233	9	12385	-1.32	0.0	4.08	2.14	Ephx2 Pon1
95	GO:0005978 [8]: glycogen biosynthesis	2	2	233	9	12385	-1.32	0.0	4.08	2.14	Gbe1 Gys2
96	GO:0006084 [7]: acetyl-CoA metabolism	2	2	233	9	12385	-1.32	0.0	4.08	2.14	Dlat Mlycd
97	GO:0009250 [7]: glucan biosynthesis	2	2	233	9	12385	-1.32	0.0	4.08	2.14	Gbe1 Gys2
98	GO:0006996 [5]: organelle organization and biogenesis	7	7	228	740	11654	-1.33	0.0	0.01	0.0	Diap2 Gsn Ophn1 Pex13 Pex16 Pxmp2 Scp2
99	GO:0006396 [6]: RNA processing	1	1	234	310	12084	-1.34	0.0	0.0	0.0	Cpeb1
100	GO:0007399 [5]: neurogenesis	1	1	234	306	12088	-1.39	0.0	0.0	0.0	Cspg4
101	GO:0009743 [5]: response to carbohydrate stimulus	1	1	234	0	12394	-1.46	0.0	3.98	2.14	Acdc
102	GO:0009746 [6]: response to hexose stimulus	1	1	234	0	12394	-1.46	0.0	3.98	2.14	Acdc
103	GO:0009749 [7]: response to glucose stimulus	1	1	234	0	12394	-1.46	0.0	3.98	2.14	Acdc
104	GO:0019433 [8]: triacylglycerol catabolism	1	1	234	0	12394	-1.46	0.0	3.98	2.14	Lipe
105	GO:0030322 [6]: stabilization of membrane potential	1	1	234	0	12394	-1.46	0.0	3.98	2.14	Kcnk2
106	GO:0030389 [7]: fructosamine metabolism	1	1	234	0	12394	-1.46	0.0	3.98	2.14	Fn3k
107	GO:0044269 [6]: glycerol ether catabolism	1	1	234	0	12394	-1.46	0.0	3.98	2.14	Lipe
108	GO:0045721 [7]: negative regulation of gluconeogenesis	1	1	234	0	12394	-1.46	0.0	3.98	2.14	Acdc
109	GO:0045912 [6]: negative regulation of carbohydrate metabolism	1	1	234	0	12394	-1.46	0.0	3.98	2.14	Acdc
110	GO:0046173 [7]: polyol biosynthesis	1	1	234	0	12394	-1.46	0.0	3.98	2.14	Pck1
111	GO:0046327 [8]: glycerol biosynthesis from pyruvate	1	1	234	0	12394	-1.46	0.0	3.98	2.14	Pck1
112	GO:0046340 [8]: diacylglycerol catabolism	1	1	234	0	12394	-1.46	0.0	3.98	2.14	Lipe
113	GO:0046461 [7]: neutral lipid catabolism	1	1	234	0	12394	-1.46	0.0	3.98	2.14	Lipe
114	GO:0046464 [7]: acylglycerol catabolism	1	1	234	0	12394	-1.46	0.0	3.98	2.14	Lipe
115	GO:0046485 [6]: ether lipid metabolism	1	1	234	0	12394	-1.46	0.0	3.98	2.14	Gnpat
116	GO:0046503 [7]: glycerolipid catabolism	1	1	234	0	12394	-1.46	0.0	3.98	2.14	Lipe
117	GO:0006111 [7]: regulation of gluconeogenesis	1	1	234	0	12394	-1.46	0.0	3.98	2.14	Acdc
118	GO:0006113 [7]: fermentation	1	1	234	0	12394	-1.46	0.0	3.98	2.14	Pck1
119	GO:0006114 [8]: glycerol biosynthesis	1	1	234	0	12394	-1.46	0.0	3.98	2.14	Pck1
120	GO:0006768 [6]: biotin metabolism	1	1	234	0	12394	-1.46	0.0	3.98	2.14	Pcca
121	GO:0008611 [7]: ether lipid biosynthesis	1	1	234	0	12394	-1.46	0.0	3.98	2.14	Gnpat
122	GO:0009399 [5]: nitrogen fixation	1	1	234	0	12394	-1.46	0.0	3.98	2.14	Glul
123	GO:0042044 [5]: fluid transport	2	2	233	10	12384	-1.47	0.0	3.91	2.12	Aqp1 Aqp7
124	GO:0045761 [4]: regulation of adenylate cyclase activity	2	2	233	10	12384	-1.47	0.0	3.91	2.12	Adcy4 Adcy6
125	GO:0045762 [5]: positive regulation of adenylate cyclase activity	2	2	233	10	12384	-1.47	0.0	3.91	2.12	Adcy4 Adcy6
126	GO:0006833 [6]: water transport	2	2	233	10	12384	-1.47	0.0	3.91	2.12	Aqp1 Aqp7
127	GO:0007190 [6]: adenylate cyclase activation	2	2	233	10	12384	-1.47	0.0	3.91	2.12	Adcy4 Adcy6
128	GO:0008016 [5]: regulation of heart contraction rate	2	2	233	10	12384	-1.47	0.0	3.91	2.12	Kcnh2 Thra
129	GO:0006813 [8]: potassium ion transport	6	6	229	118	12276	-1.53	0.0	3.56	1.82	Kcna1 Kcna5 Kcnh2 Kcnj14 Kcnk2 Slc24a3
130	GO:0006171 [8]: cAMP biosynthesis	2	2	233	11	12383	-1.63	0.0	3.75	1.97	Adcy4 Adcy6
131	GO:0044238 [4]: primary metabolism	104	104	131	4952	7442	-1.63	0.0	2.27	1.26	1600020H07Rik 2410001H17Rik AI325464 Aacs Aatk Acad10 Acadvl Acdc Acox1 Adcy4 Adcy6 Adh1 Adn Adpn Afp Agpat3 Amy1 Ankrd5 Art3 Auh Bckdhb C1r Cd1d1 Cdkn2c Cdo1 Cpeb1 Cpt2 Crat Csad Dbp Dct Dgat2 Dlat Dmrt2 Dpep1 Dsip1 Ebf1 Echs1 Eif4e3 Elovl6 Enpep Entpd2 Fah Fbxo21 Flt1 Fn3k Gbe1 Glul Gnpat Gsn Gstz1 Gys2 Hdgfrp2 Herpud1 Hoxa7 Hoxc4 Hsd17b4 Hsd3b7 Htra3 Immp2l Indo Irf4 Kcnh2 Klf2 Lipe Ltc4s Map3…
132	GO:0043283 [4]: biopolymer metabolism	17	17	218	1308	11086	-1.65	0.0	0.03	0.0	Acad10 Adn Auh C1r Cpeb1 Dpep1 Enpep Gbe1 Gys2 Htra3 Immp2l Mcpt5 Mcpt6 Mgll Pcsk4 Ppp1r1a Pygl
133	GO:0016070 [5]: RNA metabolism	2	2	233	366	12028	-1.68	0.0	0.01	0.0	Auh Cpeb1
134	GO:0019395 [7]: fatty acid oxidation	2	2	233	12	12382	-1.76	0.0	3.61	1.86	Acdc Acox1
135	GO:0046058 [8]: cAMP metabolism	2	2	233	12	12382	-1.76	0.0	3.61	1.86	Adcy4 Adcy6
136	GO:0043284 [5]: biopolymer biosynthesis	2	2	233	13	12381	-1.88	0.0	3.48	1.8	Gbe1 Gys2
137	GO:0046148 [5]: pigment biosynthesis	2	2	233	13	12381	-1.88	0.0	3.48	1.8	Alas1 Dct
138	GO:0000096 [6]: sulfur amino acid metabolism	2	2	233	13	12381	-1.88	0.0	3.48	1.8	Cdo1 Csad
139	GO:0000271 [6]: polysaccharide biosynthesis	2	2	233	13	12381	-1.88	0.0	3.48	1.8	Gbe1 Gys2
140	GO:0030001 [7]: metal ion transport	10	10	225	288	12106	-1.89	0.0	2.95	1.61	Heph Kcna1 Kcna5 Kcnh2 Kcnj14 Kcnk2 Sfxn4 Slc22a4 Slc24a3 Slc5a6
141	GO:0040007 [3]: growth	5	5	230	96	12298	-1.9	0.0	3.21	1.74	Bmp6 Htra3 Igfbp6 Npy1r Tkt
142	GO:0007582 [2]: physiological process	199	199	36	10076	2318	-1.91	0.0	2.24	1.26	1190002H23Rik 1600020H07Rik 2310001A20Rik 2410001H17Rik 9030617O03Rik AI325464 Aacs Aatk Abca8a Acad10 Acadvl Acdc Acox1 Adcy4 Adcy6 Adh1 Adn Adpn Afp Agpat3 Alas1 Alb1 Aldh6a1 Amy1 Angptl4 Ankrd5 Aox1 Aqp1 Aqp7 Art3 Auh Bckdha Bckdhb Bcl2l10 Btd C1r Car11 Car3 Car4 Car5b Cd1d1 Cd36 Cdkn2c Cdo1 Cidec Cpeb1 Cpt2 Crat Csad Cspg4 Cygb Cyp27a1 Cyp2e1 Cyp4b1 Dbp Dbt Dct Dgat2 Dhrs7 Diap2 Dlat Dmrt2 Dp…
143	GO:0044249 [5]: cellular biosynthesis	21	21	214	789	11605	-1.92	0.0	2.56	1.38	Acdc Adcy4 Adcy6 Alas1 Cd1d1 Cpeb1 Dct Dgat2 Eif4e3 Elovl6 Gbe1 Glul Gnpat Gys2 Hsd3b7 Ltc4s Mlycd Pck1 Pcx Pomt1 Psen2
144	GO:0048511 [3]: rhythmic process	3	3	232	36	12358	-1.93	0.0	3.34	1.8	Afp Dbp Per2
145	GO:0006950 [4]: response to stress	9	9	226	798	11596	-1.93	0.0	0.03	0.0	Adn C1r Cd1d1 Herpud1 Mcpt6 Orm1 Orm2 Penk1 Txnip
146	GO:0040008 [4]: regulation of growth	4	4	231	65	12329	-1.95	0.0	3.23	1.75	Htra3 Igfbp6 Npy1r Tkt
147	GO:0001525 [6]: angiogenesis	4	4	231	66	12328	-1.99	0.0	3.19	1.72	Enpep Figf Flt1 Robo4
148	GO:0008283 [4]: cell proliferation	8	8	227	730	11664	-1.99	0.0	0.03	0.0	1190002H23Rik Cdkn2c Cpeb1 Cspg4 Enpep Figf Pmp22 Thra
149	GO:0009069 [7]: serine family amino acid metabolism	2	2	233	14	12380	-1.99	0.0	3.36	1.8	Cdo1 Csad
150	GO:0006350 [6]: transcription	23	23	212	1588	10806	-2.0	0.0	0.07	0.0	Ankrd5 Cdkn2c Dbp Dmrt2 Dsip1 Ebf1 Fah Hdgfrp2 Hoxa7 Hoxc4 Irf4 Kcnh2 Klf2 Nr1h3 Per2 Polr2l Rxrg Sfrp4 Skd3 Sox17 Tcf15 Thra Twist2
151	GO:0043085 [4]: positive regulation of enzyme activity	4	4	231	67	12327	-2.02	0.0	3.14	1.68	Adcy4 Adcy6 Cspg4 Map3k6
152	GO:0015672 [7]: monovalent inorganic cation transport	8	8	227	216	12178	-2.06	0.0	2.84	1.55	Kcna1 Kcna5 Kcnh2 Kcnj14 Kcnk2 Slc22a4 Slc24a3 Slc5a6
153	GO:0008207 [6]: C21-steroid hormone metabolism	2	2	233	15	12379	-2.11	0.0	3.24	1.75	Afp Hsd3b7
154	GO:0019441 [9]: tryptophan catabolism to kynurenine	1	1	234	1	12393	-2.13	0.0	3.3	1.8	Indo
155	GO:0030497 [8]: fatty acid elongation	1	1	234	1	12393	-2.13	0.0	3.3	1.8	Elovl6
156	GO:0042097 [7]: interleukin-4 biosynthesis	1	1	234	1	12393	-2.13	0.0	3.3	1.8	Cd1d1
157	GO:0042448 [7]: progesterone metabolism	1	1	234	1	12393	-2.13	0.0	3.3	1.8	Afp
158	GO:0043255 [6]: regulation of carbohydrate biosynthesis	1	1	234	1	12393	-2.13	0.0	3.3	1.8	Acdc
159	GO:0045078 [9]: positive regulation of interferon-gamma biosynthesis	1	1	234	1	12393	-2.13	0.0	3.3	1.8	Cd1d1
160	GO:0045402 [8]: regulation of interleukin-4 biosynthesis	1	1	234	1	12393	-2.13	0.0	3.3	1.8	Cd1d1
161	GO:0045404 [9]: positive regulation of interleukin-4 biosynthesis	1	1	234	1	12393	-2.13	0.0	3.3	1.8	Cd1d1
162	GO:0045785 [5]: positive regulation of cell adhesion	1	1	234	1	12393	-2.13	0.0	3.3	1.8	Tnxb
163	GO:0045834 [6]: positive regulation of lipid metabolism	1	1	234	1	12393	-2.13	0.0	3.3	1.8	Acdc
164	GO:0045923 [7]: positive regulation of fatty acid metabolism	1	1	234	1	12393	-2.13	0.0	3.3	1.8	Acdc
165	GO:0046326 [7]: positive regulation of glucose import	1	1	234	1	12393	-2.13	0.0	3.3	1.8	Acdc
166	GO:0051132 [8]: NK T-cell activation	1	1	234	1	12393	-2.13	0.0	3.3	1.8	Cd1d1
167	GO:0051133 [8]: regulation of NK T-cell activation	1	1	234	1	12393	-2.13	0.0	3.3	1.8	Cd1d1
168	GO:0051135 [9]: positive regulation of NK T-cell activation	1	1	234	1	12393	-2.13	0.0	3.3	1.8	Cd1d1
169	GO:0000288 [8]: mRNA catabolism, deadenylylation-dependent decay	1	1	234	1	12393	-2.13	0.0	3.3	1.8	Auh
170	GO:0001913 [7]: T-cell mediated cytotoxicity	1	1	234	1	12393	-2.13	0.0	3.3	1.8	Cd1d1
171	GO:0001914 [8]: regulation of T-cell mediated cytotoxicity	1	1	234	1	12393	-2.13	0.0	3.3	1.8	Cd1d1
172	GO:0001916 [9]: positive regulation of T-cell mediated cytotoxicity	1	1	234	1	12393	-2.13	0.0	3.3	1.8	Cd1d1
173	GO:0006003 [9]: fructose 2,6-bisphosphate metabolism	1	1	234	1	12393	-2.13	0.0	3.3	1.8	Pfkfb3
174	GO:0006109 [5]: regulation of carbohydrate metabolism	1	1	234	1	12393	-2.13	0.0	3.3	1.8	Acdc
175	GO:0006356 [8]: regulation of transcription from Pol I promoter	1	1	234	1	12393	-2.13	0.0	3.3	1.8	Polr2l
176	GO:0006383 [8]: transcription from Pol III promoter	1	1	234	1	12393	-2.13	0.0	3.3	1.8	Polr2l
177	GO:0007130 [13]: synaptonemal complex formation	1	1	234	1	12393	-2.13	0.0	3.3	1.8	Cpeb1
178	GO:0008347 [6]: glia cell migration	1	1	234	1	12393	-2.13	0.0	3.3	1.8	Cspg4
179	GO:0006732 [6]: coenzyme metabolism	5	5	230	104	12290	-2.14	0.0	2.94	1.61	Dlat Gstt2 Mlycd Pte2b Scp2
180	GO:0048513 [3]: organ development	12	12	223	944	11450	-2.15	0.0	0.05	0.0	Afp Cd1d1 Clec3b Cspg4 Enpep Figf Flt1 Heph Hoxa7 Hoxc4 Robo4 Thra
181	GO:0009611 [5]: response to wounding	2	2	233	330	12064	-2.16	0.0	0.01	0.0	Cd1d1 Mcpt6
182	GO:0009887 [4]: organogenesis	12	12	223	938	11456	-2.2	0.0	0.06	0.0	Afp Cd1d1 Clec3b Cspg4 Enpep Figf Flt1 Heph Hoxa7 Hoxc4 Robo4 Thra
183	GO:0006955 [4]: immune response	8	8	227	704	11690	-2.2	0.0	0.04	0.0	Adn C1r Cd1d1 Fcgrt Indo Mcpt6 Orm1 Orm2
184	GO:0009791 [3]: post-embryonic development	2	2	233	16	12378	-2.21	0.0	3.14	1.68	Afp Mut
185	GO:0006464 [7]: protein modification	15	15	220	1101	11293	-2.23	0.0	0.07	0.0	2410001H17Rik Aatk Acad10 Art3 Fbxo21 Flt1 Herpud1 Map3k6 Mst1r Pomt1 Psen2 Ptprr Rapgef3 Snrk Tgm3
186	GO:0019219 [5]: regulation of nucleobase, nucleoside, nucleotide and nucleic acid metabolism	23	23	212	1539	10855	-2.23	0.0	0.1	0.01	Ankrd5 Cdkn2c Dbp Dmrt2 Dsip1 Ebf1 Fah Hdgfrp2 Hoxa7 Hoxc4 Irf4 Kcnh2 Klf2 Nr1h3 Per2 Polr2l Rxrg Sfrp4 Skd3 Sox17 Tcf15 Thra Twist2
187	GO:0016043 [4]: cell organization and biogenesis	11	11	224	872	11522	-2.25	0.0	0.06	0.0	Diap2 Gnpat Gsn Htra3 Igfbp6 Itga7 Ophn1 Pex13 Pex16 Pxmp2 Scp2
188	GO:0045449 [6]: regulation of transcription	23	23	212	1532	10862	-2.26	0.0	0.1	0.01	Ankrd5 Cdkn2c Dbp Dmrt2 Dsip1 Ebf1 Fah Hdgfrp2 Hoxa7 Hoxc4 Irf4 Kcnh2 Klf2 Nr1h3 Per2 Polr2l Rxrg Sfrp4 Skd3 Sox17 Tcf15 Thra Twist2
189	GO:0006351 [7]: transcription, DNA-dependent	23	23	212	1532	10862	-2.26	0.0	0.1	0.01	Ankrd5 Cdkn2c Dbp Dmrt2 Dsip1 Ebf1 Fah Hdgfrp2 Hoxa7 Hoxc4 Irf4 Kcnh2 Klf2 Nr1h3 Per2 Polr2l Rxrg Sfrp4 Skd3 Sox17 Tcf15 Thra Twist2
190	GO:0006720 [6]: isoprenoid metabolism	2	2	233	17	12377	-2.29	0.0	3.04	1.61	Adh1 Nudt13
191	GO:0006826 [9]: iron ion transport	2	2	233	17	12377	-2.29	0.0	3.04	1.61	Heph Sfxn4
192	GO:0007623 [4]: circadian rhythm	2	2	233	17	12377	-2.29	0.0	3.04	1.61	Dbp Per2
193	GO:0006811 [5]: ion transport	15	15	220	550	11844	-2.3	0.0	2.25	1.26	Acdc Fxyd1 Heph Kcna1 Kcna5 Kcnh2 Kcnj14 Kcnk2 Sfxn4 Slc16a7 Slc22a18 Slc22a3 Slc22a4 Slc24a3 Slc5a6
194	GO:0008203 [7]: cholesterol metabolism	3	3	232	43	12351	-2.31	0.0	2.92	1.61	Lipe Pon1 Tm7sf2
195	GO:0048514 [5]: blood vessel morphogenesis	4	4	231	75	12319	-2.32	0.0	2.82	1.53	Enpep Figf Flt1 Robo4
196	GO:0006812 [6]: cation transport	11	11	224	366	12028	-2.34	0.0	2.36	1.27	Heph Kcna1 Kcna5 Kcnh2 Kcnj14 Kcnk2 Sfxn4 Slc22a3 Slc22a4 Slc24a3 Slc5a6
197	GO:0006355 [7]: regulation of transcription, DNA-dependent	23	23	212	1505	10889	-2.37	0.0	0.12	0.03	Ankrd5 Cdkn2c Dbp Dmrt2 Dsip1 Ebf1 Fah Hdgfrp2 Hoxa7 Hoxc4 Irf4 Kcnh2 Klf2 Nr1h3 Per2 Polr2l Rxrg Sfrp4 Skd3 Sox17 Tcf15 Thra Twist2
198	GO:0012502 [7]: induction of programmed cell death	4	4	231	77	12317	-2.38	0.0	2.75	1.49	Bcl2l10 Cd1d1 Cidec Lgals12
199	GO:0006092 [7]: main pathways of carbohydrate metabolism	4	4	231	77	12317	-2.38	0.0	2.75	1.49	Acdc Dlat Pck1 Pcx
200	GO:0006917 [8]: induction of apoptosis	4	4	231	77	12317	-2.38	0.0	2.75	1.49	Bcl2l10 Cd1d1 Cidec Lgals12
201	GO:0042440 [4]: pigment metabolism	2	2	233	18	12376	-2.38	0.0	2.95	1.61	Alas1 Dct
202	GO:0050791 [3]: regulation of physiological process	33	33	202	2027	10367	-2.39	0.0	0.16	0.06	Acdc Angptl4 Ankrd5 Bcl2l10 Cd1d1 Cdkn2c Cidec Cpeb1 Dbp Dmrt2 Dsip1 Ebf1 Fah Gsn Hdgfrp2 Hoxa7 Hoxc4 Irf4 Kcnh2 Klf2 Lgals12 Nr1h3 Per2 Polr2l Procr Robo4 Rxrg Sfrp4 Skd3 Sox17 Tcf15 Thra Twist2
203	GO:0006397 [7]: mRNA processing	1	1	234	241	12153	-2.4	0.0	0.01	0.0	Cpeb1
204	GO:0016125 [6]: sterol metabolism	3	3	232	46	12348	-2.45	0.0	2.77	1.49	Lipe Pon1 Tm7sf2
205	GO:0007049 [5]: cell cycle	6	6	229	552	11842	-2.48	0.0	0.05	0.0	1190002H23Rik Cdkn2c Cpeb1 Figf Pmp22 Thra
206	GO:0046483 [5]: heterocycle metabolism	3	3	232	47	12347	-2.49	0.0	2.72	1.47	Alas1 Indo Pcca
207	GO:0000004 [2]: biological_process unknown	14	14	221	997	11397	-2.49	0.0	0.1	0.01	A630054L15Rik AF397014 Chpt1 Clybl Cnnm2 Cys1 Lims2 Pgcp Ropn1l Sdccag33l Serpina3m Serpina3n Stc2 Ushbp1
208	GO:0009628 [5]: response to abiotic stimulus	3	3	232	369	12025	-2.5	0.0	0.03	0.0	Ephx2 Opn3 Pon1
209	GO:0044260 [5]: cellular macromolecule metabolism	40	40	195	2339	10055	-2.52	0.0	0.24	0.11	2410001H17Rik Aatk Acad10 Acdc Adn Art3 C1r Cd1d1 Cpeb1 Dlat Dpep1 Eif4e3 Enpep Fbxo21 Flt1 Fn3k Gbe1 Gsn Gys2 Herpud1 Htra3 Immp2l Map3k6 Mcpt5 Mcpt6 Mgll Mst1r Npy1r Pck1 Pcsk4 Pcx Pfkfb3 Pomt1 Ppp1r1a Psen2 Ptprr Pygl Rapgef3 Snrk Tgm3
210	GO:0030168 [5]: platelet activation	1	1	234	2	12392	-2.52	0.0	2.9	1.61	Entpd2
211	GO:0042092 [6]: T-helper 2 type immune response	1	1	234	2	12392	-2.52	0.0	2.9	1.61	Cd1d1
212	GO:0042436 [7]: indole derivative catabolism	1	1	234	2	12392	-2.52	0.0	2.9	1.61	Indo
213	GO:0043123 [6]: positive regulation of I-kappaB kinase/NF-kappaB cascade	1	1	234	2	12392	-2.52	0.0	2.9	1.61	Acdc
214	GO:0045072 [8]: regulation of interferon-gamma biosynthesis	1	1	234	2	12392	-2.52	0.0	2.9	1.61	Cd1d1
215	GO:0046218 [8]: indolalkylamine catabolism	1	1	234	2	12392	-2.52	0.0	2.9	1.61	Indo
216	GO:0048003 [6]: antigen presentation, lipid antigen	1	1	234	2	12392	-2.52	0.0	2.9	1.61	Cd1d1
217	GO:0048007 [7]: antigen presentation, exogenous lipid antigen	1	1	234	2	12392	-2.52	0.0	2.9	1.61	Cd1d1
218	GO:0051014 [8]: actin filament severing	1	1	234	2	12392	-2.52	0.0	2.9	1.61	Gsn
219	GO:0051136 [7]: regulation of NK T-cell differentiation	1	1	234	2	12392	-2.52	0.0	2.9	1.61	Cd1d1
220	GO:0051138 [8]: positive regulation of NK T-cell differentiation	1	1	234	2	12392	-2.52	0.0	2.9	1.61	Cd1d1
221	GO:0001865 [6]: NK T-cell differentiation	1	1	234	2	12392	-2.52	0.0	2.9	1.61	Cd1d1
222	GO:0001912 [8]: positive regulation of immune cell mediated cytotoxicity	1	1	234	2	12392	-2.52	0.0	2.9	1.61	Cd1d1
223	GO:0006000 [8]: fructose metabolism	1	1	234	2	12392	-2.52	0.0	2.9	1.61	Pfkfb3
224	GO:0006086 [8]: acetyl-CoA biosynthesis from pyruvate	1	1	234	2	12392	-2.52	0.0	2.9	1.61	Dlat
225	GO:0006569 [8]: tryptophan catabolism	1	1	234	2	12392	-2.52	0.0	2.9	1.61	Indo
226	GO:0006625 [7]: protein-peroxisome targeting	1	1	234	2	12392	-2.52	0.0	2.9	1.61	Pex13
227	GO:0009137 [8]: purine nucleoside diphosphate catabolism	1	1	234	2	12392	-2.52	0.0	2.9	1.61	Entpd2
228	GO:0009181 [9]: purine ribonucleoside diphosphate catabolism	1	1	234	2	12392	-2.52	0.0	2.9	1.61	Entpd2
229	GO:0043207 [5]: response to external biotic stimulus	6	6	229	546	11848	-2.53	0.0	0.05	0.0	Adn C1r Cd1d1 Mcpt6 Orm1 Orm2
230	GO:0019222 [4]: regulation of metabolism	27	27	208	1668	10726	-2.54	0.0	0.18	0.06	Acdc Ankrd5 Cd1d1 Cdkn2c Cpeb1 Dbp Dmrt2 Dsip1 Ebf1 Fah Gsn Hdgfrp2 Hoxa7 Hoxc4 Irf4 Kcnh2 Klf2 Nr1h3 Per2 Polr2l Rxrg Sfrp4 Skd3 Sox17 Tcf15 Thra Twist2
231	GO:0000187 [6]: activation of MAPK	2	2	233	20	12374	-2.55	0.0	2.77	1.49	Cspg4 Map3k6
232	GO:0009653 [3]: morphogenesis	16	16	219	1090	11304	-2.56	0.0	0.12	0.03	Afp Cd1d1 Clec3b Cspg4 Enpep Figf Flt1 Heph Hoxa7 Hoxc4 Htra3 Igfbp6 Itga7 Robo4 Shank3 Thra
233	GO:0006633 [7]: fatty acid biosynthesis	3	3	232	49	12345	-2.58	0.0	2.63	1.43	Elovl6 Ltc4s Mlycd
234	GO:0043170 [4]: macromolecule metabolism	43	43	192	2453	9941	-2.59	0.0	0.3	0.16	2410001H17Rik Aatk Acad10 Acdc Adn Amy1 Art3 Auh C1r Cd1d1 Cpeb1 Dlat Dpep1 Eif4e3 Enpep Fbxo21 Flt1 Fn3k Gbe1 Gsn Gys2 Herpud1 Htra3 Immp2l Map3k6 Mcpt5 Mcpt6 Mgll Mst1r Npy1r Pck1 Pcsk4 Pcx Pfkfb3 Pgm2 Pomt1 Ppp1r1a Psen2 Ptprr Pygl Rapgef3 Snrk Tgm3
235	GO:0001568 [4]: blood vessel development	4	4	231	85	12309	-2.61	0.0	2.47	1.31	Enpep Figf Flt1 Robo4
236	GO:0006575 [6]: amino acid derivative metabolism	3	3	232	50	12344	-2.61	0.0	2.58	1.39	Cdo1 Csad Indo
237	GO:0006953 [5]: acute-phase response	2	2	233	21	12373	-2.62	0.0	2.7	1.46	Orm1 Orm2
238	GO:0007189 [9]: G-protein signaling, adenylate cyclase activating pathway	2	2	233	21	12373	-2.62	0.0	2.7	1.46	Adcy4 Adcy6
239	GO:0009190 [7]: cyclic nucleotide biosynthesis	2	2	233	21	12373	-2.62	0.0	2.7	1.46	Adcy4 Adcy6
240	GO:0006412 [6]: protein biosynthesis	5	5	230	471	11923	-2.67	0.0	0.06	0.0	Cd1d1 Cpeb1 Eif4e3 Pomt1 Psen2
241	GO:0007010 [6]: cytoskeleton organization and biogenesis	3	3	232	352	12042	-2.68	0.0	0.04	0.0	Diap2 Gsn Ophn1
242	GO:0007160 [5]: cell-matrix adhesion	3	3	232	52	12342	-2.69	0.0	2.49	1.32	Crtac1 Itga7 Nid1
243	GO:0019748 [4]: secondary metabolism	2	2	233	23	12371	-2.75	0.0	2.55	1.37	Alas1 Dct
244	GO:0050789 [2]: regulation of biological process	43	43	192	2248	10146	-2.75	0.0	0.69	0.4	Acdc Adcy4 Adcy6 Angptl4 Ankrd5 Bcl2l10 Cd1d1 Cdkn2c Cidec Cpeb1 Cspg4 Dbp Dmrt2 Dsip1 Ebf1 Fah Gsn Hdgfrp2 Hoxa7 Hoxc4 Htra3 Igfbp6 Irf4 Kcnh2 Klf2 Lgals12 Map3k6 Npy1r Nr1h3 Per2 Polr2l Procr Ramp2 Robo4 Rxrg Sfrp4 Skd3 Sox17 Tcf15 Thra Tkt Tnxb Twist2
245	GO:0016053 [6]: organic acid biosynthesis	3	3	232	55	12339	-2.79	0.0	2.37	1.27	Elovl6 Ltc4s Mlycd
246	GO:0046394 [7]: carboxylic acid biosynthesis	3	3	232	55	12339	-2.79	0.0	2.37	1.27	Elovl6 Ltc4s Mlycd
247	GO:0009987 [2]: cellular process	197	197	38	10342	2052	-2.79	0.0	0.73	0.42	1190002H23Rik 2410001H17Rik 9030617O03Rik AI325464 Aacs Aatk Abca8a Acad10 Acadvl Acdc Acox1 Adcy4 Adcy6 Adh1 Adn Adrb3 Afp Agpat3 Alas1 Alb1 Angptl4 Ankrd5 Aoc3 Aox1 Aqp1 Aqp7 Art3 Auh Bckdhb Bcl2l10 Bmp6 C1r Car11 Car3 Car4 Car5b Cd1d1 Cd34 Cd36 Cdkn2c Cdo1 Chn1 Cidec Clstn3 Cntnap2 Cpeb1 Cpt2 Crat Crtac1 Csad Cspg4 Cygb Cyp27a1 Cyp2e1 Cyp4b1 Dbp Dct Dgat2 Diap2 Dlat Dmrt2 Dpep1 Dsip1 Ebf1 Echs…
248	GO:0043065 [7]: positive regulation of apoptosis	4	4	231	92	12302	-2.79	0.0	2.26	1.26	Bcl2l10 Cd1d1 Cidec Lgals12
249	GO:0042095 [7]: interferon-gamma biosynthesis	1	1	234	3	12391	-2.79	0.0	2.63	1.43	Cd1d1
250	GO:0042391 [5]: regulation of membrane potential	1	1	234	3	12391	-2.79	0.0	2.63	1.43	Kcnk2
251	GO:0000238 [11]: zygotene	1	1	234	3	12391	-2.79	0.0	2.63	1.43	Cpeb1
252	GO:0007129 [12]: synapsis	1	1	234	3	12391	-2.79	0.0	2.63	1.43	Cpeb1
253	GO:0009135 [8]: purine nucleoside diphosphate metabolism	1	1	234	3	12391	-2.79	0.0	2.63	1.43	Entpd2
254	GO:0009179 [9]: purine ribonucleoside diphosphate metabolism	1	1	234	3	12391	-2.79	0.0	2.63	1.43	Entpd2
255	GO:0009191 [8]: ribonucleoside diphosphate catabolism	1	1	234	3	12391	-2.79	0.0	2.63	1.43	Entpd2
256	GO:0009613 [5]: response to pest, pathogen or parasite	6	6	229	510	11884	-2.81	0.0	0.08	0.0	Adn C1r Cd1d1 Mcpt6 Orm1 Orm2
257	GO:0043068 [6]: positive regulation of programmed cell death	4	4	231	93	12301	-2.82	0.0	2.24	1.26	Bcl2l10 Cd1d1 Cidec Lgals12
258	GO:0043118 [4]: negative regulation of physiological process	8	8	227	271	12123	-2.82	0.0	1.9	1.05	Acdc Angptl4 Bcl2l10 Dsip1 Nr1h3 Procr Robo4 Thra
259	GO:0007275 [2]: development	32	32	203	1606	10788	-2.83	0.0	0.89	0.51	Acox1 Afp Alas1 Bmp6 Cd1d1 Clec3b Cspg4 Dct Dmrt2 Ebf1 Enpep Figf Flt1 Fzd4 Heph Hoxa7 Hoxc4 Htra3 Igfbp6 Itga7 Mfng Mst1r Mut Npy1r Psen2 Robo4 Sfrp4 Shank3 Tcf15 Thra Tkt Twist2
260	GO:0009187 [7]: cyclic nucleotide metabolism	2	2	233	26	12368	-2.92	0.0	2.35	1.27	Adcy4 Adcy6
261	GO:0050790 [3]: regulation of enzyme activity	4	4	231	98	12296	-2.93	0.0	2.1	1.17	Adcy4 Adcy6 Cspg4 Map3k6
262	GO:0044265 [6]: cellular macromolecule catabolism	13	13	222	543	11851	-2.94	0.0	1.44	0.82	Acad10 Adn Auh C1r Dlat Dpep1 Enpep Htra3 Immp2l Mcpt5 Mcpt6 Mgll Pcsk4
263	GO:0006968 [4]: cellular defense response	1	1	234	203	12191	-2.95	0.0	0.02	0.0	Cd1d1
264	GO:0006605 [7]: protein targeting	6	6	229	189	12205	-2.97	0.0	1.85	1.04	9030617O03Rik Etfb Hsd17b4 Mlycd Pex13 Zadh2
265	GO:0015804 [7]: neutral amino acid transport	1	1	234	4	12390	-2.99	0.0	2.41	1.31	Slc7a10
266	GO:0018149 [8]: peptide cross-linking	1	1	234	4	12390	-2.99	0.0	2.41	1.31	Tgm3
267	GO:0042640 [6]: anagen	1	1	234	4	12390	-2.99	0.0	2.41	1.31	Psen2
268	GO:0045086 [9]: positive regulation of interleukin-2 biosynthesis	1	1	234	4	12390	-2.99	0.0	2.41	1.31	Cd1d1
269	GO:0050818 [4]: regulation of coagulation	1	1	234	4	12390	-2.99	0.0	2.41	1.31	Procr
270	GO:0050819 [5]: negative regulation of coagulation	1	1	234	4	12390	-2.99	0.0	2.41	1.31	Procr
271	GO:0001523 [7]: retinoid metabolism	1	1	234	4	12390	-2.99	0.0	2.41	1.31	Adh1
272	GO:0001569 [5]: patterning of blood vessels	1	1	234	4	12390	-2.99	0.0	2.41	1.31	Flt1
273	GO:0006542 [9]: glutamine biosynthesis	1	1	234	4	12390	-2.99	0.0	2.41	1.31	Glul
274	GO:0009083 [8]: branched chain family amino acid catabolism	1	1	234	4	12390	-2.99	0.0	2.41	1.31	Auh
275	GO:0009134 [7]: nucleoside diphosphate catabolism	1	1	234	4	12390	-2.99	0.0	2.41	1.31	Entpd2
276	GO:0009154 [8]: purine ribonucleotide catabolism	1	1	234	4	12390	-2.99	0.0	2.41	1.31	Entpd2
277	GO:0009185 [8]: ribonucleoside diphosphate metabolism	1	1	234	4	12390	-2.99	0.0	2.41	1.31	Entpd2
278	GO:0050794 [3]: regulation of cellular process	13	13	222	561	11833	-3.03	0.0	1.3	0.76	Acdc Angptl4 Bcl2l10 Cd1d1 Cidec Dsip1 Gsn Htra3 Igfbp6 Lgals12 Ramp2 Robo4 Tnxb
279	GO:0009057 [5]: macromolecule catabolism	13	13	222	561	11833	-3.03	0.0	1.3	0.76	Acad10 Adn Auh C1r Dlat Dpep1 Enpep Htra3 Immp2l Mcpt5 Mcpt6 Mgll Pcsk4
280	GO:0008380 [7]: RNA splicing	1	1	234	196	12198	-3.05	0.0	0.02	0.0	Cpeb1
281	GO:0043066 [7]: negative regulation of apoptosis	3	3	232	64	12330	-3.07	0.0	2.05	1.13	Angptl4 Bcl2l10 Dsip1
282	GO:0008654 [8]: phospholipid biosynthesis	2	2	233	29	12365	-3.08	0.0	2.18	1.21	Agpat3 Gnpat
283	GO:0043069 [6]: negative regulation of programmed cell death	3	3	232	65	12329	-3.1	0.0	2.02	1.11	Angptl4 Bcl2l10 Dsip1
284	GO:0000375 [8]: RNA splicing, via transesterification reactions	1	1	234	192	12202	-3.1	0.0	0.03	0.0	Cpeb1
285	GO:0000377 [9]: RNA splicing, via transesterification reactions with bulged adenosine as nucleophile	1	1	234	192	12202	-3.1	0.0	0.03	0.0	Cpeb1
286	GO:0000398 [8]: nuclear mRNA splicing, via spliceosome	1	1	234	192	12202	-3.1	0.0	0.03	0.0	Cpeb1
287	GO:0045860 [5]: positive regulation of protein kinase activity	2	2	233	30	12364	-3.12	0.0	2.13	1.17	Cspg4 Map3k6
288	GO:0050793 [3]: regulation of development	5	5	230	153	12241	-3.12	0.0	1.76	0.99	Cd1d1 Htra3 Igfbp6 Npy1r Tkt
289	GO:0042981 [6]: regulation of apoptosis	6	6	229	201	12193	-3.12	0.0	1.67	0.94	Angptl4 Bcl2l10 Cd1d1 Cidec Dsip1 Lgals12
290	GO:0016042 [5]: lipid catabolism	3	3	232	66	12328	-3.13	0.0	1.99	1.11	Adpn Lipe Pla2g2d
291	GO:0016071 [6]: mRNA metabolism	2	2	233	250	12144	-3.13	0.0	0.05	0.0	Auh Cpeb1
292	GO:0043067 [5]: regulation of programmed cell death	6	6	229	204	12190	-3.14	0.0	1.62	0.92	Angptl4 Bcl2l10 Cd1d1 Cidec Dsip1 Lgals12
293	GO:0019217 [6]: regulation of fatty acid metabolism	1	1	234	5	12389	-3.16	0.0	2.24	1.26	Acdc
294	GO:0030044 [7]: actin filament stabilization	1	1	234	5	12389	-3.16	0.0	2.24	1.26	Gsn
295	GO:0030199 [5]: collagen fibril organization	1	1	234	5	12389	-3.16	0.0	2.24	1.26	Tnxb
296	GO:0042438 [6]: melanin biosynthesis	1	1	234	5	12389	-3.16	0.0	2.24	1.26	Dct
297	GO:0042596 [5]: fear response	1	1	234	5	12389	-3.16	0.0	2.24	1.26	Penk1
298	GO:0043122 [5]: regulation of I-kappaB kinase/NF-kappaB cascade	1	1	234	5	12389	-3.16	0.0	2.24	1.26	Acdc
299	GO:0045059 [7]: positive thymic T-cell selection	1	1	234	5	12389	-3.16	0.0	2.24	1.26	Cd1d1
300	GO:0045076 [8]: regulation of interleukin-2 biosynthesis	1	1	234	5	12389	-3.16	0.0	2.24	1.26	Cd1d1
301	GO:0046323 [9]: glucose import	1	1	234	5	12389	-3.16	0.0	2.24	1.26	Acdc
302	GO:0046324 [6]: regulation of glucose import	1	1	234	5	12389	-3.16	0.0	2.24	1.26	Acdc
303	GO:0046339 [7]: diacylglycerol metabolism	1	1	234	5	12389	-3.16	0.0	2.24	1.26	Lipe
304	GO:0051016 [8]: barbed-end actin filament capping	1	1	234	5	12389	-3.16	0.0	2.24	1.26	Gsn
305	GO:0001662 [3]: behavioral fear response	1	1	234	5	12389	-3.16	0.0	2.24	1.26	Penk1
306	GO:0006085 [8]: acetyl-CoA biosynthesis	1	1	234	5	12389	-3.16	0.0	2.24	1.26	Dlat
307	GO:0006568 [7]: tryptophan metabolism	1	1	234	5	12389	-3.16	0.0	2.24	1.26	Indo
308	GO:0006582 [5]: melanin metabolism	1	1	234	5	12389	-3.16	0.0	2.24	1.26	Dct
309	GO:0006583 [7]: melanin biosynthesis from tyrosine	1	1	234	5	12389	-3.16	0.0	2.24	1.26	Dct
310	GO:0008625 [10]: induction of apoptosis via death domain receptors	1	1	234	5	12389	-3.16	0.0	2.24	1.26	Bcl2l10
311	GO:0009081 [7]: branched chain family amino acid metabolism	1	1	234	5	12389	-3.16	0.0	2.24	1.26	Auh
312	GO:0009261 [7]: ribonucleotide catabolism	1	1	234	5	12389	-3.16	0.0	2.24	1.26	Entpd2
313	GO:0006793 [5]: phosphorus metabolism	9	9	226	602	11792	-3.16	0.0	0.21	0.09	2410001H17Rik Aatk Acad10 Flt1 Map3k6 Mst1r Ptprr Rapgef3 Snrk
314	GO:0006796 [6]: phosphate metabolism	9	9	226	602	11792	-3.16	0.0	0.21	0.09	2410001H17Rik Aatk Acad10 Flt1 Map3k6 Mst1r Ptprr Rapgef3 Snrk
315	GO:0000165 [7]: MAPKKK cascade	3	3	232	68	12326	-3.17	0.0	1.93	1.07	Cspg4 Map3k6 Shank3
316	GO:0044257 [7]: cellular protein catabolism	11	11	224	485	11909	-3.18	0.0	1.14	0.67	Acad10 Adn C1r Dpep1 Enpep Htra3 Immp2l Mcpt5 Mcpt6 Mgll Pcsk4
317	GO:0006508 [8]: proteolysis and peptidolysis	11	11	224	485	11909	-3.18	0.0	1.14	0.67	Acad10 Adn C1r Dpep1 Enpep Htra3 Immp2l Mcpt5 Mcpt6 Mgll Pcsk4
318	GO:0035239 [4]: tube morphogenesis	2	2	233	32	12362	-3.2	0.0	2.03	1.12	Flt1 Shank3
319	GO:0048066 [3]: pigmentation	2	2	233	32	12362	-3.2	0.0	2.03	1.12	Alas1 Dct
320	GO:0007188 [8]: G-protein signaling, coupled to cAMP nucleotide second messenger	2	2	233	32	12362	-3.2	0.0	2.03	1.12	Adcy4 Adcy6
321	GO:0030163 [6]: protein catabolism	11	11	224	503	11891	-3.24	0.0	1.02	0.59	Acad10 Adn C1r Dpep1 Enpep Htra3 Immp2l Mcpt5 Mcpt6 Mgll Pcsk4
322	GO:0006357 [8]: regulation of transcription from Pol II promoter	1	1	234	182	12212	-3.24	0.0	0.03	0.0	Twist2
323	GO:0008643 [5]: carbohydrate transport	2	2	233	33	12361	-3.24	0.0	1.98	1.11	Acdc Slc2a5
324	GO:0043285 [5]: biopolymer catabolism	11	11	224	506	11888	-3.25	0.0	1.0	0.58	Acad10 Adn C1r Dpep1 Enpep Htra3 Immp2l Mcpt5 Mcpt6 Mgll Pcsk4
325	GO:0007242 [5]: intracellular signaling cascade	11	11	224	660	11734	-3.25	0.0	0.34	0.18	Acdc Adcy4 Adcy6 Chn1 Cspg4 Map3k6 Psen2 Rapgef3 Rasd1 Shank3 Slc9a3r2
326	GO:0007548 [3]: sex differentiation	2	2	233	34	12360	-3.28	0.0	1.94	1.08	Afp Dmrt2
327	GO:0045184 [5]: establishment of protein localization	7	7	228	483	11911	-3.28	0.0	0.21	0.09	9030617O03Rik Etfb Hsd17b4 Mlycd Pex13 Ramp2 Zadh2
328	GO:0007243 [6]: protein kinase cascade	4	4	231	119	12275	-3.3	0.0	1.63	0.92	Acdc Cspg4 Map3k6 Shank3
329	GO:0030728 [7]: ovulation	1	1	234	6	12388	-3.3	0.0	2.09	1.17	Afp
330	GO:0042430 [6]: indole and derivative metabolism	1	1	234	6	12388	-3.3	0.0	2.09	1.17	Indo
331	GO:0042434 [7]: indole derivative metabolism	1	1	234	6	12388	-3.3	0.0	2.09	1.17	Indo
332	GO:0001542 [5]: ovulation (sensu Mammalia)	1	1	234	6	12388	-3.3	0.0	2.09	1.17	Afp
333	GO:0001910 [7]: regulation of immune cell mediated cytotoxicity	1	1	234	6	12388	-3.3	0.0	2.09	1.17	Cd1d1
334	GO:0006195 [7]: purine nucleotide catabolism	1	1	234	6	12388	-3.3	0.0	2.09	1.17	Entpd2
335	GO:0006402 [7]: mRNA catabolism	1	1	234	6	12388	-3.3	0.0	2.09	1.17	Auh
336	GO:0006586 [7]: indolalkylamine metabolism	1	1	234	6	12388	-3.3	0.0	2.09	1.17	Indo
337	GO:0006825 [9]: copper ion transport	1	1	234	6	12388	-3.3	0.0	2.09	1.17	Heph
338	GO:0007631 [3]: feeding behavior	1	1	234	6	12388	-3.3	0.0	2.09	1.17	Npy1r
339	GO:0015031 [5]: protein transport	7	7	228	479	11915	-3.3	0.0	0.22	0.09	9030617O03Rik Etfb Hsd17b4 Mlycd Pex13 Ramp2 Zadh2
340	GO:0042221 [6]: response to chemical substance	2	2	233	234	12160	-3.3	0.0	0.07	0.0	Ephx2 Pon1
341	GO:0000041 [8]: transition metal ion transport	2	2	233	35	12359	-3.32	0.0	1.89	1.05	Heph Sfxn4
342	GO:0043119 [4]: positive regulation of physiological process	7	7	228	282	12112	-3.34	0.0	1.23	0.71	Acdc Bcl2l10 Cd1d1 Cidec Ebf1 Klf2 Lgals12
343	GO:0007155 [4]: cell adhesion	10	10	225	472	11922	-3.34	0.0	0.9	0.52	Aoc3 Cd34 Cd36 Clstn3 Cntnap2 Crtac1 Itga7 Nid1 Pcdh20 Tnxb
344	GO:0051242 [5]: positive regulation of cellular physiological process	5	5	230	173	12221	-3.35	0.0	1.44	0.82	Acdc Bcl2l10 Cd1d1 Cidec Lgals12
345	GO:0007167 [6]: enzyme linked receptor protein signaling pathway	5	5	230	173	12221	-3.35	0.0	1.44	0.82	Bmp6 Cspg4 Flt1 Ltbp4 Ptprr
346	GO:0051244 [4]: regulation of cellular physiological process	9	9	226	409	11985	-3.35	0.0	0.98	0.57	Acdc Angptl4 Bcl2l10 Cd1d1 Cidec Dsip1 Gsn Lgals12 Robo4
347	GO:0030198 [4]: extracellular matrix organization and biogenesis	2	2	233	36	12358	-3.36	0.0	1.85	1.04	Pomt1 Tnxb
348	GO:0043062 [3]: extracellular structure organization and biogenesis	2	2	233	36	12358	-3.36	0.0	1.85	1.04	Pomt1 Tnxb
349	GO:0007187 [7]: G-protein signaling, coupled to cyclic nucleotide second messenger	2	2	233	36	12358	-3.36	0.0	1.85	1.04	Adcy4 Adcy6
350	GO:0006814 [8]: sodium ion transport	3	3	232	77	12317	-3.36	0.0	1.68	0.95	Slc22a4 Slc24a3 Slc5a6
351	GO:0016310 [7]: phosphorylation	8	8	227	502	11892	-3.37	0.0	0.3	0.16	2410001H17Rik Aatk Acad10 Flt1 Map3k6 Mst1r Rapgef3 Snrk
352	GO:0008104 [4]: protein localization	8	8	227	501	11893	-3.38	0.0	0.31	0.16	9030617O03Rik Etfb Hsd17b4 Immp2l Mlycd Pex13 Ramp2 Zadh2
353	GO:0006366 [8]: transcription from Pol II promoter	2	2	233	226	12168	-3.38	0.0	0.07	0.0	Polr2l Twist2
354	GO:0006915 [6]: apoptosis	8	8	227	354	12040	-3.38	0.0	1.02	0.59	Aatk Angptl4 Bcl2l10 Cd1d1 Cidec Dsip1 Lgals12 Shank3
355	GO:0019933 [8]: cAMP-mediated signaling	2	2	233	37	12357	-3.39	0.0	1.81	1.0	Adcy4 Adcy6
356	GO:0009059 [5]: macromolecule biosynthesis	10	10	225	519	11875	-3.39	0.0	0.64	0.36	Acdc Cd1d1 Cpeb1 Eif4e3 Gbe1 Gys2 Pck1 Pcx Pomt1 Psen2
357	GO:0009893 [5]: positive regulation of metabolism	4	4	231	127	12267	-3.4	0.0	1.48	0.85	Acdc Cd1d1 Ebf1 Klf2
358	GO:0012501 [5]: programmed cell death	8	8	227	360	12034	-3.41	0.0	0.97	0.57	Aatk Angptl4 Bcl2l10 Cd1d1 Cidec Dsip1 Lgals12 Shank3
359	GO:0015711 [7]: organic anion transport	1	1	234	7	12387	-3.41	0.0	1.97	1.11	Slc16a7
360	GO:0019216 [5]: regulation of lipid metabolism	1	1	234	7	12387	-3.41	0.0	1.97	1.11	Acdc
361	GO:0030336 [7]: negative regulation of cell migration	1	1	234	7	12387	-3.41	0.0	1.97	1.11	Robo4
362	GO:0042094 [7]: interleukin-2 biosynthesis	1	1	234	7	12387	-3.41	0.0	1.97	1.11	Cd1d1
363	GO:0042303 [4]: molting cycle	1	1	234	7	12387	-3.41	0.0	1.97	1.11	Psen2
364	GO:0042633 [5]: hair cycle	1	1	234	7	12387	-3.41	0.0	1.97	1.11	Psen2
365	GO:0051271 [6]: negative regulation of cell motility	1	1	234	7	12387	-3.41	0.0	1.97	1.11	Robo4
366	GO:0006360 [8]: transcription from Pol I promoter	1	1	234	7	12387	-3.41	0.0	1.97	1.11	Polr2l
367	GO:0007128 [10]: meiotic prophase I	1	1	234	7	12387	-3.41	0.0	1.97	1.11	Cpeb1
368	GO:0007257 [7]: activation of JUNK	1	1	234	7	12387	-3.41	0.0	1.97	1.11	Map3k6
369	GO:0000074 [6]: regulation of cell cycle	3	3	232	272	12122	-3.43	0.0	0.12	0.02	Figf Pmp22 Thra
370	GO:0046467 [7]: membrane lipid biosynthesis	2	2	233	39	12355	-3.45	0.0	1.73	0.97	Agpat3 Gnpat
371	GO:0051243 [5]: negative regulation of cellular physiological process	4	4	231	132	12262	-3.45	0.0	1.4	0.8	Angptl4 Bcl2l10 Dsip1 Robo4
372	GO:0046907 [5]: intracellular transport	8	8	227	466	11928	-3.46	0.0	0.41	0.23	9030617O03Rik Etfb Hsd17b4 Mlycd Pex13 Ramp2 Slc25a10 Zadh2
373	GO:0006468 [8]: protein amino acid phosphorylation	8	8	227	456	11938	-3.47	0.0	0.45	0.26	2410001H17Rik Aatk Acad10 Flt1 Map3k6 Mst1r Rapgef3 Snrk
374	GO:0008219 [4]: cell death	8	8	227	390	12004	-3.48	0.0	0.77	0.44	Aatk Angptl4 Bcl2l10 Cd1d1 Cidec Dsip1 Lgals12 Shank3
375	GO:0016265 [3]: death	8	8	227	397	11997	-3.49	0.0	0.73	0.42	Aatk Angptl4 Bcl2l10 Cd1d1 Cidec Dsip1 Lgals12 Shank3
376	GO:0009889 [5]: regulation of biosynthesis	3	3	232	85	12309	-3.5	0.0	1.49	0.86	Acdc Cd1d1 Cpeb1
377	GO:0030036 [8]: actin cytoskeleton organization and biogenesis	3	3	232	85	12309	-3.5	0.0	1.49	0.86	Diap2 Gsn Ophn1
378	GO:0030218 [5]: erythrocyte differentiation	1	1	234	8	12386	-3.51	0.0	1.86	1.04	Heph
379	GO:0006779 [7]: porphyrin biosynthesis	1	1	234	8	12386	-3.51	0.0	1.86	1.04	Alas1
380	GO:0006783 [6]: heme biosynthesis	1	1	234	8	12386	-3.51	0.0	1.86	1.04	Alas1
381	GO:0006957 [7]: complement activation, alternative pathway	1	1	234	8	12386	-3.51	0.0	1.86	1.04	Adn
382	GO:0009132 [7]: nucleoside diphosphate metabolism	1	1	234	8	12386	-3.51	0.0	1.86	1.04	Entpd2
383	GO:0019935 [7]: cyclic-nucleotide-mediated signaling	2	2	233	41	12353	-3.51	0.0	1.66	0.94	Adcy4 Adcy6
384	GO:0042445 [5]: hormone metabolism	2	2	233	41	12353	-3.51	0.0	1.66	0.94	Afp Hsd3b7
385	GO:0050817 [3]: coagulation	2	2	233	42	12352	-3.54	0.0	1.62	0.92	Entpd2 Procr
386	GO:0006956 [6]: complement activation	2	2	233	42	12352	-3.54	0.0	1.62	0.92	Adn C1r
387	GO:0007596 [4]: blood coagulation	2	2	233	42	12352	-3.54	0.0	1.62	0.92	Entpd2 Procr
388	GO:0006886 [6]: intracellular protein transport	7	7	228	337	12057	-3.54	0.0	0.78	0.44	9030617O03Rik Etfb Hsd17b4 Mlycd Pex13 Ramp2 Zadh2
389	GO:0007267 [4]: cell-cell signaling	2	2	233	208	12186	-3.56	0.0	0.1	0.01	Hnmt Ltbp4
390	GO:0001558 [4]: regulation of cell growth	2	2	233	43	12351	-3.57	0.0	1.59	0.91	Htra3 Igfbp6
391	GO:0019226 [5]: transmission of nerve impulse	1	1	234	156	12238	-3.58	0.0	0.05	0.0	Hnmt
392	GO:0030029 [7]: actin filament-based process	3	3	232	91	12303	-3.59	0.0	1.37	0.79	Diap2 Gsn Ophn1
393	GO:0015669 [5]: gas transport	1	1	234	9	12385	-3.59	0.0	1.76	0.99	Cygb
394	GO:0015671 [6]: oxygen transport	1	1	234	9	12385	-3.59	0.0	1.76	0.99	Cygb
395	GO:0042063 [6]: gliogenesis	1	1	234	9	12385	-3.59	0.0	1.76	0.99	Cspg4
396	GO:0051260 [8]: protein homooligomerization	1	1	234	9	12385	-3.59	0.0	1.76	0.99	Acdc
397	GO:0001502 [7]: cartilage condensation	1	1	234	9	12385	-3.59	0.0	1.76	0.99	Thra
398	GO:0001708 [5]: cell fate specification	1	1	234	9	12385	-3.59	0.0	1.76	0.99	Psen2
399	GO:0006401 [6]: RNA catabolism	1	1	234	9	12385	-3.59	0.0	1.76	0.99	Auh
400	GO:0006835 [7]: dicarboxylic acid transport	1	1	234	9	12385	-3.59	0.0	1.76	0.99	Slc1a5
401	GO:0006839 [6]: mitochondrial transport	1	1	234	9	12385	-3.59	0.0	1.76	0.99	Slc25a10
402	GO:0008064 [6]: regulation of actin polymerization and/or depolymerization	1	1	234	9	12385	-3.59	0.0	1.76	0.99	Gsn
403	GO:0008299 [7]: isoprenoid biosynthesis	1	1	234	9	12385	-3.59	0.0	1.76	0.99	Nudt13
404	GO:0009084 [8]: glutamine family amino acid biosynthesis	1	1	234	9	12385	-3.59	0.0	1.76	0.99	Glul
405	GO:0007599 [5]: hemostasis	2	2	233	44	12350	-3.59	0.0	1.56	0.88	Entpd2 Procr
406	GO:0030154 [3]: cell differentiation	5	5	230	325	12069	-3.61	0.0	0.3	0.16	Bmp6 Cd1d1 Heph Psen2 Twist2
407	GO:0045859 [4]: regulation of protein kinase activity	2	2	233	45	12349	-3.61	0.0	1.52	0.88	Cspg4 Map3k6
408	GO:0009719 [4]: response to endogenous stimulus	1	1	234	153	12241	-3.62	0.0	0.06	0.0	Acdc
409	GO:0030832 [9]: regulation of actin filament length	1	1	234	10	12384	-3.67	0.0	1.68	0.95	Gsn
410	GO:0042402 [7]: biogenic amine catabolism	1	1	234	10	12384	-3.67	0.0	1.68	0.95	Indo
411	GO:0044242 [6]: cellular lipid catabolism	1	1	234	10	12384	-3.67	0.0	1.68	0.95	Lipe
412	GO:0046879 [4]: hormone secretion	1	1	234	10	12384	-3.67	0.0	1.68	0.95	Ltbp4
413	GO:0051128 [5]: regulation of cell organization and biogenesis	1	1	234	10	12384	-3.67	0.0	1.68	0.95	Gsn
414	GO:0051216 [6]: cartilage development	1	1	234	10	12384	-3.67	0.0	1.68	0.95	Thra
415	GO:0051259 [7]: protein oligomerization	1	1	234	10	12384	-3.67	0.0	1.68	0.95	Acdc
416	GO:0001906 [5]: cell killing	1	1	234	10	12384	-3.67	0.0	1.68	0.95	Cd1d1
417	GO:0001909 [6]: immune cell mediated cytotoxicity	1	1	234	10	12384	-3.67	0.0	1.68	0.95	Cd1d1
418	GO:0006541 [8]: glutamine metabolism	1	1	234	10	12384	-3.67	0.0	1.68	0.95	Glul
419	GO:0007127 [9]: meiosis I	1	1	234	10	12384	-3.67	0.0	1.68	0.95	Cpeb1
420	GO:0050878 [4]: regulation of body fluids	2	2	233	48	12346	-3.68	0.0	1.43	0.82	Entpd2 Procr
421	GO:0007264 [6]: small GTPase mediated signal transduction	2	2	233	194	12200	-3.69	0.0	0.12	0.03	Rapgef3 Rasd1
422	GO:0006916 [8]: anti-apoptosis	2	2	233	49	12345	-3.71	0.0	1.41	0.81	Bcl2l10 Dsip1
423	GO:0006869 [5]: lipid transport	2	2	233	50	12344	-3.73	0.0	1.38	0.79	Scp2 Slc27a1
424	GO:0035264 [4]: body growth	1	1	234	11	12383	-3.74	0.0	1.6	0.92	Npy1r
425	GO:0040014 [5]: regulation of body size	1	1	234	11	12383	-3.74	0.0	1.6	0.92	Npy1r
426	GO:0042219 [6]: amino acid derivative catabolism	1	1	234	11	12383	-3.74	0.0	1.6	0.92	Indo
427	GO:0045061 [6]: thymic T-cell selection	1	1	234	11	12383	-3.74	0.0	1.6	0.92	Cd1d1
428	GO:0045582 [7]: positive regulation of T-cell differentiation	1	1	234	11	12383	-3.74	0.0	1.6	0.92	Cd1d1
429	GO:0006493 [9]: O-linked glycosylation	1	1	234	11	12383	-3.74	0.0	1.6	0.92	Pomt1
430	GO:0007179 [8]: transforming growth factor beta receptor signaling pathway	2	2	233	51	12343	-3.75	0.0	1.35	0.79	Bmp6 Ltbp4
431	GO:0007268 [6]: synaptic transmission	1	1	234	141	12253	-3.76	0.0	0.07	0.0	Hnmt
432	GO:0015849 [5]: organic acid transport	2	2	233	52	12342	-3.77	0.0	1.32	0.78	Slc1a5 Slc7a10
433	GO:0016049 [4]: cell growth	2	2	233	52	12342	-3.77	0.0	1.32	0.78	Htra3 Igfbp6
434	GO:0046942 [6]: carboxylic acid transport	2	2	233	52	12342	-3.77	0.0	1.32	0.78	Slc1a5 Slc7a10
435	GO:0006694 [7]: steroid biosynthesis	2	2	233	52	12342	-3.77	0.0	1.32	0.78	Hsd3b7 Tm7sf2
436	GO:0006644 [7]: phospholipid metabolism	2	2	233	53	12341	-3.78	0.0	1.3	0.76	Agpat3 Gnpat
437	GO:0016192 [5]: vesicle-mediated transport	4	4	231	243	12151	-3.78	0.0	0.39	0.21	Ehd2 Ghr Gsn Pla2g1br
438	GO:0051239 [4]: regulation of organismal physiological process	3	3	232	109	12285	-3.78	0.0	1.06	0.61	Cd1d1 Kcnh2 Thra
439	GO:0000279 [6]: M phase	1	1	234	138	12256	-3.8	0.0	0.08	0.0	Cpeb1
440	GO:0019751 [6]: polyol metabolism	1	1	234	12	12382	-3.8	0.0	1.53	0.88	Pck1
441	GO:0042593 [4]: glucose homeostasis	1	1	234	12	12382	-3.8	0.0	1.53	0.88	Acdc
442	GO:0042698 [4]: menstrual cycle	1	1	234	12	12382	-3.8	0.0	1.53	0.88	Afp
443	GO:0045058 [5]: T-cell selection	1	1	234	12	12382	-3.8	0.0	1.53	0.88	Cd1d1
444	GO:0045621 [6]: positive regulation of lymphocyte differentiation	1	1	234	12	12382	-3.8	0.0	1.53	0.88	Cd1d1
445	GO:0006071 [7]: glycerol metabolism	1	1	234	12	12382	-3.8	0.0	1.53	0.88	Pck1
446	GO:0006471 [8]: protein amino acid ADP-ribosylation	1	1	234	12	12382	-3.8	0.0	1.53	0.88	Art3
447	GO:0007292 [6]: female gamete generation	1	1	234	12	12382	-3.8	0.0	1.53	0.88	Afp
448	GO:0008277 [5]: regulation of G-protein coupled receptor protein signaling pathway	1	1	234	12	12382	-3.8	0.0	1.53	0.88	Ramp2
449	GO:0008624 [9]: induction of apoptosis by extracellular signals	1	1	234	12	12382	-3.8	0.0	1.53	0.88	Bcl2l10
450	GO:0019882 [5]: antigen presentation	2	2	233	54	12340	-3.8	0.0	1.27	0.74	Cd1d1 Fcgrt
451	GO:0008361 [5]: regulation of cell size	2	2	233	55	12339	-3.82	0.0	1.25	0.73	Htra3 Igfbp6
452	GO:0015674 [7]: di-, tri-valent inorganic cation transport	3	3	232	112	12282	-3.82	0.0	1.02	0.59	Heph Sfxn4 Slc24a3
453	GO:0042592 [3]: homeostasis	3	3	232	118	12276	-3.85	0.0	0.94	0.54	Acdc Kcnk2 Slc24a3
454	GO:0019370 [9]: leukotriene biosynthesis	1	1	234	13	12381	-3.86	0.0	1.46	0.84	Ltc4s
455	GO:0042168 [5]: heme metabolism	1	1	234	13	12381	-3.86	0.0	1.46	0.84	Alas1
456	GO:0006040 [6]: amino sugar metabolism	1	1	234	13	12381	-3.86	0.0	1.46	0.84	Fn3k
457	GO:0006778 [6]: porphyrin metabolism	1	1	234	13	12381	-3.86	0.0	1.46	0.84	Alas1
458	GO:0009790 [3]: embryonic development	2	2	233	172	12222	-3.86	0.0	0.18	0.06	Flt1 Shank3
459	GO:0035295 [3]: tube development	2	2	233	60	12334	-3.89	0.0	1.14	0.66	Flt1 Shank3
460	GO:0007178 [7]: transmembrane receptor protein serine/threonine kinase signaling pathway	2	2	233	60	12334	-3.89	0.0	1.14	0.66	Bmp6 Ltbp4
461	GO:0006897 [6]: endocytosis	3	3	232	126	12268	-3.9	0.0	0.84	0.48	Ehd2 Ghr Pla2g1br
462	GO:0000280 [7]: nuclear division	1	1	234	129	12265	-3.9	0.0	0.09	0.01	Cpeb1
463	GO:0045580 [6]: regulation of T-cell differentiation	1	1	234	14	12380	-3.9	0.0	1.4	0.81	Cd1d1
464	GO:0006614 [8]: SRP-dependent cotranslational protein-membrane targeting	1	1	234	14	12380	-3.9	0.0	1.4	0.81	9030617O03Rik
465	GO:0006691 [8]: leukotriene metabolism	1	1	234	14	12380	-3.9	0.0	1.4	0.81	Ltc4s
466	GO:0006700 [7]: C21-steroid hormone biosynthesis	1	1	234	14	12380	-3.9	0.0	1.4	0.81	Hsd3b7
467	GO:0006820 [6]: anion transport	3	3	232	131	12263	-3.91	0.0	0.78	0.44	Acdc Slc16a7 Slc22a18
468	GO:0007389 [3]: pattern specification	3	3	232	131	12263	-3.91	0.0	0.78	0.44	Flt1 Hoxa7 Hoxc4
469	GO:0016477 [5]: cell migration	3	3	232	137	12257	-3.94	0.0	0.72	0.42	Cspg4 Enpep Robo4
470	GO:0009892 [5]: negative regulation of metabolism	3	3	232	139	12255	-3.94	0.0	0.7	0.41	Acdc Nr1h3 Thra
471	GO:0006486 [8]: protein amino acid glycosylation	2	2	233	64	12330	-3.95	0.0	1.05	0.61	Pomt1 Psen2
472	GO:0009890 [6]: negative regulation of biosynthesis	1	1	234	15	12379	-3.95	0.0	1.35	0.79	Acdc
473	GO:0046545 [5]: development of primary female sexual characteristics	1	1	234	15	12379	-3.95	0.0	1.35	0.79	Afp
474	GO:0046660 [4]: female sex differentiation	1	1	234	15	12379	-3.95	0.0	1.35	0.79	Afp
475	GO:0000160 [5]: two-component signal transduction system (phosphorelay)	1	1	234	15	12379	-3.95	0.0	1.35	0.79	Kcnh2
476	GO:0001838 [5]: embryonic epithelial tube formation	1	1	234	15	12379	-3.95	0.0	1.35	0.79	Shank3
477	GO:0006487 [9]: N-linked glycosylation	1	1	234	15	12379	-3.95	0.0	1.35	0.79	Psen2
478	GO:0006749 [6]: glutathione metabolism	1	1	234	15	12379	-3.95	0.0	1.35	0.79	Gstt2
479	GO:0008154 [6]: actin polymerization and/or depolymerization	1	1	234	15	12379	-3.95	0.0	1.35	0.79	Gsn
480	GO:0008585 [6]: female gonad development	1	1	234	15	12379	-3.95	0.0	1.35	0.79	Afp
481	GO:0009117 [6]: nucleotide metabolism	3	3	232	145	12249	-3.95	0.0	0.65	0.37	Adcy4 Adcy6 Entpd2
482	GO:0006928 [4]: cell motility	3	3	232	164	12230	-3.96	0.0	0.5	0.3	Cspg4 Enpep Robo4
483	GO:0019953 [4]: sexual reproduction	3	3	232	153	12241	-3.97	0.0	0.58	0.34	Acox1 Afp Tkt
484	GO:0000003 [3]: reproduction	3	3	232	153	12241	-3.97	0.0	0.58	0.34	Acox1 Afp Tkt
485	GO:0000902 [4]: cellular morphogenesis	3	3	232	153	12241	-3.97	0.0	0.58	0.34	Htra3 Igfbp6 Itga7
486	GO:0006959 [5]: humoral immune response	3	3	232	153	12241	-3.97	0.0	0.58	0.34	Adn C1r Cd1d1
487	GO:0007218 [7]: neuropeptide signaling pathway	2	2	233	67	12327	-3.98	0.0	1.0	0.58	Eltd1 Penk1
488	GO:0006954 [5]: inflammatory response	1	1	234	122	12272	-3.99	0.0	0.1	0.01	Mcpt6
489	GO:0007156 [6]: homophilic cell adhesion	2	2	233	68	12326	-3.99	0.0	0.98	0.57	Clstn3 Pcdh20
490	GO:0001763 [5]: branching morphogenesis	1	1	234	16	12378	-4.0	0.0	1.3	0.76	Flt1
491	GO:0008629 [9]: induction of apoptosis by intracellular signals	1	1	234	16	12378	-4.0	0.0	1.3	0.76	Lgals12
492	GO:0009101 [7]: glycoprotein biosynthesis	2	2	233	69	12325	-4.0	0.0	0.96	0.56	Pomt1 Psen2
493	GO:0043037 [7]: translation	2	2	233	152	12242	-4.0	0.0	0.24	0.11	Cpeb1 Eif4e3
494	GO:0042088 [7]: T-helper 1 type immune response	1	1	234	17	12377	-4.03	0.0	1.25	0.73	Cd1d1
495	GO:0045619 [5]: regulation of lymphocyte differentiation	1	1	234	17	12377	-4.03	0.0	1.25	0.73	Cd1d1
496	GO:0006613 [7]: cotranslational protein-membrane targeting	1	1	234	17	12377	-4.03	0.0	1.25	0.73	9030617O03Rik
497	GO:0008217 [5]: regulation of blood pressure	1	1	234	17	12377	-4.03	0.0	1.25	0.73	Npy1r
498	GO:0051246 [5]: regulation of protein metabolism	2	2	233	74	12320	-4.04	0.0	0.88	0.51	Cd1d1 Gsn
499	GO:0009100 [7]: glycoprotein metabolism	2	2	233	74	12320	-4.04	0.0	0.88	0.51	Pomt1 Psen2
500	GO:0009880 [4]: embryonic pattern specification	1	1	234	18	12376	-4.06	0.0	1.2	0.7	Flt1
501	GO:0015749 [6]: monosaccharide transport	1	1	234	18	12376	-4.06	0.0	1.2	0.7	Acdc
502	GO:0015758 [8]: glucose transport	1	1	234	18	12376	-4.06	0.0	1.2	0.7	Acdc
503	GO:0016331 [5]: morphogenesis of embryonic epithelium	1	1	234	18	12376	-4.06	0.0	1.2	0.7	Shank3
504	GO:0030509 [9]: BMP signaling pathway	1	1	234	18	12376	-4.06	0.0	1.2	0.7	Bmp6
505	GO:0008645 [7]: hexose transport	1	1	234	18	12376	-4.06	0.0	1.2	0.7	Acdc
506	GO:0009166 [6]: nucleotide catabolism	1	1	234	18	12376	-4.06	0.0	1.2	0.7	Entpd2
507	GO:0006643 [6]: membrane lipid metabolism	2	2	233	78	12316	-4.08	0.0	0.82	0.47	Agpat3 Gnpat
508	GO:0015698 [7]: inorganic anion transport	1	1	234	111	12283	-4.09	0.0	0.13	0.03	Acdc
509	GO:0006417 [6]: regulation of protein biosynthesis	2	2	233	80	12314	-4.09	0.0	0.79	0.45	Cd1d1 Cpeb1
510	GO:0019932 [6]: second-messenger-mediated signaling	2	2	233	81	12313	-4.09	0.0	0.78	0.44	Adcy4 Adcy6
511	GO:0019725 [4]: cell homeostasis	2	2	233	83	12311	-4.1	0.0	0.75	0.43	Kcnk2 Slc24a3
512	GO:0009967 [5]: positive regulation of signal transduction	1	1	234	19	12375	-4.1	0.0	1.16	0.68	Acdc
513	GO:0042087 [6]: cell-mediated immune response	1	1	234	19	12375	-4.1	0.0	1.16	0.68	Cd1d1
514	GO:0045047 [6]: protein-ER targeting	1	1	234	19	12375	-4.1	0.0	1.16	0.68	9030617O03Rik
515	GO:0046456 [8]: icosanoid biosynthesis	1	1	234	19	12375	-4.1	0.0	1.16	0.68	Ltc4s
516	GO:0006612 [8]: protein-membrane targeting	1	1	234	19	12375	-4.1	0.0	1.16	0.68	9030617O03Rik
517	GO:0006874 [8]: calcium ion homeostasis	1	1	234	19	12375	-4.1	0.0	1.16	0.68	Slc24a3
518	GO:0007185 [7]: transmembrane receptor protein tyrosine phosphatase signaling pathway	1	1	234	19	12375	-4.1	0.0	1.16	0.68	Ptprr
519	GO:0016055 [6]: Wnt receptor signaling pathway	2	2	233	85	12309	-4.11	0.0	0.73	0.42	Fzd4 Sfrp4
520	GO:0001501 [5]: skeletal development	2	2	233	84	12310	-4.11	0.0	0.74	0.42	Clec3b Thra
521	GO:0007276 [5]: gametogenesis	2	2	233	129	12265	-4.11	0.0	0.35	0.18	Acox1 Afp
522	GO:0001775 [4]: cell activation	1	1	234	107	12287	-4.13	0.0	0.14	0.04	Cd1d1
523	GO:0045934 [6]: negative regulation of nucleobase, nucleoside, nucleotide and nucleic acid metabolism	2	2	233	120	12274	-4.13	0.0	0.41	0.23	Nr1h3 Thra
524	GO:0042446 [6]: hormone biosynthesis	1	1	234	20	12374	-4.13	0.0	1.12	0.66	Hsd3b7
525	GO:0006695 [8]: cholesterol biosynthesis	1	1	234	20	12374	-4.13	0.0	1.12	0.66	Tm7sf2
526	GO:0009064 [7]: glutamine family amino acid metabolism	1	1	234	20	12374	-4.13	0.0	1.12	0.66	Glul
527	GO:0009966 [4]: regulation of signal transduction	2	2	233	90	12304	-4.13	0.0	0.67	0.38	Acdc Ramp2
528	GO:0007610 [2]: behavior	2	2	233	90	12304	-4.13	0.0	0.67	0.38	Npy1r Penk1
529	GO:0045941 [7]: positive regulation of transcription	2	2	233	93	12301	-4.13	0.0	0.63	0.36	Ebf1 Klf2
530	GO:0007169 [7]: transmembrane receptor protein tyrosine kinase signaling pathway	2	2	233	93	12301	-4.13	0.0	0.63	0.36	Cspg4 Flt1
531	GO:0016481 [7]: negative regulation of transcription	2	2	233	115	12279	-4.14	0.0	0.44	0.25	Nr1h3 Thra
532	GO:0045935 [6]: positive regulation of nucleobase, nucleoside, nucleotide and nucleic acid metabolism	2	2	233	94	12300	-4.14	0.0	0.62	0.36	Ebf1 Klf2
533	GO:0045321 [5]: immune cell activation	1	1	234	106	12288	-4.14	0.0	0.14	0.04	Cd1d1
534	GO:0016337 [5]: cell-cell adhesion	2	2	233	97	12297	-4.15	0.0	0.59	0.34	Clstn3 Pcdh20
535	GO:0009165 [6]: nucleotide biosynthesis	2	2	233	102	12292	-4.15	0.0	0.55	0.32	Adcy4 Adcy6
536	GO:0030097 [5]: hemopoiesis	2	2	233	107	12287	-4.15	0.0	0.5	0.3	Cd1d1 Heph
537	GO:0019884 [6]: antigen presentation, exogenous antigen	1	1	234	21	12373	-4.16	0.0	1.08	0.63	Cd1d1
538	GO:0030217 [5]: T-cell differentiation	1	1	234	21	12373	-4.16	0.0	1.08	0.63	Cd1d1
539	GO:0042108 [8]: positive regulation of cytokine biosynthesis	1	1	234	21	12373	-4.16	0.0	1.08	0.63	Cd1d1
540	GO:0001819 [7]: positive regulation of cytokine production	1	1	234	21	12373	-4.16	0.0	1.08	0.63	Cd1d1
541	GO:0016126 [7]: sterol biosynthesis	1	1	234	22	12372	-4.18	0.0	1.05	0.61	Tm7sf2
542	GO:0045137 [4]: development of primary sexual characteristics	1	1	234	22	12372	-4.18	0.0	1.05	0.61	Afp
543	GO:0050870 [8]: positive regulation of T-cell activation	1	1	234	22	12372	-4.18	0.0	1.05	0.61	Cd1d1
544	GO:0008406 [5]: gonad development	1	1	234	22	12372	-4.18	0.0	1.05	0.61	Afp
545	GO:0045045 [5]: secretory pathway	1	1	234	100	12294	-4.19	0.0	0.16	0.06	9030617O03Rik
546	GO:0009566 [5]: fertilization	1	1	234	23	12371	-4.2	0.0	1.01	0.59	Tkt
547	GO:0006690 [7]: icosanoid metabolism	1	1	234	23	12371	-4.2	0.0	1.01	0.59	Ltc4s
548	GO:0007050 [7]: cell cycle arrest	1	1	234	23	12371	-4.2	0.0	1.01	0.59	Pmp22
549	GO:0007338 [6]: fertilization (sensu Metazoa)	1	1	234	23	12371	-4.2	0.0	1.01	0.59	Tkt
550	GO:0007602 [8]: phototransduction	1	1	234	23	12371	-4.2	0.0	1.01	0.59	Opn3
551	GO:0016311 [7]: dephosphorylation	1	1	234	99	12295	-4.21	0.0	0.16	0.06	Ptprr
552	GO:0048232 [6]: male gamete generation	1	1	234	99	12295	-4.21	0.0	0.16	0.06	Acox1
553	GO:0007283 [7]: spermatogenesis	1	1	234	99	12295	-4.21	0.0	0.16	0.06	Acox1
554	GO:0046649 [6]: lymphocyte activation	1	1	234	97	12297	-4.23	0.0	0.17	0.06	Cd1d1
555	GO:0006470 [8]: protein amino acid dephosphorylation	1	1	234	97	12297	-4.23	0.0	0.17	0.06	Ptprr
556	GO:0030155 [4]: regulation of cell adhesion	1	1	234	24	12370	-4.23	0.0	0.98	0.57	Tnxb
557	GO:0051050 [6]: positive regulation of transport	1	1	234	24	12370	-4.23	0.0	0.98	0.57	Acdc
558	GO:0045727 [7]: positive regulation of protein biosynthesis	1	1	234	25	12369	-4.25	0.0	0.95	0.56	Cd1d1
559	GO:0006805 [5]: xenobiotic metabolism	1	1	234	25	12369	-4.25	0.0	0.95	0.56	Ephx2
560	GO:0009410 [7]: response to xenobiotic stimulus	1	1	234	25	12369	-4.25	0.0	0.95	0.56	Ephx2
561	GO:0009583 [7]: detection of light	1	1	234	26	12368	-4.27	0.0	0.92	0.54	Opn3
562	GO:0016044 [5]: membrane organization and biogenesis	1	1	234	26	12368	-4.27	0.0	0.92	0.54	Gnpat
563	GO:0006979 [5]: response to oxidative stress	1	1	234	26	12368	-4.27	0.0	0.92	0.54	Txnip
564	GO:0007249 [7]: I-kappaB kinase/NF-kappaB cascade	1	1	234	26	12368	-4.27	0.0	0.92	0.54	Acdc
565	GO:0009416 [7]: response to light	1	1	234	26	12368	-4.27	0.0	0.92	0.54	Opn3
566	GO:0009795 [4]: embryonic morphogenesis	1	1	234	89	12305	-4.29	0.0	0.2	0.08	Shank3
567	GO:0009891 [6]: positive regulation of biosynthesis	1	1	234	28	12366	-4.31	0.0	0.87	0.5	Cd1d1
568	GO:0016066 [5]: cellular defense response (sensu Vertebrata)	1	1	234	28	12366	-4.31	0.0	0.87	0.5	Cd1d1
569	GO:0006767 [6]: water-soluble vitamin metabolism	1	1	234	28	12366	-4.31	0.0	0.87	0.5	Pcca
570	GO:0006958 [7]: complement activation, classical pathway	1	1	234	28	12366	-4.31	0.0	0.87	0.5	C1r
571	GO:0042035 [7]: regulation of cytokine biosynthesis	1	1	234	29	12365	-4.32	0.0	0.84	0.48	Cd1d1
572	GO:0045597 [5]: positive regulation of cell differentiation	1	1	234	29	12365	-4.32	0.0	0.84	0.48	Cd1d1
573	GO:0050863 [7]: regulation of T-cell activation	1	1	234	30	12364	-4.33	0.0	0.82	0.47	Cd1d1
574	GO:0007254 [8]: JNK cascade	1	1	234	30	12364	-4.33	0.0	0.82	0.47	Map3k6
575	GO:0009582 [6]: detection of abiotic stimulus	1	1	234	82	12312	-4.34	0.0	0.23	0.11	Opn3
576	GO:0001817 [6]: regulation of cytokine production	1	1	234	31	12363	-4.34	0.0	0.79	0.45	Cd1d1
577	GO:0050867 [6]: positive regulation of cell activation	1	1	234	32	12362	-4.36	0.0	0.77	0.44	Cd1d1
578	GO:0051251 [7]: positive regulation of lymphocyte activation	1	1	234	32	12362	-4.36	0.0	0.77	0.44	Cd1d1
579	GO:0008652 [7]: amino acid biosynthesis	1	1	234	32	12362	-4.36	0.0	0.77	0.44	Glul
580	GO:0050776 [5]: regulation of immune response	1	1	234	78	12316	-4.37	0.0	0.26	0.12	Cd1d1
581	GO:0006816 [8]: calcium ion transport	1	1	234	77	12317	-4.37	0.0	0.26	0.13	Slc24a3
582	GO:0030334 [6]: regulation of cell migration	1	1	234	34	12360	-4.38	0.0	0.73	0.42	Robo4
583	GO:0042089 [6]: cytokine biosynthesis	1	1	234	34	12360	-4.38	0.0	0.73	0.42	Cd1d1
584	GO:0051270 [5]: regulation of cell motility	1	1	234	34	12360	-4.38	0.0	0.73	0.42	Robo4
585	GO:0006096 [8]: glycolysis	1	1	234	34	12360	-4.38	0.0	0.73	0.42	Dlat
586	GO:0006413 [8]: translational initiation	1	1	234	34	12360	-4.38	0.0	0.73	0.42	Eif4e3
587	GO:0042107 [5]: cytokine metabolism	1	1	234	35	12359	-4.38	0.0	0.71	0.41	Cd1d1
588	GO:0051247 [6]: positive regulation of protein metabolism	1	1	234	35	12359	-4.38	0.0	0.71	0.41	Cd1d1
589	GO:0045165 [4]: cell fate commitment	1	1	234	36	12358	-4.39	0.0	0.69	0.4	Psen2
590	GO:0051188 [6]: cofactor biosynthesis	1	1	234	72	12322	-4.4	0.0	0.29	0.15	Alas1
591	GO:0050801 [4]: ion homeostasis	1	1	234	71	12323	-4.4	0.0	0.3	0.16	Slc24a3
592	GO:0050879 [4]: organismal movement	1	1	234	71	12323	-4.4	0.0	0.3	0.16	Opn3
593	GO:0006873 [5]: cell ion homeostasis	1	1	234	71	12323	-4.4	0.0	0.3	0.16	Slc24a3
594	GO:0050876 [4]: reproductive physiological process	1	1	234	37	12357	-4.4	0.0	0.67	0.38	Afp
595	GO:0007626 [3]: locomotory behavior	1	1	234	37	12357	-4.4	0.0	0.67	0.38	Npy1r
596	GO:0050881 [5]: musculoskeletal movement	1	1	234	70	12324	-4.4	0.0	0.3	0.16	Opn3
597	GO:0050885 [6]: regulation of balance	1	1	234	70	12324	-4.4	0.0	0.3	0.16	Opn3
598	GO:0050953 [6]: sensory perception of light	1	1	234	70	12324	-4.4	0.0	0.3	0.16	Opn3
599	GO:0050957 [6]: equilibrioception	1	1	234	70	12324	-4.4	0.0	0.3	0.16	Opn3
600	GO:0007601 [7]: visual perception	1	1	234	70	12324	-4.4	0.0	0.3	0.16	Opn3
601	GO:0001816 [5]: cytokine production	1	1	234	38	12356	-4.41	0.0	0.65	0.37	Cd1d1
602	GO:0006865 [6]: amino acid transport	1	1	234	39	12355	-4.42	0.0	0.64	0.36	Slc7a10
603	GO:0051094 [4]: positive regulation of development	1	1	234	40	12354	-4.42	0.0	0.62	0.36	Cd1d1
604	GO:0006445 [7]: regulation of translation	1	1	234	40	12354	-4.42	0.0	0.62	0.36	Cpeb1
605	GO:0006576 [6]: biogenic amine metabolism	1	1	234	40	12354	-4.42	0.0	0.62	0.36	Indo
606	GO:0045595 [4]: regulation of cell differentiation	1	1	234	68	12326	-4.42	0.0	0.32	0.16	Cd1d1
607	GO:0030003 [6]: cation homeostasis	1	1	234	67	12327	-4.42	0.0	0.33	0.16	Slc24a3
608	GO:0015837 [5]: amine transport	1	1	234	41	12353	-4.43	0.0	0.6	0.35	Slc7a10
609	GO:0019320 [8]: hexose catabolism	1	1	234	41	12353	-4.43	0.0	0.6	0.35	Dlat
610	GO:0046164 [6]: alcohol catabolism	1	1	234	41	12353	-4.43	0.0	0.6	0.35	Dlat
611	GO:0046365 [7]: monosaccharide catabolism	1	1	234	41	12353	-4.43	0.0	0.6	0.35	Dlat
612	GO:0006007 [9]: glucose catabolism	1	1	234	41	12353	-4.43	0.0	0.6	0.35	Dlat
613	GO:0006800 [5]: oxygen and reactive oxygen species metabolism	1	1	234	41	12353	-4.43	0.0	0.6	0.35	Txnip
614	GO:0006163 [7]: purine nucleotide metabolism	1	1	234	63	12331	-4.43	0.0	0.36	0.19	Entpd2
615	GO:0006986 [5]: response to unfolded protein	1	1	234	43	12351	-4.43	0.0	0.57	0.34	Herpud1
616	GO:0009314 [6]: response to radiation	1	1	234	43	12351	-4.43	0.0	0.57	0.34	Opn3
617	GO:0030099 [4]: myeloid blood cell differentiation	1	1	234	42	12352	-4.43	0.0	0.59	0.34	Heph
618	GO:0050865 [5]: regulation of cell activation	1	1	234	44	12350	-4.44	0.0	0.56	0.33	Cd1d1
619	GO:0051249 [6]: regulation of lymphocyte activation	1	1	234	44	12350	-4.44	0.0	0.56	0.33	Cd1d1
620	GO:0006766 [5]: vitamin metabolism	1	1	234	44	12350	-4.44	0.0	0.56	0.33	Pcca
621	GO:0006817 [8]: phosphate transport	1	1	234	44	12350	-4.44	0.0	0.56	0.33	Acdc
622	GO:0001503 [5]: ossification	1	1	234	46	12348	-4.45	0.0	0.53	0.31	Thra
623	GO:0002009 [4]: morphogenesis of an epithelium	1	1	234	46	12348	-4.45	0.0	0.53	0.31	Shank3
624	GO:0007126 [8]: meiosis	1	1	234	46	12348	-4.45	0.0	0.53	0.31	Cpeb1
625	GO:0001505 [7]: regulation of neurotransmitter levels	1	1	234	45	12349	-4.45	0.0	0.55	0.32	Hnmt
626	GO:0009259 [7]: ribonucleotide metabolism	1	1	234	59	12335	-4.45	0.0	0.39	0.21	Entpd2
627	GO:0009888 [5]: histogenesis	1	1	234	60	12334	-4.45	0.0	0.38	0.21	Thra
628	GO:0006818 [5]: hydrogen transport	1	1	234	60	12334	-4.45	0.0	0.38	0.21	Immp2l
629	GO:0007229 [6]: integrin-mediated signaling pathway	1	1	234	60	12334	-4.45	0.0	0.38	0.21	Itga7
630	GO:0030005 [7]: di-, tri-valent inorganic cation homeostasis	1	1	234	47	12347	-4.45	0.0	0.52	0.31	Slc24a3
631	GO:0030098 [4]: lymphocyte differentiation	1	1	234	47	12347	-4.45	0.0	0.52	0.31	Cd1d1
632	GO:0042110 [7]: T-cell activation	1	1	234	47	12347	-4.45	0.0	0.52	0.31	Cd1d1
633	GO:0046903 [3]: secretion	1	1	234	47	12347	-4.45	0.0	0.52	0.31	Ltbp4
634	GO:0051240 [5]: positive regulation of organismal physiological process	1	1	234	56	12338	-4.45	0.0	0.42	0.23	Cd1d1
635	GO:0016064 [6]: humoral defense mechanism (sensu Vertebrata)	1	1	234	53	12341	-4.45	0.0	0.45	0.26	C1r
636	GO:0050778 [6]: positive regulation of immune response	1	1	234	53	12341	-4.45	0.0	0.45	0.26	Cd1d1
637	GO:0016052 [6]: carbohydrate catabolism	1	1	234	49	12345	-4.45	0.0	0.49	0.29	Dlat
638	GO:0044275 [7]: cellular carbohydrate catabolism	1	1	234	49	12345	-4.45	0.0	0.49	0.29	Dlat
639	GO:0009150 [8]: purine ribonucleotide metabolism	1	1	234	54	12340	-4.45	0.0	0.44	0.25	Entpd2
640	GO:0009309 [6]: amine biosynthesis	1	1	234	48	12346	-4.46	0.0	0.51	0.3	Glul
641	GO:0006875 [7]: metal ion homeostasis	1	1	234	52	12342	-4.46	0.0	0.46	0.26	Slc24a3
642	GO:0006936 [3]: muscle contraction	1	1	234	55	12339	-4.46	0.0	0.43	0.24	Kcnh2
643	GO:0051049 [5]: regulation of transport	1	1	234	50	12344	-4.46	0.0	0.48	0.28	Acdc
644	GO:0046849 [4]: bone remodeling	1	1	234	51	12343	-4.46	0.0	0.47	0.27	Thra
