# Supplementary material for: A genomic analysis of mouse models of breast cancer reveals molecular features of mouse models and relationships to human breast cancer
Source: Breast Cancer Res. 2014 Jun 5;16(3):R59. doi: 10.1186/bcr3672 (PMC4078930; doi:10.1186/bcr3672)
Supplement: Additional file 3 — Fold change values organized by mouse tumor model type comparing the mouse model to normal mammary gland. [file bcr3672-S3.zip › Additional_File_3/p53mutant_vs_NMLmammary/AdditionalFile75_p53mutant_vs_NMLmammary/DownregulatedGenesgather_kegg_121024.txt]

#	Annotation	Total Genes With Ann	Your Genes (With Ann)	Your Genes (No Ann)	Genome (With Ann)	Genome (No Ann)	ln(Bayes factor)	neg ln(p value)	FE: neg ln(p value)	FE: neg ln(FDR)	Genes
1	path:mmu00280: Valine, leucine and isoleucine degradation	7	7	75	25	2412	5.57	9.45	9.86	5.66	Aldh6a1 Aox1 Bckdha Dbt Echs1 Mut Pcca
2	path:mmu00350: Tyrosine metabolism	7	7	75	33	2404	4.11	8.35	8.36	4.85	Adh1 Aoc3 Aox1 Dbt Dct Fah Gstz1
3	path:mmu00910: Nitrogen metabolism	4	4	78	10	2427	2.79	7.08	7.11	4.01	Car3 Car4 Car5b Glul
4	path:mmu00480: Glutathione metabolism	5	5	77	31	2406	0.99	5.09	5.2	2.55	Gsta3 Gstm1 Gstm2 Gstt2 Gstz1
5	path:mmu00071: Fatty acid metabolism	6	6	76	48	2389	0.77	4.88	4.92	2.55	Acox1 Adh1 Cpt2 Cyp2e1 Cyp4b1 Echs1
6	path:mmu00640: Propanoate metabolism	4	4	78	20	2417	0.75	4.82	5.0	2.55	Aldh6a1 Echs1 Mut Pcca
7	path:mmu00960: Alkaloid biosynthesis II	3	3	79	11	2426	0.38	4.45	4.67	2.55	Aoc3 Ces3 Dbt
8	path:mmu00624: 1- and 2-Methylnaphthalene degradation	3	3	79	11	2426	0.38	4.45	4.67	2.55	Acadvl Adh1 Dbt
9	path:mmu04060: Cytokine-cytokine receptor interaction	2	2	80	238	2199	0.29	4.36	0.0	0.0	Flt1 Ghr
10	path:mmu00500: Starch and sucrose metabolism	4	4	78	26	2411	-0.01	0.0	4.2	2.19	Amy1 Gbe1 Pgm2 Pygl
11	path:mmu00643: Styrene degradation	2	2	80	5	2432	-0.41	0.0	3.92	2.02	Fah Gstz1
12	path:mmu00380: Tryptophan metabolism	6	6	76	69	2368	-0.63	0.0	3.4	1.68	Aoc3 Aox1 Cyp2e1 Cyp4b1 Echs1 Indo
13	path:mmu00361: gamma-Hexachlorocyclohexane degradation	4	4	78	35	2402	-0.82	0.0	3.32	1.68	Cyp2e1 Cyp4b1 Pon1 Pon3
14	path:mmu00920: Sulfur metabolism	2	2	80	7	2430	-0.88	0.0	3.43	1.68	Sult1a1 Suox
15	path:mmu04010: MAPK signaling pathway	3	3	79	228	2209	-0.97	0.0	0.02	0.0	Map3k6 Pla2g2d Ptprr
16	path:mmu00363: Bisphenol A degradation	2	2	80	9	2428	-1.24	0.0	3.05	1.48	Pon1 Pon3
17	path:mmu04080: Neuroactive ligand-receptor interaction	5	5	77	273	2164	-1.46	0.0	0.04	0.0	Adrb3 Ghr Mc2r Npy1r Thra
18	path:mmu00031: Inositol metabolism	1	1	81	1	2436	-1.62	0.0	2.75	1.32	Aldh6a1
19	path:mmu00550: Peptidoglycan biosynthesis	1	1	81	1	2436	-1.62	0.0	2.75	1.32	Glul
20	path:mmu00564: Glycerophospholipid metabolism	4	4	78	49	2388	-1.64	0.0	2.39	1.08	Agpat3 Dbt Gnpat Pla2g2d
21	path:mmu04530: Tight junction	1	1	81	122	2315	-1.68	0.0	0.02	0.0	Cldn15
22	path:mmu00620: Pyruvate metabolism	3	3	79	30	2407	-1.72	0.0	2.41	1.08	Dlat Pck1 Pcx
23	path:mmu00561: Glycerolipid metabolism	3	3	79	32	2405	-1.83	0.0	2.27	1.06	Adh1 Agpat3 Mgll
24	path:mmu00650: Butanoate metabolism	3	3	79	34	2403	-1.94	0.0	2.14	0.98	Aacs Dbt Echs1
25	path:mmu00410: beta-Alanine metabolism	2	2	80	15	2422	-1.95	0.0	2.26	1.06	Aoc3 Echs1
26	path:mmu04510: Focal adhesion	4	4	78	210	2227	-1.96	0.0	0.07	0.01	Figf Flt1 Itga7 Tnxb
27	path:mmu00252: Alanine and aspartate metabolism	2	2	80	17	2420	-2.11	0.0	2.08	0.96	Crat Pcx
28	path:mmu00903: Limonene and pinene degradation	2	2	80	18	2419	-2.19	0.0	1.99	0.92	Dbt Echs1
29	path:mmu00310: Lysine degradation	3	3	79	41	2396	-2.25	0.0	1.77	0.9	6530401D17Rik Dbt Echs1
30	path:mmu00360: Phenylalanine metabolism	2	2	80	19	2418	-2.26	0.0	1.91	0.9	Aoc3 Dbt
31	path:mmu00632: Benzoate degradation via CoA ligation	3	3	79	42	2395	-2.28	0.0	1.72	0.9	Dbt Echs1 Fn3k
32	path:mmu00030: Pentose phosphate pathway	2	2	80	20	2417	-2.32	0.0	1.84	0.9	Pgm2 Tkt
33	path:mmu00230: Purine metabolism	5	5	77	103	2334	-2.4	0.0	1.3	0.75	Adcy4 Adcy6 Entpd2 Pde1a Pde8a
34	path:mmu04020: Calcium signaling pathway	4	4	78	177	2260	-2.41	0.0	0.16	0.05	Adcy4 Adcy6 Adrb3 Pygl
35	path:mmu00020: Citrate cycle (TCA cycle)	2	2	80	22	2415	-2.43	0.0	1.7	0.9	Pck1 Pcx
36	path:mmu00010: Glycolysis / Gluconeogenesis	3	3	79	47	2390	-2.45	0.0	1.51	0.86	Adh1 Dlat Pgm2
37	path:mmu00760: Nicotinate and nicotinamide metabolism	3	3	79	48	2389	-2.47	0.0	1.47	0.86	Aox1 Fn3k Nnmt
38	path:mmu00120: Bile acid biosynthesis	2	2	80	24	2413	-2.53	0.0	1.58	0.87	Acadvl Adh1
39	path:mmu00340: Histidine metabolism	2	2	80	24	2413	-2.53	0.0	1.58	0.87	Aoc3 Dbt
40	path:mmu04310: Wnt signaling pathway	3	3	79	138	2299	-2.58	0.0	0.16	0.05	Fzd4 Sfrp4 Sox17
41	path:mmu00430: Taurine and hypotaurine metabolism	1	1	81	5	2432	-2.59	0.0	1.71	0.9	Csad
42	path:mmu00642: Ethylbenzene degradation	1	1	81	5	2432	-2.59	0.0	1.71	0.9	Dbt
43	path:mmu00780: Biotin metabolism	1	1	81	6	2431	-2.71	0.0	1.58	0.87	6530401D17Rik
44	path:mmu04910: Insulin signaling pathway	4	4	78	129	2308	-2.78	0.0	0.45	0.2	Lipe Pck1 Pygl Sorbs1
45	path:mmu00590: Prostaglandin and leukotriene metabolism	2	2	80	31	2406	-2.79	0.0	1.23	0.74	Ltc4s Pla2g2d
46	path:mmu04070: Phosphatidylinositol signaling system	1	1	81	75	2362	-2.8	0.0	0.08	0.01	Fn3k
47	path:mmu00521: Streptomycin biosynthesis	1	1	81	7	2430	-2.81	0.0	1.46	0.86	Pgm2
48	path:mmu00625: Tetrachloroethene degradation	1	1	81	7	2430	-2.81	0.0	1.46	0.86	Ephx2
49	path:mmu04520: Adherens junction	1	1	81	73	2364	-2.84	0.0	0.09	0.01	Sorbs1
50	path:mmu00062: Fatty acid biosynthesis (path 2)	1	1	81	8	2429	-2.9	0.0	1.36	0.79	Echs1
51	path:mmu04512: ECM-receptor interaction	3	3	79	81	2356	-2.91	0.0	0.65	0.34	Cd36 Itga7 Tnxb
52	path:mmu04540: Gap junction	3	3	79	81	2356	-2.91	0.0	0.65	0.34	Adcy4 Adcy6 Gstz1
53	path:mmu00750: Vitamin B6 metabolism	1	1	81	9	2428	-2.97	0.0	1.27	0.75	Aox1
54	path:mmu04330: Notch signaling pathway	2	2	80	48	2389	-3.07	0.0	0.71	0.36	Mfng Psen2
55	path:mmu00930: Caprolactam degradation	1	1	81	11	2426	-3.08	0.0	1.11	0.65	Echs1
56	path:mmu04610: Complement and coagulation cascades	2	2	80	66	2371	-3.09	0.0	0.42	0.2	Adn C1r
57	path:mmu00670: One carbon pool by folate	1	1	81	12	2425	-3.13	0.0	1.05	0.63	Fthfd
58	path:mmu04710: Circadian rhythm	1	1	81	12	2425	-3.13	0.0	1.05	0.63	Per2
59	path:mmu00562: Inositol phosphate metabolism	1	1	81	56	2381	-3.15	0.0	0.16	0.05	Fn3k
60	path:mmu04340: Hedgehog signaling pathway	1	1	81	50	2387	-3.24	0.0	0.2	0.05	Bmp6
61	path:mmu00251: Glutamate metabolism	1	1	81	18	2419	-3.31	0.0	0.76	0.36	Glul
62	path:mmu00710: Carbon fixation	1	1	81	19	2418	-3.33	0.0	0.72	0.36	Tkt
63	path:mmu05010: Alzheimer's disease	1	1	81	22	2415	-3.38	0.0	0.63	0.33	Psen2
64	path:mmu00330: Arginine and proline metabolism	1	1	81	36	2401	-3.39	0.0	0.34	0.16	Aoc3
65	path:mmu00052: Galactose metabolism	1	1	81	25	2412	-3.4	0.0	0.55	0.27	Pgm2
66	path:mmu00260: Glycine, serine and threonine metabolism	1	1	81	33	2404	-3.4	0.0	0.39	0.19	Aoc3
67	path:mmu00150: Androgen and estrogen metabolism	1	1	81	31	2406	-3.41	0.0	0.42	0.2	Hsd17b4
