# Supplementary material for: A genomic analysis of mouse models of breast cancer reveals molecular features of mouse models and relationships to human breast cancer
Source: Breast Cancer Res. 2014 Jun 5;16(3):R59. doi: 10.1186/bcr3672 (PMC4078930; doi:10.1186/bcr3672)
Supplement: Additional file 3 — Fold change values organized by mouse tumor model type comparing the mouse model to normal mammary gland. [file bcr3672-S3.zip › Additional_File_3/p53mutant_vs_NMLmammary/AdditionalFile75_p53mutant_vs_NMLmammary/DownregulatedGenesgather_transfac_121024.txt]

#	Annotation	Total Genes With Ann	Your Genes (With Ann)	Your Genes (No Ann)	Genome (With Ann)	Genome (No Ann)	ln(Bayes factor)	neg ln(p value)	FE: neg ln(p value)	FE: neg ln(FDR)	Genes
1	V$AR_01: androgen receptor	41	41	239	1202	14689	4.93	8.91	9.94	4.13	8430417G17Rik 9030611N15Rik Ankrd5 Btd C1r Ces3 Cspg4 Ctdspl Cygb Cyp2e1 Dlat Dpep1 Dsip1 Fbxo21 Fzd4 Gpt1 Hsd17b4 Kcna5 Kcnk2 Klf2 Map3k6 Nudt13 Opn3 Orm1 Penk1 Per2 Pex6 Pfkfb3 Pygl Rapgef3 S3-12 Scp2 Sdpr Selenbp1 Serpina3c Serpina3m Serpina3n Slc22a3 Slc5a6 Sult1a1 Tcf15
2	V$TEF_Q6	74	74	206	5667	10224	2.66	6.45	0.0	0.0	2410001H17Rik 4933424N09Rik 8430417G17Rik AI325464 Acadvl Adcy4 Afp Amy1 Art3 BC003479 Bckdhb Bcl2l10 Cd34 Cd36 Cdo1 Ces3 Chn1 Clybl Cpt2 Cyp2j9 Dcn Dhrs7 Diap2 Dmrt2 Dsip1 Echdc1 Echs1 Enpep Figf Fmo1 Gdf10 Ghr Glul Gstm3 Gys2 Heph Hnmt Hsd3b7 Immp2l Inmt Irf4 Itga7 Kcna5 Kcnk2 Laptm4a Lims2 Ltc4s Lyplal1 Mc2r Mcpt5 Net1 Npy1r Nrg4 Opn3 Orm1 Orm2 Pex13 Pex6 Pfkfb1 Pgcp Pla2g2d Pomt1 Rasd1 Rasl12…
3	V$NFKB_Q6_01	204	204	76	10130	5761	2.47	6.21	7.09	1.96	1600020H07Rik 2010002A20Rik 4933424N09Rik 5430431G03Rik 8430417G17Rik 9030611N15Rik AF397014 AI313915 AI325464 Aatk Acad10 Acat1 Acox1 Adcy4 Adn Adpn Adrb3 Alas1 Aldh6a1 Amy1 Ankrd5 Aoc3 Aqp1 Aqp7 Art3 Auh BC054059 Bckdhb Bcl2l10 Bmp6 Bscl2 Btd C1r Car11 Car3 Car4 Cd163 Cd1d1 Cdo1 Chn1 Cidec Clec3b Clstn3 Cnnm2 Cntnap2 Cpeb1 Cpt2 Crat Csad Cspg4 Ctdspl Cygb Cyp2e1 Cyp2j9 Cyp4b1 Dbp Dcn Dgat2 Dhrs…
4	V$CP2_01: CP2	200	200	80	9951	5940	2.07	5.78	6.64	1.92	1600020H07Rik 2010002A20Rik 2410001H17Rik 2810439K08Rik 2810484M10Rik 4933424N09Rik 8430417G17Rik 9030611N15Rik AF397014 AI325464 Aatk Acad10 Acadvl Acat1 Adcy4 Adcy6 Adn Adrb3 Alas1 Aldh6a1 Ankrd5 Aoc3 Aqp1 Aqp7 Art3 Auh BC054059 Bckdhb Bscl2 Btd C1r Car3 Car4 Cd163 Cd34 Cdo1 Ces3 Chpt1 Chst1 Cidec Cldn15 Clec3b Clybl Cnnm2 Crat Cspg4 Cygb Cyp27a1 Cyp2j9 Cyp4b1 Dbp Dct Dhrs7 Diap2 Dlat Dmrt2 Dpe…
5	V$BRN2_01: POU factor Brn-2	95	95	185	6782	9109	1.77	5.5	0.0	0.0	1600020H07Rik 2010002A20Rik 5430431G03Rik 9030611N15Rik Acadvl Acat1 Adh1 Adpn Afp Alb1 Ankrd5 Aoc3 Art3 BC003479 Bckdhb Cd1d1 Cd36 Cdo1 Chn1 Chst1 Cidec Clybl Cpt2 Cyp2j9 Dbt Dcn Dhrs7 Dlat Dmrt2 Ear11 Echdc1 Elovl6 Eltd1 Fbxo31 Figf Flt1 Fmo5 Fxyd1 Gdf10 Gstm2 Gstm3 Gys2 Heph Hnmt Hoxc4 Hsd17b4 Immp2l Inmt Irf4 Kcnj14 LOC330189 Laptm4a Map3k6 Mc2r Mfng Mgl1 Mgll Mmd Mut Net1 Npy1r Nrg4 Opn3 Orm…
6	V$PIT1_Q6	190	190	90	12008	3883	1.5	5.13	0.0	0.0	2010002A20Rik 4933424N09Rik 9030611N15Rik AF397014 AI313915 AI325464 Aacs Aatk Abca8a Acad10 Acadvl Acat1 Acox1 Adcy4 Adcy6 Adh1 Adrb3 Afp Alb1 Aldh6a1 Amy1 Ankrd5 Aox1 Aqp1 Art3 Auh BC003479 Bckdhb Bcl2l10 Car11 Car5b Cd163 Cd1d1 Cd34 Cd36 Cdkn2c Cdo1 Ces3 Chn1 Chpt1 Cldn15 Clec3b Cntnap2 Cpeb1 Cpt2 Crat Csad Cyp27a1 Cyp2e1 Cyp2j9 Cyp4b1 Dbt Dcn Dct Diap2 Dlat Dmrt2 Dsip1 Ear11 Ebf1 Echdc1 Echs1…
7	V$MYOGNF1_01: myogenin / nuclear factor 1 or related factors	80	80	200	3369	12522	1.46	5.13	6.05	1.87	1600020H07Rik Aatk Acadvl Acat1 Adcy6 Afp Alas1 Alb1 Aldh6a1 Auh Bckdhb Bmp6 Car3 Cd1d1 Cd34 Cldn15 Clstn3 Clybl Cnnm2 Cpt2 Cygb Cyp2j9 Cyp4b1 Dct Ehd2 Eltd1 Enpep Entpd2 Fbxo21 Fmo1 Hdgfrp2 Herpud1 Hoxc4 Hsd3b7 Indo Inmt Irf4 Kcna5 Kcnj14 Lgals12 Mst1r Nid1 Nr1h3 Opn3 Orm2 Pde1a Penk1 Pfkfb1 Pfkfb3 Pgm2 Pgrmc2 Pla2g1br Pmp22 Pon1 Por Pxmp2 Rapgef3 Rhbdl1 Rxrg Sec14l4 Selenbp1 Serpina3m Sfxn4 Sh3…
8	V$SP3_Q3	207	207	73	10506	5385	1.21	4.84	5.75	1.87	2810439K08Rik 4933424N09Rik 5430431G03Rik 8430417G17Rik 9030611N15Rik AF397014 AI325464 Aacs Aatk Abca8a Acad10 Acadvl Acat1 Acox1 Adcy4 Adcy6 Adh1 Adn Adpn Adrb3 Alb1 Aldh6a1 Ankrd5 Aoc3 Aqp1 Aqp7 Art3 Auh BC054059 Bckdhb Bcl2l10 Bmp6 Bscl2 Btd C1r Car11 Car3 Cd1d1 Cd34 Cdkn2c Cdo1 Ces3 Chn1 Chpt1 Chst1 Cidec Cldn15 Clec3b Clstn3 Clybl Cnnm2 Cntnap2 Cpt2 Crat Crtac1 Csad Cspg4 Ctdspl Cygb Cyp2j9…
9	V$MAZ_Q6	216	216	64	11055	4836	1.18	4.79	5.75	1.87	1600020H07Rik 2410001H17Rik 2810439K08Rik 2810484M10Rik 5430431G03Rik 8430417G17Rik AF397014 Aacs Aatk Acad10 Acadvl Acox1 Adcy4 Adcy6 Adn Adpn Adrb3 Alb1 Aldh6a1 Ankrd5 Aoc3 Aox1 Aqp1 Aqp7 Art3 Auh BC003479 BC054059 Bckdhb Bmp6 Bscl2 Btd C1r Car11 Car3 Car5b Cd163 Cd1d1 Cd34 Cdkn2c Cdo1 Ces3 Chn1 Chpt1 Chst1 Cidec Cldn15 Clec3b Clstn3 Cnnm2 Cntnap2 Cpeb1 Cpt2 Crat Crtac1 Csad Cspg4 Ctdspl Cygb C…
10	V$E47_01: E47	59	59	221	2382	13509	0.83	4.4	5.46	1.84	1600020H07Rik 2810484M10Rik Acadvl Acat1 Adcy4 Ankrd5 Aqp7 Auh Btd Cd163 Cd1d1 Ces3 Cntnap2 Crtac1 Csad Dcn Dlat Dmrt2 Echdc1 Eif4e3 Eltd1 Enpep Fbxo21 Galntl1 Gpt1 Gstm3 Hoxa7 Hsd3b7 Inmt LOC330189 Lgals12 Lipe Mfng Mgl1 Mlycd Mmd Nid1 Npy1r Ophn1 Pde8a Pnpla2 Pte2b Pxmp2 Ropn1l Sec14l4 Semcap2 Skd3 Slc24a3 Slc9a3r2 Sncg Snrk Stc2 Sult1a1 Thra Thrsp Timp4 Tm7sf2 Txnl6 Zfp423
11	V$FOXO4_01: fork head box O4	173	173	107	10983	4908	0.72	4.27	0.0	0.0	2010002A20Rik 2410001H17Rik 2810439K08Rik 4933424N09Rik 5430431G03Rik 8430417G17Rik 9030611N15Rik AF397014 AI313915 AI325464 Aacs Abca8a Acadvl Acat1 Acox1 Adcy4 Adcy6 Adh1 Adpn Afp Alb1 Amy1 Ankrd5 Aoc3 Aox1 Aqp7 Art3 Auh BC003479 BC054059 Bcl2l10 C1r Car3 Car5b Cd163 Cd1d1 Cd36 Cdo1 Chpt1 Cidec Cldn15 Clec3b Clstn3 Clybl Cntnap2 Cpeb1 Cpt2 Crat Cspg4 Cyp27a1 Cyp2j9 Cyp4b1 Dbp Dbt Dcn Dhrs7 Diap…
12	V$FREAC7_01: Fork head RElated ACtivator-7	92	92	188	6426	9465	0.72	4.27	0.0	0.0	2010002A20Rik 2410001H17Rik 2810439K08Rik 2810484M10Rik 4933424N09Rik 5430431G03Rik AI313915 AI325464 Adcy4 Adcy6 Adh1 Adpn Amy1 Ankrd5 Art3 BC003479 Bckdhb Car3 Cd163 Cd1d1 Cd34 Cd36 Cidec Cpeb1 Cygb Cyp2j9 Dbt Dcn Dlat Dmrt2 Dsip1 Eif4e3 Enpep Fabp4 Fmo5 Gstm1 Gstm3 Hdgfrp2 Heph Hnmt Immp2l Indo Kcna5 Klf2 Laptm4a Lims2 Mgl1 Mut Net1 Nrg4 Ophn1 Opn3 Orm1 Pcca Pcdh20 Pde1a Pde8a Pex6 Pfkfb3 Pgm2…
13	V$TFIII_Q6	269	269	11	14573	1318	0.71	4.27	5.78	1.87	1600020H07Rik 2010002A20Rik 2410001H17Rik 2810439K08Rik 2810484M10Rik 4933424N09Rik 5430431G03Rik 8430417G17Rik 9030611N15Rik AF397014 AI313915 AI325464 Aacs Aatk Abca8a Acad10 Acadvl Acat1 Acox1 Adcy4 Adcy6 Adh1 Adn Adpn Adrb3 Alas1 Alb1 Aldh6a1 Amy1 Ankrd5 Aoc3 Aox1 Aqp1 Aqp7 Art3 Auh BC003479 BC054059 Bckdhb Bcl2l10 Bmp6 Bscl2 Btd C1r Car11 Car3 Car4 Car5b Cd163 Cd1d1 Cd34 Cdkn2c Cdo1 Ces3 Chn…
14	V$GRE_C: Glucocorticoid response element	20	20	260	580	15311	0.48	3.97	5.51	1.84	8430417G17Rik Ankrd5 C1r Car5b Chst1 Cyp2e1 Dlat Fbxo21 Fmo1 Ghr Hsd17b4 Lyplal1 Mc2r Orm1 Penk1 Pex16 Sdpr Serpina3c Serpina3m Serpina3n
15	V$XFD2_01: Xenopus fork head domain factor 2	49	49	231	3776	12115	0.34	3.79	0.0	0.0	2010002A20Rik AI313915 AI325464 Adcy4 Adh1 Adpn Art3 Car3 Cidec Cyp2j9 Dbt Dcn Dlat Dmrt2 Dsip1 Eif4e3 Enpep Fmo5 Gstm3 Hdgfrp2 Heph Hnmt Indo Laptm4a Lims2 Mgll Mut Net1 Nrg4 Ophn1 Opn3 Orm1 Pcdh20 Pde1a Pde8a Pon1 Por Ppp1r1a Psen2 Rasd1 Scg3 Selenbp1 Serpina3c Serpina3m Serpina3n Slc1a5 Sorbs1 Sqrdl Txnl6
16	V$PPARG_03: PPAR (peroxisome proliferator-activated receptor gamma)	129	129	151	6188	9703	0.3	3.79	4.66	1.33	1600020H07Rik 2810439K08Rik 4933424N09Rik 5430431G03Rik 8430417G17Rik AI313915 AI325464 Aatk Acat1 Acox1 Adcy4 Adcy6 Adh1 Adrb3 Afp Alb1 Aldh6a1 Aoc3 Aqp7 Auh Bscl2 Car4 Cd163 Cd36 Cidec Cldn15 Clstn3 Cpeb1 Crtac1 Csad Cspg4 Cygb Cyp27a1 Cyp2j9 Cyp4b1 Dgat2 Dlat Echdc1 Echs1 Ehd2 Eif4e3 Enpep Ephx2 Fbxo21 Fbxo31 Fcgrt Flt1 Fn3k Fthfd Fxyd1 Fzd4 Gdf10 Gpr43 Gpt1 Gsn Gstm2 Gstm3 Gys2 Hnmt Hoxc4 Htr…
17	V$POU1F1_Q6	93	93	187	6402	9489	0.28	3.73	0.01	0.0	1600020H07Rik 2010002A20Rik 2410001H17Rik 2810439K08Rik 4933424N09Rik 5430431G03Rik AF397014 AI313915 Aacs Abca8a Acad10 Acadvl Acat1 Adh1 Adpn Afp Amy1 Aox1 Auh BC003479 Bcl2l10 Bmp6 Bscl2 Btd Car11 Cd163 Cd34 Cd36 Cntnap2 Cpt2 Cyp2e1 Cyp2j9 Dbt Dcn Dct Dmrt2 Ear11 Echdc1 Eltd1 Enpep Fabp4 Figf Flt1 Fmo1 Galntl1 Ghr Gsta3 Heph Hnmt Irf4 Klf2 Laptm4a Lipe Mc2r Mcpt5 Net1 Npy1r Nr1h3 Nrg4 Nudt13 O…
18	V$HFH3_01: HFH-3 (HNF3/fork head homolog 3)	111	111	169	7440	8451	0.26	3.73	0.01	0.0	1600020H07Rik 2010002A20Rik 2810484M10Rik 4933424N09Rik 8430417G17Rik AI325464 Acadvl Acat1 Adcy4 Adh1 Adpn Afp Amy1 Ankrd5 BC003479 BC054059 Bckdhb Car11 Car3 Car4 Cd34 Cd36 Ces3 Chpt1 Chst1 Cidec Cpeb1 Crat Cygb Cyp2e1 Cyp2j9 Dbt Dlat Dmrt2 Dsip1 Eif4e3 Elovl6 Eltd1 Fabp4 Fbxo21 Fmo1 Fmo5 Glul Gnpat Gstm1 Gstm2 Gstm3 Gys2 Hdgfrp2 Hsd17b4 Immp2l Irf4 Klf2 LOC330189 Laptm4a Lims2 MGC41689 Mgll Mu…
19	V$GR_01: high affinity binding site for glucocorticoid receptor	33	33	247	1185	14706	0.19	3.61	4.97	1.46	8430417G17Rik 9030611N15Rik Acox1 Alb1 Ankrd5 Car5b Ces3 Cidec Clybl Ctdspl Cyp2j9 Cyp4b1 Dlat Dsip1 Ghr Gsn Hsd17b4 Kcnk2 Lipe Orm2 Pcdh20 Pcolce2 Pex13 Pex16 Pon3 S3-12 Scg3 Scp2 Sdpr Sox17 Sult1a1 Tcf15 Tgm3
20	V$FOXJ2_02: fork head box J 2	90	90	190	6205	9686	0.17	3.61	0.01	0.0	2810439K08Rik 2810484M10Rik 4933424N09Rik 5430431G03Rik AI313915 AI325464 Aatk Abca8a Alb1 Ankrd5 Aoc3 Aox1 Art3 BC003479 Bckdhb Bcl2l10 Bscl2 C1r Car3 Cd1d1 Cd36 Cdo1 Chpt1 Cidec Cntnap2 Cpt2 Csad Cyp27a1 Dcn Dhrs7 Diap2 Dlat Dsip1 Ear11 Ebf1 Echdc1 Echs1 Elovl6 Eltd1 Ephx2 Fabp4 Figf Fmo1 Galntl1 Ghr Glul Gys2 Hdgfrp2 Heph Hnmt Immp2l Kcna5 LOC330189 Laptm4a Lyplal1 MGC41689 Map3k6 Mc2r Mcpt5 M…
21	V$NKX22_01: NK2 class homeobox factor 2	23	23	257	2077	13814	0.05	3.49	0.0	0.0	5430431G03Rik Amy1 Aox1 Bckdhb Bscl2 C1r Cdo1 Chst1 Cldn15 Cspg4 Dct Fxyd1 Heph Hoxa7 Kcnk2 Mcpt5 Pcolce2 Pex13 Pla2g1br Por Sorbs1 Tmem43 Twist2
22	V$AFP1_Q6	33	33	247	2721	13170	0.02	0.0	0.01	0.0	5430431G03Rik 8430417G17Rik Abca8a Acat1 Adcy6 Afp Amy1 Ankrd5 Aoc3 Art3 Bckdhb Cd163 Cd36 Cyp4b1 Dct Echdc1 Fcgrt Flt1 Hnmt LOC330189 Mgll Ophn1 Ormdl3 Per2 Pex16 Rasd1 Ropn1l Rxrg S3-12 Scg3 Skd3 Tgm3 Tkt
23	V$IK1_01: Ikaros 1	173	173	107	8742	7149	-0.03	0.0	4.3	1.12	2010002A20Rik 4933424N09Rik 5430431G03Rik 8430417G17Rik 9030611N15Rik AF397014 AI313915 AI325464 Aatk Abca8a Acad10 Acadvl Acat1 Adcy6 Adh1 Adpn Adrb3 Afp Aldh6a1 Aqp1 Aqp7 Art3 Auh Bcl2l10 Bscl2 C1r Car3 Car4 Car5b Cd1d1 Cd34 Cdo1 Chpt1 Cidec Cldn15 Clec3b Cntnap2 Cpeb1 Cpt2 Crtac1 Csad Ctdspl Cyp2e1 Cyp2j9 Cyp4b1 Dbp Dcn Dhrs7 Diap2 Dsip1 Ear11 Echdc1 Ehd2 Elovl6 Eltd1 Enpep Entpd2 Fah Fbxo21 F…
24	V$HNF1_C: Hepatic nuclear factor 1	78	78	202	5447	10444	-0.08	0.0	0.01	0.0	1600020H07Rik 2010002A20Rik 2410001H17Rik 2810484M10Rik 5430431G03Rik 8430417G17Rik AI313915 AI325464 Aacs Abca8a Acadvl Adh1 Afp Alb1 Ankrd5 Aoc3 Art3 BC003479 Car3 Cd36 Csad Dbt Dcn Diap2 Dmrt2 Ear11 Elovl6 Eltd1 Enpep Fabp4 Fah Fbxo31 Fcgrt Flt1 Fmo1 Ghr Hnmt Inmt Kcna5 LOC330189 Laptm4a Lipe Lyplal1 Map3k6 Mc2r Mgl1 Mmd Net1 Nrg4 Ophn1 Pcca Pck1 Pcolce2 Pcsk4 Per2 Pfkfb3 Pgcp Pla2g2d Pon1 Por…
25	V$SOX5_01: Sox-5	111	111	169	7328	8563	-0.27	0.0	0.01	0.0	2010002A20Rik 2410001H17Rik 9030611N15Rik AF397014 AI313915 Acat1 Adcy6 Adh1 Adrb3 Afp Aldh6a1 Amy1 Ankrd5 Aqp1 Aqp7 Auh Bcl2l10 Car5b Cd36 Cdo1 Ces3 Cidec Clec3b Cntnap2 Cpeb1 Cpt2 Csad Cspg4 Cyp27a1 Cyp4b1 Dbt Dct Dhrs7 Diap2 Dlat Dpep1 Dsip1 Ear11 Ebf1 Echs1 Elovl6 Enpep Ephx2 Fbxo31 Figf Fmo1 Fmo5 Ghr Glul Gnpat Gsn Gstm3 Heph Hnmt Hoxa7 Igfbp6 Immp2l Indo Inmt Kcna5 LOC330189 Laptm4a Lipe Lt…
26	V$NRF2_01: nuclear respiratory factor 2	33	33	247	2663	13228	-0.35	0.0	0.01	0.0	4933424N09Rik AF397014 AI325464 Adcy6 Art3 Auh BC003479 Cpt2 Crat Crtac1 Cygb Dhrs7 Echdc1 Fah Gnpat Gstm1 Hdgfrp2 Hsd17b4 Irf4 Map3k6 Mlycd Mmd Net1 Per2 Pex6 Pon1 Sec14l4 Slc22a3 Slc24a3 Slc7a10 Syt12 Txnl6 Ushbp1
27	V$AR_03: is recognized by androgen reseptor	12	12	268	305	15586	-0.47	0.0	4.66	1.33	8430417G17Rik 9030611N15Rik Ankrd5 Ctdspl Dlat Dsip1 Hsd17b4 Kcnk2 Pex13 Scp2 Sdpr Sult1a1
28	V$MTATA_B: Muscle TATA box	117	117	163	7620	8271	-0.49	0.0	0.02	0.0	1600020H07Rik 2010002A20Rik 2410001H17Rik 2810439K08Rik 4933424N09Rik 5430431G03Rik 9030611N15Rik AI325464 Aacs Aatk Abca8a Acox1 Adh1 Adn Afp Alas1 Alb1 Amy1 Aoc3 Aox1 Aqp1 Auh BC003479 BC054059 Bckdhb Bcl2l10 Car4 Cd1d1 Cd36 Chpt1 Crtac1 Cygb Cyp2e1 Cyp2j9 Cyp4b1 Dct Dgat2 Dhrs7 Dlat Dmrt2 Dpep1 Dsip1 Ehd2 Enpep Fabp4 Fah Figf Flt1 Fmo5 Fthfd Fzd4 Ghr Glul Gstm1 Gstm2 Gstm3 Gstz1 Heph Hnmt Indo…
29	V$CREL_01: c-Rel	219	219	61	11541	4350	-0.51	0.0	3.9	0.86	1600020H07Rik 2010002A20Rik 4933424N09Rik 5430431G03Rik 8430417G17Rik 9030611N15Rik AI325464 Aacs Aatk Acad10 Acox1 Adcy4 Adcy6 Adh1 Adn Adpn Adrb3 Aldh6a1 Amy1 Ankrd5 Aoc3 Aox1 Aqp1 Aqp7 Art3 BC003479 BC054059 Bckdhb Bmp6 Bscl2 Btd C1r Car4 Car5b Cd1d1 Cd36 Cdkn2c Cdo1 Chn1 Cidec Cldn15 Clec3b Clstn3 Clybl Cnnm2 Cntnap2 Cpeb1 Cpt2 Csad Cspg4 Ctdspl Cygb Cyp27a1 Cyp2e1 Cyp2j9 Cyp4b1 Dbp Dbt Dcn D…
30	V$SOX9_B1: SOX (SRY-related HMG box)	139	139	141	8855	7036	-0.54	0.0	0.02	0.0	2010002A20Rik 2410001H17Rik 2810439K08Rik 9030611N15Rik AF397014 AI313915 Acat1 Adcy6 Adh1 Adn Adrb3 Afp Amy1 Ankrd5 Aqp1 Aqp7 Auh Bcl2l10 Bscl2 Car3 Car5b Cd36 Cdo1 Ces3 Cidec Clec3b Cntnap2 Cpeb1 Cpt2 Csad Cspg4 Cyp27a1 Cyp4b1 Dbt Dct Dhrs7 Diap2 Dlat Dpep1 Dsip1 Ear11 Ebf1 Echs1 Ehd2 Elovl6 Enpep Entpd2 Ephx2 Fabp4 Fbxo31 Figf Fmo1 Fmo5 Ghr Glul Gnpat Gsn Gstm2 Gstm3 Heph Hnmt Hoxa7 Igfbp6 Imm…
31	V$LPOLYA_B: Lentiviral Poly A signal	44	44	236	3307	12584	-0.58	0.0	0.01	0.0	2010002A20Rik 9030611N15Rik Abca8a Acadvl Adpn Amy1 Art3 Car11 Cd34 Csad Cyp27a1 Cyp2e1 Dct Echs1 Fah Glul Gpr43 Hdgfrp2 Heph Hsd3b7 Igfbp6 Immp2l Indo Irf4 Itga7 Kcnj14 Kcnk2 LOC330189 Mut Npy1r Ormdl3 Pcolce2 Pcsk4 Pla2g1br Pomt1 Pon3 Ppp2r5a Scg3 Scp2 Serpina3c Slc22a4 Slc24a3 Slc27a1 Sorbs1
32	V$PR_01: high affinity binding sites for progesterone receptor	11	11	269	272	15619	-0.6	0.0	4.55	1.3	8430417G17Rik Ankrd5 Ces3 Ctdspl Dlat Dsip1 Gstz1 Hsd17b4 Kcnk2 Sdpr Sult1a1
33	V$USF_Q6: upstream stimulating factor	192	192	88	9980	5911	-0.64	0.0	3.63	0.81	2410001H17Rik 2810439K08Rik 2810484M10Rik 4933424N09Rik 5430431G03Rik 8430417G17Rik 9030611N15Rik AI325464 Aacs Aatk Acad10 Acat1 Acox1 Adcy4 Adh1 Adn Adrb3 Afp Alas1 Aldh6a1 Ankrd5 Aoc3 Aqp1 Aqp7 Art3 Auh BC054059 Bmp6 Bscl2 Btd C1r Car11 Car3 Car4 Car5b Cd1d1 Cd34 Cdkn2c Ces3 Chpt1 Chst1 Cidec Cldn15 Clec3b Clstn3 Clybl Cnnm2 Cntnap2 Cpt2 Crat Crtac1 Csad Cspg4 Ctdspl Cygb Cyp27a1 Dbp Dcn Dct D…
34	V$NKX61_01: NKX6-1	8	8	272	958	14933	-0.66	0.0	0.01	0.0	Art3 Cd163 Cldn15 Dbp Indo MGC41689 Pde1a Thrsp
35	V$SREBP1_Q6	108	108	172	5242	10649	-0.72	0.0	3.52	0.75	1600020H07Rik 2010002A20Rik 2810484M10Rik 9030611N15Rik AF397014 Aacs Aatk Acadvl Adcy4 Adcy6 Adh1 Adn Adrb3 Afp Alb1 Aldh6a1 Bckdhb Bcl2l10 Bscl2 Car11 Car3 Car4 Car5b Cd36 Cdo1 Chn1 Cidec Clstn3 Cpt2 Crat Crtac1 Csad Ctdspl Cygb Cyp2j9 Dbp Dmrt2 Echdc1 Echs1 Ehd2 Fah Fbxo21 Fbxo31 Fcgrt Fthfd Fxyd1 Gpr43 Gsta3 Gstm2 Hoxa7 Hoxc4 Hsd3b7 Igfbp6 Indo Kcna1 Kcnj14 Laptm4a Lgals12 Lims2 Ltc4s Mcpt6 M…
36	V$HNF4_DR1_Q3	237	237	43	12679	3212	-0.75	0.0	3.73	0.86	1600020H07Rik 2010002A20Rik 2410001H17Rik 2810439K08Rik 2810484M10Rik 4933424N09Rik 5430431G03Rik 8430417G17Rik 9030611N15Rik AF397014 AI313915 AI325464 Aacs Aatk Acad10 Acadvl Acat1 Acox1 Adcy6 Adh1 Adn Afp Alas1 Alb1 Aldh6a1 Amy1 Aoc3 Aqp1 Aqp7 Auh BC054059 Bcl2l10 Bscl2 Btd C1r Car11 Car3 Car5b Cd163 Cd1d1 Cd34 Cd36 Cdo1 Ces3 Chn1 Chpt1 Chst1 Cidec Cldn15 Clstn3 Clybl Cnnm2 Cntnap2 Cpeb1 Cpt2 …
37	V$TITF1_Q3: TTF-1, TITF1 (thyroid transcription factor 1)	93	93	187	6175	9716	-0.76	0.0	0.02	0.0	1600020H07Rik 2010002A20Rik 5430431G03Rik AI313915 Aacs Abca8a Acadvl Acox1 Adcy4 Adh1 Afp Alb1 Amy1 Aoc3 Aox1 Aqp7 Auh Bcl2l10 Btd C1r Car11 Car4 Cd34 Cd36 Cdo1 Chpt1 Cidec Clec3b Dcn Dct Dpep1 Elovl6 Eltd1 Ephx2 Figf Flt1 Fthfd Galntl1 Ghr Glul Gpt1 Gsn Gstm1 Gstm3 Gstz1 Gys2 Heph Herpud1 Hoxa7 Igfbp6 Kcna5 LOC330189 Laptm4a Lims2 Lipe Ltbp4 Mc2r Mgl1 Mmd Nid1 Npy1r Nudt13 Pex13 Pla2g1br Pmp22 …
38	V$E2F_03	40	40	240	1630	14261	-0.76	0.0	3.84	0.86	Adcy4 Car5b Chn1 Cnnm2 Crat Dbp Dlat Dmrt2 Elovl6 Flt1 Fzd4 Gpr43 Gstm1 Gstz1 Kcna1 Laptm4a Lims2 Nid1 Nr1h3 Nrg4 Orm1 Orm2 Pde1a Pex16 Pgrmc2 Pxmp2 Rbp4 Rhbdl1 Ropn1l Sgce Slc1a5 Slc22a4 Sorbs1 Sox17 Suox Tbl2 Tgm3 Thra Tmem15 Zadh2
39	V$AREB6_01: AREB6 (Atp1a1 regulatory element binding factor 6)	47	47	233	3444	12447	-0.81	0.0	0.02	0.0	1600020H07Rik AF397014 Adh1 Btd Car5b Cd163 Cd1d1 Cidec Cldn15 Crtac1 Cygb Dbt Echdc1 Ehd2 Entpd2 Fbxo21 Fcgrt Fn3k Glul Gstm1 Gstm2 Gstm3 Heph Herpud1 Igfbp6 Kcnh2 Kcnj14 Lyplal1 MGC41689 Mgl1 Mlycd Mmd Ophn1 Orm2 Pcolce2 Pcx Pgrmc2 Ppp2r5a Pygl Rasd1 Ropn1l Scg3 Sec14l4 Slc24a3 Slc27a1 Slc7a10 Sncg
40	V$HFH8_01: HNF-3/Fkh Homolog-8	30	30	250	2393	13498	-0.84	0.0	0.01	0.0	2010002A20Rik AI325464 Adcy4 Adh1 Car3 Cpeb1 Cyp2j9 Dbt Dcn Dlat Dmrt2 Dsip1 Eif4e3 Fabp4 Fmo5 Gstm1 Gstm3 Hdgfrp2 Immp2l Laptm4a Mut Net1 Nrg4 Orm1 Pcdh20 Pon1 Pon3 Selenbp1 Slc1a5 Slc27a1
41	V$SMAD3_Q6	177	177	103	9161	6730	-0.85	0.0	3.36	0.64	1600020H07Rik 2010002A20Rik 2810439K08Rik 2810484M10Rik 5430431G03Rik 8430417G17Rik 9030611N15Rik AF397014 AI325464 Acad10 Acadvl Acat1 Acox1 Adcy4 Adcy6 Adh1 Adn Adrb3 Alas1 Alb1 Aldh6a1 Ankrd5 Aoc3 Aox1 Aqp1 Aqp7 Art3 Auh BC003479 BC054059 Bckdhb Bcl2l10 Bscl2 Btd C1r Car11 Cd163 Cd1d1 Cd34 Cdo1 Chn1 Chpt1 Cidec Cldn15 Clstn3 Clybl Cnnm2 Cpeb1 Cpt2 Crat Cspg4 Ctdspl Cygb Cyp27a1 Dcn Dct Dgat2 D…
42	V$FOXD3_01: fork head box D3	228	228	52	13629	2262	-0.87	0.0	0.02	0.0	1600020H07Rik 2010002A20Rik 2410001H17Rik 2810484M10Rik 4933424N09Rik 5430431G03Rik 8430417G17Rik 9030611N15Rik AF397014 AI313915 AI325464 Aacs Aatk Abca8a Acadvl Acat1 Acox1 Adcy4 Adcy6 Adh1 Adn Adpn Afp Alas1 Alb1 Aldh6a1 Amy1 Ankrd5 Aoc3 Aqp1 Aqp7 Art3 Auh BC003479 BC054059 Bckdhb Bmp6 Bscl2 Btd C1r Car11 Car3 Car5b Cd163 Cd1d1 Cd34 Cd36 Cdo1 Ces3 Chn1 Chpt1 Chst1 Cidec Cldn15 Clec3b Clstn3 Cl…
43	V$NKX25_02: homeo domain factor Nkx-2.5/Csx, tinman homolog	99	99	181	6468	9423	-0.98	0.0	0.03	0.0	2010002A20Rik 2810484M10Rik 9030611N15Rik Aacs Abca8a Adrb3 Alas1 Amy1 Ankrd5 Bcl2l10 Car3 Car4 Cd36 Ces3 Chn1 Cidec Clec3b Cyp2j9 Dcn Dct Dpep1 Dsip1 Ebf1 Echs1 Ehd2 Elovl6 Eltd1 Enpep Entpd2 Fabp4 Fbxo21 Flt1 Fmo1 Fmo5 Gpr43 Gpt1 Gsta3 Gstm1 Gstz1 Gys2 Hdgfrp2 Heph Hnmt Hsd17b4 Hsd3b7 Immp2l Indo Kcnj14 Laptm4a Lims2 Lipe Mc2r Mcpt5 Mfng Mgll Mmd Nnmt Nrg4 Ophn1 Pcdh20 Pck1 Pcolce2 Pcx Pde1a Pd…
44	V$EVI1_04: ectopic viral integration site 1 encoded factor	194	194	86	11792	4099	-0.99	0.0	0.03	0.0	1600020H07Rik 2010002A20Rik 2410001H17Rik 2810439K08Rik 4933424N09Rik 5430431G03Rik 8430417G17Rik 9030611N15Rik AI313915 AI325464 Aacs Aatk Abca8a Acadvl Acat1 Acox1 Adcy4 Adcy6 Adh1 Adpn Adrb3 Afp Alas1 Alb1 Aldh6a1 Amy1 Ankrd5 Aoc3 Aox1 Aqp7 Art3 Auh BC003479 Bckdhb Bcl2l10 Bscl2 Btd C1r Car11 Car3 Car4 Car5b Cd163 Cd1d1 Cd34 Cd36 Ces3 Chn1 Chpt1 Chst1 Cidec Clec3b Clstn3 Clybl Cntnap2 Cpeb1 Cp…
45	V$COUP_DR1_Q6	15	15	265	460	15431	-1.0	0.0	3.98	0.87	Cldn15 Csad Ehd2 Fxyd1 Herpud1 Kcnj14 Kcnk2 Nr1h3 Pck1 Pcx Pex16 Psen2 Pte2b Sh3tc1 Ushbp1
46	V$FOXJ2_01: fork head box J 2	122	122	158	7768	8123	-1.03	0.0	0.03	0.0	1600020H07Rik 2010002A20Rik 2810484M10Rik 8430417G17Rik AI325464 Aacs Aatk Acadvl Acat1 Adcy4 Adh1 Adpn Afp Amy1 Ankrd5 Art3 Auh BC003479 Bckdhb Car11 Car3 Car4 Car5b Cd1d1 Cd34 Cd36 Ces3 Chpt1 Chst1 Cidec Clstn3 Cpeb1 Crat Cygb Cyp2e1 Cyp2j9 Dbt Dcn Dhrs7 Dlat Dmrt2 Dsip1 Eif4e3 Elovl6 Eltd1 Enpep Fabp4 Fbxo21 Figf Fmo5 Fxyd1 Glul Gnpat Gpr43 Gstm1 Gstm3 Gys2 Hdgfrp2 Hnmt Hsd17b4 Immp2l Itga7 Kl…
47	V$CREB_01: cAMP-responsive element binding protein	16	16	264	1457	14434	-1.08	0.0	0.01	0.0	AI313915 Acad10 Adpn Aldh6a1 BC003479 Clstn3 Dhrs7 Ear11 Flt1 Kcna5 Laptm4a Ormdl3 Pck1 Pex13 Rapgef3 Sult1a1
48	V$HNF4_01_B: Hepatocyte nuclear factor 4	18	18	262	605	15286	-1.15	0.0	3.74	0.86	8430417G17Rik Acox1 Afp Fbxo21 Gpr43 Gys2 Hsd3b7 Nr1h3 Pcca Pck1 Per2 Pex16 Pte2b Pygl S3-12 Slc27a1 Txnl6 Ushbp1
49	V$XFD1_01: Xenopus fork head domain factor 1	35	35	245	2644	13247	-1.17	0.0	0.02	0.0	1600020H07Rik 2810439K08Rik Aacs Abca8a Adpn Aldh6a1 Bcl2l10 Bmp6 Cd36 Cygb Cyp2e1 Echs1 Elovl6 Enpep Fabp4 Figf Flt1 Galntl1 Kcna5 LOC330189 Mmd Ophn1 Pcca Pde1a Pex6 Pgrmc2 Pon1 Pxmp2 Serpina3m Serpina3n Slc16a7 Slc1a5 Sorbs1 Tgm3 Thrsp
50	V$AIRE_01	42	42	238	3070	12821	-1.17	0.0	0.03	0.0	2010002A20Rik 2410001H17Rik AI313915 AI325464 Acadvl Acox1 Alas1 Aox1 Art3 Bckdhb Car5b Cd163 Chn1 Chpt1 Cntnap2 Echdc1 Elovl6 Fabp4 Fbxo21 Fxyd1 Fzd4 Inmt LOC330189 Lipe Mc2r Mcpt5 Mst1r Mut Nrg4 Nudt13 Pde1a Pde8a Pex13 Pgrmc2 Pla2g2d Pon1 Ppp1r1a Procr Rxrg Slc2a5 Stc2 Sult1a1
51	V$ATF_01: activating transcription factor	19	19	261	1633	14258	-1.22	0.0	0.02	0.0	AI313915 Acad10 Adpn Aldh6a1 BC003479 Clstn3 Dgat2 Ear11 Fcgrt Flt1 Laptm4a Ormdl3 Pck1 Pex13 Pon3 Rapgef3 Sfrp4 Slc16a7 Sult1a1
52	V$OCT1_02: octamer factor 1	81	81	199	5355	10536	-1.24	0.0	0.04	0.0	2010002A20Rik 4933424N09Rik 5430431G03Rik 8430417G17Rik AF397014 AI325464 Abca8a Acadvl Adcy6 Adh1 Adrb3 Alb1 Amy1 Ankrd5 Aqp1 Art3 Bckdhb Btd Cd1d1 Cd34 Cd36 Cdkn2c Chn1 Chpt1 Chst1 Cidec Clstn3 Cpt2 Csad Cyp27a1 Cyp2j9 Dmrt2 Dsip1 Ear11 Echdc1 Eif4e3 Enpep Ephx2 Gnpat Hnmt Kcna1 Klf2 LOC330189 Lipe MGC41689 Mc2r Mcpt5 Nrg4 Pcca Pck1 Pcsk4 Pde8a Pex16 Pfkfb1 Pgcp Pgm2 Pla2g1br Pmp22 Ppp1r1a Ppp2…
53	V$WHN_B: winged-helix factor nude	80	80	200	3836	12055	-1.27	0.0	2.96	0.32	5430431G03Rik Acad10 Acat1 Adh1 Adrb3 Alas1 Auh Bckdhb Bcl2l10 Bmp6 Bscl2 Btd Car4 Cd1d1 Cdkn2c Cdo1 Chpt1 Cldn15 Crtac1 Csad Cspg4 Cyp27a1 Dbt Dct Dgat2 Dhrs7 Dlat Ebf1 Entpd2 Fbxo21 Fbxo31 Fmo5 Fthfd Fzd4 Gdf10 Gpr43 Gstz1 Hdgfrp2 Herpud1 Kcnh2 Kcnk2 Lyplal1 MGC41689 Mcpt6 Mgl1 Mlycd Mmd Mst1r Nrg4 Pcolce2 Pde1a Pde8a Penk1 Per2 Pex6 Pgrmc2 Pla2g1br Pmp22 Pomt1 Pte2b Pxmp2 Pygl Rbp4 Rhbdl1 Rxrg…
54	V$HNF6_Q6	19	19	261	1625	14266	-1.28	0.0	0.02	0.0	Adcy4 Bckdhb Btd Cd36 Chn1 Cntnap2 Cyp2j9 Dbt Dlat Figf Fmo5 Gstm2 Kcna1 Ophn1 Pck1 Penk1 Rxrg Sfrp4 Thrsp
55	V$NKX3A_01: NK class homeobox factor 3A	44	44	236	3152	12739	-1.34	0.0	0.03	0.0	1600020H07Rik 2010002A20Rik 2810484M10Rik 5430431G03Rik Aacs Abca8a Adcy6 Adpn Adrb3 Amy1 Ankrd5 C1r Cd34 Cpeb1 Cpt2 Echdc1 Fabp4 Fmo1 Hdgfrp2 Heph Htra3 Mcpt5 Mst1r Mut Npy1r Nr1h3 Orm2 Pcdh20 Pfkfb1 Pgcp Pgm2 Pla2g2d Pmp22 Pon1 Procr Psen2 Ptprr Rasd1 Scg3 Slc16a7 Slc25a10 Tbl2 Tgm3 Vnn3
56	V$HFH1_01: HNF-3/Fkh Homolog 1	27	27	253	2104	13787	-1.42	0.0	0.03	0.0	2010002A20Rik AI325464 Adcy4 Adh1 Cyp2j9 Dbt Dlat Dsip1 Eif4e3 Eltd1 Fabp4 Fmo5 Hdgfrp2 Hnmt Hsd17b4 Immp2l Indo Laptm4a Mut Nrg4 Orm1 Pcdh20 Pde1a Pon1 Pon3 Selenbp1 Slc1a5
57	V$HNF4ALPHA_Q6	112	112	168	5647	10244	-1.43	0.0	2.66	0.29	2010002A20Rik 2410001H17Rik 2810439K08Rik 4933424N09Rik 8430417G17Rik AF397014 Aatk Acox1 Adcy6 Adh1 Amy1 Ankrd5 Aqp1 Art3 C1r Car11 Car3 Cd36 Cdo1 Ces3 Chst1 Cntnap2 Cpeb1 Csad Cyp2e1 Cyp2j9 Cyp4b1 Dbp Dhrs7 Dlat Dmrt2 Dsip1 Ear11 Ebf1 Ehd2 Elovl6 Fabp4 Fah Fcgrt Fmo1 Fmo5 Fn3k Fthfd Fxyd1 Gdf10 Ghr Gnpat Gsn Gstz1 Gys2 Hnmt Hoxa7 Hoxc4 Hsd17b4 Igfbp6 Immp2l Irf4 Itga7 Kcna1 Kcnj14 Lgals12 Lypla…
58	V$LHX3_01: LIM homeobox transcription factor 3	14	14	266	1277	14614	-1.44	0.0	0.02	0.0	1600020H07Rik 2010002A20Rik Adcy6 Cd163 Cldn15 Entpd2 Ephx2 Fabp4 Fcgrt Ghr Hoxa7 Hsd17b4 Indo Zfp423
59	V$MRF2_01: modulator recognition factor 2	159	159	121	9733	6158	-1.45	0.0	0.06	0.0	1600020H07Rik 2010002A20Rik 2410001H17Rik 2810439K08Rik 4933424N09Rik 5430431G03Rik AF397014 AI313915 Abca8a Acadvl Acat1 Adcy6 Adn Adpn Alas1 Alb1 Amy1 Ankrd5 Aoc3 Aox1 Art3 BC003479 BC054059 Bckdhb Bcl2l10 Bscl2 Btd C1r Car5b Cd1d1 Cd34 Ces3 Chn1 Chpt1 Cidec Clec3b Cnnm2 Cntnap2 Cpt2 Crat Cyp27a1 Cyp2e1 Cyp4b1 Dbt Dcn Dct Dgat2 Dhrs7 Diap2 Dlat Dmrt2 Dpep1 Ear11 Echdc1 Echs1 Eif4e3 Elovl6 Enpep…
60	V$CDC5_01: cell division control protein 5	236	236	44	13949	1942	-1.45	0.0	0.04	0.0	1600020H07Rik 2010002A20Rik 2810439K08Rik 2810484M10Rik 4933424N09Rik 5430431G03Rik 8430417G17Rik 9030611N15Rik AI313915 AI325464 Aacs Aatk Abca8a Acad10 Acadvl Acat1 Acox1 Adcy4 Adcy6 Adh1 Adn Adpn Afp Alas1 Alb1 Aldh6a1 Amy1 Ankrd5 Aoc3 Aox1 Aqp1 Art3 Auh BC003479 BC054059 Bckdhb Bcl2l10 Bmp6 Bscl2 Btd C1r Car3 Car4 Car5b Cd163 Cd1d1 Cd34 Cd36 Cdkn2c Cdo1 Chn1 Chpt1 Cidec Clec3b Clstn3 Clybl Cn…
61	V$NFY_Q6_01	133	133	147	6832	9059	-1.45	0.0	2.6	0.29	2810439K08Rik 2810484M10Rik 8430417G17Rik AF397014 Abca8a Acat1 Acox1 Adn Adpn Adrb3 Afp Alb1 Aldh6a1 Aox1 Bckdhb Bcl2l10 Bmp6 C1r Car3 Car4 Car5b Cd163 Cd1d1 Cd36 Chn1 Chst1 Clec3b Clstn3 Cnnm2 Crtac1 Csad Ctdspl Cygb Cyp27a1 Cyp2e1 Dbp Dbt Dgat2 Dmrt2 Dpep1 Ear11 Ebf1 Echdc1 Eif4e3 Eltd1 Ephx2 Fabp4 Figf Fmo5 Fthfd Gdf10 Ghr Glul Gnpat Gpt1 Gsn Gsta3 Gstm1 Gstm2 Gstz1 Gys2 Hdgfrp2 Heph Herpud1 …
62	V$COUP_01: COUP:HNF-4 heterodimer	52	52	228	2370	13521	-1.48	0.0	2.88	0.3	2010002A20Rik 2810439K08Rik 8430417G17Rik AF397014 Acox1 Amy1 Aqp1 C1r Cd163 Cd36 Cldn15 Cpeb1 Csad Cyp2e1 Cyp4b1 Fah Fcgrt Fn3k Fthfd Fxyd1 Fzd4 Gdf10 Gpr43 Gsta3 Gys2 Immp2l Kcna1 Kcnj14 Kcnk2 Map3k6 Mc2r Mcpt6 Nr1h3 Orm1 Orm2 Pck1 Pcx Per2 Pex16 Pfkfb1 Pmp22 Pon3 Procr Psen2 Pte2b Pxmp2 Rapgef3 Shank3 Slc22a3 Tm7sf2 Ushbp1 Zadh2
63	V$SMAD4_Q6	129	129	151	6623	9268	-1.5	0.0	2.54	0.29	8430417G17Rik 9030611N15Rik Aatk Acad10 Acadvl Acat1 Adcy4 Adh1 Adrb3 Afp Alas1 Aldh6a1 Ankrd5 Aox1 Aqp1 Auh BC054059 Bckdhb Bcl2l10 Bscl2 Car11 Cd163 Cd1d1 Cdkn2c Cdo1 Chst1 Cldn15 Cnnm2 Cpeb1 Crtac1 Ctdspl Cygb Cyp27a1 Cyp2j9 Dbt Dcn Diap2 Dmrt2 Dpep1 Dsip1 Echs1 Eif4e3 Eltd1 Enpep Entpd2 Fbxo21 Fbxo31 Flt1 Fmo5 Fthfd Fxyd1 Galntl1 Gnpat Gpr43 Gsn Gsta3 Gstm2 Hnmt Igfbp6 Inmt Kcna1 Kcna5 Kcnh2 …
64	V$CART1_01: Cart-1 (cartilage homeoprotein 1)	24	24	256	1895	13996	-1.55	0.0	0.03	0.0	AI325464 Aacs Adrb3 C1r Cd1d1 Cd36 Figf Gstm1 Gys2 Heph Hnmt Hsd3b7 Klf2 LOC330189 Mfng Mut Nudt13 Pcca Pygl Ropn1l Scg3 Snrk Sucnr1 Thrsp
65	V$ETS1_B: c-ETS-1 binding site	135	135	145	6985	8906	-1.58	0.0	2.44	0.29	9030611N15Rik AF397014 Abca8a Acad10 Adcy4 Adcy6 Adh1 Adn Adpn Adrb3 Alas1 Alb1 Aldh6a1 Amy1 Ankrd5 Aox1 Aqp1 Aqp7 Art3 BC054059 Bckdhb Bcl2l10 Btd Car11 Cd34 Ces3 Chn1 Clec3b Cpeb1 Csad Cspg4 Cygb Cyp27a1 Cyp2e1 Cyp4b1 Dcn Dct Dhrs7 Diap2 Echs1 Ehd2 Eif4e3 Elovl6 Enpep Entpd2 Ephx2 Fbxo21 Fcgrt Figf Flt1 Fmo5 Fthfd Fzd4 Gnpat Gpr43 Gpt1 Gstm2 Gstm3 Hdgfrp2 Heph Hoxc4 Hsd17b4 Htra3 Igfbp6 Inmt Kc…
66	V$HNF3ALPHA_Q6	225	225	55	13338	2553	-1.58	0.0	0.05	0.0	1600020H07Rik 2010002A20Rik 2410001H17Rik 2810439K08Rik 2810484M10Rik 4933424N09Rik 5430431G03Rik 8430417G17Rik 9030611N15Rik AI313915 AI325464 Aacs Abca8a Acadvl Acat1 Acox1 Adcy4 Adcy6 Adh1 Adn Adpn Afp Alas1 Alb1 Aldh6a1 Amy1 Ankrd5 Aoc3 Aox1 Art3 Auh BC003479 BC054059 Bckdhb Bcl2l10 Bmp6 Bscl2 Btd Car11 Car3 Car4 Car5b Cd163 Cd1d1 Cd34 Cd36 Cdo1 Ces3 Chn1 Chpt1 Chst1 Cidec Cldn15 Clec3b Clstn…
67	V$PAX3_B: Pax-3 binding sites	181	181	99	9606	6285	-1.6	0.0	2.45	0.29	1600020H07Rik 2410001H17Rik 2810439K08Rik 2810484M10Rik 4933424N09Rik 5430431G03Rik AI313915 Aatk Acad10 Acadvl Acox1 Adcy4 Adcy6 Adn Adrb3 Alas1 Alb1 Aldh6a1 Aoc3 Aqp1 Bcl2l10 Bmp6 Btd C1r Car3 Car4 Cd1d1 Cd34 Cdkn2c Cdo1 Ces3 Chn1 Chpt1 Cidec Cldn15 Clec3b Cnnm2 Cpt2 Crat Csad Ctdspl Cygb Cyp27a1 Cyp2e1 Cyp2j9 Dbp Dbt Dct Dgat2 Dpep1 Dsip1 Ebf1 Echdc1 Echs1 Ehd2 Eif4e3 Elovl6 Eltd1 Entpd2 Ephx2…
68	V$GATA_C: GATA binding site	121	121	159	7539	8352	-1.61	0.0	0.07	0.0	2010002A20Rik 2810439K08Rik 5430431G03Rik 9030611N15Rik AI325464 Aacs Abca8a Acadvl Adcy4 Alb1 Aqp7 Art3 Auh BC054059 Bckdhb Bcl2l10 Bmp6 C1r Car5b Cd34 Cd36 Chn1 Clec3b Cntnap2 Cpeb1 Csad Cygb Cyp2j9 Cyp4b1 Dbp Dcn Dgat2 Dhrs7 Diap2 Dmrt2 Dpep1 Dsip1 Ear11 Ebf1 Echdc1 Echs1 Ehd2 Fabp4 Figf Flt1 Fmo1 Fmo5 Fn3k Fthfd Glul Gsta3 Gstm1 Gstm2 Gstm3 Gstz1 Gys2 Heph Hnmt Hoxa7 Hoxc4 Htra3 Immp2l Indo I…
69	V$IRF7_01: interferon regulatory factor 7	147	147	133	9009	6882	-1.61	0.0	0.07	0.0	2810484M10Rik 8430417G17Rik 9030611N15Rik AF397014 AI313915 AI325464 Aatk Abca8a Adcy6 Adh1 Adrb3 Afp Alas1 Alb1 Aldh6a1 Amy1 Ankrd5 Aox1 Aqp7 Art3 Auh BC003479 Bckdhb Bmp6 C1r Car3 Cd163 Cd1d1 Cd36 Cdo1 Chpt1 Cldn15 Clec3b Clybl Cntnap2 Cpt2 Csad Cspg4 Cyp27a1 Cyp2e1 Cyp2j9 Cyp4b1 Dbp Diap2 Dlat Dpep1 Dsip1 Ear11 Ebf1 Echs1 Eltd1 Entpd2 Ephx2 Fabp4 Fcgrt Figf Fmo1 Fmo5 Fn3k Fthfd Galntl1 Gdf10 G…
70	V$LEF1TCF1_Q4	126	126	154	7819	8072	-1.62	0.0	0.08	0.0	2010002A20Rik 8430417G17Rik Aacs Acox1 Adh1 Adn Adpn Amy1 Ankrd5 Aox1 BC054059 Car3 Car5b Cd163 Cdo1 Ces3 Chpt1 Chst1 Clec3b Clstn3 Clybl Cntnap2 Cpeb1 Cpt2 Crat Csad Cyp2e1 Cyp2j9 Cyp4b1 Dbp Dct Dhrs7 Diap2 Dmrt2 Dpep1 Dsip1 Ebf1 Echdc1 Ehd2 Eif4e3 Elovl6 Eltd1 Entpd2 Fbxo21 Fmo1 Fxyd1 Glul Gsta3 Gstm3 Gstz1 Hnmt Hoxa7 Hsd17b4 Igfbp6 Indo Inmt Irf4 Kcna1 LOC330189 Lgals12 Lims2 Lipe Ltbp4 Lyplal…
71	V$TATA_C: Retroviral TATA box	74	74	206	4826	11065	-1.67	0.0	0.07	0.0	2010002A20Rik 2410001H17Rik 2810439K08Rik 4933424N09Rik Aacs Abca8a Acox1 Adn Adrb3 Alb1 Aoc3 BC054059 Bckdhb Bcl2l10 C1r Car11 Car4 Cd34 Cd36 Cidec Clstn3 Cygb Dcn Dlat Dpep1 Ear11 Eif4e3 Fabp4 Figf Fmo1 Fthfd Gsta3 Gstm2 Gstz1 Heph Herpud1 Hnmt Igfbp6 Immp2l Indo Kcnk2 Lims2 Mc2r Nnmt Npy1r Nrg4 Orm1 Orm2 Ormdl3 Pcca Pcdh20 Pcolce2 Pex6 Pmp22 Pon3 Procr Ptprr Ramp2 Rapgef3 Rasd1 Ropn1l Scp2 Ser…
72	V$MAZR_01: MAZ related factor	127	127	153	6585	9306	-1.72	0.0	2.26	0.29	2410001H17Rik 2810439K08Rik 2810484M10Rik 5430431G03Rik 8430417G17Rik AF397014 Acad10 Acox1 Adcy4 Adcy6 Adpn Alb1 Aoc3 Aox1 Aqp1 Auh Bcl2l10 Bscl2 C1r Car11 Car3 Car4 Car5b Cd163 Chpt1 Cldn15 Cpt2 Crtac1 Csad Cspg4 Cyp2j9 Dbp Dbt Dcn Dct Dlat Ebf1 Echdc1 Echs1 Ehd2 Eif4e3 Elovl6 Entpd2 Ephx2 Fah Fbxo31 Fn3k Fzd4 Galntl1 Gdf10 Ghr Glul Gpr43 Gpt1 Gsn Gstm2 Gstz1 Hdgfrp2 Hoxc4 Hsd3b7 Htra3 Igfbp6 I…
73	V$TGIF_01: TGIF (5'TG3' interacting factor)	87	87	193	4358	11533	-1.76	0.0	2.3	0.29	AI325464 Abca8a Acad10 Aox1 Aqp1 BC054059 Bmp6 Bscl2 Btd Car4 Car5b Cd34 Cdkn2c Cidec Clec3b Cpt2 Crat Cyp2e1 Dct Dgat2 Dmrt2 Dsip1 Echs1 Eif4e3 Eltd1 Enpep Fah Fmo5 Fthfd Fzd4 Gdf10 Glul Gnpat Gpr43 Gstm1 Gstm2 Gstm3 Gstz1 Hsd17b4 Htra3 Immp2l Inmt Irf4 Kcnh2 Kcnk2 Laptm4a Ltc4s Mfng Mmd Mut Nnmt Nrg4 Nudt13 Ormdl3 Pcolce2 Pcsk4 Per2 Pnpla2 Pomt1 Pon1 Ppp2r5a Psen2 Pte2b Pygl Rapgef3 Rasl12 Ropn…
74	V$ETS2_B: c-Ets-2 binding sites	87	87	193	4360	11531	-1.77	0.0	2.29	0.29	9030611N15Rik Abca8a Adcy4 Adh1 Adn Adrb3 Alb1 Amy1 Ankrd5 Aoc3 Aox1 Aqp1 Art3 BC054059 Btd Cd34 Clec3b Cpeb1 Csad Cspg4 Cygb Cyp2e1 Cyp4b1 Dcn Dhrs7 Ehd2 Eif4e3 Enpep Ephx2 Fbxo21 Figf Flt1 Fmo5 Fthfd Gnpat Gpt1 Gstm2 Gstm3 Hoxc4 Hsd3b7 Htra3 Igfbp6 Inmt Kcnj14 Klf2 LOC330189 Lyplal1 Mcpt5 Mgl1 Mlycd Mut Nnmt Nudt13 Orm1 Pcdh20 Pde1a Pde8a Pgm2 Pnpla2 Pon1 Pon3 Ptprr Rapgef3 Rasd1 Rbp4 Robo4 Rxr…
75	V$PAX9_B: zebrafish Pax-9 binding sites	73	73	207	3587	12304	-1.79	0.0	2.35	0.29	4933424N09Rik Aatk Acad10 Adcy4 Adpn Alas1 Aqp1 Auh Bmp6 Bscl2 Car11 Car5b Chn1 Chpt1 Crat Crtac1 Csad Cspg4 Ctdspl Cygb Cyp27a1 Dgat2 Diap2 Dlat Ebf1 Echs1 Entpd2 Fabp4 Fbxo21 Fbxo31 Fmo5 Fn3k Fzd4 Gpr43 Hdgfrp2 Hnmt Htra3 Inmt Irf4 Klf2 Lims2 Ltc4s Lyplal1 Mlycd Net1 Nr1h3 Pde1a Penk1 Pex6 Pgrmc2 Pmp22 Procr Pte2b Pxmp2 Pygl Ramp2 Rapgef3 Rxrg S3-12 Scg3 Selenbp1 Sh3tc1 Slc1a5 Slc22a3 Slc2a5 Sl…
76	V$HNF1_01: hepatic nuclear factor 1	41	41	239	2866	13025	-1.8	0.0	0.06	0.0	1600020H07Rik 2010002A20Rik 2810484M10Rik Acat1 Adpn Afp Alb1 Ankrd5 Aoc3 Cd36 Cygb Dsip1 Ear11 Elovl6 Enpep Ephx2 Fbxo31 Fcgrt Gsn Hnmt Inmt Irf4 Kcna5 Kcnj14 Mc2r Mcpt5 Mgl1 Mmd Net1 Pck1 Pde8a Penk1 Ppp2r5a Rasd1 Scg3 Sdccag33l Sfrp4 Slc16a7 Sucnr1 Suox Tmem24
77	V$CACCCBINDINGFACTOR_Q6	30	30	250	1270	14621	-1.8	0.0	2.73	0.29	AI325464 Aatk Aldh6a1 Bscl2 C1r Car11 Cd163 Cdo1 Cldn15 Cntnap2 Cpeb1 Ctdspl Cyp4b1 Fah Fxyd1 Glul Gnpat Gpr43 Gstm2 Hdgfrp2 Kcnk2 Lipe Pfkfb3 Ppp1r1a Pte2b Ptprr Ramp2 Slc7a10 Ushbp1 Zadh2
78	V$LMO2COM_02: complex of Lmo2 bound to Tal-1, E2A proteins, and GATA-1, half-site 2	138	138	142	8420	7471	-1.83	0.0	0.1	0.0	2010002A20Rik 2410001H17Rik 4933424N09Rik 5430431G03Rik 9030611N15Rik AI313915 AI325464 Aacs Aatk Abca8a Acadvl Acat1 Acox1 Adcy4 Adh1 Ankrd5 Aox1 Aqp1 Aqp7 Art3 Auh Bckdhb Bmp6 C1r Car11 Car4 Car5b Cd34 Cdkn2c Ces3 Cldn15 Clec3b Clstn3 Cntnap2 Cpeb1 Cpt2 Crtac1 Ctdspl Cygb Cyp4b1 Dbt Dcn Dct Dhrs7 Diap2 Dpep1 Dsip1 Ear11 Ebf1 Echs1 Ehd2 Eif4e3 Elovl6 Eltd1 Fcgrt Fmo5 Fn3k Fxyd1 Galntl1 Gdf10 Ghr…
79	V$E2F_Q4_01	62	62	218	3004	12887	-1.86	0.0	2.31	0.29	2810484M10Rik 5430431G03Rik Acat1 Adcy4 Alas1 Car5b Cdkn2c Clybl Cpt2 Crat Dbp Dgat2 Dhrs7 Diap2 Dlat Dmrt2 Ebf1 Echs1 Elovl6 Flt1 Fzd4 Gpr43 Gstm1 Gstz1 Herpud1 Laptm4a Lims2 Ltbp4 Mcpt6 Nr1h3 Nrg4 Orm1 Orm2 Pde1a Pex16 Pex6 Pfkfb1 Pgrmc2 Pmp22 Pon3 Pxmp2 Rasl12 Rbp4 Rhbdl1 Ropn1l Sgce Shank3 Slc1a5 Slc22a4 Sorbs1 Sox17 Stc2 Suox Tbl2 Tcf15 Tgm3 Thra Thrsp Tmeff2 Tmem15 Txnl6 Zadh2
80	V$KROX_Q6	120	120	160	6245	9646	-1.87	0.0	2.07	0.21	1600020H07Rik 2410001H17Rik 2810439K08Rik 4933424N09Rik 5430431G03Rik AF397014 Acad10 Acadvl Acox1 Adcy4 Adcy6 Adpn Alas1 Alb1 Aldh6a1 Aoc3 Aqp1 Auh Bckdhb Bmp6 Bscl2 Btd Car3 Car4 Car5b Chpt1 Cidec Cldn15 Clybl Cnnm2 Cpt2 Crat Crtac1 Cspg4 Ctdspl Dbp Dct Dhrs7 Dlat Dmrt2 Ebf1 Echdc1 Ehd2 Fbxo21 Fbxo31 Flt1 Fmo5 Fn3k Fxyd1 Fzd4 Gdf10 Glul Gstz1 Hdgfrp2 Herpud1 Hoxc4 Igfbp6 Irf4 Kcna1 Kcnh2 Kcnj14…
81	V$FOXP3_Q4	156	156	124	9418	6473	-1.88	0.0	0.11	0.0	1600020H07Rik 2010002A20Rik 2810484M10Rik 5430431G03Rik 8430417G17Rik AI313915 Aacs Aatk Abca8a Acad10 Acadvl Acat1 Adcy4 Adh1 Adn Adrb3 Alas1 Alb1 Ankrd5 Aoc3 Aqp7 Art3 Auh BC003479 Bckdhb Bcl2l10 Bmp6 Bscl2 Car3 Car4 Car5b Cd163 Cd1d1 Cd34 Cd36 Chpt1 Chst1 Cidec Cldn15 Clstn3 Clybl Cntnap2 Cspg4 Cyp27a1 Cyp2e1 Cyp2j9 Dcn Dgat2 Dhrs7 Diap2 Dlat Dmrt2 Dpep1 Dsip1 Echs1 Eltd1 Enpep Entpd2 Fabp4 Fc…
82	V$TCF1P_Q6	174	174	106	10430	5461	-1.89	0.0	0.11	0.0	2410001H17Rik 4933424N09Rik 5430431G03Rik AF397014 AI313915 AI325464 Aatk Abca8a Acad10 Acadvl Acox1 Adcy4 Adcy6 Adh1 Adpn Adrb3 Afp Alas1 Alb1 Ankrd5 Aoc3 Aox1 Aqp1 Auh BC003479 BC054059 Bscl2 C1r Car11 Car3 Car5b Cd1d1 Cdo1 Chn1 Chpt1 Cidec Cldn15 Clec3b Clstn3 Cpeb1 Cpt2 Crat Csad Cygb Cyp4b1 Dbp Dct Dgat2 Dhrs7 Diap2 Dmrt2 Dsip1 Ear11 Echdc1 Echs1 Ehd2 Elovl6 Eltd1 Entpd2 Ephx2 Fabp4 Fah Fbxo…
83	V$GATA1_03: GATA-binding factor 1	87	87	193	5491	10400	-1.91	0.0	0.11	0.0	2010002A20Rik 4933424N09Rik AI313915 Aacs Abca8a Acadvl Adcy4 Adn Alb1 Aoc3 Aox1 Bckdhb Btd C1r Car5b Cd1d1 Cdkn2c Cldn15 Clec3b Clybl Cntnap2 Cpt2 Cspg4 Cyp2j9 Dbp Dct Dhrs7 Dmrt2 Dsip1 Elovl6 Eltd1 Fmo5 Fn3k Fzd4 Gpt1 Gsn Gys2 Hdgfrp2 Hoxa7 Hsd17b4 Htra3 Immp2l Inmt Kcna1 Kcna5 Lims2 Lipe Lyplal1 Map3k6 Mgl1 Mmd Mst1r Mut Npy1r Pcolce2 Pcsk4 Pde1a Penk1 Pex13 Pex16 Pmp22 Pnpla2 Pon1 Ppp1r1a Pro…
84	V$HP1SITEFACTOR_Q6	59	59	221	3883	12008	-1.91	0.0	0.09	0.0	2810439K08Rik Aatk Acat1 Acox1 Adcy6 Adrb3 Afp Alb1 Amy1 Ankrd5 Aox1 Aqp7 Art3 Cd163 Ces3 Cpt2 Cspg4 Dct Dhrs7 Dpep1 Ear11 Ebf1 Echdc1 Figf Fmo1 Ghr Gpr43 Gstm3 Gys2 Herpud1 Kcnh2 Lgals12 Lyplal1 Mc2r Net1 Nid1 Npy1r Ophn1 Pcolce2 Pcx Per2 Pgcp Pmp22 Pon3 Pte2b Rbp4 Ropn1l Sec14l4 Selenbp1 Serpina3c Serpina3m Shank3 Slc1a5 Slc22a3 Slc22a4 Sox17 Sqrdl Suox Txnl6
85	V$RREB1_01: Ras-responsive element binding protein 1	16	16	264	1329	14562	-1.93	0.0	0.04	0.0	Adrb3 Aqp7 Auh Clstn3 Cpt2 Cyp2j9 Fah Flt1 Gstm2 Kcna1 Pon1 Ramp2 Rasd1 Sdccag33l Slc24a3 Suox
86	V$CDX2_Q5	169	169	111	10112	5779	-1.97	0.0	0.12	0.0	1600020H07Rik 2010002A20Rik 2410001H17Rik 2810484M10Rik 4933424N09Rik 5430431G03Rik 8430417G17Rik 9030611N15Rik AI313915 AI325464 Aacs Aatk Abca8a Acadvl Acat1 Acox1 Adcy4 Adcy6 Adh1 Adn Adpn Afp Alb1 Amy1 Ankrd5 Aoc3 Aox1 Aqp7 Art3 BC003479 Bckdhb Bcl2l10 Bscl2 C1r Car3 Car4 Car5b Cd36 Ces3 Chn1 Chpt1 Cidec Clec3b Clstn3 Clybl Cnnm2 Cntnap2 Cpeb1 Cpt2 Cspg4 Cyp27a1 Cyp2e1 Cyp2j9 Dbt Dcn Dgat2 Dh…
87	V$CREBATF_Q6	72	72	208	4607	11284	-1.98	0.0	0.11	0.0	1600020H07Rik 2410001H17Rik AI313915 Aatk Acad10 Acox1 Adpn Alas1 Aldh6a1 Aqp1 BC003479 Bscl2 Btd Car3 Cdkn2c Cdo1 Chn1 Chpt1 Clstn3 Crat Dgat2 Dhrs7 Dsip1 Ear11 Ebf1 Echs1 Eltd1 Enpep Fcgrt Flt1 Fmo5 Fn3k Galntl1 Gnpat Gstz1 Herpud1 Immp2l Itga7 Kcna5 Klf2 Laptm4a Lyplal1 Mlycd Opn3 Ormdl3 Pck1 Pcolce2 Pcsk4 Pde8a Penk1 Per2 Pex13 Pon3 Procr Pygl Ramp2 Rapgef3 Rasd1 Rhbdl1 Scg3 Sdpr Sfrp4 Sfxn4 …
88	V$NKX25_01: homeo domain factor Nkx-2.5/Csx, tinman homolog	147	147	133	7823	8068	-1.99	0.0	1.88	0.17	2010002A20Rik 2810439K08Rik 2810484M10Rik 4933424N09Rik 5430431G03Rik 8430417G17Rik AI325464 Acox1 Adh1 Adn Adpn Afp Alb1 Aldh6a1 Amy1 Ankrd5 Aoc3 Aqp7 Auh BC003479 Bckdhb Bcl2l10 Btd C1r Car11 Car3 Car5b Cd163 Cd34 Cd36 Cdkn2c Cdo1 Ces3 Chn1 Chpt1 Chst1 Clstn3 Cpeb1 Cpt2 Csad Cspg4 Ctdspl Cyp27a1 Cyp2j9 Cyp4b1 Dbt Dcn Dct Dhrs7 Diap2 Ear11 Ebf1 Eif4e3 Enpep Fcgrt Figf Fmo5 Fn3k Galntl1 Gdf10 Ghr…
89	V$POU6F1_01	16	16	264	1320	14571	-2.0	0.0	0.04	0.0	1600020H07Rik 2010002A20Rik Abca8a Adpn Ankrd5 BC003479 Cd1d1 Chn1 Dgat2 Fabp4 Galntl1 Herpud1 Laptm4a Pgrmc2 Slc16a7 Sucnr1
90	V$NFY_01: nuclear factor Y (Y-box binding factor)	68	68	212	3379	12512	-2.01	0.0	2.07	0.21	1600020H07Rik 2010002A20Rik 2810439K08Rik AF397014 Acat1 Acox1 Adpn Alb1 Aldh6a1 Aox1 Bckdhb C1r Car3 Chn1 Clstn3 Cnnm2 Crtac1 Csad Cyp2e1 Dbp Dbt Dmrt2 Ear11 Ebf1 Echdc1 Enpep Fabp4 Fthfd Glul Gpt1 Gsn Gstz1 Gys2 Hdgfrp2 Herpud1 Kcna1 Kcnh2 LOC330189 Ltbp4 Map3k6 Mgl1 Mmd Net1 Orm1 Orm2 Pcca Pcsk4 Pcx Pex16 Pgrmc2 Ppp1r1a Ptprr Pxmp2 Rasl12 Sdccag33l Sdpr Serpina3c Sfrp4 Slc1a5 Sorbs1 Stc2 Sult1…
91	V$SREBP_Q3	99	99	181	5119	10772	-2.02	0.0	1.92	0.17	2010002A20Rik 2810439K08Rik 2810484M10Rik 5430431G03Rik AI325464 Abca8a Acadvl Adpn Adrb3 Alb1 Bscl2 Car3 Car4 Cd34 Cdo1 Chn1 Cidec Clec3b Clstn3 Cnnm2 Crat Ctdspl Cygb Cyp2j9 Dbp Dlat Dsip1 Echdc1 Echs1 Ehd2 Eltd1 Fah Figf Fn3k Fthfd Fxyd1 Galntl1 Gpr43 Gsta3 Gstm2 Hoxa7 Hoxc4 Hsd3b7 Htra3 Igfbp6 Indo Irf4 Kcnj14 Laptm4a Lgals12 Ltbp4 Mcpt6 Mgl1 Mut Net1 Nid1 Nrg4 Opn3 Pcsk4 Pde8a Pex13 Pex16 Pe…
92	V$FOXO3_01: fork head box O3	2	2	278	381	15510	-2.03	0.0	0.01	0.0	Hdgfrp2 Nr1h3
93	V$MMEF2_Q6: myocyte enhancer factor	83	83	197	5218	10673	-2.03	0.0	0.12	0.0	2410001H17Rik 4933424N09Rik 9030611N15Rik AI313915 AI325464 Acadvl Acox1 Afp Amy1 Aox1 Art3 BC003479 BC054059 Bscl2 C1r Cd1d1 Cd36 Cdo1 Ces3 Chn1 Cidec Cntnap2 Cygb Cyp27a1 Cyp2e1 Cyp2j9 Dbt Dcn Dhrs7 Dlat Dmrt2 Dsip1 Fabp4 Fbxo21 Fbxo31 Figf Fmo1 Fthfd Gdf10 Ghr Glul Gstm3 Gys2 Heph Hnmt Immp2l Lyplal1 Map3k6 Mc2r Net1 Npy1r Nudt13 Opn3 Pcolce2 Pcx Pde1a Pex13 Pgm2 Pgrmc2 Pla2g2d Por Ppp2r5a Pro…
94	V$E2F_Q4: E2F	104	104	176	5410	10481	-2.04	0.0	1.87	0.17	2810484M10Rik 4933424N09Rik AI325464 Aatk Acad10 Acat1 Adcy4 Adh1 Alas1 Aldh6a1 Aox1 Bckdhb C1r Car4 Car5b Cdkn2c Chn1 Cldn15 Clybl Cnnm2 Cpt2 Crat Crtac1 Csad Cspg4 Cyp27a1 Cyp4b1 Dbp Dgat2 Dhrs7 Dlat Dmrt2 Dpep1 Dsip1 Ebf1 Echdc1 Eif4e3 Elovl6 Fbxo21 Figf Flt1 Fzd4 Gdf10 Glul Gpr43 Gsn Gsta3 Gstm1 Gstz1 Hdgfrp2 Htra3 Immp2l Irf4 Kcna1 Klf2 Laptm4a Lims2 Ltc4s Lyplal1 Mfng Mst1r Net1 Nid1 Npy1r …
95	V$DEAF1_01	46	46	234	3091	12800	-2.04	0.0	0.09	0.0	1600020H07Rik 5430431G03Rik AF397014 Aacs Acad10 Acadvl Aldh6a1 Bckdhb Car11 Cd1d1 Chpt1 Cidec Cpt2 Crtac1 Dbt Dgat2 Dlat Echs1 Ephx2 Fah Fbxo31 Figf Flt1 Irf4 Kcna1 Kcnh2 Mcpt5 Nr1h3 Ophn1 Pcca Per2 Pmp22 Pomt1 Ptprr Pxmp2 Rapgef3 Rasd1 Rasl12 Slc22a4 Slc25a10 Sorbs1 Sox17 Syt12 Tbl2 Tkt Tmem15
96	V$ZID_01: zinc finger with interaction domain	49	49	231	2337	13554	-2.05	0.0	2.18	0.26	Adcy6 Adh1 Adpn Alas1 Car4 Chn1 Cldn15 Clybl Crtac1 Cspg4 Cyp27a1 Cyp2j9 Dbt Ehd2 Enpep Fah Fmo5 Fn3k Fthfd Fxyd1 Fzd4 Gdf10 Gsn Herpud1 Itga7 Kcna1 Kcnj14 Kcnk2 Lipe MGC41689 Map3k6 Mgll Net1 Nr1h3 Pcx Pex16 Pgrmc2 Pmp22 Ppp1r1a Pte2b Rhbdl1 Scp2 Serpina3m Slc1a5 Slc22a3 Slc22a4 Tcf15 Thra Timp4
97	V$PADS_C: Retroviral Poly A downstream element	81	81	199	4122	11769	-2.06	0.0	1.94	0.17	5430431G03Rik 8430417G17Rik Aacs Abca8a Acad10 Acadvl Afp Amy1 Aox1 Aqp7 Auh Bscl2 Car5b Chpt1 Cldn15 Clec3b Clybl Cnnm2 Ctdspl Cygb Dcn Dct Dpep1 Dsip1 Echs1 Elovl6 Entpd2 Fah Galntl1 Gnpat Gsn Gstm1 Gstm2 Gstm3 Herpud1 Hoxc4 Hsd17b4 Igfbp6 Indo Inmt Kcna1 Ltbp4 Lyplal1 Map3k6 Mgl1 Mgll Mst1r Nid1 Nudt13 Ophn1 Orm2 Pcolce2 Pde8a Pex6 Pfkfb1 Pgcp Pgm2 Ptprr Pxmp2 Rasl12 Rbp4 Robo4 Rxrg S3-12 Sfxn…
98	V$NRF2_Q4: heterodimer containing Nrf2	65	65	215	4179	11712	-2.06	0.0	0.11	0.0	1600020H07Rik 2010002A20Rik 2810484M10Rik 8430417G17Rik Aacs Abca8a Adn Adpn Alas1 Aox1 Auh Bscl2 Cd34 Cd36 Cdo1 Ces3 Chst1 Cidec Crat Csad Echs1 Entpd2 Fabp4 Fah Fbxo31 Fmo5 Fthfd Galntl1 Gsta3 Heph Hoxc4 Itga7 Kcna1 Kcna5 Lipe MGC41689 Nr1h3 Orm1 Orm2 Pck1 Pcsk4 Pde1a Pex16 Pgcp Pgrmc2 Pmp22 Procr Psen2 Robo4 Rxrg Sdccag33l Sdpr Sec14l4 Sfrp4 Slc22a3 Slc22a4 Slc27a1 Sorbs1 Sucnr1 Suox Tgm3 Timp…
99	V$VBP_01: PAR-type chicken vitellogenin promoter-binding protein	31	31	249	1367	14524	-2.07	0.0	2.39	0.29	Aacs Adh1 Alb1 Aldh6a1 Amy1 BC054059 Bcl2l10 Ces3 Cpeb1 Crtac1 Dcn Dsip1 Elovl6 Fmo5 Gys2 Mut Ormdl3 Pcca Pck1 Per2 Pex13 Pex6 Pfkfb3 Pgrmc2 Pmp22 Sdccag33l Sfxn4 Skd3 Sox17 Tm7sf2 Ushbp1
100	V$PAX6_01: Pax-6	123	123	157	7459	8432	-2.08	0.0	0.16	0.0	1600020H07Rik 9030611N15Rik AF397014 AI313915 Aacs Abca8a Acadvl Adcy6 Adn Adrb3 Afp Ankrd5 Aox1 Art3 Car3 Car4 Cd1d1 Cd34 Cd36 Cdkn2c Ces3 Chst1 Cpeb1 Crat Cspg4 Cygb Cyp27a1 Cyp2j9 Cyp4b1 Dbt Dct Dhrs7 Ebf1 Echs1 Ehd2 Eif4e3 Elovl6 Eltd1 Fbxo21 Fbxo31 Figf Fmo1 Fmo5 Fthfd Fzd4 Galntl1 Ghr Glul Gnpat Gsn Gstm1 Gstm2 Gstm3 Gys2 Hnmt Hoxa7 Igfbp6 Immp2l Indo Inmt Itga7 Kcnj14 Laptm4a Lipe Map3k6 M…
101	V$AP4_01: activator protein 4	31	31	249	1371	14520	-2.09	0.0	2.36	0.29	Acad10 Adcy4 Ankrd5 Bckdhb Bmp6 Chst1 Cnnm2 Crtac1 Echdc1 Eif4e3 Fbxo21 Fn3k Fthfd Gdf10 Gpt1 Gstm1 Hoxc4 Hsd3b7 Kcna5 Mfng Mlycd Mst1r Pcx Penk1 Pte2b Rbp4 Rxrg Serpina3n Sorbs1 Tkt Tmem24
102	V$PITX2_Q2: pituitary homeobox factor 2	128	128	152	6791	9100	-2.1	0.0	1.75	0.12	2410001H17Rik 4933424N09Rik 5430431G03Rik AI313915 AI325464 Aacs Aatk Abca8a Acadvl Acox1 Adcy6 Adn Adrb3 Afp Alas1 Amy1 Ankrd5 Aoc3 Aox1 Art3 Auh BC003479 Bckdhb Bcl2l10 Bmp6 Btd Car11 Car5b Cd36 Cdo1 Chpt1 Cidec Cldn15 Clec3b Clybl Cnnm2 Cntnap2 Cpeb1 Csad Cspg4 Cyp2j9 Dcn Dct Dgat2 Dhrs7 Dlat Dmrt2 Dsip1 Ebf1 Echs1 Eltd1 Enpep Ephx2 Fbxo21 Fbxo31 Figf Galntl1 Glul Gnpat Gpr43 Gpt1 Gsn Gsta3 Gs…
103	V$HEN1_02: HEN1	7	7	273	183	15708	-2.1	0.0	3.04	0.36	Adcy4 Dsip1 Gdf10 Kcna5 Mst1r Sec14l4 Twist2
104	V$E2F1_Q6_01	106	106	174	5549	10342	-2.1	0.0	1.78	0.12	1600020H07Rik 4933424N09Rik 8430417G17Rik Aacs Acad10 Acat1 Acox1 Adcy4 Adh1 Adrb3 Alas1 Aldh6a1 Bmp6 Btd C1r Car3 Car5b Cdkn2c Chn1 Cldn15 Clstn3 Clybl Cnnm2 Cpt2 Crat Crtac1 Cspg4 Ctdspl Cyp4b1 Dbp Dgat2 Dhrs7 Dlat Dmrt2 Ebf1 Ehd2 Elovl6 Ephx2 Fah Fbxo21 Figf Flt1 Fmo5 Fzd4 Glul Gpr43 Gstm1 Gstm3 Gstz1 Hdgfrp2 Irf4 Itga7 Kcna1 Klf2 Laptm4a Lims2 Ltbp4 Mst1r Nid1 Nr1h3 Nrg4 Ophn1 Opn3 Orm1 Orm2 …
105	V$XBP1_01: X-box-binding protein 1	18	18	262	1424	14467	-2.1	0.0	0.05	0.0	1600020H07Rik 5430431G03Rik Acox1 Adh1 Aqp1 Cdkn2c Clstn3 Cyp2e1 Enpep Fcgrt Glul Lims2 Ormdl3 Pon3 Slc16a7 Snrk Sult1a1 Zfp423
106	V$OLF1_01: olfactory neuron-specific factor	34	34	246	1540	14351	-2.13	0.0	2.26	0.29	8430417G17Rik AF397014 Aatk Aldh6a1 Car11 Car4 Cdkn2c Cidec Cpeb1 Crtac1 Flt1 Gsn Inmt Kcnh2 Ltbp4 Mgll Mst1r Ormdl3 Pcolce2 Pcsk4 Pgrmc2 Pon1 Rbp4 Scg3 Serpina3n Sh3tc1 Skd3 Slc22a4 Stc2 Tbl2 Tm7sf2 Twist2 Zadh2 Zfp423
107	V$MAF_Q6	13	13	267	455	15436	-2.13	0.0	2.74	0.29	Acadvl Ces3 Elovl6 Fabp4 Glul Lims2 Ltc4s Pck1 Pon3 Psen2 Ptprr Sncg Sult1a1
108	V$GABP_B: GA binding protein	17	17	263	1357	14534	-2.13	0.0	0.05	0.0	4933424N09Rik AF397014 Adcy6 Auh Cpt2 Crtac1 Echdc1 Fah Fzd4 Gnpat Irf4 Map3k6 Mmd Per2 Pex6 Pmp22 Sec14l4
109	V$BACH2_01: BTB and CNC homolog 2	183	183	97	10836	5055	-2.14	0.0	0.15	0.0	2010002A20Rik 2410001H17Rik 2810439K08Rik 2810484M10Rik 9030611N15Rik AF397014 AI313915 AI325464 Aacs Aatk Abca8a Acad10 Acadvl Acat1 Adcy4 Adh1 Adn Adpn Afp Alas1 Alb1 Aldh6a1 Amy1 Ankrd5 Aoc3 Aox1 Aqp7 Art3 Auh BC054059 Bcl2l10 Bmp6 Bscl2 Btd C1r Car3 Car4 Car5b Cd163 Cd1d1 Cd34 Cd36 Ces3 Chn1 Chst1 Cidec Cldn15 Clec3b Clybl Cpeb1 Cpt2 Crat Csad Cspg4 Cygb Dbp Dbt Dct Dgat2 Dhrs7 Diap2 Dmrt2 Dp…
110	V$CEBPDELTA_Q6	200	200	80	11789	4102	-2.15	0.0	0.14	0.0	1600020H07Rik 2010002A20Rik 2810484M10Rik 4933424N09Rik 8430417G17Rik 9030611N15Rik AF397014 AI313915 Aacs Abca8a Acadvl Acat1 Acox1 Adcy6 Adpn Afp Alb1 Aldh6a1 Amy1 Ankrd5 Aoc3 Aox1 Aqp1 Art3 BC003479 BC054059 Bckdhb Bcl2l10 Bmp6 Bscl2 C1r Car3 Cd163 Cd34 Cd36 Ces3 Chn1 Chpt1 Chst1 Cidec Cldn15 Clec3b Clstn3 Cntnap2 Cpeb1 Cpt2 Csad Ctdspl Cyp27a1 Cyp2e1 Cyp4b1 Dbp Dbt Dcn Dct Dgat2 Dhrs7 Diap2 D…
111	V$E2F1_Q4_01	66	66	214	3314	12577	-2.15	0.0	1.89	0.17	2810484M10Rik 5430431G03Rik Acat1 Adcy4 Alas1 Car5b Cdkn2c Chn1 Clybl Cpt2 Crat Dbp Dgat2 Dhrs7 Diap2 Dlat Dmrt2 Dsip1 Ebf1 Echs1 Elovl6 Flt1 Fzd4 Gdf10 Gpr43 Gstm1 Gstz1 Herpud1 Laptm4a Lims2 Ltbp4 Mcpt6 Nid1 Nr1h3 Nrg4 Orm1 Orm2 Pde1a Pex16 Pex6 Pfkfb1 Pgrmc2 Pmp22 Pon3 Pxmp2 Rasl12 Rbp4 Rhbdl1 Ropn1l Sgce Shank3 Slc1a5 Slc22a4 Sorbs1 Sox17 Stc2 Suox Tbl2 Tcf15 Tgm3 Thra Thrsp Tmeff2 Tmem15 Txn…
112	V$STAT5A_02	37	37	243	2535	13356	-2.16	0.0	0.09	0.0	9030611N15Rik Abca8a Amy1 BC003479 C1r Car3 Car4 Cdo1 Dbp Elovl6 Fmo5 Glul Gpr43 Gstz1 Hoxa7 Hsd3b7 LOC330189 Lgals12 Mc2r Mst1r Mut Nid1 Npy1r Ormdl3 Pcca Pcolce2 Pnpla2 Ramp2 Rhbdl1 Serpina3c Serpina3n Slc16a7 Stc2 Tgm3 Tmem24 Txnl6 Ushbp1
113	V$ELK1_02: Elk-1	223	223	57	12207	3684	-2.16	0.0	1.9	0.17	1600020H07Rik 2810439K08Rik 2810484M10Rik 4933424N09Rik 9030611N15Rik AF397014 AI325464 Aacs Abca8a Acad10 Acadvl Acat1 Acox1 Adcy4 Adcy6 Adh1 Adn Adpn Adrb3 Afp Alas1 Aldh6a1 Amy1 Ankrd5 Aoc3 Aox1 Aqp1 Aqp7 Art3 Auh BC003479 BC054059 Bckdhb Bcl2l10 Bmp6 Bscl2 Btd Car11 Car3 Car4 Cd163 Cd1d1 Cd34 Cd36 Cdkn2c Chn1 Chpt1 Cidec Cldn15 Clec3b Clstn3 Clybl Cpeb1 Cpt2 Crat Crtac1 Csad Cspg4 Ctdspl Cygb…
114	V$CREB_Q2_01	78	78	202	4876	11015	-2.16	0.0	0.15	0.0	1600020H07Rik 2410001H17Rik AI313915 Aatk Acad10 Acox1 Adpn Aldh6a1 Aqp1 Art3 BC003479 Bcl2l10 Bscl2 Btd Cd1d1 Cdkn2c Cdo1 Chn1 Chpt1 Cldn15 Clstn3 Crat Cygb Dct Dgat2 Dhrs7 Dlat Dsip1 Ear11 Ebf1 Echs1 Eltd1 Enpep Entpd2 Fcgrt Flt1 Fmo5 Fn3k Galntl1 Gnpat Gstm1 Gstz1 Herpud1 Immp2l Itga7 Kcna5 Laptm4a Lyplal1 Mcpt6 Mlycd Mmd Opn3 Ormdl3 Pcca Pck1 Pcolce2 Pcsk4 Penk1 Per2 Pex13 Pon3 Procr Rapgef3 …
115	V$IPF1_Q4	51	51	229	3338	12553	-2.17	0.0	0.12	0.0	2010002A20Rik 2810484M10Rik 5430431G03Rik Acat1 Adh1 Adn Bcl2l10 Cd1d1 Ces3 Cidec Clec3b Cyp4b1 Dct Echdc1 Ehd2 Elovl6 Entpd2 Fabp4 Fbxo31 Fcgrt Fzd4 Ghr Gstm3 Hdgfrp2 Heph Inmt Kcnj14 Lgals12 Lyplal1 Mfng Mgl1 Nid1 Nr1h3 Orm1 Orm2 Pck1 Pde1a Penk1 Pex16 Pfkfb1 Procr Ptprr Robo4 Serpina3c Sgce Sh3tc1 Slc16a7 Sncg Thra Ushbp1 Vit
116	V$HOGNESS_B: Imperfect Hogness /Goldberg Box	24	24	256	1021	14870	-2.2	0.0	2.34	0.29	5430431G03Rik AI313915 AI325464 Acadvl Adcy6 Adn Aoc3 Auh Bckdhb Cidec Clybl Dhrs7 Fbxo21 Glul Gys2 Hdgfrp2 Laptm4a Mut Nid1 Pcolce2 Pex6 Ppp2r5a Procr Robo4
117	V$E12_Q6	80	80	200	4139	11752	-2.24	0.0	1.67	0.08	1600020H07Rik 2810439K08Rik 2810484M10Rik 5430431G03Rik Aacs Acat1 Adcy4 Alas1 Aldh6a1 Aox1 Bscl2 Btd Cntnap2 Crat Crtac1 Csad Ctdspl Cyp2e1 Dbp Dbt Diap2 Dlat Dmrt2 Ehd2 Eif4e3 Eltd1 Fmo5 Galntl1 Gpt1 Gys2 Hoxa7 Hoxc4 Indo Inmt Kcnh2 Kcnk2 LOC330189 Laptm4a Lgals12 Lipe Lyplal1 Mfng Nid1 Npy1r Nr1h3 Ophn1 Pex16 Pex6 Pla2g2d Pnpla2 Ppp1r1a Procr Pte2b Ptprr Pxmp2 Pygl Robo4 S3-12 Scg3 Sec14l4 Sem…
118	V$RFX1_01: X-box binding protein RFX1	116	116	164	6977	8914	-2.25	0.0	0.21	0.0	2410001H17Rik 2810439K08Rik 2810484M10Rik 4933424N09Rik 8430417G17Rik AI325464 Aacs Acox1 Adcy6 Alas1 Aldh6a1 Aoc3 Art3 Auh BC054059 Bckdhb Bcl2l10 Btd C1r Car3 Cdo1 Chn1 Chst1 Cldn15 Clstn3 Clybl Cntnap2 Cpt2 Crat Cyp27a1 Cyp2e1 Cyp2j9 Dbp Dbt Dct Dhrs7 Diap2 Dlat Dsip1 Echs1 Ehd2 Elovl6 Enpep Entpd2 Fabp4 Fbxo31 Flt1 Gdf10 Glul Gpr43 Gpt1 Gsta3 Gstm1 Gstm2 Gstz1 Hnmt Hoxa7 Hoxc4 Inmt Irf4 Kcna5…
119	V$VMAF_01: v-Maf	169	169	111	9981	5910	-2.26	0.0	0.2	0.0	2410001H17Rik 2810439K08Rik 8430417G17Rik 9030611N15Rik AF397014 AI313915 AI325464 Aacs Aatk Acad10 Acat1 Adn Aldh6a1 Amy1 Ankrd5 Aqp1 Art3 BC003479 BC054059 Bckdhb Bcl2l10 Bmp6 Bscl2 Btd Car11 Car3 Car4 Cd163 Cdkn2c Chpt1 Chst1 Cldn15 Cntnap2 Cpeb1 Crat Crtac1 Csad Cspg4 Ctdspl Cyp27a1 Cyp4b1 Dcn Dct Dhrs7 Diap2 Dmrt2 Dpep1 Dsip1 Ear11 Echdc1 Echs1 Ehd2 Enpep Entpd2 Ephx2 Fah Fbxo21 Fbxo31 Flt1 …
120	V$MIF1_01: MIBP-1 / RFX1 complex	7	7	273	191	15700	-2.27	0.0	2.86	0.3	Car3 Elovl6 Fbxo31 Net1 Orm1 Orm2 Slc22a3
121	V$EFC_Q6	149	149	131	8821	7070	-2.29	0.0	0.23	0.0	1600020H07Rik 2010002A20Rik 2410001H17Rik 2810439K08Rik 4933424N09Rik AI313915 Acad10 Acadvl Adcy4 Adcy6 Adn Adrb3 Afp Alb1 Aldh6a1 Amy1 Aoc3 Aox1 Aqp1 Art3 Auh BC003479 BC054059 Bckdhb Bmp6 Btd Car11 Car3 Car4 Car5b Cd1d1 Cd34 Cdo1 Chn1 Chpt1 Chst1 Cldn15 Cntnap2 Cpeb1 Crat Csad Cyp27a1 Cyp2j9 Dcn Dhrs7 Diap2 Dlat Dpep1 Dsip1 Echs1 Ehd2 Eif4e3 Elovl6 Eltd1 Enpep Entpd2 Fabp4 Fah Fbxo31 Figf Fn3k…
122	V$MINI20_B: Muscle initiator sequence-20	178	178	102	9728	6163	-2.3	0.0	1.47	0.0	1600020H07Rik 2410001H17Rik 2810484M10Rik 4933424N09Rik 5430431G03Rik AF397014 AI325464 Aatk Adcy4 Adn Adpn Adrb3 Alas1 Aldh6a1 Ankrd5 Aoc3 Aox1 Aqp7 Art3 Auh BC003479 BC054059 Bckdhb Bmp6 Bscl2 C1r Car11 Car3 Cd163 Cd34 Cdkn2c Ces3 Chn1 Chpt1 Cidec Cldn15 Clec3b Clstn3 Clybl Cnnm2 Cpeb1 Cpt2 Crat Crtac1 Cspg4 Ctdspl Cygb Cyp27a1 Cyp2e1 Cyp2j9 Dbp Dbt Dct Diap2 Dlat Dmrt2 Dpep1 Ebf1 Echs1 Ehd2 En…
123	V$IRF_Q6_01	124	124	156	7405	8486	-2.3	0.0	0.23	0.0	2010002A20Rik 2410001H17Rik 2810484M10Rik 8430417G17Rik 9030611N15Rik AI313915 AI325464 Aacs Aatk Abca8a Acad10 Acat1 Adn Adpn Adrb3 Afp Amy1 Ankrd5 Aox1 Auh Bmp6 Bscl2 Car3 Car4 Cd163 Cd1d1 Cdo1 Cidec Cldn15 Clec3b Clstn3 Cpeb1 Cpt2 Cspg4 Cyp27a1 Cyp2j9 Cyp4b1 Dbt Dgat2 Dhrs7 Diap2 Dpep1 Ear11 Ebf1 Ehd2 Eltd1 Enpep Ephx2 Fabp4 Fcgrt Figf Fmo1 Fthfd Fxyd1 Galntl1 Gdf10 Ghr Glul Gsn Gstm1 Gstm2 Gs…
124	V$MEF2_Q6_01	159	159	121	9381	6510	-2.31	0.0	0.23	0.0	1600020H07Rik 2010002A20Rik 2810439K08Rik 2810484M10Rik 4933424N09Rik 5430431G03Rik 9030611N15Rik AF397014 AI313915 AI325464 Aacs Abca8a Acadvl Acox1 Adcy4 Adcy6 Adh1 Adpn Afp Alas1 Alb1 Aldh6a1 Amy1 Aoc3 Aox1 Aqp1 Art3 Auh BC003479 Bckdhb Bcl2l10 Bmp6 Bscl2 Car5b Cd1d1 Cd36 Ces3 Chn1 Chpt1 Cidec Clybl Cntnap2 Cpeb1 Cpt2 Csad Cygb Cyp27a1 Cyp2e1 Dcn Dgat2 Dhrs7 Diap2 Dmrt2 Dsip1 Echs1 Ehd2 Eif4e3…
125	V$E2F_Q6_01	39	39	241	1856	14035	-2.31	0.0	1.94	0.17	Acat1 Adcy4 Car5b Cdkn2c Clybl Crat Dhrs7 Diap2 Dlat Dmrt2 Elovl6 Flt1 Gpr43 Gstz1 Herpud1 Laptm4a Lims2 Nr1h3 Nrg4 Orm1 Orm2 Pde1a Pex6 Pgrmc2 Pmp22 Pxmp2 Rasl12 Rbp4 Rhbdl1 Sgce Slc1a5 Slc22a4 Sox17 Suox Tbl2 Tgm3 Thra Tmem15 Zadh2
126	V$COREBINDINGFACTOR_Q6	85	85	195	5194	10697	-2.32	0.0	0.21	0.0	1600020H07Rik 2410001H17Rik 4933424N09Rik 8430417G17Rik Acad10 Adn Alb1 Amy1 Aox1 Aqp1 Bckdhb Car3 Cldn15 Clec3b Cpeb1 Cspg4 Ctdspl Cygb Cyp2e1 Cyp2j9 Dbt Dcn Dct Dhrs7 Diap2 Dpep1 Dsip1 Fabp4 Fah Fbxo31 Figf Fn3k Fthfd Fxyd1 Gpt1 Gsn Gstm1 Gstm2 Gstm3 Hdgfrp2 Herpud1 Hsd17b4 Hsd3b7 Htra3 Immp2l Indo Inmt Lipe Ltc4s Lyplal1 Mcpt5 Mcpt6 Mgll Mlycd Mmd Mst1r Pck1 Pde1a Penk1 Pex13 Pfkfb1 Pgcp Pla2g…
127	V$HEB_Q6	87	87	193	4580	11311	-2.32	0.0	1.5	0.0	2810484M10Rik 4933424N09Rik 8430417G17Rik Adcy4 Adn Adpn Adrb3 Aoc3 Aqp7 Auh Bcl2l10 Car11 Cd34 Ces3 Chst1 Cnnm2 Cntnap2 Cpeb1 Cpt2 Crtac1 Csad Ctdspl Cygb Cyp4b1 Dmrt2 Dsip1 Ear11 Ehd2 Entpd2 Figf Fmo5 Fzd4 Gpt1 Gsta3 Gstm1 Gstm3 Gys2 Herpud1 Hnmt Hsd3b7 Htra3 Kcna5 Kcnh2 Kcnk2 Mcpt6 Mfng Mgl1 Mlycd Nr1h3 Ophn1 Opn3 Pck1 Pex16 Pfkfb1 Pfkfb3 Pgcp Pnpla2 Pon3 Ppp2r5a Pte2b Ptprr Pxmp2 Pygl Ramp2 R…
128	V$TAL1_Q6	123	123	157	6634	9257	-2.32	0.0	1.39	0.0	2810439K08Rik 2810484M10Rik 4933424N09Rik 8430417G17Rik AI313915 Aacs Acat1 Adcy4 Adn Adpn Adrb3 Aoc3 Aox1 Aqp1 Auh Bcl2l10 Bscl2 C1r Car11 Car4 Cd34 Ces3 Chst1 Cidec Cldn15 Clec3b Cntnap2 Cpeb1 Cpt2 Crat Crtac1 Csad Cygb Cyp4b1 Dcn Dgat2 Dlat Dmrt2 Ehd2 Eif4e3 Eltd1 Enpep Entpd2 Fah Fbxo21 Fbxo31 Figf Fn3k Fthfd Gdf10 Glul Gnpat Gpt1 Heph Hnmt Hoxa7 Hsd3b7 Htra3 Immp2l Indo Kcna5 Kcnh2 Kcnk2 Lap…
129	V$RFX1_02: X-box binding protein RFX1	89	89	191	5415	10476	-2.33	0.0	0.22	0.0	1600020H07Rik 2010002A20Rik 2410001H17Rik 2810439K08Rik 4933424N09Rik 5430431G03Rik 9030611N15Rik AF397014 AI313915 AI325464 Acox1 Adrb3 Alb1 Aldh6a1 Ankrd5 Art3 Auh Car3 Cd163 Cdo1 Cidec Clec3b Cntnap2 Crtac1 Csad Cyp27a1 Dbt Dgat2 Diap2 Dlat Dpep1 Ehd2 Elovl6 Ephx2 Fbxo31 Gnpat Gpr43 Gpt1 Gsta3 Gstz1 Heph Herpud1 Hnmt Hoxa7 Hsd17b4 Igfbp6 Irf4 Kcna1 Kcnj14 Kcnk2 Mcpt6 Mfng Mgl1 Mgll Nid1 Nrg4 O…
130	V$HNF3B_01: Hepatocyte Nuclear Factor 3beta	203	203	77	11879	4012	-2.33	0.0	0.19	0.0	1600020H07Rik 2010002A20Rik 2810439K08Rik 2810484M10Rik 4933424N09Rik 5430431G03Rik 8430417G17Rik 9030611N15Rik AF397014 AI313915 AI325464 Aacs Aatk Abca8a Acadvl Acat1 Adcy4 Adcy6 Adh1 Adn Adpn Afp Alas1 Alb1 Aldh6a1 Amy1 Ankrd5 Aoc3 Aox1 Art3 Auh BC054059 Bckdhb Bcl2l10 Bmp6 Bscl2 Car11 Car5b Cd163 Cd1d1 Cd34 Cd36 Cdo1 Ces3 Chn1 Chpt1 Chst1 Cidec Clec3b Clstn3 Cpeb1 Cpt2 Crat Cygb Cyp27a1 Cyp2e…
131	V$OCT1_06: octamer-binding factor 1	148	148	132	8740	7151	-2.33	0.0	0.25	0.0	2010002A20Rik 2810439K08Rik 4933424N09Rik 9030611N15Rik AI313915 Aacs Aatk Acat1 Adcy4 Adcy6 Adpn Adrb3 Afp Alb1 Amy1 Ankrd5 Aoc3 Aqp1 Auh BC003479 Bckdhb Bcl2l10 Bmp6 Btd C1r Car3 Car4 Cd163 Cd1d1 Cd36 Ces3 Chn1 Cidec Clec3b Cntnap2 Cpt2 Cyp2e1 Cyp2j9 Dbp Dbt Dcn Dct Dhrs7 Dlat Dmrt2 Dpep1 Dsip1 Ear11 Echdc1 Eif4e3 Eltd1 Enpep Fabp4 Fah Fbxo31 Figf Fmo1 Fmo5 Fxyd1 Fzd4 Glul Gnpat Gpr43 Gsn Gsta3…
132	V$PR_02: is recognized by progesterone receptor	20	20	260	832	15059	-2.33	0.0	2.27	0.29	8430417G17Rik 9030611N15Rik Ankrd5 Art3 Car5b Ces3 Chst1 Ctdspl Cyp2j9 Dlat Dsip1 Ghr Gstm1 Hsd17b4 Kcnk2 Lyplal1 Pex13 Scp2 Sdpr Sult1a1
133	V$E2F_Q6: E2F	211	211	69	11602	4289	-2.34	0.0	1.56	0.0	1600020H07Rik 2410001H17Rik 2810439K08Rik 2810484M10Rik 4933424N09Rik 5430431G03Rik 8430417G17Rik 9030611N15Rik AF397014 AI313915 AI325464 Aacs Aatk Acad10 Acadvl Acat1 Acox1 Adcy4 Adcy6 Adh1 Adrb3 Afp Alas1 Alb1 Aldh6a1 Amy1 Ankrd5 Aox1 Aqp7 Art3 Auh BC003479 Bckdhb Bmp6 Bscl2 Btd C1r Car11 Car4 Car5b Cd1d1 Cdkn2c Cdo1 Chn1 Chst1 Cldn15 Clec3b Clstn3 Clybl Cnnm2 Cntnap2 Cpeb1 Cpt2 Crat Crtac1 Cs…
134	V$ATF3_Q6: activating transcription factor 3	23	23	257	1673	14218	-2.34	0.0	0.09	0.0	Acad10 Adpn Aqp7 BC003479 Bscl2 Clstn3 Dpep1 Ehd2 Flt1 Galntl1 Itga7 Kcna5 Mlycd Ormdl3 Pde1a Pex13 Pgcp Procr Scg3 Sfrp4 Sorbs1 Sult1a1 Syt12
135	V$BARBIE_01: barbiturate-inducible element	146	146	134	7954	7937	-2.34	0.0	1.33	0.0	2010002A20Rik 2810439K08Rik 4933424N09Rik AI313915 AI325464 Abca8a Acad10 Acat1 Acox1 Adcy4 Adcy6 Adpn Alas1 Alb1 Aldh6a1 Amy1 Ankrd5 Aox1 Aqp1 Aqp7 BC003479 BC054059 Bckdhb Bcl2l10 C1r Car11 Car3 Car4 Cd163 Cd36 Cdo1 Chn1 Cidec Cldn15 Clec3b Clybl Cnnm2 Cntnap2 Cpeb1 Csad Cspg4 Ctdspl Cyp27a1 Cyp2j9 Cyp4b1 Dbt Dcn Dct Dgat2 Diap2 Dlat Dmrt2 Dpep1 Dsip1 Ebf1 Echdc1 Echs1 Eif4e3 Elovl6 Entpd2 Fabp…
136	V$IK3_01: Ikaros 3	34	34	246	1590	14301	-2.35	0.0	1.96	0.17	8430417G17Rik Aatk Art3 Auh Bcl2l10 Entpd2 Fbxo21 Fmo1 Gys2 Hnmt Hsd17b4 Igfbp6 Itga7 Kcnh2 Lgals12 Lims2 Lipe Ltc4s Mcpt5 Mgl1 Net1 Pde8a Pnpla2 Ppp1r1a Ppp2r5a Ramp2 Rhbdl1 Serpina3m Slc16a7 Slc5a6 Slc9a3r2 Stc2 Suox Tcf15
137	V$USF_C: USF binding site	128	128	152	7587	8304	-2.35	0.0	0.26	0.0	5430431G03Rik 8430417G17Rik 9030611N15Rik AI325464 Aatk Acat1 Acox1 Adcy6 Adh1 Adpn Afp Alas1 Aldh6a1 Aoc3 Aqp7 Art3 Bmp6 Bscl2 C1r Car3 Car5b Cd36 Cdkn2c Chn1 Chst1 Cldn15 Crat Cspg4 Cygb Cyp27a1 Cyp2e1 Dbp Dct Dgat2 Diap2 Dlat Dmrt2 Dsip1 Ehd2 Elovl6 Enpep Entpd2 Fabp4 Fcgrt Figf Fn3k Fxyd1 Gnpat Gpr43 Gsta3 Gstm1 Gstm2 Gstm3 Gys2 Heph Hoxa7 Hoxc4 Hsd17b4 Hsd3b7 Indo Inmt Irf4 Kcnj14 Klf2 LOC33…
138	V$HIF1_Q5: hypoxia-inducible factor 1	26	26	254	1842	14049	-2.36	0.0	0.1	0.0	2410001H17Rik Aqp1 Art3 Dbp Dgat2 Eif4e3 Elovl6 Fn3k Fthfd Gstz1 Heph Mgll Net1 Pcca Pex6 Pgcp Pla2g1br Rasd1 Rhbdl1 Sdccag33l Sec14l4 Slc7a10 Tbl2 Tcf15 Thra Vnn3
139	V$TEL2_Q6	25	25	255	1104	14787	-2.38	0.0	2.1	0.21	Adcy4 Amy1 Ankrd5 BC054059 Csad Cygb Fbxo21 Fthfd Gpt1 Hoxc4 Lyplal1 Mgl1 Mlycd Nnmt Nudt13 Pde1a Pnpla2 S3-12 Slc9a3r2 Sncg Sox17 Sucnr1 Timp4 Tm7sf2 Zadh2
140	V$CETS168_Q6	179	179	101	9834	6057	-2.38	0.0	1.33	0.0	1600020H07Rik 2810439K08Rik 4933424N09Rik 5430431G03Rik AF397014 AI325464 Abca8a Acad10 Acox1 Adcy4 Adh1 Adpn Adrb3 Afp Alas1 Amy1 Ankrd5 Aoc3 Aox1 Aqp1 Aqp7 Art3 BC003479 BC054059 Bckdhb Bcl2l10 Bscl2 C1r Car3 Car4 Cd163 Cd1d1 Cd34 Cdkn2c Ces3 Chn1 Chst1 Cidec Cnnm2 Cpeb1 Cpt2 Crat Crtac1 Csad Cygb Cyp27a1 Dbp Dct Dgat2 Dmrt2 Dpep1 Dsip1 Ear11 Ebf1 Echdc1 Echs1 Eif4e3 Elovl6 Enpep Ephx2 Fabp4 Fa…
141	V$DEC_Q1	203	203	77	11184	4707	-2.39	0.0	1.42	0.0	1600020H07Rik 2010002A20Rik 2810439K08Rik 2810484M10Rik 4933424N09Rik 5430431G03Rik 8430417G17Rik 9030611N15Rik AI313915 AI325464 Aacs Aatk Acadvl Acat1 Acox1 Adh1 Adrb3 Afp Alas1 Aldh6a1 Ankrd5 Aoc3 Aqp1 Aqp7 Art3 Auh BC003479 BC054059 Bckdhb Bcl2l10 Bmp6 Bscl2 Btd C1r Car3 Car5b Cd163 Cd36 Cdkn2c Ces3 Chn1 Chpt1 Chst1 Cidec Cldn15 Clec3b Clybl Cnnm2 Cntnap2 Cpeb1 Cpt2 Crat Csad Cspg4 Cyp27a1 Cy…
142	V$GATA1_02: GATA-binding factor 1	106	106	174	5714	10177	-2.4	0.0	1.29	0.0	2010002A20Rik 2410001H17Rik 2810439K08Rik 4933424N09Rik 9030611N15Rik AI313915 AI325464 Abca8a Acadvl Acat1 Acox1 Adcy4 Adrb3 Ankrd5 Aox1 Aqp7 Auh Bmp6 Bscl2 C1r Car4 Car5b Cd34 Cd36 Cdkn2c Chst1 Cpeb1 Cpt2 Cygb Cyp27a1 Cyp2e1 Cyp4b1 Dbt Dcn Dct Dhrs7 Diap2 Dpep1 Ear11 Ebf1 Echs1 Ehd2 Eif4e3 Eltd1 Fmo5 Fn3k Galntl1 Glul Gsta3 Gys2 Heph Herpud1 Hoxc4 Igfbp6 Indo Inmt Itga7 Kcnj14 LOC330189 Lipe MG…
143	V$GATA2_02: GATA-binding factor 2	90	90	190	5417	10474	-2.42	0.0	0.26	0.0	2010002A20Rik 2810439K08Rik 5430431G03Rik 9030611N15Rik AI325464 Abca8a Acadvl Adcy4 Aqp7 Art3 Auh Bckdhb Bmp6 Bscl2 C1r Car5b Cd34 Cd36 Ces3 Clec3b Cntnap2 Cpeb1 Cygb Cyp4b1 Dgat2 Dhrs7 Dmrt2 Dpep1 Dsip1 Echdc1 Echs1 Ehd2 Eif4e3 Fabp4 Figf Fmo1 Fmo5 Fn3k Gsta3 Gstm1 Gstm2 Gstz1 Gys2 Hoxa7 Hsd17b4 Indo Inmt Irf4 LOC330189 Laptm4a Ltc4s Mc2r Mgl1 Mgll Mmd Nid1 Npy1r Nr1h3 Nrg4 Nudt13 Orm1 Orm2 Orm…
144	V$CEBP_C: C/EBP binding site	72	72	208	3771	12120	-2.42	0.0	1.43	0.0	AI313915 Abca8a Acadvl Alb1 Aoc3 Aox1 BC003479 Bckdhb Car3 Car4 Cd163 Cd1d1 Chst1 Cyp2e1 Cyp2j9 Dbt Dcn Ear11 Echdc1 Echs1 Fmo1 Fzd4 Galntl1 Gpt1 Gstm1 Gstm2 Heph Hnmt Igfbp6 Kcnk2 LOC330189 Lgals12 Lyplal1 MGC41689 Mcpt5 Mfng Net1 Nid1 Nnmt Orm2 Pde8a Pgm2 Pomt1 Ppp2r5a Pte2b Ptprr Rasl12 Rbp4 Rhbdl1 Scg3 Sdpr Sec14l4 Serpina3c Serpina3m Skd3 Slc16a7 Slc1a5 Slc22a4 Slc24a3 Slc2a5 Sncg Sorbs1 Sox…
145	V$NFKB_C: NF-kappaB binding site	5	5	275	557	15334	-2.43	0.0	0.03	0.0	8430417G17Rik Csad Dpep1 Hsd3b7 Rasd1
146	V$VMYB_02: v-Myb	39	39	241	2569	13322	-2.43	0.0	0.15	0.0	1600020H07Rik 2010002A20Rik 4933424N09Rik 5430431G03Rik Aatk Aldh6a1 Aqp1 Bmp6 Btd Cd1d1 Clstn3 Crat Cygb Cyp2e1 Ebf1 Fah Gdf10 Glul Gpr43 Gstm2 Hdgfrp2 Igfbp6 Indo Mcpt5 Pcx Penk1 Pex13 Pex16 Pex6 Pgrmc2 Pomt1 Sdpr Sgce Sncg Sox17 Stc2 Tbl2 Tkt Tm7sf2
147	V$CAAT_C: Retroviral CCAAT box	5	5	275	117	15774	-2.43	0.0	2.8	0.29	Cyp2e1 Ear11 Nudt13 Slc27a1 Twist2
148	V$S8_01: S8	19	19	261	1416	14475	-2.44	0.0	0.09	0.0	2810484M10Rik 9030611N15Rik Alas1 Cd163 Cldn15 Dct Dpep1 Echs1 Ephx2 Fcgrt Hsd17b4 Indo Kcna1 Mfng Mgl1 Nudt13 Pla2g2d Pon3 Thrsp
149	V$STAT_01: signal transducers and activators of transcription	47	47	233	3010	12881	-2.44	0.0	0.18	0.0	2010002A20Rik AF397014 Acad10 Auh C1r Car3 Cd34 Cyp2j9 Cyp4b1 Dsip1 Fbxo21 Flt1 Glul Gstm1 Hnmt Hoxa7 Hsd3b7 Klf2 Laptm4a Lipe Ltbp4 Map3k6 Mc2r Mut Net1 Nnmt Nr1h3 Nrg4 Pde1a Per2 Pla2g2d Pnpla2 Ppp1r1a Ptprr Ramp2 Scp2 Sdpr Selenbp1 Slc27a1 Slc2a5 Slc5a6 Slc9a3r2 Sqrdl Syt12 Tmem24 Tmem43 Ushbp1
150	V$AREB6_02: AREB6 (Atp1a1 regulatory element binding factor 6)	103	103	177	6118	9773	-2.45	0.0	0.3	0.0	1600020H07Rik 2810439K08Rik 2810484M10Rik 5430431G03Rik 8430417G17Rik 9030611N15Rik AI325464 Abca8a Acad10 Acat1 Adn Adrb3 Afp Alb1 Aldh6a1 Ankrd5 Aoc3 Aox1 Auh BC054059 Bmp6 Bscl2 Btd Car3 Cd34 Chn1 Cldn15 Cntnap2 Csad Cygb Cyp2e1 Cyp4b1 Dbp Dct Dhrs7 Dpep1 Ear11 Echdc1 Eif4e3 Enpep Entpd2 Fbxo31 Fn3k Fzd4 Galntl1 Ghr Gpt1 Gsn Herpud1 Hnmt Hoxa7 Hoxc4 Htra3 Indo Inmt Kcnh2 Kcnk2 LOC330189 Lgals1…
151	V$CDPCR3HD_01: cut-like homeodomain protein	84	84	196	5059	10832	-2.45	0.0	0.27	0.0	1600020H07Rik 2410001H17Rik 2810484M10Rik 9030611N15Rik AI325464 Acadvl Adh1 Alas1 Aox1 Aqp1 BC054059 Bcl2l10 Btd Car3 Car4 Cd1d1 Cdo1 Chn1 Clstn3 Clybl Cpt2 Csad Cyp27a1 Cyp2e1 Cyp4b1 Dbt Dcn Dct Dhrs7 Dmrt2 Ear11 Echs1 Eif4e3 Enpep Entpd2 Fcgrt Figf Fmo1 Fn3k Fzd4 Glul Gstm2 Heph Herpud1 Hnmt Immp2l Indo Kcna5 LOC330189 Ltbp4 Ltc4s Mcpt5 Mut Net1 Nid1 Nr1h3 Nrg4 Ophn1 Pcsk4 Pde1a Penk1 Per2 Pgc…
152	V$CHOP_01: heterodimers of CHOP and C/EBPalpha	85	85	195	4543	11348	-2.46	0.0	1.28	0.0	2010002A20Rik 2810484M10Rik 4933424N09Rik AI313915 AI325464 Aacs Acox1 Adcy4 Afp Alas1 Alb1 Aox1 Bckdhb Bcl2l10 Bscl2 Btd C1r Car3 Car4 Cd163 Cd34 Cdo1 Ces3 Cnnm2 Cntnap2 Crtac1 Ctdspl Cyp2j9 Dbp Dct Dhrs7 Diap2 Ear11 Echs1 Eif4e3 Enpep Ephx2 Fmo5 Fn3k Fxyd1 Gdf10 Gys2 Heph Hnmt Hoxa7 Hoxc4 Hsd17b4 Htra3 Indo Itga7 Kcna1 Map3k6 Mcpt6 Nrg4 Orm1 Pcdh20 Pde1a Pex16 Pfkfb1 Pgm2 Pla2g1br Pon1 Por Robo…
153	V$DR4_Q2: direct repeat 4	247	247	33	13678	2213	-2.47	0.0	1.75	0.12	1600020H07Rik 2010002A20Rik 2810439K08Rik 4933424N09Rik 5430431G03Rik 8430417G17Rik 9030611N15Rik AF397014 AI313915 AI325464 Aacs Aatk Abca8a Acad10 Acadvl Acox1 Adcy4 Adcy6 Adh1 Adn Adpn Adrb3 Afp Alas1 Alb1 Aldh6a1 Amy1 Ankrd5 Aoc3 Aqp1 Aqp7 Art3 Auh BC003479 BC054059 Bckdhb Bcl2l10 Bmp6 Bscl2 Btd C1r Car11 Car3 Car4 Car5b Cd163 Cd1d1 Cd34 Cdkn2c Cdo1 Ces3 Chn1 Chpt1 Chst1 Cidec Cldn15 Clec3b C…
154	V$FOX_Q2	208	208	72	12096	3795	-2.47	0.0	0.24	0.0	1600020H07Rik 2010002A20Rik 2410001H17Rik 2810439K08Rik 2810484M10Rik 4933424N09Rik 5430431G03Rik 8430417G17Rik 9030611N15Rik AI313915 AI325464 Aacs Aatk Abca8a Acadvl Acat1 Acox1 Adcy4 Adcy6 Adh1 Adn Adpn Afp Alas1 Alb1 Aldh6a1 Amy1 Ankrd5 Aoc3 Art3 Auh BC003479 BC054059 Bckdhb Bmp6 Bscl2 Car11 Car3 Car4 Car5b Cd163 Cd1d1 Cd34 Cd36 Cdo1 Ces3 Chpt1 Chst1 Cidec Cldn15 Clec3b Clstn3 Clybl Cntnap2 C…
155	V$E2F4DP2_01: E2F-4:DP-2 heterodimer	26	26	254	1815	14076	-2.47	0.0	0.12	0.0	4933424N09Rik Acad10 Adh1 Aldh6a1 Crtac1 Cspg4 Cyp4b1 Dhrs7 Ehd2 Figf Gpr43 Gstz1 Irf4 Kcna1 Kcnh2 Laptm4a Lims2 Nrg4 Pde1a Pon1 Ppp2r5a Pxmp2 Sgce Sox17 Tmem24 Vit
156	V$CDPCR1_01: cut-like homeodomain protein	214	214	66	12433	3458	-2.49	0.0	0.24	0.0	1600020H07Rik 2010002A20Rik 2410001H17Rik 2810439K08Rik 2810484M10Rik 4933424N09Rik 5430431G03Rik 9030611N15Rik AI313915 AI325464 Aatk Abca8a Acadvl Acox1 Adcy4 Adh1 Adrb3 Afp Alas1 Alb1 Aldh6a1 Amy1 Aox1 Aqp1 Art3 BC003479 BC054059 Bckdhb Bcl2l10 Bmp6 Btd C1r Car3 Car4 Car5b Cd163 Cd1d1 Cd34 Cd36 Cdkn2c Cdo1 Ces3 Chn1 Chpt1 Cidec Clec3b Clstn3 Clybl Cntnap2 Cpeb1 Cpt2 Csad Cspg4 Ctdspl Cygb Cyp2…
157	V$E2A_Q2	170	170	110	9417	6474	-2.49	0.0	1.09	0.0	1600020H07Rik 2810439K08Rik 2810484M10Rik 8430417G17Rik 9030611N15Rik AI325464 Aacs Aatk Acad10 Acadvl Acat1 Adcy4 Adcy6 Adn Adpn Afp Alas1 Aldh6a1 Aoc3 Aox1 Aqp1 Aqp7 Auh BC054059 Bcl2l10 Bmp6 Bscl2 Btd C1r Car11 Car3 Car5b Cd163 Ces3 Chn1 Chst1 Cldn15 Clec3b Clstn3 Cnnm2 Cntnap2 Cpeb1 Cpt2 Crat Crtac1 Csad Cygb Cyp27a1 Cyp2e1 Dbp Dcn Dct Dhrs7 Diap2 Dlat Dmrt2 Dsip1 Ehd2 Eif4e3 Eltd1 Enpep Entp…
158	V$CAAT_01: cellular and viral CCAAT box	165	165	115	9573	6318	-2.5	0.0	0.36	0.0	2810439K08Rik 2810484M10Rik 4933424N09Rik 5430431G03Rik 8430417G17Rik 9030611N15Rik AF397014 Abca8a Acad10 Acat1 Acox1 Adh1 Adn Adpn Adrb3 Afp Alas1 Alb1 Aldh6a1 Aox1 Aqp1 Art3 BC003479 BC054059 Bckdhb Bmp6 C1r Car3 Cd163 Cd36 Chn1 Chst1 Clec3b Clstn3 Cnnm2 Cpt2 Crat Crtac1 Csad Ctdspl Cygb Cyp2e1 Cyp4b1 Dbp Dbt Dct Dgat2 Diap2 Dmrt2 Dpep1 Dsip1 Ear11 Ebf1 Echdc1 Ehd2 Eif4e3 Eltd1 Enpep Ephx2 Fab…
159	V$STAT5A_01: signal transducer and activator of transcription 5a	13	13	267	1045	14846	-2.51	0.0	0.07	0.0	Cyp2j9 Fbxo21 Lipe Mgl1 Nnmt Pnpla2 Ramp2 Scp2 Selenbp1 Slc2a5 Sqrdl Tmem43 Ushbp1
160	V$MYOD_01: myoblast determination gene product	187	187	93	10379	5512	-2.51	0.0	1.11	0.0	1600020H07Rik 2010002A20Rik 2810439K08Rik 2810484M10Rik 5430431G03Rik 8430417G17Rik 9030611N15Rik AI325464 Aacs Aatk Acad10 Acadvl Acat1 Adcy4 Adn Afp Alas1 Aldh6a1 Ankrd5 Aoc3 Aox1 Aqp1 Aqp7 Art3 Auh BC054059 Bmp6 Bscl2 Btd C1r Car11 Car3 Car4 Car5b Cd163 Cd1d1 Cdo1 Ces3 Chst1 Cidec Cldn15 Clec3b Clstn3 Cnnm2 Cntnap2 Cpeb1 Crat Crtac1 Csad Ctdspl Cyp2e1 Dbp Dbt Dcn Dct Dhrs7 Diap2 Dlat Dmrt2 Ehd…
161	V$HLF_01: hepatic leukemia factor	78	78	202	4679	11212	-2.52	0.0	0.3	0.0	1600020H07Rik 2810439K08Rik 2810484M10Rik 4933424N09Rik 8430417G17Rik 9030611N15Rik AI313915 Aacs Acat1 Afp Alb1 Aldh6a1 Amy1 BC054059 Bcl2l10 Ces3 Chpt1 Cpeb1 Csad Cyp27a1 Dcn Dct Dgat2 Diap2 Dlat Dsip1 Ebf1 Ehd2 Eif4e3 Elovl6 Enpep Fbxo31 Fcgrt Flt1 Fmo5 Gsn Gstz1 Gys2 Heph Herpud1 Hoxa7 Igfbp6 Kcnk2 Lipe Lyplal1 Map3k6 Mc2r Mcpt5 Mfng Mut Ophn1 Ormdl3 Pcca Pex13 Pfkfb3 Pgrmc2 Pmp22 Ppp2r5a Pro…
162	V$NFY_Q6: nuclear factor Y (Y-box binding factor)	95	95	185	5603	10288	-2.53	0.0	0.36	0.0	2810439K08Rik 2810484M10Rik 8430417G17Rik AF397014 Abca8a Acat1 Acox1 Adpn Alb1 Aldh6a1 Aox1 Bckdhb C1r Car3 Car4 Car5b Cd163 Chn1 Chst1 Clstn3 Cnnm2 Crtac1 Csad Ctdspl Cyp2e1 Dbp Dmrt2 Dpep1 Ear11 Ebf1 Echdc1 Eif4e3 Enpep Fabp4 Fthfd Ghr Glul Gpt1 Gsn Gsta3 Gstz1 Gys2 Hdgfrp2 Heph Hnmt Hoxa7 Indo Kcna1 Kcnh2 LOC330189 Laptm4a Ltbp4 Map3k6 Mc2r Mgl1 Mmd Net1 Nid1 Orm1 Orm2 Pcca Pcdh20 Pcsk4 Pcx P…
163	V$ELF1_Q6	135	135	145	7504	8387	-2.53	0.0	0.93	0.0	4933424N09Rik 9030611N15Rik AF397014 AI313915 Abca8a Acox1 Adcy4 Adn Adpn Adrb3 Alas1 Alb1 Aldh6a1 Amy1 Ankrd5 Aqp1 Aqp7 Art3 Auh BC054059 C1r Car11 Car3 Car5b Cd1d1 Cdo1 Chn1 Clec3b Clstn3 Cpeb1 Cpt2 Csad Ctdspl Cygb Cyp27a1 Cyp2e1 Cyp4b1 Dbt Dgat2 Diap2 Dlat Dmrt2 Dpep1 Ebf1 Ehd2 Eif4e3 Elovl6 Eltd1 Ephx2 Fbxo21 Fcgrt Figf Flt1 Fmo1 Fmo5 Ghr Glul Gpt1 Gsn Gstm3 Hoxc4 Hsd17b4 Htra3 Igfbp6 Immp2l…
164	V$MEF2_02: myogenic MADS factor MEF-2	15	15	265	1159	14732	-2.54	0.0	0.09	0.0	5430431G03Rik AF397014 Aqp1 Bscl2 Chn1 Cidec Fbxo21 MGC41689 Mc2r Nudt13 Penk1 Rhbdl1 Sfxn4 Thra Thrsp
165	V$MYC_Q2	57	57	223	2963	12928	-2.54	0.0	1.37	0.0	5430431G03Rik 8430417G17Rik 9030611N15Rik Acat1 Adh1 Aqp7 Art3 Bmp6 Bscl2 Cdkn2c Chst1 Crat Dct Dgat2 Diap2 Elovl6 Fcgrt Fn3k Gnpat Gpr43 Gstm2 Hoxa7 Hoxc4 Hsd17b4 Hsd3b7 Inmt Klf2 Laptm4a Lgals12 Lyplal1 Mgl1 Mgll Ormdl3 Pfkfb3 Pla2g1br Pomt1 Pon1 Psen2 Pte2b Pxmp2 Ramp2 Rapgef3 Rhbdl1 Scp2 Sdccag33l Sh3tc1 Slc22a4 Slc25a10 Sult1a1 Tbl2 Tcf15 Tgm3 Thra Tmeff2 Tmem15 Tmem24 Tmem43
166	V$VMW65_Q6	118	118	162	6844	9047	-2.54	0.0	0.44	0.0	1600020H07Rik 2010002A20Rik 4933424N09Rik 5430431G03Rik 8430417G17Rik 9030611N15Rik AI313915 Abca8a Acadvl Acat1 Acox1 Adcy6 Adh1 Adn Adpn Alb1 Aldh6a1 Amy1 Ankrd5 Aoc3 Aox1 Bcl2l10 C1r Car3 Car5b Cd163 Cd1d1 Cd36 Cdo1 Chpt1 Cidec Cldn15 Cnnm2 Cntnap2 Cpeb1 Cpt2 Cygb Cyp27a1 Cyp2j9 Cyp4b1 Dbp Dcn Dct Dhrs7 Diap2 Dlat Dpep1 Ebf1 Eltd1 Fabp4 Fah Figf Fmo1 Fn3k Galntl1 Ghr Gnpat Gstm2 Gstm3 Hdgfrp2 …
167	V$ER_Q6: estrogen receptor	145	145	135	8353	7538	-2.55	0.0	0.47	0.0	2810484M10Rik 8430417G17Rik 9030611N15Rik AI325464 Aatk Acad10 Adcy6 Adn Adpn Adrb3 Afp Alas1 Amy1 Ankrd5 Aqp7 BC003479 BC054059 Bckdhb Bcl2l10 Bmp6 C1r Car3 Car5b Cd34 Cd36 Cdo1 Ces3 Chpt1 Chst1 Clec3b Clybl Cpeb1 Csad Cspg4 Cyp27a1 Dbp Dbt Dhrs7 Diap2 Dpep1 Echdc1 Echs1 Ehd2 Eif4e3 Elovl6 Eltd1 Enpep Entpd2 Fabp4 Fah Fbxo31 Fcgrt Fmo1 Fn3k Fthfd Fxyd1 Fzd4 Galntl1 Gdf10 Gpr43 Gsta3 Gstm1 Gys2 H…
168	V$GCM_Q2	68	68	212	3616	12275	-2.56	0.0	1.22	0.0	2810439K08Rik 2810484M10Rik Adn Adpn Afp Alb1 Ankrd5 Aqp7 BC054059 Bcl2l10 Cnnm2 Cpt2 Dbp Dmrt2 Ear11 Ebf1 Eltd1 Ephx2 Fabp4 Fah Fbxo31 Fmo5 Ghr Gpt1 Gsta3 Gstm2 Htra3 Kcna1 Kcnj14 Lgals12 Lims2 MGC41689 Map3k6 Mfng Mgl1 Mst1r Pcsk4 Pfkfb3 Pgcp Pgm2 Pla2g1br Pmp22 Por Pxmp2 Rhbdl1 Robo4 Sec14l4 Serpina3n Sfrp4 Shank3 Slc1a5 Slc22a3 Slc22a4 Slc24a3 Slc27a1 Slc5a6 Sncg Snrk Sorbs1 Sqrdl Tbl2 Tgm3 T…
169	V$GATA1_06: GATA-binding factor 1	76	76	204	4546	11345	-2.56	0.0	0.32	0.0	2010002A20Rik 2810439K08Rik 5430431G03Rik 9030611N15Rik AI325464 Abca8a Acadvl Adcy4 Aqp1 Aqp7 Art3 BC003479 Bckdhb Bmp6 Bscl2 C1r Car5b Cd34 Cd36 Ces3 Cpeb1 Cygb Cyp4b1 Dmrt2 Dsip1 Echs1 Ehd2 Eif4e3 Elovl6 Fabp4 Figf Fmo1 Fn3k Glul Gstm2 Gstz1 Gys2 Inmt Irf4 LOC330189 Laptm4a Lyplal1 Mc2r Mgl1 Mgll Mmd Npy1r Nr1h3 Nrg4 Nudt13 Ormdl3 Pck1 Pcolce2 Pex16 Pfkfb1 Pgcp Pla2g2d Por Rasd1 Sdpr Selenbp1 …
170	V$E2F1_Q6: E2F-1	146	146	134	8198	7693	-2.56	0.0	0.8	0.0	1600020H07Rik 2810439K08Rik 2810484M10Rik 4933424N09Rik 5430431G03Rik 8430417G17Rik AF397014 Aacs Acad10 Acadvl Acat1 Acox1 Adcy4 Adcy6 Adh1 Adrb3 Alas1 Aldh6a1 BC054059 Bmp6 C1r Car5b Cdkn2c Chn1 Cldn15 Clybl Cnnm2 Cpt2 Crat Crtac1 Cspg4 Ctdspl Cyp27a1 Cyp4b1 Dbp Dbt Dgat2 Dhrs7 Diap2 Dlat Dmrt2 Dsip1 Ebf1 Echdc1 Echs1 Ehd2 Eif4e3 Elovl6 Eltd1 Entpd2 Ephx2 Fah Fbxo21 Fbxo31 Figf Flt1 Fzd4 Gdf10 …
171	V$GFI1_01: growth factor independence 1	85	85	195	4633	11258	-2.57	0.0	1.04	0.0	1600020H07Rik 2010002A20Rik 9030611N15Rik Adcy4 Adh1 Ankrd5 Aoc3 Aox1 Aqp1 Art3 BC054059 Bscl2 Chn1 Chpt1 Cldn15 Clstn3 Crtac1 Csad Cspg4 Cygb Cyp4b1 Dct Diap2 Dmrt2 Ear11 Ebf1 Echs1 Fabp4 Fbxo21 Fcgrt Figf Fmo1 Fxyd1 Galntl1 Ghr Glul Gnpat Gpr43 Gstm2 Heph Immp2l Kcna5 Kcnh2 Ltbp4 Mcpt5 Mgll Mlycd Mut Net1 Npy1r Ophn1 Pcca Pcdh20 Pcx Pde8a Per2 Pex13 Pfkfb1 Pgm2 Pla2g2d Pon1 Por Procr Pte2b Pxmp…
172	V$CREB_Q4_01	78	78	202	4634	11257	-2.57	0.0	0.35	0.0	1600020H07Rik 2410001H17Rik AI313915 Aatk Acad10 Acox1 Adpn Aldh6a1 Aqp1 BC003479 Bscl2 Btd Car3 Cdkn2c Cdo1 Chn1 Chpt1 Cldn15 Clstn3 Crat Cygb Dgat2 Dhrs7 Dlat Dpep1 Dsip1 Ear11 Ebf1 Eltd1 Enpep Entpd2 Fcgrt Flt1 Fmo5 Fn3k Galntl1 Gnpat Gstm1 Gstz1 Herpud1 Immp2l Itga7 Kcna5 Laptm4a Lyplal1 Mlycd Nr1h3 Opn3 Ormdl3 Pcca Pck1 Pcolce2 Pcsk4 Pde8a Penk1 Per2 Pex13 Pgrmc2 Pon3 Procr Rapgef3 Rasd1 Rhb…
173	V$HAND1E47_01: Hand1:E47 heterodimer	164	164	116	9217	6674	-2.58	0.0	0.8	0.0	1600020H07Rik 2010002A20Rik 2810484M10Rik 4933424N09Rik 5430431G03Rik 8430417G17Rik 9030611N15Rik AI313915 Aacs Abca8a Acad10 Acadvl Acat1 Adrb3 Afp Alb1 Aldh6a1 Amy1 Aox1 Aqp1 Aqp7 Art3 Auh BC054059 Bcl2l10 Btd Car3 Car4 Car5b Cd163 Cd36 Chn1 Cldn15 Clstn3 Clybl Cntnap2 Cpeb1 Crat Csad Cspg4 Cygb Cyp27a1 Cyp2e1 Cyp2j9 Cyp4b1 Dbp Dbt Dcn Dct Dgat2 Dpep1 Dsip1 Ear11 Echdc1 Echs1 Ehd2 Enpep Entpd2 …
174	V$MYCMAX_B: c-Myc:Max binding sites	105	105	175	6081	9810	-2.58	0.0	0.47	0.0	2810439K08Rik 2810484M10Rik 5430431G03Rik 8430417G17Rik 9030611N15Rik Aacs Acad10 Acat1 Adcy6 Adn Adpn Afp Alas1 Ankrd5 Art3 Auh BC054059 Bmp6 Bscl2 Car5b Cd34 Ces3 Chn1 Chpt1 Chst1 Cidec Clybl Cnnm2 Crat Crtac1 Csad Ctdspl Cygb Dbp Dct Dhrs7 Dmrt2 Dsip1 Echdc1 Eif4e3 Elovl6 Entpd2 Fbxo31 Flt1 Fn3k Fxyd1 Fzd4 Gdf10 Ghr Gnpat Gpr43 Gstm2 Hdgfrp2 Herpud1 Hsd3b7 Inmt Kcnh2 Laptm4a Lgals12 Lims2 Lypl…
175	V$AML_Q6	57	57	223	3493	12398	-2.58	0.0	0.27	0.0	1600020H07Rik 2410001H17Rik 4933424N09Rik 8430417G17Rik Adn Aox1 Bcl2l10 Car3 Cidec Cldn15 Ctdspl Cygb Cyp2e1 Cyp2j9 Dbt Dpep1 Dsip1 Ebf1 Fbxo31 Figf Fn3k Fthfd Gsn Gstm1 Gstm2 Gstm3 Gstz1 Hdgfrp2 Htra3 Immp2l Indo Kcna5 Klf2 Lipe Lyplal1 Mcpt5 Mcpt6 Mgll Mlycd Mst1r Penk1 Pex13 Pfkfb1 Pgcp Pte2b Pxmp2 Rasl12 Ropn1l S3-12 Serpina3m Slc1a5 Slc24a3 Slc2a5 Sncg Sqrdl Thra Tkt
176	V$GATA2_03: GATA-binding factor 2	81	81	199	4783	11108	-2.59	0.0	0.38	0.0	2010002A20Rik 2810439K08Rik 5430431G03Rik 9030611N15Rik Abca8a Acadvl Adh1 Alb1 Art3 Auh BC003479 Bckdhb Bscl2 Cd34 Cd36 Ces3 Cyp2e1 Cyp4b1 Dmrt2 Dsip1 Ebf1 Ehd2 Eif4e3 Fabp4 Fbxo31 Figf Flt1 Fmo1 Fthfd Galntl1 Gstm1 Gstm2 Gstm3 Gstz1 Hoxa7 Irf4 LOC330189 Laptm4a Lgals12 Lims2 Ltc4s Lyplal1 MGC41689 Mc2r Mcpt5 Mgl1 Mgll Mmd Mut Net1 Npy1r Nr1h3 Nrg4 Nudt13 Ormdl3 Pcolce2 Pde1a Pex16 Pfkfb1 Pgcp P…
177	V$IRF_Q6	67	67	213	4031	11860	-2.59	0.0	0.32	0.0	2810484M10Rik 8430417G17Rik 9030611N15Rik Aacs Abca8a Acad10 Acat1 Adn Adrb3 Afp Amy1 Ankrd5 Bscl2 Car3 Cd163 Cdo1 Clec3b Clstn3 Cpeb1 Cyp27a1 Cyp2j9 Dpep1 Ear11 Ebf1 Eltd1 Enpep Ephx2 Fabp4 Fthfd Fxyd1 Galntl1 Ghr Glul Gstm1 Gstm2 Hnmt Immp2l Indo Inmt Itga7 LOC330189 Mcpt5 Mmd Mut Nnmt Opn3 Pcca Pcolce2 Ppp1r1a Pygl Ramp2 Rapgef3 Rasd1 Robo4 Sfxn4 Sgce Slc1a5 Slc27a1 Snrk Sox17 Sqrdl Syt12 Tcf1…
178	V$AP1_Q2: activator protein 1	187	187	93	10759	5132	-2.59	0.0	0.42	0.0	1600020H07Rik 2010002A20Rik 2410001H17Rik 2810484M10Rik 4933424N09Rik 5430431G03Rik 8430417G17Rik 9030611N15Rik AI325464 Aacs Aatk Acad10 Acat1 Adcy6 Adh1 Adpn Adrb3 Alas1 Alb1 Aldh6a1 Amy1 Ankrd5 Aox1 Aqp1 Aqp7 BC003479 BC054059 Bckdhb Bcl2l10 Bscl2 Btd C1r Car3 Car5b Cd1d1 Cd36 Cdkn2c Cdo1 Chpt1 Chst1 Cidec Cldn15 Clec3b Clybl Cntnap2 Cpeb1 Crat Crtac1 Csad Ctdspl Cygb Cyp4b1 Dbp Dbt Dct Diap2 …
179	V$E2F1DP2_01: E2F-1:DP-2 heterodimer	14	14	266	1087	14804	-2.6	0.0	0.09	0.0	Acad10 Adh1 Aldh6a1 Cyp4b1 Figf Gstz1 Irf4 Laptm4a Lims2 Nrg4 Pde1a Pxmp2 Sgce Sox17
180	V$NMYC_01: N-Myc	64	64	216	3416	12475	-2.6	0.0	1.16	0.0	5430431G03Rik 8430417G17Rik 9030611N15Rik Acat1 Acox1 Adh1 Aldh6a1 Aqp7 Art3 Bmp6 Bscl2 Cdkn2c Chst1 Cidec Crat Cyp27a1 Dct Dgat2 Diap2 Dlat Elovl6 Fcgrt Fn3k Gnpat Gpr43 Gstm2 Hoxa7 Hoxc4 Hsd17b4 Hsd3b7 Inmt Klf2 Laptm4a Lgals12 Lyplal1 Mgl1 Mgll Mlycd Ormdl3 Pfkfb3 Pgrmc2 Pla2g1br Pomt1 Pon1 Psen2 Pte2b Pxmp2 Ramp2 Rapgef3 Rhbdl1 Scp2 Sdccag33l Sh3tc1 Slc22a4 Slc25a10 Sult1a1 Tbl2 Tcf15 Tgm3 Th…
181	V$COMP1_01: COMP1	175	175	105	9857	6034	-2.61	0.0	0.77	0.0	1600020H07Rik 2010002A20Rik 2410001H17Rik 2810439K08Rik 2810484M10Rik 9030611N15Rik AI313915 AI325464 Abca8a Acat1 Adcy4 Adh1 Adn Adpn Alb1 Ankrd5 Aox1 Aqp1 Art3 BC003479 Bckdhb Bmp6 C1r Car11 Car3 Car4 Car5b Cd163 Cd1d1 Cd36 Chn1 Chpt1 Chst1 Cldn15 Clec3b Clybl Cnnm2 Cntnap2 Cpeb1 Crat Csad Ctdspl Cygb Cyp27a1 Cyp2e1 Cyp2j9 Cyp4b1 Dbp Dct Dmrt2 Dpep1 Dsip1 Ear11 Ebf1 Echdc1 Eif4e3 Eltd1 Enpep Ep…
182	V$SRF_Q5_01	84	84	196	4614	11277	-2.61	0.0	0.96	0.0	2410001H17Rik 5430431G03Rik 9030611N15Rik Aatk Alas1 Aldh6a1 Amy1 Aoc3 Aqp1 Aqp7 BC054059 Car3 Car4 Cd163 Cd1d1 Cdkn2c Chst1 Clec3b Cygb Cyp27a1 Cyp4b1 Dcn Dlat Ear11 Ehd2 Entpd2 Fbxo31 Fmo5 Fn3k Fthfd Galntl1 Gstm1 Gstm3 Herpud1 Hnmt Hoxc4 Hsd17b4 Hsd3b7 Indo Kcna1 Kcna5 Kcnj14 Lipe Ltc4s Map3k6 Mc2r Mfng Mst1r Mut Pcolce2 Pde1a Pde8a Pgm2 Pnpla2 Pomt1 Ppp1r1a Procr Pxmp2 Pygl Rasl12 Rbp4 Rhbdl1…
183	V$AP1_Q4: activator protein 1	224	224	56	12947	2944	-2.61	0.0	0.27	0.0	1600020H07Rik 2010002A20Rik 2410001H17Rik 2810484M10Rik 4933424N09Rik 5430431G03Rik 8430417G17Rik 9030611N15Rik AI313915 AI325464 Aacs Aatk Abca8a Acad10 Acadvl Acat1 Acox1 Adcy6 Adh1 Adn Adpn Adrb3 Alas1 Alb1 Aldh6a1 Amy1 Ankrd5 Aox1 Aqp1 Aqp7 Art3 Auh BC003479 BC054059 Bckdhb Bcl2l10 Bmp6 Bscl2 Btd C1r Car11 Car3 Car5b Cd163 Cd1d1 Cd34 Cd36 Cdo1 Ces3 Chn1 Chpt1 Chst1 Cidec Cldn15 Clec3b Clybl C…
184	V$MYCMAX_02: c-Myc:Max heterodimer	98	98	182	5479	10412	-2.61	0.0	0.8	0.0	2810484M10Rik 5430431G03Rik 8430417G17Rik 9030611N15Rik Aacs Acat1 Acox1 Adcy6 Adh1 Aldh6a1 Aoc3 Aqp7 Art3 Auh BC003479 Bmp6 Bscl2 Car5b Cd36 Cdkn2c Chst1 Cldn15 Crat Cspg4 Cygb Cyp27a1 Cyp2e1 Dbp Dbt Dct Dgat2 Diap2 Dlat Dsip1 Echdc1 Ehd2 Elovl6 Entpd2 Fcgrt Figf Fn3k Ghr Gnpat Gpr43 Gstm1 Gstm2 Herpud1 Hoxa7 Hoxc4 Hsd17b4 Hsd3b7 Indo Inmt Klf2 Lgals12 Lyplal1 Mcpt6 Mgl1 Mgll Npy1r Orm1 Ormdl3 P…
185	V$E2F1_Q3_01	74	74	206	4377	11514	-2.62	0.0	0.38	0.0	4933424N09Rik 5430431G03Rik AF397014 Aacs Acad10 Adcy4 Alas1 Aldh6a1 Auh C1r Car3 Cdo1 Chpt1 Chst1 Cnnm2 Crat Crtac1 Cspg4 Ctdspl Dbp Dgat2 Dlat Dmrt2 Ebf1 Eif4e3 Elovl6 Eltd1 Fbxo21 Flt1 Fmo5 Fn3k Fzd4 Gpr43 Gsn Gstz1 Herpud1 Hsd17b4 Irf4 Kcna1 Kcnh2 Klf2 MGC41689 Map3k6 Mgll Mlycd Mmd Opn3 Pcsk4 Penk1 Per2 Pfkfb3 Pgrmc2 Pomt1 Pon3 Pxmp2 Rapgef3 Rasd1 Rasl12 Rbp4 Scg3 Sgce Slc1a5 Slc22a4 Slc2a5 …
186	V$AMEF2_Q6: myocyte enhancer factor	24	24	256	1658	14233	-2.62	0.0	0.14	0.0	AI325464 Acox1 Afp BC054059 Bscl2 Cd1d1 Cidec Echs1 Fabp4 Fbxo21 Flt1 Gdf10 Mc2r Net1 Nid1 Npy1r Nudt13 Opn3 Pcx Pgrmc2 Pla2g2d Ramp2 Rasl12 Sorbs1
187	V$E2F_Q3_01	95	95	185	5448	10443	-2.62	0.0	0.56	0.0	2810484M10Rik 5430431G03Rik Acadvl Acat1 Acox1 Adcy4 Adpn Alas1 Aldh6a1 Art3 BC003479 Bckdhb Bmp6 Car5b Cdkn2c Chn1 Chst1 Clybl Cnnm2 Cpt2 Crat Ctdspl Cygb Dbp Dct Dgat2 Dhrs7 Diap2 Dlat Dmrt2 Dsip1 Ebf1 Echdc1 Echs1 Elovl6 Fbxo21 Flt1 Fzd4 Gdf10 Gpr43 Gstm1 Gstz1 Herpud1 Hsd17b4 Irf4 Kcna1 Laptm4a Lims2 Ltbp4 Mcpt6 Nid1 Nr1h3 Nrg4 Opn3 Orm1 Orm2 Pcca Pde1a Pex16 Pex6 Pfkfb1 Pgrmc2 Pmp22 Pomt1 Po…
188	V$MAX_01: Max	7	7	273	660	15231	-2.63	0.0	0.06	0.0	Acat1 Art3 Gstm2 Pon1 Scp2 Slc25a10 Tmem15
189	V$NFKAPPAB_01: NF-kappaB	44	44	236	2248	13643	-2.63	0.0	1.38	0.0	1600020H07Rik 4933424N09Rik 8430417G17Rik Acox1 Alas1 Aldh6a1 Aoc3 Cidec Cpt2 Csad Dpep1 Entpd2 Ephx2 Fah Fbxo31 Fmo1 Ghr Gpr43 Hoxa7 Hsd3b7 Indo Mcpt5 Mfng Mgl1 Opn3 Penk1 Pex13 Pex16 Pla2g1br Pnpla2 Ppp1r1a Ppp2r5a Procr Ptprr Ramp2 Rasd1 Serpina3m Slc1a5 Slc22a4 Slc25a10 Slc7a10 Sorbs1 Tcf15 Tm7sf2
190	V$CETS1P54_01: c-Ets-1(p54)	183	183	97	10333	5558	-2.63	0.0	0.73	0.0	1600020H07Rik 4933424N09Rik 5430431G03Rik AF397014 AI325464 Aacs Abca8a Acad10 Acox1 Adcy4 Adcy6 Adh1 Adn Adpn Adrb3 Afp Alas1 Amy1 Ankrd5 Aoc3 Aox1 Aqp1 Aqp7 Art3 Auh BC003479 BC054059 Bckdhb Bcl2l10 Btd Car3 Car4 Cd163 Cd1d1 Cd34 Cdkn2c Cdo1 Ces3 Chn1 Cidec Clybl Cnnm2 Cpeb1 Cpt2 Crat Crtac1 Csad Ctdspl Cygb Cyp2e1 Dbp Dbt Dcn Dlat Dpep1 Dsip1 Echdc1 Echs1 Eif4e3 Elovl6 Eltd1 Enpep Entpd2 Fah F…
191	V$E2F1_Q4: E2F-1	82	82	198	4528	11363	-2.64	0.0	0.9	0.0	2810484M10Rik 5430431G03Rik AF397014 AI325464 Acad10 Acat1 Adcy4 Adrb3 Alas1 Aldh6a1 BC003479 Bckdhb Bmp6 Car3 Car5b Cdkn2c Cdo1 Clybl Cpt2 Crat Dbp Dgat2 Dhrs7 Diap2 Dlat Dsip1 Ebf1 Echdc1 Echs1 Eif4e3 Elovl6 Flt1 Fthfd Fzd4 Gdf10 Gpr43 Gstm1 Gstz1 Irf4 Laptm4a Lipe Ltbp4 Lyplal1 Mcpt6 Mlycd Nr1h3 Nrg4 Opn3 Pcca Pck1 Pcolce2 Pex13 Pex16 Pex6 Pfkfb1 Pmp22 Pnpla2 Pomt1 Pon3 Pxmp2 Rbp4 Rhbdl1 Sgce …
192	V$OSF2_Q6	188	188	92	10607	5284	-2.64	0.0	0.75	0.0	1600020H07Rik 2410001H17Rik 2810439K08Rik 4933424N09Rik 8430417G17Rik 9030611N15Rik AF397014 AI313915 AI325464 Aacs Aatk Acad10 Acadvl Acat1 Acox1 Adcy4 Adcy6 Adn Adpn Adrb3 Alas1 Alb1 Amy1 Ankrd5 Aoc3 Aox1 Aqp1 Aqp7 Art3 Auh BC003479 Bckdhb Bcl2l10 Bscl2 Car3 Car5b Cd1d1 Cdkn2c Chpt1 Chst1 Cidec Cldn15 Clec3b Cpeb1 Cpt2 Csad Cspg4 Ctdspl Cygb Cyp27a1 Cyp2e1 Cyp2j9 Cyp4b1 Dbp Dbt Dcn Dct Dhrs7 Di…
193	V$GATA3_03: GATA-binding factor 3	189	189	91	10681	5210	-2.64	0.0	0.72	0.0	2010002A20Rik 2410001H17Rik 2810439K08Rik 2810484M10Rik 4933424N09Rik 5430431G03Rik 8430417G17Rik 9030611N15Rik AI313915 AI325464 Abca8a Acad10 Acadvl Acat1 Acox1 Adcy6 Adh1 Adpn Afp Alb1 Amy1 Aox1 Art3 Auh BC003479 Bckdhb Bcl2l10 Bscl2 C1r Car3 Car4 Car5b Cd163 Cd1d1 Cd34 Cd36 Cdkn2c Cdo1 Ces3 Chn1 Chpt1 Cidec Cldn15 Clec3b Clstn3 Cntnap2 Cpeb1 Cspg4 Cygb Cyp2e1 Cyp2j9 Cyp4b1 Dbp Dbt Dcn Dct Dga…
194	V$ZTA_Q2	87	87	193	5026	10865	-2.64	0.0	0.51	0.0	2010002A20Rik 8430417G17Rik 9030611N15Rik Aatk Abca8a Acadvl Acat1 Acox1 Adcy4 Adcy6 Adn Alas1 Ankrd5 Aoc3 Aox1 Aqp7 Art3 BC054059 Bscl2 C1r Car5b Cd1d1 Cd34 Cd36 Cdo1 Ces3 Chst1 Cidec Cldn15 Csad Cygb Cyp2e1 Dgat2 Dlat Dsip1 Echs1 Ehd2 Enpep Ephx2 Fabp4 Fah Figf Fmo1 Gdf10 Gpt1 Gsn Gstm1 Gys2 Hdgfrp2 Hoxc4 Igfbp6 Immp2l Kcnj14 Kcnk2 LOC330189 Laptm4a Lgals12 Lipe MGC41689 Map3k6 Mc2r Mfng Mgll N…
195	V$VMYB_01: v-Myb	198	198	82	11332	4559	-2.65	0.0	0.49	0.0	1600020H07Rik 2010002A20Rik 2810439K08Rik 2810484M10Rik 4933424N09Rik 5430431G03Rik 9030611N15Rik AF397014 AI313915 AI325464 Aacs Aatk Acad10 Acadvl Acat1 Adcy4 Adcy6 Adpn Adrb3 Afp Alb1 Aldh6a1 Aox1 Aqp1 Aqp7 Art3 Auh BC003479 Bmp6 Bscl2 Btd Car11 Car3 Car4 Car5b Cd163 Cd1d1 Cd36 Cdkn2c Cdo1 Ces3 Chn1 Chpt1 Chst1 Cidec Clec3b Clstn3 Clybl Cntnap2 Cpeb1 Cpt2 Crat Crtac1 Cspg4 Cygb Cyp27a1 Cyp2e1 …
196	V$EBF_Q6	81	81	199	4502	11389	-2.66	0.0	0.83	0.0	1600020H07Rik 2010002A20Rik 4933424N09Rik 8430417G17Rik AF397014 AI313915 Aatk Alb1 Aldh6a1 Aqp7 Art3 Btd Car11 Car4 Chst1 Cidec Cpeb1 Crat Crtac1 Cyp27a1 Dbp Diap2 Echdc1 Echs1 Eif4e3 Eltd1 Flt1 Fthfd Ghr Gpr43 Gpt1 Gsn Gstm3 Hoxc4 Htra3 Inmt Kcna1 Kcna5 Kcnh2 Kcnj14 Lgals12 Lims2 Ltbp4 Lyplal1 Map3k6 Mlycd Mst1r Opn3 Pck1 Pcolce2 Pcsk4 Penk1 Pfkfb1 Pgcp Pgrmc2 Pnpla2 Pon3 Por Ptprr Ramp2 Rapgef…
197	V$CEBPGAMMA_Q6	200	200	80	11424	4467	-2.66	0.0	0.52	0.0	1600020H07Rik 2010002A20Rik 2410001H17Rik 2810439K08Rik 2810484M10Rik 4933424N09Rik 8430417G17Rik 9030611N15Rik Aacs Aatk Abca8a Acadvl Acat1 Acox1 Adcy4 Adcy6 Adh1 Adn Adpn Adrb3 Afp Alb1 Aldh6a1 Amy1 Ankrd5 Aoc3 Aox1 Art3 Auh BC003479 BC054059 Bckdhb Bcl2l10 Bscl2 Btd C1r Car3 Car5b Cd163 Cd1d1 Cd36 Ces3 Chn1 Chpt1 Chst1 Cidec Cldn15 Clybl Cntnap2 Cpeb1 Cpt2 Csad Cygb Cyp27a1 Cyp2e1 Cyp2j9 Cyp4…
198	V$RSRFC4_Q2	10	10	270	360	15531	-2.67	0.0	2.2	0.26	5430431G03Rik Amy1 Aqp1 BC003479 Ghr Hsd17b4 Nudt13 Rhbdl1 Thra Thrsp
199	V$E2F1DP1_01: E2F-1:DP-1 heterodimer	81	81	199	4521	11370	-2.67	0.0	0.79	0.0	1600020H07Rik 4933424N09Rik 8430417G17Rik AF397014 AI325464 Acad10 Adh1 Alas1 Aldh6a1 C1r Cdkn2c Cldn15 Cnnm2 Cpt2 Crat Crtac1 Cspg4 Cyp4b1 Dbp Dgat2 Dhrs7 Dsip1 Echdc1 Echs1 Ehd2 Eif4e3 Fah Fbxo31 Figf Flt1 Fzd4 Glul Gpr43 Gstm3 Gstz1 Hdgfrp2 Hoxa7 Irf4 Itga7 Kcna1 Kcnh2 Klf2 Laptm4a Lims2 Ltbp4 Mst1r Nrg4 Ophn1 Opn3 Pde1a Pex6 Pfkfb1 Pfkfb3 Pgcp Pon1 Ppp2r5a Procr Pxmp2 Pygl Rbp4 Ropn1l Rxrg Sc…
200	V$AREB6_03: AREB6 (Atp1a1 regulatory element binding factor 6)	47	47	233	2454	13437	-2.69	0.0	1.23	0.0	2810439K08Rik 5430431G03Rik 8430417G17Rik Aatk Afp Auh BC054059 Bcl2l10 Car3 Cdo1 Ces3 Cldn15 Clstn3 Cyp2e1 Dct Fah Fmo1 Fn3k Gnpat Gpt1 Gstm2 Heph Herpud1 Htra3 Kcna1 Kcnh2 Kcnk2 Ltc4s Mfng Mgll Mlycd Mst1r Mut Pcsk4 Pla2g2d Pnpla2 S3-12 Scg3 Sdccag33l Sdpr Slc22a3 Slc25a10 Slc27a1 Slc2a5 Syt12 Tgm3 Ushbp1
201	V$SRF_Q6: serum response factor	13	13	267	1012	14879	-2.69	0.0	0.1	0.0	Amy1 Aqp7 Car4 Fbxo31 Fn3k Herpud1 Indo Kcnj14 Pygl Rbp4 Rxrg Sh3tc1 Shank3
202	V$ATF4_Q2: activating transcription factor 4	70	70	210	3847	12044	-2.69	0.0	0.91	0.0	2010002A20Rik Aatk Acad10 Adcy4 Adpn Alas1 Aldh6a1 Art3 BC003479 Bcl2l10 Cdo1 Cidec Clstn3 Clybl Csad Cyp2j9 Dct Dgat2 Dsip1 Ebf1 Entpd2 Ephx2 Fabp4 Fah Flt1 Fmo1 Fn3k Fxyd1 Fzd4 Gnpat Gstz1 Herpud1 Hoxc4 Immp2l Kcna5 Kcnk2 Laptm4a Lyplal1 Mc2r Mlycd Ophn1 Opn3 Ormdl3 Pck1 Pde8a Penk1 Pex13 Pgcp Pnpla2 Procr Ramp2 Rasd1 Rhbdl1 Scg3 Scp2 Sdpr Sec14l4 Selenbp1 Serpina3m Serpina3n Sfrp4 Sfxn4 Slc22a…
203	V$ELK1_01: Elk-1	74	74	206	4125	11766	-2.69	0.0	0.79	0.0	4933424N09Rik 5430431G03Rik AI313915 AI325464 Aacs Adrb3 Aldh6a1 Aox1 Aqp1 Aqp7 BC003479 Chn1 Cpeb1 Cpt2 Crtac1 Csad Cygb Cyp27a1 Dct Echdc1 Ehd2 Enpep Ephx2 Fbxo21 Fcgrt Fmo1 Fmo5 Fthfd Fzd4 Gpr43 Gpt1 Gstm3 Hdgfrp2 Hoxc4 Hsd3b7 Lipe Ltc4s Lyplal1 Map3k6 Mcpt5 Mgl1 Nudt13 Pcdh20 Pcolce2 Penk1 Pex16 Pfkfb1 Pla2g1br Pomt1 Pon1 Pon3 Ppp1r1a Psen2 Ptprr Rasd1 S3-12 Scp2 Sdccag33l Serpina3n Sfrp4 Sfx…
204	V$PTF1BETA_Q6	18	18	262	1297	14594	-2.7	0.0	0.13	0.0	4933424N09Rik Chst1 Cntnap2 Dcn Dgat2 Dpep1 Dsip1 Eif4e3 Gsta3 Htra3 Igfbp6 Ltc4s Nr1h3 Procr Serpina3c Snrk Sucnr1 Timp4
205	V$AR_Q2: androgen receptor	20	20	260	897	14994	-2.71	0.0	1.77	0.12	2810439K08Rik 9030611N15Rik Ankrd5 C1r Ctdspl Cyp2j9 Dsip1 Ebf1 Fcgrt Gsta3 Hsd17b4 Kcnk2 Pcolce2 Pex6 Scp2 Skd3 Sult1a1 Tcf15 Vnn3 Zfp423
206	V$PEBP_Q6	72	72	208	4103	11788	-2.71	0.0	0.62	0.0	1600020H07Rik 2410001H17Rik 4933424N09Rik 8430417G17Rik 9030611N15Rik Acox1 Adcy4 Adn Bcl2l10 Cidec Cldn15 Cpeb1 Cspg4 Cygb Cyp4b1 Dbt Diap2 Ebf1 Entpd2 Fabp4 Fbxo31 Figf Fthfd Gpt1 Gstm1 Gstm2 Gstm3 Gstz1 Gys2 Hdgfrp2 Immp2l Indo Kcna5 Klf2 Lims2 Lipe Ltc4s Lyplal1 Mcpt5 Mcpt6 Mgll Mlycd Mst1r Nr1h3 Pck1 Pcx Pde8a Pex13 Pfkfb1 Pgcp Pla2g2d Pmp22 Pomt1 Pte2b Pxmp2 Rbp4 Ropn1l S3-12 Scp2 Sdccag33l…
207	V$E47_02: E47	44	44	236	2291	13600	-2.72	0.0	1.22	0.0	2810439K08Rik 2810484M10Rik 9030611N15Rik Adn Aqp7 BC054059 Bscl2 Car3 Cd1d1 Cldn15 Clstn3 Dct Eltd1 Fbxo31 Fmo5 Galntl1 Gnpat Gpt1 Gsn Gstm2 Gys2 Htra3 Kcnh2 Kcnk2 Lipe Mgll Mst1r Ophn1 Pde8a Pfkfb3 Ptprr Rasl12 Robo4 S3-12 Sdpr Semcap2 Slc24a3 Sncg Snrk Stc2 Sult1a1 Thrsp Ushbp1 Zfp423
208	V$FXR_Q3	8	8	272	266	15625	-2.72	0.0	2.26	0.29	BC003479 Bckdhb Car4 Gpt1 Hsd3b7 Pck1 Slc24a3 Tmem15
209	V$AR_02: high affinity binding sites for androgen receptor	3	3	277	52	15839	-2.72	0.0	2.66	0.29	8430417G17Rik Dlat Hsd17b4
210	V$GATA1_05: GATA-binding factor 1	42	42	238	2598	13293	-2.73	0.0	0.29	0.0	2810439K08Rik Abca8a Acat1 BC003479 C1r Ces3 Clec3b Cyp4b1 Dbt Dgat2 Diap2 Dmrt2 Ebf1 Gsn Gsta3 Gstm1 Hsd17b4 Indo Irf4 Itga7 Kcna5 LOC330189 Lims2 Mcpt5 Mgll Nrg4 Pfkfb1 Pgcp Pla2g2d Pon1 Pte2b Rasd1 Sdccag33l Sdpr Sec14l4 Sfxn4 Slc24a3 Slc2a5 Sox17 Sucnr1 Suox Ushbp1
211	V$RORA1_01: RAR-related orphan receptor alpha1	30	30	250	1948	13943	-2.75	0.0	0.21	0.0	2010002A20Rik Ankrd5 Aqp7 BC003479 BC054059 Car3 Cspg4 Cyp27a1 Dbp Dct Dhrs7 Fabp4 Fn3k Gys2 Irf4 Kcnk2 Map3k6 Nudt13 Pcca Pde8a Per2 Pla2g2d Procr Ropn1l Sfrp4 Tcf15 Tgm3 Thra Tm7sf2 Txnl6
212	V$LDSPOLYA_B: Lentiviral Poly A downstream element	227	227	53	12735	3156	-2.75	0.0	0.96	0.0	1600020H07Rik 2010002A20Rik 2410001H17Rik 2810484M10Rik 5430431G03Rik 8430417G17Rik 9030611N15Rik AI325464 Aacs Aatk Abca8a Acad10 Acadvl Acat1 Acox1 Adcy4 Adcy6 Adh1 Adn Adpn Adrb3 Afp Alas1 Alb1 Aldh6a1 Amy1 Aoc3 Aox1 Aqp1 Aqp7 Art3 Auh BC054059 Bckdhb Bcl2l10 Bmp6 Btd C1r Car11 Car3 Car4 Car5b Cd163 Cd1d1 Cd34 Cd36 Cdkn2c Ces3 Chn1 Chpt1 Chst1 Cidec Cldn15 Clec3b Cntnap2 Cpeb1 Cpt2 Crat Cspg4 …
213	V$NFKB_Q6: NF-kappaB	31	31	249	1999	13892	-2.75	0.0	0.22	0.0	8430417G17Rik Acox1 Alas1 Aldh6a1 Amy1 Cpt2 Csad Cyp2j9 Dcn Dpep1 Fah Fmo1 Fmo5 Gpr43 Gsta3 Hsd3b7 Indo Mcpt5 Opn3 Penk1 Pex13 Pla2g1br Ppp1r1a Procr Ptprr Rasd1 Serpina3m Slc22a4 Slc25a10 Slc7a10 Sorbs1
214	V$TFIIA_Q6	256	256	24	14274	1617	-2.75	0.0	1.51	0.0	1600020H07Rik 2010002A20Rik 2410001H17Rik 2810439K08Rik 2810484M10Rik 4933424N09Rik 5430431G03Rik 8430417G17Rik 9030611N15Rik AF397014 AI313915 AI325464 Aacs Aatk Abca8a Acad10 Acadvl Acat1 Acox1 Adcy4 Adh1 Adpn Adrb3 Afp Alb1 Aldh6a1 Amy1 Ankrd5 Aoc3 Aox1 Aqp1 Aqp7 Art3 Auh BC003479 BC054059 Bcl2l10 Bmp6 Bscl2 Btd C1r Car11 Car3 Car4 Car5b Cd163 Cd1d1 Cd34 Cd36 Cdkn2c Cdo1 Ces3 Chn1 Chpt1 Chst1 …
215	V$CMYB_01: c-Myb	59	59	221	3258	12633	-2.76	0.0	0.84	0.0	2410001H17Rik 4933424N09Rik 9030611N15Rik AF397014 Aatk Adcy4 Aldh6a1 Aqp7 Bscl2 Car4 Cd1d1 Cdo1 Chn1 Crat Crtac1 Cyp2e1 Cyp4b1 Dhrs7 Diap2 Dmrt2 Dsip1 Ear11 Ebf1 Flt1 Gsn Gsta3 Hsd17b4 Irf4 Kcnh2 Lims2 Lipe Mst1r Net1 Nnmt Opn3 Pcca Penk1 Pex16 Pfkfb3 Pgrmc2 Pla2g1br Pomt1 Pon3 Ppp1r1a Pxmp2 Ramp2 Rasl12 Ropn1l Rxrg Selenbp1 Sgce Slc2a5 Slc7a10 Snrk Sox17 Tbl2 Thrsp Tm7sf2 Ushbp1
216	V$TCF4_Q5	223	223	57	12616	3275	-2.8	0.0	0.7	0.0	1600020H07Rik 2010002A20Rik 2410001H17Rik 2810439K08Rik 2810484M10Rik 4933424N09Rik 8430417G17Rik 9030611N15Rik AI325464 Aacs Aatk Abca8a Acad10 Acadvl Acat1 Acox1 Adcy6 Adh1 Adn Adpn Adrb3 Afp Alas1 Alb1 Aldh6a1 Amy1 Ankrd5 Aoc3 Aox1 Aqp1 Aqp7 Art3 Auh BC054059 Bmp6 Bscl2 Btd C1r Car3 Car4 Car5b Cd163 Cd1d1 Cd34 Cd36 Cdo1 Chpt1 Chst1 Clec3b Clstn3 Clybl Cnnm2 Cntnap2 Cpeb1 Cpt2 Crat Csad Cspg4 C…
217	V$SF1_Q6	40	40	240	2445	13446	-2.8	0.0	0.33	0.0	Acad10 Acox1 Alas1 Aqp7 C1r Cspg4 Dhrs7 Elovl6 Fbxo31 Fn3k Fthfd Fzd4 Gstm1 Gstm3 Hoxa7 Map3k6 Mc2r Nr1h3 Nudt13 Pcsk4 Pcx Pfkfb1 Pla2g1br Pla2g2d Pnpla2 Pon3 Psen2 Scp2 Semcap2 Sfxn4 Shank3 Slc27a1 Sult1a1 Tcf15 Thra Tkt Tmem24 Tmem43 Twist2 Txnl6
218	V$PAX6_Q2	56	56	224	3190	12701	-2.81	0.0	0.62	0.0	5430431G03Rik 9030611N15Rik AI325464 Aacs Acadvl Adcy6 Ankrd5 Aoc3 Aox1 Aqp7 BC003479 Bckdhb Chn1 Cidec Clstn3 Clybl Csad Cyp27a1 Dgat2 Dlat Ear11 Ehd2 Elovl6 Eltd1 Entpd2 Ephx2 Fbxo21 Glul Gnpat Gpr43 Hdgfrp2 Htra3 Itga7 LOC330189 Laptm4a Ltbp4 MGC41689 Mut Nid1 Npy1r Nudt13 Ophn1 Pcolce2 Pde8a Pex6 Pgcp Pla2g2d Pomt1 Rbp4 Rhbdl1 Robo4 S3-12 Slc1a5 Syt12 Thrsp Txnl6
219	V$ATATA_B: Avian C-type TATA box	17	17	263	1211	14680	-2.81	0.0	0.15	0.0	Adpn Amy1 Bckdhb Chn1 Cidec Dlat Heph Immp2l Klf2 Mfng Pcdh20 Pon3 Procr Serpina3c Sfrp4 Slc2a5 Sqrdl
220	V$AP1_C: AP-1 binding site	52	52	228	2982	12909	-2.83	0.0	0.58	0.0	2010002A20Rik 2410001H17Rik 2810484M10Rik 9030611N15Rik Aatk Abca8a Acadvl Adpn Alas1 Alb1 Aox1 Aqp7 Bcl2l10 Car5b Chst1 Cidec Csad Cygb Dbt Dct Entpd2 Fabp4 Fbxo21 Fbxo31 Figf Fxyd1 Ghr Heph Irf4 Kcnk2 Laptm4a Mc2r Nudt13 Opn3 Orm1 Pck1 Pgrmc2 Pmp22 Procr Psen2 Rapgef3 Rbp4 Robo4 Serpina3m Slc22a4 Slc7a10 Sorbs1 Sucnr1 Suox Tgm3 Vit Zfp423
221	V$EVI1_02: ectopic viral integration site 1 encoded factor	10	10	270	377	15514	-2.83	0.0	1.99	0.17	Adcy4 Bcl2l10 Bscl2 Echdc1 Gstz1 Lipe Npy1r Slc9a3r2 Snrk Suox
222	V$LEF1_Q6	262	262	18	14628	1263	-2.83	0.0	1.57	0.0	1600020H07Rik 2010002A20Rik 2410001H17Rik 2810439K08Rik 2810484M10Rik 4933424N09Rik 5430431G03Rik 8430417G17Rik 9030611N15Rik AF397014 AI313915 AI325464 Aacs Aatk Abca8a Acad10 Acadvl Acat1 Acox1 Adcy4 Adcy6 Adh1 Adn Adpn Adrb3 Afp Alas1 Aldh6a1 Amy1 Ankrd5 Aoc3 Aox1 Aqp1 Art3 Auh BC003479 BC054059 Bckdhb Bcl2l10 Bmp6 Bscl2 Btd C1r Car11 Car3 Car4 Car5b Cd163 Cd1d1 Cd36 Cdkn2c Cdo1 Ces3 Chn1 Chpt…
223	V$XFD3_01: Xenopus fork head domain factor 3	30	30	250	1906	13985	-2.84	0.0	0.26	0.0	Abca8a Acadvl BC054059 Cidec Dcn Elovl6 Eltd1 Entpd2 Fmo5 Gdf10 Hdgfrp2 Immp2l Lgals12 Lipe Mc2r Mcpt5 Mfng Net1 Npy1r Nr1h3 Nudt13 Pon1 Por Sfrp4 Sfxn4 Slc5a6 Snrk Sqrdl Suox Tmem24
224	V$GATA4_Q3	278	278	2	15579	312	-2.85	0.0	2.43	0.29	1600020H07Rik 2010002A20Rik 2410001H17Rik 2810439K08Rik 2810484M10Rik 4933424N09Rik 5430431G03Rik 8430417G17Rik 9030611N15Rik AF397014 AI313915 AI325464 Aacs Aatk Abca8a Acad10 Acadvl Acat1 Acox1 Adcy4 Adcy6 Adh1 Adn Adpn Adrb3 Afp Alas1 Alb1 Aldh6a1 Amy1 Ankrd5 Aoc3 Aox1 Aqp1 Aqp7 Art3 Auh BC003479 BC054059 Bckdhb Bcl2l10 Bmp6 Bscl2 Btd C1r Car11 Car3 Car4 Car5b Cd163 Cd1d1 Cd34 Cd36 Cdkn2c Cdo1…
225	V$STAF_02: Se-Cys tRNA gene transcription activating factor	48	48	232	2705	13186	-2.86	0.0	0.69	0.0	Aatk Abca8a Acadvl Adh1 Adn Adpn Aldh6a1 Aqp1 Cldn15 Cnnm2 Cpeb1 Crtac1 Ctdspl Cyp4b1 Dhrs7 Dsip1 Eltd1 Fbxo31 Fcgrt Fmo5 Galntl1 Hdgfrp2 Hsd17b4 Inmt Kcnj14 Lims2 MGC41689 Mcpt6 Mgl1 Mut Pck1 Pcsk4 Penk1 Pgrmc2 Ppp2r5a Psen2 Sdccag33l Sec14l4 Sgce Skd3 Slc5a6 Slc7a10 Stc2 Sult1a1 Suox Syt12 Timp4 Zfp423
226	V$AHR_Q5: aryl hydrocarbon / dioxin receptor	36	36	244	1891	14000	-2.87	0.0	1.08	0.0	2810439K08Rik Aacs Acad10 Acadvl Acat1 Adcy6 Ankrd5 Auh Bscl2 Car11 Car5b Cdo1 Cidec Cpt2 Cygb Cyp2j9 Dpep1 Fbxo21 Fxyd1 Gstm2 Kcna1 Laptm4a Mgll Mmd Pcca Pgrmc2 Por Pte2b Ropn1l Semcap2 Serpina3c Sgce Slc22a4 Tgm3 Tmem24 Twist2
227	V$AHRARNT_01: aryl hydrocarbon receptor:Arnt heterodimers	21	21	259	1001	14890	-2.91	0.0	1.44	0.0	Acad10 Acat1 Car11 Car5b Cdo1 Clybl Cyp2j9 Dmrt2 Dpep1 Fbxo21 Gstm2 Mgll Mlycd Mmd Nid1 Opn3 Por Selenbp1 Semcap2 Stc2 Syt12
228	V$ARNT_02: AhR nuclear translocator homodimers	6	6	274	559	15332	-2.92	0.0	0.07	0.0	Acox1 Aldh6a1 Cyp27a1 Dlat Fcgrt Pgrmc2
229	V$E4BP4_01: E4BP4	14	14	266	604	15287	-2.92	0.0	1.68	0.08	Alb1 Amy1 Bcl2l10 Ces3 Dcn Elovl6 Fmo5 Pex13 Pgrmc2 Pmp22 Sdccag33l Sfxn4 Skd3 Ushbp1
230	V$NFE2_01: NF-E2 p45	40	40	240	2258	13633	-2.94	0.0	0.67	0.0	2410001H17Rik 2810484M10Rik Aatk Abca8a Adpn Alb1 Aox1 Car5b Chst1 Dcn Dhrs7 Enpep Entpd2 Fabp4 Fbxo31 Figf Fn3k Fthfd Fxyd1 Gys2 Irf4 Kcnk2 Laptm4a Mc2r Mfng Orm1 Orm2 Pgrmc2 Pmp22 Procr Psen2 Pte2b Pygl Robo4 Sfrp4 Slc22a4 Slc7a10 Sorbs1 Sucnr1 Suox
231	V$DR3_Q4: direct repeat 3	39	39	241	2236	13655	-2.95	0.0	0.59	0.0	2010002A20Rik 2810484M10Rik AF397014 AI325464 Acat1 Acox1 Car5b Cldn15 Csad Dhrs7 Dsip1 Echs1 Fah Fbxo31 Fcgrt Gpt1 Herpud1 Hoxc4 Indo Kcnh2 Mut Pck1 Pcx Pde8a Pmp22 Pte2b Pxmp2 Rasl12 Robo4 Ropn1l Sdpr Slc16a7 Slc25a10 Slc27a1 Slc7a10 Snrk Sult1a1 Tgm3 Txnl6
232	V$TANTIGEN_B: Major T-antigen binding sites	33	33	247	1763	14128	-2.96	0.0	0.95	0.0	AI325464 Aacs Acadvl Adcy6 Adn Ankrd5 Aoc3 BC003479 Bckdhb Chn1 Cidec Csad Dhrs7 Dlat Elovl6 Ephx2 Fbxo21 Glul Gnpat Hdgfrp2 LOC330189 Laptm4a MGC41689 Map3k6 Mut Nid1 Nudt13 Ophn1 Pex6 Procr Robo4 Slc1a5 Txnl6
233	V$CREBP1_Q2: CRE-binding protein 1	14	14	266	1007	14884	-2.96	0.0	0.16	0.0	1600020H07Rik Adpn Aldh6a1 BC003479 Clstn3 Dhrs7 Flt1 Kcna5 Laptm4a Ormdl3 Pck1 Pcolce2 Pex13 Sult1a1
234	V$OCT_C: Octamer binding site	15	15	265	1062	14829	-2.96	0.0	0.17	0.0	Adpn C1r Cyp2j9 Dbt Dsip1 Ebf1 Figf Mut Per2 Pfkfb1 Serpina3c Slc22a3 Stc2 Sucnr1 Thra
235	V$SRF_Q4	19	19	261	1277	14614	-2.96	0.0	0.21	0.0	Aatk Amy1 Aqp7 BC054059 Car4 Ehd2 Fbxo31 Fn3k Gstm3 Herpud1 Indo Kcna1 Pnpla2 Rasl12 Rbp4 Selenbp1 Sh3tc1 Slc1a5 Slc22a4
236	V$CDPCR3_01: cut-like homeodomain protein	10	10	270	395	15496	-2.99	0.0	1.79	0.12	Adcy6 Cdo1 Cyp4b1 Fmo1 Gpt1 Pcdh20 Psen2 S3-12 Sh3tc1 Suox
237	V$MTF1_Q4	17	17	263	1158	14733	-2.99	0.0	0.21	0.0	AI325464 Alb1 Bcl2l10 Bmp6 Cdkn2c Ces3 Cyp2e1 Dmrt2 Ehd2 Eif4e3 Gpr43 Hsd3b7 Irf4 Rbp4 Shank3 Slc16a7 Slc22a4
238	V$NERF_Q2: new ets-related factor 1a	17	17	263	799	15092	-3.02	0.0	1.39	0.0	Adrb3 BC054059 Cd34 Csad Cygb Dct Fbxo21 Fthfd Hoxc4 Pnpla2 Scg3 Serpina3c Serpina3n Sh3tc1 Slc9a3r2 Sncg Sorbs1
239	V$CREB_02: cAMP-responsive element binding protein	28	28	252	1694	14197	-3.02	0.0	0.4	0.0	Acad10 Adpn BC003479 Cdkn2c Clstn3 Ebf1 Echs1 Fn3k Galntl1 Gstz1 Herpud1 Itga7 Klf2 Mcpt6 Mmd Ormdl3 Pcolce2 Per2 Pfkfb3 Pon3 Rhbdl1 Rxrg Scg3 Sfxn4 Slc16a7 Slc22a3 Snrk Tmem24
240	V$ARP1_01: apolipoprotein AI regulatory protein 1	28	28	252	1688	14203	-3.04	0.0	0.42	0.0	Adcy6 Adpn Car4 Cd163 Chpt1 Cidec Clec3b Cpeb1 Cygb Dbp Dmrt2 Ear11 Echs1 Entpd2 Gdf10 Gpt1 Ltbp4 Map3k6 Pnpla2 Ramp2 Rhbdl1 Sec14l4 Sfxn4 Slc16a7 Sult1a1 Tcf15 Thra Tm7sf2
241	V$E2_Q6: papilloma virus regulator E2	27	27	253	1434	14457	-3.05	0.0	0.94	0.0	Adcy4 Art3 Bckdhb Clybl Cyp27a1 Diap2 Dsip1 Ehd2 Gdf10 Hsd3b7 Kcnj14 Mfng Nr1h3 Ophn1 Ormdl3 Per2 Pex6 Por Rapgef3 Rbp4 Rxrg Sfxn4 Shank3 Slc25a10 Tbl2 Tgm3 Tmem43
242	V$PAX5_01: B-cell-specific activating protein	24	24	256	1496	14395	-3.05	0.0	0.34	0.0	Adpn Aqp1 Cd34 Clstn3 Crtac1 Cspg4 Dlat Fbxo31 Fmo5 Gdf10 Gpr43 Irf4 Mgll Mst1r Nr1h3 Pcsk4 Pde8a Por Sgce Slc27a1 Syt12 Timp4 Tm7sf2 Tmem15
243	V$FREAC3_01: Fork head RElated ACtivator-3	3	3	277	358	15533	-3.05	0.0	0.05	0.0	LOC330189 Nr1h3 Pon1
244	V$USF_01: upstream stimulating factor	30	30	250	1666	14225	-3.06	0.0	0.74	0.0	5430431G03Rik Acat1 Acox1 Adh1 Aldh6a1 Art3 Bmp6 Bscl2 Cyp27a1 Diap2 Fcgrt Gnpat Gpr43 Gstm2 Hoxa7 Laptm4a Pgrmc2 Pomt1 Pon1 Psen2 Pte2b Ramp2 Rapgef3 Rhbdl1 Scp2 Slc25a10 Tbl2 Tmeff2 Tmem15 Tmem43
245	V$ACAAT_B: Avian C-type CCAAT box	22	22	258	1118	14773	-3.06	0.0	1.11	0.0	Alas1 Chn1 Cyp4b1 Dmrt2 Galntl1 Gys2 Hdgfrp2 LOC330189 Ltbp4 Mcpt6 Mgll Pcca Per2 Pfkfb1 Pgm2 S3-12 Sdpr Sfxn4 Sucnr1 Tmeff2 Ushbp1 Vnn3
246	V$OCT1_Q6: octamer factor 1	255	255	25	14577	1314	-3.06	0.0	0.35	0.0	1600020H07Rik 2010002A20Rik 2410001H17Rik 2810439K08Rik 2810484M10Rik 4933424N09Rik 5430431G03Rik 8430417G17Rik 9030611N15Rik AI313915 AI325464 Aacs Abca8a Acad10 Acat1 Adcy4 Adcy6 Adh1 Adn Adpn Adrb3 Afp Alas1 Alb1 Aldh6a1 Amy1 Ankrd5 Aoc3 Aox1 Aqp1 Aqp7 Art3 Auh BC003479 BC054059 Bckdhb Bcl2l10 Bmp6 Bscl2 Btd C1r Car11 Car3 Car4 Car5b Cd163 Cd1d1 Cd34 Cd36 Cdkn2c Cdo1 Ces3 Chn1 Chpt1 Chst1 Cide…
247	V$YY1_02: Yin and Yang 1	29	29	251	1662	14229	-3.08	0.0	0.6	0.0	Acadvl Adrb3 Auh Bscl2 Chst1 Cnnm2 Cpeb1 Crat Cyp2j9 Fbxo21 Htra3 Kcnj14 Klf2 Lipe Ltbp4 Mc2r Nr1h3 Pgcp Pon3 S3-12 Sec14l4 Skd3 Slc25a10 Suox Tgm3 Tmem15 Twist2 Ushbp1 Zadh2
248	V$CREB_Q2: cAMP-response element-binding protein	26	26	254	1432	14459	-3.11	0.0	0.76	0.0	Acad10 Adpn Alas1 Aldh6a1 Clstn3 Dlat Dsip1 Echs1 Eltd1 Flt1 Fmo5 Fn3k Gnpat Herpud1 Kcna5 Laptm4a Mlycd Ormdl3 Pck1 Pcolce2 Penk1 Pex13 Rapgef3 Rasd1 Sfrp4 Sult1a1
249	V$ALPHACP1_01	4	4	276	412	15479	-3.12	0.0	0.07	0.0	C1r Dbp Enpep Rasl12
250	V$HIF1_Q3: hypoxia induced factor	24	24	256	1285	14606	-3.12	0.0	0.88	0.0	Aqp1 Bmp6 Cdkn2c Crat Dgat2 Eif4e3 Elovl6 Fthfd Gstm2 Klf2 Mgl1 Mgll Nrg4 Pomt1 Rasd1 Rhbdl1 Sh3tc1 Slc7a10 Tbl2 Tcf15 Thra Tmem43 Vit Vnn3
251	V$TAL1ALPHAE47_01: Tal-1alpha:E47 heterodimer	24	24	256	1285	14606	-3.12	0.0	0.88	0.0	9030611N15Rik Adn Afp Aoc3 Bckdhb Cd34 Cidec Cldn15 Ear11 Gsn Gstm2 Gstz1 Lyplal1 Mgl1 Mlycd Nnmt Pcx Pde1a Psen2 Pte2b Serpina3n Tcf15 Thrsp Tmem15
252	V$MEF3_B: MEF-3	11	11	269	474	15417	-3.14	0.0	1.51	0.0	Chpt1 Dpep1 Fzd4 Gys2 Hoxa7 Kcna1 Lyplal1 Net1 Opn3 Orm2 Sgce
253	V$TCF11MAFG_01: TCF11:MafG heterodimers	19	19	261	1188	14703	-3.16	0.0	0.35	0.0	1600020H07Rik Adn Aox1 Auh Bscl2 Cd36 Echs1 Fah Gsta3 Hsd3b7 Kcna5 Laptm4a Nr1h3 Pfkfb1 Pmp22 Psen2 Sec14l4 Slc22a4 Zadh2
254	V$ARNT_01: AhR nuclear translocator homodimers	21	21	259	1265	14626	-3.18	0.0	0.44	0.0	Aldh6a1 Art3 Bmp6 Crat Fcgrt Fn3k Gpr43 Hoxa7 Hsd17b4 Klf2 Mgl1 Pomt1 Pon1 Rapgef3 Rhbdl1 Sdccag33l Sh3tc1 Slc25a10 Tbl2 Tmeff2 Tmem15
255	V$E2_01: papilloma virus regulator E2	17	17	263	848	15043	-3.18	0.0	1.11	0.0	Adcy4 Art3 Cyp27a1 Dsip1 Ehd2 Gdf10 Hsd3b7 Mcpt5 Mfng Ormdl3 Per2 Pex6 Por Rapgef3 Rbp4 Shank3 Tbl2
256	V$CREB_Q4: cAMP-response element binding protein	22	22	258	1286	14605	-3.2	0.0	0.53	0.0	1600020H07Rik AI313915 Acox1 Adpn Aldh6a1 BC003479 Clstn3 Ear11 Ebf1 Flt1 Gstz1 Kcna5 Laptm4a Opn3 Ormdl3 Pck1 Pcolce2 Pex13 Rapgef3 Sdpr Sult1a1 Thra
257	V$OCT1_05: octamer-binding factor 1	17	17	263	1080	14811	-3.2	0.0	0.33	0.0	1600020H07Rik Adpn C1r Cd36 Dbt Dsip1 Fah Figf Lyplal1 Mc2r Mut Per2 Pfkfb1 Serpina3c Stc2 Sucnr1 Thra
258	V$NFKAPPAB65_01: NF-kappaB (p65)	18	18	262	922	14969	-3.2	0.0	1.01	0.0	8430417G17Rik Amy1 Aoc3 Csad Cyp2e1 Dpep1 Ebf1 Echdc1 Ephx2 Fbxo31 Galntl1 Ghr Mlycd Pmp22 Rasd1 Shank3 Slc16a7 Sult1a1
259	V$E2_Q6_01	18	18	262	938	14953	-3.23	0.0	0.94	0.0	Adcy4 Art3 Cyp27a1 Dsip1 Ehd2 Gdf10 Mcpt5 Mfng Ormdl3 Per2 Pex6 Por Rapgef3 Selenbp1 Syt12 Tbl2 Tkt Zfp423
260	V$FOXO4_02: fork head box O4	5	5	275	455	15436	-3.23	0.0	0.1	0.0	Elovl6 Hdgfrp2 Lgals12 Nr1h3 Snrk
261	V$FOXO1_02: fork head box O1	15	15	265	968	14923	-3.24	0.0	0.31	0.0	Acadvl Dsip1 Elovl6 Eltd1 Hdgfrp2 Lgals12 Lipe Nr1h3 Ophn1 Ppp2r5a Pygl Sfrp4 Snrk Suox Tmem24
262	V$NFKAPPAB50_01: NF-kappaB (p50)	14	14	266	682	15209	-3.26	0.0	1.14	0.0	1600020H07Rik Auh Ghr Gsn Itga7 Kcnh2 Mfng Mgl1 Pnpla2 Ppp2r5a Ramp2 Slc1a5 Slc24a3 Tcf15
263	V$TAL1BETAITF2_01: Tal-1beta:ITF-2 heterodimer	19	19	261	1082	14809	-3.26	0.0	0.62	0.0	9030611N15Rik Afp Aoc3 Bckdhb Cd34 Cidec Cldn15 Ear11 Gsn Gstm2 Gstz1 Lims2 Lyplal1 Mgl1 Mlycd Pde1a Pte2b Serpina3n Tcf15
264	V$E2F1DP1RB_01: Rb:E2F-1:DP-1 trimeric complex	17	17	263	890	15001	-3.27	0.0	0.91	0.0	Chn1 Dmrt2 Gstm1 Kcna1 Laptm4a Lims2 Nid1 Nrg4 Orm1 Orm2 Pde1a Pxmp2 Rbp4 Ropn1l Sgce Sorbs1 Sox17
265	V$ATF1_Q6	16	16	264	994	14897	-3.27	0.0	0.39	0.0	1600020H07Rik Acox1 Btd Chpt1 Clstn3 Dsip1 Flt1 Ormdl3 Pck1 Procr Scg3 Sdpr Sult1a1 Syt12 Thra Tmem24
266	V$EVI1_05: ectopic viral integration site 1 encoded factor	17	17	263	999	14892	-3.31	0.0	0.52	0.0	5430431G03Rik Acadvl Adcy4 Alas1 Cd36 Cyp2e1 Eif4e3 Enpep Gstz1 Heph Lims2 Lipe Mc2r Mfng Npy1r Sfxn4 Suox
267	V$FREAC2_01: Fork head RElated ACtivator-2	17	17	263	1000	14891	-3.31	0.0	0.52	0.0	Dsip1 Elovl6 Eltd1 Hdgfrp2 Lipe Mgll Mmd Nr1h3 Ophn1 Ppp2r5a Pygl Rbp4 Scp2 Sfrp4 Snrk Suox Tmem24
268	V$OCT1_B: Octamer binding factor 1	17	17	263	956	14935	-3.32	0.0	0.65	0.0	Adpn C1r Cd36 Cyp2j9 Dbt Dsip1 Fah Fbxo21 Figf Mut Pcdh20 Per2 Pfkfb1 Rasl12 Serpina3c Sucnr1 Thra
269	V$TAL1BETAE47_01: Tal-1beta:E47 heterodimer	16	16	264	883	15008	-3.34	0.0	0.71	0.0	9030611N15Rik Afp Aoc3 Bckdhb Cd34 Cidec Cldn15 Gstm2 Gstz1 Lyplal1 Mgl1 Mlycd Pde1a Pte2b Serpina3n Tcf15
270	V$PAX_Q6	270	270	10	15201	690	-3.35	0.0	1.11	0.0	1600020H07Rik 2010002A20Rik 2410001H17Rik 2810439K08Rik 2810484M10Rik 4933424N09Rik 5430431G03Rik 8430417G17Rik 9030611N15Rik AF397014 AI313915 AI325464 Aacs Aatk Abca8a Acad10 Acadvl Acat1 Acox1 Adcy4 Adcy6 Adh1 Adn Adpn Adrb3 Afp Alas1 Alb1 Aldh6a1 Amy1 Ankrd5 Aoc3 Aox1 Aqp1 Aqp7 Art3 Auh BC003479 BC054059 Bckdhb Bcl2l10 Bmp6 Bscl2 Btd C1r Car3 Car4 Car5b Cd163 Cd1d1 Cd34 Cd36 Cdkn2c Cdo1 Ces3 …
271	V$ICSBP_Q6	14	14	266	856	15035	-3.36	0.0	0.43	0.0	2810484M10Rik Abca8a Amy1 Bmp6 Cdkn2c Chpt1 Fxyd1 Indo Mut Pcca Pxmp2 Rasd1 Twist2 Ushbp1
272	V$NRF1_Q6	13	13	267	783	15108	-3.41	0.0	0.47	0.0	2810439K08Rik Acad10 Alas1 Fbxo31 Lyplal1 Pgrmc2 Pomt1 Por Rhbdl1 Ropn1l Stc2 Thra Tmem43
273	V$CREBP1CJUN_01: CRE-binding protein 1:c-Jun heterodimer	12	12	268	622	15269	-3.43	0.0	0.87	0.0	Acox1 Adpn BC003479 Clstn3 Ebf1 Flt1 Kcna5 Opn3 Ormdl3 Pcolce2 Pex13 Sult1a1
274	V$STRA13_01	6	6	274	474	15417	-3.43	0.0	0.17	0.0	Acox1 Aldh6a1 Crat Cyp27a1 Dlat Pgrmc2
275	V$TAXCREB_01: Tax/CREB complex	9	9	271	418	15473	-3.44	0.0	1.13	0.0	Acad10 Aldh6a1 Crat Echs1 Pcca Per2 Pla2g2d Slc5a6 Tmem43
276	V$PBX_Q3	267	267	13	15170	721	-3.44	0.0	0.5	0.0	1600020H07Rik 2010002A20Rik 2410001H17Rik 2810439K08Rik 2810484M10Rik 4933424N09Rik 5430431G03Rik 8430417G17Rik 9030611N15Rik AF397014 AI313915 AI325464 Aacs Aatk Abca8a Acad10 Acadvl Acat1 Acox1 Adcy4 Adcy6 Adh1 Adn Adpn Adrb3 Afp Alas1 Alb1 Aldh6a1 Amy1 Ankrd5 Aoc3 Aox1 Aqp1 Aqp7 Art3 Auh BC003479 BC054059 Bckdhb Bmp6 Bscl2 Btd C1r Car11 Car4 Car5b Cd163 Cd1d1 Cd34 Cd36 Cdkn2c Cdo1 Chn1 Chpt1 C…
277	V$HNF1_Q6	268	268	12	15250	641	-3.46	0.0	0.42	0.0	1600020H07Rik 2010002A20Rik 2410001H17Rik 2810439K08Rik 2810484M10Rik 4933424N09Rik 5430431G03Rik 8430417G17Rik 9030611N15Rik AF397014 AI313915 AI325464 Aacs Aatk Abca8a Acad10 Acadvl Acat1 Acox1 Adcy4 Adcy6 Adh1 Adn Adpn Adrb3 Afp Alas1 Alb1 Aldh6a1 Amy1 Ankrd5 Aoc3 Aox1 Aqp1 Aqp7 Art3 Auh BC003479 BC054059 Bckdhb Bcl2l10 Bmp6 Bscl2 Btd C1r Car11 Car3 Car4 Car5b Cd163 Cd1d1 Cd34 Cd36 Cdkn2c Cdo1…
278	V$OCT1_01: octamer factor 1	6	6	274	471	15420	-3.46	0.0	0.18	0.0	C1r Per2 Pfkfb1 Snrk Sucnr1 Thra
279	V$HTF_01	12	12	268	707	15184	-3.47	0.0	0.52	0.0	1600020H07Rik Aqp1 Cdkn2c Clstn3 Cnnm2 Cyp2e1 Fcgrt Ormdl3 Pon3 Rhbdl1 Slc16a7 Snrk
280	V$HNF4_01: hepatic nuclear factor 4	269	269	11	15253	638	-3.52	0.0	0.6	0.0	1600020H07Rik 2010002A20Rik 2410001H17Rik 2810439K08Rik 2810484M10Rik 4933424N09Rik 5430431G03Rik 8430417G17Rik AF397014 AI313915 AI325464 Aacs Aatk Abca8a Acad10 Acadvl Acat1 Acox1 Adcy4 Adcy6 Adh1 Adn Adpn Adrb3 Afp Alas1 Alb1 Aldh6a1 Amy1 Aoc3 Aox1 Aqp1 Aqp7 Art3 Auh BC003479 BC054059 Bcl2l10 Bmp6 Bscl2 Btd C1r Car11 Car3 Car4 Car5b Cd163 Cd1d1 Cd34 Cd36 Cdkn2c Cdo1 Ces3 Chn1 Chpt1 Chst1 Cidec…
281	V$HEN1_01: HEN1	8	8	272	375	15516	-3.54	0.0	1.06	0.0	Adcy4 Dsip1 Gdf10 Kcna5 Mst1r Sec14l4 Timp4 Twist2
282	V$SREBP1_01: sterol regulatory element-binding protein 1	10	10	270	604	15287	-3.55	0.0	0.47	0.0	5430431G03Rik Acox1 Adh1 Aldh6a1 Ehd2 Gstm2 Mcpt6 Pgrmc2 Thrsp Tmem15
283	V$ATF_B: ATF binding site	7	7	273	490	15401	-3.56	0.0	0.27	0.0	Adpn BC003479 Clstn3 Flt1 Ormdl3 Pex13 Sult1a1
284	V$NFMUE1_Q6	9	9	271	571	15320	-3.56	0.0	0.39	0.0	Cnnm2 Crat Eltd1 Gnpat Gstz1 Rapgef3 Tmem15 Ushbp1 Zadh2
285	V$NFY_C: NF-Y binding site	8	8	272	394	15497	-3.58	0.0	0.93	0.0	Aldh6a1 Dmrt2 Mmd Sdpr Serpina3c Slc1a5 Tm7sf2 Twist2
286	V$MYCMAX_01: c-Myc:Max heterodimer	4	4	276	138	15753	-3.59	0.0	1.46	0.0	Acat1 Gnpat Pon1 Scp2
287	V$HFH4_01	9	9	271	551	15340	-3.59	0.0	0.45	0.0	Adcy4 Aox1 Cyp2e1 Hnmt Hsd17b4 Nr1h3 Pon1 Skd3 Tcf15
288	V$SRF_C: serum response factor	9	9	271	524	15367	-3.61	0.0	0.55	0.0	Amy1 Aoc3 Aqp7 BC054059 Fbxo31 Herpud1 Indo Rbp4 Sh3tc1
289	V$BACH1_01: BTB and CNC homolog 1	2	2	278	236	15655	-3.62	0.0	0.08	0.0	Rapgef3 Sucnr1
290	V$RP58_01: 58 KDA repressor protein	8	8	272	403	15488	-3.62	0.0	0.87	0.0	1600020H07Rik Aatk Btd Lyplal1 Pomt1 Psen2 Pte2b Thrsp
291	V$E4F1_Q6	7	7	273	459	15432	-3.65	0.0	0.36	0.0	1600020H07Rik Aldh6a1 Dlat Laptm4a Ormdl3 Pon3 Slc16a7
292	V$PPARA_02: PPAR-alpha:RXR-alpha heterodimer (peroxisome proliferator activated factor alpha:retinoid X receptor alpha)	8	8	272	476	15415	-3.66	0.0	0.51	0.0	Dbt Herpud1 Kcnj14 Mlycd Pcsk4 Pde8a Pon1 Slc16a7
293	V$IRF1_01: interferon regulatory factor 1	7	7	273	350	15541	-3.68	0.0	0.86	0.0	Acad10 Indo Mut Scg3 Sfxn4 Snrk Twist2
294	V$CHX10_01	6	6	274	414	15477	-3.69	0.0	0.3	0.0	Alas1 Cd36 Diap2 Fn3k Hsd17b4 Nudt13
295	V$FREAC4_01: Fork head RElated ACtivator-4	1	1	279	173	15718	-3.7	0.0	0.05	0.0	Scp2
296	V$T3R_01: viral homolog of thyroid hormone receptor alpha1	7	7	273	416	15475	-3.72	0.0	0.51	0.0	2810484M10Rik Dct Echs1 Ehd2 Fxyd1 Ramp2 Slc16a7
297	V$EGR1_01: Egr-1/Krox-24/NGFI-A immediate-early gene product	1	1	279	171	15720	-3.72	0.0	0.05	0.0	Kcna1
298	V$EGR2_01: Egr-2/Krox-20 early growth response gene product	5	5	275	213	15678	-3.72	0.0	1.12	0.0	5430431G03Rik Fbxo21 Pex13 Sgce Tm7sf2
299	V$E2F_02: E2F	7	7	273	373	15518	-3.73	0.0	0.72	0.0	Laptm4a Lims2 Nrg4 Pde1a Pxmp2 Sgce Sox17
300	V$E2F_Q3: E2F	7	7	273	373	15518	-3.73	0.0	0.72	0.0	Laptm4a Lims2 Nrg4 Pde1a Pxmp2 Sgce Sox17
301	V$E2F4DP1_01: E2F-4:DP-1 heterodimer	7	7	273	373	15518	-3.73	0.0	0.72	0.0	Laptm4a Lims2 Nrg4 Pde1a Pxmp2 Sgce Sox17
302	V$DEAF1_02	7	7	273	369	15522	-3.73	0.0	0.74	0.0	Acad10 Chpt1 Dlat Fbxo31 Opn3 Pomt1 Rasd1
303	V$MEIS1AHOXA9_01: Meis-1a:HOXA9 heterodimeric binding	1	1	279	169	15722	-3.74	0.0	0.05	0.0	AI325464
304	V$OCT1_07: octamer factor 1	2	2	278	220	15671	-3.76	0.0	0.11	0.0	Mfng Nudt13
305	V$RORA2_01: RAR-related orphan receptor alpha2	2	2	278	222	15669	-3.76	0.0	0.1	0.0	Dbp Procr
306	V$CDP_02: transcriptional repressor CDP	4	4	276	157	15734	-3.77	0.0	1.19	0.0	Hnmt Lims2 Pde8a Psen2
307	V$STAF_01: Se-Cys tRNA gene transcription activating factor	6	6	274	305	15586	-3.78	0.0	0.79	0.0	Acadvl Ppp2r5a Sdccag33l Slc5a6 Timp4 Zfp423
308	V$MEF2_03: myogenic MADS factor MEF-2	6	6	274	316	15575	-3.79	0.0	0.72	0.0	Aqp1 Fbxo21 Penk1 Rhbdl1 Thra Thrsp
309	V$CLOX_01: Clox	6	6	274	320	15571	-3.8	0.0	0.7	0.0	Cd163 Cntnap2 Hnmt Lims2 Nnmt Pde8a
310	V$STAT5B_01: signal transducer and activator of transcription 5b	6	6	274	323	15568	-3.81	0.0	0.68	0.0	Nnmt Ramp2 Scp2 Selenbp1 Slc2a5 Tmem43
311	V$ATF6_01: activating transcription factor 6	5	5	275	329	15562	-3.83	0.0	0.37	0.0	Clstn3 Ormdl3 Pcsk4 Pon3 Sfrp4
312	V$PBX1_02: homeo domain factor Pbx-1	5	5	275	245	15646	-3.84	0.0	0.83	0.0	Cd163 Enpep Fbxo31 Nnmt Pla2g2d
313	V$ISRE_01: interferon-stimulated response element	5	5	275	261	15630	-3.88	0.0	0.71	0.0	Abca8a Afp Fthfd Indo Rasd1
314	V$EGR3_01: early growth response gene 3 product	4	4	276	177	15714	-3.89	0.0	0.96	0.0	5430431G03Rik Fbxo21 Pex13 Sgce
315	V$NGFIC_01: nerve growth factor-induced protein C	5	5	275	277	15614	-3.9	0.0	0.61	0.0	5430431G03Rik Fbxo21 Kcna1 Pex13 Sgce
316	V$POLY_C: Retroviral Poly A signal	3	3	277	241	15650	-3.94	0.0	0.23	0.0	Kcnk2 Pde8a Pygl
317	V$CREBP1_01: cAMP-responsive element binding protein 1	4	4	276	258	15633	-3.96	0.0	0.4	0.0	Aldh6a1 Ormdl3 Pck1 Tm7sf2
318	V$R_01: Epstein-Barr virus transcription factor R	4	4	276	235	15656	-4.0	0.0	0.52	0.0	Dbt Ltc4s Mmd Selenbp1
319	V$HOX13_01: Hox-1.3	4	4	276	241	15650	-4.01	0.0	0.48	0.0	Abca8a Chn1 Elovl6 Mlycd
320	V$CDP_01: cut-like homeodomain protein	1	1	279	145	15746	-4.02	0.0	0.08	0.0	Cntnap2
321	V$EVI1_06: ectopic viral integration site 1 encoded factor	3	3	277	204	15687	-4.08	0.0	0.36	0.0	Adcy4 Cntnap2 Ormdl3
322	V$MEIS1BHOXA9_02: Meis-1b:HOXA9 heterodimeric binding	3	3	277	190	15701	-4.12	0.0	0.43	0.0	Fmo5 Pcsk4 Pcx
323	V$FXR_IR1_Q6	2	2	278	152	15739	-4.23	0.0	0.29	0.0	Car4 Gstm1
324	V$GNCF_01: GCNF (germ cell nuclear factor)	2	2	278	93	15798	-4.29	0.0	0.71	0.0	2810484M10Rik Lgals12
325	V$HMX1_01: H6 homeobox 3	1	1	279	22	15869	-4.31	0.0	1.11	0.0	Nrg4
326	V$POU3F2_02	2	2	278	108	15783	-4.32	0.0	0.56	0.0	Mfng Nudt13
327	V$E2F_01: E2F	1	1	279	110	15781	-4.36	0.0	0.15	0.0	Vit
328	V$BEL1_B: Bel-1 similar region	1	1	279	27	15864	-4.42	0.0	0.95	0.0	LOC330189
329	V$LXR_DR4_Q3	1	1	279	95	15796	-4.48	0.0	0.21	0.0	Hsd17b4
330	V$SREBP1_02: sterol regulatory element-binding protein 1	1	1	279	94	15797	-4.48	0.0	0.21	0.0	Fah
331	V$EVI1_03: ectopic viral integration site 1 encoded factor	1	1	279	71	15820	-4.6	0.0	0.33	0.0	Suox
332	V$AHR_01: aryl hydrocarbon / dioxin receptor	1	1	279	42	15849	-4.6	0.0	0.64	0.0	Fbxo21
333	V$APOLYA_B: Avian C-type PolyA signal	1	1	279	42	15849	-4.6	0.0	0.64	0.0	Rxrg
334	V$POU3F2_01	1	1	279	65	15826	-4.62	0.0	0.38	0.0	Slc16a7
335	V$HMEF2_Q6: myocyte enhancer factor	1	1	279	58	15833	-4.63	0.0	0.44	0.0	AI325464
336	V$PAX5_02: B-cell-specific activating protein	1	1	279	53	15838	-4.64	0.0	0.49	0.0	Fabp4
