# Supplementary material for: A genomic analysis of mouse models of breast cancer reveals molecular features of mouse models and relationships to human breast cancer
Source: Breast Cancer Res. 2014 Jun 5;16(3):R59. doi: 10.1186/bcr3672 (PMC4078930; doi:10.1186/bcr3672)
Supplement: Additional file 3 — Fold change values organized by mouse tumor model type comparing the mouse model to normal mammary gland. [file bcr3672-S3.zip › Additional_File_3/p53mutant_vs_NMLmammary/AdditionalFile75_p53mutant_vs_NMLmammary/p53Mut_VS_NMLmammary_SAM.txt]

Current settings
Input parameters
Data type?								Two class unpaired
Array or Seq data?								array
Arrays centered?								FALSE
Delta								1.720960783
Minimum fold change								0
Test statistic								standard
Are data are log scale?								TRUE
Number of permutations								100
Input percentile for exchangeability factor s0								Automatic choice
Number of neighbors for KNN								10
Seed for Random number generator								73563396
Computed values
Estimate of pi0 (proportion of null genes)								0.534
s0 percentile								0
False Discovery Rate (%)								0.050026704
List of Significant Genes for Delta = 1.721
Positive genes (617) Upregulated in p53 Mut compared to NML mammary gland
	Row	Gene ID	Gene Name	Score(d)	Numerator(r)	Denominator(s+s0)	Fold Change	q-value(%)
	16195	1452334_at	5.268788954	8.611041197	2.477539911	0.287716648	5.569469484	0
	9497	1427161_at	5.768001957	8.405967156	2.378433576	0.282945856	5.199718696	0
	3494	1419513_a_at	6.804759718	7.672113172	2.700761074	0.352023102	6.501448018	0
	13261	1448627_s_at	5.364810898	7.603490438	2.671781438	0.351388808	6.372155344	0
	2045	1417910_at	5.505909402	7.434095727	2.260908154	0.304126855	4.792930945	0
	2046	1417911_at	5.276536985	7.432631193	2.294604905	0.308720404	4.90619612	0
	792	1416558_at	5.133232028	7.4007138	2.411626292	0.325864012	5.32073773	0
	10602	1430811_a_at	5.505201901	7.244915702	2.164921811	0.298819462	4.484421265	0
	12445	1438571_at	3.972273918	7.215984317	2.509516603	0.347771904	5.694292504	0
	15095	1450920_at	5.498521339	7.193640968	2.25000673	0.312777179	4.75685065	0
	1704	1417541_at	6.597610327	7.076640183	2.280932634	0.322318583	4.859920229	0
	13767	1449207_a_at	4.483557416	7.018887367	1.968518335	0.280460169	3.91365975	0
	2147	1418027_at	4.172398526	7.001886808	1.787547394	0.2552951	3.452275007	0
	12056	1437313_x_at	5.683547824	6.988284777	2.035437468	0.291264242	4.099470184	0
	16322	1452534_a_at	5.801288528	6.961390806	1.995102115	0.286595333	3.986443206	0
	15373	1451246_s_at	4.45872386	6.954747958	2.117414436	0.304455956	4.339155944	0
	7090	1424046_at	5.02432909	6.951217306	2.452779071	0.352856049	5.474696812	0
	12970	1448314_at	6.21751372	6.898360833	2.196881043	0.318464211	4.584870683	0
	9270	1426817_at	6.188430874	6.891236266	2.200167629	0.319270381	4.595327326	0
	95	1415811_at	6.370998213	6.868274865	2.087967147	0.304001687	4.251485881	0
	558	1416309_at	5.682528736	6.848729352	2.160425356	0.315449078	4.470466406	0
	7290	1424278_a_at	5.812073198	6.825827622	2.252640061	0.330017133	4.765541192	0
	1618	1417450_a_at	5.672518184	6.745711568	1.86533978	0.276522315	3.64353735	0
	559	1416310_at	4.625255579	6.745013738	2.217463403	0.328755951	4.650750041	0
	2146	1418026_at	4.446107972	6.737473652	1.726001012	0.25617926	3.308095794	0
	7162	1424128_x_at	4.667979389	6.729282667	2.043142051	0.303619591	4.121421599	0
	94	1415810_at	6.659086944	6.716615732	2.021293847	0.300939331	4.059476933	0
	17041	1455834_x_at	5.279268663	6.699975487	1.929118356	0.287929166	3.808224041	0
	11889	1436872_at	5.261557928	6.697881139	1.921849298	0.286933921	3.789084458	0
	548	1416299_at	5.795733793	6.616957063	2.14417794	0.324042898	4.420403112	0
	16621	1453815_at	4.300954383	6.586726265	2.175369501	0.330265661	4.517014363	0
	16599	1453683_a_at	5.742063633	6.525576578	2.302516883	0.352844972	4.933176423	0
	16137	1452242_at	6.420320704	6.50723297	2.229059631	0.342551072	4.688282912	0
	7153	1424118_a_at	5.012998379	6.48400801	2.074614406	0.319958643	4.212318152	0
	16482	1452954_at	6.051289253	6.402475986	2.143606849	0.334809042	4.418653642	0
	4945	1421546_a_at	4.816571057	6.352374864	2.237391234	0.35221335	4.715436201	0
	6856	1423774_a_at	5.372953462	6.313588489	1.594263872	0.252513111	3.019404142	0
	1625	1417458_s_at	6.073117649	6.300301554	1.975945689	0.313627161	3.933860202	0
	13110	1448466_at	6.135719667	6.285750679	2.232545224	0.355175593	4.699623633	0
	7581	1424630_a_at	3.970206257	6.257564815	1.677030257	0.268000461	3.197690384	0
	2381	1418281_at	5.841055049	6.243291596	1.583701197	0.253664461	2.997378338	0
	1624	1417457_at	6.101679014	6.231190429	1.965086982	0.315363012	3.904362435	0
	15511	1451417_at	4.248499046	6.202449945	1.643776837	0.265020573	3.124828119	0
	1669	1417506_at	6.100840937	6.188618503	1.511449824	0.24423057	2.850964004	0
	2950	1418919_at	5.882122133	6.188580025	1.559145806	0.251939185	2.946793174	0
	1020	1416802_a_at	6.376787884	6.153208861	2.171941507	0.352977049	4.506294205	0
	10087	1428105_at	5.079656594	6.14505752	1.848921142	0.300879387	3.602307011	0
	15463	1451358_a_at	4.953735046	6.133375284	2.197526022	0.358289835	4.586920877	0
	9844	1427698_at	3.850050759	6.133008327	1.682968459	0.274411572	3.210879356	0
	7580	1424629_at	4.480918654	6.131200221	1.615963021	0.263563897	3.065161354	0
	377	1416118_at	5.120038759	6.125433313	1.963409937	0.320534048	3.899826488	0
	12791	1448113_at	5.82825032	6.09585189	1.795306669	0.294512843	3.470892467	0
	6857	1423775_s_at	5.595644882	6.022297502	1.526927433	0.253545666	2.881714544	0
	131	1415849_s_at	6.891046133	6.000870154	1.613483362	0.2688749	3.059897575	0
	5699	1422430_at	4.730343069	5.958103915	1.619947249	0.271889727	3.073637975	0
	10086	1428104_at	5.560733815	5.951031922	1.79594487	0.301787134	3.472428216	0
	17712	1460746_at	3.811159254	5.921506877	1.742307861	0.294233866	3.345699472	0
	12875	1448205_at	5.006742511	5.850965042	2.033497661	0.347549104	4.093961856	0
	979	1416757_at	5.204441586	5.827336648	1.39848946	0.239987758	2.636254148	0
	336	1416076_at	4.783744217	5.826230809	2.001864243	0.34359508	4.005172121	0
	1479	1417299_at	4.774682785	5.807617918	1.526991595	0.262929073	2.881842709	0
	1173	1416961_at	5.502172755	5.803068078	1.803273158	0.310744788	3.490111575	0
	6269	1423093_at	5.558555378	5.784143331	1.482276277	0.256265482	2.793892046	0
	893	1416664_at	5.379777521	5.771880698	1.859210413	0.322115184	3.628090424	0
	5773	1422513_at	5.009535567	5.73059633	1.424215338	0.248528295	2.683684988	0
	14904	1450692_at	3.8941127	5.707803947	1.579253342	0.276683179	2.988151598	0
	6944	1423877_at	4.936140774	5.6864736	1.358384442	0.238879935	2.563978993	0
	12522	1438852_x_at	6.12511418	5.679766215	1.634671822	0.287806181	3.10516907	0
	6268	1423092_at	6.057751509	5.639760603	1.419221885	0.251645768	2.674412282	0
	13735	1449171_at	4.720882341	5.617966035	1.489901826	0.265203068	2.808698615	0
	502	1416251_at	6.580464595	5.576763542	1.585878652	0.284372583	3.001905688	0
	15887	1451899_a_at	5.491883254	5.557303778	1.225951561	0.220601862	2.33909679	0
	11341	1434537_at	7.219818167	5.556034615	4.236388443	0.76248417	18.84863891	0
	12680	1439436_x_at	6.398691331	5.518043993	1.429752457	0.25910494	2.694004867	0
	11598	1435627_x_at	7.295272973	5.505622242	1.613683875	0.293097456	3.060322884	0
	5727	1422462_at	4.935462077	5.499137856	1.509005256	0.274407606	2.846137292	0
	11560	1435415_x_at	7.128977356	5.470768235	1.683671509	0.307757784	3.212444454	0
	17546	1460364_at	5.054622729	5.462528365	1.255133332	0.229771499	2.386892069	0
	15157	1450993_at	4.311048973	5.454114984	1.042169212	0.191079435	2.059321687	0
	13391	1448777_at	6.240924703	5.413802276	1.391105402	0.25695534	2.622795641	0
	5725	1422460_at	6.552403169	5.366791754	1.52915577	0.284929217	2.886168982	0
	11206	1434079_s_at	6.286912173	5.325313138	1.365153544	0.256351788	2.576037408	0
	6888	1423809_at	5.269848541	5.300004655	1.225147806	0.23115976	2.337793994	0
	5343	1422016_a_at	3.889287704	5.294611439	1.195977729	0.225885836	2.29100043	0
	509	1416258_at	5.24747701	5.293875984	1.619763591	0.305969312	3.07324672	0
	1868	1417719_at	5.604109284	5.291753144	1.501754408	0.283791471	2.831868763	0
	194	1415922_s_at	7.921780456	5.275739459	1.487433825	0.281938454	2.803897916	0
	4164	1420627_a_at	8.498877173	5.246140958	4.069553171	0.775723185	16.79026588	0
	13280	1448650_a_at	4.862987188	5.166398697	1.376161906	0.266367733	2.595768828	0
	7481	1424511_at	5.720575727	5.092528882	1.563450391	0.307008645	2.955598683	0
	11398	1434748_at	3.668487884	5.084119292	1.59152728	0.313038933	3.01368218	0
	10931	1432392_at	3.196085091	5.076218588	1.524913474	0.30040343	2.877694564	0
	12029	1437226_x_at	7.984596377	5.072336018	1.502777422	0.296269296	2.833877551	0
	3939	1420370_s_at	5.748389662	5.026607952	4.941668471	0.983102028	30.73197269	0
	2155	1418035_a_at	6.990317705	4.996018789	1.129371691	0.226054332	2.187634457	0
	3938	1420369_a_at	5.855085671	4.982625599	4.913170347	0.986060512	30.13086837	0
	2430	1418334_at	6.299546457	4.971940417	1.680786697	0.338054473	3.20602727	0
	13089	1448441_at	7.734063115	4.963183229	1.19135508	0.240038504	2.283671408	0
	2156	1418036_at	7.160320501	4.950618192	1.14830749	0.231952343	2.21653707	0
	9159	1426652_at	6.150137372	4.942139079	1.369103781	0.277026559	2.583100511	0
	11490	1435122_x_at	6.263797548	4.915998427	1.248915784	0.254051299	2.376627473	0
	3802	1420029_at	5.338974056	4.910984353	1.486662578	0.302721913	2.802399387	0
	3801	1420028_s_at	6.437622767	4.904480829	1.358034561	0.276896701	2.563357255	0
	16716	1454221_a_at	3.772118629	4.887587883	1.443430797	0.295325799	2.719668471	0
	14147	1449705_x_at	6.359744088	4.885910545	1.35215084	0.276744903	2.552924444	0
	9160	1426653_at	6.014169524	4.884380609	1.384248687	0.283403117	2.610359823	0
	6152	1422946_a_at	6.260766218	4.850863855	1.225527505	0.252641084	2.338409353	0
	13640	1449060_at	3.904559464	4.850272955	1.436880212	0.296247289	2.707347755	0
	12159	1437611_x_at	3.992026569	4.849542106	1.515034724	0.312407788	2.858057068	0
	17018	1455791_at	4.409477962	4.843130293	1.39401337	0.287833134	2.628087609	0
	10565	1430545_at	5.175343509	4.819681317	1.900128839	0.394243668	3.732465277	0
	214	1415945_at	5.470109192	4.809681261	1.436619291	0.298693243	2.706858159	0
	924	1416698_a_at	8.06785693	4.77385917	1.13388259	0.23751907	2.194485276	0
	6801	1423714_at	5.608599183	4.736057434	1.049828274	0.221667133	2.070283404	0
	1174	1416962_at	5.350268644	4.734278018	1.158832564	0.244774929	2.232766779	0
	6920	1423847_at	4.602801225	4.708771422	1.474665324	0.313174115	2.779191649	0
	2365	1418264_at	4.558009085	4.705603764	1.407783827	0.299171774	2.653292683	0
	10389	1429294_at	4.525648412	4.670340141	1.232858266	0.263976119	2.350321744	0
	2422	1418326_at	6.869178553	4.660982887	1.588587176	0.340826648	3.007546777	0
	10959	1432538_a_at	4.922653195	4.65383625	1.069889324	0.229894063	2.099272316	0
	13549	1448953_at	4.253919091	4.652679645	1.036283685	0.222728355	2.050937723	0
	7174	1424144_at	5.848235651	4.650760968	1.158398638	0.249077225	2.23209532	0
	17181	1456240_x_at	6.396334498	4.641445474	1.014234085	0.218516859	2.019830297	0
	5803	1422547_at	7.377999494	4.63409062	1.051534776	0.226912864	2.072733702	0
	7173	1424143_a_at	6.139826664	4.609942565	1.143695834	0.248093293	2.209463095	0
	16474	1452917_at	5.173423474	4.603748706	1.152389691	0.250315507	2.222817789	0
	11308	1434420_x_at	6.269957164	4.596369273	0.904139247	0.196707269	1.871427614	0
	5547	1422252_a_at	4.259063492	4.573175869	1.273778197	0.278532519	2.417939583	0
	778	1416544_at	5.575182172	4.549048736	1.207531831	0.265447108	2.309422017	0
	6788	1423700_at	4.962924415	4.541411669	1.051101699	0.231448231	2.072111589	0
	1336	1417139_at	5.066805264	4.535330083	1.118639691	0.246650116	2.171421339	0
	10390	1429295_s_at	4.982032713	4.53355562	1.230010002	0.271312432	2.34568616	0
	13605	1449018_at	7.619764575	4.513005776	1.100808603	0.243919165	2.144748678	0
	10385	1429270_a_at	6.056529082	4.509302769	1.371215616	0.30408595	2.586884454	0
	654	1416410_at	6.192065643	4.506830264	1.083058635	0.240314938	2.118522769	0
	6771	1423682_a_at	6.594011637	4.502012954	0.974578487	0.216476162	1.965066978	0
	6772	1423683_at	6.535033957	4.501993272	0.969105399	0.215261405	1.957626314	0
	7961	1425099_a_at	6.191967454	4.469485395	1.06855099	0.239076962	2.097325803	0
	1225	1417019_a_at	4.782520954	4.464959714	1.245476525	0.278944628	2.370968549	0
	15067	1450886_at	3.986843411	4.461778969	1.229316079	0.27552151	2.344558179	0
	10895	1432179_x_at	2.598844039	4.447963735	1.161921408	0.261225468	2.237552307	0
	3793	1419998_at	3.880094874	4.42957422	1.212646155	0.273761336	2.317623398	0
	5579	1422286_a_at	6.601340248	4.415328192	1.206789307	0.273318144	2.308233712	0
	151	1415875_at	4.253585771	4.405395919	1.087694037	0.246900405	2.125340564	0
	12894	1448226_at	4.779679029	4.386304805	1.483620065	0.338239163	2.79649561	0
	16059	1452115_a_at	3.925222296	4.36918611	1.176651122	0.269306707	2.260514421	0
	16001	1452042_a_at	5.149336775	4.352642297	0.869313689	0.199720912	1.826793662	0
	8935	1426362_at	5.129240053	4.351378668	0.879842071	0.202198461	1.84017385	0
	15220	1451065_a_at	6.515420982	4.348714455	1.176325559	0.270499609	2.260004365	0
	13286	1448656_at	6.405845607	4.332412396	1.10029811	0.253968923	2.143989901	0
	379	1416120_at	4.78062795	4.329118842	1.447081318	0.334266942	2.726558894	0
	17358	1459816_x_at	4.912855079	4.308085676	0.923305317	0.214319163	1.896455234	0
	11313	1434437_x_at	5.045734895	4.300684588	1.458663552	0.339170084	2.748536335	0
	2059	1417926_at	5.236934941	4.300304383	1.017417628	0.236592003	2.024292305	0
	7938	1425072_at	4.199382193	4.292139187	1.299663088	0.302800779	2.461713877	0
	1613	1417445_at	4.190433825	4.290597739	1.11700123	0.260336974	2.168956667	0
	12363	1438287_x_at	5.144618704	4.285792023	1.493686073	0.348520429	2.816075616	0
	542	1416291_at	7.332415512	4.277430843	0.909231774	0.212564927	1.878045185	0
	11693	1436000_a_at	4.307903032	4.273332442	1.248400412	0.292137443	2.375778625	0
	12636	1439269_x_at	5.827784915	4.266721366	0.993169055	0.232771013	1.990552683	0
	1036	1416818_at	5.652718501	4.258307192	0.874393881	0.205338375	1.833237727	0
	2070	1417939_at	4.156585224	4.252588951	1.208770892	0.284243529	2.311406319	0
	17284	1456583_x_at	5.163192638	4.249707116	0.843220204	0.198418428	1.79405013	0
	255	1415993_at	6.936340548	4.247833996	0.968820208	0.228073933	1.95723937	0
	12803	1448127_at	6.100036701	4.245440038	1.02521454	0.241486049	2.035262021	0
	8033	1425184_at	2.564789782	4.213392737	1.097377524	0.260449854	2.139654006	0
	213	1415944_at	8.241073875	4.205501466	1.508127237	0.358608183	2.84440567	0
	10354	1429103_at	6.492448577	4.197787329	0.825869531	0.19673925	1.772603087	0
	541	1416290_a_at	7.433412031	4.193899639	0.900212879	0.214648169	1.866341354	0
	13843	1449293_a_at	4.246069359	4.1923771	1.229407509	0.293248312	2.344706768	0
	16136	1452241_at	6.073206279	4.191318664	0.86054329	0.205315644	1.815721947	0
	154	1415878_at	6.111526841	4.191210621	1.004683116	0.239711913	2.006502726	0
	2997	1418969_at	4.5372831	4.180164236	1.229984315	0.29424306	2.345644396	0
	12831	1448158_at	7.970828266	4.174774218	1.502612848	0.359926734	2.833554297	0
	15900	1451915_at	5.816673337	4.172341256	1.406821399	0.337177933	2.65152325	0
	802	1416568_a_at	4.682671696	4.167869203	1.136164339	0.272600766	2.197958793	0
	17458	1460247_a_at	4.426305506	4.165177526	1.22326156	0.293687737	2.334739453	0
	895	1416666_at	8.31394263	4.160223167	1.897935322	0.456209979	3.726794636	0
	16972	1455579_at	4.643448268	4.158228153	4.079279594	0.981013894	16.90384565	0
	15742	1451698_at	1.272108123	4.150043226	1.801615243	0.434119633	3.486103115	0
	2402	1418305_s_at	7.97542935	4.148721485	1.067452762	0.2572968	2.095729855	0
	11965	1437033_a_at	4.605156169	4.143448152	1.224035201	0.29541463	2.335991785	0
	4659	1421197_a_at	4.80596619	4.139613711	1.127357315	0.272333941	2.184582083	0
	10706	1431375_s_at	5.908473286	4.132591517	0.858948487	0.207847421	1.813715896	0
	12484	1438694_at	4.695376536	4.13069709	4.050904932	0.980683125	16.57463198	0
	2069	1417938_at	4.63013686	4.1281815	1.188103747	0.287803176	2.278530602	0
	7533	1424572_a_at	6.810975846	4.120391267	0.975445537	0.236736143	1.966248326	0
	5320	1421986_at	5.997143674	4.119427621	1.071603579	0.260134096	2.101768219	0
	3479	1419494_a_at	8.299234043	4.116111037	1.064330365	0.258576689	2.091199013	0
	3386	1419397_at	5.184735436	4.115141737	1.114763302	0.270893051	2.16559476	0
	10453	1429692_s_at	5.95755322	4.113374677	1.452145408	0.353030181	2.736146367	0
	17031	1455814_x_at	6.745843556	4.112908249	1.075473372	0.261487324	2.107413436	0
	292	1416031_s_at	5.94911076	4.110764962	0.94853452	0.230744041	1.929911271	0
	14143	1449698_at	3.884647364	4.09492662	1.162698867	0.283936435	2.238758434	0
	2644	1418572_x_at	7.452456118	4.083064205	1.345114494	0.329437507	2.540503575	0
	11834	1436708_x_at	6.739077833	4.079341985	1.017517198	0.249431698	2.02443202	0
	3478	1419493_a_at	8.578724695	4.077880235	1.038469088	0.254659045	2.054046849	0
	9101	1426580_at	4.541498577	4.076964359	1.095199176	0.26863104	2.136425747	0
	2643	1418571_at	7.538379974	4.073927093	1.336633578	0.328094624	2.525612975	0
	138	1415860_at	6.982872496	4.073725964	0.948949066	0.232943766	1.930465894	0
	12411	1438461_at	4.789041148	4.067747165	1.031804142	0.253654935	2.044579473	0
	11841	1436730_at	4.829694549	4.066023836	1.125267384	0.276748841	2.181419725	0
	6693	1423589_at	6.290523343	4.064052129	1.083373315	0.26657466	2.118984911	0
	13503	1448899_s_at	4.564395475	4.060078652	1.180605828	0.29078398	2.266719429	0
	6716	1423620_at	5.885045579	4.056700788	0.932675661	0.229909897	1.908812851	0
	291	1416030_a_at	6.038720214	4.052263129	0.933958344	0.230478208	1.910510708	0
	10270	1428699_at	4.306657633	4.040959839	1.226926814	0.30362262	2.340678541	0
	4050	1420499_at	6.285656619	4.040558795	1.382173458	0.342074829	2.606607677	0
	11640	1435804_at	6.433250133	4.034732326	0.955973406	0.236936017	1.939888062	0
	12324	1438168_x_at	6.738863547	4.031758857	1.050366676	0.260523189	2.071056162	0
	6736	1423643_at	6.64383267	4.026362739	1.043001739	0.259043163	2.060510391	0
	5946	1422704_at	5.739170909	4.026088322	1.458373577	0.362230895	2.747983949	0
	2700	1418630_at	5.186387716	4.023821276	0.937552702	0.233000583	1.915276526	0
	4161	1420624_a_at	7.892156197	4.017324119	1.024571954	0.25503841	2.034355704	0
	4556	1421082_s_at	6.985394578	4.015387689	0.961699036	0.239503408	1.9476022	0
	1527	1417352_s_at	6.7902172	4.013712274	0.917563796	0.228607268	1.888922872	0
	4170	1420633_a_at	5.538357647	4.008932533	3.928428537	0.979918845	15.22561436	0
	11722	1436170_a_at	5.55097368	4.004081546	3.927142807	0.980784922	15.21205133	0
	1528	1417353_x_at	6.798476984	3.999741513	0.917057114	0.229279095	1.88825959	0
	11821	1436682_at	5.419168221	3.995549356	1.54780409	0.387382047	2.923717846	0
	1526	1417351_a_at	6.883055476	3.989854825	0.905331988	0.226908504	1.872975448	0
	16339	1452571_at	3.091638011	3.987950603	0.882359784	0.221256448	1.843388025	0
	17080	1455946_x_at	5.700973829	3.98208711	1.51335942	0.380041767	2.854740127	0
	2071	1417940_s_at	4.366616155	3.981651809	1.176516666	0.295484568	2.260303757	0
	4557	1421083_x_at	7.012033464	3.979367722	0.950449651	0.238844389	1.932474867	0
	12047	1437279_x_at	8.65243116	3.976945369	1.455104754	0.365885024	2.741764681	0
	13269	1448638_at	4.80935352	3.972617639	0.8781033	0.221038967	1.837957364	0
	3223	1419218_at	4.564700577	3.969933958	0.968445082	0.243944885	1.95673052	0
	212	1415943_at	8.66130566	3.969847578	1.412797326	0.355882008	2.66252916	0
	5945	1422703_at	5.402551117	3.968901415	1.453549935	0.36623483	2.738811424	0
	14743	1450496_a_at	3.340701584	3.959469228	1.202742525	0.303763574	2.301768154	0
	2721	1418656_at	6.011748998	3.950563051	1.108581596	0.280613569	2.156335402	0
	6692	1423588_at	6.227155325	3.943394079	1.033748545	0.262146903	2.047336928	0
	8700	1426067_x_at	6.330484565	3.939730908	1.149802109	0.291847879	2.218834572	0
	17002	1455719_at	6.756732812	3.935565841	0.875104783	0.222358059	1.834141295	0
	4555	1421081_a_at	6.920103819	3.929570419	0.942873303	0.239943099	1.922353029	0
	12130	1437511_x_at	5.340268847	3.917198695	1.118147392	0.285445666	2.170680499	0
	12512	1438817_at	3.783838059	3.915250364	1.006894107	0.257172342	2.009580133	0
	13536	1448938_at	6.841668457	3.91323224	1.194370862	0.305213386	2.288450144	0
	10984	1433437_at	5.675115709	3.89642182	1.491613419	0.382816206	2.812032793	0
	12040	1437262_x_at	5.370220486	3.896031394	1.136913682	0.291813275	2.19910072	0
	8341	1425601_a_at	7.108861908	3.89289136	1.111426242	0.285501479	2.160591369	0
	12374	1438320_s_at	6.408334144	3.888624789	0.902689674	0.232135967	1.869548209	0
	4495	1421015_s_at	5.308083994	3.88689261	0.818686695	0.210627557	1.763799651	0
	3588	1419620_at	4.251481772	3.876715678	0.867729498	0.223831091	1.824788802	0
	1408	1417219_s_at	7.014864529	3.875617484	1.382021728	0.356593945	2.606333552	0
	16668	1454011_a_at	4.785987343	3.875611626	1.024723393	0.264403014	2.03456926	0
	13988	1449455_at	5.395296948	3.874753138	1.185188696	0.305874634	2.273931344	0
	13369	1448752_at	6.994021091	3.874717319	1.864234163	0.481127785	3.640746175	0
	14011	1449481_at	5.958056149	3.871082479	1.076168136	0.278001862	2.108428554	0
	17352	1458219_at	4.686175103	3.870375026	1.279015537	0.330462947	2.426733255	0
	3013	1418985_at	4.423676664	3.870080513	1.088389316	0.281231698	2.126365078	0
	9455	1427094_at	5.360396105	3.859080067	1.093882856	0.283456896	2.134477354	0
	15357	1451230_a_at	7.781410053	3.849200135	0.994138169	0.258271364	1.991890264	0
	13641	1449061_a_at	4.295673224	3.839960445	0.924707049	0.240811608	1.898298738	0
	968	1416746_at	5.954654124	3.837360778	1.087506073	0.283399486	2.125063678	0
	10109	1428132_at	6.935511341	3.827478302	0.961757651	0.251277101	1.947681331	0
	17241	1456447_at	5.653815543	3.821147112	1.188240354	0.310964304	2.278746363	0
	9911	1427832_at	2.901647402	3.819766538	0.851898668	0.223023753	1.80487468	0
	467	1416214_at	6.887868472	3.818139983	0.906742969	0.237482903	1.874808146	0
	14144	1449699_s_at	4.568185705	3.81644454	1.118035372	0.292952082	2.17051196	0
	16933	1455384_x_at	6.530652082	3.809589065	0.883146729	0.231822045	1.84439381	0
	17263	1456528_x_at	6.928585342	3.809337053	0.98452349	0.258450086	1.97865967	0
	7796	1424895_at	5.452334775	3.809221748	1.045421916	0.274445014	2.063969879	0
	13169	1448528_at	6.604987681	3.798001063	1.101719387	0.290078746	2.146103102	0
	11278	1434324_x_at	5.982735705	3.797201433	1.164695029	0.306724584	2.2418582	0
	13775	1449217_at	5.922906472	3.786618263	0.826651239	0.218308576	1.773563813	0
	584	1416336_s_at	6.085082612	3.785619867	0.975788031	0.257761758	1.966715166	0
	13273	1448643_at	6.729575404	3.785609083	0.781046887	0.206320005	1.718377355	0
	11905	1436902_x_at	7.233551377	3.779124617	1.338662752	0.354225618	2.529167791	0
	11639	1435803_a_at	7.145032363	3.775294785	0.8401278	0.222533033	1.790208719	0
	1393	1417204_at	7.152058158	3.76866088	0.945003892	0.250753231	1.925194079	0
	11277	1434323_at	5.941113123	3.765281302	1.170513591	0.310870158	2.250918141	0
	739	1416503_at	6.152916667	3.765210935	1.138523373	0.302379705	2.201555742	0
	7857	1424971_at	4.1656266	3.764447653	0.952491284	0.253022853	1.935211549	0
	16179	1452304_a_at	7.589487042	3.762042617	1.016019773	0.270071309	2.022331879	0
	11240	1434190_at	5.174517903	3.754934521	1.0817311	0.288082547	2.11657425	0
	16184	1452315_at	4.855150707	3.752702809	1.320371543	0.351845486	2.497304156	0
	8212	1425416_s_at	2.018637137	3.749203364	1.620588426	0.432248739	3.075004296	0
	7329	1424321_at	5.551751246	3.746329045	0.962008116	0.256786872	1.948019496	0
	2459	1418369_at	4.5417437	3.739526676	0.889812971	0.237948021	1.852935897	0
	676	1416433_at	5.015986257	3.736560758	0.994101217	0.266047117	1.991839245	0
	14468	1450157_a_at	4.705101329	3.733549187	1.100480083	0.294754409	2.144260348	0
	1758	1417599_at	6.337001014	3.730038	0.884962591	0.237252969	1.846716735	0
	10655	1431117_x_at	4.628116327	3.725001759	0.977952846	0.262537553	1.969668507	0
	11532	1435306_a_at	5.153459102	3.720107169	1.312620788	0.352844885	2.483923579	0
	7645	1424705_at	4.220795762	3.718074485	0.775017102	0.208445825	1.711210336	0
	16412	1452680_at	7.414513823	3.716707402	0.836434697	0.225047228	1.785631889	0
	1746	1417587_at	4.753288966	3.715538923	0.791427448	0.213004752	1.730786111	0
	809	1416575_at	5.697807788	3.715398483	1.036794094	0.27905327	2.05166345	0
	6946	1423879_at	6.779470833	3.713386907	0.832412935	0.22416542	1.780661063	0
	8018	1425166_at	5.068613254	3.712327559	0.887032886	0.238942516	1.849368711	0
	12412	1438462_x_at	5.927772215	3.700335363	0.813185463	0.219759936	1.757086801	0
	60	1415772_at	6.681481792	3.699564052	0.971105024	0.262491745	1.960341533	0
	10699	1431350_at	5.743545228	3.699196769	1.184729366	0.320266652	2.273207477	0
	16183	1452314_at	5.097560359	3.694884564	1.307596557	0.353893751	2.475288282	0
	10108	1428131_a_at	7.093211801	3.693501847	0.924451834	0.250291423	1.897962955	0
	14681	1450422_a_at	5.02227144	3.692174557	0.872023398	0.23618152	1.83022802	0
	1394	1417205_at	6.465878537	3.690830284	0.960022795	0.260110252	1.945340631	0
	17441	1460227_at	8.060171871	3.690503573	1.490730082	0.403936767	2.810311561	0
	507	1416256_a_at	7.454271438	3.689705888	0.737102013	0.199772566	1.666824271	0
	8084	1425248_a_at	3.712876921	3.689094261	1.019379208	0.276322353	2.027046533	0
	1745	1417586_at	5.207268	3.670048603	0.762960707	0.207888448	1.696969584	0
	4527	1421052_a_at	5.249625832	3.669792973	1.067151033	0.290793252	2.095291595	0
	16248	1452414_s_at	6.055346336	3.659948129	0.685798903	0.187379405	1.608592505	0
	6436	1423289_a_at	4.893016597	3.658747808	0.976444322	0.266879373	1.96761004	0
	12039	1437256_at	5.390290984	3.658343324	0.929089863	0.253964645	1.904074415	0
	5947	1422705_at	7.213730827	3.654465678	1.301699298	0.356194151	2.465190775	0
	1501	1417323_at	2.204572935	3.650564052	1.595161872	0.436963124	3.021284143	0
	2054	1417921_at	6.395523045	3.646848558	0.80457744	0.220622663	1.746634134	0
	12014	1437185_s_at	7.604406421	3.64299669	1.289237436	0.353894759	2.443988397	0
	12802	1448126_at	5.312417422	3.642548829	1.000773074	0.274745273	2.001071995	0
	1242	1417038_at	6.810235781	3.637654602	0.930099732	0.255686653	1.90540771	0
	11621	1435731_x_at	5.32958269	3.630748839	1.082681193	0.298197766	2.117968588	0
	14467	1450156_a_at	4.777895974	3.630651362	1.083695874	0.298485248	2.119458729	0
	10188	1428363_at	5.856011984	3.629968601	1.06411093	0.293146043	2.090880964	0
	5319	1421985_a_at	7.165552326	3.624737075	0.778439559	0.214757524	1.715274602	0
	3451	1419466_at	8.689861086	3.624387272	1.68446494	0.464758541	3.21421167	0
	7375	1424380_at	6.287309626	3.622840579	0.854470096	0.235856389	1.808094517	0
	16174	1452295_at	7.114797885	3.620051493	1.302055507	0.359678725	2.465799519	0
	8085	1425249_a_at	3.676012912	3.606809474	0.961465113	0.266569421	1.947286437	0
	2698	1418628_at	6.188209559	3.602951964	0.760333999	0.211030845	1.693882731	0
	421	1416166_a_at	5.751079306	3.588241827	1.051241573	0.29296843	2.072312498	0
	9753	1427541_x_at	4.69614236	3.579884039	1.072416899	0.299567496	2.102953425	0
	7301	1424291_at	6.257797018	3.578627419	0.7865908	0.219802373	1.72499335	0
	15014	1450826_a_at	8.152467999	3.57269631	1.816170864	0.508347395	3.521453088	0
	8576	1425908_at	6.341250905	3.568701982	0.911521697	0.255421075	1.881028485	0
	304	1416043_at	4.792486815	3.566636424	1.176772763	0.329939086	2.260705026	0
	4517	1421038_a_at	6.497312924	3.566342011	1.610916523	0.451699954	3.054458253	0
	7302	1424292_at	4.383015393	3.564987498	1.131788841	0.317473439	2.191302781	0
	10747	1431611_a_at	6.090351511	3.563040664	1.175329947	0.329867116	2.258445261	0
	13168	1448527_at	7.419617752	3.560754936	1.002959679	0.281670516	2.004107198	0
	970	1416748_a_at	5.78499555	3.560006642	0.782113698	0.219694449	1.719648492	0
	12314	1438150_at	3.700708595	3.559598012	1.395017903	0.391903214	2.629918156	0
	17049	1455867_at	5.074621549	3.552706703	1.054271732	0.296751694	2.076669646	0
	11968	1437036_at	5.075047217	3.550236177	1.032871739	0.29093043	2.046093026	0
	16117	1452210_at	4.25060415	3.550158736	0.929811079	0.261906903	1.905026516	0
	5686	1422414_a_at	7.457877448	3.548159599	0.929394503	0.261937062	1.904476522	0
	11969	1437037_x_at	5.232619929	3.547194107	0.992237842	0.27972471	1.98926826	0
	12089	1437389_x_at	6.31125698	3.544047605	0.775890231	0.218927711	1.712246286	0
	1667	1417503_at	6.538173978	3.543646131	0.653154012	0.18431694	1.572602456	0
	61	1415773_at	7.306645134	3.542900024	0.851417758	0.24031662	1.80427314	0
	16712	1454197_a_at	5.883495881	3.540142534	0.663937303	0.187545359	1.584400765	0
	8767	1426151_a_at	7.305855003	3.540097311	1.031247042	0.291304716	2.043790107	0
	9382	1426988_at	4.650632638	3.537477789	0.943698978	0.266771704	1.923453533	0
	1442	1417256_at	6.277558404	3.537240052	2.553436045	0.721872422	5.870307371	0
	17175	1456212_x_at	6.262127083	3.53374811	0.97559962	0.276080691	1.966458336	0
	16434	1452743_at	5.57339767	3.531808018	0.76682465	0.217119573	1.701520638	0
	303	1416042_s_at	6.048167147	3.529815597	1.025858798	0.290626739	2.036171102	0
	8507	1425815_a_at	5.037013056	3.527641112	1.059395962	0.300312852	2.08405877	0
	10233	1428572_at	6.888693163	3.524893965	1.408204251	0.399502585	2.654066007	0
	15640	1451574_at	5.433947904	3.524375608	0.872802852	0.247647512	1.831217115	0
	465	1416212_at	7.032561851	3.521356998	0.86851108	0.246641019	1.825777651	0
	6901	1423823_at	5.804098785	3.51866769	0.761088346	0.216300149	1.694768649	0
	13830	1449279_at	9.857412926	3.516517181	2.089386076	0.594163477	4.255669388	0
	12752	1448000_at	2.291721307	3.514346872	0.793974108	0.22592366	1.733844009	0
	2057	1417924_at	3.325032793	3.512574825	0.962525094	0.274022659	1.948717677	0
	16326	1452542_x_at	4.362910358	3.508444374	0.795702219	0.226796305	1.735922113	0
	820	1416586_at	6.809323883	3.506447412	1.211787928	0.345588508	2.316245106	0
	11678	1435945_a_at	6.875280287	3.50481677	1.582492585	0.451519349	2.994868349	0
	13732	1449167_at	6.176256889	3.498492099	1.27690987	0.364988639	2.423193931	0
	909	1416683_at	7.955329538	3.49425535	0.866293089	0.247919228	1.822972868	0
	1549	1417376_a_at	6.472763227	3.491400284	1.162452985	0.332947497	2.238376909	0
	1547	1417374_at	7.644933487	3.490955941	0.881793822	0.252593799	1.842665016	0
	7281	1424268_at	7.531553804	3.490038326	1.331227838	0.381436452	2.516167279	0
	7372	1424377_at	5.930438345	3.489238599	0.795476494	0.227979965	1.735650531	0
	8045	1425198_at	5.536473981	3.488531046	1.080246167	0.309656458	2.11439683	0
	14281	1449930_a_at	6.20883675	3.483935509	0.792864119	0.227577151	1.732510528	0
	3450	1419465_at	8.631423687	3.480571875	1.617556324	0.464738664	3.068548367	0
	14391	1450060_at	7.178908485	3.4798047	2.019064571	0.580223531	4.053209008	0
	5948	1422706_at	7.49952647	3.47888401	1.239305528	0.356236518	2.360848604	0
	3172	1419157_at	5.48777132	3.477447713	0.973141566	0.279843623	1.96311075	0
	2337	1418234_s_at	6.017589183	3.471870617	0.966679743	0.278431961	1.95433765	0
	326	1416065_a_at	5.964855731	3.470023083	0.898301577	0.258874813	1.863870436	0
	9887	1427764_a_at	4.787582587	3.469609344	0.774969219	0.223359215	1.711153542	0
	13740	1449176_a_at	4.574842142	3.467215998	1.163763381	0.335647788	2.240410944	0
	9218	1426744_at	5.91555601	3.465649274	0.830496895	0.23963674	1.77829774	0
	4465	1420979_at	5.849054901	3.461053968	0.973348861	0.281229033	1.963392842	0
	13850	1449300_at	4.858174378	3.460783687	1.022353796	0.295411065	2.031230265	0
	15641	1451575_a_at	7.170580681	3.457996933	0.781429156	0.2259774	1.718832732	0
	14398	1450070_s_at	6.039037163	3.449212282	0.978170421	0.283592409	1.969965578	0
	7066	1424021_at	6.129012416	3.448734883	0.829912325	0.240642541	1.777577332	0
	8044	1425197_at	6.115534053	3.447763542	1.018426003	0.295387427	2.025707682	0
	15798	1451766_at	5.554545009	3.445668351	1.080267487	0.313514644	2.114428076	0
	13915	1449370_at	5.589309966	3.441457309	0.986876998	0.286761366	1.981890146	0
	7183	1424156_at	5.690914373	3.44022982	0.811303947	0.235828415	1.754796759	0
	6067	1422847_a_at	6.314779017	3.435855831	0.859935048	0.250282634	1.814956597	0
	11024	1433507_a_at	8.089256115	3.43152949	0.917384869	0.267339934	1.888688618	0
	1550	1417377_at	6.512919339	3.430144458	1.144602147	0.333689196	2.210851534	0
	7065	1424020_at	6.54040627	3.42887947	0.792048795	0.230993478	1.731531694	0
	3171	1419156_at	5.690221502	3.426354659	0.961259992	0.280548889	1.947009593	0
	12627	1439258_at	6.209061104	3.425242385	1.072477836	0.313110056	2.103042253	0
	13708	1449140_at	6.748317257	3.423969453	0.761713096	0.222464922	1.695502716	0
	2056	1417923_at	4.004269382	3.423416731	0.897661824	0.262212256	1.863044099	0
	14728	1450479_x_at	7.449018052	3.41897144	0.788331278	0.230575567	1.72707565	0
	12870	1448199_at	5.870646941	3.418652567	0.876389241	0.256355164	1.835774992	0
	1918	1417774_at	5.600298352	3.417928361	0.982242858	0.287379592	1.975534249	0
	8227	1425435_at	4.979437505	3.416357415	1.239362781	0.362773162	2.360942296	0
	7141	1424105_a_at	4.876696244	3.415404538	0.799453772	0.234072937	1.740442042	0
	11823	1436686_at	5.352899347	3.415368475	1.526484393	0.446945741	2.88082973	0
	6674	1423568_at	8.055430288	3.415205624	0.783907787	0.22953458	1.721788321	0
	11344	1434541_x_at	6.589404185	3.414261522	0.776244452	0.227353543	1.712666741	0
	14727	1450478_a_at	7.28352515	3.41379891	0.796577648	0.23334053	1.736975793	0
	1917	1417773_at	5.734819784	3.412542602	0.983914838	0.288323093	1.977825079	0
	17094	1455977_x_at	6.091260398	3.412402564	1.044974792	0.306228463	2.063330305	0
	12599	1439081_at	5.691620686	3.411696543	0.885939302	0.259677052	1.847967394	0
	13720	1449153_at	7.084694271	3.411107006	1.764025127	0.517141539	3.396444139	0
	8226	1425434_a_at	5.472273856	3.411090469	1.199557856	0.35166404	2.296692732	0
	6673	1423567_a_at	8.16698341	3.409119825	0.787910347	0.231118408	1.72657182	0
	2015	1417876_at	6.013253434	3.408621695	1.295539586	0.380077258	2.454687867	0
	16213	1452359_at	7.993515691	3.408220106	1.040419566	0.305267716	2.056825734	0
	7137	1424101_at	5.415879341	3.405147656	0.847267352	0.248819563	1.79908999	0
	15877	1451884_a_at	5.38461198	3.404575974	1.003347971	0.294705707	2.004646663	0
	6390	1423241_a_at	6.580847161	3.402689065	0.727584554	0.213826341	1.655864423	0
	803	1416569_at	5.916684057	3.401469637	0.813411914	0.239135433	1.757362622	0
	14122	1449645_s_at	6.932393592	3.400298753	0.851818567	0.25051286	1.804774472	0
	12585	1439012_a_at	4.975856475	3.396209804	1.151099984	0.338936653	2.220831573	0
	9705	1427478_at	4.712685249	3.389628742	0.910001847	0.268466524	1.879047903	0
	13176	1448536_at	6.611126753	3.389075968	0.710533624	0.209654086	1.63640928	0
	4234	1420708_at	3.487263429	3.387309636	0.896849813	0.264767591	1.861995792	0
	16543	1453307_a_at	6.792096017	3.386227203	0.688944224	0.203454813	1.612103336	0
	16102	1452174_at	5.856515741	3.382582574	0.806481036	0.238421685	1.748940291	0
	8292	1425536_at	8.033876755	3.382091944	0.970280439	0.286887659	1.959221403	0
	6924	1423851_a_at	5.727113365	3.379334397	1.749207905	0.517619063	3.361739431	0
	6765	1423675_at	5.770385081	3.376460514	0.885433832	0.262237283	1.847320044	0
	16025	1452073_at	4.086515325	3.375066889	1.123630485	0.332920953	2.178946063	0
	6764	1423674_at	5.767001017	3.372675792	0.882190085	0.261569786	1.843171207	0
	1546	1417373_a_at	8.062032438	3.37133156	0.856543845	0.254066926	1.810695365	0
	17119	1456031_at	4.909999517	3.370098607	1.464130734	0.434447446	2.758971844	0
	11778	1436443_a_at	5.556071059	3.360842867	0.825495818	0.245621664	1.772143975	0
	12692	1439455_x_at	7.293190171	3.360546375	0.746713799	0.222200117	1.677966367	0
	17328	1456730_x_at	5.913740623	3.360086818	0.797749394	0.23741928	1.738387125	0
	16413	1452681_at	6.090648558	3.357490661	0.802040402	0.238880903	1.743565306	0
	13684	1449116_a_at	6.073471832	3.356509952	0.798973026	0.238036841	1.739862176	0
	15150	1450984_at	7.796331823	3.355465821	0.88309238	0.263180264	1.84432433	0
	16511	1453100_at	4.597670092	3.354766305	0.779752693	0.2324313	1.716836548	0
	12670	1439416_x_at	4.907624003	3.354386813	1.457892716	0.434622719	2.747068177	0
	13174	1448533_at	6.35672171	3.353354658	0.721938118	0.215288328	1.649396348	0
	11146	1433892_at	2.77586618	3.350396429	1.0776153	0.321638147	2.110544575	0
	10724	1431423_a_at	6.446708247	3.345471633	0.726793576	0.21724697	1.65495682	0
	16470	1452896_at	6.557107284	3.338384681	0.822218574	0.24629234	1.76812292	0
	11824	1436687_x_at	5.59675212	3.336965982	1.478941262	0.443199382	2.787440986	0
	3383	1419394_s_at	7.67375082	3.336006734	2.042621953	0.612295512	4.119936074	0
	67	1415779_s_at	8.843235708	3.332324652	0.764952924	0.229555342	1.699314548	0
	1551	1417378_at	6.61218053	3.331298352	1.101006339	0.330503672	2.145042658	0
	11506	1435177_a_at	7.242449171	3.329631395	0.682102296	0.204858201	1.604476096	0
	7769	1424866_at	5.314554745	3.328590295	0.970113789	0.291448843	1.9589951	0
	7960	1425096_a_at	6.59080594	3.328286117	0.911299554	0.273804451	1.880738871	0
	9262	1426808_at	8.787204321	3.32464509	1.091542168	0.328318404	2.131017098	0
	15592	1451514_at	4.86484963	3.323818512	1.007881657	0.303230051	2.010956197	0
	4233	1420707_a_at	3.659478706	3.323155552	0.84602008	0.254583352	1.797535271	0
	3170	1419155_a_at	5.900155179	3.322812016	0.912976199	0.274760111	1.882925865	0
	17064	1455899_x_at	6.402559569	3.320265001	0.910711625	0.274288837	1.879972587	0
	6079	1422862_at	4.907423331	3.317666138	1.03085075	0.310715638	2.043228778	0
	16881	1455105_at	7.520131523	3.313787064	0.760809087	0.229589009	1.694440628	0
	4404	1420901_a_at	4.448364971	3.312847727	0.981974959	0.296414155	1.97516744	0
	684	1416442_at	6.010557298	3.311778741	0.875316204	0.26430395	1.834410101	0
	3894	1420281_at	3.56186266	3.31027976	1.222740108	0.369376668	2.33389573	0
	2699	1418629_a_at	6.422946725	3.307872136	0.719995708	0.217661288	1.647177134	0
	4051	1420502_at	8.197679934	3.307510272	0.931700986	0.281692545	1.907523705	0
	3269	1419269_at	3.263415496	3.307108246	0.779528463	0.235713017	1.71656973	0
	3447	1419462_s_at	6.604203367	3.306025541	0.81300478	0.245916061	1.756866758	0
	10901	1432227_at	4.011536707	3.304559563	0.955982251	0.289291881	1.939899955	0
	3753	1419913_at	6.498435268	3.303780684	0.728056205	0.220370622	1.656405853	0
	4466	1420980_at	6.029244552	3.303469893	0.924014674	0.279710336	1.897387928	0
	15151	1450985_a_at	8.044245403	3.302310522	0.868116653	0.262881594	1.825278559	0
	9850	1427707_a_at	4.172075489	3.301058408	0.988292881	0.299386669	1.983836159	0
	1012	1416792_at	7.120331002	3.293953347	0.683607215	0.20753397	1.606150647	0
	15318	1451182_s_at	4.99197758	3.292093865	0.643427396	0.195446249	1.562035667	0
	17373	1459987_s_at	7.401063395	3.29194058	0.789901246	0.239950031	1.728956109	0
	7332	1424325_at	5.952848055	3.29135312	0.780218236	0.237050905	1.717390643	0
	9541	1427229_at	6.012691251	3.290131966	1.037790121	0.315425075	2.053080394	0
	9214	1426739_at	5.731523897	3.289366006	0.75074172	0.228232954	1.682657698	0
	810	1416576_at	6.277290203	3.288060835	0.864353972	0.262876515	1.820524268	0
	9553	1427243_at	7.994183981	3.287378598	0.966228009	0.293920514	1.953725808	0
	6078	1422861_s_at	5.174531705	3.286900708	1.004442584	0.305589573	2.006168222	0
	10942	1432426_a_at	7.449270356	3.285423125	0.792321754	0.241162774	1.731859332	0
	12299	1438090_x_at	4.803003821	3.283082644	0.648931648	0.197659249	1.568006618	0
	5176	1421822_at	3.169267494	3.281668187	0.867333458	0.264296513	1.82428794	0
	6010	1422781_at	6.313131712	3.279938661	1.056840369	0.322213455	2.080370331	0
	309	1416048_at	6.884962013	3.277292478	0.880349079	0.268620846	1.840820658	0
	10530	1430274_a_at	5.007093894	3.269864272	0.739905462	0.226280176	1.670066397	0
	11830	1436699_x_at	7.187799205	3.268453043	0.83602952	0.255787527	1.785130469	0
	3621	1419659_s_at	7.397102314	3.268303336	0.719294121	0.220081812	1.646376301	0
	2455	1418363_at	4.501267166	3.265536804	2.179344936	0.667377239	4.529478438	0
	10472	1429783_at	5.169382111	3.265184968	1.008979369	0.309011397	2.012486868	0
	139	1415863_at	7.775674577	3.264413035	0.68149151	0.208763873	1.603796961	0
	6996	1423936_at	6.418873365	3.262894616	0.659719865	0.20218853	1.579775841	0
	9719	1427498_a_at	2.769680291	3.257266553	1.045059438	0.320839398	2.06345137	0
	13139	1448496_a_at	6.820688428	3.256732279	0.764861541	0.234855516	1.699206913	0
	7399	1424409_at	7.762783259	3.254621151	1.47799226	0.454121138	2.785608018	0
	3765	1419936_at	4.025493065	3.25355677	0.805962896	0.247717484	1.748312276	0
	1337	1417140_a_at	7.131708478	3.252821456	0.930579599	0.286083823	1.90604159	0
	5907	1422663_at	3.623693403	3.251780304	0.946756979	0.291150352	1.927534896	0
	6115	1422902_s_at	6.298142441	3.250326739	0.783365272	0.241011238	1.721140977	0
	5712	1422443_at	7.352475975	3.247216058	0.613445227	0.188914201	1.529908347	0
	59	1415771_at	7.619120349	3.244495312	0.76860884	0.236896271	1.703626221	0
	1077	1416860_s_at	6.752220709	3.24143285	0.751087415	0.231714631	1.683060941	0
	734	1416497_at	5.791610222	3.240875054	0.830826249	0.256358618	1.778703756	0
	422	1416167_at	6.111429893	3.2375131	0.954575288	0.294848317	1.938009024	0
	14981	1450786_x_at	5.46264504	3.236610065	0.990617685	0.306066429	1.987035551	0
	6114	1422901_at	6.224920381	3.235306088	0.786795161	0.243190332	1.725237716	0
	10305	1428838_a_at	4.404584084	3.235115579	1.151196658	0.355844059	2.220980394	0
	2310	1418206_at	5.330366798	3.23492377	0.976182269	0.301763608	1.967252674	0
	7307	1424298_at	4.239673865	3.226435427	0.902115317	0.279601231	1.868804065	0
	7164	1424132_at	5.835203632	3.225583835	0.82338344	0.255266483	1.76955112	0
	8886	1426297_at	5.087145095	3.224670425	0.710400122	0.220301621	1.63625786	0
	6113	1422900_at	6.601067	3.22445134	0.775523843	0.240513427	1.711811498	0
	770	1416535_at	5.930626012	3.223400693	0.683077416	0.21191204	1.605560931	0
	5369	1422045_a_at	7.75375114	3.222157394	0.754529514	0.234169043	1.687081319	0
	6063	1422843_at	5.903889045	3.221654434	0.781687016	0.242635277	1.719139975	0
	12166	1437620_x_at	4.243816695	3.221250586	0.912130138	0.283160255	1.881821957	0
	4833	1421413_a_at	5.014166637	3.219640649	0.969297313	0.301057608	1.957886743	0
	10827	1431861_a_at	5.585225541	3.214530331	0.747453026	0.232523246	1.678826366	0
	5383	1422062_at	5.785292988	3.21134889	1.138366791	0.35448244	2.201316811	0
	610	1416363_at	6.144936116	3.210145266	0.798661362	0.248792904	1.739486355	0
	12304	1438096_a_at	6.166291633	3.2096214	0.770192501	0.239963661	1.705497336	0
	6102	1422887_a_at	6.609395224	3.209237752	0.764631965	0.238259682	1.698936541	0
	11147	1433893_s_at	3.044912393	3.208474664	1.060791003	0.330621593	2.086074965	0
	12772	1448061_at	5.859626504	3.208261928	1.149542318	0.358306879	2.218435054	0
	7143	1424107_at	4.925314609	3.207980762	0.885904055	0.276156287	1.847922246	0
	16439	1452758_s_at	7.858572836	3.207975623	0.647580458	0.201865766	1.566538751	0
	9125	1426612_at	5.433421741	3.205801255	0.792018911	0.24705802	1.731495828	0
	5748	1422488_at	5.631632067	3.205230502	0.648765467	0.202408365	1.567826012	0
	12442	1438562_a_at	7.268057514	3.204566014	0.925547953	0.288821622	1.899405522	0
	6543	1423418_at	5.289289585	3.203652028	1.25142417	0.39062425	2.380763264	0
	5862	1422613_a_at	8.777322999	3.201973889	0.636450587	0.1987682	1.554499969	0
	10696	1431339_a_at	7.153693045	3.201792422	0.902684811	0.281931085	1.869541907	0
	11507	1435178_x_at	7.309895445	3.199373158	0.622662232	0.194620071	1.539713824	0
	6925	1423852_at	5.814152497	3.198065571	1.664285015	0.520403656	3.169565353	0
	11359	1434600_at	7.928870378	3.195850697	0.848385574	0.265464709	1.800484992	0
	10828	1431862_x_at	5.686393772	3.194685458	0.736370733	0.230498665	1.665979597	0
	6997	1423937_at	6.366501649	3.194009141	0.648826892	0.203138708	1.567892766	0
	1119	1416906_at	7.313457626	3.192849257	0.616718967	0.193156306	1.533383931	0
	3893	1420280_x_at	3.58331265	3.192277144	1.175411223	0.368204629	2.258572496	0
	3435	1419448_at	4.070024527	3.190581833	0.794526583	0.249022475	1.734508106	0
	12270	1437974_a_at	4.738404649	3.190075488	0.966704192	0.303034896	1.954370771	0
	1473	1417293_at	6.706650355	3.189809015	0.834099903	0.261488979	1.782744438	0
	11129	1433822_x_at	7.48645933	3.189732461	0.610849673	0.191504987	1.527158362	0
	12035	1437239_x_at	6.958524899	3.188008935	0.860499743	0.269917607	1.81566714	0
	7999	1425142_a_at	7.532144829	3.185898517	0.747848929	0.23473721	1.679287131	0
	15408	1451294_s_at	8.17878963	3.18400765	0.82717013	0.25978899	1.774201821	0
	915	1416689_at	5.836208106	3.182981121	0.866943943	0.272368547	1.823795464	0
	7008	1423948_at	5.456215089	3.182037275	0.754860905	0.237225664	1.68746889	0
	2605	1418530_at	6.410000795	3.178806847	0.894515285	0.281399698	1.858985201	0
	1181	1416969_at	4.710474691	3.177630716	0.883664543	0.278089124	1.845055922	0
	3810	1420042_at	4.955267674	3.177322362	0.944914116	0.297393216	1.925074283	0
	8244	1425460_at	5.286852993	3.175952894	0.827821621	0.260652991	1.775003195	0
	12810	1448134_at	5.456871812	3.173202969	0.823996125	0.259673312	1.770302774	0
	13604	1449017_at	5.053607281	3.171384641	0.907687965	0.286211882	1.876036589	0
	17368	1459918_at	5.938443296	3.167872188	0.852696747	0.269170186	1.805873388	0
	10392	1429301_at	4.844176627	3.167006088	0.74836742	0.236301226	1.67989076	0
	13371	1448754_at	8.592220264	3.163850105	1.676127183	0.529774524	3.195689374	0
	11763	1436384_at	6.553245839	3.161800437	1.005596134	0.318045415	2.007772954	0
	1007	1416787_at	4.735907208	3.160867203	0.818578162	0.258972652	1.763666967	0
	3433	1419446_at	4.328766116	3.158589245	0.785634168	0.248729451	1.723849909	0
	533	1416282_at	7.165841591	3.152484763	0.690667753	0.219086786	1.614030402	0
	7331	1424324_at	6.979554446	3.152229051	0.69467068	0.22037443	1.618514937	0
	2324	1418221_at	4.632729703	3.151040375	1.261692386	0.40040502	2.397768516	0
	7009	1423949_at	7.003193448	3.147476681	0.632696022	0.201016905	1.550459695	0
	17245	1456461_at	4.38670747	3.145750585	0.853807899	0.271416273	1.807264792	0
	639	1416393_at	7.237456367	3.145133845	0.644171167	0.204815184	1.562841171	0
	1748	1417589_at	7.439915435	3.144315833	1.459986694	0.464325714	2.751058264	0
	6886	1423807_a_at	7.845324573	3.141278445	0.839376913	0.267208695	1.789277203	0
	16073	1452131_at	5.455515602	3.137770588	0.931045145	0.296721866	1.906656753	0
	9113	1426596_a_at	5.360237351	3.136637814	0.757075214	0.2413652	1.690060877	0
	12652	1439376_x_at	5.204019046	3.136147582	0.794218737	0.253246608	1.734138032	0
	3811	1420043_s_at	5.294784234	3.135619094	0.866117974	0.276219129	1.822751607	0
	9686	1427452_at	6.830090581	3.135437371	0.962609684	0.307009699	1.948831942	0
	3764	1419935_s_at	4.898468384	3.13436483	0.72272012	0.23057945	1.650290633	0
	9126	1426613_a_at	6.800743827	3.133928683	0.826503985	0.263727758	1.773382796	0
	15997	1452038_at	7.494125431	3.130450343	0.673393264	0.215110668	1.594819625	0
	11684	1435966_x_at	6.190209232	3.130037529	0.968233027	0.309335916	1.95644293	0
	10864	1432043_at	5.6198665	3.12952037	0.963312012	0.307814584	1.949780896	0
	14283	1449933_a_at	5.128694203	3.129023712	0.768646779	0.245650673	1.703671022	0
	7567	1424614_at	6.112452305	3.127348245	0.706961991	0.226057968	1.632363086	0
	10909	1432271_a_at	6.658208368	3.125951516	0.714777965	0.228659325	1.641230608	0
	17133	1456078_x_at	5.119875732	3.125613447	1.322943824	0.423258937	2.501760744	0
	39	1415735_at	8.302224782	3.120345482	0.725140093	0.232390964	1.65306115	0
	13628	1449044_at	5.93012919	3.118307726	0.778809834	0.249754002	1.715714892	0
	13107	1448462_at	7.216361496	3.117718403	0.716387713	0.22977948	1.643062902	0
	11052	1433575_at	6.467271942	3.116375406	0.875189724	0.280835782	1.834249286	0
	14752	1450505_a_at	6.89351656	3.113024494	1.109450815	0.356390005	2.157634978	0
	3260	1419260_a_at	6.877289951	3.109909202	0.780640175	0.251017031	1.717892994	0.050026704
	10306	1428842_a_at	6.201551828	3.106088331	0.733238856	0.236065037	1.662366926	0.050026704
	16640	1453887_a_at	4.54573073	3.104312518	0.955144278	0.307683029	1.938773513	0.050026704
	1609	1417440_at	4.862820227	3.104294255	0.696092765	0.224235432	1.620111117	0.050026704
	5682	1422407_s_at	6.077386129	3.104080268	0.785352628	0.253006546	1.723513534	0.050026704
	3557	1419586_at	5.176416006	3.100165043	0.817845151	0.263806971	1.762771102	0.050026704
	8975	1426410_at	5.259662785	3.10004948	0.758294964	0.244607374	1.69149037	0.050026704
	16720	1454240_at	8.393763383	3.099295978	1.684042911	0.543363049	3.213271561	0.050026704
	2499	1418412_at	8.034710213	3.098301084	1.503696345	0.485329316	2.835683161	0.050026704
	12120	1437480_at	4.92642679	3.096946167	0.818580235	0.264318522	1.7636695	0.050026704
	7462	1424487_x_at	6.211760383	3.096485994	0.913143816	0.294896802	1.883144642	0.050026704
	6169	1422971_at	5.05550803	3.094530847	0.585363411	0.189160632	1.500416893	0.050026704
	16611	1453748_a_at	3.726773632	3.093906572	0.838321264	0.270958817	1.787968431	0.050026704
	6011	1422782_s_at	6.60339524	3.092119457	0.989823856	0.320111778	1.985942505	0.050026704
	2581	1418499_a_at	4.477504043	3.085826161	1.12497848	0.364563142	2.180982933	0.050026704
	4380	1420873_at	5.935163697	3.078799539	0.830747821	0.269828487	1.778607065	0.050026704
	145	1415869_a_at	7.042975604	3.077763194	0.669952446	0.217675111	1.591020524	0.050026704
	7350	1424348_at	5.813276323	3.077297875	0.580159469	0.188528863	1.495014491	0.050026704
	9879	1427749_at	7.776294022	3.077282351	1.416845556	0.460421045	2.670010761	0.050026704
	12459	1438622_x_at	5.385662037	3.073889262	1.279836365	0.416357343	2.428114349	0.050026704
	13621	1449036_at	5.01837192	3.073299639	1.342650845	0.436875997	2.536168931	0.050026704
	12284	1438009_at	6.741933054	3.073257293	1.258612594	0.409537007	2.392655342	0.050026704
	5769	1422509_at	5.609691357	3.071282135	0.860724624	0.280249286	1.815950181	0.050026704
	12805	1448129_at	8.311959471	3.071092399	0.68958463	0.224540502	1.612819101	0.050026704
	12398	1438390_s_at	5.07397083	3.071084666	0.754928162	0.245818088	1.68754756	0.050026704
	12926	1448262_at	6.789968683	3.070566484	0.763652048	0.248700704	1.697782968	0.050026704
	11617	1435715_x_at	7.467728109	3.069785995	0.708475759	0.230789951	1.634076764	0.050026704
	15434	1451323_at	5.958405482	3.068179738	0.844529016	0.275254088	1.795678431	0.050026704
	112	1415829_at	6.772103653	3.067198417	0.823728598	0.268560584	1.769974527	0.050026704
	826	1416592_at	5.42728891	3.06624918	0.816967438	0.266438698	1.761698986	0.050026704
	10986	1433440_x_at	7.049396813	3.064741708	0.645978666	0.210777523	1.564800423	0.050026704
	17101	1455990_at	4.426247416	3.062914518	0.90155105	0.294344176	1.86807328	0.050026704
	17315	1456695_x_at	7.391383905	3.062741345	0.586917123	0.191631306	1.502033638	0.050026704
	13373	1448756_at	8.674802847	3.062048944	1.775337641	0.57978748	3.423181154	0.050026704
Negative genes (450) Downregulated in p53 Mut compared to NML mammary gland
	Row	Gene ID	Gene Name	Score(d)	Numerator(r)	Denominator(s+s0)	Fold Change	q-value(%)	InverseFoldChange
	4567	1421093_at	4.380669189	-8.633905315	-3.014068799	0.349096809	0.123786956	0	8.07839561
	10956	1432517_a_at	3.930481454	-7.372668968	-2.593386858	0.351756856	0.165696283	0	6.035138409
	2889	1418848_at	4.225404538	-7.235015788	-1.998811375	0.27626911	0.250206058	0	3.99670579
	12345	1438211_s_at	5.03827662	-7.15627673	-2.152080952	0.300726346	0.224987858	0	4.444684305
	5061	1421681_at	4.195414893	-7.136677076	-2.017298311	0.282666329	0.24702033	0	4.048249787
	2284	1418174_at	4.819990019	-7.127739598	-2.118405351	0.297205772	0.23030133	0	4.342137318
	7398	1424408_at	3.818739924	-6.972217612	-2.112301975	0.302959846	0.231277693	0	4.323806543
	1834	1417677_at	5.037784013	-6.911322643	-1.69759371	0.245625012	0.308299892	0	3.243595037
	2890	1418849_x_at	3.779605638	-6.570714589	-1.887694958	0.287289142	0.270238483	0	3.700435214
	11659	1435860_at	4.257641965	-6.391545236	-1.474840823	0.230748711	0.359773088	0	2.779529748
	1146	1416933_at	7.157279199	-6.313247548	-1.610010453	0.25502096	0.327595977	0	3.052540535
	2295	1418190_at	3.044117141	-6.235338176	-2.1814676	0.349855539	0.220451378	0	4.536147648
	16151	1452260_at	4.570382945	-6.120255839	-2.865627681	0.468220244	0.137201896	0	7.288529037
	9304	1426867_at	3.760263417	-6.052349277	-2.233099135	0.368964023	0.212701316	0	4.701428362
	9527	1427213_at	5.036844425	-6.046308826	-1.632318931	0.269969493	0.322569306	0	3.100108977
	13142	1448499_a_at	4.044286308	-6.041682656	-2.289869195	0.379011829	0.204494055	0	4.890117717
	2756	1418697_at	3.759508582	-6.008094596	-1.945589475	0.323828036	0.25960868	0	3.851951332
	3296	1419301_at	4.971994077	-5.988033009	-1.97549205	0.329906673	0.254283182	0	3.932623437
	7391	1424400_a_at	4.910023304	-5.952846272	-2.202308507	0.369958908	0.21728967	0	4.602151595
	9761	1427552_a_at	5.682451334	-5.910297571	-1.528049746	0.258540239	0.346745786	0	2.883957184
	863	1416629_at	6.233443762	-5.873247376	-1.734512682	0.295324302	0.300510503	0	3.327670718
	7392	1424401_at	4.257231171	-5.871808623	-2.170660057	0.369674864	0.222109028	0	4.502293342
	7279	1424266_s_at	4.560984964	-5.840071685	-2.608482559	0.44665249	0.163971552	0	6.098618872
	4000	1420437_at	2.975654662	-5.797908236	-3.001559198	0.517696913	0.124864979	0	8.008650704
	2210	1418094_s_at	5.082347062	-5.69694782	-1.913170986	0.335823856	0.265508327	0	3.766360216
	15433	1451322_at	6.627712819	-5.674570407	-2.50208218	0.440928916	0.176521745	0	5.665024441
	14107	1449592_at	3.596610614	-5.643224085	-1.68235146	0.298118847	0.311574386	0	3.209506449
	13938	1449396_at	5.151859762	-5.620630865	-2.503423466	0.445399018	0.176357708	0	5.67029371
	12783	1448104_at	4.688316365	-5.616566557	-1.888460844	0.336230476	0.270095059	0	3.702400192
	13546	1448949_at	4.848065318	-5.615854068	-1.919991592	0.341887729	0.26425605	0	3.784208532
	12538	1438913_x_at	4.343476232	-5.610377334	-2.729183466	0.486452747	0.15081131	0	6.630802416
	2667	1418595_at	4.672059111	-5.601673563	-2.725797359	0.486604107	0.151165691	0	6.615257704
	6715	1423619_at	4.515647472	-5.588147608	-1.81069142	0.324023549	0.285054282	0	3.508103761
	15140	1450974_at	4.060376537	-5.581413814	-1.1918541	0.21353982	0.437739931	0	2.284461454
	12537	1438912_at	4.152086353	-5.511240317	-2.698457525	0.489627991	0.154057676	0	6.491075449
	2559	1418474_at	4.802827681	-5.47124663	-1.148642616	0.209941663	0.451049409	0	2.217052011
	13951	1449416_at	4.010086311	-5.466328784	-1.944508863	0.355724827	0.259803206	0	3.849067211
	3089	1419071_at	3.873902724	-5.463612528	-1.30701911	0.239222511	0.404155081	0	2.474297732
	7053	1424007_at	4.047658682	-5.44584762	-2.288882204	0.420298613	0.204634003	0	4.886773385
	4962	1421564_at	3.232354425	-5.442544407	-1.708459347	0.313908205	0.305986658	0	3.268116351
	2847	1418804_at	4.329219065	-5.384374411	-2.150478595	0.39939247	0.225237884	0	4.439750472
	8832	1426235_a_at	7.232003411	-5.364651009	-1.999223939	0.372666169	0.250134517	0	3.99784888
	11651	1435833_at	3.992839949	-5.318380909	-1.158280888	0.217788253	0.448046108	0	2.231913149
	8833	1426236_a_at	7.600883957	-5.303683414	-2.036198121	0.383921506	0.243805382	0	4.101632179
	3486	1419503_at	4.549305673	-5.229054385	-1.989684424	0.38050559	0.251793959	0	3.971501159
	9605	1427324_at	6.234966904	-5.226555057	-1.355535824	0.259355504	0.390789654	0	2.558921381
	1201	1416992_at	5.009108023	-5.208141864	-1.588612147	0.305024746	0.332491152	0	3.007598833
	7895	1425021_a_at	5.608759121	-5.207230906	-1.189619761	0.22845535	0.438418396	0	2.280926188
	4494	1421014_a_at	2.931745566	-5.194276132	-1.401707464	0.26985617	0.378480935	0	2.642141009
	3088	1419070_at	3.454420991	-5.16804555	-1.247527956	0.241392601	0.421169259	0	2.37434233
	13602	1449015_at	5.310330743	-5.164645823	-2.223173366	0.430459985	0.214169751	0	4.669193461
	14014	1449484_at	4.604492324	-5.162046809	-1.999999096	0.387443038	0.250000157	0	3.999997492
	256	1415994_at	4.806705808	-5.143186848	-2.794757691	0.54339027	0.144109995	0	6.939143928
	9247	1426785_s_at	6.97549953	-5.104749537	-1.803309962	0.353261203	0.286516482	0	3.490200609
	1931	1417788_at	4.636234271	-5.100559649	-1.946565112	0.381637555	0.259433176	0	3.854557132
	7363	1424366_at	5.886576559	-5.094287846	-1.026417209	0.201483944	0.490927807	0	2.036959377
	14051	1449528_at	3.174616554	-5.089810514	-1.925393386	0.378283903	0.263268463	0	3.79840407
	6137	1422926_at	4.079867892	-5.045251596	-1.273768851	0.252468847	0.413577943	0	2.41792392
	12562	1438954_x_at	3.163079521	-5.02728942	-1.95099817	0.38808153	0.258637223	0	3.866419484
	16626	1453836_a_at	6.715461784	-5.021727697	-1.772548683	0.352975866	0.292691208	0	3.416569993
	8122	1425295_at	4.991529293	-5.017202793	-1.810146771	0.360788042	0.285161917	0	3.506779626
	12561	1438953_at	3.123400171	-5.016335204	-1.9490974	0.388550071	0.258978206	0	3.861328779
	2016	1417877_at	6.238539586	-5.012833253	-1.531620745	0.305539935	0.345888572	0	2.891104478
	6559	1423436_at	3.376599671	-5.011538662	-2.135446074	0.426105876	0.227597076	0	4.393729564
	5921	1422678_at	5.289081084	-5.006607554	-1.829577265	0.36543253	0.281347049	0	3.554329092
	9805	1427619_a_at	4.520382901	-4.963837237	-1.399798197	0.281999213	0.37898215	0	2.638646703
	477	1416225_at	3.549135254	-4.952625489	-2.017312529	0.407321841	0.247017896	0	4.048289685
	9042	1426502_s_at	5.549922396	-4.94292582	-1.113344708	0.225240019	0.462221186	0	2.163466389
	14654	1450391_a_at	6.856963731	-4.941756326	-1.789104882	0.362038264	0.289351518	0	3.456003988
	6042	1422820_at	4.436617635	-4.939090505	-1.469108851	0.297445218	0.361205346	0	2.768508307
	10182	1428357_at	4.208634199	-4.934748154	-1.765726759	0.357814969	0.294078505	0	3.400452547
	10057	1428067_at	3.212762474	-4.921110988	-1.423892042	0.289343615	0.372705485	0	2.683083666
	7732	1424815_at	3.777661897	-4.904405264	-1.913991484	0.39025965	0.265357369	0	3.76850285
	1796	1417639_at	4.087148622	-4.890777086	-1.525939648	0.312003516	0.34725331	0	2.879742168
	6560	1423437_at	2.840450448	-4.890488306	-2.08574484	0.426490099	0.235574479	0	4.244941995
	7212	1424186_at	6.795131216	-4.878598522	-2.000401753	0.41003615	0.249930391	0	4.001114051
	14608	1450332_s_at	3.618470645	-4.83349281	-1.212938829	0.250944581	0.431388963	0	2.318093614
	6877	1423797_at	6.36173098	-4.823730281	-1.087708973	0.22549125	0.470507957	0	2.125362567
	4246	1420723_at	3.264582093	-4.820048268	-1.254409001	0.260248224	0.419165243	0	2.385693988
	5920	1422677_at	5.089737738	-4.818782162	-1.756968126	0.364608332	0.295869292	0	3.379870864
	10332	1428943_at	4.392078559	-4.800644525	-1.121037953	0.233518218	0.459762928	0	2.175033999
	13262	1448628_at	4.066740586	-4.798996799	-1.498635558	0.312281008	0.353887925	0	2.825753378
	6606	1423488_at	7.428475389	-4.798647664	-1.792212881	0.373482907	0.288728839	0	3.463457284
	10691	1431331_at	5.944102452	-4.798564592	-1.708862096	0.356119432	0.305901249	0	3.269028819
	2088	1417962_s_at	7.542993506	-4.784395497	-1.989154556	0.415758805	0.251886454	0	3.970042786
	8990	1426434_at	5.038861581	-4.782046659	-1.464354582	0.306219217	0.362397628	0	2.759399958
	8996	1426440_at	7.460828155	-4.779631624	-1.489940554	0.311727068	0.356027219	0	2.808774015
	17136	1456081_a_at	6.331258214	-4.77628027	-1.076348609	0.2253529	0.474227553	0	2.108692324
	11739	1436253_at	4.946791822	-4.776258578	-1.128376773	0.236247003	0.457430106	0	2.186126331
	12338	1438184_a_at	3.421099161	-4.773699778	-1.040974665	0.218064544	0.485999028	0	2.057617282
	677	1416434_at	3.325598395	-4.753818684	-1.16131865	0.244291743	0.447103688	0	2.236617652
	12077	1437345_a_at	6.785166501	-4.74956928	-1.175043138	0.247399937	0.442870517	0	2.257996325
	16200	1452341_at	6.084710479	-4.737978678	-1.112080152	0.234716158	0.462626511	0	2.161570891
	16092	1452159_at	5.863196948	-4.73795315	-1.255059367	0.264894845	0.418976326	0	2.3867697
	7016	1423959_at	4.063849908	-4.733654674	-1.15623874	0.244259208	0.448680771	0	2.22875609
	15473	1451371_at	5.245233146	-4.726223035	-2.033633072	0.430287157	0.244239243	0	4.094346134
	9621	1427345_a_at	4.389516095	-4.7209258	-2.150989755	0.455628799	0.225158094	0	4.441323794
	15869	1451871_a_at	6.847675577	-4.711110582	-1.97179261	0.418540931	0.254936066	0	3.922552102
	6607	1423489_at	7.361513271	-4.703343932	-1.767490018	0.375794338	0.293719302	0	3.404611113
	992	1416772_at	6.140694851	-4.699673552	-1.282916224	0.272979859	0.410963957	0	2.433303414
	1330	1417133_at	6.613041279	-4.686976244	-1.846519803	0.393968244	0.278062326	0	3.596316025
	15582	1451501_a_at	7.104369238	-4.684535626	-1.959169843	0.418220716	0.257176399	0	3.888381688
	3091	1419073_at	3.52110559	-4.682851809	-1.623422942	0.346673994	0.324564487	0	3.081051809
	1886	1417741_at	6.534331886	-4.673728708	-2.385859972	0.510483197	0.191330666	0	5.226553703
	660	1416416_x_at	4.536349641	-4.658627968	-1.538149406	0.330172192	0.344326851	0	2.904217306
	12986	1448330_at	4.502786001	-4.656857168	-1.544590135	0.331680805	0.342793074	0	2.9172118
	55	1415765_at	6.240008128	-4.655359222	-1.10874152	0.238164547	0.463698344	0	2.156574447
	7577	1424626_at	3.434544802	-4.649479575	-1.243112504	0.267365946	0.422460247	0	2.367086627
	13715	1449147_at	5.302893163	-4.643258064	-1.874324457	0.403665795	0.272754621	0	3.666299023
	3660	1419705_at	7.375766391	-4.643064703	-1.509716766	0.325155229	0.351180157	0	2.847541299
	7213	1424187_at	6.266231807	-4.641013946	-1.908334281	0.411189086	0.26639995	0	3.753754453
	2480	1418393_a_at	3.628917632	-4.637581047	-1.409547269	0.303940191	0.376429796	0	2.656537851
	10179	1428333_at	3.693126023	-4.634663991	-2.371028212	0.511585784	0.193307804	0	5.173096885
	5434	1422126_a_at	4.429231215	-4.624872917	-1.042385742	0.225386894	0.485523913	0	2.059630788
	4295	1420776_a_at	5.293190164	-4.617716489	-0.953888335	0.206571438	0.516239223	0	1.937086441
	15725	1451679_at	3.321964752	-4.61752164	-2.472444746	0.535448437	0.180185554	0	5.549834483
	10112	1428143_a_at	6.439760498	-4.611089615	-1.307039825	0.283455741	0.404149278	0	2.474333259
	2128	1418003_at	4.451892718	-4.593672888	-1.877503965	0.408715207	0.272154168	0	3.67438797
	448	1416194_at	5.071687242	-4.592689236	-1.944382528	0.423364706	0.259825957	0	3.848730167
	2064	1417933_at	4.412935816	-4.564603683	-1.882917124	0.412503966	0.271134927	0	3.688200595
	4169	1420632_a_at	6.344522116	-4.558405106	-1.060374673	0.232619666	0.479507514	0	2.085473056
	12425	1438511_a_at	4.47979181	-4.556939904	-1.868603079	0.410056555	0.273838447	0	3.651788164
	7247	1424226_at	4.701607821	-4.550751319	-1.24070177	0.272636689	0.423166765	0	2.363134543
	1909	1417765_a_at	4.160719601	-4.527263087	-2.491699429	0.550376548	0.177796715	0	5.624400889
	16282	1452474_a_at	5.78150435	-4.523827883	-1.745813178	0.385915031	0.298165827	0	3.353838404
	13699	1449131_s_at	4.537836818	-4.521834433	-1.737036862	0.384144286	0.299985181	0	3.333498
	13449	1448839_at	5.431030514	-4.513126839	-1.481605783	0.328288088	0.35809002	0	2.792593883
	13631	1449047_at	3.412831249	-4.471309649	-1.385166029	0.309789779	0.382845438	0	2.612020155
	3116	1419100_at	4.440470136	-4.467746531	-1.807860772	0.404647121	0.285614124	0	3.501227414
	1843	1417687_at	6.33756087	-4.464321448	-1.643282274	0.368092283	0.320127324	0	3.123757098
	15935	1451966_at	4.562680882	-4.457329367	-1.94208379	0.435705695	0.260240285	0	3.842602624
	8365	1425627_x_at	4.215414192	-4.433366866	-1.485734604	0.335125571	0.357066674	0	2.800597401
	16895	1455209_at	3.627078886	-4.425161967	-2.729709901	0.616861015	0.15075629	0	6.633222414
	13698	1449130_at	4.649420063	-4.418777642	-1.73485342	0.39260935	0.300439536	0	3.328456745
	5734	1422471_at	6.132612304	-4.415417705	-1.022016899	0.231465507	0.492427453	0	2.030755989
	7022	1423968_at	3.122261898	-4.413975363	-0.759070339	0.171969773	0.590876964	0	1.692399705
	6973	1423911_at	7.024150633	-4.41369548	-1.499102666	0.33964796	0.353773364	0	2.826668434
	12630	1439262_x_at	5.044080709	-4.408813813	-1.159702839	0.263041917	0.447604722	0	2.234114054
	4801	1421374_a_at	4.787869139	-4.408810806	-1.200338948	0.272259119	0.43517303	0	2.297936525
	8364	1425626_at	3.872324658	-4.392031498	-1.519229922	0.345905972	0.348872087	0	2.866380079
	5261	1421921_at	3.310466271	-4.356044692	-1.166882719	0.267876664	0.445382655	0	2.245260313
	9730	1427513_at	4.462712698	-4.351604207	-1.197934549	0.275285732	0.435898895	0	2.294109968
	8683	1426047_a_at	2.967588414	-4.351248296	-1.035986001	0.238089378	0.487682463	0	2.050514579
	4787	1421355_at	3.567616692	-4.327142061	-1.008387929	0.233037861	0.4971014	0	2.011662008
	15265	1451116_at	5.497145579	-4.312915062	-1.042375641	0.241687032	0.485527312	0	2.059616368
	9418	1427038_at	4.011748914	-4.312455499	-1.825366811	0.423277831	0.282169349	0	3.543971032
	5854	1422605_at	4.064840552	-4.310760308	-1.354571494	0.314230297	0.391050953	0	2.557211512
	13968	1449434_at	6.019275588	-4.309841511	-2.961463602	0.687139793	0.128383918	0	7.789137588
	14699	1450444_a_at	4.796166244	-4.309681663	-1.171419599	0.271811166	0.443984249	0	2.252332154
	17306	1456629_at	5.359508426	-4.297619193	-1.429435115	0.33261093	0.371276237	0	2.693412346
	5085	1421709_a_at	3.312970334	-4.293739246	-1.067427485	0.24860091	0.477169096	0	2.095693136
	8551	1425869_a_at	5.028190881	-4.28492295	-1.100031065	0.256721317	0.466506451	0	2.143593081
	6562	1423439_at	4.278978854	-4.284010662	-2.674362447	0.624266058	0.156652267	0	6.383565452
	14028	1449499_at	4.528254692	-4.277194053	-1.45037935	0.33909599	0.365925193	0	2.732798996
	16138	1452243_at	3.650828479	-4.275451464	-1.086484675	0.254121625	0.470907409	0	2.12355971
	3527	1419552_at	5.059011824	-4.273873487	-1.213927883	0.284034585	0.431093321	0	2.319683351
	12672	1439418_x_at	3.907375111	-4.272125273	-1.349690851	0.315929605	0.39237612	0	2.548575073
	13472	1448864_at	5.451828319	-4.266132419	-0.933144088	0.218733034	0.523715755	0	1.909432722
	4184	1420654_a_at	4.140682163	-4.25566108	-1.284416968	0.301813735	0.41053668	0	2.435835941
	2487	1418400_at	3.812563923	-4.247909886	-1.092271042	0.257131406	0.469022474	0	2.132093995
	4840	1421422_at	3.626938365	-4.241285671	-0.920807189	0.217105675	0.528213402	0	1.89317423
	13654	1449081_at	4.473252919	-4.240358812	-2.234788084	0.527028061	0.212452454	0	4.706935502
	2148	1418028_at	2.481122971	-4.218763066	-1.304047268	0.309106543	0.404988468	0	2.469206113
	7622	1424677_at	3.729281372	-4.215602956	-1.341631107	0.318253669	0.394574299	0	2.534376928
	3437	1419450_at	4.832304482	-4.212008945	-1.004285918	0.238433947	0.498516818	0	2.005950378
	1842	1417686_at	6.588860825	-4.201759434	-1.607243997	0.382516901	0.328224765	0	3.04669271
	333	1416072_at	4.989590392	-4.199825305	-1.955170022	0.465536035	0.2578904	0	3.87761622
	12298	1438082_at	6.109575524	-4.193791159	-1.428500468	0.3406227	0.371516845	0	2.691667989
	988	1416766_at	7.269779689	-4.193216846	-1.024620211	0.24435183	0.49153968	0	2.034423752
	7772	1424869_at	5.711446947	-4.191903767	-1.016829571	0.242569875	0.494201203	0	2.023467351
	14958	1450758_at	3.087973361	-4.190532635	-1.279501148	0.305331389	0.411937923	0	2.427550231
	17010	1455752_a_at	5.966371952	-4.188617605	-0.947912338	0.226306726	0.518382048	0	1.92907915
	4001	1420438_at	3.483674744	-4.187043643	-1.454465833	0.347372981	0.364890164	0	2.740550715
	3288	1419292_at	5.9963555	-4.173939806	-1.422884258	0.340897168	0.372965927	0	2.681210071
	15170	1451007_at	5.58935637	-4.17106516	-0.869037312	0.208349014	0.547512075	0	1.826443736
	8818	1426219_at	6.815147016	-4.1693478	-0.98698478	0.236724022	0.50453114	0	1.982038216
	6024	1422798_at	3.344760818	-4.154366722	-1.297272249	0.312267148	0.406894801	0	2.457637694
	11550	1435370_a_at	4.349040231	-4.154021613	-2.244616021	0.540347699	0.211010103	0	4.739109582
	12219	1437782_at	3.124231692	-4.145303377	-1.26746149	0.305758439	0.415390034	0	2.407376002
	6594	1423475_at	5.817653353	-4.144672877	-0.885259562	0.21358973	0.54139011	0	1.847096911
	17465	1460256_at	5.753902099	-4.136914496	-2.805748045	0.678222392	0.143016346	0	6.992207725
	982	1416760_at	4.229037414	-4.135621036	-1.313711984	0.317657728	0.402284489	0	2.485803029
	12539	1438914_at	5.436809993	-4.133507865	-1.457048438	0.352496834	0.364237549	0	2.745461039
	3159	1419144_at	4.313170798	-4.127642513	-1.942702224	0.470656608	0.260128752	0	3.84425017
	10736	1431542_at	4.468648249	-4.117844765	-1.065867124	0.258841016	0.477685462	0	2.093427745
	871	1416639_at	3.360104071	-4.113130463	-1.636308382	0.397825548	0.321678544	0	3.1086935
	6034	1422811_at	5.398710108	-4.108010381	-1.234353031	0.300474662	0.425033061	0	2.352758155
	13319	1448696_at	3.883930497	-4.101654084	-1.845038348	0.449827877	0.278348006	0	3.592624985
	8399	1425678_a_at	5.215638292	-4.098039318	-0.897234964	0.218942498	0.536914784	0	1.862492949
	10034	1428026_at	3.743867148	-4.097603388	-0.980719039	0.239339669	0.506727124	0	1.973448731
	15581	1451500_at	4.387500576	-4.092869813	-0.950421328	0.232213916	0.517481314	0	1.932436928
	16427	1452716_at	7.016567471	-4.089056423	-1.871062732	0.457578115	0.273371977	0	3.658019414
	675	1416432_at	7.456505271	-4.088116343	-1.680154711	0.410985053	0.312049172	0	3.204623148
	3007	1418979_at	3.854869659	-4.085760442	-1.901495251	0.465395678	0.267665805	0	3.736002062
	2294	1418187_at	5.375830996	-4.08162315	-1.492828575	0.365743852	0.355315228	0	2.814402315
	13279	1448649_at	4.701254883	-4.071601489	-1.957197381	0.480694731	0.257528252	0	3.883069102
	17312	1456676_a_at	6.846733969	-4.07134518	-1.652561945	0.405900721	0.318074816	0	3.143914416
	5324	1421993_a_at	5.517262656	-4.050818012	-0.891152825	0.219993301	0.539183097	0	1.854657546
	7879	1425001_at	4.445800802	-4.045669751	-1.147260044	0.283577285	0.451481869	0	2.214928371
	12036	1437243_at	4.989549033	-4.042549061	-0.99889558	0.247095475	0.500382909	0	1.998469534
	1085	1416868_at	5.033528763	-4.040984953	-1.189461177	0.294349321	0.43846659	0	2.280675478
	5770	1422510_at	5.599306605	-4.031505308	-0.947747144	0.235085178	0.518441408	0	1.928858275
	10793	1431762_at	5.585115651	-4.023335155	-1.359083199	0.337800145	0.38982994	0	2.565221135
	4638	1421173_at	3.859713899	-4.016939062	-1.428170132	0.355536918	0.371601922	0	2.691051745
	15602	1451527_at	2.514116274	-4.016388619	-2.217824071	0.552193595	0.214965334	0	4.651912855
	1598	1417429_at	4.689936924	-4.013252634	-1.185572072	0.295414264	0.439650169	0	2.27453569
	8093	1425260_at	3.386348862	-4.011202842	-1.556355257	0.388002133	0.340008977	0	2.941098815
	775	1416541_at	5.464929803	-4.004715459	-0.922826876	0.230435067	0.527474452	0	1.895826416
	4639	1421174_at	3.784320683	-4.003469193	-1.419270065	0.35451005	0.373901441	0	2.674501597
	1854	1417702_a_at	4.090144857	-3.994710965	-1.521260488	0.380818663	0.348381401	0	2.870417296
	1837	1417680_at	3.630793893	-3.988318212	-1.094449848	0.274413873	0.468314675	0	2.135316387
	11551	1435371_x_at	3.829547809	-3.967468292	-2.134572063	0.538018682	0.227735	0	4.391068569
	16355	1452590_a_at	4.208045164	-3.955228451	-1.0793386	0.272889067	0.473245732	0	2.113067129
	13998	1449466_at	3.850511955	-3.952528624	-1.49075638	0.377165233	0.355825947	0	2.810362789
	8725	1426094_at	3.790086108	-3.945616908	-0.97561521	0.247265569	0.50852295	0	1.966479586
	1984	1417841_at	4.52921568	-3.942460748	-0.94666168	0.240119494	0.518831623	0	1.927407575
	15353	1451226_at	5.013428778	-3.931005603	-0.914629682	0.232670663	0.53048002	0	1.885085136
	10244	1428591_at	4.866545675	-3.928054971	-1.366612314	0.34791069	0.3878008	0	2.578643466
	1166	1416954_at	7.020318506	-3.925832523	-0.962017875	0.245048119	0.513338412	0	1.948032673
	10124	1428181_at	6.28170407	-3.925534571	-0.957288599	0.243861971	0.51502394	0	1.941657312
	12264	1437946_x_at	6.615105225	-3.922048564	-1.296980766	0.330689624	0.406977018	0	2.457141202
	5895	1422651_at	5.312176878	-3.921606585	-2.664501884	0.679441404	0.157726625	0	6.340083687
	5042	1421657_a_at	3.482841693	-3.919049855	-0.953985307	0.2434226	0.516204525	0	1.937216649
	2951	1418920_at	4.350888701	-3.911582098	-1.202983881	0.307544071	0.434375946	0	2.302153262
	2006	1417867_at	6.009534538	-3.91043637	-2.743398695	0.701558198	0.149332626	0	6.696460283
	7643	1424701_at	3.415576103	-3.90881567	-0.990132543	0.253307556	0.503431522	0	1.986367474
	17668	1460684_at	5.358293089	-3.908241122	-1.069371789	0.273619707	0.476526454	0	2.098519383
	15790	1451756_at	6.453748779	-3.904787926	-1.186271931	0.303799324	0.439436944	0	2.275639347
	15064	1450883_a_at	5.594183835	-3.899779764	-2.182758096	0.55971317	0.220254272	0	4.540207065
	17713	AFFX-PyruCarbMur/L09192_3_at	6.096659487	-3.899094995	-1.073802134	0.275397787	0.475065342	0	2.104973592
	9744	1427531_a_at	4.262780085	-3.89635787	-1.262245417	0.323955206	0.416894598	0	2.398687834
	14993	1450798_at	3.878811312	-3.894598649	-1.586255937	0.407296382	0.33303462	0	3.002690832
	13848	1449298_a_at	3.692733562	-3.888319793	-1.244774851	0.320131809	0.421973747	0	2.369815676
	1026	1416808_at	6.369561836	-3.888093143	-1.656649088	0.426082665	0.317174988	0	3.152833727
	6327	1423166_at	5.566498752	-3.885661932	-2.164873924	0.557144178	0.223001617	0	4.484272419
	1542	1417369_at	6.331476895	-3.879187009	-0.800030305	0.206236591	0.574337113	0	1.741137701
	10290	1428776_at	4.454724693	-3.876621332	-1.028502921	0.265309101	0.490218583	0	2.03990635
	13526	1448925_at	3.503445339	-3.874820306	-1.402142932	0.361860118	0.378366711	0	2.642938641
	2829	1418782_at	3.090246034	-3.871587754	-1.35083306	0.348909323	0.392065592	0	2.550593628
	3015	1418987_at	4.295892533	-3.870527539	-1.375532558	0.355386325	0.385410409	0	2.59463672
	9701	1427474_s_at	2.263634654	-3.865917479	-1.001656691	0.259099346	0.499426164	0	2.00229798
	629	1416383_a_at	5.997149353	-3.864618656	-1.069943453	0.276856153	0.476337669	0	2.099351081
	15447	1451339_at	3.218292462	-3.859858482	-1.078568399	0.27943211	0.473498448	0	2.111939342
	10400	1429339_a_at	4.244045414	-3.855052456	-0.763448354	0.198038383	0.589086602	0	1.697543276
	2095	1417969_at	4.076465987	-3.850433156	-0.954932252	0.248006448	0.515865814	0	1.938488602
	96	1415812_at	8.412630067	-3.850155617	-1.598606199	0.415205607	0.330195829	0	3.028505851
	3372	1419380_at	3.75361857	-3.846739148	-1.033276112	0.268610912	0.488599363	0	2.046666606
	6415	1423266_at	5.158971813	-3.841317913	-1.138155879	0.296293071	0.454339965	0	2.200995017
	16781	1454738_x_at	5.283396054	-3.839633705	-0.943840351	0.245815206	0.519847241	0	1.923642027
	8057	1425215_at	5.407899153	-3.83747008	-1.443127321	0.376062169	0.367769229	0	2.719096439
	8688	1426054_at	3.530000881	-3.828522038	-0.933905586	0.24393371	0.523439395	0	1.910440844
	14255	1449901_a_at	4.738456957	-3.826153769	-1.074472998	0.280823266	0.474844485	0	2.105952648
	15189	1451031_at	4.912453192	-3.822470042	-1.387836556	0.363073233	0.38213742	0	2.616859661
	1952	1417809_at	4.128714976	-3.816283954	-1.245958415	0.326484724	0.421627708	0	2.371760633
	11575	1435496_at	5.413049565	-3.814611717	-1.717784152	0.450316908	0.304015302	0	3.28930811
	3295	1419300_at	6.134947917	-3.813002179	-1.158950999	0.303947112	0.447838046	0	2.23295008
	2103	1417977_at	4.947801613	-3.81242042	-1.164715165	0.305505436	0.446052316	0	2.24188949
	4007	1420444_at	4.704829919	-3.811521097	-1.298521263	0.340683216	0.406542684	0	2.459766317
	2086	1417960_at	3.084869944	-3.81100743	-1.16696775	0.306209781	0.445356406	0	2.24539265
	1327	1417130_s_at	7.221126207	-3.810103526	-1.690722626	0.443747162	0.309771726	0	3.228183584
	7452	1424471_at	6.491934647	-3.801164922	-1.26372683	0.332457774	0.416466735	0	2.401152161
	3071	1419053_at	6.071142833	-3.798801188	-0.764250935	0.201182135	0.58875898	0	1.698487893
	13989	1449456_a_at	3.413227103	-3.789769487	-1.660872524	0.438251596	0.316247828	0	3.162077055
	11953	1437012_x_at	6.284018314	-3.789411454	-1.279455014	0.337639507	0.411951096	0	2.427472604
	8058	1425216_at	5.45849659	-3.788290537	-1.427784303	0.376894087	0.371701315	0	2.690332155
	2242	1418128_at	5.785375074	-3.787973349	-0.871433942	0.230052818	0.546603294	0	1.829480378
	11941	1436991_x_at	8.384190191	-3.785434215	-1.620686152	0.42813745	0.32518077	0	3.075212599
	2113	1417987_at	4.184731691	-3.782381913	-0.889983593	0.235297126	0.539620255	0	1.853155049
	258	1415996_at	6.988139855	-3.777464172	-1.218462999	0.3225611	0.429740306	0	2.326986756
	4176	1420641_a_at	5.490119359	-3.774298063	-1.413224469	0.374433721	0.375471557	0	2.663317581
	12010	1437171_x_at	8.558522729	-3.772319798	-1.628238511	0.43162791	0.32348293	0	3.09135323
	2493	1418406_at	5.328547537	-3.769878188	-1.014449856	0.269093537	0.495017058	0	2.020132407
	1217	1417009_at	4.929491986	-3.768392498	-1.506886569	0.399875164	0.351869758	0	2.841960631
	17203	1456312_x_at	8.542981021	-3.765260548	-1.618136067	0.429754076	0.325756062	0	3.069781704
	12312	1438138_a_at	4.757911155	-3.763308469	-0.888318258	0.236047155	0.54024351	0	1.851017145
	13724	1449158_at	4.865556155	-3.761531352	-1.238132292	0.329156446	0.423921108	0	2.358929484
	15210	1451054_at	7.34050077	-3.761309901	-1.845890439	0.490757339	0.278183655	0	3.594747505
	8805	1426206_at	4.711759559	-3.759394132	-1.12836112	0.300144406	0.45743507	0	2.186102611
	7210	1424183_at	4.505698881	-3.751938447	-1.031340807	0.274882123	0.489255235	0	2.043922943
	3422	1419435_at	6.11868409	-3.747321779	-1.496067058	0.399236347	0.35451853	0	2.820727029
	16676	1454037_a_at	5.929152411	-3.745870846	-1.1266029	0.300758608	0.457992888	0	2.183440019
	9121	1426606_at	3.068921653	-3.743319372	-1.06044676	0.283290485	0.479483555	0	2.085577264
	3293	1419298_at	4.749570774	-3.742532733	-1.386981712	0.370599754	0.382363916	0	2.615309544
	16705	1454157_a_at	4.116998211	-3.738369126	-1.343163128	0.3592912	0.394155517	0	2.537069653
	10275	1428714_at	6.370399775	-3.737294615	-0.7675496	0.205375727	0.587414344	0	1.702375862
	7115	1424078_s_at	5.028475456	-3.735403608	-0.883215663	0.236444506	0.542157653	0	1.844481939
	3123	1419107_at	4.898735675	-3.734817746	-0.784638612	0.210087524	0.580497351	0	1.722660748
	11892	1436880_at	3.383034762	-3.733700045	-1.445432333	0.387131348	0.367182108	0	2.723444246
	1167	1416955_at	6.635778463	-3.730164128	-0.926614345	0.248411146	0.526091503	0	1.900810019
	10005	1427981_a_at	6.151974483	-3.729102593	-1.035119909	0.277578823	0.487975321	0	2.049283964
	14064	1449544_a_at	2.995231863	-3.725139474	-1.000207053	0.268501907	0.499928246	0	2.000287057
	3480	1419495_at	3.588965283	-3.718891243	-1.016456691	0.27332251	0.494328952	0	2.022944431
	7451	1424470_a_at	6.373678529	-3.718082533	-1.274962653	0.342908648	0.413235856	0	2.419925533
	15065	1450884_at	4.666285839	-3.712817052	-2.078882211	0.559920454	0.236697732	0	4.224797553
	3575	1419605_at	4.593401934	-3.707281412	-1.58277765	0.426937552	0.333838523	0	2.99546017
	2407	1418311_at	2.915812182	-3.703823245	-1.144033394	0.308879047	0.452492758	0	2.209980123
	15542	1451454_at	3.057019698	-3.699080371	-0.936099027	0.253062635	0.522644174	0	1.913347644
	8515	1425826_a_at	4.38263884	-3.689503017	-1.426478381	0.38663158	0.37203793	0	2.68789798
	15394	1451271_a_at	4.350334432	-3.687446588	-0.987412996	0.267776895	0.504381408	0	1.982626607
	4090	1420545_a_at	2.761880541	-3.681923897	-1.140284984	0.30969814	0.453669953	0	2.204245607
	7295	1424284_at	4.762347506	-3.680918769	-0.689582155	0.187339683	0.620033403	0	1.612816334
	16707	1454168_a_at	4.829128924	-3.679617658	-0.870452577	0.236560604	0.546975236	0	1.828236333
	457	1416203_at	4.921010236	-3.675472585	-1.668881521	0.454059031	0.314497069	0	3.179679867
	11253	1434224_at	4.197590528	-3.674508079	-0.887022888	0.241399085	0.540728803	0	1.849355896
	8857	1426265_x_at	6.494557531	-3.674411907	-0.942470983	0.256495735	0.5203409	0	1.921817023
	9638	1427371_at	4.656262763	-3.670204109	-1.634018165	0.445211797	0.322189601	0	3.103762497
	1761	1417602_at	4.790781426	-3.664171268	-1.288036121	0.351521811	0.409508096	0	2.441954165
	11843	1436737_a_at	4.579064711	-3.663899684	-1.59543691	0.43544776	0.330921995	0	3.021860182
	8991	1426435_at	6.292330508	-3.657780484	-0.922059712	0.252081752	0.527755015	0	1.894818564
	6171	1422973_a_at	4.952674457	-3.654173955	-1.735258214	0.474870172	0.30035525	0	3.329390782
	7671	1424737_at	5.203566555	-3.653655778	-1.748369025	0.478525929	0.29763807	0	3.359785257
	13113	1448469_at	6.053986876	-3.650138344	-1.559938536	0.427364223	0.339165531	0	2.94841282
	12607	1439164_at	4.236679151	-3.644560889	-1.124892167	0.308649574	0.458536293	0	2.180852453
	1371	1417178_at	3.598106222	-3.643553217	-1.694217772	0.464990538	0.309022165	0	3.236013827
	3124	1419108_at	4.871667971	-3.640919136	-0.780259791	0.214302972	0.582261934	0	1.71744011
	1739	1417580_s_at	4.427740702	-3.637408853	-1.326338387	0.364638247	0.398779075	0	2.507654147
	3482	1419498_at	2.996130353	-3.637135361	-1.470724032	0.404363293	0.360801181	0	2.77160955
	259	1415997_at	6.840802643	-3.634573768	-1.191777153	0.327900114	0.437763279	0	2.284339614
	12684	1439443_x_at	7.062796897	-3.630801344	-1.221117933	0.33632188	0.428950199	0	2.331272959
	16398	1452652_at	5.144760259	-3.625663833	-1.269826465	0.350232819	0.414709653	0	2.41132559
	10081	1428095_a_at	5.940762591	-3.62099476	-0.753112848	0.20798507	0.593321987	0	1.685425488
	17014	1455777_x_at	6.251774706	-3.620741882	-0.781188035	0.215753583	0.581887421	0	1.718545484
	11893	1436881_x_at	2.978767239	-3.618659117	-1.421392751	0.392795427	0.373351711	0	2.678439578
	14959	1450759_at	3.537374212	-3.617610701	-0.879364004	0.243078672	0.543607022	0	1.839564171
	11891	1436879_x_at	2.938564676	-3.615578428	-1.422647823	0.393477241	0.373027055	0	2.6807707
	13853	1449304_at	4.697404474	-3.615142149	-0.742878263	0.205490748	0.597546022	0	1.673511266
	9390	1426997_at	3.909177169	-3.610750444	-0.799048145	0.221296973	0.574728244	0	1.73995277
	2910	1418873_at	3.819388232	-3.609778847	-0.703082612	0.194771658	0.614258315	0	1.62797959
	15969	1452005_at	5.995285651	-3.592428022	-0.900643346	0.250706024	0.535647815	0	1.86689831
	8513	1425824_a_at	3.812501393	-3.591369966	-0.862939203	0.240281344	0.549831245	0	1.818739858
	7160	1424126_at	6.18097981	-3.5911524	-0.89090709	0.248083899	0.539274944	0	1.854341669
	4882	1421471_at	3.463160046	-3.578268215	-0.870025094	0.243141386	0.547137334	0	1.827694691
	1587	1417416_at	3.149953369	-3.577072421	-1.222538814	0.341770775	0.428527943	0	2.333570113
	6094	1422878_at	4.463786482	-3.574692336	-0.830632005	0.232364614	0.562282868	0	1.778464288
	999	1416779_at	4.87352517	-3.57251524	-1.894344863	0.530255222	0.268995723	0	3.717531233
	10624	1430998_at	4.502692268	-3.564394349	-1.363657164	0.382577524	0.388595968	0	2.573366897
	7209	1424182_at	3.695012074	-3.563493569	-0.884532895	0.248220708	0.54166287	0	1.846166787
	8856	1426264_at	6.454543516	-3.559558877	-0.91400406	0.256774531	0.530710111	0	1.88426785
	2104	1417978_at	5.04282043	-3.552609665	-1.131877252	0.318604451	0.456321568	0	2.191437072
	14751	1450504_a_at	6.133955656	-3.548811085	-0.877062536	0.247142639	0.544474906	0	1.836631935
	1190	1416978_at	4.662195453	-3.547152069	-1.225430262	0.34546877	0.427669948	0	2.338251741
	8823	1426225_at	3.871517255	-3.531704491	-2.347460923	0.664682147	0.196491536	0	5.089277726
	6507	1423368_at	7.312407901	-3.529080144	-0.956122683	0.270926883	0.515440326	0	1.940088794
	10366	1429177_x_at	3.485095354	-3.527929533	-0.90805276	0.25738971	0.532903879	0	1.876511017
	8752	1426130_at	4.088951414	-3.527767179	-0.873376126	0.247571929	0.545867941	0	1.831944918
	998	1416778_at	5.122215072	-3.522024937	-1.864474088	0.529375607	0.274623295	0	3.641351694
	17715	AFFX-PyruCarbMur/L09192_MA_at	4.877509741	-3.515710799	-0.960475743	0.273195322	0.513887426	0	1.945951486
	1762	1417603_at	4.586153605	-3.515072886	-1.218215675	0.346569108	0.429813983	0	2.32658787
	14672	1450412_at	3.83424252	-3.508535755	-0.851348154	0.242650557	0.554266549	0	1.804186094
	5481	1422180_a_at	3.591066929	-3.500523512	-0.978246064	0.279457076	0.507596468	0	1.970068869
	551	1416302_at	4.404194964	-3.497019471	-1.519623996	0.434548337	0.348776805	0	2.867163141
	7184	1424157_at	6.475835501	-3.484424595	-1.194575143	0.34283283	0.436915095	0	2.288774205
	10064	1428074_at	5.519842025	-3.484382006	-1.301562961	0.373541982	0.405686455	0	2.464957822
	15176	1451015_at	6.740906732	-3.481901174	-1.172444798	0.336725467	0.44366886	0	2.253933261
	877	1416647_at	5.49736343	-3.481553024	-0.802736441	0.230568495	0.573260809	0	1.744406706
	8936	1426363_x_at	3.777585968	-3.479074869	-1.07327509	0.308494393	0.475238925	0	2.104204745
	2214	1418098_at	4.461701177	-3.475996598	-0.873597956	0.251323018	0.545784014	0	1.832226621
	17199	1456302_at	4.360488138	-3.473074339	-0.891078976	0.256567781	0.539210698	0	1.854562613
	1180	1416968_a_at	5.76990333	-3.469272262	-1.075996429	0.310150472	0.474343332	0	2.108177628
	15500	1451405_at	5.221849667	-3.466172912	-0.861081614	0.24842431	0.550539654	0	1.816399587
	8412	1425696_at	4.29897043	-3.465533799	-0.850984252	0.245556472	0.554406373	0	1.803731068
	13452	1448842_at	4.550629381	-3.462161997	-1.762471286	0.509066672	0.294742849	0	3.392788
	11813	1436665_a_at	3.830468049	-3.461942545	-1.002388068	0.289544975	0.499173043	0	2.003313306
	15820	1451802_at	3.286174499	-3.459020013	-0.985890087	0.285020059	0.504914115	0	1.980534849
	7621	1424676_s_at	2.821072754	-3.457615058	-1.54289906	0.446232167	0.343195119	0	2.913794353
	1577	1417404_at	5.743248075	-3.44944922	-1.227716409	0.35591665	0.426992783	0	2.341959957
	15615	1451543_at	3.519269697	-3.446921281	-0.969446773	0.281250047	0.510701863	0	1.958089587
	7317	1424308_at	3.440356972	-3.444191388	-1.25158367	0.363389699	0.419986928	0	2.381026489
	17274	1456569_x_at	6.844219922	-3.440067144	-1.562792013	0.454291137	0.338495366	0	2.954250196
	1216	1417008_at	4.985067275	-3.438068571	-0.899793673	0.261714871	0.535963377	0	1.865799127
	15397	1451277_at	5.429198871	-3.438035875	-0.904926728	0.26321038	0.534059827	0	1.872449394
	550	1416301_a_at	4.352280442	-3.434934241	-1.515466788	0.441192373	0.349783275	0	2.85891314
	655	1416411_at	5.399392481	-3.43314751	-1.401165412	0.40812852	0.378623165	0	2.641148486
	7374	1424379_at	3.466605112	-3.429230701	-0.786942226	0.22948069	0.579571185	0	1.725413592
	12954	1448293_at	4.628619812	-3.421356658	-1.495581553	0.437131145	0.354637855	0	2.81977794
	14306	1449964_a_at	4.622390639	-3.42071604	-0.75928413	0.221966431	0.590789409	0	1.692650518
	7634	1424692_at	4.22606353	-3.418990443	-1.067522107	0.312233136	0.477137801	0	2.095830591
	3636	1419674_a_at	3.873769447	-3.418569431	-1.234958458	0.361250073	0.424854733	0	2.353745698
	11676	1435943_at	4.005463049	-3.417982094	-1.2713656	0.371963798	0.414267457	0	2.41389948
	8829	1426231_at	3.129792082	-3.405842096	-1.139224461	0.334491274	0.454003567	0	2.202625864
	1749	1417590_at	4.528428732	-3.402397787	-0.974496978	0.28641477	0.508917258	0	1.96495596
	4954	1421555_at	4.028160546	-3.395886028	-0.979779372	0.28851951	0.507057277	0	1.972163788
	3649	1419692_a_at	4.660377109	-3.39272581	-1.265426599	0.372982277	0.415976347	0	2.403982842
	6724	1423630_at	5.030615301	-3.385117251	-1.007899128	0.297744229	0.497269852	0	2.010980549
	5735	1422472_at	4.769000559	-3.3815472	-0.901877432	0.266705558	0.535189816	0	1.868495944
	8110	1425281_a_at	4.662369234	-3.374795391	-1.333904038	0.395254788	0.396693307	0	2.520839101
	9770	1427564_at	4.402591361	-3.36855084	-0.939513025	0.278907183	0.52140885	0	1.917880758
	12214	1437750_at	4.724048319	-3.355816117	-1.214468652	0.361899642	0.430931764	0	2.320553005
	12646	1439368_a_at	4.96421119	-3.355065305	-0.848145408	0.252795499	0.555498373	0	1.800185289
	9700	1427473_at	1.718519363	-3.353610774	-0.846553048	0.252430322	0.556111838	0	1.798199449
	14460	1450144_at	4.540899193	-3.346971328	-0.841399397	0.251391277	0.558101954	0	1.791787311
	17273	1456568_at	6.688682831	-3.342791977	-1.543626496	0.461777612	0.343022117	0	2.915263918
	1229	1417023_a_at	6.375391609	-3.340825338	-1.906175053	0.570570102	0.26679896	0	3.748140551
	13686	1449118_at	3.949165677	-3.340101848	-1.026412837	0.307299862	0.490929295	0	2.036953204
	15573	1451490_at	3.677054176	-3.335997188	-1.070184869	0.320799092	0.476257967	0	2.099702409
	4185	1420655_at	5.110182269	-3.334351609	-1.456506539	0.436818521	0.364374388	0	2.744429995
	1576	1417403_at	5.482585193	-3.333415379	-1.165618265	0.349676873	0.445773183	0	2.243293311
	2494	1418407_at	4.556009638	-3.331687891	-0.944127105	0.283378016	0.519743925	0	1.924024413
	9493	1427153_at	4.672274841	-3.330795181	-0.952726436	0.286035731	0.516655153	0	1.935527004
	12328	1438172_x_at	4.672856104	-3.325723206	-1.103656002	0.331854437	0.465335771	0	2.148985878
	11567	1435446_a_at	5.342061312	-3.32558732	-1.366773036	0.410986964	0.3877576	0	2.578930754
	1533	1417358_s_at	3.798767274	-3.320861039	-1.269452091	0.382265947	0.414817283	0	2.410699942
	653	1416409_at	7.628274711	-3.316386019	-1.070213221	0.32270466	0.476248607	0	2.099743673
	11316	1434445_at	5.16187063	-3.313897543	-0.781349492	0.235779617	0.581822304	0	1.718737823
	7431	1424444_a_at	6.736902968	-3.311535515	-0.833755278	0.251773014	0.561066905	0	1.782318635
	8763	1426146_a_at	5.103686601	-3.309687685	-1.365141833	0.412468475	0.388196272	0	2.576016498
	11323	1434484_at	6.663575322	-3.309058888	-1.620522677	0.48972313	0.325217619	0	3.07486416
	1928	1417785_at	7.280779892	-3.302699929	-1.24390935	0.37663408	0.422226973	0	2.368394404
	17238	1456437_x_at	4.569742604	-3.299445373	-1.386440306	0.420204049	0.382507435	0	2.61432827
	4756	1421321_a_at	4.576932744	-3.298896709	-1.220334176	0.369921911	0.429183294	0	2.330006817
	15117	1450944_at	4.229039256	-3.295903027	-1.051596347	0.319061677	0.482434054	0	2.072822164
	1623	1417456_at	5.585049004	-3.295004031	-0.66507091	0.201842214	0.630657706	0	1.585646208
	4291	1420772_a_at	4.907047052	-3.294465762	-1.298736205	0.394217545	0.406482119	0	2.460132815
	13913	1449368_at	4.992821379	-3.293873382	-1.829617994	0.555460937	0.281339106	0	3.554429435
	4218	1420688_a_at	4.278861937	-3.293026762	-1.358752914	0.412615206	0.389919196	0	2.564633932
	2177	1418058_at	5.228587381	-3.293025152	-1.064589014	0.323286026	0.47810884	0	2.09157396
	8308	1425557_x_at	4.548007239	-3.28905892	-1.297187811	0.394394823	0.406918616	0	2.457493859
	11597	1435626_a_at	5.256018307	-3.288844045	-0.904340558	0.274972162	0.534276861	0	1.871688768
	10162	1428296_at	6.555323231	-3.276419028	-0.829207789	0.253083559	0.562838223	0	1.77670947
	12858	1448185_at	5.364709648	-3.272864059	-0.910336975	0.278146895	0.532060802	0	1.879484444
	16703	1454145_at	4.389579092	-3.272386265	-0.82569556	0.252322157	0.564210117	0	1.772389346
	7211	1424184_at	5.487073743	-3.271263972	-0.806565962	0.246560953	0.571741151	0	1.749043247
	1409	1417220_at	5.450321586	-3.270402851	-0.923895445	0.28250203	0.527083909	0	1.89723113
	5267	1421927_at	3.721843659	-3.266493529	-0.792296085	0.242552473	0.577424375	0	1.731828518
	17716	AFFX-PyruCarbMur/L09192_MB_at	5.047496562	-3.264684354	-0.901309205	0.276078514	0.53540065	0	1.867760154
	2178	1418059_at	5.300417067	-3.264364394	-1.052928393	0.322552346	0.481988826	0	2.074736893
	6087	1422870_at	4.399132939	-3.261812463	-0.826986218	0.253535796	0.563705591	0	1.773975663
	2021	1417883_at	5.741400181	-3.260389597	-1.093535737	0.335400327	0.4686115	0	2.133963851
	15387	1451263_a_at	6.077919035	-3.26012906	-1.878107624	0.576083827	0.272040316	0	3.675925745
	13145	1448502_at	3.793463554	-3.259187496	-1.249492617	0.383375494	0.420596101	0	2.37757791
	13495	1448890_at	6.826952797	-3.254497762	-1.251007485	0.384393408	0.420154696	0.050026704	2.380075741
	16555	1453410_at	5.608227597	-3.247691752	-1.5917385	0.490113786	0.331771416	0.050026704	3.014123435
	5394	1422077_at	3.50724327	-3.244791507	-1.027302948	0.316600603	0.490626496	0.050026704	2.038210347
	5393	1422076_at	3.686996218	-3.236436219	-1.032010243	0.318872418	0.489028265	0.050026704	2.04487158
	2360	1418259_a_at	4.551789985	-3.235021416	-0.914073584	0.282555651	0.530684537	0.050026704	1.884358656
	4194	1420664_s_at	6.527913431	-3.232475948	-1.303321468	0.40319603	0.405192263	0.050026704	2.467964202
	15294	1451149_at	6.882205083	-3.232130959	-0.792888977	0.24531462	0.577187124	0.050026704	1.73254038
	10333	1428954_at	4.918554924	-3.231900774	-0.817732469	0.253019052	0.567332938	0.050026704	1.762633426
	4023	1420461_at	2.895046602	-3.229575754	-1.122878657	0.347686118	0.4591767	0.050026704	2.17781085
	6482	1423341_at	4.055353518	-3.228702028	-1.03066284	0.31921894	0.489485205	0.050026704	2.042962666
	1149	1416936_at	3.697873918	-3.228271199	-1.083572029	0.335650868	0.47185908	0.050026704	2.119276797
	15239	1451085_at	5.340440743	-3.226812412	-0.776608431	0.24067356	0.583737465	0.050026704	1.713098886
	1055	1416838_at	6.080845593	-3.224414479	-0.751482763	0.233060225	0.593992754	0.050026704	1.68352222
	12038	1437253_at	4.643875651	-3.221174418	-0.758228584	0.235388863	0.591221818	0.050026704	1.691412545
	3152	1419137_at	4.343491023	-3.22046153	-0.854953336	0.265475407	0.552883209	0.050026704	1.808700252
	683	1416441_at	4.17444412	-3.218382012	-1.017956518	0.316294497	0.493815314	0.050026704	2.02504858
	7663	1424729_at	4.455962019	-3.217631509	-0.980511845	0.304730931	0.506799904	0.050026704	1.973165332
	5838	1422587_at	4.788978431	-3.217499357	-1.122000366	0.348718132	0.459456325	0.050026704	2.176485435
	7185	1424158_at	5.722045523	-3.217433148	-1.154877391	0.35894371	0.449104352	0.050026704	2.226653994
	9383	1426989_at	4.489797018	-3.209997159	-1.00627867	0.313482729	0.497828707	0.050026704	2.008723053
	Estimated Miss rates for Delta=1.72096078298326
		Quantiles	Cutpoints	Miss Rate(%)
		0 -> 0.05	-3.2 -> -1.995	93.77
		0.05 -> 0.1	-1.995 -> -1.443	71.84
		0.1 -> 0.15	-1.443 -> -1.107	51.47
		0.15 -> 0.2	-1.107 -> -0.846	33.92
		0.2 -> 0.25	-0.846 -> -0.614	13.64
		0.25 -> 0.75	-0.614 -> 1.172	16.43
		0.75 -> 0.8	1.172 -> 1.382	71.54
		0.8 -> 0.85	1.382 -> 1.633	80.47
		0.85 -> 0.9	1.633 -> 1.942	89.22
		0.9 -> 0.95	1.942 -> 2.349	95.24
		0.95 -> 1	2.349 -> 3.06	98.69
