# Supplementary material for: A genomic analysis of mouse models of breast cancer reveals molecular features of mouse models and relationships to human breast cancer
Source: Breast Cancer Res. 2014 Jun 5;16(3):R59. doi: 10.1186/bcr3672 (PMC4078930; doi:10.1186/bcr3672)
Supplement: Additional file 3 — Fold change values organized by mouse tumor model type comparing the mouse model to normal mammary gland. [file bcr3672-S3.zip › Additional_File_3/p53mutant_vs_NMLmammary/AdditionalFile75_p53mutant_vs_NMLmammary/UpregulatedGenesgather_gene_ontology_121024.txt]

#	Annotation	Total Genes With Ann	Your Genes (With Ann)	Your Genes (No Ann)	Genome (With Ann)	Genome (No Ann)	ln(Bayes factor)	neg ln(p value)	FE: neg ln(p value)	FE: neg ln(FDR)	Genes
1	GO:0007049 [5]: cell cycle	79	79	206	479	11865	89.15	10.41	94.67	88.13	2810406C15Rik AA545217 Anapc5 Aurka Aurkb Blm Brca1 Bub1 Bub1b Calm2 Ccna2 Ccnb1-rs1 Ccnb2 Ccnf Cdc20 Cdc25c Cdc2a Cdc45l Cdc6 Cdca1 Cenph Chaf1b Chc1 Cks1b Cks2 Csnk2a2 Dut Ect2 Gmnn Gsg2 H2afx Hras1 Incenp Ing1 Kif11 Kntc2 Mad2l1 Mcm2 Mcm3 Mcm4 Mcm5 Mcm6 Mcm7 Mki67 Mre11a Mtbp Nek2 Nusap1 Orc1l Plk4 Pola1 Pole Pole2 Ppm1g Prim1 Prim2 Pttg1 Rad51 Ranbp1 Rbl1 Rfc2 Rfc3 Rfc4 Rfc5 Ris2 Rpa2 Rpa3 Rr…
2	GO:0008283 [4]: cell proliferation	86	86	199	652	11692	82.62	10.41	88.11	82.26	2810406C15Rik 5830426I05Rik AA545217 Anapc5 Aurka Aurkb B7h3 Blm Brca1 Bub1 Bub1b Calm2 Ccna2 Ccnb1-rs1 Ccnb2 Ccnf Cdc20 Cdc25c Cdc2a Cdc45l Cdc6 Cdca1 Cdca3 Cdca5 Cenph Chaf1b Chc1 Cks1b Cks2 Csnk2a2 Dut Ect2 Gmnn Gsg2 H2afx Hras1 Incenp Ing1 Kif11 Kntc2 Mad2l1 Mcm2 Mcm3 Mcm4 Mcm5 Mcm6 Mcm7 Mki67 Mre11a Mtbp Nek2 Nusap1 Orc1l Plk4 Pola1 Pole Pole2 Ppm1g Prc1 Prim1 Prim2 Prkcd Pttg1 Rad51 Ranbp1 …
3	GO:0000067 [6]: DNA replication and chromosome cycle	35	35	250	84	12260	61.32	10.41	66.9	61.45	2810406C15Rik Blm Brca1 Cdc45l Cdc6 Cenph Chaf1b Dut Gmnn Mad2l1 Mcm2 Mcm3 Mcm4 Mcm5 Mcm6 Mcm7 Nek2 Nusap1 Orc1l Pola1 Pole Pole2 Prim1 Prim2 Pttg1 Rfc2 Rfc3 Rfc4 Rfc5 Ris2 Rpa2 Rpa3 Rrm1 Rrm2 Stag1
4	GO:0000279 [6]: M phase	33	33	252	106	12238	49.87	10.41	55.43	50.27	2810406C15Rik Anapc5 Brca1 Bub1 Bub1b Ccna2 Ccnb1-rs1 Ccnb2 Ccnf Cdc20 Cdc25c Cdc2a Cdc6 Cdca1 Cenph Chc1 Incenp Kif11 Kntc2 Mad2l1 Mki67 Mre11a Nek2 Nusap1 Pttg1 Rad51 Ranbp1 Spag5 Stag1 Stmn1 Topbp1 Tubb5 Ube2c
5	GO:0006260 [6]: DNA replication	27	27	258	67	12277	45.4	10.41	50.98	46.04	Blm Cdc45l Cdc6 Chaf1b Dut Gmnn Mcm2 Mcm3 Mcm4 Mcm5 Mcm6 Mcm7 Orc1l Pola1 Pole Pole2 Prim1 Prim2 Rfc2 Rfc3 Rfc4 Rfc5 Ris2 Rpa2 Rpa3 Rrm1 Rrm2
6	GO:0006259 [5]: DNA metabolism	50	50	235	371	11973	44.89	10.41	50.36	45.61	Actl6a Arid1a Asf1b Aurkb Banf1 Blm Brca1 Cdc45l Cdc6 Chaf1b Ddb1 Dnmt1 Dut Ezh2 Gmnn H2afx H2afy Hells Hmgb2 Hmgn2 Mcm2 Mcm3 Mcm4 Mcm5 Mcm6 Mcm7 Mre11a Orc1l Pola1 Pole Pole2 Prim1 Prim2 Pttg1 Rad51 Rad51ap1 Rfc2 Rfc3 Rfc4 Rfc5 Ris2 Rpa2 Rpa3 Rrm1 Rrm2 Sept9 Suv39h1 Tdg Tk1 Topbp1
7	GO:0050875 [3]: cellular physiological process	250	250	35	7684	4660	42.55	10.41	47.92	43.32	2510010F15Rik 2610012O22Rik 2700084L22Rik 2810406C15Rik 4930542G03Rik 5430413I02Rik 5730449L18Rik 5830426I05Rik AA545217 Acin1 Actg1 Actl6a Acvr1 Anapc5 Ankrd10 Arid1a Arntl Arpc4 Arpc5 Asf1b Atf4 Aurka Aurkb B7h3 BC003885 Banf1 Basp1 Birc5 Blm Brca1 Bub1 Bub1b C730048E16Rik Cacnb3 Cai Calm2 Capza1 Car2 Casp8ap2 Ccna2 Ccnb1-rs1 Ccnb2 Ccnf Cct3 Cdc20 Cdc25c Cdc2a Cdc42se1 Cdc45l Cdc6 Cdca1 Cdca3 C…
8	GO:0000280 [7]: nuclear division	29	29	256	101	12243	41.32	10.41	46.88	42.41	2810406C15Rik Anapc5 Bub1 Bub1b Ccna2 Ccnb1-rs1 Ccnb2 Ccnf Cdc20 Cdc25c Cdc2a Cdc6 Cenph Chc1 Incenp Kntc2 Mad2l1 Mki67 Mre11a Nek2 Nusap1 Pttg1 Rad51 Spag5 Stag1 Stmn1 Topbp1 Tubb5 Ube2c
9	GO:0007067 [8]: mitosis	25	25	260	65	12279	40.76	10.41	46.34	41.99	2810406C15Rik Anapc5 Bub1 Bub1b Ccna2 Ccnb1-rs1 Ccnb2 Ccnf Cdc20 Cdc25c Cdc2a Cdc6 Cenph Chc1 Incenp Kntc2 Mad2l1 Nek2 Nusap1 Pttg1 Spag5 Stag1 Stmn1 Tubb5 Ube2c
10	GO:0000087 [7]: M phase of mitotic cell cycle	25	25	260	66	12278	40.46	10.41	46.04	41.79	2810406C15Rik Anapc5 Bub1 Bub1b Ccna2 Ccnb1-rs1 Ccnb2 Ccnf Cdc20 Cdc25c Cdc2a Cdc6 Cenph Chc1 Incenp Kntc2 Mad2l1 Nek2 Nusap1 Pttg1 Spag5 Stag1 Stmn1 Tubb5 Ube2c
11	GO:0000278 [6]: mitotic cell cycle	29	29	256	107	12237	39.98	10.41	45.53	41.38	2810406C15Rik AA545217 Anapc5 Bub1 Bub1b Ccna2 Ccnb1-rs1 Ccnb2 Ccnf Cdc20 Cdc25c Cdc2a Cdc6 Cenph Chc1 Incenp Kntc2 Mad2l1 Mtbp Nek2 Nusap1 Pttg1 Ris2 Skp2 Spag5 Stag1 Stmn1 Tubb5 Ube2c
12	GO:0043283 [4]: biopolymer metabolism	81	81	204	1244	11100	33.55	10.41	38.86	34.79	5730449L18Rik Acin1 Actl6a Arid1a Arntl Asf1b Aurkb Banf1 Blm Brca1 Cdc45l Cdc6 Chaf1b Ddb1 Dnmt1 Dut Ezh2 Gmnn Grcc2f H2afx H2afy Hells Hmgb2 Hmgn2 Hnrpl Klk6 Lsm3 Lsm5 Magoh Mcm2 Mcm3 Mcm4 Mcm5 Mcm6 Mcm7 Mmp12 Mmp13 Mre11a Ncl Nola1 Nxt1 Orc1l Pola1 Pole Pole2 Prim1 Prim2 Psma7 Psmb2 Psmc3 Psmc4 Pttg1 Rad51 Rad51ap1 Rfc2 Rfc3 Rfc4 Rfc5 Ris2 Rnf128 Rpa2 Rpa3 Rrm1 Rrm2 Sept9 Skp2 Smn1 Snrpb2 Snrp…
13	GO:0044238 [4]: primary metabolism	180	180	105	4876	7468	29.02	10.41	34.18	30.2	2510010F15Rik 2610012O22Rik 2700084L22Rik 4930542G03Rik 5730449L18Rik Acin1 Actl6a Acvr1 Anapc5 Ankrd10 Arid1a Arntl Arpc4 Asf1b Atf4 Aurka Aurkb B7h3 BC003885 Bag2 Banf1 Basp1 Blm Brca1 Bub1 Bub1b C730048E16Rik Cct3 Cdc20 Cdc25c Cdc2a Cdc45l Cdc6 Chaf1b Ckap1 Csnk2a2 Ctbp2 Dck Ddb1 Dnmt1 Dtymk Dut Eef1e1 Eif3s3 Eif4e2 Eif4g2 Ewsr1 Exo1 Ezh2 Fdps Fkbp4 Gcn5l2 Gmnn Grcc2f Gsg2 Gtf2ird1 Gyk H2afx H…
14	GO:0007186 [6]: G-protein coupled receptor protein signaling pathway	4	4	281	1883	10461	28.51	10.41	0.0	0.0	Calm2 Chaf1b Gnb1 Gpsm2
15	GO:0044237 [4]: cellular metabolism	184	184	101	5082	7262	28.23	10.41	33.39	29.48	2510010F15Rik 2610012O22Rik 2700084L22Rik 4930542G03Rik 5730449L18Rik Acin1 Actl6a Acvr1 Anapc5 Ankrd10 Arid1a Arntl Arpc4 Asf1b Atf4 Aurka Aurkb B7h3 BC003885 Banf1 Basp1 Blm Brca1 Bub1 Bub1b C730048E16Rik Cai Car2 Cct3 Cdc20 Cdc25c Cdc2a Cdc45l Cdc6 Chaf1b Ckap1 Csnk2a2 Ctbp2 Dck Ddb1 Dnmt1 Dtymk Dut Eef1e1 Eif3s3 Eif4e2 Eif4g2 Ewsr1 Exo1 Ezh2 Fdps Fkbp4 Gch1 Gcn5l2 Glrx1 Gmnn Gpx2 Grcc2f Gsg2 …
16	GO:0009605 [4]: response to external stimulus	8	8	277	2164	10180	26.69	10.41	0.0	0.0	B7h3 Fcgr1 Gnb1 Prkcd Rp2h S100a8 Saa3 Tlr3
17	GO:0050874 [3]: organismal physiological process	11	11	274	2397	9947	26.56	10.41	0.0	0.0	B7h3 Fcgr1 Gnb1 Hells Mmp13 Prkcd Rnf128 Rp2h Saa3 Tlr3 Tuft1
18	GO:0008152 [3]: metabolism	188	188	97	5414	6930	24.91	10.41	30.03	26.19	2510010F15Rik 2610012O22Rik 2700084L22Rik 4930542G03Rik 5730449L18Rik Acin1 Actl6a Acvr1 Anapc5 Ankrd10 Arid1a Arntl Arpc4 Asf1b Atf4 Aurka Aurkb B7h3 BC003885 Bag2 Banf1 Basp1 Blm Brca1 Bub1 Bub1b C730048E16Rik Cai Car2 Cct3 Cdc20 Cdc25c Cdc2a Cdc45l Cdc6 Chaf1b Ckap1 Csnk2a2 Ctbp2 Dck Ddb1 Dnmt1 Dtymk Dut Eef1e1 Eif3s3 Eif4e2 Eif4g2 Ewsr1 Exo1 Ezh2 Fdps Fkbp4 Gch1 Gcn5l2 Glrx1 Gmnn Gpx2 Grcc2f …
19	GO:0050877 [4]: neurophysiological process	2	2	283	1505	10839	24.37	10.41	0.0	0.0	Gnb1 Rp2h
20	GO:0007154 [3]: cell communication	31	31	254	3578	8766	23.74	10.41	0.0	0.0	Acvr1 Arntl Bcl9 Calm2 Cdc42se1 Chaf1b Col9a3 Csnk2a2 Depdc1a Ect2 Fcgr1 Gnb1 Gpsm2 Gsg2 Hck Hras1 Igsf4a Kpna2 Parva Pask Prkcd Racgap1 Rtkn Socs3 Stmn1 Strap Thoc1 Tiam1 Tnfrsf12a Traip Tyro3
21	GO:0000910 [5]: cytokinesis	20	20	265	90	12254	22.95	10.41	28.48	24.71	Anapc5 Ccna2 Ccnb1-rs1 Ccnb2 Ccnf Cdc20 Cdc25c Cdc2a Cdc6 Cdca3 Cdca5 Cks1b Cks2 Incenp Nek2 Nusap1 Prc1 Sept9 Spag5 Ube2c
22	GO:0007166 [5]: cell surface receptor linked signal transduction	12	12	273	2290	10054	22.55	10.41	0.0	0.0	Acvr1 Bcl9 Calm2 Chaf1b Csnk2a2 Fcgr1 Gnb1 Gpsm2 Gsg2 Socs3 Strap Tiam1
23	GO:0009581 [5]: detection of external stimulus	2	2	283	1365	10979	20.98	10.41	0.0	0.0	Gnb1 Rp2h
24	GO:0007600 [5]: sensory perception	2	2	283	1355	10989	20.73	10.41	0.0	0.0	Gnb1 Rp2h
25	GO:0007606 [6]: sensory perception of chemical stimulus	1	1	284	1224	11120	20.35	10.41	0.0	0.0	Gnb1
26	GO:0007165 [4]: signal transduction	25	25	260	3035	9309	20.15	10.41	0.0	0.0	Acvr1 Arntl Bcl9 Calm2 Cdc42se1 Chaf1b Csnk2a2 Depdc1a Ect2 Fcgr1 Gnb1 Gpsm2 Gsg2 Hck Hras1 Pask Prkcd Racgap1 Rtkn Socs3 Stmn1 Strap Thoc1 Tiam1 Traip
27	GO:0006261 [7]: DNA-dependent DNA replication	11	11	274	20	12324	18.45	10.41	24.04	20.33	Cdc45l Gmnn Mcm2 Mcm3 Mcm4 Mcm5 Mcm6 Mcm7 Prim1 Prim2 Rfc4
28	GO:0050896 [3]: response to stimulus	22	22	263	2729	9615	17.84	10.41	0.0	0.0	B7h3 Brca1 Chaf1b Ddb1 Fcgr1 Gnb1 Gpx2 H2afx Hells Mre11a Pole Prkcd Pttg1 Rad51 Rfc5 Rnf128 Rp2h S100a8 Saa3 Tacc3 Tdg Tlr3
29	GO:0006139 [5]: nucleobase, nucleoside, nucleotide and nucleic acid metabolism	99	99	186	2328	10016	16.79	10.41	21.87	18.26	5730449L18Rik Acin1 Actl6a Ankrd10 Arid1a Arntl Asf1b Atf4 Aurkb Banf1 Basp1 Blm Brca1 C730048E16Rik Cdc45l Cdc6 Chaf1b Dck Ddb1 Dnmt1 Dtymk Dut Ewsr1 Exo1 Ezh2 Gcn5l2 Gmnn Grcc2f Gtf2ird1 H2afx H2afy Hells Hmgb2 Hmgn2 Hnrpd Hnrpl Ing1 Khdrbs1 Lsm3 Lsm5 Magoh Mcm2 Mcm3 Mcm4 Mcm5 Mcm6 Mcm7 Med8 Mre11a Ncl Nfe2l3 Nola1 Nxt1 Orc1l Pola1 Pole Pole2 Prim1 Prim2 Pttg1 Rad51 Rad51ap1 Rbl1 Rfc2 Rfc3 Rfc4…
30	GO:0006270 [8]: DNA replication initiation	7	7	278	3	12341	16.27	10.41	21.88	18.26	Cdc45l Mcm2 Mcm3 Mcm4 Mcm5 Mcm6 Mcm7
31	GO:0000074 [6]: regulation of cell cycle	23	23	262	252	12092	11.17	10.41	16.55	13.0	AA545217 Brca1 Ccna2 Ccnb1-rs1 Ccnb2 Ccnf Cdc2a Cdc45l Csnk2a2 Ect2 Gmnn H2afx Hras1 Ing1 Mad2l1 Mtbp Nusap1 Rbl1 Ris2 Skp2 Tacc3 Tfdp1 Ube2c
32	GO:0007017 [7]: microtubule-based process	16	16	269	122	12222	10.83	10.41	16.29	12.79	4930542G03Rik Birc5 Brca1 Cdca1 Ckap1 Kif11 Kif20a Kif2c Kif4 Nusap1 Ranbp1 Rp2h Stmn1 Tuba4 Tubb5 Zfp282
33	GO:0019538 [5]: protein metabolism	82	82	203	2148	10196	8.19	10.41	13.11	9.66	2510010F15Rik 2610012O22Rik 2700084L22Rik 4930542G03Rik Acvr1 Anapc5 Arntl Arpc4 Asf1b Aurka Aurkb B7h3 BC003885 Bag2 Brca1 Bub1 Bub1b Cct3 Cdc20 Cdc25c Cdc2a Ckap1 Csnk2a2 Eef1e1 Eif3s3 Eif4e2 Eif4g2 Ezh2 Fkbp4 Grcc2f Gsg2 H2afx H2afy Hck Klk6 Mcm2 Melk Mmp12 Mmp13 Mrpl13 Mtmr2 Nek2 Pak1 Pak3 Pask Pbk Pfn1 Plk4 Ppm1g Ppp2cb Prkcd Psma7 Psmb2 Psmc3 Psmc4 Ptpn12 Ptpn2 Rnf128 Rp2h Rpl18 Rpl7 Rpl7a …
34	GO:0043170 [4]: macromolecule metabolism	88	88	197	2408	9936	7.48	10.41	12.36	8.99	2510010F15Rik 2610012O22Rik 2700084L22Rik 4930542G03Rik Acvr1 Anapc5 Arntl Arpc4 Asf1b Atf4 Aurka Aurkb B7h3 BC003885 Bag2 Brca1 Bub1 Bub1b Cct3 Cdc20 Cdc25c Cdc2a Ckap1 Csnk2a2 Eef1e1 Eif3s3 Eif4e2 Eif4g2 Ezh2 Fkbp4 Grcc2f Gsg2 Gyk H2afx H2afy Hck Hk1 Klk6 Lalba Lsm5 Mcm2 Melk Mmp12 Mmp13 Mrpl13 Mtmr2 Nek2 Pak1 Pak3 Pask Pbk Pfn1 Plk4 Ppm1g Ppp2cb Prkcd Psma7 Psmb2 Psmc3 Psmc4 Ptpn12 Ptpn2 Rnf12…
35	GO:0007059 [7]: chromosome segregation	6	6	279	13	12331	7.26	10.41	12.84	9.43	Cenph Mad2l1 Nek2 Nusap1 Pttg1 Stag1
36	GO:0006996 [5]: organelle organization and biogenesis	37	37	248	710	11634	7.02	10.41	12.16	8.83	2610012O22Rik 4930542G03Rik Actg1 Actl6a Arid1a Arpc4 Arpc5 Asf1b BC003885 Birc5 Brca1 Capza1 Cdca1 Ckap1 Ezh2 Grcc2f H2afx H2afy Hells Hnrpd Kif11 Kif20a Kif2c Kif4 Mcm2 Nola1 Nusap1 Pfn1 Ranbp1 Rp2h Rpl7 Stmn1 Suv39h1 Tmsb10 Tuba4 Tubb5 Zfp282
37	GO:0007582 [2]: physiological process	258	258	27	10017	2327	6.33	10.01	11.39	8.2	2510010F15Rik 2610012O22Rik 2700084L22Rik 2810406C15Rik 4930542G03Rik 5430413I02Rik 5730449L18Rik 5830426I05Rik AA545217 Acin1 Actg1 Actl6a Acvr1 Anapc5 Ankrd10 Arid1a Arntl Arpc4 Arpc5 Asf1b Atf4 Aurka Aurkb B7h3 BC003885 Bag2 Banf1 Basp1 Birc5 Blm Brca1 Bub1 Bub1b C730048E16Rik Cacnb3 Cai Calm2 Capza1 Car2 Casp8ap2 Ccna2 Ccnb1-rs1 Ccnb2 Ccnf Cct3 Cdc20 Cdc25c Cdc2a Cdc42se1 Cdc45l Cdc6 Cdca1 Cd…
38	GO:0044267 [6]: cellular protein metabolism	78	78	207	2131	10213	6.04	9.72	10.9	7.82	2510010F15Rik 2610012O22Rik 2700084L22Rik 4930542G03Rik Acvr1 Anapc5 Arpc4 Asf1b Aurka Aurkb B7h3 BC003885 Brca1 Bub1 Bub1b Cct3 Cdc20 Cdc25c Cdc2a Ckap1 Csnk2a2 Eef1e1 Eif3s3 Eif4e2 Eif4g2 Ezh2 Fkbp4 Grcc2f Gsg2 H2afx H2afy Hck Klk6 Mcm2 Melk Mmp12 Mmp13 Mrpl13 Mtmr2 Nek2 Pak1 Pak3 Pask Pbk Pfn1 Plk4 Ppm1g Ppp2cb Prkcd Psma7 Psmb2 Ptpn12 Ptpn2 Rnf128 Rp2h Rpl18 Rpl7 Rpl7a Skp2 Smn1 Snrpd1 Snrpd2…
39	GO:0000070 [9]: mitotic sister chromatid segregation	3	3	282	0	12344	5.75	9.5	11.38	8.2	Mad2l1 Nek2 Nusap1
40	GO:0000090 [9]: mitotic anaphase	3	3	282	0	12344	5.75	9.5	11.38	8.2	Mad2l1 Nek2 Nusap1
41	GO:0000819 [8]: sister chromatid segregation	3	3	282	0	12344	5.75	9.5	11.38	8.2	Mad2l1 Nek2 Nusap1
42	GO:0007010 [6]: cytoskeleton organization and biogenesis	22	22	263	333	12011	5.65	9.31	10.91	7.82	4930542G03Rik Actg1 Arpc4 Arpc5 Birc5 Brca1 Capza1 Cdca1 Ckap1 Kif11 Kif20a Kif2c Kif4 Nusap1 Pfn1 Ranbp1 Rp2h Stmn1 Tmsb10 Tuba4 Tubb5 Zfp282
43	GO:0000072 [7]: M phase specific microtubule process	4	4	281	4	12340	5.4	9.03	11.01	7.86	Brca1 Cdca1 Kif11 Ranbp1
44	GO:0044260 [5]: cellular macromolecule metabolism	81	81	204	2298	10046	5.18	8.91	10.0	7.01	2510010F15Rik 2610012O22Rik 2700084L22Rik 4930542G03Rik Acvr1 Anapc5 Arpc4 Asf1b Atf4 Aurka Aurkb B7h3 BC003885 Brca1 Bub1 Bub1b Cct3 Cdc20 Cdc25c Cdc2a Ckap1 Csnk2a2 Eef1e1 Eif3s3 Eif4e2 Eif4g2 Ezh2 Fkbp4 Grcc2f Gsg2 H2afx H2afy Hck Hk1 Klk6 Lalba Mcm2 Melk Mmp12 Mmp13 Mrpl13 Mtmr2 Nek2 Pak1 Pak3 Pask Pbk Pfn1 Plk4 Ppm1g Ppp2cb Prkcd Psma7 Psmb2 Ptpn12 Ptpn2 Rnf128 Rp2h Rpl18 Rpl7 Rpl7a Skp2 Smn…
45	GO:0016043 [4]: cell organization and biogenesis	39	39	246	844	11500	5.08	8.8	10.12	7.07	2610012O22Rik 4930542G03Rik Actg1 Actl6a Arid1a Arpc4 Arpc5 Asf1b BC003885 Birc5 Brca1 Capza1 Cdc42se1 Cdca1 Ckap1 Ezh2 Grcc2f H2afx H2afy Hells Hnrpd Kif11 Kif20a Kif2c Kif4 Mcm2 Nola1 Nusap1 Pfn1 Ranbp1 Rp2h Rpl7 Socs3 Stmn1 Suv39h1 Tmsb10 Tuba4 Tubb5 Zfp282
46	GO:0006271 [8]: DNA strand elongation	3	3	282	1	12343	4.39	7.85	10.01	7.01	Prim1 Prim2 Rfc4
47	GO:0007051 [8]: spindle organization and biogenesis	4	4	281	7	12337	3.91	7.39	9.51	6.55	Nusap1 Ranbp1 Stmn1 Tubb5
48	GO:0051258 [7]: protein polymerization	5	5	280	16	12328	3.8	7.28	9.37	6.43	4930542G03Rik Arpc4 Pfn1 Tuba4 Tubb5
49	GO:0007098 [8]: centrosome cycle	3	3	282	2	12342	3.49	6.93	9.12	6.21	Brca1 Kif11 Ranbp1
50	GO:0051169 [6]: nuclear transport	8	8	277	60	12284	3.41	6.83	8.88	6.0	Arntl Khdrbs1 Kpna2 Magoh Nutf2 Nxt1 Tacc3 Thoc1
51	GO:0009607 [4]: response to biotic stimulus	8	8	277	986	11358	3.01	6.55	0.0	0.0	B7h3 Fcgr1 Gpx2 Hells Prkcd Rnf128 Saa3 Tlr3
52	GO:0009987 [2]: cellular process	258	258	27	10281	2063	2.94	6.38	7.88	5.09	2510010F15Rik 2610012O22Rik 2700084L22Rik 2810406C15Rik 4930542G03Rik 5430413I02Rik 5730449L18Rik 5830426I05Rik AA545217 Acin1 Actg1 Actl6a Acvr1 Anapc5 Ankrd10 Arid1a Arntl Arpc4 Arpc5 Asf1b Atf4 Aurka Aurkb B7h3 BC003885 Banf1 Basp1 Bcl9 Birc5 Blm Brca1 Bub1 Bub1b C730048E16Rik Cacnb3 Cai Calm2 Capza1 Car2 Casp8ap2 Ccna2 Ccnb1-rs1 Ccnb2 Ccnf Cct3 Cdc20 Cdc25c Cdc2a Cdc42se1 Cdc45l Cdc6 Cdca1 Cd…
53	GO:0008215 [8]: spermine metabolism	3	3	282	3	12341	2.83	6.22	8.44	5.58	Sat1 Smox Sms
54	GO:0000226 [8]: microtubule cytoskeleton organization and biogenesis	6	6	279	34	12310	2.77	6.16	8.29	5.45	Birc5 Brca1 Cdca1 Kif11 Ranbp1 Rp2h
55	GO:0006952 [5]: defense response	7	7	278	901	11443	2.67	6.1	0.0	0.0	B7h3 Fcgr1 Hells Prkcd Rnf128 Saa3 Tlr3
56	GO:0006397 [7]: mRNA processing	15	15	270	227	12117	2.56	5.93	7.83	5.07	5730449L18Rik Acin1 Hnrpl Lsm3 Lsm5 Magoh Ncl Nxt1 Smn1 Snrpb2 Snrpd1 Snrpd2 Snrpe Thoc1 U2af1
57	GO:0000375 [8]: RNA splicing, via transesterification reactions	13	13	272	180	12164	2.43	5.83	7.73	5.06	Acin1 Hnrpl Lsm3 Lsm5 Magoh Ncl Smn1 Snrpb2 Snrpd1 Snrpd2 Snrpe Thoc1 U2af1
58	GO:0000377 [9]: RNA splicing, via transesterification reactions with bulged adenosine as nucleophile	13	13	272	180	12164	2.43	5.83	7.73	5.06	Acin1 Hnrpl Lsm3 Lsm5 Magoh Ncl Smn1 Snrpb2 Snrpd1 Snrpd2 Snrpe Thoc1 U2af1
59	GO:0000398 [8]: nuclear mRNA splicing, via spliceosome	13	13	272	180	12164	2.43	5.83	7.73	5.06	Acin1 Hnrpl Lsm3 Lsm5 Magoh Ncl Smn1 Snrpb2 Snrpd1 Snrpd2 Snrpe Thoc1 U2af1
60	GO:0006464 [7]: protein modification	42	42	243	1074	11270	2.43	5.83	7.31	4.84	2510010F15Rik 2700084L22Rik Acvr1 Anapc5 Aurka Aurkb Brca1 Bub1 Bub1b Cdc20 Cdc25c Cdc2a Csnk2a2 Ezh2 Gsg2 Hck Melk Mtmr2 Nek2 Pak1 Pak3 Pask Pbk Plk4 Ppm1g Ppp2cb Prkcd Ptpn12 Ptpn2 Rp2h Skp2 Socs3 Traip Trim28 Ttk Tyro3 Ube2c Uble1b Usp1 Usp12 Usp43 X99384
61	GO:0006913 [6]: nucleocytoplasmic transport	8	8	277	72	12272	2.31	5.67	7.75	5.06	Arntl Khdrbs1 Kpna2 Magoh Nutf2 Nxt1 Tacc3 Thoc1
62	GO:0007052 [9]: mitotic spindle organization and biogenesis	3	3	282	4	12340	2.29	5.62	7.9	5.09	Nusap1 Stmn1 Tubb5
63	GO:0006793 [5]: phosphorus metabolism	27	27	258	584	11760	2.28	5.62	7.33	4.84	Acvr1 Aurka Aurkb Bub1 Bub1b Cdc25c Cdc2a Csnk2a2 Gsg2 Hck Melk Mtmr2 Nek2 Pak1 Pak3 Pask Pbk Plk4 Ppm1g Ppp2cb Prkcd Ptpn12 Ptpn2 Socs3 Ttk Tyro3 X99384
64	GO:0006796 [6]: phosphate metabolism	27	27	258	584	11760	2.28	5.62	7.33	4.84	Acvr1 Aurka Aurkb Bub1 Bub1b Cdc25c Cdc2a Csnk2a2 Gsg2 Hck Melk Mtmr2 Nek2 Pak1 Pak3 Pask Pbk Plk4 Ppm1g Ppp2cb Prkcd Ptpn12 Ptpn2 Socs3 Ttk Tyro3 X99384
65	GO:0008380 [7]: RNA splicing	13	13	272	184	12160	2.24	5.56	7.54	4.96	Acin1 Hnrpl Lsm3 Lsm5 Magoh Ncl Smn1 Snrpb2 Snrpd1 Snrpd2 Snrpe Thoc1 U2af1
66	GO:0016071 [6]: mRNA metabolism	15	15	270	237	12107	2.17	5.51	7.41	4.85	5730449L18Rik Acin1 Hnrpl Lsm3 Lsm5 Magoh Ncl Nxt1 Smn1 Snrpb2 Snrpd1 Snrpd2 Snrpe Thoc1 U2af1
67	GO:0006396 [6]: RNA processing	17	17	268	294	12050	2.06	5.38	7.26	4.82	5730449L18Rik Acin1 Grcc2f Hnrpl Lsm3 Lsm5 Magoh Ncl Nola1 Nxt1 Smn1 Snrpb2 Snrpd1 Snrpd2 Snrpe Thoc1 U2af1
68	GO:0006281 [6]: DNA repair	10	10	275	118	12226	1.99	5.24	7.36	4.84	Brca1 Chaf1b Ddb1 H2afx Mre11a Pole Pttg1 Rad51 Rfc5 Tdg
69	GO:0045185 [5]: maintenance of protein localization	2	2	283	0	12344	1.96	5.24	7.59	4.99	Pfn1 Tacc3
70	GO:0046208 [9]: spermine catabolism	2	2	283	0	12344	1.96	5.24	7.59	4.99	Sat1 Smox
71	GO:0007090 [8]: regulation of S phase of mitotic cell cycle	2	2	283	0	12344	1.96	5.24	7.59	4.99	AA545217 Ris2
72	GO:0007100 [9]: mitotic centrosome separation	2	2	283	0	12344	1.96	5.24	7.59	4.99	Kif11 Ranbp1
73	GO:0007126 [8]: meiosis	6	6	279	41	12303	1.9	5.19	7.39	4.85	Mki67 Mre11a Nek2 Pttg1 Rad51 Topbp1
74	GO:0007018 [7]: microtubule-based movement	7	7	278	59	12285	1.82	5.07	7.28	4.82	4930542G03Rik Kif20a Kif2c Kif4 Tuba4 Tubb5 Zfp282
75	GO:0046907 [5]: intracellular transport	22	22	263	452	11892	1.72	4.96	6.8	4.4	4930542G03Rik Arntl Ccnb1-rs1 Chic2 Kdelr2 Khdrbs1 Kif20a Kif2c Kif4 Kpna2 Magoh Nutf2 Nxt1 Ssr2 Stx3 Tacc3 Tdg Thoc1 Tomm22 Tuba4 Tubb5 Zfp282
76	GO:0030705 [6]: cytoskeleton-dependent intracellular transport	7	7	278	61	12283	1.65	4.89	7.1	4.68	4930542G03Rik Kif20a Kif2c Kif4 Tuba4 Tubb5 Zfp282
77	GO:0006323 [6]: DNA packaging	11	11	274	155	12189	1.3	4.6	6.6	4.23	Actl6a Arid1a Asf1b Ezh2 H2afx H2afy Hells Hmgb2 Hmgn2 Mcm2 Suv39h1
78	GO:0006310 [6]: DNA recombination	5	5	280	31	12313	1.22	4.46	6.72	4.34	Banf1 H2afx Rad51 Rad51ap1 Topbp1
79	GO:0016070 [5]: RNA metabolism	18	18	267	350	11994	1.21	4.46	6.34	4.06	5730449L18Rik Acin1 Dut Grcc2f Hnrpl Lsm3 Lsm5 Magoh Ncl Nola1 Nxt1 Smn1 Snrpb2 Snrpd1 Snrpd2 Snrpe Thoc1 U2af1
80	GO:0006974 [5]: response to DNA damage stimulus	10	10	275	139	12205	0.89	4.16	6.2	3.94	Brca1 Chaf1b Ddb1 H2afx Mre11a Pole Pttg1 Rad51 Rfc5 Tdg
81	GO:0051235 [4]: maintenance of localization	2	2	283	1	12343	0.87	4.1	6.5	4.2	Pfn1 Tacc3
82	GO:0006269 [10]: DNA replication, synthesis of RNA primer	2	2	283	1	12343	0.87	4.1	6.5	4.2	Prim1 Prim2
83	GO:0006273 [9]: lagging strand elongation	2	2	283	1	12343	0.87	4.1	6.5	4.2	Prim1 Prim2
84	GO:0007089 [7]: traversing start control point of mitotic cell cycle	2	2	283	1	12343	0.87	4.1	6.5	4.2	AA545217 Mtbp
85	GO:0009186 [8]: deoxyribonucleoside diphosphate metabolism	2	2	283	1	12343	0.87	4.1	6.5	4.2	Dtymk Rrm2
86	GO:0006405 [7]: RNA-nucleus export	4	4	281	20	12324	0.74	3.99	6.27	4.0	Khdrbs1 Magoh Nxt1 Thoc1
87	GO:0009719 [4]: response to endogenous stimulus	10	10	275	144	12200	0.66	3.9	5.96	3.79	Brca1 Chaf1b Ddb1 H2afx Mre11a Pole Pttg1 Rad51 Rfc5 Tdg
88	GO:0050657 [6]: nucleic acid transport	4	4	281	21	12323	0.58	3.84	6.11	3.91	Khdrbs1 Magoh Nxt1 Thoc1
89	GO:0050658 [6]: RNA transport	4	4	281	21	12323	0.58	3.84	6.11	3.91	Khdrbs1 Magoh Nxt1 Thoc1
90	GO:0051236 [5]: establishment of RNA localization	4	4	281	21	12323	0.58	3.84	6.11	3.91	Khdrbs1 Magoh Nxt1 Thoc1
91	GO:0007088 [7]: regulation of mitosis	3	3	282	9	12335	0.57	3.78	6.14	3.91	Cdc2a Mad2l1 Nusap1
92	GO:0040029 [3]: regulation of gene expression, epigenetic	5	5	280	37	12307	0.54	3.78	6.02	3.83	Aurkb Brca1 Dnmt1 H2afy Hells
93	GO:0006403 [4]: RNA localization	4	4	281	22	12322	0.44	3.68	5.97	3.79	Khdrbs1 Magoh Nxt1 Thoc1
94	GO:0006468 [8]: protein amino acid phosphorylation	20	20	265	444	11900	0.41	3.68	5.44	3.36	Acvr1 Aurka Aurkb Bub1 Bub1b Cdc2a Csnk2a2 Gsg2 Hck Melk Nek2 Pak1 Pak3 Pask Pbk Plk4 Prkcd Socs3 Ttk Tyro3
95	GO:0046785 [8]: microtubule polymerization	3	3	282	10	12334	0.33	3.58	5.9	3.74	4930542G03Rik Tuba4 Tubb5
96	GO:0051170 [7]: nuclear import	5	5	280	40	12304	0.24	3.47	5.71	3.6	Arntl Kpna2 Nutf2 Nxt1 Tacc3
97	GO:0006606 [7]: protein-nucleus import	5	5	280	40	12304	0.24	3.47	5.71	3.6	Arntl Kpna2 Nutf2 Nxt1 Tacc3
98	GO:0006598 [8]: polyamine catabolism	2	2	283	2	12342	0.2	3.41	5.82	3.68	Sat1 Smox
99	GO:0015931 [5]: nucleobase, nucleoside, nucleotide and nucleic acid transport	4	4	281	25	12319	0.04	0.0	5.56	3.45	Khdrbs1 Magoh Nxt1 Thoc1
100	GO:0009892 [5]: negative regulation of metabolism	9	9	276	133	12211	0.03	0.0	5.32	3.33	B7h3 Gmnn Hells Khdrbs1 Pfn1 Rnf128 Sap30 Strap Trim28
101	GO:0051168 [7]: nuclear export	4	4	281	26	12318	-0.07	0.0	5.43	3.36	Khdrbs1 Magoh Nxt1 Thoc1
102	GO:0006595 [7]: polyamine metabolism	3	3	282	12	12332	-0.1	0.0	5.47	3.37	Sat1 Smox Sms
103	GO:0017038 [6]: protein import	5	5	280	44	12300	-0.12	0.0	5.34	3.33	Arntl Kpna2 Nutf2 Nxt1 Tacc3
104	GO:0006461 [7]: protein complex assembly	7	7	278	89	12255	-0.23	0.0	5.12	3.14	Asf1b H2afx H2afy Mcm2 Smn1 Snrpd1 Snrpd2
105	GO:0006955 [4]: immune response	7	7	278	705	11639	-0.27	0.0	0.0	0.0	B7h3 Fcgr1 Hells Prkcd Rnf128 Saa3 Tlr3
106	GO:0042036 [8]: negative regulation of cytokine biosynthesis	2	2	283	3	12341	-0.28	0.0	5.33	3.33	B7h3 Rnf128
107	GO:0050772 [6]: positive regulation of axonogenesis	2	2	283	3	12341	-0.28	0.0	5.33	3.33	Tiam1 Tnfrsf12a
108	GO:0000080 [7]: G1 phase of mitotic cell cycle	2	2	283	3	12341	-0.28	0.0	5.33	3.33	AA545217 Mtbp
109	GO:0001818 [7]: negative regulation of cytokine production	2	2	283	3	12341	-0.28	0.0	5.33	3.33	B7h3 Rnf128
110	GO:0007549 [4]: dosage compensation	2	2	283	3	12341	-0.28	0.0	5.33	3.33	Brca1 H2afy
111	GO:0006470 [8]: protein amino acid dephosphorylation	7	7	278	91	12253	-0.34	0.0	5.01	3.04	Cdc25c Mtmr2 Ppm1g Ppp2cb Ptpn12 Ptpn2 X99384
112	GO:0016311 [7]: dephosphorylation	7	7	278	93	12251	-0.43	0.0	4.9	3.0	Cdc25c Mtmr2 Ppm1g Ppp2cb Ptpn12 Ptpn2 X99384
113	GO:0016310 [7]: phosphorylation	20	20	265	490	11854	-0.49	0.0	4.44	2.58	Acvr1 Aurka Aurkb Bub1 Bub1b Cdc2a Csnk2a2 Gsg2 Hck Melk Nek2 Pak1 Pak3 Pask Pbk Plk4 Prkcd Socs3 Ttk Tyro3
114	GO:0006325 [7]: establishment and/or maintenance of chromatin architecture	9	9	276	148	12196	-0.57	0.0	4.68	2.8	Actl6a Arid1a Asf1b Ezh2 H2afx H2afy Hells Mcm2 Suv39h1
115	GO:0051028 [7]: mRNA transport	3	3	282	15	12329	-0.61	0.0	4.93	3.02	Magoh Nxt1 Thoc1
116	GO:0051248 [6]: negative regulation of protein metabolism	3	3	282	15	12329	-0.61	0.0	4.93	3.02	B7h3 Pfn1 Rnf128
117	GO:0000245 [8]: spliceosome assembly	3	3	282	15	12329	-0.61	0.0	4.93	3.02	Smn1 Snrpd1 Snrpd2
118	GO:0006406 [8]: mRNA-nucleus export	3	3	282	15	12329	-0.61	0.0	4.93	3.02	Magoh Nxt1 Thoc1
119	GO:0050769 [5]: positive regulation of neurogenesis	2	2	283	4	12340	-0.66	0.0	4.94	3.02	Tiam1 Tnfrsf12a
120	GO:0008625 [10]: induction of apoptosis via death domain receptors	2	2	283	4	12340	-0.66	0.0	4.94	3.02	Casp8ap2 Ngfrap1
121	GO:0000075 [7]: cell cycle checkpoint	3	3	282	16	12328	-0.76	0.0	4.78	2.88	Cdc2a H2afx Mad2l1
122	GO:0043207 [5]: response to external biotic stimulus	5	5	280	547	11797	-0.86	0.0	0.0	0.0	B7h3 Fcgr1 Prkcd Saa3 Tlr3
123	GO:0046822 [6]: regulation of nucleocytoplasmic transport	2	2	283	5	12339	-0.98	0.0	4.62	2.74	Khdrbs1 Tacc3
124	GO:0050791 [3]: regulation of physiological process	58	58	227	2002	10342	-1.17	0.0	3.22	1.86	Ankrd10 Arntl Atf4 B7h3 Basp1 Birc5 Brca1 C730048E16Rik Casp8ap2 Chaf1b Dnmt1 Eif3s3 Eif4e2 Eif4g2 Ewsr1 Ezh2 Fcgr1 Gcn5l2 Gmnn Gtf2ird1 Hells Hmgb2 Hnrpd Ing1 Kcnn4 Khdrbs1 Mcm2 Mcm3 Mcm4 Mcm5 Mcm6 Mcm7 Med8 Mtbp Nfe2l3 Ngfrap1 Pfn1 Rbl1 Rnf128 Rps10 Sap30 Snrpb Socs3 Sox4 Srebf2 Strap Tacc3 Tcf19 Tcfe2a Tfdp1 Tgif Thoc1 Timeless Trim28 Ube2c Uhrf1 Zfp239 Zfp282
125	GO:0030041 [7]: actin filament polymerization	2	2	283	6	12338	-1.24	0.0	4.34	2.52	Arpc4 Pfn1
126	GO:0000088 [9]: mitotic prophase	2	2	283	6	12338	-1.24	0.0	4.34	2.52	2810406C15Rik Nusap1
127	GO:0006302 [7]: double-strand break repair	2	2	283	6	12338	-1.24	0.0	4.34	2.52	H2afx Mre11a
128	GO:0007076 [8]: mitotic chromosome condensation	2	2	283	6	12338	-1.24	0.0	4.34	2.52	2810406C15Rik Nusap1
129	GO:0007093 [8]: mitotic checkpoint	2	2	283	6	12338	-1.24	0.0	4.34	2.52	Cdc2a Mad2l1
130	GO:0050789 [2]: regulation of biological process	63	63	222	2228	10116	-1.31	0.0	3.01	1.8	Ankrd10 Arntl Atf4 Aurkb B7h3 Basp1 Birc5 Brca1 C730048E16Rik Casp8ap2 Cdc42se1 Chaf1b Dnmt1 Eif3s3 Eif4e2 Eif4g2 Ewsr1 Ezh2 Fcgr1 Gcn5l2 Gmnn Gtf2ird1 H2afy Hells Hmgb2 Hnrpd Ing1 Kcnn4 Khdrbs1 Mcm2 Mcm3 Mcm4 Mcm5 Mcm6 Mcm7 Med8 Mtbp Nfe2l3 Ngfrap1 Pfn1 Rbl1 Rnf128 Rps10 Sap30 Snrpb Socs3 Sox4 Srebf2 Strap Tacc3 Tcf19 Tcfe2a Tfdp1 Tgif Thoc1 Tiam1 Timeless Tnfrsf12a Trim28 Ube2c Uhrf1 Zfp239 Zfp…
131	GO:0043118 [4]: negative regulation of physiological process	12	12	273	267	12077	-1.35	0.0	3.7	2.2	B7h3 Birc5 Gmnn Hells Khdrbs1 Mtbp Pfn1 Rnf128 Sap30 Strap Tacc3 Trim28
132	GO:0009613 [5]: response to pest, pathogen or parasite	5	5	280	511	11833	-1.36	0.0	0.01	0.0	B7h3 Fcgr1 Prkcd Saa3 Tlr3
133	GO:0006811 [5]: ion transport	6	6	279	559	11785	-1.46	0.0	0.01	0.0	Cacnb3 Kcne3 Kcnn4 Kctd5 Msr1 Slco3a1
134	GO:0006898 [7]: receptor mediated endocytosis	2	2	283	7	12337	-1.47	0.0	4.11	2.32	Fcgr1 Msr1
135	GO:0007346 [7]: regulation of mitotic cell cycle	2	2	283	7	12337	-1.47	0.0	4.11	2.32	AA545217 Ris2
136	GO:0009132 [7]: nucleoside diphosphate metabolism	2	2	283	7	12337	-1.47	0.0	4.11	2.32	Dtymk Rrm2
137	GO:0009262 [7]: deoxyribonucleotide metabolism	2	2	283	7	12337	-1.47	0.0	4.11	2.32	Dtymk Rrm2
138	GO:0006305 [7]: DNA alkylation	3	3	282	22	12322	-1.49	0.0	4.01	2.26	Aurkb Dnmt1 Hells
139	GO:0006306 [4]: DNA methylation	3	3	282	22	12322	-1.49	0.0	4.01	2.26	Aurkb Dnmt1 Hells
140	GO:0019222 [4]: regulation of metabolism	48	48	237	1647	10697	-1.5	0.0	2.9	1.71	Ankrd10 Arntl Atf4 B7h3 Basp1 C730048E16Rik Chaf1b Dnmt1 Eif3s3 Eif4e2 Eif4g2 Ewsr1 Ezh2 Gcn5l2 Gmnn Gtf2ird1 Hells Hmgb2 Hnrpd Ing1 Khdrbs1 Mcm2 Mcm3 Mcm4 Mcm5 Mcm6 Mcm7 Med8 Nfe2l3 Pfn1 Rbl1 Rnf128 Rps10 Sap30 Snrpb Socs3 Sox4 Srebf2 Strap Tcf19 Tcfe2a Tfdp1 Tgif Timeless Trim28 Uhrf1 Zfp239 Zfp282
141	GO:0019752 [6]: carboxylic acid metabolism	2	2	283	311	12033	-1.7	0.0	0.01	0.0	Ctbp2 Pycs
142	GO:0006082 [5]: organic acid metabolism	2	2	283	311	12033	-1.7	0.0	0.01	0.0	Ctbp2 Pycs
143	GO:0006605 [7]: protein targeting	9	9	276	186	12158	-1.71	0.0	3.41	1.95	Arntl Ccnb1-rs1 Kpna2 Nutf2 Nxt1 Ssr2 Tacc3 Tdg Tomm22
144	GO:0009628 [5]: response to abiotic stimulus	3	3	282	369	11975	-1.75	0.0	0.01	0.0	Gnb1 S100a8 Tlr3
145	GO:0045786 [7]: negative regulation of cell cycle	4	4	281	46	12298	-1.76	0.0	3.65	2.16	Brca1 Ing1 Mad2l1 Rbl1
146	GO:0007001 [7]: chromosome organization and biogenesis (sensu Eukaryota)	10	10	275	224	12120	-1.84	0.0	3.22	1.86	Actl6a Arid1a Asf1b Ezh2 H2afx H2afy Hells Hnrpd Mcm2 Suv39h1
147	GO:0030837 [7]: negative regulation of actin filament polymerization	1	1	284	0	12344	-1.84	0.0	3.79	2.26	Pfn1
148	GO:0040001 [10]: mitotic spindle positioning or orientation	1	1	284	0	12344	-1.84	0.0	3.79	2.26	Nusap1
149	GO:0042989 [6]: sequestering of actin monomers	1	1	284	0	12344	-1.84	0.0	3.79	2.26	Pfn1
150	GO:0042994 [7]: cytoplasmic sequestering of transcription factor	1	1	284	0	12344	-1.84	0.0	3.79	2.26	Tacc3
151	GO:0045077 [9]: negative regulation of interferon-gamma biosynthesis	1	1	284	0	12344	-1.84	0.0	3.79	2.26	B7h3
152	GO:0045085 [9]: negative regulation of interleukin-2 biosynthesis	1	1	284	0	12344	-1.84	0.0	3.79	2.26	B7h3
153	GO:0045787 [7]: positive regulation of cell cycle	1	1	284	0	12344	-1.84	0.0	3.79	2.26	Nusap1
154	GO:0045839 [8]: negative regulation of mitosis	1	1	284	0	12344	-1.84	0.0	3.79	2.26	Mad2l1
155	GO:0045840 [8]: positive regulation of mitosis	1	1	284	0	12344	-1.84	0.0	3.79	2.26	Nusap1
156	GO:0045841 [9]: negative regulation of mitotic metaphase/anaphase transition	1	1	284	0	12344	-1.84	0.0	3.79	2.26	Mad2l1
157	GO:0046329 [6]: negative regulation of JNK cascade	1	1	284	0	12344	-1.84	0.0	3.79	2.26	Cdc42se1
158	GO:0046351 [7]: disaccharide biosynthesis	1	1	284	0	12344	-1.84	0.0	3.79	2.26	Lalba
159	GO:0046602 [10]: regulation of mitotic centrosome separation	1	1	284	0	12344	-1.84	0.0	3.79	2.26	Ranbp1
160	GO:0046604 [11]: positive regulation of mitotic centrosome separation	1	1	284	0	12344	-1.84	0.0	3.79	2.26	Ranbp1
161	GO:0046605 [9]: regulation of centrosome cycle	1	1	284	0	12344	-1.84	0.0	3.79	2.26	Ranbp1
162	GO:0046607 [10]: positive regulation of centrosome cycle	1	1	284	0	12344	-1.84	0.0	3.79	2.26	Ranbp1
163	GO:0046831 [7]: regulation of RNA-nucleus export	1	1	284	0	12344	-1.84	0.0	3.79	2.26	Khdrbs1
164	GO:0051147 [5]: regulation of muscle cell differentiation	1	1	284	0	12344	-1.84	0.0	3.79	2.26	Ezh2
165	GO:0051148 [6]: negative regulation of muscle cell differentiation	1	1	284	0	12344	-1.84	0.0	3.79	2.26	Ezh2
166	GO:0051153 [6]: regulation of striated muscle cell differentiation	1	1	284	0	12344	-1.84	0.0	3.79	2.26	Ezh2
167	GO:0051154 [7]: negative regulation of striated muscle cell differentiation	1	1	284	0	12344	-1.84	0.0	3.79	2.26	Ezh2
168	GO:0051220 [6]: cytoplasmic sequestering of protein	1	1	284	0	12344	-1.84	0.0	3.79	2.26	Tacc3
169	GO:0051223 [6]: regulation of protein transport	1	1	284	0	12344	-1.84	0.0	3.79	2.26	Tacc3
170	GO:0051224 [7]: negative regulation of protein transport	1	1	284	0	12344	-1.84	0.0	3.79	2.26	Tacc3
171	GO:0051261 [7]: protein depolymerization	1	1	284	0	12344	-1.84	0.0	3.79	2.26	Stmn1
172	GO:0000281 [6]: cytokinesis after mitosis	1	1	284	0	12344	-1.84	0.0	3.79	2.26	Nusap1
173	GO:0005988 [8]: lactose metabolism	1	1	284	0	12344	-1.84	0.0	3.79	2.26	Lalba
174	GO:0005989 [8]: lactose biosynthesis	1	1	284	0	12344	-1.84	0.0	3.79	2.26	Lalba
175	GO:0006931 [7]: substrate-bound cell migration, cell attachment to substrate	1	1	284	0	12344	-1.84	0.0	3.79	2.26	Tnfrsf12a
176	GO:0007019 [8]: microtubule depolymerization	1	1	284	0	12344	-1.84	0.0	3.79	2.26	Stmn1
177	GO:0007025 [9]: beta-tubulin folding	1	1	284	0	12344	-1.84	0.0	3.79	2.26	Rp2h
178	GO:0008054 [7]: cyclin catabolism	1	1	284	0	12344	-1.84	0.0	3.79	2.26	Ube2c
179	GO:0030261 [7]: chromosome condensation	2	2	283	9	12335	-1.85	0.0	3.71	2.21	2810406C15Rik Nusap1
180	GO:0042402 [7]: biogenic amine catabolism	2	2	283	9	12335	-1.85	0.0	3.71	2.21	Sat1 Smox
181	GO:0050770 [5]: regulation of axonogenesis	2	2	283	9	12335	-1.85	0.0	3.71	2.21	Tiam1 Tnfrsf12a
182	GO:0007127 [9]: meiosis I	2	2	283	9	12335	-1.85	0.0	3.71	2.21	Pttg1 Topbp1
183	GO:0006304 [6]: DNA modification	3	3	282	26	12318	-1.86	0.0	3.61	2.13	Aurkb Dnmt1 Hells
184	GO:0051276 [6]: chromosome organization and biogenesis	10	10	275	229	12115	-1.94	0.0	3.1	1.86	Actl6a Arid1a Asf1b Ezh2 H2afx H2afy Hells Hnrpd Mcm2 Suv39h1
185	GO:0042219 [6]: amino acid derivative catabolism	2	2	283	10	12334	-2.01	0.0	3.55	2.07	Sat1 Smox
186	GO:0006417 [6]: regulation of protein biosynthesis	5	5	280	77	12267	-2.03	0.0	3.28	1.86	B7h3 Eif3s3 Eif4e2 Eif4g2 Rnf128
187	GO:0009968 [5]: negative regulation of signal transduction	3	3	282	28	12316	-2.03	0.0	3.44	1.97	Cdc42se1 Socs3 Strap
188	GO:0006333 [8]: chromatin assembly or disassembly	5	5	280	79	12265	-2.11	0.0	3.19	1.86	Asf1b H2afx H2afy Mcm2 Suv39h1
189	GO:0000004 [2]: biological_process unknown	16	16	269	995	11349	-2.11	0.0	0.05	0.01	AL033314 Arhgef5 Bcas2 Cdca4 Ckap2 D11Moh35 Donson Ier2 Nans Nudt3 Pdlim5 Prdx4 Sdf2l1 Tera Tipin Tmepai
190	GO:0006512 [8]: ubiquitin cycle	13	13	272	344	12000	-2.11	0.0	2.79	1.71	2510010F15Rik 2700084L22Rik Anapc5 Brca1 Cdc20 Skp2 Traip Trim28 Ube2c Uble1b Usp1 Usp12 Usp43
191	GO:0017148 [7]: negative regulation of protein biosynthesis	2	2	283	11	12333	-2.15	0.0	3.39	1.95	B7h3 Rnf128
192	GO:0006446 [8]: regulation of translational initiation	2	2	283	11	12333	-2.15	0.0	3.39	1.95	Eif3s3 Eif4g2
193	GO:0008624 [9]: induction of apoptosis by extracellular signals	2	2	283	11	12333	-2.15	0.0	3.39	1.95	Casp8ap2 Ngfrap1
194	GO:0007046 [7]: ribosome biogenesis	5	5	280	81	12263	-2.18	0.0	3.1	1.86	2610012O22Rik BC003885 Grcc2f Nola1 Rpl7
195	GO:0035239 [4]: tube morphogenesis	3	3	282	31	12313	-2.24	0.0	3.2	1.86	Ltap Pfn1 Timeless
196	GO:0009889 [5]: regulation of biosynthesis	5	5	280	83	12261	-2.25	0.0	3.02	1.8	B7h3 Eif3s3 Eif4e2 Eif4g2 Rnf128
197	GO:0030036 [8]: actin cytoskeleton organization and biogenesis	5	5	280	83	12261	-2.25	0.0	3.02	1.8	Arpc4 Arpc5 Capza1 Pfn1 Tmsb10
198	GO:0001839 [6]: neural plate morphogenesis	2	2	283	12	12332	-2.29	0.0	3.25	1.86	Ltap Pfn1
199	GO:0001841 [6]: neural tube formation	2	2	283	12	12332	-2.29	0.0	3.25	1.86	Ltap Pfn1
200	GO:0001843 [6]: neural tube closure	2	2	283	12	12332	-2.29	0.0	3.25	1.86	Ltap Pfn1
201	GO:0006413 [8]: translational initiation	3	3	282	32	12312	-2.31	0.0	3.13	1.86	Eif3s3 Eif4e2 Eif4g2
202	GO:0009611 [5]: response to wounding	3	3	282	329	12015	-2.33	0.0	0.02	0.0	B7h3 Fcgr1 Tlr3
203	GO:0045934 [6]: negative regulation of nucleobase, nucleoside, nucleotide and nucleic acid metabolism	6	6	279	116	12228	-2.34	0.0	2.85	1.71	Gmnn Hells Khdrbs1 Sap30 Strap Trim28
204	GO:0030154 [3]: cell differentiation	3	3	282	327	12017	-2.36	0.0	0.02	0.0	B7h3 Ezh2 Hells
205	GO:0006334 [8]: nucleosome assembly	4	4	281	58	12286	-2.37	0.0	2.97	1.77	Asf1b H2afx H2afy Mcm2
206	GO:0042254 [6]: ribosome biogenesis and assembly	5	5	280	87	12257	-2.39	0.0	2.87	1.71	2610012O22Rik BC003885 Grcc2f Nola1 Rpl7
207	GO:0019219 [5]: regulation of nucleobase, nucleoside, nucleotide and nucleic acid metabolism	41	41	244	1521	10823	-2.42	0.0	1.78	1.08	Ankrd10 Arntl Atf4 Basp1 C730048E16Rik Chaf1b Dnmt1 Ewsr1 Ezh2 Gcn5l2 Gmnn Gtf2ird1 Hells Hmgb2 Hnrpd Ing1 Khdrbs1 Mcm2 Mcm3 Mcm4 Mcm5 Mcm6 Mcm7 Med8 Nfe2l3 Rbl1 Rps10 Sap30 Snrpb Sox4 Srebf2 Strap Tcf19 Tcfe2a Tfdp1 Tgif Timeless Trim28 Uhrf1 Zfp239 Zfp282
208	GO:0007155 [4]: cell adhesion	6	6	279	476	11868	-2.44	0.0	0.04	0.0	Col9a3 Igsf4a Kpna2 Parva Tnfrsf12a Tyro3
209	GO:0030029 [7]: actin filament-based process	5	5	280	89	12255	-2.45	0.0	2.79	1.71	Arpc4 Arpc5 Capza1 Pfn1 Tmsb10
210	GO:0006812 [6]: cation transport	4	4	281	373	11971	-2.46	0.0	0.03	0.0	Cacnb3 Kcne3 Kcnn4 Kctd5
211	GO:0006511 [10]: ubiquitin-dependent protein catabolism	5	5	280	90	12254	-2.48	0.0	2.75	1.71	Psma7 Psmb2 Skp2 Ube2c Usp12
212	GO:0006968 [4]: cellular defense response	1	1	284	203	12141	-2.5	0.0	0.01	0.0	B7h3
213	GO:0019047 [4]: provirus integration	1	1	284	1	12343	-2.51	0.0	3.11	1.86	Banf1
214	GO:0030069 [3]: lysogeny	1	1	284	1	12343	-2.51	0.0	3.11	1.86	Banf1
215	GO:0030501 [8]: positive regulation of bone mineralization	1	1	284	1	12343	-2.51	0.0	3.11	1.86	B7h3
216	GO:0042992 [9]: negative regulation of transcription factor-nucleus import	1	1	284	1	12343	-2.51	0.0	3.11	1.86	Tacc3
217	GO:0045143 [9]: homologous chromosome segregation	1	1	284	1	12343	-2.51	0.0	3.11	1.86	Pttg1
218	GO:0045669 [6]: positive regulation of osteoblast differentiation	1	1	284	1	12343	-2.51	0.0	3.11	1.86	B7h3
219	GO:0045778 [7]: positive regulation of ossification	1	1	284	1	12343	-2.51	0.0	3.11	1.86	B7h3
220	GO:0046072 [10]: dTDP metabolism	1	1	284	1	12343	-2.51	0.0	3.11	1.86	Dtymk
221	GO:0046852 [6]: positive regulation of bone remodeling	1	1	284	1	12343	-2.51	0.0	3.11	1.86	B7h3
222	GO:0050714 [6]: positive regulation of protein secretion	1	1	284	1	12343	-2.51	0.0	3.11	1.86	Kcnn4
223	GO:0000089 [9]: mitotic metaphase	1	1	284	1	12343	-2.51	0.0	3.11	1.86	Kntc2
224	GO:0000724 [8]: double-strand break repair via homologous recombination	1	1	284	1	12343	-2.51	0.0	3.11	1.86	H2afx
225	GO:0000725 [7]: recombinational repair	1	1	284	1	12343	-2.51	0.0	3.11	1.86	H2afx
226	GO:0005984 [7]: disaccharide metabolism	1	1	284	1	12343	-2.51	0.0	3.11	1.86	Lalba
227	GO:0006125 [7]: thioredoxin pathway	1	1	284	1	12343	-2.51	0.0	3.11	1.86	Txnrd1
228	GO:0006233 [10]: dTDP biosynthesis	1	1	284	1	12343	-2.51	0.0	3.11	1.86	Dtymk
229	GO:0006374 [9]: nuclear mRNA splicing via U2-type spliceosome	1	1	284	1	12343	-2.51	0.0	3.11	1.86	Lsm3
230	GO:0007133 [10]: meiotic anaphase I	1	1	284	1	12343	-2.51	0.0	3.11	1.86	Pttg1
231	GO:0007603 [9]: phototransduction, visible light	1	1	284	1	12343	-2.51	0.0	3.11	1.86	Gnb1
232	GO:0008156 [8]: negative regulation of DNA replication	1	1	284	1	12343	-2.51	0.0	3.11	1.86	Gmnn
233	GO:0008608 [8]: attachment of spindle microtubules to kinetochore	1	1	284	1	12343	-2.51	0.0	3.11	1.86	Cdca1
234	GO:0009138 [8]: pyrimidine nucleoside diphosphate metabolism	1	1	284	1	12343	-2.51	0.0	3.11	1.86	Dtymk
235	GO:0009139 [8]: pyrimidine nucleoside diphosphate biosynthesis	1	1	284	1	12343	-2.51	0.0	3.11	1.86	Dtymk
236	GO:0009189 [8]: deoxyribonucleoside diphosphate biosynthesis	1	1	284	1	12343	-2.51	0.0	3.11	1.86	Dtymk
237	GO:0009196 [9]: pyrimidine deoxyribonucleoside diphosphate metabolism	1	1	284	1	12343	-2.51	0.0	3.11	1.86	Dtymk
238	GO:0009197 [9]: pyrimidine deoxyribonucleoside diphosphate biosynthesis	1	1	284	1	12343	-2.51	0.0	3.11	1.86	Dtymk
239	GO:0009890 [6]: negative regulation of biosynthesis	2	2	283	14	12330	-2.51	0.0	3.01	1.8	B7h3 Rnf128
240	GO:0030282 [6]: bone mineralization	2	2	283	14	12330	-2.51	0.0	3.01	1.8	B7h3 Mmp13
241	GO:0001838 [5]: embryonic epithelial tube formation	2	2	283	14	12330	-2.51	0.0	3.01	1.8	Ltap Pfn1
242	GO:0008154 [6]: actin polymerization and/or depolymerization	2	2	283	14	12330	-2.51	0.0	3.01	1.8	Arpc4 Pfn1
243	GO:0019941 [9]: modification-dependent protein catabolism	5	5	280	92	12252	-2.55	0.0	2.68	1.7	Psma7 Psmb2 Skp2 Ube2c Usp12
244	GO:0045449 [6]: regulation of transcription	40	40	245	1515	10829	-2.57	0.0	1.57	0.97	Ankrd10 Arntl Atf4 Basp1 C730048E16Rik Chaf1b Dnmt1 Ewsr1 Ezh2 Gcn5l2 Gtf2ird1 Hells Hmgb2 Hnrpd Ing1 Khdrbs1 Mcm2 Mcm3 Mcm4 Mcm5 Mcm6 Mcm7 Med8 Nfe2l3 Rbl1 Rps10 Sap30 Snrpb Sox4 Srebf2 Strap Tcf19 Tcfe2a Tfdp1 Tgif Timeless Trim28 Uhrf1 Zfp239 Zfp282
245	GO:0042770 [6]: DNA damage response, signal transduction	2	2	283	15	12329	-2.62	0.0	2.9	1.71	Brca1 H2afx
246	GO:0050727 [6]: regulation of inflammatory response	2	2	283	15	12329	-2.62	0.0	2.9	1.71	B7h3 Fcgr1
247	GO:0050777 [6]: negative regulation of immune response	2	2	283	15	12329	-2.62	0.0	2.9	1.71	B7h3 Rnf128
248	GO:0006355 [7]: regulation of transcription, DNA-dependent	39	39	246	1489	10855	-2.63	0.0	1.48	0.93	Ankrd10 Arntl Atf4 Basp1 C730048E16Rik Chaf1b Dnmt1 Ewsr1 Ezh2 Gcn5l2 Gtf2ird1 Hells Hmgb2 Hnrpd Ing1 Mcm2 Mcm3 Mcm4 Mcm5 Mcm6 Mcm7 Med8 Nfe2l3 Rbl1 Rps10 Sap30 Snrpb Sox4 Srebf2 Strap Tcf19 Tcfe2a Tfdp1 Tgif Timeless Trim28 Uhrf1 Zfp239 Zfp282
249	GO:0051094 [4]: positive regulation of development	3	3	282	38	12306	-2.66	0.0	2.74	1.71	B7h3 Tiam1 Tnfrsf12a
250	GO:0006445 [7]: regulation of translation	3	3	282	38	12306	-2.66	0.0	2.74	1.71	Eif3s3 Eif4e2 Eif4g2
251	GO:0006576 [6]: biogenic amine metabolism	3	3	282	38	12306	-2.66	0.0	2.74	1.71	Sat1 Smox Sms
252	GO:0009059 [5]: macromolecule biosynthesis	16	16	269	513	11831	-2.69	0.0	1.94	1.16	2610012O22Rik Atf4 B7h3 BC003885 Eef1e1 Eif3s3 Eif4e2 Eif4g2 Grcc2f Lalba Mrpl13 Rnf128 Rp2h Rpl18 Rpl7 Rpl7a
253	GO:0007028 [5]: cytoplasm organization and biogenesis	5	5	280	97	12247	-2.7	0.0	2.51	1.54	2610012O22Rik BC003885 Grcc2f Nola1 Rpl7
254	GO:0050794 [3]: regulation of cellular process	17	17	268	557	11787	-2.72	0.0	1.87	1.13	B7h3 Birc5 Brca1 Casp8ap2 Cdc42se1 Ezh2 Fcgr1 Hells Khdrbs1 Mtbp Ngfrap1 Pfn1 Socs3 Strap Tacc3 Thoc1 Ube2c
255	GO:0006351 [7]: transcription, DNA-dependent	39	39	246	1516	10828	-2.72	0.0	1.34	0.81	Ankrd10 Arntl Atf4 Basp1 C730048E16Rik Chaf1b Dnmt1 Ewsr1 Ezh2 Gcn5l2 Gtf2ird1 Hells Hmgb2 Hnrpd Ing1 Mcm2 Mcm3 Mcm4 Mcm5 Mcm6 Mcm7 Med8 Nfe2l3 Rbl1 Rps10 Sap30 Snrpb Sox4 Srebf2 Strap Tcf19 Tcfe2a Tfdp1 Tgif Timeless Trim28 Uhrf1 Zfp239 Zfp282
256	GO:0006350 [6]: transcription	40	40	245	1571	10773	-2.74	0.0	1.27	0.77	Ankrd10 Arntl Atf4 Basp1 C730048E16Rik Chaf1b Dnmt1 Ewsr1 Ezh2 Gcn5l2 Gtf2ird1 Hells Hmgb2 Hnrpd Ing1 Khdrbs1 Mcm2 Mcm3 Mcm4 Mcm5 Mcm6 Mcm7 Med8 Nfe2l3 Rbl1 Rps10 Sap30 Snrpb Sox4 Srebf2 Strap Tcf19 Tcfe2a Tfdp1 Tgif Timeless Trim28 Uhrf1 Zfp239 Zfp282
257	GO:0016331 [5]: morphogenesis of embryonic epithelium	2	2	283	17	12327	-2.79	0.0	2.7	1.71	Ltap Pfn1
258	GO:0050767 [4]: regulation of neurogenesis	2	2	283	17	12327	-2.79	0.0	2.7	1.71	Tiam1 Tnfrsf12a
259	GO:0006720 [6]: isoprenoid metabolism	2	2	283	17	12327	-2.79	0.0	2.7	1.71	Fdps Rbp1
260	GO:0051179 [3]: localization	45	45	240	1828	10516	-2.8	0.0	1.06	0.65	4930542G03Rik Arntl Cacnb3 Ccnb1-rs1 Chic2 Csna Csnb Csnd Csng Fcgr1 Hras1 Kcne3 Kcnn4 Kctd5 Kdelr2 Khdrbs1 Kif20a Kif2c Kif4 Kpna2 Magoh Mre11a Msr1 Nup160 Nup93 Nutf2 Nxt1 Pfn1 Psmc3 Racgap1 Rbp1 Slc25a13 Slc7a5 Slco3a1 Ssr2 Stx3 Tacc3 Tdg Thoc1 Tomm22 Tuba4 Tubb5 Uhrf1 Vamp8 Zfp282
261	GO:0051244 [4]: regulation of cellular physiological process	13	13	272	405	11939	-2.82	0.0	1.88	1.14	B7h3 Birc5 Brca1 Casp8ap2 Fcgr1 Hells Khdrbs1 Mtbp Ngfrap1 Pfn1 Tacc3 Thoc1 Ube2c
262	GO:0006810 [4]: transport	44	44	241	1809	10535	-2.85	0.0	0.96	0.61	4930542G03Rik Arntl Cacnb3 Ccnb1-rs1 Chic2 Csna Csnb Csnd Csng Fcgr1 Hras1 Kcne3 Kcnn4 Kctd5 Kdelr2 Khdrbs1 Kif20a Kif2c Kif4 Kpna2 Magoh Mre11a Msr1 Nup160 Nup93 Nutf2 Nxt1 Psmc3 Racgap1 Rbp1 Slc25a13 Slc7a5 Slco3a1 Ssr2 Stx3 Tacc3 Tdg Thoc1 Tomm22 Tuba4 Tubb5 Uhrf1 Vamp8 Zfp282
263	GO:0051234 [4]: establishment of localization	44	44	241	1812	10532	-2.86	0.0	0.95	0.6	4930542G03Rik Arntl Cacnb3 Ccnb1-rs1 Chic2 Csna Csnb Csnd Csng Fcgr1 Hras1 Kcne3 Kcnn4 Kctd5 Kdelr2 Khdrbs1 Kif20a Kif2c Kif4 Kpna2 Magoh Mre11a Msr1 Nup160 Nup93 Nutf2 Nxt1 Psmc3 Racgap1 Rbp1 Slc25a13 Slc7a5 Slco3a1 Ssr2 Stx3 Tacc3 Tdg Thoc1 Tomm22 Tuba4 Tubb5 Uhrf1 Vamp8 Zfp282
264	GO:0007242 [5]: intracellular signaling cascade	11	11	274	660	11684	-2.86	0.0	0.11	0.05	Cdc42se1 Depdc1a Ect2 Gnb1 Hck Hras1 Prkcd Racgap1 Socs3 Stmn1 Tiam1
265	GO:0051246 [5]: regulation of protein metabolism	4	4	281	72	12272	-2.89	0.0	2.38	1.48	Arntl B7h3 Pfn1 Rnf128
266	GO:0009584 [8]: detection of visible light	1	1	284	2	12342	-2.9	0.0	2.72	1.71	Gnb1
267	GO:0016338 [6]: calcium-independent cell-cell adhesion	1	1	284	2	12342	-2.9	0.0	2.72	1.71	Igsf4a
268	GO:0018107 [9]: peptidyl-threonine phosphorylation	1	1	284	2	12342	-2.9	0.0	2.72	1.71	Pbk
269	GO:0018210 [9]: peptidyl-threonine modification	1	1	284	2	12342	-2.9	0.0	2.72	1.71	Pbk
270	GO:0030071 [8]: regulation of mitotic metaphase/anaphase transition	1	1	284	2	12342	-2.9	0.0	2.72	1.71	Mad2l1
271	GO:0042590 [7]: antigen presentation, exogenous antigen via MHC class I	1	1	284	2	12342	-2.9	0.0	2.72	1.71	Fcgr1
272	GO:0045072 [8]: regulation of interferon-gamma biosynthesis	1	1	284	2	12342	-2.9	0.0	2.72	1.71	B7h3
273	GO:0045132 [8]: meiotic chromosome segregation	1	1	284	2	12342	-2.9	0.0	2.72	1.71	Pttg1
274	GO:0045773 [7]: positive regulation of axon extension	1	1	284	2	12342	-2.9	0.0	2.72	1.71	Tnfrsf12a
275	GO:0046075 [10]: dTTP metabolism	1	1	284	2	12342	-2.9	0.0	2.72	1.71	Dtymk
276	GO:0046125 [8]: pyrimidine deoxyribonucleoside metabolism	1	1	284	2	12342	-2.9	0.0	2.72	1.71	Dtymk
277	GO:0046627 [6]: negative regulation of insulin receptor signaling pathway	1	1	284	2	12342	-2.9	0.0	2.72	1.71	Socs3
278	GO:0048013 [8]: ephrin receptor signaling pathway	1	1	284	2	12342	-2.9	0.0	2.72	1.71	Tiam1
279	GO:0051047 [5]: positive regulation of secretion	1	1	284	2	12342	-2.9	0.0	2.72	1.71	Kcnn4
280	GO:0051146 [5]: striated muscle cell differentiation	1	1	284	2	12342	-2.9	0.0	2.72	1.71	Ezh2
281	GO:0051225 [9]: spindle assembly	1	1	284	2	12342	-2.9	0.0	2.72	1.71	Tubb5
282	GO:0051227 [10]: mitotic spindle assembly	1	1	284	2	12342	-2.9	0.0	2.72	1.71	Tubb5
283	GO:0000320 [7]: re-entry into mitotic cell cycle	1	1	284	2	12342	-2.9	0.0	2.72	1.71	Ccnf
284	GO:0001802 [6]: type III hypersensitivity	1	1	284	2	12342	-2.9	0.0	2.72	1.71	Fcgr1
285	GO:0001803 [7]: regulation of type III hypersensitivity	1	1	284	2	12342	-2.9	0.0	2.72	1.71	Fcgr1
286	GO:0001805 [8]: positive regulation of type III hypersensitivity	1	1	284	2	12342	-2.9	0.0	2.72	1.71	Fcgr1
287	GO:0001824 [3]: blastocyst development	1	1	284	2	12342	-2.9	0.0	2.72	1.71	5830426I05Rik
288	GO:0001832 [4]: blastocyst growth	1	1	284	2	12342	-2.9	0.0	2.72	1.71	5830426I05Rik
289	GO:0001833 [5]: inner cell mass cell proliferation	1	1	284	2	12342	-2.9	0.0	2.72	1.71	5830426I05Rik
290	GO:0006213 [7]: pyrimidine nucleoside metabolism	1	1	284	2	12342	-2.9	0.0	2.72	1.71	Dtymk
291	GO:0006235 [10]: dTTP biosynthesis	1	1	284	2	12342	-2.9	0.0	2.72	1.71	Dtymk
292	GO:0006275 [7]: regulation of DNA replication	1	1	284	2	12342	-2.9	0.0	2.72	1.71	Gmnn
293	GO:0006893 [7]: Golgi to plasma membrane transport	1	1	284	2	12342	-2.9	0.0	2.72	1.71	Chic2
294	GO:0007095 [9]: mitotic G2 checkpoint	1	1	284	2	12342	-2.9	0.0	2.72	1.71	Cdc2a
295	GO:0009048 [5]: dosage compensation, by inactivation of X chromosome	1	1	284	2	12342	-2.9	0.0	2.72	1.71	Brca1
296	GO:0009133 [7]: nucleoside diphosphate biosynthesis	1	1	284	2	12342	-2.9	0.0	2.72	1.71	Dtymk
297	GO:0009148 [8]: pyrimidine nucleoside triphosphate biosynthesis	1	1	284	2	12342	-2.9	0.0	2.72	1.71	Dtymk
298	GO:0009202 [8]: deoxyribonucleoside triphosphate biosynthesis	1	1	284	2	12342	-2.9	0.0	2.72	1.71	Dtymk
299	GO:0009211 [9]: pyrimidine deoxyribonucleoside triphosphate metabolism	1	1	284	2	12342	-2.9	0.0	2.72	1.71	Dtymk
300	GO:0009212 [9]: pyrimidine deoxyribonucleoside triphosphate biosynthesis	1	1	284	2	12342	-2.9	0.0	2.72	1.71	Dtymk
301	GO:0006886 [6]: intracellular protein transport	11	11	274	333	12011	-2.91	0.0	1.86	1.12	Arntl Ccnb1-rs1 Kdelr2 Kpna2 Nutf2 Nxt1 Ssr2 Stx3 Tacc3 Tdg Tomm22
302	GO:0006629 [5]: lipid metabolism	6	6	279	428	11916	-2.92	0.0	0.07	0.03	Fdps Hmgcr Mtmr2 Pafah1b3 Rbp1 Srebf2
303	GO:0042221 [6]: response to chemical substance	2	2	283	234	12110	-2.92	0.0	0.03	0.0	S100a8 Tlr3
304	GO:0007275 [2]: development	35	35	250	1603	10741	-2.94	0.0	0.41	0.25	5830426I05Rik Acvr1 Aurkb B7h3 Birc5 Brca1 Ccnf Cdc42se1 Cenpf Dnmt1 Efhd2 Ezh2 Gmnn Gtf2ird1 H2afx H2afy Hells Hmgcr Hras1 Igsf4a Kntc2 Ltap Magoh Mmp13 Pafah1b3 Pak1 Pfn1 Plxnb2 Socs3 Stmn1 Tacc3 Tiam1 Timeless Tnfrsf12a Tuft1
305	GO:0006412 [6]: protein biosynthesis	14	14	271	462	11882	-2.94	0.0	1.66	1.02	2610012O22Rik B7h3 BC003885 Eef1e1 Eif3s3 Eif4e2 Eif4g2 Grcc2f Mrpl13 Rnf128 Rp2h Rpl18 Rpl7 Rpl7a
306	GO:0001503 [5]: ossification	3	3	282	44	12300	-2.95	0.0	2.42	1.51	B7h3 Mmp13 Tuft1
307	GO:0048513 [3]: organ development	18	18	267	938	11406	-2.96	0.0	0.2	0.12	Acvr1 B7h3 Ccnf Cenpf Efhd2 Gmnn Hells Igsf4a Kntc2 Mmp13 Pak1 Plxnb2 Stmn1 Tacc3 Tiam1 Timeless Tnfrsf12a Tuft1
308	GO:0051241 [5]: negative regulation of organismal physiological process	2	2	283	19	12325	-2.96	0.0	2.52	1.54	B7h3 Rnf128
309	GO:0045892 [8]: negative regulation of transcription, DNA-dependent	4	4	281	75	12269	-2.98	0.0	2.27	1.39	Hells Sap30 Strap Trim28
310	GO:0009887 [4]: organogenesis	18	18	267	932	11412	-2.98	0.0	0.21	0.12	Acvr1 B7h3 Ccnf Cenpf Efhd2 Gmnn Hells Igsf4a Kntc2 Mmp13 Pak1 Plxnb2 Stmn1 Tacc3 Tiam1 Timeless Tnfrsf12a Tuft1
311	GO:0009057 [5]: macromolecule catabolism	16	16	269	558	11786	-3.0	0.0	1.49	0.93	Arntl Hk1 Klk6 Lsm5 Mmp12 Mmp13 Psma7 Psmb2 Psmc3 Psmc4 Rnf128 Skp2 Spag5 Ube2c Usp12 Xpnpep1
312	GO:0009653 [3]: morphogenesis	22	22	263	1084	11260	-3.01	0.0	0.27	0.16	Acvr1 B7h3 Ccnf Cdc42se1 Cenpf Efhd2 Gmnn Hells Igsf4a Kntc2 Ltap Mmp13 Pak1 Pfn1 Plxnb2 Socs3 Stmn1 Tacc3 Tiam1 Timeless Tnfrsf12a Tuft1
313	GO:0012502 [7]: induction of programmed cell death	4	4	281	77	12267	-3.03	0.0	2.2	1.37	Brca1 Casp8ap2 Fcgr1 Ngfrap1
314	GO:0006917 [8]: induction of apoptosis	4	4	281	77	12267	-3.03	0.0	2.2	1.37	Brca1 Casp8ap2 Fcgr1 Ngfrap1
315	GO:0007265 [7]: Ras protein signal transduction	2	2	283	20	12324	-3.03	0.0	2.44	1.53	Gnb1 Hras1
316	GO:0016481 [7]: negative regulation of transcription	5	5	280	112	12232	-3.05	0.0	2.08	1.26	Hells Khdrbs1 Sap30 Strap Trim28
317	GO:0051049 [5]: regulation of transport	3	3	282	48	12296	-3.1	0.0	2.23	1.39	Fcgr1 Khdrbs1 Tacc3
318	GO:0016568 [8]: chromatin modification	4	4	281	80	12264	-3.11	0.0	2.11	1.28	Actl6a Ezh2 Hells Suv39h1
319	GO:0009056 [4]: catabolism	19	19	266	724	11620	-3.13	0.0	1.14	0.7	Arntl Hk1 Klk6 Lsm5 Mmp12 Mmp13 Pafah1b3 Psma7 Psmb2 Psmc3 Psmc4 Rnf128 Sat1 Skp2 Smox Spag5 Ube2c Usp12 Xpnpep1
320	GO:0009058 [4]: biosynthesis	21	21	264	825	11519	-3.13	0.0	1.03	0.64	2610012O22Rik Atf4 B7h3 BC003885 Ctbp2 Dtymk Eef1e1 Eif3s3 Eif4e2 Eif4g2 Gch1 Grcc2f Hmgcr Lalba Mrpl13 Pycs Rnf128 Rp2h Rpl18 Rpl7 Rpl7a
321	GO:0046849 [4]: bone remodeling	3	3	282	49	12295	-3.15	0.0	2.19	1.36	B7h3 Mmp13 Tuft1
322	GO:0015074 [6]: DNA integration	1	1	284	3	12341	-3.16	0.0	2.44	1.53	Banf1
323	GO:0016032 [2]: viral life cycle	1	1	284	3	12341	-3.16	0.0	2.44	1.53	Banf1
324	GO:0018105 [9]: peptidyl-serine phosphorylation	1	1	284	3	12341	-3.16	0.0	2.44	1.53	Pbk
325	GO:0018209 [9]: peptidyl-serine modification	1	1	284	3	12341	-3.16	0.0	2.44	1.53	Pbk
326	GO:0030833 [7]: regulation of actin filament polymerization	1	1	284	3	12341	-3.16	0.0	2.44	1.53	Pfn1
327	GO:0042095 [7]: interferon-gamma biosynthesis	1	1	284	3	12341	-3.16	0.0	2.44	1.53	B7h3
328	GO:0042990 [8]: regulation of transcription factor-nucleus import	1	1	284	3	12341	-3.16	0.0	2.44	1.53	Tacc3
329	GO:0042991 [8]: transcription factor-nucleus import	1	1	284	3	12341	-3.16	0.0	2.44	1.53	Tacc3
330	GO:0046626 [5]: regulation of insulin receptor signaling pathway	1	1	284	3	12341	-3.16	0.0	2.44	1.53	Socs3
331	GO:0051053 [7]: negative regulation of DNA metabolism	1	1	284	3	12341	-3.16	0.0	2.44	1.53	Gmnn
332	GO:0001755 [6]: neural crest cell migration	1	1	284	3	12341	-3.16	0.0	2.44	1.53	Acvr1
333	GO:0001788 [7]: antibody-dependent cellular cytotoxicity	1	1	284	3	12341	-3.16	0.0	2.44	1.53	Fcgr1
334	GO:0006561 [9]: proline biosynthesis	1	1	284	3	12341	-3.16	0.0	2.44	1.53	Pycs
335	GO:0007091 [9]: mitotic metaphase/anaphase transition	1	1	284	3	12341	-3.16	0.0	2.44	1.53	Mad2l1
336	GO:0007094 [9]: mitotic spindle checkpoint	1	1	284	3	12341	-3.16	0.0	2.44	1.53	Mad2l1
337	GO:0007213 [7]: acetylcholine receptor signaling, muscarinic pathway	1	1	284	3	12341	-3.16	0.0	2.44	1.53	Gnb1
338	GO:0009120 [7]: deoxyribonucleoside metabolism	1	1	284	3	12341	-3.16	0.0	2.44	1.53	Dtymk
339	GO:0009219 [8]: pyrimidine deoxyribonucleotide metabolism	1	1	284	3	12341	-3.16	0.0	2.44	1.53	Dtymk
340	GO:0009221 [8]: pyrimidine deoxyribonucleotide biosynthesis	1	1	284	3	12341	-3.16	0.0	2.44	1.53	Dtymk
341	GO:0006575 [6]: amino acid derivative metabolism	3	3	282	50	12294	-3.17	0.0	2.14	1.32	Sat1 Smox Sms
342	GO:0044249 [5]: cellular biosynthesis	20	20	265	790	11554	-3.17	0.0	0.99	0.62	2610012O22Rik Atf4 B7h3 BC003885 Ctbp2 Dtymk Eef1e1 Eif3s3 Eif4e2 Eif4g2 Gch1 Grcc2f Lalba Mrpl13 Pycs Rnf128 Rp2h Rpl18 Rpl7 Rpl7a
343	GO:0030163 [6]: protein catabolism	14	14	271	500	11844	-3.18	0.0	1.3	0.79	Arntl Klk6 Mmp12 Mmp13 Psma7 Psmb2 Psmc3 Psmc4 Rnf128 Skp2 Spag5 Ube2c Usp12 Xpnpep1
344	GO:0043285 [5]: biopolymer catabolism	14	14	271	503	11841	-3.19	0.0	1.28	0.78	Arntl Klk6 Mmp12 Mmp13 Psma7 Psmb2 Psmc3 Psmc4 Rnf128 Skp2 Spag5 Ube2c Usp12 Xpnpep1
345	GO:0042981 [6]: regulation of apoptosis	7	7	278	200	12144	-3.23	0.0	1.67	1.02	Birc5 Brca1 Casp8ap2 Fcgr1 Hells Ngfrap1 Thoc1
346	GO:0043067 [5]: regulation of programmed cell death	7	7	278	203	12141	-3.27	0.0	1.62	0.99	Birc5 Brca1 Casp8ap2 Fcgr1 Hells Ngfrap1 Thoc1
347	GO:0006950 [4]: response to stress	17	17	268	790	11554	-3.29	0.0	0.43	0.26	B7h3 Brca1 Chaf1b Ddb1 Fcgr1 Gpx2 H2afx Mre11a Pole Prkcd Pttg1 Rad51 Rfc5 Saa3 Tacc3 Tdg Tlr3
348	GO:0044255 [5]: cellular lipid metabolism	5	5	280	342	12002	-3.29	0.0	0.11	0.05	Fdps Hmgcr Mtmr2 Rbp1 Srebf2
349	GO:0008219 [4]: cell death	11	11	274	387	11957	-3.32	0.0	1.24	0.77	Acin1 Birc5 Brca1 Casp8ap2 Fcgr1 Hells Hras1 Ngfrap1 Tfdp1 Thoc1 Tnfrsf12a
350	GO:0009790 [3]: embryonic development	6	6	279	168	12176	-3.34	0.0	1.61	0.99	5830426I05Rik Acvr1 Birc5 Hmgcr Ltap Pfn1
351	GO:0030001 [7]: metal ion transport	4	4	281	294	12050	-3.34	0.0	0.1	0.05	Cacnb3 Kcne3 Kcnn4 Kctd5
352	GO:0006959 [5]: humoral immune response	1	1	284	155	12189	-3.34	0.0	0.03	0.0	Prkcd
353	GO:0016265 [3]: death	11	11	274	394	11950	-3.35	0.0	1.18	0.73	Acin1 Birc5 Brca1 Casp8ap2 Fcgr1 Hells Hras1 Ngfrap1 Tfdp1 Thoc1 Tnfrsf12a
354	GO:0008104 [4]: protein localization	13	13	272	496	11848	-3.36	0.0	1.01	0.63	Arntl Ccnb1-rs1 Kdelr2 Kif20a Kpna2 Nutf2 Nxt1 Pfn1 Ssr2 Stx3 Tacc3 Tdg Tomm22
355	GO:0042306 [7]: regulation of protein-nucleus import	1	1	284	4	12340	-3.36	0.0	2.23	1.39	Tacc3
356	GO:0045667 [5]: regulation of osteoblast differentiation	1	1	284	4	12340	-3.36	0.0	2.23	1.39	B7h3
357	GO:0046146 [7]: tetrahydrobiopterin metabolism	1	1	284	4	12340	-3.36	0.0	2.23	1.39	Gch1
358	GO:0046839 [7]: phospholipid dephosphorylation	1	1	284	4	12340	-3.36	0.0	2.23	1.39	Mtmr2
359	GO:0050728 [7]: negative regulation of inflammatory response	1	1	284	4	12340	-3.36	0.0	2.23	1.39	B7h3
360	GO:0051052 [6]: regulation of DNA metabolism	1	1	284	4	12340	-3.36	0.0	2.23	1.39	Gmnn
361	GO:0001523 [7]: retinoid metabolism	1	1	284	4	12340	-3.36	0.0	2.23	1.39	Rbp1
362	GO:0001890 [5]: placenta development	1	1	284	4	12340	-3.36	0.0	2.23	1.39	Ccnf
363	GO:0006542 [9]: glutamine biosynthesis	1	1	284	4	12340	-3.36	0.0	2.23	1.39	Pycs
364	GO:0006729 [8]: tetrahydrobiopterin biosynthesis	1	1	284	4	12340	-3.36	0.0	2.23	1.39	Gch1
365	GO:0006929 [6]: substrate-bound cell migration	1	1	284	4	12340	-3.36	0.0	2.23	1.39	Tnfrsf12a
366	GO:0007021 [8]: tubulin folding	1	1	284	4	12340	-3.36	0.0	2.23	1.39	Rp2h
367	GO:0007131 [7]: meiotic recombination	1	1	284	4	12340	-3.36	0.0	2.23	1.39	Topbp1
368	GO:0009200 [8]: deoxyribonucleoside triphosphate metabolism	1	1	284	4	12340	-3.36	0.0	2.23	1.39	Dtymk
369	GO:0009263 [7]: deoxyribonucleotide biosynthesis	1	1	284	4	12340	-3.36	0.0	2.23	1.39	Dtymk
370	GO:0043065 [7]: positive regulation of apoptosis	4	4	281	92	12252	-3.38	0.0	1.76	1.07	Brca1 Casp8ap2 Fcgr1 Ngfrap1
371	GO:0006915 [6]: apoptosis	10	10	275	352	11992	-3.38	0.0	1.2	0.73	Acin1 Birc5 Brca1 Casp8ap2 Fcgr1 Hells Ngfrap1 Tfdp1 Thoc1 Tnfrsf12a
372	GO:0051243 [5]: negative regulation of cellular physiological process	5	5	280	131	12213	-3.38	0.0	1.64	1.0	B7h3 Birc5 Hells Mtbp Tacc3
373	GO:0016582 [9]: non-covalent chromatin modification	2	2	283	26	12318	-3.38	0.0	2.03	1.25	Actl6a Hells
374	GO:0006338 [10]: chromatin remodeling	2	2	283	26	12318	-3.38	0.0	2.03	1.25	Actl6a Hells
375	GO:0044248 [5]: cellular catabolism	15	15	270	651	11693	-3.39	0.0	0.61	0.38	Hk1 Klk6 Lsm5 Mmp12 Mmp13 Psma7 Psmb2 Rnf128 Sat1 Skp2 Smox Spag5 Ube2c Usp12 Xpnpep1
376	GO:0043068 [6]: positive regulation of programmed cell death	4	4	281	93	12251	-3.4	0.0	1.74	1.05	Brca1 Casp8ap2 Fcgr1 Ngfrap1
377	GO:0012501 [5]: programmed cell death	10	10	275	358	11986	-3.41	0.0	1.14	0.7	Acin1 Birc5 Brca1 Casp8ap2 Fcgr1 Hells Ngfrap1 Tfdp1 Thoc1 Tnfrsf12a
378	GO:0001655 [5]: urogenital system development	2	2	283	27	12317	-3.44	0.0	1.98	1.2	Acvr1 Hells
379	GO:0006364 [7]: rRNA processing	2	2	283	27	12317	-3.44	0.0	1.98	1.2	Grcc2f Nola1
380	GO:0044265 [6]: cellular macromolecule catabolism	13	13	272	543	11801	-3.45	0.0	0.72	0.46	Hk1 Klk6 Lsm5 Mmp12 Mmp13 Psma7 Psmb2 Rnf128 Skp2 Spag5 Ube2c Usp12 Xpnpep1
381	GO:0015031 [5]: protein transport	12	12	273	474	11870	-3.45	0.0	0.88	0.55	Arntl Ccnb1-rs1 Kdelr2 Kif20a Kpna2 Nutf2 Nxt1 Ssr2 Stx3 Tacc3 Tdg Tomm22
382	GO:0035295 [3]: tube development	3	3	282	59	12285	-3.45	0.0	1.81	1.09	Ltap Pfn1 Timeless
383	GO:0045184 [5]: establishment of protein localization	12	12	273	478	11866	-3.45	0.0	0.85	0.53	Arntl Ccnb1-rs1 Kdelr2 Kif20a Kpna2 Nutf2 Nxt1 Ssr2 Stx3 Tacc3 Tdg Tomm22
384	GO:0042035 [7]: regulation of cytokine biosynthesis	2	2	283	28	12316	-3.49	0.0	1.92	1.16	B7h3 Rnf128
385	GO:0000122 [9]: negative regulation of transcription from Pol II promoter	3	3	282	61	12283	-3.5	0.0	1.74	1.05	Sap30 Strap Trim28
386	GO:0016202 [7]: regulation of myogenesis	1	1	284	5	12339	-3.51	0.0	2.06	1.26	Cenpf
387	GO:0016571 [10]: histone methylation	1	1	284	5	12339	-3.51	0.0	2.06	1.26	Ezh2
388	GO:0030516 [6]: regulation of axon extension	1	1	284	5	12339	-3.51	0.0	2.06	1.26	Tnfrsf12a
389	GO:0045076 [8]: regulation of interleukin-2 biosynthesis	1	1	284	5	12339	-3.51	0.0	2.06	1.26	B7h3
390	GO:0046328 [5]: regulation of JNK cascade	1	1	284	5	12339	-3.51	0.0	2.06	1.26	Cdc42se1
391	GO:0006072 [8]: glycerol-3-phosphate metabolism	1	1	284	5	12339	-3.51	0.0	2.06	1.26	Gyk
392	GO:0006268 [8]: DNA unwinding	1	1	284	5	12339	-3.51	0.0	2.06	1.26	Mcm2
393	GO:0006564 [9]: L-serine biosynthesis	1	1	284	5	12339	-3.51	0.0	2.06	1.26	Ctbp2
394	GO:0007569 [4]: cell aging	1	1	284	5	12339	-3.51	0.0	2.06	1.26	Hras1
395	GO:0006091 [5]: generation of precursor metabolites and energy	8	8	277	422	11922	-3.52	0.0	0.28	0.16	Atf4 Cai Glrx1 Hk1 Racgap1 Smox Sqle Txnrd1
396	GO:0016072 [6]: rRNA metabolism	2	2	283	29	12315	-3.53	0.0	1.87	1.13	Grcc2f Nola1
397	GO:0043119 [4]: positive regulation of physiological process	8	8	277	281	12063	-3.53	0.0	1.11	0.68	Atf4 B7h3 Brca1 Casp8ap2 Fcgr1 Kcnn4 Ngfrap1 Ube2c
398	GO:0044257 [7]: cellular protein catabolism	11	11	274	485	11859	-3.54	0.0	0.57	0.34	Klk6 Mmp12 Mmp13 Psma7 Psmb2 Rnf128 Skp2 Spag5 Ube2c Usp12 Xpnpep1
399	GO:0006508 [8]: proteolysis and peptidolysis	11	11	274	485	11859	-3.54	0.0	0.57	0.34	Klk6 Mmp12 Mmp13 Psma7 Psmb2 Rnf128 Skp2 Spag5 Ube2c Usp12 Xpnpep1
400	GO:0046651 [5]: lymphocyte proliferation	2	2	283	30	12314	-3.57	0.0	1.82	1.09	B7h3 Prkcd
401	GO:0001817 [6]: regulation of cytokine production	2	2	283	30	12314	-3.57	0.0	1.82	1.09	B7h3 Rnf128
402	GO:0008652 [7]: amino acid biosynthesis	2	2	283	31	12313	-3.61	0.0	1.77	1.08	Ctbp2 Pycs
403	GO:0015672 [7]: monovalent inorganic cation transport	3	3	282	221	12123	-3.63	0.0	0.12	0.06	Kcne3 Kcnn4 Kctd5
404	GO:0050793 [3]: regulation of development	5	5	280	153	12191	-3.65	0.0	1.25	0.77	B7h3 Ezh2 Socs3 Tiam1 Tnfrsf12a
405	GO:0042130 [8]: negative regulation of T-cell proliferation	1	1	284	6	12338	-3.65	0.0	1.91	1.16	B7h3
406	GO:0042176 [6]: regulation of protein catabolism	1	1	284	6	12338	-3.65	0.0	1.91	1.16	Arntl
407	GO:0042692 [4]: muscle cell differentiation	1	1	284	6	12338	-3.65	0.0	1.91	1.16	Ezh2
408	GO:0006402 [7]: mRNA catabolism	1	1	284	6	12338	-3.65	0.0	1.91	1.16	Lsm5
409	GO:0006560 [8]: proline metabolism	1	1	284	6	12338	-3.65	0.0	1.91	1.16	Pycs
410	GO:0007020 [9]: microtubule nucleation	1	1	284	6	12338	-3.65	0.0	1.91	1.16	Rp2h
411	GO:0008630 [7]: DNA damage response, signal transduction resulting in induction of apoptosis	1	1	284	6	12338	-3.65	0.0	1.91	1.16	Brca1
412	GO:0042089 [6]: cytokine biosynthesis	2	2	283	33	12311	-3.68	0.0	1.68	1.03	B7h3 Rnf128
413	GO:0006820 [6]: anion transport	1	1	284	133	12211	-3.69	0.0	0.05	0.01	Msr1
414	GO:0007389 [3]: pattern specification	1	1	284	133	12211	-3.69	0.0	0.05	0.01	Acvr1
415	GO:0042107 [5]: cytokine metabolism	2	2	283	34	12310	-3.72	0.0	1.64	1.0	B7h3 Rnf128
416	GO:0006066 [5]: alcohol metabolism	5	5	280	162	12182	-3.72	0.0	1.12	0.69	Atf4 Gyk Hk1 Hmgcr Srebf2
417	GO:0009893 [5]: positive regulation of metabolism	1	1	284	130	12214	-3.75	0.0	0.05	0.01	Atf4
418	GO:0007399 [5]: neurogenesis	6	6	279	301	12043	-3.75	0.0	0.36	0.23	Igsf4a Pak1 Plxnb2 Stmn1 Tiam1 Tnfrsf12a
419	GO:0042094 [7]: interleukin-2 biosynthesis	1	1	284	7	12337	-3.76	0.0	1.79	1.09	B7h3
420	GO:0042829 [6]: defense response to pathogen	1	1	284	7	12337	-3.76	0.0	1.79	1.09	Fcgr1
421	GO:0042830 [7]: defense response to pathogenic bacteria	1	1	284	7	12337	-3.76	0.0	1.79	1.09	Fcgr1
422	GO:0050708 [5]: regulation of protein secretion	1	1	284	7	12337	-3.76	0.0	1.79	1.09	Kcnn4
423	GO:0001794 [6]: type IIa hypersensitivity	1	1	284	7	12337	-3.76	0.0	1.79	1.09	Fcgr1
424	GO:0001796 [7]: regulation of type IIa hypersensitivity	1	1	284	7	12337	-3.76	0.0	1.79	1.09	Fcgr1
425	GO:0001798 [8]: positive regulation of type IIa hypersensitivity	1	1	284	7	12337	-3.76	0.0	1.79	1.09	Fcgr1
426	GO:0006563 [8]: L-serine metabolism	1	1	284	7	12337	-3.76	0.0	1.79	1.09	Ctbp2
427	GO:0007128 [10]: meiotic prophase I	1	1	284	7	12337	-3.76	0.0	1.79	1.09	Topbp1
428	GO:0007530 [3]: sex determination	1	1	284	7	12337	-3.76	0.0	1.79	1.09	Magoh
429	GO:0005975 [5]: carbohydrate metabolism	6	6	279	291	12053	-3.78	0.0	0.41	0.25	Atf4 Brca1 Gyk Hk1 Lalba Tdg
430	GO:0007409 [6]: axonogenesis	3	3	282	75	12269	-3.79	0.0	1.36	0.83	Stmn1 Tiam1 Tnfrsf12a
431	GO:0006118 [6]: electron transport	6	6	279	286	12058	-3.79	0.0	0.43	0.26	Cai Glrx1 Racgap1 Smox Sqle Txnrd1
432	GO:0051242 [5]: positive regulation of cellular physiological process	5	5	280	173	12171	-3.8	0.0	0.98	0.62	Brca1 Casp8ap2 Fcgr1 Ngfrap1 Ube2c
433	GO:0050776 [5]: regulation of immune response	3	3	282	76	12268	-3.8	0.0	1.33	0.81	B7h3 Fcgr1 Rnf128
434	GO:0001816 [5]: cytokine production	2	2	283	37	12307	-3.81	0.0	1.52	0.95	B7h3 Rnf128
435	GO:0008632 [7]: apoptotic program	2	2	283	37	12307	-3.81	0.0	1.52	0.95	Acin1 Casp8ap2
436	GO:0006519 [5]: amino acid and derivative metabolism	5	5	280	176	12168	-3.81	0.0	0.95	0.6	Ctbp2 Pycs Sat1 Smox Sms
437	GO:0008610 [6]: lipid biosynthesis	2	2	283	165	12179	-3.81	0.0	0.11	0.05	Fdps Hmgcr
438	GO:0007276 [5]: gametogenesis	4	4	281	127	12217	-3.85	0.0	1.07	0.66	Acvr1 H2afx Magoh Pafah1b3
439	GO:0016569 [9]: covalent chromatin modification	1	1	284	8	12336	-3.86	0.0	1.68	1.03	Ezh2
440	GO:0016570 [10]: histone modification	1	1	284	8	12336	-3.86	0.0	1.68	1.03	Ezh2
441	GO:0018346 [10]: protein amino acid prenylation	1	1	284	8	12336	-3.86	0.0	1.68	1.03	Rp2h
442	GO:0019438 [6]: aromatic compound biosynthesis	1	1	284	8	12336	-3.86	0.0	1.68	1.03	Gch1
443	GO:0030258 [6]: lipid modification	1	1	284	8	12336	-3.86	0.0	1.68	1.03	Mtmr2
444	GO:0042559 [7]: pteridine and derivative biosynthesis	1	1	284	8	12336	-3.86	0.0	1.68	1.03	Gch1
445	GO:0045814 [4]: negative regulation of gene expression, epigenetic	1	1	284	8	12336	-3.86	0.0	1.68	1.03	Hells
446	GO:0050868 [8]: negative regulation of T-cell activation	1	1	284	8	12336	-3.86	0.0	1.68	1.03	B7h3
447	GO:0001649 [4]: osteoblast differentiation	1	1	284	8	12336	-3.86	0.0	1.68	1.03	B7h3
448	GO:0006342 [5]: chromatin silencing	1	1	284	8	12336	-3.86	0.0	1.68	1.03	Hells
449	GO:0006611 [8]: protein-nucleus export	1	1	284	8	12336	-3.86	0.0	1.68	1.03	Nxt1
450	GO:0006892 [6]: post-Golgi transport	1	1	284	8	12336	-3.86	0.0	1.68	1.03	Chic2
451	GO:0007243 [6]: protein kinase cascade	1	1	284	122	12222	-3.86	0.0	0.06	0.02	Cdc42se1
452	GO:0006366 [8]: transcription from Pol II promoter	4	4	281	224	12120	-3.87	0.0	0.27	0.16	Atf4 Sap30 Strap Trim28
453	GO:0016192 [5]: vesicle-mediated transport	5	5	280	242	12102	-3.88	0.0	0.42	0.25	Chic2 Fcgr1 Hras1 Msr1 Vamp8
454	GO:0001501 [5]: skeletal development	3	3	282	83	12261	-3.9	0.0	1.18	0.73	B7h3 Mmp13 Tuft1
455	GO:0009308 [5]: amine metabolism	5	5	280	204	12140	-3.9	0.0	0.67	0.42	Ctbp2 Pycs Sat1 Smox Sms
456	GO:0044262 [6]: cellular carbohydrate metabolism	3	3	282	190	12154	-3.9	0.0	0.2	0.12	Atf4 Hk1 Lalba
457	GO:0000902 [4]: cellular morphogenesis	2	2	283	154	12190	-3.93	0.0	0.14	0.07	Cdc42se1 Socs3
458	GO:0009894 [5]: regulation of catabolism	1	1	284	9	12335	-3.93	0.0	1.59	0.99	Arntl
459	GO:0030512 [6]: negative regulation of transforming growth factor beta receptor signaling pathway	1	1	284	9	12335	-3.93	0.0	1.59	0.99	Strap
460	GO:0042558 [6]: pteridine and derivative metabolism	1	1	284	9	12335	-3.93	0.0	1.59	0.99	Gch1
461	GO:0050672 [7]: negative regulation of lymphocyte proliferation	1	1	284	9	12335	-3.93	0.0	1.59	0.99	B7h3
462	GO:0051051 [6]: negative regulation of transport	1	1	284	9	12335	-3.93	0.0	1.59	0.99	Tacc3
463	GO:0000060 [8]: protein-nucleus import, translocation	1	1	284	9	12335	-3.93	0.0	1.59	0.99	Arntl
464	GO:0000077 [7]: DNA damage checkpoint	1	1	284	9	12335	-3.93	0.0	1.59	0.99	H2afx
465	GO:0006265 [6]: DNA topological change	1	1	284	9	12335	-3.93	0.0	1.59	0.99	Sept9
466	GO:0006401 [6]: RNA catabolism	1	1	284	9	12335	-3.93	0.0	1.59	0.99	Lsm5
467	GO:0008064 [6]: regulation of actin polymerization and/or depolymerization	1	1	284	9	12335	-3.93	0.0	1.59	0.99	Pfn1
468	GO:0008299 [7]: isoprenoid biosynthesis	1	1	284	9	12335	-3.93	0.0	1.59	0.99	Fdps
469	GO:0009070 [8]: serine family amino acid biosynthesis	1	1	284	9	12335	-3.93	0.0	1.59	0.99	Ctbp2
470	GO:0009084 [8]: glutamine family amino acid biosynthesis	1	1	284	9	12335	-3.93	0.0	1.59	0.99	Pycs
471	GO:0001701 [6]: embryonic development (sensu Mammalia)	2	2	283	42	12302	-3.94	0.0	1.34	0.82	5830426I05Rik Acvr1
472	GO:0009795 [4]: embryonic morphogenesis	3	3	282	87	12257	-3.95	0.0	1.1	0.68	Acvr1 Ltap Pfn1
473	GO:0009966 [4]: regulation of signal transduction	3	3	282	89	12255	-3.97	0.0	1.07	0.66	Cdc42se1 Socs3 Strap
474	GO:0043037 [7]: translation	4	4	281	150	12194	-3.98	0.0	0.78	0.49	Eif3s3 Eif4e2 Eif4g2 Grcc2f
475	GO:0015674 [7]: di-, tri-valent inorganic cation transport	1	1	284	114	12230	-3.98	0.0	0.07	0.03	Cacnb3
476	GO:0019953 [4]: sexual reproduction	4	4	281	152	12192	-3.99	0.0	0.76	0.48	Acvr1 H2afx Magoh Pafah1b3
477	GO:0000003 [3]: reproduction	4	4	281	152	12192	-3.99	0.0	0.76	0.48	Acvr1 H2afx Magoh Pafah1b3
478	GO:0007264 [6]: small GTPase mediated signal transduction	4	4	281	192	12152	-3.99	0.0	0.43	0.26	Cdc42se1 Gnb1 Hras1 Tiam1
479	GO:0008203 [7]: cholesterol metabolism	2	2	283	44	12300	-3.99	0.0	1.28	0.78	Hmgcr Srebf2
480	GO:0002009 [4]: morphogenesis of an epithelium	2	2	283	45	12299	-4.01	0.0	1.25	0.77	Ltap Pfn1
481	GO:0009310 [6]: amine catabolism	2	2	283	45	12299	-4.01	0.0	1.25	0.77	Sat1 Smox
482	GO:0009615 [6]: response to virus	1	1	284	10	12334	-4.01	0.0	1.5	0.95	Tlr3
483	GO:0030500 [7]: regulation of bone mineralization	1	1	284	10	12334	-4.01	0.0	1.5	0.95	B7h3
484	GO:0030832 [9]: regulation of actin filament length	1	1	284	10	12334	-4.01	0.0	1.5	0.95	Pfn1
485	GO:0050729 [7]: positive regulation of inflammatory response	1	1	284	10	12334	-4.01	0.0	1.5	0.95	Fcgr1
486	GO:0051046 [4]: regulation of secretion	1	1	284	10	12334	-4.01	0.0	1.5	0.95	Kcnn4
487	GO:0051128 [5]: regulation of cell organization and biogenesis	1	1	284	10	12334	-4.01	0.0	1.5	0.95	Pfn1
488	GO:0051216 [6]: cartilage development	1	1	284	10	12334	-4.01	0.0	1.5	0.95	Mmp13
489	GO:0001906 [5]: cell killing	1	1	284	10	12334	-4.01	0.0	1.5	0.95	Fcgr1
490	GO:0001909 [6]: immune cell mediated cytotoxicity	1	1	284	10	12334	-4.01	0.0	1.5	0.95	Fcgr1
491	GO:0006541 [8]: glutamine metabolism	1	1	284	10	12334	-4.01	0.0	1.5	0.95	Pycs
492	GO:0006910 [8]: phagocytosis, recognition	1	1	284	10	12334	-4.01	0.0	1.5	0.95	Fcgr1
493	GO:0007416 [6]: synaptogenesis	1	1	284	10	12334	-4.01	0.0	1.5	0.95	Igsf4a
494	GO:0009147 [8]: pyrimidine nucleoside triphosphate metabolism	1	1	284	10	12334	-4.01	0.0	1.5	0.95	Dtymk
495	GO:0006457 [7]: protein folding	4	4	281	184	12160	-4.01	0.0	0.48	0.29	Cct3 Ckap1 Fkbp4 Rp2h
496	GO:0006357 [8]: regulation of transcription from Pol II promoter	4	4	281	179	12165	-4.01	0.0	0.52	0.31	Atf4 Sap30 Strap Trim28
497	GO:0007167 [6]: enzyme linked receptor protein signaling pathway	4	4	281	174	12170	-4.02	0.0	0.56	0.33	Acvr1 Socs3 Strap Tiam1
498	GO:0015698 [7]: inorganic anion transport	1	1	284	111	12233	-4.02	0.0	0.08	0.03	Msr1
499	GO:0046649 [6]: lymphocyte activation	3	3	282	95	12249	-4.03	0.0	0.96	0.61	B7h3 Hells Prkcd
500	GO:0016125 [6]: sterol metabolism	2	2	283	47	12297	-4.05	0.0	1.19	0.73	Hmgcr Srebf2
501	GO:0009309 [6]: amine biosynthesis	2	2	283	47	12297	-4.05	0.0	1.19	0.73	Ctbp2 Pycs
502	GO:0008285 [6]: negative regulation of cell proliferation	2	2	283	48	12296	-4.06	0.0	1.16	0.72	B7h3 Mtbp
503	GO:0006928 [4]: cell motility	3	3	282	164	12180	-4.06	0.0	0.31	0.19	Acvr1 Arpc5 Tnfrsf12a
504	GO:0009618 [7]: response to pathogenic bacteria	1	1	284	11	12333	-4.07	0.0	1.43	0.88	Fcgr1
505	GO:0050808 [5]: synapse organization and biogenesis	1	1	284	11	12333	-4.07	0.0	1.43	0.88	Igsf4a
506	GO:0006916 [8]: anti-apoptosis	2	2	283	49	12295	-4.08	0.0	1.14	0.7	Birc5 Hells
507	GO:0016477 [5]: cell migration	2	2	283	138	12206	-4.09	0.0	0.19	0.11	Acvr1 Tnfrsf12a
508	GO:0006520 [6]: amino acid metabolism	2	2	283	138	12206	-4.09	0.0	0.19	0.11	Ctbp2 Pycs
509	GO:0001775 [4]: cell activation	3	3	282	105	12239	-4.09	0.0	0.82	0.51	B7h3 Hells Prkcd
510	GO:0045321 [5]: immune cell activation	3	3	282	104	12240	-4.09	0.0	0.83	0.52	B7h3 Hells Prkcd
511	GO:0051239 [4]: regulation of organismal physiological process	3	3	282	109	12235	-4.1	0.0	0.76	0.48	B7h3 Fcgr1 Rnf128
512	GO:0007179 [8]: transforming growth factor beta receptor signaling pathway	2	2	283	51	12293	-4.11	0.0	1.09	0.68	Acvr1 Strap
513	GO:0016458 [6]: gene silencing	1	1	284	12	12332	-4.13	0.0	1.36	0.83	Hells
514	GO:0019751 [6]: polyol metabolism	1	1	284	12	12332	-4.13	0.0	1.36	0.83	Gyk
515	GO:0050866 [6]: negative regulation of cell activation	1	1	284	12	12332	-4.13	0.0	1.36	0.83	B7h3
516	GO:0051250 [7]: negative regulation of lymphocyte activation	1	1	284	12	12332	-4.13	0.0	1.36	0.83	B7h3
517	GO:0006071 [7]: glycerol metabolism	1	1	284	12	12332	-4.13	0.0	1.36	0.83	Gyk
518	GO:0006911 [8]: phagocytosis, engulfment	1	1	284	12	12332	-4.13	0.0	1.36	0.83	Fcgr1
519	GO:0007292 [6]: female gamete generation	1	1	284	12	12332	-4.13	0.0	1.36	0.83	Magoh
520	GO:0009165 [6]: nucleotide biosynthesis	1	1	284	103	12241	-4.13	0.0	0.1	0.05	Dtymk
521	GO:0009117 [6]: nucleotide metabolism	3	3	282	145	12199	-4.13	0.0	0.43	0.26	Dtymk Dut Rrm2
522	GO:0016567 [9]: protein ubiquitination	3	3	282	118	12226	-4.14	0.0	0.66	0.41	Brca1 Traip Trim28
523	GO:0007517 [5]: muscle development	3	3	282	133	12211	-4.14	0.0	0.52	0.31	Cenpf Efhd2 Kntc2
524	GO:0006954 [5]: inflammatory response	3	3	282	120	12224	-4.15	0.0	0.64	0.4	B7h3 Fcgr1 Tlr3
525	GO:0006813 [8]: potassium ion transport	3	3	282	121	12223	-4.15	0.0	0.63	0.39	Kcne3 Kcnn4 Kctd5
526	GO:0042127 [5]: regulation of cell proliferation	3	3	282	126	12218	-4.16	0.0	0.58	0.35	B7h3 Mtbp Ube2c
527	GO:0006897 [6]: endocytosis	3	3	282	126	12218	-4.16	0.0	0.58	0.35	Fcgr1 Hras1 Msr1
528	GO:0043009 [5]: embryonic development (sensu Vertebrata)	2	2	283	54	12290	-4.16	0.0	1.02	0.63	5830426I05Rik Acvr1
529	GO:0050790 [3]: regulation of enzyme activity	1	1	284	101	12243	-4.16	0.0	0.1	0.05	Casp8ap2
530	GO:0016051 [6]: carbohydrate biosynthesis	2	2	283	55	12289	-4.17	0.0	1.0	0.62	Atf4 Lalba
531	GO:0051240 [5]: positive regulation of organismal physiological process	2	2	283	55	12289	-4.17	0.0	1.0	0.62	B7h3 Fcgr1
532	GO:0017015 [5]: regulation of transforming growth factor beta receptor signaling pathway	1	1	284	13	12331	-4.18	0.0	1.3	0.79	Strap
533	GO:0018342 [9]: protein prenylation	1	1	284	13	12331	-4.18	0.0	1.3	0.79	Rp2h
534	GO:0030278 [6]: regulation of ossification	1	1	284	13	12331	-4.18	0.0	1.3	0.79	B7h3
535	GO:0030574 [9]: collagen catabolism	1	1	284	13	12331	-4.18	0.0	1.3	0.79	Mmp13
536	GO:0007004 [9]: telomerase-dependent telomere maintenance	1	1	284	13	12331	-4.18	0.0	1.3	0.79	Hnrpd
537	GO:0007281 [6]: germ cell development	1	1	284	13	12331	-4.18	0.0	1.3	0.79	Acvr1
538	GO:0007568 [3]: aging	1	1	284	13	12331	-4.18	0.0	1.3	0.79	Hras1
539	GO:0016337 [5]: cell-cell adhesion	1	1	284	98	12246	-4.2	0.0	0.11	0.05	Igsf4a
540	GO:0007178 [7]: transmembrane receptor protein serine/threonine kinase signaling pathway	2	2	283	60	12284	-4.22	0.0	0.89	0.56	Acvr1 Strap
541	GO:0016358 [6]: dendrite morphogenesis	1	1	284	14	12330	-4.23	0.0	1.24	0.77	Pak1
542	GO:0042100 [6]: B-cell proliferation	1	1	284	14	12330	-4.23	0.0	1.24	0.77	Prkcd
543	GO:0042129 [7]: regulation of T-cell proliferation	1	1	284	14	12330	-4.23	0.0	1.24	0.77	B7h3
544	GO:0046850 [5]: regulation of bone remodeling	1	1	284	14	12330	-4.23	0.0	1.24	0.77	B7h3
545	GO:0006094 [8]: gluconeogenesis	1	1	284	14	12330	-4.23	0.0	1.24	0.77	Atf4
546	GO:0006479 [9]: protein amino acid methylation	1	1	284	14	12330	-4.23	0.0	1.24	0.77	Ezh2
547	GO:0009306 [4]: protein secretion	1	1	284	14	12330	-4.23	0.0	1.24	0.77	Kcnn4
548	GO:0045935 [6]: positive regulation of nucleobase, nucleoside, nucleotide and nucleic acid metabolism	1	1	284	95	12249	-4.23	0.0	0.12	0.06	Atf4
549	GO:0045941 [7]: positive regulation of transcription	1	1	284	94	12250	-4.25	0.0	0.12	0.06	Atf4
550	GO:0015980 [6]: energy derivation by oxidation of organic compounds	2	2	283	114	12230	-4.25	0.0	0.3	0.18	Atf4 Hk1
551	GO:0043066 [7]: negative regulation of apoptosis	2	2	283	65	12279	-4.27	0.0	0.8	0.5	Birc5 Hells
552	GO:0042828 [6]: response to pathogen	1	1	284	15	12329	-4.27	0.0	1.18	0.73	Fcgr1
553	GO:0050764 [7]: regulation of phagocytosis	1	1	284	15	12329	-4.27	0.0	1.18	0.73	Fcgr1
554	GO:0050766 [8]: positive regulation of phagocytosis	1	1	284	15	12329	-4.27	0.0	1.18	0.73	Fcgr1
555	GO:0009069 [7]: serine family amino acid metabolism	1	1	284	15	12329	-4.27	0.0	1.18	0.73	Ctbp2
556	GO:0043069 [6]: negative regulation of programmed cell death	2	2	283	66	12278	-4.28	0.0	0.78	0.49	Birc5 Hells
557	GO:0045595 [4]: regulation of cell differentiation	2	2	283	67	12277	-4.29	0.0	0.77	0.49	B7h3 Ezh2
558	GO:0006399 [6]: tRNA metabolism	2	2	283	69	12275	-4.29	0.0	0.74	0.46	5730449L18Rik Dut
559	GO:0030097 [5]: hemopoiesis	2	2	283	107	12237	-4.29	0.0	0.34	0.22	Hells Tacc3
560	GO:0006006 [8]: glucose metabolism	2	2	283	70	12274	-4.3	0.0	0.72	0.46	Atf4 Hk1
561	GO:0008202 [6]: steroid metabolism	2	2	283	103	12241	-4.3	0.0	0.37	0.23	Hmgcr Srebf2
562	GO:0040007 [3]: growth	2	2	283	99	12245	-4.31	0.0	0.4	0.25	5830426I05Rik Socs3
563	GO:0045045 [5]: secretory pathway	2	2	283	99	12245	-4.31	0.0	0.4	0.25	Chic2 Ssr2
564	GO:0001568 [4]: blood vessel development	1	1	284	88	12256	-4.31	0.0	0.14	0.07	Tnfrsf12a
565	GO:0042330 [5]: taxis	2	2	283	101	12243	-4.31	0.0	0.39	0.24	S100a8 Tlr3
566	GO:0006935 [6]: chemotaxis	2	2	283	101	12243	-4.31	0.0	0.39	0.24	S100a8 Tlr3
567	GO:0001763 [5]: branching morphogenesis	1	1	284	16	12328	-4.31	0.0	1.13	0.7	Timeless
568	GO:0008213 [8]: protein amino acid alkylation	1	1	284	16	12328	-4.31	0.0	1.13	0.7	Ezh2
569	GO:0008629 [9]: induction of apoptosis by intracellular signals	1	1	284	16	12328	-4.31	0.0	1.13	0.7	Brca1
570	GO:0048232 [6]: male gamete generation	2	2	283	98	12246	-4.32	0.0	0.41	0.25	H2afx Pafah1b3
571	GO:0007283 [7]: spermatogenesis	2	2	283	98	12246	-4.32	0.0	0.41	0.25	H2afx Pafah1b3
572	GO:0006725 [5]: aromatic compound metabolism	2	2	283	76	12268	-4.32	0.0	0.64	0.4	Gch1 Sqle
573	GO:0006092 [7]: main pathways of carbohydrate metabolism	2	2	283	79	12265	-4.33	0.0	0.6	0.37	Atf4 Hk1
574	GO:0007169 [7]: transmembrane receptor protein tyrosine kinase signaling pathway	2	2	283	93	12251	-4.33	0.0	0.45	0.27	Socs3 Tiam1
575	GO:0009792 [4]: embryonic development (sensu Metazoa)	2	2	283	87	12257	-4.33	0.0	0.51	0.3	5830426I05Rik Acvr1
576	GO:0005996 [6]: monosaccharide metabolism	2	2	283	92	12252	-4.33	0.0	0.46	0.27	Atf4 Hk1
577	GO:0016055 [6]: Wnt receptor signaling pathway	2	2	283	85	12259	-4.33	0.0	0.53	0.31	Bcl9 Csnk2a2
578	GO:0019318 [7]: hexose metabolism	2	2	283	90	12254	-4.34	0.0	0.48	0.29	Atf4 Hk1
579	GO:0009799 [4]: determination of symmetry	1	1	284	17	12327	-4.34	0.0	1.09	0.68	Acvr1
580	GO:0009855 [5]: determination of bilateral symmetry	1	1	284	17	12327	-4.34	0.0	1.09	0.68	Acvr1
581	GO:0042088 [7]: T-helper 1 type immune response	1	1	284	17	12327	-4.34	0.0	1.09	0.68	B7h3
582	GO:0045807 [7]: positive regulation of endocytosis	1	1	284	17	12327	-4.34	0.0	1.09	0.68	Fcgr1
583	GO:0006613 [7]: cotranslational protein-membrane targeting	1	1	284	17	12327	-4.34	0.0	1.09	0.68	Ssr2
584	GO:0007368 [6]: determination of left/right symmetry	1	1	284	17	12327	-4.34	0.0	1.09	0.68	Acvr1
585	GO:0008286 [8]: insulin receptor signaling pathway	1	1	284	17	12327	-4.34	0.0	1.09	0.68	Socs3
586	GO:0006221 [7]: pyrimidine nucleotide biosynthesis	1	1	284	18	12326	-4.37	0.0	1.04	0.65	Dtymk
587	GO:0007623 [4]: circadian rhythm	1	1	284	18	12326	-4.37	0.0	1.04	0.65	Arntl
588	GO:0009116 [6]: nucleoside metabolism	1	1	284	18	12326	-4.37	0.0	1.04	0.65	Dtymk
589	GO:0009582 [6]: detection of abiotic stimulus	1	1	284	82	12262	-4.38	0.0	0.16	0.09	Gnb1
590	GO:0019932 [6]: second-messenger-mediated signaling	1	1	284	82	12262	-4.38	0.0	0.16	0.09	Gnb1
591	GO:0019319 [8]: hexose biosynthesis	1	1	284	19	12325	-4.41	0.0	1.0	0.63	Atf4
592	GO:0042087 [6]: cell-mediated immune response	1	1	284	19	12325	-4.41	0.0	1.0	0.63	B7h3
593	GO:0045047 [6]: protein-ER targeting	1	1	284	19	12325	-4.41	0.0	1.0	0.63	Ssr2
594	GO:0046165 [6]: alcohol biosynthesis	1	1	284	19	12325	-4.41	0.0	1.0	0.63	Atf4
595	GO:0046364 [7]: monosaccharide biosynthesis	1	1	284	19	12325	-4.41	0.0	1.0	0.63	Atf4
596	GO:0006220 [7]: pyrimidine nucleotide metabolism	1	1	284	19	12325	-4.41	0.0	1.0	0.63	Dtymk
597	GO:0006612 [8]: protein-membrane targeting	1	1	284	19	12325	-4.41	0.0	1.0	0.63	Ssr2
598	GO:0042098 [6]: T-cell proliferation	1	1	284	20	12324	-4.42	0.0	0.96	0.61	B7h3
599	GO:0050670 [6]: regulation of lymphocyte proliferation	1	1	284	20	12324	-4.42	0.0	0.96	0.61	B7h3
600	GO:0000723 [8]: telomere maintenance	1	1	284	20	12324	-4.42	0.0	0.96	0.61	Hnrpd
601	GO:0006695 [8]: cholesterol biosynthesis	1	1	284	20	12324	-4.42	0.0	0.96	0.61	Hmgcr
602	GO:0009064 [7]: glutamine family amino acid metabolism	1	1	284	20	12324	-4.42	0.0	0.96	0.61	Pycs
603	GO:0048514 [5]: blood vessel morphogenesis	1	1	284	78	12266	-4.43	0.0	0.18	0.11	Tnfrsf12a
604	GO:0006816 [8]: calcium ion transport	1	1	284	77	12267	-4.44	0.0	0.18	0.11	Cacnb3
605	GO:0019884 [6]: antigen presentation, exogenous antigen	1	1	284	21	12323	-4.45	0.0	0.93	0.59	Fcgr1
606	GO:0045596 [5]: negative regulation of cell differentiation	1	1	284	21	12323	-4.45	0.0	0.93	0.59	Ezh2
607	GO:0006497 [8]: protein lipidation	1	1	284	21	12323	-4.45	0.0	0.93	0.59	Rp2h
608	GO:0016126 [7]: sterol biosynthesis	1	1	284	22	12322	-4.48	0.0	0.89	0.56	Hmgcr
609	GO:0042158 [7]: lipoprotein biosynthesis	1	1	284	22	12322	-4.48	0.0	0.89	0.56	Rp2h
610	GO:0050909 [7]: perception of taste	1	1	284	22	12322	-4.48	0.0	0.89	0.56	Gnb1
611	GO:0006953 [5]: acute-phase response	1	1	284	22	12322	-4.48	0.0	0.89	0.56	Saa3
612	GO:0008360 [5]: regulation of cell shape	1	1	284	22	12322	-4.48	0.0	0.89	0.56	Cdc42se1
613	GO:0045893 [8]: positive regulation of transcription, DNA-dependent	1	1	284	73	12271	-4.48	0.0	0.2	0.12	Atf4
614	GO:0006919 [6]: caspase activation	1	1	284	23	12321	-4.49	0.0	0.86	0.54	Casp8ap2
615	GO:0007602 [8]: phototransduction	1	1	284	23	12321	-4.49	0.0	0.86	0.54	Gnb1
616	GO:0009617 [6]: response to bacteria	1	1	284	71	12273	-4.49	0.0	0.21	0.13	Fcgr1
617	GO:0050879 [4]: organismal movement	1	1	284	71	12273	-4.49	0.0	0.21	0.13	Rp2h
618	GO:0043085 [4]: positive regulation of enzyme activity	1	1	284	70	12274	-4.5	0.0	0.22	0.13	Casp8ap2
619	GO:0050881 [5]: musculoskeletal movement	1	1	284	70	12274	-4.5	0.0	0.22	0.13	Rp2h
620	GO:0050885 [6]: regulation of balance	1	1	284	70	12274	-4.5	0.0	0.22	0.13	Rp2h
621	GO:0050953 [6]: sensory perception of light	1	1	284	70	12274	-4.5	0.0	0.22	0.13	Rp2h
622	GO:0050957 [6]: equilibrioception	1	1	284	70	12274	-4.5	0.0	0.22	0.13	Rp2h
623	GO:0000165 [7]: MAPKKK cascade	1	1	284	70	12274	-4.5	0.0	0.22	0.13	Cdc42se1
624	GO:0007601 [7]: visual perception	1	1	284	70	12274	-4.5	0.0	0.22	0.13	Rp2h
625	GO:0001525 [6]: angiogenesis	1	1	284	69	12275	-4.51	0.0	0.22	0.13	Tnfrsf12a
626	GO:0043280 [5]: positive regulation of caspase activity	1	1	284	24	12320	-4.51	0.0	0.83	0.52	Casp8ap2
627	GO:0043281 [4]: regulation of caspase activity	1	1	284	24	12320	-4.51	0.0	0.83	0.52	Casp8ap2
628	GO:0051050 [6]: positive regulation of transport	1	1	284	24	12320	-4.51	0.0	0.83	0.52	Fcgr1
629	GO:0000082 [7]: G1/S transition of mitotic cell cycle	1	1	284	24	12320	-4.51	0.0	0.83	0.52	Skp2
630	GO:0006909 [7]: phagocytosis	1	1	284	24	12320	-4.51	0.0	0.83	0.52	Fcgr1
631	GO:0007200 [7]: G-protein signaling, coupled to IP3 second messenger (phospholipase C activating)	1	1	284	24	12320	-4.51	0.0	0.83	0.52	Gnb1
632	GO:0016042 [5]: lipid catabolism	1	1	284	68	12276	-4.53	0.0	0.23	0.13	Pafah1b3
633	GO:0040008 [4]: regulation of growth	1	1	284	68	12276	-4.53	0.0	0.23	0.13	Socs3
634	GO:0030324 [5]: lung development	1	1	284	25	12319	-4.53	0.0	0.8	0.5	Timeless
635	GO:0001932 [8]: regulation of protein amino acid phosphorylation	1	1	284	25	12319	-4.53	0.0	0.8	0.5	Socs3
636	GO:0009583 [7]: detection of light	1	1	284	26	12318	-4.54	0.0	0.78	0.49	Gnb1
637	GO:0030100 [6]: regulation of endocytosis	1	1	284	26	12318	-4.54	0.0	0.78	0.49	Fcgr1
638	GO:0030323 [4]: respiratory tube development	1	1	284	26	12318	-4.54	0.0	0.78	0.49	Timeless
639	GO:0048193 [6]: Golgi vesicle transport	1	1	284	26	12318	-4.54	0.0	0.78	0.49	Chic2
640	GO:0006979 [5]: response to oxidative stress	1	1	284	26	12318	-4.54	0.0	0.78	0.49	Gpx2
641	GO:0009416 [7]: response to light	1	1	284	26	12318	-4.54	0.0	0.78	0.49	Gnb1
642	GO:0042742 [6]: defense response to bacteria	1	1	284	64	12280	-4.55	0.0	0.26	0.15	Fcgr1
643	GO:0007519 [6]: myogenesis	1	1	284	27	12317	-4.55	0.0	0.75	0.48	Cenpf
644	GO:0008033 [7]: tRNA processing	1	1	284	27	12317	-4.55	0.0	0.75	0.48	5730449L18Rik
645	GO:0007507 [5]: heart development	1	1	284	63	12281	-4.56	0.0	0.26	0.16	Acvr1
646	GO:0016066 [5]: cellular defense response (sensu Vertebrata)	1	1	284	28	12316	-4.57	0.0	0.72	0.46	B7h3
647	GO:0019220 [6]: regulation of phosphate metabolism	1	1	284	28	12316	-4.57	0.0	0.72	0.46	Socs3
648	GO:0042325 [7]: regulation of phosphorylation	1	1	284	28	12316	-4.57	0.0	0.72	0.46	Socs3
649	GO:0051174 [5]: regulation of phosphorus metabolism	1	1	284	28	12316	-4.57	0.0	0.72	0.46	Socs3
650	GO:0042157 [7]: lipoprotein metabolism	1	1	284	29	12315	-4.58	0.0	0.7	0.45	Rp2h
651	GO:0045597 [5]: positive regulation of cell differentiation	1	1	284	29	12315	-4.58	0.0	0.7	0.45	B7h3
652	GO:0048015 [7]: phosphoinositide-mediated signaling	1	1	284	29	12315	-4.58	0.0	0.7	0.45	Gnb1
653	GO:0009888 [5]: histogenesis	1	1	284	60	12284	-4.58	0.0	0.28	0.17	Mmp13
654	GO:0018193 [8]: peptidyl-amino acid modification	1	1	284	60	12284	-4.58	0.0	0.28	0.17	Pbk
655	GO:0007229 [6]: integrin-mediated signaling pathway	1	1	284	60	12284	-4.58	0.0	0.28	0.17	Gsg2
656	GO:0050863 [7]: regulation of T-cell activation	1	1	284	30	12314	-4.59	0.0	0.68	0.43	B7h3
657	GO:0006730 [5]: one-carbon compound metabolism	1	1	284	30	12314	-4.59	0.0	0.68	0.43	Car2
658	GO:0007254 [8]: JNK cascade	1	1	284	30	12314	-4.59	0.0	0.68	0.43	Cdc42se1
659	GO:0045944 [9]: positive regulation of transcription from Pol II promoter	1	1	284	58	12286	-4.6	0.0	0.3	0.18	Atf4
660	GO:0008361 [5]: regulation of cell size	1	1	284	56	12288	-4.6	0.0	0.32	0.19	Socs3
661	GO:0007015 [9]: actin filament organization	1	1	284	33	12311	-4.61	0.0	0.62	0.38	Arpc5
662	GO:0019882 [5]: antigen presentation	1	1	284	55	12289	-4.62	0.0	0.33	0.2	Fcgr1
663	GO:0015849 [5]: organic acid transport	1	1	284	53	12291	-4.62	0.0	0.34	0.22	Slc7a5
664	GO:0016049 [4]: cell growth	1	1	284	53	12291	-4.62	0.0	0.34	0.22	Socs3
665	GO:0016064 [6]: humoral defense mechanism (sensu Vertebrata)	1	1	284	53	12291	-4.62	0.0	0.34	0.22	Prkcd
666	GO:0046942 [6]: carboxylic acid transport	1	1	284	53	12291	-4.62	0.0	0.34	0.22	Slc7a5
667	GO:0050778 [6]: positive regulation of immune response	1	1	284	53	12291	-4.62	0.0	0.34	0.22	Fcgr1
668	GO:0006694 [7]: steroid biosynthesis	1	1	284	53	12291	-4.62	0.0	0.34	0.22	Hmgcr
669	GO:0051093 [4]: negative regulation of development	1	1	284	34	12310	-4.62	0.0	0.6	0.37	Ezh2
670	GO:0006096 [8]: glycolysis	1	1	284	34	12310	-4.62	0.0	0.6	0.37	Hk1
671	GO:0006414 [8]: translational elongation	1	1	284	50	12294	-4.63	0.0	0.37	0.23	Grcc2f
672	GO:0030198 [4]: extracellular matrix organization and biogenesis	1	1	284	37	12307	-4.63	0.0	0.54	0.33	Igsf4a
673	GO:0043062 [3]: extracellular structure organization and biogenesis	1	1	284	37	12307	-4.63	0.0	0.54	0.33	Igsf4a
674	GO:0016052 [6]: carbohydrate catabolism	1	1	284	49	12295	-4.63	0.0	0.38	0.24	Hk1
675	GO:0044275 [7]: cellular carbohydrate catabolism	1	1	284	49	12295	-4.63	0.0	0.38	0.24	Hk1
676	GO:0048511 [3]: rhythmic process	1	1	284	38	12306	-4.64	0.0	0.53	0.31	Arntl
677	GO:0009141 [7]: nucleoside triphosphate metabolism	1	1	284	48	12296	-4.64	0.0	0.39	0.25	Dtymk
678	GO:0006836 [5]: neurotransmitter transport	1	1	284	39	12305	-4.64	0.0	0.51	0.3	Stx3
679	GO:0006865 [6]: amino acid transport	1	1	284	39	12305	-4.64	0.0	0.51	0.3	Slc7a5
680	GO:0009314 [6]: response to radiation	1	1	284	43	12301	-4.64	0.0	0.46	0.27	Gnb1
681	GO:0015837 [5]: amine transport	1	1	284	41	12303	-4.64	0.0	0.48	0.29	Slc7a5
682	GO:0019320 [8]: hexose catabolism	1	1	284	41	12303	-4.64	0.0	0.48	0.29	Hk1
683	GO:0046164 [6]: alcohol catabolism	1	1	284	41	12303	-4.64	0.0	0.48	0.29	Hk1
684	GO:0046365 [7]: monosaccharide catabolism	1	1	284	41	12303	-4.64	0.0	0.48	0.29	Hk1
685	GO:0006007 [9]: glucose catabolism	1	1	284	41	12303	-4.64	0.0	0.48	0.29	Hk1
686	GO:0006800 [5]: oxygen and reactive oxygen species metabolism	1	1	284	41	12303	-4.64	0.0	0.48	0.29	Gpx2
687	GO:0009142 [7]: nucleoside triphosphate biosynthesis	1	1	284	41	12303	-4.64	0.0	0.48	0.29	Dtymk
688	GO:0030098 [4]: lymphocyte differentiation	1	1	284	47	12297	-4.64	0.0	0.41	0.25	Hells
689	GO:0042110 [7]: T-cell activation	1	1	284	47	12297	-4.64	0.0	0.41	0.25	B7h3
690	GO:0046903 [3]: secretion	1	1	284	47	12297	-4.64	0.0	0.41	0.25	Kcnn4
691	GO:0008284 [6]: positive regulation of cell proliferation	1	1	284	47	12297	-4.64	0.0	0.41	0.25	Ube2c
692	GO:0007411 [6]: axon guidance	1	1	284	45	12299	-4.64	0.0	0.43	0.26	Tnfrsf12a
693	GO:0042113 [7]: B-cell activation	1	1	284	44	12300	-4.65	0.0	0.44	0.27	Prkcd
694	GO:0050865 [5]: regulation of cell activation	1	1	284	44	12300	-4.65	0.0	0.44	0.27	B7h3
695	GO:0051249 [6]: regulation of lymphocyte activation	1	1	284	44	12300	-4.65	0.0	0.44	0.27	B7h3
696	GO:0001558 [4]: regulation of cell growth	1	1	284	44	12300	-4.65	0.0	0.44	0.27	Socs3
697	GO:0006817 [8]: phosphate transport	1	1	284	44	12300	-4.65	0.0	0.44	0.27	Msr1
