# Supplementary material for: A genomic analysis of mouse models of breast cancer reveals molecular features of mouse models and relationships to human breast cancer
Source: Breast Cancer Res. 2014 Jun 5;16(3):R59. doi: 10.1186/bcr3672 (PMC4078930; doi:10.1186/bcr3672)
Supplement: Additional file 3 — Fold change values organized by mouse tumor model type comparing the mouse model to normal mammary gland. [file bcr3672-S3.zip › Additional_File_3/p53mutant_vs_NMLmammary/AdditionalFile75_p53mutant_vs_NMLmammary/UpregulatedGenesgather_kegg_121024.txt]

#	Annotation	Total Genes With Ann	Your Genes (With Ann)	Your Genes (No Ann)	Genome (With Ann)	Genome (No Ann)	ln(Bayes factor)	neg ln(p value)	FE: neg ln(p value)	FE: neg ln(FDR)	Genes
1	path:mmu00240: Pyrimidine metabolism	13	13	50	53	2403	15.55	11.06	19.6	15.81	Dck Dtymk Dut Pola1 Pole Pole2 Pole3 Prim1 Prim2 Rrm1 Rrm2 Tk1 Txnrd1
2	path:mmu00230: Purine metabolism	9	9	54	99	2357	2.85	7.15	6.73	3.64	Dck Pola1 Pole Pole2 Pole3 Prim1 Prim2 Rrm1 Rrm2
3	path:mmu00900: Terpenoid biosynthesis	2	2	61	3	2453	1.03	5.16	5.14	2.45	Fdps Sqle
4	path:mmu04530: Tight junction	7	7	56	116	2340	-0.29	0.0	3.45	1.28	Actg1 Cldn23 Csnk2a2 Hras1 Ppp2cb Prkcd Tjp2
5	path:mmu00530: Aminosugars metabolism	3	3	60	24	2432	-0.42	0.0	3.56	1.28	Hk1 Mtmr2 Nans
6	path:mmu04060: Cytokine-cytokine receptor interaction	2	2	61	238	2218	-0.87	0.0	0.01	0.01	Acvr1 Tnfrsf12a
7	path:mmu00100: Biosynthesis of steroids	2	2	61	14	2442	-1.18	0.0	2.83	0.84	Fdps Sqle
8	path:mmu00220: Urea cycle and metabolism of amino groups	2	2	61	18	2438	-1.55	0.0	2.43	0.6	Pycs Sms
9	path:mmu04540: Gap junction	4	4	59	80	2376	-1.83	0.0	1.86	0.42	Cdc2a Hras1 Tuba4 Tubb5
10	path:mmu04910: Insulin signaling pathway	5	5	58	128	2328	-2.05	0.0	1.44	0.42	Calm2 Eif4e2 Hk1 Hras1 Socs3
11	path:mmu04310: Wnt signaling pathway	5	5	58	136	2320	-2.15	0.0	1.29	0.42	Csnk2a2 Ctbp2 Ltap Nkd2 Ppp2cb
12	path:mmu04010: MAPK signaling pathway	4	4	59	227	2229	-2.2	0.0	0.17	0.11	Atf4 Hras1 Pak1 Stmn1
13	path:mmu04510: Focal adhesion	6	6	57	208	2248	-2.33	0.0	0.8	0.24	Actg1 Hck Hras1 Pak1 Pak3 Parva
14	path:mmu00521: Streptomycin biosynthesis	1	1	62	7	2449	-2.35	0.0	1.69	0.42	Hk1
15	path:mmu00730: Thiamine metabolism	1	1	62	7	2449	-2.35	0.0	1.69	0.42	Mtmr2
16	path:mmu00330: Arginine and proline metabolism	2	2	61	35	2421	-2.38	0.0	1.44	0.42	Sat1 Sms
17	path:mmu00051: Fructose and mannose metabolism	2	2	61	36	2420	-2.41	0.0	1.4	0.42	Hk1 Mtmr2
18	path:mmu04020: Calcium signaling pathway	4	4	59	177	2279	-2.51	0.0	0.39	0.21	Calm2 Ccnb2 Cdc25c Cdc2a
19	path:mmu00750: Vitamin B6 metabolism	1	1	62	9	2447	-2.52	0.0	1.5	0.42	Mtmr2
20	path:mmu00271: Methionine metabolism	1	1	62	10	2446	-2.59	0.0	1.41	0.42	Dnmt1
21	path:mmu04620: Toll-like receptor signaling pathway	1	1	62	93	2363	-2.63	0.0	0.09	0.07	Tlr3
22	path:mmu00740: Riboflavin metabolism	1	1	62	11	2445	-2.65	0.0	1.34	0.42	Mtmr2
23	path:mmu04330: Notch signaling pathway	2	2	61	48	2408	-2.66	0.0	1.03	0.35	Ctbp2 Gcn5l2
24	path:mmu00760: Nicotinate and nicotinamide metabolism	2	2	61	49	2407	-2.68	0.0	1.0	0.35	Mtmr2 Ttk
25	path:mmu04710: Circadian rhythm	1	1	62	12	2444	-2.71	0.0	1.27	0.42	Arntl
26	path:mmu00790: Folate biosynthesis	1	1	62	13	2443	-2.76	0.0	1.21	0.42	Gch1
27	path:mmu00910: Nitrogen metabolism	1	1	62	13	2443	-2.76	0.0	1.21	0.42	Car2
28	path:mmu04520: Adherens junction	2	2	61	72	2384	-2.85	0.0	0.58	0.22	Actg1 Csnk2a2
29	path:mmu04512: ECM-receptor interaction	2	2	61	82	2374	-2.85	0.0	0.46	0.21	Hmmr Sdc1
30	path:mmu04070: Phosphatidylinositol signaling system	2	2	61	74	2382	-2.85	0.0	0.56	0.22	Calm2 Ttk
31	path:mmu00410: beta-Alanine metabolism	1	1	62	16	2440	-2.88	0.0	1.05	0.35	Sms
32	path:mmu00380: Tryptophan metabolism	1	1	62	74	2382	-2.89	0.0	0.16	0.11	Uhrf1
33	path:mmu00512: O-Glycan biosynthesis	1	1	62	21	2435	-3.01	0.0	0.85	0.24	Galnt3
34	path:mmu00562: Inositol phosphate metabolism	1	1	62	56	2400	-3.08	0.0	0.26	0.17	Ttk
35	path:mmu00052: Galactose metabolism	1	1	62	25	2431	-3.08	0.0	0.73	0.22	Hk1
36	path:mmu05040: Huntington's disease	1	1	62	26	2430	-3.09	0.0	0.7	0.22	Calm2
37	path:mmu00532: Chondroitin / Heparan sulfate biosynthesis	1	1	62	27	2429	-3.1	0.0	0.67	0.22	Hs6st1
38	path:mmu00564: Glycerophospholipid metabolism	1	1	62	52	2404	-3.11	0.0	0.3	0.18	Pafah1b3
39	path:mmu00500: Starch and sucrose metabolism	1	1	62	29	2427	-3.12	0.0	0.63	0.22	Hk1
40	path:mmu00010: Glycolysis / Gluconeogenesis	1	1	62	49	2407	-3.13	0.0	0.33	0.18	Hk1
41	path:mmu00632: Benzoate degradation via CoA ligation	1	1	62	44	2412	-3.14	0.0	0.38	0.21	Ttk
42	path:mmu00561: Glycerolipid metabolism	1	1	62	34	2422	-3.15	0.0	0.53	0.22	Gyk
43	path:mmu00310: Lysine degradation	1	1	62	43	2413	-3.15	0.0	0.39	0.21	Suv39h1
44	path:mmu00480: Glutathione metabolism	1	1	62	35	2421	-3.15	0.0	0.51	0.22	Gpx2
