# Supplementary material for: A genomic analysis of mouse models of breast cancer reveals molecular features of mouse models and relationships to human breast cancer
Source: Breast Cancer Res. 2014 Jun 5;16(3):R59. doi: 10.1186/bcr3672 (PMC4078930; doi:10.1186/bcr3672)
Supplement: Additional file 3 — Fold change values organized by mouse tumor model type comparing the mouse model to normal mammary gland. [file bcr3672-S3.zip › Additional_File_3/p53mutant_vs_NMLmammary/AdditionalFile75_p53mutant_vs_NMLmammary/UpregulatedGenesgather_transfac_121024.txt]

#	Annotation	Total Genes With Ann	Your Genes (With Ann)	Your Genes (No Ann)	Genome (With Ann)	Genome (No Ann)	ln(Bayes factor)	neg ln(p value)	FE: neg ln(p value)	FE: neg ln(FDR)	Genes
1	V$E2F1_Q6_01	201	201	127	5454	10389	45.24	11.93	50.63	44.81	1700013H19Rik 2310031L18Rik 2600001J17Rik 2610528M18Rik 2700084L22Rik 3110006P09Rik 4833420K19Rik 4930542G03Rik 5430413I02Rik 5830426I05Rik 9430059P22Rik Actg1 Actl6a Acvr1 Ankrd10 Arhgef5 Arl6ip6 Arntl Asf1b Atf4 Aurka Aurkb BC003885 BC026744 Banf1 Bcas2 Birc5 Blm C230080I20Rik Calm2 Capza1 Car2 Casp8ap2 Ccnb2 Ccnf Cct3 Cdc25c Cdc2a Cdc6 Cdca4 Cdca5 Cenph Chic2 Ckap1 Ckap2 Cldn23 Csnk2a2 D3Ertd2…
2	V$E2F1DP1_01: E2F-1:DP-1 heterodimer	172	172	156	4430	11413	39.72	11.93	45.08	39.95	1700013H19Rik 2310031L18Rik 2600001J17Rik 2610528M18Rik 2700084L22Rik 3110006P09Rik 4833420K19Rik 4930542G03Rik 5430413I02Rik 5730537D05Rik 9430059P22Rik Actg1 Actl6a Acvr1 Ankrd10 Arhgef5 Arl6ip6 Arntl Arpc4 Atf4 Aurka Aurkb BC003885 BC026744 Banf1 Bcas2 Birc5 Blm C230080I20Rik Calm2 Capza1 Car2 Casp8ap2 Cct3 Cdc25c Cdc2a Cdc42se1 Cdc6 Cdca4 Cdca5 Cenph Chic2 Ckap1 Ckap2 Csnk2a2 D3Ertd250e Dck D…
3	V$E2F1_Q6: E2F-1	248	248	80	8096	7747	37.89	11.93	43.27	38.55	1700013H19Rik 2310031L18Rik 2510010F15Rik 2600001J17Rik 2610528M18Rik 2700084L22Rik 3110006P09Rik 4833420K19Rik 4930542G03Rik 5430413I02Rik 5830426I05Rik 9430059P22Rik Actg1 Actl6a Acvr1 Ankrd10 Arhgef5 Arl6ip6 Arntl Arpc4 Arpc5 Asf1b Atf4 Aurka Aurkb BC003885 BC026744 Bag2 Banf1 Bcas2 Birc5 Blm Bub1b C230080I20Rik Calm2 Capza1 Car2 Casp8ap2 Ccnf Cct3 Cdc25c Cdc2a Cdc42se1 Cdc6 Cdca1 Cdca4 Cdca5 …
4	V$E2F4DP2_01: E2F-4:DP-2 heterodimer	96	96	232	1745	14098	36.65	11.93	42.09	37.66	1700013H19Rik 2610528M18Rik 5430413I02Rik 9430059P22Rik Actl6a Acvr1 Arhgef5 Arl6ip6 Arntl BC026744 Banf1 Bcas2 Blm C230080I20Rik Car2 Casp8ap2 Cct3 Cdc25c Cdc2a Cdc6 Cdca5 Ckap2 D3Ertd250e Dck Eef1e1 Efhd2 Exo1 Ezh2 Fdps Fignl1 Gcn5l2 Gmnn H2afx Hells Hmgb2 Hmmr Hnrpl Ing1 Khdrbs1 Kif18a Kif20a Kntc2 Lbr Lsm5 Mcm2 Mcm3 Mcm5 Mcm6 Mcm7 Med8 Mrpl13 Mtbp Ncl Nek2 Nusap1 Nxt1 Orc1l Plk4 Pola1 Pole Po…
5	V$E2F1DP2_01: E2F-1:DP-2 heterodimer	70	70	258	1031	14812	34.49	11.93	39.98	35.77	1700013H19Rik 2610528M18Rik 9430059P22Rik Acvr1 Arhgef5 Arl6ip6 Arntl BC026744 Banf1 Bcas2 Car2 Casp8ap2 Cct3 Cdc2a Cdc6 D3Ertd250e Dck Eef1e1 Efhd2 Exo1 Ezh2 Fdps Gcn5l2 Gmnn H2afx Hells Hmgb2 Hmmr Hnrpl Khdrbs1 Kif18a Lbr Lsm5 Mcm2 Mcm3 Mcm5 Mcm6 Mcm7 Mrpl13 Mtbp Ncl Nxt1 Orc1l Pola1 Pole Pole2 Prdx4 Rbl1 Rfc3 Ris2 Rpa2 Slco3a1 Sms Snrpa1 Snrpb Snrpd2 Ssna1 Stag1 Stmn1 Suv39h1 Tera Tfdp1 Tgif T…
6	V$E2F_Q3_01	183	183	145	5360	10483	29.67	11.93	34.94	30.91	2310031L18Rik 2510010F15Rik 2700084L22Rik 4930542G03Rik 9430059P22Rik Actg1 Actl6a Acvr1 Anapc5 Ankrd10 Arl6ip6 Arntl Asf1b Atf4 Aurkb BC026744 Bag2 Banf1 Bcas2 Birc5 Blm Bub1b C230080I20Rik Capza1 Car2 Casp8ap2 Ccnb2 Ccnf Cct3 Cdc2a Cdc6 Cdca4 Cdca5 Chic2 Ckap1 Cks1b Cldn23 Col9a3 D3Ertd250e Dck Depdc1a Dtymk Ect2 Eef1e1 Efhd2 Eif4e2 Epb4.1l4a Exo1 Ezh2 Fdps Fignl1 Fkbp4 Frag1 Galnt3 Gcn5l2 Gmnn…
7	V$E2F_02: E2F	37	37	291	343	15500	28.17	11.93	33.78	30.15	9430059P22Rik Arntl BC026744 Casp8ap2 Cct3 Cdc2a Cdc6 Dck Eef1e1 Exo1 Ezh2 Fdps H2afx Hnrpl Khdrbs1 Kif18a Mcm2 Mcm3 Mcm5 Mcm6 Mcm7 Ncl Orc1l Pola1 Pole Pole2 Prdx4 Rbl1 Rfc3 Ris2 Sms Stmn1 Tfdp1 Tipin Tk1 Topbp1 Usp1
8	V$E2F_Q3: E2F	37	37	291	343	15500	28.17	11.93	33.78	30.15	9430059P22Rik Arntl BC026744 Casp8ap2 Cct3 Cdc2a Cdc6 Dck Eef1e1 Exo1 Ezh2 Fdps H2afx Hnrpl Khdrbs1 Kif18a Mcm2 Mcm3 Mcm5 Mcm6 Mcm7 Ncl Orc1l Pola1 Pole Pole2 Prdx4 Rbl1 Rfc3 Ris2 Sms Stmn1 Tfdp1 Tipin Tk1 Topbp1 Usp1
9	V$E2F4DP1_01: E2F-4:DP-1 heterodimer	37	37	291	343	15500	28.17	11.93	33.78	30.15	9430059P22Rik Arntl BC026744 Casp8ap2 Cct3 Cdc2a Cdc6 Dck Eef1e1 Exo1 Ezh2 Fdps H2afx Hnrpl Khdrbs1 Kif18a Mcm2 Mcm3 Mcm5 Mcm6 Mcm7 Ncl Orc1l Pola1 Pole Pole2 Prdx4 Rbl1 Rfc3 Ris2 Sms Stmn1 Tfdp1 Tipin Tk1 Topbp1 Usp1
10	V$E2F1_Q4_01	128	128	200	3252	12591	25.85	11.93	31.13	27.71	2310031L18Rik 2700084L22Rik 4930542G03Rik 9430059P22Rik Actl6a Arl6ip6 Arntl BC026744 Bag2 Banf1 Blm Bub1b Car2 Casp8ap2 Ccnf Cct3 Cdc2a Cdc6 Cdca5 Cks1b Cldn23 Col9a3 D3Ertd250e Dck Dtymk Ect2 Eef1e1 Efhd2 Epb4.1l4a Exo1 Ezh2 Fdps Fignl1 Fkbp4 Galnt3 Gmnn H2afx Hck Hells Hist1h2ao Hmgb2 Hmgn2 Hmmr Hnrpl Khdrbs1 Kif11 Kif18a Kpna2 Lsm3 Mcm2 Mcm3 Mcm5 Mcm6 Mcm7 Mcrs1 Melk Mki67 Mre11a Mrpl13 Mtbp …
11	V$E2F_Q6_01	88	88	240	1807	14036	25.79	11.93	31.15	27.71	2700084L22Rik 4930542G03Rik 9430059P22Rik Actl6a Arntl BC026744 Bag2 Banf1 Casp8ap2 Cct3 Cdc2a Cdc6 Cdca5 Cldn23 Dck Ect2 Eef1e1 Exo1 Ezh2 Fdps Fkbp4 Galnt3 H2afx Hells Hist1h2ao Hmgb2 Hmmr Hnrpl Khdrbs1 Kif11 Kif18a Lsm3 Mcm2 Mcm3 Mcm5 Mcm6 Mcm7 Mcrs1 Melk Mki67 Mrpl13 Ncl Nup93 Nxt1 Orc1l Pdk3 Pfn1 Plk4 Pola1 Pole Pole2 Pole3 Ppp2cb Prdx4 Psma7 Ptpn12 Racgap1 Rad51 Rbl1 Rbmx2 Rfc3 Ris2 Rnf128 R…
12	V$E2F_03	81	81	247	1589	14254	25.42	11.93	30.8	27.46	2310031L18Rik 2700084L22Rik 4930542G03Rik 9430059P22Rik Actl6a Arntl BC026744 Casp8ap2 Cct3 Cdc2a Cdc6 Cdca5 Dck Ect2 Eef1e1 Exo1 Ezh2 Fdps Galnt3 H2afx Hck Hells Hist1h2ao Hmgb2 Hmmr Hnrpl Khdrbs1 Kif11 Kif18a Lsm3 Mcm2 Mcm3 Mcm5 Mcm6 Mcm7 Mcrs1 Melk Mki67 Mrpl13 Ncl Nutf2 Orc1l Pdk3 Plk4 Pola1 Pole Pole2 Ppm1g Prdx4 Ptpn12 Racgap1 Rad51 Rbl1 Rbmx2 Rfc3 Ris2 Rnf128 Rpa2 Rpa3 Rpl7 Serpine2 Sgol1 …
13	V$E2F1DP1RB_01: Rb:E2F-1:DP-1 trimeric complex	56	56	272	851	14992	24.99	11.93	30.47	27.21	2700084L22Rik 4930542G03Rik 9430059P22Rik Actl6a Arntl BC026744 Casp8ap2 Cct3 Cdc2a Cdc6 Cldn23 Dck Ect2 Eef1e1 Exo1 Ezh2 Fdps H2afx Hells Hist1h2ao Hmgb2 Hmmr Hnrpl Ing1 Khdrbs1 Kif18a Mcm2 Mcm3 Mcm5 Mcm6 Mcm7 Ncl Orc1l Pola1 Pole Pole2 Prdx4 Racgap1 Rbl1 Rfc3 Ris2 Rpa3 Rpl7 Sgol1 Skp2 Sms Stard3nl Stmn1 Stx3 Tera Tfdp1 Tipin Tk1 Tmepai Topbp1 Usp1
14	V$E2F_Q4_01	119	119	209	2947	12896	24.92	11.93	30.2	27.02	2310031L18Rik 2700084L22Rik 4930542G03Rik 9430059P22Rik Actl6a Arl6ip6 Arntl BC026744 Bag2 Banf1 Blm Bub1b Car2 Casp8ap2 Ccnf Cct3 Cdc2a Cdc6 Cdca5 Cldn23 Dck Dtymk Ect2 Eef1e1 Epb4.1l4a Exo1 Ezh2 Fdps Fkbp4 Galnt3 Gmnn H2afx Hck Hells Hist1h2ao Hmgb2 Hmgn2 Hmmr Hnrpl Khdrbs1 Kif11 Kif18a Kpna2 Lsm3 Mcm2 Mcm3 Mcm5 Mcm6 Mcm7 Mcrs1 Melk Mki67 Mrpl13 Mtbp Ncl Nek2 Nudcd2 Nup93 Nutf2 Nxt1 Orc1l Pbk P…
15	V$E2F1_Q4: E2F-1	156	156	172	4454	11389	24.47	11.93	29.7	26.59	2310031L18Rik 2510010F15Rik 2700084L22Rik 4930542G03Rik 9430059P22Rik Acin1 Actg1 Actl6a Anapc5 Ankrd10 Arl6ip6 Arntl Asf1b Aurkb BC026744 Bag2 Banf1 Birc5 Bub1b Calm2 Capza1 Car2 Casp8ap2 Ccnf Cct3 Cdc25c Cdc2a Cdc6 Cdca5 Chic2 Ckap1 Ckap2 Cks1b Cldn23 Col9a3 Csnk2a2 D11Moh35 Dck Depdc1a Dtymk Dut Ect2 Epb4.1l4a Exo1 Ezh2 Fdps Fignl1 Fkbp4 Galnt3 Gpsm2 Gyk H2afx Hck Hells Hist1h2ao Hmgb2 Hmgcr H…
16	V$NRF2_01: nuclear respiratory factor 2	107	107	221	2589	13254	22.75	11.93	28.03	25.04	1200008O12Rik 2510010F15Rik 2610528M18Rik 3110006P09Rik 4833420K19Rik 4930542G03Rik Acin1 Arl6ip6 Arntl Arpc4 Arpc5 Aurka BC003236 BC003885 BC026744 Banf1 Bcl9 Blm Calm2 Casp8ap2 Ccnb2 Cdc20 Cdc42se1 Cdca5 Cenph Chic2 Cks1b Cks2 D11Moh35 Dtymk Eif3s3 Eif4e2 Epb4.1l4a Exo1 Gmnn Gsg2 Gtse1 Gyk Hmgn2 Hnrpd Incenp Kcnn4 Kctd5 Kdelr2 Khdrbs1 Kif20a Kif23 Kntc2 Kpna2 Lbr Lsm5 Mad2l1 Mcm6 Mcm7 Mcrs1 Med…
17	V$E2F_Q6: E2F	292	292	36	11521	4322	22.71	11.93	28.11	25.06	1200008O12Rik 1700013H19Rik 2310031L18Rik 2510010F15Rik 2600001J17Rik 2600017H08Rik 2610528M18Rik 2700084L22Rik 3110006P09Rik 4833420K19Rik 4930542G03Rik 5430413I02Rik 5730537D05Rik 5830426I05Rik 5830472H07Rik 9430059P22Rik Acin1 Actg1 Actl6a Acvr1 Anapc5 Ankrd10 Arhgef5 Arid1a Arl6ip6 Arntl Arpc4 Arpc5 Asf1b Atf4 Aurka Aurkb B7h3 BC003236 BC003885 BC026744 Bag2 Banf1 Bcas2 Bcl9 Birc5 Blm Bub1b C…
18	V$E2F1_Q3_01	150	150	178	4301	11542	22.55	11.93	27.76	24.83	2510010F15Rik 2600001J17Rik 2700084L22Rik 4833420K19Rik 4930542G03Rik Actg1 Acvr1 Ankrd10 Arl6ip6 Arntl Arpc5 Asf1b Atf4 BC026744 Banf1 Birc5 Blm C230080I20Rik Calm2 Capza1 Casp8ap2 Ccna2 Cdc2a Cdca4 Cdca5 Chic2 Ckap1 Ckap2 Cldn23 Col9a3 Ctbp2 Dck Ddb1 Dna2l Dtymk Dut Ect2 Eef1e1 Eif3s3 Eif4e2 Epb4.1l4a Esco1 Exo1 Ezh2 Fkbp4 Frag1 Galnt3 Gmnn Gnb1 Gsg2 Gtl3 H2afx Hells Hist1h2ao Hmgn2 Hmmr Hnrpd …
19	V$E2F_Q4: E2F	168	168	160	5346	10497	17.99	11.93	23.13	20.25	1700013H19Rik 2310031L18Rik 2510010F15Rik 2610528M18Rik 2700084L22Rik 4930542G03Rik 5430413I02Rik 9430059P22Rik Acin1 Actg1 Actl6a Acvr1 Arhgef5 Arl6ip6 Arntl Arpc5 Aurka Aurkb BC003236 BC003885 BC026744 Bag2 Banf1 Bcas2 Birc5 Capza1 Car2 Casp8ap2 Ccnf Cct3 Cdc2a Cdc6 Cdca5 Cenpf Cenph Cks1b Cks2 Cldn23 D3Ertd250e Dck Dtymk Ect2 Eef1e1 Efhd2 Eif4e2 Eif4g2 Epb4.1l4a Exo1 Ezh2 Fdps Fignl1 Fkbp4 Gal…
20	V$KROX_Q6	185	185	143	6180	9663	17.1	11.93	22.22	19.4	1200008O12Rik 1700013H19Rik 2310031L18Rik 2510010F15Rik 3110006P09Rik 4930542G03Rik Actg1 Actl6a Acvr1 Anapc5 Arl6ip6 Arntl Arpc4 Arpc5 Asf1b Aurka Bag2 Banf1 Bub1b Bub3 Cacnb3 Calm2 Car2 Casp8ap2 Ccna2 Ccnf Cct3 Cdc20 Cdc25c Cdc2a Cdc42se1 Cdc6 Cdca4 Cdca5 Chic2 Cks1b Cks2 Cldn23 Col9a3 Csnb Csnk2a2 Ctbp2 D11Moh35 D3Ertd250e Dck Ddb1 Dut Eef1e1 Efhd2 Eif3s3 Epb4.1l4a Esco1 Ezh2 Fkbp4 Frag1 Galnt…
21	V$NFY_01: nuclear factor Y (Y-box binding factor)	113	113	215	3334	12509	12.6	11.93	17.7	14.93	2510010F15Rik 2600017H08Rik 2610528M18Rik 2700084L22Rik 4930542G03Rik Actg1 Actl6a Acvr1 Anapc5 Ankrd10 Arl6ip6 Arntl Asf1b Atf4 Aurka Aurkb BC003236 Blm Calm2 Casp8ap2 Ccna2 Ccnb2 Ccnf Cct3 Cdc20 Cdc25c Cdc2a Cdca4 Cdca5 Chic2 Ckap1 Ckap2 Cks1b Cks2 Cldn23 D3Ertd250e Depdc1a Ect2 Eef1e1 Eif4g2 Exo1 Ezh2 Fdps Galnt3 Gch1 Gmnn Gsg2 Gtse1 Gyk H2afx Hist1h2ao Hmgb2 Hmgcr Hmgn2 Hmmr Hnrpl Hras1 Incen…
22	V$ELK1_02: Elk-1	291	291	37	12139	3704	12.31	11.93	17.57	14.84	1200008O12Rik 1700013H19Rik 2310031L18Rik 2510010F15Rik 2600001J17Rik 2600017H08Rik 2610528M18Rik 2700084L22Rik 3110006P09Rik 4833420K19Rik 4930542G03Rik 5430413I02Rik 5730537D05Rik 9430059P22Rik Acin1 Actg1 Actl6a Acvr1 Ankrd10 Arhgef5 Arl6ip6 Arntl Arpc4 Arpc5 Asf1b Atf4 Aurka Aurkb B7h3 BC003236 BC003885 BC026744 Banf1 Bcas2 Bcl9 Birc5 Blm Bub1b Bub3 C230080I20Rik Cacnb3 Calm2 Capza1 Car2 Casp…
23	V$CREB_Q2_01	143	143	185	4811	11032	9.78	11.93	14.76	12.11	1200008O12Rik 1700013H19Rik 2310031L18Rik 2510010F15Rik 2600017H08Rik 2610528M18Rik 4833420K19Rik 5430413I02Rik 5730537D05Rik Actg1 Ankrd10 Arpc4 Arpc5 Asf1b Atf4 BC003236 BC003885 BC026744 Bag2 Banf1 Bcas2 Birc5 Bub1b Bub3 C230080I20Rik Calm2 Casp8ap2 Ccna2 Ccnb2 Cdc20 Cdc25c Cdca5 Cenpf Cenph Ckap1 Cks1b Csnb Dck Ddx39 Depdc1a Dtymk Efhd2 Eif3s3 Eif4e2 Epb4.1l4a Exo1 Fkbp4 Gch1 Gcn5l2 Gnb1 Gpsm…
24	V$GABP_B: GA binding protein	56	56	272	1318	14525	9.67	11.93	14.9	12.21	1200008O12Rik 2510010F15Rik 2610528M18Rik 4833420K19Rik 4930542G03Rik Acin1 Arl6ip6 Arpc4 Arpc5 Aurka BC003236 BC003885 BC026744 Banf1 Ccnb2 Cdca1 Cenph Cks1b D11Moh35 Dtymk Eif3s3 Gmnn Hk1 Hmgn2 Hnrpd Incenp Kctd5 Khdrbs1 Kntc2 Lsm5 Mcm3 Mcrs1 Melk Mrpl13 Mtbp Nola1 Pdcd10 Pdk3 Pfn1 Plk4 Psmc3 Ptpn12 Rfc3 Rps10 Sat1 Slc7a5 Smn1 Smu1 Snrpb2 Solt Strap Tacc3 Thoc1 Tomm22 Topbp1 Uhrf1
25	V$CREB_Q4_01	137	137	191	4575	11268	9.42	11.93	14.39	11.79	1200008O12Rik 1700013H19Rik 2310031L18Rik 2610528M18Rik 4833420K19Rik 5430413I02Rik 5730537D05Rik Actg1 Anapc5 Ankrd10 Arpc4 Arpc5 Asf1b Atf4 BC003236 BC003885 BC026744 Bag2 Banf1 Bcas2 Birc5 Bub3 C230080I20Rik Cai Calm2 Casp8ap2 Ccna2 Ccnb2 Cdc25c Cdca5 Cenph Ckap1 Ckap2 Cks1b Csnb Ddx39 Depdc1a Dtymk Efhd2 Eif3s3 Eif4e2 Epb4.1l4a Exo1 Ezh2 Fkbp4 Gch1 Gcn5l2 Gnb1 Gpsm2 Gyk Hist1h2ao Hmgcr Hmmr H…
26	V$DEAF1_01	97	97	231	3040	12803	7.19	11.01	12.17	9.61	2510010F15Rik 3110006P09Rik 4930542G03Rik 9430059P22Rik Acin1 Ankrd10 Arhgef5 Arl6ip6 Arntl Arpc4 Arpc5 Atf4 Banf1 Blm Calm2 Ccnf Cdc42se1 Chic2 Cks1b D3Ertd250e Dck Ddb1 Depdc1a Eif4e2 Galnt3 Gcn5l2 Gpx2 Gtse1 Hells Hmmr Hnrpd Ier2 Incenp Ing1 Kdelr2 Khdrbs1 Kif11 Kif18a Kntc2 Lbr Lgals3 Lsm3 Ltap Mad2l1 Mclc Mcm3 Mcm6 Mcm7 Mcrs1 Med8 Mre11a Mrpl13 Mtbp Nans Ngfrap1 Nola1 Nudt3 Orc1l Pdcd10 Pdli…
27	V$MAZ_Q6	263	263	65	11008	4835	6.54	10.54	11.52	9.0	1200008O12Rik 1700013H19Rik 2310031L18Rik 2510010F15Rik 2600001J17Rik 2700084L22Rik 3110006P09Rik 4833420K19Rik 4930542G03Rik 5430413I02Rik 5730537D05Rik 5830472H07Rik 9430059P22Rik Acin1 Actg1 Actl6a Acvr1 Anapc5 Arhgef5 Arid1a Arl6ip6 Arntl Arpc4 Arpc5 Asf1b Atf4 Aurka BC003236 BC003885 Bag2 Banf1 Bcas2 Bcl9 Birc5 Blm Bub1b Bub3 Cacnb3 Calm2 Capza1 Car2 Casp8ap2 Ccna2 Ccnb2 Ccnf Cct3 Cdc20 Cdc2…
28	V$AHR_Q5: aryl hydrocarbon / dioxin receptor	66	66	262	1861	13982	6.27	10.32	11.35	8.86	1700013H19Rik 2310031L18Rik 5830472H07Rik Actg1 Anapc5 Ankrd10 Atf4 Bag2 Banf1 Bcas2 Calm2 Capza1 Ccnf Cct3 Cdc2a Cdca4 Cenph Cks1b Ctbp2 Eef1e1 Fkbp4 Frag1 Hmgn2 Hmmr Hnrpd Ier2 Ing1 Kcnn4 Kif11 Mcm7 Med8 Mki67 Mre11a Mrpl13 Mtbp Nola1 Nudcd2 Nxt1 Prim2 Psma7 Psmb2 Ptcd1 Pttg1 Racgap1 Rad51 Rbl1 Ris2 Rp2h Rpa2 Rpa3 Rpl7 Sgol1 Smu1 Snrpa1 Stag1 Stard3nl Stmn1 Tbc1d1 Tfdp1 Tmepai Topbp1 Tpd52l1 Tp…
29	V$USF_Q6: upstream stimulating factor	242	242	86	9930	5913	6.13	10.22	11.04	8.64	2510010F15Rik 2600001J17Rik 2610528M18Rik 3110006P09Rik 5430413I02Rik 5730537D05Rik 5830472H07Rik 9430059P22Rik Actg1 Acvr1 Anapc5 Ankrd10 Arhgef5 Arl6ip6 Arntl Arpc4 Arpc5 Asf1b Atf4 Aurka Aurkb B7h3 BC003236 BC003885 BC026744 Bag2 Banf1 Bcas2 Bcl9 Bub1b Bub3 C230080I20Rik Cacnb3 Cai Calm2 Capza1 Car2 Casp8ap2 Ccna2 Ccnf Cct3 Cdc20 Cdc25c Cdc42se1 Cdc6 Cdca1 Cdca4 Cenph Ckap1 Ckap2 Cks2 Cldn23 C…
30	V$SP3_Q3	252	252	76	10461	5382	6.08	10.22	11.02	8.64	1200008O12Rik 1700013H19Rik 2310031L18Rik 2510010F15Rik 2600001J17Rik 2600017H08Rik 2610528M18Rik 2700084L22Rik 3110006P09Rik 4833420K19Rik 4930542G03Rik 5730537D05Rik 5830426I05Rik 5830472H07Rik 9430059P22Rik Acin1 Actg1 Actl6a Acvr1 Anapc5 Ankrd10 Arhgef5 Arid1a Arl6ip6 Arntl Arpc4 Arpc5 Atf4 Aurka Aurkb B7h3 BC003236 BC003885 BC026744 Bag2 Bcas2 Bcl9 Birc5 Brca1 Bub1b C230080I20Rik Cacnb3 Cai …
31	V$PAX6_Q2	97	97	231	3149	12694	5.78	9.73	10.71	8.36	1700013H19Rik 2510010F15Rik 2600001J17Rik 2600017H08Rik 3110006P09Rik AA545217 Anapc5 Ankrd10 Arid1a Asf1b Aurkb Blm Bub3 Cai Casp8ap2 Ccna2 Ccnf Cdc20 Cdc25c Cdc2a Cenpf Cenph Chc1 Chic2 Ckap2 Cks2 Ctbp2 Ddx39 Dna2l Dnmt1 Dtymk Eef1e1 Eif4e2 Fdps Gch1 Gcn5l2 Gsg2 Gtl3 H2afx Igsf4a Kcnn4 Kif11 Kif18a Kpna2 Lalba Ltap Magoh Mcm2 Mcm5 Melk Mtbp Nans Ncl Nkd2 Orc1l Pafah1b3 Pdk3 Pole2 Prc1 Prdx4 Psm…
32	V$E2F_01: E2F	11	11	317	100	15743	5.45	9.33	11.06	8.64	Hells Mcm2 Mcm6 Mrpl13 Mtbp Orc1l Rbl1 Rpa2 Ssna1 Tfdp1 Uhrf1
33	V$CREBATF_Q6	127	127	201	4552	11291	4.68	8.6	9.49	7.24	1200008O12Rik 1700013H19Rik 2310031L18Rik 2600017H08Rik 2610528M18Rik 4833420K19Rik 5430413I02Rik 5730537D05Rik Anapc5 Arhgef5 Arpc4 Arpc5 Asf1b BC003236 BC003885 BC026744 Banf1 Bcas2 Birc5 C230080I20Rik Calm2 Casp8ap2 Ccna2 Cdc25c Cdca5 Cenpf Cenph Ckap1 Ckap2 Cks1b Csnb Depdc1a Dtymk Efhd2 Eif3s3 Eif4e2 Exo1 Fkbp4 Gch1 Gcn5l2 Gnb1 Gpsm2 Gtl3 Gyk Hist1h2ao Hmgcr Hmmr Hnrpl Ier2 Igsf4a Ing1 Kcnn4…
34	V$ALPHACP1_01	22	22	306	394	15449	4.67	8.6	10.05	7.73	2600017H08Rik Arl6ip6 Aurkb Calm2 Ccna2 Cks1b Hmgb2 Hmmr Hnrpl Kif18a Mclc Mre11a Nans Nek2 Nudcd2 Nup93 Pdk3 Rpa2 Sox4 Tacc3 Ttk Uhrf1
35	V$CREB_02: cAMP-responsive element binding protein	58	58	270	1664	14179	4.51	8.43	9.55	7.25	2610528M18Rik 5730537D05Rik Anapc5 Ankrd10 Asf1b BC026744 Birc5 Calm2 Casp8ap2 Ccna2 Cdca5 Ckap1 Ckap2 Efhd2 Fkbp4 Gnb1 Gpsm2 H2afx Hnrpl Ing1 Kcnn4 Kif18a Kntc2 Mcm5 Mre11a Nans Nusap1 Plk4 Prdx4 Psmb2 Ptk9 Ptpn2 Pycs Rad51 Rad51ap1 Rp2h Rpa3 Rpl18 Serpine2 Sgol1 Sms Srebf2 Ssna1 Ssr2 Stard3nl Strap Suv39h1 Tdg Tfdp1 Thoc1 Timeless Tmepai Topbp1 Tpd52 Tpd52l1 U2af1 Wbp5 Xpnpep1
36	V$POU1F1_Q6	99	99	229	6396	9447	4.43	8.37	0.0	0.0	1200008O12Rik 2310031L18Rik Anapc5 Arid1a Aurkb BC003236 C230080I20Rik Casp8ap2 Cdc25c Cdc2a Cdc42se1 Cdc6 Ckap2 Csna Csnb Csnd Csnk2a2 D11Moh35 D3Ertd250e Dck Depdc1a Dna2l Dnmt1 Eef1e1 Efhd2 Eif3s3 Exo1 Ezh2 Fdps Fignl1 Frag1 Gcn5l2 Gmnn Gpx2 Gtl3 H2afx H2afy Hs6st1 Ier2 Kcne3 Kctd5 Kdelc1 Kif18a Kif23 Klk6 Kpna2 Lgals3 Mcm3 Mcm7 Med8 Mki67 Mmp12 Mmp13 Msr1 Nek2 Nup160 Nup93 Nxt1 Orc1l Pafah1b3…
37	V$VMYB_02: v-Myb	79	79	249	2529	13314	4.18	8.06	9.11	6.9	2600001J17Rik 2700084L22Rik Actg1 Arntl Asf1b Aurka Aurkb Banf1 Cai Calm2 Ccna2 Ccnb2 Cdc6 Cdca4 Chic2 Ckap2 Cks2 Csnd Ddb1 Dtymk Dut Ezh2 Fkbp4 Frag1 Glrx1 Gpx2 Gtse1 Hells Hk1 Hnrpd Ing1 Khdrbs1 Kntc2 Kpna2 Lbr Mcm7 Med8 Mgea5 Nek2 Nfe2l3 Nola1 Pak1 Pdcd10 Pigr Ppm1g Prc1 Ptcd1 Ptk9 Ptpn2 Pttg1 Pycs Racgap1 Rbl1 Rpa3 Rps10 Sept9 Serpine2 Slc7a5 Slco3a1 Sms Smu1 Snrpa1 Snrpb Snrpd2 Socs3 Spag5 S…
38	V$NFY_C: NF-Y binding site	21	21	307	381	15462	4.11	8.02	9.48	7.24	2510010F15Rik 4930542G03Rik Actl6a Arntl Asf1b Aurka Blm Calm2 Ccnf Cdca5 Cks2 Cldn23 Eif4g2 Fdps Mcm3 Mcm7 Med8 Pdk3 Ube2c Uhrf1 Usp43
39	V$OCT1_02: octamer factor 1	80	80	248	5356	10487	3.91	7.85	0.0	0.0	2600017H08Rik 2610528M18Rik 4833420K19Rik 9430059P22Rik AA545217 Arid1a Aurkb BC003236 Bcas2 Calm2 Ccnb2 Cdca1 Chc1 Csnb Csnd Csnk2a2 D11Moh35 Dna2l Eif3s3 Exo1 Galnt3 Gmnn Gnb1 Hck Hells Hmgb2 Hmmr Kif18a Kif23 Kif4 Klk6 Lgals3 Mad2l1 Mclc Mcm3 Mrpl13 Mtbp Nek2 Nfe2l3 Ngfrap1 Nola1 Nudcd2 Nup160 Nusap1 Pafah1b3 Pak1 Pask Pbk Pdlim5 Pole2 Pole3 Prc1 Prim1 Prkcd Psmc3 Racgap1 Rbl1 Rbmx2 Rfc3 Rfc5 …
40	V$MAZR_01: MAZ related factor	168	168	160	6544	9299	3.74	7.67	8.46	6.28	1200008O12Rik 1700013H19Rik 2510010F15Rik 3110006P09Rik 4833420K19Rik 4930542G03Rik 5730537D05Rik 5830472H07Rik AA545217 Acin1 Actg1 Acvr1 Arhgef5 Arl6ip6 Arpc4 Arpc5 Asf1b B7h3 BC003236 BC003885 BC026744 Blm Cai Calm2 Capza1 Car2 Casp8ap2 Ccnf Cct3 Cdc25c Cdc2a Cdc42se1 Cdc6 Cdca4 Cdca5 Ckap1 Ckap2 Col9a3 Csna Csnb Csnk2a2 Ctbp2 Dck Ddb1 Dtymk Dut Ect2 Eef1e1 Efhd2 Eif3s3 Epb4.1l4a Ezh2 Fdps Fig…
41	V$CREBP1_Q2: CRE-binding protein 1	38	38	290	983	14860	3.31	7.15	8.44	6.28	1200008O12Rik 2310031L18Rik 2610528M18Rik 4833420K19Rik 5730537D05Rik BC003885 BC026744 Banf1 Bcas2 Calm2 Ccna2 Dtymk Gyk Hmgcr Ier2 Kif18a Kntc2 Mcm2 Mcm5 Pdk3 Plk4 Prdx4 Psmb2 Psmc4 Rad51ap1 Rfc3 Rp2h Rpl18 Sms Srebf2 Stard3nl Strap Tdg Thoc1 Tmepai U2af1 Wbp5 Xpnpep1
42	V$NFY_Q6: nuclear factor Y (Y-box binding factor)	145	145	183	5553	10290	3.05	6.84	7.75	5.64	1200008O12Rik 2510010F15Rik 2600017H08Rik 2610528M18Rik 2700084L22Rik 4930542G03Rik 5430413I02Rik Actl6a Acvr1 Anapc5 Arid1a Arl6ip6 Arntl Arpc5 Asf1b Atf4 Aurka Aurkb BC003236 Blm Calm2 Casp8ap2 Ccna2 Ccnb2 Ccnf Cct3 Cdc20 Cdc25c Cdc2a Cdca5 Chic2 Ckap1 Ckap2 Cks1b Cks2 Cldn23 Csnb Csnd Csnk2a2 Ctbp2 D3Ertd250e Depdc1a Dut Ect2 Eef1e1 Eif4g2 Exo1 Fdps Fkbp4 Galnt3 Gmnn Gsg2 Gyk H2afx Hist1h2ao H…
43	V$ZTA_Q2	76	76	252	5037	10806	3.0	6.8	0.0	0.0	1700013H19Rik 2610528M18Rik 2700084L22Rik AA545217 Acin1 Anapc5 BC003885 Banf1 Brca1 C230080I20Rik Car2 Cdca1 Cdca4 Chc1 Csnd Csnk2a2 Ctbp2 D11Moh35 Ddx39 Dna2l Eif3s3 Ezh2 Fdps Glrx1 Gsg2 Gtl3 Gyk Hs6st1 Igsf4a Incenp Kcnn4 Kdelc1 Kif4 Mad2l1 Mcm7 Mgea5 Mlp Mmp12 Mre11a Msr1 Mtbp Nudcd2 Nudt3 Nup93 Pdk3 Phc2 Pigr Pola1 Psmc3 Pttg1 Rad51 Ris2 Rp2h Rpl18 Rpl7 Rpl7a S100a8 Sap30 Sept9 Serpine2 Skp2…
44	V$CREB_Q4: cAMP-response element binding protein	45	45	283	1263	14580	2.98	6.8	8.03	5.9	1200008O12Rik 2310031L18Rik 2610528M18Rik 4833420K19Rik 5730537D05Rik BC003236 BC003885 BC026744 Bcas2 Birc5 Calm2 Ccna2 Csnb Dtymk Hmgcr Hmmr Ier2 Kif18a Kntc2 Lsm5 Mcm5 Nola1 Nudcd2 Orc1l Pdk3 Plk4 Prdx4 Psmb2 Psmc4 Rad51ap1 Rfc3 Rp2h Rpa3 Rpl18 Sms Snrpa1 Srebf2 Stard3nl Strap Tdg Thoc1 Tmepai U2af1 Wbp5 Xpnpep1
45	V$MYCMAX_B: c-Myc:Max binding sites	155	155	173	6031	9812	2.94	6.74	7.63	5.57	2310031L18Rik 2510010F15Rik 2610528M18Rik 3110006P09Rik 4833420K19Rik 5730537D05Rik 5830426I05Rik Actg1 Acvr1 Anapc5 Ankrd10 Arpc5 Aurkb B7h3 BC003885 BC026744 Bcas2 Birc5 Bub1b C230080I20Rik Cacnb3 Capza1 Car2 Ccnf Cct3 Cdc42se1 Cdca5 Chc1 Ckap2 Cks1b Cks2 Cldn23 Col9a3 Csnd Csnk2a2 Ctbp2 Dtymk Dut Efhd2 Eif3s3 Eif4e2 Epb4.1l4a Esco1 Exo1 Ezh2 Fkbp4 Frag1 Galnt3 Gcn5l2 Glrx1 Gmnn Gnb1 Gpsm2 Gtl3…
46	V$WHN_B: winged-helix factor nude	106	106	222	3810	12033	2.87	6.68	7.63	5.57	1200008O12Rik 2610528M18Rik 3110006P09Rik 4930542G03Rik 9430059P22Rik Actg1 Ankrd10 Arntl Arpc5 Atf4 Aurkb BC003236 Banf1 Blm C230080I20Rik Cacnb3 Calm2 Car2 Casp8ap2 Cdc20 Cenpf Chic2 Ckap1 Cks1b Cldn23 D3Ertd250e Dck Ddx39 Efhd2 Eif3s3 Exo1 Galnt3 Gmnn Gpsm2 Gtl3 Hck Hmgb2 Hmgcr Hmmr Hnrpd Hnrpl Incenp Kcne3 Kcnn4 Kctd5 Kdelr2 Khdrbs1 Kif11 Kif18a Kif20a Kntc2 Lbr Lsm5 Ltap Mcm2 Mcm3 Mrpl13 Msr…
47	V$CREB_01: cAMP-responsive element binding protein	48	48	280	1425	14418	2.3	6.06	7.29	5.25	2310031L18Rik 2610528M18Rik 4833420K19Rik 5730537D05Rik BC026744 Banf1 Bcas2 Calm2 Casp8ap2 Ccna2 Cdc25c Ckap1 Dtymk Exo1 Gyk Hmgcr Ier2 Kif18a Kntc2 Magoh Mcm2 Mcm5 Ncl Orc1l Pdk3 Plk4 Prdx4 Prim2 Psmb2 Psmc4 Ptpn2 Rad51ap1 Rbl1 Rfc3 Rp2h Rpl18 Sms Srebf2 Stard3nl Strap Tdg Thoc1 Tjp2 Tmepai Trim28 U2af1 Wbp5 Xpnpep1
48	V$PAX3_B: Pax-3 binding sites	224	224	104	9563	6280	1.61	5.3	6.24	4.22	1200008O12Rik 2310031L18Rik 2510010F15Rik 2600001J17Rik 2600017H08Rik 2610528M18Rik 2700084L22Rik 3110006P09Rik 4833420K19Rik 4930542G03Rik 5430413I02Rik 5730537D05Rik 5830472H07Rik 9430059P22Rik AA545217 Acin1 Actg1 Actl6a Anapc5 Ankrd10 Arhgef5 Arid1a Arl6ip6 Arntl Arpc5 Asf1b Atf4 Aurka Aurkb BC003236 BC003885 BC026744 Bag2 Banf1 Birc5 Blm Brca1 Bub1b C230080I20Rik Cacnb3 Cai Calm2 Capza1 Car2…
49	V$CETS1P54_01: c-Ets-1(p54)	238	238	90	10278	5565	1.55	5.19	6.21	4.22	1200008O12Rik 2310031L18Rik 2510010F15Rik 2600001J17Rik 2600017H08Rik 2610528M18Rik 3110006P09Rik 4833420K19Rik 4930542G03Rik 5430413I02Rik 5730537D05Rik 5830426I05Rik 9430059P22Rik Acin1 Actg1 Ankrd10 Arhgef5 Arl6ip6 Arpc4 Arpc5 Atf4 Aurka Aurkb B7h3 BC003236 BC003885 BC026744 Banf1 Bcas2 Bcl9 Birc5 Blm C230080I20Rik Cai Capza1 Casp8ap2 Ccna2 Ccnb2 Ccnf Cdc20 Cdc2a Cdc42se1 Cdc6 Cdca1 Cdca4 Cdca…
50	V$GATA2_03: GATA-binding factor 2	75	75	253	4789	11054	1.52	5.19	0.0	0.0	2600001J17Rik Actl6a Acvr1 Aurkb BC026744 Bag2 Casp8ap2 Ccnf Cct3 Cdc25c Cdc42se1 Cdc6 Cenpf Csna Csnb Csnd D3Ertd250e Dtymk Dut Efhd2 Fignl1 Gcn5l2 Gpx2 Gyk Hk1 Hmgcr Incenp Kif18a Kif23 Kif4 Lsm3 Mclc Mcrs1 Mre11a Mtmr2 Ncl Nfe2l3 Ngfrap1 Nup160 Nup93 Nutf2 Parva Pdlim5 Plk4 Pole Pole3 Prim1 Ptk9 Rad51 Rbp1 Rfc3 Rnf128 Rpa2 Rpl18 Rrm1 Saa3 Sat1 Sept9 Serpine2 Slc25a13 Slc7a5 Slco3a1 Snrpa1 Solt…
51	V$TCF11MAFG_01: TCF11:MafG heterodimers	11	11	317	1196	14647	1.38	5.02	0.0	0.0	Brca1 C230080I20Rik Csnd Efhd2 Eif4g2 Gpx2 Mcm5 Prdx4 S100a9 Txnrd1 Usp12
52	V$LDSPOLYA_B: Lentiviral Poly A downstream element	242	242	86	12720	3123	1.19	4.79	0.0	0.0	1700013H19Rik 2310031L18Rik 2600001J17Rik 2600017H08Rik 2610528M18Rik 4930542G03Rik 5430413I02Rik 5730537D05Rik 5830426I05Rik 5830472H07Rik 9430059P22Rik AA545217 Acin1 Actl6a Acvr1 Ankrd10 Arhgef5 Arid1a Arpc4 Aurka Aurkb BC003236 BC003885 BC026744 Bag2 Banf1 Blm Brca1 Bub1b Bub3 Cacnb3 Cai Calm2 Capza1 Car2 Casp8ap2 Ccna2 Ccnb2 Ccnf Cct3 Cdc2a Cdc42se1 Cdca1 Cdca4 Cenpf Cenph Chc1 Chic2 Cks2 Co…
53	V$NFY_Q6_01	166	166	162	6799	9044	1.17	4.79	5.72	3.81	1200008O12Rik 2510010F15Rik 2600001J17Rik 2600017H08Rik 2610528M18Rik 2700084L22Rik 3110006P09Rik 4930542G03Rik 5430413I02Rik Acin1 Actg1 Actl6a Acvr1 Anapc5 Ankrd10 Arl6ip6 Arntl Arpc5 Asf1b Atf4 Aurka Aurkb BC003236 Blm Bub1b Cai Calm2 Casp8ap2 Ccna2 Ccnb2 Ccnf Cct3 Cdc20 Cdc25c Cdc2a Cdc6 Cdca4 Cdca5 Chic2 Ckap1 Ckap2 Cks1b Cks2 Cldn23 Csnb Csnd Csnk2a2 Ctbp2 D3Ertd250e Depdc1a Dut Ect2 Eef1e1…
54	V$ATF_01: activating transcription factor	50	50	278	1602	14241	1.08	4.68	5.96	3.99	1200008O12Rik 2310031L18Rik 2610528M18Rik 5730537D05Rik BC026744 Banf1 Bcas2 C230080I20Rik Casp8ap2 Ccna2 Dtymk Eif4e2 Gyk Hmgcr Ier2 Igsf4a Kif18a Kntc2 Magoh Mclc Mcm5 Ncl Pdk3 Plk4 Pola1 Prdx4 Psmb2 Psmc4 Ptpn2 Pycs Rad51ap1 Rbl1 Rfc3 Rp2h Rpl18 Sms Snrpa1 Ssna1 Stard3nl Strap Tdg Tfdp1 Thoc1 Tjp2 Tmepai Traip Trim28 U2af1 Wbp5 Xpnpep1
55	V$EBF_Q6	71	71	257	4512	11331	1.03	4.63	0.0	0.0	1700013H19Rik 9430059P22Rik Arhgef5 Arl6ip6 Arpc4 Arpc5 Atf4 B7h3 Bcas2 Birc5 C230080I20Rik Cacnb3 Car2 Casp8ap2 Ccnb2 Cdc20 Cdc2a Col9a3 Ctbp2 Ect2 Eif4e2 Exo1 Fignl1 Glrx1 Hck Hnrpl Hs6st1 Kcnn4 Kdelr2 Khdrbs1 Kif20a Kif23 Kntc2 Lsm3 Magoh Mcm7 Melk Mki67 Mrpl13 Ncl Nfe2l3 Nup93 Nusap1 Orc1l Pdcd10 Phc2 Prkcd Ptcd1 Rp2h Rpl18 Rpl7a Rrm1 S100a8 S100a9 Sap30 Sdc1 Serpine2 Snrpa1 Snrpb Snrpe Solt …
56	V$IPF1_Q4	49	49	279	3340	12503	0.95	4.57	0.0	0.0	4833420K19Rik 5830426I05Rik Arhgef5 Brca1 Cct3 Cenpf Csnb Csnd D11Moh35 Eif3s3 Gcn5l2 Gtl3 H2afx H2afy Hck Kcne3 Kctd5 Lgals3 Ltap Lxn Mad2l1 Melk Mtmr2 Nup93 Nusap1 Pak1 Pak3 Pdk3 Prc1 Psmb2 Psmc4 Racgap1 Sap30 Shcbp1 Slc25a13 Snrpb2 Snrpe Ssna1 Ssr2 Strap Thoc1 Timp1 Tlr3 Tmepai Tpd52 Tuba4 Uhrf1 Usp12 Zfp239
57	V$CREB_Q2: cAMP-response element-binding protein	45	45	283	1413	14430	0.91	4.51	5.82	3.87	1700013H19Rik 2610528M18Rik 4833420K19Rik 5730537D05Rik Asf1b BC003885 BC026744 Bcas2 C230080I20Rik Calm2 Ccna2 Cdc25c Ckap1 Dtymk Gtl3 Hmgcr Hnrpl Ier2 Kif18a Kntc2 Mcm5 Ngfrap1 Nola1 Nudt3 Orc1l Pdk3 Plk4 Prdx4 Psmb2 Psmc4 Pycs Rad51ap1 Rp2h Rpl18 Sms Srebf2 Ssna1 Stard3nl Tbc1d1 Tdg Thoc1 Timeless Tmepai Wbp5 Xpnpep1
58	V$NRF2_Q4: heterodimer containing Nrf2	65	65	263	4179	11664	0.89	4.46	0.0	0.0	3110006P09Rik 5730537D05Rik 5830426I05Rik AA545217 Acin1 Actl6a B7h3 Bcas2 Bcl9 Brca1 C230080I20Rik Cacnb3 Cai Ccnb2 Cdc42se1 Cdc6 Csnk2a2 D3Ertd250e Dck Ddx39 Eef1e1 Efhd2 Eif4g2 Epb4.1l4a Fkbp4 Frag1 Gpx2 Hs6st1 Kcnn4 Kif18a Kntc2 Mcm5 Mmp12 Mmp13 Mrpl13 Mtmr2 Nola1 Pdk3 Plk4 Plxnb2 Ptpn12 Rad51ap1 Rbp1 Rp2h Rpl7 Rpl7a Rrm1 Sap30 Sept9 Serpine2 Sgol1 Shcbp1 Smn1 Snrpb2 Snrpd1 Snrpe Socs3 Stag1 …
59	V$ATF4_Q2: activating transcription factor 4	100	100	228	3817	12026	0.64	4.15	5.24	3.41	1700013H19Rik 2310031L18Rik 2610528M18Rik 5730537D05Rik Actl6a Arhgef5 Arpc4 B7h3 BC003236 BC026744 Bcas2 Bcl9 Birc5 Bub1b Bub3 Calm2 Ccna2 Cdca5 Cks1b Csnd Csnk2a2 Ctbp2 Ddx39 Depdc1a Dtymk Efhd2 Eif3s3 Esco1 Fignl1 Fkbp4 Gch1 Gmnn Gnb1 Gtl3 Hmgcr Hmmr Hnrpd Hras1 Ing1 Kif18a Kif23 Kntc2 Kpna2 Lsm5 Ltap Mcm5 Mrpl13 Mtbp Ncl Ngfrap1 Nola1 Nudcd2 Nudt3 Nup93 Pdcd10 Pdk3 Pdlim5 Phc2 Plk4 Prdx4 Psma…
60	V$POU6F1_01	14	14	314	1322	14521	0.64	4.15	0.0	0.0	4833420K19Rik Casp8ap2 Cdc42se1 Gtl3 Kif18a Mmp12 Mtmr2 Prim1 Sap30 Snrpd1 Ssr2 Tjp2 Tmsb10 Uble1b
61	V$NRF1_Q6	28	28	300	768	15075	0.64	4.15	5.7	3.81	2700084L22Rik 9430059P22Rik Arpc5 C230080I20Rik Cct3 Ckap1 Cks2 Dna2l Eif3s3 Ezh2 Fignl1 Gnb1 Khdrbs1 Kntc2 Nudt3 Plk4 Pola1 Prc1 Ptpn2 Rpl7 Sap30 Sgol1 Snrpa1 Snrpb2 Stag1 Tera Tfdp1 Trim28
62	V$ELK1_01: Elk-1	106	106	222	4093	11750	0.62	4.15	5.19	3.38	2510010F15Rik 3110006P09Rik 4833420K19Rik 5730537D05Rik 5830426I05Rik AA545217 Acin1 Actg1 Arl6ip6 Arpc4 BC003236 BC026744 Banf1 Birc5 Bub1b Calm2 Car2 Ccnb2 Ccnf Cdca4 Cdca5 Cenph Cks1b Cks2 Ddb1 Ddx39 Dtymk Eef1e1 Efhd2 Eif3s3 Eif4e2 Epb4.1l4a Esco1 Exo1 Gmnn Gnb1 Gtse1 H2afy Hk1 Hnrpd Hs6st1 Incenp Kctd5 Kdelr2 Khdrbs1 Kif11 Kif20a Kif23 Lsm5 Mclc Mcm2 Mcm3 Med8 Mgea5 Mre11a Mrpl13 Mtbp Mtmr2 …
63	V$TFIII_Q6	314	314	14	14528	1315	0.56	4.09	5.73	3.81	1200008O12Rik 1700013H19Rik 2310031L18Rik 2510010F15Rik 2600001J17Rik 2600017H08Rik 2610528M18Rik 2700084L22Rik 3110006P09Rik 4833420K19Rik 4930542G03Rik 5430413I02Rik 5730537D05Rik 5830426I05Rik 5830472H07Rik 9430059P22Rik AA545217 Acin1 Actg1 Actl6a Acvr1 Anapc5 Ankrd10 Arhgef5 Arid1a Arl6ip6 Arntl Arpc4 Arpc5 Asf1b Atf4 Aurka Aurkb B7h3 BC003236 BC003885 BC026744 Bag2 Banf1 Bcas2 Bcl9 Birc5 Bl…
64	V$BRN2_01: POU factor Brn-2	117	117	211	6760	9083	0.56	4.09	0.0	0.0	2600001J17Rik 2700084L22Rik 5430413I02Rik 9430059P22Rik AA545217 Acvr1 Anapc5 Arid1a Aurka B7h3 BC003236 BC003885 Bcas2 Brca1 Bub3 Ccna2 Ccnb2 Cdc25c Cdc2a Cdca1 Chc1 Csna Csnb Csnd Ddx39 Depdc1a Eif4e2 Eif4g2 Esco1 Fcgr1 Fdps Fignl1 Frag1 Gmnn Gsg2 Gtl3 Gtse1 H2afx Hk1 Hmgb2 Igsf4a Incenp Kctd5 Kdelr2 Kif18a Kif23 Kntc2 Lalba Lsm5 Mad2l1 Mclc Mcm2 Mcm3 Mcm5 Mcrs1 Melk Mmp12 Mmp13 Mre11a Msr1 Mtm…
65	V$TGIF_01: TGIF (5'TG3' interacting factor)	70	70	258	4375	11468	0.47	3.97	0.0	0.0	2310031L18Rik 5830426I05Rik 5830472H07Rik 9430059P22Rik Anapc5 Arntl Arpc5 B7h3 BC003885 Bag2 Cacnb3 Cai Cdc25c Cdca5 Cenph Chc1 Ckap2 Cks2 D11Moh35 Dnmt1 Fcgr1 Gcn5l2 Gnb1 Gpx2 Hmmr Hras1 Hs6st1 Incenp Kdelr2 Kif4 Klk6 Kpna2 Lgals3 Melk Mmp12 Mre11a Mtmr2 Nola1 Nudcd2 Nup160 Pak1 Plxnb2 Prdx4 Prim1 Prim2 Prkcd Pycs Rad51ap1 Rbl1 Rfc5 Ris2 Rpa3 Rpl7 S100a9 Sept9 Snrpa1 Socs3 Sox4 Srebf2 Stard3nl …
66	V$SREBP1_Q6	130	130	198	5220	10623	0.46	3.97	4.97	3.22	1200008O12Rik 1700013H19Rik 4930542G03Rik 5430413I02Rik 5730537D05Rik 5830472H07Rik 9430059P22Rik Actg1 Acvr1 Anapc5 Arl6ip6 Arpc4 Arpc5 Atf4 B7h3 BC003236 Bag2 Banf1 Bcas2 Bcl9 Brca1 Capza1 Cct3 Cdc2a Cdc42se1 Cdca4 Cdca5 Chc1 Ckap2 Cks1b Cldn23 Csnb Csnk2a2 Ctbp2 Dck Dnmt1 Ect2 Eef1e1 Exo1 Ezh2 Fdps Fignl1 Fkbp4 Frag1 Gcn5l2 Glrx1 Gnb1 Gpsm2 Gpx2 Gtse1 Gyk H2afy Hmgb2 Hmmr Hnrpd Ier2 Kcne3 Kcnn…
67	V$TANTIGEN_B: Major T-antigen binding sites	52	52	276	1744	14099	0.44	3.91	5.26	3.41	2600017H08Rik 5730537D05Rik Anapc5 Arid1a Asf1b BC003885 Blm Cai Casp8ap2 Ccna2 Ccnf Cdc25c Cdc2a Cenpf Chic2 Ckap2 Cks2 Ddx39 Dna2l Eef1e1 Eif4e2 Fcgr1 Gch1 Gsg2 H2afx Hells Kpna2 Lalba Lsm3 Mcm2 Melk Nans Ngfrap1 Orc1l Pdk3 Pole2 Prc1 Prim1 Psmc3 Rad51 Rfc5 Rpa2 Rps10 Sat1 Thoc1 Timeless Tipin Tnfrsf12a Tomm22 Topbp1 Ube2c Zfp7
68	V$E2_Q6: papilloma virus regulator E2	44	44	284	1417	14426	0.4	3.85	5.27	3.41	4833420K19Rik Actl6a Ankrd10 Atf4 C230080I20Rik Cai Ccnb2 Cdca4 Cdca5 Ckap1 Ddb1 Dnmt1 Eef1e1 Eif3s3 Epb4.1l4a Galnt3 Gcn5l2 Hells Hnrpd Kcne3 Kdelc1 Kif18a Kntc2 Lgals3 Mki67 Ncl Nusap1 Nutf2 Pole2 Rpa3 Rpl7a Rps10 Snrpd2 Sox4 Stmn1 Tmepai Tpd52 Traip Tuba4 Tubb5 Tuft1 Txnrd1 Vamp8 Zfp239
69	V$CP2_01: CP2	227	227	101	9924	5919	0.3	3.73	4.81	3.09	1700013H19Rik 2600001J17Rik 2600017H08Rik 2610528M18Rik 4930542G03Rik 5430413I02Rik 5830472H07Rik 9430059P22Rik Actg1 Actl6a Acvr1 Anapc5 Arhgef5 Arntl Asf1b Aurka B7h3 BC003885 BC026744 Bag2 Bcas2 Bcl9 Birc5 Blm Brca1 Bub1b Bub3 C230080I20Rik Cacnb3 Calm2 Capza1 Car2 Casp8ap2 Ccna2 Ccnb2 Ccnf Cct3 Cdc20 Cdc2a Cdc42se1 Cdc6 Cdca4 Cdca5 Cenpf Cenph Chic2 Ckap2 Cks1b Cldn23 Col9a3 Csnk2a2 Ctbp2 D11…
70	V$GATA1_06: GATA-binding factor 1	74	74	254	4548	11295	0.26	3.73	0.01	0.0	2600001J17Rik Actl6a Acvr1 Aurkb BC026744 Brca1 Calm2 Casp8ap2 Ccnf Cct3 Cdc25c Cdc42se1 Cdc6 Cenpf Ckap2 Csna Csnb Csnd Dut Efhd2 Gcn5l2 Gpsm2 Gyk Hk1 Igsf4a Incenp Kctd5 Kif23 Kif4 Klk6 Lalba Lsm3 Mclc Mcm3 Mcrs1 Ncl Nfe2l3 Ngfrap1 Nup160 Nup93 Pak3 Parva Pbk Pdlim5 Plk4 Plxnb2 Prim1 Psmb2 Ptk9 Rad51 Rbl1 Rbmx2 Rfc3 Rnf128 Rpa2 Rpl18 Sat1 Serpine2 Shcbp1 Slc25a13 Slc7a5 Snrpa1 Solt Sox4 Ssr2 St…
71	V$NKX25_01: homeo domain factor Nkx-2.5/Csx, tinman homolog	140	140	188	7830	8013	0.25	3.67	0.01	0.0	1700013H19Rik 2310031L18Rik 2610528M18Rik 3110006P09Rik 4833420K19Rik 5730537D05Rik 5830426I05Rik 5830472H07Rik 9430059P22Rik Acin1 Actl6a Anapc5 Arpc4 Atf4 BC003236 Bag2 Banf1 Bcl9 Bub3 Capza1 Car2 Casp8ap2 Ccna2 Ccnb2 Ccnf Cct3 Cdc25c Cdc6 Cdca1 Cdca4 Cdca5 Cenph Chc1 Ckap2 Cks2 Cldn23 Col9a3 Csnb Csnk2a2 Ctbp2 D3Ertd250e Dnmt1 Efhd2 Eif3s3 Eif4g2 Esco1 Fkbp4 Frag1 Galnt3 Gnb1 Gpx2 Gtl3 Gyk His…
72	V$USF_01: upstream stimulating factor	49	49	279	1647	14196	0.16	3.61	4.97	3.22	1700013H19Rik 9430059P22Rik Actg1 Ankrd10 Arpc5 Atf4 Aurka BC026744 Bcas2 Ctbp2 Ddx39 Dtymk Gpsm2 Gyk Hk1 Hmgn2 Hmmr Hnrpd Hs6st1 Kcne3 Khdrbs1 Kif11 Lxn Mcm2 Mcm6 Melk Mtmr2 Ngfrap1 Nup93 Parva Pigr Plxnb2 Pola1 Prdx4 Pycs Ris2 Sept9 Sgol1 Slc25a13 Stmn1 Tdg Timp1 Tjp2 Tomm22 Trim28 Ttk Tubb5 Uhrf1 Zfp239
73	V$HNF6_Q6	20	20	308	1624	14219	0.08	3.49	0.0	0.0	2600017H08Rik 2700084L22Rik 4930542G03Rik 9430059P22Rik Cdca1 Dtymk Fcgr1 Gmnn Gpx2 Lsm5 Mcm3 Mgea5 Nup160 Pigr Prim1 Snrpb Sox4 Tjp2 Topbp1 Xpnpep1
74	V$NKX3A_01: NK class homeobox factor 3A	48	48	280	3148	12695	-0.03	0.0	0.01	0.0	2600017H08Rik 5830426I05Rik 5830472H07Rik Arpc5 Asf1b Banf1 Car2 Cdca1 Cdca4 Csna Csnb Csnd Dnmt1 Eef1e1 Eif3s3 Gmnn H2afx Hmgb2 Kctd5 Mad2l1 Mclc Mcm5 Mlp Mmp12 Mtbp Mtmr2 Nusap1 Nxt1 Pfn1 Prc1 Prdx4 Prim1 Psmb2 Psmc3 Pttg1 Racgap1 Rad51 Rbl1 Sdc1 Srebf2 Stard3nl Tfdp1 Thoc1 Tjp2 Tomm22 Trip13 Usp12 Wbp5
75	V$CETS168_Q6	223	223	105	9790	6053	-0.07	0.0	4.4	2.73	1200008O12Rik 2310031L18Rik 2510010F15Rik 2600001J17Rik 2610528M18Rik 3110006P09Rik 4833420K19Rik 4930542G03Rik 5430413I02Rik 5730537D05Rik 5830426I05Rik 9430059P22Rik Acin1 Actg1 Actl6a Ankrd10 Arl6ip6 Arntl Arpc4 Arpc5 Atf4 Aurka B7h3 BC003236 BC003885 BC026744 Banf1 Bcas2 Bcl9 Birc5 Blm Brca1 Bub3 C230080I20Rik Cai Capza1 Car2 Ccna2 Ccnb2 Ccnf Cdc6 Cdca1 Cdca4 Cdca5 Cenpf Cenph Chc1 Chic2 Ckap…
76	V$ATF_B: ATF binding site	19	19	309	478	15365	-0.09	0.0	5.06	3.28	2310031L18Rik 5730537D05Rik BC026744 Bcas2 Calm2 Ccna2 Ier2 Kif18a Kntc2 Mcm5 Plk4 Prdx4 Psmb2 Psmc4 Rpl18 Sms Stard3nl Tdg Tmepai
77	V$NMYC_01: N-Myc	88	88	240	3392	12451	-0.14	0.0	4.4	2.73	1700013H19Rik 3110006P09Rik 5730537D05Rik 9430059P22Rik Actg1 Ankrd10 Arpc5 Atf4 Aurka Aurkb BC003885 BC026744 Bcas2 C230080I20Rik Cct3 Cldn23 Csnk2a2 Ctbp2 Ddx39 Dtymk Dut Efhd2 Eif3s3 Eif4g2 Exo1 Gpsm2 Gtl3 Gyk Hells Hk1 Hmgn2 Hmmr Hnrpd Hs6st1 Kcne3 Kcnn4 Kdelr2 Khdrbs1 Kif11 Lxn Mclc Mcm2 Mcm6 Med8 Melk Msr1 Mtmr2 Ngfrap1 Nola1 Nup93 Nutf2 Orc1l Parva Pigr Plxnb2 Pola1 Pole Prdx4 Psmb2 Pycs R…
78	V$RORA2_01: RAR-related orphan receptor alpha2	11	11	317	213	15630	-0.28	0.0	5.09	3.3	1700013H19Rik Arntl Bub1b Gsg2 Hmgcr Hmmr Kctd5 Mgea5 Nxt1 Snrpb2 Suv39h1
79	V$DR3_Q4: direct repeat 3	32	32	296	2243	13600	-0.36	0.0	0.01	0.0	1700013H19Rik 5730537D05Rik BC003885 BC026744 Bag2 C230080I20Rik Cks2 Csnk2a2 Ddb1 Ect2 Fignl1 Gmnn Hells Hs6st1 Kif11 Kif18a Klk6 Ncl Orc1l Pafah1b3 Pak3 Pdlim5 Plk4 Pola1 Pole Prc1 Ptpn12 Spag5 Tbc1d1 Timp1 Tlr3 Usp1
80	V$SOX5_01: Sox-5	132	132	196	7307	8536	-0.44	0.0	0.01	0.0	1200008O12Rik 2310031L18Rik 2600017H08Rik 3110006P09Rik 4833420K19Rik 4930542G03Rik 5730537D05Rik 5830426I05Rik 9430059P22Rik Actl6a Arid1a Arpc5 B7h3 BC026744 Bcas2 Bcl9 Blm Brca1 Bub1b Cacnb3 Cai Capza1 Car2 Ccna2 Ccnf Cdc20 Cdc42se1 Cdca1 Cdca4 Cenph Csna Csnb Csnd D3Ertd250e Dck Ddb1 Depdc1a Dna2l Dtymk Ect2 Eef1e1 Eif4e2 Esco1 Exo1 Fcgr1 Fdps Fignl1 Frag1 Galnt3 Gch1 Gcn5l2 Glrx1 Gmnn Gnb1 G…
81	V$STAT5A_02	67	67	261	2505	13338	-0.49	0.0	4.1	2.49	2310031L18Rik 2600001J17Rik 5430413I02Rik 5730537D05Rik Actl6a Atf4 Aurkb BC003885 Capza1 Cdca1 Ddb1 Depdc1a Dnmt1 Eef1e1 Eif3s3 Epb4.1l4a Ezh2 Frag1 Galnt3 Gcn5l2 Glrx1 Gnb1 Gtse1 Hmgcr Kif23 Kpna2 Lalba Lgals3 Magoh Mcm6 Mcrs1 Mmp13 Nans Nup160 Nutf2 Orc1l Pdk3 Plk4 Pola1 Ppm1g Prim1 Ptpn2 Pycs Ris2 Rpl7 Rpl7a Saa3 Sat1 Sdc1 Skp2 Snrpb2 Snrpd1 Snrpd2 Socs3 Solt Ssna1 Tacc3 Tbc1d1 Thoc1 Tipin Tj…
82	V$LMO2COM_02: complex of Lmo2 bound to Tal-1, E2A proteins, and GATA-1, half-site 2	155	155	173	8403	7440	-0.52	0.0	0.02	0.0	1200008O12Rik 2310031L18Rik 2600017H08Rik 4930542G03Rik 5730537D05Rik 5830472H07Rik 9430059P22Rik Ankrd10 Arhgef5 Arid1a Arl6ip6 Aurka Aurkb B7h3 Bag2 Bcas2 Bcl9 Birc5 Brca1 Bub3 C230080I20Rik Cai Calm2 Ccna2 Ccnf Cct3 Cdca1 Cdca4 Cdca5 Cenpf Cenph Ckap2 Cks2 Col9a3 Csna Csnb Csnd Ctbp2 D11Moh35 D3Ertd250e Dck Depdc1a Ect2 Efhd2 Esco1 Ezh2 Fdps Fignl1 Gcn5l2 Glrx1 Gnb1 Gpsm2 Gsg2 Gtl3 Hck Hist1h2…
83	V$GATA2_02: GATA-binding factor 2	94	94	234	5413	10430	-0.54	0.0	0.02	0.0	2600001J17Rik Actl6a Aurka Aurkb B7h3 BC026744 Bcl9 Calm2 Casp8ap2 Ccnf Cct3 Cdc25c Cdc42se1 Cdc6 Cdca4 Cenpf Csna Csnb Csnd Ddx39 Dtymk Dut Efhd2 Eif4g2 Gcn5l2 Glrx1 Gyk Hk1 Igsf4a Incenp Kdelc1 Khdrbs1 Kif23 Kif4 Klk6 Lgals3 Lsm3 Mclc Mcm3 Mcrs1 Mki67 Mtmr2 Ncl Nfe2l3 Ngfrap1 Nup160 Nup93 Nutf2 Pak1 Parva Pdlim5 Plk4 Pole Pole3 Prim1 Psmb2 Ptk9 Rad51 Rbl1 Rbmx2 Rfc3 Ris2 Rnf128 Rp2h Rpa2 Rpl18 …
84	V$HOGNESS_B: Imperfect Hogness /Goldberg Box	32	32	296	1013	14830	-0.56	0.0	4.33	2.67	AA545217 Ankrd10 Arid1a Cai Casp8ap2 Ccnf Cdc25c Chic2 Ckap2 Cks2 Ddx39 Eef1e1 Eif4e2 Gcn5l2 Gsg2 Kpna2 Lalba Magoh Nans Orc1l Pafah1b3 Pdk3 Prc1 Rpa2 Rps10 Tcfe2a Tipin Tnfrsf12a Tomm22 Topbp1 Tpx2 Ube2c
85	V$DEAF1_02	15	15	313	361	15482	-0.61	0.0	4.6	2.89	4833420K19Rik Acin1 Ctbp2 Ddb1 Esco1 Gmnn Gpx2 Kcne3 Mclc Med8 Ncl Pdcd10 Pfn1 Pole3 Rbl1
86	V$EFC_Q6	164	164	164	8806	7037	-0.66	0.0	0.02	0.0	1200008O12Rik 2510010F15Rik 2600001J17Rik 2700084L22Rik 3110006P09Rik 5830472H07Rik 9430059P22Rik Actg1 Actl6a Anapc5 Arl6ip6 Arpc5 Asf1b Aurka Aurkb BC003236 BC026744 Bag2 Bub3 C230080I20Rik Cai Calm2 Ccna2 Ccnb2 Ccnf Cdc2a Cdc6 Cenpf Cenph Ckap1 Col9a3 Csnb Csnd D3Ertd250e Depdc1a Dna2l Dnmt1 Ect2 Eif3s3 Eif4e2 Eif4g2 Epb4.1l4a Esco1 Fcgr1 Fdps Fkbp4 Galnt3 Gch1 Glrx1 Gmnn Gpsm2 Gtl3 Gtse1 Gyk …
87	V$IK1_01: Ikaros 1	163	163	165	8752	7091	-0.69	0.0	0.02	0.0	2600001J17Rik 2600017H08Rik 2610528M18Rik 2700084L22Rik 5430413I02Rik 5730537D05Rik 5830426I05Rik 5830472H07Rik 9430059P22Rik Acin1 Actg1 Actl6a Arntl Arpc5 Atf4 Aurka Aurkb BC003236 BC003885 Bag2 Bcas2 Bub1b Bub3 C230080I20Rik Cacnb3 Calm2 Car2 Ccnb2 Ccnf Cdc20 Cdca1 Cdca4 Cenpf Chc1 Ckap1 Cks1b Csna Csnb Dna2l Eef1e1 Eif3s3 Eif4g2 Epb4.1l4a Fcgr1 Fdps Fignl1 Gch1 Gcn5l2 Gnb1 Gpsm2 Gpx2 Gtl3 Gts…
88	V$HNF1_C: Hepatic nuclear factor 1	95	95	233	5430	10413	-0.7	0.0	0.02	0.0	2600001J17Rik 2700084L22Rik 4833420K19Rik 5430413I02Rik 5730537D05Rik 5830426I05Rik 9430059P22Rik AA545217 Acin1 Actl6a Arid1a Arpc5 Asf1b Bcl9 Blm Cacnb3 Ccnb2 Cct3 Cdc2a Cdc6 Cdca1 Ckap1 Cldn23 Csnb D11Moh35 Depdc1a Dna2l Dnmt1 Dtymk Eif4g2 Gcn5l2 Gmnn Gpx2 Gtl3 Gyk H2afx Hmgn2 Hs6st1 Ier2 Igsf4a Kcne3 Kctd5 Kif18a Klk6 Kpna2 Lgals3 Ltap Lxn Mclc Mcm6 Mcrs1 Mmp13 Mre11a Mrpl13 Mtbp Nudcd2 Nup16…
89	V$CAAT_01: cellular and viral CCAAT box	215	215	113	9523	6320	-0.7	0.0	3.66	2.12	1200008O12Rik 2510010F15Rik 2600017H08Rik 2610528M18Rik 2700084L22Rik 3110006P09Rik 4930542G03Rik 5430413I02Rik 5830472H07Rik 9430059P22Rik Actl6a Acvr1 Anapc5 Ankrd10 Arid1a Arl6ip6 Arntl Arpc4 Arpc5 Asf1b Atf4 Aurka Aurkb B7h3 BC003236 Bag2 Blm Brca1 Bub3 Calm2 Casp8ap2 Ccna2 Ccnb2 Ccnf Cct3 Cdc20 Cdc25c Cdc2a Cdc6 Cdca1 Cdca4 Cdca5 Chic2 Ckap1 Ckap2 Cks1b Cks2 Cldn23 Csnb Csnd Csnk2a2 Ctbp2 D1…
90	V$EVI1_04: ectopic viral integration site 1 encoded factor	259	259	69	11727	4116	-0.74	0.0	3.76	2.2	1700013H19Rik 2310031L18Rik 2600001J17Rik 2600017H08Rik 2610528M18Rik 2700084L22Rik 3110006P09Rik 4833420K19Rik 4930542G03Rik 5430413I02Rik 5730537D05Rik 5830426I05Rik 5830472H07Rik 9430059P22Rik AA545217 Acin1 Actl6a Arhgef5 Arid1a Arpc4 Arpc5 Asf1b Atf4 Aurkb B7h3 BC003885 BC026744 Bag2 Birc5 Blm Brca1 Bub1b Bub3 Cai Car2 Casp8ap2 Ccnb2 Cct3 Cdc25c Cdc2a Cdc6 Cdca1 Cdca4 Cenpf Cenph Chc1 Chic2 …
91	V$AHRARNT_01: aryl hydrocarbon receptor:Arnt heterodimers	31	31	297	991	14852	-0.77	0.0	4.11	2.49	1200008O12Rik 1700013H19Rik 2310031L18Rik Anapc5 Arl6ip6 Atf4 BC003885 Banf1 Bcas2 Cdca4 Cks1b D3Ertd250e Dna2l Ing1 Kif11 Mcm2 Med8 Pfn1 Pola1 Psmb2 Pttg1 Rad51ap1 Ris2 Slco3a1 Stard3nl Tbc1d1 Thoc1 Tmepai Topbp1 Usp1 X99384
92	V$SOX9_B1: SOX (SRY-related HMG box)	165	165	163	8829	7014	-0.78	0.0	0.02	0.0	1200008O12Rik 2310031L18Rik 2600017H08Rik 3110006P09Rik 4833420K19Rik 4930542G03Rik 5730537D05Rik 5830426I05Rik 9430059P22Rik AA545217 Actl6a Arid1a Arpc4 Arpc5 B7h3 BC026744 Bcas2 Bcl9 Blm Brca1 Bub1b Cacnb3 Cai Capza1 Car2 Ccna2 Ccnf Cdc20 Cdc42se1 Cdca1 Cdca4 Cenpf Cenph Ckap2 Csna Csnb Csnd D3Ertd250e Dck Ddb1 Depdc1a Dna2l Dtymk Ect2 Eef1e1 Efhd2 Eif3s3 Eif4e2 Eif4g2 Esco1 Exo1 Fcgr1 Fdps Fi…
93	V$FREAC7_01: Fork head RElated ACtivator-7	115	115	213	6403	9440	-0.78	0.0	0.02	0.0	1700013H19Rik 2310031L18Rik 2600001J17Rik 4833420K19Rik 5430413I02Rik 5830426I05Rik AA545217 Actl6a Anapc5 Ankrd10 Arid1a Arntl Arpc5 Aurkb B7h3 BC026744 Blm Brca1 Calm2 Ccna2 Ccnb2 Cdc2a Cdca1 Cenph Col9a3 Csnd D11Moh35 D3Ertd250e Dck Ddx39 Depdc1a Dna2l Dnmt1 Dut Eif3s3 Eif4e2 Ezh2 Fdps Galnt3 Gch1 Gmnn Gpsm2 Gtl3 H2afx Hk1 Hmgb2 Incenp Kif11 Kif18a Kif20a Kif23 Klk6 Lgals3 Lsm5 Mad2l1 Mclc Mcm…
94	V$VMW65_Q6	124	124	204	6838	9005	-0.79	0.0	0.02	0.0	2600017H08Rik 3110006P09Rik 4833420K19Rik 4930542G03Rik 5730537D05Rik 5830426I05Rik AA545217 Acin1 Ankrd10 Arhgef5 Arid1a Arpc5 Aurkb BC003885 BC026744 Blm Brca1 Bub3 Calm2 Car2 Casp8ap2 Ccnb2 Ccnf Cct3 Cdc25c Cdc6 Cdca1 Cdca4 Cdca5 Cks1b Cldn23 Csna Csnb Csnd Csnk2a2 D11Moh35 Ddx39 Dna2l Dut Ect2 Eef1e1 Eif3s3 Eif4g2 Exo1 Ezh2 Fkbp4 Frag1 Gpsm2 Gtl3 Hck Hells Hist1h2ao Hmmr Hnrpl Hras1 Hs6st1 Kc…
95	V$GATA4_Q3	315	315	13	15542	301	-0.83	0.0	0.01	0.0	1200008O12Rik 1700013H19Rik 2310031L18Rik 2510010F15Rik 2600001J17Rik 2600017H08Rik 2610528M18Rik 2700084L22Rik 3110006P09Rik 4833420K19Rik 4930542G03Rik 5430413I02Rik 5730537D05Rik 5830426I05Rik 5830472H07Rik 9430059P22Rik AA545217 Acin1 Actg1 Actl6a Acvr1 Anapc5 Ankrd10 Arhgef5 Arid1a Arl6ip6 Arntl Arpc4 Arpc5 Asf1b Atf4 Aurka Aurkb B7h3 BC003236 BC003885 BC026744 Bag2 Banf1 Bcas2 Bcl9 Birc5 Bl…
96	V$COUP_01: COUP:HNF-4 heterodimer	36	36	292	2386	13457	-0.86	0.0	0.01	0.0	3110006P09Rik 5830472H07Rik Actl6a Atf4 Aurkb Bag2 Brca1 Capza1 Ckap1 Ckap2 Ddb1 Dna2l Glrx1 Hmmr Lalba Med8 Msr1 Nek2 Nudcd2 Nup160 Nxt1 Pole Ptpn12 Rbl1 Rbp1 Saa3 Sat1 Shcbp1 Sms Ssna1 Ssr2 Suv39h1 Tlr3 Vamp8 Xpnpep1 Zfp239
97	V$TAXCREB_01: Tax/CREB complex	16	16	312	411	15432	-0.88	0.0	4.27	2.63	2700084L22Rik 5730537D05Rik Bub1b Calm2 Fkbp4 Galnt3 Kcne3 Kntc2 Ltap Psmb2 Pycs Rbl1 Sgol1 Slc25a13 Tpd52l1 Traip
98	V$E2_01: papilloma virus regulator E2	27	27	301	838	15005	-0.89	0.0	4.04	2.44	Ankrd10 Atf4 C230080I20Rik Cdca4 Cdca5 Csnb Ddb1 Eef1e1 Eif3s3 Galnt3 Kcne3 Kntc2 Ncl Nusap1 Nutf2 Rpa3 Rpl7a Rps10 Snrpb Snrpd2 Stmn1 Tpd52 Tuba4 Tubb5 Tuft1 Txnrd1 Zfp239
99	V$E2_Q6_01	29	29	299	927	14916	-0.98	0.0	3.92	2.33	Ankrd10 Atf4 C230080I20Rik Cdca4 Cdca5 Csnb Ddb1 Eef1e1 Eif3s3 Galnt3 Kcne3 Kntc2 Lgals3 Mki67 Ncl Nusap1 Nutf2 Rfc5 Rpa3 Rpl7a Rps10 Sept9 Snrpb Snrpd2 Tuba4 Tuft1 Txnrd1 Usp12 Zfp239
100	V$TEF_Q6	101	101	227	5640	10203	-1.09	0.0	0.03	0.0	1700013H19Rik 2310031L18Rik 2600001J17Rik 2700084L22Rik 4833420K19Rik 5830426I05Rik AA545217 Acvr1 Anapc5 Ankrd10 Arid1a Arpc5 Aurkb BC003236 BC026744 Bub3 Car2 Cdc20 Cdc25c Cdc42se1 Ckap2 Csna Csnb Ddx39 Depdc1a Dna2l Dnmt1 Dtymk Dut Eef1e1 Eif4g2 Esco1 Fcgr1 Galnt3 Gch1 Glrx1 Gmnn Gnb1 Gpx2 H2afx Hells Ier2 Incenp Kcne3 Kctd5 Kdelc1 Kdelr2 Kif18a Klk6 Lalba Lsm5 Magoh Mclc Mcm6 Med8 Mmp12 Mre11…
101	V$XBP1_01: X-box-binding protein 1	40	40	288	1402	14441	-1.09	0.0	3.64	2.11	2310031L18Rik 2610528M18Rik 3110006P09Rik 5730537D05Rik Ankrd10 Arpc5 Atf4 Aurka Bub1b Cdca4 Ckap1 Dnmt1 Dtymk Fcgr1 Gpsm2 Hist1h2ao Hmmr Igsf4a Khdrbs1 Lsm5 Mcm2 Mcm6 Mgea5 Mre11a Mtbp Nans Plk4 Rbl1 Rbmx2 Sap30 Shcbp1 Sms Snrpa1 Stmn1 Tera Tfdp1 Timp1 Tpd52 Tpd52l1 Xpnpep1
102	V$MRF2_01: modulator recognition factor 2	185	185	143	9707	6136	-1.1	0.0	0.03	0.0	1700013H19Rik 2310031L18Rik 2600001J17Rik 2600017H08Rik 2610528M18Rik 3110006P09Rik 5830426I05Rik 9430059P22Rik AA545217 Acin1 Arhgef5 Arpc5 Asf1b Atf4 Aurka Aurkb B7h3 BC003236 BC003885 Bag2 Bcl9 Birc5 Blm Bub1b Cai Car2 Casp8ap2 Ccnb2 Ccnf Cct3 Cdc20 Cdc6 Cdca5 Cenpf Chc1 Chic2 Ckap1 Cldn23 Col9a3 Csna Csnb Csnd Csnk2a2 D11Moh35 D3Ertd250e Depdc1a Dna2l Dut Ect2 Eef1e1 Eif3s3 Eif4g2 Esco1 Exo1 …
103	V$OCT1_05: octamer-binding factor 1	13	13	315	1084	14759	-1.16	0.0	0.01	0.0	Anapc5 Aurkb Brca1 Dck H2afy Mrpl13 Pdlim5 Rnf128 S100a9 Snrpb Srebf2 Tdg Tera
104	V$GATA_C: GATA binding site	140	140	188	7520	8323	-1.21	0.0	0.04	0.0	1200008O12Rik 2310031L18Rik 2600001J17Rik 4833420K19Rik AA545217 B7h3 BC003236 Bag2 Bcas2 Bcl9 Brca1 Bub3 Casp8ap2 Ccnf Cdc42se1 Cdc6 Cdca1 Cdca4 Cenpf Cenph Ckap2 Cldn23 Col9a3 Csnb Csnd Ctbp2 D3Ertd250e Ddb1 Ddx39 Dna2l Dtymk Dut Ect2 Eef1e1 Efhd2 Eif4g2 Exo1 Ezh2 Fignl1 Gch1 Glrx1 Gpx2 Gtl3 Gyk Hck Hist1h2ao Hk1 Hnrpl Igsf4a Incenp Kcne3 Kdelr2 Khdrbs1 Kif23 Kif4 Klk6 Lbr Lgals3 Lsm3 Lsm5 Mclc…
105	V$HIF1_Q5: hypoxia-inducible factor 1	49	49	279	1819	14024	-1.27	0.0	3.34	1.84	1700013H19Rik 5730537D05Rik Ankrd10 BC026744 Bag2 Bcas2 Blm C230080I20Rik Cai D11Moh35 Depdc1a Dtymk Ezh2 Glrx1 Hist1h2ao Hmgb2 Hmgn2 Kcne3 Kdelc1 Kntc2 Ncl Nola1 Nusap1 Orc1l Parva Pdk3 Plxnb2 Pola1 Pole3 Psma7 Psmb2 Psmc4 Rnf128 Rpl7 Sap30 Serpine2 Sgol1 Slc7a5 Stmn1 Strap Suv39h1 Timeless Tjp2 Tnfrsf12a Topbp1 Tpd52 Tpx2 Trim28 Zfp282
106	V$PBX_Q3	305	305	23	15132	711	-1.3	0.0	0.01	0.0	1200008O12Rik 1700013H19Rik 2310031L18Rik 2510010F15Rik 2600001J17Rik 2600017H08Rik 2610528M18Rik 2700084L22Rik 3110006P09Rik 4833420K19Rik 4930542G03Rik 5430413I02Rik 5730537D05Rik 5830426I05Rik 5830472H07Rik 9430059P22Rik AA545217 Acin1 Actl6a Acvr1 Anapc5 Ankrd10 Arhgef5 Arid1a Arl6ip6 Arntl Arpc5 Asf1b Atf4 Aurka B7h3 BC003236 BC003885 BC026744 Bag2 Banf1 Bcas2 Bcl9 Birc5 Blm Brca1 Bub1b Bub3…
107	V$OCT_C: Octamer binding site	13	13	315	1064	14779	-1.34	0.0	0.01	0.0	Anapc5 Aurkb Brca1 Dck Exo1 H2afy Kif20a Mrpl13 Parva S100a9 Srebf2 Tdg Tera
108	V$GATA1_02: GATA-binding factor 1	104	104	224	5716	10127	-1.39	0.0	0.05	0.0	1200008O12Rik 2310031L18Rik 2600017H08Rik 2610528M18Rik 4930542G03Rik 5730537D05Rik 9430059P22Rik Ankrd10 Arpc4 Aurka B7h3 Birc5 Brca1 Bub3 C230080I20Rik Cdca4 Cdca5 Cenpf Ckap2 Col9a3 Csnd Ctbp2 D3Ertd250e Depdc1a Ect2 Eef1e1 Efhd2 Fignl1 Frag1 Gpsm2 Gsg2 Hck Hnrpl Igsf4a Incenp Khdrbs1 Kif23 Klk6 Magoh Mclc Mcm5 Mcm7 Mcrs1 Mmp13 Msr1 Nans Ncl Nfe2l3 Nkd2 Nutf2 Pbk Pfn1 Pigr Plxnb2 Pola1 Pole2 P…
109	V$OCT1_06: octamer-binding factor 1	166	166	162	8722	7121	-1.4	0.0	0.05	0.0	1700013H19Rik 3110006P09Rik 4833420K19Rik 5730537D05Rik 5830426I05Rik 5830472H07Rik 9430059P22Rik AA545217 Acin1 Acvr1 Anapc5 Arid1a Atf4 Aurkb B7h3 BC003236 BC026744 Bag2 Bcl9 Birc5 Brca1 Bub1b Bub3 Cacnb3 Cai Car2 Ccna2 Ccnb2 Cdc20 Cdc2a Cdc42se1 Cdca1 Cdca4 Cdca5 Cenpf Cenph Chc1 Ckap1 Ckap2 Cks2 Cldn23 Csna Csnb Csnd Csnk2a2 D11Moh35 D3Ertd250e Dck Depdc1a Dna2l Dnmt1 Dtymk Dut Ect2 Eef1e1 Ei…
110	V$AP1_Q4: activator protein 1	255	255	73	12916	2927	-1.41	0.0	0.04	0.0	2510010F15Rik 2600001J17Rik 2610528M18Rik 2700084L22Rik 3110006P09Rik 4833420K19Rik 5430413I02Rik 5730537D05Rik 5830426I05Rik 5830472H07Rik 9430059P22Rik AA545217 Acin1 Actg1 Actl6a Anapc5 Ankrd10 Arhgef5 Arid1a Arntl Arpc5 Asf1b Atf4 Aurkb B7h3 BC003236 BC003885 BC026744 Banf1 Bcl9 Blm Brca1 Bub1b Bub3 C230080I20Rik Cacnb3 Cai Calm2 Casp8ap2 Ccna2 Ccnb2 Cct3 Cdc2a Cdc6 Cdca1 Cdca4 Cdca5 Cenpf Ch…
111	V$XFD2_01: Xenopus fork head domain factor 2	65	65	263	3760	12083	-1.48	0.0	0.04	0.0	2310031L18Rik 2600001J17Rik 4833420K19Rik 5730537D05Rik 5830426I05Rik Actl6a Ankrd10 Arid1a Aurkb BC026744 Cdca1 Cldn23 Col9a3 Csnd D3Ertd250e Dck Depdc1a Dna2l Dnmt1 Eef1e1 Eif4e2 Ezh2 Galnt3 Gch1 Gmnn Gpsm2 Gtl3 Kif18a Kif20a Lgals3 Mclc Mcm7 Mmp13 Mre11a Msr1 Mtbp Nola1 Nusap1 Nutf2 Pafah1b3 Pak1 Parva Pask Pbk Pole2 Psmc3 Rbmx2 Rfc3 Rfc5 Rnf128 Rp2h Smu1 Snrpb2 Solt Ssr2 Stag1 Stard3nl Stmn1 …
112	V$PEBP_Q6	72	72	256	4103	11740	-1.51	0.0	0.05	0.0	1700013H19Rik 2310031L18Rik 2610528M18Rik 5830472H07Rik 9430059P22Rik Atf4 Bcas2 Bcl9 Birc5 Brca1 Ccna2 Ccnb2 Cct3 Cenpf Cks1b Cks2 Col9a3 Csnb Dck Dut Ect2 Eef1e1 Eif3s3 Galnt3 Gnb1 Gpsm2 H2afy Hist1h2ao Hmgn2 Hnrpd Hs6st1 Ier2 Igsf4a Kcnn4 Kif11 Kif4 Kpna2 Lbr Lgals3 Magoh Nfe2l3 Nkd2 Nup160 Nxt1 Pbk Pole Pole2 Ptk9 Rad51 Rad51ap1 Rbp1 Rfc5 Rnf128 Rp2h Rpa3 Rpl7a S100a9 Sat1 Serpine2 Slc25a13 S…
113	V$GATA1_03: GATA-binding factor 1	100	100	228	5478	10365	-1.53	0.0	0.06	0.0	1200008O12Rik 2310031L18Rik 2700084L22Rik 3110006P09Rik 4833420K19Rik Arid1a BC003885 Blm Bub1b C230080I20Rik Cdc20 Cdc25c Cdc2a Cdc42se1 Cdca1 Cenpf Cks2 Col9a3 Csnb Csnd Ctbp2 D11Moh35 Dnmt1 Dut Eef1e1 Exo1 Fcgr1 Fignl1 Fkbp4 Frag1 Galnt3 Gch1 Gcn5l2 H2afx Hells Hmgcr Hmgn2 Ier2 Kcne3 Kctd5 Kdelr2 Khdrbs1 Kif18a Kpna2 Lalba Lgals3 Lxn Magoh Mcm2 Mki67 Mre11a Ncl Nek2 Nola1 Nudcd2 Nudt3 Nup93 Nu…
114	V$HNF3ALPHA_Q6	264	264	64	13299	2544	-1.56	0.0	0.04	0.0	1200008O12Rik 1700013H19Rik 2510010F15Rik 2600001J17Rik 2600017H08Rik 2610528M18Rik 2700084L22Rik 3110006P09Rik 4833420K19Rik 4930542G03Rik 5430413I02Rik 5730537D05Rik 5830426I05Rik 5830472H07Rik AA545217 Acin1 Actl6a Acvr1 Anapc5 Ankrd10 Arhgef5 Arid1a Arntl Arpc4 Arpc5 Atf4 Aurkb B7h3 BC003236 BC026744 Banf1 Bcas2 Bcl9 Birc5 Blm Brca1 Bub1b Bub3 Cacnb3 Cai Calm2 Car2 Casp8ap2 Ccna2 Ccnb2 Cct3 C…
115	V$NFKAPPAB50_01: NF-kappaB (p50)	7	7	321	689	15154	-1.58	0.0	0.01	0.0	Exo1 Gch1 Gnb1 Hmgn2 Ppp2cb Socs3 Tpx2
116	V$CREBP1CJUN_01: CRE-binding protein 1:c-Jun heterodimer	20	20	308	614	15229	-1.59	0.0	3.37	1.85	2310031L18Rik 5730537D05Rik BC026744 Bcas2 Ccna2 Csnb Ier2 Kif18a Kntc2 Mcm5 Plk4 Prdx4 Psmb2 Psmc4 Rpl18 Sms Stard3nl Tdg Thoc1 Tmepai
117	V$ATF3_Q6: activating transcription factor 3	44	44	284	1652	14191	-1.64	0.0	2.95	1.46	2310031L18Rik 5730537D05Rik 5830426I05Rik BC026744 Banf1 Bcas2 Casp8ap2 Ccna2 Cldn23 Ctbp2 Dnmt1 Dut Fcgr1 Fignl1 Ier2 Kif18a Kif23 Kntc2 Kpna2 Magoh Mcm5 Mmp12 Ncl Nudcd2 Plk4 Plxnb2 Prc1 Prdx4 Prkcd Psmb2 Psmc4 Ptpn2 Rbl1 Rpl18 Sms Stard3nl Strap Tdg Thoc1 Tjp2 Tmepai Trim28 U2af1 Vamp8
118	V$FREAC3_01: Fork head RElated ACtivator-3	2	2	326	359	15484	-1.68	0.0	0.0	0.0	Psmb2 Tmsb10
119	V$NFKB_Q6: NF-kappaB	51	51	277	1979	13864	-1.71	0.0	2.79	1.35	5430413I02Rik Arpc5 Birc5 Cacnb3 Calm2 Car2 Chc1 D3Ertd250e Efhd2 Gtse1 H2afy Hmgb2 Hmmr Kcnn4 Khdrbs1 Kif23 Klk6 Lbr Lgals3 Mcm5 Mgea5 Mki67 Nudcd2 Nxt1 Pafah1b3 Pak3 Pdlim5 Pfn1 Plk4 Ppp2cb Ptcd1 Pycs Rfc3 Sat1 Sdc1 Serpine2 Snrpa1 Snrpb Socs3 Strap Tbc1d1 Tera Timp1 Tipin Tlr3 Tpx2 Trim28 Ttk Tubb5 Txnrd1 Usp12
120	V$MYC_Q2	72	72	256	2948	12895	-1.72	0.0	2.61	1.2	1700013H19Rik 5730537D05Rik 9430059P22Rik Actg1 Aurka Aurkb BC003885 BC026744 Bcas2 C230080I20Rik Cct3 Cldn23 Ctbp2 Dtymk Dut Eef1e1 Eif3s3 Eif4g2 Exo1 Gpsm2 Gtl3 Gyk Hells Hk1 Hmgn2 Hmmr Hnrpd Hs6st1 Kcne3 Kcnn4 Kdelr2 Khdrbs1 Kif11 Lxn Mclc Mcm2 Mcm6 Med8 Melk Msr1 Mtmr2 Nola1 Nup93 Nutf2 Orc1l Parva Plxnb2 Pola1 Pole Prdx4 Psmb2 Pycs Sept9 Serpine2 Sgol1 Slc25a13 Slc7a5 Sms Stmn1 Tbc1d1 Tfdp1 …
121	V$AREB6_02: AREB6 (Atp1a1 regulatory element binding factor 6)	114	114	214	6107	9736	-1.73	0.0	0.07	0.0	1700013H19Rik 2700084L22Rik 5730537D05Rik AA545217 Arhgef5 Arpc4 B7h3 BC026744 Bag2 Bcl9 Blm Brca1 Bub1b Bub3 Capza1 Car2 Ccna2 Cdc2a Cdca4 Cenpf Chc1 Cldn23 Col9a3 Csnk2a2 Dnmt1 Dtymk Eif3s3 Eif4e2 Fdps Fignl1 Fkbp4 Frag1 Gch1 Gpx2 Gsg2 Gtl3 Hmgb2 Hmgcr Hmgn2 Hnrpl Hras1 Igsf4a Kcnn4 Kdelr2 Khdrbs1 Kif23 Kntc2 Lalba Lgals3 Lsm3 Mcm7 Melk Mre11a Ncl Nfe2l3 Nola1 Nudcd2 Nudt3 Nup160 Nup93 Nusap1 O…
122	V$TITF1_Q3: TTF-1, TITF1 (thyroid transcription factor 1)	115	115	213	6153	9690	-1.74	0.0	0.08	0.0	2610528M18Rik 3110006P09Rik 9430059P22Rik Acin1 Actl6a BC003236 Bcas2 Bcl9 Brca1 Cai Ccna2 Ccnb2 Cdc25c Cdca1 Cenpf Cenph Chic2 Ckap1 Cks1b Col9a3 Csna D11Moh35 D3Ertd250e Ddb1 Dnmt1 Dut Esco1 Fcgr1 Galnt3 Gnb1 Gpx2 Gtl3 H2afy Hck Hk1 Hras1 Incenp Kctd5 Kdelc1 Kif18a Kif20a Kif23 Klk6 Kntc2 Kpna2 Lbr Lgals3 Lsm3 Lsm5 Lxn Mad2l1 Mcm2 Mcm3 Mgea5 Mmp12 Mre11a Mrpl13 Msr1 Mtbp Nans Nfe2l3 Nkd2 Nola1 …
123	V$GFI1_01: growth factor independence 1	84	84	244	4634	11209	-1.74	0.0	0.07	0.0	2510010F15Rik 2600001J17Rik 2600017H08Rik 2610528M18Rik 2700084L22Rik 3110006P09Rik 5830426I05Rik 5830472H07Rik AA545217 Acvr1 Anapc5 Arl6ip6 Asf1b BC003236 BC003885 Bcl9 Birc5 Brca1 Ccnf Cdc2a Cdca1 Col9a3 D3Ertd250e Ddx39 Depdc1a Dna2l Dtymk Fdps Fignl1 Frag1 Galnt3 Gnb1 Gpx2 Gsg2 Gtl3 Hmgb2 Hnrpl Igsf4a Kctd5 Kpna2 Lsm3 Mcm3 Mcm7 Mmp12 Mtmr2 Ncl Nek2 Ngfrap1 Nudcd2 Nxt1 Pdlim5 Pigr Plk4 Pole2 …
124	V$CMYB_01: c-Myb	78	78	250	3239	12604	-1.77	0.0	2.52	1.13	2610528M18Rik 2700084L22Rik Actg1 Actl6a Arhgef5 Asf1b Atf4 Aurka BC003885 Bcas2 Birc5 C230080I20Rik Cdc20 Cdc25c Cdc2a Cdc42se1 Cdca1 Chic2 Ckap1 Cks1b Cks2 Csnd D11Moh35 Ddb1 Depdc1a Eif4e2 Fcgr1 Galnt3 Glrx1 Gtl3 H2afx Hmgcr Hmgn2 Hnrpl Hras1 Kcne3 Kdelr2 Khdrbs1 Kif11 Lgals3 Mad2l1 Mcm6 Mcm7 Med8 Mlp Ncl Nek2 Nfe2l3 Nudt3 Pak3 Pask Pdk3 Pfn1 Pole Ppm1g Ptcd1 Pycs Rfc3 Rp2h Rpa3 Rps10 Sept9 Sl…
125	V$CREL_01: c-Rel	250	250	78	11510	4333	-1.77	0.0	2.48	1.11	1700013H19Rik 2510010F15Rik 2600001J17Rik 2600017H08Rik 2700084L22Rik 3110006P09Rik 4833420K19Rik 4930542G03Rik 5430413I02Rik 5730537D05Rik 9430059P22Rik AA545217 Acin1 Actg1 Actl6a Arhgef5 Arid1a Arl6ip6 Arntl Arpc4 Arpc5 Asf1b Atf4 BC003236 BC003885 BC026744 Banf1 Bcas2 Bcl9 Birc5 Blm C230080I20Rik Cacnb3 Calm2 Capza1 Ccnb2 Cct3 Cdc20 Cdc2a Cdc42se1 Cdc6 Cdca4 Cdca5 Cenpf Cenph Chc1 Chic2 Ckap1…
126	V$CDPCR1_01: cut-like homeodomain protein	246	246	82	12401	3442	-1.84	0.0	0.07	0.0	1200008O12Rik 1700013H19Rik 2310031L18Rik 2600001J17Rik 2600017H08Rik 2610528M18Rik 2700084L22Rik 3110006P09Rik 4833420K19Rik 4930542G03Rik 5430413I02Rik 5730537D05Rik 5830426I05Rik 5830472H07Rik Acin1 Actl6a Acvr1 Anapc5 Ankrd10 Arid1a Arntl Arpc5 Asf1b Atf4 Aurka Aurkb B7h3 BC003236 BC003885 BC026744 Banf1 Bcas2 Bcl9 Birc5 Blm Brca1 Bub3 C230080I20Rik Cacnb3 Cai Calm2 Car2 Ccna2 Ccnb2 Ccnf Cct3…
127	V$VMYB_01: v-Myb	245	245	83	11285	4558	-1.84	0.0	2.37	1.05	2600001J17Rik 2600017H08Rik 2610528M18Rik 2700084L22Rik 4833420K19Rik 5430413I02Rik 5830426I05Rik AA545217 Actg1 Actl6a Anapc5 Ankrd10 Arhgef5 Arid1a Arl6ip6 Arntl Asf1b Aurka Aurkb BC003236 BC026744 Bag2 Banf1 Bcas2 Bcl9 Birc5 C230080I20Rik Cai Calm2 Capza1 Car2 Casp8ap2 Ccna2 Ccnb2 Ccnf Cdc20 Cdc25c Cdc2a Cdc42se1 Cdc6 Cdca1 Cdca4 Cenpf Chc1 Chic2 Ckap1 Ckap2 Cks2 Cldn23 Csnb Csnd D11Moh35 D3Er…
128	V$GCM_Q2	64	64	264	3620	12223	-1.85	0.0	0.07	0.0	2310031L18Rik 4833420K19Rik 5830426I05Rik Anapc5 Bcl9 Bub1b Bub3 C230080I20Rik Cacnb3 Casp8ap2 Ccna2 Cldn23 Ctbp2 D3Ertd250e Dck Ddx39 Ect2 Eif4e2 Exo1 Ezh2 Frag1 Gmnn Gnb1 H2afy Hck Hk1 Hmgb2 Igsf4a Kdelr2 Khdrbs1 Kif20a Kif23 Klk6 Kntc2 Lsm3 Mad2l1 Mlp Mmp13 Mtbp Nkd2 Nusap1 Parva Pask Pdlim5 Pole Prim1 Ptcd1 Pycs Ris2 Rpa3 Rpl18 Rpl7a Saa3 Sept9 Slc25a13 Snrpb Snrpd1 Tbc1d1 Tipin Tlr3 Tomm22 T…
129	V$DR4_Q2: direct repeat 4	292	292	36	13633	2210	-1.88	0.0	2.68	1.25	1200008O12Rik 1700013H19Rik 2310031L18Rik 2510010F15Rik 2600001J17Rik 2600017H08Rik 2610528M18Rik 3110006P09Rik 4833420K19Rik 4930542G03Rik 5430413I02Rik 5730537D05Rik 5830426I05Rik 5830472H07Rik 9430059P22Rik AA545217 Acin1 Actg1 Actl6a Acvr1 Anapc5 Ankrd10 Arhgef5 Arid1a Arl6ip6 Arntl Arpc4 Atf4 Aurka Aurkb B7h3 BC003236 BC003885 BC026744 Bag2 Banf1 Bcas2 Birc5 Blm Brca1 Bub1b Bub3 Cacnb3 Cai C…
130	V$CHOP_01: heterodimers of CHOP and C/EBPalpha	83	83	245	4545	11298	-1.88	0.0	0.08	0.0	2610528M18Rik 3110006P09Rik Acin1 Arhgef5 Arpc4 Aurkb BC003236 BC003885 Bcas2 Calm2 Ccnf Cdc20 Cdc2a Cenph Cks2 Csnd D3Ertd250e Ddb1 Ddx39 Dut Eif3s3 Eif4e2 Eif4g2 Glrx1 Gmnn Gyk H2afx H2afy Hells Hmgcr Kcnn4 Kif11 Kif18a Lsm5 Mad2l1 Mcm3 Med8 Mki67 Mlp Mmp12 Mtmr2 Ncl Nfe2l3 Ngfrap1 Nudcd2 Nup160 Nup93 Nusap1 Nxt1 Parva Pask Pdcd10 Pfn1 Ptpn12 Pycs Racgap1 Rps10 S100a8 S100a9 Saa3 Sat1 Serpine2 …
131	V$PPARG_02: PPAR-gamma (peroxisome proliferator-activated receptor gamma)	1	1	327	0	15843	-1.89	0.0	3.9	2.33	Parva
132	V$MINI20_B: Muscle initiator sequence-20	212	212	116	9694	6149	-1.9	0.0	2.18	0.92	1700013H19Rik 2310031L18Rik 2510010F15Rik 2600017H08Rik 2700084L22Rik 4930542G03Rik 5730537D05Rik 5830426I05Rik Actg1 Actl6a Acvr1 Ankrd10 Arhgef5 Arid1a Arl6ip6 Arntl Arpc4 Atf4 Aurka Aurkb BC003236 Bag2 Banf1 Bcas2 Birc5 Blm Brca1 Bub1b C230080I20Rik Cacnb3 Capza1 Car2 Casp8ap2 Ccna2 Ccnb2 Ccnf Cct3 Cdc20 Cdc42se1 Cdc6 Cdca1 Cdca4 Cdca5 Cenpf Cenph Cks2 Col9a3 Csnk2a2 Ctbp2 D11Moh35 Dck Ddx39 D…
133	V$TCF1P_Q6	226	226	102	10378	5465	-1.92	0.0	2.21	0.92	1200008O12Rik 2310031L18Rik 2510010F15Rik 2600017H08Rik 2610528M18Rik 2700084L22Rik 3110006P09Rik 4833420K19Rik 4930542G03Rik 5430413I02Rik 5830426I05Rik 5830472H07Rik Acin1 Actg1 Actl6a Acvr1 Anapc5 Arl6ip6 Arntl Asf1b Atf4 Aurka Aurkb BC003885 Bag2 Bcl9 Birc5 Blm Brca1 Bub1b Bub3 C230080I20Rik Cai Calm2 Capza1 Car2 Ccna2 Ccnb2 Ccnf Cdc20 Cdc25c Cdc42se1 Cdc6 Cdca1 Cdca4 Cdca5 Cenpf Cenph Chc1 C…
134	V$ELF1_Q6	144	144	184	7495	8348	-1.92	0.0	0.11	0.0	1700013H19Rik 2510010F15Rik 2600017H08Rik 2610528M18Rik 4833420K19Rik 5430413I02Rik 5730537D05Rik 5830472H07Rik Acin1 Acvr1 Arl6ip6 Atf4 B7h3 BC003236 BC026744 Bub1b Bub3 Cacnb3 Cai Capza1 Casp8ap2 Ccna2 Ccnb2 Ccnf Cenpf Chc1 Cks2 Csna Csnb Csnk2a2 Ctbp2 D11Moh35 Ddb1 Dna2l Efhd2 Eif3s3 Eif4e2 Exo1 Fcgr1 Fdps Frag1 Gch1 Gnb1 Gtl3 Hck Hk1 Hmgcr Hs6st1 Igsf4a Incenp Kcnn4 Kdelr2 Klk6 Lsm3 Lsm5 Lxn …
135	V$LEF1_Q6	310	310	18	14580	1263	-1.94	0.0	2.89	1.43	1200008O12Rik 1700013H19Rik 2310031L18Rik 2510010F15Rik 2600001J17Rik 2600017H08Rik 2610528M18Rik 2700084L22Rik 3110006P09Rik 4833420K19Rik 4930542G03Rik 5430413I02Rik 5730537D05Rik 5830426I05Rik 5830472H07Rik 9430059P22Rik AA545217 Acin1 Actg1 Actl6a Acvr1 Anapc5 Ankrd10 Arid1a Arl6ip6 Arntl Arpc4 Asf1b Atf4 Aurka Aurkb B7h3 BC003236 BC003885 BC026744 Bag2 Banf1 Bcas2 Bcl9 Birc5 Blm Brca1 Bub1b …
136	V$GATA3_03: GATA-binding factor 3	210	210	118	10660	5183	-1.95	0.0	0.1	0.0	1700013H19Rik 2310031L18Rik 2600001J17Rik 2600017H08Rik 2610528M18Rik 2700084L22Rik 3110006P09Rik 5430413I02Rik 5730537D05Rik 5830426I05Rik 5830472H07Rik AA545217 Acin1 Actl6a Acvr1 Anapc5 Arhgef5 Arid1a Arl6ip6 Arpc4 Arpc5 Asf1b Aurka Aurkb B7h3 BC003236 BC003885 BC026744 Bag2 Birc5 Blm Brca1 Bub1b Bub3 C230080I20Rik Cacnb3 Cai Capza1 Casp8ap2 Ccna2 Ccnf Cct3 Cdc20 Cdc25c Cdc2a Cdc42se1 Cdc6 Cdc…
137	V$CEBP_C: C/EBP binding site	88	88	240	3755	12088	-1.95	0.0	2.24	0.94	1700013H19Rik 2510010F15Rik 2610528M18Rik AA545217 Actl6a Acvr1 Arntl Asf1b B7h3 BC003236 Blm Cai Cdc2a Cldn23 Csnd Dck Ddx39 Dnmt1 Dut Eef1e1 Exo1 Galnt3 Gcn5l2 Glrx1 Gtl3 Gtse1 H2afx Hck Hist1h2ao Hmgn2 Hmmr Igsf4a Incenp Kcne3 Khdrbs1 Kif11 Kif18a Kif20a Kif23 Kntc2 Mcm6 Mcrs1 Mmp13 Mtbp Ncl Ngfrap1 Nup160 Pak3 Pask Pdk3 Pole2 Prdx4 Prim1 Prim2 Psmb2 Psmc3 Ptcd1 Ptpn2 Pycs Rbp1 Rfc3 Rnf128 Rp2…
138	V$CEBPDELTA_Q6	233	233	95	11756	4087	-1.95	0.0	0.09	0.0	1200008O12Rik 1700013H19Rik 2310031L18Rik 2510010F15Rik 2600001J17Rik 2600017H08Rik 2610528M18Rik 2700084L22Rik 4833420K19Rik 4930542G03Rik 5430413I02Rik 5730537D05Rik 5830472H07Rik 9430059P22Rik AA545217 Actg1 Actl6a Anapc5 Arpc4 Arpc5 Asf1b Aurkb B7h3 BC003236 Bag2 Bcas2 Birc5 Blm Brca1 Bub1b Bub3 Cacnb3 Cai Capza1 Ccna2 Ccnb2 Ccnf Cct3 Cdc2a Cdc42se1 Cdca1 Cdca5 Cenpf Cenph Chc1 Chic2 Ckap1 Ck…
139	V$E2A_Q2	205	205	123	9382	6461	-1.98	0.0	2.07	0.85	2310031L18Rik 2600001J17Rik 4930542G03Rik 5730537D05Rik 5830426I05Rik 9430059P22Rik AA545217 Actg1 Ankrd10 Arhgef5 Arl6ip6 Arpc4 Asf1b Atf4 Aurkb B7h3 BC003236 BC003885 Bag2 Bcl9 Birc5 Blm Bub1b Bub3 C230080I20Rik Cacnb3 Cai Capza1 Car2 Casp8ap2 Ccna2 Ccnf Cdc25c Cdc2a Cdc42se1 Cdc6 Cdca4 Cenpf Cenph Ckap2 Cks2 Cldn23 Col9a3 Ctbp2 D3Ertd250e Ddb1 Depdc1a Dnmt1 Dtymk Dut Ect2 Eef1e1 Eif3s3 Eif4e2 …
140	V$ETS1_B: c-ETS-1 binding site	134	134	194	6986	8857	-2.0	0.0	0.12	0.0	1200008O12Rik 2510010F15Rik 2600001J17Rik 2600017H08Rik 2700084L22Rik 4833420K19Rik 5430413I02Rik 5730537D05Rik 5830426I05Rik 5830472H07Rik Actg1 Acvr1 Arhgef5 Arl6ip6 Arntl Atf4 B7h3 BC003236 BC003885 BC026744 Bag2 Birc5 Blm Bub1b Bub3 C230080I20Rik Ccnb2 Cdc20 Cdca1 Cdca4 Cdca5 Cenpf Cks1b Ctbp2 D3Ertd250e Ddb1 Ddx39 Dnmt1 Eef1e1 Eif3s3 Esco1 Fignl1 Galnt3 Gch1 Glrx1 Gmnn Gnb1 Gtl3 Gtse1 H2afy …
141	V$COREBINDINGFACTOR_Q6	97	97	231	5182	10661	-2.03	0.0	0.11	0.0	1700013H19Rik 2310031L18Rik 2510010F15Rik 2610528M18Rik 2700084L22Rik 5730537D05Rik 5830472H07Rik 9430059P22Rik Ankrd10 Arntl Atf4 B7h3 BC003236 Bag2 Bcas2 Bcl9 Birc5 Brca1 Ccna2 Ccnb2 Cct3 Cenpf Cks1b Cks2 Col9a3 Csnb Dna2l Dnmt1 Ect2 Eif3s3 Eif4e2 Exo1 Galnt3 Gch1 Gcn5l2 Gnb1 Gtl3 Hist1h2ao Hmgn2 Hnrpd Ier2 Igsf4a Kcnn4 Kif4 Kpna2 Lbr Lgals3 Magoh Mgea5 Mmp13 Nfe2l3 Nkd2 Nudcd2 Nup160 Nutf2 Nxt…
142	V$VMAF_01: v-Maf	196	196	132	9954	5889	-2.05	0.0	0.12	0.0	1200008O12Rik 1700013H19Rik 2310031L18Rik 2600001J17Rik 2600017H08Rik 2700084L22Rik 3110006P09Rik 4930542G03Rik 5430413I02Rik 5730537D05Rik 5830426I05Rik 9430059P22Rik Acin1 Actg1 Anapc5 Arl6ip6 Arntl Asf1b Atf4 Aurkb B7h3 BC003236 BC003885 BC026744 Bag2 Birc5 Blm Brca1 Bub1b Bub3 C230080I20Rik Cacnb3 Cai Ccna2 Ccnb2 Cdc25c Cdc2a Cdc6 Cenph Chic2 Ckap1 Ckap2 Cks2 D3Ertd250e Ddb1 Dtymk Dut Ect2 Ee…
143	V$E4F1_Q6	15	15	313	451	15392	-2.07	0.0	2.93	1.45	1200008O12Rik 4833420K19Rik BC003885 Calm2 Cdca5 Dtymk Hmgcr Orc1l Pdk3 Rad51ap1 Tfdp1 Traip Vamp8 Wbp5 Xpnpep1
144	V$BACH2_01: BTB and CNC homolog 2	214	214	114	10805	5038	-2.08	0.0	0.12	0.0	1700013H19Rik 2510010F15Rik 2600001J17Rik 2610528M18Rik 2700084L22Rik 3110006P09Rik 5830472H07Rik AA545217 Actg1 Actl6a Anapc5 Ankrd10 Arhgef5 Arl6ip6 Asf1b Atf4 Aurka Aurkb B7h3 BC003236 BC026744 Bcl9 Blm Brca1 Bub1b Bub3 C230080I20Rik Cacnb3 Cai Calm2 Casp8ap2 Ccna2 Ccnb2 Ccnf Cct3 Cdc20 Cdc2a Cdc42se1 Cdc6 Cdca1 Cdca4 Cdca5 Cenpf Chc1 Chic2 Ckap1 Ckap2 Cks1b Col9a3 Csna Csnd Csnk2a2 Ctbp2 D11M…
145	V$HNF4_DR1_Q3	253	253	75	12663	3180	-2.09	0.0	0.1	0.0	1200008O12Rik 1700013H19Rik 2310031L18Rik 2510010F15Rik 2600001J17Rik 2610528M18Rik 3110006P09Rik 4930542G03Rik 5430413I02Rik 5730537D05Rik 5830426I05Rik 5830472H07Rik 9430059P22Rik Acin1 Actg1 Actl6a Acvr1 Anapc5 Ankrd10 Arhgef5 Arid1a Arl6ip6 Arntl Arpc4 Arpc5 Asf1b Atf4 Aurka Aurkb B7h3 BC003236 BC003885 BC026744 Bag2 Banf1 Bcas2 Bcl9 Birc5 Blm Brca1 Bub1b Bub3 C230080I20Rik Cacnb3 Cai Capza1 …
146	V$FOXJ2_02: fork head box J 2	118	118	210	6177	9666	-2.09	0.0	0.13	0.0	2310031L18Rik 2600017H08Rik 2610528M18Rik 3110006P09Rik 4833420K19Rik 5730537D05Rik 5830472H07Rik AA545217 Acvr1 Arpc5 Aurkb BC003885 Bag2 Bcas2 Bub3 Car2 Casp8ap2 Ccnb2 Cct3 Cdc25c Cdc6 Cdca4 Cenpf Chc1 Chic2 Cks2 Csna Csnb Csnd Ddx39 Depdc1a Dna2l Dtymk Dut Ect2 Eef1e1 Eif3s3 Esco1 Exo1 Fcgr1 Fdps Frag1 Gch1 Gmnn Gtl3 Gtse1 H2afx H2afy Hck Hells Hk1 Ier2 Kcnn4 Kctd5 Kif18a Lalba Lgals3 Ltap Mad…
147	V$RFX1_02: X-box binding protein RFX1	121	121	207	5383	10460	-2.11	0.0	1.91	0.75	1200008O12Rik 2310031L18Rik 2600001J17Rik 4930542G03Rik 5430413I02Rik Acin1 Actl6a Ankrd10 Arid1a Arl6ip6 Arpc5 Bag2 Banf1 Birc5 Blm C230080I20Rik Cacnb3 Car2 Ccnb2 Cct3 Cdc6 Cdca4 Cdca5 Cenpf Cenph Chic2 Cks1b Col9a3 Csnk2a2 D3Ertd250e Dut Ect2 Efhd2 Eif3s3 Exo1 Ezh2 Fignl1 Frag1 Gcn5l2 Gmnn Gtl3 Hmgb2 Hmmr Hnrpd Hras1 Igsf4a Ing1 Kcne3 Kdelc1 Kif11 Kif18a Kif23 Klk6 Kpna2 Lsm3 Ltap Mad2l1 Magoh…
148	V$STAT_01: signal transducers and activators of transcription	53	53	275	3004	12839	-2.12	0.0	0.09	0.0	2310031L18Rik 5730537D05Rik Arpc5 Atf4 BC003885 Bcas2 Bcl9 Blm Ccnb2 Cct3 Cenph Dck Exo1 Fcgr1 Fignl1 Fkbp4 Galnt3 Gcn5l2 H2afx Hk1 Lalba Mcm6 Mcrs1 Mmp12 Mmp13 Mrpl13 Mtbp Nans Nup160 Nusap1 Nutf2 Parva Pdcd10 Pfn1 Pigr Pola1 Pycs Rpa3 Saa3 Sat1 Sdc1 Slco3a1 Snrpb Socs3 Solt Suv39h1 Tacc3 Thoc1 Tpx2 Trip13 X99384 Zfp282 Zfp7
149	V$CDPCR3HD_01: cut-like homeodomain protein	95	95	233	5048	10795	-2.13	0.0	0.13	0.0	1200008O12Rik 1700013H19Rik 2310031L18Rik 2700084L22Rik 4930542G03Rik 5730537D05Rik 5830426I05Rik 5830472H07Rik Actl6a Ankrd10 Arid1a Asf1b Atf4 Aurka Banf1 Bcas2 Bcl9 Brca1 Cai Ccna2 Cdc2a Cdca1 Chc1 Chic2 Col9a3 Csnk2a2 Dnmt1 Dut Eef1e1 Eif4g2 Fcgr1 Galnt3 Gch1 Gpsm2 Gsg2 Gtl3 Gyk H2afy Hist1h2ao Hnrpl Hras1 Ing1 Kif11 Kif23 Kif4 Kpna2 Lalba Lgals3 Lsm5 Mcm2 Mcm5 Mcm6 Mcm7 Mcrs1 Med8 Mre11a Mrp…
150	V$CDC5_01: cell division control protein 5	296	296	32	13889	1954	-2.13	0.0	2.41	1.06	1200008O12Rik 1700013H19Rik 2310031L18Rik 2510010F15Rik 2600001J17Rik 2600017H08Rik 2610528M18Rik 2700084L22Rik 3110006P09Rik 4833420K19Rik 5430413I02Rik 5730537D05Rik 5830426I05Rik 5830472H07Rik 9430059P22Rik AA545217 Acin1 Actl6a Anapc5 Ankrd10 Arhgef5 Arid1a Arl6ip6 Arpc4 Arpc5 Asf1b Atf4 Aurka Aurkb B7h3 BC003236 BC003885 Bag2 Banf1 Bcas2 Bcl9 Birc5 Blm Brca1 Bub1b Bub3 Cacnb3 Cai Calm2 Capza…
151	V$ETS2_B: c-Ets-2 binding sites	81	81	247	4366	11477	-2.14	0.0	0.12	0.0	1700013H19Rik 2510010F15Rik 2600001J17Rik 4833420K19Rik 5430413I02Rik 5730537D05Rik Actg1 Acvr1 Arhgef5 Arl6ip6 Atf4 B7h3 BC003885 BC026744 Birc5 Bub1b Bub3 Ccnb2 Cenpf Ckap2 Ddb1 Ddx39 Eef1e1 Eif3s3 Gch1 Gmnn Gnb1 Gtse1 Hck Hist1h2ao Hk1 Incenp Kcne3 Kcnn4 Kctd5 Khdrbs1 Kif18a Lalba Lbr Lsm3 Mcm3 Mcm6 Mgea5 Mlp Mmp12 Mtmr2 Ncl Nfe2l3 Nup93 Pbk Pdcd10 Pfn1 Pole Ppm1g Prkcd Psmc3 Psmc4 Ptcd1 Ptk9 …
152	V$AML_Q6	63	63	265	3487	12356	-2.15	0.0	0.1	0.0	2610528M18Rik 5830472H07Rik Arntl B7h3 Bag2 Bcas2 Bcl9 Birc5 Brca1 Ccna2 Ccnb2 Cct3 Cks2 Col9a3 Csnb Ect2 Eif4e2 Exo1 Fignl1 Galnt3 Gch1 Gnb1 Gpsm2 Gtl3 H2afy Hist1h2ao Hnrpd Ier2 Kcnn4 Kif4 Kpna2 Lbr Lgals3 Magoh Mgea5 Nfe2l3 Nkd2 Nudcd2 Nup160 Pak3 Pbk Pole Pole2 Psmb2 Psmc4 Ptk9 Rad51 Rad51ap1 Rbp1 Rfc5 Rnf128 Rpl7a Sat1 Smn1 Tfdp1 Tjp2 Tlr3 Tpx2 Trip13 Tuft1 U2af1 Xpnpep1 Zfp282
153	V$CLOX_01: Clox	2	2	326	324	15519	-2.19	0.0	0.01	0.0	Msr1 Tpd52l1
154	V$OCT1_B: Octamer binding factor 1	13	13	315	960	14883	-2.2	0.0	0.04	0.0	Anapc5 Aurkb Bcl9 Brca1 Csna Dck Exo1 Rbmx2 Sms Snrpd2 Srebf2 Tdg Tera
155	V$STAF_02: Se-Cys tRNA gene transcription activating factor	64	64	264	2689	13154	-2.2	0.0	2.05	0.85	2600017H08Rik 2700084L22Rik 5830426I05Rik AA545217 Arid1a Bag2 Birc5 Bub1b Capza1 Cct3 Cdc42se1 Cdca4 Ckap2 Csna Dnmt1 Epb4.1l4a Fdps Fkbp4 Glrx1 Gpx2 Gtse1 H2afy Hck Ing1 Kdelr2 Khdrbs1 Kif11 Kif20a Lsm5 Ltap Mcm2 Mcm3 Mcm6 Mcrs1 Mgea5 Mlp Nek2 Nup93 Nutf2 Nxt1 Pdcd10 Phc2 Pigr Pole3 Prim1 Ptk9 Rad51 Ris2 Rpl7 Saa3 Sap30 Sept9 Snrpa1 Socs3 Sqle Ssr2 Tacc3 Tbc1d1 Timp1 Tpd52 Tpx2 Traip Txnrd1 Usp…
156	V$ATF1_Q6	27	27	301	983	14860	-2.24	0.0	2.45	1.09	2310031L18Rik 3110006P09Rik BC026744 Banf1 Ccna2 Csnb Eif4e2 Exo1 Hnrpd Ier2 Kif11 Kntc2 Lsm5 Mcm2 Nkd2 Plk4 Psma7 Psmb2 Rbl1 Shcbp1 Sms Solt Stard3nl Tmepai Topbp1 U2af1 Xpnpep1
157	V$HFH8_01: HNF-3/Fkh Homolog-8	41	41	287	2382	13461	-2.24	0.0	0.09	0.0	2310031L18Rik 2600001J17Rik 5830426I05Rik Arid1a Aurkb B7h3 Cdca1 Csnd D3Ertd250e Dck Depdc1a Eif4e2 Ezh2 Galnt3 Gch1 Gmnn Gtl3 Kif18a Kif20a Mclc Mcm7 Mmp13 Mtbp Nusap1 Nutf2 Pak1 Pbk Prim2 Rbmx2 Rfc5 Rnf128 Rp2h Slc7a5 Smu1 Ssr2 Tgif Tomm22 Tpd52 Tpx2 Tuba4 Tyro3
158	V$NFKB_Q6_01	218	218	110	10116	5727	-2.25	0.0	1.72	0.61	2310031L18Rik 2600001J17Rik 2600017H08Rik 2700084L22Rik 3110006P09Rik 4833420K19Rik 5430413I02Rik 9430059P22Rik AA545217 Acin1 Actg1 Anapc5 Arhgef5 Arid1a Arntl Asf1b Atf4 B7h3 BC003236 BC026744 Bag2 Banf1 Bcas2 Bcl9 Birc5 Blm C230080I20Rik Cacnb3 Calm2 Capza1 Casp8ap2 Ccnb2 Cdc20 Cdc2a Cdc42se1 Cdc6 Cdca4 Cdca5 Cenph Chc1 Ckap1 Cks1b Cks2 Cldn23 Col9a3 Csnb Csnk2a2 Ctbp2 D11Moh35 D3Ertd250e Ddb1…
159	V$SMAD4_Q6	145	145	183	6607	9236	-2.26	0.0	1.63	0.58	2310031L18Rik 2700084L22Rik 4930542G03Rik 5830426I05Rik 9430059P22Rik AA545217 Actg1 Actl6a Acvr1 Ankrd10 Arid1a Arl6ip6 Arpc4 Asf1b Atf4 Aurka Aurkb B7h3 Bcas2 Bcl9 Brca1 Bub1b Car2 Ccna2 Ccnf Cdc2a Cdca1 Cenpf Chc1 Ckap1 Ckap2 Cks1b Csnk2a2 Ctbp2 Ddb1 Ddx39 Eef1e1 Epb4.1l4a Ezh2 Fkbp4 Frag1 Gch1 Glrx1 Gmnn Gnb1 Gpx2 Gtse1 Gyk H2afy Hk1 Hmgb2 Hmgn2 Hras1 Hs6st1 Ier2 Igsf4a Kcne3 Kcnn4 Khdrbs1 Ki…
160	V$PPARG_03: PPAR (peroxisome proliferator-activated receptor gamma)	120	120	208	6197	9646	-2.27	0.0	0.18	0.0	1700013H19Rik 2310031L18Rik 2600001J17Rik 3110006P09Rik 4930542G03Rik 9430059P22Rik Actg1 Ankrd10 Arl6ip6 Atf4 B7h3 Banf1 Bcl9 Blm Bub1b Bub3 Cacnb3 Cai Capza1 Ccnf Cdc20 Cdc2a Cdca4 Cenph Chc1 Ckap1 Ckap2 Cldn23 Col9a3 D11Moh35 Depdc1a Dnmt1 Dut Eef1e1 Eif3s3 Ezh2 Fdps Fignl1 Fkbp4 Gch1 Gmnn Gsg2 H2afx Hk1 Hmmr Hnrpl Hs6st1 Igsf4a Kif18a Kif23 Klk6 Kpna2 Lalba Lgals3 Lsm5 Ltap Mcm3 Mcm5 Mcm7 Med…
161	V$PAX9_B: zebrafish Pax-9 binding sites	82	82	246	3578	12265	-2.29	0.0	1.79	0.67	2600001J17Rik 4833420K19Rik 5730537D05Rik 5830426I05Rik 9430059P22Rik Actg1 Acvr1 Arpc5 B7h3 BC003236 Banf1 C230080I20Rik Cacnb3 Car2 Casp8ap2 Cdc6 Cks1b Cks2 Cldn23 Csna Dut Eif4e2 Eif4g2 Ezh2 Galnt3 Gmnn Gnb1 Gpsm2 Gtse1 Gyk H2afx Hmmr Hnrpd Ier2 Incenp Kcnn4 Khdrbs1 Kif20a Kif4 Lxn Magoh Mclc Mki67 Mlp Mtmr2 Nans Nfe2l3 Nkd2 Nola1 Nudcd2 Nup160 Nxt1 Pdcd10 Pole Pole2 Prdx4 Prkcd Psma7 Ptk9 Rad…
162	V$MEF2_02: myogenic MADS factor MEF-2	17	17	311	1157	14686	-2.3	0.0	0.05	0.0	3110006P09Rik Actl6a Bub3 Ccnb2 Csna Gmnn Ing1 Kdelr2 Kif18a Mki67 Ngfrap1 Pdk3 Pdlim5 Rad51ap1 Sdc1 Snrpd1 Tyro3
163	V$SREBP1_01: sterol regulatory element-binding protein 1	18	18	310	596	15247	-2.3	0.0	2.58	1.18	9430059P22Rik Arpc5 Atf4 Aurka Bcas2 Blm Col9a3 Hmgb2 Mtmr2 Ngfrap1 Pigr Ris2 Sgol1 Srebf2 Tdg Tera Trip13 Tubb5
164	V$HNF4ALPHA_Q6	109	109	219	5650	10193	-2.32	0.0	0.18	0.0	2310031L18Rik 2510010F15Rik 2610528M18Rik 2700084L22Rik 4833420K19Rik 5430413I02Rik 5730537D05Rik 5830472H07Rik AA545217 Actl6a Acvr1 Arhgef5 Arid1a Atf4 Aurkb Bag2 Brca1 Bub1b Bub3 C230080I20Rik Capza1 Cct3 Cdc20 Cdc6 Cdca1 Cdca5 Cenph Ckap2 Cldn23 D11Moh35 Dck Ddb1 Depdc1a Dna2l Dut Eif4e2 Epb4.1l4a Esco1 Fignl1 Fkbp4 Galnt3 Gcn5l2 Glrx1 Gtse1 H2afx H2afy Hck Hmgcr Ier2 Igsf4a Kcnn4 Kif11 Kif4 …
165	V$AFP1_Q6	48	48	280	2706	13137	-2.32	0.0	0.11	0.0	2600001J17Rik 2610528M18Rik 4833420K19Rik 9430059P22Rik Anapc5 Asf1b Bub3 Cacnb3 Cai Cdc6 Cdca4 Ckap2 Csnb Dck Depdc1a Eif4g2 Esco1 Frag1 Gch1 Gcn5l2 Gtl3 Hk1 Kif18a Lbr Ltap Lxn Msr1 Nola1 Pak1 Pbk Pdk3 Pdlim5 Prc1 Prim2 Psmc3 Pycs Rfc3 Rpa3 S100a9 Serpine2 Snrpd1 Snrpe Srebf2 Suv39h1 Tdg Tgif Tk1 Tomm22
166	V$MTATA_B: Muscle TATA box	164	164	164	7573	8270	-2.36	0.0	1.46	0.45	3110006P09Rik 4833420K19Rik 4930542G03Rik 5730537D05Rik 5830426I05Rik 5830472H07Rik AA545217 Acin1 Actl6a Anapc5 Arpc4 Asf1b Atf4 Aurkb BC003236 BC026744 Bag2 Banf1 Bcas2 Bcl9 Birc5 Brca1 Bub3 Cacnb3 Car2 Casp8ap2 Ccnb2 Cdc25c Cdca1 Cdca5 Cenpf Chc1 Cks2 Col9a3 Csna Csnb D3Ertd250e Dck Ddb1 Ddx39 Depdc1a Dna2l Dnmt1 Dtymk Ect2 Eef1e1 Eif3s3 Eif4e2 Eif4g2 Exo1 Fcgr1 Fdps Fkbp4 Frag1 Galnt3 Gch1 Gl…
167	V$AP1_C: AP-1 binding site	54	54	274	2980	12863	-2.37	0.0	0.13	0.0	2700084L22Rik 5830472H07Rik AA545217 Ankrd10 Atf4 B7h3 Brca1 Bub1b Cacnb3 Ccna2 Cdca4 Ckap2 Csnd Csnk2a2 Ddb1 Ddx39 Depdc1a Frag1 Glrx1 Gmnn Igsf4a Kcnn4 Kif23 Kif4 Mgea5 Mmp12 Mmp13 Mrpl13 Mtbp Pdk3 Phc2 Plk4 Pola1 Psmc3 Pttg1 Rbp1 Ris2 Rp2h Rpl18 Rpl7 Rpl7a Rrm1 Sap30 Sept9 Shcbp1 Skp2 Slc25a13 Smn1 Snrpd1 Snrpe Stag1 Tpd52 Tuft1 Zfp239
168	V$SF1_Q6	43	43	285	2442	13401	-2.38	0.0	0.12	0.0	2510010F15Rik 3110006P09Rik 5430413I02Rik Actg1 Arid1a BC026744 Bcl9 Blm Brca1 Car2 Cdc20 Cdc6 D11Moh35 Eif4e2 Epb4.1l4a Esco1 Fcgr1 Gch1 Gmnn Gsg2 Gyk Hk1 Hmmr Klk6 Ltap Mcm3 Mcrs1 Nans Nkd2 Nudt3 Ptk9 Rbl1 Rpa3 Sept9 Shcbp1 Slc25a13 Srebf2 Stmn1 Tlr3 Tmsb10 Tomm22 Traip U2af1
169	V$MAX_01: Max	19	19	309	648	15195	-2.38	0.0	2.45	1.09	1700013H19Rik 9430059P22Rik Arpc5 Atf4 Bcas2 Gyk Kcne3 Kif11 Lxn Mcm2 Mtmr2 Pigr Plxnb2 Pola1 Sept9 Sgol1 Stmn1 Tdg Tubb5
170	V$SRF_Q5_01	88	88	240	4610	11233	-2.39	0.0	0.19	0.0	1700013H19Rik 2310031L18Rik 5430413I02Rik 5730537D05Rik Actg1 Ankrd10 Arhgef5 Arpc4 Bag2 Blm C230080I20Rik Calm2 Cdc20 Cdc25c Cdca4 Cks1b Cldn23 Dna2l Dnmt1 Eef1e1 Eif3s3 Exo1 Fcgr1 Fkbp4 Frag1 Galnt3 Gsg2 Gyk Hist1h2ao Hk1 Hmgn2 Hnrpl Kif11 Kif20a Lxn Mad2l1 Mcm2 Mcrs1 Med8 Mlp Mre11a Nans Nfe2l3 Ngfrap1 Nusap1 Orc1l Pafah1b3 Pak1 Pak3 Pdlim5 Phc2 Ppp2cb Prim1 Psmc3 Ptk9 Rbl1 Rbp1 Rfc3 Rnf128 Rp…
171	V$CART1_01: Cart-1 (cartilage homeoprotein 1)	32	32	296	1887	13956	-2.44	0.0	0.1	0.0	Acvr1 Aurkb Cdc2a Cldn23 Csna Csnb Eef1e1 Eif3s3 Esco1 Gyk Hmgcr Ier2 Kdelr2 Lxn Mclc Mcm3 Mmp12 Mre11a Nek2 Nutf2 Ppm1g Rfc5 Rpa3 Rpl18 Rps10 S100a9 Shcbp1 Suv39h1 Tdg Thoc1 Tk1 Usp43
172	V$ACAAT_B: Avian C-type CCAAT box	29	29	299	1111	14732	-2.47	0.0	2.1	0.87	2600017H08Rik Actl6a Arntl Casp8ap2 Cct3 Cdc2a Cdca4 Ckap1 Cks2 Depdc1a Dtymk Ect2 Exo1 Galnt3 Gyk Hmgb2 Hmgcr Mcm7 Nusap1 Prim2 Prkcd Ptpn2 Rad51ap1 Rpa2 Rpa3 Shcbp1 Tdg Tk1 Ube2c
173	V$IRF_Q6_01	147	147	181	7382	8461	-2.48	0.0	0.28	0.0	1200008O12Rik 1700013H19Rik 2310031L18Rik 2600017H08Rik 2610528M18Rik 2700084L22Rik 3110006P09Rik 4930542G03Rik 5730537D05Rik 5830426I05Rik 5830472H07Rik Acin1 Actl6a Arpc4 Asf1b BC026744 Bcas2 Birc5 Blm Brca1 Bub1b Bub3 Cacnb3 Car2 Casp8ap2 Ccna2 Ccnb2 Cct3 Cenpf Cenph Chc1 Ckap2 Csnb Csnd Csnk2a2 Ctbp2 D3Ertd250e Dna2l Dtymk Ect2 Eif3s3 Eif4g2 Esco1 Exo1 Fcgr1 Galnt3 Gch1 Gtl3 H2afy Hells Hist1…
174	V$IRF7_01: interferon regulatory factor 7	191	191	137	8965	6878	-2.51	0.0	1.22	0.28	1200008O12Rik 2310031L18Rik 2600001J17Rik 2600017H08Rik 2610528M18Rik 2700084L22Rik 4833420K19Rik 4930542G03Rik 5730537D05Rik 5830426I05Rik 9430059P22Rik Acin1 Actl6a Anapc5 Arid1a Asf1b Atf4 B7h3 BC003236 BC003885 BC026744 Banf1 Bcas2 Birc5 Bub1b Bub3 Cacnb3 Calm2 Capza1 Casp8ap2 Ccna2 Ccnb2 Cct3 Cdc20 Cdc25c Cdc42se1 Cdca1 Cdca4 Cenph Chc1 Ckap2 Cks2 Cldn23 Csnb Csnk2a2 Ctbp2 D11Moh35 D3Ertd250…
175	V$LEF1TCF1_Q4	156	156	172	7789	8054	-2.51	0.0	0.31	0.0	2310031L18Rik 2510010F15Rik 2600017H08Rik 2700084L22Rik 3110006P09Rik 5430413I02Rik 5730537D05Rik 5830426I05Rik 5830472H07Rik AA545217 Acin1 Actg1 Actl6a Anapc5 Arid1a Arntl Asf1b Bag2 Banf1 Bcl9 Blm Bub1b Cacnb3 Cai Casp8ap2 Ccnb2 Ccnf Cdc2a Cdca1 Cdca4 Cenph Chc1 Chic2 Ckap1 Ckap2 Cks2 Csna Csnb Ctbp2 D11Moh35 Dck Dna2l Dnmt1 Dtymk Efhd2 Eif3s3 Eif4e2 Eif4g2 Esco1 Ezh2 Fcgr1 Fdps Gch1 Gcn5l2 Gm…
176	V$IRF_Q6	77	77	251	4021	11822	-2.52	0.0	0.22	0.0	2600001J17Rik 2600017H08Rik 2700084L22Rik Actl6a BC026744 Bcas2 Birc5 Bub1b Bub3 Casp8ap2 Ccnb2 Cenph Chc1 Ckap2 Csnd Csnk2a2 Ctbp2 D3Ertd250e Dna2l Dtymk Ect2 Exo1 Fcgr1 Gch1 Gtl3 H2afy Hck Hells Hmgcr Hnrpd Ier2 Igsf4a Khdrbs1 Kif11 Kif18a Lalba Mcm6 Mmp13 Mrpl13 Mtmr2 Nfe2l3 Ngfrap1 Nudt3 Nutf2 Pak3 Pdlim5 Pfn1 Phc2 Pigr Plk4 Psmb2 Psmc3 Rad51ap1 Rfc3 Rnf128 Rpa3 Rrm1 S100a9 Saa3 Smn1 Smu1 Ter…
177	V$RFX1_01: X-box binding protein RFX1	139	139	189	6954	8889	-2.53	0.0	0.32	0.0	2600017H08Rik 2610528M18Rik 2700084L22Rik 3110006P09Rik 4833420K19Rik 4930542G03Rik 5730537D05Rik 5830426I05Rik 5830472H07Rik AA545217 Acin1 Acvr1 Anapc5 Arl6ip6 Atf4 BC003236 BC026744 Birc5 Blm C230080I20Rik Calm2 Capza1 Ccna2 Cct3 Cdc6 Cdca1 Cdca4 Cenph Ckap1 Ckap2 Cks1b Cks2 Cldn23 Col9a3 D11Moh35 D3Ertd250e Dck Dna2l Ect2 Eef1e1 Eif4g2 Exo1 Fdps Fignl1 Galnt3 Gmnn Gpx2 Gtl3 Gtse1 H2afy Hist1h…
178	V$HEB_Q6	89	89	239	4578	11265	-2.54	0.0	0.26	0.0	2310031L18Rik 2510010F15Rik 2600001J17Rik 2610528M18Rik 4833420K19Rik Actg1 Acvr1 Arid1a Asf1b Bag2 Bcl9 Birc5 Blm Bub1b Bub3 Casp8ap2 Ccnf Cdc42se1 Cdca5 Cks1b Cldn23 Col9a3 Ctbp2 D11Moh35 D3Ertd250e Ddb1 Dna2l Ect2 Eif4g2 Gmnn Gpx2 Gyk Hist1h2ao Hk1 Hmgb2 Hmgn2 Ier2 Kcnn4 Lbr Lsm5 Mcm2 Med8 Mgea5 Mki67 Mmp12 Nola1 Nudcd2 Nutf2 Pafah1b3 Plk4 Plxnb2 Pole Ppm1g Prkcd Psmc4 Pycs Ris2 Rpa3 Rpl18 Rpl…
179	V$STAT5A_01: signal transducer and activator of transcription 5a	27	27	301	1031	14812	-2.54	0.0	2.05	0.85	5830472H07Rik BC003885 Ccnb2 Csnb Fcgr1 H2afx Hmgb2 Kpna2 Mcm6 Mmp12 Nup160 Nutf2 Pbk Pdcd10 Pigr Ptpn2 Rpa3 Saa3 Sat1 Sdc1 Socs3 Solt Srebf2 Ssna1 Tacc3 Tpx2 X99384
180	V$HP1SITEFACTOR_Q6	74	74	254	3868	11975	-2.54	0.0	0.23	0.0	3110006P09Rik 5830426I05Rik Arid1a BC003885 Birc5 Brca1 Bub3 Cai Ccna2 Ccnb2 Cdc25c Cdca4 Csnb D3Ertd250e Ddb1 Dna2l Eif4g2 Exo1 Frag1 Glrx1 Gpsm2 H2afy Hk1 Hmgb2 Ier2 Khdrbs1 Lalba Lsm3 Mad2l1 Mcm3 Mcm5 Melk Mmp13 Msr1 Mtbp Ngfrap1 Nkd2 Nup160 Pak1 Parva Pask Pigr Plxnb2 Ppm1g Prdx4 Psmb2 Psmc3 Ptcd1 Ptpn12 Racgap1 Rbp1 Rfc5 Rnf128 Rps10 S100a8 Sap30 Sat1 Slco3a1 Smox Snrpa1 Snrpb2 Stard3nl Tdg …
181	V$AP1_Q2: activator protein 1	217	217	111	10729	5114	-2.55	0.0	0.29	0.0	1700013H19Rik 2600001J17Rik 2610528M18Rik 2700084L22Rik 3110006P09Rik 4833420K19Rik 5430413I02Rik 5730537D05Rik 5830426I05Rik 5830472H07Rik 9430059P22Rik AA545217 Acin1 Actg1 Actl6a Anapc5 Ankrd10 Arhgef5 Arid1a Arntl Arpc5 Atf4 Aurkb BC003236 BC026744 Bag2 Blm Brca1 Bub1b Bub3 C230080I20Rik Cacnb3 Cai Calm2 Casp8ap2 Ccna2 Ccnb2 Cct3 Cdc2a Cdca4 Cdca5 Cenpf Chc1 Ckap1 Ckap2 Cks1b Cks2 Cldn23 Csnd…
182	V$MYCMAX_02: c-Myc:Max heterodimer	118	118	210	5459	10384	-2.55	0.0	1.2	0.27	1700013H19Rik 2310031L18Rik 2610528M18Rik 5730537D05Rik 9430059P22Rik AA545217 Actg1 Ankrd10 Arpc5 Atf4 Aurka Aurkb B7h3 BC003885 Bcas2 Birc5 Brca1 Bub3 C230080I20Rik Ccnb2 Cct3 Chc1 Ckap2 Cldn23 Col9a3 Csnd Ctbp2 Ddx39 Dna2l Dtymk Dut Eif3s3 Eif4g2 Exo1 Fdps Gpsm2 Gtl3 Gyk H2afx Hells Hk1 Hmgn2 Hmmr Hnrpd Hs6st1 Igsf4a Kcne3 Kcnn4 Kdelr2 Khdrbs1 Kif11 Lxn Mclc Mcm2 Mcm6 Med8 Melk Msr1 Mtmr2 Nans…
183	V$PAX6_01: Pax-6	158	158	170	7424	8419	-2.55	0.0	1.08	0.21	1700013H19Rik 2310031L18Rik 2600001J17Rik 2600017H08Rik 2610528M18Rik 2700084L22Rik 4833420K19Rik 4930542G03Rik 5730537D05Rik 5830426I05Rik 5830472H07Rik AA545217 Actg1 Actl6a Ankrd10 Arid1a Atf4 Aurka BC003236 Bag2 Bcl9 Birc5 Blm Brca1 Bub1b Cacnb3 Casp8ap2 Ccnb2 Cct3 Cdc25c Cdc42se1 Cdca1 Cenpf Cenph Chc1 Chic2 Ckap1 Ckap2 Cks2 Cldn23 D11Moh35 D3Ertd250e Dna2l Dnmt1 Dut Eef1e1 Eif3s3 Epb4.1l4a …
184	V$PIT1_Q6	242	242	86	11956	3887	-2.56	0.0	0.25	0.0	1700013H19Rik 2310031L18Rik 2600001J17Rik 2600017H08Rik 2610528M18Rik 2700084L22Rik 4833420K19Rik 5430413I02Rik 5730537D05Rik 5830426I05Rik 5830472H07Rik AA545217 Acin1 Actg1 Actl6a Anapc5 Arid1a Asf1b Atf4 Aurka Aurkb B7h3 BC003236 BC003885 BC026744 Banf1 Bcas2 Bcl9 Blm Brca1 Bub3 C230080I20Rik Cacnb3 Cai Calm2 Car2 Casp8ap2 Ccna2 Cct3 Cdc25c Cdc2a Cdc42se1 Cdc6 Cdca1 Cdca4 Cdca5 Cenph Chc1 Ckap…
185	V$XFD3_01: Xenopus fork head domain factor 3	33	33	295	1903	13940	-2.56	0.0	0.13	0.0	5730537D05Rik 5830426I05Rik Aurkb Cai Ccna2 Cenph Chic2 Ckap1 Ect2 Esco1 Igsf4a Kif20a Med8 Msr1 Mtmr2 Nans Nusap1 Pak1 Pask Pola1 Prim2 Psmb2 Shcbp1 Smu1 Snrpd1 Snrpe Stard3nl Stmn1 Tgif Tipin Tnfrsf12a Tpd52l1 Traip
186	V$FOXJ2_01: fork head box J 2	156	156	172	7734	8109	-2.57	0.0	0.37	0.0	1200008O12Rik 1700013H19Rik 2310031L18Rik 2600001J17Rik 4833420K19Rik 4930542G03Rik 5430413I02Rik 5830426I05Rik AA545217 Actl6a Anapc5 Ankrd10 Arid1a Arntl Arpc4 Aurkb B7h3 BC026744 Banf1 Blm Brca1 Bub1b Cai Calm2 Casp8ap2 Ccna2 Ccnb2 Cct3 Cdc20 Cdc25c Cdc2a Cdca1 Cenpf Chc1 Chic2 Ckap1 Csna Csnb Csnd Csnk2a2 Ctbp2 D11Moh35 D3Ertd250e Ddx39 Depdc1a Dna2l Dnmt1 Dtymk Dut Eef1e1 Efhd2 Eif4e2 Ezh2 F…
187	V$BARBIE_01: barbiturate-inducible element	168	168	160	7932	7911	-2.59	0.0	1.02	0.16	2600001J17Rik 4833420K19Rik 5730537D05Rik Acin1 Anapc5 Ankrd10 Arhgef5 Arid1a Arntl Arpc4 Arpc5 Asf1b Aurka Aurkb B7h3 BC003885 Banf1 Bub1b Bub3 C230080I20Rik Cacnb3 Casp8ap2 Cdc20 Cdc6 Cdca1 Cdca5 Chc1 Ckap2 Cks1b Cks2 Cldn23 Csna Ctbp2 D11Moh35 D3Ertd250e Dck Ddb1 Ddx39 Dtymk Dut Ect2 Eef1e1 Efhd2 Eif3s3 Eif4g2 Esco1 Exo1 Fcgr1 Fdps Fkbp4 Gch1 Gcn5l2 Gmnn H2afx Hmgb2 Hmgcr Hmgn2 Hnrpd Hs6st1 Ie…
188	V$HLF_01: hepatic leukemia factor	101	101	227	4656	11187	-2.59	0.0	1.17	0.27	2310031L18Rik 2600001J17Rik 2610528M18Rik 3110006P09Rik 4833420K19Rik 5730537D05Rik 5830426I05Rik 5830472H07Rik Acin1 Acvr1 Anapc5 Arhgef5 Aurka Aurkb BC003885 Bag2 Blm Brca1 C230080I20Rik Cai Calm2 Car2 Cdc42se1 Cdc6 Cdca4 Chic2 Ckap1 Cks1b Csnb Csnd Dck Dtymk Efhd2 Eif4e2 Esco1 Fcgr1 Galnt3 Gch1 Gcn5l2 Gpsm2 Gsg2 Gyk H2afy Hck Hmgcr Hmgn2 Incenp Kcne3 Kctd5 Kdelc1 Kif20a Kif23 Kntc2 Kpna2 Ltap …
189	V$FOXO4_01: fork head box O4	231	231	97	10925	4918	-2.6	0.0	1.18	0.27	1700013H19Rik 2310031L18Rik 2600001J17Rik 2600017H08Rik 2610528M18Rik 2700084L22Rik 3110006P09Rik 4833420K19Rik 4930542G03Rik 5430413I02Rik 5730537D05Rik 5830426I05Rik 5830472H07Rik AA545217 Acin1 Actl6a Acvr1 Anapc5 Ankrd10 Arid1a Arntl Arpc4 Arpc5 Atf4 Aurka Aurkb B7h3 BC003236 BC026744 Bag2 Banf1 Bcas2 Bcl9 Blm Brca1 Bub1b Bub3 Cacnb3 Cai Calm2 Car2 Casp8ap2 Ccna2 Ccnb2 Cct3 Cdc25c Cdc42se1 Cd…
190	V$COMP1_01: COMP1	200	200	128	9832	6011	-2.62	0.0	0.39	0.0	1200008O12Rik 2310031L18Rik 2510010F15Rik 2600001J17Rik 2600017H08Rik 2610528M18Rik 4833420K19Rik 4930542G03Rik 5430413I02Rik 5730537D05Rik 5830426I05Rik Acin1 Actl6a Anapc5 Ankrd10 Arl6ip6 Arntl Arpc5 Asf1b Atf4 Aurka Aurkb BC003236 BC026744 Banf1 Bcas2 Blm Cacnb3 Calm2 Ccnb2 Ccnf Cct3 Cdc20 Cdc25c Cdc2a Cdc6 Cdca1 Cdca5 Cenpf Cenph Chc1 Ckap1 Ckap2 Cks2 Cldn23 Csnb Csnd Ctbp2 D11Moh35 Dck Ddb1 …
191	V$TAL1_Q6	140	140	188	6617	9226	-2.63	0.0	0.94	0.13	1200008O12Rik 2310031L18Rik 2600001J17Rik 2600017H08Rik 5430413I02Rik AA545217 Acin1 Actg1 Ankrd10 Arhgef5 Arid1a Arl6ip6 Arntl Arpc5 Asf1b B7h3 BC003885 Bag2 Banf1 Bcas2 Bcl9 Birc5 Blm Bub1b Bub3 Cai Casp8ap2 Ccna2 Cdc25c Cdc2a Cdc42se1 Cdca5 Cenpf Ckap2 Cks2 Cldn23 Csnd Ctbp2 Ddb1 Dnmt1 Dut Ect2 Eif4e2 Eif4g2 Fcgr1 Galnt3 Gch1 Glrx1 Gnb1 Gyk H2afx H2afy Hck Hells Hmgn2 Hnrpl Hras1 Hs6st1 Ier2 I…
192	V$USF_C: USF binding site	154	154	174	7561	8282	-2.63	0.0	0.46	0.0	1200008O12Rik 1700013H19Rik 2510010F15Rik 2610528M18Rik 5730537D05Rik 5830426I05Rik 9430059P22Rik Actg1 Ankrd10 Arhgef5 Arpc5 Atf4 Aurka Aurkb B7h3 BC003885 BC026744 Bcas2 Bcl9 Brca1 C230080I20Rik Cai Ccnf Cct3 Cdc6 Cdca5 Ckap1 Cldn23 Col9a3 Csnb Csnd Ctbp2 Ddx39 Depdc1a Dna2l Dtymk Dut Eef1e1 Eif3s3 Eif4e2 Eif4g2 Esco1 Exo1 Fcgr1 Fdps Gmnn Gnb1 Gpsm2 Gtl3 Gyk Hck Hells Hist1h2ao Hk1 Hmgn2 Hmmr H…
193	V$PITX2_Q2: pituitary homeobox factor 2	143	143	185	6776	9067	-2.63	0.0	0.91	0.12	2310031L18Rik 2600001J17Rik 2600017H08Rik 4833420K19Rik 5430413I02Rik 5830472H07Rik AA545217 Acvr1 Anapc5 Ankrd10 Arid1a Asf1b Atf4 BC003236 BC003885 Banf1 Birc5 Blm Bub3 C230080I20Rik Cai Casp8ap2 Ccna2 Ccnf Cct3 Cdc25c Cdc2a Cdca1 Cdca4 Cenph Chc1 Chic2 Ckap1 Ckap2 Cks2 Csnb Ctbp2 Ddx39 Dna2l Ect2 Eef1e1 Eif4e2 Ezh2 Fcgr1 Frag1 Gch1 Gcn5l2 Glrx1 Gpsm2 Gsg2 Gtl3 H2afx Hck Hnrpd Kdelr2 Kif11 Kif1…
194	V$HAND1E47_01: Hand1:E47 heterodimer	193	193	135	9188	6655	-2.64	0.0	0.91	0.12	1200008O12Rik 2310031L18Rik 2600001J17Rik 2610528M18Rik 3110006P09Rik 4930542G03Rik 5430413I02Rik 5830426I05Rik 5830472H07Rik 9430059P22Rik AA545217 Acin1 Actg1 Actl6a Acvr1 Anapc5 Ankrd10 Arid1a Arl6ip6 Arpc4 Atf4 Aurkb B7h3 BC003885 Bag2 Bcas2 Bcl9 Brca1 C230080I20Rik Cacnb3 Cai Calm2 Capza1 Casp8ap2 Ccna2 Ccnb2 Cct3 Cdc20 Cdc6 Cdca1 Cenpf Chic2 Ckap1 Csna Csnd Csnk2a2 Ctbp2 D11Moh35 D3Ertd250e…
195	V$HFH3_01: HFH-3 (HNF3/fork head homolog 3)	155	155	173	7396	8447	-2.65	0.0	0.82	0.04	1200008O12Rik 1700013H19Rik 2310031L18Rik 2600001J17Rik 4833420K19Rik 4930542G03Rik 5430413I02Rik 5830426I05Rik 9430059P22Rik AA545217 Actl6a Anapc5 Ankrd10 Arhgef5 Arid1a Arntl Arpc4 Atf4 Aurkb B7h3 BC026744 Banf1 Blm Brca1 Bub1b Bub3 Calm2 Car2 Casp8ap2 Ccna2 Ccnb2 Cct3 Cdc20 Cdc25c Cdc2a Cdca1 Cenpf Cenph Chc1 Chic2 Csnb Csnd Csnk2a2 Ctbp2 D11Moh35 D3Ertd250e Ddx39 Depdc1a Dna2l Dnmt1 Dtymk Du…
196	V$FOXP3_Q4	192	192	136	9382	6461	-2.66	0.0	0.48	0.0	2600001J17Rik 2610528M18Rik 3110006P09Rik 4833420K19Rik 4930542G03Rik 5430413I02Rik 5830472H07Rik 9430059P22Rik AA545217 Acin1 Actl6a Anapc5 Arhgef5 Arid1a Aurkb B7h3 BC003885 BC026744 Bag2 Bcas2 Bcl9 Birc5 Blm Brca1 Bub1b Bub3 C230080I20Rik Cai Calm2 Capza1 Casp8ap2 Ccna2 Ccnb2 Cdc20 Cdc2a Cdca1 Cdca4 Cdca5 Cenpf Chic2 Ckap2 Cks2 Col9a3 Csna Csnb Csnd Ctbp2 D11Moh35 D3Ertd250e Dck Ddx39 Depdc1a …
197	V$SREBP_Q3	109	109	219	5109	10734	-2.66	0.0	0.99	0.15	1200008O12Rik 5730537D05Rik 5830472H07Rik Actg1 Arl6ip6 Arpc4 Atf4 B7h3 BC003236 BC026744 Bcas2 Bub1b Cct3 Cdc25c Cdc2a Cdca4 Cdca5 Ckap1 Cks1b Cldn23 Col9a3 Ctbp2 Dnmt1 Eef1e1 Eif3s3 Eif4e2 Exo1 Ezh2 Fdps Fignl1 Fkbp4 Frag1 Gch1 Glrx1 Gnb1 Gpsm2 Gtl3 Gtse1 Gyk Hmgn2 Igsf4a Kcnn4 Kctd5 Kif18a Kif20a Klk6 Kntc2 Lgals3 Mcm2 Mcm7 Med8 Msr1 Nans Nfe2l3 Ngfrap1 Nola1 Nusap1 Nutf2 Parva Pask Pole Ppp2c…
198	V$NKX25_02: homeo domain factor Nkx-2.5/Csx, tinman homolog	131	131	197	6436	9407	-2.66	0.0	0.48	0.0	1200008O12Rik 1700013H19Rik 2310031L18Rik 2600017H08Rik 3110006P09Rik 5730537D05Rik 9430059P22Rik AA545217 Acin1 Actl6a Ankrd10 Arhgef5 Arid1a Arpc4 Asf1b BC003236 BC026744 Brca1 Bub1b Calm2 Ccnb2 Cdc25c Cdc42se1 Cdc6 Chic2 Ckap2 Cks1b Cks2 Csna Csnd Ddb1 Ddx39 Depdc1a Dna2l Dnmt1 Dtymk Eef1e1 Eif3s3 Eif4g2 Esco1 Exo1 Fdps Fignl1 Gmnn Gtse1 H2afx H2afy Hells Hist1h2ao Hk1 Hmgcr Kcne3 Kif20a Kif4 …
199	V$ARNT_02: AhR nuclear translocator homodimers	16	16	312	549	15294	-2.66	0.0	2.18	0.92	9430059P22Rik Ankrd10 Arpc5 Atf4 Aurka BC026744 Bcas2 Ddx39 Ngfrap1 Pigr Ris2 Sgol1 Slc25a13 Stmn1 Tdg Tubb5
200	V$ER_Q6: estrogen receptor	173	173	155	8325	7518	-2.67	0.0	0.7	0.03	1700013H19Rik 2310031L18Rik 2610528M18Rik 2700084L22Rik 4833420K19Rik 4930542G03Rik 5430413I02Rik 5730537D05Rik 5830426I05Rik Acin1 Actg1 Ankrd10 Arhgef5 Arpc5 Atf4 Aurka Aurkb B7h3 BC003236 BC026744 Banf1 Bcas2 Blm Brca1 Bub3 C230080I20Rik Cacnb3 Capza1 Car2 Casp8ap2 Ccna2 Ccnf Cdc2a Cdc6 Cdca4 Cdca5 Chc1 Chic2 Ckap2 Cks1b Col9a3 Csnb Csnd D3Ertd250e Dck Ddb1 Depdc1a Dnmt1 Dtymk Dut Eef1e1 Eif3s…
201	V$SMAD3_Q6	191	191	137	9147	6696	-2.67	0.0	0.79	0.04	1200008O12Rik 1700013H19Rik 2310031L18Rik 2600001J17Rik 2610528M18Rik 3110006P09Rik 4930542G03Rik 5430413I02Rik 5830472H07Rik 9430059P22Rik Actl6a Acvr1 Anapc5 Arhgef5 Arid1a Arntl Arpc4 Asf1b Atf4 Aurkb B7h3 Banf1 Bcas2 Bcl9 Blm Bub1b Bub3 Cacnb3 Calm2 Casp8ap2 Ccnb2 Ccnf Cdc2a Cdc42se1 Cdc6 Cdca1 Cdca4 Cdca5 Cenpf Chc1 Ckap1 Ckap2 Cks1b Csnd Csnk2a2 Ctbp2 D3Ertd250e Ddb1 Ddx39 Depdc1a Dnmt1 Dty…
202	V$MEF2_Q6_01	195	195	133	9345	6498	-2.67	0.0	0.78	0.04	1700013H19Rik 2310031L18Rik 2600001J17Rik 2600017H08Rik 2610528M18Rik 3110006P09Rik 4833420K19Rik 5730537D05Rik 5830426I05Rik 5830472H07Rik 9430059P22Rik AA545217 Actl6a Acvr1 Anapc5 Ankrd10 Arntl Arpc5 Asf1b Atf4 Aurka BC003236 BC003885 BC026744 Bcas2 Blm Brca1 Bub1b Bub3 Cai Calm2 Car2 Casp8ap2 Ccnf Cct3 Cdc20 Cdc25c Cdc2a Cdc6 Cdca1 Cenpf Chc1 Cldn23 Col9a3 Csna Csnb Csnd Ctbp2 D3Ertd250e Ddx3…
203	V$PAX5_01: B-cell-specific activating protein	36	36	292	1484	14359	-2.68	0.0	1.69	0.61	2510010F15Rik 2600017H08Rik 3110006P09Rik Actg1 Arhgef5 Banf1 Efhd2 Eif4g2 Fkbp4 H2afx Hells Hras1 Kcnn4 Kpna2 Lgals3 Mlp Mtmr2 Plxnb2 Pola1 Prc1 Psma7 Ptpn2 Rbl1 Rfc3 Rp2h Rpl7 Sdc1 Sgol1 Slc25a13 Srebf2 Tbc1d1 Tgif Tnfrsf12a Tubb5 Usp43 Zfp7
204	V$MYOD_01: myoblast determination gene product	217	217	111	10349	5494	-2.68	0.0	0.91	0.12	1700013H19Rik 2310031L18Rik 2600001J17Rik 2600017H08Rik 2700084L22Rik 4833420K19Rik 4930542G03Rik 5430413I02Rik 5730537D05Rik 5830426I05Rik 9430059P22Rik AA545217 Actg1 Acvr1 Ankrd10 Arhgef5 Arntl Arpc4 Arpc5 Asf1b Atf4 B7h3 BC003236 BC003885 BC026744 Bag2 Banf1 Bcas2 Bcl9 Birc5 Blm Brca1 Bub1b Bub3 C230080I20Rik Capza1 Car2 Casp8ap2 Ccna2 Cct3 Cdc2a Cdc42se1 Cdca4 Cenpf Ckap1 Ckap2 Cks2 Cldn23 C…
205	V$DEC_Q1	234	234	94	11153	4690	-2.7	0.0	0.96	0.13	1700013H19Rik 2310031L18Rik 2510010F15Rik 2600001J17Rik 2700084L22Rik 5430413I02Rik 5730537D05Rik 5830426I05Rik 5830472H07Rik 9430059P22Rik AA545217 Acin1 Actg1 Acvr1 Anapc5 Ankrd10 Arhgef5 Arid1a Arpc4 Arpc5 Asf1b Atf4 Aurka B7h3 BC003236 BC003885 BC026744 Bag2 Banf1 Bcas2 Bcl9 Blm Brca1 Bub1b Bub3 Cacnb3 Casp8ap2 Ccnb2 Ccnf Cct3 Cdc20 Cdc25c Cdc2a Cdc6 Cdca1 Cdca4 Cenpf Cenph Chc1 Chic2 Ckap1 C…
206	V$CDX2_Q5	208	208	120	10073	5770	-2.71	0.0	0.6	0.0	1700013H19Rik 2310031L18Rik 2510010F15Rik 2600001J17Rik 2600017H08Rik 2610528M18Rik 2700084L22Rik 3110006P09Rik 5430413I02Rik 5730537D05Rik 5830426I05Rik 5830472H07Rik 9430059P22Rik AA545217 Acin1 Actg1 Acvr1 Anapc5 Arhgef5 Arid1a Asf1b Atf4 Aurkb BC003236 BC003885 BC026744 Bag2 Bcas2 Brca1 Bub1b Bub3 Cacnb3 Casp8ap2 Ccna2 Ccnb2 Ccnf Cct3 Cdc20 Cdc25c Cdc6 Cdca1 Cdca4 Cdca5 Cenpf Chc1 Chic2 Ckap1…
207	V$E12_Q6	82	82	246	4137	11706	-2.71	0.0	0.36	0.0	9430059P22Rik AA545217 Ankrd10 Arntl Asf1b Atf4 Banf1 Bcl9 Blm Bub1b Bub3 C230080I20Rik Car2 Casp8ap2 Ccna2 Cdc42se1 Ckap2 Cks2 Col9a3 Dnmt1 Eef1e1 Eif3s3 Frag1 Galnt3 Gch1 Glrx1 Gpsm2 Hells Hmgcr Hras1 Ing1 Kif23 Klk6 Lgals3 Lxn Magoh Mcm7 Med8 Mki67 Nek2 Nup160 Nup93 Nusap1 Orc1l Pak1 Pask Pfn1 Plxnb2 Pole Prdx4 Prim1 Prim2 Prkcd Psmb2 Psmc3 Ptcd1 Rad51ap1 Rfc5 Sap30 Shcbp1 Slc25a13 Slc7a5 Smn1…
208	V$STRA13_01	14	14	314	466	15377	-2.71	0.0	2.19	0.92	Ankrd10 Arpc5 Atf4 Aurka BC026744 Bcas2 Ddx39 Ngfrap1 Pigr Ris2 Sgol1 Stmn1 Tdg Tubb5
209	V$AP4_01: activator protein 4	23	23	305	1379	14464	-2.72	0.0	0.12	0.0	9430059P22Rik Arhgef5 Atf4 Bub1b Casp8ap2 Cdca5 Ckap1 Ctbp2 D11Moh35 D3Ertd250e Fignl1 Gcn5l2 Khdrbs1 Kpna2 Lsm5 Lxn Mclc Nxt1 Rp2h Rpl7a Tbc1d1 Tfdp1 Ube2c
210	V$MMEF2_Q6: myocyte enhancer factor	106	106	222	5195	10648	-2.72	0.0	0.52	0.0	1700013H19Rik 2510010F15Rik 2600017H08Rik 2610528M18Rik 3110006P09Rik 9430059P22Rik Acin1 Actl6a Acvr1 Anapc5 Arid1a Aurka BC003236 Banf1 Brca1 Bub1b Cai Car2 Casp8ap2 Ccnf Cct3 Cdc25c Cdc42se1 Cenpf Cldn23 Csna Csnb D3Ertd250e Dck Depdc1a Dna2l Dnmt1 Eif4e2 Esco1 Fcgr1 Fignl1 Gch1 Gcn5l2 Gtl3 Gtse1 Gyk H2afx Hells Hmgb2 Hnrpl Incenp Kctd5 Kif11 Kif18a Kif20a Kif4 Lalba Lsm5 Mcm3 Mcm6 Melk Mki67 …
211	V$PADS_C: Retroviral Poly A downstream element	88	88	240	4115	11728	-2.72	0.0	0.96	0.13	1200008O12Rik 2610528M18Rik 2700084L22Rik 3110006P09Rik 5430413I02Rik 5830426I05Rik AA545217 Acin1 Anapc5 Arntl B7h3 Bag2 Banf1 Bcas2 C230080I20Rik Ccnb2 Ccnf Cdca5 Cks1b Cks2 D11Moh35 Dnmt1 Dtymk Ect2 Efhd2 Esco1 Fdps Galnt3 Gch1 Gnb1 Gsg2 Gtl3 Gtse1 H2afx H2afy Hck Hells Hk1 Hmgcr Igsf4a Kcne3 Kcnn4 Kif20a Kif23 Kif4 Lgals3 Ltap Lxn Mad2l1 Magoh Mcm2 Mcm6 Mmp13 Msr1 Ncl Nudcd2 Nup160 Nutf2 Orc1…
212	V$OSF2_Q6	220	220	108	10575	5268	-2.73	0.0	0.74	0.03	1700013H19Rik 2310031L18Rik 2510010F15Rik 2600017H08Rik 2610528M18Rik 2700084L22Rik 3110006P09Rik 4833420K19Rik 5430413I02Rik 5730537D05Rik 5830426I05Rik 5830472H07Rik 9430059P22Rik Acin1 Ankrd10 Arntl Arpc4 Arpc5 Atf4 Aurka B7h3 BC003236 BC026744 Bag2 Bcas2 Bcl9 Birc5 Blm Brca1 Cacnb3 Cai Calm2 Capza1 Casp8ap2 Ccna2 Ccnb2 Ccnf Cct3 Cdc6 Cdca1 Cdca4 Cdca5 Cenpf Cenph Chic2 Cks1b Cks2 Col9a3 Csna …
213	V$HFH1_01: HNF-3/Fkh Homolog 1	38	38	290	2093	13750	-2.73	0.0	0.19	0.0	2310031L18Rik 2600001J17Rik 4833420K19Rik 5730537D05Rik 5830426I05Rik Arid1a B7h3 Cdca1 Csnd D3Ertd250e Depdc1a Eif4e2 Exo1 Galnt3 Gmnn Gtl3 Kif18a Lxn Mmp13 Mre11a Mtbp Nans Nusap1 Nutf2 Pak1 Pbk Ptpn2 Pttg1 Rfc5 Rp2h Slco3a1 Smu1 Stard3nl Tgif Tomm22 Tpd52 Tpx2 U2af1
214	V$TATA_C: Retroviral TATA box	101	101	227	4799	11044	-2.74	0.0	0.81	0.04	2310031L18Rik 2510010F15Rik 2610528M18Rik 5730537D05Rik 5830426I05Rik 9430059P22Rik Arid1a Asf1b Aurkb BC003885 Banf1 Bcas2 Brca1 Bub1b Cacnb3 Cai Car2 Ccnb2 Cct3 Cenpf Cenph Ckap1 Cks2 Csna Csnb Csnd D11Moh35 D3Ertd250e Ddx39 Depdc1a Dna2l Dnmt1 Dut Ect2 Eif4g2 Exo1 Gch1 Gcn5l2 Glrx1 Gtse1 H2afy Hells Hmgn2 Incenp Kif11 Kif20a Kif4 Klk6 Kntc2 Kpna2 Lbr Lsm3 Lsm5 Lxn Mcm5 Mki67 Mmp13 Mrpl13 Ngfra…
215	V$AR_01: androgen receptor	30	30	298	1213	14630	-2.75	0.0	1.7	0.61	3110006P09Rik 4833420K19Rik 5830426I05Rik BC003885 Brca1 Bub1b Bub3 Casp8ap2 Cdca1 Cdca5 Cks2 Exo1 Gpsm2 Gsg2 H2afx Hnrpd Klk6 Lsm5 Mcm5 Nek2 Pbk Prdx4 Rad51 Rbmx2 Rfc3 Ris2 S100a9 Tgif Trim28 Uhrf1
216	V$TCF4_Q5	257	257	71	12582	3261	-2.76	0.0	0.34	0.0	2310031L18Rik 2510010F15Rik 2600001J17Rik 2600017H08Rik 2700084L22Rik 3110006P09Rik 4930542G03Rik 5430413I02Rik 5730537D05Rik 5830426I05Rik 5830472H07Rik Acin1 Actg1 Actl6a Anapc5 Ankrd10 Arid1a Arntl Arpc4 Arpc5 Asf1b Atf4 Aurka Aurkb B7h3 BC003885 BC026744 Bag2 Banf1 Bcas2 Blm Brca1 Bub1b Bub3 Cai Calm2 Capza1 Car2 Ccnb2 Ccnf Cct3 Cdc20 Cdc25c Cdc2a Cdc6 Cdca1 Cdca4 Cenpf Cenph Chc1 Chic2 Ckap1…
217	V$GATA1_05: GATA-binding factor 1	49	49	279	2591	13252	-2.76	0.0	0.26	0.0	1200008O12Rik Actl6a Aurka Aurkb Bcl9 Cai Calm2 Casp8ap2 Ccna2 Cdc42se1 Cdc6 Cenpf Cenph Dut Efhd2 Esco1 Exo1 Ezh2 Frag1 H2afy Kdelc1 Kif18a Kif20a Kif4 Lgals3 Mclc Mcm6 Mcrs1 Med8 Mki67 Mmp12 Ncl Ngfrap1 Nutf2 Parva Prim1 Prkcd Rfc3 Rpa2 Rpl18 S100a8 Sat1 Serpine2 Slc25a13 Sox4 Tpx2 Trim28 Tyro3 Zfp282
218	V$TAL1BETAITF2_01: Tal-1beta:ITF-2 heterodimer	27	27	301	1074	14769	-2.77	0.0	1.73	0.62	1200008O12Rik 5430413I02Rik BC003885 Banf1 Bcas2 Brca1 Cenph Cks2 Ddb1 Ddx39 Depdc1a Dut Galnt3 Hk1 Igsf4a Mad2l1 Mcm6 Mre11a Nfe2l3 Nudcd2 Ptpn2 Rad51 Serpine2 Sms Tpd52l1 Uhrf1 X99384
219	V$AIRE_01	59	59	269	3053	12790	-2.77	0.0	0.3	0.0	2600017H08Rik 4833420K19Rik Acin1 Arid1a Atf4 B7h3 BC003236 BC026744 Bcas2 Brca1 Ddx39 Depdc1a Eef1e1 Eif4g2 Esco1 Exo1 Gch1 Gmnn Gnb1 H2afx Hells Hk1 Kdelr2 Klk6 Lsm3 Mclc Mcm6 Mgea5 Mki67 Mlp Mtmr2 Nudcd2 Nup160 Nusap1 Nutf2 Parva Pdk3 Pigr Pole3 Prdx4 Psmb2 Ptk9 Racgap1 Rpa3 Rpl18 Rrm1 S100a9 Slc7a5 Snrpd1 Sox4 Stmn1 Tdg Tera Timeless Tpx2 Traip Tuba4 Tubb5 X99384
220	V$CEBPGAMMA_Q6	237	237	91	11387	4456	-2.77	0.0	0.76	0.04	1200008O12Rik 1700013H19Rik 2310031L18Rik 2510010F15Rik 2600001J17Rik 2600017H08Rik 2610528M18Rik 2700084L22Rik 4833420K19Rik 4930542G03Rik 5730537D05Rik 5830426I05Rik 5830472H07Rik 9430059P22Rik AA545217 Acin1 Actg1 Actl6a Anapc5 Ankrd10 Arid1a Arpc4 Arpc5 Aurka B7h3 BC003885 Bag2 Bcas2 Brca1 Bub1b Bub3 Cai Calm2 Capza1 Car2 Casp8ap2 Ccna2 Ccnb2 Ccnf Cct3 Cdc25c Cdc6 Cdca1 Cenpf Chc1 Chic2 Ckap2…
221	V$S8_01: S8	24	24	304	1411	14432	-2.79	0.0	0.14	0.0	3110006P09Rik AA545217 Actl6a Arid1a Casp8ap2 Cldn23 Eif3s3 Hist1h2ao Msr1 Nola1 Pdcd10 Prim2 Rnf128 S100a8 S100a9 Shcbp1 Snrpe Spag5 Sqle Tdg Tipin Txnrd1 Usp1 Usp12
222	V$SRF_01: serum response factor	2	2	326	17	15826	-2.79	0.0	2.88	1.43	Actg1 Arhgef5
223	V$HNF1_01: hepatic nuclear factor 1	55	55	273	2852	12991	-2.79	0.0	0.3	0.0	2600001J17Rik 2610528M18Rik 4833420K19Rik 5430413I02Rik AA545217 Acin1 Arid1a Arpc5 Blm Bub1b Cacnb3 Cai Car2 Cdc2a Cldn23 Gch1 Gnb1 Gyk Hnrpl Igsf4a Kctd5 Kif18a Klk6 Lsm5 Mclc Mcrs1 Med8 Mrpl13 Msr1 Nans Nudcd2 Nusap1 Pafah1b3 Pbk Pdk3 Pola1 Prc1 Ptk9 Pycs Racgap1 Rad51ap1 Rbmx2 Rfc3 Rp2h Rrm1 Sms Spag5 Srebf2 Tjp2 Tmepai Tpd52 Ttk Uble1b Wbp5 X99384
224	V$HNF3B_01: Hepatocyte Nuclear Factor 3beta	245	245	83	11837	4006	-2.82	0.0	0.63	0.0	1200008O12Rik 1700013H19Rik 2510010F15Rik 2600001J17Rik 2600017H08Rik 2610528M18Rik 4833420K19Rik 4930542G03Rik 5430413I02Rik 5730537D05Rik 5830426I05Rik 5830472H07Rik 9430059P22Rik AA545217 Acin1 Actl6a Anapc5 Ankrd10 Arhgef5 Arid1a Arntl Arpc4 Arpc5 Aurkb B7h3 BC003236 BC003885 BC026744 Banf1 Birc5 Blm Brca1 Bub1b Cacnb3 Cai Calm2 Car2 Casp8ap2 Ccna2 Ccnb2 Cct3 Cdc20 Cdc25c Cdc2a Cdc42se1 Cdc6 …
225	V$LPOLYA_B: Lentiviral Poly A signal	65	65	263	3286	12557	-2.82	0.0	0.39	0.0	1200008O12Rik 2510010F15Rik 2610528M18Rik 3110006P09Rik 5730537D05Rik 5830472H07Rik Actg1 Arid1a Aurka Bub1b Car2 Cdca4 Cenpf Chc1 Cks1b Cldn23 Csnd Ctbp2 Dna2l Dtymk Esco1 Frag1 Gsg2 Gyk H2afx Hmgb2 Hmmr Kctd5 Kif20a Mad2l1 Magoh Mgea5 Mmp12 Mrpl13 Ngfrap1 Nup160 Pask Prc1 Prim1 Prim2 Pycs Rfc3 Rnf128 Rpl7a Rps10 Sms Smu1 Snrpb2 Snrpd2 Solt Sqle Strap Tbc1d1 Tera Tfdp1 Tipin Tjp2 Tlr3 Tomm22 Tpd…
226	V$ARP1_01: apolipoprotein AI regulatory protein 1	30	30	298	1686	14157	-2.82	0.0	0.18	0.0	2600001J17Rik 2600017H08Rik 9430059P22Rik Atf4 Cct3 Csna Eif3s3 Eif4e2 Exo1 Gpsm2 H2afy Hs6st1 Kpna2 Melk Mki67 Nudcd2 Nutf2 Pola1 Pole2 Prkcd Ptk9 Ptpn2 Rps10 S100a8 Serpine2 Slc25a13 Ssr2 Stard3nl Tpd52l1 Ube2c
227	V$FOX_Q2	249	249	79	12055	3788	-2.83	0.0	0.58	0.0	1200008O12Rik 1700013H19Rik 2510010F15Rik 2600001J17Rik 2600017H08Rik 2610528M18Rik 2700084L22Rik 3110006P09Rik 4833420K19Rik 4930542G03Rik 5430413I02Rik 5830426I05Rik 5830472H07Rik 9430059P22Rik AA545217 Actl6a Anapc5 Ankrd10 Arhgef5 Arid1a Arntl Arpc4 Arpc5 Aurka Aurkb B7h3 BC003236 BC003885 BC026744 Banf1 Bcas2 Birc5 Blm Brca1 Bub1b Bub3 Cai Calm2 Car2 Casp8ap2 Ccna2 Ccnb2 Ccnf Cct3 Cdc20 Cdc2…
228	V$ATATA_B: Avian C-type TATA box	20	20	308	1208	14635	-2.83	0.0	0.13	0.0	5430413I02Rik 5830426I05Rik Actg1 Bag2 Cdc2a Cdc6 D3Ertd250e Depdc1a Eif4g2 Ing1 Kdelc1 Kif18a Mad2l1 Mcm2 Nusap1 Pak1 Sms Smu1 Strap Tlr3
229	V$NFKAPPAB_01: NF-kappaB	50	50	278	2242	13601	-2.84	0.0	1.17	0.27	Arpc5 Birc5 C230080I20Rik Cacnb3 Calm2 Cdc2a D3Ertd250e Ddb1 Exo1 Gnb1 Gtse1 Gyk H2afy Kcnn4 Khdrbs1 Kif23 Klk6 Lalba Lbr Lgals3 Ltap Lxn Mcm3 Mcm5 Mcm7 Mki67 Pafah1b3 Pak1 Pak3 Pdlim5 Pfn1 Plk4 Ppp2cb Ptcd1 Pycs Rfc3 Sdc1 Snrpa1 Ssr2 Tbc1d1 Tera Timp1 Tipin Tlr3 Trim28 Ttk Tubb5 Tuft1 Txnrd1 Usp12
230	V$E4BP4_01: E4BP4	8	8	320	610	15233	-2.85	0.0	0.07	0.0	3110006P09Rik Kpna2 Parva Spag5 Ssr2 Timeless Tmepai Tpd52l1
231	V$MYOGNF1_01: myogenin / nuclear factor 1 or related factors	71	71	257	3378	12465	-2.86	0.0	0.76	0.04	2600001J17Rik 4833420K19Rik 9430059P22Rik Acin1 Actl6a Acvr1 Anapc5 Ankrd10 Arid1a Arpc5 B7h3 BC003885 Banf1 Bcl9 Birc5 Blm C230080I20Rik Cacnb3 Capza1 Cdc6 Chic2 Ckap1 Ckap2 Cks1b Cks2 Efhd2 Fignl1 Frag1 Hmgcr Hras1 Kcne3 Lbr Lsm3 Lsm5 Mcm3 Mcm5 Mcm6 Mcm7 Med8 Mki67 Mmp12 Pafah1b3 Parva Pask Pdcd10 Phc2 Prkcd Ptpn12 Pttg1 Rad51 Rad51ap1 Rfc3 S100a9 Sept9 Serpine2 Slc25a13 Sms Snrpe Sox4 Spag5 Ss…
232	V$AREB6_01: AREB6 (Atp1a1 regulatory element binding factor 6)	70	70	258	3421	12422	-2.86	0.0	0.57	0.0	2510010F15Rik 5730537D05Rik Arpc4 Arpc5 Aurkb B7h3 BC003236 Bag2 Bcl9 Cai Cdc42se1 Cdca4 Chic2 Ckap2 Col9a3 Csnd Eif3s3 Epb4.1l4a Exo1 Frag1 Galnt3 Glrx1 Hist1h2ao Hk1 Kcne3 Khdrbs1 Kif23 Kif4 Kpna2 Lgals3 Lsm3 Magoh Mcm3 Mcm5 Mlp Msr1 Mtbp Ncl Nfe2l3 Ngfrap1 Nkd2 Nup93 Pak3 Phc2 Pigr Pole2 Ppm1g Prkcd Psmc3 Rfc5 Rps10 S100a9 Serpine2 Smu1 Snrpa1 Snrpd1 Socs3 Spag5 Sqle Ssr2 Stx3 Tacc3 Thoc1 Time…
233	V$FOXD3_01: fork head box D3	285	285	43	13572	2271	-2.86	0.0	1.22	0.28	1200008O12Rik 1700013H19Rik 2310031L18Rik 2510010F15Rik 2600001J17Rik 2600017H08Rik 2610528M18Rik 2700084L22Rik 3110006P09Rik 4833420K19Rik 4930542G03Rik 5430413I02Rik 5730537D05Rik 5830426I05Rik 5830472H07Rik 9430059P22Rik AA545217 Acin1 Actl6a Acvr1 Anapc5 Ankrd10 Arhgef5 Arid1a Arntl Arpc4 Arpc5 Atf4 Aurka Aurkb B7h3 BC003236 BC003885 BC026744 Banf1 Bcas2 Birc5 Blm Brca1 Bub1b Bub3 Cacnb3 Cai …
234	V$XFD1_01: Xenopus fork head domain factor 1	51	51	277	2628	13215	-2.86	0.0	0.34	0.0	1700013H19Rik 2600001J17Rik 4833420K19Rik 5830426I05Rik AA545217 Arntl Aurkb Blm Brca1 Calm2 Cdc2a Csnb Ddx39 Dna2l Dnmt1 Dut Eif4e2 Gch1 Gmnn Gtl3 H2afy Hist1h2ao Hk1 Hmgb2 Ier2 Incenp Kif11 Ltap Mclc Mtbp Mtmr2 Nans Pafah1b3 Phc2 Plk4 Psmb2 Psmc3 Ptcd1 Rbp1 Rfc5 Rpl7a Shcbp1 Snrpb2 Stard3nl Stmn1 Tdg Tgif Tmsb10 Trim28 Ube2c Vamp8
235	V$MTF1_Q4	28	28	300	1147	14696	-2.87	0.0	1.55	0.51	3110006P09Rik B7h3 Cdca1 D3Ertd250e Gmnn Gnb1 Hist1h2ao Kcnn4 Khdrbs1 Lxn Melk Mrpl13 Mtbp Nek2 Nudt3 Pdk3 Pola1 Prim2 Psma7 Rad51 Smox Socs3 Spag5 Ssna1 Tbc1d1 Trim28 Trip13 Vamp8
236	V$TFIIA_Q6	291	291	37	14239	1604	-2.9	0.0	0.24	0.0	1200008O12Rik 1700013H19Rik 2310031L18Rik 2510010F15Rik 2600001J17Rik 2600017H08Rik 2610528M18Rik 2700084L22Rik 3110006P09Rik 4833420K19Rik 4930542G03Rik 5430413I02Rik 5830426I05Rik 5830472H07Rik 9430059P22Rik AA545217 Actg1 Actl6a Acvr1 Anapc5 Ankrd10 Arhgef5 Arid1a Arntl Arpc4 Arpc5 Asf1b Atf4 Aurka B7h3 BC003236 BC003885 BC026744 Bag2 Banf1 Bcas2 Bcl9 Birc5 Blm Brca1 Bub1b Bub3 Cacnb3 Cai Calm…
237	V$FXR_IR1_Q6	6	6	322	148	15695	-2.91	0.0	2.37	1.05	Cdca4 Hras1 Magoh Pdk3 Smn1 U2af1
238	V$E47_02: E47	50	50	278	2285	13558	-2.92	0.0	1.02	0.16	1700013H19Rik 9430059P22Rik AA545217 Acvr1 Arntl BC003236 BC003885 Brca1 Bub1b C230080I20Rik Cenpf Col9a3 Csnd Ect2 Frag1 Hk1 Hmgn2 Hras1 Incenp Kcne3 Kcnn4 Kdelr2 Khdrbs1 Lgals3 Ncl Nudcd2 Nup93 Pask Pdlim5 Phc2 Plxnb2 Pole2 Prc1 Prim2 Rad51 Rbp1 Rp2h Serpine2 Slc25a13 Slc7a5 Snrpe Sqle Stmn1 Tbc1d1 Tera Tmsb10 Tnfrsf12a Trim28 Usp1 Zfp239
239	V$RORA1_01: RAR-related orphan receptor alpha1	43	43	285	1935	13908	-2.95	0.0	1.09	0.21	1700013H19Rik 5430413I02Rik 5830426I05Rik Bcas2 Blm Brca1 Bub1b Ccna2 Cdc2a Cdc6 Cdca4 Dck Fcgr1 Fignl1 Gcn5l2 Gpx2 Gsg2 Gyk Hmgcr Kctd5 Klk6 Mad2l1 Mtbp Nkd2 Nudcd2 Nup93 Nxt1 Prdx4 Psmb2 Ptk9 Rbmx2 Sept9 Sgol1 Shcbp1 Snrpb2 Stag1 Suv39h1 Tk1 Tlr3 Tomm22 Tuft1 U2af1 Uhrf1
240	V$NGFIC_01: nerve growth factor-induced protein C	9	9	319	273	15570	-2.95	0.0	2.11	0.87	Actg1 Ccnf Kif20a Mclc Psma7 Snrpe Stmn1 Tfdp1 Tipin
241	V$CHX10_01	12	12	316	408	15435	-2.98	0.0	1.91	0.75	B7h3 Ckap1 Cks2 Cldn23 Dna2l Hk1 Ier2 Mcrs1 Prim2 Shcbp1 Ssr2 Usp12
242	V$AREB6_03: AREB6 (Atp1a1 regulatory element binding factor 6)	51	51	277	2450	13393	-2.99	0.0	0.68	0.01	1700013H19Rik AA545217 Atf4 BC003236 BC003885 Birc5 Brca1 C230080I20Rik Capza1 Ckap2 Cldn23 D3Ertd250e Dut Fkbp4 Frag1 Gpsm2 Hmmr Hnrpl Kpna2 Ltap Mcm7 Mki67 Nudt3 Nup160 Nxt1 Pask Pdcd10 Pfn1 Pigr Plxnb2 Pole2 Prc1 Prim2 Psmc3 Pycs Rad51 Rad51ap1 Sdc1 Serpine2 Slc25a13 Snrpe Ssna1 Ssr2 Tbc1d1 Tcfe2a Tmsb10 Tnfrsf12a Tomm22 Tuba4 Uhrf1 Usp43
243	V$E47_01: E47	50	50	278	2391	13452	-2.99	0.0	0.71	0.03	4833420K19Rik Ankrd10 Arntl Asf1b Atf4 Banf1 Bcas2 Bub3 C230080I20Rik Ccna2 Cdc42se1 Cks2 Col9a3 Csnd Dtymk Ect2 Exo1 Galnt3 Glrx1 Hells Hmgcr Ing1 Kcne3 Kif18a Kif23 Lgals3 Lxn Mclc Nek2 Nfe2l3 Nup93 Pdcd10 Phc2 Pole Prim1 Psmb2 Rfc5 Sap30 Slc7a5 Smox Sms Solt Spag5 Sqle Stmn1 Suv39h1 Tbc1d1 Timeless Tpd52l1 Usp12
244	V$ZID_01: zinc finger with interaction domain	47	47	281	2339	13504	-3.0	0.0	0.49	0.0	1200008O12Rik Arhgef5 Aurka Bcl9 Bub1b Cai Car2 Ccna2 Cenph Chic2 Ctbp2 Efhd2 Eif3s3 Kctd5 Kdelc1 Klk6 Mcm7 Med8 Mgea5 Mki67 Mrpl13 Mtmr2 Ncl Nkd2 Nudt3 Pak3 Pigr Prkcd Racgap1 S100a9 Saa3 Sms Snrpd2 Stag1 Strap Stx3 Suv39h1 Tk1 Tnfrsf12a Tpd52l1 Traip Trip13 Ttk Tuba4 U2af1 Usp12 Zfp7
245	V$YY1_02: Yin and Yang 1	37	37	291	1654	14189	-3.01	0.0	1.09	0.21	4930542G03Rik Asf1b Birc5 Brca1 Capza1 Casp8ap2 Col9a3 Eef1e1 Exo1 Gmnn Gnb1 Hnrpd Hnrpl Ing1 Kif20a Kif4 Mcm5 Mcm7 Pak3 Plk4 Plxnb2 Pole2 Prkcd Ptpn2 Racgap1 Rad51ap1 Rpa2 Rrm1 S100a9 Saa3 Shcbp1 Solt Stag1 Tjp2 Tpx2 Traip Vamp8
246	V$NFE2_01: NF-E2 p45	47	47	281	2251	13592	-3.02	0.0	0.69	0.02	2700084L22Rik 3110006P09Rik AA545217 B7h3 Brca1 Cacnb3 Cdca4 Cenph Ddb1 Efhd2 Eif4e2 Frag1 Glrx1 Gsg2 Hs6st1 Igsf4a Kif4 Mgea5 Mlp Mmp12 Mmp13 Mrpl13 Mtbp Nup93 Pdk3 Pdlim5 Psma7 Rad51 Rbp1 Ris2 Rrm1 Sept9 Sgol1 Shcbp1 Slc25a13 Smn1 Snrpd1 Snrpe Ssr2 Stag1 Tacc3 Tpd52l1 Tuft1 Tyro3 Ube2c Uble1b Zfp239
247	V$ATF6_01: activating transcription factor 6	10	10	318	324	15519	-3.02	0.0	1.94	0.77	Igsf4a Mtbp Nans Rbl1 Tcfe2a Tfdp1 Timp1 Traip Vamp8 Xpnpep1
248	V$POLY_C: Retroviral Poly A signal	8	8	320	236	15607	-3.03	0.0	2.08	0.86	Dtymk Esco1 H2afx Mgea5 Nutf2 Pafah1b3 Ptpn12 Saa3
249	V$FREAC2_01: Fork head RElated ACtivator-2	24	24	304	993	14850	-3.04	0.0	1.39	0.41	4930542G03Rik 5730537D05Rik 5830426I05Rik Aurkb Ccna2 Cdca1 Cenpf Cldn23 Gtl3 Hist1h2ao Igsf4a Kif20a Med8 Mmp13 Nans Nusap1 Pak1 Rbp1 Stard3nl Stmn1 Tera Tipin Tpd52 Zfp282
250	V$CAAT_C: Retroviral CCAAT box	5	5	323	117	15726	-3.04	0.0	2.28	0.97	Ddx39 Ect2 Glrx1 Rpa2 Solt
251	V$ISRE_01: interferon-stimulated response element	2	2	326	264	15579	-3.04	0.0	0.03	0.0	Bcas2 Pigr
252	V$PTF1BETA_Q6	23	23	305	1292	14551	-3.04	0.0	0.22	0.0	4833420K19Rik Arntl BC003236 Bcas2 Csnk2a2 Eif4e2 Fdps Hck Klk6 Lxn Ncl Nkd2 Pbk Prim2 Rpl18 Rpl7a Sdc1 Sgol1 Skp2 Sox4 Stag1 Tmsb10 Vamp8
253	V$AR_Q2: androgen receptor	22	22	306	895	14948	-3.05	0.0	1.44	0.43	2600017H08Rik 5830472H07Rik BC003885 Brca1 Car2 Casp8ap2 Cdc20 Cdc25c Cdca4 Chc1 Ect2 Gsg2 H2afy Hnrpd Igsf4a Kdelr2 Mcm5 Nek2 Rfc3 S100a9 Tubb5 Zfp239
254	V$NKX22_01: NK2 class homeobox factor 2	41	41	287	2059	13784	-3.05	0.0	0.46	0.0	1700013H19Rik 2310031L18Rik 5830426I05Rik AA545217 Arpc5 BC003236 BC026744 Cai Cdca1 Csnb Ctbp2 Eif3s3 Gpx2 Ier2 Igsf4a Kcne3 Kctd5 Kif18a Lgals3 Mad2l1 Mcm3 Melk Mrpl13 Nxt1 Pdk3 Pole3 Prdx4 Pttg1 Rad51 S100a8 Snrpe Solt Spag5 Sqle Thoc1 Tnfrsf12a Tomm22 U2af1 Ube2c Wbp5 Zfp239
255	V$LHX3_01: LIM homeobox transcription factor 3	23	23	305	1268	14575	-3.12	0.0	0.26	0.0	2610528M18Rik AA545217 Actl6a Csna Dck Kif18a Ltap Melk Msr1 Pdk3 Pole3 Prim2 Rfc5 Rnf128 Rps10 S100a9 Snrpa1 Snrpe Sqle Tdg Tipin Tk1 Tmepai
256	V$ICSBP_Q6	14	14	314	856	14987	-3.13	0.0	0.16	0.0	Csnb Dna2l Exo1 Gtl3 Hnrpd Khdrbs1 Mtmr2 Pigr Psmc3 Ssr2 Tgif Tjp2 Tpd52l1 Xpnpep1
257	V$NFKAPPAB65_01: NF-kappaB (p65)	22	22	306	918	14925	-3.13	0.0	1.3	0.32	2600001J17Rik Birc5 D3Ertd250e Ddb1 Exo1 Gtse1 Lalba Mcrs1 Nans Pak1 Pask Pbk Pfn1 Plk4 Rfc3 Sat1 Smn1 Ssr2 Tlr3 Tuft1 Uhrf1 Zfp7
258	V$T3R_01: viral homolog of thyroid hormone receptor alpha1	5	5	323	418	15425	-3.14	0.0	0.07	0.0	Casp8ap2 Cdc6 Fcgr1 Fignl1 Plxnb2
259	V$COUP_DR1_Q6	6	6	322	469	15374	-3.14	0.0	0.08	0.0	Ckap1 Eif3s3 Med8 Rbl1 Suv39h1 Tlr3
260	V$OLF1_01: olfactory neuron-specific factor	33	33	295	1541	14302	-3.15	0.0	0.8	0.04	Actg1 Arhgef5 Arpc4 Arpc5 Asf1b B7h3 Birc5 Cdc20 Ctbp2 Fignl1 Hck Kcnn4 Kdelc1 Kdelr2 Kif20a Kif23 Lsm3 Magoh Nek2 Ptcd1 Ptpn12 Sap30 Sgol1 Ssr2 Tbc1d1 Tera Tgif Topbp1 Tpx2 Traip Tyro3 Usp1 Usp43
261	V$AMEF2_Q6: myocyte enhancer factor	33	33	295	1649	14194	-3.16	0.0	0.5	0.0	3110006P09Rik Acin1 BC003236 Brca1 Bub1b Bub3 Cai Car2 Depdc1a Dna2l Dnmt1 Eif3s3 Eif4e2 Fignl1 Kif18a Lalba Melk Nudcd2 Nutf2 Pdk3 Phc2 Pole2 Ptpn2 Rad51ap1 Rbl1 Rpa3 Sdc1 Shcbp1 Skp2 Smu1 Snrpd1 Snrpd2 Tcfe2a
262	V$IK3_01: Ikaros 3	32	32	296	1592	14251	-3.18	0.0	0.52	0.0	Actg1 BC003236 Bag2 Bub1b Bub3 Chc1 Ckap1 Eif3s3 Gpx2 Gtl3 Incenp Kdelc1 Kdelr2 Ltap Mtbp Mtmr2 Nek2 Nusap1 Psmc4 Pttg1 Rbl1 S100a8 S100a9 Sdc1 Ssr2 Strap Suv39h1 Trip13 Uble1b Usp43 Xpnpep1 Zfp7
263	V$RREB1_01: Ras-responsive element binding protein 1	25	25	303	1320	14523	-3.19	0.0	0.35	0.0	4930542G03Rik Arl6ip6 Bcl9 Capza1 Cdc42se1 Cdca5 Eif3s3 Gnb1 Gpsm2 Hck Hs6st1 Kntc2 Lbr Med8 Melk Mlp Parva Pfn1 Rbp1 Serpine2 Slc7a5 Smox Stmn1 Timp1 Tuft1
264	V$GR_01: high affinity binding site for glucocorticoid receptor	22	22	306	1196	14647	-3.19	0.0	0.29	0.0	2600001J17Rik 2600017H08Rik BC003885 Brca1 Bub1b Casp8ap2 Cdc20 Cdca1 Cenpf Frag1 Gpx2 Hnrpd Lsm3 Pigr Pole2 Psmb2 Rad51 Rbp1 Rfc3 S100a9 Trip13 Tyro3
265	V$TEL2_Q6	20	20	308	1109	14734	-3.2	0.0	0.26	0.0	4833420K19Rik Cks1b Eif4e2 Hk1 Mcrs1 Nfe2l3 Pdcd10 Pfn1 Ptk9 Ris2 Rpa2 Rpa3 Sms Snrpb Srebf2 Tcfe2a Tlr3 Topbp1 Traip Vamp8
266	V$GRE_C: Glucocorticoid response element	15	15	313	585	15258	-3.21	0.0	1.43	0.43	2600017H08Rik 5830426I05Rik Brca1 Bub1b Cdca1 Gsg2 Klk6 Lgals3 Lsm5 Mcrs1 Med8 Rad51 S100a9 Tgif Txnrd1
267	V$VBP_01: PAR-type chicken vitellogenin promoter-binding protein	29	29	299	1369	14474	-3.23	0.0	0.74	0.03	2310031L18Rik 2610528M18Rik 3110006P09Rik Calm2 Car2 Casp8ap2 Csna Dtymk Eif4e2 Hck Hmgcr Igsf4a Incenp Kif20a Kpna2 Mtmr2 Nup160 Parva Pask Pdk3 Spag5 Srebf2 Ssr2 Thoc1 Timeless Tmepai Tpd52l1 Tuft1 Xpnpep1
268	V$CREBP1_01: cAMP-responsive element binding protein 1	8	8	320	254	15589	-3.23	0.0	1.8	0.68	2610528M18Rik Calm2 Dtymk Hmgcr Pdk3 Srebf2 Tuft1 Xpnpep1
269	V$FREAC4_01: Fork head RElated ACtivator-4	6	6	322	168	15675	-3.23	0.0	1.94	0.77	5730537D05Rik 5830426I05Rik Cenpf Igsf4a Kif20a Stard3nl
270	V$STAF_01: Se-Cys tRNA gene transcription activating factor	9	9	319	302	15541	-3.25	0.0	1.7	0.61	2600017H08Rik Birc5 Kif11 Mcm3 Nek2 Nutf2 Rad51 Sap30 Tpx2
271	V$HIF1_Q3: hypoxia induced factor	27	27	301	1282	14561	-3.26	0.0	0.71	0.03	1700013H19Rik 5730537D05Rik Aurka Bag2 Ccnf Cdc2a D11Moh35 Ezh2 Kcne3 Kdelc1 Lsm5 Med8 Mrpl13 Pdk3 Pdlim5 Plxnb2 Pola1 Psma7 Psmb2 Psmc4 Rnf128 Sap30 Sms Stmn1 Timeless Tuft1 Xpnpep1
272	V$OCT1_Q6: octamer factor 1	301	301	27	14531	1312	-3.26	0.0	0.62	0.0	1700013H19Rik 2310031L18Rik 2510010F15Rik 2600001J17Rik 2600017H08Rik 2610528M18Rik 2700084L22Rik 3110006P09Rik 4833420K19Rik 4930542G03Rik 5430413I02Rik 5730537D05Rik 5830426I05Rik 5830472H07Rik 9430059P22Rik AA545217 Acin1 Actg1 Actl6a Acvr1 Anapc5 Ankrd10 Arhgef5 Arid1a Arl6ip6 Arntl Arpc4 Arpc5 Asf1b Atf4 Aurka Aurkb B7h3 BC003236 BC003885 Bag2 Banf1 Bcas2 Bcl9 Birc5 Blm Brca1 Bub3 Cacnb3 Cai…
273	V$TAL1ALPHAE47_01: Tal-1alpha:E47 heterodimer	27	27	301	1282	14561	-3.26	0.0	0.71	0.03	1200008O12Rik 5430413I02Rik BC003885 Banf1 Brca1 Cks2 Ddb1 Ddx39 Depdc1a Dut Galnt3 H2afx Hk1 Hnrpl Igsf4a Klk6 Mad2l1 Mcm6 Nudcd2 Pbk Ptpn2 Rad51 Rfc5 S100a9 Tpd52l1 Uhrf1 X99384
274	V$EVI1_05: ectopic viral integration site 1 encoded factor	18	18	310	998	14845	-3.27	0.0	0.28	0.0	5830426I05Rik Csna Csnb D11Moh35 Fcgr1 Fdps Gpx2 Gtse1 Incenp Kif18a Ngfrap1 Pdcd10 Plxnb2 Shcbp1 Slc25a13 Slc7a5 Stmn1 Zfp282
275	V$HTF_01	17	17	311	702	15141	-3.27	0.0	1.23	0.28	2310031L18Rik 2610528M18Rik 4833420K19Rik Bub1b Cdca4 Dnmt1 Fcgr1 Hmmr Igsf4a Mre11a Mtbp Plk4 Rbl1 Snrpa1 Timp1 Traip Xpnpep1
276	V$HNF1_Q6	318	318	10	15200	643	-3.28	0.0	1.5	0.48	1200008O12Rik 1700013H19Rik 2310031L18Rik 2510010F15Rik 2600001J17Rik 2600017H08Rik 2610528M18Rik 2700084L22Rik 3110006P09Rik 4833420K19Rik 4930542G03Rik 5430413I02Rik 5730537D05Rik 5830426I05Rik 5830472H07Rik 9430059P22Rik AA545217 Acin1 Actg1 Actl6a Acvr1 Anapc5 Ankrd10 Arhgef5 Arid1a Arl6ip6 Arntl Arpc4 Arpc5 Asf1b Atf4 Aurka Aurkb B7h3 BC003236 BC003885 BC026744 Bag2 Banf1 Bcas2 Bcl9 Birc5 Bl…
277	V$ARNT_01: AhR nuclear translocator homodimers	25	25	303	1261	14582	-3.28	0.0	0.48	0.0	9430059P22Rik Atf4 Aurkb BC003885 BC026744 Exo1 Gtl3 Gyk Hells Hmgn2 Hnrpd Kcne3 Kdelr2 Khdrbs1 Melk Mtmr2 Parva Plxnb2 Sept9 Sgol1 Slc25a13 Stmn1 Tfdp1 Tjp2 Uhrf1
278	V$SRF_Q4	26	26	302	1270	14573	-3.28	0.0	0.59	0.0	2310031L18Rik Actg1 Arhgef5 Arpc4 Bag2 Blm Eef1e1 Eif3s3 Fcgr1 Fkbp4 Med8 Mlp Nans Nfe2l3 Ngfrap1 Pak1 Rbl1 Rpl18 Sdc1 Sms Snrpd1 Spag5 Ssr2 Txnrd1 Usp12 Zfp7
279	V$CACCCBINDINGFACTOR_Q6	26	26	302	1274	14569	-3.28	0.0	0.58	0.0	4930542G03Rik Acvr1 Arl6ip6 Birc5 Chc1 Ctbp2 Ddb1 Dut Hmgcr Kif4 Klk6 Mclc Mcm6 Med8 Mgea5 Nutf2 Pigr Prc1 Rbmx2 Slco3a1 Tacc3 Timp1 Tmepai Tomm22 Tyro3 Uhrf1
280	V$NKX61_01: NKX6-1	17	17	311	949	14894	-3.29	0.0	0.27	0.0	5830472H07Rik Anapc5 Arid1a Brca1 Cdca1 Csnb Eif3s3 Fignl1 Melk Nans Nek2 Psmb2 Rfc3 Rpa3 Sept9 Shcbp1 Stard3nl
281	V$AR_03: is recognized by androgen reseptor	9	9	319	308	15535	-3.3	0.0	1.63	0.58	BC003885 Brca1 Bub1b Casp8ap2 Cdca1 Rad51 Rfc3 S100a9 Tyro3
282	V$HOX13_01: Hox-1.3	2	2	326	243	15600	-3.31	0.0	0.04	0.0	Lgals3 Rpa2
283	V$PR_02: is recognized by progesterone receptor	19	19	309	833	15010	-3.34	0.0	1.0	0.15	Arpc5 BC003885 Brca1 Bub1b Casp8ap2 Cdca1 Cdca4 Kif20a Kpna2 Lsm3 Ltap Msr1 Pole2 Rad51 Rbp1 Rfc3 Rrm1 S100a9 Trip13
284	V$NERF_Q2: new ets-related factor 1a	14	14	314	802	15041	-3.34	0.0	0.25	0.0	Arl6ip6 Gtl3 Kcne3 Mgea5 Mtmr2 Pfn1 Ris2 Rps10 Sms Snrpe Srebf2 Tpd52l1 Traip Usp43
285	V$FOXO1_02: fork head box O1	18	18	310	965	14878	-3.35	0.0	0.35	0.0	4930542G03Rik 5730537D05Rik Cenpf Ect2 Hist1h2ao Igsf4a Kif20a Med8 Mmp13 Nans Nusap1 Pak1 Stard3nl Stmn1 Tera Tpd52 Tpd52l1 Zfp282
286	V$SRF_Q6: serum response factor	20	20	308	1005	14838	-3.39	0.0	0.5	0.0	Actg1 Arhgef5 Arpc4 Bag2 Eef1e1 Eif3s3 Mlp Nfe2l3 Ngfrap1 Pak1 Psmc3 Rbl1 Rpl18 Sdc1 Serpine2 Snrpd1 Spag5 Txnrd1 Usp12 Zfp7
287	V$SRF_C: serum response factor	13	13	315	520	15323	-3.39	0.0	1.25	0.28	Actg1 Arhgef5 Dna2l Eif3s3 Gpx2 Med8 Pak1 Sdc1 Snrpd1 Spag5 Tuft1 Usp12 Zfp7
288	V$MYCMAX_01: c-Myc:Max heterodimer	5	5	323	137	15706	-3.4	0.0	1.82	0.68	Kcne3 Nup93 Parva Plxnb2 Sept9
289	V$TAL1BETAE47_01: Tal-1beta:E47 heterodimer	19	19	309	880	14963	-3.41	0.0	0.78	0.04	1200008O12Rik 5430413I02Rik BC003885 Banf1 Brca1 Cks2 Ddb1 Ddx39 Galnt3 Hk1 Igsf4a Mad2l1 Mcm6 Nudcd2 Ptpn2 Rad51 Tpd52l1 Uhrf1 X99384
290	V$HNF4_01_B: Hepatocyte nuclear factor 4	10	10	318	613	15230	-3.41	0.0	0.2	0.0	3110006P09Rik 5430413I02Rik Ankrd10 Atf4 Lalba Mgea5 Mlp Rbl1 Suv39h1 Trim28
291	V$HEN1_02: HEN1	6	6	322	184	15659	-3.44	0.0	1.66	0.6	Ctbp2 Khdrbs1 Rad51ap1 Serpine2 Solt Ube2c
292	V$HNF4_01: hepatic nuclear factor 4	317	317	11	15205	638	-3.48	0.0	1.11	0.22	1200008O12Rik 1700013H19Rik 2310031L18Rik 2510010F15Rik 2600001J17Rik 2600017H08Rik 2610528M18Rik 2700084L22Rik 3110006P09Rik 4833420K19Rik 4930542G03Rik 5430413I02Rik 5730537D05Rik 5830426I05Rik 5830472H07Rik 9430059P22Rik AA545217 Acin1 Actg1 Actl6a Acvr1 Anapc5 Ankrd10 Arhgef5 Arid1a Arl6ip6 Arntl Arpc4 Arpc5 Asf1b Atf4 Aurka Aurkb B7h3 BC003236 BC003885 BC026744 Bag2 Banf1 Bcas2 Bcl9 Birc5 Bl…
293	V$HFH4_01	9	9	319	551	15292	-3.5	0.0	0.22	0.0	B7h3 D3Ertd250e Depdc1a Nutf2 Prim1 Rfc3 Rfc5 Tera Uhrf1
294	V$PAX_Q6	313	313	15	15158	685	-3.52	0.0	0.43	0.0	1200008O12Rik 1700013H19Rik 2310031L18Rik 2510010F15Rik 2600001J17Rik 2600017H08Rik 2610528M18Rik 2700084L22Rik 3110006P09Rik 4833420K19Rik 4930542G03Rik 5430413I02Rik 5730537D05Rik 5830426I05Rik 5830472H07Rik 9430059P22Rik AA545217 Acin1 Actg1 Actl6a Acvr1 Anapc5 Ankrd10 Arhgef5 Arid1a Arntl Arpc4 Arpc5 Asf1b Atf4 Aurka Aurkb B7h3 BC003236 BC003885 BC026744 Bag2 Banf1 Bcas2 Bcl9 Birc5 Blm Brca1 …
295	V$NFKB_C: NF-kappaB binding site	12	12	316	550	15293	-3.62	0.0	0.76	0.04	Birc5 D3Ertd250e Efhd2 Gtse1 Hmgb2 Kif23 Pafah1b3 Pfn1 Ptcd1 Rfc3 Sdc1 Tlr3
296	V$EVI1_06: ectopic viral integration site 1 encoded factor	6	6	322	201	15642	-3.63	0.0	1.41	0.42	Csnb Fdps Pbk Tubb5 Wbp5 Zfp282
297	V$NFMUE1_Q6	12	12	316	568	15275	-3.64	0.0	0.67	0.01	4930542G03Rik Capza1 Cdc20 Eef1e1 Hnrpl Kdelr2 Mcm5 Plxnb2 Ppm1g Rpa2 Stag1 Suv39h1
298	V$HSF_Q6	5	5	323	154	15689	-3.65	0.0	1.51	0.48	B7h3 Melk Nutf2 Pigr Rpl7a
299	V$MEF3_B: MEF-3	8	8	320	477	15366	-3.65	0.0	0.26	0.0	2510010F15Rik Cks1b Fignl1 Nutf2 Pole2 Slc25a13 Snrpd2 Tjp2
300	V$CDP_02: transcriptional repressor CDP	1	1	327	160	15683	-3.67	0.0	0.04	0.0	Msr1
301	V$FOXO3_01: fork head box O3	9	9	319	374	15469	-3.69	0.0	0.98	0.15	4930542G03Rik 5730537D05Rik Hist1h2ao Igsf4a Kif20a Nans Stmn1 Tera Tpd52
302	V$MAF_Q6	10	10	318	458	15385	-3.71	0.0	0.74	0.03	Cdc6 Fcgr1 Galnt3 Klk6 Mrpl13 Solt Trip13 Usp43 Vamp8 Zfp239
303	V$PPARA_02: PPAR-alpha:RXR-alpha heterodimer (peroxisome proliferator activated factor alpha:retinoid X receptor alpha)	10	10	318	474	15369	-3.73	0.0	0.65	0.0	Actl6a Cks1b Kif20a Kpna2 Mcm7 Nkd2 Racgap1 Slc25a13 Snrpa1 Ttk
304	V$OCT1_07: octamer factor 1	6	6	322	216	15627	-3.75	0.0	1.22	0.28	2600017H08Rik Arid1a Eif3s3 Exo1 Skp2 Snrpb
305	V$CDPCR3_01: cut-like homeodomain protein	9	9	319	396	15447	-3.75	0.0	0.83	0.04	2610528M18Rik Cdc2a Cenpf D11Moh35 Dut Kif18a Mcm3 Suv39h1 Tgif
306	V$RP58_01: 58 KDA repressor protein	9	9	319	402	15441	-3.76	0.0	0.79	0.04	Aurka Brca1 Dnmt1 Gpsm2 Klk6 Pycs Slc7a5 Socs3 X99384
307	V$OCT1_01: octamer factor 1	9	9	319	468	15375	-3.76	0.0	0.45	0.0	Anapc5 Aurkb Dnmt1 Exo1 Skp2 Snrpb Srebf2 Tdg Tera
308	V$FOXO4_02: fork head box O4	9	9	319	451	15392	-3.78	0.0	0.53	0.0	4930542G03Rik 5730537D05Rik Hist1h2ao Igsf4a Kif20a Nans Stmn1 Tera Tpd52
309	V$RSRFC4_Q2	6	6	322	364	15479	-3.81	0.0	0.27	0.0	Bub3 Mki67 Pdk3 Plk4 Sdc1 Tyro3
310	V$PPARA_01: PPAR:RXR heterodimers	1	1	327	7	15836	-3.81	0.0	1.89	0.74	Suv39h1
311	V$STAT5B_01: signal transducer and activator of transcription 5b	5	5	323	324	15519	-3.81	0.0	0.22	0.0	Ccnb2 H2afx Hmgb2 Pbk Socs3
312	V$EVI1_02: ectopic viral integration site 1 encoded factor	8	8	320	379	15464	-3.84	0.0	0.64	0.0	Csnb Dut Fdps Ris2 Shcbp1 Slc25a13 Stmn1 Zfp282
313	V$MIF1_01: MIBP-1 / RFX1 complex	2	2	326	196	15647	-3.85	0.0	0.09	0.0	Pole3 Rfc5
314	V$HEN1_01: HEN1	7	7	321	376	15467	-3.87	0.0	0.41	0.0	2700084L22Rik Ctbp2 Khdrbs1 Serpine2 Solt Tomm22 Ube2c
315	V$PBX1_02: homeo domain factor Pbx-1	6	6	322	244	15599	-3.89	0.0	0.92	0.12	2700084L22Rik Fcgr1 Lgals3 Snrpd1 Suv39h1 Tpd52l1
316	V$IRF1_01: interferon regulatory factor 1	7	7	321	350	15493	-3.89	0.0	0.53	0.0	Ngfrap1 Pfn1 Pigr Tgif Tjp2 Tuft1 Zfp239
317	V$MEIS1BHOXA9_02: Meis-1b:HOXA9 heterodimeric binding	2	2	326	191	15652	-3.91	0.0	0.1	0.0	2610528M18Rik Nusap1
318	V$FXR_Q3	4	4	324	270	15573	-3.92	0.0	0.21	0.0	Efhd2 Fcgr1 Pdk3 U2af1
319	V$MEF2_03: myogenic MADS factor MEF-2	6	6	322	316	15527	-3.95	0.0	0.45	0.0	Bub3 Gmnn Kdelr2 Pdk3 Sdc1 Snrpd1
320	V$PR_01: high affinity binding sites for progesterone receptor	5	5	323	278	15565	-4.01	0.0	0.38	0.0	Bub1b Cdca1 Rad51 Rrm1 S100a9
321	V$EGR3_01: early growth response gene 3 product	2	2	326	179	15664	-4.03	0.0	0.12	0.0	Snrpe Tfdp1
322	V$EGR2_01: Egr-2/Krox-20 early growth response gene product	3	3	325	215	15628	-4.05	0.0	0.2	0.0	Psma7 Snrpe Tfdp1
323	V$R_01: Epstein-Barr virus transcription factor R	5	5	323	234	15609	-4.06	0.0	0.63	0.0	Banf1 Mcm7 Mmp13 Plxnb2 Tomm22
324	V$PAX5_02: B-cell-specific activating protein	2	2	326	52	15791	-4.19	0.0	1.21	0.28	Sap30 Stmn1
325	V$EGR1_01: Egr-1/Krox-24/NGFI-A immediate-early gene product	3	3	325	169	15674	-4.27	0.0	0.38	0.0	Kif23 Mclc Psma7
326	V$POU3F2_02	1	1	327	109	15734	-4.35	0.0	0.11	0.0	Dnmt1
327	V$LXR_DR4_Q3	2	2	326	94	15749	-4.49	0.0	0.54	0.0	Mki67 Ptcd1
328	V$RSRFC4_01: related to serum response factor, C4	2	2	326	92	15751	-4.5	0.0	0.56	0.0	Bub3 Sdc1
329	V$GNCF_01: GCNF (germ cell nuclear factor)	2	2	326	93	15750	-4.5	0.0	0.55	0.0	Nkd2 U2af1
330	V$SREBP1_02: sterol regulatory element-binding protein 1	1	1	327	94	15749	-4.52	0.0	0.15	0.0	Ssr2
331	V$LXR_Q3	1	1	327	79	15764	-4.66	0.0	0.21	0.0	Ptcd1
332	V$EVI1_03: ectopic viral integration site 1 encoded factor	1	1	327	71	15772	-4.71	0.0	0.26	0.0	Slc7a5
333	V$POU3F2_01	1	1	327	65	15778	-4.75	0.0	0.3	0.0	Ezh2
334	V$HMEF2_Q6: myocyte enhancer factor	1	1	327	58	15785	-4.78	0.0	0.35	0.0	Bub1b
335	V$AHR_01: aryl hydrocarbon / dioxin receptor	1	1	327	42	15801	-4.79	0.0	0.53	0.0	Cdca4
336	V$STAT1_01: signal transducer and activator of transcription 1	1	1	327	49	15794	-4.8	0.0	0.44	0.0	Mcrs1
337	V$AR_02: high affinity binding sites for androgen receptor	1	1	327	54	15789	-4.8	0.0	0.39	0.0	S100a9
