# Supplementary material for: A genomic analysis of mouse models of breast cancer reveals molecular features of mouse models and relationships to human breast cancer
Source: Breast Cancer Res. 2014 Jun 5;16(3):R59. doi: 10.1186/bcr3672 (PMC4078930; doi:10.1186/bcr3672)
Supplement: Additional file 3 — Fold change values organized by mouse tumor model type comparing the mouse model to normal mammary gland. [file bcr3672-S3.zip › Additional_File_3/PyMT_vs_NMLmammary/AdditionalFile76_PyMT_vs_NMLmammary/DownregulatedGenesgather_gene_ontology_121024.txt]

#	Annotation	Total Genes With Ann	Your Genes (With Ann)	Your Genes (No Ann)	Genome (With Ann)	Genome (No Ann)	ln(Bayes factor)	neg ln(p value)	FE: neg ln(p value)	FE: neg ln(FDR)	Genes
1	GO:0007606 [6]: sensory perception of chemical stimulus	5	5	1412	1220	9992	125.73	10.41	0.0	0.0	Adcy3 Grm8 Gucy1b3 Olfr154 V1ra6
2	GO:0007608 [7]: perception of smell	4	4	1413	1173	10039	123.1	10.41	0.0	0.0	Adcy3 Grm8 Gucy1b3 Olfr154
3	GO:0007600 [5]: sensory perception	23	23	1394	1334	9878	95.05	10.41	0.0	0.0	Accn1 Adcy3 Cacna1f Cdh23 Chrnb2 Creb3 Dtnbp1 Grm8 Gucy1b3 Ndufb9 Ngfb Olfr154 Opn1mw Opn3 Penk1 Rdh5 Rpgr Rrh Slc12a7 Spnb4 Tbl1xr1 Tectb V1ra6
4	GO:0009581 [5]: detection of external stimulus	25	25	1392	1342	9870	92.1	10.41	0.0	0.0	Accn1 Adcy3 Cacna1f Cd209b Cdh23 Chrnb2 Creb3 Dtnbp1 Fech Grm8 Gucy1b3 Ndufb9 Ngfb Olfr154 Opn1mw Opn3 Penk1 Rdh5 Rpgr Rrh Slc12a7 Spnb4 Tbl1xr1 Tectb V1ra6
5	GO:0050877 [4]: neurophysiological process	39	39	1378	1468	9744	82.01	10.41	0.0	0.0	Accn1 Adcy3 Cacna1f Cdh23 Chrm4 Chrna1 Chrna7 Chrnb2 Comt Creb3 Dtnbp1 Gabra3 Gabrb2 Gabrg3 Grik5 Grm8 Gucy1b3 Hnmt Lynx1 Ndufb9 Ngfb Ntf3 Olfr154 Opn1mw Opn3 Penk1 Rdh5 Rpgr Rrh Slc12a5 Slc12a7 Slc5a7 Spnb4 Tbl1xr1 Tectb Tmod2 Tph1 V1ra6 Vamp2
6	GO:0009605 [4]: response to external stimulus	90	90	1327	2082	9130	76.93	10.41	0.0	0.0	9530051K01Rik A030005K14Rik Abcb1a Abp1 Accn1 Adcy3 Ahrr Aoah B2m C1r C2 C8a Cacna1f Calca Ccl11 Ccl24 Ccl5 Cd1d1 Cd209b Cdh23 Chrnb2 Cmkor1 Comt Creb3 Cryab Cxcl10 Cxcl11 Cxcl12 Cxcl13 Cxcl15 Cxcl2 Cxcl4 Cxcl9 Cxcr3 Dbh Defb1 Defb11 Defcr3 Dock2 Drpla Dtnbp1 Elk3 Ephx2 F8 Fech Fmod Fv1 Gadd45g Ggtla1 Grm8 Gucy1b3 Hc Hp Igh-4 Igj Il16 Kng1 Mcpt6 Mest Ndufb9 Ngfb Ninj2 Olfr154 Opn1mw Opn3 Orm1 Orm…
7	GO:0050896 [3]: response to stimulus	148	148	1269	2603	8609	65.85	10.41	0.0	0.0	9530051K01Rik A030005K14Rik Abcb1a Abp1 Accn1 Adcy3 Ahrr Aoah Aps Avil B2m Bsf3 C1qr1 C1r C2 C8a Cacna1f Calca Ccl11 Ccl24 Ccl5 Cd1d1 Cd209b Cd3e Cd7 Cdh23 Chrnb2 Cmkor1 Comt Creb3 Cryab Cxcl10 Cxcl11 Cxcl12 Cxcl13 Cxcl14 Cxcl15 Cxcl2 Cxcl4 Cxcl7 Cxcl9 Cxcr3 Dbh Defb1 Defb11 Defcr3 Dock2 Drpla Dtnbp1 Dusp10 Eda Elk3 Epas1 Ephx2 F8 Fcamr Fcgrt Fech Flt3l Fmod Fv1 Gadd45g Gbp2 Ggtla1 Gpx3 Gpx4 Gpx6…
8	GO:0007186 [6]: G-protein coupled receptor protein signaling pathway	81	81	1336	1806	9406	61.54	10.41	0.0	0.0	Adcy2 Adcy3 Admr Adra1a Adrb2 Apbb1ip Arhgap20 Bdkrb1 Calca Calcrl Ccbp2 Ccrl1 Cd97 Celsr1 Cerk Chrm4 Cish Cmkor1 Crhr2 Cxcr3 Cxcr6 Cysltr1 Cysltr2 Dgke Edg1 Edg2 Edg7 Edn1 Eltd1 F2rl2 Fzd1 Fzd4 Gabra3 Gabrb2 Gabrg3 Gnai1 Gnb4 Gng2 Gng3 Gpr109b Gpr124 Gpr146 Gpr19 Gpr35 Gpr43 Gpr50 Gpr83 Gprc5b Gprk5 Grm8 Jph2 Kcnk2 Mrgprf Nmu Nsg1 Nsg2 Olfr154 Opn1mw Opn3 Oprl1 P2ry14 P2ry2 Penk1 Ptger3 Pthr1 Ra…
9	GO:0006091 [5]: generation of precursor metabolites and energy	124	124	1293	306	10906	47.75	10.41	54.54	47.28	1500040F11Rik 1810044O22Rik 2410011G03Rik A030005K14Rik Acad10 Acadl Acadm Acads Acadvl Aco2 Acox3 Aldoa Alox12 Alox12e Aox1 Aox3 Atp5c1 Atp5k Atp5o BC019806 Cox4i1 Cox5a Cox5b Cox6a1 Cox6a2 Cox6c Cox7a1 Cox7a2 Cox8a Cox8b Cs Cyb5 Cyc1 Cyp1a1 Cyp1b1 Cyp27a1 Cyp27b1 Cyp2a12 Cyp2b10 Cyp2b9 Cyp2e1 Cyp2j6 Cyp2s1 Cyp39a1 Cyp4b1 Cyp4f15 Cyp7b1 Dao1 Dgke Dlat Dlst Eno2 Eno3 Etfa Etfb Etfdh Fa2h Fads3 Fb…
10	GO:0050874 [3]: organismal physiological process	143	143	1274	2265	8947	43.78	10.41	0.0	0.0	Accn1 Actc1 Adcy3 Adra1a Adrb2 Ank Anxa5 Aps B2m Bsf3 C1r C2 C8a Cacna1f Calca Cav1 Ccl11 Ccl24 Ccl5 Cd1d1 Cd209b Cd3e Cd7 Cdh23 Chrm4 Chrna1 Chrna7 Chrnb2 Comt Creb3 Cxcl10 Cxcl11 Cxcl12 Cxcl13 Cxcl14 Cxcl15 Cxcl2 Cxcl4 Cxcl7 Cxcl9 Dock2 Dtnbp1 Eda Edn1 Edn3 F13a1 F2rl2 F7 F8 Fcamr Fcgrt Fgf18 Fli1 Flt3l Gabra3 Gabrb2 Gabrg3 Gadd45g Gbp2 Ggtla1 Gp1bb Grik5 Grm8 Gucy1b3 H2-M10.1 H2-M3 H2-Oa Hc Hn…
11	GO:0006118 [6]: electron transport	86	86	1331	206	11006	32.62	10.41	39.42	32.85	1500040F11Rik 1810044O22Rik 2410011G03Rik A030005K14Rik Acad10 Acadl Acadm Acads Acadvl Acox3 Alox12 Alox12e Aox1 Aox3 BC019806 Cox4i1 Cox5a Cox5b Cox6a1 Cox6a2 Cox6c Cox7a1 Cox7a2 Cox8a Cox8b Cyb5 Cyc1 Cyp1a1 Cyp1b1 Cyp27a1 Cyp27b1 Cyp2a12 Cyp2b10 Cyp2b9 Cyp2e1 Cyp2j6 Cyp2s1 Cyp39a1 Cyp4b1 Cyp4f15 Cyp7b1 Dao1 Dgke Etfa Etfb Etfdh Fa2h Fads3 Fmo1 Fmo2 Fmo3 Gpd2 Greb1 Itgb7 Loxl4 Mical1 Ndufa5 Ndu…
12	GO:0007166 [5]: cell surface receptor linked signal transduction	149	149	1268	2153	9059	32.03	10.41	0.0	0.0	A030005K14Rik AI586015 Adamts5 Adcy2 Adcy3 Admr Adra1a Adrb2 Akap4 Alk Apbb1ip Aps Arhgap20 Axin2 Bdkrb1 Bmp6 Bmp8a Bsf3 Calca Calcrl Cbl Ccbp2 Ccrl1 Cd3e Cd3g Cd97 Celsr1 Cerk Chrm4 Cish Clec1b Cmkor1 Crhr2 Cspg4 Cxcr3 Cxcr6 Cysltr1 Cysltr2 Dgke Dok2 Dtx1 Dtx2 Edg1 Edg2 Edg7 Edn1 Eif4ebp1 Eltd1 Eng Epha8 F2rl2 Flt1 Flt4 Frzb Fst Fzd1 Fzd4 Gabra3 Gabrb2 Gabrg3 Gnai1 Gnb4 Gng2 Gng3 Gpr109b Gpr124 …
13	GO:0008152 [3]: metabolism	768	768	649	4834	6378	27.74	10.41	33.86	27.89	0610010D20Rik 0610038K03Rik 1110015E22Rik 1500040F11Rik 1600020H07Rik 1810044O22Rik 1810055D05Rik 2300004C15Rik 2410001H17Rik 2410011G03Rik 2810423O19Rik 4732429I09Rik 4930517K11Rik 4933430F08Rik A030005K14Rik A2bp1 AI317395 AI325464 AU041707 AV071179 Aacs Aatk Abca1 Abca2 Abcb11 Abhd4 Acad10 Acadl Acadm Acads Acadvl Acas2 Aco2 Acox3 Actl6b Acy3 Adam12 Adam23 Adamdec1 Adamts1 Adamts5 Adarb1 Adcy2…
14	GO:0007275 [2]: development	283	283	1134	1355	9857	27.43	10.41	33.77	27.89	1500003O03Rik 1700073K01Rik AI586015 Acta1 Actc1 Actg2 Alas1 Alcam Alpk3 Alx4 Ank Axin2 Bag1 Bmp10 Bmp6 Bmp8a Bsf3 Calml4 Casq1 Casq2 Cbfa2t3h Cd1d1 Cd3e Celsr1 Cish Clec3b Clp1 Cntf Col18a1 Crhr2 Crim1 Crkl Cryab Cryz Cspg4 Csrp3 Cxcl12 Cxcl13 Cxcl15 Dab1 Dach1 Dbn1 Dct Ddt Dll4 Dlx4 Dmrt2 Dnahc11 Dnmt3l Dock2 Dpysl3 Dtnbp1 Ebf1 Ebf2 Eda Edg1 Edn1 Edn3 Efnb1 Efnb2 Egfl7 Elk3 Emp3 Eng Enpep Eomes…
15	GO:0050875 [3]: cellular physiological process	1020	1020	397	6914	4298	26.28	10.41	32.45	26.8	0610010D20Rik 1110015E22Rik 1190002H23Rik 1200007B05Rik 1500040F11Rik 1700020C11Rik 1810044O22Rik 1810055D05Rik 2300004C15Rik 2400002F11Rik 2410001H17Rik 2410004N11Rik 2410011G03Rik 2810423O19Rik 4732429I09Rik 4930517K11Rik 4933430F08Rik 5730438N18Rik 8430411H09Rik 9030617O03Rik A030005K14Rik A2bp1 AI317395 AI325464 AU041707 Aacs Aatk Abca1 Abca2 Abca7 Abca8a Abcb11 Abcb1a Abcb1b Abcb4 Abcb7 Abcc…
16	GO:0048513 [3]: organ development	185	185	1232	771	10441	25.64	10.41	32.11	26.64	1500003O03Rik 1700073K01Rik AI586015 Acta1 Actc1 Actg2 Alcam Alpk3 Ank Bmp10 Bsf3 Calml4 Casq1 Casq2 Cbfa2t3h Cd1d1 Cd3e Celsr1 Clec3b Clp1 Cntf Col18a1 Crhr2 Crkl Cryab Cryz Cspg4 Csrp3 Cxcl12 Cxcl13 Cxcl15 Dab1 Dbn1 Dll4 Dock2 Dpysl3 Dtnbp1 Eda Edg1 Efnb1 Efnb2 Egfl7 Elk3 Eng Enpep Epas1 Fgf18 Fhl1 Figf Fli1 Flt1 Flt3l Fmr1 Foxd1 Fst Gab3 Gadd45g Gas7 Gcm2 Gdf11 Gja4 Gja5 Gli2 Gpc3 Gpd2 H2-Oa H…
17	GO:0009887 [4]: organogenesis	183	183	1234	767	10445	24.84	10.41	31.3	25.99	1500003O03Rik 1700073K01Rik AI586015 Acta1 Actc1 Actg2 Alcam Alpk3 Ank Bmp10 Bsf3 Calml4 Casq1 Casq2 Cbfa2t3h Cd1d1 Cd3e Celsr1 Clec3b Clp1 Cntf Col18a1 Crhr2 Crkl Cryab Cryz Cspg4 Csrp3 Cxcl12 Cxcl13 Cxcl15 Dab1 Dbn1 Dll4 Dock2 Dpysl3 Dtnbp1 Eda Edg1 Efnb1 Efnb2 Egfl7 Elk3 Eng Enpep Epas1 Fgf18 Fhl1 Figf Fli1 Flt1 Flt3l Fmr1 Foxd1 Fst Gab3 Gadd45g Gas7 Gcm2 Gdf11 Gja5 Gli2 Gpc3 Gpd2 H2-Oa Heph H…
18	GO:0009653 [3]: morphogenesis	203	203	1214	903	10309	23.29	10.41	29.7	24.51	1500003O03Rik 1700073K01Rik AI586015 Acta1 Actc1 Actg2 Alcam Alpk3 Ank Bmp10 Bsf3 Calml4 Casq1 Casq2 Cbfa2t3h Cd1d1 Cd3e Celsr1 Cish Clec3b Clp1 Cntf Col18a1 Crhr2 Crim1 Crkl Cryab Cryz Cspg4 Csrp3 Cxcl12 Cxcl13 Cxcl15 Dab1 Dbn1 Dll4 Dock2 Dpysl3 Dtnbp1 Eda Edg1 Efnb1 Efnb2 Egfl7 Elk3 Emp3 Eng Enpep Epas1 Epb4.1l2 Esm1 Fgf18 Fhl1 Figf Fli1 Flt1 Flt3l Fmr1 Foxd1 Foxj1 Fst Gab3 Gadd45g Gas7 Gcm2 Gd…
19	GO:0044237 [4]: cellular metabolism	707	707	710	4559	6653	18.45	10.41	24.43	19.43	0610010D20Rik 1110015E22Rik 1500040F11Rik 1810044O22Rik 1810055D05Rik 2300004C15Rik 2410001H17Rik 2410011G03Rik 2810423O19Rik 4732429I09Rik 4930517K11Rik 4933430F08Rik A030005K14Rik A2bp1 AI317395 AI325464 AU041707 Aacs Aatk Abca1 Abca2 Abcb11 Abhd4 Acad10 Acadl Acadm Acads Acadvl Acas2 Aco2 Acox3 Actl6b Adam12 Adam23 Adamdec1 Adamts1 Adamts5 Adarb1 Adcy2 Adcy3 Adh1 Adssl1 Aebp1 Agpat1 Agpat3 Ahr…
20	GO:0015980 [6]: energy derivation by oxidation of organic compounds	40	40	1377	76	11136	17.52	10.41	24.4	19.43	Aco2 Aldoa Cs Dlat Dlst Eno2 Eno3 Fbp2 Fh1 Gbe1 Gck Gpd2 Gyg1 Gys1 Gys2 Hibadh Hk2 Idh3a Idh3b Idh3g Mdh2 Pck1 Pcx Pdha1 Pdhb Pfkm Pgam2 Phka1 Phka2 Phkg1 Ppp1r1a Ppp1r3c Pygl Pygm Sdha Sdhb Sdhc Sdhd Slc37a4 Suclg1
21	GO:0019752 [6]: carboxylic acid metabolism	74	74	1343	239	10973	15.53	10.41	22.18	17.4	0610010D20Rik Aacs Acadl Acadm Acads Acadvl Aco2 Acox3 Aldh4a1 Aldh9a1 Alox12 Alox12e Arg2 Aspa Auh BC025519 Bcat2 Bckdhb Cav1 Cbs Cdo1 Cpt1b Cpt2 Crat Cth Cyb5 Cyp39a1 Dao1 Dci Dct Ddt Degs1 Degs2 Dlat Ech1 Echs1 Elovl3 Elovl6 Fads3 Fasn Fh1 Gfpt2 Ggtla1 Glud1 Glul Gstz1 Hadhb Hgd Hibadh Hs3st3b1 Hsd17b4 Indo Lias Lpd Ltc4s Lypla3 Mccc1 Mdh2 Mlycd Ndufab1 Nr5a2 Pcca Pck1 Pdk4 Phyh Prkag2 Prodh P…
22	GO:0006082 [5]: organic acid metabolism	74	74	1343	239	10973	15.53	10.41	22.18	17.4	0610010D20Rik Aacs Acadl Acadm Acads Acadvl Aco2 Acox3 Aldh4a1 Aldh9a1 Alox12 Alox12e Arg2 Aspa Auh BC025519 Bcat2 Bckdhb Cav1 Cbs Cdo1 Cpt1b Cpt2 Crat Cth Cyb5 Cyp39a1 Dao1 Dci Dct Ddt Degs1 Degs2 Dlat Ech1 Echs1 Elovl3 Elovl6 Fads3 Fasn Fh1 Gfpt2 Ggtla1 Glud1 Glul Gstz1 Hadhb Hgd Hibadh Hs3st3b1 Hsd17b4 Indo Lias Lpd Ltc4s Lypla3 Mccc1 Mdh2 Mlycd Ndufab1 Nr5a2 Pcca Pck1 Pdk4 Phyh Prkag2 Prodh P…
23	GO:0006936 [3]: muscle contraction	25	25	1392	31	11181	15.11	10.41	22.09	17.39	Acta1 Actc1 Actn2 Actn3 Atp2a2 Calca Casq1 Casq2 Cnn1 Myh11 Myh6 Myh7 Myom1 Myom2 Nmu Smpx Tnnc1 Tnnc2 Tnni1 Tnni2 Tnnt1 Tnnt3 Tpm1 Tpm2 Utrn
24	GO:0007517 [5]: muscle development	42	42	1375	94	11118	14.74	10.41	21.56	16.94	1500003O03Rik 1700073K01Rik Acta1 Actc1 Actg2 Calml4 Casq1 Casq2 Cryab Csrp3 Dtnbp1 Fhl1 Gpd2 Ky Lama5 Mef2c Myf6 Myh11 Myh6 Myh7 Myl1 Myl2 Myl4 Myl7 Myom1 Myom2 Pdlim3 Phka1 Phkg1 Pvalb Tagln Tbx1 Tnnc1 Tnnc2 Tnni1 Tnni2 Tnnt1 Tnnt3 Tpm1 Tpm2 Utrn Vamp5
25	GO:0007165 [4]: signal transduction	255	255	1162	2805	8407	14.32	10.41	0.0	0.0	4930422J18Rik 5830461H18Rik A030005K14Rik AI586015 Acvrinp1 Adamts5 Adcy2 Adcy3 Admr Adra1a Adrb2 Ahrr Akap4 Akt2 Alk Ank1 Apbb1ip Aps Arhgap20 Arl3 Arl4 Asb11 Asb5 Atp2a2 Axin2 Bcar3 Bdkrb1 Bmp6 Bmp8a Bsf3 C330021A05Rik Calca Calcrl Cav1 Cbl Ccbp2 Ccl11 Ccl5 Ccrl1 Cd3e Cd3g Cd97 Celsr1 Cerk Chn1 Chrm4 Cish Clec1b Cmkor1 Cntf Coro2b Crhr2 Crkl Cspg4 Cxcl15 Cxcl2 Cxcr3 Cxcr6 Cysltr1 Cysltr2 Dab1 D…
26	GO:0006631 [6]: fatty acid metabolism	38	38	1379	87	11125	12.34	10.41	19.16	14.6	Aacs Acadl Acadm Acads Acadvl Acox3 Alox12 Alox12e BC025519 Cav1 Cpt1b Cpt2 Crat Cyb5 Dci Degs1 Degs2 Ech1 Echs1 Elovl3 Elovl6 Fads3 Fasn Ggtla1 Hadhb Hsd17b4 Lpd Ltc4s Lypla3 Mlycd Ndufab1 Phyh Prkag2 Ptgds Ptges Sah Slc27a2 Ucp3
27	GO:0044262 [6]: cellular carbohydrate metabolism	50	50	1367	143	11069	11.88	10.41	18.6	14.11	Aco2 Aldoa B3galt1 B3galt3 Cs D4st1 Dlat Dlst Eno2 Eno3 Fbp2 Fh1 Gbe1 Gck Gpd2 Gyg1 Gys1 Gys2 Hibadh Hk2 Idh3a Idh3b Idh3g Itih2 Itpka Mdh2 Pck1 Pcx Pdha1 Pdhb Pfkfb3 Pfkm Pgam2 Pglyrp2 Phka1 Phka2 Phkg1 Pmm1 Pofut2 Ppp1r1a Ppp1r3c Pygl Pygm Sdha Sdhb Sdhc Sdhd Slc37a4 Suclg1 Xlkd1
28	GO:0044255 [5]: cellular lipid metabolism	75	75	1342	272	10940	11.63	10.41	18.2	13.77	AI325464 AU041707 Aacs Abca1 Abca2 Acadl Acadm Acads Acadvl Acox3 Adh1 Agpat1 Agpat3 Akr1c18 Aldh1a7 Alox12 Alox12e BC025519 Cav1 Cerk Cpt1b Cpt2 Crat Cyb5 Cyp39a1 Cyp7b1 Dci Degs1 Degs2 Dgat2 Dgke Ech1 Echs1 Elovl3 Elovl6 Fads3 Fasn Fdft1 Ggtla1 Gm2a Gpld1 Hadhb Hmgcs1 Hsd11b1 Hsd17b4 Lass4 Lipe Lpd Lpgat1 Ltc4s Lypla3 Mlycd Mogat2 Mttp Ndufab1 Nr1h3 Nr5a2 Osbpl11 Pck1 Pcx Pcyt1a Phyh Pon1 Prkag…
29	GO:0000004 [2]: biological_process unknown	64	64	1353	947	10265	11.0	10.41	0.0	0.0	1200020A08Rik 1500001H12Rik 2010004A03Rik 3110001A13Rik 4933426K21Rik AF397014 Amotl2 Antxr1 Antxr2 Arhgap24 Asb13 Atpaf2 Bloc1s1 Brp44l Butr1 Cd248 Cdr2 Chchd6 Chpt1 Clybl Cmya5 Cox6b2 Cpne2 Creld1 Ctla2a Cyfip2 Cyhr1 Cyp2c44 Cys1 Dgcr6 Drctnnb1a Emcn Gba2 Glcci1 Gpha2 Il17rc Klra20 Lace1 Lims2 Niban Pfpl Phospho1 Pi4k2a Pilrb Piwil2 Ropn1l Rspondin Rtn4ip1 Sav1 Sdccag33l Serpina3g Serpina3m Sgt…
30	GO:0006099 [8]: tricarboxylic acid cycle	14	14	1403	9	11203	11.0	10.41	18.05	13.68	Aco2 Cs Dlst Fh1 Idh3a Idh3b Idh3g Mdh2 Pdhb Sdha Sdhb Sdhc Sdhd Suclg1
31	GO:0006092 [7]: main pathways of carbohydrate metabolism	28	28	1389	53	11159	10.71	10.41	17.59	13.27	Aco2 Aldoa Cs Dlat Dlst Eno2 Eno3 Fbp2 Fh1 Gck Gpd2 Hibadh Hk2 Idh3a Idh3b Idh3g Mdh2 Pck1 Pcx Pdha1 Pdhb Pfkm Pgam2 Sdha Sdhb Sdhc Sdhd Suclg1
32	GO:0006629 [5]: lipid metabolism	86	86	1331	348	10864	9.93	10.41	16.4	12.13	1600020H07Rik AI325464 AU041707 Aacs Abca1 Abca2 Acadl Acadm Acads Acadvl Acox3 Adfp Adh1 Adpn Agpat1 Agpat3 Akr1c18 Aldh1a7 Alox12 Alox12e BC025519 Cav1 Cerk Cidea Cpt1b Cpt2 Crat Cyb5 Cyp39a1 Cyp7b1 Dci Degs1 Degs2 Dgat2 Dgke Ech1 Echs1 Elovl3 Elovl6 Fads3 Fasn Fdft1 Ggtla1 Gm2a Gpld1 Hadhb Hmgcs1 Hsd11b1 Hsd17b4 Lass4 Lipe Lpd Lpgat1 Lpin1 Lpl Lrp1 Ltc4s Lypla3 Mlycd Mogat2 Mttp Ndufab1 Nr1h3 …
33	GO:0001568 [4]: blood vessel development	28	28	1389	61	11151	8.47	10.41	15.31	11.09	Col18a1 Crhr2 Dll4 Edg1 Egfl7 Elk3 Eng Enpep Epas1 Figf Flt1 Gja4 Gja5 Id1 Lama4 Mmp19 Nrp1 Pitx2 Qk Robo4 Rtn4 Tbx1 Tek Tie1 Tnfaip2 Tnfsf12 Vegfb Vegfc
34	GO:0005975 [5]: carbohydrate metabolism	63	63	1354	234	10978	8.26	10.41	14.81	10.68	AV071179 Aco2 Aldoa Amy1 B3galt1 B3galt3 Cs Ctbs D4st1 Dlat Dlst Eno2 Eno3 Fbp2 Fh1 Galm Gbe1 Gck Gckr Gfpt2 Gpd2 Gyg1 Gys1 Gys2 Hexa Hibadh Hk2 Idh3a Idh3b Idh3g Idua Itih2 Itpka Jph2 Khk Large Mdh2 Neu3 Pck1 Pcx Pdha1 Pdhb Pfkfb3 Pfkm Pgam2 Pglyrp2 Pgm2 Phka1 Phka2 Phkg1 Pmm1 Pofut2 Ppp1r1a Ppp1r3c Pygl Pygm Sdha Sdhb Sdhc Sdhd Slc37a4 Suclg1 Xlkd1
35	GO:0001525 [6]: angiogenesis	24	24	1393	46	11166	8.23	10.41	15.11	10.94	Col18a1 Crhr2 Dll4 Edg1 Egfl7 Elk3 Eng Enpep Epas1 Figf Flt1 Id1 Mmp19 Nrp1 Pitx2 Robo4 Rtn4 Tbx1 Tek Tie1 Tnfaip2 Tnfsf12 Vegfb Vegfc
36	GO:0048514 [5]: blood vessel morphogenesis	25	25	1392	54	11158	7.1	10.41	13.95	9.86	Col18a1 Crhr2 Dll4 Edg1 Egfl7 Elk3 Eng Enpep Epas1 Figf Flt1 Id1 Mmp19 Nrp1 Pitx2 Qk Robo4 Rtn4 Tbx1 Tek Tie1 Tnfaip2 Tnfsf12 Vegfb Vegfc
37	GO:0006937 [4]: regulation of muscle contraction	11	11	1406	8	11204	6.68	10.41	13.72	9.68	Atp2a2 Calca Casq1 Casq2 Nmu Tnnc1 Tnnc2 Tnni1 Tnni2 Tnnt1 Tnnt3
38	GO:0009719 [4]: response to endogenous stimulus	2	2	1415	152	11060	6.04	9.72	0.0	0.0	Ifi204 Pmaip1
39	GO:0006259 [5]: DNA metabolism	21	21	1396	400	10812	5.67	9.31	0.0	0.0	Actl6b Baz2a Cbx7 Dnajc2 Dnase1l3 Gpx4 Hmga1 Hmga2 Il1rl1 Kcnma1 Nfia Orc2l Pdcd8 Rbms1 Recql Setdb1 Smarca1 Smarcd1 Smarcd3 Tert Tmem38b
40	GO:0006974 [5]: response to DNA damage stimulus	2	2	1415	147	11065	5.51	9.16	0.0	0.0	Ifi204 Pmaip1
41	GO:0016053 [6]: organic acid biosynthesis	19	19	1398	39	11173	4.64	8.16	11.5	7.53	0610010D20Rik Alox12 Alox12e BC025519 Cyp39a1 Degs1 Degs2 Elovl3 Elovl6 Fads3 Fasn Ggtla1 Ltc4s Mlycd Ndufab1 Prkag2 Ptgds Sah Sh3glb1
42	GO:0046394 [7]: carboxylic acid biosynthesis	19	19	1398	39	11173	4.64	8.16	11.5	7.53	0610010D20Rik Alox12 Alox12e BC025519 Cyp39a1 Degs1 Degs2 Elovl3 Elovl6 Fads3 Fasn Ggtla1 Ltc4s Mlycd Ndufab1 Prkag2 Ptgds Sah Sh3glb1
43	GO:0006968 [4]: cellular defense response	6	6	1411	198	11014	4.41	7.85	0.0	0.0	B2m Cd1d1 Dock2 Gadd45g Rel Tnfrsf4
44	GO:0044238 [4]: primary metabolism	636	636	781	4420	6792	4.38	7.85	9.97	6.17	0610010D20Rik 1600020H07Rik 1810055D05Rik 2300004C15Rik 2410001H17Rik 2810423O19Rik 4732429I09Rik 4930517K11Rik 4933430F08Rik A030005K14Rik A2bp1 AI317395 AI325464 AU041707 AV071179 Aacs Aatk Abca1 Abca2 Abcb11 Abhd4 Acad10 Acadl Acadm Acads Acadvl Aco2 Acox3 Actl6b Adam12 Adam23 Adamdec1 Adamts1 Adamts5 Adarb1 Adcy2 Adcy3 Adfp Adh1 Adpn Adssl1 Aebp1 Agpat1 Agpat3 Ak1 Akr1c18 Akt2 Aldh1a7 Aldh4a1…
45	GO:0006641 [7]: triacylglycerol metabolism	6	6	1411	1	11211	4.17	7.67	11.29	7.36	Cav1 Dgat2 Lipe Mogat2 Mttp Pck1
46	GO:0007154 [3]: cell communication	344	344	1073	3265	7947	3.95	7.47	0.0	0.0	4930422J18Rik 5830461H18Rik A030005K14Rik AI586015 Acvrinp1 Adam12 Adam23 Adamts5 Adcy2 Adcy3 Admr Adra1a Adrb2 Aebp1 Ahrr Akap4 Akt2 Alcam Alk Ank1 Aoc3 Apbb1ip Aps Arhgap20 Arl3 Arl4 Asb11 Asb5 Atp1b2 Atp2a2 Axin2 Bcar3 Bdkrb1 Bmp6 Bmp8a Bsf3 C1qr1 C330021A05Rik Cacna1f Calca Calcrl Cav1 Cbl Ccbp2 Ccl11 Ccl5 Ccrl1 Cd34 Cd36 Cd3e Cd3g Cd97 Cdh11 Cdh2 Cdh23 Cdh5 Cdh6 Celsr1 Cerk Chn1 Chrm4 Chrna1…
47	GO:0007155 [4]: cell adhesion	83	83	1334	399	10813	3.86	7.39	10.13	6.3	A030005K14Rik Adam12 Adam23 Aebp1 Alcam Aoc3 Atp1b2 C1qr1 Cd34 Cd36 Cd97 Cdh11 Cdh2 Cdh23 Cdh5 Cdh6 Celsr1 Cldn5 Clstn2 Clstn3 Col12a1 Col15a1 Col18a1 Col4a1 Col4a3 Col5a1 Col5a2 Col5a3 Col6a1 Col6a2 Crtac1 Cspg3 D7Ertd458e Dab1 Dcbld2 Dpt Eda Edg1 Efemp1 Eng Epdr2 Esam1 F8 Glycam1 Gp1bb Gpld1 Icam2 Itga7 Itgal Itgb7 Jam3 Klra7 L1cam Lama4 Lama5 Lamb1-1 Lamc1 Madcam1 Mpdz Nid1 Nid2 Ninj2 Nrp1 Pcd…
48	GO:0005977 [8]: glycogen metabolism	12	12	1405	17	11195	3.39	6.83	10.36	6.5	Gbe1 Gyg1 Gys1 Gys2 Phka1 Phka2 Phkg1 Ppp1r1a Ppp1r3c Pygl Pygm Slc37a4
49	GO:0006073 [7]: glucan metabolism	12	12	1405	17	11195	3.39	6.83	10.36	6.5	Gbe1 Gyg1 Gys1 Gys2 Phka1 Phka2 Phkg1 Ppp1r1a Ppp1r3c Pygl Pygm Slc37a4
50	GO:0016477 [5]: cell migration	32	32	1385	108	11104	3.08	6.63	9.71	5.97	Alcam Cdh2 Col18a1 Cspg4 Cxcl12 Cxcl15 D7Ertd458e Dab1 Dock2 Efnb1 Egfl7 Enpep Foxd1 Il16 Kif5c L1cam Lama4 Lama5 Nr2f1 Nr2f2 Nrp1 Pdgfb Pitx2 Robo4 Rtn4 Runx3 Sema3a Sema5a Tek Tie1 Twist1 Zfhx1b
51	GO:0006512 [8]: ubiquitin cycle	19	19	1398	338	10874	2.98	6.5	0.0	0.0	Ankib1 Birc3 Cbl Dtx1 Dtx2 Lnx2 Mid1 Rfwd2 Rnf11 Rnf14 Tbl1xr1 Tnfaip3 Trim3 Ubd Ube3b Uchl1 Usp11 Usp12 Wwp1
52	GO:0008015 [4]: circulation	13	13	1404	22	11190	2.84	6.28	9.76	5.99	Actc1 Adra1a Adrb2 Cav1 Edn1 Edn3 Fli1 Gucy1b3 Kng1 Nfe2 Npr1 Pon1 Thra
53	GO:0050789 [2]: regulation of biological process	305	305	1112	1986	9226	2.37	5.77	8.03	4.46	4732429I09Rik 4933430F08Rik Abcb11 Accn1 Actc1 Adcy2 Adcy3 Aebp1 Akt2 Als2cr19 Alx4 Angptl4 Ank Ankib1 Ankrd1 Ankrd25 Ankrd5 Apip Aps Arid3a Asb11 Asb12 Asb5 Atf5 Atp2a2 Axin2 Bag1 Baz2a Bcl2l10 Bcl2l13 Birc3 Bnip3 Bok Btbd4 Calca Card10 Casp9 Casq1 Casq2 Cav1 Cbx7 Cd1d1 Cd209b Cd3e Cd5 Cdkn2b Cdkn2c Cebpg Chml Cidec Cish Cntf Col18a1 Creb3 Crim1 Cspg4 Cxcl12 D1Ertd161e Dab1 Dach1 Dbp Ddef1 Dlx4 …
54	GO:0006112 [7]: energy reserve metabolism	12	12	1405	20	11192	2.28	5.62	9.21	5.5	Gbe1 Gyg1 Gys1 Gys2 Phka1 Phka2 Phkg1 Ppp1r1a Ppp1r3c Pygl Pygm Slc37a4
55	GO:0006633 [7]: fatty acid biosynthesis	16	16	1401	36	11176	2.21	5.56	9.05	5.37	Alox12 Alox12e BC025519 Degs1 Degs2 Elovl3 Elovl6 Fads3 Fasn Ggtla1 Ltc4s Mlycd Ndufab1 Prkag2 Ptgds Sah
56	GO:0016070 [5]: RNA metabolism	21	21	1396	347	10865	2.14	5.44	0.0	0.0	A2bp1 Adarb1 Apobec2 Auh C330012H03Rik Cpeb2 Cugbp2 Dao1 Fmr1 Htatsf1 Igf2bp3 Papolb Pcbp2 Ppargc1b Rbm28 Rbms1 Rbpms2 Rnpc2 Tfb2m Trub2 Uhmk1
57	GO:0008610 [6]: lipid biosynthesis	35	35	1382	132	11080	2.08	5.38	8.62	4.99	AI325464 AU041707 Agpat1 Agpat3 Alox12 Alox12e BC025519 Cyp39a1 Degs1 Degs2 Dgat2 Dgke Elovl3 Elovl6 Fads3 Fasn Fdft1 Ggtla1 Hmgcs1 Lass4 Lpgat1 Ltc4s Mlycd Mogat2 Ndufab1 Pck1 Pcx Pcyt1a Prkag2 Ptgds Sah Sc5d Sh3glb1 Star Stard6
58	GO:0044264 [6]: cellular polysaccharide metabolism	12	12	1405	21	11191	1.95	5.24	8.87	5.21	Gbe1 Gyg1 Gys1 Gys2 Phka1 Phka2 Phkg1 Ppp1r1a Ppp1r3c Pygl Pygm Slc37a4
59	GO:0006793 [5]: phosphorus metabolism	95	95	1322	516	10696	1.44	4.69	7.53	4.13	2410001H17Rik 2810423O19Rik Aatk Acad10 Akt2 Alk Alpk3 Atp5c1 Atp5k Atp5o Camk2b Camk2d Camk2g Camkk1 Cntf Cyc1 Dapk2 Dm15 Dusp1 Dusp10 Dusp13 Epha8 Flt1 Flt4 Frap1 Gprk5 Gprk6 Hipk1 Igf1r Limk1 Lrrk2 Map2k4 Map3k12 Map4k2 Mapk10 Mapk12 Mark1 Mast2 Mertk Mknk2 Mos Mst1r Ndufb9 Ndufs3 Ndufs7 Ndufv1 Nek7 Nek9 Npr1 Pace4 Pdgfa Pdgfb Pdgfrb Pdk4 Pftk1 Phkg1 Pik3ca Pim1 Pim3 Pink1 Plk3 Ppm1a Ppm1b Prk…
60	GO:0006796 [6]: phosphate metabolism	95	95	1322	516	10696	1.44	4.69	7.53	4.13	2410001H17Rik 2810423O19Rik Aatk Acad10 Akt2 Alk Alpk3 Atp5c1 Atp5k Atp5o Camk2b Camk2d Camk2g Camkk1 Cntf Cyc1 Dapk2 Dm15 Dusp1 Dusp10 Dusp13 Epha8 Flt1 Flt4 Frap1 Gprk5 Gprk6 Hipk1 Igf1r Limk1 Lrrk2 Map2k4 Map3k12 Map4k2 Mapk10 Mapk12 Mark1 Mast2 Mertk Mknk2 Mos Mst1r Ndufb9 Ndufs3 Ndufs7 Ndufv1 Nek7 Nek9 Npr1 Pace4 Pdgfa Pdgfb Pdgfrb Pdk4 Pftk1 Phkg1 Pik3ca Pim1 Pim3 Pink1 Plk3 Ppm1a Ppm1b Prk…
61	GO:0007389 [3]: pattern specification	29	29	1388	105	11107	1.35	4.64	7.94	4.39	Axin2 Dnahc11 Edn1 Efnb1 Flt1 Foxj1 Fst Hoxa1 Hoxa2 Hoxa3 Hoxa4 Hoxa7 Hoxa9 Hoxb3 Hoxb5 Hoxc6 Hoxc8 Hoxc9 Hoxd4 Hoxd8 Hoxd9 Meox2 Notch2 Pace4 Pcdh8 Pitx2 Rfx3 Tbx1 Tbx18
62	GO:0005976 [5]: polysaccharide metabolism	12	12	1405	23	11189	1.33	4.6	8.22	4.62	Gbe1 Gyg1 Gys1 Gys2 Phka1 Phka2 Phkg1 Ppp1r1a Ppp1r3c Pygl Pygm Slc37a4
63	GO:0006950 [4]: response to stress	63	63	1354	744	10468	1.33	4.6	0.0	0.0	A030005K14Rik Avil B2m C1r C2 C8a Calca Ccl11 Ccl24 Ccl5 Cd1d1 Cryab Cxcl10 Cxcl11 Cxcl13 Cxcl15 Cxcl2 Cxcl9 Dbh Defb1 Defcr3 Dock2 Dusp10 Elk3 Epas1 F8 Fv1 Gadd45g Ggtla1 Gpx3 Gpx4 Gpx6 Gpx7 Hc Hp Hspa14 Hspb3 Ifi204 Igh-4 Igj Il16 Kng1 Mcpt6 Msra Ninj2 Orm1 Orm2 Penk1 Pirb Pmaip1 Prkag2 Ptger3 Rel Repin1 Serpina1a Serping1 Smpd3 Sod3 Stab1 Tnfrsf4 Tpo Trpv4 Ucp3
64	GO:0016051 [6]: carbohydrate biosynthesis	16	16	1401	41	11171	1.08	4.31	7.87	4.35	B3galt1 B3galt3 D4st1 Fbp2 Gbe1 Gfpt2 Gpd2 Gyg1 Gys1 Gys2 Large Pck1 Pcx Phkg1 Pmm1 Ppp1r3c
65	GO:0009310 [6]: amine catabolism	14	14	1403	33	11179	0.89	4.16	7.71	4.21	Aldh4a1 Arg2 Aspa Auh Bcat2 Bckdhb Cdo1 Comt Dio2 Gstz1 Hgd Indo Mccc1 Prodh
66	GO:0050791 [3]: regulation of physiological process	271	271	1146	1789	9423	0.86	4.1	6.46	3.26	4732429I09Rik 4933430F08Rik Abcb11 Accn1 Actc1 Aebp1 Als2cr19 Alx4 Angptl4 Ank Ankib1 Ankrd1 Ankrd25 Ankrd5 Apip Aps Arid3a Asb11 Asb12 Asb5 Atf5 Atp2a2 Bag1 Baz2a Bcl2l10 Bcl2l13 Birc3 Bnip3 Bok Btbd4 Calca Card10 Casp9 Casq1 Casq2 Cav1 Cbx7 Cd1d1 Cd209b Cd3e Cd5 Cdkn2b Cdkn2c Cebpg Cidec Cntf Col18a1 Creb3 Cxcl12 D1Ertd161e Dach1 Dbp Ddef1 Dlx4 Dmrt2 Dpf3 Drap1 E2f6 Ebf1 Ebf2 Eda Edn1 Edn3 Eef1…
67	GO:0006396 [6]: RNA processing	18	18	1399	293	10919	0.8	4.04	0.0	0.0	A2bp1 Adarb1 Apobec2 C330012H03Rik Cpeb2 Cugbp2 Fmr1 Htatsf1 Igf2bp3 Papolb Pcbp2 Ppargc1b Rbm28 Rbms1 Rbpms2 Rnpc2 Trub2 Uhmk1
68	GO:0006811 [5]: ion transport	87	87	1330	478	10734	0.64	3.9	6.7	3.46	2410004N11Rik Abcc9 Accn1 Ank Atp1a3 Atp1b2 Atp1b4 Atp2a2 Atp5c1 Atp5j2 Atp5k Atp5o B430218L07Rik C80638 Cacna1d Cacna1f Cacna1g Cacna1s Cacna2d1 Camk2b Camk2d Camk2g Chrna1 Chrna7 Chrnb2 Clca3 Clcn1 Clic4 Col12a1 Col18a1 Col4a1 Col6a1 Col6a2 Cyp27b1 Eda Fcna Fxyd1 Fxyd4 Gabra3 Gabrb2 Gabrg3 Grik5 Heph Kcna1 Kcna5 Kcna7 Kcnb1 Kcne4 Kcnh1 Kcnj11 Kcnj8 Kcnk2 Kcnma1 Kcnmb1 Kcnmb4 Marco P2rx5 Pkd2l2 …
69	GO:0006066 [5]: alcohol metabolism	33	33	1384	134	11078	0.62	3.9	7.11	3.81	1110015E22Rik Abca1 Abca2 Aldoa Comt Cyp39a1 Cyp7b1 Dbh Dlat Eno2 Eno3 Fbp2 Fdft1 Gck Gpd2 Hibadh Hk2 Hmgcs1 Itpka Lipe Pck1 Pcx Pdha1 Pdhb Pfkfb3 Pfkm Pgam2 Pmm1 Pofut2 Pon1 Prkag2 Sc5d Slc37a4
70	GO:0006928 [4]: cell motility	33	33	1384	134	11078	0.62	3.9	7.11	3.81	Alcam Cdh2 Col18a1 Cspg4 Cxcl12 Cxcl15 D7Ertd458e Dab1 Dnahc11 Dock2 Efnb1 Egfl7 Enpep Foxd1 Il16 Kif5c L1cam Lama4 Lama5 Nr2f1 Nr2f2 Nrp1 Pdgfb Pitx2 Robo4 Rtn4 Runx3 Sema3a Sema5a Tek Tie1 Twist1 Zfhx1b
71	GO:0051234 [4]: establishment of localization	245	245	1172	1611	9601	0.48	3.73	6.09	2.98	1200007B05Rik 2300004C15Rik 2410004N11Rik 5730438N18Rik 8430411H09Rik 9030617O03Rik AI317395 Abca1 Abca2 Abca7 Abca8a Abcb11 Abcb1a Abcb1b Abcb4 Abcb7 Abcc1 Abcc5 Abcc9 Abcg3 Abcg4 Abp1 Accn1 Adfp Ank Ap1m1 Ap2a1 Aps Aqp1 Aqp3 Aqp4 Aqp7 Arfl4 Arhgap17 Arl4 Atp1a3 Atp1b2 Atp1b4 Atp2a2 Atp5c1 Atp5j2 Atp5k Atp5o B430110G05Rik B430218L07Rik Bcap29 C80638 Cacna1d Cacna1f Cacna1g Cacna1s Cacna2d1 Camk2…
72	GO:0005978 [8]: glycogen biosynthesis	6	6	1411	5	11207	0.46	3.68	7.5	4.13	Gbe1 Gyg1 Gys1 Gys2 Phkg1 Ppp1r3c
73	GO:0006638 [6]: neutral lipid metabolism	6	6	1411	5	11207	0.46	3.68	7.5	4.13	Cav1 Dgat2 Lipe Mogat2 Mttp Pck1
74	GO:0006639 [6]: acylglycerol metabolism	6	6	1411	5	11207	0.46	3.68	7.5	4.13	Cav1 Dgat2 Lipe Mogat2 Mttp Pck1
75	GO:0009250 [7]: glucan biosynthesis	6	6	1411	5	11207	0.46	3.68	7.5	4.13	Gbe1 Gyg1 Gys1 Gys2 Phkg1 Ppp1r3c
76	GO:0007242 [5]: intracellular signaling cascade	100	100	1317	571	10641	0.42	3.68	6.41	3.22	4930422J18Rik 5830461H18Rik AI586015 Acvrinp1 Adcy2 Adcy3 Akt2 Aps Arl3 Arl4 Asb11 Asb5 Atp2a2 Bcar3 Bsf3 C330021A05Rik Cav1 Cd3e Cerk Chn1 Cish Cntf Crkl Cspg4 Dab1 Dgke Dock2 Dok2 Dscr1 Dscr1l1 Dusp10 Edg1 Gadd45b Gadd45g Gem Gng3 Grasp Grb14 Gucy1a3 Gucy1b3 Irak1bp1 Itsn1 Jph2 Kifap3 Kras Ldb3 Lnx2 Map2k4 Mapk8ip3 Mast2 Mpp2 Mpp3 Mras Nkiras1 Npr1 Nrgn Pclo Pdlim3 Plcb1 Plcl2 Plek Prkcc Prkcm …
77	GO:0006941 [4]: striated muscle contraction	7	7	1410	8	11204	0.37	3.62	7.37	4.02	Casq2 Myh11 Myh6 Myh7 Myom1 Myom2 Smpx
78	GO:0006810 [4]: transport	244	244	1173	1609	9603	0.35	3.58	5.93	2.88	1200007B05Rik 2300004C15Rik 2410004N11Rik 5730438N18Rik 8430411H09Rik 9030617O03Rik AI317395 Abca1 Abca2 Abca7 Abca8a Abcb11 Abcb1a Abcb1b Abcb4 Abcb7 Abcc1 Abcc5 Abcc9 Abcg3 Abcg4 Abp1 Accn1 Adfp Ank Ap1m1 Ap2a1 Aps Aqp1 Aqp3 Aqp4 Aqp7 Arfl4 Arhgap17 Arl4 Atp1a3 Atp1b2 Atp1b4 Atp2a2 Atp5c1 Atp5j2 Atp5k Atp5o B430110G05Rik B430218L07Rik Bcap29 C80638 Cacna1d Cacna1f Cacna1g Cacna1s Cacna2d1 Camk2…
79	GO:0016310 [7]: phosphorylation	79	79	1338	431	10781	0.29	3.52	6.37	3.2	2410001H17Rik Aatk Acad10 Akt2 Alk Alpk3 Atp5c1 Atp5k Atp5o Camk2b Camk2d Camk2g Camkk1 Cntf Cyc1 Dapk2 Dm15 Epha8 Flt1 Flt4 Frap1 Gprk5 Gprk6 Hipk1 Igf1r Limk1 Lrrk2 Map2k4 Map3k12 Map4k2 Mapk10 Mapk12 Mark1 Mast2 Mertk Mknk2 Mos Mst1r Ndufb9 Ndufs3 Ndufs7 Ndufv1 Nek7 Nek9 Npr1 Pace4 Pdgfa Pdgfb Pdgfrb Pdk4 Pftk1 Phkg1 Pik3ca Pim1 Pim3 Pink1 Plk3 Prkar1b Prkcc Prkcm Prkg2 Ptk6 Rab32 Rapgef3 Ripk…
80	GO:0051179 [3]: localization	246	246	1171	1627	9585	0.26	3.52	5.84	2.85	1200007B05Rik 2300004C15Rik 2410004N11Rik 5730438N18Rik 8430411H09Rik 9030617O03Rik AI317395 Abca1 Abca2 Abca7 Abca8a Abcb11 Abcb1a Abcb1b Abcb4 Abcb7 Abcc1 Abcc5 Abcc9 Abcg3 Abcg4 Abp1 Accn1 Adfp Akap4 Ank Ap1m1 Ap2a1 Aps Aqp1 Aqp3 Aqp4 Aqp7 Arfl4 Arhgap17 Arl4 Atp1a3 Atp1b2 Atp1b4 Atp2a2 Atp5c1 Atp5j2 Atp5k Atp5o B430110G05Rik B430218L07Rik Bcap29 C80638 Cacna1d Cacna1f Cacna1g Cacna1s Cacna2d1…
81	GO:0009063 [7]: amino acid catabolism	12	12	1405	27	11185	0.26	3.52	7.1	3.81	Aldh4a1 Arg2 Aspa Auh Bcat2 Bckdhb Cdo1 Gstz1 Hgd Indo Mccc1 Prodh
82	GO:0043207 [5]: response to external biotic stimulus	41	41	1376	511	10701	0.22	3.47	0.0	0.0	B2m C1r C2 C8a Calca Ccl11 Ccl24 Ccl5 Cd1d1 Cd209b Cxcl10 Cxcl11 Cxcl13 Cxcl15 Cxcl2 Cxcl9 Defb1 Defb11 Defcr3 Dock2 F8 Fv1 Gadd45g Ggtla1 Hc Hp Igh-4 Igj Il16 Kng1 Mcpt6 Orm1 Orm2 Pirb Ptger3 Rel Repin1 Serpina1a Serping1 Stab1 Tnfrsf4
83	GO:0043283 [4]: biopolymer metabolism	119	119	1298	1206	10006	0.02	0.0	0.0	0.0	A2bp1 AI317395 Abhd4 Acad10 Actl6b Adam12 Adam23 Adamdec1 Adamts1 Adamts5 Adarb1 Aebp1 Apobec2 Arhgef10 Auh Baz2a C1r C1s C2 C330012H03Rik Capn2 Capn8 Casp9 Cbx7 Col6a1 Cpa3 Cpeb2 Ctsb Ctse Ctsw Cugbp2 Dao1 Dnahc11 Dnajc2 Dnase1l3 Dpep1 Dpp7 Enpep Eps8 F7 Fap Fmr1 Gbe1 Gpr50 Gpx4 Gyg1 Gys1 Gys2 Gzmm Hgf Hmga1 Hmga2 Hp Hspa14 Htatsf1 Htra3 Igf2bp3 Il1rl1 Immp2l Kcnma1 Mcpt5 Mcpt6 Mcpt7 Mest Mme Mm…
84	GO:0000279 [6]: M phase	5	5	1412	134	11078	-0.02	0.0	0.0	0.0	Meig1 Nek9 Prm2 Rgs14 Sycp3
85	GO:0044248 [5]: cellular catabolism	98	98	1319	568	10644	-0.05	0.0	5.91	2.88	AI317395 Abhd4 Acad10 Adam12 Adam23 Adamdec1 Adamts1 Adamts5 Aebp1 Aldh4a1 Aldoa Arg2 Arhgef10 Aspa Auh Bcat2 Bckdhb C1r C1s C2 Capn2 Capn8 Casp9 Cdo1 Col6a1 Comt Cpa3 Ctsb Ctse Ctsw Cyp39a1 Dbh Dio2 Dlat Dnahc11 Dnase1l3 Dpep1 Dpp7 Eno2 Eno3 Enpep Ephx2 Eps8 F7 Fap Gck Gpr50 Gstz1 Gzmm Hgd Hgf Hibadh Hk2 Hp Hspa14 Htra3 Immp2l Indo Lipe Mccc1 Mcpt5 Mcpt6 Mcpt7 Mest Mme Mmp10 Mmp11 Mmp19 Mmp23 Nr…
86	GO:0046486 [6]: glycerolipid metabolism	6	6	1411	6	11206	-0.12	0.0	6.91	3.65	Cav1 Dgat2 Lipe Mogat2 Mttp Pck1
87	GO:0006662 [5]: glycerol ether metabolism	6	6	1411	6	11206	-0.12	0.0	6.91	3.65	Cav1 Dgat2 Lipe Mogat2 Mttp Pck1
88	GO:0009613 [5]: response to pest, pathogen or parasite	39	39	1378	477	10735	-0.41	0.0	0.0	0.0	B2m C1r C2 C8a Calca Ccl11 Ccl24 Ccl5 Cd1d1 Cxcl10 Cxcl11 Cxcl13 Cxcl15 Cxcl2 Cxcl9 Defb1 Defcr3 Dock2 F8 Fv1 Gadd45g Ggtla1 Hc Hp Igh-4 Igj Il16 Kng1 Mcpt6 Orm1 Orm2 Pirb Ptger3 Rel Repin1 Serpina1a Serping1 Stab1 Tnfrsf4
89	GO:0019432 [8]: triacylglycerol biosynthesis	3	3	1414	0	11212	-0.58	0.0	6.56	3.34	Dgat2 Mogat2 Pck1
90	GO:0030001 [7]: metal ion transport	49	49	1368	249	10963	-0.65	0.0	5.57	2.64	2410004N11Rik Abcc9 Accn1 Atp1a3 Atp1b2 Atp1b4 Atp2a2 B430218L07Rik Cacna1d Cacna1f Cacna1g Cacna1s Camk2b Camk2d Camk2g Cyp27b1 Grik5 Heph Kcna1 Kcna5 Kcna7 Kcnb1 Kcne4 Kcnh1 Kcnj11 Kcnj8 Kcnk2 Kcnma1 Kcnmb1 Kcnmb4 Pln Scn3b Scn5a Scnn1a Sfxn4 Slc11a1 Slc12a4 Slc12a5 Slc12a7 Slc22a4 Slc23a1 Slc24a3 Slc39a13 Slc5a5 Slc5a6 Slc5a7 Trpc1 Trpc6 Trpv6
91	GO:0019318 [7]: hexose metabolism	20	20	1397	72	11140	-0.66	0.0	5.94	2.88	Aldoa Dlat Eno2 Eno3 Fbp2 Gck Gpd2 Hibadh Hk2 Itpka Pck1 Pcx Pdha1 Pdhb Pfkfb3 Pfkm Pgam2 Pmm1 Pofut2 Slc37a4
92	GO:0006790 [5]: sulfur metabolism	13	13	1404	36	11176	-0.7	0.0	6.07	2.98	Acas2 Cbs Cdo1 Cth D4st1 Ggtla1 Gstk1 Hs3st3b1 Mocs2 Pcca Sepp1 Sult1c1 Txnrd3
93	GO:0030154 [3]: cell differentiation	53	53	1364	277	10935	-0.76	0.0	5.42	2.56	AI586015 Bag1 Bmp6 Bsf3 Cbfa2t3h Cd1d1 Cd3e Cntf Col18a1 Dll4 Dock2 Eda Edn3 Fhl1 Flt3l Fst Gab3 Gadd45b Gadd45g Gata2 H2-Oa Heph Hoxb5 Il11ra1 Il7 Kras Lgals1 Madcam1 Mlf1 Myf6 Ndrg2 Nfam1 Notch2 Ntf3 Ntrk3 Pappa Pax8 Pirb Prm2 Pthlh Qk Rpgr Runx3 Sox2 Tal1 Tbx1 Tbx6 Tgfbr2 Tnfsf11 Twist1 Twist2 Wnt7b Zap70
94	GO:0000280 [7]: nuclear division	5	5	1412	125	11087	-0.76	0.0	0.0	0.0	Meig1 Nek9 Prm2 Rgs14 Sycp3
95	GO:0051276 [6]: chromosome organization and biogenesis	14	14	1403	225	10987	-0.77	0.0	0.0	0.0	Actl6b Baz2a Cbx7 Gpx4 Hmga1 Hmga2 Prm2 Setdb1 Smarca1 Smarcd1 Smarcd3 Tert Tmem38b Trub2
96	GO:0030044 [7]: actin filament stabilization	4	4	1413	2	11210	-0.85	0.0	6.23	3.11	Gsn Tmod1 Tmod2 Tmod4
97	GO:0051016 [8]: barbed-end actin filament capping	4	4	1413	2	11210	-0.85	0.0	6.23	3.11	Gsn Tmod1 Tmod2 Tmod4
98	GO:0009081 [7]: branched chain family amino acid metabolism	4	4	1413	2	11210	-0.85	0.0	6.23	3.11	Auh Bcat2 Hibadh Mccc1
99	GO:0009056 [4]: catabolism	105	105	1312	638	10574	-0.86	0.0	4.99	2.28	AI317395 Abhd4 Acad10 Adam12 Adam23 Adamdec1 Adamts1 Adamts5 Adpn Aebp1 Aldh4a1 Aldoa Arg2 Arhgef10 Aspa Auh Bcat2 Bckdhb C1r C1s C2 Capn2 Capn8 Casp9 Cdo1 Col6a1 Comt Cpa3 Ctsb Ctse Ctsw Cyp39a1 Dbh Dio2 Dlat Dnahc11 Dnase1l3 Dpep1 Dpp7 Eno2 Eno3 Enpep Ephx2 Eps8 F7 Fap Gck Gpr50 Gstz1 Gzmm Hgd Hgf Hibadh Hk2 Hp Hspa14 Htra3 Immp2l Indo Lipe Lpl Mccc1 Mcpt5 Mcpt6 Mcpt7 Mest Mme Mmp10 Mmp11 Mmp19…
100	GO:0006399 [6]: tRNA metabolism	1	1	1416	70	11142	-0.86	0.0	0.0	0.0	Dao1
101	GO:0016052 [6]: carbohydrate catabolism	13	13	1404	37	11175	-0.87	0.0	5.88	2.88	Aldoa Dlat Eno2 Eno3 Gck Hibadh Hk2 Pdha1 Pdhb Pfkm Pgam2 Pglyrp2 Xlkd1
102	GO:0044275 [7]: cellular carbohydrate catabolism	13	13	1404	37	11175	-0.87	0.0	5.88	2.88	Aldoa Dlat Eno2 Eno3 Gck Hibadh Hk2 Pdha1 Pdhb Pfkm Pgam2 Pglyrp2 Xlkd1
103	GO:0050878 [4]: regulation of body fluids	13	13	1404	37	11175	-0.87	0.0	5.88	2.88	Anxa5 F13a1 F2rl2 F7 F8 Gp1bb Kng1 Nfe2 Procr Ptger3 Serping1 Tfpi Thbd
104	GO:0006468 [8]: protein amino acid phosphorylation	70	70	1347	394	10818	-0.89	0.0	5.15	2.42	2410001H17Rik Aatk Acad10 Akt2 Alk Alpk3 Camk2b Camk2d Camk2g Camkk1 Cntf Dapk2 Dm15 Epha8 Flt1 Flt4 Frap1 Gprk5 Gprk6 Hipk1 Igf1r Limk1 Lrrk2 Map2k4 Map3k12 Map4k2 Mapk10 Mapk12 Mark1 Mast2 Mertk Mknk2 Mos Mst1r Nek7 Nek9 Npr1 Pace4 Pdgfa Pdgfb Pdgfrb Pdk4 Pftk1 Phkg1 Pik3ca Pim1 Pim3 Pink1 Plk3 Prkar1b Prkcc Prkcm Prkg2 Ptk6 Rab32 Rapgef3 Ripk3 Rps6ka2 Ryk Sgk3 Snrk Srms Stc1 Stk17b Tek Tgfbr2 …
105	GO:0005996 [6]: monosaccharide metabolism	20	20	1397	74	11138	-0.91	0.0	5.68	2.71	Aldoa Dlat Eno2 Eno3 Fbp2 Gck Gpd2 Hibadh Hk2 Itpka Pck1 Pcx Pdha1 Pdhb Pfkfb3 Pfkm Pgam2 Pmm1 Pofut2 Slc37a4
106	GO:0040007 [3]: growth	21	21	1396	80	11132	-0.95	0.0	5.61	2.65	Bmp10 Bmp6 Bmp8a Cish Crim1 Emp3 Esm1 Fhl1 Gdf11 Gpc3 Htra3 Igfbp4 Igfbp6 Igfbp7 Lama4 Lama5 Ninj2 Prss11 Sepp1 Setdb1 Tkt
107	GO:0007001 [7]: chromosome organization and biogenesis (sensu Eukaryota)	14	14	1403	220	10992	-1.06	0.0	0.0	0.0	Actl6b Baz2a Cbx7 Gpx4 Hmga1 Hmga2 Prm2 Setdb1 Smarca1 Smarcd1 Smarcd3 Tert Tmem38b Trub2
108	GO:0009987 [2]: cellular process	1212	1212	205	9327	1885	-1.1	0.0	4.35	1.81	0610010D20Rik 1110015E22Rik 1190002H23Rik 1200007B05Rik 1500040F11Rik 1700020C11Rik 1810044O22Rik 1810055D05Rik 2300004C15Rik 2400002F11Rik 2410001H17Rik 2410004N11Rik 2410011G03Rik 2810423O19Rik 4732429I09Rik 4930422J18Rik 4930517K11Rik 4933430F08Rik 5730438N18Rik 5830461H18Rik 8430411H09Rik 9030617O03Rik A030005K14Rik A2bp1 AI317395 AI325464 AI586015 AU041707 Aacs Aatk Abca1 Abca2 Abca7 Abca8a …
109	GO:0007599 [5]: hemostasis	12	12	1405	34	11178	-1.22	0.0	5.55	2.64	Anxa5 F13a1 F2rl2 F7 F8 Gp1bb Kng1 Nfe2 Procr Serping1 Tfpi Thbd
110	GO:0008380 [7]: RNA splicing	11	11	1406	186	11026	-1.23	0.0	0.0	0.0	A2bp1 C330012H03Rik Cpeb2 Cugbp2 Htatsf1 Igf2bp3 Ppargc1b Rbm28 Rbpms2 Rnpc2 Uhmk1
111	GO:0006519 [5]: amino acid and derivative metabolism	32	32	1385	149	11063	-1.24	0.0	5.11	2.39	0610010D20Rik Aldh4a1 Aldh9a1 Arg2 Aspa Auh Bcat2 Bckdhb Cbs Cdo1 Ckm Ckmt2 Comt Cth Dao1 Dbh Dct Ddt Dio2 Gfpt2 Glud1 Glul Gstz1 Hgd Hibadh Hs3st3b1 Indo Mccc1 P4ha1 P4ha2 Prodh Tph1
112	GO:0006397 [7]: mRNA processing	15	15	1402	227	10985	-1.25	0.0	0.0	0.0	A2bp1 Adarb1 Apobec2 C330012H03Rik Cpeb2 Cugbp2 Fmr1 Htatsf1 Igf2bp3 Papolb Ppargc1b Rbm28 Rbpms2 Rnpc2 Uhmk1
113	GO:0030334 [6]: regulation of cell migration	10	10	1407	25	11187	-1.3	0.0	5.51	2.64	Col18a1 Cxcl12 Egfl7 Lama4 Lama5 Pitx2 Robo4 Rtn4 Tek Tie1
114	GO:0051270 [5]: regulation of cell motility	10	10	1407	25	11187	-1.3	0.0	5.51	2.64	Col18a1 Cxcl12 Egfl7 Lama4 Lama5 Pitx2 Robo4 Rtn4 Tek Tie1
115	GO:0006096 [8]: glycolysis	10	10	1407	25	11187	-1.3	0.0	5.51	2.64	Aldoa Dlat Eno2 Eno3 Gck Hk2 Pdha1 Pdhb Pfkm Pgam2
116	GO:0016071 [6]: mRNA metabolism	16	16	1401	236	10976	-1.31	0.0	0.0	0.0	A2bp1 Adarb1 Apobec2 Auh C330012H03Rik Cpeb2 Cugbp2 Fmr1 Htatsf1 Igf2bp3 Papolb Ppargc1b Rbm28 Rbpms2 Rnpc2 Uhmk1
117	GO:0000910 [5]: cytokinesis	4	4	1413	106	11106	-1.32	0.0	0.0	0.0	Als2cr19 Ccnd2 Nek9 Sept4
118	GO:0006139 [5]: nucleobase, nucleoside, nucleotide and nucleic acid metabolism	243	243	1174	2184	9028	-1.36	0.0	0.02	0.0	4732429I09Rik 4933430F08Rik A2bp1 Abcb11 Actl6b Adarb1 Adcy2 Adcy3 Adssl1 Aebp1 Ak1 Allc Als2cr19 Alx4 Ankib1 Ankrd1 Ankrd25 Ankrd5 Apobec2 Aprt Arid3a Asb11 Asb12 Asb5 Atf5 Atp5c1 Atp5j2 Atp5k Atp5o Auh Baz2a Btbd4 C330012H03Rik Cbx7 Cdkn2b Cdkn2c Cebpg Cpeb2 Creb3 Cugbp2 D1Ertd161e Dach1 Dao1 Dbp Ddef1 Dlx4 Dmrt2 Dnajc2 Dnase1l3 Dnmt3l Dpf3 Drap1 E2f6 Ebf1 Ebf2 Egr4 Elk1 Elk3 Elk4 Elys Enpp2 Eo…
119	GO:0006006 [8]: glucose metabolism	16	16	1401	56	11156	-1.41	0.0	5.23	2.47	Aldoa Dlat Eno2 Eno3 Fbp2 Gck Gpd2 Hibadh Hk2 Pck1 Pcx Pdha1 Pdhb Pfkm Pgam2 Slc37a4
120	GO:0043284 [5]: biopolymer biosynthesis	6	6	1411	9	11203	-1.45	0.0	5.51	2.64	Gbe1 Gyg1 Gys1 Gys2 Phkg1 Ppp1r3c
121	GO:0000271 [6]: polysaccharide biosynthesis	6	6	1411	9	11203	-1.45	0.0	5.51	2.64	Gbe1 Gyg1 Gys1 Gys2 Phkg1 Ppp1r3c
122	GO:0000375 [8]: RNA splicing, via transesterification reactions	11	11	1406	182	11030	-1.47	0.0	0.0	0.0	A2bp1 C330012H03Rik Cpeb2 Cugbp2 Htatsf1 Igf2bp3 Ppargc1b Rbm28 Rbpms2 Rnpc2 Uhmk1
123	GO:0000377 [9]: RNA splicing, via transesterification reactions with bulged adenosine as nucleophile	11	11	1406	182	11030	-1.47	0.0	0.0	0.0	A2bp1 C330012H03Rik Cpeb2 Cugbp2 Htatsf1 Igf2bp3 Ppargc1b Rbm28 Rbpms2 Rnpc2 Uhmk1
124	GO:0000398 [8]: nuclear mRNA splicing, via spliceosome	11	11	1406	182	11030	-1.47	0.0	0.0	0.0	A2bp1 C330012H03Rik Cpeb2 Cugbp2 Htatsf1 Igf2bp3 Ppargc1b Rbm28 Rbpms2 Rnpc2 Uhmk1
125	GO:0043170 [4]: macromolecule metabolism	309	309	1108	2187	9025	-1.48	0.0	3.78	1.44	1810055D05Rik 2300004C15Rik 2410001H17Rik 2810423O19Rik 4930517K11Rik A030005K14Rik AI317395 AV071179 Aatk Abca1 Abhd4 Acad10 Aco2 Adam12 Adam23 Adamdec1 Adamts1 Adamts5 Aebp1 Akt2 Aldoa Alk Alpk3 Amy1 Angptl2 Ankib1 Ap2a1 Apba2bp Arhgef10 Art1 Art3 Auh B3galt1 B3galt3 B3gnt1 Bag1 Birc3 C1r C1s C2 C330021A05Rik Cabc1 Camk2b Camk2d Camk2g Camkk1 Capn2 Capn8 Casp9 Cav1 Cbl Cd1d1 Cd209b Cntf Col6a1 …
126	GO:0019320 [8]: hexose catabolism	11	11	1406	31	11181	-1.55	0.0	5.21	2.47	Aldoa Dlat Eno2 Eno3 Gck Hibadh Hk2 Pdha1 Pdhb Pfkm Pgam2
127	GO:0046164 [6]: alcohol catabolism	11	11	1406	31	11181	-1.55	0.0	5.21	2.47	Aldoa Dlat Eno2 Eno3 Gck Hibadh Hk2 Pdha1 Pdhb Pfkm Pgam2
128	GO:0046365 [7]: monosaccharide catabolism	11	11	1406	31	11181	-1.55	0.0	5.21	2.47	Aldoa Dlat Eno2 Eno3 Gck Hibadh Hk2 Pdha1 Pdhb Pfkm Pgam2
129	GO:0006007 [9]: glucose catabolism	11	11	1406	31	11181	-1.55	0.0	5.21	2.47	Aldoa Dlat Eno2 Eno3 Gck Hibadh Hk2 Pdha1 Pdhb Pfkm Pgam2
130	GO:0007167 [6]: enzyme linked receptor protein signaling pathway	31	31	1386	147	11065	-1.56	0.0	4.77	2.12	AI586015 Akap4 Alk Aps Bmp6 Bmp8a Cspg4 Dok2 Eif4ebp1 Eng Epha8 Flt1 Flt4 Fst Igf1r Ltbp4 Nrp1 Pace4 Pdgfrb Plat Prss11 Ptprcap Ptprm Ptpro Ptprr Ptprs Ptpru Sitpec Sost Tgfbr2 Zfp106
131	GO:0006812 [6]: cation transport	57	57	1360	320	10892	-1.58	0.0	4.47	1.86	2410004N11Rik Abcc9 Accn1 Atp1a3 Atp1b2 Atp1b4 Atp2a2 Atp5c1 Atp5j2 Atp5k Atp5o B430218L07Rik Cacna1d Cacna1f Cacna1g Cacna1s Camk2b Camk2d Camk2g Cyp27b1 Grik5 Heph Kcna1 Kcna5 Kcna7 Kcnb1 Kcne4 Kcnh1 Kcnj11 Kcnj8 Kcnk2 Kcnma1 Kcnmb1 Kcnmb4 Pkd2l2 Pln Scn3b Scn5a Scnn1a Sfxn4 Slc11a1 Slc12a4 Slc12a5 Slc12a7 Slc22a2 Slc22a3 Slc22a4 Slc23a1 Slc24a3 Slc39a13 Slc5a5 Slc5a6 Slc5a7 Trpc1 Trpc6 Trpv4 T…
132	GO:0006412 [6]: protein biosynthesis	38	38	1379	438	10774	-1.61	0.0	0.01	0.0	4930517K11Rik Abca1 Adamts5 Angptl2 B3galt1 B3galt3 B3gnt1 Cd1d1 Cd209b Dao1 Eef1a2 Eif4e3 Eif4ebp1 Eif5 Gadd45g Gfm1 Lama5 Mknk2 Mrpl1 Mrpl16 Mrpl33 Mrpl35 Mrpl39 Mrps14 Mttp Paip1 Rbms1 Rel Rpl5 Slc30a9 Smarcd3 St3gal2 St3gal3 St3gal4 St6gal1 St6galnac5 St8sia2 St8sia4
133	GO:0042775 [8]: ATP synthesis coupled electron transport (sensu Eukaryota)	5	5	1412	6	11206	-1.62	0.0	5.39	2.56	Ndufb9 Ndufs3 Ndufs7 Ndufv1 Uqcrb
134	GO:0006084 [7]: acetyl-CoA metabolism	5	5	1412	6	11206	-1.62	0.0	5.39	2.56	Acas2 Dlat Hmgcs1 Mlycd Pdk4
135	GO:0006334 [8]: nucleosome assembly	1	1	1416	61	11151	-1.8	0.0	0.0	0.0	Tmem38b
136	GO:0019229 [5]: regulation of vasoconstriction	3	3	1414	1	11211	-1.84	0.0	5.27	2.47	Cav1 Edn1 Edn3
137	GO:0042310 [6]: vasoconstriction	3	3	1414	1	11211	-1.84	0.0	5.27	2.47	Cav1 Edn1 Edn3
138	GO:0050880 [5]: regulation of blood vessel size	3	3	1414	1	11211	-1.84	0.0	5.27	2.47	Cav1 Edn1 Edn3
139	GO:0050817 [3]: coagulation	11	11	1406	33	11179	-1.89	0.0	4.84	2.17	Anxa5 F13a1 F2rl2 F7 F8 Gp1bb Kng1 Procr Serping1 Tfpi Thbd
140	GO:0007596 [4]: blood coagulation	11	11	1406	33	11179	-1.89	0.0	4.84	2.17	Anxa5 F13a1 F2rl2 F7 F8 Gp1bb Kng1 Procr Serping1 Tfpi Thbd
141	GO:0044265 [6]: cellular macromolecule catabolism	78	78	1339	478	10734	-1.98	0.0	3.85	1.46	AI317395 Abhd4 Acad10 Adam12 Adam23 Adamdec1 Adamts1 Adamts5 Aebp1 Aldoa Arhgef10 Auh C1r C1s C2 Capn2 Capn8 Casp9 Col6a1 Cpa3 Ctsb Ctse Ctsw Dlat Dnahc11 Dpep1 Dpp7 Eno2 Eno3 Enpep Eps8 F7 Fap Gck Gpr50 Gzmm Hgf Hibadh Hk2 Hp Hspa14 Htra3 Immp2l Mcpt5 Mcpt6 Mcpt7 Mest Mme Mmp10 Mmp11 Mmp19 Mmp23 Nrd1 Pace4 Pappa Pcolce Pdha1 Pdhb Pfkm Pgam2 Pglyrp2 Plat Plau Pmpcb Prss11 Prss2 Prss22 Psmb9 Rnf11…
142	GO:0009058 [4]: biosynthesis	113	113	1304	733	10479	-1.98	0.0	3.66	1.38	0610010D20Rik 0610038K03Rik 4930517K11Rik Abca1 Acas2 Adamts5 Adcy2 Adcy3 Adssl1 Alas1 Alox12 Alox12e Angptl2 Apba2bp Atp5c1 Atp5j2 Atp5k Atp5o B3galt1 B3galt3 B3gnt1 BC025519 Bcat2 Cav1 Cbs Cd1d1 Cd209b Cth Cyp39a1 D4st1 D5Ertd33e Dao1 Dbh Dct Ddt Degs1 Degs2 Dgat2 Eef1a2 Eif4e3 Eif4ebp1 Eif5 Elovl3 Elovl6 Fads3 Fasn Fbp2 Fdft1 Fech Fthfd Gadd45g Gbe1 Gfm1 Gfpt2 Ggtla1 Glul Gpd2 Gpt1 Gucy1a3 Guc…
143	GO:0042773 [7]: ATP synthesis coupled electron transport	5	5	1412	7	11205	-2.03	0.0	4.95	2.25	Ndufb9 Ndufs3 Ndufs7 Ndufv1 Uqcrb
144	GO:0050794 [3]: regulation of cellular process	80	80	1337	494	10718	-2.04	0.0	3.78	1.44	Accn1 Akt2 Angptl4 Apip Aps Atf5 Axin2 Bag1 Bcl2l10 Bcl2l13 Birc3 Bnip3 Bok Card10 Casp9 Cav1 Cd1d1 Cd209b Cd3e Cd5 Cidec Cish Cntf Col18a1 Crim1 Cxcl12 Dab1 Dock2 Eda Edg1 Eef1a2 Egfl7 Eng Esm1 Esrrbl1 Fgf7 Fst Gkn1 Gli2 Gsn H2-Oa Htra3 Ifi204 Igfbp4 Igfbp6 Igfbp7 Igh-4 Il7 Lama4 Lama5 Lgals12 Mnt Nfam1 Nfkbia Pclo Pdcd1lg2 Pik3ca Pitx2 Pmaip1 Prss11 Rab5c Ramp2 Ripk3 Robo4 Rtn4 Sgk3 Sh3glb1 Sos…
145	GO:0009057 [5]: macromolecule catabolism	80	80	1337	494	10718	-2.04	0.0	3.78	1.44	AI317395 Abhd4 Acad10 Adam12 Adam23 Adamdec1 Adamts1 Adamts5 Aebp1 Aldoa Arhgef10 Auh C1r C1s C2 Capn2 Capn8 Casp9 Col6a1 Cpa3 Ctsb Ctse Ctsw Dlat Dnahc11 Dpep1 Dpp7 Eno2 Eno3 Enpep Eps8 F7 Fap Gck Gpr50 Gzmm Hgf Hibadh Hk2 Hp Hspa14 Htra3 Immp2l Mcpt5 Mcpt6 Mcpt7 Mest Mme Mmp10 Mmp11 Mmp19 Mmp23 Nrd1 Pace4 Pappa Pcolce Pdha1 Pdhb Pfkm Pgam2 Pglyrp2 Plat Plau Pmpcb Prss11 Prss2 Prss22 Psmb9 Rnf11…
146	GO:0044260 [5]: cellular macromolecule metabolism	291	291	1126	2088	9124	-2.08	0.0	3.09	1.06	1810055D05Rik 2300004C15Rik 2410001H17Rik 2810423O19Rik 4930517K11Rik A030005K14Rik AI317395 Aatk Abca1 Abhd4 Acad10 Aco2 Adam12 Adam23 Adamdec1 Adamts1 Adamts5 Aebp1 Akt2 Aldoa Alk Alpk3 Angptl2 Ankib1 Ap2a1 Arhgef10 Art1 Art3 B3galt1 B3galt3 B3gnt1 Bag1 Birc3 C1r C1s C2 C330021A05Rik Cabc1 Camk2b Camk2d Camk2g Camkk1 Capn2 Capn8 Casp9 Cav1 Cbl Cd1d1 Cd209b Cntf Col6a1 Cpa3 Cs Ctsb Ctse Ctsw Cug…
147	GO:0009308 [5]: amine metabolism	34	34	1383	175	11037	-2.12	0.0	4.1	1.61	0610010D20Rik Aldh4a1 Aldh9a1 Allc Arg2 Aspa Auh Bcat2 Bckdhb Cbs Cdo1 Comt Cth D4st1 Dao1 Dbh Dct Ddt Dio2 Gfpt2 Glud1 Glul Gstz1 Hgd Hibadh Hs3st3b1 Indo Itih2 Mccc1 P4ha1 P4ha2 Prodh Tph1 Xlkd1
148	GO:0006725 [5]: aromatic compound metabolism	16	16	1401	62	11150	-2.13	0.0	4.44	1.86	Abhd4 Allc Aprt Bphl Comt Dbh Dct Ddt Ephx2 Gstz1 Hgd Indo Mical1 Mocs2 Qdpr Tph1
149	GO:0006120 [9]: mitochondrial electron transport, NADH to ubiquinone	4	4	1413	4	11208	-2.16	0.0	4.88	2.19	Ndufb9 Ndufs3 Ndufs7 Ndufv1
150	GO:0006325 [7]: establishment and/or maintenance of chromatin architecture	9	9	1408	148	11064	-2.28	0.0	0.01	0.0	Actl6b Baz2a Cbx7 Gpx4 Setdb1 Smarca1 Smarcd1 Smarcd3 Tmem38b
151	GO:0051244 [4]: regulation of cellular physiological process	60	60	1357	358	10854	-2.29	0.0	3.63	1.38	Accn1 Angptl4 Apip Aps Atf5 Bag1 Bcl2l10 Bcl2l13 Birc3 Bnip3 Bok Card10 Casp9 Cav1 Cd1d1 Cd209b Cd3e Cd5 Cidec Cntf Col18a1 Cxcl12 Eda Eef1a2 Egfl7 Esrrbl1 Fgf7 Gkn1 Gli2 Gsn H2-Oa Ifi204 Igh-4 Il7 Lama4 Lama5 Lgals12 Mnt Nfam1 Nfkbia Pclo Pdcd1lg2 Pik3ca Pitx2 Pmaip1 Rab5c Ripk3 Robo4 Rtn4 Sgk3 Sh3glb1 Stk17b Tek Tgfbr2 Tie1 Tmod1 Tmod2 Tmod4 Vamp2 Zap70
152	GO:0006814 [8]: sodium ion transport	16	16	1401	64	11148	-2.34	0.0	4.2	1.67	Accn1 Atp1a3 Atp1b2 Atp1b4 Scn3b Scn5a Scnn1a Slc12a4 Slc12a5 Slc12a7 Slc22a4 Slc23a1 Slc24a3 Slc5a5 Slc5a6 Slc5a7
153	GO:0007399 [5]: neurogenesis	46	46	1371	261	10951	-2.34	0.0	3.7	1.39	Alcam Cryz Cspg4 Cxcl12 Dab1 Dbn1 Dpysl3 Efnb1 Efnb2 Fmr1 Foxd1 Gas7 Gli2 Hoxa1 Igf1r Kif5c L1cam Lrrk1 Mapk8ip3 Mef2c Mtap1b Ngfb Nr2f1 Nr2f2 Nrp1 Ntf3 Numbl Olig1 Pitx3 Plxdc1 Qk Rtn4 Rtn4r Runx3 Ryk Sema3a Sema3b Sema3c Sema3e Sema4a Sema5a Sema7a Sepp1 Stxbp1 Twist1 Zic1
154	GO:0030029 [7]: actin filament-based process	18	18	1399	76	11136	-2.34	0.0	4.14	1.64	Aps Arhgap17 Avil Coro2b Dbn1 Epb4.1l1 Epb4.1l2 Gsn Myo5a Nrap Pdgfa Pdgfb Pdlim3 Rac2 Tmod1 Tmod2 Tmod4 Waspip
155	GO:0007010 [6]: cytoskeleton organization and biogenesis	52	52	1365	303	10909	-2.35	0.0	3.63	1.38	Acta1 Actc1 Actg2 Aps Arhgap17 Avil Celsr1 Coro2b Dbn1 Dock2 Epb4.1l1 Epb4.1l2 Foxj1 Gata6 Gsn Kif3c Kif5c Kifap3 Kifc2 Krt1-5 Mid1 Mid1ip1 Mipol1 Mtap1b Mtap4 Mtap6 Myh11 Myh6 Myh7 Myl1 Myl2 Myl4 Myl7 Myo1c Myo5a Nrap Palm Pclo Pdgfa Pdgfb Pdlim3 Rac2 Rnf30 Sgcd Spnb4 Tagln Tekt2 Tmod1 Tmod2 Tmod4 Tuba8 Waspip
156	GO:0006333 [8]: chromatin assembly or disassembly	3	3	1414	81	11131	-2.38	0.0	0.0	0.0	Actl6b Cbx7 Tmem38b
157	GO:0008217 [5]: regulation of blood pressure	6	6	1411	12	11200	-2.41	0.0	4.5	1.86	Adra1a Adrb2 Edn1 Edn3 Kng1 Npr1
158	GO:0030097 [5]: hemopoiesis	20	20	1397	89	11123	-2.41	0.0	4.02	1.55	AI586015 Bsf3 Cbfa2t3h Cd1d1 Cd3e Cxcl15 Dock2 Flt3l Gab3 Gadd45g H2-Oa Heph Il11ra1 Il7 Nfam1 Pirb Spna1 Tal1 Tnfsf11 Zap70
159	GO:0006461 [7]: protein complex assembly	4	4	1413	92	11120	-2.43	0.0	0.0	0.0	Ap2a1 Cugbp2 Tmem38b Waspip
160	GO:0030036 [8]: actin cytoskeleton organization and biogenesis	17	17	1400	71	11141	-2.44	0.0	4.06	1.58	Aps Arhgap17 Avil Coro2b Dbn1 Epb4.1l1 Epb4.1l2 Gsn Nrap Pdgfa Pdgfb Pdlim3 Rac2 Tmod1 Tmod2 Tmod4 Waspip
161	GO:0006813 [8]: potassium ion transport	22	22	1395	102	11110	-2.44	0.0	3.93	1.51	2410004N11Rik Abcc9 Atp1a3 Atp1b2 Atp1b4 Grik5 Kcna1 Kcna5 Kcna7 Kcnb1 Kcne4 Kcnh1 Kcnj11 Kcnj8 Kcnk2 Kcnma1 Kcnmb1 Kcnmb4 Slc12a4 Slc12a5 Slc12a7 Slc24a3
162	GO:0030098 [4]: lymphocyte differentiation	11	11	1406	37	11175	-2.5	0.0	4.18	1.66	Bsf3 Cd1d1 Cd3e Dock2 Flt3l Gadd45g H2-Oa Il11ra1 Il7 Nfam1 Zap70
163	GO:0000067 [6]: DNA replication and chromosome cycle	6	6	1411	113	11099	-2.51	0.0	0.01	0.0	Dnajc2 Nfia Orc2l Prm2 Rbms1 Tert
164	GO:0042330 [5]: taxis	19	19	1398	84	11128	-2.51	0.0	3.93	1.51	9530051K01Rik Ccl11 Ccl24 Ccl5 Cmkor1 Creb3 Cxcl10 Cxcl11 Cxcl12 Cxcl13 Cxcl15 Cxcl2 Cxcl4 Cxcr3 Dock2 Fmod Il16 Rac2 Utrn
165	GO:0006935 [6]: chemotaxis	19	19	1398	84	11128	-2.51	0.0	3.93	1.51	9530051K01Rik Ccl11 Ccl24 Ccl5 Cmkor1 Creb3 Cxcl10 Cxcl11 Cxcl12 Cxcl13 Cxcl15 Cxcl2 Cxcl4 Cxcr3 Dock2 Fmod Il16 Rac2 Utrn
166	GO:0015672 [7]: monovalent inorganic cation transport	35	35	1382	189	11023	-2.52	0.0	3.63	1.38	2410004N11Rik Abcc9 Accn1 Atp1a3 Atp1b2 Atp1b4 Atp5c1 Atp5j2 Atp5k Atp5o Grik5 Kcna1 Kcna5 Kcna7 Kcnb1 Kcne4 Kcnh1 Kcnj11 Kcnj8 Kcnk2 Kcnma1 Kcnmb1 Kcnmb4 Scn3b Scn5a Scnn1a Slc12a4 Slc12a5 Slc12a7 Slc22a4 Slc23a1 Slc24a3 Slc5a5 Slc5a6 Slc5a7
167	GO:0006520 [6]: amino acid metabolism	24	24	1393	116	11096	-2.54	0.0	3.8	1.44	0610010D20Rik Aldh4a1 Arg2 Aspa Auh Bcat2 Bckdhb Cbs Cdo1 Cth Dao1 Dct Ddt Gfpt2 Glud1 Glul Gstz1 Hgd Hibadh Hs3st3b1 Indo Mccc1 Prodh Tph1
168	GO:0006800 [5]: oxygen and reactive oxygen species metabolism	10	10	1407	32	11180	-2.55	0.0	4.16	1.65	Fmo2 Gpx3 Gpx4 Gpx6 Gpx7 Msra Sod2 Sod3 Tpo Ucp3
169	GO:0006355 [7]: regulation of transcription, DNA-dependent	189	189	1228	1339	9873	-2.61	0.0	2.64	0.89	4732429I09Rik 4933430F08Rik Abcb11 Aebp1 Als2cr19 Alx4 Ankib1 Ankrd1 Ankrd25 Ankrd5 Arid3a Asb11 Asb12 Asb5 Atf5 Baz2a Btbd4 Cbx7 Cdkn2b Cdkn2c Cebpg Creb3 D1Ertd161e Dach1 Dbp Ddef1 Dlx4 Dmrt2 Dpf3 Drap1 E2f6 Ebf1 Ebf2 Egr4 Elk1 Elk3 Elk4 Elys Eomes Epas1 Erg Esrrb Evx2 Ezh1 F830020C16Rik Fhl2 Fli1 Fmr1 Fosl1 Foxc2 Foxd1 Foxd2 Foxj1 Foxp1 Foxp2 Gata2 Gata6 Gcm2 Gli2 Glis1 Glis2 Gsc Hdgfrp2 Heyl …
170	GO:0007026 [9]: microtubule stabilization	4	4	1413	5	11207	-2.62	0.0	4.38	1.83	Mid1 Mid1ip1 Mtap4 Rnf30
171	GO:0019932 [6]: second-messenger-mediated signaling	16	16	1401	67	11145	-2.63	0.0	3.87	1.46	Adcy2 Adcy3 Cd3e Cerk Cish Dgke Dscr1 Dscr1l1 Edg1 Jph2 Pclo Ptger3 Tgm2 Trar1 Trpc6 Zap70
172	GO:0019222 [4]: regulation of metabolism	208	208	1209	1487	9725	-2.63	0.0	2.56	0.89	4732429I09Rik 4933430F08Rik Abcb11 Aebp1 Als2cr19 Alx4 Ankib1 Ankrd1 Ankrd25 Ankrd5 Aps Arid3a Asb11 Asb12 Asb5 Atf5 Baz2a Btbd4 Cav1 Cbx7 Cd1d1 Cd209b Cdkn2b Cdkn2c Cebpg Cntf Creb3 D1Ertd161e Dach1 Dbp Ddef1 Dlx4 Dmrt2 Dpf3 Drap1 E2f6 Ebf1 Ebf2 Egr4 Eif4ebp1 Eif5 Elk1 Elk3 Elk4 Elys Eomes Epas1 Erg Esrrb Evx2 Ezh1 F830020C16Rik Fhl2 Fli1 Fmr1 Fosl1 Foxc2 Foxd1 Foxd2 Foxj1 Foxp1 Foxp2 Gata2 Gata…
173	GO:0006820 [6]: anion transport	23	23	1394	111	11101	-2.64	0.0	3.7	1.39	Ank Clca3 Clcn1 Clic4 Col12a1 Col18a1 Col4a1 Col6a1 Col6a2 Eda Fcna Gabra3 Gabrb2 Gabrg3 Marco Ptger3 Slc12a4 Slc12a5 Slc12a7 Slc16a1 Slc4a1 Slc4a8 Tst
174	GO:0046460 [7]: neutral lipid biosynthesis	3	3	1414	2	11210	-2.64	0.0	4.44	1.86	Dgat2 Mogat2 Pck1
175	GO:0046463 [7]: acylglycerol biosynthesis	3	3	1414	2	11210	-2.64	0.0	4.44	1.86	Dgat2 Mogat2 Pck1
176	GO:0006090 [7]: pyruvate metabolism	3	3	1414	2	11210	-2.64	0.0	4.44	1.86	Dlat Pck1 Pdk4
177	GO:0006534 [7]: cysteine metabolism	3	3	1414	2	11210	-2.64	0.0	4.44	1.86	Cbs Cdo1 Cth
178	GO:0009083 [8]: branched chain family amino acid catabolism	3	3	1414	2	11210	-2.64	0.0	4.44	1.86	Auh Bcat2 Mccc1
179	GO:0015698 [7]: inorganic anion transport	20	20	1397	92	11120	-2.65	0.0	3.75	1.42	Ank Clca3 Clcn1 Clic4 Col12a1 Col18a1 Col4a1 Col6a1 Col6a2 Eda Fcna Gabra3 Gabrb2 Gabrg3 Marco Ptger3 Slc12a4 Slc12a5 Slc12a7 Tst
180	GO:0044249 [5]: cellular biosynthesis	105	105	1312	705	10507	-2.73	0.0	2.8	0.92	0610010D20Rik 4930517K11Rik Abca1 Acas2 Adamts5 Adcy2 Adcy3 Adssl1 Alas1 Alox12 Alox12e Angptl2 Apba2bp Atp5c1 Atp5j2 Atp5k Atp5o B3galt1 B3galt3 B3gnt1 BC025519 Bcat2 Cbs Cd1d1 Cd209b Cth Cyp39a1 D4st1 D5Ertd33e Dao1 Dbh Dct Ddt Degs1 Degs2 Dgat2 Eef1a2 Eif4e3 Eif4ebp1 Eif5 Elovl3 Elovl6 Fads3 Fasn Fbp2 Fech Gadd45g Gbe1 Gfm1 Gfpt2 Ggtla1 Glul Gpd2 Gucy1a3 Gucy1b3 Gyg1 Gys1 Gys2 Hmgcs1 Lama5 Lar…
181	GO:0007200 [7]: G-protein signaling, coupled to IP3 second messenger (phospholipase C activating)	7	7	1410	18	11194	-2.76	0.0	4.06	1.58	Cerk Cish Dgke Jph2 Ptger3 Tgm2 Trpc6
182	GO:0015909 [7]: long-chain fatty acid transport	2	2	1415	0	11212	-2.76	0.0	4.38	1.83	Adfp Cpt1b
183	GO:0019915 [6]: lipid storage	2	2	1415	0	11212	-2.76	0.0	4.38	1.83	Adfp Cav1
184	GO:0006603 [8]: phosphocreatine metabolism	2	2	1415	0	11212	-2.76	0.0	4.38	1.83	Ckm Ckmt2
185	GO:0016337 [5]: cell-cell adhesion	18	18	1399	81	11131	-2.78	0.0	3.65	1.38	Cdh11 Cdh2 Cdh23 Cdh5 Cdh6 Celsr1 Cldn5 Clstn2 Clstn3 D7Ertd458e Esam1 Icam2 Pcdh12 Pcdh7 Pcdhb2 Pcdhb8 Tek Vcam1
186	GO:0051186 [5]: cofactor metabolism	22	22	1395	107	11105	-2.81	0.0	3.52	1.3	Acas2 Ak1 Alas1 Atp5c1 Atp5j2 Atp5k Atp5o D5Ertd33e Dlat Fech Ggtla1 Gstk1 Hibadh Hmgcs1 Lias Mlycd Mocs2 Nmnat3 Pank3 Pcca Pdk4 Txnrd3
187	GO:0000087 [7]: M phase of mitotic cell cycle	4	4	1413	87	11125	-2.82	0.0	0.01	0.0	Nek9 Prm2 Rgs14 Sycp3
188	GO:0006816 [8]: calcium ion transport	15	15	1402	63	11149	-2.83	0.0	3.68	1.38	Atp2a2 B430218L07Rik Cacna1d Cacna1f Cacna1g Cacna1s Camk2b Camk2d Camk2g Cyp27b1 Pln Slc24a3 Trpc1 Trpc6 Trpv6
189	GO:0009611 [5]: response to wounding	27	27	1390	305	10907	-2.83	0.0	0.03	0.0	B2m Calca Ccl11 Ccl24 Ccl5 Cd1d1 Cxcl10 Cxcl11 Cxcl13 Cxcl15 Cxcl2 Cxcl9 Dock2 Elk3 Gadd45g Ggtla1 Hc Igh-4 Il16 Kng1 Mcpt6 Ninj2 Ptger3 Rel Repin1 Stab1 Tnfrsf4
190	GO:0000278 [6]: mitotic cell cycle	8	8	1409	128	11084	-2.87	0.0	0.01	0.0	Camk2b Camk2d Camk2g Dnajc2 Nek9 Prm2 Rgs14 Sycp3
191	GO:0006952 [5]: defense response	88	88	1329	820	10392	-2.87	0.0	0.06	0.0	Aps B2m Bsf3 C1qr1 C1r C2 C8a Calca Ccl11 Ccl24 Ccl5 Cd1d1 Cd209b Cd3e Cd7 Cmkor1 Cxcl10 Cxcl11 Cxcl12 Cxcl13 Cxcl14 Cxcl15 Cxcl2 Cxcl4 Cxcl7 Cxcl9 Cxcr3 Defb1 Defb11 Defcr3 Dock2 Eda F8 Fcamr Fcgrt Flt3l Gadd45g Gbp2 Ggtla1 H2-M10.1 H2-M3 H2-Oa Hc Hp Ifi202b Ifi203 Ifi204 Igh-4 Igj Il11ra1 Il16 Il1rl1 Il4ra Il7 Indo Itgal Klra7 Kng1 Lag3 Ltb Ly6c Ly6f Ly75 Mcpt6 Mpa2 Ncr1 Nfam1 Orm1 Orm2 Pcyt1a …
192	GO:0007067 [8]: mitosis	4	4	1413	86	11126	-2.9	0.0	0.01	0.0	Nek9 Prm2 Rgs14 Sycp3
193	GO:0006119 [6]: oxidative phosphorylation	9	9	1408	29	11183	-2.9	0.0	3.81	1.45	Atp5c1 Atp5k Atp5o Cyc1 Ndufb9 Ndufs3 Ndufs7 Ndufv1 Uqcrb
194	GO:0007185 [7]: transmembrane receptor protein tyrosine phosphatase signaling pathway	6	6	1411	14	11198	-2.91	0.0	3.96	1.51	Ptprcap Ptprm Ptpro Ptprr Ptprs Ptpru
195	GO:0006959 [5]: humoral immune response	10	10	1407	146	11066	-2.97	0.0	0.01	0.0	C1r C2 C8a Cd1d1 Dock2 Hc Igh-4 Igj Pirb Serping1
196	GO:0009607 [4]: response to biotic stimulus	98	98	1319	896	10316	-2.97	0.0	0.07	0.0	Aps B2m Bsf3 C1qr1 C1r C2 C8a Calca Ccl11 Ccl24 Ccl5 Cd1d1 Cd209b Cd3e Cd7 Cmkor1 Cxcl10 Cxcl11 Cxcl12 Cxcl13 Cxcl14 Cxcl15 Cxcl2 Cxcl4 Cxcl7 Cxcl9 Cxcr3 Defb1 Defb11 Defcr3 Dock2 Eda F8 Fcamr Fcgrt Flt3l Fv1 Gadd45g Gbp2 Ggtla1 Gpx3 Gpx4 Gpx6 Gpx7 H2-M10.1 H2-M3 H2-Oa Hc Hp Hspa14 Hspb3 Ifi202b Ifi203 Ifi204 Igh-4 Igj Il11ra1 Il16 Il1rl1 Il4ra Il7 Indo Itgal Klra7 Kng1 Lag3 Ltb Ly6c Ly6f Ly75 Mc…
197	GO:0045449 [6]: regulation of transcription	189	189	1228	1366	9846	-2.98	0.0	2.16	0.87	4732429I09Rik 4933430F08Rik Abcb11 Aebp1 Als2cr19 Alx4 Ankib1 Ankrd1 Ankrd25 Ankrd5 Arid3a Asb11 Asb12 Asb5 Atf5 Baz2a Btbd4 Cbx7 Cdkn2b Cdkn2c Cebpg Creb3 D1Ertd161e Dach1 Dbp Ddef1 Dlx4 Dmrt2 Dpf3 Drap1 E2f6 Ebf1 Ebf2 Egr4 Elk1 Elk3 Elk4 Elys Eomes Epas1 Erg Esrrb Evx2 Ezh1 F830020C16Rik Fhl2 Fli1 Fmr1 Fosl1 Foxc2 Foxd1 Foxd2 Foxj1 Foxp1 Foxp2 Gata2 Gata6 Gcm2 Gli2 Glis1 Glis2 Gsc Hdgfrp2 Heyl …
198	GO:0006351 [7]: transcription, DNA-dependent	189	189	1228	1366	9846	-2.98	0.0	2.16	0.87	4732429I09Rik 4933430F08Rik Abcb11 Aebp1 Als2cr19 Alx4 Ankib1 Ankrd1 Ankrd25 Ankrd5 Arid3a Asb11 Asb12 Asb5 Atf5 Baz2a Btbd4 Cbx7 Cdkn2b Cdkn2c Cebpg Creb3 D1Ertd161e Dach1 Dbp Ddef1 Dlx4 Dmrt2 Dpf3 Drap1 E2f6 Ebf1 Ebf2 Egr4 Elk1 Elk3 Elk4 Elys Eomes Epas1 Erg Esrrb Evx2 Ezh1 F830020C16Rik Fhl2 Fli1 Fmr1 Fosl1 Foxc2 Foxd1 Foxd2 Foxj1 Foxp1 Foxp2 Gata2 Gata6 Gcm2 Gli2 Glis1 Glis2 Gsc Hdgfrp2 Heyl …
199	GO:0006323 [6]: DNA packaging	11	11	1406	155	11057	-3.0	0.0	0.02	0.0	Actl6b Baz2a Cbx7 Gpx4 Hmga1 Hmga2 Setdb1 Smarca1 Smarcd1 Smarcd3 Tmem38b
200	GO:0006939 [4]: smooth muscle contraction	4	4	1413	6	11206	-3.02	0.0	3.96	1.51	Calca Cnn1 Myh11 Nmu
201	GO:0008064 [6]: regulation of actin polymerization and/or depolymerization	4	4	1413	6	11206	-3.02	0.0	3.96	1.51	Gsn Tmod1 Tmod2 Tmod4
202	GO:0019219 [5]: regulation of nucleobase, nucleoside, nucleotide and nucleic acid metabolism	189	189	1228	1373	9839	-3.05	0.0	2.05	0.8	4732429I09Rik 4933430F08Rik Abcb11 Aebp1 Als2cr19 Alx4 Ankib1 Ankrd1 Ankrd25 Ankrd5 Arid3a Asb11 Asb12 Asb5 Atf5 Baz2a Btbd4 Cbx7 Cdkn2b Cdkn2c Cebpg Creb3 D1Ertd161e Dach1 Dbp Ddef1 Dlx4 Dmrt2 Dpf3 Drap1 E2f6 Ebf1 Ebf2 Egr4 Elk1 Elk3 Elk4 Elys Eomes Epas1 Erg Esrrb Evx2 Ezh1 F830020C16Rik Fhl2 Fli1 Fmr1 Fosl1 Foxc2 Foxd1 Foxd2 Foxj1 Foxp1 Foxp2 Gata2 Gata6 Gcm2 Gli2 Glis1 Glis2 Gsc Hdgfrp2 Heyl …
203	GO:0043037 [7]: translation	10	10	1407	144	11068	-3.08	0.0	0.02	0.0	Dao1 Eef1a2 Eif4e3 Eif4ebp1 Eif5 Gfm1 Lama5 Mknk2 Paip1 Rbms1
204	GO:0007582 [2]: physiological process	1167	1167	250	9108	2104	-3.08	0.0	1.82	0.66	0610010D20Rik 0610038K03Rik 1110015E22Rik 1190002H23Rik 1200007B05Rik 1500040F11Rik 1600020H07Rik 1700020C11Rik 1810044O22Rik 1810055D05Rik 2300004C15Rik 2400002F11Rik 2410001H17Rik 2410004N11Rik 2410011G03Rik 2810423O19Rik 4732429I09Rik 4930517K11Rik 4933430F08Rik 5730438N18Rik 8430411H09Rik 9030617O03Rik 9530051K01Rik A030005K14Rik A2bp1 AI317395 AI325464 AU041707 AV071179 Aacs Aatk Abca1 Abca2…
205	GO:0009072 [6]: aromatic amino acid family metabolism	6	6	1411	15	11197	-3.12	0.0	3.72	1.4	Dct Ddt Gstz1 Hgd Indo Tph1
206	GO:0006575 [6]: amino acid derivative metabolism	11	11	1406	42	11170	-3.13	0.0	3.48	1.27	Aldh9a1 Cdo1 Ckm Ckmt2 Comt Dbh Dio2 Indo P4ha1 P4ha2 Tph1
207	GO:0015031 [5]: protein transport	44	44	1373	442	10770	-3.13	0.0	0.05	0.0	2300004C15Rik 9030617O03Rik AI317395 Ap1m1 Ap2a1 Arfl4 Arl4 Bcap29 Cog4 Ctsb Derl1 Eda Epim Esrrb Etfb Gckr Grasp Gstk1 Hira Hsd17b4 Kpna1 Kpna4 Mlycd Nfkbia Pex13 Ppp1r3c Rab32 Rab34 Rab5c Ramp2 Sec15l1 Slc1a3 Snx10 Snx9 Stx1a Stxbp1 Sytl2 Timm13a Tram2 Vti1b Wdr10 Ywhab Ywhag Zadh2
208	GO:0016044 [5]: membrane organization and biogenesis	7	7	1410	20	11192	-3.14	0.0	3.65	1.38	1700020C11Rik Abca1 Dock2 Pmaip1 Sgca Sgcd Upk2
209	GO:0006979 [5]: response to oxidative stress	7	7	1410	20	11192	-3.14	0.0	3.65	1.38	Gpx3 Gpx4 Gpx6 Gpx7 Msra Tpo Ucp3
210	GO:0045017 [7]: glycerolipid biosynthesis	3	3	1414	3	11209	-3.21	0.0	3.83	1.46	Dgat2 Mogat2 Pck1
211	GO:0045059 [7]: positive thymic T-cell selection	3	3	1414	3	11209	-3.21	0.0	3.83	1.46	Cd1d1 Dock2 Zap70
212	GO:0046504 [6]: glycerol ether biosynthesis	3	3	1414	3	11209	-3.21	0.0	3.83	1.46	Dgat2 Mogat2 Pck1
213	GO:0006085 [8]: acetyl-CoA biosynthesis	3	3	1414	3	11209	-3.21	0.0	3.83	1.46	Acas2 Dlat Pdk4
214	GO:0019941 [9]: modification-dependent protein catabolism	5	5	1412	92	11120	-3.22	0.0	0.01	0.0	Psmb9 Rnf11 Uchl1 Usp11 Usp12
215	GO:0008104 [4]: protein localization	47	47	1370	462	10750	-3.25	0.0	0.06	0.0	2300004C15Rik 9030617O03Rik AI317395 Akap4 Ap1m1 Ap2a1 Arfl4 Arl4 Bcap29 Cog4 Ctsb Derl1 Eda Epim Esrrb Etfb Gckr Grasp Gstk1 Hira Hsd17b4 Immp2l Kpna1 Kpna4 Mlycd Nfkbia Pex13 Pmaip1 Ppp1r3c Rab32 Rab34 Rab5c Ramp2 Sec15l1 Slc1a3 Snx10 Snx9 Stx1a Stxbp1 Sytl2 Timm13a Tram2 Vti1b Wdr10 Ywhab Ywhag Zadh2
216	GO:0045184 [5]: establishment of protein localization	45	45	1372	445	10767	-3.26	0.0	0.06	0.0	2300004C15Rik 9030617O03Rik AI317395 Ap1m1 Ap2a1 Arfl4 Arl4 Bcap29 Cog4 Ctsb Derl1 Eda Epim Esrrb Etfb Gckr Grasp Gstk1 Hira Hsd17b4 Kpna1 Kpna4 Mlycd Nfkbia Pex13 Pmaip1 Ppp1r3c Rab32 Rab34 Rab5c Ramp2 Sec15l1 Slc1a3 Snx10 Snx9 Stx1a Stxbp1 Sytl2 Timm13a Tram2 Vti1b Wdr10 Ywhab Ywhag Zadh2
217	GO:0008154 [6]: actin polymerization and/or depolymerization	5	5	1412	11	11201	-3.26	0.0	3.62	1.38	Gsn Tmod1 Tmod2 Tmod4 Waspip
218	GO:0051246 [5]: regulation of protein metabolism	14	14	1403	62	11150	-3.29	0.0	3.18	1.1	Cd1d1 Cd209b Cntf Eif4ebp1 Gsn Pdgfa Pdgfb Pdgfrb Rel Serpinb1a Serpinb1b Tmod1 Tmod2 Tmod4
219	GO:0006807 [4]: nitrogen compound metabolism	6	6	1411	16	11196	-3.32	0.0	3.5	1.28	Arg2 Cav1 Glul Nit1 Vnn1 Vnn3
220	GO:0000074 [6]: regulation of cell cycle	39	39	1378	236	10976	-3.32	0.0	2.61	0.89	Ak1 Akt2 Atf5 Axin2 Btc Ccnd2 Cdkn1c Cdkn2b Crkl E2f6 Elk1 Elk3 Elk4 Erg Fgf7 Figf Gadd45b Gadd45g Gkn1 Kras Mertk Mnt Mos Nbl1 Nmyc1 Nr2f1 Pdgfa Pdgfb Plcb1 Pmp22 Ptn Reck Rel Rras Sash1 Sspn Thra Vegfb Vegfc
221	GO:0007160 [5]: cell-matrix adhesion	11	11	1406	44	11168	-3.34	0.0	3.23	1.14	A030005K14Rik Crtac1 Eda Epdr2 Gpld1 Itga7 Itgal Itgb7 Nid1 Nid2 Tek
222	GO:0009636 [7]: response to toxin	4	4	1413	7	11205	-3.35	0.0	3.6	1.38	Drpla Ephx2 Mest Pon1
223	GO:0030832 [9]: regulation of actin filament length	4	4	1413	7	11205	-3.35	0.0	3.6	1.38	Gsn Tmod1 Tmod2 Tmod4
224	GO:0051128 [5]: regulation of cell organization and biogenesis	4	4	1413	7	11205	-3.35	0.0	3.6	1.38	Gsn Tmod1 Tmod2 Tmod4
225	GO:0006511 [10]: ubiquitin-dependent protein catabolism	5	5	1412	90	11122	-3.35	0.0	0.01	0.0	Psmb9 Rnf11 Uchl1 Usp11 Usp12
226	GO:0006954 [5]: inflammatory response	20	20	1397	103	11109	-3.4	0.0	2.88	0.94	Calca Ccl11 Ccl24 Ccl5 Cxcl10 Cxcl11 Cxcl13 Cxcl15 Cxcl2 Cxcl9 Dock2 Ggtla1 Hc Igh-4 Il16 Kng1 Mcpt6 Ptger3 Repin1 Stab1
227	GO:0007156 [6]: homophilic cell adhesion	13	13	1404	57	11155	-3.4	0.0	3.08	1.06	Cdh11 Cdh2 Cdh23 Cdh5 Cdh6 Celsr1 Clstn2 Clstn3 Esam1 Pcdh12 Pcdh7 Pcdhb2 Pcdhb8
228	GO:0006260 [6]: DNA replication	5	5	1412	89	11123	-3.41	0.0	0.02	0.0	Dnajc2 Nfia Orc2l Rbms1 Tert
229	GO:0006350 [6]: transcription	190	190	1227	1421	9791	-3.42	0.0	1.47	0.59	4732429I09Rik 4933430F08Rik Abcb11 Aebp1 Als2cr19 Alx4 Ankib1 Ankrd1 Ankrd25 Ankrd5 Arid3a Asb11 Asb12 Asb5 Atf5 Baz2a Btbd4 Cbx7 Cdkn2b Cdkn2c Cebpg Creb3 D1Ertd161e Dach1 Dbp Ddef1 Dlx4 Dmrt2 Dpf3 Drap1 E2f6 Ebf1 Ebf2 Egr4 Elk1 Elk3 Elk4 Elys Eomes Epas1 Erg Esrrb Evx2 Ezh1 F830020C16Rik Fhl2 Fli1 Fmr1 Fosl1 Foxc2 Foxd1 Foxd2 Foxj1 Foxp1 Foxp2 Gata2 Gata6 Gcm2 Gli2 Glis1 Glis2 Gsc Hdgfrp2 Heyl …
230	GO:0016125 [6]: sterol metabolism	10	10	1407	39	11173	-3.45	0.0	3.15	1.09	Abca1 Abca2 Cyp39a1 Cyp7b1 Fdft1 Hmgcs1 Lipe Pon1 Prkag2 Sc5d
231	GO:0000902 [4]: cellular morphogenesis	24	24	1393	132	11080	-3.46	0.0	2.7	0.9	Cish Col18a1 Crim1 Dock2 Emp3 Epb4.1l2 Esm1 Fhl1 Foxj1 Hgf Htra3 Igfbp4 Igfbp6 Igfbp7 Itga7 Palm Pdgfa Pdgfb Prss11 Rac2 Rpgr Spna1 Spnb4 Waspip
232	GO:0006732 [6]: coenzyme metabolism	18	18	1399	91	11121	-3.49	0.0	2.82	0.92	Acas2 Atp5c1 Atp5j2 Atp5k Atp5o D5Ertd33e Dlat Ggtla1 Gstk1 Hibadh Hmgcs1 Lias Mlycd Mocs2 Nmnat3 Pank3 Pdk4 Txnrd3
233	GO:0044267 [6]: cellular protein metabolism	241	241	1176	1968	9244	-3.5	0.0	0.35	0.18	1810055D05Rik 2300004C15Rik 2410001H17Rik 2810423O19Rik 4930517K11Rik A030005K14Rik AI317395 Aatk Abca1 Abhd4 Acad10 Adam12 Adam23 Adamdec1 Adamts1 Adamts5 Aebp1 Akt2 Alk Alpk3 Angptl2 Ankib1 Ap2a1 Arhgef10 Art1 Art3 B3galt1 B3galt3 B3gnt1 Bag1 Birc3 C1r C1s C2 C330021A05Rik Cabc1 Camk2b Camk2d Camk2g Camkk1 Capn2 Capn8 Casp9 Cav1 Cbl Cd1d1 Cd209b Cntf Col6a1 Cpa3 Ctsb Ctse Ctsw Cugbp2 D4st1 Dao1…
234	GO:0006464 [7]: protein modification	134	134	1283	982	10230	-3.5	0.0	1.59	0.63	2300004C15Rik 2410001H17Rik 2810423O19Rik Aatk Acad10 Adamts5 Akt2 Alk Alpk3 Ankib1 Art1 Art3 B3galt1 B3galt3 B3gnt1 Bag1 Birc3 Camk2b Camk2d Camk2g Camkk1 Cbl Cntf Dapk2 Dm15 Dtx1 Dtx2 Dusp1 Dusp10 Dusp13 Epha8 F13a1 Flt1 Flt4 Frap1 Gprk5 Gprk6 Hipk1 Hs3st3b1 Igf1r Limk1 Lnx2 Loxl1 Lrrk2 Map2k4 Map3k12 Map4k2 Mapk10 Mapk12 Mark1 Mast2 Mertk Mid1 Mknk2 Mos Msra Mst1r Mttp Myh7 Nek7 Nek9 Npr1 P4ha…
235	GO:0007507 [5]: heart development	12	12	1405	52	11160	-3.51	0.0	2.99	1.0	Alpk3 Bmp10 Casq2 Clp1 Eng Gja5 Hod Id1 Nrp1 Pitx2 Tbx1 id3
236	GO:0044257 [7]: cellular protein catabolism	64	64	1353	432	10780	-3.53	0.0	2.05	0.81	AI317395 Abhd4 Acad10 Adam12 Adam23 Adamdec1 Adamts1 Adamts5 Aebp1 Arhgef10 C1r C1s C2 Capn2 Capn8 Casp9 Col6a1 Cpa3 Ctsb Ctse Ctsw Dnahc11 Dpep1 Dpp7 Enpep Eps8 F7 Fap Gpr50 Gzmm Hgf Hp Hspa14 Htra3 Immp2l Mcpt5 Mcpt6 Mcpt7 Mest Mme Mmp10 Mmp11 Mmp19 Mmp23 Nrd1 Pace4 Pappa Pcolce Plat Plau Pmpcb Prss11 Prss2 Prss22 Psmb9 Rnf11 Tgm2 Tinag Tmprss3 Trfr2 Uchl1 Uqcrc1 Usp11 Usp12
237	GO:0006508 [8]: proteolysis and peptidolysis	64	64	1353	432	10780	-3.53	0.0	2.05	0.81	AI317395 Abhd4 Acad10 Adam12 Adam23 Adamdec1 Adamts1 Adamts5 Aebp1 Arhgef10 C1r C1s C2 Capn2 Capn8 Casp9 Col6a1 Cpa3 Ctsb Ctse Ctsw Dnahc11 Dpep1 Dpp7 Enpep Eps8 F7 Fap Gpr50 Gzmm Hgf Hp Hspa14 Htra3 Immp2l Mcpt5 Mcpt6 Mcpt7 Mest Mme Mmp10 Mmp11 Mmp19 Mmp23 Nrd1 Pace4 Pappa Pcolce Plat Plau Pmpcb Prss11 Prss2 Prss22 Psmb9 Rnf11 Tgm2 Tinag Tmprss3 Trfr2 Uchl1 Uqcrc1 Usp11 Usp12
238	GO:0030163 [6]: protein catabolism	66	66	1351	448	10764	-3.53	0.0	2.02	0.78	AI317395 Abhd4 Acad10 Adam12 Adam23 Adamdec1 Adamts1 Adamts5 Aebp1 Arhgef10 C1r C1s C2 Capn2 Capn8 Casp9 Col6a1 Cpa3 Ctsb Ctse Ctsw Dnahc11 Dpep1 Dpp7 Enpep Eps8 F7 Fap Gpr50 Gzmm Hgf Hp Hspa14 Htra3 Immp2l Mcpt5 Mcpt6 Mcpt7 Mest Mme Mmp10 Mmp11 Mmp19 Mmp23 Nrd1 Pace4 Pappa Pcolce Plat Plau Pmpcb Prss11 Prss2 Prss22 Psmb9 Rnf11 Serpinb1a Serpinb1b Tgm2 Tinag Tmprss3 Trfr2 Uchl1 Uqcrc1 Usp11 Usp12
239	GO:0046483 [5]: heterocycle metabolism	10	10	1407	40	11172	-3.54	0.0	3.03	1.01	Alas1 Allc Aprt Fech Indo Lias P4ha1 P4ha2 Pcca Tph1
240	GO:0050793 [3]: regulation of development	24	24	1393	134	11078	-3.56	0.0	2.58	0.89	Cd1d1 Cish Cntf Crim1 Esm1 Fst Gpc3 H2-Oa Htra3 Igfbp4 Igfbp6 Igfbp7 Il7 Lama4 Lama5 Nfam1 Notch2 Nrp1 Prss11 Sema3a Tkt Tnfsf11 Wnt7b Zap70
241	GO:0007417 [6]: central nervous system development	13	13	1404	59	11153	-3.57	0.0	2.89	0.94	Cxcl12 Fmr1 Gli2 Hoxa1 Igf1r Mapk8ip3 Nr2f1 Nr2f2 Ntf3 Numbl Pitx3 Sepp1 Zic1
242	GO:0043285 [5]: biopolymer catabolism	66	66	1351	451	10761	-3.59	0.0	1.94	0.76	AI317395 Abhd4 Acad10 Adam12 Adam23 Adamdec1 Adamts1 Adamts5 Aebp1 Arhgef10 C1r C1s C2 Capn2 Capn8 Casp9 Col6a1 Cpa3 Ctsb Ctse Ctsw Dnahc11 Dpep1 Dpp7 Enpep Eps8 F7 Fap Gpr50 Gzmm Hgf Hp Hspa14 Htra3 Immp2l Mcpt5 Mcpt6 Mcpt7 Mest Mme Mmp10 Mmp11 Mmp19 Mmp23 Nrd1 Pace4 Pappa Pcolce Plat Plau Pmpcb Prss11 Prss2 Prss22 Psmb9 Rnf11 Serpinb1a Serpinb1b Tgm2 Tinag Tmprss3 Trfr2 Uchl1 Uqcrc1 Usp11 Usp12
243	GO:0007028 [5]: cytoplasm organization and biogenesis	6	6	1411	96	11116	-3.6	0.0	0.02	0.0	2400002F11Rik Gm169 Mcts1 Mrpl30 Rpl5 Rps6ka2
244	GO:0046907 [5]: intracellular transport	45	45	1372	429	10783	-3.61	0.0	0.1	0.02	2300004C15Rik 9030617O03Rik AI317395 Ap1m1 Ap2a1 Arfl4 Arl4 Bcap29 Ctsb Eda Ehd1 Epim Esrrb Etfb Fmr1 Gata6 Gckr Grasp Gstk1 Hsd17b4 Kif3c Kif5c Kifc2 Kpna1 Kpna4 Mlycd Myo5a Nfkbia Pex13 Ppp1r3c Ramp2 Slc1a3 Slc25a4 Snx10 Stx1a Sytl2 Timm13a Tram2 Tuba8 Ucp1 Ucp3 Vti1b Ywhab Ywhag Zadh2
245	GO:0006643 [6]: membrane lipid metabolism	14	14	1403	66	11146	-3.61	0.0	2.81	0.92	AU041707 Abca1 Agpat1 Agpat3 Cerk Dgke Gm2a Gpld1 Lass4 Lpgat1 Lypla3 Pcyt1a Sh3glb1 Smpd3
246	GO:0019538 [5]: protein metabolism	249	249	1168	1981	9231	-3.61	0.0	0.6	0.28	1810055D05Rik 2300004C15Rik 2410001H17Rik 2810423O19Rik 4930517K11Rik A030005K14Rik AI317395 Aatk Abca1 Abhd4 Acad10 Adam12 Adam23 Adamdec1 Adamts1 Adamts5 Aebp1 Akt2 Alk Alpk3 Angptl2 Ankib1 Ap2a1 Apba2bp Arhgef10 Art1 Art3 B3galt1 B3galt3 B3gnt1 Bag1 Birc3 C1r C1s C2 C330021A05Rik Cabc1 Camk2b Camk2d Camk2g Camkk1 Capn2 Capn8 Casp9 Cav1 Cbl Cd1d1 Cd209b Cntf Col6a1 Cpa3 Ctsb Ctse Ctsw Cugbp2 D4…
247	GO:0048015 [7]: phosphoinositide-mediated signaling	7	7	1410	23	11189	-3.61	0.0	3.11	1.07	Cerk Cish Dgke Jph2 Ptger3 Tgm2 Trpc6
248	GO:0006400 [7]: tRNA modification	1	1	1416	43	11169	-3.61	0.0	0.01	0.0	Dao1
249	GO:0051188 [6]: cofactor biosynthesis	13	13	1404	60	11152	-3.64	0.0	2.8	0.92	Acas2 Alas1 Atp5c1 Atp5j2 Atp5k Atp5o D5Ertd33e Fech Ggtla1 Lias Mocs2 Nmnat3 Pank3
250	GO:0042044 [5]: fluid transport	4	4	1413	8	11204	-3.64	0.0	3.29	1.2	Aqp1 Aqp3 Aqp4 Aqp7
251	GO:0045061 [6]: thymic T-cell selection	4	4	1413	8	11204	-3.64	0.0	3.29	1.2	Cd1d1 Cd3e Dock2 Zap70
252	GO:0045765 [7]: regulation of angiogenesis	4	4	1413	8	11204	-3.64	0.0	3.29	1.2	Crhr2 Id1 Tek Tie1
253	GO:0001756 [4]: somitogenesis	4	4	1413	8	11204	-3.64	0.0	3.29	1.2	Axin2 Meox2 Pcdh8 Tbx18
254	GO:0006570 [7]: tyrosine metabolism	4	4	1413	8	11204	-3.64	0.0	3.29	1.2	Dct Ddt Gstz1 Hgd
255	GO:0006833 [6]: water transport	4	4	1413	8	11204	-3.64	0.0	3.29	1.2	Aqp1 Aqp3 Aqp4 Aqp7
256	GO:0009065 [8]: glutamine family amino acid catabolism	3	3	1414	4	11208	-3.66	0.0	3.36	1.23	Aldh4a1 Arg2 Prodh
257	GO:0043067 [5]: regulation of programmed cell death	30	30	1387	180	11032	-3.67	0.0	2.32	0.89	Accn1 Angptl4 Apip Atf5 Bag1 Bcl2l10 Bcl2l13 Birc3 Bnip3 Bok Card10 Casp9 Cd1d1 Cd5 Cidec Cntf Col18a1 Eef1a2 Esrrbl1 Ifi204 Igh-4 Il7 Lgals12 Mnt Pik3ca Pmaip1 Ripk3 Sgk3 Sh3glb1 Stk17b
258	GO:0019439 [6]: aromatic compound catabolism	6	6	1411	18	11194	-3.67	0.0	3.1	1.07	Comt Dbh Ephx2 Gstz1 Hgd Indo
259	GO:0006690 [7]: icosanoid metabolism	6	6	1411	18	11194	-3.67	0.0	3.1	1.07	Alox12 Alox12e Ggtla1 Ltc4s Ptgds Ptges
260	GO:0009799 [4]: determination of symmetry	5	5	1412	13	11199	-3.7	0.0	3.13	1.09	Dnahc11 Notch2 Pace4 Pitx2 Rfx3
261	GO:0009855 [5]: determination of bilateral symmetry	5	5	1412	13	11199	-3.7	0.0	3.13	1.09	Dnahc11 Notch2 Pace4 Pitx2 Rfx3
262	GO:0035282 [3]: segmentation	5	5	1412	13	11199	-3.7	0.0	3.13	1.09	Axin2 Meox2 Pace4 Pcdh8 Tbx18
263	GO:0045619 [5]: regulation of lymphocyte differentiation	5	5	1412	13	11199	-3.7	0.0	3.13	1.09	Cd1d1 H2-Oa Il7 Nfam1 Zap70
264	GO:0007368 [6]: determination of left/right symmetry	5	5	1412	13	11199	-3.7	0.0	3.13	1.09	Dnahc11 Notch2 Pace4 Pitx2 Rfx3
265	GO:0008202 [6]: steroid metabolism	17	17	1400	88	11124	-3.71	0.0	2.57	0.89	Abca1 Abca2 Akr1c18 Cyp39a1 Cyp7b1 Fdft1 Hmgcs1 Hsd11b1 Lipe Nr5a2 Osbpl11 Pon1 Prkag2 Sc5d Star Stard6 Sult1a1
266	GO:0048232 [6]: male gamete generation	6	6	1411	94	11118	-3.71	0.0	0.03	0.0	Bmp8a Dnmt3l Gpx4 Hmga1 Prm2 Qk
267	GO:0007283 [7]: spermatogenesis	6	6	1411	94	11118	-3.71	0.0	0.03	0.0	Bmp8a Dnmt3l Gpx4 Hmga1 Prm2 Qk
268	GO:0007420 [7]: brain development	11	11	1406	48	11164	-3.72	0.0	2.79	0.92	Cxcl12 Gli2 Hoxa1 Igf1r Mapk8ip3 Nr2f1 Nr2f2 Ntf3 Numbl Pitx3 Sepp1
269	GO:0043119 [4]: positive regulation of physiological process	39	39	1378	250	10962	-3.74	0.0	2.06	0.81	Bcl2l10 Bnip3 Bok Casp9 Cav1 Cd1d1 Cd209b Cd3e Cd5 Cidec Cntf Col18a1 Cxcl12 Ebf1 Ebf2 Eda Fgf7 Gata6 Gkn1 Gli2 Glis1 Hnf4a Ifi204 Igh-4 Il7 Klf2 Lgals12 Nfat5 Nr5a1 Ntf3 Pdcd1lg2 Pmaip1 Rel Ripk3 Rxra Sh3glb1 Stk17b Tcf2 Zap70
270	GO:0015908 [6]: fatty acid transport	2	2	1415	1	11211	-3.74	0.0	3.35	1.23	Adfp Cpt1b
271	GO:0018401 [7]: peptidyl-proline hydroxylation to 4-hydroxy-L-proline	2	2	1415	1	11211	-3.74	0.0	3.35	1.23	P4ha1 P4ha2
272	GO:0019344 [8]: cysteine biosynthesis	2	2	1415	1	11211	-3.74	0.0	3.35	1.23	Cbs Cth
273	GO:0019471 [6]: 4-hydroxyproline metabolism	2	2	1415	1	11211	-3.74	0.0	3.35	1.23	P4ha1 P4ha2
274	GO:0019511 [10]: peptidyl-proline hydroxylation	2	2	1415	1	11211	-3.74	0.0	3.35	1.23	P4ha1 P4ha2
275	GO:0030517 [7]: negative regulation of axon extension	2	2	1415	1	11211	-3.74	0.0	3.35	1.23	Nrp1 Sema3a
276	GO:0030902 [8]: hindbrain development	2	2	1415	1	11211	-3.74	0.0	3.35	1.23	Gli2 Hoxa1
277	GO:0046631 [8]: alpha-beta T-cell activation	2	2	1415	1	11211	-3.74	0.0	3.35	1.23	Dock2 Zap70
278	GO:0006086 [8]: acetyl-CoA biosynthesis from pyruvate	2	2	1415	1	11211	-3.74	0.0	3.35	1.23	Dlat Pdk4
279	GO:0006562 [9]: proline catabolism	2	2	1415	1	11211	-3.74	0.0	3.35	1.23	Aldh4a1 Prodh
280	GO:0006940 [5]: regulation of smooth muscle contraction	2	2	1415	1	11211	-3.74	0.0	3.35	1.23	Calca Nmu
281	GO:0008045 [7]: motor axon guidance	2	2	1415	1	11211	-3.74	0.0	3.35	1.23	Alcam Kif5c
282	GO:0008654 [8]: phospholipid biosynthesis	7	7	1410	24	11188	-3.75	0.0	2.95	0.99	AU041707 Agpat1 Agpat3 Dgke Lpgat1 Pcyt1a Sh3glb1
283	GO:0046849 [4]: bone remodeling	10	10	1407	42	11170	-3.75	0.0	2.8	0.92	Ank Fgf18 Il7 Pthlh Pthr1 Ptn Sost Thra Tnfsf11 Wnt7b
284	GO:0006869 [5]: lipid transport	10	10	1407	42	11170	-3.75	0.0	2.8	0.92	Abca1 Adfp Cpt1b Mttp Nrd1 Osbpl11 Pltp Slc27a1 Star Stard6
285	GO:0009059 [5]: macromolecule biosynthesis	52	52	1365	477	10735	-3.75	0.0	0.14	0.05	4930517K11Rik Abca1 Adamts5 Angptl2 B3galt1 B3galt3 B3gnt1 Cd1d1 Cd209b D4st1 Dao1 Eef1a2 Eif4e3 Eif4ebp1 Eif5 Fbp2 Gadd45g Gbe1 Gfm1 Gfpt2 Gpd2 Gyg1 Gys1 Gys2 Lama5 Large Mknk2 Mrpl1 Mrpl16 Mrpl33 Mrpl35 Mrpl39 Mrps14 Mttp Paip1 Pck1 Pcx Phkg1 Pmm1 Ppp1r3c Rbms1 Rel Rpl5 Slc30a9 Smarcd3 St3gal2 St3gal3 St3gal4 St6gal1 St6galnac5 St8sia2 St8sia4
286	GO:0006817 [8]: phosphate transport	9	9	1408	36	11176	-3.77	0.0	2.83	0.92	Ank Col12a1 Col18a1 Col4a1 Col6a1 Col6a2 Eda Fcna Marco
287	GO:0006470 [8]: protein amino acid dephosphorylation	16	16	1401	82	11130	-3.77	0.0	2.54	0.89	2810423O19Rik Dusp1 Dusp10 Dusp13 Ppm1a Ppm1b Ptp4a3 Ptplb Ptpn22 Ptpn4 Ptprm Ptpro Ptprr Ptprs Ptpru X99384
288	GO:0006955 [4]: immune response	73	73	1344	639	10573	-3.79	0.0	0.2	0.09	Aps B2m Bsf3 C1r C2 C8a Calca Ccl11 Ccl24 Ccl5 Cd1d1 Cd209b Cd3e Cd7 Cxcl10 Cxcl11 Cxcl12 Cxcl13 Cxcl14 Cxcl15 Cxcl2 Cxcl4 Cxcl7 Cxcl9 Dock2 Eda F8 Fcamr Fcgrt Flt3l Gadd45g Gbp2 Ggtla1 H2-M10.1 H2-M3 H2-Oa Hc Hp Ifi202b Ifi203 Ifi204 Igh-4 Igj Il11ra1 Il16 Il4ra Il7 Indo Kng1 Ltb Mcpt6 Mpa2 Nfam1 Orm1 Orm2 Pdcd1lg2 Pglyrp2 Pirb Psg17 Psmb9 Ptger3 Rel Repin1 Serpina1a Serping1 Spon2 Stab1 Tap1 Tn…
289	GO:0015674 [7]: di-, tri-valent inorganic cation transport	18	18	1399	97	11115	-3.82	0.0	2.4	0.89	Atp2a2 B430218L07Rik Cacna1d Cacna1f Cacna1g Cacna1s Camk2b Camk2d Camk2g Cyp27b1 Heph Pln Sfxn4 Slc11a1 Slc24a3 Trpc1 Trpc6 Trpv6
290	GO:0019748 [4]: secondary metabolism	6	6	1411	19	11193	-3.83	0.0	2.92	0.97	Alas1 Aldh1a7 Dct Ddt Drpla Fech
291	GO:0042981 [6]: regulation of apoptosis	29	29	1388	178	11034	-3.85	0.0	2.1	0.84	Accn1 Angptl4 Apip Atf5 Bag1 Bcl2l10 Bcl2l13 Birc3 Bnip3 Bok Card10 Casp9 Cd1d1 Cd5 Cidec Col18a1 Eef1a2 Esrrbl1 Ifi204 Igh-4 Il7 Lgals12 Mnt Pik3ca Pmaip1 Ripk3 Sgk3 Sh3glb1 Stk17b
292	GO:0007411 [6]: axon guidance	9	9	1408	37	11175	-3.87	0.0	2.71	0.9	Alcam Efnb1 Foxd1 Kif5c L1cam Nrp1 Runx3 Sema3a Sema5a
293	GO:0008203 [7]: cholesterol metabolism	9	9	1408	37	11175	-3.87	0.0	2.71	0.9	Abca1 Abca2 Cyp39a1 Cyp7b1 Fdft1 Hmgcs1 Lipe Pon1 Prkag2
294	GO:0016311 [7]: dephosphorylation	16	16	1401	84	11128	-3.88	0.0	2.4	0.89	2810423O19Rik Dusp1 Dusp10 Dusp13 Ppm1a Ppm1b Ptp4a3 Ptplb Ptpn22 Ptpn4 Ptprm Ptpro Ptprr Ptprs Ptpru X99384
295	GO:0009790 [3]: embryonic development	25	25	1392	149	11063	-3.88	0.0	2.15	0.87	Axin2 Celsr1 Cryab Dnmt3l Efnb1 Flt1 Gja5 Hira Hoxa1 Insl3 Lama4 Lama5 Meox2 Pace4 Pcdh8 Pitx2 Setdb1 Sitpec Tbx1 Tbx18 Tbx6 Tcf21 Thbd Twist1 Vegfc
296	GO:0019722 [7]: calcium-mediated signaling	4	4	1413	9	11203	-3.88	0.0	3.01	1.0	Cd3e Dscr1 Dscr1l1 Zap70
297	GO:0045058 [5]: T-cell selection	4	4	1413	9	11203	-3.88	0.0	3.01	1.0	Cd1d1 Cd3e Dock2 Zap70
298	GO:0043038 [7]: amino acid activation	1	1	1416	40	11172	-3.89	0.0	0.01	0.0	Dao1
299	GO:0043039 [8]: tRNA aminoacylation	1	1	1416	40	11172	-3.89	0.0	0.01	0.0	Dao1
300	GO:0006418 [8]: tRNA aminoacylation for protein translation	1	1	1416	40	11172	-3.89	0.0	0.01	0.0	Dao1
301	GO:0009880 [4]: embryonic pattern specification	5	5	1412	14	11198	-3.89	0.0	2.92	0.97	Efnb1 Flt1 Meox2 Pace4 Pitx2
302	GO:0030509 [9]: BMP signaling pathway	5	5	1412	14	11198	-3.89	0.0	2.92	0.97	Bmp6 Fst Prss11 Sitpec Sost
303	GO:0006357 [8]: regulation of transcription from Pol II promoter	26	26	1391	157	11055	-3.89	0.0	2.1	0.84	Alx4 Ankrd1 Atf5 Drap1 Fhl2 Foxd1 Glis1 Glis2 Heyl Hnf4a Hod Hoxa1 Id1 Irx4 Nfat5 Nfe2 Nr5a1 Ntf3 Rxra Sitpec Sox7 Tcfap2a Twist2 Wbscr14 Zfpm2 id3
304	GO:0040008 [4]: regulation of growth	12	12	1405	57	11155	-3.91	0.0	2.51	0.89	Cish Crim1 Esm1 Gpc3 Htra3 Igfbp4 Igfbp6 Igfbp7 Lama4 Lama5 Prss11 Tkt
305	GO:0016049 [4]: cell growth	10	10	1407	44	11168	-3.92	0.0	2.59	0.89	Cish Crim1 Emp3 Esm1 Fhl1 Htra3 Igfbp4 Igfbp6 Igfbp7 Prss11
306	GO:0007267 [4]: cell-cell signaling	29	29	1388	181	11031	-3.94	0.0	1.97	0.78	Cacna1f Chrm4 Chrna1 Chrna7 Chrnb2 Comt Gabra3 Gabrb2 Gabrg3 Gja4 Gja5 Grik5 Hnmt Ltbp4 Lynx1 Ntf3 Pclo Slc12a5 Slc5a7 Spnb4 Tmod2 Tph1 Trpv4 Vamp2 Wnt10a Wnt2 Wnt4 Wnt6 Wnt7b
307	GO:0001503 [5]: ossification	9	9	1408	38	11174	-3.95	0.0	2.59	0.89	Ank Fgf18 Pthlh Pthr1 Ptn Sost Thra Tnfsf11 Wnt7b
308	GO:0006805 [5]: xenobiotic metabolism	6	6	1411	20	11192	-3.97	0.0	2.75	0.92	Ahrr Aoah Comt Dbh Ephx2 Mest
309	GO:0009410 [7]: response to xenobiotic stimulus	6	6	1411	20	11192	-3.97	0.0	2.75	0.92	Ahrr Aoah Comt Dbh Ephx2 Mest
310	GO:0000226 [8]: microtubule cytoskeleton organization and biogenesis	8	8	1409	32	11180	-3.99	0.0	2.62	0.89	Mid1 Mid1ip1 Mipol1 Mtap1b Mtap4 Rnf30 Tekt2 Tuba8
311	GO:0030336 [7]: negative regulation of cell migration	3	3	1414	5	11207	-4.0	0.0	2.97	1.0	Egfl7 Robo4 Tie1
312	GO:0045060 [7]: negative thymic T-cell selection	3	3	1414	5	11207	-4.0	0.0	2.97	1.0	Cd3e Dock2 Zap70
313	GO:0051271 [6]: negative regulation of cell motility	3	3	1414	5	11207	-4.0	0.0	2.97	1.0	Egfl7 Robo4 Tie1
314	GO:0006635 [8]: fatty acid beta-oxidation	3	3	1414	5	11207	-4.0	0.0	2.97	1.0	Acox3 Dci Hadhb
315	GO:0007204 [8]: cytosolic calcium ion concentration elevation	3	3	1414	5	11207	-4.0	0.0	2.97	1.0	Jph2 Ptger3 Trpc6
316	GO:0009405 [3]: pathogenesis	3	3	1414	5	11207	-4.0	0.0	2.97	1.0	Edn1 Edn3 Lrp1
317	GO:0006644 [7]: phospholipid metabolism	10	10	1407	45	11167	-4.0	0.0	2.49	0.89	AU041707 Abca1 Agpat1 Agpat3 Dgke Gpld1 Lpgat1 Pcyt1a Sh3glb1 Smpd3
318	GO:0006996 [5]: organelle organization and biogenesis	80	80	1337	667	10545	-4.01	0.0	0.37	0.19	1700020C11Rik 2400002F11Rik Acta1 Actc1 Actg2 Actl6b Aps Arhgap17 Avil Baz2a Cbx7 Celsr1 Coro2b Dbn1 Dock2 Ehd1 Epb4.1l1 Epb4.1l2 Foxj1 Gata6 Gm169 Gpx4 Gsn Hmga1 Hmga2 Kif3c Kif5c Kifap3 Kifc2 Krt1-5 Mcts1 Mfn2 Mid1 Mid1ip1 Mipol1 Mrpl30 Mrpl39 Mtap1b Mtap4 Mtap6 Myh11 Myh6 Myh7 Myl1 Myl2 Myl4 Myl7 Myo1c Myo5a Nrap Palm Pclo Pdgfa Pdgfb Pdlim3 Pex13 Pmaip1 Prm2 Pxmp2 Rab5c Rac2 Rnf30 Rpl5 Rps6ka…
319	GO:0016043 [4]: cell organization and biogenesis	98	98	1319	785	10427	-4.01	0.0	0.57	0.28	1700020C11Rik 2400002F11Rik Abca1 Acta1 Actc1 Actg2 Actl6b Aps Arhgap17 Avil Baz2a Cbx7 Celsr1 Cish Col18a1 Coro2b Crim1 Dbn1 Dock2 Ehd1 Emp3 Epb4.1l1 Epb4.1l2 Esm1 Fhl1 Foxj1 Gata6 Gm169 Gpx4 Gsn Hgf Hmga1 Hmga2 Htra3 Igfbp4 Igfbp6 Igfbp7 Itga7 Kif3c Kif5c Kifap3 Kifc2 Krt1-5 Mcts1 Mfn2 Mid1 Mid1ip1 Mipol1 Mrpl30 Mrpl39 Mtap1b Mtap4 Mtap6 Myh11 Myh6 Myh7 Myl1 Myl2 Myl4 Myl7 Myo1c Myo5a Nrap Palm…
320	GO:0051242 [5]: positive regulation of cellular physiological process	25	25	1392	153	11059	-4.01	0.0	1.97	0.77	Bcl2l10 Bnip3 Bok Casp9 Cd1d1 Cd209b Cd3e Cd5 Cidec Col18a1 Cxcl12 Eda Fgf7 Gkn1 Gli2 Ifi204 Igh-4 Il7 Lgals12 Pdcd1lg2 Pmaip1 Ripk3 Sh3glb1 Stk17b Zap70
321	GO:0007169 [7]: transmembrane receptor protein tyrosine kinase signaling pathway	15	15	1402	80	11132	-4.04	0.0	2.22	0.89	AI586015 Alk Aps Cspg4 Dok2 Eif4ebp1 Epha8 Flt1 Flt4 Igf1r Nrp1 Pace4 Pdgfrb Plat Zfp106
322	GO:0042110 [7]: T-cell activation	9	9	1408	39	11173	-4.04	0.0	2.49	0.89	Cd1d1 Cd3e Cxcl12 Dock2 Gadd45g H2-Oa Il7 Pdcd1lg2 Zap70
323	GO:0019319 [8]: hexose biosynthesis	5	5	1412	15	11197	-4.06	0.0	2.73	0.92	Fbp2 Gpd2 Pck1 Pcx Pmm1
324	GO:0044272 [6]: sulfur compound biosynthesis	5	5	1412	15	11197	-4.06	0.0	2.73	0.92	Acas2 Cbs Cth D4st1 Ggtla1
325	GO:0046165 [6]: alcohol biosynthesis	5	5	1412	15	11197	-4.06	0.0	2.73	0.92	Fbp2 Gpd2 Pck1 Pcx Pmm1
326	GO:0046364 [7]: monosaccharide biosynthesis	5	5	1412	15	11197	-4.06	0.0	2.73	0.92	Fbp2 Gpd2 Pck1 Pcx Pmm1
327	GO:0046456 [8]: icosanoid biosynthesis	5	5	1412	15	11197	-4.06	0.0	2.73	0.92	Alox12 Alox12e Ggtla1 Ltc4s Ptgds
328	GO:0007223 [7]: frizzled-2 signaling pathway	5	5	1412	15	11197	-4.06	0.0	2.73	0.92	Wnt10a Wnt2 Wnt4 Wnt6 Wnt7b
329	GO:0051239 [4]: regulation of organismal physiological process	17	17	1400	95	11117	-4.07	0.0	2.11	0.85	Actc1 Ank Aps Cav1 Cd1d1 Cd209b Cd3e Edn1 Edn3 H2-Oa Igh-4 Il7 Nfam1 Pdcd1lg2 Rel Thra Zap70
330	GO:0006414 [8]: translational elongation	2	2	1415	49	11163	-4.08	0.0	0.02	0.0	Eef1a2 Gfm1
331	GO:0046467 [7]: membrane lipid biosynthesis	8	8	1409	33	11179	-4.08	0.0	2.5	0.89	AU041707 Agpat1 Agpat3 Dgke Lass4 Lpgat1 Pcyt1a Sh3glb1
332	GO:0043065 [7]: positive regulation of apoptosis	15	15	1402	81	11131	-4.09	0.0	2.16	0.87	Bcl2l10 Bnip3 Bok Casp9 Cd1d1 Cd5 Cidec Col18a1 Ifi204 Igh-4 Lgals12 Pmaip1 Ripk3 Sh3glb1 Stk17b
333	GO:0008283 [4]: cell proliferation	82	82	1335	656	10556	-4.09	0.0	0.59	0.28	1190002H23Rik Ak1 Akt2 Als2cr19 Asah2 Atf5 Axin2 Btc Camk2b Camk2d Camk2g Cav1 Ccnd2 Cd3e Cdkn1c Cdkn2b Cdkn2c Col18a1 Crkl Cspg4 Cxcl12 Dnajc2 Dock2 Dusp1 E2f6 Elk1 Elk3 Elk4 Enpep Erg Fgf7 Figf Gadd45b Gadd45g Gkn1 Gli2 Hdgfrp3 Hgf Il7 Kras Lrp1 Mapk12 Meig1 Mertk Mnt Mos Nbl1 Nek9 Nfia Nfkbia Nmyc1 Nr2f1 Numbl Orc2l Pdcd1lg2 Pdgfa Pdgfb Pitx2 Plcb1 Plk3 Pmaip1 Pmp22 Prkar1b Prm2 Ptn Rbms1 Reck…
334	GO:0009108 [7]: coenzyme biosynthesis	11	11	1406	53	11159	-4.1	0.0	2.32	0.89	Acas2 Atp5c1 Atp5j2 Atp5k Atp5o D5Ertd33e Ggtla1 Lias Mocs2 Nmnat3 Pank3
335	GO:0007015 [9]: actin filament organization	7	7	1410	27	11185	-4.1	0.0	2.53	0.89	Arhgap17 Avil Dbn1 Pdlim3 Tmod1 Tmod2 Tmod4
336	GO:0019370 [9]: leukotriene biosynthesis	4	4	1413	10	11202	-4.11	0.0	2.76	0.92	Alox12 Alox12e Ggtla1 Ltc4s
337	GO:0019395 [7]: fatty acid oxidation	4	4	1413	10	11202	-4.11	0.0	2.76	0.92	Acox3 Dci Hadhb Phyh
338	GO:0007005 [6]: mitochondrion organization and biogenesis	4	4	1413	10	11202	-4.11	0.0	2.76	0.92	1700020C11Rik Mfn2 Mrpl39 Pmaip1
339	GO:0007049 [5]: cell cycle	59	59	1358	499	10713	-4.12	0.0	0.34	0.17	1190002H23Rik Ak1 Akt2 Als2cr19 Atf5 Axin2 Btc Camk2b Camk2d Camk2g Ccnd2 Cdkn1c Cdkn2b Cdkn2c Crkl Dnajc2 Dusp1 E2f6 Elk1 Elk3 Elk4 Erg Fgf7 Figf Gadd45b Gadd45g Gkn1 Kras Mapk12 Meig1 Mertk Mnt Mos Nbl1 Nek9 Nfia Nmyc1 Nr2f1 Orc2l Pdgfa Pdgfb Plcb1 Plk3 Pmp22 Prm2 Ptn Rbms1 Reck Rel Rgs14 Rras Sash1 Sept4 Sspn Sycp3 Tert Thra Vegfb Vegfc
340	GO:0043068 [6]: positive regulation of programmed cell death	15	15	1402	82	11130	-4.15	0.0	2.09	0.83	Bcl2l10 Bnip3 Bok Casp9 Cd1d1 Cd5 Cidec Col18a1 Ifi204 Igh-4 Lgals12 Pmaip1 Ripk3 Sh3glb1 Stk17b
341	GO:0008361 [5]: regulation of cell size	10	10	1407	47	11165	-4.15	0.0	2.3	0.89	Cish Crim1 Emp3 Esm1 Fhl1 Htra3 Igfbp4 Igfbp6 Igfbp7 Prss11
342	GO:0042254 [6]: ribosome biogenesis and assembly	6	6	1411	86	11126	-4.16	0.0	0.05	0.0	2400002F11Rik Gm169 Mcts1 Mrpl30 Rpl5 Rps6ka2
343	GO:0012502 [7]: induction of programmed cell death	13	13	1404	68	11144	-4.16	0.0	2.15	0.87	Bcl2l10 Bok Casp9 Cd1d1 Cd5 Cidec Ifi204 Igh-4 Lgals12 Pmaip1 Ripk3 Sh3glb1 Stk17b
344	GO:0006917 [8]: induction of apoptosis	13	13	1404	68	11144	-4.16	0.0	2.15	0.87	Bcl2l10 Bok Casp9 Cd1d1 Cd5 Cidec Ifi204 Igh-4 Lgals12 Pmaip1 Ripk3 Sh3glb1 Stk17b
345	GO:0006366 [8]: transcription from Pol II promoter	30	30	1387	198	11014	-4.18	0.0	1.6	0.63	Alx4 Ankrd1 Atf5 Drap1 Fhl2 Foxd1 Gli2 Glis1 Glis2 Heyl Hnf4a Hod Hoxa1 Id1 Irx4 Mef2c Mllt1 Nfat5 Nfe2 Nr5a1 Ntf3 Polr2l Rxra Sitpec Sox7 Tcfap2a Twist2 Wbscr14 Zfpm2 id3
346	GO:0006886 [6]: intracellular protein transport	34	34	1383	310	10902	-4.18	0.0	0.21	0.09	2300004C15Rik 9030617O03Rik AI317395 Ap1m1 Ap2a1 Arfl4 Arl4 Bcap29 Ctsb Eda Epim Esrrb Etfb Gckr Grasp Gstk1 Hsd17b4 Kpna1 Kpna4 Mlycd Nfkbia Pex13 Ppp1r3c Ramp2 Slc1a3 Snx10 Stx1a Sytl2 Timm13a Tram2 Vti1b Ywhab Ywhag Zadh2
347	GO:0045045 [5]: secretory pathway	7	7	1410	94	11118	-4.2	0.0	0.06	0.0	9030617O03Rik Arhgap17 Pclo Rasgrp4 Sec15l1 Stxbp1 Vamp2
348	GO:0009064 [7]: glutamine family amino acid metabolism	5	5	1412	16	11196	-4.21	0.0	2.55	0.89	Aldh4a1 Arg2 Gfpt2 Glul Prodh
349	GO:0007264 [6]: small GTPase mediated signal transduction	26	26	1391	170	11042	-4.27	0.0	1.57	0.63	5830461H18Rik Arl3 Arl4 C330021A05Rik Dab1 Dock2 Dok2 Gem Itsn1 Kifap3 Kras Mras Nkiras1 Rab32 Rab34 Rab5c Rac2 Rala Rapgef3 Rasgrp2 Rem1 Rgl1 Rrad Rras Sos1 Sos2
350	GO:0016339 [6]: calcium-dependent cell-cell adhesion	3	3	1414	6	11206	-4.29	0.0	2.65	0.89	Cdh2 Cdh23 Pcdh12
351	GO:0007205 [8]: protein kinase C activation	3	3	1414	6	11206	-4.29	0.0	2.65	0.89	Cerk Cish Dgke
352	GO:0007212 [7]: dopamine receptor signaling pathway	3	3	1414	6	11206	-4.29	0.0	2.65	0.89	Nsg1 Nsg2 Trar1
353	GO:0045580 [6]: regulation of T-cell differentiation	4	4	1413	11	11201	-4.29	0.0	2.54	0.89	Cd1d1 H2-Oa Il7 Zap70
354	GO:0046148 [5]: pigment biosynthesis	4	4	1413	11	11201	-4.29	0.0	2.54	0.89	Alas1 Dct Ddt Fech
355	GO:0000096 [6]: sulfur amino acid metabolism	4	4	1413	11	11201	-4.29	0.0	2.54	0.89	Cbs Cdo1 Cth Hs3st3b1
356	GO:0006094 [8]: gluconeogenesis	4	4	1413	11	11201	-4.29	0.0	2.54	0.89	Fbp2 Gpd2 Pck1 Pcx
357	GO:0006691 [8]: leukotriene metabolism	4	4	1413	11	11201	-4.29	0.0	2.54	0.89	Alox12 Alox12e Ggtla1 Ltc4s
358	GO:0012501 [5]: programmed cell death	44	44	1373	324	10888	-4.3	0.0	1.05	0.45	1700020C11Rik Aatk Accn1 Angptl4 Apip Atf5 Bag1 Bcap29 Bcl2l10 Bcl2l13 Birc3 Bnip3 Bok Card10 Casp9 Cd1d1 Cd5 Cidea Cidec Cntf Col18a1 Dapk2 Dnase1l3 Eef1a2 Elmo2 Esrrbl1 Faf1 Gadd45b Gadd45g Ifi204 Igh-4 Il7 Lgals12 Mnt Pdcd5 Pdcd8 Pik3ca Pmaip1 Ripk3 Sgk3 Sh3glb1 Stk17b Tnfaip3 Tnfsf12
359	GO:0015893 [5]: drug transport	2	2	1415	2	11210	-4.32	0.0	2.74	0.92	Abcb1a Abp1
360	GO:0018208 [9]: peptidyl-proline modification	2	2	1415	2	11210	-4.32	0.0	2.74	0.92	P4ha1 P4ha2
361	GO:0030010 [6]: establishment of cell polarity	2	2	1415	2	11210	-4.32	0.0	2.74	0.92	Dock2 Foxj1
362	GO:0042095 [7]: interferon-gamma biosynthesis	2	2	1415	2	11210	-4.32	0.0	2.74	0.92	Cd1d1 Gadd45g
363	GO:0045446 [4]: endothelial cell differentiation	2	2	1415	2	11210	-4.32	0.0	2.74	0.92	Col18a1 Hoxb5
364	GO:0050771 [6]: negative regulation of axonogenesis	2	2	1415	2	11210	-4.32	0.0	2.74	0.92	Nrp1 Sema3a
365	GO:0000186 [6]: activation of MAPKK	2	2	1415	2	11210	-4.32	0.0	2.74	0.92	Gadd45b Gadd45g
366	GO:0001755 [6]: neural crest cell migration	2	2	1415	2	11210	-4.32	0.0	2.74	0.92	Efnb1 Zfhx1b
367	GO:0006599 [7]: phosphagen metabolism	2	2	1415	2	11210	-4.32	0.0	2.74	0.92	Ckm Ckmt2
368	GO:0009628 [5]: response to abiotic stimulus	44	44	1373	328	10884	-4.33	0.0	0.97	0.45	9530051K01Rik A030005K14Rik Abcb1a Abp1 Accn1 Ahrr Aoah Ccl11 Ccl24 Ccl5 Cdh23 Cmkor1 Comt Creb3 Cryab Cxcl10 Cxcl11 Cxcl12 Cxcl13 Cxcl15 Cxcl2 Cxcl4 Cxcr3 Dbh Dock2 Drpla Ephx2 Fech Fmod Il16 Mest Ndufb9 Opn1mw Opn3 Pcyt1a Pmaip1 Pon1 Rac2 Slc12a7 Spnb4 Tbl1xr1 Tectb Trpv4 Utrn
369	GO:0006915 [6]: apoptosis	43	43	1374	319	10893	-4.34	0.0	1.0	0.45	1700020C11Rik Aatk Accn1 Angptl4 Apip Atf5 Bag1 Bcap29 Bcl2l10 Bcl2l13 Birc3 Bnip3 Bok Card10 Casp9 Cd1d1 Cd5 Cidea Cidec Col18a1 Dapk2 Dnase1l3 Eef1a2 Elmo2 Esrrbl1 Faf1 Gadd45b Gadd45g Ifi204 Igh-4 Il7 Lgals12 Mnt Pdcd5 Pdcd8 Pik3ca Pmaip1 Ripk3 Sgk3 Sh3glb1 Stk17b Tnfaip3 Tnfsf12
370	GO:0042221 [6]: response to chemical substance	30	30	1387	206	11006	-4.34	0.0	1.35	0.53	9530051K01Rik Abcb1a Abp1 Accn1 Ahrr Aoah Ccl11 Ccl24 Ccl5 Cmkor1 Comt Creb3 Cxcl10 Cxcl11 Cxcl12 Cxcl13 Cxcl15 Cxcl2 Cxcl4 Cxcr3 Dbh Dock2 Drpla Ephx2 Fmod Il16 Mest Pon1 Rac2 Utrn
371	GO:0016265 [3]: death	47	47	1370	358	10854	-4.34	0.0	0.85	0.38	1700020C11Rik Aatk Accn1 Angptl4 Apip Atf5 Bag1 Bcap29 Bcl2l10 Bcl2l13 Birc3 Bnip3 Bok Card10 Casp9 Cd1d1 Cd5 Cidea Cidec Cntf Col18a1 Dapk2 Dnase1l3 Eef1a2 Elmo2 Esrrbl1 Faf1 Gadd45b Gadd45g Gzmm Hc Ifi204 Igh-4 Il7 Lgals12 Mnt Msra Pdcd5 Pdcd8 Pik3ca Pmaip1 Ripk3 Sgk3 Sh3glb1 Stk17b Tnfaip3 Tnfsf12
372	GO:0008219 [4]: cell death	46	46	1371	352	10860	-4.36	0.0	0.82	0.38	1700020C11Rik Aatk Accn1 Angptl4 Apip Atf5 Bag1 Bcap29 Bcl2l10 Bcl2l13 Birc3 Bnip3 Bok Card10 Casp9 Cd1d1 Cd5 Cidea Cidec Cntf Col18a1 Dapk2 Dnase1l3 Eef1a2 Elmo2 Esrrbl1 Faf1 Gadd45b Gadd45g Gzmm Hc Ifi204 Igh-4 Il7 Lgals12 Mnt Pdcd5 Pdcd8 Pik3ca Pmaip1 Ripk3 Sgk3 Sh3glb1 Stk17b Tnfaip3 Tnfsf12
373	GO:0030217 [5]: T-cell differentiation	5	5	1412	17	11195	-4.36	0.0	2.38	0.89	Cd1d1 Gadd45g H2-Oa Il7 Zap70
374	GO:0007126 [8]: meiosis	2	2	1415	45	11167	-4.39	0.0	0.03	0.0	Meig1 Sycp3
375	GO:0043118 [4]: negative regulation of physiological process	34	34	1383	245	10967	-4.4	0.0	1.11	0.48	Accn1 Angptl4 Apip Aps Atf5 Bcl2l10 Birc3 Calca Cav1 Drap1 Eef1a2 Egfl7 Eif4ebp1 Foxp1 Foxp2 Glis1 Hod Id1 Il7 Nr1h3 Nr1i2 Nr1i3 Pdcd1lg2 Pik3ca Pmaip1 Procr Robo4 Sgk3 Thbd Thra Tie1 Wbscr14 Zfpm2 id3
376	GO:0001558 [4]: regulation of cell growth	8	8	1409	37	11175	-4.42	0.0	2.08	0.82	Cish Crim1 Esm1 Htra3 Igfbp4 Igfbp6 Igfbp7 Prss11
377	GO:0007409 [6]: axonogenesis	12	12	1405	66	11146	-4.44	0.0	1.83	0.66	Alcam Efnb1 Foxd1 Kif5c L1cam Nrp1 Rtn4r Runx3 Ryk Sema3a Sema5a Stxbp1
378	GO:0007046 [7]: ribosome biogenesis	6	6	1411	80	11132	-4.46	0.0	0.07	0.0	2400002F11Rik Gm169 Mcts1 Mrpl30 Rpl5 Rps6ka2
379	GO:0030282 [6]: bone mineralization	4	4	1413	12	11200	-4.46	0.0	2.34	0.89	Ank Pthlh Pthr1 Ptn
380	GO:0046777 [9]: autophosphorylation	4	4	1413	12	11200	-4.46	0.0	2.34	0.89	Camk2b Camk2d Camk2g Zap70
381	GO:0006749 [6]: glutathione metabolism	4	4	1413	12	11200	-4.46	0.0	2.34	0.89	Acas2 Ggtla1 Gstk1 Txnrd3
382	GO:0007178 [7]: transmembrane receptor protein serine/threonine kinase signaling pathway	10	10	1407	52	11160	-4.47	0.0	1.88	0.71	Akap4 Bmp6 Bmp8a Eng Fst Ltbp4 Prss11 Sitpec Sost Tgfbr2
383	GO:0050870 [8]: positive regulation of T-cell activation	5	5	1412	18	11194	-4.48	0.0	2.23	0.89	Cd1d1 Cd3e Il7 Pdcd1lg2 Zap70
384	GO:0006953 [5]: acute-phase response	5	5	1412	18	11194	-4.48	0.0	2.23	0.89	F8 Hp Orm1 Orm2 Serpina1a
385	GO:0009190 [7]: cyclic nucleotide biosynthesis	5	5	1412	18	11194	-4.48	0.0	2.23	0.89	Adcy2 Adcy3 Gucy1a3 Gucy1b3 Npr1
386	GO:0006821 [8]: chloride transport	9	9	1408	45	11167	-4.49	0.0	1.92	0.75	Clca3 Clcn1 Clic4 Gabra3 Gabrb2 Gabrg3 Slc12a4 Slc12a5 Slc12a7
387	GO:0051260 [8]: protein homooligomerization	3	3	1414	7	11205	-4.52	0.0	2.38	0.89	Cav1 Lnx2 Tnfsf11
388	GO:0001708 [5]: cell fate specification	3	3	1414	7	11205	-4.52	0.0	2.38	0.89	Sox2 Tbx1 Tbx6
389	GO:0006182 [8]: cGMP biosynthesis	3	3	1414	7	11205	-4.52	0.0	2.38	0.89	Gucy1a3 Gucy1b3 Npr1
390	GO:0006839 [6]: mitochondrial transport	3	3	1414	7	11205	-4.52	0.0	2.38	0.89	Slc25a4 Ucp1 Ucp3
391	GO:0009074 [7]: aromatic amino acid family catabolism	3	3	1414	7	11205	-4.52	0.0	2.38	0.89	Gstz1 Hgd Indo
392	GO:0050863 [7]: regulation of T-cell activation	6	6	1411	25	11187	-4.54	0.0	2.06	0.81	Cd1d1 Cd3e H2-Oa Il7 Pdcd1lg2 Zap70
393	GO:0006730 [5]: one-carbon compound metabolism	6	6	1411	25	11187	-4.54	0.0	2.06	0.81	Car11 Car13 Car14 Car3 Car4 Fthfd
394	GO:0016568 [8]: chromatin modification	6	6	1411	78	11134	-4.54	0.0	0.08	0.01	Baz2a Cbx7 Setdb1 Smarca1 Smarcd1 Smarcd3
395	GO:0042742 [6]: defense response to bacteria	4	4	1413	61	11151	-4.55	0.0	0.06	0.0	Defb1 Defb11 Defcr3 Igh-4
396	GO:0006986 [5]: response to unfolded protein	2	2	1415	42	11170	-4.61	0.0	0.04	0.0	Hspa14 Hspb3
397	GO:0016192 [5]: vesicle-mediated transport	27	27	1390	220	10992	-4.62	0.0	0.53	0.26	Abca1 Ap1m1 Ap2a1 Arfl4 Arhgap17 Cav1 Cd209b Dnm1 Ehd1 Ehd2 Elmo2 Epn2 Ghr Gsn Igh-4 Itsn1 Lrp1 Ly75 Pclo Rab34 Rab5c Rasgrp4 Sec15l1 Spnb4 Stxbp1 Vamp2 Vamp5
398	GO:0006897 [6]: endocytosis	17	17	1400	112	11100	-4.64	0.0	1.28	0.53	Abca1 Ap1m1 Ap2a1 Cav1 Cd209b Dnm1 Ehd2 Elmo2 Epn2 Ghr Igh-4 Itsn1 Lrp1 Ly75 Rab34 Rab5c Stxbp1
399	GO:0009952 [4]: anterior/posterior pattern formation	7	7	1410	33	11179	-4.64	0.0	1.86	0.69	Axin2 Hoxa1 Meox2 Pace4 Pcdh8 Tbx1 Tbx18
400	GO:0007610 [2]: behavior	13	13	1404	79	11133	-4.64	0.0	1.47	0.59	Calca Celsr1 Chrnb2 Msra Pde1b Penk1 Prkar1b Prkcc Ptn Qk Sepp1 Tmod2 Zic1
401	GO:0051240 [5]: positive regulation of organismal physiological process	9	9	1408	48	11164	-4.65	0.0	1.69	0.63	Cav1 Cd1d1 Cd209b Cd3e Igh-4 Il7 Pdcd1lg2 Rel Zap70
402	GO:0009617 [6]: response to bacteria	5	5	1412	67	11145	-4.67	0.0	0.09	0.01	Cd209b Defb1 Defb11 Defcr3 Igh-4
403	GO:0006486 [8]: protein amino acid glycosylation	10	10	1407	56	11156	-4.68	0.0	1.6	0.63	B3galt1 B3galt3 B3gnt1 St3gal2 St3gal3 St3gal4 St6gal1 St6galnac5 St8sia2 St8sia4
404	GO:0009795 [4]: embryonic morphogenesis	7	7	1410	83	11129	-4.68	0.0	0.12	0.03	Celsr1 Cryab Hoxa1 Pcdh8 Tbx1 Twist1 Vegfc
405	GO:0009309 [6]: amine biosynthesis	8	8	1409	41	11171	-4.69	0.0	1.72	0.63	0610010D20Rik Bcat2 Cbs Cth Dbh Glul Prodh Tph1
406	GO:0007268 [6]: synaptic transmission	18	18	1399	124	11088	-4.7	0.0	1.12	0.48	Cacna1f Chrm4 Chrna1 Chrna7 Chrnb2 Comt Gabra3 Gabrb2 Gabrg3 Grik5 Hnmt Lynx1 Ntf3 Slc12a5 Slc5a7 Tmod2 Tph1 Vamp2
407	GO:0019953 [4]: sexual reproduction	15	15	1402	141	11071	-4.7	0.0	0.26	0.12	Bmp8a Cxcl12 Dnmt3l Frap1 Fst Gpx4 Hmga1 Prm2 Qk Sepp1 Ssty1 Ssty2 Tkt Wnt4 Zfp393
408	GO:0000003 [3]: reproduction	15	15	1402	141	11071	-4.7	0.0	0.26	0.12	Bmp8a Cxcl12 Dnmt3l Frap1 Fst Gpx4 Hmga1 Prm2 Qk Sepp1 Ssty1 Ssty2 Tkt Wnt4 Zfp393
409	GO:0030155 [4]: regulation of cell adhesion	5	5	1412	20	11192	-4.7	0.0	1.96	0.76	Dab1 Edg1 Lama4 Lama5 Tnxb
410	GO:0015804 [7]: neutral amino acid transport	2	2	1415	3	11209	-4.7	0.0	2.3	0.89	Slc6a6 Slc7a10
411	GO:0018149 [8]: peptide cross-linking	2	2	1415	3	11209	-4.7	0.0	2.3	0.89	F13a1 Tgm2
412	GO:0030335 [7]: positive regulation of cell migration	2	2	1415	3	11209	-4.7	0.0	2.3	0.89	Col18a1 Cxcl12
413	GO:0050818 [4]: regulation of coagulation	2	2	1415	3	11209	-4.7	0.0	2.3	0.89	Procr Thbd
414	GO:0050819 [5]: negative regulation of coagulation	2	2	1415	3	11209	-4.7	0.0	2.3	0.89	Procr Thbd
415	GO:0050918 [7]: positive chemotaxis	2	2	1415	3	11209	-4.7	0.0	2.3	0.89	Cxcl12 Il16
416	GO:0050920 [7]: regulation of chemotaxis	2	2	1415	3	11209	-4.7	0.0	2.3	0.89	Cxcl12 Il16
417	GO:0050921 [8]: positive regulation of chemotaxis	2	2	1415	3	11209	-4.7	0.0	2.3	0.89	Cxcl12 Il16
418	GO:0050926 [8]: regulation of positive chemotaxis	2	2	1415	3	11209	-4.7	0.0	2.3	0.89	Cxcl12 Il16
419	GO:0050927 [9]: positive regulation of positive chemotaxis	2	2	1415	3	11209	-4.7	0.0	2.3	0.89	Cxcl12 Il16
420	GO:0050930 [10]: induction of positive chemotaxis	2	2	1415	3	11209	-4.7	0.0	2.3	0.89	Cxcl12 Il16
421	GO:0051272 [6]: positive regulation of cell motility	2	2	1415	3	11209	-4.7	0.0	2.3	0.89	Col18a1 Cxcl12
422	GO:0001569 [5]: patterning of blood vessels	2	2	1415	3	11209	-4.7	0.0	2.3	0.89	Flt1 Pitx2
423	GO:0001678 [5]: cell glucose homeostasis	2	2	1415	3	11209	-4.7	0.0	2.3	0.89	Gck Gckr
424	GO:0006309 [7]: DNA fragmentation during apoptosis	2	2	1415	3	11209	-4.7	0.0	2.3	0.89	Dnase1l3 Pdcd8
425	GO:0006572 [8]: tyrosine catabolism	2	2	1415	3	11209	-4.7	0.0	2.3	0.89	Gstz1 Hgd
426	GO:0009312 [7]: oligosaccharide biosynthesis	2	2	1415	3	11209	-4.7	0.0	2.3	0.89	B3galt1 B3galt3
427	GO:0008652 [7]: amino acid biosynthesis	6	6	1411	27	11185	-4.72	0.0	1.84	0.67	0610010D20Rik Bcat2 Cbs Cth Glul Prodh
428	GO:0009100 [7]: glycoprotein metabolism	11	11	1406	65	11147	-4.72	0.0	1.47	0.59	B3galt1 B3galt3 B3gnt1 Porcn St3gal2 St3gal3 St3gal4 St6gal1 St6galnac5 St8sia2 St8sia4
429	GO:0043066 [7]: negative regulation of apoptosis	10	10	1407	57	11155	-4.72	0.0	1.54	0.62	Accn1 Angptl4 Apip Atf5 Bcl2l10 Birc3 Eef1a2 Il7 Pik3ca Sgk3
430	GO:0006913 [6]: nucleocytoplasmic transport	6	6	1411	74	11138	-4.73	0.0	0.11	0.03	Eda Fmr1 Gckr Kpna1 Kpna4 Nfkbia
431	GO:0042402 [7]: biogenic amine catabolism	3	3	1414	8	11204	-4.73	0.0	2.14	0.87	Comt Dio2 Indo
432	GO:0046879 [4]: hormone secretion	3	3	1414	8	11204	-4.73	0.0	2.14	0.87	Ltbp4 Pclo Trpv4
433	GO:0051259 [7]: protein oligomerization	3	3	1414	8	11204	-4.73	0.0	2.14	0.87	Cav1 Lnx2 Tnfsf11
434	GO:0006605 [7]: protein targeting	22	22	1395	173	11039	-4.74	0.0	0.65	0.31	2300004C15Rik 9030617O03Rik AI317395 Ctsb Eda Esrrb Etfb Gckr Gstk1 Hsd17b4 Kpna1 Kpna4 Mlycd Nfkbia Pex13 Ppp1r3c Slc1a3 Timm13a Tram2 Ywhab Ywhag Zadh2
435	GO:0001501 [5]: skeletal development	12	12	1405	74	11138	-4.74	0.0	1.37	0.53	Ank Clec3b Fgf18 Gli2 Prelp Pthlh Pthr1 Ptn Sost Thra Tnfsf11 Wnt7b
436	GO:0009451 [6]: RNA modification	3	3	1414	49	11163	-4.75	0.0	0.06	0.0	Apobec2 Dao1 Tfb2m
437	GO:0019226 [5]: transmission of nerve impulse	19	19	1398	138	11074	-4.75	0.0	0.92	0.42	Cacna1f Chrm4 Chrna1 Chrna7 Chrnb2 Comt Gabra3 Gabrb2 Gabrg3 Grik5 Hnmt Lynx1 Ntf3 Slc12a5 Slc5a7 Spnb4 Tmod2 Tph1 Vamp2
438	GO:0006457 [7]: protein folding	20	20	1397	168	11044	-4.75	0.0	0.45	0.22	1810055D05Rik A030005K14Rik Bag1 C330021A05Rik Cabc1 Dnajb4 Dnajb5 Dnajc2 Dnajd1 Fkbp10 Fkbp1a Fkbp7 Fkbp9 Grpel1 Hspa14 Hspb3 Mipol1 ORF28 Sgne1 St13
439	GO:0051243 [5]: negative regulation of cellular physiological process	17	17	1400	119	11093	-4.76	0.0	1.03	0.45	Accn1 Angptl4 Apip Aps Atf5 Bcl2l10 Birc3 Cav1 Eef1a2 Egfl7 Il7 Pdcd1lg2 Pik3ca Pmaip1 Robo4 Sgk3 Tie1
440	GO:0043069 [6]: negative regulation of programmed cell death	10	10	1407	58	11154	-4.76	0.0	1.48	0.59	Accn1 Angptl4 Apip Atf5 Bcl2l10 Birc3 Eef1a2 Il7 Pik3ca Sgk3
441	GO:0016055 [6]: Wnt receptor signaling pathway	12	12	1405	75	11137	-4.77	0.0	1.32	0.53	Axin2 Frzb Fzd1 Fzd4 Pitx2 Sfrp1 Sfrp4 Wnt10a Wnt2 Wnt4 Wnt6 Wnt7b
442	GO:0009888 [5]: histogenesis	4	4	1413	57	11155	-4.77	0.0	0.08	0.01	Ntf3 Sitpec Tbx6 Thra
443	GO:0045321 [5]: immune cell activation	14	14	1403	93	11119	-4.78	0.0	1.16	0.52	Bsf3 Cd1d1 Cd3e Cxcl12 Dock2 Flt3l Gadd45g H2-Oa Il11ra1 Il7 Nfam1 Pdcd1lg2 Pirb Zap70
444	GO:0006665 [7]: sphingolipid metabolism	5	5	1412	21	11191	-4.79	0.0	1.83	0.67	Cerk Gm2a Lass4 Lypla3 Smpd3
445	GO:0007218 [7]: neuropeptide signaling pathway	10	10	1407	59	11153	-4.8	0.0	1.42	0.55	Apbb1ip Arhgap20 Calca Cd97 Celsr1 Eltd1 Gpr124 Nmu Penk1 Sgne1
446	GO:0030333 [5]: antigen processing	3	3	1414	48	11164	-4.8	0.0	0.07	0.0	B2m H2-M10.1 H2-Oa
447	GO:0001775 [4]: cell activation	14	14	1403	94	11118	-4.81	0.0	1.13	0.48	Bsf3 Cd1d1 Cd3e Cxcl12 Dock2 Flt3l Gadd45g H2-Oa Il11ra1 Il7 Nfam1 Pdcd1lg2 Pirb Zap70
448	GO:0046649 [6]: lymphocyte activation	13	13	1404	85	11127	-4.81	0.0	1.19	0.52	Bsf3 Cd1d1 Cd3e Cxcl12 Dock2 Flt3l Gadd45g H2-Oa Il11ra1 Il7 Nfam1 Pdcd1lg2 Zap70
449	GO:0050776 [5]: regulation of immune response	11	11	1406	68	11144	-4.81	0.0	1.31	0.53	Aps Cd1d1 Cd209b Cd3e H2-Oa Igh-4 Il7 Nfam1 Pdcd1lg2 Rel Zap70
450	GO:0016072 [6]: rRNA metabolism	1	1	1416	30	11182	-4.81	0.0	0.03	0.0	Tfb2m
451	GO:0009792 [4]: embryonic development (sensu Metazoa)	12	12	1405	77	11135	-4.82	0.0	1.22	0.53	Axin2 Cryab Dnmt3l Gja5 Hira Insl3 Meox2 Pcdh8 Setdb1 Sitpec Tbx18 Tbx6
452	GO:0030099 [4]: myeloid blood cell differentiation	7	7	1410	36	11176	-4.83	0.0	1.6	0.63	AI586015 Cbfa2t3h Gab3 Heph Pirb Tal1 Tnfsf11
453	GO:0042445 [5]: hormone metabolism	7	7	1410	36	11176	-4.83	0.0	1.6	0.63	Akr1c18 Aldh1a1 Dio2 Hmgcs1 Star Tph1 Wnt4
454	GO:0018193 [8]: peptidyl-amino acid modification	9	9	1408	52	11160	-4.84	0.0	1.42	0.55	Cntf Frap1 Msra P4ha1 P4ha2 Pdgfa Pdgfb Pdgfrb Zap70
455	GO:0050790 [3]: regulation of enzyme activity	9	9	1408	93	11119	-4.84	0.0	0.2	0.08	Adcy2 Adcy3 Chml Cspg4 Ddef1 Esrrbl1 Gadd45b Gadd45g Gng3
456	GO:0000165 [7]: MAPKKK cascade	10	10	1407	61	11151	-4.86	0.0	1.31	0.53	Akt2 Cav1 Cspg4 Dok2 Dusp10 Gadd45b Gadd45g Gng3 Map2k4 Mapk8ip3
457	GO:0009101 [7]: glycoprotein biosynthesis	10	10	1407	61	11151	-4.86	0.0	1.31	0.53	B3galt1 B3galt3 B3gnt1 St3gal2 St3gal3 St3gal4 St6gal1 St6galnac5 St8sia2 St8sia4
458	GO:0008285 [6]: negative regulation of cell proliferation	3	3	1414	47	11165	-4.86	0.0	0.07	0.0	Cav1 Pdcd1lg2 Pmaip1
459	GO:0007276 [5]: gametogenesis	13	13	1404	118	11094	-4.87	0.0	0.33	0.16	Bmp8a Cxcl12 Dnmt3l Frap1 Fst Gpx4 Hmga1 Prm2 Qk Ssty1 Ssty2 Wnt4 Zfp393
460	GO:0009117 [6]: nucleotide metabolism	16	16	1401	132	11080	-4.87	0.0	0.51	0.25	Adcy2 Adcy3 Adssl1 Ak1 Atp5c1 Atp5j2 Atp5k Atp5o Enpp2 Gucy1a3 Gucy1b3 Hibadh Nmnat3 Npr1 Nt5c1b Nudt9
461	GO:0007017 [7]: microtubule-based process	14	14	1403	124	11088	-4.87	0.0	0.36	0.19	Gata6 Kif3c Kif5c Kifap3 Kifc2 Mid1 Mid1ip1 Mipol1 Mtap1b Mtap4 Mtap6 Rnf30 Tekt2 Tuba8
462	GO:0007243 [6]: protein kinase cascade	15	15	1402	108	11104	-4.87	0.0	0.9	0.4	Akt2 Bsf3 Cav1 Cntf Cspg4 Dok2 Dusp10 Gadd45b Gadd45g Gng3 Irak1bp1 Map2k4 Mapk8ip3 Nrgn Ripk3
463	GO:0007179 [8]: transforming growth factor beta receptor signaling pathway	8	8	1409	45	11167	-4.88	0.0	1.43	0.55	Bmp6 Bmp8a Eng Fst Ltbp4 Prss11 Sitpec Sost
464	GO:0009892 [5]: negative regulation of metabolism	15	15	1402	127	11085	-4.89	0.0	0.45	0.22	Cav1 Drap1 Eif4ebp1 Foxp1 Foxp2 Glis1 Hod Id1 Nr1h3 Nr1i2 Nr1i3 Thra Wbscr14 Zfpm2 id3
465	GO:0035107 [4]: appendage morphogenesis	1	1	1416	29	11183	-4.89	0.0	0.03	0.0	Twist1
466	GO:0035108 [5]: limb morphogenesis	1	1	1416	29	11183	-4.89	0.0	0.03	0.0	Twist1
467	GO:0051168 [7]: nuclear export	1	1	1416	29	11183	-4.89	0.0	0.03	0.0	Fmr1
468	GO:0042219 [6]: amino acid derivative catabolism	3	3	1414	9	11203	-4.89	0.0	1.94	0.76	Comt Dio2 Indo
469	GO:0045582 [7]: positive regulation of T-cell differentiation	3	3	1414	9	11203	-4.89	0.0	1.94	0.76	Cd1d1 Il7 Zap70
470	GO:0046068 [8]: cGMP metabolism	3	3	1414	9	11203	-4.89	0.0	1.94	0.76	Gucy1a3 Gucy1b3 Npr1
471	GO:0050671 [7]: positive regulation of lymphocyte proliferation	3	3	1414	9	11203	-4.89	0.0	1.94	0.76	Cd3e Il7 Pdcd1lg2
472	GO:0006100 [8]: tricarboxylic acid cycle intermediate metabolism	3	3	1414	9	11203	-4.89	0.0	1.94	0.76	Aco2 Fh1 Mdh2
473	GO:0009966 [4]: regulation of signal transduction	12	12	1405	80	11132	-4.9	0.0	1.09	0.47	Akt2 Axin2 Cav1 Cd3e Cntf Dock2 Eng Prss11 Ramp2 Sost Tmod2 Zap70
474	GO:0042127 [5]: regulation of cell proliferation	13	13	1404	116	11096	-4.9	0.0	0.35	0.18	Atf5 Cav1 Cd3e Col18a1 Fgf7 Gkn1 Gli2 Il7 Nfkbia Pdcd1lg2 Pitx2 Pmaip1 Tgfbr2
475	GO:0016567 [9]: protein ubiquitination	12	12	1405	109	11103	-4.92	0.0	0.33	0.17	Ankib1 Birc3 Cbl Dtx1 Dtx2 Lnx2 Mid1 Rfwd2 Rnf11 Rnf14 Trim3 Wwp1
476	GO:0007548 [3]: sex differentiation	6	6	1411	30	11182	-4.92	0.0	1.55	0.63	Dmrt2 Fst Hmgcs1 Insl3 Nr5a1 Wnt4
477	GO:0009893 [5]: positive regulation of metabolism	15	15	1402	116	11096	-4.92	0.0	0.68	0.32	Cd1d1 Cd209b Cntf Ebf1 Ebf2 Gata6 Glis1 Hnf4a Klf2 Nfat5 Nr5a1 Ntf3 Rel Rxra Tcf2
478	GO:0015849 [5]: organic acid transport	8	8	1409	46	11166	-4.93	0.0	1.36	0.53	Slc12a4 Slc12a5 Slc12a7 Slc1a3 Slc1a5 Slc6a6 Slc7a10 Slc7a2
479	GO:0046942 [6]: carboxylic acid transport	8	8	1409	46	11166	-4.93	0.0	1.36	0.53	Slc12a4 Slc12a5 Slc12a7 Slc1a3 Slc1a5 Slc6a6 Slc7a10 Slc7a2
480	GO:0050778 [6]: positive regulation of immune response	8	8	1409	46	11166	-4.93	0.0	1.36	0.53	Cd1d1 Cd209b Cd3e Igh-4 Il7 Pdcd1lg2 Rel Zap70
481	GO:0050865 [5]: regulation of cell activation	7	7	1410	38	11174	-4.93	0.0	1.44	0.57	Cd1d1 Cd3e H2-Oa Il7 Nfam1 Pdcd1lg2 Zap70
482	GO:0051249 [6]: regulation of lymphocyte activation	7	7	1410	38	11174	-4.93	0.0	1.44	0.57	Cd1d1 Cd3e H2-Oa Il7 Nfam1 Pdcd1lg2 Zap70
483	GO:0007018 [7]: microtubule-based movement	5	5	1412	61	11151	-4.94	0.0	0.13	0.04	Gata6 Kif3c Kif5c Kifc2 Tuba8
484	GO:0045941 [7]: positive regulation of transcription	12	12	1405	83	11129	-4.95	0.0	0.97	0.45	Ebf1 Ebf2 Gata6 Glis1 Hnf4a Klf2 Nfat5 Nr5a1 Ntf3 Rel Rxra Tcf2
485	GO:0042592 [3]: homeostasis	14	14	1403	107	11105	-4.95	0.0	0.71	0.32	Aps Edn1 Gck Gckr Gcm2 Kcnk2 Nr5a2 Pirb Ptger3 Pthlh Slc24a3 Stc1 Tmprss3 Trfr2
486	GO:0009589 [8]: detection of UV	1	1	1416	0	11212	-4.95	0.0	2.19	0.89	Fech
487	GO:0009649 [5]: entrainment of circadian clock	1	1	1416	0	11212	-4.95	0.0	2.19	0.89	Atoh7
488	GO:0009651 [6]: response to salt stress	1	1	1416	0	11212	-4.95	0.0	2.19	0.89	Trpv4
489	GO:0015734 [8]: taurine transport	1	1	1416	0	11212	-4.95	0.0	2.19	0.89	Slc6a6
490	GO:0015898 [6]: amiloride transport	1	1	1416	0	11212	-4.95	0.0	2.19	0.89	Abp1
491	GO:0016127 [7]: sterol catabolism	1	1	1416	0	11212	-4.95	0.0	2.19	0.89	Cyp39a1
492	GO:0016999 [6]: antibiotic metabolism	1	1	1416	0	11212	-4.95	0.0	2.19	0.89	Apba2bp
493	GO:0017000 [6]: antibiotic biosynthesis	1	1	1416	0	11212	-4.95	0.0	2.19	0.89	Apba2bp
494	GO:0017144 [5]: drug metabolism	1	1	1416	0	11212	-4.95	0.0	2.19	0.89	Apba2bp
495	GO:0018158 [8]: protein amino acid oxidation	1	1	1416	0	11212	-4.95	0.0	2.19	0.89	Msra
496	GO:0018159 [9]: peptidyl-methionine oxidation	1	1	1416	0	11212	-4.95	0.0	2.19	0.89	Msra
497	GO:0018206 [9]: peptidyl-methionine modification	1	1	1416	0	11212	-4.95	0.0	2.19	0.89	Msra
498	GO:0019433 [8]: triacylglycerol catabolism	1	1	1416	0	11212	-4.95	0.0	2.19	0.89	Lipe
499	GO:0030103 [6]: vasopressin secretion	1	1	1416	0	11212	-4.95	0.0	2.19	0.89	Trpv4
500	GO:0030146 [5]: diuresis	1	1	1416	0	11212	-4.95	0.0	2.19	0.89	Ptger3
501	GO:0030205 [8]: dermatan sulfate metabolism	1	1	1416	0	11212	-4.95	0.0	2.19	0.89	D4st1
502	GO:0030208 [9]: dermatan sulfate biosynthesis	1	1	1416	0	11212	-4.95	0.0	2.19	0.89	D4st1
503	GO:0030322 [6]: stabilization of membrane potential	1	1	1416	0	11212	-4.95	0.0	2.19	0.89	Kcnk2
504	GO:0030573 [8]: bile acid catabolism	1	1	1416	0	11212	-4.95	0.0	2.19	0.89	Cyp39a1
505	GO:0035020 [6]: regulation of Rac protein signal transduction	1	1	1416	0	11212	-4.95	0.0	2.19	0.89	Dock2
506	GO:0035022 [7]: positive regulation of Rac protein signal transduction	1	1	1416	0	11212	-4.95	0.0	2.19	0.89	Dock2
507	GO:0042093 [6]: T-helper cell differentiation	1	1	1416	0	11212	-4.95	0.0	2.19	0.89	Gadd45g
508	GO:0042249 [7]: establishment of polarity of embryonic epithelium	1	1	1416	0	11212	-4.95	0.0	2.19	0.89	Celsr1
509	GO:0042311 [6]: vasodilation	1	1	1416	0	11212	-4.95	0.0	2.19	0.89	Cav1
510	GO:0042312 [5]: regulation of vasodilation	1	1	1416	0	11212	-4.95	0.0	2.19	0.89	Cav1
511	GO:0042404 [7]: thyroid hormone catabolism	1	1	1416	0	11212	-4.95	0.0	2.19	0.89	Dio2
512	GO:0042447 [6]: hormone catabolism	1	1	1416	0	11212	-4.95	0.0	2.19	0.89	Dio2
513	GO:0042517 [8]: positive regulation of tyrosine phosphorylation of Stat3 protein	1	1	1416	0	11212	-4.95	0.0	2.19	0.89	Cntf
514	GO:0042531 [7]: positive regulation of tyrosine phosphorylation of STAT protein	1	1	1416	0	11212	-4.95	0.0	2.19	0.89	Cntf
515	GO:0042538 [7]: hyperosmotic salinity response	1	1	1416	0	11212	-4.95	0.0	2.19	0.89	Trpv4
516	GO:0043096 [7]: purine base salvage	1	1	1416	0	11212	-4.95	0.0	2.19	0.89	Aprt
517	GO:0043129 [5]: surfactant homeostasis	1	1	1416	0	11212	-4.95	0.0	2.19	0.89	Pthlh
518	GO:0044269 [6]: glycerol ether catabolism	1	1	1416	0	11212	-4.95	0.0	2.19	0.89	Lipe
519	GO:0045063 [7]: T-helper 1 cell differentiation	1	1	1416	0	11212	-4.95	0.0	2.19	0.89	Gadd45g
520	GO:0045907 [6]: positive regulation of vasoconstriction	1	1	1416	0	11212	-4.95	0.0	2.19	0.89	Cav1
521	GO:0045908 [6]: negative regulation of vasodilation	1	1	1416	0	11212	-4.95	0.0	2.19	0.89	Cav1
522	GO:0045932 [5]: negative regulation of muscle contraction	1	1	1416	0	11212	-4.95	0.0	2.19	0.89	Calca
523	GO:0045986 [6]: negative regulation of smooth muscle contraction	1	1	1416	0	11212	-4.95	0.0	2.19	0.89	Calca
524	GO:0046031 [10]: ADP metabolism	1	1	1416	0	11212	-4.95	0.0	2.19	0.89	Nudt9
525	GO:0046032 [10]: ADP catabolism	1	1	1416	0	11212	-4.95	0.0	2.19	0.89	Nudt9
526	GO:0046083 [8]: adenine metabolism	1	1	1416	0	11212	-4.95	0.0	2.19	0.89	Aprt
527	GO:0046173 [7]: polyol biosynthesis	1	1	1416	0	11212	-4.95	0.0	2.19	0.89	Pck1
528	GO:0046327 [8]: glycerol biosynthesis from pyruvate	1	1	1416	0	11212	-4.95	0.0	2.19	0.89	Pck1
529	GO:0046340 [8]: diacylglycerol catabolism	1	1	1416	0	11212	-4.95	0.0	2.19	0.89	Lipe
530	GO:0046461 [7]: neutral lipid catabolism	1	1	1416	0	11212	-4.95	0.0	2.19	0.89	Lipe
531	GO:0046462 [7]: monoacylglycerol metabolism	1	1	1416	0	11212	-4.95	0.0	2.19	0.89	Mogat2
532	GO:0046464 [7]: acylglycerol catabolism	1	1	1416	0	11212	-4.95	0.0	2.19	0.89	Lipe
533	GO:0046473 [7]: phosphatidic acid metabolism	1	1	1416	0	11212	-4.95	0.0	2.19	0.89	Sh3glb1
534	GO:0046503 [7]: glycerolipid catabolism	1	1	1416	0	11212	-4.95	0.0	2.19	0.89	Lipe
535	GO:0046532 [5]: regulation of photoreceptor cell differentiation	1	1	1416	0	11212	-4.95	0.0	2.19	0.89	Cntf
536	GO:0046533 [6]: negative regulation of photoreceptor cell differentiation	1	1	1416	0	11212	-4.95	0.0	2.19	0.89	Cntf
537	GO:0046633 [7]: alpha-beta T-cell proliferation	1	1	1416	0	11212	-4.95	0.0	2.19	0.89	Dock2
538	GO:0046707 [10]: IDP metabolism	1	1	1416	0	11212	-4.95	0.0	2.19	0.89	Nudt9
539	GO:0046709 [10]: IDP catabolism	1	1	1416	0	11212	-4.95	0.0	2.19	0.89	Nudt9
540	GO:0048010 [8]: vascular endothelial growth factor receptor signaling pathway	1	1	1416	0	11212	-4.95	0.0	2.19	0.89	Nrp1
541	GO:0048247 [7]: lymphocyte chemotaxis	1	1	1416	0	11212	-4.95	0.0	2.19	0.89	Dock2
542	GO:0048286 [6]: alveolus development	1	1	1416	0	11212	-4.95	0.0	2.19	0.89	Pthlh
543	GO:0050651 [8]: dermatan sulfate proteoglycan biosynthesis	1	1	1416	0	11212	-4.95	0.0	2.19	0.89	D4st1
544	GO:0050655 [7]: dermatan sulfate proteoglycan metabolism	1	1	1416	0	11212	-4.95	0.0	2.19	0.89	D4st1
545	GO:0000255 [6]: allantoin metabolism	1	1	1416	0	11212	-4.95	0.0	2.19	0.89	Allc
546	GO:0000303 [8]: response to superoxide	1	1	1416	0	11212	-4.95	0.0	2.19	0.89	Ucp3
547	GO:0001553 [5]: luteinization	1	1	1416	0	11212	-4.95	0.0	2.19	0.89	Nr5a1
548	GO:0001561 [8]: fatty acid alpha-oxidation	1	1	1416	0	11212	-4.95	0.0	2.19	0.89	Phyh
549	GO:0001660 [5]: fever	1	1	1416	0	11212	-4.95	0.0	2.19	0.89	Ptger3
550	GO:0001762 [8]: beta-alanine transport	1	1	1416	0	11212	-4.95	0.0	2.19	0.89	Slc6a6
551	GO:0001766 [7]: lipid raft polarization	1	1	1416	0	11212	-4.95	0.0	2.19	0.89	Dock2
552	GO:0001767 [7]: establishment of lymphocyte polarity	1	1	1416	0	11212	-4.95	0.0	2.19	0.89	Dock2
553	GO:0001768 [8]: establishment of T-cell polarity	1	1	1416	0	11212	-4.95	0.0	2.19	0.89	Dock2
554	GO:0001771 [6]: formation of immunological synapse	1	1	1416	0	11212	-4.95	0.0	2.19	0.89	Dock2
555	GO:0001885 [4]: endothelial cell development	1	1	1416	0	11212	-4.95	0.0	2.19	0.89	Col18a1
556	GO:0001886 [5]: endothelial cell morphogenesis	1	1	1416	0	11212	-4.95	0.0	2.19	0.89	Col18a1
557	GO:0001887 [6]: selenium metabolism	1	1	1416	0	11212	-4.95	0.0	2.19	0.89	Sepp1
558	GO:0001922 [7]: B-1 B-cell homeostasis	1	1	1416	0	11212	-4.95	0.0	2.19	0.89	Aps
559	GO:0006083 [7]: acetate metabolism	1	1	1416	0	11212	-4.95	0.0	2.19	0.89	Aspa
560	GO:0006106 [7]: fumarate metabolism	1	1	1416	0	11212	-4.95	0.0	2.19	0.89	Fh1
561	GO:0006113 [7]: fermentation	1	1	1416	0	11212	-4.95	0.0	2.19	0.89	Pck1
562	GO:0006114 [8]: glycerol biosynthesis	1	1	1416	0	11212	-4.95	0.0	2.19	0.89	Pck1
563	GO:0006168 [8]: adenine salvage	1	1	1416	0	11212	-4.95	0.0	2.19	0.89	Aprt
564	GO:0006278 [7]: RNA-dependent DNA replication	1	1	1416	0	11212	-4.95	0.0	2.19	0.89	Tert
565	GO:0006507 [11]: GPI anchor release	1	1	1416	0	11212	-4.95	0.0	2.19	0.89	Gpld1
566	GO:0006531 [8]: aspartate metabolism	1	1	1416	0	11212	-4.95	0.0	2.19	0.89	Aspa
567	GO:0006533 [9]: aspartate catabolism	1	1	1416	0	11212	-4.95	0.0	2.19	0.89	Aspa
568	GO:0006535 [9]: cysteine biosynthesis from serine	1	1	1416	0	11212	-4.95	0.0	2.19	0.89	Cbs
569	GO:0006551 [8]: leucine metabolism	1	1	1416	0	11212	-4.95	0.0	2.19	0.89	Mccc1
570	GO:0006552 [9]: leucine catabolism	1	1	1416	0	11212	-4.95	0.0	2.19	0.89	Mccc1
571	GO:0006573 [8]: valine metabolism	1	1	1416	0	11212	-4.95	0.0	2.19	0.89	Hibadh
572	GO:0006654 [8]: phosphatidic acid biosynthesis	1	1	1416	0	11212	-4.95	0.0	2.19	0.89	Sh3glb1
573	GO:0006706 [7]: steroid catabolism	1	1	1416	0	11212	-4.95	0.0	2.19	0.89	Cyp39a1
574	GO:0006707 [8]: cholesterol catabolism	1	1	1416	0	11212	-4.95	0.0	2.19	0.89	Cyp39a1
575	GO:0006768 [6]: biotin metabolism	1	1	1416	0	11212	-4.95	0.0	2.19	0.89	Pcca
576	GO:0007231 [6]: osmosensory signaling pathway	1	1	1416	0	11212	-4.95	0.0	2.19	0.89	Trpv4
577	GO:0007354 [7]: zygotic determination of anterior/posterior axis, embryo	1	1	1416	0	11212	-4.95	0.0	2.19	0.89	Pace4
578	GO:0007403 [6]: glial cell fate determination	1	1	1416	0	11212	-4.95	0.0	2.19	0.89	Ntf3
579	GO:0007522 [6]: visceral muscle development	1	1	1416	0	11212	-4.95	0.0	2.19	0.89	Myh6
580	GO:0009060 [8]: aerobic respiration	1	1	1416	0	11212	-4.95	0.0	2.19	0.89	Sdhb
581	GO:0009399 [5]: nitrogen fixation	1	1	1416	0	11212	-4.95	0.0	2.19	0.89	Glul
582	GO:0009404 [5]: toxin metabolism	1	1	1416	0	11212	-4.95	0.0	2.19	0.89	Drpla
583	GO:0045893 [8]: positive regulation of transcription, DNA-dependent	6	6	1411	68	11144	-4.95	0.0	0.16	0.06	Hnf4a Nfat5 Nr5a1 Ntf3 Rel Rxra
584	GO:0045935 [6]: positive regulation of nucleobase, nucleoside, nucleotide and nucleic acid metabolism	12	12	1405	84	11128	-4.96	0.0	0.94	0.42	Ebf1 Ebf2 Gata6 Glis1 Hnf4a Klf2 Nfat5 Nr5a1 Ntf3 Rel Rxra Tcf2
585	GO:0007611 [3]: learning and/or memory	5	5	1412	23	11189	-4.96	0.0	1.61	0.63	Chrnb2 Pde1b Prkar1b Ptn Tmod2
586	GO:0009187 [7]: cyclic nucleotide metabolism	5	5	1412	23	11189	-4.96	0.0	1.61	0.63	Adcy2 Adcy3 Gucy1a3 Gucy1b3 Npr1
587	GO:0009967 [5]: positive regulation of signal transduction	4	4	1413	16	11196	-4.97	0.0	1.72	0.63	Cd3e Cntf Tmod2 Zap70
588	GO:0019221 [6]: cytokine and chemokine mediated signaling pathway	4	4	1413	16	11196	-4.97	0.0	1.72	0.63	Aps Il1r1 Pirb Stat4
589	GO:0042087 [6]: cell-mediated immune response	4	4	1413	16	11196	-4.97	0.0	1.72	0.63	Cd1d1 Dock2 Gadd45g Rel
590	GO:0042440 [4]: pigment metabolism	4	4	1413	16	11196	-4.97	0.0	1.72	0.63	Alas1 Dct Ddt Fech
591	GO:0006874 [8]: calcium ion homeostasis	4	4	1413	16	11196	-4.97	0.0	1.72	0.63	Gcm2 Pthlh Slc24a3 Stc1
592	GO:0045934 [6]: negative regulation of nucleobase, nucleoside, nucleotide and nucleic acid metabolism	13	13	1404	109	11103	-4.97	0.0	0.48	0.24	Drap1 Foxp1 Foxp2 Glis1 Hod Id1 Nr1h3 Nr1i2 Nr1i3 Thra Wbscr14 Zfpm2 id3
593	GO:0045165 [4]: cell fate commitment	6	6	1411	31	11181	-4.98	0.0	1.47	0.58	Ntf3 Sox2 Tal1 Tbx1 Tbx6 Tgfbr2
594	GO:0001655 [5]: urogenital system development	1	1	1416	28	11184	-4.98	0.0	0.03	0.0	Gdf11
595	GO:0016481 [7]: negative regulation of transcription	13	13	1404	104	11108	-4.99	0.0	0.58	0.28	Drap1 Foxp1 Foxp2 Glis1 Hod Id1 Nr1h3 Nr1i2 Nr1i3 Thra Wbscr14 Zfpm2 id3
596	GO:0009948 [5]: anterior/posterior axis specification	2	2	1415	4	11208	-4.99	0.0	1.97	0.78	Pace4 Tbx18
597	GO:0016525 [8]: negative regulation of angiogenesis	2	2	1415	4	11208	-4.99	0.0	1.97	0.78	Crhr2 Tie1
598	GO:0017156 [7]: calcium ion-dependent exocytosis	2	2	1415	4	11208	-4.99	0.0	1.97	0.78	Arhgap17 Vamp2
599	GO:0030048 [8]: actin filament-based movement	2	2	1415	4	11208	-4.99	0.0	1.97	0.78	Myo5a Waspip
600	GO:0030072 [5]: peptide hormone secretion	2	2	1415	4	11208	-4.99	0.0	1.97	0.78	Pclo Trpv4
601	GO:0030262 [8]: apoptotic nuclear changes	2	2	1415	4	11208	-4.99	0.0	1.97	0.78	Dnase1l3 Pdcd8
602	GO:0030516 [6]: regulation of axon extension	2	2	1415	4	11208	-4.99	0.0	1.97	0.78	Nrp1 Sema3a
603	GO:0042438 [6]: melanin biosynthesis	2	2	1415	4	11208	-4.99	0.0	1.97	0.78	Dct Ddt
604	GO:0045453 [5]: bone resorption	2	2	1415	4	11208	-4.99	0.0	1.97	0.78	Il7 Tnfsf11
605	GO:0045995 [4]: regulation of embryonic development	2	2	1415	4	11208	-4.99	0.0	1.97	0.78	Lama4 Lama5
606	GO:0046339 [7]: diacylglycerol metabolism	2	2	1415	4	11208	-4.99	0.0	1.97	0.78	Lipe Mogat2
607	GO:0050768 [5]: negative regulation of neurogenesis	2	2	1415	4	11208	-4.99	0.0	1.97	0.78	Nrp1 Sema3a
608	GO:0006568 [7]: tryptophan metabolism	2	2	1415	4	11208	-4.99	0.0	1.97	0.78	Indo Tph1
609	GO:0006582 [5]: melanin metabolism	2	2	1415	4	11208	-4.99	0.0	1.97	0.78	Dct Ddt
610	GO:0006583 [7]: melanin biosynthesis from tyrosine	2	2	1415	4	11208	-4.99	0.0	1.97	0.78	Dct Ddt
611	GO:0006750 [7]: glutathione biosynthesis	2	2	1415	4	11208	-4.99	0.0	1.97	0.78	Acas2 Ggtla1
612	GO:0006921 [8]: disassembly of cell structures during apoptosis	2	2	1415	4	11208	-4.99	0.0	1.97	0.78	Dnase1l3 Pdcd8
613	GO:0009311 [7]: oligosaccharide metabolism	2	2	1415	4	11208	-4.99	0.0	1.97	0.78	B3galt1 B3galt3
614	GO:0043009 [5]: embryonic development (sensu Vertebrata)	8	8	1409	48	11164	-5.0	0.0	1.24	0.53	Axin2 Cryab Dnmt3l Insl3 Meox2 Pcdh8 Setdb1 Tbx18
615	GO:0006958 [7]: complement activation, classical pathway	5	5	1412	24	11188	-5.03	0.0	1.51	0.6	C1r C2 Hc Igh-4 Serping1
616	GO:0019751 [6]: polyol metabolism	3	3	1414	10	11202	-5.04	0.0	1.76	0.63	1110015E22Rik Gpd2 Pck1
617	GO:0030203 [7]: glycosaminoglycan metabolism	3	3	1414	10	11202	-5.04	0.0	1.76	0.63	D4st1 Itih2 Xlkd1
618	GO:0042593 [4]: glucose homeostasis	3	3	1414	10	11202	-5.04	0.0	1.76	0.63	Aps Gck Gckr
619	GO:0045621 [6]: positive regulation of lymphocyte differentiation	3	3	1414	10	11202	-5.04	0.0	1.76	0.63	Cd1d1 Il7 Zap70
620	GO:0050851 [6]: antigen receptor-mediated signaling pathway	3	3	1414	10	11202	-5.04	0.0	1.76	0.63	Aps Nfam1 Zap70
621	GO:0006022 [6]: aminoglycan metabolism	3	3	1414	10	11202	-5.04	0.0	1.76	0.63	D4st1 Itih2 Xlkd1
622	GO:0006071 [7]: glycerol metabolism	3	3	1414	10	11202	-5.04	0.0	1.76	0.63	1110015E22Rik Gpd2 Pck1
623	GO:0006471 [8]: protein amino acid ADP-ribosylation	3	3	1414	10	11202	-5.04	0.0	1.76	0.63	Art1 Art3 Tiparp
624	GO:0006672 [9]: ceramide metabolism	3	3	1414	10	11202	-5.04	0.0	1.76	0.63	Cerk Lass4 Lypla3
625	GO:0045892 [8]: negative regulation of transcription, DNA-dependent	7	7	1410	72	11140	-5.04	0.0	0.23	0.1	Drap1 Glis1 Hod Id1 Wbscr14 Zfpm2 id3
626	GO:0009165 [6]: nucleotide biosynthesis	11	11	1406	93	11119	-5.04	0.0	0.46	0.23	Adcy2 Adcy3 Adssl1 Atp5c1 Atp5j2 Atp5k Atp5o Gucy1a3 Gucy1b3 Nmnat3 Npr1
627	GO:0042098 [6]: T-cell proliferation	4	4	1413	17	11195	-5.06	0.0	1.59	0.63	Cd3e Cxcl12 Dock2 Pdcd1lg2
628	GO:0016582 [9]: non-covalent chromatin modification	1	1	1416	27	11185	-5.06	0.0	0.04	0.0	Baz2a
629	GO:0030326 [6]: embryonic limb morphogenesis	1	1	1416	27	11185	-5.06	0.0	0.04	0.0	Twist1
630	GO:0035113 [5]: embryonic appendage morphogenesis	1	1	1416	27	11185	-5.06	0.0	0.04	0.0	Twist1
631	GO:0046916 [8]: transition metal ion homeostasis	1	1	1416	27	11185	-5.06	0.0	0.04	0.0	Trfr2
632	GO:0006338 [10]: chromatin remodeling	1	1	1416	27	11185	-5.06	0.0	0.04	0.0	Baz2a
633	GO:0008284 [6]: positive regulation of cell proliferation	7	7	1410	41	11171	-5.06	0.0	1.24	0.53	Cd3e Col18a1 Fgf7 Gkn1 Gli2 Il7 Pdcd1lg2
634	GO:0045595 [4]: regulation of cell differentiation	9	9	1408	60	11152	-5.07	0.0	1.0	0.45	Cd1d1 Cntf Fst H2-Oa Il7 Nfam1 Tnfsf11 Wnt7b Zap70
635	GO:0019933 [8]: cAMP-mediated signaling	6	6	1411	33	11179	-5.08	0.0	1.31	0.53	Adcy2 Adcy3 Edg1 Pclo Ptger3 Trar1
636	GO:0009582 [6]: detection of abiotic stimulus	10	10	1407	73	11139	-5.1	0.0	0.78	0.37	Accn1 Cdh23 Fech Ndufb9 Opn1mw Opn3 Slc12a7 Spnb4 Tbl1xr1 Tectb
637	GO:0019725 [4]: cell homeostasis	10	10	1407	75	11137	-5.11	0.0	0.72	0.32	Edn1 Gck Gckr Gcm2 Kcnk2 Pthlh Slc24a3 Stc1 Tmprss3 Trfr2
638	GO:0009889 [5]: regulation of biosynthesis	9	9	1408	79	11133	-5.12	0.0	0.41	0.21	Cav1 Cd1d1 Cd209b Eif4ebp1 Eif5 Mknk2 Paip1 Rbms1 Rel
639	GO:0050954 [6]: sensory perception of mechanical stimulus	7	7	1410	43	11169	-5.13	0.0	1.12	0.48	Accn1 Cdh23 Ndufb9 Slc12a7 Spnb4 Tbl1xr1 Tectb
640	GO:0050982 [7]: detection of mechanical stimulus	7	7	1410	43	11169	-5.13	0.0	1.12	0.48	Accn1 Cdh23 Ndufb9 Slc12a7 Spnb4 Tbl1xr1 Tectb
641	GO:0006417 [6]: regulation of protein biosynthesis	8	8	1409	74	11138	-5.13	0.0	0.34	0.17	Cd1d1 Cd209b Eif4ebp1 Eif5 Mknk2 Paip1 Rbms1 Rel
642	GO:0006865 [6]: amino acid transport	6	6	1411	34	11178	-5.13	0.0	1.24	0.53	Slc12a4 Slc12a5 Slc12a7 Slc6a6 Slc7a10 Slc7a2
643	GO:0007229 [6]: integrin-mediated signaling pathway	5	5	1412	56	11156	-5.14	0.0	0.19	0.08	A030005K14Rik Adamts5 Itga7 Itgal Itgb7
644	GO:0006818 [5]: hydrogen transport	8	8	1409	53	11159	-5.14	0.0	0.98	0.45	Atp1b4 Atp5c1 Atp5j2 Atp5k Atp5o Clca3 Immp2l Tnni2
645	GO:0042113 [7]: B-cell activation	3	3	1414	42	11170	-5.14	0.0	0.11	0.03	Bsf3 Il7 Nfam1
646	GO:0030705 [6]: cytoskeleton-dependent intracellular transport	6	6	1411	62	11150	-5.15	0.0	0.24	0.11	Gata6 Kif3c Kif5c Kifc2 Myo5a Tuba8
647	GO:0051169 [6]: nuclear transport	6	6	1411	62	11150	-5.15	0.0	0.24	0.11	Eda Fmr1 Gckr Kpna1 Kpna4 Nfkbia
648	GO:0035295 [3]: tube development	8	8	1409	54	11158	-5.15	0.0	0.93	0.42	Fgf18 Flt1 Gja5 Hsd11b1 Lama5 Pitx2 Pthlh Twist1
649	GO:0007254 [8]: JNK cascade	5	5	1412	26	11186	-5.15	0.0	1.33	0.53	Akt2 Dusp10 Gadd45b Gadd45g Mapk8ip3
650	GO:0051049 [5]: regulation of transport	7	7	1410	44	11168	-5.16	0.0	1.06	0.45	Aps Cd209b Eda Igh-4 Pclo Rab5c Vamp2
651	GO:0017015 [5]: regulation of transforming growth factor beta receptor signaling pathway	3	3	1414	11	11201	-5.16	0.0	1.6	0.63	Eng Prss11 Sost
652	GO:0030574 [9]: collagen catabolism	3	3	1414	11	11201	-5.16	0.0	1.6	0.63	Mmp10 Mmp11 Mmp19
653	GO:0046519 [8]: sphingoid metabolism	3	3	1414	11	11201	-5.16	0.0	1.6	0.63	Cerk Lass4 Lypla3
654	GO:0006576 [6]: biogenic amine metabolism	6	6	1411	35	11177	-5.17	0.0	1.17	0.52	Aldh9a1 Comt Dbh Dio2 Indo Tph1
655	GO:0009260 [7]: ribonucleotide biosynthesis	4	4	1413	48	11164	-5.19	0.0	0.16	0.06	Atp5c1 Atp5j2 Atp5k Atp5o
656	GO:0046651 [5]: lymphocyte proliferation	5	5	1412	27	11185	-5.2	0.0	1.25	0.53	Cd3e Cxcl12 Dock2 Il7 Pdcd1lg2
657	GO:0045944 [9]: positive regulation of transcription from Pol II promoter	5	5	1412	54	11158	-5.2	0.0	0.22	0.09	Hnf4a Nfat5 Nr5a1 Ntf3 Rxra
658	GO:0050801 [4]: ion homeostasis	7	7	1410	65	11147	-5.2	0.0	0.34	0.17	Edn1 Gcm2 Pthlh Slc24a3 Stc1 Tmprss3 Trfr2
659	GO:0006873 [5]: cell ion homeostasis	7	7	1410	65	11147	-5.2	0.0	0.34	0.17	Edn1 Gcm2 Pthlh Slc24a3 Stc1 Tmprss3 Trfr2
660	GO:0015837 [5]: amine transport	6	6	1411	36	11176	-5.2	0.0	1.11	0.48	Slc12a4 Slc12a5 Slc12a7 Slc6a6 Slc7a10 Slc7a2
661	GO:0016126 [7]: sterol biosynthesis	4	4	1413	19	11193	-5.21	0.0	1.37	0.53	Fdft1 Hmgcs1 Prkag2 Sc5d
662	GO:0042158 [7]: lipoprotein biosynthesis	4	4	1413	19	11193	-5.21	0.0	1.37	0.53	Abca1 Adamts5 Mttp Smarcd3
663	GO:0045137 [4]: development of primary sexual characteristics	4	4	1413	19	11193	-5.21	0.0	1.37	0.53	Fst Insl3 Nr5a1 Wnt4
664	GO:0050730 [6]: regulation of peptidyl-tyrosine phosphorylation	4	4	1413	19	11193	-5.21	0.0	1.37	0.53	Cntf Pdgfa Pdgfb Pdgfrb
665	GO:0001764 [6]: neuronal migration	4	4	1413	19	11193	-5.21	0.0	1.37	0.53	Dab1 Nr2f1 Nr2f2 Twist1
666	GO:0008406 [5]: gonad development	4	4	1413	19	11193	-5.21	0.0	1.37	0.53	Fst Insl3 Nr5a1 Wnt4
667	GO:0030865 [7]: cortical cytoskeleton organization and biogenesis	2	2	1415	5	11207	-5.21	0.0	1.71	0.63	Epb4.1l1 Epb4.1l2
668	GO:0030866 [8]: cortical actin cytoskeleton organization and biogenesis	2	2	1415	5	11207	-5.21	0.0	1.71	0.63	Epb4.1l1 Epb4.1l2
669	GO:0042176 [6]: regulation of protein catabolism	2	2	1415	5	11207	-5.21	0.0	1.71	0.63	Serpinb1a Serpinb1b
670	GO:0042430 [6]: indole and derivative metabolism	2	2	1415	5	11207	-5.21	0.0	1.71	0.63	Indo Tph1
671	GO:0042434 [7]: indole derivative metabolism	2	2	1415	5	11207	-5.21	0.0	1.71	0.63	Indo Tph1
672	GO:0042692 [4]: muscle cell differentiation	2	2	1415	5	11207	-5.21	0.0	1.71	0.63	Kras Qk
673	GO:0006559 [8]: L-phenylalanine catabolism	2	2	1415	5	11207	-5.21	0.0	1.71	0.63	Gstz1 Hgd
674	GO:0006560 [8]: proline metabolism	2	2	1415	5	11207	-5.21	0.0	1.71	0.63	Aldh4a1 Prodh
675	GO:0006586 [7]: indolalkylamine metabolism	2	2	1415	5	11207	-5.21	0.0	1.71	0.63	Indo Tph1
676	GO:0007006 [6]: mitochondrial membrane organization and biogenesis	2	2	1415	5	11207	-5.21	0.0	1.71	0.63	1700020C11Rik Pmaip1
677	GO:0043085 [4]: positive regulation of enzyme activity	7	7	1410	64	11148	-5.22	0.0	0.36	0.19	Adcy2 Adcy3 Cspg4 Esrrbl1 Gadd45b Gadd45g Gng3
678	GO:0016064 [6]: humoral defense mechanism (sensu Vertebrata)	7	7	1410	47	11165	-5.22	0.0	0.91	0.41	C1r C2 Dock2 Hc Igh-4 Pirb Serping1
679	GO:0006694 [7]: steroid biosynthesis	7	7	1410	47	11165	-5.22	0.0	0.91	0.41	Cyp39a1 Fdft1 Hmgcs1 Prkag2 Sc5d Star Stard6
680	GO:0006403 [4]: RNA localization	1	1	1416	25	11187	-5.22	0.0	0.05	0.0	Fmr1
681	GO:0050881 [5]: musculoskeletal movement	8	8	1409	63	11149	-5.23	0.0	0.6	0.28	Cacna1f Dtnbp1 Opn1mw Opn3 Rdh5 Rpgr Rrh Tbl1xr1
682	GO:0050885 [6]: regulation of balance	8	8	1409	63	11149	-5.23	0.0	0.6	0.28	Cacna1f Dtnbp1 Opn1mw Opn3 Rdh5 Rpgr Rrh Tbl1xr1
683	GO:0050953 [6]: sensory perception of light	8	8	1409	63	11149	-5.23	0.0	0.6	0.28	Cacna1f Dtnbp1 Opn1mw Opn3 Rdh5 Rpgr Rrh Tbl1xr1
684	GO:0050957 [6]: equilibrioception	8	8	1409	63	11149	-5.23	0.0	0.6	0.28	Cacna1f Dtnbp1 Opn1mw Opn3 Rdh5 Rpgr Rrh Tbl1xr1
685	GO:0007601 [7]: visual perception	8	8	1409	63	11149	-5.23	0.0	0.6	0.28	Cacna1f Dtnbp1 Opn1mw Opn3 Rdh5 Rpgr Rrh Tbl1xr1
686	GO:0050879 [4]: organismal movement	8	8	1409	64	11148	-5.23	0.0	0.57	0.28	Cacna1f Dtnbp1 Opn1mw Opn3 Rdh5 Rpgr Rrh Tbl1xr1
687	GO:0019935 [7]: cyclic-nucleotide-mediated signaling	6	6	1411	37	11175	-5.24	0.0	1.05	0.45	Adcy2 Adcy3 Edg1 Pclo Ptger3 Trar1
688	GO:0050867 [6]: positive regulation of cell activation	5	5	1412	28	11184	-5.24	0.0	1.17	0.52	Cd1d1 Cd3e Il7 Pdcd1lg2 Zap70
689	GO:0051251 [7]: positive regulation of lymphocyte activation	5	5	1412	28	11184	-5.24	0.0	1.17	0.52	Cd1d1 Cd3e Il7 Pdcd1lg2 Zap70
690	GO:0016042 [5]: lipid catabolism	7	7	1410	62	11150	-5.25	0.0	0.4	0.21	Adpn Cyp39a1 Lipe Lpl Pla2g2d Plcb1 Plcl2
691	GO:0006956 [6]: complement activation	6	6	1411	38	11174	-5.26	0.0	0.99	0.45	C1r C2 C8a Hc Igh-4 Serping1
692	GO:0030003 [6]: cation homeostasis	7	7	1410	61	11151	-5.26	0.0	0.43	0.22	Edn1 Gcm2 Pthlh Slc24a3 Stc1 Tmprss3 Trfr2
693	GO:0030595 [6]: immune cell chemotaxis	3	3	1414	12	11200	-5.27	0.0	1.46	0.58	Cxcl15 Dock2 Il16
694	GO:0042472 [6]: inner ear morphogenesis	3	3	1414	12	11200	-5.27	0.0	1.46	0.58	Celsr1 Hoxa1 Tbx1
695	GO:0007270 [7]: nerve-nerve synaptic transmission	3	3	1414	12	11200	-5.27	0.0	1.46	0.58	Chrnb2 Lynx1 Tmod2
696	GO:0048066 [3]: pigmentation	5	5	1412	29	11183	-5.28	0.0	1.1	0.47	Alas1 Dct Ddt Fech Myo5a
697	GO:0007188 [8]: G-protein signaling, coupled to cAMP nucleotide second messenger	5	5	1412	29	11183	-5.28	0.0	1.1	0.47	Adcy2 Adcy3 Edg1 Ptger3 Trar1
698	GO:0040029 [3]: regulation of gene expression, epigenetic	3	3	1414	39	11173	-5.28	0.0	0.14	0.05	Dnmt3l Il1rl1 Kcnma1
699	GO:0006766 [5]: vitamin metabolism	6	6	1411	39	11173	-5.28	0.0	0.93	0.42	Aldh1a1 Aldh1a7 Aldh9a1 Hibadh Nmnat3 Pcca
700	GO:0007605 [7]: perception of sound	6	6	1411	39	11173	-5.28	0.0	0.93	0.42	Cdh23 Ndufb9 Slc12a7 Spnb4 Tbl1xr1 Tectb
701	GO:0019882 [5]: antigen presentation	5	5	1412	51	11161	-5.29	0.0	0.26	0.12	B2m Cd1d1 Fcgrt H2-M10.1 H2-Oa
702	GO:0000122 [9]: negative regulation of transcription from Pol II promoter	7	7	1410	57	11155	-5.29	0.0	0.53	0.26	Drap1 Glis1 Hod Id1 Wbscr14 Zfpm2 id3
703	GO:0006163 [7]: purine nucleotide metabolism	7	7	1410	57	11155	-5.29	0.0	0.53	0.26	Adssl1 Ak1 Atp5c1 Atp5j2 Atp5k Atp5o Nudt9
704	GO:0043280 [5]: positive regulation of caspase activity	1	1	1416	24	11188	-5.31	0.0	0.05	0.0	Esrrbl1
705	GO:0043281 [4]: regulation of caspase activity	1	1	1416	24	11188	-5.31	0.0	0.05	0.0	Esrrbl1
706	GO:0050657 [6]: nucleic acid transport	1	1	1416	24	11188	-5.31	0.0	0.05	0.0	Fmr1
707	GO:0050658 [6]: RNA transport	1	1	1416	24	11188	-5.31	0.0	0.05	0.0	Fmr1
708	GO:0051236 [5]: establishment of RNA localization	1	1	1416	24	11188	-5.31	0.0	0.05	0.0	Fmr1
709	GO:0001822 [6]: kidney development	1	1	1416	24	11188	-5.31	0.0	0.05	0.0	Gdf11
710	GO:0009259 [7]: ribonucleotide metabolism	6	6	1411	54	11158	-5.32	0.0	0.39	0.19	Ak1 Atp5c1 Atp5j2 Atp5k Atp5o Nudt9
711	GO:0046034 [6]: ATP metabolism	5	5	1412	30	11182	-5.32	0.0	1.03	0.45	Ak1 Atp5c1 Atp5j2 Atp5k Atp5o
712	GO:0051093 [4]: negative regulation of development	5	5	1412	30	11182	-5.32	0.0	1.03	0.45	Cntf Fst Gpc3 Nrp1 Sema3a
713	GO:0008643 [5]: carbohydrate transport	5	5	1412	30	11182	-5.32	0.0	1.03	0.45	Aps Cdh23 Clstn2 Edn1 Slc2a5
714	GO:0002009 [4]: morphogenesis of an epithelium	6	6	1411	41	11171	-5.33	0.0	0.83	0.38	Celsr1 Notch2 Pcdh8 Pthlh Twist1 Vegfc
715	GO:0009152 [8]: purine ribonucleotide biosynthesis	4	4	1413	44	11168	-5.33	0.0	0.22	0.1	Atp5c1 Atp5j2 Atp5k Atp5o
716	GO:0006909 [7]: phagocytosis	4	4	1413	21	11191	-5.33	0.0	1.18	0.52	Abca1 Cd209b Elmo2 Igh-4
717	GO:0006164 [7]: purine nucleotide biosynthesis	5	5	1412	49	11163	-5.33	0.0	0.3	0.15	Adssl1 Atp5c1 Atp5j2 Atp5k Atp5o
718	GO:0009266 [6]: response to temperature	2	2	1415	31	11181	-5.34	0.0	0.11	0.03	A030005K14Rik Cryab
719	GO:0046545 [5]: development of primary female sexual characteristics	3	3	1414	13	11199	-5.35	0.0	1.33	0.53	Fst Nr5a1 Wnt4
720	GO:0046660 [4]: female sex differentiation	3	3	1414	13	11199	-5.35	0.0	1.33	0.53	Fst Nr5a1 Wnt4
721	GO:0050900 [6]: immune cell migration	3	3	1414	13	11199	-5.35	0.0	1.33	0.53	Cxcl15 Dock2 Il16
722	GO:0007565 [5]: pregnancy	3	3	1414	13	11199	-5.35	0.0	1.33	0.53	Lamb1-1 Psg17 Thbd
723	GO:0008585 [6]: female gonad development	3	3	1414	13	11199	-5.35	0.0	1.33	0.53	Fst Nr5a1 Wnt4
724	GO:0009069 [7]: serine family amino acid metabolism	3	3	1414	13	11199	-5.35	0.0	1.33	0.53	Cbs Cdo1 Cth
725	GO:0045859 [4]: regulation of protein kinase activity	4	4	1413	43	11169	-5.36	0.0	0.24	0.11	Cspg4 Gadd45b Gadd45g Gng3
726	GO:0009150 [8]: purine ribonucleotide metabolism	6	6	1411	49	11163	-5.37	0.0	0.52	0.25	Ak1 Atp5c1 Atp5j2 Atp5k Atp5o Nudt9
727	GO:0006916 [8]: anti-apoptosis	6	6	1411	45	11167	-5.37	0.0	0.66	0.32	Atf5 Bcl2l10 Birc3 Eef1a2 Pik3ca Sgk3
728	GO:0006875 [7]: metal ion homeostasis	6	6	1411	47	11165	-5.37	0.0	0.59	0.28	Gcm2 Pthlh Slc24a3 Stc1 Tmprss3 Trfr2
729	GO:0006887 [6]: exocytosis	6	6	1411	47	11165	-5.37	0.0	0.59	0.28	Arhgap17 Pclo Rasgrp4 Sec15l1 Stxbp1 Vamp2
730	GO:0030324 [5]: lung development	4	4	1413	22	11190	-5.38	0.0	1.1	0.47	Fgf18 Hsd11b1 Lama5 Pthlh
731	GO:0001932 [8]: regulation of protein amino acid phosphorylation	4	4	1413	22	11190	-5.38	0.0	1.1	0.47	Cntf Pdgfa Pdgfb Pdgfrb
732	GO:0019724 [7]: B-cell mediated immunity	2	2	1415	6	11206	-5.38	0.0	1.5	0.6	Dock2 Pirb
733	GO:0030510 [6]: regulation of BMP signaling pathway	2	2	1415	6	11206	-5.38	0.0	1.5	0.6	Prss11 Sost
734	GO:0030514 [7]: negative regulation of BMP signaling pathway	2	2	1415	6	11206	-5.38	0.0	1.5	0.6	Prss11 Sost
735	GO:0046546 [5]: development of primary male sexual characteristics	2	2	1415	6	11206	-5.38	0.0	1.5	0.6	Insl3 Nr5a1
736	GO:0000097 [7]: sulfur amino acid biosynthesis	2	2	1415	6	11206	-5.38	0.0	1.5	0.6	Cbs Cth
737	GO:0006144 [7]: purine base metabolism	2	2	1415	6	11206	-5.38	0.0	1.5	0.6	Allc Aprt
738	GO:0006308 [6]: DNA catabolism	2	2	1415	6	11206	-5.38	0.0	1.5	0.6	Dnase1l3 Pdcd8
739	GO:0006558 [7]: L-phenylalanine metabolism	2	2	1415	6	11206	-5.38	0.0	1.5	0.6	Gstz1 Hgd
740	GO:0008206 [7]: bile acid metabolism	2	2	1415	6	11206	-5.38	0.0	1.5	0.6	Cyp39a1 Nr5a2
741	GO:0008584 [6]: male gonad development	2	2	1415	6	11206	-5.38	0.0	1.5	0.6	Insl3 Nr5a1
742	GO:0009411 [7]: response to UV	2	2	1415	6	11206	-5.38	0.0	1.5	0.6	Fech Pmaip1
743	GO:0009566 [5]: fertilization	1	1	1416	23	11189	-5.39	0.0	0.06	0.0	Tkt
744	GO:0043010 [6]: eye morphogenesis (sensu Vertebrata)	1	1	1416	23	11189	-5.39	0.0	0.06	0.0	Cryab
745	GO:0001656 [7]: metanephros development	1	1	1416	23	11189	-5.39	0.0	0.06	0.0	Gdf11
746	GO:0006405 [7]: RNA-nucleus export	1	1	1416	23	11189	-5.39	0.0	0.06	0.0	Fmr1
747	GO:0006919 [6]: caspase activation	1	1	1416	23	11189	-5.39	0.0	0.06	0.0	Esrrbl1
748	GO:0007266 [7]: Rho protein signal transduction	1	1	1416	23	11189	-5.39	0.0	0.06	0.0	Kifap3
749	GO:0007338 [6]: fertilization (sensu Metazoa)	1	1	1416	23	11189	-5.39	0.0	0.06	0.0	Tkt
750	GO:0019885 [6]: antigen processing, endogenous antigen via MHC class I	2	2	1415	30	11182	-5.4	0.0	0.12	0.03	B2m H2-M10.1
751	GO:0001654 [5]: eye morphogenesis	4	4	1413	42	11170	-5.4	0.0	0.26	0.12	Cntf Cryab Mrg1 Rpgr
752	GO:0050876 [4]: reproductive physiological process	5	5	1412	33	11179	-5.4	0.0	0.85	0.38	Lamb1-1 Nr5a1 Psg17 Pthlh Thbd
753	GO:0007187 [7]: G-protein signaling, coupled to cyclic nucleotide second messenger	5	5	1412	33	11179	-5.4	0.0	0.85	0.38	Adcy2 Adcy3 Edg1 Ptger3 Trar1
754	GO:0007626 [3]: locomotory behavior	5	5	1412	33	11179	-5.4	0.0	0.85	0.38	Celsr1 Msra Pde1b Qk Sepp1
755	GO:0045786 [7]: negative regulation of cell cycle	5	5	1412	45	11167	-5.41	0.0	0.39	0.2	Axin2 Cdkn2b Nbl1 Reck Sash1
756	GO:0008632 [7]: apoptotic program	5	5	1412	34	11178	-5.42	0.0	0.8	0.38	Dnase1l3 Esrrbl1 Pdcd8 Pmaip1 Sh3glb1
757	GO:0009583 [7]: detection of light	4	4	1413	23	11189	-5.43	0.0	1.02	0.45	Accn1 Fech Opn1mw Opn3
758	GO:0030323 [4]: respiratory tube development	4	4	1413	23	11189	-5.43	0.0	1.02	0.45	Fgf18 Hsd11b1 Lama5 Pthlh
759	GO:0009416 [7]: response to light	4	4	1413	23	11189	-5.43	0.0	1.02	0.45	Accn1 Fech Opn1mw Opn3
760	GO:0017038 [6]: protein import	5	5	1412	44	11168	-5.43	0.0	0.42	0.22	Eda Gckr Kpna1 Kpna4 Nfkbia
761	GO:0009141 [7]: nucleoside triphosphate metabolism	5	5	1412	44	11168	-5.43	0.0	0.42	0.22	Ak1 Atp5c1 Atp5j2 Atp5k Atp5o
762	GO:0006836 [5]: neurotransmitter transport	5	5	1412	35	11177	-5.44	0.0	0.75	0.34	Slc6a12 Slc6a13 Slc6a4 Slc6a6 Stx1a
763	GO:0001763 [5]: branching morphogenesis	3	3	1414	14	11198	-5.44	0.0	1.22	0.53	Flt1 Lama5 Pitx2
764	GO:0001894 [4]: tissue homeostasis	3	3	1414	14	11198	-5.44	0.0	1.22	0.53	Aps Pirb Pthlh
765	GO:0007214 [7]: gamma-aminobutyric acid signaling pathway	3	3	1414	14	11198	-5.44	0.0	1.22	0.53	Gabra3 Gabrb2 Gabrg3
766	GO:0008207 [6]: C21-steroid hormone metabolism	3	3	1414	14	11198	-5.44	0.0	1.22	0.53	Akr1c18 Hmgcs1 Star
767	GO:0008629 [9]: induction of apoptosis by intracellular signals	3	3	1414	14	11198	-5.44	0.0	1.22	0.53	Ifi204 Lgals12 Pmaip1
768	GO:0015992 [6]: proton transport	5	5	1412	43	11169	-5.44	0.0	0.45	0.22	Atp1b4 Atp5c1 Atp5j2 Atp5k Atp5o
769	GO:0030005 [7]: di-, tri-valent inorganic cation homeostasis	5	5	1412	43	11169	-5.44	0.0	0.45	0.22	Gcm2 Pthlh Slc24a3 Stc1 Trfr2
770	GO:0046903 [3]: secretion	5	5	1412	43	11169	-5.44	0.0	0.45	0.22	Arfl4 Ltbp4 Pclo Trpv4 Vamp2
771	GO:0001701 [6]: embryonic development (sensu Mammalia)	4	4	1413	40	11172	-5.44	0.0	0.3	0.15	Cryab Dnmt3l Insl3 Setdb1
772	GO:0018108 [9]: peptidyl-tyrosine phosphorylation	5	5	1412	36	11176	-5.44	0.0	0.71	0.32	Cntf Pdgfa Pdgfb Pdgfrb Zap70
773	GO:0018212 [9]: peptidyl-tyrosine modification	5	5	1412	36	11176	-5.44	0.0	0.71	0.32	Cntf Pdgfa Pdgfb Pdgfrb Zap70
774	GO:0006445 [7]: regulation of translation	5	5	1412	36	11176	-5.44	0.0	0.71	0.32	Eif4ebp1 Eif5 Mknk2 Paip1 Rbms1
775	GO:0019883 [6]: antigen presentation, endogenous antigen	2	2	1415	29	11183	-5.45	0.0	0.13	0.04	B2m H2-M10.1
776	GO:0006752 [7]: group transfer coenzyme metabolism	5	5	1412	37	11175	-5.45	0.0	0.66	0.32	Atp5c1 Atp5j2 Atp5k Atp5o Pank3
777	GO:0009314 [6]: response to radiation	5	5	1412	39	11173	-5.45	0.0	0.58	0.28	Accn1 Fech Opn1mw Opn3 Pmaip1
778	GO:0051170 [7]: nuclear import	5	5	1412	40	11172	-5.45	0.0	0.55	0.26	Eda Gckr Kpna1 Kpna4 Nfkbia
779	GO:0006606 [7]: protein-nucleus import	5	5	1412	40	11172	-5.45	0.0	0.55	0.26	Eda Gckr Kpna1 Kpna4 Nfkbia
780	GO:0009144 [8]: purine nucleoside triphosphate metabolism	5	5	1412	40	11172	-5.45	0.0	0.55	0.26	Ak1 Atp5c1 Atp5j2 Atp5k Atp5o
781	GO:0007519 [6]: myogenesis	4	4	1413	24	11188	-5.46	0.0	0.95	0.43	Csrp3 Ky Myf6 Vamp5
782	GO:0030198 [4]: extracellular matrix organization and biogenesis	3	3	1414	35	11177	-5.46	0.0	0.2	0.09	Col18a1 Col5a3 Tnxb
783	GO:0043062 [3]: extracellular structure organization and biogenesis	3	3	1414	35	11177	-5.46	0.0	0.2	0.09	Col18a1 Col5a3 Tnxb
784	GO:0009199 [8]: ribonucleoside triphosphate metabolism	5	5	1412	38	11174	-5.46	0.0	0.62	0.29	Ak1 Atp5c1 Atp5j2 Atp5k Atp5o
785	GO:0009205 [9]: purine ribonucleoside triphosphate metabolism	5	5	1412	38	11174	-5.46	0.0	0.62	0.29	Ak1 Atp5c1 Atp5j2 Atp5k Atp5o
786	GO:0001505 [7]: regulation of neurotransmitter levels	5	5	1412	41	11171	-5.46	0.0	0.51	0.25	Comt Hnmt Slc5a7 Tph1 Vamp2
787	GO:0048048 [5]: embryonic eye morphogenesis	1	1	1416	22	11190	-5.46	0.0	0.07	0.0	Cryab
788	GO:0001747 [6]: eye morphogenesis (sensu Mammalia)	1	1	1416	22	11190	-5.46	0.0	0.07	0.0	Cryab
789	GO:0016066 [5]: cellular defense response (sensu Vertebrata)	4	4	1413	25	11187	-5.49	0.0	0.89	0.39	Cd1d1 Dock2 Gadd45g Rel
790	GO:0019220 [6]: regulation of phosphate metabolism	4	4	1413	25	11187	-5.49	0.0	0.89	0.39	Cntf Pdgfa Pdgfb Pdgfrb
791	GO:0030031 [6]: cell projection biogenesis	4	4	1413	25	11187	-5.49	0.0	0.89	0.39	Foxj1 Pdgfa Pdgfb Rac2
792	GO:0042325 [7]: regulation of phosphorylation	4	4	1413	25	11187	-5.49	0.0	0.89	0.39	Cntf Pdgfa Pdgfb Pdgfrb
793	GO:0051174 [5]: regulation of phosphorus metabolism	4	4	1413	25	11187	-5.49	0.0	0.89	0.39	Cntf Pdgfa Pdgfb Pdgfrb
794	GO:0006767 [6]: water-soluble vitamin metabolism	4	4	1413	25	11187	-5.49	0.0	0.89	0.39	Aldh9a1 Hibadh Nmnat3 Pcca
795	GO:0009142 [7]: nucleoside triphosphate biosynthesis	4	4	1413	38	11174	-5.49	0.0	0.34	0.18	Atp5c1 Atp5j2 Atp5k Atp5o
796	GO:0000041 [8]: transition metal ion transport	3	3	1414	34	11178	-5.49	0.0	0.22	0.1	Heph Sfxn4 Slc11a1
797	GO:0042088 [7]: T-helper 1 type immune response	3	3	1414	15	11197	-5.49	0.0	1.11	0.48	Cd1d1 Gadd45g Rel
798	GO:0008286 [8]: insulin receptor signaling pathway	3	3	1414	15	11197	-5.49	0.0	1.11	0.48	Aps Eif4ebp1 Zfp106
799	GO:0051094 [4]: positive regulation of development	4	4	1413	37	11175	-5.51	0.0	0.37	0.19	Cd1d1 Il7 Wnt7b Zap70
800	GO:0009798 [4]: axis specification	2	2	1415	7	11205	-5.51	0.0	1.32	0.53	Pace4 Tbx18
801	GO:0019438 [6]: aromatic compound biosynthesis	2	2	1415	7	11205	-5.51	0.0	1.32	0.53	Mocs2 Qdpr
802	GO:0030218 [5]: erythrocyte differentiation	2	2	1415	7	11205	-5.51	0.0	1.32	0.53	Heph Tal1
803	GO:0042102 [8]: positive regulation of T-cell proliferation	2	2	1415	7	11205	-5.51	0.0	1.32	0.53	Cd3e Pdcd1lg2
804	GO:0042559 [7]: pteridine and derivative biosynthesis	2	2	1415	7	11205	-5.51	0.0	1.32	0.53	Mocs2 Qdpr
805	GO:0046474 [9]: glycerophospholipid biosynthesis	2	2	1415	7	11205	-5.51	0.0	1.32	0.53	Pcyt1a Sh3glb1
806	GO:0050848 [5]: regulation of calcium-mediated signaling	2	2	1415	7	11205	-5.51	0.0	1.32	0.53	Cd3e Zap70
807	GO:0050850 [6]: positive regulation of calcium-mediated signaling	2	2	1415	7	11205	-5.51	0.0	1.32	0.53	Cd3e Zap70
808	GO:0001666 [5]: response to hypoxia	2	2	1415	7	11205	-5.51	0.0	1.32	0.53	Epas1 Sod3
809	GO:0001707 [5]: mesoderm formation	2	2	1415	7	11205	-5.51	0.0	1.32	0.53	Sitpec Tbx6
810	GO:0001782 [6]: B-cell homeostasis	2	2	1415	7	11205	-5.51	0.0	1.32	0.53	Aps Pirb
811	GO:0006692 [8]: prostanoid metabolism	2	2	1415	7	11205	-5.51	0.0	1.32	0.53	Ptgds Ptges
812	GO:0006693 [9]: prostaglandin metabolism	2	2	1415	7	11205	-5.51	0.0	1.32	0.53	Ptgds Ptges
813	GO:0006776 [7]: vitamin A metabolism	2	2	1415	7	11205	-5.51	0.0	1.32	0.53	Aldh1a1 Aldh1a7
814	GO:0006779 [7]: porphyrin biosynthesis	2	2	1415	7	11205	-5.51	0.0	1.32	0.53	Alas1 Fech
815	GO:0006783 [6]: heme biosynthesis	2	2	1415	7	11205	-5.51	0.0	1.32	0.53	Alas1 Fech
816	GO:0007009 [6]: plasma membrane organization and biogenesis	2	2	1415	7	11205	-5.51	0.0	1.32	0.53	Abca1 Dock2
817	GO:0007163 [5]: establishment and/or maintenance of cell polarity	2	2	1415	7	11205	-5.51	0.0	1.32	0.53	Dock2 Foxj1
818	GO:0009401 [6]: phosphoenolpyruvate-dependent sugar phosphotransferase system	2	2	1415	7	11205	-5.51	0.0	1.32	0.53	Cdh23 Clstn2
819	GO:0030030 [5]: cell projection organization and biogenesis	4	4	1413	26	11186	-5.51	0.0	0.82	0.38	Foxj1 Pdgfa Pdgfb Rac2
820	GO:0042157 [7]: lipoprotein metabolism	4	4	1413	26	11186	-5.51	0.0	0.82	0.38	Abca1 Adamts5 Mttp Smarcd3
821	GO:0045597 [5]: positive regulation of cell differentiation	4	4	1413	26	11186	-5.51	0.0	0.82	0.38	Cd1d1 Il7 Wnt7b Zap70
822	GO:0009612 [5]: response to mechanical stimulus	1	1	1416	1	11211	-5.52	0.0	1.55	0.63	Accn1
823	GO:0015860 [7]: purine nucleoside transport	1	1	1416	1	11211	-5.52	0.0	1.55	0.63	Slc28a2
824	GO:0015914 [6]: phospholipid transport	1	1	1416	1	11211	-5.52	0.0	1.55	0.63	Abca1
825	GO:0016045 [6]: detection of bacteria	1	1	1416	1	11211	-5.52	0.0	1.55	0.63	Cd209b
826	GO:0016046 [6]: detection of fungi	1	1	1416	1	11211	-5.52	0.0	1.55	0.63	Cd209b
827	GO:0016054 [6]: organic acid catabolism	1	1	1416	1	11211	-5.52	0.0	1.55	0.63	Cyp39a1
828	GO:0016188 [8]: synaptic vesicle maturation	1	1	1416	1	11211	-5.52	0.0	1.55	0.63	Stxbp1
829	GO:0019307 [8]: mannose biosynthesis	1	1	1416	1	11211	-5.52	0.0	1.55	0.63	Pmm1
830	GO:0019441 [9]: tryptophan catabolism to kynurenine	1	1	1416	1	11211	-5.52	0.0	1.55	0.63	Indo
831	GO:0019448 [9]: L-cysteine catabolism	1	1	1416	1	11211	-5.52	0.0	1.55	0.63	Cdo1
832	GO:0019452 [8]: L-cysteine catabolism to taurine	1	1	1416	1	11211	-5.52	0.0	1.55	0.63	Cdo1
833	GO:0019530 [7]: taurine metabolism	1	1	1416	1	11211	-5.52	0.0	1.55	0.63	Cdo1
834	GO:0030050 [7]: vesicle transport along actin filament	1	1	1416	1	11211	-5.52	0.0	1.55	0.63	Myo5a
835	GO:0030320 [7]: monovalent inorganic anion homeostasis	1	1	1416	1	11211	-5.52	0.0	1.55	0.63	Stc1
836	GO:0030497 [8]: fatty acid elongation	1	1	1416	1	11211	-5.52	0.0	1.55	0.63	Elovl6
837	GO:0042097 [7]: interleukin-4 biosynthesis	1	1	1416	1	11211	-5.52	0.0	1.55	0.63	Cd1d1
838	GO:0042346 [9]: positive regulation of NF-kappaB-nucleus import	1	1	1416	1	11211	-5.52	0.0	1.55	0.63	Eda
839	GO:0042427 [7]: serotonin biosynthesis	1	1	1416	1	11211	-5.52	0.0	1.55	0.63	Tph1
840	GO:0042428 [6]: serotonin metabolism	1	1	1416	1	11211	-5.52	0.0	1.55	0.63	Tph1
841	GO:0042448 [7]: progesterone metabolism	1	1	1416	1	11211	-5.52	0.0	1.55	0.63	Akr1c18
842	GO:0042771 [8]: DNA damage response, signal transduction by p53 class mediator resulting in induction of apoptosis	1	1	1416	1	11211	-5.52	0.0	1.55	0.63	Ifi204
843	GO:0042993 [9]: positive regulation of transcription factor-nucleus import	1	1	1416	1	11211	-5.52	0.0	1.55	0.63	Eda
844	GO:0045019 [7]: negative regulation of nitric oxide biosynthesis	1	1	1416	1	11211	-5.52	0.0	1.55	0.63	Cav1
845	GO:0045078 [9]: positive regulation of interferon-gamma biosynthesis	1	1	1416	1	11211	-5.52	0.0	1.55	0.63	Cd1d1
846	GO:0045332 [7]: phospholipid translocation	1	1	1416	1	11211	-5.52	0.0	1.55	0.63	Abca1
847	GO:0045402 [8]: regulation of interleukin-4 biosynthesis	1	1	1416	1	11211	-5.52	0.0	1.55	0.63	Cd1d1
848	GO:0045404 [9]: positive regulation of interleukin-4 biosynthesis	1	1	1416	1	11211	-5.52	0.0	1.55	0.63	Cd1d1
849	GO:0045669 [6]: positive regulation of osteoblast differentiation	1	1	1416	1	11211	-5.52	0.0	1.55	0.63	Wnt7b
850	GO:0045785 [5]: positive regulation of cell adhesion	1	1	1416	1	11211	-5.52	0.0	1.55	0.63	Tnxb
851	GO:0045947 [9]: negative regulation of translational initiation	1	1	1416	1	11211	-5.52	0.0	1.55	0.63	Eif4ebp1
852	GO:0046395 [7]: carboxylic acid catabolism	1	1	1416	1	11211	-5.52	0.0	1.55	0.63	Cyp39a1
853	GO:0046427 [6]: positive regulation of JAK-STAT cascade	1	1	1416	1	11211	-5.52	0.0	1.55	0.63	Cntf
854	GO:0046439 [8]: L-cysteine metabolism	1	1	1416	1	11211	-5.52	0.0	1.55	0.63	Cdo1
855	GO:0046632 [6]: alpha-beta T-cell differentiation	1	1	1416	1	11211	-5.52	0.0	1.55	0.63	Zap70
856	GO:0046634 [8]: regulation of alpha-beta T-cell activation	1	1	1416	1	11211	-5.52	0.0	1.55	0.63	Zap70
857	GO:0046635 [9]: positive regulation of alpha-beta T-cell activation	1	1	1416	1	11211	-5.52	0.0	1.55	0.63	Zap70
858	GO:0046637 [7]: regulation of alpha-beta T-cell differentiation	1	1	1416	1	11211	-5.52	0.0	1.55	0.63	Zap70
859	GO:0046638 [8]: positive regulation of alpha-beta T-cell differentiation	1	1	1416	1	11211	-5.52	0.0	1.55	0.63	Zap70
860	GO:0047484 [6]: regulation of response to osmotic stress	1	1	1416	1	11211	-5.52	0.0	1.55	0.63	Trpv4
861	GO:0048284 [6]: organelle fusion	1	1	1416	1	11211	-5.52	0.0	1.55	0.63	Mfn2
862	GO:0050974 [7]: sensory transduction of mechanical stimulus	1	1	1416	1	11211	-5.52	0.0	1.55	0.63	Accn1
863	GO:0051132 [8]: NK T-cell activation	1	1	1416	1	11211	-5.52	0.0	1.55	0.63	Cd1d1
864	GO:0051133 [8]: regulation of NK T-cell activation	1	1	1416	1	11211	-5.52	0.0	1.55	0.63	Cd1d1
865	GO:0051135 [9]: positive regulation of NK T-cell activation	1	1	1416	1	11211	-5.52	0.0	1.55	0.63	Cd1d1
866	GO:0051204 [7]: protein insertion into mitochondrial membrane	1	1	1416	1	11211	-5.52	0.0	1.55	0.63	Pmaip1
867	GO:0000085 [7]: G2 phase of mitotic cell cycle	1	1	1416	1	11211	-5.52	0.0	1.55	0.63	Dnajc2
868	GO:0000273 [6]: lipoic acid metabolism	1	1	1416	1	11211	-5.52	0.0	1.55	0.63	Lias
869	GO:0000288 [8]: mRNA catabolism, deadenylylation-dependent decay	1	1	1416	1	11211	-5.52	0.0	1.55	0.63	Auh
870	GO:0000305 [7]: response to oxygen radicals	1	1	1416	1	11211	-5.52	0.0	1.55	0.63	Ucp3
871	GO:0001539 [5]: ciliary or flagellar motility	1	1	1416	1	11211	-5.52	0.0	1.55	0.63	Dnahc11
872	GO:0001578 [9]: microtubule bundle formation	1	1	1416	1	11211	-5.52	0.0	1.55	0.63	Mtap1b
873	GO:0001736 [6]: establishment of planar polarity	1	1	1416	1	11211	-5.52	0.0	1.55	0.63	Celsr1
874	GO:0001779 [5]: natural killer cell differentiation	1	1	1416	1	11211	-5.52	0.0	1.55	0.63	Il11ra1
875	GO:0001844 [8]: protein insertion into mitochondrial membrane during induction of apoptosis	1	1	1416	1	11211	-5.52	0.0	1.55	0.63	Pmaip1
876	GO:0001879 [7]: detection of yeast	1	1	1416	1	11211	-5.52	0.0	1.55	0.63	Cd209b
877	GO:0001913 [7]: T-cell mediated cytotoxicity	1	1	1416	1	11211	-5.52	0.0	1.55	0.63	Cd1d1
878	GO:0001914 [8]: regulation of T-cell mediated cytotoxicity	1	1	1416	1	11211	-5.52	0.0	1.55	0.63	Cd1d1
879	GO:0001916 [9]: positive regulation of T-cell mediated cytotoxicity	1	1	1416	1	11211	-5.52	0.0	1.55	0.63	Cd1d1
880	GO:0006003 [9]: fructose 2,6-bisphosphate metabolism	1	1	1416	1	11211	-5.52	0.0	1.55	0.63	Pfkfb3
881	GO:0006026 [7]: aminoglycan catabolism	1	1	1416	1	11211	-5.52	0.0	1.55	0.63	Xlkd1
882	GO:0006027 [8]: glycosaminoglycan catabolism	1	1	1416	1	11211	-5.52	0.0	1.55	0.63	Xlkd1
883	GO:0006101 [7]: citrate metabolism	1	1	1416	1	11211	-5.52	0.0	1.55	0.63	Aco2
884	GO:0006125 [7]: thioredoxin pathway	1	1	1416	1	11211	-5.52	0.0	1.55	0.63	Txnrd3
885	GO:0006356 [8]: regulation of transcription from Pol I promoter	1	1	1416	1	11211	-5.52	0.0	1.55	0.63	Polr2l
886	GO:0006383 [8]: transcription from Pol III promoter	1	1	1416	1	11211	-5.52	0.0	1.55	0.63	Polr2l
887	GO:0006477 [7]: protein amino acid sulfation	1	1	1416	1	11211	-5.52	0.0	1.55	0.63	Hs3st3b1
888	GO:0006537 [9]: glutamate biosynthesis	1	1	1416	1	11211	-5.52	0.0	1.55	0.63	Prodh
889	GO:0006587 [8]: serotonin biosynthesis from tryptophan	1	1	1416	1	11211	-5.52	0.0	1.55	0.63	Tph1
890	GO:0006656 [10]: phosphatidylcholine biosynthesis	1	1	1416	1	11211	-5.52	0.0	1.55	0.63	Pcyt1a
891	GO:0006699 [8]: bile acid biosynthesis	1	1	1416	1	11211	-5.52	0.0	1.55	0.63	Cyp39a1
892	GO:0007016 [7]: cytoskeletal anchoring	1	1	1416	1	11211	-5.52	0.0	1.55	0.63	Spnb4
893	GO:0007164 [7]: establishment of tissue polarity	1	1	1416	1	11211	-5.52	0.0	1.55	0.63	Celsr1
894	GO:0007274 [7]: neuromuscular synaptic transmission	1	1	1416	1	11211	-5.52	0.0	1.55	0.63	Ntf3
895	GO:0007412 [7]: axon target recognition	1	1	1416	1	11211	-5.52	0.0	1.55	0.63	Stxbp1
896	GO:0007527 [7]: adult somatic muscle development	1	1	1416	1	11211	-5.52	0.0	1.55	0.63	Utrn
897	GO:0007635 [3]: chemosensory behavior	1	1	1416	1	11211	-5.52	0.0	1.55	0.63	Prkcc
898	GO:0008053 [7]: mitochondrial fusion	1	1	1416	1	11211	-5.52	0.0	1.55	0.63	Mfn2
899	GO:0008347 [6]: glia cell migration	1	1	1416	1	11211	-5.52	0.0	1.55	0.63	Cspg4
900	GO:0008354 [6]: germ cell migration	1	1	1416	1	11211	-5.52	0.0	1.55	0.63	Cxcl12
901	GO:0008542 [5]: visual learning	1	1	1416	1	11211	-5.52	0.0	1.55	0.63	Pde1b
902	GO:0009082 [8]: branched chain family amino acid biosynthesis	1	1	1416	1	11211	-5.52	0.0	1.55	0.63	Bcat2
903	GO:0009093 [8]: cysteine catabolism	1	1	1416	1	11211	-5.52	0.0	1.55	0.63	Cdo1
904	GO:0009105 [7]: lipoic acid biosynthesis	1	1	1416	1	11211	-5.52	0.0	1.55	0.63	Lias
905	GO:0009106 [7]: lipoate metabolism	1	1	1416	1	11211	-5.52	0.0	1.55	0.63	Lias
906	GO:0009107 [8]: lipoate biosynthesis	1	1	1416	1	11211	-5.52	0.0	1.55	0.63	Lias
907	GO:0006753 [8]: nucleoside phosphate metabolism	4	4	1413	27	11185	-5.53	0.0	0.77	0.35	Atp5c1 Atp5j2 Atp5k Atp5o
908	GO:0006754 [7]: ATP biosynthesis	4	4	1413	27	11185	-5.53	0.0	0.77	0.35	Atp5c1 Atp5j2 Atp5k Atp5o
909	GO:0048511 [3]: rhythmic process	4	4	1413	35	11177	-5.54	0.0	0.43	0.22	Atoh7 Ccrn4l Dbp Nr5a1
910	GO:0001816 [5]: cytokine production	4	4	1413	35	11177	-5.54	0.0	0.43	0.22	Cd1d1 Cd209b Gadd45g Rel
911	GO:0009145 [8]: purine nucleoside triphosphate biosynthesis	4	4	1413	35	11177	-5.54	0.0	0.43	0.22	Atp5c1 Atp5j2 Atp5k Atp5o
912	GO:0009201 [8]: ribonucleoside triphosphate biosynthesis	4	4	1413	35	11177	-5.54	0.0	0.43	0.22	Atp5c1 Atp5j2 Atp5k Atp5o
913	GO:0009206 [9]: purine ribonucleoside triphosphate biosynthesis	4	4	1413	35	11177	-5.54	0.0	0.43	0.22	Atp5c1 Atp5j2 Atp5k Atp5o
914	GO:0016331 [5]: morphogenesis of embryonic epithelium	3	3	1414	16	11196	-5.54	0.0	1.02	0.45	Pcdh8 Twist1 Vegfc
915	GO:0006720 [6]: isoprenoid metabolism	3	3	1414	16	11196	-5.54	0.0	1.02	0.45	Adh1 Aldh1a7 Fdft1
916	GO:0006826 [9]: iron ion transport	3	3	1414	16	11196	-5.54	0.0	1.02	0.45	Heph Sfxn4 Slc11a1
917	GO:0045860 [5]: positive regulation of protein kinase activity	4	4	1413	28	11184	-5.54	0.0	0.71	0.32	Cspg4 Gadd45b Gadd45g Gng3
918	GO:0015931 [5]: nucleobase, nucleoside, nucleotide and nucleic acid transport	2	2	1415	27	11185	-5.56	0.0	0.16	0.06	Fmr1 Slc28a2
919	GO:0006304 [6]: DNA modification	2	2	1415	27	11185	-5.56	0.0	0.16	0.06	Il1rl1 Kcnma1
920	GO:0042107 [5]: cytokine metabolism	4	4	1413	32	11180	-5.56	0.0	0.53	0.26	Cd1d1 Cd209b Gadd45g Rel
921	GO:0051247 [6]: positive regulation of protein metabolism	4	4	1413	32	11180	-5.56	0.0	0.53	0.26	Cd1d1 Cd209b Cntf Rel
922	GO:0035239 [4]: tube morphogenesis	4	4	1413	30	11182	-5.56	0.0	0.62	0.28	Flt1 Lama5 Pitx2 Twist1
923	GO:0048468 [3]: cell development	4	4	1413	30	11182	-5.56	0.0	0.62	0.28	Col18a1 Qk Rpgr Runx3
924	GO:0042089 [6]: cytokine biosynthesis	4	4	1413	31	11181	-5.57	0.0	0.57	0.28	Cd1d1 Cd209b Gadd45g Rel
925	GO:0006413 [8]: translational initiation	4	4	1413	31	11181	-5.57	0.0	0.57	0.28	Eif4e3 Eif4ebp1 Eif5 Lama5
926	GO:0030182 [4]: neuron differentiation	2	2	1415	26	11186	-5.6	0.0	0.18	0.07	Bag1 Gata2
927	GO:0009408 [5]: response to heat	2	2	1415	26	11186	-5.6	0.0	0.18	0.07	A030005K14Rik Cryab
928	GO:0051258 [7]: protein polymerization	1	1	1416	20	11192	-5.61	0.0	0.09	0.01	Tuba8
929	GO:0007269 [4]: neurotransmitter secretion	1	1	1416	20	11192	-5.61	0.0	0.09	0.01	Vamp2
930	GO:0009894 [5]: regulation of catabolism	2	2	1415	8	11204	-5.62	0.0	1.17	0.52	Serpinb1a Serpinb1b
931	GO:0017157 [6]: regulation of exocytosis	2	2	1415	8	11204	-5.62	0.0	1.17	0.52	Pclo Vamp2
932	GO:0019233 [6]: perception of pain	2	2	1415	8	11204	-5.62	0.0	1.17	0.52	Ngfb Penk1
933	GO:0030512 [6]: negative regulation of transforming growth factor beta receptor signaling pathway	2	2	1415	8	11204	-5.62	0.0	1.17	0.52	Prss11 Sost
934	GO:0042063 [6]: gliogenesis	2	2	1415	8	11204	-5.62	0.0	1.17	0.52	Cspg4 Ntf3
935	GO:0042490 [4]: mechanoreceptor differentiation	2	2	1415	8	11204	-5.62	0.0	1.17	0.52	Ntf3 Ntrk3
936	GO:0042558 [6]: pteridine and derivative metabolism	2	2	1415	8	11204	-5.62	0.0	1.17	0.52	Mocs2 Qdpr
937	GO:0048332 [4]: mesoderm morphogenesis	2	2	1415	8	11204	-5.62	0.0	1.17	0.52	Sitpec Tbx6
938	GO:0000060 [8]: protein-nucleus import, translocation	2	2	1415	8	11204	-5.62	0.0	1.17	0.52	Gckr Nfkbia
939	GO:0001704 [6]: formation of primary germ layer	2	2	1415	8	11204	-5.62	0.0	1.17	0.52	Sitpec Tbx6
940	GO:0006835 [7]: dicarboxylic acid transport	2	2	1415	8	11204	-5.62	0.0	1.17	0.52	Slc1a3 Slc1a5
941	GO:0008637 [8]: apoptotic mitochondrial changes	2	2	1415	8	11204	-5.62	0.0	1.17	0.52	Pdcd8 Pmaip1
942	GO:0009070 [8]: serine family amino acid biosynthesis	2	2	1415	8	11204	-5.62	0.0	1.17	0.52	Cbs Cth
943	GO:0009084 [8]: glutamine family amino acid biosynthesis	2	2	1415	8	11204	-5.62	0.0	1.17	0.52	Glul Prodh
944	GO:0042133 [5]: neurotransmitter metabolism	3	3	1414	18	11194	-5.62	0.0	0.86	0.38	Comt Slc5a7 Tph1
945	GO:0042446 [6]: hormone biosynthesis	3	3	1414	18	11194	-5.62	0.0	0.86	0.38	Hmgcs1 Star Tph1
946	GO:0042471 [5]: ear morphogenesis	3	3	1414	18	11194	-5.62	0.0	0.86	0.38	Celsr1 Hoxa1 Tbx1
947	GO:0050670 [6]: regulation of lymphocyte proliferation	3	3	1414	18	11194	-5.62	0.0	0.86	0.38	Cd3e Il7 Pdcd1lg2
948	GO:0006695 [8]: cholesterol biosynthesis	3	3	1414	18	11194	-5.62	0.0	0.86	0.38	Fdft1 Hmgcs1 Prkag2
949	GO:0001817 [6]: regulation of cytokine production	3	3	1414	29	11183	-5.63	0.0	0.34	0.17	Cd1d1 Cd209b Rel
950	GO:0007249 [7]: I-kappaB kinase/NF-kappaB cascade	2	2	1415	25	11187	-5.65	0.0	0.2	0.08	Irak1bp1 Ripk3
951	GO:0042108 [8]: positive regulation of cytokine biosynthesis	3	3	1414	19	11193	-5.65	0.0	0.79	0.37	Cd1d1 Cd209b Rel
952	GO:0001819 [7]: positive regulation of cytokine production	3	3	1414	19	11193	-5.65	0.0	0.79	0.37	Cd1d1 Cd209b Rel
953	GO:0006497 [8]: protein lipidation	3	3	1414	19	11193	-5.65	0.0	0.79	0.37	Adamts5 Mttp Smarcd3
954	GO:0006650 [8]: glycerophospholipid metabolism	3	3	1414	19	11193	-5.65	0.0	0.79	0.37	Gpld1 Pcyt1a Sh3glb1
955	GO:0007515 [5]: lymph gland development	3	3	1414	19	11193	-5.65	0.0	0.79	0.37	Cxcl13 Ltb Tnfsf11
956	GO:0009968 [5]: negative regulation of signal transduction	3	3	1414	28	11184	-5.65	0.0	0.37	0.19	Cav1 Prss11 Sost
957	GO:0042035 [7]: regulation of cytokine biosynthesis	3	3	1414	27	11185	-5.67	0.0	0.4	0.2	Cd1d1 Cd209b Rel
958	GO:0030900 [8]: forebrain development	3	3	1414	20	11192	-5.68	0.0	0.72	0.33	Nr2f1 Nr2f2 Numbl
959	GO:0007189 [9]: G-protein signaling, adenylate cyclase activating pathway	3	3	1414	20	11192	-5.68	0.0	0.72	0.33	Adcy2 Adcy3 Trar1
960	GO:0007369 [5]: gastrulation	3	3	1414	20	11192	-5.68	0.0	0.72	0.33	Hira Sitpec Tbx6
961	GO:0008360 [5]: regulation of cell shape	3	3	1414	20	11192	-5.68	0.0	0.72	0.33	Epb4.1l2 Palm Spnb4
962	GO:0045047 [6]: protein-ER targeting	1	1	1416	19	11193	-5.68	0.0	0.1	0.02	9030617O03Rik
963	GO:0006612 [8]: protein-membrane targeting	1	1	1416	19	11193	-5.68	0.0	0.1	0.02	9030617O03Rik
964	GO:0006879 [8]: iron ion homeostasis	1	1	1416	19	11193	-5.68	0.0	0.1	0.02	Trfr2
965	GO:0007050 [7]: cell cycle arrest	3	3	1414	21	11191	-5.68	0.0	0.66	0.32	Ak1 Cdkn1c Pmp22
966	GO:0007602 [8]: phototransduction	3	3	1414	21	11191	-5.68	0.0	0.66	0.32	Accn1 Opn1mw Opn3
967	GO:0009891 [6]: positive regulation of biosynthesis	3	3	1414	26	11186	-5.69	0.0	0.44	0.22	Cd1d1 Cd209b Rel
968	GO:0007422 [6]: peripheral nervous system development	3	3	1414	26	11186	-5.69	0.0	0.44	0.22	Cryz Ngfb Ntf3
969	GO:0015985 [7]: energy coupled proton transport, down electrochemical gradient	3	3	1414	22	11190	-5.69	0.0	0.61	0.28	Atp5c1 Atp5k Atp5o
970	GO:0015986 [7]: ATP synthesis coupled proton transport	3	3	1414	22	11190	-5.69	0.0	0.61	0.28	Atp5c1 Atp5k Atp5o
971	GO:0051050 [6]: positive regulation of transport	3	3	1414	22	11190	-5.69	0.0	0.61	0.28	Cd209b Eda Igh-4
972	GO:0000082 [7]: G1/S transition of mitotic cell cycle	3	3	1414	22	11190	-5.69	0.0	0.61	0.28	Camk2b Camk2d Camk2g
973	GO:0042060 [6]: wound healing	2	2	1415	9	11203	-5.7	0.0	1.04	0.45	Elk3 Ninj2
974	GO:0042493 [7]: response to drug	2	2	1415	9	11203	-5.7	0.0	1.04	0.45	Abcb1a Abp1
975	GO:0044242 [6]: cellular lipid catabolism	2	2	1415	9	11203	-5.7	0.0	1.04	0.45	Cyp39a1 Lipe
976	GO:0046530 [4]: photoreceptor cell differentiation	2	2	1415	9	11203	-5.7	0.0	1.04	0.45	Cntf Rpgr
977	GO:0050770 [5]: regulation of axonogenesis	2	2	1415	9	11203	-5.7	0.0	1.04	0.45	Nrp1 Sema3a
978	GO:0000904 [4]: cellular morphogenesis during differentiation	2	2	1415	9	11203	-5.7	0.0	1.04	0.45	Col18a1 Rpgr
979	GO:0001906 [5]: cell killing	2	2	1415	9	11203	-5.7	0.0	1.04	0.45	Cd1d1 Igh-4
980	GO:0001909 [6]: immune cell mediated cytotoxicity	2	2	1415	9	11203	-5.7	0.0	1.04	0.45	Cd1d1 Igh-4
981	GO:0006541 [8]: glutamine metabolism	2	2	1415	9	11203	-5.7	0.0	1.04	0.45	Gfpt2 Glul
982	GO:0006910 [8]: phagocytosis, recognition	2	2	1415	9	11203	-5.7	0.0	1.04	0.45	Cd209b Igh-4
983	GO:0007271 [8]: synaptic transmission, cholinergic	2	2	1415	9	11203	-5.7	0.0	1.04	0.45	Chrnb2 Lynx1
984	GO:0009066 [7]: aspartate family amino acid metabolism	2	2	1415	9	11203	-5.7	0.0	1.04	0.45	0610010D20Rik Aspa
985	GO:0045727 [7]: positive regulation of protein biosynthesis	3	3	1414	23	11189	-5.7	0.0	0.56	0.28	Cd1d1 Cd209b Rel
986	GO:0030100 [6]: regulation of endocytosis	3	3	1414	24	11188	-5.7	0.0	0.52	0.25	Cd209b Igh-4 Rab5c
987	GO:0006305 [7]: DNA alkylation	2	2	1415	23	11189	-5.73	0.0	0.24	0.11	Il1rl1 Kcnma1
988	GO:0006306 [4]: DNA methylation	2	2	1415	23	11189	-5.73	0.0	0.24	0.11	Il1rl1 Kcnma1
989	GO:0007398 [6]: ectoderm development	1	1	1416	18	11194	-5.75	0.0	0.11	0.03	Ntf3
990	GO:0007423 [7]: sensory organ development	1	1	1416	18	11194	-5.75	0.0	0.11	0.03	Cryz
991	GO:0009166 [6]: nucleotide catabolism	1	1	1416	18	11194	-5.75	0.0	0.11	0.03	Nudt9
992	GO:0019835 [5]: cytolysis	2	2	1415	22	11190	-5.76	0.0	0.26	0.12	Gzmm Hc
993	GO:0018955 [7]: phenanthrene metabolism	2	2	1415	10	11202	-5.76	0.0	0.92	0.42	Comt Dbh
994	GO:0018958 [6]: phenol metabolism	2	2	1415	10	11202	-5.76	0.0	0.92	0.42	Comt Dbh
995	GO:0042136 [6]: neurotransmitter biosynthesis	2	2	1415	10	11202	-5.76	0.0	0.92	0.42	Slc5a7 Tph1
996	GO:0045761 [4]: regulation of adenylate cyclase activity	2	2	1415	10	11202	-5.76	0.0	0.92	0.42	Adcy2 Adcy3
997	GO:0045762 [5]: positive regulation of adenylate cyclase activity	2	2	1415	10	11202	-5.76	0.0	0.92	0.42	Adcy2 Adcy3
998	GO:0006584 [7]: catecholamine metabolism	2	2	1415	10	11202	-5.76	0.0	0.92	0.42	Comt Dbh
999	GO:0007190 [6]: adenylate cyclase activation	2	2	1415	10	11202	-5.76	0.0	0.92	0.42	Adcy2 Adcy3
1000	GO:0007219 [6]: Notch signaling pathway	2	2	1415	10	11202	-5.76	0.0	0.92	0.42	Dtx1 Dtx2
1001	GO:0008016 [5]: regulation of heart contraction rate	2	2	1415	10	11202	-5.76	0.0	0.92	0.42	Actc1 Thra
1002	GO:0050864 [7]: regulation of B-cell activation	2	2	1415	21	11191	-5.8	0.0	0.29	0.14	Il7 Nfam1
1003	GO:0042178 [6]: xenobiotic catabolism	2	2	1415	11	11201	-5.81	0.0	0.83	0.38	Comt Dbh
1004	GO:0042537 [6]: benzene and derivative metabolism	2	2	1415	11	11201	-5.81	0.0	0.83	0.38	Comt Dbh
1005	GO:0046661 [4]: male sex differentiation	2	2	1415	11	11201	-5.81	0.0	0.83	0.38	Insl3 Nr5a1
1006	GO:0001776 [5]: immune cell homeostasis	2	2	1415	11	11201	-5.81	0.0	0.83	0.38	Aps Pirb
1007	GO:0006171 [8]: cAMP biosynthesis	2	2	1415	11	11201	-5.81	0.0	0.83	0.38	Adcy2 Adcy3
1008	GO:0006446 [8]: regulation of translational initiation	2	2	1415	11	11201	-5.81	0.0	0.83	0.38	Eif4ebp1 Eif5
1009	GO:0006801 [6]: superoxide metabolism	2	2	1415	11	11201	-5.81	0.0	0.83	0.38	Sod2 Sod3
1010	GO:0006911 [8]: phagocytosis, engulfment	2	2	1415	11	11201	-5.81	0.0	0.83	0.38	Abca1 Igh-4
1011	GO:0008277 [5]: regulation of G-protein coupled receptor protein signaling pathway	2	2	1415	11	11201	-5.81	0.0	0.83	0.38	Ramp2 Tmod2
1012	GO:0008624 [9]: induction of apoptosis by extracellular signals	2	2	1415	11	11201	-5.81	0.0	0.83	0.38	Bcl2l10 Cd5
1013	GO:0009595 [5]: detection of biotic stimulus	1	1	1416	2	11210	-5.82	0.0	1.2	0.53	Cd209b
1014	GO:0010033 [7]: response to organic substance	1	1	1416	2	11210	-5.82	0.0	1.2	0.53	Accn1
1015	GO:0015701 [8]: bicarbonate transport	1	1	1416	2	11210	-5.82	0.0	1.2	0.53	Ptger3
1016	GO:0015937 [8]: coenzyme A biosynthesis	1	1	1416	2	11210	-5.82	0.0	1.2	0.53	Pank3
1017	GO:0016338 [6]: calcium-independent cell-cell adhesion	1	1	1416	2	11210	-5.82	0.0	1.2	0.53	Esam1
1018	GO:0016478 [8]: negative regulation of translation	1	1	1416	2	11210	-5.82	0.0	1.2	0.53	Eif4ebp1
1019	GO:0018107 [9]: peptidyl-threonine phosphorylation	1	1	1416	2	11210	-5.82	0.0	1.2	0.53	Frap1
1020	GO:0018210 [9]: peptidyl-threonine modification	1	1	1416	2	11210	-5.82	0.0	1.2	0.53	Frap1
1021	GO:0019731 [7]: antibacterial humoral response	1	1	1416	2	11210	-5.82	0.0	1.2	0.53	Igh-4
1022	GO:0019733 [8]: antibacterial humoral response (sensu Vertebrata)	1	1	1416	2	11210	-5.82	0.0	1.2	0.53	Igh-4
1023	GO:0019877 [7]: diaminopimelate biosynthesis	1	1	1416	2	11210	-5.82	0.0	1.2	0.53	0610010D20Rik
1024	GO:0030204 [7]: chondroitin sulfate metabolism	1	1	1416	2	11210	-5.82	0.0	1.2	0.53	D4st1
1025	GO:0030206 [8]: chondroitin sulfate biosynthesis	1	1	1416	2	11210	-5.82	0.0	1.2	0.53	D4st1
1026	GO:0030330 [7]: DNA damage response, signal transduction by p53 class mediator	1	1	1416	2	11210	-5.82	0.0	1.2	0.53	Ifi204
1027	GO:0035089 [7]: establishment of apical/basal cell polarity	1	1	1416	2	11210	-5.82	0.0	1.2	0.53	Foxj1
1028	GO:0042055 [6]: neuronal lineage restriction	1	1	1416	2	11210	-5.82	0.0	1.2	0.53	Olig1
1029	GO:0042092 [6]: T-helper 2 type immune response	1	1	1416	2	11210	-5.82	0.0	1.2	0.53	Cd1d1
1030	GO:0042246 [4]: tissue regeneration	1	1	1416	2	11210	-5.82	0.0	1.2	0.53	Ninj2
1031	GO:0042307 [8]: positive regulation of protein-nucleus import	1	1	1416	2	11210	-5.82	0.0	1.2	0.53	Eda
1032	GO:0042345 [9]: regulation of NF-kappaB-nucleus import	1	1	1416	2	11210	-5.82	0.0	1.2	0.53	Eda
1033	GO:0042348 [9]: NF-kappaB-nucleus import	1	1	1416	2	11210	-5.82	0.0	1.2	0.53	Eda
1034	GO:0042420 [7]: dopamine catabolism	1	1	1416	2	11210	-5.82	0.0	1.2	0.53	Comt
1035	GO:0042424 [8]: catecholamine catabolism	1	1	1416	2	11210	-5.82	0.0	1.2	0.53	Comt
1036	GO:0042435 [6]: indole derivative biosynthesis	1	1	1416	2	11210	-5.82	0.0	1.2	0.53	Tph1
1037	GO:0042436 [7]: indole derivative catabolism	1	1	1416	2	11210	-5.82	0.0	1.2	0.53	Indo
1038	GO:0042574 [7]: retinal metabolism	1	1	1416	2	11210	-5.82	0.0	1.2	0.53	Aldh1a7
1039	GO:0043101 [6]: purine salvage	1	1	1416	2	11210	-5.82	0.0	1.2	0.53	Aprt
1040	GO:0043174 [6]: nucleoside salvage	1	1	1416	2	11210	-5.82	0.0	1.2	0.53	Aprt
1041	GO:0043288 [6]: apocarotenoid metabolism	1	1	1416	2	11210	-5.82	0.0	1.2	0.53	Aldh1a7
1042	GO:0045072 [8]: regulation of interferon-gamma biosynthesis	1	1	1416	2	11210	-5.82	0.0	1.2	0.53	Cd1d1
1043	GO:0045428 [6]: regulation of nitric oxide biosynthesis	1	1	1416	2	11210	-5.82	0.0	1.2	0.53	Cav1
1044	GO:0046218 [8]: indolalkylamine catabolism	1	1	1416	2	11210	-5.82	0.0	1.2	0.53	Indo
1045	GO:0046219 [7]: indolalkylamine biosynthesis	1	1	1416	2	11210	-5.82	0.0	1.2	0.53	Tph1
1046	GO:0046325 [7]: negative regulation of glucose import	1	1	1416	2	11210	-5.82	0.0	1.2	0.53	Aps
1047	GO:0046451 [6]: diaminopimelate metabolism	1	1	1416	2	11210	-5.82	0.0	1.2	0.53	0610010D20Rik
1048	GO:0046470 [9]: phosphatidylcholine metabolism	1	1	1416	2	11210	-5.82	0.0	1.2	0.53	Pcyt1a
1049	GO:0046824 [7]: positive regulation of nucleocytoplasmic transport	1	1	1416	2	11210	-5.82	0.0	1.2	0.53	Eda
1050	GO:0048003 [6]: antigen presentation, lipid antigen	1	1	1416	2	11210	-5.82	0.0	1.2	0.53	Cd1d1
1051	GO:0048007 [7]: antigen presentation, exogenous lipid antigen	1	1	1416	2	11210	-5.82	0.0	1.2	0.53	Cd1d1
1052	GO:0048147 [7]: negative regulation of fibroblast proliferation	1	1	1416	2	11210	-5.82	0.0	1.2	0.53	Pmaip1
1053	GO:0050650 [7]: chondroitin sulfate proteoglycan biosynthesis	1	1	1416	2	11210	-5.82	0.0	1.2	0.53	D4st1
1054	GO:0050654 [6]: chondroitin sulfate proteoglycan metabolism	1	1	1416	2	11210	-5.82	0.0	1.2	0.53	D4st1
1055	GO:0051014 [8]: actin filament severing	1	1	1416	2	11210	-5.82	0.0	1.2	0.53	Gsn
1056	GO:0051136 [7]: regulation of NK T-cell differentiation	1	1	1416	2	11210	-5.82	0.0	1.2	0.53	Cd1d1
1057	GO:0051138 [8]: positive regulation of NK T-cell differentiation	1	1	1416	2	11210	-5.82	0.0	1.2	0.53	Cd1d1
1058	GO:0051146 [5]: striated muscle cell differentiation	1	1	1416	2	11210	-5.82	0.0	1.2	0.53	Kras
1059	GO:0000002 [7]: mitochondrial genome maintenance	1	1	1416	2	11210	-5.82	0.0	1.2	0.53	Mrpl39
1060	GO:0000154 [7]: rRNA modification	1	1	1416	2	11210	-5.82	0.0	1.2	0.53	Tfb2m
1061	GO:0000578 [5]: embryonic axis specification	1	1	1416	2	11210	-5.82	0.0	1.2	0.53	Pace4
1062	GO:0001101 [8]: response to acid	1	1	1416	2	11210	-5.82	0.0	1.2	0.53	Accn1
1063	GO:0001659 [4]: thermoregulation	1	1	1416	2	11210	-5.82	0.0	1.2	0.53	Ptger3
1064	GO:0001757 [5]: somite specification	1	1	1416	2	11210	-5.82	0.0	1.2	0.53	Meox2
1065	GO:0001824 [3]: blastocyst development	1	1	1416	2	11210	-5.82	0.0	1.2	0.53	Setdb1
1066	GO:0001832 [4]: blastocyst growth	1	1	1416	2	11210	-5.82	0.0	1.2	0.53	Setdb1
1067	GO:0001833 [5]: inner cell mass cell proliferation	1	1	1416	2	11210	-5.82	0.0	1.2	0.53	Setdb1
1068	GO:0001865 [6]: NK T-cell differentiation	1	1	1416	2	11210	-5.82	0.0	1.2	0.53	Cd1d1
1069	GO:0001878 [7]: response to yeast	1	1	1416	2	11210	-5.82	0.0	1.2	0.53	Cd209b
1070	GO:0001912 [8]: positive regulation of immune cell mediated cytotoxicity	1	1	1416	2	11210	-5.82	0.0	1.2	0.53	Cd1d1
1071	GO:0006000 [8]: fructose metabolism	1	1	1416	2	11210	-5.82	0.0	1.2	0.53	Pfkfb3
1072	GO:0006004 [8]: fucose metabolism	1	1	1416	2	11210	-5.82	0.0	1.2	0.53	Pofut2
1073	GO:0006013 [8]: mannose metabolism	1	1	1416	2	11210	-5.82	0.0	1.2	0.53	Pmm1
1074	GO:0006122 [9]: mitochondrial electron transport, ubiquinol to cytochrome c	1	1	1416	2	11210	-5.82	0.0	1.2	0.53	Uqcrb
1075	GO:0006166 [7]: purine ribonucleoside salvage	1	1	1416	2	11210	-5.82	0.0	1.2	0.53	Aprt
1076	GO:0006381 [8]: mRNA editing	1	1	1416	2	11210	-5.82	0.0	1.2	0.53	Apobec2
1077	GO:0006536 [8]: glutamate metabolism	1	1	1416	2	11210	-5.82	0.0	1.2	0.53	Prodh
1078	GO:0006553 [8]: lysine metabolism	1	1	1416	2	11210	-5.82	0.0	1.2	0.53	0610010D20Rik
1079	GO:0006569 [8]: tryptophan catabolism	1	1	1416	2	11210	-5.82	0.0	1.2	0.53	Indo
1080	GO:0006625 [7]: protein-peroxisome targeting	1	1	1416	2	11210	-5.82	0.0	1.2	0.53	Pex13
1081	GO:0006651 [8]: diacylglycerol biosynthesis	1	1	1416	2	11210	-5.82	0.0	1.2	0.53	Mogat2
1082	GO:0006684 [8]: sphingomyelin metabolism	1	1	1416	2	11210	-5.82	0.0	1.2	0.53	Smpd3
1083	GO:0006883 [8]: sodium ion homeostasis	1	1	1416	2	11210	-5.82	0.0	1.2	0.53	Tmprss3
1084	GO:0007022 [9]: chaperonin-mediated tubulin folding	1	1	1416	2	11210	-5.82	0.0	1.2	0.53	Mipol1
1085	GO:0007350 [4]: blastoderm segmentation	1	1	1416	2	11210	-5.82	0.0	1.2	0.53	Pace4
1086	GO:0007351 [5]: regional subdivision	1	1	1416	2	11210	-5.82	0.0	1.2	0.53	Pace4
1087	GO:0007525 [6]: somatic muscle development	1	1	1416	2	11210	-5.82	0.0	1.2	0.53	Utrn
1088	GO:0008595 [6]: determination of anterior/posterior axis, embryo	1	1	1416	2	11210	-5.82	0.0	1.2	0.53	Pace4
1089	GO:0009085 [9]: lysine biosynthesis	1	1	1416	2	11210	-5.82	0.0	1.2	0.53	0610010D20Rik
1090	GO:0009089 [7]: lysine biosynthesis via diaminopimelate	1	1	1416	2	11210	-5.82	0.0	1.2	0.53	0610010D20Rik
1091	GO:0009137 [8]: purine nucleoside diphosphate catabolism	1	1	1416	2	11210	-5.82	0.0	1.2	0.53	Nudt9
1092	GO:0009181 [9]: purine ribonucleoside diphosphate catabolism	1	1	1416	2	11210	-5.82	0.0	1.2	0.53	Nudt9
1093	GO:0009253 [8]: peptidoglycan catabolism	1	1	1416	2	11210	-5.82	0.0	1.2	0.53	Pglyrp2
1094	GO:0009437 [7]: carnitine metabolism	1	1	1416	2	11210	-5.82	0.0	1.2	0.53	Aldh9a1
1095	GO:0030855 [4]: epithelial cell differentiation	1	1	1416	17	11195	-5.82	0.0	0.12	0.04	Pthlh
1096	GO:0051028 [7]: mRNA transport	1	1	1416	17	11195	-5.82	0.0	0.12	0.04	Fmr1
1097	GO:0051248 [6]: negative regulation of protein metabolism	1	1	1416	17	11195	-5.82	0.0	0.12	0.04	Eif4ebp1
1098	GO:0000245 [8]: spliceosome assembly	1	1	1416	17	11195	-5.82	0.0	0.12	0.04	Cugbp2
1099	GO:0006406 [8]: mRNA-nucleus export	1	1	1416	17	11195	-5.82	0.0	0.12	0.04	Fmr1
1100	GO:0006613 [7]: cotranslational protein-membrane targeting	1	1	1416	17	11195	-5.82	0.0	0.12	0.04	9030617O03Rik
1101	GO:0019884 [6]: antigen presentation, exogenous antigen	2	2	1415	20	11192	-5.83	0.0	0.32	0.16	Cd1d1 H2-Oa
1102	GO:0045596 [5]: negative regulation of cell differentiation	2	2	1415	20	11192	-5.83	0.0	0.32	0.16	Cntf Fst
1103	GO:0048469 [4]: cell maturation	2	2	1415	20	11192	-5.83	0.0	0.32	0.16	Qk Runx3
1104	GO:0000187 [6]: activation of MAPK	2	2	1415	20	11192	-5.83	0.0	0.32	0.16	Cspg4 Gng3
1105	GO:0006733 [7]: oxidoreduction coenzyme metabolism	2	2	1415	20	11192	-5.83	0.0	0.32	0.16	Hibadh Nmnat3
1106	GO:0007265 [7]: Ras protein signal transduction	2	2	1415	20	11192	-5.83	0.0	0.32	0.16	Dok2 Kras
1107	GO:0051241 [5]: negative regulation of organismal physiological process	2	2	1415	19	11193	-5.84	0.0	0.36	0.18	Cav1 Pdcd1lg2
1108	GO:0000723 [8]: telomere maintenance	2	2	1415	19	11193	-5.84	0.0	0.36	0.18	Tert Trub2
1109	GO:0018342 [9]: protein prenylation	2	2	1415	12	11200	-5.85	0.0	0.74	0.34	Adamts5 Smarcd3
1110	GO:0042168 [5]: heme metabolism	2	2	1415	12	11200	-5.85	0.0	0.74	0.34	Alas1 Fech
1111	GO:0046058 [8]: cAMP metabolism	2	2	1415	12	11200	-5.85	0.0	0.74	0.34	Adcy2 Adcy3
1112	GO:0048278 [6]: vesicle docking	2	2	1415	12	11200	-5.85	0.0	0.74	0.34	Sec15l1 Stxbp1
1113	GO:0048489 [6]: synaptic vesicle transport	2	2	1415	12	11200	-5.85	0.0	0.74	0.34	Stxbp1 Vamp2
1114	GO:0006469 [5]: negative regulation of protein kinase activity	2	2	1415	12	11200	-5.85	0.0	0.74	0.34	Gadd45b Gadd45g
1115	GO:0006778 [6]: porphyrin metabolism	2	2	1415	12	11200	-5.85	0.0	0.74	0.34	Alas1 Fech
1116	GO:0006904 [7]: vesicle docking during exocytosis	2	2	1415	12	11200	-5.85	0.0	0.74	0.34	Sec15l1 Stxbp1
1117	GO:0007004 [9]: telomerase-dependent telomere maintenance	2	2	1415	12	11200	-5.85	0.0	0.74	0.34	Tert Trub2
1118	GO:0007281 [6]: germ cell development	2	2	1415	12	11200	-5.85	0.0	0.74	0.34	Cxcl12 Frap1
1119	GO:0007568 [3]: aging	2	2	1415	12	11200	-5.85	0.0	0.74	0.34	Mnt Msra
1120	GO:0007585 [4]: respiratory gaseous exchange	2	2	1415	12	11200	-5.85	0.0	0.74	0.34	Adrb2 Edn1
1121	GO:0009112 [6]: nucleobase metabolism	2	2	1415	12	11200	-5.85	0.0	0.74	0.34	Allc Aprt
1122	GO:0007498 [3]: mesoderm development	2	2	1415	18	11194	-5.87	0.0	0.39	0.2	Sitpec Tbx6
1123	GO:0016358 [6]: dendrite morphogenesis	2	2	1415	13	11199	-5.87	0.0	0.66	0.32	Mtap1b Nrp1
1124	GO:0042129 [7]: regulation of T-cell proliferation	2	2	1415	13	11199	-5.87	0.0	0.66	0.32	Cd3e Pdcd1lg2
1125	GO:0043086 [4]: negative regulation of enzyme activity	2	2	1415	13	11199	-5.87	0.0	0.66	0.32	Gadd45b Gadd45g
1126	GO:0043087 [4]: regulation of GTPase activity	2	2	1415	13	11199	-5.87	0.0	0.66	0.32	Chml Ddef1
1127	GO:0006700 [7]: C21-steroid hormone biosynthesis	2	2	1415	13	11199	-5.87	0.0	0.66	0.32	Hmgcs1 Star
1128	GO:0006775 [6]: fat-soluble vitamin metabolism	2	2	1415	13	11199	-5.87	0.0	0.66	0.32	Aldh1a1 Aldh1a7
1129	GO:0009953 [4]: dorsal/ventral pattern formation	1	1	1416	16	11196	-5.88	0.0	0.14	0.05	Edn1
1130	GO:0042770 [6]: DNA damage response, signal transduction	1	1	1416	16	11196	-5.88	0.0	0.14	0.05	Ifi204
1131	GO:0050727 [6]: regulation of inflammatory response	1	1	1416	16	11196	-5.88	0.0	0.14	0.05	Igh-4
1132	GO:0050777 [6]: negative regulation of immune response	1	1	1416	16	11196	-5.88	0.0	0.14	0.05	Pdcd1lg2
1133	GO:0007586 [4]: digestion	1	1	1416	16	11196	-5.88	0.0	0.14	0.05	Prss2
1134	GO:0015749 [6]: monosaccharide transport	2	2	1415	17	11195	-5.88	0.0	0.44	0.22	Aps Edn1
1135	GO:0015758 [8]: glucose transport	2	2	1415	17	11195	-5.88	0.0	0.44	0.22	Aps Edn1
1136	GO:0019362 [7]: pyridine nucleotide metabolism	2	2	1415	17	11195	-5.88	0.0	0.44	0.22	Hibadh Nmnat3
1137	GO:0030224 [5]: monocyte differentiation	2	2	1415	17	11195	-5.88	0.0	0.44	0.22	Gab3 Tnfsf11
1138	GO:0050767 [4]: regulation of neurogenesis	2	2	1415	17	11195	-5.88	0.0	0.44	0.22	Nrp1 Sema3a
1139	GO:0007623 [4]: circadian rhythm	2	2	1415	17	11195	-5.88	0.0	0.44	0.22	Atoh7 Dbp
1140	GO:0008645 [7]: hexose transport	2	2	1415	17	11195	-5.88	0.0	0.44	0.22	Aps Edn1
1141	GO:0009116 [6]: nucleoside metabolism	2	2	1415	17	11195	-5.88	0.0	0.44	0.22	Aprt Nt5c1b
1142	GO:0009890 [6]: negative regulation of biosynthesis	2	2	1415	14	11198	-5.89	0.0	0.6	0.28	Cav1 Eif4ebp1
1143	GO:0042401 [7]: biogenic amine biosynthesis	2	2	1415	14	11198	-5.89	0.0	0.6	0.28	Dbh Tph1
1144	GO:0042475 [6]: odontogenesis (sensu Vertebrata)	2	2	1415	14	11198	-5.89	0.0	0.6	0.28	Fst Lhx8
1145	GO:0042476 [5]: odontogenesis	2	2	1415	14	11198	-5.89	0.0	0.6	0.28	Fst Lhx8
1146	GO:0050764 [7]: regulation of phagocytosis	2	2	1415	14	11198	-5.89	0.0	0.6	0.28	Cd209b Igh-4
1147	GO:0050766 [8]: positive regulation of phagocytosis	2	2	1415	14	11198	-5.89	0.0	0.6	0.28	Cd209b Igh-4
1148	GO:0007032 [6]: endosome organization and biogenesis	2	2	1415	14	11198	-5.89	0.0	0.6	0.28	Ehd1 Rab5c
1149	GO:0009791 [3]: post-embryonic development	2	2	1415	16	11196	-5.89	0.0	0.48	0.25	Nr5a1 Sepp1
1150	GO:0030004 [7]: monovalent inorganic cation homeostasis	2	2	1415	16	11196	-5.89	0.0	0.48	0.25	Edn1 Tmprss3
1151	GO:0042398 [6]: amino acid derivative biosynthesis	2	2	1415	16	11196	-5.89	0.0	0.48	0.25	Dbh Tph1
1152	GO:0045807 [7]: positive regulation of endocytosis	2	2	1415	16	11196	-5.89	0.0	0.48	0.25	Cd209b Igh-4
1153	GO:0007031 [6]: peroxisome organization and biogenesis	2	2	1415	16	11196	-5.89	0.0	0.48	0.25	Pex13 Pxmp2
1154	GO:0007259 [7]: JAK-STAT cascade	2	2	1415	16	11196	-5.89	0.0	0.48	0.25	Bsf3 Cntf
1155	GO:0007612 [4]: learning	2	2	1415	16	11196	-5.89	0.0	0.48	0.25	Pde1b Ptn
1156	GO:0030183 [5]: B-cell differentiation	2	2	1415	15	11197	-5.89	0.0	0.54	0.26	Bsf3 Nfam1
1157	GO:0006769 [8]: nicotinamide metabolism	2	2	1415	15	11197	-5.89	0.0	0.54	0.26	Hibadh Nmnat3
1158	GO:0008213 [8]: protein amino acid alkylation	2	2	1415	15	11197	-5.89	0.0	0.54	0.26	Myh7 Pcmt1
1159	GO:0042828 [6]: response to pathogen	1	1	1416	15	11197	-5.93	0.0	0.16	0.06	Igh-4
1160	GO:0050871 [8]: positive regulation of B-cell activation	1	1	1416	15	11197	-5.93	0.0	0.16	0.06	Il7
1161	GO:0000160 [5]: two-component signal transduction system (phosphorelay)	1	1	1416	15	11197	-5.93	0.0	0.16	0.06	Kcnh1
1162	GO:0001838 [5]: embryonic epithelial tube formation	1	1	1416	15	11197	-5.93	0.0	0.16	0.06	Twist1
1163	GO:0008544 [7]: epidermis development	1	1	1416	15	11197	-5.93	0.0	0.16	0.06	Ntf3
1164	GO:0010165 [7]: response to X-ray	1	1	1416	3	11209	-5.98	0.0	0.97	0.45	Pmaip1
1165	GO:0015858 [6]: nucleoside transport	1	1	1416	3	11209	-5.98	0.0	0.97	0.45	Slc28a2
1166	GO:0015936 [8]: coenzyme A metabolism	1	1	1416	3	11209	-5.98	0.0	0.97	0.45	Pank3
1167	GO:0016096 [7]: polyisoprenoid metabolism	1	1	1416	3	11209	-5.98	0.0	0.97	0.45	Aldh1a7
1168	GO:0016547 [7]: RNA editing	1	1	1416	3	11209	-5.98	0.0	0.97	0.45	Apobec2
1169	GO:0016556 [7]: mRNA modification	1	1	1416	3	11209	-5.98	0.0	0.97	0.45	Apobec2
1170	GO:0019720 [7]: Mo-molybdopterin cofactor metabolism	1	1	1416	3	11209	-5.98	0.0	0.97	0.45	Mocs2
1171	GO:0019730 [6]: antimicrobial humoral response	1	1	1416	3	11209	-5.98	0.0	0.97	0.45	Igh-4
1172	GO:0019735 [7]: antimicrobial humoral response (sensu Vertebrata)	1	1	1416	3	11209	-5.98	0.0	0.97	0.45	Igh-4
1173	GO:0030002 [6]: anion homeostasis	1	1	1416	3	11209	-5.98	0.0	0.97	0.45	Stc1
1174	GO:0030212 [8]: hyaluronan metabolism	1	1	1416	3	11209	-5.98	0.0	0.97	0.45	Itih2
1175	GO:0030901 [8]: midbrain development	1	1	1416	3	11209	-5.98	0.0	0.97	0.45	Pitx3
1176	GO:0035137 [6]: hindlimb morphogenesis	1	1	1416	3	11209	-5.98	0.0	0.97	0.45	Twist1
1177	GO:0042214 [5]: terpene metabolism	1	1	1416	3	11209	-5.98	0.0	0.97	0.45	Aldh1a7
1178	GO:0042391 [5]: regulation of membrane potential	1	1	1416	3	11209	-5.98	0.0	0.97	0.45	Kcnk2
1179	GO:0042403 [6]: thyroid hormone metabolism	1	1	1416	3	11209	-5.98	0.0	0.97	0.45	Dio2
1180	GO:0042516 [7]: regulation of tyrosine phosphorylation of Stat3 protein	1	1	1416	3	11209	-5.98	0.0	0.97	0.45	Cntf
1181	GO:0042632 [4]: cholesterol homeostasis	1	1	1416	3	11209	-5.98	0.0	0.97	0.45	Nr5a2
1182	GO:0042990 [8]: regulation of transcription factor-nucleus import	1	1	1416	3	11209	-5.98	0.0	0.97	0.45	Eda
1183	GO:0042991 [8]: transcription factor-nucleus import	1	1	1416	3	11209	-5.98	0.0	0.97	0.45	Eda
1184	GO:0043011 [5]: dendritic cell differentiation	1	1	1416	3	11209	-5.98	0.0	0.97	0.45	Pirb
1185	GO:0043094 [5]: metabolic compound salvage	1	1	1416	3	11209	-5.98	0.0	0.97	0.45	Aprt
1186	GO:0044270 [5]: nitrogen compound catabolism	1	1	1416	3	11209	-5.98	0.0	0.97	0.45	Arg2
1187	GO:0045026 [4]: plasma membrane fusion	1	1	1416	3	11209	-5.98	0.0	0.97	0.45	Tie1
1188	GO:0045087 [5]: innate immune response	1	1	1416	3	11209	-5.98	0.0	0.97	0.45	Dock2
1189	GO:0045333 [7]: cellular respiration	1	1	1416	3	11209	-5.98	0.0	0.97	0.45	Sdhb
1190	GO:0045745 [6]: positive regulation of G-protein coupled receptor protein signaling pathway	1	1	1416	3	11209	-5.98	0.0	0.97	0.45	Tmod2
1191	GO:0046513 [10]: ceramide biosynthesis	1	1	1416	3	11209	-5.98	0.0	0.97	0.45	Lass4
1192	GO:0046520 [9]: sphingoid biosynthesis	1	1	1416	3	11209	-5.98	0.0	0.97	0.45	Lass4
1193	GO:0046668 [6]: regulation of retinal programmed cell death	1	1	1416	3	11209	-5.98	0.0	0.97	0.45	Cntf
1194	GO:0048008 [8]: platelet-derived growth factor receptor signaling pathway	1	1	1416	3	11209	-5.98	0.0	0.97	0.45	Plat
1195	GO:0048009 [8]: insulin-like growth factor receptor signaling pathway	1	1	1416	3	11209	-5.98	0.0	0.97	0.45	Igf1r
1196	GO:0048144 [5]: fibroblast proliferation	1	1	1416	3	11209	-5.98	0.0	0.97	0.45	Pmaip1
1197	GO:0048145 [6]: regulation of fibroblast proliferation	1	1	1416	3	11209	-5.98	0.0	0.97	0.45	Pmaip1
1198	GO:0048488 [7]: synaptic vesicle endocytosis	1	1	1416	3	11209	-5.98	0.0	0.97	0.45	Stxbp1
1199	GO:0051056 [5]: regulation of small GTPase mediated signal transduction	1	1	1416	3	11209	-5.98	0.0	0.97	0.45	Dock2
1200	GO:0051057 [6]: positive regulation of small GTPase mediated signal transduction	1	1	1416	3	11209	-5.98	0.0	0.97	0.45	Dock2
1201	GO:0051205 [6]: protein insertion into membrane	1	1	1416	3	11209	-5.98	0.0	0.97	0.45	Pmaip1
1202	GO:0000270 [7]: peptidoglycan metabolism	1	1	1416	3	11209	-5.98	0.0	0.97	0.45	Pglyrp2
1203	GO:0001738 [5]: morphogenesis of a polarized epithelium	1	1	1416	3	11209	-5.98	0.0	0.97	0.45	Celsr1
1204	GO:0001773 [6]: dendritic cell activation	1	1	1416	3	11209	-5.98	0.0	0.97	0.45	Pirb
1205	GO:0001788 [7]: antibody-dependent cellular cytotoxicity	1	1	1416	3	11209	-5.98	0.0	0.97	0.45	Igh-4
1206	GO:0006108 [7]: malate metabolism	1	1	1416	3	11209	-5.98	0.0	0.97	0.45	Mdh2
1207	GO:0006527 [6]: arginine catabolism	1	1	1416	3	11209	-5.98	0.0	0.97	0.45	Arg2
1208	GO:0006721 [5]: terpenoid metabolism	1	1	1416	3	11209	-5.98	0.0	0.97	0.45	Aldh1a7
1209	GO:0006777 [8]: Mo-molybdopterin cofactor biosynthesis	1	1	1416	3	11209	-5.98	0.0	0.97	0.45	Mocs2
1210	GO:0006972 [6]: hyperosmotic response	1	1	1416	3	11209	-5.98	0.0	0.97	0.45	Trpv4
1211	GO:0007191 [8]: dopamine receptor, adenylate cyclase activating pathway	1	1	1416	3	11209	-5.98	0.0	0.97	0.45	Trar1
1212	GO:0007263 [6]: nitric oxide mediated signal transduction	1	1	1416	3	11209	-5.98	0.0	0.97	0.45	Gucy1b3
1213	GO:0007628 [5]: adult walking behavior	1	1	1416	3	11209	-5.98	0.0	0.97	0.45	Msra
1214	GO:0008340 [4]: determination of adult life span	1	1	1416	3	11209	-5.98	0.0	0.97	0.45	Msra
1215	GO:0009071 [8]: serine family amino acid catabolism	1	1	1416	3	11209	-5.98	0.0	0.97	0.45	Cdo1
1216	GO:0009135 [8]: purine nucleoside diphosphate metabolism	1	1	1416	3	11209	-5.98	0.0	0.97	0.45	Nudt9
1217	GO:0009179 [9]: purine ribonucleoside diphosphate metabolism	1	1	1416	3	11209	-5.98	0.0	0.97	0.45	Nudt9
1218	GO:0009191 [8]: ribonucleoside diphosphate catabolism	1	1	1416	3	11209	-5.98	0.0	0.97	0.45	Nudt9
1219	GO:0019886 [6]: antigen processing, exogenous antigen via MHC class II	1	1	1416	14	11198	-6.0	0.0	0.18	0.08	H2-Oa
1220	GO:0030384 [9]: phosphoinositide metabolism	1	1	1416	14	11198	-6.0	0.0	0.18	0.08	Gpld1
1221	GO:0030534 [3]: adult behavior	1	1	1416	14	11198	-6.0	0.0	0.18	0.08	Msra
1222	GO:0030641 [8]: hydrogen ion homeostasis	1	1	1416	14	11198	-6.0	0.0	0.18	0.08	Edn1
1223	GO:0042100 [6]: B-cell proliferation	1	1	1416	14	11198	-6.0	0.0	0.18	0.08	Il7
1224	GO:0046850 [5]: regulation of bone remodeling	1	1	1416	14	11198	-6.0	0.0	0.18	0.08	Ank
1225	GO:0006479 [9]: protein amino acid methylation	1	1	1416	14	11198	-6.0	0.0	0.18	0.08	Pcmt1
1226	GO:0006614 [8]: SRP-dependent cotranslational protein-membrane targeting	1	1	1416	14	11198	-6.0	0.0	0.18	0.08	9030617O03Rik
1227	GO:0006885 [9]: regulation of pH	1	1	1416	14	11198	-6.0	0.0	0.18	0.08	Edn1
1228	GO:0009306 [4]: protein secretion	1	1	1416	14	11198	-6.0	0.0	0.18	0.08	Arfl4
1229	GO:0030278 [6]: regulation of ossification	1	1	1416	13	11199	-6.04	0.0	0.21	0.09	Ank
1230	GO:0045637 [5]: regulation of myeloid blood cell differentiation	1	1	1416	13	11199	-6.04	0.0	0.21	0.09	Tnfsf11
1231	GO:0001839 [6]: neural plate morphogenesis	1	1	1416	13	11199	-6.04	0.0	0.21	0.09	Twist1
1232	GO:0001841 [6]: neural tube formation	1	1	1416	13	11199	-6.04	0.0	0.21	0.09	Twist1
1233	GO:0001843 [6]: neural tube closure	1	1	1416	13	11199	-6.04	0.0	0.21	0.09	Twist1
1234	GO:0007286 [4]: spermatid development	1	1	1416	13	11199	-6.04	0.0	0.21	0.09	Prm2
1235	GO:0015718 [7]: monocarboxylic acid transport	1	1	1416	4	11208	-6.08	0.0	0.8	0.38	Slc6a6
1236	GO:0015918 [6]: sterol transport	1	1	1416	4	11208	-6.08	0.0	0.8	0.38	Abca1
1237	GO:0030073 [6]: insulin secretion	1	1	1416	4	11208	-6.08	0.0	0.8	0.38	Pclo
1238	GO:0030238 [4]: male sex determination	1	1	1416	4	11208	-6.08	0.0	0.8	0.38	Igf1r
1239	GO:0030301 [7]: cholesterol transport	1	1	1416	4	11208	-6.08	0.0	0.8	0.38	Abca1
1240	GO:0030318 [5]: melanocyte differentiation	1	1	1416	4	11208	-6.08	0.0	0.8	0.38	Edn3
1241	GO:0042278 [7]: purine nucleoside metabolism	1	1	1416	4	11208	-6.08	0.0	0.8	0.38	Aprt
1242	GO:0042306 [7]: regulation of protein-nucleus import	1	1	1416	4	11208	-6.08	0.0	0.8	0.38	Eda
1243	GO:0042417 [6]: dopamine metabolism	1	1	1416	4	11208	-6.08	0.0	0.8	0.38	Comt
1244	GO:0042423 [8]: catecholamine biosynthesis	1	1	1416	4	11208	-6.08	0.0	0.8	0.38	Dbh
1245	GO:0042509 [6]: regulation of tyrosine phosphorylation of STAT protein	1	1	1416	4	11208	-6.08	0.0	0.8	0.38	Cntf
1246	GO:0042573 [6]: retinoic acid metabolism	1	1	1416	4	11208	-6.08	0.0	0.8	0.38	Aldh1a1
1247	GO:0042640 [6]: anagen	1	1	1416	4	11208	-6.08	0.0	0.8	0.38	Myo5a
1248	GO:0045084 [9]: positive regulation of interleukin-12 biosynthesis	1	1	1416	4	11208	-6.08	0.0	0.8	0.38	Rel
1249	GO:0045086 [9]: positive regulation of interleukin-2 biosynthesis	1	1	1416	4	11208	-6.08	0.0	0.8	0.38	Cd1d1
1250	GO:0045667 [5]: regulation of osteoblast differentiation	1	1	1416	4	11208	-6.08	0.0	0.8	0.38	Wnt7b
1251	GO:0046128 [8]: purine ribonucleoside metabolism	1	1	1416	4	11208	-6.08	0.0	0.8	0.38	Aprt
1252	GO:0046146 [7]: tetrahydrobiopterin metabolism	1	1	1416	4	11208	-6.08	0.0	0.8	0.38	Qdpr
1253	GO:0048265 [5]: response to pain	1	1	1416	4	11208	-6.08	0.0	0.8	0.38	Dbh
1254	GO:0050853 [7]: B-cell receptor signaling pathway	1	1	1416	4	11208	-6.08	0.0	0.8	0.38	Nfam1
1255	GO:0050931 [4]: pigment cell differentiation	1	1	1416	4	11208	-6.08	0.0	0.8	0.38	Edn3
1256	GO:0000050 [5]: urea cycle	1	1	1416	4	11208	-6.08	0.0	0.8	0.38	Arg2
1257	GO:0001523 [7]: retinoid metabolism	1	1	1416	4	11208	-6.08	0.0	0.8	0.38	Adh1
1258	GO:0001836 [9]: release of cytochrome c from mitochondria	1	1	1416	4	11208	-6.08	0.0	0.8	0.38	Pmaip1
1259	GO:0002011 [5]: morphogenesis of an epithelial sheet	1	1	1416	4	11208	-6.08	0.0	0.8	0.38	Notch2
1260	GO:0006081 [5]: aldehyde metabolism	1	1	1416	4	11208	-6.08	0.0	0.8	0.38	Aldh9a1
1261	GO:0006542 [9]: glutamine biosynthesis	1	1	1416	4	11208	-6.08	0.0	0.8	0.38	Glul
1262	GO:0006626 [8]: protein-mitochondrial targeting	1	1	1416	4	11208	-6.08	0.0	0.8	0.38	Timm13a
1263	GO:0006729 [8]: tetrahydrobiopterin biosynthesis	1	1	1416	4	11208	-6.08	0.0	0.8	0.38	Qdpr
1264	GO:0006929 [6]: substrate-bound cell migration	1	1	1416	4	11208	-6.08	0.0	0.8	0.38	Pdgfb
1265	GO:0007021 [8]: tubulin folding	1	1	1416	4	11208	-6.08	0.0	0.8	0.38	Mipol1
1266	GO:0007566 [3]: embryo implantation	1	1	1416	4	11208	-6.08	0.0	0.8	0.38	Lamb1-1
1267	GO:0009119 [7]: ribonucleoside metabolism	1	1	1416	4	11208	-6.08	0.0	0.8	0.38	Aprt
1268	GO:0009134 [7]: nucleoside diphosphate catabolism	1	1	1416	4	11208	-6.08	0.0	0.8	0.38	Nudt9
1269	GO:0009154 [8]: purine ribonucleotide catabolism	1	1	1416	4	11208	-6.08	0.0	0.8	0.38	Nudt9
1270	GO:0009185 [8]: ribonucleoside diphosphate metabolism	1	1	1416	4	11208	-6.08	0.0	0.8	0.38	Nudt9
1271	GO:0016197 [6]: endosome transport	1	1	1416	12	11200	-6.09	0.0	0.24	0.11	Ehd1
1272	GO:0017148 [7]: negative regulation of protein biosynthesis	1	1	1416	12	11200	-6.09	0.0	0.24	0.11	Eif4ebp1
1273	GO:0042551 [5]: nerve maturation	1	1	1416	12	11200	-6.09	0.0	0.24	0.11	Qk
1274	GO:0042698 [4]: menstrual cycle	1	1	1416	12	11200	-6.09	0.0	0.24	0.11	Nr5a1
1275	GO:0046785 [8]: microtubule polymerization	1	1	1416	12	11200	-6.09	0.0	0.24	0.11	Tuba8
1276	GO:0050866 [6]: negative regulation of cell activation	1	1	1416	12	11200	-6.09	0.0	0.24	0.11	Pdcd1lg2
1277	GO:0051250 [7]: negative regulation of lymphocyte activation	1	1	1416	12	11200	-6.09	0.0	0.24	0.11	Pdcd1lg2
1278	GO:0006029 [7]: proteoglycan metabolism	1	1	1416	12	11200	-6.09	0.0	0.24	0.11	D4st1
1279	GO:0007292 [6]: female gamete generation	1	1	1416	12	11200	-6.09	0.0	0.24	0.11	Wnt4
1280	GO:0009618 [7]: response to pathogenic bacteria	1	1	1416	11	11201	-6.12	0.0	0.27	0.13	Igh-4
1281	GO:0030888 [7]: regulation of B-cell proliferation	1	1	1416	11	11201	-6.12	0.0	0.27	0.13	Il7
1282	GO:0042591 [7]: antigen presentation, exogenous antigen via MHC class II	1	1	1416	11	11201	-6.12	0.0	0.27	0.13	H2-Oa
1283	GO:0006376 [9]: mRNA splice site selection	1	1	1416	11	11201	-6.12	0.0	0.27	0.13	Cugbp2
1284	GO:0008272 [8]: sulfate transport	1	1	1416	11	11201	-6.12	0.0	0.27	0.13	Tst
1285	GO:0008366 [6]: nerve ensheathment	1	1	1416	11	11201	-6.12	0.0	0.27	0.13	Qk
1286	GO:0016079 [5]: synaptic vesicle exocytosis	1	1	1416	5	11207	-6.14	0.0	0.67	0.32	Vamp2
1287	GO:0019217 [6]: regulation of fatty acid metabolism	1	1	1416	5	11207	-6.14	0.0	0.67	0.32	Cav1
1288	GO:0019674 [9]: NAD metabolism	1	1	1416	5	11207	-6.14	0.0	0.67	0.32	Nmnat3
1289	GO:0030199 [5]: collagen fibril organization	1	1	1416	5	11207	-6.14	0.0	0.67	0.32	Tnxb
1290	GO:0030851 [5]: granulocyte differentiation	1	1	1416	5	11207	-6.14	0.0	0.67	0.32	Cbfa2t3h
1291	GO:0030890 [8]: positive regulation of B-cell proliferation	1	1	1416	5	11207	-6.14	0.0	0.67	0.32	Il7
1292	GO:0035088 [6]: establishment and/or maintenance of apical/basal cell polarity	1	1	1416	5	11207	-6.14	0.0	0.67	0.32	Foxj1
1293	GO:0042090 [7]: interleukin-12 biosynthesis	1	1	1416	5	11207	-6.14	0.0	0.67	0.32	Rel
1294	GO:0042384 [7]: cilium biogenesis	1	1	1416	5	11207	-6.14	0.0	0.67	0.32	Foxj1
1295	GO:0042503 [9]: tyrosine phosphorylation of Stat3 protein	1	1	1416	5	11207	-6.14	0.0	0.67	0.32	Cntf
1296	GO:0042596 [5]: fear response	1	1	1416	5	11207	-6.14	0.0	0.67	0.32	Penk1
1297	GO:0045075 [8]: regulation of interleukin-12 biosynthesis	1	1	1416	5	11207	-6.14	0.0	0.67	0.32	Rel
1298	GO:0045076 [8]: regulation of interleukin-2 biosynthesis	1	1	1416	5	11207	-6.14	0.0	0.67	0.32	Cd1d1
1299	GO:0045577 [6]: regulation of B-cell differentiation	1	1	1416	5	11207	-6.14	0.0	0.67	0.32	Nfam1
1300	GO:0046323 [9]: glucose import	1	1	1416	5	11207	-6.14	0.0	0.67	0.32	Aps
1301	GO:0046324 [6]: regulation of glucose import	1	1	1416	5	11207	-6.14	0.0	0.67	0.32	Aps
1302	GO:0046328 [5]: regulation of JNK cascade	1	1	1416	5	11207	-6.14	0.0	0.67	0.32	Akt2
1303	GO:0046457 [9]: prostanoid biosynthesis	1	1	1416	5	11207	-6.14	0.0	0.67	0.32	Ptgds
1304	GO:0046666 [6]: retinal programmed cell death	1	1	1416	5	11207	-6.14	0.0	0.67	0.32	Cntf
1305	GO:0000051 [4]: urea cycle intermediate metabolism	1	1	1416	5	11207	-6.14	0.0	0.67	0.32	Arg2
1306	GO:0000302 [6]: response to reactive oxygen species	1	1	1416	5	11207	-6.14	0.0	0.67	0.32	Ucp3
1307	GO:0001516 [10]: prostaglandin biosynthesis	1	1	1416	5	11207	-6.14	0.0	0.67	0.32	Ptgds
1308	GO:0001662 [3]: behavioral fear response	1	1	1416	5	11207	-6.14	0.0	0.67	0.32	Penk1
1309	GO:0001812 [8]: positive regulation of type I hypersensitivity	1	1	1416	5	11207	-6.14	0.0	0.67	0.32	Igh-4
1310	GO:0006020 [8]: myo-inositol metabolism	1	1	1416	5	11207	-6.14	0.0	0.67	0.32	Itpka
1311	GO:0006023 [7]: aminoglycan biosynthesis	1	1	1416	5	11207	-6.14	0.0	0.67	0.32	D4st1
1312	GO:0006024 [8]: glycosaminoglycan biosynthesis	1	1	1416	5	11207	-6.14	0.0	0.67	0.32	D4st1
1313	GO:0006072 [8]: glycerol-3-phosphate metabolism	1	1	1416	5	11207	-6.14	0.0	0.67	0.32	Gpd2
1314	GO:0006505 [10]: GPI anchor metabolism	1	1	1416	5	11207	-6.14	0.0	0.67	0.32	Gpld1
1315	GO:0006518 [5]: peptide metabolism	1	1	1416	5	11207	-6.14	0.0	0.67	0.32	Pam
1316	GO:0006525 [5]: arginine metabolism	1	1	1416	5	11207	-6.14	0.0	0.67	0.32	Arg2
1317	GO:0006970 [5]: response to osmotic stress	1	1	1416	5	11207	-6.14	0.0	0.67	0.32	Trpv4
1318	GO:0006984 [6]: ER-nuclear signaling pathway	1	1	1416	5	11207	-6.14	0.0	0.67	0.32	Atp2a2
1319	GO:0007528 [7]: neuromuscular junction development	1	1	1416	5	11207	-6.14	0.0	0.67	0.32	Ky
1320	GO:0007569 [4]: cell aging	1	1	1416	5	11207	-6.14	0.0	0.67	0.32	Mnt
1321	GO:0008625 [10]: induction of apoptosis via death domain receptors	1	1	1416	5	11207	-6.14	0.0	0.67	0.32	Bcl2l10
1322	GO:0009068 [8]: aspartate family amino acid catabolism	1	1	1416	5	11207	-6.14	0.0	0.67	0.32	Aspa
1323	GO:0009261 [7]: ribonucleotide catabolism	1	1	1416	5	11207	-6.14	0.0	0.67	0.32	Nudt9
1324	GO:0009435 [8]: NAD biosynthesis	1	1	1416	5	11207	-6.14	0.0	0.67	0.32	Nmnat3
1325	GO:0009615 [6]: response to virus	1	1	1416	10	11202	-6.16	0.0	0.31	0.16	Fv1
1326	GO:0030261 [7]: chromosome condensation	1	1	1416	10	11202	-6.16	0.0	0.31	0.16	Prm2
1327	GO:0030500 [7]: regulation of bone mineralization	1	1	1416	10	11202	-6.16	0.0	0.31	0.16	Ank
1328	GO:0030593 [7]: neutrophil chemotaxis	1	1	1416	10	11202	-6.16	0.0	0.31	0.16	Cxcl15
1329	GO:0050729 [7]: positive regulation of inflammatory response	1	1	1416	10	11202	-6.16	0.0	0.31	0.16	Igh-4
1330	GO:0051216 [6]: cartilage development	1	1	1416	10	11202	-6.16	0.0	0.31	0.16	Thra
1331	GO:0001709 [5]: cell fate determination	1	1	1416	10	11202	-6.16	0.0	0.31	0.16	Ntf3
1332	GO:0007222 [7]: frizzled signaling pathway	1	1	1416	10	11202	-6.16	0.0	0.31	0.16	Axin2
1333	GO:0009110 [6]: vitamin biosynthesis	1	1	1416	10	11202	-6.16	0.0	0.31	0.16	Nmnat3
1334	GO:0009225 [6]: nucleotide-sugar metabolism	1	1	1416	10	11202	-6.16	0.0	0.31	0.16	Pmm1
1335	GO:0015669 [5]: gas transport	1	1	1416	9	11203	-6.18	0.0	0.36	0.19	Cygb
1336	GO:0015671 [6]: oxygen transport	1	1	1416	9	11203	-6.18	0.0	0.36	0.19	Cygb
1337	GO:0030111 [5]: regulation of Wnt receptor signaling pathway	1	1	1416	9	11203	-6.18	0.0	0.36	0.19	Axin2
1338	GO:0030216 [4]: keratinocyte differentiation	1	1	1416	9	11203	-6.18	0.0	0.36	0.19	Madcam1
1339	GO:0030316 [6]: osteoclast differentiation	1	1	1416	9	11203	-6.18	0.0	0.36	0.19	Tnfsf11
1340	GO:0042327 [7]: positive regulation of phosphorylation	1	1	1416	9	11203	-6.18	0.0	0.36	0.19	Cntf
1341	GO:0042364 [7]: water-soluble vitamin biosynthesis	1	1	1416	9	11203	-6.18	0.0	0.36	0.19	Nmnat3
1342	GO:0045937 [6]: positive regulation of phosphate metabolism	1	1	1416	9	11203	-6.18	0.0	0.36	0.19	Cntf
1343	GO:0050672 [7]: negative regulation of lymphocyte proliferation	1	1	1416	9	11203	-6.18	0.0	0.36	0.19	Pdcd1lg2
1344	GO:0050731 [7]: positive regulation of peptidyl-tyrosine phosphorylation	1	1	1416	9	11203	-6.18	0.0	0.36	0.19	Cntf
1345	GO:0050906 [6]: sensory transduction	1	1	1416	9	11203	-6.18	0.0	0.36	0.19	Accn1
1346	GO:0051051 [6]: negative regulation of transport	1	1	1416	9	11203	-6.18	0.0	0.36	0.19	Aps
1347	GO:0001502 [7]: cartilage condensation	1	1	1416	9	11203	-6.18	0.0	0.36	0.19	Thra
1348	GO:0001570 [4]: vasculogenesis	1	1	1416	9	11203	-6.18	0.0	0.36	0.19	Qk
1349	GO:0006401 [6]: RNA catabolism	1	1	1416	9	11203	-6.18	0.0	0.36	0.19	Auh
1350	GO:0006637 [7]: acyl-CoA metabolism	1	1	1416	9	11203	-6.18	0.0	0.36	0.19	Mlycd
1351	GO:0006739 [9]: NADPH metabolism	1	1	1416	9	11203	-6.18	0.0	0.36	0.19	Hibadh
1352	GO:0007162 [5]: negative regulation of cell adhesion	1	1	1416	9	11203	-6.18	0.0	0.36	0.19	Dab1
1353	GO:0008299 [7]: isoprenoid biosynthesis	1	1	1416	9	11203	-6.18	0.0	0.36	0.19	Fdft1
1354	GO:0008344 [4]: adult locomotory behavior	1	1	1416	9	11203	-6.18	0.0	0.36	0.19	Msra
1355	GO:0016601 [7]: Rac protein signal transduction	1	1	1416	6	11206	-6.19	0.0	0.57	0.28	Dock2
1356	GO:0030225 [6]: macrophage differentiation	1	1	1416	6	11206	-6.19	0.0	0.57	0.28	Gab3
1357	GO:0042130 [8]: negative regulation of T-cell proliferation	1	1	1416	6	11206	-6.19	0.0	0.57	0.28	Pdcd1lg2
1358	GO:0042462 [6]: eye photoreceptor cell development	1	1	1416	6	11206	-6.19	0.0	0.57	0.28	Rpgr
1359	GO:0042533 [7]: tumor necrosis factor-alpha biosynthesis	1	1	1416	6	11206	-6.19	0.0	0.57	0.28	Cd209b
1360	GO:0042534 [8]: regulation of tumor necrosis factor-alpha biosynthesis	1	1	1416	6	11206	-6.19	0.0	0.57	0.28	Cd209b
1361	GO:0042535 [9]: positive regulation of tumor necrosis factor-alpha biosynthesis	1	1	1416	6	11206	-6.19	0.0	0.57	0.28	Cd209b
1362	GO:0045445 [4]: myoblast differentiation	1	1	1416	6	11206	-6.19	0.0	0.57	0.28	Lgals1
1363	GO:0045926 [5]: negative regulation of growth	1	1	1416	6	11206	-6.19	0.0	0.57	0.28	Gpc3
1364	GO:0046425 [5]: regulation of JAK-STAT cascade	1	1	1416	6	11206	-6.19	0.0	0.57	0.28	Cntf
1365	GO:0046822 [6]: regulation of nucleocytoplasmic transport	1	1	1416	6	11206	-6.19	0.0	0.57	0.28	Eda
1366	GO:0050852 [7]: T-cell receptor signaling pathway	1	1	1416	6	11206	-6.19	0.0	0.57	0.28	Zap70
1367	GO:0001810 [7]: regulation of type I hypersensitivity	1	1	1416	6	11206	-6.19	0.0	0.57	0.28	Igh-4
1368	GO:0001910 [7]: regulation of immune cell mediated cytotoxicity	1	1	1416	6	11206	-6.19	0.0	0.57	0.28	Cd1d1
1369	GO:0006098 [8]: pentose-phosphate shunt	1	1	1416	6	11206	-6.19	0.0	0.57	0.28	Hibadh
1370	GO:0006195 [7]: purine nucleotide catabolism	1	1	1416	6	11206	-6.19	0.0	0.57	0.28	Nudt9
1371	GO:0006349 [4]: imprinting	1	1	1416	6	11206	-6.19	0.0	0.57	0.28	Dnmt3l
1372	GO:0006354 [8]: RNA elongation	1	1	1416	6	11206	-6.19	0.0	0.57	0.28	Tcea3
1373	GO:0006402 [7]: mRNA catabolism	1	1	1416	6	11206	-6.19	0.0	0.57	0.28	Auh
1374	GO:0006740 [10]: NADPH regeneration	1	1	1416	6	11206	-6.19	0.0	0.57	0.28	Hibadh
1375	GO:0006825 [9]: copper ion transport	1	1	1416	6	11206	-6.19	0.0	0.57	0.28	Heph
1376	GO:0007020 [9]: microtubule nucleation	1	1	1416	6	11206	-6.19	0.0	0.57	0.28	Mipol1
1377	GO:0007379 [4]: segment specification	1	1	1416	6	11206	-6.19	0.0	0.57	0.28	Meox2
1378	GO:0007631 [3]: feeding behavior	1	1	1416	6	11206	-6.19	0.0	0.57	0.28	Calca
1379	GO:0008630 [7]: DNA damage response, signal transduction resulting in induction of apoptosis	1	1	1416	6	11206	-6.19	0.0	0.57	0.28	Ifi204
1380	GO:0009620 [6]: response to fungi	1	1	1416	7	11205	-6.19	0.0	0.49	0.25	Cd209b
1381	GO:0015711 [7]: organic anion transport	1	1	1416	7	11205	-6.19	0.0	0.49	0.25	Slc16a1
1382	GO:0016068 [6]: type I hypersensitivity	1	1	1416	7	11205	-6.19	0.0	0.49	0.25	Igh-4
1383	GO:0019216 [5]: regulation of lipid metabolism	1	1	1416	7	11205	-6.19	0.0	0.49	0.25	Cav1
1384	GO:0019363 [7]: pyridine nucleotide biosynthesis	1	1	1416	7	11205	-6.19	0.0	0.49	0.25	Nmnat3
1385	GO:0030148 [8]: sphingolipid biosynthesis	1	1	1416	7	11205	-6.19	0.0	0.49	0.25	Lass4
1386	GO:0035050 [4]: embryonic heart tube development	1	1	1416	7	11205	-6.19	0.0	0.49	0.25	Gja5
1387	GO:0042094 [7]: interleukin-2 biosynthesis	1	1	1416	7	11205	-6.19	0.0	0.49	0.25	Cd1d1
1388	GO:0042135 [6]: neurotransmitter catabolism	1	1	1416	7	11205	-6.19	0.0	0.49	0.25	Comt
1389	GO:0042303 [4]: molting cycle	1	1	1416	7	11205	-6.19	0.0	0.49	0.25	Myo5a
1390	GO:0042461 [5]: photoreceptor cell development	1	1	1416	7	11205	-6.19	0.0	0.49	0.25	Rpgr
1391	GO:0042633 [5]: hair cycle	1	1	1416	7	11205	-6.19	0.0	0.49	0.25	Myo5a
1392	GO:0042829 [6]: defense response to pathogen	1	1	1416	7	11205	-6.19	0.0	0.49	0.25	Igh-4
1393	GO:0042830 [7]: defense response to pathogenic bacteria	1	1	1416	7	11205	-6.19	0.0	0.49	0.25	Igh-4
1394	GO:0044273 [6]: sulfur compound catabolism	1	1	1416	7	11205	-6.19	0.0	0.49	0.25	Cdo1
1395	GO:0045670 [7]: regulation of osteoclast differentiation	1	1	1416	7	11205	-6.19	0.0	0.49	0.25	Tnfsf11
1396	GO:0000088 [9]: mitotic prophase	1	1	1416	7	11205	-6.19	0.0	0.49	0.25	Prm2
1397	GO:0000098 [7]: sulfur amino acid catabolism	1	1	1416	7	11205	-6.19	0.0	0.49	0.25	Cdo1
1398	GO:0001794 [6]: type IIa hypersensitivity	1	1	1416	7	11205	-6.19	0.0	0.49	0.25	Igh-4
1399	GO:0001796 [7]: regulation of type IIa hypersensitivity	1	1	1416	7	11205	-6.19	0.0	0.49	0.25	Igh-4
1400	GO:0001798 [8]: positive regulation of type IIa hypersensitivity	1	1	1416	7	11205	-6.19	0.0	0.49	0.25	Igh-4
1401	GO:0006360 [8]: transcription from Pol I promoter	1	1	1416	7	11205	-6.19	0.0	0.49	0.25	Polr2l
1402	GO:0006563 [8]: L-serine metabolism	1	1	1416	7	11205	-6.19	0.0	0.49	0.25	Cbs
1403	GO:0006857 [6]: oligopeptide transport	1	1	1416	7	11205	-6.19	0.0	0.49	0.25	Tap1
1404	GO:0007076 [8]: mitotic chromosome condensation	1	1	1416	7	11205	-6.19	0.0	0.49	0.25	Prm2
1405	GO:0007260 [8]: tyrosine phosphorylation of STAT protein	1	1	1416	7	11205	-6.19	0.0	0.49	0.25	Cntf
1406	GO:0007405 [5]: neuroblast proliferation	1	1	1416	7	11205	-6.19	0.0	0.49	0.25	Numbl
1407	GO:0007530 [3]: sex determination	1	1	1416	7	11205	-6.19	0.0	0.49	0.25	Igf1r
1408	GO:0007595 [5]: lactation	1	1	1416	7	11205	-6.19	0.0	0.49	0.25	Pthlh
1409	GO:0015833 [5]: peptide transport	1	1	1416	8	11204	-6.2	0.0	0.42	0.22	Tap1
1410	GO:0018346 [10]: protein amino acid prenylation	1	1	1416	8	11204	-6.2	0.0	0.42	0.22	Adamts5
1411	GO:0030166 [7]: proteoglycan biosynthesis	1	1	1416	8	11204	-6.2	0.0	0.42	0.22	D4st1
1412	GO:0035272 [5]: exocrine system development	1	1	1416	8	11204	-6.2	0.0	0.42	0.22	Eda
1413	GO:0045655 [6]: regulation of monocyte differentiation	1	1	1416	8	11204	-6.2	0.0	0.42	0.22	Tnfsf11
1414	GO:0046209 [5]: nitric oxide metabolism	1	1	1416	8	11204	-6.2	0.0	0.42	0.22	Cav1
1415	GO:0050868 [8]: negative regulation of T-cell activation	1	1	1416	8	11204	-6.2	0.0	0.42	0.22	Pdcd1lg2
1416	GO:0000188 [8]: inactivation of MAPK	1	1	1416	8	11204	-6.2	0.0	0.42	0.22	Cav1
1417	GO:0001649 [4]: osteoblast differentiation	1	1	1416	8	11204	-6.2	0.0	0.42	0.22	Wnt7b
1418	GO:0001754 [5]: eye photoreceptor cell differentiation	1	1	1416	8	11204	-6.2	0.0	0.42	0.22	Rpgr
1419	GO:0006809 [5]: nitric oxide biosynthesis	1	1	1416	8	11204	-6.2	0.0	0.42	0.22	Cav1
1420	GO:0006944 [3]: membrane fusion	1	1	1416	8	11204	-6.2	0.0	0.42	0.22	Tie1
1421	GO:0006957 [7]: complement activation, alternative pathway	1	1	1416	8	11204	-6.2	0.0	0.42	0.22	Hc
1422	GO:0006997 [5]: nuclear organization and biogenesis	1	1	1416	8	11204	-6.2	0.0	0.42	0.22	Prm2
1423	GO:0007193 [9]: G-protein signaling, adenylate cyclase inhibiting pathway	1	1	1416	8	11204	-6.2	0.0	0.42	0.22	Edg1
1424	GO:0007431 [6]: salivary gland development	1	1	1416	8	11204	-6.2	0.0	0.42	0.22	Eda
1425	GO:0007613 [4]: memory	1	1	1416	8	11204	-6.2	0.0	0.42	0.22	Chrnb2
1426	GO:0009067 [8]: aspartate family amino acid biosynthesis	1	1	1416	8	11204	-6.2	0.0	0.42	0.22	0610010D20Rik
1427	GO:0009132 [7]: nucleoside diphosphate metabolism	1	1	1416	8	11204	-6.2	0.0	0.42	0.22	Nudt9
