# Supplementary material for: A genomic analysis of mouse models of breast cancer reveals molecular features of mouse models and relationships to human breast cancer
Source: Breast Cancer Res. 2014 Jun 5;16(3):R59. doi: 10.1186/bcr3672 (PMC4078930; doi:10.1186/bcr3672)
Supplement: Additional file 3 — Fold change values organized by mouse tumor model type comparing the mouse model to normal mammary gland. [file bcr3672-S3.zip › Additional_File_3/PyMT_vs_NMLmammary/AdditionalFile76_PyMT_vs_NMLmammary/DownregulatedGenesgather_kegg_121024.txt]

#	Annotation	Total Genes With Ann	Your Genes (With Ann)	Your Genes (No Ann)	Genome (With Ann)	Genome (No Ann)	ln(Bayes factor)	neg ln(p value)	FE: neg ln(p value)	FE: neg ln(FDR)	Genes
1	path:mmu00190: Oxidative phosphorylation	45	45	425	70	1979	10.38	11.06	15.95	11.19	1500040F11Rik 2410011G03Rik Atp5c1 Atp5j2 Atp5k Atp5o Cox4i1 Cox5a Cox5b Cox6a1 Cox6a2 Cox6b2 Cox6c Cox7a1 Cox7a2 Cox8a Cox8b Cyc1 Ndufa1 Ndufa10 Ndufa2 Ndufa5 Ndufa6 Ndufa9 Ndufab1 Ndufb10 Ndufb3 Ndufb4 Ndufb5 Ndufb7 Ndufb8 Ndufb9 Ndufc1 Ndufs2 Ndufs3 Ndufs4 Ndufs7 Ndufv1 Pyp Sdha Sdhb Sdhc Sdhd Uqcrb Uqcrc1
2	path:mmu00020: Citrate cycle (TCA cycle)	14	14	456	10	2039	5.24	9.36	11.03	6.97	Aco2 Cs Dlst Fh1 Idh3a Idh3g Mdh2 Pck1 Pcx Sdha Sdhb Sdhc Sdhd Suclg1
3	path:mmu00240: Pyrimidine metabolism	1	1	469	65	1984	5.13	9.27	0.0	0.0	Entpd5
4	path:mmu04080: Neuroactive ligand-receptor interaction	35	35	435	243	1806	0.77	4.88	0.0	0.0	Adra1a Adrb2 Bdkrb1 Calcrl Chrm4 Crhr2 Cysltr1 Cysltr2 Defcr3 Edg1 Edg2 Edg7 Edn1 Edn3 F2rl2 Gabra3 Gabrb2 Gabrg3 Ghr Gpr35 Gpr50 Gpr83 Grik5 Grm8 Nmu Nts Oprl1 P2rx5 P2ry2 Ptger3 Pthr1 Tbxa2r Thra Trar1 Vip
5	path:mmu00910: Nitrogen metabolism	7	7	463	7	2042	-0.87	0.0	4.87	1.34	Car13 Car14 Car3 Car4 Cth Glud1 Glul
6	path:mmu00350: Tyrosine metabolism	14	14	456	26	2023	-0.9	0.0	4.59	1.34	Adh1 Adh7 Aoc3 Aox1 Comt Cyp39a1 Cyp7b1 Dbh Dct Ech1 Gstz1 Hgd Sh3glb1 Tpo
7	path:mmu00071: Fatty acid metabolism	17	17	453	37	2012	-1.2	0.0	4.17	1.34	Acadl Acadm Acads Acox3 Adh1 Adh7 Cpt2 Cyp1a1 Cyp1b1 Cyp2a12 Cyp2b10 Cyp2b9 Cyp2e1 Cyp2j6 Cyp4b1 Dci Echs1
8	path:mmu00010: Glycolysis / Gluconeogenesis	16	16	454	34	2015	-1.25	0.0	4.15	1.34	Acas2 Adh1 Adh7 Aldoa Dlat Eno2 Eno3 Fbp2 Galm Gck Hk2 Pdha1 Pdhb Pfkm Pgam2 Pgm2
9	path:mmu00500: Starch and sucrose metabolism	11	11	459	19	2030	-1.35	0.0	4.19	1.34	Amy1 Enpp2 Gbe1 Gck Gys1 Hk2 Pgm2 Pygl Pygm Ugdh Ugp2
10	path:mmu04620: Toll-like receptor signaling pathway	10	10	460	84	1965	-1.58	0.0	0.01	0.0	Akt2 Ccl5 Cxcl10 Cxcl11 Cxcl9 Map2k4 Mapk12 Nfkbia Pik3ca Rac2
11	path:mmu04520: Adherens junction	7	7	463	67	1982	-1.62	0.0	0.01	0.0	Actn2 Actn3 Igf1r Ptprm Rac2 Sorbs1 Tgfbr2
12	path:mmu00280: Valine, leucine and isoleucine degradation	11	11	459	21	2028	-1.8	0.0	3.69	1.09	Acadm Acads Aldh6a1 Aox1 Bcat2 Echs1 Hibadh Hmgcs1 Mccc1 Pcca Sh3glb1
13	path:mmu04070: Phosphatidylinositol signaling system	8	8	462	68	1981	-2.1	0.0	0.02	0.0	Dgke Dm15 Gprk5 Gprk6 Pik3ca Pip5k2a Plcb1 Prkcc
14	path:mmu00643: Styrene degradation	4	4	466	3	2046	-2.16	0.0	3.65	1.09	Cyp39a1 Cyp7b1 Gstz1 Hgd
15	path:mmu00624: 1- and 2-Methylnaphthalene degradation	6	6	464	8	2041	-2.22	0.0	3.45	1.09	Acadvl Adh1 Adh7 Cyp39a1 Cyp7b1 Sh3glb1
16	path:mmu00230: Purine metabolism	14	14	456	94	1955	-2.48	0.0	0.04	0.0	Adcy2 Adcy3 Adssl1 Ak1 Ak2 Allc Aprt Enpp2 Entpd5 Gucy1a3 Npr1 Pde1a Pde1b Pde8a
17	path:mmu00550: Peptidoglycan biosynthesis	2	2	468	0	2049	-2.59	0.0	3.36	1.09	Glul Pglyrp2
18	path:mmu00627: 1,4-Dichlorobenzene degradation	2	2	468	0	2049	-2.59	0.0	3.36	1.09	Cyp39a1 Cyp7b1
19	path:mmu04530: Tight junction	17	17	453	106	1943	-2.63	0.0	0.06	0.0	Actn2 Actn3 Acvrinp1 Akt2 Cldn5 Cldn6 Epb4.1l1 Epb4.1l2 Gnai1 Hcls1 Jam3 Kras Mpdz Mras Ppp2r2d Prkcc Rras
20	path:mmu00562: Inositol phosphate metabolism	6	6	464	51	1998	-2.73	0.0	0.03	0.0	Dm15 Gprk5 Gprk6 Pik3ca Pip5k2a Plcb1
21	path:mmu04060: Cytokine-cytokine receptor interaction	50	50	420	190	1859	-2.84	0.0	1.59	0.14	Bsf3 Ccl11 Ccl5 Cntf Csf2rb1 Csf2rb2 Cxcl10 Cxcl11 Cxcl12 Cxcl13 Cxcl14 Cxcl15 Cxcl2 Cxcl4 Cxcl7 Cxcl9 Cxcr3 Cxcr6 Eda Epor Flt1 Flt3l Flt4 Ghr Hgf Ifngr1 Il11ra1 Il12rb2 Il18r1 Il18rap Il1r1 Il1r2 Il2rb Il2rg Il4ra Il5ra Il7 Ltb Pdgfa Pdgfb Pdgfrb Tgfbr2 Tnfrsf17 Tnfrsf4 Tnfsf11 Tnfsf12 Tpo Tslp Vegfb Vegfc
22	path:mmu04610: Complement and coagulation cascades	17	17	453	51	1998	-2.91	0.0	2.15	0.14	Bdkrb1 C1r C1s C2 C8a F13a1 F7 F8 Hc Kng1 Mcp Plat Plau Serpina1a Serping1 Tfpi Thbd
23	path:mmu00361: gamma-Hexachlorocyclohexane degradation	11	11	459	28	2021	-2.93	0.0	2.35	0.21	Cyp1a1 Cyp1b1 Cyp2a12 Cyp2b10 Cyp2b9 Cyp2e1 Cyp2j6 Cyp39a1 Cyp4b1 Cyp7b1 Pon1
24	path:mmu04210: Apoptosis	12	12	458	77	1972	-2.99	0.0	0.08	0.0	Akt2 Birc3 Capn2 Casp9 Csf2rb1 Csf2rb2 Il1r1 Nfkbia Ngfb Pdcd8 Pik3ca Prkar1b
25	path:mmu00512: O-Glycan biosynthesis	1	1	469	21	2028	-3.01	0.0	0.01	0.0	St3gal2
26	path:mmu04910: Insulin signaling pathway	29	29	441	104	1945	-3.06	0.0	1.62	0.14	Akt2 Aps Cbl Crkl Eif4ebp1 Fasn Fbp2 Frap1 Gck Gys1 Hk2 Irs3 Kras Lipe Mras Pck1 Pfkm Phka1 Phka2 Phkg1 Pik3ca Prkag2 Prkar1b Pygl Pygm Rras Sorbs1 Sos1 Sos2
27	path:mmu00193: ATP synthesis	4	4	466	37	2012	-3.11	0.0	0.04	0.0	Atp5c1 Atp5j2 Atp5k Atp5o
28	path:mmu04510: Focal adhesion	43	43	427	171	1878	-3.15	0.0	1.16	0.14	Actn2 Actn3 Akt2 Birc3 Capn2 Cav1 Ccnd2 Col4a1 Col5a1 Col5a2 Col5a3 Col6a2 Crkl Figf Flt1 Hgf Igf1r Itga7 Itgb7 Kras Lama4 Lama5 Lamb1-1 Lamc1 Mras Pdgfa Pdgfb Pdgfrb Pik3ca Prkcc Ptk6 Rac2 Rras Sos1 Sos2 Srms Thbs3 Tnxb Txk Vegfb Vegfc Vtn Zap70
29	path:mmu04010: MAPK signaling pathway	41	41	429	190	1859	-3.25	0.0	0.4	0.0	Akt2 Casp9 Crkl Dusp1 Dusp10 Elk4 Fgf18 Fgf21 Fgf7 Gadd45b Gadd45g Il1r1 Il1r2 Kras Map2k4 Map2k7 Map3k12 Map4k2 Mapk12 Mapk8ip3 Mef2c Mos Mras Ngfb Ntf3 Pdgfa Pdgfb Pdgfrb Pla2g2d Ppm1a Ppm1b Prkcc Ptprr Rac2 Rasgrp2 Rasgrp4 Rras Sitpec Sos1 Sos2 Tgfbr2
30	path:mmu00330: Arginine and proline metabolism	10	10	460	27	2022	-3.25	0.0	2.0	0.14	Aoc3 Arg2 Ckb Ckm Dao1 Glud1 Loxl3 Loxl4 P4ha1 P4ha2
31	path:mmu04540: Gap junction	19	19	451	65	1984	-3.27	0.0	1.57	0.14	Adcy3 Edg2 Gnai1 Grm8 Gstz1 Gucy1a3 Kras Mras Npr1 Pdgfa Pdgfb Pdgfrb Plcb1 Prkcc Prkg2 Rras Sos1 Sos2 Tuba8
32	path:mmu00510: N-Glycan biosynthesis	2	2	468	25	2024	-3.28	0.0	0.03	0.0	Dpm1 St6gal1
33	path:mmu00720: Reductive carboxylate cycle (CO2 fixation)	4	4	466	6	2043	-3.34	0.0	2.32	0.21	Acas2 Aco2 Fh1 Mdh2
34	path:mmu04020: Calcium signaling pathway	34	34	436	147	1902	-3.41	0.0	0.66	0.0	Adcy2 Adcy3 Adra1a Adrb2 Atp2a2 Bdkrb1 Cacna1d Cacna1f Cacna1g Cacna1s Camk2b Camk2d Camk2g Cd38 Chrna7 Cysltr1 Cysltr2 Nfat5 Nfkbie P2rx5 Pdgfrb Phka1 Phka2 Phkg1 Plcb1 Pln Prkcc Ptger3 Pygl Pygm Slc25a4 Tbxa2r Tnnc1 Tnnc2
35	path:mmu00640: Propanoate metabolism	7	7	463	17	2032	-3.44	0.0	1.94	0.14	Acadm Acas2 Aldh6a1 Echs1 Pcca Slc27a2 Suclg1
36	path:mmu00860: Porphyrin and chlorophyll metabolism	1	1	469	18	2031	-3.49	0.0	0.02	0.0	Fech
37	path:mmu04310: Wnt signaling pathway	25	25	445	116	1933	-3.5	0.0	0.43	0.0	Axin2 Camk2b Camk2d Camk2g Ccnd2 Dkk4 Fosl1 Fzd1 Fzd4 Nfat5 Nkd1 Plcb1 Porcn Ppp2r2d Prkcc Rac2 Sfrp1 Sfrp4 Sox17 Tbl1xr1 Wnt10a Wnt2 Wnt4 Wnt6 Wnt7b
38	path:mmu04512: ECM-receptor interaction	18	18	452	66	1983	-3.51	0.0	1.22	0.14	Cd36 Col4a1 Col5a1 Col5a2 Col5a3 Col6a2 Fndc1 Fndc4 Gp1bb Itga7 Itgb7 Lama4 Lama5 Lamb1-1 Lamc1 Thbs3 Tnxb Vtn
39	path:mmu00363: Bisphenol A degradation	4	4	466	7	2042	-3.59	0.0	2.02	0.14	Cyp39a1 Cyp7b1 Pon1 Rdh14
40	path:mmu00380: Tryptophan metabolism	16	16	454	59	1990	-3.6	0.0	1.15	0.14	Aoc3 Aox1 Cyp1a1 Cyp1b1 Cyp2a12 Cyp2b10 Cyp2b9 Cyp2e1 Cyp2j6 Cyp39a1 Cyp4b1 Cyp7b1 Echs1 Indo Mid1 Tph1
41	path:mmu00480: Glutathione metabolism	9	9	461	27	2022	-3.63	0.0	1.53	0.14	Gpx3 Gpx4 Gpx6 Gpx7 Gsta3 Gstm1 Gstm2 Gstm6 Gstz1
42	path:mmu00100: Biosynthesis of steroids	5	5	465	11	2038	-3.67	0.0	1.82	0.14	Cyp27b1 Cyp39a1 Cyp7b1 Fdft1 Sc5d
43	path:mmu00052: Galactose metabolism	7	7	463	19	2030	-3.67	0.0	1.62	0.14	Akr1b8 Gck Hk2 Pfkm Pgm2 Rdh14 Ugp2
44	path:mmu00632: Benzoate degradation via CoA ligation	6	6	464	39	2010	-3.73	0.0	0.14	0.0	Dm15 Echs1 Gprk5 Gprk6 Rdh14 Sh3glb1
45	path:mmu04330: Notch signaling pathway	7	7	463	43	2006	-3.74	0.0	0.16	0.0	Dll4 Dtx1 Dtx2 Jag2 Mfng Notch2 Numbl
46	path:mmu00051: Fructose and mannose metabolism	9	9	461	29	2020	-3.76	0.0	1.32	0.14	Akr1b8 Aldoa Fbp2 Gck Hk2 Khk Pfkm Rdh14 Sdh1
47	path:mmu00602: Blood group glycolipid biosynthesis-neolactoseries	1	1	469	16	2033	-3.8	0.0	0.03	0.0	B3gnt1
48	path:mmu00620: Pyruvate metabolism	8	8	462	25	2024	-3.81	0.0	1.33	0.14	Acas2 Akr1b8 Dlat Mdh2 Pck1 Pcx Pdha1 Pdhb
49	path:mmu00521: Streptomycin biosynthesis	3	3	467	5	2044	-3.91	0.0	1.75	0.14	Gck Hk2 Pgm2
50	path:mmu04340: Hedgehog signaling pathway	8	8	462	43	2006	-3.92	0.0	0.27	0.0	Bmp6 Bmp8a Gli2 Wnt10a Wnt2 Wnt4 Wnt6 Wnt7b
51	path:mmu00561: Glycerolipid metabolism	8	8	462	27	2022	-3.92	0.0	1.13	0.14	Adh1 Adh7 Agpat1 Agpat3 Akr1b8 Dgat1 Dgke Lpl
52	path:mmu05040: Huntington's disease	3	3	467	24	2025	-3.94	0.0	0.1	0.0	Cbs Esrrbl1 Tgm2
53	path:mmu00150: Androgen and estrogen metabolism	4	4	466	28	2021	-3.94	0.0	0.13	0.0	Cyp39a1 Cyp7b1 Hsd11b1 Hsd17b4
54	path:mmu00830: Retinol metabolism	2	2	468	2	2047	-3.97	0.0	1.83	0.14	Aldh1a1 Rdh5
55	path:mmu00760: Nicotinate and nicotinamide metabolism	10	10	460	41	2008	-3.98	0.0	0.72	0.0	Aox1 Cd38 Dm15 Enpp2 Gprk5 Gprk6 Nmnat3 Nnmt Pbef1 Vnn1
56	path:mmu00564: Glycerophospholipid metabolism	10	10	460	43	2006	-3.99	0.0	0.61	0.0	Agpat1 Agpat3 Dgke Gpd2 Lypla3 Pcyt1a Phospho1 Pla2g2d Rdh14 Sh3glb1
57	path:mmu00650: Butanoate metabolism	8	8	462	29	2020	-4.0	0.0	0.96	0.11	Aacs Acads Echs1 Hmgcs1 Pdha1 Pdhb Rdh14 Sh3glb1
58	path:mmu00310: Lysine degradation	7	7	463	37	2012	-4.02	0.0	0.3	0.0	6530401D17Rik Aldh9a1 Dlst Echs1 Rdh14 Setdb1 Sh3glb1
59	path:mmu00960: Alkaloid biosynthesis II	4	4	466	10	2039	-4.08	0.0	1.36	0.14	Aoc3 Ces3 Sh3glb1 Slc27a2
60	path:mmu00120: Bile acid biosynthesis	6	6	464	20	2029	-4.1	0.0	1.04	0.13	Acadvl Adh1 Adh7 Cyp39a1 Cyp7b1 Rdh14
61	path:mmu00260: Glycine, serine and threonine metabolism	5	5	465	29	2020	-4.11	0.0	0.24	0.0	Aoc3 Cbs Cth Dao1 Rdh14
62	path:mmu00600: Glycosphingolipid metabolism	5	5	465	29	2020	-4.11	0.0	0.24	0.0	Cerk Degs1 Degs2 Neu3 Smpd3
63	path:mmu00290: Valine, leucine and isoleucine biosynthesis	3	3	467	6	2043	-4.11	0.0	1.48	0.14	Bcat2 Pdha1 Pdhb
64	path:mmu00903: Limonene and pinene degradation	5	5	465	15	2034	-4.11	0.0	1.16	0.14	Cyp39a1 Cyp7b1 Echs1 Sh3glb1 Slc27a2
65	path:mmu00590: Prostaglandin and leukotriene metabolism	5	5	465	28	2021	-4.15	0.0	0.27	0.0	Alox12 Alox12e Ltc4s Pla2g2d Ptges
66	path:mmu00604: Ganglioside biosynthesis	2	2	468	17	2032	-4.22	0.0	0.11	0.0	St3gal2 St6galnac5
67	path:mmu00790: Folate biosynthesis	1	1	469	13	2036	-4.22	0.0	0.06	0.0	Qdpr
68	path:mmu00030: Pentose phosphate pathway	5	5	465	17	2032	-4.23	0.0	0.93	0.11	Aldoa Fbp2 Pfkm Pgm2 Tkt
69	path:mmu00630: Glyoxylate and dicarboxylate metabolism	3	3	467	7	2042	-4.26	0.0	1.27	0.14	Aco2 Cs Mdh2
70	path:mmu00530: Aminosugars metabolism	4	4	466	23	2026	-4.26	0.0	0.26	0.0	Gck Gfpt2 Hexa Hk2
71	path:mmu05010: Alzheimer's disease	3	3	467	20	2029	-4.26	0.0	0.18	0.0	Lpl Lrp1 Mme
72	path:mmu00770: Pantothenate and CoA biosynthesis	4	4	466	12	2037	-4.26	0.0	1.06	0.13	Bcat2 Enpp2 Pank3 Vnn1
73	path:mmu00472: D-Arginine and D-ornithine metabolism	1	1	469	0	2049	-4.27	0.0	1.68	0.14	Dao1
74	path:mmu00532: Chondroitin / Heparan sulfate biosynthesis	5	5	465	23	2026	-4.31	0.0	0.48	0.0	Chst12 Chst7 Extl3 Hs6st2 Ndst4
75	path:mmu00340: Histidine metabolism	5	5	465	21	2028	-4.32	0.0	0.6	0.0	Aoc3 Cyp39a1 Cyp7b1 Hdc Sh3glb1
76	path:mmu00450: Selenoamino acid metabolism	2	2	468	16	2033	-4.32	0.0	0.13	0.0	Cbs Cth
77	path:mmu00053: Ascorbate and aldarate metabolism	1	1	469	12	2037	-4.36	0.0	0.07	0.0	Rdh14
78	path:mmu00601: Blood group glycolipid biosynthesis-lactoseries	1	1	469	12	2037	-4.36	0.0	0.07	0.0	St3gal3
79	path:mmu00670: One carbon pool by folate	1	1	469	12	2037	-4.36	0.0	0.07	0.0	Fthfd
80	path:mmu00040: Pentose and glucuronate interconversions	3	3	467	8	2041	-4.37	0.0	1.08	0.14	Akr1b8 Ugdh Ugp2
81	path:mmu00520: Nucleotide sugars metabolism	3	3	467	8	2041	-4.37	0.0	1.08	0.14	Rdh14 Ugdh Ugp2
82	path:mmu05060: Prion disease	3	3	467	8	2041	-4.37	0.0	1.08	0.14	Lamb1-1 Lamc1 Nfe2l2
83	path:mmu00220: Urea cycle and metabolism of amino groups	4	4	466	16	2033	-4.42	0.0	0.64	0.0	Arg2 Ckb Ckm Glud1
84	path:mmu00710: Carbon fixation	4	4	466	16	2033	-4.42	0.0	0.64	0.0	Aldoa Fbp2 Mdh2 Tkt
85	path:mmu00360: Phenylalanine metabolism	4	4	466	17	2032	-4.43	0.0	0.56	0.0	Aoc3 Cyp39a1 Cyp7b1 Sh3glb1
86	path:mmu00603: Globoside metabolism	3	3	467	17	2032	-4.44	0.0	0.29	0.0	B3galt3 Hexa St3gal2
87	path:mmu00930: Caprolactam degradation	3	3	467	9	2040	-4.45	0.0	0.93	0.11	Echs1 Slc27a2 Vnn1
88	path:mmu00130: Ubiquinone biosynthesis	2	2	468	4	2045	-4.48	0.0	1.17	0.14	2410011G03Rik D5Ertd33e
89	path:mmu00642: Ethylbenzene degradation	2	2	468	4	2045	-4.48	0.0	1.17	0.14	Sh3glb1 Slc27a2
90	path:mmu00740: Riboflavin metabolism	1	1	469	11	2038	-4.48	0.0	0.09	0.0	Enpp2
91	path:mmu00251: Glutamate metabolism	3	3	467	16	2033	-4.49	0.0	0.33	0.0	Gfpt2 Glud1 Glul
92	path:mmu00252: Alanine and aspartate metabolism	3	3	467	16	2033	-4.49	0.0	0.33	0.0	Adssl1 Crat Pcx
93	path:mmu00410: beta-Alanine metabolism	3	3	467	14	2035	-4.55	0.0	0.45	0.0	Acadm Aoc3 Echs1
94	path:mmu05020: Parkinson's disease	3	3	467	14	2035	-4.55	0.0	0.45	0.0	Pink1 Stx1a Uchl1
95	path:mmu00440: Aminophosphonate metabolism	1	1	469	10	2039	-4.6	0.0	0.11	0.0	Pcyt1a
96	path:mmu00531: Glycosaminoglycan degradation	2	2	468	5	2044	-4.61	0.0	0.95	0.11	Hexa Idua
97	path:mmu05050: Dentatorubropallidoluysian atrophy (DRPLA)	2	2	468	12	2037	-4.63	0.0	0.27	0.0	Acvrinp1 Drpla
98	path:mmu00140: C21-Steroid hormone metabolism	2	2	468	11	2038	-4.68	0.0	0.32	0.0	Akr1c18 Hsd11b1
99	path:mmu00625: Tetrachloroethene degradation	2	2	468	6	2043	-4.69	0.0	0.78	0.0	Ephx2 Rdh14
100	path:mmu00750: Vitamin B6 metabolism	1	1	469	9	2040	-4.72	0.0	0.14	0.0	Aox1
101	path:mmu00940: Stilbene, coumarine and lignin biosynthesis	2	2	468	10	2039	-4.72	0.0	0.38	0.0	Cyp39a1 Cyp7b1
102	path:mmu00062: Fatty acid biosynthesis (path 2)	2	2	468	7	2042	-4.73	0.0	0.65	0.0	Echs1 Fasn
103	path:mmu00920: Sulfur metabolism	2	2	468	7	2042	-4.73	0.0	0.65	0.0	Chst12 Sult1a1
104	path:mmu00271: Methionine metabolism	2	2	468	9	2040	-4.74	0.0	0.45	0.0	Cbs Cth
105	path:mmu00626: Nitrobenzene degradation	2	2	468	9	2040	-4.74	0.0	0.45	0.0	Cyp39a1 Cyp7b1
106	path:mmu00680: Methane metabolism	2	2	468	9	2040	-4.74	0.0	0.45	0.0	Cyp39a1 Cyp7b1
107	path:mmu00400: Phenylalanine, tyrosine and tryptophan biosynthesis	2	2	468	8	2041	-4.75	0.0	0.54	0.0	Eno2 Eno3
108	path:mmu00031: Inositol metabolism	1	1	469	1	2048	-4.76	0.0	1.08	0.14	Aldh6a1
109	path:mmu00061: Fatty acid biosynthesis (path 1)	1	1	469	1	2048	-4.76	0.0	1.08	0.14	Fasn
110	path:mmu00791: Atrazine degradation	1	1	469	1	2048	-4.76	0.0	1.08	0.14	Apobec2
111	path:mmu00272: Cysteine metabolism	1	1	469	8	2041	-4.82	0.0	0.17	0.0	Cth
112	path:mmu00780: Biotin metabolism	1	1	469	6	2043	-4.98	0.0	0.27	0.0	6530401D17Rik
113	path:mmu00628: Fluorene degradation	1	1	469	6	2043	-4.98	0.0	0.27	0.0	Ech1
114	path:mmu00072: Synthesis and degradation of ketone bodies	1	1	469	3	2046	-5.04	0.0	0.58	0.0	Hmgcs1
115	path:mmu00362: Benzoate degradation via hydroxylation	1	1	469	4	2045	-5.06	0.0	0.44	0.0	Ech1
116	path:mmu00900: Terpenoid biosynthesis	1	1	469	4	2045	-5.06	0.0	0.44	0.0	Fdft1
