# Supplementary material for: A genomic analysis of mouse models of breast cancer reveals molecular features of mouse models and relationships to human breast cancer
Source: Breast Cancer Res. 2014 Jun 5;16(3):R59. doi: 10.1186/bcr3672 (PMC4078930; doi:10.1186/bcr3672)
Supplement: Additional file 3 — Fold change values organized by mouse tumor model type comparing the mouse model to normal mammary gland. [file bcr3672-S3.zip › Additional_File_3/PyMT_vs_NMLmammary/AdditionalFile76_PyMT_vs_NMLmammary/DownregulatedGenesgather_transfac_121024.txt]

#	Annotation	Total Genes With Ann	Your Genes (With Ann)	Your Genes (No Ann)	Genome (With Ann)	Genome (No Ann)	ln(Bayes factor)	neg ln(p value)	FE: neg ln(p value)	FE: neg ln(FDR)	Genes
1	V$MAZ_Q6	1339	1339	315	9932	4585	56.12	11.93	62.73	56.86	0610007A15Rik 0610009E20Rik 0610039P13Rik 0710001E13Rik 1110006I15Rik 1110015E22Rik 1110020A09Rik 1110030K22Rik 1110038M16Rik 1110056N09Rik 1500001H12Rik 1500040F11Rik 1600020H07Rik 1700073K01Rik 1810008K03Rik 1810055D05Rik 2300004C15Rik 2310001N14Rik 2310016N21Rik 2310032D16Rik 2310043K02Rik 2310076O21Rik 2410001H17Rik 2610205H19Rik 2700083B06Rik 2810038K19Rik 2810052M02Rik 2810423O19Rik 2900027…
2	V$FOXJ2_02: fork head box J 2	490	490	1164	5805	8712	31.12	11.93	0.0	0.0	0610039N19Rik 1500001H12Rik 1500040F11Rik 1700073K01Rik 1810044O22Rik 2300004C15Rik 2310016N21Rik 2410011G03Rik 4933424N09Rik 4933430F08Rik 5031400M07Rik 5430431G03Rik 5730427C23Rik A2bp1 AI325464 AI661017 Aatk Abca8a Abcb1a Abcb4 Abcb7 Abcc9 Acadl Acox3 Actg2 Adarb1 Admr Adrb2 Ahrr Ak1 Akap4 Akr1b8 Alox12 Alx4 Angptl2 Angptl6 Ankrd1 Ankrd5 Antxr1 Anxa5 Aoc3 Aox1 Aox3 Aqp3 Aqp4 Arg2 Arhgap24 Art1…
3	V$SP3_Q3	1243	1243	411	9470	5047	30.62	11.93	36.98	31.81	0610007A15Rik 0610009E20Rik 0610039P13Rik 1110006I15Rik 1110020A09Rik 1110030K22Rik 1110038M16Rik 1110056N09Rik 1500001H12Rik 1500040F11Rik 1810008K03Rik 2300004C15Rik 2310001N14Rik 2310032D16Rik 2310076O21Rik 2610205H19Rik 2700083B06Rik 2810052M02Rik 2810423O19Rik 3300001H21Rik 4732429I09Rik 4921513E08Rik 4930422J18Rik 4930488L10Rik 4933424N09Rik 4933430F08Rik 5031400M07Rik 5430431G03Rik 5730427…
4	V$PIT1_Q6	1123	1123	531	11075	3442	23.25	11.93	0.0	0.0	0610009E20Rik 0610039N19Rik 0710001E13Rik 1110006I15Rik 1110020A09Rik 1110030K22Rik 1110038M16Rik 1500040F11Rik 1700007D05Rik 1700073K01Rik 1810008K03Rik 1810044O22Rik 1810055D05Rik 2300004C15Rik 2310001N14Rik 2310016N21Rik 2310032D16Rik 2310043K02Rik 2410011G03Rik 2810038K19Rik 4732429I09Rik 4930422J18Rik 4930488L10Rik 4933424N09Rik 4933430F08Rik 5031400M07Rik 5730427C23Rik 9030611N15Rik A2bp1 A…
5	V$TEF_Q6	455	455	1199	5286	9231	23.1	11.93	0.0	0.0	1110020A09Rik 1110038M16Rik 1700073K01Rik 2310016N21Rik 2410001H17Rik 2410011G03Rik 4930422J18Rik 4933424N09Rik 8430417G17Rik A2bp1 A330096I21Rik AI325464 AI661017 AU041707 AV071179 Abcb4 Abcc9 Abhd4 Acadl Acads Acadvl Acas2 Actc1 Adamdec1 Adh7 Admr Adra1a Adrb2 Ahrr Akap4 Akr1b8 Alpk3 Alx4 Amy1 Ank1 Ankrd1 Anxa11 Apba2bp Apbb1ip Arg2 Arhgef10 Arl3 Art3 Asb12 Asb5 Aspa Atp5c1 Atp5j2 Avil Axin2 B2…
6	V$MINI20_B: Muscle initiator sequence-20	1141	1141	513	8765	5752	20.29	11.93	26.46	21.9	0610007A15Rik 0610009E20Rik 0610039N19Rik 0610039P13Rik 1110006I15Rik 1110015E22Rik 1110030K22Rik 1110056N09Rik 1500001H12Rik 1500040F11Rik 1600020H07Rik 1700007D05Rik 1700073K01Rik 1810008K03Rik 1810055D05Rik 2300004C15Rik 2310001N14Rik 2310032D16Rik 2310043K02Rik 2310076O21Rik 2410001H17Rik 2610205H19Rik 2700083B06Rik 2810052M02Rik 4921513E08Rik 4930422J18Rik 4930488L10Rik 4933424N09Rik 5031400…
7	V$MAZR_01: MAZ related factor	818	818	836	5894	8623	20.25	11.93	26.38	21.9	0610007A15Rik 0610009E20Rik 0610039P13Rik 1110006I15Rik 1110030K22Rik 1110038M16Rik 1500001H12Rik 1500040F11Rik 1810008K03Rik 2300004C15Rik 2310032D16Rik 2410001H17Rik 2610205H19Rik 2700083B06Rik 2810052M02Rik 2810423O19Rik 3300001H21Rik 4732429I09Rik 4930488L10Rik 5430431G03Rik 5730427C23Rik 5830461H18Rik 8430411H09Rik 8430417G17Rik A2bp1 AF119384 AF397014 AW550801 Abca1 Abca2 Abca7 Abcb4 Abcb7 …
8	V$SREBP1_Q6	673	673	981	4677	9840	19.92	11.93	26.06	21.8	0610007A15Rik 0610039N19Rik 0610039P13Rik 1110006I15Rik 1110015E22Rik 1110030K22Rik 1500001H12Rik 1600020H07Rik 1700073K01Rik 1810008K03Rik 2310001N14Rik 2310016N21Rik 2310043K02Rik 2310076O21Rik 2610205H19Rik 2810038K19Rik 2810423O19Rik 4732429I09Rik 4930488L10Rik 4933430F08Rik 5730427C23Rik 9030611N15Rik AF397014 AU041707 Aacs Aatk Abca1 Abca7 Abcb1b Abcc9 Abcg3 Acadl Acadvl Acas2 Accn1 Acox3 A…
9	V$BRN2_01: POU factor Brn-2	579	579	1075	6298	8219	18.21	11.93	0.0	0.0	0610039N19Rik 0710001E13Rik 1110006I15Rik 1110020A09Rik 1600020H07Rik 1700073K01Rik 1810055D05Rik 2300004C15Rik 2310016N21Rik 2810038K19Rik 2810052M02Rik 2900027G03Rik 4732429I09Rik 4930422J18Rik 5430431G03Rik 5730427C23Rik 8430411H09Rik 9030611N15Rik A330096I21Rik AI661017 AU041707 AV071179 Abcb1a Abcb1b Abcb4 Abcg3 Abhd4 Acadl Acadm Acads Acadvl Acat1 Acta1 Acy3 Adamdec1 Adarb1 Adcy2 Adfp Adh1 …
10	V$E2F1_Q6: E2F-1	978	978	676	7366	7151	17.6	11.93	23.69	19.61	0610007A15Rik 0610009E20Rik 0710001E13Rik 1110006I15Rik 1110015E22Rik 1110038M16Rik 1110056N09Rik 1500001H12Rik 1500040F11Rik 1600020H07Rik 1700073K01Rik 1810008K03Rik 1810055D05Rik 2300004C15Rik 2310043K02Rik 2310076O21Rik 2410011G03Rik 2810038K19Rik 2810052M02Rik 2900027G03Rik 3300001H21Rik 4732429I09Rik 4921513E08Rik 4930422J18Rik 4930488L10Rik 4933424N09Rik 5031400M07Rik 5430431G03Rik 5830461…
11	V$KROX_Q6	771	771	883	5594	8923	16.55	11.93	22.62	18.7	0610007A15Rik 0610009E20Rik 1110038M16Rik 1110056N09Rik 1500001H12Rik 1600020H07Rik 1700073K01Rik 1810055D05Rik 2310001N14Rik 2310032D16Rik 2310076O21Rik 2410001H17Rik 2610205H19Rik 2810052M02Rik 2810423O19Rik 2900027G03Rik 4732429I09Rik 4921513E08Rik 4930422J18Rik 4930488L10Rik 4933424N09Rik 5031400M07Rik 5430431G03Rik 5730427C23Rik 5830461H18Rik 8430411H09Rik A2bp1 AF397014 AI661017 AU041707 AW…
12	V$CDC5_01: cell division control protein 5	1367	1367	287	12818	1699	16.35	11.93	0.0	0.0	0610007A15Rik 0610009E20Rik 0610039N19Rik 0610039P13Rik 0710001E13Rik 1110006I15Rik 1110020A09Rik 1110030K22Rik 1110038M16Rik 1110056N09Rik 1500001H12Rik 1500040F11Rik 1600020H07Rik 1700007D05Rik 1700073K01Rik 1810008K03Rik 1810044O22Rik 1810055D05Rik 2300004C15Rik 2310001N14Rik 2310016N21Rik 2310032D16Rik 2310043K02Rik 2310076O21Rik 2410011G03Rik 2700083B06Rik 2810052M02Rik 2810423O19Rik 2900027…
13	V$POU1F1_Q6	547	547	1107	5948	8569	16.2	11.93	0.0	0.0	0610009E20Rik 0710001E13Rik 1110020A09Rik 1110038M16Rik 1600020H07Rik 1700073K01Rik 2300004C15Rik 2410001H17Rik 3300001H21Rik 4933424N09Rik 4933430F08Rik 5430431G03Rik A330096I21Rik AF397014 Aacs Abca8a Abcb11 Abcb1a Abcb4 Abcb7 Abcc9 Abcg3 Abcg4 Acad10 Acadl Acadvl Acat1 Aco2 Acox3 Actn2 Adamdec1 Adarb1 Adcy2 Adfp Adh1 Adh7 Adpn Adra1a Ahrr Ak2 Akr1b8 Akr1c18 Aldh1a1 Aldh1a7 Aldh9a1 Alk Alpk3 Al…
14	V$MRF2_01: modulator recognition factor 2	896	896	758	8996	5521	15.26	11.93	0.0	0.0	0610039N19Rik 0710001E13Rik 1110006I15Rik 1110020A09Rik 1110056N09Rik 1600020H07Rik 1700073K01Rik 1810044O22Rik 1810055D05Rik 2300004C15Rik 2310001N14Rik 2310016N21Rik 2310032D16Rik 2310043K02Rik 2410001H17Rik 2410011G03Rik 2700083B06Rik 2810038K19Rik 2900027G03Rik 3300001H21Rik 4732429I09Rik 4930422J18Rik 4933424N09Rik 5430431G03Rik 5730427C23Rik 8430411H09Rik A2bp1 A330096I21Rik AF119384 AF3970…
15	V$CDX2_Q5	938	938	716	9343	5174	14.93	11.93	0.0	0.0	0610039N19Rik 0710001E13Rik 1110020A09Rik 1110030K22Rik 1110038M16Rik 1500040F11Rik 1600020H07Rik 1700073K01Rik 1810044O22Rik 1810055D05Rik 2300004C15Rik 2310016N21Rik 2310032D16Rik 2310076O21Rik 2410001H17Rik 2410011G03Rik 4732429I09Rik 4930422J18Rik 4933424N09Rik 4933430F08Rik 5031400M07Rik 5430431G03Rik 8430417G17Rik 9030611N15Rik A2bp1 A330096I21Rik AF119384 AI325464 AI661017 AU041707 AW55080…
16	V$HNF1_C: Hepatic nuclear factor 1	456	456	1198	5069	9448	14.85	11.93	0.0	0.0	0610007A15Rik 1600020H07Rik 1700073K01Rik 1810055D05Rik 2300004C15Rik 2310001N14Rik 2310016N21Rik 2310032D16Rik 2410001H17Rik 2410011G03Rik 2810052M02Rik 3300001H21Rik 4930422J18Rik 5031400M07Rik 5430431G03Rik 8430417G17Rik A2bp1 AF119384 AI325464 AU041707 AV071179 Aacs Abca8a Abcb1a Abcb1b Abcc9 Acadm Acads Acadvl Actc1 Adamdec1 Adarb1 Adfp Adh1 Ak2 Akr1c18 Aldh1a7 Alpk3 Amotl2 Ank Ankrd1 Ankrd5…
17	V$FREAC7_01: Fork head RElated ACtivator-7	556	556	1098	5962	8555	13.98	11.93	0.0	0.0	1110006I15Rik 1110030K22Rik 1110038M16Rik 1110056N09Rik 1500001H12Rik 1700007D05Rik 1810055D05Rik 2300004C15Rik 2310016N21Rik 2310032D16Rik 2410001H17Rik 2410011G03Rik 2700083B06Rik 4930422J18Rik 4933424N09Rik 5430431G03Rik 8430411H09Rik A330096I21Rik AF119384 AI325464 AV071179 Abca1 Abca2 Abcb4 Abcg3 Acadl Acadm Acads Acas2 Accn1 Acox3 Actc1 Actg2 Adh1 Adh7 Adpn Adra1a Adrb2 Ahrr Ak1 Akap4 Akr1b…
18	V$E2F1_Q3_01	558	558	1096	3893	10624	13.69	11.93	19.74	15.95	0610007A15Rik 0610009E20Rik 1110020A09Rik 1500001H12Rik 1500040F11Rik 1810055D05Rik 2310032D16Rik 2310043K02Rik 2310076O21Rik 2610205H19Rik 4921513E08Rik 4930422J18Rik 4930488L10Rik 4933424N09Rik 5430431G03Rik 8430411H09Rik AF397014 AW550801 Aacs Abca2 Abcb7 Abcc9 Abcg3 Acad10 Acadl Acas2 Accn1 Aco2 Actn2 Adam12 Adcy3 Adssl1 Ahrr Alas1 Aldh6a1 Aldh9a1 Aldoa Alk Allc Alpk3 Als2cr19 Alx4 Ankib1 Anx…
19	V$NKX3A_01: NK class homeobox factor 3A	240	240	1414	2956	11561	13.37	11.93	0.0	0.0	0610009E20Rik 1600020H07Rik 1700073K01Rik 2310032D16Rik 2310043K02Rik 2410011G03Rik 2610205H19Rik 2700083B06Rik 2900027G03Rik 4930422J18Rik 5430431G03Rik A2bp1 A330096I21Rik Aacs Abca8a Abcb11 Abcb1b Abcg3 Abhd4 Acadl Acads Adpn Alox12 Amy1 Ankrd5 Antxr1 Anxa5 Aoah Aqp3 Asb12 Atp5k B3galt1 BC007180 BC013529 BC013712 Bok C1r Cacna2d1 Calcrl Capn2 Casq1 Cbx7 Cd34 Cd3e Chml Chrnb2 Cntf Cox5a Cox6a2 …
20	V$CART1_01: Cart-1 (cartilage homeoprotein 1)	127	127	1527	1792	12725	13.12	11.93	0.0	0.0	1110030K22Rik 5730427C23Rik AI325464 Aacs Abcb11 Abcb1a Abcb7 Acox3 Akap4 Akr1b8 Aldh1a7 Ank Anxa11 Aoah Aspa Atp5k BC025519 Bcar3 Birc3 C1r C1s Cacna1d Calcrl Cd1d1 Cd302 Cd36 Clec4g Cox7a2 Cryz Csrp3 Ctbs Ctla2a Cysltr2 D5Ertd33e D9Wsu20e Dach1 Derl1 Dhrs8 Dnase1l3 E130016I23Rik Edg1 Elk3 Esm1 Etfa Fez2 Figf Fmo2 Galnt6 Gbp2 Gfm1 Gpx7 Gstm1 Gypc Gys2 Has3 Heph Hgf Hnmt Hoxa9 Hoxb3 Hoxd8 Hspa14 …
21	V$HP1SITEFACTOR_Q6	310	310	1344	3632	10885	13.05	11.93	0.0	0.0	0610009E20Rik 1110015E22Rik 1700073K01Rik 1810044O22Rik 2300004C15Rik 2310016N21Rik 2310043K02Rik 2810038K19Rik 4930422J18Rik 5031400M07Rik A2bp1 AV071179 Aatk Abca7 Abhd4 Acadl Acat1 Adamdec1 Akr1c18 Akt2 Alx4 Amy1 Angptl2 Ankrd5 Antxr1 Anxa5 Aoah Aox1 Aox3 Aqp7 Arid3a Arl3 Art3 Asb5 Atoh7 B3galt1 BC013529 BC013712 BC023105 BC025446 BC027342 Bag1 Birc3 Bmp10 C1qr1 C8a Cacna2d1 Calcrl Capn8 Cav1 …
22	V$OCT1_02: octamer factor 1	455	455	1199	4981	9536	12.33	11.93	0.0	0.0	0610039P13Rik 0710001E13Rik 1700073K01Rik 2310016N21Rik 2310043K02Rik 2410011G03Rik 4732429I09Rik 4933424N09Rik 5430431G03Rik 8430417G17Rik A330096I21Rik AF397014 AI325464 AI661017 AU041707 Abca2 Abca7 Abca8a Abcb1a Abcb4 Abcb7 Abcc9 Acadvl Acta1 Acvrinp1 Adamdec1 Adcy2 Adh1 Adra1a Adrb2 Adssl1 Ak2 Akt2 Aldh1a7 Aldh9a1 Als2cr19 Amotl2 Amy1 Ank Ankib1 Ankrd5 Aoah Aox3 Apba2bp Apobec2 Aqp1 Areg Arh…
23	V$LPOLYA_B: Lentiviral Poly A signal	258	258	1396	3093	11424	11.9	11.93	0.0	0.0	1700073K01Rik 9030611N15Rik A2bp1 AV071179 Abca8a Abcb11 Abcb1b Acadvl Adpn Adra1a Aldh4a1 Amy1 Ank Ank1 Ankib1 Apbb1ip Apobec2 Arfl4 Art1 Art3 Asb5 Atp1b2 Avil B230369L08Rik B3galt1 BC007180 BC013712 BC019977 BC028663 Bcat2 Bdkrb1 C1qr1 Cacna2d1 Calcrl Car11 Casq2 Cav1 Cd151 Cd248 Cd34 Cd97 Cdh11 Cdkn2b Chd8 Chml Chst7 Cln2 Cnn1 Cox6c Ctbs Ctse Cxcl4 Cyfip2 Cyp27a1 Cyp2b10 Cyp2c44 Cyp2e1 Cyp39a1…
24	V$NKX25_02: homeo domain factor Nkx-2.5/Csx, tinman homolog	568	568	1086	5999	8518	11.78	11.93	0.0	0.0	0610039P13Rik 0710001E13Rik 1110006I15Rik 1110020A09Rik 1110030K22Rik 1500040F11Rik 1810044O22Rik 2300004C15Rik 2310016N21Rik 2410011G03Rik 2810038K19Rik 2900027G03Rik 4732429I09Rik 5031400M07Rik 9030611N15Rik A330096I21Rik AI661017 AU041707 Aacs Abca8a Abcb7 Abcg3 Acads Acox3 Actn2 Actn3 Acvrinp1 Adamdec1 Adra1a Adrb2 Akap4 Alas1 Aldh9a1 Alk Alpk3 Als2cr19 Amy1 Ank Ankrd1 Ankrd5 Antxr1 Anxa11 An…
25	V$CEBPGAMMA_Q6	1092	1092	562	10532	3985	11.64	11.93	0.0	0.0	0610009E20Rik 0610039N19Rik 0710001E13Rik 1110006I15Rik 1110020A09Rik 1110030K22Rik 1110056N09Rik 1500001H12Rik 1500040F11Rik 1600020H07Rik 1700073K01Rik 1810044O22Rik 1810055D05Rik 2300004C15Rik 2310001N14Rik 2310016N21Rik 2310032D16Rik 2310043K02Rik 2410001H17Rik 2410011G03Rik 2700083B06Rik 2810423O19Rik 2900027G03Rik 3300001H21Rik 4732429I09Rik 4930422J18Rik 4930488L10Rik 4933424N09Rik 4933430…
26	V$FOXD3_01: fork head box D3	1340	1340	314	12517	2000	11.59	11.93	0.0	0.0	0610007A15Rik 0610039N19Rik 0610039P13Rik 0710001E13Rik 1110006I15Rik 1110020A09Rik 1110030K22Rik 1110038M16Rik 1110056N09Rik 1500001H12Rik 1500040F11Rik 1600020H07Rik 1700007D05Rik 1700073K01Rik 1810044O22Rik 1810055D05Rik 2300004C15Rik 2310001N14Rik 2310016N21Rik 2310032D16Rik 2310076O21Rik 2410001H17Rik 2410011G03Rik 2700083B06Rik 2810038K19Rik 2810052M02Rik 2900027G03Rik 3300001H21Rik 4732429…
27	V$HFH3_01: HFH-3 (HNF3/fork head homolog 3)	668	668	986	6883	7634	11.38	11.93	0.0	0.0	1110006I15Rik 1110020A09Rik 1110038M16Rik 1500001H12Rik 1600020H07Rik 1700073K01Rik 1810044O22Rik 1810055D05Rik 2300004C15Rik 2310016N21Rik 2310032D16Rik 2410011G03Rik 2700083B06Rik 4933424N09Rik 8430411H09Rik 8430417G17Rik A2bp1 A330096I21Rik AF119384 AI325464 AV071179 Abca1 Abca2 Abcb11 Abcb4 Abcg3 Acadl Acadm Acads Acadvl Acas2 Acat1 Accn1 Actc1 Actg2 Actn2 Adamdec1 Adh1 Adh7 Admr Adpn Ahrr Ak…
28	V$MEF2_Q6_01	874	874	780	8666	5851	10.83	11.93	0.0	0.0	1110006I15Rik 1110015E22Rik 1110030K22Rik 1110038M16Rik 1110056N09Rik 1600020H07Rik 1700007D05Rik 1700073K01Rik 1810055D05Rik 2300004C15Rik 2310016N21Rik 2310032D16Rik 2310043K02Rik 2410011G03Rik 2900027G03Rik 3300001H21Rik 4930488L10Rik 4933424N09Rik 4933430F08Rik 5430431G03Rik 5730427C23Rik 8430411H09Rik 9030611N15Rik A2bp1 A330096I21Rik AF397014 AI325464 AI661017 AU041707 AV071179 Aacs Abca2 A…
29	V$E2F_Q6: E2F	1298	1298	356	10515	4002	10.75	11.93	16.81	13.14	0610007A15Rik 0610009E20Rik 0610039N19Rik 0610039P13Rik 0710001E13Rik 1110006I15Rik 1110015E22Rik 1110038M16Rik 1110056N09Rik 1500001H12Rik 1500040F11Rik 1600020H07Rik 1700007D05Rik 1700073K01Rik 1810008K03Rik 1810044O22Rik 1810055D05Rik 2300004C15Rik 2310043K02Rik 2310076O21Rik 2410001H17Rik 2410011G03Rik 2610205H19Rik 2700083B06Rik 2810038K19Rik 2810052M02Rik 2900027G03Rik 3300001H21Rik 4732429…
30	V$CP2_01: CP2	1135	1135	519	9016	5501	10.28	11.93	16.23	12.67	0610007A15Rik 0610039P13Rik 0710001E13Rik 1110015E22Rik 1110020A09Rik 1110030K22Rik 1110038M16Rik 1110056N09Rik 1500040F11Rik 1600020H07Rik 1700007D05Rik 1700073K01Rik 1810008K03Rik 1810055D05Rik 2300004C15Rik 2310032D16Rik 2310043K02Rik 2310076O21Rik 2410001H17Rik 2410011G03Rik 2610205H19Rik 2810038K19Rik 2810052M02Rik 2810423O19Rik 2900027G03Rik 3300001H21Rik 4921513E08Rik 4930422J18Rik 4930488…
31	V$GATA3_03: GATA-binding factor 3	1016	1016	638	9854	4663	10.23	11.93	0.0	0.0	0610009E20Rik 0610039N19Rik 0710001E13Rik 1110006I15Rik 1110020A09Rik 1110030K22Rik 1110038M16Rik 1110056N09Rik 1700007D05Rik 1700073K01Rik 1810008K03Rik 1810055D05Rik 2310001N14Rik 2310016N21Rik 2310032D16Rik 2410001H17Rik 2410011G03Rik 2810038K19Rik 4732429I09Rik 4930422J18Rik 4933424N09Rik 5430431G03Rik 8430411H09Rik 8430417G17Rik 9030611N15Rik A330096I21Rik AF119384 AI325464 AI661017 AU041707…
32	V$HNF3B_01: Hepatocyte Nuclear Factor 3beta	1147	1147	507	10935	3582	10.0	11.93	0.0	0.0	0610039N19Rik 0710001E13Rik 1110006I15Rik 1110020A09Rik 1110030K22Rik 1110038M16Rik 1110056N09Rik 1500001H12Rik 1500040F11Rik 1600020H07Rik 1700007D05Rik 1700073K01Rik 1810044O22Rik 1810055D05Rik 2300004C15Rik 2310001N14Rik 2310016N21Rik 2310032D16Rik 2410011G03Rik 2610205H19Rik 2700083B06Rik 2810052M02Rik 3300001H21Rik 4933424N09Rik 4933430F08Rik 5031400M07Rik 5430431G03Rik 5730427C23Rik 8430411…
33	V$XFD2_01: Xenopus fork head domain factor 2	308	308	1346	3517	11000	9.88	11.93	0.0	0.0	1110030K22Rik 1110038M16Rik 1810055D05Rik 2410011G03Rik 2700083B06Rik A330096I21Rik AF119384 AI325464 Abca1 Abcb4 Abcg3 Acadm Acas2 Accn1 Acox3 Actg2 Adh1 Adpn Ahrr Akap4 Akr1b8 Aldh4a1 Allc Alpk3 Ank1 Ankrd1 Ankrd25 Anxa11 Aqp4 Art3 Asah2 Asb12 Asb13 Aspa Atp1b4 Atp5c1 Atp5j2 Avil Axin2 B2m B3galt1 BC007180 BC009118 BC022145 BC024806 BC025446 BC028528 BC028663 Birc3 Bloc1s1 Bok Btc Cacna1d Cacna…
34	V$FOXJ2_01: fork head box J 2	708	708	946	7182	7335	9.82	11.93	0.0	0.0	1110006I15Rik 1110020A09Rik 1110038M16Rik 1500001H12Rik 1600020H07Rik 1700007D05Rik 1700073K01Rik 1810044O22Rik 1810055D05Rik 2300004C15Rik 2310016N21Rik 2310032D16Rik 2410011G03Rik 2700083B06Rik 8430411H09Rik 8430417G17Rik A330096I21Rik AF119384 AI325464 AV071179 Aacs Aatk Abca1 Abca2 Abcb1a Abcb4 Abcg3 Acadl Acadm Acads Acadvl Acas2 Acat1 Accn1 Acox3 Actc1 Actg2 Adamdec1 Adh1 Adh7 Admr Adpn Adr…
35	V$E2F1_Q6_01	673	673	981	4982	9535	9.54	11.93	15.44	11.98	0610007A15Rik 0610009E20Rik 1110006I15Rik 1110015E22Rik 1110038M16Rik 1110056N09Rik 1500001H12Rik 1500040F11Rik 1600020H07Rik 1700073K01Rik 1810055D05Rik 2300004C15Rik 2310043K02Rik 2310076O21Rik 2810038K19Rik 2810423O19Rik 4732429I09Rik 4921513E08Rik 4930422J18Rik 4930488L10Rik 4933424N09Rik 5830461H18Rik 8430417G17Rik AW550801 Aacs Abca1 Abcb4 Abcg3 Abcg4 Abhd4 Acad10 Acas2 Acat1 Accn1 Aco2 Act…
36	V$VMW65_Q6	617	617	1037	6345	8172	9.11	11.93	0.0	0.0	0610039N19Rik 0710001E13Rik 1110030K22Rik 1110038M16Rik 1500040F11Rik 1600020H07Rik 1700007D05Rik 1700073K01Rik 1810055D05Rik 2300004C15Rik 2310043K02Rik 2810038K19Rik 4933424N09Rik 5031400M07Rik 5430431G03Rik 5730427C23Rik 8430417G17Rik 9030611N15Rik A330096I21Rik AI661017 AU041707 AV071179 Abca8a Abcb11 Abcb7 Abhd4 Acadl Acads Acadvl Acas2 Acat1 Acvrinp1 Adam12 Adamdec1 Adcy2 Adcy3 Adfp Adh1 Ad…
37	V$SOX5_01: Sox-5	667	667	987	6772	7745	8.58	11.93	0.0	0.0	0610039N19Rik 0710001E13Rik 1110006I15Rik 1110030K22Rik 1700007D05Rik 1700073K01Rik 1810044O22Rik 2300004C15Rik 2310001N14Rik 2310016N21Rik 2310032D16Rik 2310043K02Rik 2310076O21Rik 2410001H17Rik 2410011G03Rik 2610205H19Rik 2900027G03Rik 3300001H21Rik 4933430F08Rik 5031400M07Rik 5730427C23Rik 9030611N15Rik AF119384 AF397014 AV071179 Abca1 Abcb11 Abcb1a Abcb7 Abcc9 Abcg3 Acadl Acadm Acads Acas2 Ac…
38	V$S8_01: S8	96	96	1558	1339	13178	7.78	11.93	0.0	0.0	0710001E13Rik 3300001H21Rik 9030611N15Rik AI661017 Akap4 Alas1 Ank Ap2a1 Apobec2 Baz2a Bphl Calcrl Chrna1 Cox5a Cox6a2 Cxcl12 Cxcl13 Cxcl15 Cyp2j6 D5Ertd33e Dab1 Dct Ddef1 Decr1 Defb11 Degs2 Dpep1 Echs1 Eomes Ephx2 Fcgrt Fdft1 Fh1 Fhl2 Flt4 Frmd4b Fv1 Gimap4 Glycam1 Gnai1 Grb14 Gucy1b3 Hoxd8 Hsd17b4 Igj Il1r2 Indo Kcmf1 Kcna1 Kcne4 Klhl7 Klra18 Lpgat1 Ly6a Lypla3 Mef2a Mfng Mmp10 Mrps31 Myl1 Ndst…
39	V$E2F1DP1_01: E2F-1:DP-1 heterodimer	548	548	1106	4054	10463	6.12	10.22	11.95	8.57	0610007A15Rik 0610009E20Rik 1110006I15Rik 1110015E22Rik 1110038M16Rik 1110056N09Rik 1500001H12Rik 1600020H07Rik 1700007D05Rik 1700073K01Rik 1810008K03Rik 1810055D05Rik 2300004C15Rik 2310043K02Rik 2310076O21Rik 2700083B06Rik 2810052M02Rik 4732429I09Rik 4921513E08Rik 4930422J18Rik 4930488L10Rik 4933424N09Rik 8430417G17Rik AF397014 AI325464 AW550801 Abca1 Abcb1b Abcg3 Abcg4 Abhd4 Acad10 Accn1 Aco2 A…
40	V$IPF1_Q4	279	279	1375	3110	11407	6.03	10.22	0.0	0.0	0710001E13Rik 1110020A09Rik 1500040F11Rik 5430431G03Rik Abcb7 Abcg3 Acadl Acads Acat1 Acox3 Acta1 Actc1 Acvrinp1 Adam12 Adcy2 Adfp Adh1 Akr1c18 Ank Ankrd1 Ap1m1 Arfl4 Asb11 Asb12 Atoh7 Atp5j2 B230369L08Rik BC002236 BC007180 BC009118 BC014699 BC019806 Bcl2l10 Bmp8a Brp44l C1qr1 Cacna1d Camk2d Car13 Casq2 Cbfa2t3h Ccbp2 Cd1d1 Cd38 Cd3e Cdkn2b Ces3 Chd8 Chst7 Cidec Ckmt2 Clec1b Clec3b Col18a1 Cox6a1…
41	V$CDPCR1_01: cut-like homeodomain protein	1223	1223	431	11424	3093	5.9	10.06	0.0	0.0	0610007A15Rik 0610009E20Rik 0710001E13Rik 1110015E22Rik 1110020A09Rik 1110030K22Rik 1110038M16Rik 1500001H12Rik 1500040F11Rik 1600020H07Rik 1700007D05Rik 1700073K01Rik 1810008K03Rik 1810055D05Rik 2300004C15Rik 2310043K02Rik 2310076O21Rik 2410001H17Rik 2610205H19Rik 2810038K19Rik 2810423O19Rik 4732429I09Rik 4933424N09Rik 5031400M07Rik 5430431G03Rik 8430411H09Rik 9030611N15Rik A2bp1 A330096I21Rik A…
42	V$SOX9_B1: SOX (SRY-related HMG box)	837	837	817	8157	6360	5.89	10.06	0.0	0.0	0610039N19Rik 0710001E13Rik 1110006I15Rik 1110030K22Rik 1700007D05Rik 1700073K01Rik 1810044O22Rik 1810055D05Rik 2300004C15Rik 2310001N14Rik 2310016N21Rik 2310032D16Rik 2310043K02Rik 2310076O21Rik 2410001H17Rik 2410011G03Rik 2610205H19Rik 2810052M02Rik 2900027G03Rik 3300001H21Rik 4933430F08Rik 5031400M07Rik 5730427C23Rik 9030611N15Rik AF119384 AF397014 AI661017 AV071179 Abca1 Abca7 Abcb1a Abcb4 Ab…
43	V$LHX3_01: LIM homeobox transcription factor 3	88	88	1566	1203	13314	5.64	9.53	0.0	0.0	0710001E13Rik 1600020H07Rik 3300001H21Rik Abcb11 Abcc9 Amotl2 Ank Antxr1 Aqp4 Asb11 Asb5 Bcar3 Butr1 Calcrl Chchd6 Chrna1 Cox6a2 Crhr2 Csrp3 Cxcl15 Cyp2s1 Cyp7b1 D5Ertd33e Ddef1 Defb11 Defcr3 Dtnbp1 Ephx2 Etfa Fa2h Fcgrt Fez2 Fhl2 Foxp1 Ghr Glycam1 Grb14 Grem2 Hgf Hoxa7 Hoxa9 Hsd17b4 Ifngr1 Igj Il18rap Indo Itgb1bp2 Kcnh1 Klhl2 Kras Lmcd1 March5 Mfn2 Mid1 Mmp10 Mrps31 Myf6 Myl1 Nkx3-1 Npr1 Nts Og…
44	V$EVI1_04: ectopic viral integration site 1 encoded factor	1153	1153	501	10833	3684	5.54	9.4	0.0	0.0	0610039N19Rik 1110006I15Rik 1110020A09Rik 1110030K22Rik 1110038M16Rik 1110056N09Rik 1500001H12Rik 1600020H07Rik 1700073K01Rik 1810055D05Rik 2310001N14Rik 2310016N21Rik 2310032D16Rik 2310043K02Rik 2310076O21Rik 2410001H17Rik 2410011G03Rik 2610205H19Rik 2700083B06Rik 2900027G03Rik 4930488L10Rik 4933424N09Rik 5430431G03Rik 5730427C23Rik 8430411H09Rik 8430417G17Rik 9030611N15Rik A2bp1 A330096I21Rik A…
45	V$TFIII_Q6	1562	1562	92	13280	1237	5.32	9.25	11.67	8.37	0610007A15Rik 0610009E20Rik 0610039N19Rik 0610039P13Rik 0710001E13Rik 1110006I15Rik 1110015E22Rik 1110020A09Rik 1110030K22Rik 1110038M16Rik 1110056N09Rik 1500001H12Rik 1500040F11Rik 1600020H07Rik 1700007D05Rik 1700073K01Rik 1810008K03Rik 1810044O22Rik 1810055D05Rik 2300004C15Rik 2310001N14Rik 2310032D16Rik 2310043K02Rik 2310076O21Rik 2410001H17Rik 2410011G03Rik 2610205H19Rik 2700083B06Rik 2810038…
46	V$E2F_Q3_01	644	644	1010	4899	9618	5.27	9.13	11.01	7.78	0610007A15Rik 0610009E20Rik 0710001E13Rik 1110020A09Rik 1110038M16Rik 1110056N09Rik 1500001H12Rik 1500040F11Rik 1810008K03Rik 1810044O22Rik 1810055D05Rik 2300004C15Rik 2310043K02Rik 2310076O21Rik 2700083B06Rik 2810038K19Rik 4930422J18Rik 4930488L10Rik 5430431G03Rik 5830461H18Rik AU041707 AW550801 Abca1 Abca2 Abca7 Abcb4 Acadvl Acat1 Accn1 Aco2 Actc1 Actn3 Acy3 Adam12 Adcy2 Adcy3 Adfp Adpn Adrb2 A…
47	V$TATA_C: Retroviral TATA box	428	428	1226	4472	10045	5.21	9.13	0.0	0.0	0710001E13Rik 1110056N09Rik 2300004C15Rik 2310001N14Rik 2310043K02Rik 2310076O21Rik 2410001H17Rik 2410011G03Rik 4933424N09Rik 4933430F08Rik 5031400M07Rik 5730427C23Rik AI661017 Aacs Abca1 Abca2 Abca8a Abcb11 Abcb1b Abcb4 Abhd4 Acads Acy3 Adamdec1 Adarb1 Adh7 Admr Akr1b8 Akt2 Aldh1a7 Alox12 Alpk3 Als2cr19 Ankrd1 Aoc3 Apbb1ip Aqp3 Areg Arhgap24 Arl3 Art1 Asb11 Asb5 Aspa Atp1b4 Atp5j2 Axin2 B3galt1 …
48	V$CREL_01: c-Rel	1273	1273	381	10487	4030	5.02	8.98	10.87	7.71	0610009E20Rik 0610039N19Rik 0610039P13Rik 0710001E13Rik 1110006I15Rik 1110015E22Rik 1110020A09Rik 1110030K22Rik 1110038M16Rik 1500001H12Rik 1500040F11Rik 1600020H07Rik 1700007D05Rik 1810008K03Rik 1810044O22Rik 1810055D05Rik 2300004C15Rik 2310001N14Rik 2310016N21Rik 2310076O21Rik 2410011G03Rik 2610205H19Rik 2700083B06Rik 2810038K19Rik 2900027G03Rik 3300001H21Rik 4732429I09Rik 4930422J18Rik 4933424…
49	V$HNF1_01: hepatic nuclear factor 1	238	238	1416	2669	11848	4.68	8.6	0.0	0.0	0610007A15Rik 0710001E13Rik 1600020H07Rik 1700073K01Rik 2300004C15Rik 3300001H21Rik AF119384 AI661017 AV071179 Abcb11 Acadl Acat1 Adpn Ak2 Akr1c18 Akt2 Amotl2 Ank Ankrd5 Antxr1 Aoc3 Aox3 Ap2a1 Art1 Atoh7 Atp1b4 B3galt1 BC007180 BC013529 BC025446 BC027342 Blcap Bmp8a Btc Butr1 C8a Cacna2d1 Calcrl Capn2 Cav1 Ccrl1 Cd248 Cd36 Cd3e Cdh11 Cdkn2b Chchd6 Ckm Clec4g Col15a1 Cox5a Cox6c Cs Csf2rb1 Csf2rb2…
50	V$HNF3ALPHA_Q6	1328	1328	326	12235	2282	4.65	8.6	0.0	0.0	0610009E20Rik 0610039N19Rik 0710001E13Rik 1110006I15Rik 1110020A09Rik 1110030K22Rik 1110038M16Rik 1500001H12Rik 1500040F11Rik 1600020H07Rik 1700007D05Rik 1700073K01Rik 1810044O22Rik 1810055D05Rik 2310001N14Rik 2310016N21Rik 2310032D16Rik 2310043K02Rik 2410001H17Rik 2410011G03Rik 2610205H19Rik 2700083B06Rik 2810038K19Rik 2810052M02Rik 2900027G03Rik 3300001H21Rik 4921513E08Rik 4930488L10Rik 4933424…
51	V$HFH8_01: HNF-3/Fkh Homolog-8	193	193	1461	2230	12287	4.57	8.56	0.0	0.0	1110038M16Rik 2410011G03Rik 2700083B06Rik A330096I21Rik AF119384 AI325464 Abca1 Abcb4 Abcg3 Acadm Acas2 Accn1 Actc1 Actg2 Adh1 Ahrr Akap4 Alpk3 Ankrd25 Anxa11 Aqp4 Atp5c1 Avil Axin2 B3galt1 BC007180 BC009118 BC022145 BC024806 BC025446 BC028663 Baz2a Bmp10 C330023F11Rik Cacna1d Cacna2d1 Car3 Cav1 Ccrl1 Cd97 Cfl2 Coro2b Cox6a1 Cox7a2 Cryz Cs Ctdsp1 Cth Ctse Cyp27b1 Cyp2j9 Cysltr1 Cysltr2 D9Wsu20e D…
52	V$GATA1_03: GATA-binding factor 1	502	502	1152	5076	9441	3.62	7.53	0.0	0.0	0610039N19Rik 1110038M16Rik 1110056N09Rik 1500001H12Rik 1500040F11Rik 1700073K01Rik 2310016N21Rik 2310032D16Rik 2410011G03Rik 2700083B06Rik 2810038K19Rik 2900027G03Rik 4933424N09Rik Aacs Abca1 Abca2 Abca8a Abcb11 Abcb7 Abcc9 Abcg3 Abhd4 Acadvl Actn2 Adarb1 Adcy2 Adfp Adra1a Adssl1 Ahrr Akr1c18 Aldh9a1 Allc Alpk3 Ank Ankrd1 Ankrd25 Aoc3 Aox1 Aox3 Aps Aqp3 Aqp4 Arfl4 Asah2 Asb12 Aspa Atf5 Atp1b2 At…
53	V$HLF_01: hepatic leukemia factor	421	421	1233	4336	10181	3.58	7.49	0.0	0.0	1110015E22Rik 1110056N09Rik 1500040F11Rik 1600020H07Rik 1810044O22Rik 1810055D05Rik 2300004C15Rik 2310016N21Rik 2310032D16Rik 2310043K02Rik 2310076O21Rik 2610205H19Rik 2810052M02Rik 3300001H21Rik 4933424N09Rik 5830461H18Rik 8430417G17Rik 9030611N15Rik AV071179 Aacs Abcb1a Abcb1b Abhd4 Acadl Acat1 Actg2 Actn2 Acvrinp1 Adcy3 Adra1a Ak2 Akr1c18 Aldh1a7 Aldh6a1 Allc Alpk3 Amy1 Angptl2 Antxr1 Anxa11 A…
54	V$SMAD4_Q6	762	762	892	5990	8527	3.56	7.49	9.21	6.11	0610007A15Rik 0610039N19Rik 0610039P13Rik 0710001E13Rik 1110015E22Rik 1110030K22Rik 1110038M16Rik 1110056N09Rik 1500001H12Rik 2300004C15Rik 2310001N14Rik 2310043K02Rik 2310076O21Rik 2610205H19Rik 2700083B06Rik 2810038K19Rik 2810423O19Rik 2900027G03Rik 4921513E08Rik 4930422J18Rik 4930488L10Rik 5830461H18Rik 8430417G17Rik 9030611N15Rik A330096I21Rik Aatk Abca1 Abca2 Abcb7 Abcc9 Abcg3 Abhd4 Acad10 A…
55	V$NRF2_01: nuclear respiratory factor 2	222	222	1432	2474	12043	3.56	7.49	0.0	0.0	0610039P13Rik 1110006I15Rik 1500001H12Rik 1500040F11Rik 2300004C15Rik 2610205H19Rik 2810038K19Rik 4921513E08Rik 4930488L10Rik 4933424N09Rik 4933430F08Rik 5031400M07Rik AF397014 AI325464 Abcg4 Acas2 Actc1 Adh7 Akr1b8 Alk Ankib1 Ap1m1 Ap2a1 Apbb1ip Arl3 Art3 Auh BC003479 BC006909 BC019806 BC022145 BC024806 Bag1 Bcat2 Bdkrb1 Bloc1s1 Brp44l Btbd4 Casp9 Cd209b Cdh2 Cish Clca3 Clic4 Clp1 Cog4 Col15a1 C…
56	V$OCT1_06: octamer-binding factor 1	838	838	816	8050	6467	3.41	7.27	0.0	0.0	0610007A15Rik 0610009E20Rik 0610039N19Rik 1110006I15Rik 1110038M16Rik 1500001H12Rik 1700007D05Rik 1700073K01Rik 1810008K03Rik 1810055D05Rik 2300004C15Rik 2310076O21Rik 2410011G03Rik 2700083B06Rik 2900027G03Rik 3300001H21Rik 4933424N09Rik 5730427C23Rik 9030611N15Rik A2bp1 A330096I21Rik AI661017 AU041707 AV071179 Aacs Aatk Abca7 Abcb11 Abcb1a Abcb7 Abhd4 Acadl Acadm Acads Acas2 Acat1 Aco2 Acox3 Act…
57	V$HNF1_Q6	1556	1556	98	13962	555	3.35	7.22	0.0	0.0	0610007A15Rik 0610009E20Rik 0610039N19Rik 0610039P13Rik 0710001E13Rik 1110006I15Rik 1110020A09Rik 1110030K22Rik 1110038M16Rik 1110056N09Rik 1500001H12Rik 1500040F11Rik 1600020H07Rik 1700007D05Rik 1700073K01Rik 1810044O22Rik 1810055D05Rik 2300004C15Rik 2310001N14Rik 2310016N21Rik 2310032D16Rik 2310043K02Rik 2310076O21Rik 2410001H17Rik 2410011G03Rik 2610205H19Rik 2700083B06Rik 2810038K19Rik 2810052…
58	V$E2F1_Q4_01	405	405	1249	2975	11542	3.32	7.15	9.11	6.07	0610007A15Rik 0710001E13Rik 1110038M16Rik 1110056N09Rik 1500001H12Rik 1500040F11Rik 1810055D05Rik 2300004C15Rik 2310043K02Rik 2810038K19Rik 5430431G03Rik AW550801 Abca1 Abca2 Acat1 Accn1 Aco2 Actc1 Adam12 Adcy3 Adrb2 Adssl1 Akt2 Alas1 Alox12e Als2cr19 Angptl2 Ankib1 Anxa11 Anxa5 Apbb1ip Aprt Aps Areg Arhgap20 Asb13 Atoh7 Atp1a3 Atp1b4 Atp5c1 Atp5j2 Atp5k Atpaf2 B230369L08Rik B3galt3 B3gnt1 BC0107…
59	V$CEBPDELTA_Q6	1163	1163	491	10826	3691	3.32	7.15	0.0	0.0	0610039P13Rik 0710001E13Rik 1110006I15Rik 1110020A09Rik 1110030K22Rik 1110038M16Rik 1500001H12Rik 1500040F11Rik 1600020H07Rik 1700007D05Rik 1700073K01Rik 1810008K03Rik 1810044O22Rik 1810055D05Rik 2310016N21Rik 2310032D16Rik 2310043K02Rik 2810038K19Rik 2810052M02Rik 2900027G03Rik 3300001H21Rik 4732429I09Rik 4930422J18Rik 4930488L10Rik 4933424N09Rik 8430417G17Rik 9030611N15Rik A2bp1 A330096I21Rik A…
60	V$FOXP3_Q4	910	910	744	8664	5853	3.19	7.04	0.0	0.0	0610007A15Rik 1110020A09Rik 1110030K22Rik 1110056N09Rik 1500001H12Rik 1500040F11Rik 1600020H07Rik 1700007D05Rik 1700073K01Rik 1810008K03Rik 1810044O22Rik 2300004C15Rik 2310001N14Rik 2310016N21Rik 2310043K02Rik 2410011G03Rik 2810038K19Rik 2810052M02Rik 2810423O19Rik 2900027G03Rik 3300001H21Rik 4930488L10Rik 4933430F08Rik 5031400M07Rik 5430431G03Rik 8430417G17Rik AF119384 AV071179 Aacs Aatk Abca1 A…
61	V$AFP1_Q6	229	229	1425	2525	11992	3.14	6.98	0.0	0.0	0710001E13Rik 1110030K22Rik 1110038M16Rik 1500040F11Rik 1700073K01Rik 2310016N21Rik 2410011G03Rik 4933430F08Rik 5031400M07Rik 5430431G03Rik 8430417G17Rik AI661017 Abca7 Abca8a Abcb11 Abcb4 Acadl Acads Acat1 Actg2 Adra1a Ak2 Aldh1a7 Als2cr19 Amy1 Ankrd5 Aoah Aoc3 Apba2bp Areg Art3 Asb5 BC004044 BC024806 BC027309 BC027342 Bcap29 Bcar3 Bckdhb C8a Ccl24 Cd36 Cd38 Cdh11 Cdkn2b Chml Chrna1 Chst7 Ckb Cl…
62	V$POU6F1_01	98	98	1556	1238	13279	3.05	6.84	0.0	0.0	1600020H07Rik Abca8a Acy3 Adpn Adrb2 Akr1b8 Ankrd5 B2m BC003479 BC007180 C1s Cabc1 Cacna1d Cacna2d1 Calcrl Casq2 Cd1d1 Cdw92 Chn1 Cox6b2 Csrp3 Cxcl13 Cyp2b10 Cyp7b1 Cysltr2 Dgat2 Drctnnb1a Dtnbp1 Eng Esam1 Etfa Fa2h Faf1 Fdft1 Frzb Galntl1 Gpld1 Gstk1 Hc Hgf Hivep2 Idh3b Il12rb2 Il18rap Il1rl1 Kera Kifap3 Klhl7 Lactb2 Lmcd1 Lrrc2 Mapre2 Mcts1 Mds1 Mipol1 Mrpl16 Mrpl33 Msra Mttp Myct1 Myh6 Myl4 Na…
63	V$USF_Q6: upstream stimulating factor	1107	1107	547	9065	5452	3.0	6.8	8.65	5.67	0610039N19Rik 1110006I15Rik 1110015E22Rik 1110020A09Rik 1110030K22Rik 1110038M16Rik 1110056N09Rik 1500001H12Rik 1500040F11Rik 1700007D05Rik 1700073K01Rik 1810008K03Rik 1810044O22Rik 1810055D05Rik 2300004C15Rik 2310001N14Rik 2410001H17Rik 2700083B06Rik 4732429I09Rik 4930422J18Rik 4930488L10Rik 4933424N09Rik 4933430F08Rik 5031400M07Rik 5430431G03Rik 8430417G17Rik 9030611N15Rik AI325464 AI661017 AV0…
64	V$E2F_Q4: E2F	629	629	1025	4885	9632	2.77	6.56	8.4	5.52	0610007A15Rik 0610009E20Rik 0710001E13Rik 1110006I15Rik 1110038M16Rik 1110056N09Rik 1500001H12Rik 1500040F11Rik 1700073K01Rik 1810008K03Rik 1810055D05Rik 2300004C15Rik 2310043K02Rik 2310076O21Rik 2410011G03Rik 2810038K19Rik 3300001H21Rik 4921513E08Rik 4930422J18Rik 4930488L10Rik 4933424N09Rik 5031400M07Rik AI325464 AW550801 Aatk Abca1 Abcb11 Abhd4 Acad10 Acat1 Accn1 Aco2 Actc1 Actg2 Actn3 Acy3 Ad…
65	V$OCT1_Q6: octamer factor 1	1477	1477	177	13355	1162	2.7	6.51	0.0	0.0	0610009E20Rik 0610039N19Rik 0610039P13Rik 0710001E13Rik 1110006I15Rik 1110020A09Rik 1110030K22Rik 1110038M16Rik 1110056N09Rik 1500001H12Rik 1500040F11Rik 1600020H07Rik 1700007D05Rik 1700073K01Rik 1810008K03Rik 1810044O22Rik 1810055D05Rik 2300004C15Rik 2310001N14Rik 2310016N21Rik 2310032D16Rik 2310043K02Rik 2310076O21Rik 2410001H17Rik 2410011G03Rik 2700083B06Rik 2810038K19Rik 2810052M02Rik 2810423…
66	V$GATA1_06: GATA-binding factor 1	412	412	1242	4210	10307	2.66	6.45	0.0	0.0	0610039N19Rik 1110038M16Rik 1500040F11Rik 1810055D05Rik 2300004C15Rik 2310016N21Rik 2900027G03Rik 4933430F08Rik 5430431G03Rik 9030611N15Rik AI325464 AI661017 Abca8a Abcb7 Abcg4 Acadvl Actc1 Actg2 Adamdec1 Adra1a Adrb2 Akap4 Aldh4a1 Angptl6 Ank Aoah Aox3 Apobec2 Aqp1 Aqp3 Aqp4 Aqp7 Art3 Asah2 Asb12 Atp1b2 Atp5c1 Atp5j2 Atp5k Axin2 B230369L08Rik B2m BC003479 BC009118 BC013712 BC023105 BC025446 Bcar…
67	V$MTF1_Q4	157	157	1497	1018	13499	2.31	6.06	8.4	5.52	0710001E13Rik 1810008K03Rik 2410011G03Rik 4930488L10Rik AI325464 AW550801 Accn1 Acox3 Adrb2 Aebp1 Ankrd25 Aoah Aqp4 Arhgap20 Atp1b2 Atpaf2 Axin2 BC002236 BC004044 BC028663 Bcl2l10 Bmp6 Bmp8a Btc C330023F11Rik Cabc1 Cacna1f Cap2 Ccbp2 Cd248 Cdkn2b Cdkn2c Celsr1 Ces3 Ckmt2 Col12a1 Col18a1 Cox5a Cox6a2 Cpeb2 Cpt1b Creb3 Cyhr1 Cyp2e1 Cyp7b1 D8Ertd594e Dab1 Dbn1 Defb1 Degs2 Dmrt2 Dnajb4 Dpp7 Egln1 Ehd…
68	V$AHR_Q5: aryl hydrocarbon / dioxin receptor	241	241	1413	1686	12831	2.07	5.84	7.98	5.16	0710001E13Rik 1110006I15Rik 2310043K02Rik 2810038K19Rik 4933430F08Rik AW550801 Aacs Abcc9 Acad10 Acadvl Acat1 Adcy2 Ahrr Aldh1a1 Aldh9a1 Alpk3 Angptl6 Ankrd25 Ankrd5 Anxa11 Anxa5 Aqp3 Arhgap24 Asah2 Atp2a2 Atp5k Auh Axin2 BC019977 BC024806 Camk2b Camk2d Car11 Cbl Cd151 Cdh2 Cdh6 Cdo1 Chchd6 Chrm4 Chrna1 Cidea Cidec Clca3 Clstn2 Cox5a Cox6a1 Cox6b2 Cox7a1 Cox7a2 Cpeb2 Cpt2 Cs Csf2rb1 Cspg3 Cth Cyg…
69	V$FOX_Q2	1203	1203	451	11101	3416	1.99	5.73	0.0	0.0	0610039N19Rik 0710001E13Rik 1110006I15Rik 1110020A09Rik 1110030K22Rik 1110038M16Rik 1110056N09Rik 1500001H12Rik 1500040F11Rik 1600020H07Rik 1700007D05Rik 1700073K01Rik 1810044O22Rik 1810055D05Rik 2310001N14Rik 2310016N21Rik 2310032D16Rik 2310076O21Rik 2410001H17Rik 2410011G03Rik 2610205H19Rik 2700083B06Rik 2900027G03Rik 3300001H21Rik 4933424N09Rik 4933430F08Rik 5430431G03Rik 5730427C23Rik 8430411…
70	V$BARBIE_01: barbiturate-inducible element	891	891	763	7209	7308	1.83	5.57	7.35	4.58	0610039N19Rik 0710001E13Rik 1110015E22Rik 1110030K22Rik 1110038M16Rik 1500040F11Rik 1700007D05Rik 1810008K03Rik 2300004C15Rik 2310001N14Rik 2310016N21Rik 2310043K02Rik 2310076O21Rik 2810052M02Rik 2810423O19Rik 2900027G03Rik 4933424N09Rik 8430411H09Rik A2bp1 A330096I21Rik AF119384 AI325464 AI661017 AU041707 AV071179 AW550801 Abca1 Abca7 Abca8a Abcb11 Abcb7 Abcc9 Abcg3 Abcg4 Abhd4 Acad10 Acadl Acad…
71	V$HFH1_01: HNF-3/Fkh Homolog 1	175	175	1479	1956	12561	1.83	5.57	0.0	0.0	1110020A09Rik 1110038M16Rik 2410011G03Rik 2700083B06Rik 8430411H09Rik A330096I21Rik AF119384 AI325464 Abcb1a Abcg3 Acadm Acas2 Accn1 Adamdec1 Adfp Adh1 Ahrr Akap4 Amotl2 Ankrd25 Anxa11 Aqp4 Avil B3galt1 BC007180 BC009118 BC022145 BC024806 BC025446 BC028663 Birc3 Bloc1s1 Cacna1d Cacna2d1 Cav1 Ccrl1 Cd97 Cfl2 Cox6a1 Cryz Ctdsp1 Ctse Cyp27b1 Cyp2j9 Cysltr1 Cysltr2 D9Wsu20e Dach1 Decr1 Dlat Dnajd1 Dt…
72	V$OCT1_05: octamer-binding factor 1	80	80	1574	1017	13500	1.77	5.5	0.0	0.0	1600020H07Rik 2410011G03Rik AU041707 Adpn Aldh1a7 Anxa11 Asb13 Atp1a3 Atp1b2 Bmp10 C1r Calcrl Car13 Card10 Cd36 Cdh6 Creb3 Csf2rb1 Csf2rb2 Cxcl7 Cyfip2 D8Ertd594e Fa2h Figf Gck Gfi1b Greb1 Hcst Hmga1 Hs3st3b1 Il2rb Il4ra Kctd12 Lama4 Lgi1 Lpd Lpl Lum Matn4 Mid1 Mrpl16 Msra Mtap4 Ndufa5 Ndufa6 Ndufs4 Nfatc2ip Nts Pcdh8 Pfkfb1 Pftk1 Plau Pmaip1 Prlpm Ptges Ptpn4 Rel Repin1 Rgs14 Rras Serpina3c Sh3g…
73	V$GABP_B: GA binding protein	105	105	1549	1269	13248	1.76	5.42	0.0	0.0	0610039P13Rik 1110006I15Rik 1500040F11Rik 4933424N09Rik AF397014 Acas2 Ap1m1 Ap2a1 Aqp3 Arl3 Auh BC019806 BC022145 Bcat2 Btc Casp9 Cd209b Cog4 Cox5b Cox6a1 Cpt2 Crtac1 Cxcr6 Cysltr2 D9Wsu20e Dlk1 Dlst Dlx4 Dnajc2 Dnm1 Dpm1 Dtx2 Dusp10 Eif5 Ela1 Elk4 Epas1 Etfa Fcna Fmr1 Fv1 Fzd4 Gba2 Gfm1 Gkn1 Gprk6 Hmgcs1 Hod Hspa14 Id4 Idh3b Igfbp4 Irf4 Ivns1abp Jag2 Krt1-5 Letmd1 Map2k7 Mast2 Mdh2 Mmd Mogat2 M…
74	V$NFKB_Q6_01	1116	1116	538	9218	5299	1.66	5.3	7.22	4.53	0610007A15Rik 0610009E20Rik 0610039N19Rik 0610039P13Rik 0710001E13Rik 1110006I15Rik 1110030K22Rik 1500001H12Rik 1500040F11Rik 1600020H07Rik 1700007D05Rik 1700073K01Rik 1810008K03Rik 1810055D05Rik 2300004C15Rik 2310001N14Rik 2310043K02Rik 2310076O21Rik 2410011G03Rik 2610205H19Rik 2700083B06Rik 2810038K19Rik 2810052M02Rik 2810423O19Rik 2900027G03Rik 3300001H21Rik 4732429I09Rik 4921513E08Rik 4930422…
75	V$E2F_Q4_01	363	363	1291	2703	11814	1.54	5.19	7.25	4.53	0610007A15Rik 0710001E13Rik 1110038M16Rik 1110056N09Rik 1500001H12Rik 1500040F11Rik 1810055D05Rik 2300004C15Rik 2310043K02Rik 2810038K19Rik 5430431G03Rik AW550801 Abca1 Abca2 Acat1 Accn1 Aco2 Actc1 Adam12 Adcy3 Adrb2 Adssl1 Akt2 Alas1 Alox12e Als2cr19 Angptl2 Ankib1 Anxa11 Anxa5 Apbb1ip Aprt Aps Areg Arhgap20 Asb13 Atoh7 Atp1b4 Atp5c1 Atp5j2 Atp5k Atpaf2 B3galt3 B3gnt1 BC010787 BC024806 Bcar3 Bmp…
76	V$LDSPOLYA_B: Lentiviral Poly A downstream element	1276	1276	378	11686	2831	1.46	5.13	0.0	0.0	0610009E20Rik 0610039N19Rik 0710001E13Rik 1110006I15Rik 1110015E22Rik 1110020A09Rik 1110030K22Rik 1110038M16Rik 1500001H12Rik 1500040F11Rik 1600020H07Rik 1700007D05Rik 1700073K01Rik 1810008K03Rik 1810055D05Rik 2300004C15Rik 2310001N14Rik 2310016N21Rik 2410001H17Rik 2410011G03Rik 2700083B06Rik 2810038K19Rik 2900027G03Rik 3300001H21Rik 4732429I09Rik 4921513E08Rik 4930422J18Rik 4930488L10Rik 5031400…
77	V$IRF7_01: interferon regulatory factor 7	878	878	776	8278	6239	1.23	4.84	0.0	0.0	0610039N19Rik 1110020A09Rik 1110030K22Rik 1110038M16Rik 1700007D05Rik 1700073K01Rik 1810055D05Rik 2300004C15Rik 2310016N21Rik 2310076O21Rik 2410011G03Rik 2700083B06Rik 2810052M02Rik 2810423O19Rik 4921513E08Rik 4933430F08Rik 5830461H18Rik 8430411H09Rik 8430417G17Rik 9030611N15Rik A2bp1 AF119384 AF397014 AI325464 AI661017 AU041707 AV071179 Aatk Abca1 Abca7 Abca8a Abcb11 Abcb1b Abcb7 Abcg3 Abhd4 Aca…
78	V$E2F1_Q4: E2F-1	525	525	1129	4085	10432	1.13	4.73	6.67	4.1	0610007A15Rik 0710001E13Rik 1110056N09Rik 1500040F11Rik 1810044O22Rik 1810055D05Rik 2300004C15Rik 2310043K02Rik 2610205H19Rik 2700083B06Rik 2810038K19Rik 2810052M02Rik 4921513E08Rik 4930488L10Rik 5430431G03Rik 5830461H18Rik AF397014 AI325464 Abca2 Abca7 Abcb4 Acad10 Acas2 Acat1 Accn1 Aco2 Actc1 Acvrinp1 Acy3 Adam12 Adcy3 Admr Adrb2 Adssl1 Ahrr Alas1 Aldh6a1 Alox12e Als2cr19 Angptl2 Angptl6 Ankib1…
79	V$HEB_Q6	530	530	1124	4137	10380	0.96	4.57	6.49	3.99	0610039P13Rik 0710001E13Rik 1110015E22Rik 1110056N09Rik 1500001H12Rik 1810044O22Rik 2300004C15Rik 2310001N14Rik 2310032D16Rik 2310076O21Rik 2410011G03Rik 2810038K19Rik 4732429I09Rik 4921513E08Rik 4930488L10Rik 4933424N09Rik 4933430F08Rik 5031400M07Rik 8430417G17Rik AU041707 AW550801 Abca1 Abca2 Abca7 Abcc9 Abhd4 Acta1 Actg2 Acy3 Adam12 Adpn Adssl1 Aebp1 Ak1 Akr1b8 Akt2 Alk Allc Alox12e Alpk3 Als2…
80	V$XFD1_01: Xenopus fork head domain factor 1	231	231	1423	2448	12069	0.89	4.46	0.0	0.0	1110006I15Rik 1110038M16Rik 1600020H07Rik 2300004C15Rik 2310032D16Rik 2610205H19Rik 2700083B06Rik 4732429I09Rik 5031400M07Rik AI661017 AV071179 Aacs Abca2 Abca8a Adamdec1 Adfp Adh7 Adpn Adrb2 Aldh6a1 Alox12 Ankib1 Arfl4 Asah2 Atp5j2 Atp5k B230369L08Rik BC007180 BC025519 Bag1 Bcar3 Bcl2l10 Bdkrb1 Bloc1s1 Bmp10 Bmp6 Bok Cacna1d Cacna2d1 Casp9 Cd248 Cd36 Cd3e Cdh11 Cdw92 Chchd3 Chml Clec1b Cox5a Cpa…
81	V$TITF1_Q3: TTF-1, TITF1 (thyroid transcription factor 1)	586	586	1068	5682	8835	0.88	4.46	0.0	0.0	0610039N19Rik 1110030K22Rik 1600020H07Rik 1700007D05Rik 1700073K01Rik 1810055D05Rik 2300004C15Rik 2310032D16Rik 2310043K02Rik 3300001H21Rik 4921513E08Rik 4930488L10Rik 5430431G03Rik A330096I21Rik AF119384 AV071179 Aacs Abca8a Abcb1a Abcb1b Abcb4 Abcb7 Abcc9 Abcg3 Abcg4 Acadvl Actc1 Adamdec1 Adarb1 Adh1 Adh7 Adra1a Adssl1 Akap4 Akt2 Allc Als2cr19 Amy1 Ank1 Ankrd25 Aoah Aoc3 Aox1 Ap1m1 Apbb1ip Aqp4…
82	V$IK1_01: Ikaros 1	967	967	687	7948	6569	0.72	4.27	6.15	3.69	0610007A15Rik 0610039P13Rik 1110006I15Rik 1110020A09Rik 1110038M16Rik 1500001H12Rik 1500040F11Rik 1700007D05Rik 1810008K03Rik 1810044O22Rik 1810055D05Rik 2310043K02Rik 2310076O21Rik 2410011G03Rik 2700083B06Rik 2810052M02Rik 2810423O19Rik 2900027G03Rik 3300001H21Rik 4732429I09Rik 4930422J18Rik 4930488L10Rik 4933424N09Rik 5031400M07Rik 5430431G03Rik 8430411H09Rik 8430417G17Rik 9030611N15Rik A2bp1 A…
83	V$E2F_03	207	207	1447	1463	13054	0.67	4.21	6.53	3.99	0610007A15Rik 1110056N09Rik 1500001H12Rik 1810055D05Rik 2300004C15Rik 2810038K19Rik AW550801 Accn1 Aco2 Actc1 Adam12 Adcy3 Akt2 Als2cr19 Angptl2 Ankib1 Anxa11 Areg Arhgap20 Asb13 Atp1b4 Atp5c1 Atp5j2 Atp5k Atpaf2 B3galt3 B3gnt1 Bmp8a Cabc1 Cacna1g Capn2 Car13 Cd248 Chn1 Clec1b Cmya1 Cog4 Cox4i1 Cox5a Cox5b Cox8a Crat Creb3 Crim1 Cs Cspg3 Cth Cxcl12 Cyp2s1 D9Wsu20e Dbp Degs1 Degs2 Dlat Dlst Dmrt2 …
84	V$GATA_C: GATA binding site	729	729	925	6931	7586	0.58	4.09	0.0	0.0	1110030K22Rik 1110038M16Rik 1500040F11Rik 1700007D05Rik 1700073K01Rik 1810055D05Rik 2310001N14Rik 2310016N21Rik 2310076O21Rik 2700083B06Rik 2810038K19Rik 2900027G03Rik 4732429I09Rik 4921513E08Rik 4930488L10Rik 4933430F08Rik 5031400M07Rik 5430431G03Rik 5730427C23Rik 9030611N15Rik AI325464 AV071179 Aacs Abca7 Abca8a Abcb11 Abcb4 Abcb7 Abcc9 Abcg3 Abcg4 Acadvl Acas2 Acox3 Actc1 Actg2 Actn3 Adamdec1 …
85	V$E2A_Q2	1034	1034	620	8553	5964	0.55	4.03	5.99	3.56	0610007A15Rik 0610009E20Rik 0610039N19Rik 0610039P13Rik 0710001E13Rik 1110015E22Rik 1110020A09Rik 1110030K22Rik 1110056N09Rik 1500001H12Rik 1600020H07Rik 1700007D05Rik 1700073K01Rik 1810008K03Rik 2300004C15Rik 2310032D16Rik 2310043K02Rik 2310076O21Rik 2410011G03Rik 2610205H19Rik 2810038K19Rik 2810052M02Rik 2900027G03Rik 4921513E08Rik 4930488L10Rik 4933430F08Rik 5031400M07Rik 8430417G17Rik 9030611…
86	V$PAX3_B: Pax-3 binding sites	1054	1054	600	8733	5784	0.52	4.03	5.96	3.56	0610007A15Rik 1110006I15Rik 1110015E22Rik 1110030K22Rik 1110056N09Rik 1500040F11Rik 1600020H07Rik 1700007D05Rik 1700073K01Rik 1810008K03Rik 1810044O22Rik 1810055D05Rik 2300004C15Rik 2310001N14Rik 2310016N21Rik 2310032D16Rik 2310043K02Rik 2410001H17Rik 2410011G03Rik 2610205H19Rik 2700083B06Rik 2810038K19Rik 2810052M02Rik 2810423O19Rik 3300001H21Rik 4732429I09Rik 4930422J18Rik 4930488L10Rik 4933424…
87	V$GATA1_05: GATA-binding factor 1	229	229	1425	2411	12106	0.51	4.03	0.0	0.0	Abca8a Abcb11 Abcb7 Abhd4 Acat1 Aebp1 Amotl2 Angptl6 Ankrd1 Aox3 Apobec2 Asb12 Asb13 Atoh8 Atp1b4 Axin2 B3galt3 BC003479 BC007180 BC025446 BC025519 Bcap29 Bmp10 C1r Camk2g Card10 Cav1 Cbl Ccbp2 Ccnd2 Cd209b Cd38 Cdh11 Cdh23 Ces3 Chchd3 Chrna1 Clcn1 Clec3b Cox6a2 Cox6b2 Cox7a1 Cpne2 Csf2rb2 Csrp3 Cst3 Ctla2a Cugbp2 Cxcl12 Cxcl15 Cyp2c44 Cyp4b1 Cyp4f15 Dgat2 Dgke Dio2 Dmrt2 Dnase1l3 Dnm1 Dtx2 Dusp1…
88	V$GATA2_03: GATA-binding factor 2	448	448	1206	4416	10101	0.45	3.91	0.0	0.0	0610039N19Rik 1110020A09Rik 1110038M16Rik 1700007D05Rik 2310016N21Rik 2310032D16Rik 2900027G03Rik 4930422J18Rik 5430431G03Rik 9030611N15Rik AI661017 Abca8a Abcb7 Abcc9 Abcg4 Acadvl Actc1 Actg2 Adamdec1 Adh1 Adrb2 Aebp1 Akap4 Aldh4a1 Aldh9a1 Angptl6 Ank Ank1 Antxr1 Anxa11 Aoah Aox3 Arfl4 Art3 Asb12 Atp5c1 Auh Axin2 B230369L08Rik B2m B3galt3 BC003479 BC009118 BC013712 BC019977 BC025446 Bckdhb Bmp10…
89	V$HEN1_02: HEN1	34	34	1620	156	14361	0.43	3.91	7.07	4.44	2810423O19Rik Alox12e Dpysl3 Efnb2 Eif4ebp1 Eng Fbn1 Gdf10 Grik5 Hrc Idh3a Kcna5 Lrrfip1 Mst1r Nfil3 Numbl Pbef1 Pdlim2 Pip5k2a Prss11 Psca Ptgds Ptp4a3 Pttg1ip Rbpms2 Rnf11 Sox18 Tcea3 Tmod2 Tnfaip9 Tnni1 Twist2 Usp11 Wdr10
90	V$FXR_IR1_Q6	29	29	1625	125	14392	0.34	3.79	7.05	4.44	4933430F08Rik AI661017 BC009118 C1s Cacna1g Car4 Cnn1 Col6a1 Cox5b Fmod Gstm1 Hnf4a Ifi27 Ky Lrrk1 Ly6c Ly6f Pink1 Prkcc Ptk6 Ptprm Rgs10 Scara3 Sdhd St3gal3 Tacc2 Tnnt1 Vnn1 Zfhx1b
91	V$SMAD3_Q6	1006	1006	648	8332	6185	0.14	3.55	5.53	3.25	0610007A15Rik 0610009E20Rik 0610039N19Rik 0610039P13Rik 0710001E13Rik 1110015E22Rik 1110038M16Rik 1500001H12Rik 1500040F11Rik 1600020H07Rik 1700073K01Rik 1810008K03Rik 1810055D05Rik 2300004C15Rik 2310001N14Rik 2310032D16Rik 2310043K02Rik 2310076O21Rik 2700083B06Rik 2810038K19Rik 2810052M02Rik 2810423O19Rik 2900027G03Rik 4921513E08Rik 4930422J18Rik 4930488L10Rik 5031400M07Rik 5430431G03Rik 5730427…
92	V$EFC_Q6	867	867	787	8103	6414	0.02	0.0	0.0	0.0	0610007A15Rik 0610039N19Rik 0610039P13Rik 1110038M16Rik 1110056N09Rik 1600020H07Rik 1700007D05Rik 1700073K01Rik 1810044O22Rik 2310001N14Rik 2410001H17Rik 2810038K19Rik 2810423O19Rik 2900027G03Rik 3300001H21Rik 4921513E08Rik 4933424N09Rik 4933430F08Rik 5031400M07Rik 5830461H18Rik A2bp1 A330096I21Rik AI661017 AU041707 AV071179 AW550801 Abca7 Abcb11 Abcb1a Abcb7 Abcc9 Abcg3 Acad10 Acadvl Acas2 Accn1…
93	V$PITX2_Q2: pituitary homeobox factor 2	658	658	996	6261	8256	-0.04	0.0	0.0	0.0	0610039N19Rik 0610039P13Rik 1110020A09Rik 1110030K22Rik 1110038M16Rik 1500001H12Rik 1700073K01Rik 1810008K03Rik 2300004C15Rik 2310001N14Rik 2310016N21Rik 2310032D16Rik 2410001H17Rik 2410011G03Rik 2700083B06Rik 4930422J18Rik 4930488L10Rik 4933424N09Rik 5031400M07Rik 5430431G03Rik 5730427C23Rik 8430411H09Rik A2bp1 AI325464 AU041707 Aacs Aatk Abca2 Abca8a Abcb11 Abcb4 Abcb7 Abcg3 Abcg4 Acadm Acads A…
94	V$RREB1_01: Ras-responsive element binding protein 1	168	168	1486	1177	13340	-0.08	0.0	5.81	3.44	1700073K01Rik 2310016N21Rik 2810038K19Rik 4732429I09Rik Abca1 Accn1 Aco2 Acta1 Adcy3 Alox12 Ankrd25 Anxa5 Aps Aqp7 Arhgap24 Arid3a Arl3 Art1 Atoh7 Auh Axin2 B430218L07Rik BC014699 BC027309 BC028528 Birc3 Bsf3 Calca Camk2d Camkk1 Capn2 Car13 Casq2 Chchd6 Chrnb2 Cln2 Clstn3 Col12a1 Coro2b Cox5a Cox6a2 Cox7a1 Cpt1b Cpt2 Cryab Cspg3 Csrp3 Cxcl15 Cyb5 Cyp2j9 D8Ertd594e Dab1 Dgke Dio2 Dlx4 Dnase1l3 Dus…
95	V$MTATA_B: Muscle TATA box	742	742	912	6995	7522	-0.14	0.0	0.0	0.0	0710001E13Rik 1110006I15Rik 1110038M16Rik 1600020H07Rik 1810008K03Rik 1810055D05Rik 2300004C15Rik 2310016N21Rik 2310032D16Rik 2310043K02Rik 2410001H17Rik 2410011G03Rik 2900027G03Rik 3300001H21Rik 4732429I09Rik 4930422J18Rik 4933424N09Rik 4933430F08Rik 5430431G03Rik 9030611N15Rik A2bp1 AI325464 AU041707 Aacs Aatk Abca7 Abca8a Abcb11 Abcb4 Abcb7 Abcg3 Abhd4 Acadl Acadm Acads Acta1 Actc1 Actg2 Actn2…
96	V$MYCMAX_B: c-Myc:Max binding sites	681	681	973	5505	9012	-0.16	0.0	5.2	3.03	0610007A15Rik 1110006I15Rik 1110020A09Rik 1110030K22Rik 1110038M16Rik 1110056N09Rik 1500001H12Rik 1500040F11Rik 1810008K03Rik 1810044O22Rik 2310032D16Rik 2310076O21Rik 2610205H19Rik 2700083B06Rik 4732429I09Rik 4930422J18Rik 4930488L10Rik 4933430F08Rik 5031400M07Rik 5430431G03Rik 8430411H09Rik 8430417G17Rik 9030611N15Rik AV071179 AW550801 Aacs Abca1 Abca2 Acad10 Acads Acat1 Acox3 Actn2 Acvrinp1 Ad…
97	V$E47_01: E47	287	287	1367	2154	12363	-0.18	0.0	5.46	3.23	0610039N19Rik 0610039P13Rik 1600020H07Rik 2310016N21Rik 2310043K02Rik 2410011G03Rik 4921513E08Rik 4933430F08Rik 5031400M07Rik Abca2 Abca7 Acadvl Acat1 Acta1 Angptl2 Ankrd1 Ankrd5 Anxa11 Apbb1ip Aqp3 Aqp7 Arid3a Atf5 Atoh7 Atp1a3 Atp1b2 Atp5j2 Auh BC013712 BC014699 BC028663 Baz2a Bcap29 Bcar3 Bdkrb1 Bk Bnip3 Bphl Butr1 Cabc1 Camk2d Camk2g Car14 Card10 Cbfa2t3h Cbx7 Ccbp2 Ccrn4l Cd1d1 Cd3e Cd5 Cdh2…
98	V$E2F4DP2_01: E2F-4:DP-2 heterodimer	222	222	1432	1619	12898	-0.19	0.0	5.56	3.25	0610009E20Rik 1110006I15Rik 1110015E22Rik 1810055D05Rik 2300004C15Rik 2310076O21Rik 4930422J18Rik 4930488L10Rik 4933424N09Rik AW550801 Abca1 Acad10 Aco2 Adh1 Aebp1 Ak2 Aldh6a1 Als2cr19 Anxa11 Apba2bp Aprt Aps Asb13 Atf5 Atp5j2 Atp5k B230369L08Rik BC006909 BC010787 BC024806 Bnip3 Brp44l Calca Card10 Cbs Ccl24 Cd38 Cdh2 Cerk Chchd3 Cldn6 Cmkor1 Col18a1 Cox4i1 Cox5a Cox6c Cox8a Crtac1 Cspg4 Ctbs Cth…
99	V$ETS1_B: c-ETS-1 binding site	777	777	877	6343	8174	-0.2	0.0	5.13	3.02	0610007A15Rik 0610009E20Rik 0610039N19Rik 1110015E22Rik 1110056N09Rik 1700007D05Rik 1810008K03Rik 1810044O22Rik 1810055D05Rik 2310076O21Rik 2610205H19Rik 2810038K19Rik 2900027G03Rik 3300001H21Rik 4732429I09Rik 4930422J18Rik 4933430F08Rik 5031400M07Rik 5730427C23Rik 9030611N15Rik A330096I21Rik AF119384 AF397014 AI661017 Abca1 Abca2 Abca8a Abcb4 Abcg3 Acad10 Acads Acas2 Acox3 Acta1 Actn2 Acy3 Adcy2…
100	V$HNF6_Q6	137	137	1517	1507	13010	-0.25	0.0	0.0	0.0	2310032D16Rik 2810052M02Rik AV071179 Abca1 Abcb4 Acvrinp1 Akr1b8 Allc Ankrd25 Aoah Aqp4 Arhgap24 Avil B230369L08Rik B3galt1 BC009118 BC028663 Bcar3 Bckdhb Bmp10 Butr1 C1s Cacna2d1 Casq2 Ccl24 Cd36 Cd3e Cd97 Cdh11 Chn1 Csf2rb2 Csrp3 Ctbs Ctdsp1 Cyb5 Cyp2j9 Cyp2s1 Cyp4f15 D4st1 Dlat Dnahc11 Dpt Dpysl3 Dscr1l1 Esm1 F13a1 Fa2h Fgf7 Fh1 Figf Fkbp9 Foxd2 Fxyd4 Gdf11 Gfpt2 Gimap4 Gm323 Greb1 Gstm2 Hadhb…
101	V$CEBP_C: C/EBP binding site	351	351	1303	3492	11025	-0.26	0.0	0.0	0.0	0610039P13Rik 1110056N09Rik 1810008K03Rik 2410011G03Rik 2810052M02Rik 2900027G03Rik 4930488L10Rik AU041707 AV071179 AW550801 Abca8a Abcb7 Abcc9 Abhd4 Acads Acadvl Accn1 Acvrinp1 Ahrr Akr1c18 Akt2 Als2cr19 Alx4 Ankrd1 Anxa5 Aoc3 Aox1 Ap1m1 Ap2a1 Apba2bp Arfl4 Arhgap24 Arhgef10 Arid3a Arl4 Asah2 Asb11 Aspa Atp5c1 B230369L08Rik B2m BC003479 BC010787 BC025446 Bcat2 Bckdhb Birc3 Blcap Btc Cap2 Capn8 C…
102	V$PAX9_B: zebrafish Pax-9 binding sites	416	416	1238	3244	11273	-0.32	0.0	5.16	3.02	0610039P13Rik 1700007D05Rik 1810008K03Rik 2310043K02Rik 2700083B06Rik 2810038K19Rik 2810423O19Rik 2900027G03Rik 4933424N09Rik 5830461H18Rik AU041707 Aatk Abca7 Abcb1b Acad10 Acadm Acads Acas2 Aco2 Actn3 Adam12 Adh7 Admr Adpn Alas1 Allc Ankib1 Ankrd1 Aox3 Apbb1ip Aprt Aps Aqp1 Aqp3 Arhgap20 Arhgef10 Art1 Atp1b4 Atpaf2 Auh BC007180 BC025446 Bag1 Bcap29 Bcat2 Bdkrb1 Birc3 Bloc1s1 Bmp6 Bsf3 Butr1 C1s…
103	V$E2F_Q6_01	226	226	1428	1669	12848	-0.58	0.0	5.12	3.02	0610007A15Rik 0710001E13Rik 1110056N09Rik 1500001H12Rik 1500040F11Rik 1810055D05Rik 2300004C15Rik 2810038K19Rik AW550801 Acat1 Aco2 Actc1 Adcy3 Adssl1 Akt2 Alox12e Als2cr19 Angptl2 Ankib1 Anxa11 Anxa5 Arhgap20 Asb13 Atf5 Atoh7 Atp5j2 Atpaf2 B3galt3 Brp44l Cabc1 Cacna1g Car13 Ccnd2 Cd248 Cdkn2c Clybl Cmya1 Cog4 Cox4i1 Cox5a Cox5b Cox8a Crat Creb3 Cs Cspg3 Cth Cxcl12 Cxcl14 Cyp2s1 Degs2 Dhrs7 Dlat …
104	V$NFKAPPAB50_01: NF-kappaB (p50)	93	93	1561	603	13914	-0.63	0.0	5.48	3.23	0610039N19Rik 1600020H07Rik 2310076O21Rik Acas2 Actn3 Adcy3 Aldoa Alox12 Als2cr19 Ank1 Auh Birc3 Btbd4 Cacna1g Car13 Car14 Ccbp2 Cdh23 Clcn1 Col12a1 Cox4i1 Cpne2 Cspg3 Defb1 E130016I23Rik Ecm1 Egr4 Esam1 Fcamr Fgf18 Foxj1 Ghr Gpr146 Grasp Gsc Gsn Has3 Hoxc8 Il2rb Itga7 Kcnmb4 Ky Lace1 Lrp1 Mark1 Meig1 Mest Mfng Mpdz Mpp2 Myom1 Nfkbia Niban Nin Notch2 Nptx1 Nudt9 Ocsp Pace4 Pdcd1lg2 Pip5k2a Pmaip1…
105	V$NKX25_01: homeo domain factor Nkx-2.5/Csx, tinman homolog	770	770	884	7200	7317	-0.68	0.0	0.01	0.0	0610009E20Rik 0610039P13Rik 1110006I15Rik 1110015E22Rik 1110038M16Rik 1500040F11Rik 1810044O22Rik 1810055D05Rik 2300004C15Rik 2310032D16Rik 2410011G03Rik 2810423O19Rik 4930488L10Rik 4933424N09Rik 5430431G03Rik 8430417G17Rik A330096I21Rik AF119384 AI325464 Abca2 Abca7 Abcb1a Abcb4 Abcb7 Abcc9 Abcg3 Abhd4 Acas2 Accn1 Acox3 Actn3 Acvrinp1 Acy3 Adamdec1 Adfp Adh1 Adh7 Admr Adpn Adra1a Adrb2 Ak2 Akr1c…
106	V$VMAF_01: v-Maf	1082	1082	572	9068	5449	-0.69	0.0	4.63	2.59	0610007A15Rik 0610039N19Rik 0710001E13Rik 1110015E22Rik 1110030K22Rik 1110056N09Rik 1500001H12Rik 1500040F11Rik 1700007D05Rik 1810044O22Rik 2310016N21Rik 2310043K02Rik 2410001H17Rik 2610205H19Rik 2700083B06Rik 2810038K19Rik 2810052M02Rik 2810423O19Rik 2900027G03Rik 4732429I09Rik 4921513E08Rik 4930422J18Rik 4933430F08Rik 5031400M07Rik 5730427C23Rik 5830461H18Rik 8430411H09Rik 8430417G17Rik 9030611…
107	V$MYOGNF1_01: myogenin / nuclear factor 1 or related factors	391	391	1263	3058	11459	-0.74	0.0	4.72	2.66	0610007A15Rik 0610009E20Rik 1600020H07Rik 1700007D05Rik 1810008K03Rik 2300004C15Rik 2310016N21Rik 3300001H21Rik 4933430F08Rik Aatk Abcg4 Acadvl Acas2 Acat1 Acox3 Actn2 Actn3 Acy3 Adam12 Adssl1 Ahrr Ak1 Akap4 Alas1 Aldh6a1 Aldh9a1 Alox12e Aprt Arfl4 Arid3a Atp1b2 Atp5k Auh B3galt1 BC013529 BC019977 BC024806 BC027309 BC027342 Bag1 Baz2a Bcap29 Bckdhb Bdkrb1 Bmp6 Bmp8a Brp44l Bsf3 Btc C330023F11Rik …
108	V$ELK1_02: Elk-1	1310	1310	344	11120	3397	-0.75	0.0	4.72	2.66	0610007A15Rik 0610009E20Rik 0610039N19Rik 0610039P13Rik 0710001E13Rik 1110006I15Rik 1110015E22Rik 1110020A09Rik 1110030K22Rik 1110038M16Rik 1110056N09Rik 1500001H12Rik 1500040F11Rik 1600020H07Rik 1700007D05Rik 1700073K01Rik 1810008K03Rik 1810044O22Rik 1810055D05Rik 2300004C15Rik 2310001N14Rik 2310032D16Rik 2310043K02Rik 2310076O21Rik 2410011G03Rik 2610205H19Rik 2700083B06Rik 2810038K19Rik 2810052…
109	V$AIRE_01	282	282	1372	2830	11687	-0.79	0.0	0.01	0.0	0610039N19Rik 0710001E13Rik 1700007D05Rik 1810055D05Rik 2310016N21Rik 2310076O21Rik 2410001H17Rik 2700083B06Rik 3300001H21Rik 4732429I09Rik 4930488L10Rik 4933430F08Rik A330096I21Rik AI325464 AU041707 Abcb4 Abcc9 Acadm Acadvl Acy3 Adam12 Adfp Adra1a Adrb2 Ak2 Alas1 Ank1 Antxr1 Anxa11 Anxa5 Aox1 Arhgap24 Art1 Art3 Aspa Atp1b2 Axin2 BC002236 BC013712 BC022145 BC025446 Bcar3 Bckdhb Bk Bphl Btc C1qr1 …
110	V$STAT_01: signal transducers and activators of transcription	277	277	1377	2780	11737	-0.84	0.0	0.01	0.0	0610007A15Rik 1500040F11Rik 2310032D16Rik 2410011G03Rik 5031400M07Rik AF397014 AU041707 Abca1 Abcb11 Abcb1b Acad10 Acvrinp1 Adcy2 Adcy3 Adfp Adrb2 Akt2 Aldh9a1 Alox12 Ankrd25 Apba2bp Aqp4 Arhgap20 Arhgef10 Asah2 Asb11 Atf5 Atoh7 Atp1b4 Auh B3galt3 BC004044 BC019806 BC019977 BC024806 Baz2a Bcap29 Brp44l C1r Cacna1s Cacna2d1 Car3 Cbl Ccbl2 Ccl11 Ccl24 Ccnd2 Cd248 Cd302 Cd34 Cd3e Cd3g Chrnb2 Cish Ck…
111	V$TAXCREB_01: Tax/CREB complex	61	61	1593	366	14151	-0.87	0.0	5.4	3.2	1810055D05Rik 5031400M07Rik Acad10 Acadm Acta1 Adarb1 Adra1a Ak2 Aldh6a1 Atoh7 Atoh8 Atp1a3 BC027342 Camk2d Crat Creld1 Ctdsp1 Dgat1 Dlk1 Dpm1 Dusp1 Echs1 Edg2 Eif4ebp1 Epas1 Eps8 Gli2 Hoxd8 Jag2 Kif3c Lnx2 Mpdz Notch2 Osbpl9 Pbef1 Pcca Pdgfa Pdk4 Phkg1 Pim1 Pim3 Pla2g2d Plcl2 Plek Ppp2r2d Ptprs Pttg1ip Rad9b Sc5d Sdhb Sema7a Slc25a25 Slc5a6 Sost Tal2 Tbxa2r Tmem43 Tox Trpc1 Tuba8 Ywhag
112	V$COMP1_01: COMP1	984	984	670	9048	5469	-0.94	0.0	0.01	0.0	0610009E20Rik 0610039N19Rik 0610039P13Rik 0710001E13Rik 1110015E22Rik 1110020A09Rik 1110030K22Rik 1110056N09Rik 1500001H12Rik 1600020H07Rik 1700007D05Rik 1700073K01Rik 1810008K03Rik 1810044O22Rik 1810055D05Rik 2310016N21Rik 2310032D16Rik 2310076O21Rik 2410001H17Rik 2610205H19Rik 2700083B06Rik 2810038K19Rik 2810052M02Rik 2900027G03Rik 4930422J18Rik 5031400M07Rik 5730427C23Rik 5830461H18Rik 9030611…
113	V$NKX61_01: NKX6-1	76	76	1578	890	13627	-0.95	0.0	0.0	0.0	1810044O22Rik 2310016N21Rik 5730427C23Rik Aldh4a1 Apobec2 Arg2 Art3 Atp1b4 B3galt1 Birc3 Cacna1d Car13 Chml Ckm Cntf Cpa3 Cpne2 Ctdsp1 Cyp2j6 Dbp Ddef1 Defb11 Degs2 Dtx1 Dtx2 Eda Eomes Esrrb Fgf7 Fh1 Fhl1 Gdf9 Glud1 Gpld1 Gypc Hlx1 Hmgcs1 Id1 Idh3a Il1rl1 Indo Itih2 Kcnj8 Kera Kifap3 Klk24 Klra7 Lhx8 Lrpap1 MGC41689 March5 Marco Mras Mrps14 Ndufa9 Ndufc1 Ndufs3 Nrgn Pde1a Pgam2 Pink1 Ptges Ptpn4 …
114	V$CDPCR3HD_01: cut-like homeodomain protein	486	486	1168	4657	9860	-1.0	0.0	0.01	0.0	0710001E13Rik 1110038M16Rik 1600020H07Rik 1700007D05Rik 1810055D05Rik 2300004C15Rik 2310043K02Rik 2410001H17Rik 9030611N15Rik A2bp1 AI325464 AU041707 Abca7 Abcb1b Abcb7 Abcc9 Acadl Acadm Acadvl Acox3 Acta1 Actc1 Actg2 Actn2 Acvrinp1 Acy3 Adam12 Adcy2 Adcy3 Adfp Adh1 Akr1b8 Alas1 Aldh9a1 Aldoa Alk Allc Alox12 Alpk3 Als2cr19 Ank Ankib1 Aox1 Aox3 Ap1m1 Apba2bp Apbb1ip Apobec2 Aqp1 Aqp3 Arhgap17 Arl3…
115	V$AREB6_01: AREB6 (Atp1a1 regulatory element binding factor 6)	321	321	1333	3170	11347	-1.02	0.0	0.01	0.0	0610039P13Rik 1110030K22Rik 1600020H07Rik 1700007D05Rik 1810008K03Rik 1810055D05Rik 2310016N21Rik 2310043K02Rik AF397014 AW550801 Abcb1a Abcb1b Abcb7 Acadl Acadm Acta1 Actg2 Adcy2 Adfp Adh1 Admr Ak1 Ak2 Akap4 Allc Ankrd25 Anxa11 Aprt Aqp3 Arhgap20 Arl3 Arl4 Aspa Avil BC009118 BC014699 BC022145 BC025519 BC028663 Birc3 Bk Bmp8a Btbd4 C1s C8a Cabc1 Calca Calml4 Camk2d Camkk1 Capn2 Casq2 Cbfa2t3h Ccl…
116	V$CDPCR3_01: cut-like homeodomain protein	26	26	1628	379	14138	-1.09	0.0	0.0	0.0	2810423O19Rik Adfp Cdo1 Cidea Cyp4b1 D6Ertd253e Elys Epha8 Fmo1 Gpt1 Jam3 Lhx6 Nkd1 Nr2f2 P2ry2 Pcmt1 Pitx2 S3-12 Sh3tc1 Sox7 Sult1c2 Tex13 Tgfbi Tgoln1 Wbscr14 Zfp179
117	V$DR4_Q2: direct repeat 4	1455	1455	199	12470	2047	-1.1	0.0	4.54	2.52	0610007A15Rik 0610009E20Rik 0610039N19Rik 0610039P13Rik 0710001E13Rik 1110006I15Rik 1110015E22Rik 1110020A09Rik 1110030K22Rik 1110038M16Rik 1110056N09Rik 1500001H12Rik 1500040F11Rik 1600020H07Rik 1700007D05Rik 1700073K01Rik 1810008K03Rik 1810044O22Rik 1810055D05Rik 2300004C15Rik 2310001N14Rik 2310016N21Rik 2310032D16Rik 2310043K02Rik 2310076O21Rik 2610205H19Rik 2810038K19Rik 2810052M02Rik 2900027…
118	V$ELF1_Q6	740	740	914	6899	7618	-1.12	0.0	0.01	0.0	0610009E20Rik 0610039N19Rik 1110030K22Rik 1700007D05Rik 1700073K01Rik 2310032D16Rik 2610205H19Rik 2810423O19Rik 3300001H21Rik 4732429I09Rik 4933424N09Rik 9030611N15Rik AF397014 AV071179 AW550801 Abca1 Abca7 Abca8a Abcb7 Abcg3 Abcg4 Acadl Acas2 Actn2 Actn3 Acvrinp1 Adamdec1 Admr Adpn Adra1a Adrb2 Ak2 Akr1b8 Akr1c18 Akt2 Alas1 Aldh1a1 Aldh1a7 Aldh4a1 Aldh6a1 Alk Allc Amotl2 Amy1 Angptl2 Ankrd1 Ankr…
119	V$AHR_01: aryl hydrocarbon / dioxin receptor	11	11	1643	32	14485	-1.24	0.0	5.73	3.39	Camk2d Cox7a2 Fst Lztfl1 Olfml2b Pde1b Pip5k2a Pmm1 Prkg2 Sdha St3gal2
120	V$EVI1_05: ectopic viral integration site 1 encoded factor	82	82	1572	934	13583	-1.33	0.0	0.01	0.0	1110020A09Rik 2310076O21Rik 2900027G03Rik 5430431G03Rik Abcb7 Acadvl Alas1 Atp5c1 B230369L08Rik Cacna2d1 Calcrl Cav1 Cbs Ccl24 Cd151 Cd36 Clcn1 Clec4g Cxcl15 Cyp2e1 Dtnbp1 Edg2 Eef1a2 Eif4e3 Emcn Enpep Entpd5 Extl3 Gabrg3 Gadd45g Gimap1 Gng2 Gstz1 Has3 Heph Hlx1 Hoxa9 Hspb3 Il12rb2 Il1rl1 Il7 Klhl7 Lims2 Lipe Lpd Mapk12 Mcts1 Mfng Mid1ip1 Mipol1 Mrpl35 Mrps14 Mrps31 Myct1 Myom1 Ndufb10 Nkx3-1 Opr…
121	V$GATA2_02: GATA-binding factor 2	526	526	1128	4981	9536	-1.39	0.0	0.02	0.0	0610039N19Rik 1110038M16Rik 1500040F11Rik 1810055D05Rik 2310016N21Rik 2810038K19Rik 2900027G03Rik 4732429I09Rik 4933430F08Rik 5430431G03Rik 9030611N15Rik AI325464 AI661017 Abca8a Abcb11 Abcb4 Abcb7 Abcg4 Acadvl Actc1 Actg2 Adamdec1 Adrb2 Aldh1a1 Aldh4a1 Angptl6 Ank Antxr1 Anxa5 Aoah Aox3 Apobec2 Aqp3 Aqp4 Aqp7 Art3 Asb12 Atoh8 Atp5c1 Atp5k Auh Avil Axin2 B230369L08Rik B3galt3 BC009118 BC013712 BC…
122	V$ER_Q6: estrogen receptor	908	908	746	7590	6927	-1.4	0.0	3.76	1.83	0610007A15Rik 0610009E20Rik 0610039N19Rik 0610039P13Rik 1110006I15Rik 1110020A09Rik 1110038M16Rik 1500040F11Rik 1700007D05Rik 1700073K01Rik 1810044O22Rik 1810055D05Rik 2300004C15Rik 2310032D16Rik 2410011G03Rik 2610205H19Rik 2700083B06Rik 2810038K19Rik 2810052M02Rik 2900027G03Rik 4732429I09Rik 4930422J18Rik 4933430F08Rik 5031400M07Rik 8430411H09Rik 8430417G17Rik 9030611N15Rik AI325464 AI661017 AU0…
123	V$OLF1_01: olfactory neuron-specific factor	187	187	1467	1387	13130	-1.4	0.0	4.27	2.28	0610039P13Rik 1110038M16Rik 1700007D05Rik 2610205H19Rik 2810052M02Rik 2810423O19Rik 4732429I09Rik 8430411H09Rik 8430417G17Rik AF397014 AV071179 Aatk Acy3 Adam12 Adcy3 Aldh6a1 Anxa5 Atf5 Atp5k BC004044 BC009118 BC019806 Bcar3 Bdkrb1 Bmp8a Cacna1g Cacna1s Camk2g Car11 Car14 Car4 Casq1 Cd7 Cdkn2c Chrnb2 Cidea Cidec Ckb Cmya1 Col6a1 Cox6a2 Crtac1 Crtap Ctbs Cuedc2 Cyb5 Cyp39a1 Cyp7b1 D9Wsu20e Dapk2 D…
124	V$CAAT_01: cellular and viral CCAAT box	958	958	696	8780	5737	-1.43	0.0	0.02	0.0	0610009E20Rik 1110030K22Rik 1110038M16Rik 1110056N09Rik 1500001H12Rik 1500040F11Rik 1700007D05Rik 1810008K03Rik 1810044O22Rik 1810055D05Rik 2300004C15Rik 2310001N14Rik 2310016N21Rik 2310032D16Rik 2310043K02Rik 2310076O21Rik 2410011G03Rik 2610205H19Rik 2700083B06Rik 2810038K19Rik 2900027G03Rik 3300001H21Rik 4732429I09Rik 4921513E08Rik 4933424N09Rik 5031400M07Rik 5430431G03Rik 5730427C23Rik 5830461…
125	V$ELK1_01: Elk-1	395	395	1259	3804	10713	-1.47	0.0	0.02	0.0	0610039N19Rik 1110015E22Rik 1110030K22Rik 2300004C15Rik 2610205H19Rik 2700083B06Rik 2810038K19Rik 4921513E08Rik 4933424N09Rik 5031400M07Rik 5430431G03Rik 5730427C23Rik A330096I21Rik AI325464 AI661017 Aacs Abca1 Abca2 Abcb1b Abhd4 Aco2 Adfp Adra1a Ak2 Akr1b8 Aldh6a1 Aldh9a1 Allc Amotl2 Ankib1 Ankrd1 Aoah Aox1 Ap1m1 Apbb1ip Apobec2 Aqp1 Aqp3 Aqp4 Aqp7 Areg Arhgap20 Atoh8 Atp5k BC003479 BC014699 BC0…
126	V$FOXO4_01: fork head box O4	1105	1105	549	10051	4466	-1.47	0.0	0.02	0.0	0610007A15Rik 0610039N19Rik 0610039P13Rik 0710001E13Rik 1110006I15Rik 1110020A09Rik 1110030K22Rik 1110038M16Rik 1110056N09Rik 1500040F11Rik 1700007D05Rik 1700073K01Rik 1810044O22Rik 1810055D05Rik 2300004C15Rik 2310001N14Rik 2310016N21Rik 2310043K02Rik 2310076O21Rik 2410001H17Rik 2410011G03Rik 2610205H19Rik 2700083B06Rik 2810038K19Rik 2810052M02Rik 2900027G03Rik 3300001H21Rik 4930488L10Rik 4933424…
127	V$PAX6_01: Pax-6	738	738	916	6844	7673	-1.53	0.0	0.02	0.0	0610009E20Rik 0710001E13Rik 1110006I15Rik 1110015E22Rik 1110020A09Rik 1110038M16Rik 1110056N09Rik 1500001H12Rik 1600020H07Rik 1700007D05Rik 1700073K01Rik 1810044O22Rik 1810055D05Rik 2300004C15Rik 2310043K02Rik 2700083B06Rik 2810038K19Rik 2810052M02Rik 3300001H21Rik 5031400M07Rik 5730427C23Rik 9030611N15Rik A2bp1 AF397014 AU041707 AV071179 Aacs Abca8a Abcb1b Abcc9 Abcg3 Abhd4 Acads Acadvl Accn1 Ac…
128	V$E2F1DP1RB_01: Rb:E2F-1:DP-1 trimeric complex	113	113	1541	794	13723	-1.67	0.0	4.22	2.24	1500001H12Rik 2300004C15Rik AW550801 Aco2 Akt2 Als2cr19 Anxa11 Areg Asb13 Atp5j2 Atpaf2 BC010787 Cabc1 Chn1 Clec1b Col18a1 Cox5a Cox5b Cox8a Cryz Cth Cxcl12 Cyp2s1 Degs1 Degs2 Dlst Dmrt2 Dnajc2 E130016I23Rik Egfl6 Egfl9 Eomes Faf1 Fh1 Fli1 Fmr1 Foxd2 Foxp1 Galm Gata6 Gfi1b Glcci1 Glis1 Gnb4 Gstm1 Hic1 Hspa14 Igfbp4 Il12rb2 Kcna1 Kcna7 Kcnmb4 Klf7 Laptm4b Lims2 Lpl Lrp1 Lrrfip1 Lyl1 Mapre2 Mfhas1 …
129	V$NFKAPPAB_01: NF-kappaB	262	262	1392	2030	12487	-1.7	0.0	3.77	1.83	0610039N19Rik 0610039P13Rik 1110038M16Rik 1500001H12Rik 1600020H07Rik 2300004C15Rik 2310076O21Rik 4930422J18Rik 4933424N09Rik 8430417G17Rik AV071179 Acadl Acas2 Aco2 Acox3 Actc1 Actg2 Actn3 Adcy3 Adra1a Adrb2 Ahrr Akt2 Alas1 Aldh6a1 Alox12e Ankrd25 Aoc3 Apbb1ip Arg2 Arhgef10 Asb11 Atf5 Atoh7 Atpaf2 B2m B430218L07Rik BC002236 BC006909 Bag1 Bdkrb1 Birc3 Bok Btbd4 C1s Cacna1g Car13 Car14 Ccbp2 Ccl11…
130	V$SRF_Q5_01	514	514	1140	4184	10333	-1.71	0.0	3.5	1.58	0610007A15Rik 0610009E20Rik 1500001H12Rik 2310001N14Rik 2310043K02Rik 2410001H17Rik 2810038K19Rik 2810423O19Rik 2900027G03Rik 4930488L10Rik 5430431G03Rik 9030611N15Rik A2bp1 AF119384 Aatk Abca1 Abca7 Abcb1a Abcc9 Abcg4 Acads Acta1 Actc1 Actg2 Actn2 Actn3 Adcy2 Adra1a Aebp1 Ak1 Alas1 Aldh4a1 Aldh6a1 Alox12 Alox12e Amy1 Angptl2 Ankrd1 Anxa5 Aoc3 Aox3 Apbb1ip Aqp1 Aqp7 Areg Arfl4 Arl4 Art1 Asb12 Asb…
131	V$MYCMAX_02: c-Myc:Max heterodimer	537	537	1117	5040	9477	-1.82	0.0	0.03	0.0	1110006I15Rik 1110030K22Rik 1110056N09Rik 1500001H12Rik 1500040F11Rik 1810008K03Rik 1810044O22Rik 2700083B06Rik 2810052M02Rik 4732429I09Rik 4933430F08Rik 5031400M07Rik 5430431G03Rik 5730427C23Rik 8430411H09Rik 8430417G17Rik 9030611N15Rik AV071179 AW550801 Aacs Abca1 Abca2 Abcb1a Abcb1b Abcg4 Abhd4 Acads Acat1 Adamdec1 Adfp Adh1 Adh7 Admr Ahrr Aldh6a1 Aldoa Alox12 Angptl2 Ankrd25 Aoah Aoc3 Ap1m1 A…
132	V$LEF1TCF1_Q4	778	778	876	7167	7350	-1.82	0.0	0.03	0.0	0610009E20Rik 0710001E13Rik 1110015E22Rik 1110020A09Rik 1110030K22Rik 1500001H12Rik 1700007D05Rik 1700073K01Rik 1810055D05Rik 2310032D16Rik 2310043K02Rik 2410011G03Rik 2700083B06Rik 2810038K19Rik 2810052M02Rik 4930422J18Rik 8430411H09Rik 8430417G17Rik A2bp1 AF119384 AI661017 AU041707 AW550801 Aacs Abcb1a Abcb1b Abcb4 Abcb7 Abcc9 Abcg4 Abhd4 Aco2 Acox3 Acta1 Actc1 Actn3 Acvrinp1 Acy3 Adamdec1 Adcy…
133	V$HNF4_DR1_Q3	1350	1350	304	11566	2951	-1.89	0.0	3.44	1.55	0610007A15Rik 0610009E20Rik 0610039P13Rik 0710001E13Rik 1110015E22Rik 1110020A09Rik 1110030K22Rik 1110038M16Rik 1110056N09Rik 1500001H12Rik 1500040F11Rik 1600020H07Rik 1700007D05Rik 1700073K01Rik 1810008K03Rik 1810044O22Rik 1810055D05Rik 2300004C15Rik 2310001N14Rik 2310016N21Rik 2310032D16Rik 2310043K02Rik 2310076O21Rik 2410001H17Rik 2410011G03Rik 2700083B06Rik 2810038K19Rik 2810052M02Rik 2810423…
134	V$SREBP_Q3	566	566	1088	4652	9865	-1.9	0.0	3.24	1.4	0610007A15Rik 0610039P13Rik 1110006I15Rik 1110015E22Rik 1110020A09Rik 1110038M16Rik 1110056N09Rik 1500040F11Rik 1810008K03Rik 2310001N14Rik 2310076O21Rik 2610205H19Rik 2810038K19Rik 3300001H21Rik 4732429I09Rik 4930488L10Rik 4933430F08Rik 5430431G03Rik 5730427C23Rik A2bp1 A330096I21Rik AI325464 Abca7 Abca8a Abcb1b Abcc9 Abcg3 Acads Acadvl Acas2 Accn1 Acox3 Actn2 Actn3 Acvrinp1 Adarb1 Adcy2 Adh7 Ad…
135	V$DEC_Q1	1133	1133	521	10254	4263	-1.9	0.0	0.03	0.0	0610039P13Rik 1110006I15Rik 1110015E22Rik 1110020A09Rik 1500001H12Rik 1500040F11Rik 1600020H07Rik 1700007D05Rik 1810008K03Rik 1810044O22Rik 1810055D05Rik 2300004C15Rik 2310032D16Rik 2310043K02Rik 2310076O21Rik 2700083B06Rik 2810038K19Rik 2810052M02Rik 3300001H21Rik 4732429I09Rik 4921513E08Rik 4930422J18Rik 4930488L10Rik 4933424N09Rik 4933430F08Rik 5430431G03Rik 5730427C23Rik 5830461H18Rik 8430411…
136	V$PPARG_03: PPAR (peroxisome proliferator-activated receptor gamma)	679	679	975	5638	8879	-1.93	0.0	3.15	1.36	0610009E20Rik 0610039N19Rik 1110015E22Rik 1110038M16Rik 1110056N09Rik 1600020H07Rik 1700007D05Rik 1810055D05Rik 2310001N14Rik 2310016N21Rik 2310076O21Rik 2810052M02Rik 2900027G03Rik 4732429I09Rik 4921513E08Rik 4933424N09Rik 5430431G03Rik 8430417G17Rik AI325464 AI661017 AU041707 AW550801 Aatk Abca1 Abca2 Abcc9 Acads Acas2 Acat1 Accn1 Aco2 Acta1 Actc1 Adarb1 Adcy3 Adh1 Adssl1 Aebp1 Ak2 Akap4 Aldh1a…
137	V$RFX1_02: X-box binding protein RFX1	595	595	1059	4909	9608	-1.95	0.0	3.16	1.36	0610007A15Rik 0610009E20Rik 0610039N19Rik 0610039P13Rik 1110015E22Rik 1110030K22Rik 1600020H07Rik 1810008K03Rik 1810044O22Rik 2310001N14Rik 2310076O21Rik 2410001H17Rik 2610205H19Rik 2700083B06Rik 3300001H21Rik 4732429I09Rik 4933424N09Rik 4933430F08Rik 5430431G03Rik 5730427C23Rik 9030611N15Rik AF119384 AF397014 AI325464 AI661017 Abca1 Abca7 Abcb1b Abcb4 Abcb7 Abcg4 Acadm Acas2 Accn1 Aco2 Acox3 Act…
138	V$IRF_Q6_01	737	737	917	6792	7725	-1.96	0.0	0.04	0.0	0610039P13Rik 1110020A09Rik 1110030K22Rik 1700007D05Rik 1700073K01Rik 1810044O22Rik 1810055D05Rik 2310001N14Rik 2310016N21Rik 2410001H17Rik 2410011G03Rik 2700083B06Rik 3300001H21Rik 4933430F08Rik 5730427C23Rik 8430411H09Rik 8430417G17Rik 9030611N15Rik A2bp1 A330096I21Rik AF119384 AI325464 AU041707 AV071179 AW550801 Aacs Aatk Abca7 Abca8a Abcb11 Abcb1a Abhd4 Acad10 Acadl Acads Acat1 Actn2 Actn3 Ac…
139	V$WHN_B: winged-helix factor nude	429	429	1225	3487	11030	-2.11	0.0	3.08	1.35	1110030K22Rik 1110056N09Rik 1500040F11Rik 1700073K01Rik 1810008K03Rik 1810044O22Rik 2410011G03Rik 3300001H21Rik 4930422J18Rik 4930488L10Rik 5430431G03Rik A2bp1 AW550801 Abca2 Abcb11 Abcb1a Abcb1b Abhd4 Acad10 Acas2 Acat1 Aco2 Adh1 Ak1 Akt2 Alas1 Aldh9a1 Alk Alox12 Ankib1 Anxa11 Anxa5 Ap2a1 Arg2 Arhgap17 Arhgap20 Arl4 Atoh7 Atp1b4 Atp5j2 Auh Axin2 B3galt3 B3gnt1 B430218L07Rik BC004044 BC006909 BC0…
140	V$NKX22_01: NK2 class homeobox factor 2	191	191	1463	1909	12608	-2.14	0.0	0.03	0.0	1700073K01Rik 2700083B06Rik 5430431G03Rik A2bp1 AW550801 Abcb11 Adamdec1 Akap4 Allc Alox12e Amy1 Angptl2 Anxa11 Aox1 Aqp3 Aqp4 Arhgap17 Asah2 Atoh7 Atp5j2 Atp5k BC002236 BC007180 BC013529 BC014699 BC023105 Bckdhb C1r Cacna2d1 Capn8 Cbx7 Cd209b Cd3e Cd97 Cdo1 Chrna7 Chst1 Cldn6 Coro2b Cox7a1 Cox8a Creb3 Cryab Cspg4 Ctla2a Ctsw Cuedc2 Cxcl14 Cxcr6 Cyp2a12 Cyp2b10 Cyp2j6 Dct Dnahc11 Dnajd1 Dock5 Dpf…
141	V$PBX1_02: homeo domain factor Pbx-1	15	15	1639	235	14282	-2.21	0.0	0.01	0.0	2310043K02Rik Asah2 Dscr1l1 Enpep Fkbp9 Gimap4 Hoxa2 Hspb3 Mcts1 Mds1 Myf6 Nnmt Pla2g2d Rab6ip1 Zfhx1a
142	V$CACCCBINDINGFACTOR_Q6	153	153	1501	1147	13370	-2.23	0.0	3.41	1.54	1110006I15Rik 1500040F11Rik 2610205H19Rik 4930422J18Rik AI325464 Aatk Abcg3 Acads Acas2 Actn2 Aldh6a1 Alx4 Atp1a3 Atp1b4 Atp5c1 B3galt3 BC010787 Birc3 Bloc1s1 Brp44l Bsf3 C1r Camk2b Car11 Car14 Cd151 Cdo1 Cfl2 Chrm4 Cpeb2 Creb3 Crtap Cspg3 Ctsb Cyb5 Cyp4b1 Ddef1 Dnase1l3 Dp1l1 Dpysl3 E2f6 Esam1 Fbn1 Flt3l Foxd2 Foxp2 Frzb Fxyd1 Glul Gng3 Gpr35 Gpr43 Grik5 Gstk1 Gstm2 Hdgfrp2 Hibadh Hnf4a Hoxb5 Id…
143	V$RFX1_01: X-box binding protein RFX1	755	755	899	6338	8179	-2.25	0.0	2.74	1.08	0610007A15Rik 0610039P13Rik 0710001E13Rik 1110015E22Rik 1110038M16Rik 1110056N09Rik 1500040F11Rik 1700007D05Rik 2300004C15Rik 2310016N21Rik 2310032D16Rik 2310076O21Rik 2410001H17Rik 2410011G03Rik 2610205H19Rik 2810423O19Rik 3300001H21Rik 4921513E08Rik 4933424N09Rik 4933430F08Rik 5730427C23Rik 5830461H18Rik 8430417G17Rik AI325464 Aacs Abca1 Abca2 Abca7 Abcb1a Abcg3 Acadl Acas2 Accn1 Aco2 Actg2 Acv…
144	V$EVI1_02: ectopic viral integration site 1 encoded factor	27	27	1627	360	14157	-2.25	0.0	0.01	0.0	2900027G03Rik Abcb7 Atp5c1 Bcl2l10 Ccl24 Cysltr1 Dtnbp1 Edg2 Eef1a2 Emcn Entpd5 Gstz1 Lipe Mcts1 Mrps14 Myom1 Nkx3-1 Pilrb Slc23a1 Slc28a2 Snrk Sos2 Tgfbr2 Tpm2 Txn2 Vcam1 Wbscr14
145	V$TAL1BETAITF2_01: Tal-1beta:ITF-2 heterodimer	94	94	1560	1007	13510	-2.26	0.0	0.02	0.0	5730427C23Rik 9030611N15Rik AV071179 Actn3 Allc Alox12 Ankrd1 Aoc3 Arfl4 Arg2 B3galt1 Bckdhb Bdkrb1 Butr1 Casp9 Ccrn4l Cd34 Cidec Col15a1 Cox6a2 Cox8a Ctbs Dao1 Derl1 Dlx4 Edn3 Ela1 Fap Fign Fndc1 Foxd1 Gck Gfm1 Ggtla1 Glycam1 Greb1 Gsn Gstm2 Gstz1 Hs3st3b1 Il1r1 Irx4 Itgal Itih2 Kcnmb1 Kera Klra7 Lgi1 Lims2 Loxl1 Loxl4 Lrrk1 Lyl1 March5 Mlycd Mrpl16 Mrps36 Msra Myl1 Nap1l5 Ndufa5 Ntf3 Odz3 Optc …
146	V$OSF2_Q6	1132	1132	522	9663	4854	-2.33	0.0	2.73	1.08	0610007A15Rik 0610039N19Rik 0610039P13Rik 0710001E13Rik 1110006I15Rik 1110020A09Rik 1110030K22Rik 1500040F11Rik 1600020H07Rik 1700007D05Rik 1810008K03Rik 1810044O22Rik 1810055D05Rik 2300004C15Rik 2310001N14Rik 2310016N21Rik 2310032D16Rik 2310043K02Rik 2310076O21Rik 2410001H17Rik 2700083B06Rik 2810038K19Rik 2810052M02Rik 2810423O19Rik 3300001H21Rik 4732429I09Rik 4930488L10Rik 4933424N09Rik 4933430…
147	V$SRF_Q4	152	152	1502	1144	13373	-2.33	0.0	3.3	1.44	0610007A15Rik 1500001H12Rik 2310001N14Rik 2810038K19Rik 2900027G03Rik Aatk Abcc9 Abcg4 Acta1 Actc1 Actg2 Actn3 Ak1 Amy1 Angptl2 Aqp7 Arfl4 Arl4 Asb13 Asb5 Aspa B3galt1 BC054059 Bloc1s1 Brp44l Car4 Cbl Ccbl2 Ccbp2 Cd248 Cish Ckm Cnn1 Col6a1 Cs Csf2rb1 Cuedc2 Cxcl4 Cxcl7 Cyfip2 Cyp2s1 Decr1 Dpm1 Drap1 Dtx2 Egr4 Ehd2 Eif4ebp1 Ela1 Elovl3 Eno3 Epb4.1l1 Esm1 Fcamr Fhl2 Fosl1 Gabarapl1 Gas7 Gprk6 Gpx7 …
148	V$OCT1_B: Octamer binding factor 1	82	82	1572	891	13626	-2.33	0.0	0.02	0.0	2410011G03Rik AU041707 Acadl Adarb1 Adpn Aldh1a7 Alk Anxa11 Asb13 Atp1b2 Bmp10 C1r Car13 Cd36 Cdh6 Chd8 Chml Creb3 Csf2rb1 Csf2rb2 Cyp2b10 Cyp2j6 Cyp2j9 D8Ertd594e Dci Derl1 Fa2h Fcna Figf Gabrg3 Gfi1b Gpx6 Greb1 Hmga1 Hs3st3b1 Idua Il1r2 Il4ra Irs3 Itgb7 Kctd12 Kif5c Krt1-5 Lama4 Lpd Lpl Lum Meig1 Mid1 Msra Ndufs4 Nfia Pcdh8 Pdha1 Pfkfb1 Pim1 Pmaip1 Prlpm Ptges Rasl12 Rel Repin1 Rras Rxrip110 Se…
149	V$SREBP1_01: sterol regulatory element-binding protein 1	48	48	1606	566	13951	-2.34	0.0	0.02	0.0	1500040F11Rik 1810008K03Rik 5430431G03Rik Abcg4 Adfp Adh1 Aldh6a1 Bloc1s1 Camk2d Ckmt2 Ctsb Cyp2j6 Dao1 Dpp7 E2f6 Ehd2 Evc Fabp3 Faf1 Fmr1 Foxp1 Gpd2 Gstm2 Hlx1 Hoxb5 Hoxd4 Khk Lmcd1 Lrrk2 Lztfl1 Mapk10 Mcpt6 Mrpl1 Ndufa9 Nudt9 Padi1 Parp3 Pgrmc2 Pln Pmpcb Ppm1a Ppp1r3c Sytl2 Tmem15 Tnfaip3 Ybx2 Zfhx1a Zfpm2
150	V$MMEF2_Q6: myocyte enhancer factor	515	515	1139	4786	9731	-2.37	0.0	0.06	0.0	0610039N19Rik 1110006I15Rik 1500040F11Rik 2310001N14Rik 2310043K02Rik 2410001H17Rik 2410011G03Rik 3300001H21Rik 4933424N09Rik 8430411H09Rik 9030611N15Rik A2bp1 A330096I21Rik AF119384 AI325464 AV071179 Abcb11 Abcb4 Abcc9 Abhd4 Acadvl Acta1 Actn2 Adarb1 Adh7 Adra1a Akap4 Aldh1a7 Alox12 Alpk3 Amy1 Ankib1 Ankrd1 Antxr1 Aoah Aox1 Ap2a1 Aqp3 Aqp4 Arfl4 Arg2 Arl3 Art3 Asb11 Asb12 Aspa Atoh7 Atp1b4 Atp5j…
151	V$TAL1_Q6	719	719	935	6038	8479	-2.37	0.0	2.59	1.0	0610007A15Rik 0610039N19Rik 0610039P13Rik 0710001E13Rik 1110020A09Rik 1110030K22Rik 1110056N09Rik 1500001H12Rik 1700007D05Rik 1810008K03Rik 1810044O22Rik 1810055D05Rik 2310001N14Rik 2310032D16Rik 2310043K02Rik 2310076O21Rik 2810038K19Rik 2900027G03Rik 3300001H21Rik 4732429I09Rik 4921513E08Rik 4933424N09Rik 5031400M07Rik 8430417G17Rik A330096I21Rik AI661017 Aacs Abca2 Abcb1b Abcc9 Abcg3 Abhd4 Acad…
152	V$GFI1_01: growth factor independence 1	456	456	1198	4262	10255	-2.37	0.0	0.06	0.0	0610009E20Rik 0710001E13Rik 1110030K22Rik 1110038M16Rik 1600020H07Rik 1700007D05Rik 2300004C15Rik 2310032D16Rik 2410011G03Rik 2900027G03Rik 3300001H21Rik 4930422J18Rik 4930488L10Rik 4933430F08Rik 8430411H09Rik 9030611N15Rik A2bp1 AV071179 Abca1 Abcb1b Acads Actg2 Acvrinp1 Adh1 Akap4 Akt2 Aldh1a1 Aldh9a1 Angptl6 Ank1 Ankrd25 Ankrd5 Aoc3 Aox1 Apobec2 Aqp1 Arid3a Art3 Asah2 Asb11 Asb12 Atp5j2 Avil A…
153	V$NFY_Q6: nuclear factor Y (Y-box binding factor)	556	556	1098	5142	9375	-2.42	0.0	0.07	0.0	0610009E20Rik 1110030K22Rik 1700007D05Rik 1810008K03Rik 1810044O22Rik 2300004C15Rik 2310016N21Rik 2310032D16Rik 2310043K02Rik 2310076O21Rik 2610205H19Rik 2700083B06Rik 2810038K19Rik 3300001H21Rik 4921513E08Rik 5830461H18Rik 8430417G17Rik AF397014 AI661017 AU041707 Abca7 Abca8a Abcb1a Abcb1b Abcb4 Abcc9 Acadl Acat1 Aco2 Actn3 Acvrinp1 Adam12 Adamdec1 Adpn Adra1a Ahrr Ak2 Akap4 Aldh1a7 Aldh4a1 Aldh…
154	V$ARNT_01: AhR nuclear translocator homodimers	150	150	1504	1136	13381	-2.48	0.0	3.12	1.36	1110030K22Rik 1110056N09Rik 1500040F11Rik 2700083B06Rik 5031400M07Rik Abca1 Abca2 Abcb1b Abcg4 Adfp Aldh6a1 Aldoa Angptl2 Ap1m1 Aprt Arhgef10 Art3 Atpaf2 B3gnt1 BC002236 BC004044 BC019806 Bloc1s1 Bmp6 C8a Calcrl Cdh5 Cdw92 Cfl2 Chrna1 Cpeb2 Cpt1b Crat Cryz Cspg3 Cyp2d13 D4st1 D7Ertd458e Dao1 Ddef1 Defb1 Dlx4 Dnajc2 Dock2 E2f6 Efnb1 Egfl9 Epha8 Epn2 Epor Evc F7 Faf1 Fbln1 Fcgrt Fgf21 Fkbp1a Fkbp9 …
155	V$YY1_02: Yin and Yang 1	153	153	1501	1538	12979	-2.5	0.0	0.04	0.0	0610009E20Rik 0710001E13Rik 2300004C15Rik 2810423O19Rik 3300001H21Rik 4921513E08Rik AW550801 Abcb7 Acadm Acadvl Adfp Alx4 Antxr1 Anxa5 Ap2a1 Atpaf2 Auh BC007180 BC010787 Bcap29 Camk2b Camkk1 Car14 Cav1 Cd302 Cd3e Celsr1 Chchd6 Chd8 Chst1 Ckb Cog4 Coro2b Cox6a2 Cox8a Crat Ctsw Cxcr6 Cyb5 Cyp2b10 Cyp2j9 Dci Defcr3 Dnahc11 Dnajb4 Dtna E2f6 Ebf2 Eif5 Ela1 Elys Entpd5 Epn2 F7 Fasn Flt3l Fmo3 Foxd2 Gfi…
156	V$LMO2COM_02: complex of Lmo2 bound to Tal-1, E2A proteins, and GATA-1, half-site 2	849	849	805	7709	6808	-2.5	0.0	0.09	0.0	0610039P13Rik 1110015E22Rik 1110030K22Rik 1500040F11Rik 1810044O22Rik 1810055D05Rik 2300004C15Rik 2310016N21Rik 2310032D16Rik 2310043K02Rik 2310076O21Rik 2410001H17Rik 2700083B06Rik 2900027G03Rik 4732429I09Rik 4933424N09Rik 4933430F08Rik 5430431G03Rik 5730427C23Rik 8430411H09Rik 9030611N15Rik AF119384 AI325464 AI661017 Aacs Aatk Abca1 Abca2 Abca7 Abca8a Abcb11 Abcb1b Abcb7 Abcc9 Abcg3 Abcg4 Abhd4…
157	V$E2F1DP2_01: E2F-1:DP-2 heterodimer	130	130	1524	971	13546	-2.52	0.0	3.15	1.36	0610009E20Rik 1810055D05Rik 2310076O21Rik 4930422J18Rik 4930488L10Rik AW550801 Abca1 Acad10 Aco2 Adh1 Aebp1 Ak2 Aldh6a1 Als2cr19 Anxa11 Aps Asb13 Atf5 Atp5j2 B230369L08Rik BC010787 BC024806 Brp44l Card10 Cbs Cd38 Cdh2 Cmkor1 Cox5a Cox8a Cth Cxcl13 Cyp4b1 Cyp7b1 Dlst Dnahc11 Dusp1 Egfl9 Eps8 Evc Faf1 Fasn Figf Fli1 Fmr1 Foxd1 Foxp1 Gata2 Gata6 Gfi1b Gpr35 Gpr83 Gprc5b Gstz1 Gucy1b3 Hmga1 Hs3st3b1 …
158	V$ZTA_Q2	498	498	1156	4615	9902	-2.54	0.0	0.08	0.0	0610009E20Rik 0610039N19Rik 0710001E13Rik 1110006I15Rik 1110015E22Rik 1110056N09Rik 1700007D05Rik 1700073K01Rik 1810008K03Rik 2310043K02Rik 2810052M02Rik 2810423O19Rik 2900027G03Rik 3300001H21Rik 4930422J18Rik 5031400M07Rik 8430411H09Rik 8430417G17Rik 9030611N15Rik AU041707 AV071179 Aatk Abca7 Abca8a Abcb1a Abcb1b Abcc9 Abcg4 Acads Acadvl Acat1 Accn1 Acox3 Acvrinp1 Adarb1 Adcy2 Adh7 Ak1 Ak2 Akr1b…
159	V$AHRARNT_01: aryl hydrocarbon receptor:Arnt heterodimers	121	121	1533	901	13616	-2.62	0.0	3.07	1.35	1110038M16Rik 2310043K02Rik Acad10 Acat1 Adcy2 Ahrr Aldh1a1 Aprt Arhgap24 Asah2 Atp1b4 Atp2a2 Atp5k B3gnt1 BC010787 Bphl Camk2d Car11 Cbl Cdo1 Clca3 Clybl Cox6a1 Cox6b2 Csf2rb1 Cspg3 Cyfip2 Cyp1b1 Cyp2c44 Cyp2j9 D9Wsu20e Dab1 Dhrs3 Dhrs8 Dlk1 Dll4 Dlx4 Dmrt2 Dok2 Dpep1 Eif4ebp1 Ets1 F13a1 Fa2h Fap Foxp2 Fzd1 Gadd45g Glud1 Gpd2 Gstm2 Hic1 Hivep2 Hlx1 Hmga1 Il1r1 Jag2 Khk Kif5c Lias Lrig1 Map2k4 Ma…
160	V$CREB_Q2_01	530	530	1124	4424	10093	-2.65	0.0	2.3	0.85	1110015E22Rik 1600020H07Rik 1700073K01Rik 1810008K03Rik 2310001N14Rik 2310016N21Rik 2310032D16Rik 2410001H17Rik 2410011G03Rik 2610205H19Rik 2810038K19Rik 2810052M02Rik 2810423O19Rik 2900027G03Rik 3300001H21Rik 5031400M07Rik 5830461H18Rik 8430411H09Rik AU041707 AV071179 AW550801 Aatk Abhd4 Acad10 Accn1 Aco2 Acox3 Actg2 Actn3 Adcy3 Adfp Adpn Adra1a Adrb2 Adssl1 Aebp1 Akt2 Aldh6a1 Alk Als2cr19 Angpt…
161	V$CMYB_01: c-Myb	361	361	1293	2956	11561	-2.67	0.0	2.44	0.92	0610007A15Rik 1110038M16Rik 1110056N09Rik 1500001H12Rik 1500040F11Rik 2300004C15Rik 2310076O21Rik 2410001H17Rik 2610205H19Rik 2900027G03Rik 3300001H21Rik 4930422J18Rik 4930488L10Rik 4933424N09Rik 5830461H18Rik 9030611N15Rik AF119384 AF397014 AU041707 Aatk Acadl Acta1 Actg2 Actn3 Acy3 Admr Ak2 Aldh6a1 Ank1 Anxa11 Ap1m1 Ap2a1 Apba2bp Aqp3 Aqp7 Arhgap20 Arhgap24 Arid3a Asah2 Asb13 Atf5 Atoh8 Atp1b2 …
162	V$STAF_02: Se-Cys tRNA gene transcription activating factor	302	302	1352	2451	12066	-2.72	0.0	2.46	0.93	1500001H12Rik 2300004C15Rik 4921513E08Rik 4933430F08Rik AF119384 AV071179 AW550801 Aatk Abca7 Abca8a Abcb1a Abcb4 Abcg3 Acadvl Accn1 Actn3 Adh1 Adh7 Adpn Ak1 Aldh6a1 Aldh9a1 Alk Alox12 Anxa11 Apba2bp Aqp1 Arhgap17 Arid3a Arl3 Aspa Atf5 Atp1b2 Atp5j2 Axin2 B230369L08Rik B3galt3 BC009118 BC013712 BC014699 BC025446 BC028528 Baz2a Birc3 Bk Bloc1s1 Bmp10 Bphl Btbd4 C1qr1 C8a Cabc1 Camk2b Camk2d Camk2g…
163	V$HFH4_01	70	70	1584	490	14027	-2.81	0.0	3.12	1.36	1810044O22Rik 2700083B06Rik Acadl Acadm Actc1 Admr Adrb2 Akr1b8 Akr1c18 Ankib1 Ankrd25 Aox1 Atoh8 BC025519 Butr1 C330023F11Rik Cd97 Chchd3 Cmkor1 Col5a1 Cyp2e1 Elk4 Enpp2 Entpd5 Fez2 Gabarapl1 Gimap4 Gpld1 Has2 Hnmt Hsd17b4 Ifi27 Il17rc Irak1bp1 Isg20 Kcna7 Klf4 Kpna4 Lgi1 Lhx8 Ly6a Meig1 Mipol1 Mrpl30 Nfe2 Np15 Nr1h3 Ogn Osr2 P2rx5 Pcdhb8 Phactr2 Pltp Pon1 Ptpru Rbm28 Rem1 Rsnl2 Rtn2 Rxra Sfrp1 …
164	V$ATF4_Q2: activating transcription factor 4	380	380	1274	3537	10980	-2.81	0.0	0.11	0.0	0610007A15Rik 1110015E22Rik 1500001H12Rik 1700073K01Rik 1810008K03Rik 1810055D05Rik 2310001N14Rik 2310032D16Rik 2610205H19Rik 2810052M02Rik 2810423O19Rik 2900027G03Rik 4921513E08Rik 4930488L10Rik 5730427C23Rik 5830461H18Rik AV071179 Aatk Abcb1a Abcb7 Acad10 Acas2 Aco2 Acox3 Acvrinp1 Adcy3 Adfp Adpn Alas1 Aldh6a1 Allc Als2cr19 Amotl2 Ank Anxa11 Areg Arfl4 Arg2 Arhgap17 Arhgap24 Arid3a Arl3 Arl4 Ar…
165	V$E47_02: E47	257	257	1397	2078	12439	-2.87	0.0	2.34	0.85	1110056N09Rik 1500040F11Rik 2310043K02Rik 2610205H19Rik 3300001H21Rik 4921513E08Rik 9030611N15Rik A330096I21Rik Abca2 Accn1 Actn2 Acvrinp1 Admr Adssl1 Aldh4a1 Allc Alox12e Als2cr19 Ankrd25 Apbb1ip Aqp7 Areg Arid3a Arl4 Asb13 Atoh7 B3gnt1 BC004044 BC013712 BC027309 BC028663 BC054059 Baz2a Bcap29 Birc3 Btbd4 Butr1 C8a Cabc1 Cacna1f Capn8 Car3 Cbx7 Cd151 Cd1d1 Cdh6 Cfl2 Chchd3 Ckm Clcn1 Cldn6 Clstn3…
166	V$AREB6_02: AREB6 (Atp1a1 regulatory element binding factor 6)	616	616	1038	5605	8912	-2.88	0.0	0.14	0.0	0610009E20Rik 0710001E13Rik 1110015E22Rik 1110030K22Rik 1110056N09Rik 1500001H12Rik 1500040F11Rik 1600020H07Rik 1810008K03Rik 2310032D16Rik 2310043K02Rik 2410011G03Rik 2700083B06Rik 3300001H21Rik 4732429I09Rik 4921513E08Rik 4930422J18Rik 4930488L10Rik 5430431G03Rik 5730427C23Rik 8430411H09Rik 8430417G17Rik 9030611N15Rik A2bp1 A330096I21Rik AI325464 AW550801 Abca8a Abcg3 Abcg4 Abhd4 Acad10 Acads A…
167	V$ATF_01: activating transcription factor	152	152	1502	1500	13017	-2.88	0.0	0.07	0.0	1810008K03Rik 2310032D16Rik 2810052M02Rik 5830461H18Rik AU041707 AW550801 Abhd4 Acad10 Actg2 Actn3 Adpn Adrb2 Aldh6a1 Aox3 Areg Arfl4 Arg2 Asb11 BC002236 BC003479 BC009118 BC013529 BC019806 BC024806 Camk2d Cd3e Cldn6 Clp1 Clstn2 Clstn3 Ctla2a D6Ertd253e Dgat1 Dgat2 Dnahc11 Dnajb4 Dnase1l3 Dock2 Dpm1 Dusp1 Egr4 Esam1 Evc Fabp3 Fahd1 Fcgrt Fdft1 Fh1 Fkbp10 Fkbp7 Flt1 Foxd1 Foxp2 Fst Galm Galnt6 Gem…
168	V$ZID_01: zinc finger with interaction domain	262	262	1392	2124	12393	-2.9	0.0	2.29	0.85	0610039N19Rik 1500001H12Rik 2310032D16Rik 2310043K02Rik 2310076O21Rik 2810038K19Rik 4933430F08Rik 5730427C23Rik Abca7 Abcb7 Abcg3 Accn1 Actn3 Acvrinp1 Adcy2 Adcy3 Adh1 Adpn Ak2 Alas1 Aldh4a1 Alpk3 Alx4 Angptl6 Ank Ankib1 Aprt Areg Atp5c1 Atp5j2 Atpaf2 B3gnt1 BC013712 BC019977 BC025446 BC027309 BC028528 Btc Cacna1g Cacna1s Calca Car4 Casp9 Cbfa2t3h Cbl Cbx7 Ccrn4l Cd7 Cdr2 Chn1 Ckb Clca3 Clp1 Clyb…
169	V$BACH2_01: BTB and CNC homolog 2	1108	1108	546	9911	4606	-2.94	0.0	0.15	0.0	0610007A15Rik 0610039N19Rik 0710001E13Rik 1110006I15Rik 1110015E22Rik 1110020A09Rik 1110030K22Rik 1110056N09Rik 1500040F11Rik 1700007D05Rik 1700073K01Rik 1810008K03Rik 1810055D05Rik 2300004C15Rik 2310001N14Rik 2310016N21Rik 2310032D16Rik 2310043K02Rik 2310076O21Rik 2410001H17Rik 2410011G03Rik 2610205H19Rik 2810038K19Rik 2810052M02Rik 2810423O19Rik 2900027G03Rik 3300001H21Rik 4921513E08Rik 4930422…
170	V$CREB_Q4_01	500	500	1154	4212	10305	-2.99	0.0	1.84	0.55	1110015E22Rik 1600020H07Rik 1700073K01Rik 1810008K03Rik 2310001N14Rik 2310016N21Rik 2310032D16Rik 2410001H17Rik 2410011G03Rik 2810038K19Rik 2810052M02Rik 2810423O19Rik 2900027G03Rik 4732429I09Rik 5031400M07Rik 5830461H18Rik 8430411H09Rik AU041707 AW550801 Aatk Abhd4 Acad10 Aco2 Acox3 Actg2 Actn3 Adcy3 Adfp Adpn Adra1a Adrb2 Adssl1 Aebp1 Akt2 Aldh6a1 Alk Angptl2 Ank1 Anxa11 Aox3 Apobec2 Aprt Aqp1 …
171	V$CHOP_01: heterodimers of CHOP and C/EBPalpha	455	455	1199	4173	10344	-2.99	0.0	0.15	0.0	0710001E13Rik 1110030K22Rik 1700073K01Rik 1810044O22Rik 2310016N21Rik 2310032D16Rik 2310043K02Rik 2310076O21Rik 2410011G03Rik 2610205H19Rik 2810052M02Rik 2900027G03Rik 4933424N09Rik AI325464 AI661017 AV071179 AW550801 Aacs Abca7 Abcb11 Abcb1a Abcg3 Acads Acas2 Adam12 Adarb1 Adcy2 Adfp Adh7 Akr1c18 Alas1 Aldh9a1 Ankrd1 Anxa11 Aoah Aox1 Ap2a1 Arg2 Arl3 Asah2 Atp1a3 Atp1b4 Atp5j2 Atp5k B230369L08Rik…
172	V$AMEF2_Q6: myocyte enhancer factor	156	156	1498	1526	12991	-3.02	0.0	0.08	0.0	1110006I15Rik 2310043K02Rik 2410011G03Rik 4933430F08Rik 8430411H09Rik A2bp1 AI325464 Abcb11 Abcb4 Acta1 Ak1 Aldh1a7 Ankib1 Aqp4 Asb12 Atoh7 B2m BC007180 BC028528 BC028663 BC054059 Bcap29 Bcar3 Bdkrb1 Birc3 Brp44l Cacna2d1 Calcrl Casq1 Cbl Cd1d1 Cdh11 Cdw92 Cidec Ckb Ckm Ckmt2 Clcn1 Clec1b Cmya1 Cnn1 Cox6a2 Cpt1b Csf2rb2 Ctsw Cxcl13 Cxcl15 Cysltr1 Dock5 Dpysl3 Dtna Dtnbp1 Dusp13 E430036I04Rik Ebf2…
173	V$PEBP_Q6	444	444	1210	3731	10786	-3.05	0.0	1.81	0.52	0610007A15Rik 0610039N19Rik 0710001E13Rik 1500040F11Rik 1600020H07Rik 1700007D05Rik 1810044O22Rik 2300004C15Rik 2310001N14Rik 2310016N21Rik 2310032D16Rik 2410001H17Rik 2810038K19Rik 2810052M02Rik 4732429I09Rik 4933424N09Rik 5730427C23Rik 8430417G17Rik 9030611N15Rik AF119384 Abca1 Abcb1b Abcg3 Acta1 Actn3 Acy3 Adarb1 Adcy2 Adfp Adh7 Ak1 Akap4 Akt2 Aldh1a7 Alox12 Alpk3 Als2cr19 Alx4 Amotl2 Ankrd1 A…
174	V$ATATA_B: Avian C-type TATA box	111	111	1543	1117	13400	-3.06	0.0	0.07	0.0	1810044O22Rik Abcb7 Acadm Adarb1 Adpn Amy1 Aspa BC007180 Bckdhb Bdkrb1 Bphl Cacna2d1 Calcrl Cap2 Car14 Chn1 Cidec Col4a3 Col5a2 Cox7a2 Cpa3 Cyp2b10 Dgke Dlat Egr4 Elk1 Eomes Fa2h Faf1 Fcamr Fdft1 Fmo2 Gas7 Gbp2 Gdf9 Gfpt2 Ghitm Gja4 Glycam1 Gpr146 Heph Hibadh Hivep2 Hspb3 Idh3b Igj Igsf6 Il4ra Il7 Immp2l Jam3 Kazald1 Kcmf1 Kctd12 Klf2 Klra7 Kpna4 Lrrk2 Ly6i Lynx1 Madcam1 Marco Marveld1 Mfng Mmp10…
175	V$OCT_C: Octamer binding site	96	96	1558	981	13536	-3.06	0.0	0.06	0.0	2410011G03Rik AU041707 Adpn Aldh1a7 Alk Ankrd1 Anxa11 Asb13 Atp1b2 BC013529 Bmp10 C1r Calcrl Car13 Card10 Cdh6 Creb3 Csf2rb1 Csf2rb2 Cxcl7 Cyfip2 Cyp2b10 Cyp2j6 Cyp2j9 D8Ertd594e Derl1 Ebf1 Efnb1 Extl3 Fa2h Figf Gabrg3 Gadd45g Gck Gfi1b Glud1 Greb1 Hcst Hmga1 Hs3st3b1 Il4ra Irs3 Kctd12 Kera Klra7 Krt1-5 Lgi1 Lpd Lpl Lum Madcam1 Matn4 Meig1 Mocs2 Mrpl16 Msra Mtap4 Ndufa5 Ndufs4 Nfia Pcdh8 Pfkfb1 P…
176	V$GR_01: high affinity binding site for glucocorticoid receptor	110	110	1544	1108	13409	-3.06	0.0	0.07	0.0	1110056N09Rik 1700007D05Rik 8430417G17Rik 9030611N15Rik Abcg3 Adh7 Akr1c18 Alox12 Ankrd1 Ankrd5 Apba2bp Arhgap24 Arid3a B3galt3 BC013712 BC019977 Bcar3 Bok Cabc1 Cap2 Capn8 Car14 Casp9 Ccl24 Ces3 Cidec Clybl Cntf Cpa3 Cxcr6 Cyc1 Cyfip2 Cyp2j9 Cyp4b1 Dbh Defcr3 Derl1 Dhrs8 Dlat Dok2 Dscr1l1 Dusp13 Efnb2 Eif4ebp1 Fmr1 Foxj1 Frzb Galm Gckr Gem Ghr Gja5 Gkn1 Gpx7 Gsn Hdc Hoxc8 Hsd17b4 Il17d Immt Irs3…
177	V$TANTIGEN_B: Major T-antigen binding sites	168	168	1486	1628	12889	-3.08	0.0	0.09	0.0	0610039N19Rik 1110020A09Rik 1700073K01Rik 1810008K03Rik 2300004C15Rik 2700083B06Rik 5730427C23Rik AI325464 AU041707 Aacs Abcb4 Acadvl Alox12e Ankrd5 Aoc3 Apba2bp Aqp3 Arfl4 Atp5c1 B230369L08Rik BC003479 BC009118 BC010787 BC013529 BC013712 BC025519 Bcat2 Bckdhb Butr1 C330023F11Rik Cap2 Ccrn4l Cd151 Cd97 Cdh5 Chd8 Chn1 Chrm4 Cidec Cldn6 Cox8a Crtap Ctse Cyc1 Cyp27b1 Cyp2a12 D5Ertd33e D7Ertd458e Dao…
178	V$RSRFC4_Q2	48	48	1606	322	14195	-3.09	0.0	2.99	1.28	2310043K02Rik 5430431G03Rik AV071179 Abcc9 Amy1 Ank Aqp1 Arl3 Asb12 BC003479 BC028663 Baz2a Bok Brp44l Camkk1 Cidea Ckb Ckmt2 Clcn1 Cog4 Cox6a2 Cpt1b Dnajc2 E430036I04Rik Ghr Hod Hsd17b4 Hspb3 Kcne4 Klf7 Ky Lmod2 Meox2 Mlf1 Mrpl1 Notch2 Nrd1 Pappa Peg12 Pltp Porcn Ptp4a3 Ptpro St6galnac5 Stk17b Tfb2m Thra Timm13a
179	V$CETS1P54_01: c-Ets-1(p54)	1092	1092	562	9424	5093	-3.09	0.0	1.64	0.42	0610007A15Rik 0610009E20Rik 0610039N19Rik 0610039P13Rik 1110006I15Rik 1110015E22Rik 1110030K22Rik 1110038M16Rik 1110056N09Rik 1500001H12Rik 1500040F11Rik 1600020H07Rik 1700007D05Rik 1810044O22Rik 1810055D05Rik 2300004C15Rik 2310001N14Rik 2310043K02Rik 2610205H19Rik 2700083B06Rik 2810038K19Rik 2810052M02Rik 2810423O19Rik 2900027G03Rik 3300001H21Rik 4732429I09Rik 4921513E08Rik 4930422J18Rik 4933424…
180	V$MEF2_02: myogenic MADS factor MEF-2	134	134	1520	1040	13477	-3.1	0.0	2.4	0.89	2310043K02Rik 2410011G03Rik 5430431G03Rik 5730427C23Rik A330096I21Rik AF397014 AV071179 Abcc9 Acta1 Acy3 Alpk3 Ank Apobec2 Aqp1 Arl3 Asb12 Asb5 BC027309 BC028528 BC028663 Bcat2 Bok Brp44l C1qr1 Cacna1f Capn8 Casq1 Casq2 Cd97 Cdr2 Chn1 Chrna7 Cidea Cidec Ckb Ckm Ckmt2 Clcn1 Cog4 Col5a2 Cox6a2 Cpt1b Csrp3 Cyb5 Cyp2j6 Cysltr1 Dbh Dkk4 Dnajc2 E430036I04Rik Ecm1 Egfl9 Eno3 Epb4.1l2 Epor Extl3 Ezh1 Fab…
181	V$E2_Q6: papilloma virus regulator E2	164	164	1490	1297	13220	-3.1	0.0	2.28	0.85	1810055D05Rik 2610205H19Rik 5830461H18Rik Abca1 Abcg3 Aco2 Acox3 Adssl1 Aebp1 Alox12 Apobec2 Aqp3 Arg2 Arhgef10 Art3 Asah2 Asb5 B3galt3 B3gnt1 Bcat2 Bckdhb Bsf3 Capn8 Ccbp2 Cdh2 Cdh23 Cdkn2b Celsr1 Clybl Cog4 Cox6b2 Crim1 Cryab Cs Cyfip2 Cyp27a1 Cyp2c44 Cyp39a1 D9Wsu20e Dab1 Dao1 Ddef1 Dhrs8 Dlk1 Dlst Dnajb4 Dnajd1 Dpysl3 Edg7 Ehd1 Ehd2 Elovl3 Fasn Fhl2 Fli1 Foxj1 Fzd1 Gcsh Gdf10 Gfpt2 Glcci1 Gm2…
182	V$USF_C: USF binding site	774	774	880	6941	7576	-3.12	0.0	0.23	0.0	1110006I15Rik 1110015E22Rik 1110020A09Rik 1110030K22Rik 1110056N09Rik 1500001H12Rik 1500040F11Rik 1700007D05Rik 1810008K03Rik 1810055D05Rik 2310001N14Rik 2310043K02Rik 2700083B06Rik 2810052M02Rik 4732429I09Rik 4930488L10Rik 4933430F08Rik 5031400M07Rik 5430431G03Rik 5730427C23Rik 8430411H09Rik 8430417G17Rik 9030611N15Rik A2bp1 AI325464 AV071179 AW550801 Aatk Abca1 Abca2 Abcb1a Abcb1b Abcg4 Acadl A…
183	V$PAX5_01: B-cell-specific activating protein	170	170	1484	1350	13167	-3.13	0.0	2.24	0.83	0610009E20Rik 0610039P13Rik 1810055D05Rik 2310076O21Rik 2810038K19Rik 2810052M02Rik Abca1 Abcg4 Acadm Acta1 Actc1 Actn2 Adcy3 Adpn Als2cr19 Aox3 Aprt Aqp1 Arhgef10 Arid3a Asb12 Aspa Atp1b2 Atpaf2 BC004044 BC013529 Bag1 Bnip3 Bok Bsf3 Btbd4 Butr1 C8a Camk2b Camk2d Camkk1 Card10 Cbs Ccl24 Cd34 Chst7 Ckb Clstn2 Clstn3 Cmkor1 Cntf Col18a1 Cox6b2 Cpt1b Creld1 Crhr2 Crim1 Crtac1 Cs Cspg4 Cyc1 D5Ertd33e…
184	V$RORA1_01: RAR-related orphan receptor alpha1	187	187	1467	1791	12726	-3.14	0.0	0.11	0.0	0610039N19Rik 2310016N21Rik Abca2 Abcb11 Aco2 Adcy2 Aebp1 Akr1c18 Angptl6 Ankrd5 Aprt Aqp7 Arl4 Art1 Asb13 Asb5 Atp5j2 Atp5k Avil B3galt1 BC003479 BC013712 BC027309 BC054059 Bag1 Brp44l Butr1 Cabc1 Cacna1f Calca Calcrl Car3 Cd7 Cfl2 Chchd6 Chrm4 Chst7 Ckmt2 Col6a1 Cox5b Cox8a Cs Cspg4 Ctbs Cth Cyp27a1 Cyp2a12 Cyp2c44 Cyp2s1 Cyp39a1 Cyp7b1 D4st1 D5Ertd33e D7Ertd458e Dbp Dct Dhrs7 Dkk4 Dlx4 Dock2 E…
185	V$XBP1_01: X-box-binding protein 1	133	133	1521	1309	13208	-3.14	0.0	0.09	0.0	1110006I15Rik 1500040F11Rik 1600020H07Rik 1810008K03Rik 2900027G03Rik 5430431G03Rik AU041707 Abcg4 Abhd4 Aco2 Adfp Adh1 Adrb2 Aldh4a1 Aldh9a1 Alk Aox3 Aprt Aqp1 Arl4 Art1 Atp2a2 BC022145 Camk2d Casq2 Cbs Cd3e Cdkn2c Cfl2 Chchd3 Cish Clec1b Clstn3 Cmya1 Cox6c Crtap Ctsb Cyp2e1 D4st1 D6Ertd253e Dnajc2 Dok2 Dscr1l1 E2f6 Ehd1 Elk4 Enpep Epb4.1l1 Epb4.1l2 Epdr2 Esam1 Ezh1 Fcamr Fcgrt Fdft1 Fh1 Fst Glu…
186	V$CETS168_Q6	1039	1039	615	8974	5543	-3.15	0.0	1.51	0.34	0610007A15Rik 0610039N19Rik 0710001E13Rik 1110006I15Rik 1110015E22Rik 1110030K22Rik 1110056N09Rik 1500001H12Rik 1500040F11Rik 1600020H07Rik 1700007D05Rik 1810008K03Rik 1810044O22Rik 1810055D05Rik 2300004C15Rik 2310001N14Rik 2310016N21Rik 2310043K02Rik 2310076O21Rik 2810038K19Rik 2810423O19Rik 2900027G03Rik 3300001H21Rik 4921513E08Rik 4930422J18Rik 4933424N09Rik 4933430F08Rik 5031400M07Rik 5430431…
187	V$NRF2_Q4: heterodimer containing Nrf2	449	449	1205	3795	10722	-3.17	0.0	1.62	0.41	0610007A15Rik 0610039N19Rik 0610039P13Rik 1110015E22Rik 1600020H07Rik 1700007D05Rik 1810008K03Rik 2300004C15Rik 2310001N14Rik 2310016N21Rik 2310043K02Rik 2610205H19Rik 2810423O19Rik 2900027G03Rik 3300001H21Rik 4933430F08Rik 5031400M07Rik 5830461H18Rik 8430417G17Rik A2bp1 AF119384 Aacs Abca7 Abca8a Abcb1b Abcc9 Acadm Acox3 Acta1 Actc1 Actn2 Adcy2 Admr Adpn Adssl1 Aebp1 Ak1 Akap4 Akr1b8 Alas1 Aldh1…
188	V$ETS2_B: c-Ets-2 binding sites	440	440	1214	4007	10510	-3.18	0.0	0.21	0.0	0610039N19Rik 1110030K22Rik 1110056N09Rik 1700007D05Rik 1810055D05Rik 2810038K19Rik 3300001H21Rik 5031400M07Rik 9030611N15Rik AI661017 Abca1 Abca2 Abca8a Abcb4 Acads Acox3 Actn2 Acy3 Adarb1 Adcy2 Adh1 Admr Adra1a Ak2 Aldh1a7 Aldh9a1 Alk Allc Alx4 Amotl2 Amy1 Ank Ankib1 Ankrd5 Aoah Aoc3 Aox1 Ap1m1 Apbb1ip Apobec2 Aqp1 Aqp4 Arhgap20 Arhgef10 Art3 Asb11 Asb12 Aspa Atf5 Atoh8 Atp5c1 B230369L08Rik B3g…
189	V$HNF4ALPHA_Q6	603	603	1051	5156	9361	-3.19	0.0	1.46	0.31	0610007A15Rik 0610009E20Rik 0610039P13Rik 1110038M16Rik 1110056N09Rik 1810055D05Rik 2300004C15Rik 2310016N21Rik 2310076O21Rik 2410001H17Rik 2410011G03Rik 2810052M02Rik 2810423O19Rik 4732429I09Rik 4930422J18Rik 4933424N09Rik 4933430F08Rik 5830461H18Rik 8430411H09Rik 8430417G17Rik AF119384 AF397014 AV071179 Aatk Abca1 Abcb11 Abcb1a Abcg4 Abhd4 Acas2 Aco2 Acta1 Actn3 Acvrinp1 Acy3 Adamdec1 Adarb1 Ad…
190	V$PTF1BETA_Q6	148	148	1506	1167	13350	-3.2	0.0	2.21	0.82	0610039N19Rik 2810052M02Rik 4933424N09Rik AF119384 AI661017 Abcc9 Abcg3 Abhd4 Actn3 Aldh1a7 Alox12e Ankib1 Anxa5 Arhgap20 Arl4 Atoh8 Atp1b4 B3galt3 B3gnt1 BC025446 Brp44l C1s Casp9 Ccbl2 Cdh23 Cdkn2b Cdr2 Chst1 Cmkor1 Col5a1 Cox6c Cox8b Cpt1b Cxcl2 Cxcr6 Dapk2 Dcn Defb1 Derl1 Dgat2 Dgke Dhrs3 Dnajb4 Dnm1 Dpep1 Dpf3 Dpm1 Dpysl3 E130016I23Rik Ech1 Ecm1 Eif4e3 Ela1 Epas1 F13a1 F7 Fabp3 Fxyd4 Gabrb2 …
191	V$PADS_C: Retroviral Poly A downstream element	444	444	1210	3759	10758	-3.21	0.0	1.56	0.37	0610007A15Rik 0710001E13Rik 1110030K22Rik 1110056N09Rik 1500040F11Rik 1810008K03Rik 1810044O22Rik 2310043K02Rik 2310076O21Rik 2610205H19Rik 2810423O19Rik 3300001H21Rik 4930422J18Rik 5430431G03Rik 8430417G17Rik AU041707 Aacs Abca8a Abcb11 Acad10 Acadm Acadvl Acas2 Accn1 Actg2 Adcy2 Adfp Adssl1 Ahrr Akr1b8 Akt2 Aldh4a1 Alpk3 Amy1 Angptl6 Anxa11 Aox1 Aqp7 Arg2 Arhgap24 Asb11 Asb13 Atp5j2 Atp5k Auh A…
192	V$IRF_Q6	405	405	1249	3693	10824	-3.22	0.0	0.21	0.0	0710001E13Rik 1700007D05Rik 1700073K01Rik 1810055D05Rik 2310016N21Rik 2410011G03Rik 2700083B06Rik 3300001H21Rik 4933430F08Rik 8430417G17Rik 9030611N15Rik AF119384 AU041707 Aacs Abca8a Abhd4 Acad10 Acadl Acads Acat1 Actn2 Adam12 Adamdec1 Admr Adrb2 Ak2 Akr1c18 Aldh1a1 Aldh4a1 Alpk3 Als2cr19 Amotl2 Amy1 Ankib1 Ankrd1 Ankrd5 Anxa5 Ap1m1 Arg2 Arhgap20 Asb5 Atoh7 Atp5j2 B2m B3galt1 B3galt3 BC002236 BC…
193	V$MYOD_01: myoblast determination gene product	1094	1094	560	9472	5045	-3.23	0.0	1.41	0.29	0610009E20Rik 0610039N19Rik 0610039P13Rik 0710001E13Rik 1110006I15Rik 1110015E22Rik 1110020A09Rik 1110030K22Rik 1110056N09Rik 1500001H12Rik 1500040F11Rik 1600020H07Rik 1700007D05Rik 1810008K03Rik 1810055D05Rik 2300004C15Rik 2310001N14Rik 2310016N21Rik 2310032D16Rik 2310043K02Rik 2310076O21Rik 2410011G03Rik 2610205H19Rik 2810038K19Rik 2810423O19Rik 3300001H21Rik 4921513E08Rik 4930422J18Rik 4930488…
194	V$E12_Q6	445	445	1209	3774	10743	-3.24	0.0	1.51	0.34	0610039N19Rik 0710001E13Rik 1110015E22Rik 1110030K22Rik 1600020H07Rik 1810008K03Rik 2310016N21Rik 2310032D16Rik 2310043K02Rik 2410011G03Rik 2610205H19Rik 2810038K19Rik 4921513E08Rik 5031400M07Rik 5430431G03Rik AI661017 AW550801 Aacs Abca2 Abca7 Abcg3 Abcg4 Abhd4 Acat1 Accn1 Aco2 Acta1 Admr Adrb2 Aebp1 Alas1 Aldh4a1 Aldh6a1 Alox12 Alox12e Alpk3 Als2cr19 Angptl2 Ankib1 Anxa11 Aox1 Apbb1ip Apobec2 A…
195	V$PAX_Q6	1594	1594	60	13877	640	-3.26	0.0	2.58	1.0	0610007A15Rik 0610009E20Rik 0610039N19Rik 0610039P13Rik 1110006I15Rik 1110015E22Rik 1110020A09Rik 1110030K22Rik 1110038M16Rik 1110056N09Rik 1500001H12Rik 1500040F11Rik 1600020H07Rik 1700007D05Rik 1700073K01Rik 1810008K03Rik 1810044O22Rik 1810055D05Rik 2300004C15Rik 2310001N14Rik 2310016N21Rik 2310032D16Rik 2310043K02Rik 2310076O21Rik 2410001H17Rik 2410011G03Rik 2700083B06Rik 2810038K19Rik 2810052…
196	V$AR_01: androgen receptor	140	140	1514	1103	13414	-3.26	0.0	2.16	0.81	1700007D05Rik 1700073K01Rik 2810423O19Rik 3300001H21Rik 4732429I09Rik 4921513E08Rik 8430417G17Rik 9030611N15Rik Abcg3 Acas2 Aebp1 Alx4 Angptl2 Ankrd1 Ankrd5 Areg B3galt3 BC013712 BC014699 BC028528 C1r Camkk1 Cap2 Capn8 Car14 Casp9 Cav1 Cd5 Cdr2 Ces3 Cidea Cmkor1 Col4a1 Creb3 Cspg4 Ctdsp1 Cxcr6 Cygb Cyp2e1 Cyp39a1 Dab1 Defcr3 Derl1 Dlat Dlst Dock2 Dpep1 Dtnbp1 Dusp1 Efnb2 Eif4ebp1 Etfdh Extl3 Fkbp…
197	V$HAND1E47_01: Hand1:E47 heterodimer	971	971	683	8410	6107	-3.26	0.0	1.27	0.26	0610009E20Rik 0610039N19Rik 1110015E22Rik 1110020A09Rik 1110030K22Rik 1500001H12Rik 1500040F11Rik 1600020H07Rik 1700007D05Rik 2310001N14Rik 2310016N21Rik 2310032D16Rik 2310043K02Rik 2310076O21Rik 2410011G03Rik 2700083B06Rik 2810038K19Rik 2810052M02Rik 2810423O19Rik 3300001H21Rik 4921513E08Rik 4930422J18Rik 4933424N09Rik 5031400M07Rik 5430431G03Rik 8430411H09Rik 8430417G17Rik 9030611N15Rik A2bp1 A…
198	V$EBF_Q6	481	481	1173	4102	10415	-3.29	0.0	1.39	0.29	0610007A15Rik 0610039P13Rik 1110006I15Rik 1110020A09Rik 1110038M16Rik 1500040F11Rik 1600020H07Rik 1700007D05Rik 1810055D05Rik 2300004C15Rik 2410011G03Rik 2610205H19Rik 2810052M02Rik 4732429I09Rik 4933424N09Rik 8430411H09Rik 8430417G17Rik AF397014 AV071179 AW550801 Aatk Abca7 Acadl Acta1 Acy3 Admr Ahrr Akr1b8 Aldh1a7 Aldh6a1 Aldh9a1 Alox12 Alpk3 Als2cr19 Amotl2 Anxa5 Aox3 Aps Aqp7 Art3 Asb5 Atf5 A…
199	V$GATA1_02: GATA-binding factor 1	606	606	1048	5214	9303	-3.31	0.0	1.24	0.26	1110020A09Rik 1500040F11Rik 2310016N21Rik 2310076O21Rik 2410001H17Rik 2700083B06Rik 2810038K19Rik 2900027G03Rik 4930488L10Rik 4933424N09Rik 4933430F08Rik 8430411H09Rik 9030611N15Rik AF119384 AI325464 Abca2 Abca7 Abca8a Abcb11 Abcb4 Abcb7 Abcc9 Abcg4 Acadvl Acas2 Acat1 Actn3 Acy3 Adam12 Adfp Adra1a Adrb2 Aebp1 Ahrr Akap4 Aldh1a7 Aldh9a1 Aldoa Allc Als2cr19 Ank Ankrd1 Ankrd5 Antxr1 Anxa5 Aoah Aox1 …
200	V$TAL1BETAE47_01: Tal-1beta:E47 heterodimer	80	80	1574	819	13698	-3.32	0.0	0.08	0.0	5730427C23Rik 9030611N15Rik AV071179 Actn3 Allc Alox12 Ankrd1 Aoc3 Arfl4 Arg2 B3galt1 Bckdhb Bdkrb1 Butr1 Casp9 Ccrn4l Cd34 Cidec Cox6a2 Cox8a Ctbs Dao1 Edn3 Ela1 Fign Fndc1 Gck Gfm1 Ggtla1 Glycam1 Greb1 Gstm2 Gstz1 Hs3st3b1 Il1r1 Irx4 Itgal Itih2 Klra7 Lgi1 Loxl4 Lrrk1 Lyl1 Mlycd Mrpl16 Mrps36 Msra Myl1 Nap1l5 Ndufa5 Ntf3 Odz3 Pde1a Phldb1 Pi16 Pitpnm2 Podxl Pofut2 Rcn3 Reck Repin1 Rtn2 Rxrip110…
201	V$AP1_Q2: activator protein 1	1109	1109	545	9837	4680	-3.33	0.0	0.31	0.0	0610007A15Rik 0610039N19Rik 0610039P13Rik 0710001E13Rik 1110006I15Rik 1110020A09Rik 1110030K22Rik 1110038M16Rik 1110056N09Rik 1500001H12Rik 1500040F11Rik 1600020H07Rik 1700073K01Rik 1810008K03Rik 1810044O22Rik 1810055D05Rik 2300004C15Rik 2310001N14Rik 2310016N21Rik 2310032D16Rik 2410001H17Rik 2410011G03Rik 2810038K19Rik 2810052M02Rik 2810423O19Rik 2900027G03Rik 3300001H21Rik 4732429I09Rik 4921513…
202	V$CREBATF_Q6	489	489	1165	4190	10327	-3.35	0.0	1.26	0.26	1110015E22Rik 1600020H07Rik 1700073K01Rik 1810008K03Rik 2310001N14Rik 2310032D16Rik 2410001H17Rik 2610205H19Rik 2810038K19Rik 2810052M02Rik 2810423O19Rik 2900027G03Rik 4732429I09Rik 5031400M07Rik 5830461H18Rik 8430411H09Rik AU041707 AW550801 Aatk Abca2 Abhd4 Acad10 Aco2 Acox3 Actg2 Actn3 Adcy3 Adfp Adpn Adra1a Adrb2 Adssl1 Akt2 Alas1 Aldh6a1 Alk Angptl2 Aox3 Aprt Aqp1 Areg Arfl4 Arg2 Arhgap17 Arh…
203	V$VMYB_02: v-Myb	279	279	1375	2329	12188	-3.36	0.0	1.59	0.39	1110056N09Rik 1500001H12Rik 1600020H07Rik 1810008K03Rik 2310076O21Rik 2610205H19Rik 2900027G03Rik 4732429I09Rik 4930422J18Rik 4933424N09Rik 5430431G03Rik Aatk Abca2 Acadl Acas2 Adam12 Adh7 Adssl1 Aldh6a1 Allc Als2cr19 Angptl2 Ankib1 Anxa5 Aox3 Ap1m1 Apobec2 Aqp1 Arg2 Arl4 Atf5 B3galt3 BC010787 BC022145 Bcar3 Bmp6 Bmp8a Brp44l Bsf3 Cabc1 Cacna1d Cacna1g Calca Ccrl1 Cd1d1 Cd248 Cd302 Clec1b Clp1 Cl…
204	V$COREBINDINGFACTOR_Q6	532	532	1122	4747	9770	-3.4	0.0	0.39	0.0	0610039P13Rik 0710001E13Rik 1500040F11Rik 1600020H07Rik 1700007D05Rik 1810055D05Rik 2300004C15Rik 2310001N14Rik 2310016N21Rik 2310032D16Rik 2410001H17Rik 2810038K19Rik 2810052M02Rik 2810423O19Rik 4933424N09Rik 5730427C23Rik 8430417G17Rik A330096I21Rik AF119384 Abca1 Abcb1b Abcg3 Acad10 Acadm Acta1 Actn3 Adcy2 Adcy3 Adh7 Admr Adra1a Ahrr Akap4 Akr1b8 Akt2 Aldh4a1 Aldh9a1 Allc Alox12 Alpk3 Alx4 Amo…
205	V$EGR2_01: Egr-2/Krox-20 early growth response gene product	30	30	1624	188	14329	-3.4	0.0	2.87	1.19	1110038M16Rik 4930488L10Rik 5430431G03Rik 5830461H18Rik Aps C330023F11Rik Clic4 Cxcl12 Dapk2 Dlk1 Elk4 Hic1 Ifngr1 Lamb1-1 Mical1 Mogat2 Nkx3-1 Pex13 Pi4k2a Ppp1r3f Prss11 Pthr1 Rgs14 Sgce Slc16a11 Slc7a6 Spna1 Ssb4 Vamp2 Xkh
206	V$NFY_Q6_01	707	707	947	6258	8259	-3.4	0.0	0.48	0.0	0610009E20Rik 0710001E13Rik 1110030K22Rik 1110038M16Rik 1700007D05Rik 1810008K03Rik 1810044O22Rik 2300004C15Rik 2310032D16Rik 2310043K02Rik 2310076O21Rik 2610205H19Rik 2700083B06Rik 2810038K19Rik 3300001H21Rik 4921513E08Rik 5730427C23Rik 5830461H18Rik 8430417G17Rik AF119384 AF397014 AU041707 Abca7 Abca8a Abcb11 Abcb1a Abcb1b Abcb4 Abcc9 Abcg3 Abcg4 Acadl Acat1 Aco2 Actn3 Adam12 Adamdec1 Adcy2 Adp…
207	V$NMYC_01: N-Myc	366	366	1288	3114	11403	-3.42	0.0	1.3	0.26	0610009E20Rik 1110006I15Rik 1110030K22Rik 1110056N09Rik 1500040F11Rik 1810008K03Rik 2700083B06Rik 2810052M02Rik 4930488L10Rik 4933430F08Rik 5031400M07Rik 5430431G03Rik 8430417G17Rik 9030611N15Rik AW550801 Abca1 Abca2 Abcb1a Abcb1b Abcg4 Acat1 Adfp Adh1 Admr Adssl1 Aldh6a1 Aldh9a1 Aldoa Angptl2 Ankrd25 Ap1m1 Aprt Aqp3 Aqp7 Arhgef10 Art1 Art3 Atoh7 Atoh8 Atpaf2 B3galt3 B3gnt1 BC002236 BC004044 BC01…
208	V$AP1_Q4: activator protein 1	1358	1358	296	11813	2704	-3.44	0.0	1.4	0.29	0610007A15Rik 0610039N19Rik 0610039P13Rik 1110006I15Rik 1110015E22Rik 1110020A09Rik 1110030K22Rik 1110038M16Rik 1110056N09Rik 1500001H12Rik 1500040F11Rik 1600020H07Rik 1700007D05Rik 1700073K01Rik 1810008K03Rik 1810044O22Rik 1810055D05Rik 2300004C15Rik 2310001N14Rik 2310016N21Rik 2310032D16Rik 2310076O21Rik 2410001H17Rik 2410011G03Rik 2610205H19Rik 2810038K19Rik 2810052M02Rik 2810423O19Rik 2900027…
209	V$STAT5A_02	252	252	1402	2320	12197	-3.44	0.0	0.23	0.0	0610007A15Rik 1110006I15Rik 1110020A09Rik 1810008K03Rik 2300004C15Rik 2310001N14Rik 2310016N21Rik 9030611N15Rik Abca8a Abcb1a Abcb4 Acta1 Adamdec1 Adarb1 Adcy3 Adfp Adssl1 Aebp1 Ak2 Alk Amotl2 Amy1 Angptl2 Ank Ankrd1 Antxr1 Aqp4 Areg Arg2 Arhgef10 Asah2 Asb11 Asb12 Asb13 Atf5 Atoh7 Atoh8 Atp1b4 Atpaf2 BC003479 BC019977 BC028663 Bk C1r C8a Cacna1d Cacna2d1 Capn8 Car3 Car4 Casq2 Cav1 Cbs Ccl11 Ccnd…
210	V$NGFIC_01: nerve growth factor-induced protein C	37	37	1617	245	14272	-3.45	0.0	2.69	1.05	1110038M16Rik 4930488L10Rik 5430431G03Rik Allc Aps C330023F11Rik Cdh2 Clic4 Cox5a Cxcl12 Dapk2 Dlk1 Egfl9 Gnai1 Hic1 Hoxa2 Ifngr1 Kcna1 Lamb1-1 Lrrfip1 Mical1 Mogat2 Nkx3-1 Pam Pex13 Ppp1r3f Prss11 Pthr1 Sdhd Sgce Slc16a11 Slc7a6 Sox2 Spna1 Ssb4 Ttc16 Vamp2
211	V$TCF1P_Q6	1090	1090	564	9514	5003	-3.45	0.0	0.93	0.05	0610007A15Rik 0610009E20Rik 0710001E13Rik 1110006I15Rik 1110015E22Rik 1110020A09Rik 1110030K22Rik 1110056N09Rik 1500040F11Rik 1700007D05Rik 1700073K01Rik 1810008K03Rik 1810044O22Rik 2300004C15Rik 2310001N14Rik 2310032D16Rik 2410001H17Rik 2410011G03Rik 2610205H19Rik 2700083B06Rik 2810038K19Rik 2810052M02Rik 2810423O19Rik 2900027G03Rik 3300001H21Rik 4930422J18Rik 4930488L10Rik 4933424N09Rik 4933430…
212	V$TCF4_Q5	1304	1304	350	11535	2982	-3.46	0.0	0.31	0.0	0610009E20Rik 0610039N19Rik 0610039P13Rik 0710001E13Rik 1110015E22Rik 1110020A09Rik 1110030K22Rik 1110038M16Rik 1500001H12Rik 1500040F11Rik 1600020H07Rik 1700007D05Rik 1700073K01Rik 1810044O22Rik 1810055D05Rik 2310001N14Rik 2310016N21Rik 2310032D16Rik 2310043K02Rik 2410001H17Rik 2610205H19Rik 2700083B06Rik 2810038K19Rik 2810052M02Rik 2900027G03Rik 3300001H21Rik 4930422J18Rik 4933424N09Rik 4933430…
213	V$HEN1_01: HEN1	48	48	1606	335	14182	-3.47	0.0	2.52	0.96	2810423O19Rik Ak1 Alox12e Areg Bk Camkk1 Clic4 Cryab Dapk2 Dpysl3 Efnb2 Eng Evi5 Fbn1 Gdf10 Grik5 Hoxb5 Hrc Idh3a Kcna5 Lgals1 Lias Lrrfip1 Mst1r Nfil3 Numbl Pbef1 Pdlim2 Prss11 Ptgds Ptp4a3 Pttg1ip Rbpms2 S100a10 Sgtb Sox18 Srgap2 Tcea3 Thsd1 Timp4 Tm4sf17 Tmod2 Tnfaip9 Tnni1 Tpm1 Twist2 Usp11 Wdr10
214	V$NFY_C: NF-Y binding site	50	50	1604	352	14165	-3.48	0.0	2.48	0.93	0610009E20Rik 1700007D05Rik 2700083B06Rik 5830461H18Rik Abca7 Abcb1b Actn3 Aldh4a1 Aldh6a1 Ap2a1 Arhgap17 Cdh11 Clp1 Cmya1 Col5a3 Cyp39a1 Dmrt2 Dnase1l3 E130016I23Rik Fahd1 Fh1 Fv1 Gpc1 Gpld1 Gucy1b3 Id4 Kpna4 Lmcd1 Mbnl1 Mmd Mpdz Ndufa6 Nid2 Np15 Nrd1 Nudt16 Pdk4 Pi4k2a Pln Ppm1b Sdpr Serpina3c Siglecl1 Slc12a7 Slc1a5 Stmn4 Tacc2 Tbx18 Tnnc2 Twist2
215	V$MYC_Q2	318	318	1336	2702	11815	-3.48	0.0	1.27	0.26	1110006I15Rik 1110030K22Rik 1110056N09Rik 1500040F11Rik 1810008K03Rik 2700083B06Rik 2810052M02Rik 4930488L10Rik 4933430F08Rik 5031400M07Rik 5430431G03Rik 8430417G17Rik 9030611N15Rik AW550801 Abca1 Abca2 Abcb1a Abcb1b Acat1 Adfp Adh1 Admr Aldoa Angptl2 Ankrd25 Ap1m1 Aprt Aqp3 Aqp7 Arhgef10 Art1 Art3 Atoh7 Atoh8 Atpaf2 B3gnt1 BC002236 BC004044 BC013529 BC014699 BC019806 BC024806 BC027342 Bcap29 Bca…
216	V$SRF_C: serum response factor	64	64	1590	469	14048	-3.49	0.0	2.33	0.85	Abcc9 Acta1 Actc1 Actg2 Amy1 Aoc3 Aqp7 Aspa BC054059 Brp44l Ccbl2 Ccl24 Cd248 Cish Ckm Col6a1 Csf2rb1 Cuedc2 Cxcl4 Cxcl7 Dpm1 Egfl7 Epb4.1l1 Fhl2 Fosl1 Gas7 Gprk6 Hnf4a Hoxb5 Hsd11b1 Il1r2 Il1rl1 Indo Itih2 Klf7 Klrd1 Krt1-5 Ldb3 Loxl1 Lpd Mapre3 Mcpt7 Mttp Myl7 Myom1 Ndufb3 Npc2 Pdgfa Ptprcap Rarres2 Rbp4 Scn5a Sdhb Serpina3g Sh3tc1 Stmn2 Tagln Tead1 Tgfb1i1 Timp2 Timp3 Tinag Usp12 Xlkd1
217	V$MAF_Q6	57	57	1597	411	14106	-3.5	0.0	2.38	0.88	Acadvl Apbb1ip Atf5 Calca Cbfa2t3h Cd5 Ces3 Ckm Cs Ctsw Cxcl14 Cyp1a1 Cyp2a12 Cyp2j6 Efnb1 Elovl6 Fa2h Fbln1 Glul Gyg1 Heyl Idh3a Il11ra1 Il1r2 Isg20 Kcnmb1 Kera Klk24 Kras Lims2 Ltc4s Map2k4 Mgat4b Mlf1 Nek9 Nnat Nr5a1 Pcbp3 Pck1 Phyh Piwil2 Plek Prss22 Ptprr S100a4 Sema4a Slc43a3 Smarca1 Sncg Sox2 Stmn4 Sult1a1 Tbx18 Tnni1 Tph1 Tuba8 Zfp385
218	V$VMYB_01: v-Myb	1183	1183	471	10347	4170	-3.51	0.0	0.85	0.0	0610007A15Rik 0610009E20Rik 0610039N19Rik 0710001E13Rik 1110006I15Rik 1110020A09Rik 1110030K22Rik 1110038M16Rik 1110056N09Rik 1500001H12Rik 1600020H07Rik 1700007D05Rik 1700073K01Rik 1810008K03Rik 1810044O22Rik 1810055D05Rik 2310001N14Rik 2310043K02Rik 2310076O21Rik 2410011G03Rik 2610205H19Rik 2700083B06Rik 2810038K19Rik 2810423O19Rik 2900027G03Rik 3300001H21Rik 4732429I09Rik 4930422J18Rik 4933424…
219	V$VBP_01: PAR-type chicken vitellogenin promoter-binding protein	132	132	1522	1266	13251	-3.52	0.0	0.16	0.0	1110015E22Rik 2310032D16Rik 3300001H21Rik 5830461H18Rik AV071179 Aacs Adcy2 Adh1 Ak2 Akr1c18 Aldh6a1 Amy1 Ankib1 Arid3a Arl3 Arl4 Atp5c1 B2m BC002236 BC013529 BC014699 BC019806 BC025446 BC054059 Bcl2l10 Brp44l C8a Capn8 Ccl11 Cd302 Ces3 Chchd3 Clca3 Clec4g Cln2 Cmya1 Col15a1 Cpa3 Crim1 Crtac1 Cxcl4 Cxcl7 Cyp2j6 Dcn Dgat1 Dnahc11 Dnajb4 Dpf3 Dpm1 Ech1 Efemp1 Egr4 Ela1 Elovl6 Fbp2 Fcamr Galnt6 Gima…
220	V$E2_Q6_01	108	108	1546	848	13669	-3.53	0.0	1.95	0.6	1500001H12Rik 1810055D05Rik 2610205H19Rik 5830461H18Rik Abca1 Aco2 Acox3 Adssl1 Aebp1 Ak1 Apobec2 Aqp3 Art3 Asah2 Axin2 B3galt3 B3gnt1 Bcat2 Capn8 Ccbp2 Cdh23 Cdkn2b Ckmt2 Cox6b2 Cyfip2 Cyp27a1 Dao1 Dhrs8 Dlst Dnajb4 Ehd2 Fhl2 Foxj1 Fzd1 Gata2 Gdf10 Gfpt2 Gja4 Glcci1 Glis1 Gpha2 Gpr83 Grina Gucy1b3 Hibch Hmga1 Idua Igfbp4 Lama5 Lpgat1 Lztfl1 Mapk10 Mapre3 Marveld1 Mcpt5 Meig1 Mfhas1 Mfng Ndufa6 N…
221	V$TGIF_01: TGIF (5'TG3' interacting factor)	457	457	1197	3988	10529	-3.53	0.0	0.79	0.0	0610009E20Rik 0610039N19Rik 1110015E22Rik 1110020A09Rik 1110030K22Rik 1810055D05Rik 2310076O21Rik 2810038K19Rik 2900027G03Rik 3300001H21Rik AI325464 Abca8a Abcb7 Abhd4 Acad10 Acadl Acadm Acads Acox3 Acta1 Actc1 Actn3 Adh7 Admr Adrb2 Aebp1 Ahrr Ak2 Akr1b8 Akt2 Aldh1a7 Aldh4a1 Als2cr19 Alx4 Angptl2 Ank1 Ankib1 Ankrd25 Anxa11 Aoah Aox1 Apobec2 Aqp1 Areg Arhgap17 Asb11 Atoh7 Atp5j2 Atp5k Atpaf2 B3gal…
222	V$SRF_Q6: serum response factor	115	115	1539	910	13607	-3.54	0.0	1.88	0.57	1500001H12Rik 2900027G03Rik Abcc9 Abcg4 Acta1 Actc1 Actg2 Actn3 Amy1 Angptl2 Aqp7 Arl4 Asb5 Aspa Atp5j2 Bmp10 Car4 Ccbl2 Cd248 Cd97 Cish Ckm Col6a1 Cs Csf2rb1 Cuedc2 Cxcl4 Cxcl7 Cyp2a12 Cyp2s1 Dpm1 Egr4 Eif4ebp1 Ela1 Elovl3 Eno3 Esm1 Fcamr Fhl2 Fosl1 Gas7 Gkn1 Grasp Grik5 Gypc Hint3 Hoxb5 Hsd11b1 Idua Il1r2 Indo Islr Itgb1bp2 Itih2 Klrd1 Krt1-5 Lamb1-1 Ldb3 Letmd1 Lpd Mapre3 Mid1ip1 Mttp Myl7 Myo…
223	V$CLOX_01: Clox	25	25	1629	301	14216	-3.55	0.0	0.05	0.0	Aqp4 Arl3 BC006909 BC023105 Ccnd2 Col12a1 Csrp3 Gabrg3 Hnmt Il17rc Itgb1bp1 Kifap3 Lims2 Mbnl1 Msln Msra Ndst4 Nnmt Pdcd1lg1 Pde8a Repin1 Sc5d Sh3glb2 Slc6a12 Suclg1
224	V$GCM_Q2	382	382	1272	3302	11215	-3.55	0.0	0.96	0.05	0610007A15Rik 0610009E20Rik 1110006I15Rik 1500040F11Rik 1810044O22Rik 2900027G03Rik 4732429I09Rik 4930488L10Rik 5830461H18Rik AF119384 AW550801 Abca1 Abcg4 Aco2 Acta1 Adamdec1 Adarb1 Adfp Adh7 Adpn Ak2 Alox12 Ankrd1 Ankrd5 Antxr1 Anxa5 Aoah Aox3 Apba2bp Apbb1ip Apobec2 Aqp7 Arhgap24 Asah2 Asb11 Asb13 Atoh8 Atp1a3 Atp1b4 Atp5c1 Atp5j2 Axin2 B230369L08Rik B3galt1 B3gnt1 BC013529 BC014699 BC028663 B…
225	V$SF1_Q6	245	245	1409	2240	12277	-3.56	0.0	0.28	0.0	0610039N19Rik 2300004C15Rik 2310016N21Rik 4921513E08Rik Abca1 Abca2 Abcg4 Acad10 Aco2 Actg2 Acy3 Adamdec1 Adarb1 Adra1a Ak2 Akt2 Alas1 Als2cr19 Angptl2 Ank1 Aoah Apbb1ip Aqp3 Aqp7 Arhgap20 Arl4 Art1 Atp1b2 Avil B2m BC013712 BC025446 BC028528 Bcar3 Bnip3 Bphl Brp44l Btc C1r Cacna1d Camk2g Capn8 Ccbl2 Ccl11 Ccrl1 Cd3g Cd7 Cdh5 Cdw92 Cfl2 Chchd6 Chrm4 Ckb Ckmt2 Cnn1 Col6a1 Cox4i1 Cox5b Cox6a2 Cox8a …
226	V$EVI1_06: ectopic viral integration site 1 encoded factor	14	14	1640	193	14324	-3.57	0.0	0.03	0.0	Cacna2d1 Epb4.1l2 Gnai1 Hbld1 Hint3 Mttp Npc2 Ormdl3 Slc16a1 Slc28a2 Tinag Tmod2 Tslp id3
227	V$AREB6_03: AREB6 (Atp1a1 regulatory element binding factor 6)	264	264	1390	2237	12280	-3.57	0.0	1.24	0.26	1110006I15Rik 1500040F11Rik 1810008K03Rik 2610205H19Rik 2810038K19Rik 2810423O19Rik 5430431G03Rik 8430417G17Rik A330096I21Rik AI661017 AW550801 Aatk Abca2 Abca7 Abcg3 Aco2 Actc1 Actg2 Adam12 Adfp Admr Akr1b8 Aldh1a7 Alox12e Ankib1 Ankrd25 Anxa11 Anxa5 Aps Aqp4 Arg2 Arhgap17 Asb5 Aspa Atp5k Auh B3gnt1 BC022145 BC054059 Bcap29 Bcl2l10 Birc3 Bk Bmp8a Bphl C1qr1 Cacna1f Camkk1 Capn8 Car3 Card10 Cbx7 …
228	V$COUP_01: COUP:HNF-4 heterodimer	239	239	1415	2183	12334	-3.58	0.0	0.29	0.0	4933430F08Rik 8430417G17Rik AF119384 AF397014 AV071179 Abcb11 Abcb1a Acads Aco2 Acta1 Acvrinp1 Adamdec1 Adfp Ahrr Aldh1a7 Aldh9a1 Alox12e Amotl2 Amy1 Aoah Aps Aqp1 Arid3a Asah2 Asb12 Atoh8 Avil B3galt1 B3gnt1 BC006909 BC007180 BC025446 BC028528 Baz2a Birc3 C1r Cacna2d1 Calcrl Capn8 Ccl24 Cd36 Cd38 Cdh23 Cdkn2b Chrnb2 Ckmt2 Clca3 Clcn1 Cldn6 Clec1b Cln2 Clp1 Clstn2 Cog4 Col5a3 Cox6a2 Cpt1b Cryz Cs…
229	V$GATA4_Q3	1614	1614	40	14243	274	-3.6	0.0	0.06	0.0	0610007A15Rik 0610009E20Rik 0610039N19Rik 0610039P13Rik 0710001E13Rik 1110006I15Rik 1110015E22Rik 1110020A09Rik 1110030K22Rik 1110038M16Rik 1110056N09Rik 1500001H12Rik 1500040F11Rik 1600020H07Rik 1700007D05Rik 1700073K01Rik 1810044O22Rik 1810055D05Rik 2300004C15Rik 2310001N14Rik 2310016N21Rik 2310032D16Rik 2310043K02Rik 2310076O21Rik 2410001H17Rik 2410011G03Rik 2610205H19Rik 2700083B06Rik 2810038…
230	V$NFE2_01: NF-E2 p45	243	243	1411	2055	12462	-3.61	0.0	1.24	0.26	0610007A15Rik 0610039N19Rik 1110015E22Rik 1810008K03Rik 2300004C15Rik 2410001H17Rik 4933430F08Rik 5031400M07Rik 5830461H18Rik Aatk Abca1 Abca8a Abcb1b Acox3 Adpn Adssl1 Aebp1 Ak1 Allc Als2cr19 Amotl2 Aox1 Apba2bp Arfl4 Asah2 Asb13 Atp1b2 Atp2a2 Atp5c1 Atp5j2 BC002236 BC013529 Birc3 Blcap Bphl Bsf3 Butr1 C1qr1 Cabc1 Cacna1f Cacna2d1 Capn2 Capn8 Cd302 Cd5 Cd7 Cdh5 Chrna1 Chrna7 Chst1 Chst12 Cib2 Ci…
231	V$TAL1ALPHAE47_01: Tal-1alpha:E47 heterodimer	124	124	1530	1185	13332	-3.62	0.0	0.18	0.0	5730427C23Rik 9030611N15Rik AV071179 Actn3 Adssl1 Allc Alox12 Ankrd1 Aoc3 Arfl4 Arg2 B3galt1 BC022145 Bckdhb Bdkrb1 Bmp10 Butr1 Cacna1f Casp9 Casq2 Ccrn4l Cd34 Cdkn2b Cidec Col5a3 Cox6a2 Cox8a Cs Ctbs Dao1 Derl1 Dlst Dlx4 Dusp10 Edn3 Ela1 Entpd5 Epb4.1l2 F7 Fap Fign Flt4 Fndc1 Foxp1 Gck Gfm1 Ggtla1 Glycam1 Greb1 Gsn Gstm2 Gstz1 Hs3st3b1 Idua Il1r1 Il2rg Irx4 Itgal Itih2 Kcnmb1 Kera Klra7 Ky Lgi1 …
232	V$AML_Q6	362	362	1292	3188	11329	-3.62	0.0	0.62	0.0	0710001E13Rik 1600020H07Rik 1700007D05Rik 1810044O22Rik 2300004C15Rik 2310016N21Rik 2410001H17Rik 2810052M02Rik 4732429I09Rik 4933424N09Rik 5730427C23Rik 8430417G17Rik A330096I21Rik AF119384 Abca1 Abcb1b Acta1 Actn3 Acy3 Adcy2 Adcy3 Adh7 Adra1a Akt2 Aldh1a7 Alpk3 Ankrd1 Anxa11 Aox1 Arg2 Asb13 Atp1b4 Atp5k Avil BC014699 BC024806 BC025519 BC027309 Bcar3 Bcl2l10 Bdkrb1 Bloc1s1 Bnip3 Brp44l Bsf3 Btc …
233	V$HIF1_Q5: hypoxia-inducible factor 1	182	182	1472	1686	12831	-3.62	0.0	0.25	0.0	1500040F11Rik 2410001H17Rik 2610205H19Rik 4930422J18Rik 4930488L10Rik Abca2 Abcb1b Acas2 Acox3 Acta1 Actn3 Angptl2 Aqp1 Aqp3 Art3 Atoh7 Atpaf2 BC002236 BC013529 BC019977 BC025519 Bcap29 Bnip3 Btbd4 C330023F11Rik Cabc1 Car14 Casq2 Cbs Ccbp2 Ccrl1 Ckmt2 Cldn6 Col12a1 Cox7a1 Cox8b Cpt1b Creb3 Cryz Ctdsp1 D6Ertd253e Dbp Dgat2 Dlk1 Dp1l1 E130016I23Rik Egln1 Ehd1 Eif4e3 Elk1 Elk4 Elovl6 Epas1 Epb4.1l1 …
234	V$NFY_01: nuclear factor Y (Y-box binding factor)	353	353	1301	3094	11423	-3.63	0.0	0.69	0.0	0610009E20Rik 1110030K22Rik 1600020H07Rik 1700007D05Rik 1810008K03Rik 1810044O22Rik 2310032D16Rik 2310076O21Rik 2610205H19Rik 2700083B06Rik 3300001H21Rik 5830461H18Rik AF397014 AI661017 Abca7 Abcb1b Acat1 Aco2 Actn3 Adam12 Adamdec1 Adcy2 Adpn Akap4 Aldh1a7 Aldh4a1 Aldh6a1 Aldh9a1 Alpk3 Antxr1 Aox1 Ap2a1 Aqp4 Arfl4 Arhgap17 Arid3a Arl4 Asb11 Atf5 Atp1a3 Atp1b4 Atp2a2 Avil B2m BC010787 BC014699 BC0…
235	V$COUP_DR1_Q6	57	57	1597	418	14099	-3.65	0.0	2.18	0.81	Acta1 Aldh9a1 Arid3a Asah2 Atoh8 Avil BC006909 BC007180 Chrnb2 Ckmt2 Clca3 Cln2 Col18a1 Cyp7b1 D6Ertd253e Dlk1 Dock2 Ehd2 Esam1 F7 Fbp2 Fxyd1 Gabarapl1 Gck Grik5 Gypc Hs3st3b1 Htatsf1 Igj Il4ra Irs3 Kcnk2 Khk Lrp1 Mnt Ndufb7 Ndufc1 Nr1h3 Nrap Nudt16 Pck1 Pcx Pftk1 Phactr2 Porcn Qdpr Rarres2 Scara3 Scnn1a Sh3tc1 Slc16a1 Sod2 Thsd6 Thy1 Ttc16 Ttc7b Uckl1
236	V$E4BP4_01: E4BP4	54	54	1600	564	13953	-3.65	0.0	0.1	0.0	2310032D16Rik 3300001H21Rik AV071179 Akr1c18 Amy1 Ankib1 Arl3 Bcl2l10 Brp44l C8a Ccl11 Cd302 Ces3 Chchd3 Clca3 Clec4g Col15a1 Crim1 Cyp2j6 Dcn Dpf3 Elovl6 Fcamr Gja5 Gpld1 Kcmf1 Lrrk1 Mapre2 Marveld1 Mid1ip1 Mipol1 Mtap4 Ndst4 Ndufb3 Nfil3 Otof Pex13 Pgrmc2 Plxdc1 Pmp22 Ptgds Ptpn4 Rab6ip1 Rnpc2 Sah Sdccag33l Sfxn4 Slc35b4 Slc41a3 St3gal2 Tbx6 Tnnt1 Trpc6 Wnt10a
237	V$PAX6_Q2	332	332	1322	2914	11603	-3.65	0.0	0.67	0.0	0610009E20Rik 0610039N19Rik 1110020A09Rik 1110030K22Rik 1700073K01Rik 1810008K03Rik 1810044O22Rik 2310001N14Rik 2310032D16Rik 2410011G03Rik 2700083B06Rik 2900027G03Rik 5430431G03Rik 5730427C23Rik 8430411H09Rik 9030611N15Rik AI325464 AU041707 Aacs Abcb4 Acadvl Aco2 Actc1 Acy3 Adarb1 Adcy2 Adfp Adra1a Ak2 Alox12e Angptl6 Ankrd5 Aoc3 Aox1 Ap1m1 Apbb1ip Aqp3 Aqp7 Arfl4 Arl3 Asb13 Aspa B230369L08Rik B…
238	V$DEAF1_01	322	322	1332	2815	11702	-3.66	0.0	0.73	0.0	0610007A15Rik 0610039N19Rik 1600020H07Rik 2610205H19Rik 2700083B06Rik 2810423O19Rik 5430431G03Rik 5830461H18Rik 8430411H09Rik AF397014 AU041707 AW550801 Aacs Abca2 Abca7 Abcg4 Acad10 Acadvl Accn1 Aco2 Acox3 Actn3 Adra1a Aldh6a1 Alox12e Anxa11 Anxa5 Ap1m1 Ap2a1 Aprt Aqp3 Arhgap17 Art1 Asb11 Atoh7 Atp1a3 Atp2a2 Atp5k Atpaf2 Avil B3gnt1 BC006909 BC019806 BC019977 BC027342 BC028663 Bag1 Bckdhb Birc3 …
239	V$AP1_C: AP-1 binding site	313	313	1341	2721	11796	-3.66	0.0	0.82	0.0	0610007A15Rik 0610039N19Rik 1110015E22Rik 1700073K01Rik 1810008K03Rik 2300004C15Rik 2410001H17Rik 2810423O19Rik 3300001H21Rik 4921513E08Rik 4933430F08Rik 5031400M07Rik 5830461H18Rik 9030611N15Rik Aatk Abca8a Abcb1a Abcb1b Acadvl Acox3 Actc1 Adarb1 Adh7 Admr Adpn Adssl1 Aebp1 Ak1 Akr1b8 Alas1 Aldh1a7 Allc Als2cr19 Amotl2 Aox1 Apba2bp Aqp7 Art1 Asah2 Asb13 Atf5 Atp5c1 Atp5j2 B430218L07Rik BC010787 …
240	V$RSRFC4_01: related to serum response factor, C4	15	15	1639	79	14438	-3.66	0.0	2.92	1.22	AV071179 Ank Cidea Ckb Ckmt2 Clcn1 Dnajc2 E430036I04Rik Hspb3 Klf7 Ky Lmod2 Pappa Peg12 Ptp4a3
241	V$NFKB_Q6: NF-kappaB	215	215	1439	1815	12702	-3.67	0.0	1.23	0.26	0610009E20Rik 0610039P13Rik 2300004C15Rik 3300001H21Rik 4930422J18Rik 8430417G17Rik A330096I21Rik AV071179 Abca2 Abcb1a Abcc9 Aco2 Acox3 Actc1 Actg2 Adcy3 Adra1a Adrb2 Akt2 Alas1 Aldh6a1 Alox12e Amy1 Anxa5 Apbb1ip Arhgef10 Atf5 Atoh7 Atp1a3 Atpaf2 B2m B430218L07Rik BC002236 BC006909 BC009118 Bok C1s Cav1 Ccbl2 Ccl11 Cd151 Cdh5 Chrna1 Chrnb2 Clcn1 Clec1b Clic4 Cln2 Col5a1 Coro2b Cox7a1 Cpt2 Crim1 …
242	V$EGR1_01: Egr-1/Krox-24/NGFI-A immediate-early gene product	24	24	1630	148	14369	-3.68	0.0	2.63	1.01	Allc C330023F11Rik Cox5a Dapk2 Dlk1 Heyl Hoxa2 Ifngr1 Kcna1 Lamb1-1 Nkx3-1 Pam Paqr4 Pi4k2a Plcb1 Ppp1r3f Prss11 Qk Sdhd Slc16a11 Sox2 Spna1 Ssb4 Ubl3
243	V$ARP1_01: apolipoprotein AI regulatory protein 1	167	167	1487	1549	12968	-3.68	0.0	0.25	0.0	0610009E20Rik 1500001H12Rik 2810423O19Rik 4921513E08Rik Actc1 Adpn Ak1 Ak2 Allc Alox12e Amotl2 Anxa5 Atoh8 BC023105 BC028528 Bdkrb1 Bphl Cabc1 Cacna2d1 Calml4 Car4 Cbx7 Cd248 Cd3g Chchd6 Chpt1 Cidec Clec3b Cmkor1 Cntf Col15a1 Col6a1 Cox6a2 Cox6c Cox8a Cs Ctdsp1 Ctla2a Ctsb Ctsw Cugbp2 Cyfip2 Cygb Cyp2b10 Cyp2d13 Dbp Ddef1 Dhrs8 Dkk4 Dmrt2 Dock5 Dtx2 Echs1 Edg1 Edn3 Egfl6 Epdr2 Epim Epn2 Esm1 Esrr…
244	V$EGR3_01: early growth response gene 3 product	25	25	1629	156	14361	-3.7	0.0	2.6	1.0	1110038M16Rik 4930488L10Rik 5430431G03Rik 5830461H18Rik Aps C330023F11Rik Clic4 Cxcl12 D9Wsu20e Dlk1 Elk4 Hic1 Ifngr1 Mical1 Mogat2 Pex13 Ppp1r3f Pthr1 Sc5d Sgce Sgtb Slc7a6 Ssb4 Vamp2 Xkh
245	V$DR3_Q4: direct repeat 3	238	238	1416	2037	12480	-3.71	0.0	1.03	0.11	0610009E20Rik 0610039P13Rik 1110015E22Rik 1110038M16Rik 2310016N21Rik 2310076O21Rik 2610205H19Rik 2810423O19Rik 4933430F08Rik AF397014 AI325464 Abca2 Acat1 Aco2 Adssl1 Aebp1 Amotl2 Angptl2 Arhgap17 Art1 Avil B230369L08Rik BC013529 BC014699 Bsf3 Btc Cabc1 Cacna1s Camkk1 Capn8 Casq1 Cbl Cbs Cd209b Cd248 Cd97 Cdh23 Cdw92 Cerk Chrna7 Chst7 Cish Clec4g Clic4 Clstn2 Cog4 Col18a1 Col4a1 Cpeb2 Cpt1b Cryz…
246	V$E2_01: papilloma virus regulator E2	97	97	1557	768	13749	-3.73	0.0	1.73	0.47	1810055D05Rik 2610205H19Rik 5830461H18Rik Abca1 Abcg3 Aco2 Acox3 Adssl1 Aebp1 Apobec2 Aqp3 Art3 Asah2 B3galt3 B3gnt1 Bcat2 Capn8 Cdh23 Cdkn2b Cog4 Cox6b2 Cyfip2 Cyp27a1 Dao1 Dhrs8 Dlst Dnajb4 Dpysl3 Ehd2 Fhl2 Foxj1 Fzd1 Gdf10 Gfpt2 Glcci1 Gpha2 Gpr83 Grina Hibch Hmga1 Idua Igfbp4 Lpgat1 Lrrk1 Lztfl1 Mapk10 Mcpt5 Meig1 Mfhas1 Mfng Ndufa6 Ndufb5 Ndufb9 Nfat5 Nfkbie Nit1 Nmyc1 Oprl1 Ormdl3 P4ha1 Pdk…
247	V$TEL2_Q6	107	107	1547	1022	13495	-3.76	0.0	0.2	0.0	2810038K19Rik 3300001H21Rik 4921513E08Rik AI661017 AW550801 Acy3 Admr Amy1 Ankrd5 Aoah Apbb1ip B3gnt1 BC022145 BC023105 BC024806 BC054059 Bcap29 Ccrl1 Cd3e Chchd6 Col4a3 Cox8a Ctse Cxcr3 Cxcr6 Cygb Cyp2j6 D9Wsu20e Dao1 Dgke Dnm1 Elk4 Epor Etfa Fcna Frmd4b Fthfd Gas7 Gdf11 Gkn1 Glcci1 Gpr155 Gpt1 Grik5 Hcst Hibadh Icam2 Il17d Il17rc Il2rb Immt Kifap3 Klrd1 Lrmp Lrrk2 Mark1 Mds1 Mlycd Mogat2 Mrpl16…
248	V$FOXO1_02: fork head box O1	92	92	1562	891	13626	-3.77	0.0	0.18	0.0	1110030K22Rik AI661017 Abhd4 Acadvl Acy3 Adfp Adrb2 Aebp1 Ahrr Akr1c18 Ankib1 Apobec2 Atoh7 BC023105 Bk Brp44l Btc Butr1 Cabc1 Clp1 Cntf Col5a2 Cox7a2 Cxcr6 Cyp2b10 Cyp2b9 Dnajc2 Elk4 Elovl6 Eltd1 Enpp2 Epim Foxp2 Gm323 Hbld1 Hdgfrp2 Hexa Hibadh Hipk1 Hoxd8 Hspb3 Htatsf1 Igf1r Il18r1 Kap Klra12 Lag3 Lgals12 Lhx6 Lipe Mapre3 Mast2 Mccc1 Mcp Meig1 Mipol1 Mrpl30 Ndst4 Ndufa6 Ndufs7 Nek7 Np15 Nr1h3 N…
249	V$CHX10_01	35	35	1619	385	14132	-3.77	0.0	0.08	0.0	2810038K19Rik Abcb4 Alas1 Btc Ccrl1 Cd36 Cox6a2 Cs Cysltr1 Dnajb4 Elk1 Gypc Hgf Hnf4a Hsd17b4 Kpna4 Ly6f Mrpl16 Ndufa9 Pappa Pftk1 Ptgds Rnf14 Sash1 Sc5d Scn5a Slc12a4 Slc38a5 Sos1 Sos2 Suclg1 Tnfsf12 Trim3 Usp12 Zap70
250	V$ICSBP_Q6	97	97	1557	773	13744	-3.77	0.0	1.65	0.42	1700007D05Rik 4933430F08Rik 8430411H09Rik Abca8a Abcb1a Ak2 Akap4 Aldh1a7 Als2cr19 Amotl2 Amy1 Asb11 Atp1b4 B2m BC002236 BC022145 Bmp6 Btc Casq1 Cbx7 Cdh5 Cdkn2c Chchd3 Chpt1 Ctsb Cyp4f15 Cyp7b1 Cysltr1 Dnahc11 Dnase1l3 Dpysl3 Drap1 Edg1 Edn3 Eomes F2rl2 Fmo3 Fmr1 Fxyd1 Gbp2 Gnb4 Gpr155 Grik5 Hgf Hmgcs1 Il17d Il5ra Indo Isg20 Islr Kcna7 Kpna4 Lmod2 Mcp Mef2a Mef2c Mrps31 Ndufa2 Nek9 Nkd1 Nts Odz3…
251	V$HNF4_01: hepatic nuclear factor 4	1596	1596	58	13926	591	-3.78	0.0	1.91	0.59	0610007A15Rik 0610009E20Rik 0610039N19Rik 0610039P13Rik 0710001E13Rik 1110006I15Rik 1110015E22Rik 1110020A09Rik 1110030K22Rik 1110038M16Rik 1110056N09Rik 1500001H12Rik 1500040F11Rik 1600020H07Rik 1700007D05Rik 1700073K01Rik 1810008K03Rik 1810044O22Rik 1810055D05Rik 2300004C15Rik 2310001N14Rik 2310016N21Rik 2310032D16Rik 2310043K02Rik 2310076O21Rik 2410001H17Rik 2410011G03Rik 2610205H19Rik 2700083…
252	V$NRF1_Q6	73	73	1581	723	13794	-3.79	0.0	0.15	0.0	1110006I15Rik 1110020A09Rik 2310076O21Rik 4732429I09Rik 5830461H18Rik Acad10 Acadm Adssl1 Alas1 Ankib1 Apobec2 Atf5 Atp5c1 Atpaf2 Blcap Bphl Cbx7 Chst12 Clp1 Cox6a1 Cox6c Cpeb2 Cspg3 Cyp2c44 D9Wsu20e E130016I23Rik E2f6 Egln1 Etfdh Fkbp1a Fmr1 Gm169 Hibadh Hint3 Idh3a Jam3 Klhl2 Lpin1 Lrp1 Map2k7 Mocs2 Ndufa6 Nfat5 Nnat Np15 Paqr4 Pbef1 Pgrmc2 Pim3 Pink1 Pofut2 Por Ppm1a Ppp1r3c Prdm5 Qk Rfwd2 Rop…
253	V$OCT1_07: octamer factor 1	16	16	1638	206	14311	-3.8	0.0	0.05	0.0	1110006I15Rik Akr1b8 Aldh1a7 Cyp2s1 Igj Lpd Mfng Mrpl16 Msra Nfia Oscar Sgne1 Srgap2 Tectb Uqcrb Wbscr14
254	V$USF_01: upstream stimulating factor	179	179	1475	1517	13000	-3.8	0.0	1.1	0.17	1110030K22Rik 1110056N09Rik 1500040F11Rik 1810008K03Rik 5031400M07Rik 5430431G03Rik AW550801 Abcg4 Acat1 Adfp Adh1 Admr Aldh6a1 Aldoa Angptl2 Ankrd25 Arhgef10 Art3 Atoh8 Atpaf2 B3gnt1 BC004044 BC019806 BC027342 Bloc1s1 Bmp6 Btbd4 C8a Camk2d Cbs Cdh5 Cdw92 Cfl2 Chchd3 Chrm4 Cpeb2 Cryz Cspg3 Ctsb Cyp27a1 Cyp2j6 D4st1 D7Ertd458e Dao1 Ddef1 Defb1 Dock2 Dpp7 Dusp1 E2f6 Egfl9 Eno3 Epb4.1l2 Epor F7 Faf1…
255	V$MEF2_03: myogenic MADS factor MEF-2	40	40	1614	282	14235	-3.8	0.0	2.18	0.81	AV071179 Abcc9 Ank Aqp1 Arl3 Asb12 Asb5 BC028663 C1qr1 Capn8 Cd97 Chrna7 Cidea Ckb Ckmt2 Clcn1 Cox6a2 Cpt1b Cysltr1 Dnajc2 E430036I04Rik Extl3 Hlx1 Hod Hspb3 Il16 Klf7 Ky Lmod2 Mlf1 Ndst4 Pank3 Pappa Peg12 Penk1 Ptp4a3 Sgk3 Stk17b Tfb2m Thra
256	V$AP4_01: activator protein 4	150	150	1504	1252	13265	-3.81	0.0	1.26	0.26	0610009E20Rik 1500040F11Rik 1810008K03Rik 1810044O22Rik 2810038K19Rik 4930488L10Rik Abca1 Acad10 Adra1a Akt2 Alox12e Angptl2 Ankrd25 Ankrd5 Ap2a1 Apobec2 Aprt Atpaf2 BC010787 BC014699 BC027309 BC028663 Baz2a Bckdhb Bdkrb1 Bmp6 Calca Car13 Cdh11 Chml Chst1 Clic4 Col12a1 Col15a1 Col6a1 Coro2b Cox8b Crtac1 Ctsb Ctse Cxcl13 Cxcl2 Cxcl4 Cyp1b1 Cyp2j6 Dbh Dkk4 Dok2 E2f6 Ebf2 Egfl7 Eif4e3 Eif4ebp1 Elmo2…
257	V$IK3_01: Ikaros 3	160	160	1494	1464	13053	-3.82	0.0	0.34	0.0	0610007A15Rik 2310076O21Rik 8430417G17Rik Aatk Abcb1a Adfp Adssl1 Aldh1a1 Alox12 Aoah Art3 Asb12 Atf5 Atp2a2 Auh Bag1 Baz2a Bcl2l10 Bnip3 Btbd4 Cacna2d1 Ccrl1 Cd5 Cdh23 Clcn1 Cox8b Crhr2 Ctbs Ctdsp1 Cxcl15 Cyb5 Cyhr1 Cyp27b1 Cyp2c44 Decr1 Defb1 Dgat1 Dnase1l3 Dnm1 Dpp7 Dtna E430036I04Rik Egr4 Elk3 Etfdh Fa2h Fabp3 Fkbp9 Fmo1 Foxc2 Gabarapl1 Gabrg3 Gfpt2 Gja5 Gprc5b Gys2 Hc Hcst Hint3 Hmgcs1 Hnmt …
258	V$XFD3_01: Xenopus fork head domain factor 3	194	194	1460	1742	12775	-3.82	0.0	0.45	0.0	1110020A09Rik 1110030K22Rik 1810055D05Rik AI661017 Abca8a Abhd4 Acadl Acadvl Acy3 Adrb2 Aebp1 Ahrr Akr1c18 Angptl6 Ankib1 Apobec2 Atoh7 B3galt1 BC007180 BC023105 BC054059 Bcar3 Bdkrb1 Bk Bmp10 Bok Brp44l Btc Butr1 Cabc1 Cav1 Ccbl2 Ccrl1 Cdr2 Cdw92 Chml Cidec Cish Clp1 Cntf Col5a2 Cox7a2 Ctbs Cugbp2 Cxcl7 Cxcr6 Cyp2b9 Dbh Dcn Dhrs3 Dlx4 Dnajc2 Dock2 Dpysl3 Dtnbp1 Dtx1 Ela1 Elk3 Elk4 Elovl6 Eltd1 E…
259	V$E2F_01: E2F	6	6	1648	105	14412	-3.84	0.0	0.02	0.0	2310076O21Rik Ak2 Cbs Egfl9 Ndufb9 Tbl1xr1
260	V$HIF1_Q3: hypoxia induced factor	127	127	1527	1182	13335	-3.85	0.0	0.28	0.0	1500040F11Rik Abca2 Acas2 Aco2 Acox3 Adcy3 Ahrr Angptl2 Aqp1 Aqp3 Arhgef10 BC019977 Bcap29 Blcap Bmp6 Bnip3 Btbd4 C330023F11Rik Car14 Cdkn2c Col18a1 Cox7a1 Cox8b Crat Cryz Ctdsp1 D6Ertd253e D7Ertd458e Dci Dgat2 Dscr1l1 E130016I23Rik Ebf2 Edn1 Egln1 Eif4e3 Elovl3 Elovl6 Epb4.1l1 Epha8 Etfa F830020C16Rik Fech Fgf21 Fh1 Fthfd Gata6 Gcsh Gnai1 Gpm6b Gstk1 Gstm2 Hcst Hmga2 Hs6st2 Igf1r Igsf6 Il1r1 Ins…
261	V$ATF_B: ATF binding site	58	58	1596	439	14078	-3.88	0.0	1.85	0.55	1110015E22Rik 2310032D16Rik 5830461H18Rik Adpn Areg Arfl4 Arg2 BC003479 BC019806 Camk2d Cldn6 Clstn2 Clstn3 Dio2 Dusp1 Egr4 Flt1 Foxp2 Gem Gnb4 Gpm6b Id1 Kif5c Lactb2 Lmcd1 Mdh2 Mrgprf Mrpl16 Ndufa10 Odz3 Ormdl3 Padi1 Pbef1 Pdlim3 Pex13 Pitx2 Pmaip1 Ppm1a Ppm1b Ppp2r2d Ptprs Ptpru Rel Sav1 Scn1b Scn5a Sdhb Slc25a26 Spag4 St13 St7 Sult1a1 Tcea3 Tead1 Ttc16 Ubl3 Wnt10a Zap70
262	V$TFIIA_Q6	1490	1490	164	13040	1477	-3.89	0.0	0.94	0.05	0610007A15Rik 0610009E20Rik 0610039N19Rik 0610039P13Rik 0710001E13Rik 1110006I15Rik 1110020A09Rik 1110030K22Rik 1110038M16Rik 1110056N09Rik 1500001H12Rik 1500040F11Rik 1600020H07Rik 1700007D05Rik 1700073K01Rik 1810008K03Rik 1810044O22Rik 1810055D05Rik 2300004C15Rik 2310001N14Rik 2310016N21Rik 2310032D16Rik 2310043K02Rik 2310076O21Rik 2410001H17Rik 2610205H19Rik 2810038K19Rik 2810052M02Rik 2810423…
263	V$PPARA_02: PPAR-alpha:RXR-alpha heterodimer (peroxisome proliferator activated factor alpha:retinoid X receptor alpha)	42	42	1612	442	14075	-3.9	0.0	0.12	0.0	Abcc9 Adcy2 Akr1c18 Aldoa Bag1 Col18a1 Cox5a Cpne2 Creb3 Cyp4f15 Dao1 Dp1l1 Efemp1 Ela1 Evi5 Fcna Gbp2 Gprc5b Hoxa1 Hoxd9 Hp Ifi27 Irx4 Isg20 Kif5c Matn4 Mlycd Mnt Nr1i3 P4ha2 Pde8a Pon1 Pthr1 Rgs14 Sema3f Shd Srgap2 Sytl2 Tex27 Tpm1 Ugdh Uqcrc1
264	V$CREB_02: cAMP-responsive element binding protein	176	176	1478	1546	12971	-3.91	0.0	0.66	0.0	1700073K01Rik 2310016N21Rik 2410011G03Rik 2810038K19Rik 2810052M02Rik 4732429I09Rik 5031400M07Rik 5830461H18Rik AU041707 Acad10 Aco2 Acox3 Adpn Adra1a Adssl1 Angptl2 Aox3 Arg2 Arl4 Atoh8 Atp1a3 B3gnt1 BC003479 BC004044 BC010787 BC019806 BC024806 Cacna1g Calca Camk2d Cdkn2b Cdkn2c Chst12 Clstn3 Cpeb2 Creld1 Ctdsp1 D5Ertd33e Dgat1 Dlk1 Dpf3 Dpm1 Dusp1 Ebf1 Echs1 Eif5 Elk4 Emp3 Etfdh Ezh1 Fabp3 Fdft…
265	V$ATF3_Q6: activating transcription factor 3	174	174	1480	1522	12995	-3.92	0.0	0.7	0.0	2310032D16Rik 2810052M02Rik 5830461H18Rik AV071179 AW550801 Abcg4 Acad10 Actn3 Adpn Alox12 Amotl2 Aoah Aps Aqp7 Areg Arfl4 Arg2 Arl3 Atoh7 BC003479 BC013529 BC019806 Bcap29 Bdkrb1 Cacna1d Camk2d Camk2g Capn8 Ccbp2 Cdh23 Cdkn2b Cfl2 Chrm4 Cldn6 Clstn2 Clstn3 Cnn1 Col5a2 Coro2b Ctla2a D8Ertd594e Dao1 Dgat1 Dio2 Dnajb4 Dpep1 Dusp1 Egfl9 Ehd1 Ehd2 Epor Esm1 Fahd1 Fkbp10 Flt1 Fndc4 Foxp2 Fxyd4 Galntl1…
266	V$CREB_01: cAMP-responsive element binding protein	147	147	1507	1326	13191	-3.94	0.0	0.44	0.0	1110015E22Rik 2310032D16Rik 2810052M02Rik 5830461H18Rik AW550801 Acad10 Actn3 Adcy3 Adpn Adra1a Aldh6a1 Areg Arfl4 Arg2 Arid3a Arl4 Asb5 BC002236 BC003479 BC009118 BC013529 BC019806 BC024806 Camk2d Cbs Cd7 Cdkn2b Cldn6 Clp1 Clstn2 Clstn3 Cox8a Ctla2a Cugbp2 Dgat1 Dhrs7 Dio2 Dnajb4 Dock2 Dpm1 Dusp1 E130016I23Rik Egr4 Emp3 Evc Fabp3 Fh1 Fkbp10 Fkbp7 Flt1 Foxp2 Frzb Fst Galnt6 Gem Gfpt2 Gnb4 Gpld1 G…
267	V$MEIS1AHOXA9_01: Meis-1a:HOXA9 heterodimeric binding	23	23	1631	147	14370	-3.96	0.0	2.3	0.85	AI325464 Alx4 Ankib1 Butr1 Cish Clec4g D7Ertd458e Efemp1 Gba2 Gpha2 Grik5 Gsc Gstk1 Isg20 Mcp Prlpm Slc25a20 Suclg1 Thsd1 Tob2 Tslp Ttc7b Ubl3
268	V$ATF1_Q6	109	109	1545	901	13616	-3.96	0.0	1.25	0.26	1600020H07Rik 2810052M02Rik 5830461H18Rik AW550801 Accn1 Adcy3 Aldh1a7 Alk Aoah Areg Arg2 Arl4 BC013529 BC019806 Cbs Cdh11 Chpt1 Cldn6 Clic4 Clstn2 Clstn3 Cyp27b1 D8Ertd594e D9Wsu20e Dio2 Dkk4 Dnajb4 Dusp1 E130016I23Rik Edn3 Esam1 Fh1 Fkbp10 Flt1 Fmo2 Gem Gfpt2 Gpm6b Gpr19 Grasp Grik5 Hod Id1 Igj Jam3 Kif5c Klf4 Klra18 Lama5 Lmcd1 Lnx2 Map2k4 Mbnl1 Mnt Mrpl30 Nap1l5 Nbl1 Ndufa10 Ndufa5 Nfe2 Nfia …
269	V$RP58_01: 58 KDA repressor protein	35	35	1619	376	14141	-3.96	0.0	0.11	0.0	1600020H07Rik Aatk Actn3 Anxa11 Bk C8a Cacna1f Ctbs Ctse Cyp1a1 Dusp13 Fa2h Fap Flt4 Gkn1 Greb1 Hic1 Kcna7 Marveld1 Mest Mos Mrgprf Myl7 Nrap Pappa Pkd2l2 Ptpru Recql Scn5a Slc4a1 Srpx2 Tnfaip6 Tuba8 V1ra6 X99384
270	V$HOGNESS_B: Imperfect Hogness /Goldberg Box	101	101	1553	944	13573	-3.97	0.0	0.29	0.0	1110020A09Rik 1810008K03Rik 2300004C15Rik 2700083B06Rik 5430431G03Rik AI325464 Abcb4 Acadvl Aldh4a1 Aoc3 Aspa Auh BC013529 Bcat2 Bckdhb Ccrn4l Cd97 Chchd6 Chd8 Cidec Cldn6 Clybl Col5a3 Cox8a Crtap Ctse Cyc1 Cyp27b1 Cyp2a12 Cyp2j6 D7Ertd458e Dci Dhrs7 Dkk4 Dnajd1 Dock5 Dtx2 Ech1 Flt3l Frmd4b Gcsh Gdf11 Gimap3 Glul Gpha2 Gpx6 Grb14 Gys2 Hc Hdgfrp2 Hipk1 Idh3b Il17rd Kcmf1 Lactb2 Lag3 Lama4 Laptm4b …
271	V$CREB_Q2: cAMP-response element-binding protein	149	149	1505	1309	13208	-3.99	0.0	0.66	0.0	1110015E22Rik 1810008K03Rik 2310001N14Rik 2310032D16Rik 2610205H19Rik 2810423O19Rik 2900027G03Rik 5031400M07Rik 5830461H18Rik 8430411H09Rik AW550801 Acad10 Acox3 Adpn Adra1a Adssl1 Akt2 Alas1 Aldh6a1 Areg Arfl4 Arg2 Arid3a Arl3 Arl4 Atoh7 Atoh8 Atp1a3 BC002236 BC019806 BC024806 Bloc1s1 Cacna1g Calca Camk2d Cap2 Cbs Ccnd2 Cdkn2b Chst12 Cldn6 Clstn2 Clstn3 Cyhr1 D5Ertd33e Decr1 Dgat1 Dlat Dlk1 Dock…
272	V$TCF11MAFG_01: TCF11:MafG heterodimers	127	127	1527	1080	13437	-4.0	0.0	0.97	0.06	0610007A15Rik 0610039N19Rik 1600020H07Rik 2310001N14Rik 2900027G03Rik 3300001H21Rik 4933430F08Rik 5031400M07Rik 5830461H18Rik A2bp1 Acta1 Actg2 Aebp1 Ak1 Aox1 Aqp4 Arhgef10 Atp5k Auh BC019806 BC028663 Calcrl Capn8 Cd209b Cd36 Cd7 Chrna7 Ckb Clcn1 Clec1b Cox5a Cox6c Cuedc2 Cxcr6 Cyp2b10 Cyp7b1 D5Ertd33e D6Ertd253e Dm15 Dnahc11 Dock2 Drctnnb1a Dtx1 Echs1 Eef1a2 Epdr2 F13a1 Faf1 Fasn Frmd4b Gdf9 Glc…
273	V$CREB_Q4: cAMP-response element binding protein	132	132	1522	1176	13341	-4.04	0.0	0.54	0.0	1110015E22Rik 1600020H07Rik 1700073K01Rik 1810008K03Rik 2310032D16Rik 2810423O19Rik 5830461H18Rik 8430411H09Rik Aco2 Adpn Aldh6a1 Areg Arfl4 Arg2 Arid3a Arl4 Atp1a3 Atp5j2 BC002236 BC003479 BC019806 Bloc1s1 Calca Camk2d Cbs Ccnd2 Cdkn2b Cfl2 Cldn6 Clp1 Clstn2 Clstn3 Creld1 Ctla2a Cyp1a1 D5Ertd33e Dgat1 Dio2 Dnajb4 Dpm1 Dusp1 Ebf1 Egr4 Fabp3 Fh1 Fkbp7 Fkbp9 Flt1 Foxp2 Galnt6 Gem Gfm1 Gli2 Gnb4 Gpm…
274	V$LEF1_Q6	1522	1522	132	13368	1149	-4.04	0.0	0.58	0.0	0610009E20Rik 0610039N19Rik 0610039P13Rik 0710001E13Rik 1110006I15Rik 1110015E22Rik 1110020A09Rik 1110030K22Rik 1110038M16Rik 1500001H12Rik 1500040F11Rik 1600020H07Rik 1700007D05Rik 1700073K01Rik 1810008K03Rik 1810044O22Rik 1810055D05Rik 2310001N14Rik 2310016N21Rik 2310032D16Rik 2310043K02Rik 2310076O21Rik 2410001H17Rik 2410011G03Rik 2610205H19Rik 2700083B06Rik 2810038K19Rik 2810052M02Rik 2810423…
275	V$ACAAT_B: Avian C-type CCAAT box	113	113	1541	1027	13490	-4.05	0.0	0.42	0.0	2700083B06Rik Adcy3 Alas1 Arhgap24 Arid3a Atp1b4 Atp5c1 Atpaf2 BC004044 BC014699 Brp44l Btbd4 Calca Cbs Ccbp2 Cd302 Cd3e Cd7 Cdh2 Cdh23 Chn1 Chrna7 Chst12 Ckb Ckmt2 Cox7a1 Cth Cyp4b1 Ddef1 Defb11 Dmrt2 Dnajb4 Dnajc2 Dnase1l3 Dpysl3 Dusp10 Epim Fahd1 Galntl1 Gfpt2 Ggtla1 Glcci1 Gpx6 Grpel1 Gys1 Gys2 Hdgfrp2 Hgf Hnf4a Hs3st3b1 Kcmf1 Kcne4 LOC330189 Lactb2 Laptm4b Lcn8 Ltbp4 Mcpt6 Mknk2 Mlf1 Mnt Mpp…
276	V$NFMUE1_Q6	65	65	1589	515	14002	-4.08	0.0	1.46	0.31	0610009E20Rik 4921513E08Rik Alx4 Atpaf2 Cd3e Cerk Cfl2 Cog4 Cox8a Crat Cyb5 Dnajb4 Drap1 E2f6 Eif5 Ela1 Eltd1 Epim Fasn Foxd1 Gli2 Gpr155 Grik5 Gstz1 Hbld1 Hmga1 Hsdl2 Il2rb Kap Kcnmb4 Kif5c Lace1 Lrpap1 Ly75 Map2k7 Mccc1 Mrpl35 Ndufa2 Ndufa6 Ndufa9 Ndufs2 Ndufs4 Ndufs7 Nfatc2ip Nit1 Nkg7 Npc2 Nrap Pdhb Ppargc1b Ppp1r3f Prkcm Rala Rapgef3 Rfwd2 Rfx3 Sec15l1 Slc25a19 Smarcd1 Tbx18 Tmem15 Uqcrc1 Va…
277	V$STAT5A_01: signal transducer and activator of transcription 5a	105	105	1549	953	13564	-4.09	0.0	0.43	0.0	1500040F11Rik Adcy2 Ak2 Aldh9a1 Apba2bp Aqp4 B3galt3 Bok Cbl Ccl24 Ccnd2 Cd3g Chrnb2 Cish Ckmt2 Clca3 Cox5b Cxcr6 Cyp1b1 Cyp2j9 Cyp39a1 Defb1 Dhrs8 Dock5 Dok2 Dtx2 Eif4ebp1 Entpd5 Etfdh F7 Fbp2 Fgf7 Gfi1b Glis1 Glycam1 Gpr155 Gpr19 Hibadh Hivep2 Hoxa2 Hoxb3 Il18r1 Il1r1 Isg20 Kcnj8 Klra12 Kpna4 Lipe Lrig1 Lrp1 Lyl1 Mds1 Mef2a Mef2c Mme Mmp23 Mos Nek7 Nkd1 Nnmt Nr1i3 Nrp1 Olfml2b Padi1 Pcdhb2 Pdk4…
278	V$HTF_01	68	68	1586	651	13866	-4.09	0.0	0.26	0.0	1110006I15Rik 1600020H07Rik 1810008K03Rik AU041707 Abhd4 Aco2 Adfp Aox3 Aprt Aqp1 Arl4 BC024806 Bsf3 Cbs Cd3e Cdkn2c Chchd3 Chrnb2 Cish Clstn3 Cmya1 Crtap Cyp2e1 D4st1 D6Ertd253e Dnajc2 Ehd1 Epdr2 Esam1 Ezh1 Fcamr Fcgrt Fh1 Gpc1 Gypc Hk2 Hsdl2 Htatsf1 Isg20 Jag2 Lnx2 Lrig1 Lrrk2 Mllt1 Mmp23 Mos Nek7 Nfia Ntf3 Ormdl3 Pdgfb Pdhb Pdk4 Prss22 Rab6ip1 Rac2 Ranbp9 Rgs6 Rnf20 Sgk3 Sgne1 Slc35b4 Slc7a6 S…
279	V$POLY_C: Retroviral Poly A signal	19	19	1635	225	14292	-4.1	0.0	0.08	0.0	AI661017 Abcb11 Atp2a2 Dkk4 Emcn Fmr1 Grm8 Hdc Kcnk2 Nfatc2ip Ogn Pde8a Pygl Rbms1 St6galnac5 Tax1bp1 Tert U2af1-rs1 Vsig4
280	V$MAX_01: Max	63	63	1591	604	13913	-4.15	0.0	0.26	0.0	1110056N09Rik 1500040F11Rik Acat1 Adfp Aldoa Angptl2 Arhgef10 Art3 Atoh8 Atpaf2 BC004044 Bloc1s1 Cbs Cdw92 Cfl2 Cspg3 Ctsb D4st1 Dao1 Ddef1 Dock2 Dpp7 E2f6 Egfl9 Eno3 Epor Fkbp1a Fkbp9 Foxc2 Gcsh Gstm2 Hcst Hoxb5 Hoxd4 Hp Hs6st2 Kcne4 Lrmp Madcam1 Mapk12 Mast2 Mrpl1 Niban Nr2f2 Nudt9 Pon1 Ppm1a Ptprs Rnf10 S100a4 Sc5d Sdh1 Serac1 Slc35b4 Sox2 Sycp3 Sytl2 Thnsl1 Tmem15 Tmprss3 Vnn1 Ybx2 Zfhx1a
281	V$CREBP1_Q2: CRE-binding protein 1	103	103	1551	918	13599	-4.15	0.0	0.55	0.0	1110015E22Rik 1600020H07Rik 2310032D16Rik 2810052M02Rik 5830461H18Rik Aco2 Actn3 Adpn Aldh6a1 Areg Arfl4 Arg2 Arid3a Arl4 Atp1a3 BC002236 BC003479 BC019806 Camk2d Cbs Cdkn2b Cldn6 Clp1 Clstn2 Clstn3 Dgat1 Dhrs7 Dio2 Dnajb4 Dpm1 Dusp1 Egr4 Ehd1 Evc Fabp3 Fkbp7 Fkbp9 Flt1 Foxp2 Galnt6 Gem Gfpt2 Gnb4 Gpm6b Gys1 Hint3 Hmgcs1 Hs6st2 Id1 Kcna5 Kif5c Lactb2 Lmcd1 Lrrk2 Mbnl1 Mdh2 Mfn2 Mlf1 Mos Mrgprf Mr…
282	V$FREAC2_01: Fork head RElated ACtivator-2	105	105	1549	912	13605	-4.15	0.0	0.75	0.0	1110030K22Rik 2810052M02Rik AI661017 Abca2 Abcg3 Abhd4 Acy3 Adfp Adrb2 Akr1c18 Ankib1 Apobec2 Atoh7 Axin2 BC023105 Bk Brp44l Butr1 Chml Cidea Cntf Cog4 Col5a2 Cox7a2 Cspg3 Cyp2b9 Dnajc2 Dtnbp1 Edn1 Elk4 Elovl6 Eltd1 Enpp2 Epb4.1l1 Epim Etfa Fgf18 Foxp2 Frzb Gm323 Gyg1 Hbld1 Hdgfrp2 Hibadh Hoxd8 Hrc Hspb3 Htatsf1 Ifitm1 Igf1r Il11ra1 Il18r1 Il1rl1 Kap Klf7 Klra12 Lipe Lrp1 Mapre3 Mast2 Mccc1 Mcp M…
283	V$OCT1_01: octamer factor 1	43	43	1611	434	14083	-4.16	0.0	0.18	0.0	2410011G03Rik AU041707 Aldh1a7 Alk Atp1b2 C1r Cdh6 Creb3 Csf2rb1 Csf2rb2 Cyp2b10 Cysltr1 Derl1 Gabrg3 Greb1 Krt1-5 Lpd Lpl Mmp19 Mrpl16 Msra Nfatc2ip Nfia Pcdh8 Pfkfb1 Pim1 Prlpm Ptges Rel Repin1 Rras Sh3glb2 Slc12a7 Snrk Srgap2 St6gal1 Sucnr1 Tcf2 Thra Trdn Uqcrb Utrn Wbscr14
284	V$NFKAPPAB65_01: NF-kappaB (p65)	97	97	1557	843	13674	-4.19	0.0	0.74	0.0	0610039P13Rik 1500001H12Rik 2300004C15Rik 4930422J18Rik 8430417G17Rik AV071179 Abca1 Acox3 Adra1a Ahrr Alox12e Amy1 Aoc3 Atf5 B230369L08Rik B2m B430218L07Rik BC002236 BC006909 Birc3 Btbd4 C1s Car13 Ccbl2 Cd151 Cd38 Cfl2 Clca3 Col15a1 Crhr2 Crim1 Ctdsp1 Cxcl2 Cxcr6 Cyp2e1 Dnase1l3 Dpep1 Ebf1 Ephx2 Ets1 Fcamr Fdft1 Galntl1 Gbp2 Gfi1b Ghr Gpr19 Il16 Il18rap Il1rl1 Il4ra Jag2 Kcnmb1 Kcnmb4 Ky Lama5 L…
285	V$AR_Q2: androgen receptor	92	92	1562	825	13692	-4.19	0.0	0.52	0.0	1110038M16Rik 4921513E08Rik 4933430F08Rik 9030611N15Rik Abcg3 Akr1c18 Alox12 Ankrd5 Apba2bp Arhgap24 BC013712 BC022145 Bcar3 Bok C1r Cap2 Capn8 Car14 Casp9 Chchd3 Cugbp2 Cxcr6 Cyp2j9 Dab1 Derl1 Dhrs8 Dtnbp1 Dusp13 Ebf1 F13a1 Fcgrt Galm Gem Gja5 Gpc1 Grina Gsta3 Hdc Hibadh Hoxc6 Hsd17b4 Il17d Il7 Itih2 Kcnk2 Kctd12 Klk24 Klrd1 Lag3 Lpl Map2k4 Mpp3 Mrpl16 Myom1 Ndufa5 Ndufa6 Ndufab1 Ndufb8 Ndufs4 N…
286	V$NERF_Q2: new ets-related factor 1a	81	81	1573	735	13782	-4.22	0.0	0.46	0.0	Acy3 Admr Alx4 Aoah Apbb1ip Arl4 Asb11 Asb13 Atoh8 B3gnt1 BC023105 BC054059 Ccnd2 Ccrl1 Cd34 Cd38 Chchd6 Cog4 Creb3 Cryz Ctsb Ctse Cxcl14 Cygb D9Wsu20e Dct Dpm1 E430036I04Rik Elk3 Epn2 Esrrb Etfa F13a1 Fbp2 Fkbp10 Fthfd Gkn1 Gng2 Gpr19 Grik5 Gzmm Hcst Icam2 Ifi27 Il1r2 Klrd1 Loxl1 Mical1 Myh6 Ndufv1 Np15 Nptx1 Ntf3 Osr1 Pank3 Papolb Pappa Pnpla2 Prelp Rasa4 Rcn3 Rgs14 Scg3 Sdhb Serpina3c Sfrp1 Sh…
287	V$PR_02: is recognized by progesterone receptor	86	86	1568	766	13751	-4.23	0.0	0.56	0.0	1700007D05Rik 1700073K01Rik 8430417G17Rik 9030611N15Rik Abcg3 Ankrd5 Apba2bp Arid3a Art3 B3galt3 BC022145 Bcar3 Bok Cap2 Capn8 Car14 Casp9 Casq2 Ces3 Chrnb2 Chst1 Ckm Clca3 Cox6b2 Cryab Cxcr6 Cyp2j9 Defcr3 Derl1 Dlat Dscr1l1 Fap Gabarapl1 Ghr Gimap3 Gpx6 Greb1 Gstm1 Hdc Hint3 Hod Hoxc8 Hsd17b4 Id1 Il5ra Immt Itih2 Kcnk2 Klk24 March5 Mid1ip1 Mpp3 Mrpl1 Msra Myf6 Myom1 Ndst4 Ndufa5 Ndufb8 Nin Nr5a1…
288	V$T3R_01: viral homolog of thyroid hormone receptor alpha1	48	48	1606	375	14142	-4.24	0.0	1.42	0.29	2700083B06Rik 4930422J18Rik 4933430F08Rik Art1 B230369L08Rik Bcap29 Cabc1 Cacna1f Capn8 Ccbp2 Ccrl1 Cfl2 Clic4 Col4a1 Col5a2 Cyp2c44 D4st1 D8Ertd594e Dct Dlx4 Dnajb4 Echs1 Ehd2 Evc Fxyd1 Hp Insl3 Jag2 Kifc2 Ly75 Mme Mrpl35 Nid2 Nkiras1 Nsg2 Pdgfrb Pilrb Rac2 Ramp2 Serpinb1b Slc12a7 Slc25a26 St8sia2 Tbxa2r Tnnc1 Tob2 Ubl3 Vegfb
289	V$AR_03: is recognized by androgen reseptor	37	37	1617	280	14237	-4.3	0.0	1.52	0.34	1700007D05Rik 8430417G17Rik 9030611N15Rik Abcg3 Ankrd1 Ankrd5 Arid3a B3galt3 Cap2 Capn8 Car14 Casp9 Cxcr6 Defcr3 Derl1 Dlat Dscr1l1 Hoxc8 Hsd17b4 Immt Irs3 Itih2 Kcnk2 Myom1 Ndufb8 Nrap Pex13 Pmaip1 Ppp2r2d Ptgds Rcn3 Sdpr Sitpec Stxbp1 Sult1a1 Tnnc2 Ywhab
290	V$PBX_Q3	1579	1579	75	13858	659	-4.31	0.0	0.64	0.0	0610007A15Rik 0610009E20Rik 0610039P13Rik 0710001E13Rik 1110006I15Rik 1110015E22Rik 1110020A09Rik 1110030K22Rik 1110038M16Rik 1110056N09Rik 1500001H12Rik 1500040F11Rik 1600020H07Rik 1700007D05Rik 1700073K01Rik 1810008K03Rik 1810044O22Rik 1810055D05Rik 2300004C15Rik 2310001N14Rik 2310016N21Rik 2310032D16Rik 2310043K02Rik 2310076O21Rik 2410001H17Rik 2410011G03Rik 2610205H19Rik 2700083B06Rik 2810038…
291	V$E2F_02: E2F	43	43	1611	337	14180	-4.34	0.0	1.34	0.26	Aco2 Als2cr19 Asb13 Atp5j2 Cox5a Cox8a Cth Dlst Faf1 Fli1 Fmr1 Gata6 Gfi1b Kcna7 Laptm4b Lims2 Lpl Lrp1 Lyl1 Mgat4b Mipol1 Nfatc2ip Nmyc1 Nnat Notch2 Nrg4 P2ry2 Paqr4 Pde1a Pdgfa Pim1 Pxmp2 Sgce Slc16a1 Slc23a1 Slc5a5 Smarcd3 Sox17 Tbl1xr1 Tbx6 Usp11 Vti1b Zfhx1b
292	V$E2F_Q3: E2F	43	43	1611	337	14180	-4.34	0.0	1.34	0.26	Aco2 Als2cr19 Asb13 Atp5j2 Cox5a Cox8a Cth Dlst Faf1 Fli1 Fmr1 Gata6 Gfi1b Kcna7 Laptm4b Lims2 Lpl Lrp1 Lyl1 Mgat4b Mipol1 Nfatc2ip Nmyc1 Nnat Notch2 Nrg4 P2ry2 Paqr4 Pde1a Pdgfa Pim1 Pxmp2 Sgce Slc16a1 Slc23a1 Slc5a5 Smarcd3 Sox17 Tbl1xr1 Tbx6 Usp11 Vti1b Zfhx1b
293	V$E2F4DP1_01: E2F-4:DP-1 heterodimer	43	43	1611	337	14180	-4.34	0.0	1.34	0.26	Aco2 Als2cr19 Asb13 Atp5j2 Cox5a Cox8a Cth Dlst Faf1 Fli1 Fmr1 Gata6 Gfi1b Kcna7 Laptm4b Lims2 Lpl Lrp1 Lyl1 Mgat4b Mipol1 Nfatc2ip Nmyc1 Nnat Notch2 Nrg4 P2ry2 Paqr4 Pde1a Pdgfa Pim1 Pxmp2 Sgce Slc16a1 Slc23a1 Slc5a5 Smarcd3 Sox17 Tbl1xr1 Tbx6 Usp11 Vti1b Zfhx1b
294	V$HNF4_01_B: Hepatocyte nuclear factor 4	62	62	1592	561	13956	-4.36	0.0	0.49	0.0	2310001N14Rik 8430417G17Rik Acta1 Akap4 Aldh9a1 Aspa B3gnt1 BC006909 BC019977 BC028528 Bcar3 Cd7 Clca3 Cyp2a12 Cyp2c44 Cyp2d13 Dm15 Dtx2 Efnb2 Egr4 Etfa F7 F830020C16Rik Fabp3 Gabrg3 Gcm2 Gpr124 Gpr43 Gstk1 Gys2 Itgb1bp2 Khk Lgi1 Lrp1 Lum Ly75 Matn4 Msln Ndufb10 Ndufb8 Nr1h3 Parp3 Pcca Pck1 Pdha1 Pilrb Ptn Pygl Qdpr Rras S3-12 Scnn1a Serpinb6b Sgk3 Slc27a1 Srgap2 Stard6 Stmn2 Tcf2 Txnl6 Uckl1 Xkh
295	V$CREBP1CJUN_01: CRE-binding protein 1:c-Jun heterodimer	63	63	1591	571	13946	-4.36	0.0	0.48	0.0	2310032D16Rik 5031400M07Rik 5830461H18Rik Adpn Areg Arfl4 Arg2 BC003479 Camk2d Cdkn2b Cldn6 Clstn2 Clstn3 Dio2 Dusp1 Ebf1 Fkbp9 Flt1 Foxp2 Gem Gnb4 Gpm6b Id1 Kcna5 Kif5c Lactb2 Lmcd1 Mdh2 Mlf1 Mrgprf Mrpl16 Ndufa10 Odz3 Opn3 Ormdl3 Padi1 Pbef1 Pcolce2 Pdlim3 Pex13 Pitx2 Pmaip1 Ppm1a Ppm1b Ppp2r2d Ptprs Ptpru Rel Sav1 Scn1b Scn5a Sdhb Sema5a Slc25a26 Spag4 St13 St7 Sult1a1 Tcea3 Tead1 Ttc16 Wnt10a…
296	V$ARNT_02: AhR nuclear translocator homodimers	60	60	1594	505	14012	-4.38	0.0	0.92	0.05	1500040F11Rik 1810008K03Rik Abcb1b Abcg4 Aldh6a1 Aprt Bloc1s1 Camk2d Card10 Cdh5 Chchd3 Cpeb2 Cpt1b Cspg3 Ctsb Cyp27a1 Dao1 Dlat Dnajc2 Dpp7 Dusp1 Faf1 Fbln1 Fcgrt Fmr1 Gimap6 Gpr83 Gyg1 Hexa Hlx1 Hmga2 Hoxa1 Hoxb5 Igf2bp3 Il17d Kcne4 Kctd12 Khk Laptm4b Lrrk2 Lztfl1 Mapk12 Nudt9 Padi1 Parp3 Pgrmc2 Pi4k2a Pmpcb Ppm1a Ppp1r3c Prkg2 Ptprs Qk Serac1 Sytl2 Tie1 Tnfaip3 Ubxd1 Zfhx1a Zic1
297	V$E4F1_Q6	44	44	1610	422	14095	-4.39	0.0	0.31	0.0	1110015E22Rik 1600020H07Rik 8430411H09Rik Aco2 Aldh6a1 Arhgef10 Arl4 Atp1a3 BC019806 BC024806 Cbs Cfl2 Cmya1 Ctsb Dgat1 Dlat Dpm1 Egr4 Eps8 Fkbp7 Hmgcs1 Irx4 Itgb7 Klra18 Lrrk2 Mfn2 Nkiras1 Ormdl3 Pdgfb Pdhb Ppp1r3f Prss11 Ptprm Rel Rnf11 S100a13 Sema5a Slc7a6 Smarca1 Supv3l1 Txk Ubl3 Upk2 Ywhag
298	V$NFKB_C: NF-kappaB binding site	55	55	1599	507	14010	-4.39	0.0	0.42	0.0	0610009E20Rik 0610039P13Rik 2300004C15Rik 4930422J18Rik 8430417G17Rik A330096I21Rik Actg2 Adra1a Atf5 Atoh7 B2m B430218L07Rik BC002236 BC006909 Cdh5 Clcn1 Cox7a1 Cxcl2 Cxcl4 Dnase1l3 Dpep1 E430036I04Rik F2rl2 Foxj1 Icam2 Il12rb2 Il16 Madcam1 Mpa2 Nfkbia P2ry2 Parp3 Pdk4 Pltp Ppm1b Pthlh Ptp4a3 Rbms1 Rel Rnf10 Rnf14 Scnn1a Smpd3 Sos1 St3gal3 St3gal4 Tcf2 Tectb Thsd6 Tnip1 Tnnc1 Vcam1 Wnt10a Wnt7b …
299	V$GRE_C: Glucocorticoid response element	62	62	1592	538	13979	-4.4	0.0	0.72	0.0	1700007D05Rik 2810423O19Rik 3300001H21Rik 4930488L10Rik 8430417G17Rik Adrb2 Ankrd5 Arhgef10 B3galt3 BC009118 BC013712 BC014699 Bcar3 C1r Cap2 Car14 Casp9 Cav1 Chst1 Cidea Cntf Col4a1 Cyfip2 Cyp2e1 Derl1 Dlat Dusp1 Fmo1 Ghitm Ghr Gimap4 Gys1 Hod Hoxc8 Hp Hsd17b4 Icam2 Il18rap Il5ra Klrd1 March5 Meox2 Mrpl1 Myom1 Ndufb8 Nrp1 Orm1 Oscar Penk1 Prss11 Rnf10 Rtn2 Sdpr Sec15l1 Serpina3c Serpina3m Slc37a…
300	V$ATF6_01: activating transcription factor 6	38	38	1616	296	14221	-4.4	0.0	1.32	0.26	1810008K03Rik AU041707 Adfp Aox3 Asb11 Cd3e Chrnb2 Clstn3 Crtap Dp1l1 Esam1 Ezh1 Gypc Hk2 Hsdl2 Htatsf1 Irx4 Isg20 Lrrk2 Mapre2 Nrd1 Ntf3 Ormdl3 Pdk4 Pmm1 Prss22 Ptprm Rgs6 Sema3b Sfrp4 Sgk3 Slc10a3 Slc7a6 Tnfaip3 Twist1 Upk2 Wdr10 Wnt4
301	V$PR_01: high affinity binding sites for progesterone receptor	33	33	1621	250	14267	-4.4	0.0	1.44	0.3	1700007D05Rik 8430417G17Rik Ankrd5 Arid3a B3galt3 Blcap Cap2 Capn8 Car14 Casp9 Ces3 Cntf Derl1 Dlat Gstz1 Hsd17b4 Immt Kcnk2 Klk24 Klrd1 Myom1 Ndufb8 Nrap Pmaip1 Ptprs Rab6ip1 Ripk3 Rtn2 Sdpr Sult1a1 Tnnc2 Tnni2 Ywhab
302	V$AR_02: high affinity binding sites for androgen receptor	9	9	1645	46	14471	-4.4	0.0	2.26	0.85	1700007D05Rik 8430417G17Rik Cap2 Car14 Derl1 Dlat Hoxc8 Hsd17b4 Myom1
303	V$PAX5_02: B-cell-specific activating protein	2	2	1652	52	14465	-4.4	0.0	0.02	0.0	Nfam1 Pitpnm1
304	V$CDP_02: transcriptional repressor CDP	12	12	1642	149	14368	-4.43	0.0	0.1	0.0	BC006909 D9Wsu20e Gabrg3 Hnmt Il17rc Itgb1bp1 Lims2 Msln Ndst4 Pde8a Repin1 Slc6a12
305	V$FREAC3_01: Fork head RElated ACtivator-3	33	33	1621	328	14189	-4.45	0.0	0.25	0.0	Acads BC022145 Calcrl Cd3e Cox5a Degs2 Drap1 Elk4 Flt4 Gdf11 Gja5 Glcci1 Gpr155 Gpr19 Hmgcs1 Id1 Il12rb2 Il2rb Kcnj11 LOC330189 Meig1 Mid1 Nr1h3 Ogn Pi16 Pon1 Reck Ripk3 Stab1 Suclg1 Timm13a Trdn Zfhx1a
306	V$MEF3_B: MEF-3	51	51	1603	434	14083	-4.48	0.0	0.82	0.0	1700007D05Rik 3300001H21Rik Abcg3 Actn2 Alox12e Arhgap24 BC014699 Cd151 Chpt1 Cib2 Cish Cyp2b9 D6Ertd253e Dpep1 E2f6 Ebf2 Eng Eno3 Fgf21 Fzd4 Gys2 Hoxa7 Hoxa9 Hrc Igfbp4 Kcna1 Mapre2 Mrpl16 Myct1 Myom2 Ndufb7 Nmnat3 Nrd1 Nrgn Opn3 Orm2 Osbpl9 Pcbp3 Phyh Pmpcb Pvalb Scn3b Sgca Sgce Slc11a1 Slc28a2 Slc30a9 Slc41a3 Smarcd1 St3gal3 St8sia4
307	V$STRA13_01	50	50	1604	430	14087	-4.5	0.0	0.76	0.0	1500040F11Rik 1810008K03Rik Abcb1b Abcg4 Aldh6a1 Atoh7 Bloc1s1 Camk2d Card10 Cdh5 Chchd3 Cpeb2 Cpt1b Crat Ctsb Cyp27a1 Dlat Dnajc2 Dpp7 E130016I23Rik F830020C16Rik Faf1 Fbln1 Fmr1 Gimap6 Gpr83 Hexa Hlx1 Igf2bp3 Il17d Kctd12 Khk Lrrk2 Lztfl1 Nudt9 Padi1 Parp3 Pdhb Pgrmc2 Pi4k2a Pmpcb Ppm1a Ppp1r3c Sytl2 Tie1 Tnfaip3 Ubxd1 Zfhx1a Zfpm2 Zic1
308	V$FOXO4_02: fork head box O4	46	46	1608	414	14103	-4.53	0.0	0.53	0.0	AI661017 Acy3 Adfp Ahrr Akr1c18 Ankib1 Bk Brp44l Btc Butr1 Clp1 Col5a2 Cyp2b10 Cyp2b9 Elk4 Elovl6 Enpp2 Epim Foxp2 Gm323 Hbld1 Hdgfrp2 Hoxd8 Hspb3 Il18r1 Kap Lag3 Lgals12 Mapre3 Mccc1 Mipol1 Ndufa6 Np15 Nr1h3 Nrd1 Ogn Orc2l Pink1 Ptger3 Rgs14 Sema7a Sepp1 Smpd3 Snrk Tie1 Uqcrc1
309	V$FXR_Q3	31	31	1623	243	14274	-4.57	0.0	1.2	0.24	4933430F08Rik Adra1a B3galt1 BC003479 BC027309 Bckdhb Car4 Cd209b Col6a1 Emp3 Gpr109b Gpt1 Itih2 Lace1 Lrrk1 Nfkbia Nin Nphp1 Pck1 Pink1 Piwil2 Ppp1r16b Ptger3 Ptk6 Rgs10 Slc24a3 Slc37a4 Smpx Tmem15 Tob2 Vnn1
310	V$ALPHACP1_01	43	43	1611	373	14144	-4.57	0.0	0.7	0.0	Abca7 Abcb1b Adamdec1 Aldh1a7 Atp1b4 BC010787 BC014699 C1r Casp9 Cdh2 Chrm4 Cmya1 Col5a3 Cyp39a1 Dbp Defb11 Ebf2 Enpep Epha8 Etfa Etfdh Hic1 Hk2 Hmgcs1 Id4 Lmcd1 Lrig1 Ndufa6 Ndufb3 Nudt16 Pcbp3 Pcdh12 Pfpl Piwil2 Ppp1r3f Pttg1ip Rasl12 Sept4 Sfrp1 Six1 Srms Sycp3 Ywhab
311	V$DTYPEPA_B: poly A signal of D-type LTRs	5	5	1649	80	14437	-4.58	0.0	0.06	0.0	Egfl6 Hs3st3b1 Lrpap1 Nnat Repin1
312	V$RORA2_01: RAR-related orphan receptor alpha2	26	26	1628	198	14319	-4.61	0.0	1.29	0.26	Asb5 Chrnb2 Clec1b Cth Ctsb Cyp2a12 Cyp2c44 Dbp Elys Foxj1 Itih2 Ivns1abp Nrgn Nsg2 Pln Plxdc1 Ppp2r2a Procr Ptpn22 Ptprcap S100a4 Sh3d19 Sla Slc22a2 St13 St3gal4
313	V$SREBP1_02: sterol regulatory element-binding protein 1	13	13	1641	82	14435	-4.61	0.0	1.77	0.5	0610039P13Rik Cyc1 Fasn Hoxa9 Ifitm1 Kcnj8 Nat1 Pcdh7 Rcn3 Spna1 Spnb4 Tgm2 Uckl1
314	V$FOXO3_01: fork head box O3	38	38	1616	345	14172	-4.62	0.0	0.5	0.0	AI661017 Adfp Ahrr Akr1c18 Ankib1 Atoh7 Brp44l Btc Clp1 Col5a2 Cyp2b10 Cyp2b9 Elk4 Enpp2 Epim Foxp2 Gm323 Hbld1 Hdgfrp2 Hoxd8 Il18r1 Kap Lag3 Mapre3 Mccc1 Mipol1 Ndufa6 Nr1h3 Nrd1 Ogn Orc2l Ptger3 Rgs14 Sema7a Sepp1 St7 Tie1 Uqcrc1
315	V$STAF_01: Se-Cys tRNA gene transcription activating factor	29	29	1625	282	14235	-4.62	0.0	0.32	0.0	1500001H12Rik 2300004C15Rik Abca2 Acadvl BC009118 Bphl Btbd4 Ccl11 Cd3g Galm Gpld1 Hod Lamc1 Mbnl1 Myo5a Myoz1 Ndufa9 Ndufab1 Ninj2 Ppp2r5a Prkg2 Ptprcap Rnf10 Sdccag33l Slc5a6 Timp4 Vti1b Waspip Xlr
316	V$DEAF1_02	39	39	1615	337	14180	-4.62	0.0	0.72	0.0	0610007A15Rik 4930422J18Rik 5830461H18Rik Acad10 Ahrr Atp5j2 BC028528 Cfl2 Chpt1 Creb3 Crim1 Cs Dlat Etfdh Fgf18 Fli1 Fst Gli2 Hdc Hs6st2 Hspa14 Igf2bp3 Kcnb1 Kcnj8 March5 Nfat5 Nfil3 Nifun Npc2 Opn3 P4ha2 Scn3b Slc12a7 Slc5a5 Srgap2 St13 Tnfaip2 Twist1 Unc84a
317	V$IRF1_01: interferon regulatory factor 1	37	37	1617	320	14197	-4.64	0.0	0.71	0.0	Acad10 B3galt1 BC022145 Bag1 Birc3 Chchd3 Csf2rb1 Cyp2j6 Cysltr2 Dio2 Enpp2 Ets1 Foxp1 Gnai1 Gucy1a3 Hgf Il17d Indo Kcna7 Lhx8 Mapre2 Marveld1 Mpa2 Ndufab1 Nek9 Nfkbie Oscar Pdcd1lg1 Plek Scg3 Sepw1 Sfxn4 Slc38a5 Snrk Ssty2 Tgfbr2 Twist2
318	V$STAT5B_01: signal transducer and activator of transcription 5b	35	35	1619	294	14223	-4.65	0.0	0.85	0.0	1500040F11Rik Clca3 Clic4 Cxcr6 Eif4ebp1 Esrrb Etfdh F7 Fgf7 Gfi1b Glycam1 Gpr19 Hibadh Hivep2 Hoxb3 Kcnj8 Klra12 Lrig1 Mds1 Mef2a Mos Nnmt Prelp Ramp2 Rtn2 Sla Slc2a5 Sox7 Sspn Tcea3 Tmem43 Txn2 Ubxd1 Ugdh Wnt10a
319	V$HMEF2_Q6: myocyte enhancer factor	9	9	1645	50	14467	-4.65	0.0	1.93	0.6	AI325464 Ckm Cmya1 Epb4.1l2 Hnf4a Mapre2 Myl2 Plek Wfdc1
320	V$R_01: Epstein-Barr virus transcription factor R	27	27	1627	212	14305	-4.66	0.0	1.14	0.2	BC004044 Ckb Cox4i1 Cxcl14 Cysltr2 D4st1 Dpm1 Epha8 Gba2 Jag2 Kcnh1 Ltc4s Ly75 Lyl1 Mmd Mnt Ndufs2 Nfat5 Nfia Phf7 Ptpru Sgk3 Slc30a9 Stmn2 Twist1 Ucp1 Waspip
321	V$POU3F2_02	8	8	1646	102	14415	-4.8	0.0	0.12	0.0	Mfng Myom2 Ptges Rras Slc28a2 Srgap2 Sult1c2 Wbscr14
322	V$ISRE_01: interferon-stimulated response element	27	27	1627	239	14278	-4.8	0.0	0.6	0.0	1700007D05Rik 4933430F08Rik Abca8a Als2cr19 BC022145 Chchd3 Drap1 Eomes Fthfd Gbp2 Hgf Indo Isg20 Kcna7 Mcp Mrpl30 Nkd1 Ogn Orc2l Pclo Ptpn22 Ptprcap Rnpc2 Sepw1 Tcfap2a Tgfbi Trpc1
323	V$CREBP1_01: cAMP-responsive element binding protein 1	26	26	1628	236	14281	-4.81	0.0	0.52	0.0	1110015E22Rik 5830461H18Rik Aldh6a1 Arid3a Arl4 BC002236 BC019806 Cln2 Cpa3 Dpf3 Dpm1 Egr4 Fcamr Galnt6 Gpm6b Hs6st2 Mfn2 Nkiras1 Ormdl3 Pck1 Rel S100a13 Spic Ubl3 Ywhag Zfp106
324	V$HOX13_01: Hox-1.3	24	24	1630	221	14296	-4.84	0.0	0.48	0.0	Abca8a Aqp4 Bphl C8a Cacna1d Car14 Chn1 Clca3 Dock2 Dtna Elovl6 Fez2 Fh1 Gprk5 Il7 Irx4 Kcne4 Lactb2 Lynx1 Mfn2 Mlycd Rala Rras Tob2
325	V$CDP_01: cut-like homeodomain protein	12	12	1642	134	14383	-4.85	0.0	0.19	0.0	BC027309 Cdr2 Cntf Cuedc2 Cyp2c44 Dscr1l1 Fez2 Rgs6 Sdha Tgfb1i4 Trar1 Txnrd3
326	V$BACH1_01: BTB and CNC homolog 1	24	24	1630	214	14303	-4.85	0.0	0.58	0.0	Abcb1b Adh7 Bmp10 Calcrl Capn8 Gabarapl1 Gzmm Kifap3 Ldb3 Lhx6 Mast2 Mmp10 Mpa2 Nr1i3 Pdlim2 Ptk6 Rapgef3 Repin1 Rgs7 Slc23a1 Sucnr1 Sycp3 V1ra6 Zfhx1b
327	V$MIF1_01: MIBP-1 / RFX1 complex	19	19	1635	179	14338	-4.93	0.0	0.43	0.0	Ap1m1 Cacna2d1 Car3 Cerk Cpeb2 Cyp2s1 Elovl6 Gpr19 Grik5 Hmgcs1 Ifitm1 Nfam1 Nfkbia Oprl1 Orm1 Orm2 Ppp1r14a Slc22a3 Tekt2
328	V$GNCF_01: GCNF (germ cell nuclear factor)	12	12	1642	83	14434	-4.93	0.0	1.34	0.26	Art1 BC013712 BC025519 Brp44l Cox8a Gpr155 Hexa Kcnj11 Lgals12 Mcp Nmnat3 Pcdhb8
329	V$HSF_Q6	14	14	1640	145	14372	-4.93	0.0	0.27	0.0	1110056N09Rik Atp1b4 Cryab Eif5 Glycam1 Gpr146 Gsc Gucy1b3 Nnat Rnase4 Rog S100a10 Slc6a13 Tagln
330	V$MEIS1BHOXA9_02: Meis-1b:HOXA9 heterodimeric binding	19	19	1635	174	14343	-4.96	0.0	0.5	0.0	Actg2 Alx4 Atoh7 D7Ertd458e Defb1 Dp1l1 Gpha2 Grm8 Jam3 Mcp Pcx Pdhb Rdh5 Slc28a2 Tmem45b Tob2 Ttc7b Ubl3 Vip
331	V$FREAC4_01: Fork head RElated ACtivator-4	17	17	1637	157	14360	-5.0	0.0	0.48	0.0	Abcg3 Als2cr19 Ccbl2 Cox6b2 Dtnbp1 Elk4 Enpp2 Epim Gpm6b Grm8 Kap Mapre3 Ninj2 Sah Tie1 Utrn Xkh
332	V$LXR_Q3	10	10	1644	70	14447	-5.09	0.0	1.2	0.24	4921513E08Rik Abca1 Abca2 Fasn Gng3 Hk2 Matn4 Mipol1 Spnb4 Thsd1
333	V$MYCMAX_01: c-Myc:Max heterodimer	14	14	1640	128	14389	-5.11	0.0	0.51	0.0	1110056N09Rik Acat1 Angptl2 BC004044 Cdw92 Dock2 Hcst Hp Niban Nudt9 Pon1 Rnf10 Thnsl1 Tmprss3
334	V$CAAT_C: Retroviral CCAAT box	13	13	1641	109	14408	-5.15	0.0	0.73	0.0	Ak1 Axin2 Bloc1s1 Cyp2e1 Ets1 Fdft1 Hibch Loxl4 Myh6 Ppp1r14a Slc27a1 Twist2 Wfdc1
335	V$LXR_DR4_Q3	11	11	1643	85	14432	-5.17	0.0	0.93	0.05	Abca1 BC007180 Fasn Gng3 Hsd17b4 Loxl1 Matn4 Nr5a2 Setdb1 Spnb4 Ttc7b
336	V$AHRARNT_02: aryl hydrocarbon receptor:Arnt heterodimers, fixed core	3	3	1651	12	14505	-5.29	0.0	1.65	0.42	Hoxc8 Msra Pcbp2
337	V$PAX3_01: Pax-3 binding sites	4	4	1650	22	14495	-5.44	0.0	1.3	0.26	Clec4g Ndufa1 Sema5a Smpd3
338	V$EVI1_03: ectopic viral integration site 1 encoded factor	7	7	1647	65	14452	-5.45	0.0	0.49	0.0	Edg2 Has3 Oprl1 Pdcd1lg2 Pilrb Slc23a1 Wbscr14
339	V$POU3F2_01	7	7	1647	59	14458	-5.46	0.0	0.66	0.0	Cacna2d1 Ccbp2 Cdw92 Gabarapl1 Serpina3g Slc28a2 Tapbpl
340	V$BEL1_B: Bel-1 similar region	4	4	1650	24	14493	-5.53	0.0	1.14	0.2	Calml4 LOC330189 Xlkd1 id3
341	V$APOLYA_B: Avian C-type PolyA signal	5	5	1649	38	14479	-5.59	0.0	0.79	0.0	Elys Il2rb Rem1 Rgs10 Rxrg
342	V$MEF2_01: myogenic enhancer factor 2	1	1	1653	1	14516	-5.62	0.0	1.64	0.42	Ckm
343	V$STAT1_01: signal transducer and activator of transcription 1	5	5	1649	45	14472	-5.63	0.0	0.53	0.0	1500040F11Rik Cish Cox5b Cox7a2 Txn2
344	V$IRF2_01: interferon regulatory factor 2	3	3	1651	17	14500	-5.67	0.0	1.09	0.17	Bag1 Dio2 Pdcd1lg1
345	V$HMX1_01: H6 homeobox 3	3	3	1651	20	14497	-5.79	0.0	0.86	0.0	Ets1 Ky Nrg4
346	V$NRSF_01: neuron-restrictive silencer factor	2	2	1652	11	14506	-5.93	0.0	0.94	0.05	Chrnb2 Gpr19
347	V$TAACC_B: Lentiviral TATA upstream element	2	2	1652	13	14504	-6.0	0.0	0.77	0.0	Efnb1 Orc2l
348	V$TAXCREB_02: Tax/CREB complex	2	2	1652	21	14496	-6.02	0.0	0.36	0.0	Klhl7 Ppp2r5b
349	V$NRSE_B: neural-restrictive-silencer-element	2	2	1652	18	14499	-6.05	0.0	0.48	0.0	Chrnb2 Oscar
350	V$SRF_01: serum response factor	2	2	1652	17	14500	-6.06	0.0	0.52	0.0	Actc1 Cd248
351	V$VJUN_01: v-Jun	1	1	1653	15	14502	-6.18	0.0	0.2	0.0	Ppp2r2d
352	V$STAT3_01: signal transducer and activator of transcription 3	1	1	1653	5	14512	-6.29	0.0	0.74	0.0	1500040F11Rik
353	V$PPARA_01: PPAR:RXR heterodimers	1	1	1653	7	14510	-6.35	0.0	0.55	0.0	Acta1
