# Supplementary material for: A genomic analysis of mouse models of breast cancer reveals molecular features of mouse models and relationships to human breast cancer
Source: Breast Cancer Res. 2014 Jun 5;16(3):R59. doi: 10.1186/bcr3672 (PMC4078930; doi:10.1186/bcr3672)
Supplement: Additional file 3 — Fold change values organized by mouse tumor model type comparing the mouse model to normal mammary gland. [file bcr3672-S3.zip › Additional_File_3/PyMT_vs_NMLmammary/AdditionalFile76_PyMT_vs_NMLmammary/PyMT_vs_NMLmammary_SAM.txt]

Current settings
Input parameters
Data type?								Two class unpaired
Array or Seq data?								array
Arrays centered?								FALSE
Delta								2.028340196
Minimum fold change								0
Test statistic								standard
Are data are log scale?								TRUE
Number of permutations								100
Input percentile for exchangeability factor s0								Automatic choice
Number of neighbors for KNN								10
Seed for Random number generator								67897396
Computed values
Estimate of pi0 (proportion of null genes)								0.338
s0 percentile								0
False Discovery Rate (%)								0
List of Significant Genes for Delta = 2.028
Positive genes (1322) Upregulated in PyMT tumors compared to NML mammary gland
	Row	Gene ID	Gene Name	Score(d)	Numerator(r)	Denominator(s+s0)	Fold Change	q-value(%)
	13873	1449326_x_at	10.21613312	9.305740833	4.659941641	0.500759878	25.28029934	0
	3093	1419075_s_at	10.32826339	9.137087787	4.680027789	0.51220125	25.63472986	0
	4283	1420764_at	5.440940446	9.132826056	2.874675772	0.314763005	7.334383848	0
	2401	1418304_at	7.598216505	9.064778393	2.939810768	0.324311378	7.673106441	0
	4517	1421038_a_at	8.885120616	8.821935176	2.235676946	0.253422509	4.709836394	0
	15742	1451698_at	5.270372092	8.763556098	2.456382224	0.280295145	5.48838704	0
	13721	1449154_at	4.35158801	8.67998197	2.740459081	0.315721748	6.682829564	0
	11678	1435945_a_at	9.082743155	8.659218621	2.132960457	0.246322509	4.386166132	0
	8212	1425416_s_at	5.579774807	8.655881952	2.13846391	0.247053266	4.402930006	0
	3448	1419463_at	7.694168471	8.627419599	3.331295825	0.386128875	10.06514343	0
	17467	1460259_s_at	7.688338715	8.613472735	3.322568073	0.385740824	10.00443698	0
	14983	1450788_at	9.4315512	8.596697847	4.712769768	0.54820698	26.2231623	0
	1501	1417323_at	5.612230606	8.578951759	2.095657729	0.244278997	4.274209814	0
	2671	1418599_at	4.588641266	8.482282076	2.608182594	0.307485954	6.09735098	0
	16582	1453596_at	7.726967431	8.381520089	1.920741574	0.229163869	3.786176257	0
	164	1415890_at	7.818492769	8.356491872	1.239168282	0.148288098	2.360624023	0
	7161	1424127_at	5.365004225	8.301984839	1.769985911	0.21320033	3.410506261	0
	8345	1425606_at	6.055242705	8.272008287	2.641042014	0.319274585	6.237820397	0
	3795	1420012_at	7.906174418	8.100407117	1.688731077	0.20847484	3.223730357	0
	15159	1450995_at	7.783230107	8.070483974	2.091584467	0.259164689	4.262159157	0
	9143	1426634_at	5.628985519	8.017077505	2.06941395	0.258125726	4.197161423	0
	9166	1426662_at	7.518183409	8.008744675	1.518755746	0.189637179	2.865438131	0
	15325	1451191_at	8.295615853	7.976110103	2.181099063	0.273453981	4.534989037	0
	16078	1452136_at	5.823863973	7.958540673	2.099480028	0.263802136	4.285548986	0
	2860	1418818_at	8.291812649	7.893603677	2.809634156	0.355938082	7.011067654	0
	12520	1438850_at	4.848007437	7.846939406	2.016454398	0.256973362	4.045882433	0
	12521	1438851_x_at	4.825853125	7.800284711	1.982468597	0.254153364	3.951686773	0
	3607	1419643_s_at	5.806127197	7.745535107	4.882741596	0.630394353	29.50201513	0
	9351	1426942_at	6.331846705	7.657646255	1.367462182	0.178574739	2.580162951	0
	11505	1435176_a_at	7.959091323	7.590669929	1.718696627	0.226422258	3.291389189	0
	15502	1451407_at	5.74535152	7.561350297	1.810107032	0.23938939	3.506683032	0
	5793	1422537_a_at	8.017966771	7.548491885	1.655445561	0.21930812	3.150204663	0
	6722	1423627_at	5.459258518	7.532511433	1.989629439	0.264138921	3.971349796	0
	9348	1426935_at	6.255141939	7.503647254	2.318516138	0.308985225	4.98818903	0
	6994	1423934_at	9.530579862	7.487409999	2.037713155	0.27215194	4.105941734	0
	7904	1425032_at	6.49991457	7.462858795	4.53578226	0.607780796	23.19564823	0
	1521	1417346_at	6.854458518	7.384115401	1.581328232	0.214152698	2.992452262	0
	1522	1417347_at	6.545663246	7.289223028	1.908828122	0.261869902	3.755039599	0
	261	1415999_at	6.94472275	7.276181692	2.426059429	0.333424801	5.374235081	0
	7707	1424777_at	6.568731565	7.21245043	1.252234873	0.17362128	2.382101478	0
	9347	1426934_at	6.471011581	7.175174217	2.023622205	0.28203109	4.066033791	0
	14896	1450684_at	5.837678971	7.165437304	2.573433115	0.359145298	5.952241718	0
	8103	1425273_s_at	4.746861446	7.13114251	1.182463159	0.16581679	2.269639491	0
	8102	1425272_at	4.781639571	7.129792048	1.188316178	0.166669122	2.278866131	0
	15774	1451737_at	6.842583084	7.078530914	1.826184805	0.257989239	3.545980997	0
	8279	1425514_at	6.89523334	7.060998492	1.815800181	0.257159123	3.52054841	0
	6993	1423933_a_at	9.763911046	7.025381581	1.743439126	0.248162908	3.348323975	0
	9878	1427747_a_at	9.598057779	7.01979923	1.446499308	0.206059926	2.72545917	0
	15915	1451935_a_at	8.038761994	7.017856637	1.527132604	0.217606697	2.882124392	0
	3459	1419474_a_at	6.436668156	7.004237568	2.018034506	0.288116228	4.050316103	0
	8255	1425476_at	5.711122235	6.944152657	1.298952638	0.18705704	2.460501913	0
	3460	1419475_a_at	6.352997529	6.935940523	1.946595575	0.280653441	3.854638525	0
	13507	1448904_at	8.431576901	6.903340279	1.605206069	0.232525995	3.042392038	0
	16491	1453013_at	8.578376715	6.895821966	1.459801871	0.211693672	2.750705848	0
	16735	1454607_s_at	7.456767966	6.889646267	1.310970622	0.190281267	2.481084072	0
	2876	1418835_at	8.762496125	6.864573567	1.977347546	0.288051039	3.937684564	0
	3383	1419394_s_at	6.58581651	6.859080616	2.545402467	0.371099657	5.837709688	0
	14352	1450014_at	4.982411011	6.844930402	1.755895618	0.256524978	3.377359183	0
	12519	1438847_at	6.026367934	6.84453725	1.497734057	0.218821814	2.823988193	0
	7445	1424464_s_at	6.115456635	6.840565915	1.341073712	0.196047188	2.533397944	0
	12570	1438968_x_at	8.048774963	6.809596534	1.567915649	0.230250888	2.964760672	0
	8254	1425475_at	5.555042702	6.798825144	1.305754317	0.192055876	2.472129495	0
	6675	1423569_at	4.740896513	6.780560159	1.303476127	0.192237233	2.468228784	0
	13732	1449167_at	6.185323104	6.779682863	1.528210612	0.225410339	2.884278775	0
	11691	1435989_x_at	8.64005146	6.766621976	1.246784422	0.184255072	2.37311896	0
	4483	1421001_a_at	7.810059056	6.753600717	3.646703568	0.539964342	12.52469501	0
	15477	1451375_at	6.43102506	6.740486371	1.937224815	0.28740134	3.829682566	0
	16658	1453986_at	5.274841906	6.726435132	1.2610208	0.18747238	2.396652597	0
	11509	1435199_at	4.538373233	6.723867862	1.265582151	0.188222341	2.404242055	0
	6425	1423276_at	4.861323322	6.722128438	1.566422037	0.233024711	2.961692865	0
	8325	1425581_s_at	5.212666893	6.719564001	1.536754422	0.228698532	2.901410491	0
	10713	1431395_a_at	5.467699984	6.715797235	1.663373396	0.247680705	3.16756318	0
	9924	1427864_at	4.636497096	6.711120061	1.069688704	0.159390488	2.098980414	0
	11762	1436374_x_at	5.87621909	6.709320613	1.280122136	0.19079758	2.428595361	0
	9333	1426914_at	5.269158088	6.656637581	1.741789191	0.261662013	3.344496862	0
	10720	1431419_at	5.980614494	6.642566359	1.373843619	0.206824222	2.591600998	0
	6662	1423555_a_at	3.863980587	6.608741962	2.40757909	0.364302178	5.305832347	0
	11243	1434198_at	5.2813394	6.606397588	1.877382018	0.28417636	3.674077396	0
	10233	1428572_at	6.78781194	6.583714827	1.465696846	0.222624595	2.761968462	0
	16246	1452411_at	4.139487214	6.57663295	1.009898994	0.153558668	2.013770107	0
	6780	1423691_x_at	8.634484471	6.560037043	1.226937073	0.187032034	2.340695186	0
	2499	1418412_at	5.718603094	6.555167262	1.640047764	0.250191597	3.116761505	0
	4182	1420647_a_at	8.706149352	6.552078512	1.184520042	0.180785386	2.272877676	0
	10714	1431396_at	5.503385263	6.547045403	1.593184025	0.243343971	3.017144986	0
	11836	1436716_at	4.956428794	6.529148543	1.322129328	0.202496439	2.500348734	0
	4203	1420673_a_at	4.889208651	6.521067661	1.614656931	0.247606223	3.062387679	0
	2817	1418765_at	5.869087146	6.519590455	1.632926678	0.25046461	3.101415197	0
	3794	1420011_s_at	8.057049451	6.501037861	1.465021296	0.22535191	2.760675458	0
	16898	1455231_s_at	4.642618301	6.500388291	1.166230029	0.179409287	2.244244764	0
	3140	1419124_at	6.118829666	6.488006084	1.290322933	0.198878194	2.445827968	0
	11083	1433670_at	4.866481599	6.482850372	1.075045214	0.165829096	2.106788098	0
	6911	1423836_at	6.731001437	6.45494921	1.490066484	0.230840931	2.809019197	0
	5856	1422607_at	5.908091933	6.453386853	2.371656944	0.367505776	5.175351834	0
	10620	1430983_at	5.775208725	6.441347297	1.305276486	0.20264029	2.471310844	0
	1748	1417589_at	7.407868209	6.418152906	2.01763958	0.314364524	4.049207515	0
	4213	1420683_at	4.810126647	6.415649354	1.8690642	0.29132892	3.652955552	0
	15219	1451064_a_at	7.525021831	6.41312389	1.22067956	0.190340867	2.330564692	0
	813	1416579_a_at	8.158783156	6.39111198	1.702567545	0.266396137	3.254796953	0
	11423	1434851_s_at	5.893489356	6.380941836	1.477694745	0.23157941	2.785033623	0
	16152	1452264_at	8.380559992	6.375522423	1.572030475	0.246572809	2.973228775	0
	4546	1421072_at	6.558912094	6.353851178	1.421659078	0.22374762	2.678934074	0
	9879	1427749_at	7.420070733	6.353452091	1.939722802	0.305302184	3.8363193	0
	13261	1448627_s_at	7.06476115	6.342093051	1.550397291	0.244461454	2.928977866	0
	13991	1449458_at	6.825557896	6.286706545	2.412820836	0.383797274	5.325145097	0
	7880	1425002_at	5.225556423	6.280434827	1.923913669	0.306334469	3.794510191	0
	10722	1431421_x_at	6.102603009	6.262588593	1.232407914	0.196788899	2.349588181	0
	7540	1424581_at	6.161855232	6.26122331	1.625383395	0.25959518	3.085241442	0
	15806	1451780_at	6.803511212	6.260039636	1.682622773	0.268787878	3.210110085	0
	10773	1431715_a_at	5.40916885	6.251287885	1.153722635	0.184557591	2.224872458	0
	3057	1419032_at	5.192994915	6.240424376	1.807782104	0.289688969	3.501036503	0
	12638	1439296_at	5.145866903	6.201515901	1.71421663	0.276418969	3.2811843	0
	12260	1437932_a_at	5.04881027	6.195689245	1.700311808	0.27443465	3.249711866	0
	15120	1450947_at	5.580663564	6.164782242	1.382153525	0.224201516	2.606571663	0
	13711	1449143_at	5.058689332	6.143918182	1.930870976	0.31427355	3.812853173	0
	2463	1418374_at	8.741316224	6.125796448	1.512932137	0.246977214	2.853894765	0
	14966	1450769_s_at	6.570465536	6.117653354	1.096873953	0.179296519	2.138907292	0
	3530	1419556_at	9.094250257	6.095515038	1.723891344	0.282813074	3.303261866	0
	16130	1452232_at	5.368483194	6.077992955	1.486279155	0.244534531	2.801654697	0
	15373	1451246_s_at	4.992907437	6.073810277	1.376658553	0.226654849	2.596662573	0
	7565	1424612_at	6.760165348	6.068093534	1.339990842	0.220825674	2.531497119	0
	11841	1436730_at	4.896946562	6.054357601	1.1897726	0.196515085	2.281167841	0
	2818	1418766_s_at	5.750102853	6.050140444	1.606206051	0.265482441	3.044501558	0
	11560	1435415_x_at	7.034975895	6.041858519	1.465657223	0.242583837	2.761892606	0
	16579	1453573_at	4.736489561	6.008863341	0.918845354	0.152915003	1.890601564	0
	7364	1424367_a_at	6.412775527	6.008676118	1.823324853	0.303448683	3.538958522	0
	12027	1437223_s_at	8.25427875	5.996189253	1.384383778	0.230877265	2.610604261	0
	3656	1419700_a_at	6.269998383	5.994397059	2.206430206	0.368082091	4.615318485	0
	1986	1417843_s_at	6.313307255	5.984863192	1.091499499	0.182376683	2.130954071	0
	6910	1423835_at	6.712962156	5.979327477	1.433858322	0.239802608	2.701682842	0
	3702	1419755_at	5.13655911	5.97233865	1.726171631	0.289027755	3.308487046	0
	1622	1417455_at	7.253002595	5.970947747	1.231345743	0.20622283	2.347858955	0
	3011	1418983_at	4.721851086	5.969788117	1.137020256	0.190462414	2.199263178	0
	1419	1417231_at	6.360281157	5.966551359	2.302753747	0.385943841	4.933986428	0
	2045	1417910_at	6.903202344	5.952065103	1.218926104	0.204790452	2.327733838	0
	11054	1433579_at	6.832655006	5.948841007	1.697088419	0.285280514	3.242459195	0
	12589	1439018_at	6.679124161	5.94343057	1.268060325	0.213354949	2.408375465	0
	1420	1417232_at	6.156718831	5.923328519	2.336544894	0.39446485	5.050915458	0
	11309	1434432_at	5.374498874	5.920921856	1.154582233	0.195000417	2.226198494	0
	13356	1448735_at	7.847319469	5.914730706	1.25176734	0.211635559	2.381329637	0
	12875	1448205_at	6.502537461	5.898869487	1.501102182	0.254472859	2.830588797	0
	336	1416076_at	6.497225019	5.87590827	1.506464652	0.256379879	2.841129619	0
	15610	1451537_at	8.749874672	5.867853667	2.280415282	0.388628519	4.858177772	0
	6044	1422822_at	6.573695871	5.859139536	1.066732993	0.182063081	2.094684544	0
	3470	1419485_at	5.935532814	5.858955748	1.416665282	0.241794843	2.669677147	0
	2381	1418281_at	6.176211443	5.854103787	1.244536171	0.212592092	2.369423646	0
	3525	1419550_a_at	5.885660436	5.850113843	1.395934112	0.238616572	2.631588862	0
	2081	1417953_at	8.612655714	5.848393153	1.448480787	0.247671582	2.729205042	0
	6957	1423891_at	5.783020546	5.83994766	1.271035239	0.217644971	2.413346787	0
	11160	1433928_a_at	9.0934935	5.823124904	1.023517137	0.175767677	2.032868841	0
	9427	1427063_at	6.046578444	5.817472967	2.31607229	0.39812343	4.97974646	0
	11749	1436327_a_at	6.671838991	5.811139338	1.13950271	0.19608938	2.20305072	0
	5601	1422313_a_at	8.504800511	5.810526741	1.371200245	0.235985532	2.586856893	0
	2299	1418194_at	5.420792702	5.808600595	1.117801447	0.192439027	2.170160052	0
	1883	1417738_at	6.872544965	5.794482221	1.128777559	0.194802144	2.186733729	0
	13385	1448770_a_at	5.555734245	5.787819321	1.63551602	0.28257897	3.106986602	0
	1938	1417795_at	3.403901659	5.786817464	1.621766531	0.28025189	3.07751637	0
	8169	1425363_at	5.93751489	5.78580072	1.093081462	0.188924838	2.133292015	0
	16988	1455644_at	6.709192551	5.782576696	1.10762151	0.191544629	2.154900879	0
	10728	1431434_at	5.702096513	5.781693585	1.496834328	0.258892019	2.822227578	0
	1323	1417125_at	6.901697539	5.774861766	0.919040434	0.15914501	1.890857228	0
	10357	1429122_a_at	6.50678328	5.769856239	1.111974261	0.192721311	2.161412242	0
	14965	1450767_at	6.164030825	5.769658858	1.203772147	0.208638357	2.303411465	0
	9329	1426908_at	5.355846722	5.767152042	1.415465394	0.245435769	2.667457702	0
	8548	1425865_a_at	5.393995381	5.758042276	1.098254708	0.190734047	2.14095535	0
	1702	1417539_at	7.190122473	5.755502237	1.261396325	0.219163554	2.397276511	0
	3471	1419486_at	5.924158357	5.749632654	1.345373728	0.233992989	2.540960111	0
	6431	1423284_at	6.993325196	5.748004151	1.777712362	0.309274718	3.428820455	0
	13479	1448873_at	5.140235113	5.741582728	1.086588749	0.189248993	2.123712906	0
	12971	1448315_a_at	6.638486803	5.735249042	1.077086288	0.187801136	2.109770817	0
	6635	1423523_at	5.687406089	5.729815078	1.866752561	0.325796301	3.647107086	0
	6451	1423305_at	6.509321832	5.698858907	1.345137113	0.23603622	2.540543405	0
	2416	1418320_at	6.421480737	5.694324163	1.219854803	0.214222929	2.32923274	0
	13958	1449424_at	5.625103708	5.679174953	1.250975228	0.220274113	2.380022525	0
	9915	1427843_at	7.235648986	5.667499777	1.436796331	0.253515022	2.70719035	0
	2641	1418569_at	6.359024651	5.6667211	1.120132541	0.19766855	2.173669412	0
	9330	1426911_at	5.577024617	5.664487026	1.225533456	0.216353829	2.338419	0
	16940	1455431_at	6.482241017	5.662912487	1.700547197	0.300295511	3.250242129	0
	1198	1416989_at	6.848523443	5.658509286	0.911652331	0.16111175	1.881198818	0
	13942	1449403_at	4.977604362	5.653535275	1.260430981	0.22294563	2.39567297	0
	10488	1429894_a_at	5.745075271	5.642208682	1.06676318	0.189068367	2.094728375	0
	16475	1452919_a_at	6.661288309	5.635360063	1.269140624	0.22521021	2.410179547	0
	2300	1418195_at	5.432265462	5.630595381	1.073469949	0.190649456	2.104488971	0
	13348	1448727_at	6.07220893	5.629578561	0.93976378	0.166933238	1.918214133	0
	2046	1417911_at	6.922149108	5.628608279	1.190369137	0.211485518	2.282111272	0
	16884	1455115_a_at	5.95873041	5.628498581	1.355115236	0.24075963	2.55817549	0
	15095	1450920_at	6.588456832	5.609226119	1.150656151	0.205136346	2.220148459	0
	1998	1417858_at	5.893524671	5.603311437	1.317690198	0.235162763	2.49266706	0
	7834	1424941_at	5.865532628	5.59712448	1.510970334	0.269954749	2.850016622	0
	4391	1420886_a_at	8.261893626	5.595618526	1.310466661	0.234195139	2.480217532	0
	11799	1436565_at	6.303308179	5.591015389	1.787386723	0.319689108	3.451890554	0
	14096	1449581_at	7.170801204	5.584547598	1.855606988	0.332275257	3.619039835	0
	9923	1427863_at	4.802093508	5.576838101	0.853533307	0.153049684	1.806920843	0
	7966	1425104_at	5.443408707	5.566541068	1.282794077	0.230447249	2.433097404	0
	10721	1431420_s_at	6.25181144	5.562429423	1.117346355	0.200873804	2.169475593	0
	3610	1419647_a_at	7.34387512	5.555030054	1.423811899	0.256310386	2.682934622	0
	12872	1448202_x_at	6.251491934	5.552677875	1.150193918	0.207142201	2.219437247	0
	16603	1453714_a_at	5.6005723	5.551572338	1.253598988	0.225809719	2.384354896	0
	5585	1422293_a_at	5.605251655	5.546262164	1.331652494	0.240099089	2.51690802	0
	10297	1428788_at	6.620309709	5.536528996	1.288960036	0.23281013	2.443518515	0
	15086	1450907_at	7.606511608	5.535827072	0.852296602	0.15396012	1.805372581	0
	12623	1439253_x_at	6.281635038	5.529135834	1.17363776	0.21226423	2.255797805	0
	7290	1424278_a_at	6.792605822	5.519788621	1.373459593	0.248824672	2.590911241	0
	13709	1449141_at	6.42454093	5.512767184	1.087738003	0.197312523	2.125405334	0
	2652	1418580_at	5.347823907	5.502222676	1.572586851	0.28580938	2.974375622	0
	1701	1417538_at	7.147734671	5.496582573	1.20883673	0.219925147	2.311511805	0
	10884	1432139_at	3.30484646	5.491800003	0.996630216	0.181476058	1.995333939	0
	17356	1459546_s_at	5.007917823	5.477336645	1.132491727	0.206759562	2.192370652	0
	6369	1423215_at	7.574318867	5.476018551	0.835636374	0.152599259	1.784644073	0
	893	1416664_at	7.231977886	5.47463388	1.260492187	0.23024228	2.395774608	0
	4467	1420981_a_at	7.660569197	5.467209191	1.27945382	0.234023206	2.427470596	0
	7074	1424030_at	6.409044903	5.46638513	1.342266569	0.245549213	2.535493488	0
	4806	1421381_a_at	6.886481885	5.463524225	1.705070758	0.312082584	3.260449236	0
	2085	1417958_at	5.42567786	5.450920319	1.818185844	0.333555755	3.526374861	0
	8341	1425601_a_at	5.8848486	5.444916488	0.952332046	0.174902967	1.934997961	0
	7109	1424072_at	5.156606627	5.442807066	1.240830582	0.22797622	2.363345547	0
	3526	1419551_s_at	5.910092358	5.43845417	1.329088486	0.244387182	2.512438856	0
	2457	1418365_at	7.688752066	5.437339945	1.065171296	0.195899338	2.092418304	0
	10927	1432377_x_at	5.63983091	5.437140658	1.128266706	0.207511039	2.185959552	0
	13491	1448886_at	7.543416844	5.436948703	1.474463772	0.271193247	2.778803409	0
	13046	1448393_at	7.559340476	5.436526897	1.430936323	0.263207807	2.696216457	0
	3012	1418984_at	4.786011069	5.43586064	1.034217876	0.19025835	2.048003067	0
	2310	1418206_at	5.320186038	5.434865245	1.284899829	0.236417974	2.436651338	0
	2032	1417895_a_at	5.572838081	5.433207219	1.289775073	0.237387425	2.444899347	0
	3829	1420096_at	5.196254727	5.431888943	0.857488128	0.157861867	1.811880902	0
	12791	1448113_at	7.031346632	5.431286672	1.309270588	0.241060851	2.478162149	0
	3075	1419057_at	6.635598489	5.419302933	1.598358571	0.294938037	3.027986076	0
	6043	1422821_s_at	6.585545623	5.418462653	1.015889182	0.187486608	2.022148828	0
	9615	1427339_at	5.911440491	5.41353365	1.47403557	0.272287135	2.777978763	0
	7480	1424509_at	4.910705847	5.410598813	1.43976418	0.266100709	2.712765195	0
	2258	1418147_at	7.020463365	5.40605627	1.467575208	0.271468726	2.765566836	0
	15723	1451677_at	4.88340612	5.397950012	1.108213141	0.205302594	2.155784758	0
	1747	1417588_at	7.595630661	5.396640082	1.675327805	0.310439047	3.193919175	0
	7162	1424128_x_at	5.001364545	5.393538316	1.214034414	0.225090533	2.319854647	0
	12130	1437511_x_at	4.9796624	5.384020162	1.16019867	0.215489288	2.234882015	0
	792	1416558_at	5.780372023	5.377181787	1.33536388	0.248338987	2.523391193	0
	3274	1419276_at	5.087732302	5.368856673	1.131724131	0.210794253	2.191204496	0
	15431	1451320_at	7.191368556	5.362752545	1.335502869	0.249033096	2.523634308	0
	9916	1427844_a_at	7.438950823	5.359933128	1.222028806	0.227993293	2.332745317	0
	16002	1452043_at	4.760474294	5.357648352	0.983274263	0.183527212	1.976947094	0
	11598	1435627_x_at	7.101348607	5.350353765	1.319024948	0.246530418	2.494974289	0
	9270	1426817_at	6.799087427	5.336192137	1.21631113	0.227936157	2.323518498	0
	14449	1450131_a_at	7.666244148	5.323644009	1.489860915	0.279857352	2.808618969	0
	13641	1449061_a_at	6.069661702	5.322583339	1.106695651	0.207924532	2.153518401	0
	1552	1417379_at	5.843298571	5.315158699	1.295068075	0.24365558	2.453885742	0
	15175	1451013_at	5.794543612	5.313843605	1.126665973	0.212024677	2.183535479	0
	1480	1417300_at	6.156390618	5.313745117	1.186275307	0.223246558	2.275644672	0
	16597	1453677_a_at	5.049518573	5.309547193	1.473711263	0.277558746	2.777354364	0
	1625	1417458_s_at	6.861345148	5.307763159	1.192924628	0.224750915	2.28615723	0
	11462	1434998_at	5.811621157	5.307711081	1.278147289	0.240809507	2.425273229	0
	16852	1455001_x_at	9.224074373	5.30337917	0.908305763	0.171269248	1.876840126	0
	10810	1431805_a_at	5.066651492	5.300892283	1.166416505	0.220041541	2.244534864	0
	13621	1449036_at	5.252191924	5.300402722	1.638611879	0.309148562	3.113660998	0
	4842	1421424_a_at	6.46124265	5.298684892	1.438975355	0.27157217	2.711282337	0
	17212	1456340_at	5.556427656	5.292992298	1.37508532	0.259793561	2.593832502	0
	7800	1424900_at	3.836522563	5.279562114	1.130177726	0.214066565	2.188857032	0
	7726	1424809_at	5.994132879	5.275862187	1.310863516	0.248464321	2.480899883	0
	2414	1418318_at	5.315577882	5.273541125	1.59390225	0.302245154	3.018647402	0
	4624	1421156_a_at	5.551136129	5.253644924	1.104734401	0.210279609	2.150592822	0
	2720	1418655_at	6.120112167	5.251742938	0.925337633	0.176196292	1.899128642	0
	9566	1427261_at	5.624483471	5.246803871	1.072027684	0.204320137	2.10238616	0
	3597	1419630_a_at	5.310506565	5.229527484	0.797636653	0.152525569	1.738251281	0
	13572	1448977_at	7.162798435	5.225778758	1.420890326	0.271900207	2.677506962	0
	11993	1437132_x_at	6.271793885	5.220867353	1.07062648	0.205066784	2.10034523	0
	8158	1425344_at	4.842048187	5.199967625	1.07645038	0.207010977	2.10884108	0
	12393	1438381_x_at	4.785672529	5.19986197	1.506552119	0.289729252	2.841301875	0
	9217	1426743_at	7.46859264	5.199806661	1.009146542	0.194073858	2.012720079	0
	1930	1417787_at	7.789380845	5.198320681	1.890231938	0.363623573	3.706948155	0
	5756	1422496_at	7.767872937	5.173162348	1.215557817	0.234973839	2.322305573	0
	379	1416120_at	7.247826989	5.171647594	1.471249471	0.284483706	2.772619172	0
	10098	1428117_x_at	7.186401813	5.16720226	1.136267709	0.219899987	2.198116283	0
	6040	1422818_at	6.25101182	5.167032504	1.020198185	0.197443733	2.028197557	0
	3524	1419549_at	4.951618123	5.159969221	1.944912127	0.376923203	3.850143256	0
	117	1415834_at	6.792569652	5.156127971	1.250092257	0.242447872	2.378566328	0
	1660	1417496_at	8.086535827	5.151614195	1.040559461	0.201987071	2.05702519	0
	12445	1438571_at	4.773714	5.149932756	1.571313922	0.305113483	2.971752407	0
	17049	1455867_at	7.333434537	5.147606507	1.114834679	0.216573407	2.165701906	0
	12392	1438380_at	4.675805143	5.145872239	1.596182397	0.310186946	3.023422077	0
	1561	1417388_at	5.05261603	5.145787371	1.469241793	0.285523223	2.768763432	0
	15272	1451125_at	7.083689351	5.145194656	1.149238089	0.22336144	2.21796729	0
	7395	1424404_at	6.38111167	5.142046224	1.206138081	0.234563835	2.307192022	0
	12894	1448226_at	7.232414672	5.135003842	1.494723156	0.29108511	2.818100683	0
	10232	1428571_at	7.020743257	5.129227831	1.652644469	0.322201416	3.144094258	0
	12352	1438244_at	7.267863314	5.128527324	1.466841143	0.286016053	2.764160031	0
	15357	1451230_a_at	8.501329207	5.127824705	0.972114219	0.189576336	1.961713312	0
	8256	1425479_at	5.375125327	5.126193697	1.014463342	0.197897973	2.020151291	0
	1273	1417074_at	6.580839171	5.124114019	1.65923539	0.323809225	3.158490844	0
	2439	1418346_at	5.226618346	5.122408413	1.250706178	0.244163698	2.379578714	0
	16599	1453683_a_at	5.397965726	5.121410715	1.184933926	0.231368658	2.273529818	0
	15380	1451255_at	6.773555611	5.113021453	1.196285185	0.233968349	2.291488722	0
	13209	1448573_a_at	6.476984829	5.112812643	1.669159006	0.326465905	3.180291499	0
	7638	1424696_at	6.472269638	5.109804479	0.900864972	0.176301261	1.867185124	0
	10689	1431328_at	6.532656631	5.108554935	1.182657147	0.231505222	2.269944693	0
	4237	1420712_a_at	3.425891188	5.10246967	1.042899972	0.204391214	2.060365049	0
	6544	1423419_at	5.477372239	5.098979084	0.988618951	0.193885665	1.984284584	0
	11949	1437006_x_at	4.847283497	5.095290507	1.27595193	0.250417896	2.421585481	0
	11512	1435219_x_at	4.839143433	5.093440552	1.308857826	0.256969295	2.477453237	0
	9095	1426571_at	7.932717083	5.088992294	1.32045217	0.259472228	2.497443725	0
	1553	1417380_at	5.855204137	5.086191991	1.276126081	0.2509001	2.421877814	0
	14154	1449732_at	5.301169492	5.083353003	0.790980026	0.155602026	1.730249426	0
	3945	1420376_a_at	7.608423975	5.080299968	0.916620849	0.180426521	1.887688674	0
	12803	1448127_at	7.16660784	5.078395216	0.944340284	0.185952499	1.924308736	0
	3717	1419773_at	3.464692972	5.078064835	0.787400756	0.155059217	1.725962065	0
	12020	1437198_at	5.448429014	5.071397361	1.02692396	0.202493295	2.037674991	0
	3542	1419570_at	7.390645056	5.067920746	1.813976842	0.357933151	3.516101802	0
	2936	1418901_at	7.393618601	5.066530879	1.119759043	0.221010997	2.173106745	0
	154	1415878_at	7.158612902	5.066045224	0.921725396	0.181941802	1.894379528	0
	11766	1436392_s_at	7.038315861	5.061310819	1.390933493	0.274816849	2.622483131	0
	11204	1434074_x_at	5.192334076	5.056774263	1.453824962	0.287500467	2.739333584	0
	11313	1434437_x_at	7.26226586	5.047118203	1.466233096	0.290508967	2.762995276	0
	2459	1418369_at	6.09779944	5.042711078	1.038998982	0.20603976	2.054801429	0
	17246	1456462_x_at	6.506785253	5.039250074	1.189030459	0.235953851	2.279994681	0
	15745	1451702_at	2.321599013	5.037130509	0.701886255	0.13934248	1.626630145	0
	10901	1432227_at	4.345664863	5.036253638	0.871601469	0.173065444	1.829692831	0
	805	1416571_at	4.298988342	5.033807971	0.75926744	0.150833612	1.692630936	0
	16170	1452289_a_at	4.567826527	5.032728228	0.815936224	0.162126025	1.760440203	0
	1439	1417252_at	6.121488856	5.030162192	0.855962147	0.170165914	1.809965436	0
	739	1416503_at	7.181405443	5.028998586	1.036383176	0.206081421	2.051079164	0
	15622	1451550_at	5.50955922	5.013538558	0.735511989	0.146705163	1.664988242	0
	14909	1450700_at	4.605597667	5.012519871	1.033060755	0.206096092	2.046361114	0
	12029	1437226_x_at	7.407349956	5.009015748	1.132640639	0.226120399	2.192596955	0
	11440	1434920_a_at	5.455029726	5.007695124	0.998131312	0.199319505	1.997411125	0
	17407	1460190_at	7.606476645	5.001609322	1.085194233	0.216969012	2.121661107	0
	1868	1417719_at	6.123036635	4.992733646	1.015562583	0.203408124	2.021691103	0
	16621	1453815_at	4.7627929	4.992426342	1.199484489	0.240260828	2.296575939	0
	1624	1417457_at	6.934862003	4.987119058	1.129210327	0.22642538	2.187389786	0
	8887	1426298_at	7.185059006	4.969491614	1.008350192	0.202908118	2.011609389	0
	95	1415811_at	5.568482545	4.966015053	1.187008936	0.239026447	2.27680216	0
	14427	1450106_a_at	5.396094462	4.955664598	1.007226827	0.203247578	2.010043643	0
	1918	1417774_at	7.015299325	4.951101014	0.88153838	0.178048959	1.842338784	0
	2455	1418363_at	8.259079798	4.944577546	2.226240974	0.450238863	4.679132147	0
	13508	1448905_at	6.740549697	4.943423263	0.90614142	0.183302414	1.874026585	0
	16544	1453317_a_at	5.905132553	4.937558169	1.02470757	0.207533265	2.034546946	0
	12427	1438527_at	6.535484899	4.927738719	1.26264429	0.256231988	2.399351109	0
	8084	1425248_a_at	4.559931048	4.922465413	1.050866506	0.213483777	2.071773815	0
	12842	1448169_at	8.85032229	4.921173207	0.980410289	0.199222878	1.973026439	0
	11281	1434328_at	7.0582359	4.918430686	1.081090247	0.2198039	2.115634266	0
	10698	1431349_at	7.684822621	4.906482994	1.10116765	0.224431156	2.145282514	0
	12353	1438245_at	7.34023609	4.90579965	1.447295458	0.295017237	2.726963629	0
	14887	1450673_at	4.875340339	4.895858262	1.153642257	0.235636368	2.224748506	0
	12358	1438261_at	6.561968037	4.89534949	1.482803944	0.302900528	2.794914101	0
	16564	1453473_a_at	7.39322952	4.891991304	0.787138827	0.160903562	1.725648736	0
	15098	1450923_at	6.083428646	4.889302659	1.285307408	0.262881539	2.437339817	0
	9555	1427247_at	3.563941737	4.883017432	1.15714415	0.236973176	2.230155257	0
	194	1415922_s_at	7.32399653	4.873210162	1.073159269	0.220216086	2.104035825	0
	3828	1420095_s_at	5.317048305	4.869233023	0.747764259	0.153569208	1.679188578	0
	14391	1450060_at	7.058286724	4.868740434	2.312172931	0.474901663	4.966305225	0
	13039	1448386_a_at	10.02792789	4.862858422	2.733474664	0.562112738	6.650554646	0
	12547	1438926_at	7.804858208	4.86235127	1.372041057	0.282176458	2.588364969	0
	15518	1451424_at	5.583177136	4.854970082	1.251612253	0.257800199	2.381073662	0
	14347	1450009_at	9.296176168	4.850178652	2.011244018	0.414674214	4.031296839	0
	12008	1437169_at	6.578824276	4.841328627	1.081895028	0.223470686	2.116814762	0
	12022	1437204_a_at	5.541624222	4.83945576	0.791860483	0.163625937	1.731305696	0
	15090	1450914_at	5.246453337	4.838031791	1.022670313	0.211381479	2.031675952	0
	11763	1436384_at	8.327337293	4.833831481	0.986678434	0.204119328	1.98161739	0
	6741	1423648_at	6.059644883	4.832720055	0.980103253	0.202805717	1.972606583	0
	12970	1448314_at	6.592219887	4.832121825	0.902404867	0.186751266	1.869179172	0
	8309	1425558_at	6.089745011	4.829141287	1.257473292	0.260392732	2.390766598	0
	6379	1423228_at	4.930120568	4.821795095	1.147728731	0.238029346	2.215648049	0
	16482	1452954_at	7.641117286	4.813347385	1.23401454	0.256373463	2.352206207	0
	2084	1417957_a_at	5.376419346	4.807007146	1.676503817	0.348762497	3.196523759	0
	17006	1455731_at	5.949831418	4.798810938	0.962975662	0.20066964	1.949326377	0
	13457	1448847_at	7.57035339	4.798761854	1.199426698	0.249945035	2.296483945	0
	11065	1433609_s_at	7.018977833	4.796665344	0.906976485	0.189084795	1.87511163	0
	14551	1450264_a_at	6.251668538	4.789591518	1.05207793	0.219659219	2.073514205	0
	11698	1436021_at	5.288747915	4.785941999	1.514980296	0.316547985	2.857949245	0
	9450	1427087_at	5.280611663	4.785401176	1.080641231	0.225820405	2.11497591	0
	10751	1431644_a_at	5.12068107	4.784788023	1.058927143	0.221311192	2.083381643	0
	15724	1451678_at	4.963533627	4.784756098	1.00408143	0.209850076	2.005666075	0
	16714	1454211_a_at	5.758520416	4.7748236	1.007970211	0.211101037	2.011079635	0
	12009	1437170_x_at	6.62601941	4.773084686	1.005946502	0.210753961	2.008260615	0
	11291	1434343_at	4.505588341	4.76887464	0.749790563	0.157225891	1.681548702	0
	5886	1422642_at	4.499128897	4.763653183	0.980346126	0.205797124	1.972938693	0
	16935	1455393_at	8.193742805	4.760021306	0.98144631	0.206185277	1.974443808	0
	17193	1456275_at	5.437201702	4.758353195	0.756262709	0.158933706	1.689109326	0
	94	1415810_at	5.687475094	4.756895019	1.08282553	0.227632841	2.118180495	0
	10583	1430681_at	5.239291929	4.756021541	0.940058463	0.197656477	1.918605986	0
	11968	1437036_at	6.951245965	4.754197829	1.341829481	0.282240986	2.534725435	0
	8442	1425737_at	6.033326337	4.752704093	2.016631383	0.424312422	4.046378797	0
	15089	1450913_at	4.97086024	4.750301594	1.098603298	0.231270221	2.141472719	0
	616	1416370_at	5.334845528	4.743604734	0.720006217	0.151784615	1.647189133	0
	17687	1460715_x_at	5.400227113	4.741887526	1.435843102	0.302799907	2.705402224	0
	15398	1451278_a_at	5.779259329	4.74119935	1.180648936	0.249019045	2.26678716	0
	16604	1453721_a_at	6.354771037	4.738444005	1.083607624	0.228684273	2.119329085	0
	3529	1419555_at	9.332444219	4.738345047	1.394526109	0.294306576	2.629021807	0
	15097	1450922_a_at	6.121454097	4.738144648	1.252622017	0.264369729	2.382740794	0
	1133	1416920_at	5.337008057	4.737398372	0.713653425	0.150642477	1.639951814	0
	11024	1433507_a_at	7.542890705	4.735183659	0.84615157	0.178694562	1.79769911	0
	9079	1426551_at	6.009048748	4.732087761	1.53492741	0.324365795	2.897738503	0
	17686	1460714_at	5.384869275	4.726222665	1.450638044	0.306933919	2.733289067	0
	4846	1421429_a_at	4.080250197	4.724383259	0.950242683	0.201135816	1.932197655	0
	16053	1452109_at	6.466183111	4.723106437	1.122138128	0.237584764	2.176693277	0
	67	1415779_s_at	8.658443085	4.722553657	0.770155959	0.163080404	1.705454137	0
	17061	1455896_a_at	6.361900418	4.72251757	1.29349211	0.273898845	2.451206638	0
	5874	1422629_s_at	5.835002686	4.719068439	1.040970078	0.220588044	2.057610739	0
	7796	1424895_at	5.046713701	4.718414303	0.964899078	0.204496472	1.951926972	0
	2736	1418675_at	6.360031616	4.705111758	1.181296061	0.251066525	2.267804162	0
	2620	1418546_a_at	5.680289022	4.703913015	0.961841618	0.204476914	1.947794693	0
	1902	1417757_at	5.718149059	4.703829641	1.167544089	0.248211389	2.246289837	0
	1767	1417608_a_at	9.139666279	4.703159806	0.803656257	0.170875813	1.745519238	0
	493	1416242_at	4.725138951	4.699552136	1.105499587	0.235235094	2.151733769	0
	697	1416457_at	5.875797537	4.692525512	0.911385187	0.194220614	1.880850509	0
	14533	1450240_a_at	6.095970627	4.691146769	1.058687567	0.225677775	2.083035703	0
	1489	1417311_at	7.874359476	4.687770693	0.765965635	0.163396566	1.700507813	0
	16437	1452754_at	5.967743572	4.685145345	0.866694444	0.184987739	1.823480086	0
	11969	1437037_x_at	7.000162609	4.681955772	1.271343795	0.27154118	2.413862996	0
	2765	1418706_at	5.606241284	4.679656058	1.111964719	0.237616762	2.161397947	0
	7617	1424671_at	7.069479509	4.67262624	1.061486302	0.227171241	2.087080579	0
	11370	1434628_a_at	4.378399378	4.667497875	1.237601986	0.265153198	2.358062547	0
	9090	1426566_s_at	6.316580687	4.665066079	1.113097021	0.238602627	2.16309499	0
	17241	1456447_at	8.3274077	4.663630601	1.114353078	0.2389454	2.16497907	0
	1013	1416795_at	5.144611139	4.660169685	0.877053744	0.188202105	1.836620742	0
	10087	1428105_at	6.146460933	4.649941776	1.096543282	0.235818712	2.138417104	0
	17597	1460442_at	8.062401751	4.647391591	1.131762942	0.243526486	2.191263443	0
	17516	1460329_at	4.955169311	4.6431759	1.066975002	0.229794224	2.095035953	0
	9582	1427284_a_at	7.587780647	4.637463537	1.403335037	0.302608317	2.645123415	0
	7971	1425109_at	5.842136494	4.634512409	0.968620776	0.209001658	1.956968828	0
	12363	1438287_x_at	6.914537427	4.633192575	1.219390436	0.263185787	2.328483141	0
	12955	1448294_at	7.500187869	4.623483784	1.140452895	0.246665274	2.204502167	0
	16578	1453572_a_at	5.622418818	4.611895917	1.263362927	0.273935698	2.400546575	0
	10967	1432828_at	6.326054523	4.607711524	1.589545055	0.34497495	3.009544304	0
	6988	1423927_at	6.710662859	4.606960404	0.80877017	0.175553966	1.751717548	0
	14854	1450630_at	5.787379366	4.606605233	0.734538106	0.159453235	1.66386468	0
	7551	1424595_at	6.148685123	4.601679183	0.948699051	0.206163666	1.930131379	0
	1872	1417724_at	6.177535636	4.60043787	0.885536007	0.192489505	1.847450881	0
	3858	1420179_at	6.472942037	4.6000477	1.157246172	0.251572646	2.230312971	0
	3631	1419669_at	5.040595184	4.595957971	1.076739844	0.234279741	2.109264244	0
	12307	1438116_x_at	6.363180408	4.594293185	0.963306266	0.20967453	1.94977313	0
	9834	1427680_a_at	7.36999007	4.59383077	1.413540647	0.307704118	2.66390133	0
	17123	1456043_at	4.993269698	4.593682229	0.965535694	0.210187742	1.952788486	0
	15812	1451786_at	5.608051719	4.591241455	0.967294354	0.210682528	1.955170407	0
	7602	1424653_at	5.595024111	4.5900405	0.974601238	0.212329551	1.965097968	0
	2735	1418674_at	6.447133495	4.587103796	1.097290407	0.239212029	2.139524807	0
	9627	1427357_at	4.713924995	4.576242801	1.034364223	0.22602914	2.048210827	0
	1727	1417567_at	5.78178397	4.569505215	0.697119673	0.152559115	1.62126472	0
	2447	1418355_at	7.208610349	4.56837022	1.119351803	0.24502213	2.172493413	0
	10097	1428116_a_at	7.421189981	4.566539352	0.753377596	0.164977796	1.685734808	0
	17003	1455725_a_at	7.629661216	4.566261576	0.827496203	0.181219623	1.774602865	0
	15148	1450982_at	6.25710807	4.560678204	0.992284021	0.217573785	1.989331935	0
	734	1416497_at	5.981733152	4.557945677	0.9708109	0.212993083	1.959941916	0
	14468	1450157_a_at	5.866473834	4.555416968	0.909199243	0.199586393	1.878002837	0
	11630	1435758_at	5.026567382	4.550568084	1.050418779	0.23083245	2.071130958	0
	13915	1449370_at	7.406674741	4.549581981	0.915147282	0.201149751	1.885761575	0
	7598	1424649_a_at	3.661967076	4.548276483	2.081735033	0.457697556	4.23316004	0
	10939	1432417_a_at	5.823178361	4.547563111	0.925945009	0.203613449	1.899928344	0
	3817	1420054_s_at	5.565633511	4.547125536	0.942592993	0.207294253	1.92197956	0
	7444	1424463_at	6.280287192	4.546592099	1.008850457	0.221891569	2.012307049	0
	16961	1455531_at	5.237437109	4.545394401	1.433132059	0.315293225	2.700323137	0
	15808	1451782_a_at	7.507141952	4.544629274	0.913826868	0.201078419	1.884036438	0
	10094	1428112_at	8.156970086	4.543334355	0.8316531	0.183049064	1.779723476	0
	17253	1456481_at	6.081765847	4.543039275	1.088618775	0.239623457	2.1267033	0
	1452	1417268_at	7.860777275	4.542954108	1.051436423	0.231443329	2.072592402	0
	5686	1422414_a_at	8.233883566	4.54137575	1.016211762	0.223767382	2.022601022	0
	11644	1435816_at	8.78407947	4.535699179	0.823448764	0.181548364	1.769631246	0
	10540	1430371_x_at	4.671590891	4.531960819	1.141822651	0.251948924	2.206596209	0
	10536	1430306_a_at	7.924171921	4.526141439	1.366420419	0.30189521	2.5783005	0
	15861	1451854_a_at	5.788051782	4.521027128	0.958631478	0.212038426	1.943465474	0
	2060	1417928_at	5.691751131	4.515037727	1.007072632	0.223048553	2.009828822	0
	12306	1438115_a_at	6.397210448	4.507499175	0.948830438	0.210500413	1.930307164	0
	16811	1454833_at	8.548133462	4.503033917	1.109883138	0.246474523	2.158281639	0
	4051	1420502_at	8.197679934	4.502768724	0.898740795	0.19959737	1.864437965	0
	15761	1451722_s_at	5.459263112	4.497665529	0.954581393	0.212239302	1.938017225	0
	11851	1436767_at	5.258829226	4.497093825	1.033746274	0.229869848	2.047333705	0
	15466	1451362_at	6.770885679	4.496009287	0.807139272	0.179523489	1.749738434	0
	8535	1425847_a_at	4.44528424	4.495404931	0.910556841	0.202552797	1.879770898	0
	7090	1424046_at	4.966150971	4.491255817	1.422093895	0.316636138	2.679741605	0
	10924	1432360_a_at	5.101585104	4.48983916	0.832736015	0.185471235	1.781059872	0
	13814	1449260_at	5.563581018	4.487031066	1.022414333	0.227859874	2.031315499	0
	16474	1452917_at	6.055375276	4.485702117	0.802389615	0.178877151	1.743987397	0
	10759	1431676_x_at	5.358756961	4.484884126	0.977529198	0.217960859	1.969090197	0
	399	1416142_at	8.712282197	4.484181121	0.851644937	0.189922065	1.804557279	0
	4536	1421061_at	4.183246188	4.479277651	0.809099764	0.180631751	1.752117786	0
	10758	1431675_a_at	5.378975408	4.476858236	0.970195134	0.216713392	1.95910556	0
	2037	1417901_a_at	5.224929174	4.47555191	0.956217568	0.213653553	1.940216396	0
	10968	1432829_at	6.37737694	4.464211236	1.52042396	0.340580649	2.868753403	0
	16647	1453939_x_at	3.928739789	4.461183605	1.362525289	0.305417891	2.57134874	0
	884	1416654_at	6.273525807	4.459840639	1.038415086	0.232836814	2.053969966	0
	1659	1417495_x_at	8.186397858	4.457294671	0.942161482	0.211375184	1.921404781	0
	1479	1417299_at	4.786642414	4.455070196	0.881708013	0.197911138	1.84255542	0
	8941	1426368_at	6.455073401	4.452746205	0.809676054	0.181837459	1.752817816	0
	17096	1455981_at	8.737095916	4.448957523	0.866796827	0.194831446	1.823609496	0
	14158	1449741_at	6.337596053	4.440895245	1.161042927	0.261443439	2.236190238	0
	8396	1425671_at	3.361810235	4.43830907	0.690546073	0.155587649	1.613894276	0
	11738	1436244_a_at	4.361955611	4.43798446	0.960841913	0.216504118	1.94644545	0
	13817	1449265_at	5.198395698	4.433258917	1.139303803	0.256990134	2.202747002	0
	8045	1425198_at	5.596368066	4.43095465	1.129871907	0.254995141	2.188393093	0
	7402	1424413_at	7.032303713	4.430890294	1.265259977	0.285554345	2.403705213	0
	1432	1417244_a_at	3.931577278	4.430564918	1.381271835	0.311759755	2.604979168	0
	16137	1452242_at	5.531962565	4.43032705	0.949192042	0.214248752	1.930791047	0
	9038	1426496_at	6.062429519	4.427722561	0.637653566	0.144013894	1.555796715	0
	7970	1425108_a_at	6.512573592	4.423389698	1.083307258	0.244904323	2.118887891	0
	8891	1426302_at	6.876632073	4.421620428	1.565015668	0.353946182	2.958807151	0
	7531	1424567_at	5.870697215	4.420914445	0.912395573	0.20638164	1.882168217	0
	9733	1427517_at	5.05174522	4.420201829	1.31239652	0.296908732	2.483537481	0
	10949	1432474_a_at	6.504356242	4.420033687	0.882174936	0.199585568	1.843151853	0
	15532	1451443_at	7.246900193	4.419432029	1.117421651	0.252842819	2.169588822	0
	7481	1424511_at	6.655140565	4.413441963	0.9716331	0.220153139	1.961059216	0
	6399	1423250_a_at	6.164312717	4.411547156	1.169679443	0.265140415	2.249617065	0
	11756	1436357_at	6.195896312	4.41046094	0.753442376	0.170830756	1.685810503	0
	16143	1452251_at	5.810587647	4.410241165	0.981914197	0.222644105	1.975084253	0
	654	1416410_at	6.011705887	4.403376157	0.757421708	0.172009313	1.690466829	0
	7596	1424647_at	5.618888689	4.401599599	1.155787259	0.262583462	2.228058726	0
	7399	1424409_at	4.610544278	4.40087007	0.987832339	0.224462964	1.983202973	0
	17218	1456371_a_at	5.791268622	4.400153313	1.002590032	0.227853432	2.003593772	0
	8616	1425961_at	5.282918862	4.399598154	1.121272138	0.254857853	2.175387091	0
	3172	1419157_at	7.522582374	4.394992329	0.910388754	0.207142285	1.879551902	0
	9753	1427541_x_at	5.904336288	4.394269487	0.870168444	0.198023459	1.827876304	0
	9306	1426869_at	5.175939833	4.392351665	1.113180598	0.253436128	2.163220304	0
	932	1416708_a_at	6.045385277	4.391307037	0.721160559	0.164224581	1.648507624	0
	13150	1448508_at	5.598293114	4.390399025	0.751580115	0.1711872	1.683635827	0
	11721	1436165_at	5.261357775	4.389689053	1.007169776	0.22943989	2.009964158	0
	17366	1459909_at	7.301264579	4.386435786	1.082602282	0.246806823	2.117852746	0
	12037	1437246_x_at	8.823576067	4.385176188	0.748285639	0.170639812	1.679795536	0
	15618	1451546_s_at	4.78864003	4.38467698	0.940748907	0.214553754	1.919524411	0
	9149	1426641_at	6.226325065	4.382103661	1.043686011	0.238170087	2.061487926	0
	13423	1448810_at	6.655940049	4.37948	0.949000235	0.216692446	1.930534365	0
	6420	1423271_at	7.911937552	4.373727964	1.61390531	0.368999929	3.06079264	0
	3543	1419571_at	7.678149295	4.373384515	1.712070265	0.3914749	3.276306357	0
	8822	1426224_x_at	5.728292245	4.373241125	0.938040776	0.214495554	1.915924587	0
	11645	1435817_x_at	8.851414735	4.370599164	0.755804179	0.172929191	1.688572565	0
	9704	1427477_at	4.983079246	4.370399203	0.952197915	0.217874357	1.934818067	0
	111	1415828_a_at	7.777805233	4.370265394	0.804585064	0.184104394	1.746643364	0
	1917	1417773_at	7.057191988	4.370155019	0.800970505	0.183281944	1.742272765	0
	15944	1451976_s_at	5.680165395	4.365506092	0.956231447	0.219042518	1.940235061	0
	9456	1427096_s_at	3.468355971	4.361817054	0.733615722	0.168190392	1.662801231	0
	1959	1417816_s_at	7.667454089	4.358902073	1.013064733	0.232412822	2.018193821	0
	8768	1426153_a_at	6.348047218	4.358297973	1.138017029	0.261115012	2.200783196	0
	12819	1448144_at	7.859034642	4.358275877	0.8037606	0.184421689	1.745645486	0
	559	1416310_at	5.374758302	4.353660328	1.030768942	0.236759155	2.04311292	0
	11889	1436872_at	5.212309622	4.352038185	0.93545158	0.214945628	1.912489173	0
	15220	1451065_a_at	7.315427068	4.347604249	0.81874239	0.188320358	1.763867743	0
	16954	1455485_x_at	9.24956971	4.346901396	0.772745341	0.177769236	1.708517874	0
	13355	1448734_at	8.111580526	4.345526009	0.949657056	0.218536733	1.931413485	0
	7401	1424412_at	7.127254169	4.345412772	1.235120471	0.284235477	2.354010036	0
	131	1415849_s_at	7.223950772	4.343321122	0.846502755	0.194897575	1.798136764	0
	432	1416178_a_at	6.285806684	4.341334718	1.190644816	0.274257779	2.282547394	0
	12016	1437189_x_at	4.840420851	4.335691549	1.158349782	0.267166095	2.232019733	0
	14166	1449760_at	6.577542477	4.335067398	1.096000588	0.252822041	2.137612853	0
	16567	1453505_a_at	4.730760308	4.333998087	1.066296052	0.246030577	2.094050234	0
	3141	1419125_at	6.362556166	4.330864129	0.761283776	0.175781034	1.694998241	0
	15385	1451261_s_at	6.920222006	4.329573708	0.827511141	0.191129935	1.77462124	0
	12833	1448160_at	6.976050205	4.329054928	0.944855149	0.218258988	1.924995601	0
	9942	1427895_at	5.572253488	4.328592725	0.860181161	0.198720743	1.815266242	0
	7740	1424826_s_at	7.989986139	4.322952493	0.920840037	0.213011834	1.893217335	0
	7309	1424300_at	5.908794762	4.318482873	0.710890877	0.164615884	1.636814552	0
	7532	1424568_at	5.890069533	4.31764581	0.895750903	0.207462803	1.860578038	0
	554	1416305_at	6.122347944	4.312610178	0.775111944	0.179731511	1.711322834	0
	17041	1455834_x_at	5.239904967	4.310450895	0.930375837	0.215841883	1.905772405	0
	9742	1427529_at	4.342599923	4.307545183	1.018891289	0.236536414	2.026361102	0
	2327	1418224_at	7.245205319	4.302373222	0.988110988	0.229666497	1.983586055	0
	16058	1452114_s_at	8.68218735	4.3018161	1.143490882	0.265815845	2.209149237	0
	14467	1450156_a_at	5.912552603	4.294917323	0.852149151	0.198408744	1.805188072	0
	12418	1438501_at	8.466478816	4.293693531	0.908329239	0.211549621	1.876870667	0
	3818	1420055_at	5.414916591	4.278897674	0.989634716	0.231282632	1.985682161	0
	7496	1424530_at	5.403477163	4.277464714	0.877443039	0.205131567	1.8371164	0
	10902	1432236_a_at	4.547501862	4.275296952	0.683001081	0.159755238	1.605475981	0
	1921	1417777_at	6.008933108	4.271574423	0.759938351	0.177905914	1.693418261	0
	185	1415913_at	8.06942491	4.271256364	0.847481365	0.198415008	1.799356892	0
	2208	1418091_at	5.623380695	4.269879512	1.1652072	0.272889948	2.242654223	0
	13290	1448660_at	4.403310086	4.262559681	0.941254913	0.220819175	1.920197776	0
	4173	1420638_at	5.186539035	4.261401706	0.723465153	0.169771639	1.651143092	0
	2950	1418919_at	5.07981389	4.260183909	0.826192958	0.193933637	1.773000518	0
	17620	1460568_at	6.297319457	4.25807363	0.941915737	0.22120701	1.921077521	0
	4480	1420998_at	5.576356976	4.255482745	0.936114929	0.219978551	1.913368734	0
	4619	1421151_a_at	5.531453686	4.25429595	0.910156965	0.213938328	1.879249949	0
	10235	1428577_at	3.370731066	4.252932001	0.64115375	0.150755702	1.559575883	0
	12419	1438502_x_at	8.539739797	4.248607933	0.877779578	0.206604043	1.837544996	0
	10740	1431591_s_at	3.991335583	4.246778463	1.256357994	0.295837893	2.388919092	0
	246	1415983_at	7.196007408	4.242758668	0.91000405	0.214484047	1.879050773	0
	9732	1427516_a_at	5.384555166	4.242690054	1.071306907	0.252506521	2.101336061	0
	12467	1438632_x_at	3.013180032	4.24151898	0.723069184	0.170474113	1.650689974	0
	15843	1451828_a_at	8.274472514	4.239758986	1.498324853	0.353398591	2.825144878	0
	11418	1434820_s_at	6.337927515	4.239122481	0.853727324	0.201392464	1.807163859	0
	195	1415924_at	3.034442345	4.237967786	0.723814623	0.170792856	1.651543104	0
	16530	1453237_at	7.215068941	4.237855862	0.907149031	0.214058491	1.875335906	0
	7177	1424148_a_at	6.928631187	4.236743346	0.822843285	0.194215986	1.768888712	0
	12606	1439150_x_at	4.919612048	4.232939247	0.838498367	0.198088921	1.788187932	0
	16561	1453466_at	8.44978979	4.226144036	1.132410637	0.26795363	2.192247428	0
	14405	1450082_s_at	5.620526016	4.224308492	0.935752844	0.221516219	1.91288858	0
	13320	1448697_s_at	8.70448035	4.224028229	0.677441326	0.16037803	1.599300818	0
	12649	1439373_x_at	4.3396004	4.221897827	0.987047855	0.233792454	1.982124873	0
	9085	1426561_a_at	4.044607129	4.220915657	0.868839463	0.205841465	1.826193277	0
	8507	1425815_a_at	5.953429758	4.220600235	0.815686974	0.193263263	1.760136083	0
	12621	1439243_x_at	5.236567016	4.220526066	1.034792473	0.245180922	2.04881891	0
	10086	1428104_at	6.213203134	4.21870863	0.992305719	0.235215514	1.989361855	0
	11673	1435919_at	5.589512915	4.213373395	0.991423362	0.23530394	1.988145526	0
	8085	1425249_a_at	4.619710732	4.208582922	0.918083173	0.21814544	1.889603017	0
	12023	1437205_at	5.582108337	4.207776773	0.655963764	0.155893195	1.575668196	0
	5189	1421835_at	5.826200573	4.207530799	0.828019912	0.196794736	1.775247176	0
	16536	1453258_at	8.236110559	4.205836763	1.385177684	0.329346516	2.612041257	0
	9078	1426550_at	5.969313983	4.204771221	1.332423908	0.316883806	2.518254179	0
	2532	1418446_at	5.444608584	4.203815244	0.981778963	0.233544746	1.974899123	0
	7403	1424414_at	6.915787311	4.201884322	1.238835084	0.29482846	2.360078888	0
	1658	1417494_a_at	8.153981226	4.199675602	0.898660646	0.213983348	1.864334388	0
	10662	1431182_at	5.536981248	4.198670229	1.255310018	0.298977998	2.387184409	0
	13735	1449171_at	4.71060124	4.196396823	0.804191534	0.191638581	1.74616699	0
	7250	1424229_at	5.35760104	4.19575355	0.860469188	0.205080965	1.815628687	0
	13110	1448466_at	5.750562625	4.194046549	1.014569667	0.241907107	2.02030018	0
	4791	1421362_a_at	4.094123824	4.191412884	0.932977455	0.222592591	1.909212193	0
	2730	1418666_at	2.749359239	4.189559552	1.19268686	0.284680727	2.285780483	0
	12578	1438988_x_at	6.927368872	4.189183391	0.841838985	0.200955391	1.792333351	0
	1618	1417450_a_at	5.284286483	4.186007173	0.857729698	0.20490402	1.812184315	0
	8404	1425685_at	4.781356531	4.185983816	0.987703783	0.235954993	1.983026261	0
	10678	1431282_at	4.505206196	4.181460881	0.825546205	0.197430092	1.77220587	0
	11898	1436887_x_at	5.276148056	4.179870374	0.903590631	0.216176711	1.870716099	0
	10787	1431748_a_at	4.701582757	4.179419235	0.848154465	0.202935962	1.800196591	0
	1016	1416798_a_at	4.713195822	4.178659848	0.81131879	0.194157653	1.754814814	0
	1471	1417290_at	8.275696527	4.173043212	1.599660213	0.383331811	3.030719247	0
	11614	1435702_s_at	6.337125976	4.169027744	0.96464684	0.231384126	1.951585731	0
	2192	1418074_at	4.079790325	4.165326949	0.89803544	0.215597827	1.863526636	0
	16515	1453117_at	6.935816241	4.163429029	0.81891433	0.196692276	1.764077973	0
	17508	1460320_at	5.068052954	4.161977017	1.135230193	0.272762245	2.196536074	0
	10450	1429638_at	4.225737826	4.161414441	0.927074498	0.2227787	1.901416385	0
	11850	1436766_at	5.228017357	4.158436634	0.991448971	0.23841868	1.988180818	0
	1873	1417727_at	6.497813099	4.157073732	0.678766009	0.163279762	1.600769971	0
	4449	1420958_at	3.887233663	4.155763787	0.586382006	0.141100899	1.501476615	0
	15236	1451081_a_at	5.593369	4.155222557	0.689576451	0.165954156	1.612809958	0
	10765	1431694_a_at	5.834051192	4.154365609	0.659677467	0.158791385	1.579729416	0
	6400	1423251_at	5.208067328	4.15371301	0.970574087	0.233664214	1.959620225	0
	15551	1451464_at	5.237914379	4.151622981	0.695488928	0.167522179	1.619433165	0
	11664	1435873_a_at	9.23708209	4.15107073	0.755965468	0.182113367	1.688761353	0
	15157	1450993_at	4.843093645	4.14197308	0.757994963	0.183003353	1.691138671	0
	1863	1417711_at	6.590640823	4.137908402	0.909900772	0.219893889	1.878916263	0
	9583	1427285_s_at	7.032245782	4.134264093	0.837177259	0.202497286	1.786551199	0
	6836	1423752_at	5.104060871	4.134201039	1.180480464	0.285540169	2.266522469	0
	9298	1426858_at	6.61491994	4.128117628	1.005237686	0.243509942	2.007274171	0
	16686	1454067_a_at	8.231730681	4.126451442	1.052939134	0.255168187	2.074752339	0
	11490	1435122_x_at	6.646115372	4.126190301	0.773776045	0.187527959	1.709738926	0
	11682	1435962_at	8.375509403	4.126137973	1.160598998	0.281279736	2.235502251	0
	14870	1450651_at	5.300707015	4.124708977	0.817228729	0.198130034	1.762018082	0
	16490	1453005_at	5.669217287	4.121812164	0.686988546	0.166671483	1.609919494	0
	11823	1436686_at	4.453075867	4.121713553	1.252165871	0.303797402	2.381987547	0
	11703	1436034_at	7.583877135	4.121513459	0.824677201	0.200090867	1.771138707	0
	106	1415822_at	7.448540281	4.119023059	0.890977734	0.216308023	1.854432473	0
	9507	1427175_at	6.22846534	4.114548376	1.016165421	0.246968884	2.022536054	0
	13286	1448656_at	4.775092889	4.11385237	0.734648776	0.178579275	1.663992321	0
	214	1415945_at	6.770838432	4.113288431	0.995659426	0.242059229	1.993991729	0
	17505	1460314_s_at	5.44478011	4.110836007	0.796459716	0.193746409	1.736833811	0
	12178	1437674_at	4.922907696	4.105228147	1.189850944	0.289837958	2.281291722	0
	2942	1418911_s_at	8.171005861	4.101291427	1.441314446	0.351429415	2.715681799	0
	15578	1451496_at	8.019915832	4.101013079	0.905169083	0.220718409	1.872763969	0
	13932	1449390_at	4.578166927	4.096564797	0.687224922	0.16775639	1.610183289	0
	108	1415824_at	7.309116213	4.096560604	1.117664875	0.27283006	2.169954624	0
	8044	1425197_at	5.738439044	4.095054449	0.947520799	0.231381734	1.92855568	0
	12645	1439367_x_at	5.581444154	4.094213623	1.026960095	0.250832074	2.037726029	0
	17055	1455880_s_at	5.088238716	4.093523799	1.158906951	0.283107417	2.232881906	0
	10803	1431782_s_at	3.541644874	4.0865909	0.927868785	0.227052036	1.902463513	0
	7165	1424133_at	6.5611184	4.085356587	0.804023341	0.19680616	1.74596343	0
	12647	1439370_x_at	5.121033507	4.084662426	1.133099221	0.277403394	2.193294015	0
	9647	1427382_a_at	4.567222845	4.084292144	0.689233071	0.168752148	1.612426134	0
	7539	1424580_at	5.808717921	4.077756936	0.831377734	0.20388114	1.779383813	0
	8714	1426082_a_at	3.369920726	4.077078032	0.780897072	0.191533511	1.718198921	0
	12080	1437367_at	5.531081065	4.07604763	1.174584421	0.288167492	2.25727849	0
	8576	1425908_at	6.815264881	4.07224117	0.777784456	0.190996659	1.714495902	0
	12512	1438817_at	4.608495644	4.070799733	0.792869745	0.19477002	1.732517283	0
	2531	1418445_at	5.492651157	4.063968165	1.020885229	0.251204042	2.02916366	0
	11212	1434109_at	6.173803465	4.063825145	0.898447299	0.221084143	1.864058709	0
	10079	1428093_at	6.255874048	4.063359414	0.751409083	0.184923116	1.683436243	0
	1477	1417297_at	7.174861508	4.063347391	0.877005436	0.215833241	1.836559245	0
	16955	1455486_at	5.846383623	4.061908895	0.778137852	0.191569499	1.714915928	0
	5725	1422460_at	6.326323192	4.061309415	0.77818439	0.191609235	1.714971249	0
	10535	1430297_a_at	3.517364481	4.05644412	0.6566034	0.161866744	1.576366942	0
	6152	1422946_a_at	6.640646755	4.054415096	0.744391883	0.183600314	1.675267971	0
	9231	1426762_s_at	6.369856304	4.053884514	0.749743087	0.184944362	1.681493366	0
	509	1416258_at	6.030043438	4.053517989	0.952430017	0.234963807	1.935129368	0
	2567	1418482_at	5.897953621	4.053446478	0.750287119	0.185098563	1.682127567	0
	2002	1417862_at	4.714325591	4.046102499	0.966755176	0.23893492	1.954439838	0
	7300	1424290_at	4.900885983	4.043448526	0.870432691	0.215269883	1.828211133	0
	1725	1417565_at	7.670188329	4.041023525	0.948050095	0.234606428	1.929263358	0
	10731	1431505_at	5.467440291	4.035823328	0.967018093	0.239608629	1.954796048	0
	9662	1427403_at	2.822112314	4.029482242	0.814316259	0.202089551	1.758464559	0
	17044	1455853_x_at	6.754887776	4.029480434	0.836095558	0.207494632	1.785212184	0
	15517	1451423_at	5.253738212	4.024501935	0.660664709	0.164160614	1.5808108	0
	13315	1448690_at	6.461176894	4.023819123	1.166048807	0.289786586	2.243962874	0
	11565	1435429_x_at	8.792753224	4.02335957	0.810166364	0.201365637	1.753413626	0
	12960	1448299_at	4.5931368	4.021688619	0.864275348	0.214903596	1.820425055	0
	15275	1451128_s_at	6.174346708	4.021164109	1.043541147	0.259512201	2.061280938	0
	9182	1426690_a_at	8.040104139	4.020231355	0.922194222	0.229388346	1.894995237	0
	2022	1417884_at	3.598282176	4.019719319	0.840145356	0.209005975	1.790230504	0
	667	1416424_at	6.326661797	4.019536491	0.592484058	0.147401089	1.50784074	0
	11824	1436687_x_at	4.521016947	4.019073019	1.183127395	0.294378179	2.270684706	0
	16100	1452171_at	5.376024977	4.014850543	0.831010432	0.206984151	1.778930851	0
	12189	1437691_at	6.908472718	4.014849008	1.098370505	0.273577039	2.141127199	0
	8013	1425161_a_at	6.269173901	4.014702879	0.742818265	0.185024468	1.67344167	0
	4159	1420622_a_at	5.664626359	4.012969675	1.114591819	0.277747381	2.165337367	0
	1424	1417236_at	4.876174065	4.012353567	1.07324904	0.267486158	2.104166751	0
	7853	1424966_at	4.810867604	4.010326837	0.831487118	0.207336497	1.77951873	0
	11702	1436032_at	8.216821694	4.009836411	1.008520444	0.251511618	2.011846792	0
	16765	1454681_at	7.498643516	4.007617967	1.022414212	0.255117684	2.031315329	0
	11040	1433540_x_at	6.669345054	4.00438463	1.020108478	0.254747876	2.028071446	0
	4757	1421322_a_at	5.100231057	4.001582385	0.772576482	0.193067744	1.708317914	0
	15266	1451117_a_at	5.820913576	4.001419362	0.886937071	0.221655615	1.849245892	0
	4068	1420521_at	3.687439288	3.999847802	1.200626406	0.300168023	2.298394437	0
	9299	1426859_at	6.513772722	3.999606196	1.060942157	0.265261655	2.086293539	0
	107	1415823_at	7.354725914	3.99760003	0.949489902	0.237514983	1.931189721	0
	2193	1418075_at	4.213738636	3.995432843	0.854902736	0.213969993	1.808636816	0
	3365	1419373_at	6.959220594	3.990207472	1.489308802	0.373240944	2.807544328	0
	9084	1426560_a_at	4.013198342	3.989280189	0.839747443	0.210500994	1.789736805	0
	9230	1426761_at	6.36612099	3.988652422	0.746800203	0.187231206	1.678066864	0
	9715	1427492_at	4.646516448	3.984601976	1.278990313	0.320983205	2.426690827	0
	6572	1423449_a_at	8.277797186	3.984526334	0.83742197	0.210168512	1.786854261	0
	6922	1423849_a_at	5.948563056	3.982139755	0.585132822	0.146939299	1.500177097	0
	9455	1427094_at	6.085718081	3.97950115	0.876681431	0.220299328	1.83614683	0
	9822	1427661_a_at	5.682616747	3.974385873	0.638837383	0.160738641	1.557073863	0
	4679	1421226_at	4.693748078	3.97323362	0.85151872	0.214313781	1.804399411	0
	6892	1423813_at	6.16133012	3.971465282	1.055931183	0.265879495	2.079059696	0
	16407	1452669_at	6.197888272	3.96879716	0.673023199	0.169578634	1.594410592	0
	16698	1454120_a_at	4.217877756	3.96746219	0.878224301	0.221356691	1.838111522	0
	17676	1460698_a_at	6.713624864	3.966751353	0.786865313	0.198365172	1.725321609	0
	13843	1449293_a_at	5.534048657	3.960467787	0.801967239	0.20249306	1.743476888	0
	6537	1423412_at	5.717926225	3.956620523	1.193536796	0.301655615	2.287127504	0
	14286	1449936_at	5.575610599	3.955997038	1.083849275	0.273976261	2.119684102	0
	7153	1424118_a_at	4.925762069	3.955103845	0.924675325	0.233792932	1.898256996	0
	8563	1425891_a_at	4.968793096	3.94967651	0.750833839	0.190100085	1.682765142	0
	1020	1416802_a_at	5.767225	3.949378904	0.930550375	0.235619422	1.90600298	0
	13195	1448558_a_at	5.2886088	3.94788935	1.018405651	0.257962055	2.025679106	0
	2291	1418184_at	4.982854288	3.946401265	0.68742631	0.174190677	1.610408073	0
	16835	1454940_at	7.019709774	3.94488918	0.81370711	0.206268687	1.75772224	0
	16792	1454779_s_at	4.482868542	3.935202702	1.025286543	0.260542244	2.035363601	0
	1726	1417566_at	7.620181171	3.933544955	0.930145197	0.23646487	1.905467759	0
	8467	1425770_at	5.752186204	3.931135891	0.816195004	0.207623198	1.760756006	0
	788	1416554_at	6.964929192	3.925367569	0.619816379	0.157900214	1.536679586	0
	10880	1432108_at	4.212176468	3.925091349	0.848483477	0.216169103	1.80060718	0
	5851	1422602_a_at	4.393870976	3.924934999	0.913060735	0.232630792	1.883036201	0
	11034	1433530_at	6.193169143	3.923960319	1.11627366	0.284476286	2.167863109	0
	1731	1417572_at	5.104013303	3.921990471	0.668371708	0.170416454	1.589278222	0
	1670	1417507_at	6.406412157	3.921470126	0.953150754	0.243059547	1.936096355	0
	1964	1417821_at	4.567462336	3.920886282	1.230503415	0.313832977	2.346488542	0
	6801	1423714_at	5.547780329	3.914295038	0.653050331	0.166837278	1.572489442	0
	13469	1448860_at	5.557144636	3.908458539	0.851080826	0.217753577	1.803851813	0
	9787	1427589_at	5.542764785	3.907171718	1.138340603	0.291346448	2.201276852	0
	3171	1419156_at	7.561554409	3.901583572	0.838057507	0.214799322	1.78764158	0
	16432	1452736_at	5.346986964	3.901516769	0.602715188	0.154482275	1.518571869	0
	8821	1426222_s_at	5.39751783	3.895941208	0.862984568	0.221508622	1.818797048	0
	558	1416309_at	5.618233281	3.891093711	0.79834528	0.205172463	1.73910529	0
	6403	1423254_x_at	8.67327111	3.883420973	0.792034929	0.20395289	1.731515052	0
	11674	1435920_x_at	5.680071224	3.880568255	0.906325185	0.233554759	1.874265307	0
	553	1416304_at	7.764599517	3.879528818	0.781354843	0.201404573	1.718744198	0
	8198	1425400_a_at	6.904710471	3.876272601	1.215210792	0.313499828	2.321747034	0
	3167	1419152_at	3.186009007	3.876052896	0.78272675	0.20193913	1.720379386	0
	17702	1460731_at	5.67673483	3.873926753	0.813438025	0.209977647	1.757394428	0
	11726	1436182_at	5.038677578	3.87367157	1.366829002	0.35285103	2.5790308	0
	274	1416013_at	6.616721897	3.873508024	0.654335007	0.168925688	1.57389032	0
	12500	1438776_x_at	8.768218535	3.866781402	0.513128601	0.132701735	1.427141715	0
	3170	1419155_a_at	7.523708058	3.864965603	0.780391762	0.201914284	1.717597221	0
	12040	1437262_x_at	6.462821407	3.862716506	0.938540997	0.242974341	1.916589005	0
	10970	1432849_at	5.754229076	3.862550744	0.686877461	0.177830016	1.609795538	0
	6217	1423032_at	4.775291829	3.861365796	0.616904351	0.159763251	1.533580982	0
	16089	1452151_at	5.410369695	3.860174171	0.720101248	0.18654631	1.647297637	0
	10931	1432392_at	4.406487256	3.856321851	0.792008388	0.205379224	1.731483199	0
	269	1416008_at	5.001348426	3.855667777	1.340967388	0.347791217	2.533211244	0
	17562	1460386_a_at	4.622008177	3.855237871	0.834075353	0.21634861	1.782714102	0
	15965	1452000_s_at	6.73157835	3.851270048	0.629086235	0.163345137	1.546585117	0
	15100	1450925_a_at	8.785120931	3.849970931	0.784442111	0.203752736	1.72242613	0
	10202	1428443_a_at	5.5692075	3.849319438	0.950898196	0.247030212	1.933075782	0
	9148	1426640_s_at	6.481818723	3.849258784	0.826148814	0.214625428	1.772946269	0
	6888	1423809_at	6.114728217	3.848736392	0.824338078	0.214184084	1.770722427	0
	12933	1448269_a_at	4.858508687	3.846731209	0.875546534	0.227607932	1.834702993	0
	4167	1420630_at	5.64337851	3.845619095	0.961726382	0.25008363	1.947639118	0
	9320	1426893_at	4.929364072	3.8450754	0.627357621	0.16315873	1.544733133	0
	2785	1418727_at	5.244737345	3.844572551	0.632117246	0.164418082	1.54983781	0
	11955	1437014_x_at	8.27238908	3.842332648	0.654954865	0.170457616	1.574566692	0
	17293	1456605_at	4.555423475	3.84102753	1.055167543	0.274709706	2.07795951	0
	7538	1424579_at	5.883910026	3.834773741	0.748667445	0.195231191	1.680240148	0
	17042	1455841_s_at	5.348279629	3.83324623	0.80905273	0.21106203	1.752060666	0
	13484	1448878_at	4.417288241	3.832259653	0.634608959	0.165596545	1.552516885	0
	15845	1451832_at	5.83195992	3.831680273	0.754018773	0.19678541	1.686484166	0
	10453	1429692_s_at	4.749698212	3.830310898	0.754999608	0.197111834	1.687631133	0
	12190	1437692_x_at	7.145345214	3.829895399	0.877528964	0.229126092	1.83722582	0
	6010	1422781_at	5.153033298	3.827665811	0.95133143	0.24854088	1.933656361	0
	16978	1455615_at	5.779284682	3.826363222	0.769899078	0.201209094	1.705150497	0
	6235	1423053_at	5.682261352	3.825493143	0.984134222	0.257256826	1.978125861	0
	7005	1423945_a_at	6.333472511	3.824617216	0.764366719	0.199854436	1.698624211	0
	9093	1426569_a_at	4.106245292	3.824367994	0.873758124	0.228471247	1.832430046	0
	8357	1425619_s_at	6.455163859	3.823951164	0.964783424	0.252300143	1.951770501	0
	16726	1454368_at	5.349035654	3.822095414	0.708509725	0.185372066	1.634115237	0
	15403	1451288_s_at	5.417560053	3.820082286	0.768076669	0.20106286	1.702997915	0
	839	1416605_at	6.984660608	3.818577123	0.766275421	0.200670406	1.700872998	0
	16977	1455611_at	5.8679793	3.815855543	0.713203235	0.186905198	1.63944015	0
	10420	1429457_at	3.992737649	3.812648978	0.874393632	0.229340188	1.833237411	0
	10802	1431781_at	3.524487933	3.810913465	0.832539066	0.218461813	1.780816748	0
	11358	1434599_a_at	6.561158521	3.810749024	0.743153301	0.195015021	1.673830338	0
	11693	1436000_a_at	5.616766623	3.809386779	0.74701515	0.196098531	1.678316899	0
	14653	1450389_s_at	4.243269757	3.80587732	0.811798325	0.213301233	1.75539819	0
	268	1416007_at	4.860124166	3.804991987	1.322082868	0.347460093	2.500268216	0
	13009	1448355_at	5.500390158	3.804759818	0.786961892	0.206836155	1.725437112	0
	12056	1437313_x_at	6.667727798	3.802104244	0.907916727	0.238793223	1.876334087	0
	5035	1421650_at	3.448025873	3.801964053	0.566486225	0.148998312	1.48091232	0
	13948	1449412_at	7.140122354	3.79997833	0.76552454	0.201454975	1.699987973	0
	8211	1425415_a_at	4.687843149	3.798969736	0.836110719	0.220088807	1.785230944	0
	9328	1426907_s_at	5.3395568	3.796145516	0.591298576	0.155762885	1.506602236	0
	12553	1438940_x_at	8.1231486	3.793106035	0.62774885	0.165497311	1.54515209	0
	12391	1438379_x_at	4.592682151	3.791523627	0.777763635	0.205132214	1.714471158	0
	13125	1448481_at	5.014449585	3.791447702	0.645230721	0.170180567	1.563989385	0
	110	1415827_a_at	7.746083808	3.7892169	0.743314425	0.19616571	1.674017286	0
	9927	1427878_at	6.167063975	3.788383475	0.90577653	0.239093148	1.873552662	0
	10299	1428797_at	5.391224038	3.787125724	0.637723374	0.168392449	1.555871998	0
	4198	1420668_a_at	6.023701966	3.787091844	0.646784911	0.170786698	1.565675151	0
	11035	1433531_at	8.152787971	3.786500203	1.426342428	0.376691496	2.687644695	0
	8175	1425369_a_at	6.327507911	3.783252737	1.073495053	0.28374923	2.104525591	0
	16741	1454620_x_at	8.925315617	3.782943573	0.581677243	0.15376313	1.496588135	0
	10671	1431238_at	5.241932479	3.782224348	0.865909701	0.228941919	1.822488487	0
	11278	1434324_x_at	7.203522167	3.781770034	0.979589498	0.259029367	1.971904247	0
	13809	1449255_a_at	7.323492076	3.780992406	0.757253588	0.200279056	1.690269848	0
	6975	1423914_at	6.793962204	3.780727796	1.003245143	0.265357676	2.004503787	0
	12493	1438721_a_at	5.230711527	3.779308003	0.621411147	0.164424584	1.538379184	0
	428	1416173_at	6.179249935	3.776538889	0.704414718	0.186523888	1.629483471	0
	12661	1439390_at	3.502132182	3.775920907	0.74775487	0.198032451	1.679177651	0
	7943	1425077_at	4.771063912	3.775713429	0.801938394	0.212393872	1.74344203	0
	8583	1425918_at	2.997035065	3.773958674	1.347341958	0.357010257	2.54442904	0
	6953	1423887_a_at	3.916299429	3.769939426	0.777184969	0.206153171	1.71378362	0
	10797	1431768_a_at	4.278048219	3.769013986	0.808975881	0.214638599	1.75196734	0
	12197	1437712_x_at	5.581826043	3.768819076	0.625477291	0.165961082	1.542721124	0
	15692	1451633_a_at	3.579199662	3.765420249	0.75508275	0.200530804	1.687728394	0
	8482	1425788_a_at	6.780241378	3.763943282	0.816353878	0.216887933	1.760949917	0
	12743	1447942_x_at	5.080391099	3.76014413	0.654231258	0.173991005	1.57377714	0
	6653	1423546_at	5.055997219	3.756696979	0.892358824	0.237538143	1.856208568	0
	12636	1439269_x_at	6.661748128	3.7555829	0.786985078	0.209550714	1.725464842	0
	15900	1451915_at	7.345819488	3.75355843	1.016439985	0.270793703	2.022921007	0
	17559	1460380_at	6.458505814	3.753351817	0.961746399	0.256236677	1.947666141	0
	16265	1452445_at	4.984050765	3.748271429	0.86174327	0.22990418	1.817232825	0
	9131	1426620_at	4.033025255	3.74816345	0.811860512	0.216602217	1.755473858	0
	289	1416028_a_at	6.921340476	3.747257064	0.74008608	0.19750075	1.670275495	0
	3081	1419063_at	3.426149805	3.744589732	1.092948866	0.291874129	2.133095957	0
	13764	1449203_at	2.88183549	3.744132636	0.807427122	0.215651314	1.750087581	0
	12327	1438171_x_at	6.651682142	3.743601182	0.694673557	0.185562917	1.618518164	0
	13318	1448693_at	5.69698571	3.74297353	0.554874505	0.148244304	1.469040841	0
	14939	1450737_at	5.8125236	3.742547818	0.800181492	0.213806618	1.741320173	0
	1281	1417083_at	8.209953522	3.742290797	0.742533467	0.198416827	1.673111353	0
	13761	1449200_at	5.248124438	3.7393321	0.606160291	0.162103893	1.522202496	0
	12120	1437480_at	4.719483456	3.737123917	0.836278513	0.223775966	1.785438589	0
	7299	1424289_at	4.970156541	3.731124092	0.80820261	0.216611024	1.751028554	0
	8917	1426332_a_at	8.662883437	3.725648941	1.165594933	0.312856888	2.243257032	0
	17352	1458219_at	6.201517152	3.725246597	1.060349118	0.284638638	2.085436115	0
	6269	1423093_at	5.23995436	3.725235798	0.790354082	0.212162162	1.729498883	0
	13412	1448799_s_at	6.825147208	3.7245897	0.627399852	0.168448045	1.544778351	0
	6985	1423924_s_at	7.338711351	3.720253206	0.598433322	0.160858224	1.514071485	0
	9340	1426926_at	6.897825087	3.719836882	0.698360787	0.187739627	1.622660053	0
	2434	1418341_at	5.550227267	3.719785492	0.85058078	0.228663933	1.803226697	0
	11277	1434323_at	7.201697595	3.719280151	0.972826957	0.261563237	1.962682701	0
	15467	1451363_a_at	5.50606478	3.718549023	0.80164882	0.215581082	1.743092125	0
	11696	1436012_s_at	5.592485556	3.707400469	0.658279852	0.177558334	1.578199789	0
	11525	1435271_at	5.325239284	3.705261162	0.523829296	0.14137446	1.437766402	0
	16753	1454639_x_at	6.214618317	3.69997112	1.034873181	0.279697638	2.048933528	0
	6168	1422970_at	4.417235033	3.699553061	0.588637702	0.159110491	1.503826055	0
	12102	1437428_x_at	6.649850064	3.698047524	0.634896439	0.171684229	1.55282628	0
	10300	1428798_s_at	5.410673982	3.697428196	0.626256274	0.169376183	1.543554341	0
	5135	1421768_a_at	3.375198742	3.69716271	0.591094421	0.159877849	1.506389053	0
	16996	1455693_x_at	8.922036497	3.696330509	0.560587382	0.151660513	1.474869577	0
	14241	1449885_at	5.749777181	3.695782008	1.024662263	0.277251813	2.034483053	0
	2326	1418223_at	7.658182572	3.695576421	0.519368462	0.140537876	1.433327674	0
	450	1416196_at	2.556666544	3.694054084	0.538319015	0.145725808	1.452279379	0
	11192	1434036_at	8.005935139	3.693573815	0.788657538	0.213521532	1.727466266	0
	17712	1460746_at	4.829208353	3.692199211	0.925315797	0.250613725	1.899099898	0
	11300	1434377_x_at	8.855370138	3.686120087	0.55323131	0.150084994	1.467368591	0
	9074	1426546_at	3.902298829	3.684979295	0.63898288	0.173402027	1.557230903	0
	7167	1424135_at	5.586243787	3.681359744	0.53926423	0.146485067	1.453231185	0
	7871	1424989_at	4.031261804	3.68116595	0.798332294	0.216869412	1.739089636	0
	17035	1455822_x_at	7.181180051	3.680566982	0.707945444	0.192346844	1.633476211	0
	8958	1426386_at	6.719992086	3.678593023	0.670435314	0.18225319	1.591553125	0
	12670	1439416_x_at	5.581284062	3.677268605	1.146361145	0.311742564	2.213548747	0
	610	1416363_at	7.288131936	3.675441549	0.811864044	0.220888846	1.755478155	0
	17031	1455814_x_at	7.472896357	3.673657386	0.693777278	0.188851927	1.617512967	0
	17119	1456031_at	5.566374751	3.672291272	1.144785976	0.311736159	2.211133261	0
	12768	1448053_at	2.546466377	3.671791404	0.517646366	0.140979241	1.431617779	0
	7280	1424267_at	5.411301557	3.671651596	0.722970349	0.196906033	1.650576893	0
	9977	1427942_at	4.339691781	3.671374705	0.864016028	0.235338558	1.820097869	0
	1685	1417522_at	7.058993795	3.670094729	0.842228541	0.229484142	1.792817381	0
	9512	1427180_at	3.919914135	3.669471275	0.569651978	0.155240888	1.484165502	0
	7690	1424759_at	4.140740601	3.669166423	0.607517888	0.165573817	1.523635585	0
	16008	1452049_at	6.712574333	3.669156793	0.655695688	0.178704734	1.575375438	0
	8020	1425168_at	3.56605628	3.66381553	0.734049631	0.200351144	1.663301416	0
	17480	1460279_a_at	5.553394189	3.661784657	0.74814458	0.204311463	1.679631301	0
	841	1416607_at	8.147429892	3.659983371	0.916132393	0.250310534	1.887049665	0
	15648	1451583_a_at	5.224967597	3.659204566	0.714091645	0.195149419	1.640450026	0
	3931	1420362_a_at	4.179104469	3.658502472	0.884816188	0.241852013	1.846529342	0
	11378	1434651_a_at	8.699700161	3.656760426	1.119328127	0.306098294	2.17245776	0
	9713	1427489_at	5.441230599	3.656702367	1.147767353	0.313880441	2.215707364	0
	10566	1430549_at	5.385760141	3.656085766	0.566378203	0.154913818	1.48080144	0
	1944	1417801_a_at	5.808758953	3.654605098	0.815893065	0.223250678	1.760387539	0
	9420	1427042_at	5.185328135	3.654364606	1.12022239	0.306543684	2.173804789	0
	1173	1416961_at	6.808776784	3.652417532	0.871335643	0.238564084	1.829355729	0
	13490	1448884_at	6.030262798	3.64963572	0.611223832	0.167475299	1.527554477	0
	522	1416271_at	5.968983412	3.644735358	0.948934992	0.260357721	1.930447062	0
	4172	1420637_at	5.14059595	3.643836815	0.60176758	0.165146688	1.51757475	0
	2865	1418824_at	7.252199344	3.643534867	0.996207333	0.273417812	1.994749152	0
	3725	1419816_s_at	7.151805744	3.642858285	0.965184389	0.264952494	1.952313028	0
	13767	1449207_a_at	5.600324606	3.642707456	0.876396901	0.240589427	1.835784739	0
	15150	1450984_at	6.618244389	3.633432456	0.677843826	0.186557431	1.599747072	0
	14473	1450165_at	5.376920034	3.631836003	0.742436607	0.204424596	1.672999028	0
	9755	1427543_s_at	5.566048357	3.628979893	0.986460665	0.271828639	1.981318296	0
	14417	1450094_at	4.474628155	3.628592916	0.671475313	0.185051156	1.592700846	0
	8421	1425710_a_at	3.398488758	3.627021765	0.587002406	0.161841435	1.502122432	0
	7008	1423948_at	5.587501188	3.626231852	0.704573651	0.194299118	1.629662991	0
	1423	1417235_at	4.854007894	3.625907703	0.989706085	0.27295402	1.985780393	0
	7196	1424169_at	7.36283669	3.624471798	0.619321487	0.170872205	1.536152544	0
	9321	1426894_s_at	5.06492815	3.622685538	0.540654182	0.149241268	1.454631963	0
	1853	1417700_at	5.071014872	3.62245346	0.779894276	0.215294492	1.717005042	0
	17281	1456579_x_at	3.97383242	3.619482033	0.724279114	0.200105735	1.652074921	0
	15744	1451701_x_at	8.696100452	3.616267917	1.112389261	0.307606982	2.162034075	0
	9094	1426570_a_at	4.101967426	3.61620098	0.836114871	0.231213607	1.785236082	0
	12678	1439432_x_at	8.022344258	3.609256998	0.573935873	0.159017735	1.488579088	0
	15837	1451822_a_at	5.597068412	3.608526537	0.624401326	0.173034983	1.541570989	0
	17621	1460569_x_at	8.69899896	3.606501971	1.118449709	0.310120365	2.171135413	0
	17263	1456528_x_at	8.004795517	3.606114403	0.774134469	0.214672743	1.710163747	0
	2444	1418352_at	5.068953379	3.604173796	0.992964901	0.275504167	1.990271022	0
	10236	1428578_s_at	3.371209496	3.601670784	0.543378971	0.150868584	1.457381893	0
	6949	1423882_at	5.825823193	3.601582027	0.521371252	0.144761732	1.435318841	0
	12838	1448165_at	6.122526079	3.600311619	0.663817376	0.184377756	1.584269064	0
	11937	1436981_a_at	6.270661436	3.600247176	0.863711384	0.239903357	1.819713571	0
	8466	1425769_x_at	5.882067842	3.598279617	0.687380049	0.191030193	1.610356435	0
	10133	1428209_at	4.387621827	3.597719432	1.403304117	0.390053795	2.645066725	0
	7581	1424630_a_at	4.562497735	3.596429899	0.81048111	0.225357127	1.753796202	0
	12583	1439005_x_at	6.194908049	3.593672287	0.863180166	0.240194458	1.819043654	0
	9301	1426862_at	6.053204279	3.593667876	0.660920035	0.183912386	1.581090595	0
	8338	1425598_a_at	5.831806936	3.5933321	0.867074344	0.241300921	1.82396032	0
	17666	1460679_at	5.651865496	3.591780838	0.610800901	0.17005517	1.527106735	0
	1965	1417822_at	4.618865132	3.59063921	1.132326288	0.315355072	2.19211926	0
	1729	1417569_at	4.521516043	3.590207181	1.313303341	0.365801547	2.485099025	0
	583	1416335_at	7.567958474	3.589545757	0.632751145	0.176276105	1.550518935	0
	6285	1423115_at	6.247470491	3.585504476	0.802840597	0.22391287	1.744532648	0
	3932	1420363_at	4.154663564	3.584018013	0.88061268	0.245705428	1.841157033	0
	2972	1418943_at	4.578151575	3.583534594	0.755307233	0.210771576	1.687991024	0
	7938	1425072_at	5.623217661	3.580620759	0.744051775	0.20779966	1.674873082	0
	3211	1419205_x_at	4.652262458	3.578434502	0.590136185	0.164914625	1.505388844	0
	17639	1460642_at	4.410409842	3.576701907	0.649521903	0.181597997	1.568648273	0
	17454	1460242_at	5.015148705	3.575973983	1.111874915	0.310929252	2.161263409	0
	16195	1452334_at	5.171343208	3.575560941	0.834136286	0.233288231	1.782789397	0
	13813	1449259_at	5.845215229	3.574759332	0.798181439	0.223282567	1.738907799	0
	5846	1422597_at	5.606226688	3.573486312	0.825062289	0.230884413	1.771611527	0
	5579	1422286_a_at	5.830878893	3.57301715	0.669273281	0.187313202	1.590271709	0
	9769	1427562_a_at	3.698480796	3.572354479	0.766205125	0.21448183	1.700790124	0
	17051	1455871_s_at	7.480146235	3.571795941	0.636995725	0.178340458	1.555087464	0
	12650	1439374_x_at	8.687792571	3.570464927	0.622159395	0.174251647	1.539177266	0
	12324	1438168_x_at	7.470071016	3.569277598	0.668315721	0.187241172	1.589216548	0
	2814	1418762_at	5.043227351	3.564498953	1.105812649	0.310229478	2.152200742	0
	1728	1417568_at	4.489941515	3.564176217	1.333688025	0.374192505	2.520461688	0
	3082	1419064_a_at	3.517165847	3.56316031	1.028369381	0.288611595	2.039717539	0
	11965	1437033_a_at	5.677296796	3.562983987	0.68358914	0.191858606	1.606130525	0
	13371	1448754_at	7.010218137	3.560273696	1.15062277	0.323183797	2.220097089	0
	8370	1425634_a_at	5.502444186	3.555811003	0.849245889	0.238833247	1.801558987	0
	17018	1455791_at	6.176605933	3.554471142	1.107763838	0.311653631	2.15511348	0
	16025	1452073_at	4.621319281	3.553659584	0.706815551	0.198897934	1.632197402	0
	3840	1420130_s_at	6.596528286	3.55049717	0.777811236	0.219071076	1.714527727	0
	6234	1423052_at	5.687683968	3.549950206	0.92842224	0.26153106	1.903193488	0
	8792	1426188_s_at	5.484357597	3.548792414	1.434249218	0.404151343	2.702414958	0
	2714	1418648_at	2.997921394	3.546040881	1.293376592	0.364738207	2.451010376	0
	14698	1450443_at	7.484065784	3.545489343	0.830343759	0.234197223	1.778108992	0
	16431	1452732_at	3.695072444	3.544537851	1.174995735	0.331494763	2.257922135	0
	60	1415772_at	7.975616149	3.543229019	0.803159733	0.226674519	1.744918596	0
	7281	1424268_at	5.723254063	3.54145179	0.725965997	0.204991071	1.654007753	0
	362	1416103_at	6.152343227	3.536444718	0.817930576	0.23128612	1.762875483	0
	11355	1434596_at	4.301166741	3.534799428	0.782063073	0.221246803	1.719588149	0
	10095	1428113_at	5.260007183	3.531365356	0.660289752	0.1869786	1.5804	0
	15539	1451451_at	4.900910767	3.52994714	0.811318786	0.229838792	1.754814809	0
	10356	1429117_at	5.749671519	3.529763873	0.665366597	0.18850173	1.585971226	0
	17099	1455988_a_at	7.145630916	3.528523634	0.591426888	0.167613129	1.506736238	0
	13266	1448633_at	5.773252727	3.526844042	0.554867942	0.157327042	1.469034158	0
	10398	1429321_at	6.726972258	3.523976888	0.733673034	0.208194621	1.662867289	0
	16766	1454682_at	6.584320905	3.521632276	0.586980515	0.166678537	1.502099639	0
	9142	1426633_s_at	5.502733073	3.519682679	0.789679138	0.22436089	1.728689951	0
	17135	1456080_a_at	7.687396982	3.518975317	0.757623289	0.215296563	1.690703047	0
	12459	1438622_x_at	5.691723445	3.517350183	0.988421955	0.281013235	1.984013655	0
	16577	1453570_x_at	5.36220617	3.51621574	0.544399278	0.154825334	1.458412951	0
	17062	1455897_x_at	8.223670466	3.515298221	0.574064479	0.163304631	1.488711789	0
	8371	1425635_at	5.539574251	3.511414618	0.779027878	0.221855851	1.715974219	0
	1811	1417654_at	5.597824668	3.509976714	1.102679796	0.314155872	2.147532249	0
	13029	1448376_at	4.426983043	3.509048633	0.73674312	0.209955232	1.666409674	0
	6465	1423323_at	4.378602193	3.507000539	0.991490325	0.282717472	1.988237809	0
	10480	1429832_at	5.611767563	3.504856439	0.821959265	0.234520095	1.767805147	0
	12028	1437225_x_at	5.572791301	3.50353524	0.895680989	0.255650629	1.860487875	0
	886	1416656_at	8.025189246	3.502050271	0.706789656	0.201821676	1.632168106	0
	1287	1417089_a_at	5.350225864	3.501100934	1.079719159	0.308394182	2.113624594	0
	8700	1426067_x_at	7.62566696	3.500356752	0.825577956	0.235855375	1.772244872	0
	15580	1451499_at	4.736208677	3.49858545	0.896596408	0.256273977	1.861668767	0
	7093	1424049_at	5.341787651	3.497334946	0.614401926	0.175677176	1.530923216	0
	10757	1431668_at	4.426648693	3.496301223	0.789797355	0.225895112	1.728831609	0
	14110	1449614_s_at	5.08797399	3.496290082	0.647589207	0.185221819	1.566548251	0
	6941	1423871_at	5.760597983	3.495845396	0.579715823	0.165829937	1.494554827	0
	10481	1429835_at	5.029996154	3.495758925	0.620062938	0.177375772	1.536942229	0
	13332	1448710_at	5.755901226	3.494151323	0.878277516	0.251356463	1.838179324	0
	703	1416463_at	7.509191822	3.492248585	0.720040396	0.206182458	1.647228156	0
	2070	1417939_at	4.668563864	3.491658348	0.68170277	0.195237535	1.60403183	0
	11911	1436922_at	3.922782778	3.490985966	0.745498857	0.213549657	1.67655389	0
	15476	1451374_x_at	5.884512083	3.490186101	0.650705883	0.186438735	1.569936148	0
	12928	1448264_a_at	8.264261006	3.490017663	0.655578036	0.187843759	1.575246971	0
	2593	1418517_at	7.54166201	3.488084094	0.895680145	0.256782842	1.860486788	0
	915	1416689_at	5.901315902	3.48758165	0.786524188	0.225521369	1.724913705	0
	1090	1416873_a_at	5.705715248	3.487238243	0.653864819	0.187502193	1.573377458	0
	8060	1425219_x_at	3.579070421	3.48213431	0.68280005	0.19608665	1.605252283	0
	17133	1456078_x_at	5.694270272	3.481453324	1.039170519	0.298487563	2.05504576	0
	14979	1450783_at	1.921220687	3.480221987	1.459102887	0.419255695	2.749373458	0
	9449	1427085_at	6.291220524	3.478406121	0.533210695	0.153291673	1.447146215	0
	2926	1418890_a_at	5.85672902	3.4765291	0.76311977	0.219506222	1.697156692	0
	4672	1421217_a_at	5.200708017	3.475625229	0.818275006	0.235432463	1.763296403	0
	7867	1424985_a_at	6.398751397	3.474274387	0.947217235	0.272637429	1.928149926	0
	820	1416586_at	4.426181189	3.474226145	0.625310089	0.179985431	1.54254234	0
	490	1416239_at	6.377799481	3.473204481	0.865559583	0.249210661	1.822046253	0
	2927	1418891_a_at	5.806042837	3.471905023	0.772075893	0.222378172	1.707725261	0
	16322	1452534_a_at	6.804832188	3.46943482	0.806148737	0.232357366	1.7485375	0
	1601	1417432_a_at	6.930035595	3.467284766	0.547411467	0.157879005	1.461461139	0
	6886	1423807_a_at	8.395512947	3.461753371	0.834437213	0.241044674	1.783161302	0
	1279	1417081_a_at	6.928283269	3.461120992	0.663992218	0.191843111	1.584461075	0
	16913	1455284_x_at	6.035326484	3.460907401	0.759085479	0.219331346	1.692417465	0
	1235	1417029_a_at	6.241611413	3.460455625	0.81752694	0.236248353	1.762382336	0
	3143	1419127_at	3.770733569	3.459091215	1.117205799	0.322976681	2.169264239	0
	2025	1417888_at	5.330524874	3.45843841	0.688336194	0.199030925	1.611424052	0
	12201	1437716_x_at	6.333108981	3.458423351	0.896246723	0.259148934	1.861217585	0
	8199	1425401_at	5.329708982	3.458125006	0.973698677	0.281568386	1.963868972	0
	4050	1420499_at	4.902994799	3.454565087	0.65835836	0.190576337	1.578285674	0
	15370	1451243_at	6.456009818	3.453632304	0.504077575	0.145955774	1.418216292	0
	16571	1453550_a_at	6.350486839	3.453000906	0.789132981	0.228535411	1.72803565	0
	10563	1430527_a_at	7.203316003	3.452250319	0.743319214	0.215314402	1.674022842	0
	4161	1420624_a_at	7.151213822	3.452180867	0.541020936	0.156718595	1.455001798	0
	17343	1456748_a_at	4.656760177	3.450663977	0.706471317	0.204734892	1.631807998	0
	9300	1426861_at	6.088750817	3.450302897	0.633477636	0.183600587	1.55129992	0
	8019	1425167_a_at	3.61088753	3.448685574	0.717928699	0.208174588	1.644818845	0
	13870	1449323_a_at	6.739436352	3.447964653	0.836484827	0.242602495	1.785693937	0
	7386	1424395_at	4.69246499	3.447417044	0.785973179	0.227989004	1.724255035	0
	12880	1448210_at	7.800230224	3.444641019	0.659273933	0.191391187	1.579287613	0
	4234	1420708_at	4.717527504	3.442607659	0.73182118	0.212577573	1.66073419	0
	7521	1424556_at	5.04849502	3.441875831	0.882177519	0.256307189	1.843155153	0
	9720	1427500_at	7.521667938	3.44154169	0.792186033	0.230183477	1.731696416	0
	3342	1419350_at	5.645425097	3.440035851	0.609972915	0.17731586	1.526230555	0
	6736	1423643_at	7.379434708	3.439796051	0.648998755	0.188673615	1.568079555	0
	10008	1427986_a_at	6.159418823	3.439377226	0.688601207	0.200211016	1.611720086	0
	5190	1421836_at	5.861779203	3.438978079	0.717034605	0.208502232	1.643799802	0
	4465	1420979_at	5.188658665	3.436671594	0.60956838	0.177371728	1.525802657	0
	486	1416235_at	7.020230521	3.434645325	0.517926735	0.150794823	1.431896022	0
	6330	1423169_at	4.631977389	3.434558974	0.779381111	0.226923199	1.716394414	0
	14453	1450135_at	4.267724315	3.433197752	0.572685214	0.166808106	1.487289211	0
	10895	1432179_x_at	3.146908896	3.432815877	0.800701915	0.233249304	1.741948432	0
	4625	1421157_at	4.269535703	3.430490795	0.581995785	0.169653796	1.496918613	0
	17488	1460288_a_at	7.076994635	3.428683428	0.587260143	0.171278613	1.50239081	0
	12843	1448170_at	4.216079207	3.42823691	0.654810085	0.191004911	1.574408686	0
	4413	1420911_a_at	9.06794153	3.42738314	0.671792294	0.196007352	1.593050824	0
	3894	1420281_at	1.755037819	3.427246434	0.652311451	0.190331061	1.571684294	0
	5979	1422747_at	5.792998891	3.42721346	0.763410674	0.222749672	1.69749894	0
	17279	1456577_x_at	5.498718519	3.427153775	0.709685723	0.207077292	1.635447812	0
	840	1416606_s_at	7.029641054	3.426269628	0.709810371	0.207167108	1.63558912	0
	5155	1421792_s_at	4.72290455	3.422270315	0.760398254	0.222191173	1.693958175	0
	2194	1418076_at	7.577511297	3.418936011	0.851433919	0.249034763	1.804293352	0
	12522	1438852_x_at	6.7072584	3.417729315	0.843533587	0.246811116	1.794439878	0
	12173	1437651_a_at	5.345964679	3.415575795	0.668824352	0.195815989	1.589776935	0
	10274	1428710_at	5.698729678	3.414205681	0.575352193	0.168517145	1.49004117	0
	11342	1434538_x_at	6.763364046	3.411453397	0.48909843	0.143369518	1.403567483	0
	13088	1448440_x_at	6.305332071	3.410752227	0.549793175	0.161194112	1.46387582	0
	13632	1449048_s_at	5.62345538	3.409686953	0.773094837	0.226734843	1.708931816	0
	10292	1428781_at	5.637277957	3.407604432	1.189286983	0.349009695	2.280400121	0
	17015	1455787_x_at	5.338463334	3.407262967	0.756049898	0.221893615	1.688860186	0
	5390	1422073_a_at	5.721409464	3.404754964	0.69927445	0.205381726	1.623688013	0
	6452	1423306_at	5.128413316	3.404653225	0.879996638	0.258468801	1.840371012	0
	292	1416031_s_at	6.72083765	3.404531018	0.700924331	0.205879849	1.625545942	0
	9141	1426632_at	5.552535633	3.401919279	0.769203982	0.226108828	1.704329147	0
	6105	1422890_at	3.909359991	3.400955221	0.891098885	0.262014295	1.854588205	0
	2535	1418449_at	5.591204701	3.397174711	0.839514978	0.24712152	1.789448443	0
	2997	1418969_at	5.691393588	3.396633183	0.664295386	0.195574662	1.584794069	0
	7372	1424377_at	6.481104474	3.391325519	0.648805832	0.191313346	1.567869879	0
	13231	1448595_a_at	4.549220193	3.390567718	1.258765937	0.371255212	2.392909668	0
	13364	1448747_at	6.969335901	3.389868313	0.777184528	0.229266879	1.713783097	0
	7640	1424698_s_at	4.867225711	3.389798693	0.770300575	0.227240802	1.705625101	0
	6178	1422980_a_at	5.416007319	3.388757336	0.528884715	0.156070401	1.442813388	0
	8033	1425184_at	3.193453119	3.386975381	0.787981452	0.232650481	1.726656918	0
	8804	1426205_at	6.718728559	3.38566452	0.89101126	0.263171751	1.854475566	0
	8447	1425746_at	3.828543131	3.385514536	0.871175807	0.257324492	1.829153066	0
	12853	1448180_a_at	6.992190966	3.38470551	0.662187653	0.195641142	1.582480424	0
	7942	1425076_at	4.763422906	3.382054553	0.62321126	0.18427002	1.540299884	0
	12629	1439261_x_at	4.442937521	3.375114129	0.746815154	0.221271082	1.678084255	0
	7441	1424458_at	4.415826628	3.373341419	0.592275714	0.175575384	1.507623005	0
	10752	1431646_a_at	5.190808123	3.372664328	0.52299267	0.155068106	1.436932876	0
	7629	1424685_at	5.669477408	3.370619517	0.574124209	0.170331954	1.488773426	0
	14678	1450418_a_at	6.063952554	3.368026633	0.651457893	0.193424211	1.570754696	0
	10668	1431219_at	3.983357675	3.366964409	0.734683504	0.218203525	1.664032377	0
	1770	1417611_at	6.592155227	3.365056149	1.077541568	0.320215034	2.110436715	0
	552	1416303_at	7.78978474	3.361717421	0.671852048	0.199853814	1.593116806	0
	17250	1456470_x_at	5.82018108	3.358028476	0.888343843	0.264543273	1.851049971	0
	3802	1420029_at	6.182156036	3.357266848	0.940777702	0.280221306	1.919562723	0
	16155	1452269_at	6.04702759	3.35643663	0.747010253	0.222560511	1.678311201	0
	17551	1460372_at	7.650634343	3.353479752	0.995862999	0.296964071	1.994273114	0
	6268	1423092_at	5.374932643	3.343735397	0.649876163	0.194356337	1.569033508	0
	9663	1427404_x_at	6.795040729	3.343389053	1.039751144	0.310987183	2.055872997	0
	8922	1426337_a_at	3.588110479	3.342756555	0.557838633	0.166879826	1.472062201	0
	11077	1433661_at	5.16936401	3.342141565	0.596537535	0.178489607	1.512083212	0
	14203	1449836_x_at	4.150087129	3.341671991	0.790306026	0.236500179	1.729441274	0
	11542	1435336_at	5.804172484	3.341427746	0.653317103	0.195520344	1.572780242	0
	13213	1448577_x_at	6.934052232	3.339925726	0.652210377	0.195276911	1.571574187	0
	17260	1456515_s_at	1.974704855	3.336711876	0.586075027	0.175644481	1.501157163	0
	16667	1454008_at	4.274711456	3.336319229	0.720972632	0.216098216	1.648292902	0
	7593	1424644_at	5.398285232	3.335951138	0.486610622	0.14586863	1.401149233	0
	10699	1431350_at	7.66135473	3.335659765	0.918166003	0.27525769	1.889711508	0
	13227	1448591_at	7.527399088	3.334868191	0.756908876	0.226968154	1.689866029	0
	12411	1438461_at	5.382880149	3.334485943	0.776286656	0.232805497	1.712716843	0
	2354	1418252_at	6.59924878	3.333966148	1.138393534	0.341453237	2.201357617	0
	299	1416038_at	7.475548974	3.332934756	0.748845798	0.224680605	1.680447881	0
	16345	1452580_a_at	5.565587466	3.332334182	0.593190086	0.178010384	1.508578831	0
	17389	1460171_at	5.615232264	3.3321381	0.715954299	0.214863333	1.642569368	0
	7239	1424218_a_at	3.13581994	3.331266932	0.730928838	0.219414671	1.659707303	0
	12733	1446165_at	6.688620271	3.331083755	0.636908687	0.191201643	1.554993648	0
	17017	1455789_x_at	5.75805263	3.328718278	0.900128139	0.270412833	1.866231733	0
	7692	1424761_at	5.991747012	3.328588287	0.779119432	0.23406903	1.716083119	0
	1337	1417140_a_at	5.796248022	3.327927204	0.622156479	0.186950147	1.539174155	0
	3531	1419557_a_at	5.490087929	3.326748456	0.618206047	0.185828912	1.534965306	0
	12291	1438040_a_at	8.012593131	3.326645758	0.575783263	0.173082229	1.490486453	0
	11359	1434600_at	6.641276024	3.325795163	0.63004329	0.189441399	1.547611431	0
	13292	1448662_at	6.113516568	3.325039189	0.667458983	0.200737178	1.588273079	0
	10083	1428101_at	6.169145025	3.324572781	0.541920436	0.163004534	1.455909254	0
	6252	1423072_at	4.946376824	3.322802474	0.821095936	0.247109463	1.766747584	0
	11491	1435128_at	4.705716634	3.322396524	0.664492097	0.20000385	1.585010169	0
	12577	1438986_x_at	8.795842375	3.322133444	0.431040598	0.129748129	1.34820567	0
	42	1415738_at	6.718569436	3.321978266	0.610586588	0.183802102	1.526879899	0
	10965	1432820_at	5.494126827	3.320275959	0.567973596	0.171062166	1.482439878	0
	14122	1449645_s_at	7.799037353	3.320142613	0.619175451	0.186490619	1.535997057	0
	5755	1422495_a_at	8.202889439	3.318528868	0.536349123	0.161622558	1.450297753	0
	11354	1434589_x_at	7.228396846	3.316902582	0.637316418	0.192142037	1.555433179	0
	6419	1423270_at	5.68304683	3.316235117	0.846370962	0.255220433	1.797972509	0
	8454	1425754_a_at	7.757825431	3.314605331	1.090828266	0.329097481	2.129962847	0
	15231	1451076_s_at	5.233013534	3.31046946	0.774210082	0.233867157	1.710253381	0
	14992	1450797_a_at	4.212044446	3.305761191	0.678099013	0.205126437	1.600030064	0
	13190	1448551_a_at	6.365903271	3.304882751	0.712999104	0.215741119	1.639208198	0
	12680	1439436_x_at	5.470552118	3.302574038	0.647182504	0.195963057	1.566106696	0
	16015	1452059_at	6.503075683	3.299465506	0.595391534	0.180450904	1.51088257	0
	16630	1453849_s_at	8.003473563	3.298114362	0.543234427	0.16471061	1.457235885	0
	968	1416746_at	6.069841212	3.296983927	0.647229397	0.19630954	1.5661576	0
	13556	1448961_at	5.027190036	3.295407157	1.096826994	0.332835046	2.138837674	0
	15733	1451689_a_at	6.403357971	3.293632582	0.858381767	0.260618556	1.813003572	0
	13018	1448365_at	6.679758863	3.293553688	0.571761085	0.17360005	1.486336822	0
	3893	1420280_x_at	1.730236484	3.293231982	0.624575048	0.189654131	1.541756628	0
	10547	1430427_a_at	3.866272133	3.2927019	0.880970415	0.267552436	1.841613628	0
	6611	1423493_a_at	7.577216151	3.292253972	0.818057225	0.24847938	1.763030246	0
	3049	1419023_x_at	6.869340309	3.291498412	1.037317155	0.315150435	2.052407433	0
	16115	1452200_at	6.201640247	3.290164433	0.56176899	0.170741919	1.476078031	0
	13891	1449344_s_at	3.435633161	3.287136937	0.656665753	0.199768299	1.576435073	0
	9265	1426812_a_at	7.013824922	3.283147154	0.584981597	0.178177087	1.500019855	0
	16005	1452046_a_at	8.006306273	3.280588216	0.546114373	0.166468431	1.460147762	0
	17458	1460247_a_at	5.676030286	3.280273614	0.643084581	0.196046018	1.561664538	0
	15949	1451983_at	7.354771251	3.280200525	0.770757128	0.234972564	1.706164946	0
	15186	1451028_at	4.826516303	3.280096381	0.673165522	0.20522736	1.594567889	0
	12129	1437510_x_at	8.795667206	3.276652574	0.427622554	0.130505918	1.345015272	0
	9686	1427452_at	8.133653961	3.274827781	0.743838633	0.227138244	1.674625656	0
	15417	1451305_at	4.851903588	3.272682287	0.479808299	0.146610107	1.39455835	0
	16771	1454696_at	7.017378263	3.271609616	0.524562345	0.160337695	1.438497132	0
	66	1415778_at	8.040773907	3.270275043	0.512889461	0.156833739	1.426905172	0
	6331	1423170_at	4.663388007	3.266627539	0.742929619	0.227430159	1.673570839	0
	13930	1449388_at	3.893808384	3.266214478	1.051481479	0.321926648	2.072657131	0
	7261	1424241_at	5.76148438	3.26597857	0.472107646	0.144553198	1.387134465	0
	12431	1438547_x_at	5.494093037	3.265534609	0.546814778	0.167450308	1.460856812	0
	7168	1424136_a_at	5.726719985	3.264963601	0.797432279	0.244239255	1.738005056	0
	1208	1417000_at	5.21632277	3.264145798	0.542748939	0.166275949	1.456745586	0
	13406	1448793_a_at	5.642520884	3.263814897	0.99898932	0.306080262	1.998599391	0
	8366	1425628_a_at	5.658385597	3.261522874	0.668512323	0.20496938	1.589433132	0
	5699	1422430_at	4.938480456	3.261260494	0.672388445	0.206174406	1.59370924	0
	10109	1428132_at	7.377707013	3.258111293	0.65747889	0.201797554	1.57732384	0
	2337	1418234_s_at	6.690990358	3.257278148	0.7135143	0.219052309	1.639793674	0
	2925	1418888_a_at	7.266471676	3.256181974	0.515537355	0.15832572	1.429526491	0
	4523	1421048_a_at	3.594915343	3.254044823	0.790227157	0.242844583	1.729346732	0
	10548	1430437_a_at	3.659747378	3.252744216	0.555738605	0.170852231	1.469920984	0
	12699	1439476_at	6.72759766	3.251706186	0.842228295	0.259011192	1.792817075	0
	6954	1423888_at	4.014519056	3.250749521	0.659673641	0.202929705	1.579725227	0
	12889	1448221_at	5.862353041	3.245507904	0.79548575	0.245103624	1.735661666	0
	17520	1460334_at	5.855902687	3.242846162	0.494579528	0.152514027	1.40891007	0
	12274	1437984_x_at	5.888442235	3.242735288	0.798825365	0.24634307	1.739684107	0
	511	1416260_a_at	5.862229183	3.239716991	0.55918722	0.172603725	1.473438883	0
	10742	1431593_a_at	7.156183492	3.239362481	0.539254891	0.16646945	1.453221778	0
	11830	1436699_x_at	8.650309479	3.239344119	0.602244581	0.185915593	1.518076592	0
	4917	1421514_a_at	4.471305601	3.239158987	0.659351605	0.203556419	1.579372642	0
	13829	1449278_at	5.029470022	3.23904464	0.769429921	0.237548415	1.704596081	0
	15877	1451884_a_at	5.740665411	3.238939212	0.716760681	0.221294885	1.643487725	0
	1038	1416820_at	6.731106232	3.237761042	0.612447601	0.189157752	1.528850778	0
	5800	1422544_at	5.402376058	3.236286005	0.567290791	0.175290685	1.481738429	0
	10108	1428131_a_at	7.427593679	3.235835762	0.602448843	0.186180291	1.518291542	0
	8157	1425343_at	5.125666023	3.233858913	0.584882061	0.18086196	1.499916367	0
	10166	1428306_at	6.526341484	3.232112699	0.874891049	0.270687049	1.833869589	0
	13798	1449243_a_at	8.322605852	3.231626137	0.582193228	0.180154883	1.497123491	0
	7061	1424016_at	4.905659577	3.231207336	0.569693808	0.176309889	1.484208535	0
	13109	1448465_at	4.660600533	3.230371609	0.665667697	0.206065363	1.586302264	0
	622	1416376_at	5.338197353	3.227525317	0.600543177	0.186069238	1.516287344	0
	16459	1452846_at	3.396725489	3.225778612	0.521637668	0.161709073	1.435583919	0
	16381	1452622_a_at	5.782982287	3.222845821	0.611794249	0.189830443	1.528158566	0
	7007	1423947_at	7.248691048	3.222614157	0.729433657	0.226348431	1.657988105	0
	10940	1432418_a_at	5.340370367	3.219000543	1.003217758	0.311655045	2.004465738	0
	7260	1424240_at	6.001938646	3.218059477	0.454024086	0.141086294	1.36985585	0
	16991	1455662_x_at	8.786127434	3.217398084	0.420490586	0.130692745	1.338382592	0
	11522	1435252_at	3.824602805	3.216597763	0.844543794	0.262558099	1.795696825	0
	14442	1450124_a_at	3.899025794	3.213572908	0.863853057	0.268813897	1.819892276	0
	398	1416141_a_at	8.781608016	3.210816449	0.467589005	0.145629316	1.382796641	0
	15185	1451027_at	4.835694099	3.206143709	0.638691543	0.199208645	1.556916468	0
	8328	1425586_a_at	4.037459037	3.204316498	0.682011121	0.212841372	1.6043747	0
	10732	1431506_s_at	5.683010061	3.20348655	0.759311003	0.237026437	1.692682047	0
	6545	1423420_at	4.404673257	3.202422933	1.198584616	0.374274305	2.29514391	0
	8403	1425684_at	4.869290072	3.202397664	0.787799376	0.246002982	1.726439019	0
	3048	1419022_a_at	6.869539406	3.202230028	0.99752127	0.311508312	1.996566701	0
	11604	1435655_at	8.488852835	3.201264753	0.676348954	0.211275545	1.598090327	0
	15776	1451739_at	6.086927923	3.201134055	0.799978581	0.249904742	1.741075278	0
	11758	1436364_x_at	7.545917598	3.200629576	0.807783344	0.25238264	1.750519756	0
	12936	1448272_at	5.286277282	3.199733998	0.599098056	0.187233706	1.514769267	0
	14157	1449740_s_at	6.604302456	3.19693674	0.817985704	0.255865465	1.762942846	0
	6856	1423774_a_at	5.925824733	3.196671298	0.675609764	0.211347899	1.597271727	0
	2438	1418345_at	6.304110999	3.194474098	0.721574139	0.225881981	1.648980272	0
	11578	1435508_x_at	6.424295648	3.194367847	0.742759798	0.232521686	1.673373853	0
	15838	1451823_at	2.450582909	3.193868935	0.731607398	0.229066193	1.660488117	0
	5681	1422406_at	4.373471361	3.192509216	0.493464712	0.15456955	1.407821781	0
	13919	1449374_at	3.250658317	3.191279636	0.738912896	0.231541256	1.668917796	0
	16779	1454725_at	6.109488428	3.188855801	0.631230068	0.197948765	1.548885038	0
	11615	1435709_at	3.621238372	3.188507806	0.609588177	0.191182903	1.525823595	0
	15151	1450985_a_at	6.687625327	3.187799023	0.605506995	0.18994516	1.521513353	0
	4160	1420623_x_at	5.773604782	3.186320738	0.85549721	0.268490614	1.809382233	0
	11938	1436986_at	5.112618007	3.185906393	0.738155907	0.231694161	1.668042338	0
	14847	1450623_at	7.581994558	3.18496134	0.637159437	0.200052487	1.555263939	0
	5958	1422721_at	5.514469541	3.182923044	0.666949449	0.209539923	1.587712228	0
	466	1416213_x_at	7.250349842	3.182633671	0.595014807	0.186956737	1.510488088	0
	17338	1456743_x_at	8.11934224	3.182431313	0.507870127	0.159585574	1.4219494	0
	803	1416569_at	5.696047909	3.182245224	0.558614579	0.175541022	1.472854155	0
	4945	1421546_a_at	5.388529399	3.182040528	0.789845531	0.248219821	1.728889341	0
	2147	1418027_at	4.855324696	3.181857825	0.80899195	0.254251445	1.751986854	0
	15282	1451136_a_at	6.774826505	3.181344427	0.479901835	0.150848752	1.394648767	0
	12155	1437591_a_at	6.107822604	3.180943605	0.51455932	0.161763107	1.428557711	0
	12707	1440252_at	6.731776375	3.179515961	0.801656281	0.252131548	1.743101139	0
	3315	1419322_at	5.525630461	3.179294266	0.641411634	0.201746545	1.559854684	0
	7462	1424487_x_at	7.027096204	3.178360064	0.779133355	0.245136907	1.71609968	0
	14869	1450650_at	5.455626963	3.174676526	0.556605862	0.175326795	1.470804873	0
	9001	1426447_at	6.595488954	3.174554939	0.562239945	0.177108274	1.476559963	0
	14206	1449840_at	5.210836068	3.173864964	0.730625469	0.230200553	1.659358337	0
	3122	1419106_at	3.440303849	3.171329579	0.66510771	0.209725193	1.585686654	0
	6788	1423700_at	5.372804596	3.169690337	0.632477265	0.199539134	1.550224614	0
	17671	1460690_at	5.692853903	3.169220116	0.534523182	0.168660794	1.448463351	0
	12669	1439413_x_at	8.025091383	3.168216943	0.50324868	0.158842873	1.417401696	0
	8960	1426391_at	5.019026263	3.166637511	0.654089729	0.206556553	1.57362276	0
	1263	1417062_at	6.383626191	3.164472018	0.571780846	0.180687598	1.486357181	0
	2425	1418329_at	5.287699523	3.164135737	0.486083018	0.153622682	1.400636916	0
	16716	1454221_a_at	4.513909916	3.161194688	0.663241832	0.209807335	1.583637167	0
	1230	1417024_at	6.270286956	3.160648022	0.521909127	0.165127254	1.435854066	0
	8852	1426257_a_at	6.781637181	3.158747648	0.516001135	0.163356239	1.429986111	0
	10959	1432538_a_at	5.34291375	3.156791316	0.639859376	0.20269296	1.558177272	0
	17379	1460009_at	5.581185177	3.153501801	0.746261641	0.236645383	1.677440555	0
	8727	1426096_at	3.711664805	3.150448232	0.438795706	0.139280405	1.35547237	0
	11052	1433575_at	7.582001929	3.149594238	0.691860941	0.21966669	1.615365846	0
	2422	1418326_at	6.511526053	3.149194252	0.873359439	0.277327903	1.831923729	0
	16042	1452095_a_at	6.505647681	3.144048755	0.709344541	0.225614994	1.635061092	0
	9508	1427176_s_at	6.345815562	3.14275523	0.789634545	0.251255503	1.728636519	0
	3138	1419122_at	5.551646878	3.141148483	0.578446518	0.184151281	1.493240474	0
	17002	1455719_at	7.242982386	3.139946032	0.55708255	0.177417874	1.47129093	0
	5597	1422308_a_at	4.440853755	3.139455965	1.038714102	0.330857994	2.054395721	0
	2072	1417941_at	6.233817616	3.138761715	0.569551068	0.18145725	1.484061695	0
	13580	1448986_x_at	5.166597286	3.13795333	0.792541091	0.252566245	1.732122652	0
	609	1416362_a_at	7.50667856	3.136465836	0.586944798	0.187135722	1.502062453	0
	471	1416218_x_at	9.163714473	3.133368301	0.746063087	0.238102583	1.677209709	0
	16363	1452598_at	5.289562953	3.133044532	0.661422878	0.211111866	1.581641771	0
	3810	1420042_at	5.976777424	3.132551508	0.722821069	0.230745151	1.650406112	0
	7124	1424087_at	6.786378255	3.13116712	0.608561284	0.194356053	1.524737918	0
	10021	1428004_at	5.91519777	3.128537693	0.587254739	0.187709018	1.502385182	0
	7387	1424396_a_at	4.799037554	3.128233554	0.693248454	0.221610197	1.616920172	0
	13518	1448917_at	6.230339125	3.12764767	0.474110915	0.15158706	1.389061923	0
	9176	1426678_at	4.81567115	3.127494181	0.880896763	0.281662159	1.841519614	0
	9318	1426889_at	4.906671128	3.127474091	0.559509392	0.178901367	1.473767957	0
	7159	1424125_at	3.786961656	3.127262808	0.416507159	0.133185851	1.33469228	0
	17045	1455855_x_at	8.050138654	3.127113429	0.532984268	0.170439698	1.446919108	0
	13747	1449184_at	5.757200261	3.127078444	1.020675677	0.326399128	2.028868946	0
	11180	1434004_at	5.23955218	3.126078489	0.590039877	0.188747621	1.505288354	0
	11747	1436298_x_at	6.559222336	3.126073995	0.654916898	0.209501406	1.574525255	0
	3713	1419766_at	4.343578107	3.125719178	0.749791236	0.239877991	1.681549486	0
	4487	1421007_at	5.674624219	3.125686573	0.636917957	0.203768977	1.555003639	0
	12150	1437582_at	6.326654351	3.124321817	0.941459175	0.301332331	1.920469663	0
	11681	1435951_at	2.3102268	3.121285731	0.674897885	0.21622432	1.596483768	0
	2700	1418630_at	5.429583632	3.120086163	0.61865363	0.198280944	1.535441588	0
	6893	1423814_at	5.893170188	3.118367199	0.587482214	0.188394174	1.502622088	0
	14295	1449946_a_at	3.980731386	3.117740656	0.457832106	0.146847399	1.373476385	0
	15508	1451414_at	5.708301698	3.116316225	0.703731346	0.225821545	1.628711805	0
	15114	1450941_at	7.856373469	3.114501038	0.623025845	0.200040339	1.540101938	0
	10056	1428066_at	3.78611305	3.111315273	0.70859691	0.227748347	1.634213993	0
	6011	1422782_s_at	5.164414433	3.110963433	0.78541233	0.252465947	1.723584859	0
	1807	1417650_at	9.574280294	3.109970901	1.685555449	0.541984315	3.216642157	0
	8301	1425547_a_at	5.671095928	3.109143792	0.56978934	0.18326246	1.484306818	0
	10516	1430147_a_at	4.309516505	3.10840655	0.680941505	0.219064493	1.603185655	0
	13247	1448612_at	5.49306062	3.107084489	0.665119985	0.214065626	1.585700146	0
	13503	1448899_s_at	4.730515584	3.106860528	0.60452745	0.194578239	1.520480643	0
	15839	1451824_at	7.828681961	3.106543999	1.026632129	0.330474035	2.037262848	0
	8789	1426185_at	2.59347925	3.106216769	0.430370389	0.138551306	1.347579502	0
	14111	1449615_s_at	7.577785513	3.105316061	0.514572278	0.165706893	1.428570542	0
	15311	1451175_at	6.630091072	3.103814954	0.525484417	0.169302753	1.439416815	0
	12151	1437583_x_at	6.456699794	3.103723644	0.902162835	0.290671122	1.868865618	0
	291	1416030_a_at	6.683306296	3.103661807	0.638402326	0.205693264	1.556604385	0
	4233	1420707_a_at	4.779387717	3.102394474	0.662480601	0.21353848	1.582801789	0
	15609	1451536_at	5.324469128	3.101872892	0.531582516	0.171374693	1.445513934	0
	7095	1424053_a_at	5.661278178	3.10120087	0.524762073	0.169212539	1.438696293	0
	11998	1437142_a_at	5.42789856	3.10058506	0.437304675	0.141039406	1.354072208	0
	7784	1424881_at	5.90304085	3.100367868	0.878984836	0.283509852	1.839080762	0
	14398	1450070_s_at	5.240663746	3.100324582	0.553587859	0.178558033	1.467731283	0
	13640	1449060_at	4.566029539	3.098678347	0.677907865	0.218773228	1.599818084	0
	15987	1452027_a_at	5.373966406	3.098659076	1.008158825	0.325353258	2.011342575	0
	15043	1450860_at	6.400935263	3.096346994	0.54718982	0.176721091	1.461236625	0
	387	1416129_at	7.383442787	3.096286972	0.783493185	0.253042819	1.721293584	0
	16179	1452304_a_at	6.883026923	3.095765657	0.612407468	0.197821003	1.528808249	0
	10305	1428838_a_at	5.214738174	3.095417293	0.705064415	0.227776855	1.630217451	0
	9091	1426567_a_at	5.49257883	3.095104056	0.664231132	0.214607044	1.584723487	0
	7550	1424594_at	4.074101777	3.094283403	1.023816534	0.33087355	2.033290759	0
	1862	1417710_at	6.681386858	3.094037419	0.565311531	0.182709985	1.479706998	0
	17543	1460360_at	4.781024985	3.09158872	0.695704047	0.225031241	1.619674654	0
	7207	1424180_a_at	4.761543054	3.089181233	0.563332476	0.182356564	1.477678563	0
	15014	1450826_a_at	5.082109067	3.086825262	1.293442784	0.419020409	2.451122834	0
	10051	1428061_at	5.779497862	3.085508972	0.559115623	0.181206935	1.473365762	0
	6286	1423116_at	4.863621735	3.084148154	0.418519534	0.135700204	1.336555303	0
	1062	1416845_at	6.155762461	3.084026954	0.706406147	0.229053169	1.631734287	0
	3719	1419806_at	7.506016109	3.083747539	0.555593575	0.180168308	1.469773225	0
	7166	1424134_at	5.678040266	3.078570345	0.442816199	0.143838259	1.35925506	0
	2715	1418649_at	3.251769687	3.078386173	1.104150271	0.358678284	2.149722248	0
	16117	1452210_at	4.716458883	3.078167321	0.672189523	0.218373289	1.593489512	0
	4599	1421129_a_at	3.974987289	3.072396888	0.816373785	0.265712346	1.760974216	0
	5833	1422581_at	6.092053489	3.071966985	0.526218978	0.171297081	1.440149893	0
	11863	1436797_a_at	7.219779984	3.071909767	0.568073246	0.184925108	1.482542277	0
	3889	1420274_at	4.412075539	3.071227961	0.742139325	0.24164254	1.672654325	0
	16624	1453830_at	4.468034088	3.070457123	0.728477721	0.237253833	1.65688988	0
	13635	1449052_a_at	5.371632713	3.070171162	0.66226614	0.215709843	1.582566518	0
	8091	1425257_at	3.14234464	3.069251287	0.558699533	0.182031213	1.472940888	0
	15161	1450998_at	5.239670293	3.068572769	0.641838259	0.209165077	1.560316023	0
	6383	1423233_at	4.866459439	3.068322284	0.802831409	0.261651591	1.744521537	0
	2031	1417894_at	4.765347822	3.067789343	0.649365697	0.211672193	1.568478439	0
	12920	1448255_a_at	7.233549538	3.06552966	0.577415834	0.188357608	1.49217406	0
	15798	1451766_at	4.146838531	3.063618422	0.78034752	0.254714332	1.717544549	0
	12117	1437465_a_at	8.188102282	3.062809498	0.595859673	0.194546763	1.511372914	0
	4486	1421006_at	5.677578979	3.062720933	0.619803086	0.202370082	1.536665427	0
	7677	1424743_at	4.83648333	3.062434901	0.558809157	0.182472175	1.473052814	0
	15511	1451417_at	4.640617189	3.062259541	0.67161564	0.219320287	1.592855771	0
	8450	1425749_at	4.452565954	3.06200126	0.670379702	0.218935149	1.591491777	0
Negative genes (2862) Downregulated in PyMT tumors compared to NML mammary gland
	Row	Gene ID	Gene Name	Score(d)	Numerator(r)	Denominator(s+s0)	Fold Change	q-value(%)	InverseFoldChange
	1457	1417273_at	6.178299373	-11.17481819	-3.969621664	0.355229194	0.063829995	0	15.66661577
	7317	1424308_at	4.719037932	-10.74119486	-2.044725105	0.190362909	0.242368631	0	4.125946473
	7054	1424008_a_at	3.670158134	-10.54566247	-2.03482052	0.192953314	0.244038298	0	4.097717479
	13715	1449147_at	3.701897548	-10.43826291	-2.218379429	0.212523812	0.2148826	0	4.653703929
	998	1416778_at	5.637231957	-9.773321488	-2.29666707	0.234993505	0.20353276	0	4.913213971
	6094	1422878_at	4.352190556	-9.666338182	-1.409223305	0.145786675	0.376514334	0	2.65594138
	5813	1422561_at	3.56083918	-9.521420147	-2.079191096	0.218369851	0.23664706	0	4.22570219
	13589	1449002_at	5.014868169	-9.497796583	-1.861448217	0.195987375	0.275199887	0	3.633722423
	13938	1449396_at	4.878053205	-9.440639719	-2.836986311	0.300507846	0.139952939	0	7.145259021
	9701	1427474_s_at	2.329585511	-9.418005348	-1.625479572	0.172592764	0.324102135	0	3.085447125
	12827	1448154_at	4.372225433	-9.407285892	-2.302576059	0.244765184	0.202700836	0	4.933378775
	14875	1450658_at	3.566786812	-9.277399825	-1.990027965	0.21450277	0.251734008	0	3.972446982
	13623	1449038_at	5.401610821	-9.230802899	-2.317560883	0.25106818	0.200606341	0	4.984887284
	5861	1422612_at	5.461197463	-9.229236158	-1.96061186	0.2124349	0.256919472	0	3.892270186
	999	1416779_at	5.579638464	-9.225294946	-2.200891502	0.238571397	0.217503195	0	4.597633614
	8515	1425826_a_at	4.353209755	-9.21862427	-1.929910438	0.209349072	0.262445463	0	3.810315441
	2956	1418926_at	2.91096441	-9.203523704	-2.187307	0.237659734	0.21956089	0	4.554545202
	13713	1449145_a_at	6.190550157	-9.106838712	-2.551135631	0.280134052	0.170620674	0	5.860954474
	13170	1448529_at	3.508221467	-9.039685838	-2.176582826	0.240780804	0.221199062	0	4.520814828
	3879	1420243_at	2.700797213	-8.779478727	-1.994834844	0.227215636	0.250896657	0	3.985704753
	12812	1448136_at	3.146021755	-8.653775448	-2.254038092	0.260468752	0.209636511	0	4.770161435
	12252	1437902_s_at	4.042652263	-8.648316684	-2.201036815	0.25450465	0.217481288	0	4.598096726
	1533	1417358_s_at	4.47468601	-8.518361355	-1.825579943	0.214311165	0.282127667	0	3.544494628
	11843	1436737_a_at	4.194927326	-8.500853992	-1.874629004	0.220522433	0.27269705	0	3.667073045
	8823	1426225_at	5.505132264	-8.476840698	-2.693347984	0.317730164	0.154604264	0	6.468126901
	284	1416023_at	4.082223623	-8.458854243	-3.174371283	0.375272016	0.110769202	0	9.027780134
	10227	1428538_s_at	4.009276929	-8.445813189	-2.15355434	0.254984842	0.224758201	0	4.449225869
	14751	1450504_a_at	4.889866205	-8.445536434	-1.365799778	0.161718535	0.388019274	0	2.577191564
	16373	1452609_at	4.237300154	-8.409869339	-1.543155505	0.183493398	0.34313412	0	2.914312338
	1357	1417164_at	2.702763501	-8.381399892	-1.544132138	0.184233202	0.342901914	0	2.916285851
	1886	1417741_at	6.034743673	-8.332218454	-2.690567184	0.322911263	0.154902552	0	6.45567157
	7566	1424613_at	4.227147126	-8.308571698	-1.646546371	0.198174419	0.319403855	0	3.130832598
	457	1416203_at	4.873615155	-8.307117832	-1.998715769	0.240602795	0.250222639	0	3.996440941
	3880	1420244_at	2.658261305	-8.30563644	-1.874746179	0.22571975	0.272674902	0	3.667370896
	4604	1421134_at	4.179312051	-8.218436629	-2.745633846	0.334082256	0.149101446	0	6.706843073
	15505	1451411_at	4.254413272	-8.190545589	-1.615566119	0.19724768	0.326336866	0	3.064318208
	7956	1425091_at	3.939347494	-8.097511851	-1.944724729	0.240163246	0.259764335	0	3.849643178
	168	1415894_at	3.174367991	-8.028308893	-2.173218824	0.27069447	0.221715444	0	4.510285706
	7398	1424408_at	3.692426734	-8.022792215	-1.629516582	0.203110904	0.323196486	0	3.094093046
	2011	1417872_at	4.068485066	-7.998769178	-3.018781577	0.377405762	0.123383247	0	8.104828045
	15433	1451322_at	3.914542843	-7.911553107	-2.056300056	0.259911048	0.240431853	0	4.159182689
	1577	1417404_at	6.101873221	-7.90845775	-1.696050678	0.214460358	0.30862981	0	3.240127709
	2789	1418733_at	3.216918126	-7.847459278	-1.96100468	0.249890393	0.256849527	0	3.893330126
	2565	1418480_at	2.080349432	-7.835150907	-1.74286127	0.222441315	0.29877653	0	3.346983109
	3480	1419495_at	4.259478764	-7.828388456	-1.76903727	0.225977196	0.293404465	0	3.408264426
	13113	1448469_at	5.131780258	-7.812446676	-1.895240973	0.2425925	0.268828692	0	3.719841042
	971	1416749_at	5.214276674	-7.752412463	-2.372365588	0.30601643	0.193128691	0	5.177894563
	12356	1438251_x_at	5.177023242	-7.743034045	-2.339553631	0.30214947	0.197571447	0	5.06146012
	655	1416411_at	2.96998311	-7.741953074	-2.015865908	0.260382088	0.24726571	0	4.044232412
	14294	1449945_at	4.620735214	-7.733022901	-1.452755494	0.187863855	0.365323004	0	2.737303672
	10798	1431771_a_at	3.237449266	-7.723042211	-1.559488411	0.201926698	0.339271368	0	2.947493048
	1603	1417434_at	6.187352187	-7.676512898	-1.652091925	0.215213854	0.31817846	0	3.142890317
	9502	1427167_at	2.291190097	-7.656385898	-2.143669155	0.279984471	0.226303507	0	4.418844476
	16344	1452579_at	6.069182914	-7.630202501	-1.1836526	0.155127285	0.440235502	0	2.271511486
	12954	1448293_at	2.420347777	-7.581094514	-1.978319886	0.260954389	0.253785248	0	3.940339358
	6877	1423797_at	5.901854717	-7.574726305	-1.245987345	0.164492722	0.421619253	0	2.371808194
	15725	1451679_at	5.731783315	-7.570957244	-2.017454068	0.266472786	0.246993663	0	4.048686872
	551	1416302_at	2.543585332	-7.569668444	-1.948459838	0.257403591	0.25909268	0	3.85962274
	16787	1454760_at	2.976610396	-7.527259249	-1.342768886	0.17838749	0.394263242	0	2.536376448
	14737	1450488_at	2.984909182	-7.525277108	-1.57018382	0.208654618	0.336765483	0	2.969425465
	550	1416301_a_at	2.528887625	-7.518264234	-1.959748694	0.260665046	0.257073233	0	3.889942132
	1026	1416808_at	5.363898892	-7.49839537	-1.946608336	0.25960332	0.259425404	0	3.854672619
	8857	1426265_x_at	6.101180705	-7.494569167	-1.270966561	0.169585007	0.414382057	0	2.413231905
	3422	1419435_at	4.215907415	-7.463156877	-1.758756419	0.235658509	0.295502775	0	3.384062981
	12915	1448250_at	4.16631428	-7.460474939	-1.73333261	0.232335424	0.30075641	0	3.324949919
	1576	1417403_at	6.035277391	-7.420580306	-1.60200051	0.21588615	0.329419871	0	3.035639579
	7752	1424842_a_at	3.430472521	-7.400663351	-1.621432333	0.219092838	0.325012625	0	3.076803552
	4194	1420664_s_at	3.774919738	-7.396830019	-1.746567123	0.236123734	0.298010047	0	3.355591561
	17136	1456081_a_at	6.06902364	-7.367533268	-1.214559402	0.164852924	0.430904658	0	2.320698981
	8856	1426264_at	6.053652459	-7.358185895	-1.261414114	0.171430042	0.417134888	0	2.397306072
	3669	1419714_at	2.777720344	-7.331998461	-1.516756013	0.206868021	0.34947084	0	2.86146907
	13546	1448949_at	3.565024188	-7.316357085	-1.673500814	0.228734163	0.313491707	0	3.189877041
	1356	1417163_at	2.658403718	-7.282282827	-1.471281764	0.20203579	0.360661726	0	2.772681235
	9700	1427473_at	2.198918914	-7.280976486	-1.351321664	0.185596213	0.391932832	0	2.551457594
	13279	1448649_at	3.618461532	-7.280852727	-2.077643014	0.285357099	0.23690113	0	4.22117024
	13867	1449319_at	2.391389997	-7.267295986	-2.633085777	0.362319876	0.161198947	0	6.203514478
	11987	1437100_x_at	4.908437005	-7.266474174	-1.527955879	0.210274728	0.346768347	0	2.883769548
	2557	1418472_at	3.584934501	-7.256468228	-2.098581079	0.289201443	0.233487775	0	4.282879477
	2210	1418094_s_at	3.457430128	-7.250742238	-1.685176354	0.232414324	0.310964899	0	3.215797036
	2103	1417977_at	4.713706009	-7.237313088	-1.361556232	0.188130072	0.389162275	0	2.569622146
	2104	1417978_at	4.6650262	-7.217863413	-1.363097085	0.188850496	0.388746857	0	2.572368066
	1859	1417707_at	3.776644758	-7.197670976	-1.553769113	0.215871095	0.340619016	0	2.935831389
	9632	1427362_x_at	3.04783097	-7.173573225	-1.231242988	0.171635941	0.4259503	0	2.347691736
	9631	1427361_at	3.028933468	-7.158925488	-1.239375819	0.173123162	0.423555868	0	2.360963632
	17613	1460541_at	4.007279923	-7.094711958	-1.381806209	0.194765653	0.383738066	0	2.60594423
	16357	1452592_at	2.295427375	-7.088292317	-1.989482464	0.280671617	0.25182921	0	3.970945234
	1146	1416933_at	5.24257348	-7.084096857	-1.146757817	0.161877772	0.451639065	0	2.21415745
	15821	1451803_a_at	4.041414936	-7.078443981	-1.486378542	0.209986622	0.356907335	0	2.801847709
	15117	1450944_at	4.397111148	-7.075813266	-1.541062083	0.217792927	0.343632386	0	2.910086593
	9687	1427454_at	3.104638375	-7.066316418	-1.127861337	0.15961093	0.457593563	0	2.185345426
	4187	1420657_at	4.034929797	-7.057766651	-1.369800488	0.194084128	0.386944756	0	2.584348243
	6482	1423341_at	4.360018401	-7.044806324	-1.519510597	0.215692317	0.348804221	0	2.866937784
	10179	1428333_at	5.821851751	-7.027301062	-1.96524255	0.279658226	0.256096147	0	3.904783471
	4188	1420658_at	4.067086953	-7.024335332	-1.378380127	0.19622926	0.384650443	0	2.59976303
	6606	1423488_at	6.07511498	-7.009284812	-1.941338011	0.276966633	0.260374847	0	3.840616762
	707	1416468_at	1.437230061	-7.003275134	-2.052377313	0.293059643	0.241086486	0	4.147889075
	3636	1419674_a_at	3.564359506	-6.926404239	-1.561655826	0.225464147	0.338762051	0	2.951924508
	1854	1417702_a_at	3.511554017	-6.923387316	-1.765368231	0.254986201	0.294151596	0	3.399607596
	7490	1424524_at	5.12345308	-6.920427124	-1.901122108	0.274711672	0.267735044	0	3.735035895
	7449	1424468_s_at	4.335465131	-6.907434847	-1.125187542	0.162895136	0.458442423	0	2.181299003
	1614	1417446_at	2.982637484	-6.90683195	-1.369752852	0.198318543	0.386957532	0	2.584262914
	7184	1424157_at	5.03659555	-6.900598171	-1.518670585	0.220078107	0.349007372	0	2.86526899
	5920	1422677_at	6.204306565	-6.881477543	-1.864371714	0.270926077	0.274642783	0	3.641093312
	12807	1448131_at	5.396151498	-6.87925513	-1.168552878	0.169866193	0.444867349	0	2.24786108
	570	1416321_s_at	4.449919375	-6.870338608	-1.701652868	0.247681077	0.307433681	0	3.252734046
	10858	1432016_a_at	5.896820723	-6.863711956	-1.805455795	0.263043643	0.28609064	0	3.49539572
	7448	1424467_at	4.243991439	-6.86058328	-1.228860548	0.179118961	0.426654288	0	2.343818001
	6945	1423878_at	3.221631384	-6.853258768	-1.424266742	0.207823284	0.372608698	0	2.683780612
	11001	1433467_at	3.981381005	-6.836067975	-1.329980394	0.194553419	0.397773647	0	2.513992585
	571	1416322_at	4.49243155	-6.835126648	-1.681865943	0.246062148	0.311679259	0	3.20842652
	2552	1418467_at	3.209048869	-6.823125633	-1.218205401	0.178540667	0.429817044	0	2.326571301
	15602	1451527_at	4.240128015	-6.812338891	-2.071859962	0.304133425	0.237852656	0	4.20428352
	1217	1417009_at	3.945134502	-6.806823088	-1.904514464	0.279794912	0.267106231	0	3.743828799
	4801	1421374_a_at	4.778057485	-6.800843906	-1.541140399	0.226610171	0.343613733	0	2.910244571
	2758	1418699_s_at	4.436626374	-6.784094734	-1.368071162	0.201658617	0.387408856	0	2.581252299
	3454	1419469_at	4.054569478	-6.783711285	-1.391662725	0.205147694	0.381125297	0	2.62380904
	9383	1426989_at	3.569955348	-6.776527175	-1.865612253	0.275305065	0.274406726	0	3.644225549
	5697	1422428_at	2.917776848	-6.776301514	-1.451410004	0.214189112	0.365663871	0	2.734751992
	17203	1456312_x_at	7.2998683	-6.769804222	-2.086120545	0.308150794	0.235513139	0	4.246047601
	13468	1448859_at	2.025714557	-6.760527962	-2.430034114	0.359444429	0.185561058	0	5.389061737
	2909	1418872_at	2.478117772	-6.75571927	-1.568276425	0.232140556	0.337211017	0	2.965502166
	660	1416416_x_at	4.658222118	-6.753309023	-1.779660276	0.263524188	0.291251972	0	3.433453146
	7732	1424815_at	4.958715228	-6.74638996	-2.011532857	0.298164332	0.248009475	0	4.032104017
	5921	1422678_at	6.192568375	-6.742531364	-1.898215973	0.281528683	0.268274908	0	3.727519688
	10515	1430128_a_at	2.969631996	-6.739804177	-1.380890426	0.204885838	0.38398173	0	2.604290573
	6607	1423489_at	6.089963324	-6.720025475	-1.897324932	0.282338949	0.268440651	0	3.7252182
	13520	1448919_at	4.334157971	-6.714573905	-1.876965168	0.279536005	0.272255827	0	3.673015968
	15294	1451149_at	5.622999416	-6.710782186	-1.182429745	0.176198498	0.440608812	0	2.269586925
	16631	1453851_a_at	4.43259997	-6.703686794	-1.634766508	0.243860812	0.322022521	0	3.105372872
	2083	1417956_at	6.943386026	-6.702526099	-2.785320292	0.415562767	0.145055782	0	6.893899618
	3455	1419470_at	3.999552505	-6.686183977	-1.363279166	0.203894953	0.388697796	0	2.572692742
	12986	1448330_at	4.613989782	-6.683445285	-1.768228246	0.264568373	0.293569044	0	3.4063537
	10998	1433460_at	4.295784721	-6.676828472	-1.382141803	0.207005738	0.383648813	0	2.606550486
	15368	1451241_at	3.934015337	-6.676548554	-1.590870361	0.23827736	0.331971119	0	3.012310238
	16489	1453004_at	3.901128908	-6.673343639	-1.3714238	0.205507745	0.386509613	0	2.587257774
	12010	1437171_x_at	7.320614873	-6.655427633	-2.056731949	0.309030773	0.240359887	0	4.160427992
	2493	1418406_at	4.194963634	-6.655410786	-1.378381904	0.207106961	0.384649969	0	2.599766232
	15969	1452005_at	6.089759897	-6.646112969	-1.099500338	0.165435096	0.466678097	0	2.14280466
	132	1415850_at	5.17967669	-6.626343495	-1.587670743	0.239599825	0.332708183	0	3.005636921
	992	1416772_at	6.152973055	-6.625400918	-1.042798343	0.157393999	0.485385076	0	2.060219914
	15793	1451760_s_at	1.7287299	-6.609629276	-1.132745393	0.171378053	0.456047059	0	2.192756165
	6042	1422820_at	5.947351899	-6.608583157	-1.728755798	0.261592501	0.301712046	0	3.314418546
	2673	1418601_at	5.00377084	-6.606236963	-1.815091128	0.274754166	0.284186292	0	3.518818564
	96	1415812_at	7.457916644	-6.602865968	-2.057742746	0.311643876	0.240191542	0	4.163343937
	1801	1417644_at	3.076617721	-6.598882243	-1.69511731	0.25687946	0.308829546	0	3.23803215
	2829	1418782_at	3.120690313	-6.578634146	-1.555624929	0.236466247	0.340181142	0	2.939610336
	11941	1436991_x_at	7.347356721	-6.574855667	-2.019110829	0.307095841	0.246710183	0	4.053338971
	9549	1427239_at	2.786504102	-6.5733882	-1.168645126	0.177784286	0.444838905	0	2.248004816
	8987	1426430_at	4.274470789	-6.573220108	-1.253894992	0.190758102	0.419314611	0	2.384844154
	5761	1422501_s_at	5.883630217	-6.561389921	-1.669706537	0.254474518	0.314317273	0	3.181498712
	6485	1423344_at	3.578887913	-6.551767864	-1.142330694	0.174354574	0.453027115	0	2.207373395
	14948	1450748_at	2.838296945	-6.537444	-1.23183461	0.188427558	0.425775662	0	2.348654678
	381	1416122_at	4.311376106	-6.537288663	-1.563950238	0.239235304	0.338223724	0	2.95662288
	10293	1428782_a_at	5.18166532	-6.533303984	-0.906572968	0.138761792	0.533450766	0	1.87458724
	11661	1435870_at	2.453751866	-6.521541048	-2.005297892	0.307488349	0.249083629	0	4.01471588
	14150	1449714_at	4.493155984	-6.521524691	-1.450389956	0.222400439	0.365922503	0	2.732819087
	717	1416478_a_at	7.019788381	-6.519800371	-0.982966866	0.150766405	0.50593822	0	1.976525908
	5925	1422683_at	3.104676601	-6.516022916	-1.383994713	0.212398687	0.383156394	0	2.609900332
	1149	1416936_at	2.601952517	-6.515451265	-1.518330074	0.23303529	0.349089756	0	2.864592798
	12717	1441659_at	3.602268912	-6.508198126	-1.16283572	0.178672452	0.446633781	0	2.238970811
	11396	1434745_at	4.25768035	-6.506542146	-1.563581612	0.24030915	0.338310155	0	2.955867523
	17085	1455956_x_at	4.217184536	-6.496050117	-1.510152519	0.232472424	0.351074102	0	2.848401503
	9605	1427324_at	4.97770778	-6.489134136	-1.221402061	0.188222656	0.428865729	0	2.331732131
	15473	1451371_at	5.902423288	-6.482054802	-1.908764054	0.294468978	0.266320603	0	3.754872846
	10712	1431394_a_at	2.571127648	-6.479027318	-1.332116466	0.205604391	0.397185135	0	2.517717589
	1327	1417130_s_at	6.257516776	-6.475127178	-1.561113243	0.241093835	0.33888948	0	2.950814526
	17715	AFFX-PyruCarbMur/L09192_MA_at	5.505614876	-6.468000099	-0.932300875	0.144140517	0.524021941	0	1.908317041
	11676	1435943_at	3.56040396	-6.467607807	-1.525911096	0.235931297	0.347260183	0	2.879685176
	1802	1417645_at	3.070346011	-6.463408734	-1.583615142	0.245012378	0.333644785	0	2.997199554
	863	1416629_at	5.312679971	-6.461415384	-1.804100374	0.279211329	0.286359551	0	3.492113315
	8833	1426236_a_at	5.576445827	-6.452578268	-1.951497622	0.302436877	0.2585477	0	3.867758245
	11292	1434348_at	4.090621996	-6.434479937	-1.519540845	0.236155969	0.348796908	0	2.866997894
	2424	1418328_at	4.809422798	-6.433958641	-1.622154741	0.252123899	0.324849921	0	3.0783446
	352	1416092_a_at	4.284599544	-6.421413153	-1.103803256	0.171894134	0.465288277	0	2.149205233
	1993	1417851_at	2.028707563	-6.416324059	-2.294207905	0.357557985	0.20387999	0	4.904846219
	11067	1433613_at	4.769456182	-6.412144934	-1.653404527	0.25785514	0.317889104	0	3.145751103
	176	1415904_at	6.586290456	-6.39134986	-2.34035462	0.366175326	0.197461785	0	5.064271039
	7759	1424852_at	2.899641268	-6.378606237	-1.530845922	0.239996931	0.346074387	0	2.889552179
	13111	1448467_a_at	3.905749451	-6.374553251	-1.214353918	0.190500239	0.430966036	0	2.320368466
	2468	1418379_s_at	2.27167588	-6.370039821	-1.34313889	0.210852511	0.394162139	0	2.537027029
	11908	1436909_at	4.591970029	-6.368849425	-1.079234205	0.16945513	0.473279978	0	2.112914231
	14978	1450782_at	4.278837845	-6.367353873	-1.209612369	0.189970966	0.432384776	0	2.312754881
	15210	1451054_at	5.899946013	-6.361512522	-2.17054912	0.341200165	0.222126108	0	4.501947149
	7355	1424357_at	6.366055959	-6.353155082	-2.207026314	0.347390593	0.216580264	0	4.617225885
	1608	1417439_at	4.037921187	-6.35200207	-1.32250158	0.208202322	0.399841028	0	2.500993972
	4185	1420655_at	6.36531494	-6.347062595	-2.18440487	0.34415997	0.220003004	0	4.545392474
	5061	1421681_at	4.195414893	-6.329678645	-1.542389396	0.243675782	0.343316382	0	2.912765172
	3296	1419301_at	4.015320007	-6.328535513	-1.449682923	0.229070836	0.366101877	0	2.731480121
	13746	1449183_at	6.725906177	-6.32596298	-1.092345162	0.172676502	0.468998378	0	2.132203537
	13834	1449283_a_at	3.664037464	-6.323635879	-1.378513559	0.217993823	0.384614868	0	2.600003489
	17066	1455901_at	2.374225247	-6.317389006	-2.000955943	0.316737808	0.249834403	0	4.002651315
	12916	1448251_at	4.26241416	-6.309000267	-1.574670939	0.249591199	0.33571969	0	2.97867545
	4968	1421571_a_at	5.789085634	-6.299645888	-1.750334649	0.277846514	0.297232824	0	3.364365973
	10641	1431059_x_at	2.697599298	-6.298836761	-1.026468148	0.162961541	0.490910474	0	2.0370313
	15586	1451506_at	2.874324027	-6.296605086	-1.510021421	0.23981517	0.351106006	0	2.848142681
	2822	1418773_at	5.306573055	-6.294458026	-1.533721419	0.243662189	0.345385299	0	2.895317211
	8832	1426235_a_at	5.59089023	-6.288936585	-1.875512745	0.298224146	0.272530057	0	3.669320045
	2578	1418494_at	3.793225912	-6.273926075	-1.593462293	0.253981681	0.331375238	0	3.01772699
	12186	1437687_x_at	5.669086235	-6.272325104	-1.315453624	0.209723444	0.401799138	0	2.488805735
	15224	1451069_at	4.898286743	-6.268383329	-1.390319777	0.22179878	0.381480237	0	2.621367775
	7150	1424114_s_at	4.01642475	-6.265287724	-1.633342013	0.260697048	0.322340638	0	3.102308188
	8479	1425784_a_at	3.712138841	-6.264791903	-1.588927422	0.253628125	0.3324185	0	3.008256161
	6008	1422779_at	2.827249265	-6.264087498	-1.239899768	0.197937811	0.423402071	0	2.361821228
	1949	1417806_at	2.730939106	-6.260360441	-1.165878858	0.186231906	0.445692671	0	2.243698551
	11299	1434370_s_at	5.305387666	-6.259145228	-1.542068332	0.246370435	0.343392794	0	2.912117024
	2240	1418126_at	3.814856287	-6.257699158	-1.896233773	0.303024119	0.268643759	0	3.722401756
	6401	1423252_at	4.108247066	-6.2565626	-0.933344114	0.149178419	0.523643148	0	1.909697479
	11174	1433984_a_at	7.007792755	-6.256134356	-0.945434806	0.151121244	0.519273027	0	1.925769196
	14876	1450659_at	2.958859902	-6.255737057	-1.442640479	0.230610792	0.367893354	0	2.718179026
	16742	1454621_s_at	4.447196611	-6.251147955	-1.397745033	0.223598136	0.37952188	0	2.634894198
	236	1415970_at	8.143252618	-6.241055399	-1.013530549	0.1623973	0.49533259	0	2.018845559
	351	1416091_at	4.276766071	-6.238590716	-1.070194107	0.171544209	0.476254917	0	2.099715854
	5760	1422500_at	5.810298894	-6.229473114	-1.574200153	0.252701974	0.335829262	0	2.977703595
	15941	1451972_at	3.364554088	-6.229287554	-1.098512217	0.176346365	0.46699784	0	2.141337527
	2903	1418865_at	3.840080324	-6.229248311	-1.249181619	0.200534889	0.420686778	0	2.377065437
	10514	1430127_a_at	4.251029689	-6.229110718	-1.537876428	0.24688539	0.344392009	0	2.903667839
	11298	1434369_a_at	5.4417262	-6.225457249	-1.572282158	0.252556896	0.336276028	0	2.973747509
	414	1416159_at	2.856888367	-6.220750735	-1.642955874	0.264108939	0.320199759	0	3.123050449
	663	1416419_s_at	5.697936631	-6.218671683	-1.303830405	0.209663811	0.405049349	0	2.468834975
	629	1416383_a_at	5.155797022	-6.216879484	-1.044995584	0.16809005	0.484646392	0	2.063360042
	7149	1424113_at	3.863304026	-6.216205404	-1.496338674	0.240715771	0.354451791	0	2.821258136
	6327	1423166_at	5.205235447	-6.202757018	-2.554714444	0.411867567	0.170197949	0	5.875511463
	15064	1450883_a_at	5.192302522	-6.201583953	-2.560946617	0.412950407	0.169464311	0	5.900947477
	7212	1424186_at	6.272333453	-6.199995199	-1.898466643	0.306204534	0.268228299	0	3.728167406
	2661	1418589_a_at	1.728525276	-6.198452848	-1.918425609	0.309500718	0.264543045	0	3.780103165
	7391	1424400_a_at	3.515551531	-6.197606187	-1.620745756	0.261511575	0.325167335	0	3.075339653
	4507	1421028_a_at	2.883186637	-6.195380641	-1.527311388	0.246524221	0.346923293	0	2.882481579
	2981	1418952_at	0.877188451	-6.194260961	-2.045126173	0.330164678	0.242301263	0	4.127093642
	10652	1431099_at	3.378519611	-6.174517877	-1.261777324	0.204352364	0.417029884	0	2.397909688
	695	1416455_a_at	5.466552265	-6.174240823	-1.546707131	0.250509686	0.342290432	0	2.921495629
	7085	1424041_s_at	4.133146189	-6.173780312	-1.788963096	0.289767858	0.289379957	0	3.455664352
	871	1416639_at	3.376545016	-6.168412884	-2.279942945	0.369615813	0.205905897	0	4.856587466
	4184	1420654_a_at	4.965051388	-6.159058077	-1.483679003	0.240893816	0.357575798	0	2.796609855
	2756	1418697_at	2.091403338	-6.145040165	-1.641885095	0.267188668	0.320437502	0	3.120733358
	17306	1456629_at	3.792583646	-6.13825376	-1.210967533	0.19728209	0.431978815	0	2.314928337
	17411	1460194_at	5.254897786	-6.131598078	-1.456618942	0.23755943	0.364346	0	2.744643826
	2079	1417951_at	2.974990853	-6.128949165	-2.833335077	0.462287254	0.140307586	0	7.127198358
	8567	1425895_a_at	4.413727497	-6.127206731	-1.505091291	0.24564069	0.352307895	0	2.838426318
	4506	1421027_a_at	2.79928887	-6.127169408	-1.502085795	0.245151667	0.353042606	0	2.832519317
	2768	1418709_at	5.309032979	-6.126269015	-1.996766197	0.325935115	0.250561004	0	3.991044034
	17117	1456029_a_at	4.402654016	-6.122740319	-1.382766686	0.225841145	0.383482677	0	2.607679721
	15265	1451116_at	5.940313239	-6.121993453	-1.13640523	0.185626665	0.454891622	0	2.198325823
	7577	1424626_at	2.739523905	-6.1138171	-1.533059228	0.250753204	0.345543865	0	2.893988579
	8988	1426431_at	4.165494976	-6.090378449	-1.120107659	0.183914295	0.460059493	0	2.173631923
	7213	1424187_at	6.168827462	-6.08933148	-1.765730938	0.28997123	0.294077653	0	3.400462397
	14028	1449499_at	3.835218374	-6.080180304	-1.213763762	0.199626278	0.431142365	0	2.319419478
	2201	1418084_at	5.148845095	-6.071510841	-1.423068947	0.234384651	0.372918184	0	2.681553333
	10638	1431055_a_at	4.922511103	-6.057571078	-1.22290742	0.201880821	0.428418469	0	2.334166412
	8365	1425627_x_at	4.517739817	-6.056898478	-1.703779179	0.281295647	0.306980904	0	3.257531611
	14230	1449871_at	2.441675211	-6.054602502	-0.969466125	0.160120524	0.510695013	0	1.958115853
	13526	1448925_at	2.742820547	-6.038766875	-1.334284671	0.220953168	0.396588659	0	2.521504275
	8936	1426363_x_at	2.222994236	-6.033368655	-1.435264342	0.237887725	0.369779117	0	2.704317127
	233	1415967_at	5.555991735	-6.031950676	-1.048005581	0.173742399	0.483636294	0	2.067669471
	15214	1451058_at	4.910390623	-6.025671785	-1.054368109	0.174979346	0.481508073	0	2.076808379
	15087	1450910_at	1.404051604	-6.022185877	-1.188329937	0.19732535	0.438810534	0	2.278887864
	5830	1422578_at	7.165680765	-6.003955336	-1.062708282	0.177001364	0.478732521	0	2.08884911
	10726	1431429_a_at	3.292658538	-6.00363346	-1.590857311	0.264982418	0.331974122	0	3.01228299
	3017	1418989_at	3.300278038	-6.002347799	-1.332541888	0.222003445	0.39706803	0	2.518460124
	8854	1426259_at	4.668324596	-5.99971925	-1.395577822	0.232607188	0.380092425	0	2.630939042
	14882	1450667_a_at	7.252965441	-5.998651256	-1.068819209	0.178176587	0.476709008	0	2.097715764
	13542	1448944_at	5.070881649	-5.998402131	-1.383722478	0.230681846	0.383228702	0	2.609407892
	17713	AFFX-PyruCarbMur/L09192_3_at	5.10308325	-5.997933701	-1.025566848	0.170986693	0.491217258	0	2.035759096
	6712	1423614_at	3.029952614	-5.988596436	-1.244227066	0.207766057	0.422133999	0	2.368916038
	7392	1424401_at	3.481173553	-5.977876899	-1.577833084	0.263945396	0.334984655	0	2.985211365
	10993	1433448_at	4.593315116	-5.971519983	-1.065136644	0.178369435	0.47792739	0	2.092368047
	3137	1419121_at	3.456214217	-5.97080913	-1.009975474	0.169152196	0.496554689	0	2.013876863
	6374	1423222_at	1.414230699	-5.97024782	-1.175399168	0.19687611	0.442761238	0	2.258553625
	1568	1417395_at	3.805209184	-5.969697516	-1.889112959	0.316450365	0.269973001	0	3.704074098
	13541	1448943_at	5.13056287	-5.958731543	-1.444281319	0.242380666	0.367475171	0	2.72127229
	675	1416432_at	4.368763448	-5.953013941	-1.542394964	0.259094801	0.343315057	0	2.912776414
	15994	1452035_at	5.983241273	-5.940977326	-1.358893066	0.228732242	0.389881319	0	2.564883087
	13079	1448429_at	5.698897372	-5.93798852	-1.234622159	0.207919257	0.42495378	0	2.353197092
	12897	1448229_s_at	4.282684307	-5.937427794	-1.413701277	0.238099953	0.375347485	0	2.664197947
	11989	1437103_at	1.920924322	-5.931612304	-1.538247475	0.259330414	0.344303446	0	2.90441473
	4023	1420461_at	2.773217714	-5.929865991	-1.248848367	0.210603135	0.420783965	0	2.376516416
	15065	1450884_at	5.126016326	-5.925161428	-2.400247853	0.405094086	0.189432024	0	5.278938479
	14227	1449867_at	3.767241913	-5.917324132	-0.980964488	0.165778393	0.506640921	0	1.973784506
	5603	1422315_x_at	2.04838372	-5.915370129	-1.113059711	0.188164001	0.462312504	0	2.16303905
	8992	1426436_at	4.301299163	-5.915236732	-1.363878223	0.230570353	0.388536429	0	2.573761236
	10639	1431056_a_at	6.43086003	-5.907356035	-2.206941819	0.373592146	0.216592949	0	4.616955472
	3193	1419185_a_at	5.023208449	-5.906023201	-1.598634143	0.270678609	0.330189433	0	3.028564512
	1022	1416804_at	3.833121687	-5.89069483	-1.105195113	0.187617105	0.464839601	0	2.151279704
	11437	1434897_a_at	6.791532678	-5.889912314	-1.055200635	0.179153878	0.481230292	0	2.078007174
	15591	1451512_s_at	3.207559945	-5.885001101	-1.500700821	0.25500434	0.353381686	0	2.82980143
	1567	1417394_at	3.929117822	-5.878300336	-1.892541404	0.321953847	0.269332194	0	3.712886991
	11018	1433493_at	4.430596595	-5.877557298	-1.402436405	0.238608717	0.378289751	0	2.643476324
	7527	1424562_a_at	6.800900866	-5.877019487	-1.058081745	0.180037134	0.480270219	0	2.08216117
	10866	1432057_a_at	2.41121445	-5.874499284	-1.087169376	0.185065879	0.47068397	0	2.124567787
	8758	1426139_a_at	3.614523069	-5.874312495	-1.241687917	0.21137587	0.422877611	0	2.364750403
	16869	1455069_x_at	6.802448984	-5.871582242	-1.055757784	0.179808055	0.481044484	0	2.078809827
	1777	1417618_at	1.389831851	-5.87100323	-1.398214196	0.238155923	0.37939848	0	2.635751202
	13449	1448839_at	3.886678664	-5.86290331	-1.214192677	0.20709751	0.431014205	0	2.320109148
	17238	1456437_x_at	3.88101447	-5.857423053	-1.683040451	0.287334624	0.311425622	0	3.211039585
	8207	1425411_at	3.270654864	-5.851584219	-1.425183959	0.243555233	0.372371881	0	2.685487412
	11244	1434199_at	2.923093033	-5.849846067	-0.924253354	0.157996184	0.526953164	0	1.897701859
	13078	1448428_at	4.245737248	-5.847730176	-1.173479584	0.200672663	0.443350748	0	2.255550495
	13285	1448655_at	5.873218974	-5.842200749	-1.48981021	0.255008391	0.356059386	0	2.80852026
	1786	1417629_at	3.984132152	-5.841361216	-1.197823429	0.205058955	0.43593247	0	2.293933277
	13676	1449106_at	5.52359688	-5.839516234	-2.026950652	0.347109344	0.245373159	0	4.075425383
	4106	1420565_at	1.546040156	-5.838030023	-1.320214421	0.226140396	0.400475414	0	2.497032192
	7123	1424086_at	4.497720239	-5.822545208	-1.550097001	0.266223266	0.341487103	0	2.928368278
	6276	1423101_at	4.549774887	-5.821264035	-1.14340528	0.196418728	0.452689805	0	2.209018161
	9626	1427355_at	2.546028708	-5.814841595	-1.595341003	0.274356743	0.330943995	0	3.021659302
	13983	1449450_at	4.553016136	-5.809318304	-1.190488634	0.204927424	0.438154435	0	2.282300305
	1201	1416992_at	4.706619395	-5.804755505	-1.319169843	0.227256745	0.400765481	0	2.495224881
	8229	1425439_a_at	4.426598939	-5.800106627	-1.090737872	0.188054797	0.469521175	0	2.129829396
	16074	1452132_at	4.187787241	-5.796380578	-1.078025615	0.185982546	0.473676625	0	2.111144919
	13848	1449298_a_at	2.705757517	-5.790820843	-1.234548948	0.213190665	0.424975346	0	2.35307768
	13532	1448934_at	3.500302129	-5.789866565	-1.333977097	0.230398591	0.396673219	0	2.520966761
	2480	1418393_a_at	4.502481831	-5.77895984	-1.10835549	0.19179152	0.463822435	0	2.155997477
	2177	1418058_at	4.581377408	-5.777765505	-1.36648811	0.23650806	0.387834188	0	2.578421477
	4245	1420722_at	3.288732927	-5.776139279	-2.048531572	0.354654116	0.241729999	0	4.136846917
	7247	1424226_at	3.644333745	-5.775700952	-1.040498708	0.18015107	0.48615939	0	2.05693857
	1510	1417333_at	3.330067234	-5.774732591	-1.008317208	0.174608468	0.497125768	0	2.011563398
	3498	1419518_at	2.745548293	-5.773170214	-1.500693325	0.259942678	0.353383522	0	2.829786727
	1190	1416978_at	4.932240063	-5.773122832	-1.380007681	0.239040069	0.38421675	0	2.602697568
	1008	1416788_a_at	6.791420876	-5.76009686	-0.886136752	0.153840599	0.541061033	0	1.848220328
	17312	1456676_a_at	4.33968805	-5.759398518	-1.447342092	0.251300911	0.366696375	0	2.727051778
	1928	1417785_at	4.770094971	-5.754971141	-1.616214534	0.280837991	0.326190228	0	3.065695767
	13982	1449449_at	4.577149305	-5.745283741	-1.12974321	0.196638367	0.45699706	0	2.188197884
	7279	1424266_s_at	3.944603997	-5.74362625	-1.72682401	0.300650484	0.302116313	0	3.309983465
	13882	1449335_at	3.168713821	-5.742908359	-1.650197507	0.287345262	0.318596538	0	3.138766063
	17010	1455752_a_at	4.337330206	-5.739224562	-0.830837895	0.144764835	0.562202629	0	1.778718114
	8393	1425668_a_at	3.883790658	-5.735695339	-1.114033	0.194228064	0.462000718	0	2.164498799
	4976	1421579_at	3.930367405	-5.731120423	-1.194184143	0.208368356	0.437033524	0	2.288153984
	13672	1449102_at	3.797884732	-5.728535295	-1.487298846	0.259629865	0.356679735	0	2.803635595
	1216	1417008_at	4.924602151	-5.723175225	-1.133771454	0.198101824	0.455722828	0	2.194316232
	12096	1437405_a_at	3.997879478	-5.710547384	-1.378238393	0.241349612	0.384688233	0	2.599507636
	3359	1419367_at	6.487879466	-5.702554179	-1.254030269	0.21990677	0.419275295	0	2.385067785
	4778	1421346_a_at	3.960582626	-5.702003753	-1.044849164	0.183242455	0.484695581	0	2.063150642
	7259	1424239_at	4.046916929	-5.697150204	-0.96975647	0.170217817	0.510592245	0	1.958509966
	2302	1418197_at	6.521429204	-5.69620223	-2.881692541	0.505897162	0.135682584	0	7.370142639
	6487	1423346_at	5.653399268	-5.691216473	-1.126477634	0.197932663	0.458032656	0	2.183250445
	15555	1451469_at	2.750308176	-5.688110871	-1.193219661	0.209774332	0.437325791	0	2.2866248
	10537	1430326_s_at	3.077754051	-5.688102749	-1.219436807	0.214383752	0.429450332	0	2.328557983
	15587	1451507_at	2.88658061	-5.687042143	-1.44442441	0.253985178	0.367438725	0	2.721542207
	17019	1455796_x_at	3.74288993	-5.68201171	-1.45165503	0.255482583	0.365601773	0	2.735216498
	5806	1422550_a_at	3.311068723	-5.680931026	-0.969976225	0.170742475	0.510514476	0	1.958808315
	2980	1418951_at	0.755903538	-5.680799099	-1.78703184	0.314574025	0.289767593	0	3.451041542
	3644	1419687_at	4.158228907	-5.679514378	-1.159994503	0.204241846	0.447514241	0	2.234565762
	9621	1427345_a_at	3.595204176	-5.678536695	-1.78071604	0.313587133	0.291038912	0	3.435966667
	9381	1426987_at	4.486703295	-5.678031525	-0.9017611	0.158815797	0.535232973	0	1.868345283
	8697	1426063_a_at	1.655334989	-5.67483823	-1.392651091	0.245408069	0.380864284	0	2.625607184
	413	1416158_at	2.594572182	-5.674266576	-1.512736296	0.266595916	0.350445913	0	2.853507384
	1021	1416803_at	3.761712613	-5.670562731	-1.396029915	0.246188955	0.379973335	0	2.63176362
	7741	1424828_a_at	6.440748081	-5.670011971	-0.897387898	0.158269136	0.536857871	0	1.862690395
	864	1416630_at	4.837968067	-5.66948034	-1.479508918	0.260960234	0.35861086	0	2.788537975
	2128	1418003_at	5.348689712	-5.667399776	-1.465790615	0.258635472	0.362037083	0	2.762147983
	1401	1417212_at	5.281868084	-5.665636235	-1.10975507	0.195874748	0.463372692	0	2.158090058
	15741	1451697_a_at	3.062115666	-5.665003209	-1.073677099	0.189528065	0.475106517	0	2.104791167
	6630	1423516_a_at	2.873421206	-5.664492885	-1.300086013	0.229514987	0.406101986	0	2.462435632
	6382	1423231_at	2.062892991	-5.66227474	-1.084433759	0.1915191	0.47157732	0	2.120543031
	2487	1418400_at	2.110999674	-5.660261661	-1.304854973	0.23052909	0.404761795	0	2.470588905
	1009	1416789_at	6.787558745	-5.657384219	-0.882543543	0.155998516	0.542410292	0	1.843622836
	8016	1425164_a_at	2.084395231	-5.654774151	-1.095374389	0.193707894	0.468014655	0	2.136685229
	11813	1436665_a_at	4.355588407	-5.651674076	-1.129425259	0.199839064	0.457097788	0	2.187715687
	5829	1422577_at	7.113632797	-5.645089404	-0.95263512	0.168754656	0.516687856	0	1.935404498
	13410	1448797_at	3.503482428	-5.643830895	-1.108864532	0.196473734	0.463658808	0	2.156758336
	15968	1452004_at	2.486968289	-5.638366776	-1.555739346	0.27592021	0.340154164	0	2.939843479
	16347	1452582_at	2.568295742	-5.638125856	-1.143335255	0.202786402	0.452711778	0	2.208910943
	5311	1421977_at	3.086590421	-5.638036241	-1.075645158	0.190783654	0.47445884	0	2.107664386
	3106	1419089_at	3.15842126	-5.636171524	-1.605385897	0.284836239	0.328647771	0	3.042771288
	371	1416112_at	7.348115973	-5.635854295	-0.894240328	0.158669881	0.538030428	0	1.858630938
	2345	1418243_at	3.834497628	-5.626587496	-1.558528347	0.276993533	0.339497217	0	2.945532246
	6839	1423756_s_at	4.013372544	-5.624056175	-1.332544098	0.236936484	0.397067422	0	2.518463982
	13671	1449101_at	3.76513279	-5.623168321	-1.504743058	0.267597015	0.352392944	0	2.83774127
	15935	1451966_at	6.115472001	-5.618266957	-1.763229877	0.31383875	0.294587909	0	3.394572451
	3573	1419603_at	1.542007804	-5.613189908	-1.555093105	0.277042668	0.340306566	0	2.938526901
	6840	1423757_x_at	4.106908175	-5.61188119	-1.291856098	0.230200187	0.408425232	0	2.448428553
	8364	1425626_at	4.493283395	-5.611772405	-1.671548887	0.297864697	0.31391614	0	3.185564143
	7958	1425094_a_at	1.747813467	-5.61049736	-0.891764609	0.158945732	0.538954502	0	1.855444193
	15571	1451488_at	3.914524492	-5.600359842	-1.256860637	0.224424978	0.418453542	0	2.389751551
	2576	1418492_at	2.695169698	-5.592572554	-1.202944358	0.215096782	0.434387846	0	2.302090193
	798	1416564_at	3.174045901	-5.591637466	-1.127317432	0.201607747	0.457766111	0	2.184521692
	12890	1448222_x_at	7.344693131	-5.590601704	-0.897806208	0.160592054	0.536702232	0	1.863230561
	16039	1452092_at	2.965872034	-5.589825523	-0.921831239	0.164912346	0.5278386	0	1.894518514
	14999	1450805_at	1.905424469	-5.585430982	-0.969429761	0.173564003	0.510707885	0	1.958066497
	17247	1456465_at	4.593146475	-5.585028971	-1.065850666	0.190840669	0.477690912	0	2.093403864
	9205	1426721_s_at	4.224627981	-5.568385486	-1.408942799	0.25302537	0.376587548	0	2.65542503
	12487	1438705_at	4.391336607	-5.561967639	-1.054221572	0.189541119	0.481556983	0	2.076597445
	8925	1426341_at	2.728704527	-5.555614018	-1.35731421	0.244313987	0.39030823	0	2.562077666
	13121	1448477_at	4.567212768	-5.552408882	-1.017408888	0.183237386	0.494002796	0	2.024280041
	9741	1427527_a_at	2.05862818	-5.543409501	-1.770133935	0.319322239	0.293181518	0	3.410856205
	9086	1426562_a_at	3.763369768	-5.542201881	-1.437144457	0.259309294	0.369297536	0	2.707843682
	14055	1449534_at	2.100961156	-5.541778086	-1.712244494	0.308970238	0.305184904	0	3.276702049
	11446	1434944_at	3.707356885	-5.537279102	-1.169418306	0.21119006	0.444600567	0	2.249209906
	9938	1427891_at	4.11303941	-5.534728003	-1.42369344	0.257229161	0.372756796	0	2.682714336
	10684	1431299_a_at	4.554716515	-5.534632807	-1.113311776	0.201153683	0.462231737	0	2.163417005
	6767	1423677_at	5.668785338	-5.531726094	-1.239831711	0.224131074	0.423422045	0	2.361709816
	3105	1419088_at	3.022882863	-5.530356251	-1.530833296	0.276805549	0.346077416	0	2.88952689
	10088	1428106_at	5.621886905	-5.529796091	-0.974800766	0.176281503	0.508810107	0	1.965369764
	9842	1427696_at	4.291352659	-5.526694234	-1.162186561	0.210286025	0.446834795	0	2.237963584
	9407	1427020_at	2.754572632	-5.524179286	-1.581521981	0.28629085	0.334129211	0	2.992854165
	6486	1423345_at	5.643667995	-5.515304496	-1.108490028	0.200984375	0.463779184	0	2.156198543
	8001	1425145_at	2.202642782	-5.515020019	-1.205242602	0.21853821	0.433696408	0	2.305760395
	12097	1437406_x_at	3.962796358	-5.514665351	-1.319029813	0.239185831	0.400804382	0	2.494982701
	12425	1438511_a_at	5.244960697	-5.513314946	-1.440096274	0.261203339	0.36854271	0	2.713389718
	13303	1448676_at	2.61130669	-5.51143608	-1.093799543	0.198459989	0.468525819	0	2.134354095
	6559	1423436_at	2.035801751	-5.511129376	-1.606944205	0.291581651	0.328292978	0	3.046059673
	15460	1451354_at	4.670757371	-5.507145693	-0.915449244	0.166229349	0.530178752	0	1.886156314
	7997	1425140_at	4.908215569	-5.506683408	-1.059204148	0.192348837	0.479896718	0	2.083781702
	1715	1417552_at	4.158278436	-5.497679019	-1.616612545	0.294053643	0.326100251	0	3.066541649
	5610	1422324_a_at	2.116416938	-5.496913628	-1.809566693	0.329196858	0.285276598	0	3.505369904
	13692	1449124_at	3.18887513	-5.493449354	-1.084018741	0.197329341	0.471712998	0	2.119933106
	2064	1417933_at	4.367606501	-5.493252375	-1.357995568	0.247211574	0.390123938	0	2.563287975
	9836	1427689_a_at	5.14734271	-5.491823488	-1.13075705	0.205898287	0.456676023	0	2.189736159
	16392	1452641_at	3.992171087	-5.491268508	-1.184622815	0.215728445	0.439939543	0	2.273039595
	14065	1449545_at	1.82630113	-5.488837469	-0.982314649	0.178965884	0.506166998	0	1.975632557
	8929	1426348_at	5.953204238	-5.486843958	-1.296874295	0.236360703	0.407007054	0	2.456959872
	11685	1435967_s_at	6.253432819	-5.486474178	-0.905372803	0.165019058	0.533894724	0	1.873028437
	15540	1451452_a_at	2.990210571	-5.475437831	-1.673956933	0.30572111	0.31339261	0	3.190885704
	13931	1449389_at	2.014474448	-5.472052689	-1.034498593	0.189051285	0.488185519	0	2.048401603
	13881	1449334_at	3.07207945	-5.470483617	-1.532810025	0.280196438	0.345603558	0	2.89348873
	206	1415936_at	4.30449445	-5.469734952	-1.211391425	0.221471687	0.43185191	0	2.315608608
	9527	1427213_at	3.593873248	-5.466910517	-1.158686188	0.211945336	0.447920255	0	2.232540254
	8684	1426048_s_at	2.326151055	-5.464287485	-1.697758963	0.310700886	0.30826458	0	3.243966595
	6904	1423828_at	9.003926471	-5.461136694	-1.249230061	0.228749092	0.420672653	0	2.377145254
	14343	1450004_at	1.956787194	-5.460498285	-1.301776444	0.238398838	0.405626428	0	2.465322601
	17274	1456569_x_at	7.250842473	-5.455131022	-1.785373631	0.327283364	0.290100838	0	3.447077253
	11406	1434776_at	2.433540208	-5.454595493	-1.155872759	0.211908062	0.448794606	0	2.228190774
	2610	1418535_at	3.176074636	-5.447951128	-1.099976877	0.201906524	0.466523973	0	2.143512569
	11496	1435143_at	3.329757143	-5.446115945	-1.055841578	0.193870565	0.481016545	0	2.078930571
	16226	1452375_at	5.207591192	-5.443797768	-1.040129201	0.191066833	0.486283922	0	2.056411808
	13745	1449181_at	4.27278441	-5.443131168	-1.114539509	0.204760729	0.461838545	0	2.165258855
	4079	1420533_at	3.03838318	-5.442688686	-1.32575505	0.243584582	0.398940349	0	2.506640411
	5322	1421991_a_at	3.904041303	-5.441724674	-1.16294768	0.213709394	0.446599122	0	2.239144572
	15165	1451002_at	7.758489366	-5.433238269	-0.980940207	0.180544301	0.506649448	0	1.973751287
	662	1416418_at	5.499346346	-5.425179388	-1.127503706	0.207827912	0.457707011	0	2.184803765
	9866	1427729_at	4.971484437	-5.424818833	-1.252554419	0.230893318	0.419704425	0	2.382629153
	3477	1419492_s_at	1.560261834	-5.423893329	-2.043546428	0.376767444	0.242566727	0	4.122576964
	11995	1437134_at	2.896447099	-5.423506961	-0.906738018	0.167186661	0.533389741	0	1.874801712
	5323	1421992_a_at	3.866641044	-5.420447805	-1.218008612	0.224706271	0.429875677	0	2.326253969
	13482	1448876_at	3.078817567	-5.419910567	-1.058276145	0.195257123	0.480205508	0	2.082441755
	15545	1451457_at	2.553384815	-5.415061499	-1.119820902	0.206797449	0.460150945	0	2.173199925
	13951	1449416_at	3.838017283	-5.407134145	-1.27705192	0.236179071	0.412637854	0	2.423432533
	14187	1449818_at	3.193652085	-5.404443439	-1.030001659	0.190584224	0.489709586	0	2.0420266
	2000	1417860_a_at	3.571118914	-5.404191269	-1.00158502	0.185334858	0.499450975	0	2.002198512
	10687	1431320_a_at	3.7154095	-5.403851978	-1.270072977	0.235031045	0.414638798	0	2.411737648
	9828	1427673_a_at	1.938477615	-5.400130755	-0.834277669	0.154492124	0.560863783	0	1.782964118
	14107	1449592_at	3.688903583	-5.399371213	-1.166412782	0.216027522	0.445527756	0	2.244529071
	9375	1426981_at	4.657017405	-5.399214003	-1.139713128	0.211088712	0.453849814	0	2.203372059
	2294	1418187_at	4.12886433	-5.393001459	-1.199096562	0.222343081	0.435547943	0	2.295958495
	3336	1419344_at	2.86043846	-5.39212337	-0.829773745	0.153886269	0.56261747	0	1.777406593
	8817	1426218_at	3.317294955	-5.389745953	-0.964008387	0.178859708	0.512630639	0	1.950722263
	350	1416090_at	6.446604097	-5.38961269	-1.066145912	0.19781494	0.477593163	0	2.09383232
	17470	1460262_a_at	5.015039003	-5.386081586	-1.131697206	0.210115125	0.456378519	0	2.191163602
	3194	1419186_a_at	3.507700868	-5.380923215	-1.381904117	0.256815432	0.383712025	0	2.606121088
	382	1416123_at	4.215055603	-5.380836377	-1.307051638	0.242908638	0.404145969	0	2.474353519
	157	1415882_at	6.085243285	-5.379855872	-1.000653988	0.186000148	0.499773396	0	2.000906825
	14040	1449514_at	4.375077793	-5.376565473	-1.040068975	0.193444864	0.486304223	0	2.056325963
	3809	1420040_at	4.464658548	-5.37393389	-1.3159628	0.244878859	0.401657355	0	2.489684274
	876	1416644_a_at	3.467773651	-5.373051491	-1.036984396	0.192997293	0.487345087	0	2.051934096
	16908	1455265_a_at	3.098178721	-5.370435071	-1.60113939	0.298139605	0.329616555	0	3.033828198
	8176	1425370_a_at	2.979442546	-5.368947072	-0.959795571	0.178767933	0.51412976	0	1.945034265
	13581	1448987_at	6.999887707	-5.357908688	-0.999652385	0.186575107	0.500120489	0	1.999518161
	1067	1416850_s_at	6.255553603	-5.357161531	-1.311590609	0.244829394	0.402876453	0	2.482150528
	4095	1420551_at	1.153685096	-5.351590128	-1.289098019	0.240881306	0.409206788	0	2.44375223
	7998	1425141_at	4.86211559	-5.35144879	-1.019588794	0.19052575	0.493256923	0	2.027341032
	3476	1419491_at	1.613296738	-5.351004038	-2.022296932	0.377928501	0.24616594	0	4.062300412
	13547	1448950_at	4.652330154	-5.350583828	-1.072484468	0.200442513	0.475499435	0	2.10305192
	15991	1452031_at	2.718403216	-5.34540271	-1.32951828	0.248721818	0.39790108	0	2.513187449
	1467	1417283_at	4.299516133	-5.345170714	-0.862165857	0.161298096	0.550126057	0	1.817765198
	9212	1426734_at	4.001936811	-5.344835058	-0.972453338	0.181942628	0.509638673	0	1.962174485
	4088	1420543_at	3.849317284	-5.34228174	-0.998317028	0.186870906	0.500583614	0	1.997668266
	9304	1426867_at	0.753125029	-5.336379074	-1.699922597	0.318553569	0.307802617	0	3.248835276
	13470	1448862_at	3.69929654	-5.335273058	-0.977790412	0.183269048	0.50775681	0	1.969446753
	1925	1417781_at	2.35480837	-5.331647083	-1.114377492	0.209011863	0.461890413	0	2.165015708
	247	1415984_at	7.256966412	-5.329845966	-1.149990978	0.215764393	0.450628049	0	2.219125067
	2178	1418059_at	4.494858398	-5.328388636	-1.282586053	0.240708053	0.41105802	0	2.432746598
	3971	1420408_a_at	3.022771364	-5.325365936	-1.5531918	0.291659168	0.340755347	0	2.934656812
	2494	1418407_at	4.10689915	-5.317336863	-1.186045928	0.223052622	0.439505788	0	2.275282889
	16763	1454677_at	5.909202449	-5.316966334	-1.413370525	0.265822734	0.375433547	0	2.663587224
	3701	1419754_at	3.730145931	-5.310676951	-1.220408725	0.229802855	0.429161117	0	2.33012722
	2757	1418698_a_at	4.257580809	-5.310353987	-1.090312726	0.205318276	0.469659558	0	2.129201851
	15483	1451382_at	2.947559686	-5.310249046	-1.172708071	0.22083862	0.443587903	0	2.254344612
	1722	1417562_at	6.287075548	-5.31016777	-0.814294419	0.15334627	0.568686547	0	1.75843794
	2016	1417877_at	3.313745161	-5.307063347	-1.305572907	0.246006656	0.404560422	0	2.47181866
	7211	1424184_at	6.941489031	-5.301774032	-0.935719929	0.176491854	0.522781528	0	1.912844938
	6301	1423135_at	3.975442771	-5.299607644	-1.306871997	0.246597878	0.404196295	0	2.474045439
	6186	1422989_a_at	3.686045583	-5.286714145	-1.124418982	0.212687683	0.458686712	0	2.18013728
	5310	1421976_at	3.112663927	-5.284036941	-1.050021305	0.198715739	0.482961032	0	2.070560425
	11455	1434976_x_at	6.272116138	-5.282857163	-0.797795511	0.151015916	0.575227474	0	1.738442694
	14618	1450344_a_at	2.340640267	-5.281611243	-1.38554347	0.262333482	0.38274529	0	2.612703607
	7595	1424646_at	4.776168229	-5.281260928	-0.804434536	0.15231865	0.572586461	0	1.746461133
	10640	1431058_at	2.710703592	-5.281017175	-0.955117398	0.180858605	0.515799615	0	1.938737391
	17114	1456015_x_at	5.506550654	-5.27396592	-0.963749542	0.182737158	0.512722622	0	1.950372301
	15204	1451047_at	3.370579118	-5.273694797	-1.618128048	0.306830052	0.325757873	0	3.069764641
	13927	1449383_at	3.181074116	-5.263716025	-1.515217362	0.287860773	0.349843754	0	2.858418907
	1342	1417147_at	4.135446307	-5.261041565	-1.037984703	0.197296427	0.487007298	0	2.05335732
	12783	1448104_at	5.176029016	-5.253697078	-1.199475328	0.228310713	0.435433609	0	2.296561356
	4932	1421530_a_at	2.077906408	-5.251794492	-0.877801656	0.167143185	0.544196033	0	1.837573117
	15790	1451756_at	4.353057696	-5.250511844	-1.284298877	0.24460451	0.410570285	0	2.435636565
	4078	1420532_at	1.771048091	-5.247861643	-1.03461021	0.197148911	0.488147751	0	2.048560088
	7185	1424158_at	4.845988211	-5.247455711	-1.292866146	0.24637962	0.408139389	0	2.450143327
	16375	1452613_at	2.785270036	-5.241869569	-0.882312352	0.168320165	0.542497219	0	1.843327421
	3848	1420150_at	4.338297353	-5.240386595	-1.149991567	0.219447849	0.450627865	0	2.219125973
	11500	1435162_at	3.182435105	-5.23889872	-1.359932901	0.259583736	0.38960041	0	2.566732415
	5105	1421733_a_at	4.797620633	-5.236725469	-1.013460155	0.193529365	0.49535676	0	2.018747055
	17487	1460287_at	5.935064198	-5.234072937	-1.378293343	0.263330939	0.384673581	0	2.599606649
	8924	1426340_at	2.686610292	-5.233970737	-1.329454414	0.254004938	0.397918695	0	2.513076195
	14003	1449471_at	2.534313873	-5.232826871	-1.079280773	0.206251955	0.473264701	0	2.112982434
	2888	1418847_at	3.768481008	-5.232022369	-1.564996026	0.299118757	0.337978639	0	2.958766869
	11078	1433662_s_at	5.925718613	-5.232001741	-1.369036544	0.261665919	0.387149707	0	2.582980127
	581	1416333_at	3.918783814	-5.22759585	-1.000215677	0.191333781	0.499925258	0	2.000299014
	9929	1427880_at	2.776773325	-5.226870044	-0.898044269	0.171813009	0.536613677	0	1.863538041
	3854	1420174_s_at	3.683126552	-5.226476697	-1.360621396	0.260332433	0.389414525	0	2.567957625
	16790	1454773_at	4.505136122	-5.224141832	-0.843380007	0.161438957	0.557336287	0	1.794248863
	4005	1420442_at	1.825846369	-5.224087168	-1.394728256	0.26698028	0.380316317	0	2.629390206
	8475	1425779_a_at	2.330045301	-5.217795849	-1.205284155	0.230994886	0.433683916	0	2.305826808
	8675	1426037_a_at	3.112726555	-5.215520189	-1.597445578	0.306286913	0.330461572	0	3.026070455
	1599	1417430_at	4.098899901	-5.212144438	-1.1410837	0.218927874	0.453418858	0	2.205466276
	9	1415678_at	2.626836336	-5.211076748	-1.127099507	0.216289178	0.457835264	0	2.184191737
	15888	1451900_at	5.236044844	-5.209759793	-1.189693492	0.228358608	0.43839599	0	2.281042761
	12345	1438211_s_at	4.222024441	-5.209394067	-1.138913883	0.21862694	0.454101314	0	2.202151742
	5536	1422241_a_at	7.405061732	-5.208946334	-0.773081407	0.148414162	0.585166301	0	1.708915908
	6453	1423309_at	6.792595847	-5.203722126	-1.038197975	0.199510648	0.48693531	0	2.053660887
	3689	1419738_a_at	5.04666723	-5.20149394	-1.591577619	0.305984711	0.331808415	0	3.013787337
	10659	1431145_a_at	4.240247169	-5.199550921	-0.751654237	0.144561376	0.593922158	0	1.683722331
	13319	1448696_at	2.307046411	-5.195623324	-1.581916928	0.304471058	0.334037753	0	2.99367359
	16094	1452161_at	4.198105841	-5.194522417	-1.368905633	0.263528679	0.387184839	0	2.582745757
	10342	1429005_at	4.547180418	-5.193874441	-1.262265133	0.243029582	0.416888901	0	2.398720615
	2667	1418595_at	6.548881417	-5.191582255	-1.67060607	0.321791313	0.314121355	0	3.183483022
	6677	1423571_at	3.509544842	-5.190841421	-1.048820015	0.202052024	0.483363347	0	2.068837047
	2835	1418788_at	3.854391137	-5.189777466	-1.167248405	0.224912997	0.445269777	0	2.245829501
	14419	1450098_at	3.327732771	-5.189767475	-0.870937943	0.167818298	0.546791248	0	1.82885151
	17273	1456568_at	7.193347845	-5.189209846	-1.731670494	0.333706006	0.301103108	0	3.321121478
	3074	1419056_at	2.6904065	-5.187241305	-1.487387357	0.286739573	0.356657853	0	2.803807606
	88	1415802_at	6.118898987	-5.18509113	-1.435903545	0.276929278	0.369615319	0	2.705515571
	232	1415966_a_at	5.511961133	-5.183659844	-0.960052745	0.185207513	0.51403812	0	1.945381017
	383	1416124_at	4.039911513	-5.179173519	-1.303522651	0.251685456	0.405135763	0	2.468308381
	11326	1434491_a_at	7.999986328	-5.178465236	-0.857429466	0.165575982	0.551935097	0	1.81180723
	10409	1429382_at	3.027013423	-5.176238844	-0.818715824	0.158168092	0.56694637	0	1.763835263
	6862	1423780_at	6.157176078	-5.176022238	-0.852027222	0.164610425	0.55400572	0	1.805035514
	11336	1434518_at	3.891850688	-5.172039123	-0.854144663	0.165146597	0.553193204	0	1.807686706
	5378	1422055_at	2.175583008	-5.171889094	-0.912541065	0.176442505	0.531248561	0	1.882358038
	2484	1418397_at	3.819653417	-5.171681496	-1.41191102	0.273008116	0.375813548	0	2.660893963
	3509	1419532_at	3.772155992	-5.170791744	-1.248266359	0.241407201	0.42095375	0	2.375557882
	8512	1425822_a_at	2.692467991	-5.16703797	-1.113458508	0.215492612	0.462184727	0	2.16363705
	14374	1450040_at	5.834905395	-5.166964622	-1.327998945	0.257017232	0.39832034	0	2.510542146
	6781	1423693_at	4.332241973	-5.164639703	-1.141873747	0.221094561	0.453170625	0	2.206674361
	13853	1449304_at	3.883742752	-5.158138688	-0.9130936	0.177019978	0.531045139	0	1.883079096
	16251	1452421_at	2.2435315	-5.157043233	-1.155229203	0.22400999	0.448994848	0	2.227197046
	1819	1417662_at	3.362215555	-5.155940321	-1.020988687	0.19802182	0.492778533	0	2.029309179
	10258	1428662_a_at	4.410202619	-5.155533928	-1.170912814	0.227117662	0.444140238	0	2.251541102
	16594	1453651_a_at	7.288154387	-5.151322892	-1.181141454	0.229288957	0.441002441	0	2.267561145
	4637	1421172_at	3.188396567	-5.149345147	-1.231310807	0.239119883	0.425930277	0	2.3478021
	2727	1418663_at	3.951477145	-5.147275543	-0.891096887	0.173120106	0.539204003	0	1.854585637
	8566	1425894_at	3.368785629	-5.142217062	-1.084400664	0.210881931	0.471588138	0	2.120494387
	5605	1422317_a_at	2.145459424	-5.142052681	-1.112221382	0.216299103	0.462581225	0	2.161782505
	156	1415881_at	6.056136642	-5.141059185	-0.957552663	0.186255911	0.514929681	0	1.942012737
	10429	1429534_a_at	5.971111696	-5.140444024	-1.005606348	0.195626359	0.498060758	0	2.00778717
	2186	1418068_at	3.181937852	-5.139653652	-1.01229208	0.196957256	0.495757987	0	2.017113242
	11073	1433645_at	6.158121257	-5.13947661	-0.816018917	0.158774712	0.568007185	0	1.760541111
	12537	1438912_at	6.723923744	-5.139405532	-1.659681128	0.32293251	0.316509097	0	3.159466849
	982	1416760_at	3.824289971	-5.137621436	-1.313556308	0.255674016	0.4023279	0	2.485534809
	5733	1422470_at	4.96735089	-5.135212485	-1.485275244	0.289233454	0.357180384	0	2.79970582
	6726	1423632_at	3.842359319	-5.133255416	-0.906558496	0.176604985	0.533456117	0	1.874568437
	9886	1427763_a_at	3.454397683	-5.13066215	-1.110479569	0.216439815	0.463140052	0	2.159174089
	16396	1452649_at	6.564056868	-5.123110729	-1.357893632	0.265052563	0.390151504	0	2.563106867
	2889	1418848_at	3.078037559	-5.122530214	-1.238945434	0.241862006	0.423682242	0	2.360259415
	6973	1423911_at	5.059542584	-5.120290125	-1.252748067	0.244663493	0.419648094	0	2.382948987
	10343	1429014_at	3.120141928	-5.113693105	-0.827514251	0.161823214	0.56349931	0	1.774625066
	13225	1448589_at	6.656683961	-5.112586147	-0.808525187	0.158144071	0.570965236	0	1.751420116
	12328	1438172_x_at	2.638744361	-5.110894137	-1.791068142	0.350441252	0.288958028	0	3.460710216
	12515	1438841_s_at	3.700312056	-5.109714215	-1.540866418	0.301556281	0.343678994	0	2.90969194
	10542	1430385_a_at	3.14625904	-5.108119017	-0.786154637	0.15390296	0.579887668	0	1.72447192
	10090	1428108_x_at	3.262308539	-5.103590252	-1.087902527	0.21316416	0.470444837	0	2.125647728
	1982	1417839_at	4.259666258	-5.102921394	-1.252413387	0.245430664	0.419745456	0	2.382396249
	6560	1423437_at	2.053000037	-5.101443356	-1.537001636	0.301287602	0.344600897	0	2.901907706
	13183	1448543_at	4.80794086	-5.10053048	-0.803375459	0.157508216	0.573006949	0	1.745179533
	4223	1420696_at	3.353376156	-5.099093416	-1.086531598	0.213083289	0.470892093	0	2.123628779
	1345	1417150_at	2.442300336	-5.097985741	-1.032076809	0.202447959	0.489005701	0	2.044965932
	8841	1426245_s_at	3.55052194	-5.09705019	-0.967789989	0.189872564	0.511288687	0	1.955842217
	16738	1454613_at	2.991295997	-5.094295525	-1.03741553	0.203642589	0.48719947	0	2.052547387
	12538	1438913_x_at	6.837824591	-5.091520491	-1.673080542	0.328601357	0.313583044	0	3.188947931
	11653	1435837_at	5.11995253	-5.090001221	-1.344602621	0.264165481	0.393762432	0	2.539602356
	9937	1427890_a_at	3.170844468	-5.089880265	-0.862728717	0.169498824	0.54991147	0	1.818474528
	12969	1448313_at	5.899253493	-5.089240586	-0.910682101	0.178942631	0.531933535	0	1.879934115
	6620	1423505_at	4.889700308	-5.079919306	-1.411208037	0.27780127	0.375996715	0	2.659597703
	15779	1451742_a_at	4.98397573	-5.078968834	-1.175720408	0.231488014	0.442662661	0	2.259056585
	9050	1426514_at	2.870193044	-5.076781594	-0.851892225	0.16780163	0.554057563	0	1.804866619
	14262	1449911_at	3.390508357	-5.073001675	-0.854381548	0.16841736	0.553102379	0	1.807983546
	6391	1423242_at	5.567425752	-5.070685838	-0.876055328	0.172768607	0.54485516	0	1.83535015
	14113	1449623_at	4.273878939	-5.063800236	-0.773121285	0.152676103	0.585150126	0	1.708963146
	271	1416010_a_at	4.998490526	-5.063577403	-1.094348018	0.216121515	0.468347731	0	2.135165676
	4789	1421358_at	4.253073454	-5.0627922	-1.186279709	0.234313332	0.439434575	0	2.275651615
	13900	1449354_at	4.570782902	-5.060870787	-0.78781318	0.155667515	0.579221404	0	1.726455538
	1300	1417102_a_at	6.698834552	-5.060284856	-0.782656372	0.154666465	0.581295493	0	1.720295465
	11002	1433470_a_at	5.992992103	-5.058469019	-0.990605211	0.195831032	0.50326661	0	1.98701837
	14471	1450162_at	3.492848023	-5.056962198	-0.924149237	0.182747903	0.526991195	0	1.897564911
	1806	1417649_at	3.67312996	-5.053823487	-1.092448613	0.216162795	0.468964749	0	2.132356435
	16348	1452583_s_at	2.493513396	-5.052205484	-0.995657374	0.197073808	0.501507307	0	1.993988893
	16963	1455539_at	3.166331113	-5.048232752	-0.952442416	0.188668483	0.516756876	0	1.935145998
	1267	1417066_at	5.102256015	-5.045020051	-1.248721632	0.247515693	0.420820931	0	2.376307658
	1057	1416840_at	5.654471473	-5.043994987	-1.148762895	0.227748619	0.451011806	0	2.217236857
	1989	1417846_at	3.510176697	-5.033098034	-0.901575535	0.179129341	0.535301821	0	1.868104985
	2050	1417917_at	4.07760643	-5.032366915	-1.389555037	0.276123554	0.381682504	0	2.619978617
	8336	1425596_at	1.615083156	-5.028802562	-0.867799044	0.172565742	0.547982207	0	1.824876769
	13965	1449431_at	1.953971039	-5.025281908	-0.9141343	0.181907068	0.530662203	0	1.884437962
	9808	1427633_a_at	2.112906296	-5.024192749	-1.035420503	0.206086939	0.487873659	0	2.04971099
	5472	1422167_at	2.279220968	-5.01709261	-1.090401597	0.217337347	0.469630627	0	2.129333015
	8173	1425367_at	2.923389025	-5.008535791	-0.834888389	0.166693106	0.560626409	0	1.78371904
	9513	1427183_at	3.387958991	-5.003450147	-1.916354365	0.383006587	0.264923116	0	3.774680054
	15093	1450917_at	0.922066858	-5.002426665	-1.821155325	0.364054377	0.282994256	0	3.533640628
	3676	1419721_at	4.201860676	-4.999412067	-1.110142217	0.222054554	0.463248363	0	2.158669259
	415	1416160_at	2.575662472	-4.999183909	-1.439705785	0.287988162	0.368642476	0	2.712655395
	5903	1422659_at	3.486190443	-4.997207264	-1.072707324	0.214661363	0.475425989	0	2.103376808
	13467	1448858_at	3.532256884	-4.992399963	-0.928304063	0.185943448	0.525475694	0	1.903037595
	1598	1417429_at	4.188526684	-4.987189315	-1.305777828	0.261826401	0.404502962	0	2.472169783
	1947	1417804_at	2.881577916	-4.985844266	-1.142071559	0.229062822	0.453108494	0	2.206976946
	3251	1419249_at	3.704158302	-4.9840194	-1.039909455	0.208648757	0.486357997	0	2.056098606
	2728	1418664_at	3.969231433	-4.981170093	-0.949120877	0.190541752	0.517947983	0	1.930695808
	7001	1423941_at	4.486713276	-4.980543886	-0.830920913	0.166833368	0.562170279	0	1.778820472
	1709	1417546_at	2.884507318	-4.975280757	-0.838421687	0.168517462	0.559255061	0	1.788092892
	12564	1438956_x_at	4.697189684	-4.972984164	-1.311741663	0.263773545	0.402834273	0	2.482410429
	14021	1449491_at	4.300442439	-4.964204424	-1.058361824	0.213198679	0.48017699	0	2.082565432
	13179	1448539_a_at	3.154692842	-4.961814826	-0.855632059	0.172443368	0.552623164	0	1.809551363
	7901	1425028_a_at	5.008119978	-4.960817755	-1.519925491	0.306386077	0.348703925	0	2.867762384
	11190	1434034_at	2.696304074	-4.96051803	-0.984159038	0.19839844	0.505520311	0	1.978159886
	10363	1429168_at	2.986648355	-4.958617132	-0.848598346	0.17113609	0.555324	0	1.800750551
	5485	1422184_a_at	4.222393453	-4.956693055	-1.48006181	0.298598641	0.358473453	0	2.789606847
	1085	1416868_at	5.443882746	-4.953815126	-1.042705127	0.210485273	0.485416439	0	2.060086802
	13065	1448415_a_at	3.481802953	-4.953797834	-0.995901273	0.201037932	0.50142253	0	1.994326022
	11329	1434500_at	3.787883763	-4.951291726	-0.845382438	0.170739775	0.556563253	0	1.796740973
	13142	1448499_a_at	5.205938495	-4.950984331	-1.438370851	0.290522198	0.36898374	0	2.71014652
	11590	1435567_at	4.047389527	-4.950172469	-1.084496951	0.21908266	0.471556665	0	2.120635916
	10064	1428074_at	2.757133556	-4.945328725	-1.123436519	0.227171252	0.45899918	0	2.17865313
	15584	1451504_at	5.033999034	-4.944771582	-1.028845494	0.208067345	0.490102192	0	2.040390791
	3295	1419300_at	4.27554878	-4.944727527	-1.207214769	0.244141818	0.433103949	0	2.308914529
	10836	1431920_a_at	3.415729968	-4.943858859	-1.212895313	0.245333726	0.431401975	0	2.318023693
	15413	1451301_at	1.780025257	-4.939950741	-0.778353782	0.157563065	0.583031695	0	1.715172621
	2654	1418582_at	4.389231233	-4.938133326	-0.946774438	0.191727192	0.518791074	0	1.927558223
	8087	1425251_at	2.404232807	-4.93662164	-1.160507968	0.235081408	0.447354995	0	2.235361201
	3007	1418979_at	1.077904647	-4.934825293	-1.590148537	0.322229956	0.332137256	0	3.010803465
	10428	1429533_at	5.940402299	-4.933000832	-0.969911914	0.196617018	0.510537234	0	1.958720999
	14338	1449999_a_at	1.172300137	-4.932816177	-0.779964562	0.1581175	0.582381099	0	1.717088694
	13237	1448602_at	2.678738643	-4.932034821	-2.086553964	0.423061483	0.235442396	0	4.247323404
	13777	1449219_at	5.22021241	-4.931407666	-1.333921343	0.270495046	0.396688549	0	2.52086934
	10124	1428181_at	6.781168655	-4.928400675	-0.961693573	0.195132993	0.513453818	0	1.947594826
	15922	1451943_a_at	2.496583168	-4.925122246	-0.947612534	0.192403861	0.518489783	0	1.928678313
	14051	1449528_at	1.174265259	-4.922867672	-1.360003044	0.276262361	0.389581468	0	2.56685721
	14243	1449888_at	3.654243904	-4.920266456	-0.88932485	0.180747294	0.539866705	0	1.85230908
	5125	1421758_at	2.703120698	-4.919895698	-0.888595688	0.180612709	0.540139632	0	1.851373129
	7210	1424183_at	5.308045171	-4.918992135	-0.835707073	0.169893964	0.560308361	0	1.784731532
	2267	1418157_at	1.080754617	-4.918438581	-1.162446717	0.236344665	0.446754226	0	2.238367184
	7002	1423942_a_at	4.495739612	-4.917690048	-0.862097043	0.175305282	0.550152298	0	1.817678494
	11324	1434485_a_at	4.922650593	-4.917576856	-1.117153319	0.227175569	0.461002564	0	2.169185331
	3693	1419742_at	5.015347532	-4.914839389	-1.022921245	0.20812913	0.492118874	0	2.032029357
	1790	1417633_at	4.777789109	-4.912335745	-1.303191974	0.265289679	0.405228634	0	2.467742691
	13584	1448995_at	4.754030433	-4.911542724	-1.356915204	0.276270671	0.390416193	0	2.561369172
	15590	1451511_at	3.055557473	-4.909316972	-1.178475589	0.240048788	0.441818095	0	2.263374932
	3855	1420175_at	3.672915983	-4.908126778	-1.322799352	0.269512059	0.399758509	0	2.501510229
	7601	1424652_at	1.857261945	-4.905913257	-1.178215809	0.240162381	0.441897658	0	2.262967411
	5557	1422262_a_at	1.735115313	-4.904247282	-0.795015031	0.162107452	0.576337169	0	1.735095451
	3704	1419757_at	3.9051181	-4.902796602	-0.866939573	0.176825523	0.54830876	0	1.82378994
	5324	1421993_a_at	4.347677249	-4.90095541	-0.732826401	0.149527253	0.601723914	0	1.661891736
[truncated: 2,219 more rows]
