# Supplementary material for: A genomic analysis of mouse models of breast cancer reveals molecular features of mouse models and relationships to human breast cancer
Source: Breast Cancer Res. 2014 Jun 5;16(3):R59. doi: 10.1186/bcr3672 (PMC4078930; doi:10.1186/bcr3672)
Supplement: Additional file 3 — Fold change values organized by mouse tumor model type comparing the mouse model to normal mammary gland. [file bcr3672-S3.zip › Additional_File_3/PyMT_vs_NMLmammary/AdditionalFile76_PyMT_vs_NMLmammary/UpregulatedGenesgather_gene_ontology_121024.txt]

#	Annotation	Total Genes With Ann	Your Genes (With Ann)	Your Genes (No Ann)	Genome (With Ann)	Genome (No Ann)	ln(Bayes factor)	neg ln(p value)	FE: neg ln(p value)	FE: neg ln(FDR)	Genes
1	GO:0007606 [6]: sensory perception of chemical stimulus	1	1	552	1224	10852	47.36	10.41	0.0	0.0	Gnb1
2	GO:0007600 [5]: sensory perception	5	5	548	1352	10724	41.66	10.41	0.0	0.0	Atp6v1b1 Gnb1 Guca1a Ranbp17 Wdr1
3	GO:0050875 [3]: cellular physiological process	446	446	107	7488	4588	40.11	10.41	45.89	39.02	0610009D07Rik 0610040B21Rik 1700040I03Rik 1700051E09Rik 2210008M09Rik 2610018G03Rik 2700075B01Rik 3110024A21Rik 4930542G03Rik 5430413I02Rik 5730403M16Rik Aass Abtb1 Acas2l Acox2 Acsl4 Actg1 Actl6a Ahcy Anpep Anxa2 Aof2 Ap1m2 Apc2 Aqp5 Arf1 Arf4 Arf6 Arfip2 Arg1 Asf1b Asrgl1 Ass1 Atp1a1 Atp2a3 Atp6v1b1 Atp6v1c2 Atpif1 Aurka Aurkb B230120H23Rik B3galt6 B4galt6 BC003885 Basp1 Becn1 Biklk Birc5 Bnipl…
4	GO:0009581 [5]: detection of external stimulus	6	6	547	1361	10715	39.67	10.41	0.0	0.0	Atp6v1b1 Gnb1 Guca1a Prom1 Ranbp17 Wdr1
5	GO:0007186 [6]: G-protein coupled receptor protein signaling pathway	18	18	535	1869	10207	38.87	10.41	0.0	0.0	Adrb1 Calm2 Celsr2 Cxcr4 Fzd3 Fzd6 Fzd9 Gnai3 Gnb1 Gnb2 Gngt1 Gpr97 Gpsm2 Homer1 Homer2 Npy Pamci Ranbp17
6	GO:0007166 [5]: cell surface receptor linked signal transduction	30	30	523	2272	9804	37.41	10.41	0.0	0.0	Adrb1 Apc2 Calm2 Catnbip1 Celsr2 Cxcr4 Epha2 Ephb3 Fzd3 Fzd6 Fzd9 Gnai3 Gnb1 Gnb2 Gngt1 Gpr97 Gpsm2 Homer1 Homer2 Itga8 Npy Osmr Pamci Prkca Ranbp17 Slc9a3r1 Srcasm Tle2 Tle6 Wnt5b
7	GO:0050877 [4]: neurophysiological process	11	11	542	1496	10580	35.29	10.41	0.0	0.0	Atp6v1b1 Gabrp Gnb1 Grip1 Guca1a Ranbp17 Slc5a8 Slc5a9 Ugt8 Unc13b Wdr1
8	GO:0009605 [4]: response to external stimulus	31	31	522	2141	9935	31.16	10.41	0.0	0.0	Atp6v1b1 Becn1 Cd14 Cklf Cklfsf2a Cklfsf7 Cxcr4 Daf1 G1p2 Gca Gnb1 Guca1a Hspa8 Krt2-8 Lcp1 Ly78 Mif Pglyrp1 Prkca Prom1 Ptx3 Pycard Rac1 Ranbp17 S100a8 Saa1 Saa2 Saa3 Tlr3 Tnfsf13 Wdr1
9	GO:0050874 [3]: organismal physiological process	43	43	510	2365	9711	25.55	10.41	0.0	0.0	Anxa2 Atp6v1b1 Cd14 Cebpb Cxcr4 Daf1 Dbnl Enpp1 Foxc1 G1p2 Gabrp Gca Gnai3 Gnb1 Grip1 Guca1a Ifit1 Isgf3g Ly78 Mepe Mif Npy Pglyrp1 Pik3r1 Prkca Pycard Rac1 Ranbp17 Rnf128 Saa1 Saa2 Saa3 Slc5a8 Slc5a9 Tap1 Tlr3 Tnfsf13 Traf4 Ttpa Tuft1 Ugt8 Unc13b Wdr1
10	GO:0050896 [3]: response to stimulus	55	55	498	2696	9380	24.68	10.41	0.0	0.0	Atp6v1b1 Becn1 Blnk Brca1 Btg2 C230052I12Rik Casp1 Cd14 Cebpb Cklf Cklfsf2a Cklfsf7 Cxcr4 Daf1 Dbnl Eif2ak3 G1p2 Gca Gnb1 Guca1a H2afx Hspa5bp1 Hspa8 Ifit1 Ifna9 Isgf3g Krt2-8 Lcp1 Lig3 Ly78 Mif Mpg Pglyrp1 Pik3r1 Prkca Prom1 Ptx3 Pycard Rac1 Rad51 Ranbp17 Rfc5 Rnf128 S100a8 Saa1 Saa2 Saa3 Tacc3 Tacstd1 Tacstd2 Tap1 Tlr3 Tnfsf13 Wdr1 Xrcc1
11	GO:0044237 [4]: cellular metabolism	312	312	241	4954	7122	22.4	10.41	27.92	21.8	0610009D07Rik 0610040B21Rik 1700040I03Rik 1700051E09Rik 2210008M09Rik 2610018G03Rik 2700075B01Rik 3110024A21Rik 4930542G03Rik 5730403M16Rik Aass Abtb1 Acas2l Acox2 Acsl4 Actl6a Ahcy Anpep Aof2 Arg1 Asf1b Asrgl1 Ass1 Atp6v1b1 Atpif1 Aurka Aurkb B3galt6 B4galt6 BC003885 Basp1 Brca1 Btg2 Bub1 Bub1b C230052I12Rik Cai Car6 Casp1 Casp2 Cbx1 Cct3 Cct6a Cdc20 Cdc2a Cdc37 Cdk2 Cebpb Cebpd Chek2 Cited4 Clk…
12	GO:0044238 [4]: primary metabolism	302	302	251	4754	7322	22.07	10.41	27.58	21.8	0610009D07Rik 1700040I03Rik 1700051E09Rik 2210008M09Rik 2610018G03Rik 2700075B01Rik 3110024A21Rik 4930542G03Rik 5730403M16Rik Abhd5 Abtb1 Acox2 Acsl4 Actl6a Ahcy Anpep Aof2 Arg1 Asf1b Asrgl1 Ass1 Atp6v1b1 Atpif1 Aurka Aurkb B3galt6 B4galt6 BC003885 Bag2 Basp1 Brca1 Btg2 Bub1 Bub1b C230052I12Rik Casp1 Casp2 Cbx1 Cct3 Cct6a Cdc20 Cdc2a Cdc37 Cdk2 Cebpb Cebpd Chek2 Chi3l1 Cited4 Clk3 Cmas Col11a1 Co…
13	GO:0008152 [3]: metabolism	325	325	228	5277	6799	21.23	10.41	26.73	21.24	0610009D07Rik 0610040B21Rik 1700040I03Rik 1700051E09Rik 2210008M09Rik 2610018G03Rik 2700075B01Rik 3110024A21Rik 4930542G03Rik 5730403M16Rik Aass Abhd5 Abtb1 Acas2l Acox2 Acsl4 Actl6a Ahcy Anpep Aof2 Arg1 Asf1b Asrgl1 Ass1 Atp1a1 Atp2a3 Atp6v1b1 Atpif1 Aurka Aurkb B3galt6 B4galt6 BC003885 Bag2 Basp1 Brca1 Btg2 Bub1 Bub1b C230052I12Rik Cai Car6 Casp1 Casp2 Cbx1 Cct3 Cct6a Cdc20 Cdc2a Cdc37 Cdk2 Ceb…
14	GO:0007165 [4]: signal transduction	73	73	480	2987	9089	18.44	10.41	0.0	0.0	AW049765 Adrb1 Apc2 Arf1 Arf4 Arf6 Arfip2 Baiap2 Blnk Calm2 Catnbip1 Cdc42se1 Celsr2 Cipp Cxcr4 Dbnl Ddah2 Epha2 Ephb3 Frk Fzd3 Fzd6 Fzd9 Gnai3 Gnb1 Gnb2 Gngt1 Gpr97 Gpsm2 Grip1 Homer1 Homer2 Iqgap1 Itga8 Lyn Npy Osmr Pamci Pask Pde9a Pdlim4 Pias1 Pik3r1 Plcg2 Plek2 Prkca Rab1 Rab25 Rab38 Rab3d Rab4a Rab7l1 Rac1 Racgap1 Ranbp17 Rasal1 Rem2 Rhpn2 Rit1 Rtkn Shrm Slc9a3r1 Snx1 Srcasm Stmn1 Taf7 Thoc…
15	GO:0007154 [3]: cell communication	96	96	457	3513	8563	16.41	10.41	0.0	0.0	AW049765 Adrb1 Apc2 Arf1 Arf4 Arf6 Arfip2 Baiap2 Blnk Calm2 Catnbip1 Cdc42se1 Celsr2 Cipp Col11a1 Col16a1 Col4a5 Col9a1 Col9a2 Col9a3 Cxcr4 Dbnl Ddah2 Dsc2 Dsg2 Epha2 Ephb3 F11r Frk Fzd3 Fzd6 Fzd9 Gabrp Gjb2 Gnai3 Gnb1 Gnb2 Gngt1 Gpr97 Gpsm2 Grip1 Homer1 Homer2 Iqgap1 Itga8 Jam4 Lyn Mfge8 Myo10 Nedd9 Npnt Npy Osmr Pamci Pask Pcdh18 Pcdh21 Pde9a Pdlim4 Pias1 Pik3r1 Plcg2 Plek2 Prkca Rab1 Rab25 Rab…
16	GO:0008283 [4]: cell proliferation	68	68	485	670	11406	13.77	10.41	19.52	14.26	Apc2 Aurka Aurkb Brca1 Bub1 Bub1b Calm2 Ccna2 Ccnb1-rs1 Ccnb2 Cdc20 Cdc2a Cdc37 Cdca5 Cdk2 Chek2 Cks2 Cops5 Crip2 Cxcr4 D17Wsu104e Dip3b Frk H2afx Hspa8 Incenp Lig3 Mad2l1 Mcm3 Mcm5 Mcm6 Mcm7 Mif Mki67 Nedd9 Nek2 Nfib Nfix Nusap1 Pes1 Pole2 Ppp1cb Ppp1cc Prc1 Prim1 Pycard Rad51 Rfc3 Rfc5 Ris2 Rrm1 Rrm2 Sas Sfn Siah2 Skp2 Slfn2 Stmn1 Tacc3 Tax1bp3 Tgfb2 Tgfb3 Tnfsf13 Tnk1 Trim13 Tubb5 Ube2c Uhrf1
17	GO:0007049 [5]: cell cycle	54	54	499	504	11572	11.51	10.41	17.29	12.21	Apc2 Aurka Aurkb Brca1 Bub1 Bub1b Calm2 Ccna2 Ccnb1-rs1 Ccnb2 Cdc20 Cdc2a Cdc37 Cdk2 Chek2 Cks2 Cops5 Frk H2afx Hspa8 Incenp Lig3 Mad2l1 Mcm3 Mcm5 Mcm6 Mcm7 Mki67 Nedd9 Nek2 Nfib Nfix Nusap1 Pes1 Pole2 Prim1 Pycard Rad51 Rfc3 Rfc5 Ris2 Rrm1 Rrm2 Sfn Siah2 Skp2 Stmn1 Tacc3 Tgfb2 Tgfb3 Tnk1 Trim13 Tubb5 Ube2c
18	GO:0019538 [5]: protein metabolism	147	147	406	2083	9993	11.22	10.41	16.65	11.89	1700040I03Rik 2610018G03Rik 2700075B01Rik 4930542G03Rik Anpep Asf1b Asrgl1 Aurka Aurkb B3galt6 BC003885 Bag2 Brca1 Btg2 Bub1 Bub1b Casp1 Casp2 Cct3 Cct6a Cdc20 Cdc2a Cdc37 Cdk2 Cebpb Chek2 Clk3 Col11a1 Ctsh Ctss Dbnl Ddost Dusp6 Dyrk3 Eif2ak3 Eif2b2 Eif3s2 Eif3s3 Epha2 Ephb3 Eya2 Fbxo32 Fkbp4 Frk G1p2 Galnt10 Galnt7 Gemin6 H2afx H3f3b Hars Hat1 Hpn Hspa5bp1 Hspa8 Krt2-8 Lamr1 Lap3 Lyn Melk Mmp15 …
19	GO:0044267 [6]: cellular protein metabolism	145	145	408	2064	10012	10.7	10.41	16.13	11.56	1700040I03Rik 2610018G03Rik 2700075B01Rik 4930542G03Rik Anpep Asf1b Asrgl1 Aurka Aurkb B3galt6 BC003885 Brca1 Btg2 Bub1 Bub1b Casp1 Casp2 Cct3 Cct6a Cdc20 Cdc2a Cdc37 Cdk2 Cebpb Chek2 Clk3 Col11a1 Ctsh Ctss Ddost Dusp6 Dyrk3 Eif2ak3 Eif2b2 Eif3s2 Eif3s3 Epha2 Ephb3 Eya2 Fbxo32 Fkbp4 Frk G1p2 Galnt10 Galnt7 Gemin6 H2afx H3f3b Hars Hat1 Hpn Hspa5bp1 Hspa8 Krt2-8 Lamr1 Lap3 Lyn Melk Mmp15 Mrps12 Mts…
20	GO:0007067 [8]: mitosis	18	18	535	72	12004	10.66	10.41	16.75	11.89	Bub1 Bub1b Ccna2 Ccnb1-rs1 Ccnb2 Cdc20 Cdc2a Cdk2 Incenp Mad2l1 Nedd9 Nek2 Nusap1 Pes1 Stmn1 Tnk1 Tubb5 Ube2c
21	GO:0000087 [7]: M phase of mitotic cell cycle	18	18	535	73	12003	10.47	10.41	16.57	11.89	Bub1 Bub1b Ccna2 Ccnb1-rs1 Ccnb2 Cdc20 Cdc2a Cdk2 Incenp Mad2l1 Nedd9 Nek2 Nusap1 Pes1 Stmn1 Tnk1 Tubb5 Ube2c
22	GO:0044260 [5]: cellular macromolecule metabolism	152	152	401	2227	9849	9.84	10.41	15.23	10.75	1700040I03Rik 2610018G03Rik 2700075B01Rik 4930542G03Rik Anpep Asf1b Asrgl1 Aurka Aurkb B3galt6 BC003885 Brca1 Btg2 Bub1 Bub1b Casp1 Casp2 Cct3 Cct6a Cdc20 Cdc2a Cdc37 Cdk2 Cebpb Chek2 Clk3 Cmas Col11a1 Ctsh Ctss D3Bwg0562e Dbnl Ddost Dusp6 Dyrk3 Eif2ak3 Eif2b2 Eif3s2 Eif3s3 Eno1 Epha2 Ephb3 Eya2 Fbxo32 Fkbp4 Frk G1p2 Galnt10 Galnt7 Gemin6 Gne H2afx H3f3b Hars Hat1 Hpn Hspa5bp1 Hspa8 Krt2-8 Lalba …
23	GO:0043170 [4]: macromolecule metabolism	157	157	396	2339	9737	9.4	10.41	14.77	10.38	1700040I03Rik 2610018G03Rik 2700075B01Rik 4930542G03Rik Anpep Asf1b Asrgl1 Aurka Aurkb B3galt6 B4galt6 BC003885 Bag2 Brca1 Btg2 Bub1 Bub1b Casp1 Casp2 Cct3 Cct6a Cdc20 Cdc2a Cdc37 Cdk2 Cebpb Chek2 Chi3l1 Clk3 Cmas Col11a1 Ctsh Ctss D3Bwg0562e Dbnl Ddost Dusp6 Dyrk3 Eif2ak3 Eif2b2 Eif3s2 Eif3s3 Eno1 Epha2 Ephb3 Eya2 Fbxo32 Fkbp4 Frk G1p2 Galnt10 Galnt7 Gemin6 Gne H2afx H3f3b Hars Hat1 Hpn Hspa5bp1…
24	GO:0000278 [6]: mitotic cell cycle	21	21	532	115	11961	8.62	10.41	14.63	10.32	Bub1 Bub1b Ccna2 Ccnb1-rs1 Ccnb2 Cdc20 Cdc2a Cdk2 Incenp Mad2l1 Nedd9 Nek2 Nusap1 Pes1 Ris2 Sfn Skp2 Stmn1 Tnk1 Tubb5 Ube2c
25	GO:0000279 [6]: M phase	21	21	532	118	11958	8.25	10.41	14.26	10.02	Brca1 Bub1 Bub1b Ccna2 Ccnb1-rs1 Ccnb2 Cdc20 Cdc2a Cdk2 Incenp Mad2l1 Mki67 Nedd9 Nek2 Nusap1 Pes1 Rad51 Stmn1 Tnk1 Tubb5 Ube2c
26	GO:0000280 [7]: nuclear division	20	20	533	110	11966	7.93	10.41	13.94	9.77	Bub1 Bub1b Ccna2 Ccnb1-rs1 Ccnb2 Cdc20 Cdc2a Cdk2 Incenp Mad2l1 Mki67 Nedd9 Nek2 Nusap1 Pes1 Rad51 Stmn1 Tnk1 Tubb5 Ube2c
27	GO:0043283 [4]: biopolymer metabolism	92	92	461	1233	10843	6.92	10.41	12.39	8.4	0610009D07Rik 1700040I03Rik 2210008M09Rik 2700075B01Rik Actl6a Ahcy Anpep Asf1b Asrgl1 Aurkb Brca1 C230052I12Rik Casp1 Casp2 Cbx1 Cmas Ctsh Ctss D3Bwg0562e Ddx41 Dnase2a Dnmt1 Dnmt3b Exosc4 Exosc7 G430041M01Rik Gemin6 Gne H2afx H3f3b Hars Hat1 Hmgb2 Hmgn1 Hmgn2 Hnrpab Hpn Lap3 Leng5 Lig3 Mcm3 Mcm5 Mcm6 Mcm7 Mettl1 Mmp15 Mpg Ncl Nfib Nfix Nola2 Pgpep1 Pla2g4a Pole2 Ppfibp2 Ppih Ppp1cb Ppp1cc Prim1…
28	GO:0000067 [6]: DNA replication and chromosome cycle	18	18	535	101	11975	6.43	10.01	12.43	8.4	Brca1 Lig3 Mad2l1 Mcm3 Mcm5 Mcm6 Mcm7 Nek2 Nfib Nfix Nusap1 Pole2 Prim1 Rfc3 Rfc5 Ris2 Rrm1 Rrm2
29	GO:0006465 [6]: signal peptide processing	4	4	549	0	12076	6.24	10.01	12.52	8.42	Sec11l1 Sec11l3 Spcs1 Spcs2
30	GO:0000910 [5]: cytokinesis	17	17	536	93	11983	6.1	9.72	12.12	8.19	Ccna2 Ccnb1-rs1 Ccnb2 Cdc20 Cdc2a Cdca5 Cdk2 Cks2 Incenp Lig3 Nek2 Nusap1 Ppp1cb Ppp1cc Prc1 Tnk1 Ube2c
31	GO:0006259 [5]: DNA metabolism	39	39	514	382	11694	6.01	9.72	11.75	7.87	2700075B01Rik Actl6a Ahcy Asf1b Aurkb Brca1 C230052I12Rik Cbx1 Dnase2a Dnmt1 Dnmt3b H2afx H3f3b Hat1 Hmgb2 Hmgn1 Hmgn2 Lig3 Mcm3 Mcm5 Mcm6 Mcm7 Mpg Nfib Nfix Pole2 Ppfibp2 Prim1 Rad51 Rad51ap1 Rfc3 Rfc5 Ris2 Rrm1 Rrm2 Satb1 Suv39h1 Tk1 Xrcc1
32	GO:0007582 [2]: physiological process	484	484	69	9791	2285	4.64	8.16	10.01	6.27	0610009D07Rik 0610040B21Rik 1700040I03Rik 1700051E09Rik 2210008M09Rik 2610018G03Rik 2700075B01Rik 3110024A21Rik 4930542G03Rik 5430413I02Rik 5730403M16Rik Aass Abhd5 Abtb1 Acas2l Acox2 Acsl4 Actg1 Actl6a Ahcy Anpep Anxa2 Aof2 Ap1m2 Apc2 Aqp5 Arf1 Arf4 Arf6 Arfip2 Arg1 Asf1b Asrgl1 Ass1 Atp1a1 Atp2a3 Atp6v1b1 Atp6v1c2 Atpif1 Aurka Aurkb B230120H23Rik B3galt6 B4galt6 BC003885 Bag2 Basp1 Becn1 Biklk …
33	GO:0009058 [4]: biosynthesis	62	62	491	784	11292	4.63	8.16	10.14	6.35	Ass1 Atp6v1b1 B3galt6 BC003885 Cebpb Cmas D3Bwg0562e Ddah2 Ddost Eif2ak3 Eif2b2 Eif3s2 Eif3s3 Galnt10 Galnt7 Gatm Gch1 Gne Hars Hmgcr Lalba Lamr1 Mlstd2 Mrps12 Nme3 Nme4 Nola2 Paics Papss1 Phlda1 Plek2 Prps2 Psat1 Ptx3 Pycr1 Pycr2 Qars Qtrt1 Rnf128 Rpl12 Rpl15 Rpl18 Rpl3 Rpl35 Rpl36a Rpl36al Rpl37a Rpl39 Rpl41 Rpl7 Rpl7l1 Rps13 Rps17 Rps19 Rps27l Rps6 Sars1 Scd2 Slc5a8 Slc5a9 St6galnac4 St6galnac6
34	GO:0051244 [4]: regulation of cellular physiological process	37	37	516	381	11695	4.51	7.93	10.21	6.38	Biklk Birc5 Bnipl Brca1 Btg2 Cadps2 Casp1 Casp2 Cebpb Crip2 Cxcr4 D17Wsu104e Dbnl Frk Khdrbs1 Mfge8 Mif Perp Pik3r1 Prkca Ptx3 Pycard Qars Rab3d Rab4a Rac1 Sas Slfn2 Tacc3 Tax1bp3 Tde1 Tgfb3 Thoc1 Tnfsf13 Tradd Trp63 Ube2c
35	GO:0044249 [5]: cellular biosynthesis	59	59	494	751	11325	4.02	7.47	9.52	5.91	Ass1 Atp6v1b1 B3galt6 BC003885 Cebpb Cmas D3Bwg0562e Ddost Eif2ak3 Eif2b2 Eif3s2 Eif3s3 Galnt10 Galnt7 Gatm Gch1 Gne Hars Lalba Lamr1 Mlstd2 Mrps12 Nme3 Nme4 Nola2 Paics Papss1 Phlda1 Plek2 Prps2 Psat1 Pycr1 Pycr2 Qars Qtrt1 Rnf128 Rpl12 Rpl15 Rpl18 Rpl3 Rpl35 Rpl36a Rpl36al Rpl37a Rpl39 Rpl41 Rpl7 Rpl7l1 Rps13 Rps17 Rps19 Rps27l Rps6 Sars1 Scd2 Slc5a8 Slc5a9 St6galnac4 St6galnac6
36	GO:0006260 [6]: DNA replication	14	14	539	80	11996	3.79	7.28	9.8	6.14	Lig3 Mcm3 Mcm5 Mcm6 Mcm7 Nfib Nfix Pole2 Prim1 Rfc3 Rfc5 Ris2 Rrm1 Rrm2
37	GO:0006518 [5]: peptide metabolism	4	4	549	2	12074	3.63	7.14	9.89	6.19	Sec11l1 Sec11l3 Spcs1 Spcs2
38	GO:0009059 [5]: macromolecule biosynthesis	42	42	511	487	11589	3.3	6.78	8.91	5.43	B3galt6 BC003885 Cebpb Cmas D3Bwg0562e Ddost Eif2ak3 Eif2b2 Eif3s2 Eif3s3 Galnt10 Galnt7 Gne Hars Lalba Lamr1 Mrps12 Nola2 Phlda1 Plek2 Qars Rnf128 Rpl12 Rpl15 Rpl18 Rpl3 Rpl35 Rpl36a Rpl36al Rpl37a Rpl39 Rpl41 Rpl7 Rpl7l1 Rps13 Rps17 Rps19 Rps27l Rps6 Sars1 St6galnac4 St6galnac6
39	GO:0000070 [9]: mitotic sister chromatid segregation	3	3	550	0	12076	3.11	6.65	9.39	5.88	Mad2l1 Nek2 Nusap1
40	GO:0000090 [9]: mitotic anaphase	3	3	550	0	12076	3.11	6.65	9.39	5.88	Mad2l1 Nek2 Nusap1
41	GO:0000819 [8]: sister chromatid segregation	3	3	550	0	12076	3.11	6.65	9.39	5.88	Mad2l1 Nek2 Nusap1
42	GO:0006464 [7]: protein modification	73	73	480	1043	11033	2.75	6.16	8.1	4.72	2610018G03Rik Aurka Aurkb B3galt6 Brca1 Btg2 Bub1 Bub1b Casp1 Cdc20 Cdc2a Cdk2 Chek2 Clk3 Ddost Dusp6 Dyrk3 Eif2ak3 Epha2 Ephb3 Eya2 Fbxo32 Frk G1p2 Galnt10 Galnt7 Hat1 Krt2-8 Lyn Melk Nedd4l Nek2 P4hb Padi2 Pak1 Pask Pbk Pias1 Pik3r1 Ppp1cb Ppp1cc Prkca Ptpn18 Ptpn2 Rab38 Rnf38 Satb1 Sec11l1 Sec11l3 Siah2 Skp2 Snf1lk Spcs1 Spcs2 St6galnac4 St6galnac6 Stk23 Stk39 Tesk2 Tle2 Tnk1 Traf4 Traip Trib1…
43	GO:0009987 [2]: cellular process	490	490	63	10049	2027	2.74	6.16	8.05	4.72	0610009D07Rik 0610040B21Rik 1700040I03Rik 1700051E09Rik 2210008M09Rik 2610018G03Rik 2700075B01Rik 3110024A21Rik 4930542G03Rik 5430413I02Rik 5730403M16Rik AW049765 Aass Abtb1 Acas2l Acox2 Acsl4 Actg1 Actl6a Adrb1 Ahcy Anpep Anxa2 Aof2 Ap1m2 Apc2 Aqp5 Arf1 Arf4 Arf6 Arfip2 Arg1 Asf1b Asrgl1 Ass1 Atp1a1 Atp2a3 Atp6v1b1 Atp6v1c2 Atpif1 Aurka Aurkb B230120H23Rik B3galt6 B4galt6 BC003885 Baiap2 Basp1 B…
44	GO:0006139 [5]: nucleobase, nucleoside, nucleotide and nucleic acid metabolism	138	138	415	2289	9787	2.69	6.1	7.81	4.52	0610009D07Rik 1700051E09Rik 2210008M09Rik 2700075B01Rik 3110024A21Rik 5730403M16Rik Abtb1 Actl6a Ahcy Aof2 Asf1b Atp6v1b1 Atpif1 Aurkb Basp1 Brca1 Btg2 C230052I12Rik Cbx1 Cebpb Cebpd Cited4 Cmas Cops5 Creb3l4 Dck Ddx41 Dnase2a Dnmt1 Dnmt3b Ehf Elf5 Enpp1 Etv1 Exo1 Exosc4 Exosc7 Eya2 Foxc1 Foxi1 G430041M01Rik Gata3 Gemin6 Gne Gtf2e2 Gtf2i H2afx H3f3b Hars Hat1 Hey1 Hmgb2 Hmgn1 Hmgn2 Hnrpab Irf3 Ir…
45	GO:0006412 [6]: protein biosynthesis	38	38	515	438	11638	2.67	6.1	8.29	4.85	B3galt6 BC003885 Cebpb Ddost Eif2ak3 Eif2b2 Eif3s2 Eif3s3 Galnt10 Galnt7 Hars Lamr1 Mrps12 Nola2 Phlda1 Plek2 Qars Rnf128 Rpl12 Rpl15 Rpl18 Rpl3 Rpl35 Rpl36a Rpl36al Rpl37a Rpl39 Rpl41 Rpl7 Rpl7l1 Rps13 Rps17 Rps19 Rps27l Rps6 Sars1 St6galnac4 St6galnac6
46	GO:0000004 [2]: biological_process unknown	24	24	529	987	11089	2.41	5.83	0.0	0.0	0610012D09Rik 1810043G02Rik AL033314 AW494914 Abpb Arhgef5 Arrdc4 Bcas2 Bspry Cyb561d2 D8Ertd325e Ddit4 Dom3z Hn1 Litaf Nans Nipsnap1 Sdf2l1 Slc16a6 Slc30a2 Smyd5 Tcfl5 Tenc1 Ypel1
47	GO:0051242 [5]: positive regulation of cellular physiological process	19	19	534	159	11917	2.27	5.62	8.12	4.72	Biklk Bnipl Brca1 Cadps2 Casp1 Casp2 Cebpb Crip2 D17Wsu104e Mfge8 Perp Prkca Ptx3 Pycard Sas Tde1 Tnfsf13 Trp63 Ube2c
48	GO:0006598 [8]: polyamine catabolism	3	3	550	1	12075	1.77	4.99	8.04	4.72	Dhps Sat1 Smox
49	GO:0050794 [3]: regulation of cellular process	42	42	511	532	11544	1.68	4.96	7.2	3.98	Biklk Birc5 Bnipl Brca1 Btg2 Cadps2 Casp1 Casp2 Catnbip1 Cdc42se1 Cebpb Crip2 Cxcr4 D17Wsu104e Dbnl Frk Igfbp5 Khdrbs1 Mfge8 Mif Morf4l2 Nedd9 Perp Pik3r1 Prkca Ptx3 Pycard Qars Rab3d Rab4a Rac1 Sas Slfn2 Tacc3 Tax1bp3 Tde1 Tgfb3 Thoc1 Tnfsf13 Tradd Trp63 Ube2c
50	GO:0051179 [3]: localization	108	108	445	1765	10311	1.54	4.78	6.67	3.53	4930542G03Rik Abtb1 Ap1m2 Aqp5 Arf1 Arf4 Arf6 Atp1a1 Atp2a3 Atp6v1b1 Atp6v1c2 Cacna2d2 Cacnb3 Cadps2 Ccnb1-rs1 Clca1 Clca2 Clca4 Clic1 Col11a1 Col9a1 Col9a2 Cp Crabp2 Cyb561 Dbnl Emid1 Fbxo32 Folr1 Fxyd3 Gabrp Gatm Grip1 H47 Hdlbp Ica1 Itpr3 Kcnk1 Kcnk13 Kcnn4 Khdrbs1 Kif20a Kif2c Klc3 Lcn2 Ltf Mettl1 Mfge8 Mfi2 Mlph Nbea Nup155 Pitrm1 Prkca Ptx3 Rab1 Rab25 Rab38 Rab3d Rab4a Rab7l1 Rac1 Racgap1 R…
51	GO:0006810 [4]: transport	107	107	446	1746	10330	1.53	4.78	6.66	3.53	4930542G03Rik Abtb1 Ap1m2 Aqp5 Arf1 Arf4 Arf6 Atp1a1 Atp2a3 Atp6v1b1 Atp6v1c2 Cacna2d2 Cacnb3 Cadps2 Ccnb1-rs1 Clca1 Clca2 Clca4 Clic1 Col11a1 Col9a1 Col9a2 Cp Crabp2 Cyb561 Dbnl Emid1 Fbxo32 Folr1 Fxyd3 Gabrp Gatm H47 Hdlbp Ica1 Itpr3 Kcnk1 Kcnk13 Kcnn4 Khdrbs1 Kif20a Kif2c Klc3 Lcn2 Ltf Mettl1 Mfge8 Mfi2 Mlph Nbea Nup155 Pitrm1 Prkca Ptx3 Rab1 Rab25 Rab38 Rab3d Rab4a Rab7l1 Rac1 Racgap1 Ranbp17…
52	GO:0051234 [4]: establishment of localization	107	107	446	1749	10327	1.48	4.73	6.61	3.49	4930542G03Rik Abtb1 Ap1m2 Aqp5 Arf1 Arf4 Arf6 Atp1a1 Atp2a3 Atp6v1b1 Atp6v1c2 Cacna2d2 Cacnb3 Cadps2 Ccnb1-rs1 Clca1 Clca2 Clca4 Clic1 Col11a1 Col9a1 Col9a2 Cp Crabp2 Cyb561 Dbnl Emid1 Fbxo32 Folr1 Fxyd3 Gabrp Gatm H47 Hdlbp Ica1 Itpr3 Kcnk1 Kcnk13 Kcnn4 Khdrbs1 Kif20a Kif2c Klc3 Lcn2 Ltf Mettl1 Mfge8 Mfi2 Mlph Nbea Nup155 Pitrm1 Prkca Ptx3 Rab1 Rab25 Rab38 Rab3d Rab4a Rab7l1 Rac1 Racgap1 Ranbp17…
53	GO:0050791 [3]: regulation of physiological process	116	116	437	1944	10132	1.19	4.46	6.26	3.34	1700051E09Rik 3110024A21Rik 5730403M16Rik Abtb1 Acsl4 Anxa2 Aof2 Atpif1 Basp1 Biklk Birc5 Bnipl Brca1 Btg2 Cadps2 Casp1 Casp2 Cbx1 Cebpb Cebpd Cited4 Cops5 Creb3l4 Crip2 Cxcr4 D17Wsu104e Dbnl Dnmt1 Ehf Eif2ak3 Eif3s3 Elf5 Enpp1 Etv1 Eya2 Foxc1 Foxi1 Frk Gata3 Gnai3 Gtf2e2 Gtf2i Hey1 Hmgb2 Hnrpab Irf3 Irf7 Irx1 Irx2 Irx3 Irx5 Isgf3g Jmjd2c Kcnn4 Khdrbs1 Klf5 Lmo4 Mcm3 Mcm5 Mcm6 Mcm7 Mepe Mfge8 Mif…
54	GO:0012502 [7]: induction of programmed cell death	11	11	542	70	12006	1.19	4.4	7.17	3.98	Biklk Bnipl Brca1 Casp1 Casp2 Cebpb Perp Prkca Pycard Tde1 Trp63
55	GO:0006917 [8]: induction of apoptosis	11	11	542	70	12006	1.19	4.4	7.17	3.98	Biklk Bnipl Brca1 Casp1 Casp2 Cebpb Perp Prkca Pycard Tde1 Trp63
56	GO:0050789 [2]: regulation of biological process	127	127	426	2164	9912	1.19	4.4	6.22	3.32	1700051E09Rik 2700075B01Rik 3110024A21Rik 5730403M16Rik Abtb1 Acsl4 Ahcy Anxa2 Aof2 Atpif1 Aurkb Basp1 Biklk Birc5 Bnipl Brca1 Btg2 Cadps2 Casp1 Casp2 Catnbip1 Cbx1 Cdc42se1 Cebpb Cebpd Cited4 Cops5 Creb3l4 Crip2 Cxcr4 D17Wsu104e Dbnl Dnmt1 Dnmt3b Ehf Eif2ak3 Eif3s3 Elf5 Enpp1 Etv1 Eya2 Foxc1 Foxi1 Frk Gata3 Gnai3 Gtf2e2 Gtf2i Hey1 Hmgb2 Hnrpab Igfbp5 Irf3 Irf7 Irx1 Irx2 Irx3 Irx5 Isgf3g Jmjd2c K…
57	GO:0006270 [8]: DNA replication initiation	4	4	549	6	12070	1.17	4.4	7.39	4.13	Mcm3 Mcm5 Mcm6 Mcm7
58	GO:0051049 [5]: regulation of transport	8	8	545	43	12033	0.43	3.68	6.47	3.42	Cadps2 Khdrbs1 Mfge8 Prkca Ptx3 Rab3d Rab4a Tacc3
59	GO:0000074 [6]: regulation of cell cycle	23	23	530	252	11824	0.42	3.68	6.09	3.23	Apc2 Brca1 Ccna2 Ccnb1-rs1 Ccnb2 Cdc2a Cdc37 Cops5 Frk H2afx Hspa8 Mad2l1 Nusap1 Pycard Ris2 Sfn Skp2 Tacc3 Tgfb2 Tgfb3 Tnk1 Trim13 Ube2c
60	GO:0007264 [6]: small GTPase mediated signal transduction	18	18	535	178	11898	0.27	3.52	6.02	3.17	Arf1 Arf4 Arf6 Arfip2 Baiap2 Cdc42se1 Dbnl Gnb1 Iqgap1 Rab1 Rab25 Rab38 Rab3d Rab4a Rab7l1 Rac1 Rem2 Rit1
61	GO:0000051 [4]: urea cycle intermediate metabolism	3	3	550	3	12073	0.25	3.47	6.49	3.43	Arg1 Ass1 Ddah2
62	GO:0006525 [5]: arginine metabolism	3	3	550	3	12073	0.25	3.47	6.49	3.43	Arg1 Ass1 Ddah2
63	GO:0009064 [7]: glutamine family amino acid metabolism	5	5	548	16	12060	0.18	3.41	6.32	3.34	Arg1 Ass1 Ddah2 Pycr1 Pycr2
64	GO:0006468 [8]: protein amino acid phosphorylation	33	33	520	431	11645	-0.01	0.0	5.48	2.75	2610018G03Rik Aurka Aurkb Bub1 Bub1b Cdc2a Cdk2 Chek2 Clk3 Dyrk3 Eif2ak3 Epha2 Ephb3 Frk Krt2-8 Lyn Melk Nek2 Pak1 Pask Pbk Pik3r1 Prkca Rab38 Snf1lk Stk23 Stk39 Tesk2 Tle2 Tnk1 Trib1 Ttk Tyro3
65	GO:0030279 [7]: negative regulation of ossification	2	2	551	0	12076	-0.02	0.0	6.26	3.34	Enpp1 Mepe
66	GO:0046208 [9]: spermine catabolism	2	2	551	0	12076	-0.02	0.0	6.26	3.34	Sat1 Smox
67	GO:0008653 [6]: lipopolysaccharide metabolism	2	2	551	0	12076	-0.02	0.0	6.26	3.34	Cmas Gne
68	GO:0009103 [7]: lipopolysaccharide biosynthesis	2	2	551	0	12076	-0.02	0.0	6.26	3.34	Cmas Gne
69	GO:0016485 [8]: protein processing	5	5	548	17	12059	-0.04	0.0	6.1	3.23	Casp1 Sec11l1 Sec11l3 Spcs1 Spcs2
70	GO:0043065 [7]: positive regulation of apoptosis	11	11	542	85	11991	-0.12	0.0	5.77	2.96	Biklk Bnipl Brca1 Casp1 Casp2 Cebpb Perp Prkca Pycard Tde1 Trp63
71	GO:0043068 [6]: positive regulation of programmed cell death	11	11	542	86	11990	-0.21	0.0	5.69	2.9	Biklk Bnipl Brca1 Casp1 Casp2 Cebpb Perp Prkca Pycard Tde1 Trp63
72	GO:0007052 [9]: mitotic spindle organization and biogenesis	3	3	550	4	12072	-0.27	0.0	5.97	3.14	Nusap1 Stmn1 Tubb5
73	GO:0046907 [5]: intracellular transport	33	33	520	441	11635	-0.3	0.0	5.16	2.49	4930542G03Rik Ap1m2 Arf1 Arf4 Arf6 Ccnb1-rs1 Folr1 H47 Khdrbs1 Kif20a Kif2c Klc3 Mlph Nbea Nup155 Rab1 Rab38 Ranbp17 Sec61b Slc28a3 Slc30a6 Slc35a3 Snx1 Srcasm Stx6 Syngr2 Sytl1 Tacc3 Thoc1 Thoc4 Tubb5 Ywhae Ywhaz
74	GO:0009308 [5]: amine metabolism	18	18	535	191	11885	-0.36	0.0	5.34	2.64	Ahcy Arg1 Ass1 B3galt6 Cmas Ddah2 Dhps Gatm Gne Hars Lao1 P4hb Psat1 Pycr1 Pycr2 Sars1 Sat1 Smox
75	GO:0007046 [7]: ribosome biogenesis	10	10	543	76	12000	-0.46	0.0	5.46	2.75	BC003885 Exosc4 Exosc7 Pes1 Rpl12 Rpl36a Rpl37a Rpl7 Rps19 Rps6
76	GO:0009310 [6]: amine catabolism	7	7	546	40	12036	-0.52	0.0	5.5	2.76	Ahcy Arg1 Ddah2 Dhps Lao1 Sat1 Smox
77	GO:0007028 [5]: cytoplasm organization and biogenesis	11	11	542	91	11985	-0.57	0.0	5.3	2.62	BC003885 Crb3 Exosc4 Exosc7 Pes1 Rpl12 Rpl36a Rpl37a Rpl7 Rps19 Rps6
78	GO:0006305 [7]: DNA alkylation	5	5	548	20	12056	-0.61	0.0	5.51	2.76	2700075B01Rik Ahcy Aurkb Dnmt1 Dnmt3b
79	GO:0006306 [4]: DNA methylation	5	5	548	20	12056	-0.61	0.0	5.51	2.76	2700075B01Rik Ahcy Aurkb Dnmt1 Dnmt3b
80	GO:0016043 [4]: cell organization and biogenesis	53	53	500	830	11246	-0.74	0.0	4.46	2.11	4930542G03Rik Actg1 Actl6a Arfip2 Asf1b B230120H23Rik BC003885 Birc5 Brca1 Capzb Cbx1 Cdc42se1 Crb3 Dbnl Ddx41 Exosc4 Exosc7 H2afx H3f3b Hook2 Igfbp5 Kif20a Kif22 Kif2c Klc3 Krt1-18 Krt2-8 Lcp1 Morf4l2 Mtap7 Mtss1 Myo10 Nedd9 Nusap1 Pes1 Pipox Rac1 Rpl12 Rpl36a Rpl37a Rpl7 Rps19 Rps6 Satb1 Slc30a6 Stmn1 Suv39h1 Tctex1 Tgfb2 Tgfb3 Tnp1 Trp63 Tubb5
81	GO:0043119 [4]: positive regulation of physiological process	22	22	531	267	11809	-0.8	0.0	4.78	2.18	Biklk Bnipl Brca1 Cadps2 Casp1 Casp2 Cebpb Cited4 Crip2 D17Wsu104e Kcnn4 Mfge8 Perp Prkca Ptx3 Pycard Rac1 Sas Tde1 Tnfsf13 Trp63 Ube2c
82	GO:0006915 [6]: apoptosis	26	26	527	336	11740	-0.82	0.0	4.69	2.11	Biklk Birc5 Bnipl Brca1 Btg2 Casp1 Casp2 Cebpb Clca2 Ddx41 Dnase2a Egln3 Eya2 Lgals7 Perp Pglyrp1 Pik3r1 Prkca Pycard Qars Siah2 Tde1 Thoc1 Tradd Traf4 Trp63
83	GO:0006793 [5]: phosphorus metabolism	39	39	514	572	11504	-0.86	0.0	4.46	2.11	2610018G03Rik Aurka Aurkb Bub1 Bub1b Cdc2a Cdk2 Chek2 Clk3 Dusp6 Dyrk3 Eif2ak3 Epha2 Ephb3 Eya2 Frk Krt2-8 Lyn Melk Nek2 Pak1 Pask Pbk Pik3r1 Ppp1cb Ppp1cc Prkca Ptpn18 Ptpn2 Rab38 Snf1lk Stk23 Stk39 Tesk2 Tle2 Tnk1 Trib1 Ttk Tyro3
84	GO:0006796 [6]: phosphate metabolism	39	39	514	572	11504	-0.86	0.0	4.46	2.11	2610018G03Rik Aurka Aurkb Bub1 Bub1b Cdc2a Cdk2 Chek2 Clk3 Dusp6 Dyrk3 Eif2ak3 Epha2 Ephb3 Eya2 Frk Krt2-8 Lyn Melk Nek2 Pak1 Pask Pbk Pik3r1 Ppp1cb Ppp1cc Prkca Ptpn18 Ptpn2 Rab38 Snf1lk Stk23 Stk39 Tesk2 Tle2 Tnk1 Trib1 Ttk Tyro3
85	GO:0042254 [6]: ribosome biogenesis and assembly	10	10	543	82	11994	-0.9	0.0	4.98	2.33	BC003885 Exosc4 Exosc7 Pes1 Rpl12 Rpl36a Rpl37a Rpl7 Rps19 Rps6
86	GO:0016265 [3]: death	28	28	525	377	11699	-0.98	0.0	4.47	2.11	Biklk Birc5 Bnipl Brca1 Btg2 Casp1 Casp2 Cebpb Clca2 Ddx41 Dnase2a Egln3 Eya2 Lgals7 Mif Morf4l2 Perp Pglyrp1 Pik3r1 Prkca Pycard Qars Siah2 Tde1 Thoc1 Tradd Traf4 Trp63
87	GO:0012501 [5]: programmed cell death	26	26	527	342	11734	-1.0	0.0	4.49	2.11	Biklk Birc5 Bnipl Brca1 Btg2 Casp1 Casp2 Cebpb Clca2 Ddx41 Dnase2a Egln3 Eya2 Lgals7 Perp Pglyrp1 Pik3r1 Prkca Pycard Qars Siah2 Tde1 Thoc1 Tradd Traf4 Trp63
88	GO:0042981 [6]: regulation of apoptosis	17	17	536	190	11886	-1.02	0.0	4.65	2.11	Biklk Birc5 Bnipl Brca1 Btg2 Casp1 Casp2 Cebpb Perp Pik3r1 Prkca Pycard Qars Tde1 Thoc1 Tradd Trp63
89	GO:0043118 [4]: negative regulation of physiological process	21	21	532	258	11818	-1.07	0.0	4.5	2.11	Anxa2 Atpif1 Birc5 Btg2 Casp2 Cebpb Enpp1 Frk Khdrbs1 Mepe Pik3r1 Prkca Qars Rnf128 Rnf134 Sap30 Slfn2 Tacc3 Tax1bp3 Tcfcp2l1 Tgfb3
90	GO:0043067 [5]: regulation of programmed cell death	17	17	536	193	11883	-1.14	0.0	4.52	2.11	Biklk Birc5 Bnipl Brca1 Btg2 Casp1 Casp2 Cebpb Perp Pik3r1 Prkca Pycard Qars Tde1 Thoc1 Tradd Trp63
91	GO:0006952 [5]: defense response	27	27	526	881	11195	-1.18	0.0	0.01	0.0	Blnk Cd14 Cebpb Cxcr4 Daf1 Dbnl G1p2 Gca Ifit1 Ifna9 Isgf3g Ly78 Mif Pglyrp1 Pik3r1 Prkca Pycard Rac1 Rnf128 Saa1 Saa2 Saa3 Tacstd1 Tacstd2 Tap1 Tlr3 Tnfsf13
92	GO:0016310 [7]: phosphorylation	33	33	520	477	11599	-1.22	0.0	4.13	1.87	2610018G03Rik Aurka Aurkb Bub1 Bub1b Cdc2a Cdk2 Chek2 Clk3 Dyrk3 Eif2ak3 Epha2 Ephb3 Frk Krt2-8 Lyn Melk Nek2 Pak1 Pask Pbk Pik3r1 Prkca Rab38 Snf1lk Stk23 Stk39 Tesk2 Tle2 Tnk1 Trib1 Ttk Tyro3
93	GO:0015931 [5]: nucleobase, nucleoside, nucleotide and nucleic acid transport	5	5	548	24	12052	-1.23	0.0	4.85	2.22	Khdrbs1 Slc28a3 Slc29a1 Thoc1 Thoc4
94	GO:0006304 [6]: DNA modification	5	5	548	24	12052	-1.23	0.0	4.85	2.22	2700075B01Rik Ahcy Aurkb Dnmt1 Dnmt3b
95	GO:0008219 [4]: cell death	27	27	526	371	11705	-1.31	0.0	4.13	1.87	Biklk Birc5 Bnipl Brca1 Btg2 Casp1 Casp2 Cebpb Clca2 Ddx41 Dnase2a Egln3 Eya2 Lgals7 Mif Perp Pglyrp1 Pik3r1 Prkca Pycard Qars Siah2 Tde1 Thoc1 Tradd Traf4 Trp63
96	GO:0040029 [3]: regulation of gene expression, epigenetic	6	6	547	36	12040	-1.35	0.0	4.67	2.11	2700075B01Rik Ahcy Aurkb Brca1 Dnmt1 Dnmt3b
97	GO:0009084 [8]: glutamine family amino acid biosynthesis	3	3	550	7	12069	-1.36	0.0	4.83	2.22	Ass1 Pycr1 Pycr2
98	GO:0006519 [5]: amino acid and derivative metabolism	15	15	538	166	11910	-1.36	0.0	4.32	2.0	Ahcy Arg1 Ass1 Ddah2 Dhps Gatm Hars Lao1 P4hb Psat1 Pycr1 Pycr2 Sars1 Sat1 Smox
99	GO:0006261 [7]: DNA-dependent DNA replication	5	5	548	26	12050	-1.5	0.0	4.56	2.11	Mcm3 Mcm5 Mcm6 Mcm7 Prim1
100	GO:0006996 [5]: organelle organization and biogenesis	44	44	509	703	11373	-1.56	0.0	3.61	1.54	4930542G03Rik Actg1 Actl6a Asf1b B230120H23Rik BC003885 Birc5 Brca1 Capzb Cbx1 Crb3 Dbnl Exosc4 Exosc7 H2afx H3f3b Hook2 Kif20a Kif22 Kif2c Krt1-18 Krt2-8 Lcp1 Mtap7 Mtss1 Myo10 Nusap1 Pes1 Pipox Rac1 Rpl12 Rpl36a Rpl37a Rpl7 Rps19 Rps6 Satb1 Slc30a6 Stmn1 Suv39h1 Tctex1 Tnp1 Trp63 Tubb5
101	GO:0016055 [6]: Wnt receptor signaling pathway	9	9	544	78	11998	-1.57	0.0	4.29	2.0	Apc2 Catnbip1 Fzd3 Fzd6 Fzd9 Slc9a3r1 Tle2 Tle6 Wnt5b
102	GO:0051243 [5]: negative regulation of cellular physiological process	12	12	541	124	11952	-1.62	0.0	4.12	1.87	Birc5 Btg2 Casp2 Cebpb Frk Pik3r1 Prkca Qars Slfn2 Tacc3 Tax1bp3 Tgfb3
103	GO:0042402 [7]: biogenic amine catabolism	3	3	550	8	12068	-1.64	0.0	4.55	2.11	Dhps Sat1 Smox
104	GO:0007051 [8]: spindle organization and biogenesis	3	3	550	8	12068	-1.64	0.0	4.55	2.11	Nusap1 Stmn1 Tubb5
105	GO:0007242 [5]: intracellular signaling cascade	40	40	513	631	11445	-1.66	0.0	3.55	1.52	AW049765 Arf1 Arf4 Arf6 Arfip2 Baiap2 Blnk Cdc42se1 Cipp Dbnl Ddah2 Frk Gnb1 Grip1 Iqgap1 Lyn Pdlim4 Pias1 Pik3r1 Plek2 Prkca Rab1 Rab25 Rab38 Rab3d Rab4a Rab7l1 Rac1 Racgap1 Rasal1 Rem2 Rhpn2 Rit1 Shrm Slc9a3r1 Snx1 Stmn1 Taf7 Unc13b Ywhae
106	GO:0007010 [6]: cytoskeleton organization and biogenesis	24	24	529	331	11745	-1.68	0.0	3.76	1.61	4930542G03Rik Actg1 B230120H23Rik Birc5 Brca1 Capzb Crb3 Dbnl Hook2 Kif20a Kif22 Kif2c Krt1-18 Krt2-8 Lcp1 Mtap7 Mtss1 Myo10 Nusap1 Rac1 Stmn1 Tctex1 Trp63 Tubb5
107	GO:0051258 [7]: protein polymerization	4	4	549	17	12059	-1.69	0.0	4.42	2.08	4930542G03Rik Mtss1 Rac1 Tubb5
108	GO:0007017 [7]: microtubule-based process	12	12	541	126	11950	-1.71	0.0	4.02	1.84	4930542G03Rik Birc5 Brca1 Hook2 Kif20a Kif22 Kif2c Mtap7 Nusap1 Stmn1 Tctex1 Tubb5
109	GO:0015858 [6]: nucleoside transport	2	2	551	2	12074	-1.72	0.0	4.53	2.11	Slc28a3 Slc29a1
110	GO:0044270 [5]: nitrogen compound catabolism	2	2	551	2	12074	-1.72	0.0	4.53	2.11	Arg1 Ddah2
111	GO:0046851 [6]: negative regulation of bone remodeling	2	2	551	2	12074	-1.72	0.0	4.53	2.11	Enpp1 Mepe
112	GO:0001738 [5]: morphogenesis of a polarized epithelium	2	2	551	2	12074	-1.72	0.0	4.53	2.11	Crb3 Trp63
113	GO:0006527 [6]: arginine catabolism	2	2	551	2	12074	-1.72	0.0	4.53	2.11	Arg1 Ddah2
114	GO:0006561 [9]: proline biosynthesis	2	2	551	2	12074	-1.72	0.0	4.53	2.11	Pycr1 Pycr2
115	GO:0007216 [7]: metabotropic glutamate receptor signaling pathway	2	2	551	2	12074	-1.72	0.0	4.53	2.11	Homer1 Homer2
116	GO:0044264 [6]: cellular polysaccharide metabolism	5	5	548	28	12048	-1.75	0.0	4.3	2.0	Cmas D3Bwg0562e Gne Ppp1cb Ppp1cc
117	GO:0018193 [8]: peptidyl-amino acid modification	7	7	546	54	12022	-1.84	0.0	4.09	1.85	Clk3 Ddost Dyrk3 Lyn P4hb Pbk Prkca
118	GO:0009100 [7]: glycoprotein metabolism	8	8	545	68	12008	-1.85	0.0	4.03	1.84	Asrgl1 B3galt6 Ddost Galnt10 Galnt7 Phlda1 St6galnac4 St6galnac6
119	GO:0006807 [4]: nitrogen compound metabolism	4	4	549	18	12058	-1.85	0.0	4.26	1.98	Arg1 Ass1 Ddah2 Ptx3
120	GO:0042219 [6]: amino acid derivative catabolism	3	3	550	9	12067	-1.88	0.0	4.29	2.0	Dhps Sat1 Smox
121	GO:0007088 [7]: regulation of mitosis	3	3	550	9	12067	-1.88	0.0	4.29	2.0	Cdc2a Mad2l1 Nusap1
122	GO:0006886 [6]: intracellular protein transport	23	23	530	321	11755	-1.88	0.0	3.54	1.52	Ap1m2 Arf1 Arf4 Arf6 Ccnb1-rs1 Folr1 H47 Mlph Nbea Rab1 Rab38 Ranbp17 Sec61b Slc28a3 Slc35a3 Snx1 Srcasm Stx6 Syngr2 Sytl1 Tacc3 Ywhae Ywhaz
123	GO:0005976 [5]: polysaccharide metabolism	5	5	548	30	12046	-1.97	0.0	4.06	1.84	Cmas D3Bwg0562e Gne Ppp1cb Ppp1cc
124	GO:0008380 [7]: RNA splicing	15	15	538	182	11894	-1.98	0.0	3.63	1.55	0610009D07Rik 2210008M09Rik G430041M01Rik Gemin6 Hnrpab Leng5 Ncl Nola2 Ppih Prpf31 Ptbp1 Rbm4 Sfrs9 Thoc1 Thoc4
125	GO:0019752 [6]: carboxylic acid metabolism	21	21	532	292	11784	-2.07	0.0	3.36	1.52	Acox2 Acsl4 Ahcy Arg1 Ass1 Cmas Cryl1 Ddah2 Folr1 Gatm Gne Hars Lao1 Mlstd2 Pipox Psat1 Pycr1 Pycr2 Sars1 Scd2 Slc27a3
126	GO:0006082 [5]: organic acid metabolism	21	21	532	292	11784	-2.07	0.0	3.36	1.52	Acox2 Acsl4 Ahcy Arg1 Ass1 Cmas Cryl1 Ddah2 Folr1 Gatm Gne Hars Lao1 Mlstd2 Pipox Psat1 Pycr1 Pycr2 Sars1 Scd2 Slc27a3
127	GO:0009607 [4]: response to biotic stimulus	33	33	520	961	11115	-2.09	0.0	0.03	0.01	Becn1 Blnk Cd14 Cebpb Cxcr4 Daf1 Dbnl Eif2ak3 G1p2 Gca Hspa5bp1 Hspa8 Ifit1 Ifna9 Isgf3g Krt2-8 Ly78 Mif Pglyrp1 Pik3r1 Prkca Ptx3 Pycard Rac1 Rnf128 Saa1 Saa2 Saa3 Tacstd1 Tacstd2 Tap1 Tlr3 Tnfsf13
128	GO:0045786 [7]: negative regulation of cell cycle	6	6	547	44	12032	-2.11	0.0	3.85	1.68	Apc2 Brca1 Mad2l1 Pycard Tnk1 Trim13
129	GO:0000041 [8]: transition metal ion transport	5	5	548	32	12044	-2.18	0.0	3.83	1.67	Cp Ltf Mfi2 Slc30a6 Slc31a2
130	GO:0000050 [5]: urea cycle	2	2	551	3	12073	-2.19	0.0	4.04	1.84	Arg1 Ass1
131	GO:0006054 [7]: N-acetylneuraminate metabolism	2	2	551	3	12073	-2.19	0.0	4.04	1.84	Cmas Gne
132	GO:0006542 [9]: glutamine biosynthesis	2	2	551	3	12073	-2.19	0.0	4.04	1.84	Pycr1 Pycr2
133	GO:0009260 [7]: ribonucleotide biosynthesis	6	6	547	46	12030	-2.27	0.0	3.68	1.58	Atp6v1b1 Nme3 Nme4 Paics Papss1 Prps2
134	GO:0006575 [6]: amino acid derivative metabolism	6	6	547	47	12029	-2.33	0.0	3.59	1.53	Ahcy Dhps Gatm P4hb Sat1 Smox
135	GO:0000375 [8]: RNA splicing, via transesterification reactions	14	14	539	179	11897	-2.44	0.0	3.12	1.52	0610009D07Rik 2210008M09Rik G430041M01Rik Gemin6 Hnrpab Ncl Nola2 Ppih Prpf31 Ptbp1 Rbm4 Sfrs9 Thoc1 Thoc4
136	GO:0000377 [9]: RNA splicing, via transesterification reactions with bulged adenosine as nucleophile	14	14	539	179	11897	-2.44	0.0	3.12	1.52	0610009D07Rik 2210008M09Rik G430041M01Rik Gemin6 Hnrpab Ncl Nola2 Ppih Prpf31 Ptbp1 Rbm4 Sfrs9 Thoc1 Thoc4
137	GO:0000398 [8]: nuclear mRNA splicing, via spliceosome	14	14	539	179	11897	-2.44	0.0	3.12	1.52	0610009D07Rik 2210008M09Rik G430041M01Rik Gemin6 Hnrpab Ncl Nola2 Ppih Prpf31 Ptbp1 Rbm4 Sfrs9 Thoc1 Thoc4
138	GO:0000902 [4]: cellular morphogenesis	12	12	541	144	11932	-2.45	0.0	3.19	1.52	Arfip2 Capzb Cdc42se1 Crb3 Ddx41 Igfbp5 Klc3 Morf4l2 Nedd9 Rac1 Tgfb2 Tgfb3
139	GO:0009611 [5]: response to wounding	8	8	545	324	11752	-2.45	0.0	0.02	0.0	Cd14 Lcp1 Ly78 Mif Prkca Pycard Rac1 Tlr3
140	GO:0009613 [5]: response to pest, pathogen or parasite	15	15	538	501	11575	-2.46	0.0	0.03	0.01	Becn1 Cd14 Daf1 Gca Krt2-8 Ly78 Mif Prkca Pycard Rac1 Saa1 Saa2 Saa3 Tlr3 Tnfsf13
141	GO:0043284 [5]: biopolymer biosynthesis	3	3	550	12	12064	-2.47	0.0	3.66	1.58	Cmas D3Bwg0562e Gne
142	GO:0000271 [6]: polysaccharide biosynthesis	3	3	550	12	12064	-2.47	0.0	3.66	1.58	Cmas D3Bwg0562e Gne
143	GO:0006595 [7]: polyamine metabolism	3	3	550	12	12064	-2.47	0.0	3.66	1.58	Dhps Sat1 Smox
144	GO:0006396 [6]: RNA processing	20	20	533	291	11785	-2.5	0.0	2.89	1.36	0610009D07Rik 2210008M09Rik Ddx41 Exosc4 Exosc7 G430041M01Rik Gemin6 Hnrpab Leng5 Mettl1 Ncl Nola2 Ppih Prpf31 Ptbp1 Qtrt1 Rbm4 Sfrs9 Thoc1 Thoc4
145	GO:0009101 [7]: glycoprotein biosynthesis	7	7	546	64	12012	-2.51	0.0	3.34	1.52	B3galt6 Ddost Galnt10 Galnt7 Phlda1 St6galnac4 St6galnac6
146	GO:0006955 [4]: immune response	23	23	530	689	11387	-2.53	0.0	0.05	0.02	Cd14 Cebpb Cxcr4 Daf1 Dbnl G1p2 Gca Ifit1 Isgf3g Ly78 Mif Pglyrp1 Pik3r1 Prkca Pycard Rac1 Rnf128 Saa1 Saa2 Saa3 Tap1 Tlr3 Tnfsf13
147	GO:0044248 [5]: cellular catabolism	37	37	516	629	11447	-2.53	0.0	2.52	1.32	1700040I03Rik Ahcy Anpep Arg1 Asrgl1 Casp1 Casp2 Ctsh Ctss Ddah2 Dhps Dnase2a Eno1 Hpn Lao1 Lap3 Mmp15 Nt5c Pglyrp1 Pgpep1 Pla2g4a Prss16 Prss8 Prtn3 Psma5 Rnf128 Rnpep Sat1 Sec11l1 Sec11l3 Siah2 Skp2 Smox St14 Tmprss4 Ube1y1 Ube2c
148	GO:0016202 [7]: regulation of myogenesis	2	2	551	4	12072	-2.54	0.0	3.67	1.58	Boc Cenpf
149	GO:0030199 [5]: collagen fibril organization	2	2	551	4	12072	-2.54	0.0	3.67	1.58	Anxa2 Col11a1
150	GO:0008215 [8]: spermine metabolism	2	2	551	4	12072	-2.54	0.0	3.67	1.58	Sat1 Smox
151	GO:0009247 [8]: glycolipid biosynthesis	2	2	551	4	12072	-2.54	0.0	3.67	1.58	St6galnac6 Ugt8
152	GO:0006811 [5]: ion transport	32	32	521	533	11543	-2.6	0.0	2.51	1.32	Atp1a1 Atp2a3 Atp6v1b1 Atp6v1c2 Cacna2d2 Cacnb3 Clca1 Clca2 Clca4 Clic1 Col11a1 Col9a1 Col9a2 Cp Emid1 Fxyd3 Gabrp Itpr3 Kcnk1 Kcnk13 Kcnn4 Ltf Mfi2 Slc30a6 Slc31a2 Slc38a3 Slc41a2 Slc5a1 Slc5a8 Slc5a9 Slco1a5 Tmem37
153	GO:0000160 [5]: two-component signal transduction system (phosphorelay)	3	3	550	13	12063	-2.63	0.0	3.49	1.52	Rab1 Rab25 Rem2
154	GO:0008154 [6]: actin polymerization and/or depolymerization	3	3	550	13	12063	-2.63	0.0	3.49	1.52	Dbnl Mtss1 Rac1
155	GO:0043207 [5]: response to external biotic stimulus	17	17	536	535	11541	-2.68	0.0	0.05	0.02	Becn1 Cd14 Daf1 Gca Krt2-8 Ly78 Mif Pglyrp1 Prkca Ptx3 Pycard Rac1 Saa1 Saa2 Saa3 Tlr3 Tnfsf13
156	GO:0009056 [4]: catabolism	40	40	513	703	11373	-2.68	0.0	2.29	1.2	1700040I03Rik Ahcy Anpep Arg1 Asrgl1 Casp1 Casp2 Ctsh Ctss Ddah2 Dhps Dnase2a Eno1 Hpn Lao1 Lap3 Mmp15 Nt5c Pafah1b3 Pglyrp1 Pgpep1 Pla2g4a Plcg2 Pld3 Prss16 Prss8 Prtn3 Psma5 Rnf128 Rnpep Sat1 Sec11l1 Sec11l3 Siah2 Skp2 Smox St14 Tmprss4 Ube1y1 Ube2c
157	GO:0015031 [5]: protein transport	28	28	525	458	11618	-2.69	0.0	2.48	1.32	Ap1m2 Arf1 Arf4 Arf6 Ccnb1-rs1 Folr1 H47 Kif20a Mlph Nbea Rab1 Rab25 Rab38 Rab3d Rab4a Rab7l1 Ranbp17 Sec61b Slc28a3 Slc35a3 Snx1 Srcasm Stx6 Syngr2 Sytl1 Tacc3 Ywhae Ywhaz
158	GO:0008104 [4]: protein localization	29	29	524	480	11596	-2.71	0.0	2.43	1.3	Ap1m2 Arf1 Arf4 Arf6 Ccnb1-rs1 Folr1 Grip1 H47 Kif20a Mlph Nbea Rab1 Rab25 Rab38 Rab3d Rab4a Rab7l1 Ranbp17 Sec61b Slc28a3 Slc35a3 Snx1 Srcasm Stx6 Syngr2 Sytl1 Tacc3 Ywhae Ywhaz
159	GO:0045184 [5]: establishment of protein localization	28	28	525	462	11614	-2.74	0.0	2.4	1.29	Ap1m2 Arf1 Arf4 Arf6 Ccnb1-rs1 Folr1 H47 Kif20a Mlph Nbea Rab1 Rab25 Rab38 Rab3d Rab4a Rab7l1 Ranbp17 Sec61b Slc28a3 Slc35a3 Snx1 Srcasm Stx6 Syngr2 Sytl1 Tacc3 Ywhae Ywhaz
160	GO:0019222 [4]: regulation of metabolism	82	82	471	1613	10463	-2.77	0.0	1.74	0.96	1700051E09Rik 3110024A21Rik 5730403M16Rik Abtb1 Acsl4 Aof2 Atpif1 Basp1 Btg2 Cbx1 Cebpb Cebpd Cited4 Cops5 Creb3l4 Dbnl Dnmt1 Ehf Eif2ak3 Eif3s3 Elf5 Etv1 Eya2 Foxc1 Foxi1 Gata3 Gtf2e2 Gtf2i Hey1 Hmgb2 Hnrpab Irf3 Irf7 Irx1 Irx2 Irx3 Irx5 Isgf3g Jmjd2c Khdrbs1 Klf5 Lmo4 Mcm3 Mcm5 Mcm6 Mcm7 Nfib Nfix Pdlim1 Pias1 Polr3k Prkca Ptx3 Rab1 Rab25 Rac1 Rem2 Rnf128 Rnf134 Rps10 Sap30 Satb1 Sec14l2 Sox10 …
161	GO:0042770 [6]: DNA damage response, signal transduction	3	3	550	14	12062	-2.79	0.0	3.33	1.52	Brca1 H2afx Mif
162	GO:0042127 [5]: regulation of cell proliferation	10	10	543	119	11957	-2.79	0.0	2.87	1.36	Crip2 D17Wsu104e Frk Mif Sas Slfn2 Tax1bp3 Tgfb3 Tnfsf13 Ube2c
163	GO:0009259 [7]: ribonucleotide metabolism	6	6	547	54	12022	-2.81	0.0	3.06	1.49	Atp6v1b1 Nme3 Nme4 Paics Papss1 Prps2
164	GO:0016070 [5]: RNA metabolism	22	22	531	346	11730	-2.82	0.0	2.45	1.32	0610009D07Rik 2210008M09Rik Ddx41 Exosc4 Exosc7 G430041M01Rik Gemin6 Hars Hnrpab Leng5 Mettl1 Ncl Nola2 Ppih Prpf31 Ptbp1 Qtrt1 Rbm4 Sars1 Sfrs9 Thoc1 Thoc4
165	GO:0046822 [6]: regulation of nucleocytoplasmic transport	2	2	551	5	12071	-2.84	0.0	3.36	1.52	Khdrbs1 Tacc3
166	GO:0006560 [8]: proline metabolism	2	2	551	5	12071	-2.84	0.0	3.36	1.52	Pycr1 Pycr2
167	GO:0006664 [7]: glycolipid metabolism	2	2	551	5	12071	-2.84	0.0	3.36	1.52	St6galnac6 Ugt8
168	GO:0006760 [6]: folic acid and derivative metabolism	2	2	551	5	12071	-2.84	0.0	3.36	1.52	Folr1 Pipox
169	GO:0006825 [9]: copper ion transport	2	2	551	5	12071	-2.84	0.0	3.36	1.52	Cp Slc31a2
170	GO:0009065 [8]: glutamine family amino acid catabolism	2	2	551	5	12071	-2.84	0.0	3.36	1.52	Arg1 Ddah2
171	GO:0015674 [7]: di-, tri-valent inorganic cation transport	9	9	544	106	11970	-2.95	0.0	2.73	1.32	Atp2a3 Cacna2d2 Cacnb3 Clic1 Cp Ltf Mfi2 Slc30a6 Slc31a2
172	GO:0007399 [5]: neurogenesis	8	8	545	299	11777	-2.95	0.0	0.04	0.02	Chl1 Cxcr4 Ephb3 Etv1 Pak1 Rac1 Stmn1 Ugt8
173	GO:0048513 [3]: organ development	35	35	518	921	11155	-2.96	0.0	0.12	0.07	Anpep Anxa2 Boc Cebpb Cenpf Chl1 Col11a1 Col9a2 Crip2 Cxcr4 Dnase2a Enpp1 Ephb3 Etv1 Etv5 Foxc1 Foxi1 Gca Hey1 Id2 Lamr1 Mepe Nfib Pak1 Pik3r1 Rac1 Slc5a1 Stmn1 Tacc3 Tgfb3 Traf4 Trp63 Tuft1 Ugt8 Wnt5b
174	GO:0009887 [4]: organogenesis	35	35	518	915	11161	-3.01	0.0	0.13	0.08	Anpep Anxa2 Boc Cebpb Cenpf Chl1 Col11a1 Col9a2 Crip2 Cxcr4 Dnase2a Enpp1 Ephb3 Etv1 Etv5 Foxc1 Foxi1 Gca Hey1 Id2 Lamr1 Mepe Nfib Pak1 Pik3r1 Rac1 Slc5a1 Stmn1 Tacc3 Tgfb3 Traf4 Trp63 Tuft1 Ugt8 Wnt5b
175	GO:0019219 [5]: regulation of nucleobase, nucleoside, nucleotide and nucleic acid metabolism	74	74	479	1488	10588	-3.03	0.0	1.4	0.79	1700051E09Rik 3110024A21Rik 5730403M16Rik Abtb1 Aof2 Atpif1 Basp1 Btg2 Cbx1 Cebpb Cebpd Cited4 Cops5 Creb3l4 Dnmt1 Ehf Elf5 Etv1 Eya2 Foxc1 Foxi1 Gata3 Gtf2e2 Gtf2i Hey1 Hmgb2 Hnrpab Irf3 Irf7 Irx1 Irx2 Irx3 Irx5 Isgf3g Jmjd2c Khdrbs1 Klf5 Lmo4 Mcm3 Mcm5 Mcm6 Mcm7 Nfib Nfix Pdlim1 Pias1 Polr3k Rab1 Rab25 Rem2 Rnf134 Rps10 Sap30 Satb1 Sec14l2 Sox10 Sox4 Srebf1 Taf7 Tcf19 Tcfap2c Tcfcp2l1 Tcfcp2l2 …
176	GO:0000075 [7]: cell cycle checkpoint	3	3	550	16	12060	-3.04	0.0	3.04	1.48	Cdc2a H2afx Mad2l1
177	GO:0007059 [7]: chromosome segregation	3	3	550	16	12060	-3.04	0.0	3.04	1.48	Mad2l1 Nek2 Nusap1
178	GO:0009116 [6]: nucleoside metabolism	3	3	550	16	12060	-3.04	0.0	3.04	1.48	Atpif1 Prps2 Qtrt1
179	GO:0007275 [2]: development	77	77	476	1561	10515	-3.04	0.0	1.33	0.74	2700075B01Rik Ahcy Anpep Anxa2 Arfip2 Aurkb Birc5 Boc Brca1 Btg2 Capzb Catnbip1 Cdc42se1 Cebpb Celsr2 Cenpf Chl1 Col11a1 Col9a2 Crb3 Crip2 Cxcr4 Ddx41 Dnase2a Dnmt1 Dnmt3b Enpp1 Epha2 Ephb3 Etv1 Etv5 Eya2 F11r Foxc1 Foxi1 Fzd3 Fzd6 Fzd9 Gata3 Gca H2afx Hey1 Hmgcr Id2 Igfbp5 Inhbb Klc3 Lamr1 Lmo4 Mepe Mfge8 Mif Mlph Morf4l2 Nedd9 Nfib Pafah1b3 Pak1 Pik3r1 Rac1 Shrm Siah2 Slc5a1 Sox10 Stmn1 Tacc3 T…
180	GO:0008284 [6]: positive regulation of cell proliferation	5	5	548	43	12033	-3.06	0.0	2.85	1.35	Crip2 D17Wsu104e Sas Tnfsf13 Ube2c
181	GO:0009152 [8]: purine ribonucleotide biosynthesis	5	5	548	43	12033	-3.06	0.0	2.85	1.35	Atp6v1b1 Nme3 Nme4 Paics Papss1
182	GO:0008652 [7]: amino acid biosynthesis	4	4	549	29	12047	-3.08	0.0	2.91	1.36	Ass1 Psat1 Pycr1 Pycr2
183	GO:0030041 [7]: actin filament polymerization	2	2	551	6	12070	-3.08	0.0	3.1	1.52	Mtss1 Rac1
184	GO:0030148 [8]: sphingolipid biosynthesis	2	2	551	6	12070	-3.08	0.0	3.1	1.52	B4galt6 St6galnac6
185	GO:0046036 [10]: CTP metabolism	2	2	551	6	12070	-3.08	0.0	3.1	1.52	Nme3 Nme4
186	GO:0046039 [10]: GTP metabolism	2	2	551	6	12070	-3.08	0.0	3.1	1.52	Nme3 Nme4
187	GO:0046051 [10]: UTP metabolism	2	2	551	6	12070	-3.08	0.0	3.1	1.52	Nme3 Nme4
188	GO:0006183 [10]: GTP biosynthesis	2	2	551	6	12070	-3.08	0.0	3.1	1.52	Nme3 Nme4
189	GO:0006228 [10]: UTP biosynthesis	2	2	551	6	12070	-3.08	0.0	3.1	1.52	Nme3 Nme4
190	GO:0006241 [10]: CTP biosynthesis	2	2	551	6	12070	-3.08	0.0	3.1	1.52	Nme3 Nme4
191	GO:0007093 [8]: mitotic checkpoint	2	2	551	6	12070	-3.08	0.0	3.1	1.52	Cdc2a Mad2l1
192	GO:0007215 [6]: glutamate signaling pathway	2	2	551	6	12070	-3.08	0.0	3.1	1.52	Homer1 Homer2
193	GO:0009208 [9]: pyrimidine ribonucleoside triphosphate metabolism	2	2	551	6	12070	-3.08	0.0	3.1	1.52	Nme3 Nme4
194	GO:0009209 [9]: pyrimidine ribonucleoside triphosphate biosynthesis	2	2	551	6	12070	-3.08	0.0	3.1	1.52	Nme3 Nme4
195	GO:0045449 [6]: regulation of transcription	73	73	480	1482	10594	-3.1	0.0	1.29	0.72	1700051E09Rik 3110024A21Rik 5730403M16Rik Abtb1 Aof2 Basp1 Btg2 Cbx1 Cebpb Cebpd Cited4 Cops5 Creb3l4 Dnmt1 Ehf Elf5 Etv1 Eya2 Foxc1 Foxi1 Gata3 Gtf2e2 Gtf2i Hey1 Hmgb2 Hnrpab Irf3 Irf7 Irx1 Irx2 Irx3 Irx5 Isgf3g Jmjd2c Khdrbs1 Klf5 Lmo4 Mcm3 Mcm5 Mcm6 Mcm7 Nfib Nfix Pdlim1 Pias1 Polr3k Rab1 Rab25 Rem2 Rnf134 Rps10 Sap30 Satb1 Sec14l2 Sox10 Sox4 Srebf1 Taf7 Tcf19 Tcfap2c Tcfcp2l1 Tcfcp2l2 Tead4 T…
196	GO:0006486 [8]: protein amino acid glycosylation	6	6	547	60	12016	-3.14	0.0	2.68	1.32	B3galt6 Ddost Galnt10 Galnt7 St6galnac4 St6galnac6
197	GO:0006520 [6]: amino acid metabolism	10	10	543	130	11946	-3.15	0.0	2.44	1.31	Ahcy Arg1 Ass1 Ddah2 Hars Lao1 Psat1 Pycr1 Pycr2 Sars1
198	GO:0015817 [8]: L-histidine transport	1	1	552	0	12076	-3.15	0.0	3.13	1.52	Slc38a3
199	GO:0015864 [7]: pyrimidine nucleoside transport	1	1	552	0	12076	-3.15	0.0	3.13	1.52	Slc28a3
200	GO:0018279 [10]: N-linked glycosylation via asparagine	1	1	552	0	12076	-3.15	0.0	3.13	1.52	Ddost
201	GO:0019510 [8]: S-adenosylhomocysteine catabolism	1	1	552	0	12076	-3.15	0.0	3.13	1.52	Ahcy
202	GO:0030502 [8]: negative regulation of bone mineralization	1	1	552	0	12076	-3.15	0.0	3.13	1.52	Mepe
203	GO:0030520 [8]: estrogen receptor signaling pathway	1	1	552	0	12076	-3.15	0.0	3.13	1.52	Taf7
204	GO:0040001 [10]: mitotic spindle positioning or orientation	1	1	552	0	12076	-3.15	0.0	3.13	1.52	Nusap1
205	GO:0042073 [6]: intraflagellar transport	1	1	552	0	12076	-3.15	0.0	3.13	1.52	Klc3
206	GO:0042360 [7]: vitamin E metabolism	1	1	552	0	12076	-3.15	0.0	3.13	1.52	Ttpa
207	GO:0042730 [7]: fibrinolysis	1	1	552	0	12076	-3.15	0.0	3.13	1.52	Anxa2
208	GO:0042994 [7]: cytoplasmic sequestering of transcription factor	1	1	552	0	12076	-3.15	0.0	3.13	1.52	Tacc3
209	GO:0045210 [8]: FasL biosynthesis	1	1	552	0	12076	-3.15	0.0	3.13	1.52	Phlda1
210	GO:0045429 [7]: positive regulation of nitric oxide biosynthesis	1	1	552	0	12076	-3.15	0.0	3.13	1.52	Ptx3
211	GO:0045787 [7]: positive regulation of cell cycle	1	1	552	0	12076	-3.15	0.0	3.13	1.52	Nusap1
212	GO:0045839 [8]: negative regulation of mitosis	1	1	552	0	12076	-3.15	0.0	3.13	1.52	Mad2l1
213	GO:0045840 [8]: positive regulation of mitosis	1	1	552	0	12076	-3.15	0.0	3.13	1.52	Nusap1
214	GO:0045841 [9]: negative regulation of mitotic metaphase/anaphase transition	1	1	552	0	12076	-3.15	0.0	3.13	1.52	Mad2l1
215	GO:0045978 [7]: negative regulation of nucleoside metabolism	1	1	552	0	12076	-3.15	0.0	3.13	1.52	Atpif1
216	GO:0046203 [9]: spermidine catabolism	1	1	552	0	12076	-3.15	0.0	3.13	1.52	Dhps
217	GO:0046329 [6]: negative regulation of JNK cascade	1	1	552	0	12076	-3.15	0.0	3.13	1.52	Cdc42se1
218	GO:0046351 [7]: disaccharide biosynthesis	1	1	552	0	12076	-3.15	0.0	3.13	1.52	Lalba
219	GO:0046380 [8]: N-acetylneuraminate biosynthesis	1	1	552	0	12076	-3.15	0.0	3.13	1.52	Cmas
220	GO:0046498 [7]: S-adenosylhomocysteine metabolism	1	1	552	0	12076	-3.15	0.0	3.13	1.52	Ahcy
221	GO:0046653 [7]: tetrahydrofolate metabolism	1	1	552	0	12076	-3.15	0.0	3.13	1.52	Pipox
222	GO:0046655 [7]: folic acid metabolism	1	1	552	0	12076	-3.15	0.0	3.13	1.52	Folr1
223	GO:0046831 [7]: regulation of RNA-nucleus export	1	1	552	0	12076	-3.15	0.0	3.13	1.52	Khdrbs1
224	GO:0050428 [10]: 3'-phosphoadenosine 5'-phosphosulfate biosynthesis	1	1	552	0	12076	-3.15	0.0	3.13	1.52	Papss1
225	GO:0050983 [10]: spermidine catabolism to deoxyhypusine, using deoxyhypusine synthase	1	1	552	0	12076	-3.15	0.0	3.13	1.52	Dhps
226	GO:0051220 [6]: cytoplasmic sequestering of protein	1	1	552	0	12076	-3.15	0.0	3.13	1.52	Tacc3
227	GO:0051223 [6]: regulation of protein transport	1	1	552	0	12076	-3.15	0.0	3.13	1.52	Tacc3
228	GO:0051224 [7]: negative regulation of protein transport	1	1	552	0	12076	-3.15	0.0	3.13	1.52	Tacc3
229	GO:0051261 [7]: protein depolymerization	1	1	552	0	12076	-3.15	0.0	3.13	1.52	Stmn1
230	GO:0000244 [10]: assembly of spliceosomal tri-snRNP	1	1	552	0	12076	-3.15	0.0	3.13	1.52	Prpf31
231	GO:0000281 [6]: cytokinesis after mitosis	1	1	552	0	12076	-3.15	0.0	3.13	1.52	Nusap1
232	GO:0000351 [10]: assembly of spliceosomal tri-snRNP U4/U6.U5	1	1	552	0	12076	-3.15	0.0	3.13	1.52	Prpf31
233	GO:0000387 [9]: spliceosomal snRNP biogenesis	1	1	552	0	12076	-3.15	0.0	3.13	1.52	Prpf31
234	GO:0005988 [8]: lactose metabolism	1	1	552	0	12076	-3.15	0.0	3.13	1.52	Lalba
235	GO:0005989 [8]: lactose biosynthesis	1	1	552	0	12076	-3.15	0.0	3.13	1.52	Lalba
236	GO:0006055 [8]: CMP-N-acetylneuraminate biosynthesis	1	1	552	0	12076	-3.15	0.0	3.13	1.52	Cmas
237	GO:0007019 [8]: microtubule depolymerization	1	1	552	0	12076	-3.15	0.0	3.13	1.52	Stmn1
238	GO:0007499 [4]: ectoderm and mesoderm interaction	1	1	552	0	12076	-3.15	0.0	3.13	1.52	Trp63
239	GO:0008054 [7]: cyclin catabolism	1	1	552	0	12076	-3.15	0.0	3.13	1.52	Ube2c
240	GO:0009118 [6]: regulation of nucleoside metabolism	1	1	552	0	12076	-3.15	0.0	3.13	1.52	Atpif1
241	GO:0009136 [8]: purine nucleoside diphosphate biosynthesis	1	1	552	0	12076	-3.15	0.0	3.13	1.52	Papss1
242	GO:0009180 [9]: purine ribonucleoside diphosphate biosynthesis	1	1	552	0	12076	-3.15	0.0	3.13	1.52	Papss1
243	GO:0009188 [8]: ribonucleoside diphosphate biosynthesis	1	1	552	0	12076	-3.15	0.0	3.13	1.52	Papss1
244	GO:0044255 [5]: cellular lipid metabolism	20	20	533	327	11749	-3.15	0.0	2.06	1.15	Acox2 Acsl4 B4galt6 Cmas Cryl1 Galgt1 Gne Hdlbp Hmgcr Hsd17b2 Mlstd2 Pip5k1a Pla2g4a Rbp1 Scd2 Slc27a3 Srebf1 St6galnac6 Stard5 Ugt8
245	GO:0006629 [5]: lipid metabolism	24	24	529	410	11666	-3.15	0.0	1.95	1.07	Abhd5 Acox2 Acsl4 B4galt6 Cmas Cryl1 Galgt1 Gne Hdlbp Hmgcr Hsd17b2 Mlstd2 Pafah1b3 Pip5k1a Pla2g4a Plcg2 Pld3 Rbp1 Scd2 Slc27a3 Srebf1 St6galnac6 Stard5 Ugt8
246	GO:0016567 [9]: protein ubiquitination	9	9	544	112	11964	-3.15	0.0	2.48	1.32	Brca1 Rnf38 Siah2 Traf4 Traip Trim11 Trim13 Trim2 Trim46
247	GO:0006397 [7]: mRNA processing	15	15	538	227	11849	-3.18	0.0	2.2	1.16	0610009D07Rik 2210008M09Rik G430041M01Rik Gemin6 Hnrpab Leng5 Ncl Nola2 Ppih Prpf31 Ptbp1 Rbm4 Sfrs9 Thoc1 Thoc4
248	GO:0043066 [7]: negative regulation of apoptosis	6	6	547	61	12015	-3.19	0.0	2.63	1.32	Birc5 Btg2 Casp2 Cebpb Pik3r1 Qars
249	GO:0042330 [5]: taxis	8	8	545	95	11981	-3.19	0.0	2.5	1.32	Cklf Cklfsf2a Cklfsf7 Cxcr4 G1p2 Prkca S100a8 Tlr3
250	GO:0006935 [6]: chemotaxis	8	8	545	95	11981	-3.19	0.0	2.5	1.32	Cklf Cklfsf2a Cklfsf7 Cxcr4 G1p2 Prkca S100a8 Tlr3
251	GO:0006350 [6]: transcription	74	74	479	1537	10539	-3.19	0.0	1.06	0.62	1700051E09Rik 3110024A21Rik 5730403M16Rik Abtb1 Aof2 Basp1 Btg2 Cbx1 Cebpb Cebpd Cited4 Cops5 Creb3l4 Dnmt1 Ehf Elf5 Etv1 Eya2 Foxc1 Foxi1 Gata3 Gtf2e2 Gtf2i Hey1 Hmgb2 Hnrpab Irf3 Irf7 Irx1 Irx2 Irx3 Irx5 Isgf3g Jmjd2c Khdrbs1 Klf5 Lmo4 Mcm3 Mcm5 Mcm6 Mcm7 Nfib Nfix Pdlim1 Pias1 Polr3k Rab1 Rab25 Rem2 Rnf134 Rps10 Sap30 Satb1 Sec14l2 Sox10 Sox4 Srebf1 Taf7 Tcf19 Tcfap2c Tcfcp2l1 Tcfcp2l2 Tead4 T…
252	GO:0006950 [4]: response to stress	30	30	523	777	11299	-3.23	0.0	0.16	0.1	Becn1 Brca1 Btg2 C230052I12Rik Casp1 Cd14 Daf1 Eif2ak3 Gca H2afx Hspa5bp1 Hspa8 Krt2-8 Lcp1 Lig3 Ly78 Mif Mpg Prkca Pycard Rac1 Rad51 Rfc5 Saa1 Saa2 Saa3 Tacc3 Tlr3 Tnfsf13 Xrcc1
253	GO:0001501 [5]: skeletal development	7	7	546	79	11997	-3.23	0.0	2.5	1.32	Col11a1 Col9a2 Enpp1 Foxc1 Mepe Trp63 Tuft1
254	GO:0008643 [5]: carbohydrate transport	4	4	549	31	12045	-3.24	0.0	2.73	1.32	Abtb1 Prkca Slc35a1 Slc5a1
255	GO:0043069 [6]: negative regulation of programmed cell death	6	6	547	62	12014	-3.24	0.0	2.57	1.32	Birc5 Btg2 Casp2 Cebpb Pik3r1 Qars
256	GO:0016192 [5]: vesicle-mediated transport	15	15	538	232	11844	-3.27	0.0	2.07	1.16	Ap1m2 Arf6 Cadps2 Dbnl Mfge8 Ptx3 Rab1 Rab3d Rab4a Rac1 Slc30a6 Srcasm Stxbp6 Unc13b Vamp8
257	GO:0006812 [6]: cation transport	21	21	532	356	11720	-3.27	0.0	1.87	1.02	Atp1a1 Atp2a3 Atp6v1b1 Atp6v1c2 Cacna2d2 Cacnb3 Clic1 Cp Itpr3 Kcnk1 Kcnk13 Kcnn4 Ltf Mfi2 Slc30a6 Slc31a2 Slc38a3 Slc41a2 Slc5a1 Slc5a8 Slc5a9
258	GO:0051241 [5]: negative regulation of organismal physiological process	3	3	550	18	12058	-3.27	0.0	2.78	1.32	Enpp1 Mepe Rnf128
259	GO:0006355 [7]: regulation of transcription, DNA-dependent	69	69	484	1459	10617	-3.29	0.0	0.89	0.53	1700051E09Rik 3110024A21Rik 5730403M16Rik Abtb1 Aof2 Basp1 Btg2 Cbx1 Cebpb Cebpd Cops5 Creb3l4 Dnmt1 Ehf Elf5 Etv1 Eya2 Foxc1 Foxi1 Gata3 Gtf2e2 Gtf2i Hey1 Hmgb2 Hnrpab Irf3 Irf7 Irx1 Irx2 Irx3 Irx5 Isgf3g Jmjd2c Klf5 Lmo4 Mcm3 Mcm5 Mcm6 Mcm7 Nfib Nfix Pias1 Polr3k Rab1 Rab25 Rem2 Rnf134 Rps10 Sap30 Satb1 Sec14l2 Sox10 Sox4 Srebf1 Taf7 Tcf19 Tcfap2c Tcfcp2l1 Tead4 Tgif Tle2 Tle6 Trp63 Uhrf1 Xbp1 …
260	GO:0046209 [5]: nitric oxide metabolism	2	2	551	7	12069	-3.29	0.0	2.88	1.36	Ddah2 Ptx3
261	GO:0006809 [5]: nitric oxide biosynthesis	2	2	551	7	12069	-3.29	0.0	2.88	1.36	Ddah2 Ptx3
262	GO:0007613 [4]: memory	2	2	551	7	12069	-3.29	0.0	2.88	1.36	Chst10 Itga8
263	GO:0009132 [7]: nucleoside diphosphate metabolism	2	2	551	7	12069	-3.29	0.0	2.88	1.36	Papss1 Rrm2
264	GO:0009218 [8]: pyrimidine ribonucleotide metabolism	2	2	551	7	12069	-3.29	0.0	2.88	1.36	Nme3 Nme4
265	GO:0009220 [8]: pyrimidine ribonucleotide biosynthesis	2	2	551	7	12069	-3.29	0.0	2.88	1.36	Nme3 Nme4
266	GO:0009262 [7]: deoxyribonucleotide metabolism	2	2	551	7	12069	-3.29	0.0	2.88	1.36	Nt5c Rrm2
267	GO:0006351 [7]: transcription, DNA-dependent	70	70	483	1485	10591	-3.29	0.0	0.87	0.52	1700051E09Rik 3110024A21Rik 5730403M16Rik Abtb1 Aof2 Basp1 Btg2 Cbx1 Cebpb Cebpd Cops5 Creb3l4 Dnmt1 Ehf Elf5 Etv1 Eya2 Foxc1 Foxi1 Gata3 Gtf2e2 Gtf2i Hey1 Hmgb2 Hnrpab Irf3 Irf7 Irx1 Irx2 Irx3 Irx5 Isgf3g Jmjd2c Klf5 Lmo4 Mcm3 Mcm5 Mcm6 Mcm7 Nfib Nfix Pias1 Polr3k Rab1 Rab25 Rem2 Rnf134 Rps10 Sap30 Satb1 Sec14l2 Sox10 Sox4 Srebf1 Taf7 Tcf19 Tcfap2c Tcfcp2l1 Tead4 Tgif Thrap4 Tle2 Tle6 Trp63 Uhrf…
268	GO:0006323 [6]: DNA packaging	11	11	542	155	11921	-3.3	0.0	2.19	1.16	Actl6a Asf1b Cbx1 H2afx H3f3b Hat1 Hmgb2 Hmgn1 Hmgn2 Satb1 Suv39h1
269	GO:0006310 [6]: DNA recombination	4	4	549	32	12044	-3.31	0.0	2.65	1.32	H2afx Lig3 Rad51 Rad51ap1
270	GO:0050793 [3]: regulation of development	3	3	550	155	11921	-3.31	0.0	0.03	0.01	Igfbp5 Morf4l2 Nedd9
271	GO:0044257 [7]: cellular protein catabolism	26	26	527	470	11606	-3.34	0.0	1.63	0.93	1700040I03Rik Anpep Asrgl1 Casp1 Casp2 Ctsh Ctss Hpn Lap3 Mmp15 Pgpep1 Pla2g4a Prss16 Prss8 Prtn3 Psma5 Rnf128 Rnpep Sec11l1 Sec11l3 Siah2 Skp2 St14 Tmprss4 Ube1y1 Ube2c
272	GO:0006508 [8]: proteolysis and peptidolysis	26	26	527	470	11606	-3.34	0.0	1.63	0.93	1700040I03Rik Anpep Asrgl1 Casp1 Casp2 Ctsh Ctss Hpn Lap3 Mmp15 Pgpep1 Pla2g4a Prss16 Prss8 Prtn3 Psma5 Rnf128 Rnpep Sec11l1 Sec11l3 Siah2 Skp2 St14 Tmprss4 Ube1y1 Ube2c
273	GO:0016071 [6]: mRNA metabolism	15	15	538	237	11839	-3.35	0.0	1.96	1.07	0610009D07Rik 2210008M09Rik G430041M01Rik Gemin6 Hnrpab Leng5 Ncl Nola2 Ppih Prpf31 Ptbp1 Rbm4 Sfrs9 Thoc1 Thoc4
274	GO:0009117 [6]: nucleotide metabolism	10	10	543	138	11938	-3.36	0.0	2.16	1.16	Atp6v1b1 Enpp1 Nme3 Nme4 Nt5c Paics Papss1 Pigo Prps2 Rrm2
275	GO:0006959 [5]: humoral immune response	3	3	550	153	11923	-3.36	0.0	0.03	0.01	Daf1 Gca Tnfsf13
276	GO:0006974 [5]: response to DNA damage stimulus	10	10	543	139	11937	-3.39	0.0	2.13	1.16	Brca1 Btg2 C230052I12Rik H2afx Lig3 Mif Mpg Rad51 Rfc5 Xrcc1
277	GO:0030001 [7]: metal ion transport	17	17	536	281	11795	-3.4	0.0	1.83	1.02	Atp1a1 Atp2a3 Cacna2d2 Cacnb3 Clic1 Cp Kcnk1 Kcnk13 Kcnn4 Ltf Mfi2 Slc30a6 Slc31a2 Slc38a3 Slc5a1 Slc5a8 Slc5a9
278	GO:0016049 [4]: cell growth	5	5	548	49	12027	-3.4	0.0	2.45	1.32	Igfbp5 Morf4l2 Nedd9 Tgfb2 Tgfb3
279	GO:0006164 [7]: purine nucleotide biosynthesis	5	5	548	49	12027	-3.4	0.0	2.45	1.32	Atp6v1b1 Nme3 Nme4 Paics Papss1
280	GO:0044265 [6]: cellular macromolecule catabolism	28	28	525	528	11548	-3.45	0.0	1.4	0.79	1700040I03Rik Anpep Asrgl1 Casp1 Casp2 Ctsh Ctss Eno1 Hpn Lap3 Mmp15 Pglyrp1 Pgpep1 Pla2g4a Prss16 Prss8 Prtn3 Psma5 Rnf128 Rnpep Sec11l1 Sec11l3 Siah2 Skp2 St14 Tmprss4 Ube1y1 Ube2c
281	GO:0030198 [4]: extracellular matrix organization and biogenesis	4	4	549	34	12042	-3.45	0.0	2.49	1.32	Anxa2 Col11a1 Col4a6 Tgfb2
282	GO:0043062 [3]: extracellular structure organization and biogenesis	4	4	549	34	12042	-3.45	0.0	2.49	1.32	Anxa2 Col11a1 Col4a6 Tgfb2
283	GO:0009150 [8]: purine ribonucleotide metabolism	5	5	548	50	12026	-3.45	0.0	2.39	1.27	Atp6v1b1 Nme3 Nme4 Paics Papss1
284	GO:0017157 [6]: regulation of exocytosis	2	2	551	8	12068	-3.46	0.0	2.68	1.32	Cadps2 Rab3d
285	GO:0042558 [6]: pteridine and derivative metabolism	2	2	551	8	12068	-3.46	0.0	2.68	1.32	Folr1 Gch1
286	GO:0051017 [10]: actin filament bundle formation	2	2	551	8	12068	-3.46	0.0	2.68	1.32	Dbnl Lcp1
287	GO:0051051 [6]: negative regulation of transport	2	2	551	8	12068	-3.46	0.0	2.68	1.32	Prkca Tacc3
288	GO:0008064 [6]: regulation of actin polymerization and/or depolymerization	2	2	551	8	12068	-3.46	0.0	2.68	1.32	Dbnl Rac1
289	GO:0009156 [8]: ribonucleoside monophosphate biosynthesis	2	2	551	8	12068	-3.46	0.0	2.68	1.32	Paics Prps2
290	GO:0009653 [3]: morphogenesis	47	47	506	1059	11017	-3.47	0.0	0.49	0.3	Anpep Anxa2 Arfip2 Boc Capzb Cdc42se1 Cebpb Cenpf Chl1 Col11a1 Col9a2 Crb3 Crip2 Cxcr4 Ddx41 Dnase2a Enpp1 Ephb3 Etv1 Etv5 F11r Foxc1 Foxi1 Gca Hey1 Id2 Igfbp5 Klc3 Lamr1 Lmo4 Mepe Morf4l2 Nedd9 Nfib Pak1 Pik3r1 Rac1 Slc5a1 Stmn1 Tacc3 Tgfb2 Tgfb3 Traf4 Trp63 Tuft1 Ugt8 Wnt5b
291	GO:0006953 [5]: acute-phase response	3	3	550	20	12056	-3.47	0.0	2.56	1.32	Saa1 Saa2 Saa3
292	GO:0008360 [5]: regulation of cell shape	3	3	550	20	12056	-3.47	0.0	2.56	1.32	Arfip2 Cdc42se1 Ddx41
293	GO:0007167 [6]: enzyme linked receptor protein signaling pathway	4	4	549	174	11902	-3.47	0.0	0.05	0.02	Epha2 Ephb3 Prkca Srcasm
294	GO:0030163 [6]: protein catabolism	26	26	527	488	11588	-3.48	0.0	1.39	0.78	1700040I03Rik Anpep Asrgl1 Casp1 Casp2 Ctsh Ctss Hpn Lap3 Mmp15 Pgpep1 Pla2g4a Prss16 Prss8 Prtn3 Psma5 Rnf128 Rnpep Sec11l1 Sec11l3 Siah2 Skp2 St14 Tmprss4 Ube1y1 Ube2c
295	GO:0009063 [7]: amino acid catabolism	4	4	549	35	12041	-3.51	0.0	2.41	1.29	Ahcy Arg1 Ddah2 Lao1
296	GO:0009719 [4]: response to endogenous stimulus	10	10	543	144	11932	-3.51	0.0	1.98	1.09	Brca1 Btg2 C230052I12Rik H2afx Lig3 Mif Mpg Rad51 Rfc5 Xrcc1
297	GO:0043285 [5]: biopolymer catabolism	26	26	527	491	11585	-3.51	0.0	1.35	0.75	1700040I03Rik Anpep Asrgl1 Casp1 Casp2 Ctsh Ctss Hpn Lap3 Mmp15 Pgpep1 Pla2g4a Prss16 Prss8 Prtn3 Psma5 Rnf128 Rnpep Sec11l1 Sec11l3 Siah2 Skp2 St14 Tmprss4 Ube1y1 Ube2c
298	GO:0005996 [6]: monosaccharide metabolism	1	1	552	93	11983	-3.52	0.0	0.01	0.0	Eno1
299	GO:0016051 [6]: carbohydrate biosynthesis	5	5	548	52	12024	-3.55	0.0	2.27	1.2	B3galt6 Cmas D3Bwg0562e Gne Lalba
300	GO:0008361 [5]: regulation of cell size	5	5	548	52	12024	-3.55	0.0	2.27	1.2	Igfbp5 Morf4l2 Nedd9 Tgfb2 Tgfb3
301	GO:0006405 [7]: RNA-nucleus export	3	3	550	21	12055	-3.56	0.0	2.46	1.32	Khdrbs1 Thoc1 Thoc4
302	GO:0007602 [8]: phototransduction	3	3	550	21	12055	-3.56	0.0	2.46	1.32	Gnb1 Guca1a Prom1
303	GO:0009057 [5]: macromolecule catabolism	28	28	525	546	11530	-3.56	0.0	1.19	0.69	1700040I03Rik Anpep Asrgl1 Casp1 Casp2 Ctsh Ctss Eno1 Hpn Lap3 Mmp15 Pglyrp1 Pgpep1 Pla2g4a Prss16 Prss8 Prtn3 Psma5 Rnf128 Rnpep Sec11l1 Sec11l3 Siah2 Skp2 St14 Tmprss4 Ube1y1 Ube2c
304	GO:0019318 [7]: hexose metabolism	1	1	552	91	11985	-3.58	0.0	0.02	0.0	Eno1
305	GO:0018108 [9]: peptidyl-tyrosine phosphorylation	4	4	549	37	12039	-3.62	0.0	2.27	1.2	Clk3 Dyrk3 Lyn Prkca
306	GO:0018212 [9]: peptidyl-tyrosine modification	4	4	549	37	12039	-3.62	0.0	2.27	1.2	Clk3 Dyrk3 Lyn Prkca
307	GO:0030032 [7]: lamellipodium biogenesis	2	2	551	9	12067	-3.63	0.0	2.51	1.32	Capzb Rac1
308	GO:0030832 [9]: regulation of actin filament length	2	2	551	9	12067	-3.63	0.0	2.51	1.32	Dbnl Rac1
309	GO:0051128 [5]: regulation of cell organization and biogenesis	2	2	551	9	12067	-3.63	0.0	2.51	1.32	Dbnl Rac1
310	GO:0006541 [8]: glutamine metabolism	2	2	551	9	12067	-3.63	0.0	2.51	1.32	Pycr1 Pycr2
311	GO:0007222 [7]: frizzled signaling pathway	2	2	551	9	12067	-3.63	0.0	2.51	1.32	Fzd9 Tle2
312	GO:0009124 [7]: nucleoside monophosphate biosynthesis	2	2	551	9	12067	-3.63	0.0	2.51	1.32	Paics Prps2
313	GO:0009147 [8]: pyrimidine nucleoside triphosphate metabolism	2	2	551	9	12067	-3.63	0.0	2.51	1.32	Nme3 Nme4
314	GO:0009161 [8]: ribonucleoside monophosphate metabolism	2	2	551	9	12067	-3.63	0.0	2.51	1.32	Paics Prps2
315	GO:0009225 [6]: nucleotide-sugar metabolism	2	2	551	9	12067	-3.63	0.0	2.51	1.32	Cmas Gne
316	GO:0050657 [6]: nucleic acid transport	3	3	550	22	12054	-3.65	0.0	2.36	1.27	Khdrbs1 Thoc1 Thoc4
317	GO:0050658 [6]: RNA transport	3	3	550	22	12054	-3.65	0.0	2.36	1.27	Khdrbs1 Thoc1 Thoc4
318	GO:0051050 [6]: positive regulation of transport	3	3	550	22	12054	-3.65	0.0	2.36	1.27	Cadps2 Mfge8 Ptx3
319	GO:0051236 [5]: establishment of RNA localization	3	3	550	22	12054	-3.65	0.0	2.36	1.27	Khdrbs1 Thoc1 Thoc4
320	GO:0006066 [5]: alcohol metabolism	4	4	549	163	11913	-3.71	0.0	0.06	0.03	Eno1 Hdlbp Hmgcr Srebf1
321	GO:0006913 [6]: nucleocytoplasmic transport	6	6	547	74	12002	-3.71	0.0	1.98	1.09	Khdrbs1 Nup155 Ranbp17 Tacc3 Thoc1 Thoc4
322	GO:0006403 [4]: RNA localization	3	3	550	23	12053	-3.71	0.0	2.27	1.2	Khdrbs1 Thoc1 Thoc4
323	GO:0006457 [7]: protein folding	11	11	542	177	11899	-3.74	0.0	1.6	0.93	2700075B01Rik Cct3 Cct6a Cdc37 Fkbp4 Hspa5bp1 Hspa8 Ppih Thoc4 Tor2a Tra1
324	GO:0006512 [8]: ubiquitin cycle	18	18	535	339	11737	-3.76	0.0	1.2	0.69	Brca1 Cdc20 Fbxo32 G1p2 Nedd4l Pias1 Rnf38 Siah2 Skp2 Traf4 Traip Trim11 Trim13 Trim2 Trim46 Ube1y1 Ube2c Usp22
325	GO:0008610 [6]: lipid biosynthesis	10	10	543	157	11919	-3.76	0.0	1.62	0.93	B4galt6 Cmas Gne Hmgcr Hsd17b2 Mlstd2 Scd2 St6galnac6 Stard5 Ugt8
326	GO:0042136 [6]: neurotransmitter biosynthesis	2	2	551	10	12066	-3.76	0.0	2.36	1.27	Slc5a8 Slc5a9
327	GO:0006493 [9]: O-linked glycosylation	2	2	551	10	12066	-3.76	0.0	2.36	1.27	Galnt10 Galnt7
328	GO:0009123 [7]: nucleoside monophosphate metabolism	2	2	551	10	12066	-3.76	0.0	2.36	1.27	Paics Prps2
329	GO:0009583 [7]: detection of light	3	3	550	24	12052	-3.79	0.0	2.18	1.16	Gnb1 Guca1a Prom1
330	GO:0030100 [6]: regulation of endocytosis	3	3	550	24	12052	-3.79	0.0	2.18	1.16	Mfge8 Ptx3 Rab4a
331	GO:0009416 [7]: response to light	3	3	550	24	12052	-3.79	0.0	2.18	1.16	Gnb1 Guca1a Prom1
332	GO:0015780 [6]: nucleotide-sugar transport	1	1	552	1	12075	-3.79	0.0	2.46	1.32	Slc35a1
333	GO:0015860 [7]: purine nucleoside transport	1	1	552	1	12075	-3.79	0.0	2.46	1.32	Slc28a3
334	GO:0016188 [8]: synaptic vesicle maturation	1	1	552	1	12075	-3.79	0.0	2.46	1.32	Unc13b
335	GO:0030259 [7]: lipid glycosylation	1	1	552	1	12075	-3.79	0.0	2.46	1.32	Galgt1
336	GO:0030319 [7]: di-, tri-valent inorganic anion homeostasis	1	1	552	1	12075	-3.79	0.0	2.46	1.32	Slc9a3r1
337	GO:0030518 [7]: steroid hormone receptor signaling pathway	1	1	552	1	12075	-3.79	0.0	2.46	1.32	Taf7
338	GO:0030643 [8]: phosphate ion homeostasis	1	1	552	1	12075	-3.79	0.0	2.46	1.32	Slc9a3r1
339	GO:0030838 [7]: positive regulation of actin filament polymerization	1	1	552	1	12075	-3.79	0.0	2.46	1.32	Rac1
340	GO:0030859 [5]: polarized epithelial cell differentiation	1	1	552	1	12075	-3.79	0.0	2.46	1.32	Crb3
341	GO:0042396 [7]: phosphagen biosynthesis	1	1	552	1	12075	-3.79	0.0	2.46	1.32	Gatm
342	GO:0042451 [7]: purine nucleoside biosynthesis	1	1	552	1	12075	-3.79	0.0	2.46	1.32	Qtrt1
343	GO:0042455 [7]: ribonucleoside biosynthesis	1	1	552	1	12075	-3.79	0.0	2.46	1.32	Qtrt1
344	GO:0042992 [9]: negative regulation of transcription factor-nucleus import	1	1	552	1	12075	-3.79	0.0	2.46	1.32	Tacc3
345	GO:0045185 [5]: maintenance of protein localization	1	1	552	1	12075	-3.79	0.0	2.46	1.32	Tacc3
346	GO:0045198 [6]: establishment of epithelial cell polarity	1	1	552	1	12075	-3.79	0.0	2.46	1.32	Crb3
347	GO:0045921 [7]: positive regulation of exocytosis	1	1	552	1	12075	-3.79	0.0	2.46	1.32	Cadps2
348	GO:0046040 [10]: IMP metabolism	1	1	552	1	12075	-3.79	0.0	2.46	1.32	Paics
349	GO:0046114 [9]: guanosine biosynthesis	1	1	552	1	12075	-3.79	0.0	2.46	1.32	Qtrt1
350	GO:0046116 [11]: queuosine metabolism	1	1	552	1	12075	-3.79	0.0	2.46	1.32	Qtrt1
351	GO:0046118 [10]: 7-methylguanosine biosynthesis	1	1	552	1	12075	-3.79	0.0	2.46	1.32	Qtrt1
352	GO:0046129 [8]: purine ribonucleoside biosynthesis	1	1	552	1	12075	-3.79	0.0	2.46	1.32	Qtrt1
353	GO:0046381 [7]: CMP-N-acetylneuraminate metabolism	1	1	552	1	12075	-3.79	0.0	2.46	1.32	Cmas
354	GO:0048290 [9]: isotype switching to IgA isotypes	1	1	552	1	12075	-3.79	0.0	2.46	1.32	Tnfsf13
355	GO:0048296 [9]: regulation of isotype switching to IgA isotypes	1	1	552	1	12075	-3.79	0.0	2.46	1.32	Tnfsf13
356	GO:0048298 [10]: positive regulation of isotype switching to IgA isotypes	1	1	552	1	12075	-3.79	0.0	2.46	1.32	Tnfsf13
357	GO:0050714 [6]: positive regulation of protein secretion	1	1	552	1	12075	-3.79	0.0	2.46	1.32	Kcnn4
358	GO:0000089 [9]: mitotic metaphase	1	1	552	1	12075	-3.79	0.0	2.46	1.32	Pes1
359	GO:0000394 [8]: RNA splicing, via endonucleolytic cleavage and ligation	1	1	552	1	12075	-3.79	0.0	2.46	1.32	Leng5
360	GO:0000724 [8]: double-strand break repair via homologous recombination	1	1	552	1	12075	-3.79	0.0	2.46	1.32	H2afx
361	GO:0000725 [7]: recombinational repair	1	1	552	1	12075	-3.79	0.0	2.46	1.32	H2afx
362	GO:0001573 [9]: ganglioside metabolism	1	1	552	1	12075	-3.79	0.0	2.46	1.32	St6galnac6
363	GO:0001574 [10]: ganglioside biosynthesis	1	1	552	1	12075	-3.79	0.0	2.46	1.32	St6galnac6
364	GO:0001736 [6]: establishment of planar polarity	1	1	552	1	12075	-3.79	0.0	2.46	1.32	Trp63
365	GO:0005984 [7]: disaccharide metabolism	1	1	552	1	12075	-3.79	0.0	2.46	1.32	Lalba
366	GO:0006125 [7]: thioredoxin pathway	1	1	552	1	12075	-3.79	0.0	2.46	1.32	Txnrd1
367	GO:0006188 [10]: IMP biosynthesis	1	1	552	1	12075	-3.79	0.0	2.46	1.32	Paics
368	GO:0006189 [11]: 'de novo' IMP biosynthesis	1	1	552	1	12075	-3.79	0.0	2.46	1.32	Paics
369	GO:0006374 [9]: nuclear mRNA splicing via U2-type spliceosome	1	1	552	1	12075	-3.79	0.0	2.46	1.32	Prpf31
370	GO:0006388 [8]: tRNA splicing	1	1	552	1	12075	-3.79	0.0	2.46	1.32	Leng5
371	GO:0006427 [9]: histidyl-tRNA aminoacylation	1	1	552	1	12075	-3.79	0.0	2.46	1.32	Hars
372	GO:0006434 [9]: seryl-tRNA aminoacylation	1	1	552	1	12075	-3.79	0.0	2.46	1.32	Sars1
373	GO:0006475 [9]: internal protein amino acid acetylation	1	1	552	1	12075	-3.79	0.0	2.46	1.32	Hat1
374	GO:0006600 [6]: creatine metabolism	1	1	552	1	12075	-3.79	0.0	2.46	1.32	Gatm
375	GO:0006601 [7]: creatine biosynthesis	1	1	552	1	12075	-3.79	0.0	2.46	1.32	Gatm
376	GO:0006620 [7]: posttranslational protein-membrane targeting	1	1	552	1	12075	-3.79	0.0	2.46	1.32	Folr1
377	GO:0006868 [8]: L-glutamine transport	1	1	552	1	12075	-3.79	0.0	2.46	1.32	Slc38a3
378	GO:0006895 [7]: Golgi to endosome transport	1	1	552	1	12075	-3.79	0.0	2.46	1.32	Slc30a6
379	GO:0007000 [6]: nucleolus organization and biogenesis	1	1	552	1	12075	-3.79	0.0	2.46	1.32	Pes1
380	GO:0007090 [8]: regulation of S phase of mitotic cell cycle	1	1	552	1	12075	-3.79	0.0	2.46	1.32	Ris2
381	GO:0007164 [7]: establishment of tissue polarity	1	1	552	1	12075	-3.79	0.0	2.46	1.32	Trp63
382	GO:0007603 [9]: phototransduction, visible light	1	1	552	1	12075	-3.79	0.0	2.46	1.32	Gnb1
383	GO:0007616 [5]: long-term memory	1	1	552	1	12075	-3.79	0.0	2.46	1.32	Chst10
384	GO:0007638 [3]: mechanosensory behavior	1	1	552	1	12075	-3.79	0.0	2.46	1.32	Etv1
385	GO:0008228 [8]: opsonization	1	1	552	1	12075	-3.79	0.0	2.46	1.32	Ptx3
386	GO:0008354 [6]: germ cell migration	1	1	552	1	12075	-3.79	0.0	2.46	1.32	Cxcr4
387	GO:0008616 [8]: queuosine biosynthesis	1	1	552	1	12075	-3.79	0.0	2.46	1.32	Qtrt1
388	GO:0008617 [9]: guanosine metabolism	1	1	552	1	12075	-3.79	0.0	2.46	1.32	Qtrt1
389	GO:0008618 [10]: 7-methylguanosine metabolism	1	1	552	1	12075	-3.79	0.0	2.46	1.32	Qtrt1
390	GO:0009163 [6]: nucleoside biosynthesis	1	1	552	1	12075	-3.79	0.0	2.46	1.32	Qtrt1
391	GO:0006163 [7]: purine nucleotide metabolism	5	5	548	59	12017	-3.83	0.0	1.91	1.04	Atp6v1b1 Nme3 Nme4 Paics Papss1
392	GO:0006817 [8]: phosphate transport	4	4	549	41	12035	-3.84	0.0	2.02	1.11	Col11a1 Col9a1 Col9a2 Emid1
393	GO:0006605 [7]: protein targeting	11	11	542	184	11892	-3.84	0.0	1.44	0.83	Ccnb1-rs1 Folr1 Nbea Ranbp17 Sec61b Slc28a3 Slc35a3 Syngr2 Tacc3 Ywhae Ywhaz
394	GO:0030182 [4]: neuron differentiation	3	3	550	25	12051	-3.86	0.0	2.1	1.16	Btg2 Cebpb Epha2
395	GO:0008033 [7]: tRNA processing	3	3	550	25	12051	-3.86	0.0	2.1	1.16	Leng5 Mettl1 Qtrt1
396	GO:0006357 [8]: regulation of transcription from Pol II promoter	5	5	548	178	11898	-3.86	0.0	0.1	0.05	Rnf134 Sap30 Tcfap2c Tcfcp2l1 Trp63
397	GO:0006281 [6]: DNA repair	8	8	545	120	11956	-3.86	0.0	1.62	0.93	Brca1 C230052I12Rik H2afx Lig3 Mpg Rad51 Rfc5 Xrcc1
398	GO:0007155 [4]: cell adhesion	21	21	532	461	11615	-3.87	0.0	0.61	0.37	Celsr2 Col11a1 Col16a1 Col4a5 Col9a1 Col9a2 Col9a3 Dsc2 Dsg2 F11r Itga8 Jam4 Mfge8 Myo10 Nedd9 Npnt Pcdh18 Pcdh21 Rac1 Thbs4 Tyro3
399	GO:0005975 [5]: carbohydrate metabolism	15	15	538	282	11794	-3.88	0.0	1.13	0.65	B3galt6 B4galt6 Brca1 Chi3l1 Cmas Col11a1 D3Bwg0562e Eno1 Gne Lalba Neu1 Pglyrp1 Ppp1cb Ppp1cc Smpdl3b
400	GO:0046785 [8]: microtubule polymerization	2	2	551	11	12065	-3.88	0.0	2.22	1.16	4930542G03Rik Tubb5
401	GO:0006091 [5]: generation of precursor metabolites and energy	18	18	535	412	11664	-3.92	0.0	0.49	0.29	0610040B21Rik Aass Acox2 Cai Cyb561 D3Bwg0562e Eif2ak3 Eno1 Lao1 Nqo1 P4hb Pitrm1 Ppp1cb Ppp1cc Racgap1 Smox Txndc7 Txnrd1
402	GO:0001503 [5]: ossification	4	4	549	43	12033	-3.92	0.0	1.9	1.03	Enpp1 Foxc1 Mepe Tuft1
403	GO:0002009 [4]: morphogenesis of an epithelium	4	4	549	43	12033	-3.92	0.0	1.9	1.03	Crb3 F11r Lmo4 Trp63
404	GO:0005977 [8]: glycogen metabolism	3	3	550	26	12050	-3.93	0.0	2.02	1.12	D3Bwg0562e Ppp1cb Ppp1cc
405	GO:0006073 [7]: glucan metabolism	3	3	550	26	12050	-3.93	0.0	2.02	1.12	D3Bwg0562e Ppp1cb Ppp1cc
406	GO:0006092 [7]: main pathways of carbohydrate metabolism	1	1	552	80	11996	-3.96	0.0	0.03	0.01	Eno1
407	GO:0051169 [6]: nuclear transport	5	5	548	63	12013	-3.97	0.0	1.73	0.96	Khdrbs1 Ranbp17 Tacc3 Thoc1 Thoc4
408	GO:0009628 [5]: response to abiotic stimulus	15	15	538	357	11719	-3.98	0.0	0.41	0.24	Atp6v1b1 Cklf Cklfsf2a Cklfsf7 Cxcr4 G1p2 Gnb1 Guca1a Hspa8 Prkca Prom1 Rac1 S100a8 Tlr3 Wdr1
409	GO:0015698 [7]: inorganic anion transport	7	7	546	105	11971	-3.99	0.0	1.52	0.86	Clca1 Clca2 Clca4 Col11a1 Col9a1 Col9a2 Emid1
410	GO:0051239 [4]: regulation of organismal physiological process	7	7	546	105	11971	-3.99	0.0	1.52	0.86	Cebpb Enpp1 Gnai3 Mepe Prkca Rnf128 Tnfsf13
411	GO:0030030 [5]: cell projection organization and biogenesis	3	3	550	27	12049	-3.99	0.0	1.95	1.07	Capzb Klc3 Rac1
412	GO:0051168 [7]: nuclear export	3	3	550	27	12049	-3.99	0.0	1.95	1.07	Khdrbs1 Thoc1 Thoc4
413	GO:0051276 [6]: chromosome organization and biogenesis	8	8	545	231	11845	-3.99	0.0	0.19	0.12	Actl6a Asf1b Cbx1 H2afx H3f3b Satb1 Suv39h1 Tnp1
414	GO:0030278 [6]: regulation of ossification	2	2	551	12	12064	-4.0	0.0	2.09	1.16	Enpp1 Mepe
415	GO:0006040 [6]: amino sugar metabolism	2	2	551	12	12064	-4.0	0.0	2.09	1.16	Cmas Gne
416	GO:0006469 [5]: negative regulation of protein kinase activity	2	2	551	12	12064	-4.0	0.0	2.09	1.16	Pkig Prkca
417	GO:0007568 [3]: aging	2	2	551	12	12064	-4.0	0.0	2.09	1.16	Mif Morf4l2
418	GO:0006118 [6]: electron transport	14	14	539	278	11798	-4.0	0.0	0.91	0.54	0610040B21Rik Aass Acox2 Cai Cyb561 Eif2ak3 Lao1 Nqo1 P4hb Pitrm1 Racgap1 Smox Txndc7 Txnrd1
419	GO:0009309 [6]: amine biosynthesis	4	4	549	45	12031	-4.01	0.0	1.8	1.01	Ass1 Psat1 Pycr1 Pycr2
420	GO:0030154 [3]: cell differentiation	13	13	540	317	11759	-4.02	0.0	0.37	0.23	Btg2 Cebpb Crb3 Dnase2a Epha2 F11r Gata3 Hey1 Mlph Pik3r1 Sox10 Trp63 Ugt8
421	GO:0042221 [6]: response to chemical substance	8	8	545	228	11848	-4.03	0.0	0.2	0.12	Cklf Cklfsf2a Cklfsf7 Cxcr4 G1p2 Prkca S100a8 Tlr3
422	GO:0007156 [6]: homophilic cell adhesion	5	5	548	65	12011	-4.03	0.0	1.65	0.93	Celsr2 Dsc2 Dsg2 Pcdh18 Pcdh21
423	GO:0009968 [5]: negative regulation of signal transduction	3	3	550	28	12048	-4.04	0.0	1.88	1.02	Catnbip1 Cdc42se1 Prkca
424	GO:0008285 [6]: negative regulation of cell proliferation	4	4	549	46	12030	-4.05	0.0	1.75	0.97	Frk Slfn2 Tax1bp3 Tgfb3
425	GO:0007001 [7]: chromosome organization and biogenesis (sensu Eukaryota)	8	8	545	226	11850	-4.05	0.0	0.21	0.12	Actl6a Asf1b Cbx1 H2afx H3f3b Satb1 Suv39h1 Tnp1
426	GO:0006399 [6]: tRNA metabolism	5	5	548	66	12010	-4.05	0.0	1.61	0.93	Hars Leng5 Mettl1 Qtrt1 Sars1
427	GO:0050801 [4]: ion homeostasis	5	5	548	67	12009	-4.09	0.0	1.57	0.91	Atp6v1b1 Ltf Mfi2 Nucb2 Slc9a3r1
428	GO:0006873 [5]: cell ion homeostasis	5	5	548	67	12009	-4.09	0.0	1.57	0.91	Atp6v1b1 Ltf Mfi2 Nucb2 Slc9a3r1
429	GO:0044262 [6]: cellular carbohydrate metabolism	10	10	543	183	11893	-4.09	0.0	1.08	0.63	B3galt6 Cmas Col11a1 D3Bwg0562e Eno1 Gne Lalba Pglyrp1 Ppp1cb Ppp1cc
430	GO:0016358 [6]: dendrite morphogenesis	2	2	551	13	12063	-4.09	0.0	1.98	1.09	Pak1 Rac1
431	GO:0043086 [4]: negative regulation of enzyme activity	2	2	551	13	12063	-4.09	0.0	1.98	1.09	Pkig Prkca
432	GO:0046850 [5]: regulation of bone remodeling	2	2	551	13	12063	-4.09	0.0	1.98	1.09	Enpp1 Mepe
433	GO:0006479 [9]: protein amino acid methylation	2	2	551	13	12063	-4.09	0.0	1.98	1.09	Btg2 Satb1
434	GO:0006112 [7]: energy reserve metabolism	3	3	550	29	12047	-4.1	0.0	1.81	1.02	D3Bwg0562e Ppp1cb Ppp1cc
435	GO:0046849 [4]: bone remodeling	4	4	549	48	12028	-4.12	0.0	1.65	0.93	Enpp1 Foxc1 Mepe Tuft1
436	GO:0007243 [6]: protein kinase cascade	3	3	550	120	11956	-4.14	0.0	0.09	0.05	Cdc42se1 Pias1 Prkca
437	GO:0006470 [8]: protein amino acid dephosphorylation	6	6	547	92	11984	-4.16	0.0	1.35	0.75	Dusp6 Eya2 Ppp1cb Ppp1cc Ptpn18 Ptpn2
438	GO:0009584 [8]: detection of visible light	1	1	552	2	12074	-4.16	0.0	2.07	1.16	Gnb1
439	GO:0010025 [8]: wax biosynthesis	1	1	552	2	12074	-4.16	0.0	2.07	1.16	Mlstd2
440	GO:0010166 [7]: wax metabolism	1	1	552	2	12074	-4.16	0.0	2.07	1.16	Mlstd2
441	GO:0015802 [7]: basic amino acid transport	1	1	552	2	12074	-4.16	0.0	2.07	1.16	Slc38a3
442	GO:0018107 [9]: peptidyl-threonine phosphorylation	1	1	552	2	12074	-4.16	0.0	2.07	1.16	Pbk
443	GO:0018210 [9]: peptidyl-threonine modification	1	1	552	2	12074	-4.16	0.0	2.07	1.16	Pbk
444	GO:0018401 [7]: peptidyl-proline hydroxylation to 4-hydroxy-L-proline	1	1	552	2	12074	-4.16	0.0	2.07	1.16	P4hb
445	GO:0019471 [6]: 4-hydroxyproline metabolism	1	1	552	2	12074	-4.16	0.0	2.07	1.16	P4hb
446	GO:0019511 [10]: peptidyl-proline hydroxylation	1	1	552	2	12074	-4.16	0.0	2.07	1.16	P4hb
447	GO:0030071 [8]: regulation of mitotic metaphase/anaphase transition	1	1	552	2	12074	-4.16	0.0	2.07	1.16	Mad2l1
448	GO:0030091 [7]: protein repair	1	1	552	2	12074	-4.16	0.0	2.07	1.16	Sepx1
449	GO:0030193 [5]: regulation of blood coagulation	1	1	552	2	12074	-4.16	0.0	2.07	1.16	Anxa2
450	GO:0030195 [6]: negative regulation of blood coagulation	1	1	552	2	12074	-4.16	0.0	2.07	1.16	Anxa2
451	GO:0030330 [7]: DNA damage response, signal transduction by p53 class mediator	1	1	552	2	12074	-4.16	0.0	2.07	1.16	Mif
452	GO:0030522 [6]: intracellular receptor-mediated signaling pathway	1	1	552	2	12074	-4.16	0.0	2.07	1.16	Taf7
453	GO:0035089 [7]: establishment of apical/basal cell polarity	1	1	552	2	12074	-4.16	0.0	2.07	1.16	Crb3
454	GO:0044271 [5]: nitrogen compound biosynthesis	1	1	552	2	12074	-4.16	0.0	2.07	1.16	Ass1
455	GO:0045197 [7]: establishment and/or maintenance of epithelial cell polarity	1	1	552	2	12074	-4.16	0.0	2.07	1.16	Crb3
456	GO:0045216 [6]: intercellular junction assembly and/or maintenance	1	1	552	2	12074	-4.16	0.0	2.07	1.16	Crb3
457	GO:0045428 [6]: regulation of nitric oxide biosynthesis	1	1	552	2	12074	-4.16	0.0	2.07	1.16	Ptx3
458	GO:0046325 [7]: negative regulation of glucose import	1	1	552	2	12074	-4.16	0.0	2.07	1.16	Prkca
459	GO:0046349 [7]: amino sugar biosynthesis	1	1	552	2	12074	-4.16	0.0	2.07	1.16	Cmas
460	GO:0046627 [6]: negative regulation of insulin receptor signaling pathway	1	1	552	2	12074	-4.16	0.0	2.07	1.16	Prkca
461	GO:0048013 [8]: ephrin receptor signaling pathway	1	1	552	2	12074	-4.16	0.0	2.07	1.16	Epha2
462	GO:0051014 [8]: actin filament severing	1	1	552	2	12074	-4.16	0.0	2.07	1.16	Dbnl
463	GO:0051047 [5]: positive regulation of secretion	1	1	552	2	12074	-4.16	0.0	2.07	1.16	Kcnn4
464	GO:0051225 [9]: spindle assembly	1	1	552	2	12074	-4.16	0.0	2.07	1.16	Tubb5
465	GO:0051227 [10]: mitotic spindle assembly	1	1	552	2	12074	-4.16	0.0	2.07	1.16	Tubb5
466	GO:0051235 [4]: maintenance of localization	1	1	552	2	12074	-4.16	0.0	2.07	1.16	Tacc3
467	GO:0000012 [7]: single strand break repair	1	1	552	2	12074	-4.16	0.0	2.07	1.16	Xrcc1
468	GO:0001878 [7]: response to yeast	1	1	552	2	12074	-4.16	0.0	2.07	1.16	Ptx3
469	GO:0006047 [7]: UDP-N-acetylglucosamine metabolism	1	1	552	2	12074	-4.16	0.0	2.07	1.16	Gne
470	GO:0006269 [10]: DNA replication, synthesis of RNA primer	1	1	552	2	12074	-4.16	0.0	2.07	1.16	Prim1
471	GO:0006273 [9]: lagging strand elongation	1	1	552	2	12074	-4.16	0.0	2.07	1.16	Prim1
472	GO:0006526 [6]: arginine biosynthesis	1	1	552	2	12074	-4.16	0.0	2.07	1.16	Ass1
473	GO:0006687 [8]: glycosphingolipid metabolism	1	1	552	2	12074	-4.16	0.0	2.07	1.16	St6galnac6
474	GO:0006688 [9]: glycosphingolipid biosynthesis	1	1	552	2	12074	-4.16	0.0	2.07	1.16	St6galnac6
475	GO:0007095 [9]: mitotic G2 checkpoint	1	1	552	2	12074	-4.16	0.0	2.07	1.16	Cdc2a
476	GO:0009048 [5]: dosage compensation, by inactivation of X chromosome	1	1	552	2	12074	-4.16	0.0	2.07	1.16	Brca1
477	GO:0009133 [7]: nucleoside diphosphate biosynthesis	1	1	552	2	12074	-4.16	0.0	2.07	1.16	Papss1
478	GO:0009186 [8]: deoxyribonucleoside diphosphate metabolism	1	1	552	2	12074	-4.16	0.0	2.07	1.16	Rrm2
479	GO:0009253 [8]: peptidoglycan catabolism	1	1	552	2	12074	-4.16	0.0	2.07	1.16	Pglyrp1
480	GO:0009264 [7]: deoxyribonucleotide catabolism	1	1	552	2	12074	-4.16	0.0	2.07	1.16	Nt5c
481	GO:0006954 [5]: inflammatory response	7	7	546	116	11960	-4.18	0.0	1.23	0.69	Cd14 Ly78 Mif Prkca Pycard Rac1 Tlr3
482	GO:0045893 [8]: positive regulation of transcription, DNA-dependent	1	1	552	73	12003	-4.18	0.0	0.04	0.01	Trp63
483	GO:0046777 [9]: autophosphorylation	2	2	551	14	12062	-4.18	0.0	1.87	1.02	Clk3 Lyn
484	GO:0050764 [7]: regulation of phagocytosis	2	2	551	14	12062	-4.18	0.0	1.87	1.02	Mfge8 Ptx3
485	GO:0050766 [8]: positive regulation of phagocytosis	2	2	551	14	12062	-4.18	0.0	1.87	1.02	Mfge8 Ptx3
486	GO:0016337 [5]: cell-cell adhesion	6	6	547	93	11983	-4.18	0.0	1.32	0.74	Celsr2 Dsc2 Dsg2 Jam4 Pcdh18 Pcdh21
487	GO:0007015 [9]: actin filament organization	3	3	550	31	12045	-4.2	0.0	1.69	0.93	Dbnl Lcp1 Mtss1
488	GO:0016311 [7]: dephosphorylation	6	6	547	94	11982	-4.2	0.0	1.3	0.73	Dusp6 Eya2 Ppp1cb Ppp1cc Ptpn18 Ptpn2
489	GO:0051188 [6]: cofactor biosynthesis	1	1	552	72	12004	-4.2	0.0	0.04	0.02	Atp6v1b1
490	GO:0040007 [3]: growth	6	6	547	95	11981	-4.21	0.0	1.27	0.71	Igfbp5 Inhbb Morf4l2 Nedd9 Tgfb2 Tgfb3
491	GO:0045045 [5]: secretory pathway	6	6	547	95	11981	-4.21	0.0	1.27	0.71	Cadps2 Folr1 Rab3d Slc30a6 Srcasm Unc13b
492	GO:0006366 [8]: transcription from Pol II promoter	9	9	544	219	11857	-4.22	0.0	0.4	0.24	Gtf2e2 Lmo4 Rnf134 Sap30 Taf7 Tcfap2c Tcfcp2l1 Thrap4 Trp63
493	GO:0015672 [7]: monovalent inorganic cation transport	10	10	543	214	11862	-4.22	0.0	0.65	0.39	Atp1a1 Atp6v1b1 Atp6v1c2 Kcnk1 Kcnk13 Kcnn4 Slc38a3 Slc5a1 Slc5a8 Slc5a9
494	GO:0045935 [6]: positive regulation of nucleobase, nucleoside, nucleotide and nucleic acid metabolism	2	2	551	94	11982	-4.23	0.0	0.08	0.04	Cited4 Trp63
495	GO:0009617 [6]: response to bacteria	1	1	552	71	12005	-4.24	0.0	0.04	0.02	Pglyrp1
496	GO:0006006 [8]: glucose metabolism	1	1	552	71	12005	-4.24	0.0	0.04	0.02	Eno1
497	GO:0007417 [6]: central nervous system development	1	1	552	71	12005	-4.24	0.0	0.04	0.02	Cxcr4
498	GO:0006897 [6]: endocytosis	7	7	546	122	11954	-4.24	0.0	1.09	0.64	Ap1m2 Dbnl Mfge8 Ptx3 Rab4a Rac1 Unc13b
499	GO:0007267 [4]: cell-cell signaling	8	8	545	202	11874	-4.25	0.0	0.35	0.21	Gabrp Gjb2 Grip1 Slc5a8 Slc5a9 Ugt8 Unc13b Wnt5b
500	GO:0045941 [7]: positive regulation of transcription	2	2	551	93	11983	-4.26	0.0	0.08	0.04	Cited4 Trp63
501	GO:0008213 [8]: protein amino acid alkylation	2	2	551	15	12061	-4.26	0.0	1.78	1.0	Btg2 Satb1
502	GO:0008629 [9]: induction of apoptosis by intracellular signals	2	2	551	15	12061	-4.26	0.0	1.78	1.0	Brca1 Prkca
503	GO:0009165 [6]: nucleotide biosynthesis	6	6	547	98	11978	-4.26	0.0	1.19	0.69	Atp6v1b1 Nme3 Nme4 Paics Papss1 Prps2
504	GO:0006643 [6]: membrane lipid metabolism	5	5	548	75	12001	-4.27	0.0	1.3	0.73	B4galt6 Pip5k1a Pla2g4a St6galnac6 Ugt8
505	GO:0006814 [8]: sodium ion transport	5	5	548	75	12001	-4.27	0.0	1.3	0.73	Atp1a1 Slc38a3 Slc5a1 Slc5a8 Slc5a9
506	GO:0043085 [4]: positive regulation of enzyme activity	1	1	552	70	12006	-4.27	0.0	0.04	0.02	Pycard
507	GO:0009790 [3]: embryonic development	6	6	547	168	11908	-4.27	0.0	0.25	0.15	Birc5 Foxi1 Hmgcr Lmo4 Tcfap2c Tgfb3
508	GO:0007517 [5]: muscle development	4	4	549	132	11944	-4.28	0.0	0.16	0.1	Boc Cenpf Etv1 Gca
509	GO:0006820 [6]: anion transport	7	7	546	127	11949	-4.29	0.0	0.99	0.59	Clca1 Clca2 Clca4 Col11a1 Col9a1 Col9a2 Emid1
510	GO:0006928 [4]: cell motility	8	8	545	159	11917	-4.3	0.0	0.8	0.48	Arfip2 Chl1 Cxcr4 Ephb3 Etv1 Prkca Rac1 St14
511	GO:0007389 [3]: pattern specification	4	4	549	130	11946	-4.3	0.0	0.17	0.1	Btg2 Catnbip1 Shrm Trp63
512	GO:0009582 [6]: detection of abiotic stimulus	5	5	548	78	11998	-4.33	0.0	1.21	0.69	Atp6v1b1 Gnb1 Guca1a Prom1 Wdr1
513	GO:0030855 [4]: epithelial cell differentiation	2	2	551	16	12060	-4.33	0.0	1.69	0.93	Crb3 F11r
514	GO:0045807 [7]: positive regulation of endocytosis	2	2	551	16	12060	-4.33	0.0	1.69	0.93	Mfge8 Ptx3
515	GO:0051028 [7]: mRNA transport	2	2	551	16	12060	-4.33	0.0	1.69	0.93	Thoc1 Thoc4
516	GO:0000245 [8]: spliceosome assembly	2	2	551	16	12060	-4.33	0.0	1.69	0.93	Gemin6 Sfrs9
517	GO:0006406 [8]: mRNA-nucleus export	2	2	551	16	12060	-4.33	0.0	1.69	0.93	Thoc1 Thoc4
518	GO:0006333 [8]: chromatin assembly or disassembly	5	5	548	79	11997	-4.34	0.0	1.18	0.68	Asf1b Cbx1 H2afx H3f3b Suv39h1
519	GO:0009893 [5]: positive regulation of metabolism	4	4	549	127	11949	-4.35	0.0	0.18	0.11	Cited4 Ptx3 Rac1 Trp63
520	GO:0019725 [4]: cell homeostasis	5	5	548	80	11996	-4.36	0.0	1.15	0.66	Atp6v1b1 Ltf Mfi2 Nucb2 Slc9a3r1
521	GO:0009792 [4]: embryonic development (sensu Metazoa)	2	2	551	87	11989	-4.39	0.0	0.1	0.05	Tcfap2c Tgfb3
522	GO:0015749 [6]: monosaccharide transport	2	2	551	17	12059	-4.39	0.0	1.6	0.93	Prkca Slc5a1
523	GO:0015758 [8]: glucose transport	2	2	551	17	12059	-4.39	0.0	1.6	0.93	Prkca Slc5a1
524	GO:0006221 [7]: pyrimidine nucleotide biosynthesis	2	2	551	17	12059	-4.39	0.0	1.6	0.93	Nme3 Nme4
525	GO:0006826 [9]: iron ion transport	2	2	551	17	12059	-4.39	0.0	1.6	0.93	Ltf Mfi2
526	GO:0008645 [7]: hexose transport	2	2	551	17	12059	-4.39	0.0	1.6	0.93	Prkca Slc5a1
527	GO:0009145 [8]: purine nucleoside triphosphate biosynthesis	3	3	550	36	12040	-4.39	0.0	1.42	0.8	Atp6v1b1 Nme3 Nme4
528	GO:0009201 [8]: ribonucleoside triphosphate biosynthesis	3	3	550	36	12040	-4.39	0.0	1.42	0.8	Atp6v1b1 Nme3 Nme4
529	GO:0009206 [9]: purine ribonucleoside triphosphate biosynthesis	3	3	550	36	12040	-4.39	0.0	1.42	0.8	Atp6v1b1 Nme3 Nme4
530	GO:0009889 [5]: regulation of biosynthesis	5	5	548	83	11993	-4.4	0.0	1.07	0.63	Cebpb Eif2ak3 Eif3s3 Ptx3 Rnf128
531	GO:0030036 [8]: actin cytoskeleton organization and biogenesis	5	5	548	83	11993	-4.4	0.0	1.07	0.63	Capzb Dbnl Lcp1 Mtss1 Rac1
532	GO:0006325 [7]: establishment and/or maintenance of chromatin architecture	7	7	546	150	11926	-4.4	0.0	0.63	0.37	Actl6a Asf1b Cbx1 H2afx H3f3b Satb1 Suv39h1
533	GO:0015074 [6]: DNA integration	1	1	552	3	12073	-4.4	0.0	1.81	1.02	Ppfibp2
534	GO:0018105 [9]: peptidyl-serine phosphorylation	1	1	552	3	12073	-4.4	0.0	1.81	1.02	Pbk
535	GO:0018208 [9]: peptidyl-proline modification	1	1	552	3	12073	-4.4	0.0	1.81	1.02	P4hb
536	GO:0018209 [9]: peptidyl-serine modification	1	1	552	3	12073	-4.4	0.0	1.81	1.02	Pbk
537	GO:0019730 [6]: antimicrobial humoral response	1	1	552	3	12073	-4.4	0.0	1.81	1.02	Gca
538	GO:0019735 [7]: antimicrobial humoral response (sensu Vertebrata)	1	1	552	3	12073	-4.4	0.0	1.81	1.02	Gca
539	GO:0030002 [6]: anion homeostasis	1	1	552	3	12073	-4.4	0.0	1.81	1.02	Slc9a3r1
540	GO:0030010 [6]: establishment of cell polarity	1	1	552	3	12073	-4.4	0.0	1.81	1.02	Crb3
541	GO:0030833 [7]: regulation of actin filament polymerization	1	1	552	3	12073	-4.4	0.0	1.81	1.02	Rac1
542	GO:0042990 [8]: regulation of transcription factor-nucleus import	1	1	552	3	12073	-4.4	0.0	1.81	1.02	Tacc3
543	GO:0042991 [8]: transcription factor-nucleus import	1	1	552	3	12073	-4.4	0.0	1.81	1.02	Tacc3
544	GO:0046626 [5]: regulation of insulin receptor signaling pathway	1	1	552	3	12073	-4.4	0.0	1.81	1.02	Prkca
545	GO:0048488 [7]: synaptic vesicle endocytosis	1	1	552	3	12073	-4.4	0.0	1.81	1.02	Unc13b
546	GO:0000103 [7]: sulfate assimilation	1	1	552	3	12073	-4.4	0.0	1.81	1.02	Papss1
547	GO:0000270 [7]: peptidoglycan metabolism	1	1	552	3	12073	-4.4	0.0	1.81	1.02	Pglyrp1
548	GO:0001892 [6]: embryonic placenta development	1	1	552	3	12073	-4.4	0.0	1.81	1.02	Cebpb
549	GO:0006271 [8]: DNA strand elongation	1	1	552	3	12073	-4.4	0.0	1.81	1.02	Prim1
550	GO:0006473 [8]: protein amino acid acetylation	1	1	552	3	12073	-4.4	0.0	1.81	1.02	Hat1
551	GO:0006516 [8]: glycoprotein catabolism	1	1	552	3	12073	-4.4	0.0	1.81	1.02	Asrgl1
552	GO:0006599 [7]: phosphagen metabolism	1	1	552	3	12073	-4.4	0.0	1.81	1.02	Gatm
553	GO:0006791 [6]: sulfur utilization	1	1	552	3	12073	-4.4	0.0	1.81	1.02	Papss1
554	GO:0006972 [6]: hyperosmotic response	1	1	552	3	12073	-4.4	0.0	1.81	1.02	Rac1
555	GO:0007091 [9]: mitotic metaphase/anaphase transition	1	1	552	3	12073	-4.4	0.0	1.81	1.02	Mad2l1
556	GO:0007094 [9]: mitotic spindle checkpoint	1	1	552	3	12073	-4.4	0.0	1.81	1.02	Mad2l1
557	GO:0007213 [7]: acetylcholine receptor signaling, muscarinic pathway	1	1	552	3	12073	-4.4	0.0	1.81	1.02	Gnb1
558	GO:0007263 [6]: nitric oxide mediated signal transduction	1	1	552	3	12073	-4.4	0.0	1.81	1.02	Ddah2
559	GO:0009135 [8]: purine nucleoside diphosphate metabolism	1	1	552	3	12073	-4.4	0.0	1.81	1.02	Papss1
560	GO:0009179 [9]: purine ribonucleoside diphosphate metabolism	1	1	552	3	12073	-4.4	0.0	1.81	1.02	Papss1
561	GO:0009395 [8]: phospholipid catabolism	1	1	552	3	12073	-4.4	0.0	1.81	1.02	Pla2g4a
562	GO:0019226 [5]: transmission of nerve impulse	6	6	547	151	11925	-4.41	0.0	0.37	0.23	Gabrp Grip1 Slc5a8 Slc5a9 Ugt8 Unc13b
563	GO:0019953 [4]: sexual reproduction	6	6	547	150	11926	-4.41	0.0	0.38	0.23	Cxcr4 H2afx Mfge8 Pafah1b3 Tnp1 Zipro1
564	GO:0000003 [3]: reproduction	6	6	547	150	11926	-4.41	0.0	0.38	0.23	Cxcr4 H2afx Mfge8 Pafah1b3 Tnp1 Zipro1
565	GO:0001775 [4]: cell activation	3	3	550	105	11971	-4.41	0.0	0.15	0.09	Cxcr4 Pik3r1 Tnfsf13
566	GO:0007268 [6]: synaptic transmission	5	5	548	137	11939	-4.42	0.0	0.29	0.17	Gabrp Grip1 Slc5a8 Slc5a9 Unc13b
567	GO:0043037 [7]: translation	6	6	547	148	11928	-4.43	0.0	0.4	0.24	Eif2ak3 Eif2b2 Eif3s3 Hars Qars Sars1
568	GO:0000226 [8]: microtubule cytoskeleton organization and biogenesis	3	3	550	37	12039	-4.43	0.0	1.37	0.76	Birc5 Brca1 Hook2
569	GO:0045321 [5]: immune cell activation	3	3	550	104	11972	-4.43	0.0	0.16	0.1	Cxcr4 Pik3r1 Tnfsf13
570	GO:0006813 [8]: potassium ion transport	4	4	549	120	11956	-4.44	0.0	0.23	0.13	Atp1a1 Kcnk1 Kcnk13 Kcnn4
571	GO:0006631 [6]: fatty acid metabolism	6	6	547	119	11957	-4.45	0.0	0.76	0.46	Acox2 Acsl4 Cryl1 Mlstd2 Scd2 Slc27a3
572	GO:0042742 [6]: defense response to bacteria	1	1	552	64	12012	-4.46	0.0	0.06	0.02	Pglyrp1
573	GO:0006220 [7]: pyrimidine nucleotide metabolism	2	2	551	18	12058	-4.46	0.0	1.53	0.86	Nme3 Nme4
574	GO:0006879 [8]: iron ion homeostasis	2	2	551	18	12058	-4.46	0.0	1.53	0.86	Ltf Mfi2
575	GO:0046467 [7]: membrane lipid biosynthesis	3	3	550	38	12038	-4.46	0.0	1.32	0.74	B4galt6 St6galnac6 Ugt8
576	GO:0006576 [6]: biogenic amine metabolism	3	3	550	38	12038	-4.46	0.0	1.32	0.74	Dhps Sat1 Smox
577	GO:0009892 [5]: negative regulation of metabolism	6	6	547	136	11940	-4.47	0.0	0.52	0.32	Atpif1 Khdrbs1 Rnf128 Rnf134 Sap30 Tcfcp2l1
578	GO:0030029 [7]: actin filament-based process	5	5	548	89	11987	-4.47	0.0	0.93	0.56	Capzb Dbnl Lcp1 Mtss1 Rac1
579	GO:0016477 [5]: cell migration	6	6	547	134	11942	-4.47	0.0	0.54	0.32	Chl1 Cxcr4 Ephb3 Etv1 Prkca St14
580	GO:0006511 [10]: ubiquitin-dependent protein catabolism	5	5	548	90	11986	-4.48	0.0	0.91	0.54	Psma5 Siah2 Skp2 Ube1y1 Ube2c
581	GO:0007018 [7]: microtubule-based movement	4	4	549	62	12014	-4.48	0.0	1.12	0.65	4930542G03Rik Kif20a Kif2c Tubb5
582	GO:0009108 [7]: coenzyme biosynthesis	1	1	552	63	12013	-4.48	0.0	0.06	0.02	Atp6v1b1
583	GO:0006461 [7]: protein complex assembly	5	5	548	91	11985	-4.48	0.0	0.89	0.53	Asf1b Gemin6 H2afx H3f3b Sfrs9
584	GO:0006752 [7]: group transfer coenzyme metabolism	3	3	550	39	12037	-4.49	0.0	1.28	0.72	Atp6v1b1 Folr1 Pipox
585	GO:0009142 [7]: nucleoside triphosphate biosynthesis	3	3	550	39	12037	-4.49	0.0	1.28	0.72	Atp6v1b1 Nme3 Nme4
586	GO:0019941 [9]: modification-dependent protein catabolism	5	5	548	92	11984	-4.5	0.0	0.87	0.52	Psma5 Siah2 Skp2 Ube1y1 Ube2c
587	GO:0007276 [5]: gametogenesis	5	5	548	126	11950	-4.5	0.0	0.38	0.23	Cxcr4 H2afx Pafah1b3 Tnp1 Zipro1
588	GO:0042133 [5]: neurotransmitter metabolism	2	2	551	19	12057	-4.51	0.0	1.45	0.83	Slc5a8 Slc5a9
589	GO:0030003 [6]: cation homeostasis	4	4	549	64	12012	-4.51	0.0	1.06	0.62	Atp6v1b1 Ltf Mfi2 Nucb2
590	GO:0030705 [6]: cytoskeleton-dependent intracellular transport	4	4	549	64	12012	-4.51	0.0	1.06	0.62	4930542G03Rik Kif20a Kif2c Tubb5
591	GO:0016481 [7]: negative regulation of transcription	4	4	549	113	11963	-4.52	0.0	0.28	0.17	Khdrbs1 Rnf134 Sap30 Tcfcp2l1
592	GO:0051186 [5]: cofactor metabolism	5	5	548	124	11952	-4.52	0.0	0.4	0.24	Acas2l Atp6v1b1 Folr1 Gstt3 Pipox
593	GO:0009199 [8]: ribonucleoside triphosphate metabolism	3	3	550	40	12036	-4.52	0.0	1.24	0.69	Atp6v1b1 Nme3 Nme4
594	GO:0009205 [9]: purine ribonucleoside triphosphate metabolism	3	3	550	40	12036	-4.52	0.0	1.24	0.69	Atp6v1b1 Nme3 Nme4
595	GO:0019932 [6]: second-messenger-mediated signaling	2	2	551	81	11995	-4.52	0.0	0.12	0.08	Gnb1 Slc9a3r1
596	GO:0016042 [5]: lipid catabolism	4	4	549	65	12011	-4.53	0.0	1.03	0.61	Pafah1b3 Pla2g4a Plcg2 Pld3
597	GO:0015980 [6]: energy derivation by oxidation of organic compounds	4	4	549	112	11964	-4.53	0.0	0.28	0.17	D3Bwg0562e Eno1 Ppp1cb Ppp1cc
598	GO:0045934 [6]: negative regulation of nucleobase, nucleoside, nucleotide and nucleic acid metabolism	5	5	548	117	11959	-4.54	0.0	0.47	0.28	Atpif1 Khdrbs1 Rnf134 Sap30 Tcfcp2l1
599	GO:0008202 [6]: steroid metabolism	5	5	548	100	11976	-4.54	0.0	0.71	0.43	Hdlbp Hmgcr Hsd17b2 Srebf1 Stard5
600	GO:0006400 [7]: tRNA modification	3	3	550	41	12035	-4.55	0.0	1.19	0.69	Hars Qtrt1 Sars1
601	GO:0006986 [5]: response to unfolded protein	3	3	550	41	12035	-4.55	0.0	1.19	0.69	Eif2ak3 Hspa5bp1 Hspa8
602	GO:0009314 [6]: response to radiation	3	3	550	41	12035	-4.55	0.0	1.19	0.69	Gnb1 Guca1a Prom1
603	GO:0042592 [3]: homeostasis	5	5	548	116	11960	-4.55	0.0	0.48	0.29	Atp6v1b1 Ltf Mfi2 Nucb2 Slc9a3r1
604	GO:0006732 [6]: coenzyme metabolism	5	5	548	104	11972	-4.56	0.0	0.65	0.39	Acas2l Atp6v1b1 Folr1 Gstt3 Pipox
605	GO:0001558 [4]: regulation of cell growth	3	3	550	42	12034	-4.57	0.0	1.15	0.66	Igfbp5 Morf4l2 Nedd9
606	GO:0009144 [8]: purine nucleoside triphosphate metabolism	3	3	550	42	12034	-4.57	0.0	1.15	0.66	Atp6v1b1 Nme3 Nme4
607	GO:0007229 [6]: integrin-mediated signaling pathway	1	1	552	60	12016	-4.57	0.0	0.07	0.03	Itga8
608	GO:0046649 [6]: lymphocyte activation	3	3	550	95	11981	-4.57	0.0	0.21	0.12	Cxcr4 Pik3r1 Tnfsf13
609	GO:0018196 [9]: peptidyl-asparagine modification	1	1	552	4	12072	-4.58	0.0	1.61	0.93	Ddost
610	GO:0018211 [9]: peptidyl-tryptophan modification	1	1	552	4	12072	-4.58	0.0	1.61	0.93	Ddost
611	GO:0030318 [5]: melanocyte differentiation	1	1	552	4	12072	-4.58	0.0	1.61	0.93	Mlph
612	GO:0042036 [8]: negative regulation of cytokine biosynthesis	1	1	552	4	12072	-4.58	0.0	1.61	0.93	Rnf128
613	GO:0042278 [7]: purine nucleoside metabolism	1	1	552	4	12072	-4.58	0.0	1.61	0.93	Qtrt1
614	GO:0042306 [7]: regulation of protein-nucleus import	1	1	552	4	12072	-4.58	0.0	1.61	0.93	Tacc3
615	GO:0045408 [8]: regulation of interleukin-6 biosynthesis	1	1	552	4	12072	-4.58	0.0	1.61	0.93	Cebpb
616	GO:0046128 [8]: purine ribonucleoside metabolism	1	1	552	4	12072	-4.58	0.0	1.61	0.93	Qtrt1
617	GO:0046146 [7]: tetrahydrobiopterin metabolism	1	1	552	4	12072	-4.58	0.0	1.61	0.93	Gch1
618	GO:0050818 [4]: regulation of coagulation	1	1	552	4	12072	-4.58	0.0	1.61	0.93	Anxa2
619	GO:0050819 [5]: negative regulation of coagulation	1	1	552	4	12072	-4.58	0.0	1.61	0.93	Anxa2
620	GO:0050918 [7]: positive chemotaxis	1	1	552	4	12072	-4.58	0.0	1.61	0.93	Prkca
621	GO:0050920 [7]: regulation of chemotaxis	1	1	552	4	12072	-4.58	0.0	1.61	0.93	Prkca
622	GO:0050921 [8]: positive regulation of chemotaxis	1	1	552	4	12072	-4.58	0.0	1.61	0.93	Prkca
623	GO:0050926 [8]: regulation of positive chemotaxis	1	1	552	4	12072	-4.58	0.0	1.61	0.93	Prkca
624	GO:0050927 [9]: positive regulation of positive chemotaxis	1	1	552	4	12072	-4.58	0.0	1.61	0.93	Prkca
625	GO:0050930 [10]: induction of positive chemotaxis	1	1	552	4	12072	-4.58	0.0	1.61	0.93	Prkca
626	GO:0050931 [4]: pigment cell differentiation	1	1	552	4	12072	-4.58	0.0	1.61	0.93	Mlph
627	GO:0001523 [7]: retinoid metabolism	1	1	552	4	12072	-4.58	0.0	1.61	0.93	Rbp1
628	GO:0001818 [7]: negative regulation of cytokine production	1	1	552	4	12072	-4.58	0.0	1.61	0.93	Rnf128
629	GO:0001890 [5]: placenta development	1	1	552	4	12072	-4.58	0.0	1.61	0.93	Cebpb
630	GO:0006729 [8]: tetrahydrobiopterin biosynthesis	1	1	552	4	12072	-4.58	0.0	1.61	0.93	Gch1
631	GO:0007098 [8]: centrosome cycle	1	1	552	4	12072	-4.58	0.0	1.61	0.93	Brca1
632	GO:0007549 [4]: dosage compensation	1	1	552	4	12072	-4.58	0.0	1.61	0.93	Brca1
633	GO:0007566 [3]: embryo implantation	1	1	552	4	12072	-4.58	0.0	1.61	0.93	Ttpa
634	GO:0008216 [8]: spermidine metabolism	1	1	552	4	12072	-4.58	0.0	1.61	0.93	Dhps
635	GO:0009119 [7]: ribonucleoside metabolism	1	1	552	4	12072	-4.58	0.0	1.61	0.93	Qtrt1
636	GO:0009185 [8]: ribonucleoside diphosphate metabolism	1	1	552	4	12072	-4.58	0.0	1.61	0.93	Papss1
637	GO:0007411 [6]: axon guidance	3	3	550	43	12033	-4.6	0.0	1.12	0.65	Chl1 Ephb3 Etv1
638	GO:0008203 [7]: cholesterol metabolism	3	3	550	43	12033	-4.6	0.0	1.12	0.65	Hdlbp Hmgcr Srebf1
639	GO:0030097 [5]: hemopoiesis	4	4	549	105	11971	-4.6	0.0	0.34	0.21	Crip2 Dnase2a Pik3r1 Tacc3
640	GO:0051246 [5]: regulation of protein metabolism	4	4	549	72	12004	-4.6	0.0	0.85	0.51	Dbnl Prkca Rac1 Rnf128
641	GO:0045859 [4]: regulation of protein kinase activity	3	3	550	44	12032	-4.62	0.0	1.08	0.63	Pkig Prkca Sfn
642	GO:0007126 [8]: meiosis	3	3	550	44	12032	-4.62	0.0	1.08	0.63	Mki67 Nek2 Rad51
643	GO:0006816 [8]: calcium ion transport	4	4	549	74	12002	-4.62	0.0	0.8	0.48	Atp2a3 Cacna2d2 Cacnb3 Clic1
644	GO:0007409 [6]: axonogenesis	4	4	549	74	12002	-4.62	0.0	0.8	0.48	Chl1 Ephb3 Etv1 Stmn1
645	GO:0045944 [9]: positive regulation of transcription from Pol II promoter	1	1	552	58	12018	-4.62	0.0	0.07	0.04	Trp63
646	GO:0007420 [7]: brain development	1	1	552	58	12018	-4.62	0.0	0.07	0.04	Cxcr4
647	GO:0050776 [5]: regulation of immune response	4	4	549	75	12001	-4.63	0.0	0.78	0.47	Cebpb Prkca Rnf128 Tnfsf13
648	GO:0030005 [7]: di-, tri-valent inorganic cation homeostasis	3	3	550	45	12031	-4.63	0.0	1.05	0.61	Ltf Mfi2 Nucb2
649	GO:0050790 [3]: regulation of enzyme activity	4	4	549	98	11978	-4.64	0.0	0.42	0.25	Pkig Prkca Pycard Sfn
650	GO:0006417 [6]: regulation of protein biosynthesis	4	4	549	78	11998	-4.65	0.0	0.72	0.43	Cebpb Eif2ak3 Eif3s3 Rnf128
651	GO:0009966 [4]: regulation of signal transduction	3	3	550	89	11987	-4.65	0.0	0.26	0.16	Catnbip1 Cdc42se1 Prkca
652	GO:0048232 [6]: male gamete generation	4	4	549	96	11980	-4.65	0.0	0.44	0.26	H2afx Pafah1b3 Tnp1 Zipro1
653	GO:0007283 [7]: spermatogenesis	4	4	549	96	11980	-4.65	0.0	0.44	0.26	H2afx Pafah1b3 Tnp1 Zipro1
654	GO:0016125 [6]: sterol metabolism	3	3	550	46	12030	-4.66	0.0	1.01	0.6	Hdlbp Hmgcr Srebf1
655	GO:0006790 [5]: sulfur metabolism	3	3	550	46	12030	-4.66	0.0	1.01	0.6	Ahcy Gstt3 Papss1
656	GO:0009141 [7]: nucleoside triphosphate metabolism	3	3	550	46	12030	-4.66	0.0	1.01	0.6	Atp6v1b1 Nme3 Nme4
657	GO:0016568 [8]: chromatin modification	4	4	549	80	11996	-4.66	0.0	0.68	0.4	Actl6a Cbx1 Satb1 Suv39h1
658	GO:0007169 [7]: transmembrane receptor protein tyrosine kinase signaling pathway	4	4	549	91	11985	-4.66	0.0	0.51	0.3	Epha2 Ephb3 Prkca Srcasm
659	GO:0046483 [5]: heterocycle metabolism	3	3	550	47	12029	-4.66	0.0	0.98	0.58	Folr1 P4hb Pipox
660	GO:0007610 [2]: behavior	4	4	549	88	11988	-4.67	0.0	0.55	0.32	Chl1 Chst10 Etv1 Itga8
661	GO:0009795 [4]: embryonic morphogenesis	3	3	550	87	11989	-4.67	0.0	0.27	0.17	Foxi1 Lmo4 Tgfb3
662	GO:0001568 [4]: blood vessel development	3	3	550	86	11990	-4.68	0.0	0.28	0.17	Anpep Anxa2 Hey1
663	GO:0006916 [8]: anti-apoptosis	3	3	550	48	12028	-4.69	0.0	0.95	0.57	Birc5 Cebpb Qars
664	GO:0000082 [7]: G1/S transition of mitotic cell cycle	2	2	551	23	12053	-4.69	0.0	1.2	0.69	Sfn Skp2
665	GO:0006909 [7]: phagocytosis	2	2	551	23	12053	-4.69	0.0	1.2	0.69	Mfge8 Ptx3
666	GO:0006869 [5]: lipid transport	3	3	550	49	12027	-4.7	0.0	0.92	0.55	Hdlbp Slc27a3 Stard5
667	GO:0009451 [6]: RNA modification	3	3	550	49	12027	-4.7	0.0	0.92	0.55	Hars Qtrt1 Sars1
668	GO:0006875 [7]: metal ion homeostasis	3	3	550	50	12026	-4.71	0.0	0.89	0.53	Ltf Mfi2 Nucb2
669	GO:0006887 [6]: exocytosis	3	3	550	50	12026	-4.71	0.0	0.89	0.53	Cadps2 Rab3d Unc13b
670	GO:0016571 [10]: histone methylation	1	1	552	5	12071	-4.71	0.0	1.45	0.83	Satb1
671	GO:0019217 [6]: regulation of fatty acid metabolism	1	1	552	5	12071	-4.71	0.0	1.45	0.83	Acsl4
672	GO:0030044 [7]: actin filament stabilization	1	1	552	5	12071	-4.71	0.0	1.45	0.83	Dbnl
673	GO:0035088 [6]: establishment and/or maintenance of apical/basal cell polarity	1	1	552	5	12071	-4.71	0.0	1.45	0.83	Crb3
674	GO:0042226 [7]: interleukin-6 biosynthesis	1	1	552	5	12071	-4.71	0.0	1.45	0.83	Cebpb
675	GO:0043064 [6]: flagellum organization and biogenesis	1	1	552	5	12071	-4.71	0.0	1.45	0.83	Klc3
676	GO:0045191 [8]: regulation of isotype switching	1	1	552	5	12071	-4.71	0.0	1.45	0.83	Tnfsf13
677	GO:0045830 [9]: positive regulation of isotype switching	1	1	552	5	12071	-4.71	0.0	1.45	0.83	Tnfsf13
678	GO:0046323 [9]: glucose import	1	1	552	5	12071	-4.71	0.0	1.45	0.83	Prkca
679	GO:0046324 [6]: regulation of glucose import	1	1	552	5	12071	-4.71	0.0	1.45	0.83	Prkca
680	GO:0046328 [5]: regulation of JNK cascade	1	1	552	5	12071	-4.71	0.0	1.45	0.83	Cdc42se1
681	GO:0046488 [10]: phosphatidylinositol metabolism	1	1	552	5	12071	-4.71	0.0	1.45	0.83	Pip5k1a
682	GO:0051016 [8]: barbed-end actin filament capping	1	1	552	5	12071	-4.71	0.0	1.45	0.83	Dbnl
683	GO:0006023 [7]: aminoglycan biosynthesis	1	1	552	5	12071	-4.71	0.0	1.45	0.83	B3galt6
684	GO:0006024 [8]: glycosaminoglycan biosynthesis	1	1	552	5	12071	-4.71	0.0	1.45	0.83	B3galt6
685	GO:0006085 [8]: acetyl-CoA biosynthesis	1	1	552	5	12071	-4.71	0.0	1.45	0.83	Acas2l
686	GO:0006564 [9]: L-serine biosynthesis	1	1	552	5	12071	-4.71	0.0	1.45	0.83	Psat1
687	GO:0006970 [5]: response to osmotic stress	1	1	552	5	12071	-4.71	0.0	1.45	0.83	Rac1
688	GO:0007569 [4]: cell aging	1	1	552	5	12071	-4.71	0.0	1.45	0.83	Mif
689	GO:0006665 [7]: sphingolipid metabolism	2	2	551	24	12052	-4.72	0.0	1.15	0.66	B4galt6 St6galnac6
690	GO:0015849 [5]: organic acid transport	3	3	550	51	12025	-4.73	0.0	0.86	0.52	Slc1a1 Slc38a3 Slc7a5
691	GO:0016064 [6]: humoral defense mechanism (sensu Vertebrata)	3	3	550	51	12025	-4.73	0.0	0.86	0.52	Daf1 Gca Tnfsf13
692	GO:0046942 [6]: carboxylic acid transport	3	3	550	51	12025	-4.73	0.0	0.86	0.52	Slc1a1 Slc38a3 Slc7a5
693	GO:0006694 [7]: steroid biosynthesis	3	3	550	51	12025	-4.73	0.0	0.86	0.52	Hmgcr Hsd17b2 Stard5
694	GO:0006821 [8]: chloride transport	3	3	550	51	12025	-4.73	0.0	0.86	0.52	Clca1 Clca2 Clca4
695	GO:0050879 [4]: organismal movement	2	2	551	70	12006	-4.73	0.0	0.19	0.11	Guca1a Ranbp17
696	GO:0050881 [5]: musculoskeletal movement	2	2	551	69	12007	-4.74	0.0	0.19	0.12	Guca1a Ranbp17
697	GO:0050885 [6]: regulation of balance	2	2	551	69	12007	-4.74	0.0	0.19	0.12	Guca1a Ranbp17
698	GO:0050953 [6]: sensory perception of light	2	2	551	69	12007	-4.74	0.0	0.19	0.12	Guca1a Ranbp17
699	GO:0050957 [6]: equilibrioception	2	2	551	69	12007	-4.74	0.0	0.19	0.12	Guca1a Ranbp17
700	GO:0000165 [7]: MAPKKK cascade	2	2	551	69	12007	-4.74	0.0	0.19	0.12	Cdc42se1 Prkca
701	GO:0007601 [7]: visual perception	2	2	551	69	12007	-4.74	0.0	0.19	0.12	Guca1a Ranbp17
702	GO:0001525 [6]: angiogenesis	2	2	551	68	12008	-4.76	0.0	0.2	0.12	Anpep Anxa2
703	GO:0030323 [4]: respiratory tube development	2	2	551	25	12051	-4.76	0.0	1.1	0.65	Nfib Traf4
704	GO:0048193 [6]: Golgi vesicle transport	2	2	551	25	12051	-4.76	0.0	1.1	0.65	Slc30a6 Srcasm
705	GO:0045892 [8]: negative regulation of transcription, DNA-dependent	3	3	550	76	12000	-4.77	0.0	0.39	0.24	Rnf134 Sap30 Tcfcp2l1
706	GO:0048514 [5]: blood vessel morphogenesis	3	3	550	76	12000	-4.77	0.0	0.39	0.24	Anpep Anxa2 Hey1
707	GO:0006725 [5]: aromatic compound metabolism	3	3	550	75	12001	-4.77	0.0	0.4	0.24	Folr1 Gch1 Pipox
708	GO:0035295 [3]: tube development	3	3	550	59	12017	-4.78	0.0	0.66	0.4	Lmo4 Nfib Traf4
709	GO:0006334 [8]: nucleosome assembly	3	3	550	59	12017	-4.78	0.0	0.66	0.4	Asf1b H2afx H3f3b
710	GO:0046916 [8]: transition metal ion homeostasis	2	2	551	26	12050	-4.79	0.0	1.05	0.62	Ltf Mfi2
711	GO:0007519 [6]: myogenesis	2	2	551	26	12050	-4.79	0.0	1.05	0.62	Boc Cenpf
712	GO:0007611 [3]: learning and/or memory	2	2	551	26	12050	-4.79	0.0	1.05	0.62	Chst10 Itga8
713	GO:0006818 [5]: hydrogen transport	3	3	550	58	12018	-4.79	0.0	0.69	0.4	Atp6v1b1 Atp6v1c2 Sytl1
714	GO:0000122 [9]: negative regulation of transcription from Pol II promoter	3	3	550	61	12015	-4.79	0.0	0.62	0.37	Rnf134 Sap30 Tcfcp2l1
715	GO:0040008 [4]: regulation of growth	3	3	550	66	12010	-4.8	0.0	0.53	0.32	Igfbp5 Morf4l2 Nedd9
716	GO:0007218 [7]: neuropeptide signaling pathway	3	3	550	66	12010	-4.8	0.0	0.53	0.32	Celsr2 Npy Pamci
717	GO:0030031 [6]: cell projection biogenesis	2	2	551	27	12049	-4.82	0.0	1.01	0.6	Capzb Rac1
718	GO:0006364 [7]: rRNA processing	2	2	551	27	12049	-4.82	0.0	1.01	0.6	Exosc4 Exosc7
719	GO:0016601 [7]: Rac protein signal transduction	1	1	552	6	12070	-4.83	0.0	1.31	0.74	Dbnl
720	GO:0018195 [9]: peptidyl-arginine modification	1	1	552	6	12070	-4.83	0.0	1.31	0.74	Ddost
721	GO:0030178 [6]: negative regulation of Wnt receptor signaling pathway	1	1	552	6	12070	-4.83	0.0	1.31	0.74	Catnbip1
722	GO:0045190 [8]: isotype switching	1	1	552	6	12070	-4.83	0.0	1.31	0.74	Tnfsf13
723	GO:0046466 [7]: membrane lipid catabolism	1	1	552	6	12070	-4.83	0.0	1.31	0.74	Pla2g4a
724	GO:0000079 [5]: regulation of cyclin dependent protein kinase activity	1	1	552	6	12070	-4.83	0.0	1.31	0.74	Sfn
725	GO:0006349 [4]: imprinting	1	1	552	6	12070	-4.83	0.0	1.31	0.74	Dnmt3b
726	GO:0006354 [8]: RNA elongation	1	1	552	6	12070	-4.83	0.0	1.31	0.74	Polr3k
727	GO:0006891 [6]: intra-Golgi transport	1	1	552	6	12070	-4.83	0.0	1.31	0.74	Srcasm
728	GO:0008630 [7]: DNA damage response, signal transduction resulting in induction of apoptosis	1	1	552	6	12070	-4.83	0.0	1.31	0.74	Brca1
729	GO:0009127 [8]: purine nucleoside monophosphate biosynthesis	1	1	552	6	12070	-4.83	0.0	1.31	0.74	Paics
730	GO:0009168 [9]: purine ribonucleoside monophosphate biosynthesis	1	1	552	6	12070	-4.83	0.0	1.31	0.74	Paics
731	GO:0042035 [7]: regulation of cytokine biosynthesis	2	2	551	28	12048	-4.83	0.0	0.97	0.57	Cebpb Rnf128
732	GO:0007507 [5]: heart development	2	2	551	62	12014	-4.85	0.0	0.25	0.15	Id2 Lamr1
733	GO:0050878 [4]: regulation of body fluids	1	1	552	49	12027	-4.86	0.0	0.11	0.07	Anxa2
734	GO:0016072 [6]: rRNA metabolism	2	2	551	29	12047	-4.86	0.0	0.93	0.55	Exosc4 Exosc7
735	GO:0006730 [5]: one-carbon compound metabolism	2	2	551	29	12047	-4.86	0.0	0.93	0.55	Ahcy Car6
736	GO:0001817 [6]: regulation of cytokine production	2	2	551	30	12046	-4.88	0.0	0.89	0.53	Cebpb Rnf128
737	GO:0009888 [5]: histogenesis	2	2	551	59	12017	-4.89	0.0	0.28	0.17	Col11a1 Trp63
738	GO:0030098 [4]: lymphocyte differentiation	1	1	552	47	12029	-4.91	0.0	0.12	0.08	Pik3r1
739	GO:0042110 [7]: T-cell activation	1	1	552	47	12029	-4.91	0.0	0.12	0.08	Cxcr4
740	GO:0046903 [3]: secretion	1	1	552	47	12029	-4.91	0.0	0.12	0.08	Kcnn4
741	GO:0009620 [6]: response to fungi	1	1	552	7	12069	-4.92	0.0	1.2	0.69	Ptx3
742	GO:0015807 [7]: L-amino acid transport	1	1	552	7	12069	-4.92	0.0	1.2	0.69	Slc38a3
743	GO:0019216 [5]: regulation of lipid metabolism	1	1	552	7	12069	-4.92	0.0	1.2	0.69	Acsl4
744	GO:0044273 [6]: sulfur compound catabolism	1	1	552	7	12069	-4.92	0.0	1.2	0.69	Ahcy
745	GO:0050708 [5]: regulation of protein secretion	1	1	552	7	12069	-4.92	0.0	1.2	0.69	Kcnn4
746	GO:0000072 [7]: M phase specific microtubule process	1	1	552	7	12069	-4.92	0.0	1.2	0.69	Brca1
747	GO:0000088 [9]: mitotic prophase	1	1	552	7	12069	-4.92	0.0	1.2	0.69	Nusap1
748	GO:0000098 [7]: sulfur amino acid catabolism	1	1	552	7	12069	-4.92	0.0	1.2	0.69	Ahcy
749	GO:0006041 [7]: glucosamine metabolism	1	1	552	7	12069	-4.92	0.0	1.2	0.69	Gne
750	GO:0006044 [8]: N-acetylglucosamine metabolism	1	1	552	7	12069	-4.92	0.0	1.2	0.69	Gne
751	GO:0006302 [7]: double-strand break repair	1	1	552	7	12069	-4.92	0.0	1.2	0.69	H2afx
752	GO:0006308 [6]: DNA catabolism	1	1	552	7	12069	-4.92	0.0	1.2	0.69	Dnase2a
753	GO:0006563 [8]: L-serine metabolism	1	1	552	7	12069	-4.92	0.0	1.2	0.69	Psat1
754	GO:0006635 [8]: fatty acid beta-oxidation	1	1	552	7	12069	-4.92	0.0	1.2	0.69	Acox2
755	GO:0006857 [6]: oligopeptide transport	1	1	552	7	12069	-4.92	0.0	1.2	0.69	Tap1
756	GO:0007076 [8]: mitotic chromosome condensation	1	1	552	7	12069	-4.92	0.0	1.2	0.69	Nusap1
757	GO:0009126 [8]: purine nucleoside monophosphate metabolism	1	1	552	7	12069	-4.92	0.0	1.2	0.69	Paics
758	GO:0009167 [9]: purine ribonucleoside monophosphate metabolism	1	1	552	7	12069	-4.92	0.0	1.2	0.69	Paics
759	GO:0016053 [6]: organic acid biosynthesis	2	2	551	56	12020	-4.92	0.0	0.32	0.2	Mlstd2 Scd2
760	GO:0046394 [7]: carboxylic acid biosynthesis	2	2	551	56	12020	-4.92	0.0	0.32	0.2	Mlstd2 Scd2
761	GO:0042089 [6]: cytokine biosynthesis	2	2	551	33	12043	-4.93	0.0	0.78	0.47	Cebpb Rnf128
762	GO:0006413 [8]: translational initiation	2	2	551	33	12043	-4.93	0.0	0.78	0.47	Eif2b2 Eif3s3
763	GO:0008015 [4]: circulation	2	2	551	33	12043	-4.93	0.0	0.78	0.47	Gnai3 Npy
764	GO:0051240 [5]: positive regulation of organismal physiological process	2	2	551	55	12021	-4.93	0.0	0.33	0.2	Prkca Tnfsf13
765	GO:0042107 [5]: cytokine metabolism	2	2	551	34	12042	-4.94	0.0	0.75	0.45	Cebpb Rnf128
766	GO:0043009 [5]: embryonic development (sensu Vertebrata)	2	2	551	54	12022	-4.94	0.0	0.34	0.21	Tcfap2c Tgfb3
767	GO:0006936 [3]: muscle contraction	2	2	551	54	12022	-4.94	0.0	0.34	0.21	Prkca Wdr21
768	GO:0006644 [7]: phospholipid metabolism	2	2	551	53	12023	-4.95	0.0	0.36	0.22	Pip5k1a Pla2g4a
769	GO:0007160 [5]: cell-matrix adhesion	2	2	551	53	12023	-4.95	0.0	0.36	0.22	Itga8 Npnt
770	GO:0050778 [6]: positive regulation of immune response	2	2	551	52	12024	-4.95	0.0	0.37	0.23	Prkca Tnfsf13
771	GO:0007599 [5]: hemostasis	1	1	552	45	12031	-4.96	0.0	0.14	0.08	Anxa2
772	GO:0001816 [5]: cytokine production	2	2	551	37	12039	-4.97	0.0	0.66	0.4	Cebpb Rnf128
773	GO:0008632 [7]: apoptotic program	2	2	551	37	12039	-4.97	0.0	0.66	0.4	Eya2 Pycard
774	GO:0006633 [7]: fatty acid biosynthesis	2	2	551	50	12026	-4.97	0.0	0.4	0.24	Mlstd2 Scd2
775	GO:0043038 [7]: amino acid activation	2	2	551	39	12037	-4.98	0.0	0.61	0.37	Hars Sars1
776	GO:0043039 [8]: tRNA aminoacylation	2	2	551	39	12037	-4.98	0.0	0.61	0.37	Hars Sars1
777	GO:0006418 [8]: tRNA aminoacylation for protein translation	2	2	551	39	12037	-4.98	0.0	0.61	0.37	Hars Sars1
778	GO:0006445 [7]: regulation of translation	2	2	551	39	12037	-4.98	0.0	0.61	0.37	Eif2ak3 Eif3s3
779	GO:0016052 [6]: carbohydrate catabolism	2	2	551	48	12028	-4.98	0.0	0.43	0.26	Eno1 Pglyrp1
780	GO:0044275 [7]: cellular carbohydrate catabolism	2	2	551	48	12028	-4.98	0.0	0.43	0.26	Eno1 Pglyrp1
781	GO:0050954 [6]: sensory perception of mechanical stimulus	2	2	551	48	12028	-4.98	0.0	0.43	0.26	Atp6v1b1 Wdr1
782	GO:0050982 [7]: detection of mechanical stimulus	2	2	551	48	12028	-4.98	0.0	0.43	0.26	Atp6v1b1 Wdr1
783	GO:0009952 [4]: anterior/posterior pattern formation	2	2	551	38	12038	-4.98	0.0	0.64	0.38	Btg2 Catnbip1
784	GO:0006865 [6]: amino acid transport	2	2	551	38	12038	-4.98	0.0	0.64	0.38	Slc38a3 Slc7a5
785	GO:0017038 [6]: protein import	2	2	551	47	12029	-4.98	0.0	0.45	0.26	Ranbp17 Tacc3
786	GO:0015837 [5]: amine transport	2	2	551	40	12036	-4.99	0.0	0.59	0.36	Slc38a3 Slc7a5
787	GO:0001701 [6]: embryonic development (sensu Mammalia)	2	2	551	42	12034	-4.99	0.0	0.54	0.32	Tcfap2c Tgfb3
788	GO:0015833 [5]: peptide transport	1	1	552	8	12068	-4.99	0.0	1.1	0.65	Tap1
789	GO:0016339 [6]: calcium-dependent cell-cell adhesion	1	1	552	8	12068	-4.99	0.0	1.1	0.65	Pcdh18
790	GO:0016569 [9]: covalent chromatin modification	1	1	552	8	12068	-4.99	0.0	1.1	0.65	Satb1
791	GO:0016570 [10]: histone modification	1	1	552	8	12068	-4.99	0.0	1.1	0.65	Satb1
792	GO:0019438 [6]: aromatic compound biosynthesis	1	1	552	8	12068	-4.99	0.0	1.1	0.65	Gch1
793	GO:0030218 [5]: erythrocyte differentiation	1	1	552	8	12068	-4.99	0.0	1.1	0.65	Dnase2a
794	GO:0030258 [6]: lipid modification	1	1	552	8	12068	-4.99	0.0	1.1	0.65	Galgt1
795	GO:0042552 [8]: myelination	1	1	552	8	12068	-4.99	0.0	1.1	0.65	Ugt8
796	GO:0042553 [7]: cellular nerve ensheathment	1	1	552	8	12068	-4.99	0.0	1.1	0.65	Ugt8
797	GO:0042559 [7]: pteridine and derivative biosynthesis	1	1	552	8	12068	-4.99	0.0	1.1	0.65	Gch1
798	GO:0051084 [8]: posttranslational protein folding	1	1	552	8	12068	-4.99	0.0	1.1	0.65	Hspa8
799	GO:0051085 [9]: chaperone cofactor dependent protein folding	1	1	552	8	12068	-4.99	0.0	1.1	0.65	Hspa8
800	GO:0000188 [8]: inactivation of MAPK	1	1	552	8	12068	-4.99	0.0	1.1	0.65	Prkca
801	GO:0001666 [5]: response to hypoxia	1	1	552	8	12068	-4.99	0.0	1.1	0.65	Casp1
802	GO:0006892 [6]: post-Golgi transport	1	1	552	8	12068	-4.99	0.0	1.1	0.65	Slc30a6
803	GO:0006997 [5]: nuclear organization and biogenesis	1	1	552	8	12068	-4.99	0.0	1.1	0.65	Pes1
804	GO:0007163 [5]: establishment and/or maintenance of cell polarity	1	1	552	8	12068	-4.99	0.0	1.1	0.65	Crb3
805	GO:0007272 [7]: ionic insulation of neurons by glial cells	1	1	552	8	12068	-4.99	0.0	1.1	0.65	Ugt8
806	GO:0007346 [7]: regulation of mitotic cell cycle	1	1	552	8	12068	-4.99	0.0	1.1	0.65	Ris2
807	GO:0009401 [6]: phosphoenolpyruvate-dependent sugar phosphotransferase system	1	1	552	8	12068	-4.99	0.0	1.1	0.65	Abtb1
808	GO:0050865 [5]: regulation of cell activation	1	1	552	44	12032	-4.99	0.0	0.14	0.09	Tnfsf13
809	GO:0051249 [6]: regulation of lymphocyte activation	1	1	552	44	12032	-4.99	0.0	0.14	0.09	Tnfsf13
810	GO:0015992 [6]: proton transport	2	2	551	46	12030	-4.99	0.0	0.47	0.28	Atp6v1b1 Atp6v1c2
811	GO:0042113 [7]: B-cell activation	2	2	551	43	12033	-4.99	0.0	0.52	0.32	Pik3r1 Tnfsf13
812	GO:0051170 [7]: nuclear import	2	2	551	43	12033	-4.99	0.0	0.52	0.32	Ranbp17 Tacc3
813	GO:0006606 [7]: protein-nucleus import	2	2	551	43	12033	-4.99	0.0	0.52	0.32	Ranbp17 Tacc3
814	GO:0006766 [5]: vitamin metabolism	2	2	551	43	12033	-4.99	0.0	0.52	0.32	Folr1 Ttpa
815	GO:0007605 [7]: perception of sound	2	2	551	43	12033	-4.99	0.0	0.52	0.32	Atp6v1b1 Wdr1
816	GO:0001505 [7]: regulation of neurotransmitter levels	2	2	551	44	12032	-5.0	0.0	0.5	0.3	Slc5a8 Slc5a9
817	GO:0050817 [3]: coagulation	1	1	552	43	12033	-5.0	0.0	0.15	0.09	Anxa2
818	GO:0006956 [6]: complement activation	1	1	552	43	12033	-5.0	0.0	0.15	0.09	Daf1
819	GO:0007596 [4]: blood coagulation	1	1	552	43	12033	-5.0	0.0	0.15	0.09	Anxa2
820	GO:0019935 [7]: cyclic-nucleotide-mediated signaling	1	1	552	42	12034	-5.03	0.0	0.16	0.1	Slc9a3r1
821	GO:0030099 [4]: myeloid blood cell differentiation	1	1	552	42	12034	-5.03	0.0	0.16	0.1	Dnase2a
822	GO:0030111 [5]: regulation of Wnt receptor signaling pathway	1	1	552	9	12067	-5.04	0.0	1.02	0.61	Catnbip1
823	GO:0030216 [4]: keratinocyte differentiation	1	1	552	9	12067	-5.04	0.0	1.02	0.61	Trp63
824	GO:0043026 [7]: regulation of caspase activation	1	1	552	9	12067	-5.04	0.0	1.02	0.61	Pycard
825	GO:0000077 [7]: DNA damage checkpoint	1	1	552	9	12067	-5.04	0.0	1.02	0.61	H2afx
826	GO:0000086 [7]: G2/M transition of mitotic cell cycle	1	1	552	9	12067	-5.04	0.0	1.02	0.61	Sfn
827	GO:0001502 [7]: cartilage condensation	1	1	552	9	12067	-5.04	0.0	1.02	0.61	Col11a1
828	GO:0001570 [4]: vasculogenesis	1	1	552	9	12067	-5.04	0.0	1.02	0.61	Hey1
829	GO:0006829 [9]: zinc ion transport	1	1	552	9	12067	-5.04	0.0	1.02	0.61	Slc30a6
830	GO:0006835 [7]: dicarboxylic acid transport	1	1	552	9	12067	-5.04	0.0	1.02	0.61	Slc1a1
831	GO:0006914 [4]: autophagy	1	1	552	9	12067	-5.04	0.0	1.02	0.61	Becn1
832	GO:0009070 [8]: serine family amino acid biosynthesis	1	1	552	9	12067	-5.04	0.0	1.02	0.61	Psat1
833	GO:0019320 [8]: hexose catabolism	1	1	552	41	12035	-5.05	0.0	0.16	0.1	Eno1
834	GO:0046164 [6]: alcohol catabolism	1	1	552	41	12035	-5.05	0.0	0.16	0.1	Eno1
835	GO:0046365 [7]: monosaccharide catabolism	1	1	552	41	12035	-5.05	0.0	0.16	0.1	Eno1
836	GO:0006007 [9]: glucose catabolism	1	1	552	41	12035	-5.05	0.0	0.16	0.1	Eno1
837	GO:0006836 [5]: neurotransmitter transport	1	1	552	39	12037	-5.09	0.0	0.18	0.11	Ica1
838	GO:0009615 [6]: response to virus	1	1	552	10	12066	-5.1	0.0	0.94	0.57	Tlr3
839	GO:0030261 [7]: chromosome condensation	1	1	552	10	12066	-5.1	0.0	0.94	0.57	Nusap1
840	GO:0030500 [7]: regulation of bone mineralization	1	1	552	10	12066	-5.1	0.0	0.94	0.57	Mepe
841	GO:0030593 [7]: neutrophil chemotaxis	1	1	552	10	12066	-5.1	0.0	0.94	0.57	Prkca
842	GO:0044242 [6]: cellular lipid catabolism	1	1	552	10	12066	-5.1	0.0	0.94	0.57	Pla2g4a
843	GO:0050729 [7]: positive regulation of inflammatory response	1	1	552	10	12066	-5.1	0.0	0.94	0.57	Prkca
844	GO:0051046 [4]: regulation of secretion	1	1	552	10	12066	-5.1	0.0	0.94	0.57	Kcnn4
845	GO:0051216 [6]: cartilage development	1	1	552	10	12066	-5.1	0.0	0.94	0.57	Col11a1
846	GO:0001508 [6]: regulation of action potential	1	1	552	10	12066	-5.1	0.0	0.94	0.57	Ugt8
847	GO:0001709 [5]: cell fate determination	1	1	552	10	12066	-5.1	0.0	0.94	0.57	Gata3
848	GO:0005978 [8]: glycogen biosynthesis	1	1	552	10	12066	-5.1	0.0	0.94	0.57	D3Bwg0562e
849	GO:0006084 [7]: acetyl-CoA metabolism	1	1	552	10	12066	-5.1	0.0	0.94	0.57	Acas2l
850	GO:0006367 [9]: transcription initiation from Pol II promoter	1	1	552	10	12066	-5.1	0.0	0.94	0.57	Gtf2e2
851	GO:0006910 [8]: phagocytosis, recognition	1	1	552	10	12066	-5.1	0.0	0.94	0.57	Mfge8
852	GO:0009250 [7]: glucan biosynthesis	1	1	552	10	12066	-5.1	0.0	0.94	0.57	D3Bwg0562e
853	GO:0019933 [8]: cAMP-mediated signaling	1	1	552	38	12038	-5.11	0.0	0.19	0.12	Slc9a3r1
854	GO:0050876 [4]: reproductive physiological process	1	1	552	37	12039	-5.13	0.0	0.2	0.12	Ttpa
855	GO:0042044 [5]: fluid transport	1	1	552	11	12065	-5.14	0.0	0.88	0.53	Aqp5
856	GO:0000059 [8]: protein-nucleus import, docking	1	1	552	11	12065	-5.14	0.0	0.88	0.53	Ranbp17
857	GO:0006284 [7]: base-excision repair	1	1	552	11	12065	-5.14	0.0	0.88	0.53	Mpg
858	GO:0006376 [9]: mRNA splice site selection	1	1	552	11	12065	-5.14	0.0	0.88	0.53	Sfrs9
859	GO:0006833 [6]: water transport	1	1	552	11	12065	-5.14	0.0	0.88	0.53	Aqp5
860	GO:0008016 [5]: regulation of heart contraction rate	1	1	552	11	12065	-5.14	0.0	0.88	0.53	Gnai3
861	GO:0008366 [6]: nerve ensheathment	1	1	552	11	12065	-5.14	0.0	0.88	0.53	Ugt8
862	GO:0045165 [4]: cell fate commitment	1	1	552	36	12040	-5.14	0.0	0.21	0.12	Gata3
863	GO:0051247 [6]: positive regulation of protein metabolism	1	1	552	35	12041	-5.16	0.0	0.22	0.13	Rac1
864	GO:0016197 [6]: endosome transport	1	1	552	12	12064	-5.17	0.0	0.82	0.49	Slc30a6
865	GO:0017148 [7]: negative regulation of protein biosynthesis	1	1	552	12	12064	-5.17	0.0	0.82	0.49	Rnf128
866	GO:0030203 [7]: glycosaminoglycan metabolism	1	1	552	12	12064	-5.17	0.0	0.82	0.49	B3galt6
867	GO:0042551 [5]: nerve maturation	1	1	552	12	12064	-5.17	0.0	0.82	0.49	Ugt8
868	GO:0006022 [6]: aminoglycan metabolism	1	1	552	12	12064	-5.17	0.0	0.82	0.49	B3galt6
869	GO:0006029 [7]: proteoglycan metabolism	1	1	552	12	12064	-5.17	0.0	0.82	0.49	Col11a1
870	GO:0006446 [8]: regulation of translational initiation	1	1	552	12	12064	-5.17	0.0	0.82	0.49	Eif3s3
871	GO:0006672 [9]: ceramide metabolism	1	1	552	12	12064	-5.17	0.0	0.82	0.49	St6galnac6
872	GO:0006911 [8]: phagocytosis, engulfment	1	1	552	12	12064	-5.17	0.0	0.82	0.49	Mfge8
873	GO:0030334 [6]: regulation of cell migration	1	1	552	34	12042	-5.18	0.0	0.23	0.14	Cxcr4
874	GO:0046034 [6]: ATP metabolism	1	1	552	34	12042	-5.18	0.0	0.23	0.14	Atp6v1b1
875	GO:0051270 [5]: regulation of cell motility	1	1	552	34	12042	-5.18	0.0	0.23	0.14	Cxcr4
876	GO:0006096 [8]: glycolysis	1	1	552	34	12042	-5.18	0.0	0.23	0.14	Eno1
877	GO:0035239 [4]: tube morphogenesis	1	1	552	33	12043	-5.19	0.0	0.25	0.15	Lmo4
878	GO:0048468 [3]: cell development	1	1	552	33	12043	-5.19	0.0	0.25	0.15	Ugt8
879	GO:0019395 [7]: fatty acid oxidation	1	1	552	13	12063	-5.21	0.0	0.76	0.46	Acox2
880	GO:0030574 [9]: collagen catabolism	1	1	552	13	12063	-5.21	0.0	0.76	0.46	Prtn3
881	GO:0046519 [8]: sphingoid metabolism	1	1	552	13	12063	-5.21	0.0	0.76	0.46	St6galnac6
882	GO:0048489 [6]: synaptic vesicle transport	1	1	552	13	12063	-5.21	0.0	0.76	0.46	Unc13b
883	GO:0001839 [6]: neural plate morphogenesis	1	1	552	13	12063	-5.21	0.0	0.76	0.46	Lmo4
884	GO:0001841 [6]: neural tube formation	1	1	552	13	12063	-5.21	0.0	0.76	0.46	Lmo4
885	GO:0001843 [6]: neural tube closure	1	1	552	13	12063	-5.21	0.0	0.76	0.46	Lmo4
886	GO:0007281 [6]: germ cell development	1	1	552	13	12063	-5.21	0.0	0.76	0.46	Cxcr4
887	GO:0007585 [4]: respiratory gaseous exchange	1	1	552	13	12063	-5.21	0.0	0.76	0.46	Traf4
888	GO:0050867 [6]: positive regulation of cell activation	1	1	552	32	12044	-5.22	0.0	0.26	0.16	Tnfsf13
889	GO:0051251 [7]: positive regulation of lymphocyte activation	1	1	552	32	12044	-5.22	0.0	0.26	0.16	Tnfsf13
890	GO:0009266 [6]: response to temperature	1	1	552	32	12044	-5.22	0.0	0.26	0.16	Hspa8
891	GO:0046651 [5]: lymphocyte proliferation	1	1	552	31	12045	-5.22	0.0	0.27	0.17	Cxcr4
892	GO:0030384 [9]: phosphoinositide metabolism	1	1	552	14	12062	-5.23	0.0	0.71	0.43	Pip5k1a
893	GO:0030595 [6]: immune cell chemotaxis	1	1	552	14	12062	-5.23	0.0	0.71	0.43	Prkca
894	GO:0030641 [8]: hydrogen ion homeostasis	1	1	552	14	12062	-5.23	0.0	0.71	0.43	Atp6v1b1
895	GO:0042472 [6]: inner ear morphogenesis	1	1	552	14	12062	-5.23	0.0	0.71	0.43	Foxi1
896	GO:0000096 [6]: sulfur amino acid metabolism	1	1	552	14	12062	-5.23	0.0	0.71	0.43	Ahcy
897	GO:0006775 [6]: fat-soluble vitamin metabolism	1	1	552	14	12062	-5.23	0.0	0.71	0.43	Ttpa
898	GO:0006885 [9]: regulation of pH	1	1	552	14	12062	-5.23	0.0	0.71	0.43	Atp6v1b1
899	GO:0009306 [4]: protein secretion	1	1	552	14	12062	-5.23	0.0	0.71	0.43	Kcnn4
900	GO:0006753 [8]: nucleoside phosphate metabolism	1	1	552	30	12046	-5.24	0.0	0.29	0.17	Atp6v1b1
901	GO:0006754 [7]: ATP biosynthesis	1	1	552	30	12046	-5.24	0.0	0.29	0.17	Atp6v1b1
902	GO:0007254 [8]: JNK cascade	1	1	552	30	12046	-5.24	0.0	0.29	0.17	Cdc42se1
903	GO:0009890 [6]: negative regulation of biosynthesis	1	1	552	15	12061	-5.24	0.0	0.67	0.4	Rnf128
904	GO:0030282 [6]: bone mineralization	1	1	552	15	12061	-5.24	0.0	0.67	0.4	Mepe
905	GO:0050871 [8]: positive regulation of B-cell activation	1	1	552	15	12061	-5.24	0.0	0.67	0.4	Tnfsf13
906	GO:0050900 [6]: immune cell migration	1	1	552	15	12061	-5.24	0.0	0.67	0.4	Prkca
907	GO:0001838 [5]: embryonic epithelial tube formation	1	1	552	15	12061	-5.24	0.0	0.67	0.4	Lmo4
908	GO:0006487 [9]: N-linked glycosylation	1	1	552	15	12061	-5.24	0.0	0.67	0.4	Ddost
909	GO:0006749 [6]: glutathione metabolism	1	1	552	15	12061	-5.24	0.0	0.67	0.4	Gstt3
910	GO:0007032 [6]: endosome organization and biogenesis	1	1	552	15	12061	-5.24	0.0	0.67	0.4	Slc30a6
911	GO:0007565 [5]: pregnancy	1	1	552	15	12061	-5.24	0.0	0.67	0.4	Ttpa
912	GO:0009069 [7]: serine family amino acid metabolism	1	1	552	15	12061	-5.24	0.0	0.67	0.4	Psat1
913	GO:0048015 [7]: phosphoinositide-mediated signaling	1	1	552	29	12047	-5.24	0.0	0.3	0.18	Gnb1
914	GO:0009891 [6]: positive regulation of biosynthesis	1	1	552	28	12048	-5.26	0.0	0.32	0.2	Ptx3
915	GO:0019220 [6]: regulation of phosphate metabolism	1	1	552	28	12048	-5.26	0.0	0.32	0.2	Prkca
916	GO:0042325 [7]: regulation of phosphorylation	1	1	552	28	12048	-5.26	0.0	0.32	0.2	Prkca
917	GO:0051174 [5]: regulation of phosphorus metabolism	1	1	552	28	12048	-5.26	0.0	0.32	0.2	Prkca
918	GO:0001655 [5]: urogenital system development	1	1	552	28	12048	-5.26	0.0	0.32	0.2	Slc5a1
919	GO:0006767 [6]: water-soluble vitamin metabolism	1	1	552	28	12048	-5.26	0.0	0.32	0.2	Folr1
920	GO:0006958 [7]: complement activation, classical pathway	1	1	552	28	12048	-5.26	0.0	0.32	0.2	Daf1
921	GO:0030183 [5]: B-cell differentiation	1	1	552	16	12060	-5.26	0.0	0.63	0.38	Pik3r1
922	GO:0050727 [6]: regulation of inflammatory response	1	1	552	16	12060	-5.26	0.0	0.63	0.38	Prkca
923	GO:0050777 [6]: negative regulation of immune response	1	1	552	16	12060	-5.26	0.0	0.63	0.38	Rnf128
924	GO:0016582 [9]: non-covalent chromatin modification	1	1	552	27	12049	-5.27	0.0	0.34	0.21	Actl6a
925	GO:0006338 [10]: chromatin remodeling	1	1	552	27	12049	-5.27	0.0	0.34	0.21	Actl6a
926	GO:0009408 [5]: response to heat	1	1	552	27	12049	-5.27	0.0	0.34	0.21	Hspa8
927	GO:0030004 [7]: monovalent inorganic cation homeostasis	1	1	552	17	12059	-5.27	0.0	0.59	0.36	Atp6v1b1
928	GO:0042398 [6]: amino acid derivative biosynthesis	1	1	552	17	12059	-5.27	0.0	0.59	0.36	Gatm
929	GO:0051248 [6]: negative regulation of protein metabolism	1	1	552	17	12059	-5.27	0.0	0.59	0.36	Rnf128
930	GO:0007031 [6]: peroxisome organization and biogenesis	1	1	552	17	12059	-5.27	0.0	0.59	0.36	Pipox
931	GO:0007259 [7]: JAK-STAT cascade	1	1	552	17	12059	-5.27	0.0	0.59	0.36	Pias1
932	GO:0007612 [4]: learning	1	1	552	17	12059	-5.27	0.0	0.59	0.36	Chst10
933	GO:0008217 [5]: regulation of blood pressure	1	1	552	17	12059	-5.27	0.0	0.59	0.36	Npy
934	GO:0008286 [8]: insulin receptor signaling pathway	1	1	552	17	12059	-5.27	0.0	0.59	0.36	Prkca
935	GO:0016331 [5]: morphogenesis of embryonic epithelium	1	1	552	18	12058	-5.28	0.0	0.56	0.33	Lmo4
936	GO:0006720 [6]: isoprenoid metabolism	1	1	552	18	12058	-5.28	0.0	0.56	0.33	Rbp1
937	GO:0006937 [4]: regulation of muscle contraction	1	1	552	18	12058	-5.28	0.0	0.56	0.33	Prkca
938	GO:0009166 [6]: nucleotide catabolism	1	1	552	18	12058	-5.28	0.0	0.56	0.33	Nt5c
939	GO:0030324 [5]: lung development	1	1	552	25	12051	-5.28	0.0	0.37	0.23	Nfib
940	GO:0001932 [8]: regulation of protein amino acid phosphorylation	1	1	552	25	12051	-5.28	0.0	0.37	0.23	Prkca
941	GO:0009566 [5]: fertilization	1	1	552	23	12053	-5.29	0.0	0.42	0.25	Mfge8
942	GO:0001656 [7]: metanephros development	1	1	552	23	12053	-5.29	0.0	0.42	0.25	Slc5a1
943	GO:0006919 [6]: caspase activation	1	1	552	23	12053	-5.29	0.0	0.42	0.25	Pycard
944	GO:0007266 [7]: Rho protein signal transduction	1	1	552	23	12053	-5.29	0.0	0.42	0.25	Baiap2
945	GO:0007338 [6]: fertilization (sensu Metazoa)	1	1	552	23	12053	-5.29	0.0	0.42	0.25	Mfge8
946	GO:0043280 [5]: positive regulation of caspase activity	1	1	552	24	12052	-5.29	0.0	0.39	0.24	Pycard
947	GO:0043281 [4]: regulation of caspase activity	1	1	552	24	12052	-5.29	0.0	0.39	0.24	Pycard
948	GO:0001822 [6]: kidney development	1	1	552	24	12052	-5.29	0.0	0.39	0.24	Slc5a1
949	GO:0007200 [7]: G-protein signaling, coupled to IP3 second messenger (phospholipase C activating)	1	1	552	24	12052	-5.29	0.0	0.39	0.24	Gnb1
950	GO:0045047 [6]: protein-ER targeting	1	1	552	19	12057	-5.29	0.0	0.52	0.32	Folr1
951	GO:0006612 [8]: protein-membrane targeting	1	1	552	19	12057	-5.29	0.0	0.52	0.32	Folr1
952	GO:0006874 [8]: calcium ion homeostasis	1	1	552	19	12057	-5.29	0.0	0.52	0.32	Nucb2
953	GO:0007223 [7]: frizzled-2 signaling pathway	1	1	552	19	12057	-5.29	0.0	0.52	0.32	Wnt5b
954	GO:0007498 [3]: mesoderm development	1	1	552	19	12057	-5.29	0.0	0.52	0.32	Trp63
955	GO:0042098 [6]: T-cell proliferation	1	1	552	20	12056	-5.29	0.0	0.49	0.3	Cxcr4
956	GO:0042471 [5]: ear morphogenesis	1	1	552	20	12056	-5.29	0.0	0.49	0.3	Foxi1
957	GO:0006352 [8]: transcription initiation	1	1	552	20	12056	-5.29	0.0	0.49	0.3	Gtf2e2
958	GO:0006695 [8]: cholesterol biosynthesis	1	1	552	20	12056	-5.29	0.0	0.49	0.3	Hmgcr
959	GO:0016126 [7]: sterol biosynthesis	1	1	552	22	12054	-5.3	0.0	0.44	0.26	Hmgcr
960	GO:0050730 [6]: regulation of peptidyl-tyrosine phosphorylation	1	1	552	22	12054	-5.3	0.0	0.44	0.26	Prkca
961	GO:0050864 [7]: regulation of B-cell activation	1	1	552	22	12054	-5.3	0.0	0.44	0.26	Tnfsf13
962	GO:0050909 [7]: perception of taste	1	1	552	22	12054	-5.3	0.0	0.44	0.26	Gnb1
963	GO:0001764 [6]: neuronal migration	1	1	552	22	12054	-5.3	0.0	0.44	0.26	Cxcr4
964	GO:0048469 [4]: cell maturation	1	1	552	21	12055	-5.3	0.0	0.47	0.28	Ugt8
965	GO:0006650 [8]: glycerophospholipid metabolism	1	1	552	21	12055	-5.3	0.0	0.47	0.28	Pip5k1a
966	GO:0007265 [7]: Ras protein signal transduction	1	1	552	21	12055	-5.3	0.0	0.47	0.28	Gnb1
967	GO:0007515 [5]: lymph gland development	1	1	552	21	12055	-5.3	0.0	0.47	0.28	Id2
