# Supplementary material for: A genomic analysis of mouse models of breast cancer reveals molecular features of mouse models and relationships to human breast cancer
Source: Breast Cancer Res. 2014 Jun 5;16(3):R59. doi: 10.1186/bcr3672 (PMC4078930; doi:10.1186/bcr3672)
Supplement: Additional file 3 — Fold change values organized by mouse tumor model type comparing the mouse model to normal mammary gland. [file bcr3672-S3.zip › Additional_File_3/PyMT_vs_NMLmammary/AdditionalFile76_PyMT_vs_NMLmammary/UpregulatedGenesgather_kegg_121024.txt]

#	Annotation	Total Genes With Ann	Your Genes (With Ann)	Your Genes (No Ann)	Genome (With Ann)	Genome (No Ann)	ln(Bayes factor)	neg ln(p value)	FE: neg ln(p value)	FE: neg ln(FDR)	Genes
1	path:mmu04080: Neuroactive ligand-receptor interaction	3	3	140	275	2101	5.33	9.36	0.0	0.0	Adrb1 Gabrp Npy
2	path:mmu00220: Urea cycle and metabolism of amino groups	6	6	137	14	2362	2.62	6.9	7.41	3.72	Arg1 Ass1 Ckmt1 Gatm Pycr1 Pycr2
3	path:mmu00330: Arginine and proline metabolism	8	8	135	29	2347	2.37	6.64	7.08	3.72	Arg1 Ass1 Ckmt1 Gatm Lap3 Pycr1 Pycr2 Sat1
4	path:mmu00240: Pyrimidine metabolism	11	11	132	55	2321	2.32	6.6	6.94	3.72	Cda Dck Nme3 Nme4 Pole2 Polr3k Prim1 Rrm1 Rrm2 Tk1 Txnrd1
5	path:mmu00230: Purine metabolism	13	13	130	95	2281	0.51	4.61	4.96	2.25	Dck Enpp1 Nme3 Nme4 Paics Papss1 Pde9a Pole2 Polr3k Prim1 Prps2 Rrm1 Rrm2
6	path:mmu00780: Biotin metabolism	3	3	140	4	2372	0.39	4.45	5.24	2.31	Prss16 Spcs1 Spcs2
7	path:mmu04530: Tight junction	14	14	129	109	2267	0.36	4.45	4.77	2.24	Actg1 Actn4 B230120H23Rik Cipp Cldn1 Cldn2 Cldn23 Cldn3 Cldn7 Crb3 Gnai3 Ocln Prkca Tjp2
8	path:mmu00530: Aminosugars metabolism	5	5	138	22	2354	-0.55	0.0	4.13	1.76	Cmas Gne Nans Nt5c Smpdl3b
9	path:mmu00604: Ganglioside biosynthesis	4	4	139	15	2361	-0.8	0.0	3.92	1.74	B4galt6 Galgt1 St6galnac4 St6galnac6
10	path:mmu04070: Phosphatidylinositol signaling system	9	9	134	67	2309	-0.81	0.0	3.65	1.63	Calm2 Clk3 Eif2ak3 Itpr3 Pik3r1 Pip5k1a Plcg2 Prkca Ttk
11	path:mmu04060: Cytokine-cytokine receptor interaction	7	7	136	233	2143	-0.81	0.0	0.01	0.0	Cxcr4 Ifna9 Inhbb Osmr Tgfb2 Tgfb3 Tnfsf13
12	path:mmu00271: Methionine metabolism	3	3	140	8	2368	-0.93	0.0	3.86	1.74	Ahcy Dnmt1 Dnmt3b
13	path:mmu00190: Oxidative phosphorylation	2	2	141	113	2263	-1.29	0.0	0.01	0.0	Atp6v1b1 Atp6v1c2
14	path:mmu00260: Glycine, serine and threonine metabolism	5	5	138	29	2347	-1.39	0.0	3.21	1.29	Chka Gatm Pipox Psat1 Sars1
15	path:mmu00450: Selenoamino acid metabolism	3	3	140	15	2361	-2.13	0.0	2.55	0.72	Ahcy Hrmt1l3 Papss1
16	path:mmu00310: Lysine degradation	5	5	138	39	2337	-2.18	0.0	2.29	0.56	Pipox Prss16 Spcs1 Spcs2 Suv39h1
17	path:mmu04610: Complement and coagulation cascades	1	1	142	67	2309	-2.32	0.0	0.02	0.0	Daf1
18	path:mmu04210: Apoptosis	2	2	141	87	2289	-2.34	0.0	0.03	0.0	Pik3r1 Tradd
19	path:mmu00750: Vitamin B6 metabolism	2	2	141	8	2368	-2.51	0.0	2.24	0.56	Nt5c Psat1
20	path:mmu00760: Nicotinate and nicotinamide metabolism	5	5	138	46	2330	-2.55	0.0	1.83	0.29	Clk3 Eif2ak3 Enpp1 Nt5c Ttk
21	path:mmu04512: ECM-receptor interaction	7	7	136	77	2299	-2.57	0.0	1.63	0.2	Col11a1 Col4a6 Hmmr Itga8 Npnt Sdc4 Thbs4
22	path:mmu04510: Focal adhesion	14	14	129	200	2176	-2.6	0.0	1.12	0.08	Actg1 Actn4 Col11a1 Col4a6 Itga8 Pak1 Pik3r1 Ppp1cb Ppp1cc Prkca Rac1 Tesk2 Thbs4 Tnk1
23	path:mmu04010: MAPK signaling pathway	14	14	129	217	2159	-2.72	0.0	0.82	0.08	B230120H23Rik Casp1 Casp2 Cd14 Dusp6 Hspa8 Pak1 Pla2g4a Prkca Rac1 Stmn1 Tgfb2 Tgfb3 Tmem37
24	path:mmu00740: Riboflavin metabolism	2	2	141	10	2366	-2.78	0.0	1.93	0.32	Enpp1 Nt5c
25	path:mmu00562: Inositol phosphate metabolism	5	5	138	52	2324	-2.78	0.0	1.51	0.19	Clk3 Eif2ak3 Pip5k1a Plcg2 Ttk
26	path:mmu04020: Calcium signaling pathway	9	9	134	172	2204	-2.85	0.0	0.34	0.08	Adrb1 Atp2a3 Calm2 Ccnb2 Cdc2a Itpr3 Lyn Plcg2 Prkca
27	path:mmu04910: Insulin signaling pathway	6	6	137	127	2249	-2.94	0.0	0.25	0.05	Calm2 Pik3r1 Ppp1cb Ppp1cc Rps6 Srebf1
28	path:mmu00532: Chondroitin / Heparan sulfate biosynthesis	3	3	140	25	2351	-2.94	0.0	1.56	0.19	B3galt6 B3gat3 Extl1
29	path:mmu04540: Gap junction	6	6	137	78	2298	-2.98	0.0	1.07	0.08	Adrb1 Cdc2a Gnai3 Itpr3 Prkca Tubb5
30	path:mmu05050: Dentatorubropallidoluysian atrophy (DRPLA)	2	2	141	12	2364	-2.99	0.0	1.68	0.2	Baiap2 Casp1
31	path:mmu04310: Wnt signaling pathway	8	8	135	133	2243	-3.0	0.0	0.59	0.08	Apc2 Catnbip1 Fzd3 Fzd6 Fzd9 Prkca Rac1 Wnt5b
32	path:mmu04340: Hedgehog signaling pathway	1	1	142	50	2326	-3.04	0.0	0.05	0.0	Wnt5b
33	path:mmu04620: Toll-like receptor signaling pathway	6	6	137	88	2288	-3.09	0.0	0.81	0.08	Cd14 Ifna9 Irf3 Pik3r1 Rac1 Tlr3
34	path:mmu04520: Adherens junction	5	5	138	69	2307	-3.15	0.0	0.89	0.08	Actg1 Actn4 Baiap2 Iqgap1 Rac1
35	path:mmu00380: Tryptophan metabolism	3	3	140	72	2304	-3.22	0.0	0.21	0.04	Hrmt1l3 Trim11 Uhrf1
36	path:mmu00071: Fatty acid metabolism	2	2	141	52	2324	-3.4	0.0	0.2	0.04	Acox2 Acsl4
37	path:mmu00632: Benzoate degradation via CoA ligation	3	3	140	42	2334	-3.42	0.0	0.74	0.08	Clk3 Eif2ak3 Ttk
38	path:mmu00512: O-Glycan biosynthesis	2	2	141	20	2356	-3.45	0.0	1.03	0.08	B4galt6 Galnt3
39	path:mmu00970: Aminoacyl-tRNA biosynthesis	2	2	141	20	2356	-3.45	0.0	1.03	0.08	Hars Sars1
40	path:mmu00564: Glycerophospholipid metabolism	3	3	140	50	2326	-3.46	0.0	0.53	0.08	Chka Pafah1b3 Pla2g4a
41	path:mmu00010: Glycolysis / Gluconeogenesis	2	2	141	48	2328	-3.49	0.0	0.24	0.05	Acas2l Eno1
42	path:mmu00340: Histidine metabolism	2	2	141	24	2352	-3.56	0.0	0.82	0.08	Hars Hrmt1l3
43	path:mmu00510: N-Glycan biosynthesis	2	2	141	25	2351	-3.58	0.0	0.78	0.08	B4galt6 Ddost
44	path:mmu05040: Huntington's disease	2	2	141	25	2351	-3.58	0.0	0.78	0.08	Calm2 Casp1
45	path:mmu00480: Glutathione metabolism	1	1	142	35	2341	-3.58	0.0	0.13	0.04	Anpep
46	path:mmu00561: Glycerolipid metabolism	1	1	142	34	2342	-3.61	0.0	0.14	0.04	B4galt6
47	path:mmu00193: ATP synthesis	2	2	141	39	2337	-3.61	0.0	0.38	0.08	Atp6v1b1 Atp6v1c2
48	path:mmu00350: Tyrosine metabolism	2	2	141	38	2338	-3.62	0.0	0.4	0.08	Hrmt1l3 Mif
49	path:mmu00051: Fructose and mannose metabolism	2	2	141	36	2340	-3.63	0.0	0.44	0.08	B4galt6 Nt5c
50	path:mmu00150: Androgen and estrogen metabolism	2	2	141	30	2346	-3.64	0.0	0.6	0.08	Hrmt1l3 Hsd17b2
51	path:mmu00600: Glycosphingolipid metabolism	2	2	141	32	2344	-3.64	0.0	0.54	0.08	B4galt6 Neu1
52	path:mmu00590: Prostaglandin and leukotriene metabolism	1	1	142	32	2344	-3.67	0.0	0.15	0.04	Pla2g4a
53	path:mmu00620: Pyruvate metabolism	1	1	142	32	2344	-3.67	0.0	0.15	0.04	Acas2l
54	path:mmu00730: Thiamine metabolism	1	1	142	7	2369	-3.72	0.0	0.98	0.08	Nt5c
55	path:mmu00500: Starch and sucrose metabolism	1	1	142	29	2347	-3.75	0.0	0.19	0.04	Enpp1
56	path:mmu00920: Sulfur metabolism	1	1	142	8	2368	-3.78	0.0	0.89	0.08	Papss1
57	path:mmu00400: Phenylalanine, tyrosine and tryptophan biosynthesis	1	1	142	9	2367	-3.82	0.0	0.81	0.08	Eno1
58	path:mmu00720: Reductive carboxylate cycle (CO2 fixation)	1	1	142	9	2367	-3.82	0.0	0.81	0.08	Acas2l
59	path:mmu00440: Aminophosphonate metabolism	1	1	142	10	2366	-3.86	0.0	0.74	0.08	Hrmt1l3
60	path:mmu00626: Nitrobenzene degradation	1	1	142	10	2366	-3.86	0.0	0.74	0.08	Hrmt1l3
61	path:mmu05060: Prion disease	1	1	142	10	2366	-3.86	0.0	0.74	0.08	Lamr1
62	path:mmu00640: Propanoate metabolism	1	1	142	23	2353	-3.88	0.0	0.28	0.06	Acas2l
63	path:mmu00601: Blood group glycolipid biosynthesis-lactoseries	1	1	142	12	2364	-3.91	0.0	0.63	0.08	B4galt6
64	path:mmu00030: Pentose phosphate pathway	1	1	142	21	2355	-3.91	0.0	0.32	0.08	Prps2
65	path:mmu00360: Phenylalanine metabolism	1	1	142	20	2356	-3.92	0.0	0.34	0.08	Mif
66	path:mmu00790: Folate biosynthesis	1	1	142	13	2363	-3.93	0.0	0.58	0.08	Gch1
67	path:mmu00910: Nitrogen metabolism	1	1	142	13	2363	-3.93	0.0	0.58	0.08	Car6
68	path:mmu00603: Globoside metabolism	1	1	142	19	2357	-3.93	0.0	0.37	0.08	B4galt6
69	path:mmu00252: Alanine and aspartate metabolism	1	1	142	18	2358	-3.94	0.0	0.4	0.08	Ass1
70	path:mmu00860: Porphyrin and chlorophyll metabolism	1	1	142	18	2358	-3.94	0.0	0.4	0.08	Cp
71	path:mmu00100: Biosynthesis of steroids	1	1	142	15	2361	-3.94	0.0	0.5	0.08	Nqo1
72	path:mmu00770: Pantothenate and CoA biosynthesis	1	1	142	15	2361	-3.94	0.0	0.5	0.08	Enpp1
73	path:mmu00602: Blood group glycolipid biosynthesis-neolactoseries	1	1	142	16	2360	-3.95	0.0	0.46	0.08	B4galt6
74	path:mmu05020: Parkinson's disease	1	1	142	16	2360	-3.95	0.0	0.46	0.08	Ube1y1
75	path:mmu05030: Amyotrophic lateral sclerosis (ALS)	1	1	142	16	2360	-3.95	0.0	0.46	0.08	Ssr4
