# Supplementary material for: A genomic analysis of mouse models of breast cancer reveals molecular features of mouse models and relationships to human breast cancer
Source: Breast Cancer Res. 2014 Jun 5;16(3):R59. doi: 10.1186/bcr3672 (PMC4078930; doi:10.1186/bcr3672)
Supplement: Additional file 3 — Fold change values organized by mouse tumor model type comparing the mouse model to normal mammary gland. [file bcr3672-S3.zip › Additional_File_3/PyMT_vs_NMLmammary/AdditionalFile76_PyMT_vs_NMLmammary/UpregulatedGenesgather_transfac_121024.txt]

#	Annotation	Total Genes With Ann	Your Genes (With Ann)	Your Genes (No Ann)	Genome (With Ann)	Genome (No Ann)	ln(Bayes factor)	neg ln(p value)	FE: neg ln(p value)	FE: neg ln(FDR)	Genes
1	V$E2F1_Q6: E2F-1	455	455	214	7889	7613	35.5	11.93	41.32	35.47	0610040B21Rik 1200014P03Rik 1300002F13Rik 1300010K09Rik 1810017F10Rik 2210008M09Rik 2310034L04Rik 2410043F08Rik 2410080P20Rik 2700075B01Rik 2810418N01Rik 3100002B05Rik 3110006P09Rik 4430402O11Rik 4930470D19Rik 4930542G03Rik 5430413I02Rik 5730592L21Rik 6530411B15Rik 9330161F08Rik A930011F22Rik AU040576 AW494914 Aass Abhd5 Abtb1 Acsl4 Actg1 Actl6a Actn4 Ap1m2 Aqp5 Arf6 Arfip2 Arhgdig Arhgef5 Armet …
2	V$KROX_Q6	370	370	299	5995	9507	33.13	11.93	38.9	33.74	0610040B21Rik 1200008O12Rik 1200014P03Rik 1300010K09Rik 1700095N21Rik 1810014L12Rik 1810017F10Rik 2210008M09Rik 3110006P09Rik 4930470D19Rik 4930542G03Rik 4930553M18Rik 5730592L21Rik 6530411B15Rik 9330161F08Rik A930011F22Rik AU040576 Aass Abtb1 Acas2l Acsl4 Actg1 Actl6a Actn4 Adrb1 Anpep Aqp5 Arf6 Arfip2 Arhgdig Armet Arrdc4 Asf1b Ass1 Atp1a1 Atp6v1c2 Atpif1 Aurka B3gat3 B4galt3 BC002216 BC004728 …
3	V$E2F1_Q3_01	266	266	403	4185	11317	21.36	11.93	27.02	22.56	1200014P03Rik 1300010K09Rik 1810017F10Rik 2610019I03Rik 2810418N01Rik 4930542G03Rik 4930553M18Rik 5730592L21Rik 9330161F08Rik Abhd5 Abtb1 Acsl4 Actg1 Actn4 Adrb1 Aqp5 Arf4 Arfip2 Arhgdig Armet Asf1b Ass1 Atp2a3 Atp6v1c2 B3galt6 B3gat3 BC003940 BC004728 BC006705 BC010552 BC017133 BC037006 Baiap2 Birc5 Btg2 Cacna2d2 Cadps2 Calm2 Casp2 Catnbip1 Cbx1 Ccna2 Cct6a Cdc2a Cdc37 Cdc42ep3 Cdca5 Cebpb Celsr…
4	V$NRF2_01: nuclear respiratory factor 2	182	182	487	2514	12988	21.32	11.93	27.09	22.56	1200008O12Rik 1700020M16Rik 2310034L04Rik 2410080P20Rik 2810418N01Rik 3100002B05Rik 3110006P09Rik 4930470D19Rik 4930542G03Rik 5730592L21Rik Abpb Abtb1 Ahcy Arg1 Asrgl1 Atp2a3 Aurka B3galt6 B3gat3 BC002216 BC003885 BC003940 BC006705 BC010311 Baiap2 Bet1l Bspry Calm2 Ccnb2 Cdc20 Cdc37 Cdc42se1 Cdca5 Cdk2 Chka Cks2 Cldn7 Clk3 Col9a1 Cops5 Crb3 Cryl1 Cyb561 Cyb561d2 Dbnl Ddost Ddx47 Dhps Dip3b Dnmt3b…
5	V$USF_Q6: upstream stimulating factor	503	503	166	9669	5833	20.74	11.93	26.44	22.19	0610040B21Rik 1190003K14Rik 1200014P03Rik 1300010K09Rik 1700051E09Rik 1700095N21Rik 1810014L12Rik 1810017F10Rik 2010308M01Rik 2210008M09Rik 2310034L04Rik 2410043F08Rik 2410080P20Rik 2610019I03Rik 2810418N01Rik 3100002B05Rik 3110006P09Rik 4930403J22Rik 4930470D19Rik 4930553M18Rik 5430413I02Rik 5730592L21Rik 6530411B15Rik A930011F22Rik AU040576 Aass Abhd5 Abpb Abtb1 Acas2l Acox2 Actg1 Actn4 Anpep A…
6	V$SP3_Q3	522	522	147	10191	5311	20.01	11.93	25.73	21.67	1190003K14Rik 1200008O12Rik 1200014P03Rik 1300002F13Rik 1300010K09Rik 1700051E09Rik 1700095N21Rik 1810014L12Rik 1810017F10Rik 2210008M09Rik 2410043F08Rik 2600017H08Rik 2610019I03Rik 3100002B05Rik 3110006P09Rik 4930403J22Rik 4930470D19Rik 4930542G03Rik 4930553M18Rik 5730592L21Rik 6530411B15Rik 9330161F08Rik A930011F22Rik AI429613 AU040576 AW494914 Aass Abhd5 Abtb1 Acas2l Acox2 Actg1 Actl6a Adrb1 A…
7	V$MAZ_Q6	542	542	127	10729	4773	19.78	11.93	25.53	21.62	0610040B21Rik 1200008O12Rik 1200014P03Rik 1300002F13Rik 1300010K09Rik 1700020M16Rik 1700095N21Rik 1810014L12Rik 2010308M01Rik 2210008M09Rik 2310034L04Rik 2410043F08Rik 2410080P20Rik 2610019I03Rik 2700075B01Rik 3110006P09Rik 4430402O11Rik 4930403J22Rik 4930470D19Rik 4930542G03Rik 4930553M18Rik 5430413I02Rik 5730592L21Rik 6530411B15Rik 9330161F08Rik A930011F22Rik AA959742 AI429613 AU040576 Aass Abh…
8	V$E2F1DP1_01: E2F-1:DP-1 heterodimer	266	266	403	4336	11166	17.52	11.93	23.13	19.36	0610040B21Rik 1810017F10Rik 2210008M09Rik 2410043F08Rik 2810418N01Rik 3110006P09Rik 4930470D19Rik 4930542G03Rik 5430413I02Rik 5730592L21Rik 6530411B15Rik 9330161F08Rik A930011F22Rik AU040576 Abhd5 Actg1 Actl6a Actn4 Ap1m2 Arf6 Arhgef5 Armet Asrgl1 Ass1 Atp1a1 Atp2a3 Aurka Aurkb B3gat3 B4galt3 BC003885 BC017133 BC019755 BC025076 BC027174 Baiap2 Bcas2 Birc5 Btg2 Cacna2d2 Cadps2 Calm2 Car6 Casp2 Cat…
9	V$E2F1_Q6_01	311	311	358	5344	10158	16.58	11.93	22.14	18.48	0610040B21Rik 1810017F10Rik 2210008M09Rik 2410043F08Rik 2810418N01Rik 3110006P09Rik 4930470D19Rik 4930542G03Rik 4930553M18Rik 5430413I02Rik 5730592L21Rik 6530411B15Rik 9330161F08Rik A930011F22Rik AU040576 AW494914 Abhd5 Abtb1 Acsl4 Actg1 Actl6a Ap1m2 Arf6 Arfip2 Arhgef5 Armet Arrdc4 Asf1b Asrgl1 Ass1 Atp1a1 Atp2a3 Aurka Aurkb B4galt3 BC003885 BC004728 BC010311 BC010552 BC019755 BC027174 BC037006 …
10	V$ELK1_02: Elk-1	577	577	92	11853	3649	15.93	11.93	21.69	18.14	0610040B21Rik 1190003K14Rik 1200008O12Rik 1200014P03Rik 1300002F13Rik 1300010K09Rik 1700020M16Rik 1700095N21Rik 1810014L12Rik 2010308M01Rik 2210008M09Rik 2310034L04Rik 2410080P20Rik 2600017H08Rik 2700075B01Rik 2810418N01Rik 3100002B05Rik 3110006P09Rik 4930470D19Rik 4930542G03Rik 4930553M18Rik 5430413I02Rik 5730592L21Rik 6530411B15Rik 9330161F08Rik A930011F22Rik AA959742 AU040576 AW494914 Aass Abh…
11	V$MAZR_01: MAZ related factor	346	346	323	6366	9136	11.74	11.93	17.19	13.73	1190003K14Rik 1200008O12Rik 1200014P03Rik 1700051E09Rik 1700095N21Rik 2010308M01Rik 2610019I03Rik 2700075B01Rik 2810418N01Rik 3110006P09Rik 4430402O11Rik 4930403J22Rik 4930542G03Rik 4930553M18Rik 6530411B15Rik A930011F22Rik AU040576 Abhd5 Abtb1 Acas2l Actg1 Adrb1 Aof2 Aqp5 Arf4 Arf6 Arg1 Arhgdig Arhgef5 Asf1b Ass1 Atp2a3 Atp6v1b1 Atp6v1c2 Atpif1 B3gat3 B4galt3 BC003885 BC004728 BC006705 BC010552 …
12	V$E2F_Q3_01	295	295	374	5248	10254	11.38	11.93	16.84	13.55	0610040B21Rik 1200014P03Rik 1810017F10Rik 2210008M09Rik 2700075B01Rik 2810418N01Rik 4430402O11Rik 4930470D19Rik 4930542G03Rik 4930553M18Rik 5730592L21Rik 6530411B15Rik 9330161F08Rik A930011F22Rik AW494914 Abtb1 Acsl4 Actg1 Actl6a Actn4 Ap1m2 Arf6 Arfip2 Armet Arrdc4 Asf1b Asrgl1 Ass1 Atp1a1 Aurkb B3galt6 B3gat3 BC004728 BC010552 BC011487 BC013481 BC014795 BC027174 BC037006 Bag2 Bcas2 Biklk Birc5 …
13	V$E2F_Q6: E2F	547	547	122	11266	4236	11.27	11.93	16.87	13.55	0610040B21Rik 1200008O12Rik 1200014P03Rik 1300002F13Rik 1700020M16Rik 1700051E09Rik 1700095N21Rik 1810014L12Rik 1810017F10Rik 2010308M01Rik 2210008M09Rik 2310034L04Rik 2410043F08Rik 2600017H08Rik 2700075B01Rik 2810418N01Rik 3100002B05Rik 3110006P09Rik 4430402O11Rik 4930470D19Rik 4930542G03Rik 5430413I02Rik 5730592L21Rik 6530411B15Rik 9330161F08Rik A930011F22Rik AA959742 AU040576 AW494914 Aass Abh…
14	V$FOXJ2_02: fork head box J 2	197	197	472	6098	9404	10.56	11.93	0.0	0.0	0610040B21Rik 1700051E09Rik 1810014L12Rik 1810017F10Rik 2310034L04Rik 2410043F08Rik 2600017H08Rik 3100002B05Rik 3110006P09Rik A930011F22Rik AA959742 AI429613 AW494914 Abhd5 Acas2l Acox2 Acsl4 Ahcy Anpep Aof2 Arg1 Armet Arrdc4 Asrgl1 Aurkb BC003885 BC013481 BC025076 Bag2 Bcas2 Becn1 Bex2 Biklk Btg2 Cadps2 Casp1 Cbx1 Ccnb2 Cct3 Cct6a Cda Cdc37 Cenpf Cipp Cks2 Clca1 Clca2 Clca4 Cldn2 Cmas Col11a1 Co…
15	V$OCT1_06: octamer-binding factor 1	303	303	366	8585	6917	10.08	11.93	0.0	0.0	0610040B21Rik 1300010K09Rik 1700020M16Rik 1700095N21Rik 2610019I03Rik 2700075B01Rik 2810418N01Rik 3110006P09Rik 4930403J22Rik 4930553M18Rik 9330161F08Rik AU040576 Aass Abhd5 Acas2l Acox2 Acsl4 Ahcy Aof2 Arf4 Arg1 Arhgdig Armet Arrdc4 Atp6v1b1 Atp6v1c2 Atpif1 Aurkb B4galt3 BC004728 BC013481 BC014795 BC016076 BC019755 BC025076 BC034204 Bag2 Becn1 Bet1l Biklk Birc5 Bnipl Brca1 Btn1a1 Bub1b Cacnb3 Ca…
16	V$OCT1_02: octamer factor 1	165	165	504	5271	10231	10.01	11.93	0.0	0.0	0610040B21Rik 1190003K14Rik 1700095N21Rik 2010308M01Rik 2600017H08Rik 2810418N01Rik 4430402O11Rik 9330161F08Rik A930011F22Rik Aass Acas2l Acox2 Atp1a1 Aurkb B3gat3 B4galt6 BC004728 BC010462 BC025076 Bcas2 Calm2 Capzb Casp1 Ccnb2 Cct6a Cd14 Cdc37 Chek2 Ckmt1 Clca4 Col16a1 Col4a6 Col9a2 Cyb561d2 D7Bwg0611e Daf1 Dip3b Dkkl1 Dna2l Dusp6 Egln3 Eif3s3 Eno1 Exo1 Exosc4 Fgd6 Foxi1 Ga17 Galnt3 Galnt7 Gnai…
17	V$MYCMAX_B: c-Myc:Max binding sites	319	319	350	5867	9635	9.81	11.93	15.21	12.07	0610040B21Rik 1190003K14Rik 1300010K09Rik 1700095N21Rik 1810014L12Rik 1810017F10Rik 2410080P20Rik 2610019I03Rik 2810418N01Rik 3110006P09Rik 4430402O11Rik 4930403J22Rik 5730592L21Rik 6530411B15Rik 9330161F08Rik A930011F22Rik AW494914 Abpb Abtb1 Acas2l Acox2 Acsl4 Actg1 Aof2 Aqp5 Arf6 Arfip2 Arg1 Arhgdig Armet Ass1 Atp1a1 Atp6v1c2 Aurkb BC003885 BC003940 BC004728 BC006705 BC010311 BC014795 BC017133…
18	V$GABP_B: GA binding protein	96	96	573	1278	14224	9.69	11.93	15.42	12.21	1200008O12Rik 1700020M16Rik 2310034L04Rik 2810418N01Rik 3100002B05Rik 4930470D19Rik 4930542G03Rik Abtb1 Atp2a3 Aurka B3galt6 B3gat3 BC003885 BC003940 BC019755 Bspry Ccnb2 Chka Ckmt1 Clk3 Cops5 Crb3 Cyb561d2 Dbnl Ddost Ddx47 Dhps Dip3b Dyrk3 Eif2b2 Eif3s3 Eno1 Fbxo32 Ga17 Gnai3 Gpatc4 Grwd1 H47 Hars Hat1 Hmgn1 Hmgn2 Hrmt1l3 Incenp Kcnk13 Khdrbs1 Khdrbs3 Kif22 Lap3 Lisch7 Lrrc1 Mcm3 Melk Minpp1 Mrp…
19	V$TEF_Q6	180	180	489	5561	9941	8.61	11.93	0.0	0.0	1700051E09Rik 2010308M01Rik 2310034L04Rik 2410043F08Rik 2610019I03Rik 3100002B05Rik 4430402O11Rik 4930403J22Rik 4930470D19Rik 9330161F08Rik AI429613 AW494914 Abhd5 Abpb Acox2 Aof2 Arf4 Arf6 Atp1a1 Aurkb B4galt6 Baiap2 Becn1 Bex2 Bspry Btn1a1 Cd14 Cdc20 Cdc37 Cdc42se1 Chi3l1 Chl1 Chst10 Cklfsf7 Clca2 Cldn7 Col11a1 Col4a6 Ctss Cxcr4 Dbnl Ddx39 Ddx47 Dna2l Dnmt1 Dsc2 Dsg2 Dtnb Echdc2 Eno1 Enpp1 Eps8…
20	V$MINI20_B: Muscle initiator sequence-20	468	468	201	9438	6064	8.38	11.93	13.79	10.71	0610040B21Rik 1190003K14Rik 1200014P03Rik 1300002F13Rik 1300010K09Rik 1700051E09Rik 1700095N21Rik 1810017F10Rik 2210008M09Rik 2410043F08Rik 2410080P20Rik 2600017H08Rik 2700075B01Rik 3100002B05Rik 4430402O11Rik 4930470D19Rik 4930542G03Rik 5730592L21Rik 6530411B15Rik 9330161F08Rik A930011F22Rik AU040576 AW494914 Aass Abhd5 Abpb Abtb1 Acas2l Acsl4 Actg1 Actl6a Actn4 Adrb1 Ahcy Anpep Aof2 Aqp5 Arf1 A…
21	V$E2F_Q4_01	176	176	493	2890	12612	8.15	11.93	13.63	10.67	1200014P03Rik 2810418N01Rik 4930542G03Rik 9330161F08Rik A930011F22Rik Acsl4 Actl6a Actn4 Arf6 Arfip2 Armet Arrdc4 Ass1 B3galt6 BC011487 BC013481 BC027174 BC037006 Bag2 Btg2 Bub1b Cadps2 Cbx1 Cct3 Cdc2a Cdc42ep3 Cdca5 Chek2 Chka Chl1 Cited4 Cldn23 Cldn3 Cldn7 Col11a1 Cops5 Cryl1 Dck Ddit4 Dhps Dtnb Dusp6 E130307C13 Eif2ak3 Epb4.1l4a Epha2 Evl Exo1 Fkbp4 Galgt1 Galnt3 Gata3 Gemin6 Gnai3 Gngt1 Gpr89…
22	V$E2F4DP2_01: E2F-4:DP-2 heterodimer	117	117	552	1724	13778	8.06	11.93	13.68	10.67	0610040B21Rik 2210008M09Rik 2410043F08Rik 2810418N01Rik 5430413I02Rik Abhd5 Actl6a Ap1m2 Arhgef5 Armet Ass1 BC017133 BC019755 Baiap2 Bcas2 Btg2 Cadps2 Casp2 Catnbip1 Cbx1 Cct3 Cdc2a Cdca5 Cdk2 Celsr2 Chek2 Chka Chl1 Cipp Cited4 Cklf Cops5 Dck Ddx41 Dkkl1 Dsc2 Dusp6 Enpp1 Exo1 Fignl1 Frk Gnai3 Grtp1 H2afx Hmgb2 Hmmr Hspa8 Irf3 Khdrbs1 Kif20a Lad1 Lamr1 Leng5 Lrrc1 Luc7l2 Mcm3 Mcm5 Mcm6 Mcm7 Mfge8 …
23	V$SOX9_B1: SOX (SRY-related HMG box)	313	313	356	8681	6821	7.92	11.93	0.0	0.0	0610040B21Rik 1190003K14Rik 1200008O12Rik 1200014P03Rik 1300010K09Rik 1700020M16Rik 1700051E09Rik 1810017F10Rik 2410043F08Rik 2410080P20Rik 2600017H08Rik 2810418N01Rik 3100002B05Rik 3110006P09Rik 4930470D19Rik 4930542G03Rik 5730592L21Rik 9330161F08Rik A930011F22Rik AA959742 AI429613 AU040576 AW494914 Aass Abpb Acas2l Acsl4 Actl6a Actn4 Anpep Aof2 Ap1m2 Arf1 Arg1 Arrdc4 Atp6v1b1 Atpif1 B3gat3 B4ga…
24	V$E2F1_Q4_01	190	190	479	3190	12312	7.9	11.93	13.36	10.45	1200014P03Rik 1810017F10Rik 2810418N01Rik 4430402O11Rik 4930470D19Rik 4930542G03Rik 9330161F08Rik A930011F22Rik Acsl4 Actl6a Actn4 Arf6 Arfip2 Armet Arrdc4 Ass1 B3galt6 BC011487 BC013481 BC027174 BC037006 Bag2 Btg2 Bub1b Cadps2 Cbx1 Cct3 Cdc2a Cdc42ep3 Cdca5 Chek2 Chka Chl1 Cited4 Cldn23 Cldn3 Cldn7 Clk3 Col11a1 Col9a3 Cops5 Cryl1 Dbnl Dck Ddit4 Dhps Dtnb Dusp6 E130307C13 Eif2ak3 Epb4.1l4a Epha2 …
25	V$PAX3_B: Pax-3 binding sites	462	462	207	9325	6177	7.87	11.93	13.25	10.39	0610040B21Rik 1190003K14Rik 1200008O12Rik 1200014P03Rik 1300002F13Rik 1300010K09Rik 1700095N21Rik 1810014L12Rik 1810017F10Rik 2010308M01Rik 2310034L04Rik 2410080P20Rik 2600017H08Rik 2700075B01Rik 2810418N01Rik 3110006P09Rik 4430402O11Rik 4930403J22Rik 4930470D19Rik 4930542G03Rik 4930553M18Rik 5430413I02Rik 5730592L21Rik 6530411B15Rik 9330161F08Rik A930011F22Rik AA959742 AU040576 AW494914 Aass Abh…
26	V$E2F_Q4: E2F	285	285	384	5229	10273	7.84	11.93	13.19	10.38	0610040B21Rik 1200014P03Rik 1810014L12Rik 2210008M09Rik 2410043F08Rik 2700075B01Rik 2810418N01Rik 4930542G03Rik 5430413I02Rik 6530411B15Rik 9330161F08Rik A930011F22Rik AA959742 AW494914 Aass Acsl4 Actg1 Actl6a Actn4 Ap1m2 Arf6 Arfip2 Arhgef5 Armet Arrdc4 Asrgl1 Ass1 Aurka Aurkb BC003885 BC003940 BC014795 BC027174 BC037006 Bag2 Bcas2 Biklk Birc5 Bnipl Btg2 Cacna2d2 Cadps2 Car6 Casp2 Catnbip1 Cbx1 …
27	V$E2F1_Q4: E2F-1	245	245	424	4365	11137	7.7	11.93	13.07	10.31	0610040B21Rik 1810017F10Rik 2700075B01Rik 2810418N01Rik 4930470D19Rik 4930542G03Rik 6530411B15Rik A930011F22Rik Abtb1 Acsl4 Actg1 Actl6a Actn4 Ap1m2 Arf6 Arfip2 Arrdc4 Asf1b Ass1 Atpif1 Aurkb B3galt6 BC003940 BC006705 BC010552 BC011487 BC013481 BC014795 BC027174 BC037006 Bag2 Birc5 Bnipl Btg2 Bub1b Cadps2 Calm2 Cbx1 Cct3 Cdc2a Cdca5 Cebpb Chek2 Chi3l1 Chka Chl1 Chst10 Cited4 Cldn23 Col11a1 Col16a…
28	V$POU6F1_01	25	25	644	1311	14191	7.58	11.93	0.0	0.0	2700075B01Rik Arg1 Bnipl Cdc42se1 Cklfsf7 Cp Etv1 Id2 Insl6 Kctd14 Ltf Nme4 Pcdh18 Perp Pla2g4a Ppp4c Prim1 Rfwd3 Sap30 Slc5a9 Tax1bp3 Tde1 Tgfb2 Tjp2 Trim2
29	V$CP2_01: CP2	474	474	195	9677	5825	6.97	10.83	12.33	9.62	0610040B21Rik 1200014P03Rik 1300002F13Rik 1300010K09Rik 1700020M16Rik 1700051E09Rik 1700095N21Rik 1810017F10Rik 2010308M01Rik 2210008M09Rik 2410043F08Rik 2410080P20Rik 2600017H08Rik 2810418N01Rik 3100002B05Rik 4430402O11Rik 4930403J22Rik 4930542G03Rik 5430413I02Rik 5730592L21Rik 6530411B15Rik 9330161F08Rik A930011F22Rik AA959742 AI429613 AU040576 AW494914 Abpb Abtb1 Acas2l Acsl4 Actg1 Actl6a Actn…
30	V$DEAF1_01	176	176	493	2961	12541	6.73	10.68	12.16	9.49	1300002F13Rik 1300010K09Rik 1700095N21Rik 2410080P20Rik 2810418N01Rik 3100002B05Rik 3110006P09Rik 4930470D19Rik 4930542G03Rik 4930553M18Rik 5730592L21Rik 9330161F08Rik A930011F22Rik AA959742 AU040576 Apc2 Aqp5 Arf6 Arhgef5 Armet Atp2a3 Atp6v1c2 B3galt6 B4galt6 BC002216 BC003940 BC011487 BC021523 BC037006 Baiap2 Bet1l Bex2 Bspry Btg2 Calm2 Cdc42se1 Cipp Cldn3 Cldn7 Cmas Col9a2 Cops5 Cryl1 Dbnl Dck…
31	V$CETS1P54_01: c-Ets-1(p54)	487	487	182	10029	5473	6.48	10.54	11.84	9.21	0610040B21Rik 1190003K14Rik 1200008O12Rik 1200014P03Rik 1300010K09Rik 1700020M16Rik 1700095N21Rik 2010308M01Rik 2210008M09Rik 2310034L04Rik 2410080P20Rik 2600017H08Rik 2700075B01Rik 2810418N01Rik 3100002B05Rik 3110006P09Rik 4930470D19Rik 4930542G03Rik 4930553M18Rik 5430413I02Rik 5730592L21Rik 6530411B15Rik 9330161F08Rik A930011F22Rik AA959742 AI429613 AU040576 AW494914 Aass Abhd5 Abpb Abtb1 Acas2…
32	V$GATA_C: GATA binding site	262	262	407	7398	8104	6.47	10.54	0.0	0.0	1190003K14Rik 1200008O12Rik 1200014P03Rik 1700051E09Rik 1700095N21Rik 1810017F10Rik 2010308M01Rik 2310034L04Rik 2610019I03Rik 2810418N01Rik 3100002B05Rik 4430402O11Rik 4930403J22Rik 9330161F08Rik AA959742 AI429613 AW494914 Aass Abtb1 Acas2l Ahcy Aof2 Aqp5 Arfip2 Atp6v1b1 Atp6v1c2 Atpif1 BC006705 BC010311 BC011487 BC014795 BC016076 BC019755 BC021523 BC025076 Bag2 Bcas2 Brca1 Bspry Btn1a1 Casp2 Cbx…
33	V$GATA3_03: GATA-binding factor 3	397	397	272	10473	5029	6.46	10.54	0.0	0.0	0610040B21Rik 1700051E09Rik 1700095N21Rik 1810014L12Rik 1810017F10Rik 2010308M01Rik 2310034L04Rik 2410043F08Rik 2410080P20Rik 2600017H08Rik 2610019I03Rik 2700075B01Rik 2810418N01Rik 3100002B05Rik 3110006P09Rik 4430402O11Rik 4930403J22Rik 4930470D19Rik 4930553M18Rik 5430413I02Rik 5730592L21Rik 6530411B15Rik 9330161F08Rik A930011F22Rik AA959742 AI429613 AU040576 Abpb Acas2l Acsl4 Actl6a Actn4 Ahcy …
34	V$SOX5_01: Sox-5	255	255	414	7184	8318	5.79	9.73	0.0	0.0	0610040B21Rik 1190003K14Rik 1200008O12Rik 1200014P03Rik 1700020M16Rik 1700051E09Rik 1810017F10Rik 2410043F08Rik 2410080P20Rik 2600017H08Rik 2810418N01Rik 3100002B05Rik 3110006P09Rik 4930470D19Rik 4930542G03Rik 9330161F08Rik A930011F22Rik AA959742 AI429613 AU040576 Abpb Acas2l Acsl4 Actl6a Actn4 Anpep Aof2 Ap1m2 Arf1 Arg1 Arrdc4 B3gat3 B4galt3 BC002216 BC010311 BC011487 BC013481 BC016076 BC017133 …
35	V$MRF2_01: modulator recognition factor 2	357	357	312	9535	5967	5.77	9.73	0.0	0.0	0610040B21Rik 1190003K14Rik 1300002F13Rik 1300010K09Rik 1700051E09Rik 1700095N21Rik 1810014L12Rik 1810017F10Rik 2010308M01Rik 2210008M09Rik 2410080P20Rik 2600017H08Rik 2610019I03Rik 3100002B05Rik 3110006P09Rik 4930403J22Rik 4930470D19Rik 5730592L21Rik 9330161F08Rik AA959742 AI429613 Aass Abpb Acas2l Acox2 Acsl4 Anpep Aof2 Ap1m2 Arf1 Arf4 Arf6 Arg1 Arhgdig Arhgef5 Armet Asf1b Asrgl1 Atp1a1 Atp2a3 …
36	V$E2F1DP2_01: E2F-1:DP-2 heterodimer	75	75	594	1026	14476	5.61	9.49	11.3	8.71	0610040B21Rik 2210008M09Rik 2410043F08Rik 2810418N01Rik Ap1m2 Arhgef5 Bcas2 Btg2 Cadps2 Casp2 Catnbip1 Cct3 Cdc2a Cdk2 Chek2 Chka Chl1 Cipp Cited4 Cops5 Dck Ddx41 Enpp1 Exo1 Frk Grtp1 H2afx Hmgb2 Hmmr Irf3 Khdrbs1 Lad1 Lamr1 Leng5 Lrrc1 Luc7l2 Mcm3 Mcm5 Mcm6 Mcm7 Mfge8 Mrps12 Mxd3 Ncl Npy Paics Pole2 Prps2 Rfc3 Ris2 Rit1 Rpl3 Rpl39 Scml2 Sec14l2 Shrm Slc16a6 Slc27a3 Spint2 Stard5 Stmn1 Suv39h1 Ta…
37	V$E2F_Q6_01	114	114	555	1781	13721	5.26	9.13	10.78	8.22	2810418N01Rik 4930542G03Rik 5730592L21Rik 9330161F08Rik Acsl4 Actl6a Arf6 Arfip2 Armet Ass1 B3galt6 BC027174 BC037006 Bag2 Btg2 Cbx1 Cct3 Cdc2a Cdca5 Chek2 Chka Chl1 Cited4 Cldn23 Cldn3 Cops5 Dck Dtnb E130307C13 Evl Exo1 Fkbp4 Galgt1 Galnt3 Gata3 Gemin6 Gnai3 Gngt1 Grtp1 H2afx Hdlbp Hist2h3c1 Hmgb2 Hmmr Hn1 Homer2 Ica1 Irf3 Irx5 Itga8 Kcnk1 Kctd14 Khdrbs1 Klf5 Krtcap3 Lad1 Lamr1 Lrrc1 Mcm3 Mcm5 M…
38	V$NKX22_01: NK2 class homeobox factor 2	54	54	615	2046	13456	4.79	8.75	0.0	0.0	2310034L04Rik 2610019I03Rik Acas2l BC004728 BC025076 Cai Cct6a Chek2 Clca2 Ctsh Ddit4 Dtnb Eif3s3 Eya2 Foxc1 Fzd3 Gabrp Galnt7 Gpiap1 Hdlbp Ifit1 Kctd14 Kif22 Loh11cr2a Mad2l1 Mal2 Mansc1 Mcm3 Melk Mtss1 Npnt P4hb Pias1 Ppp1cc Rab1 Rad51 Rit1 Rnf135 Rnf38 Rpl37a Rpl39 Rps13 S100a8 Slc35b1 Smpdl3b Stxbp6 Tcfl5 Thoc1 Tmem30b Tnp1 Ube2c Wbp5 Zfp207 Zfp239
39	V$WHN_B: winged-helix factor nude	205	205	464	3711	11791	4.35	8.24	9.64	7.12	0610040B21Rik 1200008O12Rik 1200014P03Rik 1300002F13Rik 2810418N01Rik 3110006P09Rik 4430402O11Rik 4930470D19Rik 4930542G03Rik 4930553M18Rik A930011F22Rik Abhd5 Acsl4 Actg1 Actn4 Adrb1 Arf6 Arhgdig Ass1 Atp2a3 Aurkb B3gat3 B4galt6 BC003940 BC004728 BC010552 BC014795 BC017133 BC025076 Bet1l Bex2 Biklk Cacnb3 Calm2 Cbx1 Cdc20 Cdc42ep3 Cebpb Cenpf Chka Cited4 Ckmt1 Cldn23 Clk3 Cmas Cops5 Crabp2 D7300…
40	V$POU1F1_Q6	222	222	447	6273	9229	4.16	8.06	0.0	0.0	1190003K14Rik 1200008O12Rik 1200014P03Rik 1300010K09Rik 1700051E09Rik 2210008M09Rik 2310034L04Rik 2410043F08Rik 2700075B01Rik 3100002B05Rik 4430402O11Rik 4930553M18Rik 5730592L21Rik AA959742 AW494914 Acas2l Actn4 Ap1m2 Arf4 Arg1 Arhgdig Arrdc4 Atp1a1 Atp6v1c2 Atpif1 Aurkb B4galt6 BC004728 BC006705 BC010311 BC010462 BC011487 BC014795 Becn1 Bex2 Bspry Btn1a1 Capzb Casp1 Catnbip1 Cct6a Cd14 Cdc2a Cd…
41	V$AHR_Q5: aryl hydrocarbon / dioxin receptor	113	113	556	1814	13688	4.12	8.02	9.6	7.11	1300002F13Rik 1300010K09Rik 1700095N21Rik 3100002B05Rik 4430402O11Rik 4930553M18Rik Acsl4 Actg1 Apc2 Arf6 Arfip2 Asrgl1 BC002216 BC006705 BC010552 Bag2 Bcas2 Bet1l Calm2 Catnbip1 Cct3 Cdc2a Cdc37 Cdc42ep3 Chek2 Chi3l1 Chka Cklfsf7 Clk3 Col9a1 Ctsh Ddx47 Dusp6 Dyrk3 Echdc2 Eno1 Etv1 Exosc7 Eya2 Fkbp4 Folr1 Fzd6 Galgt1 Gata3 Hat1 Hdlbp Hmgn2 Hmmr Id2 Irf3 Irx2 Kcnk13 Kcnn4 Kctd14 Lap3 Lyn M6prbp1 M…
42	V$E2F_03	100	100	569	1570	13932	3.85	7.79	9.35	6.9	2810418N01Rik 4930542G03Rik 9330161F08Rik Acsl4 Actl6a Arf6 Armet Arrdc4 Ass1 BC027174 BC037006 Btg2 Cbx1 Cct3 Cdc2a Cdca5 Chek2 Chka Chl1 Cited4 Cldn3 Col11a1 Cops5 Cryl1 Dck Dtnb E130307C13 Epha2 Exo1 Galgt1 Galnt3 Gata3 Gemin6 Gngt1 Grtp1 H2afx Hdhd4 Hdlbp Hist2h3c1 Hmgb2 Hmmr Hn1 Homer2 Ica1 Irf3 Irx5 Itga8 Khdrbs1 Khdrbs3 Klf5 Krtcap3 Lad1 Lamr1 Lrrc1 Mcm3 Mcm5 Mcm6 Mcm7 Melk Minpp1 Mki67 Nc…
43	V$CART1_01: Cart-1 (cartilage homeoprotein 1)	50	50	619	1869	13633	3.6	7.53	0.0	0.0	0610040B21Rik 2410080P20Rik 4430402O11Rik AW494914 Abhd5 Actn4 Aurkb Becn1 Casp1 Casp2 Cdc2a Cdc42ep3 Cklf Clca2 Cldn23 Cmas Eif2ak3 Eif3s3 Gpr89 H3f3b Hat1 Hmgcr Hnrpab Ifna9 Il17re Iqgap1 Kctd1 Lgals9 Lxn Mclc Mcm3 Nek2 Nfix Phlda1 Plek2 Ppih Ppp1cb Psmd7 Rfc5 Rpl18 Rps10 Sas Suv39h1 Tcfcp2l1 Tead4 Tgfb2 Thoc1 Thrap6 Tk1 Usp22
44	V$NMYC_01: N-Myc	183	183	486	3297	12205	3.52	7.44	8.78	6.45	0610040B21Rik 1200014P03Rik 1300010K09Rik 1700095N21Rik 1810014L12Rik 2410043F08Rik 2410080P20Rik 3110006P09Rik 4930403J22Rik 4930470D19Rik 6530411B15Rik Acox2 Actg1 Aqp5 Arf6 Arg1 Arhgdig Armet Arrdc4 Ass1 Atp1a1 Atp6v1c2 Aurka Aurkb B3galt6 BC003885 BC003940 BC004728 BC006705 BC016076 BC027174 Bcas2 Bet1l Bex2 Cadps2 Capzb Car6 Casp1 Cct3 Cdc42ep3 Ceacam10 Cklfsf7 Clca1 Clca4 Cldn23 Crb3 Cryl1 …
45	V$TGIF_01: TGIF (5'TG3' interacting factor)	144	144	525	4301	11201	3.33	7.22	0.0	0.0	1300002F13Rik 1700095N21Rik 2310034L04Rik 2410080P20Rik 4430402O11Rik 4930470D19Rik 5730592L21Rik 9330161F08Rik A930011F22Rik AW494914 Abpb Acas2l Ahcy Aof2 Apc2 Arf1 Asrgl1 BC003885 BC010462 Bag2 Cacnb3 Cai Cct6a Cdca5 Cdk2 Cebpb Chi3l1 Chl1 Cklf Cks2 Cldn2 Cryl1 Cxcr4 Cyb561d2 D7Bwg0611e Daf1 Ddost Ddx47 Dkkl1 Dnmt1 Dnmt3b Dsg2 Dtnb Dyrk3 Echdc2 Elf5 Enpp1 Eps8l2 Evl Extl1 Fbxo32 Fgd6 Foxi1 Ga1…
46	V$HFH1_01: HNF-3/Fkh Homolog 1	58	58	611	2073	13429	3.32	7.15	0.0	0.0	4930403J22Rik 4930470D19Rik 5730592L21Rik 6530411B15Rik AW494914 Acas2l Ap1m2 Arf6 BC010311 BC034204 Bex2 Cklfsf7 Cops5 Dbnl Enpp1 Eps8l2 Exo1 Exosc4 Extl1 Fzd3 Fzd6 Galnt3 Gca Gpr89 Hdlbp Insl6 Irf7 Kctd1 Lxn Mansc1 Mfge8 Mlstd2 Nans Nusap1 Pak1 Pbk Pkig Pld3 Ppp1cb Psmd7 Ptpn18 Ptpn2 Pycr2 Rab25 Rac1 Ranbp17 Rasal1 Rfc5 Sars1 Scrn2 Slco1a5 St14 St6galnac6 Stk39 Tgif Thrap6 Tpx2 Wdr21
47	V$E2F_02: E2F	32	32	637	348	15154	3.16	6.98	9.07	6.71	2810418N01Rik Btg2 Cct3 Cdc2a Chka Chl1 Cited4 Cops5 Dck Exo1 Grtp1 H2afx Irf3 Khdrbs1 Lad1 Lamr1 Lrrc1 Mcm3 Mcm5 Mcm6 Mcm7 Ncl Pole2 Rfc3 Ris2 Scml2 Shrm Slc16a6 Spint2 Stmn1 Taf7 Tk1
48	V$E2F_Q3: E2F	32	32	637	348	15154	3.16	6.98	9.07	6.71	2810418N01Rik Btg2 Cct3 Cdc2a Chka Chl1 Cited4 Cops5 Dck Exo1 Grtp1 H2afx Irf3 Khdrbs1 Lad1 Lamr1 Lrrc1 Mcm3 Mcm5 Mcm6 Mcm7 Ncl Pole2 Rfc3 Ris2 Scml2 Shrm Slc16a6 Spint2 Stmn1 Taf7 Tk1
49	V$E2F4DP1_01: E2F-4:DP-1 heterodimer	32	32	637	348	15154	3.16	6.98	9.07	6.71	2810418N01Rik Btg2 Cct3 Cdc2a Chka Chl1 Cited4 Cops5 Dck Exo1 Grtp1 H2afx Irf3 Khdrbs1 Lad1 Lamr1 Lrrc1 Mcm3 Mcm5 Mcm6 Mcm7 Ncl Pole2 Rfc3 Ris2 Scml2 Shrm Slc16a6 Spint2 Stmn1 Taf7 Tk1
50	V$COREBINDINGFACTOR_Q6	177	177	492	5102	10400	3.15	6.98	0.0	0.0	1190003K14Rik 1200014P03Rik 2010308M01Rik 2210008M09Rik 2410080P20Rik 4930553M18Rik AI429613 AU040576 Abhd5 Anpep Aof2 Arf1 BC004728 BC011487 BC019755 BC021523 BC025076 BC027174 BC034204 Bag2 Baiap2 Bcas2 Becn1 Bex2 Birc5 Brca1 Bspry Casp1 Ccna2 Ccnb2 Cct3 Cd14 Cda Cenpf Cited4 Ckmt1 Cks2 Clca1 Clca2 Clca4 Cldn2 Col11a1 Col9a1 Col9a2 Col9a3 Ctss Cyb561 D7Bwg0611e Dkkl1 Dna2l Dnmt1 Dsc2 Eif3s3 Eno…
51	V$HNF1_C: Hepatic nuclear factor 1	187	187	482	5338	10164	3.06	6.84	0.0	0.0	0610040B21Rik 1190003K14Rik 1700020M16Rik 1700095N21Rik 1810017F10Rik 2210008M09Rik 2610019I03Rik 2810418N01Rik 4930553M18Rik 5430413I02Rik AU040576 Abpb Acas2l Acox2 Actl6a Anpep Ap1m2 Asf1b Atp1a1 Atpif1 B4galt3 BC013481 BC017133 BC019755 BC025076 BC034204 BC037006 Becn1 Cacnb3 Capzb Car6 Casp1 Cbx1 Ccnb2 Cct3 Cct6a Cdc2a Clca1 Cldn23 Col4a6 Col9a1 Col9a2 Cp Crabp2 Crb3 D7Bwg0611e Ddx41 Dna2l D…
52	V$NFY_01: nuclear factor Y (Y-box binding factor)	180	180	489	3267	12235	3.02	6.84	8.26	6.04	0610040B21Rik 1200014P03Rik 1300002F13Rik 1300010K09Rik 1810014L12Rik 2310034L04Rik 2600017H08Rik 4430402O11Rik 4930470D19Rik 4930542G03Rik 5730592L21Rik AI429613 AW494914 Aass Abpb Actg1 Actl6a Armet Arrdc4 Asf1b Aurka Aurkb B3galt6 B3gat3 B4galt6 BC003940 BC010311 BC014795 BC016076 BC017133 Btg2 Calm2 Casp2 Catnbip1 Ccna2 Ccnb2 Cct3 Cct6a Cdc20 Cdc2a Cdca5 Cdk2 Chek2 Chka Chst10 Cited4 Cks2 Clc…
53	V$PAX6_Q2	171	171	498	3075	12427	3.02	6.84	8.28	6.04	1200014P03Rik 1700020M16Rik 1700051E09Rik 1810017F10Rik 2410043F08Rik 2600017H08Rik 3110006P09Rik 4430402O11Rik 4930553M18Rik AA959742 AI429613 Acox2 Acsl4 Actn4 Ahcy Aof2 Ap1m2 Arf1 Arrdc4 Asf1b Ass1 Aurkb B3galt6 B3gat3 B4galt3 BC002216 BC034204 Becn1 Bspry Cai Car6 Ccna2 Cct6a Cd14 Cdc20 Cdc2a Cdk2 Ceacam10 Cebpb Cenpf Cklfsf7 Cks2 Cldn3 Col16a1 Col4a6 Ctsh D7Bwg0611e D8Ertd325e Ddx39 Dhps Dkk…
54	V$TANTIGEN_B: Major T-antigen binding sites	104	104	565	1692	13810	2.97	6.8	8.41	6.14	1700020M16Rik 1810014L12Rik 2410043F08Rik 2600017H08Rik 4930553M18Rik AI429613 AU040576 Acsl4 Ap1m2 Arf1 Asf1b B3galt6 B4galt3 BC002216 BC003885 BC010311 BC034204 Cai Cbx1 Ccna2 Cd14 Cdc2a Cdc37 Cenpf Chst10 Cklfsf7 Cks2 Col16a1 Crb3 Ctsh D7Bwg0611e Ddost Ddx39 Ddx47 Dkkl1 Dna2l Dtnb Eif2b2 Eno1 F11r Fgd6 Fzd6 Gch1 Gemin6 Gpatc4 Guca1a H2afx Hdhd3 Hn1 Ifi44 Irf7 Krt1-18 Lad1 Lalba Lamr1 Lcn2 Mans…
55	V$PEBP_Q6	136	136	533	4039	11463	2.54	6.32	0.0	0.0	1190003K14Rik 1200014P03Rik 2010308M01Rik 2410043F08Rik 4930553M18Rik AU040576 Abhd5 Abpb Anpep Aof2 Apc2 Atpif1 B4galt6 BC011487 BC013481 BC019755 BC025076 BC027174 BC034204 Baiap2 Bcas2 Becn1 Birc5 Brca1 Casp1 Ccna2 Ccnb2 Cct3 Cda Cdc37 Cenpf Chek2 Chi3l1 Cipp Ckmt1 Cks2 Clca1 Clca2 Clca4 Cldn2 Col9a1 Col9a2 Col9a3 Cops5 Crb3 Cyb561 D7Bwg0611e Dck Ddx41 Dkkl1 Dsc2 Dyrk3 Eif2ak3 Eif3s3 Eno1 Enpp…
56	V$PAX_Q6	657	657	12	14814	688	2.51	6.27	8.52	6.22	0610040B21Rik 1190003K14Rik 1200008O12Rik 1200014P03Rik 1300010K09Rik 1700020M16Rik 1700051E09Rik 1700095N21Rik 1810014L12Rik 1810017F10Rik 2010308M01Rik 2210008M09Rik 2310034L04Rik 2410043F08Rik 2410080P20Rik 2600017H08Rik 2610019I03Rik 2700075B01Rik 2810418N01Rik 3100002B05Rik 3110006P09Rik 4430402O11Rik 4930403J22Rik 4930470D19Rik 4930542G03Rik 4930553M18Rik 5430413I02Rik 5730592L21Rik 6530411…
57	V$STAF_02: Se-Cys tRNA gene transcription activating factor	147	147	522	2606	12896	2.45	6.21	7.73	5.56	0610040B21Rik 1200014P03Rik 2410080P20Rik 2600017H08Rik 2700075B01Rik AU040576 Acox2 Arf1 Arf4 Armet Ass1 B3galt6 B3gat3 BC003940 BC006705 BC014795 Bag2 Becn1 Bet1l Birc5 Bub1b Cacna2d2 Car6 Casp2 Cbx1 Cct3 Cd14 Cdc42se1 Ceacam10 Chi3l1 Chst10 Clca4 Cmas Cp Cryl1 Cyb561 Cyb561d2 Ddost Ddx47 Dnmt1 Dsg2 Ehd3 Epb4.1l4a Eps8l2 Fkbp4 Fxyd3 Ga17 Gatm Gemin6 Gjb2 Gnai3 Gpr89 Guca1a Hmgn1 Homer1 Hrmt1l3 …
58	V$TFIII_Q6	637	637	32	14205	1297	2.45	6.21	8.17	5.98	0610040B21Rik 1190003K14Rik 1200008O12Rik 1200014P03Rik 1300002F13Rik 1300010K09Rik 1700020M16Rik 1700095N21Rik 1810014L12Rik 1810017F10Rik 2010308M01Rik 2210008M09Rik 2310034L04Rik 2410043F08Rik 2410080P20Rik 2600017H08Rik 2610019I03Rik 2700075B01Rik 2810418N01Rik 3100002B05Rik 3110006P09Rik 4430402O11Rik 4930403J22Rik 4930470D19Rik 4930542G03Rik 4930553M18Rik 5430413I02Rik 5730592L21Rik 6530411…
59	V$CETS168_Q6	454	454	215	9559	5943	2.25	5.99	7.37	5.25	0610040B21Rik 1190003K14Rik 1200008O12Rik 1300002F13Rik 1300010K09Rik 1700095N21Rik 2010308M01Rik 2210008M09Rik 2310034L04Rik 2410080P20Rik 2700075B01Rik 3100002B05Rik 3110006P09Rik 4430402O11Rik 4930470D19Rik 4930542G03Rik 4930553M18Rik 5430413I02Rik 5730592L21Rik 6530411B15Rik 9330161F08Rik A930011F22Rik AI429613 AW494914 Aass Abhd5 Abpb Acox2 Acsl4 Actg1 Actl6a Actn4 Ahcy Anpep Aof2 Ap1m2 Aqp5…
60	V$BRN2_01: POU factor Brn-2	245	245	424	6632	8870	1.99	5.73	0.0	0.0	0610040B21Rik 1190003K14Rik 1200014P03Rik 1700020M16Rik 1700051E09Rik 1810014L12Rik 2410043F08Rik 2410080P20Rik 2610019I03Rik 2810418N01Rik 3100002B05Rik 4930403J22Rik 4930470D19Rik 4930553M18Rik 5430413I02Rik 9330161F08Rik A930011F22Rik AA959742 AU040576 AW494914 Acox2 Acsl4 Ahcy Anpep Arf4 Armet Atp6v1b1 Atpif1 Aurka B3gat3 B4galt3 BC003885 BC013481 BC016076 BC034204 BC037006 Bcas2 Becn1 Brca1 …
61	V$NKX25_02: homeo domain factor Nkx-2.5/Csx, tinman homolog	233	233	436	6334	9168	1.85	5.57	0.0	0.0	0610040B21Rik 1200008O12Rik 1200014P03Rik 1700095N21Rik 1810014L12Rik 2010308M01Rik 2310034L04Rik 2410080P20Rik 2600017H08Rik 2610019I03Rik 2700075B01Rik 3110006P09Rik 4930403J22Rik AI429613 Acas2l Acox2 Actl6a Actn4 Anpep Arf4 Arg1 Arhgef5 Arrdc4 Asf1b Asrgl1 Atp6v1b1 Atp6v1c2 Atpif1 B3gat3 B4galt6 BC002216 BC003940 BC010311 BC011487 BC013481 BC014795 BC016076 BC017133 BC037006 Bnipl Brca1 Btn1a…
62	V$HOGNESS_B: Imperfect Hogness /Goldberg Box	65	65	604	980	14522	1.83	5.57	7.38	5.25	1700020M16Rik 2410043F08Rik 2610019I03Rik 4930553M18Rik Acsl4 Ap1m2 Arf1 BC002216 BC034204 Cai Cbx1 Cks2 Ctsh D7Bwg0611e Ddx39 Ddx47 Dkkl1 Dtnb Eif2b2 Fzd3 Gemin6 Gpatc4 Guca1a Ier3 Ifi44 Irf7 Lalba Lcn2 Ltf Nans Nipsnap1 Nme4 Nola2 Nqo1 Nup155 Nup35 Pafah1b3 Papln Pgea1 Plekhb1 Ppfia4 Ppp4c Prc1 Prtn3 Qtrt1 Rab25 Rpl37a Rpl39 Rps10 Rps19 Scrn2 Slc1a1 Spcs1 Stac2 Tcfl5 Tctex1 Tesk2 Thoc4 Tm4sf10 …
63	V$CDX2_Q5	387	387	282	9894	5608	1.82	5.57	0.0	0.0	0610040B21Rik 1700020M16Rik 1700051E09Rik 1700095N21Rik 1810014L12Rik 2010308M01Rik 2210008M09Rik 2310034L04Rik 2410043F08Rik 2410080P20Rik 2600017H08Rik 2610019I03Rik 2700075B01Rik 3100002B05Rik 3110006P09Rik 4430402O11Rik 4930403J22Rik 5430413I02Rik 6530411B15Rik 9330161F08Rik AI429613 AW494914 Abhd5 Abpb Acsl4 Actg1 Ahcy Aof2 Ap1m2 Arf4 Arhgef5 Arrdc4 Asf1b Asrgl1 Atp1a1 Atp2a3 Atp6v1c2 Aurkb …
64	V$PIT1_Q6	470	470	199	11728	3774	1.74	5.42	0.0	0.0	0610040B21Rik 1200014P03Rik 1300002F13Rik 1700020M16Rik 1700051E09Rik 1700095N21Rik 1810014L12Rik 2010308M01Rik 2210008M09Rik 2310034L04Rik 2410080P20Rik 2600017H08Rik 2700075B01Rik 3100002B05Rik 4430402O11Rik 4930403J22Rik 4930553M18Rik 5430413I02Rik 5730592L21Rik 6530411B15Rik 9330161F08Rik AA959742 AI429613 AW494914 Aass Abpb Acas2l Acox2 Acsl4 Actg1 Actl6a Actn4 Ahcy Anpep Aof2 Ap1m2 Aqp5 Arf…
65	V$GATA2_03: GATA-binding factor 2	166	166	503	4698	10804	1.61	5.24	0.0	0.0	0610040B21Rik 1700051E09Rik 2810418N01Rik 4930553M18Rik AI429613 Acas2l Acsl4 Actl6a Actn4 Ahcy Aof2 Atp1a1 Atp6v1b1 Atp6v1c2 Aurkb BC010552 BC011487 BC014795 BC025076 BC034204 Bag2 Bet1l Casp1 Casp2 Cct3 Cd14 Cdc42se1 Cdk2 Cebpb Cenpf Chek2 Chl1 Cipp Cited4 Cklf Clca2 Clca4 Cldn2 Col9a1 Col9a2 Cp Cyb561 D730049H07Rik Dbnl Ddx41 Dip3b Dsc2 Exosc4 F11r Fignl1 Fzd3 Galnt10 Gatm Gpatc4 Hars Hdhd3 Hi…
66	V$SF1_Q6	75	75	594	2410	13092	1.54	5.19	0.0	0.0	2610019I03Rik 3110006P09Rik 4430402O11Rik 5430413I02Rik Actg1 Arf1 Arhgdig Asrgl1 Ass1 Atp1a1 BC013481 Brca1 Bspry Car6 Cbx1 Cdc20 Cklf Ckmt1 Col9a1 Col9a2 Cyb561 Ddx41 Dhps Echdc2 Eif2ak3 Epb4.1l4a Exosc4 Gch1 Grwd1 H3f3b Hmmr Homer2 Khdrbs3 Krt2-8 Lcn2 Lgals9 Ltf Ly78 M6prbp1 Mcm3 Nans Nfib Pik3r1 Plekhb1 Plp2 Pof1b Ppfibp2 Ppp1cb Prom1 Ptpn18 Pycard Rab7l1 Rbm4 Rnf38 Rpl36a Saa1 Sars1 Scd2 Sdc…
67	V$LEF1TCF1_Q4	291	291	378	7654	7848	1.41	5.07	0.0	0.0	0610040B21Rik 1200014P03Rik 1700051E09Rik 2410043F08Rik 2410080P20Rik 2600017H08Rik 2700075B01Rik 2810418N01Rik 3100002B05Rik 3110006P09Rik 4430402O11Rik 5430413I02Rik 5730592L21Rik 6530411B15Rik 9330161F08Rik AI429613 Aass Acas2l Actg1 Actl6a Ahcy Ap1m2 Apc2 Aqp5 Arf1 Arf4 Arf6 Arhgdig Armet Asf1b Asrgl1 Ass1 Atp1a1 Atp6v1c2 B3galt6 B4galt3 B4galt6 BC002216 BC003940 BC006705 BC013481 BC016076 BC…
68	V$HNF6_Q6	45	45	624	1599	13903	1.34	4.97	0.0	0.0	2010308M01Rik 2600017H08Rik 4930542G03Rik 9330161F08Rik A930011F22Rik Acas2l Catnbip1 Ddx41 Echdc2 Egln3 Fgd6 Gemin6 Ifna9 M6prbp1 Mcm3 Mfge8 Nfix Nhsl1 Nola2 Nup155 Pigr Pik3r1 Pla2g4a Ppp1cb Prim1 Prss16 Prss8 Ptx3 Rab38 Ranbp17 Rex3 Rnf38 Sdc4 Shrm Smyd5 Sox4 Stxbp6 Thbs4 Tjp2 Tnfsf13 Trem2 Trim13 Ugt8 Unc13b Usp22
69	V$TAL1_Q6	316	316	353	6441	9061	1.2	4.79	6.18	4.11	0610040B21Rik 1200008O12Rik 1300010K09Rik 1700020M16Rik 1700051E09Rik 1700095N21Rik 1810014L12Rik 1810017F10Rik 2010308M01Rik 2210008M09Rik 2310034L04Rik 2410043F08Rik 2600017H08Rik 2700075B01Rik 3100002B05Rik 4930553M18Rik 5430413I02Rik 5730592L21Rik 6530411B15Rik 9330161F08Rik AU040576 Aass Abpb Abtb1 Acas2l Acsl4 Actg1 Actn4 Aof2 Apc2 Arf1 Arf6 Arg1 Arhgdig Arhgef5 Arrdc4 Asf1b Ass1 Atp2a3 Atp…
70	V$FOXP3_Q4	360	360	309	9214	6288	1.13	4.73	0.0	0.0	1190003K14Rik 1300002F13Rik 1300010K09Rik 1700051E09Rik 1700095N21Rik 1810014L12Rik 2210008M09Rik 2310034L04Rik 2810418N01Rik 3110006P09Rik 4930403J22Rik 4930542G03Rik 4930553M18Rik 5430413I02Rik 6530411B15Rik 9330161F08Rik AI429613 AW494914 Aass Abhd5 Abpb Acas2l Actl6a Ahcy Anpep Aof2 Ap1m2 Arf1 Arf4 Arfip2 Arhgef5 Arrdc4 Asrgl1 Ass1 Atp1a1 Atp2a3 Atp6v1b1 Atp6v1c2 Atpif1 Aurkb B4galt3 BC002216…
71	V$E2_Q6: papilloma virus regulator E2	83	83	586	1378	14124	0.94	4.51	6.34	4.24	2810418N01Rik 4930470D19Rik AA959742 Abtb1 Actl6a Aqp5 Arf6 Arfip2 Armet Arrdc4 B3galt6 B4galt3 Baiap2 Cadps2 Cai Ccnb2 Cd14 Cdca5 Ckmt1 Cldn7 Clk3 Col9a1 Ddost Dnmt1 Dsc2 Dtnb Dusp6 Dyrk3 Eif3s3 Epb4.1l4a Fbxo32 Galnt3 Gatm Hmgn1 Homer1 Id2 Irx5 Lgals9 Lig3 Lrrc1 Mki67 Mlstd2 Mtap7 Mxd3 Ncl Nipsnap1 Npy Nusap1 Pik3r1 Pole2 Polr3k Ppfibp2 Rbm4 Rhpn2 Rnpep Rpl36a Rpl39 Rpl7l1 Rps10 Sec61b Slc1a1 S…
72	V$AFP1_Q6	87	87	582	2667	12835	0.87	4.46	0.0	0.0	1200014P03Rik 1700095N21Rik 2410080P20Rik 4430402O11Rik 4930403J22Rik 9330161F08Rik AU040576 AW494914 Ap1m2 Arg1 Arrdc4 Asf1b BC004728 Bspry Btg2 Btn1a1 Cacnb3 Cai Clca1 Col11a1 Col4a6 Cyb561 Cyb561d2 Dbnl Dck Ddost Egln3 Enpp1 Fzd3 Gch1 Gnai3 Grwd1 Gtf2e2 H3f3b Hdhd4 Ifit1 Kctd1 Kctd14 Ltf Lxn Mfge8 Minpp1 Mlstd2 Nucb2 Nup35 Pak1 Pbk Pglyrp1 Plcg2 Pqlc1 Prc1 Psmd7 Ptx3 Pycr2 Rfc3 Rit1 Rnf134 Rnf…
73	V$CDPCR1_01: cut-like homeodomain protein	493	493	176	12154	3348	0.84	4.4	0.0	0.0	1190003K14Rik 1200008O12Rik 1300002F13Rik 1300010K09Rik 1700020M16Rik 1700051E09Rik 1700095N21Rik 1810014L12Rik 1810017F10Rik 2010308M01Rik 2410043F08Rik 2600017H08Rik 3100002B05Rik 3110006P09Rik 4430402O11Rik 4930403J22Rik 4930542G03Rik 4930553M18Rik 5430413I02Rik 5730592L21Rik 6530411B15Rik 9330161F08Rik A930011F22Rik AA959742 AI429613 AU040576 AW494914 Aass Abhd5 Abpb Abtb1 Acas2l Acox2 Actl6a…
74	V$MYC_Q2	153	153	516	2867	12635	0.65	4.15	5.76	3.72	0610040B21Rik 1700095N21Rik 1810014L12Rik 2410043F08Rik 2410080P20Rik 4930403J22Rik 6530411B15Rik Acox2 Actg1 Aqp5 Arf6 Arg1 Arhgdig Armet Arrdc4 Ass1 Atp1a1 Aurka Aurkb B3galt6 BC003885 BC003940 BC006705 BC016076 Bcas2 Bet1l Cadps2 Capzb Car6 Casp1 Cct3 Ceacam10 Cklfsf7 Clca1 Clca4 Cldn23 Crb3 Cxcr4 E130307C13 Echdc2 Eif3s3 Eno1 Evl Exo1 Exosc7 Fbxo32 Frk Fzd9 Gnai3 Gpatc4 Gpsm2 Grwd1 H47 Hat1 H…
75	V$E2A_Q2	430	430	239	9157	6345	0.59	4.09	5.54	3.52	0610040B21Rik 1190003K14Rik 1200014P03Rik 1300010K09Rik 1700020M16Rik 1700095N21Rik 1810017F10Rik 2010308M01Rik 2210008M09Rik 2310034L04Rik 2410043F08Rik 2610019I03Rik 2700075B01Rik 4930542G03Rik 4930553M18Rik 5730592L21Rik 6530411B15Rik 9330161F08Rik AU040576 AW494914 Abpb Abtb1 Acas2l Acox2 Actg1 Actn4 Anpep Aof2 Ap1m2 Apc2 Arf1 Arf6 Arfip2 Arg1 Arhgdig Arhgef5 Arrdc4 Asf1b Ass1 Atp2a3 Atp6v1c2…
76	V$NKX3A_01: NK class homeobox factor 3A	105	105	564	3091	12411	0.51	4.03	0.0	0.0	1190003K14Rik 1810014L12Rik 2310034L04Rik 2410080P20Rik 2600017H08Rik 2610019I03Rik 2810418N01Rik 9330161F08Rik AI429613 Acas2l Acox2 Arf1 Asf1b Atpif1 BC006705 BC021523 Bnipl Capzb Cdk2 Chek2 Chst10 Cipp Cklfsf7 Col11a1 Cops5 Dnmt1 Dyrk3 Eif3s3 Fgd6 Fzd3 Gabrp Galnt7 Gca Gnai3 Gngt1 Gpiap1 H2afx H3f3b Hat1 Hist1h3d Hmgb2 Hnrpab Ica1 Ier5 Ifit1 Igfbp5 Jmjd2c Kctd14 Klf5 Lrg1 Luc7l2 Ly78 Mad2l1 Ma…
77	V$GFI1_01: growth factor independence 1	165	165	504	4553	10949	0.39	3.85	0.0	0.0	1700020M16Rik 1810014L12Rik 1810017F10Rik 2310034L04Rik 2410080P20Rik 2600017H08Rik 2610019I03Rik 2810418N01Rik 3110006P09Rik 5730592L21Rik 9330161F08Rik A930011F22Rik Abhd5 Acas2l Ahcy Arf4 Armet Arrdc4 Asf1b Asrgl1 Ass1 Atp6v1c2 BC003885 BC004728 BC011487 BC013481 BC017133 BC019755 Becn1 Bet1l Birc5 Brca1 Bspry Capzb Cbx1 Cdc2a Chi3l1 Chl1 Clca1 Clca2 Clca4 Col11a1 Col9a3 Cp Ctss Ddx39 Dhps Dna…
78	V$TCF1P_Q6	470	470	199	10134	5368	0.35	3.85	5.32	3.38	1190003K14Rik 1200008O12Rik 1200014P03Rik 1300002F13Rik 1300010K09Rik 1700020M16Rik 1700095N21Rik 1810014L12Rik 1810017F10Rik 2210008M09Rik 2410043F08Rik 2410080P20Rik 2600017H08Rik 2610019I03Rik 2700075B01Rik 2810418N01Rik 3100002B05Rik 3110006P09Rik 4430402O11Rik 4930470D19Rik 4930542G03Rik 5430413I02Rik 5730592L21Rik 6530411B15Rik AA959742 AU040576 Aass Abhd5 Abpb Abtb1 Acsl4 Actg1 Actl6a Adrb…
79	V$S8_01: S8	40	40	629	1395	14107	0.27	3.73	0.0	0.0	3110006P09Rik AI429613 Actl6a B4galt6 BC002216 BC010311 Becn1 Cdc42ep3 Cldn23 D7Bwg0611e Daf1 Eif3s3 Eps8l2 Gnai3 Grwd1 Igfbp5 Insl6 Jmjd2c Lao1 Lyn Mfge8 Morf4l2 Nfix Pcdh18 Prss8 Psmd7 Rnf128 Rnf135 Rpl36a S100a8 Saa2 Sh3bgrl2 Slc5a9 Stxbp6 Tcfcp2l1 Tde1 Tesk2 Thrap4 Trim2 Txnrd1
80	V$CEBPGAMMA_Q6	451	451	218	11173	4329	0.27	3.73	0.0	0.0	0610040B21Rik 1190003K14Rik 1200008O12Rik 1200014P03Rik 1700020M16Rik 1700051E09Rik 1700095N21Rik 1810017F10Rik 2210008M09Rik 2410080P20Rik 2600017H08Rik 2610019I03Rik 2700075B01Rik 2810418N01Rik 3100002B05Rik 4430402O11Rik 4930403J22Rik 4930542G03Rik 4930553M18Rik 5730592L21Rik 6530411B15Rik 9330161F08Rik A930011F22Rik AA959742 AI429613 AU040576 AW494914 Abhd5 Acas2l Acox2 Acsl4 Actg1 Actl6a Act…
81	V$FREAC7_01: Fork head RElated ACtivator-7	238	238	431	6280	9222	0.23	3.67	0.0	0.0	1300002F13Rik 1700020M16Rik 1700051E09Rik 1810017F10Rik 2210008M09Rik 2310034L04Rik 2810418N01Rik 4930403J22Rik 5430413I02Rik 5730592L21Rik AI429613 AU040576 AW494914 Abhd5 Acas2l Actl6a Actn4 Aof2 Ap1m2 Arf6 Arg1 Asrgl1 Atp6v1c2 Atpif1 Aurkb BC003940 BC010311 BC011487 BC013481 BC019755 BC025076 BC027174 BC034204 BC037006 Becn1 Biklk Brca1 Calm2 Catnbip1 Ccna2 Ccnb2 Cda Cdc2a Cklf Ckmt1 Clca1 Clc…
82	V$ATATA_B: Avian C-type TATA box	33	33	636	1195	14307	0.12	3.55	0.0	0.0	1700020M16Rik 2310034L04Rik 5430413I02Rik Actg1 Aof2 Atp6v1c2 BC011487 Bag2 Bspry Cdc2a Chi3l1 Eif3s2 F11r Fzd3 Ga17 Galnt10 Ifna9 Klf5 Lad1 Mad2l1 Mfap3 Mlstd2 Myo10 Nusap1 Pak1 Pld3 Rab4a Ranbp17 Rit1 Scrg1 Tacstd1 Tlr3 Tnp1
83	V$HFH8_01: HNF-3/Fkh Homolog-8	77	77	592	2346	13156	0.07	3.49	0.0	0.0	1810017F10Rik 2310034L04Rik 4930403J22Rik 5730592L21Rik AI429613 AW494914 Acas2l Ap1m2 Arf6 Atpif1 Aurkb BC010311 BC011487 BC019755 BC034204 Cops5 Cp Dck Enpp1 Eps8l2 Exosc4 Extl1 Fbxo32 Folr1 Fzd3 Gabrp Galnt3 Galnt7 Gca Gch1 Gpr89 Hdlbp Hpn Insl6 Irf7 Kctd1 Kif20a Mansc1 Mclc Mcm7 Mlstd2 Nedd9 Nusap1 Pak1 Pbk Pes1 Pkig Plcg2 Pld3 Pof1b Ppp1cb Psmd7 Ptpn18 Pycr2 Rab38 Rab7l1 Rac1 Ranbp17 Rasal1 …
84	V$IRF_Q6	142	142	527	3956	11546	0.03	0.0	0.0	0.0	2310034L04Rik 2410080P20Rik 2600017H08Rik Abhd5 Actl6a Actn4 Anpep Aof2 Arhgdig Armet Arrdc4 Asrgl1 Atp1a1 B3gat3 B4galt3 BC010462 BC014795 BC034204 Bcas2 Birc5 Bspry Bub1b Cadps2 Casp1 Catnbip1 Cbx1 Ccnb2 Chka Cipp Clca2 Cldn2 Cldn7 Cp Ctss Cyb561d2 Daf1 Dbnl Dna2l Dsc2 Dyrk3 Eif2b2 Enpp1 Epha2 Exo1 Exosc4 Extl1 Fgd6 Galnt7 Gch1 Gne Grwd1 Hdhd4 Hmgcr Hnrpab Hspa5bp1 Ifi44 Ifna9 Irf7 Irx3 Kctd14 …
85	V$HIF1_Q5: hypoxia-inducible factor 1	99	99	570	1769	13733	-0.01	0.0	5.21	3.31	1300010K09Rik 1700095N21Rik 2410043F08Rik 2410080P20Rik 4430402O11Rik 6530411B15Rik AU040576 Arf4 Arf6 Arfip2 Arhgdig Asrgl1 Atp2a3 BC027174 Bag2 Bcas2 Cai Cda Cdc42ep3 Cdk2 Cipp Cklfsf7 Ckmt1 Clk3 Cmas Dbnl Ddit4 Dyrk3 Ehd3 Eno1 Evl Frk Galgt1 Galnt7 Gnai3 Grip1 Grwd1 Hat1 Hist2h3c1 Hmgb2 Hmgn2 Ifit1 Irx2 Irx3 Kcnk13 Kif22 Lamr1 Lap3 Lgals7 Marveld2 Mfap3 Mrpl21 Mxd3 Ncl Nfix Nme4 Nola2 Nqo1 Nt5…
86	V$LPOLYA_B: Lentiviral Poly A signal	113	113	556	3238	12264	-0.03	0.0	0.0	0.0	1200008O12Rik 2010308M01Rik 3110006P09Rik AI429613 Acox2 Actg1 Ahcy Arrdc4 Asrgl1 Aurka B4galt6 BC014795 BC027174 Bex2 Btn1a1 Bub1b Cacna2d2 Cbx1 Cd14 Cenpf Chek2 Chl1 Cited4 Clca4 Cldn23 Cp Ctss Cxcr4 D7Bwg0611e Dbnl Dna2l Dtnb Dyrk3 Elf5 Eno1 Fxyd3 Ga17 Gpatc4 H2afx H47 Hmgb2 Hmgn1 Hmmr Hook2 Id2 Ier5 Ifi44 Ifna9 Iqgap1 Irf3 Kctd1 Kif20a Krtcap3 Lamr1 Lao1 Lig3 Mad2l1 Mfge8 Nbea Nfix Pask Phlda…
87	V$SMAD4_Q6	310	310	359	6442	9060	-0.04	0.0	4.82	3.01	0610040B21Rik 1190003K14Rik 1300002F13Rik 1700051E09Rik 1700095N21Rik 2210008M09Rik 2410043F08Rik 2810418N01Rik 4930470D19Rik 4930542G03Rik 5730592L21Rik A930011F22Rik AU040576 Aass Actg1 Actl6a Actn4 Aof2 Apc2 Arf4 Arfip2 Armet Arrdc4 Asf1b Ass1 Atp1a1 Atp2a3 Atp6v1b1 Atp6v1c2 Atpif1 Aurka Aurkb B4galt3 BC003940 BC006705 BC025076 BC037006 Bcas2 Becn1 Bet1l Brca1 Bub1b Cadps2 Capzb Car6 Casp1 Ccn…
88	V$GATA1_06: GATA-binding factor 1	163	163	506	4459	11043	-0.04	0.0	0.01	0.0	0610040B21Rik 1700051E09Rik 2810418N01Rik 3100002B05Rik 4430402O11Rik 4930403J22Rik AA959742 AI429613 AW494914 Acas2l Acsl4 Actl6a Actn4 Ahcy Aof2 Atp6v1b1 Atp6v1c2 Aurkb BC010311 BC010552 BC014795 BC021523 BC034204 Brca1 Btn1a1 Calm2 Casp2 Cct3 Cda Cdc42se1 Cdk2 Cebpb Cenpf Chek2 Chl1 Cited4 Clca2 Clca4 Cldn2 Col9a1 Col9a2 Cp Cyb561 D730049H07Rik Ddost Ddx41 Dip3b Dsc2 E130307C13 Eif2b2 Epha2 Ex…
89	V$E2_01: papilloma virus regulator E2	52	52	617	813	14689	-0.06	0.0	5.44	3.45	2810418N01Rik AA959742 Aqp5 Arf6 Armet B3galt6 Baiap2 Cadps2 Cd14 Cdca5 Ckmt1 Cldn7 Col9a1 Crabp2 Dsc2 Dtnb Dusp6 Eif3s3 Fbxo32 Galnt3 Homer1 Id2 Irx5 Lrrc1 Mlstd2 Mtap7 Ncl Nipsnap1 Nusap1 Plscr2 Rbm4 Rnpep Rpl36a Rpl39 Rpl7l1 Rps10 Saa2 Sas Slc1a1 Slc30a6 Slc35b1 Slc35f5 Snf1lk Stmn1 Surf2 Sytl1 Tctex1 Traf4 Tubb5 Tuft1 Txnrd1 Zfp239
90	V$E2F1DP1RB_01: Rb:E2F-1:DP-1 trimeric complex	54	54	615	853	14649	-0.07	0.0	5.41	3.45	2810418N01Rik 4930542G03Rik Acsl4 Actl6a Armet Arrdc4 Btg2 Cbx1 Cct3 Cdc2a Chek2 Chka Chl1 Cited4 Cldn23 Cldn3 Cops5 Dck Dkkl1 Exo1 Gemin6 Grtp1 H2afx Hdhd4 Hmgb2 Hmmr Irf3 Khdrbs1 Lad1 Lamr1 Lrrc1 Mcm3 Mcm5 Mcm6 Mcm7 Ncl Pole2 Prpf31 Racgap1 Rfc3 Ris2 Rpl36al Rpl7 Scml2 Sepx1 Sgol1 Shrm Skp2 Slc16a6 Spint2 Srcasm Stmn1 Taf7 Tk1
91	V$HNF1_01: hepatic nuclear factor 1	96	96	573	2811	12691	-0.08	0.0	0.0	0.0	2410043F08Rik 5430413I02Rik 5730592L21Rik AW494914 Anpep Ap1m2 Aqp5 Atp1a1 BC025076 Bub1b Cacnb3 Cai Car6 Cct6a Cdc2a Cldn2 Cldn23 Col4a6 Cp Crb3 Ddost Ddx41 Dnmt3b Ehd3 Folr1 Frk Fzd3 Fzd6 Galnt10 Gch1 Gnb1 Grwd1 Hist1h3d Hn1 Ier5 Ifna9 Irx1 Kctd1 Kif22 Lap3 Lgals7 Lgals9 Loh11cr2a Luc7l2 Mclc Mepe Mlph Nans Nme4 Nup35 Nusap1 Osmr Pafah1b3 Pbk Phlda1 Pias1 Pip5k1a Pla2g4a Plek2 Plscr2 Prc1 Prom1…
92	V$CMYB_01: c-Myb	163	163	506	3154	12348	-0.12	0.0	4.89	3.03	0610040B21Rik 1300010K09Rik 1810014L12Rik 2210008M09Rik 2610019I03Rik 2810418N01Rik 4930403J22Rik 4930553M18Rik 6530411B15Rik 9330161F08Rik AA959742 Abhd5 Abtb1 Actg1 Actl6a Ahcy Arf4 Arf6 Arfip2 Arg1 Arhgef5 Armet Asf1b Atp2a3 Atp6v1b1 Aurka B4galt6 BC003885 BC010552 BC013481 BC014795 Baiap2 Bcas2 Birc5 Cacna2d2 Casp1 Catnbip1 Cdc20 Cdc2a Cdc42ep3 Cdc42se1 Cebpb Chka Cks2 Cldn3 Cmas Col16a1 Col9…
93	V$XFD2_01: Xenopus fork head domain factor 2	132	132	537	3693	11809	-0.15	0.0	0.01	0.0	1700051E09Rik 1810017F10Rik 2210008M09Rik 2310034L04Rik 4930403J22Rik 5730592L21Rik AI429613 AU040576 AW494914 Acas2l Actl6a Aof2 Ap1m2 Arf6 Asrgl1 Atp6v1b1 Atpif1 Aurkb BC003940 BC010311 BC011487 BC019755 BC034204 Cda Ckmt1 Clca1 Clca4 Cldn23 Col9a3 Cops5 Cp Cryl1 D7Bwg0611e Dck Ddit4 Dna2l Dnase2a Dnmt1 Eif2ak3 Eif3s2 Enpp1 Eps8l2 Exosc4 Extl1 F11r Fbxo32 Folr1 Fzd3 Gabrp Galnt3 Galnt7 Gca Gch1…
94	V$CHOP_01: heterodimers of CHOP and C/EBPalpha	164	164	505	4464	11038	-0.2	0.0	0.01	0.0	1190003K14Rik 1300010K09Rik 2610019I03Rik 2810418N01Rik 3100002B05Rik 3110006P09Rik Aass Abtb1 Acox2 Arhgef5 Atp2a3 Aurkb BC003885 BC003940 BC004728 BC010462 BC010552 BC011487 BC013481 BC016076 BC034204 Baiap2 Bcas2 Bet1l Calm2 Car6 Cd14 Cda Cdc20 Cdc2a Cdc37 Chek2 Cited4 Cks2 Col11a1 Col9a1 Cp Crabp2 Cryl1 Ctss Dbnl Ddx39 Dhps Dip3b Dsc2 Dusp6 Dyrk3 E130307C13 Eif3s3 Elf5 Etv1 Foxc1 Galnt10 Gjb2…
95	V$E47_01: E47	124	124	545	2317	13185	-0.22	0.0	4.88	3.03	1300010K09Rik 2210008M09Rik AU040576 Anpep Aof2 Ap1m2 Apc2 Arhgdig Asf1b Ass1 Atp6v1c2 BC003940 BC004728 BC010311 BC013481 BC016076 BC021523 Bcas2 Bet1l Cadps2 Capzb Ccna2 Cdc37 Cdc42ep3 Cdc42se1 Celsr2 Cks2 Cldn3 Col16a1 Col9a2 Col9a3 Crb3 Dkkl1 Egln3 Epha2 Evl Exo1 Eya2 Foxi1 Gabrp Galnt3 Gne Gngt1 Gpr89 Hist1h3d Hist2h3c1 Hmgcr Hn1 Homer1 Homer2 Ica1 Ier5 Il17re Irx1 Irx2 Irx5 Lcn2 Leng5 Lisch…
96	V$ALPHACP1_01	29	29	640	387	15115	-0.29	0.0	5.43	3.45	2310034L04Rik 2600017H08Rik 4430402O11Rik Armet Aurkb B3gat3 BC017133 Calm2 Ccna2 Dusp6 Gpr89 H3f3b Hmgb2 Hmmr Klf5 Mclc Nans Nek2 Nqo1 Pcdh18 Ptbp1 Pycr1 Rbm4 Scd2 Slc5a8 Sox4 Tacc3 Ttk Uhrf1
97	V$NFY_Q6: nuclear factor Y (Y-box binding factor)	264	264	405	5434	10068	-0.35	0.0	4.49	2.74	0610040B21Rik 1190003K14Rik 1200008O12Rik 1200014P03Rik 1300010K09Rik 1700020M16Rik 1810014L12Rik 2010308M01Rik 2210008M09Rik 2310034L04Rik 2410080P20Rik 2600017H08Rik 2810418N01Rik 4430402O11Rik 4930470D19Rik 4930542G03Rik 5430413I02Rik 5730592L21Rik 6530411B15Rik AI429613 AW494914 Aass Abpb Actl6a Ahcy Ap1m2 Arf1 Arfip2 Arhgdig Armet Arrdc4 Asf1b Asrgl1 Aurka Aurkb B3galt6 B3gat3 B4galt3 B4galt…
98	V$XFD3_01: Xenopus fork head domain factor 3	60	60	609	1876	13626	-0.35	0.0	0.0	0.0	2010308M01Rik 2310034L04Rik 2610019I03Rik 4930403J22Rik 9330161F08Rik Asrgl1 Atp2a3 Aurkb B3galt6 BC017133 Biklk Btg2 Cai Ccna2 Cklfsf7 Ctss D730049H07Rik Dkkl1 Dsg2 Exosc7 Gca Hsd17b2 Il17re Kctd1 Kctd14 Kif20a Krtcap3 Lcp1 Mlph Nans Nipsnap1 Nup35 Nusap1 Pak1 Pask Pld3 Pof1b Ppp1cc Rnf38 Rpl41 Rps6 Sf3b5 Slc16a4 Slc30a2 Slc35f5 Snx1 Stmn1 Taf7 Tenc1 Tgfb3 Tgif Tm4sf10 Tm4sf3 Tmem37 Tnk1 Tpd52l1…
99	V$GATA2_02: GATA-binding factor 2	200	200	469	5307	10195	-0.36	0.0	0.01	0.0	0610040B21Rik 1700051E09Rik 2010308M01Rik 2610019I03Rik 2810418N01Rik 3100002B05Rik 4430402O11Rik 4930403J22Rik 9330161F08Rik AA959742 AI429613 AW494914 Acas2l Acsl4 Actl6a Actn4 Ahcy Aof2 Arfip2 Atp1a1 Atp6v1b1 Atp6v1c2 Aurka Aurkb BC006705 BC010311 BC010552 BC014795 BC021523 BC034204 Calm2 Casp2 Cct3 Cd14 Cda Cdc42se1 Cebpb Cenpf Chek2 Chl1 Cipp Cited4 Clca2 Clca4 Cldn2 Col9a1 Col9a2 Cp Ctss Cy…
100	V$USF_01: upstream stimulating factor	90	90	579	1606	13896	-0.36	0.0	4.86	3.03	0610040B21Rik 1200014P03Rik 1300010K09Rik 2410043F08Rik 4930470D19Rik Actg1 Aqp5 Armet Atp1a1 Aurka B3galt6 BC003940 BC016076 Bcas2 Bex2 Car6 Clca1 Clca4 Crb3 Ddx39 Dnase2a Exosc7 Fbxo32 Fzd9 Gnai3 Gpsm2 Hmgn1 Hmgn2 Hmmr Hook2 Hrmt1l3 Irf7 Jmjd2c Khdrbs1 Lamr1 Lap3 Lig3 Lxn Mal2 Mcm6 Melk Mepe Mlph Morf4l2 Mtap7 Mxd3 Perp Pigr Plcg2 Ppfia4 Ppfibp2 Prss8 Ptbp1 Pycr2 Qtrt1 Rab3d Rasal1 Rex3 Ris2 Rp…
101	V$MTATA_B: Muscle TATA box	291	291	378	7446	8056	-0.38	0.0	0.01	0.0	1190003K14Rik 1300002F13Rik 1700095N21Rik 2310034L04Rik 2410080P20Rik 2610019I03Rik 3100002B05Rik 3110006P09Rik 4430402O11Rik 4930403J22Rik 4930470D19Rik 4930542G03Rik 5730592L21Rik 6530411B15Rik 9330161F08Rik AI429613 AW494914 Abhd5 Abpb Actl6a Actn4 Aqp5 Arf6 Arg1 Armet Arrdc4 Asf1b Ass1 Atp6v1b1 Atp6v1c2 Aurkb B4galt3 BC004728 BC010311 BC010462 BC010552 BC011487 BC013481 BC025076 BC027174 Bag2…
102	V$CREB_02: cAMP-responsive element binding protein	91	91	578	1631	13871	-0.41	0.0	4.79	3.0	1200014P03Rik 1300002F13Rik 1300010K09Rik AA959742 AW494914 Acsl4 Actn4 Arf4 Asf1b Atp1a1 B3galt6 Birc5 Calm2 Ccna2 Cdc42ep3 Cdca5 Cebpb Chka Cops5 Cyb561d2 D8Ertd325e Dsg2 Eif3s2 Epha2 Exosc7 Fkbp4 Foxc1 Gca Gnai3 Gnb1 Gpr89 Gpsm2 Guca1a H2afx Hdhd3 Hdlbp Hist2h3c1 Hnrpab Homer1 Hspa8 Ica1 Ier5 Inhbb Kcnk1 Kcnn4 Klf5 Lisch7 Lmo4 Mcm5 Mettl1 Morf4l2 Mrpl21 Mtap7 Nans Nusap1 Ocln Papss1 Pgea1 Plek…
103	V$HIF1_Q3: hypoxia induced factor	72	72	597	1237	14265	-0.44	0.0	4.87	3.03	1700095N21Rik 2410043F08Rik 3100002B05Rik Aqp5 Arf4 Arfip2 Armet Arrdc4 Atp1a1 Atp2a3 Aurka BC019755 BC027174 Bag2 Cacna2d2 Capzb Cda Cdc2a Cdc42ep3 Cdk2 Cipp Cklfsf7 Ckmt1 Clk3 Cyb561d2 Dbnl Ddit4 Ehd3 Eno1 Frk Gabrp Grip1 Grwd1 Hat1 Irx2 Irx3 Kcnk13 Kif22 Lgals7 Mfap3 Mlstd2 Nme4 Nola2 Nt5c Padi2 Papss1 Pes1 Pglyrp1 Pld3 Ppp1r14b Pqlc1 Ptbp1 Rnf128 Rnpep Rps19 Sap30 Sec61b Slc30a6 Slc35c2 Slc35…
104	V$NFY_C: NF-Y binding site	28	28	641	374	15128	-0.45	0.0	5.27	3.35	4930542G03Rik Actl6a Asf1b Aurka Calm2 Casp2 Cdca5 Chek2 Chst10 Cks2 Cldn23 E130307C13 Gpr89 H3f3b Ier3 Kif22 Mcm3 Mcm7 Mrps12 Pcdh18 Rbm4 Sepx1 Slc9a3r1 Tax1bp3 Thrap6 Tle6 Ube2c Uhrf1
105	V$AMEF2_Q6: myocyte enhancer factor	51	51	618	1631	13871	-0.5	0.0	0.01	0.0	2410043F08Rik 3110006P09Rik AI429613 Ahcy B4galt3 BC011487 Brca1 Bspry Bub1b Cai Casp2 Cdc37 Cldn2 Dna2l Dnmt1 Dsc2 Eif3s3 Evl Exosc4 Fignl1 Galnt7 Gca Ica1 Ier5 Insl6 Itga8 Lalba Melk Mfge8 Nbea Nfib Pip5k1a Pole2 Ppp1cb Ptpn2 Rad51ap1 Rpl37a Rpl39 Skp2 Slc1a1 Slc29a1 Smyd5 Sntb2 Snx1 Stxbp6 Tcfcp2l1 Thoc4 Thrap4 Tle2 Traf4 Wap
106	V$ELK1_01: Elk-1	199	199	470	4000	11502	-0.59	0.0	4.3	2.57	1300010K09Rik 1700020M16Rik 1700095N21Rik 2210008M09Rik 2310034L04Rik 2410080P20Rik 3100002B05Rik 3110006P09Rik 4930470D19Rik AW494914 Abhd5 Abpb Abtb1 Acsl4 Actg1 Actn4 Anpep Apc2 Aqp5 Arfip2 Arg1 Atpif1 B4galt6 BC002216 BC006705 BC010552 BC011487 BC034204 Bet1l Bex2 Birc5 Bnipl Btg2 Btn1a1 Bub1b Cacna2d2 Calm2 Capzb Ccnb2 Cdca5 Cipp Ckmt1 Cks2 Cldn7 Col4a6 Col9a1 Cops5 Crabp2 Crb3 Cyb561 D8Ertd…
107	V$RREB1_01: Ras-responsive element binding protein 1	73	73	596	1272	14230	-0.65	0.0	4.62	2.85	0610040B21Rik 1190003K14Rik 1300002F13Rik 1700020M16Rik 4930542G03Rik 4930553M18Rik 6530411B15Rik AU040576 AW494914 Abpb Apc2 Aqp5 Arrdc4 Atp2a3 Atpif1 B3gat3 B4galt6 BC013481 BC014795 Cadps2 Cdc42se1 Cdca5 Chi3l1 Cldn3 Col9a2 Dip3b Eif3s3 Eps8l2 Foxi1 Gata3 Gca Gjb2 Gnb1 Gpsm2 Grtp1 Gtf2e2 Hspa8 Irx5 Leng5 Lgals7 Ltb4dh Melk Mlp Mlstd2 Morf4l2 Nfib Nola2 Padi2 Pip5k1a Psat1 Psmd7 Pycr1 Rab1 Rab3…
108	V$MEF2_Q6_01	368	368	301	9172	6330	-0.74	0.0	0.01	0.0	0610040B21Rik 1810017F10Rik 2310034L04Rik 2410043F08Rik 2410080P20Rik 2600017H08Rik 2610019I03Rik 2810418N01Rik 3100002B05Rik 3110006P09Rik 4930553M18Rik 5730592L21Rik 9330161F08Rik AI429613 AU040576 AW494914 Aass Abhd5 Abtb1 Acas2l Acsl4 Actl6a Actn4 Ahcy Aof2 Arf1 Arf4 Arf6 Arg1 Arrdc4 Asf1b Atp1a1 Atp2a3 Atp6v1c2 Aurka B3gat3 B4galt3 B4galt6 BC003885 BC010311 BC010462 BC010552 BC011487 BC01348…
109	V$AML_Q6	124	124	545	3426	12076	-0.8	0.0	0.01	0.0	1190003K14Rik 1200014P03Rik 2410080P20Rik 4930553M18Rik AU040576 Abhd5 Anpep Aof2 B4galt6 BC011487 BC025076 BC027174 BC034204 Bag2 Baiap2 Bcas2 Birc5 Brca1 Ccna2 Ccnb2 Cct3 Cda Cdc37 Cipp Cited4 Ckmt1 Cks2 Clca1 Clca2 Clca4 Cldn2 Col11a1 Col9a1 Col9a2 Col9a3 Cops5 Crb3 Cyb561 D7Bwg0611e Ddx41 Dkkl1 Dsc2 Eno1 Enpp1 Exo1 Exosc4 Eya2 Fignl1 Foxc1 Foxi1 Frk Galnt10 Galnt3 Gch1 Gnb1 Gne Gpsm2 Grtp1 H4…
110	V$ACAAT_B: Avian C-type CCAAT box	63	63	606	1077	14425	-0.83	0.0	4.5	2.74	0610040B21Rik 1190003K14Rik 2210008M09Rik 2600017H08Rik 2700075B01Rik 5730592L21Rik Actl6a Aof2 Apc2 Arrdc4 B3gat3 BC010311 BC010552 BC011487 BC027174 Becn1 Cct3 Cdc2a Ceacam10 Chek2 Cks2 Ddost Eif2ak3 Evl Exo1 F11r Galnt10 Galnt3 H3f3b Hmgb2 Hmgcr Id2 Iqgap1 Mal2 Mcm7 Morf4l2 Mrpl21 Nbea Nusap1 P4hb Paics Pip5k1a Pld3 Plscr2 Ppih Ptpn2 Pycr2 Rad51ap1 Sas Scml2 Sec61b Slc30a6 Slc31a2 Slc38a3 Syng…
111	V$TCF4_Q5	509	509	160	12330	3172	-0.92	0.0	0.01	0.0	0610040B21Rik 1200014P03Rik 1300002F13Rik 1300010K09Rik 1700020M16Rik 1700051E09Rik 1810014L12Rik 1810017F10Rik 2010308M01Rik 2210008M09Rik 2310034L04Rik 2410043F08Rik 2410080P20Rik 2600017H08Rik 2610019I03Rik 2700075B01Rik 2810418N01Rik 3100002B05Rik 3110006P09Rik 4430402O11Rik 4930403J22Rik 4930470D19Rik 4930542G03Rik 4930553M18Rik 5430413I02Rik 5730592L21Rik 9330161F08Rik A930011F22Rik AA95974…
112	V$GATA1_03: GATA-binding factor 1	206	206	463	5372	10130	-0.94	0.0	0.02	0.0	1190003K14Rik 1200008O12Rik 1200014P03Rik 2010308M01Rik 2310034L04Rik 2410080P20Rik 2610019I03Rik 3110006P09Rik 4430402O11Rik 4930470D19Rik 4930553M18Rik 5730592L21Rik 9330161F08Rik A930011F22Rik AA959742 AU040576 AW494914 Abhd5 Abpb Acsl4 Anpep Ap1m2 Aqp5 Arfip2 Arg1 Ass1 Atpif1 B3gat3 BC002216 BC003885 BC003940 BC010311 BC016076 BC019755 BC025076 Bex2 Bspry Btn1a1 Bub1b Cdc20 Cdc2a Cdc37 Cdc42s…
113	V$PAX5_01: B-cell-specific activating protein	80	80	589	1440	14062	-0.96	0.0	4.25	2.55	1200014P03Rik 2600017H08Rik 3110006P09Rik Abtb1 Actg1 Aqp5 Arfip2 Arhgef5 Ass1 B4galt6 BC003940 BC004728 Bet1l Btn1a1 Cdk2 Cited4 Cklf Clk3 Crabp2 Ddit4 Eif2b2 Eno1 Evl Eya2 Fgd6 Fkbp4 Fxyd3 Gjb2 Gpiap1 H2afx H47 Hdhd3 Hey1 Hmgn1 Hnrpab Homer1 Ica1 Inhbb Irf7 Kcnn4 Klf5 Lisch7 Luc7l2 Mlp Mxd3 Myo10 Nqo1 Osmr Paics Papln Pdlim4 Pias1 Pitrm1 Pkig Plp2 Ppfia4 Prc1 Prkca Ptpn2 Rab25 Rab7l1 Rfc3 Rpl7 …
114	V$CEBPDELTA_Q6	473	473	196	11516	3986	-1.02	0.0	0.02	0.0	0610040B21Rik 1190003K14Rik 1200008O12Rik 1200014P03Rik 1300010K09Rik 1700051E09Rik 1700095N21Rik 1810014L12Rik 1810017F10Rik 2010308M01Rik 2210008M09Rik 2310034L04Rik 2410043F08Rik 2600017H08Rik 2810418N01Rik 3100002B05Rik 4430402O11Rik 4930403J22Rik 4930542G03Rik 4930553M18Rik 5430413I02Rik 5730592L21Rik 6530411B15Rik 9330161F08Rik AA959742 AI429613 AU040576 AW494914 Aass Acox2 Acsl4 Actg1 Actl…
115	V$MTF1_Q4	64	64	605	1111	14391	-1.03	0.0	4.26	2.55	2410080P20Rik 3110006P09Rik 4430402O11Rik 6530411B15Rik BC006705 BC010552 BC013481 BC017133 Casp2 Cdc42ep3 Cklfsf7 Col9a1 Cxcr4 Cyb561d2 D8Ertd325e Evl Fbxo32 Fzd6 Galnt10 Gatm Gnb1 Hist2h3c1 Homer1 Homer2 Kcnk13 Kcnn4 Khdrbs1 Lisch7 Luc7l2 Lxn Melk Nek2 Nucb2 Pkig Plekhf1 Polr3k Ppih Pqlc1 Prps2 Prss8 Ptpn18 Rab1 Rab4a Rad51 Ranbp17 Rem2 Rnpep Rps27l Satb1 Slc29a3 Slc30a6 Slc35c2 Slc9a3r1 Smox S…
116	V$LMO2COM_02: complex of Lmo2 bound to Tal-1, E2A proteins, and GATA-1, half-site 2	329	329	340	8229	7273	-1.06	0.0	0.02	0.0	0610040B21Rik 1190003K14Rik 1200008O12Rik 1200014P03Rik 1300010K09Rik 1700095N21Rik 2210008M09Rik 2310034L04Rik 2410043F08Rik 2600017H08Rik 2700075B01Rik 3100002B05Rik 4430402O11Rik 4930403J22Rik 4930542G03Rik 6530411B15Rik 9330161F08Rik AA959742 AW494914 Aass Abhd5 Abtb1 Acas2l Aof2 Aqp5 Arf1 Arfip2 Arg1 Arhgdig Arhgef5 Arrdc4 Asrgl1 Atp6v1b1 Aurka Aurkb B3gat3 BC010311 BC010552 BC011487 BC01348…
117	V$XFD1_01: Xenopus fork head domain factor 1	91	91	578	2588	12914	-1.06	0.0	0.01	0.0	1300002F13Rik 1700020M16Rik 1700051E09Rik 1700095N21Rik 1810017F10Rik 2010308M01Rik 2410043F08Rik 4930403J22Rik Arg1 Aurkb B4galt3 BC027174 Baiap2 Becn1 Bet1l Brca1 Bspry Calm2 Casp1 Cd14 Cdc2a Cited4 Cklf Col11a1 Col4a6 Ddx39 Dna2l Dnase2a Dnmt1 Dsc2 Enpp1 Foxc1 Fzd3 Galgt1 Gca Gch1 Gne Hmgb2 Incenp Insl6 Irf7 Kcnk1 Krtcap3 Lgals9 Lig3 Ltf Mclc Mtap7 Nans Nme4 Osmr Pafah1b3 Pcdh18 Pglyrp1 Pip5k1…
118	V$IPF1_Q4	119	119	550	3270	12232	-1.09	0.0	0.02	0.0	1200014P03Rik 2210008M09Rik 4430402O11Rik 4930403J22Rik 6530411B15Rik 9330161F08Rik Abhd5 Aof2 Arhgef5 Armet B3gat3 B4galt3 B4galt6 BC006705 BC010462 BC013481 BC019755 BC025076 BC034204 Brca1 Btn1a1 Cct3 Cct6a Cdc42ep3 Celsr2 Cenpf Chi3l1 Chl1 Cited4 Clca4 Cldn2 Clk3 Cxcr4 Dbnl Ddx47 Dusp6 Eif3s2 Eif3s3 Elf5 Exosc7 Fgd6 Folr1 Fzd9 Gemin6 Gne Gpr89 Grwd1 H2afx H47 Hdhd3 Hist1h3d Hpn Hspa8 Id2 Ifit…
119	V$VMW65_Q6	264	264	405	6698	8804	-1.19	0.0	0.03	0.0	1300010K09Rik 1700020M16Rik 1700051E09Rik 1810014L12Rik 1810017F10Rik 2210008M09Rik 2410043F08Rik 2600017H08Rik 2610019I03Rik 2810418N01Rik 3110006P09Rik 4430402O11Rik 4930403J22Rik 4930542G03Rik 5730592L21Rik 6530411B15Rik 9330161F08Rik AI429613 AU040576 Abpb Ahcy Aof2 Arf1 Arf4 Arf6 Arhgdig Arhgef5 Asrgl1 Atp6v1c2 Atpif1 Aurkb B3gat3 B4galt3 B4galt6 BC003885 BC016076 Baiap2 Brca1 Bspry Btn1a1 C…
120	V$RFX1_01: X-box binding protein RFX1	317	317	352	6776	8726	-1.27	0.0	3.4	1.81	0610040B21Rik 1190003K14Rik 1300002F13Rik 1700020M16Rik 1700051E09Rik 1700095N21Rik 2210008M09Rik 2600017H08Rik 2810418N01Rik 3110006P09Rik 4930403J22Rik 4930470D19Rik 4930542G03Rik 4930553M18Rik 9330161F08Rik A930011F22Rik AA959742 AI429613 AW494914 Acas2l Acox2 Ahcy Aof2 Ap1m2 Apc2 Aqp5 Arfip2 Arg1 Arrdc4 Atp1a1 Atp2a3 Atp6v1b1 B3galt6 B4galt3 BC002216 BC003940 BC004728 BC006705 BC010462 BC0114…
121	V$SREBP1_Q6	244	244	425	5106	10396	-1.27	0.0	3.44	1.83	0610040B21Rik 1190003K14Rik 1200008O12Rik 1300010K09Rik 1700095N21Rik 1810017F10Rik 2210008M09Rik 2410043F08Rik 2700075B01Rik 2810418N01Rik 3100002B05Rik 4430402O11Rik 4930542G03Rik 4930553M18Rik 5430413I02Rik 5730592L21Rik 6530411B15Rik AU040576 AW494914 Abpb Abtb1 Actg1 Adrb1 Aof2 Aqp5 Arf6 Arfip2 Arrdc4 Asrgl1 Atp2a3 Atp6v1b1 B4galt3 B4galt6 BC010462 BC010552 BC013481 BC025076 Bag2 Baiap2 Bcas…
122	V$HLF_01: hepatic leukemia factor	175	175	494	4582	10920	-1.32	0.0	0.03	0.0	0610040B21Rik 1190003K14Rik 1300010K09Rik 2010308M01Rik 2210008M09Rik 2310034L04Rik 3110006P09Rik 4430402O11Rik 4930403J22Rik 9330161F08Rik AW494914 Aass Abhd5 Acas2l Acox2 Anpep Arf4 Arg1 Arhgef5 Arrdc4 Asrgl1 Aurka Aurkb BC003885 BC010462 BC014795 BC016076 BC021523 BC025076 BC034204 Bag2 Baiap2 Brca1 Bspry Cadps2 Cai Calm2 Car6 Casp1 Cd14 Cdc42se1 Chi3l1 Chl1 Chst10 Clca1 Clca2 Clca4 Clk3 Col4a…
123	V$E2_Q6_01	53	53	616	903	14599	-1.33	0.0	4.02	2.35	2810418N01Rik AA959742 Aqp5 Arf6 Arhgdig Armet Atp6v1b1 B3galt6 Cadps2 Cd14 Cdca5 Ckmt1 Cldn7 Col9a1 Col9a2 Crabp2 Dsc2 Dtnb Dusp6 Eif3s3 Fbxo32 Galnt3 Gatm Id2 Irx5 Lrrc1 Mki67 Mlstd2 Mtap7 Nbea Ncl Nipsnap1 Nusap1 Ocln Pik3r1 Rbm4 Rfc5 Rpl36a Rpl39 Rps10 Slc1a1 Slc30a6 Slc35b1 Slc35c2 Slc35f5 Snf1lk Surf2 Tacstd1 Tctex1 Tde1 Tuft1 Txnrd1 Zfp239
124	V$NFKB_Q6_01	450	450	219	9884	5618	-1.35	0.0	3.36	1.79	0610040B21Rik 1190003K14Rik 1200014P03Rik 1300010K09Rik 1700020M16Rik 1700051E09Rik 1700095N21Rik 1810014L12Rik 1810017F10Rik 2010308M01Rik 2210008M09Rik 2410043F08Rik 2410080P20Rik 2600017H08Rik 3100002B05Rik 3110006P09Rik 4430402O11Rik 4930470D19Rik 5430413I02Rik 5730592L21Rik A930011F22Rik AU040576 AW494914 Abpb Abtb1 Acas2l Acox2 Acsl4 Actg1 Actn4 Ahcy Aof2 Apc2 Aqp5 Arf1 Arf6 Arhgdig Arhgef5…
125	V$LHX3_01: LIM homeobox transcription factor 3	39	39	630	1252	14250	-1.37	0.0	0.01	0.0	Actl6a BC010311 Baiap2 Daf1 Dck Etv1 Ga17 Gnai3 Gpatc4 Grwd1 Hist1h3d Igfbp5 Jmjd2c Lao1 Lig3 Melk Mfge8 Nedd4l Nfib Ogfrl1 Psmd7 Rfc5 Rnf128 Rnf135 Rps10 Rps13 Rps27l Saa2 Sh3bgrl2 Slc5a9 Slco1a5 Tesk2 Thrap6 Tk1 Tm4sf15 Tm4sf3 Trim2 Tspan1 Ugt8
126	V$CDPCR3HD_01: cut-like homeodomain protein	191	191	478	4952	10550	-1.38	0.0	0.03	0.0	1200008O12Rik 1300002F13Rik 1300010K09Rik 1700020M16Rik 1700051E09Rik 1810017F10Rik 2410043F08Rik 3100002B05Rik 4930542G03Rik AA959742 AW494914 Aass Acox2 Actl6a Ahcy Anpep Ap1m2 Aqp5 Arf1 Arf6 Arhgdig Armet Arrdc4 Asf1b Aurka B4galt6 BC006705 BC016076 BC025076 BC037006 Bcas2 Brca1 Btg2 Cai Capzb Casp2 Cbx1 Ccna2 Cdc2a Cdc37 Ceacam10 Chi3l1 Chl1 Cklfsf7 Clca1 Clca2 Clca4 Col9a3 Ctss Cxcr4 Dbnl Dd…
127	V$AP1_Q2: activator protein 1	431	431	238	10515	4987	-1.38	0.0	0.03	0.0	0610040B21Rik 1190003K14Rik 1200014P03Rik 1700020M16Rik 1700051E09Rik 1810017F10Rik 2210008M09Rik 2700075B01Rik 2810418N01Rik 3100002B05Rik 3110006P09Rik 4930403J22Rik 4930470D19Rik 4930553M18Rik 5430413I02Rik 6530411B15Rik 9330161F08Rik AA959742 AI429613 AU040576 Abhd5 Abpb Abtb1 Acsl4 Actg1 Actl6a Actn4 Anpep Aof2 Apc2 Arf1 Arf4 Arf6 Arg1 Arhgdig Arhgef5 Armet Arrdc4 Atp1a1 Atp6v1b1 Atp6v1c2 At…
128	V$LDSPOLYA_B: Lentiviral Poly A downstream element	517	517	152	12445	3057	-1.44	0.0	0.03	0.0	0610040B21Rik 1190003K14Rik 1300002F13Rik 1700020M16Rik 1700051E09Rik 1700095N21Rik 1810014L12Rik 1810017F10Rik 2010308M01Rik 2210008M09Rik 2310034L04Rik 2410043F08Rik 2600017H08Rik 2610019I03Rik 2700075B01Rik 2810418N01Rik 3100002B05Rik 4430402O11Rik 4930403J22Rik 4930470D19Rik 4930542G03Rik 4930553M18Rik 5430413I02Rik 5730592L21Rik 6530411B15Rik A930011F22Rik AA959742 AI429613 AU040576 AW494914…
129	V$AIRE_01	110	110	559	3002	12500	-1.48	0.0	0.03	0.0	0610040B21Rik 1300010K09Rik 1810014L12Rik 2410043F08Rik 2600017H08Rik 2700075B01Rik 3100002B05Rik Aof2 Arf4 Atp6v1c2 BC006705 BC021523 Bcas2 Bnipl Brca1 Cadps2 Catnbip1 Cdk2 Celsr2 Cipp Cmas Ctss Cxcr4 Cyb561 Cyb561d2 Ddx39 Ddx47 Dkkl1 Dsc2 Echdc2 Exo1 Gch1 Gnb1 H2afx H3f3b H47 Hat1 Hnrpab Ifna9 Kcnk13 Klf5 Klhl13 Krt2-8 Loh11cr2a Luc7l2 Mclc Mcm6 Minpp1 Mki67 Mlp Mtap7 Myo10 Nbea Nedd4l Nfib Npn…
130	V$CREL_01: c-Rel	507	507	162	11253	4249	-1.49	0.0	3.3	1.73	0610040B21Rik 1190003K14Rik 1300002F13Rik 1300010K09Rik 1700020M16Rik 1700051E09Rik 1700095N21Rik 1810014L12Rik 1810017F10Rik 2210008M09Rik 2310034L04Rik 2410043F08Rik 2410080P20Rik 2600017H08Rik 2610019I03Rik 3100002B05Rik 3110006P09Rik 4430402O11Rik 4930470D19Rik 4930542G03Rik 5430413I02Rik 5730592L21Rik 9330161F08Rik A930011F22Rik AA959742 AI429613 AU040576 Aass Abhd5 Abtb1 Acas2l Acox2 Acsl4 …
131	V$MYCMAX_02: c-Myc:Max heterodimer	252	252	417	5325	10177	-1.5	0.0	3.15	1.63	0610040B21Rik 1700095N21Rik 1810014L12Rik 2010308M01Rik 2410043F08Rik 2410080P20Rik 2610019I03Rik 2700075B01Rik 2810418N01Rik 4930403J22Rik 4930470D19Rik 4930553M18Rik 5730592L21Rik 6530411B15Rik AA959742 Abpb Acox2 Actg1 Aqp5 Arf6 Arg1 Armet Arrdc4 Ass1 Atp1a1 Atp6v1b1 Aurka Aurkb B3galt6 B4galt6 BC003885 BC003940 BC004728 BC006705 BC014795 BC016076 BC025076 Bcas2 Bet1l Bex2 Birc5 Brca1 Bspry Ca…
132	V$TITF1_Q3: TTF-1, TITF1 (thyroid transcription factor 1)	238	238	431	6030	9472	-1.55	0.0	0.04	0.0	1700020M16Rik 1700095N21Rik 1810014L12Rik 1810017F10Rik 2310034L04Rik 2410043F08Rik 2610019I03Rik 2810418N01Rik 3100002B05Rik 3110006P09Rik 4430402O11Rik 4930403J22Rik 4930470D19Rik 5730592L21Rik Acas2l Acox2 Actl6a Actn4 Aof2 Ap1m2 Arf1 Arf6 Arg1 Arrdc4 Asrgl1 Atp1a1 B4galt3 BC006705 BC010552 BC016076 BC017133 BC019755 BC025076 BC034204 BC037006 Bcas2 Becn1 Bex2 Biklk Brca1 Bspry Btg2 Btn1a1 Cad…
133	V$CREB_Q2_01	225	225	444	4729	10773	-1.62	0.0	3.04	1.56	0610040B21Rik 1200008O12Rik 1200014P03Rik 1300002F13Rik 1300010K09Rik 1700051E09Rik 1700095N21Rik 2600017H08Rik 2810418N01Rik 5430413I02Rik AA959742 AI429613 AW494914 Aass Acsl4 Actg1 Actn4 Anpep Ap1m2 Arf4 Arf6 Arfip2 Arhgdig Asf1b Ass1 Atp1a1 B3galt6 B3gat3 B4galt3 BC002216 BC003885 BC004728 BC006705 BC021523 Bag2 Bcas2 Becn1 Bet1l Bex2 Birc5 Bnipl Btg2 Bub1b Calm2 Casp1 Cbx1 Ccna2 Ccnb2 Cct6a …
134	V$PAX9_B: zebrafish Pax-9 binding sites	170	170	499	3490	12012	-1.67	0.0	3.09	1.59	0610040B21Rik 1700020M16Rik 1700095N21Rik 1810017F10Rik 2610019I03Rik 2810418N01Rik 4930403J22Rik AI429613 Acsl4 Actg1 Ahcy Anpep Apc2 Aqp5 Arf4 Armet Arrdc4 Atp2a3 BC004728 BC010552 Baiap2 Bspry Btg2 Cacna2d2 Cacnb3 Capzb Cdc42ep3 Cebpb Ckmt1 Cks2 Cldn23 Clk3 Col9a1 Crabp2 Cryl1 Ctss Dhps Dnase2a Dsg2 Echdc2 Egln3 Ehd3 Eno1 Etv1 Evl Fbxo32 Fgd6 Folr1 Foxc1 Fxyd3 Ga17 Gabrp Galgt1 Galnt3 Gjb2 Gnb…
135	V$AP1_C: AP-1 binding site	108	108	561	2926	12576	-1.7	0.0	0.03	0.0	1190003K14Rik 1200014P03Rik 1810017F10Rik 3100002B05Rik 9330161F08Rik Abpb Acox2 Arg1 Atp6v1b1 B4galt3 BC002216 BC010311 BC016076 BC019755 BC021523 BC025076 BC037006 Brca1 Bspry Btn1a1 Bub1b Cacnb3 Cadps2 Catnbip1 Cbx1 Ccna2 Cd14 Cebpb Chek2 Chi3l1 Clca2 Clk3 Col9a1 Crabp2 Ddx39 Dhps Dkkl1 Dnase2a Dsc2 Dsg2 Eya2 F11r Gca Gnai3 Gngt1 Grwd1 Gtf2e2 H47 Hnrpab Hpn Hrmt1l3 Hsd17b2 Ifit1 Kcnn4 Krt2-8 L…
136	V$MEF2_02: myogenic MADS factor MEF-2	36	36	633	1138	14364	-1.82	0.0	0.02	0.0	3110006P09Rik 5730592L21Rik Abhd5 Actl6a Ahcy B3gat3 BC013481 Bnipl Catnbip1 Ccnb2 Cp Ddx47 Dhps Exosc4 Extl1 Fzd3 Ga17 Gca Gngt1 Hmgn1 Homer1 Mki67 Pdlim1 Pipox Rad51ap1 Rnpep Rpl41 Rps6 Shrm Slc29a1 Slco1a5 Tesk2 Thrap6 Tnfsf13 Tyro3 Usp22
137	V$FREAC3_01: Fork head RElated ACtivator-3	7	7	662	354	15148	-1.82	0.0	0.01	0.0	1700020M16Rik 2010308M01Rik Becn1 Insl6 Pld3 Pycard Tnk1
138	V$GATA4_Q3	648	648	21	15209	293	-1.84	0.0	0.01	0.0	0610040B21Rik 1190003K14Rik 1200008O12Rik 1200014P03Rik 1300002F13Rik 1300010K09Rik 1700020M16Rik 1700051E09Rik 1700095N21Rik 1810014L12Rik 1810017F10Rik 2010308M01Rik 2210008M09Rik 2310034L04Rik 2410043F08Rik 2410080P20Rik 2600017H08Rik 2610019I03Rik 2700075B01Rik 2810418N01Rik 3100002B05Rik 3110006P09Rik 4430402O11Rik 4930403J22Rik 4930470D19Rik 4930542G03Rik 4930553M18Rik 5430413I02Rik 5730592…
139	V$NRF1_Q6	44	44	625	752	14750	-1.85	0.0	3.48	1.86	1300010K09Rik 2610019I03Rik A930011F22Rik Abhd5 Ahcy Arf6 Asrgl1 Atp1a1 Cadps2 Casp2 Cct3 Cks2 Cxcr4 Dna2l Eif3s3 Evl Fignl1 Ga17 Gnb1 Hdhd4 Hrmt1l3 Hspa8 Jmjd2c Khdrbs1 Mlph Morf4l2 Mxd3 Pgea1 Ppp1cb Prc1 Psma5 Ptpn2 Rab1 Rpl37a Rpl7 Rpl7l1 Rps17 Rps6 Sap30 Sfrs9 Sgol1 Spint2 Wrnip1 Ywhae
140	V$YY1_02: Yin and Yang 1	84	84	585	1607	13895	-1.88	0.0	3.15	1.63	0610040B21Rik 2410080P20Rik 3100002B05Rik 4930542G03Rik 5730592L21Rik Acas2l Asf1b Asrgl1 B3galt6 B4galt3 BC006705 BC013481 Becn1 Birc5 Bnipl Brca1 Col11a1 Col9a3 Ddx47 Dkkl1 Dsc2 Ehd3 Evl Exo1 Fgd6 Fzd9 Galgt1 Gnb1 Gngt1 Gpatc4 Grwd1 Hars Hdlbp Kif20a Klhl13 Marveld2 Mcm5 Mcm7 Mepe Mettl1 Mmp15 Mrpl21 Mrps12 Pgpep1 Pip5k1a Pipox Plekhf1 Pof1b Pole2 Ppp1cb Ppp1cc Ptbp1 Ptpn2 Rab1 Rac1 Racgap1 Rad…
141	V$RFX1_02: X-box binding protein RFX1	246	246	423	5258	10244	-1.9	0.0	2.66	1.29	1200008O12Rik 1200014P03Rik 1300010K09Rik 1700051E09Rik 2010308M01Rik 3100002B05Rik 4930470D19Rik 4930542G03Rik 5430413I02Rik 5730592L21Rik 6530411B15Rik 9330161F08Rik AI429613 AW494914 Acas2l Acsl4 Actl6a Ahcy Ap1m2 Arf6 Arfip2 Arhgdig Arrdc4 Atp1a1 Atp2a3 Atp6v1b1 Atp6v1c2 B3gat3 B4galt3 BC004728 BC006705 BC011487 BC025076 BC037006 Bag2 Baiap2 Bet1l Birc5 Cacnb3 Cadps2 Capzb Casp1 Ccnb2 Cct3 Cd…
142	V$STAT5A_02	122	122	547	2450	13052	-1.91	0.0	2.93	1.51	2310034L04Rik 2610019I03Rik 5430413I02Rik Aass Abhd5 Abtb1 Actl6a Arrdc4 Atp6v1c2 Aurkb BC003885 BC010462 Catnbip1 Cebpb Celsr2 Cipp Cited4 Cklfsf7 Cldn7 Col9a1 Cyb561 Dnmt1 Dnmt3b Dyrk3 Eif3s3 Epb4.1l4a Eps8l2 Exosc7 Fbxo32 Fgd6 Frk Galnt3 Galnt7 Gjb2 Gnb1 Gpatc4 Grip1 Gtf2e2 H3f3b Hdhd4 Hey1 Hmgcr Hpn Hsd17b2 Id2 Ier3 Ifna9 Il17re Irx5 Kctd1 Kctd14 Kif22 Krt2-8 Lalba Lgals9 Lmo4 Ltb4dh Ly78 Mcm…
143	V$AR_03: is recognized by androgen reseptor	21	21	648	296	15206	-1.93	0.0	3.76	2.12	BC003885 Brca1 Bub1b Irx5 Kcnk1 Lcn2 Lgals9 Ppfia4 Psma5 Pycard Rab3d Rad51 Rfc3 Rpl37a Sas Scrn2 Slc30a2 Stk39 Tmem40 Tmprss4 Tyro3
144	V$TATA_C: Retroviral TATA box	185	185	484	4715	10787	-1.95	0.0	0.06	0.0	1190003K14Rik 1300010K09Rik 1700095N21Rik 2310034L04Rik 2610019I03Rik 3100002B05Rik 4930403J22Rik 5730592L21Rik Abhd5 Abpb Aof2 Ap1m2 Asf1b Atp1a1 Atp2a3 Atp6v1b1 Aurkb B4galt3 B4galt6 BC003885 BC004728 BC010311 BC010552 BC013481 BC016076 BC027174 Baiap2 Bcas2 Becn1 Biklk Brca1 Bspry Bub1b Cacnb3 Cai Ccnb2 Cct3 Cd14 Cdk2 Cenpf Chl1 Chst10 Cipp Cited4 Cks2 Clca2 Clca4 Cldn2 Cops5 Cp Crabp2 D7Bwg06…
145	V$EBF_Q6	207	207	462	4376	11126	-1.96	0.0	2.66	1.29	1190003K14Rik 1300002F13Rik 1700051E09Rik 2410080P20Rik 4430402O11Rik 4930470D19Rik 4930553M18Rik 5730592L21Rik 6530411B15Rik A930011F22Rik Abtb1 Acsl4 Adrb1 Anpep Arhgdig Arhgef5 Atpif1 BC002216 BC004728 BC010552 BC014795 BC021523 Bcas2 Biklk Birc5 Btg2 Cacnb3 Capzb Catnbip1 Ccnb2 Cdc20 Cdc2a Cdc42ep3 Ceacam10 Cebpb Celsr2 Chek2 Chl1 Cited4 Ckmt1 Clca2 Cldn3 Cldn7 Col9a2 Col9a3 Ctsh Cyb561d2 D73…
146	V$AP1_Q4: activator protein 1	529	529	140	12642	2860	-1.96	0.0	0.05	0.0	0610040B21Rik 1190003K14Rik 1200014P03Rik 1300010K09Rik 1700020M16Rik 1700051E09Rik 1700095N21Rik 1810014L12Rik 1810017F10Rik 2210008M09Rik 2310034L04Rik 2410043F08Rik 2700075B01Rik 2810418N01Rik 3100002B05Rik 3110006P09Rik 4930403J22Rik 4930470D19Rik 4930553M18Rik 5430413I02Rik 5730592L21Rik 6530411B15Rik 9330161F08Rik A930011F22Rik AA959742 AI429613 AU040576 AW494914 Abhd5 Abpb Abtb1 Acox2 Actg…
147	V$AREB6_03: AREB6 (Atp1a1 regulatory element binding factor 6)	118	118	551	2383	13119	-2.07	0.0	2.74	1.35	1300010K09Rik 1700020M16Rik 2210008M09Rik 9330161F08Rik AW494914 Arhgdig Atp2a3 B3gat3 BC003885 BC010311 BC025076 BC027174 BC037006 Birc5 Brca1 Car6 Cdc42ep3 Cebpb Cklfsf7 Clca2 Cldn23 Cldn7 Clk3 Cmas Crb3 Cyb561d2 D8Ertd325e Ddost Dip3b Dkkl1 Dsg2 Eif2b2 Elf5 Epha2 Eps8l2 Exosc4 Eya2 Fkbp4 Foxi1 Ga17 Galgt1 Gca Gpsm2 H3f3b Hdhd3 Hdhd4 Hmmr Il17re Inhbb Insl6 Jmjd2c Krtcap3 Lad1 Lisch7 Mal2 Mansc…
148	V$STAT1_01: signal transducer and activator of transcription 1	6	6	663	44	15458	-2.09	0.0	4.1	2.42	2310034L04Rik 3100002B05Rik B3galt6 Baiap2 Exosc4 Rpl35
149	V$HNF3B_01: Hepatocyte Nuclear Factor 3beta	484	484	185	11598	3904	-2.12	0.0	0.07	0.0	0610040B21Rik 1190003K14Rik 1200008O12Rik 1300002F13Rik 1700020M16Rik 1700051E09Rik 1810017F10Rik 2010308M01Rik 2210008M09Rik 2310034L04Rik 2410043F08Rik 2410080P20Rik 2600017H08Rik 2610019I03Rik 2700075B01Rik 2810418N01Rik 3100002B05Rik 4430402O11Rik 4930403J22Rik 4930470D19Rik 4930542G03Rik 4930553M18Rik 5430413I02Rik 5730592L21Rik 6530411B15Rik 9330161F08Rik AI429613 AU040576 AW494914 Aass Abh…
150	V$CREB_Q4_01	211	211	458	4501	11001	-2.13	0.0	2.42	1.1	0610040B21Rik 1200008O12Rik 1200014P03Rik 1300002F13Rik 1300010K09Rik 1700051E09Rik 5430413I02Rik AA959742 AI429613 AW494914 Aass Acsl4 Actg1 Actn4 Ap1m2 Arf4 Arf6 Arfip2 Arhgdig Asf1b Ass1 Atp1a1 B3galt6 B3gat3 B4galt3 BC002216 BC003885 BC004728 BC006705 BC021523 Bag2 Bcas2 Becn1 Bex2 Birc5 Bnipl Btg2 Cai Calm2 Casp1 Ccna2 Ccnb2 Cct6a Cd14 Cdc42ep3 Cdca5 Cdk2 Cebpb Chka Chl1 Cited4 Cldn3 Cldn7 C…
151	V$HEB_Q6	209	209	460	4458	11044	-2.15	0.0	2.41	1.1	1190003K14Rik 1200014P03Rik 1300010K09Rik 1700020M16Rik 2010308M01Rik 2310034L04Rik 2410043F08Rik 3100002B05Rik 4430402O11Rik 5730592L21Rik 6530411B15Rik Abtb1 Acas2l Actg1 Anpep Apc2 Arf4 Arf6 Arfip2 Arg1 Arhgdig Arrdc4 Asf1b Atp6v1b1 BC004728 BC006705 BC010552 BC013481 BC016076 BC017133 BC027174 BC037006 Bag2 Baiap2 Birc5 Bspry Btg2 Bub1b Capzb Cdc42ep3 Cdc42se1 Cdca5 Cdk2 Cebpb Chi3l1 Chka Cip…
152	V$E12_Q6	190	190	479	4029	11473	-2.17	0.0	2.41	1.1	0610040B21Rik 1190003K14Rik 1300010K09Rik 1700020M16Rik 2210008M09Rik 4930403J22Rik 4930553M18Rik 9330161F08Rik AU040576 Abpb Anpep Aof2 Ap1m2 Apc2 Arf1 Arhgdig Arrdc4 Asf1b Ass1 Atp2a3 Atp6v1c2 BC003940 BC010311 BC010552 BC013481 BC021523 BC034204 BC037006 Bet1l Biklk Bspry Bub1b Cadps2 Capzb Casp2 Ccna2 Cdc37 Cdc42ep3 Cdc42se1 Cdk2 Cebpb Celsr2 Cipp Cklf Cks2 Cldn2 Cldn3 Cldn7 Col9a2 Col9a3 Crb…
153	V$FOX_Q2	494	494	175	11810	3692	-2.2	0.0	0.08	0.0	0610040B21Rik 1190003K14Rik 1200008O12Rik 1300002F13Rik 1700020M16Rik 1700051E09Rik 1810017F10Rik 2210008M09Rik 2310034L04Rik 2410080P20Rik 2600017H08Rik 2610019I03Rik 2700075B01Rik 2810418N01Rik 3100002B05Rik 3110006P09Rik 4930403J22Rik 4930542G03Rik 4930553M18Rik 5430413I02Rik 5730592L21Rik 6530411B15Rik 9330161F08Rik A930011F22Rik AI429613 AU040576 AW494914 Aass Abhd5 Abpb Acas2l Acox2 Actl6a …
154	V$HP1SITEFACTOR_Q6	148	148	521	3794	11708	-2.22	0.0	0.08	0.0	1190003K14Rik 2010308M01Rik 2410080P20Rik 3100002B05Rik 3110006P09Rik 4430402O11Rik 4930403J22Rik 5730592L21Rik A930011F22Rik AA959742 Abpb Acas2l Acsl4 Ahcy Anpep Arg1 Atp6v1b1 B3gat3 BC002216 BC003885 BC004728 BC006705 BC010552 BC013481 BC034204 Bex2 Birc5 Bnipl Brca1 Btg2 Cai Casp1 Catnbip1 Cbx1 Ccna2 Ccnb2 Cct6a Cd14 Cdc37 Cdk2 Cipp Cited4 Cldn2 Col11a1 Dna2l Dsc2 Dsg2 Dyrk3 E130307C13 Eif2b2…
155	V$AHRARNT_01: aryl hydrocarbon receptor:Arnt heterodimers	53	53	616	969	14533	-2.23	0.0	2.96	1.52	1200008O12Rik 1700095N21Rik A930011F22Rik Acsl4 Aqp5 Arf6 BC002216 BC003885 BC006705 Bcas2 Btg2 Cdc37 Cdc42ep3 Chi3l1 Chka Cklfsf7 Ckmt1 Cldn7 Ddx41 Dna2l Evl Hat1 Hdhd4 Irf3 Kcnk13 Kctd14 M6prbp1 Nipsnap1 Nqo1 Papln Pcdh21 Pes1 Pof1b Ppp1cc Prss16 Rab3d Rad51ap1 Ris2 Rpl12 Rpl15 Sepx1 Sf3b5 Slc16a6 Slc1a1 Slc28a3 Spint2 Spnb3 Stac2 Stxbp6 Tgfb2 Thoc1 Tspan1 Wdr1
156	V$NKX25_01: homeo domain factor Nkx-2.5/Csx, tinman homolog	314	314	355	7656	7846	-2.25	0.0	0.11	0.0	1190003K14Rik 1200014P03Rik 1700020M16Rik 1700051E09Rik 1810017F10Rik 2610019I03Rik 2700075B01Rik 3110006P09Rik 4430402O11Rik 4930553M18Rik 5730592L21Rik 6530411B15Rik A930011F22Rik AI429613 AW494914 Abpb Acas2l Acox2 Actl6a Actn4 Anpep Apc2 Arf1 Arf4 Arg1 Arhgdig Arrdc4 Atp1a1 Atp2a3 B3gat3 B4galt6 BC004728 BC010311 BC013481 BC014795 BC017133 BC019755 BC025076 BC037006 Bag2 Becn1 Bet1l Bex2 Btn1…
157	V$CACCCBINDINGFACTOR_Q6	65	65	604	1235	14267	-2.29	0.0	2.77	1.37	1700095N21Rik 2010308M01Rik 3100002B05Rik 4930542G03Rik Aof2 Arg1 Armet Ass1 BC006705 BC021523 Bet1l Bex2 Birc5 Cdk2 Cebpb Chst10 Cp Crb3 D8Ertd325e Ddit4 Foxi1 Fzd9 Gatm Hdlbp Hmgcr Irx3 Irx5 Krt2-8 Lgals9 Lrg1 Mal2 Mclc Mcm6 Nme4 Nup155 Ogfrl1 Padi2 Pdlim4 Pigr Ppih Prc1 Psat1 Qtrt1 Rab7l1 Rbm4 Rpl12 Scrg1 Slc16a2 Slc16a6 Slc29a1 Slc9a3r1 Spcs1 Spint2 Spnb3 Srcasm Surf4 Tacc3 Tcfap2c Tead4 Tenc…
158	V$COMP1_01: COMP1	400	400	269	9632	5870	-2.3	0.0	0.11	0.0	0610040B21Rik 1190003K14Rik 1200008O12Rik 1200014P03Rik 1300002F13Rik 1300010K09Rik 1700051E09Rik 1700095N21Rik 1810014L12Rik 2010308M01Rik 2310034L04Rik 2410080P20Rik 2600017H08Rik 2700075B01Rik 2810418N01Rik 3100002B05Rik 4430402O11Rik 4930403J22Rik 4930470D19Rik 4930542G03Rik 5430413I02Rik 5730592L21Rik 6530411B15Rik A930011F22Rik AA959742 AI429613 AW494914 Aass Abpb Abtb1 Acas2l Actl6a Actn4 …
159	V$EFC_Q6	356	356	313	8614	6888	-2.31	0.0	0.11	0.0	0610040B21Rik 1200008O12Rik 1300010K09Rik 1700051E09Rik 1700095N21Rik 1810014L12Rik 2010308M01Rik 2210008M09Rik 2310034L04Rik 2410080P20Rik 3100002B05Rik 3110006P09Rik 4430402O11Rik 4930403J22Rik 9330161F08Rik A930011F22Rik AI429613 Acox2 Acsl4 Actg1 Actl6a Actn4 Ahcy Aof2 Ap1m2 Apc2 Aqp5 Arf1 Arg1 Arhgdig Arrdc4 Asf1b Asrgl1 Atp1a1 Atp6v1b1 Atp6v1c2 Atpif1 Aurka Aurkb B3galt6 B3gat3 B4galt3 B4ga…
160	V$USF_C: USF binding site	334	334	335	7381	8121	-2.33	0.0	2.05	0.84	0610040B21Rik 1200008O12Rik 1200014P03Rik 1300010K09Rik 1700020M16Rik 1700051E09Rik 1700095N21Rik 1810014L12Rik 1810017F10Rik 2010308M01Rik 2410043F08Rik 2410080P20Rik 2610019I03Rik 2700075B01Rik 2810418N01Rik 3100002B05Rik 4930403J22Rik 4930470D19Rik 4930553M18Rik 5730592L21Rik 6530411B15Rik A930011F22Rik Aass Abhd5 Abpb Acox2 Actg1 Aof2 Aqp5 Arf4 Arf6 Arfip2 Arg1 Arhgdig Arhgef5 Armet Arrdc4 As…
161	V$IRF7_01: interferon regulatory factor 7	364	364	305	8792	6710	-2.33	0.0	0.12	0.0	0610040B21Rik 1200008O12Rik 1700051E09Rik 1810014L12Rik 2310034L04Rik 2410080P20Rik 2600017H08Rik 2610019I03Rik 2700075B01Rik 2810418N01Rik 4930403J22Rik 4930542G03Rik A930011F22Rik AA959742 AI429613 Acas2l Acox2 Actl6a Anpep Aof2 Ap1m2 Arf1 Arf6 Arfip2 Arhgdig Armet Arrdc4 Asf1b Asrgl1 Atp1a1 Atp6v1b1 Atp6v1c2 B3galt6 B3gat3 B4galt3 BC002216 BC003885 BC004728 BC010311 BC010462 BC011487 BC013481 …
162	V$ZTA_Q2	197	197	472	4916	10586	-2.33	0.0	0.11	0.0	1190003K14Rik 1200014P03Rik 1700020M16Rik 1810014L12Rik 1810017F10Rik 2310034L04Rik 2610019I03Rik 2810418N01Rik 3100002B05Rik 4930553M18Rik 5730592L21Rik AA959742 Aass Abpb Acox2 Acsl4 Actn4 Aof2 Apc2 Armet Ass1 Atp6v1b1 BC003885 BC016076 BC017133 BC025076 BC037006 Baiap2 Becn1 Bet1l Brca1 Bspry Btg2 Cacna2d2 Capzb Car6 Casp1 Casp2 Catnbip1 Cbx1 Cd14 Cdc42ep3 Ceacam10 Cebpb Chst10 Cited4 Cklfsf7 …
163	V$IRF_Q6_01	297	297	372	7232	8270	-2.37	0.0	0.13	0.0	1200008O12Rik 2010308M01Rik 2310034L04Rik 2410080P20Rik 2600017H08Rik 2610019I03Rik 2700075B01Rik 2810418N01Rik 3110006P09Rik 4930542G03Rik 9330161F08Rik A930011F22Rik AI429613 Aass Abpb Acsl4 Actl6a Actn4 Anpep Aof2 Ap1m2 Arf1 Arhgdig Armet Arrdc4 Asf1b Asrgl1 Atp6v1b1 B3gat3 B4galt3 BC002216 BC006705 BC010462 BC013481 BC014795 BC016076 BC025076 BC034204 Bcas2 Bex2 Birc5 Brca1 Btn1a1 Bub1b Cacnb…
164	V$PAX5_02: B-cell-specific activating protein	6	6	663	48	15454	-2.4	0.0	3.75	2.12	Cd14 Enpp1 Npy Sap30 Slc5a8 Stmn1
165	V$FXR_Q3	5	5	664	269	15233	-2.4	0.0	0.01	0.0	BC010311 BC016076 Col11a1 Pla2g4a Rbm4
166	V$NFKAPPAB_01: NF-kappaB	107	107	562	2185	13317	-2.41	0.0	2.36	1.07	0610040B21Rik 1190003K14Rik 4930470D19Rik AU040576 Acox2 Apc2 Arf6 Atp2a3 BC004728 BC013481 BC027174 Birc5 Bnipl Cacnb3 Calm2 Cdc2a Cdc37 Ceacam10 Cited4 Cklfsf7 Ckmt1 Clca1 Clca2 Clca4 Clk3 Col16a1 Col9a2 Cryl1 Dip3b Dsc2 Dusp6 Dyrk3 Elf5 Enpp1 Etv1 Exo1 Exosc7 Extl1 Foxi1 Ga17 Galgt1 Gnai3 Gnb1 Grtp1 Guca1a Homer2 Ica1 Inhbb Irx1 Irx3 Kcnn4 Khdrbs1 Krt1-18 Krtcap3 Lalba Lcn2 Lrrc1 Lxn Mcm3 Mcm5…
167	V$MEF3_B: MEF-3	28	28	641	457	15045	-2.44	0.0	3.04	1.56	Armet Atp6v1c2 BC002216 BC003940 Baiap2 Catnbip1 Cldn7 Crb3 Dhps Dnmt3b Eps8l2 Fignl1 Frk Fzd9 Kctd14 Mal2 Ogfrl1 Paics Pcdh21 Pole2 Sec14l2 Sh3bgrl2 Slc16a2 Timd2 Tjp2 Tm4sf3 Tmem30b Trim2
168	V$E4F1_Q6	27	27	642	439	15063	-2.46	0.0	3.01	1.54	1200008O12Rik Aass Arf4 Arfip2 BC003885 Calm2 Cdca5 D730049H07Rik Gpr89 Hmgcr Homer1 Lig3 Morf4l2 Pqlc1 Psma5 Rad51ap1 Rasal1 Rpl15 Rps17 Sas Slc35f5 Taf7 Tgfb3 Traip Vamp8 Wbp5 Wdr1
169	V$HNF3ALPHA_Q6	549	549	120	13014	2488	-2.46	0.0	0.09	0.0	0610040B21Rik 1190003K14Rik 1200008O12Rik 1200014P03Rik 1300002F13Rik 1700020M16Rik 1700051E09Rik 1700095N21Rik 1810017F10Rik 2010308M01Rik 2210008M09Rik 2310034L04Rik 2410080P20Rik 2600017H08Rik 2610019I03Rik 2700075B01Rik 2810418N01Rik 3100002B05Rik 3110006P09Rik 4430402O11Rik 4930403J22Rik 4930542G03Rik 4930553M18Rik 5430413I02Rik 5730592L21Rik 6530411B15Rik 9330161F08Rik AA959742 AI429613 AU0…
170	V$VMYB_02: v-Myb	120	120	549	2488	13014	-2.46	0.0	2.23	0.97	0610040B21Rik 1190003K14Rik 1300010K09Rik 1810014L12Rik 2700075B01Rik 9330161F08Rik AA959742 Actg1 Aqp5 Asf1b Asrgl1 Atp1a1 Aurka Aurkb B3gat3 B4galt3 B4galt6 BC010311 BC034204 BC037006 Bet1l Cai Calm2 Capzb Casp1 Cbx1 Ccna2 Ccnb2 Cdc42ep3 Chka Cks2 Clca4 Cldn3 Cldn7 Col16a1 Crb3 Cyb561d2 Daf1 Ddost Ddx41 Dtnb Dyrk3 Etv1 Fkbp4 Fzd6 Galgt1 Gemin6 Gnai3 Gpiap1 Hdhd3 Hdhd4 Hdlbp Hist2h3c1 Id2 Insl6 …
171	V$OLF1_01: olfactory neuron-specific factor	76	76	593	1498	14004	-2.47	0.0	2.46	1.12	1190003K14Rik 4430402O11Rik 4930403J22Rik Abtb1 Actg1 Adrb1 Arg1 Arhgef5 Asf1b Atp6v1c2 B3galt6 BC004728 BC014795 Bet1l Birc5 Cdc20 Cdc42ep3 Ceacam10 Chka Chl1 Cited4 Cldn7 D8Ertd325e Dkkl1 Dnase2a Dtnb Ehd3 Eps8l2 Fignl1 Gabrp Gnai3 Homer2 Ica1 Ier3 Ifi44 Ifna9 Irf3 Kcnn4 Kif20a Lrrc1 Luc7l2 Nek2 Npy Osmr Pglyrp1 Plcg2 Ppfibp2 Rap1ga1 Rasal1 Rpl13a Sap30 Sars1 Sdc4 Sec61b Sgol1 Sh3bp4 Shrm Slc16…
172	V$AREB6_01: AREB6 (Atp1a1 regulatory element binding factor 6)	157	157	512	3334	12168	-2.47	0.0	2.09	0.87	1190003K14Rik 1200014P03Rik 1300002F13Rik 1300010K09Rik 1700020M16Rik 1700051E09Rik 2210008M09Rik 2410043F08Rik 2700075B01Rik 4430402O11Rik 4930403J22Rik 9330161F08Rik A930011F22Rik AW494914 Abtb1 Ahcy Arg1 Armet Atp6v1c2 Aurkb B4galt6 BC002216 BC003940 BC006705 BC010311 BC010552 BC011487 BC016076 BC017133 BC037006 Bag2 Bex2 Btg2 Cai Catnbip1 Cbx1 Cdc42ep3 Cdc42se1 Ceacam10 Chl1 Chst10 Cipp Cklfs…
173	V$DEC_Q1	484	484	185	10903	4599	-2.49	0.0	1.96	0.78	0610040B21Rik 1200014P03Rik 1300002F13Rik 1300010K09Rik 1700020M16Rik 1700051E09Rik 1700095N21Rik 1810014L12Rik 1810017F10Rik 2310034L04Rik 2410043F08Rik 2410080P20Rik 2610019I03Rik 2700075B01Rik 2810418N01Rik 4430402O11Rik 4930403J22Rik 4930470D19Rik 4930553M18Rik 5430413I02Rik 5730592L21Rik 6530411B15Rik 9330161F08Rik A930011F22Rik AU040576 AW494914 Aass Abhd5 Abpb Abtb1 Acox2 Actg1 Actn4 Ahcy …
174	V$GATA1_02: GATA-binding factor 1	228	228	441	5592	9910	-2.52	0.0	0.15	0.0	0610040B21Rik 1190003K14Rik 1200008O12Rik 1200014P03Rik 1700051E09Rik 1700095N21Rik 2310034L04Rik 2410043F08Rik 2600017H08Rik 3100002B05Rik 4430402O11Rik 4930403J22Rik 4930542G03Rik 9330161F08Rik AA959742 AW494914 Ahcy Aof2 Arf4 Arg1 Arhgdig Atp6v1b1 Atp6v1c2 Aurka B3galt6 B3gat3 BC010311 BC011487 BC013481 BC016076 BC021523 BC025076 BC027174 Becn1 Bet1l Biklk Birc5 Brca1 Bspry Casp1 Casp2 Cd14 Cd…
175	V$TAXCREB_01: Tax/CREB complex	25	25	644	402	15100	-2.53	0.0	2.96	1.52	1200014P03Rik 1700095N21Rik AW494914 Actn4 Bub1b Calm2 Fkbp4 Galnt3 Gpiap1 Homer1 Ica1 Iqgap1 Leng5 Luc7l2 Padi2 Pgea1 Rit1 Sgol1 Sh3bgrl2 Slc1a1 Slc29a3 Tpd52l1 Traip Trib2 Zfp207
176	V$ER_Q6: estrogen receptor	364	364	305	8134	7368	-2.54	0.0	1.76	0.6	0610040B21Rik 1190003K14Rik 1200014P03Rik 1300002F13Rik 1300010K09Rik 1700051E09Rik 2210008M09Rik 2410080P20Rik 2700075B01Rik 2810418N01Rik 4430402O11Rik 4930403J22Rik 4930470D19Rik 4930542G03Rik 5430413I02Rik 5730592L21Rik 6530411B15Rik 9330161F08Rik A930011F22Rik AU040576 Aass Abpb Acas2l Acox2 Actg1 Adrb1 Apc2 Aqp5 Arf1 Arf4 Arf6 Arg1 Arhgdig Arhgef5 Ass1 Atp6v1b1 Atp6v1c2 Atpif1 Aurka Aurkb B…
177	V$ZID_01: zinc finger with interaction domain	110	110	559	2276	13226	-2.55	0.0	2.16	0.91	1200008O12Rik 1700095N21Rik 1810014L12Rik 2210008M09Rik AU040576 AW494914 Adrb1 Ahcy Anpep Arhgef5 Armet Ass1 Atp1a1 Atp2a3 Aurka B3gat3 BC006705 BC013481 BC025076 BC027174 BC037006 Bub1b Cai Ccna2 Cct6a Cd14 Ceacam10 Ckmt1 Clca1 Col16a1 Cryl1 Ctss D7Bwg0611e Eif2b2 Eif3s2 Eif3s3 Eno1 Enpp1 Extl1 F11r Ga17 Hars Hdhd3 Hdhd4 Hist2h3c1 Homer1 Hsd17b2 Hspa8 Igfbp5 Irf3 Klhl13 Mcm7 Mki67 Mlstd2 Mtss1 …
178	V$PAX6_01: Pax-6	302	302	367	7280	8222	-2.59	0.0	0.18	0.0	0610040B21Rik 1190003K14Rik 1200014P03Rik 1300002F13Rik 1300010K09Rik 1700095N21Rik 1810014L12Rik 2010308M01Rik 2310034L04Rik 2410080P20Rik 2600017H08Rik 2610019I03Rik 2700075B01Rik 3100002B05Rik 4930403J22Rik 4930470D19Rik 4930542G03Rik 4930553M18Rik 5730592L21Rik AI429613 AU040576 AW494914 Aass Abhd5 Acsl4 Actg1 Actl6a Actn4 Aof2 Ap1m2 Arf4 Arhgdig Atp1a1 Atp6v1b1 Atpif1 Aurka B3galt6 B3gat3 B4…
179	V$PITX2_Q2: pituitary homeobox factor 2	298	298	371	6621	8881	-2.59	0.0	1.69	0.56	1700020M16Rik 1700051E09Rik 1700095N21Rik 2410043F08Rik 2410080P20Rik 2600017H08Rik 2610019I03Rik 2700075B01Rik 4430402O11Rik 4930470D19Rik 4930553M18Rik 5430413I02Rik AA959742 AI429613 AU040576 Abhd5 Acox2 Acsl4 Actn4 Aof2 Ap1m2 Arf1 Arfip2 Asf1b Atp1a1 Atpif1 B4galt3 BC002216 BC003885 BC004728 BC006705 BC010311 BC011487 BC019755 BC025076 BC027174 BC034204 Becn1 Bex2 Birc5 Bspry Btn1a1 Cai Car6 …
180	V$CLOX_01: Clox	7	7	662	319	15183	-2.6	0.0	0.02	0.0	Galnt10 Hars Mfge8 Prss8 Rfwd3 Snx1 Tpd52l1
181	V$TFIIA_Q6	591	591	78	13939	1563	-2.62	0.0	0.09	0.0	0610040B21Rik 1190003K14Rik 1200008O12Rik 1200014P03Rik 1300002F13Rik 1300010K09Rik 1700020M16Rik 1700051E09Rik 1700095N21Rik 1810014L12Rik 1810017F10Rik 2010308M01Rik 2210008M09Rik 2310034L04Rik 2410043F08Rik 2410080P20Rik 2600017H08Rik 2610019I03Rik 2700075B01Rik 2810418N01Rik 3100002B05Rik 3110006P09Rik 4430402O11Rik 4930403J22Rik 4930470D19Rik 4930542G03Rik 4930553M18Rik 5430413I02Rik 6530411…
182	V$HNF4ALPHA_Q6	249	249	420	5510	9992	-2.66	0.0	1.62	0.52	0610040B21Rik 2010308M01Rik 2410043F08Rik 2700075B01Rik 2810418N01Rik 3100002B05Rik 4930403J22Rik 5430413I02Rik 5730592L21Rik 9330161F08Rik AI429613 AU040576 Abhd5 Actl6a Ahcy Anpep Aof2 Arf4 Arhgef5 Atp6v1c2 Atpif1 Aurkb BC006705 BC010552 BC014795 BC016076 BC019755 BC021523 Bag2 Becn1 Biklk Brca1 Bspry Btn1a1 Bub1b Casp1 Cct3 Cda Cdc20 Cdca5 Chst10 Cipp Cited4 Clca1 Cldn2 Cldn23 Cldn7 Clk3 Col9a…
183	V$ISRE_01: interferon-stimulated response element	17	17	652	249	15253	-2.68	0.0	2.98	1.52	Arrdc4 Bcas2 Cadps2 Chka Grwd1 Hdhd4 Ifi44 Kctd14 Kif22 Mtap7 Pigr Plek2 Prss16 Rac1 Slco1a5 Stxbp6 Tctex1
184	V$CREBATF_Q6	204	204	465	4475	11027	-2.69	0.0	1.64	0.53	0610040B21Rik 1200008O12Rik 1200014P03Rik 1300002F13Rik 1300010K09Rik 2600017H08Rik 5430413I02Rik AA959742 AI429613 AW494914 Aass Abhd5 Acsl4 Actn4 Ap1m2 Arf4 Arf6 Arfip2 Arhgdig Arhgef5 Asf1b Ass1 Atp1a1 B3galt6 B3gat3 B4galt3 BC002216 BC003885 BC003940 BC004728 BC006705 BC021523 Bcas2 Becn1 Bet1l Bex2 Birc5 Bnipl Btg2 Calm2 Casp1 Ccna2 Cct6a Cd14 Cdc42ep3 Cdca5 Cdk2 Cebpb Cenpf Chka Chl1 Cited4…
185	V$AREB6_02: AREB6 (Atp1a1 regulatory element binding factor 6)	247	247	422	5974	9528	-2.69	0.0	0.21	0.0	1200014P03Rik 1300002F13Rik 1300010K09Rik 1700095N21Rik 1810017F10Rik 2010308M01Rik 2210008M09Rik 2700075B01Rik 5730592L21Rik 9330161F08Rik AA959742 AU040576 Abpb Abtb1 Acox2 Arf1 Arfip2 Arg1 Arhgdig Arhgef5 Atp2a3 Atp6v1c2 B4galt6 BC003940 BC004728 BC010311 BC010462 BC011487 BC016076 BC019755 Bag2 Baiap2 Becn1 Biklk Bnipl Brca1 Bub1b Capzb Car6 Catnbip1 Ccna2 Cdc2a Cebpb Celsr2 Cenpf Chi3l1 Chl1…
186	V$HAND1E47_01: Hand1:E47 heterodimer	378	378	291	9003	6499	-2.7	0.0	0.22	0.0	1190003K14Rik 1200008O12Rik 1300002F13Rik 1700051E09Rik 1700095N21Rik 1810014L12Rik 2010308M01Rik 2210008M09Rik 2410043F08Rik 2610019I03Rik 3100002B05Rik 3110006P09Rik 4430402O11Rik 4930542G03Rik 4930553M18Rik 5430413I02Rik 5730592L21Rik 6530411B15Rik 9330161F08Rik AA959742 AU040576 Abhd5 Abpb Actg1 Actl6a Actn4 Anpep Aof2 Aqp5 Arf1 Arf4 Arfip2 Armet Arrdc4 Ass1 Atp1a1 Atp2a3 Atp6v1b1 Atpif1 Aurk…
187	V$NFY_Q6_01	298	298	371	6667	8835	-2.71	0.0	1.48	0.43	0610040B21Rik 1190003K14Rik 1200008O12Rik 1200014P03Rik 1300002F13Rik 1300010K09Rik 1700020M16Rik 1700095N21Rik 1810014L12Rik 2210008M09Rik 2310034L04Rik 2410080P20Rik 2600017H08Rik 2810418N01Rik 3110006P09Rik 4430402O11Rik 4930470D19Rik 4930542G03Rik 5430413I02Rik 5730592L21Rik AI429613 AW494914 Aass Abpb Actg1 Actl6a Ahcy Arf1 Arfip2 Arhgdig Armet Arrdc4 Asf1b Asrgl1 Aurka Aurkb B3galt6 B3gat3 …
188	V$BACH2_01: BTB and CNC homolog 2	446	446	223	10573	4929	-2.73	0.0	0.21	0.0	0610040B21Rik 1190003K14Rik 1200014P03Rik 1300010K09Rik 1700020M16Rik 1700095N21Rik 1810014L12Rik 1810017F10Rik 2210008M09Rik 2310034L04Rik 2410043F08Rik 2610019I03Rik 2700075B01Rik 3100002B05Rik 3110006P09Rik 4930403J22Rik 4930470D19Rik 4930553M18Rik 6530411B15Rik 9330161F08Rik A930011F22Rik AI429613 AU040576 AW494914 Aass Abhd5 Abpb Acox2 Acsl4 Actg1 Actl6a Actn4 Ahcy Aof2 Apc2 Aqp5 Arf1 Arfip2…
189	V$ATF1_Q6	33	33	636	977	14525	-2.75	0.0	0.06	0.0	1300002F13Rik 3110006P09Rik B4galt3 Bnipl Btg2 Ccna2 Cldn7 Clk3 Ddit4 Dusp6 Epha2 Exo1 Fgd6 Hdlbp Hist2h3c1 Homer1 Hook2 Ica1 Insl6 Lgals7 Lmo4 Mlstd2 Papln Plekhf1 Slc41a2 Snf1lk St6galnac6 Stard5 Stx6 Tbcc Thrap6 Traf4 Trib1
190	V$OSF2_Q6	437	437	232	10358	5144	-2.75	0.0	0.22	0.0	1190003K14Rik 1200014P03Rik 1700020M16Rik 1700051E09Rik 2010308M01Rik 2210008M09Rik 2310034L04Rik 2410043F08Rik 2410080P20Rik 2600017H08Rik 2610019I03Rik 2810418N01Rik 3110006P09Rik 4930470D19Rik 4930553M18Rik 5430413I02Rik 5730592L21Rik 9330161F08Rik A930011F22Rik AA959742 AI429613 AU040576 AW494914 Abhd5 Abpb Anpep Aof2 Ap1m2 Apc2 Arf1 Arf4 Arg1 Arhgdig Armet Arrdc4 Atp2a3 Atp6v1b1 Atpif1 Aurka…
191	V$CEBP_C: C/EBP binding site	149	149	520	3694	11808	-2.76	0.0	0.18	0.0	0610040B21Rik 1700051E09Rik 2010308M01Rik 2310034L04Rik 3100002B05Rik 4430402O11Rik 6530411B15Rik AA959742 AU040576 Abpb Actl6a Ahcy Anpep Asf1b Atp2a3 B3gat3 B4galt3 BC004728 BC006705 BC010462 BC013481 Bspry Cai Casp1 Cbx1 Cdc2a Chi3l1 Chka Chst10 Cklf Clca4 Cldn23 Col9a1 Cops5 Cryl1 Daf1 Dck Ddx39 Ddx41 Dhps Dnmt1 Dtnb Enpp1 Etv1 Exo1 Galnt3 Gpatc4 Grip1 Grtp1 H2afx H47 Hdlbp Hmgn2 Hmmr Hsd17b2…
192	V$STAF_01: Se-Cys tRNA gene transcription activating factor	19	19	650	292	15210	-2.76	0.0	2.83	1.42	0610040B21Rik 2410080P20Rik 2600017H08Rik BC013481 Birc5 Cp Cyb561d2 Guca1a Hmgn1 Hrmt1l3 Lisch7 Mcm3 Nek2 Pes1 Rad51 Sap30 Sfrs9 Slc30a2 Tpx2
193	V$RORA1_01: RAR-related orphan receptor alpha1	72	72	597	1906	13596	-2.77	0.0	0.11	0.0	2210008M09Rik 4430402O11Rik 5430413I02Rik Ass1 B4galt6 BC002216 BC006705 BC016076 BC019755 BC034204 Bcas2 Becn1 Brca1 Bspry Bub1b Ccna2 Cdc2a Cdc42ep3 Cipp Cklfsf7 Clca2 Col9a1 Dck Dkkl1 Dnase2a Exosc7 Fignl1 Fzd3 Gemin6 Gpiap1 H3f3b Hars Hmgcr Il17re Insl6 Lad1 Ly78 Mad2l1 Mrps12 Nedd4l Nola2 Pdlim4 Ppfibp2 Prom1 Prss8 Ptpn18 Rab25 Rab4a Rac1 Ranbp17 Rnpep Rpl13a Rpl36a Rps6 Scd2 Scml2 Sdc4 Sgol…
194	V$E4BP4_01: E4BP4	18	18	651	600	14902	-2.79	0.0	0.04	0.0	3110006P09Rik 4430402O11Rik Asrgl1 Cd14 Chi3l1 Ctss Ier5 Igfbp5 Khdrbs3 Lcp1 Psmd7 Rbm4 Sars1 Sec61b St6galnac6 Tnfsf13 Tpd52l1 Wnt5b
195	V$VMAF_01: v-Maf	429	429	240	9721	5781	-2.79	0.0	1.42	0.41	0610040B21Rik 1190003K14Rik 1200008O12Rik 1200014P03Rik 1300002F13Rik 1300010K09Rik 1700020M16Rik 1700051E09Rik 1700095N21Rik 1810014L12Rik 2600017H08Rik 2700075B01Rik 2810418N01Rik 3110006P09Rik 4430402O11Rik 4930403J22Rik 4930542G03Rik 4930553M18Rik 5430413I02Rik 5730592L21Rik 6530411B15Rik 9330161F08Rik A930011F22Rik AA959742 AU040576 Aass Abhd5 Abpb Abtb1 Acsl4 Actg1 Actn4 Anpep Aof2 Ap1m2 Ap…
196	V$TCF11MAFG_01: TCF11:MafG heterodimers	41	41	628	1166	14336	-2.79	0.0	0.08	0.0	2410043F08Rik 2810418N01Rik Brca1 Cct6a Cklfsf7 Dnase2a F11r Frk Gata3 Grtp1 Hat1 Hdhd3 Jmjd2c Lmo4 Mcm5 Mmp15 Nhsl1 Perp Pik3r1 Prom1 Prss16 Psma5 Rex3 Scrn2 Sec14l2 Slc16a6 Slc28a3 Slc29a1 Slc35b1 Slc38a3 Stx6 Sytl1 Taf7 Tctex1 Tead4 Tmem37 Tra1 Trim11 Txnrd1 Ugt8 Wrnip1
197	V$SMAD3_Q6	395	395	274	8943	6559	-2.79	0.0	1.36	0.39	0610040B21Rik 1190003K14Rik 1200008O12Rik 1200014P03Rik 1300002F13Rik 1700020M16Rik 1700051E09Rik 1700095N21Rik 1810014L12Rik 2010308M01Rik 2410043F08Rik 3100002B05Rik 3110006P09Rik 4430402O11Rik 4930470D19Rik 4930542G03Rik 5430413I02Rik 6530411B15Rik 9330161F08Rik AI429613 Aass Abhd5 Abpb Actl6a Actn4 Ahcy Anpep Ap1m2 Apc2 Aqp5 Arf1 Arf4 Arhgef5 Armet Arrdc4 Asf1b Ass1 Atp6v1b1 Atp6v1c2 Aurkb B4…
198	V$LEF1_Q6	625	625	44	14265	1237	-2.8	0.0	2.25	0.99	0610040B21Rik 1190003K14Rik 1200008O12Rik 1200014P03Rik 1300002F13Rik 1300010K09Rik 1700020M16Rik 1700051E09Rik 1700095N21Rik 1810014L12Rik 2210008M09Rik 2310034L04Rik 2410043F08Rik 2410080P20Rik 2600017H08Rik 2610019I03Rik 2700075B01Rik 2810418N01Rik 3100002B05Rik 3110006P09Rik 4430402O11Rik 4930403J22Rik 4930470D19Rik 4930542G03Rik 4930553M18Rik 5430413I02Rik 5730592L21Rik 6530411B15Rik 9330161…
199	V$AR_Q2: androgen receptor	46	46	623	871	14631	-2.81	0.0	2.3	1.02	2600017H08Rik 4930403J22Rik Abhd5 Atp1a1 BC003885 Brca1 Cacna2d2 Cct6a Cdc20 Clca1 Clca4 Cyb561 Dbnl Ddit4 Dusp6 Eif2b2 Epha2 Kcnk1 Kcnk13 Lao1 Lcn2 Lgals9 Mcm5 Mmp15 Nbea Nek2 Pes1 Pip5k1a Prom1 Psma5 Rab25 Rab3d Rem2 Rfc3 Sas Scrn2 Slc35c2 Stk39 Surf2 Tacstd1 Tmprss4 Tubb5 Unc13b Xbp1 Ywhaz Zfp239
200	V$EVI1_04: ectopic viral integration site 1 encoded factor	487	487	182	11499	4003	-2.82	0.0	0.22	0.0	1300010K09Rik 1700020M16Rik 1700051E09Rik 1700095N21Rik 2010308M01Rik 2210008M09Rik 2410043F08Rik 2600017H08Rik 2610019I03Rik 2700075B01Rik 3100002B05Rik 3110006P09Rik 4430402O11Rik 4930403J22Rik 4930542G03Rik 4930553M18Rik 5430413I02Rik 5730592L21Rik 6530411B15Rik 9330161F08Rik AU040576 AW494914 Aass Abpb Acas2l Acsl4 Actl6a Actn4 Ahcy Aof2 Ap1m2 Apc2 Aqp5 Arf1 Arf4 Arf6 Arfip2 Arg1 Arhgef5 Arrd…
201	V$VMYB_01: v-Myb	486	486	183	11044	4458	-2.82	0.0	1.47	0.43	0610040B21Rik 1190003K14Rik 1200014P03Rik 1300002F13Rik 1300010K09Rik 1700095N21Rik 1810014L12Rik 1810017F10Rik 2010308M01Rik 2210008M09Rik 2410080P20Rik 2600017H08Rik 2700075B01Rik 2810418N01Rik 4430402O11Rik 4930403J22Rik 4930470D19Rik 4930553M18Rik 5430413I02Rik 5730592L21Rik 6530411B15Rik 9330161F08Rik A930011F22Rik AA959742 AU040576 Aass Abpb Abtb1 Acsl4 Actg1 Actl6a Actn4 Anpep Ap1m2 Aqp5 A…
202	V$ATF4_Q2: activating transcription factor 4	171	171	498	3746	11756	-2.82	0.0	1.53	0.45	0610040B21Rik 1300002F13Rik 1300010K09Rik 1700095N21Rik 2410080P20Rik 2700075B01Rik 4930403J22Rik AA959742 Abpb Actl6a Aof2 Arf4 Arf6 Arfip2 Arhgef5 Atp6v1b1 Atp6v1c2 B3gat3 B4galt3 BC002216 BC010311 BC016076 BC017133 BC021523 BC025076 BC034204 Bcas2 Becn1 Bex2 Birc5 Btg2 Bub1b Calm2 Ccna2 Cct6a Cdca5 Cdk2 Cebpb Chka Cited4 Cldn7 Clk3 Crb3 Cryl1 D8Ertd325e Ddit4 Ddx39 Dnmt3b Dsg2 Dtnb Ehd3 Eif3s2…
203	V$MYOD_01: myoblast determination gene product	445	445	224	10121	5381	-2.86	0.0	1.31	0.36	0610040B21Rik 1190003K14Rik 1300010K09Rik 1700020M16Rik 1700095N21Rik 1810017F10Rik 2010308M01Rik 2210008M09Rik 2310034L04Rik 2410043F08Rik 2410080P20Rik 2600017H08Rik 2610019I03Rik 2810418N01Rik 4930403J22Rik 4930542G03Rik 4930553M18Rik 5430413I02Rik 5730592L21Rik 6530411B15Rik 9330161F08Rik A930011F22Rik AU040576 AW494914 Abhd5 Abpb Acas2l Acox2 Actg1 Actn4 Anpep Aof2 Apc2 Arf1 Arf6 Arg1 Arhgdi…
204	V$STAT_01: signal transducers and activators of transcription	135	135	534	2922	12580	-2.87	0.0	1.57	0.48	2310034L04Rik 3100002B05Rik 9330161F08Rik Abhd5 Actn4 Arf1 Arf4 Arf6 Arg1 Asrgl1 B3galt6 BC003885 BC004728 BC010462 BC019755 Baiap2 Bcas2 Bex2 Catnbip1 Ccnb2 Cct3 Chek2 Chi3l1 Chka Cipp Cited4 Ckmt1 Clca1 Clca2 Cldn2 Cldn7 D730049H07Rik Dck Dkkl1 Dnase2a Dsg2 Ehd3 Eif2ak3 Eif3s2 Eno1 Eps8l2 Etv1 Exo1 Exosc4 Fignl1 Fkbp4 Frk Fxyd3 Fzd9 Gabrp Galgt1 Galnt3 Galnt7 Gatm Gpatc4 H2afx H3f3b Hdlbp Hmgn1…
205	V$MMEF2_Q6: myocyte enhancer factor	212	212	457	5089	10413	-2.9	0.0	0.3	0.0	1700020M16Rik 1700051E09Rik 2310034L04Rik 2410043F08Rik 2600017H08Rik 2610019I03Rik 2810418N01Rik 3100002B05Rik 3110006P09Rik 6530411B15Rik AI429613 AU040576 AW494914 Abhd5 Acsl4 Actl6a Ahcy Aqp5 Arf6 Atp1a1 Atp2a3 Atpif1 Aurka B3gat3 B4galt3 BC011487 Bnipl Brca1 Bspry Bub1b Cai Casp1 Casp2 Cct3 Cct6a Cd14 Cda Cdc37 Cdc42se1 Cenpf Chek2 Chl1 Chst10 Cipp Cited4 Cklf Cklfsf7 Clca1 Clca2 Clca4 Cldn2…
206	V$FOXJ2_01: fork head box J 2	321	321	348	7569	7933	-2.93	0.0	0.39	0.0	1190003K14Rik 1200008O12Rik 1300002F13Rik 1700020M16Rik 1700051E09Rik 1700095N21Rik 1810017F10Rik 2210008M09Rik 2310034L04Rik 2410080P20Rik 2610019I03Rik 2810418N01Rik 4930403J22Rik 4930542G03Rik 4930553M18Rik 5430413I02Rik 5730592L21Rik 6530411B15Rik AI429613 AW494914 Aass Abhd5 Acas2l Actl6a Actn4 Ahcy Aof2 Ap1m2 Arf6 Arhgdig Asrgl1 Atp1a1 Atp6v1c2 Atpif1 Aurkb B4galt3 B4galt6 BC002216 BC003940…
207	V$EVI1_05: ectopic viral integration site 1 encoded factor	34	34	635	982	14520	-2.93	0.0	0.08	0.0	Acas2l Atp6v1b1 BC011487 Chek2 Ckmt1 Col9a1 Ctss Ehd3 Fzd6 Gatm Gpr89 Ifna9 Incenp Kcnk1 Mepe Mettl1 Mfap3 Pcdh18 Pkig Polr3k Ptx3 Qtrt1 Rac1 Rit1 Rnf38 Sf3b5 Slc30a2 Slc5a8 Slc7a5 Stmn1 Surf4 Taf7 Tead4 Trim13
208	V$FOXO4_01: fork head box O4	455	455	214	10701	4801	-2.94	0.0	0.32	0.0	1190003K14Rik 1700051E09Rik 1810017F10Rik 2010308M01Rik 2210008M09Rik 2310034L04Rik 2410080P20Rik 2600017H08Rik 2610019I03Rik 2810418N01Rik 3100002B05Rik 3110006P09Rik 4930403J22Rik 4930470D19Rik 4930542G03Rik 4930553M18Rik 5430413I02Rik 5730592L21Rik 6530411B15Rik 9330161F08Rik AI429613 AU040576 AW494914 Aass Abhd5 Abpb Abtb1 Acas2l Acox2 Actl6a Ahcy Aof2 Ap1m2 Arf1 Arf6 Arg1 Arhgdig Asrgl1 Atp2…
209	V$IK1_01: Ikaros 1	374	374	295	8541	6961	-2.94	0.0	1.03	0.25	0610040B21Rik 1200014P03Rik 1700020M16Rik 1700051E09Rik 2310034L04Rik 2600017H08Rik 2610019I03Rik 2700075B01Rik 2810418N01Rik 3100002B05Rik 4430402O11Rik 4930403J22Rik 4930470D19Rik 5430413I02Rik 5730592L21Rik 9330161F08Rik A930011F22Rik AA959742 Abtb1 Acas2l Acsl4 Actg1 Actl6a Actn4 Arf1 Arf4 Arfip2 Armet Atp1a1 Atp2a3 Atp6v1c2 Aurka Aurkb B4galt6 BC003885 BC003940 BC004728 BC006705 BC010311 BC0…
210	V$ETS2_B: c-Ets-2 binding sites	177	177	492	4270	11232	-2.95	0.0	0.29	0.0	1300010K09Rik 1700095N21Rik 3100002B05Rik 4930470D19Rik 4930553M18Rik 5430413I02Rik 5730592L21Rik 9330161F08Rik AW494914 Aass Acsl4 Actg1 Aof2 Ap1m2 Arfip2 Arg1 Arhgef5 Arrdc4 Atpif1 B3galt6 B3gat3 BC002216 BC003885 BC004728 BC010552 BC013481 Baiap2 Birc5 Bub1b Capzb Casp1 Casp2 Ccnb2 Cct6a Cda Ceacam10 Cenpf Chek2 Chi3l1 Chka Cited4 Cklf Ckmt1 Clca1 Cp Cryl1 Ctss Cyb561 Cyb561d2 Ddit4 Ddx39 Dhps…
211	V$GR_01: high affinity binding site for glucocorticoid receptor	58	58	611	1160	14342	-2.97	0.0	1.94	0.77	2600017H08Rik 2810418N01Rik Atp1a1 BC003885 Brca1 Bub1b Cct6a Cdc20 Cenpf Clca1 Clca2 Clca4 Cmas Dusp6 Eno1 Exosc7 Fbxo32 Frk Hdhd3 Hsd17b2 Irx2 Irx5 Kcnk1 Lcn2 Lgals9 Nbea Papln Pigr Pole2 Ppfia4 Ppp1cc Prpf31 Psma5 Pycard Pycr2 Rab3d Rad51 Rbp1 Rfc3 Rpl37a Sas Scrn2 Sfrs9 Slc30a2 Smyd5 Snf1lk Spcs2 Stk39 Surf2 Tacstd1 Tesk2 Tmem40 Tmprss4 Trem2 Trim11 Tyro3 Unc13b Ywhaz
212	V$NRF2_Q4: heterodimer containing Nrf2	169	169	500	4075	11427	-2.98	0.0	0.31	0.0	1190003K14Rik 1300010K09Rik 1700095N21Rik 1810014L12Rik 1810017F10Rik 2210008M09Rik 2810418N01Rik 3110006P09Rik 4930553M18Rik 9330161F08Rik AU040576 Acox2 Actl6a Ap1m2 Arg1 Atp6v1b1 B4galt3 BC004728 BC010462 BC016076 BC021523 BC037006 Bcas2 Brca1 Cacnb3 Cai Casp1 Ccnb2 Cd14 Cda Cdc42se1 Cebpb Chek2 Chi3l1 Cited4 Cklf Cklfsf7 Clk3 Col9a2 Crabp2 Ctsh Cxcr4 Daf1 Dck Ddx39 Dhps Dkkl1 Dnase2a Dsc2 Dsg…
213	V$BARBIE_01: barbiturate-inducible element	332	332	337	7768	7734	-2.99	0.0	0.49	0.0	1190003K14Rik 1300002F13Rik 1700051E09Rik 1810017F10Rik 2010308M01Rik 2210008M09Rik 2610019I03Rik 2700075B01Rik 2810418N01Rik 4430402O11Rik 4930403J22Rik 4930553M18Rik 6530411B15Rik 9330161F08Rik A930011F22Rik AI429613 Abhd5 Acsl4 Actn4 Anpep Apc2 Arf4 Arfip2 Arhgdig Arhgef5 Armet Asf1b Atp2a3 Atp6v1c2 Atpif1 Aurka Aurkb B3galt6 B3gat3 BC003885 BC010311 BC010552 BC013481 BC014795 BC027174 BC03700…
214	V$SRF_Q5_01	200	200	469	4498	11004	-2.99	0.0	1.12	0.27	1200014P03Rik 1810014L12Rik 2810418N01Rik 5430413I02Rik 9330161F08Rik A930011F22Rik AA959742 Aass Abpb Actg1 Anpep Ap1m2 Apc2 Arf1 Arf4 Arf6 Arhgdig Arhgef5 Arrdc4 Atp2a3 B4galt3 B4galt6 BC004728 BC006705 BC013481 BC014795 BC017133 BC021523 BC034204 Bag2 Bet1l Bnipl Bspry Calm2 Capzb Cdc20 Cdc37 Ceacam10 Celsr2 Chek2 Chi3l1 Cipp Cldn23 Clk3 Crb3 Ctsh Daf1 Dbnl Ddit4 Ddost Ddx41 Dkkl1 Dna2l Dnase2…
215	V$FOXO1_02: fork head box O1	33	33	636	950	14552	-2.99	0.0	0.09	0.0	4930403J22Rik 4930542G03Rik 9330161F08Rik Atp2a3 BC017133 Cenpf Cklfsf7 Clca1 Clca4 Gca Kif20a Krtcap3 Lcp1 Marveld2 Mfap3 Mlph Nans Nusap1 Pak1 Pof1b Rbm4 Rnf38 Rpl15 Rps6 Sf3b5 Slc30a2 Stmn1 Taf7 Tgfb3 Thrap6 Tm4sf10 Tmem37 Tpd52l1
216	V$AP4_01: activator protein 4	50	50	619	1352	14150	-3.0	0.0	0.12	0.0	2810418N01Rik 5730592L21Rik Arhgdig Arhgef5 Ass1 Atp2a3 BC004728 BC010462 BC016076 BC021523 Bub1b Cdca5 Cklfsf7 Col4a6 Cyb561d2 E130307C13 Extl1 Fignl1 Folr1 Frk Hat1 Khdrbs1 Lrg1 Lxn Ly78 Lyn Marveld2 Mclc Mfap3 Padi2 Pde9a Pes1 Pycr1 Rac1 Rap1ga1 Rex3 Rnf38 Sars1 Satb1 Sdc4 Slc28a3 Slc29a3 Slc35c2 Slc38a3 Slc5a8 Stxbp6 Tenc1 Tle2 Ube2c Wrnip1
217	V$ELF1_Q6	314	314	355	7325	8177	-3.0	0.0	0.55	0.0	1300010K09Rik 1700020M16Rik 1700051E09Rik 1810017F10Rik 2010308M01Rik 2210008M09Rik 2410043F08Rik 2410080P20Rik 2600017H08Rik 2700075B01Rik 3100002B05Rik 4930470D19Rik 4930553M18Rik 5430413I02Rik AA959742 Aass Abhd5 Acsl4 Aof2 Apc2 Aqp5 Arf6 Arfip2 Arg1 Asrgl1 Atp1a1 Atp2a3 Atp6v1b1 B3gat3 BC004728 BC013481 BC016076 BC017133 BC019755 BC021523 BC034204 BC037006 Baiap2 Bet1l Bex2 Bnipl Btg2 Bub1b C…
218	V$HFH3_01: HFH-3 (HNF3/fork head homolog 3)	311	311	358	7240	8262	-3.02	0.0	0.58	0.0	0610040B21Rik 1190003K14Rik 1200008O12Rik 1300002F13Rik 1700020M16Rik 1700051E09Rik 1810017F10Rik 2210008M09Rik 2310034L04Rik 2410080P20Rik 2610019I03Rik 2810418N01Rik 4930403J22Rik 4930542G03Rik 4930553M18Rik 5430413I02Rik 5730592L21Rik 6530411B15Rik AI429613 AW494914 Aass Abhd5 Acas2l Acox2 Actl6a Actn4 Ahcy Aof2 Ap1m2 Apc2 Arf6 Arfip2 Arhgdig Arhgef5 Arrdc4 Atp6v1c2 Atpif1 Aurkb B4galt3 B4galt…
219	V$ETS1_B: c-ETS-1 binding site	296	296	373	6824	8678	-3.02	0.0	0.76	0.06	0610040B21Rik 1190003K14Rik 1200008O12Rik 1200014P03Rik 1300002F13Rik 1300010K09Rik 1700095N21Rik 2210008M09Rik 2310034L04Rik 2600017H08Rik 3100002B05Rik 4430402O11Rik 4930553M18Rik 5430413I02Rik 9330161F08Rik A930011F22Rik AA959742 AW494914 Aass Abhd5 Abpb Acas2l Acsl4 Actg1 Aof2 Arf6 Arfip2 Arg1 Arhgef5 Atp1a1 Atpif1 B3galt6 B3gat3 BC002216 BC003885 BC004728 BC010552 BC011487 BC013481 BC034204 …
220	V$SREBP_Q3	220	220	449	4998	10504	-3.02	0.0	0.97	0.2	1190003K14Rik 1200008O12Rik 1300002F13Rik 1700020M16Rik 1810017F10Rik 2010308M01Rik 2410080P20Rik 2700075B01Rik 2810418N01Rik 3100002B05Rik 4930403J22Rik Abhd5 Abpb Actg1 Ap1m2 Aqp5 Arf4 Arfip2 Arhgdig Asrgl1 Atp1a1 B3galt6 BC002216 BC006705 BC011487 BC016076 BC025076 BC027174 BC037006 Baiap2 Bcas2 Biklk Btg2 Bub1b Cacna2d2 Cadps2 Capzb Catnbip1 Cct3 Cdc2a Cdca5 Cdk2 Cebpb Cited4 Cklf Cklfsf7 Clc…
221	V$VBP_01: PAR-type chicken vitellogenin promoter-binding protein	50	50	619	1348	14154	-3.03	0.0	0.13	0.0	2210008M09Rik 3110006P09Rik 4430402O11Rik AU040576 Arg1 Asrgl1 Atp6v1b1 BC025076 Bspry Calm2 Cd14 Chi3l1 Chl1 Clk3 Ctss Ga17 Gpr89 Hmgcr Homer2 Ier5 Igfbp5 Incenp Khdrbs3 Kif20a Krt2-8 Lcp1 Mansc1 Nbea Ogfrl1 Pask Psma5 Psmd7 Rab7l1 Rbm4 Rpl13a Rpl15 Sars1 Sas Sec61b Slc35f5 St14 St6galnac6 Stx6 Tde1 Thoc1 Tmem30b Tnfsf13 Tpd52l1 Tuft1 Wnt5b
222	V$NGFIC_01: nerve growth factor-induced protein C	17	17	652	265	15237	-3.03	0.0	2.55	1.2	Actg1 Atp1a1 Bnipl Kif20a Mclc Mmp15 Padi2 Papss1 Pgpep1 Rasal1 Rpl12 Smyd5 Spcs1 Stmn1 Tmem30b Trim13 Wdr21
223	V$CAAT_01: cellular and viral CCAAT box	404	404	265	9334	6168	-3.04	0.0	0.73	0.05	0610040B21Rik 1190003K14Rik 1200008O12Rik 1200014P03Rik 1300002F13Rik 1300010K09Rik 1700020M16Rik 1700051E09Rik 1700095N21Rik 1810014L12Rik 1810017F10Rik 2210008M09Rik 2310034L04Rik 2410080P20Rik 2600017H08Rik 2610019I03Rik 2810418N01Rik 3110006P09Rik 4430402O11Rik 4930470D19Rik 4930542G03Rik 5430413I02Rik 5730592L21Rik A930011F22Rik AA959742 AI429613 AW494914 Aass Abhd5 Actl6a Actn4 Ahcy Ap1m2 A…
224	V$PPARG_03: PPAR (peroxisome proliferator-activated receptor gamma)	261	261	408	6056	9446	-3.04	0.0	0.64	0.02	0610040B21Rik 1190003K14Rik 1300002F13Rik 2310034L04Rik 2410080P20Rik 2700075B01Rik 3110006P09Rik 4430402O11Rik 4930403J22Rik 4930542G03Rik 5730592L21Rik AU040576 AW494914 Abpb Acox2 Actg1 Actn4 Anpep Aof2 Apc2 Arf6 Arhgdig Asrgl1 B3galt6 B4galt3 B4galt6 BC003940 BC010552 BC016076 BC017133 BC019755 BC021523 BC025076 BC027174 BC034204 Biklk Bnipl Bub1b Cacnb3 Cai Capzb Car6 Cd14 Cda Cdc20 Cdc2a Cd…
225	V$OCT_C: Octamer binding site	37	37	632	1040	14462	-3.04	0.0	0.1	0.0	0610040B21Rik Aass Atp6v1c2 Aurkb Brca1 Chst10 Cited4 Clca2 Clca4 Col9a2 D730049H07Rik Dck Egln3 Exo1 Gngt1 Grip1 Grwd1 H3f3b Igfbp5 Irf3 Kif20a Lmo4 Luc7l2 Lyn Minpp1 Npnt Pof1b Prss16 Rem2 Rnf167 Rps27l Stac2 Stx6 Surf4 Thrap4 Thrap6 Zfp207
226	V$PADS_C: Retroviral Poly A downstream element	178	178	491	4025	11477	-3.07	0.0	0.99	0.22	1190003K14Rik 1200008O12Rik 1200014P03Rik 1300002F13Rik 2010308M01Rik 2310034L04Rik 2410043F08Rik 2410080P20Rik 2610019I03Rik 2700075B01Rik 3110006P09Rik 4930470D19Rik 5430413I02Rik A930011F22Rik Abhd5 Abtb1 Acox2 Aof2 Arf1 Arf4 Arg1 Atp2a3 BC003940 BC004728 BC006705 BC011487 BC027174 BC034204 Bag2 Bcas2 Becn1 Catnbip1 Cbx1 Ccnb2 Cct6a Cdca5 Cebpb Chek2 Cited4 Cklfsf7 Cks2 Ctsh Ctss Cyb561d2 Ddx4…
227	V$OCT1_05: octamer-binding factor 1	38	38	631	1059	14443	-3.08	0.0	0.11	0.0	0610040B21Rik Aass Acox2 Aurkb B3gat3 BC027174 Becn1 Brca1 Chst10 Clca2 Clca4 D730049H07Rik Dck E130307C13 Egln3 Gemin6 Gngt1 H3f3b Ifna9 Igfbp5 Irf3 Lgals7 Lyn Minpp1 Nedd9 Npnt Paics Pof1b Prss16 Rem2 Rnf128 Rnf167 Scml2 Stac2 Stx6 Surf4 Thrap4 Thrap6
228	V$GCM_Q2	157	157	512	3527	11975	-3.09	0.0	1.06	0.25	1190003K14Rik 1700051E09Rik 2310034L04Rik 2410043F08Rik 3100002B05Rik A930011F22Rik Abtb1 Ahcy Anpep Arf6 Arg1 Armet B3gat3 B4galt6 BC002216 BC006705 BC010311 BC010462 BC021523 BC034204 Bex2 Btg2 Btn1a1 Bub1b Cacna2d2 Cacnb3 Casp2 Catnbip1 Ccna2 Ceacam10 Celsr2 Chek2 Chi3l1 Cipp Clca4 Cldn23 Cldn3 Cldn7 Crabp2 Ctss Cxcr4 Daf1 Dbnl Dck Ddx39 Dkkl1 Dnase2a Dsc2 Dtnb Eif3s2 Eno1 Epha2 Exo1 Foxc1 Fox…
229	V$CREB_Q4: cAMP-response element binding protein	61	61	608	1247	14255	-3.1	0.0	1.73	0.58	1200008O12Rik 1300002F13Rik AI429613 Aass Arf6 Arfip2 B4galt3 BC002216 BC003885 BC004728 Bcas2 Becn1 Birc5 Btg2 Calm2 Ccna2 Cdc42ep3 Cdk2 Cebpb Cited4 Cldn7 Clk3 D730049H07Rik D8Ertd325e Dsg2 Epha2 Gemin6 Gpr89 Hist2h3c1 Hmgcr Hmmr Homer1 Ica1 Lmo4 Mal2 Mcm5 Mlstd2 Npy Psma5 Rab25 Rad51ap1 Rfc3 Rpl13a Rpl15 Rpl18 Rps17 Sas Siah2 Slc35f5 Snf1lk St6galnac6 Stx6 Taf7 Tbcc Tde1 Tenc1 Thoc1 Thrap6 Tri…
230	V$DR4_Q2: direct repeat 4	583	583	86	13342	2160	-3.1	0.0	1.45	0.43	0610040B21Rik 1190003K14Rik 1200008O12Rik 1200014P03Rik 1300002F13Rik 1300010K09Rik 1700020M16Rik 1700051E09Rik 1700095N21Rik 1810014L12Rik 1810017F10Rik 2210008M09Rik 2310034L04Rik 2410043F08Rik 2410080P20Rik 2600017H08Rik 2610019I03Rik 2700075B01Rik 2810418N01Rik 3100002B05Rik 3110006P09Rik 4430402O11Rik 4930403J22Rik 4930470D19Rik 4930542G03Rik 4930553M18Rik 5430413I02Rik 5730592L21Rik 6530411…
231	V$HNF4_01_B: Hepatocyte nuclear factor 4	32	32	637	591	14911	-3.1	0.0	2.11	0.88	2410043F08Rik 3110006P09Rik 5430413I02Rik Biklk Cda Cipp Dusp6 Gpatc4 Gpiap1 Gpr89 Guca1a Hook2 Hsd17b2 Lalba Lgals9 Mansc1 Mlp Papln Pes1 Ppp1r14b Prkca Prss8 Scrn2 Sec11l1 Slc29a1 Slc29a3 Slc38a3 St6galnac6 Stxbp6 Suv39h1 Thrap4 Tmem9
232	V$ICSBP_Q6	29	29	640	841	14661	-3.11	0.0	0.1	0.0	Arrdc4 BC014795 Cadps2 Cda Dbnl Dna2l Exo1 Gnai3 Grwd1 Hdhd4 Ifi44 Irf7 Kctd14 Khdrbs1 Kif22 Mtap7 Pgea1 Pgpep1 Pigr Pitrm1 Plek2 Prss16 Rac1 Stxbp6 Tctex1 Tgif Tjp2 Tmem9 Tpd52l1
233	V$OCT1_Q6: octamer factor 1	607	607	62	14225	1277	-3.13	0.0	0.17	0.0	0610040B21Rik 1190003K14Rik 1300002F13Rik 1300010K09Rik 1700020M16Rik 1700051E09Rik 1700095N21Rik 1810014L12Rik 1810017F10Rik 2010308M01Rik 2210008M09Rik 2310034L04Rik 2410080P20Rik 2600017H08Rik 2610019I03Rik 2700075B01Rik 2810418N01Rik 3100002B05Rik 3110006P09Rik 4430402O11Rik 4930403J22Rik 4930470D19Rik 4930542G03Rik 4930553M18Rik 5430413I02Rik 6530411B15Rik 9330161F08Rik A930011F22Rik AA95974…
234	V$PPARA_01: PPAR:RXR heterodimers	2	2	667	6	15496	-3.18	0.0	3.21	1.66	Papln Suv39h1
235	V$FOXD3_01: fork head box D3	568	568	101	13289	2213	-3.18	0.0	0.29	0.0	0610040B21Rik 1190003K14Rik 1200008O12Rik 1300002F13Rik 1700020M16Rik 1700051E09Rik 1700095N21Rik 1810014L12Rik 1810017F10Rik 2010308M01Rik 2210008M09Rik 2310034L04Rik 2410080P20Rik 2600017H08Rik 2610019I03Rik 2700075B01Rik 2810418N01Rik 3100002B05Rik 3110006P09Rik 4430402O11Rik 4930403J22Rik 4930470D19Rik 4930542G03Rik 4930553M18Rik 5430413I02Rik 5730592L21Rik 6530411B15Rik 9330161F08Rik AI42961…
236	V$NFE2_01: NF-E2 p45	100	100	569	2198	13304	-3.2	0.0	1.19	0.3	1300010K09Rik 1810017F10Rik 2610019I03Rik 3110006P09Rik 4930553M18Rik Acox2 Acsl4 Apc2 Arg1 Asrgl1 Ass1 Atp6v1b1 B4galt3 BC010311 BC016076 BC021523 BC037006 Becn1 Brca1 Bspry Cacnb3 Casp1 Cda Chi3l1 Cipp Clk3 Crabp2 Dhps Dkkl1 Dnase2a Dsc2 Dsg2 Eif3s2 Fzd3 Fzd6 Gca Gjb2 Gnai3 Grwd1 Guca1a H47 Hpn Hrmt1l3 Hsd17b2 Hspa8 Irf7 Kcnk1 Klhl13 Krt2-8 Lisch7 Luc7l2 Mal2 Mfap3 Mfge8 Minpp1 Mlp Mmp15 Mxd3 N…
237	V$MYOGNF1_01: myogenin / nuclear factor 1 or related factors	144	144	525	3305	12197	-3.21	0.0	0.76	0.06	1300002F13Rik 1700095N21Rik 2310034L04Rik 2700075B01Rik 4930403J22Rik AI429613 AU040576 AW494914 Abhd5 Actl6a Arhgdig Arrdc4 Ass1 Atp6v1c2 BC003885 BC003940 BC006705 BC010311 BC017133 BC019755 Biklk Birc5 Cacna2d2 Cacnb3 Catnbip1 Cct6a Cda Celsr2 Chek2 Chka Cited4 Cks2 Clca1 Cldn2 Col16a1 Cyb561 Cyb561d2 Daf1 Ddost Ddx47 Eif2b2 Eif3s2 Extl1 Fignl1 Folr1 Foxi1 Fxyd3 Ga17 Gabrp Gatm Gpatc4 Gpiap1 G…
238	V$ATF3_Q6: activating transcription factor 3	64	64	605	1632	13870	-3.22	0.0	0.22	0.0	1300002F13Rik Abpb Apc2 Atp2a3 B4galt3 BC002216 BC025076 BC034204 Bcas2 Becn1 Bet1l Bnipl Btg2 Ccna2 Cda Cdc42ep3 Clca4 Cldn23 Cldn7 Col11a1 Crb3 Ctss D8Ertd325e Dnmt1 Dsg2 Epha2 Fignl1 Gemin6 Grtp1 Homer1 Ica1 Lgals9 Lmo4 Ltf Mal2 Mcm5 Mfap3 Mrpl21 Ncl Papln Pkig Ppfia4 Prc1 Ptpn2 Rab25 Rpl18 Rpl36al Sf3b5 Shrm Siah2 Slc5a9 Snf1lk Stk39 Tacstd2 Tbcc Tenc1 Thoc1 Thrap6 Tjp2 Tle6 Trib1 Tspan1 Vamp…
239	V$HNF4_DR1_Q3	536	536	133	12380	3122	-3.23	0.0	0.78	0.06	0610040B21Rik 1190003K14Rik 1200008O12Rik 1200014P03Rik 1300002F13Rik 1300010K09Rik 1700051E09Rik 1700095N21Rik 1810014L12Rik 2010308M01Rik 2210008M09Rik 2410043F08Rik 2410080P20Rik 2610019I03Rik 2700075B01Rik 2810418N01Rik 3100002B05Rik 3110006P09Rik 4430402O11Rik 4930403J22Rik 4930470D19Rik 4930542G03Rik 4930553M18Rik 5430413I02Rik 5730592L21Rik 6530411B15Rik 9330161F08Rik AA959742 AI429613 AU0…
240	V$E47_02: E47	101	101	568	2234	13268	-3.23	0.0	1.12	0.27	1300010K09Rik 1700020M16Rik 2210008M09Rik 5730592L21Rik Abpb Apc2 B3gat3 B4galt6 BC003885 BC025076 BC027174 Bet1l Brca1 Bub1b Capzb Car6 Cenpf Cldn3 Cldn7 Clk3 Col16a1 Col9a3 Cp Crb3 Cyb561d2 D8Ertd325e Ddx41 Dip3b Eif2b2 Epha2 Exosc4 Eya2 Foxi1 Gabrp Galnt7 Gata3 Gjb2 Gne Gngt1 Hars Hdhd3 Hdhd4 Hmgn2 Ica1 Ifi44 Incenp Inhbb Irf7 Irx1 Kcnn4 Khdrbs1 Khdrbs3 Krt1-18 Lad1 Mansc1 Mrpl21 Mtss1 Ncl Npn…
241	V$CDC5_01: cell division control protein 5	582	582	87	13603	1899	-3.25	0.0	0.3	0.0	0610040B21Rik 1190003K14Rik 1200008O12Rik 1200014P03Rik 1300002F13Rik 1700020M16Rik 1700051E09Rik 1700095N21Rik 1810014L12Rik 1810017F10Rik 2010308M01Rik 2210008M09Rik 2310034L04Rik 2410043F08Rik 2410080P20Rik 2600017H08Rik 2610019I03Rik 2700075B01Rik 2810418N01Rik 3100002B05Rik 3110006P09Rik 4430402O11Rik 4930403J22Rik 4930470D19Rik 5430413I02Rik 5730592L21Rik 6530411B15Rik 9330161F08Rik A930011…
242	V$COUP_01: COUP:HNF-4 heterodimer	104	104	565	2318	13184	-3.25	0.0	1.04	0.25	1200014P03Rik 2410043F08Rik 3110006P09Rik 4930403J22Rik 9330161F08Rik AI429613 Actl6a Aof2 Atp6v1c2 Atpif1 Aurkb BC016076 BC017133 Bag2 Biklk Bnipl Brca1 Bspry Capzb Catnbip1 Cd14 Cda Cdk2 Chek2 Chst10 Clca1 Cldn2 Cldn7 Crabp2 Dna2l Dsc2 Epha2 Folr1 Gemin6 Gnai3 Gne Gpatc4 Gpiap1 Grip1 Grtp1 Grwd1 Guca1a Hmmr Hnrpab Hspa8 Il17re Iqgap1 Irx1 Kcnk1 Lad1 Lalba Lcp1 Lgals9 Ltb4dh Ltf Mansc1 Mfap3 Ned…
243	V$AR_01: androgen receptor	57	57	612	1186	14316	-3.27	0.0	1.5	0.43	3110006P09Rik BC003885 BC010311 BC019755 Baiap2 Brca1 Bub1b Cct6a Cdc37 Cdca5 Ceacam10 Chl1 Cited4 Cks2 Cyb561 Dsc2 Exo1 Gnai3 Gpsm2 H2afx Ica1 Irx1 Irx2 Irx5 Krtcap3 Lcn2 Lgals9 Ltf Lyn M6prbp1 Mcm5 Nek2 Pbk Pip5k1a Pla2g4a Ppfia4 Psma5 Pycard Rab3d Rad51 Rem2 Rfc3 Ris2 Rpl37a Sas Scrn2 Slc30a2 Slc38a3 Snf1lk Stk39 Tcfap2c Tead4 Tgif Tmprss4 Tnp1 Txndc7 Uhrf1
244	V$OCT1_B: Octamer binding factor 1	34	34	635	939	14563	-3.27	0.0	0.14	0.0	0610040B21Rik Aass Ahcy Atp6v1c2 Aurkb BC034204 Becn1 Brca1 Chst10 Cited4 Clca1 Clca2 Clca4 D730049H07Rik Dck Egln3 Exo1 Extl1 Grip1 Grwd1 H3f3b Irf3 Lmo4 Lyn Minpp1 Pipox Pof1b Prss16 Rnf167 Rps27l Slc5a9 Stac2 Stx6 Zfp207
245	V$GATA1_05: GATA-binding factor 1	106	106	563	2534	12968	-3.27	0.0	0.43	0.0	1200008O12Rik 1700051E09Rik 2810418N01Rik AI429613 Acsl4 Actl6a Actn4 Arrdc4 Atp1a1 Atp6v1b1 Aurka Aurkb BC014795 BC034204 Bex2 Cai Calm2 Capzb Ccna2 Cdc42se1 Ceacam10 Cebpb Cenpf Chek2 Chl1 Cited4 Cklfsf7 Clca4 Cldn2 Col9a1 Ddx41 Dnmt3b Dsc2 Dsg2 Dtnb Eif2ak3 Epha2 Exo1 Eya2 Frk Fzd3 Galnt10 Galnt7 Gca Gpatc4 Hdhd3 Hdhd4 Homer1 Hspa5bp1 Ifi44 Iqgap1 Irf7 Kif20a Lgals7 Ltf Mansc1 Mclc Mcm6 Mfge8 …
246	V$PBX_Q3	633	633	36	14804	698	-3.27	0.0	0.13	0.0	0610040B21Rik 1190003K14Rik 1200008O12Rik 1200014P03Rik 1300002F13Rik 1300010K09Rik 1700020M16Rik 1700051E09Rik 1700095N21Rik 1810014L12Rik 1810017F10Rik 2010308M01Rik 2210008M09Rik 2310034L04Rik 2410043F08Rik 2410080P20Rik 2600017H08Rik 2610019I03Rik 2700075B01Rik 3100002B05Rik 3110006P09Rik 4430402O11Rik 4930470D19Rik 4930542G03Rik 4930553M18Rik 5430413I02Rik 5730592L21Rik 6530411B15Rik 9330161…
247	V$XBP1_01: X-box-binding protein 1	65	65	604	1377	14125	-3.27	0.0	1.39	0.41	1300010K09Rik 3110006P09Rik 4930470D19Rik AA959742 AI429613 AW494914 Arf4 Atp1a1 Aurka B3galt6 BC002216 BC016076 Bub1b Car6 Cdk2 Clca1 Clca4 Crabp2 Cyb561d2 Dbnl Dkkl1 Dnmt1 Enpp1 Gnai3 Gpr89 Gpsm2 Hist1h3d Hmmr Homer1 Hrmt1l3 Irx2 Jmjd2c Khdrbs1 Mcm6 Mepe Mlph Mlstd2 Morf4l2 Nans Osmr Papss1 Pdlim4 Pias1 Pld3 Ppfia4 Pqlc1 Rfwd3 Rpl15 Rpl39 Sap30 Slc16a2 Slc1a1 Slc30a6 Slc35a1 Slc35b1 Stmn1 Stx6 …
248	V$DR3_Q4: direct repeat 3	90	90	579	2185	13317	-3.29	0.0	0.36	0.0	1300010K09Rik 1810014L12Rik 2610019I03Rik 2700075B01Rik 3100002B05Rik 4930553M18Rik 5730592L21Rik 9330161F08Rik Abpb Aqp5 Arg1 B4galt3 BC003885 BC003940 BC021523 Bag2 Casp1 Cda Cdc42ep3 Cklfsf7 Cks2 Clca2 Col16a1 Ddx41 Dsc2 Dsg2 Eif2b2 Eif3s2 Epha2 Exosc7 F11r Fignl1 Gabrp Galgt1 Galnt10 Gatm Gca Gpiap1 H47 Hmgn1 Irx3 Kcnk1 Klhl13 Krt1-18 Lap3 Lcn2 Lrrc1 Marveld2 Mmp15 Ncl Npnt Padi2 Pafah1b3 Pap…
249	V$IK3_01: Ikaros 3	72	72	597	1552	13950	-3.3	0.0	1.27	0.34	1200014P03Rik 1700020M16Rik 3100002B05Rik A930011F22Rik AA959742 Abtb1 Acsl4 Actg1 Arf4 Arfip2 Bag2 Bnipl Bub1b Cacna2d2 Cebpb Ckmt1 Col9a2 Crb3 Cyb561 Dnmt3b Echdc2 Eif2ak3 Eif3s2 Eif3s3 Elf5 Fbxo32 Ga17 Gabrp Gata3 Gjb2 Gpatc4 Gpr89 Grwd1 Ifit1 Incenp Irf3 Krt2-8 Lgals9 Lrg1 Lyn Mlph Mrpl21 Mtss1 Mxd3 Myo10 Nek2 Nhsl1 Nup155 Nusap1 Pcdh21 Pipox Pkig Plscr2 Rasal1 Rpl35 S100a8 Sec14l2 Sh3bgrl2 S…
250	V$RSRFC4_Q2	10	10	659	360	15142	-3.3	0.0	0.06	0.0	Catnbip1 Extl1 Fzd3 Gca Hmgn1 Mki67 Rnpep Rps6 Shrm Tyro3
251	V$HNF4_01: hepatic nuclear factor 4	648	648	21	14874	628	-3.31	0.0	1.97	0.78	0610040B21Rik 1190003K14Rik 1200008O12Rik 1200014P03Rik 1300002F13Rik 1300010K09Rik 1700020M16Rik 1700051E09Rik 1700095N21Rik 1810014L12Rik 1810017F10Rik 2010308M01Rik 2210008M09Rik 2310034L04Rik 2410043F08Rik 2410080P20Rik 2600017H08Rik 2610019I03Rik 2700075B01Rik 2810418N01Rik 3100002B05Rik 3110006P09Rik 4430402O11Rik 4930403J22Rik 4930542G03Rik 4930553M18Rik 5430413I02Rik 5730592L21Rik 6530411…
252	V$STRA13_01	25	25	644	455	15047	-3.32	0.0	1.96	0.78	1200014P03Rik 1300010K09Rik 4930470D19Rik Aurka BC016076 Bcas2 Bex2 Crb3 Ddx39 Dnase2a Exosc7 H47 Hat1 Ier3 Mxd3 Pigr Qtrt1 Rex3 Ris2 Sgol1 Stmn1 Stx6 Tubb5 Zfp207 Zfp503
253	V$PTF1BETA_Q6	49	49	620	1266	14236	-3.35	0.0	0.22	0.0	0610040B21Rik 1190003K14Rik 1700095N21Rik 2410043F08Rik Anpep Arrdc4 BC003940 Bcas2 Catnbip1 Daf1 Grwd1 Hars Ica1 Ifi44 Il17re Irx5 Klhl13 Lxn Lyn Mettl1 Mlstd2 Ncl P4hb Pbk Pcdh18 Phlda1 Ppp1r14b Pycard Rab25 Rac1 Rpl18 Rps13 Saa1 Sgol1 Skp2 Slc29a1 Slc30a6 Slc31a2 Slc5a1 Sox4 Spint2 Tacstd2 Tcfap2c Tgfb3 Timd2 Ttpa Vamp8 Ywhaz Zfp503
254	V$NFKB_Q6: NF-kappaB	81	81	588	1949	13553	-3.38	0.0	0.42	0.0	0610040B21Rik 4930470D19Rik 5430413I02Rik A930011F22Rik Acox2 Arf6 Atp2a3 Atp6v1c2 BC004728 BC011487 BC037006 Birc5 Cacnb3 Calm2 Cdc37 Ceacam10 Cklfsf7 Ckmt1 Clca1 Clca2 Clca4 Clk3 Col9a2 Cryl1 Dip3b Dsc2 Dyrk3 Egln3 Elf5 Enpp1 Extl1 Fzd6 Gabrp Galgt1 Galnt7 Gnai3 Guca1a Hmgb2 Hmmr Homer2 Il17re Kcnn4 Khdrbs1 Krt1-18 Lcn2 Lrrc1 Mcm5 Mki67 Nedd9 Npnt Pafah1b3 Pcdh21 Pglyrp1 Ppfibp2 Ptx3 Rfc3 Rpl35…
255	V$ATF_01: activating transcription factor	72	72	597	1580	13922	-3.38	0.0	1.09	0.26	1200008O12Rik 1300002F13Rik AA959742 Acsl4 Arfip2 Atp1a1 B3galt6 B4galt3 BC002216 BC004728 Bcas2 Becn1 Bnipl Btg2 Ccna2 Cdc42ep3 Cdk2 Chl1 Cldn3 Cldn7 Clk3 Cops5 Cyb561d2 D730049H07Rik Dsg2 Enpp1 Epha2 Gemin6 Hmgcr Homer1 Ica1 Irx3 Lig3 Lmo4 M6prbp1 Mclc Mcm5 Ncl Papln Papss1 Pld3 Pof1b Psma5 Ptpn2 Rab25 Rad51ap1 Rasal1 Rfc3 Rpl15 Rpl18 Sas Shrm Slc1a1 Slc30a6 Slc35f5 Snf1lk St6galnac6 Taf7 Tbcc …
256	V$CREB_01: cAMP-responsive element binding protein	65	65	604	1408	14094	-3.38	0.0	1.18	0.3	1300002F13Rik Acsl4 Ap1m2 Arf6 Arhgdig B4galt3 Bcas2 Becn1 Bnipl Btg2 Calm2 Casp1 Ccna2 Cct6a Cdc42ep3 Chka Cldn7 Clk3 D8Ertd325e Ddost Dsg2 Epha2 Exo1 Gemin6 Gpr89 Hmgcr Homer1 Ica1 Irf7 Irx3 Kcnk1 Lamr1 Lmo4 Mal2 Mcm5 Nbea Ncl Npy Papln Pld3 Psma5 Ptpn2 Rab25 Rad51ap1 Rfc3 Rpl13a Rpl15 Rpl18 Rps17 Sas Shrm Slc35f5 Slc41a2 Snf1lk St6galnac6 Taf7 Tbcc Tde1 Tenc1 Tgfb3 Thoc1 Thrap6 Tjp2 Trib1 Wbp5
257	V$TAL1BETAE47_01: Tal-1beta:E47 heterodimer	42	42	627	857	14645	-3.41	0.0	1.49	0.43	1200008O12Rik 2310034L04Rik 2810418N01Rik 5430413I02Rik Acas2l Arf1 BC003885 BC034204 BC037006 Brca1 Bspry Cks2 Crb3 D7Bwg0611e Ddx39 Fgd6 Fzd3 Galnt3 Gne H47 Ier3 Lao1 Lgals9 Mad2l1 Mcm6 Minpp1 Nt5c Nup155 Ptpn2 Rad51 Ranbp17 Rex3 Rit1 Rnf135 Rpl39 Rpl7l1 Rps6 Scrn2 Slc30a2 Tnk1 Tpd52l1 Uhrf1
258	V$MEIS1AHOXA9_01: Meis-1a:HOXA9 heterodimeric binding	3	3	666	167	15335	-3.45	0.0	0.03	0.0	Cryl1 Fbxo32 Lad1
259	V$CREBP1CJUN_01: CRE-binding protein 1:c-Jun heterodimer	21	21	648	613	14889	-3.46	0.0	0.13	0.0	1300002F13Rik B4galt3 Bcas2 Becn1 Btg2 Ccna2 Cldn7 D8Ertd325e Epha2 Gemin6 Gpr89 Mal2 Mcm5 Rab25 Rpl18 Snf1lk Tbcc Tenc1 Thoc1 Thrap6 Trib1
260	V$ARP1_01: apolipoprotein AI regulatory protein 1	70	70	599	1646	13856	-3.51	0.0	0.56	0.0	2600017H08Rik 2700075B01Rik A930011F22Rik AU040576 Arg1 BC003940 BC014795 Bnipl Cct3 Cebpb Chka Chst10 Cldn7 Cryl1 D730049H07Rik Ddit4 Ddost Eif3s3 Eps8l2 Exo1 Fxyd3 Gca Gpsm2 Guca1a Hn1 Hnrpab Id2 Ier3 Irf3 Jmjd2c Kcnk1 Lig3 Lisch7 Ltf Melk Mfap3 Mki67 Mlph Nipsnap1 Pdlim1 Perp Pglyrp1 Pole2 Ppp1cb Pqlc1 Psma5 Ptpn2 Ptx3 Pycard Ranbp17 Rfwd3 Rpl7l1 Rps10 S100a8 Scd2 Slc16a4 Slc35a3 Slc38a3 Smyd5…
261	V$NFKAPPAB65_01: NF-kappaB (p65)	43	43	626	897	14605	-3.51	0.0	1.32	0.37	0610040B21Rik 1810014L12Rik Apc2 Atp2a3 Birc5 Btg2 Chek2 Cited4 Clca1 Clca2 Clca4 Cryl1 Dusp6 Exo1 Foxi1 Ica1 Ier3 Kif22 Lalba Lig3 Mtss1 Nans Pak1 Pask Pbk Pcdh21 Pde9a Pglyrp1 Pgpep1 Plp2 Pqlc1 Psat1 Pycr1 Rap1ga1 Rfc3 Sat1 Timd2 Tle2 Tlr3 Tm4sf15 Tuft1 Uhrf1 Unc13b
262	V$HTF_01	25	25	644	694	14808	-3.54	0.0	0.17	0.0	AA959742 AI429613 AW494914 Arf4 B3galt6 BC016076 Bub1b Cyb561d2 Dnmt1 Enpp1 Gnai3 Gpr89 Hmmr Morf4l2 Osmr Papss1 Pld3 Ppfia4 Pycr2 Rfwd3 Slc16a2 Slc30a6 Slc35a1 Traip Trim46
263	V$NFKAPPAB50_01: NF-kappaB (p50)	33	33	636	663	14839	-3.54	0.0	1.46	0.43	4930470D19Rik Bnipl Chi3l1 Cited4 Col16a1 Col9a2 Exo1 Exosc7 Foxc1 Ga17 Gch1 Gnb1 Grtp1 Hmgn2 Irx3 Krtcap3 Nedd4l Nipsnap1 Nucb2 Padi2 Pqlc1 Prtn3 Pycard Rnf167 Rps19 Slc5a8 Spnb3 Srebf1 St6galnac6 Tacstd1 Tnfsf13 Tpx2 Wdr21
264	V$ARNT_01: AhR nuclear translocator homodimers	50	50	619	1236	14266	-3.55	0.0	0.36	0.0	2410043F08Rik 4930470D19Rik Arf6 Atp1a1 Aurkb B3galt6 BC003885 BC016076 Car6 Crb3 Dnase2a Eno1 Evl Exo1 Exosc7 Fbxo32 Hmgn1 Hmgn2 Hook2 Ier3 Khdrbs1 Mal2 Melk Mtap7 Mxd3 Paics Perp Plcg2 Prss8 Ptbp1 Qtrt1 Rex3 Rpl13a Sec11l3 Sgol1 Slc31a2 Slc35b1 Smyd5 Stmn1 Surf2 Sytl1 Tenc1 Tesk2 Thoc4 Tjp2 Tm4sf10 Tnfsf13 Tspan1 Uhrf1 Zfp503
265	V$CREB_Q2: cAMP-response element-binding protein	61	61	608	1397	14105	-3.56	0.0	0.73	0.05	0610040B21Rik 1300002F13Rik 1300010K09Rik Aass Asf1b B4galt3 BC003885 Bcas2 Becn1 Bet1l Bex2 Calm2 Ccna2 Cdk2 Cebpb Cldn7 Clk3 D730049H07Rik Epha2 Gpr89 Gtf2e2 H3f3b Hmgcr Homer1 Kcnk1 Lisch7 Mcm5 Mrps12 Npy Pes1 Polr3k Ppp4c Pqlc1 Psma5 Rab1 Rab25 Rad51ap1 Rex3 Rpl13a Rpl15 Rpl18 Rps17 Sas Sh3bgrl2 Siah2 Slc1a1 Slc30a2 Slc35f5 Snf1lk Stx6 Taf7 Tbcc Tde1 Tenc1 Tgfb3 Thoc1 Thrap6 Tor2a Trib1 Wbp5 …
266	V$TAL1ALPHAE47_01: Tal-1alpha:E47 heterodimer	56	56	613	1253	14249	-3.57	0.0	0.88	0.14	1200008O12Rik 2310034L04Rik 2810418N01Rik 5430413I02Rik Acas2l Arf1 Atp6v1c2 BC003885 BC034204 BC037006 Brca1 Bspry Cks2 Crb3 D7Bwg0611e Ddx39 Fgd6 Foxi1 Fzd3 Galnt10 Galnt3 Gne H2afx H47 Hsd17b2 Ier3 Igfbp5 Irf7 Lao1 Lgals9 Mad2l1 Mcm6 Minpp1 Nt5c Nup155 Pbk Plp2 Prss16 Ptpn2 Rad51 Ranbp17 Rex3 Rfc5 Rit1 Rnf135 Rpl39 Rpl7l1 Rps6 Scrn2 Slc30a2 Spcs1 Tenc1 Tnk1 Tpd52l1 Ugt8 Uhrf1
267	V$NKX61_01: NKX6-1	36	36	633	930	14572	-3.58	0.0	0.26	0.0	1190003K14Rik 5730592L21Rik Ap1m2 Bnipl Brca1 Car6 Cda Clca4 Col9a1 Eif3s3 Exosc4 Fignl1 Foxc1 Ga17 Galnt7 Gata3 Gpatc4 H47 Hdhd4 Insl6 Jmjd2c Melk Nans Nek2 P4hb Ptx3 Rac1 Rem2 Rfc3 Rnf135 Rnpep Slc16a4 Surf4 Tesk2 Thbs4 Tm4sf3
268	V$RP58_01: 58 KDA repressor protein	21	21	648	390	15112	-3.6	0.0	1.67	0.55	Abpb Arf1 Aurka Brca1 Ceacam10 Crb3 Ctss Ddost Dnmt1 Galnt10 Gpsm2 H47 Mlstd2 Nqo1 Prss16 Rab7l1 Sepx1 Slc7a5 Spcs2 Tmprss4 Wdr21
269	V$CREBP1_Q2: CRE-binding protein 1	45	45	624	976	14526	-3.61	0.0	1.05	0.25	1200008O12Rik 1300002F13Rik Arfip2 B4galt3 BC003885 Bcas2 Becn1 Btg2 Calm2 Ccna2 Cdc42ep3 Cdk2 Cldn7 Clk3 D730049H07Rik Dsg2 Epha2 Gemin6 Gpr89 Hmgcr Homer1 Irf7 Mal2 Mcm5 Psma5 Rab25 Rad51ap1 Rfc3 Rpl13a Rpl15 Rpl18 Rps17 Sas Slc35f5 Snf1lk St6galnac6 Taf7 Tbcc Tde1 Tenc1 Thoc1 Thrap6 Trib1 Wbp5 Wdr1
270	V$SRF_Q4	54	54	615	1242	14260	-3.62	0.0	0.69	0.04	9330161F08Rik AA959742 Actg1 Anpep Arf1 Arhgdig Arhgef5 Atp2a3 B4galt6 Bag2 Capzb Celsr2 Chi3l1 Dkkl1 Eif3s3 Extl1 Fkbp4 Galgt1 Gatm Gpiap1 Ier3 Ifit1 Irf3 Khdrbs3 Klf5 Lap3 Loh11cr2a M6prbp1 Mansc1 Mlp Mtss1 Nans Nfix Padi2 Pak1 Plscr2 Pqlc1 Psmd7 Rnpep Rpl12 Rpl18 Rpl39 Rps19 Scml2 Slc28a3 Slc35a1 Slc35b1 Slc41a2 Surf4 Tacstd1 Tde1 Thrap6 Tor2a Txnrd1
271	V$HOX13_01: Hox-1.3	6	6	663	239	15263	-3.64	0.0	0.06	0.0	4430402O11Rik Daf1 Pde9a Scd2 Stxbp6 Syngr2
272	V$SRF_Q6: serum response factor	44	44	625	981	14521	-3.68	0.0	0.86	0.14	9330161F08Rik AA959742 Actg1 Anpep Apc2 Arf1 Arhgdig Arhgef5 Atp2a3 Bag2 Bet1l Capzb Chi3l1 Daf1 Ddost Dkkl1 Eif3s3 Gatm Gpiap1 Ica1 Irf3 Khdrbs3 Loh11cr2a M6prbp1 Mansc1 Mfap3 Mlp Nfix Npy Padi2 Pak1 Plscr2 Pqlc1 Rpl18 Rps19 Sdc4 Slc28a3 Slc35a1 Slc35b1 Slc41a2 Surf4 Tacstd1 Tde1 Txnrd1
273	V$TEL2_Q6	46	46	623	1083	14419	-3.69	0.0	0.57	0.0	1300010K09Rik 9330161F08Rik Arfip2 B3gat3 BC002216 BC010552 Ceacam10 Chka Ctss Dhps Dip3b Eif3s2 Eps8l2 Gtf2e2 Hmgn1 Homer1 Krt2-8 Lad1 Lamr1 Lcp1 Lrrc1 Ltb4dh Lyn Mfap3 Ocln Perp Pglyrp1 Plscr2 Ppfibp2 Ppih Ppp4c Ris2 Rpl41 Rps13 Rps6 Slc16a4 Slc28a3 Slc38a3 Slc5a9 Slc9a3r1 Taf7 Tle6 Tlr3 Traip Vamp8 Wdr21
274	V$TAL1BETAITF2_01: Tal-1beta:ITF-2 heterodimer	45	45	624	1056	14446	-3.7	0.0	0.58	0.0	1200008O12Rik 2310034L04Rik 2810418N01Rik 5430413I02Rik Acas2l Arf1 BC003885 BC034204 BC037006 Bcas2 Brca1 Bspry Cks2 Crb3 D7Bwg0611e Ddx39 Fgd6 Fzd3 Galnt3 Gne H47 Hdlbp Ier3 Lao1 Lgals9 Mad2l1 Mcm6 Minpp1 Mxd3 Nt5c Nup155 Ptpn2 Rad51 Rex3 Rit1 Rnf135 Rpl39 Rpl7l1 Rps6 Scrn2 Slc30a2 Tenc1 Tnk1 Tpd52l1 Uhrf1
275	V$STAT5A_01: signal transducer and activator of transcription 5a	44	44	625	1014	14488	-3.72	0.0	0.68	0.03	2310034L04Rik 3100002B05Rik Abhd5 Arf6 BC003885 BC010462 Baiap2 Ccnb2 Chka Cited4 Clca2 Cldn7 Dyrk3 Eif3s2 Exosc4 Gpatc4 H2afx Hmgb2 Ier3 Ifna9 Kif22 Loh11cr2a Mcm6 Nbea Nup155 Pbk Phlda1 Pigr Prpf31 Psmd7 Ptpn2 Pycr1 Rpl35 Rps6 Saa3 Sat1 Scml2 Sec11l3 Siah2 Snx1 Tacc3 Thrap4 Tpx2 Wap
276	V$FREAC2_01: Fork head RElated ACtivator-2	41	41	628	976	14526	-3.74	0.0	0.52	0.0	4930403J22Rik 4930542G03Rik 9330161F08Rik Atp2a3 Atp6v1b1 Aurkb BC017133 Ccna2 Cenpf Cipp Cklfsf7 Clca1 Clca4 Cldn23 Cryl1 Ddx47 Dusp6 Gca Kif20a Lcp1 Marveld2 Mfap3 Mlph Nans Nusap1 Pak1 Plp2 Pof1b Rbp1 Rnf38 Rpl15 Rps6 Sf3b5 Slc30a2 Stmn1 Taf7 Tgfb3 Thrap6 Tm4sf10 Tm4sf3 Tmem37
277	V$PR_02: is recognized by progesterone receptor	37	37	632	815	14687	-3.74	0.0	0.91	0.17	BC003885 Brca1 Bub1b Cct6a Dsc2 Exosc7 Grtp1 Irx5 Kcnk13 Kif20a Lcn2 Lgals9 Pdlim4 Pole2 Ppfia4 Prom1 Prpf31 Psma5 Pycr2 Rab3d Rad51 Rbp1 Rfc3 Rpl13a Rpl37a Rrm1 Sas Scrn2 Slc30a2 Spcs2 Stac2 Taf7 Tenc1 Tmem40 Tmprss4 Trem2 Tspan2
278	V$EVI1_02: ectopic viral integration site 1 encoded factor	12	12	657	375	15127	-3.75	0.0	0.13	0.0	4930403J22Rik 9330161F08Rik Atp6v1b1 Chek2 Ehd3 Hist1h3d Pkig Ris2 Sf3b5 Slc5a8 Stmn1 Tead4
279	V$OCT1_01: octamer factor 1	23	23	646	454	15048	-3.75	0.0	1.37	0.4	Aass Atp6v1c2 Aurkb Cited4 Clca2 Clca4 Col4a6 D730049H07Rik Dnmt1 Egln3 Exo1 Grwd1 H3f3b Irf3 Lyn Minpp1 Prss16 Rit1 Rps27l Skp2 Stac2 Stx6 Zfp207
280	V$ATF6_01: activating transcription factor 6	17	17	652	317	15185	-3.8	0.0	1.5	0.43	AA959742 AW494914 Arf4 Clk3 Enpp1 Gnai3 Lig3 Morf4l2 Nans Papss1 Ppfia4 Rasal1 Slc16a2 Traip Vamp8 Ywhaz Zfp207
281	V$ATF_B: ATF binding site	17	17	652	480	15022	-3.81	0.0	0.2	0.0	1300002F13Rik B4galt3 Bcas2 Btg2 Calm2 Ccna2 Cldn7 D8Ertd325e Epha2 Homer1 Mcm5 Rab25 Rpl18 Snf1lk Tbcc Thrap6 Trib1
282	V$NERF_Q2: new ets-related factor 1a	32	32	637	784	14718	-3.81	0.0	0.43	0.0	1190003K14Rik 1300010K09Rik 9330161F08Rik B3gat3 BC004728 Chka Clk3 Cops5 Cxcr4 Dip3b Galnt10 Grtp1 Hdlbp Hmgn1 Krt2-8 Ltb4dh Ly78 Lyn Nedd4l Nfix Pcdh21 Pglyrp1 Rem2 Ris2 Rps10 Rps13 Scrn2 Slc27a3 Slc38a3 Tle6 Tpd52l1 Traip
283	V$CREBP1_01: cAMP-responsive element binding protein 1	14	14	655	248	15254	-3.82	0.0	1.62	0.52	Bspry Calm2 Clk3 Gpr89 Hmgcr Homer2 Nbea Psma5 Rpl13a Rpl15 Sas Slc35f5 Tde1 Tuft1
284	V$ARNT_02: AhR nuclear translocator homodimers	26	26	643	539	14963	-3.82	0.0	1.15	0.29	1200014P03Rik 1300010K09Rik 4930470D19Rik Aqp5 Aurka B3galt6 BC016076 Bcas2 Bex2 Crb3 Ddx39 Dnase2a Hook2 Ier3 Mxd3 Pigr Qtrt1 Rex3 Ris2 Sgol1 St6galnac6 Stmn1 Stx6 Tubb5 Zfp207 Zfp503
285	V$PAX3_01: Pax-3 binding sites	3	3	666	23	15479	-3.82	0.0	2.4	1.1	Cd14 Mxd3 Rnf134
286	V$MAF_Q6	22	22	647	446	15056	-3.87	0.0	1.21	0.31	D8Ertd325e Epha2 Extl1 Foxc1 Gabrp Galnt3 Galnt7 Gnai3 Ifit1 Lad1 Mmp15 Plek2 Ppp1cc Ppp4c Rps19 Slc16a6 Stxbp6 Tmprss4 Traf4 Vamp8 Wap Zfp239
287	V$CHX10_01	14	14	655	406	15096	-3.89	0.0	0.18	0.0	4930553M18Rik BC010311 Cks2 Clca2 Cldn23 Col9a1 Dna2l Lap3 Pcdh18 Sh3bgrl2 Surf4 Tm4sf3 Ttpa Ywhaz
288	V$SREBP1_01: sterol regulatory element-binding protein 1	27	27	642	587	14915	-3.9	0.0	0.92	0.17	1200014P03Rik 4930470D19Rik Aurka BC003940 BC016076 Bcas2 Bex2 Cebpb Col9a3 Crb3 Dnase2a Gabrp Hmgb2 Hook2 Irf7 Pigr Pld3 Ptbp1 Qtrt1 Ris2 Rps6 Sgol1 Slc29a3 Stx6 Tubb5 Zfp207 Zfp503
289	V$RSRFC4_01: related to serum response factor, C4	1	1	668	93	15409	-3.9	0.0	0.02	0.0	Extl1
290	V$MAX_01: Max	26	26	643	641	14861	-3.91	0.0	0.43	0.0	2410043F08Rik 4930470D19Rik BC003940 BC016076 Bcas2 Car6 Crb3 Exosc7 Gnai3 Hook2 Lamr1 Lap3 Lxn Perp Pigr Ptbp1 Qtrt1 Sgol1 St6galnac6 Stmn1 Sytl1 Tesk2 Tgfb2 Thoc4 Tnfsf13 Tubb5
291	V$FOXO4_02: fork head box O4	16	16	653	444	15058	-3.93	0.0	0.23	0.0	4930542G03Rik Atp2a3 BC017133 Gca Kif20a Krtcap3 Marveld2 Mfap3 Nans Pof1b Rnf38 Sf3b5 Stmn1 Tgfb3 Thrap6 Tmem37
292	V$NFKB_C: NF-kappaB binding site	21	21	648	541	14961	-3.94	0.0	0.33	0.0	Atp2a3 Birc5 Ceacam10 Clca1 Clca2 Clca4 Col9a2 Dsc2 Egln3 Hmgb2 Pafah1b3 Pcdh21 Pglyrp1 Rfc3 Rpl35 Slc1a1 Taf7 Tax1bp3 Tcfap2c Tlr3 Tm4sf15
293	V$HNF1_Q6	643	643	26	14875	627	-3.94	0.0	0.75	0.06	0610040B21Rik 1190003K14Rik 1200008O12Rik 1200014P03Rik 1300002F13Rik 1700020M16Rik 1700051E09Rik 1700095N21Rik 1810014L12Rik 1810017F10Rik 2010308M01Rik 2210008M09Rik 2310034L04Rik 2410043F08Rik 2410080P20Rik 2600017H08Rik 2610019I03Rik 2700075B01Rik 2810418N01Rik 3100002B05Rik 3110006P09Rik 4430402O11Rik 4930403J22Rik 4930470D19Rik 4930542G03Rik 4930553M18Rik 5430413I02Rik 5730592L21Rik 6530411…
294	V$HFH4_01	21	21	648	539	14963	-3.95	0.0	0.34	0.0	BC017133 BC034204 Bex2 Bspry Catnbip1 Cbx1 Cp Hnrpab Ier5 Irf7 Pld3 Prim1 Psmd7 Rfc3 Rfc5 Rfwd3 Saa2 Slc5a8 Tacstd1 Tbcc Uhrf1
295	V$PPARA_02: PPAR-alpha:RXR-alpha heterodimer (peroxisome proliferator activated factor alpha:retinoid X receptor alpha)	22	22	647	462	15040	-3.95	0.0	1.04	0.25	Abtb1 Actl6a Aof2 Arf6 Chi3l1 Clca2 Cldn3 Ehd3 Foxi1 Gabrp Galnt10 Hist2h3c1 Jmjd2c Kif20a Mcm7 Mtap7 Npnt Ppp1cc Racgap1 Rpl41 Tle6 Ttk
296	V$GRE_C: Glucocorticoid response element	25	25	644	575	14927	-3.99	0.0	0.66	0.03	2600017H08Rik Atp6v1c2 Brca1 Bub1b Cyb561 Gca Irx1 Lcn2 Lyn Minpp1 Ppfia4 Ppp1cc Rad51 Scrn2 Slc30a2 Slc5a1 Spcs2 Stk39 Tacstd2 Tead4 Tgif Tmprss4 Tnp1 Txnrd1 Wdr21
297	V$CDPCR3_01: cut-like homeodomain protein	14	14	655	391	15111	-4.01	0.0	0.23	0.0	2410080P20Rik Cdc2a Cenpf Cklf Clca4 Ctss F11r Mcm3 Mrpl21 Rps6 Snx1 Stac2 Suv39h1 Tgif
298	V$NFMUE1_Q6	24	24	645	556	14946	-4.01	0.0	0.64	0.02	4930542G03Rik Acas2l B3galt6 Cdc20 Ddx47 Dkkl1 Dsc2 Grwd1 Mcm5 Ppp1cb Ppp1cc Ppp1r14b Ptbp1 Rac1 Rfwd3 Rpl13a Rpl7l1 Rps19 Sec61b Smyd5 Spnb3 Suv39h1 Tax1bp3 Zfp207
299	V$CDP_01: cut-like homeodomain protein	3	3	666	143	15359	-4.02	0.0	0.06	0.0	Ehd3 Fgd6 Sepx1
300	V$T3R_01: viral homolog of thyroid hormone receptor alpha1	15	15	654	408	15094	-4.02	0.0	0.27	0.0	B3galt6 BC016076 Chka Dkkl1 F11r Fignl1 Hdhd3 Itga8 Ltf Rasal1 Rpl37a Sfn Tradd Wdr21 Ywhae
301	V$SRF_C: serum response factor	21	21	648	512	14990	-4.04	0.0	0.47	0.0	2810418N01Rik 9330161F08Rik Actg1 Arhgef5 Cipp Crb3 Dna2l Eif3s3 Etv1 Guca1a Khdrbs3 M6prbp1 Nfix Pak1 Pik3r1 Plscr2 Pqlc1 Sdc4 Surf4 Thrap6 Tuft1
302	V$DEAF1_02	13	13	656	363	15139	-4.06	0.0	0.24	0.0	Arf4 Bspry Dip3b Ehd3 Eif2b2 Hmgn1 Hspa8 Mclc Minpp1 Ncl Slc16a6 Trim11 Zipro1
303	V$COUP_DR1_Q6	20	20	649	455	15047	-4.08	0.0	0.69	0.04	Crabp2 Eif3s3 Epha2 Gpatc4 Guca1a Hspa8 Ltf Ocln P4hb Paics Papln Pes1 Rac1 Ranbp17 Sec11l1 Smyd5 St6galnac6 Suv39h1 Tbcc Tlr3
304	V$R_01: Epstein-Barr virus transcription factor R	12	12	657	227	15275	-4.11	0.0	1.25	0.33	2310034L04Rik Ass1 BC021523 Cldn7 Ddx41 Dip3b Eif3s2 Evl Ga17 Galgt1 Mcm7 Sepx1
305	V$HEN1_01: HEN1	14	14	655	369	15133	-4.14	0.0	0.33	0.0	B4galt3 Gne Hars Hpn Khdrbs1 Lyn Rab25 Rap1ga1 Slc5a1 Spcs2 Spint2 Tenc1 Tm4sf15 Ube2c
306	V$MEF2_03: myogenic MADS factor MEF-2	11	11	658	311	15191	-4.15	0.0	0.24	0.0	BC013481 Dhps Extl1 Fzd3 Ga17 Gca Hmgn1 Homer1 Rpl41 Shrm Slco1a5
307	V$STAT5B_01: signal transducer and activator of transcription 5b	15	15	654	314	15188	-4.16	0.0	0.95	0.18	2310034L04Rik BC010462 Bex2 Ccnb2 Cited4 Clca2 Exosc4 H2afx Hmgb2 Kif22 Lyn Pbk Plek2 Psmd7 Snx1
308	V$POLY_C: Retroviral Poly A signal	12	12	657	232	15270	-4.17	0.0	1.17	0.29	AI429613 Col11a1 H2afx Pafah1b3 Plek2 Prss16 Ptpn18 Saa3 Slc1a1 Slc35b1 St6galnac4 Tmem37
309	V$EGR2_01: Egr-2/Krox-20 early growth response gene product	11	11	658	207	15295	-4.18	0.0	1.23	0.32	Atp1a1 Catnbip1 Mmp15 Padi2 Pgpep1 Rpl12 Siah2 Slc1a1 Smyd5 Spcs1 Trim13
310	V$OCT1_07: octamer factor 1	11	11	658	211	15291	-4.19	0.0	1.16	0.29	2600017H08Rik Eif3s3 Exo1 Hmgn1 Mepe Nedd4l Rit1 Rps27l Skp2 Surf4 Tcfap2c
311	V$PBX1_02: homeo domain factor Pbx-1	12	12	657	238	15264	-4.2	0.0	1.08	0.26	Aass Dhps Kif22 Nola2 Papss1 Psat1 Rab38 Sdc4 Shrm Suv39h1 Tpd52l1 Trim13
312	V$FOXO3_01: fork head box O3	16	16	653	367	15135	-4.2	0.0	0.65	0.02	4930542G03Rik Atp2a3 BC017133 Gca Kif20a Krtcap3 Lcp1 Marveld2 Mfap3 Nans Pof1b Rnf38 Sf3b5 Stmn1 Thrap6 Tmem37
313	V$EVI1_06: ectopic viral integration site 1 encoded factor	6	6	663	201	15301	-4.22	0.0	0.15	0.0	Hdhd4 Pbk Ppp1cb Rit1 Tubb5 Wbp5
314	V$IRF1_01: interferon regulatory factor 1	15	15	654	342	15160	-4.22	0.0	0.67	0.03	Arrdc4 Cadps2 Dsc2 Hdhd4 Ifi44 Kctd14 Pigr Prss16 Ptpn18 Ptx3 Tgif Tjp2 Tuft1 Xbp1 Zfp239
315	V$PR_01: high affinity binding sites for progesterone receptor	13	13	656	270	15232	-4.23	0.0	0.94	0.18	Armet Bub1b Cct6a Irx5 Lcn2 Mlph Rad51 Rrm1 Slc30a2 Slc5a1 Stk39 Tmprss4 Trem2
316	V$EGR1_01: Egr-1/Krox-24/NGFI-A immediate-early gene product	9	9	660	163	15339	-4.24	0.0	1.26	0.34	Catnbip1 Mclc Mmp15 Pgpep1 Rasal1 Smyd5 Tmem30b Tnp1 Trim13
317	V$CAAT_C: Retroviral CCAAT box	7	7	662	115	15387	-4.24	0.0	1.42	0.41	Chek2 Crabp2 Ddx39 Elf5 Hdhd4 Mepe Trib1
318	V$FREAC4_01: Fork head RElated ACtivator-4	9	9	660	165	15337	-4.25	0.0	1.22	0.32	4930403J22Rik 9330161F08Rik Cenpf Clca1 Kif20a Marveld2 Pof1b Tm4sf3 Tmem37
319	V$AIRE_02	1	1	668	2	15500	-4.3	0.0	2.13	0.89	Ptx3
320	V$FXR_IR1_Q6	4	4	665	150	15352	-4.33	0.0	0.12	0.0	Arhgdig Hars Kctd1 Lcp1
321	V$BACH1_01: BTB and CNC homolog 1	8	8	661	230	15272	-4.33	0.0	0.26	0.0	Acox2 Btn1a1 Cbx1 Chek2 Dkkl1 Gtf2e2 Sh3bp4 Tead4
322	V$EGR3_01: early growth response gene 3 product	9	9	660	172	15330	-4.33	0.0	1.1	0.26	Atp1a1 Catnbip1 Padi2 Rpl12 Siah2 Slc1a1 Smyd5 Spcs1 Trim13
323	V$HSF_Q6	8	8	661	151	15351	-4.39	0.0	1.09	0.26	Enpp1 Gabrp Lrrc1 Melk Pglyrp1 Pigr Rps13 Snf1lk
324	V$MEIS1BHOXA9_02: Meis-1b:HOXA9 heterodimeric binding	6	6	663	187	15315	-4.39	0.0	0.2	0.0	D7Bwg0611e Enpp1 Fbxo32 Gemin6 Gtf2e2 Nusap1
325	V$DTYPEPA_B: poly A signal of D-type LTRs	5	5	664	80	15422	-4.47	0.0	1.29	0.35	2700075B01Rik Cryl1 Gata3 Slc35c2 Thoc4
326	V$RORA2_01: RAR-related orphan receptor alpha2	9	9	660	215	15287	-4.48	0.0	0.54	0.0	B4galt6 BC019755 Bub1b Hmgcr Hmmr Papln Prom1 Rps6 Suv39h1
327	V$CDP_02: transcriptional repressor CDP	5	5	664	156	15346	-4.52	0.0	0.22	0.0	Ddx41 Galnt10 Nup155 Rfwd3 Snx1
328	V$HEN1_02: HEN1	8	8	661	182	15320	-4.53	0.0	0.63	0.02	B4galt3 Cyb561d2 Khdrbs1 Lyn Rad51ap1 Rap1ga1 Satb1 Ube2c
329	V$SRF_01: serum response factor	2	2	667	17	15485	-4.53	0.0	1.69	0.56	Actg1 Arhgef5
330	V$MIF1_01: MIBP-1 / RFX1 complex	8	8	661	190	15312	-4.54	0.0	0.55	0.0	4930403J22Rik Aof2 Atp6v1b1 Baiap2 Cxcr4 Grip1 Plek2 Rfc5
331	V$GNCF_01: GCNF (germ cell nuclear factor)	2	2	667	93	15409	-4.58	0.0	0.1	0.0	Slc5a8 Smyd5
332	V$SREBP1_02: sterol regulatory element-binding protein 1	5	5	664	90	15412	-4.63	0.0	1.03	0.25	1810017F10Rik Galnt7 Homer2 Lgals9 Pip5k1a
333	V$APOLYA_B: Avian C-type PolyA signal	3	3	666	40	15462	-4.64	0.0	1.34	0.38	Dkkl1 Hars Ltf
334	V$MYCMAX_01: c-Myc:Max heterodimer	5	5	664	137	15365	-4.68	0.0	0.35	0.0	Exosc7 Qtrt1 Tesk2 Tgfb2 Tnfsf13
335	V$POU3F2_01	1	1	668	65	15437	-4.73	0.0	0.06	0.0	Clca4
336	V$POU3F2_02	5	5	664	105	15397	-4.74	0.0	0.73	0.05	Col4a6 Dnmt1 Hist1h3d Lyn Rit1
337	V$E2F_01: E2F	5	5	664	106	15396	-4.75	0.0	0.72	0.05	Mcm6 Rpl3 Stard5 Trib2 Uhrf1
338	V$HMX1_01: H6 homeobox 3	2	2	667	21	15481	-4.75	0.0	1.4	0.41	Eif3s2 Gca
339	V$TAXCREB_02: Tax/CREB complex	2	2	667	21	15481	-4.75	0.0	1.4	0.41	0610040B21Rik Pkig
340	V$LXR_Q3	4	4	665	76	15426	-4.8	0.0	0.86	0.14	Irf7 Ly78 Mrpl21 Tle6
341	V$LXR_DR4_Q3	4	4	665	92	15410	-4.87	0.0	0.57	0.0	Crb3 Mki67 Mrpl21 Rpl13a
342	V$AR_02: high affinity binding sites for androgen receptor	3	3	666	52	15450	-4.9	0.0	0.92	0.17	Lcn2 Slc30a2 Tmprss4
343	V$EVI1_03: ectopic viral integration site 1 encoded factor	2	2	667	70	15432	-4.99	0.0	0.22	0.0	Pkig Slc7a5
344	V$HMEF2_Q6: myocyte enhancer factor	2	2	667	57	15445	-5.15	0.0	0.35	0.0	Bub1b Cldn2
345	V$AHR_01: aryl hydrocarbon / dioxin receptor	1	1	668	42	15460	-5.27	0.0	0.18	0.0	Lap3
346	V$AHRARNT_02: aryl hydrocarbon receptor:Arnt heterodimers, fixed core	1	1	668	14	15488	-5.41	0.0	0.76	0.06	Dtnb
347	V$VJUN_01: v-Jun	1	1	668	15	15487	-5.43	0.0	0.71	0.05	D8Ertd325e
348	V$BEL1_B: Bel-1 similar region	1	1	668	27	15475	-5.47	0.0	0.37	0.0	1190003K14Rik
