# Supplementary material for: A genomic analysis of mouse models of breast cancer reveals molecular features of mouse models and relationships to human breast cancer
Source: Breast Cancer Res. 2014 Jun 5;16(3):R59. doi: 10.1186/bcr3672 (PMC4078930; doi:10.1186/bcr3672)
Supplement: Additional file 3 — Fold change values organized by mouse tumor model type comparing the mouse model to normal mammary gland. [file bcr3672-S3.zip › Additional_File_3/Ras_VS_NMLmammary/AdditionalFile77_Ras_VS_NMLmammary/DownregulatedGenesgather_gene_ontology_121024.txt]

#	Annotation	Total Genes With Ann	Your Genes (With Ann)	Your Genes (No Ann)	Genome (With Ann)	Genome (No Ann)	ln(Bayes factor)	neg ln(p value)	FE: neg ln(p value)	FE: neg ln(FDR)	Genes
1	GO:0007600 [5]: sensory perception	6	6	694	1351	10578	55.13	10.41	0.0	0.0	Ccr2 Dtnbp1 Gjb6 Opn3 Pkd2 Slc12a7
2	GO:0009581 [5]: detection of external stimulus	8	8	692	1359	10570	50.77	10.41	0.0	0.0	Ccr2 Cd209b Dtnbp1 Fech Gjb6 Opn3 Pkd2 Slc12a7
3	GO:0050877 [4]: neurophysiological process	12	12	688	1495	10434	49.92	10.41	0.0	0.0	Ccr2 Comt Dtnbp1 Gjb6 Hnmt Lynx1 Maoa Opn3 Pkd2 Slc12a7 Stx4a Tph1
4	GO:0007186 [6]: G-protein coupled receptor protein signaling pathway	30	30	670	1857	10072	39.53	10.41	0.0	0.0	Adrb2 Ccr2 Cd97 Cmkor1 Cxcr6 Dfy Edg1 Edg2 Eltd1 Fzd4 Gnai1 Gnb4 Gng11 Gpr109b Gpr124 Gpr146 Gpr43 Gprk5 Kcnk2 Mrgprf Opn3 P2ry14 Ptger2 Pthr1 Ramp2 Rgs16 Rgs4 Rgs7 Sucnr1 Tgm2
5	GO:0019752 [6]: carboxylic acid metabolism	58	58	642	255	11674	29.91	10.41	36.13	29.8	Aacs Acadl Acadm Acadvl Acdc Acox1 Aldh4a1 Alox5ap Arg2 Aspa Bckdhb Cav1 Cdo1 Cpt1b Cpt2 Crat Cte1 Ctps2 Ddt Degs1 Dlat Ech1 Echs1 Ehhadh Elovl3 Elovl6 Fads1 Fads2 Fads3 Fah Fasn Gfpt2 Ggtla1 Glud1 Gstz1 Hadhb Hadhsc Hal Lamp2 Lias Ltc4s Mat2a Mccc1 Mdh1 Mdh2 Pck1 Pdk4 Phyh Prodh Ptges Ptgis Ptgs1 Pts Scd1 Scp2 Sh3glb1 Tph1 Ucp3
6	GO:0006082 [5]: organic acid metabolism	58	58	642	255	11674	29.91	10.41	36.13	29.8	Aacs Acadl Acadm Acadvl Acdc Acox1 Aldh4a1 Alox5ap Arg2 Aspa Bckdhb Cav1 Cdo1 Cpt1b Cpt2 Crat Cte1 Ctps2 Ddt Degs1 Dlat Ech1 Echs1 Ehhadh Elovl3 Elovl6 Fads1 Fads2 Fads3 Fah Fasn Gfpt2 Ggtla1 Glud1 Gstz1 Hadhb Hadhsc Hal Lamp2 Lias Ltc4s Mat2a Mccc1 Mdh1 Mdh2 Pck1 Pdk4 Phyh Prodh Ptges Ptgis Ptgs1 Pts Scd1 Scp2 Sh3glb1 Tph1 Ucp3
7	GO:0006631 [6]: fatty acid metabolism	33	33	667	92	11837	25.07	10.41	31.41	25.49	Aacs Acadl Acadm Acadvl Acdc Acox1 Alox5ap Cav1 Cpt1b Cpt2 Crat Cte1 Degs1 Ech1 Echs1 Ehhadh Elovl3 Elovl6 Fads1 Fads2 Fads3 Fasn Ggtla1 Hadhb Hadhsc Ltc4s Phyh Ptges Ptgis Ptgs1 Scd1 Scp2 Ucp3
8	GO:0050896 [3]: response to stimulus	79	79	621	2672	9257	24.11	10.41	0.0	0.0	Abcb1a Acdc Adn Akr1c12 As3mt Aspn Bsf3 C1r C2 Ccl11 Ccl24 Ccl5 Ccl6 Ccl9 Ccr2 Cd1d1 Cd2 Cd209b Cmkor1 Colec12 Comt Cryab Cxcl13 Cxcl14 Cxcl4 Cxcl7 Cxcl9 Defb1 Dfy Dnaja1 Dock2 Dtnbp1 Ephx2 Fcgrt Fech Fmod Gbp1 Gbp2 Ggtla1 Gjb6 Gpx3 Gpx7 H2-Aa H2-Bf H2-Ea H2-Eb1 Hp Hsp105 Hspa9a Ifi202b Ifi203 Ifi204 Igh-4 Igh-6 Igj Igl-V1 Ii Il11ra1 Il16 Il17b Lactb Lsp1 Ltb Ly6c Maoa Msra Opn3 Orm1 Pkd2 Pon1 Se…
9	GO:0009605 [4]: response to external stimulus	56	56	644	2116	9813	22.57	10.41	0.0	0.0	Abcb1a Adn Akr1c12 As3mt Aspn C1r C2 Ccl11 Ccl24 Ccl5 Ccl6 Ccl9 Ccr2 Cd1d1 Cd209b Cmkor1 Colec12 Comt Cryab Cxcl13 Cxcl4 Cxcl9 Defb1 Dfy Dnaja1 Dock2 Dtnbp1 Ephx2 Fech Fmod Ggtla1 Gjb6 H2-Bf H2-Ea Hp Hsp105 Hspa9a Igh-4 Igh-6 Igj Igl-V1 Ii Il16 Il17b Lactb Lsp1 Maoa Opn3 Orm1 Pkd2 Pon1 Serping1 Serpinh1 Slc12a7 Snai2 Trpv2
10	GO:0006091 [5]: generation of precursor metabolites and energy	63	63	637	367	11562	21.63	10.41	27.74	22.11	1110020P15Rik 1810044O22Rik Acadl Acadm Acadvl Acdc Aco1 Acox1 Aox1 Atp5o BC019806 Cox4i1 Cox5a Cox5b Cox6a1 Cox6c Cox8b Cs Cyp1b1 Cyp27a1 Cyp2e1 Cyp4b1 Dlat Dld Dlst Eno3 Etfa Etfdh Fads2 Fads3 Fmo1 Gbe1 Gyg1 Gys2 Hk2 Idh3g Itgb7 Ldh1 Maoa Mdh1 Mdh2 Ndufv1 Nr1h3 Nxn Pck1 Pcx Pdcd8 Pdha1 Pdhb Pftk1 Phka1 Por Ppp1r2 Ptgis Pygl Pygm Sdha Sdhb Sdhd Sqrdl Srpx2 Stat5a Suox
11	GO:0006629 [5]: lipid metabolism	62	62	638	372	11557	20.08	10.41	26.19	20.78	Aacs Abca1 Acadl Acadm Acadvl Acdc Acox1 Adfp Adh1 Adpn Afp Aldh1a7 Alox5ap Cav1 Cel Cidea Cpt1b Cpt2 Crat Cte1 Degs1 Dgat2 Ech1 Echs1 Ehhadh Elovl3 Elovl6 Fads1 Fads2 Fads3 Fasn Ggtla1 Hadhb Hadhsc Hsd11b1 Lass4 Lip1 Lipe Lpgat1 Lpin1 Lpl Lrp1 Ltc4s Mbtps1 Nr1h3 Osbpl11 Pck1 Pcx Phyh Pla1a Pla2g2d Pmvk Pon1 Ptges Ptgis Ptgs1 Scd1 Scp2 Sh3glb1 Sult1a1 Ucp3 Wisp2
12	GO:0007166 [5]: cell surface receptor linked signal transduction	65	65	635	2237	9692	19.6	10.41	0.0	0.0	Adamts5 Adrb2 Bmp6 Bsf3 Ccr2 Cd97 Clec1b Cmkor1 Cspg4 Cxcr6 Dfy Dkk3 Dok2 Edg1 Edg2 Eif4ebp1 Eltd1 Eng Flt1 Fst Fzd4 Gnai1 Gnb4 Gng11 Gpr109b Gpr124 Gpr146 Gpr43 Gprk5 Igh-6 Il11ra1 Il1r1 Il1r2 Il2rg Itga7 Itgb7 Itgbl1 Jak2 Kcnk2 Lama1 Ltbp4 Mrgprf Nrp1 Opn3 P2ry14 Pdgfrb Plat Prss11 Ptger2 Pthr1 Ptprm Ptpro Ptprs Ramp2 Rgs16 Rgs4 Rgs7 Sfrp2 Sfrp4 Sucnr1 Tgm2 Wif1 Wnt2 Wnt4 Wnt5a
13	GO:0006139 [5]: nucleobase, nucleoside, nucleotide and nucleic acid metabolism	72	72	628	2355	9574	18.4	10.41	0.0	0.0	Adssl1 Aebp1 Ampd3 Atp5o Cbr2 Cdkn2c Cova1 Cpeb1 Ctps2 Cugbp2 Ddef1 Dhodh Dmrt2 E2f6 Ebf1 Enpp2 Ewsr1 Fah Fli1 Fmr1 Gata2 Gucy1a3 Hdgfrp2 Hic1 Hod Hoxc6 Hoxc8 Hoxd8 Id1 Ifi204 Irf4 Jundm2 Klf2 Klf4 Lamp2 Lass4 Lhx8 Lrrk1 Meox2 Nfe2l2 Nr1h3 Nr2f1 Nsep1 Pdcd8 Ppargc1b Prps1 Prrx2 Rbpms2 Rnf14 Rxrg Sept9 Sfrp4 Smarca1 Smarcd3 Snai2 Sox7 Ssbp2 Stat5a Tbx21 Tceb1 Tcf15 Tgfb1i4 Trp63 Trpv2 Trub2 Twist1…
14	GO:0044255 [5]: cellular lipid metabolism	52	52	648	295	11634	17.78	10.41	23.91	18.68	Aacs Abca1 Acadl Acadm Acadvl Acdc Acox1 Adh1 Afp Aldh1a7 Alox5ap Cav1 Cel Cpt1b Cpt2 Crat Cte1 Degs1 Dgat2 Ech1 Echs1 Ehhadh Elovl3 Elovl6 Fads1 Fads2 Fads3 Fasn Ggtla1 Hadhb Hadhsc Hsd11b1 Lass4 Lipe Lpgat1 Ltc4s Mbtps1 Nr1h3 Osbpl11 Pck1 Pcx Phyh Pmvk Pon1 Ptges Ptgis Ptgs1 Scd1 Scp2 Sh3glb1 Sult1a1 Ucp3
15	GO:0007155 [4]: cell adhesion	63	63	637	419	11510	16.68	10.41	22.73	17.66	Aebp1 Aoc3 Arhgap6 Catna1 Cd2 Cd34 Cd36 Cd97 Cdh11 Cdh2 Cldn5 Clstn3 Col15a1 Col17a1 Col1a1 Col1a2 Col3a1 Col4a1 Col5a1 Col5a2 Col5a3 Col6a1 Col6a2 Cpxm1 Dpt Edg1 Efemp1 Eng Esam1 Fbln2 Fbln5 Flot2 Glycam1 Gp38 Icam2 Itga7 Itgb7 Itgbl1 Jam3 Lama1 Lamb1-1 Lamc1 Mfge8 Nid1 Nrp1 Pcdh7 Postn Pscdbp Ptprs Rhoe Spon1 Spon2 Stat5a Tek Tgfbi Thbs2 Thbs3 Tnfaip6 Tnxb Vcam1 Vtn Wisp2 Xlkd1
16	GO:0050874 [3]: organismal physiological process	75	75	625	2333	9596	15.59	10.41	0.0	0.0	Adn Adrb2 Afp Anxa5 Bsf3 C1r C2 Cav1 Ccl11 Ccl24 Ccl5 Ccl6 Ccl9 Ccr2 Cd1d1 Cd209b Colec12 Comt Cxcl13 Cxcl14 Cxcl4 Cxcl7 Cxcl9 Dab2 Dfy Dock2 Dtnbp1 F13a1 Fcgrt Fli1 Gbp1 Gbp2 Ggtla1 Gjb6 H2-Aa H2-Bf H2-Ea H2-Eb1 Hnmt Hp Ifi202b Ifi203 Ifi204 Igh-4 Igh-6 Igj Igl-V1 Ii Il11ra1 Il16 Il17b Lamb1-1 Ltb Lynx1 Maoa Msra Myo5a Opn3 Orm1 Pkd2 Pon1 Procr Pros1 Psen2 Ptgs1 Pthr1 Serping1 Slc12a7 Spon2 Stat…
17	GO:0007165 [4]: signal transduction	106	106	594	2954	8975	15.02	10.41	0.0	0.0	4930422J18Rik Acdc Adamts5 Adrb2 Atp2a2 Bmp6 Bsf3 Cav1 Ccl11 Ccl5 Ccl6 Ccl9 Ccr2 Cd97 Chn1 Clec1b Cmkor1 Cspg4 Cxcr6 Dfy Dkk3 Dock2 Dok2 Dscr1 Dscr1l1 Edg1 Edg2 Eif4ebp1 Eltd1 Eng Flt1 Fst Fzd4 Gem Gnai1 Gnb4 Gng11 Gpr109b Gpr124 Gpr146 Gpr43 Gprk5 Gucy1a3 Igh-6 Il11ra1 Il1r1 Il1r2 Il2rg Irak1bp1 Itga7 Itgb7 Itgbl1 Itsn1 Jak2 Kcnk2 Lama1 Lsp1 Ltbp4 Map3k6 Mrgprf Ms4a4d Nkiras1 Nrp1 Opn3 P2ry14 Pd…
18	GO:0015980 [6]: energy derivation by oxidation of organic compounds	25	25	675	91	11838	13.21	10.41	19.49	14.55	Acdc Aco1 Cs Dlat Dlst Eno3 Gbe1 Gyg1 Gys2 Hk2 Idh3g Ldh1 Mdh1 Mdh2 Pck1 Pcx Pdha1 Pdhb Phka1 Ppp1r2 Pygl Pygm Sdha Sdhb Sdhd
19	GO:0006118 [6]: electron transport	40	40	660	252	11677	10.05	10.41	16.12	11.3	1110020P15Rik 1810044O22Rik Acadl Acadm Acadvl Acox1 Aox1 BC019806 Cox4i1 Cox5a Cox5b Cox6a1 Cox6c Cox8b Cyp1b1 Cyp27a1 Cyp2e1 Cyp4b1 Dld Etfa Etfdh Fads2 Fads3 Fmo1 Itgb7 Maoa Ndufv1 Nr1h3 Nxn Pdcd8 Pftk1 Por Ptgis Sdha Sdhb Sdhd Sqrdl Srpx2 Stat5a Suox
20	GO:0006099 [8]: tricarboxylic acid cycle	10	10	690	13	11916	9.28	10.41	15.7	10.98	Aco1 Cs Dlst Idh3g Mdh1 Mdh2 Pdhb Sdha Sdhb Sdhd
21	GO:0006092 [7]: main pathways of carbohydrate metabolism	18	18	682	63	11866	8.63	10.41	14.92	10.3	Acdc Aco1 Cs Dlat Dlst Eno3 Hk2 Idh3g Ldh1 Mdh1 Mdh2 Pck1 Pcx Pdha1 Pdhb Sdha Sdhb Sdhd
22	GO:0006259 [5]: DNA metabolism	4	4	696	417	11512	8.16	10.41	0.0	0.0	Pdcd8 Sept9 Smarca1 Smarcd3
23	GO:0009056 [4]: catabolism	73	73	627	670	11259	7.99	10.41	13.8	9.34	AI317395 Adamdec1 Adamts1 Adamts5 Adn Adpn Aebp1 Aldh4a1 Arg2 Aspa Bckdhb C1r C1s C2 Cdo1 Cel Col6a1 Comt Cpa3 Cpxm1 Ctsb Ctsk Ctsl Dlat Dnpep Dpep1 Dpp7 Eno3 Enpep Ephx2 Fah Fap Gstz1 Gzma H2-Bf Hal Hip2 Hk2 Hp Immp2l Ldh1 Lip1 Lipe Lpl Maoa Mbtps1 Mccc1 Mcpt4 Mcpt5 Mmp11 Mmp19 Mmp2 Mmp23 Mmp3 Napsa Pcolce Pdcd8 Pdha1 Pdhb Pep4 Pla2g2d Plat Pmpcb Prodh Prss11 Psma6 Pts Rnf11 Scpep1 Serpinb1a Tgm…
24	GO:0044248 [5]: cellular catabolism	67	67	633	599	11330	7.74	10.41	13.57	9.19	AI317395 Adamdec1 Adamts1 Adamts5 Adn Aebp1 Aldh4a1 Arg2 Aspa Bckdhb C1r C1s C2 Cdo1 Cel Col6a1 Comt Cpa3 Cpxm1 Ctsb Ctsk Ctsl Dlat Dnpep Dpep1 Dpp7 Eno3 Enpep Ephx2 Fah Fap Gstz1 Gzma H2-Bf Hal Hip2 Hk2 Hp Immp2l Ldh1 Lipe Maoa Mbtps1 Mccc1 Mcpt4 Mcpt5 Mmp11 Mmp19 Mmp2 Mmp23 Mmp3 Napsa Pcolce Pdcd8 Pdha1 Pdhb Pep4 Plat Pmpcb Prodh Prss11 Psma6 Pts Rnf11 Scpep1 Tgm2 Xlkd1
25	GO:0009310 [6]: amine catabolism	13	13	687	34	11895	7.46	10.41	13.8	9.34	Aldh4a1 Arg2 Aspa Bckdhb Cdo1 Comt Fah Gstz1 Hal Maoa Mccc1 Prodh Pts
26	GO:0044262 [6]: cellular carbohydrate metabolism	28	28	672	165	11764	6.72	10.41	12.82	8.64	Acdc Aco1 B3galt3 Cs Dlat Dlst Eno3 Gbe1 Gyg1 Gys2 Hk2 Idh3g Ldh1 Mdh1 Mdh2 Pck1 Pcx Pdha1 Pdhb Pfkfb3 Phka1 Ppp1r2 Pygl Pygm Sdha Sdhb Sdhd Xlkd1
27	GO:0016053 [6]: organic acid biosynthesis	14	14	686	44	11885	6.65	10.41	12.96	8.71	Alox5ap Degs1 Elovl3 Elovl6 Fads1 Fads2 Fads3 Fasn Ggtla1 Ltc4s Ptgis Ptgs1 Scd1 Sh3glb1
28	GO:0046394 [7]: carboxylic acid biosynthesis	14	14	686	44	11885	6.65	10.41	12.96	8.71	Alox5ap Degs1 Elovl3 Elovl6 Fads1 Fads2 Fads3 Fasn Ggtla1 Ltc4s Ptgis Ptgs1 Scd1 Sh3glb1
29	GO:0006350 [6]: transcription	53	53	647	1558	10371	6.56	10.41	0.0	0.0	Aebp1 Cdkn2c Ddef1 Dmrt2 E2f6 Ebf1 Ewsr1 Fah Fli1 Fmr1 Gata2 Hdgfrp2 Hic1 Hod Hoxc6 Hoxc8 Hoxd8 Id1 Ifi204 Irf4 Jundm2 Klf2 Klf4 Lass4 Lhx8 Lrrk1 Meox2 Nfe2l2 Nr1h3 Nr2f1 Nsep1 Prrx2 Rnf14 Rxrg Sfrp4 Smarcd3 Snai2 Sox7 Ssbp2 Stat5a Tbx21 Tceb1 Tcf15 Tgfb1i4 Trp63 Trpv2 Twist1 Twist2 Wbscr14 Zfhx1a Zfhx1b Zfp275 id3
30	GO:0007275 [2]: development	131	131	569	1507	10422	6.51	10.41	12.04	8.02	Acox1 Acta1 Afp Alas1 Alas2 Aplp2 Bmp6 Bsf3 Casq2 Cbfa2t3h Ccr2 Cd1d1 Clp1 Cryab Crym Cryz Cspg4 Cxcl13 Dab2 Ddt Dkk3 Dmrt2 Dock2 Dpysl3 Dtnbp1 Ebf1 Edg1 Efnb2 Egfl7 Emp1 Emp3 Eng Enpep Fech Fhl1 Figf Fli1 Flt1 Fmr1 Fst Fxr1h Fzd4 Gata2 Gja4 Gjb6 Gp38 Gpc6 H2-Aa Heph Hic1 Hod Hoxc6 Hoxc8 Hoxd8 Hsd11b1 Id1 Igfbp2 Igfbp4 Igfbp6 Igfbp7 Ii Il11ra1 Itga7 Jag2 Jak2 Krt1-14 Krt2-5 Lama1 Lamb1-1 Lepre1 L…
31	GO:0006633 [7]: fatty acid biosynthesis	13	13	687	39	11890	6.23	10.01	12.55	8.42	Alox5ap Degs1 Elovl3 Elovl6 Fads1 Fads2 Fads3 Fasn Ggtla1 Ltc4s Ptgis Ptgs1 Scd1
32	GO:0009063 [7]: amino acid catabolism	11	11	689	28	11901	5.74	9.5	12.09	8.02	Aldh4a1 Arg2 Aspa Bckdhb Cdo1 Fah Gstz1 Hal Mccc1 Prodh Pts
33	GO:0006936 [3]: muscle contraction	13	13	687	43	11886	5.36	9.03	11.66	7.69	Acta1 Actn3 Atp2a2 Casq2 Cnn1 Cnn2 Lsp1 Myom1 Smpx Tnnc2 Tnni2 Tnnt3 Tpm2
34	GO:0019219 [5]: regulation of nucleobase, nucleoside, nucleotide and nucleic acid metabolism	53	53	647	1509	10420	5.26	9.03	0.0	0.0	Aebp1 Cdkn2c Ddef1 Dmrt2 E2f6 Ebf1 Ewsr1 Fah Fli1 Fmr1 Gata2 Hdgfrp2 Hic1 Hod Hoxc6 Hoxc8 Hoxd8 Id1 Ifi204 Irf4 Jundm2 Klf2 Klf4 Lass4 Lhx8 Lrrk1 Meox2 Nfe2l2 Nr1h3 Nr2f1 Nsep1 Prrx2 Rnf14 Rxrg Sfrp4 Smarcd3 Snai2 Sox7 Ssbp2 Stat5a Tbx21 Tceb1 Tcf15 Tgfb1i4 Trp63 Trpv2 Twist1 Twist2 Wbscr14 Zfhx1a Zfhx1b Zfp275 id3
35	GO:0045449 [6]: regulation of transcription	53	53	647	1502	10427	5.07	8.8	0.0	0.0	Aebp1 Cdkn2c Ddef1 Dmrt2 E2f6 Ebf1 Ewsr1 Fah Fli1 Fmr1 Gata2 Hdgfrp2 Hic1 Hod Hoxc6 Hoxc8 Hoxd8 Id1 Ifi204 Irf4 Jundm2 Klf2 Klf4 Lass4 Lhx8 Lrrk1 Meox2 Nfe2l2 Nr1h3 Nr2f1 Nsep1 Prrx2 Rnf14 Rxrg Sfrp4 Smarcd3 Snai2 Sox7 Ssbp2 Stat5a Tbx21 Tceb1 Tcf15 Tgfb1i4 Trp63 Trpv2 Twist1 Twist2 Wbscr14 Zfhx1a Zfhx1b Zfp275 id3
36	GO:0006351 [7]: transcription, DNA-dependent	53	53	647	1502	10427	5.07	8.8	0.0	0.0	Aebp1 Cdkn2c Ddef1 Dmrt2 E2f6 Ebf1 Ewsr1 Fah Fli1 Fmr1 Gata2 Hdgfrp2 Hic1 Hod Hoxc6 Hoxc8 Hoxd8 Id1 Ifi204 Irf4 Jundm2 Klf2 Klf4 Lass4 Lhx8 Lrrk1 Meox2 Nfe2l2 Nr1h3 Nr2f1 Nsep1 Prrx2 Rnf14 Rxrg Sfrp4 Smarcd3 Snai2 Sox7 Ssbp2 Stat5a Tbx21 Tceb1 Tcf15 Tgfb1i4 Trp63 Trpv2 Twist1 Twist2 Wbscr14 Zfhx1a Zfhx1b Zfp275 id3
37	GO:0050875 [3]: cellular physiological process	489	489	211	7445	4484	4.97	8.8	10.25	6.32	1110020P15Rik 1200007B05Rik 1700020C11Rik 1810044O22Rik 2400002F11Rik 2810423O19Rik 4930517K11Rik AI317395 Aacs Abca1 Abca8a Abcb1a Abcb1b Abcc5 Abcd4 Acadl Acadm Acadvl Acdc Aco1 Acox1 Acta1 Actr1a Adamdec1 Adamts1 Adamts5 Adfp Adh1 Adn Adssl1 Aebp1 Afp Akr1c12 Alas1 Alas2 Alb1 Aldh1a1 Aldh1a7 Aldh4a1 Alox5ap Ampd3 Angptl4 Aox1 Ap1m1 Aplp2 Apod Aqp1 Aqp7 Arfl4 Arg2 Arhgap6 Art3 Aspa Atp1b3 Atp2a…
38	GO:0006355 [7]: regulation of transcription, DNA-dependent	53	53	647	1475	10454	4.41	7.85	0.0	0.0	Aebp1 Cdkn2c Ddef1 Dmrt2 E2f6 Ebf1 Ewsr1 Fah Fli1 Fmr1 Gata2 Hdgfrp2 Hic1 Hod Hoxc6 Hoxc8 Hoxd8 Id1 Ifi204 Irf4 Jundm2 Klf2 Klf4 Lass4 Lhx8 Lrrk1 Meox2 Nfe2l2 Nr1h3 Nr2f1 Nsep1 Prrx2 Rnf14 Rxrg Sfrp4 Smarcd3 Snai2 Sox7 Ssbp2 Stat5a Tbx21 Tceb1 Tcf15 Tgfb1i4 Trp63 Trpv2 Twist1 Twist2 Wbscr14 Zfhx1a Zfhx1b Zfp275 id3
39	GO:0008152 [3]: metabolism	358	358	342	5244	6685	3.85	7.39	9.01	5.21	1110020P15Rik 1810044O22Rik 2310001A20Rik 2810423O19Rik 4930517K11Rik AI317395 Aacs Abca1 Acadl Acadm Acadvl Acdc Aco1 Acox1 Adamdec1 Adamts1 Adamts5 Adfp Adh1 Adn Adpn Adssl1 Aebp1 Afp Akr1c12 Alas1 Alas2 Aldh1a1 Aldh1a7 Aldh4a1 Aldh6a1 Alox5ap Ampd3 Aox1 Arg2 Art3 Aspa Atp2a2 Atp5o Axl B3galt3 BC004012 BC019806 Bckdhb Birc3 C1qtnf1 C1r C1s C2 Cabc1 Camk2d Car13 Car3 Car4 Car5b Cav1 Cbr2 Cbr3 Cd…
40	GO:0009653 [3]: morphogenesis	90	90	610	1016	10913	3.52	6.93	9.07	5.22	Acta1 Afp Aplp2 Bsf3 Casq2 Cbfa2t3h Ccr2 Cd1d1 Clp1 Cryab Crym Cryz Cspg4 Cxcl13 Dab2 Dock2 Dpysl3 Dtnbp1 Edg1 Efnb2 Egfl7 Emp1 Emp3 Eng Enpep Fhl1 Figf Fli1 Flt1 Fmr1 Fst Fxr1h Gjb6 Gp38 H2-Aa Heph Hod Hoxc6 Hoxc8 Hoxd8 Hsd11b1 Id1 Igfbp2 Igfbp4 Igfbp6 Igfbp7 Ii Il11ra1 Itga7 Jak2 Krt1-14 Krt2-5 Lama1 Lepre1 Lhx8 Lrrk1 Ltb Mmp19 Myl1 Myl4 Mylpf Myom1 Nr2f1 Nrp1 Phka1 Prelp Prps1 Prss11 Pthr1 Pva…
41	GO:0000004 [2]: biological_process unknown	32	32	668	979	10950	3.0	6.55	0.0	0.0	1200020A08Rik 3110001A13Rik 9230117N10Rik Antxr1 Antxr2 Arhgap24 Atpaf2 Brp44l Ccm2 Cd248 Cdr2 Chchd6 Ctla2a Cys1 Dact1 Drctnnb1a Fto Itm2b Lims2 Magee1 Med28 Mfap5 Nrbf1 Pgcp Plac8 Rgpr Rspondin Sh3bgr Smoc2 Srpx Ttyh2 Ushbp1
42	GO:0006839 [6]: mitochondrial transport	5	5	695	5	11924	2.74	6.16	9.18	5.3	Slc25a10 Slc25a4 Slc25a5 Ucp1 Ucp3
43	GO:0009058 [4]: biosynthesis	71	71	629	775	11154	2.65	6.1	8.24	4.48	2310001A20Rik 4930517K11Rik Abca1 Acdc Aco1 Adamts5 Adssl1 Alas1 Alas2 Alox5ap Ampd3 Atp5o B3galt3 Cav1 Cd1d1 Cd209b Coq3 Cpeb1 Ctps2 Ddt Degs1 Dgat2 Dhodh Eif4e3 Eif4ebp1 Elovl3 Elovl6 Fads1 Fads2 Fads3 Fasn Fech Fthfd Gbe1 Gfpt2 Ggtla1 Gpt1 Gucy1a3 Gyg1 Gys2 Hal Lamp2 Large Lias Ltc4s Mat2a Mocs2 Mrpl11 Mrpl12 Mrpl34 Mrpl9 Mrps9 Odc1 Pank3 Pck1 Pcx Prodh Prps1 Psen2 Ptgis Ptgs1 Pts Rpl3 Rpl41 R…
44	GO:0048513 [3]: organ development	78	78	622	878	11051	2.52	5.93	8.07	4.38	Acta1 Afp Aplp2 Bsf3 Casq2 Cbfa2t3h Ccr2 Cd1d1 Clp1 Cryab Crym Cryz Cspg4 Cxcl13 Dab2 Dock2 Dpysl3 Dtnbp1 Edg1 Efnb2 Egfl7 Eng Enpep Fhl1 Figf Fli1 Flt1 Fmr1 Fst Fxr1h Gja4 Gjb6 Gp38 H2-Aa Heph Hod Hoxc6 Hoxc8 Hoxd8 Hsd11b1 Id1 Ii Il11ra1 Jak2 Krt1-14 Krt2-5 Lama1 Lhx8 Lrrk1 Ltb Mmp19 Myl1 Myl4 Mylpf Myom1 Nr2f1 Nrp1 Phka1 Prelp Prps1 Pthr1 Pvalb Qk Sepp1 Tagln Tek Tnfaip2 Tnnc2 Tnni2 Tnnt3 Tpm2 …
45	GO:0009887 [4]: organogenesis	77	77	623	873	11056	2.24	5.56	7.78	4.22	Acta1 Afp Aplp2 Bsf3 Casq2 Cbfa2t3h Ccr2 Cd1d1 Clp1 Cryab Crym Cryz Cspg4 Cxcl13 Dab2 Dock2 Dpysl3 Dtnbp1 Edg1 Efnb2 Egfl7 Eng Enpep Fhl1 Figf Fli1 Flt1 Fmr1 Fst Fxr1h Gjb6 Gp38 H2-Aa Heph Hod Hoxc6 Hoxc8 Hoxd8 Hsd11b1 Id1 Ii Il11ra1 Jak2 Krt1-14 Krt2-5 Lama1 Lhx8 Lrrk1 Ltb Mmp19 Myl1 Myl4 Mylpf Myom1 Nr2f1 Nrp1 Phka1 Prelp Prps1 Pthr1 Pvalb Qk Sepp1 Tagln Tek Tnfaip2 Tnnc2 Tnni2 Tnnt3 Tpm2 Trp63…
46	GO:0019222 [4]: regulation of metabolism	66	66	634	1629	10300	2.01	5.33	0.0	0.0	Acdc Aco1 Aebp1 Cav1 Cd1d1 Cd209b Cdkn2c Cpeb1 Ddef1 Dmrt2 E2f6 Ebf1 Eif4ebp1 Ewsr1 Fah Fli1 Fmr1 Gata2 Gsn Hdgfrp2 Hic1 Hod Hoxc6 Hoxc8 Hoxd8 Id1 Ifi204 Igh-6 Irf4 Jundm2 Klf2 Klf4 Lass4 Lhx8 Lrrk1 Meox2 Nfe2l2 Nr1h3 Nr2f1 Nsep1 Pdgfrb Prrx2 Rnf14 Rxrg Serpinb1a Sfrp4 Smarcd3 Snai2 Sox7 Ssbp2 Stat5a Tbx21 Tceb1 Tcf15 Tgfb1i4 Tmod1 Tmod4 Trp63 Trpv2 Twist1 Twist2 Wbscr14 Zfhx1a Zfhx1b Zfp275 id3
47	GO:0044265 [6]: cellular macromolecule catabolism	50	50	650	506	11423	1.97	5.24	7.66	4.13	AI317395 Adamdec1 Adamts1 Adamts5 Adn Aebp1 C1r C1s C2 Col6a1 Cpa3 Cpxm1 Ctsb Ctsk Ctsl Dlat Dnpep Dpep1 Dpp7 Eno3 Enpep Fap Gzma H2-Bf Hip2 Hk2 Hp Immp2l Ldh1 Mbtps1 Mcpt4 Mcpt5 Mmp11 Mmp19 Mmp2 Mmp23 Mmp3 Napsa Pcolce Pdha1 Pdhb Pep4 Plat Pmpcb Prss11 Psma6 Rnf11 Scpep1 Tgm2 Xlkd1
48	GO:0009057 [5]: macromolecule catabolism	51	51	649	523	11406	1.83	5.16	7.51	4.12	AI317395 Adamdec1 Adamts1 Adamts5 Adn Aebp1 C1r C1s C2 Col6a1 Cpa3 Cpxm1 Ctsb Ctsk Ctsl Dlat Dnpep Dpep1 Dpp7 Eno3 Enpep Fap Gzma H2-Bf Hip2 Hk2 Hp Immp2l Ldh1 Mbtps1 Mcpt4 Mcpt5 Mmp11 Mmp19 Mmp2 Mmp23 Mmp3 Napsa Pcolce Pdha1 Pdhb Pep4 Plat Pmpcb Prss11 Psma6 Rnf11 Scpep1 Serpinb1a Tgm2 Xlkd1
49	GO:0001568 [4]: blood vessel development	14	14	686	75	11854	1.77	4.99	7.93	4.28	Edg1 Egfl7 Eng Enpep Figf Flt1 Gja4 Id1 Mmp19 Nrp1 Qk Tek Tnfaip2 Vegfc
50	GO:0048514 [5]: blood vessel morphogenesis	13	13	687	66	11863	1.72	4.96	7.9	4.28	Edg1 Egfl7 Eng Enpep Figf Flt1 Id1 Mmp19 Nrp1 Qk Tek Tnfaip2 Vegfc
51	GO:0005975 [5]: carbohydrate metabolism	31	31	669	266	11663	1.7	4.96	7.57	4.12	Acdc Aco1 B3galt3 Cs Dlat Dlst Eno3 Gbe1 Gfpt2 Gyg1 Gys2 Hk2 Idh3g Large Ldh1 Mdh1 Mdh2 Pck1 Pcx Pdha1 Pdhb Pfkfb3 Pgm2 Phka1 Ppp1r2 Pygl Pygm Sdha Sdhb Sdhd Xlkd1
52	GO:0006641 [7]: triacylglycerol metabolism	4	4	696	3	11926	1.7	4.96	8.16	4.44	Cav1 Dgat2 Lipe Pck1
53	GO:0001525 [6]: angiogenesis	12	12	688	58	11871	1.57	4.84	7.78	4.22	Edg1 Egfl7 Eng Enpep Figf Flt1 Id1 Mmp19 Nrp1 Tek Tnfaip2 Vegfc
54	GO:0042330 [5]: taxis	15	15	685	88	11841	1.42	4.69	7.54	4.12	Aspn Ccl11 Ccl24 Ccl5 Ccl6 Ccl9 Ccr2 Cmkor1 Cxcl13 Cxcl4 Dock2 Fmod Il16 Il17b Lsp1
55	GO:0006935 [6]: chemotaxis	15	15	685	88	11841	1.42	4.69	7.54	4.12	Aspn Ccl11 Ccl24 Ccl5 Ccl6 Ccl9 Ccr2 Cmkor1 Cxcl13 Cxcl4 Dock2 Fmod Il16 Il17b Lsp1
56	GO:0044249 [5]: cellular biosynthesis	66	66	634	744	11185	1.41	4.69	6.96	3.81	4930517K11Rik Abca1 Acdc Aco1 Adamts5 Adssl1 Alas1 Alas2 Alox5ap Ampd3 Atp5o B3galt3 Cd1d1 Cd209b Coq3 Cpeb1 Ctps2 Ddt Degs1 Dgat2 Dhodh Eif4e3 Eif4ebp1 Elovl3 Elovl6 Fads1 Fads2 Fads3 Fasn Fech Gbe1 Gfpt2 Ggtla1 Gucy1a3 Gyg1 Gys2 Lamp2 Large Lias Ltc4s Mat2a Mocs2 Mrpl11 Mrpl12 Mrpl34 Mrpl9 Mrps9 Odc1 Pank3 Pck1 Pcx Prodh Prps1 Psen2 Ptgis Ptgs1 Pts Rpl3 Rpl41 Rpl5 Scd1 Sh3glb1 Smarcd3 St6galnac…
57	GO:0006512 [8]: ubiquitin cycle	7	7	693	350	11579	1.28	4.52	0.0	0.0	Birc3 Fbxo9 Hip2 Rnf11 Rnf14 Tceb1 Ubd
58	GO:0006520 [6]: amino acid metabolism	18	18	682	122	11807	1.19	4.4	7.23	3.98	Aldh4a1 Arg2 Aspa Bckdhb Cdo1 Ctps2 Ddt Fah Gfpt2 Glud1 Gstz1 Hal Lamp2 Mat2a Mccc1 Prodh Pts Tph1
59	GO:0051186 [5]: cofactor metabolism	17	17	683	112	11817	1.12	4.35	7.19	3.95	Alas1 Alas2 Atp5o Cbr2 Coq3 Cte1 Dlat Ehhadh Fech Ggtla1 Gstk1 Lias Mgst1 Mocs2 Pank3 Pdk4 Scp2
60	GO:0051276 [6]: chromosome organization and biogenesis	3	3	697	236	11693	1.1	4.35	0.0	0.0	Smarca1 Smarcd3 Trub2
61	GO:0016049 [4]: cell growth	10	10	690	44	11885	1.08	4.31	7.31	4.0	Emp1 Emp3 Fhl1 Igfbp2 Igfbp4 Igfbp6 Igfbp7 Lepre1 Prss11 Wisp2
62	GO:0006635 [8]: fatty acid beta-oxidation	4	4	696	4	11925	1.07	4.31	7.51	4.12	Acdc Acox1 Ehhadh Hadhb
63	GO:0006817 [8]: phosphate transport	9	9	691	36	11893	1.02	4.28	7.28	4.0	Acdc Col17a1 Col1a1 Col1a2 Col3a1 Col4a1 Col6a1 Col6a2 Fcna
64	GO:0007154 [3]: cell communication	167	167	533	3442	8487	1.01	4.28	0.0	0.0	4930422J18Rik Acdc Adamts5 Adrb2 Aebp1 Aoc3 Arhgap6 Atp2a2 Bmp6 Bsf3 Catna1 Cav1 Ccl11 Ccl5 Ccl6 Ccl9 Ccr2 Cd2 Cd34 Cd36 Cd97 Cdh11 Cdh2 Chn1 Cldn5 Clec1b Clstn3 Cmkor1 Col15a1 Col17a1 Col1a1 Col1a2 Col3a1 Col4a1 Col5a1 Col5a2 Col5a3 Col6a1 Col6a2 Comt Cpxm1 Cspg4 Cxcr6 Dfy Dkk3 Dock2 Dok2 Dpt Dscr1 Dscr1l1 Edg1 Edg2 Efemp1 Eif4ebp1 Eltd1 Eng Esam1 Fbln2 Fbln5 Flot2 Flt1 Fst Fzd4 Gem Gja4 Gjb6 Gl…
65	GO:0008610 [6]: lipid biosynthesis	20	20	680	147	11782	0.98	4.23	6.97	3.81	Alox5ap Degs1 Dgat2 Elovl3 Elovl6 Fads1 Fads2 Fads3 Fasn Ggtla1 Lass4 Lpgat1 Ltc4s Pck1 Pcx Pmvk Ptgis Ptgs1 Scd1 Sh3glb1
66	GO:0019395 [7]: fatty acid oxidation	5	5	695	9	11920	0.89	4.16	7.3	4.0	Acdc Acox1 Ehhadh Hadhb Phyh
67	GO:0030574 [9]: collagen catabolism	5	5	695	9	11920	0.89	4.16	7.3	4.0	Mmp11 Mmp19 Mmp2 Mmp3 Pep4
68	GO:0007001 [7]: chromosome organization and biogenesis (sensu Eukaryota)	3	3	697	231	11698	0.87	4.1	0.0	0.0	Smarca1 Smarcd3 Trub2
69	GO:0006519 [5]: amino acid and derivative metabolism	21	21	679	160	11769	0.87	4.1	6.84	3.74	Aldh4a1 Arg2 Aspa Bckdhb Cdo1 Comt Ctps2 Ddt Fah Gfpt2 Glud1 Gstz1 Hal Lamp2 Maoa Mat2a Mccc1 Odc1 Prodh Pts Tph1
70	GO:0005977 [8]: glycogen metabolism	7	7	693	22	11907	0.77	3.99	7.09	3.9	Gbe1 Gyg1 Gys2 Phka1 Ppp1r2 Pygl Pygm
71	GO:0006073 [7]: glucan metabolism	7	7	693	22	11907	0.77	3.99	7.09	3.9	Gbe1 Gyg1 Gys2 Phka1 Ppp1r2 Pygl Pygm
72	GO:0009628 [5]: response to abiotic stimulus	35	35	665	337	11592	0.73	3.99	6.49	3.47	Abcb1a Akr1c12 As3mt Aspn Ccl11 Ccl24 Ccl5 Ccl6 Ccl9 Ccr2 Cmkor1 Comt Cryab Cxcl13 Cxcl4 Dnaja1 Dock2 Ephx2 Fech Fmod Gjb6 Hsp105 Hspa9a Il16 Il17b Lactb Lsp1 Maoa Opn3 Pkd2 Pon1 Serpinh1 Slc12a7 Snai2 Trpv2
73	GO:0016070 [5]: RNA metabolism	8	8	692	360	11569	0.71	3.95	0.0	0.0	Cova1 Cpeb1 Cugbp2 Fmr1 Lamp2 Ppargc1b Rbpms2 Trub2
74	GO:0008361 [5]: regulation of cell size	10	10	690	47	11882	0.66	3.9	6.87	3.74	Emp1 Emp3 Fhl1 Igfbp2 Igfbp4 Igfbp6 Igfbp7 Lepre1 Prss11 Wisp2
75	GO:0006810 [4]: transport	129	129	571	1724	10205	0.65	3.9	5.85	3.16	1200007B05Rik AI317395 Abca1 Abca8a Abcb1a Abcb1b Abcc5 Abcd4 Acdc Actr1a Adfp Afp Alb1 Ap1m1 Apod Aqp1 Aqp7 Arfl4 Atp1b3 Atp2a2 Atp5o B430218L07Rik Cacna1s Camk2d Cav1 Cd209a Cd209b Cd36 Clpx Clta Col17a1 Col1a1 Col1a2 Col3a1 Col4a1 Col6a1 Col6a2 Colec12 Cp Cpt1b Cpt2 Cpxm1 Crat Csna Csng Ctsb Cygb Dab2 Ehd1 Ehd2 Epim Etfdh F830014G06Rik Fabp3 Fabp4 Fcna Fkbp1a Fmo1 Fmr1 Fxyd1 Fxyd2 Gfpt2 Ghr Gp…
76	GO:0006725 [5]: aromatic compound metabolism	12	12	688	66	11863	0.62	3.9	6.77	3.69	Comt Ddt Dhodh Ephx2 Fah Gstz1 Maoa Mat2a Mocs2 Prps1 Pts Tph1
77	GO:0051234 [4]: establishment of localization	129	129	571	1727	10202	0.59	3.84	5.8	3.16	1200007B05Rik AI317395 Abca1 Abca8a Abcb1a Abcb1b Abcc5 Abcd4 Acdc Actr1a Adfp Afp Alb1 Ap1m1 Apod Aqp1 Aqp7 Arfl4 Atp1b3 Atp2a2 Atp5o B430218L07Rik Cacna1s Camk2d Cav1 Cd209a Cd209b Cd36 Clpx Clta Col17a1 Col1a1 Col1a2 Col3a1 Col4a1 Col6a1 Col6a2 Colec12 Cp Cpt1b Cpt2 Cpxm1 Crat Csna Csng Ctsb Cygb Dab2 Ehd1 Ehd2 Epim Etfdh F830014G06Rik Fabp3 Fabp4 Fcna Fkbp1a Fmo1 Fmr1 Fxyd1 Fxyd2 Gfpt2 Ghr Gp…
78	GO:0044237 [4]: cellular metabolism	326	326	374	4940	6989	0.57	3.78	5.49	2.97	1110020P15Rik 1810044O22Rik 2810423O19Rik 4930517K11Rik AI317395 Aacs Abca1 Acadl Acadm Acadvl Acdc Aco1 Acox1 Adamdec1 Adamts1 Adamts5 Adh1 Adn Adssl1 Aebp1 Afp Akr1c12 Alas1 Alas2 Aldh1a1 Aldh1a7 Aldh4a1 Alox5ap Ampd3 Aox1 Arg2 Art3 Aspa Atp5o Axl B3galt3 BC019806 Bckdhb Birc3 C1qtnf1 C1r C1s C2 Cabc1 Camk2d Car13 Car3 Car4 Car5b Cav1 Cbr2 Cd1d1 Cd2 Cd209b Cdkn2c Cdo1 Cel Clpx Col6a1 Comt Coq3 …
79	GO:0007517 [5]: muscle development	17	17	683	119	11810	0.56	3.78	6.59	3.52	Acta1 Casq2 Cryab Dtnbp1 Fhl1 Fxr1h Myl1 Myl4 Mylpf Myom1 Phka1 Pvalb Tagln Tnnc2 Tnni2 Tnnt3 Tpm2
80	GO:0044257 [7]: cellular protein catabolism	43	43	657	453	11476	0.41	3.62	6.05	3.21	AI317395 Adamdec1 Adamts1 Adamts5 Adn Aebp1 C1r C1s C2 Col6a1 Cpa3 Cpxm1 Ctsb Ctsk Ctsl Dnpep Dpep1 Dpp7 Enpep Fap Gzma H2-Bf Hip2 Hp Immp2l Mbtps1 Mcpt4 Mcpt5 Mmp11 Mmp19 Mmp2 Mmp23 Mmp3 Napsa Pcolce Pep4 Plat Pmpcb Prss11 Psma6 Rnf11 Scpep1 Tgm2
81	GO:0006508 [8]: proteolysis and peptidolysis	43	43	657	453	11476	0.41	3.62	6.05	3.21	AI317395 Adamdec1 Adamts1 Adamts5 Adn Aebp1 C1r C1s C2 Col6a1 Cpa3 Cpxm1 Ctsb Ctsk Ctsl Dnpep Dpep1 Dpp7 Enpep Fap Gzma H2-Bf Hip2 Hp Immp2l Mbtps1 Mcpt4 Mcpt5 Mmp11 Mmp19 Mmp2 Mmp23 Mmp3 Napsa Pcolce Pep4 Plat Pmpcb Prss11 Psma6 Rnf11 Scpep1 Tgm2
82	GO:0051179 [3]: localization	129	129	571	1744	10185	0.3	3.52	5.48	2.97	1200007B05Rik AI317395 Abca1 Abca8a Abcb1a Abcb1b Abcc5 Abcd4 Acdc Actr1a Adfp Afp Alb1 Ap1m1 Apod Aqp1 Aqp7 Arfl4 Atp1b3 Atp2a2 Atp5o B430218L07Rik Cacna1s Camk2d Cav1 Cd209a Cd209b Cd36 Clpx Clta Col17a1 Col1a1 Col1a2 Col3a1 Col4a1 Col6a1 Col6a2 Colec12 Cp Cpt1b Cpt2 Cpxm1 Crat Csna Csng Ctsb Cygb Dab2 Ehd1 Ehd2 Epim Etfdh F830014G06Rik Fabp3 Fabp4 Fcna Fkbp1a Fmo1 Fmr1 Fxyd1 Fxyd2 Gfpt2 Ghr Gp…
83	GO:0030163 [6]: protein catabolism	44	44	656	470	11459	0.3	3.52	5.93	3.16	AI317395 Adamdec1 Adamts1 Adamts5 Adn Aebp1 C1r C1s C2 Col6a1 Cpa3 Cpxm1 Ctsb Ctsk Ctsl Dnpep Dpep1 Dpp7 Enpep Fap Gzma H2-Bf Hip2 Hp Immp2l Mbtps1 Mcpt4 Mcpt5 Mmp11 Mmp19 Mmp2 Mmp23 Mmp3 Napsa Pcolce Pep4 Plat Pmpcb Prss11 Psma6 Rnf11 Scpep1 Serpinb1a Tgm2
84	GO:0043285 [5]: biopolymer catabolism	44	44	656	473	11456	0.2	3.41	5.82	3.16	AI317395 Adamdec1 Adamts1 Adamts5 Adn Aebp1 C1r C1s C2 Col6a1 Cpa3 Cpxm1 Ctsb Ctsk Ctsl Dnpep Dpep1 Dpp7 Enpep Fap Gzma H2-Bf Hip2 Hp Immp2l Mbtps1 Mcpt4 Mcpt5 Mmp11 Mmp19 Mmp2 Mmp23 Mmp3 Napsa Pcolce Pep4 Plat Pmpcb Prss11 Psma6 Rnf11 Scpep1 Serpinb1a Tgm2
85	GO:0006112 [7]: energy reserve metabolism	7	7	693	25	11904	0.17	3.41	6.47	3.47	Gbe1 Gyg1 Gys2 Phka1 Ppp1r2 Pygl Pygm
86	GO:0006897 [6]: endocytosis	16	16	684	113	11816	0.16	3.41	6.2	3.27	Abca1 Ap1m1 Cav1 Cd209a Cd209b Colec12 Dab2 Ehd2 Ghr Igh-4 Igh-6 Itsn1 Lrp1 Mfge8 Mrc1 Rab34
87	GO:0019439 [6]: aromatic compound catabolism	6	6	694	18	11911	0.09	3.32	6.43	3.47	Comt Ephx2 Fah Gstz1 Maoa Pts
88	GO:0006690 [7]: icosanoid metabolism	6	6	694	18	11911	0.09	3.32	6.43	3.47	Alox5ap Ggtla1 Ltc4s Ptges Ptgis Ptgs1
89	GO:0050791 [3]: regulation of physiological process	90	90	610	1970	9959	0.01	0.0	0.0	0.0	Acdc Aco1 Aebp1 Angptl4 Atp2a2 Birc3 Casq2 Cav1 Ccr2 Cd1d1 Cd209b Cdkn2c Cidec Cpeb1 Ddef1 Dmrt2 E2f6 Ebf1 Egfl7 Eif4ebp1 Ewsr1 Fah Fli1 Fmr1 Gata2 Gp38 Gsn H2-Aa H2-Ea Hdgfrp2 Hic1 Hod Hoxc6 Hoxc8 Hoxd8 Id1 Ifi204 Igh-4 Igh-6 Ii Irf4 Jak2 Jundm2 Klf2 Klf4 Lama1 Lass4 Lgals12 Lhx8 Lrrk1 Meox2 Mfge8 Nfe2l2 Nr1h3 Nr2f1 Nsep1 Pdgfrb Procr Prrx2 Rnf14 Rxrg Serpinb1a Sfrp4 Sh3glb1 Smarcd3 Snai2 Sox7 S…
90	GO:0048005 [7]: antigen presentation, exogenous peptide antigen	3	3	697	2	11927	0.0	0.0	6.46	3.47	H2-Aa H2-Ea H2-Eb1
91	GO:0006090 [7]: pyruvate metabolism	3	3	697	2	11927	0.0	0.0	6.46	3.47	Dlat Pck1 Pdk4
92	GO:0044264 [6]: cellular polysaccharide metabolism	7	7	693	26	11903	-0.01	0.0	6.28	3.33	Gbe1 Gyg1 Gys2 Phka1 Ppp1r2 Pygl Pygm
93	GO:0009308 [5]: amine metabolism	22	22	678	187	11742	-0.04	0.0	5.85	3.16	Aldh4a1 Arg2 Aspa Bckdhb Cdo1 Comt Ctps2 Ddt Fah Gfpt2 Glud1 Gstz1 Hal Lamp2 Maoa Mat2a Mccc1 Odc1 Prodh Pts Tph1 Xlkd1
94	GO:0006974 [5]: response to DNA damage stimulus	1	1	699	148	11781	-0.12	0.0	0.0	0.0	Ifi204
95	GO:0006732 [6]: coenzyme metabolism	14	14	686	95	11834	-0.16	0.0	5.9	3.16	Atp5o Cbr2 Coq3 Cte1 Dlat Ehhadh Ggtla1 Gstk1 Lias Mgst1 Mocs2 Pank3 Pdk4 Scp2
96	GO:0016064 [6]: humoral defense mechanism (sensu Vertebrata)	9	9	691	45	11884	-0.26	0.0	5.94	3.16	C1r C2 Colec12 Dock2 H2-Ea Igh-4 Igh-6 Ii Serping1
97	GO:0006638 [6]: neutral lipid metabolism	4	4	696	7	11922	-0.32	0.0	6.09	3.22	Cav1 Dgat2 Lipe Pck1
98	GO:0006639 [6]: acylglycerol metabolism	4	4	696	7	11922	-0.32	0.0	6.09	3.22	Cav1 Dgat2 Lipe Pck1
99	GO:0006910 [8]: phagocytosis, recognition	4	4	696	7	11922	-0.32	0.0	6.09	3.22	Cd209b Colec12 Igh-4 Mfge8
100	GO:0007031 [6]: peroxisome organization and biogenesis	5	5	695	13	11916	-0.33	0.0	6.03	3.2	Abcd4 Peci Pex13 Pxmp2 Scp2
101	GO:0005976 [5]: polysaccharide metabolism	7	7	693	28	11901	-0.35	0.0	5.92	3.16	Gbe1 Gyg1 Gys2 Phka1 Ppp1r2 Pygl Pygm
102	GO:0006396 [6]: RNA processing	7	7	693	304	11625	-0.42	0.0	0.0	0.0	Cova1 Cpeb1 Cugbp2 Fmr1 Ppargc1b Rbpms2 Trub2
103	GO:0006968 [4]: cellular defense response	3	3	697	201	11728	-0.45	0.0	0.0	0.0	Ccr2 Cd1d1 Dock2
104	GO:0040007 [3]: growth	13	13	687	88	11841	-0.47	0.0	5.59	3.02	Bmp6 Emp1 Emp3 Fhl1 Igfbp2 Igfbp4 Igfbp6 Igfbp7 Lama1 Lepre1 Prss11 Sepp1 Wisp2
105	GO:0016192 [5]: vesicle-mediated transport	24	24	676	223	11706	-0.57	0.0	5.24	2.78	Abca1 Actr1a Ap1m1 Arfl4 Cav1 Cd209a Cd209b Colec12 Dab2 Ehd1 Ehd2 Ghr Gsn Igh-4 Igh-6 Itsn1 Lrp1 Mfge8 Mrc1 Rab34 Sec15l1 Stx18 Stx4a Vamp4
106	GO:0006937 [4]: regulation of muscle contraction	5	5	695	14	11915	-0.58	0.0	5.77	3.16	Atp2a2 Casq2 Tnnc2 Tnni2 Tnnt3
107	GO:0016051 [6]: carbohydrate biosynthesis	9	9	691	48	11881	-0.62	0.0	5.56	3.02	Acdc B3galt3 Gbe1 Gfpt2 Gyg1 Gys2 Large Pck1 Pcx
108	GO:0051240 [5]: positive regulation of organismal physiological process	9	9	691	48	11881	-0.62	0.0	5.56	3.02	Cav1 Cd1d1 Cd209b H2-Aa H2-Ea Igh-4 Igh-6 Ii Tbx21
109	GO:0000279 [6]: M phase	1	1	699	138	11791	-0.63	0.0	0.0	0.0	Cpeb1
110	GO:0030044 [7]: actin filament stabilization	3	3	697	3	11926	-0.63	0.0	5.81	3.16	Gsn Tmod1 Tmod4
111	GO:0045059 [7]: positive thymic T-cell selection	3	3	697	3	11926	-0.63	0.0	5.81	3.16	Cd1d1 Dock2 Ii
112	GO:0048002 [6]: antigen presentation, peptide antigen	3	3	697	3	11926	-0.63	0.0	5.81	3.16	H2-Aa H2-Ea H2-Eb1
113	GO:0051016 [8]: barbed-end actin filament capping	3	3	697	3	11926	-0.63	0.0	5.81	3.16	Gsn Tmod1 Tmod4
114	GO:0042591 [7]: antigen presentation, exogenous antigen via MHC class II	4	4	696	8	11921	-0.66	0.0	5.73	3.16	H2-Aa H2-Ea H2-Eb1 Ii
115	GO:0046486 [6]: glycerolipid metabolism	4	4	696	8	11921	-0.66	0.0	5.73	3.16	Cav1 Dgat2 Lipe Pck1
116	GO:0006662 [5]: glycerol ether metabolism	4	4	696	8	11921	-0.66	0.0	5.73	3.16	Cav1 Dgat2 Lipe Pck1
117	GO:0015909 [7]: long-chain fatty acid transport	2	2	698	0	11929	-0.7	0.0	5.79	3.16	Adfp Cpt1b
118	GO:0019915 [6]: lipid storage	2	2	698	0	11929	-0.7	0.0	5.79	3.16	Adfp Cav1
119	GO:0001676 [7]: long-chain fatty acid metabolism	2	2	698	0	11929	-0.7	0.0	5.79	3.16	Cte1 Fads1
120	GO:0042221 [6]: response to chemical substance	23	23	677	213	11716	-0.71	0.0	5.11	2.67	Abcb1a Akr1c12 As3mt Aspn Ccl11 Ccl24 Ccl5 Ccl6 Ccl9 Ccr2 Cmkor1 Comt Cxcl13 Cxcl4 Dock2 Ephx2 Fmod Il16 Il17b Lactb Lsp1 Maoa Pon1
121	GO:0000278 [6]: mitotic cell cycle	1	1	699	135	11794	-0.78	0.0	0.0	0.0	Camk2d
122	GO:0046456 [8]: icosanoid biosynthesis	5	5	695	15	11914	-0.82	0.0	5.53	2.99	Alox5ap Ggtla1 Ltc4s Ptgis Ptgs1
123	GO:0006323 [6]: DNA packaging	2	2	698	164	11765	-0.84	0.0	0.0	0.0	Smarca1 Smarcd3
124	GO:0009064 [7]: glutamine family amino acid metabolism	5	5	695	16	11913	-1.03	0.0	5.3	2.83	Aldh4a1 Arg2 Ctps2 Gfpt2 Prodh
125	GO:0009072 [6]: aromatic amino acid family metabolism	5	5	695	16	11913	-1.03	0.0	5.3	2.83	Ddt Fah Gstz1 Pts Tph1
126	GO:0046483 [5]: heterocycle metabolism	8	8	692	42	11887	-1.04	0.0	5.15	2.7	Alas1 Alas2 Dhodh Fech Lias Mat2a Prps1 Tph1
127	GO:0000280 [7]: nuclear division	1	1	699	129	11800	-1.08	0.0	0.0	0.0	Cpeb1
128	GO:0006559 [8]: L-phenylalanine catabolism	3	3	697	4	11925	-1.14	0.0	5.3	2.83	Fah Gstz1 Pts
129	GO:0009065 [8]: glutamine family amino acid catabolism	3	3	697	4	11925	-1.14	0.0	5.3	2.83	Aldh4a1 Arg2 Prodh
130	GO:0006464 [7]: protein modification	46	46	654	1070	10859	-1.15	0.0	0.01	0.0	2810423O19Rik Adamts5 Art3 Axl B3galt3 Birc3 Camk2d Cd2 Dm15 Dusp1 F13a1 Fbxo9 Flt1 Gprk5 Hip2 Igh-6 Ikbke Jak2 Loxl1 Map3k6 Mark1 Msra Pdgfrb Pdk4 Pftk1 Prkcm Prkg2 Psen2 Ptpn22 Ptprm Ptpro Ptprs Pxk Rab32 Rapgef3 Rnf11 Rnf14 Smarcd3 St6galnac5 St8sia4 Stk17b Tceb1 Tek Tgm2 Tiparp Ubd
131	GO:0006730 [5]: one-carbon compound metabolism	6	6	694	25	11904	-1.21	0.0	5.06	2.64	Car13 Car3 Car4 Car5b Fthfd Mat2a
132	GO:0019884 [6]: antigen presentation, exogenous antigen	5	5	695	17	11912	-1.24	0.0	5.09	2.66	Cd1d1 H2-Aa H2-Ea H2-Eb1 Ii
133	GO:0006325 [7]: establishment and/or maintenance of chromatin architecture	2	2	698	155	11774	-1.25	0.0	0.0	0.0	Smarca1 Smarcd3
134	GO:0006066 [5]: alcohol metabolism	17	17	683	150	11779	-1.38	0.0	4.49	2.3	Abca1 Acdc Comt Dlat Eno3 Hk2 Ldh1 Lipe Maoa Mbtps1 Pck1 Pcx Pdha1 Pdhb Pfkfb3 Pmvk Pon1
135	GO:0009719 [4]: response to endogenous stimulus	2	2	698	152	11777	-1.39	0.0	0.0	0.0	Acdc Ifi204
136	GO:0016477 [5]: cell migration	15	15	685	125	11804	-1.4	0.0	4.53	2.3	Ccr2 Cdh2 Cspg4 Dock2 Egfl7 Enpep Gp38 Il16 Il17b Lama1 Nr2f1 Nrp1 Tek Twist1 Zfhx1b
137	GO:0050794 [3]: regulation of cellular process	44	44	656	530	11399	-1.41	0.0	4.03	1.94	Acdc Angptl4 Birc3 Cav1 Ccr2 Cd1d1 Cd209b Cidec Dkk3 Dock2 Edg1 Egfl7 Eng Fst Gp38 Gsn H2-Aa Ifi204 Igfbp2 Igfbp4 Igfbp6 Igfbp7 Igh-4 Igh-6 Ii Jak2 Lama1 Lgals12 Mfge8 Prss11 Pscdbp Ramp2 Sh3glb1 Snai2 Stat5a Stk17b Tbx21 Tek Tmod1 Tmod4 Tnxb Trp63 Wif1 Wisp2
138	GO:0044260 [5]: cellular macromolecule metabolism	151	151	549	2228	9701	-1.46	0.0	3.4	1.55	2810423O19Rik 4930517K11Rik AI317395 Abca1 Acdc Aco1 Adamdec1 Adamts1 Adamts5 Adn Aebp1 Art3 Axl B3galt3 Birc3 C1qtnf1 C1r C1s C2 Cabc1 Camk2d Cav1 Cd1d1 Cd2 Cd209b Clpx Col6a1 Cpa3 Cpeb1 Cpxm1 Cs Ctsb Ctsk Ctsl Cugbp2 Dlat Dlst Dm15 Dnaja1 Dnajb4 Dnajd1 Dnpep Dpep1 Dpp7 Dusp1 Eif4e3 Eif4ebp1 Eno3 Enpep F13a1 Fap Fbxo9 Fkbp1a Fkbp7 Fkbp9 Flt1 Gbe1 Gprk5 Grpel1 Gsn Gyg1 Gys2 Gzma H2-Bf Hip2 Hk2 Hp…
139	GO:0050778 [6]: positive regulation of immune response	8	8	692	46	11883	-1.47	0.0	4.68	2.37	Cd1d1 Cd209b H2-Aa H2-Ea Igh-4 Igh-6 Ii Tbx21
140	GO:0009266 [6]: response to temperature	6	6	694	27	11902	-1.51	0.0	4.74	2.41	Cryab Dnaja1 Hsp105 Hspa9a Serpinh1 Trpv2
141	GO:0019886 [6]: antigen processing, exogenous antigen via MHC class II	4	4	696	11	11918	-1.51	0.0	4.85	2.47	H2-Aa H2-Ea H2-Eb1 Ii
142	GO:0046148 [5]: pigment biosynthesis	4	4	696	11	11918	-1.51	0.0	4.85	2.47	Alas1 Alas2 Ddt Fech
143	GO:0000902 [4]: cellular morphogenesis	16	16	684	140	11789	-1.53	0.0	4.36	2.19	Dab2 Dock2 Emp1 Emp3 Fhl1 Igfbp2 Igfbp4 Igfbp6 Igfbp7 Itga7 Krt1-14 Krt2-5 Lepre1 Prss11 Waspip Wisp2
144	GO:0006558 [7]: L-phenylalanine metabolism	3	3	697	5	11924	-1.55	0.0	4.87	2.47	Fah Gstz1 Pts
145	GO:0050817 [3]: coagulation	7	7	693	37	11892	-1.58	0.0	4.61	2.33	Anxa5 F13a1 Procr Pros1 Serping1 Tfpi Thbd
146	GO:0006956 [6]: complement activation	7	7	693	37	11892	-1.58	0.0	4.61	2.33	Adn C1r C2 Colec12 H2-Bf Igh-4 Serping1
147	GO:0007596 [4]: blood coagulation	7	7	693	37	11892	-1.58	0.0	4.61	2.33	Anxa5 F13a1 Procr Pros1 Serping1 Tfpi Thbd
148	GO:0016071 [6]: mRNA metabolism	6	6	694	246	11683	-1.6	0.0	0.0	0.0	Cova1 Cpeb1 Cugbp2 Fmr1 Ppargc1b Rbpms2
149	GO:0050789 [2]: regulation of biological process	109	109	591	2182	9747	-1.62	0.0	0.03	0.0	Acdc Aco1 Aebp1 Angptl4 Arhgap6 Atp2a2 Birc3 Casq2 Cav1 Ccr2 Cd1d1 Cd209b Cdkn2c Cidec Cpeb1 Cspg4 Ddef1 Dkk3 Dmrt2 Dock2 E2f6 Ebf1 Edg1 Egfl7 Eif4ebp1 Eng Ewsr1 Fah Fli1 Fmr1 Fst Gata2 Gp38 Gsn H2-Aa H2-Ea Hdgfrp2 Hic1 Hod Hoxc6 Hoxc8 Hoxd8 Id1 Ifi204 Igfbp2 Igfbp4 Igfbp6 Igfbp7 Igh-4 Igh-6 Ii Irf4 Jak2 Jundm2 Klf2 Klf4 Lama1 Lass4 Lgals12 Lhx8 Lrrk1 Map3k6 Meox2 Mfge8 Nfe2l2 Nr1h3 Nr2f1 Nrp1 Ns…
150	GO:0007049 [5]: cell cycle	20	20	680	538	11391	-1.69	0.0	0.01	0.0	Axl Camk2d Ccnd2 Cdkn1c Cdkn2c Cpeb1 Dusp1 E2f6 Figf Gas1 Nbl1 Nr2f1 Pkd2 Pmp22 Reck S100a6 Sept4 Sept9 Sspn Vegfc
151	GO:0008154 [6]: actin polymerization and/or depolymerization	4	4	696	12	11917	-1.74	0.0	4.61	2.33	Gsn Tmod1 Tmod4 Waspip
152	GO:0015908 [6]: fatty acid transport	2	2	698	1	11928	-1.75	0.0	4.73	2.41	Adfp Cpt1b
153	GO:0019432 [8]: triacylglycerol biosynthesis	2	2	698	1	11928	-1.75	0.0	4.73	2.41	Dgat2 Pck1
154	GO:0042420 [7]: dopamine catabolism	2	2	698	1	11928	-1.75	0.0	4.73	2.41	Comt Maoa
155	GO:0042424 [8]: catecholamine catabolism	2	2	698	1	11928	-1.75	0.0	4.73	2.41	Comt Maoa
156	GO:0006086 [8]: acetyl-CoA biosynthesis from pyruvate	2	2	698	1	11928	-1.75	0.0	4.73	2.41	Dlat Pdk4
157	GO:0006562 [9]: proline catabolism	2	2	698	1	11928	-1.75	0.0	4.73	2.41	Aldh4a1 Prodh
158	GO:0019748 [4]: secondary metabolism	5	5	695	20	11909	-1.76	0.0	4.52	2.3	Alas1 Alas2 Aldh1a7 Ddt Fech
159	GO:0030155 [4]: regulation of cell adhesion	5	5	695	20	11909	-1.76	0.0	4.52	2.3	Edg1 Lama1 Pscdbp Stat5a Tnxb
160	GO:0051050 [6]: positive regulation of transport	5	5	695	20	11909	-1.76	0.0	4.52	2.3	Acdc Cd209b Igh-4 Igh-6 Mfge8
161	GO:0006909 [7]: phagocytosis	5	5	695	20	11909	-1.76	0.0	4.52	2.3	Abca1 Cd209b Colec12 Igh-4 Mfge8
162	GO:0006096 [8]: glycolysis	6	6	694	29	11900	-1.78	0.0	4.46	2.27	Dlat Eno3 Hk2 Ldh1 Pdha1 Pdhb
163	GO:0007599 [5]: hemostasis	7	7	693	39	11890	-1.81	0.0	4.37	2.2	Anxa5 F13a1 Procr Pros1 Serping1 Tfpi Thbd
164	GO:0006692 [8]: prostanoid metabolism	3	3	697	6	11923	-1.9	0.0	4.5	2.3	Ptges Ptgis Ptgs1
165	GO:0006693 [9]: prostaglandin metabolism	3	3	697	6	11923	-1.9	0.0	4.5	2.3	Ptges Ptgis Ptgs1
166	GO:0006779 [7]: porphyrin biosynthesis	3	3	697	6	11923	-1.9	0.0	4.5	2.3	Alas1 Alas2 Fech
167	GO:0006783 [6]: heme biosynthesis	3	3	697	6	11923	-1.9	0.0	4.5	2.3	Alas1 Alas2 Fech
168	GO:0043170 [4]: macromolecule metabolism	155	155	545	2341	9588	-1.92	0.0	2.83	1.44	2810423O19Rik 4930517K11Rik AI317395 Abca1 Acdc Aco1 Adamdec1 Adamts1 Adamts5 Adn Aebp1 Art3 Axl B3galt3 Birc3 C1qtnf1 C1r C1s C2 Cabc1 Camk2d Cav1 Cd1d1 Cd2 Cd209b Clpx Col6a1 Cpa3 Cpeb1 Cpxm1 Cs Ctsb Ctsk Ctsl Cugbp2 Dlat Dlst Dm15 Dnaja1 Dnajb4 Dnajd1 Dnpep Dpep1 Dpp7 Dusp1 Eif4e3 Eif4ebp1 Eno3 Enpep F13a1 Fap Fbxo9 Fkbp1a Fkbp7 Fkbp9 Flt1 Gbe1 Gfpt2 Gprk5 Grpel1 Gsn Gyg1 Gys2 Gzma H2-Bf Hip2 …
169	GO:0006397 [7]: mRNA processing	6	6	694	236	11693	-1.93	0.0	0.01	0.0	Cova1 Cpeb1 Cugbp2 Fmr1 Ppargc1b Rbpms2
170	GO:0006006 [8]: glucose metabolism	9	9	691	63	11866	-2.02	0.0	4.04	1.94	Acdc Dlat Eno3 Hk2 Ldh1 Pck1 Pcx Pdha1 Pdhb
171	GO:0007017 [7]: microtubule-based process	2	2	698	136	11793	-2.09	0.0	0.0	0.0	Mtap4 Tuba8
172	GO:0051188 [6]: cofactor biosynthesis	9	9	691	64	11865	-2.1	0.0	3.96	1.88	Alas1 Alas2 Atp5o Coq3 Fech Ggtla1 Lias Mocs2 Pank3
173	GO:0006790 [5]: sulfur metabolism	7	7	693	42	11887	-2.11	0.0	4.04	1.94	Cdo1 Ggtla1 Gstk1 Mat2a Mgst1 Mocs2 Sepp1
174	GO:0045807 [7]: positive regulation of endocytosis	4	4	696	14	11915	-2.15	0.0	4.18	2.05	Cd209b Igh-4 Igh-6 Mfge8
175	GO:0006959 [5]: humoral immune response	15	15	685	141	11788	-2.2	0.0	3.63	1.71	Adn C1r C2 Ccr2 Cd1d1 Colec12 Dock2 H2-Bf H2-Ea Igh-4 Igh-6 Igj Igl-V1 Ii Serping1
176	GO:0016052 [6]: carbohydrate catabolism	7	7	693	43	11886	-2.2	0.0	3.94	1.88	Dlat Eno3 Hk2 Ldh1 Pdha1 Pdhb Xlkd1
177	GO:0044275 [7]: cellular carbohydrate catabolism	7	7	693	43	11886	-2.2	0.0	3.94	1.88	Dlat Eno3 Hk2 Ldh1 Pdha1 Pdhb Xlkd1
178	GO:0050878 [4]: regulation of body fluids	7	7	693	43	11886	-2.2	0.0	3.94	1.88	Anxa5 F13a1 Procr Pros1 Serping1 Tfpi Thbd
179	GO:0051260 [8]: protein homooligomerization	3	3	697	7	11922	-2.2	0.0	4.19	2.05	Acdc C1qtnf1 Cav1
180	GO:0006637 [7]: acyl-CoA metabolism	3	3	697	7	11922	-2.2	0.0	4.19	2.05	Cte1 Ehhadh Scp2
181	GO:0008064 [6]: regulation of actin polymerization and/or depolymerization	3	3	697	7	11922	-2.2	0.0	4.19	2.05	Gsn Tmod1 Tmod4
182	GO:0009074 [7]: aromatic amino acid family catabolism	3	3	697	7	11922	-2.2	0.0	4.19	2.05	Fah Gstz1 Pts
183	GO:0009408 [5]: response to heat	5	5	695	23	11906	-2.2	0.0	4.04	1.94	Cryab Dnaja1 Hsp105 Hspa9a Serpinh1
184	GO:0051246 [5]: regulation of protein metabolism	9	9	691	67	11862	-2.31	0.0	3.72	1.72	Cd1d1 Cd209b Eif4ebp1 Gsn Igh-6 Pdgfrb Serpinb1a Tmod1 Tmod4
185	GO:0006958 [7]: complement activation, classical pathway	5	5	695	24	11905	-2.35	0.0	3.9	1.88	C1r C2 Colec12 Igh-4 Serping1
186	GO:0006869 [5]: lipid transport	7	7	693	45	11884	-2.38	0.0	3.74	1.73	Abca1 Adfp Cpt1b Osbpl11 Pltp Scp2 Slc27a1
187	GO:0006108 [7]: malate metabolism	2	2	698	2	11927	-2.38	0.0	4.07	1.95	Mdh1 Mdh2
188	GO:0008283 [4]: cell proliferation	31	31	669	707	11222	-2.44	0.0	0.04	0.0	Axl Camk2d Cav1 Ccnd2 Cdc26 Cdkn1c Cdkn2c Cpeb1 Cspg4 Dock2 Dusp1 E2f6 Enpep Figf Gas1 H2-Bf Hdgfrp3 Igh-6 Jak2 Lmo1 Lrp1 Nbl1 Nr2f1 Pkd2 Pmp22 Reck S100a6 Sept4 Sept9 Sspn Vegfc
189	GO:0030832 [9]: regulation of actin filament length	3	3	697	8	11921	-2.46	0.0	3.91	1.88	Gsn Tmod1 Tmod4
190	GO:0051128 [5]: regulation of cell organization and biogenesis	3	3	697	8	11921	-2.46	0.0	3.91	1.88	Gsn Tmod1 Tmod4
191	GO:0051259 [7]: protein oligomerization	3	3	697	8	11921	-2.46	0.0	3.91	1.88	Acdc C1qtnf1 Cav1
192	GO:0005978 [8]: glycogen biosynthesis	3	3	697	8	11921	-2.46	0.0	3.91	1.88	Gbe1 Gyg1 Gys2
193	GO:0009250 [7]: glucan biosynthesis	3	3	697	8	11921	-2.46	0.0	3.91	1.88	Gbe1 Gyg1 Gys2
194	GO:0019318 [7]: hexose metabolism	10	10	690	82	11847	-2.49	0.0	3.48	1.6	Acdc Dlat Eno3 Hk2 Ldh1 Pck1 Pcx Pdha1 Pdhb Pfkfb3
195	GO:0042440 [4]: pigment metabolism	4	4	696	16	11913	-2.49	0.0	3.8	1.79	Alas1 Alas2 Ddt Fech
196	GO:0051242 [5]: positive regulation of cellular physiological process	16	16	684	162	11767	-2.5	0.0	3.26	1.49	Acdc Cd1d1 Cd209b Cidec Gp38 H2-Aa Ifi204 Igh-4 Igh-6 Ii Lgals12 Mfge8 Sh3glb1 Stk17b Tbx21 Trp63
197	GO:0019320 [8]: hexose catabolism	6	6	694	36	11893	-2.55	0.0	3.61	1.71	Dlat Eno3 Hk2 Ldh1 Pdha1 Pdhb
198	GO:0046164 [6]: alcohol catabolism	6	6	694	36	11893	-2.55	0.0	3.61	1.71	Dlat Eno3 Hk2 Ldh1 Pdha1 Pdhb
199	GO:0046365 [7]: monosaccharide catabolism	6	6	694	36	11893	-2.55	0.0	3.61	1.71	Dlat Eno3 Hk2 Ldh1 Pdha1 Pdhb
200	GO:0006007 [9]: glucose catabolism	6	6	694	36	11893	-2.55	0.0	3.61	1.71	Dlat Eno3 Hk2 Ldh1 Pdha1 Pdhb
201	GO:0005996 [6]: monosaccharide metabolism	10	10	690	84	11845	-2.6	0.0	3.35	1.51	Acdc Dlat Eno3 Hk2 Ldh1 Pck1 Pcx Pdha1 Pdhb Pfkfb3
202	GO:0008380 [7]: RNA splicing	5	5	695	192	11737	-2.64	0.0	0.01	0.0	Cova1 Cpeb1 Cugbp2 Ppargc1b Rbpms2
203	GO:0006928 [4]: cell motility	15	15	685	152	11777	-2.64	0.0	3.12	1.49	Ccr2 Cdh2 Cspg4 Dock2 Egfl7 Enpep Gp38 Il16 Il17b Lama1 Nr2f1 Nrp1 Tek Twist1 Zfhx1b
204	GO:0006954 [5]: inflammatory response	12	12	688	111	11818	-2.64	0.0	3.22	1.49	Ccl11 Ccl24 Ccl5 Ccr2 Cxcl13 Cxcl9 Dfy Dock2 Ggtla1 Igh-4 Il16 Il17b
205	GO:0007243 [6]: protein kinase cascade	12	12	688	111	11818	-2.64	0.0	3.22	1.49	Acdc Bsf3 Cav1 Cspg4 Dok2 Igh-6 Irak1bp1 Jak2 Map3k6 Pkd2 Shank3 Wnt5a
206	GO:0043283 [4]: biopolymer metabolism	63	63	637	1262	10667	-2.66	0.0	0.08	0.02	AI317395 Adamdec1 Adamts1 Adamts5 Adn Aebp1 C1r C1s C2 Col6a1 Cova1 Cpa3 Cpeb1 Cpxm1 Ctsb Ctsk Ctsl Cugbp2 Dnpep Dpep1 Dpp7 Enpep Fap Fmr1 Gbe1 Gyg1 Gys2 Gzma H2-Bf Hip2 Hp Immp2l Lamp2 Mbtps1 Mcpt4 Mcpt5 Mmp11 Mmp19 Mmp2 Mmp23 Mmp3 Napsa Pcolce Pdcd8 Pep4 Phka1 Plat Pmpcb Ppargc1b Ppp1r2 Prss11 Psma6 Pygl Pygm Rbpms2 Rnf11 Scpep1 Sept9 Serpinb1a Smarca1 Smarcd3 Tgm2 Trub2
207	GO:0044238 [4]: primary metabolism	291	291	409	4765	7164	-2.67	0.0	1.57	0.84	2810423O19Rik 4930517K11Rik AI317395 Aacs Abca1 Acadl Acadm Acadvl Acdc Aco1 Acox1 Adamdec1 Adamts1 Adamts5 Adfp Adh1 Adn Adpn Adssl1 Aebp1 Afp Aldh1a7 Aldh4a1 Alox5ap Ampd3 Arg2 Art3 Aspa Atp5o Axl B3galt3 Bckdhb Birc3 C1qtnf1 C1r C1s C2 Cabc1 Camk2d Cav1 Cbr2 Cd1d1 Cd2 Cd209b Cdkn2c Cdo1 Cel Cidea Clpx Col6a1 Comt Cova1 Cpa3 Cpeb1 Cpt1b Cpt2 Cpxm1 Crat Cs Cte1 Ctps2 Ctsb Ctsk Ctsl Cugbp2 Ddef1 …
208	GO:0042044 [5]: fluid transport	3	3	697	9	11920	-2.7	0.0	3.66	1.71	Aqp1 Aqp7 Gp38
209	GO:0045061 [6]: thymic T-cell selection	3	3	697	9	11920	-2.7	0.0	3.66	1.71	Cd1d1 Dock2 Ii
210	GO:0045582 [7]: positive regulation of T-cell differentiation	3	3	697	9	11920	-2.7	0.0	3.66	1.71	Cd1d1 H2-Aa Ii
211	GO:0006100 [8]: tricarboxylic acid cycle intermediate metabolism	3	3	697	9	11920	-2.7	0.0	3.66	1.71	Ldh1 Mdh1 Mdh2
212	GO:0006570 [7]: tyrosine metabolism	3	3	697	9	11920	-2.7	0.0	3.66	1.71	Ddt Fah Gstz1
213	GO:0006833 [6]: water transport	3	3	697	9	11920	-2.7	0.0	3.66	1.71	Aqp1 Aqp7 Gp38
214	GO:0000375 [8]: RNA splicing, via transesterification reactions	5	5	695	188	11741	-2.76	0.0	0.02	0.0	Cova1 Cpeb1 Cugbp2 Ppargc1b Rbpms2
215	GO:0000377 [9]: RNA splicing, via transesterification reactions with bulged adenosine as nucleophile	5	5	695	188	11741	-2.76	0.0	0.02	0.0	Cova1 Cpeb1 Cugbp2 Ppargc1b Rbpms2
216	GO:0000398 [8]: nuclear mRNA splicing, via spliceosome	5	5	695	188	11741	-2.76	0.0	0.02	0.0	Cova1 Cpeb1 Cugbp2 Ppargc1b Rbpms2
217	GO:0015698 [7]: inorganic anion transport	11	11	689	101	11828	-2.8	0.0	3.08	1.49	Acdc Col17a1 Col1a1 Col1a2 Col3a1 Col4a1 Col6a1 Col6a2 Fcna Slc12a4 Slc12a7
218	GO:0050867 [6]: positive regulation of cell activation	5	5	695	28	11901	-2.8	0.0	3.39	1.55	Cd1d1 H2-Aa Igh-6 Ii Tbx21
219	GO:0051251 [7]: positive regulation of lymphocyte activation	5	5	695	28	11901	-2.8	0.0	3.39	1.55	Cd1d1 H2-Aa Igh-6 Ii Tbx21
220	GO:0001558 [4]: regulation of cell growth	6	6	694	39	11890	-2.82	0.0	3.31	1.49	Igfbp2 Igfbp4 Igfbp6 Igfbp7 Prss11 Wisp2
221	GO:0018149 [8]: peptide cross-linking	2	2	698	3	11926	-2.84	0.0	3.6	1.71	F13a1 Tgm2
222	GO:0042417 [6]: dopamine metabolism	2	2	698	3	11926	-2.84	0.0	3.6	1.71	Comt Maoa
223	GO:0042640 [6]: anagen	2	2	698	3	11926	-2.84	0.0	3.6	1.71	Myo5a Psen2
224	GO:0046460 [7]: neutral lipid biosynthesis	2	2	698	3	11926	-2.84	0.0	3.6	1.71	Dgat2 Pck1
225	GO:0046463 [7]: acylglycerol biosynthesis	2	2	698	3	11926	-2.84	0.0	3.6	1.71	Dgat2 Pck1
226	GO:0050818 [4]: regulation of coagulation	2	2	698	3	11926	-2.84	0.0	3.6	1.71	Procr Thbd
227	GO:0050819 [5]: negative regulation of coagulation	2	2	698	3	11926	-2.84	0.0	3.6	1.71	Procr Thbd
228	GO:0006572 [8]: tyrosine catabolism	2	2	698	3	11926	-2.84	0.0	3.6	1.71	Fah Gstz1
229	GO:0045058 [5]: T-cell selection	3	3	697	10	11919	-2.9	0.0	3.44	1.58	Cd1d1 Dock2 Ii
230	GO:0045621 [6]: positive regulation of lymphocyte differentiation	3	3	697	10	11919	-2.9	0.0	3.44	1.58	Cd1d1 H2-Aa Ii
231	GO:0006911 [8]: phagocytosis, engulfment	3	3	697	10	11919	-2.9	0.0	3.44	1.58	Abca1 Igh-4 Mfge8
232	GO:0048066 [3]: pigmentation	5	5	695	29	11900	-2.91	0.0	3.27	1.49	Alas1 Alas2 Ddt Fech Myo5a
233	GO:0002009 [4]: morphogenesis of an epithelium	6	6	694	41	11888	-2.98	0.0	3.12	1.49	Lama1 Shank3 Stat5a Trp63 Twist1 Vegfc
234	GO:0030334 [6]: regulation of cell migration	5	5	695	30	11899	-3.01	0.0	3.17	1.49	Ccr2 Egfl7 Gp38 Lama1 Tek
235	GO:0051270 [5]: regulation of cell motility	5	5	695	30	11899	-3.01	0.0	3.17	1.49	Ccr2 Egfl7 Gp38 Lama1 Tek
236	GO:0008015 [4]: circulation	5	5	695	30	11899	-3.01	0.0	3.17	1.49	Adrb2 Cav1 Fli1 Pon1 Ptgs1
237	GO:0007167 [6]: enzyme linked receptor protein signaling pathway	15	15	685	163	11766	-3.02	0.0	2.67	1.31	Bmp6 Cspg4 Dok2 Eif4ebp1 Eng Flt1 Fst Ltbp4 Nrp1 Pdgfrb Plat Prss11 Ptprm Ptpro Ptprs
238	GO:0007050 [7]: cell cycle arrest	4	4	696	20	11909	-3.04	0.0	3.19	1.49	Cdkn1c Gas1 Pkd2 Pmp22
239	GO:0030098 [4]: lymphocyte differentiation	6	6	694	42	11887	-3.06	0.0	3.03	1.49	Bsf3 Cd1d1 Dock2 H2-Aa Ii Il11ra1
240	GO:0009987 [2]: cellular process	591	591	109	9948	1981	-3.08	0.0	1.37	0.72	1110020P15Rik 1200007B05Rik 1700020C11Rik 1810044O22Rik 2400002F11Rik 2810423O19Rik 4930422J18Rik 4930517K11Rik AI317395 Aacs Abca1 Abca8a Abcb1a Abcb1b Abcc5 Abcd4 Acadl Acadm Acadvl Acdc Aco1 Acox1 Acta1 Actr1a Adamdec1 Adamts1 Adamts5 Adfp Adh1 Adn Adrb2 Adssl1 Aebp1 Afp Akr1c12 Alas1 Alas2 Alb1 Aldh1a1 Aldh1a7 Aldh4a1 Alox5ap Ampd3 Angptl4 Aoc3 Aox1 Ap1m1 Aplp2 Apod Aqp1 Aqp7 Arfl4 Arg2 Arhga…
241	GO:0019370 [9]: leukotriene biosynthesis	3	3	697	11	11918	-3.08	0.0	3.24	1.49	Alox5ap Ggtla1 Ltc4s
242	GO:0042168 [5]: heme metabolism	3	3	697	11	11918	-3.08	0.0	3.24	1.49	Alas1 Alas2 Fech
243	GO:0006778 [6]: porphyrin metabolism	3	3	697	11	11918	-3.08	0.0	3.24	1.49	Alas1 Alas2 Fech
244	GO:0006820 [6]: anion transport	12	12	688	122	11807	-3.09	0.0	2.68	1.31	Acdc Col17a1 Col1a1 Col1a2 Col3a1 Col4a1 Col6a1 Col6a2 Fcna Slc12a4 Slc12a7 Slc16a1
245	GO:0019217 [6]: regulation of fatty acid metabolism	2	2	698	4	11925	-3.18	0.0	3.23	1.49	Acdc Cav1
246	GO:0030048 [8]: actin filament-based movement	2	2	698	4	11925	-3.18	0.0	3.23	1.49	Myo5a Waspip
247	GO:0045017 [7]: glycerolipid biosynthesis	2	2	698	4	11925	-3.18	0.0	3.23	1.49	Dgat2 Pck1
248	GO:0046457 [9]: prostanoid biosynthesis	2	2	698	4	11925	-3.18	0.0	3.23	1.49	Ptgis Ptgs1
249	GO:0046504 [6]: glycerol ether biosynthesis	2	2	698	4	11925	-3.18	0.0	3.23	1.49	Dgat2 Pck1
250	GO:0001516 [10]: prostaglandin biosynthesis	2	2	698	4	11925	-3.18	0.0	3.23	1.49	Ptgis Ptgs1
251	GO:0006085 [8]: acetyl-CoA biosynthesis	2	2	698	4	11925	-3.18	0.0	3.23	1.49	Dlat Pdk4
252	GO:0006950 [4]: response to stress	38	38	662	769	11160	-3.21	0.0	0.13	0.03	Adn C1r C2 Ccl11 Ccl24 Ccl5 Ccr2 Cd1d1 Colec12 Cryab Cxcl13 Cxcl9 Defb1 Dfy Dnaja1 Dock2 Ggtla1 Gpx3 Gpx7 H2-Bf H2-Ea Hp Hsp105 Hspa9a Ifi204 Igh-4 Igh-6 Igj Igl-V1 Ii Il16 Il17b Msra Orm1 Serping1 Serpinh1 Sod3 Ucp3
253	GO:0019538 [5]: protein metabolism	127	127	573	2103	9826	-3.22	0.0	0.97	0.52	2810423O19Rik 4930517K11Rik AI317395 Abca1 Acdc Aco1 Adamdec1 Adamts1 Adamts5 Adn Aebp1 Art3 Axl B3galt3 Birc3 C1qtnf1 C1r C1s C2 Cabc1 Camk2d Cav1 Cd1d1 Cd2 Cd209b Clpx Col6a1 Cpa3 Cpeb1 Cpxm1 Ctsb Ctsk Ctsl Cugbp2 Dm15 Dnaja1 Dnajb4 Dnajd1 Dnpep Dpep1 Dpp7 Dusp1 Eif4e3 Eif4ebp1 Enpep F13a1 Fap Fbxo9 Fkbp1a Fkbp7 Fkbp9 Flt1 Gprk5 Grpel1 Gsn Gzma H2-Bf Hip2 Hp Hsp105 Hspa9a Igh-6 Ii Ikbke Immp2l …
254	GO:0007582 [2]: physiological process	567	567	133	9708	2221	-3.23	0.0	0.48	0.25	1110020P15Rik 1200007B05Rik 1700020C11Rik 1810044O22Rik 2310001A20Rik 2400002F11Rik 2810423O19Rik 4930517K11Rik AI317395 Aacs Abca1 Abca8a Abcb1a Abcb1b Abcc5 Abcd4 Acadl Acadm Acadvl Acdc Aco1 Acox1 Acta1 Actn3 Actr1a Adamdec1 Adamts1 Adamts5 Adfp Adh1 Adn Adpn Adrb2 Adssl1 Aebp1 Afp Akr1c12 Alas1 Alas2 Alb1 Aldh1a1 Aldh1a7 Aldh4a1 Aldh6a1 Alox5ap Ampd3 Angptl4 Anxa5 Aox1 Ap1m1 Aplp2 Apod Aqp1 A…
255	GO:0007507 [5]: heart development	7	7	693	57	11872	-3.24	0.0	2.77	1.38	Casq2 Clp1 Eng Hod Id1 Nrp1 id3
256	GO:0030595 [6]: immune cell chemotaxis	3	3	697	12	11917	-3.25	0.0	3.06	1.49	Dock2 Il16 Il17b
257	GO:0043284 [5]: biopolymer biosynthesis	3	3	697	12	11917	-3.25	0.0	3.06	1.49	Gbe1 Gyg1 Gys2
258	GO:0045580 [6]: regulation of T-cell differentiation	3	3	697	12	11917	-3.25	0.0	3.06	1.49	Cd1d1 H2-Aa Ii
259	GO:0000271 [6]: polysaccharide biosynthesis	3	3	697	12	11917	-3.25	0.0	3.06	1.49	Gbe1 Gyg1 Gys2
260	GO:0006094 [8]: gluconeogenesis	3	3	697	12	11917	-3.25	0.0	3.06	1.49	Acdc Pck1 Pcx
261	GO:0006691 [8]: leukotriene metabolism	3	3	697	12	11917	-3.25	0.0	3.06	1.49	Alox5ap Ggtla1 Ltc4s
262	GO:0006941 [4]: striated muscle contraction	3	3	697	12	11917	-3.25	0.0	3.06	1.49	Casq2 Myom1 Smpx
263	GO:0006805 [5]: xenobiotic metabolism	4	4	696	22	11907	-3.27	0.0	2.94	1.49	Akr1c12 Comt Ephx2 Maoa
264	GO:0009410 [7]: response to xenobiotic stimulus	4	4	696	22	11907	-3.27	0.0	2.94	1.49	Akr1c12 Comt Ephx2 Maoa
265	GO:0050776 [5]: regulation of immune response	8	8	692	71	11858	-3.28	0.0	2.65	1.29	Cd1d1 Cd209b H2-Aa H2-Ea Igh-4 Igh-6 Ii Tbx21
266	GO:0044267 [6]: cellular protein metabolism	123	123	577	2086	9843	-3.3	0.0	0.71	0.39	2810423O19Rik 4930517K11Rik AI317395 Abca1 Acdc Aco1 Adamdec1 Adamts1 Adamts5 Adn Aebp1 Art3 Axl B3galt3 Birc3 C1qtnf1 C1r C1s C2 Cabc1 Camk2d Cav1 Cd1d1 Cd2 Cd209b Clpx Col6a1 Cpa3 Cpeb1 Cpxm1 Ctsb Ctsk Ctsl Cugbp2 Dm15 Dnaja1 Dnajb4 Dnajd1 Dnpep Dpep1 Dpp7 Dusp1 Eif4e3 Eif4ebp1 Enpep F13a1 Fap Fbxo9 Fkbp1a Fkbp7 Fkbp9 Flt1 Gprk5 Grpel1 Gzma H2-Bf Hip2 Hp Hsp105 Hspa9a Igh-6 Ii Ikbke Immp2l Jak2…
267	GO:0030097 [5]: hemopoiesis	10	10	690	99	11830	-3.3	0.0	2.53	1.19	Bsf3 Cbfa2t3h Ccr2 Cd1d1 Dock2 H2-Aa Heph Ii Il11ra1 Jak2
268	GO:0006955 [4]: immune response	45	45	655	667	11262	-3.32	0.0	1.63	0.85	Adn Bsf3 C1r C2 Ccl11 Ccl24 Ccl5 Ccl6 Ccl9 Ccr2 Cd1d1 Cd209b Colec12 Cxcl13 Cxcl14 Cxcl4 Cxcl7 Cxcl9 Dfy Dock2 Fcgrt Gbp1 Gbp2 Ggtla1 H2-Aa H2-Bf H2-Ea H2-Eb1 Hp Ifi202b Ifi203 Ifi204 Igh-4 Igh-6 Igj Igl-V1 Ii Il11ra1 Il16 Il17b Ltb Orm1 Serping1 Spon2 Tbx21
269	GO:0009611 [5]: response to wounding	13	13	687	319	11610	-3.36	0.0	0.07	0.01	Ccl11 Ccl24 Ccl5 Ccr2 Cd1d1 Cxcl13 Cxcl9 Dfy Dock2 Ggtla1 Igh-4 Il16 Il17b
270	GO:0050793 [3]: regulation of development	13	13	687	145	11784	-3.37	0.0	2.31	1.15	Cd1d1 Fst H2-Aa Igfbp2 Igfbp4 Igfbp6 Igfbp7 Ii Lama1 Nrp1 Prss11 Stat5a Wisp2
271	GO:0016044 [5]: membrane organization and biogenesis	4	4	696	23	11906	-3.38	0.0	2.82	1.43	1700020C11Rik Abca1 Dock2 Sgcd
272	GO:0030100 [6]: regulation of endocytosis	4	4	696	23	11906	-3.38	0.0	2.82	1.43	Cd209b Igh-4 Igh-6 Mfge8
273	GO:0006979 [5]: response to oxidative stress	4	4	696	23	11906	-3.38	0.0	2.82	1.43	Gpx3 Gpx7 Msra Ucp3
274	GO:0012502 [7]: induction of programmed cell death	8	8	692	73	11856	-3.38	0.0	2.54	1.2	Cd1d1 Cidec Ifi204 Igh-4 Lgals12 Sh3glb1 Stk17b Trp63
275	GO:0006917 [8]: induction of apoptosis	8	8	692	73	11856	-3.38	0.0	2.54	1.2	Cd1d1 Cidec Ifi204 Igh-4 Lgals12 Sh3glb1 Stk17b Trp63
276	GO:0042127 [5]: regulation of cell proliferation	3	3	697	126	11803	-3.39	0.0	0.02	0.0	Cav1 Igh-6 Jak2
277	GO:0006575 [6]: amino acid derivative metabolism	6	6	694	47	11882	-3.4	0.0	2.64	1.28	Cdo1 Comt Maoa Mat2a Odc1 Tph1
278	GO:0009890 [6]: negative regulation of biosynthesis	3	3	697	13	11916	-3.4	0.0	2.89	1.49	Acdc Cav1 Eif4ebp1
279	GO:0046545 [5]: development of primary female sexual characteristics	3	3	697	13	11916	-3.4	0.0	2.89	1.49	Afp Fst Wnt4
280	GO:0046660 [4]: female sex differentiation	3	3	697	13	11916	-3.4	0.0	2.89	1.49	Afp Fst Wnt4
281	GO:0050764 [7]: regulation of phagocytosis	3	3	697	13	11916	-3.4	0.0	2.89	1.49	Cd209b Igh-4 Mfge8
282	GO:0050766 [8]: positive regulation of phagocytosis	3	3	697	13	11916	-3.4	0.0	2.89	1.49	Cd209b Igh-4 Mfge8
283	GO:0050900 [6]: immune cell migration	3	3	697	13	11916	-3.4	0.0	2.89	1.49	Dock2 Il16 Il17b
284	GO:0006749 [6]: glutathione metabolism	3	3	697	13	11916	-3.4	0.0	2.89	1.49	Ggtla1 Gstk1 Mgst1
285	GO:0008585 [6]: female gonad development	3	3	697	13	11916	-3.4	0.0	2.89	1.49	Afp Fst Wnt4
286	GO:0051244 [4]: regulation of cellular physiological process	28	28	672	390	11539	-3.44	0.0	1.76	0.9	Acdc Angptl4 Birc3 Cav1 Ccr2 Cd1d1 Cd209b Cidec Egfl7 Gp38 Gsn H2-Aa Ifi204 Igh-4 Igh-6 Ii Jak2 Lama1 Lgals12 Mfge8 Sh3glb1 Snai2 Stk17b Tbx21 Tek Tmod1 Tmod4 Trp63
287	GO:0030178 [6]: negative regulation of Wnt receptor signaling pathway	2	2	698	5	11924	-3.47	0.0	2.93	1.49	Dkk3 Wif1
288	GO:0006560 [8]: proline metabolism	2	2	698	5	11924	-3.47	0.0	2.93	1.49	Aldh4a1 Prodh
289	GO:0006825 [9]: copper ion transport	2	2	698	5	11924	-3.47	0.0	2.93	1.49	Cp Heph
290	GO:0008104 [4]: protein localization	23	23	677	486	11443	-3.48	0.0	0.14	0.04	AI317395 Ap1m1 Arfl4 Clpx Clta Ctsb Epim F830014G06Rik Gstk1 Hspa9a Ii Immp2l Jak2 Kpna1 Pex13 Rab32 Rab34 Ramp2 Sec15l1 Slc1a3 Stx18 Stx4a Sytl2
291	GO:0045184 [5]: establishment of protein localization	22	22	678	468	11461	-3.49	0.0	0.13	0.03	AI317395 Ap1m1 Arfl4 Clpx Clta Ctsb Epim F830014G06Rik Gstk1 Hspa9a Ii Jak2 Kpna1 Pex13 Rab32 Rab34 Ramp2 Sec15l1 Slc1a3 Stx18 Stx4a Sytl2
292	GO:0016337 [5]: cell-cell adhesion	9	9	691	90	11839	-3.5	0.0	2.33	1.15	Cdh11 Cdh2 Cldn5 Clstn3 Esam1 Icam2 Pcdh7 Tek Vcam1
293	GO:0006366 [8]: transcription from Pol II promoter	8	8	692	220	11709	-3.5	0.0	0.06	0.01	Hod Id1 Jundm2 Sox7 Trp63 Twist2 Wbscr14 id3
294	GO:0016042 [5]: lipid catabolism	7	7	693	62	11867	-3.51	0.0	2.45	1.15	Adpn Cel Lip1 Lipe Lpl Pla2g2d Wisp2
295	GO:0040008 [4]: regulation of growth	7	7	693	62	11867	-3.51	0.0	2.45	1.15	Igfbp2 Igfbp4 Igfbp6 Igfbp7 Lama1 Prss11 Wisp2
296	GO:0007160 [5]: cell-matrix adhesion	6	6	694	49	11880	-3.52	0.0	2.49	1.16	Arhgap6 Itga7 Itgb7 Itgbl1 Nid1 Tek
297	GO:0015031 [5]: protein transport	22	22	678	464	11465	-3.53	0.0	0.14	0.04	AI317395 Ap1m1 Arfl4 Clpx Clta Ctsb Epim F830014G06Rik Gstk1 Hspa9a Ii Jak2 Kpna1 Pex13 Rab32 Rab34 Ramp2 Sec15l1 Slc1a3 Stx18 Stx4a Sytl2
298	GO:0016043 [4]: cell organization and biogenesis	52	52	648	831	11098	-3.55	0.0	1.07	0.56	1700020C11Rik 2400002F11Rik Abca1 Abcd4 Acta1 Arhgap6 Dab2 Dock2 Ehd1 Emp1 Emp3 Fhl1 Gsn Hps3 Igfbp2 Igfbp4 Igfbp6 Igfbp7 Igh-6 Itga7 Krt1-14 Krt1-15 Krt1-19 Krt2-5 Lepre1 Lsp1 Mcts1 Mfn2 Mtap4 Myl1 Myl4 Mylpf Myo5a Peci Pex13 Pfn2 Prss11 Pxmp2 Rhoe Rpl5 Scp2 Sgcd Smarca1 Smarcd3 Tagln Tmod1 Tmod4 Trp63 Trub2 Tuba8 Waspip Wisp2
299	GO:0007409 [6]: axonogenesis	1	1	699	77	11852	-3.56	0.0	0.01	0.0	Nrp1
300	GO:0007242 [5]: intracellular signaling cascade	41	41	659	630	11299	-3.57	0.0	1.28	0.67	4930422J18Rik Acdc Atp2a2 Bsf3 Cav1 Chn1 Cspg4 Dock2 Dok2 Dscr1 Dscr1l1 Edg1 Gem Gucy1a3 Igh-6 Irak1bp1 Itsn1 Jak2 Map3k6 Nkiras1 Pdzrn3 Pkd2 Prkcm Psen2 Pxk Rab32 Rab34 Rapgef3 Rasa3 Rasa4 Rasgrp2 Rgl1 Rgs7 Rhoe Rrad Sh3bp5 Shank3 Stat5a Stmn2 Tgm2 Wnt5a
301	GO:0006800 [5]: oxygen and reactive oxygen species metabolism	5	5	695	37	11892	-3.57	0.0	2.51	1.18	Gpx3 Gpx7 Msra Sod3 Ucp3
302	GO:0019882 [5]: antigen presentation	6	6	694	50	11879	-3.58	0.0	2.43	1.15	Cd1d1 Fcgrt H2-Aa H2-Ea H2-Eb1 Ii
303	GO:0009607 [4]: response to biotic stimulus	57	57	643	937	10992	-3.58	0.0	0.88	0.48	Adn Bsf3 C1r C2 Ccl11 Ccl24 Ccl5 Ccl6 Ccl9 Ccr2 Cd1d1 Cd2 Cd209b Cmkor1 Colec12 Cxcl13 Cxcl14 Cxcl4 Cxcl7 Cxcl9 Defb1 Dfy Dock2 Fcgrt Gbp1 Gbp2 Ggtla1 Gpx3 Gpx7 H2-Aa H2-Bf H2-Ea H2-Eb1 Hp Hsp105 Hspa9a Ifi202b Ifi203 Ifi204 Igh-4 Igh-6 Igj Igl-V1 Ii Il11ra1 Il16 Il17b Lsp1 Ltb Ly6c Msra Orm1 Serping1 Serpinh1 Spon2 Tbx21 Ucp3
304	GO:0006468 [8]: protein amino acid phosphorylation	21	21	679	443	11486	-3.58	0.0	0.15	0.04	Axl Camk2d Cd2 Dm15 Flt1 Gprk5 Igh-6 Ikbke Jak2 Map3k6 Mark1 Pdgfrb Pdk4 Pftk1 Prkcm Prkg2 Pxk Rab32 Rapgef3 Stk17b Tek
305	GO:0009589 [8]: detection of UV	1	1	699	0	11929	-3.6	0.0	2.89	1.49	Fech
306	GO:0009743 [5]: response to carbohydrate stimulus	1	1	699	0	11929	-3.6	0.0	2.89	1.49	Acdc
307	GO:0009746 [6]: response to hexose stimulus	1	1	699	0	11929	-3.6	0.0	2.89	1.49	Acdc
308	GO:0009749 [7]: response to glucose stimulus	1	1	699	0	11929	-3.6	0.0	2.89	1.49	Acdc
309	GO:0018158 [8]: protein amino acid oxidation	1	1	699	0	11929	-3.6	0.0	2.89	1.49	Msra
310	GO:0018159 [9]: peptidyl-methionine oxidation	1	1	699	0	11929	-3.6	0.0	2.89	1.49	Msra
311	GO:0018206 [9]: peptidyl-methionine modification	1	1	699	0	11929	-3.6	0.0	2.89	1.49	Msra
312	GO:0019433 [8]: triacylglycerol catabolism	1	1	699	0	11929	-3.6	0.0	2.89	1.49	Lipe
313	GO:0030322 [6]: stabilization of membrane potential	1	1	699	0	11929	-3.6	0.0	2.89	1.49	Kcnk2
314	GO:0035020 [6]: regulation of Rac protein signal transduction	1	1	699	0	11929	-3.6	0.0	2.89	1.49	Dock2
315	GO:0035022 [7]: positive regulation of Rac protein signal transduction	1	1	699	0	11929	-3.6	0.0	2.89	1.49	Dock2
316	GO:0042311 [6]: vasodilation	1	1	699	0	11929	-3.6	0.0	2.89	1.49	Cav1
317	GO:0042312 [5]: regulation of vasodilation	1	1	699	0	11929	-3.6	0.0	2.89	1.49	Cav1
318	GO:0042759 [8]: long-chain fatty acid biosynthesis	1	1	699	0	11929	-3.6	0.0	2.89	1.49	Fads1
319	GO:0044269 [6]: glycerol ether catabolism	1	1	699	0	11929	-3.6	0.0	2.89	1.49	Lipe
320	GO:0045581 [7]: negative regulation of T-cell differentiation	1	1	699	0	11929	-3.6	0.0	2.89	1.49	Ii
321	GO:0045721 [7]: negative regulation of gluconeogenesis	1	1	699	0	11929	-3.6	0.0	2.89	1.49	Acdc
322	GO:0045907 [6]: positive regulation of vasoconstriction	1	1	699	0	11929	-3.6	0.0	2.89	1.49	Cav1
323	GO:0045908 [6]: negative regulation of vasodilation	1	1	699	0	11929	-3.6	0.0	2.89	1.49	Cav1
324	GO:0045912 [6]: negative regulation of carbohydrate metabolism	1	1	699	0	11929	-3.6	0.0	2.89	1.49	Acdc
325	GO:0046173 [7]: polyol biosynthesis	1	1	699	0	11929	-3.6	0.0	2.89	1.49	Pck1
326	GO:0046327 [8]: glycerol biosynthesis from pyruvate	1	1	699	0	11929	-3.6	0.0	2.89	1.49	Pck1
327	GO:0046340 [8]: diacylglycerol catabolism	1	1	699	0	11929	-3.6	0.0	2.89	1.49	Lipe
328	GO:0046461 [7]: neutral lipid catabolism	1	1	699	0	11929	-3.6	0.0	2.89	1.49	Lipe
329	GO:0046464 [7]: acylglycerol catabolism	1	1	699	0	11929	-3.6	0.0	2.89	1.49	Lipe
330	GO:0046473 [7]: phosphatidic acid metabolism	1	1	699	0	11929	-3.6	0.0	2.89	1.49	Sh3glb1
331	GO:0046500 [6]: S-adenosylmethionine metabolism	1	1	699	0	11929	-3.6	0.0	2.89	1.49	Mat2a
332	GO:0046503 [7]: glycerolipid catabolism	1	1	699	0	11929	-3.6	0.0	2.89	1.49	Lipe
333	GO:0046633 [7]: alpha-beta T-cell proliferation	1	1	699	0	11929	-3.6	0.0	2.89	1.49	Dock2
334	GO:0046677 [8]: response to antibiotic	1	1	699	0	11929	-3.6	0.0	2.89	1.49	Lactb
335	GO:0048010 [8]: vascular endothelial growth factor receptor signaling pathway	1	1	699	0	11929	-3.6	0.0	2.89	1.49	Nrp1
336	GO:0048247 [7]: lymphocyte chemotaxis	1	1	699	0	11929	-3.6	0.0	2.89	1.49	Dock2
337	GO:0000303 [8]: response to superoxide	1	1	699	0	11929	-3.6	0.0	2.89	1.49	Ucp3
338	GO:0001561 [8]: fatty acid alpha-oxidation	1	1	699	0	11929	-3.6	0.0	2.89	1.49	Phyh
339	GO:0001766 [7]: lipid raft polarization	1	1	699	0	11929	-3.6	0.0	2.89	1.49	Dock2
340	GO:0001767 [7]: establishment of lymphocyte polarity	1	1	699	0	11929	-3.6	0.0	2.89	1.49	Dock2
341	GO:0001768 [8]: establishment of T-cell polarity	1	1	699	0	11929	-3.6	0.0	2.89	1.49	Dock2
342	GO:0001771 [6]: formation of immunological synapse	1	1	699	0	11929	-3.6	0.0	2.89	1.49	Dock2
343	GO:0001887 [6]: selenium metabolism	1	1	699	0	11929	-3.6	0.0	2.89	1.49	Sepp1
344	GO:0006083 [7]: acetate metabolism	1	1	699	0	11929	-3.6	0.0	2.89	1.49	Aspa
345	GO:0006111 [7]: regulation of gluconeogenesis	1	1	699	0	11929	-3.6	0.0	2.89	1.49	Acdc
346	GO:0006113 [7]: fermentation	1	1	699	0	11929	-3.6	0.0	2.89	1.49	Pck1
347	GO:0006114 [8]: glycerol biosynthesis	1	1	699	0	11929	-3.6	0.0	2.89	1.49	Pck1
348	GO:0006116 [10]: NADH oxidation	1	1	699	0	11929	-3.6	0.0	2.89	1.49	Cbr2
349	GO:0006531 [8]: aspartate metabolism	1	1	699	0	11929	-3.6	0.0	2.89	1.49	Aspa
350	GO:0006533 [9]: aspartate catabolism	1	1	699	0	11929	-3.6	0.0	2.89	1.49	Aspa
351	GO:0006551 [8]: leucine metabolism	1	1	699	0	11929	-3.6	0.0	2.89	1.49	Mccc1
352	GO:0006552 [9]: leucine catabolism	1	1	699	0	11929	-3.6	0.0	2.89	1.49	Mccc1
353	GO:0006556 [6]: S-adenosylmethionine biosynthesis	1	1	699	0	11929	-3.6	0.0	2.89	1.49	Mat2a
354	GO:0006636 [7]: fatty acid desaturation	1	1	699	0	11929	-3.6	0.0	2.89	1.49	Fads1
355	GO:0006654 [8]: phosphatidic acid biosynthesis	1	1	699	0	11929	-3.6	0.0	2.89	1.49	Sh3glb1
356	GO:0006734 [9]: NADH metabolism	1	1	699	0	11929	-3.6	0.0	2.89	1.49	Cbr2
357	GO:0007499 [4]: ectoderm and mesoderm interaction	1	1	699	0	11929	-3.6	0.0	2.89	1.49	Trp63
358	GO:0009060 [8]: aerobic respiration	1	1	699	0	11929	-3.6	0.0	2.89	1.49	Sdhb
359	GO:0000165 [7]: MAPKKK cascade	7	7	693	64	11865	-3.6	0.0	2.33	1.15	Cav1 Cspg4 Dok2 Igh-6 Map3k6 Shank3 Wnt5a
360	GO:0048232 [6]: male gamete generation	2	2	698	98	11831	-3.61	0.0	0.02	0.0	Acox1 Qk
361	GO:0007283 [7]: spermatogenesis	2	2	698	98	11831	-3.61	0.0	0.02	0.0	Acox1 Qk
362	GO:0043119 [4]: positive regulation of physiological process	20	20	680	269	11660	-3.63	0.0	1.71	0.88	Acdc Cav1 Cd1d1 Cd209b Cidec Ebf1 Gp38 H2-Aa H2-Ea Ifi204 Igh-4 Igh-6 Ii Klf2 Lgals12 Mfge8 Sh3glb1 Stk17b Tbx21 Trp63
363	GO:0016055 [6]: Wnt receptor signaling pathway	8	8	692	79	11850	-3.63	0.0	2.22	1.14	Dkk3 Fzd4 Sfrp2 Sfrp4 Wif1 Wnt2 Wnt4 Wnt5a
364	GO:0016310 [7]: phosphorylation	24	24	676	486	11443	-3.65	0.0	0.19	0.08	1110020P15Rik Atp5o Axl Camk2d Cd2 Dm15 Flt1 Gprk5 Igh-6 Ikbke Jak2 Map3k6 Mark1 Ndufv1 Pdgfrb Pdk4 Pftk1 Prkcm Prkg2 Pxk Rab32 Rapgef3 Stk17b Tek
365	GO:0045619 [5]: regulation of lymphocyte differentiation	3	3	697	15	11914	-3.66	0.0	2.6	1.25	Cd1d1 H2-Aa Ii
366	GO:0007259 [7]: JAK-STAT cascade	3	3	697	15	11914	-3.66	0.0	2.6	1.25	Bsf3 Jak2 Pkd2
367	GO:0006793 [5]: phosphorus metabolism	30	30	670	581	11348	-3.67	0.0	0.24	0.12	1110020P15Rik 2810423O19Rik Atp5o Axl Camk2d Cd2 Dm15 Dusp1 Flt1 Gprk5 Igh-6 Ikbke Jak2 Map3k6 Mark1 Ndufv1 Pdgfrb Pdk4 Pftk1 Prkcm Prkg2 Ptpn22 Ptprm Ptpro Ptprs Pxk Rab32 Rapgef3 Stk17b Tek
368	GO:0006796 [6]: phosphate metabolism	30	30	670	581	11348	-3.67	0.0	0.24	0.12	1110020P15Rik 2810423O19Rik Atp5o Axl Camk2d Cd2 Dm15 Dusp1 Flt1 Gprk5 Igh-6 Ikbke Jak2 Map3k6 Mark1 Ndufv1 Pdgfrb Pdk4 Pftk1 Prkcm Prkg2 Ptpn22 Ptprm Ptpro Ptprs Pxk Rab32 Rapgef3 Stk17b Tek
369	GO:0006952 [5]: defense response	50	50	650	858	11071	-3.68	0.0	0.61	0.33	Adn Bsf3 C1r C2 Ccl11 Ccl24 Ccl5 Ccl6 Ccl9 Ccr2 Cd1d1 Cd2 Cd209b Cmkor1 Colec12 Cxcl13 Cxcl14 Cxcl4 Cxcl7 Cxcl9 Defb1 Dfy Dock2 Fcgrt Gbp1 Gbp2 Ggtla1 H2-Aa H2-Bf H2-Ea H2-Eb1 Hp Ifi202b Ifi203 Ifi204 Igh-4 Igh-6 Igj Igl-V1 Ii Il11ra1 Il16 Il17b Lsp1 Ltb Ly6c Orm1 Serping1 Spon2 Tbx21
370	GO:0030154 [3]: cell differentiation	22	22	678	308	11621	-3.69	0.0	1.55	0.81	Bmp6 Bsf3 Cbfa2t3h Cd1d1 Dab2 Dock2 Fhl1 Fst Gata2 H2-Aa Heph Ii Il11ra1 Jak2 Lgals1 Mlf1 Psen2 Qk Stat5a Trp63 Twist1 Twist2
371	GO:0019216 [5]: regulation of lipid metabolism	2	2	698	6	11923	-3.7	0.0	2.68	1.31	Acdc Cav1
372	GO:0042135 [6]: neurotransmitter catabolism	2	2	698	6	11923	-3.7	0.0	2.68	1.31	Comt Maoa
373	GO:0042303 [4]: molting cycle	2	2	698	6	11923	-3.7	0.0	2.68	1.31	Myo5a Psen2
374	GO:0042633 [5]: hair cycle	2	2	698	6	11923	-3.7	0.0	2.68	1.31	Myo5a Psen2
375	GO:0045060 [7]: negative thymic T-cell selection	2	2	698	6	11923	-3.7	0.0	2.68	1.31	Dock2 Ii
376	GO:0006457 [7]: protein folding	14	14	686	174	11755	-3.7	0.0	1.83	0.96	Cabc1 Clpx Dnaja1 Dnajb4 Dnajd1 Fkbp1a Fkbp7 Fkbp9 Grpel1 Hsp105 Hspa9a Ii Ppic Serpinh1
377	GO:0008202 [6]: steroid metabolism	9	9	691	96	11833	-3.72	0.0	2.06	1.03	Abca1 Afp Hsd11b1 Lipe Mbtps1 Osbpl11 Pmvk Pon1 Sult1a1
378	GO:0006996 [5]: organelle organization and biogenesis	39	39	661	708	11221	-3.72	0.0	0.39	0.2	1700020C11Rik 2400002F11Rik Abcd4 Acta1 Arhgap6 Dock2 Ehd1 Gsn Hps3 Igh-6 Krt1-14 Krt1-15 Krt1-19 Krt2-5 Lsp1 Mcts1 Mfn2 Mtap4 Myl1 Myl4 Mylpf Myo5a Peci Pex13 Pfn2 Pxmp2 Rhoe Rpl5 Scp2 Sgcd Smarca1 Smarcd3 Tagln Tmod1 Tmod4 Trp63 Trub2 Tuba8 Waspip
379	GO:0045893 [8]: positive regulation of transcription, DNA-dependent	1	1	699	73	11856	-3.74	0.0	0.01	0.0	Trp63
380	GO:0009968 [5]: negative regulation of signal transduction	4	4	696	27	11902	-3.74	0.0	2.41	1.15	Cav1 Dkk3 Prss11 Wif1
381	GO:0006811 [5]: ion transport	34	34	666	531	11398	-3.74	0.0	1.1	0.58	Acdc Atp1b3 Atp2a2 Atp5o B430218L07Rik Cacna1s Camk2d Col17a1 Col1a1 Col1a2 Col3a1 Col4a1 Col6a1 Col6a2 Cp Fcna Fxyd1 Fxyd2 Heph Kcna5 Kcnj8 Kcnk2 Kcnk3 Kctd4 Pkd2 Scn7a Slc12a4 Slc12a7 Slc16a1 Slc24a3 Slc39a8 Slc5a6 Slco3a1 Trpv2
382	GO:0030001 [7]: metal ion transport	20	20	680	278	11651	-3.75	0.0	1.52	0.8	Atp1b3 Atp2a2 B430218L07Rik Cacna1s Camk2d Cp Fxyd2 Heph Kcna5 Kcnj8 Kcnk2 Kcnk3 Kctd4 Pkd2 Scn7a Slc12a4 Slc12a7 Slc24a3 Slc39a8 Slc5a6
383	GO:0050865 [5]: regulation of cell activation	5	5	695	40	11889	-3.76	0.0	2.28	1.15	Cd1d1 H2-Aa Igh-6 Ii Tbx21
384	GO:0051249 [6]: regulation of lymphocyte activation	5	5	695	40	11889	-3.76	0.0	2.28	1.15	Cd1d1 H2-Aa Igh-6 Ii Tbx21
385	GO:0007010 [6]: cytoskeleton organization and biogenesis	23	23	677	332	11597	-3.77	0.0	1.4	0.75	Acta1 Arhgap6 Dock2 Gsn Krt1-14 Krt1-15 Krt1-19 Krt2-5 Lsp1 Mtap4 Myl1 Myl4 Mylpf Myo5a Pfn2 Rhoe Sgcd Tagln Tmod1 Tmod4 Trp63 Tuba8 Waspip
386	GO:0016331 [5]: morphogenesis of embryonic epithelium	3	3	697	16	11913	-3.77	0.0	2.47	1.16	Shank3 Twist1 Vegfc
387	GO:0030509 [9]: BMP signaling pathway	3	3	697	16	11913	-3.77	0.0	2.47	1.16	Bmp6 Fst Prss11
388	GO:0006813 [8]: potassium ion transport	10	10	690	114	11815	-3.79	0.0	1.9	0.96	Atp1b3 Fxyd2 Kcna5 Kcnj8 Kcnk2 Kcnk3 Kctd4 Slc12a4 Slc12a7 Slc24a3
389	GO:0006412 [6]: protein biosynthesis	23	23	677	453	11476	-3.8	0.0	0.24	0.12	4930517K11Rik Abca1 Aco1 Adamts5 B3galt3 Cd1d1 Cd209b Cpeb1 Eif4e3 Eif4ebp1 Lamp2 Mrpl11 Mrpl12 Mrpl34 Mrpl9 Mrps9 Psen2 Rpl3 Rpl41 Rpl5 Smarcd3 St6galnac5 St8sia4
390	GO:0009966 [4]: regulation of signal transduction	8	8	692	84	11845	-3.82	0.0	1.99	0.97	Acdc Cav1 Dkk3 Dock2 Eng Prss11 Ramp2 Wif1
391	GO:0001505 [7]: regulation of neurotransmitter levels	5	5	695	41	11888	-3.82	0.0	2.21	1.14	Comt Hnmt Maoa Stx4a Tph1
392	GO:0008203 [7]: cholesterol metabolism	5	5	695	41	11888	-3.82	0.0	2.21	1.14	Abca1 Lipe Mbtps1 Pmvk Pon1
393	GO:0043207 [5]: response to external biotic stimulus	28	28	672	524	11405	-3.83	0.0	0.33	0.17	Adn C1r C2 Ccl11 Ccl24 Ccl5 Ccr2 Cd1d1 Cd209b Colec12 Cxcl13 Cxcl9 Defb1 Dfy Dock2 Ggtla1 H2-Bf H2-Ea Hp Igh-4 Igh-6 Igj Igl-V1 Ii Il16 Il17b Orm1 Serping1
394	GO:0009059 [5]: macromolecule biosynthesis	31	31	669	498	11431	-3.85	0.0	0.92	0.5	4930517K11Rik Abca1 Acdc Aco1 Adamts5 B3galt3 Cd1d1 Cd209b Cpeb1 Eif4e3 Eif4ebp1 Gbe1 Gfpt2 Gyg1 Gys2 Lamp2 Large Mrpl11 Mrpl12 Mrpl34 Mrpl9 Mrps9 Pck1 Pcx Psen2 Rpl3 Rpl41 Rpl5 Smarcd3 St6galnac5 St8sia4
395	GO:0043037 [7]: translation	5	5	695	149	11780	-3.86	0.0	0.07	0.01	Aco1 Cpeb1 Eif4e3 Eif4ebp1 Lamp2
396	GO:0006399 [6]: tRNA metabolism	1	1	699	70	11859	-3.87	0.0	0.02	0.0	Lamp2
397	GO:0035295 [3]: tube development	6	6	694	56	11873	-3.87	0.0	2.06	1.03	Flt1 Gp38 Hsd11b1 Shank3 Twist1 Wnt5a
398	GO:0030029 [7]: actin filament-based process	8	8	692	86	11843	-3.88	0.0	1.9	0.96	Arhgap6 Gsn Myo5a Pfn2 Rhoe Tmod1 Tmod4 Waspip
399	GO:0019319 [8]: hexose biosynthesis	3	3	697	17	11912	-3.89	0.0	2.34	1.15	Acdc Pck1 Pcx
400	GO:0046165 [6]: alcohol biosynthesis	3	3	697	17	11912	-3.89	0.0	2.34	1.15	Acdc Pck1 Pcx
401	GO:0046364 [7]: monosaccharide biosynthesis	3	3	697	17	11912	-3.89	0.0	2.34	1.15	Acdc Pck1 Pcx
402	GO:0007185 [7]: transmembrane receptor protein tyrosine phosphatase signaling pathway	3	3	697	17	11912	-3.89	0.0	2.34	1.15	Ptprm Ptpro Ptprs
403	GO:0007223 [7]: frizzled-2 signaling pathway	3	3	697	17	11912	-3.89	0.0	2.34	1.15	Wnt2 Wnt4 Wnt5a
404	GO:0019438 [6]: aromatic compound biosynthesis	2	2	698	7	11922	-3.89	0.0	2.46	1.16	Mocs2 Pts
405	GO:0042559 [7]: pteridine and derivative biosynthesis	2	2	698	7	11922	-3.89	0.0	2.46	1.16	Mocs2 Pts
406	GO:0051084 [8]: posttranslational protein folding	2	2	698	7	11922	-3.89	0.0	2.46	1.16	Hsp105 Ii
407	GO:0051085 [9]: chaperone cofactor dependent protein folding	2	2	698	7	11922	-3.89	0.0	2.46	1.16	Hsp105 Ii
408	GO:0006776 [7]: vitamin A metabolism	2	2	698	7	11922	-3.89	0.0	2.46	1.16	Aldh1a1 Aldh1a7
409	GO:0006957 [7]: complement activation, alternative pathway	2	2	698	7	11922	-3.89	0.0	2.46	1.16	Adn H2-Bf
410	GO:0007009 [6]: plasma membrane organization and biogenesis	2	2	698	7	11922	-3.89	0.0	2.46	1.16	Abca1 Dock2
411	GO:0009613 [5]: response to pest, pathogen or parasite	27	27	673	489	11440	-3.91	0.0	0.43	0.22	Adn C1r C2 Ccl11 Ccl24 Ccl5 Ccr2 Cd1d1 Colec12 Cxcl13 Cxcl9 Defb1 Dfy Dock2 Ggtla1 H2-Bf H2-Ea Hp Igh-4 Igh-6 Igj Igl-V1 Ii Il16 Il17b Orm1 Serping1
412	GO:0051239 [4]: regulation of organismal physiological process	9	9	691	103	11826	-3.92	0.0	1.78	0.92	Cav1 Cd1d1 Cd209b H2-Aa H2-Ea Igh-4 Igh-6 Ii Tbx21
413	GO:0043065 [7]: positive regulation of apoptosis	8	8	692	88	11841	-3.94	0.0	1.82	0.95	Cd1d1 Cidec Ifi204 Igh-4 Lgals12 Sh3glb1 Stk17b Trp63
414	GO:0035239 [4]: tube morphogenesis	4	4	696	30	11899	-3.95	0.0	2.15	1.08	Flt1 Gp38 Shank3 Twist1
415	GO:0007015 [9]: actin filament organization	4	4	696	30	11899	-3.95	0.0	2.15	1.08	Arhgap6 Rhoe Tmod1 Tmod4
416	GO:0046907 [5]: intracellular transport	27	27	673	447	11482	-3.96	0.0	0.75	0.41	AI317395 Ap1m1 Arfl4 Clta Ctsb Ehd1 Epim Fmr1 Gstk1 Hspa9a Igh-6 Ii Jak2 Kpna1 Myo5a Pex13 Ramp2 Slc1a3 Slc25a10 Slc25a4 Slc25a5 Stx18 Stx4a Sytl2 Tuba8 Ucp1 Ucp3
417	GO:0006814 [8]: sodium ion transport	7	7	693	73	11856	-3.96	0.0	1.87	0.96	Atp1b3 Fxyd2 Scn7a Slc12a4 Slc12a7 Slc24a3 Slc5a6
418	GO:0009108 [7]: coenzyme biosynthesis	6	6	694	58	11871	-3.96	0.0	1.95	0.96	Atp5o Coq3 Ggtla1 Lias Mocs2 Pank3
419	GO:0043068 [6]: positive regulation of programmed cell death	8	8	692	89	11840	-3.98	0.0	1.78	0.91	Cd1d1 Cidec Ifi204 Igh-4 Lgals12 Sh3glb1 Stk17b Trp63
420	GO:0042133 [5]: neurotransmitter metabolism	3	3	697	18	11911	-3.98	0.0	2.23	1.15	Comt Maoa Tph1
421	GO:0016125 [6]: sterol metabolism	5	5	695	44	11885	-3.98	0.0	2.01	1.0	Abca1 Lipe Mbtps1 Pmvk Pon1
422	GO:0046649 [6]: lymphocyte activation	8	8	692	90	11839	-4.0	0.0	1.74	0.88	Bsf3 Cd1d1 Dock2 H2-Aa Igh-6 Ii Il11ra1 Tbx21
423	GO:0006812 [6]: cation transport	22	22	678	355	11574	-4.04	0.0	0.84	0.46	Atp1b3 Atp2a2 Atp5o B430218L07Rik Cacna1s Camk2d Cp Fxyd2 Heph Kcna5 Kcnj8 Kcnk2 Kcnk3 Kctd4 Pkd2 Scn7a Slc12a4 Slc12a7 Slc24a3 Slc39a8 Slc5a6 Trpv2
424	GO:0030111 [5]: regulation of Wnt receptor signaling pathway	2	2	698	8	11921	-4.05	0.0	2.28	1.15	Dkk3 Wif1
425	GO:0042558 [6]: pteridine and derivative metabolism	2	2	698	8	11921	-4.05	0.0	2.28	1.15	Mocs2 Pts
426	GO:0006835 [7]: dicarboxylic acid transport	2	2	698	8	11921	-4.05	0.0	2.28	1.15	Slc1a3 Slc1a5
427	GO:0006939 [4]: smooth muscle contraction	2	2	698	8	11921	-4.05	0.0	2.28	1.15	Cnn1 Cnn2
428	GO:0009156 [8]: ribonucleoside monophosphate biosynthesis	2	2	698	8	11921	-4.05	0.0	2.28	1.15	Ampd3 Prps1
429	GO:0006886 [6]: intracellular protein transport	17	17	683	327	11602	-4.06	0.0	0.32	0.16	AI317395 Ap1m1 Arfl4 Clta Ctsb Epim Gstk1 Hspa9a Ii Jak2 Kpna1 Pex13 Ramp2 Slc1a3 Stx18 Stx4a Sytl2
430	GO:0016265 [3]: death	22	22	678	383	11546	-4.06	0.0	0.56	0.3	1700020C11Rik Angptl4 Birc3 Bnip2 Cd1d1 Cidea Cidec Fgl2 Gas1 Gzma Ifi204 Igh-4 Jak2 Lgals12 Lsp1 Msra Pdcd8 Sh3glb1 Shank3 Snai2 Stk17b Trp63
431	GO:0008219 [4]: cell death	21	21	679	377	11552	-4.07	0.0	0.47	0.24	1700020C11Rik Angptl4 Birc3 Bnip2 Cd1d1 Cidea Cidec Fgl2 Gas1 Gzma Ifi204 Igh-4 Jak2 Lgals12 Lsp1 Pdcd8 Sh3glb1 Shank3 Snai2 Stk17b Trp63
432	GO:0030217 [5]: T-cell differentiation	3	3	697	19	11910	-4.07	0.0	2.12	1.08	Cd1d1 H2-Aa Ii
433	GO:0000187 [6]: activation of MAPK	3	3	697	19	11910	-4.07	0.0	2.12	1.08	Cspg4 Igh-6 Map3k6
434	GO:0030333 [5]: antigen processing	5	5	695	46	11883	-4.07	0.0	1.89	0.96	H2-Aa H2-Ea H2-Eb1 Igh-6 Ii
435	GO:0051049 [5]: regulation of transport	5	5	695	46	11883	-4.07	0.0	1.89	0.96	Acdc Cd209b Igh-4 Igh-6 Mfge8
436	GO:0007548 [3]: sex differentiation	4	4	696	32	11897	-4.08	0.0	1.99	0.98	Afp Dmrt2 Fst Wnt4
437	GO:0007018 [7]: microtubule-based movement	1	1	699	65	11864	-4.08	0.0	0.02	0.0	Tuba8
438	GO:0006915 [6]: apoptosis	19	19	681	343	11586	-4.11	0.0	0.46	0.24	1700020C11Rik Angptl4 Birc3 Bnip2 Cd1d1 Cidea Cidec Gzma Ifi204 Igh-4 Jak2 Lgals12 Lsp1 Pdcd8 Sh3glb1 Shank3 Snai2 Stk17b Trp63
439	GO:0007399 [5]: neurogenesis	15	15	685	292	11637	-4.11	0.0	0.31	0.16	Aplp2 Crym Cryz Cspg4 Dab2 Dpysl3 Efnb2 Fmr1 Lrrk1 Nr2f1 Nrp1 Prps1 Qk Sepp1 Twist1
440	GO:0012501 [5]: programmed cell death	20	20	680	348	11581	-4.12	0.0	0.56	0.3	1700020C11Rik Angptl4 Birc3 Bnip2 Cd1d1 Cidea Cidec Gas1 Gzma Ifi204 Igh-4 Jak2 Lgals12 Lsp1 Pdcd8 Sh3glb1 Shank3 Snai2 Stk17b Trp63
441	GO:0043118 [4]: negative regulation of physiological process	17	17	683	262	11667	-4.12	0.0	0.97	0.53	Acdc Angptl4 Birc3 Cav1 Egfl7 Eif4ebp1 Hod Id1 Ii Jak2 Jundm2 Nr1h3 Procr Snai2 Thbd Wbscr14 id3
442	GO:0006605 [7]: protein targeting	8	8	692	187	11742	-4.13	0.0	0.16	0.05	AI317395 Ctsb Gstk1 Hspa9a Jak2 Kpna1 Pex13 Slc1a3
443	GO:0042158 [7]: lipoprotein biosynthesis	3	3	697	20	11909	-4.15	0.0	2.02	1.0	Abca1 Adamts5 Smarcd3
444	GO:0045137 [4]: development of primary sexual characteristics	3	3	697	20	11909	-4.15	0.0	2.02	1.0	Afp Fst Wnt4
445	GO:0050870 [8]: positive regulation of T-cell activation	3	3	697	20	11909	-4.15	0.0	2.02	1.0	Cd1d1 H2-Aa Ii
446	GO:0008406 [5]: gonad development	3	3	697	20	11909	-4.15	0.0	2.02	1.0	Afp Fst Wnt4
447	GO:0007179 [8]: transforming growth factor beta receptor signaling pathway	5	5	695	48	11881	-4.16	0.0	1.78	0.91	Bmp6 Eng Fst Ltbp4 Prss11
448	GO:0016568 [8]: chromatin modification	2	2	698	82	11847	-4.18	0.0	0.05	0.0	Smarca1 Smarcd3
449	GO:0019226 [5]: transmission of nerve impulse	6	6	694	151	11778	-4.19	0.0	0.13	0.04	Comt Hnmt Lynx1 Maoa Stx4a Tph1
450	GO:0050876 [4]: reproductive physiological process	4	4	696	34	11895	-4.19	0.0	1.85	0.96	Afp Lamb1-1 Stat5a Thbd
451	GO:0009889 [5]: regulation of biosynthesis	7	7	693	81	11848	-4.19	0.0	1.54	0.81	Acdc Aco1 Cav1 Cd1d1 Cd209b Cpeb1 Eif4ebp1
452	GO:0030036 [8]: actin cytoskeleton organization and biogenesis	7	7	693	81	11848	-4.19	0.0	1.54	0.81	Arhgap6 Gsn Pfn2 Rhoe Tmod1 Tmod4 Waspip
453	GO:0015849 [5]: organic acid transport	5	5	695	49	11880	-4.2	0.0	1.72	0.88	Slc12a4 Slc12a7 Slc1a3 Slc1a5 Slc7a10
454	GO:0046942 [6]: carboxylic acid transport	5	5	695	49	11880	-4.2	0.0	1.72	0.88	Slc12a4 Slc12a7 Slc1a3 Slc1a5 Slc7a10
455	GO:0016567 [9]: protein ubiquitination	4	4	696	117	11812	-4.2	0.0	0.1	0.02	Birc3 Fbxo9 Rnf11 Rnf14
456	GO:0009636 [7]: response to toxin	2	2	698	9	11920	-4.21	0.0	2.11	1.08	Ephx2 Pon1
457	GO:0042402 [7]: biogenic amine catabolism	2	2	698	9	11920	-4.21	0.0	2.11	1.08	Comt Maoa
458	GO:0042493 [7]: response to drug	2	2	698	9	11920	-4.21	0.0	2.11	1.08	Abcb1a Lactb
459	GO:0042775 [8]: ATP synthesis coupled electron transport (sensu Eukaryota)	2	2	698	9	11920	-4.21	0.0	2.11	1.08	1110020P15Rik Ndufv1
460	GO:0044242 [6]: cellular lipid catabolism	2	2	698	9	11920	-4.21	0.0	2.11	1.08	Cel Lipe
461	GO:0001906 [5]: cell killing	2	2	698	9	11920	-4.21	0.0	2.11	1.08	Cd1d1 Igh-4
462	GO:0001909 [6]: immune cell mediated cytotoxicity	2	2	698	9	11920	-4.21	0.0	2.11	1.08	Cd1d1 Igh-4
463	GO:0006084 [7]: acetyl-CoA metabolism	2	2	698	9	11920	-4.21	0.0	2.11	1.08	Dlat Pdk4
464	GO:0006541 [8]: glutamine metabolism	2	2	698	9	11920	-4.21	0.0	2.11	1.08	Ctps2 Gfpt2
465	GO:0009124 [7]: nucleoside monophosphate biosynthesis	2	2	698	9	11920	-4.21	0.0	2.11	1.08	Ampd3 Prps1
466	GO:0009161 [8]: ribonucleoside monophosphate metabolism	2	2	698	9	11920	-4.21	0.0	2.11	1.08	Ampd3 Prps1
467	GO:0045321 [5]: immune cell activation	8	8	692	99	11830	-4.22	0.0	1.42	0.75	Bsf3 Cd1d1 Dock2 H2-Aa Igh-6 Ii Il11ra1 Tbx21
468	GO:0007028 [5]: cytoplasm organization and biogenesis	3	3	697	99	11830	-4.22	0.0	0.08	0.02	2400002F11Rik Mcts1 Rpl5
469	GO:0015860 [7]: purine nucleoside transport	1	1	699	1	11928	-4.23	0.0	2.23	1.15	Slc28a2
470	GO:0015914 [6]: phospholipid transport	1	1	699	1	11928	-4.23	0.0	2.23	1.15	Abca1
471	GO:0016045 [6]: detection of bacteria	1	1	699	1	11928	-4.23	0.0	2.23	1.15	Cd209b
472	GO:0016046 [6]: detection of fungi	1	1	699	1	11928	-4.23	0.0	2.23	1.15	Cd209b
473	GO:0019448 [9]: L-cysteine catabolism	1	1	699	1	11928	-4.23	0.0	2.23	1.15	Cdo1
474	GO:0019452 [8]: L-cysteine catabolism to taurine	1	1	699	1	11928	-4.23	0.0	2.23	1.15	Cdo1
475	GO:0019530 [7]: taurine metabolism	1	1	699	1	11928	-4.23	0.0	2.23	1.15	Cdo1
476	GO:0030050 [7]: vesicle transport along actin filament	1	1	699	1	11928	-4.23	0.0	2.23	1.15	Myo5a
477	GO:0030497 [8]: fatty acid elongation	1	1	699	1	11928	-4.23	0.0	2.23	1.15	Elovl6
478	GO:0042097 [7]: interleukin-4 biosynthesis	1	1	699	1	11928	-4.23	0.0	2.23	1.15	Cd1d1
479	GO:0042427 [7]: serotonin biosynthesis	1	1	699	1	11928	-4.23	0.0	2.23	1.15	Tph1
480	GO:0042428 [6]: serotonin metabolism	1	1	699	1	11928	-4.23	0.0	2.23	1.15	Tph1
481	GO:0042448 [7]: progesterone metabolism	1	1	699	1	11928	-4.23	0.0	2.23	1.15	Afp
482	GO:0042771 [8]: DNA damage response, signal transduction by p53 class mediator resulting in induction of apoptosis	1	1	699	1	11928	-4.23	0.0	2.23	1.15	Ifi204
483	GO:0043255 [6]: regulation of carbohydrate biosynthesis	1	1	699	1	11928	-4.23	0.0	2.23	1.15	Acdc
484	GO:0045019 [7]: negative regulation of nitric oxide biosynthesis	1	1	699	1	11928	-4.23	0.0	2.23	1.15	Cav1
485	GO:0045078 [9]: positive regulation of interferon-gamma biosynthesis	1	1	699	1	11928	-4.23	0.0	2.23	1.15	Cd1d1
486	GO:0045332 [7]: phospholipid translocation	1	1	699	1	11928	-4.23	0.0	2.23	1.15	Abca1
487	GO:0045402 [8]: regulation of interleukin-4 biosynthesis	1	1	699	1	11928	-4.23	0.0	2.23	1.15	Cd1d1
488	GO:0045404 [9]: positive regulation of interleukin-4 biosynthesis	1	1	699	1	11928	-4.23	0.0	2.23	1.15	Cd1d1
489	GO:0045620 [6]: negative regulation of lymphocyte differentiation	1	1	699	1	11928	-4.23	0.0	2.23	1.15	Ii
490	GO:0045785 [5]: positive regulation of cell adhesion	1	1	699	1	11928	-4.23	0.0	2.23	1.15	Tnxb
491	GO:0045834 [6]: positive regulation of lipid metabolism	1	1	699	1	11928	-4.23	0.0	2.23	1.15	Acdc
492	GO:0045923 [7]: positive regulation of fatty acid metabolism	1	1	699	1	11928	-4.23	0.0	2.23	1.15	Acdc
493	GO:0045947 [9]: negative regulation of translational initiation	1	1	699	1	11928	-4.23	0.0	2.23	1.15	Eif4ebp1
494	GO:0046326 [7]: positive regulation of glucose import	1	1	699	1	11928	-4.23	0.0	2.23	1.15	Acdc
495	GO:0046439 [8]: L-cysteine metabolism	1	1	699	1	11928	-4.23	0.0	2.23	1.15	Cdo1
496	GO:0048041 [6]: focal adhesion formation	1	1	699	1	11928	-4.23	0.0	2.23	1.15	Arhgap6
497	GO:0048284 [6]: organelle fusion	1	1	699	1	11928	-4.23	0.0	2.23	1.15	Mfn2
498	GO:0051132 [8]: NK T-cell activation	1	1	699	1	11928	-4.23	0.0	2.23	1.15	Cd1d1
499	GO:0051133 [8]: regulation of NK T-cell activation	1	1	699	1	11928	-4.23	0.0	2.23	1.15	Cd1d1
500	GO:0051135 [9]: positive regulation of NK T-cell activation	1	1	699	1	11928	-4.23	0.0	2.23	1.15	Cd1d1
501	GO:0000273 [6]: lipoic acid metabolism	1	1	699	1	11928	-4.23	0.0	2.23	1.15	Lias
502	GO:0000305 [7]: response to oxygen radicals	1	1	699	1	11928	-4.23	0.0	2.23	1.15	Ucp3
503	GO:0001736 [6]: establishment of planar polarity	1	1	699	1	11928	-4.23	0.0	2.23	1.15	Trp63
504	GO:0001779 [5]: natural killer cell differentiation	1	1	699	1	11928	-4.23	0.0	2.23	1.15	Il11ra1
505	GO:0001879 [7]: detection of yeast	1	1	699	1	11928	-4.23	0.0	2.23	1.15	Cd209b
506	GO:0001913 [7]: T-cell mediated cytotoxicity	1	1	699	1	11928	-4.23	0.0	2.23	1.15	Cd1d1
507	GO:0001914 [8]: regulation of T-cell mediated cytotoxicity	1	1	699	1	11928	-4.23	0.0	2.23	1.15	Cd1d1
508	GO:0001916 [9]: positive regulation of T-cell mediated cytotoxicity	1	1	699	1	11928	-4.23	0.0	2.23	1.15	Cd1d1
509	GO:0006003 [9]: fructose 2,6-bisphosphate metabolism	1	1	699	1	11928	-4.23	0.0	2.23	1.15	Pfkfb3
510	GO:0006026 [7]: aminoglycan catabolism	1	1	699	1	11928	-4.23	0.0	2.23	1.15	Xlkd1
511	GO:0006027 [8]: glycosaminoglycan catabolism	1	1	699	1	11928	-4.23	0.0	2.23	1.15	Xlkd1
512	GO:0006109 [5]: regulation of carbohydrate metabolism	1	1	699	1	11928	-4.23	0.0	2.23	1.15	Acdc
513	GO:0006537 [9]: glutamate biosynthesis	1	1	699	1	11928	-4.23	0.0	2.23	1.15	Prodh
514	GO:0006587 [8]: serotonin biosynthesis from tryptophan	1	1	699	1	11928	-4.23	0.0	2.23	1.15	Tph1
515	GO:0007130 [13]: synaptonemal complex formation	1	1	699	1	11928	-4.23	0.0	2.23	1.15	Cpeb1
516	GO:0007164 [7]: establishment of tissue polarity	1	1	699	1	11928	-4.23	0.0	2.23	1.15	Trp63
517	GO:0008053 [7]: mitochondrial fusion	1	1	699	1	11928	-4.23	0.0	2.23	1.15	Mfn2
518	GO:0008347 [6]: glia cell migration	1	1	699	1	11928	-4.23	0.0	2.23	1.15	Cspg4
519	GO:0009093 [8]: cysteine catabolism	1	1	699	1	11928	-4.23	0.0	2.23	1.15	Cdo1
520	GO:0009105 [7]: lipoic acid biosynthesis	1	1	699	1	11928	-4.23	0.0	2.23	1.15	Lias
521	GO:0009106 [7]: lipoate metabolism	1	1	699	1	11928	-4.23	0.0	2.23	1.15	Lias
522	GO:0009107 [8]: lipoate biosynthesis	1	1	699	1	11928	-4.23	0.0	2.23	1.15	Lias
523	GO:0001775 [4]: cell activation	8	8	692	100	11829	-4.23	0.0	1.39	0.74	Bsf3 Cd1d1 Dock2 H2-Aa Igh-6 Ii Il11ra1 Tbx21
524	GO:0000074 [6]: regulation of cell cycle	14	14	686	261	11668	-4.24	0.0	0.4	0.21	Axl Ccnd2 Cdkn1c E2f6 Figf Gas1 Nbl1 Nr2f1 Pkd2 Pmp22 Reck S100a6 Sspn Vegfc
525	GO:0045045 [5]: secretory pathway	3	3	697	98	11831	-4.24	0.0	0.08	0.02	Sec15l1 Stx18 Stx4a
526	GO:0006357 [8]: regulation of transcription from Pol II promoter	8	8	692	175	11754	-4.29	0.0	0.22	0.1	Hod Id1 Jundm2 Sox7 Trp63 Twist2 Wbscr14 id3
527	GO:0007264 [6]: small GTPase mediated signal transduction	12	12	688	184	11745	-4.3	0.0	0.91	0.5	Dock2 Dok2 Gem Itsn1 Nkiras1 Rab32 Rab34 Rapgef3 Rasgrp2 Rgl1 Rhoe Rrad
528	GO:0015672 [7]: monovalent inorganic cation transport	13	13	687	211	11718	-4.31	0.0	0.75	0.41	Atp1b3 Atp5o Fxyd2 Kcna5 Kcnj8 Kcnk2 Kcnk3 Kctd4 Scn7a Slc12a4 Slc12a7 Slc24a3 Slc5a6
529	GO:0009790 [3]: embryonic development	11	11	689	163	11766	-4.31	0.0	0.99	0.55	Cryab Dab2 Flt1 Gjb6 Lama1 Meox2 Shank3 Thbd Twist1 Vegfc Wnt5a
530	GO:0018955 [7]: phenanthrene metabolism	2	2	698	10	11919	-4.33	0.0	1.96	0.97	Comt Maoa
531	GO:0018958 [6]: phenol metabolism	2	2	698	10	11919	-4.33	0.0	1.96	0.97	Comt Maoa
532	GO:0042219 [6]: amino acid derivative catabolism	2	2	698	10	11919	-4.33	0.0	1.96	0.97	Comt Maoa
533	GO:0042773 [7]: ATP synthesis coupled electron transport	2	2	698	10	11919	-4.33	0.0	1.96	0.97	1110020P15Rik Ndufv1
534	GO:0045765 [7]: regulation of angiogenesis	2	2	698	10	11919	-4.33	0.0	1.96	0.97	Id1 Tek
535	GO:0006584 [7]: catecholamine metabolism	2	2	698	10	11919	-4.33	0.0	1.96	0.97	Comt Maoa
536	GO:0009123 [7]: nucleoside monophosphate metabolism	2	2	698	10	11919	-4.33	0.0	1.96	0.97	Ampd3 Prps1
537	GO:0006576 [6]: biogenic amine metabolism	4	4	696	37	11892	-4.34	0.0	1.66	0.85	Comt Maoa Odc1 Tph1
538	GO:0007169 [7]: transmembrane receptor protein tyrosine kinase signaling pathway	7	7	693	88	11841	-4.35	0.0	1.3	0.67	Cspg4 Dok2 Eif4ebp1 Flt1 Nrp1 Pdgfrb Plat
539	GO:0007267 [4]: cell-cell signaling	12	12	688	198	11731	-4.36	0.0	0.69	0.38	Comt Gja4 Gjb6 Hnmt Ltbp4 Lynx1 Maoa Stx4a Tph1 Wnt2 Wnt4 Wnt5a
540	GO:0007276 [5]: gametogenesis	5	5	695	126	11803	-4.36	0.0	0.15	0.04	Acox1 Afp Fst Qk Wnt4
541	GO:0019941 [9]: modification-dependent protein catabolism	3	3	697	94	11835	-4.36	0.0	0.09	0.02	Hip2 Psma6 Rnf11
542	GO:0030324 [5]: lung development	3	3	697	23	11906	-4.36	0.0	1.76	0.9	Gp38 Hsd11b1 Wnt5a
543	GO:0015674 [7]: di-, tri-valent inorganic cation transport	8	8	692	107	11822	-4.36	0.0	1.18	0.63	Atp2a2 B430218L07Rik Cacna1s Camk2d Cp Heph Pkd2 Slc24a3
544	GO:0045944 [9]: positive regulation of transcription from Pol II promoter	1	1	699	58	11871	-4.37	0.0	0.03	0.0	Trp63
545	GO:0045935 [6]: positive regulation of nucleobase, nucleoside, nucleotide and nucleic acid metabolism	3	3	697	93	11836	-4.38	0.0	0.1	0.02	Ebf1 Klf2 Trp63
546	GO:0006461 [7]: protein complex assembly	3	3	697	93	11836	-4.38	0.0	0.1	0.02	Cugbp2 Ii Waspip
547	GO:0043067 [5]: regulation of programmed cell death	11	11	689	199	11730	-4.39	0.0	0.48	0.25	Angptl4 Birc3 Cd1d1 Cidec Ifi204 Igh-4 Lgals12 Sh3glb1 Snai2 Stk17b Trp63
548	GO:0006816 [8]: calcium ion transport	6	6	694	72	11857	-4.4	0.0	1.33	0.7	Atp2a2 B430218L07Rik Cacna1s Camk2d Pkd2 Slc24a3
549	GO:0042981 [6]: regulation of apoptosis	11	11	689	196	11733	-4.4	0.0	0.51	0.27	Angptl4 Birc3 Cd1d1 Cidec Ifi204 Igh-4 Lgals12 Sh3glb1 Snai2 Stk17b Trp63
550	GO:0045941 [7]: positive regulation of transcription	3	3	697	92	11837	-4.41	0.0	0.1	0.02	Ebf1 Klf2 Trp63
551	GO:0006511 [10]: ubiquitin-dependent protein catabolism	3	3	697	92	11837	-4.41	0.0	0.1	0.02	Hip2 Psma6 Rnf11
552	GO:0009892 [5]: negative regulation of metabolism	9	9	691	133	11796	-4.42	0.0	0.94	0.51	Acdc Cav1 Eif4ebp1 Hod Id1 Jundm2 Nr1h3 Wbscr14 id3
553	GO:0042445 [5]: hormone metabolism	4	4	696	39	11890	-4.42	0.0	1.54	0.81	Afp Aldh1a1 Tph1 Wnt4
554	GO:0016197 [6]: endosome transport	2	2	698	11	11918	-4.43	0.0	1.83	0.96	Ehd1 Igh-6
555	GO:0019722 [7]: calcium-mediated signaling	2	2	698	11	11918	-4.43	0.0	1.83	0.96	Dscr1 Dscr1l1
556	GO:0042178 [6]: xenobiotic catabolism	2	2	698	11	11918	-4.43	0.0	1.83	0.96	Comt Maoa
557	GO:0042537 [6]: benzene and derivative metabolism	2	2	698	11	11918	-4.43	0.0	1.83	0.96	Comt Maoa
558	GO:0006471 [8]: protein amino acid ADP-ribosylation	2	2	698	11	11918	-4.43	0.0	1.83	0.96	Art3 Tiparp
559	GO:0006672 [9]: ceramide metabolism	2	2	698	11	11918	-4.43	0.0	1.83	0.96	Cel Lass4
560	GO:0007292 [6]: female gamete generation	2	2	698	11	11918	-4.43	0.0	1.83	0.96	Afp Wnt4
561	GO:0030323 [4]: respiratory tube development	3	3	697	24	11905	-4.43	0.0	1.68	0.85	Gp38 Hsd11b1 Wnt5a
562	GO:0007268 [6]: synaptic transmission	6	6	694	136	11793	-4.43	0.0	0.22	0.1	Comt Hnmt Lynx1 Maoa Stx4a Tph1
563	GO:0019953 [4]: sexual reproduction	7	7	693	149	11780	-4.43	0.0	0.26	0.13	Acox1 Afp Fst Mfge8 Qk Sepp1 Wnt4
564	GO:0000003 [3]: reproduction	7	7	693	149	11780	-4.43	0.0	0.26	0.13	Acox1 Afp Fst Mfge8 Qk Sepp1 Wnt4
565	GO:0000910 [5]: cytokinesis	4	4	696	106	11823	-4.45	0.0	0.14	0.04	Ccnd2 Cdc26 Sept4 Sept9
566	GO:0007178 [7]: transmembrane receptor protein serine/threonine kinase signaling pathway	5	5	695	57	11872	-4.46	0.0	1.35	0.71	Bmp6 Eng Fst Ltbp4 Prss11
567	GO:0009117 [6]: nucleotide metabolism	9	9	691	139	11790	-4.46	0.0	0.83	0.46	Adssl1 Ampd3 Atp5o Cbr2 Ctps2 Dhodh Enpp2 Gucy1a3 Prps1
568	GO:0042254 [6]: ribosome biogenesis and assembly	3	3	697	89	11840	-4.48	0.0	0.12	0.03	2400002F11Rik Mcts1 Rpl5
569	GO:0007610 [2]: behavior	3	3	697	89	11840	-4.48	0.0	0.12	0.03	Msra Qk Sepp1
570	GO:0009165 [6]: nucleotide biosynthesis	7	7	693	97	11832	-4.5	0.0	1.04	0.56	Adssl1 Ampd3 Atp5o Ctps2 Dhodh Gucy1a3 Prps1
571	GO:0000122 [9]: negative regulation of transcription from Pol II promoter	5	5	695	59	11870	-4.52	0.0	1.27	0.67	Hod Id1 Jundm2 Wbscr14 id3
572	GO:0042592 [3]: homeostasis	5	5	695	116	11813	-4.53	0.0	0.21	0.1	Acdc Aco1 Kcnk2 Pkd2 Slc24a3
573	GO:0007389 [3]: pattern specification	8	8	692	126	11803	-4.54	0.0	0.76	0.42	Flt1 Fst Hoxc6 Hoxc8 Hoxd8 Meox2 Pkd2 Trp63
574	GO:0016066 [5]: cellular defense response (sensu Vertebrata)	3	3	697	26	11903	-4.54	0.0	1.54	0.81	Ccr2 Cd1d1 Dock2
575	GO:0017015 [5]: regulation of transforming growth factor beta receptor signaling pathway	2	2	698	12	11917	-4.54	0.0	1.71	0.88	Eng Prss11
576	GO:0018342 [9]: protein prenylation	2	2	698	12	11917	-4.54	0.0	1.71	0.88	Adamts5 Smarcd3
577	GO:0046519 [8]: sphingoid metabolism	2	2	698	12	11917	-4.54	0.0	1.71	0.88	Cel Lass4
578	GO:0048278 [6]: vesicle docking	2	2	698	12	11917	-4.54	0.0	1.71	0.88	Sec15l1 Stx18
579	GO:0006904 [7]: vesicle docking during exocytosis	2	2	698	12	11917	-4.54	0.0	1.71	0.88	Sec15l1 Stx18
580	GO:0007005 [6]: mitochondrion organization and biogenesis	2	2	698	12	11917	-4.54	0.0	1.71	0.88	1700020C11Rik Mfn2
581	GO:0009112 [6]: nucleobase metabolism	2	2	698	12	11917	-4.54	0.0	1.71	0.88	Dhodh Prps1
582	GO:0009792 [4]: embryonic development (sensu Metazoa)	3	3	697	86	11843	-4.54	0.0	0.13	0.03	Cryab Dab2 Meox2
583	GO:0006694 [7]: steroid biosynthesis	1	1	699	53	11876	-4.56	0.0	0.05	0.0	Pmvk
584	GO:0050879 [4]: organismal movement	2	2	698	70	11859	-4.56	0.0	0.09	0.02	Dtnbp1 Opn3
585	GO:0042157 [7]: lipoprotein metabolism	3	3	697	27	11902	-4.58	0.0	1.47	0.76	Abca1 Adamts5 Smarcd3
586	GO:0045597 [5]: positive regulation of cell differentiation	3	3	697	27	11902	-4.58	0.0	1.47	0.76	Cd1d1 H2-Aa Ii
587	GO:0009595 [5]: detection of biotic stimulus	1	1	699	2	11927	-4.59	0.0	1.85	0.96	Cd209b
588	GO:0015937 [8]: coenzyme A biosynthesis	1	1	699	2	11927	-4.59	0.0	1.85	0.96	Pank3
589	GO:0016338 [6]: calcium-independent cell-cell adhesion	1	1	699	2	11927	-4.59	0.0	1.85	0.96	Esam1
590	GO:0016478 [8]: negative regulation of translation	1	1	699	2	11927	-4.59	0.0	1.85	0.96	Eif4ebp1
591	GO:0019731 [7]: antibacterial humoral response	1	1	699	2	11927	-4.59	0.0	1.85	0.96	Igh-4
592	GO:0019733 [8]: antibacterial humoral response (sensu Vertebrata)	1	1	699	2	11927	-4.59	0.0	1.85	0.96	Igh-4
593	GO:0019856 [7]: pyrimidine base biosynthesis	1	1	699	2	11927	-4.59	0.0	1.85	0.96	Dhodh
594	GO:0030330 [7]: DNA damage response, signal transduction by p53 class mediator	1	1	699	2	11927	-4.59	0.0	1.85	0.96	Ifi204
595	GO:0030517 [7]: negative regulation of axon extension	1	1	699	2	11927	-4.59	0.0	1.85	0.96	Nrp1
596	GO:0042092 [6]: T-helper 2 type immune response	1	1	699	2	11927	-4.59	0.0	1.85	0.96	Cd1d1
597	GO:0042435 [6]: indole derivative biosynthesis	1	1	699	2	11927	-4.59	0.0	1.85	0.96	Tph1
598	GO:0042574 [7]: retinal metabolism	1	1	699	2	11927	-4.59	0.0	1.85	0.96	Aldh1a7
599	GO:0043123 [6]: positive regulation of I-kappaB kinase/NF-kappaB cascade	1	1	699	2	11927	-4.59	0.0	1.85	0.96	Acdc
600	GO:0043288 [6]: apocarotenoid metabolism	1	1	699	2	11927	-4.59	0.0	1.85	0.96	Aldh1a7
601	GO:0045022 [7]: early endosome to late endosome transport	1	1	699	2	11927	-4.59	0.0	1.85	0.96	Igh-6
602	GO:0045072 [8]: regulation of interferon-gamma biosynthesis	1	1	699	2	11927	-4.59	0.0	1.85	0.96	Cd1d1
603	GO:0045428 [6]: regulation of nitric oxide biosynthesis	1	1	699	2	11927	-4.59	0.0	1.85	0.96	Cav1
604	GO:0045884 [9]: regulation of survival gene product activity	1	1	699	2	11927	-4.59	0.0	1.85	0.96	Snai2
605	GO:0046219 [7]: indolalkylamine biosynthesis	1	1	699	2	11927	-4.59	0.0	1.85	0.96	Tph1
606	GO:0046514 [10]: ceramide catabolism	1	1	699	2	11927	-4.59	0.0	1.85	0.96	Cel
607	GO:0046521 [9]: sphingoid catabolism	1	1	699	2	11927	-4.59	0.0	1.85	0.96	Cel
608	GO:0046631 [8]: alpha-beta T-cell activation	1	1	699	2	11927	-4.59	0.0	1.85	0.96	Dock2
609	GO:0046685 [8]: response to arsenic	1	1	699	2	11927	-4.59	0.0	1.85	0.96	As3mt
610	GO:0048003 [6]: antigen presentation, lipid antigen	1	1	699	2	11927	-4.59	0.0	1.85	0.96	Cd1d1
611	GO:0048007 [7]: antigen presentation, exogenous lipid antigen	1	1	699	2	11927	-4.59	0.0	1.85	0.96	Cd1d1
612	GO:0051014 [8]: actin filament severing	1	1	699	2	11927	-4.59	0.0	1.85	0.96	Gsn
613	GO:0051136 [7]: regulation of NK T-cell differentiation	1	1	699	2	11927	-4.59	0.0	1.85	0.96	Cd1d1
614	GO:0051138 [8]: positive regulation of NK T-cell differentiation	1	1	699	2	11927	-4.59	0.0	1.85	0.96	Cd1d1
615	GO:0001757 [5]: somite specification	1	1	699	2	11927	-4.59	0.0	1.85	0.96	Meox2
616	GO:0001865 [6]: NK T-cell differentiation	1	1	699	2	11927	-4.59	0.0	1.85	0.96	Cd1d1
617	GO:0001878 [7]: response to yeast	1	1	699	2	11927	-4.59	0.0	1.85	0.96	Cd209b
618	GO:0001912 [8]: positive regulation of immune cell mediated cytotoxicity	1	1	699	2	11927	-4.59	0.0	1.85	0.96	Cd1d1
619	GO:0006000 [8]: fructose metabolism	1	1	699	2	11927	-4.59	0.0	1.85	0.96	Pfkfb3
620	GO:0006122 [9]: mitochondrial electron transport, ubiquinol to cytochrome c	1	1	699	2	11927	-4.59	0.0	1.85	0.96	1110020P15Rik
621	GO:0006207 [8]: 'de novo' pyrimidine base biosynthesis	1	1	699	2	11927	-4.59	0.0	1.85	0.96	Dhodh
622	GO:0006536 [8]: glutamate metabolism	1	1	699	2	11927	-4.59	0.0	1.85	0.96	Prodh
623	GO:0006625 [7]: protein-peroxisome targeting	1	1	699	2	11927	-4.59	0.0	1.85	0.96	Pex13
624	GO:0006743 [8]: ubiquinone metabolism	1	1	699	2	11927	-4.59	0.0	1.85	0.96	Coq3
625	GO:0006744 [8]: ubiquinone biosynthesis	1	1	699	2	11927	-4.59	0.0	1.85	0.96	Coq3
626	GO:0007262 [8]: STAT protein nuclear translocation	1	1	699	2	11927	-4.59	0.0	1.85	0.96	Jak2
627	GO:0050881 [5]: musculoskeletal movement	2	2	698	69	11860	-4.59	0.0	0.09	0.02	Dtnbp1 Opn3
628	GO:0050885 [6]: regulation of balance	2	2	698	69	11860	-4.59	0.0	0.09	0.02	Dtnbp1 Opn3
629	GO:0050953 [6]: sensory perception of light	2	2	698	69	11860	-4.59	0.0	0.09	0.02	Dtnbp1 Opn3
630	GO:0050957 [6]: equilibrioception	2	2	698	69	11860	-4.59	0.0	0.09	0.02	Dtnbp1 Opn3
631	GO:0007601 [7]: visual perception	2	2	698	69	11860	-4.59	0.0	0.09	0.02	Dtnbp1 Opn3
632	GO:0042110 [7]: T-cell activation	4	4	696	44	11885	-4.59	0.0	1.29	0.67	Cd1d1 Dock2 H2-Aa Ii
633	GO:0051243 [5]: negative regulation of cellular physiological process	7	7	693	129	11800	-4.59	0.0	0.46	0.23	Angptl4 Birc3 Cav1 Egfl7 Ii Jak2 Snai2
634	GO:0009795 [4]: embryonic morphogenesis	6	6	694	84	11845	-4.6	0.0	0.96	0.52	Cryab Gjb6 Shank3 Twist1 Vegfc Wnt5a
635	GO:0001501 [5]: skeletal development	3	3	697	83	11846	-4.61	0.0	0.15	0.04	Prelp Pthr1 Trp63
636	GO:0007046 [7]: ribosome biogenesis	3	3	697	83	11846	-4.61	0.0	0.15	0.04	2400002F11Rik Mcts1 Rpl5
637	GO:0043087 [4]: regulation of GTPase activity	2	2	698	13	11916	-4.62	0.0	1.61	0.85	Arhgap6 Ddef1
638	GO:0000096 [6]: sulfur amino acid metabolism	2	2	698	13	11916	-4.62	0.0	1.61	0.85	Cdo1 Mat2a
639	GO:0006775 [6]: fat-soluble vitamin metabolism	2	2	698	13	11916	-4.62	0.0	1.61	0.85	Aldh1a1 Aldh1a7
640	GO:0009309 [6]: amine biosynthesis	4	4	696	45	11884	-4.62	0.0	1.25	0.67	Mat2a Odc1 Prodh Tph1
641	GO:0045595 [4]: regulation of cell differentiation	5	5	695	64	11865	-4.62	0.0	1.09	0.57	Cd1d1 Fst H2-Aa Ii Stat5a
642	GO:0009893 [5]: positive regulation of metabolism	7	7	693	124	11805	-4.62	0.0	0.52	0.27	Acdc Cd1d1 Cd209b Ebf1 Igh-6 Klf2 Trp63
643	GO:0050863 [7]: regulation of T-cell activation	3	3	697	28	11901	-4.63	0.0	1.41	0.75	Cd1d1 H2-Aa Ii
644	GO:0007156 [6]: homophilic cell adhesion	5	5	695	65	11864	-4.63	0.0	1.06	0.56	Cdh11 Cdh2 Clstn3 Esam1 Pcdh7
645	GO:0046849 [4]: bone remodeling	1	1	699	51	11878	-4.64	0.0	0.05	0.0	Pthr1
646	GO:0009451 [6]: RNA modification	1	1	699	51	11878	-4.64	0.0	0.05	0.0	Lamp2
647	GO:0045934 [6]: negative regulation of nucleobase, nucleoside, nucleotide and nucleic acid metabolism	6	6	694	116	11813	-4.65	0.0	0.39	0.2	Hod Id1 Jundm2 Nr1h3 Wbscr14 id3
648	GO:0016481 [7]: negative regulation of transcription	6	6	694	111	11818	-4.67	0.0	0.45	0.23	Hod Id1 Jundm2 Nr1h3 Wbscr14 id3
649	GO:0045860 [5]: positive regulation of protein kinase activity	3	3	697	29	11900	-4.67	0.0	1.35	0.7	Cspg4 Igh-6 Map3k6
650	GO:0030705 [6]: cytoskeleton-dependent intracellular transport	2	2	698	66	11863	-4.67	0.0	0.11	0.02	Myo5a Tuba8
651	GO:0006470 [8]: protein amino acid dephosphorylation	6	6	694	92	11837	-4.67	0.0	0.77	0.42	2810423O19Rik Dusp1 Ptpn22 Ptprm Ptpro Ptprs
652	GO:0016311 [7]: dephosphorylation	6	6	694	94	11835	-4.68	0.0	0.73	0.4	2810423O19Rik Dusp1 Ptpn22 Ptprm Ptpro Ptprs
653	GO:0042401 [7]: biogenic amine biosynthesis	2	2	698	14	11915	-4.7	0.0	1.51	0.8	Odc1 Tph1
654	GO:0042475 [6]: odontogenesis (sensu Vertebrata)	2	2	698	14	11915	-4.7	0.0	1.51	0.8	Fst Lhx8
655	GO:0042476 [5]: odontogenesis	2	2	698	14	11915	-4.7	0.0	1.51	0.8	Fst Lhx8
656	GO:0050871 [8]: positive regulation of B-cell activation	2	2	698	14	11915	-4.7	0.0	1.51	0.8	Igh-6 Tbx21
657	GO:0001838 [5]: embryonic epithelial tube formation	2	2	698	14	11915	-4.7	0.0	1.51	0.8	Shank3 Twist1
658	GO:0007032 [6]: endosome organization and biogenesis	2	2	698	14	11915	-4.7	0.0	1.51	0.8	Ehd1 Igh-6
659	GO:0007565 [5]: pregnancy	2	2	698	14	11915	-4.7	0.0	1.51	0.8	Lamb1-1 Thbd
660	GO:0008544 [7]: epidermis development	2	2	698	14	11915	-4.7	0.0	1.51	0.8	Krt1-14 Krt2-5
661	GO:0009100 [7]: glycoprotein metabolism	5	5	695	71	11858	-4.71	0.0	0.88	0.48	B3galt3 Porcn Psen2 St6galnac5 St8sia4
662	GO:0050790 [3]: regulation of enzyme activity	5	5	695	97	11832	-4.74	0.0	0.39	0.2	Arhgap6 Cspg4 Ddef1 Igh-6 Map3k6
663	GO:0045892 [8]: negative regulation of transcription, DNA-dependent	5	5	695	74	11855	-4.75	0.0	0.81	0.45	Hod Id1 Jundm2 Wbscr14 id3
664	GO:0006643 [6]: membrane lipid metabolism	5	5	695	75	11854	-4.75	0.0	0.78	0.42	Abca1 Cel Lass4 Lpgat1 Sh3glb1
665	GO:0009141 [7]: nucleoside triphosphate metabolism	1	1	699	48	11881	-4.75	0.0	0.06	0.01	Atp5o
666	GO:0042742 [6]: defense response to bacteria	2	2	698	63	11866	-4.75	0.0	0.13	0.03	Defb1 Igh-4
667	GO:0009582 [6]: detection of abiotic stimulus	5	5	695	78	11851	-4.77	0.0	0.71	0.39	Fech Gjb6 Opn3 Pkd2 Slc12a7
668	GO:0006417 [6]: regulation of protein biosynthesis	5	5	695	77	11852	-4.77	0.0	0.73	0.4	Aco1 Cd1d1 Cd209b Cpeb1 Eif4ebp1
669	GO:0008629 [9]: induction of apoptosis by intracellular signals	2	2	698	15	11914	-4.77	0.0	1.42	0.75	Ifi204 Lgals12
670	GO:0051093 [4]: negative regulation of development	3	3	697	32	11897	-4.78	0.0	1.18	0.63	Fst Ii Nrp1
671	GO:0015992 [6]: proton transport	1	1	699	47	11882	-4.79	0.0	0.07	0.01	Atp5o
672	GO:0008284 [6]: positive regulation of cell proliferation	1	1	699	47	11882	-4.79	0.0	0.07	0.01	Igh-6
673	GO:0051247 [6]: positive regulation of protein metabolism	3	3	697	33	11896	-4.8	0.0	1.13	0.59	Cd1d1 Cd209b Igh-6
674	GO:0010035 [7]: response to inorganic substance	1	1	699	3	11926	-4.82	0.0	1.59	0.85	As3mt
675	GO:0015858 [6]: nucleoside transport	1	1	699	3	11926	-4.82	0.0	1.59	0.85	Slc28a2
676	GO:0015893 [5]: drug transport	1	1	699	3	11926	-4.82	0.0	1.59	0.85	Abcb1a
677	GO:0015936 [8]: coenzyme A metabolism	1	1	699	3	11926	-4.82	0.0	1.59	0.85	Pank3
678	GO:0016096 [7]: polyisoprenoid metabolism	1	1	699	3	11926	-4.82	0.0	1.59	0.85	Aldh1a7
679	GO:0019229 [5]: regulation of vasoconstriction	1	1	699	3	11926	-4.82	0.0	1.59	0.85	Cav1
680	GO:0019720 [7]: Mo-molybdopterin cofactor metabolism	1	1	699	3	11926	-4.82	0.0	1.59	0.85	Mocs2
681	GO:0019730 [6]: antimicrobial humoral response	1	1	699	3	11926	-4.82	0.0	1.59	0.85	Igh-4
682	GO:0019735 [7]: antimicrobial humoral response (sensu Vertebrata)	1	1	699	3	11926	-4.82	0.0	1.59	0.85	Igh-4
683	GO:0030010 [6]: establishment of cell polarity	1	1	699	3	11926	-4.82	0.0	1.59	0.85	Dock2
684	GO:0035137 [6]: hindlimb morphogenesis	1	1	699	3	11926	-4.82	0.0	1.59	0.85	Twist1
685	GO:0042095 [7]: interferon-gamma biosynthesis	1	1	699	3	11926	-4.82	0.0	1.59	0.85	Cd1d1
686	GO:0042214 [5]: terpene metabolism	1	1	699	3	11926	-4.82	0.0	1.59	0.85	Aldh1a7
687	GO:0042310 [6]: vasoconstriction	1	1	699	3	11926	-4.82	0.0	1.59	0.85	Cav1
688	GO:0042391 [5]: regulation of membrane potential	1	1	699	3	11926	-4.82	0.0	1.59	0.85	Kcnk2
689	GO:0044270 [5]: nitrogen compound catabolism	1	1	699	3	11926	-4.82	0.0	1.59	0.85	Arg2
690	GO:0045087 [5]: innate immune response	1	1	699	3	11926	-4.82	0.0	1.59	0.85	Dock2
691	GO:0045333 [7]: cellular respiration	1	1	699	3	11926	-4.82	0.0	1.59	0.85	Sdhb
692	GO:0045426 [7]: quinone cofactor biosynthesis	1	1	699	3	11926	-4.82	0.0	1.59	0.85	Coq3
693	GO:0046112 [6]: nucleobase biosynthesis	1	1	699	3	11926	-4.82	0.0	1.59	0.85	Dhodh
694	GO:0046513 [10]: ceramide biosynthesis	1	1	699	3	11926	-4.82	0.0	1.59	0.85	Lass4
695	GO:0046520 [9]: sphingoid biosynthesis	1	1	699	3	11926	-4.82	0.0	1.59	0.85	Lass4
696	GO:0048008 [8]: platelet-derived growth factor receptor signaling pathway	1	1	699	3	11926	-4.82	0.0	1.59	0.85	Plat
697	GO:0048291 [9]: isotype switching to IgG isotypes	1	1	699	3	11926	-4.82	0.0	1.59	0.85	Tbx21
698	GO:0048302 [9]: regulation of isotype switching to IgG isotypes	1	1	699	3	11926	-4.82	0.0	1.59	0.85	Tbx21
699	GO:0048304 [10]: positive regulation of isotype switching to IgG isotypes	1	1	699	3	11926	-4.82	0.0	1.59	0.85	Tbx21
700	GO:0050771 [6]: negative regulation of axonogenesis	1	1	699	3	11926	-4.82	0.0	1.59	0.85	Nrp1
701	GO:0050880 [5]: regulation of blood vessel size	1	1	699	3	11926	-4.82	0.0	1.59	0.85	Cav1
702	GO:0051056 [5]: regulation of small GTPase mediated signal transduction	1	1	699	3	11926	-4.82	0.0	1.59	0.85	Dock2
703	GO:0051057 [6]: positive regulation of small GTPase mediated signal transduction	1	1	699	3	11926	-4.82	0.0	1.59	0.85	Dock2
704	GO:0000238 [11]: zygotene	1	1	699	3	11926	-4.82	0.0	1.59	0.85	Cpeb1
705	GO:0001738 [5]: morphogenesis of a polarized epithelium	1	1	699	3	11926	-4.82	0.0	1.59	0.85	Trp63
706	GO:0001755 [6]: neural crest cell migration	1	1	699	3	11926	-4.82	0.0	1.59	0.85	Zfhx1b
707	GO:0001788 [7]: antibody-dependent cellular cytotoxicity	1	1	699	3	11926	-4.82	0.0	1.59	0.85	Igh-4
708	GO:0006527 [6]: arginine catabolism	1	1	699	3	11926	-4.82	0.0	1.59	0.85	Arg2
709	GO:0006548 [9]: histidine catabolism	1	1	699	3	11926	-4.82	0.0	1.59	0.85	Hal
710	GO:0006721 [5]: terpenoid metabolism	1	1	699	3	11926	-4.82	0.0	1.59	0.85	Aldh1a7
711	GO:0006777 [8]: Mo-molybdopterin cofactor biosynthesis	1	1	699	3	11926	-4.82	0.0	1.59	0.85	Mocs2
712	GO:0007129 [12]: synapsis	1	1	699	3	11926	-4.82	0.0	1.59	0.85	Cpeb1
713	GO:0007628 [5]: adult walking behavior	1	1	699	3	11926	-4.82	0.0	1.59	0.85	Msra
714	GO:0008340 [4]: determination of adult life span	1	1	699	3	11926	-4.82	0.0	1.59	0.85	Msra
715	GO:0009071 [8]: serine family amino acid catabolism	1	1	699	3	11926	-4.82	0.0	1.59	0.85	Cdo1
716	GO:0009077 [8]: histidine family amino acid catabolism	1	1	699	3	11926	-4.82	0.0	1.59	0.85	Hal
717	GO:0001503 [5]: ossification	1	1	699	46	11883	-4.82	0.0	0.07	0.01	Pthr1
718	GO:0007126 [8]: meiosis	1	1	699	46	11883	-4.82	0.0	0.07	0.01	Cpeb1
719	GO:0019725 [4]: cell homeostasis	4	4	696	81	11848	-4.82	0.0	0.36	0.18	Aco1 Kcnk2 Pkd2 Slc24a3
720	GO:0009791 [3]: post-embryonic development	2	2	698	16	11913	-4.82	0.0	1.33	0.7	Afp Sepp1
721	GO:0042398 [6]: amino acid derivative biosynthesis	2	2	698	16	11913	-4.82	0.0	1.33	0.7	Odc1 Tph1
722	GO:0008217 [5]: regulation of blood pressure	2	2	698	16	11913	-4.82	0.0	1.33	0.7	Adrb2 Ptgs1
723	GO:0009888 [5]: histogenesis	4	4	696	57	11872	-4.84	0.0	0.82	0.45	Krt1-14 Krt2-5 Lama1 Trp63
724	GO:0018193 [8]: peptidyl-amino acid modification	4	4	696	57	11872	-4.84	0.0	0.82	0.45	Igh-6 Jak2 Msra Pdgfrb
725	GO:0007229 [6]: integrin-mediated signaling pathway	4	4	696	57	11872	-4.84	0.0	0.82	0.45	Adamts5 Itga7 Itgb7 Itgbl1
726	GO:0019932 [6]: second-messenger-mediated signaling	4	4	696	79	11850	-4.84	0.0	0.38	0.2	Dscr1 Dscr1l1 Edg1 Tgm2
727	GO:0001654 [5]: eye morphogenesis	1	1	699	45	11884	-4.86	0.0	0.07	0.02	Cryab
728	GO:0007411 [6]: axon guidance	1	1	699	45	11884	-4.86	0.0	0.07	0.02	Nrp1
729	GO:0006913 [6]: nucleocytoplasmic transport	4	4	696	76	11853	-4.87	0.0	0.42	0.22	Fmr1 Hspa9a Jak2 Kpna1
730	GO:0030198 [4]: extracellular matrix organization and biogenesis	3	3	697	35	11894	-4.87	0.0	1.04	0.56	Aplp2 Col5a3 Tnxb
731	GO:0043062 [3]: extracellular structure organization and biogenesis	3	3	697	35	11894	-4.87	0.0	1.04	0.56	Aplp2 Col5a3 Tnxb
732	GO:0006119 [6]: oxidative phosphorylation	3	3	697	35	11894	-4.87	0.0	1.04	0.56	1110020P15Rik Atp5o Ndufv1
733	GO:0007626 [3]: locomotory behavior	3	3	697	35	11894	-4.87	0.0	1.04	0.56	Msra Qk Sepp1
734	GO:0006486 [8]: protein amino acid glycosylation	4	4	696	62	11867	-4.88	0.0	0.69	0.38	B3galt3 Psen2 St6galnac5 St8sia4
735	GO:0009617 [6]: response to bacteria	3	3	697	69	11860	-4.88	0.0	0.26	0.13	Cd209b Defb1 Igh-4
736	GO:0050801 [4]: ion homeostasis	3	3	697	69	11860	-4.88	0.0	0.26	0.13	Aco1 Pkd2 Slc24a3
737	GO:0006873 [5]: cell ion homeostasis	3	3	697	69	11860	-4.88	0.0	0.26	0.13	Aco1 Pkd2 Slc24a3
738	GO:0009880 [4]: embryonic pattern specification	2	2	698	17	11912	-4.88	0.0	1.26	0.67	Flt1 Meox2
739	GO:0006221 [7]: pyrimidine nucleotide biosynthesis	2	2	698	17	11912	-4.88	0.0	1.26	0.67	Ctps2 Dhodh
740	GO:0006720 [6]: isoprenoid metabolism	2	2	698	17	11912	-4.88	0.0	1.26	0.67	Adh1 Aldh1a7
741	GO:0007398 [6]: ectoderm development	2	2	698	17	11912	-4.88	0.0	1.26	0.67	Krt1-14 Krt2-5
742	GO:0007423 [7]: sensory organ development	2	2	698	17	11912	-4.88	0.0	1.26	0.67	Crym Cryz
743	GO:0009101 [7]: glycoprotein biosynthesis	4	4	696	67	11862	-4.89	0.0	0.58	0.31	B3galt3 Psen2 St6galnac5 St8sia4
744	GO:0007417 [6]: central nervous system development	4	4	696	68	11861	-4.89	0.0	0.56	0.3	Aplp2 Fmr1 Nr2f1 Sepp1
745	GO:0043085 [4]: positive regulation of enzyme activity	3	3	697	68	11861	-4.89	0.0	0.27	0.13	Cspg4 Igh-6 Map3k6
746	GO:0051169 [6]: nuclear transport	4	4	696	64	11865	-4.89	0.0	0.64	0.36	Fmr1 Hspa9a Jak2 Kpna1
747	GO:0009144 [8]: purine nucleoside triphosphate metabolism	1	1	699	44	11885	-4.89	0.0	0.08	0.02	Atp5o
748	GO:0006865 [6]: amino acid transport	3	3	697	37	11892	-4.91	0.0	0.96	0.52	Slc12a4 Slc12a7 Slc7a10
749	GO:0007218 [7]: neuropeptide signaling pathway	3	3	697	66	11863	-4.92	0.0	0.3	0.15	Cd97 Eltd1 Gpr124
750	GO:0018108 [9]: peptidyl-tyrosine phosphorylation	3	3	697	38	11891	-4.92	0.0	0.92	0.5	Igh-6 Jak2 Pdgfrb
751	GO:0018212 [9]: peptidyl-tyrosine modification	3	3	697	38	11891	-4.92	0.0	0.92	0.5	Igh-6 Jak2 Pdgfrb
752	GO:0046467 [7]: membrane lipid biosynthesis	3	3	697	38	11891	-4.92	0.0	0.92	0.5	Lass4 Lpgat1 Sh3glb1
753	GO:0051094 [4]: positive regulation of development	3	3	697	38	11891	-4.92	0.0	0.92	0.5	Cd1d1 H2-Aa Ii
754	GO:0006445 [7]: regulation of translation	3	3	697	38	11891	-4.92	0.0	0.92	0.5	Aco1 Cpeb1 Eif4ebp1
755	GO:0006400 [7]: tRNA modification	1	1	699	43	11886	-4.93	0.0	0.08	0.02	Lamp2
756	GO:0019221 [6]: cytokine and chemokine mediated signaling pathway	2	2	698	18	11911	-4.93	0.0	1.19	0.63	Il1r1 Jak2
757	GO:0042087 [6]: cell-mediated immune response	2	2	698	18	11911	-4.93	0.0	1.19	0.63	Cd1d1 Dock2
758	GO:0044272 [6]: sulfur compound biosynthesis	2	2	698	18	11911	-4.93	0.0	1.19	0.63	Ggtla1 Mat2a
759	GO:0006220 [7]: pyrimidine nucleotide metabolism	2	2	698	18	11911	-4.93	0.0	1.19	0.63	Ctps2 Dhodh
760	GO:0006874 [8]: calcium ion homeostasis	2	2	698	18	11911	-4.93	0.0	1.19	0.63	Pkd2 Slc24a3
761	GO:0030003 [6]: cation homeostasis	3	3	697	65	11864	-4.94	0.0	0.31	0.15	Aco1 Pkd2 Slc24a3
762	GO:0043069 [6]: negative regulation of programmed cell death	3	3	697	65	11864	-4.94	0.0	0.31	0.15	Angptl4 Birc3 Snai2
763	GO:0015837 [5]: amine transport	3	3	697	39	11890	-4.94	0.0	0.88	0.48	Slc12a4 Slc12a7 Slc7a10
764	GO:0043066 [7]: negative regulation of apoptosis	3	3	697	64	11865	-4.95	0.0	0.32	0.16	Angptl4 Birc3 Snai2
765	GO:0030099 [4]: myeloid blood cell differentiation	3	3	697	40	11889	-4.96	0.0	0.85	0.46	Cbfa2t3h Heph Jak2
766	GO:0006986 [5]: response to unfolded protein	3	3	697	41	11888	-4.97	0.0	0.81	0.45	Hsp105 Hspa9a Serpinh1
767	GO:0009314 [6]: response to radiation	3	3	697	41	11888	-4.97	0.0	0.81	0.45	Fech Opn3 Snai2
768	GO:0019935 [7]: cyclic-nucleotide-mediated signaling	1	1	699	42	11887	-4.97	0.0	0.09	0.02	Edg1
769	GO:0009199 [8]: ribonucleoside triphosphate metabolism	1	1	699	42	11887	-4.97	0.0	0.09	0.02	Atp5o
770	GO:0009205 [9]: purine ribonucleoside triphosphate metabolism	1	1	699	42	11887	-4.97	0.0	0.09	0.02	Atp5o
771	GO:0051241 [5]: negative regulation of organismal physiological process	2	2	698	19	11910	-4.97	0.0	1.12	0.59	Cav1 Ii
772	GO:0006163 [7]: purine nucleotide metabolism	3	3	697	61	11868	-4.97	0.0	0.36	0.19	Adssl1 Ampd3 Atp5o
773	GO:0015804 [7]: neutral amino acid transport	1	1	699	4	11925	-4.98	0.0	1.39	0.75	Slc7a10
774	GO:0015918 [6]: sterol transport	1	1	699	4	11925	-4.98	0.0	1.39	0.75	Abca1
775	GO:0030149 [8]: sphingolipid catabolism	1	1	699	4	11925	-4.98	0.0	1.39	0.75	Cel
776	GO:0030301 [7]: cholesterol transport	1	1	699	4	11925	-4.98	0.0	1.39	0.75	Abca1
777	GO:0030335 [7]: positive regulation of cell migration	1	1	699	4	11925	-4.98	0.0	1.39	0.75	Gp38
778	GO:0030856 [5]: regulation of epithelial cell differentiation	1	1	699	4	11925	-4.98	0.0	1.39	0.75	Stat5a
779	GO:0042375 [6]: quinone cofactor metabolism	1	1	699	4	11925	-4.98	0.0	1.39	0.75	Coq3
780	GO:0042573 [6]: retinoic acid metabolism	1	1	699	4	11925	-4.98	0.0	1.39	0.75	Aldh1a1
781	GO:0045086 [9]: positive regulation of interleukin-2 biosynthesis	1	1	699	4	11925	-4.98	0.0	1.39	0.75	Cd1d1
782	GO:0046146 [7]: tetrahydrobiopterin metabolism	1	1	699	4	11925	-4.98	0.0	1.39	0.75	Pts
783	GO:0050853 [7]: B-cell receptor signaling pathway	1	1	699	4	11925	-4.98	0.0	1.39	0.75	Igh-6
784	GO:0050918 [7]: positive chemotaxis	1	1	699	4	11925	-4.98	0.0	1.39	0.75	Il16
785	GO:0050920 [7]: regulation of chemotaxis	1	1	699	4	11925	-4.98	0.0	1.39	0.75	Il16
786	GO:0050921 [8]: positive regulation of chemotaxis	1	1	699	4	11925	-4.98	0.0	1.39	0.75	Il16
787	GO:0050926 [8]: regulation of positive chemotaxis	1	1	699	4	11925	-4.98	0.0	1.39	0.75	Il16
788	GO:0050927 [9]: positive regulation of positive chemotaxis	1	1	699	4	11925	-4.98	0.0	1.39	0.75	Il16
789	GO:0050930 [10]: induction of positive chemotaxis	1	1	699	4	11925	-4.98	0.0	1.39	0.75	Il16
790	GO:0051272 [6]: positive regulation of cell motility	1	1	699	4	11925	-4.98	0.0	1.39	0.75	Gp38
791	GO:0000050 [5]: urea cycle	1	1	699	4	11925	-4.98	0.0	1.39	0.75	Arg2
792	GO:0001523 [7]: retinoid metabolism	1	1	699	4	11925	-4.98	0.0	1.39	0.75	Adh1
793	GO:0001569 [5]: patterning of blood vessels	1	1	699	4	11925	-4.98	0.0	1.39	0.75	Flt1
794	GO:0002011 [5]: morphogenesis of an epithelial sheet	1	1	699	4	11925	-4.98	0.0	1.39	0.75	Lama1
795	GO:0006309 [7]: DNA fragmentation during apoptosis	1	1	699	4	11925	-4.98	0.0	1.39	0.75	Pdcd8
796	GO:0006534 [7]: cysteine metabolism	1	1	699	4	11925	-4.98	0.0	1.39	0.75	Cdo1
797	GO:0006547 [8]: histidine metabolism	1	1	699	4	11925	-4.98	0.0	1.39	0.75	Hal
798	GO:0006729 [8]: tetrahydrobiopterin biosynthesis	1	1	699	4	11925	-4.98	0.0	1.39	0.75	Pts
799	GO:0007566 [3]: embryo implantation	1	1	699	4	11925	-4.98	0.0	1.39	0.75	Lamb1-1
800	GO:0009075 [7]: histidine family amino acid metabolism	1	1	699	4	11925	-4.98	0.0	1.39	0.75	Hal
801	GO:0009083 [8]: branched chain family amino acid catabolism	1	1	699	4	11925	-4.98	0.0	1.39	0.75	Mccc1
802	GO:0009312 [7]: oligosaccharide biosynthesis	1	1	699	4	11925	-4.98	0.0	1.39	0.75	B3galt3
803	GO:0042113 [7]: B-cell activation	3	3	697	42	11887	-4.98	0.0	0.78	0.42	Bsf3 Igh-6 Tbx21
804	GO:0006766 [5]: vitamin metabolism	3	3	697	42	11887	-4.98	0.0	0.78	0.42	Aldh1a1 Aldh1a7 Cbr2
805	GO:0009150 [8]: purine ribonucleotide metabolism	2	2	698	53	11876	-4.99	0.0	0.2	0.09	Ampd3 Atp5o
806	GO:0045859 [4]: regulation of protein kinase activity	3	3	697	44	11885	-5.0	0.0	0.72	0.39	Cspg4 Igh-6 Map3k6
807	GO:0009142 [7]: nucleoside triphosphate biosynthesis	1	1	699	41	11888	-5.0	0.0	0.1	0.02	Atp5o
808	GO:0006818 [5]: hydrogen transport	3	3	697	58	11871	-5.0	0.0	0.41	0.22	Atp5o Immp2l Tnni2
809	GO:0006821 [8]: chloride transport	2	2	698	52	11877	-5.01	0.0	0.21	0.1	Slc12a4 Slc12a7
810	GO:0030005 [7]: di-, tri-valent inorganic cation homeostasis	3	3	697	45	11884	-5.01	0.0	0.69	0.38	Aco1 Pkd2 Slc24a3
811	GO:0046903 [3]: secretion	3	3	697	45	11884	-5.01	0.0	0.69	0.38	Arfl4 Ltbp4 Stx4a
812	GO:0009259 [7]: ribonucleotide metabolism	3	3	697	57	11872	-5.01	0.0	0.42	0.22	Ampd3 Atp5o Prps1
813	GO:0042108 [8]: positive regulation of cytokine biosynthesis	2	2	698	20	11909	-5.01	0.0	1.06	0.56	Cd1d1 Cd209b
814	GO:0045596 [5]: negative regulation of cell differentiation	2	2	698	20	11909	-5.01	0.0	1.06	0.56	Fst Ii
815	GO:0001819 [7]: positive regulation of cytokine production	2	2	698	20	11909	-5.01	0.0	1.06	0.56	Cd1d1 Cd209b
816	GO:0006497 [8]: protein lipidation	2	2	698	20	11909	-5.01	0.0	1.06	0.56	Adamts5 Smarcd3
817	GO:0006733 [7]: oxidoreduction coenzyme metabolism	2	2	698	20	11909	-5.01	0.0	1.06	0.56	Cbr2 Coq3
818	GO:0006807 [4]: nitrogen compound metabolism	2	2	698	20	11909	-5.01	0.0	1.06	0.56	Arg2 Cav1
819	GO:0007515 [5]: lymph gland development	2	2	698	20	11909	-5.01	0.0	1.06	0.56	Cxcl13 Ltb
820	GO:0007420 [7]: brain development	3	3	697	56	11873	-5.01	0.0	0.44	0.23	Aplp2 Nr2f1 Sepp1
821	GO:0050954 [6]: sensory perception of mechanical stimulus	3	3	697	47	11882	-5.01	0.0	0.64	0.35	Gjb6 Pkd2 Slc12a7
822	GO:0050982 [7]: detection of mechanical stimulus	3	3	697	47	11882	-5.01	0.0	0.64	0.35	Gjb6 Pkd2 Slc12a7
823	GO:0006875 [7]: metal ion homeostasis	3	3	697	50	11879	-5.02	0.0	0.56	0.3	Aco1 Pkd2 Slc24a3
824	GO:0006887 [6]: exocytosis	3	3	697	50	11879	-5.02	0.0	0.56	0.3	Sec15l1 Stx18 Stx4a
825	GO:0006164 [7]: purine nucleotide biosynthesis	3	3	697	51	11878	-5.02	0.0	0.54	0.29	Adssl1 Ampd3 Atp5o
826	GO:0006644 [7]: phospholipid metabolism	3	3	697	52	11877	-5.02	0.0	0.52	0.27	Abca1 Lpgat1 Sh3glb1
827	GO:0043009 [5]: embryonic development (sensu Vertebrata)	3	3	697	53	11876	-5.03	0.0	0.5	0.26	Cryab Dab2 Meox2
828	GO:0009260 [7]: ribonucleotide biosynthesis	3	3	697	49	11880	-5.03	0.0	0.59	0.32	Ampd3 Atp5o Prps1
829	GO:0043038 [7]: amino acid activation	1	1	699	40	11889	-5.03	0.0	0.1	0.02	Lamp2
830	GO:0043039 [8]: tRNA aminoacylation	1	1	699	40	11889	-5.03	0.0	0.1	0.02	Lamp2
831	GO:0006418 [8]: tRNA aminoacylation for protein translation	1	1	699	40	11889	-5.03	0.0	0.1	0.02	Lamp2
832	GO:0030900 [8]: forebrain development	2	2	698	21	11908	-5.05	0.0	1.0	0.56	Aplp2 Nr2f1
833	GO:0050730 [6]: regulation of peptidyl-tyrosine phosphorylation	2	2	698	21	11908	-5.05	0.0	1.0	0.56	Igh-6 Pdgfrb
834	GO:0050864 [7]: regulation of B-cell activation	2	2	698	21	11908	-5.05	0.0	1.0	0.56	Igh-6 Tbx21
835	GO:0001764 [6]: neuronal migration	2	2	698	21	11908	-5.05	0.0	1.0	0.56	Nr2f1 Twist1
836	GO:0006953 [5]: acute-phase response	2	2	698	21	11908	-5.05	0.0	1.0	0.56	Hp Orm1
837	GO:0006916 [8]: anti-apoptosis	2	2	698	49	11880	-5.06	0.0	0.24	0.12	Birc3 Snai2
838	GO:0009952 [4]: anterior/posterior pattern formation	1	1	699	39	11890	-5.07	0.0	0.11	0.02	Meox2
839	GO:0006836 [5]: neurotransmitter transport	1	1	699	39	11890	-5.07	0.0	0.11	0.02	Stx4a
840	GO:0019835 [5]: cytolysis	2	2	698	22	11907	-5.07	0.0	0.95	0.51	Fgl2 Gzma
841	GO:0045786 [7]: negative regulation of cell cycle	2	2	698	48	11881	-5.08	0.0	0.26	0.13	Nbl1 Reck
842	GO:0008285 [6]: negative regulation of cell proliferation	2	2	698	48	11881	-5.08	0.0	0.26	0.13	Cav1 Jak2
843	GO:0019933 [8]: cAMP-mediated signaling	1	1	699	38	11891	-5.1	0.0	0.11	0.03	Edg1
844	GO:0048511 [3]: rhythmic process	1	1	699	38	11891	-5.1	0.0	0.11	0.03	Afp
845	GO:0009145 [8]: purine nucleoside triphosphate biosynthesis	1	1	699	38	11891	-5.1	0.0	0.11	0.03	Atp5o
846	GO:0009201 [8]: ribonucleoside triphosphate biosynthesis	1	1	699	38	11891	-5.1	0.0	0.11	0.03	Atp5o
847	GO:0009206 [9]: purine ribonucleoside triphosphate biosynthesis	1	1	699	38	11891	-5.1	0.0	0.11	0.03	Atp5o
848	GO:0017038 [6]: protein import	2	2	698	47	11882	-5.1	0.0	0.27	0.13	Jak2 Kpna1
849	GO:0016079 [5]: synaptic vesicle exocytosis	1	1	699	5	11924	-5.11	0.0	1.24	0.67	Stx4a
850	GO:0030199 [5]: collagen fibril organization	1	1	699	5	11924	-5.11	0.0	1.24	0.67	Tnxb
851	GO:0030262 [8]: apoptotic nuclear changes	1	1	699	5	11924	-5.11	0.0	1.24	0.67	Pdcd8
852	GO:0030516 [6]: regulation of axon extension	1	1	699	5	11924	-5.11	0.0	1.24	0.67	Nrp1
853	GO:0030851 [5]: granulocyte differentiation	1	1	699	5	11924	-5.11	0.0	1.24	0.67	Cbfa2t3h
854	GO:0030890 [8]: positive regulation of B-cell proliferation	1	1	699	5	11924	-5.11	0.0	1.24	0.67	Igh-6
855	GO:0042438 [6]: melanin biosynthesis	1	1	699	5	11924	-5.11	0.0	1.24	0.67	Ddt
856	GO:0043122 [5]: regulation of I-kappaB kinase/NF-kappaB cascade	1	1	699	5	11924	-5.11	0.0	1.24	0.67	Acdc
857	GO:0045076 [8]: regulation of interleukin-2 biosynthesis	1	1	699	5	11924	-5.11	0.0	1.24	0.67	Cd1d1
858	GO:0045191 [8]: regulation of isotype switching	1	1	699	5	11924	-5.11	0.0	1.24	0.67	Tbx21
859	GO:0045830 [9]: positive regulation of isotype switching	1	1	699	5	11924	-5.11	0.0	1.24	0.67	Tbx21
860	GO:0045995 [4]: regulation of embryonic development	1	1	699	5	11924	-5.11	0.0	1.24	0.67	Lama1
861	GO:0046323 [9]: glucose import	1	1	699	5	11924	-5.11	0.0	1.24	0.67	Acdc
862	GO:0046324 [6]: regulation of glucose import	1	1	699	5	11924	-5.11	0.0	1.24	0.67	Acdc
863	GO:0046339 [7]: diacylglycerol metabolism	1	1	699	5	11924	-5.11	0.0	1.24	0.67	Lipe
864	GO:0050768 [5]: negative regulation of neurogenesis	1	1	699	5	11924	-5.11	0.0	1.24	0.67	Nrp1
865	GO:0000051 [4]: urea cycle intermediate metabolism	1	1	699	5	11924	-5.11	0.0	1.24	0.67	Arg2
866	GO:0000302 [6]: response to reactive oxygen species	1	1	699	5	11924	-5.11	0.0	1.24	0.67	Ucp3
867	GO:0001812 [8]: positive regulation of type I hypersensitivity	1	1	699	5	11924	-5.11	0.0	1.24	0.67	Igh-4
868	GO:0006206 [7]: pyrimidine base metabolism	1	1	699	5	11924	-5.11	0.0	1.24	0.67	Dhodh
869	GO:0006525 [5]: arginine metabolism	1	1	699	5	11924	-5.11	0.0	1.24	0.67	Arg2
870	GO:0006568 [7]: tryptophan metabolism	1	1	699	5	11924	-5.11	0.0	1.24	0.67	Tph1
871	GO:0006582 [5]: melanin metabolism	1	1	699	5	11924	-5.11	0.0	1.24	0.67	Ddt
872	GO:0006583 [7]: melanin biosynthesis from tyrosine	1	1	699	5	11924	-5.11	0.0	1.24	0.67	Ddt
873	GO:0006596 [8]: polyamine biosynthesis	1	1	699	5	11924	-5.11	0.0	1.24	0.67	Odc1
874	GO:0006750 [7]: glutathione biosynthesis	1	1	699	5	11924	-5.11	0.0	1.24	0.67	Ggtla1
875	GO:0006921 [8]: disassembly of cell structures during apoptosis	1	1	699	5	11924	-5.11	0.0	1.24	0.67	Pdcd8
876	GO:0006984 [6]: ER-nuclear signaling pathway	1	1	699	5	11924	-5.11	0.0	1.24	0.67	Atp2a2
877	GO:0009068 [8]: aspartate family amino acid catabolism	1	1	699	5	11924	-5.11	0.0	1.24	0.67	Aspa
878	GO:0009081 [7]: branched chain family amino acid metabolism	1	1	699	5	11924	-5.11	0.0	1.24	0.67	Mccc1
879	GO:0009311 [7]: oligosaccharide metabolism	1	1	699	5	11924	-5.11	0.0	1.24	0.67	B3galt3
880	GO:0009152 [8]: purine ribonucleotide biosynthesis	2	2	698	46	11883	-5.11	0.0	0.28	0.14	Ampd3 Atp5o
881	GO:0045727 [7]: positive regulation of protein biosynthesis	2	2	698	24	11905	-5.12	0.0	0.85	0.46	Cd1d1 Cd209b
882	GO:0001932 [8]: regulation of protein amino acid phosphorylation	2	2	698	24	11905	-5.12	0.0	0.85	0.46	Igh-6 Pdgfrb
883	GO:0006665 [7]: sphingolipid metabolism	2	2	698	24	11905	-5.12	0.0	0.85	0.46	Cel Lass4
884	GO:0007187 [7]: G-protein signaling, coupled to cyclic nucleotide second messenger	1	1	699	37	11892	-5.13	0.0	0.12	0.03	Edg1
885	GO:0009583 [7]: detection of light	2	2	698	25	11904	-5.15	0.0	0.81	0.45	Fech Opn3
886	GO:0007249 [7]: I-kappaB kinase/NF-kappaB cascade	2	2	698	25	11904	-5.15	0.0	0.81	0.45	Acdc Irak1bp1
887	GO:0009416 [7]: response to light	2	2	698	25	11904	-5.15	0.0	0.81	0.45	Fech Opn3
888	GO:0051170 [7]: nuclear import	2	2	698	43	11886	-5.15	0.0	0.33	0.16	Jak2 Kpna1
889	GO:0006606 [7]: protein-nucleus import	2	2	698	43	11886	-5.15	0.0	0.33	0.16	Jak2 Kpna1
890	GO:0007605 [7]: perception of sound	2	2	698	43	11886	-5.15	0.0	0.33	0.16	Gjb6 Slc12a7
891	GO:0030326 [6]: embryonic limb morphogenesis	2	2	698	26	11903	-5.16	0.0	0.77	0.42	Twist1 Wnt5a
892	GO:0035113 [5]: embryonic appendage morphogenesis	2	2	698	26	11903	-5.16	0.0	0.77	0.42	Twist1 Wnt5a
893	GO:0045165 [4]: cell fate commitment	1	1	699	36	11893	-5.16	0.0	0.13	0.03	Psen2
894	GO:0001701 [6]: embryonic development (sensu Mammalia)	2	2	698	42	11887	-5.16	0.0	0.34	0.17	Cryab Dab2
895	GO:0009891 [6]: positive regulation of biosynthesis	2	2	698	27	11902	-5.18	0.0	0.73	0.4	Cd1d1 Cd209b
896	GO:0015931 [5]: nucleobase, nucleoside, nucleotide and nucleic acid transport	2	2	698	27	11902	-5.18	0.0	0.73	0.4	Fmr1 Slc28a2
897	GO:0019220 [6]: regulation of phosphate metabolism	2	2	698	27	11902	-5.18	0.0	0.73	0.4	Igh-6 Pdgfrb
898	GO:0042325 [7]: regulation of phosphorylation	2	2	698	27	11902	-5.18	0.0	0.73	0.4	Igh-6 Pdgfrb
899	GO:0051174 [5]: regulation of phosphorus metabolism	2	2	698	27	11902	-5.18	0.0	0.73	0.4	Igh-6 Pdgfrb
900	GO:0007422 [6]: peripheral nervous system development	2	2	698	27	11902	-5.18	0.0	0.73	0.4	Crym Cryz
901	GO:0035107 [4]: appendage morphogenesis	2	2	698	28	11901	-5.18	0.0	0.69	0.38	Twist1 Wnt5a
902	GO:0035108 [5]: limb morphogenesis	2	2	698	28	11901	-5.18	0.0	0.69	0.38	Twist1 Wnt5a
903	GO:0042035 [7]: regulation of cytokine biosynthesis	2	2	698	28	11901	-5.18	0.0	0.69	0.38	Cd1d1 Cd209b
904	GO:0051168 [7]: nuclear export	2	2	698	28	11901	-5.18	0.0	0.69	0.38	Fmr1 Hspa9a
905	GO:0006752 [7]: group transfer coenzyme metabolism	2	2	698	40	11889	-5.18	0.0	0.38	0.2	Atp5o Pank3
906	GO:0007254 [8]: JNK cascade	2	2	698	29	11900	-5.2	0.0	0.66	0.36	Map3k6 Wnt5a
907	GO:0008654 [8]: phospholipid biosynthesis	2	2	698	29	11900	-5.2	0.0	0.66	0.36	Lpgat1 Sh3glb1
908	GO:0000226 [8]: microtubule cytoskeleton organization and biogenesis	2	2	698	38	11891	-5.2	0.0	0.42	0.22	Mtap4 Tuba8
909	GO:0046651 [5]: lymphocyte proliferation	2	2	698	30	11899	-5.2	0.0	0.62	0.34	Dock2 Igh-6
910	GO:0001817 [6]: regulation of cytokine production	2	2	698	30	11899	-5.2	0.0	0.62	0.34	Cd1d1 Cd209b
911	GO:0016601 [7]: Rac protein signal transduction	1	1	699	6	11923	-5.21	0.0	1.11	0.59	Dock2
912	GO:0030728 [7]: ovulation	1	1	699	6	11923	-5.21	0.0	1.11	0.59	Afp
913	GO:0042176 [6]: regulation of protein catabolism	1	1	699	6	11923	-5.21	0.0	1.11	0.59	Serpinb1a
914	GO:0042430 [6]: indole and derivative metabolism	1	1	699	6	11923	-5.21	0.0	1.11	0.59	Tph1
915	GO:0042434 [7]: indole derivative metabolism	1	1	699	6	11923	-5.21	0.0	1.11	0.59	Tph1
916	GO:0042533 [7]: tumor necrosis factor-alpha biosynthesis	1	1	699	6	11923	-5.21	0.0	1.11	0.59	Cd209b
917	GO:0042534 [8]: regulation of tumor necrosis factor-alpha biosynthesis	1	1	699	6	11923	-5.21	0.0	1.11	0.59	Cd209b
918	GO:0042535 [9]: positive regulation of tumor necrosis factor-alpha biosynthesis	1	1	699	6	11923	-5.21	0.0	1.11	0.59	Cd209b
919	GO:0042692 [4]: muscle cell differentiation	1	1	699	6	11923	-5.21	0.0	1.11	0.59	Qk
920	GO:0045190 [8]: isotype switching	1	1	699	6	11923	-5.21	0.0	1.11	0.59	Tbx21
921	GO:0045445 [4]: myoblast differentiation	1	1	699	6	11923	-5.21	0.0	1.11	0.59	Lgals1
922	GO:0046466 [7]: membrane lipid catabolism	1	1	699	6	11923	-5.21	0.0	1.11	0.59	Cel
923	GO:0001542 [5]: ovulation (sensu Mammalia)	1	1	699	6	11923	-5.21	0.0	1.11	0.59	Afp
924	GO:0001810 [7]: regulation of type I hypersensitivity	1	1	699	6	11923	-5.21	0.0	1.11	0.59	Igh-4
925	GO:0001910 [7]: regulation of immune cell mediated cytotoxicity	1	1	699	6	11923	-5.21	0.0	1.11	0.59	Cd1d1
926	GO:0006586 [7]: indolalkylamine metabolism	1	1	699	6	11923	-5.21	0.0	1.11	0.59	Tph1
927	GO:0006888 [6]: ER to Golgi transport	1	1	699	6	11923	-5.21	0.0	1.11	0.59	Stx18
928	GO:0007006 [6]: mitochondrial membrane organization and biogenesis	1	1	699	6	11923	-5.21	0.0	1.11	0.59	1700020C11Rik
929	GO:0007379 [4]: segment specification	1	1	699	6	11923	-5.21	0.0	1.11	0.59	Meox2
930	GO:0008630 [7]: DNA damage response, signal transduction resulting in induction of apoptosis	1	1	699	6	11923	-5.21	0.0	1.11	0.59	Ifi204
931	GO:0009127 [8]: purine nucleoside monophosphate biosynthesis	1	1	699	6	11923	-5.21	0.0	1.11	0.59	Ampd3
932	GO:0009168 [9]: purine ribonucleoside monophosphate biosynthesis	1	1	699	6	11923	-5.21	0.0	1.11	0.59	Ampd3
933	GO:0001816 [5]: cytokine production	2	2	698	37	11892	-5.21	0.0	0.44	0.23	Cd1d1 Cd209b
934	GO:0008632 [7]: apoptotic program	2	2	698	37	11892	-5.21	0.0	0.44	0.23	Pdcd8 Sh3glb1
935	GO:0042107 [5]: cytokine metabolism	2	2	698	34	11895	-5.21	0.0	0.51	0.27	Cd1d1 Cd209b
936	GO:0048468 [3]: cell development	2	2	698	32	11897	-5.21	0.0	0.56	0.3	Dab2 Qk
937	GO:0008652 [7]: amino acid biosynthesis	2	2	698	31	11898	-5.21	0.0	0.59	0.32	Mat2a Prodh
938	GO:0042089 [6]: cytokine biosynthesis	2	2	698	33	11896	-5.21	0.0	0.54	0.29	Cd1d1 Cd209b
939	GO:0006413 [8]: translational initiation	2	2	698	33	11896	-5.21	0.0	0.54	0.29	Eif4e3 Eif4ebp1
940	GO:0046034 [6]: ATP metabolism	1	1	699	34	11895	-5.21	0.0	0.15	0.04	Atp5o
941	GO:0008643 [5]: carbohydrate transport	1	1	699	34	11895	-5.21	0.0	0.15	0.04	Acdc
942	GO:0000041 [8]: transition metal ion transport	2	2	698	35	11894	-5.22	0.0	0.48	0.25	Cp Heph
943	GO:0007188 [8]: G-protein signaling, coupled to cAMP nucleotide second messenger	1	1	699	33	11896	-5.24	0.0	0.15	0.05	Edg1
944	GO:0009620 [6]: response to fungi	1	1	699	7	11922	-5.28	0.0	1.0	0.56	Cd209b
945	GO:0015711 [7]: organic anion transport	1	1	699	7	11922	-5.28	0.0	1.0	0.56	Slc16a1
946	GO:0016068 [6]: type I hypersensitivity	1	1	699	7	11922	-5.28	0.0	1.0	0.56	Igh-4
947	GO:0019724 [7]: B-cell mediated immunity	1	1	699	7	11922	-5.28	0.0	1.0	0.56	Dock2
948	GO:0030148 [8]: sphingolipid biosynthesis	1	1	699	7	11922	-5.28	0.0	1.0	0.56	Lass4
949	GO:0030336 [7]: negative regulation of cell migration	1	1	699	7	11922	-5.28	0.0	1.0	0.56	Egfl7
950	GO:0030510 [6]: regulation of BMP signaling pathway	1	1	699	7	11922	-5.28	0.0	1.0	0.56	Prss11
951	GO:0030514 [7]: negative regulation of BMP signaling pathway	1	1	699	7	11922	-5.28	0.0	1.0	0.56	Prss11
952	GO:0042094 [7]: interleukin-2 biosynthesis	1	1	699	7	11922	-5.28	0.0	1.0	0.56	Cd1d1
953	GO:0042829 [6]: defense response to pathogen	1	1	699	7	11922	-5.28	0.0	1.0	0.56	Igh-4
954	GO:0042830 [7]: defense response to pathogenic bacteria	1	1	699	7	11922	-5.28	0.0	1.0	0.56	Igh-4
955	GO:0044273 [6]: sulfur compound catabolism	1	1	699	7	11922	-5.28	0.0	1.0	0.56	Cdo1
956	GO:0051271 [6]: negative regulation of cell motility	1	1	699	7	11922	-5.28	0.0	1.0	0.56	Egfl7
957	GO:0000097 [7]: sulfur amino acid biosynthesis	1	1	699	7	11922	-5.28	0.0	1.0	0.56	Mat2a
958	GO:0000098 [7]: sulfur amino acid catabolism	1	1	699	7	11922	-5.28	0.0	1.0	0.56	Cdo1
959	GO:0001794 [6]: type IIa hypersensitivity	1	1	699	7	11922	-5.28	0.0	1.0	0.56	Igh-4
960	GO:0001796 [7]: regulation of type IIa hypersensitivity	1	1	699	7	11922	-5.28	0.0	1.0	0.56	Igh-4
961	GO:0001798 [8]: positive regulation of type IIa hypersensitivity	1	1	699	7	11922	-5.28	0.0	1.0	0.56	Igh-4
962	GO:0006120 [9]: mitochondrial electron transport, NADH to ubiquinone	1	1	699	7	11922	-5.28	0.0	1.0	0.56	Ndufv1
963	GO:0006144 [7]: purine base metabolism	1	1	699	7	11922	-5.28	0.0	1.0	0.56	Prps1
964	GO:0006308 [6]: DNA catabolism	1	1	699	7	11922	-5.28	0.0	1.0	0.56	Pdcd8
965	GO:0007128 [10]: meiotic prophase I	1	1	699	7	11922	-5.28	0.0	1.0	0.56	Cpeb1
966	GO:0007257 [7]: activation of JUNK	1	1	699	7	11922	-5.28	0.0	1.0	0.56	Map3k6
967	GO:0007260 [8]: tyrosine phosphorylation of STAT protein	1	1	699	7	11922	-5.28	0.0	1.0	0.56	Jak2
968	GO:0007588 [4]: excretion	1	1	699	7	11922	-5.28	0.0	1.0	0.56	Dab2
969	GO:0007595 [5]: lactation	1	1	699	7	11922	-5.28	0.0	1.0	0.56	Stat5a
970	GO:0009126 [8]: purine nucleoside monophosphate metabolism	1	1	699	7	11922	-5.28	0.0	1.0	0.56	Ampd3
971	GO:0009167 [9]: purine ribonucleoside monophosphate metabolism	1	1	699	7	11922	-5.28	0.0	1.0	0.56	Ampd3
972	GO:0009405 [3]: pathogenesis	1	1	699	7	11922	-5.28	0.0	1.0	0.56	Lrp1
973	GO:0009411 [7]: response to UV	1	1	699	7	11922	-5.28	0.0	1.0	0.56	Fech
974	GO:0006753 [8]: nucleoside phosphate metabolism	1	1	699	30	11899	-5.33	0.0	0.19	0.08	Atp5o
975	GO:0006754 [7]: ATP biosynthesis	1	1	699	30	11899	-5.33	0.0	0.19	0.08	Atp5o
976	GO:0016339 [6]: calcium-dependent cell-cell adhesion	1	1	699	8	11921	-5.34	0.0	0.91	0.5	Cdh2
977	GO:0018346 [10]: protein amino acid prenylation	1	1	699	8	11921	-5.34	0.0	0.91	0.5	Adamts5
978	GO:0030218 [5]: erythrocyte differentiation	1	1	699	8	11921	-5.34	0.0	0.91	0.5	Heph
979	GO:0046209 [5]: nitric oxide metabolism	1	1	699	8	11921	-5.34	0.0	0.91	0.5	Cav1
980	GO:0046474 [9]: glycerophospholipid biosynthesis	1	1	699	8	11921	-5.34	0.0	0.91	0.5	Sh3glb1
981	GO:0050868 [8]: negative regulation of T-cell activation	1	1	699	8	11921	-5.34	0.0	0.91	0.5	Ii
982	GO:0000188 [8]: inactivation of MAPK	1	1	699	8	11921	-5.34	0.0	0.91	0.5	Cav1
983	GO:0001666 [5]: response to hypoxia	1	1	699	8	11921	-5.34	0.0	0.91	0.5	Sod3
984	GO:0006611 [8]: protein-nucleus export	1	1	699	8	11921	-5.34	0.0	0.91	0.5	Hspa9a
985	GO:0006809 [5]: nitric oxide biosynthesis	1	1	699	8	11921	-5.34	0.0	0.91	0.5	Cav1
986	GO:0006898 [7]: receptor mediated endocytosis	1	1	699	8	11921	-5.34	0.0	0.91	0.5	Dab2
987	GO:0007026 [9]: microtubule stabilization	1	1	699	8	11921	-5.34	0.0	0.91	0.5	Mtap4
988	GO:0007163 [5]: establishment and/or maintenance of cell polarity	1	1	699	8	11921	-5.34	0.0	0.91	0.5	Dock2
989	GO:0007193 [9]: G-protein signaling, adenylate cyclase inhibiting pathway	1	1	699	8	11921	-5.34	0.0	0.91	0.5	Edg1
990	GO:0048015 [7]: phosphoinositide-mediated signaling	1	1	699	29	11900	-5.35	0.0	0.2	0.08	Tgm2
991	GO:0006767 [6]: water-soluble vitamin metabolism	1	1	699	28	11901	-5.37	0.0	0.21	0.1	Cbr2
992	GO:0030182 [4]: neuron differentiation	1	1	699	27	11902	-5.39	0.0	0.23	0.1	Gata2
993	GO:0046916 [8]: transition metal ion homeostasis	1	1	699	27	11902	-5.39	0.0	0.23	0.1	Aco1
994	GO:0009187 [7]: cyclic nucleotide metabolism	1	1	699	27	11902	-5.39	0.0	0.23	0.1	Gucy1a3
995	GO:0009894 [5]: regulation of catabolism	1	1	699	9	11920	-5.39	0.0	0.83	0.46	Serpinb1a
996	GO:0015669 [5]: gas transport	1	1	699	9	11920	-5.39	0.0	0.83	0.46	Cygb
997	GO:0015671 [6]: oxygen transport	1	1	699	9	11920	-5.39	0.0	0.83	0.46	Cygb
998	GO:0019233 [6]: perception of pain	1	1	699	9	11920	-5.39	0.0	0.83	0.46	Ccr2
999	GO:0030216 [4]: keratinocyte differentiation	1	1	699	9	11920	-5.39	0.0	0.83	0.46	Trp63
1000	GO:0030512 [6]: negative regulation of transforming growth factor beta receptor signaling pathway	1	1	699	9	11920	-5.39	0.0	0.83	0.46	Prss11
1001	GO:0042063 [6]: gliogenesis	1	1	699	9	11920	-5.39	0.0	0.83	0.46	Cspg4
1002	GO:0042327 [7]: positive regulation of phosphorylation	1	1	699	9	11920	-5.39	0.0	0.83	0.46	Igh-6
1003	GO:0045937 [6]: positive regulation of phosphate metabolism	1	1	699	9	11920	-5.39	0.0	0.83	0.46	Igh-6
1004	GO:0050731 [7]: positive regulation of peptidyl-tyrosine phosphorylation	1	1	699	9	11920	-5.39	0.0	0.83	0.46	Igh-6
1005	GO:0000060 [8]: protein-nucleus import, translocation	1	1	699	9	11920	-5.39	0.0	0.83	0.46	Jak2
1006	GO:0001570 [4]: vasculogenesis	1	1	699	9	11920	-5.39	0.0	0.83	0.46	Qk
1007	GO:0001708 [5]: cell fate specification	1	1	699	9	11920	-5.39	0.0	0.83	0.46	Psen2
1008	GO:0006182 [8]: cGMP biosynthesis	1	1	699	9	11920	-5.39	0.0	0.83	0.46	Gucy1a3
1009	GO:0006265 [6]: DNA topological change	1	1	699	9	11920	-5.39	0.0	0.83	0.46	Sept9
1010	GO:0008344 [4]: adult locomotory behavior	1	1	699	9	11920	-5.39	0.0	0.83	0.46	Msra
1011	GO:0008637 [8]: apoptotic mitochondrial changes	1	1	699	9	11920	-5.39	0.0	0.83	0.46	Pdcd8
1012	GO:0009084 [8]: glutamine family amino acid biosynthesis	1	1	699	9	11920	-5.39	0.0	0.83	0.46	Prodh
1013	GO:0048193 [6]: Golgi vesicle transport	1	1	699	26	11903	-5.42	0.0	0.24	0.12	Stx18
1014	GO:0030593 [7]: neutrophil chemotaxis	1	1	699	10	11919	-5.43	0.0	0.76	0.42	Il17b
1015	GO:0046879 [4]: hormone secretion	1	1	699	10	11919	-5.43	0.0	0.76	0.42	Ltbp4
1016	GO:0050729 [7]: positive regulation of inflammatory response	1	1	699	10	11919	-5.43	0.0	0.76	0.42	Igh-4
1017	GO:0050770 [5]: regulation of axonogenesis	1	1	699	10	11919	-5.43	0.0	0.76	0.42	Nrp1
1018	GO:0000904 [4]: cellular morphogenesis during differentiation	1	1	699	10	11919	-5.43	0.0	0.76	0.42	Dab2
1019	GO:0007127 [9]: meiosis I	1	1	699	10	11919	-5.43	0.0	0.76	0.42	Cpeb1
1020	GO:0007271 [8]: synaptic transmission, cholinergic	1	1	699	10	11919	-5.43	0.0	0.76	0.42	Lynx1
1021	GO:0009066 [7]: aspartate family amino acid metabolism	1	1	699	10	11919	-5.43	0.0	0.76	0.42	Aspa
1022	GO:0006403 [4]: RNA localization	1	1	699	25	11904	-5.43	0.0	0.26	0.13	Fmr1
1023	GO:0015985 [7]: energy coupled proton transport, down electrochemical gradient	1	1	699	24	11905	-5.46	0.0	0.27	0.13	Atp5o
1024	GO:0015986 [7]: ATP synthesis coupled proton transport	1	1	699	24	11905	-5.46	0.0	0.27	0.13	Atp5o
1025	GO:0050657 [6]: nucleic acid transport	1	1	699	24	11905	-5.46	0.0	0.27	0.13	Fmr1
1026	GO:0050658 [6]: RNA transport	1	1	699	24	11905	-5.46	0.0	0.27	0.13	Fmr1
1027	GO:0051236 [5]: establishment of RNA localization	1	1	699	24	11905	-5.46	0.0	0.27	0.13	Fmr1
1028	GO:0000082 [7]: G1/S transition of mitotic cell cycle	1	1	699	24	11905	-5.46	0.0	0.27	0.13	Camk2d
1029	GO:0007200 [7]: G-protein signaling, coupled to IP3 second messenger (phospholipase C activating)	1	1	699	24	11905	-5.46	0.0	0.27	0.13	Tgm2
1030	GO:0009618 [7]: response to pathogenic bacteria	1	1	699	11	11918	-5.46	0.0	0.7	0.39	Igh-4
1031	GO:0030888 [7]: regulation of B-cell proliferation	1	1	699	11	11918	-5.46	0.0	0.7	0.39	Igh-6
1032	GO:0042136 [6]: neurotransmitter biosynthesis	1	1	699	11	11918	-5.46	0.0	0.7	0.39	Tph1
1033	GO:0046068 [8]: cGMP metabolism	1	1	699	11	11918	-5.46	0.0	0.7	0.39	Gucy1a3
1034	GO:0050671 [7]: positive regulation of lymphocyte proliferation	1	1	699	11	11918	-5.46	0.0	0.7	0.39	Igh-6
1035	GO:0001756 [4]: somitogenesis	1	1	699	11	11918	-5.46	0.0	0.7	0.39	Meox2
1036	GO:0006376 [9]: mRNA splice site selection	1	1	699	11	11918	-5.46	0.0	0.7	0.39	Cugbp2
1037	GO:0008366 [6]: nerve ensheathment	1	1	699	11	11918	-5.46	0.0	0.7	0.39	Qk
1038	GO:0009566 [5]: fertilization	1	1	699	23	11906	-5.46	0.0	0.29	0.15	Mfge8
1039	GO:0043010 [6]: eye morphogenesis (sensu Vertebrata)	1	1	699	23	11906	-5.46	0.0	0.29	0.15	Cryab
1040	GO:0006405 [7]: RNA-nucleus export	1	1	699	23	11906	-5.46	0.0	0.29	0.15	Fmr1
1041	GO:0007338 [6]: fertilization (sensu Metazoa)	1	1	699	23	11906	-5.46	0.0	0.29	0.15	Mfge8
1042	GO:0007602 [8]: phototransduction	1	1	699	23	11906	-5.46	0.0	0.29	0.15	Opn3
1043	GO:0017148 [7]: negative regulation of protein biosynthesis	1	1	699	12	11917	-5.48	0.0	0.65	0.36	Eif4ebp1
1044	GO:0019751 [6]: polyol metabolism	1	1	699	12	11917	-5.48	0.0	0.65	0.36	Pck1
1045	GO:0030203 [7]: glycosaminoglycan metabolism	1	1	699	12	11917	-5.48	0.0	0.65	0.36	Xlkd1
1046	GO:0042551 [5]: nerve maturation	1	1	699	12	11917	-5.48	0.0	0.65	0.36	Qk
1047	GO:0042593 [4]: glucose homeostasis	1	1	699	12	11917	-5.48	0.0	0.65	0.36	Acdc
1048	GO:0042698 [4]: menstrual cycle	1	1	699	12	11917	-5.48	0.0	0.65	0.36	Afp
1049	GO:0046785 [8]: microtubule polymerization	1	1	699	12	11917	-5.48	0.0	0.65	0.36	Tuba8
1050	GO:0050851 [6]: antigen receptor-mediated signaling pathway	1	1	699	12	11917	-5.48	0.0	0.65	0.36	Igh-6
1051	GO:0050866 [6]: negative regulation of cell activation	1	1	699	12	11917	-5.48	0.0	0.65	0.36	Ii
1052	GO:0051250 [7]: negative regulation of lymphocyte activation	1	1	699	12	11917	-5.48	0.0	0.65	0.36	Ii
1053	GO:0006022 [6]: aminoglycan metabolism	1	1	699	12	11917	-5.48	0.0	0.65	0.36	Xlkd1
1054	GO:0006071 [7]: glycerol metabolism	1	1	699	12	11917	-5.48	0.0	0.65	0.36	Pck1
1055	GO:0006446 [8]: regulation of translational initiation	1	1	699	12	11917	-5.48	0.0	0.65	0.36	Eif4ebp1
1056	GO:0006801 [6]: superoxide metabolism	1	1	699	12	11917	-5.48	0.0	0.65	0.36	Sod3
1057	GO:0008277 [5]: regulation of G-protein coupled receptor protein signaling pathway	1	1	699	12	11917	-5.48	0.0	0.65	0.36	Ramp2
1058	GO:0016126 [7]: sterol biosynthesis	1	1	699	22	11907	-5.48	0.0	0.31	0.16	Pmvk
1059	GO:0048048 [5]: embryonic eye morphogenesis	1	1	699	22	11907	-5.48	0.0	0.31	0.16	Cryab
1060	GO:0001747 [6]: eye morphogenesis (sensu Mammalia)	1	1	699	22	11907	-5.48	0.0	0.31	0.16	Cryab
1061	GO:0009190 [7]: cyclic nucleotide biosynthesis	1	1	699	22	11907	-5.48	0.0	0.31	0.16	Gucy1a3
1062	GO:0048469 [4]: cell maturation	1	1	699	21	11908	-5.5	0.0	0.34	0.17	Qk
1063	GO:0006650 [8]: glycerophospholipid metabolism	1	1	699	21	11908	-5.5	0.0	0.34	0.17	Sh3glb1
1064	GO:0007265 [7]: Ras protein signal transduction	1	1	699	21	11908	-5.5	0.0	0.34	0.17	Dok2
1065	GO:0042098 [6]: T-cell proliferation	1	1	699	20	11909	-5.5	0.0	0.36	0.19	Dock2
1066	GO:0042446 [6]: hormone biosynthesis	1	1	699	20	11909	-5.5	0.0	0.36	0.19	Tph1
1067	GO:0042471 [5]: ear morphogenesis	1	1	699	20	11909	-5.5	0.0	0.36	0.19	Gjb6
1068	GO:0050670 [6]: regulation of lymphocyte proliferation	1	1	699	20	11909	-5.5	0.0	0.36	0.19	Igh-6
1069	GO:0051258 [7]: protein polymerization	1	1	699	20	11909	-5.5	0.0	0.36	0.19	Tuba8
1070	GO:0000723 [8]: telomere maintenance	1	1	699	20	11909	-5.5	0.0	0.36	0.19	Trub2
1071	GO:0006695 [8]: cholesterol biosynthesis	1	1	699	20	11909	-5.5	0.0	0.36	0.19	Pmvk
1072	GO:0007269 [4]: neurotransmitter secretion	1	1	699	20	11909	-5.5	0.0	0.36	0.19	Stx4a
1073	GO:0048489 [6]: synaptic vesicle transport	1	1	699	13	11916	-5.5	0.0	0.6	0.33	Stx4a
1074	GO:0001839 [6]: neural plate morphogenesis	1	1	699	13	11916	-5.5	0.0	0.6	0.33	Twist1
1075	GO:0001841 [6]: neural tube formation	1	1	699	13	11916	-5.5	0.0	0.6	0.33	Twist1
1076	GO:0001843 [6]: neural tube closure	1	1	699	13	11916	-5.5	0.0	0.6	0.33	Twist1
1077	GO:0007004 [9]: telomerase-dependent telomere maintenance	1	1	699	13	11916	-5.5	0.0	0.6	0.33	Trub2
1078	GO:0007568 [3]: aging	1	1	699	13	11916	-5.5	0.0	0.6	0.33	Msra
1079	GO:0007585 [4]: respiratory gaseous exchange	1	1	699	13	11916	-5.5	0.0	0.6	0.33	Adrb2
1080	GO:0009967 [5]: positive regulation of signal transduction	1	1	699	19	11910	-5.51	0.0	0.38	0.2	Acdc
1081	GO:0006879 [8]: iron ion homeostasis	1	1	699	19	11910	-5.51	0.0	0.38	0.2	Aco1
1082	GO:0007498 [3]: mesoderm development	1	1	699	19	11910	-5.51	0.0	0.38	0.2	Trp63
1083	GO:0016358 [6]: dendrite morphogenesis	1	1	699	14	11915	-5.51	0.0	0.55	0.3	Nrp1
1084	GO:0030534 [3]: adult behavior	1	1	699	14	11915	-5.51	0.0	0.55	0.3	Msra
1085	GO:0042100 [6]: B-cell proliferation	1	1	699	14	11915	-5.51	0.0	0.55	0.3	Igh-6
1086	GO:0006595 [7]: polyamine metabolism	1	1	699	14	11915	-5.51	0.0	0.55	0.3	Odc1
1087	GO:0007270 [7]: nerve-nerve synaptic transmission	1	1	699	14	11915	-5.51	0.0	0.55	0.3	Lynx1
1088	GO:0009306 [4]: protein secretion	1	1	699	14	11915	-5.51	0.0	0.55	0.3	Arfl4
1089	GO:0015749 [6]: monosaccharide transport	1	1	699	18	11911	-5.52	0.0	0.41	0.22	Acdc
1090	GO:0015758 [8]: glucose transport	1	1	699	18	11911	-5.52	0.0	0.41	0.22	Acdc
1091	GO:0019362 [7]: pyridine nucleotide metabolism	1	1	699	18	11911	-5.52	0.0	0.41	0.22	Cbr2
1092	GO:0050767 [4]: regulation of neurogenesis	1	1	699	18	11911	-5.52	0.0	0.41	0.22	Nrp1
1093	GO:0006826 [9]: iron ion transport	1	1	699	18	11911	-5.52	0.0	0.41	0.22	Heph
1094	GO:0008645 [7]: hexose transport	1	1	699	18	11911	-5.52	0.0	0.41	0.22	Acdc
1095	GO:0009116 [6]: nucleoside metabolism	1	1	699	18	11911	-5.52	0.0	0.41	0.22	Prps1
1096	GO:0030282 [6]: bone mineralization	1	1	699	15	11914	-5.52	0.0	0.51	0.27	Pthr1
1097	GO:0042828 [6]: response to pathogen	1	1	699	15	11914	-5.52	0.0	0.51	0.27	Igh-4
1098	GO:0046777 [9]: autophosphorylation	1	1	699	15	11914	-5.52	0.0	0.51	0.27	Camk2d
1099	GO:0006487 [9]: N-linked glycosylation	1	1	699	15	11914	-5.52	0.0	0.51	0.27	Psen2
1100	GO:0009069 [7]: serine family amino acid metabolism	1	1	699	15	11914	-5.52	0.0	0.51	0.27	Cdo1
1101	GO:0030183 [5]: B-cell differentiation	1	1	699	16	11913	-5.52	0.0	0.48	0.25	Bsf3
1102	GO:0042770 [6]: DNA damage response, signal transduction	1	1	699	16	11913	-5.52	0.0	0.48	0.25	Ifi204
1103	GO:0050727 [6]: regulation of inflammatory response	1	1	699	16	11913	-5.52	0.0	0.48	0.25	Igh-4
1104	GO:0050777 [6]: negative regulation of immune response	1	1	699	16	11913	-5.52	0.0	0.48	0.25	Ii
1105	GO:0001763 [5]: branching morphogenesis	1	1	699	16	11913	-5.52	0.0	0.48	0.25	Flt1
1106	GO:0006769 [8]: nicotinamide metabolism	1	1	699	16	11913	-5.52	0.0	0.48	0.25	Cbr2
1107	GO:0008207 [6]: C21-steroid hormone metabolism	1	1	699	16	11913	-5.52	0.0	0.48	0.25	Afp
1108	GO:0009799 [4]: determination of symmetry	1	1	699	17	11912	-5.53	0.0	0.44	0.23	Pkd2
1109	GO:0009855 [5]: determination of bilateral symmetry	1	1	699	17	11912	-5.53	0.0	0.44	0.23	Pkd2
1110	GO:0030855 [4]: epithelial cell differentiation	1	1	699	17	11912	-5.53	0.0	0.44	0.23	Stat5a
1111	GO:0035282 [3]: segmentation	1	1	699	17	11912	-5.53	0.0	0.44	0.23	Meox2
1112	GO:0042088 [7]: T-helper 1 type immune response	1	1	699	17	11912	-5.53	0.0	0.44	0.23	Cd1d1
1113	GO:0051028 [7]: mRNA transport	1	1	699	17	11912	-5.53	0.0	0.44	0.23	Fmr1
1114	GO:0051248 [6]: negative regulation of protein metabolism	1	1	699	17	11912	-5.53	0.0	0.44	0.23	Eif4ebp1
1115	GO:0000245 [8]: spliceosome assembly	1	1	699	17	11912	-5.53	0.0	0.44	0.23	Cugbp2
1116	GO:0006406 [8]: mRNA-nucleus export	1	1	699	17	11912	-5.53	0.0	0.44	0.23	Fmr1
1117	GO:0007368 [6]: determination of left/right symmetry	1	1	699	17	11912	-5.53	0.0	0.44	0.23	Pkd2
1118	GO:0008286 [8]: insulin receptor signaling pathway	1	1	699	17	11912	-5.53	0.0	0.44	0.23	Eif4ebp1
