# Supplementary material for: A genomic analysis of mouse models of breast cancer reveals molecular features of mouse models and relationships to human breast cancer
Source: Breast Cancer Res. 2014 Jun 5;16(3):R59. doi: 10.1186/bcr3672 (PMC4078930; doi:10.1186/bcr3672)
Supplement: Additional file 3 — Fold change values organized by mouse tumor model type comparing the mouse model to normal mammary gland. [file bcr3672-S3.zip › Additional_File_3/Ras_VS_NMLmammary/AdditionalFile77_Ras_VS_NMLmammary/DownregulatedGenesgather_kegg_121024.txt]

#	Annotation	Total Genes With Ann	Your Genes (With Ann)	Your Genes (No Ann)	Genome (With Ann)	Genome (No Ann)	ln(Bayes factor)	neg ln(p value)	FE: neg ln(p value)	FE: neg ln(FDR)	Genes
1	path:mmu00020: Citrate cycle (TCA cycle)	12	12	224	12	2271	9.62	11.06	14.89	10.34	Aco1 Cs Dld Dlst Idh3g Mdh1 Mdh2 Pck1 Pcx Sdha Sdhb Sdhd
2	path:mmu04080: Neuroactive ligand-receptor interaction	8	8	228	270	2013	6.63	10.37	0.0	0.0	Adrb2 Cck Edg1 Edg2 Ghr Gzma Ptger2 Pthr1
3	path:mmu04512: ECM-receptor interaction	19	19	217	65	2218	3.63	7.93	8.64	4.77	Cd36 Col1a1 Col1a2 Col3a1 Col4a1 Col5a1 Col5a2 Col5a3 Col6a2 Fndc1 Itga7 Itgb7 Lama1 Lamb1-1 Lamc1 Thbs2 Thbs3 Tnxb Vtn
4	path:mmu00280: Valine, leucine and isoleucine degradation	10	10	226	22	2261	2.58	6.9	7.74	4.41	Acadm Aldh6a1 Aox1 Echs1 Ehhadh Hadh2 Hadhsc Hmgcl Mccc1 Sh3glb1
5	path:mmu00620: Pyruvate metabolism	10	10	226	23	2260	2.32	6.6	7.46	4.41	Acyp2 Dlat Dld Ldh1 Mdh1 Mdh2 Pck1 Pcx Pdha1 Pdhb
6	path:mmu00062: Fatty acid biosynthesis (path 2)	5	5	231	4	2279	2.06	6.23	7.36	4.41	Echs1 Ehhadh Fasn Hadh2 Hadhsc
7	path:mmu00071: Fatty acid metabolism	13	13	223	41	2242	1.84	6.01	6.88	4.27	Acadl Acadm Acox1 Adh1 Cpt2 Cyp1b1 Cyp2e1 Cyp4b1 Echs1 Ehhadh Hadh2 Hadhsc Peci
8	path:mmu00910: Nitrogen metabolism	6	6	230	8	2275	1.66	5.85	6.91	4.27	Car13 Car3 Car4 Car5b Glud1 Hal
9	path:mmu04010: MAPK signaling pathway	10	10	226	221	2062	1.24	5.4	0.0	0.0	Dusp1 Hspa9a Ikbke Il1r1 Il1r2 Map3k6 Pdgfrb Pla2g2d Ppp3cc Rasgrp2
10	path:mmu00650: Butanoate metabolism	9	9	227	28	2255	0.11	4.2	5.17	2.69	Aacs Echs1 Ehhadh Hadh2 Hadhsc Hmgcl Pdha1 Pdhb Sh3glb1
11	path:mmu00350: Tyrosine metabolism	9	9	227	31	2252	-0.39	0.0	4.63	2.35	Adh1 Aoc3 Aox1 Comt Ech1 Fah Gstz1 Maoa Sh3glb1
12	path:mmu00630: Glyoxylate and dicarboxylate metabolism	4	4	232	6	2277	-0.64	0.0	4.6	2.35	Aco1 Cs Mdh1 Mdh2
13	path:mmu00010: Glycolysis / Gluconeogenesis	10	10	226	40	2243	-0.76	0.0	4.18	2.11	Acyp2 Adh1 Dlat Dld Eno3 Hk2 Ldh1 Pdha1 Pdhb Pgm2
14	path:mmu05060: Prion disease	4	4	232	7	2276	-1.0	0.0	4.23	2.11	Lama1 Lamb1-1 Lamc1 Nfe2l2
15	path:mmu04620: Toll-like receptor signaling pathway	3	3	233	91	2192	-1.05	0.0	0.0	0.0	Ccl5 Cxcl9 Ikbke
16	path:mmu00930: Caprolactam degradation	4	4	232	8	2275	-1.31	0.0	3.9	1.91	Echs1 Ehhadh Hadh2 Hadhsc
17	path:mmu00632: Benzoate degradation via CoA ligation	8	8	228	37	2246	-1.96	0.0	2.92	1.11	Acyp2 Dm15 Echs1 Ehhadh Gprk5 Hadh2 Hadhsc Sh3glb1
18	path:mmu00240: Pyrimidine metabolism	2	2	234	64	2219	-1.97	0.0	0.01	0.0	Dhodh Pnp
19	path:mmu00500: Starch and sucrose metabolism	6	6	230	24	2259	-2.09	0.0	2.89	1.11	Enpp2 Gbe1 Hk2 Pgm2 Pygl Pygm
20	path:mmu00920: Sulfur metabolism	3	3	233	6	2277	-2.1	0.0	3.11	1.2	Chst12 Sult1a1 Suox
21	path:mmu04070: Phosphatidylinositol signaling system	3	3	233	73	2210	-2.21	0.0	0.02	0.0	Dm15 Gprk5 Pip5k2a
22	path:mmu00380: Tryptophan metabolism	11	11	225	64	2219	-2.23	0.0	2.45	0.95	Aoc3 Aox1 Cyp1b1 Cyp2e1 Cyp4b1 Echs1 Ehhadh Hadh2 Hadhsc Maoa Tph1
23	path:mmu04510: Focal adhesion	25	25	211	189	2094	-2.26	0.0	1.98	0.89	Actn3 Birc3 Cav1 Ccnd2 Col1a1 Col1a2 Col3a1 Col4a1 Col5a1 Col5a2 Col5a3 Col6a2 Figf Flt1 Itga7 Itgb7 Lama1 Lamb1-1 Lamc1 Pdgfrb Thbs2 Thbs3 Tnxb Vegfc Vtn
24	path:mmu00640: Propanoate metabolism	5	5	231	19	2264	-2.31	0.0	2.7	1.09	Acadm Aldh6a1 Echs1 Ehhadh Ldh1
25	path:mmu04020: Calcium signaling pathway	12	12	224	169	2114	-2.32	0.0	0.07	0.0	Adrb2 Atp2a2 Cacna1s Camk2d Pdgfrb Phka1 Ppp3cc Pygl Pygm Slc25a4 Slc25a5 Tnnc2
26	path:mmu04530: Tight junction	7	7	229	116	2167	-2.34	0.0	0.05	0.0	Actn3 Catna1 Cldn15 Cldn5 Gnai1 Jam3 Ppp2r2d
27	path:mmu00720: Reductive carboxylate cycle (CO2 fixation)	3	3	233	7	2276	-2.36	0.0	2.82	1.1	Aco1 Mdh1 Mdh2
28	path:mmu04610: Complement and coagulation cascades	10	10	226	58	2225	-2.37	0.0	2.32	0.94	Adn C1r C1s C2 F13a1 H2-Bf Plat Serping1 Tfpi Thbd
29	path:mmu00410: beta-Alanine metabolism	4	4	232	13	2270	-2.39	0.0	2.7	1.09	Acadm Aoc3 Echs1 Ehhadh
30	path:mmu00590: Prostaglandin and leukotriene metabolism	6	6	230	27	2256	-2.42	0.0	2.5	0.95	Cbr2 Ltc4s Pla2g2d Ptges Ptgis Ptgs1
31	path:mmu00760: Nicotinate and nicotinamide metabolism	8	8	228	43	2240	-2.46	0.0	2.32	0.94	Aox1 BC004012 Dm15 Enpp2 Gprk5 Nnmt Pbef1 Pnp
32	path:mmu00340: Histidine metabolism	5	5	231	21	2262	-2.55	0.0	2.42	0.95	Aoc3 Hal Hdc Maoa Sh3glb1
33	path:mmu00310: Lysine degradation	7	7	229	37	2246	-2.61	0.0	2.19	0.91	6530401D17Rik Dlst Echs1 Ehhadh Hadh2 Hadhsc Sh3glb1
34	path:mmu00480: Glutathione metabolism	6	6	230	30	2253	-2.69	0.0	2.17	0.91	Gpx3 Gpx7 Gstm1 Gstm2 Gsto1 Gstz1
35	path:mmu00193: ATP synthesis	1	1	235	40	2243	-2.77	0.0	0.02	0.0	Atp5o
36	path:mmu00330: Arginine and proline metabolism	6	6	230	31	2252	-2.77	0.0	2.07	0.89	Aoc3 Arg2 Ckb Glud1 Maoa Odc1
37	path:mmu04210: Apoptosis	5	5	231	84	2199	-2.8	0.0	0.07	0.0	Birc3 Csf2rb2 Il1r1 Pdcd8 Ppp3cc
38	path:mmu00220: Urea cycle and metabolism of amino groups	4	4	232	16	2267	-2.81	0.0	2.2	0.91	Arg2 Ckb Glud1 Odc1
39	path:mmu00564: Glycerophospholipid metabolism	2	2	234	51	2232	-2.83	0.0	0.03	0.0	Pla2g2d Sh3glb1
40	path:mmu04060: Cytokine-cytokine receptor interaction	24	24	212	216	2067	-2.9	0.0	0.92	0.22	Bsf3 Ccl11 Ccl5 Ccl6 Ccl9 Ccr2 Csf2rb2 Cxcl13 Cxcl14 Cxcl4 Cxcl7 Cxcl9 Cxcr6 Flt1 Ghr Ifngr1 Il11ra1 Il17b Il1r1 Il1r2 Il2rg Ltb Pdgfrb Vegfc
41	path:mmu00051: Fructose and mannose metabolism	1	1	235	37	2246	-2.99	0.0	0.02	0.0	Hk2
42	path:mmu00190: Oxidative phosphorylation	13	13	223	102	2181	-3.0	0.0	1.28	0.39	1110020P15Rik Atp5o Cox4i1 Cox5a Cox5b Cox6a1 Cox6c Cox8b Ndufa1 Ndufv1 Sdha Sdhb Sdhd
43	path:mmu00960: Alkaloid biosynthesis II	3	3	233	11	2272	-3.08	0.0	1.99	0.89	Aoc3 Ces3 Sh3glb1
44	path:mmu00624: 1- and 2-Methylnaphthalene degradation	3	3	233	11	2272	-3.08	0.0	1.99	0.89	Acadvl Adh1 Sh3glb1
45	path:mmu00643: Styrene degradation	2	2	234	5	2278	-3.19	0.0	2.01	0.89	Fah Gstz1
46	path:mmu04310: Wnt signaling pathway	12	12	224	129	2154	-3.21	0.0	0.38	0.08	Camk2d Ccnd2 Fzd4 Porcn Ppp2r2d Ppp3cc Sfrp2 Sfrp4 Wif1 Wnt2 Wnt4 Wnt5a
47	path:mmu04910: Insulin signaling pathway	11	11	225	122	2161	-3.21	0.0	0.33	0.08	Eif4ebp1 Fasn Flot2 Hk2 Ikbke Lipe Pck1 Phka1 Pygl Pygm Sorbs1
48	path:mmu00562: Inositol phosphate metabolism	3	3	233	54	2229	-3.23	0.0	0.09	0.0	Dm15 Gprk5 Pip5k2a
49	path:mmu00600: Glycosphingolipid metabolism	1	1	235	33	2250	-3.27	0.0	0.04	0.0	Degs1
50	path:mmu04520: Adherens junction	5	5	231	69	2214	-3.34	0.0	0.18	0.0	Actn3 Catna1 Ptprm Snai2 Sorbs1
51	path:mmu00120: Bile acid biosynthesis	4	4	232	22	2261	-3.35	0.0	1.51	0.56	Acadvl Adh1 Cel Lip1
52	path:mmu00230: Purine metabolism	10	10	226	98	2185	-3.36	0.0	0.57	0.12	Adssl1 Ak2 Ampd3 Enpp2 Gda Gucy1a3 Pde1a Pde8a Pnp Prps1
53	path:mmu00521: Streptomycin biosynthesis	2	2	234	6	2277	-3.38	0.0	1.78	0.73	Hk2 Pgm2
54	path:mmu00150: Androgen and estrogen metabolism	1	1	235	31	2252	-3.41	0.0	0.04	0.0	Hsd11b1
55	path:mmu04540: Gap junction	7	7	229	77	2206	-3.47	0.0	0.38	0.08	Edg2 Gnai1 Gstz1 Gucy1a3 Pdgfrb Prkg2 Tuba8
56	path:mmu04330: Notch signaling pathway	3	3	233	47	2236	-3.53	0.0	0.15	0.0	Jag2 Mfng Psen2
57	path:mmu00290: Valine, leucine and isoleucine biosynthesis	2	2	234	7	2276	-3.53	0.0	1.59	0.62	Pdha1 Pdhb
58	path:mmu00252: Alanine and aspartate metabolism	3	3	233	16	2267	-3.57	0.0	1.35	0.43	Adssl1 Crat Pcx
59	path:mmu00031: Inositol metabolism	1	1	235	1	2282	-3.6	0.0	1.72	0.72	Aldh6a1
60	path:mmu00061: Fatty acid biosynthesis (path 1)	1	1	235	1	2282	-3.6	0.0	1.72	0.72	Fasn
61	path:mmu00903: Limonene and pinene degradation	3	3	233	17	2266	-3.64	0.0	1.25	0.38	Echs1 Ehhadh Sh3glb1
62	path:mmu04340: Hedgehog signaling pathway	5	5	231	46	2237	-3.69	0.0	0.64	0.13	Bmp6 Gas1 Wnt2 Wnt4 Wnt5a
63	path:mmu00360: Phenylalanine metabolism	3	3	233	18	2265	-3.69	0.0	1.16	0.33	Aoc3 Maoa Sh3glb1
64	path:mmu00260: Glycine, serine and threonine metabolism	4	4	232	30	2253	-3.7	0.0	0.93	0.22	Alas2 Aoc3 Dld Maoa
65	path:mmu00361: gamma-Hexachlorocyclohexane degradation	4	4	232	35	2248	-3.78	0.0	0.69	0.14	Cyp1b1 Cyp2e1 Cyp4b1 Pon1
66	path:mmu05010: Alzheimer's disease	3	3	233	20	2263	-3.78	0.0	1.0	0.23	Lpl Lrp1 Psen2
67	path:mmu05040: Huntington's disease	3	3	233	24	2259	-3.89	0.0	0.75	0.14	Clta Hip2 Tgm2
68	path:mmu00561: Glycerolipid metabolism	3	3	233	32	2251	-3.91	0.0	0.43	0.08	Adh1 Cel Lpl
69	path:mmu00532: Chondroitin / Heparan sulfate biosynthesis	2	2	234	26	2257	-4.02	0.0	0.28	0.07	Chst12 Chst7
70	path:mmu00530: Aminosugars metabolism	2	2	234	25	2258	-4.04	0.0	0.31	0.07	Gfpt2 Hk2
71	path:mmu00770: Pantothenate and CoA biosynthesis	2	2	234	14	2269	-4.05	0.0	0.8	0.16	Enpp2 Pank3
72	path:mmu00052: Galactose metabolism	2	2	234	24	2259	-4.06	0.0	0.33	0.08	Hk2 Pgm2
73	path:mmu00072: Synthesis and degradation of ketone bodies	1	1	235	3	2280	-4.1	0.0	1.12	0.33	Hmgcl
74	path:mmu00830: Retinol metabolism	1	1	235	3	2280	-4.1	0.0	1.12	0.33	Aldh1a1
75	path:mmu00251: Glutamate metabolism	2	2	234	17	2266	-4.11	0.0	0.61	0.13	Gfpt2 Glud1
76	path:mmu00860: Porphyrin and chlorophyll metabolism	2	2	234	17	2266	-4.11	0.0	0.61	0.13	Cp Fech
77	path:mmu00030: Pentose phosphate pathway	2	2	234	20	2263	-4.11	0.0	0.47	0.09	Pgm2 Prps1
78	path:mmu00710: Carbon fixation	2	2	234	18	2265	-4.12	0.0	0.56	0.12	Mdh1 Mdh2
79	path:mmu00603: Globoside metabolism	1	1	235	19	2264	-4.13	0.0	0.15	0.0	B3galt3
80	path:mmu00604: Ganglioside biosynthesis	1	1	235	18	2265	-4.18	0.0	0.17	0.0	St6galnac5
81	path:mmu00362: Benzoate degradation via hydroxylation	1	1	235	4	2279	-4.22	0.0	0.94	0.22	Ech1
82	path:mmu00130: Ubiquinone biosynthesis	1	1	235	5	2278	-4.3	0.0	0.81	0.16	Coq3
83	path:mmu00642: Ethylbenzene degradation	1	1	235	5	2278	-4.3	0.0	0.81	0.16	Sh3glb1
84	path:mmu00531: Glycosaminoglycan degradation	1	1	235	6	2277	-4.36	0.0	0.7	0.14	Ids
85	path:mmu00780: Biotin metabolism	1	1	235	6	2277	-4.36	0.0	0.7	0.14	6530401D17Rik
86	path:mmu00628: Fluorene degradation	1	1	235	6	2277	-4.36	0.0	0.7	0.14	Ech1
87	path:mmu00790: Folate biosynthesis	1	1	235	13	2270	-4.37	0.0	0.29	0.07	Pts
88	path:mmu00140: C21-Steroid hormone metabolism	1	1	235	12	2271	-4.39	0.0	0.32	0.08	Hsd11b1
89	path:mmu00670: One carbon pool by folate	1	1	235	12	2271	-4.39	0.0	0.32	0.08	Fthfd
90	path:mmu00625: Tetrachloroethene degradation	1	1	235	7	2276	-4.4	0.0	0.61	0.13	Ephx2
91	path:mmu00740: Riboflavin metabolism	1	1	235	11	2272	-4.41	0.0	0.37	0.08	Enpp2
92	path:mmu00272: Cysteine metabolism	1	1	235	8	2275	-4.42	0.0	0.53	0.1	Ldh1
93	path:mmu00363: Bisphenol A degradation	1	1	235	10	2273	-4.42	0.0	0.41	0.08	Pon1
94	path:mmu00400: Phenylalanine, tyrosine and tryptophan biosynthesis	1	1	235	9	2274	-4.42	0.0	0.47	0.09	Eno3
95	path:mmu00750: Vitamin B6 metabolism	1	1	235	9	2274	-4.42	0.0	0.47	0.09	Aox1
