# Supplementary material for: A genomic analysis of mouse models of breast cancer reveals molecular features of mouse models and relationships to human breast cancer
Source: Breast Cancer Res. 2014 Jun 5;16(3):R59. doi: 10.1186/bcr3672 (PMC4078930; doi:10.1186/bcr3672)
Supplement: Additional file 3 — Fold change values organized by mouse tumor model type comparing the mouse model to normal mammary gland. [file bcr3672-S3.zip › Additional_File_3/Ras_VS_NMLmammary/AdditionalFile77_Ras_VS_NMLmammary/DownregulatedGenesgather_transfac_121024.txt]

#	Annotation	Total Genes With Ann	Your Genes (With Ann)	Your Genes (No Ann)	Genome (With Ann)	Genome (No Ann)	ln(Bayes factor)	neg ln(p value)	FE: neg ln(p value)	FE: neg ln(FDR)	Genes
1	V$MAZ_Q6	666	666	146	10605	4754	30.38	11.93	36.38	30.52	1110035L05Rik 2310001N14Rik 2310043K02Rik 2410016F01Rik 2700038L12Rik 2700083B06Rik 2810423O19Rik 2900091E11Rik 4833420K19Rik 4930422J18Rik 4930488L10Rik 5430431G03Rik 5730439E10Rik 6330579B17Rik 8430417G17Rik 9030408N13Rik Aacs Abca1 Abcb1a Abcd4 Acadl Acadm Acadvl Aco1 Acox1 Acta1 Actn3 Actr1a Acyp2 Adfp Adn Adpn Adrb2 Adssl1 Aebp1 Ak2 Alas2 Alb1 Aldh1a7 Aldh6a1 Ampd3 Antxr1 Anxa5 Aoc3 Aox1 Ap1…
2	V$FOXJ2_02: fork head box J 2	231	231	581	6064	9295	17.35	11.93	0.0	0.0	0610039N19Rik 1810044O22Rik 2410016F01Rik 2700038L12Rik 4833420K19Rik 5430431G03Rik 6330579B17Rik Abca8a Abcb1a Acadl Adrb2 Alas2 Alb1 Antxr1 Anxa5 Aoc3 Aox1 Arg2 Arhgap24 Art3 As3mt Aspa Aspn Atp1b3 B3galt3 B430218L07Rik BC003479 BC022145 BC027663 Bckdhb Birc3 Bnip2 Btbd1 C1r Car3 Casq2 Catna1 Cbr2 Ccm2 Cd1d1 Cd209b Cd36 Cdo1 Cdr2 Chchd6 Cidec Clec14a Clec1b Clp1 Clpx Clta Col15a1 Colec12 Cova1 …
3	V$SREBP1_Q6	349	349	463	5001	10358	15.07	11.93	20.72	15.56	0610039N19Rik 2310001N14Rik 2310043K02Rik 2700038L12Rik 2810423O19Rik 4930488L10Rik 6330579B17Rik 9030611N15Rik Aacs Abca1 Abcb1b Acadl Acadvl Aco1 Acta1 Acyp2 Adh1 Adn Adrb2 Afp Alas2 Alb1 Aldh6a1 Ampd3 Antxr1 Anxa5 Aplp2 Arfl4 Arhgap24 Arhgap6 Armcx1 Atp1b3 Atp2a2 B3galt3 BC004012 BC004044 BC019806 BC019977 Bckdhb Birc3 Brp44l Btn1a1 C1s Cabc1 Cacna1s Camk2d Car13 Car3 Car4 Car5b Casq2 Catna1 C…
4	V$SP3_Q3	610	610	202	10103	5256	12.56	11.93	18.23	13.48	1010001D01Rik 1110035L05Rik 2310001N14Rik 2410016F01Rik 2700038L12Rik 2700083B06Rik 2810423O19Rik 2900091E11Rik 3300001H21Rik 4833420K19Rik 4930422J18Rik 4930488L10Rik 5430431G03Rik 5730439E10Rik 6330579B17Rik 8430417G17Rik 9030611N15Rik Aacs Abca1 Abca8a Abcb1a Abcd4 Acadl Acadm Acadvl Acat1 Aco1 Acox1 Acta1 Actn3 Actr1a Acyp2 Adfp Adh1 Adn Adpn Adrb2 Adssl1 Aebp1 Ak2 Alas2 Alb1 Aldh1a1 Aldh1a7 …
5	V$E2F1_Q6: E2F-1	491	491	321	7853	7506	10.45	11.93	15.99	11.52	1010001D01Rik 2310043K02Rik 2410016F01Rik 2700038L12Rik 2900091E11Rik 3300001H21Rik 4833420K19Rik 4930422J18Rik 4930488L10Rik 5430431G03Rik 5730439E10Rik 6330579B17Rik 8430417G17Rik 9030408N13Rik Aacs Abca1 Abcb1b Abcd4 Acadl Acadvl Acat1 Aco1 Acox1 Actn3 Acyp2 Adh1 Adrb2 Adssl1 Aebp1 Ak2 Alas1 Aldh6a1 Ampd3 Anxa5 Ap1m1 Aplp2 Areg Arg2 Arhgap24 Arhgap6 Atp1b3 Atp2a2 Atpaf2 Axl B3galt3 B430218L07R…
6	V$KROX_Q6	387	387	425	5978	9381	9.0	11.93	14.49	10.24	1110035L05Rik 2310001N14Rik 2410016F01Rik 2700038L12Rik 2810423O19Rik 2900091E11Rik 4930422J18Rik 4930488L10Rik 5430431G03Rik 5730439E10Rik 6330579B17Rik 9030408N13Rik Abca1 Acadl Acadm Acadvl Aco1 Acox1 Actn3 Acyp2 Adpn Adrb2 Adssl1 Aebp1 Ak2 Alas1 Alas2 Alb1 Aldh4a1 Aldh6a1 Ampd3 Anxa5 Aoc3 Aplp2 Aqp1 Arfl4 Arg2 Arhgap6 Atp1b3 Atp2a2 Atpaf2 Axl B3galt3 B430218L07Rik BC004044 BC019977 BC022145 B…
7	V$POU1F1_Q6	260	260	552	6235	9124	8.94	11.93	0.0	0.0	1010001D01Rik 2410016F01Rik 2700038L12Rik 3300001H21Rik 5430431G03Rik Aacs Abca8a Abcb1a Acadl Acadvl Acat1 Actr1a Acyp2 Adamdec1 Adfp Adh1 Adpn Afp Agtpbp1 Ak2 Aldh1a1 Aldh1a7 Aox1 Areg Arg2 Arhgap24 Arhgdib Armcx1 As3mt Aspa Aspn Atp1b3 B430218L07Rik BC002236 BC003479 BC022145 Birc3 Blcap Bmp6 Btn1a1 Casq2 Ccl11 Ccl24 Ccr2 Cd163 Cd34 Cd36 Cdc26 Cenpb Clec14a Clec1b Col1a1 Col3a1 Col5a2 Colec12 …
8	V$CDPCR1_01: cut-like homeodomain protein	577	577	235	12070	3289	8.8	11.93	0.0	0.0	1010001D01Rik 1110035L05Rik 2310043K02Rik 2700038L12Rik 2810423O19Rik 2900091E11Rik 4833420K19Rik 5430431G03Rik 5730439E10Rik 9030408N13Rik 9030611N15Rik Abca1 Abca8a Abcb1a Abcb1b Acadl Acadm Acadvl Aco1 Acox1 Acta1 Actn3 Actr1a Acyp2 Adfp Adh1 Afp Agtpbp1 Alas1 Alas2 Alb1 Aldh1a7 Aldh6a1 Ampd3 Anxa5 Aox1 Ap1m1 Aplp2 Aqp1 Areg Arfl4 Arg2 Arhgap24 Arhgdib Armcx1 Art3 As3mt Aspa Aspn Atp1b3 Atp2a2…
9	V$E2F_Q6: E2F	651	651	161	11162	4197	8.38	11.93	13.99	9.93	0610039N19Rik 1010001D01Rik 1810044O22Rik 2310043K02Rik 2410016F01Rik 2700038L12Rik 2700083B06Rik 3300001H21Rik 4833420K19Rik 4930422J18Rik 4930488L10Rik 5430431G03Rik 5730439E10Rik 6330579B17Rik 8430417G17Rik 9030408N13Rik 9030611N15Rik Aacs Abca1 Abcb1a Abcb1b Abcd4 Acadl Acadvl Acat1 Aco1 Acox1 Acta1 Actn3 Actr1a Acyp2 Adfp Adh1 Adrb2 Adssl1 Aebp1 Afp Ak2 Alas1 Alas2 Alb1 Aldh6a1 Ampd3 Antxr1 …
10	V$OCT1_02: octamer factor 1	212	212	600	5224	10135	8.01	11.93	0.0	0.0	2310043K02Rik 2410016F01Rik 2700038L12Rik 4833420K19Rik 5430431G03Rik 8430417G17Rik Abca8a Abcb1a Acadvl Acta1 Acyp2 Adamdec1 Adh1 Adrb2 Adssl1 Agtpbp1 Ak2 Alas2 Alb1 Aldh1a7 Aqp1 Areg Arhgap24 Arhgdib Art3 As3mt Aspa BC002236 BC004012 Bckdhb Blcap Btbd1 Car13 Ccm2 Cd1d1 Cd209b Cd34 Cd36 Cdkn2c Cel Chn1 Chst1 Chst7 Cidec Clec1b Clstn3 Cmkor1 Col15a1 Col3a1 Col5a2 Col6a1 Cpa3 Cpt2 Cryz Csf2rb2 Cst…
11	V$CART1_01: Cart-1 (cartilage homeoprotein 1)	56	56	756	1863	13496	7.81	11.93	0.0	0.0	Aacs Abcb1a Aldh1a7 Aspa Birc3 C1qtnf1 C1r C1s Cd1d1 Cd302 Cd36 Cryz Csna Ctla2a Edg1 Etfa Fez2 Figf Flot2 Gbp2 Gpx7 Gstm1 Gypc Gys2 Heph Hnmt Hoxd8 Ii Itgb7 Itgbl1 Klf2 Krt1-19 LOC330189 Lip1 March5 Mfng Mrpl9 Mtap4 Nnat Pank3 Pdk4 Ptgs1 Pvalb Pygl Qk S100a10 Sspn Stx18 Sucnr1 Sytl2 Tek Thrsp Timp3 Tysnd1 Vamp4 Zfhx1b
12	V$POU6F1_01	34	34	778	1302	14057	7.16	11.01	0.0	0.0	4833420K19Rik Abca8a Adpn Adrb2 BC003479 C1s Cabc1 Casq2 Cd1d1 Chn1 Cp Cxcl13 Dgat2 Drctnnb1a Dtnbp1 Eng Esam1 Etfa Fabp4 Gstk1 Mcts1 Mrpl11 Msra Myl4 Odz3 Ogn Papd4 Pmvk Pxk Rgs4 Smarca1 Sucnr1 Thy1 Ttyh2
13	V$XFD2_01: Xenopus fork head domain factor 2	140	140	672	3685	11674	7.04	11.01	0.0	0.0	1010001D01Rik 2700083B06Rik 4833420K19Rik Abca1 Abcd4 Acadm Actr1a Acyp2 Adh1 Adpn Aldh4a1 Arhgdib Art3 Aspa Aspn Atp1b3 BC022145 BC024806 Birc3 C1qtnf1 Car3 Cav1 Cd97 Cenpb Cfl2 Cidea Cidec Clec14a Clpx Col15a1 Col3a1 Cox6a1 Cp Cryz Cs Ctla2a Cxcl13 Cyp1b1 Dcn Ddx26 Decr1 Dlat Dmrt2 Dnajd1 Dtnbp1 Dusp1 Eif4e3 Eif4ebp1 Enpep Enpp2 Fbln1 Fech Fez2 Fhl1 Fkbp9 Fli1 Flot2 Fndc1 Fscn1 Gda Gimap6 Gp38 …
14	V$MAZR_01: MAZ related factor	399	399	413	6313	9046	7.02	11.01	12.43	8.52	1110035L05Rik 2700038L12Rik 2700083B06Rik 2810423O19Rik 2900091E11Rik 3300001H21Rik 4833420K19Rik 4930488L10Rik 5430431G03Rik 5730439E10Rik 6330579B17Rik 8430417G17Rik 9030408N13Rik Abca1 Acadl Aco1 Acox1 Actn3 Actr1a Acyp2 Adpn Adrb2 Adssl1 Aebp1 Ak2 Alb1 Aldh4a1 Ampd3 Anxa5 Aoc3 Aox1 Aplp2 Aqp1 Areg Arfl4 Arhgap24 Arhgap6 Aspn Atp1b3 Atp2a2 Atpaf2 Axl B3galt3 BC004012 BC019977 BC022145 BC027663…
15	V$HFH8_01: HNF-3/Fkh Homolog-8	79	79	733	2344	13015	6.68	10.68	0.0	0.0	1010001D01Rik 2700083B06Rik Abca1 Abcd4 Acadm Acyp2 Adh1 Arhgdib BC022145 BC024806 C1qtnf1 Car3 Cav1 Cd97 Cenpb Cfl2 Clec14a Cox6a1 Cp Cpeb1 Cryz Cs Dcn Decr1 Dlat Dmrt2 Dnajd1 Dtnbp1 Dusp1 Eif4e3 Enpp2 Fabp4 Fez2 Gbp1 Gimap6 Gpc6 Gpr109b Gstm1 Hal Hdgfrp2 Ii Il1r1 Il2rg Immp2l Irak1bp1 Kctd4 Klf4 Lamp2 Leng1 Lhx8 Loxl1 Mdh2 Meox2 Mmp19 Nap1l5 Nrg4 Orm1 Pftk1 Phka1 Phldb1 Pon1 Ptges Ptpro Rai2 Re…
16	V$MINI20_B: Muscle initiator sequence-20	555	555	257	9351	6008	6.12	10.22	11.54	7.76	0610039N19Rik 1010001D01Rik 1110035L05Rik 2310001N14Rik 2310043K02Rik 2410016F01Rik 2700038L12Rik 2700083B06Rik 4930422J18Rik 4930488L10Rik 5430431G03Rik 9030408N13Rik Abca1 Abcb1b Acadl Acadm Aco1 Acta1 Actn3 Actr1a Adamdec1 Adfp Adn Adpn Adrb2 Adssl1 Agtpbp1 Ak2 Alas1 Alas2 Aldh1a7 Aldh4a1 Aldh6a1 Antxr1 Anxa5 Aoc3 Aox1 Ap1m1 Aplp2 Aqp7 Areg Arfl4 Arg2 Arhgap24 Arhgap6 Armcx1 Art3 As3mt Atp1b3 …
17	V$HFH3_01: HFH-3 (HNF3/fork head homolog 3)	320	320	492	7231	8128	6.08	10.22	0.0	0.0	1010001D01Rik 1810044O22Rik 2700038L12Rik 2700083B06Rik 2900091E11Rik 4833420K19Rik 5730439E10Rik 8430417G17Rik Abca1 Abcd4 Acadl Acadm Acadvl Acat1 Acyp2 Adamdec1 Adh1 Adpn Afp Agtpbp1 Alas2 Aldh4a1 Arhgdib Atp1b3 Atpaf2 Axl B430218L07Rik BC002236 BC003479 BC013712 BC022145 BC024806 BC027663 BC054059 Bckdhb Birc3 Btbd1 Btn1a1 Car3 Car4 Cav1 Ccl11 Ccr2 Cd209a Cd209b Cd248 Cd302 Cd34 Cd36 Cd97 Cdh…
18	V$BRN2_01: POU factor Brn-2	287	287	525	6590	8769	6.03	10.22	0.0	0.0	0610039N19Rik 2410016F01Rik 2900091E11Rik 4930422J18Rik 5430431G03Rik 9030611N15Rik Abcb1a Abcb1b Acadl Acadm Acadvl Acat1 Acta1 Actr1a Acyp2 Adamdec1 Adfp Adh1 Adpn Adrb2 Aebp1 Afp Agtpbp1 Ak2 Alas2 Alb1 Aldh1a1 Aldh1a7 Aoc3 Aplp2 Arg2 Arhgdib Art3 Aspa Aspn BC002236 BC003479 BC013712 BC022145 Bckdhb Birc3 Bnip2 Brp44l Btbd1 Btn1a1 Car13 Casq2 Cck Ccnd2 Cd1d1 Cd36 Cdc26 Cdh11 Cdo1 Cfl2 Chn1 Chst…
19	V$NFKB_Q6_01	575	575	237	9759	5600	5.92	10.06	11.35	7.69	0610039N19Rik 1010001D01Rik 1110035L05Rik 2310001N14Rik 2310043K02Rik 2410016F01Rik 2700038L12Rik 2700083B06Rik 2810423O19Rik 2900091E11Rik 3300001H21Rik 4833420K19Rik 4930422J18Rik 5430431G03Rik 6330579B17Rik 8430417G17Rik 9030408N13Rik 9030611N15Rik Abca1 Abcb1a Abcb1b Acadl Acadm Acat1 Aco1 Acox1 Actn3 Actr1a Adfp Adn Adpn Adrb2 Adssl1 Aebp1 Agtpbp1 Ak2 Alas1 Alas2 Aldh1a1 Aldh6a1 Ampd3 Antxr1…
20	V$FREAC7_01: Fork head RElated ACtivator-7	270	270	542	6248	9111	5.88	9.91	0.0	0.0	1010001D01Rik 2700038L12Rik 2700083B06Rik 4833420K19Rik 4930422J18Rik 5430431G03Rik 5730439E10Rik Abca1 Abcd4 Acadl Acadm Actr1a Acyp2 Adh1 Adpn Adrb2 Agtpbp1 Alas2 Aldh4a1 Arhgdib Art3 Aspa Aspn Atp1b3 BC002236 BC003479 BC022145 BC024806 BC027663 Bckdhb Birc3 Bnip2 C1qtnf1 Car3 Catna1 Cav1 Cd163 Cd1d1 Cd248 Cd302 Cd34 Cd36 Cd97 Cdh11 Cenpb Cfl2 Chst7 Cidea Cidec Clec14a Clpx Clta Col15a1 Col1a1 …
21	V$OCT1_05: octamer-binding factor 1	28	28	784	1069	14290	4.9	8.77	0.0	0.0	Adpn Aldh1a7 Aspn C1r Car13 Cd36 Clec14a Csf2rb2 Cxcl7 Fah Fgl2 Figf Itgbl1 Kctd4 Lpl Lum Magee1 Msra Mtap4 Pfkfb1 Pftk1 Prg1 Ptges Serpina3c Slc12a7 Sucnr1 Tek Tnfaip6
22	V$HP1SITEFACTOR_Q6	151	151	661	3791	11568	4.86	8.77	0.0	0.0	1110035L05Rik 1810044O22Rik 2310043K02Rik 2410016F01Rik 4930422J18Rik Acadl Acat1 Acox1 Adamdec1 Afp Alb1 Antxr1 Anxa5 Aox1 Aqp7 Arhgap6 Arhgdib Art3 Aspn Axl BC013712 Birc3 Bnip2 Cav1 Ccm2 Ccr2 Cd163 Cd302 Cdh11 Ces3 Clpx Col1a1 Col1a2 Col5a3 Col6a1 Cox5a Cox6a1 Cpt1b Cpt2 Crtap Cspg4 Ctsl Cxcl13 Cxcl14 Cxcr6 Dab2 Decr1 Dhrs7 Dnaja1 Dock2 Dpep1 Drctnnb1a Dtnbp1 Ebf1 Ech1 Echdc1 Edg1 Esam1 Fap Fb…
23	V$TFIII_Q6	774	774	38	14068	1291	4.28	8.16	10.21	6.65	0610039N19Rik 1010001D01Rik 1110035L05Rik 1810044O22Rik 2310001N14Rik 2310043K02Rik 2410016F01Rik 2700038L12Rik 2700083B06Rik 2810423O19Rik 2900091E11Rik 3300001H21Rik 4833420K19Rik 4930422J18Rik 4930488L10Rik 5430431G03Rik 5730439E10Rik 6330579B17Rik 8430417G17Rik 9030611N15Rik Aacs Abca1 Abca8a Abcb1b Abcd4 Acadl Acadm Acadvl Acat1 Aco1 Acox1 Acta1 Actn3 Actr1a Acyp2 Adfp Adh1 Adn Adpn Adrb2 Ad…
24	V$FOXJ2_01: fork head box J 2	344	344	468	7546	7813	3.99	7.95	0.0	0.0	1010001D01Rik 1810044O22Rik 2700038L12Rik 2700083B06Rik 2900091E11Rik 4833420K19Rik 5730439E10Rik 8430417G17Rik 9030408N13Rik Aacs Abca1 Abcb1a Abcd4 Acadl Acadm Acadvl Acat1 Actr1a Acyp2 Adamdec1 Adh1 Adpn Adrb2 Afp Agtpbp1 Alas2 Aldh4a1 Arhgap6 Arhgdib Art3 Aspa Aspn Atp1b3 Atpaf2 Axl B430218L07Rik BC002236 BC003479 BC022145 BC024806 BC027663 Bckdhb Birc3 Bnip2 Btbd1 Btn1a1 C1qtnf1 Car3 Car4 Ca…
25	V$TEF_Q6	241	241	571	5500	9859	3.3	7.15	0.0	0.0	4833420K19Rik 4930422J18Rik 8430417G17Rik Abcd4 Acadl Acadvl Aco1 Actr1a Adamdec1 Adrb2 Afp Agtpbp1 Alas2 Arg2 Arhgdib Armcx1 Art3 Aspa Axl BC002236 BC003479 BC022145 Bckdhb Birc3 Btn1a1 Cacna1s Cav1 Ccl11 Cd34 Cd36 Cdc26 Cdh2 Cdo1 Cenpb Ces3 Chchd6 Chn1 Chst7 Clec14a Clpx Col1a2 Col5a2 Colec12 Cpt2 Cryz Cs Csna Ctla2a Ctsl Cugbp2 Cxcl7 Dact1 Dcn Dhodh Dhrs7 Dmrt2 Dnpep Dock2 Dpt Drctnnb1a Dtnbp1…
26	V$MEF2_Q6_01	430	430	382	9110	6249	3.27	7.1	0.0	0.0	2310043K02Rik 2410016F01Rik 2700038L12Rik 3300001H21Rik 4833420K19Rik 4930488L10Rik 5430431G03Rik 9030408N13Rik 9030611N15Rik Aacs Abca8a Abcb1a Abcb1b Acadl Acadvl Acox1 Acta1 Actr1a Acyp2 Adamdec1 Adfp Adh1 Adpn Aebp1 Afp Agtpbp1 Ak2 Alas1 Alas2 Alb1 Aldh1a1 Aldh1a7 Aldh4a1 Aldh6a1 Antxr1 Anxa5 Aoc3 Aox1 Aplp2 Aqp1 Arfl4 Arg2 Arhgdib Armcx1 Art3 As3mt Aspa Atp1b3 B3galt3 B430218L07Rik BC002236 …
27	V$XFD1_01: Xenopus fork head domain factor 1	98	98	714	2581	12778	3.23	7.1	0.0	0.0	2410016F01Rik 2700083B06Rik 4833420K19Rik Aacs Abca8a Adamdec1 Adfp Adpn Adrb2 Aldh6a1 Arfl4 Armcx1 Atp1b3 Bmp6 Cd248 Cd36 Cdh11 Clec14a Clec1b Clta Col1a2 Cox5a Cpa3 Cxcl7 Cygb Cyp2e1 Ddef1 Defb1 Dhodh Dock2 Dok2 Ech1 Echs1 Elovl6 Eng Enpep Epim Esam1 Etfa Etfdh Fabp3 Fabp4 Fbln5 Fcna Figf Flt1 Gdap10 Gfpt2 Ggtla1 Ghitm Gimap4 Glud1 Glycam1 Gp38 Gucy1a3 Id1 Il2rg Islr Kcna5 Kctd4 LOC330189 Lhx8 …
28	V$SOX9_B1: SOX (SRY-related HMG box)	403	403	409	8591	6768	3.06	6.84	0.0	0.0	0610039N19Rik 1110035L05Rik 1810044O22Rik 2310001N14Rik 2310043K02Rik 2410016F01Rik 2700038L12Rik 2900091E11Rik 3300001H21Rik 4833420K19Rik 9030611N15Rik Abca1 Abcb1a Acadl Acadm Acat1 Actr1a Acyp2 Adamdec1 Adfp Adh1 Adn Aebp1 Afp Agtpbp1 Aldh1a7 Antxr1 Aplp2 Aqp1 Aqp7 Arg2 Arhgap24 Armcx1 As3mt Aspa Aspn Atp1b3 B3galt3 B430218L07Rik BC002236 BC004012 BC019977 BC022145 BC024806 BC027663 Bnip2 Bsf…
29	V$CP2_01: CP2	556	556	256	9595	5764	2.9	6.68	8.16	4.7	1010001D01Rik 1110035L05Rik 2310043K02Rik 2410016F01Rik 2810423O19Rik 2900091E11Rik 3300001H21Rik 4930422J18Rik 4930488L10Rik 5730439E10Rik 6330579B17Rik 8430417G17Rik 9030408N13Rik 9030611N15Rik Abca1 Abcb1a Abcb1b Acadl Acadvl Acat1 Aco1 Acta1 Actn3 Actr1a Acyp2 Adfp Adn Adrb2 Adssl1 Ak2 Alas1 Alas2 Aldh1a7 Aldh4a1 Aldh6a1 Antxr1 Aoc3 Aplp2 Aqp1 Aqp7 Areg Arg2 Arhgap24 Arhgap6 Arhgdib Armcx1 Ar…
30	V$BARBIE_01: barbiturate-inducible element	454	454	358	7646	7713	2.69	6.45	7.89	4.52	0610039N19Rik 1010001D01Rik 2310001N14Rik 2310043K02Rik 2410016F01Rik 2700038L12Rik 2810423O19Rik 2900091E11Rik 4833420K19Rik Abca1 Abca8a Abcd4 Acadl Acat1 Aco1 Acox1 Actn3 Actr1a Acyp2 Adfp Adpn Adrb2 Aebp1 Agtpbp1 Alas1 Alas2 Alb1 Aldh1a7 Aldh6a1 Ampd3 Antxr1 Anxa5 Aox1 Ap1m1 Aqp1 Aqp7 Areg Arfl4 Arg2 Arhgap24 Arhgap6 Arhgdib Armcx1 Aspa Atp2a2 Atpaf2 B3galt3 B430218L07Rik BC002236 BC003479 BC…
31	V$HNF1_01: hepatic nuclear factor 1	110	110	702	2797	12562	2.61	6.38	0.0	0.0	3300001H21Rik 4833420K19Rik Acadl Acat1 Adpn Afp Ak2 Alb1 Antxr1 Aoc3 Blcap Btbd1 Catna1 Cav1 Cd248 Cd36 Cdh11 Chchd6 Clta Col15a1 Col1a1 Coq3 Cox5a Cox6c Cp Cs Csf2rb2 Ctsk Cxcl7 Cygb Ddef1 Dlst Dpysl3 Dtnbp1 Edg1 Efemp1 Elovl3 Elovl6 Enpep Ephx2 Fcgrt Fhl1 Fscn1 Fto Gda Glycam1 Gpm6b Gsn Gzma Hadhb Hnmt Hoxc8 Hoxd8 Igfbp7 Inmt Irf4 Kcna5 Klrd1 Krt1-19 Lhx8 Lpin1 March5 Mccc1 Mcpt4 Mcpt5 Mdh2 Mg…
32	V$NKX25_02: homeo domain factor Nkx-2.5/Csx, tinman homolog	284	284	528	6283	9076	2.56	6.32	0.0	0.0	1810044O22Rik 2410016F01Rik 2700038L12Rik 2900091E11Rik 6330579B17Rik 9030408N13Rik 9030611N15Rik Aacs Abca8a Actn3 Acyp2 Adamdec1 Adrb2 Agtpbp1 Alas1 Alas2 Antxr1 Anxa5 Ap1m1 Arg2 Arhgap24 Arhgdib Armcx1 As3mt Aspa Aspn BC002236 BC022145 Blcap Btn1a1 C1s Cabc1 Car3 Car4 Ccl11 Cd209b Cd302 Cd36 Cdr2 Cenpb Ces3 Chn1 Cidec Ckb Clec1b Clp1 Clpx Cmkor1 Col15a1 Col1a2 Col5a1 Colec12 Coq3 Cova1 Cox5a C…
33	V$ELK1_02: Elk-1	663	663	149	11767	3592	2.43	6.21	7.81	4.52	0610039N19Rik 1010001D01Rik 1810044O22Rik 2310001N14Rik 2310043K02Rik 2410016F01Rik 2700038L12Rik 2700083B06Rik 2810423O19Rik 2900091E11Rik 3300001H21Rik 4833420K19Rik 4930422J18Rik 4930488L10Rik 5730439E10Rik 6330579B17Rik 9030408N13Rik 9030611N15Rik Aacs Abca1 Abca8a Abcb1a Abcb1b Abcd4 Acadl Acadm Acadvl Acat1 Aco1 Acox1 Acta1 Actn3 Actr1a Adamdec1 Adfp Adh1 Adn Adpn Adssl1 Aebp1 Afp Agtpbp1 A…
34	V$GATA1_03: GATA-binding factor 1	237	237	575	5341	10018	2.27	5.99	0.0	0.0	0610039N19Rik 2700083B06Rik 4833420K19Rik Aacs Abca1 Abca8a Acadvl Actr1a Acyp2 Adfp Adn Adssl1 Agtpbp1 Alb1 Aoc3 Aox1 Arfl4 Arhgdib Armcx1 Aspa Aspn BC019806 BC019977 BC027663 Bckdhb Brp44l Bsf3 Btbd1 Btn1a1 C1r C1s Cacna1s Car13 Car5b Ccl11 Ccr2 Cd1d1 Cd209b Cd302 Cd97 Cdh11 Cdkn2c Cfl2 Cldn15 Clec14a Cln2 Clp1 Col1a2 Col5a2 Col5a3 Cox4i1 Cox5a Cpt2 Cryz Cspg4 Ctps2 Ctsl Cxcl13 Cxcl14 Degs1 Dhr…
35	V$MRF2_01: modulator recognition factor 2	452	452	360	9440	5919	2.26	5.99	0.0	0.0	0610039N19Rik 1010001D01Rik 1110035L05Rik 1810044O22Rik 2310001N14Rik 2310043K02Rik 2700038L12Rik 2700083B06Rik 3300001H21Rik 4930422J18Rik 5430431G03Rik 9030408N13Rik Abca8a Abcb1a Abcd4 Acadm Acadvl Acat1 Acta1 Actr1a Acyp2 Adamdec1 Adfp Adn Adpn Aebp1 Agtpbp1 Alas1 Alas2 Alb1 Aldh1a7 Antxr1 Anxa5 Aoc3 Aox1 Ap1m1 Aplp2 Arfl4 Arhgap24 Arhgdib Armcx1 Art3 Aspa Atp1b3 B3galt3 B430218L07Rik BC00223…
36	V$HNF1_C: Hepatic nuclear factor 1	235	235	577	5290	10069	2.12	5.88	0.0	0.0	2310001N14Rik 3300001H21Rik 4833420K19Rik 4930422J18Rik 5430431G03Rik 6330579B17Rik 8430417G17Rik Aacs Abca8a Abcb1a Abcb1b Acadm Acadvl Actr1a Acyp2 Adamdec1 Adfp Adh1 Afp Ak2 Alas2 Alb1 Aldh1a7 Ampd3 Antxr1 Aoc3 Areg Arhgap6 Arhgdib Art3 Aspn Atp1b3 B430218L07Rik BC003479 Blcap Bnip2 Btbd1 Cacna1s Car13 Car3 Cav1 Cck Ccl11 Ccnd2 Cd248 Cd302 Cd36 Cd97 Cdc26 Cdh11 Cenpb Chchd6 Col15a1 Col1a1 Col3…
37	V$E2F1_Q6_01	326	326	486	5329	10030	1.81	5.5	6.97	3.83	1010001D01Rik 2310043K02Rik 2410016F01Rik 2810423O19Rik 4833420K19Rik 4930422J18Rik 4930488L10Rik 8430417G17Rik Aacs Abca1 Abcd4 Acat1 Aco1 Acox1 Actn3 Adh1 Adssl1 Aebp1 Ak2 Alas1 Aldh6a1 Ap1m1 Aplp2 Areg Arg2 Arhgap6 Atpaf2 Axl B3galt3 B430218L07Rik BC013712 BC024806 BC027663 Birc3 Bmp6 Bnip2 Brp44l Bsf3 C1r Cabc1 Camk2d Car13 Car3 Car5b Catna1 Cbfa2t3h Cck Ccl24 Ccnd2 Cd248 Cdh2 Cdkn2c Cdr2 Cel…
38	V$NKX3A_01: NK class homeobox factor 3A	126	126	686	3070	12289	1.72	5.42	0.0	0.0	2310043K02Rik 2410016F01Rik 2700083B06Rik 4930422J18Rik 5430431G03Rik Aacs Abca8a Abcb1b Acadl Adpn Antxr1 Anxa5 Aspn BC013712 C1r Cd34 Colec12 Cova1 Cox5a Cpa3 Cpeb1 Cpt2 Csna Ctps2 Ctsl Cxcr6 Decr1 Dhodh Dok2 Dpt Dpysl3 Dtnbp1 E2f6 Echdc1 Elovl3 Epim Fabp4 Fbln5 Fgl2 Fmo1 Fxr1h Gimap1 Gimap4 Gng11 Gpc6 Gstk1 Gypc Gzma Hadh2 Hadhb Hdgfrp2 Heph Hmgcl Hod Hoxc6 Hps3 Id1 Il1r2 Islr Jam3 Kctd4 Klf4 …
39	V$HFH1_01: HNF-3/Fkh Homolog 1	78	78	734	2053	13306	1.54	5.19	0.0	0.0	1010001D01Rik 2700083B06Rik 4833420K19Rik Abcb1a Abcd4 Acadm Acyp2 Adamdec1 Adfp Adh1 Arhgdib BC022145 BC024806 Birc3 Cav1 Cd97 Cenpb Cfl2 Clec14a Cox6a1 Cryz Ctsk Decr1 Dlat Dnajd1 Dtnbp1 Dusp1 Edg1 Eif4e3 Eltd1 Enpp2 Fabp4 Fez2 Fndc1 Gimap6 Gp38 Gpc6 Gpm6b Gypc Hdgfrp2 Hnmt Igfbp7 Igj Il1r1 Immp2l Kctd4 Klf4 Lamp2 Mdh2 Mfge8 Mmp19 Nap1l5 Nrg4 Orm1 Pde1a Peci Phka1 Phldb1 Pnp Pon1 Ptges Ptpro Ra…
40	V$PIT1_Q6	575	575	237	11623	3736	1.54	5.19	0.0	0.0	0610039N19Rik 1810044O22Rik 2310001N14Rik 2310043K02Rik 2410016F01Rik 2700038L12Rik 2900091E11Rik 4833420K19Rik 4930422J18Rik 4930488L10Rik 5730439E10Rik 9030611N15Rik Aacs Abca1 Abca8a Abcb1a Abcd4 Acadl Acadm Acadvl Acat1 Acox1 Actr1a Acyp2 Adamdec1 Adfp Adh1 Adrb2 Aebp1 Afp Agtpbp1 Ak2 Alas2 Alb1 Aldh1a1 Aldh1a7 Aldh6a1 Ampd3 Antxr1 Anxa5 Aox1 Aplp2 Aqp1 Areg Arfl4 Arg2 Arhgap24 Arhgdib Armcx1…
41	V$HEN1_02: HEN1	21	21	791	169	15190	1.29	4.91	7.45	4.23	2410016F01Rik 2810423O19Rik Dpysl3 Efnb2 Eif4ebp1 Eng Fbln2 Fbn1 Gdf10 Kcna5 Lsp1 Pbef1 Pdlim2 Pip5k2a Ppp3cc Prss11 Pttg1ip Rbpms2 Rnf11 Tnfaip9 Twist2
42	V$OCT_C: Octamer binding site	33	33	779	1044	14315	1.28	4.91	0.0	0.0	Adpn Aldh1a7 Aspn C1r Car13 Clec14a Cpxm1 Csf2rb2 Cxcl7 Ebf1 Figf Fto Glud1 Itgbl1 Lpl Lum Magee1 Mocs2 Msra Mtap4 Pfkfb1 Pftk1 Phldb2 Pmpcb Prg1 Ptges Serpina3c Sfrp2 Slc12a7 Sucnr1 Tde2 Tek Tnfaip6
43	V$COMP1_01: COMP1	464	464	348	9568	5791	1.17	4.79	0.0	0.0	0610039N19Rik 1010001D01Rik 1810044O22Rik 2410016F01Rik 2700038L12Rik 2700083B06Rik 4833420K19Rik 4930422J18Rik 5730439E10Rik 9030408N13Rik 9030611N15Rik Abca1 Abca8a Abcb1a Abcd4 Acadl Acadm Acat1 Acta1 Actn3 Actr1a Adfp Adh1 Adn Adpn Aebp1 Ak2 Alas2 Alb1 Aldh1a7 Aldh4a1 Antxr1 Anxa5 Aox1 Ap1m1 Aqp1 Arfl4 Arg2 Arhgap24 Arhgap6 Arhgdib Art3 As3mt Aspa Aspn Atp1b3 Atp2a2 Atpaf2 Axl BC002236 BC0034…
44	V$SMAD4_Q6	379	379	433	6373	8986	1.11	4.73	6.19	3.17	0610039N19Rik 1010001D01Rik 2310001N14Rik 2310043K02Rik 2700038L12Rik 2700083B06Rik 2810423O19Rik 4930422J18Rik 4930488L10Rik 6330579B17Rik 8430417G17Rik 9030611N15Rik Abca1 Abcd4 Acadl Acadvl Acat1 Aco1 Acta1 Actn3 Acyp2 Adfp Adh1 Adssl1 Aebp1 Afp Alas1 Aldh6a1 Ampd3 Aox1 Aplp2 Aqp1 Arfl4 Arhgap24 Arhgap6 Aspa Atp1b3 Atpaf2 Axl BC004044 BC019977 BC024806 BC027663 BC054059 Bckdhb Birc3 Bnip2 Brp4…
45	V$E2F1DP1_01: E2F-1:DP-1 heterodimer	268	268	544	4334	11025	1.05	4.63	6.19	3.17	1010001D01Rik 2310043K02Rik 2410016F01Rik 2700083B06Rik 4833420K19Rik 4930422J18Rik 4930488L10Rik 6330579B17Rik 8430417G17Rik Abca1 Abcb1b Abcd4 Actn3 Adh1 Aebp1 Ak2 Alas1 Aldh6a1 Ap1m1 Arg2 Arhgap6 Atpaf2 B3galt3 BC002236 BC024806 BC027663 Blcap Bnip2 Brp44l Bsf3 C1r Cacna1s Camk2d Ccl24 Cd209b Cdh2 Cdkn2c Cel Cenpb Cldn15 Clpx Cmkor1 Cnn2 Col15a1 Col5a1 Cova1 Cox4i1 Cox5a Cox5b Cox6c Cpt2 Cpxm1…
46	V$ETS1_B: c-ETS-1 binding site	397	397	415	6723	8636	0.97	4.57	6.03	3.09	0610039N19Rik 1010001D01Rik 1810044O22Rik 2410016F01Rik 3300001H21Rik 4833420K19Rik 4930422J18Rik 6330579B17Rik 9030408N13Rik 9030611N15Rik Abca1 Abca8a Aco1 Acta1 Adh1 Adn Adpn Agtpbp1 Ak2 Alas1 Alb1 Aldh1a7 Aldh6a1 Ampd3 Aox1 Ap1m1 Aplp2 Aqp1 Aqp7 Areg Arhgdib Armcx1 Art3 Aspa Aspn Atp2a2 Atpaf2 B3galt3 BC004012 BC019806 BC022145 BC024806 BC027663 BC054059 Bckdhb Birc3 Blcap Brp44l Btn1a1 C1qtn…
47	V$E2F_Q3_01	316	316	496	5227	10132	0.88	4.46	5.96	3.09	1810044O22Rik 2310043K02Rik 2410016F01Rik 2700038L12Rik 2700083B06Rik 4930422J18Rik 4930488L10Rik 5430431G03Rik 5730439E10Rik 6330579B17Rik Abca1 Acadvl Acat1 Acox1 Actn3 Acyp2 Adfp Adpn Adrb2 Adssl1 Agtpbp1 Alas1 Aldh6a1 Ampd3 Anxa5 Ap1m1 Aplp2 Areg Arhgap6 Art3 Atpaf2 Axl B3galt3 BC003479 BC004044 BC013712 BC019806 BC022145 BC024806 BC027663 Bckdhb Bmp6 Brp44l Cabc1 Camk2d Car13 Car5b Catna1 Cb…
48	V$NRF2_01: nuclear respiratory factor 2	106	106	706	2590	12769	0.78	4.34	0.0	0.0	4833420K19Rik 4930488L10Rik 5730439E10Rik 6330579B17Rik 9030408N13Rik Abcd4 Acyp2 Ampd3 Ap1m1 Art3 BC003479 BC019806 BC022145 BC024806 Brp44l Catna1 Cck Ccm2 Cd209a Cd209b Cdh2 Clp1 Clta Col15a1 Coq3 Cox4i1 Cox5b Cox6a1 Cpt1b Cpt2 Crat Ctsk Cxcl14 Cygb Decr1 Dhrs7 Dlst Dnaja1 Echdc1 Fah Fez2 Fkbp1a Fmr1 Ghitm Gimap6 Gstm1 Hbld1 Hdgfrp2 Hibch Hod Hsp105 Hspa9a Igfbp4 Il2rg Irf4 Itgb1bp1 Itm2a Jag2…
49	V$GATA3_03: GATA-binding factor 3	509	509	303	10361	4998	0.77	4.34	0.0	0.0	0610039N19Rik 1010001D01Rik 1110035L05Rik 2310001N14Rik 2700038L12Rik 2900091E11Rik 4930422J18Rik 5430431G03Rik 8430417G17Rik 9030408N13Rik 9030611N15Rik Abca8a Abcb1a Abcb1b Abcd4 Acadm Acadvl Acat1 Aco1 Acox1 Acta1 Acyp2 Adamdec1 Adfp Adh1 Adpn Adrb2 Aebp1 Afp Agtpbp1 Ak2 Alas2 Alb1 Aldh1a1 Aldh4a1 Ampd3 Antxr1 Anxa5 Aox1 Aplp2 Areg Arfl4 Arg2 Arhgap24 Arhgap6 Arhgdib Armcx1 Art3 Aspa Aspn Atp1…
50	V$FOXD3_01: fork head box D3	667	667	145	13190	2169	0.75	4.34	0.0	0.0	0610039N19Rik 1010001D01Rik 1810044O22Rik 2310001N14Rik 2410016F01Rik 2700038L12Rik 2700083B06Rik 2900091E11Rik 3300001H21Rik 4833420K19Rik 5430431G03Rik 5730439E10Rik 8430417G17Rik 9030408N13Rik 9030611N15Rik Aacs Abca1 Abca8a Abcb1a Abcb1b Abcd4 Acadl Acadm Acadvl Acat1 Acox1 Actr1a Acyp2 Adamdec1 Adfp Adh1 Adn Adpn Adrb2 Adssl1 Aebp1 Afp Agtpbp1 Ak2 Alas1 Alas2 Alb1 Aldh1a1 Aldh1a7 Aldh4a1 Ald…
51	V$TATA_C: Retroviral TATA box	211	211	601	4689	10670	0.64	4.15	0.0	0.0	2310001N14Rik 2310043K02Rik 2700038L12Rik 2900091E11Rik 9030408N13Rik Aacs Abca1 Abca8a Abcb1b Abcd4 Acox1 Adamdec1 Adn Agtpbp1 Alas2 Alb1 Aldh1a7 Aoc3 Areg Arhgap24 As3mt Aspa Aspn BC002236 BC054059 Bckdhb Birc3 Bnip2 C1r Car4 Casq2 Cbr2 Ccr2 Cd209a Cd34 Cd36 Chchd6 Cidec Clstn3 Clta Cmkor1 Cnn1 Col1a1 Col3a1 Col5a2 Col6a1 Coq3 Cox6a1 Cox8b Cp Cpa3 Csna Ctla2a Cxcl7 Cxcr6 Cygb Dact1 Dcn Defb1 Dl…
52	V$HNF6_Q6	59	59	753	1585	13774	0.55	4.03	0.0	0.0	Abca1 Arhgap24 Arhgdib Atp1b3 Bckdhb C1s Casq2 Ccl24 Cd36 Cd97 Cdh11 Chn1 Col3a1 Csf2rb2 Dlat Dpt Dpysl3 Dscr1l1 F13a1 Figf Fkbp9 Fto Gbp1 Gfpt2 Gimap4 Gstm2 Hadhb Hal Hp Ifngr1 Ii Itgb1bp1 Lgals1 Lpgat1 Matn2 Mbnl1 Mcpt4 Mcts1 Mfge8 Mmp19 Msra Npc2 Pck1 Pdcd1lg1 Pts Rab6ip1 Rai2 Rgs4 Rtcd1 Rxrg Sfrp4 Slc1a3 Slc25a19 Slc28a2 Stat5a Tceal8 Tfpi Tgfb1i4 Thrsp
53	V$VMW65_Q6	313	313	499	6649	8710	0.45	3.91	0.0	0.0	0610039N19Rik 2310043K02Rik 2410016F01Rik 2900091E11Rik 4833420K19Rik 5430431G03Rik 8430417G17Rik 9030611N15Rik Abca8a Acadl Acadvl Acat1 Acox1 Actr1a Adamdec1 Adfp Adh1 Adn Adpn Agtpbp1 Ak2 Alas2 Alb1 Aldh1a7 Aldh6a1 Ampd3 Antxr1 Aoc3 Aox1 Ap1m1 Aplp2 Arfl4 Arhgap24 Arhgdib Armcx1 As3mt Atp1b3 Axl BC019806 Bnip2 Brp44l Btbd1 Btn1a1 C1r C1s Camk2d Car13 Car3 Car5b Casq2 Cav1 Ccm2 Ccr2 Cd163 Cd1d1…
54	V$E12_Q6	180	180	632	4039	11320	0.24	3.67	0.0	0.0	0610039N19Rik 2310043K02Rik 5430431G03Rik Aacs Acat1 Acta1 Adrb2 Aebp1 Alas1 Aldh4a1 Aldh6a1 Ampd3 Aox1 Areg Arfl4 Arg2 Armcx1 Atp1b3 BC004044 BC013712 BC022145 Bsf3 Btbd1 Cbr2 Ccm2 Cdh2 Cel Cfl2 Cln2 Clp1 Cmkor1 Col15a1 Col1a2 Cox4i1 Cpa3 Cpxm1 Crat Cryab Cxcl13 Cxcl14 Cxcl4 Cyp1b1 Cyp2e1 Dlat Dmrt2 Dnaja1 Dock2 Dpp7 Dusp1 E430036I04Rik Ech1 Ehd1 Ehd2 Eif4e3 Eltd1 Eno3 Epim Esam1 Etfa Etfdh Evl …
55	V$SOX5_01: Sox-5	338	338	474	7101	8258	0.19	3.61	0.0	0.0	0610039N19Rik 1810044O22Rik 2310001N14Rik 2310043K02Rik 2700038L12Rik 2900091E11Rik 3300001H21Rik 4833420K19Rik 9030611N15Rik Abca1 Abcb1a Acadl Acadm Acat1 Actr1a Acyp2 Adamdec1 Adfp Adh1 Aebp1 Afp Aldh1a7 Aldh6a1 Ampd3 Antxr1 Aplp2 Aqp1 Aqp7 Arfl4 Arg2 Arhgap24 Armcx1 As3mt Aspa Aspn Atp1b3 B3galt3 B430218L07Rik BC002236 BC022145 BC024806 BC027663 Bnip2 Brp44l Btbd1 Btn1a1 C1qtnf1 Cacna1s Car13…
56	V$SRF_C: serum response factor	42	42	770	491	14868	0.15	3.55	5.95	3.09	2900091E11Rik Aco1 Acta1 Aoc3 Aqp7 Aspa Atp1b3 BC054059 Brp44l Cbr2 Ccl24 Cd248 Cnn2 Col1a1 Col6a1 Cxcl4 Cxcl7 Egfl7 Gjb6 Hsd11b1 Il1r2 Klrd1 Lip1 Lox Loxl1 Magee1 Mylpf Myom1 Napsa Npc2 Postn Rarres2 Rbp4 Rhoe Sdhb Sh3tc1 Stmn2 Tagln Tgfb1i1 Timp2 Timp3 Xlkd1
57	V$LPOLYA_B: Lentiviral Poly A signal	139	139	673	3212	12147	0.14	3.55	0.0	0.0	1010001D01Rik 1110035L05Rik 2700038L12Rik 9030611N15Rik Abca8a Abcb1b Acadvl Adpn Agtpbp1 Alas2 Aldh4a1 Arfl4 Arhgdib Armcx1 Art3 Aspn BC013712 BC019977 Btbd1 Btn1a1 Casq2 Cav1 Ccr2 Cd248 Cd34 Cd97 Cdc26 Cdh11 Chst7 Cln2 Cnn1 Col1a1 Col1a2 Coq3 Cox6c Cp Cxcl4 Cyp27a1 Cyp2e1 Dab2 Dpt Drctnnb1a Dtnbp1 Echs1 Emp3 Esam1 Etfdh F13a1 Fabp3 Fah Fbln5 Fech Fxr1h Gbp1 Gbp2 Gimap1 Gimap6 Glud1 Glycam1 Gpr4…
58	V$CDX2_Q5	482	482	330	9799	5560	0.11	3.55	0.0	0.0	0610039N19Rik 1810044O22Rik 2410016F01Rik 2700038L12Rik 2900091E11Rik 4930422J18Rik 5430431G03Rik 5730439E10Rik 8430417G17Rik 9030611N15Rik Aacs Abca8a Abcb1a Abcd4 Acadl Acadm Acadvl Acat1 Acox1 Actr1a Acyp2 Adamdec1 Adfp Adh1 Adn Adpn Afp Agtpbp1 Alb1 Aldh1a7 Aldh4a1 Ampd3 Antxr1 Aoc3 Aox1 Aqp7 Arg2 Arhgap24 Armcx1 Art3 Aspa Aspn Atp1b3 Atp2a2 BC003479 BC013712 BC019806 Bckdhb Birc3 Blcap Bnip2…
59	V$S8_01: S8	51	51	761	1384	13975	0.09	3.49	0.0	0.0	3300001H21Rik 9030611N15Rik Abcd4 Acyp2 Alas1 Arhgdib Cd163 Cldn15 Cox5a Ctsk Cxcl13 Ddef1 Decr1 Dpep1 Echs1 Ephx2 Fcgrt Fto Gimap4 Glycam1 Gnai1 Hadh2 Hal Hoxd8 Hps3 Igj Il1r2 Krt1-19 Lpgat1 Magee1 Mcpt4 Med28 Mfge8 Mfng Mgl1 Myl1 Nptx1 Pdha1 Pdk4 Pla2g2d Ptgis Pts Rgpr Slc12a4 Slc1a3 Slc7a6 Smpx Sspn Thrsp Ttc7b Vcam1
60	V$AREB6_01: AREB6 (Atp1a1 regulatory element binding factor 6)	146	146	666	3345	12014	0.06	3.49	0.0	0.0	1010001D01Rik 2310043K02Rik 5730439E10Rik 6330579B17Rik Abcb1a Abcb1b Acadl Acadm Acta1 Adfp Adh1 Ak2 Aspa BC022145 Birc3 Btbd1 C1s Cabc1 Camk2d Car5b Casq2 Catna1 Cbfa2t3h Ccl11 Ccl24 Ccnd2 Cd163 Cd1d1 Cd209b Cd302 Cd97 Cel Chst12 Cidec Cldn15 Clec1b Col15a1 Col4a1 Col6a1 Cox5b Cox6c Cpa3 Cpt1b Crtap Ctsl Cxcl13 Cygb Ddx26 Defb1 Dock2 Echdc1 Edg1 Edg2 Egfl7 Ehd2 Elovl3 Emp1 Epim Etfa F13a1 Fasn …
61	V$E2F1_Q3_01	255	255	557	4196	11163	-0.03	0.0	5.01	2.24	2310043K02Rik 2410016F01Rik 4833420K19Rik 4930422J18Rik 4930488L10Rik 5430431G03Rik 9030408N13Rik Aacs Acadl Aco1 Actr1a Adssl1 Alas1 Aldh6a1 Anxa5 Ap1m1 Aplp2 Arhgap6 Atp1b3 Atp2a2 Atpaf2 B3galt3 B430218L07Rik BC004044 BC013712 BC019806 BC024806 BC027663 Brp44l C1r Car3 Catna1 Cck Ccm2 Cd97 Cdh2 Cdo1 Cdr2 Cel Cenpb Cfl2 Chchd6 Chst1 Clp1 Clpx Clta Col15a1 Col5a1 Col5a3 Cox4i1 Cox5a Cox5b Crat Cr…
62	V$IPF1_Q4	142	142	670	3247	12112	-0.14	0.0	0.0	0.0	2410016F01Rik 2700038L12Rik 4833420K19Rik 5430431G03Rik Acadl Acat1 Acta1 Actr1a Adfp Adh1 Adn Agtpbp1 Ampd3 Ap1m1 Arfl4 Arhgdib Atp1b3 BC002236 BC019806 Brp44l Btn1a1 Camk2d Car13 Casq2 Cbfa2t3h Ccr2 Cd1d1 Cenpb Ces3 Chst7 Cidec Clec1b Cox6a1 Cox6c Cryab Cryz Cs Ctps2 Ctsk Cxcl13 Cyp4b1 Ddef1 Ddx26 Defb1 Dfy Dhodh Dock2 Dpysl3 Dtnbp1 Echdc1 Ehd2 Elovl3 Elovl6 Emp3 Fabp4 Fcgrt Fez2 Fli1 Fmod Fscn…
63	V$VMAF_01: v-Maf	542	542	270	9608	5751	-0.22	0.0	4.77	2.05	0610039N19Rik 1010001D01Rik 1110035L05Rik 1810044O22Rik 2310043K02Rik 2410016F01Rik 2700038L12Rik 2700083B06Rik 2810423O19Rik 2900091E11Rik 4930422J18Rik 5730439E10Rik 8430417G17Rik 9030408N13Rik 9030611N15Rik Aacs Abcb1a Abcb1b Abcd4 Acadm Acat1 Aco1 Acta1 Actn3 Actr1a Acyp2 Adamdec1 Adfp Adn Adrb2 Adssl1 Aebp1 Agtpbp1 Ak2 Alas2 Aldh4a1 Aldh6a1 Ampd3 Anxa5 Ap1m1 Aplp2 Aqp1 Areg Arfl4 Arg2 Arhgap…
64	V$E2F1_Q4: E2F-1	262	262	550	4348	11011	-0.28	0.0	4.73	2.05	1810044O22Rik 2310043K02Rik 2410016F01Rik 2700083B06Rik 4930488L10Rik 5430431G03Rik 5730439E10Rik 6330579B17Rik Acat1 Adrb2 Adssl1 Alas1 Aldh6a1 Ampd3 Aplp2 Arhgap6 Aspn Atpaf2 Axl BC003479 BC004012 BC004044 BC019806 BC024806 BC027663 Bckdhb Bmp6 Brp44l Bsf3 C1qtnf1 Cabc1 Car13 Car3 Car5b Casq2 Catna1 Cbfa2t3h Ccl24 Cd248 Cdh2 Cdkn2c Cdo1 Cdr2 Cfl2 Ckb Cln2 Clp1 Clpx Col1a1 Col5a3 Cox4i1 Cox5a Co…
65	V$AR_01: androgen receptor	82	82	730	1161	14198	-0.38	0.0	5.07	2.26	1110035L05Rik 2410016F01Rik 2810423O19Rik 3300001H21Rik 4833420K19Rik 8430417G17Rik 9030611N15Rik Aebp1 Areg B3galt3 BC013712 C1r Cav1 Ccr2 Cdr2 Ces3 Cidea Cmkor1 Cnn2 Col4a1 Colec12 Cspg4 Cte1 Cxcr6 Cygb Cyp2e1 Dhodh Dlat Dlst Dock2 Dpep1 Dtnbp1 Dusp1 Efnb2 Eif4ebp1 Etfdh Fkbp7 Fzd4 Ghitm Gjb6 Gpt1 Hoxc8 Kcna5 Kcnk2 Kcnk3 Klf2 Lama1 Lgals1 Map3k6 March5 Mrc1 Myom1 Npc2 Nrp1 Nxn Olfml2b Opn3 Orm1…
66	V$LHX3_01: LIM homeobox transcription factor 3	46	46	766	1245	14114	-0.43	0.0	0.0	0.0	3300001H21Rik Abcd4 Acyp2 Alas2 Antxr1 Armcx1 Btbd1 Cd163 Cdc26 Chchd6 Cldn15 Cova1 Csna Ddef1 Dtnbp1 Emp1 Ephx2 Etfa Fabp4 Fcgrt Fez2 Fto Ghr Glycam1 Grem2 Ifngr1 Igj Lox Magee1 March5 Mcpt4 Med28 Mfge8 Mfn2 Mrpl9 Myl1 Ogn Pdha1 Pdk4 Pts Slc7a6 Smpx Sspn Tph1 Ttc7b Zfp423
67	V$HNF3B_01: Hepatocyte Nuclear Factor 3beta	578	578	234	11504	3855	-0.46	0.0	0.01	0.0	0610039N19Rik 1010001D01Rik 1110035L05Rik 1810044O22Rik 2310001N14Rik 2410016F01Rik 2700038L12Rik 2700083B06Rik 2900091E11Rik 3300001H21Rik 4833420K19Rik 5430431G03Rik 5730439E10Rik 8430417G17Rik 9030408N13Rik 9030611N15Rik Aacs Abca1 Abca8a Abcb1a Abcd4 Acadl Acadm Acadvl Acat1 Actr1a Acyp2 Adamdec1 Adfp Adh1 Adn Adpn Adrb2 Afp Agtpbp1 Alas1 Alas2 Alb1 Aldh1a7 Aldh4a1 Aldh6a1 Antxr1 Anxa5 Aoc3 A…
68	V$MMEF2_Q6: myocyte enhancer factor	236	236	576	5065	10294	-0.46	0.0	0.01	0.0	0610039N19Rik 2310001N14Rik 2310043K02Rik 2700038L12Rik 3300001H21Rik 5730439E10Rik 9030408N13Rik 9030611N15Rik Abcd4 Acadvl Acox1 Acta1 Actr1a Afp Aldh1a7 Antxr1 Aox1 Arfl4 Arg2 Art3 As3mt Aspa Aspn BC003479 BC054059 Birc3 Brp44l Btbd1 C1r Casq2 Cav1 Ccr2 Cd1d1 Cd209a Cd36 Cdo1 Ces3 Cfl2 Chn1 Cidec Clec14a Clec1b Cmkor1 Cnn1 Col3a1 Col5a2 Col6a1 Colec12 Cox5b Cox6c Cox8b Cp Cpa3 Cpt1b Cryz Csf2r…
69	V$GATA1_06: GATA-binding factor 1	203	203	609	4419	10940	-0.49	0.0	0.01	0.0	0610039N19Rik 2700038L12Rik 5430431G03Rik 9030611N15Rik Abca8a Acadvl Adamdec1 Adrb2 Agtpbp1 Alas2 Aldh4a1 Ampd3 Aqp1 Aqp7 Arhgdib Art3 BC003479 BC013712 BC027663 Bckdhb Bmp6 Bnip2 Btn1a1 C1r C1s Car5b Cav1 Ccl24 Ccr2 Cd34 Cd36 Cel Ces3 Clec1b Clp1 Cnn1 Col1a2 Col3a1 Colec12 Cp Cpa3 Cpeb1 Cs Csf2rb2 Csna Cte1 Ctla2a Cugbp2 Cxcl13 Cxcl4 Cxcr6 Cygb Cyp4b1 Decr1 Defb1 Dfy Dhodh Dkk3 Dld Dmrt2 Dok2 D…
70	V$GABP_B: GA binding protein	50	50	762	1324	14035	-0.55	0.0	0.0	0.0	4833420K19Rik 5730439E10Rik 6330579B17Rik Abcd4 Ap1m1 BC004012 BC019806 BC022145 Ccm2 Cd209a Cd209b Cox5b Cox6a1 Cpt2 Ctsl Cxcr6 Dlst Echdc1 Etfa Fah Fbln5 Fcna Fmr1 Fzd4 Hod Igfbp4 Irf4 Jag2 Leng1 Map3k6 Mdh2 Mmd Mtch2 Ndufa1 Ndufv1 Nkiras1 Olfml2b P2ry14 Pank3 Pmp22 Pnn Rasa4 Rtcd1 Sdhb Slc12a4 Slc25a4 Stx18 Tde2 Tgoln1 Tmem33
71	V$SRF_Q5_01	265	265	547	4433	10926	-0.56	0.0	4.4	1.84	2310001N14Rik 2310043K02Rik 2410016F01Rik 2810423O19Rik 2900091E11Rik 4930488L10Rik 5430431G03Rik 9030611N15Rik Abca1 Abcb1a Abcd4 Aco1 Acta1 Actn3 Acyp2 Aebp1 Alas1 Alas2 Aldh4a1 Aldh6a1 Ampd3 Anxa5 Aoc3 Aplp2 Aqp1 Aqp7 Areg Arfl4 Aspa Atp1b3 Axl BC002236 BC019977 BC024806 BC054059 Blcap Brp44l Cacna1s Car3 Car4 Catna1 Cbfa2t3h Cbr2 Ccl24 Cd163 Cd1d1 Cd248 Cd302 Cd97 Cdh2 Cdkn2c Cel Chchd6 Chst1…
72	V$CEBPDELTA_Q6	574	574	238	11415	3944	-0.62	0.0	0.01	0.0	1810044O22Rik 2310043K02Rik 2410016F01Rik 2700038L12Rik 3300001H21Rik 4833420K19Rik 4930422J18Rik 4930488L10Rik 5730439E10Rik 8430417G17Rik 9030408N13Rik 9030611N15Rik Aacs Abca8a Abcb1a Abcb1b Acadl Acadvl Acat1 Acox1 Acta1 Actn3 Actr1a Acyp2 Adamdec1 Adfp Adpn Adssl1 Aebp1 Afp Agtpbp1 Alas2 Alb1 Aldh1a7 Aldh6a1 Ampd3 Anxa5 Aoc3 Aox1 Aplp2 Aqp1 Arfl4 Arhgap24 Arhgdib Art3 As3mt Aspa Aspn Atp1b3 …
73	V$CAAT_01: cellular and viral CCAAT box	459	459	353	9279	6080	-0.7	0.0	0.01	0.0	1010001D01Rik 1110035L05Rik 1810044O22Rik 2310001N14Rik 2310043K02Rik 2700083B06Rik 3300001H21Rik 5430431G03Rik 5730439E10Rik 6330579B17Rik 8430417G17Rik 9030611N15Rik Abca8a Abcb1a Abcb1b Acat1 Acox1 Actn3 Actr1a Adamdec1 Adfp Adh1 Adn Adpn Adrb2 Afp Alas1 Alas2 Alb1 Aldh1a7 Aldh4a1 Aldh6a1 Ampd3 Antxr1 Aox1 Aplp2 Aqp1 Areg Arfl4 Arg2 Arhgdib Art3 Aspn Atp1b3 Atp2a2 BC002236 BC003479 BC004012 BC…
74	V$CREL_01: c-Rel	618	618	194	11142	4217	-0.73	0.0	4.29	1.76	0610039N19Rik 1010001D01Rik 1110035L05Rik 1810044O22Rik 2310001N14Rik 2410016F01Rik 2700083B06Rik 2900091E11Rik 3300001H21Rik 4833420K19Rik 4930422J18Rik 5430431G03Rik 5730439E10Rik 6330579B17Rik 8430417G17Rik 9030408N13Rik 9030611N15Rik Aacs Abca1 Abcb1a Abcb1b Abcd4 Acadl Acadm Aco1 Acox1 Actn3 Actr1a Adamdec1 Adfp Adh1 Adn Adpn Adrb2 Adssl1 Aebp1 Agtpbp1 Ak2 Alas2 Aldh1a1 Aldh1a7 Aldh4a1 Aldh6…
75	V$HLF_01: hepatic leukemia factor	211	211	601	4546	10813	-0.75	0.0	0.01	0.0	1810044O22Rik 2310043K02Rik 2900091E11Rik 3300001H21Rik 4833420K19Rik 5730439E10Rik 8430417G17Rik 9030611N15Rik Aacs Abcb1a Abcb1b Acadl Acat1 Afp Agtpbp1 Ak2 Alas2 Alb1 Aldh1a7 Aldh6a1 Ampd3 Antxr1 Arhgap24 Aspa Atp1b3 BC004012 BC019806 BC022145 BC054059 Blcap Brp44l Cabc1 Cck Ccl11 Cd209a Cd302 Cdh11 Cenpb Ces3 Cfl2 Clec1b Cln2 Clta Col15a1 Cox5a Cox5b Cox6c Cpa3 Cpeb1 Cpxm1 Cryab Cst3 Cte1 Ctp…
76	V$PAX9_B: zebrafish Pax-9 binding sites	210	210	602	3450	11909	-0.77	0.0	4.24	1.76	2310043K02Rik 2700038L12Rik 2700083B06Rik 2810423O19Rik 4833420K19Rik 5730439E10Rik Abcb1b Abcd4 Acadm Actn3 Adpn Alas1 Aqp1 Arhgdib Atp1b3 Atpaf2 Birc3 Bmp6 Bsf3 C1qtnf1 C1s Cacna1s Camk2d Car5b Catna1 Chchd6 Chn1 Chst7 Clta Cmkor1 Cnn2 Col15a1 Col1a1 Col1a2 Col5a1 Col5a2 Cox5b Cpt1b Cpxm1 Crat Csna Cspg4 Ctps2 Cxcr6 Cygb Cyp1b1 Cyp27a1 Dgat2 Dlat Dld Dlst Dm15 Dnaja1 Dnajd1 Dpt Dpysl3 Dscr1l1 E…
77	V$OCT1_Q6: octamer factor 1	726	726	86	14106	1253	-0.8	0.0	0.01	0.0	0610039N19Rik 1110035L05Rik 1810044O22Rik 2310001N14Rik 2310043K02Rik 2410016F01Rik 2700038L12Rik 2700083B06Rik 2810423O19Rik 2900091E11Rik 3300001H21Rik 4833420K19Rik 4930422J18Rik 4930488L10Rik 5430431G03Rik 5730439E10Rik 6330579B17Rik 8430417G17Rik 9030408N13Rik 9030611N15Rik Aacs Abca1 Abca8a Abcb1a Abcb1b Abcd4 Acadl Acadm Acat1 Acta1 Actn3 Actr1a Acyp2 Adamdec1 Adfp Adh1 Adn Adpn Adrb2 Aebp…
78	V$NKX22_01: NK2 class homeobox factor 2	84	84	728	2016	13343	-0.8	0.0	0.01	0.0	2700083B06Rik 5430431G03Rik Adamdec1 Aox1 BC002236 Bckdhb C1r Cd209b Cd97 Cdo1 Chst1 Cldn15 Col17a1 Colec12 Cryab Cspg4 Ctla2a Cxcl14 Cxcr6 Dnajd1 Dpt Drctnnb1a Esam1 Fez2 Fgl2 Fkbp1a Fto Fxyd1 Gcsh Gimap1 Gimap6 Gjb6 Gstk1 Gzma Hadh2 Heph Hoxd8 Hsdl2 Igj Ii Il16 Il1r2 Kcnk2 Lum Ly6c Marveld1 Mcpt5 Mgst1 Mrpl12 Mrpl9 Msn Mtch2 Myl1 Myo5a Ndufa1 Nsep1 Pank3 Papd4 Pcolce2 Pdcd8 Pdhb Pdlim2 Pep4 Pex…
79	V$EVI1_04: ectopic viral integration site 1 encoded factor	575	575	237	11411	3948	-0.83	0.0	0.01	0.0	0610039N19Rik 1010001D01Rik 1110035L05Rik 2310001N14Rik 2310043K02Rik 2700038L12Rik 2700083B06Rik 4833420K19Rik 4930488L10Rik 5430431G03Rik 5730439E10Rik 8430417G17Rik 9030408N13Rik 9030611N15Rik Aacs Abca1 Abca8a Abcb1a Acadm Acadvl Acat1 Aco1 Acox1 Actr1a Acyp2 Adamdec1 Adfp Adh1 Adpn Adrb2 Adssl1 Aebp1 Afp Agtpbp1 Alas1 Alas2 Alb1 Aldh1a1 Aldh1a7 Aldh4a1 Aldh6a1 Ampd3 Antxr1 Anxa5 Aoc3 Aox1 Ap…
80	V$TANTIGEN_B: Major T-antigen binding sites	71	71	741	1725	13634	-1.09	0.0	0.01	0.0	0610039N19Rik 2700083B06Rik Aacs Abcd4 Acadvl Adn Aoc3 Arfl4 BC003479 BC013712 Bckdhb Btbd1 C1qtnf1 Cd97 Cenpb Chn1 Cidec Cnn2 Crtap Ctsl Dact1 Dhrs7 Dlat Dld Dnajd1 Dtnbp1 E2f6 Ech1 Elovl6 Ephx2 Flot2 Gcsh Gdap10 Hcfc1r1 Hdgfrp2 Hip2 LOC330189 Lmo1 Lynx1 MGC41689 Map3k6 Mtap4 Mylpf Myo1g Nid1 Nrbf1 Ogn Pank3 Phyh Plac8 Pnp Procr Ptpro Rnf11 Rnf14 Rpl5 Rtn2 Sdhd Serpinf1 Serping1 Slc1a5 Slc25a19 …
81	V$VMYB_02: v-Myb	153	153	659	2455	12904	-1.12	0.0	3.97	1.6	4930422J18Rik 5430431G03Rik Acadl Adssl1 Aldh6a1 Anxa5 Ap1m1 Aqp1 Arg2 Armcx1 B3galt3 BC022145 Bmp6 Bnip2 Brp44l Bsf3 Btbd1 Cabc1 Cbr2 Ccm2 Cd1d1 Cd248 Cd302 Clec1b Clp1 Clstn3 Col6a1 Coq3 Cox5a Cox5b Crat Cygb Cyp2e1 Decr1 Dld Dnaja1 Dnpep Dpysl3 E2f6 Ebf1 Egfl7 Emp3 Etfdh F13a1 Fah Fez2 Fhl1 Fkbp7 Fscn1 Gdf10 Ghitm Gimap4 Gng11 Gpc1 Gpr43 Gpx3 Gpx7 Gstk1 Gstm2 Gypc Gzma Hadhb Hcfc1r1 Hdc Hdgfrp…
82	V$COUP_01: COUP:HNF-4 heterodimer	143	143	669	2279	13080	-1.15	0.0	3.96	1.6	2410016F01Rik 6330579B17Rik 8430417G17Rik Abcb1a Abcd4 Acox1 Acta1 Acyp2 Adamdec1 Adfp Aldh1a7 Ampd3 Aplp2 Aqp1 BC004012 Birc3 Btbd1 C1qtnf1 C1r Cck Ccl24 Ccr2 Cd163 Cd36 Cldn15 Clec1b Cln2 Clp1 Clta Col3a1 Col5a3 Cpeb1 Cpt1b Cryz Cs Cst3 Cte1 Ctps2 Ctsk Cxcl14 Cyp1b1 Cyp2e1 Cyp4b1 Dm15 Dnajd1 E030024M05Rik Ech1 Egfl7 Emp1 Epim Fabp3 Fah Fbln1 Fbln5 Fcgrt Fgl2 Fkbp9 Fndc1 Fscn1 Fthfd Fxyd1 Fzd4 G…
83	V$RREB1_01: Ras-responsive element binding protein 1	85	85	727	1260	14099	-1.18	0.0	4.16	1.74	1110035L05Rik Abca1 Acta1 Acyp2 Alas2 Ampd3 Anxa5 Aqp7 Arhgap24 B430218L07Rik BC004012 Birc3 Bsf3 Camk2d Car13 Casq2 Catna1 Cdc26 Chchd6 Cln2 Clstn3 Cox5a Cpt1b Cpt2 Cryab Crym Cte1 Dusp1 E2f6 Fah Fbn1 Flt1 Ggtla1 Gimap6 Gstm2 Hadhsc Hbld1 Hibch Hic1 Hsdl2 Hspa9a Il17b Itgb1bp1 Jag2 Klrd1 Krt1-14 Krt1-15 Lpin1 Lrp1 Meox2 Mrpl34 Ms4a4d Myom1 Napsa Nnat Npc2 Papd4 Pdzrn3 Pftk1 Pip5k2a Plat Pon1 Pre…
84	V$E2F1_Q4_01	193	193	619	3187	12172	-1.21	0.0	3.77	1.5	2310043K02Rik 2410016F01Rik 5430431G03Rik 5730439E10Rik 6330579B17Rik Abca1 Acat1 Adrb2 Adssl1 Alas1 Anxa5 Aplp2 Areg Arhgap6 Atpaf2 Axl B3galt3 BC024806 BC027663 Brp44l Cabc1 Car13 Car5b Catna1 Cbfa2t3h Ccnd2 Cd248 Cdh2 Cdkn2c Cfl2 Chn1 Chst12 Ckb Clec1b Clpx Cox4i1 Cox5a Cox5b Cpt2 Crat Cryz Cs Cst3 Ctps2 Cxcl14 Cyp1b1 Degs1 Dgat2 Dhrs7 Dlat Dlst Dmrt2 Dnajb4 Dpt Dusp1 E430036I04Rik Ebf1 Echs1 …
85	V$GRE_C: Glucocorticoid response element	43	43	769	557	14802	-1.23	0.0	4.42	1.84	2810423O19Rik 3300001H21Rik 4930488L10Rik 8430417G17Rik Adrb2 B3galt3 BC013712 C1r Car5b Cav1 Chst1 Cidea Col4a1 Cyp2e1 Dlat Dusp1 Fmo1 Ghitm Ghr Gimap4 Gjb6 Hod Hoxc8 Hp Icam2 Klrd1 Lip1 Maoa March5 Meox2 Myom1 Nrp1 Nxn Orm1 Peci Prss11 Rtn2 Sdpr Sec15l1 Serpina3c Tmem33 Tnfaip9 Vegfc
86	V$OCT1_01: octamer factor 1	13	13	799	464	14895	-1.25	0.0	0.0	0.0	Aldh1a7 C1r Csf2rb2 Fto Lpl Mmp19 Msra Pfkfb1 Ptges Sfrp2 Slc12a7 Sucnr1 Wbscr14
87	V$AIRE_01	134	134	678	2978	12381	-1.26	0.0	0.02	0.0	0610039N19Rik 1010001D01Rik 2700083B06Rik 3300001H21Rik 4833420K19Rik 4930488L10Rik Acadm Acadvl Aco1 Acox1 Adfp Adrb2 Ak2 Alas1 Antxr1 Anxa5 Aox1 Arhgap24 Art3 Aspa Aspn Atp1b3 BC002236 BC013712 BC022145 Bckdhb Cacna1s Car5b Cd163 Cd209b Cd302 Chn1 Chst12 Ckb Cox6a1 Cox6c Cpa3 Ctsl Cxcl13 Dab2 Dact1 Ddx26 Defb1 Dpp7 Dpysl3 Drctnnb1a E030024M05Rik Echdc1 Edg2 Elovl6 Epim Fabp4 Fkbp7 Fkbp9 Fmod Fs…
88	V$AFP1_Q6	117	117	695	2637	12722	-1.29	0.0	0.02	0.0	4833420K19Rik 5430431G03Rik 8430417G17Rik Abca8a Acadl Acat1 Afp Ak2 Alas2 Aldh1a7 Aoc3 Areg Arhgdib Art3 As3mt Aspn BC004044 BC024806 Bckdhb Bnip2 Btn1a1 C1qtnf1 Ccl24 Cd163 Cd36 Cdh11 Chst7 Ckb Clec1b Clta Col3a1 Coq3 Cpt1b Cst3 Ctsb Ctsl Cyp4b1 Decr1 Echdc1 Efemp1 Elovl3 Enpp2 Esam1 Etfa Fap Fbln5 Fbxo9 Fcgrt Fez2 Fhl1 Flot2 Flt1 Fto Gbp1 Gbp2 Gdap10 Ghitm Gprk5 Grem2 Gzma Hmgcl Hnmt Igj Il16 …
89	V$DR4_Q2: direct repeat 4	719	719	93	13206	2153	-1.33	0.0	3.89	1.59	0610039N19Rik 1010001D01Rik 1110035L05Rik 1810044O22Rik 2310001N14Rik 2310043K02Rik 2410016F01Rik 2700038L12Rik 2900091E11Rik 3300001H21Rik 4833420K19Rik 4930422J18Rik 4930488L10Rik 5430431G03Rik 5730439E10Rik 6330579B17Rik 8430417G17Rik 9030408N13Rik 9030611N15Rik Aacs Abca1 Abca8a Abcb1b Abcd4 Acadl Acadm Acadvl Aco1 Acox1 Acta1 Actn3 Actr1a Acyp2 Adamdec1 Adfp Adh1 Adn Adpn Adrb2 Adssl1 Aebp1 …
90	V$NFY_Q6: nuclear factor Y (Y-box binding factor)	261	261	551	5437	9922	-1.36	0.0	0.03	0.0	1110035L05Rik 1810044O22Rik 2310043K02Rik 2700083B06Rik 3300001H21Rik 5730439E10Rik 6330579B17Rik 8430417G17Rik 9030408N13Rik Abca8a Abcb1a Abcb1b Acadl Acat1 Acox1 Actn3 Actr1a Adamdec1 Adpn Ak2 Alb1 Aldh1a7 Aldh4a1 Aldh6a1 Antxr1 Aox1 Areg Arhgdib Atp2a2 BC002236 BC013712 BC019806 BC024806 BC027663 Bckdhb Bnip2 Brp44l Btbd1 C1qtnf1 C1r C1s Cacna1s Car3 Car4 Car5b Ccl11 Cd163 Cd209b Cd302 Cdh11 …
91	V$AP1_Q2: activator protein 1	525	525	287	10421	4938	-1.38	0.0	0.03	0.0	0610039N19Rik 1010001D01Rik 1810044O22Rik 2310001N14Rik 2410016F01Rik 2700038L12Rik 2810423O19Rik 3300001H21Rik 4833420K19Rik 4930422J18Rik 5430431G03Rik 5730439E10Rik 6330579B17Rik 8430417G17Rik 9030611N15Rik Aacs Abca1 Abcb1a Abcb1b Abcd4 Acadm Acat1 Aco1 Acta1 Acyp2 Adh1 Adpn Adrb2 Adssl1 Agtpbp1 Ak2 Alas1 Alb1 Aldh1a1 Aldh1a7 Aldh4a1 Aldh6a1 Ampd3 Antxr1 Anxa5 Aox1 Ap1m1 Aqp1 Aqp7 Areg Arfl4 …
92	V$CEBPGAMMA_Q6	560	560	252	11064	4295	-1.42	0.0	0.03	0.0	0610039N19Rik 1010001D01Rik 1110035L05Rik 1810044O22Rik 2310001N14Rik 2310043K02Rik 2700038L12Rik 2700083B06Rik 2810423O19Rik 2900091E11Rik 3300001H21Rik 4833420K19Rik 4930422J18Rik 4930488L10Rik 6330579B17Rik 8430417G17Rik 9030408N13Rik 9030611N15Rik Aacs Abca1 Abca8a Abcb1a Abcb1b Abcd4 Acadl Acadvl Acat1 Acox1 Acta1 Actn3 Acyp2 Adamdec1 Adfp Adh1 Adn Adpn Adrb2 Aebp1 Afp Agtpbp1 Ak2 Alas2 Alb1…
93	V$LEF1TCF1_Q4	374	374	438	7571	7788	-1.5	0.0	0.03	0.0	1110035L05Rik 2310043K02Rik 2700038L12Rik 2700083B06Rik 2900091E11Rik 4930422J18Rik 8430417G17Rik 9030408N13Rik Aacs Abcb1a Abcb1b Acox1 Acta1 Actn3 Adamdec1 Adh1 Adn Adpn Aebp1 Ak2 Alas2 Ampd3 Anxa5 Aox1 Aplp2 Arg2 Armcx1 Aspa Aspn B3galt3 B430218L07Rik BC004012 BC004044 BC019806 BC054059 Birc3 Bnip2 Btbd1 Btn1a1 Cabc1 Car13 Car3 Car5b Casq2 Cbfa2t3h Cbr2 Cck Ccl11 Ccl24 Ccr2 Cd163 Cd209b Cdc26 …
94	V$EBF_Q6	253	253	559	4330	11029	-1.54	0.0	3.28	1.08	1010001D01Rik 1110035L05Rik 5730439E10Rik 8430417G17Rik Abcd4 Acadl Acta1 Alb1 Aldh1a7 Aldh6a1 Ampd3 Anxa5 Aqp7 Arhgap6 Art3 Atp2a2 BC004012 BC004044 BC019806 BC027663 Brp44l Btbd1 C1qtnf1 C1s Car4 Cbfa2t3h Ccm2 Ccnd2 Cdc26 Cdr2 Chst1 Chst12 Cidea Cidec Ckb Clta Cnn2 Col17a1 Col1a1 Col1a2 Col4a1 Col5a1 Col6a1 Cox5b Cox6a1 Cpeb1 Crat Cryab Crym Cte1 Ctps2 Ctsb Cxcl7 Cyp27a1 Dact1 Ddef1 Decr1 Dhodh…
95	V$FXR_IR1_Q6	15	15	797	139	15220	-1.54	0.0	4.54	1.9	C1s Car4 Cnn1 Col6a1 Cox5b E030024M05Rik Fmod Gbp1 Gstm1 Lrrk1 Ly6c Ptprm Scara3 Sdhd Zfhx1b
96	V$OCT1_06: octamer-binding factor 1	422	422	390	8466	6893	-1.56	0.0	0.04	0.0	0610039N19Rik 2410016F01Rik 2700038L12Rik 2700083B06Rik 2900091E11Rik 3300001H21Rik 4833420K19Rik 9030611N15Rik Aacs Abcb1a Abcd4 Acadl Acadm Acat1 Actr1a Acyp2 Adamdec1 Adfp Adpn Adssl1 Afp Agtpbp1 Ak2 Alas2 Alb1 Aldh4a1 Anxa5 Aoc3 Aqp1 Arfl4 Arg2 Arhgap24 Arhgdib Armcx1 As3mt Aspa Atp1b3 Axl B3galt3 BC002236 BC003479 BC004044 BC013712 BC027663 Bckdhb Birc3 Blcap Bmp6 Bnip2 Btbd1 Btn1a1 C1r C1s …
97	V$GATA1_05: GATA-binding factor 1	113	113	699	2527	12832	-1.58	0.0	0.02	0.0	2700038L12Rik Abca8a Acat1 Aebp1 Agtpbp1 Ampd3 Aspn B3galt3 BC003479 C1r Cav1 Ccnd2 Cd209b Cdh11 Cel Ces3 Col1a2 Col3a1 Cpxm1 Csf2rb2 Cst3 Ctla2a Cugbp2 Cyp4b1 Dact1 Ddx26 Dfy Dgat2 Dhodh Dmrt2 Dusp1 E430036I04Rik Ebf1 Edg2 Enpp2 Fbn1 Fndc1 Fto Gem Gpc6 Gpr109b Gsn Gstk1 Gstm1 Gucy1a3 Hadhsc Hdc Hic1 Hp Hsdl2 Icam2 Igj Irf4 Itga7 Itm2a Kcna5 Kcnk3 Krt1-15 LOC330189 Lhx8 Lims2 Lum Ly6c Mbnl1 Mcpt5…
98	V$PAX_Q6	789	789	23	14682	677	-1.59	0.0	4.16	1.74	0610039N19Rik 1010001D01Rik 1110035L05Rik 1810044O22Rik 2310001N14Rik 2310043K02Rik 2410016F01Rik 2700038L12Rik 2700083B06Rik 2810423O19Rik 2900091E11Rik 3300001H21Rik 4833420K19Rik 4930422J18Rik 4930488L10Rik 5430431G03Rik 5730439E10Rik 6330579B17Rik 8430417G17Rik 9030408N13Rik 9030611N15Rik Aacs Abca1 Abca8a Abcb1a Abcb1b Abcd4 Acadl Acadm Acadvl Acat1 Aco1 Acox1 Acta1 Actn3 Actr1a Acyp2 Adamde…
99	V$PAX3_B: Pax-3 binding sites	515	515	297	9272	6087	-1.62	0.0	3.12	0.95	1010001D01Rik 1810044O22Rik 2310001N14Rik 2310043K02Rik 2410016F01Rik 2700038L12Rik 2700083B06Rik 2810423O19Rik 3300001H21Rik 4833420K19Rik 4930422J18Rik 4930488L10Rik 5430431G03Rik 5730439E10Rik 6330579B17Rik Abcd4 Acadl Acadm Acadvl Acox1 Actn3 Actr1a Adfp Adn Adssl1 Ak2 Alas1 Alb1 Aldh1a1 Aldh1a7 Aldh6a1 Ampd3 Aoc3 Ap1m1 Aplp2 Aqp1 Areg Arfl4 Arg2 Arhgap6 Aspa Atp1b3 Atpaf2 Axl B3galt3 BC00223…
100	V$AREB6_02: AREB6 (Atp1a1 regulatory element binding factor 6)	289	289	523	5932	9427	-1.64	0.0	0.04	0.0	1010001D01Rik 1110035L05Rik 2310043K02Rik 2700038L12Rik 2700083B06Rik 3300001H21Rik 4930422J18Rik 4930488L10Rik 5430431G03Rik 5730439E10Rik 8430417G17Rik 9030611N15Rik Abca8a Acat1 Acta1 Adn Adrb2 Adssl1 Aebp1 Afp Alas2 Alb1 Aldh1a1 Aldh6a1 Ampd3 Antxr1 Aoc3 Aox1 Arg2 Arhgap6 Aspa BC002236 BC054059 Birc3 Blcap Bmp6 Brp44l Bsf3 Cabc1 Camk2d Car13 Car3 Catna1 Cbr2 Cck Ccl11 Ccl24 Cd209a Cd209b Cd34…
101	V$E2F_Q4_01	174	174	638	2892	12467	-1.66	0.0	3.28	1.08	2310043K02Rik 2410016F01Rik 5430431G03Rik 5730439E10Rik 6330579B17Rik Abca1 Acat1 Adrb2 Adssl1 Alas1 Anxa5 Aplp2 Areg Arhgap6 Atpaf2 Axl B3galt3 BC024806 BC027663 Brp44l Cabc1 Car13 Car5b Catna1 Ccnd2 Cd248 Cdh2 Cdkn2c Cfl2 Clec1b Clpx Cox4i1 Cox5a Cox5b Cpt2 Crat Cryz Cs Cst3 Ctps2 Cxcl14 Cyp1b1 Degs1 Dgat2 Dhrs7 Dlat Dlst Dmrt2 Dnajb4 Dusp1 E430036I04Rik Ebf1 Echs1 Edg2 Ehd1 Elovl6 Etfa Etfdh E…
102	V$NKX61_01: NKX6-1	35	35	777	931	14428	-1.69	0.0	0.01	0.0	1810044O22Rik 2900091E11Rik Aldh4a1 Arg2 Art3 Birc3 Car13 Cd163 Cenpb Cldn15 Col1a1 Cpa3 Ddef1 Fhl1 Gbp1 Glud1 Gypc Id1 Kcnj8 Lhx8 MGC41689 March5 Mrpl9 Pde1a Pscdbp Ptges Ptgs1 Sec15l1 Sepp1 Sept9 Slc25a5 Stat5a Tceal8 Thrsp Tiparp
103	V$FOXP3_Q4	458	458	354	9116	6243	-1.74	0.0	0.05	0.0	1810044O22Rik 2310001N14Rik 2310043K02Rik 2410016F01Rik 2810423O19Rik 2900091E11Rik 3300001H21Rik 4833420K19Rik 4930488L10Rik 5430431G03Rik 5730439E10Rik 6330579B17Rik 8430417G17Rik 9030408N13Rik Aacs Abca1 Abca8a Abcb1a Abcb1b Abcd4 Acadm Acadvl Acat1 Actn3 Actr1a Adamdec1 Adh1 Adn Adrb2 Aebp1 Agtpbp1 Alas1 Alas2 Alb1 Aldh1a1 Aldh1a7 Anxa5 Aoc3 Ap1m1 Aqp7 Areg Arfl4 Arg2 Arhgap24 Arhgap6 Arhgdib…
104	V$PAX6_01: Pax-6	358	358	454	7224	8135	-1.76	0.0	0.05	0.0	1010001D01Rik 1810044O22Rik 2310043K02Rik 2410016F01Rik 2700038L12Rik 2700083B06Rik 3300001H21Rik 4833420K19Rik 5730439E10Rik 9030611N15Rik Aacs Abca8a Abcb1b Abcd4 Acadvl Acta1 Acyp2 Adn Aebp1 Afp Agtpbp1 Alas2 Aldh1a1 Aldh4a1 Antxr1 Aox1 Arhgap24 Art3 Atp2a2 BC004044 BC024806 Birc3 Bsf3 C1qtnf1 C1s Cacna1s Camk2d Car3 Car4 Cbfa2t3h Ccl11 Ccl24 Ccnd2 Ccr2 Cd1d1 Cd248 Cd34 Cd36 Cd97 Cdc26 Cdkn2c …
105	V$GATA_C: GATA binding site	362	362	450	7298	8061	-1.78	0.0	0.05	0.0	2310001N14Rik 2410016F01Rik 2700083B06Rik 4833420K19Rik 4930488L10Rik 5430431G03Rik 9030611N15Rik Aacs Abca8a Acadvl Actn3 Actr1a Adamdec1 Adfp Adrb2 Agtpbp1 Ak2 Alas2 Alb1 Aldh1a1 Aldh4a1 Ampd3 Antxr1 Anxa5 Ap1m1 Aqp7 Areg Arfl4 Art3 Aspa B3galt3 B430218L07Rik BC004012 BC013712 BC027663 BC054059 Bckdhb Birc3 Bmp6 Bnip2 Btn1a1 C1r C1s Cabc1 Car5b Casq2 Cav1 Cck Ccl24 Ccr2 Cd248 Cd34 Cd36 Cdc26 Cd…
106	V$CACCCBINDINGFACTOR_Q6	80	80	732	1220	14139	-1.84	0.0	3.43	1.18	4930422J18Rik Aldh6a1 Ampd3 B3galt3 BC004012 Birc3 Brp44l Bsf3 C1r Cd163 Cd209a Cdo1 Cfl2 Cldn15 Clec14a Cnn2 Cp Cpeb1 Crtap Ctsb Cyp4b1 Ddef1 Dld Dpysl3 E2f6 Esam1 Fah Fbn1 Fxyd1 Gda Gdap10 Gpc6 Gpr43 Gstk1 Gstm2 Hal Hdgfrp2 Id1 Ifitm1 Igfbp4 Jag2 Kcnk2 Klf4 Krt1-15 Lepre1 Lgals1 Lias Lipe Lpin1 Lrp1 Lsp1 Mfap5 Mgat4b Mmp23 Mrpl12 Olfml2b Pfkfb3 Phactr2 Phlda3 Phldb1 Pls3 Prss11 Ptgis Pttg1ip Ra…
107	V$HNF3ALPHA_Q6	663	663	149	12900	2459	-1.85	0.0	0.04	0.0	0610039N19Rik 1010001D01Rik 1110035L05Rik 1810044O22Rik 2310001N14Rik 2310043K02Rik 2700038L12Rik 2700083B06Rik 2900091E11Rik 3300001H21Rik 4833420K19Rik 4930488L10Rik 5430431G03Rik 5730439E10Rik 8430417G17Rik 9030408N13Rik 9030611N15Rik Aacs Abca1 Abca8a Abcb1a Abcb1b Abcd4 Acadl Acadm Acadvl Acat1 Aco1 Acox1 Actn3 Actr1a Acyp2 Adamdec1 Adfp Adh1 Adn Adpn Adssl1 Afp Agtpbp1 Ak2 Alas1 Alas2 Alb1 …
108	V$FOX_Q2	598	598	214	11706	3653	-1.86	0.0	0.05	0.0	0610039N19Rik 1010001D01Rik 1110035L05Rik 1810044O22Rik 2310001N14Rik 2410016F01Rik 2700038L12Rik 2700083B06Rik 2900091E11Rik 3300001H21Rik 4833420K19Rik 5430431G03Rik 5730439E10Rik 8430417G17Rik 9030408N13Rik 9030611N15Rik Aacs Abca1 Abca8a Abcb1a Abcb1b Abcd4 Acadl Acadm Acadvl Acat1 Acox1 Actr1a Acyp2 Adamdec1 Adfp Adh1 Adn Adpn Adrb2 Adssl1 Afp Agtpbp1 Alas1 Alas2 Alb1 Aldh4a1 Aldh6a1 Antxr1 …
109	V$OSF2_Q6	563	563	249	10232	5127	-1.89	0.0	2.84	0.75	0610039N19Rik 1010001D01Rik 1110035L05Rik 1810044O22Rik 2310001N14Rik 2310043K02Rik 2410016F01Rik 2700038L12Rik 2700083B06Rik 2810423O19Rik 2900091E11Rik 3300001H21Rik 4833420K19Rik 4930488L10Rik 6330579B17Rik 8430417G17Rik 9030611N15Rik Aacs Abca1 Abcb1b Abcd4 Acadm Acadvl Acat1 Acox1 Acta1 Actn3 Actr1a Acyp2 Adamdec1 Adfp Adn Adpn Adrb2 Adssl1 Agtpbp1 Ak2 Alas1 Alas2 Alb1 Aldh1a7 Aldh4a1 Ampd3 …
110	V$NFY_01: nuclear factor Y (Y-box binding factor)	154	154	658	3293	12066	-1.9	0.0	0.04	0.0	1110035L05Rik 1810044O22Rik 2700083B06Rik 3300001H21Rik 5730439E10Rik 9030408N13Rik Abcb1b Acat1 Acox1 Actn3 Actr1a Adamdec1 Adpn Alb1 Aldh1a7 Aldh4a1 Aldh6a1 Antxr1 Aox1 Aplp2 Arfl4 Atp2a2 Bckdhb Brp44l Btbd1 C1r Cacna1s Car3 Ccl11 Cdh11 Cdh2 Cdr2 Chn1 Chst7 Clp1 Clpx Clstn3 Clta Cnn2 Col1a1 Col5a3 Cova1 Cox6c Cp Cte1 Ctsl Cyp2e1 Dact1 Dmrt2 Dpp7 Dscr1l1 Ebf1 Echdc1 Efnb2 Emp1 Enpep Etfa Etfdh F…
111	V$PITX2_Q2: pituitary homeobox factor 2	326	326	486	6593	8766	-1.9	0.0	0.06	0.0	0610039N19Rik 2310001N14Rik 2410016F01Rik 2700038L12Rik 2700083B06Rik 2900091E11Rik 4833420K19Rik 4930422J18Rik 4930488L10Rik 5430431G03Rik 9030408N13Rik Aacs Abca8a Abcd4 Acadm Acadvl Acox1 Actr1a Acyp2 Adfp Adn Afp Agtpbp1 Ak2 Alas1 Alas2 Aldh4a1 Aoc3 Aox1 Ap1m1 Arfl4 Arg2 Armcx1 Art3 As3mt Aspa Aspn B430218L07Rik BC003479 BC013712 BC019806 BC027663 Bckdhb Birc3 Bmp6 Bnip2 Bsf3 Btbd1 Btn1a1 C1s…
112	V$EFC_Q6	429	429	383	8541	6818	-1.91	0.0	0.06	0.0	0610039N19Rik 1010001D01Rik 1810044O22Rik 2310001N14Rik 2410016F01Rik 2700038L12Rik 2810423O19Rik 2900091E11Rik 3300001H21Rik 6330579B17Rik 9030408N13Rik Abcb1a Acadvl Actr1a Acyp2 Adn Adrb2 Afp Alb1 Aldh1a1 Aldh6a1 Ampd3 Anxa5 Aoc3 Aox1 Ap1m1 Aqp1 Areg Arg2 Arhgap24 Arhgap6 Arhgdib Art3 As3mt Aspa Atp1b3 Atpaf2 Axl B430218L07Rik BC002236 BC003479 BC004012 BC013712 BC019806 BC022145 BC024806 BC05…
113	V$OCT1_B: Octamer binding factor 1	36	36	776	937	14422	-1.92	0.0	0.02	0.0	Acadl Adpn Aldh1a7 C1r Car13 Cd36 Col3a1 Coq3 Csf2rb2 Csna E030024M05Rik Fah Fbln5 Fcna Figf Fto Il1r2 Itgb7 Kctd4 Lpl Lum Msra Pdha1 Pfkfb1 Phldb2 Prg1 Ptges Rasl12 Rhoe Serpina3c Sfrp2 Slc12a7 St6galnac5 Sucnr1 Tde2 Tnfaip6
114	V$RFX1_01: X-box binding protein RFX1	335	335	477	6758	8601	-1.93	0.0	0.06	0.0	1010001D01Rik 1110035L05Rik 2810423O19Rik 3300001H21Rik 4833420K19Rik 6330579B17Rik 8430417G17Rik Aacs Abca1 Abcb1a Acadl Aco1 Acox1 Acyp2 Adfp Adrb2 Adssl1 Ak2 Alas1 Alas2 Aldh6a1 Aoc3 Ap1m1 Areg Arhgap6 Art3 Aspa Atp2a2 Atpaf2 B3galt3 BC004044 BC019806 BC019977 BC054059 Bckdhb Birc3 C1qtnf1 C1r Cabc1 Cacna1s Car3 Catna1 Cav1 Cbr2 Cck Ccm2 Cd209a Cd209b Cd248 Cd97 Cdc26 Cdh11 Cdh2 Cdo1 Chchd6 Ch…
115	V$AMEF2_Q6: myocyte enhancer factor	69	69	743	1613	13746	-1.93	0.0	0.03	0.0	2310043K02Rik 2700038L12Rik Acox1 Acta1 Afp Aldh1a7 BC054059 Birc3 Brp44l Cd1d1 Cdh11 Cidec Ckb Clec14a Clec1b Cnn1 Colec12 Cpt1b Csf2rb2 Ctsk Cxcl13 Dpysl3 Dtnbp1 E430036I04Rik Echs1 Efemp1 Eno3 Evl Fabp4 Fbln5 Flt1 Gdf10 Gimap6 Gjb6 Hod Hoxc8 Hp Kctd4 Lamp2 Ldh1 Lmo1 Lum Mfge8 Myl4 Nid1 Nsep1 Nsmaf Opn3 Pcx Pep4 Pla2g2d Pmvk Ptgs1 Pthr1 Ramp2 Rasl12 Rgs4 Rpl5 Rrad Sdhb Slc16a1 Slc25a20 Sorbs1 S…
116	V$CEBP_C: C/EBP binding site	174	174	638	3669	11690	-1.98	0.0	0.05	0.0	4930488L10Rik Abca8a Acadvl Agtpbp1 Alas2 Alb1 Anxa5 Aoc3 Aox1 Ap1m1 Arfl4 Arhgap24 Aspa Aspn Atp1b3 BC003479 BC027663 Bckdhb Birc3 Blcap Car13 Car3 Car4 Cd163 Cd1d1 Cd209a Cd209b Cenpb Chchd6 Chst1 Cln2 Col5a1 Cox8b Cpa3 Cryz Ctps2 Ctsk Cxcl14 Cyp2e1 Dcn Decr1 Dhodh Dm15 Dock2 Dpt Echdc1 Echs1 Efemp1 Esam1 Fbln1 Fbn1 Fgl2 Fmo1 Fmod Fst Fto Fzd4 Gbp1 Gbp2 Gem Gnai1 Gpr109b Gpt1 Gstk1 Gstm1 Gstm2 …
117	V$CHOP_01: heterodimers of CHOP and C/EBPalpha	213	213	599	4415	10944	-2.02	0.0	0.06	0.0	1810044O22Rik 2310043K02Rik 2700038L12Rik 2900091E11Rik Aacs Abcb1a Acox1 Adfp Afp Agtpbp1 Alas1 Alas2 Alb1 Aox1 Arg2 Arhgap6 Arhgdib Armcx1 Atp1b3 Axl BC019806 BC022145 Bckdhb Bsf3 C1r C1s Car13 Car3 Car4 Casq2 Cck Ccl24 Ccnd2 Ccr2 Cd163 Cd34 Cdh11 Cdo1 Cdr2 Cenpb Ces3 Chst7 Clec1b Cln2 Cmkor1 Cnn1 Col17a1 Col1a2 Col5a1 Colec12 Cova1 Cox5b Cox6a1 Cp Cpa3 Cryz Cs Ctps2 Cxcl13 Cxcl14 Dhrs7 Dm15 Dn…
118	V$CHX10_01	12	12	800	408	14951	-2.03	0.0	0.01	0.0	Acyp2 Alas1 Cd36 Crym Cs Dnajb4 Gypc Itgbl1 Pftk1 Rnf14 Slc12a4 Sparc
119	V$YY1_02: Yin and Yang 1	70	70	742	1621	13738	-2.06	0.0	0.03	0.0	2810423O19Rik 3300001H21Rik 6330579B17Rik Abcd4 Acadm Acadvl Acyp2 Adfp Ampd3 Antxr1 Anxa5 Atpaf2 Cav1 Cd302 Chchd6 Chst1 Ckb Clta Cpeb1 Crat Ctsk Cxcr6 Dnajb4 E2f6 Evl Fasn Hadh2 Hmgcl Hsdl2 Hspa9a Klf2 Lhx8 Lipe Lsp1 Ltbp4 Mat2a Matn2 Mrpl11 Mrps9 Mtch2 Mustn1 Myo5a Nr1h3 Pdhb Pfn2 Pgcp Phactr2 Pmpcb Pnn Pnp Ppargc1b Prg1 Prkcm Prps1 Pthr1 Pvalb Reck Rpl41 S3-12 Sdhb Sec15l1 Slc1a3 Slc25a10 Slc…
120	V$IRF7_01: interferon regulatory factor 7	440	440	372	8716	6643	-2.08	0.0	0.07	0.0	0610039N19Rik 1110035L05Rik 2700083B06Rik 2810423O19Rik 2900091E11Rik 4833420K19Rik 6330579B17Rik 8430417G17Rik 9030611N15Rik Abca1 Abca8a Abcb1b Abcd4 Acadl Aco1 Actn3 Adamdec1 Adfp Adh1 Adrb2 Adssl1 Afp Agtpbp1 Ak2 Alas1 Alas2 Alb1 Aldh1a1 Aldh1a7 Aldh4a1 Aldh6a1 Ampd3 Antxr1 Aox1 Ap1m1 Aqp7 Areg Arg2 Arhgap24 Armcx1 Art3 As3mt Atp2a2 B3galt3 B430218L07Rik BC002236 BC003479 BC022145 Bckdhb Birc…
121	V$HEB_Q6	253	253	559	4414	10945	-2.1	0.0	2.59	0.56	1010001D01Rik 1810044O22Rik 2310001N14Rik 2700038L12Rik 4833420K19Rik 4930488L10Rik 8430417G17Rik Abca1 Aco1 Acta1 Adn Adpn Adssl1 Aebp1 Ampd3 Antxr1 Aoc3 Aplp2 Aqp7 Areg Arhgap24 Arhgap6 Armcx1 Aspa Atp1b3 Atp2a2 Axl BC004012 BC004044 C1s Cav1 Cbfa2t3h Cbr2 Cck Ccnd2 Ccr2 Cd209b Cd248 Cd34 Cdc26 Cdh11 Cdh2 Cdr2 Cel Ces3 Chst1 Chst7 Ckb Clec14a Cln2 Clta Col15a1 Col17a1 Col6a1 Colec12 Coq3 Cox5b …
122	V$E2F_Q4: E2F	296	296	516	5218	10141	-2.1	0.0	2.54	0.55	2310043K02Rik 2410016F01Rik 3300001H21Rik 4930422J18Rik 4930488L10Rik 5730439E10Rik 6330579B17Rik Abca1 Acat1 Actn3 Adh1 Adssl1 Aebp1 Ak2 Alas1 Aldh6a1 Anxa5 Aox1 Aplp2 Areg Arg2 Arhgap6 Atpaf2 Axl B3galt3 B430218L07Rik BC019977 BC022145 BC024806 BC027663 Bckdhb Bnip2 Brp44l C1r Cabc1 Camk2d Car13 Car4 Car5b Catna1 Cbfa2t3h Ccnd2 Cd248 Cd97 Cdh2 Cdkn2c Cdr2 Cel Cenpb Cfl2 Chn1 Chst12 Cldn15 Clec1…
123	V$MYOD_01: myoblast determination gene product	512	512	300	10054	5305	-2.17	0.0	0.08	0.0	0610039N19Rik 1010001D01Rik 1110035L05Rik 2310001N14Rik 2310043K02Rik 2810423O19Rik 3300001H21Rik 4833420K19Rik 4930422J18Rik 4930488L10Rik 5430431G03Rik 5730439E10Rik 8430417G17Rik 9030408N13Rik 9030611N15Rik Aacs Abcb1b Acadvl Acat1 Aco1 Acta1 Actn3 Actr1a Adfp Adn Adrb2 Adssl1 Aebp1 Afp Alas1 Aldh1a7 Aldh4a1 Aldh6a1 Ampd3 Antxr1 Aoc3 Aox1 Aqp1 Aqp7 Areg Arfl4 Arg2 Arhgap6 Arhgdib Armcx1 Art3 A…
124	V$CDPCR3HD_01: cut-like homeodomain protein	240	240	572	4903	10456	-2.18	0.0	0.08	0.0	1010001D01Rik 2310043K02Rik 2700038L12Rik 5730439E10Rik 9030611N15Rik Abcb1b Acadl Acadm Acadvl Acta1 Acyp2 Adfp Adh1 Alas1 Ampd3 Aox1 Ap1m1 Aplp2 Aqp1 As3mt Aspa Atp1b3 Axl BC004012 BC019977 BC022145 BC024806 BC054059 Birc3 Btbd1 C1qtnf1 C1s Car3 Car4 Casq2 Cbr2 Cck Ccl24 Cd1d1 Cd209b Cdo1 Chn1 Ckb Clp1 Clstn3 Cmkor1 Cnn1 Col15a1 Col6a1 Coq3 Cova1 Cox6a1 Cox8b Cpt2 Cryz Cst3 Cxcl4 Cyp27a1 Cyp2e1…
125	V$EVI1_05: ectopic viral integration site 1 encoded factor	39	39	773	977	14382	-2.23	0.0	0.03	0.0	5430431G03Rik Acadvl Alas1 BC004012 BC027663 Cav1 Ccl24 Cd209a Cd36 Cdc26 Csna Ctsk Cyp2e1 Dtnbp1 Edg2 Eif4e3 Enpep Gimap1 Gstz1 Heph Lims2 Lipe Mcts1 Mfng Ms4a4d Myom1 Nsep1 Pnn Ppp2r2d Psma6 Rarres2 Slc28a2 Sparc Stat5a Suox Tgtp Vcam1 Waspip Wbscr14
126	V$GATA1_02: GATA-binding factor 1	310	310	502	5510	9849	-2.26	0.0	2.32	0.48	1110035L05Rik 2410016F01Rik 2700038L12Rik 2700083B06Rik 4930488L10Rik 5730439E10Rik 9030611N15Rik Abca8a Acadvl Acat1 Acox1 Actn3 Actr1a Acyp2 Adfp Adrb2 Aebp1 Aldh1a7 Antxr1 Anxa5 Aox1 Ap1m1 Aqp7 Arfl4 Armcx1 Aspa Atp2a2 B3galt3 BC002236 BC004012 BC019977 BC027663 Bmp6 Bnip2 C1r C1s Car13 Car4 Car5b Ccl24 Ccnd2 Cd209a Cd209b Cd248 Cd302 Cd34 Cd36 Cdc26 Cdh11 Cdh2 Cdkn2c Cel Cenpb Cfl2 Chchd6 Chs…
127	V$PPARG_03: PPAR (peroxisome proliferator-activated receptor gamma)	335	335	477	5982	9377	-2.26	0.0	2.29	0.48	0610039N19Rik 2310001N14Rik 2410016F01Rik 2700038L12Rik 2900091E11Rik 5430431G03Rik 8430417G17Rik Abca1 Acat1 Acox1 Acta1 Adh1 Adssl1 Aebp1 Afp Ak2 Alas2 Alb1 Aldh1a7 Aldh6a1 Ampd3 Aoc3 Aqp7 Arg2 Aspa BC004012 BC019977 BC022145 BC024806 Bsf3 Btbd1 C1s Cabc1 Camk2d Car4 Cbfa2t3h Cck Ccnd2 Cd163 Cd248 Cd36 Cd97 Cel Chchd6 Chst7 Cidec Cldn15 Clec1b Cln2 Clpx Clstn3 Clta Col1a1 Col4a1 Col6a1 Colec12 …
128	V$IRF_Q6_01	360	360	452	7169	8190	-2.26	0.0	0.09	0.0	1810044O22Rik 2310001N14Rik 2700038L12Rik 2700083B06Rik 2900091E11Rik 3300001H21Rik 6330579B17Rik 8430417G17Rik 9030408N13Rik 9030611N15Rik Aacs Abca8a Abcb1a Acadl Acat1 Actn3 Actr1a Adamdec1 Adn Adpn Adrb2 Aebp1 Afp Agtpbp1 Ak2 Alas2 Aldh1a1 Aldh1a7 Aldh4a1 Antxr1 Anxa5 Aox1 Ap1m1 Areg Arfl4 Arg2 Arhgap24 Armcx1 As3mt Atp2a2 B3galt3 B430218L07Rik BC002236 BC019806 BC019977 BC022145 BC027663 Bir…
129	V$VMYB_01: v-Myb	596	596	216	10934	4425	-2.29	0.0	2.37	0.49	0610039N19Rik 1010001D01Rik 1810044O22Rik 2310001N14Rik 2310043K02Rik 2410016F01Rik 2700083B06Rik 2810423O19Rik 2900091E11Rik 3300001H21Rik 4833420K19Rik 4930422J18Rik 5430431G03Rik 9030408N13Rik 9030611N15Rik Aacs Abca1 Abcb1b Abcd4 Acadl Acadm Acadvl Acat1 Acyp2 Adamdec1 Adfp Adpn Adrb2 Adssl1 Aebp1 Afp Agtpbp1 Ak2 Alas2 Alb1 Aldh1a1 Aldh1a7 Aldh4a1 Aldh6a1 Ampd3 Antxr1 Anxa5 Aox1 Ap1m1 Aplp2 A…
130	V$USF_Q6: upstream stimulating factor	528	528	284	9644	5715	-2.31	0.0	2.25	0.47	0610039N19Rik 1010001D01Rik 1110035L05Rik 1810044O22Rik 2310001N14Rik 2700038L12Rik 2700083B06Rik 4930422J18Rik 4930488L10Rik 5430431G03Rik 5730439E10Rik 6330579B17Rik 8430417G17Rik 9030408N13Rik 9030611N15Rik Aacs Abca1 Abcb1a Abcb1b Abcd4 Acadl Acat1 Aco1 Acox1 Acta1 Actr1a Acyp2 Adamdec1 Adfp Adh1 Adn Adrb2 Adssl1 Aebp1 Afp Ak2 Alas1 Alas2 Aldh1a7 Aldh4a1 Aldh6a1 Ampd3 Anxa5 Aoc3 Ap1m1 Aplp2 A…
131	V$ER_Q6: estrogen receptor	444	444	368	8054	7305	-2.33	0.0	2.18	0.45	0610039N19Rik 1010001D01Rik 1110035L05Rik 1810044O22Rik 2410016F01Rik 2700083B06Rik 4833420K19Rik 4930422J18Rik 5730439E10Rik 6330579B17Rik 8430417G17Rik 9030611N15Rik Abcb1a Abcb1b Abcd4 Acadm Acta1 Acyp2 Adfp Adn Adpn Adssl1 Aebp1 Afp Ak2 Alas1 Alas2 Aldh1a7 Aldh4a1 Ampd3 Aplp2 Aqp7 Areg Arfl4 Arhgap6 Arhgdib Armcx1 Atp1b3 B3galt3 B430218L07Rik BC002236 BC003479 BC004012 BC013712 BC019806 BC027…
132	V$GATA2_02: GATA-binding factor 2	260	260	552	5247	10112	-2.37	0.0	0.1	0.0	0610039N19Rik 2700038L12Rik 5430431G03Rik 9030611N15Rik Abca8a Acadvl Actr1a Adamdec1 Adrb2 Agtpbp1 Alas2 Aldh1a1 Aldh4a1 Ampd3 Antxr1 Anxa5 Aqp7 Arhgdib Art3 Aspn B3galt3 BC013712 Bckdhb Bmp6 C1r C1s Car5b Cav1 Ccl24 Ccr2 Cd209a Cd34 Cd36 Cel Ces3 Clec14a Clec1b Clp1 Cnn1 Col15a1 Col1a2 Col3a1 Col6a1 Colec12 Cp Cpa3 Cpeb1 Cs Csf2rb2 Csna Cst3 Cte1 Ctla2a Ctps2 Ctsb Cugbp2 Cxcl13 Cxcl4 Cxcr6 Cygb…
133	V$MYCMAX_B: c-Myc:Max binding sites	327	327	485	5859	9500	-2.39	0.0	2.12	0.45	1010001D01Rik 1110035L05Rik 1810044O22Rik 2410016F01Rik 2700038L12Rik 2700083B06Rik 4833420K19Rik 4930422J18Rik 4930488L10Rik 5430431G03Rik 5730439E10Rik 8430417G17Rik 9030611N15Rik Aacs Abca1 Abcd4 Acat1 Aco1 Acyp2 Adfp Adn Adpn Adssl1 Aebp1 Afp Agtpbp1 Ak2 Alas1 Alas2 Aldh4a1 Ap1m1 Aplp2 Arhgap24 Arhgap6 Art3 As3mt Atp2a2 Atpaf2 B3galt3 B430218L07Rik BC002236 BC004012 BC004044 BC013712 BC019806…
134	V$AREB6_03: AREB6 (Atp1a1 regulatory element binding factor 6)	111	111	701	2390	12969	-2.39	0.0	0.07	0.0	2810423O19Rik 5430431G03Rik 8430417G17Rik Adfp Afp Aldh1a7 Ampd3 Anxa5 Arg2 Aspa Atp1b3 BC022145 BC054059 Birc3 Car3 Ccl11 Cd97 Cdo1 Cel Cenpb Ces3 Cldn15 Clp1 Clstn3 Cnn2 Cpxm1 Cxcl14 Cyp1b1 Cyp2e1 Dpp7 Dscr1l1 Dtnbp1 Efnb2 Ehd1 Epim Esam1 Fah Fbln5 Fech Fgl2 Flot2 Fmo1 Gja4 Gjb6 Gpc1 Gpt1 Grpel1 Gstm2 Gypc Gzma Heph Hibch Hk2 Hmgcl Hoxd8 Id1 Ifitm1 Ikbke Irak1bp1 Itgb7 Jam3 Kcnk2 Krt1-14 Lass4 …
135	V$NMYC_01: N-Myc	190	190	622	3290	12069	-2.39	0.0	2.31	0.48	1010001D01Rik 1110035L05Rik 2700038L12Rik 2700083B06Rik 4930488L10Rik 5430431G03Rik 6330579B17Rik 8430417G17Rik 9030611N15Rik Abca1 Abcb1a Abcb1b Abcd4 Acat1 Acox1 Adfp Adh1 Adssl1 Alas2 Aldh6a1 Ap1m1 Aplp2 Aqp7 Arhgap6 Armcx1 Art3 Atpaf2 B3galt3 BC002236 BC004044 BC019806 BC024806 Bmp6 Brp44l Camk2d Cck Ccnd2 Cdkn2c Cfl2 Chst1 Chst12 Cidec Cpt1b Cpxm1 Crat Cryz Ctsb Ctsk Ctsl Cyp27a1 Dact1 Ddef1…
136	V$ETS2_B: c-Ets-2 binding sites	239	239	573	4208	11151	-2.4	0.0	2.2	0.46	0610039N19Rik 1010001D01Rik 2410016F01Rik 3300001H21Rik 4833420K19Rik 6330579B17Rik 9030408N13Rik 9030611N15Rik Abca1 Abca8a Adh1 Adn Agtpbp1 Ak2 Alb1 Aldh1a7 Ampd3 Aoc3 Aox1 Ap1m1 Aplp2 Aqp1 Arhgdib Art3 Aspa BC019806 BC022145 BC024806 BC054059 Birc3 Blcap Brp44l Car13 Cbfa2t3h Cck Ccl24 Ccnd2 Cd209a Cd248 Cd34 Chchd6 Clec14a Clec1b Cln2 Clta Cnn2 Col1a1 Cox5b Cox8b Cp Cpeb1 Cryz Csf2rb2 Cspg4 C…
137	V$AHR_01: aryl hydrocarbon / dioxin receptor	6	6	806	37	15322	-2.41	0.0	3.93	1.6	Camk2d Fst Olfml2b Pip5k2a Prkg2 Sdha
138	V$MYOGNF1_01: myogenin / nuclear factor 1 or related factors	188	188	624	3261	12098	-2.45	0.0	2.25	0.47	1010001D01Rik 3300001H21Rik 4833420K19Rik 9030408N13Rik Acadvl Acat1 Actn3 Adssl1 Afp Alas1 Alas2 Alb1 Aldh6a1 Arfl4 BC019977 BC024806 Bckdhb Bmp6 Brp44l Bsf3 C1qtnf1 Car3 Catna1 Cbfa2t3h Cbr2 Ccl24 Ccm2 Cd1d1 Cd302 Cd34 Cdc26 Cel Cldn15 Clstn3 Col15a1 Col1a1 Col5a1 Cox6c Cox8b Cpt2 Cryab Csf2rb2 Cte1 Ctsb Cugbp2 Cxcl4 Cxcr6 Cygb Cyp4b1 Dact1 Dhodh Dlst Dnpep Dscr1l1 Dusp1 E2f6 Egfl7 Ehd2 Eltd1 E…
139	V$NFE2_01: NF-E2 p45	129	129	683	2169	13190	-2.47	0.0	2.41	0.49	0610039N19Rik 1010001D01Rik 2700038L12Rik 5730439E10Rik Abca1 Abca8a Abcb1b Adpn Adssl1 Aebp1 Alb1 Ampd3 Aox1 Arfl4 Arhgap6 Atp2a2 BC002236 Birc3 Blcap Bsf3 Cabc1 Car5b Cd302 Chst1 Chst12 Clec14a Col15a1 Crym Ctla2a Ctps2 Ctsk Cugbp2 Cxcr6 Dcn Ddef1 Dhrs7 Dm15 Dock2 Dscr1l1 Dtnbp1 E030024M05Rik E2f6 Edg2 Elovl3 Emp3 Enpep Fabp4 Fez2 Figf Fli1 Fthfd Fxyd1 Gbp1 Gdap10 Gimap6 Glud1 Gpc1 Gys2 Gzma Hi…
140	V$GATA2_03: GATA-binding factor 2	229	229	583	4635	10724	-2.49	0.0	0.11	0.0	0610039N19Rik 2700038L12Rik 4930422J18Rik 5430431G03Rik 9030611N15Rik Abca8a Acadvl Actr1a Adamdec1 Adh1 Adrb2 Aebp1 Agtpbp1 Alas2 Alb1 Aldh4a1 Ampd3 Antxr1 Arfl4 Arhgdib Art3 B3galt3 BC003479 BC013712 BC019977 Bckdhb Bnip2 Casq2 Cav1 Ccl24 Ccr2 Cd302 Cd34 Cd36 Ces3 Chchd6 Clec1b Cmkor1 Col1a2 Col3a1 Cox5a Cp Cpa3 Cs Csf2rb2 Csna Cst3 Ctla2a Cugbp2 Cxcl4 Cxcr6 Cyp2e1 Cyp4b1 Defb1 Dfy Dmrt2 Dnajd1…
141	V$CETS1P54_01: c-Ets-1(p54)	543	543	269	9973	5386	-2.52	0.0	1.99	0.39	0610039N19Rik 1010001D01Rik 1810044O22Rik 2310001N14Rik 2310043K02Rik 2410016F01Rik 2700038L12Rik 2700083B06Rik 2810423O19Rik 2900091E11Rik 3300001H21Rik 4833420K19Rik 4930422J18Rik 5430431G03Rik 5730439E10Rik 6330579B17Rik 9030408N13Rik Aacs Abca1 Abca8a Abcb1b Abcd4 Aco1 Acox1 Actr1a Acyp2 Adfp Adh1 Adn Adpn Adrb2 Aebp1 Afp Agtpbp1 Ak2 Alas1 Aldh1a7 Ampd3 Antxr1 Aoc3 Aox1 Ap1m1 Aplp2 Aqp1 Aqp7 …
142	V$OLF1_01: olfactory neuron-specific factor	91	91	721	1483	13876	-2.55	0.0	2.48	0.54	1010001D01Rik 2810423O19Rik 8430417G17Rik Aldh6a1 Ampd3 Anxa5 Axl BC004044 BC019806 Btbd1 Cacna1s Car4 Cdc26 Cdkn2c Cidea Cidec Ckb Col17a1 Col6a1 Coq3 Cpeb1 Crtap Dtnbp1 Flt1 Fst Fto Gata2 Gda Ggtla1 Gimap4 Gimap6 Glud1 Gng11 Gpc6 Gpr109b Gsn Hal Hip2 Hoxc8 Ifitm1 Igj Il1r1 Il2rg Inmt Lama1 Loxl1 Lsp1 Ltbp4 Mlf1 Mrgprf Myo5a Nbl1 Nfe2l2 Nptx1 Olfml2b Ormdl3 Pank3 Pcolce2 Pdk4 Pdlim2 Pfn2 Phka1 P…
143	V$MTF1_Q4	70	70	742	1105	14254	-2.58	0.0	2.59	0.56	2410016F01Rik 4930488L10Rik Adrb2 Aebp1 Alb1 Aplp2 Atpaf2 BC002236 BC004044 Bmp6 Cabc1 Cd248 Cdkn2c Ces3 Cox5a Cpt1b Cyp2e1 Dact1 Defb1 Dmrt2 Dnajb4 Dpp7 E030024M05Rik Ehd2 Eif4e3 Eif4ebp1 Elovl3 Eno3 Evl Fbln5 Fndc1 Fst Fxr1h Gcsh Gjb6 Glud1 Gnb4 Gpr43 Gstk1 Hoxd8 Hspa9a Igfbp7 Irf4 Jak2 Lactb Mmp2 Mrpl9 Myl4 Nbl1 Odc1 Pmpcb Pnn Prkg2 Ptprs Rab32 Rbp4 Rnase4 Rspondin Rtn2 S100a13 Shank3 Slc12a4 …
144	V$TAL1_Q6	325	325	487	6432	8927	-2.58	0.0	0.15	0.0	0610039N19Rik 1110035L05Rik 1810044O22Rik 2310001N14Rik 2310043K02Rik 2410016F01Rik 3300001H21Rik 8430417G17Rik Aacs Abcb1b Abcd4 Acat1 Aco1 Acta1 Adfp Adn Adpn Ak2 Antxr1 Aoc3 Aox1 Aqp1 Areg Arfl4 Arhgap24 Arhgap6 Armcx1 Atpaf2 B430218L07Rik BC004044 BC013712 Btbd1 C1qtnf1 C1r C1s Cacna1s Car4 Cbfa2t3h Cbr2 Cck Ccl11 Ccm2 Ccnd2 Cd209b Cd248 Cd34 Cdc26 Cdh11 Cdh2 Cel Ces3 Chchd6 Chst1 Cidec Ckb C…
145	V$DEC_Q1	558	558	254	10829	4530	-2.59	0.0	0.14	0.0	1010001D01Rik 1110035L05Rik 1810044O22Rik 2310043K02Rik 2410016F01Rik 2700038L12Rik 2700083B06Rik 3300001H21Rik 4930422J18Rik 4930488L10Rik 5430431G03Rik 5730439E10Rik 6330579B17Rik 8430417G17Rik 9030408N13Rik 9030611N15Rik Aacs Abca1 Abcb1a Abcb1b Abcd4 Acadl Acadvl Acat1 Acox1 Acta1 Actr1a Acyp2 Adfp Adh1 Adrb2 Afp Ak2 Alas1 Alas2 Aldh1a1 Aldh1a7 Aldh6a1 Ampd3 Antxr1 Anxa5 Aoc3 Ap1m1 Aqp1 Aqp7 …
146	V$AHR_Q5: aryl hydrocarbon / dioxin receptor	109	109	703	1818	13541	-2.6	0.0	2.33	0.48	1010001D01Rik 2310043K02Rik 2700038L12Rik Aacs Abcd4 Acadvl Acat1 Aldh1a1 Anxa5 Aplp2 Arhgap24 Arhgap6 Atp2a2 BC019977 BC024806 BC027663 Camk2d Car5b Cdh2 Cdo1 Chchd6 Cidea Cidec Colec12 Cox5a Cox6a1 Cpt2 Cs Cygb Cyp1b1 Dact1 Dnajb4 Dpep1 E030024M05Rik Ehd1 Esam1 Etfdh Fmr1 Fst Fxyd1 Ghitm Glud1 Gnai1 Gpc6 Gpm6b Gstm2 Gyg1 Hk2 Hsdl2 Hspa9a Igfbp2 Il1r1 Itm2b Jak2 Lamb1-1 Lass4 Ldh1 Lias Lum Ly6c …
147	V$WHN_B: winged-helix factor nude	210	210	602	3706	11653	-2.62	0.0	1.97	0.39	1810044O22Rik 3300001H21Rik 4930422J18Rik 4930488L10Rik 5430431G03Rik 5730439E10Rik 6330579B17Rik 9030408N13Rik Abcb1a Abcb1b Abcd4 Acat1 Aco1 Actr1a Acyp2 Adh1 Alas1 Anxa5 Aplp2 Arg2 Axl B3galt3 B430218L07Rik BC004044 BC019806 BC022145 Bckdhb Bmp6 Camk2d Car4 Cck Ccnd2 Cd1d1 Cd209a Cd302 Cdc26 Cdkn2c Cdo1 Chchd6 Cldn15 Clec14a Clpx Clta Colec12 Coq3 Cox4i1 Cox5a Cox5b Cox6a1 Cpt1b Cryab Crym Csp…
148	V$PEBP_Q6	223	223	589	3952	11407	-2.62	0.0	1.93	0.39	0610039N19Rik 1010001D01Rik 1810044O22Rik 2310001N14Rik 8430417G17Rik 9030611N15Rik Abca1 Abcb1b Abcd4 Acox1 Acta1 Actn3 Adfp Adn Agtpbp1 Alas2 Aldh1a7 Antxr1 Aplp2 Arg2 Arhgap24 B430218L07Rik BC013712 BC019977 BC024806 Blcap Bnip2 Brp44l Bsf3 C1qtnf1 Cabc1 Catna1 Cbr2 Ccnd2 Cd209b Cdh11 Chst12 Cidec Ckb Cldn15 Clec1b Cmkor1 Col15a1 Col6a1 Colec12 Coq3 Cpeb1 Crtap Cs Cspg4 Ctla2a Ctps2 Ctsb Cxcl1…
149	V$PPARA_02: PPAR-alpha:RXR-alpha heterodimer (peroxisome proliferator activated factor alpha:retinoid X receptor alpha)	16	16	796	468	14891	-2.64	0.0	0.03	0.0	1010001D01Rik 1110035L05Rik Abcd4 Cox5a Efemp1 Fcna Gbp2 Gjb6 Hp Muc1 Pde8a Pon1 Pthr1 Rpl41 Stx4a Sytl2
150	V$VBP_01: PAR-type chicken vitellogenin promoter-binding protein	59	59	753	1339	14020	-2.67	0.0	0.07	0.0	2900091E11Rik 3300001H21Rik Aacs Adh1 Ak2 Alb1 Aldh6a1 BC002236 BC019806 BC054059 Brp44l Ccl11 Cd302 Ces3 Cln2 Col15a1 Cpa3 Cpeb1 Cpxm1 Csna Cte1 Cxcl4 Cxcl7 Dcn Dnajb4 Ech1 Efemp1 Elovl6 Fxr1h Gimap1 Gpm6b Gys2 Hadhsc Ii Jundm2 Lpl Lrrk1 Marveld1 Mfn2 Mtap4 Nkiras1 Ormdl3 Pck1 Peci Pex13 Pfkfb3 Phactr2 Pls3 Pmp22 Prrx2 Psma6 Rab6ip1 S100a13 Sh3glb1 Slc41a3 Sox7 Stx18 Ushbp1 Zfp521
151	V$PR_01: high affinity binding sites for progesterone receptor	21	21	791	262	15097	-2.73	0.0	3.03	0.9	6330579B17Rik 8430417G17Rik B3galt3 Blcap Ces3 Dhodh Dlat Gstz1 Kcnk2 Klrd1 Krt1-14 Lama1 Myom1 Peci Ptprs Rab6ip1 Rtn2 Sdpr Sult1a1 Tnnc2 Tnni2
152	V$HNF4ALPHA_Q6	301	301	511	5458	9901	-2.75	0.0	1.62	0.24	1010001D01Rik 2410016F01Rik 2810423O19Rik 4833420K19Rik 4930422J18Rik 6330579B17Rik 8430417G17Rik 9030408N13Rik Abca1 Abcb1a Abcd4 Acox1 Acta1 Actn3 Acyp2 Adamdec1 Adfp Adh1 Aldh1a7 Ampd3 Aqp1 Arhgap6 Art3 Aspa BC004012 Birc3 Bnip2 Btbd1 Btn1a1 C1qtnf1 C1r C1s Cacna1s Car3 Cbfa2t3h Cck Ccl11 Ccr2 Cd302 Cd36 Cdc26 Cdh11 Cdo1 Cdr2 Cel Cenpb Ces3 Chst1 Ckb Clec1b Clp1 Clta Cmkor1 Col1a1 Col3a1 Col5a…
153	V$ELF1_Q6	372	372	440	7267	8092	-2.75	0.0	0.21	0.0	0610039N19Rik 1010001D01Rik 2410016F01Rik 2810423O19Rik 2900091E11Rik 3300001H21Rik 4833420K19Rik 6330579B17Rik 9030408N13Rik 9030611N15Rik Abca1 Abca8a Acadl Aco1 Acox1 Actn3 Acyp2 Adamdec1 Adn Adpn Adrb2 Ak2 Alas1 Alas2 Alb1 Aldh1a1 Aldh1a7 Aldh4a1 Aldh6a1 Aqp1 Aqp7 Areg Arfl4 Arhgap6 Arhgdib Armcx1 Art3 Aspa Atp2a2 Atpaf2 Axl B3galt3 B430218L07Rik BC004012 BC019977 BC022145 BC054059 Birc3 Bnip…
154	V$NFKB_C: NF-kappaB binding site	20	20	792	542	14817	-2.81	0.0	0.04	0.0	4930422J18Rik 8430417G17Rik B430218L07Rik BC002236 Cxcl4 Dpep1 E430036I04Rik Gp38 Icam2 Ii Ikbke Il16 Jak2 Parp3 Pdk4 Pls3 Pltp Rnf14 Vamp4 Vcam1
155	V$E2F4DP2_01: E2F-4:DP-2 heterodimer	103	103	709	1738	13621	-2.82	0.0	2.06	0.42	2410016F01Rik 4930422J18Rik 4930488L10Rik Abca1 Abcd4 Adh1 Aebp1 Ak2 Aldh6a1 Arhgap6 BC024806 BC027663 Brp44l Ccl24 Cdh2 Cenpb Cmkor1 Cnn2 Cox4i1 Cox5a Cox6c Cpxm1 Cspg4 Cxcl13 Cyp4b1 Dhrs7 Dlst Dpysl3 Dusp1 Ehd1 Ehd2 Fap Fasn Fbln2 Fbn1 Figf Fkbp1a Fli1 Fmr1 Gata2 Gja4 Gjb6 Gnai1 Gpr43 Gstz1 Hip2 Hmgcl Hsp105 Il16 Irf4 Itgb1bp1 Itm2b Jag2 Lims2 Lpl Lrp1 Mfge8 Mgat4b Nap1l5 Nnat Nrg4 Parp3 Pcolce…
156	V$BACH2_01: BTB and CNC homolog 2	543	543	269	10476	4883	-2.85	0.0	0.23	0.0	0610039N19Rik 1010001D01Rik 1110035L05Rik 2310001N14Rik 2310043K02Rik 2410016F01Rik 2810423O19Rik 2900091E11Rik 3300001H21Rik 4930422J18Rik 5730439E10Rik 9030611N15Rik Aacs Abca8a Abcb1a Abcb1b Acadvl Acat1 Aco1 Acta1 Acyp2 Adamdec1 Adh1 Adn Adpn Adssl1 Aebp1 Afp Ak2 Alas1 Alas2 Alb1 Aldh1a7 Aldh4a1 Aldh6a1 Ampd3 Aoc3 Aox1 Ap1m1 Aqp7 Arfl4 Arg2 Arhgap24 Arhgap6 Arhgdib Art3 Aspn Atp2a2 Atpaf2 Axl…
157	V$FOXO4_01: fork head box O4	550	550	262	10606	4753	-2.86	0.0	0.23	0.0	0610039N19Rik 1010001D01Rik 1110035L05Rik 1810044O22Rik 2310001N14Rik 2310043K02Rik 2410016F01Rik 2700083B06Rik 2900091E11Rik 3300001H21Rik 4833420K19Rik 4930488L10Rik 5430431G03Rik 5730439E10Rik 6330579B17Rik 8430417G17Rik 9030611N15Rik Aacs Abca1 Abca8a Abcb1a Abcb1b Abcd4 Acadl Acadm Acadvl Acat1 Acox1 Actr1a Acyp2 Adamdec1 Adfp Adh1 Adpn Adrb2 Aebp1 Afp Agtpbp1 Alas2 Alb1 Aldh1a1 Aldh4a1 Ampd…
158	V$SREBP_Q3	272	272	540	4946	10413	-2.87	0.0	1.46	0.18	1110035L05Rik 2310001N14Rik 2700038L12Rik 3300001H21Rik 4930488L10Rik 5430431G03Rik 5730439E10Rik 6330579B17Rik 9030408N13Rik Abca8a Abcb1b Abcd4 Acadvl Aco1 Actn3 Adpn Ak2 Alb1 Arfl4 Atp1b3 Atp2a2 B3galt3 BC004012 BC004044 BC019806 BC019977 BC024806 Brp44l Bsf3 Btbd1 C1s Cabc1 Cacna1s Car13 Car3 Car4 Casq2 Cav1 Cck Ccr2 Cd209b Cd248 Cd34 Cdo1 Cdr2 Chchd6 Chn1 Cidec Ckb Clec1b Clstn3 Clta Col5a1 …
159	V$CDC5_01: cell division control protein 5	702	702	110	13483	1876	-2.87	0.0	0.13	0.0	0610039N19Rik 1010001D01Rik 1810044O22Rik 2310001N14Rik 2310043K02Rik 2410016F01Rik 2700038L12Rik 2700083B06Rik 2810423O19Rik 2900091E11Rik 3300001H21Rik 4833420K19Rik 4930422J18Rik 4930488L10Rik 5430431G03Rik 5730439E10Rik 6330579B17Rik 8430417G17Rik 9030408N13Rik 9030611N15Rik Aacs Abca1 Abca8a Abcb1a Abcb1b Abcd4 Acadl Acadm Acadvl Acat1 Aco1 Acox1 Actn3 Actr1a Acyp2 Adamdec1 Adfp Adh1 Adn Adp…
160	V$MTATA_B: Muscle TATA box	379	379	433	7358	8001	-2.87	0.0	0.27	0.0	1010001D01Rik 2310043K02Rik 2410016F01Rik 3300001H21Rik 4833420K19Rik 4930422J18Rik 5430431G03Rik 6330579B17Rik 9030611N15Rik Aacs Abca8a Abcd4 Acadl Acadm Acox1 Acta1 Actr1a Adamdec1 Adh1 Adn Afp Agtpbp1 Ak2 Alas1 Alas2 Alb1 Aldh1a7 Aoc3 Aox1 Aplp2 Aqp1 Arg2 Arhgdib Aspa Aspn Atp1b3 Axl B430218L07Rik BC002236 BC003479 BC022145 BC027663 BC054059 Bckdhb Birc3 Bnip2 Btbd1 Cabc1 Car4 Cav1 Ccl11 Ccl2…
161	V$HFH4_01	36	36	776	524	14835	-2.88	0.0	2.57	0.56	1810044O22Rik 2700083B06Rik Acadl Acadm Adrb2 Aox1 Cd97 Cmkor1 Col5a1 Cp Cyp2e1 Enpp2 Fez2 Flot2 Gimap4 Gpc6 Hnmt Irak1bp1 Klf4 Krt1-14 Lamp2 Lhx8 Mustn1 Nr1h3 Ogn Phactr2 Pltp Pon1 Prg1 Rsnl2 Rtn2 Scn7a Stx4a Tcf15 Thy1 Wif1
162	V$AP1_Q4: activator protein 1	651	651	161	12520	2839	-2.88	0.0	0.17	0.0	0610039N19Rik 1010001D01Rik 1110035L05Rik 1810044O22Rik 2310001N14Rik 2410016F01Rik 2700038L12Rik 2810423O19Rik 2900091E11Rik 3300001H21Rik 4833420K19Rik 4930422J18Rik 5430431G03Rik 5730439E10Rik 6330579B17Rik 8430417G17Rik 9030408N13Rik 9030611N15Rik Aacs Abca1 Abca8a Abcb1a Abcb1b Abcd4 Acadm Acadvl Acat1 Aco1 Acox1 Acta1 Actn3 Acyp2 Adfp Adh1 Adn Adpn Adrb2 Adssl1 Aebp1 Agtpbp1 Ak2 Alas1 Alas2…
163	V$MAF_Q6	31	31	781	437	14922	-2.89	0.0	2.65	0.58	Acadvl Arhgdib Cbfa2t3h Cbr2 Ces3 Coq3 Cs Cxcl14 Elovl6 Fabp4 Fbln1 Gda Gyg1 Il11ra1 Il1r2 Lims2 Ltc4s Mgat4b Mlf1 Nnat Pck1 Phyh Psen2 Ptgs1 S100a4 Slc43a3 Smarca1 Sncg Sult1a1 Tph1 Tuba8
164	V$STAT_01: signal transducers and activators of transcription	143	143	669	2914	12445	-2.9	0.0	0.17	0.0	1010001D01Rik 6330579B17Rik 9030408N13Rik Abca1 Abcb1b Abcd4 Adfp Adrb2 B3galt3 BC004044 BC019806 BC019977 BC024806 Brp44l C1qtnf1 C1r Cacna1s Car3 Ccl11 Ccl24 Ccnd2 Cd248 Cd302 Cd34 Ckb Clec1b Cmkor1 Coq3 Cox5b Crym Ctsb Ctsk Cxcr6 Cyp1b1 Cyp4b1 Dact1 Ddef1 Defb1 Dhodh Dlst Dpp7 Edg1 Efemp1 Ehd1 Eif4ebp1 Emp1 Emp3 Eng Etfdh Fgl2 Fkbp7 Flt1 Gata2 Gjb6 Glycam1 Gpx7 Grem2 Gstm1 Gyg1 Gypc Hadhb Hnmt…
165	V$SMAD3_Q6	478	478	334	8860	6499	-2.9	0.0	1.33	0.14	0610039N19Rik 1110035L05Rik 2310001N14Rik 2310043K02Rik 2410016F01Rik 2700083B06Rik 2810423O19Rik 2900091E11Rik 4930422J18Rik 4930488L10Rik 5430431G03Rik 6330579B17Rik 8430417G17Rik 9030408N13Rik 9030611N15Rik Abca1 Abcb1b Acadl Acadm Acadvl Acat1 Aco1 Acox1 Acta1 Actn3 Acyp2 Adfp Adh1 Adn Aebp1 Alas1 Alas2 Alb1 Aldh4a1 Aldh6a1 Ampd3 Aoc3 Aox1 Ap1m1 Aplp2 Aqp1 Aqp7 Areg Arfl4 Arg2 Arhgap24 Arhgdi…
166	V$TCF1P_Q6	542	542	270	10062	5297	-2.91	0.0	1.4	0.17	1010001D01Rik 1810044O22Rik 2310001N14Rik 2700083B06Rik 2810423O19Rik 2900091E11Rik 3300001H21Rik 4833420K19Rik 4930422J18Rik 4930488L10Rik 5430431G03Rik 5730439E10Rik 9030408N13Rik Abca1 Abca8a Abcb1a Abcb1b Abcd4 Acadl Acadm Acadvl Aco1 Acox1 Acta1 Actn3 Actr1a Adfp Adh1 Adpn Adrb2 Adssl1 Aebp1 Afp Agtpbp1 Ak2 Alas1 Alas2 Alb1 Aldh1a1 Aldh1a7 Ampd3 Antxr1 Anxa5 Aoc3 Aox1 Ap1m1 Aplp2 Aqp1 Areg A…
167	V$ELK1_01: Elk-1	202	202	610	3997	11362	-2.98	0.0	0.25	0.0	0610039N19Rik 2410016F01Rik 2700083B06Rik 2900091E11Rik 4833420K19Rik 5430431G03Rik 5730439E10Rik 6330579B17Rik 9030408N13Rik Aacs Abca1 Abcb1b Adfp Agtpbp1 Ak2 Aldh6a1 Ampd3 Aox1 Ap1m1 Aqp1 Aqp7 Areg Arhgdib Armcx1 BC003479 BC004012 BC019806 BC022145 BC024806 Birc3 Blcap Bnip2 Brp44l Btn1a1 Cbfa2t3h Cck Ccm2 Cd209a Cd209b Cd302 Chchd6 Chn1 Chst12 Chst7 Clpx Clta Cnn2 Col15a1 Cox4i1 Cox5b Cpeb1 C…
168	V$RFX1_02: X-box binding protein RFX1	284	284	528	5220	10139	-2.99	0.0	1.23	0.12	0610039N19Rik 1010001D01Rik 1810044O22Rik 2310001N14Rik 2410016F01Rik 2700038L12Rik 2700083B06Rik 3300001H21Rik 5430431G03Rik 9030611N15Rik Abca1 Abcb1b Abcd4 Acadm Acox1 Actr1a Adfp Agtpbp1 Ak2 Alas2 Alb1 Aldh1a7 Aldh6a1 Areg Arhgap24 Arhgdib Art3 Aspa Aspn Atp1b3 Atp2a2 Axl BC004012 BC013712 BC022145 Bnip2 Brp44l C1qtnf1 Cacna1s Camk2d Car3 Casq2 Catna1 Cd163 Cd209b Cd248 Cd302 Cd97 Cdo1 Cdr2 C…
169	V$CMYB_01: c-Myb	175	175	637	3142	12217	-3.02	0.0	1.43	0.17	3300001H21Rik 4930422J18Rik 4930488L10Rik 5730439E10Rik 6330579B17Rik 9030611N15Rik Acadl Acta1 Actn3 Acyp2 Ak2 Aldh6a1 Ampd3 Ap1m1 Aqp7 Arhgap24 Armcx1 B3galt3 B430218L07Rik Bnip2 Brp44l C1qtnf1 Car4 Catna1 Cbfa2t3h Cbr2 Ccnd2 Cd1d1 Cdo1 Chn1 Clp1 Col5a2 Col6a1 Cova1 Cox4i1 Cox5a Cox6a1 Cpt1b Crat Crym Csf2rb2 Ctsk Cyp2e1 Cyp4b1 Dhodh Dhrs7 Dkk3 Dmrt2 Dnaja1 Dnpep Drctnnb1a Dtnbp1 E030024M05Rik …
170	V$CETS168_Q6	509	509	303	9504	5855	-3.03	0.0	1.09	0.06	0610039N19Rik 1010001D01Rik 1810044O22Rik 2310001N14Rik 2310043K02Rik 2410016F01Rik 2700038L12Rik 2810423O19Rik 3300001H21Rik 4833420K19Rik 4930422J18Rik 5430431G03Rik 5730439E10Rik 6330579B17Rik 9030408N13Rik Abca1 Abca8a Abcb1b Abcd4 Aco1 Acox1 Actr1a Adamdec1 Adfp Adh1 Adpn Adrb2 Afp Agtpbp1 Ak2 Alas1 Aldh1a7 Ampd3 Antxr1 Aoc3 Aox1 Ap1m1 Aplp2 Aqp1 Aqp7 Areg Arg2 Arhgdib Art3 Aspn Atp1b3 Atpaf…
171	V$USF_01: upstream stimulating factor	94	94	718	1602	13757	-3.03	0.0	1.81	0.33	1010001D01Rik 1110035L05Rik 2700038L12Rik 5430431G03Rik 6330579B17Rik Abcd4 Acat1 Acox1 Adfp Adh1 Aldh6a1 Art3 Atpaf2 BC004044 BC019806 Bmp6 Camk2d Cck Cfl2 Cryz Ctsb Ctsl Cyp27a1 Ddef1 Defb1 Dnpep Dock2 Dpp7 Dusp1 E2f6 Eno3 Fbln1 Fcgrt Fkbp1a Fkbp9 Fmr1 Gcsh Gng11 Gpr43 Gstm2 Gyg1 Gzma Hmgcl Hp Hps3 Hspa9a Igfbp2 Irak1bp1 Lama1 Lox Lrmp Med28 Mmp23 Mtch2 Ndufv1 Odc1 Pank3 Papd4 Parp3 Pdcd8 Pftk1…
172	V$USF_C: USF binding site	392	392	420	7323	8036	-3.04	0.0	0.96	0.01	1010001D01Rik 1110035L05Rik 2310001N14Rik 2310043K02Rik 2700038L12Rik 2700083B06Rik 2900091E11Rik 4930488L10Rik 5430431G03Rik 5730439E10Rik 6330579B17Rik 8430417G17Rik 9030408N13Rik 9030611N15Rik Abca1 Abcb1a Abcb1b Abcd4 Acadl Acadm Acat1 Acox1 Acyp2 Adamdec1 Adfp Adh1 Adpn Afp Agtpbp1 Ak2 Alas1 Alas2 Aldh1a1 Aldh6a1 Ampd3 Anxa5 Aoc3 Ap1m1 Aqp7 Arfl4 Arhgap24 Arhgap6 Arhgdib Armcx1 Art3 Atp2a2 A…
173	V$NKX25_01: homeo domain factor Nkx-2.5/Csx, tinman homolog	405	405	407	7565	7794	-3.05	0.0	0.97	0.01	1010001D01Rik 1110035L05Rik 1810044O22Rik 2810423O19Rik 2900091E11Rik 4833420K19Rik 4930488L10Rik 5430431G03Rik 5730439E10Rik 8430417G17Rik Abcb1a Acox1 Actn3 Actr1a Acyp2 Adamdec1 Adfp Adh1 Adn Adpn Adrb2 Afp Ak2 Alas2 Alb1 Aldh1a7 Aldh4a1 Aldh6a1 Anxa5 Aoc3 Ap1m1 Aqp7 Areg Arfl4 Arhgap24 Arhgap6 Armcx1 Aspn Atpaf2 Axl B430218L07Rik BC003479 BC004012 BC004044 Bckdhb Blcap Bnip2 Bsf3 Btbd1 Btn1a1…
174	V$DEAF1_01	149	149	663	2988	12371	-3.05	0.0	0.23	0.0	0610039N19Rik 2700083B06Rik 2810423O19Rik 2900091E11Rik 5430431G03Rik Aacs Acadvl Aco1 Actn3 Aldh6a1 Anxa5 Ap1m1 Arhgap6 Atp1b3 Atp2a2 Atpaf2 BC019806 BC019977 Bckdhb Birc3 Bnip2 Cabc1 Camk2d Catna1 Cbr2 Cck Ccl24 Cd1d1 Cd97 Cfl2 Cidec Ckb Cnn2 Col1a1 Cova1 Cox4i1 Cpt1b Cpt2 Cpxm1 Cst3 Ctsl Cxcl4 Dgat2 Dlat Dnaja1 Dnajb4 Dnpep Dscr1l1 Dusp1 E2f6 E430036I04Rik Echs1 Ehd1 Ephx2 Fabp3 Fah Fasn Fbn1 …
175	V$TCF11MAFG_01: TCF11:MafG heterodimers	69	69	743	1138	14221	-3.05	0.0	1.96	0.39	0610039N19Rik 1110035L05Rik 2310001N14Rik 3300001H21Rik Acta1 Adn Aebp1 Aox1 Arhgdib BC019806 Cd209b Cd36 Ckb Clec1b Cox5a Cox6c Cxcr6 Ddx26 Dm15 Dock2 Drctnnb1a Echs1 F13a1 Fah Fasn Gjb6 Gpr124 Hadhsc Hod Hoxc8 Ifngr1 Igj Ikbke Itgb7 Kcna5 Lamc1 Lpin1 Marcks Matn2 Meox2 Myo1g Ndufa1 Ndufv1 Nr1h3 Pfkfb1 Pftk1 Pmp22 Pmvk Psen2 Psma6 Ptprs Rcn3 Rgpr Rtcd1 Sept4 Serpinb6a Serpinb6b Serping1 Sparc Sr…
176	V$PADS_C: Retroviral Poly A downstream element	218	218	594	3985	11374	-3.06	0.0	1.22	0.12	1810044O22Rik 2310043K02Rik 2410016F01Rik 2700038L12Rik 2810423O19Rik 3300001H21Rik 4930422J18Rik 5430431G03Rik 8430417G17Rik Aacs Abca8a Acadm Acadvl Aco1 Adfp Adssl1 Afp Agtpbp1 Alas2 Aldh4a1 Aox1 Aqp7 Arg2 Arhgap24 Armcx1 Atp1b3 BC002236 Camk2d Car13 Car5b Casq2 Cbfa2t3h Ccr2 Cd209a Cd302 Cdh11 Chchd6 Chst7 Cldn15 Clec14a Cln2 Col17a1 Col1a1 Col4a1 Cox6c Cpxm1 Cst3 Cte1 Ctsl Cxcl7 Cxcr6 Cygb D…
177	V$E47_01: E47	131	131	681	2310	13049	-3.06	0.0	1.55	0.19	0610039N19Rik 2310043K02Rik 4833420K19Rik Acadvl Acat1 Acta1 Aqp7 Arhgdib Armcx1 BC013712 Cabc1 Camk2d Cbfa2t3h Cbr2 Ccm2 Cd163 Cd1d1 Cdh2 Cel Ces3 Cfl2 Cln2 Cmkor1 Col1a2 Cox8b Cpa3 Cryab Cxcl13 Cyp1b1 Dcn Ddx26 Degs1 Dlat Dlst Dmrt2 Dusp1 E030024M05Rik Ech1 Echdc1 Edg2 Ehd1 Eif4e3 Eltd1 Eng Enpep Esam1 Evl Fbn1 Fkbp1a Fxyd2 Gda Gdap10 Gimap1 Gnai1 Gpm6b Gpt1 Gyg1 Gypc Hmgcl Hoxc8 Icam2 Igfbp2 I…
178	V$ARNT_01: AhR nuclear translocator homodimers	73	73	739	1213	14146	-3.06	0.0	1.92	0.39	1110035L05Rik 2700083B06Rik 6330579B17Rik Abca1 Abcb1b Abcd4 Adfp Aldh6a1 Ap1m1 Art3 Atpaf2 BC002236 BC004044 BC019806 Bmp6 Cfl2 Cpt1b Crat Cryz Ctsk Ctsl Dact1 Ddef1 Defb1 Dock2 E2f6 Evl Fbln1 Fcgrt Fkbp1a Fkbp9 Fmr1 Gcsh Gimap6 Gng11 Gpr146 Gpr43 Gzma Hp Hsp105 Igfbp2 Klf2 Lrmp Magee1 Mbnl1 Med28 Mgl1 Odc1 Pank3 Papd4 Pcolce Pftk1 Pltp Pmpcb Pon1 Prkg2 Ptges Rapgef3 S100a4 S100a6 Sept9 Sh3tc1 S…
179	V$ZID_01: zinc finger with interaction domain	128	128	684	2258	13101	-3.08	0.0	1.53	0.19	0610039N19Rik 2310043K02Rik 2700038L12Rik 5730439E10Rik Actn3 Adh1 Adpn Ak2 Alas1 Aldh4a1 Areg Atpaf2 BC013712 BC019977 Cacna1s Car4 Cbfa2t3h Cdr2 Cenpb Chn1 Ckb Cldn15 Clp1 Cnn1 Col17a1 Col4a1 Cryab Cs Cspg4 Cte1 Cxcl14 Cyp27a1 Dact1 Dnajb4 Dok2 Drctnnb1a Ech1 Ehd2 Enpep Fah Fthfd Fxyd1 Fzd4 Gda Gdap10 Gdf10 Gem Gfpt2 Gjb6 Gnb4 Gsn Gzma Hadh2 Hbld1 Hcfc1r1 Hdc Hic1 Ifngr1 Igfbp7 Ii Il16 Itga7 Kc…
180	V$SREBP1_02: sterol regulatory element-binding protein 1	9	9	803	86	15273	-3.09	0.0	3.02	0.9	Fah Fasn Ifitm1 Kcnj8 Mtch2 Napsa Pcdh7 Rcn3 Tgm2
181	V$AP1_C: AP-1 binding site	160	160	652	2874	12485	-3.09	0.0	1.37	0.16	0610039N19Rik 1010001D01Rik 2810423O19Rik 3300001H21Rik 9030611N15Rik Abca8a Abcb1a Abcb1b Acadvl Adpn Adssl1 Aebp1 Alas1 Alb1 Aldh1a7 Aox1 Aqp7 Arhgap6 B430218L07Rik BC019977 Blcap Bsf3 Btn1a1 Cabc1 Car13 Car5b Catna1 Cd302 Cdh2 Chchd6 Chst1 Cidec Col15a1 Col3a1 Col5a1 Cox5a Cox6a1 Crym Ctla2a Ctps2 Cugbp2 Cxcl14 Cxcl7 Cxcr6 Cygb Ddef1 Dm15 Dnaja1 Dock2 Dscr1l1 Dtnbp1 E2f6 Edg1 Edg2 Elovl3 Emp1 …
182	V$E2A_Q2	478	478	334	9109	6250	-3.09	0.0	0.49	0.0	0610039N19Rik 1010001D01Rik 1110035L05Rik 2310043K02Rik 4930488L10Rik 5730439E10Rik 8430417G17Rik 9030408N13Rik 9030611N15Rik Aacs Abca1 Abcb1b Abcd4 Acadvl Acat1 Aco1 Acta1 Actn3 Adamdec1 Adfp Adn Adpn Adrb2 Adssl1 Aebp1 Afp Alas1 Aldh1a1 Aldh4a1 Aldh6a1 Ampd3 Antxr1 Anxa5 Aoc3 Aox1 Ap1m1 Aplp2 Aqp1 Aqp7 Areg Arfl4 Arg2 Arhgap24 Arhgdib Armcx1 Aspa Atp1b3 Atp2a2 Atpaf2 BC004012 BC004044 BC013712…
183	V$HAND1E47_01: Hand1:E47 heterodimer	474	474	338	8907	6452	-3.09	0.0	0.84	0.0	0610039N19Rik 2310001N14Rik 2310043K02Rik 2410016F01Rik 2700083B06Rik 2810423O19Rik 2900091E11Rik 3300001H21Rik 4930422J18Rik 5430431G03Rik 5730439E10Rik 6330579B17Rik 8430417G17Rik 9030408N13Rik 9030611N15Rik Aacs Abca1 Abca8a Abcb1a Abcd4 Acadm Acadvl Acat1 Actn3 Actr1a Adamdec1 Aebp1 Afp Agtpbp1 Alas2 Alb1 Aldh1a7 Aldh6a1 Anxa5 Aox1 Aplp2 Aqp1 Aqp7 Arfl4 Arg2 Arhgap24 Arhgap6 Arhgdib Art3 Axl …
184	V$LMO2COM_02: complex of Lmo2 bound to Tal-1, E2A proteins, and GATA-1, half-site 2	432	432	380	8126	7233	-3.1	0.0	0.8	0.0	1010001D01Rik 1110035L05Rik 1810044O22Rik 2310043K02Rik 2410016F01Rik 2700038L12Rik 2700083B06Rik 5430431G03Rik 9030611N15Rik Aacs Abca1 Abca8a Abcb1b Abcd4 Acadl Acadvl Acat1 Acox1 Actn3 Actr1a Adfp Adh1 Alas2 Aldh1a1 Aldh1a7 Aldh4a1 Antxr1 Aox1 Ap1m1 Aplp2 Aqp1 Aqp7 Arfl4 Arg2 Arhgdib Armcx1 Art3 As3mt Aspa Atp2a2 B3galt3 BC002236 BC004012 BC013712 BC019806 BC027663 Bckdhb Blcap Bmp6 Bnip2 Btbd…
185	V$IK1_01: Ikaros 1	449	449	363	8466	6893	-3.1	0.0	0.74	0.0	1010001D01Rik 1110035L05Rik 1810044O22Rik 2310043K02Rik 2700038L12Rik 2700083B06Rik 2810423O19Rik 2900091E11Rik 3300001H21Rik 4930422J18Rik 4930488L10Rik 5430431G03Rik 6330579B17Rik 8430417G17Rik 9030408N13Rik 9030611N15Rik Abca1 Abca8a Abcb1a Acadm Acadvl Acat1 Aco1 Acta1 Adamdec1 Adfp Adh1 Adpn Adssl1 Aebp1 Afp Ak2 Alas2 Aldh1a1 Aldh1a7 Aldh4a1 Aldh6a1 Ampd3 Ap1m1 Aplp2 Aqp1 Aqp7 Areg Armcx1 Ar…
186	V$MYC_Q2	159	159	653	2861	12498	-3.1	0.0	1.34	0.14	1010001D01Rik 1110035L05Rik 2700038L12Rik 2700083B06Rik 4930488L10Rik 5430431G03Rik 8430417G17Rik 9030611N15Rik Abca1 Abcb1a Abcb1b Abcd4 Acat1 Adfp Adh1 Alas2 Ap1m1 Aqp7 Arhgap6 Art3 Atpaf2 BC002236 BC004044 BC019806 BC024806 Bmp6 Brp44l Cck Ccnd2 Cdkn2c Cfl2 Chst1 Chst12 Cpxm1 Crat Cryz Ctsk Ctsl Dact1 Ddef1 Defb1 Dgat2 Dnpep Dock2 Dpt Dusp1 E2f6 Ehd1 Elovl3 Elovl6 Eno3 Etfa Evl Fabp3 Fcgrt Fec…
187	V$NFY_Q6_01	348	348	464	6617	8742	-3.11	0.0	0.57	0.0	1110035L05Rik 1810044O22Rik 2310043K02Rik 2700083B06Rik 3300001H21Rik 5730439E10Rik 6330579B17Rik 8430417G17Rik 9030408N13Rik Abca8a Abcb1a Abcb1b Abcd4 Acadl Acat1 Acox1 Actn3 Actr1a Adamdec1 Adn Adpn Adrb2 Afp Ak2 Alas2 Alb1 Aldh1a7 Aldh4a1 Aldh6a1 Antxr1 Aox1 Areg Arg2 Arhgdib Atp1b3 Atp2a2 Atpaf2 BC002236 BC004012 BC004044 BC013712 BC019806 BC024806 BC027663 Bckdhb Bmp6 Bnip2 Brp44l Btbd1 C1q…
188	V$AML_Q6	171	171	641	3379	11980	-3.11	0.0	0.29	0.0	1010001D01Rik 1810044O22Rik 2900091E11Rik 8430417G17Rik Abca1 Abcb1b Abcd4 Acta1 Actn3 Adn Agtpbp1 Aldh1a7 Aox1 Aplp2 Arg2 BC024806 Brp44l Bsf3 Btbd1 C1s Car3 Cd302 Cdh11 Cidec Ckb Cldn15 Cmkor1 Col1a1 Col4a1 Colec12 Coq3 Cox6c Cox8b Crtap Ctla2a Ctps2 Cxcl7 Cxcr6 Cygb Cyp2e1 Defb1 Dnajd1 Dok2 Dpep1 Dpt Drctnnb1a Dtnbp1 E030024M05Rik E2f6 Ebf1 Efemp1 Ehd1 Emp3 Eno3 F13a1 Fabp3 Fhl1 Figf Fndc1 Fth…
189	V$GCM_Q2	178	178	634	3506	11853	-3.11	0.0	0.3	0.0	1810044O22Rik 2700038L12Rik 2900091E11Rik 4833420K19Rik 4930488L10Rik 5730439E10Rik 9030408N13Rik Abca1 Acta1 Adamdec1 Adfp Adn Adpn Afp Ak2 Alb1 Antxr1 Anxa5 Aqp7 Arhgap24 Atp1b3 BC054059 Btn1a1 Cabc1 Cacna1s Car13 Casq2 Cck Ccnd2 Cd209a Cd209b Cdc26 Cdr2 Cidea Clec1b Cln2 Clpx Col15a1 Col4a1 Col5a2 Coq3 Cox5a Cpt2 Cryab Cst3 Cxcl4 Dact1 Ddef1 Dfy Dmrt2 Dnpep Dock2 Dscr1l1 Ebf1 Efemp1 Eltd1 Enpp…
190	V$ATF4_Q2: activating transcription factor 4	190	190	622	3727	11632	-3.12	0.0	0.32	0.0	2310001N14Rik 2410016F01Rik 2700038L12Rik 2810423O19Rik 2900091E11Rik 4930488L10Rik Abcb1a Adfp Adpn Alas1 Aldh6a1 Areg Arfl4 Arg2 Arhgap24 Art3 Atp1b3 BC003479 BC019806 BC024806 Brp44l Camk2d Cck Ccnd2 Cd302 Cdo1 Cdr2 Cel Cenpb Chchd6 Cidec Clec14a Clstn3 Col15a1 Col1a1 Col3a1 Col6a1 Cox4i1 Cox5b Cpxm1 Crym Cs Ctsl Dgat2 Dhodh Dnaja1 Dnajb4 Dnpep Dok2 Dusp1 E430036I04Rik Ebf1 Edg2 Ephx2 Esam1 Fa…
191	V$CREB_02: cAMP-responsive element binding protein	78	78	734	1644	13715	-3.12	0.0	0.16	0.0	Actr1a Adpn Adssl1 Arg2 Armcx1 BC003479 BC004044 BC019806 BC024806 Bnip2 C1qtnf1 Camk2d Cck Cdkn2c Cenpb Chst12 Clstn3 Col17a1 Cpxm1 Dld Dusp1 Ebf1 Echs1 Emp3 Etfdh Fabp3 Fscn1 Gem Gpm6b Gstk1 Gstz1 Gypc Icam2 Id1 Il1r1 Itga7 Itm2b Jag2 Klf2 Klf4 Klrd1 Mfn2 Mmd Mrgprf Mrps9 Nap1l5 Nptx1 Odz3 Olfm1 Ormdl3 Pbef1 Pcolce2 Pdhb Pdk4 Pfkfb3 Phka1 Ppp2r2d Ptpn22 Ptprm Ptprs Pttg1ip Rab6ip1 Rbpms2 Rpl3 R…
192	V$E47_02: E47	109	109	703	2226	13133	-3.13	0.0	0.21	0.0	2310043K02Rik 3300001H21Rik 5730439E10Rik 9030611N15Rik Adn Adssl1 Aldh4a1 Ampd3 Aqp7 Areg Armcx1 BC004044 BC013712 BC054059 Birc3 Btbd1 Cabc1 Car3 Cd1d1 Cd209a Cfl2 Cldn15 Clstn3 Cmkor1 Col1a2 Cox6a1 Cox6c Cp Crym Cs Ctsb Dpt Dtnbp1 E430036I04Rik Eltd1 Esam1 Fbln2 Fech Fhl1 Flot2 Fxyd2 Gbp1 Gda Gpc1 Gpt1 Gpx3 Gsn Gstm2 Gyg1 Gypc Gys2 Hip2 Hmgcl Hsd11b1 Ikbke Itgb7 Jam3 Kcnk2 Lamb1-1 Lamp2 Lipe M…
193	V$CREBATF_Q6	230	230	582	4449	10910	-3.13	0.0	0.41	0.0	1010001D01Rik 2310001N14Rik 2410016F01Rik 2700038L12Rik 2810423O19Rik 2900091E11Rik 4833420K19Rik Acox1 Actn3 Adfp Adpn Adrb2 Adssl1 Alas1 Aldh6a1 Aqp1 Areg Arfl4 Arg2 Arhgap24 Armcx1 Atp1b3 BC002236 BC003479 BC004044 BC019806 BC024806 Bnip2 Bsf3 C1qtnf1 C1s Camk2d Car3 Cck Ccnd2 Cdc26 Cdkn2c Cdo1 Cdr2 Cel Cenpb Cfl2 Chn1 Chst12 Clec14a Cln2 Clp1 Clstn3 Clta Col17a1 Col1a1 Col5a2 Coq3 Cox5b Cox6c…
194	V$CREB_Q4_01	241	241	571	4471	10888	-3.13	0.0	0.98	0.01	1010001D01Rik 2310001N14Rik 2410016F01Rik 2700038L12Rik 2810423O19Rik 2900091E11Rik 4833420K19Rik Abcd4 Acox1 Actn3 Actr1a Adfp Adpn Adrb2 Adssl1 Aebp1 Aldh6a1 Aplp2 Aqp1 Areg Arfl4 Arg2 Arhgap24 Armcx1 Atp1b3 BC002236 BC003479 BC004044 BC019806 BC024806 Bnip2 Bsf3 C1qtnf1 C1s Camk2d Car3 Cck Ccnd2 Cd97 Cdkn2c Cdo1 Cdr2 Cel Cenpb Cfl2 Chn1 Chst12 Cldn15 Clec14a Cln2 Clp1 Clstn3 Clta Cmkor1 Col17a…
195	V$TITF1_Q3: TTF-1, TITF1 (thyroid transcription factor 1)	314	314	498	5954	9405	-3.13	0.0	0.62	0.0	0610039N19Rik 1010001D01Rik 2310043K02Rik 2700038L12Rik 3300001H21Rik 4930488L10Rik 5430431G03Rik 6330579B17Rik Aacs Abca8a Abcb1a Abcb1b Acadvl Acox1 Acyp2 Adamdec1 Adh1 Adssl1 Afp Agtpbp1 Alb1 Aoc3 Aox1 Ap1m1 Aqp7 Arg2 Arhgap24 Arhgap6 Arhgdib Aspa Aspn Axl BC004012 BC004044 BC013712 BC019806 BC022145 BC024806 Blcap Bsf3 Btbd1 Btn1a1 C1r Car13 Car4 Catna1 Cck Ccnd2 Cd209a Cd209b Cd302 Cd34 Cd36…
196	V$AHRARNT_01: aryl hydrocarbon receptor:Arnt heterodimers	59	59	753	963	14396	-3.14	0.0	1.94	0.39	2310043K02Rik 2410016F01Rik Acat1 Aldh1a1 Aplp2 Arhgap24 Atp2a2 Camk2d Car5b Catna1 Cdo1 Cox6a1 Cyp1b1 Dab2 Dmrt2 Dok2 Dpep1 Eif4ebp1 Evl F13a1 Fap Glud1 Gstm2 Hic1 Hspa9a Il1r1 Jag2 Jak2 Ldh1 Lias Mark1 Mfn2 Mgat4b Mmd Nid1 Odc1 Opn3 Pdcd8 Pmpcb Pmvk Pnn Por Porcn Ppp1r14a Reck Rgs16 Rhoe Slc25a19 Slc43a3 Slco3a1 Smarcd3 Syt12 Tde2 Timp2 Timp3 Tiparp Ttyh2 Vegfc Wbscr14
197	V$MYCMAX_02: c-Myc:Max heterodimer	278	278	534	5299	10060	-3.14	0.0	0.55	0.0	1010001D01Rik 1110035L05Rik 1810044O22Rik 2700038L12Rik 2700083B06Rik 2900091E11Rik 5430431G03Rik 6330579B17Rik 8430417G17Rik 9030408N13Rik 9030611N15Rik Aacs Abca1 Abcb1a Abcb1b Abcd4 Acat1 Acox1 Adamdec1 Adfp Adh1 Agtpbp1 Alas2 Aldh6a1 Ampd3 Aoc3 Ap1m1 Aplp2 Aqp7 Arfl4 Arhgap6 Arhgdib Armcx1 Art3 Atpaf2 BC002236 BC003479 BC004044 BC019806 BC024806 Birc3 Bmp6 Bnip2 Btbd1 Car5b Cck Ccnd2 Cd36 Cdk…
198	V$CREB_Q2_01	252	252	560	4702	10657	-3.14	0.0	0.88	0.0	1010001D01Rik 2310001N14Rik 2410016F01Rik 2700038L12Rik 2810423O19Rik 2900091E11Rik 3300001H21Rik 4833420K19Rik Abcd4 Acox1 Actn3 Actr1a Adfp Adpn Adrb2 Adssl1 Aebp1 Aldh6a1 Aqp1 Areg Arfl4 Arg2 Arhgap24 Armcx1 Art3 Atp1b3 BC002236 BC003479 BC004044 BC019806 BC024806 Bnip2 Bsf3 C1qtnf1 C1s Camk2d Cck Ccnd2 Cd1d1 Cdkn2c Cdo1 Cdr2 Cel Cenpb Cfl2 Chn1 Chst12 Cldn15 Clec14a Cln2 Clp1 Clstn3 Clta Col1…
199	V$E2F1DP2_01: E2F-1:DP-2 heterodimer	63	63	749	1038	14321	-3.15	0.0	1.89	0.36	2410016F01Rik 4930422J18Rik 4930488L10Rik Abca1 Adh1 Aebp1 Ak2 Aldh6a1 Arhgap6 BC024806 BC027663 Brp44l Cdh2 Cenpb Cmkor1 Cnn2 Cox5a Cxcl13 Cyp4b1 Dlst Dusp1 Fasn Fbln2 Figf Fli1 Fmr1 Gata2 Gstz1 Hip2 Hmgcl Il16 Irf4 Lims2 Lpl Lrp1 Mfge8 Mgat4b Nap1l5 Nnat Nrg4 Parp3 Pde1a Pmvk Pxmp2 Qk Rbpms2 Rcn3 Rpl3 S100a4 S100a6 Sgce Slc12a4 Slc16a1 Slc39a8 Slc43a3 Slco3a1 Smarca1 Smarcd3 Vamp4 Vtn Wif1 Wnt5…
200	V$ZTA_Q2	254	254	558	4859	10500	-3.15	0.0	0.51	0.0	0610039N19Rik 2310043K02Rik 2410016F01Rik 2810423O19Rik 2900091E11Rik 3300001H21Rik 4930422J18Rik 5730439E10Rik 8430417G17Rik 9030611N15Rik Abca8a Abcb1a Abcb1b Abcd4 Acadvl Acat1 Aco1 Acox1 Adn Ak2 Alas1 Aldh1a7 Aldh4a1 Aoc3 Aox1 Aqp7 Arfl4 Arg2 Arhgap24 Art3 Atp2a2 BC054059 Birc3 Blcap C1r C1s Cabc1 Car5b Catna1 Cbfa2t3h Ccm2 Cd1d1 Cd248 Cd34 Cd36 Cdc26 Cdo1 Cel Ces3 Chst1 Chst12 Chst7 Cidec Cl…
201	V$TGIF_01: TGIF (5'TG3' interacting factor)	227	227	585	4218	11141	-3.16	0.0	0.93	0.0	0610039N19Rik 1110035L05Rik 3300001H21Rik 5730439E10Rik 6330579B17Rik Abca8a Acadl Acadm Acta1 Actn3 Actr1a Adrb2 Aebp1 Ak2 Aldh1a7 Aldh4a1 Aox1 Aqp1 Areg Arhgdib Atpaf2 BC004012 BC054059 Blcap Bmp6 Bsf3 C1qtnf1 Cacna1s Camk2d Car4 Car5b Cck Cd209a Cd34 Cdkn2c Cdr2 Chst12 Cidec Cnn2 Col15a1 Col3a1 Col5a1 Cova1 Cox5b Cpa3 Cpt2 Crat Crym Cs Ctsb Cugbp2 Cxcl14 Cyp1b1 Cyp2e1 Defb1 Dgat2 Dkk3 Dmrt2 Do…
202	V$COREBINDINGFACTOR_Q6	264	264	548	5015	10344	-3.17	0.0	0.6	0.0	1010001D01Rik 2310001N14Rik 2410016F01Rik 2810423O19Rik 2900091E11Rik 8430417G17Rik Abca1 Abcb1b Abcd4 Acadm Acta1 Actn3 Adn Agtpbp1 Alas2 Alb1 Aldh4a1 Antxr1 Aox1 Aplp2 Aqp1 Arg2 Arhgap24 Armcx1 Aspa B430218L07Rik BC002236 BC013712 BC022145 BC024806 Bckdhb Blcap Bnip2 Brp44l Bsf3 Btbd1 C1qtnf1 C1s Cabc1 Car3 Casq2 Catna1 Cbr2 Ccnd2 Cd209b Cd302 Cdh11 Chst12 Ckb Cldn15 Cmkor1 Col15a1 Col1a1 Col4a…
203	V$PAX5_01: B-cell-specific activating protein	84	84	728	1436	13923	-3.17	0.0	1.68	0.25	5730439E10Rik 6330579B17Rik Abca1 Acadm Acta1 Adpn Aplp2 Aqp1 Aspa Atpaf2 BC004044 Bsf3 Btn1a1 C1qtnf1 Camk2d Ccl24 Cd34 Chst7 Ckb Clec14a Clstn3 Cmkor1 Col1a2 Cpt1b Cs Cspg4 Dlat Dpt Dscr1l1 E030024M05Rik Esam1 Evl Fbln1 Gas1 Gcsh Gda Gdf10 Gem Gpr43 Gyg1 Il1r1 Irak1bp1 Irf4 Jag2 Jak2 Jundm2 Klf4 Lox Marveld1 Mgat4b Mrpl9 Nr1h3 Nrp1 Odc1 Olfml2b Pde8a Pdgfrb Pep4 Phlda3 Pltp Por Prkcdbp Prrx2 Pr…
204	V$AP4_01: activator protein 4	78	78	734	1324	14035	-3.18	0.0	1.71	0.27	1810044O22Rik 2410016F01Rik 4930488L10Rik Abca1 Arhgap6 Armcx1 Atpaf2 Bckdhb Bmp6 Car13 Cdh11 Cenpb Chst1 Col15a1 Col1a1 Col6a1 Cox8b Cte1 Ctsb Cxcl13 Cxcl4 Cyp1b1 Dfy Dkk3 Dok2 E030024M05Rik E2f6 Echdc1 Egfl7 Eif4e3 Eif4ebp1 Eng Epim Fbln2 Fbn1 Fthfd Gdf10 Gja4 Gpt1 Gstm1 Hoxc6 Hoxd8 Hp Hsdl2 Il17b Itm2a Kcna5 Lmo1 Lsp1 Mfng Mmp19 Mrps9 Nsep1 Odc1 Pcx Pdzrn3 Pltp Pmvk Ppp1r14a Ptpn22 Ptpro Rbp4 …
205	V$NFKAPPAB_01: NF-kappaB	122	122	690	2170	13189	-3.19	0.0	1.38	0.16	0610039N19Rik 1110035L05Rik 4930422J18Rik 8430417G17Rik Acadl Acox1 Actn3 Adrb2 Alas1 Alas2 Aldh6a1 Aoc3 Arg2 Atpaf2 B430218L07Rik BC002236 Birc3 C1s Car13 Ccl11 Cd302 Cfl2 Cidec Clec1b Cln2 Clpx Col15a1 Cox4i1 Cpt2 Cte1 Cxcl4 Dab2 Defb1 Dok2 Dpep1 Dpp7 E430036I04Rik Edg1 Ehd1 Eng Enpp2 Ephx2 Etfa Fah Fbn1 Fkbp9 Fmo1 Fscn1 Fto Fxr1h Gbp2 Gem Ghr Gja4 Gjb6 Glud1 Gp38 Gpr43 Gstk1 Hsp105 Icam2 Ii Ik…
206	V$GFI1_01: growth factor independence 1	238	238	574	4480	10879	-3.19	0.0	0.74	0.0	2410016F01Rik 3300001H21Rik 4930422J18Rik 4930488L10Rik 9030408N13Rik 9030611N15Rik Abca1 Abcb1b Abcd4 Acyp2 Adh1 Aldh1a1 Aoc3 Aox1 Aplp2 Aqp1 Art3 B430218L07Rik BC004012 BC027663 BC054059 Birc3 Bnip2 Bsf3 Cav1 Cbfa2t3h Ccm2 Ccr2 Cdh11 Cdr2 Chn1 Cldn15 Clec14a Clp1 Clstn3 Cnn2 Col17a1 Col3a1 Col5a1 Col5a2 Colec12 Coq3 Cox6a1 Cp Cpa3 Cryz Csf2rb2 Cspg4 Cst3 Cte1 Cugbp2 Cxcl14 Cxcl4 Cxcl7 Cygb Cyp1…
207	V$DEAF1_02	25	25	787	351	15008	-3.2	0.0	2.37	0.49	2900091E11Rik 4833420K19Rik 4930422J18Rik Aco1 Cfl2 Cs Ctsl Dlat E030024M05Rik Etfdh Fli1 Fst Hdc Jak2 Jundm2 Kcnj8 March5 Npc2 Opn3 Pdzrn3 Slc12a7 Stx18 Tbx21 Tnfaip2 Twist1
208	V$NRF2_Q4: heterodimer containing Nrf2	215	215	597	4029	11330	-3.22	0.0	0.79	0.0	0610039N19Rik 1110035L05Rik 2310001N14Rik 2310043K02Rik 2410016F01Rik 2810423O19Rik 2900091E11Rik 3300001H21Rik 5730439E10Rik 8430417G17Rik 9030408N13Rik Aacs Abca8a Abcb1b Abcd4 Acadm Acta1 Adn Adpn Adssl1 Aebp1 Alas1 Aldh1a7 Aox1 Arfl4 Arhgdib As3mt Aspn B430218L07Rik BC002236 BC019977 Blcap Bsf3 Cabc1 Cacna1s Car13 Casq2 Catna1 Cbfa2t3h Ccl24 Cd209b Cd248 Cd302 Cd34 Cd36 Cdo1 Ces3 Chst1 Cidec …
209	V$TCF4_Q5	640	640	172	12199	3160	-3.22	0.0	0.39	0.0	0610039N19Rik 1010001D01Rik 1110035L05Rik 1810044O22Rik 2310001N14Rik 2310043K02Rik 2410016F01Rik 2700038L12Rik 2700083B06Rik 2900091E11Rik 3300001H21Rik 4930422J18Rik 6330579B17Rik 8430417G17Rik 9030408N13Rik 9030611N15Rik Aacs Abca1 Abca8a Abcb1a Abcb1b Abcd4 Acadl Acadm Acadvl Acat1 Acox1 Acta1 Actn3 Acyp2 Adamdec1 Adfp Adh1 Adn Adpn Aebp1 Afp Agtpbp1 Ak2 Alas1 Alas2 Alb1 Aldh1a1 Aldh1a7 Aldh4…
210	V$E2F_Q6_01	102	102	710	1793	13566	-3.23	0.0	1.44	0.17	6330579B17Rik Acat1 Adssl1 Anxa5 Arhgap6 Atpaf2 B3galt3 Brp44l Cabc1 Car13 Car5b Ccnd2 Cd248 Cdkn2c Clpx Cox4i1 Cox5a Cox5b Crat Cs Cxcl14 Dhrs7 Dlat Dlst Dmrt2 Dusp1 Edg2 Ehd1 Elovl6 Evl Fabp3 Fbxo9 Fli1 Flt1 Fmr1 Fst Fxr1h Glud1 Gpr43 Gstz1 Hic1 Hip2 Hps3 Igfbp4 Il16 Il17b Jak2 Ldh1 Lhx8 Lims2 Lpl Lrp1 Marcks Mat2a Mgat4b Mlf1 Mmp23 Mocs2 Mrpl34 Mtap4 Ndufa1 Nnat Nr1h3 Nrg4 Nrp1 Nxn Odc1 Orm1 P…
211	V$IRF_Q6	207	207	605	3891	11468	-3.24	0.0	0.75	0.0	2700038L12Rik 2700083B06Rik 2900091E11Rik 3300001H21Rik 8430417G17Rik 9030611N15Rik Aacs Abca8a Acadl Acat1 Actr1a Adamdec1 Adn Adrb2 Afp Agtpbp1 Ak2 Alas2 Aldh1a1 Aldh4a1 Anxa5 Ap1m1 Arg2 Armcx1 B3galt3 BC002236 BC019977 BC022145 BC027663 Birc3 Bnip2 Car3 Cd163 Cd209b Cdo1 Clpx Clstn3 Col3a1 Col4a1 Col6a1 Cp Cpeb1 Cryab Cryz Csf2rb2 Cst3 Ctsb Ctsl Cugbp2 Cyp1b1 Cyp27a1 Degs1 Dnajd1 Dnpep Dock2 D…
212	V$PTF1BETA_Q6	73	73	739	1242	14117	-3.25	0.0	1.63	0.24	0610039N19Rik 4833420K19Rik 9030408N13Rik Actn3 Alas2 Aldh1a7 Anxa5 B3galt3 Brp44l C1s Cdr2 Chst1 Cmkor1 Col5a1 Cox6c Cox8b Cpt1b Cxcr6 Dcn Defb1 Dgat2 Dnajb4 Dpep1 Dpysl3 E030024M05Rik Ech1 Eif4e3 Emp1 F13a1 Fabp3 Gpc6 Gprk5 Grem2 Hps3 Igfbp6 Il16 Il1r2 Kcnk3 Loxl1 Lpl Ltc4s Magee1 Marveld1 Mccc1 Mrpl34 Ms4a4d Nr1h3 Olfm1 Pcolce Pdgfrb Pdha1 Pdzrn3 Plat Procr Rbpms2 Reck Rpl5 Scpep1 Serpina3c Sg…
213	V$LDSPOLYA_B: Lentiviral Poly A downstream element	647	647	165	12315	3044	-3.26	0.0	0.42	0.0	0610039N19Rik 1010001D01Rik 1110035L05Rik 2310001N14Rik 2410016F01Rik 2700038L12Rik 2700083B06Rik 2900091E11Rik 3300001H21Rik 4930422J18Rik 4930488L10Rik 5430431G03Rik 5730439E10Rik 6330579B17Rik 8430417G17Rik 9030408N13Rik 9030611N15Rik Aacs Abca1 Abca8a Abcb1b Abcd4 Acadl Acadm Acadvl Acat1 Aco1 Acox1 Acta1 Actn3 Actr1a Acyp2 Adamdec1 Adfp Adh1 Adn Adpn Adrb2 Adssl1 Afp Agtpbp1 Ak2 Alas1 Alas2 …
214	V$SRF_Q4	72	72	740	1224	14135	-3.27	0.0	1.63	0.24	2310001N14Rik 2900091E11Rik Acta1 Actn3 Aqp7 Arfl4 Aspa Atp1b3 BC054059 Brp44l Car4 Cbr2 Cd248 Cnn1 Cnn2 Col17a1 Col6a1 Cs Cxcl4 Cxcl7 Decr1 Dhodh Ehd2 Eif4ebp1 Elovl3 Eno3 Fto Gjb6 Gpx7 Gypc Hsd11b1 Il11ra1 Il16 Kcnk3 Klrd1 Krt2-5 Lamb1-1 Lox Magee1 Maoa Matn2 Mrpl9 Mylpf Myom1 Napsa Nbl1 Nnat Pnp Pnpla2 Postn Prkcm Rarres2 Rasl12 Rbp4 Rbpms2 Rhoe Sdhb Sh3tc1 Slc1a5 Smarca1 Stat5a Stmn2 Sytl2 Ta…
215	V$XBP1_01: X-box-binding protein 1	65	65	747	1377	13982	-3.27	0.0	0.17	0.0	5430431G03Rik 5730439E10Rik 6330579B17Rik Acox1 Adfp Adh1 Adrb2 Aldh4a1 Aqp1 Armcx1 Atp2a2 BC022145 C1qtnf1 Camk2d Casq2 Cdkn2c Cfl2 Clec1b Clstn3 Cox6c Cpxm1 Crtap Ctsb Ctsk Cyp2e1 Ddx26 Dok2 Dscr1l1 E2f6 Ehd1 Enpep Esam1 Fcgrt Fst Gypc Hk2 Hmgcl Irak1bp1 Itgb1bp1 Jag2 Krt2-5 Lims2 Mfn2 Mmp23 Mrps9 Nkiras1 Ormdl3 Pdcd8 Pdhb Pdk4 Phldb1 Prg1 Prkg2 Ptprs Rab6ip1 Serping1 Sh3bp5 Srpx2 Stx18 Sult1a1…
216	V$STAT5A_02	134	134	678	2438	12921	-3.29	0.0	1.11	0.06	2310001N14Rik 2900091E11Rik 9030611N15Rik Abca8a Abcb1a Acta1 Adamdec1 Adfp Adssl1 Aebp1 Ak2 Alas2 Antxr1 Aplp2 Areg Arg2 Atpaf2 BC003479 BC019977 Btbd1 C1r Car3 Car4 Casq2 Cav1 Ccl11 Ccm2 Ccnd2 Cd97 Cdo1 Col15a1 Col5a3 Coq3 Cox6c Cpa3 Ctsk Ctsl Cyp1b1 Dact1 Dkk3 Edg1 Eif4ebp1 Elovl6 Eno3 Enpp2 Etfdh F13a1 Fbxo9 Fkbp1a Fscn1 Fxr1h Fxyd2 Gata2 Gcsh Gimap6 Gjb6 Glycam1 Gnai1 Gpr43 Gprk5 Grem2 Gstz1…
217	V$ATF_01: activating transcription factor	76	76	736	1576	13783	-3.29	0.0	0.21	0.0	2410016F01Rik 2700038L12Rik Actn3 Adpn Adrb2 Aldh6a1 Areg Arfl4 Arg2 Armcx1 Atp1b3 BC002236 BC003479 BC019806 BC024806 Camk2d Clp1 Clstn3 Ctla2a Dgat2 Dld Dnajb4 Dock2 Dusp1 Esam1 Fabp3 Fcgrt Fkbp7 Flt1 Fscn1 Fst Gem Ghitm Gnb4 Gpm6b Gsto1 Hk2 Hoxd8 Id1 Jundm2 Lama1 Lass4 Mbnl1 Mdh2 Mfn2 Mrgprf Mrps9 Nap1l5 Nbl1 Nkiras1 Nptx1 Nrbf1 Odz3 Ormdl3 Pbef1 Pck1 Pdhb Pdk4 Pex13 Pmvk Ppp2r2d Prg1 Ptprm Pt…
218	V$PAX6_Q2	160	160	652	3086	12273	-3.29	0.0	0.48	0.0	0610039N19Rik 1810044O22Rik 2310001N14Rik 2700083B06Rik 5430431G03Rik 5730439E10Rik 9030611N15Rik Aacs Abcd4 Acadvl Actr1a Acyp2 Adfp Ak2 Aoc3 Aox1 Ap1m1 Aqp7 Arfl4 Aspa BC003479 BC013712 BC019977 Bckdhb Birc3 Btbd1 C1qtnf1 Casq2 Cd97 Cdc26 Cenpb Chn1 Chst12 Cidec Cln2 Clpx Clstn3 Cnn1 Cnn2 Col5a3 Cox4i1 Cpa3 Crtap Cst3 Ctps2 Ctsl Cyp27a1 Dgat2 Dlat Dld Dnajd1 Ech1 Efnb2 Ehd2 Elovl6 Eltd1 Emp1 Ep…
219	V$EGR2_01: Egr-2/Krox-20 early growth response gene product	16	16	796	202	15157	-3.3	0.0	2.49	0.54	4930488L10Rik 5430431G03Rik Dnaja1 Fxr1h Hadhsc Hic1 Hspa9a Ifngr1 Lactb Lamb1-1 Pex13 Prss11 Pthr1 Scn7a Sgce Slc7a6
220	V$HNF4_DR1_Q3	650	650	162	12266	3093	-3.32	0.0	0.76	0.0	1010001D01Rik 1110035L05Rik 1810044O22Rik 2310001N14Rik 2310043K02Rik 2410016F01Rik 2700038L12Rik 2700083B06Rik 2810423O19Rik 4930422J18Rik 4930488L10Rik 5430431G03Rik 5730439E10Rik 6330579B17Rik 8430417G17Rik 9030408N13Rik 9030611N15Rik Aacs Abca1 Abcb1a Abcb1b Abcd4 Acadm Acadvl Acat1 Aco1 Acox1 Acta1 Actn3 Acyp2 Adamdec1 Adfp Adh1 Adn Adssl1 Aebp1 Afp Agtpbp1 Ak2 Alas1 Alas2 Alb1 Aldh1a7 Aldh6…
221	V$XFD3_01: Xenopus fork head domain factor 3	91	91	721	1845	13514	-3.32	0.0	0.26	0.0	Abca8a Acadl Acadvl Adrb2 Aebp1 Aspn BC054059 Brp44l Cabc1 Cav1 Cbr2 Cck Cdr2 Cidec Clp1 Col5a2 Cte1 Cugbp2 Cxcl7 Cxcr6 Dcn Ddx26 Dock2 Dpysl3 Dtnbp1 E030024M05Rik Elovl6 Eltd1 Enpp2 Epim Gas1 Gdf10 Gng11 Gpm6b Hbld1 Hdgfrp2 Hic1 Hoxd8 Ifitm1 Immp2l Jam3 Kctd4 Lamp2 Lgals12 Lipe Lox Lrrk1 Mccc1 Mcpt5 Med28 Mfap5 Mfng Mlf1 Mrpl34 Msn Mustn1 Myl1 Napsa Ndufv1 Nr1h3 Ogn Papd4 Peci Pmpcb Pon1 Por Ppp…
222	V$HEN1_01: HEN1	25	25	787	358	15001	-3.32	0.0	2.22	0.46	2410016F01Rik 2810423O19Rik Areg Cryab Dpysl3 Efnb2 Eng Fbln2 Fbln5 Fbn1 Gdf10 Kcna5 Lgals1 Lias Lsp1 Pbef1 Pdlim2 Ppp3cc Prg1 Prss11 Pttg1ip Rbpms2 S100a10 Tnfaip9 Twist2
223	V$TAL1ALPHAE47_01: Tal-1alpha:E47 heterodimer	72	72	740	1237	14122	-3.34	0.0	1.51	0.19	9030408N13Rik 9030611N15Rik Actn3 Actr1a Adn Adssl1 Afp Alas2 Aoc3 Arfl4 Arg2 BC022145 Bckdhb Casq2 Cd34 Cenpb Cidec Cldn15 Cnn2 Col5a3 Cs Ctps2 Ctsk Dlst Fap Flot2 Fndc1 Ggtla1 Gjb6 Glycam1 Gng11 Gsn Gstm2 Gstz1 Gzma Hip2 Il1r1 Il2rg Itgbl1 Itm2b Lrrk1 March5 Mfap5 Mgl1 Mrc1 Ms4a4d Msra Myl1 Nap1l5 Napsa Nnmt Odz3 Pcx Pde1a Peci Phldb1 Psen2 Rcn3 Reck Rrad Rtn2 Serpinb6a Slc1a3 Tcf15 Thrsp Tm6sf…
224	V$HNF1_Q6	773	773	39	14745	614	-3.34	0.0	0.12	0.0	0610039N19Rik 1010001D01Rik 1110035L05Rik 1810044O22Rik 2310001N14Rik 2310043K02Rik 2410016F01Rik 2700038L12Rik 2700083B06Rik 2810423O19Rik 2900091E11Rik 3300001H21Rik 4833420K19Rik 4930422J18Rik 4930488L10Rik 5430431G03Rik 5730439E10Rik 6330579B17Rik 8430417G17Rik 9030408N13Rik 9030611N15Rik Aacs Abca1 Abca8a Abcb1a Abcb1b Abcd4 Acadl Acadm Acadvl Acat1 Aco1 Acox1 Acta1 Actr1a Acyp2 Adamdec1 Adf…
225	V$HIF1_Q3: hypoxia induced factor	59	59	753	1250	14109	-3.35	0.0	0.19	0.0	Aqp1 Armcx1 BC019977 Blcap Bmp6 Cck Cdkn2c Cox8b Cpxm1 Crat Cryz Dgat2 Dscr1l1 E030024M05Rik Eif4e3 Elovl3 Elovl6 Etfa Fech Fthfd Gcsh Gnai1 Gp38 Gpm6b Gstk1 Gstm2 Hcfc1r1 Hspa9a Igfbp2 Il1r1 Klf2 Klf4 Lama1 Lias Lrp1 Meox2 Mfn2 Mgl1 Nrg4 Nsep1 Nxn Odc1 Papd4 Pdha1 Pdhb Pfn2 Porcn Prkcm Ptprs Rarres2 Rgs16 Sh3tc1 Slc7a10 Smoc2 Srpx Tcf15 Tmem43 Twist1 Wif1
226	V$HIF1_Q5: hypoxia-inducible factor 1	88	88	724	1780	13579	-3.36	0.0	0.28	0.0	2410016F01Rik 4930422J18Rik 4930488L10Rik Abcb1b Acta1 Actn3 Aqp1 Art3 Atpaf2 BC002236 BC019977 Cabc1 Casq2 Cox8b Cpt1b Crym Cryz Dab2 Dgat2 Dhodh E030024M05Rik Ehd1 Eif4e3 Elovl6 Etfa Evl Fabp3 Fech Fscn1 Fthfd Gas1 Gnai1 Gnb4 Gp38 Gpc1 Gpm6b Gpr109b Gstk1 Gstz1 Hcfc1r1 Heph Hmgcl Hsp105 Hspa9a Ifngr1 Il17b Irak1bp1 Jag2 Klf4 Lama1 Ldh1 Leng1 Lox Loxl1 Lpin1 Lrrk1 Meox2 Ndufa1 Nptx1 Papd4 Pbef1 …
227	V$STAF_02: Se-Cys tRNA gene transcription activating factor	137	137	675	2616	12743	-3.39	0.0	0.58	0.0	2900091E11Rik 5730439E10Rik Abca8a Abcb1a Acadvl Aco1 Actn3 Actr1a Adh1 Adn Adpn Aldh6a1 Aqp1 Aspa Axl B3galt3 BC013712 Birc3 Bnip2 C1qtnf1 Cabc1 Camk2d Casq2 Cav1 Cbfa2t3h Ccl11 Ccm2 Ccnd2 Ckb Cldn15 Cln2 Clta Col1a2 Cova1 Cox6c Cp Cpeb1 Csf2rb2 Csna Cugbp2 Cyp4b1 Ddef1 Ddx26 Dhrs7 Dm15 Eltd1 Eno3 Etfdh Fbxo9 Fcgrt Fmr1 Fto Fxr1h Fxyd2 Gbp1 Ggtla1 Gja4 Gnai1 Gpr146 Gyg1 Hadh2 Hdgfrp2 Hod Hoxc6 H…
228	V$NFKAPPAB50_01: NF-kappaB (p50)	41	41	771	655	14704	-3.39	0.0	1.82	0.33	0610039N19Rik Actn3 Birc3 Car13 Cox4i1 Cte1 Defb1 Esam1 Fxr1h Ghr Gpr146 Gsn Gsto1 Hoxc8 Itga7 Krt1-15 Lama1 Lrp1 Mark1 Mfng Mgl1 Myom1 Nptx1 Nxn Pip5k2a Pnpla2 Ppp2r5a Prkcm Ramp2 Rhoe Rrad Rspondin S100a10 Sdha Slc1a5 Slc24a3 Tcf15 Tgfbr3 Thbs2 Tpmt Twist1
229	V$GR_01: high affinity binding site for glucocorticoid receptor	67	67	745	1151	14208	-3.39	0.0	1.47	0.18	1110035L05Rik 6330579B17Rik 8430417G17Rik 9030611N15Rik Acox1 Alb1 Arhgap24 B3galt3 BC013712 BC019977 Cabc1 Car5b Ccl24 Ces3 Cidec Cnn2 Colec12 Cpa3 Cxcr6 Cyp4b1 Dhodh Dlat Dok2 Dscr1l1 Efnb2 Eif4ebp1 Fmr1 Gem Ghr Gpx7 Gsn Hdc Hoxc8 Igfbp2 Kcnk2 Krt1-14 Krt2-5 Lama1 Lipe Mmp23 Mtch2 Myom1 Odc1 Ogn Pcolce2 Peci Pex13 Ppp2r2d Pscdbp Pxk Rab6ip1 Rcn3 Rtcd1 Rtn2 S3-12 Scn7a Scp2 Sdpr Srpx Sult1a1 Tce…
230	V$TAXCREB_01: Tax/CREB complex	27	27	785	400	14959	-3.4	0.0	2.05	0.42	Acadm Acta1 Ak2 Aldh6a1 Bnip2 Camk2d Crat Dusp1 Echs1 Edg2 Eif4ebp1 Hoxd8 Jag2 Krt2-5 Mat2a Mrpl12 Pbef1 Pdk4 Pla2g2d Ppp2r2d Ptprs Pttg1ip Sdhb Slc5a6 Tmem43 Tuba8 Zfp639
231	V$RSRFC4_Q2	24	24	788	346	15013	-3.41	0.0	2.12	0.45	2310043K02Rik 5430431G03Rik Aqp1 BC003479 Brp44l Cidea Ckb Cpt1b Dab2 E430036I04Rik Ghr Hod Ldh1 Meox2 Mlf1 Pltp Pmvk Porcn Ptpro St6galnac5 Stk17b Tceal8 Thbs2 Thrsp
232	V$SF1_Q6	126	126	686	2359	13000	-3.42	0.0	0.76	0.0	0610039N19Rik 1010001D01Rik 9030408N13Rik Abca1 Acox1 Actr1a Adamdec1 Ak2 Alas1 Aqp7 Atp1b3 BC004012 BC013712 BC027663 Bnip2 Brp44l C1r Ccl11 Cel Cfl2 Chchd6 Ckb Clpx Cnn1 Col17a1 Col6a1 Cox4i1 Cox5b Cpxm1 Crym Cspg4 Ctsk Cugbp2 Dact1 Dhrs7 Dld Dok2 Dscr1l1 E030024M05Rik Ech1 Elovl6 Fabp3 Fmod Fmr1 Fthfd Fxyd2 Fzd4 Gcsh Ghitm Gimap6 Gjb6 Glycam1 Gp38 Gpr124 Gstm1 Hal Hdc Hic1 Hk2 Hmgcl Hoxc6 Hps3…
233	V$CREBP1_Q2: CRE-binding protein 1	57	57	755	964	14395	-3.43	0.0	1.53	0.19	2700038L12Rik 2900091E11Rik 4833420K19Rik Actn3 Adpn Aldh6a1 Areg Arfl4 Arg2 Atp1b3 BC002236 BC003479 BC019806 Camk2d Clp1 Clstn3 Dact1 Dhrs7 Dnajb4 Dusp1 Ehd1 Fabp3 Fkbp7 Fkbp9 Flt1 Fscn1 Gem Gfpt2 Gnb4 Gpm6b Id1 Kcna5 Lip1 Mbnl1 Mdh2 Mfn2 Mlf1 Mrgprf Mrps9 Nkiras1 Odz3 Ormdl3 Pbef1 Pck1 Pcolce2 Pdhb Pex13 Pmvk Ppp2r2d Ptprs S100a13 Sdhb Stx4a Sult1a1 Tgfb1i4 Ulk2 Zwint
234	V$DR3_Q4: direct repeat 3	112	112	700	2163	13196	-3.45	0.0	0.5	0.0	1010001D01Rik 2810423O19Rik 2900091E11Rik 6330579B17Rik Acat1 Acox1 Adssl1 Aebp1 BC027663 Bsf3 Cabc1 Cacna1s Car5b Ccm2 Cd209b Cd248 Cd97 Cel Chst7 Cldn15 Cnn2 Col17a1 Col4a1 Colec12 Cpt1b Cpxm1 Cryz Cs Cxcr6 Dhrs7 Dm15 Echs1 Ehd1 Emp1 Epim Esam1 Etfdh Fabp3 Fah Fbn1 Fcgrt Gcsh Gng11 Gpt1 Hadh2 Hic1 Hoxc6 Id1 Il1r1 Il2rg Itm2b Kcnj8 Lactb Lama1 Lrmp Lsp1 March5 Mark1 Matn2 Mcts1 Mrps9 Ms4a4d Msra…
235	V$AR_03: is recognized by androgen reseptor	21	21	791	296	15063	-3.45	0.0	2.13	0.45	1110035L05Rik 8430417G17Rik 9030611N15Rik B3galt3 Cnn2 Cxcr6 Dhodh Dlat Dscr1l1 Hoxc8 Kcnk2 Lama1 Myom1 Peci Pex13 Ppp2r2d Rcn3 Scp2 Sdpr Sult1a1 Tnnc2
236	V$ARP1_01: apolipoprotein AI regulatory protein 1	90	90	722	1626	13733	-3.47	0.0	1.07	0.06	2810423O19Rik Acyp2 Adpn Ak2 Anxa5 Cabc1 Car4 Cd163 Cd248 Cdc26 Cenpb Chchd6 Cidec Cmkor1 Col15a1 Col6a1 Cox6c Cpeb1 Cs Csna Ctla2a Ctsb Cugbp2 Cygb Ddef1 Dkk3 Dmrt2 Echs1 Edg1 Epim Fgl2 Fli1 Fxr1h Gbp2 Gdf10 Ghitm Gimap6 Gpm6b Gpr124 Gpt1 Grem2 Hadhsc Hoxd8 Icam2 Igfbp4 Il11ra1 Itm2b Lamc1 Leng1 Loxl1 Lrmp Ltbp4 Map3k6 Mmp2 Mrpl34 Ndufv1 Odz3 Pbef1 Pdk4 Pdzrn3 Phka1 Phyh Pnpla2 Prkg2 Ptpro Ramp2…
237	V$E4BP4_01: E4BP4	25	25	787	593	14766	-3.47	0.0	0.11	0.0	3300001H21Rik Alb1 Brp44l Ccl11 Cd302 Ces3 Col15a1 Cpxm1 Dcn Elovl6 Fxr1h Hadhsc Jundm2 Lrrk1 Marveld1 Mtap4 Peci Pex13 Pmp22 Prrx2 Rab6ip1 Slc41a3 Stx18 Ushbp1 Zfp521
238	V$MAX_01: Max	39	39	773	628	14731	-3.48	0.0	1.71	0.27	Acat1 Adfp Art3 Atpaf2 BC004044 Cck Cfl2 Ctsb Ctsl Ddef1 Dock2 Dpp7 E2f6 Eno3 Fkbp1a Fkbp9 Gcsh Gstm2 Gzma Hmgcl Hp Igfbp2 Lama1 Lox Lrmp Med28 Mtch2 Papd4 Pon1 Ptprs S100a4 Scp2 Sept9 Slc25a10 Slc39a8 Spon1 Stx4a Sytl2 Zfhx1a
239	V$ATATA_B: Avian C-type TATA box	56	56	756	1172	14187	-3.48	0.0	0.23	0.0	1810044O22Rik Acadm Adpn Armcx1 Aspa Bckdhb Cck Ccr2 Chn1 Cidec Clec14a Col3a1 Col5a2 Cpa3 Dlat Gbp2 Gdap10 Gfpt2 Ghitm Gja4 Glycam1 Gpr146 Gzma Heph Igj Immp2l Jam3 Jundm2 Klf2 Lepre1 Lynx1 Marveld1 Mfng Mmp3 Mrpl9 Ms4a4d Mtap4 Mustn1 Myom1 Odc1 P2ry14 Pmvk Procr Rpl5 Scpep1 Serpina3c Serpinb6a Sfrp4 Sh3glb1 Slc25a5 Spon1 Sqrdl Tiparp Wisp2 Zfhx1b Zfp521
240	V$E2F1DP1RB_01: Rb:E2F-1:DP-1 trimeric complex	51	51	761	856	14503	-3.48	0.0	1.53	0.19	Areg Arhgap6 Atpaf2 Cabc1 Chn1 Clec1b Clpx Cox5a Cox5b Cryz Degs1 Dlst Dmrt2 Fli1 Fmr1 Gnb4 Gstm1 Hic1 Hip2 Hsp105 Igfbp4 Ldh1 Lims2 Lpl Lrp1 Mat2a Mgat4b Ndufa1 Nid1 Nnat Nrg4 Orm1 Pde1a Phka1 Porcn Pxmp2 Rbp4 S100a6 Serpinb6a Sgce Slc16a1 Slc25a19 Slc39a8 Smarcd3 Smoc2 Sorbs1 Ssbp2 Tbx21 Wif1 Wnt5a Zfhx1b
241	V$NFKB_Q6: NF-kappaB	104	104	708	1926	13433	-3.48	0.0	0.85	0.0	1110035L05Rik 3300001H21Rik 4930422J18Rik 8430417G17Rik Abcb1a Acox1 Adrb2 Alas1 Aldh6a1 Anxa5 Atpaf2 B430218L07Rik BC002236 C1s Cav1 Ccl11 Clec1b Cln2 Col5a1 Cpt2 Ctsl Cxcl4 Dcn Dkk3 Dok2 Dpep1 Dpp7 E430036I04Rik Enpp2 Fah Fbln1 Fbn1 Fkbp9 Flot2 Fmo1 Fscn1 Fto Gbp2 Gjb6 Gp38 Gpc1 Gpr146 Gpr43 Gstk1 Hal Hsp105 Icam2 Ii Ikbke Il16 Jag2 Jak2 Klf4 Lrmp Mat2a Mbnl1 Mcpt5 Mcts1 Meox2 Mmp2 Myl1 Napsa O…
242	V$AR_Q2: androgen receptor	40	40	772	877	14482	-3.48	0.0	0.17	0.0	1110035L05Rik 9030611N15Rik Arhgap24 BC013712 BC022145 C1r Col3a1 Cugbp2 Cxcr6 Dhodh Dtnbp1 Ebf1 F13a1 Fcgrt Gem Gpc1 Hdc Hoxc6 Igfbp2 Kcnk2 Klrd1 Lama1 Lpl Mcpt4 Mylpf Myom1 Odc1 Pank3 Pcolce2 Pdcd8 Rcn3 Scn7a Scp2 Serpinb1a Sult1a1 Tcf15 Tnnc2 Tpst1 Zfhx1a Zfp423
243	V$NGFIC_01: nerve growth factor-induced protein C	19	19	793	263	15096	-3.5	0.0	2.13	0.45	4930488L10Rik 5430431G03Rik Cdh2 Cox5a Dnaja1 Fxr1h Gnai1 Hic1 Ifngr1 Lactb Lamb1-1 Peci Pex13 Prss11 Pthr1 Scn7a Sdhd Sgce Slc7a6
244	V$COUP_DR1_Q6	29	29	783	446	14913	-3.52	0.0	1.83	0.33	2410016F01Rik Acta1 Cldn15 Cln2 Col1a1 Ctps2 Dock2 Ehd2 Esam1 Fxyd1 Gypc Igj Kcnk2 Lrp1 Lsp1 Nr1h3 Pck1 Pcx Pftk1 Phactr2 Porcn Psen2 Rarres2 Scara3 Sh3tc1 Slc16a1 Thy1 Ttc7b Ushbp1
245	V$RORA1_01: RAR-related orphan receptor alpha1	98	98	714	1880	13479	-3.53	0.0	0.55	0.0	0610039N19Rik 1010001D01Rik 2700038L12Rik Actr1a Aebp1 Aqp7 BC003479 BC004012 BC013712 BC027663 BC054059 Brp44l Btbd1 Cabc1 Car3 Catna1 Cel Cenpb Cfl2 Chchd6 Chst7 Clpx Col6a1 Colec12 Cova1 Cox5b Cs Cspg4 Ctsk Cyp27a1 Dhrs7 Dld Dnaja1 Dock2 Eno3 Fabp4 Gjb6 Glycam1 Gp38 Grpel1 Gsto1 Gypc Gys2 Hadhsc Hic1 Hmgcl Hoxd8 Id1 Igfbp2 Igj Irf4 Itgb1bp1 Kcnk2 Lamp2 Map3k6 Marveld1 Mat2a Mbtps1 Mcpt4 Mcts1 …
246	V$ATF3_Q6: activating transcription factor 3	82	82	730	1614	13745	-3.54	0.0	0.41	0.0	2410016F01Rik 2700038L12Rik 2900091E11Rik Actn3 Adpn Alas2 Aqp7 Areg Arfl4 Arg2 Aspn Atp1b3 BC003479 BC004012 BC019806 Camk2d Cfl2 Clstn3 Cnn1 Col5a2 Ctla2a Ctsk Dfy Dnajb4 Dpep1 Dusp1 Ehd1 Ehd2 Flt1 Fscn1 Fxyd2 Gem Gfpt2 Gnb4 Gp38 Gpm6b Hoxd8 Id1 Il16 Itga7 Jag2 Kcna5 Lip1 Loxl1 Mbnl1 Mdh2 Mlf1 Mrgprf Nap1l5 Nptx1 Odz3 Ormdl3 Pbef1 Pde1a Pex13 Pgcp Phldb1 Plat Pmvk Pnn Ppargc1b Ppp2r2d Procr Ptg…
247	V$CREB_Q2: cAMP-response element-binding protein	76	76	736	1382	13977	-3.59	0.0	0.96	0.01	1010001D01Rik 2310001N14Rik 2700038L12Rik 2810423O19Rik 2900091E11Rik 4833420K19Rik Adpn Adssl1 Alas1 Aldh6a1 Areg Arfl4 Arg2 BC002236 BC019806 BC024806 Bnip2 Camk2d Cck Ccnd2 Cdc26 Chst12 Clstn3 Col1a1 Dact1 Decr1 Dlat Dld Dock2 Dusp1 E430036I04Rik Echs1 Eltd1 Fabp3 Fkbp7 Flt1 Fscn1 Fxyd2 Gem Gpm6b Hspa9a Id1 Itgb7 Kcna5 Kcnj8 Lip1 Mdh2 Mfn2 Mlf1 Mrgprf Ndufv1 Nkiras1 Nrbf1 Odz3 Ormdl3 Pbef1 Pck…
248	V$E2F_03	83	83	729	1587	13772	-3.6	0.0	0.58	0.0	Areg Arhgap6 Atpaf2 B3galt3 Cabc1 Car13 Car5b Catna1 Cd248 Chn1 Clec1b Clpx Cox4i1 Cox5a Cox5b Crat Cs Degs1 Dlat Dlst Dmrt2 Edg2 Ehd1 Elovl6 Fabp3 Fbxo9 Fli1 Flt1 Fmr1 Fst Fxr1h Fzd4 Gpr43 Gprk5 Gstm1 Gstz1 Hic1 Hip2 Igfbp4 Il16 Il17b Ldh1 Lims2 Lpl Lrp1 Marcks Mat2a Mgat4b Mlf1 Mmp23 Mocs2 Mrpl34 Mtap4 Ndufa1 Nid1 Nnat Nr1h3 Nrg4 Nxn Orm1 Pde1a Porcn Pvalb Pxmp2 Rbp4 Rbpms2 S100a6 Serpinb6a Sfr…
249	V$E2_Q6_01	43	43	769	913	14446	-3.61	0.0	0.23	0.0	Abca1 Actr1a Adssl1 Aebp1 Alas2 Art3 B3galt3 Colec12 Coq3 Ctps2 Cyp27a1 Dfy Dlst Dnajb4 Ehd2 Fxr1h Gata2 Gdf10 Gfpt2 Gja4 Gp38 Hcfc1r1 Hibch Igfbp4 Lpgat1 Marveld1 Mcpt5 Mfng Napsa Ormdl3 Phldb2 Por Prkcm Prps1 Rapgef3 S100a10 Sept9 Slc16a1 Stx4a Syt12 Tmem33 Ttc7b Zfp423
250	V$TFIIA_Q6	730	730	82	13800	1559	-3.61	0.0	0.67	0.0	0610039N19Rik 1010001D01Rik 1110035L05Rik 1810044O22Rik 2310001N14Rik 2310043K02Rik 2410016F01Rik 2810423O19Rik 2900091E11Rik 3300001H21Rik 4833420K19Rik 4930422J18Rik 4930488L10Rik 5430431G03Rik 5730439E10Rik 6330579B17Rik 8430417G17Rik 9030408N13Rik 9030611N15Rik Aacs Abca1 Abca8a Abcb1a Abcb1b Acadl Acadm Acadvl Acat1 Acox1 Acta1 Actr1a Acyp2 Adamdec1 Adfp Adh1 Adpn Adrb2 Adssl1 Aebp1 Afp Agtp…
251	V$IK3_01: Ikaros 3	81	81	731	1543	13816	-3.61	0.0	0.61	0.0	1010001D01Rik 1110035L05Rik 6330579B17Rik 8430417G17Rik Abcb1a Aco1 Adfp Adssl1 Aldh1a1 Art3 Atp2a2 BC004012 Btbd1 Cox8b Cpxm1 Decr1 Defb1 Dpp7 E430036I04Rik Etfdh Fabp3 Fkbp9 Fmo1 Fscn1 Gas1 Gfpt2 Gng11 Gys2 Hip2 Hnmt Hoxc8 Icam2 Igfbp6 Ii Il16 Islr Itga7 Krt1-19 Lgals12 Lims2 Lipe Lrmp Ltc4s Marcks Mcpt5 Mgl1 Mmp19 Ndufa1 Nrbf1 Odc1 Pbef1 Pcolce Pde8a Pdk4 Pnpla2 Ppp2r5a Prelp Rab32 Ramp2 Rgs4 …
252	V$FREAC3_01: Fork head RElated ACtivator-3	13	13	799	348	15011	-3.62	0.0	0.08	0.0	BC022145 Cox5a Id1 Kctd4 LOC330189 Lamp2 Nr1h3 Ogn Peci Pon1 Prg1 Reck Zfhx1a
253	V$HOGNESS_B: Imperfect Hogness /Goldberg Box	48	48	764	997	14362	-3.63	0.0	0.27	0.0	2700083B06Rik 5430431G03Rik Abcd4 Acadvl Adn Aldh4a1 Aoc3 Aspa Bckdhb Ccm2 Cd97 Chchd6 Cidec Cnn2 Col5a3 Crtap Dhrs7 Dld Dnajd1 Ech1 Flot2 Gcsh Gys2 Hcfc1r1 Hdgfrp2 Hip2 Lmo1 Mtap4 Mylpf Myo1g Nid1 Nrbf1 Ogn Pcolce2 Ppp2r5a Procr Ptpro Rnf11 Rpl5 Sdhb Serping1 Slc25a19 Stx18 Stx4a Syap1 Trpv2 Trub2 Ttyh2
254	V$HTF_01	31	31	781	688	14671	-3.63	0.0	0.18	0.0	4833420K19Rik 6330579B17Rik Adfp Aqp1 Armcx1 BC024806 Bsf3 C1qtnf1 Cdkn2c Clstn3 Cpxm1 Crtap Cyp2e1 Ehd1 Esam1 Fbxo9 Fcgrt Gpc1 Gypc Hk2 Hsdl2 Jag2 Mmp23 Ormdl3 Pdhb Pdk4 Prg1 Rab6ip1 Slc7a6 Stx18 Vcam1
255	V$CREB_01: cAMP-responsive element binding protein	75	75	737	1398	13961	-3.64	0.0	0.76	0.0	2410016F01Rik 2700038L12Rik 2900091E11Rik 4833420K19Rik Actn3 Adpn Aldh6a1 Areg Arfl4 Arg2 Atp1b3 BC002236 BC003479 BC019806 BC024806 Bnip2 Camk2d Clp1 Clstn3 Ctla2a Cugbp2 Dact1 Dhrs7 Dld Dnajb4 Dock2 Dusp1 Emp3 Fabp3 Fkbp7 Flt1 Fscn1 Fst Gem Gfpt2 Gnb4 Gpm6b Hmgcl Hoxd8 Id1 Itgb7 Jundm2 Kcna5 Lip1 Mbnl1 Mdh2 Mfn2 Mlf1 Mrgprf Nap1l5 Nbl1 Nkiras1 Nptx1 Nrbf1 Odz3 Ormdl3 Pbef1 Pck1 Pex13 Pmvk Ppp2…
256	V$LEF1_Q6	751	751	61	14139	1220	-3.64	0.0	1.03	0.04	0610039N19Rik 1010001D01Rik 1110035L05Rik 1810044O22Rik 2310001N14Rik 2310043K02Rik 2410016F01Rik 2700038L12Rik 2700083B06Rik 2810423O19Rik 2900091E11Rik 3300001H21Rik 4833420K19Rik 4930422J18Rik 4930488L10Rik 5430431G03Rik 5730439E10Rik 6330579B17Rik 8430417G17Rik 9030408N13Rik 9030611N15Rik Aacs Abca1 Abca8a Abcb1a Abcb1b Abcd4 Acadl Acadm Acadvl Acat1 Acox1 Acta1 Actr1a Acyp2 Adamdec1 Adfp Adh…
257	V$ARNT_02: AhR nuclear translocator homodimers	33	33	779	532	14827	-3.65	0.0	1.58	0.2	6330579B17Rik Abcb1b Acox1 Aldh6a1 Armcx1 Camk2d Cpt1b Ctsb Cyp27a1 Dact1 Dlat Dpp7 Dusp1 Fbln1 Fcgrt Fmr1 Gdap10 Gimap6 Gyg1 Hps3 Lox Mtch2 Papd4 Parp3 Pmpcb Prkg2 Ptprs Qk S100a6 Stx4a Sytl2 Tceal8 Zfhx1a
258	V$E2_Q6: papilloma virus regulator E2	72	72	740	1389	13970	-3.66	0.0	0.53	0.0	4833420K19Rik Abca1 Actr1a Adssl1 Aebp1 Alas2 Arg2 Arhgap6 Art3 Atp1b3 B3galt3 Bckdhb Bsf3 Cdh2 Coq3 Cryab Cs Ctps2 Cyp27a1 Ddef1 Dfy Dlst Dnajb4 Dnajd1 Dpysl3 Ehd1 Ehd2 Elovl3 Fasn Fgl2 Fli1 Fxr1h Gcsh Gdf10 Gfpt2 Gp38 Grpel1 Hcfc1r1 Hdgfrp3 Hibch Hoxd8 Igfbp4 Jag2 Kctd4 Loxl1 Lpgat1 Lrrk1 Maoa Mfn2 Mfng Nr1h3 Ormdl3 Phldb2 Por Prkcm Rab32 Rapgef3 Rbp4 Rxrg Shank3 Slc16a1 Slc25a10 Smarca1 Sspn S…
259	V$FOXO1_02: fork head box O1	45	45	767	938	14421	-3.66	0.0	0.27	0.0	Acadvl Adfp Adrb2 Aebp1 Brp44l Cabc1 Clp1 Col5a2 Cxcr6 Ddx26 E030024M05Rik Elovl6 Eltd1 Enpp2 Epim Hbld1 Hdgfrp2 Hoxd8 Lamp2 Lgals12 Lipe Lox Mccc1 Mfap5 Mrpl34 Nr1h3 Ogn Papd4 Pdk4 Pdlim2 Ppp1r14a Ppp2r5a Prg1 Prps1 Prrx2 Psma6 Ptgs1 Pygl Rgpr Sepp1 Sfrp4 Suox Tde2 Ulk2 Wif1
260	V$STAT5A_01: signal transducer and activator of transcription 5a	49	49	763	1009	14350	-3.66	0.0	0.29	0.0	Actr1a Ak2 B3galt3 Ccl24 Ccnd2 Cox5b Crym Cxcr6 Cyp1b1 Defb1 Dok2 Eif4ebp1 Etfdh Fgl2 Gjb6 Glycam1 Il1r1 Kcnj8 Lipe Lrp1 Mgl1 Mmp23 Mrpl34 Muc1 Nnmt Nrbf1 Nrp1 Olfml2b Pdk4 Pnpla2 Porcn Prelp Ramp2 Rtn2 Scp2 Sdha Sdhd Sepp1 Serpinb6a Slc1a3 Slc39a8 Sox7 Sqrdl Sspn Tceal8 Tgtp Thbd Tmem43 Ushbp1
261	V$SRF_Q6: serum response factor	55	55	757	970	14389	-3.66	0.0	1.13	0.06	2900091E11Rik Acta1 Actn3 Aqp7 Aspa Atp1b3 Car4 Cbr2 Cd248 Cd97 Col17a1 Col1a1 Col6a1 Cs Cxcl4 Cxcl7 Eif4ebp1 Elovl3 Eno3 Fto Gypc Hsd11b1 Il1r2 Islr Kcnk3 Klrd1 Lamb1-1 Lox Maoa Mylpf Myom1 Napsa Nbl1 Nnat Nsmaf Pdgfrb Plac8 Postn Prkcm Pygl Rarres2 Rbp4 Rbpms2 Rhoe Rxrg Sh3tc1 Shank3 Stat5a Tagln Tceal8 Tfpi Timp2 Tpm2 Tuba8 Xlkd1
262	V$CREB_Q4: cAMP-response element binding protein	63	63	749	1245	14114	-3.67	0.0	0.42	0.0	2700038L12Rik 2810423O19Rik 2900091E11Rik 4833420K19Rik Acox1 Adpn Aldh6a1 Areg Arfl4 Arg2 BC002236 BC003479 BC019806 Camk2d Ccnd2 Cfl2 Clp1 Clstn3 Ctla2a Dact1 Dnajb4 Dusp1 Ebf1 Fabp3 Fkbp7 Fkbp9 Flt1 Fscn1 Gem Gnb4 Gpm6b Gsto1 Gstz1 Id1 Ifngr1 Kcna5 Klf4 Lip1 Mdh2 Mfn2 Mlf1 Mrgprf Mrps9 Nap1l5 Nkiras1 Nptx1 Odz3 Opn3 Ormdl3 Pbef1 Pck1 Pcolce2 Pdhb Pex13 Pmvk Ppp2r2d Ptprs Rapgef3 S100a13 Sdhb S…
263	V$FREAC2_01: Fork head RElated ACtivator-2	47	47	765	970	14389	-3.68	0.0	0.29	0.0	Adfp Adrb2 Brp44l Cidea Col5a2 Ddx26 Dtnbp1 E030024M05Rik Elovl6 Eltd1 Enpp2 Epim Etfa Gyg1 Hbld1 Hdgfrp2 Hoxd8 Ifitm1 Il11ra1 Itgbl1 Lamp2 Lipe Lox Lrp1 Mccc1 Meox2 Mmd Mrpl34 Nr1h3 Ogn P2ry14 Papd4 Pdlim2 Ppp2r5a Prg1 Psma6 Ptgs1 Pygl Rbp4 Rgpr Scp2 Sepp1 Sfrp4 Suox Tde2 Ulk2 Wif1
264	V$MEF2_02: myogenic MADS factor MEF-2	61	61	751	1113	14246	-3.7	0.0	0.9	0.0	2310043K02Rik 5430431G03Rik Acta1 Aqp1 Brp44l Casq2 Cd97 Cdr2 Chn1 Cidea Cidec Ckb Col5a2 Cp Cpt1b Csna Ctsk Dact1 Dnpep E430036I04Rik Eno3 Fabp3 Fli1 Gbp2 Gimap4 Glycam1 Hod Il16 Itm2a Ldh1 Lpl MGC41689 Meox2 Mlf1 Mrpl11 Mrpl9 Msn Msra Pank3 Pcolce Plac8 Pltp Pmvk Pthr1 Qk Rpl41 S100a4 Scn7a Scpep1 Sec15l1 St6galnac5 Stk17b Stmn2 Stom Tceal8 Tgfb1i4 Tgoln1 Thrsp Tiparp Tnnt3 Waspip
265	V$EGR3_01: early growth response gene 3 product	13	13	799	168	15191	-3.71	0.0	2.09	0.44	4930488L10Rik 5430431G03Rik Dnaja1 Fxr1h Hic1 Hspa9a Ifngr1 Lactb Pex13 Pthr1 Scn7a Sgce Slc7a6
266	V$CREBP1CJUN_01: CRE-binding protein 1:c-Jun heterodimer	36	36	776	598	14761	-3.71	0.0	1.41	0.17	2700038L12Rik Acox1 Adpn Areg Arfl4 Arg2 BC003479 Camk2d Clstn3 Dusp1 Ebf1 Fkbp9 Flt1 Fscn1 Gem Gnb4 Gpm6b Gsto1 Id1 Kcna5 Lip1 Mdh2 Mlf1 Mrgprf Odz3 Opn3 Ormdl3 Pbef1 Pcolce2 Pex13 Pmvk Ppp2r2d Ptprs Sdhb Sult1a1 Zwint
267	V$HNF4_01: hepatic nuclear factor 4	784	784	28	14738	621	-3.73	0.0	1.47	0.18	0610039N19Rik 1010001D01Rik 1110035L05Rik 1810044O22Rik 2310001N14Rik 2310043K02Rik 2410016F01Rik 2700038L12Rik 2700083B06Rik 2810423O19Rik 2900091E11Rik 3300001H21Rik 4833420K19Rik 4930422J18Rik 4930488L10Rik 5430431G03Rik 5730439E10Rik 6330579B17Rik 8430417G17Rik 9030408N13Rik Aacs Abca1 Abca8a Abcb1a Abcb1b Abcd4 Acadm Acadvl Acat1 Aco1 Acox1 Acta1 Actn3 Actr1a Acyp2 Adamdec1 Adfp Adh1 Adn Adp…
268	V$ACAAT_B: Avian C-type CCAAT box	55	55	757	1085	14274	-3.74	0.0	0.44	0.0	2700083B06Rik Alas1 Arhgap24 Atpaf2 BC004044 Brp44l Btbd1 Cd302 Cdh2 Chn1 Chst12 Ckb Col1a2 Cte1 Cyp4b1 Dab2 Ddef1 Dmrt2 Dnaja1 Dnajb4 Dpysl3 Epim Evl Gfpt2 Ggtla1 Grpel1 Gys2 Hdgfrp2 Itgbl1 Jak2 LOC330189 Lactb Lepre1 Ltbp4 Mlf1 Myl4 Myom1 Nkiras1 Pank3 Pfkfb1 Pgm2 Prps1 Pttg1ip Rasa4 S3-12 Sdpr Smarca1 Sox7 Sucnr1 Tceb1 Tm6sf1 Tmeff2 Tph1 Ushbp1 Vtn
269	V$TEL2_Q6	55	55	757	1074	14285	-3.76	0.0	0.49	0.0	1010001D01Rik 3300001H21Rik 4833420K19Rik 9030408N13Rik Aco1 Agtpbp1 BC022145 BC024806 BC054059 Chchd6 Ctsl Cxcr6 Cygb Etfa Fcna Fscn1 Fthfd Gpt1 Icam2 Ikbke Itgbl1 Klrd1 Krt1-14 Lama1 Ldh1 Leng1 Lrmp Mark1 Med28 Mgl1 Mrc1 Mrpl12 Napsa Ndufv1 Nnmt Nrp1 Pank3 Pde1a Pep4 Phldb1 Phyh Pnpla2 Prelp Rasa4 Rcn3 Rpl41 S3-12 Sdhb Slc25a20 Slc28a2 Sncg Sspn Sucnr1 Tfpi Tgoln1
270	V$NERF_Q2: new ets-related factor 1a	44	44	768	772	14587	-3.77	0.0	1.1	0.06	9030408N13Rik Aplp2 Arhgdib BC054059 Cbr2 Ccnd2 Cd34 Chchd6 Col1a1 Cryz Ctsb Cxcl14 Cygb E430036I04Rik Etfa F13a1 Fscn1 Fthfd Gbp1 Icam2 Il1r2 Itgbl1 Klrd1 Krt1-14 Loxl1 Mrpl11 Mrpl12 Ndufv1 Nptx1 Pank3 Pep4 Pnpla2 Prelp Pxk Rasa4 Rcn3 Sdhb Serpina3c Sh3tc1 Slc39a8 Sncg Sorbs1 Tgm2 Vcam1
271	V$TAL1BETAITF2_01: Tal-1beta:ITF-2 heterodimer	56	56	756	1045	14314	-3.78	0.0	0.73	0.0	9030408N13Rik 9030611N15Rik Actn3 Afp Alas2 Aoc3 Arfl4 Arg2 Bckdhb Cd34 Cidec Cldn15 Col15a1 Ctps2 Ctsk Fap Flot2 Fndc1 Ggtla1 Gjb6 Glycam1 Gsn Gstm2 Gstz1 Gzma Il1r1 Itgbl1 Lims2 Loxl1 Lrrk1 March5 Mgl1 Mrc1 Ms4a4d Msra Myl1 Nap1l5 Napsa Nxn Odz3 Pde1a Peci Pep4 Phldb1 Rcn3 Reck Rtn2 S100a4 Serpinb6a Slc1a3 Tcf15 Tnfaip6 Tnfaip9 Vegfc Wisp2 Xlkd1
272	V$RORA2_01: RAR-related orphan receptor alpha2	7	7	805	217	15142	-3.79	0.0	0.06	0.0	Cd209a Clec1b Ctsb Med28 Procr Ptpn22 S100a4
273	V$PR_02: is recognized by progesterone receptor	45	45	767	807	14552	-3.82	0.0	0.96	0.01	1110035L05Rik 8430417G17Rik 9030611N15Rik Art3 B3galt3 BC022145 Car5b Casq2 Ccr2 Ces3 Chst1 Cnn2 Cryab Cxcr6 Dhodh Dlat Dscr1l1 Fap Ghr Gstm1 Hdc Hod Hoxc8 Id1 Kcnk2 Krt1-14 Lama1 March5 Mat2a Mrps9 Msra Myom1 Peci Pex13 Ppp2r2d Rab6ip1 Rcn3 Rgpr Rtn2 Scp2 Sdpr Sult1a1 Thbs2 Thy1 Tnnc2
274	V$ATF1_Q6	51	51	761	959	14400	-3.83	0.0	0.68	0.0	2410016F01Rik 2700038L12Rik Acox1 Aldh1a7 Areg Arg2 Atp1b3 BC019806 Cdh11 Clstn3 Dld Dnajb4 Dusp1 Esam1 Flt1 Fscn1 Gem Gfpt2 Gpm6b Hmgcl Hod Id1 Igj Jam3 Klf4 Lip1 Mbnl1 Mtch2 Nap1l5 Nbl1 Npc2 Nptx1 Nxn Odz3 Ormdl3 Pck1 Pcolce Pmvk Pnn Ppp2r2d Procr Ptprs Sdpr Spon2 Ssbp2 St6galnac5 Stx4a Sult1a1 Syt12 Vcam1 id3
275	V$E2_01: papilloma virus regulator E2	41	41	771	824	14535	-3.85	0.0	0.39	0.0	Abca1 Actr1a Adssl1 Aebp1 Alas2 Art3 B3galt3 Coq3 Ctps2 Cyp27a1 Dlst Dnajb4 Dpysl3 Ehd2 Fxr1h Gdf10 Gfpt2 Hcfc1r1 Hibch Igfbp4 Lpgat1 Lrrk1 Maoa Mcpt5 Mfng Napsa Ormdl3 Phldb2 Por Prkcm Prps1 Rab32 Rapgef3 Rbp4 Shank3 Slc16a1 Stx4a Thy1 Tmem33 Ttc7b id3
276	V$TAL1BETAE47_01: Tal-1beta:E47 heterodimer	46	46	766	853	14506	-3.86	0.0	0.76	0.0	9030408N13Rik 9030611N15Rik Actn3 Afp Alas2 Aoc3 Arfl4 Arg2 Bckdhb Cd34 Cidec Cldn15 Ctps2 Ctsk Flot2 Fndc1 Ggtla1 Gjb6 Glycam1 Gstm2 Gstz1 Gzma Il1r1 Itgbl1 Lrrk1 Mgl1 Mrc1 Ms4a4d Msra Myl1 Nap1l5 Napsa Odz3 Pde1a Peci Phldb1 Rcn3 Reck Rtn2 Serpinb6a Slc1a3 Tcf15 Tnfaip6 Tnfaip9 Vegfc Wisp2
277	V$NFKAPPAB65_01: NF-kappaB (p65)	46	46	766	894	14465	-3.86	0.0	0.52	0.0	4930422J18Rik 8430417G17Rik Abca1 Alas2 Aoc3 B430218L07Rik BC002236 Birc3 C1s Car13 Ccr2 Cfl2 Col15a1 Cpxm1 Cte1 Ctsl Cxcr6 Cyp2e1 Dab2 Dkk3 Dpep1 Ebf1 Echdc1 Ephx2 Gbp2 Ghr Ii Ikbke Il16 Itm2b Jag2 Mmp23 Myl1 P2ry14 Pdk4 Pls3 Pmp22 Porcn Prkcm Rbpms2 Rnf14 Sdhb Shank3 Slc25a5 Sult1a1 Tnfaip9
278	V$HNF4_01_B: Hepatocyte nuclear factor 4	34	34	778	589	14770	-3.89	0.0	1.1	0.06	2310001N14Rik 2410016F01Rik 8430417G17Rik Acox1 Acta1 Afp Aspa BC019977 Ctps2 Dm15 Efnb2 Etfa Fabp3 Fto Gp38 Gpr124 Gpr43 Gstk1 Gys2 Lrp1 Lum Mylpf Nr1h3 Parp3 Pck1 Pdha1 Pygl Rgpr S3-12 Serpinb6b Slc27a1 Stmn2 Ushbp1 Zfp521
279	V$PBX_Q3	778	778	34	14659	700	-3.89	0.0	1.05	0.05	1010001D01Rik 1110035L05Rik 1810044O22Rik 2310001N14Rik 2310043K02Rik 2410016F01Rik 2700083B06Rik 2810423O19Rik 2900091E11Rik 3300001H21Rik 4833420K19Rik 4930422J18Rik 4930488L10Rik 5430431G03Rik 5730439E10Rik 6330579B17Rik 8430417G17Rik 9030408N13Rik 9030611N15Rik Aacs Abca1 Abca8a Abcb1a Abcb1b Abcd4 Acadl Acadm Acadvl Acat1 Acox1 Acta1 Actn3 Actr1a Acyp2 Adamdec1 Adfp Adh1 Adn Adpn Adrb2 Adssl…
280	V$ICSBP_Q6	43	43	769	827	14532	-3.89	0.0	0.57	0.0	Abca8a Abcb1a Ak2 Aldh1a7 BC002236 BC022145 Bmp6 Cdkn2c Ctsb Dpysl3 Edg1 Fmr1 Fxyd1 Gas1 Gbp2 Gda Gnb4 Gzma Islr Kctd4 Lepre1 Mrpl11 Mrpl9 Mtch2 Odz3 Ogn Pdcd1lg1 Porcn Ppp1r14a Ptger2 Pxmp2 Rab6ip1 Rcn3 Rgpr Sh3glb1 Slc39a8 Tgfbi Tgtp Tmem45b Twist2 Ucp3 Ushbp1 Vcam1
281	V$ATF_B: ATF binding site	28	28	784	469	14890	-3.91	0.0	1.24	0.12	2700038L12Rik 2900091E11Rik Adpn Areg Arfl4 Arg2 BC003479 BC019806 Camk2d Clstn3 Dusp1 Flt1 Fscn1 Gem Gnb4 Gpm6b Id1 Mdh2 Mrgprf Odz3 Ormdl3 Pbef1 Pex13 Pmvk Ppp2r2d Ptprs Sdhb Sult1a1
282	V$NRF1_Q6	40	40	772	756	14603	-3.93	0.0	0.65	0.0	Acadm Actr1a Adssl1 Alas1 Atpaf2 Blcap Bnip2 Chst12 Clp1 Clpx Coq3 Cox6a1 Cox6c E2f6 Etfdh Evl Fbxo9 Fkbp1a Fmr1 Hip2 Jam3 Ldh1 Lpin1 Lrp1 Mocs2 Mrpl9 Mtch2 Nnat Odc1 Pbef1 Por Ppp3cc Qk Rpl5 Sdha Sdhd Syap1 Tmem43 Wnt5a Zfp639
283	V$SREBP1_01: sterol regulatory element-binding protein 1	28	28	784	586	14773	-3.96	0.0	0.32	0.0	5430431G03Rik 6330579B17Rik Acox1 Adfp Adh1 Aldh6a1 Camk2d Ctsb Dpp7 E2f6 Ehd2 Fabp3 Fmr1 Gstm2 Gsto1 Hps3 Kcnk3 Lactb Lox Med28 Mtch2 Parp3 Pmpcb Stx4a Sytl2 Tceal8 Thrsp Zfhx1a
284	V$RP58_01: 58 KDA repressor protein	17	17	795	394	14965	-3.98	0.0	0.19	0.0	6330579B17Rik Actn3 Cenpb Col3a1 Fap Gsto1 Hic1 Hip2 Hspa9a Marveld1 Mrgprf Psen2 Sparc Srpx2 Thrsp Tnfaip6 Tuba8
285	V$NFY_C: NF-Y binding site	23	23	789	379	14980	-4.0	0.0	1.24	0.12	2700083B06Rik Abcb1b Actn3 Aldh4a1 Aldh6a1 Cdh11 Clp1 Col5a3 Dmrt2 Gpc1 Gpc6 Mbnl1 Mmd Pdk4 Prps1 Sdpr Serpina3c Slc12a7 Slc1a5 Tnnc2 Twist2 Tysnd1 Wisp2
286	V$E2F_02: E2F	22	22	790	358	15001	-4.01	0.0	1.29	0.14	Arhgap6 Cox5a Dlst Fli1 Fmr1 Hip2 Lims2 Lpl Lrp1 Mgat4b Nnat Nrg4 Pde1a Pxmp2 S100a6 Sgce Slc16a1 Slc39a8 Smarcd3 Wif1 Wnt5a Zfhx1b
287	V$E2F_Q3: E2F	22	22	790	358	15001	-4.01	0.0	1.29	0.14	Arhgap6 Cox5a Dlst Fli1 Fmr1 Hip2 Lims2 Lpl Lrp1 Mgat4b Nnat Nrg4 Pde1a Pxmp2 S100a6 Sgce Slc16a1 Slc39a8 Smarcd3 Wif1 Wnt5a Zfhx1b
288	V$E2F4DP1_01: E2F-4:DP-1 heterodimer	22	22	790	358	15001	-4.01	0.0	1.29	0.14	Arhgap6 Cox5a Dlst Fli1 Fmr1 Hip2 Lims2 Lpl Lrp1 Mgat4b Nnat Nrg4 Pde1a Pxmp2 S100a6 Sgce Slc16a1 Slc39a8 Smarcd3 Wif1 Wnt5a Zfhx1b
289	V$MEIS1AHOXA9_01: Meis-1a:HOXA9 heterodimeric binding	5	5	807	165	15194	-4.02	0.0	0.07	0.0	Efemp1 Gstk1 Rhoe Slc25a20 Ttc7b
290	V$R_01: Epstein-Barr virus transcription factor R	15	15	797	224	15135	-4.04	0.0	1.51	0.19	BC004044 Ckb Cox4i1 Cxcl14 Evl Il17b Jag2 Ltc4s Mmd Ptgis Sh3bp5 Stmn2 Twist1 Ucp1 Waspip
291	V$NFMUE1_Q6	28	28	784	552	14807	-4.09	0.0	0.49	0.0	6330579B17Rik Atpaf2 Ccm2 Cfl2 Crat Dnajb4 E2f6 Eltd1 Epim Fasn Gstz1 Hbld1 Hsdl2 Mccc1 Mustn1 Npc2 Nxn Pdhb Pfn2 Pnn Ppargc1b Prkcm Prps1 Rapgef3 Sec15l1 Slc25a19 Smoc2 Ushbp1
292	V$IRF1_01: interferon regulatory factor 1	15	15	797	342	15017	-4.13	0.0	0.23	0.0	BC022145 Birc3 Enpp2 Gnai1 Gng11 Gucy1a3 Hip2 Lhx8 Lip1 Marveld1 Mgst1 Pdcd1lg1 Pnp Serpinb6a Twist2
293	V$HOX13_01: Hox-1.3	9	9	803	236	15123	-4.14	0.0	0.14	0.0	Abca8a Alas2 Chn1 Dock2 Elovl6 Fez2 Gprk5 Lynx1 Mfn2
294	V$STRA13_01	25	25	787	455	14904	-4.15	0.0	0.79	0.0	6330579B17Rik Abcb1b Acox1 Aldh6a1 Armcx1 Camk2d Cpt1b Crat Ctsb Cyp27a1 Dlat Dpp7 Fbln1 Fmr1 Gimap6 Hps3 Lox Parp3 Pdhb Pmpcb S100a6 Stx4a Sytl2 Tceal8 Zfhx1a
295	V$MEF3_B: MEF-3	23	23	789	462	14897	-4.17	0.0	0.44	0.0	3300001H21Rik Arhgap24 Cte1 Dhodh Dpep1 E2f6 Eng Eno3 Fzd4 Gys2 Hcfc1r1 Igfbp4 Mbtps1 Nxn Opn3 Phyh Pmpcb Pvalb Sgce Slc28a2 Slc41a3 St8sia4 Stat5a
296	V$OCT1_07: octamer factor 1	8	8	804	214	15145	-4.18	0.0	0.13	0.0	Aldh1a7 Fbxo9 Fto Igj Mfng Msra Wbscr14 Zwint
297	V$EVI1_02: ectopic viral integration site 1 encoded factor	21	21	791	366	14993	-4.18	0.0	0.95	0.0	BC004012 BC027663 Ccl24 Dtnbp1 Echdc1 Edg2 Gstz1 Hadh2 Lactb Lipe Mcts1 Ms4a4d Myom1 Pnn Slc25a5 Slc28a2 Sparc Suox Tpm2 Vcam1 Wbscr14
298	V$FXR_Q3	16	16	796	258	15101	-4.19	0.0	1.19	0.11	1010001D01Rik Aspn BC003479 Bckdhb Car4 Cd209b Col6a1 Ctps2 Emp3 Gpr109b Gpt1 Lrrk1 Pck1 Prps1 Slc24a3 Smpx
299	V$E4F1_Q6	23	23	789	443	14916	-4.19	0.0	0.57	0.0	2900091E11Rik 4833420K19Rik Aldh6a1 Armcx1 BC019806 BC024806 Cfl2 Ctsb Dact1 Dlat Fkbp7 Itgb7 Maoa Mfn2 Nkiras1 Ormdl3 Pdhb Prss11 Ptprm Rnf11 S100a13 Slc7a6 Smarca1
300	V$FOXO4_02: fork head box O4	22	22	790	438	14921	-4.2	0.0	0.47	0.0	Adfp Brp44l Clp1 Col5a2 Ddx26 Elovl6 Enpp2 Epim Hbld1 Hdgfrp2 Hoxd8 Lgals12 Lox Mccc1 Mfap5 Nr1h3 Ogn Prg1 Rgpr Sepp1 Tde2 Wif1
301	V$MEF2_03: myogenic MADS factor MEF-2	18	18	794	304	15055	-4.21	0.0	1.04	0.04	Aqp1 Cd97 Cidea Ckb Cpt1b E430036I04Rik Hod Il16 Ldh1 Mlf1 Msn Pank3 Plac8 Pmvk Rpl41 Scpep1 Stk17b Thrsp
302	V$T3R_01: viral homolog of thyroid hormone receptor alpha1	21	21	791	402	14957	-4.24	0.0	0.59	0.0	2700083B06Rik 4930422J18Rik Ampd3 Btbd1 Cabc1 Cfl2 Col4a1 Col5a2 Cova1 Dnajb4 Echs1 Ehd2 Fxyd1 Hmgcl Hp Jag2 Nkiras1 Pdgfrb Ramp2 Slc12a7 Stx4a
303	V$ALPHACP1_01	20	20	792	396	14963	-4.25	0.0	0.49	0.0	1110035L05Rik Abcb1b Adamdec1 Aldh1a7 C1r Cdh2 Clta Col1a1 Col5a3 Enpep Etfa Etfdh Hic1 Hk2 Lamp2 Plac8 Pttg1ip Rasl12 Sept4 Tceb1
304	V$CDPCR3_01: cut-like homeodomain protein	19	19	793	386	14973	-4.26	0.0	0.42	0.0	2810423O19Rik Adfp As3mt Cdo1 Cidea Cyp4b1 Fmo1 Gpt1 Jam3 Psen2 S3-12 Sh3tc1 Sox7 Suox Tceb1 Tgfbi Tgoln1 Wbscr14 Zwint
305	V$FOXO3_01: fork head box O3	18	18	794	365	14994	-4.28	0.0	0.43	0.0	Adfp Brp44l Clp1 Col5a2 Enpp2 Epim Hbld1 Hdgfrp2 Hoxd8 Mccc1 Mfap5 Mrpl34 Nr1h3 Ogn Prg1 Rgpr Sepp1 Wif1
306	V$STAF_01: Se-Cys tRNA gene transcription activating factor	17	17	795	294	15065	-4.29	0.0	0.93	0.0	Acadvl Ccl11 Cp Ddx26 Hod Hsp105 Lama1 Lamc1 Mbnl1 Mrpl11 Myo5a Ppp2r5a Prkg2 Slc5a6 Tceb1 Waspip Zfp423
307	V$POLY_C: Retroviral Poly A signal	14	14	798	230	15129	-4.33	0.0	1.07	0.06	Arhgdib Atp2a2 Fmr1 Gng11 Hdc Kcnk2 Ogn Pde8a Pxk Pygl Slc39a8 St6galnac5 Tde2 Zfp521
308	V$ATF6_01: activating transcription factor 6	17	17	795	317	15042	-4.34	0.0	0.67	0.0	Adfp Clstn3 Cpxm1 Crtap Esam1 Fbxo9 Flot2 Gypc Hk2 Hsdl2 Ormdl3 Pdk4 Ptprm Sfrp4 Slc7a6 Twist1 Wnt4
309	V$STAT5B_01: signal transducer and activator of transcription 5b	17	17	795	312	15047	-4.34	0.0	0.72	0.0	Actr1a Cxcr6 Eif4ebp1 Etfdh Glycam1 Kcnj8 Nnmt Nrbf1 Prelp Ramp2 Rtn2 Scp2 Serpinb6a Sox7 Sspn Tgtp Tmem43
310	V$CLOX_01: Clox	15	15	797	311	15048	-4.35	0.0	0.4	0.0	Ccnd2 Cd163 Hnmt Itgb1bp1 Lims2 Mbnl1 Mbtps1 Mfge8 Msra Nnmt Nsmaf Pdcd1lg1 Pde8a Slc25a5 Zfp639
311	V$EGR1_01: Egr-1/Krox-24/NGFI-A immediate-early gene product	6	6	806	166	15193	-4.36	0.0	0.14	0.0	Cox5a Ifngr1 Lamb1-1 Prss11 Qk Sdhd
312	V$GATA4_Q3	796	796	16	15061	298	-4.38	0.0	0.53	0.0	0610039N19Rik 1010001D01Rik 1110035L05Rik 1810044O22Rik 2310001N14Rik 2310043K02Rik 2410016F01Rik 2700038L12Rik 2700083B06Rik 2810423O19Rik 3300001H21Rik 4833420K19Rik 4930422J18Rik 4930488L10Rik 5430431G03Rik 5730439E10Rik 6330579B17Rik 8430417G17Rik 9030408N13Rik 9030611N15Rik Aacs Abca1 Abca8a Abcb1a Abcb1b Abcd4 Acadl Acadm Acadvl Acat1 Aco1 Acox1 Acta1 Actn3 Actr1a Acyp2 Adamdec1 Adfp Adh1 A…
313	V$MYCMAX_01: c-Myc:Max heterodimer	9	9	803	133	15226	-4.42	0.0	1.26	0.12	Acat1 BC004044 Dnpep Dock2 Hp Pon1 Scp2 Sept9 Slc39a8
314	V$CREBP1_01: cAMP-responsive element binding protein 1	14	14	798	248	15111	-4.42	0.0	0.81	0.0	2900091E11Rik Aldh6a1 BC002236 BC019806 Cln2 Cpa3 Gpm6b Mfn2 Nkiras1 Ormdl3 Pck1 Pls3 S100a13 Stx18
315	V$ISRE_01: interferon-stimulated response element	14	14	798	252	15107	-4.43	0.0	0.76	0.0	Abca8a Afp BC022145 Fthfd Gbp2 Gzma Lip1 Mrpl11 Mrpl9 Ogn Ptpn22 Rgpr Slc39a8 Tgfbi
316	V$E2F_01: E2F	3	3	809	108	15251	-4.43	0.0	0.08	0.0	Ak2 Fbxo9 Rpl3
317	V$PBX1_02: homeo domain factor Pbx-1	13	13	799	237	15122	-4.47	0.0	0.72	0.0	2310043K02Rik Btbd1 Cd163 Coq3 Dscr1l1 Enpep Fkbp9 Gimap4 Mcts1 Nnmt Pla2g2d Rab6ip1 Zfhx1a
318	V$BEL1_B: Bel-1 similar region	3	3	809	25	15334	-4.48	0.0	1.81	0.33	LOC330189 Xlkd1 id3
319	V$BACH1_01: BTB and CNC homolog 1	11	11	801	227	15132	-4.51	0.0	0.42	0.0	Abcb1b Btn1a1 Gsto1 Med28 Msn Pdlim2 Rapgef3 Rgs7 Sucnr1 Trpv2 Zfhx1b
320	V$MEIS1BHOXA9_02: Meis-1b:HOXA9 heterodimeric binding	8	8	804	185	15174	-4.55	0.0	0.28	0.0	Defb1 Jam3 Lsp1 Pcx Pdhb Slc28a2 Tmem45b Ttc7b
321	V$EVI1_06: ectopic viral integration site 1 encoded factor	9	9	803	198	15161	-4.55	0.0	0.33	0.0	BC004012 Gnai1 Hbld1 Npc2 Ormdl3 Slc16a1 Slc28a2 Sparc id3
322	V$FREAC4_01: Fork head RElated ACtivator-4	7	7	805	167	15192	-4.57	0.0	0.25	0.0	Dtnbp1 E030024M05Rik Enpp2 Epim Gpm6b Rgpr Scp2
323	V$DTYPEPA_B: poly A signal of D-type LTRs	2	2	810	83	15276	-4.58	0.0	0.07	0.0	Col1a1 Nnat
324	V$HSF_Q6	9	9	803	150	15209	-4.6	0.0	0.9	0.0	Cryab Dhodh Glycam1 Gpr146 Nnat Psma6 Rnase4 S100a10 Tagln
325	V$CDP_02: transcriptional repressor CDP	9	9	803	152	15207	-4.61	0.0	0.87	0.0	Hnmt Itgb1bp1 Lims2 Mbtps1 Nsmaf Pde8a Psen2 Slc25a5 Zfp639
326	V$MIF1_01: MIBP-1 / RFX1 complex	9	9	803	189	15170	-4.61	0.0	0.4	0.0	Ap1m1 Car3 Elovl6 Hcfc1r1 Ifitm1 Mustn1 Orm1 Ppp1r14a Wisp2
327	V$AHRARNT_02: aryl hydrocarbon receptor:Arnt heterodimers, fixed core	2	2	810	13	15346	-4.66	0.0	1.76	0.3	Hoxc8 Msra
328	V$CDP_01: cut-like homeodomain protein	8	8	804	138	15221	-4.69	0.0	0.79	0.0	BC027663 Cdr2 Dscr1l1 Fez2 Gsto1 Sdha Tgfb1i4 Vamp4
329	V$EVI1_03: ectopic viral integration site 1 encoded factor	5	5	807	67	15292	-4.7	0.0	1.22	0.12	Edg2 Ms4a4d Pnn Suox Wbscr14
330	V$HMEF2_Q6: myocyte enhancer factor	1	1	811	58	15301	-4.76	0.0	0.05	0.0	Ctsk
331	V$POU3F2_02	4	4	808	106	15253	-4.79	0.0	0.21	0.0	Mfng Ptges Slc28a2 Wbscr14
332	V$RSRFC4_01: related to serum response factor, C4	3	3	809	91	15268	-4.8	0.0	0.15	0.0	Cidea Ckb E430036I04Rik
333	V$AR_02: high affinity binding sites for androgen receptor	4	4	808	51	15308	-4.81	0.0	1.21	0.12	8430417G17Rik Dlat Hoxc8 Myom1
334	V$CAAT_C: Retroviral CCAAT box	5	5	807	117	15242	-4.82	0.0	0.3	0.0	Cyp2e1 Hibch Ppp1r14a Slc27a1 Twist2
335	V$LXR_DR4_Q3	5	5	807	91	15268	-4.94	0.0	0.63	0.0	Abca1 Dkk3 Fasn Loxl1 Ttc7b
336	V$SRF_01: serum response factor	2	2	810	17	15342	-4.94	0.0	1.4	0.17	Cd248 Cnn2
337	V$GNCF_01: GCNF (germ cell nuclear factor)	4	4	808	91	15268	-4.98	0.0	0.34	0.0	BC004012 BC013712 Brp44l Lgals12
338	V$IRF2_01: interferon regulatory factor 2	2	2	810	18	15341	-4.99	0.0	1.33	0.14	Pdcd1lg1 Serpinb6a
339	V$LXR_Q3	3	3	809	77	15282	-5.03	0.0	0.26	0.0	Abca1 Fasn Hk2
340	V$POU3F2_01	2	2	810	64	15295	-5.05	0.0	0.16	0.0	Atp1b3 Slc28a2
341	V$HMX1_01: H6 homeobox 3	2	2	810	21	15338	-5.12	0.0	1.13	0.06	Dab2 Nrg4
342	V$STAT1_01: signal transducer and activator of transcription 1	3	3	809	47	15312	-5.15	0.0	0.77	0.0	Abcd4 Cox5b Muc1
343	V$APOLYA_B: Avian C-type PolyA signal	1	1	811	42	15317	-5.26	0.0	0.12	0.0	Rxrg
344	V$PAX5_02: B-cell-specific activating protein	2	2	810	52	15307	-5.27	0.0	0.27	0.0	Fabp4 Vamp4
345	V$PPARA_01: PPAR:RXR heterodimers	1	1	811	7	15352	-5.37	0.0	1.09	0.06	Acta1
346	V$PAX3_01: Pax-3 binding sites	1	1	811	25	15334	-5.64	0.0	0.3	0.0	Ndufa1
347	V$TAACC_B: Lentiviral TATA upstream element	1	1	811	14	15345	-5.66	0.0	0.62	0.0	Sparc
348	V$VJUN_01: v-Jun	1	1	811	15	15344	-5.66	0.0	0.58	0.0	Ppp2r2d
349	V$TAXCREB_02: Tax/CREB complex	1	1	811	22	15337	-5.66	0.0	0.36	0.0	Fxyd2
