# Supplementary material for: A genomic analysis of mouse models of breast cancer reveals molecular features of mouse models and relationships to human breast cancer
Source: Breast Cancer Res. 2014 Jun 5;16(3):R59. doi: 10.1186/bcr3672 (PMC4078930; doi:10.1186/bcr3672)
Supplement: Additional file 3 — Fold change values organized by mouse tumor model type comparing the mouse model to normal mammary gland. [file bcr3672-S3.zip › Additional_File_3/Ras_VS_NMLmammary/AdditionalFile77_Ras_VS_NMLmammary/Ras_vs_NMLmammary_SAM.txt]

Current settings
Input parameters
Data type?								Two class unpaired
Array or Seq data?								array
Arrays centered?								FALSE
Delta								2.038938964
Minimum fold change								0
Test statistic								standard
Are data are log scale?								TRUE
Number of permutations								100
Input percentile for exchangeability factor s0								Automatic choice
Number of neighbors for KNN								10
Seed for Random number generator								91621469
Computed values
Estimate of pi0 (proportion of null genes)								0.374
s0 percentile								0
False Discovery Rate (%)								0
List of Significant Genes for Delta = 2.039
Positive genes (1893) Upregulated in Ras tumors compared to NML mammary gland
	Row	Gene ID	Gene Name	Score(d)	Numerator(r)	Denominator(s+s0)	Fold Change	q-value(%)
	5682	1422407_s_at	7.530507368	10.99019536	3.588459817	0.326514652	12.02912514	0
	12260	1437932_a_at	7.562398306	10.60863044	4.064167404	0.383100102	16.7277025	0
	14352	1450014_at	7.435824572	10.55675461	4.063726846	0.384940921	16.72259511	0
	3471	1419486_at	6.752786165	10.38993664	4.089699024	0.393621171	17.0263705	0
	7164	1424132_at	7.200609282	10.31401027	3.427739866	0.332338225	10.76099717	0
	9566	1427261_at	7.243240219	10.1577294	3.289274985	0.323819907	9.776208031	0
	8341	1425601_a_at	7.422209315	9.886495458	2.55546653	0.258480524	5.878575203	0
	3470	1419485_at	6.35633261	9.740559878	3.889083092	0.399266894	14.81598966	0
	11030	1433514_at	8.359857418	9.632865056	3.457185835	0.358894868	10.98289008	0
	16749	1454633_at	7.669580058	9.299017321	3.169628243	0.340856258	8.998148918	0
	3057	1419032_at	6.093214177	9.257130725	3.598998582	0.38878122	12.11731861	0
	3743	1419884_at	7.055427772	9.150857626	3.01032911	0.328966883	8.057482278	0
	117	1415834_at	7.299605871	9.089732969	2.952050173	0.324767535	7.738479755	0
	11031	1433515_s_at	7.350976216	9.030033974	3.005684694	0.332854195	8.031584823	0
	1938	1417795_at	5.773336711	8.939965722	4.176733495	0.467197932	18.08514795	0
	16354	1452589_at	6.461759017	8.844443605	2.803381397	0.316965263	6.980746864	0
	667	1416424_at	7.644526824	8.826281164	1.906012738	0.21594743	3.747718878	0
	5856	1422607_at	7.106099035	8.822344333	4.370765025	0.495419909	20.68861304	0
	2806	1418754_at	5.162699626	8.683692374	3.139379692	0.361525899	8.811451497	0
	12173	1437651_a_at	7.162648913	8.592654057	2.360776826	0.274743614	5.136468601	0
	12521	1438851_x_at	6.357831916	8.567532363	3.603581798	0.420609067	12.15587465	0
	14896	1450684_at	6.87260417	8.561409441	4.275000615	0.499333742	19.35991368	0
	7904	1425032_at	8.641124804	8.553682509	7.08996202	0.828878324	136.2357968	0
	15089	1450913_at	5.50780029	8.546603998	3.053253647	0.357247586	8.300818768	0
	1477	1417297_at	7.071158802	8.539324708	2.449920319	0.286898602	5.463859247	0
	15434	1451323_at	5.849872797	8.539124088	2.514277462	0.29444208	5.713114569	0
	13423	1448810_at	8.411490427	8.536380237	2.919055391	0.341954706	7.563507322	0
	17516	1460329_at	5.802387128	8.50746753	3.107702392	0.365291126	8.620086774	0
	796	1416562_at	2.575727427	8.437287664	4.220592396	0.500230947	18.64339111	0
	2539	1418453_a_at	9.524144301	8.421134474	4.359997365	0.517744655	20.53477686	0
	12325	1438169_a_at	7.575955637	8.4095315	2.360774904	0.280726091	5.136461757	0
	1998	1417858_at	7.084096111	8.399461081	2.883935176	0.343347644	7.381608258	0
	5793	1422537_a_at	8.828436199	8.397168328	2.73042002	0.325159615	6.636488203	0
	11630	1435758_at	5.580863303	8.349880532	2.98503521	0.357494362	7.917446479	0
	15295	1451152_a_at	9.572449075	8.261144258	4.316784198	0.522540711	19.92881742	0
	9329	1426908_at	6.230565301	8.255354206	2.513988698	0.304528266	5.711971171	0
	6956	1423890_x_at	9.554132787	8.241314794	4.303292736	0.522160947	19.74332042	0
	12592	1439036_a_at	9.524450817	8.237142517	4.293165028	0.521195915	19.60520779	0
	12520	1438850_at	6.237008942	8.204973058	3.550821498	0.432764553	11.71935689	0
	16102	1452174_at	6.429311339	8.153712489	2.030149543	0.248984686	4.084471858	0
	2300	1418195_at	6.175884307	8.121105226	2.173096393	0.267586287	4.509902964	0
	3524	1419549_at	9.220891363	8.119729697	4.777750825	0.588412546	27.43129498	0
	16066	1452123_s_at	7.341916549	8.116073754	2.312594086	0.284940004	4.967755213	0
	795	1416561_at	2.181790393	8.11060711	4.044362506	0.49865102	16.49963844	0
	13632	1449048_s_at	6.6227142	8.08661226	2.61528462	0.323409178	6.127440712	0
	2568	1418483_a_at	5.935416678	8.082019408	2.541815353	0.314502505	5.823212848	0
	8325	1425581_s_at	5.85462553	8.075528304	2.423117402	0.300056827	5.363286797	0
	6379	1423228_at	5.161757876	8.073092227	2.917907443	0.361436159	7.557491457	0
	164	1415890_at	7.923649443	8.051943603	2.029732246	0.252079789	4.083290602	0
	9218	1426744_at	6.455156871	8.030642042	2.023134458	0.251926863	4.064659378	0
	11505	1435176_a_at	8.955463044	7.947902702	2.776552644	0.349344066	6.852130578	0
	7878	1425000_s_at	5.917236106	7.909221588	2.693775003	0.340586614	6.470041667	0
	7707	1424777_at	7.379690054	7.892166217	1.98893561	0.252013903	3.969440331	0
	85	1415797_at	7.653585019	7.867281317	2.57464948	0.327260381	5.957262288	0
	13290	1448660_at	6.416341485	7.850074223	2.642818072	0.336661539	6.245504317	0
	7699	1424769_s_at	8.357191391	7.850008166	3.248012715	0.413759151	9.50056106	0
	2299	1418194_at	6.009552549	7.81923669	2.119377304	0.271046572	4.345063628	0
	7565	1424612_at	8.228745411	7.81746726	2.659097159	0.340148167	6.31637646	0
	2434	1418341_at	6.268320065	7.812222589	2.49748445	0.319689361	5.646999291	0
	14125	1449650_at	6.179430246	7.743009878	2.668832355	0.344676346	6.359143017	0
	11678	1435945_a_at	9.924572215	7.700638138	3.238401722	0.4205368	9.43748026	0
	13849	1449299_at	6.101409788	7.663399747	3.201186719	0.417724094	9.197149036	0
	2499	1418412_at	7.717435265	7.661474688	3.114012982	0.406450861	8.657875062	0
	3460	1419475_a_at	8.050758535	7.53510304	3.983629701	0.528676208	15.81947373	0
	6431	1423284_at	10.43140884	7.515534401	3.974558109	0.528845708	15.72031378	0
	7698	1424768_at	7.716169694	7.513392091	3.028884912	0.403131485	8.161786157	0
	7700	1424770_at	7.700461942	7.500942059	2.995203576	0.39931032	7.973447141	0
	8583	1425918_at	6.790308043	7.432756776	3.08866362	0.415547517	8.507077632	0
	4517	1421038_a_at	9.351489306	7.426547185	3.062902973	0.412426246	8.356524073	0
	15477	1451375_at	8.188274681	7.403424125	4.029046102	0.544213871	16.32539622	0
	4483	1421001_a_at	10.42125773	7.389927337	6.14176919	0.831100079	70.60846215	0
	11758	1436364_x_at	8.461469384	7.384391021	2.2686691	0.307224942	4.818783886	0
	86	1415798_at	7.195640891	7.382950259	2.387480887	0.323377621	5.232429207	0
	11757	1436363_a_at	8.535086567	7.382394393	2.268528284	0.307288958	4.818313563	0
	2715	1418649_at	7.667733613	7.33795293	3.466675491	0.472430871	11.05537066	0
	16130	1452232_at	5.894952485	7.284560511	2.408186874	0.330587806	5.308068079	0
	12589	1439018_at	6.998383117	7.282661653	2.66023571	0.365283441	6.321363206	0
	16155	1452269_at	7.801207767	7.271808266	2.376093685	0.326754171	5.191292167	0
	15733	1451689_a_at	9.440376844	7.239855312	3.118585763	0.430752498	8.685360692	0
	8916	1426331_a_at	6.969501537	7.219603572	2.228206701	0.308632833	4.68551199	0
	1729	1417569_at	8.208598181	7.194129926	4.18164019	0.581257252	18.14676137	0
	9112	1426594_at	6.957567762	7.193390582	2.166102039	0.30112393	4.488091344	0
	11804	1436584_at	5.207141335	7.167120926	1.903350879	0.265567011	3.740810487	0
	16792	1454779_s_at	6.745466721	7.164396425	2.542093279	0.35482309	5.824334762	0
	2463	1418374_at	11.74827334	7.15197325	3.374773439	0.47186606	10.37308732	0
	7867	1424985_a_at	8.912718821	7.151658819	2.889644419	0.404052331	7.410877711	0
	13246	1448611_at	5.936209152	7.148881203	2.282963244	0.319345528	4.866765442	0
	3459	1419474_a_at	7.674384634	7.14474162	3.797495902	0.5315092	13.90465364	0
	9321	1426894_s_at	5.893628065	7.139081323	1.734070821	0.242898315	3.326651693	0
	11646	1435820_x_at	7.52254143	7.117664196	2.450881795	0.344337936	5.467501819	0
	16246	1452411_at	5.425205445	7.102999556	1.679025435	0.236382591	3.202115697	0
	15398	1451278_a_at	9.002997677	7.071105634	2.889558241	0.40864306	7.410435043	0
	6611	1423493_a_at	8.310426936	7.025592378	2.173663421	0.309392191	4.511675859	0
	14211	1449845_a_at	6.733885569	7.012639535	1.736896169	0.2476808	3.33317293	0
	3846	1420146_at	5.742035004	6.979849187	1.922640918	0.27545594	3.791164134	0
	9455	1427094_at	7.514710631	6.955820156	2.2685916	0.326142935	4.818525034	0
	8175	1425369_a_at	8.303821822	6.943671232	2.665714026	0.383905565	6.34541282	0
	4065	1420518_a_at	5.644529744	6.941014898	2.017864048	0.290715994	4.049837576	0
	1728	1417568_at	8.048883867	6.936643097	4.097794091	0.59074599	17.12217523	0
	15854	1451843_a_at	5.386126102	6.927147194	2.400625421	0.346553257	5.280320212	0
	17374	1459990_at	6.890746164	6.914701829	2.281364645	0.329929576	4.861375737	0
	6635	1423523_at	7.184349819	6.908147618	3.64590286	0.527768522	12.51774563	0
	16582	1453596_at	7.528103711	6.905897383	2.11772207	0.306654147	4.340081306	0
	8442	1425737_at	7.695810571	6.898471397	4.233563927	0.613695946	18.81177305	0
	2714	1418648_at	6.90216464	6.891542117	3.155785496	0.457921528	8.912224011	0
	1944	1417801_a_at	6.879550953	6.81968223	2.842288664	0.416777288	7.171568387	0
	13822	1449271_a_at	5.806054366	6.818900541	2.019628105	0.296180901	4.054792549	0
	4116	1420576_at	5.331845905	6.797246777	1.621671345	0.238577677	3.077313329	0
	7364	1424367_a_at	7.848922943	6.783594043	3.200102193	0.471741406	9.190237804	0
	14250	1449896_at	6.880639007	6.742074276	2.782945978	0.412772963	6.882563322	0
	4624	1421156_a_at	6.433277096	6.718756701	2.559638068	0.380969007	5.895597643	0
	15915	1451935_a_at	9.991734608	6.709934169	2.774827345	0.413540174	6.843941105	0
	2860	1418818_at	11.43048838	6.674661068	4.654970042	0.697409201	25.19333209	0
	8696	1426062_a_at	6.456759208	6.674285377	2.685525468	0.40236899	6.433150625	0
	1129	1416916_at	7.272874791	6.645040351	2.187382617	0.32917522	4.554783931	0
	17006	1455731_at	6.594180863	6.644906536	1.963589797	0.295502997	3.90031271	0
	13374	1448757_at	6.353423387	6.629202309	2.285766786	0.34480269	4.87623206	0
	17179	1456226_x_at	7.933237113	6.626508755	2.563448204	0.386847479	5.911188408	0
	741	1416505_at	6.801451122	6.609481994	2.583061048	0.390811421	5.992097289	0
	7900	1425027_s_at	6.991016115	6.590810087	1.735796931	0.263366249	3.330634241	0
	15808	1451782_a_at	7.315892478	6.579036744	2.210995458	0.336066744	4.629946293	0
	7444	1424463_at	6.887008389	6.571957532	2.661823468	0.405027491	6.32832401	0
	7179	1424150_at	6.257497643	6.570712931	1.561236331	0.237605317	2.951066295	0
	8523	1425835_a_at	5.605194382	6.564840244	2.109038167	0.321262679	4.314035855	0
	9555	1427247_at	5.124906309	6.522926344	2.607414251	0.399730752	6.09410455	0
	15380	1451255_at	8.741982153	6.521157558	2.776815216	0.425816305	6.853377782	0
	1386	1417197_at	5.250645104	6.515511154	2.130915665	0.327052723	4.379953839	0
	13679	1449109_at	8.26352725	6.50163192	2.991869496	0.460172082	7.955041714	0
	15877	1451884_a_at	5.413481177	6.487893275	1.688367125	0.260233492	3.2229172	0
	2535	1418449_at	8.133131654	6.477960123	2.817101713	0.434874815	7.047451836	0
	6988	1423927_at	7.31416133	6.47778786	1.335264701	0.206129736	2.523217727	0
	17578	1460405_at	5.456062421	6.471802894	1.382101747	0.213557454	2.606478116	0
	3442	1419457_at	5.924854244	6.468418357	1.862786509	0.287981761	3.637094747	0
	12284	1438009_at	9.346791059	6.46187583	2.837932861	0.439180965	7.149948554	0
	16643	1453915_a_at	5.60314722	6.458189785	1.851608696	0.286707074	3.609023897	0
	13286	1448656_at	5.813672832	6.449822491	1.820109039	0.282195214	3.531078854	0
	2876	1418835_at	9.279334851	6.439477298	3.272447403	0.508185253	9.662840869	0
	3140	1419124_at	5.860096007	6.437750649	2.276226189	0.353574768	4.844091745	0
	844	1416610_a_at	6.708287006	6.435434892	2.024442959	0.314577491	4.06834763	0
	10604	1430820_a_at	5.594006056	6.432237115	2.03903045	0.317001754	4.109692499	0
	12384	1438367_x_at	6.716264244	6.426702787	2.176858034	0.338720819	4.521677299	0
	10730	1431469_a_at	5.346999386	6.425264664	1.887099061	0.293699818	3.698907085	0
	10617	1430970_a_at	3.947834271	6.422759156	1.826889461	0.284439976	3.547713385	0
	7012	1423952_a_at	8.426534916	6.41740002	2.386264965	0.371842952	5.228021106	0
	3081	1419063_at	4.782507158	6.413391439	2.818510201	0.439472661	7.054335551	0
	3082	1419064_a_at	4.782669096	6.412179984	2.83799177	0.442593904	7.150240508	0
	5846	1422597_at	7.219905316	6.409686306	2.38793919	0.372551647	5.234091664	0
	4619	1421151_a_at	6.832884576	6.408839858	2.183882676	0.340761	4.543747535	0
	5041	1421656_at	4.442437115	6.406250859	1.700675462	0.265471256	3.250531109	0
	13709	1449141_at	7.503265124	6.402470523	2.387624893	0.372922434	5.232951517	0
	221	1415952_at	6.680743466	6.39589615	1.713065628	0.267838249	3.278567568	0
	9143	1426634_at	6.734570273	6.391461894	2.878497649	0.450366082	7.353839296	0
	13289	1448659_at	6.623516193	6.39082816	2.546017171	0.39838611	5.840197551	0
	12165	1437619_x_at	6.700920185	6.358201649	2.162459039	0.340105451	4.476772605	0
	13555	1448960_at	5.525762955	6.352239616	1.920592793	0.302348921	3.785785819	0
	2588	1418507_s_at	8.095078861	6.345571279	2.944421183	0.464011994	7.697666578	0
	8764	1426147_s_at	9.362248541	6.330825695	4.710290808	0.744024719	26.17814214	0
	3443	1419458_at	5.661003419	6.316553258	1.769452407	0.280129421	3.409245299	0
	2060	1417928_at	5.774211552	6.315644565	1.861867438	0.294802442	3.634778468	0
	16961	1455531_at	6.969511186	6.297749641	3.688261914	0.585647592	12.89072869	0
	6675	1423569_at	3.98752565	6.293573545	2.225782889	0.35365963	4.677646664	0
	8328	1425586_a_at	6.398486714	6.288143753	2.595579495	0.412773562	6.04431771	0
	16482	1452954_at	7.250975438	6.287697201	2.594358379	0.41260867	6.039203882	0
	12383	1438366_x_at	7.055238854	6.269263366	2.102688214	0.335396376	4.295089558	0
	7445	1424464_s_at	5.799825454	6.268743569	2.211233667	0.352739531	4.630710823	0
	1288	1417090_at	6.180487111	6.263844273	2.467518499	0.393930371	5.530916258	0
	7521	1424556_at	6.229566394	6.256683001	2.544055661	0.406614121	5.832262526	0
	11370	1434628_a_at	6.394913593	6.248002567	2.456656935	0.393190769	5.489432213	0
	11582	1435527_at	7.300120668	6.239941235	1.949665239	0.312449295	3.862848882	0
	11408	1434784_s_at	7.550267085	6.229640368	1.857091376	0.298105712	3.622765379	0
	9166	1426662_at	7.958496506	6.213446167	2.125062361	0.342010263	4.362219484	0
	5231	1421884_at	4.301229272	6.197473638	1.688387587	0.272431588	3.222962912	0
	11698	1436021_at	6.848926061	6.195813989	3.609096399	0.582505609	12.20242855	0
	4213	1420683_at	6.11065099	6.182796901	2.956733198	0.478219363	7.763639871	0
	7726	1424809_at	6.402941048	6.17965177	2.602633585	0.421161852	6.073943905	0
	14887	1450673_at	5.020003983	6.175612595	2.621561366	0.424502238	6.154157499	0
	16078	1452136_at	6.585824202	6.175518312	2.812621463	0.455447028	7.025600112	0
	16451	1452793_at	8.852645876	6.171793001	4.666310495	0.75607048	25.39214725	0
	9320	1426893_at	5.284751228	6.165525843	1.509117713	0.244767073	2.846359154	0
	2641	1418569_at	7.264269586	6.165435905	2.314756445	0.375440842	4.975206631	0
	11014	1433487_at	6.330492241	6.163820689	1.909168422	0.309737826	3.755925434	0
	12570	1438968_x_at	9.96289971	6.163109792	2.71700017	0.4408489	6.575042273	0
	7731	1424814_a_at	6.830569967	6.143090604	2.368243337	0.385513334	5.163120744	0
	2948	1418917_at	4.980635682	6.11644456	1.747746472	0.285745494	3.358335751	0
	7816	1424920_at	5.230581284	6.114851979	1.709730465	0.279602919	3.270997064	0
	4899	1421493_a_at	4.674380037	6.095008679	1.659007115	0.2721911	3.157991122	0
	12655	1439382_x_at	6.582941508	6.088062708	2.095081609	0.34412944	4.272503309	0
	15458	1451352_s_at	6.709389148	6.086829775	1.600013091	0.262864767	3.031460641	0
	13747	1449184_at	9.890746382	6.075593539	4.055495534	0.667506065	16.62745584	0
	15580	1451499_at	7.457746861	6.073041584	2.595942998	0.427453519	6.045840832	0
	7899	1425026_at	6.810353343	6.0728057	1.643561044	0.270642784	3.124360754	0
	3607	1419643_s_at	11.01194083	6.067506123	6.136506809	1.011372166	70.35137953	0
	3610	1419647_a_at	6.911989541	6.049539154	2.531408626	0.418446523	5.781358861	0
	4157	1420619_a_at	8.021264696	6.043137401	1.54835879	0.256217704	2.924842199	0
	2291	1418184_at	6.036165481	6.031196742	1.758339289	0.291540695	3.38308468	0
	16884	1455115_a_at	6.358426322	6.020823481	2.521377471	0.418776182	5.741300114	0
	14203	1449836_x_at	5.603155891	6.020343449	2.045790459	0.339812915	4.128994392	0
	3075	1419057_at	6.275739893	6.019316332	2.662542398	0.442333024	6.331478354	0
	17212	1456340_at	8.129603414	5.991942697	2.544899668	0.424720295	5.835675523	0
	5209	1421860_at	7.042439996	5.98836002	1.840376774	0.307325673	3.581035385	0
	2416	1418320_at	7.649013343	5.980536311	2.361506784	0.394865387	5.139068149	0
	14161	1449749_s_at	6.228555846	5.977377583	2.161804755	0.361664413	4.47474278	0
	6347	1423186_at	5.619023615	5.975312688	1.848599902	0.309372915	3.601504986	0
	16179	1452304_a_at	7.290982767	5.951500326	1.959358296	0.3292209	3.888889645	0
	6573	1423450_a_at	5.516035352	5.936700096	2.666783704	0.449203036	6.350119336	0
	2927	1418891_a_at	7.190074412	5.929291432	2.035130345	0.343233313	4.098597576	0
	1626	1417459_at	9.998031376	5.918860962	6.239902462	1.054240419	75.57842044	0
	1387	1417198_at	4.715500652	5.918420366	1.923287422	0.324966343	3.792863422	0
	2926	1418890_a_at	7.266920916	5.916723633	2.031882321	0.343413424	4.089380544	0
	9427	1427063_at	8.763401011	5.899782279	4.045882478	0.685768099	16.51703104	0
	5188	1421834_at	6.599316974	5.897835808	1.862826456	0.315849155	3.637195457	0
	7648	1424710_a_at	7.470260533	5.89137652	1.683024472	0.285675931	3.211004022	0
	11152	1433908_a_at	8.51005885	5.876891293	1.636766721	0.278508933	3.109681277	0
	11407	1434783_at	7.301530687	5.846851639	1.771146048	0.302923036	3.413249908	0
	9330	1426911_at	6.251028509	5.846105557	2.440265272	0.417417244	5.427415169	0
	7309	1424300_at	6.064530463	5.839960475	1.463106899	0.250533699	2.757014583	0
	9877	1427745_x_at	8.522656728	5.839760536	5.487944162	0.939755	44.87823901	0
	6978	1423917_a_at	8.357634975	5.820103583	1.587809567	0.272814658	3.005926153	0
	8932	1426353_at	5.996757119	5.802574584	1.814505935	0.312707042	3.517391533	0
	2193	1418075_at	5.751403287	5.800276206	2.132846717	0.367714681	4.385820348	0
	7783	1424880_at	7.192804027	5.80006653	2.062463365	0.355593053	4.17698906	0
	15837	1451822_a_at	6.669561684	5.768996101	1.426058239	0.247193483	2.687115324	0
	11013	1433486_at	6.497087082	5.766656716	1.893690008	0.328386117	3.715844188	0
	17037	1455825_s_at	6.621587427	5.759971574	2.101768441	0.364892155	4.29235215	0
	10940	1432418_a_at	6.948304947	5.755966965	3.379702391	0.587165008	10.40858747	0
	1403	1417214_at	5.087299238	5.737052993	2.559240507	0.446089745	5.893973225	0
	5210	1421861_at	7.271314745	5.729453182	1.866364884	0.325749216	3.646127178	0
	8507	1425815_a_at	5.694676806	5.726574857	1.691296828	0.295341783	3.229468678	0
	8309	1425558_at	7.579559325	5.712247091	2.707461727	0.473974897	6.531714478	0
	6998	1423938_at	6.567242529	5.704800515	1.592627279	0.279173176	3.015980872	0
	13830	1449279_at	6.567782351	5.694550156	2.105175126	0.369682428	4.302499801	0
	5973	1422741_a_at	5.084458788	5.682267875	1.883184941	0.33141432	3.688885325	0
	5725	1422460_at	6.111008928	5.678675795	1.863753354	0.328202106	3.639533022	0
	12802	1448126_at	6.094463339	5.676786045	1.91431159	0.337217499	3.769339102	0
	3853	1420172_at	7.373347214	5.670752182	1.405105359	0.247781126	2.648371223	0
	4180	1420645_at	6.196321622	5.669573368	1.345475586	0.237315138	2.541139516	0
	7538	1424579_at	5.973314564	5.666226203	1.860302612	0.328314216	3.630838127	0
	14143	1449698_at	3.720347511	5.660284055	2.051325386	0.362406792	4.144865783	0
	9749	1427537_at	6.98833728	5.655437191	2.51655057	0.444978962	5.722123242	0
	8085	1425249_a_at	4.665970429	5.652475371	1.777133702	0.314399194	3.427445443	0
	11833	1436707_x_at	5.914989021	5.651951494	1.629281004	0.288268752	3.09358785	0
	4896	1421490_at	7.960037816	5.64850776	5.348405052	0.946870444	40.74087475	0
	16137	1452242_at	4.622944935	5.647808965	2.039459004	0.36110623	4.110913466	0
	15148	1450982_at	6.989410745	5.647067775	1.499563744	0.265547325	2.827571967	0
	490	1416239_at	6.735112078	5.645007687	2.394580318	0.424194341	5.25824119	0
	11052	1433575_at	8.088697378	5.632146529	1.97265466	0.350249172	3.924896636	0
	2192	1418074_at	5.197834441	5.621739402	1.912059413	0.340118827	3.763459413	0
	5716	1422450_at	5.962297857	5.617568926	1.639713336	0.291890203	3.116039098	0
	5966	1422731_at	6.552771623	5.614648672	1.413502732	0.251752659	2.663831323	0
	813	1416579_a_at	9.849519331	5.608203273	2.875972925	0.512815386	7.34098129	0
	678	1416435_at	7.329099399	5.606302603	1.467392638	0.261739821	2.765216881	0
	913	1416687_at	5.269117704	5.602150717	1.897446973	0.338699737	3.725533337	0
	2866	1418825_at	6.432217873	5.598150258	2.23127328	0.39857331	4.695482063	0
	13764	1449203_at	5.781003192	5.596637261	1.910313842	0.341332438	3.758908617	0
	13813	1449259_at	6.942834259	5.589175145	1.940952563	0.347269948	3.839590794	0
	12024	1437210_a_at	7.552655423	5.588781788	1.511974029	0.270537317	2.852000093	0
	1747	1417588_at	8.928071915	5.587463208	3.396884674	0.607947569	10.53329334	0
	14157	1449740_s_at	7.079126808	5.582185991	2.837735175	0.50835554	7.148968896	0
	17559	1460380_at	6.590971731	5.574448376	2.684513586	0.48157475	6.428640101	0
	14020	1449490_at	5.081713254	5.568675666	1.554560773	0.279161665	2.937442829	0
	10590	1430718_s_at	6.266823573	5.565049437	1.887188995	0.339114507	3.699137673	0
	11105	1433725_at	7.139870662	5.563994073	2.166833952	0.38943858	4.490368835	0
	4283	1420764_at	5.82424106	5.562241912	2.86154917	0.514459676	7.267953402	0
	12306	1438115_a_at	7.126698836	5.55888638	1.531267378	0.275462975	2.89039643	0
	7455	1424477_at	6.444082545	5.554200917	2.363769903	0.425582354	5.147136003	0
	13261	1448627_s_at	6.031458056	5.551206331	2.47253199	0.445404448	5.55017011	0
	1287	1417089_a_at	6.836754934	5.548516354	3.309942113	0.596545437	9.91726367	0
	12842	1448169_at	10.71968933	5.545517048	2.122138746	0.382676444	4.353388418	0
	10106	1428129_at	6.494632809	5.544923244	1.687178971	0.30427454	3.22026401	0
	9985	1427955_a_at	7.890385987	5.543393951	1.683818905	0.303752344	3.212772676	0
	3290	1419295_at	6.617614182	5.539264051	1.989265687	0.359120935	3.970348611	0
	6545	1423420_at	6.274856545	5.535954696	3.158025154	0.570457189	8.926070209	0
	12307	1438116_x_at	7.033413624	5.535692063	1.517441155	0.274119503	2.862828317	0
	8084	1425248_a_at	4.723877007	5.52655881	1.80453923	0.326521311	3.49317575	0
	11342	1434538_x_at	7.254555559	5.518440509	1.073041877	0.194446579	2.103864626	0
	15235	1451080_at	5.784287194	5.513048655	1.686705186	0.305947814	3.21920664	0
	5187	1421833_at	6.42712562	5.511021527	1.74964732	0.317481489	3.362763502	0
	10097	1428116_a_at	7.651783533	5.509136336	1.37745429	0.250030895	2.59809519	0
	10896	1432189_a_at	5.198385201	5.506153991	1.520089367	0.276070987	2.868088153	0
	11696	1436012_s_at	6.475002646	5.502753144	1.340358162	0.243579555	2.532141737	0
	558	1416309_at	4.868119639	5.499935382	1.94614375	0.353848476	3.853431514	0
	16407	1452669_at	5.764078157	5.49893221	1.359156539	0.247167357	2.565351542	0
	11423	1434851_s_at	5.959846667	5.497708627	2.3509517	0.427623917	5.101606766	0
	522	1416271_at	6.990600816	5.492761195	2.601723092	0.473663973	6.070111814	0
	11108	1433736_at	6.3502069	5.485225102	1.326027395	0.241745301	2.507113647	0
	3170	1419155_a_at	7.213475024	5.467413802	1.651136281	0.30199585	3.14080915	0
	4615	1421145_at	5.238215768	5.460691396	1.70253589	0.31178028	3.254725538	0
	16408	1452671_s_at	6.970538658	5.458941408	1.934826934	0.354432625	3.823322596	0
	3852	1420171_s_at	7.490814495	5.4546256	1.362844949	0.249851236	2.57191854	0
	5994	1422763_at	6.238064288	5.44624046	1.233552749	0.226496196	2.351453412	0
	4237	1420712_a_at	6.196261979	5.442985623	1.845368414	0.339036062	3.593447015	0
	16278	1452469_a_at	4.930258477	5.431733756	1.703403356	0.313602145	3.256683134	0
	10507	1430078_a_at	6.571830314	5.429611943	1.522747695	0.280452399	2.8733778	0
	9879	1427749_at	7.970597634	5.425819624	2.944142283	0.542617058	7.696178618	0
	8357	1425619_s_at	6.640019097	5.422378379	2.659853068	0.490532545	6.319686829	0
	12699	1439476_at	7.112749074	5.419557612	2.846391949	0.525207434	7.191994658	0
	4751	1421315_s_at	7.895748245	5.416599221	1.427351862	0.263514394	2.689525863	0
	13150	1448508_at	5.711291754	5.415076636	1.617625804	0.298726299	3.068696152	0
	10810	1431805_a_at	6.036326468	5.414631133	2.035226189	0.375875316	4.098869871	0
	9753	1427541_x_at	5.375751445	5.411099419	1.560791178	0.288442525	2.950155864	0
	9662	1427403_at	5.277524098	5.407122918	1.718458296	0.317813803	3.2908455	0
	7638	1424696_at	6.868180863	5.406104538	1.320704582	0.24429875	2.497880712	0
	17660	1460673_at	6.214715213	5.403385557	1.230589571	0.227744172	2.346628675	0
	12295	1438067_at	5.739974647	5.395810753	1.939138671	0.359378555	3.834766332	0
	6925	1423852_at	6.873133559	5.395068471	2.725914433	0.505260396	6.615794549	0
	15341	1451211_a_at	6.756439406	5.389914517	1.917911171	0.355833319	3.778755493	0
	16940	1455431_at	5.910252204	5.385731126	2.475411672	0.459624072	5.561259553	0
	5965	1422730_at	6.331947999	5.382606641	1.352225484	0.251221309	2.553056532	0
	13116	1448472_at	6.250226804	5.37696242	1.229090539	0.228584551	2.344191677	0
	2072	1417941_at	6.571371159	5.373877334	1.423700548	0.264929856	2.682727553	0
	1481	1417301_at	6.405136559	5.369266	1.655278995	0.308287761	3.149840979	0
	17637	1460638_at	6.192905444	5.364635474	1.125058399	0.209717586	2.181103753	0
	3931	1420362_a_at	5.319621458	5.361227519	1.889785195	0.352491139	3.705800445	0
	11083	1433670_at	5.58818419	5.359879293	1.464437623	0.273222127	2.759558793	0
	6699	1423596_at	6.001602146	5.351227709	1.24031994	0.231782314	2.362509187	0
	10107	1428130_at	6.746354021	5.350666984	1.829610026	0.341940553	3.554409805	0
	912	1416686_at	4.981521564	5.344292717	1.823295649	0.341166876	3.538886885	0
	9118	1426601_at	6.07574372	5.3407816	1.473773098	0.275947082	2.777473406	0
	7395	1424404_at	7.675143575	5.336194918	2.377602272	0.445561361	5.196723399	0
	6924	1423851_a_at	6.702409616	5.33543362	2.693790667	0.504886924	6.470111914	0
	4182	1420647_a_at	9.64827631	5.333514772	1.849436271	0.346757504	3.603593482	0
	15282	1451136_a_at	7.166269369	5.332485756	1.067919828	0.200266794	2.096408448	0
	7261	1424241_at	5.710887016	5.331893695	1.238705841	0.232320056	2.359867472	0
	151	1415875_at	4.712358519	5.328540208	1.290232073	0.242136124	2.445673936	0
	4823	1421402_at	6.215441235	5.327521033	1.354199173	0.254189362	2.55655165	0
	16804	1454803_a_at	7.312925143	5.323958355	1.960353567	0.368213543	3.891573395	0
	7250	1424229_at	6.768105843	5.323558292	2.010646764	0.377688503	4.029628289	0
	4203	1420673_a_at	6.794640591	5.314239948	2.656508436	0.499884925	6.305052731	0
	12971	1448315_a_at	6.450677496	5.311641884	1.29935074	0.244623182	2.461180966	0
	6617	1423502_at	7.400156971	5.309319084	1.428520482	0.269059075	2.69170533	0
	554	1416305_at	7.106593603	5.306449989	1.436779641	0.270760988	2.707159031	0
	7114	1424077_at	5.463008918	5.303769481	2.485503006	0.468629531	5.600295705	0
	13382	1448767_s_at	4.986743092	5.303599349	1.927451157	0.363423221	3.803825745	0
	13081	1448431_at	6.668071509	5.302867543	1.628268206	0.307054286	3.091416859	0
	16188	1452323_at	5.859501917	5.301339063	1.478958672	0.278978321	2.787474625	0
	13267	1448634_at	6.617236821	5.300127324	1.572017256	0.296599904	2.973201531	0
	4161	1420624_a_at	7.680458376	5.292009135	1.215383835	0.229663971	2.322025531	0
	15095	1450920_at	5.517984473	5.291238227	1.761675817	0.332942072	3.390917811	0
	10011	1427989_at	5.919596463	5.282020079	1.463900321	0.277147815	2.758531245	0
	7537	1424578_at	8.031558851	5.281074041	1.525221526	0.288808965	2.87830909	0
	10401	1429347_at	6.211198809	5.279503292	2.100402339	0.3978409	4.288289603	0
	2408	1418312_at	5.532606404	5.277657938	0.974653679	0.184675417	1.965169398	0
	728	1416489_at	6.186691822	5.272570289	1.811336461	0.343539557	3.509672615	0
	6780	1423691_x_at	9.467770751	5.268231193	1.852088273	0.351557896	3.610223798	0
	11596	1435622_at	4.788728001	5.26657517	2.038037891	0.386975943	4.106866043	0
	13428	1448815_at	6.430995567	5.264758004	1.465419541	0.27834509	2.761437625	0
	15356	1451229_at	7.277771689	5.256963107	1.93970938	0.368979074	3.836283608	0
	8768	1426153_a_at	6.207281733	5.250240876	2.51978886	0.479937763	5.73498161	0
	17594	1460432_a_at	8.978008442	5.248372778	2.206964729	0.420504568	4.617028791	0
	3932	1420363_at	5.263151902	5.243460613	1.867384465	0.356135881	3.648704879	0
	11691	1435989_x_at	9.474404999	5.24075816	1.816074795	0.346529021	3.521218603	0
	12201	1437716_x_at	6.011351657	5.238054934	2.327380416	0.444321498	5.018932057	0
	11838	1436724_a_at	7.025939091	5.235104458	2.019396894	0.385741471	4.054142766	0
	14110	1449614_s_at	5.590971448	5.234415725	1.300011934	0.248358557	2.462309194	0
	11147	1433893_s_at	4.139714672	5.231960329	2.384184312	0.455696175	5.220486694	0
	9058	1426525_at	6.975987416	5.228488803	1.281451145	0.245090158	2.43083361	0
	14468	1450157_a_at	5.220049515	5.224111136	1.439525027	0.275554059	2.712315543	0
	15806	1451780_at	7.273256055	5.224015617	2.575871379	0.493082634	5.962309964	0
	11416	1434805_at	6.579073081	5.221074009	1.386560859	0.265570045	2.614546736	0
	12336	1438182_x_at	6.735736921	5.221002744	1.67403507	0.320634781	3.191058528	0
	3656	1419700_a_at	7.347731835	5.204371651	3.504701908	0.673414995	11.35064132	0
	10305	1428838_a_at	4.809661129	5.196828601	2.255679442	0.434049228	4.775591522	0
	10763	1431692_a_at	7.069240634	5.195973528	1.300577746	0.250304922	2.46327508	0
	14467	1450156_a_at	5.307402401	5.193625552	1.523043358	0.293252439	2.873966724	0
	10202	1428443_a_at	6.74282222	5.190919157	2.074294499	0.399600617	4.211384206	0
	1480	1417300_at	7.024073783	5.190572713	2.142254558	0.412720267	4.414513816	0
	17600	1460460_a_at	6.951177037	5.189112447	1.439986784	0.277501557	2.713183801	0
	5479	1422178_a_at	6.528116939	5.174983575	1.858861721	0.359201473	3.627213638	0
	9387	1426994_at	5.912781849	5.17408903	2.121428902	0.410010127	4.351246963	0
	3306	1419313_at	7.095136539	5.162621851	1.823879883	0.353285585	3.540320284	0
	11337	1434523_x_at	8.904924909	5.158554002	2.173621098	0.421362478	4.511543506	0
	14158	1449741_at	6.170606402	5.157505459	2.493755424	0.483519687	5.632421979	0
	9878	1427747_a_at	11.39827128	5.15574368	1.892096259	0.366988038	3.71174155	0
	11480	1435067_at	6.438602901	5.148336419	1.374187519	0.26691875	2.592218842	0
	10086	1428104_at	5.265083655	5.148258689	1.996890912	0.387876957	3.99138906	0
	697	1416457_at	5.936594976	5.147386973	1.587516324	0.30841208	3.005315229	0
	16053	1452109_at	8.13573204	5.145632592	1.74667639	0.33944833	3.355845716	0
	7539	1424580_at	5.587374879	5.136914056	1.729073366	0.336597682	3.3151482	0
	2950	1418919_at	6.26632608	5.129126675	1.582080927	0.308450352	2.994013915	0
	13980	1449447_at	9.971890203	5.122969582	5.671159561	1.107006292	50.95527362	0
	3769	1419951_at	5.613817308	5.118703359	1.388902028	0.271338644	2.618793	0
	6765	1423675_at	5.263836739	5.118364861	1.494975728	0.292080727	2.81859409	0
	5553	1422258_at	4.017575097	5.110758983	1.578249347	0.308809191	2.986072818	0
	3392	1419403_at	6.799263227	5.110578746	2.059860984	0.403058261	4.169461261	0
	3793	1419998_at	3.76748242	5.108245106	2.060436836	0.403355124	4.171125833	0
	13740	1449176_a_at	4.945927552	5.107658489	2.205742301	0.431849997	4.613118336	0
	17020	1455797_x_at	6.635651837	5.107369865	1.853571524	0.36292095	3.613937418	0
	6981	1423920_at	5.465655571	5.105922665	1.513220647	0.296365759	2.854465543	0
	9333	1426914_at	5.789140547	5.105316098	2.682677752	0.525467513	6.420464839	0
	11405	1434775_at	5.483502192	5.102316619	1.464520487	0.287030499	2.759717298	0
	9090	1426566_s_at	8.214005521	5.101949232	1.75216385	0.343430279	3.368634376	0
	3172	1419157_at	6.806819692	5.100617217	1.445592535	0.283415217	2.723746684	0
	16133	1452235_at	4.926304544	5.097331182	1.484209599	0.291173861	2.797638585	0
	17366	1459909_at	7.11958162	5.096910644	1.730075249	0.339436056	3.317451212	0
	7113	1424076_at	5.384567276	5.095179387	2.427137114	0.476359502	5.378251104	0
	609	1416362_a_at	7.714894561	5.081912098	1.370780942	0.26973724	2.58610516	0
	10897	1432190_at	4.74474997	5.081607678	1.390556229	0.27364494	2.621797443	0
	12635	1439268_x_at	8.676395244	5.078800418	2.144415714	0.422228782	4.421131709	0
	14854	1450630_at	6.130605699	5.075790373	1.166285893	0.229774244	2.244331667	0
	1748	1417589_at	7.504009888	5.075755217	2.752286558	0.542241783	6.737841813	0
	7602	1424653_at	6.566107151	5.074341478	1.957176832	0.385700655	3.883013793	0
	5817	1422565_s_at	6.08665092	5.070166306	1.511438368	0.298104298	2.850941365	0
	14541	1450251_a_at	6.018680536	5.066279148	1.854948184	0.366136198	3.617387584	0
	10357	1429122_a_at	7.050906274	5.06605576	1.395392731	0.275439671	2.630601526	0
	1404	1417215_at	4.378271084	5.065724224	2.291049805	0.452265008	4.894121119	0
	1638	1417472_at	7.029012134	5.062061212	1.246192901	0.246182898	2.372146154	0
	154	1415878_at	5.642519543	5.044200994	1.544088191	0.306111551	2.916197017	0
	432	1416178_a_at	7.465134151	5.040470075	2.410714554	0.478271772	5.317376252	0
	12803	1448127_at	5.626005084	5.038244385	1.516143137	0.300926875	2.860253739	0
	11116	1433775_at	6.176539641	5.036083708	1.086109569	0.215665511	2.123007648	0
	15658	1451593_at	6.106914886	5.03118044	2.339206079	0.464941798	5.060240939	0
	1780	1417622_at	8.713524372	5.030074347	2.136904512	0.424825632	4.398173485	0
	12727	1444508_s_at	7.880454703	5.024728032	1.467781108	0.292111553	2.765961562	0
	8538	1425850_a_at	5.865547135	5.024099662	1.193762454	0.23760724	2.28748527	0
	1883	1417738_at	7.987421053	5.021416265	1.756055016	0.349713094	3.377732354	0
	15431	1451320_at	8.117326623	5.017256868	2.146198569	0.427763343	4.426598636	0
	2062	1417930_at	5.511399559	5.01364796	1.583693978	0.315876581	2.99736334	0
	7153	1424118_a_at	5.143852843	5.010379737	1.913799429	0.381966943	3.768001212	0
	8013	1425161_a_at	6.924768204	5.00177014	1.224935706	0.24490044	2.337450326	0
	7273	1424259_at	6.765749997	4.998285734	1.305383806	0.261166303	2.471494689	0
	12585	1439012_a_at	5.261811295	4.995452157	2.34038014	0.468502163	5.064360623	0
	9488	1427143_at	6.051784838	4.99443425	1.594448634	0.319245095	3.019790854	0
	14760	1450516_a_at	6.23257817	4.993866459	1.776727711	0.355781983	3.426481058	0
	4243	1420719_at	4.991711952	4.993319041	2.955057569	0.591802275	7.754627966	0
	14453	1450135_at	5.286954496	4.987397198	1.325802091	0.26583046	2.506722144	0
	9544	1427232_at	5.109143739	4.987017497	1.491195789	0.299015552	2.811218887	0
	11542	1435336_at	6.859608775	4.985648285	1.548676548	0.310626915	2.925486474	0
	16609	1453729_a_at	9.432399955	4.984765133	1.873516306	0.375848462	3.664245857	0
	263	1416001_a_at	8.019839083	4.982715217	1.432835149	0.287561116	2.699767462	0
	14223	1449862_a_at	5.887925459	4.978590805	1.715910308	0.344657831	3.285038568	0
	13046	1448393_at	8.724552228	4.9729304	2.481967138	0.499095491	5.586586874	0
	7260	1424240_at	7.020113935	4.958059254	0.911299347	0.183801625	1.880738602	0
	631	1416385_a_at	7.721584445	4.955484094	0.952089949	0.192128545	1.934673278	0
	15438	1451329_at	6.661470213	4.951901773	1.29963931	0.262452563	2.461673304	0
	10765	1431694_a_at	6.377741658	4.943905694	1.229040769	0.24859713	2.344110808	0
	13832	1449281_at	7.715572921	4.941846986	1.59266542	0.322281411	3.016060609	0
	4683	1421230_a_at	4.357414637	4.937763487	1.600799738	0.324195305	3.033114032	0
	4480	1420998_at	5.089440415	4.935139785	1.92948692	0.390969051	3.809197048	0
	13381	1448766_at	4.549046787	4.933017236	1.777350438	0.360296823	3.427960387	0
	11555	1435394_s_at	7.798150808	4.931948025	1.462620092	0.296560322	2.756084445	0
	14405	1450082_s_at	5.146768699	4.931690587	1.955396352	0.396496154	3.878224588	0
	1521	1417346_at	6.74701751	4.930223828	1.623070702	0.32920832	3.08029965	0
	12462	1438626_x_at	9.04605441	4.928212131	2.110668587	0.42828282	4.318913992	0
	1489	1417311_at	8.069172517	4.928203487	1.398517929	0.283778446	2.636306171	0
	6764	1423674_at	5.147514656	4.926330633	1.435005146	0.291292902	2.70383131	0
	10228	1428552_at	6.050666109	4.924583724	1.649061416	0.334863109	3.136295327	0
	16646	1453928_a_at	5.470834684	4.916597832	1.507114188	0.306535991	2.842409051	0
	11146	1433892_at	3.736398079	4.910546748	2.219298009	0.451945195	4.656667938	0
	10381	1429244_at	6.141773164	4.908857625	1.369445161	0.278974308	2.583711812	0
	11670	1435889_at	5.922800851	4.906642793	1.361040396	0.2773873	2.568703541	0
	17109	1456005_a_at	6.585008324	4.905477078	1.931062245	0.39365432	3.813358704	0
	6403	1423254_x_at	9.142992346	4.902982349	1.364694396	0.278339651	2.575217697	0
	15272	1451125_at	6.862186881	4.901979721	1.535152441	0.313169888	2.898190528	0
	9927	1427878_at	6.795709257	4.901965335	2.033647299	0.414863664	4.094386508	0
	7474	1424502_at	6.693183264	4.900757187	3.867125031	0.789087254	14.59219523	0
	2317	1418213_at	6.702072292	4.899004277	2.865443109	0.584903165	7.287596637	0
	16308	1452511_at	4.696207293	4.895001309	1.334457607	0.272616394	2.521806545	0
	15472	1451369_at	5.825950106	4.893646294	1.277527209	0.261058346	2.424231054	0
	968	1416746_at	6.153613639	4.892942588	1.477779116	0.302022574	2.785196502	0
	4695	1421247_at	5.06285427	4.889437645	2.260398309	0.462302308	4.791237434	0
	11683	1435965_at	7.21585579	4.889006659	1.867395055	0.381957969	3.648731661	0
	1862	1417710_at	6.901251813	4.884896567	1.355821806	0.277553841	2.559428681	0
	4625	1421157_at	5.177236733	4.883184748	1.29642498	0.265487596	2.456194792	0
	10304	1428835_at	5.900062786	4.881544643	1.62445847	0.332775502	3.0832641	0
	11709	1436050_x_at	6.328773024	4.873115578	1.358636818	0.278802503	2.564427559	0
	9428	1427064_a_at	6.06648457	4.87292444	1.37607022	0.282391044	2.595603866	0
	2140	1418017_at	8.782256749	4.872729313	2.183090507	0.448022118	4.541253294	0
	1173	1416961_at	5.90027867	4.867815452	1.560635672	0.320602884	2.949837888	0
	15489	1451389_at	5.571292023	4.867111567	1.569230333	0.322415114	2.967463599	0
	2139	1418016_at	9.012346939	4.856674842	2.238612941	0.460935314	4.719431034	0
	12235	1437841_x_at	7.315553103	4.85276429	1.713852842	0.353170428	3.280357025	0
	16564	1453473_a_at	7.167033357	4.850266732	1.265694368	0.26095356	2.404429071	0
	13325	1448703_at	6.821415896	4.848162338	1.507330928	0.310907685	2.842836107	0
	2649	1418577_at	5.622813675	4.847167805	1.370224301	0.282685551	2.585107546	0
	11565	1435429_x_at	9.14689559	4.846293097	1.348684482	0.278291976	2.546797904	0
	11569	1435448_at	6.288682348	4.845042066	1.834868306	0.378710501	3.56738842	0
	222	1415953_s_at	5.80063207	4.843404938	1.358356385	0.280454846	2.563929131	0
	8353	1425615_a_at	5.929192735	4.832072687	1.435100273	0.296994761	2.704009598	0
	17353	1458613_at	7.550727401	4.829883645	1.388340424	0.287448006	2.61777377	0
	2045	1417910_at	5.650813855	4.828130799	1.683671048	0.348721093	3.212443427	0
	12568	1438964_x_at	6.812014558	4.826890716	1.783441012	0.369480296	3.442462675	0
	14774	1450534_x_at	5.531178872	4.824937627	2.199030152	0.455763436	4.591705621	0
	13479	1448873_at	5.719956207	4.824314201	1.543310562	0.31990258	2.914625578	0
	13903	1449357_at	7.016505007	4.822338112	2.141786394	0.444138578	4.413081508	0
	4749	1421313_s_at	7.585993933	4.819360547	1.281650471	0.265937868	2.431169483	0
	16599	1453683_a_at	3.788801988	4.818945069	1.687410602	0.350161825	3.220781078	0
	15981	1452021_a_at	6.113182512	4.817935416	1.289244972	0.26759283	2.444001163	0
	15100	1450925_a_at	9.257398012	4.816823673	1.386226671	0.287788544	2.613941168	0
	3012	1418984_at	5.278557785	4.816811095	1.717037639	0.356467714	3.287606521	0
	9719	1427498_a_at	3.529501305	4.810172296	2.185529718	0.454355808	4.548937831	0
	6946	1423879_at	5.164257011	4.809174156	1.165634251	0.242377218	2.243318168	0
	12422	1438507_x_at	8.88507298	4.805446001	2.097200898	0.436421697	4.278784138	0
	7165	1424133_at	6.5611184	4.80536633	1.154000573	0.240148304	2.225301125	0
	14391	1450060_at	8.199554163	4.805365364	3.72612266	0.775408814	13.23349898	0
	16318	1452525_a_at	5.092109829	4.799996373	1.69416254	0.352950796	3.235889943	0
	4109	1420569_at	7.324413832	4.797815207	1.989000833	0.414563869	3.969619791	0
	11428	1434872_x_at	9.293179904	4.79565845	1.745371889	0.363948331	3.352812695	0
	11825	1436688_x_at	8.881424009	4.795504355	2.078611935	0.433450119	4.224006149	0
	861	1416627_at	7.173572807	4.789525467	2.304670003	0.481189633	4.940544336	0
	5579	1422286_a_at	5.263733729	4.788532632	1.62786082	0.339949823	3.090544032	0
	15502	1451407_at	5.476792771	4.787424823	1.989491994	0.415566211	3.970971467	0
	9510	1427178_at	7.556328847	4.781075135	2.029798579	0.424548563	4.08347835	0
	17592	1460429_at	7.075369473	4.779824914	1.103316032	0.230827708	2.14847953	0
	4842	1421424_a_at	6.601108305	4.77897093	2.055248672	0.430060928	4.156152732	0
	274	1416013_at	6.1900817	4.778335675	1.266463314	0.265042768	2.405710956	0
	15385	1451261_s_at	7.222650185	4.777856732	1.601311317	0.335152644	3.034189764	0
	14493	1450191_a_at	7.464039337	4.777816592	1.813321001	0.379529219	3.514503767	0
	12567	1438963_s_at	6.765962652	4.775855474	1.733656563	0.363004403	3.32569661	0
	10079	1428093_at	6.837534319	4.774341335	1.201662388	0.251691763	2.300045479	0
	15175	1451013_at	5.710385864	4.771718384	1.662160544	0.348335843	3.164901378	0
	10040	1428037_at	3.884377622	4.765030434	2.109922098	0.442792995	4.316679848	0
	13915	1449370_at	6.711507887	4.757391275	1.383137654	0.290734475	2.608350333	0
	6615	1423500_a_at	4.927283212	4.752195457	1.333313793	0.280567962	2.51980797	0
	5307	1421972_s_at	5.804285951	4.75155402	1.134980997	0.23886522	2.1961567	0
	9724	1427505_a_at	6.983109574	4.751231354	1.635683906	0.344265262	3.107348181	0
	7157	1424123_at	5.892457564	4.750991074	2.417198357	0.50877771	5.341327545	0
	9402	1427013_at	5.95731924	4.747340843	1.397701165	0.294417698	2.63481408	0
	4010	1420447_at	4.143300637	4.746243294	1.446384604	0.304743039	2.725242487	0
	2383	1418284_at	6.580166989	4.746138152	1.340197606	0.282376442	2.531859952	0
	17378	1460008_x_at	7.243486998	4.745224128	1.653821689	0.348523409	3.146660843	0
	1436	1417248_at	6.294006356	4.744746799	1.43334802	0.302091572	2.700727385	0
	3223	1419218_at	5.645673124	4.740842229	1.296559816	0.273487232	2.456424362	0
	11632	1435762_at	5.97765046	4.739447786	1.512684145	0.319168859	2.853404235	0
	8363	1425625_at	4.114440631	4.736271171	1.114224785	0.235253588	2.164786556	0
	13391	1448777_at	6.785080435	4.735372428	1.523574684	0.32174337	2.875025365	0
	15275	1451128_s_at	5.330479281	4.73274256	2.069270064	0.437224302	4.196742842	0
	7042	1423992_at	6.67759642	4.730351501	1.113260318	0.2353441	2.163339841	0
	3171	1419156_at	7.053040032	4.729180462	1.58526059	0.33520831	3.000619924	0
	11380	1434658_at	6.444918419	4.72784676	1.004971947	0.212564408	2.006904473	0
	9351	1426942_at	5.081227462	4.726948722	1.6192991	0.34256752	3.072257415	0
	1424	1417236_at	5.970211495	4.725086174	2.454556426	0.519473367	5.481445622	0
	13549	1448953_at	5.696461808	4.722716903	1.393154687	0.294990091	2.626523854	0
	2138	1418015_at	8.689133837	4.720103536	2.134905772	0.452300623	4.392084382	0
	2477	1418390_at	4.740897345	4.718938964	1.113635838	0.235992846	2.163903012	0
	4417	1420916_at	5.184920367	4.715182486	1.539818026	0.326565945	2.907578265	0
	10134	1428212_x_at	7.157967894	4.715171316	1.648749315	0.349669016	3.135616919	0
	11913	1436924_x_at	7.154507884	4.707257203	1.643708712	0.349186085	3.124680568	0
	7223	1424199_at	6.355894049	4.703552029	1.978004003	0.420534097	3.939476703	0
	15180	1451021_a_at	6.619614675	4.701672326	1.835232693	0.390336154	3.568289563	0
	1917	1417773_at	7.162981765	4.698738709	1.642248677	0.349508406	3.12151993	0
	94	1415810_at	4.775962946	4.697837169	1.837022466	0.391035789	3.572719044	0
	3941	1420372_at	5.051910946	4.696723274	1.495058388	0.318319454	2.818755588	0
	5910	1422666_at	6.928408029	4.696612479	1.263568485	0.269038268	2.400888634	0
	1727	1417567_at	6.285259513	4.69150498	1.124557914	0.239700889	2.180347238	0
	7177	1424148_a_at	7.218874257	4.691347923	1.603417346	0.341781802	3.038622271	0
	17407	1460190_at	8.578761349	4.688952334	1.806049706	0.385171266	3.496834959	0
	17662	1460675_at	6.606166493	4.688932311	1.219731789	0.260129963	2.329034142	0
	1501	1417323_at	6.166488179	4.687868388	1.808156745	0.385709793	3.501945776	0
	3340	1419348_at	8.781738781	4.687211129	5.45248554	1.163268603	43.78866436	0
	14950	1450750_a_at	4.157905076	4.680172189	1.369385147	0.292592899	2.583604337	0
	12118	1437468_x_at	7.906987013	4.67577894	1.905623244	0.40755204	3.746707218	0
	13477	1448871_at	7.829224239	4.674417724	1.863785675	0.398720394	3.639614558	0
	8212	1425416_s_at	6.180199182	4.671012473	1.823756403	0.390441347	3.540017282	0
	12895	1448227_at	6.147776516	4.664503419	2.107540934	0.451825359	4.309561058	0
	6716	1423620_at	5.129569572	4.663342576	1.351122848	0.289732703	2.551106005	0
	15120	1450947_at	6.314018278	4.66133366	1.905294839	0.408744574	3.74585444	0
	6892	1423813_at	5.238956104	4.658933803	2.052048353	0.440454499	4.14694339	0
	5326	1421995_at	5.564171453	4.658156172	1.244890368	0.267249599	2.370005436	0
	1775	1417616_at	8.317625514	4.65678844	2.438840254	0.523717211	5.422056904	0
	14144	1449699_s_at	4.590815541	4.655069341	2.442346353	0.524663797	5.435249842	0
	15151	1450985_a_at	6.045015818	4.65105837	1.650761506	0.354921692	3.139993355	0
	1633	1417467_a_at	5.764432522	4.65104716	1.093421877	0.235091548	2.133795442	0
	8254	1425475_at	5.979920744	4.650610376	1.405301547	0.302175722	2.648731391	0
	1423	1417235_at	5.951147059	4.650550065	2.409404805	0.518090284	5.312551069	0
	15022	1450835_a_at	5.720563456	4.650448167	1.343285421	0.288850746	2.537284723	0
	194	1415922_s_at	7.025104567	4.647329015	1.49849691	0.322442613	2.825481827	0
	6790	1423702_at	7.801788158	4.645340149	1.472011621	0.316879189	2.774084283	0
	8246	1425462_at	7.457475605	4.644179342	1.716011624	0.369497278	3.285269274	0
	15532	1451443_at	6.797744659	4.64344383	1.655553493	0.356535699	3.150440347	0
	2194	1418076_at	8.56706552	4.639180038	2.025989131	0.436712763	4.072710117	0
	16333	1452560_a_at	5.84778645	4.637363004	1.232451514	0.26576559	2.349659189	0
	6425	1423276_at	6.717506791	4.637242091	1.990909833	0.429330579	3.974875939	0
	6886	1423807_a_at	7.295136198	4.636481688	1.628719941	0.351283592	3.092384992	0
	11187	1434027_at	4.819779586	4.631283056	1.183188046	0.255477377	2.270780166	0
	5390	1422073_a_at	6.520719612	4.622552526	1.439877199	0.311489635	2.712977719	0
	14073	1449555_a_at	3.59101863	4.620853346	3.118671609	0.674912484	8.685877518	0
	16322	1452534_a_at	6.395222531	4.619755286	1.744657614	0.377651522	3.351153136	0
	13254	1448619_at	5.43845514	4.617160254	1.721251805	0.372794469	3.297223779	0
	17110	1456006_at	5.811487801	4.616643347	1.613348845	0.349463609	3.059612284	0
	2671	1418599_at	4.45288056	4.615074453	2.996121388	0.649203262	7.978521294	0
	2202	1418085_at	5.20816666	4.614400068	1.473851997	0.319402734	2.777625306	0
	2478	1418391_at	4.58559401	4.612884409	1.070418439	0.232049699	2.100042375	0
	5232	1421885_at	3.482545652	4.609484092	1.332653616	0.28911123	2.518655171	0
	8469	1425772_at	5.598985355	4.606008462	1.584924578	0.344099363	2.999921143	0
	6194	1423005_a_at	5.896918707	4.60202094	1.407966228	0.305945202	2.653628162	0
	2046	1417911_at	5.491182045	4.600338409	1.616608471	0.351410772	3.066532989	0
	17074	1455929_x_at	6.934343329	4.5951261	1.086069089	0.236352402	2.122948082	0
	14533	1450240_a_at	6.688825575	4.594718045	1.574313288	0.342635451	2.977937114	0
	11818	1436677_at	7.871072535	4.593813125	2.34567118	0.510615281	5.082968113	0
	12728	1445172_at	5.412789538	4.592073691	1.388499397	0.30236871	2.618062243	0
	1677	1417514_at	5.207525012	4.589554263	1.615380566	0.351968944	3.063924115	0
	17667	1460683_at	4.601830713	4.588483236	0.964210645	0.210137118	1.950995764	0
	4132	1420593_a_at	6.232266984	4.582999281	1.27409283	0.278004152	2.418466963	0
	13721	1449154_at	4.3425595	4.581187328	2.972372987	0.648821533	7.848260821	0
	12342	1438192_s_at	5.561268596	4.573196812	1.147202095	0.250853428	2.214839406	0
	9253	1426793_a_at	8.668560389	4.571764315	1.990293704	0.435344774	3.973178761	0
	11206	1434079_s_at	6.865549753	4.569339246	1.555860278	0.340500058	2.940089918	0
	16885	1455138_x_at	8.389564024	4.559015632	1.264575585	0.277379085	2.402565203	0
	12134	1437521_s_at	7.700259877	4.557061129	1.686926374	0.37017857	3.219700233	0
	9742	1427529_at	5.56869976	4.556808782	2.146889549	0.471138828	4.428719268	0
	11831	1436703_x_at	6.727969757	4.556348888	1.557214513	0.341768058	2.942851029	0
	11092	1433688_x_at	8.796968291	4.548641959	2.017621792	0.443565752	4.049157588	0
	8464	1425767_a_at	5.709531669	4.548191014	1.572909846	0.345831967	2.975041609	0
	2059	1417926_at	4.851659352	4.544424484	1.380297152	0.303734204	2.603219841	0
	4617	1421149_a_at	5.202601644	4.544318681	1.256880441	0.276582812	2.389784356	0
	4348	1420834_at	5.033906641	4.544257873	1.590172063	0.349929979	3.010852563	0
	14695	1450439_at	5.700157293	4.543237593	1.101273107	0.242398308	2.145439334	0
	11145	1433890_a_at	6.243636808	4.53923004	1.152519206	0.253901916	2.223017347	0
	9582	1427284_a_at	8.502176725	4.539116574	2.140504471	0.471568517	4.409161957	0
	13817	1449265_at	5.869444199	4.538152457	1.733415783	0.381965084	3.325141611	0
	14949	1450749_a_at	3.994716879	4.536933486	1.321203705	0.291210728	2.498745044	0
	14711	1450457_at	5.024642376	4.536477977	1.229888412	0.271110853	2.345488475	0
	8049	1425202_a_at	5.428530145	4.536250418	1.316893304	0.290304366	2.491290578	0
	14970	1450774_at	6.153685674	4.536190572	1.575224615	0.347257151	2.979818822	0
	10157	1428280_at	4.87182861	4.533592838	1.29375443	0.285370671	2.451652373	0
	6888	1423809_at	5.222383391	4.532542747	1.66084202	0.366426113	3.162010197	0
	4656	1421193_a_at	5.157235342	4.530731408	1.04826543	0.231367816	2.06804192	0
	14059	1449538_a_at	4.583958116	4.530534684	1.68263461	0.371398682	3.210136423	0
	2790	1418734_at	5.014234819	4.53052561	2.054475432	0.453473969	4.153925759	0
	11919	1436936_s_at	7.464960153	4.530140608	2.145736645	0.473657847	4.425181551	0
	15150	1450984_at	5.82943802	4.528154559	1.530347944	0.337962833	2.888554957	0
	12169	1437624_x_at	7.198784122	4.527791942	1.079981393	0.238522752	2.114008815	0
	8922	1426337_a_at	4.68692828	4.524656159	0.960030323	0.21217752	1.945350782	0
	95	1415811_at	4.419200848	4.52360284	1.699083156	0.375603963	3.246945469	0
	17704	1460734_at	4.467244456	4.521121058	1.961843092	0.433928459	3.895593366	0
	17202	1456309_x_at	6.884825174	4.518875027	1.498298376	0.331564464	2.82509303	0
	14764	1450522_a_at	7.722267844	4.518702572	1.447811356	0.320404216	2.727938946	0
	1369	1417176_at	5.600950251	4.518158184	1.438321484	0.318342436	2.710053785	0
	6	1415675_at	6.109438917	4.51602204	0.946210616	0.209523029	1.926805058	0
	11434	1434889_at	6.089391052	4.515752038	1.461412704	0.323625543	2.75377885	0
	16859	1455019_x_at	5.218352079	4.514732546	1.657787461	0.367195054	3.155322484	0
	17449	1460237_at	5.179882038	4.51243858	1.224548332	0.271371745	2.336822788	0
	10078	1428092_at	6.854858937	4.512047038	1.029089659	0.228076004	2.04073614	0
	3011	1418983_at	4.957645512	4.510524142	1.613349911	0.357685684	3.059614544	0
	3531	1419557_a_at	6.442626993	4.509952504	1.161672285	0.257579716	2.237165962	0
	13292	1448662_at	5.790094113	4.509581203	1.386367364	0.307427076	2.614196095	0
	1479	1417299_at	4.499611315	4.508172856	1.44574987	0.320695305	2.724043743	0
	4546	1421072_at	6.378504214	4.504143935	1.700315242	0.377500201	3.249719601	0
	1016	1416798_a_at	6.022136903	4.498778538	1.204380917	0.267712871	2.304383634	0
	10465	1429758_at	6.240287252	4.495111295	1.149030184	0.255617739	2.217647685	0
	3391	1419402_at	3.937602901	4.494760933	1.513459107	0.336716264	2.85493739	0
	1986	1417843_s_at	6.833542139	4.489600939	1.448887483	0.322720772	2.729974515	0
	17397	1460180_at	6.096885557	4.488012816	1.348130908	0.300384817	2.545820863	0
	15648	1451583_a_at	5.456947473	4.48524965	1.427474828	0.318259838	2.68975511	0
	11359	1434600_at	6.067894162	4.484701261	1.654732849	0.368972815	3.148648801	0
	8103	1425273_s_at	5.027215759	4.480484393	1.265910275	0.282538709	2.404788933	0
	6102	1422887_a_at	7.012988375	4.478126348	1.211664905	0.270574077	2.316047601	0
	5327	1421996_at	6.270941506	4.477377947	1.541016183	0.344178267	2.90999401	0
	7847	1424960_at	6.682972914	4.477042669	1.393683459	0.31129555	2.627486696	0
	2037	1417901_a_at	6.088165728	4.475302205	1.60597275	0.358852358	3.044009266	0
	2793	1418737_at	7.103402019	4.474330474	0.977452797	0.218457891	1.968985923	0
	7226	1424202_at	6.402900372	4.473346543	1.99079681	0.445035231	3.974564554	0
	15622	1451550_at	5.994128947	4.472700236	1.154457036	0.258111873	2.226005312	0
	9620	1427344_s_at	4.09197036	4.471593879	2.183343005	0.488269522	4.542048164	0
	17599	1460450_at	7.071468343	4.470514452	1.465041372	0.327712031	2.760713875	0
	206	1415936_at	6.087399713	4.470278773	1.607801089	0.359664614	3.047869408	0
	16081	1452139_at	5.740479364	4.467421612	1.223092646	0.273780438	2.334466112	0
	3956	1420391_at	4.837423153	4.465897948	1.241138338	0.277914621	2.363849748	0
	8529	1425841_at	4.599706333	4.465074348	0.989770386	0.221669408	1.985868902	0
	3495	1419514_at	4.280084684	4.464859718	2.985991896	0.668776196	7.92269847	0
	8428	1425718_a_at	6.912267001	4.464508655	1.66095103	0.372034452	3.162249128	0
	9994	1427964_at	7.733085884	4.463634869	1.664360038	0.372871009	3.169730182	0
	16196	1452337_at	5.610447621	4.463146957	1.116184821	0.250089193	2.16772962	0
	17702	1460731_at	5.222974689	4.461697892	1.222906735	0.274089991	2.334165304	0
	9500	1427165_at	5.091413639	4.46150976	1.479934441	0.331711578	2.789360576	0
	8255	1425476_at	6.21986009	4.461134321	1.461194649	0.327538815	2.753362663	0
	1918	1417774_at	6.802517224	4.461061019	1.522090775	0.341194789	2.872069728	0
	9508	1427176_s_at	6.939234375	4.45931996	1.589743951	0.356499189	3.00995924	0
	11554	1435390_at	4.707776891	4.458565945	1.456130422	0.326591653	2.743714602	0
	11093	1433689_s_at	9.135242544	4.456927665	1.966442209	0.441210259	3.908031806	0
	14523	1450225_at	4.556477273	4.455312683	1.068528445	0.239832425	2.097293027	0
	6368	1423212_at	5.395506742	4.453982678	1.263843111	0.283755731	2.401345701	0
	11735	1436236_x_at	7.612401513	4.4530496	1.28576339	0.28873772	2.438110291	0
	13361	1448743_at	5.419944869	4.452605657	1.731221132	0.388810792	3.320087196	0
	10192	1428381_a_at	7.454653018	4.448668918	1.124115196	0.25268574	2.179678259	0
	7224	1424200_s_at	6.548177007	4.448066014	2.014700651	0.452938568	4.040967226	0
	11570	1435449_at	5.843389698	4.447874517	1.626515369	0.365683736	3.087663148	0
	10087	1428105_at	4.59197461	4.445830761	1.727816041	0.388637385	3.312260269	0
	8362	1425624_at	4.509059408	4.443318817	1.232521833	0.277387665	2.349773719	0
	15435	1451326_at	7.80374443	4.440367093	1.275921291	0.287345903	2.421534052	0
	255	1415993_at	6.542999153	4.436999263	1.178876501	0.265692291	2.264003991	0
	5800	1422544_at	6.400372702	4.436409958	1.302165366	0.293517817	2.465987294	0
	6536	1423411_at	6.432707143	4.434691977	2.08622652	0.470433241	4.24635951	0
	3566	1419595_a_at	9.007743578	4.433956618	2.783585072	0.627788071	6.885612877	0
	13977	1449444_a_at	6.8939869	4.423329766	1.252898275	0.283247766	2.383197104	0
	9677	1427430_at	4.982098042	4.421184227	1.798474334	0.406785658	3.478521732	0
	13814	1449260_at	6.27958254	4.420769365	1.669161434	0.377572612	3.180296852	0
	8245	1425461_at	6.616299672	4.419470218	1.442848443	0.326475431	2.71857088	0
	2409	1418313_at	5.322289656	4.419442932	0.874405999	0.197854348	1.833253125	0
	11797	1436561_at	4.796028178	4.418236042	1.400756393	0.317039737	2.640399798	0
	2025	1417888_at	5.701399726	4.417767574	1.282563125	0.290319285	2.432707937	0
	6600	1423481_at	4.638782344	4.415951615	1.061790636	0.240444354	2.087520891	0
	14653	1450389_s_at	5.707481903	4.409554641	1.407187524	0.319122369	2.652196236	0
	11074	1433654_at	6.639910876	4.409096798	1.39233413	0.3157867	2.625030399	0
	2583	1418501_a_at	7.514591494	4.40703229	1.544176302	0.350389151	2.916375126	0
	12366	1438291_x_at	8.526986618	4.406766435	1.512417227	0.343203401	2.852876366	0
	11110	1433741_at	5.098473509	4.404142489	1.501893566	0.341018386	2.832141928	0
	6684	1423578_at	5.1106638	4.404116297	1.379038833	0.313124981	2.600950303	0
	16475	1452919_a_at	7.289648758	4.401699329	1.656565667	0.376346848	3.152651426	0
	13054	1448401_at	7.195895404	4.400030346	1.731013169	0.393409371	3.319608645	0
	17639	1460642_at	5.336904795	4.399519616	1.242208926	0.282351037	2.365604555	0
	2439	1418346_at	5.413182311	4.399431249	1.833457288	0.416748708	3.563901067	0
	17541	1460358_s_at	6.411744467	4.39467911	1.208789481	0.275057507	2.311436102	0
	12394	1438383_x_at	7.020156127	4.392464527	1.105006039	0.251568574	2.150997784	0
	11378	1434651_a_at	10.59960279	4.391195113	2.62374642	0.597501672	6.163485428	0
	13978	1449445_x_at	7.074484113	4.390850601	1.32263149	0.301224435	2.501219189	0
	4676	1421222_at	4.185031677	4.385865721	1.018774781	0.232285903	2.026197467	0
	6909	1423834_s_at	7.091193015	4.385514862	1.197145158	0.272977107	2.292855057	0
	3249	1419247_at	7.058608097	4.385381316	2.025263267	0.461821475	4.070661526	0
	3066	1419045_at	5.904458359	4.383978368	1.583253839	0.36114545	2.996449042	0
	12632	1439264_x_at	6.886021379	4.382859187	1.474658232	0.336460326	2.779177987	0
	4347	1420833_at	4.400754316	4.381917126	1.297947219	0.296205332	2.458787777	0
	2720	1418655_at	5.939545841	4.379148657	1.275804638	0.291336225	2.421338262	0
	14037	1449511_a_at	6.012640553	4.37266974	0.904268951	0.206800194	1.871595871	0
	16948	1455470_x_at	6.884249406	4.370692152	1.469570816	0.336232973	2.769394954	0
	17533	1460350_at	6.552954541	4.370033157	1.08146462	0.247472864	2.116183334	0
	9545	1427233_at	5.217573935	4.368906565	1.437449022	0.329018028	2.708415389	0
	12468	1438633_x_at	6.796026261	4.366974503	1.466222297	0.335752429	2.762974596	0
	2929	1418893_at	5.751276995	4.363447081	1.236682671	0.283418739	2.35656042	0
	8785	1426180_a_at	5.33282895	4.362270089	1.476060713	0.338369859	2.781881011	0
	17391	1460173_at	6.810079292	4.361137905	1.437933637	0.329715241	2.709325325	0
	15802	1451775_s_at	4.9037685	4.359977233	1.41993636	0.325675178	2.675737074	0
	13958	1449424_at	5.867570382	4.359717997	1.591149639	0.364966183	3.012893419	0
	14018	1449488_at	4.403109568	4.35778621	2.935406707	0.67360044	7.649718753	0
	1776	1417617_at	7.767885787	4.357069837	2.25350642	0.517206863	4.768403828	0
	12579	1438991_x_at	7.021683843	4.35701153	1.102753681	0.253098637	2.147642234	0
	6788	1423700_at	4.842959483	4.354289601	1.31726781	0.302521865	2.491937371	0
	6436	1423289_a_at	7.420864065	4.352490877	1.293772754	0.297248815	2.451683513	0
	647	1416401_at	7.136937353	4.337836222	1.580579755	0.364370546	2.990900165	0
	1755	1417596_at	5.736242729	4.33709126	1.14684967	0.2644283	2.214298425	0
	5355	1422029_at	5.636095085	4.330965658	2.597099299	0.599658253	6.050688436	0
	11481	1435086_s_at	6.709889902	4.320365209	1.421780479	0.329088031	2.679159512	0
	3671	1419716_a_at	5.108197227	4.319321707	1.43849597	0.333037469	2.71038157	0
	2425	1418329_at	5.84225249	4.318852376	1.056866064	0.24470993	2.080407384	0
	11140	1433860_at	6.255680968	4.318309227	1.13310044	0.262394465	2.193295869	0
	11256	1434235_at	6.102853574	4.314824392	1.340338214	0.310635635	2.532106726	0
	6113	1422900_at	6.282829155	4.3133582	1.313438254	0.304504795	2.48533143	0
	6394	1423245_at	7.253028573	4.311429224	0.840401812	0.194924181	1.790548767	0
	10592	1430769_s_at	4.922111643	4.310815028	1.196505256	0.277558941	2.291838295	0
	9487	1427142_s_at	5.298803332	4.309578322	1.299849634	0.301618752	2.462032205	0
	9841	1427695_a_at	5.134225951	4.307500763	1.440380525	0.334388919	2.713924386	0
	11344	1434541_x_at	6.231435012	4.307422093	1.098953592	0.255130231	2.141992743	0
	7148	1424112_at	5.010353251	4.30676668	1.365836858	0.317137416	2.577257804	0
	12875	1448205_at	4.832574605	4.305408117	1.685192966	0.39141306	3.215834065	0
	2027	1417890_at	5.142184807	4.304555213	1.191299243	0.276753157	2.283583025	0
	11186	1434025_at	6.578852614	4.30260619	1.814002222	0.421605451	3.516163658	0
	3241	1419239_at	3.706140024	4.300550548	1.452444677	0.33773459	2.736714006	0
	2699	1418629_a_at	6.004555756	4.300027392	1.026394074	0.238694776	2.036926713	0
	15181	1451022_at	6.152202187	4.295122119	1.57688887	0.367134816	2.983258246	0
	9294	1426854_a_at	8.633326434	4.292006833	1.32316664	0.308286238	2.502147157	0
	9109	1426591_at	5.056731135	4.285197655	0.877506144	0.204776119	1.83719676	0
	7310	1424301_at	6.190167489	4.284705995	0.970965617	0.226611958	1.960152115	0
	15744	1451701_x_at	10.58610383	4.284249321	2.590759473	0.604717251	6.02415743	0
	1028	1416810_at	6.894683164	4.283577635	0.962197191	0.224624665	1.948274814	0
	6612	1423495_at	5.024109203	4.281912926	1.513269924	0.353409784	2.854563042	0
	8493	1425801_x_at	7.679128479	4.280495853	1.196585101	0.279543572	2.29196514	0
	7225	1424201_a_at	6.04196443	4.277241102	1.839036856	0.429958661	3.577711004	0
	2306	1418202_a_at	5.885065619	4.276741422	1.067152645	0.249524706	2.095293936	0
	12029	1437226_x_at	7.022519009	4.275322063	1.553221497	0.363299296	2.93471722	0
	5174	1421819_a_at	8.467163682	4.273917375	1.332594442	0.311796959	2.518551867	0
	14142	1449694_s_at	5.435943669	4.27048117	1.071956222	0.251015326	2.102282025	0
	14656	1450394_at	6.915673204	4.269750142	1.50501956	0.352484223	2.838285194	0
	1014	1416796_at	6.406456985	4.268383932	1.565424567	0.366748772	2.959645878	0
	16067	1452124_at	5.889751719	4.267328007	1.462042758	0.342613166	2.754981743	0
	16249	1452415_at	6.424169263	4.266809935	1.626145679	0.381115096	3.086872037	0
	1336	1417139_at	4.231971088	4.264956856	1.042633431	0.244465177	2.059984427	0
	3778	1419968_at	4.305201808	4.264481301	1.155102231	0.270865822	2.227001039	0
	633	1416387_at	6.704344536	4.263545913	0.98146378	0.230198947	1.974467717	0
	3154	1419139_at	6.152897401	4.261985215	2.162181729	0.50731798	4.475912177	0
	5190	1421836_at	6.383726578	4.261767215	1.665636642	0.390832384	3.172536236	0
	4535	1421060_at	5.795258029	4.260739708	1.119754671	0.262807575	2.173100159	0
	12340	1438188_x_at	6.92656499	4.259588528	1.299271966	0.305022881	2.461046583	0
	17356	1459546_s_at	4.686937359	4.258293259	1.74559091	0.409927359	3.353321737	0
	11248	1434210_s_at	5.94792884	4.257579174	1.156948193	0.271738503	2.229852362	0
	4530	1421055_at	6.609412259	4.257179738	0.939418731	0.220666918	1.917755409	0
	11334	1434515_at	6.60379101	4.257138427	1.089946176	0.256027892	2.128660947	0
	14869	1450650_at	6.358441539	4.256807574	1.263529635	0.296825641	2.400823982	0
	12329	1438173_x_at	6.434154759	4.256524086	1.052017708	0.247154177	2.073427651	0
	17057	1455886_at	5.146767269	4.255458712	1.205934475	0.283385307	2.306866433	0
	15283	1451138_x_at	5.622724171	4.253250221	0.927644182	0.218102424	1.902167355	0
	8917	1426332_a_at	10.27095665	4.247809332	2.554294314	0.601320378	5.873800693	0
	12339	1438187_at	6.915354856	4.245840248	1.290252808	0.303886329	2.445709088	0
	7592	1424643_at	5.239804518	4.244702295	1.23338744	0.290571012	2.351183989	0
	9619	1427343_at	3.90059163	4.244432876	2.097506361	0.494178238	4.279690186	0
	15887	1451899_a_at	5.767521626	4.243440233	1.236140817	0.291306287	2.355675498	0
	17392	1460174_at	4.927315741	4.243350817	1.126019776	0.265360991	2.182557672	0
	3940	1420371_at	4.479840892	4.242822048	1.371453114	0.323240781	2.587310344	0
	805	1416571_at	4.577462571	4.242049638	0.928484218	0.218876321	1.903275251	0
	8102	1425272_at	4.863075928	4.240700341	1.212740683	0.28597651	2.317775259	0
	12469	1438634_x_at	6.968021092	4.239915146	1.454173441	0.342972298	2.739995342	0
	11878	1436838_x_at	7.874605116	4.239662431	1.307584336	0.308417087	2.475267314	0
	16765	1454681_at	7.327989166	4.238806912	1.940346529	0.457757706	3.837978232	0
	8919	1426334_a_at	5.374622586	4.234465494	1.463536933	0.345624952	2.757836509	0
	13969	1449435_at	4.487706924	4.228414206	1.539610494	0.364110614	2.907160039	0
	7736	1424822_at	6.181256153	4.226740583	1.465215357	0.346653722	2.761046829	0
	5699	1422430_at	5.632271744	4.224958436	1.422087071	0.336591967	2.679728929	0
	3274	1419276_at	4.760318237	4.22352781	1.776483514	0.420616033	3.425901125	0
	3652	1419695_at	4.580670066	4.222158831	1.443648561	0.341921898	2.720079016	0
	9085	1426561_a_at	6.477833779	4.22205591	1.782317025	0.422144344	3.439781736	0
	17205	1456314_x_at	8.315928672	4.220287479	1.058796993	0.250882671	2.083193704	0
	11588	1435561_at	6.211430969	4.218219257	1.565397771	0.371103936	2.959590905	0
	3974	1420411_a_at	5.728501518	4.216815957	1.60251774	0.380030278	3.036728102	0
	17621	1460569_x_at	10.5802629	4.21536743	2.573455057	0.610493652	5.952332247	0
	11098	1433706_a_at	8.004627819	4.211584641	1.017218296	0.241528636	2.024012634	0
	12970	1448314_at	5.58962771	4.207952945	1.431938992	0.34029349	2.698090971	0
	11579	1435509_x_at	8.314398486	4.205044266	1.047929166	0.249207642	2.067559956	0
	893	1416664_at	6.269661496	4.202737565	1.72517863	0.410489259	3.306210612	0
	15330	1451197_s_at	6.413638093	4.200514587	1.009463687	0.240319053	2.01316258	0
	12056	1437313_x_at	6.014955366	4.196128591	1.674951622	0.399165942	3.193086469	0
	14407	1450084_s_at	6.623790909	4.195316498	1.544507706	0.368150462	2.917045129	0
	13271	1448641_at	5.726933139	4.193347196	1.155027034	0.275442738	2.226884964	0
	1710	1417547_at	6.418115496	4.192540335	0.916437668	0.218587681	1.887449007	0
	5409	1422098_at	5.82841803	4.19191283	1.662104965	0.39650275	3.164779454	0
	664	1416421_a_at	4.948217306	4.189295322	1.307936714	0.312209241	2.475871971	0
	12588	1439017_x_at	7.495594165	4.188946816	1.569450931	0.374664802	2.96791738	0
	16428	1452720_a_at	5.235233705	4.186814326	1.429227118	0.341363864	2.693024058	0
	1855	1417703_at	5.438853069	4.180864006	0.941900386	0.225288453	1.92105708	0
	3362	1419370_a_at	6.783089232	4.180283699	1.213733332	0.29034712	2.319370557	0
	12070	1437336_x_at	8.412178449	4.177573071	1.425993619	0.341344985	2.686994967	0
	9369	1426968_a_at	5.933252858	4.177514583	1.716420678	0.410871259	3.286200892	0
	11208	1434087_at	5.884187317	4.177095044	1.154570968	0.276405242	2.226181111	0
	7007	1423947_at	8.507810913	4.175749624	1.414325055	0.338699679	2.665350116	0
	5189	1421835_at	6.210484978	4.170313349	1.626788716	0.390087885	3.088248222	0
	7784	1424881_at	6.113091064	4.16959068	1.613126941	0.386878968	3.059141714	0
	15430	1451319_at	5.321328872	4.167595951	1.115097461	0.267563716	2.166096416	0
	11358	1434599_a_at	6.065059288	4.164005955	1.631659841	0.391848585	3.098693026	0
	15800	1451768_a_at	5.87500797	4.160684333	1.321154697	0.317533028	2.498660163	0
	13186	1448546_at	6.216932831	4.159308874	1.988511418	0.47808698	3.96827338	0
	10324	1428904_at	6.680587306	4.15804403	1.307824197	0.314528703	2.475678884	0
	7481	1424511_at	5.388955946	4.157383336	1.326891293	0.31916501	2.508615378	0
	14934	1450732_a_at	6.143227903	4.153894301	1.225361977	0.294991131	2.338141072	0
	739	1416503_at	5.933239452	4.153774851	1.556594528	0.374742152	2.941586637	0
	12278	1437994_x_at	5.614948203	4.153682406	0.896389549	0.215805991	1.861401854	0
	17670	1460687_at	6.77726767	4.152641347	1.18612201	0.285630737	2.275402881	0
	6944	1423877_at	5.490093649	4.152130637	1.61810878	0.389705653	3.069723643	0
	12408	1438453_at	4.524397009	4.151429398	1.337667638	0.322218569	2.527423873	0
	3952	1420386_at	5.750537854	4.150040687	1.696278809	0.408737874	3.240640106	0
	13759	1449198_a_at	6.09563105	4.148843426	1.663858692	0.401041573	3.16862887	0
	13053	1448400_a_at	7.519565235	4.148041225	1.894320064	0.456678215	3.71746733	0
	10959	1432538_a_at	4.792572547	4.147184133	1.296172171	0.312542711	2.455764421	0
	9649	1427385_s_at	6.21206876	4.143253149	1.555513234	0.375432825	2.939382757	0
	13187	1448547_at	6.055709028	4.14320222	1.923065607	0.464149589	3.792280313	0
	3250	1419248_at	6.972261208	4.142906311	1.92491583	0.464629341	3.797146943	0
	7894	1425020_at	7.274674732	4.139512085	1.503729166	0.363262417	2.835747673	0
	3851	1420170_at	6.536633813	4.137949645	1.050960939	0.253981085	2.07190943	0
	5436	1422128_at	7.555693657	4.133702431	1.54199844	0.373030828	2.911975949	0
	10949	1432474_a_at	7.168321399	4.13219133	1.564599941	0.378636858	2.957954665	0
	2584	1418502_a_at	7.243471846	4.131117671	1.455810162	0.35240104	2.743105601	0
	9423	1427051_at	6.261909492	4.127587201	1.089382405	0.263927169	2.12782928	0
	13497	1448893_at	5.386286516	4.125941373	1.106264056	0.268124037	2.152874253	0
	11391	1434714_at	5.855642713	4.123834875	1.186148802	0.287632468	2.275445136	0
	12932	1448268_at	7.63051538	4.12183223	1.217588884	0.295399913	2.325577283	0
	10750	1431630_a_at	7.204705397	4.118811187	1.240815929	0.301255841	2.363321543	0
	5494	1422196_at	4.393318943	4.11695468	1.485471197	0.360817962	2.800086114	0
	8421	1425710_a_at	4.623398231	4.116500273	0.879247287	0.21359097	1.839415353	0
	7117	1424080_at	6.02350221	4.115716518	1.244584163	0.302397932	2.369502467	0
	9021	1426473_at	5.072590039	4.115581736	1.390379623	0.337833072	2.621476517	0
	10404	1429360_at	7.532503033	4.114947826	1.274731237	0.309780656	2.419537394	0
	8305	1425552_at	6.005796972	4.114859732	1.238446017	0.300969194	2.359442506	0
	6729	1423636_at	5.737615587	4.108996714	1.115353652	0.271441846	2.166481102	0
	9314	1426885_a_at	7.980793882	4.10706721	0.899474956	0.219006632	1.865386984	0
	3651	1419694_at	4.340909667	4.102240252	1.393886155	0.339786572	2.627855878	0
	15699	1451644_a_at	4.788739518	4.101975853	1.895261874	0.462036331	3.719894934	0
	7032	1423981_x_at	6.829673862	4.098017046	1.236640906	0.301765681	2.3564922	0
	8631	1425987_a_at	5.265870167	4.097860978	1.357664054	0.331310423	2.562699028	0
	16222	1452370_s_at	5.727099796	4.097514288	1.125179124	0.274600415	2.181286275	0
	14415	1450092_at	5.079441761	4.093613131	1.001111844	0.244554581	2.001541938	0
	13684	1449116_a_at	6.79113457	4.091793929	1.201088082	0.293535819	2.299130063	0
	17049	1455867_at	6.042684258	4.091551192	1.192975134	0.29157038	2.286237265	0
	4994	1421604_a_at	7.387052122	4.089458565	1.238730253	0.302908132	2.359907404	0
	15498	1451403_at	6.905584097	4.089061443	1.067152304	0.260977322	2.095293441	0
	1972	1417829_a_at	8.695506225	4.088969087	1.967365047	0.481139624	3.910532428	0
	9912	1427835_at	4.83218092	4.085628871	1.37819091	0.337326505	2.599422079	0
	11165	1433942_at	5.916968729	4.084166672	1.55904377	0.381728733	2.946584766	0
	12997	1448341_a_at	6.195706006	4.081786752	1.019792146	0.249839643	2.027626811	0
	15417	1451305_at	5.296547039	4.081253432	0.900982032	0.220761109	1.867336633	0
	5196	1421845_at	6.53978803	4.08065588	1.364722855	0.334437133	2.575268496	0
	6069	1422849_a_at	7.55768122	4.079898321	1.122248838	0.275067845	2.176860319	0
	13394	1448780_at	7.932797146	4.079780399	1.81441246	0.444732874	3.517163642	0
	15641	1451575_a_at	7.05673796	4.078492916	1.167416102	0.286237129	2.246090568	0
	3375	1419384_at	5.976152789	4.078413426	1.390904385	0.341040557	2.62243022	0
	14298	1449951_at	5.394917016	4.077825403	1.176372827	0.28848043	2.260078413	0
	15292	1451147_x_at	6.746856529	4.072829144	1.391355512	0.341618925	2.623250377	0
	13766	1449205_at	5.641833795	4.071657897	1.138033474	0.279501251	2.200808282	0
	50	1415754_at	6.541375606	4.068448082	1.155343002	0.283976341	2.227372733	0
	5686	1422414_a_at	6.681871331	4.067561572	1.376032447	0.33829419	2.595535908	0
	6857	1423775_s_at	4.633012118	4.066948831	1.534980532	0.377428041	2.897845205	0
	9309	1426873_s_at	7.495610993	4.064722549	1.350268271	0.33219199	2.54959531	0
	9715	1427492_at	5.063213532	4.064239366	2.315312827	0.569679248	4.97712571	0
	5727	1422462_at	4.601442388	4.063619004	1.29671286	0.319102962	2.456684957	0
	15423	1451311_a_at	7.352257255	4.062652401	1.512670299	0.372335644	2.853376851	0
	6919	1423845_at	6.747380729	4.056273087	1.391996628	0.343171329	2.624416375	0
	7371	1424376_at	6.399633991	4.056262411	1.340289756	0.330424815	2.532021677	0
	11930	1436959_x_at	6.982016656	4.056244098	1.332574238	0.328524173	2.518516597	0
	574	1416325_at	7.059831972	4.055509278	4.484184988	1.105702066	22.38072689	0
	6975	1423914_at	7.121861785	4.055309307	1.490443046	0.367528821	2.809752484	0
	15463	1451358_a_at	3.694422359	4.054699797	1.678419007	0.413944087	3.20076999	0
	9084	1426560_a_at	6.162685801	4.054635962	1.736324989	0.42823203	3.33185355	0
	15776	1451739_at	5.851567568	4.052836739	1.518893142	0.374772842	2.865711034	0
	100	1415816_at	7.509440418	4.05188549	0.956126839	0.235970844	1.940094382	0
	9265	1426812_a_at	6.470181486	4.051060689	1.372284091	0.338746861	2.588801037	0
	1368	1417175_at	5.327834646	4.048827338	1.327497665	0.327872135	2.509669983	0
	2156	1418036_at	5.212206616	4.047727585	1.297194388	0.320474726	2.457505062	0
	11636	1435792_at	6.842746602	4.044173217	2.693193423	0.665944132	6.467433986	0
	16413	1452681_at	6.885423763	4.042084087	1.196360938	0.295976262	2.291609046	0
	17463	1460253_at	4.589317319	4.041424977	1.241527623	0.307200463	2.364487677	0
	14011	1449481_at	6.371098224	4.039410388	1.349373589	0.334052116	2.548014678	0
	12327	1438171_x_at	6.651682142	4.038772047	1.146611007	0.283900897	2.213932147	0
	12360	1438267_x_at	6.686008473	4.038020442	0.86041427	0.213078235	1.815559573	0
	3481	1419496_at	3.508194347	4.037324292	1.399546382	0.346651961	2.638186182	0
	7281	1424268_at	6.848632094	4.037007311	1.441831378	0.357153522	2.716655029	0
	7971	1425109_at	6.251034231	4.030771925	1.414574573	0.350943839	2.665811134	0
	3987	1420424_at	3.908680442	4.027300825	1.005307328	0.249623103	2.007371068	0
	6068	1422848_a_at	7.245021607	4.026696363	1.00862298	0.250483992	2.011989784	0
	12642	1439360_x_at	6.424469518	4.026344531	1.056119225	0.262302249	2.079330701	0
	3777	1419967_at	5.686068548	4.026028805	1.674590143	0.415940924	3.192286516	0
	15020	1450833_at	5.212879396	4.02453602	1.473794272	0.366202281	2.77751417	0
	4167	1420630_at	6.117707001	4.024277945	1.766439432	0.438945683	3.402132742	0
	15157	1450993_at	6.146603091	4.02164223	1.326009327	0.329718371	2.507082248	0
	12753	1448001_x_at	3.495514951	4.019936919	1.401568595	0.348654375	2.641886698	0
	12089	1437389_x_at	5.91435724	4.01599307	0.966610833	0.240690364	1.954244305	0
	5135	1421768_a_at	4.530166431	4.014675356	0.840169225	0.209274512	1.790260123	0
	9078	1426550_at	5.788277743	4.012776588	2.219888615	0.553205135	4.658574662	0
	7280	1424267_at	6.099873637	4.011180258	1.337313093	0.333396409	2.526802829	0
	6548	1423423_at	7.346607899	4.009831715	1.365813955	0.340616278	2.577216891	0
	9457	1427099_at	6.646749243	4.009246801	1.073170554	0.267673857	2.104052283	0
	9546	1427234_at	5.903719037	4.008777296	0.719766461	0.179547629	1.646915415	0
	14383	1450050_at	6.649615739	4.004717927	1.301364835	0.324957927	2.464619331	0
	7553	1424597_at	5.53084675	4.004683599	0.901946844	0.225222997	1.868585844	0
	12242	1437851_x_at	6.874836415	4.003140284	0.952807795	0.23801509	1.935636159	0
	16933	1455384_x_at	4.805948886	3.999993088	1.027615966	0.256904436	2.038652621	0
	11737	1436242_a_at	6.172337957	3.999751703	1.058334099	0.26459995	2.08252541	0
	8973	1426406_at	6.769678494	3.998619776	1.154361356	0.288689953	2.225857689	0
	14370	1450035_a_at	4.622879738	3.998600778	1.35724017	0.339428777	2.561946183	0
	16363	1452598_at	5.331844395	3.996289822	1.282198781	0.320847295	2.432093648	0
	7030	1423979_a_at	6.827994589	3.995772121	1.204033169	0.301326786	2.303828252	0
	16070	1452128_a_at	5.678721091	3.994259855	1.286517758	0.322091653	2.439385483	0
	11435	1434892_x_at	7.569097916	3.99390903	1.094801388	0.274117758	2.135836761	0
	16281	1452473_at	4.80652895	3.993687658	1.278062957	0.320020759	2.425131464	0
	1701	1417538_at	5.79833053	3.992975819	1.424814941	0.356830345	2.684800595	0
	10837	1431921_a_at	6.371607715	3.992584444	1.329955281	0.333106363	2.513948823	0
	277	1416016_at	5.911146646	3.9921639	1.355104699	0.339441148	2.558156806	0
	14642	1450376_at	6.332175863	3.990773734	1.073549613	0.269007888	2.104605182	0
	16106	1452182_at	6.163447539	3.989719022	1.369843623	0.343343382	2.584425514	0
	15651	1451586_at	8.246895226	3.988507994	1.149632859	0.288236318	2.218574284	0
	7439	1424456_at	5.300739084	3.98554416	0.887591342	0.222702674	1.850084727	0
	14140	1449692_at	4.74463352	3.982765983	1.302904626	0.327135622	2.467251228	0
	16851	1454998_at	6.195395576	3.980878886	1.180383027	0.296513172	2.266369398	0
	13114	1448470_at	4.724538492	3.977179679	1.082231449	0.272110273	2.117308438	0
	9499	1427164_at	4.691281716	3.975672298	1.306899688	0.328724198	2.474092926	0
	299	1416038_at	6.755320106	3.974708291	1.203692506	0.302837949	2.303284314	0
	13201	1448564_at	5.872696482	3.974688624	0.977879804	0.24602677	1.969568787	0
	11587	1435559_at	5.457219149	3.974510261	1.397699245	0.351665778	2.634810573	0
	12330	1438174_x_at	6.405022379	3.973764781	0.940923145	0.236783805	1.91975625	0
	13331	1448709_at	6.374896831	3.972534326	1.123549177	0.282829319	2.178823264	0
	58	1415770_at	6.608842908	3.971853264	0.980070162	0.24675387	1.972561338	0
	13508	1448905_at	6.702128805	3.971582762	1.111357841	0.279827441	2.160488933	0
	17664	1460677_at	5.525811407	3.971335706	1.025371351	0.258193068	2.035483252	0
	2644	1418572_x_at	6.669401357	3.970753174	1.57973212	0.397841933	2.98914342	0
	1438	1417251_at	7.889720249	3.967755549	2.073210302	0.522514625	4.208220505	0
	336	1416076_at	4.546334227	3.967203162	1.546898217	0.389921603	2.921882609	0
	1087	1416870_at	5.947453903	3.96617021	1.053502479	0.265622105	2.075562648	0
	4684	1421231_at	3.730132959	3.966024806	1.377000674	0.347199209	2.597278418	0
	3019	1418991_at	5.377087508	3.966010405	1.542846262	0.3890172	2.91368772	0
	11961	1437027_x_at	6.776571352	3.965482122	0.889117184	0.224214145	1.852042472	0
	12754	1448002_x_at	4.289625833	3.964555568	1.089714471	0.274864219	2.1283191	0
	10297	1428788_at	6.889757117	3.962530218	1.455462053	0.367306234	2.742443794	0
	11736	1436241_s_at	6.721872703	3.961097241	1.318478812	0.332856967	2.494029989	0
	7088	1424044_at	5.144626359	3.959901857	0.893845016	0.225724033	1.858121726	0
	13443	1448833_at	6.053652483	3.958640377	1.010708134	0.255316987	2.014899853	0
	14109	1449611_at	6.447904849	3.95770902	1.422708857	0.359477882	2.680884113	0
	1613	1417445_at	4.984736945	3.956590687	1.334357606	0.337249342	2.521631752	0
	6834	1423750_a_at	6.505434402	3.956205018	1.285687346	0.324979959	2.437981784	0
	2698	1418628_at	5.641218186	3.955335905	0.896237687	0.226589526	1.861205927	0
	1781	1417623_at	7.767373355	3.953040767	1.768818655	0.447457732	3.407748004	0
	1902	1417757_at	6.568801967	3.952240658	1.808052422	0.457475285	3.501692555	0
	5065	1421686_at	5.034651465	3.950799656	0.760331746	0.192450089	1.693880085	0
	9680	1427436_at	5.110709271	3.950421928	1.085816486	0.27486089	2.122576404	0
	11054	1433579_at	7.892731537	3.949289492	2.175144279	0.550768507	4.516309256	0
	11669	1435886_at	6.008320365	3.947726451	1.163707146	0.294779073	2.240323616	0
	12878	1448208_at	4.560964378	3.947507619	1.448294559	0.36688835	2.728852769	0
	3315	1419322_at	4.995036171	3.946692556	1.264241097	0.320329258	2.402008235	0
	12483	1438679_at	4.852283361	3.944907423	1.096762421	0.278019812	2.138741944	0
	13347	1448726_at	5.873989544	3.94169829	1.245488239	0.315977568	2.370987799	0
	4293	1420774_a_at	4.65569715	3.941262912	1.641939655	0.416602417	3.12085138	0
	9256	1426796_at	5.210474232	3.938789488	0.802577261	0.203762416	1.744214247	0
	12304	1438096_a_at	6.953253616	3.937493031	1.190355411	0.30231302	2.28208956	0
	11598	1435627_x_at	6.12203056	3.934678447	1.216923826	0.309281646	2.324505479	0
	2643	1418571_at	6.751412522	3.933667149	1.62082746	0.412039809	3.075513823	0
	14382	1450049_a_at	6.605232909	3.929561392	1.264341106	0.321751203	2.40217475	0
	16772	1454698_at	7.60860513	3.929483853	0.911279996	0.231908319	1.880713375	0
	6294	1423127_at	6.321390637	3.928919824	1.377349082	0.350566859	2.597905732	0
	15695	1451637_a_at	5.967434639	3.928358117	4.168455371	1.061118983	17.98167327	0
	8006	1425151_a_at	6.367671468	3.927504441	1.580120022	0.402321639	2.98994723	0
	8002	1425146_at	5.858896741	3.925963086	1.348019819	0.343360289	2.545624841	0
	3079	1419061_at	5.140608488	3.922790527	1.130728155	0.288245867	2.189692302	0
	9604	1427323_s_at	4.830788349	3.916440612	1.196362282	0.30547183	2.291611181	0
	10751	1431644_a_at	5.678770915	3.915297693	1.422629208	0.363351479	2.68073611	0
	17631	1460631_at	5.663376733	3.915059958	1.886772761	0.481926913	3.698070584	0
	12012	1437175_at	5.731188639	3.91254605	1.306740303	0.333987201	2.47381961	0
	8345	1425606_at	6.913568298	3.911092653	2.585490033	0.661065912	6.002194346	0
	12001	1437145_s_at	7.871638679	3.91007244	1.430660502	0.365891048	2.695701031	0
	9225	1426754_x_at	4.690326159	3.907481946	1.445017131	0.369807756	2.722660562	0
	6541	1423416_at	6.252667179	3.905547477	1.478004534	0.378437221	2.785631716	0
	7337	1424330_at	5.166145525	3.905371023	1.05957003	0.271310978	2.084310238	0
	14206	1449840_at	4.333084317	3.904743282	1.258762424	0.322367524	2.392903843	0
	8386	1425660_at	5.309559343	3.903215029	1.471989018	0.377122195	2.774040821	0
	13803	1449248_at	4.583656057	3.897754233	1.430234459	0.366938081	2.694905079	0
	1618	1417450_a_at	4.017425142	3.893118378	1.435232191	0.368658759	2.704256861	0
	16923	1455343_at	5.58307486	3.89268888	1.22887809	0.315688751	2.343846501	0
	17665	1460678_at	6.371169047	3.892498268	1.298888351	0.333690155	2.460392275	0
	2666	1418594_a_at	6.481889549	3.891129222	1.016713035	0.261289969	2.023303909	0
	12761	1448040_at	5.927321396	3.889679944	1.362529444	0.350293459	2.571356145	0
	7162	1424128_x_at	3.958191638	3.889080195	1.481940322	0.381051624	2.793241519	0
	16621	1453815_at	3.965071825	3.888266603	1.428604637	0.367414271	2.691862347	0
	4857	1421443_at	2.51161972	3.878156138	1.172801621	0.302412172	2.254490797	0
	9795	1427604_a_at	6.230850223	3.877054684	1.623354791	0.418708252	3.080906267	0
	14102	1449587_a_at	6.168817922	3.875105822	4.172430461	1.076726844	18.0312869	0
	17611	1460514_s_at	4.784065918	3.874395062	1.002564672	0.258766764	2.003558552	0
	5334	1422006_at	5.548163002	3.873623375	1.487812921	0.384088172	2.804634791	0
	11889	1436872_at	3.665912814	3.873364738	1.386047226	0.357840617	2.613616063	0
	2413	1418317_at	2.530716656	3.871382336	2.389053319	0.617106013	5.238135278	0
	6168	1422970_at	5.375133518	3.871101672	1.042081149	0.269194983	2.05919599	0
	11212	1434109_at	5.559439007	3.870787977	1.331057404	0.343872465	2.515870046	0
	6633	1423519_at	6.859180177	3.86973977	1.281822872	0.331242654	2.431460024	0
	8306	1425553_s_at	5.991168902	3.868395982	1.266611654	0.327425543	2.405958326	0
	12774	1448065_at	2.914340424	3.86734044	0.783302135	0.202542845	1.721065655	0
	5052	1421668_x_at	5.545344387	3.867312237	1.320218957	0.341378941	2.497040044	0
	632	1416386_a_at	7.290450978	3.86068889	0.748944037	0.193992331	1.680562313	0
	202	1415932_x_at	6.255304115	3.860634408	1.628897359	0.421924789	3.092765306	0
	135	1415853_at	6.712158103	3.858351978	0.891232396	0.230987842	1.854759843	0
	6115	1422902_s_at	6.021914767	3.856604298	1.180544838	0.306109921	2.266623606	0
	13898	1449352_at	5.30631316	3.855888392	0.962473624	0.24961138	1.948648155	0
	3817	1420054_s_at	4.913024495	3.854626404	1.076294307	0.279221433	2.108612955	0
	16016	1452060_a_at	5.805355901	3.853632727	1.155884532	0.299946729	2.228208956	0
	12014	1437185_s_at	8.762489297	3.853359399	1.611198123	0.418128172	3.055054512	0
	10685	1431301_at	4.852463529	3.851137977	1.26123412	0.327496477	2.397006997	0
	13789	1449233_at	5.590810109	3.849720207	1.624835866	0.422065963	3.08407076	0
	3494	1419513_a_at	3.916368068	3.849462597	1.874650328	0.48699014	3.667127247	0
	9126	1426613_a_at	6.165676364	3.848860339	1.18042727	0.306695272	2.266438901	0
	7147	1424111_at	4.717520702	3.844857152	1.233659789	0.32085972	2.351627883	0
	666	1416423_x_at	4.680722586	3.844319173	1.18071349	0.307132014	2.266888591	0
	17546	1460364_at	5.261782505	3.842769074	1.098324713	0.285815955	2.141059239	0
	6177	1422979_at	4.772593157	3.842610829	1.350016293	0.351327874	2.549150044	0
	2885	1418844_at	7.564927016	3.842288855	1.269529634	0.330409733	2.410829517	0
	4694	1421246_at	4.104856609	3.841480267	1.863825287	0.485184137	3.639714494	0
	11398	1434748_at	5.47762829	3.840898948	1.235830085	0.321755428	2.355168181	0
	5449	1422141_s_at	6.56881722	3.839036954	2.629006134	0.68480876	6.185997003	0
	6399	1423250_a_at	6.765901973	3.838759935	1.949240912	0.5077788	3.861712903	0
	9227	1426756_at	6.064324877	3.837215745	1.339660524	0.349123065	2.530917575	0
	4767	1421332_at	5.412031419	3.836197547	1.441665125	0.375805758	2.716341985	0
	14864	1450644_at	6.690301258	3.835780268	1.057117709	0.275593917	2.080770295	0
	4154	1420616_at	6.354617616	3.835736502	1.331318035	0.347082766	2.516324594	0
	7737	1424823_s_at	5.847407694	3.835606179	1.3403935	0.349460668	2.53220376	0
	10983	1433436_s_at	6.014221316	3.832534403	0.906238753	0.236459392	1.874153024	0
	15999	1452040_a_at	4.528742278	3.832439446	2.002691341	0.522563075	4.007468945	0
	16770	1454694_a_at	5.670005178	3.831044332	1.946650534	0.508125296	3.854785369	0
	17210	1456330_at	5.058995865	3.830686733	0.905833778	0.236467725	1.873627009	0
	3779	1419969_at	4.151799507	3.829869394	1.096132192	0.286206155	2.137807857	0
	8426	1425716_s_at	4.744783897	3.828268968	1.329857452	0.34737827	2.513778359	0
	5891	1422647_at	5.386599133	3.828246785	0.853620609	0.222979514	1.807030189	0
	9095	1426571_at	7.819614793	3.826041469	1.838813665	0.48060474	3.577157561	0
	16718	1454229_a_at	4.097684051	3.823100939	1.182890911	0.309406142	2.270312529	0
	10466	1429761_at	5.6456074	3.822523229	1.593542075	0.416882248	3.017893877	0
	15467	1451363_a_at	6.475199856	3.818545351	1.554109588	0.406989952	2.936524323	0
	7091	1424047_at	6.662642252	3.816774116	0.929062421	0.243415616	1.904038197	0
	1980	1417837_at	6.560281621	3.814589699	1.569912257	0.411554684	2.968866573	0
	3395	1419406_a_at	5.073083615	3.813504333	1.673060429	0.43871995	3.188903473	0
	3872	1420204_at	3.29587705	3.813071478	0.932752415	0.244619704	1.908914406	0
	10670	1431232_a_at	4.952854165	3.811562512	1.150335847	0.301801648	2.219655601	0
	15027	1450840_a_at	6.995854083	3.811082718	1.578900984	0.414291975	2.987421873	0
	5149	1421782_a_at	4.871045949	3.811053498	1.303850257	0.342123315	2.468868947	0
	15628	1451558_at	3.911378597	3.81104805	1.500212532	0.393648286	2.828843829	0
	7893	1425019_at	6.762808309	3.810984624	1.312951612	0.344517688	2.484493233	0
	12051	1437297_at	5.629588351	3.810527768	1.347855834	0.353718938	2.545335507	0
	13001	1448346_at	7.570485756	3.807098386	0.974203117	0.255891237	1.96455576	0
	15325	1451191_at	7.839571484	3.807050685	2.171235523	0.570319573	4.504089586	0
	5749	1422489_at	4.514872749	3.803352681	1.489139614	0.391533402	2.807215102	0
	12442	1438562_a_at	5.274148501	3.802128986	1.464553095	0.385192901	2.759779675	0
	16252	1452422_a_at	6.182294805	3.797966394	1.207066005	0.317819032	2.308676457	0
	103	1415819_a_at	6.323152537	3.79791837	0.864746807	0.227689677	1.82102005	0
	6979	1423918_at	5.637460252	3.797738509	1.268033933	0.333891849	2.408331406	0
	14413	1450090_at	5.023677746	3.792895034	1.125249144	0.296672893	2.181392145	0
	1252	1417050_at	4.065612922	3.79263619	1.28149824	0.33789116	2.430912964	0
	264	1416002_x_at	7.316713405	3.792226814	1.077781433	0.284208062	2.110787629	0
	11182	1434011_a_at	6.597092904	3.790753145	1.431599571	0.37765571	2.697456268	0
	3061	1419037_at	5.614094966	3.789567299	1.04609153	0.276045112	2.064928074	0
	5398	1422082_a_at	5.285486442	3.788853127	0.967009015	0.25522473	1.954783748	0
	16105	1452181_at	4.577016125	3.788146622	1.407017913	0.371426466	2.651884447	0
	15419	1451307_at	7.540093624	3.786644077	0.824793845	0.217816575	1.771281911	0
	665	1416422_a_at	4.692152357	3.786622078	1.180789797	0.311831963	2.267008495	0
	8853	1426258_at	7.035018673	3.785897913	1.708201864	0.451201248	3.267533131	0
	4766	1421331_at	5.536376793	3.784153577	1.418137788	0.374756933	2.672403379	0
	7656	1424721_at	4.84523168	3.78214905	0.988524608	0.261365852	1.984154829	0
	14704	1450450_at	4.253523526	3.780332343	1.011953496	0.267689029	2.016639904	0
	2176	1418057_at	4.921113062	3.778819505	1.263671676	0.334409112	2.401060368	0
	7814	1424917_a_at	4.886684775	3.778756925	1.175777979	0.3111547	2.259146735	0
	3731	1419822_at	6.633336073	3.777467495	1.412364539	0.373891911	2.661730562	0
	15097	1450922_a_at	6.61344195	3.777044518	1.920891444	0.508569977	3.786569592	0
	5133	1421766_at	3.595221103	3.776807636	0.804459667	0.212999905	1.746491556	0
	8281	1425517_s_at	5.29571652	3.774498533	1.761439215	0.466668406	3.390361747	0
	17227	1456388_at	6.599041266	3.772956008	0.934382679	0.247652683	1.911072723	0
	9359	1426954_at	5.920852478	3.7729473	1.108209464	0.293725137	2.155779264	0
	1893	1417748_x_at	5.936520336	3.770759088	0.95672168	0.253721242	1.940894472	0
	15466	1451362_at	6.079428686	3.769883844	1.018769619	0.270238994	2.026190217	0
	9861	1427724_at	4.560780607	3.769081181	1.40226258	0.372043613	2.643157839	0
	9226	1426755_at	4.549225152	3.765982858	1.407560779	0.373756555	2.652882503	0
	13942	1449403_at	7.474266746	3.765620967	1.882892466	0.500021771	3.688137558	0
	9293	1426853_at	8.168519558	3.765544271	1.157690463	0.307443063	2.230999922	0
	15574	1451491_at	5.529734303	3.764470347	1.091628593	0.289981988	2.131144761	0
	6701	1423601_s_at	4.96526634	3.764035237	1.137963612	0.302325441	2.200701711	0
	12331	1438176_x_at	6.865325175	3.76163736	0.902786002	0.239998149	1.869673043	0
	12597	1439060_s_at	5.556847307	3.761615139	1.006796334	0.267650011	2.009443947	0
	4418	1420917_at	4.437049659	3.760731854	1.292951508	0.343803163	2.450288304	0
	10682	1431293_a_at	6.31818373	3.757421914	1.24964356	0.332580048	2.377826678	0
	6032	1422807_at	6.881612764	3.756363082	1.22202604	0.325321598	2.332740845	0
	4945	1421546_a_at	3.424446039	3.75360702	1.606496494	0.427987396	3.045114537	0
	9722	1427502_at	7.06494981	3.753296661	1.205865537	0.321281701	2.306756204	0
	14219	1449857_at	5.729787941	3.753069503	1.057218655	0.281694398	2.080915893	0
	11169	1433951_at	7.140407734	3.752077916	1.397133401	0.372362577	2.633777369	0
	8720	1426089_a_at	5.690265442	3.751125431	1.327689466	0.3539443	2.510003657	0
	17041	1455834_x_at	3.616152493	3.749900596	1.378873143	0.367709252	2.600651606	0
	3060	1419036_at	5.612478082	3.748938577	1.035651754	0.276251993	2.050039566	0
	10969	1432848_a_at	6.206853391	3.748524094	0.941427515	0.251146182	1.92042752	0
	8993	1426437_s_at	6.037116406	3.747698387	0.714986201	0.190780081	1.641467518	0
	12293	1438058_s_at	5.774241342	3.740944832	1.035744457	0.276867076	2.050171299	0
	4209	1420679_a_at	6.185669637	3.740936236	1.146018222	0.306345297	2.213022658	0
	6949	1423882_at	5.625904465	3.740071113	0.923868495	0.247018965	1.897195688	0
	8169	1425363_at	5.048401901	3.739210889	0.941012847	0.251660811	1.919875618	0
	101	1415817_s_at	7.349649705	3.738745625	0.896291924	0.239730651	1.8612759	0
	7738	1424824_at	5.893844402	3.738397169	1.307058796	0.349630801	2.474365797	0
	5185	1421831_at	4.709780017	3.735905254	0.912248858	0.244184152	1.881976819	0
	12665	1439398_x_at	6.336722573	3.735812031	1.156400555	0.309544631	2.229006085	0
	5361	1422035_at	3.085044269	3.735793065	0.763168291	0.204285483	1.697213773	0
	8164	1425355_at	5.991297308	3.735660007	1.378257571	0.368946202	2.599542191	0
	4922	1421519_a_at	4.382369308	3.734600868	1.465557445	0.392426794	2.761701598	0
	10433	1429555_at	6.190784404	3.733713069	1.197244964	0.320658	2.293013683	0
	14991	1450796_at	4.901284349	3.732362089	0.793958283	0.212722738	1.733824991	0
	7824	1424929_a_at	5.183749851	3.729190558	0.79388853	0.212884946	1.733741164	0
	10554	1430483_a_at	6.192992962	3.728989181	1.320565115	0.354134874	2.49763925	0
	4846	1421429_a_at	5.962189323	3.728217676	1.542372479	0.413702368	2.912731018	0
	14519	1450220_a_at	6.060486115	3.727545669	1.769405969	0.474683914	3.409135563	0
	12472	1438646_x_at	6.446468248	3.725364677	0.97245794	0.261036979	1.962180744	0
	13552	1448956_at	7.578886809	3.725221258	1.402995109	0.376620612	2.644500246	0
	5022	1421635_at	5.954560658	3.722862653	1.085511024	0.291579659	2.122127039	0
	1233	1417027_at	5.347717088	3.721446999	1.015364058	0.272841198	2.021412924	0
	10047	1428049_a_at	6.663814778	3.721196798	0.913590778	0.245509933	1.88372815	0
	1868	1417719_at	4.960639369	3.720500518	1.465361535	0.393861398	2.761326601	0
	13531	1448933_at	4.019605674	3.719455511	1.652374966	0.444251843	3.14350698	0
	9285	1426845_at	5.025666925	3.719328529	1.021942301	0.274765268	2.030650986	0
	13240	1448605_at	6.960377912	3.719299312	1.142045205	0.307059236	2.20693663	0
	2729	1418665_at	6.424748362	3.718540472	0.934096676	0.251199814	1.910693905	0
	2725	1418661_at	6.168101865	3.718031072	1.4715706	0.395792981	2.773236396	0
	13815	1449261_at	5.313516932	3.717189974	1.071475631	0.288248822	2.101581828	0
	1845	1417689_a_at	6.512553567	3.714811103	1.7687898	0.476145287	3.407679847	0
	13580	1448986_x_at	6.698381956	3.714421246	1.114698029	0.300100057	2.165496782	0
	884	1416654_at	5.945401134	3.713792414	1.376071287	0.370529942	2.595605786	0
	8792	1426188_s_at	6.060502041	3.711660044	1.620666727	0.436642017	3.075171194	0
	732	1416493_at	6.797862119	3.710727275	1.002778015	0.270237595	2.003854856	0
	3833	1420116_s_at	6.461466898	3.710560264	1.33242495	0.359089964	2.518255998	0
	4591	1421120_at	5.136011877	3.710257934	1.304628963	0.351627565	2.470201897	0
	5978	1422746_s_at	5.341713776	3.708268883	0.960608812	0.259045081	1.946130982	0
	11183	1434012_at	5.977847831	3.707167637	1.064423556	0.287125822	2.091334098	0
	6700	1423600_a_at	4.914948391	3.705893066	1.138623769	0.307246796	2.201708953	0
	3168	1419153_at	5.925307327	3.705313908	1.616155425	0.436172337	3.065570164	0
	11427	1434868_at	4.306692751	3.704851438	1.053443408	0.284341606	2.075477667	0
	10655	1431117_x_at	6.863344397	3.703674854	1.067730646	0.28828952	2.096133562	0
	17676	1460698_a_at	6.448469848	3.70171061	1.376965493	0.371980859	2.597215083	0
	15775	1451738_at	5.201710771	3.700242086	1.719997132	0.464833676	3.29435752	0
	327	1416066_at	8.786325608	3.698556647	1.371657622	0.370862948	2.587677134	0
	5333	1422005_at	5.451978825	3.697326267	1.402306479	0.379275827	2.643238268	0
	3243	1419241_a_at	6.150198879	3.697105301	1.052462998	0.284672172	2.074067716	0
	1702	1417539_at	5.57209103	3.696732058	1.330130371	0.359812491	2.514253942	0
	9661	1427402_at	5.81464259	3.696463937	0.830542367	0.22468564	1.778353791	0
	13239	1448604_at	5.34358667	3.695258635	1.17693495	0.318498667	2.260959188	0
	2155	1418035_a_at	4.877488273	3.695087409	1.236111139	0.334528254	2.355627039	0
	15098	1450923_at	6.536439751	3.694583787	1.875291166	0.507578465	3.668756529	0
	10716	1431405_a_at	4.530035228	3.68981677	1.115553216	0.302332957	2.166780805	0
	4233	1420707_a_at	5.322024042	3.686900102	1.190934986	0.32301797	2.283006531	0
	10056	1428066_at	4.413626203	3.68622078	1.501587887	0.407351588	2.831541917	0
	2653	1418581_a_at	5.70290641	3.686115916	1.109866936	0.301093878	2.158257401	0
	8439	1425733_a_at	5.144483104	3.684381904	1.74054747	0.472412338	3.341619506	0
	10740	1431591_s_at	5.20122292	3.683462283	1.960985231	0.532375542	3.893277639	0
	15689	1451628_a_at	5.328032216	3.68302233	1.180781605	0.320601262	2.266995623	0
	28	1415714_a_at	7.78170394	3.681962877	0.707521322	0.192158733	1.632996073	0
	13991	1449458_at	8.742599985	3.681899369	2.572413421	0.698664782	5.948036174	0
	4500	1421020_at	5.448644256	3.681405692	1.035010317	0.281145411	2.049128299	0
	1600	1417431_a_at	6.460042115	3.680311902	1.022021597	0.277699723	2.030762602	0
	7419	1424432_at	6.85127676	3.676708166	0.968807641	0.263498651	1.957222321	0
	15203	1451046_at	4.613657768	3.674835183	0.862195995	0.234621677	1.817803171	0
	3335	1419343_at	3.666289019	3.674572878	0.955480288	0.260024857	1.939225115	0
	6046	1422824_s_at	5.215554507	3.673314469	1.707125384	0.464737065	3.265095941	0
	17418	1460201_a_at	7.290977299	3.67323992	1.294013071	0.352281119	2.452091936	0
	1221	1417015_at	5.335913897	3.672348823	1.641580211	0.44701097	3.120073922	0
	8403	1425684_at	4.952723173	3.671969334	1.123634705	0.306003292	2.178952436	0
	7031	1423980_at	6.65719553	3.671505989	1.159643813	0.315849631	2.234022651	0
	13458	1448848_at	4.957432295	3.671160297	1.087119841	0.296124319	2.124494842	0
	1110	1416895_at	5.166477717	3.670154161	1.052879623	0.28687613	2.074666757	0
	10597	1430777_a_at	6.126386196	3.668504988	1.232469153	0.335959514	2.349687918	0
	7242	1424221_at	5.161812479	3.668167675	1.450978227	0.395559406	2.733933644	0
	6761	1423670_a_at	8.155830144	3.66702739	1.110598115	0.3028606	2.159351516	0
	16794	1454783_at	4.770183886	3.666493873	1.413555696	0.385533358	2.663929118	0
	7868	1424986_s_at	3.864419039	3.666297127	1.481193702	0.404002636	2.791796341	0
	8482	1425788_a_at	6.187472717	3.665157502	1.040786321	0.283967693	2.057348677	0
	4529	1421054_at	6.243999153	3.662846523	0.802888954	0.219198088	1.744591123	0
	9525	1427210_at	4.790898878	3.660987289	0.890745467	0.243307446	1.854133942	0
	4496	1421016_at	4.711009231	3.66042839	0.874700381	0.238961206	1.833627239	0
	7097	1424055_at	4.557524173	3.660377517	1.01279524	0.276691471	2.017816861	0
	969	1416747_at	6.362690169	3.660313982	0.812753418	0.222044727	1.756560683	0
	12980	1448324_at	6.507091053	3.659220322	0.80756663	0.220693634	1.750256822	0
	8543	1425860_x_at	6.057788226	3.658607093	1.00686237	0.275203744	2.009535927	0
	4234	1420708_at	4.913498772	3.658468913	1.068299153	0.29200717	2.096959726	0
	17585	1460416_s_at	6.355119852	3.658276818	2.565859734	0.701384794	5.921077485	0
	47	1415744_at	6.185815775	3.658123515	0.85932308	0.234908164	1.814186885	0
	9819	1427657_at	5.456709978	3.657780993	0.889614335	0.243211482	1.852680794	0
	7288	1424276_at	4.405238872	3.657709544	1.018298424	0.278397837	2.025528555	0
	1447	1417261_at	5.267535912	3.656579091	0.947560852	0.259138618	1.928609222	0
	3920	1420348_at	4.234165142	3.656335223	0.925009216	0.252988077	1.898696371	0
	6801	1423714_at	5.862011073	3.655337331	1.039665592	0.28442398	2.055751087	0
	16951	1455477_s_at	6.480472905	3.654814482	1.728324016	0.47288967	3.313426727	0
	3286	1419289_a_at	6.968326945	3.653443657	1.162556535	0.31820842	2.238537575	0
	5773	1422513_at	5.019546151	3.6530031	0.939354758	0.257145897	1.917670373	0
	13420	1448807_at	5.310628452	3.6529028	0.781719003	0.213999399	1.719178092	0
	5962	1422727_at	5.644089878	3.652785012	0.976384322	0.267298601	1.967528212	0
	3094	1419076_a_at	5.370601475	3.651827539	1.22547573	0.335578753	2.338325436	0
	7300	1424290_at	4.988857836	3.651555431	1.003186364	0.274728505	2.00442212	0
	3949	1420381_a_at	5.81336942	3.650503004	1.101167587	0.30164818	2.14528242	0
	10635	1431036_a_at	7.890612506	3.650287788	1.295094423	0.354792416	2.453930557	0
	14680	1450420_at	6.094554085	3.64824703	1.204555338	0.330173732	2.30466225	0
	16585	1453612_at	4.1298661	3.646394421	0.979065214	0.26850228	1.971187776	0
	11549	1435369_at	6.58277403	3.645821031	0.939252267	0.257624348	1.917534144	0
	10328	1428929_s_at	5.532009395	3.644181844	1.026956771	0.281807224	2.037721334	0
	17658	1460669_at	5.814176663	3.639226054	0.949120414	0.260802819	1.930695188	0
	6856	1423774_a_at	4.277263125	3.637661569	1.33249587	0.366305618	2.518379793	0
	16877	1455093_a_at	4.216120566	3.637243463	1.246231633	0.342630799	2.37220984	0
	11193	1434037_s_at	7.460318349	3.635659572	1.620605343	0.445752775	3.075040354	0
	5712	1422443_at	6.138989061	3.632655226	0.945849441	0.260374129	1.926322748	0
	9857	1427716_at	5.733912293	3.63190701	0.924253634	0.254481635	1.897702228	0
	8290	1425534_at	5.791877448	3.628621094	1.401185701	0.386148254	2.641185629	0
	8975	1426410_at	4.519001801	3.628058434	1.075798863	0.296521923	2.107888949	0
	9768	1427561_a_at	4.044198507	3.627467168	0.697180299	0.192194792	1.621332851	0
	13536	1448938_at	6.536716922	3.627130891	1.177667618	0.324682967	2.2621077	0
	357	1416097_at	4.411489894	3.626840973	0.890227755	0.245455415	1.853468703	0
	5195	1421844_at	6.321837028	3.626832877	0.94789916	0.261357276	1.929061529	0
	12686	1439448_x_at	7.432222595	3.6260675	1.157706764	0.319273363	2.231025131	0
	14454	1450136_at	4.443769843	3.623990242	1.276795137	0.352317487	2.423001229	0
	2987	1418958_at	5.195464582	3.62302773	0.904453652	0.249640279	1.871835498	0
	4870	1421459_a_at	5.71547174	3.621060381	1.283688957	0.354506366	2.434607083	0
	13269	1448638_at	5.099617963	3.620503996	1.033783964	0.285535927	2.047387192	0
	2642	1418570_at	6.402399082	3.618565196	1.246268238	0.344409502	2.372270031	0
	16795	1454785_at	6.231350963	3.618490868	0.930704288	0.257207859	1.906206332	0
	6212	1423026_at	4.077346452	3.615835592	1.11145736	0.307386033	2.160637972	0
	12076	1437344_x_at	5.54205129	3.615648991	1.59896594	0.442234836	3.029261114	0
	11085	1433674_a_at	6.082489859	3.614112638	1.361492353	0.376715529	2.569508373	0
	15177	1451016_at	7.225774376	3.614059292	1.061601134	0.293742036	2.087246709	0
	16484	1452959_a_at	5.359262948	3.612748586	0.923059482	0.255500614	1.896132106	0
	6045	1422823_at	5.132899872	3.612405844	1.686291853	0.466805759	3.218284467	0
	15403	1451288_s_at	5.765219637	3.612117356	1.181845774	0.327189196	2.268668433	0
	1049	1416831_at	4.960254202	3.611871484	1.014795427	0.280961112	2.02061635	0
	2936	1418901_at	8.431193537	3.61006166	1.426601032	0.395173592	2.688126502	0
	2381	1418281_at	4.571523257	3.607660926	1.298958189	0.360055508	2.460511379	0
	16491	1453013_at	8.162237315	3.607046802	1.269649067	0.351991293	2.411029106	0
	16604	1453721_a_at	5.893577457	3.606004814	1.340767654	0.37181527	2.532860557	0
	2773	1418714_at	3.892638623	3.604932044	1.207879846	0.335063139	2.309979175	0
	1596	1417427_at	7.037096948	3.604443877	0.929348028	0.257833957	1.904415173	0
	9080	1426552_a_at	4.662578592	3.60436224	1.532788794	0.425259364	2.893446149	0
	11560	1435415_x_at	5.906958369	3.601443703	1.172168689	0.32547189	2.253501936	0
	10026	1428013_at	5.775281805	3.600818176	0.930960484	0.258541375	1.906544869	0
	14651	1450387_s_at	5.652520415	3.597489806	1.310349631	0.364239984	2.480016348	0
	5886	1422642_at	5.136433174	3.597488825	1.101329926	0.306138526	2.145523832	0
	1030	1416812_at	6.44968821	3.596073957	1.256430189	0.349389419	2.389038642	0
	268	1416007_at	6.109562624	3.595017586	2.372461615	0.659930462	5.178239221	0
	13767	1449207_a_at	4.214336754	3.592780177	1.445637197	0.402372849	2.723831005	0
	13735	1449171_at	4.957347644	3.590845741	1.268042158	0.353131894	2.408345138	0
	6870	1423790_at	8.147137385	3.590612413	1.243719334	0.346380837	2.368082486	0
	8289	1425533_a_at	5.762306026	3.590516448	1.379647881	0.384247754	2.602048551	0
	17458	1460247_a_at	5.608737413	3.584293641	1.220292712	0.340455564	2.329939852	0
	8003	1425147_at	5.586900187	3.582056646	1.242602074	0.346896266	2.366249292	0
	191	1415919_at	6.356839696	3.581960901	0.994726336	0.277704409	1.992702495	0
	5233	1421886_at	3.042004878	3.578267625	1.049048841	0.29317227	2.069165211	0
	1398	1417209_at	5.665441257	3.577314829	1.118120278	0.312558534	2.170639703	0
	7399	1424409_at	4.233861633	3.575918471	1.365367405	0.381822857	2.576419302	0
	2930	1418894_s_at	5.362886829	3.575856758	1.032753452	0.28881287	2.045925274	0
	10351	1429077_x_at	6.963746544	3.575487933	1.241998223	0.34736468	2.365259086	0
	15550	1451463_at	5.132018134	3.571395964	1.247196389	0.349218177	2.37379671	0
	11822	1436684_a_at	4.442168947	3.570790748	0.969919843	0.271626066	1.958731764	0
	12663	1439393_x_at	6.872591196	3.568872614	0.954075295	0.267332404	1.937337486	0
	17001	1455713_x_at	7.949272608	3.568601027	0.869578503	0.243674901	1.827129009	0
	5448	1422140_at	6.412553485	3.568579662	2.559281473	0.717170896	5.89414059	0
	4924	1421521_at	3.018827566	3.56820023	0.685301978	0.192058162	1.608038533	0
	5177	1421823_a_at	4.761540938	3.565673078	1.608096278	0.450993752	3.048493095	0
	7915	1425046_at	7.626617115	3.565587803	2.261692693	0.634311317	4.795538055	0
	11442	1434924_at	5.227997258	3.564972048	1.125202831	0.315627392	2.18132212	0
	881	1416651_at	6.074660896	3.563211958	0.686883914	0.192770995	1.609802738	0
	11965	1437033_a_at	5.639006059	3.561123069	1.199878751	0.336938299	2.297203637	0
	15927	1451953_at	4.645437202	3.560499948	1.228418366	0.345012887	2.343099737	0
	15261	1451112_s_at	8.292353495	3.560261293	1.305245411	0.366615061	2.471257614	0
	13202	1448565_at	6.95227434	3.559933411	1.09482866	0.307541893	2.135877136	0
	15000	1450806_at	5.569269984	3.558373654	0.860232255	0.241748714	1.815330531	0
	7773	1424870_at	6.646985978	3.556676596	1.333965286	0.375059483	2.520946123	0
	15092	1450916_at	5.845100212	3.556115096	1.402659794	0.394435994	2.643885674	0
	3596	1419629_at	5.049134633	3.55582646	0.932413644	0.262221358	1.90846621	0
	7161	1424127_at	5.448011883	3.554154174	1.311203886	0.368921499	2.481485262	0
	14784	1450546_at	2.997953028	3.551177004	0.928173261	0.261370599	1.902865064	0
	12879	1448209_a_at	6.297817561	3.549418043	1.041044668	0.2933001	2.057717125	0
	2997	1418969_at	5.624070476	3.549369131	1.216671073	0.342785162	2.324098272	0
	1641	1417475_at	5.800001433	3.549001865	0.735410225	0.207216072	1.664870802	0
	3216	1419211_s_at	6.218126956	3.547511696	0.826608429	0.233010769	1.773511185	0
	6114	1422901_at	5.757629591	3.546912962	1.111040915	0.313241663	2.160014378	0
	8000	1425144_at	6.023528135	3.546187959	2.234564103	0.630131321	4.706204798	0
	16379	1452620_at	5.207800549	3.546071746	1.147477561	0.323591186	2.215262344	0
	6512	1423375_at	5.503392835	3.545930067	0.927339076	0.2615221	1.901765121	0
	9113	1426596_a_at	6.565010361	3.543980538	1.110461389	0.313337327	2.15914688	0
	15233	1451078_at	6.125404019	3.542841226	0.851112794	0.240234529	1.803891785	0
	2872	1418831_at	6.577678489	3.542382669	1.42581858	0.402502697	2.686668979	0
	15340	1451210_at	7.105783006	3.541072094	1.786035428	0.504377031	3.448658867	0
	516	1416265_at	5.410062315	3.53947224	0.90321738	0.255184197	1.870232174	0
	16474	1452917_at	5.163047571	3.538263941	1.00506319	0.28405546	2.007031403	0
	9478	1427128_at	5.5256715	3.535367337	1.023191847	0.289415992	2.032410534	0
	12552	1438938_x_at	7.952873065	3.534314878	0.862650639	0.244078603	1.818376115	0
	5424	1422114_at	5.187029939	3.53385102	1.196939448	0.338706822	2.292528148	0
	11215	1434116_at	6.386884811	3.533836562	1.327148607	0.375554608	2.509062845	0
	9131	1426620_at	5.284018186	3.531465716	1.206314957	0.341590448	2.307474904	0
	14720	1450469_at	5.428516884	3.53070738	0.977241216	0.276783407	1.96869718	0
	8304	1425551_at	5.465397184	3.52867291	1.019983585	0.289055861	2.027895886	0
	16085	1452144_a_at	6.861121925	3.528640606	0.980241412	0.277795764	1.972795497	0
	16809	1454815_at	5.624786074	3.528487025	1.079738933	0.306006208	2.113653565	0
	11511	1435214_at	6.108021525	3.526920004	1.045611648	0.296465938	2.064241333	0
	3862	1420186_at	3.73167621	3.52568402	1.005779721	0.285272224	2.008028466	0
	1522	1417347_at	5.128442524	3.523934992	1.081473491	0.306893712	2.116196347	0
	1310	1417112_at	5.916935089	3.523293909	0.967047938	0.274472685	1.954836487	0
	10873	1432091_a_at	5.744239318	3.523288907	0.833425734	0.236547657	1.781911559	0
	2447	1418355_at	6.212880179	3.520238815	1.54530553	0.43897747	2.918658729	0
	5112	1421743_a_at	7.927594544	3.519369268	0.869013464	0.24692307	1.826413545	0
	15025	1450838_x_at	7.623109225	3.519330657	1.189971677	0.338124431	2.281482642	0
	11932	1436965_at	6.569954293	3.519000182	1.022419942	0.290542736	2.031323397	0
	12910	1448245_at	5.674896516	3.518312774	1.782759235	0.50670857	3.44083625	0
	14935	1450733_at	5.364029396	3.518042634	0.912303344	0.259321287	1.882047897	0
	9074	1426546_at	4.382262582	3.517209866	1.079593258	0.306945931	2.11344015	0
	11726	1436182_at	5.734427656	3.516619446	2.318236934	0.659223146	4.987223761	0
	6131	1422920_at	4.919046308	3.515645309	0.889256311	0.252942556	1.852221083	0
	9328	1426907_s_at	5.370735628	3.515097313	0.864434789	0.245920586	1.820626253	0
	13843	1449293_a_at	5.410021021	3.515053462	1.178653456	0.33531594	2.263653996	0
	4377	1420870_at	6.161722701	3.513307473	1.116308919	0.317737325	2.167916092	0
	8793	1426192_at	5.941850262	3.511279963	1.230814832	0.350531671	2.346995104	0
	10352	1429078_a_at	6.825992856	3.510681209	0.684910207	0.19509325	1.607601921	0
	13974	1449440_at	6.390566724	3.510156303	0.963809372	0.274577338	1.950453187	0
	3861	1420185_at	3.699031404	3.509498191	0.999886388	0.284908649	1.999842507	0
	17280	1456578_x_at	5.934619414	3.50889542	1.210419311	0.344957363	2.314048836	0
	6602	1423483_s_at	5.900377271	3.508837312	0.809894172	0.230815538	1.753082842	0
	15527	1451435_at	6.720553484	3.507753155	1.083320351	0.308835971	2.118907121	0
	17260	1456515_s_at	2.643557404	3.507193406	1.136428125	0.324027789	2.19836071	0
	13411	1448798_at	4.158441159	3.506180806	1.010897162	0.288318606	2.015163871	0
	559	1416310_at	3.460487833	3.505653865	1.405108651	0.400812147	2.648377265	0
	5547	1422252_a_at	5.389671608	3.505449804	1.368027846	0.390257434	2.5811748	0
	15700	1451645_at	4.952144417	3.505189168	0.882045865	0.251640018	1.842986963	0
	16441	1452765_at	4.956404118	3.504941964	1.268557778	0.361934032	2.409206035	0
	11287	1434335_at	6.123805664	3.504877917	0.948107941	0.270510975	1.929340715	0
	3526	1419551_s_at	5.41087078	3.504872648	1.498853948	0.427648619	2.826181164	0
	12690	1439453_x_at	7.019279842	3.504832134	0.906340275	0.258597342	1.874284911	0
	11381	1434661_at	6.846935438	3.50439233	1.113783156	0.317824904	2.164123986	0
	16234	1452392_a_at	4.484897159	3.501956448	1.082886934	0.309223416	2.118270652	0
	7299	1424289_at	5.009202172	3.501314661	0.967747398	0.276395437	1.955784477	0
	6711	1423613_at	6.71521591	3.49925296	1.3420975	0.383538291	2.535196372	0
	13895	1449349_at	5.853804716	3.498985139	0.828964176	0.236915604	1.776409481	0
	4757	1421322_a_at	5.384281517	3.497947551	1.312615604	0.375253083	2.483914653	0
	9361	1426958_at	7.551725173	3.496812188	1.398424949	0.399914229	2.636136269	0
	12144	1437545_at	6.217210912	3.495368256	1.035791525	0.296332589	2.050238187	0
	8280	1425516_at	5.08787672	3.495007539	1.652536979	0.472827873	3.143860012	0
	11790	1436517_at	5.020203907	3.494979	0.938271132	0.268462595	1.916230528	0
	11693	1436000_a_at	5.472406668	3.494658583	1.164065058	0.333098364	2.240879477	0
	16536	1453258_at	9.187957064	3.494628305	2.110464893	0.603916843	4.318304248	0
	10354	1429103_at	7.448083972	3.494544328	0.86974205	0.248885683	1.827336149	0
	654	1416410_at	5.141735303	3.493582765	0.992511182	0.284095511	1.989645192	0
	16159	1452273_at	6.765574173	3.491804091	1.365596121	0.391086122	2.576827783	0
	11974	1437048_x_at	5.871379091	3.490472151	0.874734617	0.250606388	1.833670752	0
	8547	1425864_a_at	3.762937219	3.48921943	0.861404524	0.246875997	1.816806187	0
	5607	1422321_a_at	5.704790563	3.487816226	0.998192482	0.286194116	1.997495817	0
	920	1416694_at	3.87361575	3.48763013	0.750418721	0.215165798	1.682281017	0
	3893	1420280_x_at	2.27773626	3.487350591	1.161515413	0.333065283	2.236922715	0
	2532	1418446_at	5.62922779	3.487200478	1.443854837	0.414044115	2.720467959	0
	14167	1449764_x_at	3.701769506	3.487183956	0.98878843	0.28354926	1.9845177	0
	1470	1417287_at	7.560828244	3.486348719	1.154069077	0.331025141	2.225406793	0
	9790	1427593_at	4.58367516	3.486158361	0.993755768	0.285057552	1.991362362	0
	9962	1427920_at	6.394573763	3.485902279	1.045333469	0.299874576	2.063843346	0
	3185	1419173_at	5.778644123	3.485120078	0.872396949	0.250320485	1.830701974	0
	11368	1434624_x_at	7.316368108	3.483129518	1.334772566	0.383210719	2.522357149	0
	8735	1426109_a_at	5.052861571	3.482878169	1.42553143	0.409296955	2.686134285	0
	12122	1437491_at	5.188725902	3.482828476	0.917327928	0.263385904	1.888614076	0
	9900	1427807_at	5.44931513	3.481734738	0.875013093	0.251315266	1.834024731	0
	3084	1419066_at	5.336163979	3.480949731	1.146028122	0.329228576	2.213037843	0
	12102	1437428_x_at	6.394121534	3.479592997	0.800399986	0.230026899	1.741583912	0
	17013	1455767_x_at	6.900402596	3.478689812	1.204374943	0.346215101	2.304374093	0
	17674	1460693_a_at	3.889120039	3.475681682	1.610017072	0.463223396	3.05255454	0
	8753	1426131_at	5.590913434	3.475362803	0.883505096	0.254219529	1.844852017	0
	11905	1436902_x_at	8.211181428	3.472988093	1.357091182	0.390756071	2.561681623	0
	12270	1437974_a_at	6.267919394	3.472778534	1.469415947	0.423124001	2.769097682	0
	6786	1423698_at	6.074630569	3.472753988	0.878380697	0.252934904	1.838310795	0
	11713	1436078_at	5.273276384	3.471943936	0.974326323	0.280628472	1.964723541	0
	14954	1450754_at	3.856561638	3.471243609	0.727675348	0.209629582	1.655968635	0
	12233	1437838_x_at	6.671852395	3.465664283	1.059055683	0.305585191	2.083567275	0
	8886	1426297_at	5.448691363	3.465591186	0.839382846	0.242204807	1.789284561	0
	11195	1434044_at	5.754016034	3.465285225	0.965831342	0.278716261	1.953188708	0
	3525	1419550_a_at	5.333052825	3.464479321	1.424933816	0.411298115	2.685021826	0
	4467	1420981_a_at	6.342415604	3.463480253	1.329928552	0.38398618	2.513902248	0
	11938	1436986_at	4.066473477	3.462616926	1.131238267	0.32670038	2.190466676	0
	341	1416081_at	4.049987347	3.462323049	1.312557618	0.379097386	2.48381482	0
	5286	1421948_a_at	5.471772059	3.462079556	0.780111748	0.225330393	1.717263883	0
	13152	1448510_at	5.007619001	3.461475694	1.005957358	0.290615173	2.008275726	0
	5616	1422330_at	4.440432097	3.460847468	0.751142788	0.217040131	1.68312554	0
	17675	1460697_s_at	7.855883751	3.460230604	0.704088822	0.203480317	1.629115422	0
	14909	1450700_at	5.241404946	3.457082429	1.072700973	0.310290829	2.103367548	0
	9650	1427386_at	6.727084903	3.456697843	1.311163886	0.379311107	2.481416461	0
	15373	1451246_s_at	3.668132166	3.454813684	1.316857666	0.381166044	2.491229039	0
	7109	1424072_at	6.263137866	3.45425049	1.32055947	0.382299857	2.497629479	0
	7749	1424838_at	6.474602336	3.454221506	1.190701531	0.344709084	2.282637127	0
	13196	1448559_at	6.726135919	3.453769801	0.829442902	0.240155815	1.77699904	0
	8698	1426065_a_at	6.108301312	3.453446892	1.118037769	0.323745465	2.170515566	0
	40	1415736_at	4.538080494	3.453428113	1.200066754	0.34750014	2.297503013	0
	5184	1421830_at	5.290782948	3.453411916	1.208441997	0.349926978	2.310879442	0
	17249	1456469_x_at	5.915029719	3.451071418	1.199928763	0.347697459	2.297283272	0
	16639	1453886_a_at	5.357207846	3.450803686	0.983565092	0.285024934	1.977345662	0
	17090	1455968_x_at	8.264274191	3.448798346	1.369510462	0.397097866	2.583828763	0
	3790	1419989_at	4.713873174	3.448544198	0.803602405	0.233026564	1.745454083	0
	269	1416008_at	5.948761219	3.447169723	2.289897779	0.664283445	4.890214606	0
	8349	1425610_s_at	5.847041846	3.446987675	1.253887669	0.363763317	2.384832049	0
	17636	1460637_s_at	4.568986807	3.446433066	1.204330056	0.349442462	2.304302397	0
	9950	1427903_at	6.818689543	3.441216586	0.809582028	0.235260411	1.752703582	0
	4410	1420907_at	5.417033715	3.441114299	1.333043775	0.387387241	2.519336402	0
	9507	1427175_at	6.059332171	3.440871198	1.183176873	0.343859681	2.270762581	0
	15611	1451539_at	6.144358115	3.440578117	1.600797204	0.465269832	3.033108705	0
	10101	1428121_at	6.706936671	3.440524628	0.641533875	0.186463968	1.559986858	0
	9235	1426767_at	4.537363388	3.439832896	0.925844142	0.269153813	1.899795514	0
	16680	1454047_a_at	4.567957729	3.439410926	0.858292772	0.249546446	1.812891737	0
	931	1416707_a_at	5.997965954	3.435834778	0.816929055	0.23776727	1.761652117	0
	1131	1416918_at	5.11308799	3.435249	1.082722665	0.315180258	2.118029472	0
	583	1416335_at	8.56463205	3.43420067	1.075015826	0.313032327	2.106745182	0
	14813	1450579_x_at	3.786650734	3.434072997	0.817683598	0.238108974	1.762573718	0
	9665	1427409_at	4.245278332	3.433052857	0.795461055	0.231706615	1.735631958	0
	4412	1420910_at	5.709128002	3.432926334	1.171692111	0.341310007	2.25275764	0
	4451	1420961_a_at	5.623058555	3.432740167	1.227486919	0.35758224	2.341587451	0
	16228	1452381_at	5.411899282	3.432476948	1.057943342	0.308215717	2.081961431	0
	13327	1448705_at	5.320250851	3.432405702	0.920848113	0.268280673	1.893227933	0
	10063	1428073_a_at	5.311994244	3.432386177	0.774728171	0.225711249	1.710867663	0
	12146	1437553_at	4.905798963	3.428876599	1.02382282	0.298588412	2.033299618	0
	5253	1421907_at	5.71839481	3.427223065	0.901664997	0.26308909	1.868220831	0
	7838	1424951_at	6.254616812	3.426993431	1.657079358	0.48353736	3.15377417	0
	4374	1420867_at	7.649086969	3.426937392	1.15619422	0.337384109	2.228687314	0
	16390	1452637_a_at	4.753069499	3.425917719	0.879222602	0.256638563	1.83938388	0
	6567	1423444_at	5.984604047	3.425776828	1.122461529	0.327651679	2.177181269	0
	9094	1426570_a_at	4.46493157	3.4240828	1.122076633	0.327701372	2.176600496	0
	14417	1450094_at	5.243489128	3.423910985	0.95790105	0.279768094	1.942481758	0
	4904	1421500_at	6.95679979	3.421316426	1.023936734	0.299281506	2.033460172	0
	12780	1448101_s_at	4.803623554	3.420653561	1.262313529	0.369027002	2.398801083	0
	456	1416202_at	7.970448579	3.418294205	0.814196384	0.238187919	1.758318453	0
	13161	1448519_at	5.925757665	3.417480548	1.416218195	0.414404172	2.66884995	0
	6252	1423072_at	5.991248824	3.416850172	1.406839203	0.411735702	2.651555973	0
	16146	1452254_at	4.249769964	3.415800169	0.917363715	0.268564807	1.888660924	0
	16401	1452662_a_at	5.055958026	3.415031645	1.541435047	0.45136772	2.910839003	0
	8438	1425732_a_at	5.726810263	3.413542922	0.823157111	0.241144503	1.769273535	0
	7347	1424340_at	3.523556297	3.410134417	0.650790413	0.190840106	1.570028136	0
	3067	1419046_at	5.911139638	3.407526881	0.701522176	0.20587429	1.626219699	0
	2594	1418518_at	6.270979458	3.407480687	1.075619008	0.315664007	2.107626183	0
	12838	1448165_at	5.628409196	3.407463058	0.856148632	0.251256908	1.81019941	0
	8051	1425208_at	6.588473014	3.407342918	0.810289133	0.237806746	1.753562842	0
	10846	1431962_a_at	6.35031866	3.406890782	0.87762217	0.257602085	1.837344519	0
	13763	1449202_at	4.755432556	3.406801787	1.247288895	0.366117248	2.373948923	0
	7074	1424030_at	6.900451054	3.404913923	1.615911755	0.474582263	3.065052436	0
	5977	1422745_at	5.015766093	3.404864446	0.896747721	0.263372517	1.861864033	0
	8852	1426257_a_at	6.781637181	3.40287934	0.787782098	0.231504564	1.726418342	0
	17178	1456225_x_at	6.226575483	3.401750063	1.213427306	0.356706778	2.318878621	0
	5969	1422735_at	5.090058436	3.399710992	1.313641554	0.386398008	2.485681679	0
	15640	1451574_at	5.684647798	3.398492198	0.973524829	0.286457868	1.963632336	0
	11769	1436399_s_at	4.36772373	3.396855012	1.12948393	0.332508725	2.187804658	0
	17453	1460241_a_at	5.411599948	3.394146368	1.335037305	0.393335219	2.522820052	0
	12072	1437340_x_at	5.104480046	3.39235929	0.802132498	0.236452696	1.743676612	0
	5720	1422454_at	5.422521415	3.391512417	1.51094483	0.44550768	2.849966241	0
	12091	1437391_x_at	6.780689541	3.391346888	0.951263426	0.280497235	1.933565218	0
	13330	1448708_at	5.842405125	3.391031112	0.943196213	0.27814437	1.922783346	0
	6025	1422799_at	7.214889733	3.390953641	1.215290443	0.358391937	2.321875221	0
	5818	1422566_at	6.398819625	3.389583165	0.827635669	0.244170339	1.774774425	0
	9518	1427196_at	4.328232011	3.389319647	1.46893984	0.433402568	2.768183998	0
	15481	1451380_at	5.527253726	3.389308233	0.724215866	0.213676602	1.652002495	0
	13444	1448834_at	5.841457581	3.389298434	0.895579084	0.264237305	1.860356465	0
	2375	1418274_at	7.386787574	3.389159375	1.023047156	0.301858674	2.03220671	0
	11076	1433658_x_at	5.016103736	3.387694107	1.045350486	0.308572868	2.063867691	0
	2152	1418032_at	5.68427802	3.387611534	0.945972845	0.279244782	1.926487527	0
	16403	1452665_at	4.667527246	3.387229587	1.007501964	0.297441298	2.010427017	0
	11765	1436391_s_at	4.298463132	3.386785767	1.223871955	0.361366806	2.335727475	0
	17581	1460410_at	5.412439892	3.386765341	0.91615125	0.27050922	1.88707433	0
	17569	1460394_a_at	4.601862735	3.386744831	0.832056325	0.245680252	1.780220967	0
	12853	1448180_a_at	5.809094446	3.385643529	1.028823168	0.303878172	2.040359215	0
	10996	1433457_s_at	6.331752042	3.385543096	0.967795982	0.285861368	1.955850342	0
	4455	1420967_at	5.850201304	3.38300447	1.049228612	0.310146978	2.069423062	0
	11873	1436824_x_at	5.704916239	3.382731974	0.870158644	0.257235468	1.827863888	0
	15158	1450994_at	5.950261173	3.38100191	1.111109495	0.328633205	2.160117058	0
	4568	1421094_at	5.205488958	3.380413642	1.036549702	0.306633984	2.051315929	0
	4153	1420615_at	5.3489386	3.379709359	0.852512749	0.252244397	1.805643085	0
	11658	1435857_s_at	5.471203739	3.378700729	1.012005026	0.299524908	2.016711935	0
	15570	1451487_at	5.198344965	3.377646658	0.816076016	0.241610831	1.760610792	0
	10370	1429199_s_at	4.509074048	3.376944042	0.8112356	0.24022773	1.754713629	0
	7598	1424649_a_at	7.476211879	3.372367304	2.842472908	0.842871684	7.172484314	0
	15491	1451393_at	5.667813459	3.370699464	1.017604776	0.301897213	2.024554915	0
	5183	1421829_at	4.784234421	3.367788564	0.900121298	0.267273696	1.866222884	0
	11205	1434078_at	7.270741663	3.367478006	1.062119655	0.315405076	2.087997023	0
	1764	1417605_s_at	5.276996137	3.366229629	1.238550904	0.36793417	2.359614049	0
	10573	1430599_at	3.212353554	3.365894561	0.877717569	0.260767993	1.837466017	0
	9845	1427701_a_at	5.022332418	3.365332617	1.291349275	0.383721142	2.447568564	0
	6703	1423603_at	4.375634818	3.365222506	0.79591226	0.236511036	1.736174863	0
	7193	1424166_at	5.619504886	3.364680942	1.023518832	0.304194915	2.032871229	0
	2311	1418207_at	6.218338579	3.363690818	1.062276735	0.31580689	2.088224375	0
	15701	1451646_at	5.15909895	3.363234126	1.08717691	0.323253413	2.124578882	0
	5128	1421761_a_at	5.021890792	3.363140038	1.003300018	0.298322403	2.004580032	0
	10420	1429457_at	5.565810981	3.362792856	1.407342368	0.418504032	2.65248091	0
	14783	1450545_a_at	4.037874999	3.361425043	0.769806337	0.2290119	1.705040889	0
	3507	1419529_at	5.8771086	3.360343248	1.736964016	0.516900771	3.333329688	0
	11781	1436452_x_at	8.097975917	3.360190825	1.296801286	0.385930845	2.456835538	0
	12782	1448103_s_at	7.184756204	3.360171629	0.91739935	0.273021575	1.888707576	0
	14286	1449936_at	5.464784791	3.359878407	1.521795527	0.452931726	2.871482017	0
	9567	1427262_at	7.325471256	3.358317841	1.841920478	0.548465203	3.584869192	0
	10024	1428009_a_at	4.500653633	3.355409996	0.864466349	0.257633598	1.82066608	0
	14148	1449708_s_at	5.007184676	3.354893062	1.482178546	0.441796063	2.793702788	0
	7293	1424281_at	5.102239761	3.35427288	0.834805642	0.248878273	1.783616737	0
	1828	1417671_at	6.80730439	3.354210231	1.024884	0.30555151	2.03479577	0
	9960	1427918_a_at	7.919596633	3.352640311	1.07947602	0.32197788	2.113268413	0
	4930	1421528_a_at	5.76343749	3.350913263	0.712126647	0.212517183	1.6382172	0
	3906	1420334_at	4.411337667	3.35037152	1.619654483	0.483425338	3.073014306	0
	7978	1425119_at	5.587378713	3.349184918	0.849606948	0.253675736	1.802009913	0
	12210	1437730_at	5.575981088	3.349143098	0.995443317	0.297223286	1.993693061	0
	13213	1448577_x_at	6.726955603	3.347206349	0.887157437	0.265044143	1.849528379	0
	4742	1421304_at	2.855309915	3.347204049	0.954960654	0.285300998	1.938526765	0
	16001	1452042_a_at	5.399322538	3.346605188	0.962139842	0.287497266	1.948197369	0
	1279	1417081_a_at	6.723122095	3.345995096	0.906059374	0.270789212	1.873920013	0
	12333	1438179_s_at	6.813381445	3.339087142	0.895140668	0.268079457	1.859791213	0
	8900	1426311_s_at	6.543234559	3.337284049	0.814860154	0.244168654	1.759127624	0
	4163	1420626_at	5.891484975	3.333641049	1.026976383	0.308064476	2.037749034	0
	8350	1425611_a_at	6.348443284	3.333049511	0.959526266	0.287882392	1.944671223	0
	5194	1421843_at	5.910620393	3.332615364	0.808012053	0.242455839	1.750797287	0
	1609	1417440_at	5.95878945	3.33242847	0.942343587	0.282779839	1.921647326	0
	14362	1450024_at	5.984820288	3.331570412	1.018093838	0.305589771	2.02524134	0
	6576	1423453_at	6.62154203	3.330868154	0.875422864	0.26282123	1.834545725	0
	16459	1452846_at	5.066943923	3.330656123	0.790588788	0.237367281	1.729780271	0
	1234	1417028_a_at	5.218734535	3.329999506	0.92525975	0.277855822	1.899026122	0
	6003	1422774_at	5.281171139	3.329208088	0.94432113	0.283647374	1.924283189	0
	9986	1427956_at	4.904568557	3.325203402	0.942155724	0.283337772	1.921397111	0
	5556	1422261_a_at	5.296258237	3.324425323	0.910335089	0.273832317	1.879481987	0
	13608	1449021_at	6.530221601	3.323761105	0.851332202	0.256135196	1.804166145	0
	11780	1436451_a_at	8.173196445	3.323107166	1.330295777	0.400316845	2.51454222	0
	1181	1416969_at	6.799362494	3.323002911	1.24813499	0.375604543	2.375341578	0
	3138	1419122_at	5.701749204	3.322516607	0.826781683	0.248842002	1.77372418	0
	11362	1434609_at	6.44743187	3.320916513	0.909458195	0.273857591	1.878339954	0
	14847	1450623_at	6.778156905	3.320444984	1.046665366	0.315218403	2.065749568	0
	13586	1448998_at	8.966088538	3.320174385	2.664462743	0.802506867	6.33991168	0
	4791	1421362_a_at	3.856325756	3.319388227	0.834323459	0.251348562	1.783020709	0
	10461	1429739_a_at	4.836627943	3.315572139	0.948729861	0.286143634	1.930172599	0
	7593	1424644_at	5.232696027	3.314973257	0.715079823	0.215712094	1.641574042	0
	1337	1417140_a_at	4.86372822	3.314865309	1.262908734	0.380983423	2.399790947	0
	1458	1417274_at	6.130780802	3.314286837	0.751960241	0.226884479	1.684079496	0
	7509	1424544_at	5.9247507	3.311217496	1.050338453	0.317206119	2.071015646	0
	4375	1420868_s_at	7.570537989	3.311109693	1.118394497	0.337770295	2.171052325	0
	7470	1424495_a_at	5.863632464	3.309955478	0.930683394	0.281177013	1.906178725	0
	1328	1417131_at	6.108452474	3.309655245	0.76379479	0.23077775	1.697950958	0
	12768	1448053_at	2.578733984	3.307624526	0.634430473	0.191808492	1.552324824	0
	815	1416581_at	5.620123791	3.30654491	0.869877158	0.263077376	1.827507287	0
	6905	1423830_a_at	5.242866311	3.305006974	0.734597008	0.222267915	1.663932613	0
	11086	1433675_at	5.766088189	3.304863449	1.215692831	0.36784964	2.322522915	0
	691	1416449_x_at	5.841149864	3.303660092	0.825695025	0.249933408	1.772388689	0
	15616	1451544_at	5.143053125	3.303595304	0.628929472	0.190377275	1.546417074	0
	12262	1437943_s_at	6.399434639	3.301718735	0.750018967	0.227160163	1.681814941	0
	980	1416758_at	6.483275155	3.300101466	0.862398457	0.261324831	1.818058292	0
	2310	1418206_at	5.747777968	3.299918654	1.034981005	0.313638339	2.049086667	0
	9179	1426681_at	5.996747024	3.299586044	0.806108257	0.244305875	1.748488439	0
	15787	1451752_at	5.400623375	3.29946449	1.274171452	0.386175228	2.418598764	0
	7360	1424363_at	4.4469923	3.299104641	1.21201862	0.367378047	2.316615511	0
	12640	1439350_s_at	5.447409272	3.298248842	1.250135262	0.379030001	2.378637232	0
	11422	1434839_s_at	5.581934543	3.29790494	1.034887765	0.313801575	2.048954241	0
	15024	1450837_at	6.345534257	3.297639753	1.269857177	0.385080625	2.411376923	0
	6517	1423382_a_at	8.203449348	3.297340757	1.026636541	0.31135288	2.037269079	0
	9347	1426934_at	4.126252594	3.294934277	1.626338492	0.493587536	3.087284618	0
	9270	1426817_at	4.580368618	3.294813475	1.497536087	0.454513161	2.823600705	0
	10073	1428087_at	4.063465212	3.29145475	1.029020167	0.312633849	2.040637844	0
	390	1416133_at	5.556343215	3.291303734	1.156473636	0.351372504	2.229119	0
	10284	1428752_at	5.158818516	3.29096149	0.757904883	0.230298922	1.691033081	0
	16193	1452329_at	5.4797996	3.28808542	0.971055386	0.295325474	1.960274085	0
	7596	1424647_at	7.554972411	3.287549082	1.440164601	0.438066342	2.713518229	0
	13646	1449066_a_at	3.735774796	3.287505871	0.882017728	0.268293887	1.842951019	0
	5736	1422473_at	4.649531385	3.28660009	1.258543645	0.382931787	2.392540995	0
	10167	1428308_at	4.103889101	3.286398558	0.97159686	0.295641823	1.961009956	0
	7239	1424218_a_at	4.286534152	3.284322669	1.19618183	0.364209595	2.291324564	0
	9083	1426557_at	5.637285907	3.28314947	0.886609489	0.270048469	1.848826045	0
	2955	1418925_at	6.102695952	3.282259208	2.177338738	0.663365871	4.523184165	0
	4043	1420491_at	3.678964025	3.281896788	0.910724363	0.277499392	1.879989185	0
	8448	1425747_at	4.711447896	3.281157163	0.808259816	0.246333771	1.751097987	0
	7321	1424312_at	6.568631435	3.279759578	1.272438276	0.387966936	2.415694934	0
	2075	1417944_at	4.337586408	3.279299278	0.819480651	0.249895048	1.764770587	0
	15375	1451248_at	5.656266383	3.278453109	1.061357511	0.323737286	2.086894272	0
	4044	1420492_s_at	6.100096983	3.2784182	2.950827498	0.900076597	7.731924222	0
	17386	1460168_at	4.21229688	3.277618536	1.164740758	0.355361902	2.24192926	0
	11410	1434790_a_at	5.00612544	3.275605459	1.177253704	0.359400336	2.261458786	0
	2645	1418573_a_at	6.534534617	3.273944054	1.275117702	0.389474494	2.420185621	0
	13510	1448907_at	5.791258416	3.273902275	1.13557906	0.346857959	2.197067295	0
	10826	1431857_at	6.249332861	3.273666674	0.974439574	0.297659985	1.964877777	0
	14538	1450246_at	5.006749232	3.27330578	0.777473607	0.237519395	1.71412653	0
	5304	1421969_a_at	5.787253567	3.272387036	1.122143224	0.342912746	2.176700965	0
	5737	1422474_at	4.623653884	3.269277108	1.250942648	0.382635857	2.379968779	0
	16434	1452743_at	5.798501393	3.268923958	0.867609269	0.265411273	1.824636737	0
	2733	1418671_at	6.465690938	3.267139578	1.153340001	0.35301216	2.224282451	0
	3894	1420281_at	2.116402787	3.266428905	1.084020239	0.331867085	2.119935307	0
	3179	1419164_at	5.152089082	3.266412705	0.953611499	0.291944584	1.936714774	0
	9497	1427161_at	4.70122358	3.26519875	1.420884971	0.435160332	2.677497023	0
	11720	1436158_at	6.519594192	3.263824028	1.008786128	0.309081041	2.012217324	0
	9389	1426996_at	6.212639429	3.263522038	1.114939073	0.341636753	2.165858621	0
	3342	1419350_at	5.057120931	3.263458857	0.960555572	0.294336658	1.946059165	0
	6104	1422889_at	4.313642259	3.263216255	1.22969246	0.376834498	2.345169924	0
	15497	1451402_at	6.450820649	3.262743449	0.948024169	0.290560439	1.929228689	0
	1578	1417405_at	5.743797855	3.261602372	0.753811042	0.231116781	1.686241349	0
	10488	1429894_a_at	5.098473277	3.260809155	1.103019172	0.338265479	2.148037488	0
	11881	1436848_x_at	5.883386107	3.26010357	1.198358117	0.367582836	2.294783606	0
	11764	1436390_a_at	4.27462549	3.259879638	1.219976781	0.374239824	2.329429683	0
	12156	1437593_x_at	6.596884533	3.259717029	0.813837675	0.24966513	1.757881323	0
	14321	1449981_a_at	4.9112376	3.25916566	1.118808299	0.343280586	2.171675128	0
	13500	1448896_at	4.822282206	3.259028679	0.820941797	0.25189769	1.766558833	0
	9968	1427928_s_at	5.403240823	3.25896832	1.26931345	0.389483212	2.410468288	0
	11202	1434066_at	5.939168346	3.256809114	0.571447169	0.175462285	1.486013445	0
	1941	1417798_at	4.725851384	3.256783691	1.78750532	0.548856015	3.452174328	0
	1813	1417656_at	5.221800427	3.256312028	0.952528967	0.292517719	1.935262097	0
	7136	1424100_s_at	3.228275515	3.254697821	0.6977287	0.214375877	1.621949274	0
	8899	1426310_at	6.35306287	3.253869577	0.780170287	0.23976692	1.717333564	0
	11443	1434932_at	7.071762121	3.253644641	1.173485333	0.360667947	2.255559484	0
	15838	1451823_at	4.58914594	3.253628573	0.935401318	0.287494807	1.912422545	0
	7443	1424462_at	5.56455348	3.252831149	1.100284755	0.338254494	2.143970053	0
	12152	1437585_x_at	5.742417764	3.252108412	0.947937508	0.291483981	1.929112806	0
	2131	1418006_at	5.221541363	3.248084168	0.844687771	0.26005723	1.795876039	0
	15127	1450958_at	5.578566661	3.247788976	1.580998213	0.486792161	2.991767812	0
	4511	1421032_a_at	5.369321305	3.24730384	0.919412472	0.283131027	1.891344899	0
	943	1416719_a_at	9.691857031	3.246094043	0.863637504	0.266054369	1.819620387	0
	6849	1423767_at	6.514673517	3.245965359	0.804987326	0.247996278	1.747130444	0
	11227	1434137_x_at	5.714124856	3.245914067	0.950087346	0.292702557	1.931989625	0
	5958	1422721_at	5.844756845	3.245740172	1.255352108	0.386769132	2.387254054	0
	11130	1433824_x_at	6.371987122	3.245665771	0.950661636	0.292901889	1.932758839	0
	17422	1460205_at	5.420306998	3.243266053	0.881025313	0.271647561	1.841683708	0
	4805	1421380_at	3.956273957	3.241934922	0.728635843	0.224753384	1.657071488	0
	6993	1423933_a_at	9.867639837	3.241778635	1.603239387	0.49455548	3.038247477	0
	10051	1428061_at	4.553122528	3.241323943	1.026551299	0.316707406	2.03714871	0
	13563	1448968_at	7.21222349	3.241121505	1.034897174	0.319302184	2.048967604	0
	14377	1450044_at	6.25327066	3.240857682	1.257073414	0.387882942	2.390104031	0
	17284	1456583_x_at	5.302582231	3.238872456	0.942625852	0.291035187	1.922023335	0
	8875	1426286_at	5.894751782	3.234433767	0.662032609	0.204682691	1.582310367	0
	16872	1455076_a_at	6.124898464	3.233776443	0.75499349	0.233471145	1.687623977	0
	3062	1419038_a_at	5.302620572	3.231251276	0.92548069	0.286415574	1.899316968	0
	6030	1422805_a_at	6.096013217	3.22877019	1.097547578	0.339927438	2.139906228	0
	3418	1419430_at	5.751435936	3.228477314	1.098778119	0.340339427	2.141732231	0
	1408	1417219_s_at	7.90429718	3.228270674	1.244379783	0.385463274	2.369166814	0
	9038	1426496_at	5.922676753	3.227746553	0.762663654	0.236283625	1.696620212	0
	16617	1453796_a_at	5.597828962	3.226957262	1.095610517	0.339518137	2.137034972	0
	12752	1448000_at	2.871550183	3.225686906	0.986721435	0.305894981	1.981676455	0
	1329	1417132_at	6.288229617	3.225515495	0.764415014	0.23699003	1.698681075	0
	4587	1421115_a_at	4.814441602	3.224932932	0.78523934	0.24349013	1.723378201	0
	9284	1426844_a_at	4.781508144	3.224751195	0.938890484	0.291151294	1.917053346	0
	7796	1424895_at	4.196840972	3.224579893	1.256849938	0.389771685	2.389733829	0
	15067	1450886_at	4.608420407	3.22418483	1.013041049	0.314200675	2.01816069	0
	15499	1451404_at	5.170667175	3.223230379	0.794776053	0.246577489	1.734808063	0
	6676	1423570_at	6.52802021	3.221846349	1.090680889	0.338526662	2.129745275	0
	4913	1421509_at	3.807568152	3.220918683	0.811658775	0.251996047	1.755228401	0
	1232	1417026_at	6.387407837	3.220386773	1.136996197	0.353062001	2.199226502	0
	12389	1438376_s_at	4.971041184	3.219020463	1.390224123	0.431878001	2.621193979	0
	12666	1439399_a_at	5.88122698	3.217822288	1.240928554	0.385642352	2.363506045	0
	17428	1460211_a_at	6.773651253	3.216995312	1.021725959	0.317602564	2.0303465	0
	8876	1426287_at	4.523104055	3.216974654	0.988731426	0.307348218	1.98443929	0
	15852	1451841_a_at	4.816576702	3.216116152	0.912563378	0.283747021	1.882387151	0
	12361	1438278_a_at	4.511879329	3.215229329	0.943761239	0.293528437	1.923536544	0
	12877	1448207_at	5.798666601	3.214321036	1.075521762	0.334603094	2.107484122	0
	10828	1431862_x_at	5.011330922	3.214281911	0.8273203	0.257388842	1.774386507	0
	4050	1420499_at	4.694103445	3.213869692	1.0904017	0.339279997	2.129333168	0
	11192	1434036_at	8.005935139	3.210537864	1.319360834	0.410946978	2.495555232	0
	17538	1460355_at	5.972475361	3.21034072	0.855003807	0.266328057	1.808763528	0
	3788	1419987_at	4.249660776	3.208255388	1.040116564	0.324200052	2.056393796	0
	8417	1425705_a_at	5.038530634	3.207468204	0.893331347	0.278516041	1.857460263	0
	14222	1449861_at	4.874848042	3.206910685	0.893251397	0.278539531	1.85735733	0
	915	1416689_at	4.971204531	3.205989616	1.139224387	0.355342507	2.202625752	0
	10485	1429859_a_at	5.711916273	3.205690627	0.89543537	0.27932682	1.860171154	0
	14745	1450498_at	5.357317172	3.205336298	0.995454342	0.310561592	1.993708297	0
	8715	1426083_a_at	7.313829631	3.205007745	1.059909165	0.330704089	2.084800255	0
	873	1416641_at	5.465319176	3.203999943	0.884251705	0.275983683	1.845806992	0
	16867	1455056_at	2.822121368	3.202706775	1.278501926	0.399194187	2.425869472	0
	8838	1426241_a_at	5.174306721	3.200698875	0.943706994	0.294844042	1.923464221	0
	9037	1426494_at	3.916282708	3.200474896	0.773229266	0.241598291	1.709091061	0
	15621	1451549_at	5.759284057	3.199707629	0.991513578	0.309876305	1.988269855	0
	1419	1417231_at	6.832619285	3.199647565	2.272437758	0.71021502	4.831388135	0
	8959	1426390_a_at	7.587355915	3.199348337	0.975410072	0.304877734	1.966199991	0
	11712	1436077_a_at	5.199544653	3.199193615	0.893910018	0.279417293	1.858205447	0
	12712	1440971_x_at	4.438947966	3.198690102	0.944963679	0.295422079	1.925140418	0
	14054	1449532_at	4.734564179	3.196021453	1.056637082	0.330610134	2.080077212	0
	7601	1424652_at	5.555207141	3.195268259	1.543415965	0.483031733	2.914838526	0
	8952	1426380_at	6.835274168	3.193682512	0.84833602	0.265629416	1.80042315	0
	12398	1438390_s_at	5.475384206	3.192937393	0.960001899	0.300664179	1.945312456	0
	1580	1417407_at	5.625785605	3.190114339	0.82222622	0.257741928	1.768132291	0
	8447	1425746_at	4.952447759	3.189884007	1.272351023	0.398870624	2.41554884	0
	12412	1438462_x_at	5.318823713	3.189569939	0.775959731	0.243280362	1.712328773	0
	509	1416258_at	5.277194722	3.18667949	0.921184128	0.289073354	1.893668932	0
	15760	1451720_at	5.94031748	3.186125138	0.823111447	0.258342473	1.769217536	0
	3890	1420275_at	5.384064991	3.186111331	1.161443465	0.364533233	2.236811162	0
	12153	1437586_at	5.542750584	3.184510807	0.989873397	0.310840018	1.986010703	0
	7064	1424019_at	6.408712315	3.183920699	0.757901268	0.238040246	1.691028843	0
	16528	1453200_at	5.701654512	3.183889229	0.963972013	0.302765562	1.950673082	0
	16015	1452059_at	5.538461765	3.183478878	0.898145255	0.282126972	1.86366849	0
	11879	1436840_x_at	9.393049399	3.183065249	0.869525612	0.273172412	1.827062026	0
	391	1416134_at	5.218199071	3.181795249	0.941677604	0.295957951	1.920760451	0
	9800	1427611_at	5.75852308	3.181080185	0.894234706	0.281110395	1.858623696	0
	2032	1417895_a_at	5.369641024	3.180531944	1.509771567	0.474691527	2.847649465	0
	6568	1423445_at	5.716873668	3.180122914	1.059596363	0.333193525	2.084348281	0
	1306	1417108_at	5.381355894	3.179934814	0.661220991	0.207935392	1.581420455	0
	15131	1450963_at	8.008458319	3.179701912	0.991219146	0.311733355	1.987864121	0
	15535	1451447_at	5.355681224	3.178990983	0.961846865	0.302563571	1.947801776	0
	11094	1433690_at	5.936796527	3.17644078	0.901810719	0.283906039	1.868409543	0
	9916	1427844_a_at	7.78385566	3.175230558	1.134323384	0.357241266	2.19515587	0
	13518	1448917_at	6.026814983	3.175146253	0.803477146	0.253052012	1.745302545	0
	6165	1422962_a_at	7.907262743	3.17483932	0.998384731	0.314467798	1.997762015	0
	1763	1417604_at	5.108621259	3.174734825	1.180146164	0.371730626	2.265997334	0
	9093	1426569_a_at	4.177010375	3.17403854	0.98461426	0.310208666	1.978784166	0
	4404	1420901_a_at	5.966616005	3.17326481	1.351867922	0.426017998	2.552423853	0
	2339	1418236_s_at	5.609327651	3.170955593	0.865317508	0.272888561	1.821740551	0
	6181	1422984_at	5.23513655	3.170101494	1.048475152	0.33073867	2.06834257	0
	15846	1451833_a_at	6.596550162	3.167381696	1.072418764	0.338582106	2.102956144	0
	9079	1426551_at	4.907127145	3.166561097	1.839803609	0.581009983	3.579612965	0
	13484	1448878_at	4.809718058	3.164524241	0.864702993	0.273248971	1.820964748	0
	14005	1449474_a_at	5.952937977	3.164347738	0.99464276	0.314327894	1.99258706	0
	9949	1427902_at	5.171921111	3.164276031	1.031186281	0.325883795	2.043704032	0
	12494	1438723_a_at	9.596011246	3.164103083	0.847057799	0.267708661	1.798828689	0
	6835	1423751_at	5.53513537	3.163754989	0.940861981	0.297387751	1.919674863	0
	15318	1451182_s_at	6.217442476	3.163468672	0.794246197	0.25106814	1.734171039	0
	9975	1427939_s_at	3.919394189	3.162399566	0.976333095	0.308731732	1.96745835	0
	11546	1435358_at	5.391766528	3.162201429	0.970537873	0.306918422	1.959571036	0
	16432	1452736_at	5.276544495	3.161214933	0.761566584	0.240909461	1.69533054	0
	16426	1452715_at	4.417846879	3.159438908	0.847578426	0.268268655	1.799477952	0
	700	1416460_at	4.039968059	3.158913555	0.807390318	0.255591141	1.750042937	0
	14891	1450677_at	4.774673766	3.15843125	1.41281869	0.447316588	2.662568588	0
	13190	1448551_a_at	5.053288314	3.157632149	0.864020413	0.273629217	1.820103401	0
	2003	1417863_at	3.102245191	3.15757495	0.822193428	0.260387621	1.768092102	0
	6043	1422821_s_at	6.153515756	3.15730115	0.830293368	0.262975665	1.778046886	0
	4750	1421314_at	6.41325621	3.155802942	0.94471889	0.299359278	1.924813799	0
	15011	1450821_at	6.604288005	3.155350292	1.349906046	0.427814956	2.548955251	0
	8413	1425699_a_at	6.577736072	3.152179623	0.818481503	0.259655731	1.763548806	0
	4957	1421558_at	5.563576301	3.15188688	0.790333845	0.250749432	1.729474624	0
	4006	1420443_at	3.345090557	3.150908798	0.772678803	0.245224109	1.708439078	0
	15371	1451244_a_at	6.537030373	3.150860086	0.897481832	0.284837094	1.862811678	0
	14424	1450103_a_at	5.894868462	3.149594094	0.769905365	0.244445901	1.705157928	0
	14913	1450705_at	6.325114171	3.1489305	0.734072279	0.233117968	1.663327527	0
	4253	1420730_a_at	6.547729933	3.146048815	0.784000728	0.249201705	1.721899245	0
	7009	1423949_at	6.685889584	3.145842737	0.780985879	0.24825967	1.718304692	0
	7465	1424490_at	5.163127	3.145421795	0.946628913	0.300954522	1.9273638	0
	3834	1420117_at	5.801318356	3.145340085	1.118476674	0.35559801	2.171175993	0
	6040	1422818_at	5.378103365	3.144219749	0.990266812	0.314948347	1.98655235	0
	16134	1452239_at	5.614879248	3.141573563	1.234973278	0.393106592	2.353769876	0
	11288	1434336_s_at	6.079605865	3.139039774	0.962001132	0.306463505	1.948010065	0
	12680	1439436_x_at	4.722052753	3.13894544	1.171060411	0.373074471	2.251771461	0
	494	1416243_a_at	9.39937902	3.138771442	0.849759991	0.270730127	1.802201083	0
	3167	1419152_at	4.518843076	3.138396148	1.003222387	0.319660852	2.00447217	0
	17505	1460314_s_at	5.342386188	3.138130598	0.837587695	0.266906577	1.787059532	0
	7859	1424974_at	4.334546435	3.137809609	0.774132791	0.246711205	1.710161758	0
	13301	1448674_at	6.069654512	3.13750618	1.026176915	0.327067695	2.036620132	0
	4198	1420668_a_at	6.648046916	3.135958839	0.81972615	0.261395698	1.765070918	0
	17101	1455990_at	3.985140472	3.133537419	1.21977163	0.389263464	2.329098462	0
	17325	1456725_x_at	7.85081304	3.132311272	1.122692463	0.358423019	2.1775298	0
	3451	1419466_at	6.014783995	3.130497217	1.364013844	0.435717954	2.574003194	0
	11973	1437046_x_at	6.449989339	3.129591887	1.27896185	0.408667295	2.426642951	0
	6154	1422948_s_at	4.192308994	3.127930136	1.113900308	0.35611419	2.164299727	0
	5786	1422528_a_at	5.951200367	3.127474601	0.873858925	0.279413596	1.832558082	0
	17033	1455819_at	5.361932543	3.126943584	1.312241304	0.419656214	2.483270299	0
	13638	1449055_x_at	4.682586234	3.126721818	0.932757186	0.298317932	1.908920718	0
	1822	1417665_a_at	6.600067893	3.126567759	0.828391438	0.264952338	1.775704401	0
	16860	1455021_at	3.949602848	3.126509884	0.785657656	0.251289036	1.723877974	0
	2697	1418627_at	6.071408807	3.124995587	1.009573394	0.323063942	2.013315673	0
	6537	1423412_at	4.866863111	3.123934337	1.409064192	0.451054356	2.655648476	0
	6016	1422790_at	5.267972242	3.122546164	0.866501917	0.277498513	1.823236759	0
	9268	1426815_s_at	6.096993961	3.122062975	0.863406943	0.276550137	1.819329612	0
	5517	1422219_a_at	5.498413428	3.121981144	0.84515073	0.270709748	1.796452426	0
	17220	1456375_x_at	4.920847642	3.121240625	1.35670283	0.434667811	2.56099215	0
	87	1415799_at	6.182369295	3.121167993	0.823558238	0.263862195	1.769765533	0
	687	1416445_at	6.384474168	3.121015921	0.743951728	0.23836845	1.674756937	0
	16113	1452194_at	6.232857744	3.120188048	0.8019466	0.257018676	1.743451945	0
	3643	1419685_at	4.411979329	3.120089951	0.859470736	0.275463448	1.814372572	0
	15036	1450850_at	8.232272961	3.118016722	1.286897839	0.412729614	2.44002823	0
	17219	1456373_x_at	5.985676748	3.11738726	1.30771531	0.419490811	2.47549204	0
	7939	1425073_at	6.55633246	3.115696117	0.873125169	0.28023438	1.831626279	0
	12	1415684_at	5.541013873	3.114945298	0.859948399	0.27607175	1.814973393	0
	7428	1424441_at	5.37553388	3.114220676	1.079492999	0.346633431	2.113293283	0
	1963	1417820_at	4.556798211	3.112078115	0.91996005	0.295609562	1.892062899	0
	2581	1418499_a_at	4.195586009	3.11146857	1.169690202	0.375928658	2.249633841	0
	5812	1422560_at	5.19781654	3.110001669	0.868302317	0.279196737	1.825513473	0
	12736	1447146_s_at	5.267976208	3.109773727	1.02930345	0.330989821	2.041038576	0
	10535	1430297_a_at	3.685129088	3.109283648	0.816140192	0.262484959	1.760689112	0
	7183	1424156_at	3.696660016	3.109177727	1.236016187	0.397537965	2.355472007	0
	3478	1419493_a_at	7.517015876	3.107815715	1.100722387	0.354178783	2.144620512	0
	8046	1425199_a_at	5.742545948	3.107641631	1.247356762	0.401383721	2.374060601	0
	12021	1437203_at	6.041475844	3.106913884	0.974875863	0.313776274	1.96547207	0
	4554	1421080_at	4.509380267	3.105739784	0.681520784	0.219439113	1.603829505	0
	11308	1434420_x_at	7.117404882	3.105149603	0.748416788	0.24102439	1.679948245	0
	3691	1419740_at	4.0479038	3.103558546	0.663171416	0.213680975	1.583559874	0
	3801	1420028_s_at	5.118770232	3.102482426	1.31225351	0.422968878	2.483291308	0
	1800	1417643_at	5.370801973	3.101496437	0.820059942	0.26440783	1.765479344	0
	14768	1450527_at	3.316320247	3.10122543	0.599267078	0.193235575	1.514946744	0
	4454	1420966_at	5.256084651	3.099379053	0.800075252	0.258140498	1.741191946	0
	10658	1431132_x_at	5.581297569	3.098854261	0.873336592	0.281825642	1.831894718	0
	10832	1431890_a_at	5.32697518	3.097974752	1.058805356	0.341773397	2.083205779	0
	3202	1419195_at	5.036662779	3.097947687	0.91241107	0.294521135	1.882188435	0
	16332	1452559_at	5.174499132	3.097840182	0.778525153	0.251312239	1.715376371	0
	16359	1452594_at	5.986983336	3.097288045	0.790594596	0.255253817	1.729787235	0
	11857	1436780_at	4.556540318	3.094295681	1.494924097	0.483122575	2.81849322	0
	5176	1421822_at	3.142153766	3.094126589	0.98905778	0.319656534	1.984888243	0
	8935	1426362_at	5.320727145	3.09354441	0.94285102	0.304780179	1.922323337	0
	11559	1435414_s_at	7.671852245	3.091818186	0.898021925	0.290451078	1.863509179	0
	13990	1449457_at	3.174590509	3.091703422	0.735865839	0.238013075	1.665396663	0
	11240	1434190_at	6.022044007	3.091547703	0.935249759	0.302518301	1.912221649	0
	8128	1425302_at	4.999151291	3.088349657	1.026236168	0.33229274	2.036703779	0
	17237	1456436_x_at	6.013215473	3.087815605	1.318936733	0.427142324	2.494821735	0
	8082	1425245_a_at	5.545713767	3.08379468	0.839471311	0.272220235	1.789394282	0
	5280	1421940_at	5.61251034	3.081971656	1.023575356	0.332117057	2.032950878	0
	4593	1421122_at	6.0412648	3.081734734	0.945322563	0.306750141	1.925619375	0
	6205	1423017_a_at	5.53263099	3.080882136	1.539967935	0.499846429	2.907880404	0
	11788	1436495_s_at	5.084566739	3.080497283	0.924196918	0.300015495	1.897627626	0
	1239	1417035_at	5.999567809	3.080247157	0.684673464	0.222278742	1.60733814	0
	17258	1456497_x_at	9.595804047	3.080112647	0.823528666	0.267369658	1.769729257	0
	3270	1419270_a_at	5.71135882	3.077719264	1.285668524	0.417734177	2.437949976	0
	5993	1422762_at	6.220883312	3.076826655	0.954022976	0.310067184	1.937267231	0
	9064	1426534_a_at	6.083043393	3.076704058	1.011612972	0.32879762	2.016163966	0
	7942	1425076_at	5.108623826	3.07523489	0.966282353	0.314214162	1.953799403	0
	13430	1448817_at	6.083461657	3.074877039	1.097281611	0.356853818	2.139511763	0
	9217	1426743_at	6.533303793	3.074395641	0.939219273	0.305497204	1.917490291	0
	14409	1450086_at	5.901453062	3.073372573	0.915949764	0.298027571	1.8868108	0
	4514	1421035_a_at	5.925976989	3.071652995	0.932427237	0.303558781	1.908484193	0
	6748	1423655_a_at	5.965262728	3.071595093	1.015747136	0.330690441	2.021949739	0
	4520	1421043_s_at	6.119191843	3.07063188	1.095125839	0.356645108	2.136317149	0
	4730	1421292_a_at	5.589250168	3.069677274	0.809065486	0.263566953	1.752076158	0
	3180	1419165_at	5.239001554	3.068430299	0.924377001	0.301254033	1.89786451	0
	12822	1448147_at	5.391623573	3.067251063	1.131647102	0.368945052	2.191087504	0
	5454	1422148_at	4.780538817	3.066418805	1.048124134	0.341807235	2.067839388	0
	7534	1424575_at	5.905021644	3.066366191	0.853246901	0.278259949	1.806562167	0
	8389	1425663_at	5.514848717	3.063370743	1.536816862	0.501675112	2.901536067	0
	6941	1423871_at	5.97946068	3.063182963	0.741142829	0.241951864	1.671499391	0
	2531	1418445_at	5.203647334	3.062252494	1.294280219	0.422656271	2.45254604	0
	6092	1422876_at	5.373646407	3.060577809	1.007690367	0.329248407	2.010689577	0
	6385	1423235_at	6.19746568	3.059281484	0.655541657	0.214279615	1.575207251	0
	16716	1454221_a_at	5.601870471	3.058434176	1.207003256	0.394647452	2.308576045	0
	12584	1439008_at	4.686479887	3.057686461	0.898080648	0.293712472	1.863585032	0
	5914	1422670_at	4.733750324	3.056510187	0.945561371	0.309359797	1.925938147	0
	9793	1427599_at	4.262414638	3.054881592	0.647160662	0.211844761	1.566082986	0
	8333	1425593_at	4.757647415	3.053966014	0.593786783	0.194431366	1.509202906	0
	9834	1427680_a_at	6.230249779	3.053950674	1.244224812	0.407414836	2.368912337	0
	1157	1416945_at	5.147803335	3.053355895	0.794008645	0.260044578	1.733885517	0
	909	1416683_at	6.150531137	3.052508743	0.77393214	0.253539696	1.709923924	0
	10020	1428003_s_at	5.544413249	3.052176286	0.726083007	0.237890259	1.654141906	0
	8737	1426111_x_at	6.685105228	3.050629674	0.713523523	0.233893851	1.639804157	0
	6217	1423032_at	5.070872759	3.050308768	0.802592485	0.26311844	1.744232652	0
	4536	1421061_at	4.483453249	3.05019324	0.865245562	0.283669097	1.821649704	0
	6666	1423560_at	4.969000335	3.049883812	0.659117856	0.216112448	1.579116768	0
	9737	1427523_at	4.137984387	3.049783278	0.68671209	0.225167505	1.609611023	0
	12299	1438090_x_at	6.001097025	3.047960109	0.73649204	0.241634409	1.666119686	0
	10827	1431861_a_at	4.926624514	3.047263283	0.791235721	0.259654532	1.730556113	0
	13480	1448874_a_at	5.916721433	3.046830202	0.604025094	0.198247048	1.519951294	0
	14932	1450729_at	5.13651262	3.045995206	0.866313816	0.284410761	1.822999058	0
	5497	1422199_at	5.304100186	3.045623374	0.76276048	0.250444781	1.696734084	0
	4659	1421197_a_at	5.376279775	3.045264644	0.774219513	0.254237186	1.710264561	0
	13948	1449412_at	6.934182704	3.044859765	0.842084729	0.276559446	1.792638678	0
	16513	1453112_a_at	4.654970297	3.044713066	0.834336596	0.274027988	1.783036944	0
	9670	1427420_at	3.35421548	3.044087901	0.641843955	0.21084935	1.560322184	0
	7701	1424771_at	7.934435472	3.043600185	0.790157333	0.259612723	1.729263037	0
	387	1416129_at	5.619079346	3.041265309	1.109608017	0.364850779	2.157870096	0
	17657	1460668_at	5.041059913	3.040624084	0.759155073	0.249670808	1.692499108	0
	14178	1449799_s_at	4.861369048	3.037389869	1.009148848	0.332242119	2.012723295	0
	3725	1419816_s_at	5.419705944	3.036028832	1.079873095	0.355686047	2.11385013	0
	12759	1448031_at	5.151507346	3.035957502	1.223509408	0.403006105	2.335140584	0
	7613	1424667_a_at	6.166444992	3.035574419	0.872548657	0.287441036	1.830894494	0
	7019	1423965_at	5.747164273	3.034726839	0.907387452	0.29900136	1.875645851	0
	13975	1449441_a_at	6.541440684	3.034612798	0.703426701	0.231801138	1.628367916	0
	3155	1419140_at	4.82409263	3.034439954	0.884044743	0.291337036	1.845542222	0
	388	1416131_s_at	5.420173493	3.033274744	1.079653316	0.35593654	2.113528134	0
	1848	1417692_at	6.0372187	3.032127336	0.770524569	0.254120122	1.705889939	0
	594	1416347_at	5.373731526	3.031459188	0.883146155	0.291327081	1.844393077	0
	15940	1451971_at	8.819511628	3.030342828	1.448212303	0.477903783	2.728697187	0
	11738	1436244_a_at	4.495804314	3.03017493	1.043977169	0.34452703	2.061904007	0
	4551	1421077_at	5.894783848	3.029858598	0.818951769	0.270293726	1.764123753	0
	13340	1448719_at	4.844083952	3.0272651	0.751930082	0.248385938	1.684044291	0
	15518	1451424_at	7.296257101	3.026830053	1.308844391	0.432414231	2.477430165	0
	1153	1416940_at	6.588344584	3.026754615	1.028698973	0.339868639	2.040183577	0
	5257	1421914_s_at	5.900366661	3.025698687	0.920718833	0.304299578	1.893058288	0
	9231	1426762_s_at	5.334146624	3.024819377	0.950245791	0.314149598	1.932201817	0
	11793	1436542_at	5.691349138	3.024433827	0.976360535	0.322824234	1.967495771	0
	16675	1454034_a_at	5.242615342	3.024103578	0.712006615	0.235443859	1.638080907	0
	15986	1452026_a_at	6.491592178	3.023996822	1.047785443	0.346490259	2.067353993	0
	9416	1427033_at	4.528407179	3.023770267	0.760157771	0.251394023	1.693675833	0
	16815	1454856_x_at	9.403838615	3.023711103	0.826914931	0.273476831	1.77388801	0
	13573	1448978_at	4.31531086	3.023223045	1.027189649	0.339766413	2.038050287	0
Negative genes (1480) Downregulated in Ras tumors compared to NML mammary gland
	Row	Gene ID	Gene Name	Score(d)	Numerator(r)	Denominator(s+s0)	Fold Change	q-value(%)	InverseFoldChange
	10179	1428333_at	0.804141105	-17.81948909	-5.617234193	0.315229812	0.020372485	0	49.08581257
	15725	1451679_at	0.479362447	-15.82839596	-5.679150675	0.358795085	0.019516651	0	51.23829893
	571	1416322_at	2.006709568	-12.05268041	-3.993490435	0.331336292	0.062782643	0	15.92796924
	570	1416321_s_at	2.368658427	-12.00988954	-3.959345921	0.3296738	0.064286253	0	15.55542515
	12538	1438913_x_at	2.053792353	-11.99971468	-4.836813571	0.403077382	0.034992424	0	28.57761416
	12537	1438912_at	1.861743602	-11.91458012	-4.867557203	0.408537872	0.03425463	0	29.19313421
	1327	1417130_s_at	3.418495441	-11.74415708	-4.240270005	0.361053584	0.052911678	0	18.89941934
	7212	1424186_at	1.683330865	-11.66489188	-4.654367692	0.399006501	0.039709618	0	25.18281564
	7213	1424187_at	1.210946334	-11.48510881	-4.695023482	0.408792251	0.038606204	0	25.90257253
	12356	1438251_x_at	0.097580023	-11.48127631	-5.227692245	0.455323268	0.026687496	0	37.47073171
	971	1416749_at	0.107536231	-11.43892195	-5.250123765	0.458970153	0.026275759	0	38.05789242
	8823	1426225_at	0.328183293	-11.30663574	-5.277517625	0.466762859	0.025781542	0	38.78743918
	16555	1453410_at	1.349993023	-11.17193416	-4.995212958	0.447121589	0.031353864	0	31.89399597
	457	1416203_at	2.665004348	-10.99698669	-4.284237807	0.389582885	0.051323458	0	19.48426773
	998	1416778_at	1.361620081	-10.57035705	-4.708332234	0.445427927	0.038251702	0	26.14262732
	13520	1448919_at	1.268102492	-10.5023338	-3.908948105	0.372198045	0.066571657	0	15.02140762
	999	1416779_at	1.139830218	-10.49034909	-4.774406731	0.455123723	0.036539312	0	27.36778425
	15065	1450884_at	1.865137285	-10.48911142	-6.446761983	0.614614692	0.01146387	0	87.23057428
	6327	1423166_at	2.888900139	-10.23155308	-6.000957949	0.586514862	0.015614628	0	64.04251009
	15064	1450883_a_at	2.876197057	-10.17249664	-6.018185293	0.591613397	0.015429282	0	64.81183126
	6607	1423489_at	2.774514572	-10.09650233	-4.750753308	0.470534563	0.037143323	0	26.92273942
	6606	1423488_at	2.832689	-9.980059537	-4.666366277	0.467568982	0.039380732	0	25.39312906
	2667	1418595_at	2.528930937	-9.918673303	-4.625711391	0.466363923	0.040506258	0	24.68754359
	1802	1417645_at	1.408117262	-9.881996857	-3.279529872	0.331869147	0.10298243	0	9.710394253
	13713	1449145_a_at	2.088100263	-9.819089143	-4.78444428	0.487259481	0.036285972	0	27.55885952
	1801	1417644_at	1.86810919	-9.655488173	-3.192274542	0.330617622	0.109403095	0	9.140509233
	1349	1417156_at	4.423774392	-9.490074313	-3.812941287	0.401782026	0.071152522	0	14.05431551
	88	1415802_at	2.373589281	-9.45373397	-4.432808538	0.468894995	0.046301138	0	21.59774131
	1568	1417395_at	0.493412707	-9.414992509	-4.116944847	0.437275425	0.057633648	0	17.35097522
	1567	1417394_at	0.668790305	-9.334065416	-4.015154952	0.430161433	0.061846898	0	16.16895967
	7317	1424308_at	3.176166691	-9.179946479	-3.130119852	0.340973649	0.114219442	0	8.755076909
	13623	1449038_at	4.008530325	-9.155047276	-4.304918132	0.470223474	0.050593009	0	19.76557653
	13913	1449368_at	1.127579198	-9.147688062	-4.413650372	0.482488072	0.046920091	0	21.31283154
	13938	1449396_at	1.663361407	-9.133052546	-5.022444814	0.549919623	0.030767589	0	32.50173467
	13170	1448529_at	0.33952743	-9.128276547	-3.952411871	0.432985553	0.064595977	0	15.48084022
	6562	1423439_at	0.054354174	-9.104198577	-5.287238745	0.5807473	0.025608406	0	39.04967795
	16606	1453724_a_at	1.174942064	-9.030620441	-3.971978696	0.43983453	0.063725796	0	15.69223234
	256	1415994_at	1.396652212	-8.968588105	-5.137431779	0.572825033	0.028410504	0	35.19824955
	1928	1417785_at	2.784902243	-8.917281014	-3.571255228	0.400487012	0.08412887	0	11.88652603
	16895	1455209_at	-0.457519033	-8.907180812	-5.316910732	0.596924082	0.025087096	0	39.86113078
	423	1416168_at	1.379831768	-8.856019358	-3.977021745	0.449075548	0.063503427	0	15.7471817
	14875	1450658_at	3.004179092	-8.80591318	-3.335126386	0.378737142	0.099089336	0	10.09190333
	1021	1416803_at	1.747944429	-8.802061239	-2.62589826	0.298327652	0.162004045	0	6.172685382
	6705	1423607_at	2.117576505	-8.791507574	-4.579244246	0.52087133	0.041832144	0	23.90506206
	7054	1424008_a_at	3.199078063	-8.742373309	-2.739908066	0.313405522	0.149694377	0	6.680277651
	4968	1421571_a_at	3.712727718	-8.700932441	-3.550187657	0.408023816	0.085366411	0	11.71420918
	2011	1417872_at	0.837282965	-8.688711433	-5.003596447	0.575873245	0.031172195	0	32.07987127
	5813	1422561_at	3.287348252	-8.653357937	-3.317364977	0.383361581	0.100316792	0	9.968420846
	12974	1448318_at	6.639890263	-8.652029346	-2.635740526	0.304638417	0.160902592	0	6.214940271
	1190	1416978_at	1.641696479	-8.611280593	-3.575033769	0.415157041	0.083908817	0	11.91769866
	7085	1424041_s_at	0.81058213	-8.58709278	-4.303409851	0.501148638	0.05064593	0	19.7449232
	2064	1417933_at	2.690421821	-8.583461356	-3.055988464	0.356032181	0.120241893	0	8.316568981
	6706	1423608_at	-0.182300085	-8.53249318	-4.26044635	0.499320217	0.05217685	0	19.16558792
	3422	1419435_at	2.675071955	-8.52207403	-3.321241278	0.389722181	0.100047618	0	9.995240485
	1026	1416808_at	1.360586788	-8.502938646	-3.498340898	0.411427278	0.088490053	0	11.30070519
	15210	1451054_at	3.767924973	-8.450108033	-3.76153784	0.445146716	0.073733403	0	13.5623741
	15204	1451047_at	-0.184845749	-8.431903663	-4.123504036	0.489035952	0.057372212	0	17.43004074
	13113	1448469_at	1.142023206	-8.369461935	-3.42502759	0.409229126	0.093103061	0	10.74078542
	17095	1455978_a_at	0.626991717	-8.344150779	-3.300991763	0.395605479	0.101461777	0	9.855928318
	3429	1419442_at	0.958745674	-8.286931387	-3.179251645	0.38364643	0.110395124	0	9.058371102
	13589	1449002_at	5.014868169	-8.281974027	-2.173705574	0.262462254	0.221640653	0	4.511807684
	9296	1426856_at	2.606765879	-8.254774123	-2.395378246	0.290180956	0.190072504	0	5.261150231
	7149	1424113_at	1.83090429	-8.198470967	-3.15488926	0.384814348	0.112275164	0	8.906689251
	4801	1421374_a_at	3.374990836	-8.184361133	-3.270846559	0.399645923	0.103604132	0	9.652124729
	2734	1418673_at	0.737482585	-8.130158167	-3.597800217	0.442525243	0.082595087	0	12.10725763
	17274	1456569_x_at	0.155278958	-8.116257526	-4.481876246	0.552209714	0.044752862	0	22.3449397
	16969	1455573_at	3.371632319	-8.097198537	-3.166196032	0.391023638	0.111398674	0	8.976767516
	6770	1423680_at	4.156836562	-8.047695047	-3.295694136	0.409520256	0.101835033	0	9.819803367
	168	1415894_at	1.79466721	-8.034804061	-3.175786356	0.39525374	0.110660607	0	9.036639413
	15368	1451241_at	1.971934142	-8.030463344	-3.035826561	0.378038779	0.121934091	0	8.201151913
	17273	1456568_at	-0.033455151	-7.973366446	-4.560042802	0.571909348	0.042392628	0	23.58900731
	13487	1448881_at	4.586275059	-7.972077998	-3.895049033	0.488586418	0.067216115	0	14.87738471
	6620	1423505_at	4.356423406	-7.961836386	-2.709025718	0.340251367	0.152933279	0	6.538799189
	15265	1451116_at	3.389637156	-7.944022467	-2.52213082	0.317487876	0.174085649	0	5.744298898
	17203	1456312_x_at	2.016639233	-7.926596331	-3.867989673	0.487976114	0.068488726	0	14.6009433
	11941	1436991_x_at	1.831402662	-7.924356524	-3.938729113	0.497040877	0.06521153	0	15.33471143
	13699	1449131_s_at	3.141533383	-7.924053648	-3.037411764	0.383315396	0.121800186	0	8.210168116
	13698	1449130_at	2.925954899	-7.920347217	-3.179418871	0.401424178	0.110382328	0	9.059421142
	2050	1417917_at	2.241199043	-7.915532054	-2.767990289	0.349690996	0.146808735	0	6.811583814
	17312	1456676_a_at	2.461861499	-7.911351369	-3.451120582	0.436223904	0.091434309	0	10.93681369
	12010	1437171_x_at	1.987295197	-7.884332321	-3.915155541	0.49657414	0.066285837	0	15.08617897
	96	1415812_at	1.719028176	-7.863764936	-3.929906541	0.49974873	0.065611543	0	15.2412206
	17136	1456081_a_at	4.253553512	-7.813373449	-2.271147632	0.290674399	0.207165026	0	4.827069611
	382	1416123_at	1.491178655	-7.766136809	-3.182493888	0.409791118	0.110147306	0	9.07875134
	11402	1434768_at	2.332690859	-7.742961001	-2.498641183	0.322698407	0.176943273	0	5.651528792
[truncated: 1,408 more rows]
