# Supplementary material for: A genomic analysis of mouse models of breast cancer reveals molecular features of mouse models and relationships to human breast cancer
Source: Breast Cancer Res. 2014 Jun 5;16(3):R59. doi: 10.1186/bcr3672 (PMC4078930; doi:10.1186/bcr3672)
Supplement: Additional file 3 — Fold change values organized by mouse tumor model type comparing the mouse model to normal mammary gland. [file bcr3672-S3.zip › Additional_File_3/Ras_VS_NMLmammary/AdditionalFile77_Ras_VS_NMLmammary/UpregulatedGenesgather_gene_ontology_121024.txt]

#	Annotation	Total Genes With Ann	Your Genes (With Ann)	Your Genes (No Ann)	Genome (With Ann)	Genome (No Ann)	ln(Bayes factor)	neg ln(p value)	FE: neg ln(p value)	FE: neg ln(FDR)	Genes
1	GO:0009605 [4]: response to external stimulus	27	27	799	2145	9658	79.19	10.41	0.0	0.0	9230106L14Rik Aire C6.1A Ccl20 Cklf Cklfsf7 Cklfsf8 Drpla G1p2 Guca1a Il1rap Klra2 Krt2-8 Mbd4 Mif Myo6 Nr4a2 Omp Pde6b Pglyrp1 Prom1 Pycard Ranbp17 Rdh10 Repin1 Rgnef Tbl1xr1
2	GO:0007606 [6]: sensory perception of chemical stimulus	1	1	825	1224	10579	76.11	10.41	0.0	0.0	Omp
3	GO:0007608 [7]: perception of smell	1	1	825	1176	10627	72.56	10.41	0.0	0.0	Omp
4	GO:0050896 [3]: response to stimulus	56	56	770	2695	9108	69.77	10.41	0.0	0.0	9230106L14Rik Aire Ap3b1 Bcl11a Blnk Brca2 C230052I12Rik C6.1A Casp1 Ccl20 Cebpb Chaf1b Chek1 Cklf Cklfsf7 Cklfsf8 Drpla G1p2 Gpx2 Guca1a H2-Q1 H2afx Ifi1 Il1rap Il1rn Isgf3g Klra2 Krt2-8 Lig1 Mbd4 Mif Msh3 Myo6 Nr4a2 Ogg1 Omp Pde6b Pglyrp1 Poll Prkr Prom1 Psmb8 Pttg1 Pycard Rad51 Rad51c Ranbp17 Rbbp4 Rdh10 Repin1 Rfc5 Rgnef Tacc3 Tacstd1 Tap1 Tbl1xr1
5	GO:0007600 [5]: sensory perception	8	8	818	1349	10454	63.92	10.41	0.0	0.0	Guca1a Myo6 Omp Pde6b Ranbp17 Rdh10 Rgnef Tbl1xr1
6	GO:0009581 [5]: detection of external stimulus	9	9	817	1358	10445	62.14	10.41	0.0	0.0	Guca1a Myo6 Omp Pde6b Prom1 Ranbp17 Rdh10 Rgnef Tbl1xr1
7	GO:0050874 [3]: organismal physiological process	48	48	778	2360	9443	60.39	10.41	0.0	0.0	Ahsg Aire Ap3b1 Bcl11a Ccl20 Cebpb Chrm1 Chrm3 Chrng Enpp1 Foxc1 G1p2 Gabbr1 Gabrp Gad1 Guca1a H2-Q1 Il1rap Il1rn Isgf3g Klra2 Mif Myo6 Nr4a2 Omp Pbx3 Pde6b Pglyrp1 Prkr Psmb8 Pycard Ranbp17 Rdh10 Repin1 Rgnef Slc5a11 Slc5a8 Slc5a9 Sts Tap1 Tbl1xr1 Tlx3 Traf4 Ttpa Tuft1 Ugt8 Unc13b Vamp2
8	GO:0050877 [4]: neurophysiological process	21	21	805	1486	10317	47.26	10.41	0.0	0.0	Chrm1 Chrm3 Chrng Gabbr1 Gabrp Gad1 Guca1a Myo6 Nr4a2 Omp Pde6b Ranbp17 Rdh10 Rgnef Slc5a11 Slc5a8 Slc5a9 Tbl1xr1 Ugt8 Unc13b Vamp2
9	GO:0007186 [6]: G-protein coupled receptor protein signaling pathway	37	37	789	1850	9953	45.46	10.41	0.0	0.0	Adcy8 Adrb1 Calm2 Celsr1 Celsr2 Chaf1b Chrm1 Chrm3 Csprs Edg4 Fzd3 Fzd6 Fzd7 Fzd9 Gabbr1 Gal Ghrhr Glp1r Gnb2 Gng4 Gpr110 Gpsm2 Homer1 Homer2 Hrh3 Htr5b Mist1 Ptger1 Ranbp17 Rassf3 Rfrp Rgs11 Rgs2 Rgs20 Sphk2 Sstr1 Wdr5
10	GO:0050875 [3]: cellular physiological process	628	628	198	7306	4497	31.83	10.41	37.76	30.79	1110032D12Rik 1300013B24Rik 1700030A21Rik 1700040I03Rik 1810060D16Rik 2210008M09Rik 2610018G03Rik 2700075B01Rik 2700084L22Rik 3110056O03Rik 4930430A15Rik 5430413I02Rik 5830426I05Rik A230102I05Rik A730008L03Rik AI481750 AI848100 Aass Abcc10 Abcg1 Acin1 Acox2 Acvr1b Acvr2b Acy1 Adam4 Adarb1 Adcy8 Adipor1 Aes Afm Aire Amhr2 Anpep Aof2 Ap1m2 Ap3b1 Apg5l Api5 Aplp1 Aqp5 Arf1 Arf5 Arfgap3 Arfip2 Arg1 A…
11	GO:0007166 [5]: cell surface receptor linked signal transduction	68	68	758	2234	9569	31.6	10.41	0.0	0.0	Acvr1b Acvr2b Adcy8 Adrb1 Aes Amhr2 Bcl9 Calm2 Catnbip1 Cbl Celsr1 Celsr2 Chaf1b Chrm1 Chrm3 Cib1 Csnk1e Csnk2a1 Csprs Ddr1 Edg4 Efna1 Eif4ebp2 Epha2 Ephb3 Ephb4 Fbxw7 Fzd3 Fzd6 Fzd7 Fzd9 Gabbr1 Gal Gfra4 Ghrhr Glp1r Gnb2 Gng4 Gpr110 Gpsm2 Gsg2 Homer1 Homer2 Hrh3 Htr5b Il13ra1 Il1rap Il1rn Insr Lrp5 Lrp6 Mist1 Nck2 Ptger1 Ranbp17 Rassf3 Rfrp Rgs11 Rgs2 Rgs20 Six3 Slc9a3r1 Smad1 Sphk2 Sstr1 Tiam1 …
12	GO:0044238 [4]: primary metabolism	427	427	399	4629	7174	21.41	10.41	27.15	21.22	1700030A21Rik 1700040I03Rik 1810060D16Rik 2210008M09Rik 2610018G03Rik 2700075B01Rik 2700084L22Rik 3110056O03Rik 4930430A15Rik A230102I05Rik A730008L03Rik AI481750 Acin1 Acox2 Acvr1b Acvr2b Acy1 Adam4 Adarb1 Adcy8 Adipor1 Aes Aire Amhr2 Anpep Aof2 Arg1 Arid1a Asb6 Asf1b Ash2l Ass1 Aurka Aurkb B4galt6 BC031407 Barx2 Baz2a Bbx Bcap37 Bcl11a Blm Boll Brca2 Btg1 Bub1b C230052I12Rik C730048E16Rik Cach …
13	GO:0044237 [4]: cellular metabolism	441	441	385	4825	6978	21.36	10.41	27.1	21.22	1300013B24Rik 1700030A21Rik 1700040I03Rik 1810060D16Rik 2210008M09Rik 2610018G03Rik 2700075B01Rik 2700084L22Rik 3110056O03Rik 4930430A15Rik A230102I05Rik A730008L03Rik AI481750 Aass Acin1 Acox2 Acvr1b Acvr2b Acy1 Adam4 Adarb1 Adcy8 Adipor1 Aes Aire Amhr2 Anpep Aof2 Arg1 Arid1a Asb6 Asf1b Ash2l Ass1 Aurka Aurkb B4galt6 BC031407 Barx2 Baz2a Bbx Bcap37 Bcl11a Blm Boll Brca2 Btg1 Bub1b C230052I12Rik …
14	GO:0008152 [3]: metabolism	457	457	369	5145	6658	18.27	10.41	23.95	18.37	1300013B24Rik 1700030A21Rik 1700040I03Rik 1810060D16Rik 2210008M09Rik 2610018G03Rik 2700075B01Rik 2700084L22Rik 3110056O03Rik 4930430A15Rik A230102I05Rik A730008L03Rik AI481750 Aass Acin1 Acox2 Acvr1b Acvr2b Acy1 Adam4 Adarb1 Adcy8 Adipor1 Aes Aire Amhr2 Anpep Aof2 Arg1 Arid1a Asb6 Asf1b Ash2l Ass1 Atp11a Atp13a1 Aurka Aurkb B4galt6 BC031407 Barx2 Baz2a Bbx Bcap37 Bcl11a Blm Boll Brca2 Btg1 Bub1b…
15	GO:0006139 [5]: nucleobase, nucleoside, nucleotide and nucleic acid metabolism	233	233	593	2194	9609	17.76	10.41	23.55	18.19	1810060D16Rik 2210008M09Rik 2700075B01Rik 4930430A15Rik A230102I05Rik A730008L03Rik AI481750 Acin1 Adarb1 Adcy8 Aes Aire Aof2 Arid1a Asb6 Asf1b Ash2l Aurkb BC031407 Barx2 Baz2a Bbx Bcap37 Bcl11a Blm Brca2 C230052I12Rik C730048E16Rik Cbx2 Ccnt1 Cdc5l Cebpb Chaf1b Cmas Cnot3 Cnot4 Cpsf1 Creb3l1 Creb3l2 Creb3l4 Cutl1 Dck Dnase2a Dntt Dtymk Dut Ehf Elf3 Enpp1 Erf Etv1 Eya2 Fnbp3 Foxc1 Foxi1 Foxk1 Fox…
16	GO:0007049 [5]: cell cycle	77	77	749	481	11322	16.06	10.41	22.18	17.0	Aurka Aurkb Blm Boll Brrn1 Bub1b Calm2 Ccna2 Ccnb1-rs1 Ccnb2 Ccnf Ccnt1 Cdc20 Cdc25a Cdc25c Cdc2a Cdk2ap1 Chaf1b Chek1 Cul4a Dntt Dut Ect2 Frk Gkn1 Gsg2 H2afx Hdac3 Hras1 Incenp Kntc2 Lats2 Lig1 Mad2l1 Mapk13 Mcm2 Mcm3 Men1 Mki67 Msh3 Mtbp Mybl2 Nedd9 Nek1 Nek2 Nek4 Nfib Nfic Nfix Nusap1 Pard3 Pfdn1 Pole2 Poll Pparbp Prim2 Pttg1 Pycard Rad51 Rbbp4 Rbl1 Rfc3 Rfc5 Rgs2 Rpa3 Rrm1 Set Skp2 Spag5 Stag…
17	GO:0009607 [4]: response to biotic stimulus	24	24	802	970	10833	14.99	10.41	0.0	0.0	9230106L14Rik Aire Ap3b1 Bcl11a Blnk Ccl20 Cebpb G1p2 Gpx2 H2-Q1 Ifi1 Il1rap Il1rn Isgf3g Klra2 Krt2-8 Mif Pglyrp1 Prkr Psmb8 Pycard Repin1 Tacstd1 Tap1
18	GO:0008283 [4]: cell proliferation	92	92	734	646	11157	14.78	10.41	20.82	15.79	5830426I05Rik Aurka Aurkb Blm Boll Brrn1 Btg1 Bub1b Calm2 Ccna2 Ccnb1-rs1 Ccnb2 Ccnf Ccnt1 Cdc20 Cdc25a Cdc25c Cdc2a Cdc5l Cdca3 Cdk2ap1 Chaf1b Chek1 Crip2 Cul4a Dhcr7 Dip3b Dntt Dut Ect2 Frk Gkn1 Gsg2 H2afx Hdac3 Hras1 Ifrd2 Incenp Kntc2 Lats2 Lig1 Mad2l1 Mapk13 Mcm2 Mcm3 Men1 Mif Mki67 Msh3 Mtbp Mybl2 Nck2 Nedd9 Nek1 Nek2 Nek4 Nfib Nfic Nfix Nusap1 Pard3 Pfdn1 Pole2 Poll Pparbp Prc1 Prim2 Pttg1…
19	GO:0000067 [6]: DNA replication and chromosome cycle	28	28	798	91	11712	13.65	10.41	20.06	15.28	Blm Brrn1 Chaf1b Dntt Dut Lig1 Mad2l1 Mcm2 Mcm3 Msh3 Nek2 Nfib Nfic Nfix Nusap1 Pole2 Poll Pparbp Prim2 Pttg1 Rbbp4 Rfc3 Rfc5 Rpa3 Rrm1 Set Stag1 Top2a
20	GO:0007067 [8]: mitosis	24	24	802	66	11737	13.63	10.41	20.09	15.28	Brrn1 Bub1b Ccna2 Ccnb1-rs1 Ccnb2 Ccnf Cdc20 Cdc25a Cdc25c Cdc2a Incenp Kntc2 Lats2 Mad2l1 Nedd9 Nek1 Nek2 Nek4 Nusap1 Pttg1 Spag5 Stag1 Tnk1 Ube2c
21	GO:0000087 [7]: M phase of mitotic cell cycle	24	24	802	67	11736	13.4	10.41	19.84	15.17	Brrn1 Bub1b Ccna2 Ccnb1-rs1 Ccnb2 Ccnf Cdc20 Cdc25a Cdc25c Cdc2a Incenp Kntc2 Lats2 Mad2l1 Nedd9 Nek1 Nek2 Nek4 Nusap1 Pttg1 Spag5 Stag1 Tnk1 Ube2c
22	GO:0006952 [5]: defense response	22	22	804	886	10917	13.11	10.41	0.0	0.0	9230106L14Rik Aire Ap3b1 Bcl11a Blnk Ccl20 Cebpb G1p2 H2-Q1 Ifi1 Il1rap Il1rn Isgf3g Klra2 Mif Pglyrp1 Prkr Psmb8 Pycard Repin1 Tacstd1 Tap1
23	GO:0000280 [7]: nuclear division	29	29	797	101	11702	13.02	10.41	19.4	14.82	Boll Brrn1 Bub1b Ccna2 Ccnb1-rs1 Ccnb2 Ccnf Cdc20 Cdc25a Cdc25c Cdc2a Incenp Kntc2 Lats2 Mad2l1 Mki67 Msh3 Nedd9 Nek1 Nek2 Nek4 Nusap1 Pttg1 Rad51 Spag5 Stag1 Tnk1 Tsga2 Ube2c
24	GO:0007165 [4]: signal transduction	137	137	689	2923	8880	11.83	10.41	0.0	0.0	AW049765 AW742319 Acvr1b Acvr2b Adcy8 Adrb1 Aes Amhr2 Arf1 Arf5 Arfip2 Arhgef2 Arhgef7 Arl5 Asb6 Bcap37 Bcar3 Bcl9 Blnk Calm2 Camk1 Catnbip1 Cbl Ccl20 Cdc42ep1 Celsr1 Celsr2 Chaf1b Chrm1 Chrm3 Cib1 Cipp Cradd Csnk1e Csnk2a1 Csprs Ddah2 Ddr1 Def8 Dnmbp Dscr1l2 Ect2 Edg4 Efna1 Eif4ebp2 Epha2 Ephb3 Ephb4 Fbxw7 Frk Fzd3 Fzd6 Fzd7 Fzd9 Gabbr1 Gal Gfra4 Ghrhr Glp1r Gnb2 Gng4 Gpr110 Gpsm2 Grb7 Gsg2 Home…
25	GO:0000279 [6]: M phase	29	29	797	110	11693	11.43	10.41	17.79	13.3	Boll Brrn1 Bub1b Ccna2 Ccnb1-rs1 Ccnb2 Ccnf Cdc20 Cdc25a Cdc25c Cdc2a Incenp Kntc2 Lats2 Mad2l1 Mki67 Msh3 Nedd9 Nek1 Nek2 Nek4 Nusap1 Pttg1 Rad51 Spag5 Stag1 Tnk1 Tsga2 Ube2c
26	GO:0050791 [3]: regulation of physiological process	193	193	633	1867	9936	11.41	10.41	17.12	12.72	4930430A15Rik A230102I05Rik A730008L03Rik AI481750 Aes Aire Aof2 Ap3b1 Api5 Arhgap8 Asb6 Ash2l BC031407 Bak1 Barx2 Bat3 Baz2a Bbx Bcl11a Bcl2l11 Bcl2l14 Biklk Bnipl Boll Btg1 C730048E16Rik Cadps2 Cald1 Casp1 Casp2 Casp7 Cbll1 Cbx2 Ccnt1 Cdc5l Cebpb Chaf1b Cnot3 Cnot4 Cradd Creb3l1 Creb3l2 Creb3l4 Crip2 Cutl1 Dap Dhcr7 Ehf Eif2s1 Eif3s6 Eif4b Eif4ebp2 Elf3 Enpp1 Erf Etv1 Eya2 Foxc1 Foxi1 Foxk1 Fox…
27	GO:0050789 [2]: regulation of biological process	210	210	616	2081	9722	11.27	10.41	16.96	12.66	2700075B01Rik 4930430A15Rik A230102I05Rik A730008L03Rik AI481750 Adcy8 Aes Aire Aof2 Ap3b1 Api5 Arfgap3 Arhgap8 Asb6 Ash2l Aurkb BC031407 Bak1 Barx2 Bat3 Baz2a Bbx Bcl11a Bcl2l11 Bcl2l14 Biklk Bnipl Boll Btg1 C730048E16Rik Cadps2 Cald1 Casp1 Casp2 Casp7 Catnbip1 Cbll1 Cbx2 Ccnt1 Cdc5l Cebpb Chaf1b Chrm1 Cnot3 Cnot4 Cradd Creb3l1 Creb3l2 Creb3l4 Crip2 Cutl1 Dap Dhcr7 Efna1 Ehf Eif2s1 Eif3s6 Eif4b …
28	GO:0009613 [5]: response to pest, pathogen or parasite	8	8	818	508	11295	10.66	10.41	0.0	0.0	Aire Ccl20 Il1rap Klra2 Krt2-8 Mif Pycard Repin1
29	GO:0000278 [6]: mitotic cell cycle	28	28	798	108	11695	10.57	10.41	16.93	12.66	Brrn1 Bub1b Ccna2 Ccnb1-rs1 Ccnb2 Ccnf Cdc20 Cdc25a Cdc25c Cdc2a Chek1 Hdac3 Incenp Kntc2 Lats2 Mad2l1 Mtbp Nedd9 Nek1 Nek2 Nek4 Nusap1 Pttg1 Skp2 Spag5 Stag1 Tnk1 Ube2c
30	GO:0043207 [5]: response to external biotic stimulus	10	10	816	542	11261	9.78	10.41	0.0	0.0	9230106L14Rik Aire Ccl20 Il1rap Klra2 Krt2-8 Mif Pglyrp1 Pycard Repin1
31	GO:0045449 [6]: regulation of transcription	150	150	676	1405	10398	9.18	10.41	14.93	10.72	4930430A15Rik A230102I05Rik A730008L03Rik AI481750 Aes Aire Aof2 Asb6 Ash2l BC031407 Barx2 Baz2a Bbx Bcl11a C730048E16Rik Cbx2 Ccnt1 Cdc5l Cebpb Chaf1b Cnot3 Cnot4 Creb3l1 Creb3l2 Creb3l4 Cutl1 Ehf Elf3 Erf Etv1 Eya2 Foxc1 Foxi1 Foxk1 Foxm1 Foxq1 Gtf2ird1 Gtf3c1 Hdac11 Hdac3 Hes6 Hira Hmgb2 Ighmbp2 Ilf3 Ing3 Irf3 Irx5 Isgf3g Jmjd2b Khdrbs1 Klf3 Klf5 Lbh Lhx2 Lhx5 Lmo4 Maz Mcm2 Mcm3 Men1 Mga Mist1…
32	GO:0006350 [6]: transcription	154	154	672	1457	10346	9.04	10.41	14.76	10.62	1810060D16Rik 4930430A15Rik A230102I05Rik A730008L03Rik AI481750 Aes Aire Aof2 Asb6 Ash2l BC031407 Barx2 Baz2a Bbx Bcl11a C730048E16Rik Cbx2 Ccnt1 Cdc5l Cebpb Chaf1b Cnot3 Cnot4 Creb3l1 Creb3l2 Creb3l4 Cutl1 Ehf Elf3 Erf Etv1 Eya2 Foxc1 Foxi1 Foxk1 Foxm1 Foxq1 Gtf2ird1 Gtf3c1 Hdac11 Hdac3 Hes6 Hira Hmgb2 Ighmbp2 Ilf3 Ing3 Irf3 Irx5 Isgf3g Jmjd2b Khdrbs1 Klf3 Klf5 Lbh Lhx2 Lhx5 Lmo4 Maz Mcm2 Mcm3 …
33	GO:0019219 [5]: regulation of nucleobase, nucleoside, nucleotide and nucleic acid metabolism	150	150	676	1412	10391	8.92	10.41	14.65	10.57	4930430A15Rik A230102I05Rik A730008L03Rik AI481750 Aes Aire Aof2 Asb6 Ash2l BC031407 Barx2 Baz2a Bbx Bcl11a C730048E16Rik Cbx2 Ccnt1 Cdc5l Cebpb Chaf1b Cnot3 Cnot4 Creb3l1 Creb3l2 Creb3l4 Cutl1 Ehf Elf3 Erf Etv1 Eya2 Foxc1 Foxi1 Foxk1 Foxm1 Foxq1 Gtf2ird1 Gtf3c1 Hdac11 Hdac3 Hes6 Hira Hmgb2 Ighmbp2 Ilf3 Ing3 Irf3 Irx5 Isgf3g Jmjd2b Khdrbs1 Klf3 Klf5 Lbh Lhx2 Lhx5 Lmo4 Maz Mcm2 Mcm3 Men1 Mga Mist1…
34	GO:0006355 [7]: regulation of transcription, DNA-dependent	147	147	679	1381	10422	8.74	10.41	14.46	10.49	4930430A15Rik A230102I05Rik A730008L03Rik AI481750 Aes Aire Aof2 Asb6 Ash2l BC031407 Barx2 Baz2a Bbx Bcl11a C730048E16Rik Cbx2 Ccnt1 Cdc5l Cebpb Chaf1b Cnot3 Cnot4 Creb3l1 Creb3l2 Creb3l4 Cutl1 Ehf Elf3 Erf Etv1 Eya2 Foxc1 Foxi1 Foxk1 Foxm1 Foxq1 Gtf2ird1 Gtf3c1 Hdac11 Hdac3 Hes6 Hira Hmgb2 Ighmbp2 Ilf3 Ing3 Irf3 Irx5 Isgf3g Jmjd2b Klf3 Klf5 Lbh Lhx2 Lhx5 Lmo4 Maz Mcm2 Mcm3 Mga Mist1 Mllt1 Mllt10…
35	GO:0006351 [7]: transcription, DNA-dependent	149	149	677	1406	10397	8.7	10.41	14.42	10.49	4930430A15Rik A230102I05Rik A730008L03Rik AI481750 Aes Aire Aof2 Asb6 Ash2l BC031407 Barx2 Baz2a Bbx Bcl11a C730048E16Rik Cbx2 Ccnt1 Cdc5l Cebpb Chaf1b Cnot3 Cnot4 Creb3l1 Creb3l2 Creb3l4 Cutl1 Ehf Elf3 Erf Etv1 Eya2 Foxc1 Foxi1 Foxk1 Foxm1 Foxq1 Gtf2ird1 Gtf3c1 Hdac11 Hdac3 Hes6 Hira Hmgb2 Ighmbp2 Ilf3 Ing3 Irf3 Irx5 Isgf3g Jmjd2b Klf3 Klf5 Lbh Lhx2 Lhx5 Lmo4 Maz Mcm2 Mcm3 Mga Mist1 Mllt1 Mllt10…
36	GO:0006955 [4]: immune response	18	18	808	694	11109	8.32	10.41	0.0	0.0	Aire Ap3b1 Bcl11a Ccl20 Cebpb G1p2 H2-Q1 Il1rap Il1rn Isgf3g Klra2 Mif Pglyrp1 Prkr Psmb8 Pycard Repin1 Tap1
37	GO:0006259 [5]: DNA metabolism	55	55	771	366	11437	8.26	10.41	14.33	10.45	2700075B01Rik Arid1a Asf1b Aurkb Baz2a Bcap37 Blm Brca2 C230052I12Rik Cbx2 Chaf1b Dnase2a Dntt Dut H1f0 H2afx Hat1 Hdac11 Hdac3 Hist1h4h Hmgb2 Kcnma1 Lig1 Mbd4 Mcm2 Mcm3 Men1 Msh3 Nfib Nfic Nfix Ogg1 Pole2 Poll Pparbp Ppfibp2 Prim2 Pttg1 Rad51 Rad51c Rbbp4 Rent1 Rfc3 Rfc5 Ring1 Rpa3 Rrm1 Satb1 Set Setdb1 Smarcc1 Smarcd2 Suv39h2 Tk1 Top2a
38	GO:0006260 [6]: DNA replication	21	21	805	73	11730	8.08	10.41	14.47	10.49	Blm Chaf1b Dntt Dut Lig1 Mcm2 Mcm3 Msh3 Nfib Nfic Nfix Pole2 Poll Pparbp Prim2 Rbbp4 Rfc3 Rfc5 Rpa3 Rrm1 Set
39	GO:0007154 [3]: cell communication	179	179	647	3430	8373	7.59	10.41	0.0	0.0	AW049765 AW742319 Acvr1b Acvr2b Adcy8 Adrb1 Aes Amhr2 Aplp1 Arf1 Arf5 Arfip2 Arhgef2 Arhgef7 Arl5 Asb6 Bcap37 Bcar3 Bcl9 Blnk C920006C10Rik Calm2 Camk1 Catnbip1 Catns Cbl Cbll1 Ccl20 Cd9 Cdc42ep1 Celsr1 Celsr2 Chaf1b Chrm1 Chrm3 Chrng Cib1 Cipp Clstn1 Col11a1 Col11a2 Col4a4 Col4a5 Col9a2 Col9a3 Cradd Csnk1e Csnk2a1 Csprs Ddah2 Ddr1 Def8 Dnmbp Dsc2 Dscr1l2 Dsg2 Ect2 Edg4 Efna1 Eif4ebp2 Epha2 Ephb3…
40	GO:0019222 [4]: regulation of metabolism	156	156	670	1539	10264	7.0	10.41	12.65	8.85	4930430A15Rik A230102I05Rik A730008L03Rik AI481750 Aes Aire Aof2 Asb6 Ash2l BC031407 Barx2 Baz2a Bbx Bcl11a Boll C730048E16Rik Cbx2 Ccnt1 Cdc5l Cebpb Chaf1b Cnot3 Cnot4 Creb3l1 Creb3l2 Creb3l4 Cutl1 Ehf Eif2s1 Eif3s6 Eif4b Eif4ebp2 Elf3 Erf Etv1 Eya2 Foxc1 Foxi1 Foxk1 Foxm1 Foxq1 Gtf2ird1 Gtf3c1 Hdac11 Hdac3 Hes6 Hira Hmgb2 Ighmbp2 Ilf3 Ing3 Irf3 Irx5 Isgf3g Jmjd2b Khdrbs1 Klf3 Klf5 Lbh Lhx2 Lhx5…
41	GO:0000910 [5]: cytokinesis	22	22	804	88	11715	6.74	10.41	13.1	9.26	Ccna2 Ccnb1-rs1 Ccnb2 Ccnf Ccnt1 Cdc20 Cdc25a Cdc25c Cdc2a Cdc5l Cdca3 Incenp Lats2 Lig1 Nek1 Nek2 Nusap1 Pard3 Prc1 Spag5 Tnk1 Ube2c
42	GO:0043283 [4]: biopolymer metabolism	126	126	700	1199	10604	6.16	9.72	11.85	8.09	1700040I03Rik 2210008M09Rik 2700075B01Rik 3110056O03Rik AI481750 Acin1 Acy1 Adam4 Adarb1 Adcy8 Anpep Arid1a Asf1b Aurkb Baz2a Bcap37 Blm Brca2 C230052I12Rik Capn10 Capn5 Capn9 Casp1 Casp2 Casp7 Cblc Cbx2 Chaf1b Cmas Cpsf1 D3Bwg0562e Dnase2a Dntt Dut Eps8 Erf Fnbp3 Furin Gemin6 Gne H1f0 H2afx Hat1 Hdac11 Hdac3 Hist1h4h Hmgb2 Hnrpf Hpn Hs2st1 Kcnma1 Klk11 Lig1 Lnx1 Lsm8 Lta4h Man1b1 Mbd4 Mcm2 Mcm3 …
43	GO:0006950 [4]: response to stress	26	26	800	781	11022	5.21	8.91	0.0	0.0	Aire Brca2 C230052I12Rik Casp1 Ccl20 Chaf1b Chek1 Gpx2 H2afx Il1rap Klra2 Krt2-8 Lig1 Mbd4 Mif Msh3 Ogg1 Poll Pttg1 Pycard Rad51 Rad51c Rbbp4 Repin1 Rfc5 Tacc3
44	GO:0009611 [5]: response to wounding	5	5	821	327	11476	5.08	8.8	0.0	0.0	Ccl20 Il1rap Mif Pycard Repin1
45	GO:0006968 [4]: cellular defense response	1	1	825	203	11600	4.59	8.11	0.0	0.0	Il1rap
46	GO:0006464 [7]: protein modification	106	106	720	1010	10793	4.34	7.85	10.02	6.31	2610018G03Rik 2700084L22Rik Acvr1b Acvr2b Amhr2 Aurka Aurkb Btg1 Bub1b Camk1 Casp1 Cbl Cdc20 Cdc25a Cdc25c Cdc2a Chek1 Cnot4 Csnk1e Csnk2a1 Ddost Ddr1 Dusp11 Dusp6 Dusp8 Dyrk3 Epha2 Ephb3 Ephb4 Eya2 Fbxl14 Fbxw11 Fbxw7 Frk Fut2 G1p2 Galnt10 Galnt2 Galnt7 Gcs1 Gsg2 Hat1 Hs3st3b1 Ilf3 Insr Krt2-8 Lats2 Limk2 Lnx1 Mapk13 Mark2 Men1 Mtmr9 Ncstn Nek1 Nek2 Nek4 Nek6 Nrk Ogt Pask Pbk Pcaf Pigf Plod2 Pml…
47	GO:0044267 [6]: cellular protein metabolism	186	186	640	2023	9780	3.98	7.47	9.44	5.76	1700030A21Rik 1700040I03Rik 2610018G03Rik 2700075B01Rik 2700084L22Rik 3110056O03Rik Acvr1b Acvr2b Acy1 Adam4 Adcy8 Amhr2 Anpep Asf1b Aurka Aurkb Boll Btg1 Bub1b Camk1 Capn10 Capn5 Capn9 Casp1 Casp2 Casp7 Cbl Cblc Cct7 Cdc20 Cdc25a Cdc25c Cdc2a Cebpb Chek1 Cnot4 Col11a1 Csnk1e Csnk2a1 Ddost Ddr1 Dnajb12 Dnajc9 Dusp11 Dusp6 Dusp8 Dyrk3 Eif2b2 Eif2s1 Eif3s6 Eif4b Eif4ebp2 Epha2 Ephb3 Ephb4 Eps8 Erf …
48	GO:0019538 [5]: protein metabolism	186	186	640	2044	9759	3.48	6.93	8.9	5.26	1700030A21Rik 1700040I03Rik 2610018G03Rik 2700075B01Rik 2700084L22Rik 3110056O03Rik Acvr1b Acvr2b Acy1 Adam4 Adcy8 Amhr2 Anpep Asf1b Aurka Aurkb Boll Btg1 Bub1b Camk1 Capn10 Capn5 Capn9 Casp1 Casp2 Casp7 Cbl Cblc Cct7 Cdc20 Cdc25a Cdc25c Cdc2a Cebpb Chek1 Cnot4 Col11a1 Csnk1e Csnk2a1 Ddost Ddr1 Dnajb12 Dnajc9 Dusp11 Dusp6 Dusp8 Dyrk3 Eif2b2 Eif2s1 Eif3s6 Eif4b Eif4ebp2 Epha2 Ephb3 Ephb4 Eps8 Erf …
49	GO:0044260 [5]: cellular macromolecule metabolism	195	195	631	2184	9619	2.96	6.5	8.34	4.74	1700030A21Rik 1700040I03Rik 2610018G03Rik 2700075B01Rik 2700084L22Rik 3110056O03Rik Acvr1b Acvr2b Acy1 Adam4 Adcy8 Amhr2 Anpep Asf1b Aurka Aurkb Boll Btg1 Bub1b Camk1 Capn10 Capn5 Capn9 Casp1 Casp2 Casp7 Cbl Cblc Cct7 Cdc20 Cdc25a Cdc25c Cdc2a Cebpb Chek1 Cmas Cnot4 Col11a1 Csnk1e Csnk2a1 D3Bwg0562e Ddost Ddr1 Dnajb12 Dnajc9 Dusp11 Dusp6 Dusp8 Dyrk3 Eif2b2 Eif2s1 Eif3s6 Eif4b Eif4ebp2 Epha2 Ephb3…
50	GO:0043170 [4]: macromolecule metabolism	203	203	623	2293	9510	2.88	6.28	8.24	4.74	1700030A21Rik 1700040I03Rik 2610018G03Rik 2700075B01Rik 2700084L22Rik 3110056O03Rik Acvr1b Acvr2b Acy1 Adam4 Adcy8 Amhr2 Anpep Asf1b Aurka Aurkb B4galt6 Boll Btg1 Bub1b Camk1 Capn10 Capn5 Capn9 Casp1 Casp2 Casp7 Cbl Cblc Cct7 Cdc20 Cdc25a Cdc25c Cdc2a Cebpb Chek1 Cmas Cnot4 Col11a1 Csnk1e Csnk2a1 D3Bwg0562e Ddost Ddr1 Dnajb12 Dnajc9 Dpm2 Dusp11 Dusp6 Dusp8 Dyrk3 Eif2b2 Eif2s1 Eif3s6 Eif4b Eif4ebp…
51	GO:0048013 [8]: ephrin receptor signaling pathway	3	3	823	0	11803	1.53	4.78	8.18	4.74	Efna1 Epha2 Tiam1
52	GO:0000070 [9]: mitotic sister chromatid segregation	3	3	823	0	11803	1.53	4.78	8.18	4.74	Mad2l1 Nek2 Nusap1
53	GO:0000090 [9]: mitotic anaphase	3	3	823	0	11803	1.53	4.78	8.18	4.74	Mad2l1 Nek2 Nusap1
54	GO:0000819 [8]: sister chromatid segregation	3	3	823	0	11803	1.53	4.78	8.18	4.74	Mad2l1 Nek2 Nusap1
55	GO:0009987 [2]: cellular process	720	720	106	9819	1984	1.2	4.46	6.62	3.26	1110032D12Rik 1300013B24Rik 1700030A21Rik 1700040I03Rik 1810060D16Rik 2210008M09Rik 2610018G03Rik 2700075B01Rik 2700084L22Rik 3110056O03Rik 4930430A15Rik 5430413I02Rik 5830426I05Rik A230102I05Rik A730008L03Rik AI481750 AI848100 AW049765 AW742319 Aass Abcc10 Abcg1 Acin1 Acox2 Acvr1b Acvr2b Acy1 Adam4 Adarb1 Adcy8 Adipor1 Adrb1 Aes Afm Aire Amhr2 Anpep Aof2 Ap1m2 Ap3b1 Apg5l Api5 Aplp1 Aqp5 Arf1 Ar…
56	GO:0007242 [5]: intracellular signaling cascade	63	63	763	608	11195	0.46	3.68	6.12	2.83	AW049765 AW742319 Adcy8 Arf1 Arf5 Arfip2 Arhgef2 Arhgef7 Arl5 Asb6 Bcar3 Blnk Cdc42ep1 Chrm3 Cipp Ddah2 Def8 Dnmbp Dscr1l2 Ect2 Efna1 Eif4ebp2 Frk Grb7 Hras1 Inppl1 Lnx1 Nck2 Nrk Pdlim4 Plek2 Prkcz Rab15 Rab17 Rab25 Rab27b Rab3d Rab4a Rab7l1 Racgap1 Rasal1 Rasd2 Rgnef Rgs11 Rhoc Rhod Rhoq Rhpn2 Rock1 Rohn Scrib Sh2bpsm1 Slc9a3r1 Smad1 Snx16 Socs2 Sos1 Sphk2 Stat6 Thop1 Tiam1 Tiam2 Unc13b
57	GO:0007059 [7]: chromosome segregation	6	6	820	13	11790	0.4	3.62	6.91	3.49	Mad2l1 Nek2 Nusap1 Pttg1 Stag1 Top2a
58	GO:0016055 [6]: Wnt receptor signaling pathway	14	14	812	73	11730	0.28	3.52	6.53	3.2	Aes Bcl9 Catnbip1 Csnk1e Csnk2a1 Fzd3 Fzd6 Fzd7 Fzd9 Lrp5 Lrp6 Six3 Slc9a3r1 Tle2
59	GO:0044249 [5]: cellular biosynthesis	73	73	753	737	11066	0.25	3.47	5.82	2.61	Adcy8 Ass1 Boll Cebpb Cmas Ctbp2 D3Bwg0562e Ddost Dpm2 Dtymk Eif2b2 Eif2s1 Eif3s6 Eif4b Eif4ebp2 Fbp1 Fpgs Fut2 Gad1 Galnt10 Galnt2 Galnt7 Gatm Gch1 Gclm Gcs1 Gfm2 Gne Hs2st1 Il1rap Lamr1 Lgtn Lta4h Mrpl14 Mrpl19 Nme3 Nme4 Nme5 Nppc Ogt Papss1 Pck2 Phlda1 Pigf Plek2 Ppox Pum2 Pycr1 Pycr2 Qtrt1 Rpl14 Rpl21 Rpl24 Rpl31 Rpl35 Rpl37 Rpl39 Rps20 Rps27l Rps9 Sars1 Slc22a17 Slc5a11 Slc5a8 Slc5a9 St3gal5…
60	GO:0001738 [5]: morphogenesis of a polarized epithelium	3	3	823	1	11802	0.22	3.47	6.85	3.46	Celsr1 Crb3 Ptk7
61	GO:0006468 [8]: protein amino acid phosphorylation	46	46	780	418	11385	0.04	0.0	5.79	2.6	2610018G03Rik Acvr1b Acvr2b Amhr2 Aurka Aurkb Bub1b Camk1 Cdc2a Chek1 Csnk1e Csnk2a1 Ddr1 Dyrk3 Epha2 Ephb3 Ephb4 Frk Gsg2 Insr Krt2-8 Lats2 Limk2 Mapk13 Mark2 Nek1 Nek2 Nek4 Nek6 Nrk Pask Pbk Prkcz Prkr Prkwnk4 Ptk7 Rock1 Smad1 Stk39 Tesk2 Tle2 Tnk1 Trib1 Trib3 Ttk Tyro3
62	GO:0009058 [4]: biosynthesis	75	75	751	771	11032	0.0	0.0	5.53	2.47	Adcy8 Ass1 Boll Cebpb Cmas Ctbp2 D3Bwg0562e Ddah2 Ddost Dpm2 Dtymk Eif2b2 Eif2s1 Eif3s6 Eif4b Eif4ebp2 Fbp1 Fpgs Fut2 Gad1 Galnt10 Galnt2 Galnt7 Gatm Gch1 Gclm Gcs1 Gfm2 Gne Hs2st1 Il1rap Lamr1 Lgtn Lta4h Mrpl14 Mrpl19 Nme3 Nme4 Nme5 Nppc Ogt Papss1 Pck2 Phlda1 Pigf Plek2 Ppox Pum2 Pycr1 Pycr2 Qtrt1 Rpl14 Rpl21 Rpl24 Rpl31 Rpl35 Rpl37 Rpl39 Rps20 Rps27l Rps9 Sars1 Slc22a17 Slc5a11 Slc5a8 Slc5a9 S…
63	GO:0009101 [7]: glycoprotein biosynthesis	12	12	814	59	11744	-0.08	0.0	6.2	2.89	Ddost Fut2 Galnt10 Galnt2 Galnt7 Gcs1 Ogt Phlda1 St3gal5 St6galnac2 St6galnac4 St8sia1
64	GO:0006959 [5]: humoral immune response	2	2	824	154	11649	-0.13	0.0	0.0	0.0	Aire Klra2
65	GO:0006793 [5]: phosphorus metabolism	57	57	769	554	11249	-0.13	0.0	5.52	2.47	2610018G03Rik Acvr1b Acvr2b Amhr2 Aurka Aurkb Bub1b Camk1 Cdc25a Cdc25c Cdc2a Chek1 Csnk1e Csnk2a1 Ddr1 Dusp11 Dusp6 Dusp8 Dyrk3 Epha2 Ephb3 Ephb4 Eya2 Frk Gsg2 Impa2 Insr Krt2-8 Lats2 Limk2 Mapk13 Mark2 Mtmr9 Nek1 Nek2 Nek4 Nek6 Nrk Pask Pbk Ppp2cb Prkcz Prkr Prkwnk4 Ptk7 Ptpn2 Ptpn23 Rock1 Smad1 Stk39 Tesk2 Tle2 Tnk1 Trib1 Trib3 Ttk Tyro3
66	GO:0006796 [6]: phosphate metabolism	57	57	769	554	11249	-0.13	0.0	5.52	2.47	2610018G03Rik Acvr1b Acvr2b Amhr2 Aurka Aurkb Bub1b Camk1 Cdc25a Cdc25c Cdc2a Chek1 Csnk1e Csnk2a1 Ddr1 Dusp11 Dusp6 Dusp8 Dyrk3 Epha2 Ephb3 Ephb4 Eya2 Frk Gsg2 Impa2 Insr Krt2-8 Lats2 Limk2 Mapk13 Mark2 Mtmr9 Nek1 Nek2 Nek4 Nek6 Nrk Pask Pbk Ppp2cb Prkcz Prkr Prkwnk4 Ptk7 Ptpn2 Ptpn23 Rock1 Smad1 Stk39 Tesk2 Tle2 Tnk1 Trib1 Trib3 Ttk Tyro3
67	GO:0006323 [6]: DNA packaging	21	21	805	145	11658	-0.16	0.0	5.91	2.67	Arid1a Asf1b Baz2a Cbx2 H1f0 H2afx Hat1 Hdac11 Hdac3 Hist1h4h Hmgb2 Mcm2 Men1 Rbbp4 Ring1 Satb1 Set Setdb1 Smarcc1 Smarcd2 Suv39h2
68	GO:0007275 [2]: development	131	131	695	1507	10296	-0.32	0.0	4.94	2.07	2700075B01Rik 2810422M04Rik 5830426I05Rik Acvr1b Acvr2b Aes Ahsg Amhr2 Anpep Ap3b1 Aplp1 Arfip2 Ascl2 Aurkb Barx2 Bcl11a Boll Brd2 Btg1 Cald1 Catnbip1 Ccnf Cd9 Cebpb Celsr1 Celsr2 Cenpf Chl1 Col11a1 Col9a2 Crb3 Crip2 Cutl1 Dctn1 Dhcr7 Dnase2a Efna1 Elf3 Enpp1 Epha2 Ephb3 Etv1 Etv5 Eya2 Foxc1 Foxi1 Foxk1 Foxq1 Fzd3 Fzd6 Fzd7 Fzd9 Gal Gdf5 Gfra4 Gtf2ird1 H2afx Hes6 Hira Hras1 Id2 Ifrd2 Igsf9 Insr K…
69	GO:0006091 [5]: generation of precursor metabolites and energy	15	15	811	415	11388	-0.37	0.0	0.0	0.0	1300013B24Rik Aass Acox2 Cyp26a1 D3Bwg0562e Ero1l Fbp1 Grp58 Hk1 Pck2 Ppox Racgap1 Smox Sorl1 Sqle
70	GO:0006486 [8]: protein amino acid glycosylation	11	11	815	55	11748	-0.6	0.0	5.67	2.51	Ddost Fut2 Galnt10 Galnt2 Galnt7 Gcs1 Ogt St3gal5 St6galnac2 St6galnac4 St8sia1
71	GO:0001890 [5]: placenta development	3	3	823	2	11801	-0.63	0.0	5.98	2.72	Ccnf Cebpb Pparbp
72	GO:0009100 [7]: glycoprotein metabolism	12	12	814	64	11739	-0.63	0.0	5.62	2.47	Ddost Fut2 Galnt10 Galnt2 Galnt7 Gcs1 Ogt Phlda1 St3gal5 St6galnac2 St6galnac4 St8sia1
73	GO:0009059 [5]: macromolecule biosynthesis	49	49	777	480	11323	-0.85	0.0	4.78	1.97	Boll Cebpb Cmas D3Bwg0562e Ddost Dpm2 Eif2b2 Eif2s1 Eif3s6 Eif4b Eif4ebp2 Fbp1 Fut2 Galnt10 Galnt2 Galnt7 Gcs1 Gfm2 Gne Hs2st1 Il1rap Lamr1 Lgtn Mrpl14 Mrpl19 Ogt Pck2 Phlda1 Pigf Plek2 Pum2 Rpl14 Rpl21 Rpl24 Rpl31 Rpl35 Rpl37 Rpl39 Rps20 Rps27l Rps9 Sars1 Slc22a17 St3gal5 St6galnac2 St6galnac4 St8sia1 Vars2 Yars
74	GO:0006325 [7]: establishment and/or maintenance of chromatin architecture	19	19	807	138	11665	-1.05	0.0	4.98	2.1	Arid1a Asf1b Baz2a Cbx2 H1f0 H2afx Hdac11 Hdac3 Hist1h4h Mcm2 Men1 Rbbp4 Ring1 Satb1 Set Setdb1 Smarcc1 Smarcd2 Suv39h2
75	GO:0009147 [8]: pyrimidine nucleoside triphosphate metabolism	4	4	822	7	11796	-1.06	0.0	5.49	2.47	Dtymk Nme3 Nme4 Nme5
76	GO:0030859 [5]: polarized epithelial cell differentiation	2	2	824	0	11803	-1.19	0.0	5.46	2.47	Crb3 Ptk7
77	GO:0045198 [6]: establishment of epithelial cell polarity	2	2	824	0	11803	-1.19	0.0	5.46	2.47	Crb3 Ptk7
78	GO:0008653 [6]: lipopolysaccharide metabolism	2	2	824	0	11803	-1.19	0.0	5.46	2.47	Cmas Gne
79	GO:0009103 [7]: lipopolysaccharide biosynthesis	2	2	824	0	11803	-1.19	0.0	5.46	2.47	Cmas Gne
80	GO:0035088 [6]: establishment and/or maintenance of apical/basal cell polarity	3	3	823	3	11800	-1.25	0.0	5.34	2.41	Crb3 Ptk7 Vil2
81	GO:0000051 [4]: urea cycle intermediate metabolism	3	3	823	3	11800	-1.25	0.0	5.34	2.41	Arg1 Ass1 Ddah2
82	GO:0006525 [5]: arginine metabolism	3	3	823	3	11800	-1.25	0.0	5.34	2.41	Arg1 Ass1 Ddah2
83	GO:0009790 [3]: embryonic development	20	20	806	154	11649	-1.36	0.0	4.62	1.86	5830426I05Rik Acvr1b Ascl2 Celsr1 Elf3 Foxi1 Gdf5 Hira Lmo4 Lrp5 Lrp6 Ltap Mllt3 Nr4a3 Pparbp Ptk7 Scrib Setdb1 Six3 Top2a
84	GO:0016568 [8]: chromatin modification	12	12	814	72	11731	-1.38	0.0	4.8	1.97	Baz2a Cbx2 Hdac11 Hdac3 Men1 Rbbp4 Ring1 Satb1 Setdb1 Smarcc1 Smarcd2 Suv39h2
85	GO:0042136 [6]: neurotransmitter biosynthesis	4	4	822	8	11795	-1.4	0.0	5.14	2.24	Gad1 Slc5a11 Slc5a8 Slc5a9
86	GO:0006493 [9]: O-linked glycosylation	4	4	822	8	11795	-1.4	0.0	5.14	2.24	Galnt10 Galnt2 Galnt7 Ogt
87	GO:0016310 [7]: phosphorylation	46	46	780	464	11339	-1.46	0.0	4.12	1.67	2610018G03Rik Acvr1b Acvr2b Amhr2 Aurka Aurkb Bub1b Camk1 Cdc2a Chek1 Csnk1e Csnk2a1 Ddr1 Dyrk3 Epha2 Ephb3 Ephb4 Frk Gsg2 Insr Krt2-8 Lats2 Limk2 Mapk13 Mark2 Nek1 Nek2 Nek4 Nek6 Nrk Pask Pbk Prkcz Prkr Prkwnk4 Ptk7 Rock1 Smad1 Stk39 Tesk2 Tle2 Tnk1 Trib1 Trib3 Ttk Tyro3
88	GO:0000074 [6]: regulation of cell cycle	28	28	798	247	11556	-1.49	0.0	4.33	1.81	Ccna2 Ccnb1-rs1 Ccnb2 Ccnf Ccnt1 Cdc2a Cdk2ap1 Chek1 Ect2 Frk Gkn1 H2afx Hdac3 Hras1 Lats2 Mad2l1 Men1 Mtbp Mybl2 Nusap1 Pycard Rbl1 Skp2 Tacc3 Tgfb2 Tnk1 Trim13 Ube2c
89	GO:0015031 [5]: protein transport	44	44	782	442	11361	-1.54	0.0	4.05	1.65	1110032D12Rik AI848100 Ap1m2 Ap3b1 Arf1 Arf5 Arfgap3 Arl5 Ccnb1-rs1 Cdc5l Gga1 Hira Kdelr1 Kif17 Kif20a Lman1 M6pr Mlph Nup88 Nutf2 Pacs1 Pex26 Prkcabp Rab15 Rab17 Rab25 Rab3d Rab4a Rab7l1 Ranbp17 Slc35a3 Snx16 Sorcs1 Srpr Stxbp2 Syngr1 Syngr2 Sytl1 Tacc3 Tmed9 Tnpo2 Tomm22 Vps39 Xpo4
90	GO:0009628 [5]: response to abiotic stimulus	14	14	812	358	11445	-1.62	0.0	0.01	0.0	C6.1A Ccl20 Cklf Cklfsf7 Cklfsf8 Drpla G1p2 Guca1a Mbd4 Myo6 Nr4a2 Pde6b Prom1 Tbl1xr1
91	GO:0030182 [4]: neuron differentiation	6	6	820	22	11781	-1.62	0.0	4.78	1.97	Cebpb Efna1 Epha2 Nr4a2 Socs2 Tlx3
92	GO:0042221 [6]: response to chemical substance	7	7	819	229	11574	-1.65	0.0	0.0	0.0	Ccl20 Cklf Cklfsf7 Cklfsf8 Drpla G1p2 Nr4a2
93	GO:0045184 [5]: establishment of protein localization	44	44	782	446	11357	-1.66	0.0	3.92	1.55	1110032D12Rik AI848100 Ap1m2 Ap3b1 Arf1 Arf5 Arfgap3 Arl5 Ccnb1-rs1 Cdc5l Gga1 Hira Kdelr1 Kif17 Kif20a Lman1 M6pr Mlph Nup88 Nutf2 Pacs1 Pex26 Prkcabp Rab15 Rab17 Rab25 Rab3d Rab4a Rab7l1 Ranbp17 Slc35a3 Snx16 Sorcs1 Srpr Stxbp2 Syngr1 Syngr2 Sytl1 Tacc3 Tmed9 Tnpo2 Tomm22 Vps39 Xpo4
94	GO:0016567 [9]: protein ubiquitination	15	15	811	106	11697	-1.67	0.0	4.39	1.86	Cbl Cnot4 Fbxw7 Lnx1 Pml Rnf110 Rnf25 Traf4 Traip Trim13 Trim2 Trim26 Trim27 Trim8 Zc3hdc5
95	GO:0006304 [6]: DNA modification	6	6	820	23	11780	-1.79	0.0	4.61	1.86	2700075B01Rik Aurkb Dntt Kcnma1 Mbd4 Rent1
96	GO:0008104 [4]: protein localization	45	45	781	464	11339	-1.8	0.0	3.75	1.53	1110032D12Rik AI848100 Ap1m2 Ap3b1 Arf1 Arf5 Arfgap3 Arl5 Ccnb1-rs1 Cdc5l Gga1 Hira Kdelr1 Kif17 Kif20a Lman1 M6pr Mlph Nup88 Nutf2 Pacs1 Pex26 Prkcabp Prkwnk4 Rab15 Rab17 Rab25 Rab3d Rab4a Rab7l1 Ranbp17 Slc35a3 Snx16 Sorcs1 Srpr Stxbp2 Syngr1 Syngr2 Sytl1 Tacc3 Tmed9 Tnpo2 Tomm22 Vps39 Xpo4
97	GO:0042133 [5]: neurotransmitter metabolism	5	5	821	16	11787	-1.84	0.0	4.61	1.86	Gad1 Nr4a2 Slc5a11 Slc5a8 Slc5a9
98	GO:0009064 [7]: glutamine family amino acid metabolism	5	5	821	16	11787	-1.84	0.0	4.61	1.86	Arg1 Ass1 Ddah2 Pycr1 Pycr2
99	GO:0007264 [6]: small GTPase mediated signal transduction	21	21	805	175	11628	-1.86	0.0	4.05	1.65	AW742319 Arf1 Arf5 Arfip2 Arl5 Cdc42ep1 Hras1 Rab15 Rab17 Rab25 Rab27b Rab3d Rab4a Rab7l1 Rasd2 Rhoc Rhod Rhoq Rohn Sos1 Tiam1
100	GO:0009308 [5]: amine metabolism	22	22	804	187	11616	-1.88	0.0	4.0	1.61	Acy1 Arg1 Ass1 Cmas Ctbp2 Ddah2 Gad1 Gatm Gne Hs2st1 Hs3st3b1 Mthfr Nr4a2 Pparbp Pycr1 Pycr2 Sars1 Slc22a17 Smox Sms Vars2 Yars
101	GO:0051244 [4]: regulation of cellular physiological process	38	38	788	380	11423	-1.9	0.0	3.71	1.52	Ap3b1 Api5 Arhgap8 Bak1 Bat3 Bcl2l11 Bcl2l14 Biklk Bnipl Btg1 Cadps2 Casp1 Casp2 Casp7 Cbll1 Cebpb Cradd Crip2 Dap Dhcr7 Frk Gdf5 Gkn1 Khdrbs1 Mbd4 Mif Mtbp Nck2 Nr4a1 Perp Pycard Rab3d Rab4a Stambp Stat6 Tacc3 Ube2c Vamp2
102	GO:0006412 [6]: protein biosynthesis	42	42	784	434	11369	-2.01	0.0	3.54	1.38	Boll Cebpb Ddost Eif2b2 Eif2s1 Eif3s6 Eif4b Eif4ebp2 Fut2 Galnt10 Galnt2 Galnt7 Gcs1 Gfm2 Il1rap Lamr1 Lgtn Mrpl14 Mrpl19 Ogt Phlda1 Pigf Plek2 Pum2 Rpl14 Rpl21 Rpl24 Rpl31 Rpl35 Rpl37 Rpl39 Rps20 Rps27l Rps9 Sars1 Slc22a17 St3gal5 St6galnac2 St6galnac4 St8sia1 Vars2 Yars
103	GO:0012502 [7]: induction of programmed cell death	11	11	815	70	11733	-2.03	0.0	4.14	1.67	Biklk Bnipl Casp1 Casp2 Casp7 Cebpb Dap Mbd4 Nr4a1 Perp Pycard
104	GO:0006917 [8]: induction of apoptosis	11	11	815	70	11733	-2.03	0.0	4.14	1.67	Biklk Bnipl Casp1 Casp2 Casp7 Cebpb Dap Mbd4 Nr4a1 Perp Pycard
105	GO:0006810 [4]: transport	137	137	689	1716	10087	-2.14	0.0	2.79	1.13	1110032D12Rik 1300013B24Rik AI848100 Abcc10 Abcg1 Afm Ap1m2 Ap3b1 Aplp1 Aqp5 Arf1 Arf5 Arfgap3 Arl5 Atp11a Atp13a1 Atp1b1 Atp9a BC011209 Bat3 Bicd2 Cacna2d2 Cacnb3 Cadps2 Camk1 Cbll1 Ccnb1-rs1 Cdc5l Chrng Clca4 Clcn2 Clcn3 Col11a1 Col11a2 Col9a2 Crabp2 Ero1l Fxyd3 Fxyd4 Gabrp Gatm Gga1 Hip1r Hira Hras1 Ica1 Igf2r Itpr3 Kcne3 Kcnma1 Kcnn4 Kdelr1 Khdrbs1 Kif17 Kif20a Kif2c Klc3 Lasp1 Lcn2 Lman1 Lrp…
106	GO:0046036 [10]: CTP metabolism	3	3	823	5	11798	-2.15	0.0	4.41	1.86	Nme3 Nme4 Nme5
107	GO:0046039 [10]: GTP metabolism	3	3	823	5	11798	-2.15	0.0	4.41	1.86	Nme3 Nme4 Nme5
108	GO:0046051 [10]: UTP metabolism	3	3	823	5	11798	-2.15	0.0	4.41	1.86	Nme3 Nme4 Nme5
109	GO:0006183 [10]: GTP biosynthesis	3	3	823	5	11798	-2.15	0.0	4.41	1.86	Nme3 Nme4 Nme5
110	GO:0006228 [10]: UTP biosynthesis	3	3	823	5	11798	-2.15	0.0	4.41	1.86	Nme3 Nme4 Nme5
111	GO:0006241 [10]: CTP biosynthesis	3	3	823	5	11798	-2.15	0.0	4.41	1.86	Nme3 Nme4 Nme5
112	GO:0007215 [6]: glutamate signaling pathway	3	3	823	5	11798	-2.15	0.0	4.41	1.86	Homer1 Homer2 Sstr1
113	GO:0009208 [9]: pyrimidine ribonucleoside triphosphate metabolism	3	3	823	5	11798	-2.15	0.0	4.41	1.86	Nme3 Nme4 Nme5
114	GO:0009209 [9]: pyrimidine ribonucleoside triphosphate biosynthesis	3	3	823	5	11798	-2.15	0.0	4.41	1.86	Nme3 Nme4 Nme5
115	GO:0051242 [5]: positive regulation of cellular physiological process	19	19	807	159	11644	-2.17	0.0	3.74	1.53	Ap3b1 Arhgap8 Bcl2l11 Biklk Bnipl Cadps2 Casp1 Casp2 Casp7 Cbll1 Cebpb Crip2 Dap Gkn1 Mbd4 Nr4a1 Perp Pycard Ube2c
116	GO:0051234 [4]: establishment of localization	137	137	689	1719	10084	-2.18	0.0	2.75	1.13	1110032D12Rik 1300013B24Rik AI848100 Abcc10 Abcg1 Afm Ap1m2 Ap3b1 Aplp1 Aqp5 Arf1 Arf5 Arfgap3 Arl5 Atp11a Atp13a1 Atp1b1 Atp9a BC011209 Bat3 Bicd2 Cacna2d2 Cacnb3 Cadps2 Camk1 Cbll1 Ccnb1-rs1 Cdc5l Chrng Clca4 Clcn2 Clcn3 Col11a1 Col11a2 Col9a2 Crabp2 Ero1l Fxyd3 Fxyd4 Gabrp Gatm Gga1 Hip1r Hira Hras1 Ica1 Igf2r Itpr3 Kcne3 Kcnma1 Kcnn4 Kdelr1 Khdrbs1 Kif17 Kif20a Kif2c Klc3 Lasp1 Lcn2 Lman1 Lrp…
117	GO:0043284 [5]: biopolymer biosynthesis	4	4	822	11	11792	-2.21	0.0	4.28	1.79	Cmas D3Bwg0562e Gne Hs2st1
118	GO:0000271 [6]: polysaccharide biosynthesis	4	4	822	11	11792	-2.21	0.0	4.28	1.79	Cmas D3Bwg0562e Gne Hs2st1
119	GO:0006479 [9]: protein amino acid methylation	4	4	822	11	11792	-2.21	0.0	4.28	1.79	Btg1 Ilf3 Men1 Satb1
120	GO:0006915 [6]: apoptosis	33	33	793	329	11474	-2.22	0.0	3.41	1.32	Acin1 Api5 Aplp1 Bak1 Bat3 Bcl2l11 Bcl2l14 Biklk Bnipl Casp1 Casp2 Casp7 Cebpb Cradd Dap Dnase2a Egln3 Eya2 Gdf5 Ltbr Mbd4 Nr4a1 Perp Pglyrp1 Pycard Rock1 Stambp Tegt Tia1 Tnfrsf12a Traf4 Trib3 Yars
121	GO:0035089 [7]: establishment of apical/basal cell polarity	2	2	824	1	11802	-2.23	0.0	4.4	1.86	Crb3 Ptk7
122	GO:0042074 [6]: cell migration during gastrulation	2	2	824	1	11802	-2.23	0.0	4.4	1.86	Lrp5 Lrp6
123	GO:0045197 [7]: establishment and/or maintenance of epithelial cell polarity	2	2	824	1	11802	-2.23	0.0	4.4	1.86	Crb3 Ptk7
124	GO:0001824 [3]: blastocyst development	2	2	824	1	11802	-2.23	0.0	4.4	1.86	5830426I05Rik Setdb1
125	GO:0001832 [4]: blastocyst growth	2	2	824	1	11802	-2.23	0.0	4.4	1.86	5830426I05Rik Setdb1
126	GO:0001833 [5]: inner cell mass cell proliferation	2	2	824	1	11802	-2.23	0.0	4.4	1.86	5830426I05Rik Setdb1
127	GO:0009133 [7]: nucleoside diphosphate biosynthesis	2	2	824	1	11802	-2.23	0.0	4.4	1.86	Dtymk Papss1
128	GO:0035295 [3]: tube development	9	9	817	53	11750	-2.23	0.0	3.98	1.6	Cutl1 Dhcr7 Lmo4 Ltap Nfib Pparbp Ptk7 Spry2 Traf4
129	GO:0043065 [7]: positive regulation of apoptosis	12	12	814	84	11719	-2.29	0.0	3.8	1.53	Bcl2l11 Biklk Bnipl Casp1 Casp2 Casp7 Cebpb Dap Mbd4 Nr4a1 Perp Pycard
130	GO:0006519 [5]: amino acid and derivative metabolism	19	19	807	162	11641	-2.3	0.0	3.58	1.41	Acy1 Arg1 Ass1 Ctbp2 Ddah2 Gad1 Gatm Hs3st3b1 Mthfr Nr4a2 Pparbp Pycr1 Pycr2 Sars1 Slc22a17 Smox Sms Vars2 Yars
131	GO:0051179 [3]: localization	137	137	689	1736	10067	-2.35	0.0	2.53	0.99	1110032D12Rik 1300013B24Rik AI848100 Abcc10 Abcg1 Afm Ap1m2 Ap3b1 Aplp1 Aqp5 Arf1 Arf5 Arfgap3 Arl5 Atp11a Atp13a1 Atp1b1 Atp9a BC011209 Bat3 Bicd2 Cacna2d2 Cacnb3 Cadps2 Camk1 Cbll1 Ccnb1-rs1 Cdc5l Chrng Clca4 Clcn2 Clcn3 Col11a1 Col11a2 Col9a2 Crabp2 Ero1l Fxyd3 Fxyd4 Gabrp Gatm Gga1 Hip1r Hira Hras1 Ica1 Igf2r Itpr3 Kcne3 Kcnma1 Kcnn4 Kdelr1 Khdrbs1 Kif17 Kif20a Kif2c Klc3 Lasp1 Lcn2 Lman1 Lrp…
132	GO:0006118 [6]: electron transport	11	11	815	281	11522	-2.35	0.0	0.01	0.0	1300013B24Rik Aass Acox2 Cyp26a1 Ero1l Grp58 Ppox Racgap1 Smox Sorl1 Sqle
133	GO:0043068 [6]: positive regulation of programmed cell death	12	12	814	85	11718	-2.36	0.0	3.73	1.52	Bcl2l11 Biklk Bnipl Casp1 Casp2 Casp7 Cebpb Dap Mbd4 Nr4a1 Perp Pycard
134	GO:0012501 [5]: programmed cell death	33	33	793	335	11468	-2.39	0.0	3.21	1.22	Acin1 Api5 Aplp1 Bak1 Bat3 Bcl2l11 Bcl2l14 Biklk Bnipl Casp1 Casp2 Casp7 Cebpb Cradd Dap Dnase2a Egln3 Eya2 Gdf5 Ltbr Mbd4 Nr4a1 Perp Pglyrp1 Pycard Rock1 Stambp Tegt Tia1 Tnfrsf12a Traf4 Trib3 Yars
135	GO:0008219 [4]: cell death	35	35	791	363	11440	-2.46	0.0	3.1	1.13	Acin1 Api5 Aplp1 Bak1 Bat3 Bcl2l11 Bcl2l14 Biklk Bnipl Casp1 Casp2 Casp7 Cebpb Cradd Dap Dnase2a Egln3 Eya2 Gdf5 Hras1 Ltbr Mbd4 Mif Nr4a1 Perp Pglyrp1 Pycard Rock1 Stambp Tegt Tia1 Tnfrsf12a Traf4 Trib3 Yars
136	GO:0016337 [5]: cell-cell adhesion	12	12	814	87	11716	-2.49	0.0	3.59	1.41	C920006C10Rik Celsr1 Celsr2 Clstn1 Dsc2 Dsg2 Jam4 Pard3 Pcdh18 Pcdhb17 Pcdhb19 Pkp2
137	GO:0007163 [5]: establishment and/or maintenance of cell polarity	3	3	823	6	11797	-2.49	0.0	4.05	1.65	Crb3 Ptk7 Vil2
138	GO:0009218 [8]: pyrimidine ribonucleotide metabolism	3	3	823	6	11797	-2.49	0.0	4.05	1.65	Nme3 Nme4 Nme5
139	GO:0009220 [8]: pyrimidine ribonucleotide biosynthesis	3	3	823	6	11797	-2.49	0.0	4.05	1.65	Nme3 Nme4 Nme5
140	GO:0006974 [5]: response to DNA damage stimulus	16	16	810	133	11670	-2.55	0.0	3.37	1.29	Brca2 C230052I12Rik Chaf1b Chek1 H2afx Lig1 Mbd4 Mif Msh3 Ogg1 Poll Pttg1 Rad51 Rad51c Rbbp4 Rfc5
141	GO:0016265 [3]: death	35	35	791	370	11433	-2.63	0.0	2.9	1.13	Acin1 Api5 Aplp1 Bak1 Bat3 Bcl2l11 Bcl2l14 Biklk Bnipl Casp1 Casp2 Casp7 Cebpb Cradd Dap Dnase2a Egln3 Eya2 Gdf5 Hras1 Ltbr Mbd4 Mif Nr4a1 Perp Pglyrp1 Pycard Rock1 Stambp Tegt Tia1 Tnfrsf12a Traf4 Trib3 Yars
142	GO:0042770 [6]: DNA damage response, signal transduction	4	4	822	13	11790	-2.63	0.0	3.83	1.53	Chek1 H2afx Mbd4 Mif
143	GO:0008213 [8]: protein amino acid alkylation	4	4	822	13	11790	-2.63	0.0	3.83	1.53	Btg1 Ilf3 Men1 Satb1
144	GO:0009795 [4]: embryonic morphogenesis	11	11	815	79	11724	-2.66	0.0	3.43	1.33	Celsr1 Foxi1 Gdf5 Lmo4 Lrp5 Lrp6 Ltap Pparbp Ptk7 Scrib Six3
145	GO:0001775 [4]: cell activation	2	2	824	106	11697	-2.66	0.0	0.01	0.0	Ap3b1 Bcl11a
146	GO:0045321 [5]: immune cell activation	2	2	824	105	11698	-2.71	0.0	0.01	0.0	Ap3b1 Bcl11a
147	GO:0016070 [5]: RNA metabolism	32	32	794	336	11467	-2.74	0.0	2.81	1.13	2210008M09Rik AI481750 Acin1 Adarb1 Cpsf1 Dut Fnbp3 Gemin6 Hnrpf Lsm8 Mettl1 Nono Pabpn1 Pcbp2 Pum2 Qtrt1 Rnps1 Rod1 Rpp21 Sars1 Sart3 Slbp Slc22a17 Smn1 Snrpa Snrpb2 Ssb Tia1 Vars2 Wbp11 Yars Zfp162
148	GO:0006281 [6]: DNA repair	14	14	812	114	11689	-2.74	0.0	3.22	1.22	Brca2 C230052I12Rik Chaf1b H2afx Lig1 Mbd4 Msh3 Ogg1 Poll Pttg1 Rad51 Rad51c Rbbp4 Rfc5
149	GO:0009719 [4]: response to endogenous stimulus	16	16	810	138	11665	-2.77	0.0	3.11	1.13	Brca2 C230052I12Rik Chaf1b Chek1 H2afx Lig1 Mbd4 Mif Msh3 Ogg1 Poll Pttg1 Rad51 Rad51c Rbbp4 Rfc5
150	GO:0017157 [6]: regulation of exocytosis	3	3	823	7	11796	-2.78	0.0	3.74	1.53	Cadps2 Rab3d Vamp2
151	GO:0006939 [4]: smooth muscle contraction	3	3	823	7	11796	-2.78	0.0	3.74	1.53	Cald1 Chrm3 Pde4b
152	GO:0009084 [8]: glutamine family amino acid biosynthesis	3	3	823	7	11796	-2.78	0.0	3.74	1.53	Ass1 Pycr1 Pycr2
153	GO:0007126 [8]: meiosis	7	7	819	40	11763	-2.8	0.0	3.45	1.33	Boll Mki67 Msh3 Nek2 Pttg1 Rad51 Tsga2
154	GO:0016192 [5]: vesicle-mediated transport	23	23	803	224	11579	-2.8	0.0	2.9	1.13	Ap1m2 Ap3b1 Aplp1 Cadps2 Cbll1 Gga1 Hip1r Hras1 Kif17 Lman1 Lrp5 Lrp6 Lrp8 Pacs1 Rab3d Rab4a Slc30a6 Sorl1 Stxbp2 Txln Unc13b Vamp2 Vamp8
155	GO:0030323 [4]: respiratory tube development	5	5	821	22	11781	-2.81	0.0	3.55	1.38	Cutl1 Dhcr7 Nfib Spry2 Traf4
156	GO:0030002 [6]: anion homeostasis	2	2	824	2	11801	-2.85	0.0	3.75	1.53	Prkwnk4 Slc9a3r1
157	GO:0030010 [6]: establishment of cell polarity	2	2	824	2	11801	-2.85	0.0	3.75	1.53	Crb3 Ptk7
158	GO:0042733 [7]: embryonic digit morphogenesis	2	2	824	2	11801	-2.85	0.0	3.75	1.53	Lrp5 Lrp6
159	GO:0044270 [5]: nitrogen compound catabolism	2	2	824	2	11801	-2.85	0.0	3.75	1.53	Arg1 Ddah2
160	GO:0001892 [6]: embryonic placenta development	2	2	824	2	11801	-2.85	0.0	3.75	1.53	Cebpb Pparbp
161	GO:0006473 [8]: protein amino acid acetylation	2	2	824	2	11801	-2.85	0.0	3.75	1.53	Hat1 Pcaf
162	GO:0006527 [6]: arginine catabolism	2	2	824	2	11801	-2.85	0.0	3.75	1.53	Arg1 Ddah2
163	GO:0006561 [9]: proline biosynthesis	2	2	824	2	11801	-2.85	0.0	3.75	1.53	Pycr1 Pycr2
164	GO:0007216 [7]: metabotropic glutamate receptor signaling pathway	2	2	824	2	11801	-2.85	0.0	3.75	1.53	Homer1 Homer2
165	GO:0006812 [6]: cation transport	17	17	809	360	11443	-2.88	0.0	0.04	0.0	Atp11a Atp13a1 Atp1b1 Atp9a Cacna2d2 Cacnb3 Itpr3 Kcne3 Kcnma1 Kcnn4 Slc12a2 Slc30a6 Slc31a2 Slc5a1 Slc5a11 Slc5a8 Slc5a9
166	GO:0016331 [5]: morphogenesis of embryonic epithelium	4	4	822	15	11788	-2.98	0.0	3.44	1.33	Lmo4 Ltap Ptk7 Scrib
167	GO:0050767 [4]: regulation of neurogenesis	4	4	822	15	11788	-2.98	0.0	3.44	1.33	Efna1 Nf1 Tiam1 Tnfrsf12a
168	GO:0000075 [7]: cell cycle checkpoint	4	4	822	15	11788	-2.98	0.0	3.44	1.33	Cdc2a Chek1 H2afx Mad2l1
169	GO:0006221 [7]: pyrimidine nucleotide biosynthesis	4	4	822	15	11788	-2.98	0.0	3.44	1.33	Dtymk Nme3 Nme4 Nme5
170	GO:0009653 [3]: morphogenesis	81	81	745	1025	10778	-3.03	0.0	1.9	0.75	Aes Ahsg Anpep Ap3b1 Aplp1 Arfip2 Ascl2 Bcl11a Cald1 Ccnf Cebpb Celsr1 Cenpf Chl1 Col11a1 Col9a2 Crb3 Crip2 Cutl1 Dctn1 Dhcr7 Dnase2a Efna1 Elf3 Enpp1 Ephb3 Etv1 Etv5 Foxc1 Foxi1 Foxq1 Gal Gdf5 Gfra4 Hes6 Id2 Igsf9 Insr Klc3 Kntc2 Lamr1 Lhx2 Lmo4 Lrp5 Lrp6 Ltap Ltbr Myh9 Nck2 Nedd9 Nf1 Nfib Nfic Nr4a2 Nr4a3 Pax9 Phlda2 Pkp2 Plxnb2 Pparbp Ptk7 Rhoq Scrib Sema4g Sh2bpsm1 Six3 Slc5a1 Smad1 Smarcc1 S…
171	GO:0030261 [7]: chromosome condensation	3	3	823	8	11795	-3.03	0.0	3.47	1.33	Brrn1 Nusap1 Top2a
172	GO:0050770 [5]: regulation of axonogenesis	3	3	823	8	11795	-3.03	0.0	3.47	1.33	Efna1 Tiam1 Tnfrsf12a
173	GO:0045786 [7]: negative regulation of cell cycle	7	7	819	43	11760	-3.06	0.0	3.15	1.16	Cdk2ap1 Lats2 Mad2l1 Pycard Rbl1 Tnk1 Trim13
174	GO:0050794 [3]: regulation of cellular process	45	45	781	529	11274	-3.1	0.0	2.15	0.87	Ap3b1 Api5 Arhgap8 Bak1 Bat3 Bcl2l11 Bcl2l14 Biklk Bnipl Btg1 Cadps2 Casp1 Casp2 Casp7 Catnbip1 Cbll1 Cebpb Cradd Crip2 Dap Dhcr7 Frk Gdf5 Gkn1 Khdrbs1 Mbd4 Mif Mtbp Nck2 Nedd9 Nf1 Nr4a1 Perp Pscd2 Pycard Rab3d Rab4a Six3 Socs2 Spry2 Stambp Stat6 Tacc3 Ube2c Vamp2
175	GO:0046907 [5]: intracellular transport	38	38	788	436	11367	-3.14	0.0	2.2	0.87	1110032D12Rik AI848100 Ap1m2 Ap3b1 Arf1 Arf5 Arl5 Bicd2 Camk1 Ccnb1-rs1 Cdc5l Gga1 Khdrbs1 Kif17 Kif20a Kif2c Klc3 Lman1 M6pr Mlph Nutf2 Pacs1 Pex26 Prkcabp Ranbp17 Slc30a6 Slc35a3 Snx16 Sorcs1 Srpr Ssb Syngr1 Syngr2 Sytl1 Tacc3 Tmed9 Tnpo2 Tomm22
176	GO:0006220 [7]: pyrimidine nucleotide metabolism	4	4	822	16	11787	-3.14	0.0	3.27	1.24	Dtymk Nme3 Nme4 Nme5
177	GO:0051049 [5]: regulation of transport	7	7	819	44	11759	-3.14	0.0	3.06	1.13	Cadps2 Cbll1 Khdrbs1 Rab3d Rab4a Tacc3 Vamp2
178	GO:0030001 [7]: metal ion transport	13	13	813	285	11518	-3.14	0.0	0.04	0.0	Atp1b1 Cacna2d2 Cacnb3 Kcne3 Kcnma1 Kcnn4 Slc12a2 Slc30a6 Slc31a2 Slc5a1 Slc5a11 Slc5a8 Slc5a9
179	GO:0046649 [6]: lymphocyte activation	2	2	824	96	11707	-3.16	0.0	0.01	0.0	Ap3b1 Bcl11a
180	GO:0051246 [5]: regulation of protein metabolism	1	1	825	75	11728	-3.16	0.0	0.01	0.0	Eif4ebp2
181	GO:0007582 [2]: physiological process	667	667	159	9608	2195	-3.22	0.0	0.36	0.14	1110032D12Rik 1300013B24Rik 1700030A21Rik 1700040I03Rik 1810060D16Rik 2210008M09Rik 2610018G03Rik 2700075B01Rik 2700084L22Rik 3110056O03Rik 4930430A15Rik 5430413I02Rik 5830426I05Rik 9230106L14Rik A230102I05Rik A730008L03Rik AI481750 AI848100 Aass Abcc10 Abcg1 Acin1 Acox2 Acvr1b Acvr2b Acy1 Adam4 Adarb1 Adcy8 Adipor1 Aes Afm Ahsg Aire Amhr2 Anpep Aof2 Ap1m2 Ap3b1 Apg5l Api5 Aplp1 Aqp5 Arf1 Arf5 Ar…
182	GO:0006445 [7]: regulation of translation	6	6	820	35	11768	-3.22	0.0	3.02	1.13	Boll Eif2s1 Eif3s6 Eif4b Eif4ebp2 Pum2
183	GO:0042981 [6]: regulation of apoptosis	19	19	807	188	11615	-3.24	0.0	2.47	0.95	Api5 Bak1 Bat3 Bcl2l11 Bcl2l14 Biklk Bnipl Casp1 Casp2 Casp7 Cebpb Cradd Dap Gdf5 Mbd4 Nr4a1 Perp Pycard Stambp
184	GO:0045045 [5]: secretory pathway	11	11	815	90	11713	-3.25	0.0	2.73	1.13	Cadps2 Gga1 Lman1 Pacs1 Rab3d Slc30a6 Srpr Stxbp2 Txln Unc13b Vamp2
185	GO:0006284 [7]: base-excision repair	3	3	823	9	11794	-3.25	0.0	3.24	1.22	Mbd4 Ogg1 Poll
186	GO:0007088 [7]: regulation of mitosis	3	3	823	9	11794	-3.25	0.0	3.24	1.22	Cdc2a Mad2l1 Nusap1
187	GO:0006520 [6]: amino acid metabolism	14	14	812	126	11677	-3.26	0.0	2.6	1.04	Acy1 Arg1 Ass1 Ctbp2 Ddah2 Gad1 Hs3st3b1 Mthfr Pycr1 Pycr2 Sars1 Slc22a17 Vars2 Yars
188	GO:0015672 [7]: monovalent inorganic cation transport	9	9	817	215	11588	-3.28	0.0	0.04	0.0	Atp1b1 Kcne3 Kcnma1 Kcnn4 Slc12a2 Slc5a1 Slc5a11 Slc5a8 Slc5a9
189	GO:0009792 [4]: embryonic development (sensu Metazoa)	10	10	816	79	11724	-3.28	0.0	2.74	1.13	5830426I05Rik Ascl2 Hira Lrp5 Lrp6 Nr4a3 Pparbp Setdb1 Six3 Top2a
190	GO:0030335 [7]: positive regulation of cell migration	2	2	824	3	11800	-3.29	0.0	3.29	1.25	Arhgap8 Cbll1
191	GO:0050772 [6]: positive regulation of axonogenesis	2	2	824	3	11800	-3.29	0.0	3.29	1.25	Tiam1 Tnfrsf12a
192	GO:0051272 [6]: positive regulation of cell motility	2	2	824	3	11800	-3.29	0.0	3.29	1.25	Arhgap8 Cbll1
193	GO:0000050 [5]: urea cycle	2	2	824	3	11800	-3.29	0.0	3.29	1.25	Arg1 Ass1
194	GO:0006054 [7]: N-acetylneuraminate metabolism	2	2	824	3	11800	-3.29	0.0	3.29	1.25	Cmas Gne
195	GO:0006542 [9]: glutamine biosynthesis	2	2	824	3	11800	-3.29	0.0	3.29	1.25	Pycr1 Pycr2
196	GO:0009200 [8]: deoxyribonucleoside triphosphate metabolism	2	2	824	3	11800	-3.29	0.0	3.29	1.25	Dtymk Nudt1
197	GO:0043067 [5]: regulation of programmed cell death	19	19	807	191	11612	-3.32	0.0	2.36	0.88	Api5 Bak1 Bat3 Bcl2l11 Bcl2l14 Biklk Bnipl Casp1 Casp2 Casp7 Cebpb Cradd Dap Gdf5 Mbd4 Nr4a1 Perp Pycard Stambp
198	GO:0006396 [6]: RNA processing	26	26	800	285	11518	-3.36	0.0	2.14	0.87	2210008M09Rik AI481750 Acin1 Adarb1 Cpsf1 Fnbp3 Gemin6 Hnrpf Lsm8 Mettl1 Nono Pabpn1 Pcbp2 Qtrt1 Rnps1 Rod1 Rpp21 Sart3 Slbp Smn1 Snrpa Snrpb2 Ssb Tia1 Wbp11 Zfp162
199	GO:0000004 [2]: biological_process unknown	60	60	766	951	10852	-3.4	0.0	0.21	0.07	0610012D09Rik 1500001H12Rik 1810043G02Rik A330049M08Rik AL033314 AW494914 Abhd2 Abpb Actn1 Aldrl6 Amac1 Ammecr1 Arhgef16 Arhgef5 Arid2 Arl2bp Arrdc1 Bat2 Brp16 C1qtnf4 Cd2ap Ckap2 Ckap4 Cnnm4 Commd5 Cops7a Cotl1 Cuedc1 D11Moh35 Ddc8 Dorz1 Drg2 Epm2aip1 Eppb9 Flot1 Gorasp2 Hn1 Hs3st3a1 Igsf8 Limd1 Llglh2 Lpin3 Map17 Mrpl44 Msi2h Nans Nol1 Nudt2 Nudt3 Otoa Psp Rtn1 Sca7 Sdf2l1 Tcfl5 Tera Wbp1 Wdr6 …
200	GO:0051239 [4]: regulation of organismal physiological process	3	3	823	109	11694	-3.41	0.0	0.02	0.0	Ap3b1 Cebpb Enpp1
201	GO:0009893 [5]: positive regulation of metabolism	4	4	822	127	11676	-3.42	0.0	0.02	0.0	Men1 Ncoa1 Nfya Pparbp
202	GO:0006886 [6]: intracellular protein transport	28	28	798	316	11487	-3.42	0.0	2.0	0.83	1110032D12Rik AI848100 Ap1m2 Ap3b1 Arf1 Arf5 Arl5 Ccnb1-rs1 Cdc5l Gga1 M6pr Mlph Nutf2 Pacs1 Pex26 Prkcabp Ranbp17 Slc35a3 Snx16 Sorcs1 Srpr Syngr1 Syngr2 Sytl1 Tacc3 Tmed9 Tnpo2 Tomm22
203	GO:0042254 [6]: ribosome biogenesis and assembly	2	2	824	90	11713	-3.43	0.0	0.01	0.0	Mrpl14 Rpl21
204	GO:0006446 [8]: regulation of translational initiation	3	3	823	10	11793	-3.44	0.0	3.02	1.13	Eif3s6 Eif4b Eif4ebp2
205	GO:0051186 [5]: cofactor metabolism	4	4	822	125	11678	-3.49	0.0	0.03	0.0	Cach Fpgs Gclm Ppox
206	GO:0043119 [4]: positive regulation of physiological process	24	24	802	265	11538	-3.49	0.0	2.0	0.83	Ap3b1 Arhgap8 Bcl2l11 Biklk Bnipl Cadps2 Casp1 Casp2 Casp7 Cbll1 Cebpb Crip2 Dap Gkn1 Kcnn4 Mbd4 Men1 Ncoa1 Nfya Nr4a1 Perp Pparbp Pycard Ube2c
207	GO:0006732 [6]: coenzyme metabolism	3	3	823	106	11697	-3.54	0.0	0.02	0.0	Cach Fpgs Gclm
208	GO:0007369 [5]: gastrulation	4	4	822	19	11784	-3.54	0.0	2.82	1.13	Hira Lrp5 Lrp6 Nr4a3
209	GO:0007218 [7]: neuropeptide signaling pathway	8	8	818	61	11742	-3.55	0.0	2.52	0.99	Celsr1 Celsr2 Gal Glp1r Gpr110 Rassf3 Rfrp Sstr1
210	GO:0007169 [7]: transmembrane receptor protein tyrosine kinase signaling pathway	10	10	816	85	11718	-3.56	0.0	2.39	0.9	Ddr1 Efna1 Eif4ebp2 Epha2 Ephb3 Ephb4 Gfra4 Insr Nck2 Tiam1
211	GO:0043118 [4]: negative regulation of physiological process	23	23	803	256	11547	-3.59	0.0	1.9	0.75	A730008L03Rik Aes Api5 Btg1 Casp2 Cebpb Cutl1 Eif4ebp2 Enpp1 Frk Khdrbs1 Mtbp Mxi1 Nab2 Nck2 Nr4a1 Pou2f1 Sap30 Six3 Stambp Tacc3 Zfp278 Zfpm1
212	GO:0007156 [6]: homophilic cell adhesion	8	8	818	62	11741	-3.6	0.0	2.46	0.94	Celsr1 Celsr2 Clstn1 Dsc2 Dsg2 Pcdh18 Pcdhb17 Pcdhb19
213	GO:0006629 [5]: lipid metabolism	23	23	803	411	11392	-3.6	0.0	0.13	0.04	Acox2 Adipor1 B4galt6 Cach Cmas Dhcr7 Galgt1 Gne Il1rn Lta4h Mtmr9 Pafah1b3 Pigf Pip5k1a Pla2g12a Pld3 Slc27a4 Sorl1 Srebf2 Stard3 Stard5 Sts Ugt8
214	GO:0007010 [6]: cytoskeleton organization and biogenesis	28	28	798	327	11476	-3.61	0.0	1.75	0.73	Arhgap8 Bicd2 Celsr1 Crb3 Dnalc4 Espn Hook2 Kif17 Kif20a Kif22 Kif2c Krt1-13 Krt1-18 Krt2-7 Krt2-8 Mtap7 Mtss1 Myh14 Myh9 Myo10 Myo6 Nck2 Nusap1 Ptk7 Rhoq Tctex1 Tmsb10 Vil2
215	GO:0001839 [6]: neural plate morphogenesis	3	3	823	11	11792	-3.62	0.0	2.83	1.13	Lmo4 Ltap Ptk7
216	GO:0001841 [6]: neural tube formation	3	3	823	11	11792	-3.62	0.0	2.83	1.13	Lmo4 Ltap Ptk7
217	GO:0001843 [6]: neural tube closure	3	3	823	11	11792	-3.62	0.0	2.83	1.13	Lmo4 Ltap Ptk7
218	GO:0007585 [4]: respiratory gaseous exchange	3	3	823	11	11792	-3.62	0.0	2.83	1.13	Pbx3 Tlx3 Traf4
219	GO:0016571 [10]: histone methylation	2	2	824	4	11799	-3.62	0.0	2.92	1.13	Men1 Satb1
220	GO:0050769 [5]: positive regulation of neurogenesis	2	2	824	4	11799	-3.62	0.0	2.92	1.13	Tiam1 Tnfrsf12a
221	GO:0006020 [8]: myo-inositol metabolism	2	2	824	4	11799	-3.62	0.0	2.92	1.13	Impa1 Impa2
222	GO:0006518 [5]: peptide metabolism	2	2	824	4	11799	-3.62	0.0	2.92	1.13	Sec11l3 Thop1
223	GO:0007569 [4]: cell aging	2	2	824	4	11799	-3.62	0.0	2.92	1.13	Hras1 Mif
224	GO:0008215 [8]: spermine metabolism	2	2	824	4	11799	-3.62	0.0	2.92	1.13	Smox Sms
225	GO:0001505 [7]: regulation of neurotransmitter levels	6	6	820	40	11763	-3.63	0.0	2.56	1.01	Gad1 Nr4a2 Slc5a11 Slc5a8 Slc5a9 Vamp2
226	GO:0016071 [6]: mRNA metabolism	21	21	805	231	11572	-3.63	0.0	1.89	0.75	2210008M09Rik AI481750 Acin1 Adarb1 Cpsf1 Fnbp3 Gemin6 Hnrpf Lsm8 Nono Pabpn1 Pum2 Rnps1 Rod1 Slbp Smn1 Snrpa Snrpb2 Ssb Tia1 Zfp162
227	GO:0006399 [6]: tRNA metabolism	8	8	818	63	11740	-3.65	0.0	2.39	0.9	Dut Mettl1 Qtrt1 Rpp21 Sars1 Slc22a17 Vars2 Yars
228	GO:0006333 [8]: chromatin assembly or disassembly	9	9	817	75	11728	-3.65	0.0	2.33	0.87	Asf1b Cbx2 H1f0 H2afx Hist1h4h Mcm2 Set Smarcc1 Suv39h2
229	GO:0006413 [8]: translational initiation	5	5	821	30	11773	-3.67	0.0	2.58	1.03	Eif2b2 Eif3s6 Eif4b Eif4ebp2 Lgtn
230	GO:0006470 [8]: protein amino acid dephosphorylation	10	10	816	88	11715	-3.69	0.0	2.24	0.87	Cdc25a Cdc25c Dusp11 Dusp6 Dusp8 Eya2 Mtmr9 Ppp2cb Ptpn2 Ptpn23
231	GO:0002009 [4]: morphogenesis of an epithelium	6	6	820	41	11762	-3.7	0.0	2.47	0.95	Celsr1 Crb3 Lmo4 Ltap Ptk7 Scrib
232	GO:0006954 [5]: inflammatory response	4	4	822	119	11684	-3.7	0.0	0.04	0.0	Ccl20 Mif Pycard Repin1
233	GO:0007046 [7]: ribosome biogenesis	2	2	824	84	11719	-3.71	0.0	0.02	0.0	Mrpl14 Rpl21
234	GO:0006996 [5]: organelle organization and biogenesis	52	52	774	695	11108	-3.71	0.0	1.09	0.49	Arhgap8 Arid1a Asf1b Baz2a Bicd2 Cbx2 Celsr1 Crb3 Decr2 Dnalc4 Espn H1f0 H2afx Hdac11 Hdac3 Hist1h4h Hook2 Kif17 Kif20a Kif22 Kif2c Krt1-13 Krt1-18 Krt2-7 Krt2-8 Mcm2 Men1 Mrpl14 Mtap7 Mtss1 Myh14 Myh9 Myo10 Myo6 Nck2 Nusap1 Pex26 Ptk7 Rbbp4 Rhoq Ring1 Rpl21 Satb1 Set Setdb1 Slc30a6 Smarcc1 Smarcd2 Suv39h2 Tctex1 Tmsb10 Vil2
235	GO:0006397 [7]: mRNA processing	20	20	806	222	11581	-3.73	0.0	1.79	0.73	2210008M09Rik AI481750 Acin1 Adarb1 Cpsf1 Fnbp3 Gemin6 Hnrpf Lsm8 Nono Pabpn1 Rnps1 Rod1 Slbp Smn1 Snrpa Snrpb2 Ssb Tia1 Zfp162
236	GO:0048513 [3]: organ development	62	62	764	894	10909	-3.73	0.0	0.6	0.28	Aes Ahsg Anpep Ap3b1 Aplp1 Ascl2 Bcl11a Cald1 Ccnf Cebpb Celsr1 Cenpf Chl1 Col11a1 Col9a2 Crip2 Cutl1 Dctn1 Dhcr7 Dnase2a Efna1 Enpp1 Ephb3 Etv1 Etv5 Foxc1 Foxi1 Gal Gfra4 Hes6 Id2 Igsf9 Insr Kntc2 Lamr1 Lhx2 Ltbr Myh9 Nf1 Nfib Nfic Nr4a2 Nr4a3 Pax9 Phlda2 Pkp2 Plxnb2 Pparbp Sema4g Six3 Slc5a1 Smad1 Smarcc1 Spry2 Tacc3 Tiam1 Tlx3 Tnfrsf12a Traf4 Tuft1 Ugt8 Wdr5
237	GO:0016043 [4]: cell organization and biogenesis	59	59	767	824	10979	-3.74	0.0	0.8	0.35	Arfip2 Arhgap8 Arid1a Asf1b Baz2a Bicd2 Cbx2 Celsr1 Crb3 Decr2 Dnalc4 Espn H1f0 H2afx Hdac11 Hdac3 Hist1h4h Hook2 Kif17 Kif20a Kif22 Kif2c Klc3 Krt1-13 Krt1-18 Krt2-7 Krt2-8 Mcm2 Men1 Mrpl14 Mtap7 Mtss1 Myh14 Myh9 Myo10 Myo6 Nck2 Nedd9 Nusap1 Pex26 Pml Ptk7 Rbbp4 Rhoq Ring1 Rpl21 Satb1 Set Setdb1 Sh2bpsm1 Slc30a6 Smarcc1 Smarcd2 Socs2 Suv39h2 Tctex1 Tgfb2 Tmsb10 Vil2
238	GO:0009887 [4]: organogenesis	62	62	764	888	10915	-3.74	0.0	0.64	0.3	Aes Ahsg Anpep Ap3b1 Aplp1 Ascl2 Bcl11a Cald1 Ccnf Cebpb Celsr1 Cenpf Chl1 Col11a1 Col9a2 Crip2 Cutl1 Dctn1 Dhcr7 Dnase2a Efna1 Enpp1 Ephb3 Etv1 Etv5 Foxc1 Foxi1 Gal Gfra4 Hes6 Id2 Igsf9 Insr Kntc2 Lamr1 Lhx2 Ltbr Myh9 Nf1 Nfib Nfic Nr4a2 Nr4a3 Pax9 Phlda2 Pkp2 Plxnb2 Pparbp Sema4g Six3 Slc5a1 Smad1 Smarcc1 Spry2 Tacc3 Tiam1 Tlx3 Tnfrsf12a Traf4 Tuft1 Ugt8 Wdr5
239	GO:0006305 [7]: DNA alkylation	4	4	822	21	11782	-3.76	0.0	2.57	1.02	2700075B01Rik Aurkb Kcnma1 Mbd4
240	GO:0006306 [4]: DNA methylation	4	4	822	21	11782	-3.76	0.0	2.57	1.02	2700075B01Rik Aurkb Kcnma1 Mbd4
241	GO:0016311 [7]: dephosphorylation	10	10	816	90	11713	-3.76	0.0	2.14	0.87	Cdc25a Cdc25c Dusp11 Dusp6 Dusp8 Eya2 Mtmr9 Ppp2cb Ptpn2 Ptpn23
242	GO:0006811 [5]: ion transport	33	33	793	532	11271	-3.78	0.0	0.25	0.09	Atp11a Atp13a1 Atp1b1 Atp9a Cacna2d2 Cacnb3 Chrng Clca4 Clcn2 Clcn3 Col11a1 Col11a2 Col9a2 Fxyd3 Fxyd4 Gabrp Itpr3 Kcne3 Kcnma1 Kcnn4 Lasp1 Prkwnk4 Slc12a2 Slc20a2 Slc26a2 Slc30a6 Slc31a2 Slc5a1 Slc5a11 Slc5a8 Slc5a9 Slco1a5 Slco1a6
243	GO:0044257 [7]: cellular protein catabolism	36	36	790	460	11343	-3.78	0.0	1.27	0.57	1700040I03Rik 3110056O03Rik Acy1 Adam4 Adcy8 Anpep Capn10 Capn5 Capn9 Casp1 Casp2 Casp7 Cblc Eps8 Erf Furin Hpn Klk11 Lnx1 Lta4h Man1b1 Mmp15 Pgpep1 Prss8 Psmb8 Sec11l3 Senp1 Skp2 Spag5 St14 Thop1 Ube2c Uchl4 Usp21 Wdr31 Xpnpep1
244	GO:0006508 [8]: proteolysis and peptidolysis	36	36	790	460	11343	-3.78	0.0	1.27	0.57	1700040I03Rik 3110056O03Rik Acy1 Adam4 Adcy8 Anpep Capn10 Capn5 Capn9 Casp1 Casp2 Casp7 Cblc Eps8 Erf Furin Hpn Klk11 Lnx1 Lta4h Man1b1 Mmp15 Pgpep1 Prss8 Psmb8 Sec11l3 Senp1 Skp2 Spag5 St14 Thop1 Ube2c Uchl4 Usp21 Wdr31 Xpnpep1
245	GO:0007155 [4]: cell adhesion	35	35	791	447	11356	-3.79	0.0	1.26	0.57	Aplp1 C920006C10Rik Catns Cbll1 Cd9 Celsr1 Celsr2 Clstn1 Col11a1 Col11a2 Col4a4 Col4a5 Col9a2 Col9a3 Ddr1 Dsc2 Dsg2 Jam4 Jup Klra2 Myo10 Nedd9 Nell2 Npnt Pard3 Pcdh18 Pcdhb17 Pcdhb19 Pkp2 Pkp3 Pscd2 Ptk7 Ssx2ip Tnfrsf12a Tyro3
246	GO:0006897 [6]: endocytosis	12	12	814	117	11686	-3.81	0.0	1.98	0.82	Ap1m2 Ap3b1 Aplp1 Cbll1 Hip1r Hras1 Lrp5 Lrp6 Lrp8 Rab4a Sorl1 Unc13b
247	GO:0007028 [5]: cytoplasm organization and biogenesis	3	3	823	99	11704	-3.82	0.0	0.03	0.0	Crb3 Mrpl14 Rpl21
248	GO:0006512 [8]: ubiquitin cycle	27	27	799	330	11473	-3.82	0.0	1.42	0.63	2700084L22Rik Cbl Cdc20 Cnot4 Fbxl14 Fbxw11 Fbxw7 G1p2 Lnx1 Pml Rnf110 Rnf25 Senp1 Skp2 Tbl1xr1 Traf4 Traip Trim13 Trim2 Trim26 Trim27 Trim8 Ube2c Uchl4 Usp1 Usp21 Zc3hdc5
249	GO:0009056 [4]: catabolism	48	48	778	695	11108	-3.85	0.0	0.58	0.27	1700040I03Rik 3110056O03Rik Acy1 Adam4 Adcy8 Anpep Arg1 Capn10 Capn5 Capn9 Casp1 Casp2 Casp7 Cblc Ddah2 Dnase2a Eps8 Erf Furin Hk1 Hpn Klk11 Lnx1 Lta4h Man1b1 Mmp15 Nr4a2 Nudt1 Oxr1 Pafah1b3 Pglyrp1 Pgpep1 Pla2g12a Pld3 Prss8 Psmb8 Sec11l3 Senp1 Skp2 Smox Spag5 St14 Thop1 Ube2c Uchl4 Usp21 Wdr31 Xpnpep1
250	GO:0007001 [7]: chromosome organization and biogenesis (sensu Eukaryota)	19	19	807	215	11588	-3.85	0.0	1.64	0.68	Arid1a Asf1b Baz2a Cbx2 H1f0 H2afx Hdac11 Hdac3 Hist1h4h Mcm2 Men1 Rbbp4 Ring1 Satb1 Set Setdb1 Smarcc1 Smarcd2 Suv39h2
251	GO:0030324 [5]: lung development	4	4	822	22	11781	-3.85	0.0	2.45	0.93	Cutl1 Dhcr7 Nfib Spry2
252	GO:0044248 [5]: cellular catabolism	45	45	781	621	11182	-3.86	0.0	0.84	0.36	1700040I03Rik 3110056O03Rik Acy1 Adam4 Adcy8 Anpep Arg1 Capn10 Capn5 Capn9 Casp1 Casp2 Casp7 Cblc Ddah2 Dnase2a Eps8 Erf Furin Hk1 Hpn Klk11 Lnx1 Lta4h Man1b1 Mmp15 Nr4a2 Nudt1 Oxr1 Pglyrp1 Pgpep1 Prss8 Psmb8 Sec11l3 Senp1 Skp2 Smox Spag5 St14 Thop1 Ube2c Uchl4 Usp21 Wdr31 Xpnpep1
253	GO:0016481 [7]: negative regulation of transcription	11	11	815	106	11697	-3.87	0.0	1.95	0.79	A730008L03Rik Aes Cutl1 Khdrbs1 Mxi1 Nab2 Pou2f1 Sap30 Six3 Zfp278 Zfpm1
254	GO:0030163 [6]: protein catabolism	36	36	790	478	11325	-3.89	0.0	1.03	0.45	1700040I03Rik 3110056O03Rik Acy1 Adam4 Adcy8 Anpep Capn10 Capn5 Capn9 Casp1 Casp2 Casp7 Cblc Eps8 Erf Furin Hpn Klk11 Lnx1 Lta4h Man1b1 Mmp15 Pgpep1 Prss8 Psmb8 Sec11l3 Senp1 Skp2 Spag5 St14 Thop1 Ube2c Uchl4 Usp21 Wdr31 Xpnpep1
255	GO:0030178 [6]: negative regulation of Wnt receptor signaling pathway	2	2	824	5	11798	-3.9	0.0	2.63	1.06	Catnbip1 Six3
256	GO:0045445 [4]: myoblast differentiation	2	2	824	5	11798	-3.9	0.0	2.63	1.06	Barx2 Btg1
257	GO:0046822 [6]: regulation of nucleocytoplasmic transport	2	2	824	5	11798	-3.9	0.0	2.63	1.06	Khdrbs1 Tacc3
258	GO:0006560 [8]: proline metabolism	2	2	824	5	11798	-3.9	0.0	2.63	1.06	Pycr1 Pycr2
259	GO:0006891 [6]: intra-Golgi transport	2	2	824	5	11798	-3.9	0.0	2.63	1.06	Gga1 Pacs1
260	GO:0009065 [8]: glutamine family amino acid catabolism	2	2	824	5	11798	-3.9	0.0	2.63	1.06	Arg1 Ddah2
261	GO:0001838 [5]: embryonic epithelial tube formation	3	3	823	13	11790	-3.91	0.0	2.49	0.96	Lmo4 Ltap Ptk7
262	GO:0043285 [5]: biopolymer catabolism	36	36	790	481	11322	-3.91	0.0	0.99	0.43	1700040I03Rik 3110056O03Rik Acy1 Adam4 Adcy8 Anpep Capn10 Capn5 Capn9 Casp1 Casp2 Casp7 Cblc Eps8 Erf Furin Hpn Klk11 Lnx1 Lta4h Man1b1 Mmp15 Pgpep1 Prss8 Psmb8 Sec11l3 Senp1 Skp2 Spag5 St14 Thop1 Ube2c Uchl4 Usp21 Wdr31 Xpnpep1
263	GO:0009649 [5]: entrainment of circadian clock	1	1	825	0	11803	-3.92	0.0	2.73	1.13	Atoh7
264	GO:0015014 [7]: heparan sulfate proteoglycan biosynthesis, polysaccharide chain biosynthesis	1	1	825	0	11803	-3.92	0.0	2.73	1.13	Hs2st1
265	GO:0018279 [10]: N-linked glycosylation via asparagine	1	1	825	0	11803	-3.92	0.0	2.73	1.13	Ddost
266	GO:0030202 [8]: heparin metabolism	1	1	825	0	11803	-3.92	0.0	2.73	1.13	Hs2st1
267	GO:0030575 [6]: nuclear body organization and biogenesis	1	1	825	0	11803	-3.92	0.0	2.73	1.13	Pml
268	GO:0030578 [7]: PML body organization and biogenesis	1	1	825	0	11803	-3.92	0.0	2.73	1.13	Pml
269	GO:0030644 [8]: chloride ion homeostasis	1	1	825	0	11803	-3.92	0.0	2.73	1.13	Prkwnk4
270	GO:0040001 [10]: mitotic spindle positioning or orientation	1	1	825	0	11803	-3.92	0.0	2.73	1.13	Nusap1
271	GO:0042073 [6]: intraflagellar transport	1	1	825	0	11803	-3.92	0.0	2.73	1.13	Klc3
272	GO:0042249 [7]: establishment of polarity of embryonic epithelium	1	1	825	0	11803	-3.92	0.0	2.73	1.13	Celsr1
273	GO:0042360 [7]: vitamin E metabolism	1	1	825	0	11803	-3.92	0.0	2.73	1.13	Ttpa
274	GO:0042787 [10]: protein ubiquitination during ubiquitin-dependent protein catabolism	1	1	825	0	11803	-3.92	0.0	2.73	1.13	Lnx1
275	GO:0042790 [9]: transcription of nuclear rRNA large Pol I transcript	1	1	825	0	11803	-3.92	0.0	2.73	1.13	Tcof1
276	GO:0042994 [7]: cytoplasmic sequestering of transcription factor	1	1	825	0	11803	-3.92	0.0	2.73	1.13	Tacc3
277	GO:0045046 [7]: peroxisome membrane protein import	1	1	825	0	11803	-3.92	0.0	2.73	1.13	Pex26
278	GO:0045210 [8]: FasL biosynthesis	1	1	825	0	11803	-3.92	0.0	2.73	1.13	Phlda1
279	GO:0045663 [6]: positive regulation of myoblast differentiation	1	1	825	0	11803	-3.92	0.0	2.73	1.13	Btg1
280	GO:0045685 [5]: regulation of glial cell differentiation	1	1	825	0	11803	-3.92	0.0	2.73	1.13	Nf1
281	GO:0045787 [7]: positive regulation of cell cycle	1	1	825	0	11803	-3.92	0.0	2.73	1.13	Nusap1
282	GO:0045839 [8]: negative regulation of mitosis	1	1	825	0	11803	-3.92	0.0	2.73	1.13	Mad2l1
283	GO:0045840 [8]: positive regulation of mitosis	1	1	825	0	11803	-3.92	0.0	2.73	1.13	Nusap1
284	GO:0045841 [9]: negative regulation of mitotic metaphase/anaphase transition	1	1	825	0	11803	-3.92	0.0	2.73	1.13	Mad2l1
285	GO:0046070 [10]: dGTP metabolism	1	1	825	0	11803	-3.92	0.0	2.73	1.13	Nudt1
286	GO:0046380 [8]: N-acetylneuraminate biosynthesis	1	1	825	0	11803	-3.92	0.0	2.73	1.13	Cmas
287	GO:0046831 [7]: regulation of RNA-nucleus export	1	1	825	0	11803	-3.92	0.0	2.73	1.13	Khdrbs1
288	GO:0048004 [7]: antigen presentation, endogenous peptide antigen	1	1	825	0	11803	-3.92	0.0	2.73	1.13	H2-Q1
289	GO:0050428 [10]: 3'-phosphoadenosine 5'-phosphosulfate biosynthesis	1	1	825	0	11803	-3.92	0.0	2.73	1.13	Papss1
290	GO:0051220 [6]: cytoplasmic sequestering of protein	1	1	825	0	11803	-3.92	0.0	2.73	1.13	Tacc3
291	GO:0051223 [6]: regulation of protein transport	1	1	825	0	11803	-3.92	0.0	2.73	1.13	Tacc3
292	GO:0051224 [7]: negative regulation of protein transport	1	1	825	0	11803	-3.92	0.0	2.73	1.13	Tacc3
293	GO:0000042 [8]: protein-Golgi targeting	1	1	825	0	11803	-3.92	0.0	2.73	1.13	Pacs1
294	GO:0000281 [6]: cytokinesis after mitosis	1	1	825	0	11803	-3.92	0.0	2.73	1.13	Nusap1
295	GO:0000301 [7]: retrograde transport, vesicle recycling within Golgi	1	1	825	0	11803	-3.92	0.0	2.73	1.13	Pacs1
296	GO:0006055 [8]: CMP-N-acetylneuraminate biosynthesis	1	1	825	0	11803	-3.92	0.0	2.73	1.13	Cmas
297	GO:0006203 [10]: dGTP catabolism	1	1	825	0	11803	-3.92	0.0	2.73	1.13	Nudt1
298	GO:0006438 [9]: valyl-tRNA aminoacylation	1	1	825	0	11803	-3.92	0.0	2.73	1.13	Vars2
299	GO:0006844 [6]: acyl carnitine transport	1	1	825	0	11803	-3.92	0.0	2.73	1.13	Slc25a29
300	GO:0006931 [7]: substrate-bound cell migration, cell attachment to substrate	1	1	825	0	11803	-3.92	0.0	2.73	1.13	Tnfrsf12a
301	GO:0007176 [5]: regulation of epidermal growth factor receptor activity	1	1	825	0	11803	-3.92	0.0	2.73	1.13	Nck2
302	GO:0007207 [8]: muscarinic acetylcholine receptor, phospholipase C activating pathway	1	1	825	0	11803	-3.92	0.0	2.73	1.13	Chrm3
303	GO:0007387 [5]: anterior compartment specification	1	1	825	0	11803	-3.92	0.0	2.73	1.13	Pbx3
304	GO:0007388 [5]: posterior compartment specification	1	1	825	0	11803	-3.92	0.0	2.73	1.13	Pbx3
305	GO:0008054 [7]: cyclin catabolism	1	1	825	0	11803	-3.92	0.0	2.73	1.13	Ube2c
306	GO:0009136 [8]: purine nucleoside diphosphate biosynthesis	1	1	825	0	11803	-3.92	0.0	2.73	1.13	Papss1
307	GO:0009180 [9]: purine ribonucleoside diphosphate biosynthesis	1	1	825	0	11803	-3.92	0.0	2.73	1.13	Papss1
308	GO:0009188 [8]: ribonucleoside diphosphate biosynthesis	1	1	825	0	11803	-3.92	0.0	2.73	1.13	Papss1
309	GO:0009307 [7]: DNA restriction	1	1	825	0	11803	-3.92	0.0	2.73	1.13	Rent1
310	GO:0009404 [5]: toxin metabolism	1	1	825	0	11803	-3.92	0.0	2.73	1.13	Drpla
311	GO:0044265 [6]: cellular macromolecule catabolism	38	38	788	518	11285	-3.93	0.0	0.89	0.38	1700040I03Rik 3110056O03Rik Acy1 Adam4 Adcy8 Anpep Capn10 Capn5 Capn9 Casp1 Casp2 Casp7 Cblc Eps8 Erf Furin Hk1 Hpn Klk11 Lnx1 Lta4h Man1b1 Mmp15 Pglyrp1 Pgpep1 Prss8 Psmb8 Sec11l3 Senp1 Skp2 Spag5 St14 Thop1 Ube2c Uchl4 Usp21 Wdr31 Xpnpep1
312	GO:0051276 [6]: chromosome organization and biogenesis	19	19	807	220	11583	-3.93	0.0	1.52	0.65	Arid1a Asf1b Baz2a Cbx2 H1f0 H2afx Hdac11 Hdac3 Hist1h4h Mcm2 Men1 Rbbp4 Ring1 Satb1 Set Setdb1 Smarcc1 Smarcd2 Suv39h2
313	GO:0044255 [5]: cellular lipid metabolism	19	19	807	328	11475	-3.94	0.0	0.2	0.07	Acox2 Adipor1 B4galt6 Cach Cmas Dhcr7 Galgt1 Gne Lta4h Mtmr9 Pigf Pip5k1a Slc27a4 Sorl1 Srebf2 Stard3 Stard5 Sts Ugt8
314	GO:0015980 [6]: energy derivation by oxidation of organic compounds	4	4	822	112	11691	-3.94	0.0	0.05	0.0	D3Bwg0562e Fbp1 Hk1 Pck2
315	GO:0048193 [6]: Golgi vesicle transport	4	4	822	23	11780	-3.95	0.0	2.34	0.87	Gga1 Lman1 Pacs1 Slc30a6
316	GO:0009057 [5]: macromolecule catabolism	38	38	788	536	11267	-3.96	0.0	0.71	0.33	1700040I03Rik 3110056O03Rik Acy1 Adam4 Adcy8 Anpep Capn10 Capn5 Capn9 Casp1 Casp2 Casp7 Cblc Eps8 Erf Furin Hk1 Hpn Klk11 Lnx1 Lta4h Man1b1 Mmp15 Pglyrp1 Pgpep1 Prss8 Psmb8 Sec11l3 Senp1 Skp2 Spag5 St14 Thop1 Ube2c Uchl4 Usp21 Wdr31 Xpnpep1
317	GO:0008632 [7]: apoptotic program	5	5	821	34	11769	-3.97	0.0	2.22	0.87	Acin1 Bak1 Eya2 Nr4a1 Pycard
318	GO:0015674 [7]: di-, tri-valent inorganic cation transport	4	4	822	111	11692	-3.97	0.0	0.05	0.0	Cacna2d2 Cacnb3 Slc30a6 Slc31a2
319	GO:0006605 [7]: protein targeting	16	16	810	179	11624	-3.98	0.0	1.58	0.65	AI848100 Ap3b1 Ccnb1-rs1 Cdc5l Nutf2 Pacs1 Pex26 Prkcabp Ranbp17 Slc35a3 Srpr Syngr1 Syngr2 Tacc3 Tnpo2 Tomm22
320	GO:0048514 [5]: blood vessel morphogenesis	2	2	824	77	11726	-4.01	0.0	0.03	0.0	Anpep Tnfrsf12a
321	GO:0050776 [5]: regulation of immune response	2	2	824	77	11726	-4.01	0.0	0.03	0.0	Ap3b1 Cebpb
322	GO:0045934 [6]: negative regulation of nucleobase, nucleoside, nucleotide and nucleic acid metabolism	11	11	815	111	11692	-4.01	0.0	1.75	0.73	A730008L03Rik Aes Cutl1 Khdrbs1 Mxi1 Nab2 Pou2f1 Sap30 Six3 Zfp278 Zfpm1
323	GO:0006928 [4]: cell motility	14	14	812	153	11650	-4.02	0.0	1.59	0.65	Arfip2 Arhgap8 Cbll1 Chl1 Ephb3 Etv1 Lrp5 Lrp6 Nck2 Sh2bpsm1 St14 Tlx3 Tnfrsf12a Yars
324	GO:0030326 [6]: embryonic limb morphogenesis	4	4	822	24	11779	-4.03	0.0	2.24	0.87	Gdf5 Lrp5 Lrp6 Pparbp
325	GO:0035113 [5]: embryonic appendage morphogenesis	4	4	822	24	11779	-4.03	0.0	2.24	0.87	Gdf5 Lrp5 Lrp6 Pparbp
326	GO:0009952 [4]: anterior/posterior pattern formation	5	5	821	35	11768	-4.04	0.0	2.14	0.87	Acvr2b Catnbip1 Lrp5 Lrp6 Mllt3
327	GO:0019752 [6]: carboxylic acid metabolism	23	23	803	290	11513	-4.04	0.0	1.17	0.51	Acox2 Acy1 Adipor1 Arg1 Ass1 Cach Cmas Ctbp2 Ddah2 Fpgs Gad1 Gatm Gne Hs3st3b1 Lta4h Mthfr Pycr1 Pycr2 Sars1 Slc22a17 Slc27a4 Vars2 Yars
328	GO:0006082 [5]: organic acid metabolism	23	23	803	290	11513	-4.04	0.0	1.17	0.51	Acox2 Acy1 Adipor1 Arg1 Ass1 Cach Cmas Ctbp2 Ddah2 Fpgs Gad1 Gatm Gne Hs3st3b1 Lta4h Mthfr Pycr1 Pycr2 Sars1 Slc22a17 Slc27a4 Vars2 Yars
329	GO:0030154 [3]: cell differentiation	24	24	802	306	11497	-4.04	0.0	1.13	0.5	Ap3b1 Ascl2 Barx2 Bcl11a Btg1 Cebpb Crb3 Cutl1 Dhcr7 Dnase2a Efna1 Epha2 Foxk1 Hes6 Ifrd2 Mlph Nf1 Nr4a2 Pparbp Ptk7 Socs2 Sox10 Tlx3 Ugt8
330	GO:0006887 [6]: exocytosis	6	6	820	47	11756	-4.05	0.0	2.04	0.85	Cadps2 Rab3d Stxbp2 Txln Unc13b Vamp2
331	GO:0006816 [8]: calcium ion transport	2	2	824	76	11727	-4.06	0.0	0.03	0.0	Cacna2d2 Cacnb3
332	GO:0043037 [7]: translation	13	13	813	141	11662	-4.06	0.0	1.57	0.65	Boll Eif2b2 Eif2s1 Eif3s6 Eif4b Eif4ebp2 Gfm2 Lgtn Pum2 Sars1 Slc22a17 Vars2 Yars
333	GO:0051094 [4]: positive regulation of development	5	5	821	36	11767	-4.1	0.0	2.06	0.87	Ap3b1 Btg1 Socs2 Tiam1 Tnfrsf12a
334	GO:0016053 [6]: organic acid biosynthesis	1	1	825	57	11746	-4.12	0.0	0.02	0.0	Lta4h
335	GO:0046394 [7]: carboxylic acid biosynthesis	1	1	825	57	11746	-4.12	0.0	0.02	0.0	Lta4h
336	GO:0019226 [5]: transmission of nerve impulse	13	13	813	144	11659	-4.12	0.0	1.48	0.65	Chrm1 Chrm3 Chrng Gabbr1 Gabrp Gad1 Nr4a2 Slc5a11 Slc5a8 Slc5a9 Ugt8 Unc13b Vamp2
337	GO:0000088 [9]: mitotic prophase	2	2	824	6	11797	-4.12	0.0	2.39	0.9	Brrn1 Nusap1
338	GO:0006360 [8]: transcription from Pol I promoter	2	2	824	6	11797	-4.12	0.0	2.39	0.9	Taf1c Tcof1
339	GO:0006857 [6]: oligopeptide transport	2	2	824	6	11797	-4.12	0.0	2.39	0.9	Slc15a1 Tap1
340	GO:0007076 [8]: mitotic chromosome condensation	2	2	824	6	11797	-4.12	0.0	2.39	0.9	Brrn1 Nusap1
341	GO:0007093 [8]: mitotic checkpoint	2	2	824	6	11797	-4.12	0.0	2.39	0.9	Cdc2a Mad2l1
342	GO:0009892 [5]: negative regulation of metabolism	12	12	814	130	11673	-4.13	0.0	1.52	0.65	A730008L03Rik Aes Cutl1 Eif4ebp2 Khdrbs1 Mxi1 Nab2 Pou2f1 Sap30 Six3 Zfp278 Zfpm1
343	GO:0007268 [6]: synaptic transmission	12	12	814	130	11673	-4.13	0.0	1.52	0.65	Chrm1 Chrm3 Chrng Gabbr1 Gabrp Gad1 Nr4a2 Slc5a11 Slc5a8 Slc5a9 Unc13b Vamp2
344	GO:0015698 [7]: inorganic anion transport	10	10	816	102	11701	-4.14	0.0	1.63	0.67	Clca4 Clcn2 Clcn3 Col11a1 Col11a2 Col9a2 Prkwnk4 Slc12a2 Slc20a2 Slc26a2
345	GO:0040029 [3]: regulation of gene expression, epigenetic	5	5	821	37	11766	-4.16	0.0	1.99	0.82	2700075B01Rik Aurkb Kcnma1 Mbd4 Xist
346	GO:0006631 [6]: fatty acid metabolism	5	5	821	120	11683	-4.16	0.0	0.09	0.01	Acox2 Adipor1 Cach Lta4h Slc27a4
347	GO:0051240 [5]: positive regulation of organismal physiological process	1	1	825	56	11747	-4.16	0.0	0.02	0.0	Ap3b1
348	GO:0006813 [8]: potassium ion transport	5	5	821	119	11684	-4.18	0.0	0.09	0.01	Atp1b1 Kcne3 Kcnma1 Kcnn4 Slc12a2
349	GO:0007267 [4]: cell-cell signaling	16	16	810	194	11609	-4.19	0.0	1.21	0.53	Chrm1 Chrm3 Chrng Gabbr1 Gabrp Gad1 Gja12 Gjb1 Il1rn Nr4a2 Slc5a11 Slc5a8 Slc5a9 Ugt8 Unc13b Vamp2
350	GO:0035107 [4]: appendage morphogenesis	4	4	822	26	11777	-4.19	0.0	2.04	0.86	Gdf5 Lrp5 Lrp6 Pparbp
351	GO:0035108 [5]: limb morphogenesis	4	4	822	26	11777	-4.19	0.0	2.04	0.86	Gdf5 Lrp5 Lrp6 Pparbp
352	GO:0007243 [6]: protein kinase cascade	5	5	821	118	11685	-4.21	0.0	0.09	0.02	AW742319 Efna1 Nrk Smad1 Thop1
353	GO:0045893 [8]: positive regulation of transcription, DNA-dependent	2	2	824	72	11731	-4.22	0.0	0.04	0.0	Nfya Pparbp
354	GO:0048232 [6]: male gamete generation	9	9	817	91	11712	-4.22	0.0	1.58	0.65	2810422M04Rik Boll Brd2 H2afx Limk2 Mea1 Nme5 Pafah1b3 Tcp11
355	GO:0007283 [7]: spermatogenesis	9	9	817	91	11712	-4.22	0.0	1.58	0.65	2810422M04Rik Boll Brd2 H2afx Limk2 Mea1 Nme5 Pafah1b3 Tcp11
356	GO:0007399 [5]: neurogenesis	21	21	805	286	11517	-4.22	0.0	0.8	0.35	Aplp1 Ascl2 Chl1 Efna1 Ephb3 Etv1 Gal Gfra4 Hes6 Igsf9 Lhx2 Nf1 Nr4a2 Plxnb2 Pparbp Sema4g Six3 Tiam1 Tlx3 Tnfrsf12a Ugt8
357	GO:0016051 [6]: carbohydrate biosynthesis	6	6	820	51	11752	-4.23	0.0	1.79	0.73	Cmas D3Bwg0562e Fbp1 Gne Hs2st1 Pck2
358	GO:0008380 [7]: RNA splicing	15	15	811	182	11621	-4.23	0.0	1.18	0.51	2210008M09Rik Acin1 Fnbp3 Gemin6 Hnrpf Lsm8 Nono Rnps1 Smn1 Snrpa Snrpb2 Ssb Tia1 Wbp11 Zfp162
359	GO:0001501 [5]: skeletal development	8	8	818	78	11725	-4.24	0.0	1.61	0.66	Aes Ahsg Col11a1 Col9a2 Enpp1 Foxc1 Tuft1 Wdr5
360	GO:0005975 [5]: carbohydrate metabolism	20	20	806	277	11526	-4.26	0.0	0.73	0.33	B4galt6 Cmas Col11a1 D3Bwg0562e Fbp1 Fut2 Gcs1 Ggta1 Gk2 Gne Hexb Hk1 Hs2st1 Impa1 Impa2 Neu1 Ogg1 Pck2 Pglyrp1 Smpdl3b
361	GO:0001701 [6]: embryonic development (sensu Mammalia)	5	5	821	39	11764	-4.26	0.0	1.84	0.73	5830426I05Rik Ascl2 Pparbp Setdb1 Six3
362	GO:0006400 [7]: tRNA modification	5	5	821	39	11764	-4.26	0.0	1.84	0.73	Qtrt1 Sars1 Slc22a17 Vars2 Yars
363	GO:0009314 [6]: response to radiation	5	5	821	39	11764	-4.26	0.0	1.84	0.73	C6.1A Guca1a Mbd4 Pde6b Prom1
364	GO:0006261 [7]: DNA-dependent DNA replication	4	4	822	27	11776	-4.27	0.0	1.96	0.8	Mcm2 Mcm3 Msh3 Prim2
365	GO:0007160 [5]: cell-matrix adhesion	1	1	825	54	11749	-4.27	0.0	0.02	0.0	Npnt
366	GO:0001568 [4]: blood vessel development	3	3	823	86	11717	-4.28	0.0	0.07	0.0	Anpep Dhcr7 Tnfrsf12a
367	GO:0009617 [6]: response to bacteria	2	2	824	70	11733	-4.3	0.0	0.05	0.0	9230106L14Rik Pglyrp1
368	GO:0015833 [5]: peptide transport	2	2	824	7	11796	-4.3	0.0	2.18	0.87	Slc15a1 Tap1
369	GO:0016569 [9]: covalent chromatin modification	2	2	824	7	11796	-4.3	0.0	2.18	0.87	Men1 Satb1
370	GO:0016570 [10]: histone modification	2	2	824	7	11796	-4.3	0.0	2.18	0.87	Men1 Satb1
371	GO:0030258 [6]: lipid modification	2	2	824	7	11796	-4.3	0.0	2.18	0.87	Galgt1 Mtmr9
372	GO:0009132 [7]: nucleoside diphosphate metabolism	2	2	824	7	11796	-4.3	0.0	2.18	0.87	Dtymk Papss1
373	GO:0009262 [7]: deoxyribonucleotide metabolism	2	2	824	7	11796	-4.3	0.0	2.18	0.87	Dtymk Nudt1
374	GO:0016064 [6]: humoral defense mechanism (sensu Vertebrata)	1	1	825	53	11750	-4.31	0.0	0.03	0.0	Klra2
375	GO:0050778 [6]: positive regulation of immune response	1	1	825	53	11750	-4.31	0.0	0.03	0.0	Ap3b1
376	GO:0006366 [8]: transcription from Pol II promoter	13	13	813	215	11588	-4.33	0.0	0.31	0.12	Cutl1 Foxk1 Hes6 Lbh Lmo4 Mllt1 Mxi1 Nfya Pparbp Sap30 Smad1 Tcfap2a Zfpm1
377	GO:0006874 [8]: calcium ion homeostasis	3	3	823	17	11786	-4.36	0.0	1.97	0.82	Clstn1 Hexb Nucb2
378	GO:0000375 [8]: RNA splicing, via transesterification reactions	14	14	812	179	11624	-4.37	0.0	0.96	0.42	2210008M09Rik Acin1 Fnbp3 Gemin6 Hnrpf Lsm8 Nono Rnps1 Smn1 Snrpa Snrpb2 Ssb Tia1 Zfp162
379	GO:0000377 [9]: RNA splicing, via transesterification reactions with bulged adenosine as nucleophile	14	14	812	179	11624	-4.37	0.0	0.96	0.42	2210008M09Rik Acin1 Fnbp3 Gemin6 Hnrpf Lsm8 Nono Rnps1 Smn1 Snrpa Snrpb2 Ssb Tia1 Zfp162
380	GO:0000398 [8]: nuclear mRNA splicing, via spliceosome	14	14	812	179	11624	-4.37	0.0	0.96	0.42	2210008M09Rik Acin1 Fnbp3 Gemin6 Hnrpf Lsm8 Nono Rnps1 Smn1 Snrpa Snrpb2 Ssb Tia1 Zfp162
381	GO:0016477 [5]: cell migration	11	11	815	129	11674	-4.38	0.0	1.18	0.51	Arhgap8 Cbll1 Chl1 Ephb3 Etv1 Lrp5 Lrp6 Nck2 St14 Tlx3 Tnfrsf12a
382	GO:0001525 [6]: angiogenesis	2	2	824	68	11735	-4.38	0.0	0.05	0.0	Anpep Tnfrsf12a
383	GO:0008652 [7]: amino acid biosynthesis	4	4	822	29	11774	-4.4	0.0	1.79	0.73	Ass1 Ctbp2 Pycr1 Pycr2
384	GO:0007167 [6]: enzyme linked receptor protein signaling pathway	13	13	813	165	11638	-4.4	0.0	0.96	0.43	Acvr2b Amhr2 Ddr1 Efna1 Eif4ebp2 Epha2 Ephb3 Ephb4 Gfra4 Insr Nck2 Smad1 Tiam1
385	GO:0006633 [7]: fatty acid biosynthesis	1	1	825	51	11752	-4.42	0.0	0.03	0.0	Lta4h
386	GO:0006334 [8]: nucleosome assembly	6	6	820	56	11747	-4.43	0.0	1.52	0.65	Asf1b H1f0 H2afx Hist1h4h Mcm2 Set
387	GO:0008610 [6]: lipid biosynthesis	9	9	817	158	11645	-4.45	0.0	0.26	0.1	B4galt6 Cmas Dhcr7 Gne Lta4h Pigf Stard3 Stard5 Ugt8
388	GO:0030111 [5]: regulation of Wnt receptor signaling pathway	2	2	824	8	11795	-4.46	0.0	2.0	0.83	Catnbip1 Six3
389	GO:0043026 [7]: regulation of caspase activation	2	2	824	8	11795	-4.46	0.0	2.0	0.83	Nr4a1 Pycard
390	GO:0000077 [7]: DNA damage checkpoint	2	2	824	8	11795	-4.46	0.0	2.0	0.83	Chek1 H2afx
391	GO:0006270 [8]: DNA replication initiation	2	2	824	8	11795	-4.46	0.0	2.0	0.83	Mcm2 Mcm3
392	GO:0042127 [5]: regulation of cell proliferation	10	10	816	119	11684	-4.47	0.0	1.09	0.49	Btg1 Crip2 Dhcr7 Frk Gkn1 Mif Mtbp Nck2 Stat6 Ube2c
393	GO:0006414 [8]: translational elongation	1	1	825	50	11753	-4.47	0.0	0.03	0.0	Gfm2
394	GO:0009117 [6]: nucleotide metabolism	11	11	815	137	11666	-4.47	0.0	0.98	0.43	Adcy8 Dtymk Dut Enpp1 Nme3 Nme4 Nme5 Nppc Nudt1 Papss1 Thtpa
395	GO:0006511 [10]: ubiquitin-dependent protein catabolism	8	8	818	87	11716	-4.47	0.0	1.27	0.57	Cblc Lnx1 Man1b1 Psmb8 Skp2 Ube2c Uchl4 Usp21
396	GO:0006457 [7]: protein folding	11	11	815	177	11626	-4.48	0.0	0.37	0.15	1700030A21Rik 2700075B01Rik Cct7 Dnajb12 Dnajc9 Ero1l Fkbp4 H2-Ke2 Pfdn1 Pfdn5 Tor1b
397	GO:0006461 [7]: protein complex assembly	8	8	818	88	11715	-4.49	0.0	1.23	0.55	Asf1b Gemin6 H1f0 H2afx Hist1h4h Mcm2 Set Smn1
398	GO:0007276 [5]: gametogenesis	10	10	816	121	11682	-4.49	0.0	1.04	0.45	2810422M04Rik Boll Brd2 H2afx Limk2 Mea1 Nme5 Pafah1b3 Smad1 Tcp11
399	GO:0044262 [6]: cellular carbohydrate metabolism	12	12	814	181	11622	-4.5	0.0	0.49	0.22	Cmas Col11a1 D3Bwg0562e Fbp1 Gcs1 Gne Hk1 Hs2st1 Impa1 Impa2 Pck2 Pglyrp1
400	GO:0017038 [6]: protein import	5	5	821	44	11759	-4.5	0.0	1.54	0.65	Nutf2 Pex26 Ranbp17 Tacc3 Tnpo2
401	GO:0006790 [5]: sulfur metabolism	5	5	821	44	11759	-4.5	0.0	1.54	0.65	Gclm Hs2st1 Hs3st3b1 Mthfr Papss1
402	GO:0009141 [7]: nucleoside triphosphate metabolism	5	5	821	44	11759	-4.5	0.0	1.54	0.65	Dtymk Nme3 Nme4 Nme5 Nudt1
403	GO:0006913 [6]: nucleocytoplasmic transport	7	7	819	73	11730	-4.5	0.0	1.32	0.57	Camk1 Khdrbs1 Nutf2 Ranbp17 Ssb Tacc3 Tnpo2
404	GO:0005976 [5]: polysaccharide metabolism	4	4	822	31	11772	-4.51	0.0	1.64	0.69	Cmas D3Bwg0562e Gne Hs2st1
405	GO:0019941 [9]: modification-dependent protein catabolism	8	8	818	89	11714	-4.51	0.0	1.2	0.53	Cblc Lnx1 Man1b1 Psmb8 Skp2 Ube2c Uchl4 Usp21
406	GO:0006357 [8]: regulation of transcription from Pol II promoter	11	11	815	172	11631	-4.51	0.0	0.42	0.18	Cutl1 Foxk1 Hes6 Lbh Mxi1 Nfya Pparbp Sap30 Smad1 Tcfap2a Zfpm1
407	GO:0006820 [6]: anion transport	10	10	816	124	11679	-4.52	0.0	0.97	0.43	Clca4 Clcn2 Clcn3 Col11a1 Col11a2 Col9a2 Prkwnk4 Slc12a2 Slc20a2 Slc26a2
408	GO:0045935 [6]: positive regulation of nucleobase, nucleoside, nucleotide and nucleic acid metabolism	4	4	822	92	11711	-4.52	0.0	0.13	0.04	Men1 Ncoa1 Nfya Pparbp
409	GO:0016485 [8]: protein processing	3	3	823	19	11784	-4.52	0.0	1.77	0.73	Casp1 Ncstn Sec11l3
410	GO:0006807 [4]: nitrogen compound metabolism	3	3	823	19	11784	-4.52	0.0	1.77	0.73	Arg1 Ass1 Ddah2
411	GO:0019953 [4]: sexual reproduction	11	11	815	145	11658	-4.53	0.0	0.81	0.35	2810422M04Rik Boll Brd2 Cd9 H2afx Limk2 Mea1 Nme5 Pafah1b3 Smad1 Tcp11
412	GO:0000003 [3]: reproduction	11	11	815	145	11658	-4.53	0.0	0.81	0.35	2810422M04Rik Boll Brd2 Cd9 H2afx Limk2 Mea1 Nme5 Pafah1b3 Smad1 Tcp11
413	GO:0000902 [4]: cellular morphogenesis	11	11	815	145	11658	-4.53	0.0	0.81	0.35	Arfip2 Crb3 Klc3 Nck2 Nedd9 Ptk7 Rhoq Sh2bpsm1 Socs2 Tgfb2 Vil2
414	GO:0007517 [5]: muscle development	7	7	819	129	11674	-4.53	0.0	0.23	0.08	Cald1 Cenpf Cutl1 Dctn1 Etv1 Kntc2 Myh9
415	GO:0051243 [5]: negative regulation of cellular physiological process	10	10	816	126	11677	-4.54	0.0	0.92	0.39	Api5 Btg1 Casp2 Cebpb Frk Mtbp Nck2 Nr4a1 Stambp Tacc3
416	GO:0006092 [7]: main pathways of carbohydrate metabolism	3	3	823	78	11725	-4.54	0.0	0.1	0.02	Fbp1 Hk1 Pck2
417	GO:0006417 [6]: regulation of protein biosynthesis	7	7	819	75	11728	-4.54	0.0	1.24	0.56	Boll Cebpb Eif2s1 Eif3s6 Eif4b Eif4ebp2 Pum2
418	GO:0015780 [6]: nucleotide-sugar transport	1	1	825	1	11802	-4.54	0.0	2.07	0.87	Slc35a1
419	GO:0015840 [6]: urea transport	1	1	825	1	11802	-4.54	0.0	2.07	0.87	Slc14a2
420	GO:0016188 [8]: synaptic vesicle maturation	1	1	825	1	11802	-4.54	0.0	2.07	0.87	Unc13b
421	GO:0030046 [11]: parallel actin filament bundle formation	1	1	825	1	11802	-4.54	0.0	2.07	0.87	Espn
422	GO:0030259 [7]: lipid glycosylation	1	1	825	1	11802	-4.54	0.0	2.07	0.87	Galgt1
423	GO:0030279 [7]: negative regulation of ossification	1	1	825	1	11802	-4.54	0.0	2.07	0.87	Enpp1
424	GO:0030319 [7]: di-, tri-valent inorganic anion homeostasis	1	1	825	1	11802	-4.54	0.0	2.07	0.87	Slc9a3r1
425	GO:0030320 [7]: monovalent inorganic anion homeostasis	1	1	825	1	11802	-4.54	0.0	2.07	0.87	Prkwnk4
426	GO:0030643 [8]: phosphate ion homeostasis	1	1	825	1	11802	-4.54	0.0	2.07	0.87	Slc9a3r1
427	GO:0035162 [4]: embryonic hemopoiesis	1	1	825	1	11802	-4.54	0.0	2.07	0.87	Pparbp
428	GO:0040012 [4]: regulation of locomotion	1	1	825	1	11802	-4.54	0.0	2.07	0.87	Chrm1
429	GO:0042053 [6]: regulation of dopamine metabolism	1	1	825	1	11802	-4.54	0.0	2.07	0.87	Nr4a2
430	GO:0042069 [5]: regulation of catecholamine metabolism	1	1	825	1	11802	-4.54	0.0	2.07	0.87	Nr4a2
431	GO:0042396 [7]: phosphagen biosynthesis	1	1	825	1	11802	-4.54	0.0	2.07	0.87	Gatm
432	GO:0042451 [7]: purine nucleoside biosynthesis	1	1	825	1	11802	-4.54	0.0	2.07	0.87	Qtrt1
433	GO:0042455 [7]: ribonucleoside biosynthesis	1	1	825	1	11802	-4.54	0.0	2.07	0.87	Qtrt1
434	GO:0042992 [9]: negative regulation of transcription factor-nucleus import	1	1	825	1	11802	-4.54	0.0	2.07	0.87	Tacc3
435	GO:0045143 [9]: homologous chromosome segregation	1	1	825	1	11802	-4.54	0.0	2.07	0.87	Pttg1
436	GO:0045185 [5]: maintenance of protein localization	1	1	825	1	11802	-4.54	0.0	2.07	0.87	Tacc3
437	GO:0045666 [6]: positive regulation of neuron differentiation	1	1	825	1	11802	-4.54	0.0	2.07	0.87	Socs2
438	GO:0045921 [7]: positive regulation of exocytosis	1	1	825	1	11802	-4.54	0.0	2.07	0.87	Cadps2
439	GO:0045947 [9]: negative regulation of translational initiation	1	1	825	1	11802	-4.54	0.0	2.07	0.87	Eif4ebp2
440	GO:0046072 [10]: dTDP metabolism	1	1	825	1	11802	-4.54	0.0	2.07	0.87	Dtymk
441	GO:0046114 [9]: guanosine biosynthesis	1	1	825	1	11802	-4.54	0.0	2.07	0.87	Qtrt1
442	GO:0046116 [11]: queuosine metabolism	1	1	825	1	11802	-4.54	0.0	2.07	0.87	Qtrt1
443	GO:0046118 [10]: 7-methylguanosine biosynthesis	1	1	825	1	11802	-4.54	0.0	2.07	0.87	Qtrt1
444	GO:0046129 [8]: purine ribonucleoside biosynthesis	1	1	825	1	11802	-4.54	0.0	2.07	0.87	Qtrt1
445	GO:0046208 [9]: spermine catabolism	1	1	825	1	11802	-4.54	0.0	2.07	0.87	Smox
446	GO:0046381 [7]: CMP-N-acetylneuraminate metabolism	1	1	825	1	11802	-4.54	0.0	2.07	0.87	Cmas
447	GO:0050714 [6]: positive regulation of protein secretion	1	1	825	1	11802	-4.54	0.0	2.07	0.87	Kcnn4
448	GO:0000089 [9]: mitotic metaphase	1	1	825	1	11802	-4.54	0.0	2.07	0.87	Kntc2
449	GO:0000724 [8]: double-strand break repair via homologous recombination	1	1	825	1	11802	-4.54	0.0	2.07	0.87	H2afx
450	GO:0000725 [7]: recombinational repair	1	1	825	1	11802	-4.54	0.0	2.07	0.87	H2afx
451	GO:0001736 [6]: establishment of planar polarity	1	1	825	1	11802	-4.54	0.0	2.07	0.87	Celsr1
452	GO:0001889 [5]: liver development	1	1	825	1	11802	-4.54	0.0	2.07	0.87	Pparbp
453	GO:0006233 [10]: dTDP biosynthesis	1	1	825	1	11802	-4.54	0.0	2.07	0.87	Dtymk
454	GO:0006434 [9]: seryl-tRNA aminoacylation	1	1	825	1	11802	-4.54	0.0	2.07	0.87	Sars1
455	GO:0006437 [9]: tyrosyl-tRNA aminoacylation	1	1	825	1	11802	-4.54	0.0	2.07	0.87	Yars
456	GO:0006475 [9]: internal protein amino acid acetylation	1	1	825	1	11802	-4.54	0.0	2.07	0.87	Hat1
457	GO:0006477 [7]: protein amino acid sulfation	1	1	825	1	11802	-4.54	0.0	2.07	0.87	Hs3st3b1
458	GO:0006600 [6]: creatine metabolism	1	1	825	1	11802	-4.54	0.0	2.07	0.87	Gatm
459	GO:0006601 [7]: creatine biosynthesis	1	1	825	1	11802	-4.54	0.0	2.07	0.87	Gatm
460	GO:0006622 [8]: protein-lysosome targeting	1	1	825	1	11802	-4.54	0.0	2.07	0.87	Ap3b1
461	GO:0006895 [7]: Golgi to endosome transport	1	1	825	1	11802	-4.54	0.0	2.07	0.87	Slc30a6
462	GO:0007133 [10]: meiotic anaphase I	1	1	825	1	11802	-4.54	0.0	2.07	0.87	Pttg1
463	GO:0007164 [7]: establishment of tissue polarity	1	1	825	1	11802	-4.54	0.0	2.07	0.87	Celsr1
464	GO:0007256 [7]: activation of JUNKK	1	1	825	1	11802	-4.54	0.0	2.07	0.87	Nrk
465	GO:0007616 [5]: long-term memory	1	1	825	1	11802	-4.54	0.0	2.07	0.87	Chst10
466	GO:0007638 [3]: mechanosensory behavior	1	1	825	1	11802	-4.54	0.0	2.07	0.87	Etv1
467	GO:0008616 [8]: queuosine biosynthesis	1	1	825	1	11802	-4.54	0.0	2.07	0.87	Qtrt1
468	GO:0008617 [9]: guanosine metabolism	1	1	825	1	11802	-4.54	0.0	2.07	0.87	Qtrt1
469	GO:0008618 [10]: 7-methylguanosine metabolism	1	1	825	1	11802	-4.54	0.0	2.07	0.87	Qtrt1
470	GO:0009138 [8]: pyrimidine nucleoside diphosphate metabolism	1	1	825	1	11802	-4.54	0.0	2.07	0.87	Dtymk
471	GO:0009139 [8]: pyrimidine nucleoside diphosphate biosynthesis	1	1	825	1	11802	-4.54	0.0	2.07	0.87	Dtymk
472	GO:0009151 [8]: purine deoxyribonucleotide metabolism	1	1	825	1	11802	-4.54	0.0	2.07	0.87	Nudt1
473	GO:0009155 [8]: purine deoxyribonucleotide catabolism	1	1	825	1	11802	-4.54	0.0	2.07	0.87	Nudt1
474	GO:0009163 [6]: nucleoside biosynthesis	1	1	825	1	11802	-4.54	0.0	2.07	0.87	Qtrt1
475	GO:0009189 [8]: deoxyribonucleoside diphosphate biosynthesis	1	1	825	1	11802	-4.54	0.0	2.07	0.87	Dtymk
476	GO:0009196 [9]: pyrimidine deoxyribonucleoside diphosphate metabolism	1	1	825	1	11802	-4.54	0.0	2.07	0.87	Dtymk
477	GO:0009197 [9]: pyrimidine deoxyribonucleoside diphosphate biosynthesis	1	1	825	1	11802	-4.54	0.0	2.07	0.87	Dtymk
478	GO:0009204 [8]: deoxyribonucleoside triphosphate catabolism	1	1	825	1	11802	-4.54	0.0	2.07	0.87	Nudt1
479	GO:0009215 [9]: purine deoxyribonucleoside triphosphate metabolism	1	1	825	1	11802	-4.54	0.0	2.07	0.87	Nudt1
480	GO:0009217 [9]: purine deoxyribonucleoside triphosphate catabolism	1	1	825	1	11802	-4.54	0.0	2.07	0.87	Nudt1
481	GO:0045941 [7]: positive regulation of transcription	4	4	822	91	11712	-4.55	0.0	0.13	0.04	Men1 Ncoa1 Nfya Pparbp
482	GO:0006310 [6]: DNA recombination	4	4	822	32	11771	-4.55	0.0	1.58	0.65	H2afx Lig1 Rad51 Rad51c
483	GO:0006066 [5]: alcohol metabolism	11	11	815	156	11647	-4.55	0.0	0.62	0.28	Dhcr7 Fbp1 Gdpd1 Gk2 Hk1 Impa1 Impa2 Nr4a2 Pck2 Sorl1 Srebf2
484	GO:0050793 [3]: regulation of development	9	9	817	149	11654	-4.56	0.0	0.34	0.13	Aes Ap3b1 Btg1 Efna1 Nedd9 Nf1 Socs2 Tiam1 Tnfrsf12a
485	GO:0007017 [7]: microtubule-based process	10	10	816	128	11675	-4.56	0.0	0.88	0.38	Bicd2 Dnalc4 Hook2 Kif17 Kif20a Kif22 Kif2c Mtap7 Nusap1 Tctex1
486	GO:0007389 [3]: pattern specification	7	7	819	127	11676	-4.57	0.0	0.25	0.09	Acvr2b Catnbip1 Lhx2 Lrp5 Lrp6 Mllt3 Pbx3
487	GO:0042742 [6]: defense response to bacteria	2	2	824	63	11740	-4.57	0.0	0.07	0.0	9230106L14Rik Pglyrp1
488	GO:0042592 [3]: homeostasis	6	6	820	115	11688	-4.58	0.0	0.21	0.07	Clstn1 Hexb Nucb2 Prkwnk4 Slc9a3r1 Smad1
489	GO:0009190 [7]: cyclic nucleotide biosynthesis	3	3	823	20	11783	-4.59	0.0	1.67	0.71	Adcy8 Nppc Thtpa
490	GO:0010003 [8]: gastrulation (sensu Mammalia)	2	2	824	9	11794	-4.59	0.0	1.84	0.73	Lrp5 Lrp6
491	GO:0030032 [7]: lamellipodium biogenesis	2	2	824	9	11794	-4.59	0.0	1.84	0.73	Nck2 Sh2bpsm1
492	GO:0048276 [7]: gastrulation (sensu Vertebrata)	2	2	824	9	11794	-4.59	0.0	1.84	0.73	Lrp5 Lrp6
493	GO:0001702 [6]: gastrulation (sensu Deuterostomia)	2	2	824	9	11794	-4.59	0.0	1.84	0.73	Lrp5 Lrp6
494	GO:0006541 [8]: glutamine metabolism	2	2	824	9	11794	-4.59	0.0	1.84	0.73	Pycr1 Pycr2
495	GO:0007222 [7]: frizzled signaling pathway	2	2	824	9	11794	-4.59	0.0	1.84	0.73	Fzd9 Tle2
496	GO:0009225 [6]: nucleotide-sugar metabolism	2	2	824	9	11794	-4.59	0.0	1.84	0.73	Cmas Gne
497	GO:0009108 [7]: coenzyme biosynthesis	2	2	824	62	11741	-4.6	0.0	0.07	0.0	Fpgs Gclm
498	GO:0051169 [6]: nuclear transport	6	6	820	62	11741	-4.6	0.0	1.26	0.57	Khdrbs1 Nutf2 Ranbp17 Ssb Tacc3 Tnpo2
499	GO:0006869 [5]: lipid transport	5	5	821	47	11756	-4.61	0.0	1.38	0.59	Abcg1 Slc27a4 Sorl1 Stard3 Stard5
500	GO:0009451 [6]: RNA modification	5	5	821	47	11756	-4.61	0.0	1.38	0.59	Qtrt1 Sars1 Slc22a17 Vars2 Yars
501	GO:0009165 [6]: nucleotide biosynthesis	8	8	818	96	11707	-4.61	0.0	0.99	0.43	Adcy8 Dtymk Nme3 Nme4 Nme5 Nppc Papss1 Thtpa
502	GO:0006575 [6]: amino acid derivative metabolism	5	5	821	48	11755	-4.63	0.0	1.33	0.57	Gatm Nr4a2 Pparbp Smox Sms
503	GO:0009966 [4]: regulation of signal transduction	4	4	822	88	11715	-4.63	0.0	0.15	0.05	Catnbip1 Nck2 Six3 Spry2
504	GO:0009889 [5]: regulation of biosynthesis	7	7	819	81	11722	-4.65	0.0	1.04	0.45	Boll Cebpb Eif2s1 Eif3s6 Eif4b Eif4ebp2 Pum2
505	GO:0030198 [4]: extracellular matrix organization and biogenesis	4	4	822	34	11769	-4.65	0.0	1.45	0.65	Aplp1 Col11a1 Elf3 Tgfb2
506	GO:0043062 [3]: extracellular structure organization and biogenesis	4	4	822	34	11769	-4.65	0.0	1.45	0.65	Aplp1 Col11a1 Elf3 Tgfb2
507	GO:0006919 [6]: caspase activation	3	3	823	21	11782	-4.66	0.0	1.59	0.65	Bak1 Nr4a1 Pycard
508	GO:0007266 [7]: Rho protein signal transduction	3	3	823	21	11782	-4.66	0.0	1.59	0.65	AW742319 Cdc42ep1 Rohn
509	GO:0043085 [4]: positive regulation of enzyme activity	6	6	820	65	11738	-4.66	0.0	1.14	0.5	Adcy8 Bak1 Efna1 Nr4a1 Nrk Pycard
510	GO:0050881 [5]: musculoskeletal movement	6	6	820	65	11738	-4.66	0.0	1.14	0.5	Guca1a Pde6b Ranbp17 Rdh10 Rgnef Tbl1xr1
511	GO:0050885 [6]: regulation of balance	6	6	820	65	11738	-4.66	0.0	1.14	0.5	Guca1a Pde6b Ranbp17 Rdh10 Rgnef Tbl1xr1
512	GO:0050953 [6]: sensory perception of light	6	6	820	65	11738	-4.66	0.0	1.14	0.5	Guca1a Pde6b Ranbp17 Rdh10 Rgnef Tbl1xr1
513	GO:0050957 [6]: equilibrioception	6	6	820	65	11738	-4.66	0.0	1.14	0.5	Guca1a Pde6b Ranbp17 Rdh10 Rgnef Tbl1xr1
514	GO:0007601 [7]: visual perception	6	6	820	65	11738	-4.66	0.0	1.14	0.5	Guca1a Pde6b Ranbp17 Rdh10 Rgnef Tbl1xr1
515	GO:0006821 [8]: chloride transport	5	5	821	49	11754	-4.66	0.0	1.28	0.57	Clca4 Clcn2 Clcn3 Prkwnk4 Slc12a2
516	GO:0042330 [5]: taxis	5	5	821	98	11705	-4.67	0.0	0.21	0.07	Ccl20 Cklf Cklfsf7 Cklfsf8 G1p2
517	GO:0006935 [6]: chemotaxis	5	5	821	98	11705	-4.67	0.0	0.21	0.07	Ccl20 Cklf Cklfsf7 Cklfsf8 G1p2
518	GO:0050879 [4]: organismal movement	6	6	820	66	11737	-4.69	0.0	1.11	0.5	Guca1a Pde6b Ranbp17 Rdh10 Rgnef Tbl1xr1
519	GO:0000059 [8]: protein-nucleus import, docking	2	2	824	10	11793	-4.71	0.0	1.7	0.73	Ranbp17 Tnpo2
520	GO:0043280 [5]: positive regulation of caspase activity	3	3	823	22	11781	-4.71	0.0	1.5	0.65	Bak1 Nr4a1 Pycard
521	GO:0043281 [4]: regulation of caspase activity	3	3	823	22	11781	-4.71	0.0	1.5	0.65	Bak1 Nr4a1 Pycard
522	GO:0006818 [5]: hydrogen transport	2	2	824	59	11744	-4.72	0.0	0.09	0.01	Bat3 Sytl1
523	GO:0007229 [6]: integrin-mediated signaling pathway	2	2	824	59	11744	-4.72	0.0	0.09	0.01	Cib1 Gsg2
524	GO:0043009 [5]: embryonic development (sensu Vertebrata)	5	5	821	51	11752	-4.72	0.0	1.19	0.52	5830426I05Rik Ascl2 Pparbp Setdb1 Six3
525	GO:0030029 [7]: actin filament-based process	7	7	819	87	11716	-4.73	0.0	0.87	0.38	Arhgap8 Espn Mtss1 Myh14 Nck2 Rhoq Tmsb10
526	GO:0030097 [5]: hemopoiesis	6	6	820	103	11700	-4.75	0.0	0.32	0.13	Ap3b1 Bcl11a Crip2 Dnase2a Pparbp Tacc3
527	GO:0042113 [7]: B-cell activation	1	1	825	44	11759	-4.75	0.0	0.05	0.0	Bcl11a
528	GO:0050865 [5]: regulation of cell activation	1	1	825	44	11759	-4.75	0.0	0.05	0.0	Ap3b1
529	GO:0051249 [6]: regulation of lymphocyte activation	1	1	825	44	11759	-4.75	0.0	0.05	0.0	Ap3b1
530	GO:0043038 [7]: amino acid activation	4	4	822	37	11766	-4.76	0.0	1.28	0.57	Sars1 Slc22a17 Vars2 Yars
531	GO:0043039 [8]: tRNA aminoacylation	4	4	822	37	11766	-4.76	0.0	1.28	0.57	Sars1 Slc22a17 Vars2 Yars
532	GO:0006418 [8]: tRNA aminoacylation for protein translation	4	4	822	37	11766	-4.76	0.0	1.28	0.57	Sars1 Slc22a17 Vars2 Yars
533	GO:0006576 [6]: biogenic amine metabolism	4	4	822	37	11766	-4.76	0.0	1.28	0.57	Nr4a2 Pparbp Smox Sms
534	GO:0040007 [3]: growth	7	7	819	94	11709	-4.77	0.0	0.71	0.33	5830426I05Rik Aes Gdf5 Nedd9 Setdb1 Socs2 Tgfb2
535	GO:0051188 [6]: cofactor biosynthesis	3	3	823	70	11733	-4.77	0.0	0.15	0.04	Fpgs Gclm Ppox
536	GO:0007409 [6]: axonogenesis	6	6	820	72	11731	-4.78	0.0	0.91	0.39	Chl1 Efna1 Ephb3 Etv1 Tiam1 Tnfrsf12a
537	GO:0050790 [3]: regulation of enzyme activity	7	7	819	95	11708	-4.78	0.0	0.68	0.31	Adcy8 Arfgap3 Bak1 Efna1 Nr4a1 Nrk Pycard
538	GO:0045944 [9]: positive regulation of transcription from Pol II promoter	2	2	824	57	11746	-4.78	0.0	0.1	0.02	Nfya Pparbp
539	GO:0008202 [6]: steroid metabolism	6	6	820	99	11704	-4.78	0.0	0.37	0.15	Dhcr7 Sorl1 Srebf2 Stard3 Stard5 Sts
540	GO:0006956 [6]: complement activation	1	1	825	43	11760	-4.79	0.0	0.05	0.0	Klra2
541	GO:0006006 [8]: glucose metabolism	3	3	823	69	11734	-4.79	0.0	0.15	0.05	Fbp1 Hk1 Pck2
542	GO:0009142 [7]: nucleoside triphosphate biosynthesis	4	4	822	38	11765	-4.8	0.0	1.22	0.55	Dtymk Nme3 Nme4 Nme5
543	GO:0006814 [8]: sodium ion transport	6	6	820	74	11729	-4.8	0.0	0.85	0.37	Atp1b1 Slc12a2 Slc5a1 Slc5a11 Slc5a8 Slc5a9
544	GO:0019751 [6]: polyol metabolism	2	2	824	11	11792	-4.8	0.0	1.57	0.65	Gdpd1 Gk2
545	GO:0006029 [7]: proteoglycan metabolism	2	2	824	11	11792	-4.8	0.0	1.57	0.65	Col11a1 Hs2st1
546	GO:0006071 [7]: glycerol metabolism	2	2	824	11	11792	-4.8	0.0	1.57	0.65	Gdpd1 Gk2
547	GO:0006171 [8]: cAMP biosynthesis	2	2	824	11	11792	-4.8	0.0	1.57	0.65	Adcy8 Thtpa
548	GO:0005996 [6]: monosaccharide metabolism	5	5	821	89	11714	-4.81	0.0	0.3	0.12	Fbp1 Hk1 Impa1 Impa2 Pck2
549	GO:0009583 [7]: detection of light	3	3	823	24	11779	-4.82	0.0	1.36	0.59	Guca1a Pde6b Prom1
550	GO:0009416 [7]: response to light	3	3	823	24	11779	-4.82	0.0	1.36	0.59	Guca1a Pde6b Prom1
551	GO:0009888 [5]: histogenesis	5	5	821	56	11747	-4.82	0.0	1.0	0.43	Col11a1 Cutl1 Lhx2 Nr4a3 Pax9
552	GO:0019932 [6]: second-messenger-mediated signaling	6	6	820	77	11726	-4.83	0.0	0.77	0.35	Adcy8 Chrm3 Dscr1l2 Eif4ebp2 Slc9a3r1 Sphk2
553	GO:0030099 [4]: myeloid blood cell differentiation	1	1	825	42	11761	-4.84	0.0	0.06	0.0	Dnase2a
554	GO:0019318 [7]: hexose metabolism	5	5	821	87	11716	-4.84	0.0	0.32	0.13	Fbp1 Hk1 Impa1 Impa2 Pck2
555	GO:0030036 [8]: actin cytoskeleton organization and biogenesis	6	6	820	82	11721	-4.84	0.0	0.66	0.3	Arhgap8 Espn Mtss1 Nck2 Rhoq Tmsb10
556	GO:0007610 [2]: behavior	6	6	820	86	11717	-4.85	0.0	0.57	0.27	Celsr1 Chl1 Chrm1 Chst10 Etv1 Rasd2
557	GO:0008033 [7]: tRNA processing	3	3	823	25	11778	-4.86	0.0	1.29	0.57	Mettl1 Qtrt1 Rpp21
558	GO:0009187 [7]: cyclic nucleotide metabolism	3	3	823	25	11778	-4.86	0.0	1.29	0.57	Adcy8 Nppc Thtpa
559	GO:0006163 [7]: purine nucleotide metabolism	5	5	821	59	11744	-4.87	0.0	0.89	0.38	Nme3 Nme4 Nme5 Nudt1 Papss1
560	GO:0016042 [5]: lipid catabolism	3	3	823	66	11737	-4.87	0.0	0.18	0.06	Pafah1b3 Pla2g12a Pld3
561	GO:0040008 [4]: regulation of growth	3	3	823	66	11737	-4.87	0.0	0.18	0.06	Aes Nedd9 Socs2
562	GO:0006643 [6]: membrane lipid metabolism	4	4	822	76	11727	-4.87	0.0	0.25	0.09	B4galt6 Pigf Pip5k1a Ugt8
563	GO:0051170 [7]: nuclear import	4	4	822	41	11762	-4.88	0.0	1.08	0.49	Nutf2 Ranbp17 Tacc3 Tnpo2
564	GO:0006606 [7]: protein-nucleus import	4	4	822	41	11762	-4.88	0.0	1.08	0.49	Nutf2 Ranbp17 Tacc3 Tnpo2
565	GO:0006817 [8]: phosphate transport	4	4	822	41	11762	-4.88	0.0	1.08	0.49	Col11a1 Col11a2 Col9a2 Slc20a2
566	GO:0009144 [8]: purine nucleoside triphosphate metabolism	4	4	822	41	11762	-4.88	0.0	1.08	0.49	Nme3 Nme4 Nme5 Nudt1
567	GO:0019882 [5]: antigen presentation	2	2	824	54	11749	-4.88	0.0	0.12	0.03	Ap3b1 H2-Q1
568	GO:0019320 [8]: hexose catabolism	1	1	825	41	11762	-4.88	0.0	0.06	0.0	Hk1
569	GO:0046164 [6]: alcohol catabolism	1	1	825	41	11762	-4.88	0.0	0.06	0.0	Hk1
570	GO:0046365 [7]: monosaccharide catabolism	1	1	825	41	11762	-4.88	0.0	0.06	0.0	Hk1
571	GO:0006007 [9]: glucose catabolism	1	1	825	41	11762	-4.88	0.0	0.06	0.0	Hk1
572	GO:0006752 [7]: group transfer coenzyme metabolism	1	1	825	41	11762	-4.88	0.0	0.06	0.0	Fpgs
573	GO:0015012 [7]: heparan sulfate proteoglycan biosynthesis	1	1	825	2	11801	-4.88	0.0	1.69	0.73	Hs2st1
574	GO:0016236 [5]: macroautophagy	1	1	825	2	11801	-4.88	0.0	1.69	0.73	Apg5l
575	GO:0016478 [8]: negative regulation of translation	1	1	825	2	11801	-4.88	0.0	1.69	0.73	Eif4ebp2
576	GO:0018107 [9]: peptidyl-threonine phosphorylation	1	1	825	2	11801	-4.88	0.0	1.69	0.73	Pbk
577	GO:0018210 [9]: peptidyl-threonine modification	1	1	825	2	11801	-4.88	0.0	1.69	0.73	Pbk
578	GO:0030071 [8]: regulation of mitotic metaphase/anaphase transition	1	1	825	2	11801	-4.88	0.0	1.69	0.73	Mad2l1
579	GO:0030330 [7]: DNA damage response, signal transduction by p53 class mediator	1	1	825	2	11801	-4.88	0.0	1.69	0.73	Mif
580	GO:0035116 [7]: embryonic hindlimb morphogenesis	1	1	825	2	11801	-4.88	0.0	1.69	0.73	Pparbp
581	GO:0040011 [4]: locomotion	1	1	825	2	11801	-4.88	0.0	1.69	0.73	Chrm1
582	GO:0043154 [8]: negative regulation of caspase activation	1	1	825	2	11801	-4.88	0.0	1.69	0.73	Nr4a1
583	GO:0044271 [5]: nitrogen compound biosynthesis	1	1	825	2	11801	-4.88	0.0	1.69	0.73	Ass1
584	GO:0045132 [8]: meiotic chromosome segregation	1	1	825	2	11801	-4.88	0.0	1.69	0.73	Pttg1
585	GO:0045216 [6]: intercellular junction assembly and/or maintenance	1	1	825	2	11801	-4.88	0.0	1.69	0.73	Crb3
586	GO:0045773 [7]: positive regulation of axon extension	1	1	825	2	11801	-4.88	0.0	1.69	0.73	Tnfrsf12a
587	GO:0046075 [10]: dTTP metabolism	1	1	825	2	11801	-4.88	0.0	1.69	0.73	Dtymk
588	GO:0046125 [8]: pyrimidine deoxyribonucleoside metabolism	1	1	825	2	11801	-4.88	0.0	1.69	0.73	Dtymk
589	GO:0046349 [7]: amino sugar biosynthesis	1	1	825	2	11801	-4.88	0.0	1.69	0.73	Cmas
590	GO:0048003 [6]: antigen presentation, lipid antigen	1	1	825	2	11801	-4.88	0.0	1.69	0.73	Ap3b1
591	GO:0048007 [7]: antigen presentation, exogenous lipid antigen	1	1	825	2	11801	-4.88	0.0	1.69	0.73	Ap3b1
592	GO:0050795 [3]: regulation of behavior	1	1	825	2	11801	-4.88	0.0	1.69	0.73	Chrm1
593	GO:0051047 [5]: positive regulation of secretion	1	1	825	2	11801	-4.88	0.0	1.69	0.73	Kcnn4
594	GO:0051136 [7]: regulation of NK T-cell differentiation	1	1	825	2	11801	-4.88	0.0	1.69	0.73	Ap3b1
595	GO:0051138 [8]: positive regulation of NK T-cell differentiation	1	1	825	2	11801	-4.88	0.0	1.69	0.73	Ap3b1
596	GO:0051181 [5]: cofactor transport	1	1	825	2	11801	-4.88	0.0	1.69	0.73	Slc25a29
597	GO:0051235 [4]: maintenance of localization	1	1	825	2	11801	-4.88	0.0	1.69	0.73	Tacc3
598	GO:0000045 [6]: autophagic vacuole formation	1	1	825	2	11801	-4.88	0.0	1.69	0.73	Apg5l
599	GO:0000320 [7]: re-entry into mitotic cell cycle	1	1	825	2	11801	-4.88	0.0	1.69	0.73	Ccnf
600	GO:0001719 [9]: inhibition of caspase activation	1	1	825	2	11801	-4.88	0.0	1.69	0.73	Nr4a1
601	GO:0001865 [6]: NK T-cell differentiation	1	1	825	2	11801	-4.88	0.0	1.69	0.73	Ap3b1
602	GO:0006047 [7]: UDP-N-acetylglucosamine metabolism	1	1	825	2	11801	-4.88	0.0	1.69	0.73	Gne
603	GO:0006213 [7]: pyrimidine nucleoside metabolism	1	1	825	2	11801	-4.88	0.0	1.69	0.73	Dtymk
604	GO:0006235 [10]: dTTP biosynthesis	1	1	825	2	11801	-4.88	0.0	1.69	0.73	Dtymk
605	GO:0006269 [10]: DNA replication, synthesis of RNA primer	1	1	825	2	11801	-4.88	0.0	1.69	0.73	Prim2
606	GO:0006273 [9]: lagging strand elongation	1	1	825	2	11801	-4.88	0.0	1.69	0.73	Prim2
607	GO:0006526 [6]: arginine biosynthesis	1	1	825	2	11801	-4.88	0.0	1.69	0.73	Ass1
608	GO:0006590 [7]: thyroid hormone generation	1	1	825	2	11801	-4.88	0.0	1.69	0.73	Pparbp
609	GO:0006625 [7]: protein-peroxisome targeting	1	1	825	2	11801	-4.88	0.0	1.69	0.73	Pex26
610	GO:0006940 [5]: regulation of smooth muscle contraction	1	1	825	2	11801	-4.88	0.0	1.69	0.73	Cald1
611	GO:0007089 [7]: traversing start control point of mitotic cell cycle	1	1	825	2	11801	-4.88	0.0	1.69	0.73	Mtbp
612	GO:0007095 [9]: mitotic G2 checkpoint	1	1	825	2	11801	-4.88	0.0	1.69	0.73	Cdc2a
613	GO:0008635 [7]: caspase activation via cytochrome c	1	1	825	2	11801	-4.88	0.0	1.69	0.73	Bak1
614	GO:0009048 [5]: dosage compensation, by inactivation of X chromosome	1	1	825	2	11801	-4.88	0.0	1.69	0.73	Xist
615	GO:0009148 [8]: pyrimidine nucleoside triphosphate biosynthesis	1	1	825	2	11801	-4.88	0.0	1.69	0.73	Dtymk
616	GO:0009186 [8]: deoxyribonucleoside diphosphate metabolism	1	1	825	2	11801	-4.88	0.0	1.69	0.73	Dtymk
617	GO:0009202 [8]: deoxyribonucleoside triphosphate biosynthesis	1	1	825	2	11801	-4.88	0.0	1.69	0.73	Dtymk
618	GO:0009211 [9]: pyrimidine deoxyribonucleoside triphosphate metabolism	1	1	825	2	11801	-4.88	0.0	1.69	0.73	Dtymk
619	GO:0009212 [9]: pyrimidine deoxyribonucleoside triphosphate biosynthesis	1	1	825	2	11801	-4.88	0.0	1.69	0.73	Dtymk
620	GO:0009253 [8]: peptidoglycan catabolism	1	1	825	2	11801	-4.88	0.0	1.69	0.73	Pglyrp1
621	GO:0009264 [7]: deoxyribonucleotide catabolism	1	1	825	2	11801	-4.88	0.0	1.69	0.73	Nudt1
622	GO:0045892 [8]: negative regulation of transcription, DNA-dependent	4	4	822	75	11728	-4.89	0.0	0.26	0.1	Cutl1 Mxi1 Sap30 Zfpm1
623	GO:0030003 [6]: cation homeostasis	3	3	823	65	11738	-4.89	0.0	0.19	0.06	Clstn1 Hexb Nucb2
624	GO:0019395 [7]: fatty acid oxidation	2	2	824	12	11791	-4.9	0.0	1.46	0.65	Acox2 Adipor1
625	GO:0046058 [8]: cAMP metabolism	2	2	824	12	11791	-4.9	0.0	1.46	0.65	Adcy8 Thtpa
626	GO:0048489 [6]: synaptic vesicle transport	2	2	824	12	11791	-4.9	0.0	1.46	0.65	Unc13b Vamp2
627	GO:0006040 [6]: amino sugar metabolism	2	2	824	12	11791	-4.9	0.0	1.46	0.65	Cmas Gne
628	GO:0007568 [3]: aging	2	2	824	12	11791	-4.9	0.0	1.46	0.65	Hras1 Mif
629	GO:0007411 [6]: axon guidance	4	4	822	42	11761	-4.9	0.0	1.04	0.45	Chl1 Ephb3 Etv1 Tnfrsf12a
630	GO:0043066 [7]: negative regulation of apoptosis	5	5	821	62	11741	-4.9	0.0	0.8	0.35	Api5 Casp2 Cebpb Nr4a1 Stambp
631	GO:0006725 [5]: aromatic compound metabolism	4	4	822	74	11729	-4.9	0.0	0.28	0.11	Fpgs Gch1 Nr4a2 Sqle
632	GO:0006644 [7]: phospholipid metabolism	2	2	824	53	11750	-4.91	0.0	0.12	0.03	Pigf Pip5k1a
633	GO:0019725 [4]: cell homeostasis	5	5	821	80	11723	-4.91	0.0	0.41	0.18	Clstn1 Hexb Nucb2 Prkwnk4 Slc9a3r1
634	GO:0015931 [5]: nucleobase, nucleoside, nucleotide and nucleic acid transport	3	3	823	26	11777	-4.91	0.0	1.22	0.55	Khdrbs1 Slc29a1 Ssb
635	GO:0043069 [6]: negative regulation of programmed cell death	5	5	821	63	11740	-4.92	0.0	0.77	0.35	Api5 Casp2 Cebpb Nr4a1 Stambp
636	GO:0009582 [6]: detection of abiotic stimulus	5	5	821	78	11725	-4.92	0.0	0.45	0.2	Guca1a Myo6 Pde6b Prom1 Tbl1xr1
637	GO:0001503 [5]: ossification	4	4	822	43	11760	-4.92	0.0	0.99	0.43	Ahsg Enpp1 Foxc1 Tuft1
638	GO:0018108 [9]: peptidyl-tyrosine phosphorylation	1	1	825	40	11763	-4.92	0.0	0.06	0.0	Dyrk3
639	GO:0018212 [9]: peptidyl-tyrosine modification	1	1	825	40	11763	-4.92	0.0	0.06	0.0	Dyrk3
640	GO:0050801 [4]: ion homeostasis	5	5	821	67	11736	-4.93	0.0	0.67	0.3	Clstn1 Hexb Nucb2 Prkwnk4 Slc9a3r1
641	GO:0006873 [5]: cell ion homeostasis	5	5	821	67	11736	-4.93	0.0	0.67	0.3	Clstn1 Hexb Nucb2 Prkwnk4 Slc9a3r1
642	GO:0007417 [6]: central nervous system development	5	5	821	67	11736	-4.93	0.0	0.67	0.3	Aplp1 Lhx2 Pparbp Six3 Tlx3
643	GO:0015849 [5]: organic acid transport	2	2	824	52	11751	-4.94	0.0	0.13	0.04	Slc12a2 Slc12a8
644	GO:0046942 [6]: carboxylic acid transport	2	2	824	52	11751	-4.94	0.0	0.13	0.04	Slc12a2 Slc12a8
645	GO:0009152 [8]: purine ribonucleotide biosynthesis	4	4	822	44	11759	-4.94	0.0	0.95	0.42	Nme3 Nme4 Nme5 Papss1
646	GO:0030030 [5]: cell projection organization and biogenesis	3	3	823	27	11776	-4.95	0.0	1.16	0.5	Klc3 Nck2 Sh2bpsm1
647	GO:0045597 [5]: positive regulation of cell differentiation	3	3	823	27	11776	-4.95	0.0	1.16	0.5	Ap3b1 Btg1 Socs2
648	GO:0009309 [6]: amine biosynthesis	4	4	822	45	11758	-4.96	0.0	0.92	0.39	Ass1 Ctbp2 Pycr1 Pycr2
649	GO:0007179 [8]: transforming growth factor beta receptor signaling pathway	2	2	824	51	11752	-4.96	0.0	0.14	0.04	Amhr2 Smad1
650	GO:0000226 [8]: microtubule cytoskeleton organization and biogenesis	1	1	825	39	11764	-4.97	0.0	0.07	0.0	Hook2
651	GO:0006836 [5]: neurotransmitter transport	1	1	825	39	11764	-4.97	0.0	0.07	0.0	Ica1
652	GO:0030384 [9]: phosphoinositide metabolism	2	2	824	13	11790	-4.97	0.0	1.36	0.59	Pigf Pip5k1a
653	GO:0042472 [6]: inner ear morphogenesis	2	2	824	13	11790	-4.97	0.0	1.36	0.59	Celsr1 Foxi1
654	GO:0000096 [6]: sulfur amino acid metabolism	2	2	824	13	11790	-4.97	0.0	1.36	0.59	Hs3st3b1 Mthfr
655	GO:0006094 [8]: gluconeogenesis	2	2	824	13	11790	-4.97	0.0	1.36	0.59	Fbp1 Pck2
656	GO:0006595 [7]: polyamine metabolism	2	2	824	13	11790	-4.97	0.0	1.36	0.59	Smox Sms
657	GO:0006775 [6]: fat-soluble vitamin metabolism	2	2	824	13	11790	-4.97	0.0	1.36	0.59	Cyp26a1 Ttpa
658	GO:0008285 [6]: negative regulation of cell proliferation	4	4	822	46	11757	-4.97	0.0	0.88	0.38	Btg1 Frk Mtbp Nck2
659	GO:0006730 [5]: one-carbon compound metabolism	3	3	823	28	11775	-4.99	0.0	1.11	0.5	Car6 Car9 Fpgs
660	GO:0000165 [7]: MAPKKK cascade	4	4	822	67	11736	-4.99	0.0	0.37	0.15	AW742319 Efna1 Nrk Smad1
661	GO:0006916 [8]: anti-apoptosis	4	4	822	47	11756	-4.99	0.0	0.84	0.36	Api5 Cebpb Nr4a1 Stambp
662	GO:0046849 [4]: bone remodeling	4	4	822	48	11755	-5.0	0.0	0.81	0.35	Ahsg Enpp1 Foxc1 Tuft1
663	GO:0009260 [7]: ribonucleotide biosynthesis	4	4	822	48	11755	-5.0	0.0	0.81	0.35	Nme3 Nme4 Nme5 Papss1
664	GO:0045595 [4]: regulation of cell differentiation	4	4	822	65	11738	-5.01	0.0	0.4	0.17	Ap3b1 Btg1 Nf1 Socs2
665	GO:0007178 [7]: transmembrane receptor protein serine/threonine kinase signaling pathway	3	3	823	59	11744	-5.01	0.0	0.25	0.09	Acvr2b Amhr2 Smad1
666	GO:0006164 [7]: purine nucleotide biosynthesis	4	4	822	50	11753	-5.02	0.0	0.75	0.33	Nme3 Nme4 Nme5 Papss1
667	GO:0030705 [6]: cytoskeleton-dependent intracellular transport	4	4	822	64	11739	-5.02	0.0	0.42	0.18	Bicd2 Kif17 Kif20a Kif2c
668	GO:0030333 [5]: antigen processing	2	2	824	49	11754	-5.03	0.0	0.16	0.05	Ap3b1 H2-Q1
669	GO:0009150 [8]: purine ribonucleotide metabolism	4	4	822	51	11752	-5.03	0.0	0.72	0.33	Nme3 Nme4 Nme5 Papss1
670	GO:0000160 [5]: two-component signal transduction system (phosphorelay)	2	2	824	14	11789	-5.03	0.0	1.27	0.57	Rab15 Rab25
671	GO:0006487 [9]: N-linked glycosylation	2	2	824	14	11789	-5.03	0.0	1.27	0.57	Ddost Gcs1
672	GO:0007565 [5]: pregnancy	2	2	824	14	11789	-5.03	0.0	1.27	0.57	Sts Ttpa
673	GO:0007018 [7]: microtubule-based movement	4	4	822	62	11741	-5.03	0.0	0.46	0.2	Bicd2 Kif17 Kif20a Kif2c
674	GO:0018193 [8]: peptidyl-amino acid modification	3	3	823	58	11745	-5.03	0.0	0.26	0.1	Ddost Dyrk3 Pbk
675	GO:0044264 [6]: cellular polysaccharide metabolism	3	3	823	30	11773	-5.04	0.0	1.0	0.43	Cmas D3Bwg0562e Gne
676	GO:0006936 [3]: muscle contraction	4	4	822	52	11751	-5.04	0.0	0.69	0.31	Cald1 Chrm3 Pde4b Wdr21
677	GO:0000122 [9]: negative regulation of transcription from Pol II promoter	4	4	822	60	11743	-5.04	0.0	0.49	0.22	Cutl1 Mxi1 Sap30 Zfpm1
678	GO:0007507 [5]: heart development	4	4	822	60	11743	-5.04	0.0	0.49	0.22	Id2 Lamr1 Pkp2 Pparbp
679	GO:0007420 [7]: brain development	4	4	822	55	11748	-5.04	0.0	0.61	0.28	Aplp1 Lhx2 Pparbp Six3
680	GO:0009259 [7]: ribonucleotide metabolism	4	4	822	56	11747	-5.05	0.0	0.58	0.27	Nme3 Nme4 Nme5 Papss1
681	GO:0016052 [6]: carbohydrate catabolism	2	2	824	48	11755	-5.05	0.0	0.17	0.05	Hk1 Pglyrp1
682	GO:0044275 [7]: cellular carbohydrate catabolism	2	2	824	48	11755	-5.05	0.0	0.17	0.05	Hk1 Pglyrp1
683	GO:0046483 [5]: heterocycle metabolism	2	2	824	48	11755	-5.05	0.0	0.17	0.05	Fpgs Ppox
684	GO:0050954 [6]: sensory perception of mechanical stimulus	2	2	824	48	11755	-5.05	0.0	0.17	0.05	Myo6 Tbl1xr1
685	GO:0050982 [7]: detection of mechanical stimulus	2	2	824	48	11755	-5.05	0.0	0.17	0.05	Myo6 Tbl1xr1
686	GO:0007187 [7]: G-protein signaling, coupled to cyclic nucleotide second messenger	1	1	825	37	11766	-5.06	0.0	0.08	0.01	Adcy8
687	GO:0035239 [4]: tube morphogenesis	3	3	823	31	11772	-5.06	0.0	0.95	0.42	Lmo4 Ltap Ptk7
688	GO:0007015 [9]: actin filament organization	3	3	823	31	11772	-5.06	0.0	0.95	0.42	Espn Mtss1 Nck2
689	GO:0045165 [4]: cell fate commitment	1	1	825	36	11767	-5.09	0.0	0.09	0.01	Tlx3
690	GO:0008361 [5]: regulation of cell size	3	3	823	54	11749	-5.09	0.0	0.32	0.13	Nedd9 Socs2 Tgfb2
691	GO:0009913 [4]: epidermal cell differentiation	1	1	825	3	11800	-5.1	0.0	1.44	0.65	Cutl1
692	GO:0010165 [7]: response to X-ray	1	1	825	3	11800	-5.1	0.0	1.44	0.65	C6.1A
693	GO:0015074 [6]: DNA integration	1	1	825	3	11800	-5.1	0.0	1.44	0.65	Ppfibp2
694	GO:0015858 [6]: nucleoside transport	1	1	825	3	11800	-5.1	0.0	1.44	0.65	Slc29a1
695	GO:0018105 [9]: peptidyl-serine phosphorylation	1	1	825	3	11800	-5.1	0.0	1.44	0.65	Pbk
696	GO:0018209 [9]: peptidyl-serine modification	1	1	825	3	11800	-5.1	0.0	1.44	0.65	Pbk
697	GO:0030201 [6]: heparan sulfate proteoglycan metabolism	1	1	825	3	11800	-5.1	0.0	1.44	0.65	Hs2st1
698	GO:0030433 [10]: ER-associated protein catabolism	1	1	825	3	11800	-5.1	0.0	1.44	0.65	Man1b1
699	GO:0031069 [4]: hair follicle morphogenesis	1	1	825	3	11800	-5.1	0.0	1.44	0.65	Foxq1
700	GO:0035137 [6]: hindlimb morphogenesis	1	1	825	3	11800	-5.1	0.0	1.44	0.65	Pparbp
701	GO:0040016 [5]: embryonic cleavage	1	1	825	3	11800	-5.1	0.0	1.44	0.65	Top2a
702	GO:0042403 [6]: thyroid hormone metabolism	1	1	825	3	11800	-5.1	0.0	1.44	0.65	Pparbp
703	GO:0042491 [5]: auditory hair cell differentiation	1	1	825	3	11800	-5.1	0.0	1.44	0.65	Cutl1
704	GO:0042990 [8]: regulation of transcription factor-nucleus import	1	1	825	3	11800	-5.1	0.0	1.44	0.65	Tacc3
705	GO:0042991 [8]: transcription factor-nucleus import	1	1	825	3	11800	-5.1	0.0	1.44	0.65	Tacc3
706	GO:0043161 [11]: proteasomal ubiquitin-dependent protein catabolism	1	1	825	3	11800	-5.1	0.0	1.44	0.65	Man1b1
707	GO:0045661 [5]: regulation of myoblast differentiation	1	1	825	3	11800	-5.1	0.0	1.44	0.65	Btg1
708	GO:0046489 [10]: phosphoinositide biosynthesis	1	1	825	3	11800	-5.1	0.0	1.44	0.65	Pigf
709	GO:0046851 [6]: negative regulation of bone remodeling	1	1	825	3	11800	-5.1	0.0	1.44	0.65	Enpp1
710	GO:0048488 [7]: synaptic vesicle endocytosis	1	1	825	3	11800	-5.1	0.0	1.44	0.65	Unc13b
711	GO:0000103 [7]: sulfate assimilation	1	1	825	3	11800	-5.1	0.0	1.44	0.65	Papss1
712	GO:0000186 [6]: activation of MAPKK	1	1	825	3	11800	-5.1	0.0	1.44	0.65	Nrk
713	GO:0000270 [7]: peptidoglycan metabolism	1	1	825	3	11800	-5.1	0.0	1.44	0.65	Pglyrp1
714	GO:0006271 [8]: DNA strand elongation	1	1	825	3	11800	-5.1	0.0	1.44	0.65	Prim2
715	GO:0006287 [8]: base-excision repair, gap-filling	1	1	825	3	11800	-5.1	0.0	1.44	0.65	Poll
716	GO:0006465 [6]: signal peptide processing	1	1	825	3	11800	-5.1	0.0	1.44	0.65	Sec11l3
717	GO:0006506 [9]: GPI anchor biosynthesis	1	1	825	3	11800	-5.1	0.0	1.44	0.65	Pigf
718	GO:0006598 [8]: polyamine catabolism	1	1	825	3	11800	-5.1	0.0	1.44	0.65	Smox
719	GO:0006599 [7]: phosphagen metabolism	1	1	825	3	11800	-5.1	0.0	1.44	0.65	Gatm
720	GO:0006791 [6]: sulfur utilization	1	1	825	3	11800	-5.1	0.0	1.44	0.65	Papss1
721	GO:0007091 [9]: mitotic metaphase/anaphase transition	1	1	825	3	11800	-5.1	0.0	1.44	0.65	Mad2l1
722	GO:0007094 [9]: mitotic spindle checkpoint	1	1	825	3	11800	-5.1	0.0	1.44	0.65	Mad2l1
723	GO:0007183 [9]: SMAD protein heteromerization	1	1	825	3	11800	-5.1	0.0	1.44	0.65	Smad1
724	GO:0007213 [7]: acetylcholine receptor signaling, muscarinic pathway	1	1	825	3	11800	-5.1	0.0	1.44	0.65	Chrm3
725	GO:0007263 [6]: nitric oxide mediated signal transduction	1	1	825	3	11800	-5.1	0.0	1.44	0.65	Ddah2
726	GO:0009120 [7]: deoxyribonucleoside metabolism	1	1	825	3	11800	-5.1	0.0	1.44	0.65	Dtymk
727	GO:0009135 [8]: purine nucleoside diphosphate metabolism	1	1	825	3	11800	-5.1	0.0	1.44	0.65	Papss1
728	GO:0009146 [8]: purine nucleoside triphosphate catabolism	1	1	825	3	11800	-5.1	0.0	1.44	0.65	Nudt1
729	GO:0009179 [9]: purine ribonucleoside diphosphate metabolism	1	1	825	3	11800	-5.1	0.0	1.44	0.65	Papss1
730	GO:0009219 [8]: pyrimidine deoxyribonucleotide metabolism	1	1	825	3	11800	-5.1	0.0	1.44	0.65	Dtymk
731	GO:0009221 [8]: pyrimidine deoxyribonucleotide biosynthesis	1	1	825	3	11800	-5.1	0.0	1.44	0.65	Dtymk
732	GO:0009303 [8]: rRNA transcription	1	1	825	3	11800	-5.1	0.0	1.44	0.65	Tcof1
733	GO:0009396 [7]: folic acid and derivative biosynthesis	1	1	825	3	11800	-5.1	0.0	1.44	0.65	Fpgs
734	GO:0030098 [4]: lymphocyte differentiation	2	2	824	46	11757	-5.11	0.0	0.19	0.06	Ap3b1 Bcl11a
735	GO:0042110 [7]: T-cell activation	2	2	824	46	11757	-5.11	0.0	0.19	0.06	Ap3b1 Bcl11a
736	GO:0045859 [4]: regulation of protein kinase activity	2	2	824	45	11758	-5.13	0.0	0.2	0.07	Efna1 Nrk
737	GO:0016049 [4]: cell growth	3	3	823	51	11752	-5.13	0.0	0.36	0.15	Nedd9 Socs2 Tgfb2
738	GO:0006694 [7]: steroid biosynthesis	3	3	823	51	11752	-5.13	0.0	0.36	0.15	Dhcr7 Stard3 Stard5
739	GO:0007626 [3]: locomotory behavior	3	3	823	35	11768	-5.14	0.0	0.78	0.35	Celsr1 Chrm1 Rasd2
740	GO:0030855 [4]: epithelial cell differentiation	2	2	824	16	11787	-5.14	0.0	1.1	0.5	Crb3 Ptk7
741	GO:0000245 [8]: spliceosome assembly	2	2	824	16	11787	-5.14	0.0	1.1	0.5	Gemin6 Smn1
742	GO:0007031 [6]: peroxisome organization and biogenesis	2	2	824	16	11787	-5.14	0.0	1.1	0.5	Decr2 Pex26
743	GO:0008286 [8]: insulin receptor signaling pathway	2	2	824	16	11787	-5.14	0.0	1.1	0.5	Eif4ebp2 Insr
744	GO:0006875 [7]: metal ion homeostasis	3	3	823	50	11753	-5.14	0.0	0.38	0.16	Clstn1 Hexb Nucb2
745	GO:0019933 [8]: cAMP-mediated signaling	3	3	823	36	11767	-5.15	0.0	0.75	0.33	Adcy8 Eif4ebp2 Slc9a3r1
746	GO:0009145 [8]: purine nucleoside triphosphate biosynthesis	3	3	823	36	11767	-5.15	0.0	0.75	0.33	Nme3 Nme4 Nme5
747	GO:0009201 [8]: ribonucleoside triphosphate biosynthesis	3	3	823	36	11767	-5.15	0.0	0.75	0.33	Nme3 Nme4 Nme5
748	GO:0009206 [9]: purine ribonucleoside triphosphate biosynthesis	3	3	823	36	11767	-5.15	0.0	0.75	0.33	Nme3 Nme4 Nme5
749	GO:0001654 [5]: eye morphogenesis	2	2	824	44	11759	-5.16	0.0	0.21	0.07	Pparbp Six3
750	GO:0046467 [7]: membrane lipid biosynthesis	3	3	823	38	11765	-5.17	0.0	0.68	0.31	B4galt6 Pigf Ugt8
751	GO:0015837 [5]: amine transport	3	3	823	39	11764	-5.17	0.0	0.65	0.3	Slc12a2 Slc12a8 Slc14a2
752	GO:0030005 [7]: di-, tri-valent inorganic cation homeostasis	3	3	823	45	11758	-5.18	0.0	0.48	0.22	Clstn1 Hexb Nucb2
753	GO:0046903 [3]: secretion	3	3	823	45	11758	-5.18	0.0	0.48	0.22	Il1rn Kcnn4 Vamp2
754	GO:0008284 [6]: positive regulation of cell proliferation	3	3	823	45	11758	-5.18	0.0	0.48	0.22	Crip2 Gkn1 Ube2c
755	GO:0006096 [8]: glycolysis	1	1	825	34	11769	-5.18	0.0	0.1	0.02	Hk1
756	GO:0016125 [6]: sterol metabolism	3	3	823	46	11757	-5.18	0.0	0.46	0.2	Dhcr7 Sorl1 Srebf2
757	GO:0001558 [4]: regulation of cell growth	2	2	824	43	11760	-5.18	0.0	0.22	0.08	Nedd9 Socs2
758	GO:0006766 [5]: vitamin metabolism	2	2	824	43	11760	-5.18	0.0	0.22	0.08	Cyp26a1 Ttpa
759	GO:0007605 [7]: perception of sound	2	2	824	43	11760	-5.18	0.0	0.22	0.08	Myo6 Tbl1xr1
760	GO:0007623 [4]: circadian rhythm	2	2	824	17	11786	-5.18	0.0	1.03	0.45	Atoh7 Csnk1e
761	GO:0009116 [6]: nucleoside metabolism	2	2	824	17	11786	-5.18	0.0	1.03	0.45	Dtymk Qtrt1
762	GO:0009310 [6]: amine catabolism	3	3	823	44	11759	-5.18	0.0	0.51	0.22	Arg1 Ddah2 Smox
763	GO:0019935 [7]: cyclic-nucleotide-mediated signaling	3	3	823	40	11763	-5.18	0.0	0.62	0.28	Adcy8 Eif4ebp2 Slc9a3r1
764	GO:0042445 [5]: hormone metabolism	3	3	823	40	11763	-5.18	0.0	0.62	0.28	Cyp26a1 Pparbp Stard3
765	GO:0009199 [8]: ribonucleoside triphosphate metabolism	3	3	823	40	11763	-5.18	0.0	0.62	0.28	Nme3 Nme4 Nme5
766	GO:0009205 [9]: purine ribonucleoside triphosphate metabolism	3	3	823	40	11763	-5.18	0.0	0.62	0.28	Nme3 Nme4 Nme5
767	GO:0008203 [7]: cholesterol metabolism	3	3	823	43	11760	-5.19	0.0	0.53	0.24	Dhcr7 Sorl1 Srebf2
768	GO:0048066 [3]: pigmentation	1	1	825	33	11770	-5.21	0.0	0.11	0.02	Ppox
769	GO:0048468 [3]: cell development	1	1	825	33	11770	-5.21	0.0	0.11	0.02	Ugt8
770	GO:0007188 [8]: G-protein signaling, coupled to cAMP nucleotide second messenger	1	1	825	33	11770	-5.21	0.0	0.11	0.02	Adcy8
771	GO:0019319 [8]: hexose biosynthesis	2	2	824	18	11785	-5.23	0.0	0.97	0.43	Fbp1 Pck2
772	GO:0044272 [6]: sulfur compound biosynthesis	2	2	824	18	11785	-5.23	0.0	0.97	0.43	Gclm Hs2st1
773	GO:0046165 [6]: alcohol biosynthesis	2	2	824	18	11785	-5.23	0.0	0.97	0.43	Fbp1 Pck2
774	GO:0046364 [7]: monosaccharide biosynthesis	2	2	824	18	11785	-5.23	0.0	0.97	0.43	Fbp1 Pck2
775	GO:0007498 [3]: mesoderm development	2	2	824	18	11785	-5.23	0.0	0.97	0.43	Lhx2 Nr4a3
776	GO:0006800 [5]: oxygen and reactive oxygen species metabolism	2	2	824	40	11763	-5.24	0.0	0.26	0.1	Gpx2 Noxo1
777	GO:0050867 [6]: positive regulation of cell activation	1	1	825	32	11771	-5.25	0.0	0.11	0.03	Ap3b1
778	GO:0051251 [7]: positive regulation of lymphocyte activation	1	1	825	32	11771	-5.25	0.0	0.11	0.03	Ap3b1
779	GO:0015918 [6]: sterol transport	1	1	825	4	11799	-5.25	0.0	1.25	0.57	Abcg1
780	GO:0018196 [9]: peptidyl-asparagine modification	1	1	825	4	11799	-5.25	0.0	1.25	0.57	Ddost
781	GO:0018211 [9]: peptidyl-tryptophan modification	1	1	825	4	11799	-5.25	0.0	1.25	0.57	Ddost
782	GO:0030073 [6]: insulin secretion	1	1	825	4	11799	-5.25	0.0	1.25	0.57	Il1rn
783	GO:0030238 [4]: male sex determination	1	1	825	4	11799	-5.25	0.0	1.25	0.57	Insr
784	GO:0030301 [7]: cholesterol transport	1	1	825	4	11799	-5.25	0.0	1.25	0.57	Abcg1
785	GO:0030318 [5]: melanocyte differentiation	1	1	825	4	11799	-5.25	0.0	1.25	0.57	Mlph
786	GO:0042278 [7]: purine nucleoside metabolism	1	1	825	4	11799	-5.25	0.0	1.25	0.57	Qtrt1
787	GO:0042306 [7]: regulation of protein-nucleus import	1	1	825	4	11799	-5.25	0.0	1.25	0.57	Tacc3
788	GO:0042417 [6]: dopamine metabolism	1	1	825	4	11799	-5.25	0.0	1.25	0.57	Nr4a2
789	GO:0042573 [6]: retinoic acid metabolism	1	1	825	4	11799	-5.25	0.0	1.25	0.57	Cyp26a1
790	GO:0045408 [8]: regulation of interleukin-6 biosynthesis	1	1	825	4	11799	-5.25	0.0	1.25	0.57	Cebpb
791	GO:0046128 [8]: purine ribonucleoside metabolism	1	1	825	4	11799	-5.25	0.0	1.25	0.57	Qtrt1
792	GO:0046146 [7]: tetrahydrobiopterin metabolism	1	1	825	4	11799	-5.25	0.0	1.25	0.57	Gch1
793	GO:0046839 [7]: phospholipid dephosphorylation	1	1	825	4	11799	-5.25	0.0	1.25	0.57	Mtmr9
794	GO:0050931 [4]: pigment cell differentiation	1	1	825	4	11799	-5.25	0.0	1.25	0.57	Mlph
795	GO:0000080 [7]: G1 phase of mitotic cell cycle	1	1	825	4	11799	-5.25	0.0	1.25	0.57	Mtbp
796	GO:0006515 [9]: misfolded or incompletely synthesized protein catabolism	1	1	825	4	11799	-5.25	0.0	1.25	0.57	Man1b1
797	GO:0006729 [8]: tetrahydrobiopterin biosynthesis	1	1	825	4	11799	-5.25	0.0	1.25	0.57	Gch1
798	GO:0006929 [6]: substrate-bound cell migration	1	1	825	4	11799	-5.25	0.0	1.25	0.57	Tnfrsf12a
799	GO:0007386 [4]: compartment specification	1	1	825	4	11799	-5.25	0.0	1.25	0.57	Pbx3
800	GO:0007549 [4]: dosage compensation	1	1	825	4	11799	-5.25	0.0	1.25	0.57	Xist
801	GO:0007566 [3]: embryo implantation	1	1	825	4	11799	-5.25	0.0	1.25	0.57	Ttpa
802	GO:0009119 [7]: ribonucleoside metabolism	1	1	825	4	11799	-5.25	0.0	1.25	0.57	Qtrt1
803	GO:0009143 [7]: nucleoside triphosphate catabolism	1	1	825	4	11799	-5.25	0.0	1.25	0.57	Nudt1
804	GO:0009185 [8]: ribonucleoside diphosphate metabolism	1	1	825	4	11799	-5.25	0.0	1.25	0.57	Papss1
805	GO:0009263 [7]: deoxyribonucleotide biosynthesis	1	1	825	4	11799	-5.25	0.0	1.25	0.57	Dtymk
806	GO:0042471 [5]: ear morphogenesis	2	2	824	19	11784	-5.25	0.0	0.91	0.39	Celsr1 Foxi1
807	GO:0019885 [6]: antigen processing, endogenous antigen via MHC class I	1	1	825	31	11772	-5.28	0.0	0.12	0.03	H2-Q1
808	GO:0001817 [6]: regulation of cytokine production	1	1	825	31	11772	-5.28	0.0	0.12	0.03	Cebpb
809	GO:0006112 [7]: energy reserve metabolism	1	1	825	31	11772	-5.28	0.0	0.12	0.03	D3Bwg0562e
810	GO:0006865 [6]: amino acid transport	2	2	824	38	11765	-5.29	0.0	0.29	0.12	Slc12a2 Slc12a8
811	GO:0030217 [5]: T-cell differentiation	2	2	824	20	11783	-5.29	0.0	0.85	0.37	Ap3b1 Bcl11a
812	GO:0006650 [8]: glycerophospholipid metabolism	2	2	824	20	11783	-5.29	0.0	0.85	0.37	Pigf Pip5k1a
813	GO:0007515 [5]: lymph gland development	2	2	824	20	11783	-5.29	0.0	0.85	0.37	Id2 Ltbr
814	GO:0048511 [3]: rhythmic process	2	2	824	37	11766	-5.3	0.0	0.31	0.12	Atoh7 Csnk1e
815	GO:0001816 [5]: cytokine production	2	2	824	37	11766	-5.3	0.0	0.31	0.12	Cebpb Il1rap
816	GO:0009063 [7]: amino acid catabolism	2	2	824	37	11766	-5.3	0.0	0.31	0.12	Arg1 Ddah2
817	GO:0048048 [5]: embryonic eye morphogenesis	2	2	824	21	11782	-5.31	0.0	0.8	0.35	Pparbp Six3
818	GO:0001747 [6]: eye morphogenesis (sensu Mammalia)	2	2	824	21	11782	-5.31	0.0	0.8	0.35	Pparbp Six3
819	GO:0008360 [5]: regulation of cell shape	2	2	824	21	11782	-5.31	0.0	0.8	0.35	Arfip2 Rhoq
820	GO:0050876 [4]: reproductive physiological process	2	2	824	36	11767	-5.31	0.0	0.33	0.13	Sts Ttpa
821	GO:0043010 [6]: eye morphogenesis (sensu Vertebrata)	2	2	824	22	11781	-5.32	0.0	0.75	0.33	Pparbp Six3
822	GO:0006405 [7]: RNA-nucleus export	2	2	824	22	11781	-5.32	0.0	0.75	0.33	Khdrbs1 Ssb
823	GO:0007602 [8]: phototransduction	2	2	824	22	11781	-5.32	0.0	0.75	0.33	Guca1a Prom1
824	GO:0019883 [6]: antigen presentation, endogenous antigen	1	1	825	30	11773	-5.32	0.0	0.13	0.04	H2-Q1
825	GO:0050863 [7]: regulation of T-cell activation	1	1	825	30	11773	-5.32	0.0	0.13	0.04	Ap3b1
826	GO:0008654 [8]: phospholipid biosynthesis	1	1	825	30	11773	-5.32	0.0	0.13	0.04	Pigf
827	GO:0000041 [8]: transition metal ion transport	2	2	824	35	11768	-5.32	0.0	0.35	0.14	Slc30a6 Slc31a2
828	GO:0042107 [5]: cytokine metabolism	2	2	824	34	11769	-5.34	0.0	0.37	0.15	Cebpb Il1rap
829	GO:0007548 [3]: sex differentiation	2	2	824	34	11769	-5.34	0.0	0.37	0.15	Amhr2 Sry
830	GO:0019748 [4]: secondary metabolism	2	2	824	23	11780	-5.34	0.0	0.71	0.33	Drpla Ppox
831	GO:0030155 [4]: regulation of cell adhesion	2	2	824	23	11780	-5.34	0.0	0.71	0.33	Cbll1 Pscd2
832	GO:0050657 [6]: nucleic acid transport	2	2	824	23	11780	-5.34	0.0	0.71	0.33	Khdrbs1 Ssb
833	GO:0050658 [6]: RNA transport	2	2	824	23	11780	-5.34	0.0	0.71	0.33	Khdrbs1 Ssb
834	GO:0051050 [6]: positive regulation of transport	2	2	824	23	11780	-5.34	0.0	0.71	0.33	Cadps2 Cbll1
835	GO:0051236 [5]: establishment of RNA localization	2	2	824	23	11780	-5.34	0.0	0.71	0.33	Khdrbs1 Ssb
836	GO:0007200 [7]: G-protein signaling, coupled to IP3 second messenger (phospholipase C activating)	2	2	824	23	11780	-5.34	0.0	0.71	0.33	Chrm3 Sphk2
837	GO:0006403 [4]: RNA localization	2	2	824	24	11779	-5.35	0.0	0.66	0.3	Khdrbs1 Ssb
838	GO:0030334 [6]: regulation of cell migration	2	2	824	33	11770	-5.35	0.0	0.39	0.16	Arhgap8 Cbll1
839	GO:0042089 [6]: cytokine biosynthesis	2	2	824	33	11770	-5.35	0.0	0.39	0.16	Cebpb Il1rap
840	GO:0051270 [5]: regulation of cell motility	2	2	824	33	11770	-5.35	0.0	0.39	0.16	Arhgap8 Cbll1
841	GO:0008643 [5]: carbohydrate transport	2	2	824	33	11770	-5.35	0.0	0.39	0.16	Slc35a1 Slc5a1
842	GO:0042035 [7]: regulation of cytokine biosynthesis	1	1	825	29	11774	-5.36	0.0	0.14	0.04	Cebpb
843	GO:0042157 [7]: lipoprotein metabolism	1	1	825	29	11774	-5.36	0.0	0.14	0.04	Pigf
844	GO:0030100 [6]: regulation of endocytosis	2	2	824	25	11778	-5.36	0.0	0.63	0.28	Cbll1 Rab4a
845	GO:0045860 [5]: positive regulation of protein kinase activity	2	2	824	30	11773	-5.36	0.0	0.46	0.2	Efna1 Nrk
846	GO:0016582 [9]: non-covalent chromatin modification	2	2	824	26	11777	-5.37	0.0	0.59	0.28	Baz2a Rbbp4
847	GO:0006338 [10]: chromatin remodeling	2	2	824	26	11777	-5.37	0.0	0.59	0.28	Baz2a Rbbp4
848	GO:0016079 [5]: synaptic vesicle exocytosis	1	1	825	5	11798	-5.37	0.0	1.1	0.5	Vamp2
849	GO:0016202 [7]: regulation of myogenesis	1	1	825	5	11798	-5.37	0.0	1.1	0.5	Cenpf
850	GO:0017156 [7]: calcium ion-dependent exocytosis	1	1	825	5	11798	-5.37	0.0	1.1	0.5	Vamp2
851	GO:0030048 [8]: actin filament-based movement	1	1	825	5	11798	-5.37	0.0	1.1	0.5	Myh14
852	GO:0030072 [5]: peptide hormone secretion	1	1	825	5	11798	-5.37	0.0	1.1	0.5	Il1rn
853	GO:0030199 [5]: collagen fibril organization	1	1	825	5	11798	-5.37	0.0	1.1	0.5	Col11a1
854	GO:0030516 [6]: regulation of axon extension	1	1	825	5	11798	-5.37	0.0	1.1	0.5	Tnfrsf12a
855	GO:0042226 [7]: interleukin-6 biosynthesis	1	1	825	5	11798	-5.37	0.0	1.1	0.5	Cebpb
856	GO:0043064 [6]: flagellum organization and biogenesis	1	1	825	5	11798	-5.37	0.0	1.1	0.5	Klc3
857	GO:0045444 [4]: adipocyte differentiation	1	1	825	5	11798	-5.37	0.0	1.1	0.5	Pparbp
858	GO:0046488 [10]: phosphatidylinositol metabolism	1	1	825	5	11798	-5.37	0.0	1.1	0.5	Pip5k1a
859	GO:0048002 [6]: antigen presentation, peptide antigen	1	1	825	5	11798	-5.37	0.0	1.1	0.5	H2-Q1
860	GO:0006268 [8]: DNA unwinding	1	1	825	5	11798	-5.37	0.0	1.1	0.5	Mcm2
861	GO:0006378 [8]: mRNA polyadenylylation	1	1	825	5	11798	-5.37	0.0	1.1	0.5	Pabpn1
862	GO:0006505 [10]: GPI anchor metabolism	1	1	825	5	11798	-5.37	0.0	1.1	0.5	Pigf
863	GO:0006555 [7]: methionine metabolism	1	1	825	5	11798	-5.37	0.0	1.1	0.5	Mthfr
864	GO:0006564 [9]: L-serine biosynthesis	1	1	825	5	11798	-5.37	0.0	1.1	0.5	Ctbp2
865	GO:0006750 [7]: glutathione biosynthesis	1	1	825	5	11798	-5.37	0.0	1.1	0.5	Gclm
866	GO:0009247 [8]: glycolipid biosynthesis	1	1	825	5	11798	-5.37	0.0	1.1	0.5	Ugt8
867	GO:0009311 [7]: oligosaccharide metabolism	1	1	825	5	11798	-5.37	0.0	1.1	0.5	Gcs1
868	GO:0048015 [7]: phosphoinositide-mediated signaling	2	2	824	28	11775	-5.37	0.0	0.52	0.24	Chrm3 Sphk2
869	GO:0051168 [7]: nuclear export	2	2	824	28	11775	-5.37	0.0	0.52	0.24	Khdrbs1 Ssb
870	GO:0030031 [6]: cell projection biogenesis	2	2	824	27	11776	-5.38	0.0	0.55	0.25	Nck2 Sh2bpsm1
871	GO:0009968 [5]: negative regulation of signal transduction	2	2	824	29	11774	-5.38	0.0	0.49	0.22	Catnbip1 Six3
872	GO:0007254 [8]: JNK cascade	2	2	824	29	11774	-5.38	0.0	0.49	0.22	AW742319 Nrk
873	GO:0016066 [5]: cellular defense response (sensu Vertebrata)	1	1	825	28	11775	-5.4	0.0	0.15	0.05	Il1rap
874	GO:0001655 [5]: urogenital system development	1	1	825	28	11775	-5.4	0.0	0.15	0.05	Slc5a1
875	GO:0005977 [8]: glycogen metabolism	1	1	825	28	11775	-5.4	0.0	0.15	0.05	D3Bwg0562e
876	GO:0006073 [7]: glucan metabolism	1	1	825	28	11775	-5.4	0.0	0.15	0.05	D3Bwg0562e
877	GO:0006958 [7]: complement activation, classical pathway	1	1	825	28	11775	-5.4	0.0	0.15	0.05	Klra2
878	GO:0007519 [6]: myogenesis	1	1	825	27	11776	-5.42	0.0	0.16	0.05	Cenpf
879	GO:0007611 [3]: learning and/or memory	1	1	825	27	11776	-5.42	0.0	0.16	0.05	Chst10
880	GO:0006979 [5]: response to oxidative stress	1	1	825	26	11777	-5.46	0.0	0.18	0.06	Gpx2
881	GO:0007249 [7]: I-kappaB kinase/NF-kappaB cascade	1	1	825	26	11777	-5.46	0.0	0.18	0.06	AW742319
882	GO:0010001 [4]: glial cell differentiation	1	1	825	6	11797	-5.47	0.0	0.97	0.43	Nf1
883	GO:0016998 [6]: cell wall catabolism	1	1	825	6	11797	-5.47	0.0	0.97	0.43	Oxr1
884	GO:0018195 [9]: peptidyl-arginine modification	1	1	825	6	11797	-5.47	0.0	0.97	0.43	Ddost
885	GO:0045664 [5]: regulation of neuron differentiation	1	1	825	6	11797	-5.47	0.0	0.97	0.43	Socs2
886	GO:0006195 [7]: purine nucleotide catabolism	1	1	825	6	11797	-5.47	0.0	0.97	0.43	Nudt1
887	GO:0006298 [7]: mismatch repair	1	1	825	6	11797	-5.47	0.0	0.97	0.43	Msh3
888	GO:0006664 [7]: glycolipid metabolism	1	1	825	6	11797	-5.47	0.0	0.97	0.43	Ugt8
889	GO:0006760 [6]: folic acid and derivative metabolism	1	1	825	6	11797	-5.47	0.0	0.97	0.43	Fpgs
890	GO:0006825 [9]: copper ion transport	1	1	825	6	11797	-5.47	0.0	0.97	0.43	Slc31a2
891	GO:0006888 [6]: ER to Golgi transport	1	1	825	6	11797	-5.47	0.0	0.97	0.43	Lman1
892	GO:0007052 [9]: mitotic spindle organization and biogenesis	1	1	825	6	11797	-5.47	0.0	0.97	0.43	Nusap1
893	GO:0007379 [4]: segment specification	1	1	825	6	11797	-5.47	0.0	0.97	0.43	Mllt3
894	GO:0008630 [7]: DNA damage response, signal transduction resulting in induction of apoptosis	1	1	825	6	11797	-5.47	0.0	0.97	0.43	Mbd4
895	GO:0006665 [7]: sphingolipid metabolism	1	1	825	25	11778	-5.48	0.0	0.19	0.06	B4galt6
896	GO:0006805 [5]: xenobiotic metabolism	1	1	825	25	11778	-5.48	0.0	0.19	0.06	Nr4a2
897	GO:0009410 [7]: response to xenobiotic stimulus	1	1	825	25	11778	-5.48	0.0	0.19	0.06	Nr4a2
898	GO:0000082 [7]: G1/S transition of mitotic cell cycle	1	1	825	24	11779	-5.51	0.0	0.2	0.07	Skp2
899	GO:0001822 [6]: kidney development	1	1	825	24	11779	-5.51	0.0	0.2	0.07	Slc5a1
900	GO:0030041 [7]: actin filament polymerization	1	1	825	7	11796	-5.53	0.0	0.87	0.38	Mtss1
901	GO:0030148 [8]: sphingolipid biosynthesis	1	1	825	7	11796	-5.53	0.0	0.87	0.38	B4galt6
902	GO:0035050 [4]: embryonic heart tube development	1	1	825	7	11796	-5.53	0.0	0.87	0.38	Pparbp
903	GO:0042094 [7]: interleukin-2 biosynthesis	1	1	825	7	11796	-5.53	0.0	0.87	0.38	Il1rap
904	GO:0045005 [8]: maintenance of fidelity during DNA-dependent DNA replication	1	1	825	7	11796	-5.53	0.0	0.87	0.38	Msh3
905	GO:0050708 [5]: regulation of protein secretion	1	1	825	7	11796	-5.53	0.0	0.87	0.38	Kcnn4
906	GO:0006041 [7]: glucosamine metabolism	1	1	825	7	11796	-5.53	0.0	0.87	0.38	Gne
907	GO:0006044 [8]: N-acetylglucosamine metabolism	1	1	825	7	11796	-5.53	0.0	0.87	0.38	Gne
908	GO:0006302 [7]: double-strand break repair	1	1	825	7	11796	-5.53	0.0	0.87	0.38	H2afx
909	GO:0006308 [6]: DNA catabolism	1	1	825	7	11796	-5.53	0.0	0.87	0.38	Dnase2a
910	GO:0006563 [8]: L-serine metabolism	1	1	825	7	11796	-5.53	0.0	0.87	0.38	Ctbp2
911	GO:0006635 [8]: fatty acid beta-oxidation	1	1	825	7	11796	-5.53	0.0	0.87	0.38	Acox2
912	GO:0007173 [8]: epidermal growth factor receptor signaling pathway	1	1	825	7	11796	-5.53	0.0	0.87	0.38	Nck2
913	GO:0007182 [9]: common-partner SMAD protein phosphorylation	1	1	825	7	11796	-5.53	0.0	0.87	0.38	Smad1
914	GO:0007530 [3]: sex determination	1	1	825	7	11796	-5.53	0.0	0.87	0.38	Insr
915	GO:0009566 [5]: fertilization	1	1	825	23	11780	-5.53	0.0	0.22	0.08	Cd9
916	GO:0019439 [6]: aromatic compound catabolism	1	1	825	23	11780	-5.53	0.0	0.22	0.08	Nr4a2
917	GO:0001656 [7]: metanephros development	1	1	825	23	11780	-5.53	0.0	0.22	0.08	Slc5a1
918	GO:0006690 [7]: icosanoid metabolism	1	1	825	23	11780	-5.53	0.0	0.22	0.08	Lta4h
919	GO:0007338 [6]: fertilization (sensu Metazoa)	1	1	825	23	11780	-5.53	0.0	0.22	0.08	Cd9
920	GO:0016126 [7]: sterol biosynthesis	1	1	825	22	11781	-5.56	0.0	0.24	0.09	Dhcr7
921	GO:0030900 [8]: forebrain development	1	1	825	22	11781	-5.56	0.0	0.24	0.09	Aplp1
922	GO:0042158 [7]: lipoprotein biosynthesis	1	1	825	22	11781	-5.56	0.0	0.24	0.09	Pigf
923	GO:0050870 [8]: positive regulation of T-cell activation	1	1	825	22	11781	-5.56	0.0	0.24	0.09	Ap3b1
924	GO:0001764 [6]: neuronal migration	1	1	825	22	11781	-5.56	0.0	0.24	0.09	Tlx3
925	GO:0007189 [9]: G-protein signaling, adenylate cyclase activating pathway	1	1	825	22	11781	-5.56	0.0	0.24	0.09	Adcy8
926	GO:0016339 [6]: calcium-dependent cell-cell adhesion	1	1	825	8	11795	-5.58	0.0	0.79	0.35	Pcdh18
927	GO:0019438 [6]: aromatic compound biosynthesis	1	1	825	8	11795	-5.58	0.0	0.79	0.35	Gch1
928	GO:0030166 [7]: proteoglycan biosynthesis	1	1	825	8	11795	-5.58	0.0	0.79	0.35	Hs2st1
929	GO:0030218 [5]: erythrocyte differentiation	1	1	825	8	11795	-5.58	0.0	0.79	0.35	Dnase2a
930	GO:0042552 [8]: myelination	1	1	825	8	11795	-5.58	0.0	0.79	0.35	Ugt8
931	GO:0042553 [7]: cellular nerve ensheathment	1	1	825	8	11795	-5.58	0.0	0.79	0.35	Ugt8
932	GO:0042559 [7]: pteridine and derivative biosynthesis	1	1	825	8	11795	-5.58	0.0	0.79	0.35	Gch1
933	GO:0046209 [5]: nitric oxide metabolism	1	1	825	8	11795	-5.58	0.0	0.79	0.35	Ddah2
934	GO:0046474 [9]: glycerophospholipid biosynthesis	1	1	825	8	11795	-5.58	0.0	0.79	0.35	Pigf
935	GO:0051084 [8]: posttranslational protein folding	1	1	825	8	11795	-5.58	0.0	0.79	0.35	Tor1b
936	GO:0051085 [9]: chaperone cofactor dependent protein folding	1	1	825	8	11795	-5.58	0.0	0.79	0.35	Tor1b
937	GO:0001666 [5]: response to hypoxia	1	1	825	8	11795	-5.58	0.0	0.79	0.35	Casp1
938	GO:0001707 [5]: mesoderm formation	1	1	825	8	11795	-5.58	0.0	0.79	0.35	Nr4a3
939	GO:0006776 [7]: vitamin A metabolism	1	1	825	8	11795	-5.58	0.0	0.79	0.35	Cyp26a1
940	GO:0006779 [7]: porphyrin biosynthesis	1	1	825	8	11795	-5.58	0.0	0.79	0.35	Ppox
941	GO:0006783 [6]: heme biosynthesis	1	1	825	8	11795	-5.58	0.0	0.79	0.35	Ppox
942	GO:0006809 [5]: nitric oxide biosynthesis	1	1	825	8	11795	-5.58	0.0	0.79	0.35	Ddah2
943	GO:0006892 [6]: post-Golgi transport	1	1	825	8	11795	-5.58	0.0	0.79	0.35	Slc30a6
944	GO:0006898 [7]: receptor mediated endocytosis	1	1	825	8	11795	-5.58	0.0	0.79	0.35	Hip1r
945	GO:0006997 [5]: nuclear organization and biogenesis	1	1	825	8	11795	-5.58	0.0	0.79	0.35	Pml
946	GO:0007205 [8]: protein kinase C activation	1	1	825	8	11795	-5.58	0.0	0.79	0.35	Sphk2
947	GO:0007272 [7]: ionic insulation of neurons by glial cells	1	1	825	8	11795	-5.58	0.0	0.79	0.35	Ugt8
948	GO:0007346 [7]: regulation of mitotic cell cycle	1	1	825	8	11795	-5.58	0.0	0.79	0.35	Hdac3
949	GO:0007613 [4]: memory	1	1	825	8	11795	-5.58	0.0	0.79	0.35	Chst10
950	GO:0019884 [6]: antigen presentation, exogenous antigen	1	1	825	21	11782	-5.6	0.0	0.26	0.1	Ap3b1
951	GO:0048469 [4]: cell maturation	1	1	825	21	11782	-5.6	0.0	0.26	0.1	Ugt8
952	GO:0000187 [6]: activation of MAPK	1	1	825	21	11782	-5.6	0.0	0.26	0.1	Efna1
953	GO:0006497 [8]: protein lipidation	1	1	825	21	11782	-5.6	0.0	0.26	0.1	Pigf
954	GO:0007265 [7]: Ras protein signal transduction	1	1	825	21	11782	-5.6	0.0	0.26	0.1	Hras1
955	GO:0042446 [6]: hormone biosynthesis	1	1	825	20	11783	-5.61	0.0	0.28	0.11	Stard3
956	GO:0051241 [5]: negative regulation of organismal physiological process	1	1	825	20	11783	-5.61	0.0	0.28	0.11	Enpp1
957	GO:0051258 [7]: protein polymerization	1	1	825	20	11783	-5.61	0.0	0.28	0.11	Mtss1
958	GO:0006695 [8]: cholesterol biosynthesis	1	1	825	20	11783	-5.61	0.0	0.28	0.11	Dhcr7
959	GO:0007269 [4]: neurotransmitter secretion	1	1	825	20	11783	-5.61	0.0	0.28	0.11	Vamp2
960	GO:0042063 [6]: gliogenesis	1	1	825	9	11794	-5.61	0.0	0.71	0.33	Nf1
961	GO:0042490 [4]: mechanoreceptor differentiation	1	1	825	9	11794	-5.61	0.0	0.71	0.33	Cutl1
962	GO:0042558 [6]: pteridine and derivative metabolism	1	1	825	9	11794	-5.61	0.0	0.71	0.33	Gch1
963	GO:0048332 [4]: mesoderm morphogenesis	1	1	825	9	11794	-5.61	0.0	0.71	0.33	Nr4a3
964	GO:0051017 [10]: actin filament bundle formation	1	1	825	9	11794	-5.61	0.0	0.71	0.33	Espn
965	GO:0051051 [6]: negative regulation of transport	1	1	825	9	11794	-5.61	0.0	0.71	0.33	Tacc3
966	GO:0051260 [8]: protein homooligomerization	1	1	825	9	11794	-5.61	0.0	0.71	0.33	Lnx1
967	GO:0000086 [7]: G2/M transition of mitotic cell cycle	1	1	825	9	11794	-5.61	0.0	0.71	0.33	Chek1
968	GO:0001502 [7]: cartilage condensation	1	1	825	9	11794	-5.61	0.0	0.71	0.33	Col11a1
969	GO:0001704 [6]: formation of primary germ layer	1	1	825	9	11794	-5.61	0.0	0.71	0.33	Nr4a3
970	GO:0001708 [5]: cell fate specification	1	1	825	9	11794	-5.61	0.0	0.71	0.33	Tlx3
971	GO:0006182 [8]: cGMP biosynthesis	1	1	825	9	11794	-5.61	0.0	0.71	0.33	Nppc
972	GO:0006265 [6]: DNA topological change	1	1	825	9	11794	-5.61	0.0	0.71	0.33	Top2a
973	GO:0006829 [9]: zinc ion transport	1	1	825	9	11794	-5.61	0.0	0.71	0.33	Slc30a6
974	GO:0006914 [4]: autophagy	1	1	825	9	11794	-5.61	0.0	0.71	0.33	Apg5l
975	GO:0007162 [5]: negative regulation of cell adhesion	1	1	825	9	11794	-5.61	0.0	0.71	0.33	Cbll1
976	GO:0009070 [8]: serine family amino acid biosynthesis	1	1	825	9	11794	-5.61	0.0	0.71	0.33	Ctbp2
977	GO:0019221 [6]: cytokine and chemokine mediated signaling pathway	1	1	825	19	11784	-5.63	0.0	0.3	0.12	Il1rap
978	GO:0042087 [6]: cell-mediated immune response	1	1	825	19	11784	-5.63	0.0	0.3	0.12	Il1rap
979	GO:0042440 [4]: pigment metabolism	1	1	825	19	11784	-5.63	0.0	0.3	0.12	Ppox
980	GO:0045047 [6]: protein-ER targeting	1	1	825	19	11784	-5.63	0.0	0.3	0.12	Srpr
981	GO:0046456 [8]: icosanoid biosynthesis	1	1	825	19	11784	-5.63	0.0	0.3	0.12	Lta4h
982	GO:0006612 [8]: protein-membrane targeting	1	1	825	19	11784	-5.63	0.0	0.3	0.12	Srpr
983	GO:0009880 [4]: embryonic pattern specification	1	1	825	18	11785	-5.64	0.0	0.32	0.13	Mllt3
984	GO:0015749 [6]: monosaccharide transport	1	1	825	18	11785	-5.64	0.0	0.32	0.13	Slc5a1
985	GO:0015758 [8]: glucose transport	1	1	825	18	11785	-5.64	0.0	0.32	0.13	Slc5a1
986	GO:0030509 [9]: BMP signaling pathway	1	1	825	18	11785	-5.64	0.0	0.32	0.13	Smad1
987	GO:0006937 [4]: regulation of muscle contraction	1	1	825	18	11785	-5.64	0.0	0.32	0.13	Cald1
988	GO:0007398 [6]: ectoderm development	1	1	825	18	11785	-5.64	0.0	0.32	0.13	Cutl1
989	GO:0008645 [7]: hexose transport	1	1	825	18	11785	-5.64	0.0	0.32	0.13	Slc5a1
990	GO:0009166 [6]: nucleotide catabolism	1	1	825	18	11785	-5.64	0.0	0.32	0.13	Nudt1
991	GO:0009636 [7]: response to toxin	1	1	825	10	11793	-5.64	0.0	0.64	0.3	Drpla
992	GO:0042402 [7]: biogenic amine catabolism	1	1	825	10	11793	-5.64	0.0	0.64	0.3	Smox
993	GO:0046879 [4]: hormone secretion	1	1	825	10	11793	-5.64	0.0	0.64	0.3	Il1rn
994	GO:0051046 [4]: regulation of secretion	1	1	825	10	11793	-5.64	0.0	0.64	0.3	Kcnn4
995	GO:0051216 [6]: cartilage development	1	1	825	10	11793	-5.64	0.0	0.64	0.3	Col11a1
996	GO:0051259 [7]: protein oligomerization	1	1	825	10	11793	-5.64	0.0	0.64	0.3	Lnx1
997	GO:0001508 [6]: regulation of action potential	1	1	825	10	11793	-5.64	0.0	0.64	0.3	Ugt8
998	GO:0005978 [8]: glycogen biosynthesis	1	1	825	10	11793	-5.64	0.0	0.64	0.3	D3Bwg0562e
999	GO:0006084 [7]: acetyl-CoA metabolism	1	1	825	10	11793	-5.64	0.0	0.64	0.3	Cach
1000	GO:0007051 [8]: spindle organization and biogenesis	1	1	825	10	11793	-5.64	0.0	0.64	0.3	Nusap1
1001	GO:0007127 [9]: meiosis I	1	1	825	10	11793	-5.64	0.0	0.64	0.3	Pttg1
1002	GO:0007271 [8]: synaptic transmission, cholinergic	1	1	825	10	11793	-5.64	0.0	0.64	0.3	Chrm3
1003	GO:0009066 [7]: aspartate family amino acid metabolism	1	1	825	10	11793	-5.64	0.0	0.64	0.3	Mthfr
1004	GO:0009250 [7]: glucan biosynthesis	1	1	825	10	11793	-5.64	0.0	0.64	0.3	D3Bwg0562e
1005	GO:0035282 [3]: segmentation	1	1	825	17	11786	-5.66	0.0	0.35	0.14	Mllt3
1006	GO:0042088 [7]: T-helper 1 type immune response	1	1	825	17	11786	-5.66	0.0	0.35	0.14	Il1rap
1007	GO:0042398 [6]: amino acid derivative biosynthesis	1	1	825	17	11786	-5.66	0.0	0.35	0.14	Gatm
1008	GO:0045619 [5]: regulation of lymphocyte differentiation	1	1	825	17	11786	-5.66	0.0	0.35	0.14	Ap3b1
1009	GO:0045807 [7]: positive regulation of endocytosis	1	1	825	17	11786	-5.66	0.0	0.35	0.14	Cbll1
1010	GO:0051248 [6]: negative regulation of protein metabolism	1	1	825	17	11786	-5.66	0.0	0.35	0.14	Eif4ebp2
1011	GO:0006613 [7]: cotranslational protein-membrane targeting	1	1	825	17	11786	-5.66	0.0	0.35	0.14	Srpr
1012	GO:0007612 [4]: learning	1	1	825	17	11786	-5.66	0.0	0.35	0.14	Chst10
1013	GO:0018955 [7]: phenanthrene metabolism	1	1	825	11	11792	-5.66	0.0	0.59	0.28	Nr4a2
1014	GO:0018958 [6]: phenol metabolism	1	1	825	11	11792	-5.66	0.0	0.59	0.28	Nr4a2
1015	GO:0035264 [4]: body growth	1	1	825	11	11792	-5.66	0.0	0.59	0.28	Socs2
1016	GO:0040014 [5]: regulation of body size	1	1	825	11	11792	-5.66	0.0	0.59	0.28	Socs2
1017	GO:0042044 [5]: fluid transport	1	1	825	11	11792	-5.66	0.0	0.59	0.28	Aqp5
1018	GO:0042219 [6]: amino acid derivative catabolism	1	1	825	11	11792	-5.66	0.0	0.59	0.28	Smox
1019	GO:0045582 [7]: positive regulation of T-cell differentiation	1	1	825	11	11792	-5.66	0.0	0.59	0.28	Ap3b1
1020	GO:0045761 [4]: regulation of adenylate cyclase activity	1	1	825	11	11792	-5.66	0.0	0.59	0.28	Adcy8
1021	GO:0045762 [5]: positive regulation of adenylate cyclase activity	1	1	825	11	11792	-5.66	0.0	0.59	0.28	Adcy8
1022	GO:0046068 [8]: cGMP metabolism	1	1	825	11	11792	-5.66	0.0	0.59	0.28	Nppc
1023	GO:0006584 [7]: catecholamine metabolism	1	1	825	11	11792	-5.66	0.0	0.59	0.28	Nr4a2
1024	GO:0006833 [6]: water transport	1	1	825	11	11792	-5.66	0.0	0.59	0.28	Aqp5
1025	GO:0007190 [6]: adenylate cyclase activation	1	1	825	11	11792	-5.66	0.0	0.59	0.28	Adcy8
1026	GO:0007219 [6]: Notch signaling pathway	1	1	825	11	11792	-5.66	0.0	0.59	0.28	Fbxw7
1027	GO:0008272 [8]: sulfate transport	1	1	825	11	11792	-5.66	0.0	0.59	0.28	Slc26a2
1028	GO:0008366 [6]: nerve ensheathment	1	1	825	11	11792	-5.66	0.0	0.59	0.28	Ugt8
1029	GO:0016197 [6]: endosome transport	1	1	825	12	11791	-5.67	0.0	0.54	0.24	Slc30a6
1030	GO:0017148 [7]: negative regulation of protein biosynthesis	1	1	825	12	11791	-5.67	0.0	0.54	0.24	Eif4ebp2
1031	GO:0019722 [7]: calcium-mediated signaling	1	1	825	12	11791	-5.67	0.0	0.54	0.24	Dscr1l2
1032	GO:0030203 [7]: glycosaminoglycan metabolism	1	1	825	12	11791	-5.67	0.0	0.54	0.24	Hs2st1
1033	GO:0042178 [6]: xenobiotic catabolism	1	1	825	12	11791	-5.67	0.0	0.54	0.24	Nr4a2
1034	GO:0042537 [6]: benzene and derivative metabolism	1	1	825	12	11791	-5.67	0.0	0.54	0.24	Nr4a2
1035	GO:0042551 [5]: nerve maturation	1	1	825	12	11791	-5.67	0.0	0.54	0.24	Ugt8
1036	GO:0045621 [6]: positive regulation of lymphocyte differentiation	1	1	825	12	11791	-5.67	0.0	0.54	0.24	Ap3b1
1037	GO:0006022 [6]: aminoglycan metabolism	1	1	825	12	11791	-5.67	0.0	0.54	0.24	Hs2st1
1038	GO:0006801 [6]: superoxide metabolism	1	1	825	12	11791	-5.67	0.0	0.54	0.24	Noxo1
1039	GO:0008624 [9]: induction of apoptosis by extracellular signals	1	1	825	12	11791	-5.67	0.0	0.54	0.24	Dap
1040	GO:0009953 [4]: dorsal/ventral pattern formation	1	1	825	16	11787	-5.67	0.0	0.38	0.16	Lhx2
1041	GO:0030183 [5]: B-cell differentiation	1	1	825	16	11787	-5.67	0.0	0.38	0.16	Bcl11a
1042	GO:0007586 [4]: digestion	1	1	825	16	11787	-5.67	0.0	0.38	0.16	Chrm3
1043	GO:0008207 [6]: C21-steroid hormone metabolism	1	1	825	16	11787	-5.67	0.0	0.38	0.16	Stard3
1044	GO:0008629 [9]: induction of apoptosis by intracellular signals	1	1	825	16	11787	-5.67	0.0	0.38	0.16	Mbd4
1045	GO:0009890 [6]: negative regulation of biosynthesis	1	1	825	15	11788	-5.68	0.0	0.41	0.18	Eif4ebp2
1046	GO:0042475 [6]: odontogenesis (sensu Vertebrata)	1	1	825	15	11788	-5.68	0.0	0.41	0.18	Nfic
1047	GO:0042476 [5]: odontogenesis	1	1	825	15	11788	-5.68	0.0	0.41	0.18	Nfic
1048	GO:0006749 [6]: glutathione metabolism	1	1	825	15	11788	-5.68	0.0	0.41	0.18	Gclm
1049	GO:0007032 [6]: endosome organization and biogenesis	1	1	825	15	11788	-5.68	0.0	0.41	0.18	Slc30a6
1050	GO:0008154 [6]: actin polymerization and/or depolymerization	1	1	825	15	11788	-5.68	0.0	0.41	0.18	Mtss1
1051	GO:0008544 [7]: epidermis development	1	1	825	15	11788	-5.68	0.0	0.41	0.18	Cutl1
1052	GO:0009069 [7]: serine family amino acid metabolism	1	1	825	15	11788	-5.68	0.0	0.41	0.18	Ctbp2
1053	GO:0016358 [6]: dendrite morphogenesis	1	1	825	14	11789	-5.68	0.0	0.45	0.2	Igsf9
1054	GO:0043087 [4]: regulation of GTPase activity	1	1	825	14	11789	-5.68	0.0	0.45	0.2	Arfgap3
1055	GO:0045580 [6]: regulation of T-cell differentiation	1	1	825	14	11789	-5.68	0.0	0.45	0.2	Ap3b1
1056	GO:0046148 [5]: pigment biosynthesis	1	1	825	14	11789	-5.68	0.0	0.45	0.2	Ppox
1057	GO:0046850 [5]: regulation of bone remodeling	1	1	825	14	11789	-5.68	0.0	0.45	0.2	Enpp1
1058	GO:0006614 [8]: SRP-dependent cotranslational protein-membrane targeting	1	1	825	14	11789	-5.68	0.0	0.45	0.2	Srpr
1059	GO:0006691 [8]: leukotriene metabolism	1	1	825	14	11789	-5.68	0.0	0.45	0.2	Lta4h
1060	GO:0006700 [7]: C21-steroid hormone biosynthesis	1	1	825	14	11789	-5.68	0.0	0.45	0.2	Stard3
1061	GO:0007270 [7]: nerve-nerve synaptic transmission	1	1	825	14	11789	-5.68	0.0	0.45	0.2	Chrm3
1062	GO:0009306 [4]: protein secretion	1	1	825	14	11789	-5.68	0.0	0.45	0.2	Kcnn4
1063	GO:0019370 [9]: leukotriene biosynthesis	1	1	825	13	11790	-5.68	0.0	0.49	0.22	Lta4h
1064	GO:0030278 [6]: regulation of ossification	1	1	825	13	11790	-5.68	0.0	0.49	0.22	Enpp1
1065	GO:0042168 [5]: heme metabolism	1	1	825	13	11790	-5.68	0.0	0.49	0.22	Ppox
1066	GO:0048278 [6]: vesicle docking	1	1	825	13	11790	-5.68	0.0	0.49	0.22	Stxbp2
1067	GO:0006778 [6]: porphyrin metabolism	1	1	825	13	11790	-5.68	0.0	0.49	0.22	Ppox
1068	GO:0006904 [7]: vesicle docking during exocytosis	1	1	825	13	11790	-5.68	0.0	0.49	0.22	Stxbp2
1069	GO:0007492 [6]: endoderm development	1	1	825	13	11790	-5.68	0.0	0.49	0.22	Pax9
