# Supplementary material for: A genomic analysis of mouse models of breast cancer reveals molecular features of mouse models and relationships to human breast cancer
Source: Breast Cancer Res. 2014 Jun 5;16(3):R59. doi: 10.1186/bcr3672 (PMC4078930; doi:10.1186/bcr3672)
Supplement: Additional file 3 — Fold change values organized by mouse tumor model type comparing the mouse model to normal mammary gland. [file bcr3672-S3.zip › Additional_File_3/Ras_VS_NMLmammary/AdditionalFile77_Ras_VS_NMLmammary/UpregulatedGenesgather_kegg_121024.txt]

#	Annotation	Total Genes With Ann	Your Genes (With Ann)	Your Genes (No Ann)	Genome (With Ann)	Genome (No Ann)	ln(Bayes factor)	neg ln(p value)	FE: neg ln(p value)	FE: neg ln(FDR)	Genes
1	path:mmu04530: Tight junction	23	23	175	100	2221	5.06	9.19	9.88	5.84	6530407C02Rik Cipp Cldn1 Cldn10 Cldn13 Cldn2 Cldn23 Cldn3 Cldn7 Crb3 Csnk2a1 Cttn Hras1 Llglh2 Myh14 Myh9 Ocln Pard3 Ppp2cb Ppp2r1a Ppp2r4 Prkcz Tjp2
2	path:mmu00220: Urea cycle and metabolism of amino groups	8	8	190	12	2309	4.47	8.76	9.57	5.84	Acy1 Arg1 Ass1 Ckmt1 Gatm Pycr1 Pycr2 Sms
3	path:mmu00240: Pyrimidine metabolism	12	12	186	54	2267	0.61	4.67	5.42	2.1	1810060D16Rik Dck Dtymk Dut Nme3 Nme4 Nudt2 Pole2 Prim2 Rrm1 Tk1 Umpk
4	path:mmu04080: Neuroactive ligand-receptor interaction	13	13	185	265	2056	-0.57	0.0	0.01	0.0	Adrb1 Chrm1 Chrm3 Edg4 Gabbr1 Gabrp Gal Ghrhr Glp1r Hrh3 Pard3 Ptger1 Sstr1
5	path:mmu00230: Purine metabolism	15	15	183	93	2228	-0.68	0.0	3.93	1.58	1810060D16Rik Adcy8 Ak4 Dck Enpp1 Nme3 Nme4 Nudt2 Papss1 Pde4b Pde6b Pde9a Pole2 Prim2 Rrm1
6	path:mmu00604: Ganglioside biosynthesis	5	5	193	14	2307	-0.69	0.0	4.32	1.58	B4galt6 Galgt1 St3gal5 St6galnac4 St8sia1
7	path:mmu00530: Aminosugars metabolism	6	6	192	21	2300	-0.8	0.0	4.14	1.58	Cmas Gne Hexb Hk1 Nans Smpdl3b
8	path:mmu04310: Wnt signaling pathway	18	18	180	123	2198	-0.82	0.0	3.7	1.58	Catnbip1 Csnk1e Csnk2a1 Ctbp2 Fbxw11 Fzd3 Fzd6 Fzd7 Fzd9 Lrp5 Lrp6 Ltap Nkd2 Ppp2cb Ppp2r1a Rock1 Tbl1xr1 Vangl1
9	path:mmu04060: Cytokine-cytokine receptor interaction	11	11	187	229	2092	-0.89	0.0	0.01	0.0	Acvr1b Acvr2b Amhr2 Gdf5 Il13ra1 Il1rap Il23a Ltbr Tgfb2 Tnfrsf12a Tnfrsf19
10	path:mmu04620: Toll-like receptor signaling pathway	2	2	196	92	2229	-0.9	0.0	0.0	0.0	Irf3 Mapk13
11	path:mmu00330: Arginine and proline metabolism	7	7	191	30	2291	-1.07	0.0	3.79	1.58	Arg1 Ass1 Ckmt1 Gatm Pycr1 Pycr2 Sms
12	path:mmu05050: Dentatorubropallidoluysian atrophy (DRPLA)	4	4	194	10	2311	-1.12	0.0	3.92	1.58	Casp1 Casp7 Drpla Insr
13	path:mmu00521: Streptomycin biosynthesis	3	3	195	5	2316	-1.19	0.0	3.92	1.58	Hk1 Impa1 Impa2
14	path:mmu00602: Blood group glycolipid biosynthesis-neolactoseries	4	4	194	13	2308	-1.74	0.0	3.24	1.22	B4galt6 Fut2 Ggta1 St8sia1
15	path:mmu00380: Tryptophan metabolism	2	2	196	73	2248	-2.04	0.0	0.02	0.0	Rnf25 Uhrf1
16	path:mmu04010: MAPK signaling pathway	13	13	185	218	2103	-2.11	0.0	0.07	0.0	Acvr1b Casp1 Casp2 Casp7 Dusp6 Dusp8 Hras1 Mapk13 Nf1 Nr4a1 Pla2g12a Sos1 Tgfb2
17	path:mmu00603: Globoside metabolism	4	4	194	16	2305	-2.21	0.0	2.71	0.78	B4galt6 Fut2 Hexb St8sia1
18	path:mmu04510: Focal adhesion	12	12	186	202	2119	-2.21	0.0	0.08	0.0	Capn10 Capn5 Capn9 Chad Col11a1 Col11a2 Col4a4 Hras1 Rock1 Sos1 Tesk2 Tnk1
19	path:mmu00071: Fatty acid metabolism	1	1	197	53	2268	-2.29	0.0	0.01	0.0	Acox2
20	path:mmu00601: Blood group glycolipid biosynthesis-lactoseries	3	3	195	10	2311	-2.42	0.0	2.58	0.72	B4galt6 Fut2 Ggta1
21	path:mmu00512: O-Glycan biosynthesis	4	4	194	18	2303	-2.46	0.0	2.42	0.64	B4galt6 Galnt2 Galnt3 Gcnt1
22	path:mmu00562: Inositol phosphate metabolism	7	7	191	50	2271	-2.71	0.0	1.86	0.26	Aldrl6 Impa1 Impa2 Pip5k1a Pip5k2c Prkr Ttk
23	path:mmu04020: Calcium signaling pathway	12	12	186	169	2152	-2.9	0.0	0.25	0.0	Adcy8 Adrb1 Calm2 Ccnb2 Cd38 Cdc25c Cdc2a Chrm1 Chrm3 Itpr3 Ptger1 Sphk2
24	path:mmu04520: Adherens junction	8	8	190	66	2255	-2.91	0.0	1.51	0.07	Acvr1b Catns Csnk2a1 Insr Lmo7 Pard3 Pvrl2 Ssx2ip
25	path:mmu00510: N-Glycan biosynthesis	4	4	194	23	2298	-2.93	0.0	1.85	0.26	B4galt6 Ddost Dibd1 Gcs1
26	path:mmu04070: Phosphatidylinositol signaling system	8	8	190	68	2253	-2.97	0.0	1.41	0.07	Calm2 Impa1 Impa2 Itpr3 Pip5k1a Pip5k2c Prkr Ttk
27	path:mmu04910: Insulin signaling pathway	12	12	186	121	2200	-3.0	0.0	1.05	0.02	Calm2 Cbl Cblc Fbp1 Flot1 Hk1 Hras1 Insr Prkcz Rhoq Socs2 Sos1
28	path:mmu00920: Sulfur metabolism	2	2	196	7	2314	-3.14	0.0	1.87	0.26	Papss1 Sult1e1
29	path:mmu00350: Tyrosine metabolism	1	1	197	39	2282	-3.16	0.0	0.04	0.0	Mif
30	path:mmu04210: Apoptosis	5	5	193	84	2237	-3.16	0.0	0.17	0.0	Capn10 Capn5 Capn9 Casp7 Il1rap
31	path:mmu00564: Glycerophospholipid metabolism	2	2	196	51	2270	-3.17	0.0	0.07	0.0	Pafah1b3 Pla2g12a
32	path:mmu00361: gamma-Hexachlorocyclohexane degradation	1	1	197	38	2283	-3.21	0.0	0.04	0.0	Cyp26a1
33	path:mmu04340: Hedgehog signaling pathway	2	2	196	49	2272	-3.26	0.0	0.08	0.0	Csnk1e Fbxw11
34	path:mmu00010: Glycolysis / Gluconeogenesis	2	2	196	48	2273	-3.3	0.0	0.09	0.0	Fbp1 Hk1
35	path:mmu00650: Butanoate metabolism	1	1	197	36	2285	-3.33	0.0	0.05	0.0	Gad1
36	path:mmu00970: Aminoacyl-tRNA biosynthesis	3	3	195	19	2302	-3.37	0.0	1.4	0.07	Sars1 Vars2 Yars
37	path:mmu04330: Notch signaling pathway	5	5	193	45	2276	-3.39	0.0	1.03	0.02	1700023B02Rik Ctbp2 Ncor2 Ncstn Pcaf
38	path:mmu05060: Prion disease	2	2	196	9	2312	-3.4	0.0	1.55	0.07	Aplp1 Lamr1
39	path:mmu04512: ECM-receptor interaction	6	6	192	78	2243	-3.41	0.0	0.42	0.02	Chad Col11a1 Col11a2 Col4a4 Hmmr Npnt
40	path:mmu04540: Gap junction	6	6	192	78	2243	-3.41	0.0	0.42	0.02	Adrb1 Cdc2a Csnk1e Hras1 Itpr3 Sos1
41	path:mmu00480: Glutathione metabolism	4	4	194	32	2289	-3.41	0.0	1.16	0.02	Anpep Gclm Gpx2 Rab15
42	path:mmu00561: Glycerolipid metabolism	1	1	197	34	2287	-3.43	0.0	0.06	0.0	B4galt6
43	path:mmu00940: Stilbene, coumarine and lignin biosynthesis	2	2	196	10	2311	-3.5	0.0	1.42	0.07	Cyp26a1 Lpo
44	path:mmu00632: Benzoate degradation via CoA ligation	2	2	196	43	2278	-3.5	0.0	0.13	0.0	Prkr Ttk
45	path:mmu00620: Pyruvate metabolism	1	1	197	32	2289	-3.54	0.0	0.07	0.0	Cach
46	path:mmu00310: Lysine degradation	4	4	194	40	2281	-3.59	0.0	0.78	0.02	Otub1 Plod2 Setdb1 Suv39h2
47	path:mmu05040: Huntington's disease	3	3	195	24	2297	-3.6	0.0	1.03	0.02	Calm2 Casp1 Dctn1
48	path:mmu00760: Nicotinate and nicotinamide metabolism	4	4	194	47	2274	-3.63	0.0	0.55	0.02	Cd38 Enpp1 Prkr Ttk
49	path:mmu00790: Folate biosynthesis	2	2	196	12	2309	-3.66	0.0	1.2	0.02	Gch1 Ggh
50	path:mmu00590: Prostaglandin and leukotriene metabolism	3	3	195	30	2291	-3.74	0.0	0.72	0.02	Lpo Lta4h Pla2g12a
51	path:mmu00600: Glycosphingolipid metabolism	3	3	195	31	2290	-3.75	0.0	0.68	0.02	B4galt6 Neu1 Sphk2
52	path:mmu00051: Fructose and mannose metabolism	3	3	195	35	2286	-3.77	0.0	0.54	0.02	B4galt6 Fbp1 Hk1
53	path:mmu00100: Biosynthesis of steroids	2	2	196	14	2307	-3.77	0.0	1.02	0.02	Dhcr7 Sqle
54	path:mmu00410: beta-Alanine metabolism	2	2	196	15	2306	-3.81	0.0	0.94	0.02	Gad1 Sms
55	path:mmu00260: Glycine, serine and threonine metabolism	2	2	196	32	2289	-3.84	0.0	0.27	0.0	Gatm Sars1
56	path:mmu00450: Selenoamino acid metabolism	2	2	196	16	2305	-3.85	0.0	0.87	0.02	Papss1 Scly
57	path:mmu00251: Glutamate metabolism	2	2	196	17	2304	-3.88	0.0	0.8	0.02	Gad1 Gclm
58	path:mmu00252: Alanine and aspartate metabolism	2	2	196	17	2304	-3.88	0.0	0.8	0.02	Ass1 Gad1
59	path:mmu00052: Galactose metabolism	1	1	197	25	2296	-3.88	0.0	0.13	0.0	Hk1
60	path:mmu00150: Androgen and estrogen metabolism	2	2	196	30	2291	-3.88	0.0	0.31	0.0	Sts Sult1e1
61	path:mmu00500: Starch and sucrose metabolism	2	2	196	28	2293	-3.91	0.0	0.36	0.0	Enpp1 Hk1
62	path:mmu00360: Phenylalanine metabolism	2	2	196	19	2302	-3.92	0.0	0.69	0.02	Lpo Mif
63	path:mmu00030: Pentose phosphate pathway	2	2	196	20	2301	-3.94	0.0	0.64	0.02	Dera Fbp1
64	path:mmu00532: Chondroitin / Heparan sulfate biosynthesis	2	2	196	26	2295	-3.94	0.0	0.42	0.02	Hs2st1 Hs3st1
65	path:mmu05010: Alzheimer's disease	2	2	196	21	2300	-3.95	0.0	0.6	0.02	Casp7 Ncstn
66	path:mmu00900: Terpenoid biosynthesis	1	1	197	4	2317	-3.95	0.0	1.09	0.02	Sqle
67	path:mmu00430: Taurine and hypotaurine metabolism	1	1	197	5	2316	-4.05	0.0	0.95	0.02	Gad1
68	path:mmu00903: Limonene and pinene degradation	1	1	197	19	2302	-4.11	0.0	0.21	0.0	Cyp26a1
69	path:mmu00710: Carbon fixation	1	1	197	19	2302	-4.11	0.0	0.21	0.0	Fbp1
70	path:mmu00531: Glycosaminoglycan degradation	1	1	197	6	2315	-4.13	0.0	0.83	0.02	Hexb
71	path:mmu00780: Biotin metabolism	1	1	197	6	2315	-4.13	0.0	0.83	0.02	Otub1
72	path:mmu00628: Fluorene degradation	1	1	197	6	2315	-4.13	0.0	0.83	0.02	Cyp26a1
73	path:mmu00860: Porphyrin and chlorophyll metabolism	1	1	197	18	2303	-4.14	0.0	0.24	0.0	Ppox
74	path:mmu00730: Thiamine metabolism	1	1	197	7	2314	-4.18	0.0	0.73	0.02	Thtpa
75	path:mmu00290: Valine, leucine and isoleucine biosynthesis	1	1	197	8	2313	-4.21	0.0	0.65	0.02	Vars2
76	path:mmu00770: Pantothenate and CoA biosynthesis	1	1	197	15	2306	-4.22	0.0	0.31	0.0	Enpp1
77	path:mmu00400: Phenylalanine, tyrosine and tryptophan biosynthesis	1	1	197	9	2312	-4.24	0.0	0.58	0.02	Yars
78	path:mmu00910: Nitrogen metabolism	1	1	197	13	2308	-4.25	0.0	0.38	0.01	Car6
79	path:mmu00680: Methane metabolism	1	1	197	10	2311	-4.25	0.0	0.52	0.02	Lpo
80	path:mmu00053: Ascorbate and aldarate metabolism	1	1	197	12	2309	-4.25	0.0	0.42	0.02	Cyp26a1
81	path:mmu00670: One carbon pool by folate	1	1	197	12	2309	-4.25	0.0	0.42	0.02	Mthfr
82	path:mmu04710: Circadian rhythm	1	1	197	12	2309	-4.25	0.0	0.42	0.02	Csnk1e
83	path:mmu00740: Riboflavin metabolism	1	1	197	11	2310	-4.25	0.0	0.47	0.02	Enpp1
