# Supplementary material for: A genomic analysis of mouse models of breast cancer reveals molecular features of mouse models and relationships to human breast cancer
Source: Breast Cancer Res. 2014 Jun 5;16(3):R59. doi: 10.1186/bcr3672 (PMC4078930; doi:10.1186/bcr3672)
Supplement: Additional file 3 — Fold change values organized by mouse tumor model type comparing the mouse model to normal mammary gland. [file bcr3672-S3.zip › Additional_File_3/Ras_VS_NMLmammary/AdditionalFile77_Ras_VS_NMLmammary/UpregulatedGenesgather_transfac_121024.txt]

#	Annotation	Total Genes With Ann	Your Genes (With Ann)	Your Genes (No Ann)	Genome (With Ann)	Genome (No Ann)	ln(Bayes factor)	neg ln(p value)	FE: neg ln(p value)	FE: neg ln(FDR)	Genes
1	V$KROX_Q6	575	575	437	5790	9369	63.8	11.93	70.04	64.19	0610006K04Rik 1110055N21Rik 1200008O12Rik 1200014P03Rik 1300010K09Rik 1300013B24Rik 1500001H12Rik 1810017F10Rik 2010005O13Rik 2210008M09Rik 2410195B05Rik 2700087H15Rik 4930449E07Rik 4933424N09Rik 6530407C02Rik 6530411B15Rik 9330161F08Rik AF233884 AI481750 AU040576 AW742319 Aass Abcc10 Abcg1 Acvr1b Acvr2b Acy1 Adcy8 Adipor1 Adrb1 Aes Aig1 Ak4 Aldrl6 Ammecr1 Anpep Ap3b1 Aplp1 Aqp5 Arfip2 Arhgap8 Ar…
2	V$E2F1_Q6: E2F-1	671	671	341	7673	7486	44.42	11.93	50.56	45.4	0610006K04Rik 1200009B18Rik 1200014P03Rik 1300002F13Rik 1300010K09Rik 1300013B24Rik 1500001H12Rik 1810017F10Rik 1810060D16Rik 2010005O13Rik 2210008M09Rik 2410004C24Rik 2410043F08Rik 2410080P20Rik 2410195B05Rik 2610511O17Rik 2610528M18Rik 2700050P07Rik 2700075B01Rik 2700084L22Rik 2700087H15Rik 2810418N01Rik 4933424N09Rik 5430413I02Rik 5830426I05Rik 6030457N17Rik 6530407C02Rik 6530411B15Rik 6720485…
3	V$E2F1_Q3_01	406	406	606	4045	11114	36.76	11.93	42.84	38.09	1110032D12Rik 1110055N21Rik 1200009B18Rik 1200014P03Rik 1300010K09Rik 1500001H12Rik 1810017F10Rik 2010005O13Rik 2410004C24Rik 2410195B05Rik 2610019I03Rik 2700084L22Rik 2810418N01Rik 4933424N09Rik 6530407C02Rik 9330161F08Rik 9530020D24Rik Acvr2b Adcy8 Adipor1 Adrb1 Aig1 Ammecr1 Apg5l Aplp1 Aqp5 Arfip2 Arhgdig Arhgef2 Arhgef7 Arl2bp Arl5 Asf1b Ass1 Atoh7 Atp11a Atp13a1 Atp1b1 Atp9a BC006705 BC01055…
4	V$MAZ_Q6	824	824	188	10447	4712	34.87	11.93	41.03	36.56	0610006K04Rik 1110055N21Rik 1200008O12Rik 1200014P03Rik 1300002F13Rik 1300010K09Rik 1300013B24Rik 1500001H12Rik 1700020M16Rik 1700030A21Rik 1810037G04Rik 1810060D16Rik 2010005O13Rik 2010308M01Rik 2210008M09Rik 2310042N02Rik 2410004C24Rik 2410043F08Rik 2410080P20Rik 2410195B05Rik 2610019I03Rik 2610511O17Rik 2700075B01Rik 2700084L22Rik 2810422M04Rik 4930442L21Rik 4930449E07Rik 5430413I02Rik 5730461…
5	V$FOXJ2_02: fork head box J 2	275	275	737	6020	9139	29.51	11.93	0.0	0.0	1110032D12Rik 1110055N21Rik 1300013B24Rik 1500001H12Rik 1700030A21Rik 1810017F10Rik 1810037G04Rik 2010005O13Rik 2410004C24Rik 2410043F08Rik 2600017H08Rik 2610511O17Rik 2610528M18Rik 2700050P07Rik 2810422M04Rik 2810441C07Rik 4930418P06Rik 4930442L21Rik 4933424N09Rik 5730537D05Rik 6720485C15Rik 9530020D24Rik A230102I05Rik AI429613 AW494914 AW742319 Abcc10 Acox2 Acvr1b Acy1 Adam4 Adarb1 Afm Ammecr1 …
6	V$E2F1_Q6_01	472	472	540	5183	9976	27.93	11.93	33.9	29.66	1300013B24Rik 1500001H12Rik 1810017F10Rik 2210008M09Rik 2410004C24Rik 2410043F08Rik 2610528M18Rik 2700084L22Rik 2810418N01Rik 4933424N09Rik 5430413I02Rik 5830426I05Rik 6530407C02Rik 6530411B15Rik 9230106L14Rik 9330161F08Rik 9430059P22Rik 9530020D24Rik AF233884 AU040576 AW494914 Acvr2b Adcy8 Aig1 Ak4 Ammecr1 Ap1m2 Ap3b1 Apg5l Api5 Arfip2 Arhgap8 Arhgef2 Arhgef5 Arhgef7 Arl2bp Arl5 Asf1b Ass1 Atp1b…
7	V$MAZR_01: MAZ related factor	538	538	474	6174	8985	26.5	11.93	32.44	28.38	0610006K04Rik 1200008O12Rik 1200014P03Rik 1300013B24Rik 1500001H12Rik 1700030A21Rik 1810013B01Rik 2010005O13Rik 2010308M01Rik 2310042N02Rik 2410004C24Rik 2610019I03Rik 2700050P07Rik 2700075B01Rik 2810418N01Rik 2810422M04Rik 4930418P06Rik 5730537D05Rik 6530407C02Rik 6530411B15Rik 6720485C15Rik AU040576 AW742319 Abcg1 Acin1 Acvr1b Acvr2b Acy1 Adcy8 Adipor1 Adrb1 Aes Aig1 Ak4 Amac1 Aof2 Api5 Aplp1 A…
8	V$TEF_Q6	251	251	761	5490	9669	25.11	11.93	0.0	0.0	1300013B24Rik 1700030A21Rik 2010308M01Rik 2410043F08Rik 2610019I03Rik 2700050P07Rik 2700084L22Rik 2810422M04Rik 4930442L21Rik 4933424N09Rik 5730461K03Rik 5830426I05Rik 6720485C15Rik 9330161F08Rik A230102I05Rik AI429613 AW494914 Abcc10 Abpb Acox2 Ammecr1 Aof2 Arhgef16 Arid1a Arid2 Atp13a1 Aurkb B4galt6 BC011209 BC017612 BC019731 BC024997 Bcar3 Brp16 Brrn1 Cald1 Capn9 Car9 Catns Cbl Cbx2 Ccl20 Cd38…
9	V$MYCMAX_B: c-Myc:Max binding sites	499	499	513	5687	9472	24.01	11.93	29.93	26.09	0610006K04Rik 1110032D12Rik 1200009B18Rik 1300010K09Rik 1500001H12Rik 1810017F10Rik 1810060D16Rik 2010005O13Rik 2310042N02Rik 2410080P20Rik 2610019I03Rik 2610528M18Rik 2700050P07Rik 2810418N01Rik 2810422M04Rik 4930449E07Rik 5730537D05Rik 5830426I05Rik 6030457N17Rik 6530407C02Rik 6530411B15Rik 9330161F08Rik AW494914 AW742319 Abcc10 Abcg1 Abhd2 Abpb Acox2 Acvr1b Acvr2b Acy1 Adarb1 Adipor1 Ak4 Amac1…
10	V$E2F_Q6: E2F	836	836	176	10977	4182	23.79	11.93	29.86	26.09	0610006K04Rik 1110032D12Rik 1110055N21Rik 1200008O12Rik 1200009B18Rik 1200014P03Rik 1300002F13Rik 1300013B24Rik 1500001H12Rik 1700001L23Rik 1700020M16Rik 1700030A21Rik 1810017F10Rik 1810037G04Rik 1810060D16Rik 2010005O13Rik 2010308M01Rik 2210008M09Rik 2310067G05Rik 2410004C24Rik 2410043F08Rik 2410195B05Rik 2600017H08Rik 2610528M18Rik 2700050P07Rik 2700075B01Rik 2700084L22Rik 2700087H15Rik 2810418…
11	V$E2F1DP1_01: E2F-1:DP-1 heterodimer	391	391	621	4211	10948	22.73	11.93	28.67	25.01	1300013B24Rik 1500001H12Rik 1810017F10Rik 2210008M09Rik 2410004C24Rik 2410043F08Rik 2410195B05Rik 2610528M18Rik 2700050P07Rik 2700084L22Rik 2700087H15Rik 2810418N01Rik 4933424N09Rik 5430413I02Rik 5730537D05Rik 6530407C02Rik 6530411B15Rik 9330161F08Rik 9430059P22Rik 9530020D24Rik AF233884 AU040576 Acvr2b Adcy8 Aig1 Ammecr1 Ap1m2 Apg5l Arhgef16 Arhgef5 Arhgef7 Arl2bp Ash2l Ass1 Atoh7 Atp1b1 Aurka A…
12	V$CDX2_Q5	537	537	475	9744	5415	21.79	11.93	0.0	0.0	1110032D12Rik 1110055N21Rik 1200009B18Rik 1700020M16Rik 1700030A21Rik 2010005O13Rik 2010308M01Rik 2210008M09Rik 2310042N02Rik 2310067G05Rik 2410043F08Rik 2410080P20Rik 2410195B05Rik 2600017H08Rik 2610019I03Rik 2610511O17Rik 2610528M18Rik 2700050P07Rik 2700075B01Rik 2700084L22Rik 2700087H15Rik 2810422M04Rik 2810441C07Rik 4930418P06Rik 4930442L21Rik 4930449E07Rik 4933424N09Rik 5430413I02Rik 5730537…
13	V$DEAF1_01	283	283	729	2854	12305	19.87	11.93	25.83	22.28	0610006K04Rik 1110032D12Rik 1110055N21Rik 1300002F13Rik 1300010K09Rik 1810060D16Rik 2410080P20Rik 2700050P07Rik 2810418N01Rik 2810422M04Rik 5730461K03Rik 6030457N17Rik 9330161F08Rik 9430059P22Rik 9530020D24Rik AU040576 Abcg1 Acin1 Acvr1b Adcy8 Aig1 Ap3b1 Apg5l Aplp1 Aqp5 Arhgap8 Arhgef5 Arhgef7 Atoh7 Atp13a1 B4galt6 BC018371 BC037006 Barx2 Blm Brp16 C1qtnf4 Calm2 Car9 Cbl Ccnf Ccnt1 Cd9 Cdc25a Cf…
14	V$E2F_Q3_01	446	446	566	5097	10062	18.98	11.93	24.83	21.37	0610006K04Rik 1200009B18Rik 1200014P03Rik 1500001H12Rik 1810017F10Rik 2010005O13Rik 2210008M09Rik 2410004C24Rik 2410195B05Rik 2700075B01Rik 2700084L22Rik 2810418N01Rik 5730461K03Rik 6030457N17Rik 6530407C02Rik 6530411B15Rik 6720485C15Rik 9330161F08Rik 9430059P22Rik 9530020D24Rik A230102I05Rik AF233884 AW494914 AW742319 Adcy8 Aig1 Ak4 Ammecr1 Ap1m2 Ap3b1 Apg5l Api5 Arfip2 Arhgap8 Arhgef2 Arl2bp Ar…
15	V$POU1F1_Q6	311	311	701	6184	8975	17.32	11.93	0.0	0.0	1110055N21Rik 1200008O12Rik 1200014P03Rik 1300010K09Rik 1300013B24Rik 1700001L23Rik 1700030A21Rik 1810013B01Rik 1810060D16Rik 2010005O13Rik 2210008M09Rik 2310042N02Rik 2310067G05Rik 2410004C24Rik 2410043F08Rik 2610511O17Rik 2700050P07Rik 2700075B01Rik 2810441C07Rik 4930418P06Rik 4930442L21Rik 4933424N09Rik 5730461K03Rik 9230106L14Rik A230102I05Rik AW494914 Abcc10 Abcg1 Abhd2 Acvr1b Adam4 Adarb1 A…
16	V$ELK1_02: Elk-1	858	858	154	11572	3587	17.25	11.93	23.27	19.9	0610006K04Rik 1110032D12Rik 1110055N21Rik 1200008O12Rik 1200009B18Rik 1200014P03Rik 1300002F13Rik 1300010K09Rik 1300013B24Rik 1500001H12Rik 1700001L23Rik 1700020M16Rik 1700030A21Rik 1810037G04Rik 1810060D16Rik 2010005O13Rik 2010308M01Rik 2210008M09Rik 2310042N02Rik 2410004C24Rik 2410080P20Rik 2410195B05Rik 2600017H08Rik 2610528M18Rik 2700050P07Rik 2700075B01Rik 2700084L22Rik 2810418N01Rik 2810441…
17	V$SP3_Q3	760	760	252	9953	5206	16.49	11.93	22.37	19.08	0610006K04Rik 1200008O12Rik 1200014P03Rik 1300002F13Rik 1300010K09Rik 1300013B24Rik 1500001H12Rik 1700030A21Rik 1810013B01Rik 1810017F10Rik 1810037G04Rik 1810060D16Rik 2010005O13Rik 2210008M09Rik 2310042N02Rik 2310067G05Rik 2410004C24Rik 2410043F08Rik 2600017H08Rik 2610019I03Rik 2610511O17Rik 2610528M18Rik 2700050P07Rik 2700084L22Rik 2700087H15Rik 2810422M04Rik 2810441C07Rik 4930418P06Rik 4930442…
18	V$OCT1_02: octamer factor 1	253	253	759	5183	9976	15.47	11.93	0.0	0.0	1110032D12Rik 1110055N21Rik 1200009B18Rik 1300013B24Rik 1700001L23Rik 1810060D16Rik 2010005O13Rik 2010308M01Rik 2310067G05Rik 2600017H08Rik 2610528M18Rik 2810418N01Rik 2810422M04Rik 2810441C07Rik 4930418P06Rik 4933424N09Rik 9330161F08Rik 9430059P22Rik A230102I05Rik AF233884 Aass Abcc10 Abcg1 Acox2 Adcy8 Aig1 Amhr2 Ank3 Arhgef7 Arid1a Asb6 Atp9a Aurkb B4galt6 BC014699 BC025076 Baz2a Boll Brrn1 Btb…
19	V$GATA2_03: GATA-binding factor 2	222	222	790	4642	10517	14.61	11.93	0.0	0.0	1300013B24Rik 1700030A21Rik 1810060D16Rik 2010005O13Rik 2810418N01Rik 2810422M04Rik 4930442L21Rik 5730461K03Rik 6030457N17Rik 9530020D24Rik AI429613 Abcc10 Abcg1 Abhd2 Adam4 Adipor1 Afm Aldrl6 Ank3 Aof2 Aplp1 Arid2 Ash2l Aurkb BC010552 BC014795 BC017612 BC025076 BC026778 Bcl2l14 Cald1 Casp1 Casp2 Ccl20 Ccnf Cd38 Cdc25c Cebpb Cenpf Chd8 Chek1 Chl1 Cipp Cklf Clca4 Cldn2 Cnot3 Col4a4 Col9a2 Cops7a C…
20	V$TFIII_Q6	975	975	37	13867	1292	14.08	11.93	20.44	17.22	0610006K04Rik 1110032D12Rik 1110055N21Rik 1200008O12Rik 1200009B18Rik 1200014P03Rik 1300002F13Rik 1300010K09Rik 1300013B24Rik 1500001H12Rik 1700001L23Rik 1700020M16Rik 1700030A21Rik 1810013B01Rik 1810017F10Rik 1810037G04Rik 1810060D16Rik 2010005O13Rik 2010308M01Rik 2210008M09Rik 2310042N02Rik 2310067G05Rik 2410004C24Rik 2410043F08Rik 2410080P20Rik 2410195B05Rik 2600017H08Rik 2610019I03Rik 2610511…
21	V$E2F_Q4_01	266	266	746	2800	12359	14.07	11.93	19.94	16.79	1200014P03Rik 1500001H12Rik 2010005O13Rik 2700084L22Rik 2810418N01Rik 6030457N17Rik 9330161F08Rik 9430059P22Rik 9530020D24Rik Adcy8 Aig1 Ak4 Ammecr1 Apg5l Api5 Arfip2 Arhgap8 Arhgef2 Arl2bp Arl5 Ass1 Atoh7 Atp1b1 BC013481 BC016201 BC017612 BC037006 Barx2 Bcar3 Bcl2l11 Bicd2 Blm Brrn1 Bub1b Cadps2 Casp7 Ccnf Ccnt1 Cct7 Cd2ap Cdc25a Cdc2a Cdc42ep3 Cdc5l Chad Chek1 Chl1 Cklfsf8 Cldn23 Cldn3 Cldn7 Cn…
22	V$OCT1_06: octamer-binding factor 1	467	467	545	8421	6738	13.63	11.93	0.0	0.0	1110032D12Rik 1110055N21Rik 1200009B18Rik 1300010K09Rik 1300013B24Rik 1500001H12Rik 1700020M16Rik 1700030A21Rik 1810013B01Rik 1810037G04Rik 2010005O13Rik 2410004C24Rik 2610019I03Rik 2700075B01Rik 2700087H15Rik 2810418N01Rik 2810422M04Rik 4930418P06Rik 4930442L21Rik 4930449E07Rik 4933424N09Rik 5730537D05Rik 5830426I05Rik 6720485C15Rik 9230106L14Rik 9330161F08Rik 9430059P22Rik AU040576 AW742319 Aas…
23	V$E2F1_Q4_01	287	287	725	3093	12066	13.59	11.93	19.44	16.36	1200014P03Rik 1500001H12Rik 1810017F10Rik 2010005O13Rik 2700084L22Rik 2810418N01Rik 6030457N17Rik 9330161F08Rik 9430059P22Rik 9530020D24Rik AF233884 Adcy8 Aig1 Ak4 Ammecr1 Apg5l Api5 Arfip2 Arhgap8 Arhgef2 Arl2bp Arl5 Ass1 Atoh7 Atp1b1 BC013481 BC016201 BC017612 BC037006 Barx2 Bcar3 Bcl2l11 Bicd2 Blm Brrn1 Bub1b Cadps2 Casp7 Ccnf Ccnt1 Cct7 Cd2ap Cdc25a Cdc2a Cdc42ep3 Cdc5l Cfl1 Chad Chek1 Chl1 C…
24	V$MINI20_B: Muscle initiator sequence-20	704	704	308	9202	5957	12.89	11.93	18.65	15.62	0610006K04Rik 1110032D12Rik 1110055N21Rik 1200014P03Rik 1300002F13Rik 1300010K09Rik 1500001H12Rik 1810013B01Rik 1810017F10Rik 1810037G04Rik 1810060D16Rik 2210008M09Rik 2410004C24Rik 2410043F08Rik 2410080P20Rik 2410195B05Rik 2600017H08Rik 2610511O17Rik 2700075B01Rik 2700084L22Rik 2700087H15Rik 2810441C07Rik 4930449E07Rik 4933424N09Rik 5730461K03Rik 5730537D05Rik 5830426I05Rik 6030457N17Rik 6530407…
25	V$WHN_B: winged-helix factor nude	321	321	691	3595	11564	12.35	11.93	18.13	15.17	1110032D12Rik 1200008O12Rik 1200009B18Rik 1200014P03Rik 1300002F13Rik 1810013B01Rik 2010005O13Rik 2410195B05Rik 2610528M18Rik 2700050P07Rik 2700087H15Rik 2810418N01Rik 4930418P06Rik 4930442L21Rik 5730461K03Rik 9230106L14Rik 9430059P22Rik AF233884 AI481750 Abcc10 Acvr1b Acvr2b Adcy8 Adrb1 Aig1 Arhgdig Arhgef7 Arl2bp Arl5 Ash2l Ass1 Atoh7 Aurkb B4galt6 BC003993 BC010552 BC014795 BC016201 BC017133 B…
26	V$E2F_Q6_01	177	177	835	1718	13441	12.03	11.93	17.99	15.08	1500001H12Rik 2700084L22Rik 2810418N01Rik 9330161F08Rik 9430059P22Rik 9530020D24Rik Adcy8 Aig1 Ak4 Apg5l Api5 Arfip2 Arhgap8 Arhgef2 Arl5 Ass1 Atoh7 Atp1b1 BC016201 BC037006 Barx2 Bcl2l11 Brrn1 Ccnt1 Cct7 Cd2ap Cdc25a Cdc2a Cdc5l Chek1 Chl1 Cldn23 Cldn3 Cnnm4 Cnot3 Creb3l2 Csnk1e Cul4a D030060M11Rik Dck Decr2 Dhcr7 Dorz1 Dtnb E130307C13 Ect2 Edg4 Emilin3 Fkbp4 Gad1 Galgt1 Galnt3 Gemin6 Ggh Grb7 G…
27	V$E2F1_Q4: E2F-1	365	365	647	4245	10914	11.24	11.93	16.96	14.1	0610006K04Rik 1810017F10Rik 2410195B05Rik 2700075B01Rik 2700084L22Rik 2810418N01Rik 2810422M04Rik 6030457N17Rik 6530411B15Rik 6720485C15Rik 9430059P22Rik 9530020D24Rik AF233884 AW742319 Acin1 Acy1 Adcy8 Aes Ak4 Ammecr1 Ap1m2 Ap3b1 Apg5l Api5 Arfip2 Arl5 Asf1b Ass1 Atoh7 Atp1b1 Aurkb BC006705 BC010552 BC011209 BC013481 BC014795 BC016201 BC018371 BC037006 Baiap2l1 Bcar3 Bcl2l11 Bicd2 Bnipl Brrn1 Bu…
28	V$USF_Q6: upstream stimulating factor	715	715	297	9457	5702	11.04	11.93	16.76	13.95	0610006K04Rik 1110032D12Rik 1200014P03Rik 1300010K09Rik 1300013B24Rik 1500001H12Rik 1700001L23Rik 1810017F10Rik 1810037G04Rik 1810060D16Rik 2010308M01Rik 2210008M09Rik 2310042N02Rik 2310067G05Rik 2410004C24Rik 2410043F08Rik 2410080P20Rik 2410195B05Rik 2610019I03Rik 2610528M18Rik 2700050P07Rik 2700087H15Rik 2810418N01Rik 2810422M04Rik 4930418P06Rik 4930442L21Rik 4930449E07Rik 4933424N09Rik 5430413…
29	V$CEBPGAMMA_Q6	652	652	360	10972	4187	10.95	11.93	0.0	0.0	1110032D12Rik 1110055N21Rik 1200008O12Rik 1200009B18Rik 1200014P03Rik 1300013B24Rik 1500001H12Rik 1700001L23Rik 1700020M16Rik 1700030A21Rik 1810013B01Rik 1810017F10Rik 1810037G04Rik 1810060D16Rik 2010005O13Rik 2210008M09Rik 2310067G05Rik 2410004C24Rik 2410080P20Rik 2600017H08Rik 2610019I03Rik 2610528M18Rik 2700050P07Rik 2700075B01Rik 2700084L22Rik 2810418N01Rik 2810422M04Rik 4930418P06Rik 4930442…
30	V$MEF2_Q6_01	516	516	496	9024	6135	10.89	11.93	0.0	0.0	1110032D12Rik 1110055N21Rik 1200009B18Rik 1700030A21Rik 1810013B01Rik 1810017F10Rik 2010005O13Rik 2410043F08Rik 2410080P20Rik 2600017H08Rik 2610019I03Rik 2610511O17Rik 2610528M18Rik 2700050P07Rik 2700087H15Rik 2810418N01Rik 2810422M04Rik 2810441C07Rik 4930442L21Rik 4933424N09Rik 5730537D05Rik 5830426I05Rik 6720485C15Rik 9230106L14Rik 9330161F08Rik 9430059P22Rik 9530020D24Rik A230102I05Rik AF23388…
31	V$MTATA_B: Muscle TATA box	403	403	609	7334	7825	10.81	11.93	0.0	0.0	1110032D12Rik 1110055N21Rik 1200009B18Rik 1300002F13Rik 1300013B24Rik 1700030A21Rik 1810037G04Rik 2310042N02Rik 2310067G05Rik 2410004C24Rik 2410080P20Rik 2610019I03Rik 2810422M04Rik 4930418P06Rik 4933424N09Rik 5730461K03Rik 5730537D05Rik 5830426I05Rik 6530411B15Rik 6720485C15Rik 9230106L14Rik 9330161F08Rik A230102I05Rik AI429613 AW494914 AW742319 Abhd2 Abpb Acin1 Acy1 Adam4 Adarb1 Afm Aig1 Ak4 Al…
32	V$CDPCR1_01: cut-like homeodomain protein	722	722	290	11925	3234	10.71	11.93	0.0	0.0	0610006K04Rik 1110055N21Rik 1200008O12Rik 1200009B18Rik 1300002F13Rik 1300010K09Rik 1300013B24Rik 1500001H12Rik 1700001L23Rik 1700020M16Rik 1700030A21Rik 1810013B01Rik 1810017F10Rik 1810037G04Rik 2010005O13Rik 2010308M01Rik 2310042N02Rik 2310067G05Rik 2410004C24Rik 2410043F08Rik 2600017H08Rik 2610528M18Rik 2700050P07Rik 2700084L22Rik 2810422M04Rik 2810441C07Rik 4930442L21Rik 4930449E07Rik 4933424…
33	V$E2F_Q4: E2F	423	423	589	5091	10068	10.61	11.93	16.28	13.52	0610006K04Rik 1200009B18Rik 1200014P03Rik 1500001H12Rik 2010005O13Rik 2210008M09Rik 2310067G05Rik 2410004C24Rik 2410043F08Rik 2410195B05Rik 2610528M18Rik 2700075B01Rik 2700084L22Rik 2700087H15Rik 2810418N01Rik 4933424N09Rik 5430413I02Rik 6030457N17Rik 6530407C02Rik 6530411B15Rik 9330161F08Rik 9430059P22Rik 9530020D24Rik AW494914 Aass Acin1 Acvr1b Adcy8 Afm Aig1 Ak4 Aldrl6 Ammecr1 Ap1m2 Apg5l Api5…
34	V$GATA2_02: GATA-binding factor 2	270	270	742	5237	9922	10.25	11.93	0.0	0.0	1110055N21Rik 1700030A21Rik 1810037G04Rik 1810060D16Rik 2010308M01Rik 2610019I03Rik 2810418N01Rik 2810422M04Rik 4930418P06Rik 4930442L21Rik 5730461K03Rik 6030457N17Rik 9330161F08Rik 9530020D24Rik AF233884 AI429613 AW494914 Abcg1 Aes Afm Aldrl6 Aof2 Api5 Aplp1 Arfip2 Arid2 Ash2l Atp13a1 Aurka Aurkb BC006705 BC010311 BC010552 BC014795 BC017612 BC025458 Baz2a Bcar3 Bcl2l14 Bcl9 Bicd2 Brp16 Btbd3 Cal…
35	V$MRF2_01: modulator recognition factor 2	541	541	471	9351	5808	10.06	11.93	0.0	0.0	0610006K04Rik 1110032D12Rik 1110055N21Rik 1200009B18Rik 1300002F13Rik 1300010K09Rik 1300013B24Rik 1700030A21Rik 1810013B01Rik 1810017F10Rik 1810060D16Rik 2010005O13Rik 2010308M01Rik 2210008M09Rik 2410080P20Rik 2600017H08Rik 2610019I03Rik 2610511O17Rik 2610528M18Rik 2700050P07Rik 2700087H15Rik 2810422M04Rik 4930418P06Rik 4930442L21Rik 4930449E07Rik 4933424N09Rik 5830426I05Rik 6030457N17Rik 6720485…
36	V$CART1_01: Cart-1 (cartilage homeoprotein 1)	71	71	941	1848	13311	9.99	11.93	0.0	0.0	1110055N21Rik 2410080P20Rik 9230106L14Rik A230102I05Rik AW494914 Afm Aurkb BC017612 BC024868 Bcar3 Btbd3 Casp1 Casp2 Cdc2a Cdc42ep3 Cklf Cldn23 Cmas Creb3l2 D15Ertd405e Deb1 Fip1l1 Flot1 Gfra4 Gpr89 Hat1 Hs3st1 Il17re Klhdc2 Lpin3 Lxn Mclc Mcm3 Mfap1 Mga Mllt10 Mtmr9 Nek2 Nf1 Nfix Nutf2 Ogg1 Ogt Pcbp2 Pcdhb19 Pde4b Phlda1 Plek2 Plekha7 Plekhe1 Pou2f1 Pum2 Rfc5 Rfrp Rod1 Rpa3 Rps10 Sertad3 Slco1a6…
37	V$GATA_C: GATA binding site	402	402	610	7258	7901	9.53	11.93	0.0	0.0	0610006K04Rik 1110032D12Rik 1110055N21Rik 1200008O12Rik 1200014P03Rik 1700030A21Rik 1810017F10Rik 1810037G04Rik 2010308M01Rik 2410195B05Rik 2610019I03Rik 2700087H15Rik 2810418N01Rik 2810422M04Rik 2810441C07Rik 4930418P06Rik 4930442L21Rik 6030457N17Rik 6720485C15Rik 9230106L14Rik 9330161F08Rik 9530020D24Rik AF233884 AI429613 AW494914 Aass Abcg1 Acvr1b Aes Aldrl6 Ammecr1 Aof2 Api5 Aplp1 Aqp5 Arfip2…
38	V$E2F1DP2_01: E2F-1:DP-2 heterodimer	111	111	901	990	14169	9.02	11.93	15.07	12.36	2210008M09Rik 2410004C24Rik 2410043F08Rik 2610528M18Rik 2810418N01Rik 6530407C02Rik 9430059P22Rik 9530020D24Rik Adcy8 Ap1m2 Apg5l Arhgef5 Atp1b1 Bcl2l11 Cadps2 Casp2 Catnbip1 Cbx2 Cd38 Cdc25a Cdc2a Chek1 Chl1 Cipp Cnot3 D3Ertd250e Dap Dck Deb1 Dlgh3 Dnajc9 Edg4 Enpp1 Eps8 Fnbp3 Frk Gad1 Gclm Ggta1 H2afx Hdac3 Hmgb2 Hmmr Hs3st3b1 Htr5b Ier5l Ilf3 Ing3 Irf3 Khdrbs1 Lad1 Lamr1 Lgtn Limd1 Lrrc1 Mapk1…
39	V$PIT1_Q6	696	696	316	11502	3657	8.98	11.93	0.0	0.0	0610006K04Rik 1110055N21Rik 1200014P03Rik 1300002F13Rik 1300013B24Rik 1700001L23Rik 1700020M16Rik 1700030A21Rik 1810013B01Rik 1810037G04Rik 1810060D16Rik 2010005O13Rik 2010308M01Rik 2210008M09Rik 2310042N02Rik 2310067G05Rik 2410004C24Rik 2410080P20Rik 2410195B05Rik 2600017H08Rik 2610511O17Rik 2610528M18Rik 2700050P07Rik 2700075B01Rik 2700084L22Rik 2700087H15Rik 2810422M04Rik 2810441C07Rik 4930418…
40	V$GATA1_06: GATA-binding factor 1	222	222	790	4400	10759	8.87	11.93	0.0	0.0	1300013B24Rik 1700030A21Rik 1810037G04Rik 2810418N01Rik 2810422M04Rik 4930418P06Rik 5730461K03Rik 6030457N17Rik 9530020D24Rik AF233884 AI429613 AW494914 Abcg1 Aes Afm Aig1 Aldrl6 Aof2 Aplp1 Arid2 Arl2bp Ash2l Aurkb BC010311 BC010552 BC014795 BC017612 Bcar3 Bcl2l14 Brp16 Cald1 Calm2 Capn9 Casp2 Ccl20 Ccnf Cd38 Cdc25c Cebpb Cenpf Chd8 Chek1 Chl1 Chrng Ckap2 Clca4 Cldn2 Cnot3 Col4a4 Col9a2 Crisp1 Cs…
41	V$E2F_03	153	153	859	1517	13642	8.44	11.93	14.35	11.67	1500001H12Rik 2700084L22Rik 2810418N01Rik 9330161F08Rik 9430059P22Rik 9530020D24Rik Adcy8 Aig1 Ammecr1 Apg5l Api5 Arhgap8 Arhgef2 Arl5 Ass1 Atp1b1 BC037006 Bcl2l11 Brrn1 Casp7 Cct7 Cdc25a Cdc2a Chad Chek1 Chl1 Cldn3 Cnnm4 Cnot3 Col11a1 Creb3l2 Csnk1e D030060M11Rik Dck Dtnb E130307C13 Ect2 Edg4 Efna1 Emilin3 Epha2 Epm2aip1 Foxm1 Gad1 Galgt1 Galnt3 Gemin6 Ggh Grp58 Gtf3c1 H2afx Hdhd4 Hip1r Hist1h2a…
42	V$NKX25_02: homeo domain factor Nkx-2.5/Csx, tinman homolog	340	340	672	6227	8932	7.97	11.93	0.0	0.0	1110032D12Rik 1200008O12Rik 1200014P03Rik 1300013B24Rik 1700001L23Rik 1700030A21Rik 1810013B01Rik 1810060D16Rik 2010308M01Rik 2410080P20Rik 2600017H08Rik 2610019I03Rik 2610511O17Rik 2700050P07Rik 2700075B01Rik 4930418P06Rik 4930442L21Rik 5730537D05Rik 6030457N17Rik 6530407C02Rik 6720485C15Rik 9230106L14Rik 9430059P22Rik A230102I05Rik AF233884 AI429613 AW742319 Acin1 Acox2 Afm Aldrl6 Amhr2 Ammecr1…
43	V$SOX5_01: Sox-5	395	395	617	7044	8115	7.43	11.52	0.0	0.0	1110032D12Rik 1200008O12Rik 1200014P03Rik 1300013B24Rik 1700020M16Rik 1700030A21Rik 1810017F10Rik 1810037G04Rik 2310042N02Rik 2410004C24Rik 2410043F08Rik 2410080P20Rik 2600017H08Rik 2700050P07Rik 2810418N01Rik 2810422M04Rik 4930418P06Rik 5730537D05Rik 5830426I05Rik 9230106L14Rik 9330161F08Rik 9430059P22Rik A230102I05Rik AF233884 AI429613 AU040576 Abpb Acvr1b Adam4 Adarb1 Aldrl6 Amac1 Anpep Aof2 A…
44	V$SOX9_B1: SOX (SRY-related HMG box)	493	493	519	8501	6658	7.14	11.01	0.0	0.0	1110032D12Rik 1200008O12Rik 1200014P03Rik 1300010K09Rik 1300013B24Rik 1700020M16Rik 1700030A21Rik 1810017F10Rik 1810037G04Rik 2010005O13Rik 2310042N02Rik 2410004C24Rik 2410043F08Rik 2410080P20Rik 2600017H08Rik 2700050P07Rik 2700087H15Rik 2810418N01Rik 2810422M04Rik 2810441C07Rik 4930418P06Rik 5730537D05Rik 5830426I05Rik 6720485C15Rik 9230106L14Rik 9330161F08Rik 9430059P22Rik 9530020D24Rik A230102…
45	V$VMW65_Q6	368	368	644	6594	8565	6.76	10.68	0.0	0.0	0610006K04Rik 1110032D12Rik 1300010K09Rik 1700020M16Rik 1810017F10Rik 1810037G04Rik 1810060D16Rik 2210008M09Rik 2310042N02Rik 2410043F08Rik 2600017H08Rik 2610019I03Rik 2700050P07Rik 2810418N01Rik 2810422M04Rik 4930418P06Rik 4930442L21Rik 4933424N09Rik 5730537D05Rik 5830426I05Rik 6530411B15Rik 9230106L14Rik 9330161F08Rik AI429613 AU040576 Abpb Acin1 Acvr1b Adam4 Afm Aldrl6 Amac1 Ammecr1 Aof2 Arf1 …
46	V$BRN2_01: POU factor Brn-2	363	363	649	6514	8645	6.69	10.68	0.0	0.0	1200014P03Rik 1700001L23Rik 1700020M16Rik 1810013B01Rik 1810037G04Rik 1810060D16Rik 2310042N02Rik 2410043F08Rik 2410080P20Rik 2610019I03Rik 2610511O17Rik 2700050P07Rik 2700084L22Rik 2810418N01Rik 4930442L21Rik 5430413I02Rik 5730461K03Rik 6030457N17Rik 6530407C02Rik 6720485C15Rik 9330161F08Rik 9430059P22Rik 9530020D24Rik A230102I05Rik AU040576 AW494914 Abcc10 Abhd2 Acox2 Acvr1b Acvr2b Adam4 Adarb1…
47	V$NRF2_01: nuclear respiratory factor 2	222	222	790	2474	12685	6.63	10.68	12.35	9.73	1110032D12Rik 1200008O12Rik 1200009B18Rik 1500001H12Rik 1700020M16Rik 2410004C24Rik 2410080P20Rik 2610528M18Rik 2700050P07Rik 2810418N01Rik 4930449E07Rik 4933424N09Rik 5730461K03Rik 6720485C15Rik 9530020D24Rik AF233884 Abpb Acin1 Adipor1 Ap3b1 Arg1 Arhgef7 Atp11a Atp13a1 Aurka BC003993 BC006705 BC010311 BC024997 BC031407 Bcl9 Bicd2 Blm Brp16 Calm2 Capn10 Cbll1 Ccnb2 Cd2ap Cdc20 Cdc91l1 Cdk2ap1 Cf…
48	V$EVI1_04: ectopic viral integration site 1 encoded factor	689	689	323	11297	3862	6.54	10.54	0.0	0.0	1110032D12Rik 1110055N21Rik 1200009B18Rik 1300010K09Rik 1500001H12Rik 1700020M16Rik 1700030A21Rik 1810013B01Rik 1810037G04Rik 1810060D16Rik 2010005O13Rik 2010308M01Rik 2210008M09Rik 2310042N02Rik 2410004C24Rik 2410043F08Rik 2600017H08Rik 2610019I03Rik 2610528M18Rik 2700050P07Rik 2700075B01Rik 2700084L22Rik 2810422M04Rik 4930418P06Rik 4930442L21Rik 4930449E07Rik 4933424N09Rik 5430413I02Rik 5730461…
49	V$TAL1_Q6	490	490	522	6267	8892	6.44	10.54	11.96	9.54	0610006K04Rik 1200008O12Rik 1200009B18Rik 1300010K09Rik 1300013B24Rik 1500001H12Rik 1700001L23Rik 1700020M16Rik 1700030A21Rik 1810017F10Rik 1810060D16Rik 2010005O13Rik 2010308M01Rik 2210008M09Rik 2310042N02Rik 2310067G05Rik 2410043F08Rik 2600017H08Rik 2610511O17Rik 2700050P07Rik 2700075B01Rik 2700087H15Rik 4933424N09Rik 5430413I02Rik 6030457N17Rik 6530407C02Rik 6530411B15Rik 6720485C15Rik 9330161…
50	V$E2F4DP2_01: E2F-4:DP-2 heterodimer	161	161	851	1680	13479	6.43	10.42	12.26	9.7	1300013B24Rik 2210008M09Rik 2410004C24Rik 2410043F08Rik 2610528M18Rik 2810418N01Rik 4933424N09Rik 5430413I02Rik 6530407C02Rik 9430059P22Rik 9530020D24Rik Adcy8 Ap1m2 Apg5l Arhgef5 Ass1 Atp1b1 BC003993 BC017133 BC024997 BC031407 Bcl2l11 Blm Cadps2 Casp2 Catnbip1 Cbx2 Cct7 Cd38 Cdc25a Cdc25c Cdc2a Celsr2 Chek1 Chl1 Cipp Ckap2 Cklf Cnnm4 Cnot3 D3Ertd250e Dap Dck Deb1 Dlgh3 Dnajc9 Dsc2 Dusp6 Edg4 Enp…
51	V$GATA3_03: GATA-binding factor 3	616	616	396	10254	4905	6.37	10.42	0.0	0.0	0610006K04Rik 1110032D12Rik 1200009B18Rik 1300013B24Rik 1700030A21Rik 1810017F10Rik 2010005O13Rik 2010308M01Rik 2310042N02Rik 2310067G05Rik 2410043F08Rik 2410080P20Rik 2410195B05Rik 2600017H08Rik 2610019I03Rik 2610511O17Rik 2610528M18Rik 2700050P07Rik 2700075B01Rik 2700084L22Rik 2700087H15Rik 2810418N01Rik 2810422M04Rik 2810441C07Rik 4930442L21Rik 4930449E07Rik 4933424N09Rik 5430413I02Rik 5730461…
52	V$CEBPDELTA_Q6	690	690	322	11299	3860	6.29	10.32	0.0	0.0	0610006K04Rik 1110055N21Rik 1200008O12Rik 1200009B18Rik 1200014P03Rik 1300010K09Rik 1300013B24Rik 1500001H12Rik 1700001L23Rik 1700030A21Rik 1810017F10Rik 1810037G04Rik 1810060D16Rik 2010308M01Rik 2210008M09Rik 2310042N02Rik 2310067G05Rik 2410004C24Rik 2410043F08Rik 2600017H08Rik 2610511O17Rik 2610528M18Rik 2700050P07Rik 2700084L22Rik 2700087H15Rik 2810418N01Rik 2810422M04Rik 2810441C07Rik 4930442…
53	V$E2F1DP1RB_01: Rb:E2F-1:DP-1 trimeric complex	91	91	921	816	14343	6.28	10.32	12.33	9.73	1500001H12Rik 2700084L22Rik 2810418N01Rik 9430059P22Rik 9530020D24Rik Adcy8 Apg5l Arhgap8 Arhgef2 Arl5 Atp1b1 Bcl2l11 Cdc25a Cdc2a Chad Chl1 Cldn23 Cldn3 Cnot3 Csnk1e D030060M11Rik Dck Ect2 Edg4 Efna1 Emilin3 Epm2aip1 Foxm1 Gad1 Gemin6 Gtf3c1 H2afx Hdhd4 Hip1r Hist1h2ao Hmgb2 Hmmr Htr5b Ier5l Ing3 Irf3 Khdrbs1 Lad1 Lamr1 Lasp1 Lgtn Lhx5 Lrp5 Lrrc1 Maz Mcm2 Mcm3 Mesp2 Msh3 Nol1 Nudt1 Ogt Omp Osbpl…
54	V$HNF6_Q6	64	64	948	1580	13579	5.95	10.06	0.0	0.0	2010005O13Rik 2010308M01Rik 2600017H08Rik 2700050P07Rik 2700084L22Rik 9330161F08Rik 9430059P22Rik AW742319 Asb6 Bcar3 Boll Catnbip1 Cib1 Cnot3 Cnot4 Cst10 Dap Dtymk Echdc2 Egln3 Eppk1 Fbs1 Fgd6 Foxk1 Fxyd4 Gemin6 Gpx2 Il23a Inppl1 Klk11 Lpin3 M6prbp1 Mcm3 Mesp2 Mga Mgea5 Mllt10 Myt1l Ncoa5 Nfix Nhsl1 Nrk Ogt Osbp Pfdn5 Pigr Pla2g12a Ppp2r2a Prss8 Ptov1 Rab15 Ranbp17 Rcor1 Rfrp Sox4 Sstr1 St6galna…
55	V$CETS1P54_01: c-Ets-1(p54)	720	720	292	9796	5363	5.83	9.91	11.39	9.0	1110032D12Rik 1200008O12Rik 1200009B18Rik 1200014P03Rik 1300010K09Rik 1300013B24Rik 1500001H12Rik 1700001L23Rik 1700020M16Rik 1810060D16Rik 2010005O13Rik 2010308M01Rik 2210008M09Rik 2310042N02Rik 2310067G05Rik 2410004C24Rik 2410080P20Rik 2410195B05Rik 2600017H08Rik 2610511O17Rik 2610528M18Rik 2700050P07Rik 2700075B01Rik 2700087H15Rik 2810418N01Rik 2810422M04Rik 4930418P06Rik 4930442L21Rik 4933424…
56	V$CP2_01: CP2	698	698	314	9453	5706	5.82	9.73	11.35	8.99	1110032D12Rik 1200009B18Rik 1200014P03Rik 1300002F13Rik 1300010K09Rik 1700020M16Rik 1810013B01Rik 1810017F10Rik 1810037G04Rik 2010005O13Rik 2010308M01Rik 2210008M09Rik 2310042N02Rik 2410004C24Rik 2410043F08Rik 2410080P20Rik 2600017H08Rik 2610511O17Rik 2610528M18Rik 2700087H15Rik 2810418N01Rik 2810422M04Rik 2810441C07Rik 4930442L21Rik 4930449E07Rik 4933424N09Rik 5430413I02Rik 5730461K03Rik 6030457…
57	V$E2F_02: E2F	47	47	965	333	14826	5.76	9.73	12.04	9.58	2810418N01Rik 9430059P22Rik 9530020D24Rik Adcy8 Apg5l Atp1b1 Bcl2l11 Cdc25a Cdc2a Chl1 Cnot3 Dck Edg4 Gad1 H2afx Htr5b Ier5l Ing3 Irf3 Khdrbs1 Lad1 Lamr1 Lgtn Lrrc1 Maz Mcm2 Mcm3 Mesp2 Msh3 Omp Osbpl10 Pde4b Pip5k2c Pole2 Rad51c Rai1 Ralbp1 Rbl1 Rfc3 Rnps1 Scly Slc39a9 Sms Spint2 Tbl1xr1 Tk1 Usp1
58	V$E2F_Q3: E2F	47	47	965	333	14826	5.76	9.73	12.04	9.58	2810418N01Rik 9430059P22Rik 9530020D24Rik Adcy8 Apg5l Atp1b1 Bcl2l11 Cdc25a Cdc2a Chl1 Cnot3 Dck Edg4 Gad1 H2afx Htr5b Ier5l Ing3 Irf3 Khdrbs1 Lad1 Lamr1 Lgtn Lrrc1 Maz Mcm2 Mcm3 Mesp2 Msh3 Omp Osbpl10 Pde4b Pip5k2c Pole2 Rad51c Rai1 Ralbp1 Rbl1 Rfc3 Rnps1 Scly Slc39a9 Sms Spint2 Tbl1xr1 Tk1 Usp1
59	V$E2F4DP1_01: E2F-4:DP-1 heterodimer	47	47	965	333	14826	5.76	9.73	12.04	9.58	2810418N01Rik 9430059P22Rik 9530020D24Rik Adcy8 Apg5l Atp1b1 Bcl2l11 Cdc25a Cdc2a Chl1 Cnot3 Dck Edg4 Gad1 H2afx Htr5b Ier5l Ing3 Irf3 Khdrbs1 Lad1 Lamr1 Lgtn Lrrc1 Maz Mcm2 Mcm3 Mesp2 Msh3 Omp Osbpl10 Pde4b Pip5k2c Pole2 Rad51c Rai1 Ralbp1 Rbl1 Rfc3 Rnps1 Scly Slc39a9 Sms Spint2 Tbl1xr1 Tk1 Usp1
60	V$E2A_Q2	663	663	349	8924	6235	5.57	9.4	11.08	8.75	0610006K04Rik 1200014P03Rik 1300010K09Rik 1300013B24Rik 1500001H12Rik 1700020M16Rik 1700030A21Rik 1810013B01Rik 1810017F10Rik 2010005O13Rik 2010308M01Rik 2210008M09Rik 2310067G05Rik 2410004C24Rik 2410043F08Rik 2610019I03Rik 2610511O17Rik 2700050P07Rik 2700075B01Rik 2700087H15Rik 2810422M04Rik 2810441C07Rik 4930442L21Rik 4930449E07Rik 5730537D05Rik 5830426I05Rik 6030457N17Rik 6530411B15Rik 6720485…
61	V$HNF1_C: Hepatic nuclear factor 1	286	286	726	5239	9920	5.3	9.25	0.0	0.0	0610006K04Rik 1300013B24Rik 1700020M16Rik 1700030A21Rik 1810017F10Rik 1810060D16Rik 2010005O13Rik 2210008M09Rik 2310042N02Rik 2610019I03Rik 2610511O17Rik 2700084L22Rik 2810418N01Rik 2810441C07Rik 4930418P06Rik 4930449E07Rik 5430413I02Rik 5730537D05Rik 5830426I05Rik 6030457N17Rik 6720485C15Rik 9230106L14Rik 9430059P22Rik AU040576 Abhd2 Abpb Acin1 Acox2 Acvr1b Acvr2b Adarb1 Afm Aldrl6 Ank3 Anpep Ap…
62	V$LDSPOLYA_B: Lentiviral Poly A downstream element	759	759	253	12203	2956	5.18	9.07	0.0	0.0	0610006K04Rik 1200009B18Rik 1300002F13Rik 1300013B24Rik 1500001H12Rik 1700001L23Rik 1700020M16Rik 1700030A21Rik 1810013B01Rik 1810017F10Rik 1810037G04Rik 1810060D16Rik 2010005O13Rik 2010308M01Rik 2210008M09Rik 2310067G05Rik 2410004C24Rik 2410043F08Rik 2600017H08Rik 2610019I03Rik 2610511O17Rik 2610528M18Rik 2700050P07Rik 2700075B01Rik 2700087H15Rik 2810418N01Rik 2810422M04Rik 4930418P06Rik 4930442…
63	V$SREBP1_Q6	395	395	617	4955	10204	5.18	9.07	10.66	8.36	1200008O12Rik 1300010K09Rik 1500001H12Rik 1700001L23Rik 1810017F10Rik 2210008M09Rik 2310067G05Rik 2410043F08Rik 2410195B05Rik 2700050P07Rik 2700075B01Rik 2700087H15Rik 2810418N01Rik 4930418P06Rik 5430413I02Rik 5730537D05Rik 6530411B15Rik 6720485C15Rik 9430059P22Rik AI481750 AU040576 AW494914 Abpb Adcy8 Adipor1 Adrb1 Aes Afm Ak4 Ammecr1 Aof2 Api5 Aplp1 Aqp5 Arfip2 Arhgap8 Arrdc1 Atoh7 Atp11a Atp1b…
64	V$POU6F1_01	50	50	962	1286	13873	4.95	8.91	0.0	0.0	1700030A21Rik 2700075B01Rik AF233884 Aig1 Arg1 Arhgef7 BC019731 BC024868 Bnipl Cd2ap Cklfsf7 Cldn10 Crisp1 Csprs Cttn Etv1 Fbxw7 Gmeb1 H13 Id2 Impa1 Ing3 Insl6 Kdelr1 Lmo7 Nkx6-2 Nme4 Ogg1 Pabpn1 Pcdh18 Perp Pex26 Phc1 Pou2f1 Ptov1 Ptpn23 Rfwd3 Rpl21 Sap30 Slc5a9 Smad1 Stau2 Stxbp2 Sult1e1 Syngr1 Tgfb2 Tjp2 Tmed9 Tmsb10 Trim2
65	V$XFD3_01: Xenopus fork head domain factor 3	82	82	930	1854	13305	4.67	8.6	0.0	0.0	1810037G04Rik 2010308M01Rik 2610019I03Rik 4930418P06Rik 5730537D05Rik 5830426I05Rik 9330161F08Rik Arl5 Asb6 Atoh7 Aurkb BC017133 BC019731 Bcar3 Bcl2l11 Biklk Brrn1 Ccna2 Cdk2ap1 Chrng Cklfsf7 Csnk2a1 Dap Dnajb12 Dsg2 Dusp11 Ect2 Epn3 Fut2 Gcnt1 Gcs1 Gjb1 Gk2 Gkn1 Hist1h4h Ighmbp2 Il17re Kif20a Krtcap3 M6pr Mfap1 Mllt1 Mlph Mns1 Nans Nat2 Nek1 Nme5 Nusap1 Pask Pld3 Plekhe1 Plod2 Pof1b Prim2 Ptov1 …
66	V$OLF1_01: olfactory neuron-specific factor	137	137	875	1437	13722	4.48	8.37	10.29	8.01	AF233884 Abhd2 Acy1 Adam4 Adrb1 Aig1 Amac1 Arg1 Arhgap8 Arhgef2 Arhgef5 Asf1b Ash2l BC014795 BC024955 Barx2 Bcar3 Capn9 Cdc20 Cdc42ep3 Cdk2ap1 Chl1 Cldn7 Creb3l2 Ctbp2 Cuedc1 Dcpp Dnalc4 Dnase2a Dtnb Dusp8 Ehd3 Epb4.1l5 Eps8 Eps8l2 Fbs1 Fignl1 Fnbp3 Foxk1 Gabrp Gal Galnt2 Gfra4 Ggta1 Gja12 Golph3 Gtf3c1 Hexb Hip1r Homer2 Ica1 Ier3 Ier5l Igsf9 Irf3 Jup Kai1 Kcnn4 Kdelr1 Kif20a Kif23 Klf3 Krt2-7 Lh…
67	V$XFD2_01: Xenopus fork head domain factor 2	189	189	823	3636	11523	4.33	8.24	0.0	0.0	0610006K04Rik 1110055N21Rik 1200009B18Rik 1700001L23Rik 1700030A21Rik 1810017F10Rik 2210008M09Rik 2310042N02Rik 2410004C24Rik 2410195B05Rik 4930418P06Rik 4930442L21Rik 5730537D05Rik 5830426I05Rik AI429613 AU040576 AW494914 Aldrl6 Amac1 Ank3 Aof2 Ap1m2 Arid1a Arid2 Arl5 Atp1b1 Aurkb BC010311 BC017612 BC025458 Bcl2l11 Brrn1 Btbd3 Catns Ccl20 Cdk2ap1 Chrm3 Ckmt1 Clca4 Clcn3 Cldn13 Cldn23 Cnot4 Col9a…
68	V$NKX22_01: NK2 class homeobox factor 2	92	92	920	2008	13151	4.17	8.06	0.0	0.0	1810037G04Rik 2610019I03Rik 2610511O17Rik 5830426I05Rik 6720485C15Rik AF233884 Abcc10 Acvr1b Arl2bp Atoh7 BC014699 BC025076 Bcl2l14 Camk1 Cblc Cfl1 Cldn10 Cops7a Cotl1 Creb3l2 Crisp1 Ctbp2 Cxxc5 D030060M11Rik Dlgh3 Dock5 Drg2 Dtnb Eif4b Erf Eya2 Foxc1 Foxk1 Fzd3 Gabrp Galnt7 Gcnt1 Gfm2 Gfra4 Ggta1 Gjb1 Gorasp2 Gpx2 Hebp2 Hs2st1 Hs3st1 Kcne3 Kif22 Lrp5 Ltbr Mad2l1 Mansc1 Mbd4 Mcm3 Mtss1 Mycbp Myh1…
69	V$PAX3_B: Pax-3 binding sites	670	670	342	9117	6042	4.17	8.06	9.61	7.37	0610006K04Rik 1110032D12Rik 1110055N21Rik 1200008O12Rik 1200009B18Rik 1200014P03Rik 1300002F13Rik 1300010K09Rik 1700030A21Rik 1810017F10Rik 1810037G04Rik 1810060D16Rik 2010005O13Rik 2010308M01Rik 2310042N02Rik 2410080P20Rik 2600017H08Rik 2610528M18Rik 2700075B01Rik 2700084L22Rik 2810418N01Rik 2810422M04Rik 2810441C07Rik 4930418P06Rik 4930449E07Rik 4933424N09Rik 5430413I02Rik 5730461K03Rik 5730537…
70	V$HNF1_01: hepatic nuclear factor 1	137	137	875	2770	12389	4.13	8.02	0.0	0.0	2310042N02Rik 2410043F08Rik 2610511O17Rik 2610528M18Rik 2700050P07Rik 2810441C07Rik 5430413I02Rik 6030457N17Rik 9230106L14Rik AW494914 Acin1 Afm Anpep Ap1m2 Api5 Aqp5 Arhgef7 Arid1a Atoh7 BC024868 BC025076 Bcl2l14 Blm Brrn1 Bub1b Cacnb3 Capn5 Car6 Car9 Casp7 Cdc2a Cldn10 Cldn2 Cldn23 Cnot3 Commd5 Crb3 Cttn D15Ertd405e D8Ertd594e Ddost Dnajc9 Dnmbp Dusp11 Ehd3 Epn3 Fbs1 Frk Fzd3 Fzd6 Galnt10 Gch1 …
71	V$RFX1_01: X-box binding protein RFX1	502	502	510	6591	8568	3.97	7.91	9.36	7.15	1110032D12Rik 1110055N21Rik 1200009B18Rik 1300002F13Rik 1300013B24Rik 1700020M16Rik 1810037G04Rik 1810060D16Rik 2210008M09Rik 2410004C24Rik 2600017H08Rik 2610528M18Rik 2700084L22Rik 2810418N01Rik 4930449E07Rik 4933424N09Rik 5730537D05Rik 5830426I05Rik 6530407C02Rik 9330161F08Rik AI429613 AW494914 AW742319 Abcg1 Abhd2 Acin1 Acox2 Acvr2b Acy1 Adarb1 Adcy8 Adipor1 Aes Aig1 Amac1 Aof2 Ap1m2 Ap3b1 Apg…
72	V$NKX3A_01: NK class homeobox factor 3A	154	154	858	3042	12117	3.93	7.91	0.0	0.0	0610006K04Rik 2410080P20Rik 2600017H08Rik 2610019I03Rik 2810418N01Rik 5830426I05Rik 9230106L14Rik 9330161F08Rik AF233884 AI429613 Acox2 Acvr1b Ak4 Aldrl6 Arf1 Arhgef16 Arid2 Arl5 Asb6 Asf1b Atp13a1 BC006705 BC017612 BC019731 BC024997 Bnipl Boll Brrn1 Cald1 Cd9 Chst10 Cipp Cklfsf7 Clcn3 Col11a1 Commd5 Csprs Cttn Decr2 Dera Dhcr7 Dnajb12 Dnmbp Dusp11 Dyrk3 Eif3s6 Eif4b Etnk1 Fbxw7 Fcho1 Fgd6 Fip1l1…
73	V$TATA_C: Retroviral TATA box	254	254	758	4646	10513	3.8	7.75	0.0	0.0	1110055N21Rik 1300010K09Rik 1300013B24Rik 1700030A21Rik 1810037G04Rik 2010005O13Rik 2310042N02Rik 2410004C24Rik 2610019I03Rik 2610511O17Rik 2610528M18Rik 2810422M04Rik 4930442L21Rik 4933424N09Rik 5730537D05Rik 5830426I05Rik 9430059P22Rik 9530020D24Rik A230102I05Rik AI481750 Abcc10 Abhd2 Abpb Acy1 Adarb1 Afm Ank3 Aof2 Ap1m2 Arid1a Arid2 Asf1b Atp9a Aurkb B4galt3 B4galt6 BC003993 BC010311 BC010552 …
74	V$GFI1_01: growth factor independence 1	244	244	768	4474	10685	3.58	7.49	0.0	0.0	1110032D12Rik 1110055N21Rik 1700020M16Rik 1700030A21Rik 1810017F10Rik 2010005O13Rik 2310042N02Rik 2410004C24Rik 2410080P20Rik 2600017H08Rik 2610019I03Rik 2610528M18Rik 2700084L22Rik 2810418N01Rik 2810441C07Rik 4930442L21Rik 5830426I05Rik 9230106L14Rik 9330161F08Rik 9530020D24Rik A230102I05Rik Abcg1 Abhd2 Adipor1 Aes Aig1 Api5 Arfgap3 Arhgef16 Arl2bp Arl5 Asf1b Ash2l Ass1 Atp1b1 BC003993 BC013481 …
75	V$AFP1_Q6	130	130	882	2624	12535	3.55	7.49	0.0	0.0	1200014P03Rik 1700030A21Rik 1810060D16Rik 2010005O13Rik 2310042N02Rik 2410080P20Rik 2610528M18Rik 2700050P07Rik 2810422M04Rik 6530407C02Rik 9330161F08Rik 9430059P22Rik AU040576 AW494914 Adcy8 Aig1 Amhr2 Ap1m2 Api5 Arg1 Asf1b Atp13a1 BC011209 Bcar3 Btbd3 Cacnb3 Cd38 Ckap2 Col11a1 Commd5 Cuedc1 D15Ertd405e Dck Ddost Ddr1 Dibd1 Dlgh3 Dnajc9 Dnmbp Egln3 Enpp1 Erf Fbxw7 Flot1 Frmd4b Furin Fzd3 Gch1 Gj…
76	V$HP1SITEFACTOR_Q6	199	199	813	3743	11416	3.37	7.22	0.0	0.0	1200009B18Rik 1300013B24Rik 1700030A21Rik 1810013B01Rik 2010308M01Rik 2410080P20Rik 2810422M04Rik 4930418P06Rik 5830426I05Rik 6720485C15Rik Abpb Acvr1b Adam4 Afm Aldrl6 Anpep Apg5l Api5 Arg1 Arid1a Arid2 Asb6 Atoh7 BC006705 BC010552 BC013481 BC016201 BC018371 Bcl2l14 Bnipl Boll Cach Capn5 Casp1 Catnbip1 Ccna2 Ccnb2 Cd2ap Cd9 Cdc25a Cdc25c Chd8 Chrng Cib1 Cipp Clcn3 Cldn2 Clstn1 Col11a1 Cotl1 Cris…
77	V$FOXP3_Q4	544	544	468	9030	6129	3.35	7.22	0.0	0.0	0610006K04Rik 1110032D12Rik 1200009B18Rik 1300002F13Rik 1300010K09Rik 1500001H12Rik 1700030A21Rik 1810037G04Rik 1810060D16Rik 2010005O13Rik 2210008M09Rik 2410004C24Rik 2410195B05Rik 2610511O17Rik 2610528M18Rik 2810418N01Rik 2810422M04Rik 2810441C07Rik 4930418P06Rik 4930442L21Rik 5430413I02Rik 6030457N17Rik 6530411B15Rik 6720485C15Rik 9230106L14Rik 9330161F08Rik 9430059P22Rik 9530020D24Rik A230102…
78	V$NMYC_01: N-Myc	265	265	747	3215	11944	3.31	7.15	8.81	6.64	0610006K04Rik 1110032D12Rik 1200014P03Rik 1300010K09Rik 1810037G04Rik 2310042N02Rik 2410043F08Rik 2410080P20Rik 2810422M04Rik 4930418P06Rik 4930449E07Rik 5730537D05Rik 6030457N17Rik 6530411B15Rik 9430059P22Rik AF233884 AW742319 Abcc10 Abhd2 Acox2 Acvr1b Acy1 Ak4 Amac1 Amhr2 Ank3 Apg5l Aqp5 Arg1 Arhgap8 Arhgdig Arrdc1 Asb6 Ass1 Atoh7 Atp1b1 Aurka Aurkb BC006705 BC011209 BC014699 BC018371 BC025458 …
79	V$MTF1_Q4	105	105	907	1070	14089	3.25	7.1	9.09	6.9	2410080P20Rik 6530411B15Rik 6720485C15Rik Aig1 Arhgef2 Atp11a BC006705 BC010552 BC013481 BC016201 BC017133 BC025458 Bcl11a Casp2 Catns Cbx2 Cdc42ep3 Celsr1 Chrm1 Cklfsf7 Cnnm4 Csnk1e Cutl1 D3Ertd250e D8Ertd594e Deb1 Dnalc4 Dusp8 Emilin3 Epm2aip1 Etnk1 Fbxl14 Foxk1 Foxq1 Fzd6 Fzd7 Gad1 Galnt10 Gatm Gclm Gkn1 H1f0 Hist1h2ao Hist2h3c1 Homer1 Homer2 Hs3st1 Igf2r Jmjd2b Kcnn4 Khdrbs1 Lbh Lisch7 Lrp6 L…
80	V$OCT1_05: octamer-binding factor 1	41	41	971	1056	14103	3.19	7.04	0.0	0.0	9530020D24Rik Aass Acox2 Aurkb Baiap2l1 Chst10 Clca4 Cnnm4 Creb3l2 D8Ertd594e Dck Dnajc9 E130307C13 Egln3 Elf3 Espn Gemin6 Hs3st3b1 Il1rn Impa2 Irf3 Limk2 Mrpl19 Myt1l Nedd9 Npnt Pard3 Pof1b Rab17 Repin1 Rfrp Rtn1 Sema4g Snx16 Sos1 Srebf2 Tcp11 Tera Thrap6 Trib3 Zfp54
81	V$GATA1_03: GATA-binding factor 1	297	297	715	5281	9878	3.18	7.04	0.0	0.0	1110055N21Rik 1200008O12Rik 1200009B18Rik 1200014P03Rik 1500001H12Rik 1700001L23Rik 1810037G04Rik 2010308M01Rik 2310042N02Rik 2310067G05Rik 2410004C24Rik 2410080P20Rik 2610019I03Rik 2700084L22Rik 4930449E07Rik 4933424N09Rik 6720485C15Rik 9230106L14Rik 9330161F08Rik 9530020D24Rik A230102I05Rik AU040576 AW494914 AW742319 Abpb Adarb1 Aes Afm Ammecr1 Ank3 Anpep Ap1m2 Api5 Aplp1 Aqp5 Arfip2 Arg1 Arid1…
82	V$HLF_01: hepatic leukemia factor	248	248	764	4509	10650	3.13	6.98	0.0	0.0	0610006K04Rik 1300010K09Rik 1300013B24Rik 1700030A21Rik 2010308M01Rik 2210008M09Rik 2610511O17Rik 2610528M18Rik 2700050P07Rik 4933424N09Rik 5730537D05Rik 5830426I05Rik 6030457N17Rik 9230106L14Rik 9330161F08Rik A230102I05Rik AW494914 Aass Acin1 Acox2 Acvr1b Acvr2b Acy1 Adam4 Adipor1 Aes Ak4 Aldrl6 Ank3 Anpep Arg1 Arhgap8 Arhgef16 Arhgef5 Arhgef7 Arid2 Atp13a1 Atp1b1 Aurka Aurkb BC003993 BC014699 B…
83	V$COREBINDINGFACTOR_Q6	280	280	732	4999	10160	2.93	6.74	0.0	0.0	1110055N21Rik 1200009B18Rik 1200014P03Rik 1300013B24Rik 1700001L23Rik 1810060D16Rik 2010005O13Rik 2010308M01Rik 2210008M09Rik 2410080P20Rik 2610528M18Rik 2700084L22Rik 2810422M04Rik 4933424N09Rik 5730537D05Rik 9430059P22Rik 9530020D24Rik AI429613 AI481750 AU040576 AW742319 Abhd2 Acy1 Adam4 Aes Aig1 Aldrl6 Ammecr1 Anpep Aof2 Apg5l Arf1 Arhgap8 Arhgef2 Arid2 BC014699 BC018465 BC024868 BC024997 BC02…
84	V$HIF1_Q3: hypoxia induced factor	114	114	898	1195	13964	2.93	6.74	8.73	6.59	2410043F08Rik 4930449E07Rik 5730537D05Rik Abcc10 Acvr1b Ak4 Amhr2 Aqp5 Arfip2 Asb6 Atp1b1 Aurka BC011209 BC025458 Bcl2l11 Cacna2d2 Ccl20 Ccnf Ccnt1 Cct7 Cdc2a Cdc42ep3 Cdk2ap1 Cipp Cklfsf7 Ckmt1 Cldn13 Cops7a Creb3l2 D11Ertd498e D11Moh35 Dcps Dnmbp Dpm2 Ehd3 Erf Ero1l Fbxw11 Frk Fzd7 Gabrp Gad1 Gclm Hat1 Hexb Igsf9 Impa2 Insr Ivns1abp Jmjd2b Kcne3 Kif22 Lasp1 Lhx2 Lhx5 Lrp6 Lta4h Ltbr Mapk13 Mea1…
85	V$CDPCR3HD_01: cut-like homeodomain protein	272	272	740	4871	10288	2.89	6.68	0.0	0.0	0610006K04Rik 1200008O12Rik 1300002F13Rik 1300010K09Rik 1300013B24Rik 1700001L23Rik 1700020M16Rik 1810017F10Rik 1810037G04Rik 2010005O13Rik 2310042N02Rik 2410043F08Rik 2700050P07Rik 2700084L22Rik 2810422M04Rik 2810441C07Rik 5730537D05Rik 5830426I05Rik 9530020D24Rik AF233884 AW494914 Aass Abcg1 Acox2 Adipor1 Amac1 Anpep Ap1m2 Ap3b1 Aqp5 Arf1 Arhgap8 Arhgdig Arid1a Arid2 Arl2bp Arl5 Asb6 Asf1b Atp1…
86	V$TCF4_Q5	759	759	253	12080	3079	2.74	6.51	0.0	0.0	0610006K04Rik 1110032D12Rik 1200009B18Rik 1200014P03Rik 1300002F13Rik 1300010K09Rik 1300013B24Rik 1500001H12Rik 1700020M16Rik 1700030A21Rik 1810013B01Rik 1810017F10Rik 1810060D16Rik 2010005O13Rik 2010308M01Rik 2210008M09Rik 2310042N02Rik 2410004C24Rik 2410043F08Rik 2410080P20Rik 2410195B05Rik 2600017H08Rik 2610019I03Rik 2610511O17Rik 2700050P07Rik 2700075B01Rik 2700084L22Rik 2810418N01Rik 2810422…
87	V$IPF1_Q4	169	169	843	3220	11939	2.72	6.51	0.0	0.0	1110032D12Rik 1200014P03Rik 1700001L23Rik 2210008M09Rik 2810422M04Rik 2810441C07Rik 4930449E07Rik 5830426I05Rik 6530411B15Rik 9330161F08Rik Abcc10 Acvr1b Aes Aof2 Arhgef2 Arhgef5 Arhgef7 Atoh7 Atp11a Atp1b1 B4galt3 B4galt6 BC006705 BC011209 BC013481 BC014699 BC024868 BC024955 BC025076 Bcl2l14 Boll Btbd3 Cald1 Cd38 Cdc42ep3 Celsr2 Cenpf Chd8 Chl1 Clca4 Cldn2 Csnk1e Cst10 Cutl1 D11Moh35 Dap Deb1 De…
88	V$MEF2_02: myogenic MADS factor MEF-2	46	46	966	1128	14031	2.62	6.38	0.0	0.0	2700050P07Rik Aig1 Api5 Arl2bp BC013481 BC017612 BC024868 Barx2 Bnipl Catnbip1 Ccnb2 Cops7a Crisp1 Dscr1l2 Epb4.1l5 Fpgs Fzd3 Gmeb1 H13 Hdac11 Homer1 Inppl1 Klra2 Lnx1 Mki67 Mllt3 Nfic Nr4a1 Nudt2 Pacs1 Pdk3 Phc1 Psp Slc29a1 Slc37a3 Slco1a5 Tesk2 Thrap6 Tia1 Tmc4 Tnfrsf19 Trim33 Tyro3 Uchl4 Zfp260 Zfp278
89	V$E2_Q6: papilloma virus regulator E2	124	124	888	1337	13822	2.58	6.38	8.33	6.21	1810037G04Rik 2010005O13Rik 2810418N01Rik 6720485C15Rik Ap3b1 Aqp5 Arfip2 B4galt3 Barx2 Cadps2 Capn9 Ccnb2 Cdc5l Celsr1 Chek1 Ckap4 Ckmt1 Cldn7 Cnot3 Cnot4 Cops7a Cttn Ddost Dntt Dsc2 Dtnb Dusp6 Dyrk3 Edg4 Eif4ebp2 Elf3 Emilin3 Foxq1 Fpgs Gad1 Gal Galnt3 Gatm Gclm Gga1 Ggta1 Hdac11 Hdac3 Homer1 Hrh3 Id2 Ifi1 Ifrd2 Ighmbp2 Il1rn Inppl1 Irx5 Kcne3 Kntc2 Lrrc1 Mark2 Mfap1 Mki67 Mtap7 Mthfr Mxd3 Myo6…
90	V$AREB6_03: AREB6 (Atp1a1 regulatory element binding factor 6)	196	196	816	2305	12854	2.47	6.21	8.03	5.96	0610006K04Rik 1300010K09Rik 1700020M16Rik 1700030A21Rik 2210008M09Rik 4930418P06Rik 9330161F08Rik A230102I05Rik AW494914 Abcg1 Aig1 Ank3 Aplp1 Arhgdig Arrdc1 Atp9a BC010311 BC016201 BC024997 BC025076 BC037006 Barx2 Brp16 Cach Capn10 Car6 Ccl20 Cct7 Cd2ap Cdc42ep3 Cdk2ap1 Cebpb Chrm1 Cib1 Ckap2 Ckap4 Cklfsf7 Cklfsf8 Clcn3 Cldn23 Cldn7 Clstn1 Cmas Cnot3 Commd5 Crb3 Cuedc1 Cyp26a1 D030060M11Rik D3Er…
91	V$CREB_Q2_01	358	358	654	4596	10563	2.32	6.06	7.66	5.65	1200008O12Rik 1200009B18Rik 1200014P03Rik 1300002F13Rik 1300010K09Rik 1700001L23Rik 1700030A21Rik 2010005O13Rik 2310042N02Rik 2600017H08Rik 2610511O17Rik 2610528M18Rik 2700050P07Rik 2810418N01Rik 2810422M04Rik 4930418P06Rik 5430413I02Rik 5730537D05Rik 6530407C02Rik AI429613 AI481750 AW494914 AW742319 Aass Abhd2 Adcy8 Adipor1 Aig1 Ank3 Anpep Ap1m2 Ap3b1 Apg5l Arfip2 Arhgdig Arrdc1 Asf1b Ass1 Atoh7…
92	V$GABP_B: GA binding protein	117	117	895	1257	13902	2.29	6.06	8.04	5.96	1110032D12Rik 1200008O12Rik 1200009B18Rik 1700020M16Rik 2610528M18Rik 2810418N01Rik 4933424N09Rik 9530020D24Rik Acin1 Adipor1 Ap3b1 Arhgef7 Atp13a1 Aurka BC003993 BC024997 BC031407 Barx2 Brp16 Capn10 Ccnb2 Cct7 Cdk2ap1 Ckmt1 Commd5 Crb3 Cttn Cul4a Cyp26a1 D11Moh35 Ddost Dip3b Dnajb12 Drg2 Dtymk Dyrk3 E430021N18Rik Eif2b2 Eif2s1 Eif4ebp2 Fnbp3 Fzd7 Gcs1 Gga1 Gkn1 Golph3 Gtf3c1 H1fx Hat1 Hk1 Ighmbp…
93	V$FREAC7_01: Fork head RElated ACtivator-7	358	358	654	6160	8999	2.28	6.06	0.0	0.0	0610006K04Rik 1110032D12Rik 1110055N21Rik 1200009B18Rik 1300002F13Rik 1500001H12Rik 1700001L23Rik 1700020M16Rik 1700030A21Rik 1810017F10Rik 2210008M09Rik 2310042N02Rik 2410004C24Rik 2410195B05Rik 2810418N01Rik 2810422M04Rik 2810441C07Rik 4930442L21Rik 4933424N09Rik 5430413I02Rik 5830426I05Rik 9530020D24Rik A230102I05Rik AI429613 AI481750 AU040576 AW494914 Abcc10 Abhd2 Acvr1b Acy1 Adipor1 Aes Aldr…
94	V$E47_01: E47	191	191	821	2250	12909	2.21	5.93	7.76	5.73	1300010K09Rik 2010005O13Rik 2210008M09Rik 2610511O17Rik AF233884 AU040576 Abcg1 Acvr2b Adcy8 Aes Amac1 Anpep Aof2 Ap1m2 Arhgdig Asf1b Ash2l Ass1 Atoh7 Atp1b1 Atp9a BC010311 BC013481 BC014699 BC017612 Baz2a Bcar3 Cadps2 Car9 Casp7 Ccna2 Cd9 Cdc42ep3 Celsr2 Clcn3 Cldn3 Col4a4 Col9a2 Col9a3 Crb3 Cst10 Cuedc1 Cul4a Cyp26a1 D030060M11Rik D15Ertd405e Dnajc9 Dtymk Ect2 Edg4 Egln3 Elf3 Epha2 Epm2aip1 Epp…
95	V$VMYB_02: v-Myb	202	202	810	2406	12753	2.1	5.84	7.63	5.64	1110032D12Rik 1300010K09Rik 1500001H12Rik 1700030A21Rik 2410195B05Rik 2700075B01Rik 2700084L22Rik 2700087H15Rik 4930418P06Rik 4933424N09Rik 9330161F08Rik Acy1 Amhr2 Ank3 Aqp5 Arhgef2 Asb6 Asf1b Ash2l Atp11a Atp13a1 Aurka Aurkb B4galt3 B4galt6 BC010311 BC018465 BC019731 BC024997 BC037006 Barx2 Bcar3 Bcl2l14 Bicd2 Brrn1 Calm2 Casp1 Cbll1 Ccna2 Ccnb2 Cdc42ep3 Cdc5l Cfl1 Chek1 Ckap2 Clca4 Cldn3 Cldn7…
96	V$E12_Q6	309	309	703	3910	11249	2.06	5.78	7.43	5.47	1300010K09Rik 1700020M16Rik 2010005O13Rik 2210008M09Rik 2310067G05Rik 2610511O17Rik 4930418P06Rik 6030457N17Rik 9330161F08Rik 9430059P22Rik AF233884 AU040576 Abcg1 Abpb Acvr2b Acy1 Adcy8 Aes Aig1 Aldrl6 Amac1 Ammecr1 Anpep Aof2 Ap1m2 Arf1 Arhgdig Asf1b Ash2l Ass1 Atoh7 Atp1b1 Atp9a BC003993 BC010311 BC010552 BC011209 BC013481 BC016201 BC017612 BC019731 BC024868 BC024955 BC024997 BC025458 BC037006…
97	V$S8_01: S8	61	61	951	1374	13785	2.05	5.78	0.0	0.0	1110032D12Rik 4930418P06Rik AI429613 Acvr2b Aldrl6 Amhr2 Ap3b1 Arid1a B4galt6 BC003993 BC010311 Baz2a Btbd3 Catns Cd2ap Cdc25a Cdc42ep3 Cldn23 Crisp1 Dera Drg2 Eps8l2 Fbxw7 Fip1l1 Foxq1 Frmd4b Hist1h2ao Insl6 Jmjd2b Klk11 March9 Mga Mllt10 Myh14 Nfix Nr4a3 Ogt Pard3 Pcdh18 Pcdhb19 Plekha7 Prim2 Prss8 Ptov1 Pum2 Rab27b Sertad2 Sh3bgrl2 Slc26a2 Slc26a7 Slc5a9 Snx16 Sos1 Sox5 Spag5 Sqle Tesk2 Top2a …
98	V$SMAD4_Q6	472	472	540	6280	8879	2.04	5.78	7.32	5.4	0610006K04Rik 1300002F13Rik 1500001H12Rik 1700001L23Rik 1700030A21Rik 2010005O13Rik 2210008M09Rik 2310042N02Rik 2410043F08Rik 2610511O17Rik 2700084L22Rik 2810418N01Rik 2810441C07Rik 4930442L21Rik 5830426I05Rik 6530407C02Rik 6720485C15Rik 9430059P22Rik A230102I05Rik AF233884 AU040576 Aass Abcg1 Abhd2 Acy1 Adcy8 Adipor1 Ak4 Aldrl6 Amac1 Amhr2 Ank3 Aof2 Ap3b1 Api5 Aplp1 Arfip2 Arhgef16 Arid1a Asb6 A…
99	V$CREB_Q4_01	341	341	671	4371	10788	2.02	5.78	7.36	5.41	1200008O12Rik 1200014P03Rik 1300002F13Rik 1300010K09Rik 1700001L23Rik 1700030A21Rik 2010005O13Rik 2310042N02Rik 2610511O17Rik 2610528M18Rik 2700050P07Rik 2810422M04Rik 5430413I02Rik 5730537D05Rik 6530407C02Rik AI429613 AI481750 AW494914 AW742319 Aass Abhd2 Acy1 Adcy8 Adipor1 Aig1 Ank3 Ap1m2 Ap3b1 Apg5l Arfip2 Arhgdig Arrdc1 Asf1b Ass1 Atoh7 Atp1b1 Atp9a B4galt3 BC006705 BC017612 BC018371 BC024955…
100	V$E2_Q6_01	86	86	926	870	14289	2.0	5.73	7.86	5.81	1500001H12Rik 1810037G04Rik 2810418N01Rik 6720485C15Rik Amhr2 Apg5l Aqp5 Arhgdig Cadps2 Capn9 Ckap4 Ckmt1 Cldn7 Cnot4 Col9a2 Crabp2 Cttn Dcps Dnajc9 Dntt Dsc2 Dtnb Dusp6 Edg4 Eif4ebp2 Emilin3 Gad1 Galnt3 Gatm Grb7 Hdac11 Hdac3 Hist1h4h Hrh3 Id2 Ifi1 Irx5 Kcne3 Kntc2 Lrrc1 Mark2 Mfap1 Mki67 Mtap7 Mthfr Myh14 Myo6 Nab2 Nr4a1 Nrtn Nusap1 Nutf2 Ocln Osbp Pdrg1 Rent1 Repin1 Rfc5 Rgs11 Rgs19ip1 Rnps1 R…
101	V$CREBATF_Q6	338	338	674	4341	10818	1.82	5.57	7.15	5.25	1200008O12Rik 1200014P03Rik 1300002F13Rik 1300010K09Rik 1700001L23Rik 1700030A21Rik 2010005O13Rik 2310042N02Rik 2600017H08Rik 2610511O17Rik 2610528M18Rik 2700050P07Rik 2810422M04Rik 5430413I02Rik 5730461K03Rik 5730537D05Rik 6530407C02Rik AI429613 AI481750 AW494914 AW742319 Aass Abhd2 Acy1 Adcy8 Adipor1 Aig1 Ank3 Ap1m2 Ap3b1 Apg5l Arfip2 Arhgdig Arhgef5 Arhgef7 Arrdc1 Asf1b Ass1 Atoh7 Atp1b1 Atp9a…
102	V$CMYB_01: c-Myb	248	248	764	3069	12090	1.71	5.36	7.11	5.23	0610006K04Rik 1110032D12Rik 1300010K09Rik 1500001H12Rik 1700030A21Rik 2210008M09Rik 2410004C24Rik 2410195B05Rik 2610019I03Rik 2610511O17Rik 2610528M18Rik 2700084L22Rik 2810418N01Rik 4933424N09Rik 5730461K03Rik 6530411B15Rik 9330161F08Rik AF233884 Abcg1 Aldrl6 Apg5l Arfip2 Arg1 Arhgap8 Arhgef5 Arl5 Asf1b Aurka B4galt6 BC010552 BC013481 BC014795 BC018371 BC018465 BC024868 BC024955 BC031407 Bicd2 Ca…
103	V$LMO2COM_02: complex of Lmo2 bound to Tal-1, E2A proteins, and GATA-1, half-site 2	488	488	524	8070	7089	1.57	5.24	0.0	0.0	1110032D12Rik 1200008O12Rik 1200014P03Rik 1300010K09Rik 1300013B24Rik 1700030A21Rik 1810037G04Rik 1810060D16Rik 2210008M09Rik 2410004C24Rik 2410043F08Rik 2600017H08Rik 2610511O17Rik 2700075B01Rik 2700087H15Rik 2810422M04Rik 4930418P06Rik 4930442L21Rik 4933424N09Rik 5730537D05Rik 6530411B15Rik 6720485C15Rik 9330161F08Rik 9430059P22Rik 9530020D24Rik AF233884 AW494914 Aass Abcg1 Acvr1b Acvr2b Acy1 A…
104	V$GATA1_05: GATA-binding factor 1	130	130	882	2510	12649	1.47	5.13	0.0	0.0	1200008O12Rik 1810060D16Rik 2810418N01Rik 2810441C07Rik 4930442L21Rik 5730461K03Rik 6030457N17Rik AI429613 Afm Ank3 Atp11a Aurka Aurkb BC014795 BC016201 BC017612 BC024868 BC031407 Bcl2l14 Bcl9 Calm2 Car9 Cbl Ccna2 Cd38 Cdc91l1 Cebpb Cenpf Chl1 Cklfsf7 Clca4 Cldn2 Cnot3 Crisp1 D11Ertd498e Dhcr7 Dnajc9 Dnalc4 Dsc2 Dsg2 Dtnb Dut Eif4b Emilin3 Epha2 Ero1l Eya2 Frk Fzd3 Galnt10 Galnt7 Gfm2 Gga1 Ggh Hd…
105	V$CREB_02: cAMP-responsive element binding protein	139	139	873	1583	13576	1.44	5.07	7.06	5.21	1110032D12Rik 1200014P03Rik 1300002F13Rik 1300010K09Rik 1700001L23Rik 2010005O13Rik 2310042N02Rik 2610511O17Rik 2610528M18Rik 2700050P07Rik 2810422M04Rik 5730537D05Rik AI481750 AW494914 AW742319 Abhd2 Adipor1 Aig1 Ank3 Apg5l Asf1b Atp9a BC011209 BC018371 BC024997 Calm2 Cbx2 Ccna2 Ccnt1 Cd2ap Cdc42ep3 Cdc5l Cebpb Ckap2 Ckap4 Clcn3 Cuedc1 Dcpp Deb1 Dpm2 Dsg2 Epha2 Epm2aip1 Erf Etnk1 Fkbp4 Foxc1 Gal…
106	V$HIF1_Q5: hypoxia-inducible factor 1	149	149	863	1719	13440	1.41	5.07	6.99	5.16	0610006K04Rik 1300010K09Rik 2410043F08Rik 2410080P20Rik 2700087H15Rik 4930449E07Rik 5730537D05Rik 6530411B15Rik 9530020D24Rik AU040576 Abcc10 Abhd2 Acvr1b Ak4 Amhr2 Aplp1 Arfip2 Arhgdig Asb6 Atoh7 Bcl11a Bcl2l11 Bcl2l14 Blm Car9 Cbll1 Ccl20 Ccnt1 Cd9 Cdc42ep3 Cdk2ap1 Chad Chrm3 Cib1 Cipp Ckap4 Cklfsf7 Ckmt1 Cldn13 Cmas Crisp1 D11Ertd498e D11Moh35 Dcps Dnajb12 Dnajc9 Dorz1 Dpm2 Dtymk Dyrk3 Edg4 Ef…
107	V$HNF3B_01: Hepatocyte Nuclear Factor 3beta	715	715	297	11367	3792	1.27	4.91	0.0	0.0	0610006K04Rik 1110032D12Rik 1110055N21Rik 1200008O12Rik 1200009B18Rik 1300002F13Rik 1300013B24Rik 1500001H12Rik 1700001L23Rik 1700020M16Rik 1700030A21Rik 1810013B01Rik 1810017F10Rik 2010308M01Rik 2210008M09Rik 2310042N02Rik 2410004C24Rik 2410043F08Rik 2410080P20Rik 2410195B05Rik 2600017H08Rik 2610019I03Rik 2610511O17Rik 2610528M18Rik 2700050P07Rik 2700075B01Rik 2810418N01Rik 2810422M04Rik 2810441…
108	V$OCT_C: Octamer binding site	44	44	968	1033	14126	1.12	4.73	0.0	0.0	Aass Aurkb Chrm1 Chst10 Clca4 Cnnm4 Col9a2 D8Ertd594e Dck Dnajc9 Egln3 Elf3 Ero1l Espn Gdpd1 Hip1r Hs3st3a1 Hs3st3b1 Il1rn Irf3 Kif20a Limd1 Limk2 Lmo4 M6pr Mrpl19 Myt1l Npnt Pard3 Pof1b Repin1 Rps27l Rtn1 Slc12a2 Slc26a7 Sos1 Srebf2 Tcp11 Tera Thrap6 Tnks1bp1 Trib3 Zfp219 Zfp54
109	V$IRF_Q6_01	426	426	586	7103	8056	1.12	4.73	0.0	0.0	1200008O12Rik 1700001L23Rik 1700030A21Rik 1810013B01Rik 2010005O13Rik 2010308M01Rik 2410004C24Rik 2410080P20Rik 2600017H08Rik 2610019I03Rik 2610528M18Rik 2700075B01Rik 2700084L22Rik 2810418N01Rik 2810422M04Rik 4930418P06Rik 4930442L21Rik 5730537D05Rik 5830426I05Rik 6720485C15Rik 9230106L14Rik 9330161F08Rik AF233884 AI429613 AW742319 Aass Abcc10 Abhd2 Abpb Acin1 Acvr1b Adam4 Afm Aldrl6 Amac1 Amhr2…
110	V$LPOLYA_B: Lentiviral Poly A signal	173	173	839	3178	11981	1.02	4.63	0.0	0.0	1110032D12Rik 1110055N21Rik 1200008O12Rik 2010308M01Rik 2410195B05Rik 2610511O17Rik 2610528M18Rik 2700050P07Rik 5730461K03Rik 5730537D05Rik 9230106L14Rik AF233884 AI429613 AW742319 Acox2 Adcy8 Afm Aldrl6 Ank3 Apg5l Arid1a Aurka B4galt6 BC014795 BC024955 BC031407 Bcl2l14 Bub1b Cacna2d2 Catns Cbx2 Ccl20 Cd9 Cdc91l1 Cenpf Chd8 Chl1 Chrm3 Clca4 Cldn23 Creb3l2 Crisp1 Ctbp2 Cutl1 D15Ertd405e Dcps Dhcr7…
111	V$ALPHACP1_01	43	43	969	373	14786	1.01	4.63	7.09	5.23	2600017H08Rik Aurkb BC014699 BC017133 BC031407 Calm2 Ccna2 Cklfsf8 Cnot3 Dlgh3 Dusp6 Elf3 Fnbp3 Gclm Gpr89 Hes6 Hmgb2 Hmmr Klf5 Lrig1 Maz Mclc Mxi1 Nans Nek2 Nkx6-2 Nudt2 Pcdh18 Pdk3 Pycr1 Slc25a29 Slc5a8 Sox4 Spry2 Tacc3 Tlx3 Top2a Ttk Ubtd1 Uhrf1 Wbp1 Zdhhc5 Zfp161
112	V$PEBP_Q6	222	222	790	3953	11206	0.99	4.57	0.0	0.0	1110055N21Rik 1200014P03Rik 1300013B24Rik 1810060D16Rik 2010005O13Rik 2010308M01Rik 2410043F08Rik 2610528M18Rik 2700050P07Rik 2700087H15Rik 2810422M04Rik 4933424N09Rik 9430059P22Rik 9530020D24Rik AI481750 AU040576 Abpb Adam4 Adarb1 Aig1 Aldrl6 Anpep Aof2 Apg5l Arhgap8 Arhgef2 Arid2 B4galt6 BC013481 BC018465 BC024868 BC024997 BC025076 BC026778 Baz2a Bcar3 Bcl9 Brrn1 Btbd3 Capn10 Capn9 Casp1 Casp7 …
113	V$E4BP4_01: E4BP4	21	21	991	597	14562	0.84	4.4	0.0	0.0	1300013B24Rik 2700050P07Rik Aldrl6 Boll Eif2s1 Fbxw7 Fut2 Hrh3 Igf2r Myh9 Nrtn Pex26 Phf19 Sars1 Spag5 Speer3 Sry Ssb Tia1 Tpd52l1 Wbp11
114	V$CETS168_Q6	669	669	343	9344	5815	0.81	4.4	6.02	4.28	0610006K04Rik 1110032D12Rik 1200008O12Rik 1200009B18Rik 1300002F13Rik 1300010K09Rik 1300013B24Rik 1500001H12Rik 1700001L23Rik 1810060D16Rik 2010005O13Rik 2010308M01Rik 2210008M09Rik 2310042N02Rik 2310067G05Rik 2410004C24Rik 2410080P20Rik 2410195B05Rik 2610511O17Rik 2610528M18Rik 2700050P07Rik 2700075B01Rik 2700087H15Rik 2810422M04Rik 2810441C07Rik 4930418P06Rik 4930442L21Rik 4933424N09Rik 5430413…
115	V$TANTIGEN_B: Major T-antigen binding sites	142	142	870	1654	13505	0.8	4.34	6.36	4.56	1110055N21Rik 1700020M16Rik 1810013B01Rik 2310042N02Rik 2410043F08Rik 2410195B05Rik 2600017H08Rik 2700050P07Rik 5730537D05Rik 6030457N17Rik 6720485C15Rik AF233884 AI429613 AI481750 AU040576 Aes Amac1 Amhr2 Ap1m2 Arf1 Arid1a Arl2bp Arrdc1 Asf1b Atp9a B4galt3 BC003993 BC010311 BC011209 BC019731 BC026778 BC031407 Blm Brp16 Cblc Ccna2 Ccnf Cdc25c Cdc2a Cenpf Cfl1 Chd8 Chst10 Ckap2 Cklfsf7 Cklfsf8 Cop…
116	V$LEF1TCF1_Q4	454	454	558	7491	7668	0.73	4.27	0.0	0.0	1200014P03Rik 1500001H12Rik 1810013B01Rik 1810060D16Rik 2310042N02Rik 2410043F08Rik 2410080P20Rik 2600017H08Rik 2700050P07Rik 2700075B01Rik 2700084L22Rik 2810418N01Rik 2810441C07Rik 5430413I02Rik 5730537D05Rik 5830426I05Rik 6530411B15Rik 6720485C15Rik 9230106L14Rik 9330161F08Rik AF233884 AI429613 AW742319 Aass Abcg1 Acin1 Acvr2b Acy1 Adipor1 Afm Aig1 Amac1 Ammecr1 Ank3 Ap1m2 Api5 Aqp5 Arf1 Arhgap…
117	V$MYC_Q2	224	224	788	2796	12363	0.68	4.21	6.04	4.28	0610006K04Rik 1110032D12Rik 1810037G04Rik 2310042N02Rik 2410043F08Rik 2410080P20Rik 2810422M04Rik 4930418P06Rik 4930449E07Rik 5730537D05Rik 6030457N17Rik 6530411B15Rik 9430059P22Rik AF233884 AW742319 Abcc10 Abhd2 Acox2 Acvr1b Acy1 Ak4 Amac1 Amhr2 Ank3 Apg5l Aqp5 Arg1 Arhgap8 Arhgdig Arrdc1 Asb6 Ass1 Atoh7 Atp1b1 Aurka Aurkb BC006705 BC011209 BC014699 BC018371 BC025458 Bcar3 Brrn1 Cadps2 Car6 Casp…
118	V$NFY_01: nuclear factor Y (Y-box binding factor)	252	252	760	3195	11964	0.63	4.15	5.95	4.22	1110032D12Rik 1200014P03Rik 1300002F13Rik 1300010K09Rik 1300013B24Rik 1700001L23Rik 2600017H08Rik 2610511O17Rik 2610528M18Rik 2700084L22Rik 2810422M04Rik 4930449E07Rik 6530407C02Rik A230102I05Rik AI429613 AW494914 Aass Abpb Api5 Arl2bp Asf1b Aurka Aurkb B4galt6 BC010311 BC014699 BC014795 BC017133 BC017612 BC025458 BC031407 Baiap2l1 Bcl2l11 Bcl2l14 Bicd2 Blm Btbd3 Calm2 Capn5 Capn9 Casp2 Catnbip1 …
119	V$E2_01: papilloma virus regulator E2	76	76	936	789	14370	0.62	4.15	6.44	4.62	1810037G04Rik 2810418N01Rik 6720485C15Rik Amhr2 Aqp5 Barx2 Cadps2 Capn9 Ckap4 Ckmt1 Cldn7 Cnot4 Cops7a Crabp2 Cttn Dntt Dsc2 Dtnb Dusp6 Edg4 Eif4ebp2 Emilin3 Gad1 Galnt3 Gclm Gga1 Hdac11 Hdac3 Homer1 Hrh3 Id2 Ifi1 Irx5 Kcne3 Kntc2 Lrrc1 Mark2 Mfap1 Mtap7 Mthfr Myo6 Nab2 Nr4a1 Nrtn Nusap1 Nutf2 Osbp Repin1 Rgs19ip1 Rnps1 Rpa3 Rpl39 Rps10 Rutbc3 Scrib Slc22a17 Slc25a29 Slc30a6 Slc35b1 Slc35c1 Slc35…
120	V$EVI1_05: ectopic viral integration site 1 encoded factor	42	42	970	974	14185	0.55	4.09	0.0	0.0	5830426I05Rik Cald1 Ccl20 Ckmt1 Crisp1 Cutl1 D11Moh35 Dcps Edg4 Ehd3 Ero1l Fbs1 Fzd6 Gatm Gcnt1 Gga1 Gjb1 Gpr89 Gpx2 Gtse1 Hip1r Ifrd2 Incenp Lta4h Mettl1 Mfap3 Pcdh18 Plxnb2 Ptov1 Qtrt1 Rab27b Rabl5 Rfrp Rnf25 Rpl21 Rtn1 Slc25a13 Slc37a3 Slc5a8 Tead4 Tfpt Trim13
121	V$IRF_Q6	220	220	792	3878	11281	0.42	3.91	0.0	0.0	1700030A21Rik 1810013B01Rik 2410004C24Rik 2410080P20Rik 2600017H08Rik 2700084L22Rik 4930418P06Rik 4930442L21Rik AF233884 AW742319 Abhd2 Adam4 Aldrl6 Amac1 Anpep Aof2 Arhgdig Arhgef16 Arhgef2 Arid2 Arl2bp Ash2l Atoh7 Atp9a B4galt3 BC003993 BC014795 BC024868 BC026778 Baz2a Bub1b Cadps2 Cald1 Capn5 Car9 Casp1 Catnbip1 Cbl Cblc Ccnb2 Cd2ap Cd38 Cdc25a Cdk2ap1 Chrm3 Cipp Ckap2 Cldn2 Cldn7 Cnnm4 Cnot4 …
122	V$MYOD_01: myoblast determination gene product	700	700	312	9866	5293	0.27	3.73	5.46	3.78	0610006K04Rik 1200009B18Rik 1300010K09Rik 1300013B24Rik 1500001H12Rik 1700020M16Rik 1700030A21Rik 1810017F10Rik 2010005O13Rik 2010308M01Rik 2210008M09Rik 2310042N02Rik 2310067G05Rik 2410043F08Rik 2410080P20Rik 2600017H08Rik 2610019I03Rik 2610511O17Rik 2700050P07Rik 2700084L22Rik 2700087H15Rik 2810418N01Rik 2810422M04Rik 4930418P06Rik 4930442L21Rik 5430413I02Rik 5730537D05Rik 5830426I05Rik 6030457…
123	V$HEN1_01: HEN1	39	39	973	344	14815	0.21	3.67	6.28	4.51	2700084L22Rik AI481750 B4galt3 Baiap2l1 Capn10 Cfl1 Creb3l1 Ctbp2 Cyp26a1 Foxk1 Gfra4 Gne Hpn Hs3st3a1 Ier5l Khdrbs1 Mist1 Mrpl14 Nudt1 Poll Prkcz Ptger1 Ptk7 Rab25 Rap1ga1 Rgnef Rohn Sertad3 Slc26a2 Slc37a3 Slc5a1 Spint2 Sstr1 Tm4sf15 Tomm22 Ube2c Ubtd1 Usp21 Xpo4
124	V$NFKB_Q6_01	684	684	328	9650	5509	-0.04	0.0	5.09	3.45	0610006K04Rik 1110055N21Rik 1200014P03Rik 1300010K09Rik 1300013B24Rik 1500001H12Rik 1700001L23Rik 1700020M16Rik 1810017F10Rik 1810037G04Rik 1810060D16Rik 2010308M01Rik 2210008M09Rik 2310042N02Rik 2310067G05Rik 2410004C24Rik 2410043F08Rik 2410080P20Rik 2600017H08Rik 2610511O17Rik 2700050P07Rik 2700084L22Rik 2700087H15Rik 2810422M04Rik 2810441C07Rik 4930449E07Rik 4933424N09Rik 5430413I02Rik 6530407…
125	V$PAX5_01: B-cell-specific activating protein	120	120	892	1400	13759	-0.07	0.0	5.48	3.78	1200014P03Rik 1300013B24Rik 2600017H08Rik 6720485C15Rik Abhd2 Api5 Aqp5 Arfip2 Arhgef16 Arhgef5 Ass1 Atp11a B4galt6 BC026778 BC031407 Barx2 Bicd2 C1qtnf4 Cct7 Cd9 Cdc25a Cib1 Cklf Clcn3 Cops7a Crabp2 Csnk1e Dhcr7 Dnalc4 Dusp8 Edg4 Eif2b2 Epn3 Eya2 Fgd6 Fkbp4 Fpgs Fxyd3 Gal Galnt2 H1fx H2afx Hdac11 Homer1 Hras1 Hrh3 Ica1 Impa1 Inppl1 Kcnn4 Klf3 Klf5 Klhdc2 Lbh Lhx5 Lisch7 Ltbr Mark2 Mbd4 Mea1 Mesp…
126	V$TCF11MAFG_01: TCF11:MafG heterodimers	54	54	958	1153	14006	-0.12	0.0	0.0	0.0	1110032D12Rik 1810060D16Rik 2310042N02Rik 2310067G05Rik 2410043F08Rik 2410195B05Rik 2810418N01Rik AI481750 AW742319 Abcc10 Abhd2 BC018465 Cib1 Cklfsf7 Clcn3 Cldn13 Decr2 Dnase2a Flot1 Frk Frmd4b Gal Gclm Gpx2 Grp58 Hat1 Inppl1 Lmo4 Mmp15 Nhsl1 Omp Palmd Pcdhb17 Perp Prom1 Ptger1 Rpl14 Rps20 Scrn2 Sdccag33 Seh1l Slc29a1 Slc35b1 Smr2 St3gal5 Sult1e1 Sytl1 Tbx20 Tctex1 Tead4 Ugt8 Wdr31 Xist Zfp260
127	V$PAX6_Q2	235	235	777	3011	12148	-0.16	0.0	5.1	3.45	1110032D12Rik 1110055N21Rik 1200014P03Rik 1700020M16Rik 1810013B01Rik 1810017F10Rik 2310042N02Rik 2410043F08Rik 2410195B05Rik 2600017H08Rik 2610511O17Rik 6030457N17Rik 6720485C15Rik 9530020D24Rik A230102I05Rik AI429613 AI481750 Acox2 Adarb1 Aes Aldrl6 Amac1 Amhr2 Aof2 Ap1m2 Apg5l Arf1 Arhgef2 Arid1a Arl2bp Arrdc1 Asb6 Asf1b Ass1 Aurkb B4galt3 BC003993 BC011209 BC016201 BC018465 BC026778 Baz2a Bca…
128	V$XFD1_01: Xenopus fork head domain factor 1	139	139	873	2540	12619	-0.31	0.0	0.0	0.0	1110032D12Rik 1200009B18Rik 1300002F13Rik 1700020M16Rik 1810017F10Rik 2010308M01Rik 2410043F08Rik 5830426I05Rik 6030457N17Rik 9530020D24Rik Abhd2 Acy1 Aig1 Arg1 Arhgef16 Aurkb B4galt3 BC017612 Bcar3 Blm Calm2 Casp1 Ccl20 Cdc2a Chad Chrng Cklf Col11a1 Commd5 Cops7a Csnk2a1 Csprs Cutl1 Dnase2a Dsc2 Dut Efna1 Eif4ebp2 Enpp1 Foxc1 Foxk1 Fzd3 Galgt1 Gch1 Gclm Gcs1 Gdf5 Gne Hes6 Hexb Hist1h2ao Hk1 Hmgb…
129	V$COUP_01: COUP:HNF-4 heterodimer	124	124	888	2298	12861	-0.31	0.0	0.0	0.0	1200014P03Rik 1810060D16Rik 2410043F08Rik 9330161F08Rik AI429613 Adam4 Adipor1 Ak4 Aof2 Asb6 Aurkb BC017133 BC019731 BC024868 Baiap2l1 Baz2a Biklk Bnipl Boll Cach Car9 Catnbip1 Cd38 Chst10 Ckap2 Ckap4 Cldn2 Cldn7 Crabp2 Creb3l2 Csnk2a1 Csprs Cst10 Cxxc5 Cyp26a1 Decr2 Def8 Dera Dntt Dsc2 Edg4 Eif3s6 Epha2 Epm2aip1 Eppk1 Espn Faah Fbp1 Fpgs Fut2 Gdf5 Gemin6 Gfra4 Gja12 Gmeb1 Gne Guca1a Hebp2 Hmmr I…
130	V$RREB1_01: Ras-responsive element binding protein 1	107	107	905	1238	13921	-0.34	0.0	5.22	3.56	1300002F13Rik 1700020M16Rik 6530411B15Rik AU040576 AW494914 Abpb Acy1 Adcy8 Ak4 Aqp5 Arhgap8 Atoh7 Atp1b1 B4galt6 BC013481 BC014699 BC014795 BC016201 BC024868 BC024955 BC031407 Bcl9 Cadps2 Capn5 Car9 Chek1 Cldn3 Col9a2 Cops7a Cuedc1 D8Ertd594e Dip3b Dpm2 Dusp8 Efna1 Elf3 Eps8l2 Espn Fnbp3 Foxi1 Furin Fzd7 Gal Gmeb1 Gng4 Gpsm2 H1f0 Hip1r Ier5l Ifi1 Insr Irx5 Kntc2 Ltbr Mapk13 March9 Mbtd1 Mea1 Mll…
131	V$FOXJ2_01: fork head box J 2	457	457	555	7433	7726	-0.35	0.0	0.01	0.0	0610006K04Rik 1110032D12Rik 1110055N21Rik 1200008O12Rik 1200009B18Rik 1300002F13Rik 1500001H12Rik 1700001L23Rik 1700020M16Rik 1810017F10Rik 2210008M09Rik 2310042N02Rik 2410080P20Rik 2410195B05Rik 2610019I03Rik 2610511O17Rik 2700050P07Rik 2810418N01Rik 2810422M04Rik 2810441C07Rik 4930442L21Rik 5430413I02Rik 5830426I05Rik 6030457N17Rik 6530411B15Rik 9530020D24Rik A230102I05Rik AF233884 AI429613 AI4…
132	V$NFKAPPAB_01: NF-kappaB	171	171	841	2121	13038	-0.36	0.0	5.0	3.38	0610006K04Rik 1300013B24Rik 1500001H12Rik 1700001L23Rik 2310042N02Rik 2410195B05Rik 2810422M04Rik 4933424N09Rik A230102I05Rik AI481750 AU040576 Acox2 Ak4 Amac1 Atoh7 BC013481 BC024997 Bcl2l14 Bnipl Cacnb3 Calm2 Capn5 Catns Ccl20 Cd38 Cdc2a Chrm1 Cklfsf7 Ckmt1 Clca4 Cldn13 Cnot3 Col9a2 Csnk1e Cutl1 Cyp26a1 D030060M11Rik D3Ertd250e Dap Dip3b Dnmbp Dsc2 Dusp6 Dyrk3 Edg4 Efna1 Elf3 Enpp1 Etv1 Fbxw7 F…
133	V$FOXO4_01: fork head box O4	664	664	348	10492	4667	-0.44	0.0	0.01	0.0	0610006K04Rik 1110032D12Rik 1110055N21Rik 1200009B18Rik 1300013B24Rik 1700001L23Rik 1700030A21Rik 1810017F10Rik 1810037G04Rik 1810060D16Rik 2010308M01Rik 2210008M09Rik 2310042N02Rik 2310067G05Rik 2410004C24Rik 2410080P20Rik 2410195B05Rik 2600017H08Rik 2610019I03Rik 2610511O17Rik 2610528M18Rik 2700050P07Rik 2700084L22Rik 2810418N01Rik 2810422M04Rik 2810441C07Rik 4930418P06Rik 4930442L21Rik 4930449…
134	V$STAF_02: Se-Cys tRNA gene transcription activating factor	201	201	811	2552	12607	-0.48	0.0	4.8	3.22	0610006K04Rik 1200014P03Rik 1300013B24Rik 1500001H12Rik 2310042N02Rik 2410004C24Rik 2410080P20Rik 2600017H08Rik 2610511O17Rik 2700050P07Rik 2700075B01Rik 2700084L22Rik 2810441C07Rik 5830426I05Rik A230102I05Rik AI481750 AU040576 Abhd2 Acox2 Adcy8 Arf1 Arid1a Ass1 BC003993 BC006705 BC011209 BC014699 BC014795 BC026778 Baiap2l1 Baz2a Bicd2 Brp16 Bub1b C1qtnf4 Cacna2d2 Capn10 Car6 Car9 Casp2 Catns Cbl…
135	V$TAXCREB_01: Tax/CREB complex	41	41	971	386	14773	-0.51	0.0	5.47	3.78	1200014P03Rik 2010005O13Rik 2700084L22Rik 2810422M04Rik 5730537D05Rik AW494914 Adarb1 Atoh7 Bub1b Calm2 Cbx2 Ddc8 E430021N18Rik Eps8 Etnk1 Fkbp4 Foxm1 Galnt3 Homer1 Ica1 Igf2r Ing3 Kcne3 Kntc2 Ltap Nek1 Pgea1 Pigf Raly Rbl1 Rtn1 Sertad3 Sgol1 Sh3bgrl2 Slc20a2 Slc25a13 Slc29a3 St6galnac2 Tlx3 Tpd52l1 Traip
136	V$PAX9_B: zebrafish Pax-9 binding sites	260	260	752	3400	11759	-0.55	0.0	4.63	3.07	1300013B24Rik 1700020M16Rik 1810017F10Rik 1810060D16Rik 2310067G05Rik 2410004C24Rik 2610019I03Rik 2700087H15Rik 2810418N01Rik 2810422M04Rik 4930418P06Rik 4933424N09Rik 5730537D05Rik 5830426I05Rik 6530407C02Rik 9430059P22Rik AI429613 Acvr2b Ammecr1 Anpep Ap3b1 Apg5l Api5 Aqp5 Arhgef16 Arhgef2 Ash2l Atp11a BC010552 BC017612 BC018371 Barx2 Bcl11a Bcl2l14 Brp16 Btbd3 Cacna2d2 Cacnb3 Camk1 Capn9 Car9 …
137	V$CREB_01: cAMP-responsive element binding protein	115	115	897	1358	13801	-0.56	0.0	4.95	3.36	1300002F13Rik 1700030A21Rik 2010005O13Rik 2310042N02Rik 2610528M18Rik 2700050P07Rik 2810422M04Rik 5730537D05Rik AI481750 Abhd2 Adcy8 Ap1m2 Apg5l Arhgdig B4galt3 BC017612 Bcl11a Bnipl Brrn1 Calm2 Casp1 Cbx2 Ccna2 Ccnt1 Cd2ap Cdc25c Cdc42ep3 Cdc5l Clcn3 Cldn7 Cnnm4 Creb3l2 Dcpp Ddost Dsg2 Dtymk Epha2 Erf Foxq1 Gdpd1 Gemin6 Gfm2 Gga1 Gng4 Golph3 Gpr89 Grsf1 Gtf3c1 Hist1h4h Homer1 Hs3st3a1 Ica1 Igf2r…
138	V$CACCCBINDINGFACTOR_Q6	103	103	909	1197	13962	-0.6	0.0	4.96	3.36	2010308M01Rik 2410004C24Rik 4930449E07Rik Abcc10 Abcg1 Adcy8 Aldrl6 Aof2 Ap3b1 Arg1 Arl2bp Ass1 BC006705 BC025458 BC031407 Bicd2 Cald1 Ccl20 Cd9 Cdk2ap1 Cebpb Chst10 Crb3 Ctbp2 D11Ertd498e Ddc8 Dera Dhcr7 Dscr1l2 Dut Eif3s6 Epn3 Espn Flot1 Fnbp3 Foxi1 Foxq1 Fzd9 Gatm Gcnt1 H1f0 Hdac3 Hrh3 Irx5 Jup Klk11 Krt2-8 Llglh2 Lta4h Maz Mclc Mgea5 Mrpl14 Msh3 Myo6 Ncoa1 Nelf Nfya Nme4 Nr4a3 Nrbp2 Nrtn Nutf…
139	V$ZTA_Q2	287	287	725	4826	10333	-0.61	0.0	0.01	0.0	1110032D12Rik 1200014P03Rik 1700001L23Rik 1700020M16Rik 1810017F10Rik 1810037G04Rik 2310042N02Rik 2310067G05Rik 2410004C24Rik 2610019I03Rik 2610528M18Rik 2700084L22Rik 2810418N01Rik 2810422M04Rik 2810441C07Rik 4930418P06Rik 6030457N17Rik A230102I05Rik Aass Abhd2 Abpb Acin1 Acox2 Acvr1b Adam4 Adarb1 Afm Aig1 Amac1 Aof2 Arhgef16 Arhgef2 Arl5 Arrdc1 Ash2l Ass1 Atoh7 BC003993 BC014699 BC017133 BC0249…
140	V$TFIIA_Q6	886	886	126	13644	1515	-0.67	0.0	0.01	0.0	0610006K04Rik 1110032D12Rik 1200008O12Rik 1200009B18Rik 1200014P03Rik 1300002F13Rik 1300010K09Rik 1300013B24Rik 1500001H12Rik 1700001L23Rik 1700020M16Rik 1700030A21Rik 1810013B01Rik 1810017F10Rik 1810037G04Rik 1810060D16Rik 2010005O13Rik 2010308M01Rik 2210008M09Rik 2310042N02Rik 2310067G05Rik 2410004C24Rik 2410043F08Rik 2410080P20Rik 2410195B05Rik 2600017H08Rik 2610019I03Rik 2610511O17Rik 2610528…
141	V$AML_Q6	193	193	819	3357	11802	-0.75	0.0	0.01	0.0	1110055N21Rik 1200009B18Rik 1200014P03Rik 1300013B24Rik 2010005O13Rik 2410080P20Rik 2610528M18Rik 2700087H15Rik 2810422M04Rik 4933424N09Rik 9530020D24Rik AI481750 AU040576 Abhd2 Adam4 Aig1 Aldrl6 Anpep Aof2 Apg5l Arhgap8 Arhgef2 Arid2 B4galt6 BC014699 BC018465 BC024868 BC024997 BC025076 Bcar3 Bcl9 Capn9 Casp7 Cbl Cbll1 Ccna2 Ccnb2 Chad Chek1 Chrm3 Cipp Ckmt1 Clca4 Cldn10 Cldn2 Col11a1 Col9a2 Col9…
142	V$HNF3ALPHA_Q6	822	822	190	12741	2418	-0.78	0.0	0.01	0.0	0610006K04Rik 1110032D12Rik 1110055N21Rik 1200008O12Rik 1200009B18Rik 1200014P03Rik 1300002F13Rik 1300013B24Rik 1500001H12Rik 1700001L23Rik 1700020M16Rik 1700030A21Rik 1810013B01Rik 1810017F10Rik 1810037G04Rik 2010005O13Rik 2010308M01Rik 2210008M09Rik 2310042N02Rik 2310067G05Rik 2410004C24Rik 2410080P20Rik 2410195B05Rik 2600017H08Rik 2610019I03Rik 2610511O17Rik 2610528M18Rik 2700050P07Rik 2700075…
143	V$ATF_01: activating transcription factor	126	126	886	1526	13633	-0.85	0.0	4.58	3.05	1200008O12Rik 1300002F13Rik 2310042N02Rik 2610528M18Rik 2700050P07Rik 5730537D05Rik AI481750 Abhd2 Adcy8 Apg5l Arfip2 Atp1b1 Atp9a B4galt3 BC017612 Bicd2 Bnipl Brrn1 Cbx2 Ccna2 Ccnt1 Cd2ap Cdc42ep3 Cdc5l Chl1 Clcn3 Cldn3 Cldn7 Cnnm4 Cnot3 Creb3l2 Csnk2a1 Cul4a Dibd1 Dsg2 Dtymk Enpp1 Epha2 Erf Foxq1 Gdpd1 Gemin6 Gfm2 Gga1 Gng4 Golph3 Grsf1 Gtf3c1 H13 Hist1h4h Homer1 Hs3st3a1 Ica1 Igf2r Il23a Ilf3 …
144	V$ELK1_01: Elk-1	293	293	719	3906	11253	-0.86	0.0	4.23	2.74	0610006K04Rik 1200009B18Rik 1300010K09Rik 1700020M16Rik 2210008M09Rik 2310042N02Rik 2410004C24Rik 2410080P20Rik 2610511O17Rik 2700050P07Rik 4933424N09Rik 5730461K03Rik 5730537D05Rik 5830426I05Rik 9230106L14Rik A230102I05Rik AF233884 AW494914 AW742319 Abcc10 Abcg1 Abpb Acin1 Aig1 Anpep Apg5l Aqp5 Arfip2 Arg1 Arhgef16 Arhgef2 Arhgef7 Arid2 Atp13a1 B4galt6 BC003993 BC006705 BC010552 BC014699 BC01837…
145	V$GATA1_02: GATA-binding factor 1	332	332	680	5488	9671	-0.87	0.0	0.01	0.0	1200008O12Rik 1200014P03Rik 1300013B24Rik 1700030A21Rik 1810037G04Rik 1810060D16Rik 2410004C24Rik 2410043F08Rik 2600017H08Rik 2610528M18Rik 2810422M04Rik 2810441C07Rik 4930418P06Rik 4930442L21Rik 4933424N09Rik 5730537D05Rik 6530407C02Rik 9330161F08Rik 9430059P22Rik AW494914 Abcg1 Acvr1b Acvr2b Acy1 Adcy8 Adipor1 Aes Amac1 Aof2 Arg1 Arhgdig Arhgef16 Arhgef2 Arl5 Ash2l Atp13a1 Atp9a Aurka BC010311 …
146	V$HOGNESS_B: Imperfect Hogness /Goldberg Box	84	84	928	961	14198	-1.01	0.0	4.59	3.05	1110055N21Rik 1700020M16Rik 1810013B01Rik 2310042N02Rik 2410043F08Rik 2610019I03Rik 6030457N17Rik AF233884 AI481750 Aes Amac1 Amhr2 Ap1m2 Arf1 Arid1a Arrdc1 BC003993 BC011209 BC026778 BC031407 Ccnf Ccnt1 Cdc25c Cfl1 Chd8 Ckap2 Dock5 Dscr1l2 Dtnb Dusp11 Eif2b2 Eif4b Fpgs Frmd4b Fzd3 Gclm Gemin6 Gmeb1 Grsf1 Gsg2 Guca1a Ier3 Ifrd2 Jarid1b Lcn2 Limk2 Nans Nme4 Pafah1b3 Pdk3 Pgea1 Phf21a Pi4k2b Pigf P…
147	V$ATF3_Q6: activating transcription factor 3	128	128	884	1568	13591	-1.08	0.0	4.32	2.82	1300002F13Rik 1810037G04Rik 2310042N02Rik 5730537D05Rik 5830426I05Rik AI481750 Abcg1 Abhd2 Abpb Adcy8 Ank3 Apg5l Arhgef2 Atoh7 B4galt3 BC024955 BC025076 Bnipl Brrn1 Camk1 Catns Cbx2 Ccna2 Cd2ap Cdc42ep3 Cdc5l Clca4 Clcn3 Cldn23 Cldn7 Cnnm4 Col11a1 Crb3 Crisp1 Csnk1e Ctbp2 D8Ertd594e Ddc8 Dntt Dsg2 Dut Epha2 Erf Fignl1 Foxq1 Fxyd4 Gdf5 Gemin6 Gfm2 Ghrhr Gjb1 Gng4 Golph3 Grp58 Gtf3c1 Hist1h4h Homer…
148	V$AMEF2_Q6: myocyte enhancer factor	84	84	928	1598	13561	-1.08	0.0	0.01	0.0	1110055N21Rik 2410043F08Rik 2810422M04Rik 4930449E07Rik 9230106L14Rik 9530020D24Rik AI429613 Acin1 Ank3 Arl2bp Atoh7 B4galt3 Baiap2l1 Bcar3 Bcl2l14 Bub1b Casp2 Cbl Ccl20 Cldn2 Crisp1 Cttn D030060M11Rik Dcps Dock5 Dpm2 Dsc2 Dscr1l2 E430021N18Rik Eif4b Fignl1 Fip1l1 Galnt7 Gclm Gcnt1 Gfm2 Gk2 H13 Ica1 Impa2 Inppl1 Insl6 Klf3 Krt1-23 Lats2 Mfap1 Myh14 Nfib Noxo1 Nutf2 Pacs1 Pcdhb17 Pdk3 Phc1 Phf21a …
149	V$AIRE_01	169	169	843	2943	12216	-1.18	0.0	0.01	0.0	1110055N21Rik 1200009B18Rik 1300010K09Rik 2410043F08Rik 2600017H08Rik 2700075B01Rik 2700087H15Rik 2810441C07Rik 9530020D24Rik AF233884 Acin1 Afm Amhr2 Aof2 Apg5l Arhgef7 Arid1a Atp11a BC006705 BC018371 Bcar3 Bnipl Brp16 Btbd3 C1qtnf4 Cach Cadps2 Catnbip1 Catns Cdc5l Cdc91l1 Celsr2 Chd8 Cipp Cmas Commd5 Cotl1 Creb3l2 Crisp1 Csnk2a1 Csprs Cst10 Cttn Dnajb12 Dnajc9 Dnmbp Dsc2 Echdc2 Eif4b Epm2aip1 F…
150	V$CHOP_01: heterodimers of CHOP and C/EBPalpha	261	261	751	4367	10792	-1.18	0.0	0.02	0.0	1110055N21Rik 1200009B18Rik 1300010K09Rik 1700030A21Rik 1810060D16Rik 2610019I03Rik 2610528M18Rik 2700050P07Rik 2810418N01Rik 2810441C07Rik 4933424N09Rik 5730461K03Rik A230102I05Rik Aass Abcc10 Abhd2 Acin1 Acox2 Acvr1b Adarb1 Afm Aldrl6 Ammecr1 Arhgef5 Atp1b1 Atp9a Aurkb BC010552 BC013481 BC018371 BC025458 Bcar3 Bcl2l11 Btbd3 Cach Cald1 Calm2 Capn5 Capn9 Car6 Ccnf Cct7 Cd38 Cdc20 Cdc2a Cdc5l Cdc9…
151	V$HFH8_01: HNF-3/Fkh Homolog-8	128	128	884	2295	12864	-1.21	0.0	0.01	0.0	1110055N21Rik 1700001L23Rik 1700030A21Rik 1810017F10Rik 2410004C24Rik 2410195B05Rik 5830426I05Rik AI429613 AW494914 Abcc10 Acvr1b Aldrl6 Amac1 Ap1m2 Arid1a Arl5 Atp1b1 Aurkb BC010311 BC017612 Baz2a Bcl2l11 Brrn1 Btbd3 Catns Ccl20 Chrm3 Cldn13 Crisp1 Csnk2a1 Cxxc5 D3Ertd250e Dap Dck Dnajb12 Efna1 Enpp1 Epb4.1l5 Eps8l2 Foxm1 Fzd3 Gabrp Galnt3 Galnt7 Gch1 Gclm Gdpd1 Gfm2 Golph3 Gpr89 Grsf1 Hnrpf Hpn…
152	V$TCF1P_Q6	693	693	319	9911	5248	-1.24	0.0	3.74	2.32	1110032D12Rik 1110055N21Rik 1200008O12Rik 1200009B18Rik 1200014P03Rik 1300002F13Rik 1300010K09Rik 1700001L23Rik 1700020M16Rik 1700030A21Rik 1810013B01Rik 1810017F10Rik 2210008M09Rik 2310042N02Rik 2310067G05Rik 2410004C24Rik 2410043F08Rik 2410080P20Rik 2410195B05Rik 2600017H08Rik 2610019I03Rik 2610511O17Rik 2610528M18Rik 2700050P07Rik 2700075B01Rik 2700084L22Rik 2810418N01Rik 2810441C07Rik 4930418…
153	V$HFH1_01: HNF-3/Fkh Homolog 1	111	111	901	2020	13139	-1.26	0.0	0.01	0.0	1700001L23Rik 2410195B05Rik 5730537D05Rik 5830426I05Rik 6530411B15Rik AW494914 Abcc10 Acvr1b Aldrl6 Amac1 Ap1m2 Arid1a Arl5 Atp1b1 BC010311 BC017612 Bcl2l11 Ccl20 Cklfsf7 Crisp1 Cxxc5 D3Ertd250e Deb1 Dnajb12 Dnalc4 Dpm2 Enpp1 Eps8l2 Fbxw7 Foxm1 Fzd3 Fzd6 Galnt3 Gclm Gdpd1 Ggh Gkn1 Golph3 Gpr89 Grsf1 Hnrpf Hs3st3b1 Ing3 Insl6 Klra2 Limd1 Limk2 Lpo Lxn M6pr Mansc1 Mapk13 Mbd4 Mea1 Mns1 Msi2h Mtbp M…
154	V$TGIF_01: TGIF (5'TG3' interacting factor)	251	251	761	4194	10965	-1.36	0.0	0.02	0.0	1200009B18Rik 1300002F13Rik 1700030A21Rik 2310067G05Rik 2410004C24Rik 2410080P20Rik 2700050P07Rik 2810441C07Rik 4930418P06Rik 4930442L21Rik 5830426I05Rik 6030457N17Rik 9230106L14Rik 9330161F08Rik 9430059P22Rik 9530020D24Rik AW494914 Abhd2 Abpb Adcy8 Afm Aldrl6 Aof2 Apg5l Aplp1 Arf1 Atoh7 Atp13a1 Atp1b1 BC011209 BC017612 BC018371 BC024868 BC024955 BC026778 Baiap2l1 Barx2 Bcar3 Bcl2l14 Btbd3 C1qtnf…
155	V$E4F1_Q6	42	42	970	424	14735	-1.37	0.0	4.51	2.98	1200008O12Rik 1700030A21Rik 2010005O13Rik 2700050P07Rik 2810422M04Rik 4930449E07Rik 5730461K03Rik Aass Arfip2 BC024955 Calm2 Cib1 Creb3l2 Cul4a Dtymk Eps8 Foxq1 Gpr89 H13 Homer1 Nup88 Osbp Pax9 Pdk3 Ppp2r1a Ptov1 Rad51c Rasal1 Riok2 Rnps1 Rpl21 Slc20a2 Slc35f5 Srpr Tbx20 Traip Ubap2 Vamp8 Wbp11 Xpnpep1 Zdhhc16 Zfp276
156	V$AHR_Q5: aryl hydrocarbon / dioxin receptor	142	142	870	1785	13374	-1.38	0.0	3.93	2.48	1300002F13Rik 1300010K09Rik 2410195B05Rik 2700050P07Rik 2700087H15Rik 4930418P06Rik 6720485C15Rik AI481750 Arfip2 BC006705 BC010552 BC018371 Bcl11a Brrn1 Cach Calm2 Catnbip1 Cbl Ccnf Cd9 Cdc2a Cdc42ep3 Chrm1 Cib1 Ckap4 Cklfsf7 Cklfsf8 Cnot3 Creb3l2 Csprs Ctbp2 Cttn Dibd1 Dusp6 Dyrk3 Echdc2 Eppb9 Ero1l Espn Etv1 Eya2 Faah Fkbp4 Fzd6 Galgt1 Gfm2 Gga1 Ggta1 Glp1r Gtf3c1 H13 Hat1 Hip1r Hmmr Id2 Ier5l…
157	V$VBP_01: PAR-type chicken vitellogenin promoter-binding protein	69	69	943	1329	13830	-1.46	0.0	0.01	0.0	1300013B24Rik 1700030A21Rik 2210008M09Rik 2610528M18Rik 2700050P07Rik AU040576 Ak4 Aldrl6 Arg1 BC014699 BC025076 Boll Cald1 Calm2 Cbx2 Chl1 Clcn3 Cldn10 Creb3l2 Dtymk Eif2s1 Etnk1 Fbxw7 Fut2 Gdpd1 Gpr89 Hnrpf Homer2 Hrh3 Igf2r Il23a Impa2 Incenp Kif20a Krt2-8 Mansc1 Myh9 Nck2 Nrtn Ogt Osbp Pask Pck2 Pdk3 Pex26 Phf19 Ppp2r1a Rab17 Rab7l1 Riok2 Rnps1 Sars1 Slc35f5 Spag5 Speer3 Srebf2 Sry Ssb St14 S…
158	V$FOXD3_01: fork head box D3	845	845	167	13012	2147	-1.47	0.0	0.02	0.0	0610006K04Rik 1110032D12Rik 1110055N21Rik 1200008O12Rik 1200009B18Rik 1300002F13Rik 1300013B24Rik 1500001H12Rik 1700001L23Rik 1700020M16Rik 1700030A21Rik 1810013B01Rik 1810017F10Rik 1810037G04Rik 2010005O13Rik 2010308M01Rik 2210008M09Rik 2310042N02Rik 2410004C24Rik 2410080P20Rik 2410195B05Rik 2600017H08Rik 2610019I03Rik 2610511O17Rik 2610528M18Rik 2700050P07Rik 2700075B01Rik 2700084L22Rik 2810418…
159	V$HFH3_01: HFH-3 (HNF3/fork head homolog 3)	444	444	568	7107	8052	-1.49	0.0	0.03	0.0	0610006K04Rik 1110032D12Rik 1200008O12Rik 1300002F13Rik 1500001H12Rik 1700001L23Rik 1700020M16Rik 1700030A21Rik 1810017F10Rik 2210008M09Rik 2310042N02Rik 2310067G05Rik 2410080P20Rik 2410195B05Rik 2610019I03Rik 2610511O17Rik 2810418N01Rik 2810422M04Rik 2810441C07Rik 4930418P06Rik 4930442L21Rik 4933424N09Rik 5430413I02Rik 5830426I05Rik 6030457N17Rik 6530411B15Rik 9430059P22Rik 9530020D24Rik A230102…
160	V$TITF1_Q3: TTF-1, TITF1 (thyroid transcription factor 1)	365	365	647	5903	9256	-1.58	0.0	0.03	0.0	1200009B18Rik 1700001L23Rik 1700020M16Rik 1700030A21Rik 1810013B01Rik 1810017F10Rik 2310042N02Rik 2310067G05Rik 2410043F08Rik 2610019I03Rik 2610511O17Rik 2610528M18Rik 2700050P07Rik 2810418N01Rik 4930418P06Rik 4930449E07Rik 9230106L14Rik 9430059P22Rik AF233884 AW742319 Abcc10 Acin1 Acox2 Acvr1b Adarb1 Ak4 Amhr2 Ank3 Aof2 Ap1m2 Ap3b1 Aplp1 Arf1 Arg1 Arhgef2 Arid2 Atp13a1 B4galt3 BC003993 BC006705 …
161	V$RFX1_02: X-box binding protein RFX1	371	371	641	5133	10026	-1.62	0.0	3.28	1.88	1200008O12Rik 1200014P03Rik 1300010K09Rik 1700030A21Rik 1810060D16Rik 2010005O13Rik 2010308M01Rik 2700087H15Rik 2810441C07Rik 4930418P06Rik 4930449E07Rik 4933424N09Rik 5430413I02Rik 6530411B15Rik 9230106L14Rik 9330161F08Rik AI429613 AI481750 AW494914 Abcg1 Abhd2 Acin1 Acy1 Adcy8 Aes Aig1 Amac1 Ap1m2 Arfip2 Arhgdig Arhgef2 Arhgef7 Arid1a Arid2 Ash2l Atp11a Atp13a1 Atp1b1 B4galt3 BC006705 BC014699 …
162	V$FOXO1_02: fork head box O1	46	46	966	937	14222	-1.66	0.0	0.01	0.0	5730537D05Rik 9330161F08Rik Acvr1b Arl2bp Arl5 Asb6 Atoh7 BC017133 BC019731 Bcl2l11 Cenpf Cklfsf7 Clca4 Cnnm4 Ect2 Efna1 Epn3 Furin Gk2 Hist1h2ao Insr Kif20a Krtcap3 M6pr Marveld2 Mfap3 Mlph Myo6 Nans Nek1 Nup88 Nusap1 Plekhe1 Pml Pof1b Pou2f1 Rpl14 Smarcc1 Smr1 Sstr1 Tcfeb Tera Thrap6 Tnks1bp1 Tpd52 Tpd52l1
163	V$OSF2_Q6	650	650	362	10145	5014	-1.72	0.0	0.04	0.0	1110032D12Rik 1110055N21Rik 1200009B18Rik 1200014P03Rik 1300013B24Rik 1700001L23Rik 1700020M16Rik 1810037G04Rik 1810060D16Rik 2010005O13Rik 2010308M01Rik 2210008M09Rik 2310042N02Rik 2310067G05Rik 2410004C24Rik 2410043F08Rik 2410080P20Rik 2600017H08Rik 2610019I03Rik 2610528M18Rik 2700050P07Rik 2700084L22Rik 2700087H15Rik 2810418N01Rik 2810422M04Rik 2810441C07Rik 4933424N09Rik 5430413I02Rik 5730537…
164	V$EGR1_01: Egr-1/Krox-24/NGFI-A immediate-early gene product	19	19	993	153	15006	-1.72	0.0	4.48	2.97	Atp9a Barx2 Capn5 Catnbip1 D15Ertd405e Igsf8 Ilf3 Kif23 Mclc Mmp15 Pgpep1 Ppox Rai1 Rasal1 Slc20a2 Spint1 Tmem30b Trim13 Zfyve19
165	V$HTF_01	59	59	953	660	14499	-1.73	0.0	3.93	2.48	1110032D12Rik 2610511O17Rik 2610528M18Rik 4930449E07Rik AI429613 AW494914 Arl2bp Atp1b1 Atp9a BC031407 Bub1b Cdc5l Ckap4 Cnot4 Cul4a Edg4 Enpp1 Epm2aip1 Fip1l1 Foxq1 Ghrhr Gpr89 Hmmr Impa2 Jarid1b Lrig1 Mllt1 Mrpl19 Mtbp Mthfr Myh9 Nat2 Pabpn1 Papss1 Phc1 Phpt1 Pld3 Ppfia4 Ptov1 Pycr2 Rabl5 Rai1 Rbl1 Rfwd3 Rgs20 Riok2 Rnf25 Rtn1 Slc16a2 Slc26a2 Slc30a6 Slc35a1 Spdef Srpr Stard10 Traip Xpnpep1 Zdh…
166	V$COMP1_01: COMP1	602	602	410	9430	5729	-1.75	0.0	0.04	0.0	1200008O12Rik 1200009B18Rik 1200014P03Rik 1300002F13Rik 1300010K09Rik 1300013B24Rik 1500001H12Rik 1810013B01Rik 1810037G04Rik 1810060D16Rik 2010005O13Rik 2010308M01Rik 2310042N02Rik 2310067G05Rik 2410080P20Rik 2600017H08Rik 2610528M18Rik 2700075B01Rik 2810418N01Rik 2810441C07Rik 5430413I02Rik 5730461K03Rik 5730537D05Rik 5830426I05Rik 6030457N17Rik 6530407C02Rik 6530411B15Rik 9230106L14Rik AI42961…
167	V$GR_01: high affinity binding site for glucocorticoid receptor	60	60	952	1158	14001	-1.82	0.0	0.02	0.0	2600017H08Rik 2610511O17Rik 2810418N01Rik 4930442L21Rik A230102I05Rik Arhgef16 BC024868 Bcar3 Brrn1 Bub1b Camk1 Capn9 Cdc20 Cenpf Clca4 Cldn13 Cmas Csnk1e Dusp11 Dusp6 Faah Frk Gja12 Gkn1 Gpx2 Grb7 Irx5 Lcn2 Mtmr9 Myh14 Nat2 Ncoa1 Ncstn Nr4a1 Pax9 Pdrg1 Pdxp Pigr Plekha7 Pole2 Ppfia4 Pycard Pycr2 Rab3d Rad51 Ralbp1 Rfc3 Scrn2 Slc37a1 Snrpa Stard10 Stk39 Stxbp2 T2 Tacstd1 Tead2 Tesk2 Tnfrsf19 Tyro…
168	V$OCT1_B: Octamer binding factor 1	46	46	966	927	14232	-1.84	0.0	0.02	0.0	Aass Adarb1 Arl5 Aurkb Bcl9 Cald1 Chd8 Chst10 Clca4 Cnnm4 D8Ertd594e Dck Egln3 Elf3 Espn Hs3st3b1 Impa2 Inppl1 Irf3 Limd1 Lmo4 M6pr Mrpl19 Myt1l Ncoa5 Pabpn1 Pard3 Pof1b Rcn1 Repin1 Rohn Rps27l Rtn1 Sema4g Slc12a2 Slc5a9 Sms Srebf2 Stxbp2 Tcp11 Tera Tnks1bp1 Trib3 Zfp120 Zfp219 Zfp54
169	V$ATATA_B: Avian C-type TATA box	61	61	951	1167	13992	-1.93	0.0	0.02	0.0	1110032D12Rik 1300013B24Rik 1700020M16Rik 2700050P07Rik 5430413I02Rik 5830426I05Rik Acvr1b Adarb1 Ammecr1 Aof2 Atp13a1 Cdc2a D15Ertd405e D3Ertd250e Dscr1l2 Dusp11 Eif3s6 Eif4b Fcho1 Fip1l1 Fzd3 Gad1 Galnt10 Gclm Gdpd1 Gk2 H1fx Hs3st1 Igf2r Impa1 Inppl1 Klf5 Lad1 Lsm8 Mad2l1 Mbd4 Mcm2 Mfap3 Myo10 Nspc1 Nusap1 Pld3 Rab27b Rab4a Ranbp17 Rgs19ip1 Riok2 Rutbc3 Scly Scrg1 Smad1 Smr2 Sms Sult1e1 Tacstd1…
170	V$NKX61_01: NKX6-1	46	46	966	920	14239	-1.96	0.0	0.02	0.0	1110032D12Rik 1700030A21Rik Aldrl6 Ammecr1 Ap1m2 Arid1a Asb6 BC003993 Bnipl Car6 Clca4 Dntt Faah Fignl1 Foxc1 Galnt7 Gfra4 Hdhd4 Insl6 Jup Kif17 Lbh Llglh2 Mrpl19 Mtmr9 Nans Nek2 Pax9 Pdxp Phc1 Pip5k2c Ptov1 Pum2 Rabl5 Rfc3 Rpa3 Scly Sdccag33 Senp1 Sertad2 Ssb Tesk2 Tm4sf3 Zdhhc16 Zfp120 Zfp161
171	V$AREB6_01: AREB6 (Atp1a1 regulatory element binding factor 6)	240	240	772	3251	11908	-1.96	0.0	3.0	1.64	1200014P03Rik 1300002F13Rik 1300010K09Rik 1700020M16Rik 2210008M09Rik 2410004C24Rik 2410043F08Rik 2700075B01Rik 2700087H15Rik 2810422M04Rik 2810441C07Rik 4930418P06Rik 4930442L21Rik 5730537D05Rik 6530407C02Rik 9230106L14Rik 9330161F08Rik A230102I05Rik AW494914 Abhd2 Adipor1 Arg1 Arhgap8 Arid2 Arl2bp Arrdc1 Atp1b1 Aurkb B4galt6 BC006705 BC010311 BC010552 BC014699 BC016201 BC017133 BC017612 BC02499…
172	V$CLOX_01: Clox	11	11	1001	315	14844	-1.97	0.0	0.01	0.0	Ap3b1 Atp9a Galnt10 Hs2st1 Nrtn Pcbp4 Prss8 Repin1 Rfwd3 Slc22a17 Tpd52l1
173	V$IRF7_01: interferon regulatory factor 7	549	549	463	8607	6552	-1.99	0.0	0.06	0.0	1200008O12Rik 1700001L23Rik 1700030A21Rik 1810037G04Rik 2010005O13Rik 2310042N02Rik 2410004C24Rik 2410080P20Rik 2600017H08Rik 2610019I03Rik 2610511O17Rik 2610528M18Rik 2700075B01Rik 2700084L22Rik 2810418N01Rik 2810422M04Rik 4930418P06Rik 5730537D05Rik 5830426I05Rik 6720485C15Rik 9430059P22Rik 9530020D24Rik A230102I05Rik AF233884 AI429613 AW742319 Abcc10 Abhd2 Acin1 Acox2 Adam4 Adarb1 Adcy8 Adipor…
174	V$NGFIC_01: nerve growth factor-induced protein C	27	27	985	255	14904	-2.01	0.0	4.0	2.52	Aig1 Atp9a Bnipl Capn5 Ccnf Dcps Dhcr7 E430021N18Rik Kif20a Ltbr Mclc Mmp15 Nab2 Papss1 Pard3 Pgpep1 Rai1 Rasal1 Rassf3 Slc20a2 Spint1 Tead3 Tmem30b Trim13 Tsga2 Vamp2 Wdr21
175	V$LHX3_01: LIM homeobox transcription factor 3	65	65	947	1226	13933	-2.01	0.0	0.02	0.0	1810060D16Rik 2610528M18Rik 6030457N17Rik 6530407C02Rik Acvr2b Adam4 Aldrl6 BC003993 BC010311 BC024868 Bcar3 Btbd3 Cd2ap Cdc25a Cdc5l Crisp1 D15Ertd405e Dck Dibd1 Etv1 Fbp1 Fbxw7 Fip1l1 Gdf5 Ighmbp2 Inppl1 Krt1-23 Ltap March9 Mbd4 Mrpl44 Myh14 Myh9 Nfib Nono Nr4a3 ORF19 Ogt Pdk3 Prim2 Ptov1 Pum2 Rab27b Rfc5 Rps10 Rps20 Rps27l Sh3bgrl2 Slc14a2 Slc26a7 Slc37a3 Slc39a9 Slc5a9 Slco1a5 Smad1 Sqle Syng…
176	V$NKX25_01: homeo domain factor Nkx-2.5/Csx, tinman homolog	475	475	537	7495	7664	-2.02	0.0	0.06	0.0	1110055N21Rik 1200009B18Rik 1200014P03Rik 1700001L23Rik 1700020M16Rik 1700030A21Rik 1810017F10Rik 1810037G04Rik 1810060D16Rik 2010005O13Rik 2310067G05Rik 2610019I03Rik 2610511O17Rik 2610528M18Rik 2700075B01Rik 2810441C07Rik 4930418P06Rik 4930442L21Rik 4930449E07Rik 4933424N09Rik 5730537D05Rik 5830426I05Rik 6530411B15Rik 6720485C15Rik 9430059P22Rik AF233884 AI429613 AW494914 AW742319 Abcc10 Abcg1 …
177	V$MMEF2_Q6: myocyte enhancer factor	309	309	703	4992	10167	-2.03	0.0	0.05	0.0	1110032D12Rik 1200009B18Rik 1700020M16Rik 1810037G04Rik 2010005O13Rik 2410043F08Rik 2600017H08Rik 2610019I03Rik 2610528M18Rik 2700050P07Rik 2810418N01Rik 2810422M04Rik 4930449E07Rik 4933424N09Rik 6530411B15Rik 9230106L14Rik 9430059P22Rik 9530020D24Rik AI429613 AU040576 AW494914 Acin1 Acvr1b Acy1 Adarb1 Adcy8 Aig1 Aldrl6 Ammecr1 Ank3 Apg5l Aqp5 Arhgef7 Arid1a Arid2 Arl5 Atoh7 Atp13a1 Atp9a Aurka B…
178	V$EFC_Q6	538	538	474	8432	6727	-2.05	0.0	0.06	0.0	1110032D12Rik 1110055N21Rik 1200008O12Rik 1300010K09Rik 1300013B24Rik 1700001L23Rik 1810060D16Rik 2010005O13Rik 2010308M01Rik 2210008M09Rik 2410004C24Rik 2410080P20Rik 2410195B05Rik 2700050P07Rik 2700084L22Rik 2700087H15Rik 2810422M04Rik 2810441C07Rik 4930418P06Rik 4930442L21Rik 4930449E07Rik 4933424N09Rik 5730461K03Rik 6030457N17Rik 6530407C02Rik 6720485C15Rik 9230106L14Rik 9330161F08Rik 9430059…
179	V$STAF_01: Se-Cys tRNA gene transcription activating factor	29	29	983	282	14877	-2.08	0.0	3.88	2.44	1500001H12Rik 2410004C24Rik 2410080P20Rik 2600017H08Rik 2610511O17Rik Abhd2 Ank3 BC003993 BC013481 Brp16 Capn10 Car9 Cct7 Cdc25a Guca1a Ifrd2 Igsf8 Lisch7 Lta4h Mcm3 Nek2 Nutf2 Pscd2 Rad51 Rutbc3 Sap30 Thtpa Tpx2 Xpo4
180	V$ELF1_Q6	455	455	557	7184	7975	-2.09	0.0	0.06	0.0	0610006K04Rik 1110032D12Rik 1300010K09Rik 1300013B24Rik 1700001L23Rik 1700020M16Rik 1700030A21Rik 1810017F10Rik 2010308M01Rik 2210008M09Rik 2310042N02Rik 2410043F08Rik 2410080P20Rik 2600017H08Rik 2610528M18Rik 2700075B01Rik 4930418P06Rik 4930442L21Rik 4933424N09Rik 5430413I02Rik 5730537D05Rik A230102I05Rik AF233884 AW742319 Aass Abcg1 Abhd2 Acin1 Acvr1b Acvr2b Afm Ak4 Aof2 Apg5l Api5 Aplp1 Aqp5 A…
181	V$ZID_01: zinc finger with interaction domain	168	168	844	2218	12941	-2.09	0.0	3.0	1.64	1200008O12Rik 1500001H12Rik 2210008M09Rik 2700087H15Rik 5730461K03Rik 6530407C02Rik AU040576 AW494914 Abcc10 Adcy8 Adrb1 Aes Aldrl6 Amac1 Ammecr1 Anpep Api5 Arhgef5 Ass1 Aurka BC006705 BC013481 BC019731 BC024955 BC025076 BC025458 BC037006 Barx2 Bcl11a Bcl2l11 Bcl9 Brp16 Bub1b Capn10 Car9 Cbl Cbll1 Ccna2 Chek1 Ckap4 Ckmt1 Cnnm4 Cops7a Csprs Ctbp2 Dnalc4 Dpm2 Drg2 E430021N18Rik Edg4 Eif2b2 Enpp1 Ep…
182	V$EBF_Q6	308	308	704	4275	10884	-2.15	0.0	2.68	1.41	1300002F13Rik 2010005O13Rik 2310042N02Rik 2410004C24Rik 2410080P20Rik 2410195B05Rik 2700050P07Rik 2700087H15Rik 2810441C07Rik 4933424N09Rik 5730461K03Rik 6530411B15Rik 9230106L14Rik 9430059P22Rik AF233884 AW742319 Abcg1 Abhd2 Acvr2b Adam4 Adrb1 Aig1 Amac1 Amhr2 Anpep Arhgap8 Arhgdig Arhgef5 Arrdc1 Asb6 Atp1b1 BC010552 BC011209 BC014699 BC014795 BC018371 BC024955 BC024997 BC025458 BC031407 Barx2 B…
183	V$E47_02: E47	164	164	848	2171	12988	-2.2	0.0	2.89	1.53	1300010K09Rik 1700020M16Rik 2010005O13Rik 2210008M09Rik 2700050P07Rik 4930418P06Rik 6030457N17Rik 9430059P22Rik AW742319 Abcc10 Abpb Aig1 Ammecr1 Arrdc1 Atoh7 Atp1b1 B4galt6 BC017612 BC024868 BC024997 BC025076 Baz2a Bub1b Cach Car6 Cenpf Chrm1 Cklfsf8 Cldn3 Cldn7 Col9a3 Crb3 Cuedc1 Cul4a D030060M11Rik Deb1 Dip3b Dnajc9 Dorz1 Dpm2 Ect2 Eif2b2 Epha2 Eppk1 Eps8 Ero1l Eya2 Faah Fbp1 Foxi1 Fut2 Gabrp …
184	V$OCT1_Q6: octamer factor 1	913	913	99	13919	1240	-2.2	0.0	0.04	0.0	0610006K04Rik 1110032D12Rik 1110055N21Rik 1200009B18Rik 1300002F13Rik 1300010K09Rik 1300013B24Rik 1500001H12Rik 1700001L23Rik 1700020M16Rik 1700030A21Rik 1810013B01Rik 1810017F10Rik 1810060D16Rik 2010005O13Rik 2010308M01Rik 2210008M09Rik 2310042N02Rik 2310067G05Rik 2410004C24Rik 2410080P20Rik 2410195B05Rik 2600017H08Rik 2610019I03Rik 2610511O17Rik 2610528M18Rik 2700050P07Rik 2700075B01Rik 2700084…
185	V$CDC5_01: cell division control protein 5	871	871	141	13314	1845	-2.26	0.0	0.05	0.0	0610006K04Rik 1110032D12Rik 1110055N21Rik 1200008O12Rik 1200009B18Rik 1200014P03Rik 1300002F13Rik 1300013B24Rik 1500001H12Rik 1700001L23Rik 1700020M16Rik 1700030A21Rik 1810013B01Rik 1810017F10Rik 1810037G04Rik 2010005O13Rik 2010308M01Rik 2210008M09Rik 2310042N02Rik 2410004C24Rik 2410043F08Rik 2410080P20Rik 2410195B05Rik 2600017H08Rik 2610019I03Rik 2610511O17Rik 2610528M18Rik 2700050P07Rik 2700075…
186	V$AP1_Q4: activator protein 1	806	806	206	12365	2794	-2.29	0.0	0.06	0.0	1110032D12Rik 1200009B18Rik 1200014P03Rik 1300010K09Rik 1300013B24Rik 1500001H12Rik 1700001L23Rik 1700020M16Rik 1700030A21Rik 1810013B01Rik 1810017F10Rik 1810037G04Rik 1810060D16Rik 2010005O13Rik 2210008M09Rik 2310042N02Rik 2410004C24Rik 2410043F08Rik 2410195B05Rik 2610528M18Rik 2700050P07Rik 2700075B01Rik 2700084L22Rik 2700087H15Rik 2810418N01Rik 2810422M04Rik 2810441C07Rik 4930418P06Rik 4930449…
187	V$PAX6_01: Pax-6	454	454	558	7128	8031	-2.32	0.0	0.09	0.0	1110032D12Rik 1200009B18Rik 1200014P03Rik 1300002F13Rik 1300010K09Rik 1300013B24Rik 1500001H12Rik 1700001L23Rik 1700030A21Rik 2010005O13Rik 2010308M01Rik 2410004C24Rik 2410080P20Rik 2600017H08Rik 2610019I03Rik 2610528M18Rik 2700075B01Rik 2700084L22Rik 2700087H15Rik 2810422M04Rik 2810441C07Rik 4930442L21Rik 4930449E07Rik 5730537D05Rik 5830426I05Rik A230102I05Rik AF233884 AI429613 AU040576 AW494914…
188	V$NFY_C: NF-Y binding site	35	35	977	367	14792	-2.32	0.0	3.5	2.09	1700001L23Rik Asf1b Aurka Blm Calm2 Casp2 Ccnf Cct7 Cdc25a Chst10 Cldn23 Dlgh3 E130307C13 Gpr89 Ier3 Ier5l Kif22 Maz Mcm3 Mns1 Mxi1 Nudt2 Pcdh18 Pdk3 Slbp Slc9a3r1 Smr2 St6galnac2 St8sia1 Thrap6 Ube2c Uhrf1 Wbp1 Zdhhc5 Zfp120
189	V$VMYB_01: v-Myb	741	741	271	10789	4370	-2.34	0.0	2.45	1.23	0610006K04Rik 1110032D12Rik 1110055N21Rik 1200009B18Rik 1200014P03Rik 1300002F13Rik 1300010K09Rik 1300013B24Rik 1500001H12Rik 1700030A21Rik 1810017F10Rik 1810037G04Rik 1810060D16Rik 2010308M01Rik 2210008M09Rik 2310042N02Rik 2410080P20Rik 2410195B05Rik 2600017H08Rik 2610528M18Rik 2700075B01Rik 2700084L22Rik 2700087H15Rik 2810418N01Rik 2810422M04Rik 2810441C07Rik 4930418P06Rik 4930449E07Rik 4933424…
190	V$BACH2_01: BTB and CNC homolog 2	670	670	342	10349	4810	-2.34	0.0	0.08	0.0	1110032D12Rik 1110055N21Rik 1200014P03Rik 1300010K09Rik 1300013B24Rik 1700001L23Rik 1700020M16Rik 1700030A21Rik 1810013B01Rik 1810017F10Rik 1810037G04Rik 1810060D16Rik 2210008M09Rik 2310042N02Rik 2310067G05Rik 2410004C24Rik 2410043F08Rik 2610019I03Rik 2610511O17Rik 2610528M18Rik 2700075B01Rik 2700084L22Rik 2700087H15Rik 2810422M04Rik 2810441C07Rik 4930449E07Rik 5730461K03Rik 6030457N17Rik 6530411…
191	V$RSRFC4_Q2	14	14	998	356	14803	-2.37	0.0	0.01	0.0	Arl2bp Baz2a Catnbip1 Cops7a Fzd3 H13 Hdac11 Mki67 Nr4a1 Nudt2 Pdk3 Phc1 Trim33 Tyro3
192	V$NRF1_Q6	62	62	950	734	14425	-2.38	0.0	3.15	1.76	1300010K09Rik 2610019I03Rik 2700084L22Rik 6030457N17Rik 9430059P22Rik AW742319 Ap3b1 BC024868 Cadps2 Capn5 Casp2 Cbx2 D15Ertd405e Dorz1 Eif2s1 Fignl1 Fip1l1 Hdhd4 Ilf3 Khdrbs1 Kntc2 Man1b1 Maz Mea1 Mlph Mxd3 Nf1 Nfya Npdc1 Nspc1 Nudt3 Pdik1l Pdrg1 Pgea1 Pou2f1 Prc1 Ptpn2 Ralbp1 Rent1 Rgs20 Riok2 Rock1 Rod1 Rutbc3 Sap30 Sgol1 Smarcc1 Snrpb2 Sox5 Spint2 Stag1 Syngr1 T2 Tera Thop1 Tia1 Trim33 Ubtd1 …
193	V$NFY_Q6: nuclear factor Y (Y-box binding factor)	376	376	636	5322	9837	-2.38	0.0	2.31	1.15	1110032D12Rik 1200008O12Rik 1200014P03Rik 1300010K09Rik 1300013B24Rik 1700001L23Rik 1700020M16Rik 2010308M01Rik 2210008M09Rik 2310042N02Rik 2410080P20Rik 2600017H08Rik 2610511O17Rik 2610528M18Rik 2700084L22Rik 2810418N01Rik 2810422M04Rik 4930449E07Rik 5430413I02Rik 5730461K03Rik 6030457N17Rik 6530407C02Rik 6530411B15Rik 9230106L14Rik A230102I05Rik AI429613 AW494914 Aass Abpb Adipor1 Afm Aldrl6 An…
194	V$HEB_Q6	311	311	701	4356	10803	-2.38	0.0	2.37	1.17	0610006K04Rik 1200009B18Rik 1200014P03Rik 1300010K09Rik 1500001H12Rik 1700001L23Rik 1700020M16Rik 1810013B01Rik 2010005O13Rik 2010308M01Rik 2310067G05Rik 2410004C24Rik 2410043F08Rik 2610528M18Rik 2810441C07Rik 4930418P06Rik 4933424N09Rik 6530411B15Rik Abcc10 Abhd2 Adam4 Adcy8 Aig1 Amhr2 Ammecr1 Ank3 Anpep Ap3b1 Arfip2 Arg1 Arhgap8 Arhgdig Arhgef16 Arhgef7 Arid1a Asf1b Atp13a1 Atp9a BC006705 BC010…
195	V$HNF4ALPHA_Q6	341	341	671	5418	9741	-2.4	0.0	0.09	0.0	1110032D12Rik 1110055N21Rik 1700030A21Rik 1810037G04Rik 1810060D16Rik 2010308M01Rik 2310042N02Rik 2410043F08Rik 2610511O17Rik 2610528M18Rik 2700050P07Rik 2700075B01Rik 2700084L22Rik 2810418N01Rik 4930418P06Rik 4933424N09Rik 5430413I02Rik 5730537D05Rik 6720485C15Rik 9230106L14Rik 9330161F08Rik 9530020D24Rik A230102I05Rik AF233884 AI429613 AU040576 Abcg1 Abhd2 Adam4 Adarb1 Adipor1 Aes Afm Aig1 Ak4 …
196	V$ETS1_B: c-ETS-1 binding site	426	426	586	6694	8465	-2.4	0.0	0.1	0.0	1110032D12Rik 1200008O12Rik 1200014P03Rik 1300002F13Rik 1300010K09Rik 1300013B24Rik 2210008M09Rik 2310067G05Rik 2410195B05Rik 2600017H08Rik 2610511O17Rik 2700084L22Rik 2700087H15Rik 2810441C07Rik 4930418P06Rik 4930442L21Rik 5430413I02Rik 5730537D05Rik 5830426I05Rik 6030457N17Rik 6720485C15Rik 9230106L14Rik 9330161F08Rik A230102I05Rik AF233884 AI481750 AW494914 AW742319 Aass Abcc10 Abpb Afm Amhr2 …
197	V$EVI1_02: ectopic viral integration site 1 encoded factor	15	15	997	372	14787	-2.42	0.0	0.01	0.0	9330161F08Rik Cald1 Crisp1 Dut Ehd3 Hip1r Il23a Nudt2 Rnf25 Rpl21 Slc25a13 Slc37a3 Slc5a8 Tead4 Zbtb33
198	V$STAT5B_01: signal transducer and activator of transcription 5b	12	12	1000	317	14842	-2.45	0.0	0.01	0.0	Capn9 Ccnb2 H2afx Hmgb2 Kif22 Lrig1 Mbtd1 Pbk Pex26 Plek2 Scmh1 Sstr1
199	V$HNF1_Q6	960	960	52	14558	601	-2.47	0.0	0.03	0.0	0610006K04Rik 1110032D12Rik 1110055N21Rik 1200008O12Rik 1200009B18Rik 1200014P03Rik 1300002F13Rik 1300013B24Rik 1500001H12Rik 1700001L23Rik 1700020M16Rik 1700030A21Rik 1810013B01Rik 1810017F10Rik 1810037G04Rik 1810060D16Rik 2010005O13Rik 2010308M01Rik 2210008M09Rik 2310042N02Rik 2410004C24Rik 2410043F08Rik 2410080P20Rik 2410195B05Rik 2600017H08Rik 2610019I03Rik 2610511O17Rik 2610528M18Rik 2700050…
200	V$CREL_01: c-Rel	754	754	258	11006	4153	-2.47	0.0	2.3	1.15	0610006K04Rik 1110055N21Rik 1300002F13Rik 1300010K09Rik 1300013B24Rik 1500001H12Rik 1700001L23Rik 1700020M16Rik 1700030A21Rik 1810017F10Rik 1810037G04Rik 1810060D16Rik 2010005O13Rik 2210008M09Rik 2310042N02Rik 2310067G05Rik 2410043F08Rik 2410080P20Rik 2410195B05Rik 2600017H08Rik 2610019I03Rik 2700050P07Rik 2700084L22Rik 2700087H15Rik 2810422M04Rik 2810441C07Rik 4930442L21Rik 4930449E07Rik 4933424…
201	V$OCT1_01: octamer factor 1	20	20	992	457	14702	-2.48	0.0	0.02	0.0	Aass Aurkb Clca4 Efna1 Egln3 Elf3 Espn Irf3 Limd1 M6pr Repin1 Rps27l Rtn1 Skp2 Slc12a2 Srebf2 Tcp11 Tera Trib3 Zfp54
202	V$XBP1_01: X-box-binding protein 1	104	104	908	1338	13821	-2.53	0.0	2.69	1.41	1110032D12Rik 1300010K09Rik 2610511O17Rik 2610528M18Rik 5730537D05Rik AI429613 AW494914 AW742319 Arl2bp Atp9a Aurka Bicd2 Bub1b Car6 Cbx2 Cdc5l Ckap4 Clca4 Clcn3 Crabp2 Creb3l2 Csnk1e Cul4a Dtymk Edg4 Enpp1 Epm2aip1 Fip1l1 Foxm1 Foxq1 Ghrhr Golph3 Gpr89 Gpsm2 Gtf3c1 Hist1h2ao Hmmr Homer1 Ilf3 Impa2 Ivns1abp Jarid1b Khdrbs1 Lhx5 Lrig1 Lta4h Mbd4 Mcm2 Mgea5 Mllt1 Mlph Mrpl19 Mta3 Mtbp Mthfr Myh9 Na…
203	V$NFKB_Q6: NF-kappaB	142	142	870	1888	13271	-2.54	0.0	2.53	1.29	0610006K04Rik 1700001L23Rik 2310042N02Rik 2310067G05Rik 2410195B05Rik 2810422M04Rik 5430413I02Rik A230102I05Rik AI481750 Acox2 Acy1 Amac1 Api5 Atoh7 BC018371 BC024955 BC024997 BC037006 Bcl2l14 Bicd2 Cacnb3 Calm2 Capn9 Cfl1 Cklfsf7 Ckmt1 Clca4 Cldn13 Cnot3 Col9a2 Csnk1e Cutl1 D030060M11Rik D3Ertd250e Dip3b Dnmbp Dsc2 Dyrk3 Edg4 Efna1 Egln3 Enpp1 Flot1 Fut2 Fzd6 Gabrp Galgt1 Galnt7 Gcnt1 Gja12 Gng4…
204	V$ETS2_B: c-Ets-2 binding sites	261	261	751	4186	10973	-2.54	0.0	0.1	0.0	1300010K09Rik 1300013B24Rik 2410195B05Rik 4930418P06Rik 4930442L21Rik 5430413I02Rik 5730537D05Rik 6030457N17Rik 9230106L14Rik 9330161F08Rik 9530020D24Rik A230102I05Rik AW494914 AW742319 Aass Abcc10 Adarb1 Afm Aig1 Amhr2 Ank3 Aof2 Ap1m2 Arfip2 Arg1 Arhgef2 Arhgef5 Arhgef7 Arid2 Atp11a BC010552 BC013481 BC014699 BC016201 BC018371 BC018465 BC019731 BC024997 Barx2 Baz2a Bicd2 Boll Bub1b Capn10 Casp1 …
205	V$CREB_Q2: cAMP-response element-binding protein	105	105	907	1353	13806	-2.54	0.0	2.68	1.41	1300002F13Rik 1300010K09Rik 1700030A21Rik 2010005O13Rik 2610528M18Rik 2700050P07Rik 2810422M04Rik 5730537D05Rik AI481750 Aass Apg5l Asf1b Atoh7 B4galt3 BC017612 BC024955 BC024997 Bcl2l11 Bicd2 Brrn1 Calm2 Ccna2 Cd2ap Cdc25c Cdc5l Cebpb Clcn3 Cldn7 Cnnm4 Creb3l2 Dcpp Deb1 Dnajc9 Dtymk Epha2 Eps8 Erf Etnk1 Gdpd1 Golph3 Gpr89 Grp58 Gtf3c1 Hdac11 Hist1h4h Homer1 Hs3st3a1 Ilf3 Kif17 Kntc2 Krt1-23 Lbh …
206	V$EVI1_06: ectopic viral integration site 1 encoded factor	6	6	1006	201	14958	-2.57	0.0	0.01	0.0	Csprs Hdhd4 Hip1r Limd1 Nat2 Pbk
207	V$SF1_Q6	140	140	872	2345	12814	-2.58	0.0	0.08	0.0	0610006K04Rik 1700001L23Rik 1700030A21Rik 2310042N02Rik 2610019I03Rik 2610511O17Rik 5430413I02Rik 9530020D24Rik Adarb1 Adipor1 Aes Aldrl6 Amhr2 Apg5l Arf1 Arhgdig Arid1a Ass1 Atp11a Atp13a1 BC013481 Bcar3 Bcl2l11 Bcl9 Blm Car6 Cbll1 Ccnt1 Cdc20 Cklf Ckmt1 Cnnm4 Col9a2 Commd5 Creb3l2 Csnk2a1 Csprs Cutl1 Cxxc5 Cyp26a1 D11Ertd498e D11Moh35 Deb1 Dnmbp Dusp11 Echdc2 Faah Fbs1 Galnt2 Gch1 Gdf5 Ggh Glp1…
208	V$CREB_Q4: cAMP-response element binding protein	95	95	917	1213	13946	-2.59	0.0	2.68	1.41	1200008O12Rik 1300002F13Rik 1700030A21Rik 2610528M18Rik 2700050P07Rik 2810422M04Rik 5730537D05Rik AI429613 AI481750 Aass Adcy8 Apg5l Arfip2 B4galt3 BC024955 Bicd2 Brrn1 Calm2 Cbx2 Ccna2 Cd2ap Cdc42ep3 Cdc5l Cebpb Clcn3 Cldn7 Cnnm4 Creb3l2 Deb1 Dsg2 Dtymk Epha2 Erf Gcs1 Gdpd1 Gemin6 Gga1 Gng4 Golph3 Gpr89 Grsf1 Gtf3c1 Hist1h4h Hist2h3c1 Hmmr Homer1 Hs3st3a1 Ica1 Igf2r Ilf3 Ing3 Kif17 Kntc2 Lbh Lmo…
209	V$USF_01: upstream stimulating factor	120	120	892	1576	13583	-2.61	0.0	2.52	1.29	1110032D12Rik 1200014P03Rik 1300010K09Rik 2410043F08Rik 4930449E07Rik 6030457N17Rik 9430059P22Rik AW742319 Abcc10 Abhd2 Acy1 Ank3 Apg5l Aqp5 Atp1b1 Aurka BC011209 BC018371 BC025458 Car6 Chrm3 Cib1 Clca4 Clcn3 Cnot4 Cops7a Cotl1 Crb3 Ctbp2 Cxxc5 D11Ertd498e Ddc8 Dnase2a Dpm2 Drg2 Dtymk Emilin3 Eppb9 Fip1l1 Foxm1 Fzd7 Fzd9 Gmeb1 Gpsm2 Hk1 Hmmr Hook2 Hrh3 Hs3st3a1 Igf2r Ilf3 Kcne3 Khdrbs1 Kif17 Krt1…
210	V$FOX_Q2	754	754	258	11550	3609	-2.62	0.0	0.11	0.0	0610006K04Rik 1110032D12Rik 1110055N21Rik 1200008O12Rik 1200009B18Rik 1300002F13Rik 1300013B24Rik 1500001H12Rik 1700001L23Rik 1700020M16Rik 1700030A21Rik 1810013B01Rik 1810017F10Rik 2210008M09Rik 2310042N02Rik 2410004C24Rik 2410080P20Rik 2410195B05Rik 2600017H08Rik 2610019I03Rik 2610511O17Rik 2610528M18Rik 2700050P07Rik 2700075B01Rik 2700084L22Rik 2810418N01Rik 2810422M04Rik 2810441C07Rik 4930418…
211	V$PR_02: is recognized by progesterone receptor	42	42	970	810	14349	-2.67	0.0	0.04	0.0	0610006K04Rik 2610511O17Rik 9530020D24Rik BC024955 Bcar3 Brrn1 Bub1b Capn9 Cblc Ccnt1 Dsc2 Gja12 Hs3st1 Irx5 Kif20a Lcn2 Lpin3 Ltap Mtmr9 Myh14 Nat2 Ncoa1 Nr4a1 Nup88 Ogt Pdlim4 Pdrg1 Pdxp Pole2 Ppfia4 Ppox Prom1 Pum2 Pycr2 Rab3d Rad51 Rfc3 Rrm1 Scrn2 Tbx20 Xpo4 Zfp276
212	V$USF_C: USF binding site	467	467	545	7248	7911	-2.68	0.0	0.16	0.0	0610006K04Rik 1110032D12Rik 1110055N21Rik 1200008O12Rik 1200014P03Rik 1300010K09Rik 1300013B24Rik 1500001H12Rik 1700001L23Rik 1700020M16Rik 1810013B01Rik 1810017F10Rik 1810037G04Rik 2010005O13Rik 2010308M01Rik 2310042N02Rik 2310067G05Rik 2410004C24Rik 2410043F08Rik 2410080P20Rik 2610019I03Rik 2610528M18Rik 2700050P07Rik 2700075B01Rik 2810418N01Rik 2810422M04Rik 4930418P06Rik 4930442L21Rik 4930449…
213	V$AREB6_02: AREB6 (Atp1a1 regulatory element binding factor 6)	405	405	607	5816	9343	-2.68	0.0	1.86	0.77	1200014P03Rik 1300002F13Rik 1300010K09Rik 1300013B24Rik 1500001H12Rik 1810013B01Rik 1810017F10Rik 1810037G04Rik 2010005O13Rik 2010308M01Rik 2210008M09Rik 2410195B05Rik 2610511O17Rik 2700050P07Rik 2700075B01Rik 2700084L22Rik 2700087H15Rik 2810422M04Rik 4930418P06Rik 4930442L21Rik 4930449E07Rik 5730461K03Rik 5730537D05Rik 9330161F08Rik AU040576 AW742319 Abhd2 Abpb Acox2 Acvr1b Adarb1 Adipor1 Aes Ai…
214	V$SMAD3_Q6	600	600	412	8738	6421	-2.7	0.0	1.83	0.75	1200008O12Rik 1200014P03Rik 1300002F13Rik 1500001H12Rik 1700001L23Rik 1700020M16Rik 1810013B01Rik 1810037G04Rik 1810060D16Rik 2010005O13Rik 2010308M01Rik 2310042N02Rik 2410004C24Rik 2410043F08Rik 2410195B05Rik 2610511O17Rik 2610528M18Rik 2700050P07Rik 2700087H15Rik 2810422M04Rik 4930418P06Rik 4930449E07Rik 5430413I02Rik 5730461K03Rik 6030457N17Rik 6530407C02Rik 6530411B15Rik 6720485C15Rik 9330161…
215	V$YY1_02: Yin and Yang 1	119	119	893	1572	13587	-2.71	0.0	2.4	1.2	2310042N02Rik 2410080P20Rik Afm Amac1 Ammecr1 Arrdc1 Asf1b B4galt3 BC006705 BC013481 Baiap2l1 Bnipl Cdc5l Celsr1 Chad Chd8 Clcn3 Cnot3 Col11a1 Col9a3 Cops7a Dcps Ddc8 Dsc2 Ehd3 Eif3s6 Eif4ebp2 Emilin3 Epn3 Espn Fgd6 Fpgs Fut2 Fzd9 Galgt1 Gclm Gdf5 Ggta1 H1f0 Hs3st1 Ier5l Ilf3 Kif20a Krt2-7 Lman1 Lrp5 Lta4h Mark2 Marveld2 Mesp2 Mettl1 Mllt3 Mmp15 Msi2h Mxi1 Ncoa5 Ncstn Nelf Nfic Nfya Nup88 Otub1 P…
216	V$AP1_Q2: activator protein 1	670	670	342	10276	4883	-2.72	0.0	0.15	0.0	1110032D12Rik 1110055N21Rik 1200014P03Rik 1300013B24Rik 1500001H12Rik 1700001L23Rik 1700020M16Rik 1700030A21Rik 1810017F10Rik 1810037G04Rik 1810060D16Rik 2210008M09Rik 2310042N02Rik 2410004C24Rik 2410195B05Rik 2610528M18Rik 2700050P07Rik 2700075B01Rik 2700084L22Rik 2700087H15Rik 2810418N01Rik 2810441C07Rik 4930418P06Rik 4930449E07Rik 4933424N09Rik 5430413I02Rik 5730461K03Rik 5730537D05Rik 5830426…
217	V$NFY_Q6_01	451	451	561	6514	8645	-2.73	0.0	1.78	0.7	0610006K04Rik 1110032D12Rik 1200008O12Rik 1200014P03Rik 1300002F13Rik 1300010K09Rik 1300013B24Rik 1700001L23Rik 1700020M16Rik 2210008M09Rik 2310067G05Rik 2410080P20Rik 2410195B05Rik 2600017H08Rik 2610511O17Rik 2610528M18Rik 2700084L22Rik 2700087H15Rik 2810418N01Rik 2810422M04Rik 4930449E07Rik 5430413I02Rik 5730461K03Rik 6530407C02Rik A230102I05Rik AI429613 AW494914 AW742319 Aass Abpb Acin1 Adipor…
218	V$PITX2_Q2: pituitary homeobox factor 2	418	418	594	6501	8658	-2.74	0.0	0.17	0.0	1110055N21Rik 1200009B18Rik 1300013B24Rik 1500001H12Rik 1700020M16Rik 1700030A21Rik 1810013B01Rik 1810037G04Rik 1810060D16Rik 2310042N02Rik 2310067G05Rik 2410043F08Rik 2410080P20Rik 2410195B05Rik 2600017H08Rik 2610019I03Rik 2610511O17Rik 2700050P07Rik 2700075B01Rik 4930418P06Rik 4933424N09Rik 5430413I02Rik 6030457N17Rik 6720485C15Rik 9230106L14Rik 9530020D24Rik AF233884 AI429613 AI481750 AU040576…
219	V$STRA13_01	39	39	973	441	14718	-2.82	0.0	2.87	1.52	1200014P03Rik 1300010K09Rik 4930449E07Rik Acvr1b Atoh7 Aurka BC011209 Chrm1 Crb3 Creb3l2 Dnase2a Dntt Dpm2 Eppb9 Foxm1 Gtf3c1 Hat1 Ier3 Igf2r Ilf3 Jmjd2b Mxd3 Nup88 ORF19 Pigr Ppp2r4 Qtrt1 Rbbp4 Sgol1 Slc37a3 Slc39a9 Snrpa Snx16 Spdef Suv39h2 Tnpo2 Ubap2 Ubtd1 Vil2
220	V$VMAF_01: v-Maf	649	649	363	9501	5658	-2.83	0.0	1.68	0.63	1110032D12Rik 1200008O12Rik 1200009B18Rik 1200014P03Rik 1300002F13Rik 1300010K09Rik 1300013B24Rik 1500001H12Rik 1700001L23Rik 1700020M16Rik 1700030A21Rik 1810013B01Rik 1810037G04Rik 2010005O13Rik 2310042N02Rik 2310067G05Rik 2410004C24Rik 2600017H08Rik 2610511O17Rik 2700050P07Rik 2700075B01Rik 2700084L22Rik 2700087H15Rik 2810418N01Rik 2810441C07Rik 4930418P06Rik 4930442L21Rik 4930449E07Rik 5430413…
221	V$BACH1_01: BTB and CNC homolog 1	8	8	1004	230	14929	-2.86	0.0	0.02	0.0	2810441C07Rik Acox2 Atp11a Bcl2l14 Repin1 Rgs2 Sh3bp4 Tead4
222	V$PAX_Q6	978	978	34	14493	666	-2.91	0.0	2.73	1.42	0610006K04Rik 1110032D12Rik 1110055N21Rik 1200008O12Rik 1200009B18Rik 1200014P03Rik 1300010K09Rik 1300013B24Rik 1500001H12Rik 1700001L23Rik 1700020M16Rik 1700030A21Rik 1810013B01Rik 1810017F10Rik 1810037G04Rik 1810060D16Rik 2010005O13Rik 2010308M01Rik 2210008M09Rik 2310042N02Rik 2310067G05Rik 2410004C24Rik 2410043F08Rik 2410080P20Rik 2410195B05Rik 2600017H08Rik 2610019I03Rik 2610511O17Rik 2610528…
223	V$DEC_Q1	725	725	287	10662	4497	-2.92	0.0	1.61	0.59	0610006K04Rik 1110032D12Rik 1110055N21Rik 1200009B18Rik 1200014P03Rik 1300002F13Rik 1300010K09Rik 1300013B24Rik 1500001H12Rik 1700001L23Rik 1700020M16Rik 1810013B01Rik 1810017F10Rik 1810037G04Rik 1810060D16Rik 2010005O13Rik 2310042N02Rik 2310067G05Rik 2410004C24Rik 2410043F08Rik 2410080P20Rik 2410195B05Rik 2610019I03Rik 2610511O17Rik 2700050P07Rik 2700075B01Rik 2700084L22Rik 2700087H15Rik 2810418…
224	V$CEBP_C: C/EBP binding site	228	228	784	3615	11544	-2.93	0.0	0.18	0.0	1300013B24Rik 1700030A21Rik 1810037G04Rik 2010308M01Rik 2610528M18Rik 2700050P07Rik 6530411B15Rik 9230106L14Rik 9530020D24Rik A230102I05Rik AU040576 Abhd2 Abpb Aig1 Ak4 Anpep Arid2 Arl2bp Arl5 Asf1b Atp13a1 Atp1b1 B4galt3 BC003993 BC006705 BC011209 BC013481 BC017612 BC024955 Baiap2l1 Blm Brrn1 C1qtnf4 Camk1 Capn10 Casp1 Cblc Cdc25a Cdc2a Cdc42ep1 Cfl1 Chst10 Cklf Clca4 Cldn13 Cldn23 Clstn1 Col4a4…
225	V$FREAC2_01: Fork head RElated ACtivator-2	53	53	959	964	14195	-2.95	0.0	0.07	0.0	5730537D05Rik 5830426I05Rik 6720485C15Rik 9330161F08Rik Acvr1b Arl5 Atoh7 Aurkb BC017133 BC019731 Bcl2l11 Cbll1 Ccna2 Cenpf Cipp Cklfsf7 Clca4 Cldn23 Dusp6 Efna1 Epn3 Fbxw7 Furin Hist1h2ao Igsf8 Kif20a Klra2 Lats2 Lmo7 Marveld2 Mfap3 Mlph Myo6 Nans Nek1 Nusap1 Plekhe1 Pml Pof1b Pou2f1 Ralbp1 Rpl14 Sema4g Sertad3 Smarcc1 Smr1 Sstr1 Tcfeb Tera Thrap6 Tm4sf3 Tnks1bp1 Tpd52
226	V$ATF4_Q2: activating transcription factor 4	257	257	755	3660	11499	-2.95	0.0	1.64	0.6	1300002F13Rik 1300010K09Rik 1500001H12Rik 1700030A21Rik 2010005O13Rik 2410080P20Rik 2610528M18Rik 2700075B01Rik 5730537D05Rik AI481750 AW742319 Abhd2 Abpb Acvr2b Adcy8 Adipor1 Aig1 Aof2 Apg5l Arfip2 Arhgef2 Arhgef5 Arrdc1 Atoh7 Atp1b1 B4galt3 BC010311 BC017133 BC018371 BC019731 BC024997 BC025076 BC025458 Bcl2l11 Bcl9 Bicd2 Brrn1 Bub1b Calm2 Capn10 Capn5 Cbl Ccna2 Cd2ap Cdc5l Cebpb Chek1 Cib1 Clcn…
227	V$RORA1_01: RAR-related orphan receptor alpha1	112	112	900	1866	13293	-2.97	0.0	0.12	0.0	1810013B01Rik 2210008M09Rik 2310067G05Rik 2700050P07Rik 5430413I02Rik 5830426I05Rik 6720485C15Rik 9530020D24Rik Afm Ank3 Apg5l Arl2bp Asb6 Ass1 Atp13a1 B4galt6 BC006705 BC017612 BC024997 BC026778 Bicd2 Blm Bub1b Catns Cbx2 Ccna2 Cd2ap Cdc2a Cdc42ep3 Cdc5l Cfl1 Cib1 Cipp Cklfsf7 Commd5 Csnk2a1 Csprs Cuedc1 Dck Dera Dnajc9 Dnase2a Dusp11 Efna1 Fbs1 Fignl1 Fzd3 Galnt2 Gclm Gemin6 Gpx2 Gsg2 Hexb Il17…
228	V$MYCMAX_02: c-Myc:Max heterodimer	360	360	652	5217	9942	-2.98	0.0	1.44	0.48	0610006K04Rik 1110032D12Rik 1500001H12Rik 1810013B01Rik 1810037G04Rik 2010308M01Rik 2310042N02Rik 2410004C24Rik 2410043F08Rik 2410080P20Rik 2610019I03Rik 2610528M18Rik 2700050P07Rik 2700075B01Rik 2810418N01Rik 2810422M04Rik 4930418P06Rik 5730537D05Rik 6030457N17Rik 6530411B15Rik 6720485C15Rik 9430059P22Rik AF233884 AW742319 Abcc10 Abhd2 Abpb Acox2 Acy1 Aig1 Ak4 Aldrl6 Amac1 Amhr2 Ank3 Apg5l Aqp5 …
229	V$CREBP1_Q2: CRE-binding protein 1	74	74	938	947	14212	-2.99	0.0	2.29	1.14	1200008O12Rik 1300002F13Rik 1700030A21Rik 2610528M18Rik 2700050P07Rik 2810422M04Rik 5730537D05Rik AI481750 Adcy8 Apg5l Arfip2 B4galt3 Bcl11a Brrn1 Calm2 Cbx2 Ccna2 Cd2ap Cdc42ep3 Cdc5l Clcn3 Cldn7 Cnnm4 Creb3l2 Dsg2 Dtymk Epha2 Erf Gdpd1 Gemin6 Gng4 Golph3 Gpr89 Gtf3c1 Hist1h4h Homer1 Hs3st3a1 Ilf3 Ing3 Kif17 Kntc2 Lbh Mcm2 Nek1 Nf1 Nr4a2 Nup88 Osbp Pax9 Pdk3 Pigf Ppp2r1a Pvrl2 Rab25 Rad51c Rfc3 …
230	V$GCM_Q2	219	219	793	3465	11694	-3.0	0.0	0.19	0.0	1110032D12Rik 2410043F08Rik 4930418P06Rik 5830426I05Rik 9530020D24Rik AI481750 Abcc10 Adarb1 Adcy8 Anpep Aplp1 Arg1 Arhgap8 Arhgef2 Atp1b1 Atp9a B4galt6 BC006705 BC010311 BC014699 BC018465 BC024997 Bcar3 Bcl9 Brp16 Brrn1 Bub1b Cach Cacna2d2 Cacnb3 Capn10 Casp2 Catnbip1 Catns Ccna2 Cd38 Celsr2 Cfl1 Chad Chrm1 Cipp Clca4 Cldn10 Cldn23 Cldn3 Cldn7 Cnot3 Crabp2 Creb3l2 Csnk2a1 Ctbp2 Cxxc5 D3Ertd250e …
231	V$HAND1E47_01: Hand1:E47 heterodimer	578	578	434	8803	6356	-3.04	0.0	0.31	0.0	0610006K04Rik 1110032D12Rik 1110055N21Rik 1200008O12Rik 1200009B18Rik 1300002F13Rik 1500001H12Rik 1700001L23Rik 1700030A21Rik 1810013B01Rik 1810037G04Rik 1810060D16Rik 2010005O13Rik 2010308M01Rik 2210008M09Rik 2310067G05Rik 2410004C24Rik 2410043F08Rik 2410195B05Rik 2610019I03Rik 2610511O17Rik 2610528M18Rik 2700050P07Rik 2700087H15Rik 2810441C07Rik 4930418P06Rik 4933424N09Rik 5430413I02Rik 5730461…
232	V$STAT5A_01: signal transducer and activator of transcription 5a	56	56	956	1002	14157	-3.04	0.0	0.08	0.0	1810060D16Rik Arl2bp Ash2l Atp13a1 BC019731 Capn9 Cbl Ccnb2 Ccnt1 Cldn10 Cldn13 Cldn7 Cyp26a1 Dock5 Dusp8 Dyrk3 Fpgs H2afx Hmgb2 Ier3 Ing3 Kif22 Limk2 Lrig1 Mbtd1 Nup88 Nutf2 Pbk Pex26 Phlda1 Pigr Pla2g12a Poll Ptpn2 Pycr1 Raly Rcor1 Rhoc Rhoq Rnf25 Rpa3 Rpl35 Scly Scmh1 Sec11l3 Snapc2 Snx16 Srebf2 Sstr1 T2 Tacc3 Tegt Tfpt Tlx3 Tpx2 Ubtd1
233	V$SRF_Q6: serum response factor	74	74	938	951	14208	-3.04	0.0	2.23	1.1	1500001H12Rik 1810037G04Rik 9330161F08Rik A230102I05Rik Abcg1 Acvr2b Amac1 Ank3 Anpep Apg5l Arf1 Arhgap8 Arhgdig Arhgef5 Asb6 BC016201 BC025458 Btbd3 Cald1 Cblc Cldn13 Cops7a Creb3l2 D030060M11Rik Dcpp Ddost Eif2s1 Emilin3 Fcho1 Furin Gatm Gkn1 Gmeb1 Golph3 Hebp2 Ica1 Irf3 Klra2 Lmo7 M6prbp1 Mansc1 Mesp1 Mfap3 Mlp Mrpl19 Mybl2 Myh9 Nfic Nfix Noxo1 Nr4a1 Nrtn Pcbp4 Ppap2c Ralbp1 Rbl1 Rg9mtd3 Rgs11…
234	V$PPARG_03: PPAR (peroxisome proliferator-activated receptor gamma)	386	386	626	5931	9228	-3.04	0.0	0.3	0.0	0610006K04Rik 1300002F13Rik 1700001L23Rik 1700030A21Rik 1810037G04Rik 1810060D16Rik 2410080P20Rik 2410195B05Rik 2610511O17Rik 2700075B01Rik 4930418P06Rik 4930442L21Rik 4930449E07Rik 4933424N09Rik 5730461K03Rik 6530407C02Rik 6720485C15Rik 9430059P22Rik 9530020D24Rik A230102I05Rik AU040576 AW494914 Abhd2 Abpb Acox2 Acvr2b Adam4 Adarb1 Adcy8 Aes Afm Aig1 Ak4 Amhr2 Anpep Aof2 Aplp1 Arhgdig Arhgef2 Ar…
235	V$FREAC3_01: Fork head RElated ACtivator-3	15	15	997	346	14813	-3.05	0.0	0.03	0.0	1700020M16Rik 2010308M01Rik Ccl20 Ing3 Insl6 Maz Mga Pip5k2c Pld3 Pum2 Pycard Smr2 St3gal5 Tmsb10 Tnk1
236	V$CAAT_01: cellular and viral CCAAT box	602	602	410	9136	6023	-3.11	0.0	0.36	0.0	0610006K04Rik 1110032D12Rik 1200008O12Rik 1200014P03Rik 1300002F13Rik 1300010K09Rik 1300013B24Rik 1500001H12Rik 1700001L23Rik 1700020M16Rik 1700030A21Rik 1810013B01Rik 1810017F10Rik 1810060D16Rik 2210008M09Rik 2310042N02Rik 2410004C24Rik 2410080P20Rik 2600017H08Rik 2610019I03Rik 2610511O17Rik 2610528M18Rik 2700084L22Rik 2810418N01Rik 2810422M04Rik 4930418P06Rik 4930449E07Rik 4933424N09Rik 5430413…
237	V$ARP1_01: apolipoprotein AI regulatory protein 1	97	97	915	1619	13540	-3.13	0.0	0.13	0.0	1500001H12Rik 2600017H08Rik 2610511O17Rik 2700050P07Rik 2700075B01Rik 9430059P22Rik AU040576 Api5 Arg1 Asb6 Atp1b1 BC014795 BC024997 Bnipl Capn5 Cd2ap Cebpb Chst10 Cldn7 Creb3l2 Ddost Dhcr7 Dock5 Drg2 Eps8l2 Faah Flot1 Fxyd3 Fxyd4 Gcnt1 Gga1 Ggh Gjb1 Gpsm2 Guca1a Hdac11 Hn1 Htr5b Id2 Ier3 Ighmbp2 Il1rn Insr Irf3 Kif17 Krt1-23 Lhx5 Limk2 Lisch7 Llglh2 Lnx1 Matn3 Mbd4 Mesp1 Mfap3 Mga Mki67 Mlph Mta…
238	V$ATF6_01: activating transcription factor 6	28	28	984	306	14853	-3.13	0.0	2.65	1.39	2610511O17Rik AW494914 Atp9a Ckap4 Cul4a Edg4 Enpp1 Foxq1 Ghrhr Lhx5 Mbd4 Mtbp Mthfr Nans Ncstn Papss1 Phc1 Ppfia4 Ptov1 Rasal1 Rbl1 Slc16a2 Slc22a17 Tcfe2a Traip Vamp8 Xpnpep1 Zdhhc16
239	V$NRF2_Q4: heterodimer containing Nrf2	257	257	755	3987	11172	-3.15	0.0	0.29	0.0	1110032D12Rik 1300010K09Rik 1810017F10Rik 1810060D16Rik 2210008M09Rik 2310042N02Rik 2310067G05Rik 2410004C24Rik 2410195B05Rik 2810418N01Rik 2810422M04Rik 2810441C07Rik 4930449E07Rik 5730537D05Rik 5830426I05Rik 9330161F08Rik A230102I05Rik AI481750 AU040576 AW742319 Abcc10 Abhd2 Acin1 Acox2 Ap1m2 Ap3b1 Apg5l Api5 Aplp1 Arg1 Arhgap8 Arhgef16 Arrdc1 B4galt3 BC018371 BC018465 BC037006 Bcl2l11 Bcl2l14 …
240	V$BARBIE_01: barbiturate-inducible element	502	502	510	7598	7561	-3.16	0.0	0.45	0.0	0610006K04Rik 1200009B18Rik 1300002F13Rik 1300013B24Rik 1700001L23Rik 1810017F10Rik 1810037G04Rik 2010005O13Rik 2010308M01Rik 2210008M09Rik 2310042N02Rik 2410004C24Rik 2410195B05Rik 2610019I03Rik 2610511O17Rik 2700075B01Rik 2700087H15Rik 2810418N01Rik 2810422M04Rik 4930418P06Rik 4933424N09Rik 5730461K03Rik 5730537D05Rik 6530407C02Rik 6530411B15Rik 9330161F08Rik A230102I05Rik AI429613 Abcg1 Acin1 …
241	V$IK1_01: Ikaros 1	553	553	459	8362	6797	-3.16	0.0	0.45	0.0	0610006K04Rik 1200009B18Rik 1200014P03Rik 1300013B24Rik 1500001H12Rik 1700020M16Rik 1810037G04Rik 1810060D16Rik 2310042N02Rik 2310067G05Rik 2600017H08Rik 2610019I03Rik 2610511O17Rik 2610528M18Rik 2700050P07Rik 2700075B01Rik 2700084L22Rik 2700087H15Rik 2810418N01Rik 2810441C07Rik 4930442L21Rik 4930449E07Rik 4933424N09Rik 5430413I02Rik 5730461K03Rik 5730537D05Rik 5830426I05Rik 6720485C15Rik 9330161…
242	V$ER_Q6: estrogen receptor	528	528	484	7970	7189	-3.18	0.0	0.49	0.0	0610006K04Rik 1200014P03Rik 1300002F13Rik 1300010K09Rik 1300013B24Rik 1700001L23Rik 1700030A21Rik 1810013B01Rik 1810060D16Rik 2010005O13Rik 2210008M09Rik 2310042N02Rik 2310067G05Rik 2410004C24Rik 2410080P20Rik 2610528M18Rik 2700050P07Rik 2700075B01Rik 2700084L22Rik 2700087H15Rik 2810418N01Rik 2810441C07Rik 4930442L21Rik 4930449E07Rik 5430413I02Rik 5730537D05Rik 5830426I05Rik 6530411B15Rik 9230106…
243	V$COUP_DR1_Q6	22	22	990	453	14706	-3.22	0.0	0.05	0.0	Ak4 Asb6 Cach Crabp2 Epha2 Eppk1 Guca1a Hebp2 Hs3st3b1 Lasp1 Lrp5 Matn3 Ocln Osbpl10 Pex26 Ppp2r1a Prkcabp Ranbp17 Rbl1 Smarcd2 Tbcc Vps39
244	V$STAT5A_02	152	152	860	2420	12739	-3.22	0.0	0.22	0.0	2610019I03Rik 2700050P07Rik 2700087H15Rik 5430413I02Rik 5730537D05Rik 6030457N17Rik Aass Adarb1 Arid2 Atoh7 Atp1b1 Aurkb BC017612 BC019731 BC024955 BC025458 Bicd2 Brrn1 Btbd3 C1qtnf4 Cald1 Camk1 Casp7 Catnbip1 Cd9 Cdc42ep1 Cdc91l1 Cebpb Celsr2 Cib1 Cipp Cklfsf7 Cldn10 Cldn7 Cnnm4 Cnot4 Creb3l1 Cul4a Cyp26a1 D030060M11Rik Def8 Dlgh3 Dntt Dock5 Dusp8 Dyrk3 Eif4b Eps8l2 Espn Fbs1 Fgd6 Fip1l1 Flot1 F…
245	V$SREBP_Q3	322	322	690	4896	10263	-3.23	0.0	0.45	0.0	1110055N21Rik 1200008O12Rik 1300002F13Rik 1700020M16Rik 1810017F10Rik 1810037G04Rik 2010005O13Rik 2010308M01Rik 2310042N02Rik 2410080P20Rik 2410195B05Rik 2700075B01Rik 2700087H15Rik 2810418N01Rik 4930442L21Rik 4930449E07Rik 5730537D05Rik Abhd2 Abpb Adarb1 Aes Afm Ak4 Aldrl6 Amac1 Ammecr1 Ap1m2 Aplp1 Aqp5 Arfip2 Arhgdig Arhgef16 Atp9a BC003993 BC006705 BC017612 BC018371 BC024955 BC025076 BC037006 …
246	V$SRF_C: serum response factor	41	41	971	492	14667	-3.24	0.0	2.31	1.15	2610511O17Rik 2810418N01Rik 5730461K03Rik 6030457N17Rik 9330161F08Rik A230102I05Rik Acvr2b Ank3 Arhgef5 Btbd3 Cald1 Capn10 Cipp Cops7a Crb3 Creb3l2 Dcpp Eif2s1 Emilin3 Etv1 Fcho1 Furin Gpx2 Guca1a M6prbp1 Mesp1 Myh9 Nfix Nono Nr4a1 Rassf3 Rfrp Rutbc3 Slc27a4 Spag5 Thrap6 Tia1 Tuft1 Uchl4 Zfp422 Zfp7
247	V$ARNT_02: AhR nuclear translocator homodimers	43	43	969	522	14637	-3.27	0.0	2.25	1.11	1200014P03Rik 1300010K09Rik 9430059P22Rik Abcc10 Acvr1b Aqp5 Aurka BC011209 Chrm1 Crb3 Dnase2a Dntt Dpm2 Edg4 Eppb9 Foxm1 Gtf3c1 Hook2 Ier3 Igf2r Ilf3 Jmjd2b Ltbr Mxd3 Nrtn Nup88 ORF19 Pigr Qtrt1 Rbbp4 Seh1l Sgol1 Slc25a13 Slc37a3 Snrpa Snx16 Spdef St3gal5 Suv39h2 Tnpo2 Ubap2 Ubtd1 Xist
248	V$SRF_Q5_01	297	297	715	4401	10758	-3.29	0.0	0.85	0.07	1200014P03Rik 1500001H12Rik 1810037G04Rik 1810060D16Rik 2010005O13Rik 2310067G05Rik 2610511O17Rik 2810418N01Rik 2810422M04Rik 4930449E07Rik 5430413I02Rik 5730461K03Rik 5730537D05Rik 6030457N17Rik 9330161F08Rik A230102I05Rik AW742319 Aass Abcg1 Abpb Acvr2b Acy1 Amac1 Ank3 Anpep Ap1m2 Apg5l Arf1 Arfgap3 Arhgap8 Arhgdig Arhgef16 Arhgef2 Arhgef5 Asb6 B4galt3 B4galt6 BC006705 BC013481 BC014795 BC01620…
249	V$PADS_C: Retroviral Poly A downstream element	266	266	746	3937	11222	-3.31	0.0	0.85	0.07	1200008O12Rik 1200014P03Rik 1300002F13Rik 1300013B24Rik 1700030A21Rik 2010005O13Rik 2010308M01Rik 2310067G05Rik 2410043F08Rik 2410080P20Rik 2610019I03Rik 2610528M18Rik 2700075B01Rik 2700084L22Rik 4930449E07Rik 5430413I02Rik 5830426I05Rik 6030457N17Rik 6530407C02Rik 9530020D24Rik AI481750 AW742319 Acin1 Acox2 Adcy8 Aig1 Aldrl6 Ammecr1 Aof2 Apg5l Arf1 Arg1 Arhgap8 Arid2 Arl2bp Atp1b1 BC003993 BC006…
250	V$AR_Q2: androgen receptor	49	49	963	868	14291	-3.33	0.0	0.11	0.0	1200009B18Rik 2600017H08Rik Ammecr1 Ank3 Bcar3 Cacna2d2 Capn9 Ccl20 Cdc20 Cdc25c Cklfsf8 Clca4 Dcps Dusp11 Dusp6 Dusp8 Ect2 Eif2b2 Epha2 Fbs1 Fbxw7 Ggh Gsg2 Lcn2 Mesp1 Mmp15 Mtmr9 Myh14 Ncstn Nek2 Nr4a1 Pacs1 Pip5k1a Prom1 Rab25 Rab3d Rfc3 Rhod Scrn2 Sema4g Slc27a4 Slc35c2 Smr2 Stau2 Stk39 T2 Tacstd1 Tcof1 Unc13b
251	V$OCT1_07: octamer factor 1	8	8	1004	214	14945	-3.33	0.0	0.03	0.0	2600017H08Rik Arid1a Nrk Rps27l Scly Skp2 Tcof1 Umpk
252	V$AP1_C: AP-1 binding site	184	184	828	2850	12309	-3.34	0.0	0.36	0.0	1200014P03Rik 1810017F10Rik 2410004C24Rik 2700084L22Rik 2810422M04Rik 2810441C07Rik 9330161F08Rik AI481750 Abhd2 Abpb Acox2 Adarb1 Aig1 Ammecr1 Arg1 Arhgef2 Arl5 Arrdc1 Atp11a B4galt3 BC003993 BC010311 BC011209 BC014699 BC018371 BC019731 BC024955 BC025076 BC025458 BC037006 Bcl2l14 Brp16 Bub1b Cacnb3 Cadps2 Car9 Catnbip1 Cbl Ccna2 Cebpb Chek1 Ckap2 Clcn3 Col4a4 Cops7a Crabp2 Csnk1e Csprs Cst10 Cxx…
253	V$MIF1_01: MIBP-1 / RFX1 complex	18	18	994	180	14979	-3.34	0.0	2.64	1.39	4930449E07Rik Abcg1 Aof2 Fbs1 H13 Kif17 Ncoa5 Nrtn Otub1 Plek2 Pscd2 Rab17 Rfc5 Riok2 Rnf110 Rnf25 Tex15 Tmed9
254	V$MYOGNF1_01: myogenin / nuclear factor 1 or related factors	220	220	792	3229	11930	-3.35	0.0	0.96	0.14	1110055N21Rik 1300002F13Rik 1810013B01Rik 1810060D16Rik 2700075B01Rik 2700087H15Rik 4930449E07Rik 9430059P22Rik AI429613 AU040576 AW494914 Acin1 Ammecr1 Ank3 Arhgdig Arhgef16 Arhgef2 Arid1a Ash2l Ass1 BC006705 BC010311 BC017133 BC017612 BC018465 BC024997 BC031407 Baz2a Bcl2l11 Bcl2l14 Bcl9 Bicd2 Biklk Blm Cacna2d2 Cacnb3 Capn5 Capn9 Car9 Catnbip1 Cd2ap Cdc91l1 Cdk2ap1 Celsr2 Chad Chrng Cib1 Ckap2…
255	V$HNF4_DR1_Q3	813	813	199	12103	3056	-3.37	0.0	1.0	0.15	0610006K04Rik 1110032D12Rik 1200008O12Rik 1200014P03Rik 1300002F13Rik 1300010K09Rik 1300013B24Rik 1500001H12Rik 1700001L23Rik 1700030A21Rik 1810013B01Rik 1810037G04Rik 1810060D16Rik 2010005O13Rik 2010308M01Rik 2210008M09Rik 2310042N02Rik 2310067G05Rik 2410004C24Rik 2410043F08Rik 2410080P20Rik 2610019I03Rik 2610511O17Rik 2610528M18Rik 2700050P07Rik 2700075B01Rik 2700087H15Rik 2810418N01Rik 2810441…
256	V$ATF_B: ATF binding site	38	38	974	459	14700	-3.38	0.0	2.15	1.03	1300002F13Rik 5730537D05Rik Adcy8 Apg5l B4galt3 Brrn1 Calm2 Ccna2 Cd2ap Cdc5l Clcn3 Cldn7 Cnnm4 Epha2 Gdpd1 Golph3 Gtf3c1 Hist1h4h Homer1 Hs3st3a1 Ilf3 Ing3 Kif17 Kntc2 Nek1 Nf1 Pvrl2 Rab25 Rad51c Rps9 Slc25a26 Sms Snrpa Snx16 Suv39h2 Tbcc Thrap6 Trib1
257	V$PBX_Q3	959	959	53	14478	681	-3.44	0.0	0.13	0.0	0610006K04Rik 1110032D12Rik 1110055N21Rik 1200008O12Rik 1200009B18Rik 1200014P03Rik 1300002F13Rik 1300010K09Rik 1300013B24Rik 1500001H12Rik 1700001L23Rik 1700020M16Rik 1700030A21Rik 1810013B01Rik 1810017F10Rik 1810037G04Rik 2010005O13Rik 2010308M01Rik 2210008M09Rik 2310042N02Rik 2310067G05Rik 2410004C24Rik 2410043F08Rik 2410080P20Rik 2410195B05Rik 2600017H08Rik 2610019I03Rik 2610511O17Rik 2610528…
258	V$NFKAPPAB65_01: NF-kappaB (p65)	66	66	946	874	14285	-3.44	0.0	1.73	0.68	1110055N21Rik 1300013B24Rik 1500001H12Rik 2810441C07Rik Amac1 Api5 Catns Ccl20 Cd38 Cdc5l Chrm1 Clca4 Cldn13 Cyp26a1 D3Ertd250e Decr2 Dusp6 Edg4 Elf3 Fbxw11 Foxi1 Fpgs Gcnt1 Gtse1 Ica1 Ier3 Ifrd2 Igf2r Kif22 Krt1-23 Lasp1 Maz Mbtd1 Mrpl44 Mtss1 Nans Ncor2 Nfya Pask Pbk Pck2 Pde9a Pfdn1 Pglyrp1 Pgpep1 Pycr1 Rap1ga1 Rasd2 Rfc3 Rhoc Slc12a2 Slc37a1 Smn1 Speer3 Srrm2 Ssb Tle2 Tlx3 Tm4sf15 Tuft1 Uhrf1…
259	V$STAT_01: signal transducers and activators of transcription	192	192	820	2865	12294	-3.45	0.0	0.71	0.0	1200009B18Rik 1810037G04Rik 1810060D16Rik 2700050P07Rik 2810422M04Rik 4930449E07Rik 5730537D05Rik 9330161F08Rik AF233884 Afm Arf1 Arg1 Ash2l Atoh7 Atp13a1 Atp1b1 BC019731 BC024955 Baz2a Bcl9 Blm Brp16 Brrn1 Capn5 Capn9 Casp7 Catnbip1 Cbl Ccnb2 Ccnt1 Cdc42ep1 Cdc5l Chad Cib1 Cipp Ckmt1 Cldn13 Cldn2 Cldn7 Commd5 Creb3l2 Cst10 Cyp26a1 D030060M11Rik D11Ertd498e Dap Dck Ddr1 Dnase2a Dock5 Drg2 Dsg2 Du…
260	V$NFE2_01: NF-E2 p45	148	148	864	2150	13009	-3.48	0.0	1.01	0.16	1110055N21Rik 1300010K09Rik 1810017F10Rik 2410004C24Rik 2610019I03Rik 2700084L22Rik 2810441C07Rik AI481750 Acox2 Amhr2 Arg1 Arhgef16 Arrdc1 Ass1 B4galt3 BC010311 BC019731 BC025458 BC037006 Bcl2l14 Boll Cacnb3 Capn9 Car9 Casp1 Casp7 Cdc5l Cdk2ap1 Chek1 Chrng Cipp Ckap4 Clcn3 Crabp2 Cst10 Cutl1 Cxxc5 Dap Dhcr7 Dnase2a Dsc2 Dsg2 Edg4 Eif4ebp2 Fut2 Fxyd4 Fzd3 Fzd6 Gal Gja12 Gsg2 Guca1a H1fx Hes6 Hexb…
261	V$AP4_01: activator protein 4	94	94	918	1308	13851	-3.5	0.0	1.38	0.43	2700087H15Rik 2810418N01Rik 2810441C07Rik 4930449E07Rik 6530407C02Rik 9430059P22Rik 9530020D24Rik AI481750 Adcy8 Aes Arhgdig Arhgef5 Ass1 BC014699 BC018371 Baiap2l1 Baz2a Brp16 Brrn1 Bub1b Casp7 Cbll1 Cd2ap Cdc25a Cfl1 Cklfsf7 Col4a4 Commd5 Ctbp2 Cutl1 D11Moh35 D3Ertd250e Ddc8 Ddr1 Dnalc4 E130307C13 Espn Fcho1 Fignl1 Frk Gdf5 Gpr110 Grb7 Hat1 Hdac11 Kai1 Khdrbs1 Krt1-13 Lrrc4 Lxn Marveld2 Mbtd1 M…
262	V$CREBP1_01: cAMP-responsive element binding protein 1	22	22	990	240	14919	-3.5	0.0	2.32	1.15	1700030A21Rik 2610528M18Rik Ak4 Calm2 Clcn3 Creb3l2 Dtymk Etnk1 Gdpd1 Gpr89 Homer2 Ogt Osbp Pdk3 Ppp2r1a Riok2 Rnps1 Slc35f5 Srebf2 Tex15 Tuft1 Xpnpep1
263	V$DR3_Q4: direct repeat 3	141	141	871	2134	13025	-3.57	0.0	0.57	0.0	1300010K09Rik 1700030A21Rik 2610019I03Rik 2610511O17Rik 2700075B01Rik 5730537D05Rik 9230106L14Rik 9330161F08Rik Abcc10 Abpb Amhr2 Ap3b1 Aqp5 Arg1 Arhgef16 B4galt3 BC014699 BC019731 BC024955 BC024997 BC031407 Barx2 C1qtnf4 Cach Cald1 Capn10 Casp1 Casp7 Cbl Cct7 Cd9 Cdc42ep3 Cdk2ap1 Cklfsf7 Cklfsf8 Crisp1 Cutl1 D030060M11Rik Deb1 Decr2 Def8 Dera Dsc2 Dscr1l2 Dsg2 E430021N18Rik Ect2 Eif2b2 Epha2 Epm…
264	V$DR4_Q2: direct repeat 4	873	873	139	13052	2107	-3.58	0.0	0.77	0.01	0610006K04Rik 1110032D12Rik 1110055N21Rik 1200008O12Rik 1200009B18Rik 1200014P03Rik 1300002F13Rik 1300010K09Rik 1300013B24Rik 1500001H12Rik 1700001L23Rik 1700020M16Rik 1700030A21Rik 1810013B01Rik 1810017F10Rik 1810037G04Rik 1810060D16Rik 2010005O13Rik 2210008M09Rik 2310042N02Rik 2410043F08Rik 2410080P20Rik 2410195B05Rik 2600017H08Rik 2610019I03Rik 2610511O17Rik 2610528M18Rik 2700050P07Rik 2700075…
265	V$CHX10_01	20	20	992	400	14759	-3.59	0.0	0.08	0.0	Acvr2b Ap3b1 BC010311 Cklfsf8 Cldn23 Gdpd1 Hk1 March9 Mllt10 Mrpl44 Pcdh18 Phf19 Pou2f1 Prim2 Sh3bgrl2 Slc26a7 Snx16 Sos1 Tm4sf3 Ttpa
266	V$ATF1_Q6	69	69	943	941	14218	-3.6	0.0	1.44	0.48	1300002F13Rik Abhd2 Adcy8 B4galt3 Bcl11a Bnipl Brrn1 Cbx2 Ccna2 Cd2ap Cdc42ep1 Clcn3 Cldn7 Creb3l2 Cuedc1 D8Ertd594e Dusp6 Edg4 Epha2 Eppk1 Erf Fbp1 Fgd6 Fpgs Gcs1 Gfm2 Gng4 Golph3 Gtf3c1 Hist2h3c1 Homer1 Hook2 Hs3st3a1 Ica1 Igf2r Ilf3 Ing3 Insl6 Jarid1b Kif17 Kntc2 Lgtn Lmo4 Mcm2 Mrpl44 Mtmr9 Nek1 Nkd2 Oxr1 Phf19 Plekha7 Pvrl2 Rbl1 Riok2 Rnps1 Serpinb9c Sms Snx16 St3gal5 Stard5 Stat6 Suv39h2 Tbc…
267	V$NFKB_C: NF-kappaB binding site	41	41	971	521	14638	-3.63	0.0	1.76	0.7	0610006K04Rik Amac1 Atoh7 BC025458 Bicd2 Clca4 Col9a2 D030060M11Rik D3Ertd250e Dsc2 Edg4 Egln3 Gcnt1 Gja12 Gng4 Gtse1 Hmgb2 Ifrd2 Igf2r Kif23 Krt1-23 Lasp1 Mbtd1 Mfap1 Mist1 Ncor2 Nfic Nrtn Pafah1b3 Palmd Pck2 Pglyrp1 Pkp3 Ppif Rasd2 Rfc3 Rhoc Rpl35 Sos1 Speer3 Tm4sf15
268	V$LEF1_Q6	937	937	75	13953	1206	-3.66	0.0	1.23	0.33	0610006K04Rik 1110032D12Rik 1110055N21Rik 1200008O12Rik 1200009B18Rik 1200014P03Rik 1300002F13Rik 1300010K09Rik 1300013B24Rik 1500001H12Rik 1700020M16Rik 1700030A21Rik 1810013B01Rik 1810037G04Rik 1810060D16Rik 2010005O13Rik 2210008M09Rik 2310042N02Rik 2310067G05Rik 2410004C24Rik 2410043F08Rik 2410080P20Rik 2410195B05Rik 2600017H08Rik 2610019I03Rik 2610511O17Rik 2610528M18Rik 2700050P07Rik 2700075…
269	V$PTF1BETA_Q6	86	86	926	1229	13930	-3.7	0.0	1.06	0.19	2410043F08Rik 4933424N09Rik 6720485C15Rik AF233884 Abcg1 Acy1 Amac1 Amhr2 Anpep BC024997 BC031407 Bcl2l11 Bcl2l14 C1qtnf4 Catnbip1 Ccl20 Cdk2ap1 Creb3l1 Csnk1e Cttn Cyp26a1 Dcps Dusp8 Edg4 Fxyd4 Gdpd1 Gpr110 Hs3st3b1 Ica1 Ifrd2 Il17re Il1rn Irx5 Klk11 Lasp1 Lman1 Lxn Mettl1 Mfap1 Mrpl14 Myo6 Nfic Nkd2 Nrk Oit1 Pbk Pcdh18 Phlda1 Plekha7 Prim2 Pycard Rab15 Rab25 Rabl5 Rent1 Rfrp Rhoc Rock1 Sdccag33…
270	V$E2F_01: E2F	11	11	1001	100	15059	-3.71	0.0	2.44	1.23	Cbx2 Cnnm4 Dnajc9 Mcm2 Mtbp Phf19 Rbl1 Stard5 Tbl1xr1 Ubap2 Uhrf1
271	V$IK3_01: Ikaros 3	101	101	911	1523	13636	-3.72	0.0	0.61	0.0	1200009B18Rik 1200014P03Rik 1300013B24Rik 1700020M16Rik 2810422M04Rik Adam4 Apg5l Arfip2 Atp1b1 BC018465 BC031407 Baz2a Bnipl Bub1b Cach Cacna2d2 Capn10 Capn5 Capn9 Cd2ap Cebpb Chad Ckap4 Ckmt1 Col9a2 Commd5 Crb3 Cuedc1 Ddc8 Echdc2 Eppb9 Fbxw7 Gabrp Gorasp2 Gpr89 Gpx2 Gtf3c1 Hexb Hist1h4h Ighmbp2 Il13ra1 Il23a Incenp Inppl1 Irf3 Krt2-8 Lgtn Lhx5 Ltap March9 Mfap1 Mist1 Mllt3 Mlph Mrpl14 Msi2h Mtb…
272	V$CREBP1CJUN_01: CRE-binding protein 1:c-Jun heterodimer	45	45	967	589	14570	-3.72	0.0	1.57	0.58	1300002F13Rik 5730537D05Rik AI481750 Adcy8 Apg5l B4galt3 BC018371 Brrn1 Ccna2 Cd2ap Cdc5l Clcn3 Cldn7 Cnnm4 Epha2 Gemin6 Golph3 Gpr89 Gtf3c1 Hist1h4h Hs3st3a1 Ilf3 Ing3 Kif17 Kntc2 Lbh Man1b1 Mapk13 Nek1 Nf1 Nr4a2 Pvrl2 Rab25 Rad51c Rpl21 Rps9 Slc25a26 Sms Snrpa Snx16 Suv39h2 Tbcc Thrap6 Trib1 Trim27
273	V$SRF_Q4	84	84	928	1212	13947	-3.74	0.0	0.96	0.14	1500001H12Rik 1810037G04Rik 2010005O13Rik 2610511O17Rik 2810422M04Rik 5730461K03Rik 9330161F08Rik A230102I05Rik Abcg1 Acvr2b Amac1 Anpep Apg5l Arf1 Arhgap8 Arhgdig Arhgef5 Asb6 B4galt6 BC025458 Blm Btbd3 Cald1 Cbl Celsr2 Chrng Cldn13 Cops7a Creb3l2 D030060M11Rik Dcpp Eif2s1 Emilin3 Fkbp4 Furin Galgt1 Gatm Gmeb1 Ier3 Irf3 Klf5 Krt1-13 Krt1-23 M6prbp1 Mansc1 Maz Mesp1 Mlp Mtss1 Mybl2 Mycbpap Myh9 N…
274	V$ACAAT_B: Avian C-type CCAAT box	75	75	937	1065	14094	-3.75	0.0	1.08	0.19	1700001L23Rik 2210008M09Rik 2310067G05Rik 2600017H08Rik 2700075B01Rik AW742319 Abcc10 Aof2 Api5 BC010311 BC010552 BC014699 Bcl2l14 Bicd2 Btbd3 Cdc2a Cklfsf8 Creb3l2 Cttn Ddost Dnalc4 Dtymk Ect2 Fip1l1 Fpgs Galnt10 Galnt3 Ghrhr Grp58 Hmgb2 Hs3st3b1 Htr5b Id2 Ifrd2 Igsf9 Jmjd2b Llglh2 Lman1 Mbtd1 Mea1 Nfya Nudt2 Nusap1 Pcaf Pck2 Pfdn5 Pip5k1a Pld3 Prim2 Ptpn2 Pycr2 Raly Rpa3 Sertad2 Sertad3 Slbp Sl…
275	V$AR_01: androgen receptor	74	74	938	1169	13990	-3.75	0.0	0.36	0.0	1810013B01Rik 2810422M04Rik 5830426I05Rik 9530020D24Rik Apg5l Arhgap8 BC003993 BC010311 BC014699 BC024955 BC024997 BC026778 Bub1b Capn9 Casp7 Cdk2ap1 Chl1 Clcn3 Dcps Dlgh3 Drg2 Dsc2 Epm2aip1 Ghrhr Golph3 Gpsm2 Gsg2 H2afx Hs2st1 Ica1 Irx5 Klk11 Klra2 Krt2-7 Krtcap3 Lcn2 Lgtn M6prbp1 Mrpl14 Mta3 Myh14 Nat2 Ncoa1 Nek2 Ngef Pacs1 Pax9 Pbk Pdrg1 Pdxp Pip5k1a Ppfia4 Ptov1 Pycard Rab3d Rad51 Rfc3 Rg9mtd…
276	V$GRE_C: Glucocorticoid response element	32	32	980	568	14591	-3.78	0.0	0.16	0.0	2600017H08Rik 5830426I05Rik BC014699 BC024955 Bcar3 Bub1b Clcn3 Cldn10 Epm2aip1 Gsg2 Hs2st1 Klk11 Krt2-7 Lcn2 Mta3 Nat2 Ncoa1 Pdxp Ppfia4 Rad51 Rgs11 Rpl14 Sca7 Scrn2 Slc5a1 St6galnac2 Stk39 Sult1e1 Tead4 Tgif Tnks1bp1 Wdr21
277	V$FXR_Q3	12	12	1000	262	14897	-3.79	0.0	0.07	0.0	1700001L23Rik Ap3b1 BC010311 Col11a1 Cxxc5 Eif3s6 Ncor2 Nr4a1 Pdk3 Sh2bpsm1 Slc37a1 Sox5
278	V$TAL1ALPHAE47_01: Tal-1alpha:E47 heterodimer	80	80	932	1229	13930	-3.8	0.0	0.5	0.0	1200008O12Rik 2810418N01Rik 5430413I02Rik AW742319 Acy1 Adam4 Arf1 BC026778 BC037006 Brrn1 Camk1 Capn9 Ccnt1 Cdc91l1 Cotl1 Crb3 Csnk2a1 Cuedc1 Cxxc5 D030060M11Rik Dera Dnajb12 Dusp8 Dut Fbs1 Fbxw11 Fgd6 Foxi1 Fzd3 Galnt10 Galnt3 Gclm Gne H2afx Hdac11 Hk1 Hnrpf Hs3st3b1 Ier3 Il23a Mad2l1 Myo6 Pacs1 Pbk Pbx3 Pdxp Pip5k2c Pparbp Prkr Psp Ptpn2 Pum2 Rad51 Ranbp17 Rcn1 Repin1 Rfc5 Rhoq Rpl14 Rpl39 Rps…
279	V$ARNT_01: AhR nuclear translocator homodimers	81	81	931	1205	13954	-3.82	0.0	0.71	0.0	0610006K04Rik 1110032D12Rik 2410043F08Rik 9430059P22Rik Abhd2 Acvr1b Ank3 Apg5l Arhgap8 Atp1b1 Aurkb BC011209 BC018371 BC025458 Brrn1 Car6 Clcn3 Cnot4 Cops7a Crb3 Cxxc5 Dnase2a Dntt Dpm2 Drg2 Eppb9 Fip1l1 Foxk1 Gmeb1 Hook2 Hs3st3a1 Ier3 Igsf9 Ilf3 Jmjd2b Kcne3 Khdrbs1 Kif17 Krt1-23 Lta4h Ltbr Mns1 Mtap7 Mxd3 Nab2 Nell2 Nrbp2 Perp Phf19 Phf2 Plxnb2 Ppp2r4 Prss8 Qtrt1 Rbbp4 Repin1 Sec11l3 Seh1l Sem…
280	V$PPARA_02: PPAR-alpha:RXR-alpha heterodimer (peroxisome proliferator activated factor alpha:retinoid X receptor alpha)	35	35	977	449	14710	-3.84	0.0	1.57	0.58	1300013B24Rik 2700087H15Rik Aldrl6 Aof2 Arl2bp Cblc Cldn3 Commd5 Creb3l2 Def8 Ehd3 Emilin3 Foxi1 Foxm1 Gabrp Galnt10 Glp1r Hist2h3c1 Ilf3 Kif20a Lig1 Lrp5 Mtap7 Nkd2 Npnt Ppp2r1a Psp Racgap1 Rassf3 Slc25a13 Ssb Thop1 Tmc4 Tnpo2 Ttk
281	V$MAF_Q6	34	34	978	434	14725	-3.84	0.0	1.59	0.58	BC018465 BC024955 Bicd2 Cdc5l Chad Commd5 D030060M11Rik Epha2 Foxc1 Gabrp Galnt3 Galnt7 Glp1r Gorasp2 Ifrd2 Igsf8 Klk11 Lad1 March9 Maz Mmp15 Pcaf Pde4b Plek2 Rad51c Rpl14 Sertad2 Slco1a6 Tm4sf1 Tnfrsf19 Traf4 Vamp8 Vangl1 Zfp339
282	V$AHRARNT_01: aryl hydrocarbon receptor:Arnt heterodimers	66	66	946	956	14203	-3.87	0.0	0.89	0.09	1200008O12Rik 2010005O13Rik Aqp5 BC006705 Bcl11a Capn5 Cbl Cdc42ep3 Chrm1 Cklfsf7 Ckmt1 Cldn7 D3Ertd250e Dibd1 E430021N18Rik Epb4.1l5 Espn Faah Fnbp3 Foxq1 Fut2 Hat1 Hdhd4 Hip1r Ilf3 Ing3 Irf3 Jmjd2b Lhx2 Lrig1 M6prbp1 Mcm2 Nek6 Nfya Nme5 Pacs1 Plod2 Pof1b Pttg1 Rab3d Rai1 Raly Rbbp4 Repin1 Rg9mtd3 Rhoq Rnps1 Rod1 Scmh1 Sertad2 Six4 Spint1 Spint2 Spnb3 Srrm2 Ssx2ip St8sia1 Tgfb2 Tm4sf1 Trib3 Trim…
283	V$TAL1BETAITF2_01: Tal-1beta:ITF-2 heterodimer	70	70	942	1031	14128	-3.88	0.0	0.77	0.01	1200008O12Rik 2010005O13Rik 2310042N02Rik 2810418N01Rik 5430413I02Rik AW742319 Acy1 Adam4 Arf1 BC026778 BC037006 Camk1 Ccnt1 Cdc91l1 Cotl1 Crb3 Cuedc1 Dera Dusp8 Dut Fbs1 Fbxw11 Fgd6 Fzd3 Galnt3 Gclm Gne Hdac11 Hk1 Hnrpf Hs3st3b1 Ier3 Mad2l1 Mxd3 Myo6 Myt1l Oit1 Pbx3 Pip5k2c Pparbp Prkr Psp Ptpn2 Pum2 Rad51 Rcn1 Repin1 Rpl14 Rpl39 Rps9 Scrn2 Slc25a15 Smarcc1 Smarcd2 Sms Sry Stxbp2 T2 Tcfeb Tcfl1 …
284	V$TEL2_Q6	71	71	941	1058	14101	-3.88	0.0	0.69	0.0	1300010K09Rik 1810060D16Rik 2410195B05Rik 4930418P06Rik 4930442L21Rik 9330161F08Rik A230102I05Rik Abcc10 Arfip2 Arhgef7 Atp13a1 BC010552 Barx2 Cblc Cnot3 Col4a4 Commd5 Cops7a Crisp1 Dip3b Eps8l2 Ero1l Frmd4b Gkn1 Glp1r Gmeb1 H13 H1fx Hk1 Homer1 Hs3st3a1 Igf2r Klra2 Krt2-8 Lad1 Lamr1 Lrrc1 Ltbr Mfap3 Msh3 Mxi1 Nat2 Nek4 Nfya Nol1 Nrbp2 Ocln Ogg1 Otub1 Perp Pglyrp1 Pmf1 Ppfibp2 Prkr Rpa3 Rpl37 Slc2…
285	V$NERF_Q2: new ets-related factor 1a	47	47	965	769	14390	-3.88	0.0	0.29	0.0	1300010K09Rik 9330161F08Rik Arhgef7 Atp11a Cblc Cd38 Cttn Dcpp Dip3b Ero1l Galnt10 Galnt2 Ggta1 Gkn1 Glp1r Grb7 H1fx Kcne3 Klra2 Krt2-8 Lmo7 Mgea5 Msh3 Nelf Nfix Nfya Nr4a2 Nr4a3 Pglyrp1 Pkp3 Rai1 Rps10 Scrn2 Slc22a17 Slc37a3 Smarcd2 Sms Srebf2 Ssb Stau2 Tapbpl Tfb1m Tnfrsf19 Tnks1bp1 Tpd52l1 Traip Xpo4
286	V$AHRARNT_02: aryl hydrocarbon receptor:Arnt heterodimers, fixed core	3	3	1009	12	15147	-3.89	0.0	2.76	1.44	Cib1 Dtnb Pcbp2
287	V$TAL1BETAE47_01: Tal-1beta:E47 heterodimer	59	59	953	840	14319	-3.89	0.0	1.0	0.15	1200008O12Rik 2810418N01Rik 5430413I02Rik Acy1 Adam4 Arf1 BC026778 BC037006 Camk1 Ccnt1 Cdc91l1 Cotl1 Crb3 Cuedc1 Dera Dusp8 Fbs1 Fbxw11 Fgd6 Fzd3 Galnt3 Gclm Gne Hdac11 Hk1 Hs3st3b1 Ier3 Mad2l1 Myo6 Pbx3 Pip5k2c Pparbp Prkr Psp Ptpn2 Pum2 Rad51 Ranbp17 Rcn1 Repin1 Rpl14 Rpl39 Rps9 Scrn2 Smarcc1 Smarcd2 Sry T2 Tcfeb Tcfl1 Tnk1 Tpd52l1 Trib3 Ubap2 Uhrf1 Vps39 Wiz Zfp260 Znhit2
288	V$ICSBP_Q6	51	51	961	819	14340	-3.9	0.0	0.34	0.0	Abcc10 Abhd2 Aldrl6 Arhgef16 Arl5 Ash2l BC014795 Cadps2 D15Ertd405e Faah Gk2 Glp1r Hdhd4 Ifi1 Ifrd2 Jarid1b Khdrbs1 Kif22 Klhdc2 Lats2 Lsm8 Mtap7 Mtmr9 Mycbp Myt1l Nat2 Nme5 Nono Pgea1 Pgpep1 Pi4k2b Pigr Pkp3 Plek2 Pml Sdccag33 Six4 Slc5a11 Snrpa Sox5 Ssx2ip Tapbpl Tctex1 Tgif Tjp2 Tmem9 Top2a Tpd52l1 Usp21 Vps39 Xpnpep1
289	V$POU3F2_02	3	3	1009	107	15052	-3.9	0.0	0.03	0.0	Atp13a1 Emilin3 Nck2
290	V$NFKAPPAB50_01: NF-kappaB (p50)	46	46	966	650	14509	-4.02	0.0	0.99	0.15	6530407C02Rik Acy1 Ak4 Bnipl Capn5 Cdk2ap1 Col9a2 Dap Elf3 Ero1l Fbxw7 Foxc1 Fpgs Gch1 Gfra4 Gtf3c1 H1f0 Hdac11 Il23a Kif17 Krtcap3 Lgtn Maz Mbtd1 Ncor2 Nr4a1 Nr4a2 Nucb2 Pfdn5 Ppp2cb Pycard Rab15 Rgs20 Rpl14 Sh2bpsm1 Slbp Slc35c1 Slc5a8 Spnb3 Srrm2 Tacstd1 Tead3 Tegt Tpx2 Vil2 Wdr21
291	V$HFH4_01	38	38	974	522	14637	-4.04	0.0	1.13	0.23	AW742319 Arid2 Arl5 Atp13a1 BC017133 Catnbip1 Cdc5l Chrm3 D3Ertd250e Fpgs Gcs1 Gfm2 Gga1 Lpo Lrp6 Myh14 Nutf2 Omp Pld3 Plekhe1 Ppif Ppp2r1a Rfc3 Rfc5 Rfrp Rfwd3 Rgnef Rpl31 Slc26a7 Slc5a8 Smr1 Tacstd1 Tbcc Tcfeb Tcof1 Tera Thtpa Uhrf1
292	V$DEAF1_02	27	27	985	349	14810	-4.08	0.0	1.36	0.42	Acin1 BC018371 Brp16 Cnnm4 Ctbp2 Dip3b Ehd3 Eif2b2 Fzd7 Gad1 Gpx2 Kcne3 Mark2 Mclc Mllt10 Msh3 Rbl1 Sart3 Sema4g Six4 Slc20a2 Srrm2 Tfb1m Tlx3 Trim33 Wdr6 Zbtb33
293	V$HOX13_01: Hox-1.3	19	19	993	226	14933	-4.08	0.0	1.63	0.59	Bcl2l11 Cbll1 Cldn13 Cxxc5 Gorasp2 Hist1h4h Krt1-23 Lasp1 Mrpl19 Msh3 Mta3 Myo6 Pde9a Ppp2r1a Rab27b Stambp Syngr2 Tm4sf1 Vps39
294	V$FOXP1_01	1	1	1011	0	15159	-4.09	0.0	2.77	1.44	AF233884
295	V$FOXO4_02: fork head box O4	25	25	987	435	14724	-4.09	0.0	0.23	0.0	5730537D05Rik Arl5 BC017133 BC019731 Bcl2l11 Efna1 Epn3 Hist1h2ao Insr Kif20a Krtcap3 Marveld2 Mfap3 Myo6 Nans Plekhe1 Pml Pof1b Pou2f1 Rpl14 Smr1 Sstr1 Tera Thrap6 Tpd52
296	V$GATA4_Q3	989	989	23	14868	291	-4.12	0.0	0.2	0.0	0610006K04Rik 1110032D12Rik 1110055N21Rik 1200008O12Rik 1200009B18Rik 1200014P03Rik 1300002F13Rik 1300010K09Rik 1300013B24Rik 1500001H12Rik 1700001L23Rik 1700020M16Rik 1700030A21Rik 1810013B01Rik 1810017F10Rik 1810037G04Rik 1810060D16Rik 2010005O13Rik 2010308M01Rik 2210008M09Rik 2310042N02Rik 2310067G05Rik 2410004C24Rik 2410043F08Rik 2410080P20Rik 2410195B05Rik 2600017H08Rik 2610019I03Rik 2610511…
297	V$MAX_01: Max	42	42	970	625	14534	-4.13	0.0	0.68	0.0	2410043F08Rik 9430059P22Rik AW742319 Abcc10 Acy1 Apg5l Car6 Crb3 Cxxc5 D11Ertd498e Dpm2 Emilin3 Eppb9 Fip1l1 Gmeb1 Hook2 Ilf3 Kcne3 Lamr1 Lxn Mcm2 Mns1 Nme5 Otoa Perp Pigr Plxnb2 Qtrt1 Rbbp4 Riok2 Seh1l Sema4g Sertad2 Sgol1 Snrpa Spdef St3gal5 Sytl1 Taf1c Tesk2 Tgfb2 Ubap2
298	V$HNF4_01_B: Hepatocyte nuclear factor 4	40	40	972	583	14576	-4.13	0.0	0.78	0.01	1700030A21Rik 2410043F08Rik 5430413I02Rik Adam4 Ak4 Asb6 Bcar3 Biklk Cbll1 Chad Cipp Cnot3 Def8 Dscr1l2 Dusp6 Foxq1 Gpr89 Grb7 Guca1a Hist1h4h Hook2 Krt2-7 Mansc1 Mgea5 Mlp Mrpl14 Mta3 Nol1 Osbpl10 Pcbp4 Prss8 Rbl1 Scrn2 Slc29a1 Slc29a3 Srpr St6galnac2 Tegt Tmem9 Vps39
299	V$HNF4_01: hepatic nuclear factor 4	972	972	40	14550	609	-4.14	0.0	0.69	0.0	0610006K04Rik 1110032D12Rik 1200008O12Rik 1200009B18Rik 1200014P03Rik 1300002F13Rik 1300010K09Rik 1300013B24Rik 1500001H12Rik 1700001L23Rik 1700020M16Rik 1700030A21Rik 1810013B01Rik 1810017F10Rik 1810037G04Rik 1810060D16Rik 2010005O13Rik 2010308M01Rik 2210008M09Rik 2310042N02Rik 2310067G05Rik 2410004C24Rik 2410043F08Rik 2410080P20Rik 2410195B05Rik 2600017H08Rik 2610019I03Rik 2610511O17Rik 2610528…
300	V$SREBP1_01: sterol regulatory element-binding protein 1	39	39	973	575	14584	-4.16	0.0	0.72	0.0	1200014P03Rik 4930418P06Rik 9430059P22Rik AW742319 Aurka Blm Cebpb Cib1 Col9a3 Crb3 Crisp1 Dnase2a Dpm2 Fip1l1 Foxm1 Gabrp Hmgb2 Hook2 Igf2r Ilf3 Nme5 Nol1 Nup88 Pigr Pld3 Qtrt1 Rab17 Rbbp4 Seh1l Sgol1 Slc29a3 Slc37a3 Snrpa Snx16 Spdef Srebf2 Tera Tnpo2 Ubap2
301	V$EGR2_01: Egr-2/Krox-20 early growth response gene product	17	17	995	201	14958	-4.16	0.0	1.58	0.58	Atp9a Capn5 Catnbip1 Dcps Dhcr7 E430021N18Rik Erf Igsf8 Mmp15 Nab2 Pgpep1 Ppox Rai1 Spint1 Trim13 Vamp2 Zfyve19
302	V$NFMUE1_Q6	37	37	975	543	14616	-4.19	0.0	0.74	0.0	Ammecr1 Atp13a1 Baiap2l1 Cdc20 Clstn1 Cnot3 Dsc2 Eif3s6 Fpgs H1f0 Lman1 Mllt3 Nfya Nup88 Otub1 Pard3 Pkp3 Plxnb2 Poll Pparbp Ppp2r4 Prkcabp Prkwnk4 Rfwd3 Sdccag33 Slc27a4 Sphk2 Spnb3 Stag1 Suv39h2 Tcp11 Tia1 Usp21 Vamp2 Vil2 Wbp11 Xist
303	V$PR_01: high affinity binding sites for progesterone receptor	14	14	998	269	14890	-4.2	0.0	0.16	0.0	Bub1b Capn9 Irx5 Lcn2 Mlph Nat2 Nr4a1 Pdxp Rad51 Rod1 Rrm1 Slc37a1 Slc5a1 Stk39
304	V$PAX5_02: B-cell-specific activating protein	6	6	1006	48	15111	-4.2	0.0	2.12	1.01	Cct7 Enpp1 Pml Sap30 Slc25a15 Slc5a8
305	V$MEF3_B: MEF-3	32	32	980	453	14706	-4.21	0.0	0.91	0.1	Amac1 Ammecr1 Arhgef16 Arhgef2 Atp11a BC014699 BC024997 Catnbip1 Cldn7 Crb3 Elf3 Eps8l2 Fignl1 Frk Fzd9 Gcnt1 Nell2 Nutf2 Otub1 Pole2 Rfrp Rgnef Rutbc3 Sh3bgrl2 Six4 Slc16a2 Slc25a13 Syngr1 Tjp2 Tm4sf3 Tmem30b Trim2
306	V$IRF1_01: interferon regulatory factor 1	19	19	993	338	14821	-4.21	0.0	0.22	0.0	BC024868 Cadps2 Dsc2 Hdhd4 Hs3st1 Lman1 Lsm8 Nell2 Otoa Pi4k2b Pigr Sdccag33 Seh1l Six3 Tegt Tex15 Tgif Tjp2 Tuft1
307	V$FREAC4_01: Fork head RElated ACtivator-4	14	14	998	160	14999	-4.22	0.0	1.6	0.58	5730537D05Rik 5830426I05Rik 9330161F08Rik Arl5 Brrn1 Cenpf Kif20a Marveld2 Pitx1 Pof1b Ssx2ip Stard10 Stat6 Tm4sf3
308	V$HEN1_02: HEN1	15	15	997	175	14984	-4.23	0.0	1.56	0.58	B4galt3 Baiap2l1 Cfl1 Ctbp2 Cyp26a1 Gfra4 Khdrbs1 Mrpl14 Ptger1 Rap1ga1 Rohn Satb1 Ube2c Usp21 Xpo4
309	V$FOXO3_01: fork head box O3	21	21	991	362	14797	-4.25	0.0	0.27	0.0	5730537D05Rik Arl5 Atoh7 BC017133 Bcl2l11 Efna1 Hist1h2ao Kif20a Krtcap3 Marveld2 Mfap3 Myo6 Nans Pml Pof1b Pou2f1 Rpl14 Sstr1 Tera Thrap6 Tpd52
310	V$CDPCR3_01: cut-like homeodomain protein	23	23	989	382	14777	-4.3	0.0	0.33	0.0	2410080P20Rik 2610528M18Rik Acvr1b Apg5l BC018465 Boll Cdc2a Cenpf Cklf Clca4 D11Moh35 Dut Efna1 Gdf5 Lman1 Mcm3 Mea1 Mesp2 Nr4a3 Oxr1 Pcdhb17 Slc15a1 Tgif
311	V$T3R_01: viral homolog of thyroid hormone receptor alpha1	25	25	987	398	14761	-4.32	0.0	0.44	0.0	Arhgef16 Cdc42ep1 Cops7a D15Ertd405e D8Ertd594e Dhcr7 Fignl1 Hrh3 Hs3st1 Il23a Mta3 Myo6 Ncstn Nkx6-2 Plxnb2 Ppif Prkcz Rasal1 Rnf110 Six4 Slc25a26 Tbcd Uchl4 Wdr21 Wiz
312	V$RP58_01: 58 KDA repressor protein	24	24	988	387	14772	-4.33	0.0	0.4	0.0	Abpb Arf1 Ash2l Aurka Capn9 Crb3 Cuedc1 Cxxc5 Ddost Dnajb12 Faah Galnt10 Gkn1 Gng4 Gpsm2 Mrpl14 Nme5 Rab7l1 Rtn1 Seh1l Smarcd2 Sult1e1 Wdr21 Zfp319
313	V$PBX1_02: homeo domain factor Pbx-1	13	13	999	237	14922	-4.43	0.0	0.23	0.0	2700084L22Rik Aass Dnajc9 Dusp11 Kif22 Lmo7 Mesp2 Papss1 Scmh1 Slc15a1 Stxbp2 Tpd52l1 Trim13
314	V$MEIS1AHOXA9_01: Meis-1a:HOXA9 heterodimeric binding	13	13	999	157	15002	-4.43	0.0	1.32	0.39	4930442L21Rik BC017612 BC018371 Cdc5l Lad1 Myh9 Myo6 Nup88 Ogt Pcdhb19 Prkcabp Rfrp Senp1
315	V$MEF2_03: myogenic MADS factor MEF-2	19	19	993	303	14856	-4.47	0.0	0.45	0.0	Api5 Arl2bp BC013481 Barx2 Cops7a Fzd3 H13 Hdac11 Homer1 Lnx1 Mllt3 Nr4a1 Nudt2 Pdk3 Psp Slco1a5 Tmc4 Trim33 Zfp260
316	V$POLY_C: Retroviral Poly A signal	17	17	995	227	14932	-4.47	0.0	1.02	0.16	AI429613 Col11a1 Cxxc5 Dtymk Edg4 Faah H2afx Mgea5 Nkx6-2 Nutf2 Pafah1b3 Phc1 Plek2 Plekhe1 Pum2 Slc35b1 St6galnac4
317	V$ISRE_01: interferon-stimulated response element	18	18	994	248	14911	-4.47	0.0	0.92	0.1	Ash2l Cadps2 Eif2s1 Hdhd4 Ifi1 Kif22 Lsm8 Mtap7 Mtmr9 Pigr Pip5k2c Plek2 Pml Slco1a5 Snrpa Ssx2ip Tcfap2a Tctex1
318	V$IRF2_01: interferon regulatory factor 2	3	3	1009	17	15142	-4.48	0.0	2.07	0.97	BC024868 Pi4k2b Seh1l
319	V$AR_03: is recognized by androgen reseptor	19	19	993	298	14861	-4.49	0.0	0.49	0.0	BC024868 Bub1b Capn9 Gja12 Irx5 Lcn2 Myh14 Nat2 Pdrg1 Pdxp Plekha7 Ppfia4 Pycard Rab3d Rad51 Rfc3 Scrn2 Stk39 Tyro3
320	V$MEIS1BHOXA9_02: Meis-1b:HOXA9 heterodimeric binding	14	14	998	179	14980	-4.51	0.0	1.13	0.23	2610528M18Rik Atoh7 Brp16 Cdc5l Enpp1 Gemin6 Msi2h Myo6 Nck2 Nup88 Nusap1 Ogt Prkcabp Tex15
321	V$MYCMAX_01: c-Myc:Max heterodimer	11	11	1001	131	15028	-4.53	0.0	1.29	0.36	Acy1 Apg5l D11Ertd498e Gmeb1 Kcne3 Mist1 Plxnb2 Qtrt1 Taf1c Tesk2 Tgfb2
322	V$EGR3_01: early growth response gene 3 product	13	13	999	168	14991	-4.58	0.0	1.07	0.19	Catnbip1 Dcps Dhcr7 E430021N18Rik Erf Igsf8 Nab2 Ppox Rai1 Spint1 Trim13 Vamp2 Zfyve19
323	V$R_01: Epstein-Barr virus transcription factor R	14	14	998	225	14934	-4.62	0.0	0.45	0.0	Aes Ass1 Cldn7 Dip3b Galgt1 Mns1 Mta3 Pcaf Plxnb2 Snx16 Tomm22 Trib3 Ubxd4 Zfp319
324	V$EVI1_03: ectopic viral integration site 1 encoded factor	2	2	1010	70	15089	-4.64	0.0	0.06	0.0	Cald1 Crisp1
325	V$RORA2_01: RAR-related orphan receptor alpha2	13	13	999	211	14948	-4.66	0.0	0.43	0.0	B4galt6 Bub1b Catns Gsg2 Hexb Hmmr Ivns1abp Mgea5 Ppp2r2a Prom1 Snrpb2 Ssx2ip Umpk
326	V$CDP_02: transcriptional repressor CDP	8	8	1004	153	15006	-4.67	0.0	0.23	0.0	Ap3b1 Galnt10 Hs2st1 Nrtn Pcbp4 Repin1 Rfwd3 Slc22a17
327	V$DTYPEPA_B: poly A signal of D-type LTRs	7	7	1005	78	15081	-4.74	0.0	1.27	0.35	2700075B01Rik Epm2aip1 Gcs1 Hs3st3b1 Phc1 Repin1 Slc35c2
328	V$FXR_IR1_Q6	8	8	1004	146	15013	-4.77	0.0	0.28	0.0	Arhgdig C1qtnf4 Ddc8 Eif3s6 Hras1 Pdk3 Rgs11 Smn1
329	V$HSF_Q6	9	9	1003	150	15009	-4.83	0.0	0.4	0.0	Enpp1 Gabrp Jup Lrrc1 Nutf2 Pglyrp1 Pigr Plod2 Surf5
330	V$STAT1_01: signal transducer and activator of transcription 1	1	1	1011	49	15110	-4.84	0.0	0.04	0.0	Rpl35
331	V$LXR_DR4_Q3	4	4	1008	92	15067	-4.85	0.0	0.15	0.0	Crb3 Mki67 Nudt1 Setdb1
332	V$POU3F2_01	2	2	1010	64	15095	-4.85	0.0	0.08	0.0	Clca4 Tapbpl
333	V$CDP_01: cut-like homeodomain protein	9	9	1003	137	15022	-4.88	0.0	0.57	0.0	Aldrl6 Ehd3 Fgd6 Mrpl19 Nell2 Poll Rpl21 Snrpa Syngr1
334	V$RSRFC4_01: related to serum response factor, C4	4	4	1008	90	15069	-4.9	0.0	0.17	0.0	Cops7a H13 Nr4a1 Trim33
335	V$SREBP1_02: sterol regulatory element-binding protein 1	7	7	1005	88	15071	-4.91	0.0	0.96	0.14	1810017F10Rik Galnt7 Homer2 Ncstn Pip5k1a Rai1 Rent1
336	V$CAAT_C: Retroviral CCAAT box	7	7	1005	115	15044	-4.96	0.0	0.43	0.0	Crabp2 Ect2 Hdhd4 Mllt3 Nkx6-2 Pip5k2c Trib1
337	V$APOLYA_B: Avian C-type PolyA signal	4	4	1008	39	15120	-4.98	0.0	1.27	0.35	AI481750 Pml Slc12a2 Sult1e1
338	V$BEL1_B: Bel-1 similar region	3	3	1009	25	15134	-5.02	0.0	1.37	0.42	AI481750 Csnk1e Tcp11
339	V$GNCF_01: GCNF (germ cell nuclear factor)	5	5	1007	90	15069	-5.07	0.0	0.33	0.0	Csprs Mycbp Nkd2 Slc5a8 Wbp11
340	V$LXR_Q3	5	5	1007	75	15084	-5.16	0.0	0.57	0.0	Cd2ap Gga1 Mapk13 Nudt1 Rent1
341	V$HMEF2_Q6: myocyte enhancer factor	4	4	1008	55	15104	-5.25	0.0	0.67	0.0	Bub1b Cldn2 Slbp Slc37a1
342	V$AR_02: high affinity binding sites for androgen receptor	3	3	1009	52	15107	-5.37	0.0	0.39	0.0	Lcn2 Nat2 Pdxp
343	V$AHR_01: aryl hydrocarbon / dioxin receptor	2	2	1010	41	15118	-5.48	0.0	0.27	0.0	Nek6 Rgs2
344	V$HMX1_01: H6 homeobox 3	2	2	1010	21	15138	-5.5	0.0	0.85	0.07	Grp58 St8sia1
345	V$PAX3_01: Pax-3 binding sites	2	2	1010	24	15135	-5.56	0.0	0.71	0.0	Mxd3 Top2a
346	V$TAXCREB_02: Tax/CREB complex	1	1	1011	22	15137	-5.8	0.0	0.26	0.0	Ptpn23
347	V$NRSE_B: neural-restrictive-silencer-element	1	1	1011	19	15140	-5.85	0.0	0.32	0.0	Hrh3
348	V$SRF_01: serum response factor	1	1	1011	18	15141	-5.88	0.0	0.35	0.0	Arhgef5
349	V$NRSF_01: neuron-restrictive silencer factor	1	1	1011	12	15147	-5.89	0.0	0.56	0.0	Hrh3
