# Supplementary material for: A genomic analysis of mouse models of breast cancer reveals molecular features of mouse models and relationships to human breast cancer
Source: Breast Cancer Res. 2014 Jun 5;16(3):R59. doi: 10.1186/bcr3672 (PMC4078930; doi:10.1186/bcr3672)
Supplement: Additional file 3 — Fold change values organized by mouse tumor model type comparing the mouse model to normal mammary gland. [file bcr3672-S3.zip › Additional_File_3/rbko_p107mut_NMLmammary/AdditionalFile78_rbko_p107mut_NMLmammary/DownregulatedGenesgather_gene_ontology_121024.txt]

#	Annotation	Total Genes With Ann	Your Genes (With Ann)	Your Genes (No Ann)	Genome (With Ann)	Genome (No Ann)	ln(Bayes factor)	neg ln(p value)	FE: neg ln(p value)	FE: neg ln(FDR)	Genes
1	GO:0007608 [7]: perception of smell	4	4	555	1173	10897	36.51	10.41	0.0	0.0	Gucy1b3 Olfr65 Olfr68 Olfr69
2	GO:0007606 [6]: sensory perception of chemical stimulus	6	6	553	1219	10851	33.88	10.41	0.0	0.0	Gng13 Gucy1b3 Olfr65 Olfr68 Olfr69 V1rb4
3	GO:0050877 [4]: neurophysiological process	14	14	545	1493	10577	30.6	10.41	0.0	0.0	Gabra1 Gng13 Gprc5c Grip1 Guca1b Gucy1b3 Matp Olfr65 Olfr68 Olfr69 Pcdh15 Penk1 Rpgrip1 V1rb4
4	GO:0007600 [5]: sensory perception	12	12	547	1345	10725	27.84	10.41	0.0	0.0	Gng13 Gprc5c Guca1b Gucy1b3 Matp Olfr65 Olfr68 Olfr69 Pcdh15 Penk1 Rpgrip1 V1rb4
5	GO:0009581 [5]: detection of external stimulus	13	13	546	1354	10716	26.58	10.41	0.0	0.0	Cd209b Gng13 Gprc5c Guca1b Gucy1b3 Matp Olfr65 Olfr68 Olfr69 Pcdh15 Penk1 Rpgrip1 V1rb4
6	GO:0007186 [6]: G-protein coupled receptor protein signaling pathway	36	36	523	1851	10219	16.65	10.41	0.0	0.0	Adcy4 Adora2a Adrb2 Agtrl1 Calca Calcrl Calm3 Casr Ccl28 Dfy Edg1 Eltd1 Fzd8 Gabra1 Gnai3 Gng13 Gprc5c Has1 Homer2 Hrh3 Mist1 Mrgpra3 Nmur1 Nsg2 Olfr65 Olfr68 Olfr69 Penk1 Ramp2 Rgs2 Rgs4 Tacr2 Tacr3 Tas1r3 Trpc2 V1rb4
7	GO:0050896 [3]: response to stimulus	67	67	492	2684	9386	15.42	10.41	0.0	0.0	Azgp1 C1qb C1qr1 C6 C8b Calca Ccl1 Ccl27 Ccl28 Ccl7 Cd209b Crp Crry Cxcl1 Cxcl12 Cxcl14 Cxcl9 Daf1 Defb11 Defcr3 Dfy Dmc1h Eif2ak3 Eif3s6ip Ephx2 Ercc8 F2 Flt3 Gca Gng13 Gprc5c Guca1b Gucy1b3 H2-Bl H2-Eb1 Hc Hiat1 Hspa8 Hspb3 Hyou1 Ifi203 Igh-6 Igj Igll1 Il1rap Il9 Irf1 Leap2 Matp Mcpt6 Nfkbiz Olfr65 Olfr68 Olfr69 Pcdh15 Penk1 Pnmt Ppp1r15b Prkag2 Rac1 Rad23a Rpgrip1 Serping1 Sod3 Trpc2 V1rb4 Wasl
8	GO:0009605 [4]: response to external stimulus	48	48	511	2124	9946	14.41	10.41	0.0	0.0	C1qb C6 C8b Calca Ccl1 Ccl28 Ccl7 Cd209b Crp Crry Cxcl1 Cxcl12 Cxcl9 Daf1 Defb11 Defcr3 Dfy Ephx2 F2 Gca Gng13 Gprc5c Guca1b Gucy1b3 H2-Bl Hc Hiat1 Hspa8 Igh-6 Igj Igll1 Il1rap Irf1 Leap2 Matp Mcpt6 Nfkbiz Olfr65 Olfr68 Olfr69 Pcdh15 Penk1 Pnmt Rac1 Rpgrip1 Serping1 V1rb4 Wasl
9	GO:0007166 [5]: cell surface receptor linked signal transduction	54	54	505	2248	9822	13.23	10.41	0.0	0.0	Adamts4 Adcy4 Adora2a Adrb2 Agtrl1 Apc2 Bmp6 Calca Calcrl Calm3 Casr Ccl28 Dfy Edg1 Eltd1 Flt3 Fzd8 Gabra1 Gnai3 Gng13 Gprc5c Guca1b Has1 Homer2 Hrh3 Igh-6 Iigp1 Il1rap Itga9 Itgb1 Klrg1 Ltbp4 Mist1 Mrgpra3 Nmur1 Nsg2 Olfr65 Olfr68 Olfr69 Pcsk5 Penk1 Ptk2 Ptprg Ptprm Ramp2 Rgs2 Rgs4 Senp2 Tacr2 Tacr3 Tas1r3 Tcf7l2 Trpc2 V1rb4
10	GO:0050875 [3]: cellular physiological process	400	400	159	7534	4536	6.89	10.41	12.13	5.91	1110020P15Rik 1190002H23Rik 4930542G03Rik 4933402J24Rik 4933425F03Rik 5330414D10Rik 5430435G22Rik AJ430384 Abca8a Ace Actg1 Adam4 Adamts4 Adcy4 Adh1 Afp Akap12 Als2cr19 Apc2 Apg12l Aplp2 Apoa5 Aqp1 Aqp7 Arf4 Aspa Atcay Atf3 Atf4 Atp1a1 Atp1b1 Atp2a2 Atp4b Atp5o Atpif1 Axl B3galt6 BC014805 Baat Barx2 Bbox1 Bcl3 Birc3 C1qb C330003B14Rik C80913 C8b Cacnb1 Calm3 Capn7 Capzb Car1 Car3 Car8 Ccl7 Cd209b…
11	GO:0008152 [3]: metabolism	299	299	260	5303	6767	6.88	10.41	12.06	5.91	1110020P15Rik 2310001A20Rik 4930542G03Rik 5330414D10Rik 5430435G22Rik AJ430384 Ace Adam4 Adamts4 Adcy4 Adh1 Afp Akp2 Als2cr19 Apg12l Aspa Atf3 Atf4 Atp1a1 Atp2a2 Atp5o Atpif1 Axl B3galt6 Baat Barx2 Bbox1 Bcl3 Birc3 C330003B14Rik C80913 Capn7 Car1 Car3 Car8 Cd209b Cdh16 Cdo1 Cherp Clps Cnot4 Cops2 Cops5 Cox5b Cpa3 Cpeb2 Cpsf3 Creb3l1 Crem Ctps2 Ctsk Cul2 Cyb5 Cyp27a1 Cyp2e1 Cyp2j6 Cyp2s1 Cyp4b1 D1…
12	GO:0050874 [3]: organismal physiological process	68	68	491	2340	9730	6.69	10.41	0.0	0.0	Adrb2 Afp Azgp1 C1qb C6 C8b Calca Ccl1 Ccl27 Ccl28 Ccl7 Cd209b Clps Crp Crry Cxcl1 Cxcl12 Cxcl14 Cxcl9 Daf1 Dfy F2 Fgb Fgg Fli1 Flt3 Gabra1 Gca Gnai3 Gng13 Gprc5c Grip1 Guca1b Guca2b Gucy1b3 H2-Bl H2-Eb1 Hc Ifi203 Igh-6 Igj Igll1 Il1rap Il9 Irf1 Matp Mcpt6 Nfkbiz Nr5a1 Olfr65 Olfr68 Olfr69 Pcdh15 Penk1 Proc Procr Prss2 Psen2 Psg23 Ptn Rac1 Rpgrip1 Serping1 Sirt1 Tfpi2 Thbd Tnfrsf11a V1rb4
13	GO:0044237 [4]: cellular metabolism	281	281	278	4985	7085	5.8	9.72	10.93	5.19	1110020P15Rik 4930542G03Rik 5330414D10Rik 5430435G22Rik AJ430384 Ace Adam4 Adamts4 Adcy4 Adh1 Afp Als2cr19 Apg12l Aspa Atf3 Atf4 Atp5o Atpif1 Axl B3galt6 Baat Barx2 Bbox1 Bcl3 Birc3 C330003B14Rik C80913 Capn7 Car1 Car3 Car8 Cd209b Cdh16 Cdo1 Cherp Cnot4 Cops2 Cops5 Cox5b Cpa3 Cpeb2 Cpsf3 Creb3l1 Crem Ctps2 Ctsk Cul2 Cyb5 Cyp27a1 Cyp2e1 Cyp2j6 Cyp2s1 Cyp4b1 D10Bwg0791e Dach1 Ddx5 Dgat2 Dlst Dmc1h …
14	GO:0009058 [4]: biosynthesis	63	63	496	783	11287	4.91	8.8	10.44	4.99	2310001A20Rik Adcy4 Atf3 Atf4 Atp5o B3galt6 Bbox1 Cd209b Cdh16 Ctps2 Dgat2 Eef1a1 Eif2ak3 Eif4a2 G6pc Gch1 Gclc Gfpt2 Got1 Gspt2 Guca2b Gucy1b3 Has1 Hsd3b2 Hsd3b7 Il1rap Irf1 Mat2a Matp Mrpl13 Mrpl3 Nme5 Oazin Pck1 Pcx Pecr Pnmt Ppp1r15b Prkag2 Psen2 Ptgds Rpl15 Rpl23a Rpl3 Rpl37a Rpl39 Rpl41 Rpl5 Rps13 Rps14 Rps17 Rps27 Rps28 Rps29 Rps5 Rps6 Sptlc1 St6galnac2 St6galnac3 St8sia1 St8sia3 Tpk1 Uap1
15	GO:0044260 [5]: cellular macromolecule metabolism	142	142	417	2237	9833	4.59	8.11	9.82	4.76	4930542G03Rik 5330414D10Rik 5430435G22Rik AJ430384 Ace Adam4 Adamts4 Apg12l Atf3 Atf4 Axl B3galt6 Birc3 C80913 Capn7 Cd209b Cdh16 Cnot4 Cpa3 Ctsk Cul2 D10Bwg0791e Dlst Dnajb4 Dnajb6 Dpep1 Dusp18 Dusp6 Eef1a1 Eif2ak3 Eif3s6ip Eif4a2 Eno1 Enpep F2 Fbxo21 Fbxo3 Fbxo9 Flt3 Fosb G6pc Galk2 Gsn Gspt2 Gzma H3f3b Habp4 Hgf Hspa8 Hspb3 Htra3 Hyou1 Igh-6 Il1rap Irf1 Itih1 Klk13 Klk5 Klk8 Map3k12 Map3k8 Mbt…
16	GO:0044249 [5]: cellular biosynthesis	59	59	500	751	11319	3.72	7.23	9.22	4.46	Adcy4 Atf3 Atf4 Atp5o B3galt6 Bbox1 Cd209b Cdh16 Ctps2 Dgat2 Eef1a1 Eif2ak3 Eif4a2 G6pc Gch1 Gclc Gfpt2 Gspt2 Guca2b Gucy1b3 Hsd3b2 Hsd3b7 Il1rap Irf1 Mat2a Matp Mrpl13 Mrpl3 Nme5 Oazin Pck1 Pcx Pecr Pnmt Ppp1r15b Prkag2 Psen2 Ptgds Rpl15 Rpl23a Rpl3 Rpl37a Rpl39 Rpl41 Rpl5 Rps13 Rps14 Rps17 Rps27 Rps28 Rps29 Rps5 Rps6 St6galnac2 St6galnac3 St8sia1 St8sia3 Tpk1 Uap1
17	GO:0050878 [4]: regulation of body fluids	10	10	549	40	12030	3.7	7.23	9.81	4.76	F2 Fgb Fgg Guca1b Guca2b Proc Procr Serping1 Tfpi2 Thbd
18	GO:0006122 [9]: mitochondrial electron transport, ubiquinol to cytochrome c	3	3	556	0	12070	3.07	6.63	9.36	4.47	1110020P15Rik Uqcrb Uqcrh
19	GO:0007165 [4]: signal transduction	102	102	457	2958	9112	2.89	6.38	0.0	0.0	5430435G22Rik AW049765 Adamts4 Adcy4 Adora2a Adrb2 Agtrl1 Akap12 Ank1 Apc2 Arf4 Atp2a2 Baiap2 Bmp6 Calca Calcrl Calm3 Car8 Casr Ccl1 Ccl28 Ccl7 Cdc42 Cops2 Dfy Dscr1 Edg1 Eltd1 Fgf1 Flt3 Fzd8 Gabra1 Gem Gnai3 Gng13 Gprc5c Grip1 Guca1b Gucy1b3 Has1 Homer2 Hrh3 Igh-6 Iigp1 Il1rap Iqgap1 Itga9 Itgb1 Klrg1 Ltbp4 Mapkbp1 Mist1 Mrgpra3 Ms4a4d Ncoa1 Nfkb2 Nmur1 Nsg2 Olfr65 Olfr68 Olfr69 Pcsk5 Pde8a Pdli…
20	GO:0043170 [4]: macromolecule metabolism	143	143	416	2353	9717	2.81	6.22	7.93	3.39	4930542G03Rik 5330414D10Rik 5430435G22Rik AJ430384 Ace Adam4 Adamts4 Apg12l Atf3 Atf4 Axl B3galt6 Birc3 C80913 Capn7 Cd209b Cdh16 Cnot4 Cpa3 Ctsk Cul2 D10Bwg0791e Dlst Dnajb4 Dnajb6 Dpep1 Dusp18 Dusp6 Eef1a1 Eif2ak3 Eif3s6ip Eif4a2 Eno1 Enpep F2 Fbxo21 Fbxo3 Fbxo9 Flt3 Fosb G6pc Galk2 Gfpt2 Gsn Gspt2 Gzma H3f3b Habp4 Hgf Hspa8 Hspb3 Htra3 Hyou1 Igh-6 Il1rap Irf1 Itih1 Klk13 Klk5 Klk8 Map3k12 Map3…
21	GO:0000004 [2]: biological_process unknown	24	24	535	987	11083	2.65	6.1	0.0	0.0	4930511A21Rik Ankrd24 Cdr2 Crispld1 Ctla2a Dact1 Emcn Ermap Fgfr1op2 Fto Lix1 Mfap5 Pi4k2a Rbbp9 Rps25 Rtn1 Sdccag33l Sh3bgr Srpx Tbc1d8 Trdn Tusc2 Ushbp1 Zswim6
22	GO:0048511 [3]: rhythmic process	8	8	551	31	12039	2.16	5.51	8.27	3.63	Afp Ccrn4l Cry1 Cry2 Nr5a1 Per2 Sirt1 Tef
23	GO:0044238 [4]: primary metabolism	260	260	299	4796	7274	2.12	5.44	7.05	3.11	4930542G03Rik 5330414D10Rik 5430435G22Rik AJ430384 Ace Adam4 Adamts4 Adcy4 Adh1 Afp Als2cr19 Apg12l Aspa Atf3 Atf4 Atp5o Atpif1 Axl B3galt6 Baat Barx2 Bbox1 Bcl3 Birc3 C330003B14Rik C80913 Capn7 Cd209b Cdh16 Cdo1 Cherp Clps Cnot4 Cops2 Cops5 Cpa3 Cpeb2 Cpsf3 Creb3l1 Crem Ctps2 Ctsk Cul2 Cyb5 D10Bwg0791e Dach1 Ddx5 Dgat2 Dlst Dmc1h Dmgdh Dmtf1 Dnajb4 Dnajb6 Dpep1 Dusp18 Dusp6 Ebf1 Ebf2 Eef1a1 Eif2…
24	GO:0044267 [6]: cellular protein metabolism	127	127	432	2082	9988	2.09	5.38	7.2	3.12	4930542G03Rik 5330414D10Rik 5430435G22Rik AJ430384 Ace Adam4 Adamts4 Apg12l Axl B3galt6 Birc3 C80913 Capn7 Cd209b Cdh16 Cnot4 Cpa3 Ctsk Cul2 D10Bwg0791e Dnajb4 Dnajb6 Dpep1 Dusp18 Dusp6 Eef1a1 Eif2ak3 Eif3s6ip Eif4a2 Enpep F2 Fbxo21 Fbxo3 Fbxo9 Flt3 Fosb Gspt2 Gzma H3f3b Hgf Hspa8 Hspb3 Htra3 Hyou1 Igh-6 Il1rap Irf1 Klk13 Klk5 Klk8 Map3k12 Map3k8 Mbtps1 Mcpt4 Mcpt5 Mcpt6 Mgll Mme Mmp19 Mrpl13 Mrp…
25	GO:0019538 [5]: protein metabolism	128	128	431	2102	9968	2.08	5.38	7.19	3.12	4930542G03Rik 5330414D10Rik 5430435G22Rik AJ430384 Ace Adam4 Adamts4 Apg12l Axl B3galt6 Birc3 C80913 Capn7 Cd209b Cdh16 Cnot4 Cpa3 Ctsk Cul2 D10Bwg0791e Dnajb4 Dnajb6 Dpep1 Dusp18 Dusp6 Eef1a1 Eif2ak3 Eif3s6ip Eif4a2 Enpep F2 Fbxo21 Fbxo3 Fbxo9 Flt3 Fosb Gsn Gspt2 Gzma H3f3b Hgf Hspa8 Hspb3 Htra3 Hyou1 Igh-6 Il1rap Irf1 Klk13 Klk5 Klk8 Map3k12 Map3k8 Mbtps1 Mcpt4 Mcpt5 Mcpt6 Mgll Mme Mmp19 Mrpl13…
26	GO:0044257 [7]: cellular protein catabolism	38	38	521	458	11612	1.72	4.96	7.28	3.12	5430435G22Rik Ace Adam4 Adamts4 Capn7 Cpa3 Ctsk Dpep1 Enpep F2 Fosb Gzma Hgf Htra3 Klk13 Klk5 Klk8 Mbtps1 Mcpt4 Mcpt5 Mcpt6 Mgll Mme Mmp19 Pcsk5 Proc Prss2 Ptpn21 Senp2 Siah2 Tmprss2 Ube1x Ube1y1 Uqcrc2 Usp2 Usp25 Usp36 Usp9x
27	GO:0006508 [8]: proteolysis and peptidolysis	38	38	521	458	11612	1.72	4.96	7.28	3.12	5430435G22Rik Ace Adam4 Adamts4 Capn7 Cpa3 Ctsk Dpep1 Enpep F2 Fosb Gzma Hgf Htra3 Klk13 Klk5 Klk8 Mbtps1 Mcpt4 Mcpt5 Mcpt6 Mgll Mme Mmp19 Pcsk5 Proc Prss2 Ptpn21 Senp2 Siah2 Tmprss2 Ube1x Ube1y1 Uqcrc2 Usp2 Usp25 Usp36 Usp9x
28	GO:0050817 [3]: coagulation	8	8	551	36	12034	1.33	4.6	7.41	3.12	F2 Fgb Fgg Proc Procr Serping1 Tfpi2 Thbd
29	GO:0007596 [4]: blood coagulation	8	8	551	36	12034	1.33	4.6	7.41	3.12	F2 Fgb Fgg Proc Procr Serping1 Tfpi2 Thbd
30	GO:0009059 [5]: macromolecule biosynthesis	39	39	520	490	11580	1.2	4.46	6.71	2.82	Atf3 Atf4 B3galt6 Cd209b Cdh16 Eef1a1 Eif2ak3 Eif4a2 G6pc Gfpt2 Gspt2 Il1rap Irf1 Mrpl13 Mrpl3 Pck1 Pcx Ppp1r15b Psen2 Rpl15 Rpl23a Rpl3 Rpl37a Rpl39 Rpl41 Rpl5 Rps13 Rps14 Rps17 Rps27 Rps28 Rps29 Rps5 Rps6 St6galnac2 St6galnac3 St8sia1 St8sia3 Uap1
31	GO:0030163 [6]: protein catabolism	38	38	521	476	11594	1.11	4.35	6.62	2.78	5430435G22Rik Ace Adam4 Adamts4 Capn7 Cpa3 Ctsk Dpep1 Enpep F2 Fosb Gzma Hgf Htra3 Klk13 Klk5 Klk8 Mbtps1 Mcpt4 Mcpt5 Mcpt6 Mgll Mme Mmp19 Pcsk5 Proc Prss2 Ptpn21 Senp2 Siah2 Tmprss2 Ube1x Ube1y1 Uqcrc2 Usp2 Usp25 Usp36 Usp9x
32	GO:0007599 [5]: hemostasis	8	8	551	38	12032	1.02	4.28	7.1	3.11	F2 Fgb Fgg Proc Procr Serping1 Tfpi2 Thbd
33	GO:0043285 [5]: biopolymer catabolism	38	38	521	479	11591	1.0	4.28	6.51	2.77	5430435G22Rik Ace Adam4 Adamts4 Capn7 Cpa3 Ctsk Dpep1 Enpep F2 Fosb Gzma Hgf Htra3 Klk13 Klk5 Klk8 Mbtps1 Mcpt4 Mcpt5 Mcpt6 Mgll Mme Mmp19 Pcsk5 Proc Prss2 Ptpn21 Senp2 Siah2 Tmprss2 Ube1x Ube1y1 Uqcrc2 Usp2 Usp25 Usp36 Usp9x
34	GO:0007155 [4]: cell adhesion	36	36	523	446	11624	0.98	4.23	6.51	2.77	Aoc3 C1qr1 Catna1 Cd34 Cd36 Cdh13 Cdh16 Cdh17 Cldn5 Clstn2 Col13a1 Col3a1 Col5a3 Dpt Edg1 Efemp1 Esam1 Hapln2 Icam2 Itga9 Itgb1 Itgb2l Lamc1 Nedd9 Pcdh15 Pcdh18 Postn Pscd3 Rac1 Sele Tek Tm4sf9 Tnfaip6 Vcam1 Vtn Xlkd1
35	GO:0044248 [5]: cellular catabolism	46	46	513	620	11450	0.92	4.16	6.34	2.72	5430435G22Rik Ace Adam4 Adamts4 Aspa Capn7 Cdo1 Cpa3 Ctsk Dmgdh Dpep1 Eno1 Enpep Ephx2 F2 Fosb Gzma Hgf Htra3 Klk13 Klk5 Klk8 Mbtps1 Mcpt4 Mcpt5 Mcpt6 Mgll Mme Mmp19 Pcsk5 Pnmt Proc Prss2 Ptpn21 Senp2 Siah2 Tmprss2 Ube1x Ube1y1 Uqcrc2 Uroc1 Usp2 Usp25 Usp36 Usp9x Xlkd1
36	GO:0044265 [6]: cellular macromolecule catabolism	40	40	519	516	11554	0.91	4.16	6.4	2.72	5430435G22Rik Ace Adam4 Adamts4 Capn7 Cpa3 Ctsk Dpep1 Eno1 Enpep F2 Fosb Gzma Hgf Htra3 Klk13 Klk5 Klk8 Mbtps1 Mcpt4 Mcpt5 Mcpt6 Mgll Mme Mmp19 Pcsk5 Proc Prss2 Ptpn21 Senp2 Siah2 Tmprss2 Ube1x Ube1y1 Uqcrc2 Usp2 Usp25 Usp36 Usp9x Xlkd1
37	GO:0007028 [5]: cytoplasm organization and biogenesis	12	12	547	90	11980	0.4	3.62	6.32	2.72	Crb3 Exosc1 Gnl2 Mpz Rpl27 Rpl37a Rpl5 Rps14 Rps29 Rps5 Rps6 Tln1
38	GO:0009057 [5]: macromolecule catabolism	40	40	519	534	11536	0.38	3.62	5.82	2.42	5430435G22Rik Ace Adam4 Adamts4 Capn7 Cpa3 Ctsk Dpep1 Eno1 Enpep F2 Fosb Gzma Hgf Htra3 Klk13 Klk5 Klk8 Mbtps1 Mcpt4 Mcpt5 Mcpt6 Mgll Mme Mmp19 Pcsk5 Proc Prss2 Ptpn21 Senp2 Siah2 Tmprss2 Ube1x Ube1y1 Uqcrc2 Usp2 Usp25 Usp36 Usp9x Xlkd1
39	GO:0009056 [4]: catabolism	49	49	510	694	11376	0.38	3.62	5.73	2.36	5430435G22Rik Ace Adam4 Adamts4 Aspa Capn7 Cdo1 Clps Cpa3 Ctsk Dmgdh Dpep1 Eno1 Enpep Ephx2 F2 Fosb Gzma Hgf Htra3 Klk13 Klk5 Klk8 Lpl Mbtps1 Mcpt4 Mcpt5 Mcpt6 Mgll Mme Mmp19 Pcsk5 Pla2g2d Pnmt Proc Prss2 Ptpn21 Senp2 Siah2 Tmprss2 Ube1x Ube1y1 Uqcrc2 Uroc1 Usp2 Usp25 Usp36 Usp9x Xlkd1
40	GO:0009308 [5]: amine metabolism	19	19	540	190	11880	0.32	3.58	6.05	2.58	Aspa B3galt6 Bbox1 Cdh16 Cdo1 Ctps2 Dmgdh Gfpt2 Got1 Habp4 Itih1 Mat2a Matp Oazin Pnmt Ttr Uap1 Uroc1 Xlkd1
41	GO:0030203 [7]: glycosaminoglycan metabolism	4	4	555	9	12061	0.04	0.0	6.23	2.72	B3galt6 Habp4 Itih1 Xlkd1
42	GO:0006022 [6]: aminoglycan metabolism	4	4	555	9	12061	0.04	0.0	6.23	2.72	B3galt6 Habp4 Itih1 Xlkd1
43	GO:0007589 [4]: fluid secretion	2	2	557	0	12070	-0.04	0.0	6.24	2.72	Guca1b Guca2b
44	GO:0006956 [6]: complement activation	7	7	552	37	12033	-0.22	0.0	5.83	2.42	C1qb C6 C8b Crry Daf1 Hc Serping1
45	GO:0000902 [4]: cellular morphogenesis	15	15	544	141	11929	-0.23	0.0	5.55	2.27	Capzb Cdc42 Crb3 Fhl1 Hgf Htra3 Igfbp6 Igfbp7 Nedd9 Rac1 Rhoj Rpgrip1 Rps29 Socs5 Wasl
46	GO:0016051 [6]: carbohydrate biosynthesis	8	8	551	49	12021	-0.32	0.0	5.68	2.34	Atf3 Atf4 B3galt6 G6pc Gfpt2 Pck1 Pcx Uap1
47	GO:0007154 [3]: cell communication	136	136	423	3473	8597	-0.4	0.0	0.01	0.0	5430435G22Rik AW049765 Adamts4 Adcy4 Adora2a Adrb2 Agtrl1 Akap12 Ank1 Aoc3 Apc2 Arf4 Atp2a2 Baiap2 Bmp6 C1qr1 Calca Calcrl Calm3 Car8 Casr Catna1 Ccl1 Ccl28 Ccl7 Cd34 Cd36 Cdc42 Cdh13 Cdh16 Cdh17 Cldn5 Clstn2 Col13a1 Col3a1 Col5a3 Cops2 Dfy Dll4 Dpt Dscr1 Edg1 Efemp1 Eltd1 Esam1 Fgf1 Flt3 Fzd8 Gabra1 Gem Gja4 Gnai3 Gng13 Gprc5c Grip1 Guca1b Gucy1b3 Hapln2 Has1 Homer2 Hrh3 Icam2 Igh-6 Iigp1 Il1rap…
48	GO:0016337 [5]: cell-cell adhesion	11	11	548	88	11982	-0.44	0.0	5.45	2.2	Cdh13 Cdh16 Cdh17 Cldn5 Clstn2 Esam1 Icam2 Pcdh15 Pcdh18 Tek Vcam1
49	GO:0006094 [8]: gluconeogenesis	4	4	555	11	12059	-0.52	0.0	5.65	2.34	Atf3 Atf4 Pck1 Pcx
50	GO:0009893 [5]: positive regulation of metabolism	13	13	546	118	11952	-0.58	0.0	5.24	2.02	Atf4 Cd209b Ddx5 Ebf1 Ebf2 Foxh1 Igh-6 Irf1 Klf2 Ncoa1 Nr5a1 Rac1 Tef
51	GO:0007242 [5]: intracellular signaling cascade	43	43	516	628	11442	-0.62	0.0	4.69	1.73	5430435G22Rik AW049765 Adcy4 Adora2a Arf4 Atp2a2 Baiap2 Car8 Ccl28 Cdc42 Dscr1 Edg1 Gem Gng13 Grip1 Gucy1b3 Igh-6 Iqgap1 Mapkbp1 Pdlim3 Pias1 Ppp1r15b Prkch Psen2 Rab27b Rab5c Rac1 Rhoj Rit2 Rrad Sh3bp5 Shank3 Slc9a3r2 Snag1 Socs5 Sos2 Stmn3 Taf7 Tank Trpc2 Wsb1 Yes1 Ywhae
52	GO:0001568 [4]: blood vessel development	10	10	549	79	11991	-0.75	0.0	5.14	2.02	Dll4 Edg1 Enpep Fgf1 Gja4 Mmp19 Ptk2 Robo4 Tek Tie1
53	GO:0006968 [4]: cellular defense response	2	2	557	202	11868	-0.79	0.0	0.0	0.0	Il1rap Irf1
54	GO:0007001 [7]: chromosome organization and biogenesis (sensu Eukaryota)	3	3	556	231	11839	-0.98	0.0	0.0	0.0	D10Bwg0791e H3f3b Sirt1
55	GO:0006412 [6]: protein biosynthesis	32	32	527	444	11626	-1.0	0.0	4.4	1.68	B3galt6 Cd209b Cdh16 Eef1a1 Eif2ak3 Eif4a2 Gspt2 Il1rap Irf1 Mrpl13 Mrpl3 Ppp1r15b Psen2 Rpl15 Rpl23a Rpl3 Rpl37a Rpl39 Rpl41 Rpl5 Rps13 Rps14 Rps17 Rps27 Rps28 Rps29 Rps5 Rps6 St6galnac2 St6galnac3 St8sia1 St8sia3
56	GO:0019432 [8]: triacylglycerol biosynthesis	2	2	557	1	12069	-1.1	0.0	5.17	2.02	Dgat2 Pck1
57	GO:0045216 [6]: intercellular junction assembly and/or maintenance	2	2	557	1	12069	-1.1	0.0	5.17	2.02	Crb3 Mpz
58	GO:0001757 [5]: somite specification	2	2	557	1	12069	-1.1	0.0	5.17	2.02	Meox1 Meox2
59	GO:0030029 [7]: actin filament-based process	10	10	549	84	11986	-1.11	0.0	4.76	1.74	Capzb Cdc42 Csrp1 Elmo1 Gsn Pdlim3 Rac1 Rhoj Tln1 Wasl
60	GO:0006814 [8]: sodium ion transport	9	9	550	71	11999	-1.16	0.0	4.75	1.74	Atp1a1 Atp1b1 Atp4b Slc12a2 Slc12a6 Slc13a2 Slc22a4 Slc22a5 Slc23a1
61	GO:0045941 [7]: positive regulation of transcription	10	10	549	85	11985	-1.17	0.0	4.69	1.73	Atf4 Ddx5 Ebf1 Ebf2 Foxh1 Irf1 Klf2 Ncoa1 Nr5a1 Tef
62	GO:0009791 [3]: post-embryonic development	4	4	555	14	12056	-1.19	0.0	4.95	1.85	Afp Nr5a1 Sepp1 Sirt1
63	GO:0045935 [6]: positive regulation of nucleobase, nucleoside, nucleotide and nucleic acid metabolism	10	10	549	86	11984	-1.23	0.0	4.62	1.71	Atf4 Ddx5 Ebf1 Ebf2 Foxh1 Irf1 Klf2 Ncoa1 Nr5a1 Tef
64	GO:0044262 [6]: cellular carbohydrate metabolism	16	16	543	177	11893	-1.24	0.0	4.44	1.69	Atf3 Atf4 B3galt6 Dlst Eno1 G6pc Galk2 Habp4 Itih1 Mdh1 Pck1 Pcx Pfkfb3 Ppp1cb Uap1 Xlkd1
65	GO:0006091 [5]: generation of precursor metabolites and energy	29	29	530	401	11669	-1.27	0.0	4.14	1.48	1110020P15Rik Atf3 Atf4 Atp5o Cox5b Cyb5 Cyp27a1 Cyp2e1 Cyp2j6 Cyp2s1 Cyp4b1 Dlst Dmgdh Eif2ak3 Eno1 Etfb Fmo1 G6pc Mdh1 Pck1 Pcx Pitrm1 Ppp1cb Sqrdl Txndc7 Txndc8 Uqcrb Uqcrc2 Uqcrh
66	GO:0006958 [7]: complement activation, classical pathway	5	5	554	24	12046	-1.28	0.0	4.8	1.75	C1qb C8b Daf1 Hc Serping1
67	GO:0016064 [6]: humoral defense mechanism (sensu Vertebrata)	7	7	552	47	12023	-1.31	0.0	4.67	1.73	C1qb C8b Daf1 Gca Hc Igh-6 Serping1
68	GO:0006939 [4]: smooth muscle contraction	3	3	556	7	12063	-1.39	0.0	4.8	1.75	Calca Cnn1 Pde4b
69	GO:0001525 [6]: angiogenesis	8	8	551	62	12008	-1.48	0.0	4.44	1.69	Dll4 Edg1 Enpep Fgf1 Mmp19 Robo4 Tek Tie1
70	GO:0006936 [3]: muscle contraction	7	7	552	49	12021	-1.49	0.0	4.48	1.7	Atp2a2 Cacnb1 Calca Cnn1 Pde4b Tpm2 Tpm3
71	GO:0006730 [5]: one-carbon compound metabolism	5	5	554	26	12044	-1.55	0.0	4.52	1.71	Car1 Car3 Car8 Mat2a Ptprg
72	GO:0019319 [8]: hexose biosynthesis	4	4	555	16	12054	-1.57	0.0	4.56	1.71	Atf3 Atf4 Pck1 Pcx
73	GO:0046165 [6]: alcohol biosynthesis	4	4	555	16	12054	-1.57	0.0	4.56	1.71	Atf3 Atf4 Pck1 Pcx
74	GO:0046364 [7]: monosaccharide biosynthesis	4	4	555	16	12054	-1.57	0.0	4.56	1.71	Atf3 Atf4 Pck1 Pcx
75	GO:0007046 [7]: ribosome biogenesis	9	9	550	77	11993	-1.57	0.0	4.3	1.59	Exosc1 Gnl2 Rpl27 Rpl37a Rpl5 Rps14 Rps29 Rps5 Rps6
76	GO:0006259 [5]: DNA metabolism	10	10	549	411	11659	-1.64	0.0	0.01	0.0	D10Bwg0791e Dmc1h Ercc8 H3f3b Mbd1 Rad23a Rfc4 Sirt1 Slamf6 Trpc2
77	GO:0042775 [8]: ATP synthesis coupled electron transport (sensu Eukaryota)	3	3	556	8	12062	-1.67	0.0	4.52	1.71	1110020P15Rik Uqcrb Uqcrh
78	GO:0030036 [8]: actin cytoskeleton organization and biogenesis	9	9	550	79	11991	-1.69	0.0	4.16	1.48	Capzb Cdc42 Csrp1 Gsn Pdlim3 Rac1 Rhoj Tln1 Wasl
79	GO:0030212 [8]: hyaluronan metabolism	2	2	557	2	12068	-1.75	0.0	4.5	1.71	Habp4 Itih1
80	GO:0009071 [8]: serine family amino acid catabolism	2	2	557	2	12068	-1.75	0.0	4.5	1.71	Cdo1 Dmgdh
81	GO:0051276 [6]: chromosome organization and biogenesis	4	4	555	235	11835	-1.84	0.0	0.01	0.0	D10Bwg0791e H3f3b Sirt1 Smc1l2
82	GO:0008283 [4]: cell proliferation	43	43	516	695	11375	-1.88	0.0	3.25	1.26	1190002H23Rik Als2cr19 Apc2 Axl Calm3 Cdc42 Cherp Cops2 Cops5 Crip2 Cul2 Cxcl1 Cxcl12 Dmc1h Enpep Ets2 Fgf1 Fosb Gspt2 Hdgfrp3 Hgf Hspa8 Ifnar2 Igh-6 Itgb1 Mafk Map3k8 Nedd9 Plagl1 Pmp22 Ppp1cb Ppp2ca Ptn Reck Rfc4 Rgs2 Rps27 Sept3 Sept4 Siah2 Smc1l2 Tm4sf9 Yes1
83	GO:0042773 [7]: ATP synthesis coupled electron transport	3	3	556	9	12061	-1.91	0.0	4.26	1.57	1110020P15Rik Uqcrb Uqcrh
84	GO:0042254 [6]: ribosome biogenesis and assembly	9	9	550	83	11987	-1.94	0.0	3.89	1.35	Exosc1 Gnl2 Rpl27 Rpl37a Rpl5 Rps14 Rps29 Rps5 Rps6
85	GO:0008015 [4]: circulation	5	5	554	30	12040	-2.01	0.0	4.01	1.44	Adrb2 Fli1 Gnai3 Guca2b Gucy1b3
86	GO:0009653 [3]: morphogenesis	60	60	499	1046	11024	-2.04	0.0	2.88	1.09	Adamts4 Afp Aplp2 Capzb Cdc42 Crb3 Crip2 Crygb Cxcl12 Dll4 Edg1 Efhd2 Enpep Fgf1 Fhl1 Fli1 Flt3 Foxh1 Gca Guca1b Heph Hgf Hoxb7 Hsd11b1 Htra3 Igfbp6 Igfbp7 Mef2c Mmp19 Mtap1b Nedd9 Neurog1 Nfkb2 Nr5a1 Pcdh15 Pdlim3 Plxdc2 Ppp2ca Prelp Ptk2 Ptn Rac1 Rhoj Robo4 Rpgrip1 Rps29 Sema4a Sema6c Sepp1 Shank3 Sirt1 Socs5 Srf Tek Tie1 Tm4sf9 Tnfrsf11a Tpm2 Tpm3 Wasl
87	GO:0048514 [5]: blood vessel morphogenesis	8	8	551	71	11999	-2.1	0.0	3.76	1.26	Dll4 Edg1 Enpep Fgf1 Mmp19 Robo4 Tek Tie1
88	GO:0042698 [4]: menstrual cycle	3	3	556	10	12060	-2.12	0.0	4.03	1.44	Afp Nr5a1 Sirt1
89	GO:0006519 [5]: amino acid and derivative metabolism	14	14	545	167	11903	-2.12	0.0	3.5	1.26	Aspa Bbox1 Cdh16 Cdo1 Ctps2 Dmgdh Gfpt2 Got1 Mat2a Matp Oazin Pnmt Ttr Uroc1
90	GO:0019752 [6]: carboxylic acid metabolism	21	21	538	292	11778	-2.16	0.0	3.26	1.26	Aspa Baat Bbox1 Cdh16 Cdo1 Ctps2 Cyb5 Dmgdh Gfpt2 Got1 Hadhb Hadhsc Mat2a Matp Mdh1 Pck1 Pecr Phyh Prkag2 Ptgds Uroc1
91	GO:0006082 [5]: organic acid metabolism	21	21	538	292	11778	-2.16	0.0	3.26	1.26	Aspa Baat Bbox1 Cdh16 Cdo1 Ctps2 Cyb5 Dmgdh Gfpt2 Got1 Hadhb Hadhsc Mat2a Matp Mdh1 Pck1 Pecr Phyh Prkag2 Ptgds Uroc1
92	GO:0006464 [7]: protein modification	60	60	499	1056	11014	-2.16	0.0	2.74	1.01	5330414D10Rik AJ430384 Apg12l Axl B3galt6 Birc3 Cnot4 Cul2 Dusp18 Dusp6 Eif2ak3 Fbxo21 Fbxo3 Fbxo9 Flt3 Igh-6 Map3k12 Map3k8 Mtmr6 Nedd4l Neud4 Pak2 Pcsk5 Pias1 Ppp1cb Ppp2ca Prkch Prkx Psen2 Ptk2 Ptpn2 Ptpn21 Ptprg Ptprm Rad23a Rnf14 Senp2 Siah2 Sirt1 St6galnac2 St6galnac3 St8sia1 St8sia3 Stk16 Stk23 Tceb1 Tek Tie1 Tiparp Trib1 Trim34 Trim39 Ubb Ubd Ube1x Ube1y1 Usp2 Usp25 Usp9x Yes1
93	GO:0009987 [2]: cellular process	479	479	80	10060	2010	-2.16	0.0	2.54	1.01	1110020P15Rik 1190002H23Rik 4930542G03Rik 4933402J24Rik 4933425F03Rik 5330414D10Rik 5430435G22Rik AJ430384 AW049765 Abca8a Ace Actg1 Adam4 Adamts4 Adcy4 Adh1 Adora2a Adrb2 Afp Agtrl1 Akap12 Als2cr19 Ank1 Aoc3 Apc2 Apg12l Aplp2 Apoa5 Aqp1 Aqp7 Arf4 Aspa Atcay Atf3 Atf4 Atp1a1 Atp1b1 Atp2a2 Atp4b Atp5o Atpif1 Axl B3galt6 BC014805 Baat Baiap2 Barx2 Bbox1 Bcl3 Birc3 Bmp6 C1qb C1qr1 C330003B14Rik C809…
94	GO:0019835 [5]: cytolysis	4	4	555	20	12050	-2.17	0.0	3.92	1.35	C8b Fgl2 Gzma Hc
95	GO:0046460 [7]: neutral lipid biosynthesis	2	2	557	3	12067	-2.21	0.0	4.02	1.44	Dgat2 Pck1
96	GO:0046463 [7]: acylglycerol biosynthesis	2	2	557	3	12067	-2.21	0.0	4.02	1.44	Dgat2 Pck1
97	GO:0050818 [4]: regulation of coagulation	2	2	557	3	12067	-2.21	0.0	4.02	1.44	Procr Thbd
98	GO:0050819 [5]: negative regulation of coagulation	2	2	557	3	12067	-2.21	0.0	4.02	1.44	Procr Thbd
99	GO:0006629 [5]: lipid metabolism	27	27	532	407	11663	-2.23	0.0	3.06	1.25	Adh1 Afp Baat Clps Cyb5 Dgat2 Galk2 Gm2a Hadhb Hadhsc Hsd11b1 Hsd3b2 Hsd3b7 Lpin1 Lpl Mbtps1 Mgll Mulk Pck1 Pcx Pecr Phyh Pip5k1a Pla2g2d Prkag2 Ptgds Sult1a1
100	GO:0006470 [8]: protein amino acid dephosphorylation	9	9	550	89	11981	-2.27	0.0	3.53	1.26	Dusp18 Dusp6 Mtmr6 Ppp1cb Ppp2ca Ptpn2 Ptpn21 Ptprg Ptprm
101	GO:0030001 [7]: metal ion transport	20	20	539	278	11792	-2.27	0.0	3.16	1.26	Atp1a1 Atp1b1 Atp2a2 Atp4b Cacnb1 Gif Heph Itpr1 Kcna2 Kcnab1 Kcnd2 Kcne4 Slc12a2 Slc12a6 Slc13a2 Slc22a4 Slc22a5 Slc23a1 Trpc2 Trpc3
102	GO:0006512 [8]: ubiquitin cycle	23	23	536	334	11736	-2.27	0.0	3.08	1.26	AJ430384 Apg12l Birc3 Cnot4 Cul2 Fbxo21 Fbxo3 Fbxo9 Nedd4l Neud4 Pias1 Rnf14 Senp2 Siah2 Tceb1 Trim34 Trim39 Ubd Ube1x Ube1y1 Usp2 Usp25 Usp9x
103	GO:0050876 [4]: reproductive physiological process	5	5	554	33	12037	-2.32	0.0	3.69	1.26	Afp Nr5a1 Psg23 Sirt1 Thbd
104	GO:0019932 [6]: second-messenger-mediated signaling	8	8	551	75	11995	-2.33	0.0	3.5	1.26	Adcy4 Adora2a Car8 Ccl28 Dscr1 Edg1 Gng13 Trpc2
105	GO:0016311 [7]: dephosphorylation	9	9	550	91	11979	-2.36	0.0	3.42	1.26	Dusp18 Dusp6 Mtmr6 Ppp1cb Ppp2ca Ptpn2 Ptpn21 Ptprg Ptprm
106	GO:0006575 [6]: amino acid derivative metabolism	6	6	553	47	12023	-2.39	0.0	3.55	1.26	Bbox1 Cdo1 Mat2a Oazin Pnmt Ttr
107	GO:0040007 [3]: growth	9	9	550	92	11978	-2.41	0.0	3.36	1.26	Bmp6 Fhl1 Gdf3 Htra3 Igfbp6 Igfbp7 Nedd9 Sepp1 Socs5
108	GO:0019226 [5]: transmission of nerve impulse	2	2	557	155	11915	-2.42	0.0	0.01	0.0	Gabra1 Grip1
109	GO:0016049 [4]: cell growth	6	6	553	48	12022	-2.46	0.0	3.46	1.26	Fhl1 Htra3 Igfbp6 Igfbp7 Nedd9 Socs5
110	GO:0044255 [5]: cellular lipid metabolism	22	22	537	325	11745	-2.49	0.0	2.85	1.08	Adh1 Afp Baat Cyb5 Dgat2 Galk2 Gm2a Hadhb Hadhsc Hsd11b1 Hsd3b2 Hsd3b7 Mbtps1 Mulk Pck1 Pcx Pecr Phyh Pip5k1a Prkag2 Ptgds Sult1a1
111	GO:0007156 [6]: homophilic cell adhesion	7	7	552	63	12007	-2.49	0.0	3.36	1.26	Cdh13 Cdh16 Cdh17 Clstn2 Esam1 Pcdh15 Pcdh18
112	GO:0006865 [6]: amino acid transport	5	5	554	35	12035	-2.5	0.0	3.49	1.26	Slc12a2 Slc12a6 Slc12a8 Slc7a13 Slc7a4
113	GO:0042592 [3]: homeostasis	1	1	558	120	11950	-2.5	0.0	0.0	0.0	Cherp
114	GO:0045017 [7]: glycerolipid biosynthesis	2	2	557	4	12066	-2.57	0.0	3.65	1.26	Dgat2 Pck1
115	GO:0046504 [6]: glycerol ether biosynthesis	2	2	557	4	12066	-2.57	0.0	3.65	1.26	Dgat2 Pck1
116	GO:0006984 [6]: ER-nuclear signaling pathway	2	2	557	4	12066	-2.57	0.0	3.65	1.26	Atp2a2 Ppp1r15b
117	GO:0006118 [6]: electron transport	19	19	540	273	11797	-2.59	0.0	2.81	1.05	1110020P15Rik Cox5b Cyb5 Cyp27a1 Cyp2e1 Cyp2j6 Cyp2s1 Cyp4b1 Dmgdh Eif2ak3 Etfb Fmo1 Pitrm1 Sqrdl Txndc7 Txndc8 Uqcrb Uqcrc2 Uqcrh
118	GO:0008202 [6]: steroid metabolism	9	9	550	96	11974	-2.59	0.0	3.15	1.26	Afp Baat Galk2 Hsd11b1 Hsd3b2 Hsd3b7 Mbtps1 Prkag2 Sult1a1
119	GO:0051179 [3]: localization	92	92	467	1781	10289	-2.62	0.0	1.91	0.72	4930542G03Rik 4933402J24Rik 4933425F03Rik 5430435G22Rik Abca8a Afp Akap12 Apoa5 Aqp1 Aqp7 Arf4 Atcay Atp1a1 Atp1b1 Atp2a2 Atp4b Atp5o BC014805 C1qb Cacnb1 Ccl7 Cd209b Cd209d Cd36 Cdh17 Clstn2 Col3a1 Copg Dbi Dmgdh Elmo1 Etfb Fabp4 Fmo1 Folr2 Gabra1 Gfpt2 Gif Grip1 Gsn Heph Hiat1 Ica1 Igh-6 Itpr1 Kcna2 Kcnab1 Kcnd2 Kcne4 Kif2a Kpna1 Mrc1 Mtch2 Neto1 Pitrm1 Ptgds Rab5c Rac1 Ramp2 Ranbp5 Slc12a2 Slc…
120	GO:0006810 [4]: transport	91	91	468	1762	10308	-2.63	0.0	1.9	0.71	4930542G03Rik 4933402J24Rik 4933425F03Rik 5430435G22Rik Abca8a Afp Akap12 Apoa5 Aqp1 Aqp7 Arf4 Atcay Atp1a1 Atp1b1 Atp2a2 Atp4b Atp5o BC014805 C1qb Cacnb1 Ccl7 Cd209b Cd209d Cd36 Cdh17 Clstn2 Col3a1 Copg Dbi Dmgdh Elmo1 Etfb Fabp4 Fmo1 Folr2 Gabra1 Gfpt2 Gif Gsn Heph Hiat1 Ica1 Igh-6 Itpr1 Kcna2 Kcnab1 Kcnd2 Kcne4 Kif2a Kpna1 Mrc1 Mtch2 Neto1 Pitrm1 Ptgds Rab5c Rac1 Ramp2 Ranbp5 Slc12a2 Slc12a6 S…
121	GO:0043067 [5]: regulation of programmed cell death	4	4	555	206	11864	-2.65	0.0	0.02	0.0	Birc3 H2-Bl Nr4a1 Tde1
122	GO:0051234 [4]: establishment of localization	91	91	468	1765	10305	-2.65	0.0	1.87	0.71	4930542G03Rik 4933402J24Rik 4933425F03Rik 5430435G22Rik Abca8a Afp Akap12 Apoa5 Aqp1 Aqp7 Arf4 Atcay Atp1a1 Atp1b1 Atp2a2 Atp4b Atp5o BC014805 C1qb Cacnb1 Ccl7 Cd209b Cd209d Cd36 Cdh17 Clstn2 Col3a1 Copg Dbi Dmgdh Elmo1 Etfb Fabp4 Fmo1 Folr2 Gabra1 Gfpt2 Gif Gsn Heph Hiat1 Ica1 Igh-6 Itpr1 Kcna2 Kcnab1 Kcnd2 Kcne4 Kif2a Kpna1 Mrc1 Mtch2 Neto1 Pitrm1 Ptgds Rab5c Rac1 Ramp2 Ranbp5 Slc12a2 Slc12a6 S…
123	GO:0000074 [6]: regulation of cell cycle	18	18	541	257	11813	-2.65	0.0	2.76	1.01	Apc2 Axl Cops5 Cxcl1 Ets2 Fgf1 Fosb Gspt2 Hspa8 Itgb1 Mafk Map3k8 Plagl1 Pmp22 Ppp2ca Ptn Reck Yes1
124	GO:0042401 [7]: biogenic amine biosynthesis	3	3	556	13	12057	-2.66	0.0	3.46	1.26	Bbox1 Oazin Pnmt
125	GO:0046545 [5]: development of primary female sexual characteristics	3	3	556	13	12057	-2.66	0.0	3.46	1.26	Afp Nr5a1 Sirt1
126	GO:0046660 [4]: female sex differentiation	3	3	556	13	12057	-2.66	0.0	3.46	1.26	Afp Nr5a1 Sirt1
127	GO:0008585 [6]: female gonad development	3	3	556	13	12057	-2.66	0.0	3.46	1.26	Afp Nr5a1 Sirt1
128	GO:0007582 [2]: physiological process	464	464	95	9811	2259	-2.66	0.0	1.79	0.71	1110020P15Rik 1190002H23Rik 2310001A20Rik 4930542G03Rik 4933402J24Rik 4933425F03Rik 5330414D10Rik 5430435G22Rik AJ430384 Abca8a Ace Actg1 Adam4 Adamts4 Adcy4 Adh1 Adrb2 Afp Akap12 Akp2 Als2cr19 Apc2 Apg12l Aplp2 Apoa5 Aqp1 Aqp7 Arf4 Aspa Atcay Atf3 Atf4 Atp1a1 Atp1b1 Atp2a2 Atp4b Atp5o Atpif1 Axl Azgp1 B3galt6 BC014805 Baat Barx2 Bbox1 Bcl3 Birc3 C1qb C1qr1 C330003B14Rik C6 C80913 C8b Cacnb1 Calc…
129	GO:0015837 [5]: amine transport	5	5	554	37	12033	-2.66	0.0	3.3	1.26	Slc12a2 Slc12a6 Slc12a8 Slc7a13 Slc7a4
130	GO:0008361 [5]: regulation of cell size	6	6	553	51	12019	-2.66	0.0	3.23	1.26	Fhl1 Htra3 Igfbp6 Igfbp7 Nedd9 Socs5
131	GO:0007275 [2]: development	81	81	478	1557	10513	-2.68	0.0	1.89	0.71	Adamts4 Afp Aplp2 Barx2 Bmp6 Capzb Cdc42 Chrdl1 Crb3 Crem Crip2 Crygb Cxcl12 Dach1 Dll4 Ebf1 Ebf2 Edg1 Efhd2 Enpep Fgf1 Fhl1 Fli1 Flt3 Foxh1 Fzd8 Gca Gdf3 Gja4 Guca1b H2afy2 Heph Hgf Hoxb7 Hsd11b1 Htra3 Igfbp6 Igfbp7 Itgb2l Matp Mbd1 Mef2c Meox1 Meox2 Mmp19 Mtap1b Nedd9 Neurog1 Nfkb2 Nme5 Nr5a1 Pcdh15 Pdlim3 Plxdc2 Ppp2ca Prelp Psen2 Ptk2 Ptn Rac1 Rhoj Robo4 Rpgrip1 Rps29 Sema4a Sema6c Sepp1 Shan…
132	GO:0042981 [6]: regulation of apoptosis	4	4	555	203	11867	-2.72	0.0	0.02	0.0	Birc3 H2-Bl Nr4a1 Tde1
133	GO:0030031 [6]: cell projection biogenesis	4	4	555	25	12045	-2.75	0.0	3.28	1.26	Capzb Cdc42 Rac1 Wasl
134	GO:0050789 [2]: regulation of biological process	109	109	450	2182	9888	-2.79	0.0	1.55	0.62	Adcy4 Als2cr19 Atf3 Atf4 Atp2a2 Atpif1 Barx2 Bcl3 Birc3 C330003B14Rik Calca Cd209b Cherp Cnot4 Cops2 Cops5 Creb3l1 Crem Crip2 Cxcl12 Dach1 Ddx5 Dmtf1 Ebf1 Ebf2 Edg1 Eif2ak3 Ets2 Ewsr1 Fank1 Fli1 Fosb Fosl1 Foxd3 Foxh1 Git2 Gnai3 Gsn Gtf2b H2-Bl H2afy2 Hmg20a Hoxb7 Htra3 Ifnar2 Igfbp6 Igfbp7 Igh-6 Irf1 Klf12 Klf2 Mafk Mapkbp1 Mbd1 Mef2c Meox1 Meox2 Mist1 Msc Ncoa1 Nedd9 Neud4 Neurog1 Nfkb2 Nfkbiz …
135	GO:0008207 [6]: C21-steroid hormone metabolism	3	3	556	14	12056	-2.82	0.0	3.3	1.26	Afp Hsd3b2 Hsd3b7
136	GO:0006139 [5]: nucleobase, nucleoside, nucleotide and nucleic acid metabolism	100	100	459	2327	9743	-2.84	0.0	0.21	0.09	Adcy4 Als2cr19 Atf3 Atf4 Atp5o Atpif1 Barx2 Bcl3 C330003B14Rik Cdh16 Cherp Cnot4 Cops2 Cops5 Cpeb2 Cpsf3 Creb3l1 Crem Ctps2 D10Bwg0791e Dach1 Ddx5 Dmc1h Dmtf1 Ebf1 Ebf2 Ercc8 Ets2 Ewsr1 Exosc1 Fank1 Fli1 Fosb Fosl1 Foxd3 Foxh1 Gtf2b Guca2b Gucy1b3 H3f3b Hmg20a Hnrpa2b1 Hnrpc Hnrph1 Hoxb7 Ifnar2 Irf1 Klf12 Klf2 Mafk Mbd1 Mef2c Meox1 Meox2 Mist1 Msc Ncoa1 Neud4 Neurog1 Nfkb2 Nfkbiz Nme5 Nr4a1 Nr5a1…
137	GO:0030030 [5]: cell projection organization and biogenesis	4	4	555	26	12044	-2.85	0.0	3.17	1.26	Capzb Cdc42 Rac1 Wasl
138	GO:0048015 [7]: phosphoinositide-mediated signaling	4	4	555	26	12044	-2.85	0.0	3.17	1.26	Car8 Ccl28 Gng13 Trpc2
139	GO:0030728 [7]: ovulation	2	2	557	5	12065	-2.87	0.0	3.34	1.26	Afp Sirt1
140	GO:0001542 [5]: ovulation (sensu Mammalia)	2	2	557	5	12065	-2.87	0.0	3.34	1.26	Afp Sirt1
141	GO:0006641 [7]: triacylglycerol metabolism	2	2	557	5	12065	-2.87	0.0	3.34	1.26	Dgat2 Pck1
142	GO:0007379 [4]: segment specification	2	2	557	5	12065	-2.87	0.0	3.34	1.26	Meox1 Meox2
143	GO:0001558 [4]: regulation of cell growth	5	5	554	40	12030	-2.89	0.0	3.05	1.24	Htra3 Igfbp6 Igfbp7 Nedd9 Socs5
144	GO:0007268 [6]: synaptic transmission	2	2	557	140	11930	-2.9	0.0	0.01	0.0	Gabra1 Grip1
145	GO:0043119 [4]: positive regulation of physiological process	18	18	541	271	11799	-2.94	0.0	2.4	0.98	Atf4 Cd209b Crip2 Cxcl12 Ddx5 Ebf1 Ebf2 Foxh1 H2-Bl Igh-6 Irf1 Klf2 Ncoa1 Nr4a1 Nr5a1 Rac1 Tde1 Tef
146	GO:0042398 [6]: amino acid derivative biosynthesis	3	3	556	15	12055	-2.95	0.0	3.15	1.26	Bbox1 Oazin Pnmt
147	GO:0015980 [6]: energy derivation by oxidation of organic compounds	9	9	550	107	11963	-3.03	0.0	2.63	1.01	Atf3 Atf4 Dlst Eno1 G6pc Mdh1 Pck1 Pcx Ppp1cb
148	GO:0006323 [6]: DNA packaging	3	3	556	163	11907	-3.05	0.0	0.02	0.0	D10Bwg0791e H3f3b Sirt1
149	GO:0019222 [4]: regulation of metabolism	80	80	479	1615	10455	-3.07	0.0	1.27	0.54	Als2cr19 Atf3 Atf4 Atpif1 Barx2 Bcl3 C330003B14Rik Cd209b Cherp Cnot4 Cops2 Cops5 Creb3l1 Crem Dach1 Ddx5 Dmtf1 Ebf1 Ebf2 Eif2ak3 Ets2 Ewsr1 Fank1 Fli1 Fosb Fosl1 Foxd3 Foxh1 Gsn Gtf2b Hmg20a Hoxb7 Ifnar2 Igh-6 Irf1 Klf12 Klf2 Mafk Mbd1 Mef2c Meox1 Meox2 Mist1 Msc Ncoa1 Neud4 Neurog1 Nfkb2 Nfkbiz Nr4a1 Nr5a1 Pdlim1 Per2 Pias1 Pou3f2 Ppp1r10 Ppp1r15b Rac1 Rnf134 Rnf14 Rnpc2 Rora Rpo2tc1 Rps10 Sirt…
150	GO:0006092 [7]: main pathways of carbohydrate metabolism	7	7	552	74	11996	-3.07	0.0	2.7	1.01	Atf3 Atf4 Dlst Eno1 Mdh1 Pck1 Pcx
151	GO:0006937 [4]: regulation of muscle contraction	3	3	556	16	12054	-3.08	0.0	3.01	1.22	Atp2a2 Calca Tpm3
152	GO:0007623 [4]: circadian rhythm	3	3	556	16	12054	-3.08	0.0	3.01	1.22	Cry1 Cry2 Per2
153	GO:0009628 [5]: response to abiotic stimulus	11	11	548	361	11709	-3.09	0.0	0.06	0.02	Ccl1 Ccl28 Ccl7 Cxcl12 Ephx2 Guca1b Hiat1 Hspa8 Pcdh15 Pnmt Rac1
154	GO:0006959 [5]: humoral immune response	11	11	548	145	11925	-3.1	0.0	2.46	1.01	C1qb C6 C8b Crry Daf1 Gca Hc Igh-6 Igj Igll1 Serping1
155	GO:0050791 [3]: regulation of physiological process	95	95	464	1965	10105	-3.1	0.0	1.06	0.49	Als2cr19 Atf3 Atf4 Atp2a2 Atpif1 Barx2 Bcl3 Birc3 C330003B14Rik Calca Cd209b Cherp Cnot4 Cops2 Cops5 Creb3l1 Crem Crip2 Cxcl12 Dach1 Ddx5 Dmtf1 Ebf1 Ebf2 Eif2ak3 Ets2 Ewsr1 Fank1 Fli1 Fosb Fosl1 Foxd3 Foxh1 Gnai3 Gsn Gtf2b H2-Bl Hmg20a Hoxb7 Ifnar2 Igh-6 Irf1 Klf12 Klf2 Mafk Mbd1 Mef2c Meox1 Meox2 Mist1 Msc Ncoa1 Neud4 Neurog1 Nfkb2 Nfkbiz Nr4a1 Nr5a1 Pdlim1 Per2 Pias1 Pou3f2 Ppp1r10 Ppp1r15b Pro…
156	GO:0019219 [5]: regulation of nucleobase, nucleoside, nucleotide and nucleic acid metabolism	74	74	485	1488	10582	-3.1	0.0	1.27	0.54	Als2cr19 Atf3 Atf4 Atpif1 Barx2 Bcl3 C330003B14Rik Cherp Cnot4 Cops2 Cops5 Creb3l1 Crem Dach1 Ddx5 Dmtf1 Ebf1 Ebf2 Ets2 Ewsr1 Fank1 Fli1 Fosb Fosl1 Foxd3 Foxh1 Gtf2b Hmg20a Hoxb7 Ifnar2 Irf1 Klf12 Klf2 Mafk Mbd1 Mef2c Meox1 Meox2 Mist1 Msc Ncoa1 Neud4 Neurog1 Nfkb2 Nfkbiz Nr4a1 Nr5a1 Pdlim1 Per2 Pias1 Pou3f2 Ppp1r10 Rnf134 Rnf14 Rnpc2 Rora Rpo2tc1 Rps10 Sirt1 Sox17 Sox18 Sox7 Srf Taf7 Tceb1 Tcf7l…
157	GO:0030336 [7]: negative regulation of cell migration	2	2	557	6	12064	-3.11	0.0	3.08	1.26	Robo4 Tie1
158	GO:0051271 [6]: negative regulation of cell motility	2	2	557	6	12064	-3.11	0.0	3.08	1.26	Robo4 Tie1
159	GO:0007204 [8]: cytosolic calcium ion concentration elevation	2	2	557	6	12064	-3.11	0.0	3.08	1.26	Ccl28 Trpc2
160	GO:0007588 [4]: excretion	2	2	557	6	12064	-3.11	0.0	3.08	1.26	Guca1b Guca2b
161	GO:0007264 [6]: small GTPase mediated signal transduction	13	13	546	183	11887	-3.12	0.0	2.35	0.98	5430435G22Rik Arf4 Baiap2 Cdc42 Gem Iqgap1 Rab27b Rab5c Rac1 Rhoj Rit2 Rrad Sos2
162	GO:0007049 [5]: cell cycle	30	30	529	528	11542	-3.12	0.0	1.86	0.71	1190002H23Rik Als2cr19 Apc2 Axl Calm3 Cops5 Cul2 Cxcl1 Dmc1h Ets2 Fgf1 Fosb Gspt2 Hspa8 Itgb1 Mafk Map3k8 Nedd9 Plagl1 Pmp22 Ppp2ca Ptn Reck Rfc4 Rgs2 Sept3 Sept4 Siah2 Smc1l2 Yes1
163	GO:0012501 [5]: programmed cell death	11	11	548	357	11713	-3.14	0.0	0.06	0.02	Birc3 Elmo1 Gzma H2-Bl Mageh1 Nr4a1 Plagl1 Shank3 Siah2 Sirt1 Tde1
164	GO:0006790 [5]: sulfur metabolism	5	5	554	44	12026	-3.16	0.0	2.74	1.01	Cdo1 Gclc Mat2a Sepp1 Sult1c1
165	GO:0015904 [6]: tetracycline transport	1	1	558	0	12070	-3.16	0.0	3.12	1.26	Hiat1
166	GO:0030102 [7]: negative regulation of natural killer cell activity	1	1	558	0	12070	-3.16	0.0	3.12	1.26	H2-Bl
167	GO:0030449 [7]: regulation of complement activation	1	1	558	0	12070	-3.16	0.0	3.12	1.26	Crry
168	GO:0030520 [8]: estrogen receptor signaling pathway	1	1	558	0	12070	-3.16	0.0	3.12	1.26	Taf7
169	GO:0035054 [5]: embryonic heart tube anterior/posterior pattern formation	1	1	558	0	12070	-3.16	0.0	3.12	1.26	Foxh1
170	GO:0035214 [6]: eye-antennal disc development	1	1	558	0	12070	-3.16	0.0	3.12	1.26	Tm4sf9
171	GO:0042357 [7]: thiamin diphosphate metabolism	1	1	558	0	12070	-3.16	0.0	3.12	1.26	Tpk1
172	GO:0042542 [7]: response to hydrogen peroxide	1	1	558	0	12070	-3.16	0.0	3.12	1.26	Ppp1r15b
173	GO:0042723 [7]: thiamin and derivative metabolism	1	1	558	0	12070	-3.16	0.0	3.12	1.26	Tpk1
174	GO:0042724 [8]: thiamin and derivative biosynthesis	1	1	558	0	12070	-3.16	0.0	3.12	1.26	Tpk1
175	GO:0045010 [9]: actin nucleation	1	1	558	0	12070	-3.16	0.0	3.12	1.26	Wasl
176	GO:0045217 [7]: intercellular junction maintenance	1	1	558	0	12070	-3.16	0.0	3.12	1.26	Mpz
177	GO:0045776 [6]: negative regulation of blood pressure	1	1	558	0	12070	-3.16	0.0	3.12	1.26	Guca2b
178	GO:0045845 [6]: regulation of natural killer cell activity	1	1	558	0	12070	-3.16	0.0	3.12	1.26	H2-Bl
179	GO:0045916 [8]: negative regulation of complement activation	1	1	558	0	12070	-3.16	0.0	3.12	1.26	Crry
180	GO:0045932 [5]: negative regulation of muscle contraction	1	1	558	0	12070	-3.16	0.0	3.12	1.26	Calca
181	GO:0045978 [7]: negative regulation of nucleoside metabolism	1	1	558	0	12070	-3.16	0.0	3.12	1.26	Atpif1
182	GO:0045986 [6]: negative regulation of smooth muscle contraction	1	1	558	0	12070	-3.16	0.0	3.12	1.26	Calca
183	GO:0046173 [7]: polyol biosynthesis	1	1	558	0	12070	-3.16	0.0	3.12	1.26	Pck1
184	GO:0046327 [8]: glycerol biosynthesis from pyruvate	1	1	558	0	12070	-3.16	0.0	3.12	1.26	Pck1
185	GO:0046500 [6]: S-adenosylmethionine metabolism	1	1	558	0	12070	-3.16	0.0	3.12	1.26	Mat2a
186	GO:0046847 [8]: filopodium formation	1	1	558	0	12070	-3.16	0.0	3.12	1.26	Cdc42
187	GO:0001553 [5]: luteinization	1	1	558	0	12070	-3.16	0.0	3.12	1.26	Nr5a1
188	GO:0001561 [8]: fatty acid alpha-oxidation	1	1	558	0	12070	-3.16	0.0	3.12	1.26	Phyh
189	GO:0001745 [7]: compound eye morphogenesis (sensu Endopterygota)	1	1	558	0	12070	-3.16	0.0	3.12	1.26	Tm4sf9
190	GO:0001887 [6]: selenium metabolism	1	1	558	0	12070	-3.16	0.0	3.12	1.26	Sepp1
191	GO:0006083 [7]: acetate metabolism	1	1	558	0	12070	-3.16	0.0	3.12	1.26	Aspa
192	GO:0006113 [7]: fermentation	1	1	558	0	12070	-3.16	0.0	3.12	1.26	Pck1
193	GO:0006114 [8]: glycerol biosynthesis	1	1	558	0	12070	-3.16	0.0	3.12	1.26	Pck1
194	GO:0006531 [8]: aspartate metabolism	1	1	558	0	12070	-3.16	0.0	3.12	1.26	Aspa
195	GO:0006533 [9]: aspartate catabolism	1	1	558	0	12070	-3.16	0.0	3.12	1.26	Aspa
196	GO:0006556 [6]: S-adenosylmethionine biosynthesis	1	1	558	0	12070	-3.16	0.0	3.12	1.26	Mat2a
197	GO:0006607 [8]: NLS-bearing substrate-nucleus import	1	1	558	0	12070	-3.16	0.0	3.12	1.26	Ranbp5
198	GO:0006772 [8]: thiamin metabolism	1	1	558	0	12070	-3.16	0.0	3.12	1.26	Tpk1
199	GO:0007455 [6]: eye-antennal disc metamorphosis	1	1	558	0	12070	-3.16	0.0	3.12	1.26	Tm4sf9
200	GO:0007456 [6]: eye morphogenesis (sensu Endopterygota)	1	1	558	0	12070	-3.16	0.0	3.12	1.26	Tm4sf9
201	GO:0008583 [8]: mystery cell fate differentiation (sensu Endopterygota)	1	1	558	0	12070	-3.16	0.0	3.12	1.26	Tm4sf9
202	GO:0009118 [6]: regulation of nucleoside metabolism	1	1	558	0	12070	-3.16	0.0	3.12	1.26	Atpif1
203	GO:0009229 [8]: thiamin diphosphate biosynthesis	1	1	558	0	12070	-3.16	0.0	3.12	1.26	Tpk1
204	GO:0045449 [6]: regulation of transcription	73	73	486	1482	10588	-3.16	0.0	1.17	0.52	Als2cr19 Atf3 Atf4 Barx2 Bcl3 C330003B14Rik Cherp Cnot4 Cops2 Cops5 Creb3l1 Crem Dach1 Ddx5 Dmtf1 Ebf1 Ebf2 Ets2 Ewsr1 Fank1 Fli1 Fosb Fosl1 Foxd3 Foxh1 Gtf2b Hmg20a Hoxb7 Ifnar2 Irf1 Klf12 Klf2 Mafk Mbd1 Mef2c Meox1 Meox2 Mist1 Msc Ncoa1 Neud4 Neurog1 Nfkb2 Nfkbiz Nr4a1 Nr5a1 Pdlim1 Per2 Pias1 Pou3f2 Ppp1r10 Rnf134 Rnf14 Rnpc2 Rora Rpo2tc1 Rps10 Sirt1 Sox17 Sox18 Sox7 Srf Taf7 Tceb1 Tcf7l2 Tef T…
205	GO:0006486 [8]: protein amino acid glycosylation	6	6	553	60	12010	-3.18	0.0	2.64	1.01	B3galt6 Psen2 St6galnac2 St6galnac3 St8sia1 St8sia3
206	GO:0006520 [6]: amino acid metabolism	10	10	549	130	11940	-3.19	0.0	2.38	0.98	Aspa Cdh16 Cdo1 Ctps2 Dmgdh Gfpt2 Got1 Mat2a Matp Uroc1
207	GO:0016043 [4]: cell organization and biogenesis	44	44	515	839	11231	-3.2	0.0	1.5	0.62	4930542G03Rik Actg1 Capzb Cdc42 Clasp2 Crb3 Csrp1 D10Bwg0791e Elmo1 Exosc1 Fhl1 Gnl2 Gsn H3f3b Hgf Htra3 Igfbp6 Igfbp7 Igh-6 Kif2a Mpz Mtap1b Nedd9 Pdlim3 Pex16 Ptk2 Rab5c Rac1 Rhoj Rpgrip1 Rpl27 Rpl37a Rpl5 Rps14 Rps29 Rps5 Rps6 Sirt1 Smc1l2 Socs5 Tln1 Tuba1 Tubb6 Wasl
208	GO:0048513 [3]: organ development	47	47	512	909	11161	-3.22	0.0	1.41	0.6	Adamts4 Afp Aplp2 Crip2 Crygb Cxcl12 Dll4 Edg1 Efhd2 Enpep Fgf1 Fhl1 Fli1 Flt3 Foxh1 Gca Gja4 Guca1b Heph Hoxb7 Hsd11b1 Mef2c Mmp19 Mtap1b Neurog1 Nfkb2 Nr5a1 Pdlim3 Plxdc2 Ppp2ca Prelp Ptk2 Ptn Rac1 Robo4 Rpgrip1 Sema4a Sema6c Sepp1 Sirt1 Srf Tek Tie1 Tm4sf9 Tnfrsf11a Tpm2 Tpm3
209	GO:0006351 [7]: transcription, DNA-dependent	72	72	487	1483	10587	-3.23	0.0	1.03	0.47	Als2cr19 Atf3 Atf4 Barx2 Bcl3 C330003B14Rik Cherp Cnot4 Cops2 Cops5 Creb3l1 Crem Dach1 Dmtf1 Ebf1 Ebf2 Ets2 Ewsr1 Fank1 Fli1 Fosb Fosl1 Foxd3 Foxh1 Gtf2b Hmg20a Hoxb7 Ifnar2 Irf1 Klf12 Klf2 Mafk Mbd1 Mef2c Meox1 Meox2 Mist1 Msc Ncoa1 Neud4 Neurog1 Nfkb2 Nfkbiz Nr4a1 Nr5a1 Per2 Pias1 Pou3f2 Ppp1r10 Rnf134 Rnf14 Rnpc2 Rora Rpo2tc1 Rps10 Sirt1 Sox17 Sox18 Sox7 Srf Taf7 Tceb1 Tcf7l2 Tef Tgif Thrap4 T…
210	GO:0006915 [6]: apoptosis	11	11	548	351	11719	-3.23	0.0	0.07	0.02	Birc3 Elmo1 Gzma H2-Bl Mageh1 Nr4a1 Plagl1 Shank3 Siah2 Sirt1 Tde1
211	GO:0006350 [6]: transcription	74	74	485	1537	10533	-3.24	0.0	0.96	0.44	Als2cr19 Atf3 Atf4 Barx2 Bcl3 C330003B14Rik Cherp Cnot4 Cops2 Cops5 Creb3l1 Crem Dach1 Ddx5 Dmtf1 Ebf1 Ebf2 Ets2 Ewsr1 Fank1 Fli1 Fosb Fosl1 Foxd3 Foxh1 Gtf2b Hmg20a Hoxb7 Ifnar2 Irf1 Klf12 Klf2 Mafk Mbd1 Mef2c Meox1 Meox2 Mist1 Msc Ncoa1 Neud4 Neurog1 Nfkb2 Nfkbiz Nr4a1 Nr5a1 Pdlim1 Per2 Pias1 Pou3f2 Ppp1r10 Rnf134 Rnf14 Rnpc2 Rora Rpo2tc1 Rps10 Sirt1 Sox17 Sox18 Sox7 Srf Taf7 Tceb1 Tcf7l2 Tef T…
212	GO:0006954 [5]: inflammatory response	9	9	550	114	11956	-3.27	0.0	2.35	0.98	Calca Ccl7 Cxcl1 Cxcl9 Dfy Hc Mcpt6 Nfkbiz Rac1
213	GO:0043283 [4]: biopolymer metabolism	62	62	497	1263	10807	-3.27	0.0	1.08	0.51	5430435G22Rik Ace Adam4 Adamts4 Capn7 Cdh16 Cherp Cpa3 Cpeb2 Cpsf3 Ctsk D10Bwg0791e Dmc1h Dpep1 Enpep Ercc8 Exosc1 F2 Fosb G6pc Gzma H3f3b Hgf Hnrpa2b1 Hnrpc Hnrph1 Htra3 Klk13 Klk5 Klk8 Mbd1 Mbtps1 Mcpt4 Mcpt5 Mcpt6 Mgll Mme Mmp19 Pcsk5 Ppp1cb Proc Prss2 Ptpn21 Rad23a Rbm18 Rbmx Rfc4 Rnpc2 Senp2 Sfrs2 Siah2 Sirt1 Slamf6 Tmprss2 Trpc2 Ube1x Ube1y1 Uqcrc2 Usp2 Usp25 Usp36 Usp9x
214	GO:0030334 [6]: regulation of cell migration	4	4	555	31	12039	-3.27	0.0	2.7	1.01	Cxcl12 Robo4 Tek Tie1
215	GO:0051270 [5]: regulation of cell motility	4	4	555	31	12039	-3.27	0.0	2.7	1.01	Cxcl12 Robo4 Tek Tie1
216	GO:0006355 [7]: regulation of transcription, DNA-dependent	70	70	489	1458	10612	-3.28	0.0	0.92	0.43	Als2cr19 Atf3 Atf4 Barx2 Bcl3 C330003B14Rik Cherp Cnot4 Cops5 Creb3l1 Crem Dach1 Dmtf1 Ebf1 Ebf2 Ets2 Ewsr1 Fank1 Fli1 Fosb Fosl1 Foxd3 Foxh1 Gtf2b Hmg20a Hoxb7 Ifnar2 Irf1 Klf12 Klf2 Mafk Mbd1 Mef2c Meox1 Meox2 Mist1 Msc Ncoa1 Neud4 Neurog1 Nfkb2 Nfkbiz Nr4a1 Nr5a1 Per2 Pias1 Pou3f2 Ppp1r10 Rnf134 Rnf14 Rnpc2 Rora Rpo2tc1 Rps10 Sirt1 Sox17 Sox18 Sox7 Srf Taf7 Tceb1 Tcf7l2 Tef Tgif Trpc3 Ubtf Utf…
217	GO:0015672 [7]: monovalent inorganic cation transport	14	14	545	210	11860	-3.28	0.0	2.1	0.84	Atp1a1 Atp1b1 Atp4b Atp5o Kcna2 Kcnab1 Kcnd2 Kcne4 Slc12a2 Slc12a6 Slc13a2 Slc22a4 Slc22a5 Slc23a1
218	GO:0043207 [5]: response to external biotic stimulus	29	29	530	523	11547	-3.29	0.0	1.65	0.64	C1qb C6 C8b Calca Ccl7 Cd209b Crp Crry Cxcl1 Cxcl9 Daf1 Defb11 Defcr3 Dfy F2 Gca H2-Bl Hc Igh-6 Igj Igll1 Il1rap Irf1 Leap2 Mcpt6 Nfkbiz Rac1 Serping1 Wasl
219	GO:0006813 [8]: potassium ion transport	9	9	550	115	11955	-3.29	0.0	2.31	0.96	Atp1a1 Atp1b1 Atp4b Kcna2 Kcnab1 Kcnd2 Kcne4 Slc12a2 Slc12a6
220	GO:0051258 [7]: protein polymerization	3	3	556	18	12052	-3.3	0.0	2.76	1.01	4930542G03Rik Rac1 Tuba1
221	GO:0006325 [7]: establishment and/or maintenance of chromatin architecture	3	3	556	154	11916	-3.3	0.0	0.03	0.0	D10Bwg0791e H3f3b Sirt1
222	GO:0007267 [4]: cell-cell signaling	5	5	554	205	11865	-3.3	0.0	0.04	0.0	Gabra1 Gja4 Grip1 Guca1b Ltbp4
223	GO:0009887 [4]: organogenesis	46	46	513	904	11166	-3.31	0.0	1.27	0.54	Adamts4 Afp Aplp2 Crip2 Crygb Cxcl12 Dll4 Edg1 Efhd2 Enpep Fgf1 Fhl1 Fli1 Flt3 Foxh1 Gca Guca1b Heph Hoxb7 Hsd11b1 Mef2c Mmp19 Mtap1b Neurog1 Nfkb2 Nr5a1 Pdlim3 Plxdc2 Ppp2ca Prelp Ptk2 Ptn Rac1 Robo4 Rpgrip1 Sema4a Sema6c Sepp1 Sirt1 Srf Tek Tie1 Tm4sf9 Tnfrsf11a Tpm2 Tpm3
224	GO:0016339 [6]: calcium-dependent cell-cell adhesion	2	2	557	7	12063	-3.31	0.0	2.86	1.09	Cdh17 Pcdh18
225	GO:0006957 [7]: complement activation, alternative pathway	2	2	557	7	12063	-3.31	0.0	2.86	1.09	C8b Hc
226	GO:0006812 [6]: cation transport	21	21	538	356	11714	-3.32	0.0	1.8	0.71	Atp1a1 Atp1b1 Atp2a2 Atp4b Atp5o Cacnb1 Gif Heph Itpr1 Kcna2 Kcnab1 Kcnd2 Kcne4 Slc12a2 Slc12a6 Slc13a2 Slc22a4 Slc22a5 Slc23a1 Trpc2 Trpc3
227	GO:0051247 [6]: positive regulation of protein metabolism	4	4	555	32	12038	-3.34	0.0	2.61	1.01	Cd209b Igh-6 Irf1 Rac1
228	GO:0030154 [3]: cell differentiation	10	10	549	320	11750	-3.35	0.0	0.08	0.03	Barx2 Bmp6 Crb3 Dll4 Fhl1 Flt3 Heph Neurog1 Psen2 Rpgrip1
229	GO:0006793 [5]: phosphorus metabolism	31	31	528	580	11490	-3.39	0.0	1.43	0.62	1110020P15Rik Atp5o Axl Dusp18 Dusp6 Eif2ak3 Flt3 Igh-6 Map3k12 Map3k8 Mtmr6 Mulk Pak2 Pcsk5 Ppp1cb Ppp2ca Prkch Prkx Ptk2 Ptpn2 Ptpn21 Ptprg Ptprm Stk16 Stk23 Tek Tie1 Trib1 Uqcrb Uqcrh Yes1
230	GO:0006796 [6]: phosphate metabolism	31	31	528	580	11490	-3.39	0.0	1.43	0.62	1110020P15Rik Atp5o Axl Dusp18 Dusp6 Eif2ak3 Flt3 Igh-6 Map3k12 Map3k8 Mtmr6 Mulk Pak2 Pcsk5 Ppp1cb Ppp2ca Prkch Prkx Ptk2 Ptpn2 Ptpn21 Ptprg Ptprm Stk16 Stk23 Tek Tie1 Trib1 Uqcrb Uqcrh Yes1
231	GO:0009101 [7]: glycoprotein biosynthesis	6	6	553	65	12005	-3.4	0.0	2.37	0.98	B3galt6 Psen2 St6galnac2 St6galnac3 St8sia1 St8sia3
232	GO:0006950 [4]: response to stress	39	39	520	768	11302	-3.42	0.0	1.19	0.54	C1qb C6 C8b Calca Ccl7 Crp Crry Cxcl1 Cxcl9 Daf1 Defcr3 Dfy Dmc1h Eif2ak3 Eif3s6ip Ercc8 F2 Gca H2-Bl Hc Hspa8 Hspb3 Hyou1 Igh-6 Igj Igll1 Il1rap Irf1 Mcpt6 Nfkbiz Penk1 Ppp1r15b Prkag2 Rac1 Rad23a Serping1 Sod3 Trpc2 Wasl
233	GO:0005975 [5]: carbohydrate metabolism	17	17	542	280	11790	-3.43	0.0	1.79	0.71	Atf3 Atf4 B3galt6 Dlst Eno1 G6pc Galk2 Gfpt2 Habp4 Itih1 Mdh1 Pck1 Pcx Pfkfb3 Ppp1cb Uap1 Xlkd1
234	GO:0006955 [4]: immune response	35	35	524	677	11393	-3.43	0.0	1.27	0.54	Azgp1 C1qb C6 C8b Calca Ccl1 Ccl27 Ccl28 Ccl7 Cd209b Crp Crry Cxcl1 Cxcl12 Cxcl14 Cxcl9 Daf1 Dfy F2 Flt3 Gca H2-Bl H2-Eb1 Hc Ifi203 Igh-6 Igj Igll1 Il1rap Il9 Irf1 Mcpt6 Nfkbiz Rac1 Serping1
235	GO:0006897 [6]: endocytosis	9	9	550	120	11950	-3.44	0.0	2.13	0.84	4933425F03Rik Cd209b Cd209d Elmo1 Igh-6 Mrc1 Neto1 Rab5c Rac1
236	GO:0015849 [5]: organic acid transport	5	5	554	49	12021	-3.44	0.0	2.41	0.99	Slc12a2 Slc12a6 Slc12a8 Slc7a13 Slc7a4
237	GO:0046942 [6]: carboxylic acid transport	5	5	554	49	12021	-3.44	0.0	2.41	0.99	Slc12a2 Slc12a6 Slc12a8 Slc7a13 Slc7a4
238	GO:0016070 [5]: RNA metabolism	12	12	547	356	11714	-3.48	0.0	0.11	0.05	Cdh16 Cherp Cpeb2 Cpsf3 Exosc1 Hnrpa2b1 Hnrpc Hnrph1 Rbm18 Rbmx Rnpc2 Sfrs2
239	GO:0006119 [6]: oxidative phosphorylation	4	4	555	34	12036	-3.48	0.0	2.46	1.01	1110020P15Rik Atp5o Uqcrb Uqcrh
240	GO:0006260 [6]: DNA replication	1	1	558	93	11977	-3.49	0.0	0.01	0.0	Rfc4
241	GO:0006182 [8]: cGMP biosynthesis	2	2	557	8	12062	-3.49	0.0	2.67	1.01	Guca2b Gucy1b3
242	GO:0008064 [6]: regulation of actin polymerization and/or depolymerization	2	2	557	8	12062	-3.49	0.0	2.67	1.01	Gsn Rac1
243	GO:0019318 [7]: hexose metabolism	7	7	552	85	11985	-3.5	0.0	2.18	0.84	Atf3 Atf4 Eno1 Galk2 Pck1 Pcx Pfkfb3
244	GO:0045137 [4]: development of primary sexual characteristics	3	3	556	20	12050	-3.5	0.0	2.54	1.01	Afp Nr5a1 Sirt1
245	GO:0008406 [5]: gonad development	3	3	556	20	12050	-3.5	0.0	2.54	1.01	Afp Nr5a1 Sirt1
246	GO:0009190 [7]: cyclic nucleotide biosynthesis	3	3	556	20	12050	-3.5	0.0	2.54	1.01	Adcy4 Guca2b Gucy1b3
247	GO:0009607 [4]: response to biotic stimulus	45	45	514	949	11121	-3.5	0.0	0.78	0.36	Azgp1 C1qb C1qr1 C6 C8b Calca Ccl1 Ccl27 Ccl28 Ccl7 Cd209b Crp Crry Cxcl1 Cxcl12 Cxcl14 Cxcl9 Daf1 Defb11 Defcr3 Dfy Eif2ak3 Eif3s6ip F2 Flt3 Gca H2-Bl H2-Eb1 Hc Hspa8 Hspb3 Ifi203 Igh-6 Igj Igll1 Il1rap Il9 Irf1 Leap2 Mcpt6 Nfkbiz Ppp1r15b Rac1 Serping1 Wasl
248	GO:0009063 [7]: amino acid catabolism	4	4	555	35	12035	-3.54	0.0	2.38	0.98	Aspa Cdo1 Dmgdh Uroc1
249	GO:0009613 [5]: response to pest, pathogen or parasite	26	26	533	490	11580	-3.54	0.0	1.3	0.55	C1qb C6 C8b Calca Ccl7 Crp Crry Cxcl1 Cxcl9 Daf1 Defcr3 Dfy F2 Gca H2-Bl Hc Igh-6 Igj Igll1 Il1rap Irf1 Mcpt6 Nfkbiz Rac1 Serping1 Wasl
250	GO:0009966 [4]: regulation of signal transduction	1	1	558	91	11979	-3.56	0.0	0.02	0.0	Ramp2
251	GO:0016265 [3]: death	14	14	545	391	11679	-3.56	0.0	0.15	0.06	Birc3 C8b Elmo1 Fgl2 Gzma H2-Bl Hc Mageh1 Nr4a1 Plagl1 Shank3 Siah2 Sirt1 Tde1
252	GO:0006952 [5]: defense response	39	39	520	869	11201	-3.56	0.0	0.5	0.23	Azgp1 C1qb C1qr1 C6 C8b Calca Ccl1 Ccl27 Ccl28 Ccl7 Cd209b Crp Crry Cxcl1 Cxcl12 Cxcl14 Cxcl9 Daf1 Defb11 Defcr3 Dfy F2 Flt3 Gca H2-Bl H2-Eb1 Hc Ifi203 Igh-6 Igj Igll1 Il1rap Il9 Irf1 Leap2 Mcpt6 Nfkbiz Rac1 Serping1
253	GO:0005996 [6]: monosaccharide metabolism	7	7	552	87	11983	-3.57	0.0	2.1	0.84	Atf3 Atf4 Eno1 Galk2 Pck1 Pcx Pfkfb3
254	GO:0006996 [5]: organelle organization and biogenesis	35	35	524	712	11358	-3.58	0.0	0.95	0.44	4930542G03Rik Actg1 Capzb Cdc42 Clasp2 Crb3 Csrp1 D10Bwg0791e Elmo1 Exosc1 Gnl2 Gsn H3f3b Igh-6 Kif2a Mtap1b Pdlim3 Pex16 Ptk2 Rab5c Rac1 Rhoj Rpl27 Rpl37a Rpl5 Rps14 Rps29 Rps5 Rps6 Sirt1 Smc1l2 Tln1 Tuba1 Tubb6 Wasl
255	GO:0007010 [6]: cytoskeleton organization and biogenesis	19	19	540	336	11734	-3.58	0.0	1.48	0.62	4930542G03Rik Actg1 Capzb Cdc42 Clasp2 Crb3 Csrp1 Elmo1 Gsn Kif2a Mtap1b Pdlim3 Ptk2 Rac1 Rhoj Tln1 Tuba1 Tubb6 Wasl
256	GO:0007266 [7]: Rho protein signal transduction	3	3	556	21	12049	-3.59	0.0	2.43	1.0	Baiap2 Cdc42 Rhoj
257	GO:0000067 [6]: DNA replication and chromosome cycle	2	2	557	117	11953	-3.59	0.0	0.03	0.0	Rfc4 Smc1l2
258	GO:0000087 [7]: M phase of mitotic cell cycle	1	1	558	90	11980	-3.59	0.0	0.02	0.0	Nedd9
259	GO:0006511 [10]: ubiquitin-dependent protein catabolism	7	7	552	88	11982	-3.6	0.0	2.06	0.84	Siah2 Ube1x Ube1y1 Usp2 Usp25 Usp36 Usp9x
260	GO:0007517 [5]: muscle development	9	9	550	127	11943	-3.61	0.0	1.9	0.71	Efhd2 Fhl1 Gca Guca1b Mef2c Pdlim3 Sirt1 Tpm2 Tpm3
261	GO:0009100 [7]: glycoprotein metabolism	6	6	553	70	12000	-3.61	0.0	2.12	0.84	B3galt6 Psen2 St6galnac2 St6galnac3 St8sia1 St8sia3
262	GO:0006468 [8]: protein amino acid phosphorylation	17	17	542	447	11623	-3.62	0.0	0.2	0.08	Axl Eif2ak3 Flt3 Igh-6 Map3k12 Map3k8 Pak2 Pcsk5 Prkch Prkx Ptk2 Stk16 Stk23 Tek Tie1 Trib1 Yes1
263	GO:0009795 [4]: embryonic morphogenesis	1	1	558	89	11981	-3.63	0.0	0.02	0.0	Shank3
264	GO:0007067 [8]: mitosis	1	1	558	89	11981	-3.63	0.0	0.02	0.0	Nedd9
265	GO:0009611 [5]: response to wounding	11	11	548	321	11749	-3.64	0.0	0.13	0.06	Calca Ccl7 Cxcl1 Cxcl9 Dfy Hc Il1rap Irf1 Mcpt6 Nfkbiz Rac1
266	GO:0008219 [4]: cell death	14	14	545	384	11686	-3.64	0.0	0.17	0.07	Birc3 C8b Elmo1 Fgl2 Gzma H2-Bl Hc Mageh1 Nr4a1 Plagl1 Shank3 Siah2 Sirt1 Tde1
267	GO:0030032 [7]: lamellipodium biogenesis	2	2	557	9	12061	-3.64	0.0	2.49	1.01	Capzb Rac1
268	GO:0030832 [9]: regulation of actin filament length	2	2	557	9	12061	-3.64	0.0	2.49	1.01	Gsn Rac1
269	GO:0051128 [5]: regulation of cell organization and biogenesis	2	2	557	9	12061	-3.64	0.0	2.49	1.01	Gsn Rac1
270	GO:0006541 [8]: glutamine metabolism	2	2	557	9	12061	-3.64	0.0	2.49	1.01	Ctps2 Gfpt2
271	GO:0006638 [6]: neutral lipid metabolism	2	2	557	9	12061	-3.64	0.0	2.49	1.01	Dgat2 Pck1
272	GO:0006639 [6]: acylglycerol metabolism	2	2	557	9	12061	-3.64	0.0	2.49	1.01	Dgat2 Pck1
273	GO:0051244 [4]: regulation of cellular physiological process	15	15	544	403	11667	-3.65	0.0	0.18	0.07	Birc3 Cd209b Cherp Crip2 Cxcl12 Gsn H2-Bl Igh-6 Nr4a1 Rab5c Rac1 Robo4 Tde1 Tek Tie1
274	GO:0006576 [6]: biogenic amine metabolism	4	4	555	37	12033	-3.65	0.0	2.24	0.89	Bbox1 Oazin Pnmt Ttr
275	GO:0019941 [9]: modification-dependent protein catabolism	7	7	552	90	11980	-3.66	0.0	1.98	0.77	Siah2 Ube1x Ube1y1 Usp2 Usp25 Usp36 Usp9x
276	GO:0007200 [7]: G-protein signaling, coupled to IP3 second messenger (phospholipase C activating)	3	3	556	22	12048	-3.67	0.0	2.34	0.98	Ccl28 Gng13 Trpc2
277	GO:0006811 [5]: ion transport	27	27	532	538	11532	-3.67	0.0	1.0	0.47	Atp1a1 Atp1b1 Atp2a2 Atp4b Atp5o C1qb Cacnb1 Col3a1 Gabra1 Gif Heph Itpr1 Kcna2 Kcnab1 Kcnd2 Kcne4 Slc12a2 Slc12a6 Slc13a2 Slc22a4 Slc22a5 Slc23a1 Slco1a1 Slco1a4 Slco1b2 Trpc2 Trpc3
278	GO:0006725 [5]: aromatic compound metabolism	6	6	553	72	11998	-3.68	0.0	2.03	0.82	Ephx2 Gch1 Mat2a Matp Mgll Pnmt
279	GO:0006886 [6]: intracellular protein transport	18	18	541	326	11744	-3.7	0.0	1.33	0.56	Akap12 Arf4 Copg Dmgdh Etfb Folr2 Kpna1 Neto1 Ramp2 Ranbp5 Srp54 Stx18 Stx3 Stx6 Sytl4 Tmed4 Tram1 Ywhae
280	GO:0050794 [3]: regulation of cellular process	23	23	536	551	11519	-3.7	0.0	0.33	0.16	Birc3 Cd209b Cherp Crip2 Cxcl12 Edg1 Gsn H2-Bl Htra3 Igfbp6 Igfbp7 Igh-6 Nedd9 Nr4a1 Pscd3 Rab5c Rac1 Ramp2 Robo4 Socs5 Tde1 Tek Tie1
281	GO:0006366 [8]: transcription from Pol II promoter	13	13	546	215	11855	-3.7	0.0	1.55	0.62	Atf4 Cops2 Foxh1 Ifnar2 Mef2c Nr5a1 Pou3f2 Rnf134 Sox7 Taf7 Tef Thrap4 Zfpm2
282	GO:0042221 [6]: response to chemical substance	7	7	552	229	11841	-3.71	0.0	0.1	0.04	Ccl1 Ccl28 Ccl7 Cxcl12 Ephx2 Hiat1 Pnmt
283	GO:0040029 [3]: regulation of gene expression, epigenetic	4	4	555	38	12032	-3.72	0.0	2.17	0.84	H2afy2 Mbd1 Sirt1 Slamf6
284	GO:0046907 [5]: intracellular transport	23	23	536	451	11619	-3.73	0.0	1.04	0.47	4930542G03Rik Akap12 Arf4 Copg Dmgdh Etfb Folr2 Igh-6 Kif2a Kpna1 Neto1 Ramp2 Ranbp5 Srp54 Stx18 Stx3 Stx6 Sytl4 Tmed4 Tram1 Tuba1 Tubb6 Ywhae
285	GO:0016567 [9]: protein ubiquitination	8	8	551	113	11957	-3.75	0.0	1.79	0.71	Birc3 Cnot4 Fbxo9 Neud4 Rnf14 Siah2 Trim34 Trim39
286	GO:0000279 [6]: M phase	3	3	556	136	11934	-3.75	0.0	0.05	0.01	Dmc1h Nedd9 Smc1l2
287	GO:0042445 [5]: hormone metabolism	4	4	555	39	12031	-3.77	0.0	2.11	0.84	Afp Hsd3b2 Hsd3b7 Ttr
288	GO:0042044 [5]: fluid transport	2	2	557	10	12060	-3.78	0.0	2.34	0.98	Aqp1 Aqp7
289	GO:0045765 [7]: regulation of angiogenesis	2	2	557	10	12060	-3.78	0.0	2.34	0.98	Tek Tie1
290	GO:0046068 [8]: cGMP metabolism	2	2	557	10	12060	-3.78	0.0	2.34	0.98	Guca2b Gucy1b3
291	GO:0046486 [6]: glycerolipid metabolism	2	2	557	10	12060	-3.78	0.0	2.34	0.98	Dgat2 Pck1
292	GO:0001756 [4]: somitogenesis	2	2	557	10	12060	-3.78	0.0	2.34	0.98	Meox1 Meox2
293	GO:0006662 [5]: glycerol ether metabolism	2	2	557	10	12060	-3.78	0.0	2.34	0.98	Dgat2 Pck1
294	GO:0006833 [6]: water transport	2	2	557	10	12060	-3.78	0.0	2.34	0.98	Aqp1 Aqp7
295	GO:0019725 [4]: cell homeostasis	1	1	558	84	11986	-3.79	0.0	0.02	0.0	Cherp
296	GO:0006066 [5]: alcohol metabolism	10	10	549	157	11913	-3.79	0.0	1.58	0.64	Atf3 Atf4 Eno1 Galk2 Mbtps1 Pck1 Pcx Pfkfb3 Pnmt Prkag2
297	GO:0016045 [6]: detection of bacteria	1	1	558	1	12069	-3.81	0.0	2.45	1.01	Cd209b
298	GO:0016046 [6]: detection of fungi	1	1	558	1	12069	-3.81	0.0	2.45	1.01	Cd209b
299	GO:0016575 [9]: histone deacetylation	1	1	558	1	12069	-3.81	0.0	2.45	1.01	Sirt1
300	GO:0019448 [9]: L-cysteine catabolism	1	1	558	1	12069	-3.81	0.0	2.45	1.01	Cdo1
301	GO:0019452 [8]: L-cysteine catabolism to taurine	1	1	558	1	12069	-3.81	0.0	2.45	1.01	Cdo1
302	GO:0019530 [7]: taurine metabolism	1	1	558	1	12069	-3.81	0.0	2.45	1.01	Cdo1
303	GO:0030035 [7]: microspike biogenesis	1	1	558	1	12069	-3.81	0.0	2.45	1.01	Cdc42
304	GO:0030497 [8]: fatty acid elongation	1	1	558	1	12069	-3.81	0.0	2.45	1.01	Pecr
305	GO:0030518 [7]: steroid hormone receptor signaling pathway	1	1	558	1	12069	-3.81	0.0	2.45	1.01	Taf7
306	GO:0030838 [7]: positive regulation of actin filament polymerization	1	1	558	1	12069	-3.81	0.0	2.45	1.01	Rac1
307	GO:0030859 [5]: polarized epithelial cell differentiation	1	1	558	1	12069	-3.81	0.0	2.45	1.01	Crb3
308	GO:0042270 [10]: protection from natural killer cell mediated cytotoxicity	1	1	558	1	12069	-3.81	0.0	2.45	1.01	H2-Bl
309	GO:0042448 [7]: progesterone metabolism	1	1	558	1	12069	-3.81	0.0	2.45	1.01	Afp
310	GO:0045198 [6]: establishment of epithelial cell polarity	1	1	558	1	12069	-3.81	0.0	2.45	1.01	Crb3
311	GO:0045329 [8]: carnitine biosynthesis	1	1	558	1	12069	-3.81	0.0	2.45	1.01	Bbox1
312	GO:0045785 [5]: positive regulation of cell adhesion	1	1	558	1	12069	-3.81	0.0	2.45	1.01	Pscd3
313	GO:0046439 [8]: L-cysteine metabolism	1	1	558	1	12069	-3.81	0.0	2.45	1.01	Cdo1
314	GO:0046698 [4]: metamorphosis (sensu Insecta)	1	1	558	1	12069	-3.81	0.0	2.45	1.01	Tm4sf9
315	GO:0046834 [7]: lipid phosphorylation	1	1	558	1	12069	-3.81	0.0	2.45	1.01	Mulk
316	GO:0001578 [9]: microtubule bundle formation	1	1	558	1	12069	-3.81	0.0	2.45	1.01	Mtap1b
317	GO:0001879 [7]: detection of yeast	1	1	558	1	12069	-3.81	0.0	2.45	1.01	Cd209b
318	GO:0002165 [3]: larval or pupal development (sensu Insecta)	1	1	558	1	12069	-3.81	0.0	2.45	1.01	Tm4sf9
319	GO:0006003 [9]: fructose 2,6-bisphosphate metabolism	1	1	558	1	12069	-3.81	0.0	2.45	1.01	Pfkfb3
320	GO:0006026 [7]: aminoglycan catabolism	1	1	558	1	12069	-3.81	0.0	2.45	1.01	Xlkd1
321	GO:0006027 [8]: glycosaminoglycan catabolism	1	1	558	1	12069	-3.81	0.0	2.45	1.01	Xlkd1
322	GO:0006042 [8]: glucosamine biosynthesis	1	1	558	1	12069	-3.81	0.0	2.45	1.01	Uap1
323	GO:0006045 [9]: N-acetylglucosamine biosynthesis	1	1	558	1	12069	-3.81	0.0	2.45	1.01	Uap1
324	GO:0006048 [8]: UDP-N-acetylglucosamine biosynthesis	1	1	558	1	12069	-3.81	0.0	2.45	1.01	Uap1
325	GO:0006546 [9]: glycine catabolism	1	1	558	1	12069	-3.81	0.0	2.45	1.01	Dmgdh
326	GO:0006620 [7]: posttranslational protein-membrane targeting	1	1	558	1	12069	-3.81	0.0	2.45	1.01	Folr2
327	GO:0007062 [8]: sister chromatid cohesion	1	1	558	1	12069	-3.81	0.0	2.45	1.01	Smc1l2
328	GO:0007168 [7]: receptor guanylyl cyclase signaling pathway	1	1	558	1	12069	-3.81	0.0	2.45	1.01	Guca1b
329	GO:0007256 [7]: activation of JUNKK	1	1	558	1	12069	-3.81	0.0	2.45	1.01	Mapkbp1
330	GO:0007444 [5]: imaginal disc development	1	1	558	1	12069	-3.81	0.0	2.45	1.01	Tm4sf9
331	GO:0007452 [5]: imaginal disc metamorphosis	1	1	558	1	12069	-3.81	0.0	2.45	1.01	Tm4sf9
332	GO:0007552 [3]: metamorphosis	1	1	558	1	12069	-3.81	0.0	2.45	1.01	Tm4sf9
333	GO:0008354 [6]: germ cell migration	1	1	558	1	12069	-3.81	0.0	2.45	1.01	Cxcl12
334	GO:0009093 [8]: cysteine catabolism	1	1	558	1	12069	-3.81	0.0	2.45	1.01	Cdo1
335	GO:0006986 [5]: response to unfolded protein	4	4	555	40	12030	-3.82	0.0	2.05	0.83	Eif2ak3 Eif3s6ip Hspa8 Hspb3
336	GO:0000278 [6]: mitotic cell cycle	3	3	556	133	11937	-3.82	0.0	0.06	0.02	Gspt2 Itgb1 Nedd9
337	GO:0030100 [6]: regulation of endocytosis	3	3	556	24	12046	-3.82	0.0	2.16	0.84	Cd209b Igh-6 Rab5c
338	GO:0008104 [4]: protein localization	23	23	536	486	11584	-3.82	0.0	0.71	0.34	5430435G22Rik Akap12 Arf4 Copg Dmgdh Etfb Folr2 Grip1 Kpna1 Neto1 Rab5c Ramp2 Ranbp5 Snag1 Srp54 Stx18 Stx3 Stx6 Sytl4 Tmed4 Tram1 Wdr42a Ywhae
339	GO:0016568 [8]: chromatin modification	1	1	558	83	11987	-3.83	0.0	0.02	0.0	Sirt1
340	GO:0016310 [7]: phosphorylation	22	22	537	488	11582	-3.84	0.0	0.54	0.25	1110020P15Rik Atp5o Axl Eif2ak3 Flt3 Igh-6 Map3k12 Map3k8 Mulk Pak2 Pcsk5 Prkch Prkx Ptk2 Stk16 Stk23 Tek Tie1 Trib1 Uqcrb Uqcrh Yes1
341	GO:0015031 [5]: protein transport	22	22	537	464	11606	-3.84	0.0	0.72	0.34	5430435G22Rik Akap12 Arf4 Copg Dmgdh Etfb Folr2 Kpna1 Neto1 Rab5c Ramp2 Ranbp5 Snag1 Srp54 Stx18 Stx3 Stx6 Sytl4 Tmed4 Tram1 Wdr42a Ywhae
342	GO:0045184 [5]: establishment of protein localization	22	22	537	468	11602	-3.85	0.0	0.68	0.32	5430435G22Rik Akap12 Arf4 Copg Dmgdh Etfb Folr2 Kpna1 Neto1 Rab5c Ramp2 Ranbp5 Snag1 Srp54 Stx18 Stx3 Stx6 Sytl4 Tmed4 Tram1 Wdr42a Ywhae
343	GO:0006396 [6]: RNA processing	11	11	548	300	11770	-3.87	0.0	0.2	0.09	Cherp Cpeb2 Cpsf3 Exosc1 Hnrpa2b1 Hnrpc Hnrph1 Rbm18 Rbmx Rnpc2 Sfrs2
344	GO:0009187 [7]: cyclic nucleotide metabolism	3	3	556	25	12045	-3.89	0.0	2.08	0.84	Adcy4 Guca2b Gucy1b3
345	GO:0046785 [8]: microtubule polymerization	2	2	557	11	12059	-3.9	0.0	2.2	0.86	4930542G03Rik Tuba1
346	GO:0007292 [6]: female gamete generation	2	2	557	11	12059	-3.9	0.0	2.2	0.86	Afp Sirt1
347	GO:0009310 [6]: amine catabolism	4	4	555	43	12027	-3.95	0.0	1.88	0.71	Aspa Cdo1 Dmgdh Uroc1
348	GO:0009719 [4]: response to endogenous stimulus	4	4	555	150	11920	-3.95	0.0	0.09	0.03	Dmc1h Ercc8 Rad23a Trpc2
349	GO:0000280 [7]: nuclear division	3	3	556	127	11943	-3.96	0.0	0.07	0.02	Dmc1h Nedd9 Smc1l2
350	GO:0009790 [3]: embryonic development	5	5	554	169	11901	-3.98	0.0	0.12	0.05	Foxh1 Meox1 Meox2 Shank3 Thbd
351	GO:0042127 [5]: regulation of cell proliferation	3	3	556	126	11944	-3.99	0.0	0.07	0.02	Cherp Crip2 Igh-6
352	GO:0051186 [5]: cofactor metabolism	3	3	556	126	11944	-3.99	0.0	0.07	0.02	Atp5o Gclc Tpk1
353	GO:0019395 [7]: fatty acid oxidation	2	2	557	12	12058	-4.01	0.0	2.08	0.84	Hadhb Phyh
354	GO:0040008 [4]: regulation of growth	5	5	554	64	12006	-4.03	0.0	1.66	0.64	Htra3 Igfbp6 Igfbp7 Nedd9 Socs5
355	GO:0006974 [5]: response to DNA damage stimulus	4	4	555	145	11925	-4.04	0.0	0.1	0.04	Dmc1h Ercc8 Rad23a Trpc2
356	GO:0007399 [5]: neurogenesis	12	12	547	295	11775	-4.04	0.0	0.34	0.16	Aplp2 Crygb Cxcl12 Mef2c Mtap1b Neurog1 Plxdc2 Ptk2 Rac1 Sema4a Sema6c Sepp1
357	GO:0009309 [6]: amine biosynthesis	4	4	555	45	12025	-4.04	0.0	1.77	0.7	Bbox1 Mat2a Oazin Pnmt
358	GO:0015674 [7]: di-, tri-valent inorganic cation transport	7	7	552	108	11962	-4.08	0.0	1.4	0.6	Atp2a2 Cacnb1 Gif Heph Itpr1 Trpc2 Trpc3
359	GO:0050881 [5]: musculoskeletal movement	5	5	554	66	12004	-4.08	0.0	1.58	0.64	Gprc5c Guca1b Matp Pcdh15 Rpgrip1
360	GO:0050885 [6]: regulation of balance	5	5	554	66	12004	-4.08	0.0	1.58	0.64	Gprc5c Guca1b Matp Pcdh15 Rpgrip1
361	GO:0050953 [6]: sensory perception of light	5	5	554	66	12004	-4.08	0.0	1.58	0.64	Gprc5c Guca1b Matp Pcdh15 Rpgrip1
362	GO:0050957 [6]: equilibrioception	5	5	554	66	12004	-4.08	0.0	1.58	0.64	Gprc5c Guca1b Matp Pcdh15 Rpgrip1
363	GO:0007601 [7]: visual perception	5	5	554	66	12004	-4.08	0.0	1.58	0.64	Gprc5c Guca1b Matp Pcdh15 Rpgrip1
364	GO:0043118 [4]: negative regulation of physiological process	13	13	546	266	11804	-4.09	0.0	0.77	0.36	Atpif1 Birc3 Calca Cherp Cops2 Nr4a1 Procr Rnf134 Robo4 Sirt1 Thbd Tie1 Zfpm2
365	GO:0016192 [5]: vesicle-mediated transport	12	12	547	235	11835	-4.09	0.0	0.89	0.42	4933425F03Rik Cd209b Cd209d Elmo1 Gsn Igh-6 Mrc1 Neto1 Rab5c Rac1 Stx18 Sytl4
366	GO:0016358 [6]: dendrite morphogenesis	2	2	557	13	12057	-4.11	0.0	1.96	0.76	Mtap1b Rac1
367	GO:0000096 [6]: sulfur amino acid metabolism	2	2	557	13	12057	-4.11	0.0	1.96	0.76	Cdo1 Mat2a
368	GO:0006700 [7]: C21-steroid hormone biosynthesis	2	2	557	13	12057	-4.11	0.0	1.96	0.76	Hsd3b2 Hsd3b7
369	GO:0009617 [6]: response to bacteria	5	5	554	67	12003	-4.11	0.0	1.55	0.62	Cd209b Defb11 Defcr3 Leap2 Wasl
370	GO:0050879 [4]: organismal movement	5	5	554	67	12003	-4.11	0.0	1.55	0.62	Gprc5c Guca1b Matp Pcdh15 Rpgrip1
371	GO:0006006 [8]: glucose metabolism	5	5	554	67	12003	-4.11	0.0	1.55	0.62	Atf3 Atf4 Eno1 Pck1 Pcx
372	GO:0008610 [6]: lipid biosynthesis	9	9	550	158	11912	-4.11	0.0	1.14	0.52	Dgat2 Galk2 Hsd3b2 Hsd3b7 Pck1 Pcx Pecr Prkag2 Ptgds
373	GO:0006605 [7]: protein targeting	10	10	549	185	11885	-4.13	0.0	1.01	0.47	Akap12 Dmgdh Etfb Folr2 Kpna1 Neto1 Ranbp5 Srp54 Tram1 Ywhae
374	GO:0045893 [8]: positive regulation of transcription, DNA-dependent	5	5	554	69	12001	-4.16	0.0	1.47	0.62	Atf4 Foxh1 Irf1 Nr5a1 Tef
375	GO:0016071 [6]: mRNA metabolism	10	10	549	242	11828	-4.17	0.0	0.38	0.18	Cherp Cpeb2 Cpsf3 Hnrpa2b1 Hnrpc Hnrph1 Rbm18 Rbmx Rnpc2 Sfrs2
376	GO:0009595 [5]: detection of biotic stimulus	1	1	558	2	12068	-4.17	0.0	2.06	0.84	Cd209b
377	GO:0016236 [5]: macroautophagy	1	1	558	2	12068	-4.17	0.0	2.06	0.84	Apg12l
378	GO:0016338 [6]: calcium-independent cell-cell adhesion	1	1	558	2	12068	-4.17	0.0	2.06	0.84	Esam1
379	GO:0030522 [6]: intracellular receptor-mediated signaling pathway	1	1	558	2	12068	-4.17	0.0	2.06	0.84	Taf7
380	GO:0035089 [7]: establishment of apical/basal cell polarity	1	1	558	2	12068	-4.17	0.0	2.06	0.84	Crb3
381	GO:0040023 [6]: nuclear positioning	1	1	558	2	12068	-4.17	0.0	2.06	0.84	Ptk2
382	GO:0043154 [8]: negative regulation of caspase activation	1	1	558	2	12068	-4.17	0.0	2.06	0.84	Nr4a1
383	GO:0045022 [7]: early endosome to late endosome transport	1	1	558	2	12068	-4.17	0.0	2.06	0.84	Igh-6
384	GO:0045197 [7]: establishment and/or maintenance of epithelial cell polarity	1	1	558	2	12068	-4.17	0.0	2.06	0.84	Crb3
385	GO:0046349 [7]: amino sugar biosynthesis	1	1	558	2	12068	-4.17	0.0	2.06	0.84	Uap1
386	GO:0051014 [8]: actin filament severing	1	1	558	2	12068	-4.17	0.0	2.06	0.84	Gsn
387	GO:0000012 [7]: single strand break repair	1	1	558	2	12068	-4.17	0.0	2.06	0.84	Trpc2
388	GO:0000045 [6]: autophagic vacuole formation	1	1	558	2	12068	-4.17	0.0	2.06	0.84	Apg12l
389	GO:0001719 [9]: inhibition of caspase activation	1	1	558	2	12068	-4.17	0.0	2.06	0.84	Nr4a1
390	GO:0001878 [7]: response to yeast	1	1	558	2	12068	-4.17	0.0	2.06	0.84	Cd209b
391	GO:0006000 [8]: fructose metabolism	1	1	558	2	12068	-4.17	0.0	2.06	0.84	Pfkfb3
392	GO:0006047 [7]: UDP-N-acetylglucosamine metabolism	1	1	558	2	12068	-4.17	0.0	2.06	0.84	Uap1
393	GO:0006283 [8]: transcription-coupled nucleotide-excision repair	1	1	558	2	12068	-4.17	0.0	2.06	0.84	Ercc8
394	GO:0006590 [7]: thyroid hormone generation	1	1	558	2	12068	-4.17	0.0	2.06	0.84	Ttr
395	GO:0006940 [5]: regulation of smooth muscle contraction	1	1	558	2	12068	-4.17	0.0	2.06	0.84	Calca
396	GO:0009437 [7]: carnitine metabolism	1	1	558	2	12068	-4.17	0.0	2.06	0.84	Bbox1
397	GO:0007032 [6]: endosome organization and biogenesis	2	2	557	14	12056	-4.2	0.0	1.86	0.71	Igh-6 Rab5c
398	GO:0007565 [5]: pregnancy	2	2	557	14	12056	-4.2	0.0	1.86	0.71	Psg23 Thbd
399	GO:0008154 [6]: actin polymerization and/or depolymerization	2	2	557	14	12056	-4.2	0.0	1.86	0.71	Gsn Rac1
400	GO:0009069 [7]: serine family amino acid metabolism	2	2	557	14	12056	-4.2	0.0	1.86	0.71	Cdo1 Dmgdh
401	GO:0006397 [7]: mRNA processing	10	10	549	232	11838	-4.21	0.0	0.46	0.21	Cherp Cpeb2 Cpsf3 Hnrpa2b1 Hnrpc Hnrph1 Rbm18 Rbmx Rnpc2 Sfrs2
402	GO:0006694 [7]: steroid biosynthesis	4	4	555	50	12020	-4.21	0.0	1.53	0.62	Galk2 Hsd3b2 Hsd3b7 Prkag2
403	GO:0051246 [5]: regulation of protein metabolism	5	5	554	71	11999	-4.21	0.0	1.4	0.6	Cd209b Gsn Igh-6 Irf1 Rac1
404	GO:0007188 [8]: G-protein signaling, coupled to cAMP nucleotide second messenger	3	3	556	31	12039	-4.22	0.0	1.66	0.64	Adcy4 Adora2a Edg1
405	GO:0050801 [4]: ion homeostasis	1	1	558	71	11999	-4.22	0.0	0.04	0.0	Cherp
406	GO:0006873 [5]: cell ion homeostasis	1	1	558	71	11999	-4.22	0.0	0.04	0.0	Cherp
407	GO:0006631 [6]: fatty acid metabolism	7	7	552	118	11952	-4.22	0.0	1.15	0.52	Cyb5 Hadhb Hadhsc Pecr Phyh Prkag2 Ptgds
408	GO:0050793 [3]: regulation of development	5	5	554	153	11917	-4.23	0.0	0.18	0.07	Htra3 Igfbp6 Igfbp7 Nedd9 Socs5
409	GO:0006357 [8]: regulation of transcription from Pol II promoter	9	9	550	174	11896	-4.23	0.0	0.86	0.41	Atf4 Foxh1 Ifnar2 Nr5a1 Pou3f2 Rnf134 Sox7 Tef Zfpm2
410	GO:0007169 [7]: transmembrane receptor protein tyrosine kinase signaling pathway	2	2	557	93	11977	-4.23	0.0	0.08	0.02	Flt3 Pcsk5
411	GO:0007160 [5]: cell-matrix adhesion	4	4	555	51	12019	-4.24	0.0	1.49	0.62	Itga9 Itgb1 Itgb2l Tek
412	GO:0006816 [8]: calcium ion transport	5	5	554	73	11997	-4.25	0.0	1.34	0.56	Atp2a2 Cacnb1 Itpr1 Trpc2 Trpc3
413	GO:0006399 [6]: tRNA metabolism	1	1	558	70	12000	-4.25	0.0	0.04	0.0	Cdh16
414	GO:0050790 [3]: regulation of enzyme activity	6	6	553	96	11974	-4.26	0.0	1.21	0.54	Adcy4 Git2 Igh-6 Mapkbp1 Nr4a1 Pkia
415	GO:0000375 [8]: RNA splicing, via transesterification reactions	9	9	550	184	11886	-4.27	0.0	0.72	0.34	Cherp Cpeb2 Hnrpa2b1 Hnrpc Hnrph1 Rbm18 Rbmx Rnpc2 Sfrs2
416	GO:0000377 [9]: RNA splicing, via transesterification reactions with bulged adenosine as nucleophile	9	9	550	184	11886	-4.27	0.0	0.72	0.34	Cherp Cpeb2 Hnrpa2b1 Hnrpc Hnrph1 Rbm18 Rbmx Rnpc2 Sfrs2
417	GO:0000398 [8]: nuclear mRNA splicing, via spliceosome	9	9	550	184	11886	-4.27	0.0	0.72	0.34	Cherp Cpeb2 Hnrpa2b1 Hnrpc Hnrph1 Rbm18 Rbmx Rnpc2 Sfrs2
418	GO:0042089 [6]: cytokine biosynthesis	3	3	556	32	12038	-4.27	0.0	1.61	0.64	Cd209b Il1rap Irf1
419	GO:0008380 [7]: RNA splicing	9	9	550	188	11882	-4.28	0.0	0.67	0.32	Cherp Cpeb2 Hnrpa2b1 Hnrpc Hnrph1 Rbm18 Rbmx Rnpc2 Sfrs2
420	GO:0043037 [7]: translation	5	5	554	149	11921	-4.28	0.0	0.2	0.09	Cdh16 Eef1a1 Eif2ak3 Gspt2 Ppp1r15b
421	GO:0009165 [6]: nucleotide biosynthesis	6	6	553	98	11972	-4.28	0.0	1.16	0.52	Adcy4 Atp5o Ctps2 Guca2b Gucy1b3 Nme5
422	GO:0006289 [7]: nucleotide-excision repair	2	2	557	15	12055	-4.28	0.0	1.76	0.69	Ercc8 Rad23a
423	GO:0007586 [4]: digestion	2	2	557	15	12055	-4.28	0.0	1.76	0.69	Clps Prss2
424	GO:0006457 [7]: protein folding	7	7	552	181	11889	-4.29	0.0	0.31	0.15	C80913 Dnajb4 Dnajb6 Eif3s6ip Hspa8 Hspb3 Hyou1
425	GO:0007389 [3]: pattern specification	4	4	555	130	11940	-4.29	0.0	0.16	0.07	Foxh1 Hoxb7 Meox1 Meox2
426	GO:0042107 [5]: cytokine metabolism	3	3	556	33	12037	-4.3	0.0	1.55	0.62	Cd209b Il1rap Irf1
427	GO:0007548 [3]: sex differentiation	3	3	556	33	12037	-4.3	0.0	1.55	0.62	Afp Nr5a1 Sirt1
428	GO:0006928 [4]: cell motility	8	8	551	159	11911	-4.31	0.0	0.77	0.36	Cxcl12 Enpep Ptk2 Rac1 Robo4 Tek Tie1 Tm4sf9
429	GO:0007017 [7]: microtubule-based process	7	7	552	131	11939	-4.35	0.0	0.89	0.42	4930542G03Rik Clasp2 Kif2a Mtap1b Ptk2 Tuba1 Tubb6
430	GO:0045944 [9]: positive regulation of transcription from Pol II promoter	4	4	555	55	12015	-4.35	0.0	1.33	0.56	Atf4 Foxh1 Nr5a1 Tef
431	GO:0051242 [5]: positive regulation of cellular physiological process	7	7	552	171	11899	-4.35	0.0	0.39	0.18	Cd209b Crip2 Cxcl12 H2-Bl Igh-6 Nr4a1 Tde1
432	GO:0007167 [6]: enzyme linked receptor protein signaling pathway	7	7	552	171	11899	-4.35	0.0	0.39	0.18	Bmp6 Flt3 Guca1b Ltbp4 Pcsk5 Ptprg Ptprm
433	GO:0030003 [6]: cation homeostasis	1	1	558	67	12003	-4.35	0.0	0.05	0.01	Cherp
434	GO:0035282 [3]: segmentation	2	2	557	16	12054	-4.35	0.0	1.67	0.64	Meox1 Meox2
435	GO:0042088 [7]: T-helper 1 type immune response	2	2	557	16	12054	-4.35	0.0	1.67	0.64	Il1rap Irf1
436	GO:0045807 [7]: positive regulation of endocytosis	2	2	557	16	12054	-4.35	0.0	1.67	0.64	Cd209b Igh-6
437	GO:0008217 [5]: regulation of blood pressure	2	2	557	16	12054	-4.35	0.0	1.67	0.64	Adrb2 Guca2b
438	GO:0006281 [6]: DNA repair	4	4	555	124	11946	-4.37	0.0	0.19	0.08	Dmc1h Ercc8 Rad23a Trpc2
439	GO:0030097 [5]: hemopoiesis	3	3	556	106	11964	-4.38	0.0	0.14	0.06	Crip2 Flt3 Heph
440	GO:0006732 [6]: coenzyme metabolism	3	3	556	106	11964	-4.38	0.0	0.14	0.06	Atp5o Gclc Tpk1
441	GO:0030198 [4]: extracellular matrix organization and biogenesis	3	3	556	35	12035	-4.39	0.0	1.44	0.62	Aplp2 Col5a3 Ptk2
442	GO:0043062 [3]: extracellular structure organization and biogenesis	3	3	556	35	12035	-4.39	0.0	1.44	0.62	Aplp2 Col5a3 Ptk2
443	GO:0007187 [7]: G-protein signaling, coupled to cyclic nucleotide second messenger	3	3	556	35	12035	-4.39	0.0	1.44	0.62	Adcy4 Adora2a Edg1
444	GO:0001775 [4]: cell activation	3	3	556	105	11965	-4.39	0.0	0.15	0.06	Cxcl12 Flt3 Igh-6
445	GO:0007229 [6]: integrin-mediated signaling pathway	4	4	555	57	12013	-4.4	0.0	1.26	0.54	Adamts4 Itga9 Itgb1 Ptk2
446	GO:0009892 [5]: negative regulation of metabolism	5	5	554	137	11933	-4.41	0.0	0.28	0.13	Atpif1 Cops2 Rnf134 Sirt1 Zfpm2
447	GO:0009880 [4]: embryonic pattern specification	2	2	557	17	12053	-4.41	0.0	1.59	0.64	Meox1 Meox2
448	GO:0006221 [7]: pyrimidine nucleotide biosynthesis	2	2	557	17	12053	-4.41	0.0	1.59	0.64	Ctps2 Nme5
449	GO:0019953 [4]: sexual reproduction	6	6	553	150	11920	-4.41	0.0	0.36	0.17	Afp Crem Cxcl12 Nme5 Sepp1 Sirt1
450	GO:0000003 [3]: reproduction	6	6	553	150	11920	-4.41	0.0	0.36	0.17	Afp Crem Cxcl12 Nme5 Sepp1 Sirt1
451	GO:0019933 [8]: cAMP-mediated signaling	3	3	556	36	12034	-4.41	0.0	1.39	0.6	Adcy4 Adora2a Edg1
452	GO:0001816 [5]: cytokine production	3	3	556	36	12034	-4.41	0.0	1.39	0.6	Cd209b Il1rap Irf1
453	GO:0045321 [5]: immune cell activation	3	3	556	104	11966	-4.41	0.0	0.15	0.06	Cxcl12 Flt3 Igh-6
454	GO:0015893 [5]: drug transport	1	1	558	3	12067	-4.42	0.0	1.8	0.71	Hiat1
455	GO:0019730 [6]: antimicrobial humoral response	1	1	558	3	12067	-4.42	0.0	1.8	0.71	Gca
456	GO:0019735 [7]: antimicrobial humoral response (sensu Vertebrata)	1	1	558	3	12067	-4.42	0.0	1.8	0.71	Gca
457	GO:0030010 [6]: establishment of cell polarity	1	1	558	3	12067	-4.42	0.0	1.8	0.71	Crb3
458	GO:0030833 [7]: regulation of actin filament polymerization	1	1	558	3	12067	-4.42	0.0	1.8	0.71	Rac1
459	GO:0042403 [6]: thyroid hormone metabolism	1	1	558	3	12067	-4.42	0.0	1.8	0.71	Ttr
460	GO:0045026 [4]: plasma membrane fusion	1	1	558	3	12067	-4.42	0.0	1.8	0.71	Tie1
461	GO:0045087 [5]: innate immune response	1	1	558	3	12067	-4.42	0.0	1.8	0.71	H2-Bl
462	GO:0045953 [9]: negative regulation of natural killer cell mediated cytotoxicity	1	1	558	3	12067	-4.42	0.0	1.8	0.71	H2-Bl
463	GO:0000186 [6]: activation of MAPKK	1	1	558	3	12067	-4.42	0.0	1.8	0.71	Mapkbp1
464	GO:0001738 [5]: morphogenesis of a polarized epithelium	1	1	558	3	12067	-4.42	0.0	1.8	0.71	Crb3
465	GO:0001911 [8]: negative regulation of immune cell mediated cytotoxicity	1	1	558	3	12067	-4.42	0.0	1.8	0.71	H2-Bl
466	GO:0006108 [7]: malate metabolism	1	1	558	3	12067	-4.42	0.0	1.8	0.71	Mdh1
467	GO:0006271 [8]: DNA strand elongation	1	1	558	3	12067	-4.42	0.0	1.8	0.71	Rfc4
468	GO:0006476 [8]: protein amino acid deacetylation	1	1	558	3	12067	-4.42	0.0	1.8	0.71	Sirt1
469	GO:0006548 [9]: histidine catabolism	1	1	558	3	12067	-4.42	0.0	1.8	0.71	Uroc1
470	GO:0006824 [9]: cobalt ion transport	1	1	558	3	12067	-4.42	0.0	1.8	0.71	Gif
471	GO:0006972 [6]: hyperosmotic response	1	1	558	3	12067	-4.42	0.0	1.8	0.71	Rac1
472	GO:0006983 [5]: ER-overload response	1	1	558	3	12067	-4.42	0.0	1.8	0.71	Ppp1r15b
473	GO:0007216 [7]: metabotropic glutamate receptor signaling pathway	1	1	558	3	12067	-4.42	0.0	1.8	0.71	Homer2
474	GO:0007263 [6]: nitric oxide mediated signal transduction	1	1	558	3	12067	-4.42	0.0	1.8	0.71	Gucy1b3
475	GO:0009077 [8]: histidine family amino acid catabolism	1	1	558	3	12067	-4.42	0.0	1.8	0.71	Uroc1
476	GO:0035295 [3]: tube development	4	4	555	58	12012	-4.42	0.0	1.22	0.54	Fgf1 Foxh1 Hsd11b1 Shank3
477	GO:0009117 [6]: nucleotide metabolism	6	6	553	142	11928	-4.45	0.0	0.44	0.2	Adcy4 Atp5o Ctps2 Guca2b Gucy1b3 Nme5
478	GO:0009952 [4]: anterior/posterior pattern formation	3	3	556	37	12033	-4.45	0.0	1.35	0.56	Foxh1 Meox1 Meox2
479	GO:0000226 [8]: microtubule cytoskeleton organization and biogenesis	3	3	556	37	12033	-4.45	0.0	1.35	0.56	Clasp2 Mtap1b Ptk2
480	GO:0051243 [5]: negative regulation of cellular physiological process	5	5	554	131	11939	-4.46	0.0	0.32	0.15	Birc3 Cherp Nr4a1 Robo4 Tie1
481	GO:0007610 [2]: behavior	5	5	554	87	11983	-4.47	0.0	0.95	0.44	Calca Pcdh15 Penk1 Ptn Sepp1
482	GO:0019221 [6]: cytokine and chemokine mediated signaling pathway	2	2	557	18	12052	-4.48	0.0	1.51	0.62	Iigp1 Il1rap
483	GO:0042087 [6]: cell-mediated immune response	2	2	557	18	12052	-4.48	0.0	1.51	0.62	Il1rap Irf1
484	GO:0044272 [6]: sulfur compound biosynthesis	2	2	557	18	12052	-4.48	0.0	1.51	0.62	Gclc Mat2a
485	GO:0045047 [6]: protein-ER targeting	2	2	557	18	12052	-4.48	0.0	1.51	0.62	Folr2 Srp54
486	GO:0006220 [7]: pyrimidine nucleotide metabolism	2	2	557	18	12052	-4.48	0.0	1.51	0.62	Ctps2 Nme5
487	GO:0006612 [8]: protein-membrane targeting	2	2	557	18	12052	-4.48	0.0	1.51	0.62	Folr2 Srp54
488	GO:0007185 [7]: transmembrane receptor protein tyrosine phosphatase signaling pathway	2	2	557	18	12052	-4.48	0.0	1.51	0.62	Ptprg Ptprm
489	GO:0006820 [6]: anion transport	6	6	553	128	11942	-4.48	0.0	0.6	0.27	C1qb Col3a1 Gabra1 Slc12a2 Slc12a6 Slco1a1
490	GO:0016477 [5]: cell migration	6	6	553	134	11936	-4.48	0.0	0.53	0.24	Cxcl12 Enpep Ptk2 Robo4 Tek Tie1
491	GO:0006333 [8]: chromatin assembly or disassembly	2	2	557	82	11988	-4.49	0.0	0.11	0.05	D10Bwg0791e H3f3b
492	GO:0007018 [7]: microtubule-based movement	4	4	555	62	12008	-4.49	0.0	1.09	0.52	4930542G03Rik Kif2a Tuba1 Tubb6
493	GO:0007276 [5]: gametogenesis	5	5	554	126	11944	-4.51	0.0	0.36	0.17	Afp Crem Cxcl12 Nme5 Sirt1
494	GO:0009582 [6]: detection of abiotic stimulus	2	2	557	81	11989	-4.51	0.0	0.12	0.05	Guca1b Pcdh15
495	GO:0016481 [7]: negative regulation of transcription	4	4	555	113	11957	-4.51	0.0	0.27	0.12	Cops2 Rnf134 Sirt1 Zfpm2
496	GO:0042446 [6]: hormone biosynthesis	2	2	557	19	12051	-4.53	0.0	1.44	0.62	Hsd3b2 Hsd3b7
497	GO:0006695 [8]: cholesterol biosynthesis	2	2	557	19	12051	-4.53	0.0	1.44	0.62	Galk2 Prkag2
498	GO:0009064 [7]: glutamine family amino acid metabolism	2	2	557	19	12051	-4.53	0.0	1.44	0.62	Ctps2 Gfpt2
499	GO:0030705 [6]: cytoskeleton-dependent intracellular transport	4	4	555	64	12006	-4.53	0.0	1.04	0.47	4930542G03Rik Kif2a Tuba1 Tubb6
500	GO:0048232 [6]: male gamete generation	3	3	556	97	11973	-4.53	0.0	0.19	0.08	Crem Nme5 Sirt1
501	GO:0007283 [7]: spermatogenesis	3	3	556	97	11973	-4.53	0.0	0.19	0.08	Crem Nme5 Sirt1
502	GO:0019935 [7]: cyclic-nucleotide-mediated signaling	3	3	556	40	12030	-4.54	0.0	1.22	0.54	Adcy4 Adora2a Edg1
503	GO:0045934 [6]: negative regulation of nucleobase, nucleoside, nucleotide and nucleic acid metabolism	5	5	554	117	11953	-4.54	0.0	0.46	0.21	Atpif1 Cops2 Rnf134 Sirt1 Zfpm2
504	GO:0007243 [6]: protein kinase cascade	5	5	554	118	11952	-4.55	0.0	0.45	0.2	Igh-6 Mapkbp1 Pias1 Shank3 Tank
505	GO:0009888 [5]: histogenesis	1	1	558	60	12010	-4.55	0.0	0.06	0.02	Ppp2ca
506	GO:0018193 [8]: peptidyl-amino acid modification	1	1	558	60	12010	-4.55	0.0	0.06	0.02	Igh-6
507	GO:0051239 [4]: regulation of organismal physiological process	4	4	555	108	11962	-4.56	0.0	0.31	0.14	Cd209b Gnai3 Igh-6 Irf1
508	GO:0046649 [6]: lymphocyte activation	3	3	556	95	11975	-4.56	0.0	0.2	0.09	Cxcl12 Flt3 Igh-6
509	GO:0015698 [7]: inorganic anion transport	5	5	554	107	11963	-4.56	0.0	0.59	0.27	C1qb Col3a1 Gabra1 Slc12a2 Slc12a6
510	GO:0000910 [5]: cytokinesis	5	5	554	105	11965	-4.56	0.0	0.62	0.28	Als2cr19 Cdc42 Ppp1cb Sept3 Sept4
511	GO:0043085 [4]: positive regulation of enzyme activity	4	4	555	67	12003	-4.56	0.0	0.95	0.44	Adcy4 Igh-6 Mapkbp1 Nr4a1
512	GO:0006643 [6]: membrane lipid metabolism	2	2	557	78	11992	-4.57	0.0	0.13	0.06	Gm2a Pip5k1a
513	GO:0006913 [6]: nucleocytoplasmic transport	2	2	557	78	11992	-4.57	0.0	0.13	0.06	Kpna1 Ranbp5
514	GO:0043068 [6]: positive regulation of programmed cell death	3	3	556	94	11976	-4.58	0.0	0.21	0.09	H2-Bl Nr4a1 Tde1
515	GO:0043065 [7]: positive regulation of apoptosis	3	3	556	93	11977	-4.58	0.0	0.22	0.09	H2-Bl Nr4a1 Tde1
516	GO:0006461 [7]: protein complex assembly	3	3	556	93	11977	-4.58	0.0	0.22	0.09	D10Bwg0791e H3f3b Sfrs2
517	GO:0042108 [8]: positive regulation of cytokine biosynthesis	2	2	557	20	12050	-4.58	0.0	1.37	0.58	Cd209b Irf1
518	GO:0001819 [7]: positive regulation of cytokine production	2	2	557	20	12050	-4.58	0.0	1.37	0.58	Cd209b Irf1
519	GO:0007515 [5]: lymph gland development	2	2	557	20	12050	-4.58	0.0	1.37	0.58	Nfkb2 Tnfrsf11a
520	GO:0030335 [7]: positive regulation of cell migration	1	1	558	4	12066	-4.59	0.0	1.6	0.64	Cxcl12
521	GO:0042267 [7]: natural killer cell mediated cytotoxicity	1	1	558	4	12066	-4.59	0.0	1.6	0.64	H2-Bl
522	GO:0042269 [8]: regulation of natural killer cell mediated cytotoxicity	1	1	558	4	12066	-4.59	0.0	1.6	0.64	H2-Bl
523	GO:0042423 [8]: catecholamine biosynthesis	1	1	558	4	12066	-4.59	0.0	1.6	0.64	Pnmt
524	GO:0042640 [6]: anagen	1	1	558	4	12066	-4.59	0.0	1.6	0.64	Psen2
525	GO:0045084 [9]: positive regulation of interleukin-12 biosynthesis	1	1	558	4	12066	-4.59	0.0	1.6	0.64	Irf1
526	GO:0046146 [7]: tetrahydrobiopterin metabolism	1	1	558	4	12066	-4.59	0.0	1.6	0.64	Gch1
527	GO:0048005 [7]: antigen presentation, exogenous peptide antigen	1	1	558	4	12066	-4.59	0.0	1.6	0.64	H2-Eb1
528	GO:0050853 [7]: B-cell receptor signaling pathway	1	1	558	4	12066	-4.59	0.0	1.6	0.64	Igh-6
529	GO:0050918 [7]: positive chemotaxis	1	1	558	4	12066	-4.59	0.0	1.6	0.64	Cxcl12
530	GO:0050920 [7]: regulation of chemotaxis	1	1	558	4	12066	-4.59	0.0	1.6	0.64	Cxcl12
531	GO:0050921 [8]: positive regulation of chemotaxis	1	1	558	4	12066	-4.59	0.0	1.6	0.64	Cxcl12
532	GO:0050926 [8]: regulation of positive chemotaxis	1	1	558	4	12066	-4.59	0.0	1.6	0.64	Cxcl12
533	GO:0050927 [9]: positive regulation of positive chemotaxis	1	1	558	4	12066	-4.59	0.0	1.6	0.64	Cxcl12
534	GO:0050930 [10]: induction of positive chemotaxis	1	1	558	4	12066	-4.59	0.0	1.6	0.64	Cxcl12
535	GO:0051272 [6]: positive regulation of cell motility	1	1	558	4	12066	-4.59	0.0	1.6	0.64	Cxcl12
536	GO:0001523 [7]: retinoid metabolism	1	1	558	4	12066	-4.59	0.0	1.6	0.64	Adh1
537	GO:0006012 [8]: galactose metabolism	1	1	558	4	12066	-4.59	0.0	1.6	0.64	Galk2
538	GO:0006090 [7]: pyruvate metabolism	1	1	558	4	12066	-4.59	0.0	1.6	0.64	Pck1
539	GO:0006534 [7]: cysteine metabolism	1	1	558	4	12066	-4.59	0.0	1.6	0.64	Cdo1
540	GO:0006544 [8]: glycine metabolism	1	1	558	4	12066	-4.59	0.0	1.6	0.64	Dmgdh
541	GO:0006547 [8]: histidine metabolism	1	1	558	4	12066	-4.59	0.0	1.6	0.64	Uroc1
542	GO:0006729 [8]: tetrahydrobiopterin biosynthesis	1	1	558	4	12066	-4.59	0.0	1.6	0.64	Gch1
543	GO:0007044 [6]: cell-substrate junction assembly	1	1	558	4	12066	-4.59	0.0	1.6	0.64	Tln1
544	GO:0007549 [4]: dosage compensation	1	1	558	4	12066	-4.59	0.0	1.6	0.64	H2afy2
545	GO:0009075 [7]: histidine family amino acid metabolism	1	1	558	4	12066	-4.59	0.0	1.6	0.64	Uroc1
546	GO:0008203 [7]: cholesterol metabolism	3	3	556	43	12027	-4.61	0.0	1.1	0.52	Galk2 Mbtps1 Prkag2
547	GO:0045859 [4]: regulation of protein kinase activity	3	3	556	44	12026	-4.63	0.0	1.06	0.49	Igh-6 Mapkbp1 Pkia
548	GO:0002009 [4]: morphogenesis of an epithelium	3	3	556	44	12026	-4.63	0.0	1.06	0.49	Crb3 Pcdh15 Shank3
549	GO:0016126 [7]: sterol biosynthesis	2	2	557	21	12049	-4.63	0.0	1.31	0.56	Galk2 Prkag2
550	GO:0006099 [8]: tricarboxylic acid cycle	2	2	557	21	12049	-4.63	0.0	1.31	0.56	Dlst Mdh1
551	GO:0006953 [5]: acute-phase response	2	2	557	21	12049	-4.63	0.0	1.31	0.56	Crp F2
552	GO:0007189 [9]: G-protein signaling, adenylate cyclase activating pathway	2	2	557	21	12049	-4.63	0.0	1.31	0.56	Adcy4 Adora2a
553	GO:0008360 [5]: regulation of cell shape	2	2	557	21	12049	-4.63	0.0	1.31	0.56	Rhoj Rps29
554	GO:0042330 [5]: taxis	4	4	555	99	11971	-4.63	0.0	0.39	0.18	Ccl1 Ccl28 Ccl7 Cxcl12
555	GO:0006935 [6]: chemotaxis	4	4	555	99	11971	-4.63	0.0	0.39	0.18	Ccl1 Ccl28 Ccl7 Cxcl12
556	GO:0045045 [5]: secretory pathway	4	4	555	97	11973	-4.64	0.0	0.42	0.19	Folr2 Srp54 Stx18 Sytl4
557	GO:0006417 [6]: regulation of protein biosynthesis	4	4	555	78	11992	-4.65	0.0	0.7	0.34	Cd209b Eif2ak3 Irf1 Ppp1r15b
558	GO:0046903 [3]: secretion	3	3	556	45	12025	-4.65	0.0	1.03	0.47	Guca1b Guca2b Ltbp4
559	GO:0019439 [6]: aromatic compound catabolism	2	2	557	22	12048	-4.66	0.0	1.25	0.54	Ephx2 Pnmt
560	GO:0009889 [5]: regulation of biosynthesis	4	4	555	84	11986	-4.67	0.0	0.6	0.27	Cd209b Eif2ak3 Irf1 Ppp1r15b
561	GO:0001501 [5]: skeletal development	4	4	555	82	11988	-4.67	0.0	0.63	0.29	Adamts4 Prelp Ptn Tnfrsf11a
562	GO:0016055 [6]: Wnt receptor signaling pathway	4	4	555	83	11987	-4.67	0.0	0.61	0.28	Apc2 Fzd8 Senp2 Tcf7l2
563	GO:0009792 [4]: embryonic development (sensu Metazoa)	3	3	556	86	11984	-4.67	0.0	0.27	0.12	Foxh1 Meox1 Meox2
564	GO:0016125 [6]: sterol metabolism	3	3	556	46	12024	-4.67	0.0	0.99	0.47	Galk2 Mbtps1 Prkag2
565	GO:0030333 [5]: antigen processing	3	3	556	48	12022	-4.7	0.0	0.93	0.44	H2-Bl H2-Eb1 Igh-6
566	GO:0051049 [5]: regulation of transport	3	3	556	48	12022	-4.7	0.0	0.93	0.44	Cd209b Igh-6 Rab5c
567	GO:0030155 [4]: regulation of cell adhesion	2	2	557	23	12047	-4.71	0.0	1.19	0.54	Edg1 Pscd3
568	GO:0051050 [6]: positive regulation of transport	2	2	557	23	12047	-4.71	0.0	1.19	0.54	Cd209b Igh-6
569	GO:0000082 [7]: G1/S transition of mitotic cell cycle	2	2	557	23	12047	-4.71	0.0	1.19	0.54	Gspt2 Itgb1
570	GO:0006305 [7]: DNA alkylation	2	2	557	23	12047	-4.71	0.0	1.19	0.54	Mbd1 Slamf6
571	GO:0006306 [4]: DNA methylation	2	2	557	23	12047	-4.71	0.0	1.19	0.54	Mbd1 Slamf6
572	GO:0006909 [7]: phagocytosis	2	2	557	23	12047	-4.71	0.0	1.19	0.54	Cd209b Elmo1
573	GO:0006633 [7]: fatty acid biosynthesis	3	3	556	49	12021	-4.72	0.0	0.9	0.42	Pecr Prkag2 Ptgds
574	GO:0006644 [7]: phospholipid metabolism	1	1	558	54	12016	-4.72	0.0	0.09	0.03	Pip5k1a
575	GO:0016525 [8]: negative regulation of angiogenesis	1	1	558	5	12065	-4.73	0.0	1.44	0.62	Tie1
576	GO:0030044 [7]: actin filament stabilization	1	1	558	5	12065	-4.73	0.0	1.44	0.62	Gsn
577	GO:0030890 [8]: positive regulation of B-cell proliferation	1	1	558	5	12065	-4.73	0.0	1.44	0.62	Igh-6
578	GO:0035088 [6]: establishment and/or maintenance of apical/basal cell polarity	1	1	558	5	12065	-4.73	0.0	1.44	0.62	Crb3
579	GO:0042090 [7]: interleukin-12 biosynthesis	1	1	558	5	12065	-4.73	0.0	1.44	0.62	Irf1
580	GO:0042438 [6]: melanin biosynthesis	1	1	558	5	12065	-4.73	0.0	1.44	0.62	Matp
581	GO:0042596 [5]: fear response	1	1	558	5	12065	-4.73	0.0	1.44	0.62	Penk1
582	GO:0045075 [8]: regulation of interleukin-12 biosynthesis	1	1	558	5	12065	-4.73	0.0	1.44	0.62	Irf1
583	GO:0046457 [9]: prostanoid biosynthesis	1	1	558	5	12065	-4.73	0.0	1.44	0.62	Ptgds
584	GO:0046488 [10]: phosphatidylinositol metabolism	1	1	558	5	12065	-4.73	0.0	1.44	0.62	Pip5k1a
585	GO:0048002 [6]: antigen presentation, peptide antigen	1	1	558	5	12065	-4.73	0.0	1.44	0.62	H2-Eb1
586	GO:0051016 [8]: barbed-end actin filament capping	1	1	558	5	12065	-4.73	0.0	1.44	0.62	Gsn
587	GO:0000302 [6]: response to reactive oxygen species	1	1	558	5	12065	-4.73	0.0	1.44	0.62	Ppp1r15b
588	GO:0001516 [10]: prostaglandin biosynthesis	1	1	558	5	12065	-4.73	0.0	1.44	0.62	Ptgds
589	GO:0001662 [3]: behavioral fear response	1	1	558	5	12065	-4.73	0.0	1.44	0.62	Penk1
590	GO:0006023 [7]: aminoglycan biosynthesis	1	1	558	5	12065	-4.73	0.0	1.44	0.62	B3galt6
591	GO:0006024 [8]: glycosaminoglycan biosynthesis	1	1	558	5	12065	-4.73	0.0	1.44	0.62	B3galt6
592	GO:0006378 [8]: mRNA polyadenylylation	1	1	558	5	12065	-4.73	0.0	1.44	0.62	Cpsf3
593	GO:0006582 [5]: melanin metabolism	1	1	558	5	12065	-4.73	0.0	1.44	0.62	Matp
594	GO:0006583 [7]: melanin biosynthesis from tyrosine	1	1	558	5	12065	-4.73	0.0	1.44	0.62	Matp
595	GO:0006596 [8]: polyamine biosynthesis	1	1	558	5	12065	-4.73	0.0	1.44	0.62	Oazin
596	GO:0006750 [7]: glutathione biosynthesis	1	1	558	5	12065	-4.73	0.0	1.44	0.62	Gclc
597	GO:0006970 [5]: response to osmotic stress	1	1	558	5	12065	-4.73	0.0	1.44	0.62	Rac1
598	GO:0009068 [8]: aspartate family amino acid catabolism	1	1	558	5	12065	-4.73	0.0	1.44	0.62	Aspa
599	GO:0030324 [5]: lung development	2	2	557	24	12046	-4.74	0.0	1.14	0.52	Fgf1 Hsd11b1
600	GO:0045727 [7]: positive regulation of protein biosynthesis	2	2	557	24	12046	-4.74	0.0	1.14	0.52	Cd209b Irf1
601	GO:0006805 [5]: xenobiotic metabolism	2	2	557	24	12046	-4.74	0.0	1.14	0.52	Ephx2 Pnmt
602	GO:0009410 [7]: response to xenobiotic stimulus	2	2	557	24	12046	-4.74	0.0	1.14	0.52	Ephx2 Pnmt
603	GO:0050778 [6]: positive regulation of immune response	3	3	556	51	12019	-4.74	0.0	0.84	0.4	Cd209b Igh-6 Irf1
604	GO:0006821 [8]: chloride transport	3	3	556	51	12019	-4.74	0.0	0.84	0.4	Gabra1 Slc12a2 Slc12a6
605	GO:0012502 [7]: induction of programmed cell death	3	3	556	78	11992	-4.75	0.0	0.35	0.17	H2-Bl Nr4a1 Tde1
606	GO:0006917 [8]: induction of apoptosis	3	3	556	78	11992	-4.75	0.0	0.35	0.17	H2-Bl Nr4a1 Tde1
607	GO:0019882 [5]: antigen presentation	3	3	556	53	12017	-4.76	0.0	0.79	0.37	Azgp1 H2-Bl H2-Eb1
608	GO:0051240 [5]: positive regulation of organismal physiological process	3	3	556	54	12016	-4.76	0.0	0.76	0.36	Cd209b Igh-6 Irf1
609	GO:0045892 [8]: negative regulation of transcription, DNA-dependent	3	3	556	76	11994	-4.77	0.0	0.38	0.18	Rnf134 Sirt1 Zfpm2
610	GO:0050776 [5]: regulation of immune response	3	3	556	76	11994	-4.77	0.0	0.38	0.18	Cd209b Igh-6 Irf1
611	GO:0016053 [6]: organic acid biosynthesis	3	3	556	55	12015	-4.77	0.0	0.74	0.35	Pecr Prkag2 Ptgds
612	GO:0046394 [7]: carboxylic acid biosynthesis	3	3	556	55	12015	-4.77	0.0	0.74	0.35	Pecr Prkag2 Ptgds
613	GO:0006875 [7]: metal ion homeostasis	1	1	558	52	12018	-4.77	0.0	0.09	0.04	Cherp
614	GO:0030323 [4]: respiratory tube development	2	2	557	25	12045	-4.78	0.0	1.09	0.51	Fgf1 Hsd11b1
615	GO:0007420 [7]: brain development	3	3	556	56	12014	-4.78	0.0	0.72	0.34	Aplp2 Cxcl12 Sepp1
616	GO:0043069 [6]: negative regulation of programmed cell death	2	2	557	66	12004	-4.79	0.0	0.21	0.09	Birc3 Nr4a1
617	GO:0051169 [6]: nuclear transport	2	2	557	66	12004	-4.79	0.0	0.21	0.09	Kpna1 Ranbp5
618	GO:0007417 [6]: central nervous system development	3	3	556	69	12001	-4.8	0.0	0.47	0.21	Aplp2 Cxcl12 Sepp1
619	GO:0051188 [6]: cofactor biosynthesis	3	3	556	70	12000	-4.8	0.0	0.46	0.21	Atp5o Gclc Tpk1
620	GO:0000165 [7]: MAPKKK cascade	3	3	556	68	12002	-4.8	0.0	0.49	0.22	Igh-6 Mapkbp1 Shank3
621	GO:0043066 [7]: negative regulation of apoptosis	2	2	557	65	12005	-4.8	0.0	0.22	0.09	Birc3 Nr4a1
622	GO:0009108 [7]: coenzyme biosynthesis	3	3	556	61	12009	-4.81	0.0	0.61	0.28	Atp5o Gclc Tpk1
623	GO:0042742 [6]: defense response to bacteria	3	3	556	62	12008	-4.81	0.0	0.59	0.27	Defb11 Defcr3 Leap2
624	GO:0016042 [5]: lipid catabolism	3	3	556	66	12004	-4.81	0.0	0.52	0.24	Clps Lpl Pla2g2d
625	GO:0007218 [7]: neuropeptide signaling pathway	3	3	556	66	12004	-4.81	0.0	0.52	0.24	Calca Eltd1 Penk1
626	GO:0006869 [5]: lipid transport	1	1	558	51	12019	-4.81	0.0	0.1	0.04	Apoa5
627	GO:0009451 [6]: RNA modification	1	1	558	51	12019	-4.81	0.0	0.1	0.04	Cdh16
628	GO:0009891 [6]: positive regulation of biosynthesis	2	2	557	27	12043	-4.83	0.0	0.99	0.47	Cd209b Irf1
629	GO:0016066 [5]: cellular defense response (sensu Vertebrata)	2	2	557	27	12043	-4.83	0.0	0.99	0.47	Il1rap Irf1
630	GO:0005977 [8]: glycogen metabolism	2	2	557	27	12043	-4.83	0.0	0.99	0.47	G6pc Ppp1cb
631	GO:0006073 [7]: glucan metabolism	2	2	557	27	12043	-4.83	0.0	0.99	0.47	G6pc Ppp1cb
632	GO:0006304 [6]: DNA modification	2	2	557	27	12043	-4.83	0.0	0.99	0.47	Mbd1 Slamf6
633	GO:0006767 [6]: water-soluble vitamin metabolism	2	2	557	27	12043	-4.83	0.0	0.99	0.47	Bbox1 Tpk1
634	GO:0030865 [7]: cortical cytoskeleton organization and biogenesis	1	1	558	6	12064	-4.84	0.0	1.3	0.56	Tln1
635	GO:0030866 [8]: cortical actin cytoskeleton organization and biogenesis	1	1	558	6	12064	-4.84	0.0	1.3	0.56	Tln1
636	GO:0042462 [6]: eye photoreceptor cell development	1	1	558	6	12064	-4.84	0.0	1.3	0.56	Rpgrip1
637	GO:0042533 [7]: tumor necrosis factor-alpha biosynthesis	1	1	558	6	12064	-4.84	0.0	1.3	0.56	Cd209b
638	GO:0042534 [8]: regulation of tumor necrosis factor-alpha biosynthesis	1	1	558	6	12064	-4.84	0.0	1.3	0.56	Cd209b
639	GO:0042535 [9]: positive regulation of tumor necrosis factor-alpha biosynthesis	1	1	558	6	12064	-4.84	0.0	1.3	0.56	Cd209b
640	GO:0045445 [4]: myoblast differentiation	1	1	558	6	12064	-4.84	0.0	1.3	0.56	Barx2
641	GO:0001910 [7]: regulation of immune cell mediated cytotoxicity	1	1	558	6	12064	-4.84	0.0	1.3	0.56	H2-Bl
642	GO:0006825 [9]: copper ion transport	1	1	558	6	12064	-4.84	0.0	1.3	0.56	Heph
643	GO:0006888 [6]: ER to Golgi transport	1	1	558	6	12064	-4.84	0.0	1.3	0.56	Stx18
644	GO:0007631 [3]: feeding behavior	1	1	558	6	12064	-4.84	0.0	1.3	0.56	Calca
645	GO:0000122 [9]: negative regulation of transcription from Pol II promoter	2	2	557	62	12008	-4.84	0.0	0.25	0.11	Rnf134 Zfpm2
646	GO:0006163 [7]: purine nucleotide metabolism	2	2	557	62	12008	-4.84	0.0	0.25	0.11	Atp5o Nme5
647	GO:0007507 [5]: heart development	2	2	557	62	12008	-4.84	0.0	0.25	0.11	Foxh1 Srf
648	GO:0042035 [7]: regulation of cytokine biosynthesis	2	2	557	28	12042	-4.85	0.0	0.95	0.44	Cd209b Irf1
649	GO:0046483 [5]: heterocycle metabolism	1	1	558	49	12021	-4.86	0.0	0.11	0.05	Mat2a
650	GO:0050954 [6]: sensory perception of mechanical stimulus	1	1	558	49	12021	-4.86	0.0	0.11	0.05	Pcdh15
651	GO:0050982 [7]: detection of mechanical stimulus	1	1	558	49	12021	-4.86	0.0	0.11	0.05	Pcdh15
652	GO:0008285 [6]: negative regulation of cell proliferation	1	1	558	49	12021	-4.86	0.0	0.11	0.05	Cherp
653	GO:0006334 [8]: nucleosome assembly	2	2	557	60	12010	-4.87	0.0	0.27	0.12	D10Bwg0791e H3f3b
654	GO:0007178 [7]: transmembrane receptor protein serine/threonine kinase signaling pathway	2	2	557	60	12010	-4.87	0.0	0.27	0.12	Bmp6 Ltbp4
655	GO:0045860 [5]: positive regulation of protein kinase activity	2	2	557	30	12040	-4.89	0.0	0.87	0.42	Igh-6 Mapkbp1
656	GO:0046651 [5]: lymphocyte proliferation	2	2	557	30	12040	-4.89	0.0	0.87	0.42	Cxcl12 Igh-6
657	GO:0001817 [6]: regulation of cytokine production	2	2	557	30	12040	-4.89	0.0	0.87	0.42	Cd209b Irf1
658	GO:0006112 [7]: energy reserve metabolism	2	2	557	30	12040	-4.89	0.0	0.87	0.42	G6pc Ppp1cb
659	GO:0006818 [5]: hydrogen transport	2	2	557	59	12011	-4.89	0.0	0.28	0.13	Atp4b Atp5o
660	GO:0009259 [7]: ribonucleotide metabolism	2	2	557	58	12012	-4.9	0.0	0.29	0.13	Atp5o Nme5
661	GO:0030005 [7]: di-, tri-valent inorganic cation homeostasis	1	1	558	47	12023	-4.91	0.0	0.12	0.05	Cherp
662	GO:0030098 [4]: lymphocyte differentiation	1	1	558	47	12023	-4.91	0.0	0.12	0.05	Flt3
663	GO:0042110 [7]: T-cell activation	1	1	558	47	12023	-4.91	0.0	0.12	0.05	Cxcl12
664	GO:0044264 [6]: cellular polysaccharide metabolism	2	2	557	31	12039	-4.91	0.0	0.84	0.39	G6pc Ppp1cb
665	GO:0007015 [9]: actin filament organization	2	2	557	32	12038	-4.93	0.0	0.8	0.38	Cdc42 Pdlim3
666	GO:0009620 [6]: response to fungi	1	1	558	7	12063	-4.93	0.0	1.19	0.54	Cd209b
667	GO:0015711 [7]: organic anion transport	1	1	558	7	12063	-4.93	0.0	1.19	0.54	Slco1a1
668	GO:0030041 [7]: actin filament polymerization	1	1	558	7	12063	-4.93	0.0	1.19	0.54	Rac1
669	GO:0035050 [4]: embryonic heart tube development	1	1	558	7	12063	-4.93	0.0	1.19	0.54	Foxh1
670	GO:0042094 [7]: interleukin-2 biosynthesis	1	1	558	7	12063	-4.93	0.0	1.19	0.54	Il1rap
671	GO:0042303 [4]: molting cycle	1	1	558	7	12063	-4.93	0.0	1.19	0.54	Psen2
672	GO:0042461 [5]: photoreceptor cell development	1	1	558	7	12063	-4.93	0.0	1.19	0.54	Rpgrip1
673	GO:0042633 [5]: hair cycle	1	1	558	7	12063	-4.93	0.0	1.19	0.54	Psen2
674	GO:0044273 [6]: sulfur compound catabolism	1	1	558	7	12063	-4.93	0.0	1.19	0.54	Cdo1
675	GO:0046036 [10]: CTP metabolism	1	1	558	7	12063	-4.93	0.0	1.19	0.54	Nme5
676	GO:0046039 [10]: GTP metabolism	1	1	558	7	12063	-4.93	0.0	1.19	0.54	Nme5
677	GO:0046051 [10]: UTP metabolism	1	1	558	7	12063	-4.93	0.0	1.19	0.54	Nme5
678	GO:0046546 [5]: development of primary male sexual characteristics	1	1	558	7	12063	-4.93	0.0	1.19	0.54	Nr5a1
679	GO:0000097 [7]: sulfur amino acid biosynthesis	1	1	558	7	12063	-4.93	0.0	1.19	0.54	Mat2a
680	GO:0000098 [7]: sulfur amino acid catabolism	1	1	558	7	12063	-4.93	0.0	1.19	0.54	Cdo1
681	GO:0006041 [7]: glucosamine metabolism	1	1	558	7	12063	-4.93	0.0	1.19	0.54	Uap1
682	GO:0006044 [8]: N-acetylglucosamine metabolism	1	1	558	7	12063	-4.93	0.0	1.19	0.54	Uap1
683	GO:0006183 [10]: GTP biosynthesis	1	1	558	7	12063	-4.93	0.0	1.19	0.54	Nme5
684	GO:0006228 [10]: UTP biosynthesis	1	1	558	7	12063	-4.93	0.0	1.19	0.54	Nme5
685	GO:0006241 [10]: CTP biosynthesis	1	1	558	7	12063	-4.93	0.0	1.19	0.54	Nme5
686	GO:0006635 [8]: fatty acid beta-oxidation	1	1	558	7	12063	-4.93	0.0	1.19	0.54	Hadhb
687	GO:0006857 [6]: oligopeptide transport	1	1	558	7	12063	-4.93	0.0	1.19	0.54	Cdh17
688	GO:0007215 [6]: glutamate signaling pathway	1	1	558	7	12063	-4.93	0.0	1.19	0.54	Homer2
689	GO:0008206 [7]: bile acid metabolism	1	1	558	7	12063	-4.93	0.0	1.19	0.54	Baat
690	GO:0008584 [6]: male gonad development	1	1	558	7	12063	-4.93	0.0	1.19	0.54	Nr5a1
691	GO:0009208 [9]: pyrimidine ribonucleoside triphosphate metabolism	1	1	558	7	12063	-4.93	0.0	1.19	0.54	Nme5
692	GO:0009209 [9]: pyrimidine ribonucleoside triphosphate biosynthesis	1	1	558	7	12063	-4.93	0.0	1.19	0.54	Nme5
693	GO:0005976 [5]: polysaccharide metabolism	2	2	557	33	12037	-4.94	0.0	0.77	0.36	G6pc Ppp1cb
694	GO:0008643 [5]: carbohydrate transport	2	2	557	33	12037	-4.94	0.0	0.77	0.36	Clstn2 Yes1
695	GO:0043009 [5]: embryonic development (sensu Vertebrata)	2	2	557	54	12016	-4.94	0.0	0.33	0.16	Meox1 Meox2
696	GO:0009150 [8]: purine ribonucleotide metabolism	2	2	557	53	12017	-4.95	0.0	0.35	0.17	Atp5o Nme5
697	GO:0006164 [7]: purine nucleotide biosynthesis	2	2	557	52	12018	-4.96	0.0	0.36	0.17	Atp5o Nme5
698	GO:0045165 [4]: cell fate commitment	2	2	557	35	12035	-4.96	0.0	0.71	0.34	Neurog1 Psen2
699	GO:0000041 [8]: transition metal ion transport	2	2	557	35	12035	-4.96	0.0	0.71	0.34	Gif Heph
700	GO:0006887 [6]: exocytosis	2	2	557	51	12019	-4.96	0.0	0.38	0.18	Stx18 Sytl4
701	GO:0007179 [8]: transforming growth factor beta receptor signaling pathway	2	2	557	51	12019	-4.96	0.0	0.38	0.18	Bmp6 Ltbp4
702	GO:0007626 [3]: locomotory behavior	2	2	557	36	12034	-4.97	0.0	0.68	0.32	Pcdh15 Sepp1
703	GO:0046849 [4]: bone remodeling	2	2	557	50	12020	-4.97	0.0	0.39	0.18	Ptn Tnfrsf11a
704	GO:0009260 [7]: ribonucleotide biosynthesis	2	2	557	50	12020	-4.97	0.0	0.39	0.18	Atp5o Nme5
705	GO:0042113 [7]: B-cell activation	1	1	558	44	12026	-4.98	0.0	0.14	0.06	Igh-6
706	GO:0050865 [5]: regulation of cell activation	1	1	558	44	12026	-4.98	0.0	0.14	0.06	Igh-6
707	GO:0051249 [6]: regulation of lymphocyte activation	1	1	558	44	12026	-4.98	0.0	0.14	0.06	Igh-6
708	GO:0007605 [7]: perception of sound	1	1	558	44	12026	-4.98	0.0	0.14	0.06	Pcdh15
709	GO:0009145 [8]: purine nucleoside triphosphate biosynthesis	2	2	557	37	12033	-4.98	0.0	0.65	0.31	Atp5o Nme5
710	GO:0009201 [8]: ribonucleoside triphosphate biosynthesis	2	2	557	37	12033	-4.98	0.0	0.65	0.31	Atp5o Nme5
711	GO:0009206 [9]: purine ribonucleoside triphosphate biosynthesis	2	2	557	37	12033	-4.98	0.0	0.65	0.31	Atp5o Nme5
712	GO:0016052 [6]: carbohydrate catabolism	2	2	557	48	12022	-4.98	0.0	0.42	0.19	Eno1 Xlkd1
713	GO:0044275 [7]: cellular carbohydrate catabolism	2	2	557	48	12022	-4.98	0.0	0.42	0.19	Eno1 Xlkd1
714	GO:0045786 [7]: negative regulation of cell cycle	2	2	557	48	12022	-4.98	0.0	0.42	0.19	Apc2 Reck
715	GO:0006414 [8]: translational elongation	2	2	557	49	12021	-4.98	0.0	0.41	0.18	Eef1a1 Gspt2
716	GO:0006916 [8]: anti-apoptosis	2	2	557	49	12021	-4.98	0.0	0.41	0.18	Birc3 Nr4a1
717	GO:0006445 [7]: regulation of translation	2	2	557	39	12031	-4.98	0.0	0.6	0.27	Eif2ak3 Ppp1r15b
718	GO:0006836 [5]: neurotransmitter transport	2	2	557	38	12032	-4.99	0.0	0.63	0.29	Ica1 Stx3
719	GO:0015992 [6]: proton transport	2	2	557	46	12024	-4.99	0.0	0.46	0.21	Atp4b Atp5o
720	GO:0008284 [6]: positive regulation of cell proliferation	2	2	557	46	12024	-4.99	0.0	0.46	0.21	Crip2 Igh-6
721	GO:0009152 [8]: purine ribonucleotide biosynthesis	2	2	557	46	12024	-4.99	0.0	0.46	0.21	Atp5o Nme5
722	GO:0006400 [7]: tRNA modification	1	1	558	43	12027	-4.99	0.0	0.15	0.06	Cdh16
723	GO:0009314 [6]: response to radiation	1	1	558	43	12027	-4.99	0.0	0.15	0.06	Guca1b
724	GO:0051170 [7]: nuclear import	2	2	557	43	12027	-4.99	0.0	0.51	0.24	Kpna1 Ranbp5
725	GO:0006606 [7]: protein-nucleus import	2	2	557	43	12027	-4.99	0.0	0.51	0.24	Kpna1 Ranbp5
726	GO:0006766 [5]: vitamin metabolism	2	2	557	43	12027	-4.99	0.0	0.51	0.24	Bbox1 Tpk1
727	GO:0006817 [8]: phosphate transport	2	2	557	43	12027	-4.99	0.0	0.51	0.24	C1qb Col3a1
728	GO:0009144 [8]: purine nucleoside triphosphate metabolism	2	2	557	43	12027	-4.99	0.0	0.51	0.24	Atp5o Nme5
729	GO:0017038 [6]: protein import	2	2	557	47	12023	-4.99	0.0	0.44	0.2	Kpna1 Ranbp5
730	GO:0009141 [7]: nucleoside triphosphate metabolism	2	2	557	47	12023	-4.99	0.0	0.44	0.2	Atp5o Nme5
731	GO:0006800 [5]: oxygen and reactive oxygen species metabolism	2	2	557	40	12030	-4.99	0.0	0.58	0.27	Ppp1r15b Sod3
732	GO:0009142 [7]: nucleoside triphosphate biosynthesis	2	2	557	40	12030	-4.99	0.0	0.58	0.27	Atp5o Nme5
733	GO:0009199 [8]: ribonucleoside triphosphate metabolism	2	2	557	41	12029	-4.99	0.0	0.56	0.26	Atp5o Nme5
734	GO:0009205 [9]: purine ribonucleoside triphosphate metabolism	2	2	557	41	12029	-4.99	0.0	0.56	0.26	Atp5o Nme5
735	GO:0001503 [5]: ossification	2	2	557	45	12025	-5.0	0.0	0.47	0.21	Ptn Tnfrsf11a
736	GO:0007126 [8]: meiosis	2	2	557	45	12025	-5.0	0.0	0.47	0.21	Dmc1h Smc1l2
737	GO:0001654 [5]: eye morphogenesis	2	2	557	44	12026	-5.0	0.0	0.49	0.22	Rpgrip1 Tm4sf9
738	GO:0010092 [5]: specification of organ identity	1	1	558	8	12062	-5.0	0.0	1.09	0.52	Fgf1
739	GO:0015833 [5]: peptide transport	1	1	558	8	12062	-5.0	0.0	1.09	0.52	Cdh17
740	GO:0016569 [9]: covalent chromatin modification	1	1	558	8	12062	-5.0	0.0	1.09	0.52	Sirt1
741	GO:0016570 [10]: histone modification	1	1	558	8	12062	-5.0	0.0	1.09	0.52	Sirt1
742	GO:0019438 [6]: aromatic compound biosynthesis	1	1	558	8	12062	-5.0	0.0	1.09	0.52	Gch1
743	GO:0030218 [5]: erythrocyte differentiation	1	1	558	8	12062	-5.0	0.0	1.09	0.52	Heph
744	GO:0030258 [6]: lipid modification	1	1	558	8	12062	-5.0	0.0	1.09	0.52	Mulk
745	GO:0042559 [7]: pteridine and derivative biosynthesis	1	1	558	8	12062	-5.0	0.0	1.09	0.52	Gch1
746	GO:0045814 [4]: negative regulation of gene expression, epigenetic	1	1	558	8	12062	-5.0	0.0	1.09	0.52	Sirt1
747	GO:0051084 [8]: posttranslational protein folding	1	1	558	8	12062	-5.0	0.0	1.09	0.52	Hspa8
748	GO:0051085 [9]: chaperone cofactor dependent protein folding	1	1	558	8	12062	-5.0	0.0	1.09	0.52	Hspa8
749	GO:0001666 [5]: response to hypoxia	1	1	558	8	12062	-5.0	0.0	1.09	0.52	Sod3
750	GO:0001754 [5]: eye photoreceptor cell differentiation	1	1	558	8	12062	-5.0	0.0	1.09	0.52	Rpgrip1
751	GO:0001759 [4]: induction of an organ	1	1	558	8	12062	-5.0	0.0	1.09	0.52	Fgf1
752	GO:0006342 [5]: chromatin silencing	1	1	558	8	12062	-5.0	0.0	1.09	0.52	Sirt1
753	GO:0006692 [8]: prostanoid metabolism	1	1	558	8	12062	-5.0	0.0	1.09	0.52	Ptgds
754	GO:0006693 [9]: prostaglandin metabolism	1	1	558	8	12062	-5.0	0.0	1.09	0.52	Ptgds
755	GO:0006944 [3]: membrane fusion	1	1	558	8	12062	-5.0	0.0	1.09	0.52	Tie1
756	GO:0006997 [5]: nuclear organization and biogenesis	1	1	558	8	12062	-5.0	0.0	1.09	0.52	Ptk2
757	GO:0007026 [9]: microtubule stabilization	1	1	558	8	12062	-5.0	0.0	1.09	0.52	Clasp2
758	GO:0007163 [5]: establishment and/or maintenance of cell polarity	1	1	558	8	12062	-5.0	0.0	1.09	0.52	Crb3
759	GO:0007193 [9]: G-protein signaling, adenylate cyclase inhibiting pathway	1	1	558	8	12062	-5.0	0.0	1.09	0.52	Edg1
760	GO:0007212 [7]: dopamine receptor signaling pathway	1	1	558	8	12062	-5.0	0.0	1.09	0.52	Nsg2
761	GO:0009218 [8]: pyrimidine ribonucleotide metabolism	1	1	558	8	12062	-5.0	0.0	1.09	0.52	Nme5
762	GO:0009220 [8]: pyrimidine ribonucleotide biosynthesis	1	1	558	8	12062	-5.0	0.0	1.09	0.52	Nme5
763	GO:0009401 [6]: phosphoenolpyruvate-dependent sugar phosphotransferase system	1	1	558	8	12062	-5.0	0.0	1.09	0.52	Clstn2
764	GO:0030099 [4]: myeloid blood cell differentiation	1	1	558	42	12028	-5.02	0.0	0.15	0.06	Heph
765	GO:0019320 [8]: hexose catabolism	1	1	558	41	12029	-5.04	0.0	0.16	0.07	Eno1
766	GO:0046164 [6]: alcohol catabolism	1	1	558	41	12029	-5.04	0.0	0.16	0.07	Eno1
767	GO:0046365 [7]: monosaccharide catabolism	1	1	558	41	12029	-5.04	0.0	0.16	0.07	Eno1
768	GO:0006007 [9]: glucose catabolism	1	1	558	41	12029	-5.04	0.0	0.16	0.07	Eno1
769	GO:0006752 [7]: group transfer coenzyme metabolism	1	1	558	41	12029	-5.04	0.0	0.16	0.07	Atp5o
770	GO:0019233 [6]: perception of pain	1	1	558	9	12061	-5.05	0.0	1.01	0.47	Penk1
771	GO:0042327 [7]: positive regulation of phosphorylation	1	1	558	9	12061	-5.05	0.0	1.01	0.47	Igh-6
772	GO:0042558 [6]: pteridine and derivative metabolism	1	1	558	9	12061	-5.05	0.0	1.01	0.47	Gch1
773	GO:0043026 [7]: regulation of caspase activation	1	1	558	9	12061	-5.05	0.0	1.01	0.47	Nr4a1
774	GO:0045937 [6]: positive regulation of phosphate metabolism	1	1	558	9	12061	-5.05	0.0	1.01	0.47	Igh-6
775	GO:0050731 [7]: positive regulation of peptidyl-tyrosine phosphorylation	1	1	558	9	12061	-5.05	0.0	1.01	0.47	Igh-6
776	GO:0001708 [5]: cell fate specification	1	1	558	9	12061	-5.05	0.0	1.01	0.47	Psen2
777	GO:0006914 [4]: autophagy	1	1	558	9	12061	-5.05	0.0	1.01	0.47	Apg12l
778	GO:0018108 [9]: peptidyl-tyrosine phosphorylation	1	1	558	40	12030	-5.06	0.0	0.17	0.07	Igh-6
779	GO:0018212 [9]: peptidyl-tyrosine modification	1	1	558	40	12030	-5.06	0.0	0.17	0.07	Igh-6
780	GO:0043038 [7]: amino acid activation	1	1	558	40	12030	-5.06	0.0	0.17	0.07	Cdh16
781	GO:0043039 [8]: tRNA aminoacylation	1	1	558	40	12030	-5.06	0.0	0.17	0.07	Cdh16
782	GO:0006418 [8]: tRNA aminoacylation for protein translation	1	1	558	40	12030	-5.06	0.0	0.17	0.07	Cdh16
783	GO:0009636 [7]: response to toxin	1	1	558	10	12060	-5.11	0.0	0.94	0.44	Ephx2
784	GO:0030261 [7]: chromosome condensation	1	1	558	10	12060	-5.11	0.0	0.94	0.44	Smc1l2
785	GO:0042493 [7]: response to drug	1	1	558	10	12060	-5.11	0.0	0.94	0.44	Hiat1
786	GO:0046530 [4]: photoreceptor cell differentiation	1	1	558	10	12060	-5.11	0.0	0.94	0.44	Rpgrip1
787	GO:0046879 [4]: hormone secretion	1	1	558	10	12060	-5.11	0.0	0.94	0.44	Ltbp4
788	GO:0000904 [4]: cellular morphogenesis during differentiation	1	1	558	10	12060	-5.11	0.0	0.94	0.44	Rpgrip1
789	GO:0001906 [5]: cell killing	1	1	558	10	12060	-5.11	0.0	0.94	0.44	H2-Bl
790	GO:0001909 [6]: immune cell mediated cytotoxicity	1	1	558	10	12060	-5.11	0.0	0.94	0.44	H2-Bl
791	GO:0005978 [8]: glycogen biosynthesis	1	1	558	10	12060	-5.11	0.0	0.94	0.44	G6pc
792	GO:0006910 [8]: phagocytosis, recognition	1	1	558	10	12060	-5.11	0.0	0.94	0.44	Cd209b
793	GO:0009066 [7]: aspartate family amino acid metabolism	1	1	558	10	12060	-5.11	0.0	0.94	0.44	Aspa
794	GO:0009147 [8]: pyrimidine nucleoside triphosphate metabolism	1	1	558	10	12060	-5.11	0.0	0.94	0.44	Nme5
795	GO:0009225 [6]: nucleotide-sugar metabolism	1	1	558	10	12060	-5.11	0.0	0.94	0.44	Uap1
796	GO:0009250 [7]: glucan biosynthesis	1	1	558	10	12060	-5.11	0.0	0.94	0.44	G6pc
797	GO:0008632 [7]: apoptotic program	1	1	558	38	12032	-5.11	0.0	0.19	0.08	Nr4a1
798	GO:0009618 [7]: response to pathogenic bacteria	1	1	558	11	12059	-5.15	0.0	0.87	0.42	Wasl
799	GO:0018955 [7]: phenanthrene metabolism	1	1	558	11	12059	-5.15	0.0	0.87	0.42	Pnmt
800	GO:0018958 [6]: phenol metabolism	1	1	558	11	12059	-5.15	0.0	0.87	0.42	Pnmt
801	GO:0030888 [7]: regulation of B-cell proliferation	1	1	558	11	12059	-5.15	0.0	0.87	0.42	Igh-6
802	GO:0042591 [7]: antigen presentation, exogenous antigen via MHC class II	1	1	558	11	12059	-5.15	0.0	0.87	0.42	H2-Eb1
803	GO:0045761 [4]: regulation of adenylate cyclase activity	1	1	558	11	12059	-5.15	0.0	0.87	0.42	Adcy4
804	GO:0045762 [5]: positive regulation of adenylate cyclase activity	1	1	558	11	12059	-5.15	0.0	0.87	0.42	Adcy4
805	GO:0050671 [7]: positive regulation of lymphocyte proliferation	1	1	558	11	12059	-5.15	0.0	0.87	0.42	Igh-6
806	GO:0000059 [8]: protein-nucleus import, docking	1	1	558	11	12059	-5.15	0.0	0.87	0.42	Ranbp5
807	GO:0006100 [8]: tricarboxylic acid cycle intermediate metabolism	1	1	558	11	12059	-5.15	0.0	0.87	0.42	Mdh1
808	GO:0006376 [9]: mRNA splice site selection	1	1	558	11	12059	-5.15	0.0	0.87	0.42	Sfrs2
809	GO:0006570 [7]: tyrosine metabolism	1	1	558	11	12059	-5.15	0.0	0.87	0.42	Matp
810	GO:0006584 [7]: catecholamine metabolism	1	1	558	11	12059	-5.15	0.0	0.87	0.42	Pnmt
811	GO:0007190 [6]: adenylate cyclase activation	1	1	558	11	12059	-5.15	0.0	0.87	0.42	Adcy4
812	GO:0008016 [5]: regulation of heart contraction rate	1	1	558	11	12059	-5.15	0.0	0.87	0.42	Gnai3
813	GO:0006310 [6]: DNA recombination	1	1	558	35	12035	-5.16	0.0	0.22	0.09	Dmc1h
814	GO:0046034 [6]: ATP metabolism	1	1	558	34	12036	-5.18	0.0	0.23	0.1	Atp5o
815	GO:0006096 [8]: glycolysis	1	1	558	34	12036	-5.18	0.0	0.23	0.1	Eno1
816	GO:0006413 [8]: translational initiation	1	1	558	34	12036	-5.18	0.0	0.23	0.1	Ppp1r15b
817	GO:0016197 [6]: endosome transport	1	1	558	12	12058	-5.18	0.0	0.81	0.39	Igh-6
818	GO:0016458 [6]: gene silencing	1	1	558	12	12058	-5.18	0.0	0.81	0.39	Sirt1
819	GO:0019722 [7]: calcium-mediated signaling	1	1	558	12	12058	-5.18	0.0	0.81	0.39	Dscr1
820	GO:0019751 [6]: polyol metabolism	1	1	558	12	12058	-5.18	0.0	0.81	0.39	Pck1
821	GO:0042178 [6]: xenobiotic catabolism	1	1	558	12	12058	-5.18	0.0	0.81	0.39	Pnmt
822	GO:0042537 [6]: benzene and derivative metabolism	1	1	558	12	12058	-5.18	0.0	0.81	0.39	Pnmt
823	GO:0046661 [4]: male sex differentiation	1	1	558	12	12058	-5.18	0.0	0.81	0.39	Nr5a1
824	GO:0050851 [6]: antigen receptor-mediated signaling pathway	1	1	558	12	12058	-5.18	0.0	0.81	0.39	Igh-6
825	GO:0006071 [7]: glycerol metabolism	1	1	558	12	12058	-5.18	0.0	0.81	0.39	Pck1
826	GO:0006171 [8]: cAMP biosynthesis	1	1	558	12	12058	-5.18	0.0	0.81	0.39	Adcy4
827	GO:0006446 [8]: regulation of translational initiation	1	1	558	12	12058	-5.18	0.0	0.81	0.39	Ppp1r15b
828	GO:0006471 [8]: protein amino acid ADP-ribosylation	1	1	558	12	12058	-5.18	0.0	0.81	0.39	Tiparp
829	GO:0006801 [6]: superoxide metabolism	1	1	558	12	12058	-5.18	0.0	0.81	0.39	Sod3
830	GO:0008277 [5]: regulation of G-protein coupled receptor protein signaling pathway	1	1	558	12	12058	-5.18	0.0	0.81	0.39	Ramp2
831	GO:0035239 [4]: tube morphogenesis	1	1	558	33	12037	-5.19	0.0	0.24	0.11	Shank3
832	GO:0048066 [3]: pigmentation	1	1	558	33	12037	-5.19	0.0	0.24	0.11	Matp
833	GO:0048468 [3]: cell development	1	1	558	33	12037	-5.19	0.0	0.24	0.11	Rpgrip1
834	GO:0050867 [6]: positive regulation of cell activation	1	1	558	32	12038	-5.21	0.0	0.25	0.11	Igh-6
835	GO:0051251 [7]: positive regulation of lymphocyte activation	1	1	558	32	12038	-5.21	0.0	0.25	0.11	Igh-6
836	GO:0008652 [7]: amino acid biosynthesis	1	1	558	32	12038	-5.21	0.0	0.25	0.11	Mat2a
837	GO:0009266 [6]: response to temperature	1	1	558	32	12038	-5.21	0.0	0.25	0.11	Hspa8
838	GO:0030574 [9]: collagen catabolism	1	1	558	13	12057	-5.21	0.0	0.76	0.36	Mmp19
839	GO:0046058 [8]: cAMP metabolism	1	1	558	13	12057	-5.21	0.0	0.76	0.36	Adcy4
840	GO:0048278 [6]: vesicle docking	1	1	558	13	12057	-5.21	0.0	0.76	0.36	Stx18
841	GO:0006040 [6]: amino sugar metabolism	1	1	558	13	12057	-5.21	0.0	0.76	0.36	Uap1
842	GO:0006469 [5]: negative regulation of protein kinase activity	1	1	558	13	12057	-5.21	0.0	0.76	0.36	Pkia
843	GO:0006904 [7]: vesicle docking during exocytosis	1	1	558	13	12057	-5.21	0.0	0.76	0.36	Stx18
844	GO:0007281 [6]: germ cell development	1	1	558	13	12057	-5.21	0.0	0.76	0.36	Cxcl12
845	GO:0007585 [4]: respiratory gaseous exchange	1	1	558	13	12057	-5.21	0.0	0.76	0.36	Adrb2
846	GO:0019885 [6]: antigen processing, endogenous antigen via MHC class I	1	1	558	31	12039	-5.22	0.0	0.27	0.12	H2-Bl
847	GO:0016072 [6]: rRNA metabolism	1	1	558	30	12040	-5.24	0.0	0.28	0.13	Exosc1
848	GO:0019883 [6]: antigen presentation, endogenous antigen	1	1	558	30	12040	-5.24	0.0	0.28	0.13	H2-Bl
849	GO:0006261 [7]: DNA-dependent DNA replication	1	1	558	30	12040	-5.24	0.0	0.28	0.13	Rfc4
850	GO:0006753 [8]: nucleoside phosphate metabolism	1	1	558	30	12040	-5.24	0.0	0.28	0.13	Atp5o
851	GO:0006754 [7]: ATP biosynthesis	1	1	558	30	12040	-5.24	0.0	0.28	0.13	Atp5o
852	GO:0007254 [8]: JNK cascade	1	1	558	30	12040	-5.24	0.0	0.28	0.13	Mapkbp1
853	GO:0019886 [6]: antigen processing, exogenous antigen via MHC class II	1	1	558	14	12056	-5.24	0.0	0.71	0.34	H2-Eb1
854	GO:0030384 [9]: phosphoinositide metabolism	1	1	558	14	12056	-5.24	0.0	0.71	0.34	Pip5k1a
855	GO:0042100 [6]: B-cell proliferation	1	1	558	14	12056	-5.24	0.0	0.71	0.34	Igh-6
856	GO:0043086 [4]: negative regulation of enzyme activity	1	1	558	14	12056	-5.24	0.0	0.71	0.34	Pkia
857	GO:0043087 [4]: regulation of GTPase activity	1	1	558	14	12056	-5.24	0.0	0.71	0.34	Git2
858	GO:0043284 [5]: biopolymer biosynthesis	1	1	558	14	12056	-5.24	0.0	0.71	0.34	G6pc
859	GO:0046148 [5]: pigment biosynthesis	1	1	558	14	12056	-5.24	0.0	0.71	0.34	Matp
860	GO:0000271 [6]: polysaccharide biosynthesis	1	1	558	14	12056	-5.24	0.0	0.71	0.34	G6pc
861	GO:0006595 [7]: polyamine metabolism	1	1	558	14	12056	-5.24	0.0	0.71	0.34	Oazin
862	GO:0006614 [8]: SRP-dependent cotranslational protein-membrane targeting	1	1	558	14	12056	-5.24	0.0	0.71	0.34	Srp54
863	GO:0030282 [6]: bone mineralization	1	1	558	15	12055	-5.25	0.0	0.66	0.32	Ptn
864	GO:0042828 [6]: response to pathogen	1	1	558	15	12055	-5.25	0.0	0.66	0.32	Wasl
865	GO:0050764 [7]: regulation of phagocytosis	1	1	558	15	12055	-5.25	0.0	0.66	0.32	Cd209b
866	GO:0050766 [8]: positive regulation of phagocytosis	1	1	558	15	12055	-5.25	0.0	0.66	0.32	Cd209b
867	GO:0050871 [8]: positive regulation of B-cell activation	1	1	558	15	12055	-5.25	0.0	0.66	0.32	Igh-6
868	GO:0001838 [5]: embryonic epithelial tube formation	1	1	558	15	12055	-5.25	0.0	0.66	0.32	Shank3
869	GO:0006487 [9]: N-linked glycosylation	1	1	558	15	12055	-5.25	0.0	0.66	0.32	Psen2
870	GO:0006749 [6]: glutathione metabolism	1	1	558	15	12055	-5.25	0.0	0.66	0.32	Gclc
871	GO:0019220 [6]: regulation of phosphate metabolism	1	1	558	28	12042	-5.26	0.0	0.31	0.15	Igh-6
872	GO:0042325 [7]: regulation of phosphorylation	1	1	558	28	12042	-5.26	0.0	0.31	0.15	Igh-6
873	GO:0051174 [5]: regulation of phosphorus metabolism	1	1	558	28	12042	-5.26	0.0	0.31	0.15	Igh-6
874	GO:0006364 [7]: rRNA processing	1	1	558	28	12042	-5.26	0.0	0.31	0.15	Exosc1
875	GO:0007422 [6]: peripheral nervous system development	1	1	558	28	12042	-5.26	0.0	0.31	0.15	Crygb
876	GO:0016582 [9]: non-covalent chromatin modification	1	1	558	27	12043	-5.27	0.0	0.33	0.16	Sirt1
877	GO:0006338 [10]: chromatin remodeling	1	1	558	27	12043	-5.27	0.0	0.33	0.16	Sirt1
878	GO:0007519 [6]: myogenesis	1	1	558	27	12043	-5.27	0.0	0.33	0.16	Sirt1
879	GO:0007611 [3]: learning and/or memory	1	1	558	27	12043	-5.27	0.0	0.33	0.16	Ptn
880	GO:0009408 [5]: response to heat	1	1	558	27	12043	-5.27	0.0	0.33	0.16	Hspa8
881	GO:0007214 [7]: gamma-aminobutyric acid signaling pathway	1	1	558	16	12054	-5.28	0.0	0.62	0.28	Gabra1
882	GO:0009799 [4]: determination of symmetry	1	1	558	17	12053	-5.28	0.0	0.58	0.27	Foxh1
883	GO:0009855 [5]: determination of bilateral symmetry	1	1	558	17	12053	-5.28	0.0	0.58	0.27	Foxh1
884	GO:0030855 [4]: epithelial cell differentiation	1	1	558	17	12053	-5.28	0.0	0.58	0.27	Crb3
885	GO:0000245 [8]: spliceosome assembly	1	1	558	17	12053	-5.28	0.0	0.58	0.27	Sfrs2
886	GO:0006613 [7]: cotranslational protein-membrane targeting	1	1	558	17	12053	-5.28	0.0	0.58	0.27	Srp54
887	GO:0007031 [6]: peroxisome organization and biogenesis	1	1	558	17	12053	-5.28	0.0	0.58	0.27	Pex16
888	GO:0007259 [7]: JAK-STAT cascade	1	1	558	17	12053	-5.28	0.0	0.58	0.27	Pias1
889	GO:0007368 [6]: determination of left/right symmetry	1	1	558	17	12053	-5.28	0.0	0.58	0.27	Foxh1
890	GO:0007612 [4]: learning	1	1	558	17	12053	-5.28	0.0	0.58	0.27	Ptn
891	GO:0009583 [7]: detection of light	1	1	558	26	12044	-5.29	0.0	0.35	0.17	Guca1b
892	GO:0048193 [6]: Golgi vesicle transport	1	1	558	26	12044	-5.29	0.0	0.35	0.17	Stx18
893	GO:0006979 [5]: response to oxidative stress	1	1	558	26	12044	-5.29	0.0	0.35	0.17	Ppp1r15b
894	GO:0007249 [7]: I-kappaB kinase/NF-kappaB cascade	1	1	558	26	12044	-5.29	0.0	0.35	0.17	Tank
895	GO:0009416 [7]: response to light	1	1	558	26	12044	-5.29	0.0	0.35	0.17	Guca1b
896	GO:0015749 [6]: monosaccharide transport	1	1	558	18	12052	-5.29	0.0	0.55	0.26	Yes1
897	GO:0015758 [8]: glucose transport	1	1	558	18	12052	-5.29	0.0	0.55	0.26	Yes1
898	GO:0016331 [5]: morphogenesis of embryonic epithelium	1	1	558	18	12052	-5.29	0.0	0.55	0.26	Shank3
899	GO:0030509 [9]: BMP signaling pathway	1	1	558	18	12052	-5.29	0.0	0.55	0.26	Bmp6
900	GO:0006720 [6]: isoprenoid metabolism	1	1	558	18	12052	-5.29	0.0	0.55	0.26	Adh1
901	GO:0006826 [9]: iron ion transport	1	1	558	18	12052	-5.29	0.0	0.55	0.26	Heph
902	GO:0007059 [7]: chromosome segregation	1	1	558	18	12052	-5.29	0.0	0.55	0.26	Smc1l2
903	GO:0007423 [7]: sensory organ development	1	1	558	18	12052	-5.29	0.0	0.55	0.26	Crygb
904	GO:0008645 [7]: hexose transport	1	1	558	18	12052	-5.29	0.0	0.55	0.26	Yes1
905	GO:0009116 [6]: nucleoside metabolism	1	1	558	18	12052	-5.29	0.0	0.55	0.26	Atpif1
906	GO:0001932 [8]: regulation of protein amino acid phosphorylation	1	1	558	25	12045	-5.29	0.0	0.37	0.17	Igh-6
907	GO:0006665 [7]: sphingolipid metabolism	1	1	558	25	12045	-5.29	0.0	0.37	0.17	Gm2a
908	GO:0006690 [7]: icosanoid metabolism	1	1	558	23	12047	-5.29	0.0	0.41	0.19	Ptgds
909	GO:0006919 [6]: caspase activation	1	1	558	23	12047	-5.29	0.0	0.41	0.19	Nr4a1
910	GO:0007050 [7]: cell cycle arrest	1	1	558	23	12047	-5.29	0.0	0.41	0.19	Pmp22
911	GO:0007602 [8]: phototransduction	1	1	558	23	12047	-5.29	0.0	0.41	0.19	Guca1b
912	GO:0015985 [7]: energy coupled proton transport, down electrochemical gradient	1	1	558	24	12046	-5.29	0.0	0.39	0.18	Atp5o
913	GO:0015986 [7]: ATP synthesis coupled proton transport	1	1	558	24	12046	-5.29	0.0	0.39	0.18	Atp5o
914	GO:0019748 [4]: secondary metabolism	1	1	558	24	12046	-5.29	0.0	0.39	0.18	Matp
915	GO:0043280 [5]: positive regulation of caspase activity	1	1	558	24	12046	-5.29	0.0	0.39	0.18	Nr4a1
916	GO:0043281 [4]: regulation of caspase activity	1	1	558	24	12046	-5.29	0.0	0.39	0.18	Nr4a1
917	GO:0030900 [8]: forebrain development	1	1	558	22	12048	-5.3	0.0	0.43	0.2	Aplp2
918	GO:0050730 [6]: regulation of peptidyl-tyrosine phosphorylation	1	1	558	22	12048	-5.3	0.0	0.43	0.2	Igh-6
919	GO:0050864 [7]: regulation of B-cell activation	1	1	558	22	12048	-5.3	0.0	0.43	0.2	Igh-6
920	GO:0050909 [7]: perception of taste	1	1	558	22	12048	-5.3	0.0	0.43	0.2	Gng13
921	GO:0001764 [6]: neuronal migration	1	1	558	22	12048	-5.3	0.0	0.43	0.2	Ptk2
922	GO:0042440 [4]: pigment metabolism	1	1	558	19	12051	-5.3	0.0	0.52	0.24	Matp
923	GO:0046456 [8]: icosanoid biosynthesis	1	1	558	19	12051	-5.3	0.0	0.52	0.24	Ptgds
924	GO:0006874 [8]: calcium ion homeostasis	1	1	558	19	12051	-5.3	0.0	0.52	0.24	Cherp
925	GO:0007498 [3]: mesoderm development	1	1	558	19	12051	-5.3	0.0	0.52	0.24	Ppp2ca
926	GO:0042098 [6]: T-cell proliferation	1	1	558	20	12050	-5.3	0.0	0.49	0.22	Cxcl12
927	GO:0050670 [6]: regulation of lymphocyte proliferation	1	1	558	20	12050	-5.3	0.0	0.49	0.22	Igh-6
928	GO:0006352 [8]: transcription initiation	1	1	558	20	12050	-5.3	0.0	0.49	0.22	Gtf2b
929	GO:0009072 [6]: aromatic amino acid family metabolism	1	1	558	20	12050	-5.3	0.0	0.49	0.22	Matp
930	GO:0019884 [6]: antigen presentation, exogenous antigen	1	1	558	21	12049	-5.31	0.0	0.46	0.21	H2-Eb1
931	GO:0000187 [6]: activation of MAPK	1	1	558	21	12049	-5.31	0.0	0.46	0.21	Igh-6
932	GO:0006650 [8]: glycerophospholipid metabolism	1	1	558	21	12049	-5.31	0.0	0.46	0.21	Pip5k1a
