# Supplementary material for: A genomic analysis of mouse models of breast cancer reveals molecular features of mouse models and relationships to human breast cancer
Source: Breast Cancer Res. 2014 Jun 5;16(3):R59. doi: 10.1186/bcr3672 (PMC4078930; doi:10.1186/bcr3672)
Supplement: Additional file 3 — Fold change values organized by mouse tumor model type comparing the mouse model to normal mammary gland. [file bcr3672-S3.zip › Additional_File_3/rbko_p107mut_NMLmammary/AdditionalFile78_rbko_p107mut_NMLmammary/DownregulatedGenesgather_kegg_121024.txt]

#	Annotation	Total Genes With Ann	Your Genes (With Ann)	Your Genes (No Ann)	Genome (With Ann)	Genome (No Ann)	ln(Bayes factor)	neg ln(p value)	FE: neg ln(p value)	FE: neg ln(FDR)	Genes
1	path:mmu04610: Complement and coagulation cascades	13	13	156	55	2295	2.99	7.3	7.76	3.29	C1qb C6 C8b Crry Daf1 F2 Fgb Fgg Hc Mcp Proc Serping1 Thbd
2	path:mmu04520: Adherens junction	11	11	158	63	2287	0.05	4.14	4.7	0.91	Actg1 Baiap2 Catna1 Cdc42 Iqgap1 Ptprm Pvrl2 Rac1 Tcf7l2 Wasl Yes1
3	path:mmu00930: Caprolactam degradation	3	3	166	9	2341	-1.72	0.0	3.18	0.14	Hadh2 Hadhsc Sirt1
4	path:mmu00230: Purine metabolism	3	3	166	105	2245	-1.85	0.0	0.02	0.01	Adcy4 Pde4b Pde8a
5	path:mmu00240: Pyrimidine metabolism	1	1	168	65	2285	-2.01	0.0	0.01	0.01	Ehd4
6	path:mmu00020: Citrate cycle (TCA cycle)	4	4	165	20	2330	-2.14	0.0	2.62	0.14	Dlst Mdh1 Pck1 Pcx
7	path:mmu04510: Focal adhesion	18	18	151	196	2154	-2.29	0.0	1.7	0.14	Actg1 Birc3 Capn7 Cdc42 Chad Col3a1 Col5a3 Hgf Itga9 Itgb1 Lamc1 Pak2 Ppp1cb Ptk2 Rac1 Sos2 Tln1 Vtn
8	path:mmu04080: Neuroactive ligand-receptor interaction	15	15	154	263	2087	-2.41	0.0	0.16	0.06	Adora2a Adrb2 Agtrl1 Calcrl Defcr3 Edg1 F2 Gabra1 Gh Gzma Hrh3 Nmur1 Nts Tacr2 Tacr3
9	path:mmu05020: Parkinson's disease	3	3	166	14	2336	-2.51	0.0	2.29	0.14	Ubb Ube1x Ube1y1
10	path:mmu00625: Tetrachloroethene degradation	2	2	167	6	2344	-2.58	0.0	2.34	0.14	Ephx2 Rdh13
11	path:mmu00730: Thiamine metabolism	2	2	167	6	2344	-2.58	0.0	2.34	0.14	Mtmr6 Tpk1
12	path:mmu00071: Fatty acid metabolism	6	6	163	48	2302	-2.59	0.0	1.9	0.14	Adh1 Cyp2e1 Cyp2j6 Cyp4b1 Hadh2 Hadhsc
13	path:mmu04512: ECM-receptor interaction	8	8	161	76	2274	-2.68	0.0	1.62	0.14	Cd36 Chad Col3a1 Col5a3 Itga9 Itgb1 Lamc1 Vtn
14	path:mmu00251: Glutamate metabolism	3	3	166	16	2334	-2.73	0.0	2.04	0.14	Gclc Gfpt2 Got1
15	path:mmu00604: Ganglioside biosynthesis	3	3	166	16	2334	-2.73	0.0	2.04	0.14	Slc33a1 St6galnac3 St8sia1
16	path:mmu00310: Lysine degradation	5	5	164	39	2311	-2.75	0.0	1.78	0.14	Bbox1 Dlst Hadh2 Hadhsc Rdh13
17	path:mmu00062: Fatty acid biosynthesis (path 2)	2	2	167	7	2343	-2.76	0.0	2.14	0.14	Hadh2 Hadhsc
18	path:mmu04060: Cytokine-cytokine receptor interaction	17	17	152	223	2127	-2.79	0.0	0.81	0.14	Ccl1 Ccl27 Ccl28 Ccl7 Cntfr Csf2rb1 Csf2rb2 Cxcl1 Cxcl12 Cxcl14 Cxcl9 Flt3 Hgf Ifnar2 Il1rap Il9 Tnfrsf11a
19	path:mmu04020: Calcium signaling pathway	10	10	159	171	2179	-2.82	0.0	0.24	0.06	Adcy4 Adora2a Adrb2 Atp2a2 Calm3 Itpr1 Nfkb2 Prkx Tacr2 Tacr3
20	path:mmu04010: MAPK signaling pathway	16	16	153	215	2135	-2.83	0.0	0.72	0.14	Atf4 Cdc42 Dusp6 Fgf1 Hspa8 Map3k12 Map3k8 Mef2c Nfkb2 Nr4a1 Pak2 Pla2g2d Prkx Rac1 Sos2 Srf
21	path:mmu00400: Phenylalanine, tyrosine and tryptophan biosynthesis	2	2	167	8	2342	-2.92	0.0	1.96	0.14	Eno1 Got1
22	path:mmu04620: Toll-like receptor signaling pathway	4	4	165	90	2260	-2.94	0.0	0.12	0.06	Cxcl9 Ifnar2 Nfkb2 Rac1
23	path:mmu05010: Alzheimer's disease	3	3	166	20	2330	-3.06	0.0	1.62	0.14	Lpl Mme Psen2
24	path:mmu04530: Tight junction	9	9	160	114	2236	-3.07	0.0	0.81	0.14	Actg1 Catna1 Cdc42 Cldn5 Crb3 Gnai3 Ppp2ca Prkch Yes1
25	path:mmu04310: Wnt signaling pathway	9	9	160	132	2218	-3.09	0.0	0.49	0.14	Apc2 Fosl1 Fzd8 Ppp2ca Prkx Rac1 Senp2 Sox17 Tcf7l2
26	path:mmu04910: Insulin signaling pathway	8	8	161	125	2225	-3.1	0.0	0.38	0.14	Calm3 G6pc Pck1 Ppp1cb Prkag2 Prkx Rps6 Sos2
27	path:mmu00361: gamma-Hexachlorocyclohexane degradation	4	4	165	35	2315	-3.15	0.0	1.33	0.14	Akp2 Cyp2e1 Cyp2j6 Cyp4b1
28	path:mmu00190: Oxidative phosphorylation	8	8	161	107	2243	-3.15	0.0	0.67	0.14	1110020P15Rik Atp4b Atp5o Cox5b Ndufs8 Uqcrb Uqcrc2 Uqcrh
29	path:mmu00350: Tyrosine metabolism	4	4	165	36	2314	-3.19	0.0	1.28	0.14	Adh1 Aoc3 Got1 Pnmt
30	path:mmu00380: Tryptophan metabolism	6	6	163	69	2281	-3.2	0.0	0.94	0.14	Aoc3 Cyp2e1 Cyp2j6 Cyp4b1 Hadh2 Hadhsc
31	path:mmu00562: Inositol phosphate metabolism	2	2	167	55	2295	-3.22	0.0	0.1	0.06	Eif2ak3 Pip5k1a
32	path:mmu00052: Galactose metabolism	3	3	166	23	2327	-3.23	0.0	1.38	0.14	G6pc Galk2 Rdh13
33	path:mmu00340: Histidine metabolism	3	3	166	23	2327	-3.23	0.0	1.38	0.14	Aoc3 Hdc Uroc1
34	path:mmu00140: C21-Steroid hormone metabolism	2	2	167	11	2339	-3.26	0.0	1.54	0.14	Hsd11b1 Hsd3b2
35	path:mmu04710: Circadian rhythm	2	2	167	11	2339	-3.26	0.0	1.54	0.14	Cry1 Per2
36	path:mmu04540: Gap junction	6	6	163	78	2272	-3.28	0.0	0.69	0.14	Adcy4 Gnai3 Itpr1 Prkx Sos2 Tuba1
37	path:mmu00530: Aminosugars metabolism	3	3	166	24	2326	-3.28	0.0	1.31	0.14	Gfpt2 Mtmr6 Uap1
38	path:mmu04210: Apoptosis	6	6	163	83	2267	-3.29	0.0	0.58	0.14	Birc3 Capn7 Csf2rb1 Csf2rb2 Il1rap Nfkb2
39	path:mmu00193: ATP synthesis	1	1	168	40	2310	-3.3	0.0	0.06	0.04	Atp5o
40	path:mmu00532: Chondroitin / Heparan sulfate biosynthesis	3	3	166	25	2325	-3.33	0.0	1.24	0.14	B3galt6 B3gat1 Chst7
41	path:mmu00401: Novobiocin biosynthesis	1	1	168	2	2348	-3.33	0.0	1.67	0.14	Got1
42	path:mmu00632: Benzoate degradation via CoA ligation	4	4	165	41	2309	-3.33	0.0	1.03	0.14	Eif2ak3 Hadh2 Hadhsc Rdh13
43	path:mmu04070: Phosphatidylinositol signaling system	4	4	165	72	2278	-3.33	0.0	0.27	0.08	Calm3 Eif2ak3 Itpr1 Pip5k1a
44	path:mmu00790: Folate biosynthesis	2	2	167	12	2338	-3.34	0.0	1.42	0.14	Akp2 Gch1
45	path:mmu00910: Nitrogen metabolism	2	2	167	12	2338	-3.34	0.0	1.42	0.14	Car1 Car3
46	path:mmu00564: Glycerophospholipid metabolism	2	2	167	51	2299	-3.35	0.0	0.13	0.06	Pla2g2d Rdh13
47	path:mmu04340: Hedgehog signaling pathway	2	2	167	49	2301	-3.41	0.0	0.14	0.06	Bmp6 Prkx
48	path:mmu04330: Notch signaling pathway	2	2	167	48	2302	-3.44	0.0	0.15	0.06	Dll4 Psen2
49	path:mmu00620: Pyruvate metabolism	3	3	166	30	2320	-3.49	0.0	0.96	0.14	Mdh1 Pck1 Pcx
50	path:mmu00561: Glycerolipid metabolism	3	3	166	32	2318	-3.53	0.0	0.87	0.14	Adh1 Lpl Mgll
51	path:mmu00480: Glutathione metabolism	3	3	166	33	2317	-3.55	0.0	0.82	0.14	Gclc Gstm1 Gstm2
52	path:mmu00650: Butanoate metabolism	3	3	166	34	2316	-3.57	0.0	0.78	0.14	Hadh2 Hadhsc Rdh13
53	path:mmu00051: Fructose and mannose metabolism	3	3	166	35	2315	-3.58	0.0	0.75	0.14	Mtmr6 Rdh13 Sdh1
54	path:mmu00760: Nicotinate and nicotinamide metabolism	3	3	166	48	2302	-3.58	0.0	0.39	0.14	Eif2ak3 Mtmr6 Sirt1
55	path:mmu00010: Glycolysis / Gluconeogenesis	3	3	166	47	2303	-3.59	0.0	0.41	0.14	Adh1 Eno1 G6pc
56	path:mmu00600: Glycosphingolipid metabolism	1	1	168	33	2317	-3.6	0.0	0.1	0.06	Sptlc1
57	path:mmu00252: Alanine and aspartate metabolism	2	2	167	17	2333	-3.63	0.0	1.0	0.14	Got1 Pcx
58	path:mmu00590: Prostaglandin and leukotriene metabolism	1	1	168	32	2318	-3.64	0.0	0.1	0.06	Pla2g2d
59	path:mmu00710: Carbon fixation	2	2	167	18	2332	-3.66	0.0	0.94	0.14	Got1 Mdh1
60	path:mmu00360: Phenylalanine metabolism	2	2	167	19	2331	-3.7	0.0	0.88	0.14	Aoc3 Got1
61	path:mmu00950: Alkaloid biosynthesis I	1	1	168	4	2346	-3.7	0.0	1.23	0.14	Got1
62	path:mmu00330: Arginine and proline metabolism	2	2	167	35	2315	-3.74	0.0	0.33	0.11	Aoc3 Got1
63	path:mmu00500: Starch and sucrose metabolism	1	1	168	29	2321	-3.75	0.0	0.13	0.06	G6pc
64	path:mmu00260: Glycine, serine and threonine metabolism	2	2	167	32	2318	-3.78	0.0	0.39	0.14	Aoc3 Rdh13
65	path:mmu00120: Bile acid biosynthesis	2	2	167	24	2326	-3.79	0.0	0.64	0.14	Adh1 Rdh13
66	path:mmu00150: Androgen and estrogen metabolism	2	2	167	30	2320	-3.79	0.0	0.44	0.14	Hsd11b1 Hsd3b2
67	path:mmu00280: Valine, leucine and isoleucine degradation	2	2	167	30	2320	-3.79	0.0	0.44	0.14	Hadh2 Hadhsc
68	path:mmu00510: N-Glycan biosynthesis	1	1	168	26	2324	-3.86	0.0	0.16	0.06	Alg1
69	path:mmu05040: Huntington's disease	1	1	168	26	2324	-3.86	0.0	0.16	0.06	Calm3
70	path:mmu00272: Cysteine metabolism	1	1	168	8	2342	-4.01	0.0	0.77	0.14	Got1
71	path:mmu00920: Sulfur metabolism	1	1	168	8	2342	-4.01	0.0	0.77	0.14	Sult1a1
72	path:mmu00603: Globoside metabolism	1	1	168	19	2331	-4.04	0.0	0.28	0.08	St8sia1
73	path:mmu00750: Vitamin B6 metabolism	1	1	168	9	2341	-4.05	0.0	0.69	0.14	Mtmr6
74	path:mmu00630: Glyoxylate and dicarboxylate metabolism	1	1	168	9	2341	-4.05	0.0	0.69	0.14	Mdh1
75	path:mmu00720: Reductive carboxylate cycle (CO2 fixation)	1	1	168	9	2341	-4.05	0.0	0.69	0.14	Mdh1
76	path:mmu00520: Nucleotide sugars metabolism	1	1	168	10	2340	-4.07	0.0	0.63	0.14	Rdh13
77	path:mmu05060: Prion disease	1	1	168	10	2340	-4.07	0.0	0.63	0.14	Lamc1
78	path:mmu00363: Bisphenol A degradation	1	1	168	10	2340	-4.07	0.0	0.63	0.14	Rdh13
79	path:mmu00740: Riboflavin metabolism	1	1	168	11	2339	-4.09	0.0	0.57	0.14	Mtmr6
80	path:mmu00410: beta-Alanine metabolism	1	1	168	16	2334	-4.09	0.0	0.37	0.14	Aoc3
81	path:mmu00602: Blood group glycolipid biosynthesis-neolactoseries	1	1	168	16	2334	-4.09	0.0	0.37	0.14	St8sia1
82	path:mmu05030: Amyotrophic lateral sclerosis (ALS)	1	1	168	16	2334	-4.09	0.0	0.37	0.14	Ssr4
83	path:mmu00770: Pantothenate and CoA biosynthesis	1	1	168	15	2335	-4.1	0.0	0.4	0.14	Sirt1
84	path:mmu00053: Ascorbate and aldarate metabolism	1	1	168	12	2338	-4.1	0.0	0.52	0.14	Rdh13
85	path:mmu00670: One carbon pool by folate	1	1	168	12	2338	-4.1	0.0	0.52	0.14	Ehd4
86	path:mmu00960: Alkaloid biosynthesis II	1	1	168	13	2337	-4.1	0.0	0.47	0.14	Aoc3
87	path:mmu05050: Dentatorubropallidoluysian atrophy (DRPLA)	1	1	168	13	2337	-4.1	0.0	0.47	0.14	Baiap2
88	path:mmu00624: 1- and 2-Methylnaphthalene degradation	1	1	168	13	2337	-4.1	0.0	0.47	0.14	Adh1
