# Supplementary material for: A genomic analysis of mouse models of breast cancer reveals molecular features of mouse models and relationships to human breast cancer
Source: Breast Cancer Res. 2014 Jun 5;16(3):R59. doi: 10.1186/bcr3672 (PMC4078930; doi:10.1186/bcr3672)
Supplement: Additional file 3 — Fold change values organized by mouse tumor model type comparing the mouse model to normal mammary gland. [file bcr3672-S3.zip › Additional_File_3/rbko_p107mut_NMLmammary/AdditionalFile78_rbko_p107mut_NMLmammary/DownregulatedGenesgather_transfac_121024.txt]

#	Annotation	Total Genes With Ann	Your Genes (With Ann)	Your Genes (No Ann)	Genome (With Ann)	Genome (No Ann)	ln(Bayes factor)	neg ln(p value)	FE: neg ln(p value)	FE: neg ln(FDR)	Genes
1	V$TEF_Q6	188	188	488	5553	9942	6.33	10.42	0.0	0.0	2610318K02Rik 4632409L19Rik 4933424N09Rik 5330414D10Rik 8430417G17Rik Adcy4 Adora2a Adrb2 Afp Agtpbp1 Ank1 Arf4 Aspa Atp1a1 Axl BC014805 BC019943 BC024997 BC035291 Baiap2 Bbox1 Bche Bicd1 Birc3 C6 C8b Calcrl Car1 Ccl28 Cd34 Cd36 Cdc42 Cdo1 Cenpb Ces2 Chc1l Chchd3 Chst7 Cops2 Cps1 Creb3l1 Crem Crygb Ctla2a Cul2 Cxcl1 Cxcl12 Cyb5 Cyp2j6 Cyp2j9 Cyp4a10 D10Bwg0791e D5Bwg0860e Dach1 Dact1 Ddx47 Dmc1h …
2	V$MAZ_Q6	520	520	156	10751	4744	5.97	10.06	11.35	5.5	1110006I15Rik 1110007H17Rik 1110037N09Rik 1810029C22Rik 2310032D16Rik 2310061G07Rik 2410018G23Rik 2610022K04Rik 2700038L12Rik 2900027G03Rik 2900091E11Rik 4632409L19Rik 4930542G03Rik 4933425F03Rik 8430417G17Rik 9430059P22Rik 9430077D24Rik AI225782 AJ430384 Ace Actg1 Adam4 Adamts4 Adcy4 Adora2a Adrb2 Agtrl1 Akp2 Ank1 Ankrd24 Aoc3 Apc2 Apg12l Aplp2 Apoa5 Apoh Aqp1 Aqp7 Aspa Asph Atf3 Atf4 Atp1a1 Atp…
3	V$FOXJ2_02: fork head box J 2	218	218	458	6077	9418	3.7	7.58	0.0	0.0	2310061G07Rik 2610022K04Rik 2610318K02Rik 2700038L12Rik 4930418P06Rik 4933424N09Rik 4933425F03Rik 5330414D10Rik AJ430384 Abca8a Adam4 Adrb2 Agtrl1 Aoc3 Aspa Atp4b B3gat1 BC014805 BC053440 Bche Bicd1 Birc3 C1qr1 C330016H24Rik C6 Calcrl Car1 Car3 Car8 Catna1 Ccl28 Ccl7 Cd209b Cd36 Cd83 Cdc42 Cdh17 Cdo1 Cdr2 Chad Chc1l Chrdl1 Clps Crem Crp Crry Crygb Cul2 Cxcl1 Cyb5 Cyp27a1 Cyp2j6 Cyp4a10 D5Bwg0860e…
4	V$SMAD4_Q6	326	326	350	6426	9069	2.99	6.8	8.1	2.94	1110037N09Rik 2310061G07Rik 2700038L12Rik 2900027G03Rik 4930542G03Rik 4933425F03Rik 5330414D10Rik 8430417G17Rik 9430059P22Rik Ace Actg1 Adamts4 Adcy4 Adh1 Adora2a Afp Agtrl1 Akp2 Ank3 Ankrd24 Apc2 Apg12l Aplp2 Apoa5 Apoh Aqp1 Arf4 Aspa Atf4 Atp1a1 Atp1b1 Atp4b Atpif1 Axl B3gat1 BC003277 BC024997 BC035291 Barx2 Bbox1 Bche Bcl3 Bicd1 Birc3 C1qb C8b Cacnb1 Calca Capn7 Capzb Car1 Catna1 Ccl1 Ccl27 Cc…
5	V$BRN2_01: POU factor Brn-2	246	246	430	6631	8864	2.46	6.21	0.0	0.0	1110006I15Rik 2610318K02Rik 2900027G03Rik 2900091E11Rik 9430059P22Rik AI225782 AJ430384 Ace Adam4 Adamts4 Adh1 Adrb2 Afp Agtpbp1 Als2cr19 Aoc3 Aplp2 Arf4 Aspa Atf3 Atpif1 B3gat1 BC019943 BC024479 BC024997 BC053440 Baat Bbox1 Bche Birc3 C1qb C6 C8b Calca Calcrl Calm3 Capn7 Car1 Car8 Ccl1 Ccl27 Ccl28 Ccl7 Cd36 Cd83 Cdc42 Cdo1 Chc1l Chst7 Cnn1 Col3a1 Copg Cops2 Crem Crispld1 Csf2rb1 Csf2rb2 Ctsk Cyb…
6	V$HP1SITEFACTOR_Q6	129	129	547	3813	11682	2.4	6.16	0.0	0.0	1110037N09Rik 2410018G23Rik 4632409L19Rik 4930418P06Rik Adam4 Afp Aqp7 Asph Axl BC014805 BC019943 BC024479 Birc3 C1qr1 C6 Calcrl Car1 Ccl28 Ccl7 Cd163 Cdh16 Cdh17 Chrdl1 Clstn2 Col5a3 Crem Crry Cspg5 Cxcl14 D5Bwg0860e Dbi Ddx21 Defcr3 Dpep1 Ear11 Ebf1 Edg1 Ehd4 Eif3s1 Ermap Esam1 Fank1 Fgfr1op2 Fhl1 Fmo1 Foxh1 Fto Gca Gcc1 Gfi1b Gimap6 Gnl2 Gprc5c Gucy1b3 Hapln2 Hiat1 Hspb3 Il9 Itga9 Itgb1 Kcne4 …
7	V$CART1_01: Cart-1 (cartilage homeoprotein 1)	54	54	622	1865	13630	2.0	5.73	0.0	0.0	Apoh Aspa BC019943 Birc3 C6 Calcrl Cd36 Cdc42 Cdc42ep3 Cps1 Ctla2a D10Bwg0791e D9Wsu20e Dach1 Ddx21 Dmc1h Edg1 Eif2ak3 Fgb Gstm1 H3f3b Heph Hgf Hmg20a Hsd3b7 Iqgap1 Itgb1 Klf2 Matp Mdn1 Mphosph10 Pcdh15 Pcm1 Pde4b Pecr Ppp1cb Ppp1r15b Rbbp9 Rps10 Scg3 Scin Sele Serf2 Slc12a6 Slc33a1 Sos2 Sprrl2 Sprrl7 St8sia3 Stx18 Tcf7l2 Tek Tmcc2 Zfp612
8	V$NKX61_01: NKX6-1	22	22	654	944	14551	1.43	5.07	0.0	0.0	2900091E11Rik BC014805 BC024479 Birc3 Calm3 Cd163 Cenpb Cpa3 Cyp2j6 Defb11 Fhl1 Ga17 Iigp1 Kera Krtcap1 Mulk Pip Ppil5 Rac1 Sepp1 Tbc1d8 Tiparp
9	V$PAX9_B: zebrafish Pax-9 binding sites	183	183	493	3477	12018	0.67	4.21	5.73	1.05	2410018G23Rik 2700038L12Rik 2900027G03Rik 4930418P06Rik 4933424N09Rik 9430059P22Rik AJ430384 Actg1 Adcy4 Akp2 Ankrd24 Apc2 Apg12l Aqp1 Arf4 Asph Atf3 BC003277 BC019943 Baiap2 Barx2 Birc3 Bmp6 Cacnb1 Calm3 Capn7 Capzb Catna1 Ccl27 Ccl7 Ccrn4l Cdc42ep3 Chad Chc1l Chst7 Clps Col13a1 Cox5b Cpeb2 Creb3l1 Crp Cspg5 Ctps2 Cxcl12 Cyb5 Cyp27a1 Cyp2j6 Dbi Defb11 Dgat2 Dll4 Dlst Dnajb6 Dner Dpt Ebf1 Ehd4 En…
10	V$E2F1_Q6: E2F-1	382	382	294	7962	7533	0.39	3.85	5.29	1.05	1110006I15Rik 2410018G23Rik 2610022K04Rik 2700038L12Rik 2900027G03Rik 2900091E11Rik 4930542G03Rik 4933424N09Rik 8430417G17Rik 9430059P22Rik 9430077D24Rik AI225782 AJ430384 Actg1 Adamts4 Adcy4 Adh1 Adrb2 Akap12 Akp2 Als2cr19 Apg12l Aplp2 Apoa5 Atf3 Atf4 Atp1a1 Atp1b1 Atp2a2 Atpif1 Axl B3galt6 BC003277 BC019943 BC024997 BC027174 BC053440 Baiap2 Barx2 Bcl3 Bicd1 Birc3 Bmp6 Cacnb1 Calca Calm3 Capn7 C…
11	V$GATA3_03: GATA-binding factor 3	423	423	253	10447	5048	0.34	3.79	0.0	0.0	1110006I15Rik 1110037N09Rik 2310032D16Rik 2310061G07Rik 2610022K04Rik 2610318K02Rik 2700038L12Rik 2900091E11Rik 4632409L19Rik 4933424N09Rik 4933425F03Rik 5330414D10Rik 8430417G17Rik Abca8a Adam4 Adamts4 Adh1 Adora2a Adrb2 Afp Agtpbp1 Agtrl1 Akap12 Akp2 Als2cr19 Ank1 Ankrd24 Aplp2 Apoh Arf4 Aspa Asph Atf3 Atp1b1 Atpif1 BC014805 BC019943 BC024479 BC027174 BC035291 BC053440 Baat Bbox1 Bche Bicd1 Bir…
12	V$CREB_Q4: cAMP-response element binding protein	74	74	602	1234	14261	0.04	0.0	5.4	1.05	2310032D16Rik 2410018G23Rik 2700038L12Rik 2900091E11Rik 9430077D24Rik AI225782 AJ430384 Adora2a Apg12l Atf3 BC053440 Baat Calca Cdc42ep3 Clasp2 Clstn2 Ctla2a Cul2 D10Bwg0791e Dact1 Dnajb4 Ear11 Ebf1 Ermap Exosc1 Flt3 Fosb Foxd3 Gem Gnl2 Habp4 Has1 Hbld2 Hnrpa2b1 Hnrph1 Ica1 Itga9 Lmcd1 Mynn Ndufs8 Nptx1 Oazin Pak1ip1 Pck1 Pcolce2 Pdlim3 Pgrmc1 Ppp2ca Pvrl2 Rbm18 Rhoj Riok2 Rpl13a Rpl15 Rps17 Rps2…
13	V$IPF1_Q4	116	116	560	3273	12222	-0.08	0.0	0.0	0.0	2700038L12Rik 5330414D10Rik Adh1 Agtpbp1 Agtrl1 Akap12 Atp1b1 BC019943 C1qr1 Car1 Cdc42ep3 Cdh17 Cenpb Chc1l Chrdl1 Chst7 Cirbp Crry Crygb Ctps2 Ctsk Cyp4a10 Cyp4b1 Ddx26 Ddx47 Defb11 Dfy Dmc1h Dmgdh Dmtf1 Dusp6 Eif3s1 Eif3s6ip Ercc8 Fabp4 Fgf1 Fgg Fli1 Fto G6pc Gabra1 Gmfb Gucy1b3 Gzma Habp4 Hadh2 Hapln2 Hc Hdgfrp3 Heph Hgf Hmg20a Hsdl2 Hspa8 Il9 Inmt Itgb1 Kctd12 Kera Klf12 Klhl7 Leap2 Mafk Mag…
14	V$CREB_Q2: cAMP-response element-binding protein	80	80	596	1378	14117	-0.31	0.0	4.98	0.92	2310032D16Rik 2310061G07Rik 2410018G23Rik 2700038L12Rik 2900027G03Rik 2900091E11Rik 9430077D24Rik AI225782 AJ430384 Apg12l Atf3 BC024997 BC053440 Calca Clasp2 Clstn2 Cry2 Cul2 D10Bwg0791e Dact1 Ddb2 Dnajb6 Ehd4 Eltd1 Fosb Fosl1 Foxd3 Gem H3f3b Habp4 Has1 Hbld2 Hiat1 Hnrpa2b1 Hnrph1 Itga9 Klhl7 Lmcd1 Mafk Ndufs8 Nfkb2 Nr4a1 Oazin Pak1ip1 Pck1 Pcolce2 Pdlim3 Penk1 Ppp1r10 Ppp2ca Pqlc1 Pvrl2 Rbm18 R…
15	V$PAX3_B: Pax-3 binding sites	438	438	238	9349	6146	-0.33	0.0	4.52	0.71	1110006I15Rik 2310032D16Rik 2310061G07Rik 2610022K04Rik 2610318K02Rik 2700038L12Rik 4632409L19Rik 4930418P06Rik 4930542G03Rik 4933424N09Rik 4933425F03Rik 9430059P22Rik AI225782 AJ430384 Ace Actg1 Adcy4 Adora2a Akap12 Akp2 Als2cr19 Ank1 Ank3 Aoc3 Apc2 Apg12l Aplp2 Apoh Aqp1 Arf4 Aspa Asph Atf3 Atf4 Atp1a1 Atpif1 Axl Azgp1 B3galt6 BC003277 BC019943 BC024479 BC035291 BC053440 Baiap2 Barx2 Bche Bcl3 …
16	V$PPARG_03: PPAR (peroxisome proliferator-activated receptor gamma)	293	293	383	6024	9471	-0.34	0.0	4.48	0.71	2310061G07Rik 2410018G23Rik 2610022K04Rik 2610318K02Rik 2700038L12Rik 2900027G03Rik 2900091E11Rik 4930418P06Rik 4930542G03Rik 4933424N09Rik 8430417G17Rik 9430059P22Rik 9430077D24Rik AI225782 AJ430384 Ace Actg1 Adam4 Adamts4 Adcy4 Adh1 Adora2a Afp Als2cr19 Ankrd24 Aoc3 Apc2 Apoa5 Aqp7 Aspa Atf3 Atf4 Atp4b Azgp1 B3galt6 B3gat1 BC019943 BC024479 BC027174 Baat Bcl3 Bicd1 C330016H24Rik Cacnb1 Calca Ca…
17	V$NKX22_01: NK2 class homeobox factor 2	67	67	609	2033	13462	-0.36	0.0	0.01	0.0	2610318K02Rik Apg12l BC014805 BC019943 Bbox1 Cd209b Cdc42 Cdh17 Cdo1 Crygb Ctla2a Cxcl14 Cyp2j6 D7Ertd462e Dpt Eif3s1 Esam1 Fbxo3 Fgl2 Fto G6pc Gimap6 Gnl2 Gzma Hadh2 Hc Heph Hgf Hsdl2 Igj Lum Mcp Mcpt5 Mrpl13 Mrpl3 Mtch2 Mtmr6 Papd4 Pcm1 Pcolce2 Phactr2 Pias1 Pscd3 Psmd11 Ptn Pvt1 Qpct Rab5c Rgs2 Rpl37a Rpl39 Rpo2tc1 Rps13 Schip1 Sirt1 Slc33a1 Slco1a4 Sprrl7 Sptlc1 Srpx Tln1 Tmcc2 Tnfaip6 Tob2 V…
18	V$AREB6_02: AREB6 (Atp1a1 regulatory element binding factor 6)	232	232	444	5989	9506	-0.46	0.0	0.01	0.0	1110007H17Rik 2310032D16Rik 2310061G07Rik 2410018G23Rik 2700038L12Rik 4930418P06Rik 5330414D10Rik 8430417G17Rik 9430077D24Rik AJ430384 Abca8a Adrb2 Afp Akap12 Als2cr19 Ank1 Ank3 Ankrd24 Aoc3 Apoa5 Aspa Atp1b1 Azgp1 BC024479 BC024997 BC053440 Baiap2 Birc3 Bmp6 C1qb C1qr1 C6 Calca Capzb Car3 Catna1 Ccl1 Ccl27 Cd209b Cd34 Cd83 Cdh13 Cdh16 Ces2 Cntfr Crb3 Crispld1 Crp Csrp1 Ctla2a Ctsk Cul2 Cyb5 Cyp2…
19	V$NKX25_02: homeo domain factor Nkx-2.5/Csx, tinman homolog	247	247	429	6320	9175	-0.61	0.0	0.01	0.0	1110006I15Rik 1810029C22Rik 2610318K02Rik 2700038L12Rik 2900027G03Rik 2900091E11Rik 4930418P06Rik 9430059P22Rik AI225782 Abca8a Adrb2 Agtpbp1 Agtrl1 Akap12 Als2cr19 Apg12l Apoh Arf4 Aspa Atpif1 BC014805 BC019943 BC024997 Baat Bbox1 Bche Bicd1 C330016H24Rik C6 C8b Calcrl Car1 Car3 Ccl28 Cd209b Cd36 Cdc42 Cdc42ep3 Cdr2 Cenpb Ces2 Chchd3 Cherp Clps Cops5 Cox5b Cpa3 Creb3l1 Crem Crispld1 Crp Crry Cry…
20	V$AR_01: androgen receptor	68	68	608	1175	14320	-0.95	0.0	4.33	0.67	1110037N09Rik 8430417G17Rik Atp4b B3gat1 BC024997 Baat Baiap2 C1qb Ccl27 Cdh16 Cdr2 Chrdl1 Clasp2 Cry2 Cspg5 Cyp2e1 Dbi Defcr3 Dlst Dpep1 Fbxo21 Gm2a Gmfb Gnai3 Got1 Gucy1b3 Has2 Hiat1 Ica1 Ifitm2 Irf1 Itgb1 Klf2 Klk13 Klk5 Klk8 Mafk Mbd1 Mrc1 Mrpl3 Ncoa1 Ndrg4 Neto1 Penk1 Per2 Pfkfb3 Pip5k1a Pnmt Ppp1r10 Psg23 Ptgds Rnpc2 Rpl27 Rpl37a Rps5 Schip1 Scin Sdpr Serping1 St6galnac2 St8sia1 Sult1a1 Tbc…
21	V$TCF1P_Q6	468	468	208	10136	5359	-0.97	0.0	3.82	0.52	1110006I15Rik 1110037N09Rik 1810029C22Rik 2310032D16Rik 2310061G07Rik 2410018G23Rik 2900027G03Rik 2900091E11Rik 4632409L19Rik 4930418P06Rik 4930542G03Rik 4933424N09Rik 4933425F03Rik 9430077D24Rik AI225782 AJ430384 Abca8a Actg1 Adamts4 Adcy4 Adh1 Adora2a Adrb2 Afp Agtpbp1 Agtrl1 Akap12 Akp2 Als2cr19 Ank1 Aoc3 Apc2 Apg12l Aplp2 Apoa5 Apoh Aqp1 Arf4 Asph Atf3 Atf4 Atp1a1 Atp1b1 Atp2a2 Atp4b Atpif1 A…
22	V$PIT1_Q6	487	487	189	11711	3784	-1.0	0.0	0.02	0.0	1110006I15Rik 1110007H17Rik 1110037N09Rik 1810029C22Rik 2310032D16Rik 2310061G07Rik 2610022K04Rik 2610318K02Rik 2700038L12Rik 2900091E11Rik 4632409L19Rik 4930418P06Rik 4933424N09Rik 4933425F03Rik AJ430384 Abca8a Actg1 Adam4 Adamts4 Adcy4 Adh1 Adrb2 Afp Agtpbp1 Agtrl1 Akap12 Als2cr19 Ank3 Ankrd24 Aplp2 Apoa5 Apoh Aqp1 Arf4 Aspa Asph Atf4 Atp1a1 Atp1b1 Atp4b Atpif1 Axl Azgp1 B3gat1 BC014805 BC02447…
23	V$VMYB_02: v-Myb	129	129	547	2479	13016	-1.08	0.0	3.9	0.52	2900027G03Rik 4632409L19Rik 4930418P06Rik 4933424N09Rik 5330414D10Rik AJ430384 Ace Actg1 Als2cr19 Ank3 Apg12l Apoh Aqp1 Atf3 Atp1a1 Azgp1 BC024997 BC035291 Barx2 Bmp6 C8b Calca Calm3 Capzb Cdc42ep3 Cirbp Clasp2 Clstn2 Cntfr Cox5b Cpeb2 Crb3 Cry2 Cyp2e1 Cyp2s1 D8Ertd594e Dach1 Daf1 Dusp18 Ebf1 Elmo1 Ercc8 Fank1 Fhl1 Foxd3 Fzd8 Gdf10 Gimap4 Git2 Gm2a Gmfb Gnai3 Gng13 Gspt2 Gstm2 Gtf2b Gucy1b3 Gzma …
24	V$WHN_B: winged-helix factor nude	186	186	490	3730	11765	-1.1	0.0	3.73	0.52	2610022K04Rik 4930418P06Rik 4930542G03Rik 4933425F03Rik 5330414D10Rik 9430059P22Rik 9430077D24Rik AJ430384 Actg1 Adh1 Adora2a Akp2 Apg12l Aplp2 Asph Atf3 Atf4 Atp4b Axl BC024997 BC053440 Barx2 Bicd1 Bmp6 C1qr1 Capn7 Ccrn4l Cd209d Cdc42ep3 Cdh17 Cdo1 Cherp Clasp2 Clstn2 Col13a1 Copg Cops2 Cops5 Cox5b Cpeb2 Creb3l1 Cry2 Ctsk Cxcl12 Cyp27a1 Cyp2s1 D7Ertd462e D9Wsu20e Dbi Ddx26 Ddx5 Dgat2 Dlst Dmc1h …
25	V$LPOLYA_B: Lentiviral Poly A signal	119	119	557	3232	12263	-1.12	0.0	0.02	0.0	1810029C22Rik 2610318K02Rik 2700038L12Rik 4933425F03Rik Abca8a Actg1 Agtpbp1 Ank1 Ank3 BC024479 BC027174 Bbox1 Bche C1qr1 C6 Calcrl Capn7 Car1 Ccl7 Cd34 Cd83 Cdh13 Chrdl1 Chst7 Cnn1 Cul2 Cyp27a1 Cyp2e1 Cyp4a10 D10Bwg0791e Ddx21 Dmc1h Dmgdh Dpt Dtna Eif3s6ip Eno1 Esam1 Exosc1 Ga17 Gadd45gip1 Gimap6 Gtf2b Gzma Hadh2 Hadhb Hc Heph Hmg20a Hnrph1 Hsd3b7 Igfbp6 Iigp1 Iqgap1 Itpr1 Kcnd2 Khdrbs2 Klhl7 Kl…
26	V$CETS1P54_01: c-Ets-1(p54)	463	463	213	10053	5442	-1.2	0.0	3.54	0.46	1110006I15Rik 2310061G07Rik 2410018G23Rik 2610022K04Rik 2610318K02Rik 2700038L12Rik 2900027G03Rik 2900091E11Rik 4632409L19Rik 4930418P06Rik 4930542G03Rik 4933424N09Rik 9430059P22Rik 9430077D24Rik AI225782 Abca8a Ace Actg1 Adamts4 Adcy4 Adh1 Adora2a Adrb2 Afp Agtpbp1 Agtrl1 Akap12 Akp2 Ank3 Aoc3 Apg12l Aplp2 Apoh Aqp1 Aqp7 Arf4 Aspa Atf3 Atf4 Atp1a1 Atp4b Atpif1 Azgp1 B3galt6 BC003277 BC019943 BC0…
27	V$MAZR_01: MAZ related factor	304	304	372	6408	9087	-1.29	0.0	3.38	0.36	1110006I15Rik 1110007H17Rik 1110037N09Rik 2310032D16Rik 2410018G23Rik 2700038L12Rik 2900091E11Rik 4632409L19Rik 4930418P06Rik 4930542G03Rik 4933425F03Rik 8430417G17Rik 9430077D24Rik AI225782 AJ430384 Actg1 Adamts4 Adcy4 Adrb2 Akp2 Ankrd24 Aoc3 Apg12l Aplp2 Aqp1 Arf4 Asph Atf3 Atp2a2 Atpif1 Axl BC003277 BC019943 BC024479 BC024997 BC035291 Baiap2 Bcl3 Birc3 C8b Cacnb1 Calcrl Calm3 Car3 Catna1 Ccl27…
28	V$MEF2_02: myogenic MADS factor MEF-2	35	35	641	1139	14356	-1.33	0.0	0.01	0.0	Aqp1 BC014805 Barx2 C1qr1 Cd83 Cdr2 Ctsk Cyb5 Cyp2j6 Dact1 Ddx47 Dner Fbxo21 Fli1 Ga17 Gca Gimap4 Gmfb Hapln2 Hbld2 Hspb3 Itm2a Leap2 Lpl Meox2 Mrgpra3 Nr4a1 Pdlim1 Penk1 Rpl41 Rps6 Sema6c Tff3 Tiparp Tpm3
29	V$BACH2_01: BTB and CNC homolog 2	439	439	237	10580	4915	-1.43	0.0	0.03	0.0	1110006I15Rik 1110007H17Rik 1110037N09Rik 1810029C22Rik 2310032D16Rik 2310061G07Rik 2410018G23Rik 2610022K04Rik 2900027G03Rik 2900091E11Rik 4632409L19Rik 4933425F03Rik 5330414D10Rik 9430077D24Rik AI225782 Abca8a Ace Actg1 Adamts4 Adcy4 Adh1 Adora2a Afp Agtrl1 Als2cr19 Ank1 Ank3 Ankrd24 Aoc3 Apc2 Apg12l Apoa5 Apoh Aqp7 Asph Atf3 Atf4 Atp1a1 Atp1b1 Atp2a2 Atpif1 Axl Azgp1 B3galt6 BC014805 BC024479 …
30	V$CREBP1_Q2: CRE-binding protein 1	56	56	620	965	14530	-1.49	0.0	3.8	0.52	2310032D16Rik 2410018G23Rik 2700038L12Rik 2900091E11Rik 4632409L19Rik 9430077D24Rik AJ430384 Apg12l Atf3 BC053440 Cdc42ep3 Clasp2 Clstn2 D10Bwg0791e Dact1 Dnajb4 Flt3 Fosb Foxd3 Gem Gfpt2 Gnl2 Habp4 Has1 Hbld2 Hnrpa2b1 Itga9 Lmcd1 Oazin Pak1ip1 Pck1 Pcolce2 Pdlim3 Pgrmc1 Ppp2ca Pvrl2 Rbm18 Rhoj Riok2 Rpl13a Rpl15 Rps17 Rps29 Scin Slc13a2 Sult1a1 Tacr3 Taf7 Tde1 Trib1 Uap1 Ubb Usp2 Usp9x Wsb1 Zwint
31	V$DEAF1_02	25	25	651	351	15144	-1.5	0.0	4.18	0.63	2410018G23Rik 2900091E11Rik 4632409L19Rik Akap12 Arf4 Bche C330016H24Rik Cpsf3 Cxcl1 Dnajb6 Ercc8 Fli1 Galk2 Hdc Hmg20a Hspa8 Kcna2 Nfkb2 Serf2 Sfrs2 Sirt1 Stx18 Tln1 Tm4sf6 Tmed4
32	V$XFD1_01: Xenopus fork head domain factor 1	94	94	582	2585	12910	-1.5	0.0	0.02	0.0	1110006I15Rik 2310032D16Rik 2310061G07Rik AJ430384 Abca8a Adrb2 BC027174 BC053440 Baiap2 Bmp6 C330016H24Rik Cd36 Cd83 Chad Chchd3 Cpa3 Crem Cyb5 Cyp2e1 D10Bwg0791e Ddb2 Ddx21 Defcr3 Dmgdh Dnajb6 Ehd4 Eif3s1 Enpep Esam1 Exosc1 F2 Fabp4 Fgb Fosl1 Galntl1 Gca Gch1 Gclc Gfpt2 Gif Gimap4 Gtf2b H2afy2 Hapln2 Il9 Itpr1 Kcnd2 Kera Mapre2 Matp Mcp Mmp19 Nme5 Pak1ip1 Pcdh18 Pi4k2a Pip5k1a Plekha4 Rdh13 Rec…
33	V$CDX2_Q5	409	409	267	9872	5623	-1.62	0.0	0.04	0.0	1810029C22Rik 2310032D16Rik 2610022K04Rik 2610318K02Rik 2700038L12Rik 2900091E11Rik 4930418P06Rik 4933424N09Rik 4933425F03Rik 5330414D10Rik 8430417G17Rik 9430059P22Rik AJ430384 Abca8a Actg1 Adam4 Adcy4 Adh1 Afp Agtpbp1 Als2cr19 Ank1 Ank3 Aoc3 Aqp7 Arf4 Aspa Asph Atf4 Atp1a1 Atp1b1 Atp2a2 Azgp1 B3gat1 BC014805 BC019943 BC024479 BC035291 BC053440 Baat Baiap2 Barx2 Bbox1 Bche Birc3 C1qb C330016H24Ri…
34	V$AFP1_Q6	98	98	578	2656	12839	-1.7	0.0	0.03	0.0	4632409L19Rik 5330414D10Rik 8430417G17Rik 9430059P22Rik Abca8a Afp Als2cr19 Aoc3 Apoh BC024479 Bche Bicd1 C330016H24Rik Car1 Car8 Cd163 Cd36 Cd83 Chrdl1 Chst7 Col3a1 Cry2 Cxcl12 Cyb5 Cyp4b1 D10Bwg0791e Ddb2 Defb11 Dmc1h Efemp1 Esam1 Fbxo9 Fhl1 Flt3 Frmd4b Fto Gch1 Gif Gnai3 Guca1b Gucy1b3 Gzma H3f3b Habp4 Hgf Hnrpc Igj Iigp1 Magea7 Map3k12 Matp Mef2c Meox2 Mgll Mpz Mtmr6 Nts Olfr68 Per2 Pex16 Plx…
35	V$E2_01: papilloma virus regulator E2	48	48	628	817	14678	-1.73	0.0	3.6	0.46	Adcy4 Atf3 Atf4 B3galt6 Baiap2 Barx2 Car1 Cnot4 Ctps2 Cyp27a1 Ddx5 Dlst Dnajb4 Dusp18 Dusp6 Eif3s6ip Exosc1 Galk2 Gdf10 Gfpt2 Gnl2 Got1 Hbld2 Hibch Hnrph1 Hrh3 Hsd3b7 Itih1 Khdrbs2 Mcpt5 Mphosph10 Nr4a1 Oazin Per2 Prkch Ptpn21 Qpct Rab5c Rnpc2 Rpl39 Rps10 Rps29 Rps5 Sdh1 Shank3 Tbc1d8 Wdr42a Zfp612
36	V$CEBP_C: C/EBP binding site	179	179	497	3664	11831	-1.74	0.0	2.98	0.3	2310061G07Rik 2900027G03Rik 4632409L19Rik AJ430384 Abca8a Adamts4 Agtpbp1 Akp2 Als2cr19 Ankrd24 Aoc3 Apoa5 Aspa Atp1b1 Atp4b BC019943 BC024479 BC053440 Bbox1 Birc3 C8b Car3 Cd163 Cd209b Cdc42 Cdh17 Cenpb Cirbp Cops5 Cpa3 Cpeb2 Cps1 Creb3l1 Crp Crry Cry2 Ctps2 Ctsk Cul2 Cxcl14 Cyp2e1 Cyp2j9 D5Bwg0860e Daf1 Dbi Ddb2 Ddx21 Defcr3 Dmc1h Dmtf1 Dner Dpt Dtna Ear11 Efemp1 Eif3s1 Ermap Esam1 Fbxo3 Fgf1 F…
37	V$NKX3A_01: NK class homeobox factor 3A	116	116	560	3080	12415	-1.74	0.0	0.04	0.0	2310032D16Rik 2410018G23Rik 2610022K04Rik 2900027G03Rik Abca8a Agtrl1 Atpif1 BC014805 BC024479 BC024997 Bche Bcl3 C1qb C6 Calcrl Capzb Ccl27 Cd34 Cdc42 Cdh16 Ces2 Chc1l Clps Cops5 Cpa3 Cps1 Cry1 Ctps2 Cyb5 Cyp2s1 D7Ertd462e Dmtf1 Dpt Dtna Fabp4 Fbxo3 Fgl2 Fmo1 Folr2 Gca Gcc1 Gimap4 Gnai3 Gng13 Gzma H3f3b Hadh2 Hadhb Heph Hnrph1 Htra3 Ica1 Itih1 Kera Khdrbs2 Klf12 Lenep Luc7l2 Lum Mafk Mcp Mcpt5 M…
38	V$HNF4ALPHA_Q6	260	260	416	5499	9996	-1.81	0.0	2.77	0.3	1110037N09Rik 1810029C22Rik 4930418P06Rik 4933424N09Rik 5330414D10Rik 8430417G17Rik AJ430384 Ace Adam4 Adh1 Akp2 Als2cr19 Ank1 Ankrd24 Apoh Aqp1 Arf4 Aspa Atf4 Atp4b Atpif1 Azgp1 BC014805 BC019943 BC053440 Bche Bcl3 Bicd1 Birc3 C1qr1 Calcrl Car1 Car3 Ccl1 Cd36 Cdh17 Cdo1 Cdr2 Cenpb Ces2 Chc1l Clps Clstn2 Col3a1 Col5a3 Cops2 Cops5 Cox5b Cpa3 Cps1 Cpsf3 Crb3 Crp Crygb Csrp1 Ctps2 Ctsk Cul2 Cxcl1 Cx…
39	V$E2F1_Q6_01	255	255	421	5400	10095	-1.88	0.0	2.68	0.3	1110006I15Rik 2410018G23Rik 2610022K04Rik 4632409L19Rik 4930542G03Rik 4933424N09Rik 8430417G17Rik 9430059P22Rik 9430077D24Rik AI225782 Actg1 Adamts4 Adcy4 Adh1 Adora2a Als2cr19 Apg12l Aplp2 Apoa5 Atf3 Atf4 Atp1a1 Atp1b1 Axl BC003277 BC027174 BC035291 BC053440 Baiap2 Barx2 Birc3 Bmp6 Calca Car3 Car8 Catna1 Ccl28 Cdh13 Cdr2 Cenpb Chad Chchd3 Cherp Chrdl1 Cirbp Clstn2 Cnot4 Cntfr Col13a1 Cops5 Cox5b…
40	V$USF_Q6: upstream stimulating factor	444	444	232	9728	5767	-1.89	0.0	2.69	0.3	1110006I15Rik 1110007H17Rik 1110037N09Rik 1810029C22Rik 2410018G23Rik 2610022K04Rik 2610318K02Rik 2700038L12Rik 4632409L19Rik 4930418P06Rik 4933424N09Rik 4933425F03Rik 5330414D10Rik 8430417G17Rik 9430059P22Rik 9430077D24Rik AI225782 Ace Actg1 Adcy4 Adh1 Adrb2 Afp Agtrl1 Akp2 Als2cr19 Ank1 Ank3 Aoc3 Aplp2 Apoa5 Apoh Aqp1 Aqp7 Arf4 Asph Atf4 Atp1a1 Atp1b1 Atp2a2 Atp4b Axl B3galt6 BC003277 BC019943 …
41	V$TCF4_Q5	520	520	156	12319	3176	-1.91	0.0	0.05	0.0	1110007H17Rik 1110037N09Rik 1810029C22Rik 2310032D16Rik 2310061G07Rik 2610022K04Rik 2610318K02Rik 2700038L12Rik 2900027G03Rik 2900091E11Rik 4930542G03Rik 4933424N09Rik 4933425F03Rik 5330414D10Rik 8430417G17Rik 9430077D24Rik AI225782 AJ430384 Abca8a Ace Actg1 Adamts4 Adh1 Afp Agtpbp1 Akap12 Als2cr19 Ank3 Ankrd24 Aoc3 Apg12l Apoa5 Apoh Aqp1 Aqp7 Arf4 Aspa Asph Atf3 Atf4 Atp1a1 Atp1b1 Atp2a2 Atpif1 …
42	V$E2F_Q3_01	250	250	426	5293	10202	-1.92	0.0	2.64	0.3	2410018G23Rik 2610022K04Rik 2700038L12Rik 4632409L19Rik 4930542G03Rik 9430059P22Rik AI225782 AJ430384 Actg1 Adcy4 Adrb2 Agtpbp1 Akap12 Als2cr19 Aplp2 Asph Atf3 Atf4 Atp1a1 Atp1b1 Axl B3galt6 BC003277 BC019943 BC027174 BC053440 Barx2 Bicd1 Bmp6 C330016H24Rik Capn7 Catna1 Ccl1 Cd83 Cdc42ep3 Cdh13 Cdr2 Cenpb Chad Cherp Cirbp Clasp2 Clstn2 Cntfr Col5a3 Cops5 Cox5b Cpeb2 Creb3l1 Cry2 Cspg5 Ctps2 Cxcl1…
43	V$MRF2_01: modulator recognition factor 2	395	395	281	9497	5998	-1.93	0.0	0.07	0.0	1110006I15Rik 2310032D16Rik 2310061G07Rik 2410018G23Rik 2610022K04Rik 2610318K02Rik 2700038L12Rik 2900027G03Rik 4930418P06Rik 4933424N09Rik 4933425F03Rik 5330414D10Rik 9430059P22Rik AI225782 Abca8a Adam4 Agtpbp1 Akap12 Aoc3 Aplp2 Apoh Arf4 Aspa Asph Atf4 Atp1a1 Atp1b1 Atp4b BC014805 BC019943 BC024479 BC024997 BC027174 BC053440 Baat Barx2 Bbox1 Bche Bcl3 Bicd1 Birc3 C1qb C6 C8b Calca Calcrl Calm3 …
44	V$HFH8_01: HNF-3/Fkh Homolog-8	86	86	590	2337	13158	-1.94	0.0	0.04	0.0	2610318K02Rik Adcy4 Adh1 Atp1b1 Atpif1 B3gat1 BC014805 Baat Bbox1 C6 Cacnb1 Car3 Cenpb Chc1l Cherp Col13a1 Cops5 Cps1 Cxcl1 Cyp2j9 D9Wsu20e Dach1 Ehd4 Ermap Fabp4 Fgf1 Fgfr1op2 Foxd3 Gca Gch1 Gimap6 Gnl2 Gstm1 Gtf2b Gucy1b3 Habp4 Has2 Hnrpa2b1 Il9 Itgb1 Klk13 Lenep Magea7 Map3k8 Mef2c Meox2 Mmp19 Mtmr6 Myct1 Nedd9 Nts Olfr69 Pcdh15 Pcsk5 Pdlim3 Pip Pkia Plagl1 Plvap Ppil5 Ppp1cb Ppp1r15b Prkch Ps…
45	V$RREB1_01: Ras-responsive element binding protein 1	69	69	607	1276	14219	-1.97	0.0	3.14	0.3	2410018G23Rik 4930542G03Rik Apc2 Aqp7 Atp1b1 Atpif1 Bcl3 Birc3 Calca Catna1 Crp Cxcl1 Cyb5 Cyp2j9 D8Ertd594e Dbi Eif3s6ip Emcn Galk2 Gca Gh Gimap6 Gm2a Gstm2 Guca1b H2afy2 Habp4 Hadhsc Hibch Hsdl2 Hspa8 Itih1 Kcna2 Kcnab1 Lpin1 Mafk Mageh1 Mapkbp1 Meox2 Ms4a4d Mtmr6 Ncoa1 Papd4 Pip Pip5k1a Plekha4 Plvap Plxdc2 Pou3f2 Prelp Ramp2 Ranbp5 Rhoj Rpl13a Rpl15 Rpl27 Rps13 Sdccag33l Sema6c Serping1 Tceal…
46	V$ZTA_Q2	196	196	480	4917	10578	-1.97	0.0	0.06	0.0	1110006I15Rik 1110007H17Rik 1810029C22Rik 2310061G07Rik 2900027G03Rik 2900091E11Rik 4930418P06Rik 8430417G17Rik AI225782 Abca8a Adam4 Adcy4 Adora2a Als2cr19 Ankrd24 Aoc3 Apc2 Aqp7 Asph Atp2a2 BC024479 Baat Baiap2 Bbox1 Bche Birc3 C1qb C8b Calcrl Calm3 Capn7 Capzb Car1 Catna1 Ccrn4l Cd34 Cd36 Cdc42 Cdc42ep3 Cdh13 Cdo1 Chst7 Cirbp Clps Cnn1 Cnot4 Col3a1 Cps1 Crb3 Crem Csrp1 Ctsk Cxcl14 Cyb5 Cyp2e1 …
47	V$TFIII_Q6	633	633	43	14209	1286	-1.99	0.0	3.25	0.34	1110006I15Rik 1110007H17Rik 1110037N09Rik 1810029C22Rik 2310032D16Rik 2310061G07Rik 2410018G23Rik 2610022K04Rik 2610318K02Rik 2700038L12Rik 2900027G03Rik 2900091E11Rik 4632409L19Rik 4930418P06Rik 4930542G03Rik 4933424N09Rik 4933425F03Rik 8430417G17Rik 9430059P22Rik 9430077D24Rik AI225782 AJ430384 Abca8a Ace Actg1 Adam4 Adamts4 Adcy4 Adh1 Adora2a Adrb2 Agtpbp1 Agtrl1 Akap12 Akp2 Als2cr19 Ank1 Ank3…
48	V$COUP_01: COUP:HNF-4 heterodimer	116	116	560	2306	13189	-2.03	0.0	2.81	0.3	1810029C22Rik 5330414D10Rik 8430417G17Rik Ace Adam4 Akp2 Aplp2 Aqp1 Atf4 Atpif1 BC019943 Bbox1 Birc3 Calcrl Capzb Cd163 Cd209d Cd36 Ces2 Chc1l Clps Clstn2 Col13a1 Col3a1 Col5a3 Crygb Ctps2 Ctsk Cxcl12 Cxcl14 Cyp2e1 Cyp4a10 Cyp4b1 Dusp18 Ermap Fgb Fgl2 G6pc Gcc1 Gdf10 Gem Gfi1b Gif Gnai3 Grip1 Guca2b Hadhsc Hbld2 Hdc Hspa8 Igj Iqgap1 Itpr1 Klhl7 Leap2 Lum Mafk Magea7 Mageh1 Mbd1 Mcpt6 Mdn1 Mfap2 M…
49	V$CP2_01: CP2	442	442	234	9709	5786	-2.03	0.0	2.51	0.3	1110037N09Rik 1810029C22Rik 2310032D16Rik 2410018G23Rik 2900027G03Rik 2900091E11Rik 4632409L19Rik 4930542G03Rik 4933424N09Rik 4933425F03Rik 5330414D10Rik 8430417G17Rik 9430059P22Rik 9430077D24Rik AI225782 AJ430384 Ace Actg1 Adam4 Adcy4 Adrb2 Agtrl1 Akp2 Als2cr19 Ank1 Ankrd24 Aoc3 Apg12l Aplp2 Apoa5 Apoh Aqp1 Aqp7 Arf4 Asph Atf3 Atp1a1 Atp1b1 Atp2a2 Atp4b Atpif1 Axl Azgp1 B3gat1 BC019943 BC024479 …
50	V$VMAF_01: v-Maf	442	442	234	9708	5787	-2.03	0.0	2.52	0.3	1110007H17Rik 1110037N09Rik 2410018G23Rik 2610318K02Rik 2700038L12Rik 2900027G03Rik 2900091E11Rik 4930418P06Rik 4930542G03Rik 4933425F03Rik 8430417G17Rik 9430059P22Rik 9430077D24Rik Ace Actg1 Adora2a Adrb2 Agtpbp1 Agtrl1 Akp2 Als2cr19 Ank1 Ank3 Ankrd24 Apc2 Apg12l Aplp2 Apoa5 Apoh Aqp1 Aspa Asph Atf4 Atp2a2 Atp4b Atpif1 Azgp1 B3galt6 BC014805 Barx2 Bbox1 Bche Bcl3 Bicd1 Bmp6 C1qb C1qr1 C8b Cacnb1…
51	V$TGIF_01: TGIF (5'TG3' interacting factor)	169	169	507	4276	11219	-2.04	0.0	0.06	0.0	2900027G03Rik 4930418P06Rik 9430059P22Rik AI225782 Abca8a Adrb2 Als2cr19 Ank1 Apc2 Aqp1 Atp1b1 B3gat1 BC053440 Barx2 Bche Bmp6 C6 Ccl1 Cd34 Cdr2 Ces2 Chchd3 Chrdl1 Clstn2 Col3a1 Cops2 Cox5b Cpa3 Cps1 Cpsf3 Crispld1 Crry Crygb Cxcl1 Cxcl14 Cyp2e1 Daf1 Ddx47 Dgat2 Dmtf1 Dtna Edg1 Efemp1 Eif3s1 Elmo1 Eltd1 Enpep Ermap Esam1 Fgg Fhl1 Fli1 Flt3 Fosl1 Foxh1 Ga17 Gdf10 Gdf3 Gem Gh Grip1 Gstm1 Gstm2 Guca…
52	V$SP3_Q3	465	465	211	10248	5247	-2.06	0.0	2.5	0.3	1110006I15Rik 1110007H17Rik 1110037N09Rik 1810029C22Rik 2310032D16Rik 2410018G23Rik 2610022K04Rik 2610318K02Rik 2700038L12Rik 2900091E11Rik 4632409L19Rik 4930418P06Rik 4930542G03Rik 4933424N09Rik 4933425F03Rik 5330414D10Rik 8430417G17Rik 9430059P22Rik 9430077D24Rik AJ430384 Abca8a Ace Actg1 Adamts4 Adcy4 Adh1 Adora2a Adrb2 Agtrl1 Akap12 Akp2 Ank3 Ankrd24 Aoc3 Apc2 Apg12l Aplp2 Apoa5 Apoh Aqp1 Aqp…
53	V$MYCMAX_02: c-Myc:Max heterodimer	250	250	426	5327	10168	-2.09	0.0	2.42	0.3	1110006I15Rik 1110037N09Rik 1810029C22Rik 2700038L12Rik 2900091E11Rik 4930418P06Rik 4933425F03Rik 5330414D10Rik 8430417G17Rik 9430059P22Rik AI225782 Ace Actg1 Adh1 Agtpbp1 Akp2 Ank3 Ankrd24 Aoc3 Aplp2 Apoa5 Apoh Aqp7 Atf4 Atp1a1 Atp1b1 Azgp1 B3galt6 B3gat1 BC035291 Bbox1 Bche Birc3 Bmp6 C1qb C6 Calcrl Calm3 Capzb Ccl28 Ccrn4l Cd209d Cd36 Cdc42 Ces2 Chc1l Chchd3 Cnot4 Cntfr Col5a3 Copg Cpeb2 Cpsf3…
54	V$ATF_01: activating transcription factor	82	82	594	1570	13925	-2.1	0.0	2.89	0.3	2310032D16Rik 2700038L12Rik 4632409L19Rik 9430077D24Rik AJ430384 Adrb2 Atf3 Atp1a1 Atp1b1 B3galt6 BC053440 Baat Cdc42ep3 Clasp2 Clstn2 Col13a1 Cops5 Crp Ctla2a Cul2 D10Bwg0791e Ddb2 Dgat2 Dnajb4 Ear11 Esam1 Flt3 Fosb Foxd3 Gabra1 Gem Gnl2 Habp4 Has1 Hnrpa2b1 Hyou1 Ica1 Itga9 Itgb1 Klf12 Lmcd1 Lrig1 Mafk Mapre2 Mrpl50 Mynn Nptx1 Oazin Pak1ip1 Pck1 Pdlim3 Pgrmc1 Pip Ppp2ca Ptpn2 Ptprm Pvrl2 Pvt1 Rb…
55	V$COREBINDINGFACTOR_Q6	204	204	472	5075	10420	-2.11	0.0	0.08	0.0	1110007H17Rik 2310032D16Rik 2310061G07Rik 2610022K04Rik 2900091E11Rik 4933424N09Rik 8430417G17Rik 9430059P22Rik AI225782 Ace Adam4 Agtpbp1 Agtrl1 Aplp2 Apoh Aqp1 Aspa Atf3 Atf4 B3gat1 BC014805 BC024479 BC024997 BC027174 BC053440 Baat Baiap2 Barx2 C1qb C1qr1 C8b Capn7 Car3 Catna1 Ccl1 Ccl27 Ccl7 Cd209b Cd209d Cdc42 Cdh17 Chad Chc1l Chchd3 Cirbp Clps Cntfr Copg Cps1 Crem Crry Ctla2a Ctps2 Cul2 Cxcl…
56	V$CREB_02: cAMP-responsive element binding protein	85	85	591	1637	13858	-2.12	0.0	2.85	0.3	2310061G07Rik 2410018G23Rik 9430077D24Rik AI225782 AJ430384 Adora2a Ank3 Arf4 Atf3 Atp1a1 B3galt6 BC024997 BC053440 Calca Car1 Cd209d Cdc42ep3 Cenpb Cherp Clasp2 Cops5 Cpeb2 Cry2 Cspg5 Ddx5 Ebf1 Eef1a1 Efhd2 Fosb Galntl1 Gca Gem Gnai3 Has1 Hbld2 Hnrph1 Hspa8 Hyou1 Ica1 Icam2 Klf2 Mafk Mcpt6 Mtmr6 Ndufs8 Nptx1 Oazin Pak1ip1 Pcolce2 Per2 Pfkfb3 Pi4k2a Ppp2ca Prkx Ptpn2 Ptprg Ptprm Pvt1 Rbm18 Rgs2 R…
57	V$IRF7_01: interferon regulatory factor 7	366	366	310	8790	6705	-2.14	0.0	0.09	0.0	1110007H17Rik 1810029C22Rik 2310061G07Rik 2410018G23Rik 2610022K04Rik 2610318K02Rik 2900091E11Rik 4632409L19Rik 4930418P06Rik 4930542G03Rik 8430417G17Rik 9430059P22Rik 9430077D24Rik AI225782 AJ430384 Abca8a Ace Adam4 Adh1 Adrb2 Afp Agtpbp1 Agtrl1 Akp2 Als2cr19 Ank3 Apg12l Apoh Aqp7 Atf4 Atp1a1 Atp2a2 B3galt6 B3gat1 BC014805 BC019943 BC027174 BC035291 BC053440 Baat Bbox1 Bicd1 Birc3 Bmp6 C1qr1 C33…
58	V$MEF2_Q6_01	383	383	293	9157	6338	-2.23	0.0	0.1	0.0	1110006I15Rik 1110037N09Rik 1810029C22Rik 2310032D16Rik 2410018G23Rik 2610318K02Rik 2700038L12Rik 2900027G03Rik 4933424N09Rik 4933425F03Rik 5330414D10Rik 9430059P22Rik 9430077D24Rik AJ430384 Abca8a Adam4 Adamts4 Adcy4 Adh1 Afp Agtpbp1 Akap12 Ank3 Aoc3 Aplp2 Aqp1 Arf4 Aspa Atf3 Atf4 Atp1a1 Atp4b Azgp1 BC014805 BC019943 BC024479 BC024997 BC027174 Baat Baiap2 Barx2 Bbox1 Bche Bicd1 Birc3 Bmp6 C1qr1 …
59	V$MMEF2_Q6: myocyte enhancer factor	206	206	470	5095	10400	-2.24	0.0	0.09	0.0	1110006I15Rik 2610318K02Rik 2700038L12Rik 4933424N09Rik 4933425F03Rik 9430059P22Rik AJ430384 Afp Akap12 Ank3 Aspa Atf3 Atp1a1 Atpif1 BC019943 BC024479 Bbox1 Birc3 C1qr1 C330016H24Rik C6 Calcrl Car8 Ccl28 Ccl7 Cd209d Cd36 Cdo1 Ces2 Cnn1 Col3a1 Cops2 Cops5 Cox5b Cpa3 Crb3 Creb3l1 Crispld1 Csf2rb2 Ctsk Cul2 Cxcl12 Cyb5 Cyp27a1 Cyp2e1 Cyp2j9 Cyp2s1 Cyp4a10 D5Bwg0860e D7Ertd462e D9Wsu20e Dbi Ddb2 Ddx2…
60	V$PPARA_02: PPAR-alpha:RXR-alpha heterodimer (peroxisome proliferator activated factor alpha:retinoid X receptor alpha)	12	12	664	472	15023	-2.24	0.0	0.02	0.0	9430077D24Rik AI225782 Cdh17 Efemp1 Elmo1 Habp4 Lenep Pcdh15 Pde8a Rpl41 Sept3 Stmn3
61	V$LMO2COM_02: complex of Lmo2 bound to Tal-1, E2A proteins, and GATA-1, half-site 2	342	342	334	8216	7279	-2.25	0.0	0.11	0.0	1110007H17Rik 1810029C22Rik 2310032D16Rik 2310061G07Rik 2610022K04Rik 2610318K02Rik 2700038L12Rik 2900027G03Rik 4930418P06Rik 4930542G03Rik 4933424N09Rik 4933425F03Rik 9430059P22Rik Abca8a Ace Adam4 Adcy4 Adh1 Als2cr19 Ank3 Apg12l Aplp2 Apoa5 Aqp1 Aqp7 Aspa Asph Atf3 Atp1b1 Atp2a2 Atp4b Azgp1 BC014805 BC019943 BC024479 BC027174 Baat Bbox1 Bche Bmp6 C1qb C1qr1 C8b Calca Capn7 Capzb Car8 Ccl27 Ccl2…
62	V$E2F1_Q3_01	201	201	475	4250	11245	-2.26	0.0	2.28	0.18	2310032D16Rik 2410018G23Rik 2610022K04Rik 4930542G03Rik 4933424N09Rik AI225782 AJ430384 Actg1 Adcy4 Als2cr19 Apg12l Aplp2 Apoa5 Arf4 Atf3 Atf4 Atp1b1 Atp2a2 B3galt6 BC053440 Baiap2 C330016H24Rik Cacnb1 Calm3 Capn7 Car3 Catna1 Cdc42ep3 Cdo1 Cdr2 Cenpb Chad Chchd3 Cherp Cirbp Clasp2 Clstn2 Cntfr Col13a1 Col5a3 Cops5 Cox5b Cpeb2 Crb3 Creb3l1 Crygb Csf2rb2 Cspg5 Cxcl12 Cyp2s1 D10Bwg0791e D8Ertd594e D…
63	V$OCT1_06: octamer-binding factor 1	356	356	320	8532	6963	-2.27	0.0	0.11	0.0	1110006I15Rik 1110007H17Rik 1810029C22Rik 2610318K02Rik 2700038L12Rik 2900027G03Rik 2900091E11Rik 4930418P06Rik 4933424N09Rik 5330414D10Rik 9430059P22Rik Adcy4 Afp Agtpbp1 Agtrl1 Als2cr19 Ank3 Aoc3 Apoh Aqp1 Arf4 Aspa Atf4 Atp1b1 Atp4b Atpif1 Axl BC014805 BC019943 BC024479 BC024997 BC053440 Baat Bbox1 Bche Bicd1 Birc3 Bmp6 C1qr1 C6 C8b Calca Calcrl Capzb Car1 Car3 Car8 Ccl1 Ccl28 Ccl7 Ccrn4l Cd16…
64	V$RFX1_01: X-box binding protein RFX1	281	281	395	6812	8683	-2.28	0.0	0.11	0.0	1110037N09Rik 1810029C22Rik 2310032D16Rik 2410018G23Rik 4632409L19Rik 4930542G03Rik 4933424N09Rik 5330414D10Rik 8430417G17Rik 9430077D24Rik AI225782 AJ430384 Ace Adamts4 Adrb2 Akp2 Als2cr19 Ank1 Aoc3 Apc2 Apg12l Aspa Atf4 Atp1a1 Atp2a2 B3galt6 B3gat1 BC003277 BC014805 BC053440 Baiap2 Bche Bcl3 Birc3 C1qb C6 Cacnb1 Calcrl Car3 Car8 Catna1 Cd209b Cd209d Cd83 Cdc42ep3 Cdh17 Cdo1 Chad Cherp Cnot4 Cop…
65	V$CREB_01: cAMP-responsive element binding protein	73	73	603	1400	14095	-2.33	0.0	2.65	0.3	2310032D16Rik 2410018G23Rik 2700038L12Rik 2900091E11Rik 9430077D24Rik AJ430384 Akap12 Apg12l Atf3 BC053440 Car1 Cd209d Cdc42ep3 Clasp2 Clstn2 Ctla2a Cul2 D10Bwg0791e Dact1 Dnajb4 Dusp18 Ear11 Eef1a1 Flt3 Fosb Foxd3 Gem Gfpt2 Gnl2 Habp4 Has1 Hbld2 Hnrpa2b1 Ica1 Itga9 Klhl7 Lmcd1 Mynn Nptx1 Oazin Pak1ip1 Pck1 Pdlim3 Pgrmc1 Ppp2ca Ptpn2 Pvrl2 Pvt1 Rbm18 Rgs2 Rhoj Riok2 Rpl13a Rpl15 Rps17 Rps29 Rps5 …
66	V$E2A_Q2	386	386	290	9201	6294	-2.33	0.0	0.12	0.0	1110007H17Rik 1110037N09Rik 2310032D16Rik 2610022K04Rik 2610318K02Rik 2900027G03Rik 4632409L19Rik 4930542G03Rik 8430417G17Rik 9430059P22Rik 9430077D24Rik AI225782 AJ430384 Ace Actg1 Adamts4 Adcy4 Adora2a Adrb2 Afp Akap12 Akp2 Als2cr19 Ank1 Ank3 Ankrd24 Aoc3 Apc2 Apg12l Aplp2 Apoa5 Aqp1 Aqp7 Aspa Asph Atf4 Atp1b1 Atp2a2 Atp4b Azgp1 B3gat1 BC003277 BC024479 BC024997 BC027174 BC035291 BC053440 Baiap…
67	V$CREL_01: c-Rel	506	506	170	11254	4241	-2.34	0.0	2.21	0.18	1110006I15Rik 1110007H17Rik 1110037N09Rik 2310061G07Rik 2410018G23Rik 2610022K04Rik 2610318K02Rik 2900027G03Rik 2900091E11Rik 4632409L19Rik 4930542G03Rik 4933424N09Rik 4933425F03Rik 5330414D10Rik 8430417G17Rik 9430059P22Rik 9430077D24Rik AI225782 AJ430384 Actg1 Adam4 Adamts4 Adcy4 Adh1 Adora2a Adrb2 Agtpbp1 Akap12 Als2cr19 Ank1 Ank3 Ankrd24 Aoc3 Apc2 Apg12l Aplp2 Apoa5 Aqp1 Aqp7 Arf4 Asph Atf3 At…
68	V$MYCMAX_B: c-Myc:Max binding sites	273	273	403	5913	9582	-2.36	0.0	2.04	0.17	1110006I15Rik 1110007H17Rik 1110037N09Rik 2310032D16Rik 2410018G23Rik 2700038L12Rik 4933425F03Rik 5330414D10Rik 8430417G17Rik AI225782 AJ430384 Ace Actg1 Afp Agtpbp1 Akp2 Als2cr19 Ank3 Ankrd24 Apg12l Aplp2 Apoa5 Apoh Asph Atp1a1 Atp1b1 Atp2a2 Atp4b BC024997 BC027174 BC035291 Baiap2 Barx2 Bcl3 Bicd1 Birc3 Bmp6 C1qb C330016H24Rik C6 Cacnb1 Calcrl Calm3 Car8 Catna1 Ccl28 Ccrn4l Cd34 Cd83 Cdc42ep3 Cd…
69	V$FREAC7_01: Fork head RElated ACtivator-7	258	258	418	6260	9235	-2.37	0.0	0.12	0.0	1110006I15Rik 2310032D16Rik 2410018G23Rik 2610022K04Rik 2610318K02Rik 2700038L12Rik 4933424N09Rik AI225782 Adcy4 Adh1 Adrb2 Agtpbp1 Als2cr19 Ank1 Ank3 Apoh Aspa Atp1b1 Atpif1 B3gat1 BC014805 BC027174 Baat Bbox1 Bche Birc3 C6 C8b Cacnb1 Calcrl Car3 Catna1 Cd163 Cd34 Cd36 Cenpb Chad Chc1l Cherp Chst7 Cnot4 Col13a1 Col3a1 Col5a3 Cops5 Cpa3 Cps1 Crry Cry1 Cry2 Csf2rb1 Csf2rb2 Ctla2a Cxcl1 Cyp2j9 Cyp2…
70	V$OCT1_01: octamer factor 1	28	28	648	449	15046	-2.37	0.0	3.11	0.3	B3gat1 BC019943 Bbox1 Car8 Cry2 Csf2rb1 Csf2rb2 Fto H3f3b Itga9 Lpl Mmp19 Neurog1 Per2 Plxdc2 Prx Rtn1 Slc12a2 Slc22a12 Srf Stx6 Tln1 Tm4sf13 Trdn Trim34 Uqcrb Utf1 Zswim6
71	V$ELF1_Q6	305	305	371	7334	8161	-2.38	0.0	0.13	0.0	1110007H17Rik 1110037N09Rik 1810029C22Rik 2310032D16Rik 2610022K04Rik 2900091E11Rik 4930418P06Rik 4933424N09Rik 4933425F03Rik AI225782 AJ430384 Abca8a Ace Adcy4 Adora2a Adrb2 Agtrl1 Akap12 Akp2 Ankrd24 Apc2 Apoh Aqp1 Aqp7 Aspa Asph Atf3 Atf4 Atp1a1 Atp2a2 Axl B3gat1 BC003277 BC024479 BC024997 Baat Baiap2 Bche Bcl3 Bicd1 Birc3 C1qb C6 Cacnb1 Capn7 Car1 Car3 Car8 Catna1 Ccl1 Ccl28 Ccl7 Ccrn4l Cd209…
72	V$ATF4_Q2: activating transcription factor 4	177	177	499	3740	11755	-2.42	0.0	2.11	0.18	2310032D16Rik 2410018G23Rik 2610022K04Rik 2700038L12Rik 2900027G03Rik 2900091E11Rik 4632409L19Rik 4933425F03Rik 9430077D24Rik AI225782 AJ430384 Ace Adcy4 Adora2a Als2cr19 Apoh Arf4 Asph Atf3 Atp1b1 BC024997 BC053440 C1qr1 Calca Calm3 Ccl27 Ccrn4l Cd209d Cdo1 Cdr2 Cenpb Cherp Cirbp Clasp2 Clstn2 Cnot4 Cntfr Col3a1 Cox5b Cpeb2 Crb3 Crispld1 Cry2 Csrp1 Cyp2j9 D10Bwg0791e Ddb2 Ddx5 Dgat2 Dmtf1 Dnajb4…
73	V$HAND1E47_01: Hand1:E47 heterodimer	406	406	270	8975	6520	-2.43	0.0	1.94	0.16	1110007H17Rik 1110037N09Rik 2310032D16Rik 2610318K02Rik 2900091E11Rik 4632409L19Rik 4930418P06Rik 4930542G03Rik 4933424N09Rik 4933425F03Rik 5330414D10Rik 8430417G17Rik 9430059P22Rik AI225782 Abca8a Ace Actg1 Adam4 Adamts4 Afp Agtpbp1 Agtrl1 Akp2 Als2cr19 Ank1 Ankrd24 Aplp2 Aqp1 Aqp7 Arf4 Atf4 Atp1a1 Atp1b1 Atp4b Atpif1 Axl Azgp1 B3gat1 BC014805 BC024479 BC024997 BC035291 Baat Bbox1 Bche Bcl3 Birc…
74	V$USF_C: USF binding site	309	309	367	7406	8089	-2.45	0.0	0.15	0.0	1110006I15Rik 1110007H17Rik 1110037N09Rik 1810029C22Rik 2700038L12Rik 2900091E11Rik 4930418P06Rik 4933425F03Rik 5330414D10Rik 8430417G17Rik 9430059P22Rik AI225782 Ace Actg1 Adh1 Afp Agtpbp1 Akp2 Als2cr19 Ank1 Ank3 Aoc3 Apoa5 Apoh Aqp7 Arf4 Asph Atf4 Atp1a1 Atp1b1 Atp2a2 Axl Azgp1 B3galt6 B3gat1 BC019943 Bbox1 Birc3 Bmp6 C6 Calca Calcrl Calm3 Capzb Car1 Car3 Ccl1 Ccl28 Ccl7 Ccrn4l Cd36 Cd83 Cdc42 …
75	V$CREB_Q4_01	210	210	466	4502	10993	-2.46	0.0	1.97	0.17	2310032D16Rik 2410018G23Rik 2610022K04Rik 2610318K02Rik 2700038L12Rik 2900027G03Rik 2900091E11Rik 4632409L19Rik 9430077D24Rik AI225782 AJ430384 Actg1 Adora2a Adrb2 Akap12 Ank1 Ank3 Apg12l Aplp2 Aqp1 Arf4 Atf3 Atf4 Atp1a1 Atp1b1 B3galt6 B3gat1 BC024997 BC035291 BC053440 Baat Calca Calm3 Car1 Car3 Ccl1 Cd209d Cdc42ep3 Cdo1 Cdr2 Cenpb Chchd3 Cirbp Clasp2 Clstn2 Col13a1 Cops5 Cox5b Crp Cry2 Cspg5 Ctl…
76	V$HFH3_01: HFH-3 (HNF3/fork head homolog 3)	329	329	347	7222	8273	-2.47	0.0	1.86	0.13	1110006I15Rik 1110007H17Rik 2310032D16Rik 2310061G07Rik 2410018G23Rik 2610022K04Rik 2610318K02Rik 2700038L12Rik 2900091E11Rik 4632409L19Rik 4930418P06Rik 4930542G03Rik 4933424N09Rik 4933425F03Rik 5330414D10Rik 8430417G17Rik 9430059P22Rik Adam4 Adcy4 Adh1 Afp Agtpbp1 Agtrl1 Als2cr19 Ank1 Ank3 Apc2 Apoh Atf4 Atp1b1 Atp4b Atpif1 Axl Azgp1 B3gat1 BC024479 BC027174 Baat Bbox1 Bche Bicd1 Birc3 C6 Cacnb…
77	V$GATA1_06: GATA-binding factor 1	180	180	496	4442	11053	-2.47	0.0	0.12	0.0	2310061G07Rik 2610318K02Rik 2700038L12Rik 2900027G03Rik 4632409L19Rik 4930418P06Rik 5330414D10Rik Abca8a Adcy4 Adrb2 Agtpbp1 Agtrl1 Aqp1 Aqp7 Asph Azgp1 BC014805 Bbox1 Bche Bmp6 C1qb C1qr1 C6 Calcrl Ccl27 Ccl7 Cd34 Cd36 Cd83 Cdh16 Chc1l Cnn1 Col3a1 Cops2 Cpa3 Crry Csf2rb1 Csf2rb2 Ctla2a Cul2 Cyp4b1 Dach1 Ddb2 Defb11 Dfy Dmtf1 Dnajb6 Dock9 Dpt Dtna Ebf2 Efhd2 Emcn Ercc8 Ermap Fabp4 Fbxo9 Fli1 Fmo1…
78	V$HNF3B_01: Hepatocyte Nuclear Factor 3beta	518	518	158	11564	3931	-2.49	0.0	2.04	0.17	1110006I15Rik 1110007H17Rik 1110037N09Rik 1810029C22Rik 2310032D16Rik 2310061G07Rik 2610022K04Rik 2610318K02Rik 2700038L12Rik 2900091E11Rik 4632409L19Rik 4930418P06Rik 4930542G03Rik 4933424N09Rik 4933425F03Rik 5330414D10Rik 8430417G17Rik 9430059P22Rik AI225782 AJ430384 Abca8a Ace Adam4 Adamts4 Adcy4 Adh1 Adrb2 Afp Agtpbp1 Agtrl1 Akap12 Als2cr19 Ank3 Aoc3 Aplp2 Apoa5 Apoh Arf4 Aspa Asph Atf3 Atp1a…
79	V$STAT_01: signal transducers and activators of transcription	140	140	536	2917	12578	-2.49	0.0	2.11	0.18	2310032D16Rik 2310061G07Rik 2410018G23Rik 2610318K02Rik AJ430384 Adamts4 Adora2a Adrb2 Akp2 Ankrd24 Arf4 Atf4 Atp1b1 B3galt6 BC003277 BC014805 BC024479 Baiap2 Bche Bicd1 Capn7 Car1 Car3 Ccl1 Ccl28 Ccl7 Cd34 Cd83 Cdh16 Cdh17 Ces2 Chad Chc1l Clasp2 Clps Col13a1 Cox5b Crem Crispld1 Crry Cry1 Ctsk Cyp2j9 Cyp4b1 Dact1 Dll4 Dlst Dner Dusp18 Edg1 Efemp1 Eif2ak3 Eif3s1 Emcn Eno1 Fbxo21 Fgl2 Foxd3 Galk2 G…
80	V$MYOD_01: myoblast determination gene product	429	429	247	10137	5358	-2.51	0.0	0.15	0.0	1110006I15Rik 1110007H17Rik 1110037N09Rik 2310032D16Rik 2310061G07Rik 2410018G23Rik 2610022K04Rik 2610318K02Rik 4632409L19Rik 4930418P06Rik 4930542G03Rik 4933425F03Rik 8430417G17Rik 9430059P22Rik 9430077D24Rik AI225782 Ace Actg1 Adamts4 Adcy4 Adora2a Adrb2 Afp Akap12 Als2cr19 Ank1 Ank3 Ankrd24 Aoc3 Apc2 Apg12l Apoh Aqp1 Aqp7 Aspa Atf3 Atf4 Atp1a1 Atp1b1 Atp2a2 Atp4b Azgp1 B3gat1 BC003277 BC014805…
81	V$SF1_Q6	92	92	584	2393	13102	-2.52	0.0	0.09	0.0	1810029C22Rik 2610318K02Rik 4933425F03Rik Actg1 Als2cr19 Ank1 Apoh Aqp7 Atp1a1 B3gat1 Bche Bcl3 Car8 Cdc42 Cdh16 Cdh17 Ces2 Chrdl1 Cnn1 Copg Cox5b Ctsk Cxcl1 Cyp2s1 Cyp4a10 Dact1 Dner Eif2ak3 F2 Fgfr1op2 Flt3 Folr2 Gadd45gip1 Gch1 Gimap6 Got1 Gstm1 Guca1b H3f3b Has2 Hbld2 Hdc Hiat1 Homer2 Hsd11b1 Kera Klk13 Klk5 Mafk Map3k12 Mat2a Mcpt4 Mtap1b Mtch2 Neurog1 Nmur1 Nr4a1 Ogn Pcx Pla2g2d Ppil5 Ppp1c…
82	V$CLOX_01: Clox	7	7	669	319	15176	-2.53	0.0	0.02	0.0	Cd163 Dmgdh Foxd3 Kcnd2 Mbtps1 Pde8a Slc7a13
83	V$SMAD3_Q6	403	403	273	8935	6560	-2.53	0.0	1.79	0.1	1110037N09Rik 2310032D16Rik 2310061G07Rik 2900027G03Rik 2900091E11Rik 4930418P06Rik 4930542G03Rik 4933425F03Rik 8430417G17Rik 9430059P22Rik Ace Adam4 Adamts4 Adcy4 Adh1 Adora2a Agtrl1 Akp2 Als2cr19 Ank1 Ank3 Ankrd24 Aoc3 Apc2 Apg12l Aplp2 Apoa5 Apoh Aqp1 Aqp7 Arf4 Asph Atf3 Atf4 Axl B3gat1 BC003277 BC019943 BC024479 BC024997 BC035291 Baat Bbox1 Bche Bcl3 Bicd1 C8b Calca Capn7 Capzb Car1 Car8 Ccl1…
84	V$LDSPOLYA_B: Lentiviral Poly A downstream element	554	554	122	12408	3087	-2.54	0.0	2.08	0.18	1110006I15Rik 1110007H17Rik 1110037N09Rik 1810029C22Rik 2310061G07Rik 2410018G23Rik 2610022K04Rik 2610318K02Rik 2700038L12Rik 2900027G03Rik 2900091E11Rik 4632409L19Rik 4930418P06Rik 4930542G03Rik 4933425F03Rik 5330414D10Rik 8430417G17Rik 9430059P22Rik AI225782 AJ430384 Abca8a Adam4 Adamts4 Adcy4 Adh1 Adora2a Adrb2 Afp Agtpbp1 Agtrl1 Akap12 Akp2 Als2cr19 Ank1 Ank3 Aoc3 Apc2 Aplp2 Apoa5 Apoh Aqp1 A…
85	V$MIF1_01: MIBP-1 / RFX1 complex	14	14	662	184	15311	-2.55	0.0	3.25	0.34	Baiap2 Car3 Cpeb2 Cpsf3 Cxcl1 Cyp2s1 Grip1 Ifitm1 Mustn1 Psg23 Riok2 Smc1l2 Trim34 Ubb
86	V$GATA1_03: GATA-binding factor 1	221	221	455	5357	10138	-2.57	0.0	0.16	0.0	2310032D16Rik 2310061G07Rik 2410018G23Rik 2900027G03Rik 4933424N09Rik 5330414D10Rik AJ430384 Abca8a Adcy4 Adora2a Agtpbp1 Agtrl1 Akp2 Ank3 Ankrd24 Aoc3 Apg12l Apoh Aspa Atp1b1 Atpif1 BC014805 BC019943 BC024997 BC053440 Bbox1 Bche C1qr1 C6 C8b Ccl28 Ccl7 Ccrn4l Cd209b Cd209d Cdh13 Chad Chc1l Chchd3 Col5a3 Cops5 Cps1 Crem Crispld1 Crry Cry1 Csf2rb1 Ctps2 Cxcl1 Cxcl14 Cyp2j9 Cyp2s1 Cyp4a10 D10Bwg079…
87	V$RFX1_02: X-box binding protein RFX1	242	242	434	5262	10233	-2.58	0.0	1.76	0.08	1810029C22Rik 2310061G07Rik 2610022K04Rik 2700038L12Rik 4930418P06Rik 4930542G03Rik 4933424N09Rik 9430077D24Rik AI225782 AJ430384 Adamts4 Adora2a Agtpbp1 Akp2 Als2cr19 Ank1 Ankrd24 Apoh Aspa Atp1a1 Atp1b1 Atp2a2 Axl BC019943 BC053440 Baiap2 C1qr1 C330016H24Rik C6 C8b Cacnb1 Calcrl Calm3 Capzb Car3 Car8 Catna1 Ccl1 Ccl27 Cd163 Cd209b Cd209d Cd83 Cdo1 Cdr2 Chchd3 Chrdl1 Clstn2 Col13a1 Copg Cops2 Cp…
88	V$E2_Q6_01	49	49	627	907	14588	-2.61	0.0	2.52	0.3	Adcy4 Atf3 Atf4 B3galt6 Car1 Cnot4 Cntfr Ctps2 Cyp27a1 Ddx5 Dfy Dlst Dnajb4 Dusp18 Dusp6 Eif3s6ip Galk2 Gdf10 Gfpt2 Gja4 Got1 Gucy1b3 Hbld2 Hibch Hrh3 Itih1 Khdrbs2 Mcpt5 Mphosph10 Nr4a1 Oazin Per2 Plagl1 Prkch Qpct Rab5c Rbm18 Rnpc2 Rpl39 Rps10 Rps29 Rps5 Schip1 Sdh1 Tbc1d8 Tde1 Uqcrb Wdr42a Zfp612
89	V$GRE_C: Glucocorticoid response element	33	33	643	567	14928	-2.62	0.0	2.72	0.3	8430417G17Rik Adrb2 Bicd1 C1qb C8b Cdh16 Clasp2 Cry2 Cyp2e1 Ermap Fbxo21 Fgfr1op2 Fmo1 Gabra1 Gca Gimap4 Gmfb Icam2 Irf1 Klk5 Klk8 Meox2 Ncoa1 Ndrg4 Neto1 Penk1 Pex16 Pnmt Ppp2ca Sdpr St6galnac2 Tgif Tmed4
90	V$SRF_Q6: serum response factor	52	52	624	973	14522	-2.63	0.0	2.47	0.3	2900027G03Rik 2900091E11Rik Actg1 Agtrl1 Ank3 Apc2 Aqp7 Aspa Atp4b BC024479 C1qb Cacnb1 Capzb Chrdl1 Cirbp Cps1 Crem Crp Csf2rb1 Csrp1 Cyp2s1 Daf1 Ermap Fosb Fosl1 Foxh1 Fto Gclc Gdf3 Hsd11b1 Ica1 Klrg1 Ndufs8 Nr4a1 Postn Pqlc1 Ptpn21 Rbmx Rhoj Shank3 Slamf6 Sprrl2 Srf Tacr3 Tde1 Tmcc2 Tpm2 Trdn Uqcrc2 V1rb4 Wsb1 Xlkd1
91	V$RORA1_01: RAR-related orphan receptor alpha1	93	93	583	1885	13610	-2.65	0.0	2.12	0.18	1110037N09Rik 1810029C22Rik 2700038L12Rik 4933425F03Rik Agtrl1 Ank3 Apoh Aqp7 Atp4b BC024997 Bcl3 C330016H24Rik Calca Calcrl Car3 Car8 Catna1 Cdc42 Cdc42ep3 Cenpb Ces2 Chrdl1 Chst7 Cox5b Cps1 Cry1 Ctsk Cyp27a1 Cyp2s1 D5Bwg0860e Emcn Exosc1 Fabp4 Flt3 Gadd45gip1 Gdf3 Got1 H3f3b Hadhsc Hgf Hiat1 Hyou1 Igj Khdrbs2 Klk13 Lmcd1 Lrrc3b Magea7 Mat2a Mbtps1 Mcpt4 Mfap2 Nedd4l Nme5 Nr4a1 Nsg2 Pcsk5 Pde8a …
92	V$NFY_Q6_01	302	302	374	6663	8832	-2.66	0.0	1.58	0.07	2310032D16Rik 2410018G23Rik 4632409L19Rik 4930542G03Rik 5330414D10Rik 8430417G17Rik AI225782 Abca8a Ace Actg1 Adrb2 Afp Agtrl1 Ank1 Ank3 Apg12l Apoa5 Apoh Asph Atf3 Atf4 Atp2a2 Azgp1 B3galt6 B3gat1 BC024479 BC027174 BC035291 Bbox1 Bicd1 Bmp6 C330016H24Rik C6 C8b Calca Calm3 Car3 Car8 Ccl1 Ccl28 Cd163 Cd209d Cd36 Cdc42ep3 Cdh13 Cdr2 Cenpb Ces2 Chchd3 Chst7 Cirbp Cnn1 Cnot4 Cntfr Col5a3 Cops5 Cps1 …
93	V$CREB_Q2_01	218	218	458	4736	10759	-2.66	0.0	1.68	0.07	2310032D16Rik 2410018G23Rik 2610022K04Rik 2610318K02Rik 2700038L12Rik 2900027G03Rik 2900091E11Rik 4632409L19Rik 4930418P06Rik 9430077D24Rik AI225782 AJ430384 Actg1 Adora2a Adrb2 Akap12 Als2cr19 Ank3 Apg12l Aqp1 Arf4 Atf3 Atf4 Atp1a1 Atp1b1 B3galt6 B3gat1 BC024997 BC035291 BC053440 Baat Bicd1 Calca Calm3 Car1 Ccl1 Cd209d Cdc42ep3 Cdo1 Cdr2 Cenpb Chchd3 Cherp Cirbp Clasp2 Clstn2 Cnot4 Col13a1 Cops5…
94	V$MINI20_B: Muscle initiator sequence-20	425	425	251	9481	6014	-2.66	0.0	1.6	0.07	1110006I15Rik 1110007H17Rik 1110037N09Rik 1810029C22Rik 2310032D16Rik 2310061G07Rik 2410018G23Rik 2610022K04Rik 2610318K02Rik 2700038L12Rik 4930542G03Rik 4933424N09Rik 4933425F03Rik 5330414D10Rik 9430077D24Rik AJ430384 Ace Actg1 Adcy4 Adora2a Adrb2 Agtpbp1 Akap12 Akp2 Als2cr19 Ank1 Aoc3 Apg12l Aplp2 Apoa5 Aqp7 Arf4 Asph Atf4 Atp1a1 Atp2a2 Atp4b Axl Azgp1 B3galt6 BC003277 BC024997 BC027174 BC05344…
95	V$AIRE_01	119	119	557	2993	12502	-2.66	0.0	0.13	0.0	2310061G07Rik AJ430384 Ace Adrb2 Ank1 Ankrd24 Arf4 Aspa Atf4 Atp4b BC024479 Baat C1qr1 C330016H24Rik Ccl28 Cd163 Cd209b Cdc42 Chchd3 Cops2 Cpa3 Cpsf3 Crispld1 Crry Cry1 Crygb Cspg5 D7Ertd462e D9Wsu20e Dach1 Dact1 Ddx26 Ddx47 Dmgdh Dmtf1 Eif3s6ip Elmo1 Fabp4 Fbxo21 Folr2 Fosl1 Fzd8 Galk2 Gch1 Gclc Gem Gfi1b Gh Gimap3 Gja4 Gnl2 Got1 H3f3b Habp4 Hadhb Hgf Igfbp7 Igsf4b Inmt Kcne4 Kctd12 Khdrbs2 Klk5…
96	V$ZID_01: zinc finger with interaction domain	110	110	566	2276	13219	-2.69	0.0	1.96	0.17	2310032D16Rik 2310061G07Rik 2700038L12Rik 4632409L19Rik 9430077D24Rik Adh1 Akp2 Apoa5 Asph Atp1a1 B3gat1 BC027174 Barx2 C1qb Cacnb1 Calca Capn7 Ccrn4l Cdr2 Cenpb Clasp2 Cnn1 Cntfr Cxcl14 Cyp27a1 Cyp2j9 D10Bwg0791e Dact1 Ddx5 Defcr3 Dll4 Dmc1h Dmtf1 Dnajb4 Eef1a1 Efhd2 Eno1 Enpep Fank1 Fgf1 Foxd3 Fzd8 Ga17 Gcc1 Gdf10 Gdf3 Gem Gfpt2 Gimap3 Got1 Gsn Guca1b Gzma Hadh2 Hdc Hnrpa2b1 Hspa8 Hyou1 Igfbp7 …
97	V$ATF_B: ATF binding site	28	28	648	469	15026	-2.7	0.0	2.69	0.3	2310032D16Rik 2700038L12Rik 2900091E11Rik 9430077D24Rik AJ430384 BC053440 Clasp2 Clstn2 D10Bwg0791e Fosb Foxd3 Gem Habp4 Has1 Hnrpa2b1 Lmcd1 Oazin Pdlim3 Ppp2ca Pvrl2 Rbm18 Rhoj Rps29 Slc13a2 Sult1a1 Trib1 Usp9x Wsb1
98	V$E2F_Q6_01	69	69	607	1826	13669	-2.71	0.0	0.1	0.0	2610022K04Rik 4930542G03Rik 9430059P22Rik Adcy4 Als2cr19 Atf3 Atp1b1 B3galt6 BC027174 Barx2 Cherp Cntfr Cops5 Cox5b Cxcl12 Cxcl14 Cyp2s1 D10Bwg0791e Ddb2 Dlst Elmo1 Fbxo9 Fgfr1op2 Fli1 Fosb Fosl1 Gfi1b Gnai3 Gprc5c Gspt2 Hnrpa2b1 Homer2 Ica1 Itpr1 Klrg1 Lpl Lrig1 Lrrc3b Mageh1 Mat2a Mrpl13 Msc ORF18 Pcsk5 Pde4b Pmp22 Ppp1r15b Rab5c Rad23a Rgs2 Rnf134 Rpl5 Rps6 Scin Scrn3 Sfrs2 Siah2 Slc22a4 Slc23…
99	V$VMW65_Q6	281	281	395	6681	8814	-2.71	0.0	0.23	0.01	1110037N09Rik 1810029C22Rik 2310061G07Rik 2610318K02Rik 2900091E11Rik 4930418P06Rik 4930542G03Rik 4933424N09Rik 5330414D10Rik 8430417G17Rik 9430077D24Rik Abca8a Adam4 Adh1 Agtpbp1 Agtrl1 Aoc3 Aplp2 Arf4 Atpif1 Axl Azgp1 B3gat1 BC003277 BC024479 Baiap2 Bbox1 Bicd1 C330016H24Rik C6 Calca Calcrl Capn7 Car1 Car3 Car8 Ccl27 Ccl28 Ccl7 Cd163 Cd209b Cd36 Cd83 Cdh13 Cdh17 Cdo1 Cenpb Ces2 Chad Chc1l Chchd…
100	V$TAL1_Q6	273	273	403	6484	9011	-2.75	0.0	0.24	0.01	1110007H17Rik 1110037N09Rik 2310032D16Rik 2410018G23Rik 2610022K04Rik 2610318K02Rik 2900027G03Rik 4933424N09Rik 8430417G17Rik AI225782 AJ430384 Ace Actg1 Adamts4 Adcy4 Adora2a Agtrl1 Akap12 Akp2 Ankrd24 Aoc3 Apc2 Apg12l Apoa5 Apoh Aqp1 Asph Atp1b1 Atp4b BC003277 BC024479 BC027174 Baiap2 Bbox1 Bicd1 C1qr1 C8b Capn7 Capzb Car1 Ccl7 Ccrn4l Cd209b Cd34 Cd83 Cdc42ep3 Cdh13 Cdh17 Chc1l Chchd3 Cherp Chr…
101	V$HNF6_Q6	59	59	617	1585	13910	-2.75	0.0	0.09	0.0	2310032D16Rik 4930542G03Rik 9430059P22Rik AI225782 Adcy4 BC024479 Bche Ccl28 Cd36 Cdc42 Cdh16 Clps Cnot4 Col3a1 Crp Csf2rb2 Cyb5 Cyp2j9 Cyp2s1 Cyp4a10 Dmgdh Dnajb6 Dpt Folr2 Foxh1 Fto G6pc Gfpt2 Gimap4 Gstm2 Hadhb Hnrpa2b1 Hspb3 Kcna2 Khdrbs2 Lix1 Mcpt4 Mmp19 Myct1 Pcdh15 Pck1 Penk1 Plagl1 Ppp1cb Ptn Qpct Rgs4 Rhoj Rpgrip1 Rps14 Schip1 Slc23a1 Slc25a19 Slco1b2 St6galnac2 Sult1c1 Tm4sf13 Trdn Ttr
102	V$FOXO4_01: fork head box O4	457	457	219	10699	4796	-2.77	0.0	0.22	0.01	1110006I15Rik 1110007H17Rik 2310061G07Rik 2410018G23Rik 2610318K02Rik 2900027G03Rik 2900091E11Rik 4632409L19Rik 4930418P06Rik 4930542G03Rik 4933424N09Rik 4933425F03Rik 5330414D10Rik 8430417G17Rik AI225782 AJ430384 Abca8a Adam4 Adcy4 Adh1 Adrb2 Afp Agtpbp1 Agtrl1 Akap12 Als2cr19 Ank1 Ank3 Aoc3 Aplp2 Apoh Aqp7 Aspa Atf3 Atf4 Atp1b1 Atp4b Atpif1 Axl B3gat1 BC014805 BC024479 BC024997 BC027174 BC05344…
103	V$CREBATF_Q6	205	205	471	4474	11021	-2.77	0.0	1.52	0.07	2310032D16Rik 2310061G07Rik 2410018G23Rik 2610022K04Rik 2610318K02Rik 2700038L12Rik 2900027G03Rik 2900091E11Rik 4632409L19Rik 9430077D24Rik AI225782 AJ430384 Adora2a Adrb2 Akap12 Ank3 Apg12l Aqp1 Arf4 Atf3 Atp1a1 Atp1b1 B3galt6 B3gat1 BC024997 BC035291 BC053440 Baat Bicd1 Calca Calm3 Car1 Car3 Ccl1 Cd209d Cdc42ep3 Cdo1 Cdr2 Cenpb Chchd3 Cirbp Clasp2 Clstn2 Col13a1 Cops5 Cox5b Crp Cry2 Cspg5 Ctla2…
104	V$LEF1TCF1_Q4	341	341	335	7604	7891	-2.78	0.0	1.37	0.07	1110037N09Rik 1810029C22Rik 2310032D16Rik 2410018G23Rik 2610022K04Rik 2700038L12Rik 2900091E11Rik 4933425F03Rik 5330414D10Rik 8430417G17Rik Actg1 Adamts4 Adh1 Adora2a Akap12 Ank3 Apc2 Aplp2 Apoa5 Apoh Arf4 Aspa Atf3 Atp1a1 B3galt6 BC003277 BC014805 BC019943 BC024997 BC027174 BC053440 Baiap2 Bbox1 Bche Bcl3 Birc3 C1qb C1qr1 C6 Calca Car3 Ccl1 Ccl27 Ccl28 Cd163 Cd209b Cd209d Cdc42 Cdh13 Cdh17 Cdo1 …
105	V$XFD2_01: Xenopus fork head domain factor 2	150	150	526	3675	11820	-2.78	0.0	0.18	0.0	2410018G23Rik 2610318K02Rik 4930418P06Rik AI225782 Adcy4 Adh1 Ank1 Ank3 Aspa Atp1b1 Atpif1 B3gat1 BC014805 Baat Bbox1 Birc3 C6 Cacnb1 Calcrl Car3 Cenpb Chc1l Cherp Cnot4 Col13a1 Col3a1 Cops5 Cps1 Crry Cry2 Ctla2a Cxcl1 Cyp2j9 D9Wsu20e Dach1 Ddb2 Ddx26 Dnajb6 Ehd4 Eif2ak3 Enpep Ermap Fbxo3 Fgf1 Fgfr1op2 Fgg Fhl1 Fli1 Folr2 Fosb Fosl1 Foxd3 Fzd8 Gca Gch1 Gdf3 Gif Gimap6 Gnl2 Gtf2b H3f3b Habp4 Hadhb…
106	V$TITF1_Q3: TTF-1, TITF1 (thyroid transcription factor 1)	253	253	423	6015	9480	-2.78	0.0	0.25	0.01	1110007H17Rik 1110037N09Rik 1810029C22Rik 2310032D16Rik 2700038L12Rik 4930418P06Rik 5330414D10Rik 9430059P22Rik AJ430384 Abca8a Ace Adcy4 Adh1 Afp Agtpbp1 Als2cr19 Ank1 Ank3 Aoc3 Aqp7 Aspa Atf3 Atp1a1 Axl BC035291 BC053440 Baat Barx2 Bche C1qr1 C6 Cacnb1 Calca Calcrl Calm3 Catna1 Ccl1 Ccrn4l Cd209b Cd34 Cd36 Cd83 Cdc42 Cdh16 Cdo1 Chad Chc1l Cirbp Clps Cnn1 Cnot4 Col3a1 Copg Cops5 Cox5b Crem Crygb…
107	V$FOX_Q2	524	524	152	11780	3715	-2.79	0.0	1.61	0.07	1110006I15Rik 1110007H17Rik 1110037N09Rik 1810029C22Rik 2310032D16Rik 2310061G07Rik 2410018G23Rik 2610022K04Rik 2610318K02Rik 2700038L12Rik 2900027G03Rik 2900091E11Rik 4632409L19Rik 4930418P06Rik 4930542G03Rik 4933424N09Rik 4933425F03Rik 8430417G17Rik 9430059P22Rik AI225782 Abca8a Ace Adam4 Adamts4 Adcy4 Adh1 Adrb2 Afp Agtpbp1 Agtrl1 Akap12 Als2cr19 Ank1 Aoc3 Aplp2 Apoh Arf4 Aspa Asph Atf3 Atp1a1…
108	V$GATA1_02: GATA-binding factor 1	252	252	424	5568	9927	-2.8	0.0	1.39	0.07	1110007H17Rik 2610022K04Rik 2700038L12Rik 2900027G03Rik 4930418P06Rik 4930542G03Rik 4933424N09Rik 4933425F03Rik 9430059P22Rik Abca8a Adcy4 Adora2a Adrb2 Als2cr19 Aqp7 Arf4 Aspa Atp2a2 Atp4b Azgp1 B3galt6 BC014805 BC024479 BC027174 Baat Bmp6 C1qb C1qr1 C8b Calca Ccl7 Cd209b Cd34 Cd36 Cd83 Cdc42 Cdh13 Cdh16 Cenpb Ces2 Chad Chc1l Chchd3 Chrdl1 Clps Cnn1 Cntfr Col13a1 Col3a1 Copg Cps1 Cpsf3 Crem Crry…
109	V$CEBPGAMMA_Q6	477	477	199	11147	4348	-2.81	0.0	0.23	0.01	1110006I15Rik 1810029C22Rik 2310032D16Rik 2310061G07Rik 2610022K04Rik 2610318K02Rik 2700038L12Rik 2900027G03Rik 2900091E11Rik 4632409L19Rik 4930418P06Rik 4930542G03Rik 4933424N09Rik 4933425F03Rik 8430417G17Rik 9430059P22Rik AJ430384 Abca8a Actg1 Adam4 Adcy4 Adh1 Adrb2 Afp Agtpbp1 Agtrl1 Akp2 Als2cr19 Ank1 Ankrd24 Aoc3 Apc2 Aplp2 Apoa5 Apoh Arf4 Aspa Asph Atf3 Atp1a1 Atp1b1 Atp4b Atpif1 B3gat1 BC0…
110	V$GATA_C: GATA binding site	312	312	364	7348	8147	-2.81	0.0	0.28	0.01	1110007H17Rik 2310061G07Rik 2610022K04Rik 2610318K02Rik 2900027G03Rik 4930418P06Rik 5330414D10Rik Abca8a Adcy4 Adrb2 Agtpbp1 Agtrl1 Akp2 Ank1 Aqp7 Aspa Asph Atf3 Atpif1 BC014805 BC024479 Baat Bbox1 Bche Birc3 Bmp6 C1qb C1qr1 C6 Car1 Car8 Ccl1 Ccl27 Ccl7 Cd209d Cd34 Cd36 Cdh16 Cdr2 Ces2 Chc1l Chchd3 Clps Cnn1 Col13a1 Col3a1 Cops2 Cpa3 Crem Crp Crry Csf2rb2 Csrp1 Ctla2a Ctps2 Ctsk Cul2 Cxcl1 Cyb5 C…
111	V$IRF_Q6	180	180	496	3918	11577	-2.83	0.0	1.48	0.07	2310061G07Rik 2610022K04Rik 2610318K02Rik 2700038L12Rik 2900091E11Rik 4632409L19Rik 4930418P06Rik 8430417G17Rik AJ430384 Abca8a Adam4 Adrb2 Afp Agtpbp1 Akp2 Als2cr19 Apoh Atp1a1 B3gat1 BC003277 BC014805 BC019943 BC024479 Baat Birc3 C330016H24Rik C6 Calca Car1 Car3 Ccl28 Ccrn4l Cd163 Cd209b Cdh13 Cdh17 Cdo1 Chc1l Chchd3 Cnot4 Cntfr Col13a1 Col3a1 Crem Crp Crry Cry1 Crygb Csf2rb1 Csf2rb2 Cyb5 Cyp27…
112	V$EVI1_04: ectopic viral integration site 1 encoded factor	510	510	166	11476	4019	-2.84	0.0	1.49	0.07	1110006I15Rik 1110037N09Rik 1810029C22Rik 2310032D16Rik 2410018G23Rik 2610022K04Rik 2610318K02Rik 2700038L12Rik 2900027G03Rik 4632409L19Rik 4930418P06Rik 4930542G03Rik 4933424N09Rik 4933425F03Rik 5330414D10Rik 8430417G17Rik 9430059P22Rik 9430077D24Rik AI225782 AJ430384 Abca8a Adam4 Adamts4 Adcy4 Adh1 Adrb2 Afp Agtpbp1 Agtrl1 Akap12 Als2cr19 Ank3 Ankrd24 Aoc3 Apc2 Apg12l Aplp2 Apoa5 Aqp7 Arf4 Aspa…
113	V$NFKB_Q6_01	440	440	236	9894	5601	-2.85	0.0	1.31	0.05	1110006I15Rik 1110007H17Rik 1110037N09Rik 1810029C22Rik 2410018G23Rik 2610318K02Rik 2700038L12Rik 2900027G03Rik 2900091E11Rik 4632409L19Rik 4933424N09Rik 4933425F03Rik 8430417G17Rik 9430059P22Rik AI225782 AJ430384 Actg1 Adamts4 Adcy4 Adora2a Adrb2 Agtpbp1 Agtrl1 Akap12 Als2cr19 Ank1 Ankrd24 Aoc3 Apc2 Apg12l Aplp2 Apoa5 Apoh Aqp1 Aqp7 Aspa Asph Atf4 Atp1b1 Atp2a2 Atp4b Azgp1 BC003277 BC014805 BC02…
114	V$GATA1_05: GATA-binding factor 1	101	101	575	2539	12956	-2.85	0.0	0.16	0.0	1810029C22Rik 2700038L12Rik 5330414D10Rik Abca8a Agtpbp1 Ank3 Apoa5 Atp1a1 Azgp1 Bche C6 Capzb Ccl1 Ccl7 Cd209b Chchd3 Clps Col3a1 Cops2 Crem Csf2rb2 Cspg5 Ctla2a Cxcl12 Cyp4b1 Dact1 Ddb2 Ddx26 Dfy Dgat2 Dmc1h Dmgdh Dmtf1 Ebf1 Efhd2 Eif2ak3 Fto Gabra1 Galk2 Gca Gem Git2 Gsn Gstm1 Guca2b Hadhsc Has2 Hdc Hsdl2 Hspb3 Hyou1 Icam2 Igj Iqgap1 Itm2a Klf12 Krtcap1 Leap2 Lum Mcpt5 Mef2c Mgll Mphosph10 Mrg…
115	V$CHOP_01: heterodimers of CHOP and C/EBPalpha	185	185	491	4443	11052	-2.85	0.0	0.25	0.01	2310032D16Rik 2700038L12Rik 2900027G03Rik 2900091E11Rik 4933424N09Rik 5330414D10Rik 9430077D24Rik AJ430384 Adcy4 Afp Agtpbp1 Apoh Atp1b1 Axl Azgp1 B3gat1 BC014805 BC024479 Baat Baiap2 Bbox1 Calm3 Car3 Ccl1 Ccl28 Cd163 Cd209d Cd34 Cdh13 Cdh17 Cdo1 Cdr2 Cenpb Chchd3 Chrdl1 Chst7 Cnn1 Cnot4 Col13a1 Cox5b Cpa3 Crry Csf2rb1 Ctps2 Cul2 Cxcl12 Cxcl14 Cyp2j6 Cyp2j9 D5Bwg0860e Dach1 Ddb2 Ddx21 Defb11 Defc…
116	V$EFC_Q6	368	368	308	8602	6893	-2.86	0.0	0.32	0.01	1110037N09Rik 1810029C22Rik 2610022K04Rik 2610318K02Rik 2700038L12Rik 2900027G03Rik 2900091E11Rik 4930418P06Rik 4933424N09Rik 4933425F03Rik 5330414D10Rik 9430059P22Rik AI225782 Ace Actg1 Adcy4 Adora2a Adrb2 Afp Agtrl1 Akp2 Als2cr19 Ank1 Ank3 Aoc3 Apc2 Apg12l Aqp1 Aspa Atp1a1 Atp1b1 Atp4b Atpif1 Axl Azgp1 B3galt6 B3gat1 BC003277 BC014805 BC019943 BC024997 BC053440 Baiap2 Bche Bcl3 Birc3 Bmp6 C1qr1…
117	V$HIF1_Q5: hypoxia-inducible factor 1	69	69	607	1799	13696	-2.87	0.0	0.13	0.0	1110037N09Rik 2310061G07Rik Aqp1 Arf4 BC027174 BC035291 Baat C6 Cacnb1 Ccl1 Cdc42ep3 Cdh13 Chad Clps Cpsf3 Crem Cry2 Cspg5 Dgat2 Dner Dock9 Dusp18 Eno1 F2 Fosl1 Gnai3 Gprc5c Grip1 Hbld2 Heph Hiat1 Hoxb7 Itpr1 Kctd12 Lpin1 Lrrc3b Mafk Meox2 Mgll Mtap1b Myct1 Mynn Neurog1 Nptx1 Papd4 Pip5k1a Ppp1cb Pqlc1 Ptpn21 Rpl23a Rps14 Rps25 Scin Sdccag33l Sfrs2 Siah2 Snag1 Srpx Tacr2 Tceb1 Tef Tln1 Tpm2 Ubb U…
118	V$SREBP1_Q6	231	231	445	5119	10376	-2.88	0.0	1.26	0.04	1110006I15Rik 1110037N09Rik 2410018G23Rik 2700038L12Rik 4632409L19Rik 4930418P06Rik 4930542G03Rik 4933425F03Rik 5330414D10Rik 9430059P22Rik 9430077D24Rik AI225782 AJ430384 Actg1 Adcy4 Adh1 Adrb2 Afp Agtrl1 Ank1 Ankrd24 Apg12l Aplp2 Apoa5 Apoh Asph Atf4 Atp1b1 Atp2a2 Atp4b BC003277 BC019943 BC035291 BC053440 Baiap2 Barx2 Bicd1 Birc3 C6 C8b Cacnb1 Car3 Car8 Catna1 Cd36 Cd83 Cdo1 Chad Cherp Chst7 Cl…
119	V$AP1_C: AP-1 binding site	118	118	558	2916	12579	-2.89	0.0	0.19	0.0	1110037N09Rik 1810029C22Rik 2310061G07Rik 5330414D10Rik Abca8a Ace Als2cr19 Aqp7 Asph Atf4 BC053440 Baat Bche Bicd1 C1qb C6 Calcrl Calm3 Catna1 Ccl27 Ccrn4l Cdc42 Cdh13 Chc1l Cirbp Clps Col3a1 Cpsf3 Csrp1 Ctla2a Ctps2 Cxcl14 Cyp2s1 Dnajb6 Dusp18 Edg1 Eif3s6ip Ercc8 Esam1 Fabp4 Fank1 Fbxo21 Fgb Fgl2 Fli1 G6pc Gca Gcc1 Gfpt2 Gnai3 Gtf2b Guca1b Guca2b Gzma H2afy2 Hadhb Hbld2 Heph Igj Igsf4b Il9 Irf1…
120	V$GATA2_02: GATA-binding factor 2	223	223	453	5284	10211	-2.89	0.0	0.3	0.01	1110037N09Rik 2310061G07Rik 2610318K02Rik 2700038L12Rik 2900027G03Rik 4632409L19Rik 4930418P06Rik 5330414D10Rik Abca8a Adcy4 Adrb2 Agtpbp1 Agtrl1 Akp2 Aqp7 Asph Atp1a1 BC014805 Bbox1 Bche Bmp6 C1qb C1qr1 C6 Calcrl Car1 Car8 Ccl1 Ccl27 Ccl7 Cd34 Cd36 Cdh16 Chchd3 Cnn1 Col3a1 Cops2 Cpa3 Crem Crry Csf2rb1 Csf2rb2 Csrp1 Ctla2a Ctps2 Cul2 Cyp2s1 Cyp4b1 Dact1 Ddb2 Ddx47 Defb11 Dfy Dgat2 Dmgdh Dmtf1 Dna…
121	V$IK1_01: Ikaros 1	379	379	297	8536	6959	-2.9	0.0	1.13	0.04	1110006I15Rik 1110007H17Rik 1110037N09Rik 2310061G07Rik 2410018G23Rik 2610318K02Rik 2700038L12Rik 2900027G03Rik 2900091E11Rik 4933424N09Rik 5330414D10Rik 8430417G17Rik 9430059P22Rik AJ430384 Abca8a Actg1 Adam4 Adamts4 Adh1 Adora2a Afp Ank1 Ank3 Aplp2 Apoh Aqp1 Aqp7 Arf4 Asph Atf4 Atp1a1 Atp1b1 Atp2a2 Axl Azgp1 BC003277 BC024479 BC027174 BC035291 BC053440 Baat Bbox1 Bche Bicd1 C1qb C1qr1 C6 Capzb …
122	V$ATF1_Q6	50	50	626	960	14535	-2.91	0.0	2.12	0.18	2700038L12Rik 9430077D24Rik AJ430384 BC053440 Cd83 Clasp2 Clstn2 D10Bwg0791e D8Ertd594e D9Wsu20e Ddx5 Dmtf1 Dnajb4 Dusp6 Ermap Esam1 Fosb Foxd3 Gem Gfpt2 Guca2b Habp4 Hbld2 Hnrpa2b1 Ica1 Igj Lmcd1 Mrpl3 Mtch2 Nmur1 Nptx1 Oazin Pck1 Pdlim3 Procr Pvrl2 Rbm18 Riok2 Rps29 Scg3 Sdpr Sema4a Slc13a2 Stx6 Sult1a1 Tacr3 Trib1 Usp9x Vcam1 Zfp36l1
123	V$SRF_C: serum response factor	29	29	647	504	14991	-2.92	0.0	2.42	0.3	2900091E11Rik Actg1 Ank3 Aoc3 Aqp7 Aspa Atp4b C1qb Cirbp Cps1 Crb3 Csf2rb1 Csrp1 Ermap Fosb Fosl1 Foxh1 Gclc Gdf3 Hsd11b1 Ndufs8 Nr4a1 Postn Pqlc1 Rhoj Srf Utf1 Wsb1 Xlkd1
124	V$NMYC_01: N-Myc	153	153	523	3327	12168	-2.94	0.0	1.39	0.07	1110006I15Rik 1110037N09Rik 1810029C22Rik 2700038L12Rik 4930418P06Rik 4933425F03Rik 5330414D10Rik 8430417G17Rik 9430059P22Rik AI225782 Ace Actg1 Adh1 Akp2 Ank3 Aplp2 Apoa5 Aqp7 Atf4 Atp1a1 Atp1b1 B3galt6 BC027174 Barx2 Bbox1 Bmp6 C6 Calcrl Calm3 Capzb Ccl28 Cdc42 Cdc42ep3 Chchd3 Cnot4 Cntfr Cpeb2 Cpsf3 Crb3 Crem Crispld1 Csrp1 Ctsk Cxcl1 Cyp27a1 Cyp2j6 D7Ertd462e Dact1 Dbi Ddx5 Dgat2 Dpt Efhd2 El…
125	V$SOX5_01: Sox-5	316	316	360	7123	8372	-2.94	0.0	1.02	0.03	1110006I15Rik 2310032D16Rik 2610318K02Rik 2700038L12Rik 2900027G03Rik 2900091E11Rik 4632409L19Rik 4930418P06Rik 4930542G03Rik 4933425F03Rik 5330414D10Rik 9430059P22Rik Adam4 Adh1 Afp Agtrl1 Als2cr19 Ankrd24 Aplp2 Apoa5 Apoh Aqp1 Aqp7 Aspa Asph BC019943 BC024479 BC027174 BC053440 Baat C1qb C1qr1 C330016H24Rik C6 Calcrl Calm3 Capn7 Car1 Car8 Catna1 Ccl28 Cd36 Cd83 Cdc42ep3 Cdh16 Cdo1 Chc1l Chrdl1 C…
126	V$E2F1_Q4: E2F-1	199	199	477	4411	11084	-2.96	0.0	1.18	0.04	2410018G23Rik 4930542G03Rik 9430059P22Rik AI225782 Actg1 Adcy4 Adora2a Adrb2 Akap12 Als2cr19 Aplp2 Atf3 Atp1b1 Atpif1 Axl B3galt6 BC027174 BC053440 Bcl3 Bmp6 C1qb Calca Capn7 Car3 Catna1 Cd83 Cdh13 Cdo1 Cdr2 Chad Cherp Cntfr Col5a3 Cops5 Cox5b Cpeb2 Cry2 Ctps2 Cul2 Cxcl1 Cxcl12 Cxcl14 D9Wsu20e Dach1 Ddb2 Ddx21 Ddx5 Dgat2 Dlst Dnajb4 Dner Dpt Dusp18 Dusp6 Ebf1 Edg1 Elmo1 Eno1 Ercc8 Ermap Exosc1 Fb…
127	V$ELK1_02: Elk-1	527	527	149	11903	3592	-2.96	0.0	1.34	0.05	1110006I15Rik 1110007H17Rik 1110037N09Rik 1810029C22Rik 2310032D16Rik 2310061G07Rik 2410018G23Rik 2610022K04Rik 2610318K02Rik 2700038L12Rik 2900091E11Rik 4632409L19Rik 4930418P06Rik 4930542G03Rik 4933424N09Rik 4933425F03Rik 9430059P22Rik 9430077D24Rik AI225782 AJ430384 Abca8a Actg1 Adam4 Adamts4 Adcy4 Adh1 Adora2a Afp Agtpbp1 Agtrl1 Akap12 Akp2 Ank3 Aoc3 Apc2 Apg12l Aplp2 Apoa5 Apoh Aqp1 Aqp7 Arf…
128	V$E2F_Q4: E2F	236	236	440	5278	10217	-2.96	0.0	1.08	0.03	1110006I15Rik 2410018G23Rik 2610022K04Rik 4930542G03Rik 4933424N09Rik 9430059P22Rik 9430077D24Rik AI225782 Actg1 Adamts4 Adcy4 Adh1 Als2cr19 Aplp2 Apoa5 Atf3 Atp1b1 Axl BC003277 BC019943 BC027174 C330016H24Rik Capn7 Catna1 Ccl28 Cdc42ep3 Cdh13 Cdr2 Cenpb Chad Cherp Cnn1 Cnot4 Cntfr Cops5 Cox5b Cpsf3 Crb3 Creb3l1 Crispld1 Cry2 Csrp1 Ctps2 Ctsk Cxcl1 Cxcl12 Cxcl14 Cyb5 Cyp27a1 Cyp2s1 Cyp4b1 D10Bwg0…
129	V$GATA2_03: GATA-binding factor 2	197	197	479	4667	10828	-2.96	0.0	0.33	0.01	1810029C22Rik 2310032D16Rik 2310061G07Rik 2700038L12Rik 2900027G03Rik 4632409L19Rik 5330414D10Rik Abca8a Adam4 Adh1 Adrb2 Agtpbp1 Agtrl1 Akap12 Ank1 Ank3 Atf3 Atp1a1 BC024479 Bbox1 Bche C6 Calcrl Ccl27 Ccl28 Ccl7 Cd34 Cd36 Cd83 Chc1l Clps Col3a1 Cops2 Cpa3 Crem Csf2rb1 Csf2rb2 Ctla2a Cyp2e1 Cyp2s1 Cyp4b1 D5Bwg0860e Ddb2 Ddx5 Dfy Dtna Ebf1 Ebf2 Efhd2 Emcn Ercc8 Ermap Fabp4 Fbxo3 Fgb Fgl2 Fhl1 Fli1…
130	V$SREBP_Q3	212	212	464	5006	10489	-2.96	0.0	0.34	0.01	1110006I15Rik 1110037N09Rik 2610318K02Rik 2700038L12Rik 4632409L19Rik Abca8a Actg1 Adora2a Agtrl1 Ank1 Arf4 Asph Atf4 Atp1a1 Atp2a2 Atp4b B3galt6 B3gat1 BC019943 BC024479 BC027174 BC053440 Baiap2 Bche Bcl3 Bicd1 C1qb C1qr1 C8b Cacnb1 Capzb Car1 Car3 Car8 Cd209b Cd34 Cdo1 Cdr2 Chchd3 Clasp2 Clps Clstn2 Creb3l1 Crispld1 Crry Cry2 Crygb Csrp1 Ctsk Cxcl12 Cxcl14 Cyp2j9 Cyp2s1 D5Bwg0860e Daf1 Ddx21 De…
131	V$PAX6_01: Pax-6	313	313	363	7269	8226	-2.96	0.0	0.45	0.03	1110006I15Rik 2610318K02Rik 2700038L12Rik 4930542G03Rik 5330414D10Rik 9430077D24Rik AI225782 Abca8a Actg1 Adam4 Adora2a Afp Agtpbp1 Agtrl1 Akp2 Ank3 Ankrd24 Apg12l Arf4 Atf3 Atf4 Atp1a1 Atp2a2 Atp4b Atpif1 Azgp1 B3galt6 BC019943 BC024997 BC035291 BC053440 Baat Bbox1 Birc3 C1qb C1qr1 C330016H24Rik C6 C8b Calm3 Capn7 Car1 Car3 Ccl27 Ccl28 Ccrn4l Cd209d Cd34 Cd36 Cd83 Cdc42 Cdh13 Cdh16 Cdh17 Cdr2 Ce…
132	V$FOXP3_Q4	405	405	271	9169	6326	-2.97	0.0	1.0	0.03	1110037N09Rik 2310061G07Rik 2900027G03Rik 2900091E11Rik 4632409L19Rik 4930418P06Rik 4930542G03Rik 4933425F03Rik 8430417G17Rik 9430059P22Rik AJ430384 Abca8a Ace Adam4 Adcy4 Adh1 Adora2a Adrb2 Agtpbp1 Akap12 Akp2 Ank1 Ank3 Ankrd24 Aoc3 Apoa5 Apoh Aqp7 Arf4 Aspa Asph Atp1a1 Atp1b1 Atp4b Atpif1 Axl Azgp1 BC003277 BC014805 BC019943 BC024997 BC027174 BC035291 BC053440 Baat Baiap2 Bbox1 Bche Birc3 Bmp6 …
133	V$PEBP_Q6	181	181	495	3994	11501	-2.97	0.0	1.22	0.04	1110007H17Rik 2310032D16Rik 2310061G07Rik 2610022K04Rik 4933424N09Rik 8430417G17Rik 9430059P22Rik AI225782 Ace Adam4 Adcy4 Agtpbp1 Agtrl1 Als2cr19 Apc2 Aplp2 Apoh Asph Atf3 Atf4 Atpif1 B3gat1 BC014805 BC024479 BC024997 BC027174 Baat Baiap2 C1qb C1qr1 C330016H24Rik Capn7 Catna1 Ccl27 Ccl28 Ccl7 Cd209b Cdh13 Cdh17 Chad Chchd3 Chrdl1 Cirbp Cntfr Copg Cops5 Crb3 Crem Crry Crygb Ctla2a Ctps2 Cul2 Cxcl…
134	V$SOX9_B1: SOX (SRY-related HMG box)	372	372	304	8622	6873	-2.97	0.0	0.45	0.03	1110006I15Rik 2310032D16Rik 2610318K02Rik 2700038L12Rik 2900027G03Rik 2900091E11Rik 4632409L19Rik 4930418P06Rik 4930542G03Rik 4933425F03Rik 5330414D10Rik 9430059P22Rik Ace Adam4 Adh1 Afp Agtpbp1 Agtrl1 Als2cr19 Ankrd24 Aplp2 Apoa5 Apoh Aqp1 Aqp7 Aspa Asph Atp1b1 Atp4b Atpif1 BC019943 BC024479 BC027174 BC053440 Baat C1qb C1qr1 C330016H24Rik C6 Cacnb1 Calca Calcrl Calm3 Capn7 Car1 Car3 Car8 Catna1 …
135	V$TAXCREB_01: Tax/CREB complex	24	24	652	403	15092	-2.98	0.0	2.44	0.3	2310061G07Rik 2410018G23Rik Atf3 C8b Cherp Eef1a1 Fosb Gclc Has1 Ica1 Iqgap1 Luc7l2 Mat2a Ndufs8 Pak1ip1 Per2 Pgrmc1 Pla2g2d Rtn1 Slc13a2 St6galnac2 Trpc2 Usp36 Usp9x
136	V$NFY_Q6: nuclear factor Y (Y-box binding factor)	233	233	443	5465	10030	-2.98	0.0	0.39	0.02	1810029C22Rik 2310032D16Rik 2310061G07Rik 2410018G23Rik 4930542G03Rik 5330414D10Rik 8430417G17Rik AI225782 Abca8a Ank3 Apoa5 Apoh Atf3 Atf4 Atp2a2 Azgp1 B3galt6 B3gat1 BC019943 Bbox1 Bicd1 C6 C8b Cacnb1 Calca Calm3 Car3 Car8 Ccl1 Cd163 Cd209b Cdh13 Cdr2 Cenpb Ces2 Cherp Chst7 Cirbp Cnn1 Cnot4 Cntfr Col5a3 Cops5 Cps1 Cpsf3 Crb3 Crispld1 Crp Crry Cry2 Crygb Ctps2 Cxcl1 Cxcl12 Cyb5 Cyp2e1 Cyp4a10 D5…
137	V$HNF1_C: Hepatic nuclear factor 1	236	236	440	5289	10206	-2.98	0.0	1.04	0.03	2310032D16Rik 2310061G07Rik 2610318K02Rik 4930418P06Rik 8430417G17Rik 9430059P22Rik Abca8a Adh1 Afp Akap12 Ank3 Aoc3 Apoh Atp1a1 Atp1b1 Atpif1 Azgp1 BC014805 BC024479 BC024997 BC053440 Bche C1qb C6 Calcrl Calm3 Capzb Car1 Car3 Car8 Cd36 Cd83 Cdh16 Cdh17 Cenpb Chrdl1 Cnot4 Col3a1 Cpa3 Cps1 Cpsf3 Crb3 Crp Crry Cry1 Csf2rb1 Csf2rb2 Cul2 Cxcl1 Cyp2j6 Cyp2s1 Cyp4a10 D10Bwg0791e D5Bwg0860e Dbi Ddx21 Dd…
138	V$PITX2_Q2: pituitary homeobox factor 2	285	285	391	6634	8861	-2.98	0.0	0.44	0.03	1110007H17Rik 1810029C22Rik 2310032D16Rik 2310061G07Rik 2410018G23Rik 2610318K02Rik 2700038L12Rik 2900091E11Rik 4632409L19Rik 4930418P06Rik 4933424N09Rik 9430077D24Rik AI225782 Abca8a Adam4 Afp Agtpbp1 Agtrl1 Akap12 Akp2 Ank3 Ankrd24 Aoc3 Apg12l Aspa Atf4 Atp1a1 Atp1b1 Atpif1 Azgp1 BC003277 BC014805 BC019943 BC024997 BC027174 BC053440 Barx2 Bbox1 Birc3 Bmp6 C6 Cacnb1 Calcrl Calm3 Capn7 Car8 Catna…
139	V$FOXJ2_01: fork head box J 2	333	333	343	7557	7938	-2.98	0.0	0.88	0.03	1110006I15Rik 1110007H17Rik 2310032D16Rik 2310061G07Rik 2410018G23Rik 2610022K04Rik 2610318K02Rik 2700038L12Rik 2900091E11Rik 4632409L19Rik 4930542G03Rik 4933425F03Rik 8430417G17Rik Adam4 Adcy4 Adh1 Adrb2 Afp Agtpbp1 Als2cr19 Ank1 Ank3 Apoh Aspa Atf3 Atp1a1 Atp1b1 Atp4b Atpif1 Axl B3gat1 BC014805 BC019943 BC024479 BC027174 Baat Bbox1 Bche Bicd1 Birc3 C6 Cacnb1 Calcrl Calm3 Car3 Car8 Ccl27 Ccl7 Cd…
140	V$IRF_Q6_01	311	311	365	7218	8277	-2.98	0.0	0.46	0.03	2310061G07Rik 2610022K04Rik 2610318K02Rik 2700038L12Rik 2900091E11Rik 4632409L19Rik 4930418P06Rik 4930542G03Rik 4933425F03Rik 8430417G17Rik AJ430384 Abca8a Adam4 Adamts4 Adrb2 Afp Agtpbp1 Akap12 Akp2 Als2cr19 Ank3 Apg12l Apoh Atp2a2 B3gat1 BC003277 BC014805 BC019943 BC024479 BC024997 BC053440 Baat Bche Bcl3 Bicd1 Birc3 Bmp6 C330016H24Rik C6 Calca Calcrl Car1 Car3 Ccl28 Ccrn4l Cd163 Cd209b Cd209d …
141	V$ER_Q6: estrogen receptor	352	352	324	8146	7349	-2.99	0.0	0.48	0.03	1110006I15Rik 1110007H17Rik 1110037N09Rik 2310032D16Rik 2610318K02Rik 2900027G03Rik 4930542G03Rik 4933425F03Rik 8430417G17Rik AJ430384 Ace Actg1 Adam4 Adamts4 Adora2a Afp Agtrl1 Akp2 Ank1 Ank3 Ankrd24 Apc2 Aplp2 Apoa5 Apoh Aqp7 Arf4 Atf3 Atf4 Atp1b1 Atp4b Atpif1 B3galt6 B3gat1 BC003277 BC014805 BC035291 Bcl3 Bmp6 C1qb C1qr1 C330016H24Rik Cacnb1 Capn7 Capzb Car1 Car3 Car8 Catna1 Ccl1 Ccl27 Cd209d …
142	V$CAAT_01: cellular and viral CCAAT box	411	411	265	9327	6168	-2.99	0.0	0.93	0.03	1110037N09Rik 1810029C22Rik 2310032D16Rik 2310061G07Rik 2410018G23Rik 2610318K02Rik 2900027G03Rik 4930418P06Rik 4930542G03Rik 4933424N09Rik 4933425F03Rik 5330414D10Rik 8430417G17Rik 9430059P22Rik 9430077D24Rik Abca8a Ace Adamts4 Adh1 Adora2a Adrb2 Afp Agtrl1 Als2cr19 Ank3 Ankrd24 Apc2 Aplp2 Apoa5 Apoh Aqp1 Arf4 Asph Atf3 Atf4 Atp1a1 Atp1b1 Atp2a2 Azgp1 B3galt6 B3gat1 BC003277 BC019943 BC024479 Bb…
143	V$MTATA_B: Muscle TATA box	326	326	350	7411	8084	-3.0	0.0	0.83	0.03	1110006I15Rik 1110037N09Rik 1810029C22Rik 2310032D16Rik 2900027G03Rik 4930418P06Rik 4930542G03Rik 4933424N09Rik 9430077D24Rik AI225782 Abca8a Adam4 Adamts4 Adh1 Adora2a Afp Agtpbp1 Akap12 Ank1 Ank3 Aoc3 Aplp2 Aqp1 Aspa Atf3 Atf4 Atp1b1 Atp4b Axl BC024479 BC027174 BC053440 Baiap2 Bbox1 Bche Birc3 C6 Calca Calm3 Capzb Car1 Ccl7 Ccrn4l Cd209d Cd36 Cdc42 Cdh13 Cdh17 Cenpb Ces2 Chad Cherp Cnot4 Col13a…
144	V$POU1F1_Q6	268	268	408	6227	9268	-3.0	0.0	0.47	0.03	1810029C22Rik 2310061G07Rik 2610022K04Rik 2610318K02Rik 2700038L12Rik 4930418P06Rik 4933424N09Rik Abca8a Adam4 Adh1 Afp Agtpbp1 Agtrl1 Ank1 Ank3 Ankrd24 Apoh Arf4 Aspa Asph Atp1a1 Atp1b1 Atp4b Atpif1 BC014805 BC019943 BC053440 Baat Bbox1 Bche Birc3 Bmp6 C1qb C6 Cacnb1 Calcrl Calm3 Capn7 Capzb Car1 Ccl28 Ccrn4l Cd163 Cd34 Cd36 Cdc42 Cdh13 Cdh17 Cenpb Ces2 Chc1l Chrdl1 Clps Clstn2 Cnot4 Col13a1 Col…
145	V$AHRARNT_01: aryl hydrocarbon receptor:Arnt heterodimers	50	50	626	972	14523	-3.01	0.0	1.98	0.17	Aplp2 Asph Atf4 Atp2a2 Calm3 Catna1 Ccl28 Cd83 Cdc42ep3 Cdo1 Cirbp Cntfr Cops2 Crispld1 Csf2rb1 Cyp2j9 D9Wsu20e Dll4 Dpep1 Dusp18 Fbxo21 Fzd8 Galk2 Gh Gstm2 H2afy2 Hiat1 Hmg20a Lrig1 Mgll Myct1 Neud4 Nme5 Plvap Pou3f2 Ppp2ca Ranbp5 Reck Rpl15 Rps29 Sdh1 Sf3b5 Slc25a19 St8sia1 Tiparp Tram1 Ubtf Usp36 Usp9x Utf1
146	V$NKX25_01: homeo domain factor Nkx-2.5/Csx, tinman homolog	334	334	342	7636	7859	-3.01	0.0	0.71	0.03	1110006I15Rik 1110037N09Rik 2310032D16Rik 2610318K02Rik 2900091E11Rik 4632409L19Rik 4930418P06Rik 4933424N09Rik 4933425F03Rik 5330414D10Rik 8430417G17Rik 9430059P22Rik 9430077D24Rik AI225782 AJ430384 Ace Adam4 Adh1 Adrb2 Afp Ank1 Ankrd24 Aoc3 Apc2 Apoa5 Apoh Aqp7 Arf4 Atf3 Atf4 Atp1a1 Atp1b1 Axl BC003277 Barx2 Bbox1 Bcl3 C1qr1 C330016H24Rik C8b Calca Calcrl Capn7 Car1 Car3 Car8 Catna1 Ccl1 Ccl7 C…
147	V$BARBIE_01: barbiturate-inducible element	337	337	339	7763	7732	-3.01	0.0	0.57	0.03	1110037N09Rik 1810029C22Rik 2310061G07Rik 2610022K04Rik 2700038L12Rik 2900027G03Rik 2900091E11Rik 4930418P06Rik 4933424N09Rik 5330414D10Rik 9430077D24Rik AI225782 AJ430384 Abca8a Adam4 Adamts4 Adcy4 Adora2a Adrb2 Agtpbp1 Agtrl1 Akp2 Ank3 Ankrd24 Apc2 Apg12l Aqp1 Aqp7 Arf4 Aspa Atf3 Atp1b1 Atp2a2 Atpif1 Azgp1 B3galt6 BC014805 BC027174 Baat C330016H24Rik C8b Car3 Catna1 Ccl27 Ccl28 Ccl7 Cd163 Cd36 …
148	V$XFD3_01: Xenopus fork head domain factor 3	73	73	603	1863	13632	-3.01	0.0	0.17	0.0	4930418P06Rik Abca8a Adrb2 Agtrl1 Apoh Atp4b B3galt6 BC014805 BC053440 C6 Cdc42 Cdr2 Crem Crry Cry1 D10Bwg0791e Ddx26 Eltd1 Fgb Galk2 Gca Gdf10 Gprc5c Hapln2 Hspb3 Ifitm1 Il9 Mafk Map3k8 Mcp Mcpt5 Mfap5 Msc Mtap1b Mtmr6 Mustn1 Myct1 Nme5 Ogn Papd4 Pcdh15 Pcm1 Plekha4 Pnmt Ppil5 Ptk2 Reck Rpl41 Rps5 Rps6 Schip1 Scrn3 Sf3b5 Slco1a1 Sod3 Speer3 Sprrl2 Sqrdl Sult1c1 Tacr3 Taf7 Tceb1 Tfpi2 Tgif Tie1 T…
149	V$HEB_Q6	200	200	476	4467	11028	-3.02	0.0	1.05	0.03	2310032D16Rik 2410018G23Rik 2610022K04Rik 2700038L12Rik 4930418P06Rik 4933424N09Rik 8430417G17Rik AI225782 Ace Actg1 Adam4 Adamts4 Adcy4 Adora2a Agtrl1 Akp2 Als2cr19 Ank1 Ank3 Ankrd24 Aoc3 Apc2 Aplp2 Apoa5 Aqp7 Arf4 Aspa Atp2a2 Axl BC024997 BC027174 Baiap2 Barx2 C1qb C1qr1 C330016H24Rik Cacnb1 Capzb Car8 Ccl1 Ccl27 Ccl7 Cd209b Cd209d Cd34 Cdc42ep3 Cdr2 Chst7 Cirbp Clps Cox5b Cpsf3 Creb3l1 Ctsk Cx…
150	V$AHR_Q5: aryl hydrocarbon / dioxin receptor	88	88	588	1839	13656	-3.02	0.0	1.62	0.07	1110006I15Rik 2410018G23Rik 2700038L12Rik 4930418P06Rik 5330414D10Rik AI225782 Actg1 Apc2 Aplp2 Asph Atf4 Atp2a2 BC019943 Ccl28 Cdc42ep3 Cdo1 Clasp2 Clstn2 Cops2 Cpeb2 Csf2rb1 Cyp2j9 D9Wsu20e Dact1 Ddx47 Dmgdh Dnajb4 Dpep1 Dusp6 Eno1 Esam1 Fbxo21 Fgfr1op2 Fzd8 Gabra1 Gadd45gip1 Galk2 Gdf3 Gh Gstm2 Habp4 Hmg20a Hnrpa2b1 Hsdl2 Kcnd2 Kera Klhl7 Lum Mageh1 Matp Mgll Mrpl13 Myct1 Neud4 Nme5 Nsg2 Oazin…
151	V$ETS1_B: c-ETS-1 binding site	298	298	378	6822	8673	-3.03	0.0	0.69	0.03	2610318K02Rik 2900027G03Rik 4930418P06Rik 4933425F03Rik 5330414D10Rik AJ430384 Abca8a Actg1 Adamts4 Adcy4 Adh1 Adora2a Agtpbp1 Agtrl1 Akp2 Ank1 Ankrd24 Apg12l Aplp2 Apoa5 Aqp1 Aqp7 Aspa Atf4 Atp1a1 Atp2a2 Atp4b Atpif1 Azgp1 B3galt6 BC024479 BC024997 BC035291 BC053440 Baiap2 Barx2 Bche Bcl3 Bicd1 Birc3 C1qb C1qr1 C330016H24Rik Cacnb1 Calca Capn7 Capzb Car1 Catna1 Ccl1 Cd209b Cd34 Cdh17 Ces2 Chad C…
152	V$KROX_Q6	264	264	412	6101	9394	-3.03	0.0	0.54	0.03	1110007H17Rik 1110037N09Rik 2310032D16Rik 2310061G07Rik 2410018G23Rik 2610022K04Rik 2700038L12Rik 2900027G03Rik 2900091E11Rik 4632409L19Rik 4930542G03Rik 4933424N09Rik 9430077D24Rik AI225782 AJ430384 Actg1 Adcy4 Adrb2 Agtrl1 Akp2 Als2cr19 Ank1 Aoc3 Apg12l Aplp2 Aqp1 Asph Atf3 Atp1a1 Atp2a2 Atpif1 Axl BC003277 BC024997 BC027174 BC035291 Baiap2 Barx2 Bcl3 Bmp6 C330016H24Rik Cacnb1 Capn7 Car3 Car8 C…
153	V$TATA_C: Retroviral TATA box	209	209	467	4691	10804	-3.03	0.0	0.98	0.03	2610318K02Rik 2700038L12Rik 2900091E11Rik 4933424N09Rik 5330414D10Rik 9430059P22Rik AI225782 Abca8a Adamts4 Agtpbp1 Als2cr19 Ank3 Aoc3 Aspa Atf3 Atp1a1 Atp4b BC014805 BC019943 BC027174 Baiap2 Bbox1 Birc3 C330016H24Rik C6 Calca Car1 Ccl28 Ccl7 Cd34 Cd36 Cd83 Cdc42 Ces2 Chc1l Chchd3 Clasp2 Clps Cnn1 Cntfr Col3a1 Cops5 Cpa3 Cps1 Cpsf3 Crem Crygb Csf2rb1 Ctla2a Cxcl1 D10Bwg0791e Dact1 Dbi Ddb2 Ddx21 …
154	V$CEBPDELTA_Q6	496	496	180	11493	4002	-3.03	0.0	0.36	0.01	1110006I15Rik 1110037N09Rik 1810029C22Rik 2310032D16Rik 2610318K02Rik 2700038L12Rik 2900027G03Rik 4632409L19Rik 4930542G03Rik 4933424N09Rik 4933425F03Rik 5330414D10Rik 8430417G17Rik 9430059P22Rik 9430077D24Rik AI225782 Abca8a Ace Actg1 Adam4 Adamts4 Adora2a Afp Agtpbp1 Agtrl1 Akap12 Ank3 Ankrd24 Aoc3 Apc2 Aplp2 Apoh Aqp1 Aspa Asph Atf3 Atp1a1 Atp1b1 Atp4b Azgp1 B3gat1 BC003277 BC014805 BC019943 B…
155	V$COMP1_01: COMP1	418	418	258	9614	5881	-3.04	0.0	0.58	0.03	1110037N09Rik 1810029C22Rik 2310032D16Rik 2310061G07Rik 2700038L12Rik 2900027G03Rik 4632409L19Rik 4930542G03Rik AI225782 AJ430384 Abca8a Ace Adam4 Adcy4 Adh1 Adora2a Agtrl1 Akp2 Als2cr19 Ank1 Ank3 Apc2 Apg12l Apoa5 Apoh Aqp1 Aspa Asph Atf4 Atp1a1 Atp1b1 Atp2a2 Atp4b Atpif1 Axl Azgp1 B3galt6 B3gat1 BC014805 BC024479 BC024997 BC053440 Baiap2 Barx2 Bche Bcl3 Bmp6 C1qb C330016H24Rik C6 C8b Calca Calc…
156	V$OCT1_02: octamer factor 1	224	224	452	5212	10283	-3.04	0.0	0.48	0.03	1110037N09Rik 1810029C22Rik 2610318K02Rik 2700038L12Rik 4930418P06Rik 4933424N09Rik 8430417G17Rik 9430059P22Rik AJ430384 Abca8a Adh1 Adrb2 Agtpbp1 Agtrl1 Als2cr19 Ank3 Aqp1 Aspa Asph Atp1a1 Atp4b BC019943 BC053440 Baat Bche Bicd1 C330016H24Rik C6 Calca Calcrl Capzb Car8 Ccl28 Cd209b Cd209d Cd34 Cd36 Chchd3 Cherp Chst7 Clps Clstn2 Col3a1 Cops2 Cpa3 Cps1 Creb3l1 Crispld1 Crp Cry1 Crygb Csf2rb1 Csf2…
157	V$E12_Q6	171	171	505	4048	11447	-3.04	0.0	0.36	0.01	1110007H17Rik 2310032D16Rik 2610318K02Rik 4930418P06Rik 4933425F03Rik 9430059P22Rik Ace Adcy4 Adora2a Adrb2 Akap12 Als2cr19 Apc2 Apg12l Apoa5 Atf4 Atp1b1 Atp4b B3gat1 BC003277 BC024479 BC024997 BC035291 Bbox1 Bche Bicd1 Capn7 Capzb Ccrn4l Cdc42ep3 Chc1l Chchd3 Cherp Chrdl1 Clps Cntfr Copg Cpa3 Crb3 Crp Cry1 Cspg5 Cul2 Cxcl14 Cyp2e1 D5Bwg0860e Dbi Defb11 Dll4 Dmgdh Dmtf1 Eef1a1 Ehd4 Eif3s1 Eif3s6i…
158	V$ARNT_01: AhR nuclear translocator homodimers	61	61	615	1225	14270	-3.04	0.0	1.81	0.1	1810029C22Rik 9430059P22Rik AI225782 Akp2 Ank3 Atf4 Atp1a1 Atp1b1 B3galt6 Bmp6 Calcrl Calm3 Cnot4 Cpeb2 Crb3 Ctsk D7Ertd462e Dact1 Dbi Elmo1 Eno1 Ercc8 Ermap Flt3 Foxd3 Gimap6 Gmfb Gzma Kcnab1 Kctd12 Kera Klf2 Krtcap1 Mapre2 Nfkb2 Nr5a1 Oazin Pak1ip1 Papd4 Pbxip1 Pi4k2a Plagl1 Prx Pscd3 Psmd11 Rpl13a Sdccag33l Sdh1 Sirt1 Slc12a6 Slc25a19 Snag1 Socs5 St6galnac3 Tceal1 Tie1 Tln1 Tmeff2 Usp36 Usp9x …
159	V$CETS168_Q6	418	418	258	9595	5900	-3.05	0.0	0.62	0.03	1110006I15Rik 1110037N09Rik 2310061G07Rik 2410018G23Rik 2610022K04Rik 2610318K02Rik 2700038L12Rik 2900027G03Rik 4632409L19Rik 4930418P06Rik 4930542G03Rik 4933424N09Rik 9430059P22Rik 9430077D24Rik AI225782 AJ430384 Abca8a Ace Actg1 Adam4 Adamts4 Adcy4 Adh1 Adora2a Adrb2 Afp Agtpbp1 Agtrl1 Akp2 Ank3 Aoc3 Apg12l Aplp2 Apoa5 Apoh Aqp1 Aqp7 Arf4 Atf3 Atf4 Atp1a1 Atp4b Atpif1 Azgp1 B3galt6 BC003277 BC0…
160	V$ARNT_02: AhR nuclear translocator homodimers	30	30	646	535	14960	-3.05	0.0	2.24	0.18	1810029C22Rik 9430059P22Rik Atf4 B3galt6 Chchd3 Cpeb2 Cpsf3 Crb3 Crispld1 Cyp27a1 Dact1 Ddx5 Foxd3 Gimap6 Gmfb Kcne4 Kctd12 Mtch2 Pak1ip1 Papd4 Pcm1 Pi4k2a Pscd3 Psmd11 Sirt1 St6galnac3 Stx6 Tceal1 Tie1 Usp9x
161	V$AP1_Q2: activator protein 1	455	455	221	10491	5004	-3.05	0.0	0.5	0.03	1110006I15Rik 1110007H17Rik 1110037N09Rik 1810029C22Rik 2310032D16Rik 2310061G07Rik 2700038L12Rik 2900027G03Rik 4632409L19Rik 4930418P06Rik 4933424N09Rik 4933425F03Rik 5330414D10Rik 8430417G17Rik 9430059P22Rik 9430077D24Rik AI225782 AJ430384 Actg1 Adam4 Adamts4 Adh1 Adora2a Adrb2 Agtpbp1 Agtrl1 Akp2 Als2cr19 Ank1 Ank3 Apc2 Apoa5 Aqp1 Aqp7 Arf4 Aspa Asph Atf3 Atf4 Atp1a1 Atp1b1 Atpif1 Azgp1 B3gat1…
162	V$CREBP1CJUN_01: CRE-binding protein 1:c-Jun heterodimer	33	33	643	601	14894	-3.06	0.0	2.17	0.18	2310032D16Rik 2700038L12Rik 4632409L19Rik 9430077D24Rik AJ430384 Adora2a BC053440 Clasp2 Clstn2 D10Bwg0791e Ebf1 Exosc1 Flt3 Foxd3 Gem Habp4 Has1 Lmcd1 Oazin Pcolce2 Pdlim3 Pgrmc1 Ppp2ca Pvrl2 Rbm18 Rhoj Rps29 Slc13a2 Sult1a1 Trib1 Usp9x Wsb1 Zwint
163	V$OSF2_Q6	454	454	222	10341	5154	-3.06	0.0	0.85	0.03	1110006I15Rik 1110007H17Rik 1110037N09Rik 2310032D16Rik 2310061G07Rik 2610022K04Rik 2700038L12Rik 2900091E11Rik 4632409L19Rik 4933424N09Rik 4933425F03Rik 5330414D10Rik 8430417G17Rik 9430059P22Rik AI225782 Ace Adam4 Adcy4 Adrb2 Agtpbp1 Agtrl1 Als2cr19 Ank1 Ank3 Ankrd24 Aoc3 Apc2 Aplp2 Apoh Aqp1 Aqp7 Arf4 Aspa Asph Atf3 Atf4 Atpif1 Axl Azgp1 B3galt6 B3gat1 BC003277 BC014805 BC024479 BC024997 BC0271…
164	V$MAX_01: Max	21	21	655	646	14849	-3.06	0.0	0.07	0.0	9430059P22Rik Ace Atf4 Cntfr Crb3 Crispld1 Dbi Ddx5 Gnai3 Gstm2 Gzma Kcne4 Meox1 Mtch2 Nme5 Papd4 Pecr Pscd3 Riok2 Sdh1 Snag1
165	V$DEC_Q1	473	473	203	10914	4581	-3.07	0.0	0.48	0.03	1110006I15Rik 1110007H17Rik 1110037N09Rik 1810029C22Rik 2310032D16Rik 2310061G07Rik 2410018G23Rik 2610022K04Rik 2610318K02Rik 2700038L12Rik 4930418P06Rik 4933424N09Rik 4933425F03Rik 8430417G17Rik 9430059P22Rik 9430077D24Rik AI225782 Ace Actg1 Adam4 Adh1 Adora2a Adrb2 Afp Akp2 Als2cr19 Ank1 Ank3 Ankrd24 Aoc3 Apc2 Apoa5 Apoh Aqp1 Aqp7 Arf4 Aspa Atf4 Atp1b1 Atp4b Atpif1 Axl B3galt6 BC003277 BC019943…
166	V$DEAF1_01	137	137	539	3000	12495	-3.07	0.0	1.22	0.04	2410018G23Rik 2610318K02Rik 2900091E11Rik 4930542G03Rik 9430059P22Rik 9430077D24Rik Akap12 Apc2 Apg12l Apoa5 Atf4 Atp2a2 B3galt6 BC053440 Baiap2 Barx2 Bche Bicd1 Birc3 C330016H24Rik Cacnb1 Catna1 Cd83 Chrdl1 Clasp2 Col13a1 Cops5 Cpsf3 Cspg5 D8Ertd594e Ddb2 Dgat2 Dnajb4 Dnajb6 Dusp6 Eif2ak3 Ephx2 Ercc8 Exosc1 Fank1 Fosb Fosl1 Gadd45gip1 Gem Gnai3 Guca2b Gucy1b3 Habp4 Hapln2 Hmg20a Hnrpc Hnrph1 Hom…
167	V$GFI1_01: growth factor independence 1	200	200	476	4518	10977	-3.08	0.0	0.87	0.03	1110037N09Rik 2310032D16Rik 2310061G07Rik 2900027G03Rik 9430077D24Rik Adcy4 Adh1 Ank1 Aoc3 Aplp2 Aqp1 Arf4 Asph Atp1b1 BC014805 BC024997 BC035291 BC053440 Baat Bbox1 Bche Birc3 C1qb C1qr1 C8b Capzb Car1 Ccl27 Ccrn4l Cd209d Cdh13 Cdr2 Chad Chc1l Cirbp Col13a1 Col3a1 Cpa3 Crp Crygb Csf2rb2 Cxcl1 Cxcl14 Cyp2j6 Cyp4b1 D10Bwg0791e D5Bwg0860e Ddb2 Ddx21 Ddx26 Defb11 Dlst Dner Dock9 Dpt Ear11 Ebf1 Eef1a…
168	V$E47_01: E47	95	95	581	2346	13149	-3.08	0.0	0.23	0.01	1110037N09Rik 2610318K02Rik 4632409L19Rik 4933425F03Rik Ace Adcy4 Adora2a Apc2 Apg12l Aqp7 Atf4 Atp1b1 BC003277 BC024479 BC035291 Bche Bicd1 Capzb Car1 Ccrn4l Cd163 Cdc42ep3 Chrdl1 Col13a1 Copg Cpa3 Crb3 Cry1 Dbi Ddx26 Dlst Dmgdh Dnajb6 Eif3s1 Eif3s6ip Eltd1 Enpep Esam1 Fbxo21 Fbxo3 Flt3 Fosb Galntl1 Gm2a Guca2b Homer2 Hsd3b7 Ica1 Icam2 Igj Inmt Klhl7 Klk8 Lamc1 Leap2 Lix1 Lum Mageh1 Mapkbp1 Meox…
169	V$CDPCR3HD_01: cut-like homeodomain protein	214	214	462	4929	10566	-3.08	0.0	0.6	0.03	1110007H17Rik 1110037N09Rik 2310061G07Rik 2700038L12Rik 4632409L19Rik 4930542G03Rik 4933425F03Rik 9430077D24Rik Adh1 Akp2 Als2cr19 Aplp2 Apoa5 Aqp1 Aspa Asph Atf4 Atp1b1 Axl B3gat1 BC003277 BC014805 Barx2 Bcl3 Birc3 C1qb C6 C8b Capzb Car3 Ccl27 Cd209b Cdc42 Cdh13 Cdh17 Cdo1 Chc1l Chchd3 Clps Cnn1 Copg Creb3l1 Crispld1 Crp Cry2 Crygb Csf2rb1 Csrp1 Cul2 Cxcl12 Cyp27a1 Cyp2e1 Cyp2j6 Cyp4b1 D10Bwg079…
170	V$E2F1DP1_01: E2F-1:DP-1 heterodimer	189	189	487	4413	11082	-3.08	0.0	0.46	0.03	1110006I15Rik 1810029C22Rik 2410018G23Rik 2610022K04Rik 4930542G03Rik 4933424N09Rik 8430417G17Rik 9430059P22Rik 9430077D24Rik Actg1 Adamts4 Adh1 Als2cr19 Atf3 Atf4 Atp1a1 Atp1b1 BC024997 BC027174 Baiap2 Calca Capn7 Ccl28 Cd209b Cd83 Cdc42ep3 Cenpb Chad Chchd3 Cherp Chrdl1 Cirbp Cnot4 Cntfr Cops5 Cox5b Creb3l1 Cry2 Cspg5 Cxcl12 Cyp2j6 Cyp2s1 Cyp4b1 D8Ertd594e D9Wsu20e Dach1 Dact1 Dbi Ddb2 Dfy Dgat…
171	V$ELK1_01: Elk-1	179	179	497	4020	11475	-3.09	0.0	0.93	0.03	1110037N09Rik 2610022K04Rik 2610318K02Rik 2900091E11Rik 4933424N09Rik 9430077D24Rik AI225782 Actg1 Agtpbp1 Akap12 Apc2 Aqp1 Aqp7 Atpif1 BC024479 BC024997 BC035291 BC053440 Barx2 Bcl3 Bicd1 Birc3 C1qb C1qr1 C330016H24Rik Capzb Cd209b Ces2 Chad Cherp Chrdl1 Chst7 Clasp2 Clps Cntfr Col13a1 Cops5 Cox5b Cpsf3 Crb3 Crispld1 Cspg5 Cxcl12 Cyp27a1 Cyp2j6 D7Ertd462e D9Wsu20e Ddb2 Ddx5 Defb11 Defcr3 Dfy Dls…
172	V$VMYB_01: v-Myb	480	480	196	11050	4445	-3.1	0.0	0.53	0.03	1110006I15Rik 1810029C22Rik 2410018G23Rik 2610022K04Rik 2610318K02Rik 2900027G03Rik 2900091E11Rik 4632409L19Rik 4930418P06Rik 4933424N09Rik 4933425F03Rik 5330414D10Rik 9430077D24Rik AI225782 AJ430384 Ace Actg1 Adamts4 Adcy4 Adora2a Adrb2 Afp Agtpbp1 Akap12 Als2cr19 Ank1 Ank3 Ankrd24 Apg12l Aplp2 Apoh Aqp1 Aqp7 Arf4 Asph Atf3 Atp1a1 Atpif1 Axl Azgp1 B3galt6 B3gat1 BC003277 BC014805 BC019943 BC0244…
173	V$DR4_Q2: direct repeat 4	589	589	87	13336	2159	-3.1	0.0	1.44	0.07	1110006I15Rik 1110007H17Rik 1110037N09Rik 1810029C22Rik 2310032D16Rik 2410018G23Rik 2610318K02Rik 2700038L12Rik 2900027G03Rik 2900091E11Rik 4930418P06Rik 4930542G03Rik 4933424N09Rik 5330414D10Rik 8430417G17Rik 9430059P22Rik 9430077D24Rik AI225782 AJ430384 Abca8a Actg1 Adam4 Adamts4 Adcy4 Adh1 Adora2a Adrb2 Afp Agtpbp1 Agtrl1 Akp2 Als2cr19 Ank1 Ank3 Ankrd24 Aoc3 Apc2 Aplp2 Apoa5 Aqp1 Aqp7 Aspa Asp…
174	V$NRF2_Q4: heterodimer containing Nrf2	174	174	502	4070	11425	-3.11	0.0	0.45	0.03	1110037N09Rik 1810029C22Rik 2410018G23Rik 2900027G03Rik 2900091E11Rik 4933425F03Rik 5330414D10Rik 8430417G17Rik AJ430384 Abca8a Ace Adamts4 Agtrl1 Als2cr19 B3gat1 BC014805 Bche C1qb C1qr1 C6 Calcrl Capn7 Catna1 Ccl1 Ccl27 Ccl7 Cd209b Cd209d Cd34 Cd36 Cd83 Cdh17 Cdo1 Chrdl1 Cirbp Copg Cpeb2 Crry Cry1 Cry2 Cspg5 Csrp1 Ctla2a Cxcl14 Cyp4a10 D8Ertd594e Daf1 Ddx26 Defcr3 Dfy Dmc1h Dusp18 Edg1 Efhd2 Eh…
175	V$STAT5A_02	101	101	575	2471	13024	-3.11	0.0	0.26	0.01	1110006I15Rik 2310061G07Rik 2410018G23Rik 2900091E11Rik Abca8a Adora2a Agtrl1 Aplp2 Asph Atf4 Atp1b1 BC019943 BC024479 BC035291 Baat C8b Car1 Car3 Ccl1 Ccl28 Ccl7 Cdo1 Cnot4 Col5a3 Cpa3 Creb3l1 Crem Crp Ctsk Dact1 Dll4 Dner Edg1 Fbxo9 Gimap3 Gimap6 Git2 Gprc5c Grip1 H3f3b Habp4 Hadhb Hgf Hnrpa2b1 Hrh3 Hsd3b7 Hsdl2 Ifitm1 Il9 Klk8 Klrg1 Lrig1 Mbd1 Mcpt4 Mef2c Mrgpra3 Mrpl50 Ndufs8 Neud4 Nts ORF18 …
176	V$HLF_01: hepatic leukemia factor	199	199	477	4558	10937	-3.11	0.0	0.67	0.03	1810029C22Rik 2310032D16Rik 2410018G23Rik 2900091E11Rik 4933424N09Rik 4933425F03Rik 8430417G17Rik AI225782 AJ430384 Adam4 Afp Agtpbp1 Ank3 Apoa5 Arf4 Aspa Atf3 Atp1b1 BC014805 BC019943 BC024997 Baat Baiap2 Bbox1 Bicd1 C1qr1 Car1 Car8 Ccl1 Ccl27 Cd209d Cd83 Cdc42 Cdh17 Cenpb Chc1l Chchd3 Cherp Clasp2 Clstn2 Cops2 Cops5 Cox5b Cpa3 Cps1 Crem Crp Crry Cry2 Csrp1 Ctps2 Cul2 Cxcl1 Cyb5 Cyp27a1 Cyp2j6 D…
177	V$EBF_Q6	190	190	486	4393	11102	-3.11	0.0	0.56	0.03	1110006I15Rik 1810029C22Rik 2410018G23Rik 4933424N09Rik 8430417G17Rik 9430059P22Rik Adam4 Adamts4 Akp2 Als2cr19 Ankrd24 Aqp7 Atf3 Atf4 Atp1b1 Atp2a2 Atp4b Atpif1 Azgp1 B3gat1 BC024479 BC024997 Barx2 Bcl3 C1qb C330016H24Rik Calcrl Capzb Ccl1 Cd209d Cdc42ep3 Cdh17 Cdr2 Cox5b Cps1 Cpsf3 Crispld1 Csrp1 Ctps2 Cul2 Cxcl12 Cyp27a1 D5Bwg0860e D9Wsu20e Dact1 Daf1 Dpt Edg1 Eef1a1 Eif2ak3 Eltd1 Ermap Fank1 …
178	V$SRF_Q5_01	196	196	480	4502	10993	-3.11	0.0	0.64	0.03	2900027G03Rik 2900091E11Rik 4632409L19Rik AJ430384 Actg1 Agtrl1 Ank3 Ankrd24 Aoc3 Apc2 Aplp2 Apoa5 Apoh Aqp1 Aqp7 Arf4 Aspa Atf3 Atp4b Axl BC024479 Barx2 C1qb Cacnb1 Calca Capn7 Capzb Car3 Catna1 Ccl28 Ccl7 Cd163 Chc1l Cherp Chrdl1 Cirbp Clps Cnn1 Cops2 Cpa3 Cps1 Crb3 Crem Crp Crry Cry2 Csf2rb1 Csf2rb2 Csrp1 Cul2 Cyp27a1 Cyp2s1 Cyp4b1 D7Ertd462e Dach1 Dact1 Daf1 Dfy Dlst Dnajb6 Dner Ear11 Eif3s1 …
179	V$ETS2_B: c-Ets-2 binding sites	184	184	492	4263	11232	-3.12	0.0	0.54	0.03	2610318K02Rik 4930418P06Rik 4933425F03Rik Abca8a Actg1 Adamts4 Adcy4 Adh1 Adora2a Agtpbp1 Ank3 Aoc3 Apg12l Aplp2 Aqp1 Aspa Atf4 Atp4b Atpif1 Azgp1 B3galt6 BC024997 BC035291 Baiap2 Barx2 Bche Bcl3 Bicd1 Birc3 C1qb C1qr1 C330016H24Rik Calca Capzb Car1 Cd34 Cdh17 Ces2 Clasp2 Clstn2 Cox5b Crry Crygb Csf2rb2 Cxcl14 Cyp2e1 Cyp2j6 Cyp4b1 D7Ertd462e D9Wsu20e Ddb2 Defcr3 Dfy Dnajb6 Dner Dusp18 Eif3s1 Elmo…
180	V$CACCCBINDINGFACTOR_Q6	61	61	615	1239	14256	-3.12	0.0	1.68	0.07	1110006I15Rik 1110037N09Rik 2610318K02Rik 4930542G03Rik Apg12l Atp4b Birc3 Cacnb1 Cd163 Cdo1 Ces2 Clasp2 Cpeb2 Crb3 Cyb5 Cyp4b1 Dusp18 Eef1a1 Esam1 Foxd3 Gclc Gng13 Gstm2 Hrh3 Ifitm1 Igsf4b Kcna2 Lenep Lpin1 Map3k8 Mapkbp1 Mcp Mfap5 Ncoa1 Neud4 Nr5a1 Oazin Pfkfb3 Phactr2 Plxdc2 Pnmt Prkx Prx Ramp2 Ranbp5 Rtn1 Rusc2 Sema6c Slc12a2 St8sia3 Sytl4 Tacr2 Tacr3 Tln1 Tmcc2 Tob2 Tpk1 Txndc8 Ubtf Uqcrc2 U…
181	V$E2F_Q6: E2F	493	493	183	11320	4175	-3.13	0.0	0.6	0.03	1110006I15Rik 1810029C22Rik 2410018G23Rik 2610022K04Rik 2610318K02Rik 2700038L12Rik 2900027G03Rik 4632409L19Rik 4930418P06Rik 4930542G03Rik 4933424N09Rik 8430417G17Rik 9430059P22Rik 9430077D24Rik AI225782 AJ430384 Actg1 Adam4 Adamts4 Adcy4 Adh1 Adora2a Adrb2 Afp Akap12 Als2cr19 Ank3 Apg12l Aplp2 Apoa5 Aqp7 Arf4 Asph Atf3 Atf4 Atp1a1 Atp1b1 Atp2a2 Atpif1 Axl B3galt6 BC003277 BC019943 BC024997 BC02…
182	V$CREBP1_01: cAMP-responsive element binding protein 1	16	16	660	246	15249	-3.13	0.0	2.48	0.3	2900091E11Rik Atf3 Cpa3 Fosb G6pc Hbld2 Hnrpa2b1 Homer2 Itga9 Pck1 Riok2 Rpl13a Rpl15 Stx18 Tde1 Uap1
183	V$PADS_C: Retroviral Poly A downstream element	175	175	501	4028	11467	-3.14	0.0	0.62	0.03	1110007H17Rik 2700038L12Rik 5330414D10Rik 8430417G17Rik AI225782 AJ430384 Abca8a Adora2a Afp Agtpbp1 Agtrl1 Akp2 Ankrd24 Apoh Aqp7 Arf4 Atf3 Atp1b1 Azgp1 B3gat1 BC014805 BC024479 BC027174 BC035291 BC053440 Baat Bcl3 C6 C8b Capn7 Cd209d Cd83 Chad Chc1l Chst7 Clps Clstn2 Cntfr Col13a1 Copg Cps1 Crp Csrp1 Cyb5 D7Ertd462e D8Ertd594e Ddx26 Ddx47 Ddx5 Defb11 Dll4 Dmc1h Dmgdh Dnajb4 Dpep1 Dtna Ebf2 Efhd…
184	V$PAX5_01: B-cell-specific activating protein	70	70	606	1450	14045	-3.15	0.0	1.56	0.07	1110007H17Rik Actg1 Als2cr19 Aplp2 Aqp1 Aspa Atp4b B3gat1 Barx2 Bcl3 C8b Cacnb1 Ccl7 Cd34 Chst7 Clps Clstn2 Col13a1 Cops2 Dbi Dock9 Dpt Eef1a1 Efhd2 Eif3s6ip Eno1 Esam1 Fgf1 Fosb Gclc Gdf10 Gem Hmg20a Hnrpa2b1 Hrh3 Hyou1 Ica1 Itga9 Kif2a Lmcd1 Luc7l2 Mgll Mtap1b Ncoa1 Pde8a Pias1 Pitrm1 Plvap Ptpn2 Rbm18 Rps13 Rtn1 S100a1 Sfrs2 Slc22a12 Srp54 St6galnac2 Taf7 Tbc1d8 Tceb1 Tde1 Tgif Thbd Tm4sf13 Tm…
185	V$AREB6_01: AREB6 (Atp1a1 regulatory element binding factor 6)	149	149	527	3342	12153	-3.16	0.0	0.92	0.03	2310061G07Rik 4930418P06Rik Adamts4 Adh1 Akap12 Ankrd24 Apoa5 Aspa Atp1b1 BC019943 BC024997 Birc3 C1qb C8b Calca Catna1 Ccl27 Ccl28 Ccrn4l Cd163 Cd209b Cdc42ep3 Cdh13 Ces2 Cirbp Clasp2 Clps Cox5b Cpa3 Cps1 Crb3 Crispld1 Cspg5 Csrp1 Cxcl1 Cyp2j6 Cyp4a10 D5Bwg0860e Ddx26 Dll4 Dmtf1 Dock9 Dtna Dusp18 Edg1 Eef1a1 Eif3s6ip Elmo1 Exosc1 Fbxo21 Fgf1 Fgfr1op2 Fhl1 G6pc Ga17 Gca Gcc1 Gh Gif Gimap4 Gnl2 Gs…
186	V$CDC5_01: cell division control protein 5	587	587	89	13598	1897	-3.16	0.0	0.25	0.01	1110006I15Rik 1810029C22Rik 2310032D16Rik 2310061G07Rik 2410018G23Rik 2610318K02Rik 2700038L12Rik 2900027G03Rik 2900091E11Rik 4632409L19Rik 4930418P06Rik 4933424N09Rik 4933425F03Rik 5330414D10Rik 8430417G17Rik 9430059P22Rik 9430077D24Rik AI225782 AJ430384 Abca8a Ace Adam4 Adamts4 Adcy4 Adh1 Adora2a Adrb2 Afp Agtpbp1 Agtrl1 Akp2 Ank1 Ank3 Ankrd24 Aoc3 Apg12l Aplp2 Apoa5 Apoh Aqp1 Arf4 Aspa Asph At…
187	V$DR3_Q4: direct repeat 3	89	89	587	2186	13309	-3.16	0.0	0.26	0.01	2610318K02Rik 2900091E11Rik AI225782 Agtrl1 Apg12l Asph Atp4b B3gat1 BC019943 BC024997 Barx2 Bicd1 C6 Cacnb1 Ccl27 Cd209b Cd209d Cdc42ep3 Cdh16 Cdh17 Cherp Chst7 Clasp2 Clps Clstn2 Cpeb2 Csf2rb1 Csrp1 Defcr3 Ehd4 Emcn Esam1 Fank1 Fgg Fosb Foxd3 Gadd45gip1 Gca Guca1b H2-Bl Hadh2 Iigp1 Itih1 Klk13 Klk5 Mageh1 Map3k12 Mfap2 Ms4a4d Mtch2 Mustn1 Ndufs8 Neto1 Nme5 Nptx1 Palmd Pck1 Pcx Pde8a Pdlim3 Pip …
188	V$ARP1_01: apolipoprotein AI regulatory protein 1	65	65	611	1651	13844	-3.17	0.0	0.2	0.0	1810029C22Rik 2610022K04Rik 9430059P22Rik Ace Atf3 Atf4 Atp1b1 BC024997 BC035291 Cd163 Cdh16 Cenpb Cherp Ctla2a Cul2 Ddb2 Ear11 Edg1 Fbxo3 Fgl2 Fli1 Fosl1 Fzd8 Gca Gdf10 Gimap6 Guca2b Hadhsc Icam2 Klk5 Lamc1 Lix1 Ltbp4 Mafk Neurog1 Nts Oazin Olfr68 Olfr69 Pdlim1 Phyh Ppp1cb Ppp2ca Pqlc1 Prap1 Ptpn2 Ramp2 Rps10 Scrn3 Sema6c Sept4 Sh3bp5 Slc25a19 Sntb1 Sntb2 Srf Sult1a1 Tm4sf13 Trpc2 Ttr Uqcrc2 Uro…
189	V$AML_Q6	151	151	525	3399	12096	-3.17	0.0	0.87	0.03	1110007H17Rik 2310061G07Rik 2610022K04Rik 2900091E11Rik 4933424N09Rik 8430417G17Rik Adam4 Agtpbp1 Agtrl1 Aplp2 Asph Atf3 BC014805 BC024479 BC024997 BC027174 Baat Baiap2 Capn7 Car3 Ccl27 Ccl7 Cd209d Cdh17 Chad Chc1l Chchd3 Clps Cntfr Cops5 Cps1 Crb3 Crem Crry Ctla2a Ctps2 Cyp2e1 Cyp2j9 D7Ertd462e D8Ertd594e D9Wsu20e Ddb2 Dmc1h Dpep1 Dpt Dtna Ebf1 Efemp1 Elmo1 Eno1 Ermap Fgfr1op2 Fhl1 Flt3 Fosl1 Ft…
190	V$CMYB_01: c-Myb	135	135	541	3182	12313	-3.17	0.0	0.42	0.03	2310061G07Rik 2610022K04Rik 2900027G03Rik 4632409L19Rik 4933424N09Rik 5330414D10Rik AI225782 Actg1 Adcy4 Adora2a Akp2 Ank1 Apoa5 Aqp7 Arf4 Atf4 Atp4b BC019943 Baat Baiap2 Bicd1 C8b Cacnb1 Calm3 Catna1 Cdc42ep3 Cdo1 Chad Clasp2 Cnot4 Cntfr Csf2rb1 Csf2rb2 Ctsk Cxcl1 Cyp2e1 Cyp2s1 Cyp4b1 D8Ertd594e Dach1 Dbi Ddx47 Dtna Dusp6 Ear11 Ebf1 Efemp1 Elmo1 Ermap Fgfr1op2 Fhl1 Foxd3 Ga17 Gimap3 Gm2a Gng13 G…
191	V$PAX6_Q2	132	132	544	3114	12381	-3.18	0.0	0.42	0.03	2310032D16Rik 2900027G03Rik 4632409L19Rik 4933425F03Rik Akap12 Aoc3 Aqp7 Aspa Atp4b B3galt6 BC053440 Bcl3 Birc3 Ccl28 Ccrn4l Cdh13 Cenpb Chc1l Cnn1 Cntfr Col5a3 Cpa3 Creb3l1 Crem Crispld1 Crp Cry1 Ctps2 Cyp27a1 Cyp2j6 Cyp2s1 D5Bwg0860e D7Ertd462e Ddx21 Ddx5 Dgat2 Dmc1h Ear11 Ehd4 Eif3s1 Eif3s6ip Eltd1 Ephx2 Ercc8 Exosc1 F2 Fbxo21 Fgf1 Fgfr1op2 Fgl2 Fosl1 Foxh1 Frmd4b Gadd45gip1 Gcc1 Gch1 Gclc Gim…
192	V$NFKAPPAB_01: NF-kappaB	101	101	575	2191	13304	-3.19	0.0	1.22	0.04	2610022K04Rik 4933424N09Rik 8430417G17Rik Adamts4 Adrb2 Ankrd24 Aoc3 Apc2 Apg12l BC024997 BC027174 Bcl3 Birc3 Cacnb1 Ccl1 Cd83 Cdh17 Ces2 Clasp2 Cops2 Crygb Csrp1 Cxcl1 Cyb5 Cyp2j6 Dpep1 Dusp6 Edg1 Eef1a1 Ephx2 Fank1 Fgf1 Flt3 Fmo1 Foxd3 Foxh1 Fto Ga17 Gem Gja4 Gnai3 Gtf2b Gucy1b3 Homer2 Hsd3b7 Hyou1 Ica1 Icam2 Ifitm2 Il9 Irf1 Itih1 Itpr1 Kcnab1 Khdrbs2 Map3k8 Mat2a Mcpt5 Meox2 Mist1 Mme Mrpl50 N…
193	V$FOXD3_01: fork head box D3	585	585	91	13272	2223	-3.19	0.0	1.27	0.04	1110006I15Rik 1110007H17Rik 1110037N09Rik 1810029C22Rik 2310032D16Rik 2310061G07Rik 2410018G23Rik 2610022K04Rik 2610318K02Rik 2700038L12Rik 2900027G03Rik 2900091E11Rik 4632409L19Rik 4930418P06Rik 4930542G03Rik 4933424N09Rik 4933425F03Rik 5330414D10Rik 8430417G17Rik 9430059P22Rik AI225782 AJ430384 Abca8a Ace Adam4 Adamts4 Adcy4 Adh1 Adora2a Adrb2 Afp Agtpbp1 Agtrl1 Akap12 Als2cr19 Ank1 Ank3 Aoc3 A…
194	V$GCM_Q2	153	153	523	3531	11964	-3.19	0.0	0.59	0.03	1110006I15Rik 2700038L12Rik 2900027G03Rik 2900091E11Rik 4930418P06Rik Adora2a Afp Aqp7 Asph Atp1b1 BC024479 BC024997 Baat Ccl1 Ccl27 Ccl28 Cd209b Cd83 Cdh13 Cdh16 Cdr2 Chad Clstn2 Copg Cpeb2 Crp Cyp2s1 Dact1 Daf1 Ddx21 Ddx5 Dfy Dock9 Ear11 Ebf1 Eef1a1 Efemp1 Elmo1 Eltd1 Eno1 Ephx2 Esam1 F2 Fabp4 Flt3 Folr2 Fosb Foxh1 Fto G6pc Gadd45gip1 Gem Gfi1b Git2 Gja4 Gstm2 Guca1b H2afy2 Has1 Hdc Hnrpa2b1 Hn…
195	V$NFY_01: nuclear factor Y (Y-box binding factor)	146	146	530	3301	12194	-3.19	0.0	0.81	0.03	2310032D16Rik 2410018G23Rik 4930542G03Rik 5330414D10Rik Ace Actg1 Aplp2 Apoa5 Apoh Atf3 Atf4 Atp2a2 Azgp1 B3galt6 BC024479 Bbox1 Calca Calm3 Car3 Ccl1 Ccrn4l Cdr2 Chst7 Cirbp Cnot4 Col5a3 Cry2 Cxcl1 Cxcl12 Cyb5 Cyp2e1 Dact1 Dbi Ddb2 Ddx21 Ddx5 Defb11 Dusp6 Ear11 Ebf1 Ebf2 Ehd4 Eif2ak3 Eif3s6ip Elmo1 Eno1 Enpep Ercc8 Exosc1 Fabp4 Frmd4b Fto Galk2 Gca Gch1 Gem Gfi1b Gfpt2 Gimap4 Git2 Got1 Gsn Gtf2b…
196	V$S8_01: S8	66	66	610	1369	14126	-3.2	0.0	1.51	0.07	1810029C22Rik 2310061G07Rik 4930418P06Rik BC024479 C6 Calcrl Calm3 Car1 Ccl28 Cd163 Cdc42ep3 Cherp Clps Crry Cspg5 Ctsk Cul2 Cxcl12 Cyp2j6 Daf1 Defb11 Dmtf1 Dnajb6 Dpep1 Ephx2 Fosb Frmd4b Fto G6pc Gimap4 Gnai3 Gucy1b3 Hadh2 Igj Kcne4 Klhl7 Lix1 Lrrc3b Mageh1 Mcpt4 Mtmr6 Ndufs8 Nptx1 Olfr69 Pcdh18 Pecr Pip Pla2g2d Psmd11 Rab27b Rad23a Rps25 Schip1 Slamf6 Sntb1 St8sia3 Tbc1d14 Tbc1d8 Tde1 Thrap4 Tm…
197	V$MYOGNF1_01: myogenin / nuclear factor 1 or related factors	142	142	534	3307	12188	-3.2	0.0	0.51	0.03	4933425F03Rik 9430059P22Rik 9430077D24Rik Ace Afp Agtrl1 Ank3 Atf3 Azgp1 B3gat1 BC024997 Bche Bmp6 C330016H24Rik Car3 Catna1 Ccl27 Ccl7 Ccrn4l Cd34 Cd83 Cdc42 Cdh13 Cdh17 Chad Chrdl1 Cirbp Clps Clstn2 Col13a1 Copg Cry1 Csf2rb2 Csrp1 Cyb5 Cyp2j9 Cyp4a10 Cyp4b1 D10Bwg0791e D7Ertd462e Dact1 Daf1 Dbi Ddx47 Dlst Eef1a1 Efhd2 Ehd4 Eif3s1 Eltd1 Enpep Exosc1 F2 Fbxo21 Fbxo9 Fgf1 Fgg Fmo1 Fosl1 Foxh1 Ga17…
198	V$STAF_02: Se-Cys tRNA gene transcription activating factor	119	119	557	2634	12861	-3.2	0.0	1.03	0.03	2610022K04Rik 2900091E11Rik AI225782 Abca8a Adh1 Aqp1 Arf4 Aspa Asph Axl Azgp1 B3galt6 B3gat1 BC024479 BC035291 Birc3 C1qb C1qr1 Cd209d Cdh17 Chchd3 Chrdl1 Clasp2 Clps Cops2 Cps1 Crp Crry Csf2rb2 Cyp2j6 Cyp4a10 Cyp4b1 Dbi Ddx21 Ddx26 Ddx47 Ddx5 Dnajb6 Dock9 Eef1a1 Eltd1 Exosc1 Fbxo3 Fbxo9 Fgf1 Fosb Fosl1 Fto Fzd8 Ga17 Galk2 Galntl1 Git2 Gja4 Gnai3 Gng13 Hadh2 Hapln2 Igj Inmt Itpr1 Klk8 Lamc1 Leap…
199	V$CDPCR1_01: cut-like homeodomain protein	530	530	146	12117	3378	-3.21	0.0	0.75	0.03	1110007H17Rik 1110037N09Rik 1810029C22Rik 2310061G07Rik 2410018G23Rik 2610022K04Rik 2610318K02Rik 2700038L12Rik 2900091E11Rik 4632409L19Rik 4930542G03Rik 4933424N09Rik 4933425F03Rik 5330414D10Rik 9430077D24Rik AI225782 AJ430384 Abca8a Ace Adam4 Adcy4 Adh1 Adora2a Afp Agtpbp1 Agtrl1 Akap12 Akp2 Als2cr19 Ank1 Ank3 Ankrd24 Apc2 Aplp2 Apoa5 Apoh Aqp1 Aspa Asph Atf3 Atf4 Atp1b1 Atp2a2 Atp4b Atpif1 Axl…
200	V$E2F1_Q4_01	142	142	534	3238	12257	-3.22	0.0	0.72	0.03	2610022K04Rik 4930542G03Rik 9430059P22Rik Adcy4 Adrb2 Als2cr19 Aplp2 Atf3 Atp1b1 Axl B3galt6 BC027174 Barx2 Catna1 Cdc42ep3 Chad Cherp Cntfr Cops5 Cox5b Ctps2 Cxcl12 Cxcl14 Cyp2s1 D10Bwg0791e D9Wsu20e Dach1 Ddb2 Ddx5 Dgat2 Dlst Dnajb4 Dner Dpt Dusp18 Dusp6 Ebf1 Efhd2 Eif2ak3 Elmo1 Ercc8 Exosc1 Fank1 Fbxo9 Fgfr1op2 Fgg Fli1 Flt3 Fosb Fosl1 Fzd8 Gdf10 Gfi1b Gfpt2 Gnai3 Gprc5c Gspt2 Gstm1 H2-Bl H3f3…
201	V$HNF4_DR1_Q3	540	540	136	12376	3119	-3.23	0.0	0.65	0.03	1110007H17Rik 1110037N09Rik 1810029C22Rik 2310032D16Rik 2310061G07Rik 2610318K02Rik 2700038L12Rik 2900027G03Rik 4632409L19Rik 4930418P06Rik 4930542G03Rik 4933424N09Rik 5330414D10Rik 8430417G17Rik 9430059P22Rik 9430077D24Rik AJ430384 Ace Actg1 Adam4 Adamts4 Adh1 Adora2a Afp Agtpbp1 Agtrl1 Akp2 Als2cr19 Ank1 Ank3 Ankrd24 Aoc3 Apc2 Apg12l Aplp2 Apoa5 Apoh Aqp1 Aqp7 Arf4 Aspa Asph Atf3 Atf4 Atp1b1 At…
202	V$HNF1_01: hepatic nuclear factor 1	124	124	552	2783	12712	-3.24	0.0	0.88	0.03	2610022K04Rik Afp Akap12 Aoc3 Atp1a1 BC024479 Calcrl Capn7 Car1 Catna1 Cd36 Cdh16 Cdh17 Ces2 Cps1 Crb3 Crp Cry1 Csf2rb1 Csf2rb2 Ctsk Cyp2s1 D10Bwg0791e D7Ertd462e D8Ertd594e D9Wsu20e Defb11 Defcr3 Dlst Dmtf1 Ear11 Ebf2 Edg1 Efemp1 Eif3s1 Eif3s6ip Elmo1 Enpep Ephx2 F2 Fgb Fhl1 Foxd3 Fto G6pc Gch1 Gimap3 Gm2a Gnl2 Gsn Guca2b Gucy1b3 Gzma Hadhb Has2 Hc Hnrpc Igfbp7 Inmt Kcnab1 Klhl7 Leap2 Lpin1 Luc7…
203	V$CDP_01: cut-like homeodomain protein	2	2	674	144	15351	-3.24	0.0	0.01	0.0	Cdr2 D7Ertd462e
204	V$NRF2_01: nuclear respiratory factor 2	116	116	560	2580	12915	-3.24	0.0	0.97	0.03	1110006I15Rik 2610022K04Rik 2610318K02Rik 4930542G03Rik 4933424N09Rik AI225782 Apg12l Atp4b B3galt6 BC019943 BC024997 BC035291 BC053440 Baiap2 Bche Bcl3 C1qb C330016H24Rik Catna1 Cd209b Cherp Col13a1 Cops2 Cops5 Cox5b Cpsf3 Crb3 Ctsk Cxcl14 D7Ertd462e D9Wsu20e Dbi Ddb2 Ddx47 Ddx5 Dlst Dmgdh Dmtf1 Dusp18 Ehd4 Eif3s6ip Eno1 Ercc8 Fgfr1op2 G6pc Ga17 Galk2 Gimap6 Git2 Gmfb Gnai3 Gnl2 Got1 Gstm1 Hbld2…
205	V$ICSBP_Q6	30	30	646	840	14655	-3.24	0.0	0.12	0.0	AJ430384 Abca8a Als2cr19 BC019943 Bmp6 Chchd3 Cps1 Edg1 Folr2 Gnai3 Gspt2 Gzma Hgf Klrg1 Mcp Mef2c Mtch2 Nme5 Nts Ogn Pitrm1 Rac1 Rnpc2 Slc7a13 Tgif Tgtp Trim34 Uroc1 Ushbp1 Vcam1
206	V$AP1_Q4: activator protein 1	553	553	123	12618	2877	-3.24	0.0	0.85	0.03	1110006I15Rik 1110007H17Rik 1110037N09Rik 1810029C22Rik 2310032D16Rik 2310061G07Rik 2410018G23Rik 2610022K04Rik 2700038L12Rik 2900027G03Rik 2900091E11Rik 4632409L19Rik 4930418P06Rik 4933424N09Rik 4933425F03Rik 5330414D10Rik 8430417G17Rik 9430059P22Rik 9430077D24Rik AI225782 AJ430384 Abca8a Ace Actg1 Adam4 Adamts4 Adh1 Adora2a Adrb2 Agtpbp1 Agtrl1 Akp2 Als2cr19 Ank1 Ank3 Apc2 Apg12l Aplp2 Apoa5 Aq…
207	V$MAF_Q6	25	25	651	443	15052	-3.25	0.0	2.08	0.18	4632409L19Rik 5330414D10Rik Adamts4 Bche Calca Chad Chrdl1 Cxcl14 Cyp2j6 Fabp4 Folr2 Gnai3 Kera Klk13 Mrpl13 Nr5a1 Pck1 Pde4b Phyh Plvap Psen2 Sema4a Sncg Sult1a1 Tfpi2
208	V$E2F_Q4_01	127	127	549	2939	12556	-3.26	0.0	0.57	0.03	2610022K04Rik 4930542G03Rik 9430059P22Rik Adcy4 Adrb2 Als2cr19 Aplp2 Atf3 Atp1b1 Axl B3galt6 BC027174 Barx2 Catna1 Cdc42ep3 Chad Cherp Cntfr Cops5 Cox5b Ctps2 Cxcl12 Cxcl14 Cyp2s1 D10Bwg0791e D9Wsu20e Dach1 Ddb2 Ddx5 Dgat2 Dlst Dnajb4 Dner Dusp18 Dusp6 Ebf1 Eif2ak3 Elmo1 Exosc1 Fbxo9 Fgfr1op2 Fgg Fli1 Flt3 Fosb Fosl1 Gfi1b Gnai3 Gprc5c Gspt2 Gstm1 H2-Bl H3f3b Hadhsc Hnrpa2b1 Hnrph1 Homer2 Hyou1 I…
209	V$MYC_Q2	127	127	549	2893	12602	-3.26	0.0	0.72	0.03	1110006I15Rik 1110037N09Rik 2700038L12Rik 4930418P06Rik 4933425F03Rik 5330414D10Rik 8430417G17Rik 9430059P22Rik AI225782 Ace Actg1 Adh1 Akp2 Ank3 Apoa5 Aqp7 Atp1a1 Atp1b1 B3galt6 Bbox1 Bmp6 C6 Calcrl Calm3 Capzb Ccl28 Cdc42 Chchd3 Cnot4 Cntfr Crb3 Crem Crispld1 Csrp1 Ctsk Cxcl1 Cyp2j6 D7Ertd462e Dact1 Dbi Dgat2 Dpt Elmo1 Eno1 Ercc8 Ermap Fgf1 Flt3 Foxd3 G6pc Gabra1 Gclc Gmfb Gnai3 Gprc5c Gstm2 Gu…
210	V$ATF3_Q6: activating transcription factor 3	76	76	600	1620	13875	-3.27	0.0	1.29	0.05	2310032D16Rik 2700038L12Rik 2900091E11Rik 9430077D24Rik AI225782 AJ430384 Akp2 Ank3 Apc2 Aqp7 BC053440 Cdc42ep3 Clasp2 Clstn2 Cnn1 Copg Crb3 Ctla2a Ctsk D10Bwg0791e D8Ertd594e Dfy Dmc1h Dnajb4 Dpep1 Exosc1 Flt3 Foxd3 G6pc Galntl1 Gem Gfpt2 Habp4 Has1 Ica1 Lmcd1 Mtap1b Mynn Nptx1 Nts Oazin Pcsk5 Pdlim3 Pgrmc1 Pkia Ppp2ca Procr Prx Ptpn2 Pvrl2 Rbm18 Rhoj Riok2 Rpl23a Rpl27 Rps14 Rps29 Scg3 Sf3b5 Sh…
211	V$LHX3_01: LIM homeobox transcription factor 3	48	48	628	1243	14252	-3.29	0.0	0.19	0.0	2310061G07Rik Adam4 Baiap2 C6 Calcrl Car1 Cd163 Cd83 Cirbp Crry Cul2 Cyp2s1 D10Bwg0791e Daf1 Defb11 Defcr3 Dmtf1 Ephx2 Fabp4 Fto Ga17 Gnai3 Habp4 Hgf Igj Lix1 Lmcd1 Lrrc3b Mageh1 Mcpt4 Mtmr6 Mulk Nedd4l Nts ORF18 Ogn Olfr69 Pecr Psmd11 Ptn Rab27b Rbbp9 Rps10 Rps13 Sprrl7 St8sia3 Tpm3 Tuba1
212	V$NFKB_Q6: NF-kappaB	89	89	587	1941	13554	-3.29	0.0	1.11	0.04	2610022K04Rik 8430417G17Rik Adamts4 Adrb2 Ankrd24 Apg12l Atp4b BC024997 Bcl3 Cacnb1 Ccl1 Cd83 Ces2 Col13a1 Crygb Csrp1 Cxcl1 Cyb5 Cyp2j6 Cyp2j9 Cyp2s1 Dpep1 Eef1a1 Efhd2 F2 Fank1 Fgf1 Flt3 Fmo1 Foxh1 Fto Gfi1b Gif Gnai3 Gtf2b Guca1b Gucy1b3 Has2 Homer2 Hsd3b7 Hyou1 Icam2 Ifitm2 Itih1 Itpr1 Kcnab1 Khdrbs2 Lrrc3b Mageh1 Map3k8 Mapre2 Mat2a Mcpt5 Meox2 Mist1 Mme Ndrg4 Nedd9 Nfkb2 Olfr68 Olfr69 Penk1…
213	V$TANTIGEN_B: Major T-antigen binding sites	70	70	606	1726	13769	-3.31	0.0	0.28	0.01	Akap12 Aoc3 B3galt6 BC053440 Ccl28 Ccrn4l Cdh13 Cenpb Chc1l Crb3 Cul2 D5Bwg0860e D7Ertd462e Dact1 Ddx21 Ddx47 Eif3s1 Eif3s6ip Eno1 Ephx2 F2 Fbxo21 Folr2 Foxh1 Frmd4b Gadd45gip1 Gcc1 Gch1 Gclc Gimap3 Gtf2b Hc Mfap2 Mrgpra3 Neud4 Oazin Ogn Pak1ip1 Pbxip1 Pecr Phyh Plekha4 Plvap Procr Ptgds Rnf14 Robo4 Rpgrip1 Rpl23a Rpl27 Rpl37a Rpl5 Rps10 Sdh1 Sema4a Serping1 Sf3b5 Slc25a19 Sparcl1 Sptlc1 Stmn3 Su…
214	V$ACAAT_B: Avian C-type CCAAT box	53	53	623	1087	14408	-3.31	0.0	1.49	0.07	AI225782 Apc2 BC027174 BC053440 Calca Crem Crry Cyp4b1 D5Bwg0860e Defb11 Dnajb4 Eif2ak3 Foxh1 G6pc Galntl1 Gfpt2 Gmfb Got1 Guca1b Guca2b H2-Bl H3f3b Hgf Hnrpa2b1 Ifitm2 Iqgap1 Kcne4 Ltbp4 Mcpt6 Mgll Mrpl3 Neud4 Per2 Pip Pip5k1a Ptpn2 Rdh13 Rps5 Sdpr Sox7 St8sia1 Tceb1 Tff3 Tmcc2 Tmeff2 Trim34 Ubb Uqcrb Ushbp1 Usp9x Vtn Wasl Wsb1
215	V$E4BP4_01: E4BP4	20	20	656	598	14897	-3.32	0.0	0.1	0.0	2310032D16Rik AJ430384 BC014805 Chchd3 Clasp2 Cyp2j6 Fbxo3 Hadhsc Hrh3 Mapre2 Oazin Pmp22 Ptgds Rnpc2 Sdccag33l Slc33a1 Speer3 Stx18 Ushbp1 Zfp612
216	V$E2_Q6: papilloma virus regulator E2	66	66	610	1395	14100	-3.32	0.0	1.31	0.05	9430077D24Rik Adcy4 Atf3 Atf4 B3galt6 BC035291 Baiap2 Barx2 Car1 Cdh13 Cnot4 Ctps2 Cyp27a1 D9Wsu20e Ddx5 Dfy Dlst Dnajb4 Dusp18 Dusp6 Eif3s6ip Exosc1 Fgl2 Fli1 Galk2 Gdf10 Gfpt2 Gm2a Gnl2 Got1 Hbld2 Hdgfrp3 Hibch Hnrph1 Hrh3 Hsd3b7 Itih1 Khdrbs2 Mapre2 Mphosph10 Nr4a1 Oazin Per2 Pkia Pnmt Prkch Ptprg Qpct Rab5c Rgs2 Rnpc2 Rpl39 Rps10 Rps29 Rps5 Sdh1 Shank3 Slc33a1 Smc1l2 Taf7 Tbc1d8 Tde1 Thbd Tub…
217	V$POU3F2_02	1	1	675	109	15386	-3.33	0.0	0.01	0.0	Rps25
218	V$HNF3ALPHA_Q6	567	567	109	12996	2499	-3.33	0.0	0.64	0.03	1110006I15Rik 1110007H17Rik 1110037N09Rik 1810029C22Rik 2310032D16Rik 2310061G07Rik 2410018G23Rik 2610022K04Rik 2610318K02Rik 2700038L12Rik 2900027G03Rik 2900091E11Rik 4632409L19Rik 4930418P06Rik 4930542G03Rik 4933424N09Rik 4933425F03Rik 5330414D10Rik 8430417G17Rik AI225782 AJ430384 Abca8a Ace Adam4 Adamts4 Adcy4 Adh1 Afp Agtpbp1 Agtrl1 Akap12 Akp2 Als2cr19 Ank1 Ank3 Aoc3 Apc2 Aplp2 Apoa5 Apoh As…
219	V$YY1_02: Yin and Yang 1	75	75	601	1616	13879	-3.34	0.0	1.18	0.04	1110007H17Rik 4632409L19Rik 4930542G03Rik 4933425F03Rik 9430077D24Rik B3galt6 Baat Bcl3 Ccl1 Chad Ctsk Cyb5 Cyp2j9 Ddx47 Defcr3 Dnajb4 Dnajb6 Dner Dtna Ebf2 Eif3s1 Fbxo21 Fbxo3 Fgfr1op2 Foxh1 Fzd8 Gadd45gip1 Gfi1b Git2 Gtf2b Gucy1b3 Hadh2 Hc Hiat1 Hsdl2 Htra3 Kcne4 Klf2 Ltbp4 Magea7 Mat2a Mrpl50 Mtch2 Mustn1 Mynn Ndufs8 ORF18 Pak1ip1 Pcm1 Phactr2 Pip5k1a Pnmt Ppp1cb Ppp1r10 Ptpn2 Ptprg Rac1 Reck …
220	V$AREB6_03: AREB6 (Atp1a1 regulatory element binding factor 6)	104	104	572	2397	13098	-3.34	0.0	0.61	0.03	1110006I15Rik 1110037N09Rik 4930418P06Rik 8430417G17Rik Ace Afp Ank3 Aspa Atf4 BC024479 BC024997 BC027174 BC035291 Barx2 Birc3 C1qb C1qr1 Car3 Ccl27 Cdc42ep3 Cdo1 Cenpb Chrdl1 Crb3 Crp Cspg5 Cxcl14 Cyb5 Cyp2e1 Cyp2s1 Cyp4a10 Dll4 Dmc1h Dmtf1 Dock9 Dusp18 Esam1 Exosc1 F2 Fank1 Fgfr1op2 Fgg Fgl2 Fmo1 Fosb Fosl1 Ga17 Gca Gcc1 Gja4 Gmfb Gstm2 Gzma H2-Bl H3f3b Heph Hiat1 Hibch Htra3 Ifitm1 Kcna2 Khdrb…
221	V$USF_01: upstream stimulating factor	75	75	601	1621	13874	-3.35	0.0	1.15	0.04	1810029C22Rik 2700038L12Rik 9430059P22Rik AI225782 Ace Actg1 Adh1 Ank3 Apoa5 Atf4 Atp1a1 Atp1b1 B3galt6 Bmp6 Calm3 Ccl28 Chchd3 Cnot4 Cntfr Cpeb2 Crb3 Crispld1 Cyp27a1 Cyp2j6 D7Ertd462e Dbi Ddx5 Ercc8 Foxd3 G6pc Gnai3 Gstm2 Guca2b Gzma Hrh3 Kcne4 Kctd12 Mapre2 Meox1 Mist1 Mtch2 Nme5 Nr5a1 Oazin Pak1ip1 Papd4 Pbxip1 Pcm1 Pecr Pi4k2a Pscd3 Psen2 Psmd11 Ramp2 Riok2 Rpl13a Rpl37a Rpo2tc1 Sdh1 Sirt1 S…
222	V$HFH1_01: HNF-3/Fkh Homolog 1	86	86	590	2045	13450	-3.36	0.0	0.42	0.03	2610318K02Rik AJ430384 Adcy4 Adh1 Atp1b1 Baat Bbox1 Birc3 C6 Cacnb1 Cenpb Chc1l Cherp Col13a1 Cops5 Cps1 Cry1 Ctsk Cxcl1 Cyp2j9 D9Wsu20e Dach1 Ebf2 Edg1 Ehd4 Eif3s1 Eltd1 Fabp4 Fgb Fgf1 Gca Gimap6 Gnl2 Got1 Gtf2b Gucy1b3 Habp4 Has2 Igfbp7 Igj Il9 Irf1 Itgb1 Klk13 Klrg1 Lenep Magea7 Map3k8 Mme Mmp19 Mtmr6 Olfr69 Pcsk5 Pdlim3 Pip Pkia Plagl1 Plvap Ppil5 Ppp1cb Ppp1r15b Prkch Pscd3 Ptk2 Ptpn2 Rac1 R…
223	V$NFE2_01: NF-E2 p45	97	97	579	2201	13294	-3.36	0.0	0.74	0.03	1110037N09Rik 1810029C22Rik 2410018G23Rik 2700038L12Rik Abca8a Ace Akap12 Als2cr19 Apc2 Atp2a2 Atp4b Birc3 C1qb C1qr1 C6 Cirbp Clasp2 Crry Csrp1 Ctla2a Ctps2 Ctsk Cyp4a10 Dusp18 Efhd2 Ehd4 Enpep Fabp4 Fank1 Fli1 Folr2 Fzd8 G6pc Gca Gcc1 Gfi1b Gimap6 Gnai3 Gnl2 Gtf2b Guca1b Guca2b Gzma H2afy2 Hbld2 Hspa8 Hspb3 Igfbp7 Igj Igsf4b Il9 Irf1 Itih1 Lamc1 Leap2 Lenep Lpin1 Lrig1 Luc7l2 Lum Mme Mmp19 Mrpl…
224	V$E47_02: E47	98	98	578	2237	13258	-3.37	0.0	0.69	0.03	2610022K04Rik 4930418P06Rik 4933425F03Rik 9430059P22Rik Ace Als2cr19 Apc2 Aqp7 Atp1b1 B3gat1 BC014805 BC024479 BC024997 BC027174 BC053440 Bche Birc3 C1qb C6 Capzb Car3 Ccl27 Chchd3 Cirbp Crb3 Crp Cry1 Cyb5 Cyp2j6 Defb11 Dmc1h Dmgdh Dock9 Dpt Ehd4 Eif3s1 Eltd1 Esam1 F2 Fgf1 Fgg Fhl1 Folr2 Galntl1 Gcc1 Gm2a Gmfb Gsn Gstm2 Habp4 Hapln2 Hsd11b1 Htra3 Ica1 Irf1 Klhl7 Klk13 Klk8 Leap2 Mageh1 Mbtps1 Mef…
225	V$E2F4DP2_01: E2F-4:DP-2 heterodimer	73	73	603	1768	13727	-3.37	0.0	0.35	0.01	1110006I15Rik 4933424N09Rik 9430059P22Rik Adh1 Als2cr19 Atf3 Atp1b1 BC024997 Baiap2 Calca Ccl28 Cenpb Chchd3 Cops5 Cyp2s1 Cyp4b1 Dbi Ddb2 Dlst Dusp6 Eef1a1 Efhd2 Ehd4 Eif3s6ip Fli1 Gfi1b Gja4 Gnai3 Gucy1b3 Hnrpa2b1 Hnrpc Hspa8 Itpr1 Kcnab1 Kif2a Klhl7 Lpl Luc7l2 Mapre2 Mef2c Mrpl13 Myct1 ORF18 Oazin Pde4b Pgrmc1 Plagl1 Plekha4 Ppil5 Ppp1r15b Ppp2r5a Ptpn21 Rab5c Rnpc2 Rpl3 Rpl39 Rps29 Scrn3 Sdh1 …
226	V$EVI1_02: ectopic viral integration site 1 encoded factor	21	21	655	366	15129	-3.37	0.0	2.01	0.17	2900027G03Rik Adcy4 BC014805 Cops2 Dock9 Emcn Fbxo3 Galk2 Gclc Hadh2 Khdrbs2 Mrpl3 Ms4a4d Scin Sf3b5 Slc23a1 Slc9a3r2 Sos2 Tpk1 Tpm2 Vcam1
227	V$LEF1_Q6	618	618	58	14272	1223	-3.39	0.0	0.27	0.01	1110006I15Rik 1110037N09Rik 1810029C22Rik 2310032D16Rik 2310061G07Rik 2410018G23Rik 2610022K04Rik 2610318K02Rik 2700038L12Rik 2900027G03Rik 2900091E11Rik 4632409L19Rik 4930418P06Rik 4930542G03Rik 4933424N09Rik 4933425F03Rik 5330414D10Rik 8430417G17Rik 9430059P22Rik 9430077D24Rik AI225782 AJ430384 Abca8a Ace Actg1 Adcy4 Adh1 Adora2a Adrb2 Afp Akap12 Als2cr19 Ank3 Ankrd24 Aoc3 Apc2 Apg12l Aplp2 Apo…
228	V$HNF4_01_B: Hepatocyte nuclear factor 4	31	31	645	592	14903	-3.39	0.0	1.72	0.07	8430417G17Rik Adam4 Afp Aspa Atf4 Chad Chc1l Crygb Ctps2 Dusp6 F2 Fbxo21 Fgb Fto Hsd3b7 Lum Mageh1 Mbd1 Mdn1 Nmur1 Pak1ip1 Pck1 Per2 Pex16 Ptn Srp54 St6galnac2 Thrap4 Trim34 Uroc1 Ushbp1
229	V$EVI1_05: ectopic viral integration site 1 encoded factor	37	37	639	979	14516	-3.4	0.0	0.18	0.0	2900027G03Rik Adcy4 BC014805 Calcrl Cd36 Ctsk Cyp2e1 Dock9 Emcn Enpep Ercc8 Heph Hspb3 Kcnab1 Klhl7 Klrg1 Mrpl3 Ms4a4d Myct1 Pcdh18 Rab27b Rac1 Rtn1 Schip1 Scin Sf3b5 Slc23a1 Slc7a13 Snag1 Sntb1 Sos2 Taf7 Tceal1 Tgtp Ttr Vcam1 Zfp612
230	V$POU6F1_01	51	51	625	1285	14210	-3.41	0.0	0.25	0.01	Abca8a Adrb2 BC024479 C1qb C6 Calcrl Chc1l Cyp4a10 Dgat2 Ermap Esam1 Fabp4 Fgb Gabra1 Galntl1 Gdf3 Hc Hgf Hiat1 Itgb1 Kera Klf12 Klhl7 Lix1 Lmcd1 Mapre2 Mrgpra3 Myct1 Neurog1 Nts Ogn Olfr65 Olfr69 Papd4 Pcdh18 Pgrmc1 Ptn Rgs4 Rps14 Sema6c Slco1a1 Slco1b2 Sprrl7 Tank Tbc1d8 Tde1 Tff3 Ttr Uqcrb Wsb1 Zfpm2
231	V$TFIIA_Q6	611	611	65	13919	1576	-3.43	0.0	1.05	0.03	1110006I15Rik 1110037N09Rik 1810029C22Rik 2310032D16Rik 2610022K04Rik 2610318K02Rik 2900027G03Rik 2900091E11Rik 4632409L19Rik 4930418P06Rik 4930542G03Rik 4933424N09Rik 4933425F03Rik 5330414D10Rik 8430417G17Rik 9430059P22Rik 9430077D24Rik AI225782 AJ430384 Abca8a Ace Actg1 Adam4 Adamts4 Adcy4 Adh1 Adora2a Adrb2 Afp Agtpbp1 Akap12 Akp2 Als2cr19 Ank1 Ank3 Ankrd24 Aoc3 Apc2 Apg12l Aplp2 Apoa5 Apoh Aq…
232	V$OCT1_05: octamer-binding factor 1	41	41	635	1056	14439	-3.46	0.0	0.23	0.01	BC027174 Cacnb1 Calcrl Cd36 Cps1 Cry2 Crygb Csf2rb1 Csf2rb2 Cul2 D8Ertd594e Fgl2 Gfi1b H3f3b Hapln2 Itga9 Kctd12 Lpl Lum Mrpl13 Nedd9 Neurog1 Nts Oazin Per2 Plxdc2 Prx Rtn1 Schip1 Srf Stx6 Tacr2 Tek Thrap4 Tie1 Tln1 Tm4sf13 Tnfaip6 Ube1x Uqcrb Wdr42a
233	V$E2F_03	67	67	609	1603	13892	-3.46	0.0	0.41	0.03	2410018G23Rik 2610022K04Rik 4930542G03Rik 9430059P22Rik Adcy4 Als2cr19 Atf3 Atp1b1 BC027174 Catna1 Chad Cherp Cntfr Cops5 Cox5b Cxcl12 Cyp2s1 D10Bwg0791e D9Wsu20e Ddb2 Dlst Dner Elmo1 Fbxo9 Fgfr1op2 Fgg Fli1 Fosl1 Gfi1b Gprc5c Gstm1 Hnrpa2b1 Homer2 Hyou1 Ica1 Itpr1 Lpl Lrig1 Mageh1 Mapre2 Mat2a Mrpl13 ORF18 Pcm1 Pcsk5 Pde4b Pex16 Ppp1r15b Rad23a Rbmx Rgs2 Scin Scrn3 Sfrs2 Siah2 Slc22a4 Slc23a1 Sl…
234	V$IK3_01: Ikaros 3	70	70	606	1554	13941	-3.47	0.0	0.89	0.03	2610318K02Rik 5330414D10Rik 8430417G17Rik Actg1 Adam4 Agtrl1 Apoh Arf4 Atp1b1 Atp2a2 Azgp1 Cdh16 Ces2 Chad Clasp2 Crb3 Cyb5 D5Bwg0860e D7Ertd462e Ddb2 Ddx21 Dtna Eif2ak3 Fbxo21 Fgg Fmo1 Foxh1 Ga17 Gfpt2 Gh Git2 Hc Icam2 Igfbp6 Irf1 Lrrc3b Mcp Mcpt5 Mist1 Mmp19 Mpz Nfkb2 Nr5a1 ORF18 Pde8a Pdlim3 Pja2 Ppp2r5a Prelp Ramp2 Rgs2 Rgs4 Rpl5 Sele Sept3 Sept4 Siah2 Slc13a2 Slc22a5 Slc7a13 Slc9a3r2 Sntb1 S…
235	V$HNF4_01: hepatic nuclear factor 4	654	654	22	14868	627	-3.48	0.0	1.73	0.07	1110006I15Rik 1110007H17Rik 1110037N09Rik 1810029C22Rik 2310032D16Rik 2310061G07Rik 2410018G23Rik 2610022K04Rik 2610318K02Rik 2700038L12Rik 2900027G03Rik 2900091E11Rik 4632409L19Rik 4930418P06Rik 4930542G03Rik 4933424N09Rik 4933425F03Rik 5330414D10Rik 8430417G17Rik 9430059P22Rik 9430077D24Rik AI225782 AJ430384 Abca8a Ace Actg1 Adam4 Adamts4 Adcy4 Adh1 Adora2a Adrb2 Afp Agtpbp1 Agtrl1 Akap12 Akp2 …
236	V$PTF1BETA_Q6	58	58	618	1257	14238	-3.5	0.0	1.04	0.03	4933424N09Rik 9430077D24Rik AI225782 Adamts4 B3gat1 BC003277 BC014805 BC024479 BC024997 Cdr2 Creb3l1 Crygb Cul2 Daf1 Dgat2 Dnajb4 Dpep1 F2 Fgb Fgfr1op2 Has1 Hbld2 Hgf Htra3 Ica1 Igfbp6 Il9 Klhl7 Lpl Matp Mrpl3 Mrpl50 Ms4a4d Neto1 Nr5a1 ORF18 Pcdh18 Pecr Plekha4 Plxdc2 Procr Ptpn21 Rac1 Reck Rhoj Rpgrip1 Rpl5 Rps13 Rusc2 Sh3bp5 Slc33a1 Srp54 Sytl4 Tacr2 Tbc1d8 Tln1 Trim34 Xlkd1
237	V$AMEF2_Q6: myocyte enhancer factor	69	69	607	1613	13882	-3.51	0.0	0.53	0.03	1110006I15Rik 2610318K02Rik 2700038L12Rik Afp Ank3 BC019943 Bbox1 Birc3 Calcrl Ccl28 Cnn1 Col13a1 Csf2rb2 Ctsk Dtna Ebf2 Efemp1 Fabp4 Fbxo21 G6pc Gabra1 Gca Gdf10 Gh Gif Gimap6 Gmfb Gnl2 Gspt2 Hapln2 Hiat1 Hspb3 Ica1 Lmcd1 Lrrc3b Lum Mapre2 Meox1 Mphosph10 Olfr65 Pbxip1 Pcm1 Pcx Pip5k1a Pla2g2d Plxdc2 Ppp1cb Prap1 Ptpn2 Ramp2 Rgs4 Rpgrip1 Rpl37a Rpl39 Rpl5 Rps25 Rrad Sele Slamf6 Slc25a20 Slco1a1 …
238	V$OLF1_01: olfactory neuron-specific factor	67	67	609	1507	13988	-3.51	0.0	0.78	0.03	4933425F03Rik 8430417G17Rik Actg1 Adam4 Adamts4 Ankrd24 Axl B3galt6 Barx2 Cd83 Cdc42ep3 Cirbp Cpsf3 Crispld1 Csrp1 Cul2 Cyb5 D9Wsu20e Ddb2 Ddx5 Eef1a1 Ermap Fto Gabra1 Gfi1b Gimap4 Gimap6 Gnai3 Gprc5c Gsn Hapln2 Homer2 Ica1 Ifitm1 Igj Igsf4b Inmt Itpr1 Khdrbs2 Lenep Ltbp4 Luc7l2 Mgll Mist1 Nptx1 Pcolce2 Pcsk5 Pkia Prap1 Prkch Rpl13a Rpl23a Rrad Scg3 Scrn3 Sema6c Slc12a6 Slc22a4 Slc33a1 Sod3 St6ga…
239	V$XBP1_01: X-box-binding protein 1	62	62	614	1380	14115	-3.54	0.0	0.85	0.03	1110006I15Rik 1810029C22Rik 2900027G03Rik Adh1 Adrb2 Aqp1 Arf4 Atf4 Atp1a1 Atp2a2 B3galt6 Baat C6 Chc1l Chchd3 Ctsk Cyp2e1 Dbi Ddx26 Enpep Esam1 G6pc Gabra1 Gnai3 Hyou1 Klf12 Leap2 Lrig1 Mafk Mapre2 Mrpl50 Nfkb2 Palmd Pecr Pias1 Pip Pqlc1 Proc Prx Psmd11 Rbbp9 Rpl15 Rpl39 Rtn1 Serping1 Sh3bp5 Slco1b2 Socs5 St8sia1 Stx18 Stx6 Sult1a1 Sytl4 Taf7 Thbd Tie1 Tln1 Tm4sf13 Uap1 Ubb Usp36 Wsb1
240	V$AP4_01: activator protein 4	56	56	620	1346	14149	-3.54	0.0	0.41	0.03	9430059P22Rik Adamts4 Adcy4 Apoa5 Asph Atf4 Atp4b B3gat1 Bmp6 Calca Cenpb Copg Csrp1 Cyp2j6 Dfy Ebf2 Fank1 Fbxo21 Fgg Fosb Foxh1 Gdf10 Gja4 Gm2a Gprc5c Gstm1 Hapln2 Has1 Hoxb7 Hsd3b7 Hsdl2 Igsf4b Itih1 Itm2a Kcnab1 Kif2a Mdn1 Mmp19 Mynn Nr5a1 Nts Pbxip1 Pcx Penk1 Pip Ptgds Ptpn21 Ptprg Rac1 Sema6c Sept3 Slc12a2 Sntb1 Srf Tpm2 Usp36
241	V$ATATA_B: Avian C-type TATA box	48	48	628	1180	14315	-3.55	0.0	0.34	0.01	AJ430384 Actg1 Apoh Aspa Calcrl Col3a1 Cpa3 D5Bwg0860e Eef1a1 Eif3s6ip Elmo1 Fbxo3 Ga17 Gfpt2 Gja4 Gzma Heph Hiat1 Hspb3 Igj Itpr1 Kctd12 Klf2 Mbd1 Ms4a4d Mustn1 Nr5a1 Nts Pja2 Plxdc2 Procr Ptn Rab27b Riok2 Rpl23a Rpl5 Serf2 Slc13a2 Sntb1 Sqrdl St6galnac3 St8sia3 Sult1c1 Tiparp Trdn Tuba1 Ube1x Zfpm2
242	V$GABP_B: GA binding protein	59	59	617	1315	14180	-3.56	0.0	0.84	0.03	1110006I15Rik 2610318K02Rik 4930542G03Rik 4933424N09Rik AI225782 B3galt6 BC024997 Barx2 Bche Cd209b Cherp Col13a1 Cops5 Cox5b Crb3 Cspg5 D9Wsu20e Ddb2 Ddx47 Ddx5 Dlst Dnajb6 Eno1 Ercc8 Fgfr1op2 G6pc Ga17 Gnai3 Hbld2 Mafk Mist1 Mrpl13 Mrpl3 Mtch2 Pak1ip1 Per2 Pmp22 Ppp1r10 Ptgds Pvt1 Qpct Rad23a Ranbp5 Rpl15 Rps10 Rps14 Scrn3 Slc12a2 Sntb2 Sptlc1 Srf Srp54 Stk16 Stx18 Taf7 Txndc7 Uqcrh Wasl Zfp612
243	V$TCF11MAFG_01: TCF11:MafG heterodimers	53	53	623	1154	14341	-3.56	0.0	0.99	0.03	2410018G23Rik 2900027G03Rik AJ430384 Apg12l Calcrl Capn7 Cd209b Cd36 Copg Ddx26 Efhd2 Fgb Frmd4b Guca1b Hadhsc Hsd3b7 Igj Itgb1 Kcne4 Lamc1 Leap2 Lpin1 Meox2 Neud4 Nmur1 Palmd Pbxip1 Pcdh15 Pgrmc1 Pmp22 Psen2 Rps25 Scrn3 Sele Sept4 Serping1 Slc12a6 Slc22a12 Slc22a4 Sparcl1 Sptlc1 Stx6 Taf7 Tceb1 Tcf7l2 Tiparp Tmed4 Tob2 Ubb V1rb4 Yes1 Zfpm2 Zwint
244	V$HMX1_01: H6 homeobox 3	3	3	673	20	15475	-3.57	0.0	2.67	0.3	Gca Rps14 St8sia1
245	V$OCT1_B: Octamer binding factor 1	44	44	632	929	14566	-3.58	0.0	1.16	0.04	BC014805 BC019943 Bbox1 Car8 Ccl27 Cd36 Col3a1 Cry2 Csf2rb1 Csf2rb2 Cyp2j6 Cyp2j9 D8Ertd594e Fbxo21 Fto Gfi1b Grip1 H3f3b Itga9 Kctd12 Lpl Lum Neurog1 Olfr65 Per2 Plxdc2 Prx Rtn1 Scin Slc12a2 Slco1b2 Sptlc1 Srf Stx6 Tacr2 Tie1 Tln1 Tm4sf13 Tnfaip6 Trdn Trim34 Uqcrb Utf1 Zswim6
246	V$GR_01: high affinity binding site for glucocorticoid receptor	53	53	623	1165	14330	-3.58	0.0	0.92	0.03	1110037N09Rik 8430417G17Rik Apoh Atp1a1 Bicd1 C1qb C8b Ccl28 Col13a1 Cpa3 Crp Cry2 Cyp2j9 Cyp4b1 Defcr3 Dmgdh Dnajb6 Dusp6 Elmo1 Eno1 F2 Fgfr1op2 Gem Gh Gmfb Gsn Guca2b Hdc Khdrbs2 Mafk Mphosph10 Mtch2 Ncoa1 Nr4a1 Ogn Pcolce2 Pex16 Pip Pnmt Psmd11 Ptgds Rdh13 Rpl37a Scg3 Sdpr Sele Slc33a1 Sox17 Srp54 Srpx Sult1a1 Ube1x Usp9x
247	V$VBP_01: PAR-type chicken vitellogenin promoter-binding protein	59	59	617	1339	14156	-3.59	0.0	0.71	0.03	2310032D16Rik 2900091E11Rik AJ430384 Adh1 Atf3 BC014805 BC024479 Chchd3 Clasp2 Cpa3 Cyp2j6 Ddx21 Dnajb4 Efemp1 Fbxo3 Fosb G6pc Ga17 Guca1b Hadhsc Hbld2 Hnrpa2b1 Hnrpc Homer2 Hrh3 Il9 Itga9 Kcne4 Klhl7 Lpl Mapre2 Mrgpra3 Mrpl3 Myct1 Oazin Pck1 Per2 Pfkfb3 Phactr2 Pmp22 Ptgds Riok2 Rnpc2 Rpl13a Rpl15 Sdccag33l Slc33a1 Sox17 Sox7 Speer3 St8sia3 Stx18 Stx6 Tbc1d8 Tde1 Tef Uap1 Ushbp1 Zfp612
248	V$OCT1_Q6: octamer factor 1	621	621	55	14211	1284	-3.6	0.0	0.73	0.03	1110006I15Rik 1110007H17Rik 1110037N09Rik 1810029C22Rik 2310032D16Rik 2310061G07Rik 2410018G23Rik 2610022K04Rik 2610318K02Rik 2700038L12Rik 2900027G03Rik 2900091E11Rik 4632409L19Rik 4930418P06Rik 4930542G03Rik 4933424N09Rik 4933425F03Rik 5330414D10Rik 8430417G17Rik 9430059P22Rik 9430077D24Rik AI225782 AJ430384 Abca8a Ace Actg1 Adam4 Adamts4 Adcy4 Adh1 Adrb2 Afp Agtpbp1 Agtrl1 Akap12 Akp2 Als2cr19…
249	V$HIF1_Q3: hypoxia induced factor	53	53	623	1256	14239	-3.6	0.0	0.48	0.03	Aqp1 Arf4 Atp1a1 Atp1b1 BC027174 Bmp6 Capzb Ccl1 Cdc42ep3 Cdh13 Clps Cntfr Cspg5 Cxcl1 Dgat2 Dnajb6 Ebf2 Eno1 Ercc8 F2 Fgf1 Gclc Gprc5c Grip1 Gstm2 Hoxb7 Itpr1 Klf2 Lrrc3b Meox2 Mgll Mrpl13 Mtap1b Neurog1 Papd4 Pqlc1 Proc Psg23 Ptpn21 Riok2 Rps14 Rtn1 Scin Snag1 Sos2 Speer3 Srpx Tank Tln1 Ubtf Usp36 Wsb1 Zfpm2
250	V$PR_02: is recognized by progesterone receptor	39	39	637	813	14682	-3.6	0.0	1.2	0.04	8430417G17Rik Apoh Bicd1 C1qb C8b Clasp2 Col13a1 Copg Crp Cry2 Crygb Cyp2j9 Defcr3 Ermap Fgfr1op2 Gabra1 Gimap3 Gmfb Gstm1 Guca2b Hdc Irf1 Mafk Mat2a Ncoa1 Nr4a1 Nr5a1 Pnmt Ppp2ca Ptgds Rpl13a Rpl37a Sdpr Snrpn Sult1a1 Taf7 Tmed4 Ube1x Usp36
251	V$SRF_Q4	55	55	621	1241	14254	-3.61	0.0	0.75	0.03	2900027G03Rik 2900091E11Rik AJ430384 Actg1 Aqp7 Aspa Atp4b C1qb Cacnb1 Capzb Cirbp Cnn1 Cps1 Crem Crp Csf2rb1 Csrp1 Cul2 Cyp2s1 Ermap Fosb Fosl1 Foxh1 Fto Gclc Gdf3 Hsd11b1 Klrg1 Ndufs8 Nr4a1 Nr5a1 Palmd Postn Pqlc1 Prap1 Proc Rbmx Rhoj Rpl39 Slc22a4 Sox18 Sprrl2 Srf Tacr3 Tceb1 Tde1 Tpk1 Tpm2 Trdn Uqcrc2 Usp9x Utf1 V1rb4 Wsb1 Xlkd1
252	V$E2F1DP2_01: E2F-1:DP-2 heterodimer	43	43	633	1058	14437	-3.62	0.0	0.35	0.01	9430059P22Rik Adh1 Als2cr19 Atf3 Atp1b1 Ccl28 Cenpb Cops5 Cyp4b1 Ddb2 Dlst Efhd2 Fli1 Gfi1b Gucy1b3 Hnrpa2b1 Itpr1 Kif2a Klhl7 Lpl Luc7l2 Mapre2 Mef2c Mrpl13 ORF18 Pde4b Pgrmc1 Plagl1 Ppil5 Ppp1r15b Rab5c Rpl3 Rpl39 Scrn3 Slc23a1 Snrpn Sox17 Taf7 Tfpi2 Tgif Tram1 Usp2 Vtn
253	V$TAL1BETAITF2_01: Tal-1beta:ITF-2 heterodimer	43	43	633	1058	14437	-3.62	0.0	0.35	0.01	2610318K02Rik Ace Adam4 Afp Ankrd24 Aoc3 Car1 Ccrn4l Cd34 Crb3 Cry2 Ctps2 Ctsk Ddb2 Dmgdh Ear11 Exosc1 Gdf3 Gsn Gspt2 Gstm2 Gzma Hnrpc Itgb1 Kera Mrc1 Ms4a4d Mtmr6 Pbxip1 Plekha4 Proc Ptpn2 Rbm18 Reck Rpl23a Rpl39 Rps6 Sprrl2 Tbc1d8 Tnfaip6 Uap1 Utf1 Xlkd1
254	V$TAL1ALPHAE47_01: Tal-1alpha:E47 heterodimer	54	54	622	1255	14240	-3.62	0.0	0.58	0.03	Ace Adam4 Afp Ankrd24 Aoc3 BC035291 Ccrn4l Cd34 Cenpb Cherp Chrdl1 Col5a3 Crb3 Cry2 Ctps2 Ctsk Ddb2 Dlst Dmgdh Ear11 Ercc8 Exosc1 Gdf3 Gsn Gspt2 Gstm2 Gzma Hnrpc Itgb1 Kera Mfap5 Mrc1 Mrgpra3 Ms4a4d Mtmr6 Pak1ip1 Pbxip1 Pcx Plekha4 Proc Psen2 Ptpn2 Rbm18 Reck Rpl23a Rpl39 Rps6 Rrad Sprrl2 Sprrl7 Tbc1d8 Tnfaip6 Utf1 Xlkd1
255	V$STRA13_01	24	24	652	456	15039	-3.62	0.0	1.56	0.07	1810029C22Rik Atf4 Chchd3 Cpeb2 Cpsf3 Crb3 Crispld1 Cyp27a1 Ddx5 Gimap6 Gmfb Kctd12 Pak1ip1 Pcm1 Pi4k2a Pscd3 Psmd11 Sirt1 St6galnac3 Stx6 Tceal1 Tie1 Usp9x Zfpm2
256	V$HNF1_Q6	653	653	23	14865	630	-3.64	0.0	1.48	0.07	1110006I15Rik 1110007H17Rik 1110037N09Rik 1810029C22Rik 2310032D16Rik 2310061G07Rik 2410018G23Rik 2610022K04Rik 2610318K02Rik 2700038L12Rik 2900027G03Rik 2900091E11Rik 4632409L19Rik 4930418P06Rik 4930542G03Rik 4933424N09Rik 4933425F03Rik 5330414D10Rik 8430417G17Rik 9430059P22Rik 9430077D24Rik AI225782 AJ430384 Abca8a Ace Actg1 Adam4 Adamts4 Adcy4 Adh1 Adora2a Adrb2 Afp Agtpbp1 Agtrl1 Akap12 Als2c…
257	V$TAL1BETAE47_01: Tal-1beta:E47 heterodimer	34	34	642	865	14630	-3.65	0.0	0.28	0.01	Ace Adam4 Afp Aoc3 Ccrn4l Cd34 Crb3 Ctps2 Ctsk Ddb2 Dmgdh Exosc1 Gdf3 Gspt2 Gstm2 Gzma Hnrpc Itgb1 Mrc1 Ms4a4d Mtmr6 Pbxip1 Plekha4 Proc Ptpn2 Rbm18 Reck Rpl23a Rpl39 Rps6 Sprrl2 Tbc1d8 Tnfaip6 Utf1
258	V$FOXO1_02: fork head box O1	38	38	638	945	14550	-3.65	0.0	0.33	0.01	4930542G03Rik Adrb2 Agtrl1 BC014805 Bicd1 C6 Car1 Ccl27 Cd83 Cdc42 Crry Cry1 Ddx26 Eltd1 Fgb Galk2 Gca Gprc5c Hapln2 Hspb3 Mcp Mfap5 Ogn Papd4 Pcdh15 Pcm1 Pi4k2a Plekha4 Ppil5 Ppp2r5a Rpl15 Rps6 Scrn3 Sepp1 Sf3b5 Socs5 Taf7 Tie1
259	V$PBX_Q3	642	642	34	14795	700	-3.65	0.0	0.26	0.01	1110006I15Rik 1110007H17Rik 1110037N09Rik 1810029C22Rik 2310032D16Rik 2310061G07Rik 2410018G23Rik 2610022K04Rik 2610318K02Rik 2900027G03Rik 2900091E11Rik 4632409L19Rik 4930542G03Rik 4933424N09Rik 4933425F03Rik 5330414D10Rik 8430417G17Rik 9430059P22Rik 9430077D24Rik AI225782 AJ430384 Abca8a Ace Adam4 Adamts4 Adcy4 Adh1 Adora2a Adrb2 Afp Agtpbp1 Agtrl1 Akp2 Als2cr19 Ank1 Ank3 Ankrd24 Aoc3 Apc2 Apg1…
260	V$MTF1_Q4	48	48	628	1127	14368	-3.67	0.0	0.53	0.03	Adrb2 Aplp2 Bmp6 C330016H24Rik Cdc42ep3 Cdh13 Chc1l Cpeb2 Csrp1 Cyp2e1 D8Ertd594e Dact1 Dnajb4 Fgfr1op2 Flt3 Fosl1 Fzd8 Guca2b Habp4 Hmg20a Hnrpa2b1 Hnrpc Homer2 Hsd3b7 Igfbp7 Itga9 Kcnab1 Khdrbs2 Kif2a Luc7l2 Mbd1 Mef2c Mrpl13 Pecr Plagl1 Pqlc1 Ptprg Rgs2 Sfrs2 Shank3 Slc22a4 Slc22a5 Slc25a20 Tef Tfpi2 Tln1 Tnfrsf11a Usp9x
261	V$NFKAPPAB65_01: NF-kappaB (p65)	36	36	640	904	14591	-3.67	0.0	0.31	0.01	8430417G17Rik Aoc3 Apc2 Birc3 Ces2 Cntfr Crry Cxcl1 Cyp2e1 Dbi Dpep1 Dusp6 Ebf1 Ephx2 Galntl1 Gfi1b Ica1 Il9 Itih1 Khdrbs2 Map3k8 Mrgpra3 Nfkb2 Pmp22 Pqlc1 Rhoj Rnf14 Scin Shank3 Slc12a2 Speer3 Srp54 Sult1a1 Sytl4 Tfpi2 Txndc8
262	V$STAT5A_01: signal transducer and activator of transcription 5a	42	42	634	1016	14479	-3.68	0.0	0.41	0.03	2410018G23Rik Adamts4 Asph Baiap2 Cd83 Cdh17 Clasp2 Cox5b Cyp2j9 Fbxo21 Fgl2 Gfi1b Gif Irf1 Lix1 Lrig1 Mef2c Mme Mpz Mrpl50 ORF18 Pkia Prelp Psmd11 Ptpn2 Ramp2 Rbbp9 Rdh13 Rps25 Rps6 Sepp1 Siah2 Sox7 Sqrdl Sult1c1 Sytl4 Tgtp Thbd Thrap4 Ube1x Ushbp1 Wsb1
263	V$TEL2_Q6	48	48	628	1081	14414	-3.68	0.0	0.75	0.03	2610022K04Rik 4632409L19Rik 4930418P06Rik Adcy4 Agtpbp1 BC003277 Barx2 Bicd1 Car1 Cdh17 Cyp2j6 D7Ertd462e D9Wsu20e Dnajb6 Dusp18 Elmo1 Fbxo21 Folr2 Frmd4b Gtf2b Icam2 Mageh1 Mfap2 Mpz Mrc1 Mtap1b Ndufs8 ORF18 Phyh Plvap Prelp Pscd3 Ptprg Rpl27 Rpl41 Rps13 Rps25 Rps6 S100a1 Slc22a5 Slc23a1 Slc25a20 Slc9a3r2 Snag1 Sncg Sox17 Srf Taf7
264	V$NFKB_C: NF-kappaB binding site	27	27	649	535	14960	-3.68	0.0	1.37	0.07	8430417G17Rik Atp4b Bcl3 Cacnb1 Cd83 Ces2 Cxcl1 Dpep1 Eef1a1 Efhd2 Foxh1 Hsd3b7 Icam2 Itih1 Khdrbs2 Mageh1 Mist1 Nfkb2 Olfr68 Olfr69 Palmd Rnf14 Speer3 Taf7 Tm4sf9 Txndc8 Vcam1
265	V$HOGNESS_B: Imperfect Hogness /Goldberg Box	45	45	631	1000	14495	-3.69	0.0	0.82	0.03	Akap12 Aoc3 Aspa Ccrn4l Cdh13 Col5a3 Cyp2j6 D5Bwg0860e Ddx21 Ddx47 F2 Fbxo21 Foxh1 Frmd4b Gcc1 Gclc Gimap3 Hc Mfap2 Neud4 Oazin Ogn Pcolce2 Plvap Ppp2r5a Procr Ptgds Robo4 Rpgrip1 Rpl23a Rpl27 Rpl37a Rpl39 Rpl5 Rps10 Sdh1 Serping1 Slc25a19 Sptlc1 Stx18 Tacr2 Tacr3 Tef Trpc2 Zfp612
266	V$RP58_01: 58 KDA repressor protein	13	13	663	398	15097	-3.7	0.0	0.13	0.0	Apoa5 Cenpb Col3a1 Crb3 Git2 Lenep Nme5 Psen2 Rtn1 Srf Tnfaip6 Ttr Txndc8
267	V$OCT_C: Octamer binding site	45	45	631	1032	14463	-3.71	0.0	0.65	0.03	BC014805 BC019943 Bbox1 Cacnb1 Calcrl Car8 Cry2 Csf2rb1 Csf2rb2 Cul2 Cyp2j6 Cyp2j9 D8Ertd594e Ebf1 Fto Gfi1b Grip1 H3f3b Itga9 Kctd12 Kera Lpl Luc7l2 Lum Mrpl13 Neurog1 Oazin Per2 Plxdc2 Prx Rtn1 Slc12a2 Srf Stx6 Tek Thrap4 Tln1 Tm4sf13 Tnfaip6 Trdn Trim34 Ube1x Uqcrb Utf1 Zswim6
268	V$NERF_Q2: new ets-related factor 1a	31	31	645	785	14710	-3.72	0.0	0.31	0.01	Aplp2 Atp4b C1qb Cd34 Cdh17 Cops5 Cxcl14 D9Wsu20e Dnajb6 Dusp18 Elmo1 Fbxo21 Gmfb H2afy2 Icam2 Mageh1 Nedd4l Nptx1 Prelp Prkx Rps10 Rps13 Scg3 Schip1 Slc23a1 Slc9a3r2 Snag1 Sncg Tln1 Tpk1 Vcam1
269	V$FREAC2_01: Fork head RElated ACtivator-2	41	41	635	976	14519	-3.73	0.0	0.48	0.03	4930542G03Rik Adrb2 Agtrl1 BC014805 Bche Car1 Ccl27 Cd83 Cps1 Cry1 Ddx26 Ddx47 Dusp6 Eltd1 Fgb Galk2 Gca Gprc5c Hapln2 Hspb3 Ifitm1 Mcp Mef2c Meox2 Mgll Mtap1b Neto1 Ogn Papd4 Pcdh15 Plekha4 Ppp2r5a Rpl15 Rps6 Scrn3 Sema4a Sepp1 Sf3b5 Taf7 Tie1 Yes1
270	V$T3R_01: viral homolog of thyroid hormone receptor alpha1	21	21	655	402	15093	-3.76	0.0	1.43	0.07	1110037N09Rik AI225782 Ace Adora2a Akp2 B3galt6 D8Ertd594e Dnajb4 Hrh3 Mme Nsg2 Pcm1 Pcsk5 Ramp2 Rpl37a Rps14 Tob2 Tuba1 Tusc2 Uap1 Ywhae
271	V$PAX_Q6	650	650	26	14821	674	-3.76	0.0	1.19	0.04	1110006I15Rik 1110007H17Rik 1110037N09Rik 1810029C22Rik 2310032D16Rik 2310061G07Rik 2410018G23Rik 2610022K04Rik 2610318K02Rik 2700038L12Rik 2900027G03Rik 2900091E11Rik 4632409L19Rik 4930418P06Rik 4930542G03Rik 4933424N09Rik 4933425F03Rik 5330414D10Rik 8430417G17Rik 9430059P22Rik 9430077D24Rik AI225782 AJ430384 Abca8a Ace Actg1 Adam4 Adamts4 Adcy4 Adh1 Adrb2 Afp Agtpbp1 Agtrl1 Akap12 Akp2 Als2cr19…
272	V$E2F1DP1RB_01: Rb:E2F-1:DP-1 trimeric complex	39	39	637	868	14627	-3.76	0.0	0.8	0.03	4930542G03Rik 9430059P22Rik Als2cr19 Atp1b1 Chad Cops5 Cox5b Cxcl12 Cyp2s1 D10Bwg0791e Ddb2 Dlst Exosc1 Fgg Fli1 Gfi1b Gstm1 Hnrpa2b1 Hyou1 Itpr1 Kcnab1 Lpl Mapre2 Mat2a ORF18 Pcsk5 Pde4b Ppp1r15b Rbmx Scrn3 Slc23a1 Slc25a19 Slco1a1 Sox17 Stx3 Taf7 Tram1 Wasl Zfp36l1
273	V$NRF1_Q6	35	35	641	761	14734	-3.78	0.0	0.91	0.03	1110006I15Rik 5330414D10Rik 9430059P22Rik AI225782 Atp1a1 Calm3 Cherp Cpeb2 Cry1 D7Ertd462e D9Wsu20e Dbi Fbxo9 Fgfr1op2 Ga17 Git2 Hnrph1 Hspa8 Lpin1 Mtch2 Pnmt Ppp1cb Ppp1r10 Ppp1r15b Ptpn2 Riok2 Rpl37a Rpl5 Rps17 Rps6 Scrn3 Slc33a1 Wasl Wdr42a Ywhae
274	V$AR_Q2: androgen receptor	37	37	639	880	14615	-3.78	0.0	0.49	0.03	Ank3 Atp1a1 BC024479 Bbox1 C1qb Cdc42 Ces2 Chchd3 Clasp2 Col3a1 Copg Cyp2j9 Dnajb6 Dusp6 Ebf1 Ermap Fank1 Gem Gmfb Hdc Igsf4b Kctd12 Lpl Mafk Mcpt4 Mpz Neud4 Nr4a1 Pcolce2 Pdlim3 Pip5k1a Pnmt St6galnac3 Sult1a1 Tbc1d8 Tie1 Ube1x
275	V$NFMUE1_Q6	27	27	649	553	14942	-3.79	0.0	1.18	0.04	4632409L19Rik 4930542G03Rik 9430077D24Rik B3galt6 Cyb5 Ddx47 Dnajb4 Eltd1 Fgfr1op2 Gadd45gip1 Hiat1 Hsdl2 Mustn1 Mynn ORF18 Pcm1 Ppp1cb Psmd11 Rac1 Rad23a Rpl13a Sirt1 Slc25a19 Uqcrh Ushbp1 Wdr42a Wsb1
276	V$E2F_02: E2F	19	19	657	361	15134	-3.82	0.0	1.42	0.07	9430059P22Rik Als2cr19 Atp1b1 Cops5 Ddb2 Dlst Fli1 Gfi1b Hnrpa2b1 Itpr1 Lpl ORF18 Pde4b Ppp1r15b Scrn3 Slc23a1 Sox17 Taf7 Tram1
277	V$E2F_Q3: E2F	19	19	657	361	15134	-3.82	0.0	1.42	0.07	9430059P22Rik Als2cr19 Atp1b1 Cops5 Ddb2 Dlst Fli1 Gfi1b Hnrpa2b1 Itpr1 Lpl ORF18 Pde4b Ppp1r15b Scrn3 Slc23a1 Sox17 Taf7 Tram1
278	V$E2F4DP1_01: E2F-4:DP-1 heterodimer	19	19	657	361	15134	-3.82	0.0	1.42	0.07	9430059P22Rik Als2cr19 Atp1b1 Cops5 Ddb2 Dlst Fli1 Gfi1b Hnrpa2b1 Itpr1 Lpl ORF18 Pde4b Ppp1r15b Scrn3 Slc23a1 Sox17 Taf7 Tram1
279	V$CDPCR3_01: cut-like homeodomain protein	20	20	656	385	15110	-3.82	0.0	1.38	0.07	BC053440 Capn7 Cdo1 Cyp4b1 Eif3s1 Fmo1 Guca2b Has1 Itgb1 Khdrbs2 Psen2 Rps6 Schip1 Slco1a1 Sox7 Tceb1 Tfpi2 Tgif Tln1 Zwint
280	V$NFKAPPAB50_01: NF-kappaB (p50)	31	31	645	665	14830	-3.82	0.0	0.96	0.03	AI225782 Als2cr19 Ank1 BC035291 Birc3 Cd83 Clasp2 Dmgdh Esam1 Fgf1 Foxd3 Foxh1 Ga17 Gch1 Got1 Gsn Irf1 Ndufs8 Nedd4l Nfkb2 Nptx1 Nr4a1 Pnmt Ppp2r5a Pqlc1 Ramp2 Rrad Schip1 Tgfbr3 Tubb6 Usp2
281	V$GNCF_01: GCNF (germ cell nuclear factor)	1	1	675	94	15401	-3.84	0.0	0.02	0.0	Mcp
282	V$SREBP1_01: sterol regulatory element-binding protein 1	23	23	653	591	14904	-3.87	0.0	0.31	0.01	1810029C22Rik 4930418P06Rik 9430059P22Rik Adh1 Atf4 Crb3 Crispld1 Cyp2j6 Ddx5 Gstm2 Lmcd1 Mcpt6 Mtch2 Nme5 Pak1ip1 Pcm1 Pscd3 Rps6 Sirt1 Stx6 Tceal1 Usp9x Zfpm2
283	V$RSRFC4_Q2	12	12	664	358	15137	-3.89	0.0	0.16	0.0	Aqp1 Atf3 Cd83 Gca Gmfb Hbld2 Hspb3 Kcne4 Meox2 Nr4a1 Pcsk5 Rps6
284	V$HTF_01	29	29	647	690	14805	-3.89	0.0	0.5	0.03	1110006I15Rik Aqp1 Arf4 Atp1b1 B3galt6 BC014805 Chchd3 Cnot4 Cyp2e1 Esam1 Fank1 Fbxo9 Gabra1 Gnai3 Hsdl2 Hyou1 Klf12 Lrig1 Mafk Pecr Riok2 Rtn1 Slco1b2 Stx18 Sytl4 Tm4sf13 Uap1 Usp36 Vcam1
285	V$ALPHACP1_01	20	20	656	396	15099	-3.9	0.0	1.23	0.04	Azgp1 Col5a3 Dbi Defb11 Dusp6 Ebf2 Enpep H2-Bl H3f3b Habp4 Hmg20a Lmcd1 Lrig1 Mrgpra3 Mrpl50 Neud4 Pcdh18 Rbbp9 Sept4 Tceb1
286	V$EGR1_01: Egr-1/Krox-24/NGFI-A immediate-early gene product	10	10	666	162	15333	-3.92	0.0	1.69	0.07	Barx2 Ddx5 Ercc8 Gprc5c Hiat1 Hoxb7 Nfkb2 Pi4k2a Pscd3 Uap1
287	V$COUP_DR1_Q6	22	22	654	453	15042	-3.92	0.0	1.08	0.03	Clps Crp Crygb Ctps2 Dusp18 Esam1 Fgb Gcc1 Hbld2 Hspa8 Igj Mbd1 Pck1 Pcx Pex16 Phactr2 Psen2 Rac1 Sema6c Srp54 Trim34 Ushbp1
288	V$FREAC4_01: Fork head RElated ACtivator-4	4	4	672	170	15325	-3.93	0.0	0.07	0.0	Als2cr19 Pcdh15 Plekha4 Tie1
289	V$OCT1_07: octamer factor 1	12	12	664	210	15285	-3.95	0.0	1.51	0.07	1110006I15Rik Cps1 Cyp2s1 Fbxo9 Fto Igj Nedd4l Plxdc2 Uqcrb Utf1 Zswim6 Zwint
290	V$MEF2_03: myogenic MADS factor MEF-2	16	16	660	306	15189	-3.96	0.0	1.3	0.05	Aqp1 BC014805 Barx2 C1qr1 Cd83 Fbxo21 Ga17 Gca Gmfb Hbld2 Hspb3 Leap2 Nr4a1 Penk1 Rpl41 Tpm3
291	V$HEN1_01: HEN1	13	13	663	370	15125	-3.98	0.0	0.2	0.0	Adcy4 Creb3l1 Gdf10 Gprc5c Guca2b Hyou1 Itih1 Mist1 Neud4 Ptgds Sox18 Sprrl2 Tacr2
292	V$MEF3_B: MEF-3	22	22	654	463	15032	-3.98	0.0	0.97	0.03	Akp2 BC024997 Baiap2 Bicd1 C8b Copg Crb3 Dpep1 Dusp18 Ebf2 Eef1a1 Gtf2b Iigp1 Kif2a Mageh1 Mapre2 Mbtps1 Mphosph10 Myct1 Phyh Sirt1 Snrpn
293	V$HFH4_01	24	24	652	536	14959	-3.99	0.0	0.73	0.03	Adcy4 Adrb2 BC024479 Cacnb1 Ccl27 Chchd3 Col13a1 Cxcl1 Cyp2e1 Eif3s1 Ermap Galk2 Gdf3 Gimap4 Gtf2b Has2 Mphosph10 Mustn1 Ogn Phactr2 Pip Ppil5 Rpgrip1 Scrn3
294	V$MEIS1BHOXA9_02: Meis-1b:HOXA9 heterodimeric binding	5	5	671	188	15307	-4.06	0.0	0.09	0.0	Cpsf3 Mcp Pcx Tob2 V1rb4
295	V$EGR3_01: early growth response gene 3 product	10	10	666	171	15324	-4.07	0.0	1.48	0.07	4632409L19Rik Asph Atp1a1 Cxcl12 D9Wsu20e Ercc8 Fbxo21 Hnrpa2b1 Pscd3 Siah2
296	V$MYCMAX_01: c-Myc:Max heterodimer	3	3	673	139	15356	-4.07	0.0	0.06	0.0	Mist1 Pecr Snag1
297	V$E4F1_Q6	20	20	656	446	15049	-4.08	0.0	0.72	0.03	2900091E11Rik Apg12l Arf4 Dact1 Ermap Hbld2 Hnrpa2b1 Hyou1 Pak1ip1 Pqlc1 Ptprm Riok2 Rpl15 Rps17 Srp54 Taf7 Tm4sf13 Trpc2 Uap1 Ubb
298	V$NFY_C: NF-Y binding site	18	18	658	384	15111	-4.09	0.0	0.88	0.03	4930542G03Rik 5330414D10Rik Col5a3 Dbi Ercc8 Got1 Gucy1b3 H3f3b Lmcd1 ORF18 Pcdh18 Pi4k2a Ppp1r10 Sdpr Slamf6 St6galnac2 St8sia1 Tm4sf13
299	V$AR_03: is recognized by androgen reseptor	15	15	661	302	15193	-4.11	0.0	1.05	0.03	8430417G17Rik Apoh C1qb Cry2 Defcr3 Fgfr1op2 Gmfb Mafk Pip Pnmt Ptgds Rpl37a Sdpr Sult1a1 Ube1x
300	V$FOXO4_02: fork head box O4	19	19	657	441	15054	-4.12	0.0	0.59	0.03	4930542G03Rik Agtrl1 Bicd1 C6 Cd83 Ddx26 Galk2 Gca Hapln2 Hspb3 Mfap5 Ogn Pcdh15 Plekha4 Scrn3 Sepp1 Sf3b5 Socs5 Tie1
301	V$ISRE_01: interferon-stimulated response element	13	13	663	253	15242	-4.14	0.0	1.13	0.04	Abca8a Afp Als2cr19 Chchd3 Gspt2 Gzma Hgf Mcp Ogn Rac1 Rnpc2 Trim34 Uroc1
302	V$FOXO3_01: fork head box O3	17	17	659	366	15129	-4.15	0.0	0.83	0.03	4930542G03Rik Agtrl1 Bicd1 C6 Cd83 Galk2 Gca Hapln2 Mfap5 Ogn Pcdh15 Plekha4 Scrn3 Sepp1 Sf3b5 Socs5 Tie1
303	V$CHX10_01	17	17	659	403	15092	-4.16	0.0	0.53	0.03	Cd36 Crry Cry1 Dnajb4 Foxd3 Gabra1 Gprc5c Hgf Hnrpc Lix1 Mageh1 Pcdh18 Ptgds Rnf14 Sos2 Wasl Zfp612
304	V$STAT1_01: signal transducer and activator of transcription 1	4	4	672	46	15449	-4.17	0.0	1.86	0.13	B3galt6 Baiap2 Cox5b Mrpl50
305	V$EGR2_01: Egr-2/Krox-20 early growth response gene product	11	11	665	207	15288	-4.19	0.0	1.19	0.04	4632409L19Rik Asph Atp1a1 Cxcl12 Ercc8 Fbxo21 Hadhsc Hnrpa2b1 Pi4k2a Pscd3 Siah2
306	V$STAF_01: Se-Cys tRNA gene transcription activating factor	11	11	665	300	15195	-4.21	0.0	0.28	0.01	Ank3 Ddx26 Dock9 Lamc1 Mbd1 Mynn Ppp2r5a Rps29 Sdccag33l Tceb1 Ube1x
307	V$SREBP1_02: sterol regulatory element-binding protein 1	6	6	670	89	15406	-4.22	0.0	1.58	0.07	Elmo1 Homer2 Ifitm1 Mtch2 Neto1 Pip5k1a
308	V$IRF1_01: interferon regulatory factor 1	14	14	662	343	15152	-4.23	0.0	0.45	0.03	Birc3 C330016H24Rik Chchd3 Crygb Csf2rb1 Cyp2j6 Eif3s1 Ermap Hgf Hnrpc Itgb1 Mapre2 Scg3 Tgif
309	V$FREAC3_01: Fork head RElated ACtivator-3	15	15	661	346	15149	-4.24	0.0	0.6	0.03	Calcrl D10Bwg0791e Dmc1h Gtf2b Il9 Itpr1 Mtmr6 Ogn Reck Scin Slco1a1 Sparcl1 Tfpi2 Trdn Txndc8
310	V$GATA4_Q3	662	662	14	15195	300	-4.24	0.0	0.41	0.03	1110006I15Rik 1110007H17Rik 1110037N09Rik 1810029C22Rik 2310032D16Rik 2310061G07Rik 2410018G23Rik 2610022K04Rik 2610318K02Rik 2700038L12Rik 2900027G03Rik 4632409L19Rik 4930418P06Rik 4930542G03Rik 4933424N09Rik 4933425F03Rik 5330414D10Rik 8430417G17Rik 9430059P22Rik 9430077D24Rik AI225782 AJ430384 Abca8a Ace Actg1 Adam4 Adamts4 Adcy4 Adh1 Adora2a Adrb2 Afp Agtpbp1 Agtrl1 Akap12 Akp2 Als2cr19 Ank1 …
311	V$PR_01: high affinity binding sites for progesterone receptor	13	13	663	270	15225	-4.25	0.0	0.91	0.03	8430417G17Rik Apoh C1qb C8b Crp Cry2 Gmfb Mafk Nr4a1 Pnmt Psmd11 Sdpr Sult1a1
312	V$ATF6_01: activating transcription factor 6	13	13	663	321	15174	-4.26	0.0	0.44	0.03	Arf4 BC035291 Esam1 Fank1 Fbxo9 Gabra1 Gnai3 Hsdl2 Hyou1 Mafk Mapre2 Ptprm Tm4sf13
313	V$STAT5B_01: signal transducer and activator of transcription 5b	14	14	662	315	15180	-4.27	0.0	0.67	0.03	2410018G23Rik Adamts4 Cdh17 Clasp2 Gfi1b Gif Lrig1 Mrpl50 Prelp Ramp2 Rps25 Sox7 Tgtp Wsb1
314	V$R_01: Epstein-Barr virus transcription factor R	8	8	668	231	15264	-4.3	0.0	0.24	0.01	Cxcl14 Ga17 Nfkb2 Pbxip1 Pip Ppp2ca Sh3bp5 Txndc8
315	V$FXR_Q3	12	12	664	262	15233	-4.33	0.0	0.74	0.03	Apg12l Cd209b Chrdl1 Ctps2 Efhd2 Hoxb7 Hsd3b7 Klf12 Nr4a1 Pck1 Tob2 Uroc1
316	V$NGFIC_01: nerve growth factor-induced protein C	11	11	665	271	15224	-4.35	0.0	0.45	0.03	4632409L19Rik Actg1 Asph Atp1a1 Cxcl12 Fbxo21 Got1 Hmg20a Hnrpa2b1 Pscd3 Uap1
317	V$POLY_C: Retroviral Poly A signal	11	11	665	233	15262	-4.35	0.0	0.82	0.03	Atp2a2 Chc1l Chrdl1 Cyp4a10 Emcn Hdc Ogn Pde8a Rbbp9 Tln1 Wdr42a
318	V$PBX1_02: homeo domain factor Pbx-1	9	9	667	241	15254	-4.36	0.0	0.32	0.01	Cd163 Cdh17 Enpep Gdf3 Gimap4 Hspb3 Pla2g2d Rad23a Sele
319	V$HOX13_01: Hox-1.3	11	11	665	234	15261	-4.37	0.0	0.8	0.03	Abca8a Daf1 Ddb2 Dtna Fbxo3 Git2 Kcne4 Prkx Rab27b Rbbp9 Tob2
320	V$EVI1_06: ectopic viral integration site 1 encoded factor	7	7	669	200	15295	-4.43	0.0	0.26	0.01	Adcy4 Agtrl1 Ccl27 Pbxip1 Ppp1cb Qpct Yes1
321	V$BACH1_01: BTB and CNC homolog 1	10	10	666	228	15267	-4.43	0.0	0.62	0.03	Calcrl Cdc42 Cdh13 Dnajb6 G6pc Mapkbp1 Pkia Rgs2 Slc23a1 Socs5
322	V$RORA2_01: RAR-related orphan receptor alpha2	9	9	667	215	15280	-4.48	0.0	0.52	0.03	Apoh Cps1 Got1 Nsg2 Ppp2ca Procr Rps6 Tusc2 Usp36
323	V$E2F_01: E2F	6	6	670	105	15390	-4.49	0.0	1.14	0.04	Fbxo9 Klf12 Mrpl13 Rpl3 Tacr2 Uqcrc2
324	V$HSF_Q6	5	5	671	154	15341	-4.53	0.0	0.22	0.01	AI225782 Gucy1b3 Rps13 Slc33a1 Tbc1d8
325	V$HEN1_02: HEN1	7	7	669	183	15312	-4.54	0.0	0.38	0.01	Adcy4 Gdf10 Hyou1 Neud4 Ptgds Sox18 Sprrl2
326	V$LXR_DR4_Q3	2	2	674	94	15401	-4.54	0.0	0.09	0.0	Crb3 Rpl13a
327	V$EVI1_01: ectopic viral integration site 1 encoded factor	1	1	675	3	15492	-4.56	0.0	1.85	0.13	Mrpl3
328	V$MEIS1AHOXA9_01: Meis-1a:HOXA9 heterodimeric binding	6	6	670	164	15331	-4.57	0.0	0.33	0.01	Cops2 Efemp1 Mcp Slc25a20 Tm4sf13 Tob2
329	V$FXR_IR1_Q6	7	7	669	147	15348	-4.59	0.0	0.76	0.03	Cnn1 Cox5b Crry Gstm1 Ptprm Sema6c Uroc1
330	V$CDP_02: transcriptional repressor CDP	7	7	669	154	15341	-4.59	0.0	0.67	0.03	D9Wsu20e Foxd3 Kcnd2 Mbtps1 Pde8a Psen2 Slc7a13
331	V$CAAT_C: Retroviral CCAAT box	6	6	670	116	15379	-4.6	0.0	0.91	0.03	Cyp2e1 Ear11 Hapln2 Hibch Hoxb7 Trib1
332	V$POU3F2_01	1	1	675	65	15430	-4.72	0.0	0.06	0.0	Dmc1h
333	V$DTYPEPA_B: poly A signal of D-type LTRs	4	4	672	81	15414	-4.84	0.0	0.74	0.03	BC014805 D5Bwg0860e Lix1 Trpc2
334	V$LXR_Q3	2	2	674	78	15417	-4.86	0.0	0.16	0.0	Fank1 Foxd3
335	V$RSRFC4_01: related to serum response factor, C4	3	3	673	91	15404	-4.88	0.0	0.28	0.01	Gmfb Hspb3 Nr4a1
336	V$AR_02: high affinity binding sites for androgen receptor	3	3	673	52	15443	-4.91	0.0	0.9	0.03	8430417G17Rik Gmfb Pnmt
337	V$HMEF2_Q6: myocyte enhancer factor	3	3	673	56	15439	-4.95	0.0	0.8	0.03	Col13a1 Ctsk Mapre2
338	V$BEL1_B: Bel-1 similar region	2	2	674	26	15469	-4.95	0.0	1.11	0.04	Gadd45gip1 Xlkd1
339	V$EVI1_03: ectopic viral integration site 1 encoded factor	2	2	674	70	15425	-4.99	0.0	0.21	0.0	Ms4a4d Slc23a1
340	V$PAX5_02: B-cell-specific activating protein	2	2	674	52	15443	-5.17	0.0	0.41	0.03	Fabp4 Pecr
341	V$AHR_01: aryl hydrocarbon / dioxin receptor	2	2	674	41	15454	-5.18	0.0	0.61	0.03	Fbxo21 Rgs2
342	V$APOLYA_B: Avian C-type PolyA signal	2	2	674	41	15454	-5.18	0.0	0.61	0.03	Cul2 Slc12a2
343	V$NRSF_01: neuron-restrictive silencer factor	1	1	675	12	15483	-5.36	0.0	0.85	0.03	Hrh3
344	V$VJUN_01: v-Jun	1	1	675	15	15480	-5.43	0.0	0.7	0.03	Rhoj
345	V$NRSE_B: neural-restrictive-silencer-element	1	1	675	19	15476	-5.48	0.0	0.55	0.03	Hrh3
346	V$SRF_01: serum response factor	1	1	675	18	15477	-5.49	0.0	0.59	0.03	Actg1
347	V$PAX3_01: Pax-3 binding sites	1	1	675	25	15470	-5.5	0.0	0.4	0.03	Rnf134
348	V$TAXCREB_02: Tax/CREB complex	1	1	675	22	15473	-5.5	0.0	0.47	0.03	Klhl7
