# Supplementary material for: A genomic analysis of mouse models of breast cancer reveals molecular features of mouse models and relationships to human breast cancer
Source: Breast Cancer Res. 2014 Jun 5;16(3):R59. doi: 10.1186/bcr3672 (PMC4078930; doi:10.1186/bcr3672)
Supplement: Additional file 3 — Fold change values organized by mouse tumor model type comparing the mouse model to normal mammary gland. [file bcr3672-S3.zip › Additional_File_3/rbko_p107mut_NMLmammary/AdditionalFile78_rbko_p107mut_NMLmammary/RBKOp107Mut_vs_NMLMammry_SAM.txt]

Current settings
Input parameters
Data type?								Two class unpaired
Array or Seq data?								array
Arrays centered?								FALSE
Delta								1.863460364
Minimum fold change								0
Test statistic								standard
Are data are log scale?								TRUE
Number of permutations								100
Input percentile for exchangeability factor s0								Automatic choice
Number of neighbors for KNN								10
Seed for Random number generator								10106843
Computed values
Estimate of pi0 (proportion of null genes)								0.489
s0 percentile								15.004
False Discovery Rate (%)								0
List of Significant Genes for Delta = 1.863
Positive genes (142) Upregulated in RB KO p107 mut tumors compared to NML Mammary Gland
	Row	Gene ID	Gene Name	Score(d)	Numerator(r)	Denominator(s+s0)	Fold Change	q-value(%)
	12605	1439148_a_at	7.574965994	6.83268561	2.044505544	0.299224296	4.1253186	0
	14556	1450269_a_at	7.496397483	6.66573417	2.006488867	0.301015434	4.018031479	0
	4950	1421551_s_at	4.796113505	6.622438058	3.500160894	0.52853056	11.31497031	0
	11067	1433613_at	5.577450862	6.40424178	2.775353586	0.433361775	6.846437974	0
	10369	1429193_at	4.688536605	6.327300571	1.576617007	0.249176879	2.982696131	0
	12582	1438999_a_at	4.835191042	6.303793352	1.898909044	0.301232756	3.729310821	0
	15176	1451015_at	7.741136239	5.686056946	2.154569804	0.378921602	4.452358631	0
	8854	1426259_at	5.194725658	5.495858071	2.605446167	0.4740745	6.08579681	0
	11919	1436936_s_at	5.091018642	5.473170377	2.609053479	0.47669875	6.101032765	0
	12751	1447985_s_at	4.199211074	5.388584087	1.412283199	0.262087995	2.661580495	0
	11422	1434839_s_at	4.458887544	5.323375799	2.028501543	0.381055484	4.079808803	0
	12684	1439443_x_at	7.883891504	5.300459779	2.059349083	0.388522726	4.167982103	0
	12444	1438564_at	3.166151642	5.26560608	1.393965478	0.2647303	2.628000368	0
	4751	1421315_s_at	6.246843732	5.243706363	2.007015328	0.382747467	4.019497988	0
	3383	1419394_s_at	1.906857335	5.226700306	3.396619216	0.649859188	10.53135537	0
	4749	1421313_s_at	6.121941903	5.092269878	1.940228839	0.381014535	3.837665156	0
	6978	1423917_a_at	6.434615999	5.057270392	2.00111706	0.395691135	4.003098347	0
	13561	1448966_a_at	4.36515228	4.923607066	1.837639391	0.37323031	3.574247136	0
	17594	1460432_a_at	5.252122656	4.896326854	3.047244652	0.622353193	8.266316785	0
	14940	1450739_at	4.188343365	4.890664364	1.892454892	0.386952518	3.712664352	0
	11880	1436845_at	3.17393812	4.836152184	1.432666372	0.296240961	2.699451641	0
	4750	1421314_at	5.687599678	4.829607391	1.922114857	0.397985737	3.789781986	0
	11582	1435527_at	5.495001147	4.792128425	1.95512512	0.407986796	3.877495535	0
	11015	1433490_s_at	5.244117224	4.757391399	1.442023389	0.303112203	2.717016617	0
	12767	1448050_s_at	5.6645701	4.755459247	1.903345184	0.400244242	3.740795718	0
	3682	1419728_at	3.711901437	4.748463677	1.929985322	0.406444158	3.810513223	0
	11337	1434523_x_at	5.228515928	4.746869251	2.929025516	0.617043647	7.615957965	0
	11017	1433492_at	4.961861028	4.725213789	1.639882714	0.347049422	3.116404955	0
	11016	1433491_at	5.003361582	4.675413883	1.484590066	0.317531261	2.798376474	0
	11239	1434184_s_at	5.779104893	4.671718055	1.875207522	0.401395696	3.668543831	0
	15906	1451921_a_at	4.322557099	4.63075151	1.556553388	0.336134078	2.941502757	0
	16570	1453528_at	4.44827797	4.611030754	2.529363305	0.54854618	5.773168386	0
	8670	1426029_a_at	4.254112173	4.562526747	1.642523414	0.360003021	3.122114429	0
	14041	1449515_at	4.530201105	4.550392299	1.432588095	0.314827382	2.699305179	0
	10889	1432159_a_at	2.769807606	4.550226511	1.294144467	0.284413197	2.452315276	0
	11152	1433908_a_at	6.506616943	4.547564226	1.871117351	0.411454849	3.658157906	0
	11652	1435834_at	3.355571859	4.547558592	1.20692992	0.265401731	2.308458698	0
	5864	1422615_at	5.677212093	4.535628419	1.824342575	0.402224875	3.541455894	0
	13983	1449450_at	4.39311412	4.495736825	1.451517483	0.322865314	2.734955735	0
	12635	1439268_x_at	5.173633405	4.482323678	2.747842218	0.613039668	6.71711728	0
	10349	1429039_s_at	5.1134917	4.48221737	1.125107674	0.251015866	2.181178248	0
	14182	1449805_at	3.200268597	4.465875697	1.26897115	0.284148336	2.409896438	0
	6548	1423423_at	6.937893357	4.464184694	1.987807298	0.445278911	3.966337101	0
	12717	1441659_at	4.036799121	4.409463229	1.364773868	0.309510205	2.575359559	0
	4776	1421344_a_at	4.4972673	4.381953185	1.750605711	0.399503518	3.364998149	0
	16609	1453729_a_at	7.670519724	4.374676926	1.788418158	0.408811482	3.454359318	0
	16325	1452541_at	4.834432497	4.352950302	1.637217788	0.376116811	3.11065369	0
	11419	1434824_at	5.793659484	4.348272447	1.461637596	0.336142138	2.75420815	0
	12597	1439060_s_at	5.464421059	4.335657898	1.502549044	0.346556181	2.833428985	0
	12663	1439393_x_at	6.083079159	4.335598496	1.440686525	0.332292422	2.714500077	0
	4632	1421167_at	4.834639683	4.29011294	1.33034402	0.310095338	2.514626307	0
	4774	1421341_at	2.868894041	4.28677191	1.159752174	0.270542077	2.234190454	0
	12281	1438000_x_at	6.218865794	4.279813015	1.549327708	0.36200827	2.926807189	0
	5978	1422746_s_at	3.781516446	4.275910064	1.391262313	0.325372211	2.623080918	0
	11410	1434790_a_at	4.850261526	4.270437676	2.016687193	0.472243678	4.046535335	0
	16883	1455109_at	4.045765878	4.264605289	1.631655061	0.382604004	3.09868276	0
	14140	1449692_at	3.407260241	4.25408891	1.707121485	0.401289564	3.265087116	0
	9791	1427596_at	4.208075582	4.23100831	2.499863399	0.590843415	5.656318656	0
	12342	1438192_s_at	4.216914859	4.215140665	1.287352416	0.305411496	2.440797177	0
	14935	1450733_at	3.821518783	4.214124613	1.335686832	0.316954754	2.523956126	0
	3731	1419822_at	4.364772239	4.107049188	2.849300542	0.693758563	7.20650894	0
	241	1415977_at	6.211277452	4.095210062	2.105030679	0.514022638	4.302069045	0
	12099	1437420_at	5.408288156	4.08869724	1.35262849	0.330821386	2.55376981	0
	14572	1450288_at	3.456178801	4.058585497	0.917400509	0.226039469	1.888709093	0
	9624	1427352_at	4.03142024	4.049499538	2.313315995	0.571259726	4.970241644	0
	13871	1449324_at	6.699703102	4.031976463	2.071046047	0.513655292	4.201912289	0
	16865	1455045_at	4.644549575	4.030023265	1.387596925	0.344314867	2.616425037	0
	11389	1434703_at	4.837783098	4.02835104	1.382307565	0.343144764	2.606849988	0
	5992	1422761_at	3.920754401	4.009242738	1.528864809	0.381335057	2.88558696	0
	11207	1434080_at	5.913213074	4.006793823	1.622837297	0.405021413	3.079801347	0
	17303	1456624_at	5.187961685	3.983109974	1.376923036	0.345690439	2.597138652	0
	5817	1422565_s_at	4.947714289	3.98213423	1.615097773	0.40558597	3.063323592	0
	3738	1419864_x_at	4.937478392	3.973092036	1.527055847	0.384349477	2.881971058	0
	12433	1438549_a_at	4.618745869	3.972085172	1.434031731	0.361027437	2.702007596	0
	1844	1417688_at	4.052146484	3.957968481	1.498375147	0.378571773	2.825243366	0
	11428	1434872_x_at	7.591646364	3.935125011	1.478894177	0.375818855	2.787350015	0
	17367	1459912_at	5.117588931	3.920926721	1.730863333	0.441442408	3.319263892	0
	11435	1434892_x_at	6.13186938	3.920425994	1.299530125	0.331476765	2.461487009	0
	14331	1449992_at	3.221680752	3.910924833	0.963239695	0.246294607	1.949683163	0
	12942	1448279_at	6.835135409	3.885257463	1.691169863	0.435278712	3.229184481	0
	9261	1426807_at	4.290713748	3.88412556	1.991819045	0.512810159	3.977381767	0
	11329	1434500_at	4.407548107	3.843938503	1.164067834	0.302832065	2.240883789	0
	16965	1455546_s_at	6.064735235	3.836449351	1.092392893	0.284740601	2.13227408	0
	3055	1419030_at	6.565068217	3.834408362	1.985036409	0.517690403	3.958726529	0
	17548	1460366_at	4.887748897	3.829362055	1.363595237	0.3560894	2.573256439	0
	17227	1456388_at	5.176123346	3.820878234	1.132750051	0.296463269	2.192763244	0
	9385	1426992_at	4.437590373	3.813245639	0.953664799	0.250092674	1.936786326	0
	10228	1428552_at	4.939495012	3.793549679	1.852870003	0.48842645	3.612180544	0
	12210	1437730_at	4.542749907	3.788785882	1.555007776	0.410423768	2.938353104	0
	4644	1421179_at	4.163434395	3.783599865	1.059945246	0.280142003	2.084852395	0
	10166	1428306_at	5.758294277	3.778537299	2.299469714	0.608560809	4.922767877	0
	11748	1436308_at	4.553869665	3.777630147	1.269820151	0.336141999	2.411315037	0
	15014	1450826_a_at	4.966981688	3.764477613	2.49274419	0.662175326	5.628475406	0
	14983	1450788_at	4.110861732	3.755756892	2.790987913	0.743122623	6.92103554	0
	15508	1451414_at	5.461817675	3.744038448	1.262788825	0.337279876	2.399591498	0
	15341	1451211_a_at	5.464544165	3.740990725	1.751751063	0.468258596	3.367670674	0
	10386	1429287_a_at	3.20669666	3.738907349	0.808395564	0.216211713	1.751262762	0
	13017	1448364_at	5.749660983	3.731745016	1.304138546	0.349471505	2.469362343	0
	3631	1419669_at	4.292653946	3.714514974	2.569434786	0.691728208	5.935768334	0
	13873	1449326_x_at	4.349042681	3.709232725	3.13431618	0.845003917	8.780579636	0
	9386	1426993_at	4.113898749	3.707350832	1.067337201	0.287897545	2.095561993	0
	14810	1450576_a_at	5.717174886	3.695946466	1.0288413	0.278370185	2.040384859	0
	12462	1438626_x_at	7.782138511	3.691359436	2.667822454	0.722720857	6.354693108	0
	11361	1434608_at	4.150728858	3.690074295	1.314746393	0.356292662	2.487585983	0
	9525	1427210_at	3.972014554	3.687853671	1.269950848	0.344360423	2.411533495	0
	12366	1438291_x_at	7.325726073	3.686264157	1.637464298	0.444206988	3.111185246	0
	5977	1422745_at	3.645862104	3.679391576	1.274976821	0.346518383	2.419949298	0
	11825	1436688_x_at	7.73923695	3.670497959	2.64733531	0.72124691	6.26509033	0
	11683	1435965_at	5.472523437	3.650966916	1.452264913	0.397775424	2.736373024	0
	6740	1423647_a_at	5.712996857	3.649469949	1.073410852	0.294127878	2.104402767	0
	15241	1451087_at	5.373802517	3.637293741	1.259444366	0.346258635	2.394035203	0
	15862	1451857_a_at	3.687645435	3.636490204	1.071302394	0.294597904	2.101329488	0
	16798	1454791_a_at	5.815951122	3.625910126	1.192438403	0.328865957	2.285386867	0
	11265	1434281_at	5.156398728	3.620651133	0.8775588	0.242375962	1.837263816	0
	16808	1454814_s_at	5.592539467	3.60898032	1.782523233	0.49391326	3.440273429	0
	12572	1438974_x_at	4.926062474	3.608188997	1.037625829	0.287575243	2.052846605	0
	16822	1454875_a_at	5.776208658	3.607956627	1.180616368	0.327225765	2.26673599	0
	3060	1419036_at	4.842922114	3.593608486	1.360670745	0.378636334	2.568045466	0
	10740	1431591_s_at	3.037848903	3.593135892	1.923727643	0.535389615	3.794020943	0
	15329	1451195_a_at	7.066357225	3.591555406	1.335347783	0.371802084	2.523363039	0
	12090	1437390_x_at	4.157662955	3.581348255	1.29642891	0.361994651	2.456201482	0
	12422	1438507_x_at	7.732691926	3.580203057	2.561916156	0.71557845	5.90491444	0
	12754	1448002_x_at	4.241458566	3.579942394	2.084538936	0.582282815	4.241395262	0
	7902	1425030_at	5.867813921	3.565273949	1.314191987	0.368608978	2.486630225	0
	3093	1419075_s_at	4.444666765	3.554852559	3.033718443	0.853402045	8.189176842	0
	4773	1421339_at	4.375976274	3.549302439	1.382980423	0.389648515	2.60806608	0
	13982	1449449_at	4.265114144	3.543991914	1.110180004	0.313256923	2.158725798	0
	12568	1438964_x_at	5.344040325	3.543756858	1.574768528	0.444378266	2.978876944	0
	3061	1419037_at	4.846145498	3.530444806	1.33214051	0.377329369	2.51775955	0
	16772	1454698_at	5.821386446	3.522905957	1.571218033	0.446000561	2.971554896	0
	11092	1433688_x_at	7.720937467	3.51585552	2.512722733	0.71468316	5.706961114	0
	11443	1434932_at	4.235021001	3.505225616	1.040081516	0.29672313	2.056343838	0
	13347	1448726_at	5.452617332	3.493748662	1.073835679	0.307359167	2.105022536	0
	7473	1424501_at	5.301862211	3.492739359	1.39486763	0.399362073	2.629644235	0
	16824	1454881_s_at	2.959520259	3.491793121	1.083010268	0.310158772	2.118451747	0
	14433	1450112_a_at	3.084189695	3.489995167	0.895574068	0.256611836	1.860349996	0
	9524	1427209_at	3.799656627	3.48693216	1.389987144	0.398627527	2.620763453	0
	14288	1449938_at	2.389965984	3.476343317	1.848152603	0.531636963	3.600388535	0
	4461	1420975_at	5.435829595	3.472033519	1.178309111	0.339371468	2.263113767	0
	3054	1419029_at	6.687115289	3.467628542	1.768152506	0.509902513	3.406174876	0
	11831	1436703_x_at	5.773216215	3.465063509	1.138411449	0.328539851	2.201384952	0
	14008	1449477_s_at	2.505305695	3.457593953	1.228167025	0.355208576	2.342691567	0
Negative genes (1276) Downregulated in RB KO p107 mut tumors compared to NML Mammary Gland
	Row	Gene ID	Gene Name	Score(d)	Numerator(r)	Denominator(s+s0)	Fold Change	q-value(%)	InverseFoldChange
	15387	1451263_a_at	5.009783536	-10.20807951	-4.827210526	0.47288136	0.035226122	0	28.38802401
	13279	1448649_at	2.24161741	-10.03022125	-4.184137683	0.41715308	0.055010938	0	18.17820298
	2592	1418511_at	4.568032024	-9.928880078	-3.329640025	0.335349002	0.099466876	0	10.05359815
	1229	1417023_a_at	5.138387374	-9.927435324	-4.657611414	0.469165627	0.039620437	0	25.2394998
	8501	1425809_at	4.687037431	-9.314220203	-4.777328244	0.512906947	0.036465393	0	27.42326123
	11034	1433530_at	6.297855624	-9.139665907	-3.795199399	0.415244872	0.07203294	0	13.88253761
	7182	1424155_at	4.654819199	-8.736702805	-4.569395673	0.523011458	0.042118689	0	23.74242963
	16753	1454639_x_at	6.382381633	-8.587568047	-3.425973163	0.398945679	0.093042059	0	10.74782747
	14654	1450391_a_at	4.417010509	-8.554230198	-2.674441053	0.312645439	0.156643732	0	6.383913274
	13262	1448628_at	3.080687279	-8.351548683	-3.191753721	0.382175072	0.109442597	0	9.13721005
	16626	1453836_a_at	4.389678624	-8.115031501	-2.551754072	0.314447833	0.170547549	0	5.86346743
	2294	1418187_at	4.063403466	-7.991111018	-2.827055131	0.353774979	0.140919666	0	7.096241612
	9247	1426785_s_at	4.505338377	-7.985447935	-2.421619374	0.303254043	0.186646534	0	5.357720697
	10911	1432273_a_at	4.095866857	-7.87958788	-2.981994807	0.378445529	0.126569807	0	7.900778451
	7254	1424233_at	2.007329846	-7.700845263	-2.340265102	0.303897173	0.197474038	0	5.063956817
	11055	1433584_at	2.717880507	-7.622996443	-2.862514868	0.375510456	0.137498247	0	7.272819987
	2510	1418424_at	2.38930842	-7.490503888	-3.776800011	0.504211742	0.072957494	0	13.70661111
	10691	1431331_at	4.093250616	-7.488830161	-2.653254282	0.354294893	0.158961106	0	6.290847031
	6173	1422975_at	4.492524443	-7.451534089	-2.292634701	0.307672846	0.204102435	0	4.899500586
	17088	1455961_at	4.608080462	-7.439558899	-2.583831324	0.347309748	0.166797397	0	5.995297411
	8326	1425582_a_at	4.257520882	-7.396441187	-2.663605619	0.360119894	0.157824642	0	6.336146175
	7255	1424234_s_at	2.083526965	-7.261622771	-2.250723316	0.309947705	0.210118731	0	4.759213961
	9638	1427371_at	3.279505931	-7.232327577	-3.069084067	0.424356341	0.119155375	0	8.39240364
	5736	1422473_at	5.262953677	-7.223808558	-2.839371234	0.393057376	0.139721774	0	7.157080637
	2128	1418003_at	5.460270494	-7.165306082	-2.593807261	0.361995319	0.165648006	0	6.036897313
	11673	1435919_at	5.026501049	-7.164651906	-2.85282573	0.398180647	0.138424793	0	7.224139388
	11053	1433576_at	6.073514792	-7.116735387	-2.740707691	0.385107432	0.149611431	0	6.68398127
	9621	1427345_a_at	3.083060707	-7.086821621	-2.456912926	0.346687564	0.182135882	0	5.490406342
	8805	1426206_at	3.85516531	-7.00983917	-1.771873021	0.252769426	0.292828317	0	3.414970276
	3661	1419706_a_at	6.109390415	-7.005312704	-2.863623504	0.408778826	0.137392627	0	7.278410919
	17308	1456636_at	5.519300043	-7.004430934	-2.393206242	0.341670332	0.190358878	0	5.253235429
	2835	1418788_at	3.347154857	-6.958320818	-2.357210485	0.338761398	0.195168147	0	5.123786936
	5869	1422623_x_at	7.0900906	-6.94501521	-3.031260017	0.436465569	0.122320658	0	8.175233952
	12425	1438511_a_at	5.456876881	-6.934331608	-2.565893014	0.370027446	0.168884284	0	5.921214074
	4021	1420459_at	3.553119935	-6.905675913	-1.493051366	0.216206405	0.355260362	0	2.814836969
	8702	1426069_s_at	4.512096362	-6.792470089	-1.795077305	0.264274598	0.288156146	0	3.470340698
	16971	1455578_x_at	7.085125602	-6.772400877	-2.950934435	0.435729439	0.129324325	0	7.732497354
	13351	1448730_at	2.187513124	-6.757374496	-3.007323371	0.445043171	0.124367086	0	8.040712636
	11771	1436404_at	4.938255681	-6.753468458	-3.388557364	0.501750676	0.095486636	0	10.47266975
	12458	1438621_x_at	4.171888851	-6.723605879	-2.594676573	0.385905513	0.165548223	0	6.040536007
	5737	1422474_at	5.276718551	-6.66400182	-2.682033654	0.402465925	0.155821514	0	6.417599033
	12396	1438386_x_at	6.162144072	-6.608258552	-2.549100216	0.385744625	0.170861562	0	5.852691424
	11289	1434340_at	4.487607461	-6.588872391	-2.774916052	0.421151889	0.146105657	0	6.844361933
	5152	1421788_x_at	2.646066527	-6.522330876	-2.311766853	0.354438758	0.20141362	0	4.964907547
	12044	1437275_at	4.332005041	-6.468584683	-2.769631603	0.428166553	0.146641809	0	6.819337572
	13989	1449456_a_at	2.554362512	-6.421652729	-2.916836705	0.454219004	0.132417279	0	7.551884528
	11204	1434074_x_at	3.479135788	-6.412383319	-3.565655226	0.556057717	0.084456061	0	11.84047642
	11674	1435920_x_at	5.102023611	-6.383556973	-2.482366432	0.388868846	0.178950635	0	5.588133289
	12465	1438630_x_at	6.198901155	-6.364277166	-2.711498388	0.426049702	0.152671387	0	6.550015804
	10671	1431238_at	4.355012904	-6.355411875	-2.122426161	0.333955722	0.229660371	0	4.35425579
	6758	1423667_at	6.272941803	-6.35173523	-2.466112743	0.388258114	0.180978128	0	5.525529583
	17539	1460356_at	4.866265627	-6.312599085	-2.268882941	0.359421359	0.207490481	0	4.819498193
	798	1416564_at	3.278777458	-6.279198985	-2.810610285	0.447606501	0.142535157	0	7.015812953
	13602	1449015_at	4.461739655	-6.247241936	-4.181698153	0.66936709	0.055104038	0	18.14749047
	10615	1430902_at	4.490788836	-6.238617872	-2.60261063	0.41717744	0.164640294	0	6.073847264
	15226	1451071_a_at	5.79735194	-6.229421729	-2.737716638	0.439481666	0.149921933	0	6.67013813
	12954	1448293_at	2.213756864	-6.199716107	-3.357877817	0.541617997	0.097538945	0	10.25231508
	2921	1418884_x_at	3.484075381	-6.161246016	-2.790548578	0.452919518	0.144531055	0	6.918928241
	11275	1434319_at	4.547886846	-6.143316341	-2.501886078	0.407253337	0.176545741	0	5.664254457
	12319	1438161_s_at	5.551399526	-6.129985341	-2.414027453	0.393806399	0.187631317	0	5.329600715
	448	1416194_at	3.819918409	-6.121523738	-2.383544735	0.38937115	0.19163796	0	5.218172853
	9091	1426567_a_at	4.753560979	-6.112624561	-2.647817203	0.433171901	0.159561312	0	6.26718336
	11290	1434341_x_at	4.642544828	-6.087241748	-2.464323452	0.404834169	0.181202724	0	5.518680836
	9558	1427251_at	5.016451155	-6.08532448	-1.54507038	0.253901067	0.342678984	0	2.918183045
	550	1416301_a_at	2.118817272	-6.003161474	-3.248935386	0.541204064	0.105189646	0	9.506639057
	6746	1423653_at	5.782151572	-6.00064089	-2.638783331	0.43975025	0.160563588	0	6.228062105
	1796	1417639_at	2.113954032	-5.98359318	-2.301305996	0.384602684	0.20287936	0	4.929037634
	16964	1455540_at	0.819510322	-5.968156127	-2.001775767	0.335409417	0.249692472	0	4.004926502
	10751	1431644_a_at	5.498417472	-5.961601185	-1.821780757	0.305585815	0.2828716	0	3.535172851
	551	1416302_at	2.150131532	-5.958506109	-3.202756093	0.537509912	0.108611134	0	9.207159207
	16216	1452363_a_at	5.112922504	-5.949916844	-1.437838326	0.241656878	0.369119964	0	2.709146341
	12016	1437189_x_at	3.933687619	-5.924510433	-2.334106657	0.393974605	0.198318799	0	5.042386329
	11151	1433906_at	3.791885762	-5.898287712	-2.140348951	0.362876322	0.226824919	0	4.408686683
	10513	1430125_s_at	4.801785455	-5.876319815	-2.565298448	0.436548474	0.168953899	0	5.918774318
	8122	1425295_at	2.482769026	-5.875676582	-3.716654367	0.632549174	0.076063368	0	13.14693295
	1920	1417776_at	2.552762825	-5.86343418	-1.538121037	0.262324261	0.344333622	0	2.904160198
	10793	1431762_at	3.824918886	-5.789410651	-2.949968966	0.509545642	0.129410899	0	7.727324405
	16736	1454608_x_at	1.841255409	-5.778488878	-2.203676899	0.381358681	0.217083669	0	4.606518794
	17071	1455913_x_at	1.766512282	-5.763899075	-2.163494588	0.375352615	0.223214927	0	4.47998713
	17398	1460181_at	2.299607271	-5.734355009	-1.442327159	0.251523869	0.367973261	0	2.717588765
	785	1416551_at	5.223195924	-5.709342822	-1.413482301	0.247573555	0.375404461	0	2.6637936
	14771	1450531_at	3.727520206	-5.677795683	-1.967237989	0.346479179	0.255742176	0	3.910188042
	17246	1456462_x_at	6.390195388	-5.671912333	-2.909700946	0.513001749	0.133073855	0	7.514624139
	10689	1431328_at	6.33780965	-5.660160754	-2.779120158	0.490996683	0.145680516	0	6.86433593
	11815	1436669_at	3.686705543	-5.632322483	-1.266181534	0.224806292	0.415758731	0	2.40524113
	16296	1452494_s_at	1.198793349	-5.610108579	-1.838460129	0.32770491	0.27962008	0	3.576281076
	12608	1439167_at	4.1257767	-5.603108263	-2.007000151	0.35819407	0.248789904	0	4.019455703
	286	1416025_at	1.873045964	-5.59651503	-3.956769754	0.707006009	0.064401149	0	15.52767319
	12298	1438082_at	4.328183828	-5.59404278	-2.374528787	0.424474549	0.192839328	0	5.1856642
	3709	1419762_at	3.635753145	-5.568141012	-2.343378803	0.420854788	0.197048298	0	5.07489792
	9909	1427826_a_at	1.179898762	-5.54458467	-1.703217729	0.307185809	0.307100395	0	3.256264132
	6690	1423586_at	4.69637277	-5.517833857	-2.510466309	0.45497316	0.175498875	0	5.69804221
	3396	1419407_at	1.814693269	-5.517634671	-3.142429738	0.569524792	0.113249004	0	8.830099763
	8701	1426068_at	4.644382991	-5.516810347	-1.396622104	0.253157534	0.379817398	0	2.632844114
	11856	1436776_x_at	4.346381063	-5.49799996	-1.483080834	0.269749153	0.357724086	0	2.795450568
	12539	1438914_at	4.088696456	-5.484689584	-2.184748855	0.398335917	0.219950555	0	4.54647637
	8358	1425620_at	4.177100141	-5.482634306	-1.977373816	0.360661264	0.253951726	0	3.937756267
	3288	1419292_at	3.956442123	-5.477935163	-2.991742411	0.546144181	0.125717517	0	7.954340999
	13672	1449102_at	3.002032362	-5.477296127	-2.167827292	0.395784205	0.222545573	0	4.493461658
	10596	1430776_s_at	4.788355179	-5.469301186	-2.881160537	0.52678769	0.135732627	0	7.367425346
	12343	1438202_at	4.246094245	-5.443016859	-2.117527496	0.389035631	0.230441507	0	4.339496006
	834	1416600_a_at	4.895856022	-5.437327766	-2.349292763	0.432067527	0.196242203	0	5.095743864
	2207	1418090_at	5.143463828	-5.43121481	-1.86752374	0.343850097	0.274043393	0	3.649057136
	12266	1437948_x_at	4.52856998	-5.39846233	-2.286828662	0.423607413	0.204925488	0	4.879822466
	8619	1425967_a_at	2.439627729	-5.39031016	-2.0799056	0.385860097	0.236529888	0	4.227795516
	10767	1431702_at	2.406368709	-5.379408488	-2.051602763	0.381380735	0.241215954	0	4.145662764
	17029	1455811_at	4.592504695	-5.367563506	-2.311372207	0.430618512	0.201468723	0	4.963549594
	14093	1449577_x_at	5.310018727	-5.356282261	-2.070357569	0.38652884	0.238100479	0	4.199907544
	12271	1437975_a_at	5.909664513	-5.348535118	-3.05551395	0.571280525	0.120281448	0	8.313834045
	8697	1426063_a_at	2.75355828	-5.347480283	-3.125966268	0.584568077	0.114548759	0	8.729906898
	16830	1454925_x_at	5.323268835	-5.342357915	-2.821463372	0.528130727	0.141466918	0	7.068790437
	8437	1425731_at	4.806511141	-5.340859989	-2.295660285	0.429829707	0.203674845	0	4.909786481
	11875	1436834_x_at	5.333010977	-5.334599764	-2.948478086	0.552708397	0.129544701	0	7.719343119
	12645	1439367_x_at	4.252879294	-5.294505661	-3.304555594	0.62414809	0.101211449	0	9.880305113
	1652	1417488_at	4.494251688	-5.29113257	-1.627487432	0.307587725	0.323651382	0	3.089744264
	10069	1428079_at	1.530763259	-5.263294509	-3.075962061	0.584417622	0.118588658	0	8.432509633
	12272	1437976_x_at	5.919069887	-5.254403454	-3.026357675	0.575965988	0.122737016	0	8.14750129
	13688	1449120_a_at	4.193998976	-5.253840954	-2.239384632	0.426237614	0.21177664	0	4.72195611
	9165	1426660_x_at	5.921790804	-5.250063526	-3.023802073	0.57595533	0.122954627	0	8.133081511
	16709	1454176_at	3.627692678	-5.249929217	-1.216855554	0.231785135	0.430219388	0	2.32439548
	9336	1426917_s_at	4.562549342	-5.247550501	-2.819881956	0.537371094	0.141622073	0	7.061046196
	2068	1417937_at	2.704876344	-5.226790903	-1.954366869	0.373913345	0.258034009	0	3.875458137
	2578	1418494_at	3.125858741	-5.210842906	-2.013597991	0.38642462	0.247654718	0	4.037879872
	11816	1436670_x_at	3.73138052	-5.20461522	-1.183695846	0.227431961	0.440222306	0	2.271579576
	13936	1449394_at	1.238621103	-5.20163906	-1.546722344	0.297352878	0.342286822	0	2.921526436
	2600	1418525_at	4.166844712	-5.191477726	-2.115634629	0.407520698	0.230744053	0	4.333806167
	10572	1430598_at	3.779475371	-5.190957166	-1.591532725	0.30659716	0.331818741	0	3.013693555
	8104	1425274_at	3.995940844	-5.190816514	-1.841360817	0.35473433	0.279058439	0	3.583478793
	1982	1417839_at	3.5809636	-5.167778451	-1.97217769	0.38162969	0.254868028	0	3.923599238
	14335	1449996_a_at	4.785030435	-5.154095435	-2.406292618	0.466870016	0.188639981	0	5.301103169
	15231	1451076_s_at	4.770575882	-5.133659831	-2.452851532	0.477797831	0.182649343	0	5.474971793
	477	1416225_at	3.634807732	-5.133176512	-2.207483992	0.430042487	0.216511567	0	4.618690879
	10417	1429439_at	3.609508532	-5.131371723	-1.155757021	0.225233541	0.448830611	0	2.228012028
	16338	1452569_at	1.274918652	-5.124796055	-1.60864278	0.313894009	0.327906685	0	3.049648102
	11802	1436573_at	4.60987348	-5.119040542	-2.551439944	0.498421515	0.170584688	0	5.862190876
	7361	1424364_a_at	5.197152181	-5.118619957	-2.678162224	0.523219588	0.156240218	0	6.400400679
	9164	1426659_a_at	5.920716988	-5.116748941	-2.992095056	0.584764875	0.125686791	0	7.956285553
	117	1415834_at	8.366370083	-5.116644489	-1.885723342	0.368546876	0.270608049	0	3.695381579
	6234	1423052_at	4.456451852	-5.114946301	-3.499672798	0.684205188	0.088408396	0	11.31114285
	6235	1423053_at	4.360541344	-5.100080442	-3.310493788	0.649106191	0.100795715	0	9.921056674
	12218	1437779_at	4.152341228	-5.099633643	-1.66135684	0.325779645	0.316141681	0	3.163138748
	11641	1435807_at	4.199001201	-5.073917324	-1.925628954	0.379515241	0.263225479	0	3.799024337
	9557	1427250_at	5.44095125	-5.063975266	-1.537409257	0.303597308	0.344503547	0	2.902727731
	9414	1427030_at	4.572179713	-5.062862155	-2.117168966	0.4181763	0.230498782	0	4.338417712
	3030	1419002_s_at	2.893513962	-5.044991475	-1.396419378	0.276793209	0.379870773	0	2.632474174
	10639	1431056_a_at	4.332174786	-5.042237745	-2.074882298	0.411500291	0.237354894	0	4.213100406
	12427	1438527_at	5.652267683	-5.035223834	-2.739017429	0.543971335	0.149786818	0	6.676154902
	835	1416601_a_at	4.657324187	-5.025351575	-2.285519344	0.4547979	0.205111552	0	4.875395794
	429	1416174_at	3.401151758	-5.01604167	-1.491295373	0.29730522	0.355693034	0	2.811412942
	3063	1419042_at	4.334304403	-4.98367113	-2.75274131	0.552352119	0.148368701	0	6.739965984
	17283	1456582_x_at	3.606809134	-4.979882696	-2.241358886	0.450082667	0.211487033	0	4.728422289
	14390	1450058_at	4.072441883	-4.971587055	-1.773524702	0.356732102	0.292493262	0	3.418882171
	3091	1419073_at	2.258348721	-4.970418627	-2.449675503	0.492850942	0.18305188	0	5.462932144
	16329	1452546_x_at	3.271453755	-4.959782427	-1.495480488	0.301521389	0.354662699	0	2.819580412
	8365	1425627_x_at	4.372745992	-4.953427348	-2.321134993	0.46859171	0.200109978	0	4.997252072
	12290	1438033_at	5.000871325	-4.938971681	-1.755287012	0.355395237	0.296214258	0	3.375934731
	13170	1448529_at	3.594474352	-4.937503624	-3.353199777	0.67912857	0.097855736	0	10.21912507
	9241	1426777_a_at	4.205274202	-4.932684749	-1.612994577	0.327001351	0.326919066	0	3.058861058
	12845	1448172_at	5.376459356	-4.920537079	-2.540030124	0.516209935	0.171939137	0	5.81601151
	8804	1426205_at	6.797795054	-4.895198786	-2.520675357	0.514928089	0.174261364	0	5.738506682
	10999	1433462_a_at	3.923138816	-4.87982064	-1.518520099	0.311183589	0.349043778	0	2.864970134
	11844	1436756_x_at	2.967382933	-4.867631649	-2.963006824	0.60871632	0.128246662	0	7.797473928
	1651	1417487_at	4.639004132	-4.866825361	-1.46419521	0.300852219	0.362437664	0	2.759095149
	14659	1450397_at	3.992472308	-4.864747775	-1.408432298	0.289518052	0.376720827	0	2.654485569
	9418	1427038_at	2.358413909	-4.855603	-2.23654706	0.460611599	0.212193584	0	4.712677835
	1361	1417168_a_at	3.854567075	-4.849158308	-1.930292102	0.398067454	0.262376042	0	3.81132359
	10606	1430827_a_at	5.93557018	-4.832074079	-2.129225196	0.440644154	0.22858059	0	4.374824659
	11040	1433540_x_at	6.725064858	-4.825676505	-2.549575271	0.528335306	0.17080531	0	5.854618933
	2037	1417901_a_at	5.637577857	-4.820417131	-1.390436595	0.28844736	0.381449349	0	2.621580043
	16112	1452193_a_at	4.416783763	-4.820226089	-1.841835478	0.38210562	0.278966642	0	3.584657987
	16733	1454605_a_at	4.173453435	-4.820181711	-1.539714118	0.319430721	0.343953605	0	2.907368859
	13671	1449101_at	3.04778539	-4.818901992	-1.99835273	0.41469047	0.250285613	0	3.995435403
	14336	1449997_at	4.749867745	-4.80768065	-2.072464867	0.431073738	0.237752948	0	4.206046695
	17103	1455996_x_at	3.74569514	-4.794404607	-1.46386917	0.305328667	0.362519582	0	2.758471682
	10963	1432675_at	4.845874627	-4.794147787	-1.394139927	0.290800365	0.380471441	0	2.628318163
	6973	1423911_at	4.739799568	-4.78797747	-2.271060641	0.474325674	0.207177518	0	4.826778559
	11907	1436908_at	4.390044951	-4.782815405	-1.942527305	0.406147246	0.260160293	0	3.843784103
	15820	1451802_at	3.180590667	-4.773485757	-1.601397125	0.335477512	0.329557675	0	3.034370234
	4482	1421000_at	4.605628657	-4.769818061	-1.881586423	0.394477609	0.27138513	0	3.684800274
	2018	1417880_at	2.036364604	-4.768682342	-1.327860613	0.278454407	0.398358534	0	2.510301436
	15645	1451580_a_at	2.179633676	-4.768235352	-1.813949096	0.380423566	0.284411342	0	3.516034183
	3782	1419972_at	3.599505298	-4.766557278	-1.9137741	0.401500284	0.265397355	0	3.76793506
	11262	1434272_at	4.925392795	-4.765672146	-1.534912814	0.32207688	0.345100193	0	2.897709188
	660	1416416_x_at	4.549133444	-4.756650454	-2.18889314	0.460175319	0.219319632	0	4.559555354
	10694	1431336_at	4.231179158	-4.750565794	-2.439805078	0.513581999	0.184308552	0	5.4256842
	11967	1437035_x_at	4.269200398	-4.746976886	-1.862009518	0.39225165	0.275092837	0	3.635136447
	16775	1454713_s_at	1.964957824	-4.744448902	-2.14547557	0.452207541	0.226020327	0	4.424380825
	10701	1431357_a_at	3.361908179	-4.743388244	-3.367748515	0.709987954	0.096873877	0	10.32270035
	370	1416111_at	3.981039373	-4.741806525	-2.008793371	0.423634613	0.248480859	0	4.024454852
	3152	1419137_at	3.698130376	-4.739095192	-1.818351758	0.383691756	0.283544729	0	3.526780427
	6717	1423621_a_at	5.020844307	-4.73871745	-1.370903934	0.289298518	0.386648914	0	2.586325639
	8787	1426183_a_at	4.000115713	-4.714506822	-2.363519963	0.501329206	0.194316463	0	5.146244362
	2718	1418652_at	3.82489815	-4.704731198	-2.539814133	0.53984256	0.171964881	0	5.815140836
	11430	1434877_at	3.85113897	-4.70063942	-2.22535228	0.473414802	0.213846533	0	4.67625071
	9773	1427567_a_at	5.14769642	-4.696422634	-2.316253902	0.493195371	0.200788159	0	4.980373366
	1931	1417788_at	3.154051421	-4.694177542	-2.461675025	0.524410294	0.181535672	0	5.508559211
	11281	1434328_at	6.3995421	-4.681494734	-2.078021057	0.443879824	0.236839061	0	4.222276497
	5728	1422463_a_at	4.549690942	-4.678363739	-1.44783811	0.309475319	0.366570321	0	2.727989536
	11939	1436989_s_at	3.927682795	-4.672007621	-2.000116246	0.428106375	0.249979857	0	4.000322315
	16799	1454793_x_at	7.794357127	-4.657033139	-1.675256368	0.3597261	0.313110465	0	3.193761029
	12986	1448330_at	4.521698856	-4.654383845	-2.177743659	0.46789086	0.221021151	0	4.524453865
	15108	1450934_at	5.964479382	-4.651684424	-1.861786294	0.400239166	0.275135405	0	3.634574038
	11938	1436986_at	4.312809449	-4.647078487	-1.883548319	0.405318809	0.271016329	0	3.689814578
	15811	1451785_at	3.29604481	-4.64265992	-3.175316644	0.683943407	0.110696641	0	9.033697746
	13622	1449037_at	4.141140918	-4.631967772	-1.480560228	0.319639579	0.35834963	0	2.790570758
	2064	1417933_at	4.042049059	-4.613268053	-2.714268996	0.588361432	0.152378473	0	6.562606798
	15336	1451204_at	4.586134346	-4.610795679	-2.483399189	0.538605343	0.178822579	0	5.592134999
	12661	1439390_at	3.528596629	-4.607585737	-2.014628238	0.437241617	0.247477927	0	4.040764405
	8657	1426015_s_at	4.245256684	-4.604004477	-1.810995754	0.393352301	0.284994157	0	3.508843868
	8955	1426383_at	4.750056417	-4.593453377	-1.434414465	0.312273653	0.369997014	0	2.702724511
	33	1415724_a_at	4.657504153	-4.588551751	-1.926752023	0.419904172	0.26302065	0	3.801982848
	10754	1431655_a_at	4.703438115	-4.586618558	-1.515424128	0.330401168	0.349793618	0	2.858828604
	489	1416238_at	3.314994186	-4.584642072	-1.299502514	0.283446885	0.406266267	0	2.4614399
	13156	1448514_at	5.811657668	-4.580690909	-1.275119261	0.278368326	0.413191001	0	2.420188236
	10634	1431030_a_at	4.17911258	-4.578233582	-1.675779858	0.36603197	0.312996872	0	3.194920113
	4450	1420959_at	4.170547349	-4.576717822	-1.721262051	0.376090928	0.303283297	0	3.297247198
	1832	1417675_a_at	5.315342289	-4.563230796	-1.684880814	0.369229804	0.311028607	0	3.215138339
	10920	1432344_a_at	6.262952464	-4.558283664	-1.912285989	0.419518865	0.265671249	0	3.764050512
	12647	1439370_x_at	4.281694875	-4.54610971	-1.777570823	0.391009223	0.291674097	0	3.428484081
	9517	1427194_a_at	4.041710195	-4.515207426	-1.392340454	0.308366886	0.380946299	0	2.625041906
	12824	1448149_at	5.346095559	-4.508534469	-2.583771496	0.573084561	0.166804314	0	5.995048795
	9338	1426919_at	3.127328677	-4.503713787	-2.314204945	0.513843697	0.201073527	0	4.973305118
	3250	1419248_at	6.30279124	-4.498678893	-2.649933739	0.589047096	0.159327396	0	6.276384509
	7901	1425028_a_at	5.586117259	-4.490381545	-1.744248679	0.388441085	0.298489341	0	3.350203379
	10718	1431416_a_at	4.422944297	-4.490299495	-2.319138161	0.516477389	0.200387141	0	4.99034017
	7079	1424035_at	5.003813036	-4.479100784	-2.014178684	0.449683716	0.247555055	0	4.039505471
	2805	1418753_at	4.776963325	-4.468921702	-1.945550851	0.435351295	0.25961563	0	3.851848207
	5235	1421888_x_at	6.332360344	-4.462937084	-1.755325065	0.393311631	0.296206445	0	3.376023777
	8105	1425275_at	3.898280673	-4.461927218	-1.367205432	0.306415897	0.387641401	0	2.57970381
	15615	1451543_at	4.319016857	-4.458034766	-1.7412013	0.39057598	0.299120502	0	3.343134271
	12053	1437302_at	1.942345926	-4.455652215	-1.833583239	0.411518483	0.280566908	0	3.564212216
	937	1416713_at	3.373844157	-4.453479584	-2.204042235	0.49490341	0.217028703	0	4.607685457
	15602	1451527_at	3.438398064	-4.449619192	-2.532963326	0.569253956	0.172783418	0	5.787592417
	10783	1431741_a_at	5.416935657	-4.449579775	-2.162906064	0.48609221	0.223306002	0	4.478159967
	5814	1422562_at	3.364303322	-4.446189854	-1.87927422	0.422670709	0.271820427	0	3.678899383
	7584	1424634_at	4.538329893	-4.44569934	-1.762250009	0.396394329	0.294788059	0	3.392267663
	9644	1427378_at	2.861002107	-4.434671216	-1.368220663	0.308528095	0.387368712	0	2.581519799
	11618	1435716_x_at	6.088697855	-4.433300954	-1.436260529	0.323970907	0.369523871	0	2.706185114
	4036	1420484_a_at	2.517953096	-4.429992859	-1.523308223	0.343862456	0.347887266	0	2.874494406
	9339	1426920_x_at	3.155757433	-4.425981051	-2.289610344	0.517311375	0.204530749	0	4.889240402
	8364	1425626_at	4.237778233	-4.42276137	-2.206382876	0.49886998	0.216676879	0	4.615167076
	12193	1437706_x_at	8.202432196	-4.420533301	-1.137608459	0.257346429	0.454512394	0	2.200160025
	9240	1426776_at	4.423510184	-4.419187585	-1.49716092	0.338786461	0.354249833	0	2.822866536
	12386	1438369_x_at	4.17753517	-4.415384481	-2.031000999	0.459982819	0.244685243	0	4.086883162
	17030	1455812_x_at	5.539272793	-4.413026656	-2.287738221	0.518405711	0.204796332	0	4.882899962
	2843	1418798_s_at	2.5982706	-4.408629435	-1.384981208	0.31415233	0.382894487	0	2.611685556
	6815	1423728_at	5.385046281	-4.396089805	-2.260253456	0.514150883	0.208735305	0	4.790756397
	6705	1423607_at	4.13887122	-4.391505644	-3.630577569	0.826727292	0.080739722	0	12.38547736
	13742	1449178_at	3.281439577	-4.390251724	-2.928400213	0.667023305	0.131360168	0	7.612657718
	6930	1423860_at	3.389385403	-4.387526394	-1.37794958	0.314060693	0.384765252	0	2.598987293
	9889	1427771_x_at	3.469768988	-4.387060571	-2.477379634	0.564701488	0.179570263	0	5.568850774
	14045	1449521_at	4.162521588	-4.375815522	-1.737003455	0.396955367	0.299992127	0	3.333420811
	2540	1418454_at	4.642395492	-4.373482588	-2.09276987	0.478513365	0.234430166	0	4.265662636
	13512	1448910_at	4.518618355	-4.369726962	-1.63905321	0.37509282	0.32106711	0	3.114613637
	15139	1450973_s_at	5.038675414	-4.368827732	-1.611250133	0.368806058	0.327314601	0	3.055164652
	5511	1422213_s_at	4.220345671	-4.367958418	-1.395583936	0.319504858	0.380090814	0	2.630950191
	14563	1450276_a_at	4.645912116	-4.362676152	-1.891906579	0.43365735	0.269450734	0	3.711253577
	15920	1451940_x_at	0.949457645	-4.362141823	-1.473358089	0.337760245	0.360143036	0	2.776674547
	10628	1431011_at	4.829957811	-4.358728196	-1.223949022	0.280804163	0.428109269	0	2.335852249
	4614	1421144_at	3.759231847	-4.357593422	-3.047147635	0.699273048	0.120980997	0	8.265760915
	3904	1420332_x_at	1.478604878	-4.342948144	-1.722504697	0.39662106	0.30302218	0	3.30008846
	6111	1422898_s_at	4.235411062	-4.335787591	-1.285803789	0.296555992	0.410142233	0	2.438178565
	2943	1418912_at	4.803402322	-4.335226544	-1.636743767	0.377545152	0.321581481	0	3.109631801
	5088	1421712_at	3.002464863	-4.333225162	-3.679209624	0.84906957	0.078063414	0	12.81009814
	15632	1451565_s_at	3.952893689	-4.33114385	-2.384859342	0.55063037	0.191463416	0	5.222929903
	17683	1460708_s_at	4.7114493	-4.324187067	-1.798185529	0.415843603	0.287535994	0	3.477825455
	16719	1454231_a_at	3.43675666	-4.316545811	-2.847194489	0.659600202	0.138966159	0	7.195996522
	11243	1434198_at	3.786520618	-4.315686729	-1.615536399	0.374340516	0.326343589	0	3.064255083
	999	1416779_at	4.360433525	-4.315498879	-3.304962291	0.765835511	0.101182922	0	9.883090768
	9415	1427031_s_at	4.656151767	-4.314829934	-1.775207696	0.411420085	0.29215225	0	3.422872838
	10903	1432249_a_at	4.019766156	-4.313527687	-1.102582537	0.2556104	0.465682142	0	2.147387479
	6819	1423732_at	6.443162734	-4.305167231	-1.786623002	0.41499503	0.28984972	0	3.450063708
	15065	1450884_at	2.215306293	-4.303226392	-3.819835899	0.887667892	0.070813297	0	14.12164157
	13946	1449408_at	4.672906057	-4.301705002	-2.166145709	0.50355515	0.22280512	0	4.4882272
	7078	1424034_at	5.276254439	-4.295737098	-1.817572029	0.42311063	0.283698017	0	3.524874834
	15817	1451796_s_at	2.22810541	-4.291595328	-1.868513788	0.435389091	0.273855396	0	3.651562155
	14959	1450759_at	2.879298949	-4.291489094	-1.341445008	0.312582644	0.3946252	0	2.53405003
	13420	1448807_at	3.743065788	-4.290950355	-1.259577257	0.293542724	0.417666328	0	2.394255734
	2011	1417872_at	2.330680878	-4.286692988	-2.248844044	0.524610475	0.210392613	0	4.75301859
	1599	1417430_at	4.613065916	-4.285702241	-1.484332483	0.346345219	0.357413868	0	2.797876888
	2178	1418059_at	4.011772669	-4.282192931	-1.567172293	0.365974237	0.337469192	0	2.963233457
	13513	1448911_at	3.891385229	-4.281771609	-1.090156965	0.254604184	0.469710267	0	2.128971984
	4379	1420872_at	2.89791642	-4.278754771	-1.713018498	0.400354446	0.305021217	0	3.278460465
	13771	1449212_at	4.529215856	-4.277245508	-1.991127598	0.465516322	0.251542207	0	3.975475965
	10366	1429177_x_at	3.179076407	-4.273611192	-1.855732468	0.434230534	0.276292352	0	3.61935462
	6330	1423169_at	4.093024763	-4.27147461	-1.545843594	0.361899282	0.342495374	0	2.919747468
	10680	1431287_at	4.061280274	-4.270952593	-1.605118699	0.375822176	0.328708644	0	3.042207797
	5797	1422541_at	3.989972613	-4.26933129	-1.726719967	0.404447406	0.302138101	0	3.309744768
	2706	1418640_at	5.204364557	-4.26821938	-1.510362692	0.353862479	0.351022961	0	2.848816491
	3064	1419043_a_at	4.525652894	-4.258234866	-2.307063604	0.541788717	0.202071308	0	4.948748084
	2599	1418524_at	4.440713033	-4.257394675	-1.695577837	0.398266538	0.30873098	0	3.239065938
	6578	1423457_at	3.873311361	-4.2449455	-1.810944993	0.426612071	0.285004185	0	3.508720411
	16182	1452311_at	2.424103122	-4.23987339	-1.485603139	0.350388562	0.357099213	0	2.800342209
	16812	1454838_s_at	5.255600734	-4.237433586	-1.921162275	0.453378734	0.264041705	0	3.787280495
	1513	1417336_a_at	4.33780746	-4.234489255	-1.56647276	0.369931925	0.337632863	0	2.961796995
	8798	1426198_at	3.81069	-4.224954787	-3.309713945	0.783372631	0.100850214	0	9.915695341
	5236	1421889_a_at	6.490011368	-4.224689298	-1.736848506	0.411118637	0.300024349	0	3.333062814
	15835	1451819_at	4.735892819	-4.218576528	-1.925943507	0.456538715	0.263168094	0	3.799852733
	13996	1449463_at	2.843597912	-4.21821911	-1.72523756	0.408996668	0.302448716	0	3.306345665
	3029	1419001_at	3.171476212	-4.215647649	-1.228346419	0.291377867	0.42680636	0	2.342982891
	12246	1437863_at	3.645903707	-4.205697446	-1.44820013	0.344342442	0.366478348	0	2.728674164
	14487	1450184_s_at	5.207131452	-4.204605756	-1.520767199	0.361690795	0.348500541	0	2.869436004
	9132	1426622_a_at	3.356547253	-4.198716423	-1.607884793	0.382946746	0.328079011	0	3.048046248
	13857	1449308_at	3.739297419	-4.198628313	-1.70937207	0.407126314	0.305793136	0	3.270184584
	13914	1449369_at	5.590254489	-4.187847167	-1.609513391	0.384329544	0.327708866	0	3.051489002
	12580	1438992_x_at	6.327484198	-4.18199319	-2.075017437	0.496179057	0.237332662	0	4.21349507
	8593	1425929_a_at	4.430234118	-4.181584327	-1.475797516	0.352927838	0.359534591	0	2.781373547
	12362	1438286_at	2.611989864	-4.175954808	-2.046191808	0.489993762	0.242122355	0	4.130143212
	10782	1431740_at	2.878130909	-4.175308531	-1.202460096	0.287993112	0.434533679	0	2.301317593
	15372	1451245_at	3.100116804	-4.174988115	-1.136287473	0.272165439	0.454928754	0	2.198146396
	7053	1424007_at	2.683788727	-4.173581522	-1.730305947	0.414585396	0.301388036	0	3.317981741
	13457	1448847_at	6.671794836	-4.172805532	-1.620286277	0.388296618	0.325270913	0	3.074360354
	5052	1421668_x_at	3.414876599	-4.160657851	-1.52149148	0.365685316	0.348325626	0	2.870876918
	11522	1435252_at	3.211446266	-4.159374203	-1.687686677	0.405754951	0.310424283	0	3.221397469
	3018	1418990_at	3.403555246	-4.155834635	-2.20869389	0.531468185	0.216330069	0	4.622565909
	3781	1419971_s_at	4.056260892	-4.154593517	-2.022743288	0.48686912	0.246089791	0	4.063557442
	1647	1417483_at	6.151580067	-4.153929711	-1.392171443	0.335145643	0.38099093	0	2.624734401
	5438	1422130_at	4.079012341	-4.153287077	-1.840804656	0.44321633	0.279166038	0	3.582097625
	9908	1427825_at	1.290068277	-4.15047047	-1.202877611	0.289817171	0.434407943	0	2.301983689
	15186	1451028_at	4.277509518	-4.149502501	-1.205205305	0.290445735	0.43370762	0	2.305700787
	9755	1427543_s_at	5.461376047	-4.146577378	-1.919447571	0.462899253	0.264355716	0	3.782781828
	16605	1453723_x_at	8.38735637	-4.145593083	-1.268949426	0.306095992	0.414961839	0	2.40986015
	6579	1423458_at	3.755594167	-4.140914904	-1.5698849	0.37911547	0.336835266	0	2.968810276
	17312	1456676_a_at	4.513614365	-4.139220834	-2.14022573	0.51706005	0.226844293	0	4.408310151
	9047	1426511_at	3.797240342	-4.135194062	-1.057147169	0.255646326	0.480581438	0	2.080812786
	8799	1426199_x_at	3.807315295	-4.133598386	-3.236955617	0.783084208	0.106066751	0	9.428025213
	16670	1454015_a_at	2.421164903	-4.130389138	-2.464716087	0.596727331	0.181153416	0	5.520182971
	1598	1417429_at	3.020398638	-4.125727216	-2.183407007	0.529217491	0.220155225	0	4.542249669
	1545	1417372_a_at	5.049043955	-4.120214308	-1.510756572	0.366669415	0.350927139	0	2.849594371
	7985	1425127_at	1.911255681	-4.120101072	-1.403811912	0.340722688	0.377929251	0	2.645997891
	12309	1438119_at	3.188961484	-4.119810244	-2.036435357	0.494303193	0.243765294	0	4.102306702
	11929	1436958_x_at	5.241660403	-4.117500528	-1.794254022	0.435762912	0.288320631	0	3.468360891
	16189	1452324_at	3.909927156	-4.116947418	-2.163970143	0.525624917	0.223141361	0	4.481464112
	9335	1426916_at	4.81652321	-4.113320524	-1.784925052	0.43393775	0.290191054	0	3.446005614
	11759	1436366_at	5.340012627	-4.109215871	-1.756743635	0.427513105	0.295915335	0	3.379344979
	17473	1460269_at	4.989980533	-4.10853926	-1.669091704	0.406249423	0.314451254	0	3.180143141
	5463	1422158_at	3.069789632	-4.107391306	-1.415017315	0.344505115	0.375005247	0	2.666629359
	15931	1451958_at	3.931512859	-4.10552268	-3.183164647	0.775337246	0.110096106	0	9.08297335
	5042	1421657_a_at	3.231466403	-4.104927086	-1.797094589	0.437789649	0.287753506	0	3.475196581
	176	1415904_at	4.61476333	-4.103627057	-1.757871966	0.428370303	0.29568399	0	3.381988997
	13294	1448666_s_at	5.461948522	-4.099021409	-1.626331366	0.396760886	0.323910835	0	3.08726937
	12948	1448285_at	4.310368179	-4.094956079	-1.537590185	0.375483926	0.344460346	0	2.903091784
	12028	1437225_x_at	5.2322937	-4.083905918	-1.793552744	0.439175823	0.288460814	0	3.466675369
	17196	1456283_at	3.105797065	-4.083234629	-1.074115331	0.263055011	0.474962221	0	2.105430613
	12347	1438216_at	4.643477254	-4.076686302	-1.306317404	0.320436086	0.404351704	0	2.473094562
	14090	1449574_a_at	4.810797876	-4.075598972	-1.691969407	0.415146195	0.309504136	0	3.230974594
	15581	1451500_at	3.350946696	-4.072322107	-1.432498053	0.351764427	0.370488829	0	2.699136714
	7881	1425003_at	4.142129888	-4.072200208	-2.213777485	0.543631789	0.215569132	0	4.638883081
	14864	1450644_at	5.079012118	-4.071242442	-1.89804629	0.466208121	0.268306463	0	3.727081302
	16261	1452439_s_at	6.456304628	-4.067967712	-1.438153172	0.353531118	0.369039418	0	2.709737635
	3540	1419567_at	3.252527758	-4.062821003	-1.766480926	0.434791718	0.293924816	0	3.402230592
	3134	1419118_at	2.924140591	-4.06224759	-1.276927519	0.314340151	0.412673436	0	2.423223575
	13809	1449255_a_at	6.879092341	-4.052457612	-1.861744792	0.459411293	0.27514332	0	3.634469484
	6706	1423608_at	2.363701226	-4.052348545	-2.960571738	0.730581712	0.128463308	0	7.784323886
	11677	1435944_s_at	3.896908703	-4.050839606	-3.143888462	0.776107861	0.113134554	0	8.839032485
	9257	1426798_a_at	5.722591423	-4.048256378	-1.782982016	0.44043209	0.290582149	0	3.441367624
	8584	1425919_at	6.71503807	-4.046194844	-1.014242921	0.250665863	0.495088066	0	2.019842667
	9941	1427894_at	5.475066012	-4.04236235	-1.720565869	0.425633756	0.303429683	0	3.295656472
	10034	1428026_at	2.72287024	-4.035061093	-1.54437274	0.382738378	0.342844732	0	2.916772248
	13655	1449082_at	4.544283741	-4.03201357	-1.947162158	0.482925497	0.259325834	0	3.856152636
	11601	1435643_x_at	8.409438058	-4.031541583	-1.232917988	0.305818001	0.42545605	0	2.35041904
	15956	1451990_at	3.479594132	-4.027828011	-2.191126577	0.543997055	0.218980365	0	4.566619471
	5002	1421613_at	3.394085152	-4.02515338	-1.947557849	0.483846866	0.259254718	0	3.857210417
	17401	1460184_at	3.781238949	-4.02308339	-2.574900087	0.640031498	0.167833186	0	5.958297201
	1733	1417574_at	5.081657048	-4.022434815	-2.540448619	0.631569866	0.171889268	0	5.817698852
	11160	1433928_a_at	7.390137985	-4.017977766	-1.495416543	0.372181388	0.35467842	0	2.819455442
	11805	1436586_x_at	8.224981208	-4.016458255	-0.991119097	0.246764446	0.503087379	0	1.98772627
	8573	1425902_a_at	4.661932162	-4.016177857	-1.327434844	0.330521927	0.398476115	0	2.509560703
	11487	1435113_x_at	2.486762672	-4.015572071	-1.04971629	0.261411393	0.483063151	0	2.070122713
	17261	1456516_x_at	5.771318204	-4.015446301	-1.740741273	0.433511282	0.299215896	0	3.34206843
	12354	1438248_at	1.784157215	-4.015213993	-1.107161673	0.275741635	0.464206403	0	2.154214146
	2418	1418322_at	4.160598551	-4.014726344	-1.22787761	0.305843414	0.426945075	0	2.342221653
	333	1416072_at	4.609296681	-4.013924744	-2.807119868	0.699345415	0.14288042	0	6.998859602
	16598	1453678_at	4.477923474	-4.012474418	-1.603814949	0.399707209	0.329005829	0	3.039459824
	6970	1423908_at	5.228451027	-4.008666538	-1.416186978	0.353281313	0.374701335	0	2.668792201
	7836	1424945_at	3.428433917	-4.008171731	-1.433897902	0.357743629	0.370129517	0	2.701756961
	11629	1435757_a_at	6.232734091	-4.003333031	-2.456887955	0.61371061	0.182139034	0	5.490311311
	12121	1437490_x_at	5.780822264	-4.002879232	-1.73229767	0.432762911	0.30097224	0	3.322565568
	13908	1449363_at	5.243238067	-3.999560125	-2.125067235	0.531325238	0.229240327	0	4.362234223
	15899	1451913_a_at	4.441811545	-3.999082201	-1.954614776	0.488765841	0.257989673	0	3.876124139
	3249	1419247_at	6.327067032	-3.994206095	-2.240094014	0.560835861	0.211672534	0	4.724278494
	12011	1437172_x_at	5.722025866	-3.984882337	-1.579448708	0.396360187	0.334609727	0	2.988556273
	16708	1454174_a_at	6.094756608	-3.98277338	-1.265924226	0.317849926	0.415832889	0	2.404812187
	1438	1417251_at	5.918293056	-3.98023848	-1.168753845	0.29363915	0.444805384	0	2.248174227
	4076	1420530_at	3.003216659	-3.979318159	-1.23659098	0.310754489	0.424374249	0	2.356410652
	10719	1431417_at	4.480454547	-3.977684956	-2.105598487	0.529352754	0.232354826	0	4.303762562
	15919	1451939_a_at	2.986246614	-3.977110409	-1.819003145	0.457368028	0.283416735	0	3.528373153
	689	1416447_at	5.946538565	-3.976032727	-1.184906544	0.298012271	0.43985303	0	2.273486668
	506	1416255_at	3.570872429	-3.97386392	-1.014610324	0.255320853	0.494962001	0	2.020357115
	8078	1425241_a_at	5.447323337	-3.973302771	-1.695346435	0.426684432	0.308780503	0	3.238546446
	8641	1425998_at	4.054039764	-3.972320979	-1.341702011	0.337762738	0.394554908	0	2.534501487
	8724	1426093_at	3.558750574	-3.971383252	-1.403056101	0.353291539	0.378127295	0	2.644612048
	655	1416411_at	4.593805281	-3.97086072	-2.357626516	0.593731859	0.195111874	0	5.1252647
	16878	1455098_a_at	2.377671202	-3.970276905	-1.44166086	0.363113429	0.368143246	0	2.716333954
	16309	1452512_a_at	3.071976932	-3.969567043	-1.548685368	0.390139617	0.341821401	0	2.925504359
	10408	1429381_x_at	4.506076256	-3.960315075	-3.233922515	0.816582129	0.106289979	0	9.408224688
	17274	1456569_x_at	5.041523775	-3.96019578	-3.43846611	0.868256597	0.092239844	0	10.84130189
	12009	1437170_x_at	5.34239978	-3.957929737	-1.317066828	0.332766602	0.401350103	0	2.491590243
	15402	1451287_s_at	4.419411047	-3.956985817	-3.290183976	0.831487432	0.102224721	0	9.782369613
	5692	1422423_at	3.838587463	-3.956850723	-0.974118359	0.246185269	0.509050836	0	1.964440347
	13870	1449323_a_at	6.306535721	-3.953803321	-2.203026771	0.557191795	0.217181516	0	4.604443406
	16993	1455683_a_at	5.660647958	-3.9524121	-1.367163898	0.345906212	0.387652561	0	2.579629544
	998	1416778_at	4.484588631	-3.950291078	-2.998689647	0.759105997	0.125113585	0	7.992737161
	6826	1423739_x_at	6.679846498	-3.949866566	-1.702107032	0.43092773	0.307336915	0	3.253758176
	10251	1428631_a_at	6.232388365	-3.949855768	-2.36376309	0.598442887	0.194283719	0	5.147111694
	16083	1452141_a_at	6.693812798	-3.949711561	-1.83231004	0.463909835	0.280814621	0	3.561068136
	1791	1417634_at	4.071702653	-3.9490819	-1.672366105	0.423482254	0.313738372	0	3.187369124
	17089	1455965_at	4.276842505	-3.945660441	-3.293730322	0.834772878	0.101973747	0	9.806445622
	14206	1449840_at	4.396835855	-3.944869648	-1.637996044	0.415221842	0.321302465	0	3.112332171
	3022	1418994_at	3.433650675	-3.943292943	-0.853066846	0.216333622	0.553606641	0	1.806336713
	11963	1437029_at	3.073920927	-3.936289582	-1.116608165	0.283670228	0.461176797	0	2.168365811
	17273	1456568_at	4.941283423	-3.936147727	-3.441202754	0.874256505	0.092065041	0	10.86188624
	7560	1424605_at	1.773825789	-3.934669432	-1.100325383	0.279648749	0.46641129	0	2.144030431
	2890	1418849_x_at	2.75143825	-3.932529901	-1.653341582	0.420426958	0.317902974	0	3.145613857
	7378	1424383_at	5.242467384	-3.930368652	-1.213144878	0.308659311	0.431327355	0	2.318424713
	6609	1423491_at	4.758606429	-3.92483382	-2.295840003	0.584952155	0.203649475	0	4.910398135
	8462	1425763_x_at	4.548486349	-3.924081423	-3.232938398	0.823871385	0.106362508	0	9.40180917
	17141	1456094_at	4.33028288	-3.923713188	-1.291249755	0.329088721	0.408596923	0	2.447399733
	14312	1449971_a_at	4.608527677	-3.918857732	-1.914498118	0.488534733	0.265264199	0	3.769826474
	1337	1417140_a_at	6.455455281	-3.918358722	-1.441586948	0.367905812	0.368162108	0	2.716194795
	7177	1424148_a_at	6.179011013	-3.918108953	-1.346171689	0.34357689	0.393334411	0	2.542365916
	8384	1425656_a_at	4.488905447	-3.917396864	-1.149829976	0.293518889	0.450678341	0	2.21887743
	14836	1450606_at	4.909425621	-3.9152408	-1.546445527	0.394980949	0.342352505	0	2.920965923
	5962	1422727_at	4.264486957	-3.914681171	-1.252853475	0.320039722	0.419617434	0	2.383123098
	5729	1422464_at	4.687556401	-3.914116321	-1.16590957	0.297873	0.445683183	0	2.243746316
	1362	1417169_at	3.982673498	-3.907835851	-1.607242404	0.411287082	0.328225128	0	3.046689346
	3560	1419589_at	4.513717113	-3.90730636	-1.589267194	0.406742407	0.33234022	0	3.008964727
	6217	1423032_at	4.081322201	-3.898802475	-1.489355319	0.382003276	0.356171672	0	2.807634855
	15064	1450883_a_at	2.521357615	-3.898579083	-3.452927423	0.885688696	0.091319868	0	10.95051961
	15411	1451299_at	3.817281276	-3.896312944	-1.348722163	0.346153449	0.392639667	0	2.546864423
	9565	1427260_a_at	5.507423152	-3.894129154	-1.914208212	0.49156259	0.265317508	0	3.769069014
	3652	1419695_at	2.627754821	-3.893378532	-1.209718005	0.310711634	0.432353117	0	2.312924229
	16383	1452626_a_at	4.2861203	-3.8924499	-1.568177067	0.402876622	0.337234241	0	2.965297939
	12811	1448135_at	6.539433993	-3.89200111	-1.880525548	0.483177033	0.271584764	0	3.682091678
	10755	1431663_a_at	3.30710644	-3.890742202	-1.357389779	0.348876823	0.390287786	0	2.562211873
	7552	1424596_s_at	3.294337866	-3.890525368	-1.486936532	0.382194277	0.356769321	0	2.802931587
	16166	1452281_at	5.847148801	-3.88691427	-1.118766373	0.287828929	0.460487413	0	2.171612018
	14586	1450307_x_at	3.404791459	-3.881465809	-1.872807827	0.482500148	0.273041504	0	3.662446861
	5038	1421653_a_at	4.573244783	-3.878076191	-3.183087502	0.820790347	0.110101994	0	9.082487669
	17333	1456736_x_at	4.267592461	-3.876636078	-2.02152004	0.521462422	0.246298536	0	4.060113449
	5001	1421612_a_at	3.521612975	-3.876286772	-1.849477509	0.477126079	0.277492847	0	3.603696489
	16588	1453623_a_at	4.285432069	-3.874564983	-1.662744858	0.429143624	0.315837667	0	3.166183472
	6083	1422866_at	2.502901785	-3.873196027	-1.691781295	0.436792066	0.309544495	0	3.230553338
	9920	1427850_x_at	3.899044637	-3.867714391	-2.986499973	0.772161455	0.126175178	0	7.925489117
	10757	1431668_at	3.243314994	-3.867310507	-1.676412854	0.433482869	0.312859571	0	3.196322223
	9275	1426828_at	4.014426661	-3.866363903	-1.806667711	0.467278238	0.285850415	0	3.498333214
	2845	1418800_at	3.89797966	-3.866351639	-1.04681079	0.270748987	0.484036991	0	2.065957807
	3689	1419738_a_at	5.74107192	-3.862616968	-1.530432961	0.3962166	0.346173463	0	2.888725183
	4867	1421455_at	4.090243933	-3.861288039	-1.455165874	0.376860224	0.364713151	0	2.741880839
	3962	1420399_at	3.002686172	-3.860389768	-1.24525899	0.322573384	0.421832165	0	2.370611071
	9921	1427851_x_at	4.009219248	-3.859774889	-2.978253702	0.771613316	0.126898445	0	7.880317195
	9723	1427504_s_at	6.639498014	-3.855790239	-1.412480531	0.366327119	0.375665223	0	2.661944571
	16955	1455486_at	5.454416371	-3.855140117	-1.476805523	0.383074409	0.359283473	0	2.783317565
	7784	1424881_at	5.176512056	-3.855073006	-1.772348867	0.459744566	0.292731749	0	3.416096825
	8451	1425751_at	4.054392183	-3.854431359	-1.35835942	0.352414998	0.39002556	0	2.563934525
	15385	1451261_s_at	6.187056446	-3.854022	-1.302362882	0.337923053	0.405461579	0	2.466324929
	8755	1426134_at	0.928991331	-3.853647244	-1.321274462	0.342863365	0.400181267	0	2.498867597
	13390	1448776_at	4.173597938	-3.851269029	-1.460916069	0.379333684	0.363262395	0	2.752831049
	10407	1429379_at	2.927145332	-3.846868265	-1.906653826	0.495637931	0.266710435	0	3.749384616
	10875	1432096_at	5.861507713	-3.846046292	-1.32789363	0.345261999	0.398349417	0	2.510358888
	12178	1437674_at	4.735225534	-3.845862321	-2.19224527	0.570026976	0.21881063	0	4.570161886
	11540	1435333_at	5.078689657	-3.844989033	-1.596777969	0.415288043	0.330614529	0	3.024670462
	6241	1423059_at	6.510628484	-3.841876556	-1.790705969	0.466101902	0.289030577	0	3.459841552
	10548	1430437_a_at	3.86498398	-3.841495193	-1.680278104	0.43740211	0.312022484	0	3.204897249
	6327	1423166_at	2.530599541	-3.838503965	-3.401062135	0.886038458	0.094662568	0	10.56383769
	2224	1418109_at	4.931869825	-3.83401173	-1.388059037	0.362038286	0.382078495	0	2.617263243
	5510	1422212_at	4.601608176	-3.832775104	-1.214395983	0.316845093	0.43095347	0	2.320436123
	13851	1449301_at	3.088937755	-3.832425268	-1.153760242	0.301052248	0.44945225	0	2.224930455
	13495	1448890_at	4.181388071	-3.828645772	-2.021845302	0.528083668	0.246243014	0	4.061028922
	3169	1419154_at	5.698829248	-3.827634155	-1.43971015	0.376135778	0.36864136	0	2.712663602
	11941	1436991_x_at	5.623615755	-3.825149951	-3.380511706	0.883759264	0.096020635	0	10.41442806
	12391	1438379_x_at	3.60711117	-3.822354621	-1.522276042	0.398256099	0.348136252	0	2.872438575
	13863	1449314_at	2.722934038	-3.817092537	-1.784391607	0.467474024	0.290298373	0	3.444731668
	12008	1437169_at	5.230127447	-3.816054577	-1.315412342	0.344704803	0.401810636	0	2.488734519
	16349	1452584_at	5.016425635	-3.81316392	-1.733060752	0.454494165	0.300813089	0	3.32432343
	16977	1455611_at	5.49370889	-3.809830086	-1.428152863	0.374859989	0.37160637	0	2.691019532
	17145	1456104_at	4.447060432	-3.809259389	-1.25649607	0.329853114	0.418559297	0	2.389147741
	13789	1449233_at	4.333849867	-3.806341071	-1.137201273	0.298764943	0.454640694	0	2.19953914
	16204	1452348_s_at	1.755897343	-3.806100778	-2.48616956	0.653206445	0.178479519	0	5.602883754
	12616	1439234_a_at	5.322096683	-3.804194462	-1.706071187	0.448471077	0.306493591	0	3.262710961
	15638	1451572_a_at	4.034041362	-3.802479193	-1.81017211	0.476050497	0.285156908	0	3.506841219
	5934	1422692_at	3.338097872	-3.802327668	-1.346626777	0.35415853	0.393210356	0	2.543168014
	16299	1452499_a_at	4.167116901	-3.799312042	-1.210046793	0.318491027	0.432254596	0	2.313451402
	10326	1428920_at	5.261479364	-3.798409234	-1.534279413	0.403926833	0.345251739	0	2.896437255
	11432	1434881_s_at	3.802845828	-3.797846226	-1.785740468	0.470198202	0.290027083	0	3.447953859
	8760	1426142_a_at	0.970820969	-3.795942277	-1.243574171	0.327606186	0.42232508	0	2.367844222
	373	1416114_at	5.85201036	-3.793711779	-1.816100308	0.478713306	0.28398757	0	3.521280874
	9439	1427075_s_at	4.799414168	-3.788179641	-1.223840171	0.323068145	0.428141571	0	2.335676016
	13385	1448770_a_at	4.460567131	-3.787586542	-1.770358658	0.467410748	0.293135854	0	3.411387541
	12388	1438371_x_at	7.881733073	-3.787028501	-1.336934277	0.353029896	0.395860966	0	2.526139441
	14653	1450389_s_at	4.545231115	-3.784026715	-1.995383509	0.5273175	0.250801258	0	3.987220826
	788	1416554_at	6.00092837	-3.783709095	-1.178120772	0.311366636	0.441926769	0	2.262818345
	3941	1420372_at	4.679896187	-3.783155953	-1.489534362	0.393727983	0.356127473	0	2.807983312
	4122	1420583_a_at	5.234259117	-3.782523397	-1.669435335	0.441354926	0.314376365	0	3.1809007
	12010	1437171_x_at	5.65607364	-3.777584604	-3.367404388	0.891417332	0.096896987	0	10.32023836
	17091	1455972_x_at	3.951091521	-3.776611176	-2.48104403	0.656949819	0.17911474	0	5.583013443
	7783	1424880_at	5.579008187	-3.773561583	-1.595098158	0.422703624	0.330999706	0	3.021150717
	9513	1427183_at	4.161490631	-3.773046597	-3.333140329	0.883408207	0.099225839	0	10.07802007
	12794	1448116_at	6.109559471	-3.763401025	-2.07735223	0.551988007	0.236948884	0	4.220319522
	17228	1456390_at	6.996902804	-3.761675363	-1.377365477	0.366157455	0.384921063	0	2.597935254
	14825	1450592_at	2.747990006	-3.761613741	-1.405990706	0.37377328	0.377358923	0	2.649996963
	13434	1448823_at	5.094813092	-3.761431158	-2.390868631	0.63562738	0.190667568	0	5.244730462
	9922	1427852_x_at	4.043133268	-3.761370229	-2.890683363	0.768518701	0.134839645	0	7.416216509
	10884	1432139_at	3.097043353	-3.75694671	-1.998730209	0.532009199	0.250220135	0	3.99648094
	8391	1425665_a_at	7.030041067	-3.755692847	-1.023440258	0.272503716	0.491941865	0	2.032760515
	2177	1418058_at	4.054205529	-3.753798035	-1.407265319	0.374891059	0.377025676	0	2.652339255
	859	1416625_at	5.42785397	-3.753234112	-1.805448952	0.481038192	0.286091997	0	3.495379141
	17119	1456031_at	4.264377743	-3.749546018	-2.110255505	0.562802935	0.231605994	0	4.31767755
	15918	1451938_a_at	4.108469307	-3.748122386	-1.386076193	0.369805479	0.382603986	0	2.613668539
	12670	1439416_x_at	4.271390988	-3.744389843	-2.104353382	0.56200168	0.232555444	0	4.300049842
	10967	1432828_at	4.886182728	-3.743406033	-2.039845748	0.544917044	0.243189737	0	4.11201563
	10816	1431824_at	2.405980463	-3.743056726	-2.172944083	0.580526624	0.221757671	0	4.509426867
	10710	1431388_at	4.631279252	-3.739042526	-1.254766136	0.33558488	0.419061493	0	2.386284633
	5204	1421854_at	2.154664636	-3.738462915	-2.865351642	0.766451803	0.13722815	0	7.287134615
	11250	1434213_x_at	5.237081645	-3.737865573	-1.228210871	0.328586154	0.426846463	0	2.342762767
	15955	1451989_a_at	3.629769781	-3.734271971	-2.39558888	0.641514303	0.190044756	0	5.261918414
	8506	1425814_a_at	2.174005909	-3.731593838	-1.257234257	0.336916158	0.418345187	0	2.390370514
	14509	1450208_a_at	5.197916951	-3.730492282	-0.915203608	0.245330519	0.530269028	0	1.885835202
	8964	1426395_s_at	6.432413957	-3.730115114	-1.52887423	0.409873203	0.346547681	0	2.885605805
	17203	1456312_x_at	5.699358157	-3.728477461	-3.316706655	0.889560602	0.100362578	0	9.963873153
	16111	1452192_at	5.960944416	-3.726578925	-0.982495653	0.26364547	0.506103497	0	1.975880441
	11813	1436665_a_at	4.087519474	-3.721205934	-1.561897472	0.419728846	0.338705314	0	2.952418985
	5199	1421848_at	3.69215576	-3.720508668	-1.28619015	0.345702769	0.410032409	0	2.43883161
	12153	1437586_at	4.822947364	-3.719560205	-1.363423896	0.366555136	0.388658804	0	2.572950847
	11896	1436885_a_at	5.496227403	-3.717526362	-1.359487312	0.365696751	0.38972076	0	2.56593978
	7445	1424464_s_at	4.740393007	-3.714404736	-1.209663898	0.325668306	0.432369332	0	2.312837487
	471	1416218_x_at	7.665051876	-3.713646645	-1.38899492	0.374024524	0.381830719	0	2.618961623
	3712	1419765_at	3.621626875	-3.710342297	-1.453978882	0.391871899	0.365013346	0	2.739625858
	12174	1437652_at	3.579802365	-3.708211188	-1.237639452	0.333756463	0.424065949	0	2.358123786
	10626	1431006_at	4.253901942	-3.707903642	-0.984663733	0.265558069	0.505343496	0	1.978852023
	12335	1438181_x_at	5.486220628	-3.707894367	-1.855278197	0.500358968	0.276379363	0	3.61821515
	11423	1434851_s_at	5.265422417	-3.707042283	-1.461363092	0.394212685	0.363149855	0	2.753684152
	9337	1426918_at	3.949336399	-3.70043922	-2.184491719	0.59033309	0.219989761	0	4.54566611
	12592	1439036_a_at	5.705775492	-3.698862665	-1.203789255	0.325448486	0.434133526	0	2.30343878
	14238	1449882_a_at	4.169042894	-3.698826165	-1.309717514	0.354090043	0.403399859	0	2.478929967
	91	1415807_s_at	6.424976451	-3.696194486	-1.268181022	0.343104517	0.415182914	0	2.40857696
	2543	1418457_at	4.959793861	-3.69374158	-2.720187042	0.736431335	0.151754685	0	6.589582406
	16516	1453128_at	2.958024523	-3.689118408	-1.84726503	0.500733461	0.27791873	0	3.59817419
	9327	1426906_at	1.538291545	-3.688607288	-2.387429726	0.647244214	0.191122598	0	5.232243657
	12222	1437804_at	5.418847507	-3.685528636	-2.458910257	0.6671798	0.181883899	0	5.498012766
	7276	1424263_at	4.719123996	-3.68353982	-2.964877305	0.804898942	0.128080495	0	7.807590058
	17146	1456106_x_at	4.628746285	-3.679980744	-1.626126015	0.441884381	0.323956944	0	3.086829963
	4481	1420999_at	4.654654361	-3.678259408	-1.348965555	0.36674019	0.392573432	0	2.547294132
	3906	1420334_at	4.511240483	-3.676948816	-1.259566312	0.342557478	0.417669496	0	2.39423757
	14210	1449844_at	3.417466171	-3.671200964	-0.992765501	0.270419819	0.502513583	0	1.989995959
	11005	1433473_x_at	5.416287325	-3.670463737	-1.680550053	0.457857692	0.311963673	0	3.205501432
	13401	1448788_at	4.770465298	-3.670159946	-1.755825837	0.478405809	0.296103647	0	3.377195828
	6402	1423253_at	4.009273568	-3.669324431	-1.176600443	0.320658602	0.442392722	0	2.260435015
	10769	1431706_at	3.53803795	-3.668340955	-1.282456654	0.349601269	0.411094891	0	2.432528409
	13797	1449242_s_at	3.377653478	-3.666538607	-1.362389619	0.371573782	0.388937536	0	2.571106942
	7436	1424450_at	4.052722127	-3.663023279	-1.153483151	0.314899214	0.449538583	0	2.224503165
	2494	1418407_at	3.590127167	-3.662114073	-1.351093455	0.368938113	0.391994834	0	2.55105403
	6110	1422897_at	4.37078925	-3.660195332	-1.07404816	0.293440121	0.474984335	0	2.105332588
	1445	1417259_a_at	3.899566664	-3.65773263	-1.781750981	0.487118978	0.290830205	0	3.438432398
	1330	1417133_at	5.260099442	-3.652992578	-2.189145255	0.599274488	0.219281308	0	4.560352219
	2952	1418921_at	3.819477151	-3.652309537	-1.053258812	0.288381585	0.48187845	0	2.075212121
	15501	1451406_a_at	1.888087888	-3.65217536	-1.27919022	0.350254326	0.412026713	0	2.427027104
	11635	1435780_at	4.487245101	-3.652093876	-1.078767568	0.295383307	0.473433084	0	2.112230923
	16705	1454157_a_at	3.424415245	-3.650926205	-1.904630802	0.521684278	0.267084693	0	3.744130711
	10290	1428776_at	3.863924603	-3.648252384	-1.474609543	0.404196143	0.359830768	0	2.779084195
	13970	1449436_s_at	8.451877853	-3.647276804	-1.162231797	0.318657415	0.446820785	0	2.238033756
	10619	1430978_at	6.975229835	-3.646163001	-1.709457738	0.468837443	0.305774979	0	3.270378775
	3780	1419970_at	3.81828739	-3.64511275	-1.372131696	0.376430522	0.386320008	0	2.588527592
	12919	1448254_at	4.80128	-3.644062324	-2.144295148	0.588435366	0.226205334	0	4.420762252
	6211	1423025_a_at	3.565335549	-3.642458235	-1.336998063	0.367059271	0.395843464	0	2.526251132
	15587	1451507_at	2.508023352	-3.639479929	-2.063050853	0.566853202	0.239309429	0	4.178690341
	12885	1448217_a_at	7.847085828	-3.637209472	-1.213216463	0.33355694	0.431305954	0	2.318539753
	8723	1426092_a_at	3.454173107	-3.631441302	-1.16928456	0.321989112	0.444641786	0	2.249001401
	12627	1439258_at	5.837326085	-3.630463974	-1.917336183	0.528124283	0.264742885	0	3.777249764
	15390	1451266_at	4.163783323	-3.630053668	-1.579175532	0.43502815	0.334673092	0	2.987990439
	14385	1450052_at	4.21305112	-3.628724363	-1.209242489	0.333241759	0.432495645	0	2.31216201
	9354	1426946_at	4.095220778	-3.62542276	-1.504770034	0.415060569	0.352386355	0	2.837794332
	8398	1425677_a_at	3.277971377	-3.623669659	-1.354062634	0.373671654	0.391188907	0	2.556309705
	15136	1450970_at	5.34728832	-3.621746023	-1.519152144	0.419452975	0.348890896	0	2.866225552
	12691	1439454_x_at	5.548314133	-3.621211717	-1.761978132	0.486571421	0.294843617	0	3.391628449
	14980	1450784_at	3.960412156	-3.620912624	-1.918459762	0.529827687	0.264536782	0	3.780192653
	13778	1449220_at	4.13727561	-3.617943233	-1.429318663	0.395063872	0.371306207	0	2.693194947
	6677	1423571_at	3.828823585	-3.617193458	-1.457839771	0.403030634	0.364037816	0	2.746967366
	13941	1449402_at	3.355328919	-3.615635141	-1.41842531	0.392303221	0.374120439	0	2.672936029
	15171	1451008_at	3.018429728	-3.613378141	-1.360640176	0.376556265	0.389409456	0	2.567991053
	14181	1449804_at	5.146308238	-3.61058038	-1.464418378	0.405590854	0.362381603	0	2.759521983
	11818	1436677_at	6.779385785	-3.604612246	-1.485536208	0.412120946	0.357115781	0	2.800212295
	11727	1436188_a_at	3.380785278	-3.604440508	-1.347881121	0.373950164	0.39286863	0	2.545380121
	17311	1456663_x_at	5.364889073	-3.603542681	-1.628533217	0.451925608	0.323416857	0	3.091984778
	6424	1423275_at	5.14850478	-3.603389062	-1.470774177	0.408164134	0.360788641	0	2.771705886
	9927	1427878_at	6.74448672	-3.602729591	-1.642895507	0.456014104	0.320213157	0	3.122919771
	15185	1451027_at	4.348482066	-3.598965858	-1.034126862	0.287340003	0.488311324	0	2.04787387
	16903	1455237_at	4.452892099	-3.596485867	-1.160819387	0.322764896	0.44725844	0	2.235843776
	6331	1423170_at	4.089777048	-3.59646919	-1.319654906	0.366930686	0.400630759	0	2.496063965
	8830	1426232_at	4.501720401	-3.595311218	-1.680237324	0.467341274	0.312031304	0	3.20480666
	8045	1425198_at	5.784406185	-3.594906398	-1.301078042	0.361922648	0.405822837	0	2.46412944
	11631	1435759_at	4.452259278	-3.593297558	-1.420408542	0.395293882	0.373606499	0	2.676612966
	15689	1451628_a_at	3.866630792	-3.59271854	-1.470163093	0.409206309	0.360941493	0	2.770532121
	12617	1439235_x_at	5.465984969	-3.592414666	-1.659450447	0.461931765	0.31655971	0	3.158961704
	16360	1452595_at	4.383626926	-3.588389822	-3.021597424	0.842048265	0.123142663	0	8.120662466
	1729	1417569_at	6.934941308	-3.587833546	-1.339631201	0.373381648	0.395121649	0	2.530866135
	13470	1448862_at	3.441579475	-3.580811321	-1.621189952	0.452743752	0.325067234	0	3.076286674
	9503	1427169_at	3.436712933	-3.580697203	-1.847596958	0.515988047	0.277854795	0	3.599002134
	2886	1418845_at	2.110798429	-3.578672529	-1.320538443	0.369002314	0.400385479	0	2.497593077
	17528	1460344_at	5.669492603	-3.575772259	-1.359889788	0.380306599	0.389612052	0	2.566655713
	16192	1452328_s_at	5.047379888	-3.574620238	-1.485026855	0.415436258	0.357241885	0	2.799223837
	10630	1431013_at	4.449511599	-3.574119618	-1.156369503	0.323539676	0.448640105	0	2.228958109
	7202	1424175_at	5.496686594	-3.574102343	-1.432696267	0.400854852	0.37043793	0	2.699507578
	10792	1431760_a_at	4.642093616	-3.573670038	-1.544946321	0.432313645	0.342708452	0	2.917932117
	15105	1450931_at	5.776757584	-3.572606679	-1.731858005	0.484760333	0.301063976	0	3.321553162
	5395	1422079_at	4.106166011	-3.570932476	-1.461706892	0.409334789	0.363063325	0	2.754340445
	12399	1438391_x_at	6.462642959	-3.570020358	-1.477076179	0.413744469	0.359216076	0	2.783839775
	4506	1421027_a_at	2.629484708	-3.569312698	-2.048375232	0.57388506	0.241756196	0	4.136398646
	1590	1417421_at	6.253619004	-3.567222469	-1.544833608	0.433063433	0.342735228	0	2.917704159
	11993	1437132_x_at	5.884744775	-3.565854689	-1.830140152	0.51324025	0.281237299	0	3.555716132
	15334	1451202_at	6.35048997	-3.555954576	-1.293792438	0.363838292	0.407877424	0	2.451716964
	965	1416743_at	5.956008478	-3.555442574	-1.516685785	0.426581432	0.349487852	0	2.861329783
	14235	1449878_a_at	4.190394167	-3.553371631	-1.474478613	0.414951985	0.359863425	0	2.778831994
	5481	1422180_a_at	3.324270124	-3.553196092	-1.197734333	0.337086471	0.435959393	0	2.293791616
	675	1416432_at	4.729252615	-3.552472667	-1.808499007	0.509081751	0.285487799	0	3.502776667
	17411	1460194_at	5.029658531	-3.544617889	-2.131780484	0.60141334	0.228176088	0	4.382580175
	12209	1437726_x_at	5.963797282	-3.544075366	-1.495841574	0.422068218	0.354573943	0	2.820286201
	6969	1423907_a_at	5.413420658	-3.543957457	-1.316682656	0.371528911	0.401456992	0	2.490926851
	7541	1424582_at	4.882164224	-3.543028777	-1.158752033	0.327051262	0.447899812	0	2.232642149
	12459	1438622_x_at	4.541715587	-3.541331968	-1.974571251	0.557578693	0.25444553	0	3.930114244
	67	1415779_s_at	9.097218733	-3.536453631	-1.359963069	0.384555606	0.389592263	0	2.566786089
	11684	1435966_x_at	6.321890538	-3.534996446	-1.799305075	0.508997704	0.28731295	0	3.480525331
	17133	1456078_x_at	4.421443555	-3.533239402	-1.980419739	0.560511053	0.25341613	0	3.946078726
	5815	1422563_at	5.822917037	-3.530858859	-1.178272659	0.333707097	0.441880245	0	2.263056587
	14517	1450218_at	4.91918879	-3.529457109	-0.934536199	0.264781855	0.523210646	0	1.911276095
	17058	1455890_x_at	5.775337959	-3.528871146	-1.230201141	0.348610388	0.426258013	0	2.345996954
	1776	1417617_at	6.742270923	-3.526850683	-1.450563816	0.411291531	0.365878408	0	2.73314844
	6077	1422860_at	1.80710079	-3.526038942	-1.956766334	0.554947454	0.257605208	0	3.881909095
	16852	1455001_x_at	7.593423102	-3.523832639	-1.279080111	0.362979813	0.412058161	0	2.426841876
	3514	1419538_at	4.547979083	-3.522950777	-1.372699896	0.389644926	0.386167887	0	2.589547274
	2428	1418332_a_at	3.764917497	-3.522705636	-2.08943953	0.593134865	0.234971953	0	4.25582707
	11980	1437061_at	4.934430712	-3.522696789	-1.62023477	0.459941592	0.325282526	0	3.074250596
	5234	1421887_a_at	6.710057849	-3.521915976	-1.41540429	0.401884741	0.374904672	0	2.667344726
	11048	1433568_at	4.582971896	-3.517986548	-1.396983721	0.397097516	0.379722207	0	2.633504127
	2073	1417942_at	3.61471533	-3.516277295	-1.828346588	0.519966554	0.281587152	0	3.551298398
	13703	1449135_at	4.188738321	-3.51622622	-1.341924054	0.381637577	0.394494187	0	2.534891599
	6738	1423645_a_at	7.830981557	-3.515772022	-1.241635244	0.353161478	0.42289305	0	2.364664068
	3945	1420376_a_at	8.106752264	-3.513950784	-1.300106583	0.369984289	0.406096196	0	2.462470741
	11739	1436253_at	3.998280357	-3.512293931	-1.394692551	0.397088791	0.38032573	0	2.629325133
	16986	1455641_at	4.184237043	-3.506967912	-1.005486767	0.28671114	0.498102043	0	2.007620757
	16653	1453960_a_at	3.866913956	-3.505795054	-1.691558762	0.482503608	0.309592245	0	3.230055069
	15240	1451086_s_at	5.664817716	-3.504118322	-2.177533695	0.621421281	0.22105332	0	4.523795443
	11911	1436922_at	4.731329521	-3.503911514	-1.245734401	0.355526786	0.421693182	0	2.371392386
	10780	1431734_a_at	4.531019558	-3.502620985	-2.04397108	0.583554741	0.242495339	0	4.12379061
	537	1416286_at	4.521916348	-3.501180356	-1.315455317	0.375717668	0.401798667	0	2.488808655
	3616	1419653_a_at	7.945042075	-3.499883976	-1.195241567	0.341508911	0.436713318	0	2.289831702
	13821	1449270_at	4.582039464	-3.49982091	-1.432454069	0.409293534	0.370500124	0	2.699054427
	2504	1418417_at	3.735888442	-3.498879356	-1.728510815	0.49401841	0.301763284	0	3.313855775
	3285	1419288_at	4.55269729	-3.498501541	-1.862408926	0.532344749	0.275016689	0	3.63614297
	11491	1435128_at	4.240502038	-3.49792336	-1.006147852	0.28764148	0.49787385	0	2.008540917
	6735	1423642_at	5.176942299	-3.496756913	-2.195797891	0.627952685	0.218272474	0	4.581429727
	15586	1451506_at	2.685322813	-3.496557849	-1.969386468	0.563235774	0.255361605	0	3.91601548
	17131	1456069_at	2.708794963	-3.494121877	-1.533079563	0.438759613	0.345538995	0	2.894029371
	6658	1423551_at	2.747588874	-3.490446223	-2.069761307	0.592978999	0.238198906	0	4.198172093
	12006	1437164_x_at	6.932066638	-3.489536227	-1.096154692	0.314126182	0.467761591	0	2.137841199
	5698	1422429_at	4.550187077	-3.489347867	-1.21729974	0.348861675	0.430086949	0	2.325111239
	2933	1418897_at	1.36910199	-3.485962817	-1.207523352	0.346395936	0.43301132	0	2.309408444
	15454	1451347_at	3.842109423	-3.485752267	-1.362823207	0.390969611	0.388820663	0	2.571879779
	14657	1450395_at	3.948847622	-3.484361342	-1.235965369	0.354717909	0.424558314	0	2.355389038
	96	1415812_at	5.666879865	-3.482653534	-2.967106305	0.851967121	0.12788276	0	7.819662304
	8840	1426244_at	3.610717108	-3.482064673	-1.822723374	0.523460517	0.28268684	0	3.537483391
	5205	1421855_at	2.195843329	-3.480576685	-2.657552667	0.76353803	0.1584882	0	6.309618015
	16884	1455115_a_at	5.357255473	-3.478221427	-1.376546963	0.39576174	0.38513951	0	2.596461734
	17596	1460438_at	4.218434435	-3.478067615	-1.176308854	0.338207587	0.442482145	0	2.259978196
	9904	1427815_at	5.980409101	-3.477413923	-1.234708087	0.355065032	0.42492847	0	2.353337255
	11814	1436668_at	5.057024019	-3.477302878	-1.088456613	0.313017488	0.470264192	0	2.126464268
	13319	1448696_at	2.428980303	-3.475846323	-2.220265583	0.638769778	0.21460185	0	4.659792081
	16777	1454716_x_at	6.685630212	-3.475539014	-1.079384047	0.310565942	0.473230824	0	2.113133695
	10646	1431078_at	4.56017583	-3.472736327	-1.786859291	0.514539292	0.289802252	0	3.450628815
	2035	1417898_a_at	3.003075954	-3.471891521	-2.090380045	0.602086797	0.234818822	0	4.258602414
	12223	1437805_at	3.113585852	-3.469255481	-1.879645381	0.541800796	0.271750505	0	3.679845973
	3690	1419739_at	5.314025156	-3.468742077	-1.448711786	0.417647595	0.366348398	0	2.729642069
	1404	1417215_at	3.288731217	-3.467347392	-1.664703124	0.480108549	0.31540925	0	3.170484062
	7314	1424305_at	5.48448282	-3.466335621	-2.431939729	0.701588073	0.185316118	0	5.396184696
	9353	1426945_at	4.162145129	-3.465280153	-1.378954349	0.397934449	0.384497374	0	2.600797995
	6798	1423710_at	5.162847408	-3.46375379	-1.099990964	0.317571927	0.466519418	0	2.1435335
	4030	1420470_at	2.461800241	-3.463306391	-1.0276826	0.296734532	0.490497402	0	2.038746782
	6056	1422835_at	1.975336498	-3.462992261	-1.621120205	0.468127008	0.32508295	0	3.076137954
	4733	1421295_at	3.586439589	-3.460592366	-1.306742914	0.377606714	0.404232462	0	2.473824086
	5917	1422674_s_at	2.145620407	-3.460092735	-0.873382365	0.252415883	0.54586558	0	1.83195284
	14379	1450046_at	2.148518276	-3.457515912	-1.445571532	0.41809541	0.367146682	0	2.723707031
	17250	1456470_x_at	4.767547908	-3.456765419	-1.949126342	0.563858436	0.258973011	0	3.861406242
	4673	1421218_at	3.743946008	-3.455910318	-1.183628911	0.342494105	0.440242731	0	2.271474187
	9734	1427519_at	3.507831079	-3.454667769	-1.060224277	0.306896161	0.479557503	0	2.085255664
	3948	1420379_at	3.621276244	-3.452861527	-0.998190804	0.289090888	0.500627413	0	1.997493493
	15703	1451648_a_at	4.931067462	-3.452349629	-1.7269817	0.500233721	0.302083293	0	3.310345274
	13905	1449360_at	3.871134758	-3.451724216	-2.135318742	0.618623797	0.227617164	0	4.39334179
	10359	1429128_x_at	4.73507511	-3.449543551	-1.030775101	0.298814926	0.489447118	0	2.043121642
	12224	1437806_x_at	3.140305096	-3.449369041	-1.859934489	0.53921006	0.275488788	0	3.629911787
	636	1416390_at	4.459840203	-3.44752442	-1.828893631	0.530494757	0.281480399	0	3.55264524
	1543	1417370_at	2.455858066	-3.445980879	-0.93454489	0.271198513	0.523207494	0	1.911287609
	10064	1428074_at	3.864154381	-3.445906657	-2.515578171	0.730019243	0.174878135	0	5.718267737
	13295	1448667_x_at	5.497628194	-3.445080393	-1.333710026	0.38713466	0.396746658	0	2.520500125
	12401	1438398_at	4.58012084	-3.443673857	-1.695369666	0.492314237	0.308775531	0	3.238598596
	16839	1454954_at	5.729284799	-3.442890279	-1.033058511	0.300055601	0.488673064	0	2.046357931
	9740	1427526_at	5.300100344	-3.442153659	-1.616025989	0.469481072	0.32623286	0	3.06529514
	12350	1438225_x_at	6.014283807	-3.441067462	-1.286388636	0.373834181	0.409976001	0	2.439167167
	2810	1418758_a_at	4.959523481	-3.440940297	-1.416867456	0.411767521	0.374524641	0	2.670051291
	12694	1439457_x_at	2.46703	-3.440667259	-1.497055263	0.435106086	0.354275778	0	2.822659808
	11154	1433913_at	4.655502565	-3.440543412	-1.758602107	0.511140798	0.295534384	0	3.383701037
	16328	1452545_a_at	3.965942222	-3.440372885	-1.918083422	0.557521956	0.264605798	0	3.779206685
	16205	1452349_x_at	2.035224587	-3.438501932	-2.263172839	0.658185711	0.208313344	0	4.800460603
	14215	1449852_a_at	5.872691906	-3.437318472	-1.393385878	0.405370026	0.380670353	0	2.626944786
	16108	1452189_at	5.995251429	-3.435804831	-1.305328832	0.379919377	0.404628871	0	2.471400513
	16507	1453096_x_at	7.880678368	-3.434787175	-1.083892141	0.315563115	0.471754394	0	2.119747084
	15393	1451270_at	3.050099225	-3.43419171	-1.203648308	0.35048955	0.434175942	0	2.303213752
	9491	1427148_at	5.029160133	-3.433145849	-1.391933553	0.40543968	0.381053758	0	2.624301638
	11715	1436112_at	4.401771747	-3.431469316	-1.146605319	0.334144127	0.451686807	0	2.213923418
	12037	1437246_x_at	8.542087723	-3.427541508	-1.108098905	0.323292629	0.463904934	0	2.155614064
	10887	1432155_at	3.924434668	-3.419951285	-1.150996452	0.336553464	0.450314097	0	2.220672207
	7951	1425086_a_at	3.861932457	-3.4199326	-1.54767623	0.452545828	0.342060583	0	2.923458739
	12208	1437725_x_at	5.349472795	-3.416159994	-1.323105381	0.387307791	0.39967372	0	2.502040913
	14440	1450122_at	5.161999281	-3.408947605	-1.396866915	0.409764853	0.379752952	0	2.633290918
	3624	1419662_at	2.561213295	-3.405549911	-2.824191174	0.829290789	0.14119969	0	7.082168523
	14373	1450038_s_at	5.388666461	-3.405093757	-0.942249829	0.276717734	0.520420671	0	1.921522446
	12835	1448162_at	4.289572892	-3.403044197	-2.572354356	0.755898016	0.1681296	0	5.94779266
	7759	1424852_at	2.730749227	-3.394459793	-1.921263644	0.565999824	0.264023153	0	3.787546613
	3214	1419209_at	5.339222727	-3.393034744	-1.916889355	0.564948343	0.264824893	0	3.776080066
	6821	1423734_at	5.585925781	-3.391708292	-2.079514224	0.613117062	0.236594063	0	4.22664875
	4406	1420903_at	2.547114552	-3.388868762	-1.075941349	0.317492776	0.474361442	0	2.108097143
	8231	1425441_at	4.014775393	-3.38845332	-1.222507233	0.360786211	0.428537324	0	2.333519031
	15320	1451185_at	5.105350206	-3.38534007	-1.778937612	0.525482692	0.291397901	0	3.431733716
	1761	1417602_at	4.530776919	-3.385196428	-1.999716889	0.590724034	0.250049064	0	3.999215127
	12621	1439243_x_at	4.795193918	-3.383319098	-2.037915483	0.602342086	0.243515332	0	4.106517605
	13509	1448906_at	2.767911464	-3.378180226	-0.924278208	0.273602397	0.526944087	0	1.897734552
	17420	1460203_at	6.070587095	-3.37755886	-1.450309783	0.429395858	0.365942838	0	2.732667224
	13661	1449090_a_at	4.488979997	-3.376841488	-1.582451762	0.468618906	0.333913942	0	2.994783607
	4194	1420664_s_at	3.516394431	-3.376800311	-1.871604634	0.554253868	0.273269313	0	3.659393691
	12065	1437328_x_at	4.335290511	-3.373392337	-1.406980875	0.417081897	0.377100018	0	2.651816366
	7073	1424029_at	4.07870834	-3.371154585	-1.411584101	0.418724228	0.375898718	0	2.660291064
	10930	1432385_a_at	3.516591818	-3.370411697	-1.702178521	0.505035786	0.307321686	0	3.253919412
	16093	1452160_at	5.345998152	-3.368959596	-1.946841767	0.577876259	0.259383431	0	3.855296364
	15569	1451486_at	4.821220917	-3.368942124	-0.915173397	0.27165008	0.530280133	0	1.885795712
	11644	1435816_at	8.423574977	-3.364851264	-1.164788347	0.346163398	0.44602969	0	2.242003215
	11485	1435105_at	3.880914189	-3.364179471	-0.844875197	0.251138563	0.556758971	0	1.796109363
	1403	1417214_at	3.541453018	-3.363319178	-1.645602946	0.489279447	0.319612791	0	3.128785915
	15471	1451368_at	5.216324068	-3.363310576	-1.097830498	0.326413655	0.467218564	0	2.140325915
	17003	1455725_a_at	8.20930766	-3.362751413	-1.199142228	0.356595562	0.435534157	0	2.296031171
	15313	1451177_at	4.690274965	-3.361275113	-1.957198117	0.582278466	0.257528121	0	3.883071081
	10124	1428181_at	6.079174071	-3.360711635	-0.888416005	0.264353536	0.540206909	0	1.851142561
	950	1416727_a_at	6.543591191	-3.360595846	-1.083248125	0.322338113	0.471965031	0	2.118801045
	4907	1421503_at	3.503093629	-3.359090368	-1.330625319	0.396126681	0.397595871	0	2.51511666
	7195	1424168_a_at	3.956052236	-3.35789207	-1.575618154	0.46922835	0.335499343	0	2.980631769
	7628	1424684_at	6.390282899	-3.356760307	-1.148365827	0.3421054	0.451135954	0	2.2166267
	11822	1436684_a_at	4.933744502	-3.351979523	-1.380111459	0.411730277	0.384189113	0	2.602884796
	15204	1451047_at	2.439844095	-3.350697121	-2.443660119	0.729299018	0.183816717	0	5.440201614
	11614	1435702_s_at	5.230280721	-3.344957228	-1.248332423	0.373198321	0.420934475	0	2.375666665
	10662	1431182_at	4.846760845	-3.34464488	-1.952763374	0.583847746	0.258320962	0	3.871153121
	6055	1422834_at	1.991872102	-3.342718069	-1.558138508	0.466129203	0.339588967	0	2.944736425
	6040	1422818_at	5.904989439	-3.342134546	-1.637234755	0.489876973	0.321472057	0	3.110690273
	16273	1452458_s_at	4.971411233	-3.341517955	-1.459215912	0.436692525	0.363690737	0	2.749588861
	11718	1436149_at	6.035126607	-3.340568377	-0.934567644	0.279763064	0.523199242	0	1.911317753
	5284	1421946_at	2.075556545	-3.337982381	-1.098382985	0.329055956	0.467039674	0	2.14114572
	7364	1424367_a_at	6.427158638	-3.337479035	-1.273403031	0.381546376	0.413682826	0	2.417310892
	17128	1456057_x_at	5.047326501	-3.336911445	-1.351126946	0.404903447	0.391985734	0	2.551113252
	12214	1437750_at	3.547197669	-3.33509587	-2.506685991	0.751608376	0.175959341	0	5.683131081
	11249	1434212_at	5.032007922	-3.332592062	-1.045718722	0.313785397	0.484403528	0	2.064394543
	2542	1418456_a_at	4.99911799	-3.332369885	-2.436628252	0.731199818	0.184714848	0	5.413749942
	7869	1424987_at	4.530440895	-3.329528917	-1.376969713	0.413562924	0.38502667	0	2.59722268
	11899	1436889_at	2.941072079	-3.326579394	-0.88600936	0.266342466	0.541108812	0	1.848057134
	16404	1452666_a_at	3.098734895	-3.322796487	-1.287622618	0.387511731	0.409625485	0	2.441254355
	2266	1418156_at	3.991630317	-3.319144133	-1.342993399	0.404620392	0.394201891	0	2.536771191
	15847	1451834_at	3.770084317	-3.318928051	-1.118539838	0.337018405	0.460559725	0	2.171271053
	16129	1452231_x_at	1.674465294	-3.316774582	-2.150740937	0.648443506	0.22519693	0	4.440557878
	967	1416745_x_at	5.550397736	-3.315260522	-1.490368502	0.449547929	0.355921626	0	2.809607307
	9112	1426594_at	5.521730423	-3.314797334	-1.334267636	0.402518616	0.396593342	0	2.521474502
	8734	1426108_s_at	3.666205697	-3.314092801	-1.134991558	0.342474284	0.455337581	0	2.196172777
	9626	1427355_at	2.410680568	-3.312454131	-5.047697733	1.523854379	0.030233719	0	33.07565297
	10666	1431208_a_at	5.204164966	-3.309552126	-1.18660581	0.358539695	0.439335258	0	2.276166052
	14286	1449936_at	5.264537854	-3.304503612	-1.051407127	0.318173998	0.482497333	0	2.072550316
	4645	1421180_at	4.405069621	-3.304257186	-0.998243119	0.302108178	0.500609259	0	1.997565928
	1585	1417414_at	3.328783526	-3.303731075	-1.120071583	0.339032312	0.460070997	0	2.17357757
	10745	1431604_a_at	4.037561744	-3.301503615	-1.174146777	0.355640009	0.443145763	0	2.256593844
	7990	1425132_at	3.437519971	-3.301198763	-0.914845629	0.277125279	0.530400622	0	1.885367323
	16698	1454120_a_at	4.907923501	-3.301172581	-1.369772052	0.414935002	0.386952383	0	2.584297307
	10467	1429768_at	2.758646689	-3.301169032	-1.441328511	0.436611545	0.368228064	0	2.715708274
	14188	1449819_at	2.532877819	-3.300606931	-0.907825542	0.275048063	0.532987816	0	1.876215497
	14404	1450080_at	3.725491145	-3.299025046	-0.923029748	0.279788645	0.527400284	0	1.896093027
	1180	1416968_a_at	5.974541855	-3.298831508	-1.380623695	0.418519009	0.384052729	0	2.603809126
	9105	1426584_a_at	4.260819837	-3.29731893	-1.681359149	0.509917052	0.311788766	0	3.207299654
	6302	1423136_at	3.45103353	-3.296765654	-1.744337918	0.529105827	0.298470879	0	3.350410615
	1728	1417568_at	6.865665523	-3.295955631	-1.175778084	0.35673359	0.442644965	0	2.259146899
	16866	1455047_at	4.99619318	-3.292191752	-1.863099121	0.565914522	0.274885151	0	3.637882941
	6688	1423584_at	5.846239836	-3.291929799	-2.342344219	0.711541364	0.197189656	0	5.071259919
	14969	1450773_at	1.999081016	-3.291682773	-1.548329508	0.470376283	0.341905727	0	2.924782835
	12182	1437683_x_at	6.779737662	-3.291407493	-0.994769622	0.302232289	0.501816001	0	1.992762284
	10609	1430838_x_at	4.69249313	-3.287797053	-1.286667142	0.391346279	0.409896864	0	2.439638083
	5758	1422498_at	3.063641776	-3.287108032	-1.299496457	0.395331229	0.406267973	0	2.461429565
	4109	1420569_at	4.115750453	-3.284178705	-1.142351747	0.347834832	0.453020504	0	2.207405607
	10469	1429776_a_at	5.903390411	-3.283698571	-1.23316173	0.375540478	0.425384175	0	2.350816175
	7430	1424443_at	2.236190862	-3.282954214	-1.760480669	0.536248925	0.295149813	0	3.388109892
	2752	1418693_at	5.944063187	-3.282698792	-1.151586644	0.350804846	0.450129916	0	2.221580846
	1781	1417623_at	7.772835048	-3.281229318	-1.585078735	0.48307466	0.333306479	0	3.000241713
	903	1416677_at	1.422097552	-3.280021959	-1.189333854	0.362599357	0.438505288	0	2.280474209
	14965	1450767_at	5.669472583	-3.279474996	-1.52562802	0.465204956	0.347328326	0	2.879120198
	12192	1437697_at	4.148993269	-3.277960985	-1.083370398	0.330501309	0.471925032	0	2.118980627
	14366	1450029_s_at	3.265335962	-3.275147687	-1.079643711	0.329647336	0.473145657	0	2.113514062
	16912	1455283_x_at	5.443808262	-3.273600472	-1.17458476	0.358805166	0.44301125	0	2.257279021
	1270	1417069_a_at	3.672757511	-3.272278479	-1.256909382	0.384108318	0.418439403	0	2.389832296
	17244	1456459_x_at	4.127314735	-3.2717422	-1.59319217	0.486955289	0.331437289	0	3.017162018
	15968	1452004_at	2.355066982	-3.271698786	-5.022523399	1.535142361	0.030765913	0	32.50350511
	11351	1434579_x_at	5.44429452	-3.271694803	-1.17389903	0.358804565	0.443221868	0	2.256206364
	13394	1448780_at	7.838535569	-3.271344683	-1.543178554	0.471726065	0.343128638	0	2.914358898
	14871	1450652_at	3.860964764	-3.270920252	-1.893552144	0.578905017	0.269143568	0	3.715489119
	447	1416193_at	2.334844847	-3.269846898	-0.880023634	0.269132978	0.54335853	0	1.84040545
	3271	1419273_at	5.021817576	-3.269411071	-1.930455662	0.590459756	0.262346298	0	3.811755711
	6105	1422890_at	5.072527707	-3.269157593	-1.469593986	0.449532928	0.361083903	0	2.769439431
	12996	1448340_at	5.658342661	-3.268590138	-1.109271942	0.339373215	0.463527892	0	2.15736748
	9959	1427915_s_at	5.391246218	-3.267675139	-1.816074944	0.555769734	0.283992563	0	3.521218967
	9933	1427884_at	5.598682839	-3.266997186	-2.435814709	0.745582126	0.184819039	0	5.410697961
	3586	1419618_at	3.006063413	-3.266899226	-1.273678888	0.389873945	0.413603733	0	2.417773149
	12325	1438169_a_at	5.783593877	-3.265028418	-1.426358068	0.436859312	0.372068957	0	2.687673834
	11884	1436854_at	4.49911673	-3.26351808	-1.230860325	0.377157501	0.426063295	0	2.347069113
	29	1415716_a_at	8.16833214	-3.260519382	-1.285910776	0.394388325	0.410111818	0	2.438359383
	10713	1431395_a_at	4.104084351	-3.256893578	-1.740183991	0.534307907	0.299331499	0	3.340777709
	16939	1455422_x_at	3.534555169	-3.254669795	-1.444195602	0.443730299	0.367497005	0	2.72111061
	10620	1430983_at	5.520807688	-3.253585375	-1.089980703	0.335009099	0.469767658	0	2.128711892
	6529	1423403_at	5.104903155	-3.253380705	-1.202430218	0.36959407	0.434542678	0	2.301269932
	2897	1418857_at	3.592286262	-3.253120503	-1.105944334	0.339964146	0.464598263	0	2.152397198
	5523	1422227_at	3.11235823	-3.252891947	-1.0711709	0.329298027	0.475932572	0	2.101137972
	13968	1449434_at	3.888491272	-3.250926905	-2.214889056	0.681310014	0.215403104	0	4.642458636
	6906	1423831_at	3.79935846	-3.249182215	-1.379996034	0.424721035	0.384219851	0	2.602676556
	16524	1453195_at	4.873071114	-3.247562329	-1.463467633	0.450635734	0.362620494	0	2.757704039
	12496	1438741_at	3.707158978	-3.247509078	-1.570664667	0.483652125	0.336653258	0	2.970415331
	3897	1420285_at	4.378114824	-3.247252835	-1.085289949	0.334217877	0.471297538	0	2.121801874
	16678	1454043_a_at	3.104933362	-3.246878224	-1.177196788	0.362562655	0.442209895	0	2.261369571
	5656	1422377_at	4.361803212	-3.246785533	-0.798876008	0.246051364	0.574796823	0	1.739745177
	11450	1434962_x_at	4.018009733	-3.244821688	-1.149818571	0.354354933	0.450681904	0	2.21885989
	13623	1449038_at	4.263102292	-3.243819856	-1.908549737	0.588364897	0.266360169	0	3.754315089
	5181	1421827_at	3.894247015	-3.243466241	-1.214013138	0.374294982	0.431067847	0	2.319820435
	5103	1421730_at	4.073348373	-3.242436049	-1.202403801	0.370833467	0.434550635	0	2.301227795
	16693	1454107_a_at	4.104409802	-3.24221536	-0.969047195	0.298884277	0.51084333	0	1.957547337
	12527	1438859_x_at	8.384723158	-3.242078078	-1.017678241	0.313896895	0.493910573	0	2.024658012
	15819	1451801_at	0.946315489	-3.241969671	-1.141725727	0.352170391	0.453217123	0	2.206447969
	7275	1424262_at	4.855559455	-3.240430785	-2.547055531	0.786023742	0.171103891	0	5.844402466
	10770	1431707_a_at	4.817786069	-3.239350085	-1.180542177	0.364437972	0.441185666	0	2.266619425
	8841	1426245_s_at	3.776300295	-3.237857964	-1.840981215	0.56857998	0.279131875	0	3.582536032
	10406	1429370_a_at	4.975904741	-3.237234838	-1.42785884	0.441073605	0.371682111	0	2.690471157
	11122	1433799_at	4.660095232	-3.236379158	-1.012443079	0.312832035	0.495706101	0	2.017324373
	10257	1428657_at	5.081937286	-3.234537808	-1.287538205	0.398059408	0.409649453	0	2.44111152
	17226	1456386_at	4.622339495	-3.233951045	-1.572683061	0.486303917	0.336182595	0	2.974573983
	6929	1423859_a_at	3.725126051	-3.233695099	-0.979834178	0.303007596	0.507038015	0	1.972238708
	10631	1431017_at	4.275613638	-3.231018837	-1.434814929	0.444075074	0.369894325	0	2.703474838
	9296	1426856_at	3.22868568	-3.229832581	-1.520587896	0.470794649	0.348543857	0	2.869079403
	10968	1432829_at	4.946011547	-3.227994395	-1.739311176	0.538821002	0.299512646	0	3.338757186
	14505	1450204_a_at	4.563071923	-3.227248124	-1.584573332	0.490998297	0.333423263	0	2.999190856
	16976	1455605_at	3.382847477	-3.227128481	-1.25955051	0.390300701	0.417674071	0	2.394211345
	5888	1422644_at	2.493859997	-3.225849939	-1.192836783	0.369774418	0.437441869	0	2.286018031
	3140	1419124_at	4.753824267	-3.225414904	-1.020448866	0.31637755	0.492962953	0	2.028550005
	3272	1419274_at	4.884716334	-3.218496857	-1.719096806	0.534130335	0.303738816	0	3.29230229
	4378	1420871_at	2.954832764	-3.218032269	-1.316211991	0.409011433	0.401587984	0	2.490114343
	251	1415989_at	4.285222889	-3.217703985	-2.344720163	0.728693557	0.196865176	0	5.079618551
	11681	1435951_at	2.134656291	-3.213137003	-1.322527122	0.411599979	0.399833949	0	2.50103825
	13142	1448499_a_at	4.096758971	-3.212134789	-1.237868715	0.385372594	0.423998564	0	2.358498552
	11028	1433512_at	2.397395081	-3.21155271	-1.702365965	0.530075673	0.307281759	0	3.25434221
	5067	1421688_a_at	3.006281424	-3.211236951	-0.999600418	0.311282049	0.500138504	0	1.999446139
	2094	1417968_a_at	5.062716628	-3.211096766	-1.497038168	0.46620774	0.354279976	0	2.822626361
	1627	1417460_at	7.447596952	-3.209038654	-1.086745003	0.338651266	0.470822443	0	2.123942932
	580	1416332_at	3.617241389	-3.207324695	-1.393590883	0.434502589	0.380616264	0	2.627318099
	15106	1450932_s_at	6.01503968	-3.206896798	-1.51327397	0.471881094	0.350315331	0	2.854571047
	4107	1420566_at	3.558040749	-3.206879173	-1.933595047	0.602952261	0.261776039	0	3.820059336
	12507	1438794_x_at	7.709444479	-3.206616207	-1.366974486	0.426298128	0.38770346	0	2.579290887
	3213	1419208_at	4.03172621	-3.206437357	-1.326298133	0.413636066	0.398790201	0	2.50758418
	16541	1453298_at	5.01357703	-3.205105932	-1.139992767	0.355680215	0.453761853	0	2.203799183
	1534	1417359_at	3.803037217	-3.205083621	-1.177501319	0.367385522	0.442116561	0	2.261846963
	9722	1427502_at	4.523858615	-3.202433345	-0.831146976	0.259536073	0.562082196	0	1.779099225
	16283	1452475_at	1.889107331	-3.202271924	-0.897405412	0.280240227	0.536851354	0	1.862713007
	12337	1438183_x_at	3.995072328	-3.200202922	-1.303449306	0.40730208	0.40515636	0	2.468182899
	9787	1427589_at	5.130962966	-3.19937701	-0.978644328	0.305885904	0.507456363	0	1.970612793
	4507	1421028_a_at	2.631137825	-3.198188146	-1.816956577	0.568120603	0.283819068	0	3.523371445
	6222	1423037_at	4.161249927	-3.197218596	-1.086669123	0.33987952	0.470847207	0	2.123831224
	9205	1426721_s_at	5.577462056	-3.196745298	-1.822013986	0.569959073	0.282825874	0	3.535744402
	9184	1426692_at	4.262860961	-3.19512701	-1.329240829	0.41602128	0.397977609	0	2.512704173
	741	1416505_at	7.331743247	-3.194762912	-1.838973959	0.575621418	0.279520508	0	3.577555031
	2621	1418547_at	3.352775145	-3.193577433	-1.474346476	0.461659849	0.359896387	0	2.778577491
	6608	1423490_at	5.024018862	-3.192853627	-1.784045146	0.558761958	0.290368096	0	3.44390452
	399	1416142_at	8.363172643	-3.192356023	-1.053761495	0.330088965	0.481710576	0	2.075935321
	5051	1421667_at	4.198137844	-3.191190786	-0.916783547	0.287285721	0.529688633	0	1.887901568
	10736	1431542_at	3.90184308	-3.190748028	-1.535074039	0.481101618	0.345061629	0	2.898033031
	8525	1425837_a_at	4.745930756	-3.189587417	-1.771356173	0.555355894	0.292933243	0	3.413747075
	148	1415872_at	7.045971788	-3.189520683	-0.959608164	0.300862813	0.51419655	0	1.94478162
	10752	1431646_a_at	5.569884991	-3.189238879	-1.274633446	0.399666972	0.413330163	0	2.419373395
	9209	1426727_s_at	5.292156862	-3.187711422	-1.247862061	0.391460172	0.421071734	0	2.374892253
	17498	1460304_a_at	4.964405076	-3.187381087	-1.341881952	0.420998279	0.394505699	0	2.534817625
	5944	1422702_at	5.725319945	-3.18564865	-1.376450433	0.432078545	0.38516528	0	2.596288011
	2891	1418851_at	5.381957508	-3.18559276	-0.951516523	0.298693711	0.517088626	0	1.933904459
	10432	1429554_at	4.957254834	-3.185177763	-1.463131714	0.459356376	0.362704936	0	2.757062007
	1540	1417367_at	7.283195669	-3.182180687	-1.109817462	0.348760039	0.463352653	0	2.158183389
	10735	1431530_a_at	3.982713946	-3.179784579	-1.466292134	0.461129393	0.361911252	0	2.763108346
	14197	1449829_at	3.116719126	-3.179333216	-1.03466286	0.325433916	0.488129937	0	2.04863485
	12328	1438172_x_at	4.598749243	-3.178111758	-1.111112564	0.349614063	0.46293689	0	2.160121653
	14231	1449872_at	1.906923453	-3.176525394	-0.98958033	0.311529173	0.503624255	0	1.985607307
	10540	1430371_x_at	4.100947089	-3.1736833	-1.673312306	0.527246151	0.313532672	0	3.189460267
	1736	1417577_at	3.488382409	-3.172011308	-0.872517406	0.275067558	0.546192949	0	1.830854833
	9932	1427883_a_at	6.037924581	-3.169804361	-2.355105617	0.74298138	0.195453101	0	5.116316868
	5786	1422528_a_at	4.823853682	-3.169053839	-1.639363218	0.517303682	0.320998126	0	3.115282981
	607	1416360_at	6.104711652	-3.168052845	-1.112251033	0.351083485	0.462571718	0	2.161826935
	10017	1427997_at	5.269143322	-3.16711714	-1.285130841	0.405773069	0.410333589	0	2.437041537
	11509	1435199_at	3.820802023	-3.166096703	-1.2598624	0.397922906	0.417583786	0	2.394728996
	9708	1427482_a_at	2.859134937	-3.165591574	-1.188167646	0.375338264	0.438859899	0	2.278631523
	4761	1421326_at	3.378685157	-3.16490133	-1.712033006	0.540943564	0.305229645	0	3.276221744
	4681	1421228_at	4.192584937	-3.163245876	-2.035657092	0.643534259	0.243896829	0	4.100094301
	13862	1449313_at	2.07135747	-3.162713854	-1.766325236	0.558484048	0.293956537	0	3.401863457
	9456	1427096_s_at	3.51478756	-3.161685188	-1.666277469	0.527021942	0.315065247	0	3.173945749
	12435	1438551_at	2.893145157	-3.161404224	-1.104587888	0.349397866	0.465035292	0	2.150374429
	11224	1434133_s_at	4.193355597	-3.160439183	-1.322712273	0.418521666	0.399782639	0	2.501359247
	15047	1450864_at	6.352503594	-3.159740037	-1.154442775	0.365360049	0.449239667	0	2.225983309
	15278	1451132_at	5.762866371	-3.159673021	-1.237681504	0.391711894	0.424053588	0	2.358192522
	5311	1421977_at	3.53055592	-3.156901869	-1.008625569	0.31949855	0.497019524	0	2.011993394
	366	1416107_at	1.927576573	-3.156893413	-1.146530839	0.363183259	0.451710126	0	2.213809126
	10253	1428645_at	5.626682078	-3.156458289	-1.46820143	0.465142034	0.361432607	0	2.76676753
	15018	1450831_at	4.183316598	-3.1561938	-1.244483187	0.394298724	0.422059064	0	2.369336628
	7305	1424296_at	4.877985292	-3.155367313	-1.850280799	0.586391572	0.277338383	0	3.605703577
	7357	1424360_at	3.858390154	-3.153389031	-1.616880229	0.512743659	0.32603975	0	3.067110681
	4146	1420608_at	5.005770488	-3.150993483	-1.246301737	0.395526599	0.421527384	0	2.372325114
	14171	1449772_at	4.107750674	-3.149759493	-1.089111637	0.345776127	0.470050727	0	2.127429962
	5495	1422197_at	3.766191884	-3.147836621	-1.294309062	0.411174155	0.407731391	0	2.452595072
	17087	1455959_s_at	4.870522882	-3.147281561	-1.864079326	0.592282352	0.27469845	0	3.640355455
	2941	1418909_at	2.224277051	-3.147225756	-1.038686247	0.330032329	0.486770537	0	2.054356055
	14247	1449893_a_at	4.786347861	-3.145954348	-1.754296358	0.557635669	0.296417729	0	3.373617377
	17243	1456458_at	4.123915657	-3.140654093	-1.491307158	0.474839671	0.355690129	0	2.811435907
	2182	1418063_at	1.129578444	-3.138860263	-1.505051217	0.479489716	0.352317681	0	2.838347474
	11744	1436289_x_at	4.513553914	-3.138455097	-1.126761176	0.359017778	0.457942645	0	2.183679575
	2503	1418416_x_at	3.933880046	-3.137133593	-1.408911336	0.449107854	0.37659576	0	2.65536712
	2928	1418892_at	5.200526969	-3.135846508	-1.659198537	0.529107063	0.316614989	0	3.158410163
	12442	1438562_a_at	6.558715838	-3.134825484	-1.173378318	0.374304191	0.443381869	0	2.255392178
	2245	1418133_at	5.699544377	-3.132393736	-1.024583019	0.327092666	0.491552352	0	2.034371307
	12103	1437430_at	3.21552222	-3.131538303	-1.211179958	0.386768368	0.431915214	0	2.315269217
	7622	1424677_at	2.037365124	-3.131438529	-1.465646759	0.468042641	0.362073185	0	2.761872575
	6907	1423832_at	3.657969054	-3.130674923	-1.295920983	0.413943004	0.407276088	0	2.455336885
	4623	1421155_at	3.730927718	-3.129879074	-1.412945637	0.451437773	0.375544132	0	2.662802887
	10361	1429144_at	5.353596071	-3.12898061	-1.085638993	0.346962519	0.471183527	0	2.122315283
	2	1415670_at	5.613021365	-3.127720783	-1.17035879	0.374189025	0.444310829	0	2.250676629
	10612	1430869_a_at	4.105455611	-3.125700151	-1.332647766	0.426351762	0.397038891	0	2.518644958
	3651	1419694_at	2.619111464	-3.125064265	-0.801423442	0.256450228	0.573782773	0	1.74281984
	1385	1417196_s_at	4.350172925	-3.124866708	-0.989111146	0.316529068	0.503788067	0	1.984961665
	10353	1429080_at	4.99883571	-3.12458471	-1.149884763	0.36801203	0.450661227	0	2.218961695
	185	1415913_at	7.226971288	-3.123435541	-1.398882346	0.447866565	0.379222811	0	2.636972171
	13808	1449253_at	3.635518951	-3.123220356	-0.895689413	0.286783932	0.537490286	0	1.860498739
	457	1416203_at	4.098351505	-3.121913675	-2.633086949	0.843420806	0.161198816	0	6.203519514
	7640	1424698_s_at	3.736876263	-3.118970048	-1.002762587	0.321504398	0.499043476	0	2.003833428
	12613	1439200_x_at	6.030926358	-3.117283047	-1.451351342	0.46558215	0.36567874	0	2.734640795
	3968	1420405_at	3.874077441	-3.11686884	-0.921377057	0.295609827	0.528004797	0	1.893922186
	15758	1451717_s_at	4.678552719	-3.116468676	-1.118815274	0.359000969	0.460471805	0	2.171685627
	13284	1448654_at	3.774197762	-3.116458978	-1.802803049	0.578478029	0.286617172	0	3.488974488
	14909	1450700_at	4.814177007	-3.115801425	-1.815732413	0.582749722	0.284059998	0	3.520383044
	12041	1437267_x_at	6.516957838	-3.114040709	-1.01794834	0.326889863	0.493818113	0	2.025037101
	9057	1426522_at	5.816794021	-3.112939611	-1.12778362	0.362288949	0.457618214	0	2.185227706
	10453	1429692_s_at	4.093978209	-3.111056338	-1.654815846	0.531914458	0.317578281	0	3.148829945
	12449	1438603_x_at	2.531028141	-3.109544196	-1.278204443	0.411058458	0.412308342	0	2.425369311
	3038	1419012_at	3.156724542	-3.108690082	-1.319516459	0.424460601	0.400669207	0	2.495824445
	12114	1437459_x_at	3.105424761	-3.108278347	-1.475806656	0.474798744	0.359532313	0	2.781391169
	10997	1433459_x_at	3.776699105	-3.107694656	-1.256493732	0.404316985	0.418559976	0	2.389143868
	12934	1448270_at	5.458862541	-3.105037831	-1.12014427	0.360750603	0.460047818	0	2.173687083
	2709	1418643_at	6.025623916	-3.104933781	-1.660339069	0.534742183	0.316364786	0	3.160908051
	2099	1417973_at	3.697953185	-3.102802678	-0.746325736	0.240532774	0.596119827	0	1.677515081
	2814	1418762_at	2.161096591	-3.101980158	-1.575047815	0.507755606	0.335632002	0	2.979453673
	15281	1451135_at	6.658402661	-3.099600406	-0.816591891	0.263450698	0.567781642	0	1.761240459
	11645	1435817_x_at	8.512700476	-3.098159669	-0.994912062	0.321130015	0.501766458	0	1.992959043
	9450	1427087_at	6.318422552	-3.098085871	-1.453926032	0.469298171	0.365026717	0	2.739525499
	3625	1419663_at	2.517477095	-3.096954773	-2.537333368	0.819299458	0.172260835	0	5.805150089
	5665	1422386_at	3.771805083	-3.09682461	-1.021296576	0.329788317	0.492673379	0	2.029742307
	1769	1417610_at	2.7281088	-3.096551366	-0.872738759	0.281842171	0.546109153	0	1.831135763
	4189	1420659_at	4.036636861	-3.09615554	-1.391685833	0.449488346	0.381119192	0	2.623851067
	4980	1421586_a_at	3.848100583	-3.095531981	-0.941582708	0.304174763	0.520661376	0	1.920634114
	8807	1426208_x_at	4.558664718	-3.093238225	-1.510135465	0.488205355	0.351078252	0	2.848367832
	11104	1433723_s_at	6.617965323	-3.093081065	-0.790679386	0.255628407	0.578071805	0	1.729888901
	3036	1419010_x_at	2.086018509	-3.093020359	-1.735465954	0.561091022	0.300312004	0	3.329870228
	12551	1438934_x_at	4.971869852	-3.091878813	-1.553377457	0.502405673	0.340711499	0	2.93503449
	11366	1434620_s_at	5.867877257	-3.090360388	-1.255279339	0.406191894	0.418912448	0	2.387133646
	830	1416596_at	3.401834514	-3.090053966	-1.455666086	0.471081121	0.364586719	0	2.742831671
	606	1416359_at	6.25768287	-3.08994016	-1.188408033	0.384605517	0.43878678	0	2.279011229
	10696	1431339_a_at	5.767452613	-3.089539769	-1.154206258	0.373585176	0.449313322	0	2.225618408
	17677	1460699_at	7.426985635	-3.088584119	-1.215701839	0.393611374	0.430563569	0	2.322537417
	7370	1424375_s_at	4.393279878	-3.088322999	-1.713668577	0.554886447	0.304883805	0	3.279938074
	635	1416389_a_at	4.75396433	-3.087088291	-1.659489325	0.537558103	0.316551179	0	3.159046833
	11819	1436680_s_at	5.590027772	-3.086896797	-1.40168832	0.454076832	0.378485958	0	2.642105948
	8250	1425466_at	4.752785128	-3.086183358	-1.233793694	0.399779777	0.425197879	0	2.351846161
	11664	1435873_a_at	7.769188694	-3.084266414	-1.164136741	0.37744364	0.446231189	0	2.240990824
	10865	1432052_at	4.225382948	-3.083917661	-1.169299996	0.379160576	0.444637029	0	2.249025464
	6437	1423290_at	4.709223414	-3.081526128	-1.36949313	0.444420418	0.387027201	0	2.583797722
	6439	1423292_a_at	4.10486512	-3.081463115	-1.13379997	0.367942087	0.455713821	0	2.194359605
	8989	1426433_at	2.26855184	-3.079720865	-0.882451422	0.28653617	0.542444927	0	1.843505119
	14800	1450565_at	4.028454503	-3.078600595	-0.876811956	0.28480861	0.544569484	0	1.836312959
	10683	1431295_a_at	4.858721421	-3.077902414	-1.183570487	0.384538016	0.44026056	0	2.271382203
	442	1416188_at	4.635345499	-3.076610922	-0.893237716	0.290331712	0.538404467	0	1.857339717
	6491	1423350_at	6.237898269	-3.075947651	-1.080499054	0.351273551	0.472865223	0	2.11476749
	8551	1425869_a_at	4.118941892	-3.075102047	-1.599104302	0.520016662	0.330081846	0	3.029551651
	315	1416054_at	8.524401015	-3.073862432	-1.091445193	0.355072882	0.469291036	0	2.130873859
	3324	1419331_at	1.459048266	-3.073439921	-1.471715806	0.478849707	0.360553236	0	2.773515534
	10678	1431282_at	4.048844022	-3.073030405	-0.848166317	0.27600323	0.555490323	0	1.800211379
	1204	1416996_at	5.901402261	-3.071163184	-1.092780367	0.355819702	0.468856921	0	2.132846837
	6574	1423451_at	6.873401071	-3.070451032	-0.987628112	0.321655712	0.504306207	0	1.982922252
	11839	1436726_s_at	5.721252764	-3.069870516	-1.497981801	0.487962536	0.354048326	0	2.824473179
	6166	1422964_at	4.409564859	-3.069867566	-1.166370456	0.37994162	0.445540827	0	2.244463222
	15223	1451068_s_at	7.503193044	-3.069588441	-1.433219352	0.466909288	0.370303643	0	2.70048653
	6273	1423097_s_at	4.665293894	-3.067724048	-1.464330722	0.477334564	0.362403622	0	2.759354323
	17454	1460242_at	2.136833823	-3.066832995	-1.555411517	0.5071719	0.340231467	0	2.939175522
	3774	1419959_s_at	2.827652564	-3.066804082	-1.086762359	0.354363151	0.470816779	0	2.123968483
	10708	1431385_a_at	4.831554878	-3.065791495	-1.42690344	0.465427425	0.371928333	0	2.688690028
	12302	1438093_x_at	7.793943524	-3.063919592	-1.023431047	0.334026732	0.491945006	0	2.032747537
	11970	1437039_at	5.833068195	-3.063532885	-1.03252151	0.337036209	0.488854992	0	2.045596377
	15251	1451101_a_at	8.456314298	-3.061908363	-1.185481975	0.387170952	0.439677626	0	2.274393648
	7369	1424374_at	4.391603982	-3.061857225	-1.634599607	0.53385886	0.322059777	0	3.105013642
	10528	1430259_at	4.313074782	-3.061734023	-1.105171484	0.360962604	0.464847214	0	2.151244471
	6937	1423867_at	1.254789991	-3.061207001	-0.792333307	0.258830359	0.577409477	0	1.731873201
	294	1416033_at	4.619504134	-3.05881964	-1.079897994	0.353044024	0.47306227	0	2.113886614
	14372	1450037_at	5.174952199	-3.055874471	-0.86481818	0.283001867	0.549115606	0	1.821110142
	9252	1426792_s_at	3.426653125	-3.055849424	-1.540123575	0.503991971	0.343856	0	2.908194127
	7585	1424635_at	8.654248951	-3.055072951	-0.933542908	0.305571397	0.523570999	0	1.90996064
	11258	1434250_at	5.706837539	-3.054551147	-0.888189594	0.290775813	0.540291693	0	1.850852072
	16075	1452133_at	6.390105334	-3.053857786	-1.207657885	0.395453217	0.432970944	0	2.309623809
	16954	1455485_x_at	7.75695656	-3.05366441	-1.156478427	0.378718245	0.448606234	0	2.229126403
	12500	1438776_x_at	8.421639851	-3.053420538	-1.059611086	0.347024287	0.479761374	0	2.084369553
	12393	1438381_x_at	3.554119331	-3.052248119	-1.938400693	0.635073106	0.260905508	0	3.832805246
	7269	1424254_at	3.894920129	-3.051476085	-1.240819931	0.406629413	0.423132108	0	2.363328098
	2080	1417952_at	2.609662856	-3.050515209	-1.658868017	0.543799294	0.316687534	0	3.157686657
	11951	1437008_x_at	5.086080506	-3.04997321	-1.17626563	0.38566425	0.442495402	0	2.259910487
	3922	1420350_at	2.819659521	-3.048830365	-0.893494948	0.293061549	0.538308478	0	1.85767091
	464	1416211_a_at	4.738653635	-3.048249581	-1.965428237	0.644772741	0.256063187	0	3.905286081
	1767	1417608_a_at	7.742605881	-3.047694721	-1.134824391	0.372355008	0.455390345	0	2.195918318
	4815	1421392_a_at	5.327960379	-3.04506808	-1.234371304	0.405367391	0.425027677	0	2.352787956
	14752	1450505_a_at	6.369678051	-3.043662553	-1.197253804	0.393359574	0.436104625	0	2.293027733
	538	1416287_at	4.535511763	-3.043045167	-1.16417726	0.382569826	0.446218657	0	2.241053764
	11893	1436881_x_at	1.619774391	-3.042670816	-1.309705939	0.43044615	0.403403096	0	2.478910077
	13073	1448423_at	6.019215801	-3.042178304	-0.835131778	0.274517696	0.560531837	0	1.784019986
	16358	1452593_a_at	5.177030937	-3.040432778	-1.617934885	0.532139667	0.325801492	0	3.069353655
	11650	1435830_a_at	4.494529029	-3.040292741	-1.230746927	0.404811981	0.426096786	0	2.346884637
	14100	1449585_at	3.39371374	-3.038270557	-1.168658203	0.384645864	0.444834873	0	2.248025192
	17266	1456540_s_at	5.239625148	-3.037800872	-1.624410355	0.534732336	0.324342424	0	3.083161273
	4452	1420962_at	3.125142472	-3.037478696	-1.391090381	0.457975354	0.381276527	0	2.622768333
	6745	1423652_at	6.097388664	-3.037294439	-0.942481211	0.31030288	0.520337211	0	1.921830648
	10890	1432160_at	4.996320455	-3.037229038	-1.250546755	0.411739365	0.420288896	0	2.379315776
	519	1416268_at	6.407346712	-3.036526671	-1.256275838	0.413721325	0.418623197	0	2.388783058
	7410	1424422_s_at	4.24271233	-3.035666692	-1.451800408	0.478247632	0.365564933	0	2.735492135
	14688	1450430_at	4.834098298	-3.035483184	-1.84676046	0.608390937	0.278015946	0	3.596915979
	16938	1455421_x_at	3.650273371	-3.034937817	-1.566374747	0.51611428	0.337655802	0	2.961595784
	1752	1417593_at	5.39563678	-3.034882149	-0.885422883	0.291748687	0.541328825	0	1.847306024
	17096	1455981_at	8.330494836	-3.034654765	-0.984076852	0.324279672	0.505549109	0	1.9780472
	1790	1417633_at	4.211580505	-3.034572414	-1.200571713	0.395631262	0.435102824	0	2.298307306
	16895	1455209_at	1.693767995	-3.033029761	-0.736264464	0.242748843	0.600291663	0	1.665856886
	12906	1448241_at	4.84977147	-3.032130796	-0.951167912	0.313696201	0.51721359	0	1.93343721
	4167	1420630_at	5.491791248	-3.031834341	-0.984647117	0.324769432	0.505349317	0	1.978829232
	7489	1424523_at	5.44330656	-3.028417167	-0.839117384	0.277081174	0.558985442	0	1.788955355
	12400	1438397_a_at	4.754984442	-3.027584672	-1.559449107	0.515080262	0.339280611	0	2.947412751
	12843	1448170_at	5.531772166	-3.02695172	-1.150043473	0.379934528	0.450611653	0	2.219205815
	7061	1424016_at	4.192807842	-3.026256103	-1.442309289	0.476598556	0.367977819	0	2.717555104
	8452	1425752_at	3.885044875	-3.021126799	-1.16030803	0.384064658	0.447416997	0	2.235051431
	6493	1423352_at	2.108251809	-3.020410033	-2.168375797	0.717907759	0.222460979	0	4.495170372
	6438	1423291_s_at	4.933979643	-3.019636302	-1.564611951	0.518145828	0.338068628	0	2.957979289
	11318	1434466_at	2.380024362	-3.019538712	-1.258556053	0.416804079	0.417962075	0	2.392561572
	9706	1427480_at	1.232318023	-3.019004522	-0.796062233	0.263683683	0.575918978	0	1.736355354
	10159	1428283_at	4.661499295	-3.015756957	-1.44384915	0.478768406	0.367585267	0	2.720457235
	14516	1450217_at	5.046467542	-3.013865561	-0.883137865	0.29302497	0.54218689	0	1.844382478
	2214	1418098_at	3.407573577	-3.01331622	-1.111684689	0.368924005	0.462753341	0	2.160978455
	6282	1423109_s_at	5.146184136	-3.012817393	-1.022894759	0.339514357	0.492127909	0	2.031992052
	4159	1420622_a_at	5.282031217	-3.011587683	-1.943156152	0.645226491	0.260046919	0	3.84545991
	10900	1432211_a_at	4.908177993	-3.01112223	-1.097462921	0.364469735	0.467337619	0	2.139780662
	6993	1423933_a_at	8.978115699	-3.009920828	-1.685830736	0.560091389	0.310823882	0	3.217255998
	1544	1417371_at	5.116002432	-3.009856063	-1.011897181	0.336194542	0.495893706	0	2.016561187
	13207	1448571_a_at	3.717827879	-3.009458648	-1.15675698	0.384373775	0.448519626	0	2.22955684
	6952	1423886_at	4.287966982	-3.00920412	-1.486028881	0.493827877	0.356993848	0	2.801168718
	1643	1417478_a_at	4.413002554	-3.008992859	-1.184366002	0.393608778	0.440017863	0	2.272635009
	5442	1422134_at	4.097131252	-3.008699116	-2.15875612	0.717504821	0.223949272	0	4.465296949
	17209	1456325_at	3.686866826	-3.007188566	-0.938027782	0.311928488	0.521945912	0	1.915907331
	16746	1454628_at	2.6858607	-3.004761504	-1.260799481	0.419600517	0.417312638	0	2.396284962
	4366	1420859_at	1.453508917	-3.004060681	-1.409711279	0.469268576	0.376387004	0	2.656839872
	12470	1438642_at	3.22406157	-3.004009918	-1.255131339	0.41781864	0.418955425	0	2.386888772
	15782	1451746_a_at	2.926447017	-3.002370974	-1.359006342	0.452644378	0.389850708	0	2.565084481
	14075	1449557_at	4.982265514	-3.001761737	-1.232569558	0.410615387	0.425558816	0	2.349851451
	10608	1430837_a_at	4.747941337	-2.999062426	-1.147648838	0.382669206	0.451360215	0	2.215525355
	8249	1425465_a_at	4.693136223	-2.995667945	-1.0645147	0.355351367	0.478133468	0	2.091466224
	14665	1450404_at	3.386038252	-2.994922396	-1.046114646	0.349296078	0.48427061	0	2.06496116
	2756	1418697_at	2.312667997	-2.994794164	-2.075598945	0.693068983	0.237237019	0	4.215193747
	6418	1423269_a_at	5.619918723	-2.99390451	-1.06876742	0.356981132	0.47672612	0	2.097640463
	12145	1437548_at	3.050047248	-2.991140319	-1.196591316	0.400045196	0.436304931	0	2.291975013
	3073	1419055_a_at	5.211405171	-2.990574305	-1.114598012	0.372703668	0.461819818	0	2.165346661
	13115	1448471_a_at	4.80062447	-2.989479779	-1.979634324	0.662200272	0.25355413	0	3.943931033
	6709	1423611_at	5.705833799	-2.989263769	-2.059570523	0.688989223	0.239887431	0	4.168621899
	17270	1456565_s_at	4.767208036	-2.986625704	-1.500241127	0.502319767	0.353494304	0	2.828899898
	9127	1426615_s_at	3.448747418	-2.98592569	-1.11041255	0.371882178	0.463161567	0	2.15907379
	14501	1450200_s_at	3.444855433	-2.985725906	-1.588494894	0.532029712	0.332518176	0	3.007354405
	12781	1448102_a_at	6.283172867	-2.985337965	-1.175943358	0.393906275	0.442594259	0	2.259405721
	6272	1423096_at	4.645302427	-2.984100116	-1.434302458	0.480648236	0.370025741	0	2.702514687
	3940	1420371_at	4.488995791	-2.983816592	-1.331841547	0.446355031	0.397260829	0	2.51723786
	1113	1416899_at	4.497852917	-2.983202989	-0.922055384	0.309082348	0.527756598	0	1.89481288
	15358	1451231_a_at	4.035785242	-2.98313123	-1.247775007	0.418276942	0.421097143	0	2.374748953
	16741	1454620_x_at	8.814503472	-2.9823184	-1.069189276	0.358509432	0.476586742	0	2.09825392
	15426	1451314_a_at	4.223732714	-2.977630726	-2.159680999	0.725301825	0.223805749	0	4.468160467
	8188	1425388_a_at	4.811288009	-2.976764692	-0.904416484	0.30382532	0.534248744	0	1.871787274
	2688	1418616_at	5.113411787	-2.976106389	-1.200857972	0.403499679	0.4350165	0	2.29876338
	3776	1419961_s_at	2.830456784	-2.974917834	-1.053338376	0.354073099	0.481851875	0	2.075326572
	16066	1452123_s_at	5.709987352	-2.973667374	-1.204122438	0.404928422	0.434033277	0	2.303970809
	15894	1451907_a_at	3.43096571	-2.973320217	-1.586703191	0.533646925	0.332931391	0	3.003621847
	10415	1429427_s_at	4.061392583	-2.972848509	-1.399319083	0.470699761	0.379108029	0	2.637770563
	12650	1439374_x_at	8.23838373	-2.972792573	-1.20463449	0.405219826	0.433879254	0	2.304788697
	8262	1425485_at	5.205963037	-2.97015388	-1.491692145	0.502227226	0.355595225	0	2.812186246
	5529	1422234_at	4.131837412	-2.969935852	-1.170618187	0.394156051	0.444230949	0	2.251081339
	5128	1421761_a_at	3.679250525	-2.968488138	-0.75835577	0.255468688	0.591169699	0	1.691561664
	8771	1426160_a_at	4.531019427	-2.968219198	-0.912505865	0.307425363	0.531261524	0	1.882312111
	9838	1427691_a_at	4.721828203	-2.968049916	-0.979578034	0.330040957	0.507128045	0	1.971888578
	5027	1421640_a_at	5.965126832	-2.963011565	-1.37732046	0.46483803	0.384933074	0	2.597854191
	13949	1449413_at	3.972695172	-2.962777959	-0.906946072	0.306113413	0.533312825	0	1.875072101
	1489	1417311_at	7.459087622	-2.962178526	-0.962584869	0.324958425	0.513136705	0	1.948798421
	10102	1428122_s_at	4.955676541	-2.960521246	-0.97477201	0.329256887	0.508820249	0	1.96533059
	6979	1423918_at	5.255909838	-2.960115149	-1.213880885	0.410078941	0.431107365	0	2.319607785
	1487	1417309_at	5.295830962	-2.958478071	-1.169006417	0.395137766	0.444727519	0	2.248567849
	5060	1421680_at	2.957534626	-2.957654226	-1.183441046	0.400128262	0.440300062	0	2.27117842
	16872	1455076_a_at	5.506646618	-2.955938452	-0.812113306	0.274739586	0.569546956	0	1.755781485
	7726	1424809_at	5.348360314	-2.955112206	-1.160325531	0.392650245	0.44741157	0	2.235078545
	5643	1422362_s_at	2.929999302	-2.954975017	-1.085757899	0.367433867	0.471144694	0	2.122490209
	11676	1435943_at	2.728964171	-2.952464746	-1.917292038	0.649386937	0.264750986	0	3.777134188
	1762	1417603_at	4.462150706	-2.9514521	-1.666976333	0.564798708	0.314912661	0	3.175483631
	13537	1448939_at	4.323941978	-2.950600905	-0.955600644	0.323866451	0.515626871	0	1.9393869
	12725	1444028_s_at	6.106823869	-2.949451412	-1.366103677	0.463172125	0.387937548	0	2.5777345
	9251	1426791_at	3.42570595	-2.948460535	-1.451997006	0.492459366	0.365515121	0	2.735864931
	9905	1427816_at	6.215836654	-2.947532239	-1.021309667	0.346496521	0.492668908	0	2.029760725
	6848	1423766_at	6.039885177	-2.947058265	-1.241512335	0.42127173	0.42292908	0	2.364462621
	15590	1451511_at	3.372420795	-2.94697385	-1.238479661	0.420254717	0.423819049	0	2.35949753
	11196	1434047_x_at	7.954567985	-2.94432487	-1.088507378	0.369696765	0.470247644	0	2.126539095
	14269	1449918_at	3.401468445	-2.943771452	-1.64061644	0.557317872	0.320719407	0	3.117990301
	13560	1448965_at	4.362286559	-2.943057197	-1.017803695	0.345832115	0.493867626	0	2.02483408
	8447	1425746_at	4.007480714	-2.942251443	-1.084773622	0.368688279	0.471466241	0	2.121042637
	256	1415994_at	2.752046159	-2.941981609	-0.848642566	0.288459507	0.55530698	0	1.800805746
	17445	1460233_at	2.472274527	-2.94145908	-0.818487736	0.278259093	0.567036011	0	1.763556425
	12080	1437367_at	4.939538985	-2.941413133	-1.680218821	0.571228435	0.312035306	0	3.204765558
	11319	1434467_at	2.481054908	-2.940904443	-1.209612676	0.411306351	0.432384684	0	2.312755372
	12714	1441134_at	3.967545869	-2.940613204	-1.35128016	0.459523258	0.391944107	0	2.551384193
	17582	1460411_s_at	5.358346746	-2.938893131	-1.377056307	0.468562906	0.385003561	0	2.597378576
	9462	1427104_at	4.022215409	-2.936837831	-1.178025282	0.401120303	0.441956021	0	2.262668576
	8744	1426121_at	3.598466119	-2.936172535	-0.865279182	0.2946963	0.548940169	0	1.821692157
	874	1416642_a_at	8.509273001	-2.936109638	-1.252768482	0.426676329	0.419642156	0	2.382982706
	4307	1420788_at	3.571858547	-2.935105667	-0.993714221	0.338561651	0.502183238	0	1.991305015
	585	1416337_at	6.783784778	-2.933520838	-1.093489629	0.372756728	0.468626476	0	2.133895651
	12789	1448111_at	5.026700697	-2.933462279	-1.465934543	0.499728445	0.362000967	0	2.762423558
	8408	1425691_at	3.245409274	-2.933172558	-1.078156109	0.367573365	0.473633782	0	2.111335883
	16953	1455484_at	2.408395045	-2.932429034	-0.819829901	0.279573654	0.566508732	0	1.765197856
	7747	1424836_a_at	5.813337969	-2.932238625	-0.916009681	0.312392611	0.529972835	0	1.886889163
	11891	1436879_x_at	1.609683151	-2.931957702	-1.250209323	0.426407694	0.420387208	0	2.378759344
	13938	1449396_at	3.260675599	-2.930407863	-1.605432359	0.54785287	0.328637186	0	3.042869283
	6489	1423348_at	4.170686883	-2.930158999	-1.033713102	0.352783963	0.488451389	0	2.047286632
	17465	1460256_at	3.787161517	-2.930115221	-2.047747754	0.698862536	0.241861367	0	4.134599973
	10880	1432108_at	4.895296547	-2.929217605	-1.199711504	0.409567217	0.435362333	0	2.296937345
	3523	1419548_at	4.50663904	-2.92871488	-1.050986613	0.3588559	0.482637991	0	2.071946301
	2050	1417917_at	2.818570871	-2.92837158	-3.110367231	1.062149098	0.115794029	0	8.636023869
	1231	1417025_at	5.128169265	-2.927655774	-1.747391933	0.596857031	0.297839719	0	3.357510551
	16241	1452404_at	2.796524246	-2.92747406	-1.072968972	0.366516987	0.475339774	0	2.103758313
	12135	1437522_x_at	2.831406813	-2.927462594	-1.052782766	0.359622961	0.482037481	0	2.074527478
	3905	1420333_at	3.398703433	-2.927197029	-0.75033493	0.256332226	0.594465533	0	1.682183314
	11615	1435709_at	3.760419879	-2.92508467	-1.597059063	0.545987294	0.330550118	0	3.025259845
	13452	1448842_at	3.829851309	-2.924135078	-2.016558324	0.689625571	0.247147065	0	4.046173892
	17221	1456379_x_at	1.294371986	-2.922948215	-0.913867133	0.312652522	0.530760483	0	1.884089022
	7754	1424845_a_at	3.623916934	-2.922907543	-0.852721712	0.291737491	0.553739095	0	1.805904638
	7439	1424456_at	4.745572837	-2.921549658	-1.143043079	0.391245473	0.452803471	0	2.208463638
	17384	1460166_at	1.49867678	-2.921212292	-0.907243198	0.310570786	0.533203	0	1.875458317
	3290	1419295_at	5.833552526	-2.92100017	-1.129837621	0.386798204	0.456967155	0	2.188341085
	12454	1438612_a_at	2.595763838	-2.920741484	-0.827566907	0.283341375	0.563478744	0	1.774689838
	10128	1428193_at	5.56080213	-2.920716876	-0.8157367	0.279293316	0.568118308	0	1.760196752
	16996	1455693_x_at	8.815519378	-2.91890955	-1.078883171	0.369618569	0.473395149	0	2.112400183
	11310	1434433_x_at	5.821917153	-2.917741831	-0.885813258	0.303595489	0.541182368	0	1.84780595
	10624	1430998_at	3.847077726	-2.915042286	-2.067893213	0.709387038	0.238507541	0	4.192739549
	3857	1420177_at	2.981678956	-2.913212486	-0.824954685	0.28317697	0.564499933	0	1.771479395
	6494	1423353_at	2.122013255	-2.912045691	-2.094245378	0.719166387	0.234190526	0	4.27002755
	16845	1454972_at	2.630409832	-2.912040957	-1.341631944	0.460718775	0.39457407	0	2.534378398
	16791	1454778_x_at	8.441140572	-2.911928571	-1.116998378	0.383594017	0.461052077	0	2.168952379
	2889	1418848_at	2.978521735	-2.911899179	-1.241647271	0.426404623	0.422889525	0	2.364683781
	10607	1430829_s_at	4.738730842	-2.911721846	-1.179484978	0.405081612	0.441509083	0	2.264959068
	14406	1450083_at	4.632443461	-2.910828764	-1.11952095	0.384605568	0.460246626	0	2.172748139
	13144	1448501_at	5.022723435	-2.910718846	-1.552178433	0.533262921	0.340994782	0	2.932596197
	8502	1425810_a_at	5.797785157	-2.910619878	-1.375285543	0.472506064	0.385476404	0	2.594192509
	15898	1451911_a_at	4.923139175	-2.910213407	-1.112675075	0.38233453	0.462435777	0	2.162462441
	9052	1426516_a_at	4.779652588	-2.908628875	-1.261066496	0.433560468	0.417235409	0	2.396728509
	12630	1439262_x_at	4.906728826	-2.908436586	-0.968603807	0.333032466	0.511000353	0	1.956945811
	7207	1424180_a_at	4.530339451	-2.908110251	-0.954235123	0.328128936	0.516115147	0	1.937552125
	12148	1437565_a_at	5.221348613	-2.905667131	-1.319081792	0.453968653	0.400789942	0	2.495072596
	16567	1453505_a_at	4.165154583	-2.90410337	-1.509935208	0.519931633	0.351126988	0	2.847972485
	10674	1431241_at	4.610176034	-2.903132673	-1.17837343	0.405897203	0.441849381	0	2.263214665
	4297	1420778_at	3.648880055	-2.90255779	-0.741137479	0.255339439	0.598267468	0	1.671493192
	5921	1422678_at	3.809472652	-2.902111163	-1.315386975	0.453251754	0.401817701	0	2.48869076
	1488	1417310_at	5.257445393	-2.901517894	-1.151213224	0.396762407	0.450246441	0	2.221005898
	8287	1425530_a_at	2.23730928	-2.90109778	-0.984406105	0.339321932	0.505433746	0	1.978498683
	3228	1419223_a_at	2.742365681	-2.900146449	-1.145031323	0.394818449	0.452179871	0	2.211509321
	2357	1418255_s_at	5.627036659	-2.89980237	-0.955446736	0.329486846	0.515681882	0	1.939180015
	3015	1418987_at	3.550121583	-2.898956464	-1.524800783	0.525982643	0.347527541	0	2.877469792
	6027	1422802_at	2.774650796	-2.898885915	-1.148386849	0.396147652	0.45112938	0	2.216658998
	7263	1424245_at	3.603929575	-2.898648375	-0.976736231	0.336962647	0.508127965	0	1.968008198
	6924	1423851_a_at	4.877243043	-2.897656226	-1.40314831	0.484235603	0.378103128	0	2.644781082
	2666	1418594_a_at	5.478335888	-2.897421004	-1.014556704	0.350158538	0.494980397	0	2.020282026
	6075	1422855_at	5.114397253	-2.89654505	-1.469853272	0.507450513	0.361019014	0	2.769937209
	14918	1450713_at	3.766943583	-2.896115668	-0.764681026	0.26403677	0.588583488	0	1.698994316
	8699	1426066_a_at	2.866668697	-2.895336049	-1.200458001	0.414617848	0.43513712	0	2.298126162
	6741	1423648_at	6.054420202	-2.892810218	-1.181933386	0.408576193	0.44076043	0	2.26880621
	4221	1420694_a_at	2.448927907	-2.89267538	-1.110447014	0.383882347	0.463150503	0	2.159125367
	14919	1450714_at	5.771178685	-2.892459899	-1.247509482	0.431297071	0.421174652	0	2.374311926
	16429	1452721_a_at	4.801041208	-2.892301349	-1.715652347	0.593178974	0.304464864	0	3.284451238
	1780	1417622_at	8.080309226	-2.890253719	-1.352908892	0.46809347	0.391501871	0	2.554266207
	6695	1423591_at	5.753359211	-2.888837597	-1.393298124	0.482304068	0.380693509	0	2.626785004
	12652	1439376_x_at	4.192080947	-2.888634809	-1.489964849	0.515802428	0.356021223	0	2.808821315
	10553	1430474_a_at	3.980016557	-2.885549853	-1.750283482	0.606568443	0.297243366	0	3.364246654
	7575	1424624_at	4.207008657	-2.884334175	-1.225376514	0.424838607	0.427685881	0	2.33816463
	7738	1424824_at	4.658530089	-2.883899845	-1.504821171	0.521800774	0.352373864	0	2.837894921
	674	1416431_at	4.679745433	-2.883773681	-1.487149454	0.515695619	0.356716671	0	2.803345291
	7297	1424287_at	3.610394223	-2.882906782	-1.104157372	0.383001413	0.465174084	0	2.149732829
	966	1416744_at	5.372599354	-2.881206191	-1.362495065	0.47289051	0.38890911	0	2.57129487
	11750	1436337_at	4.477255145	-2.881063815	-1.585791174	0.550418622	0.333141924	0	3.001723673
	10416	1429428_at	4.133909601	-2.880212764	-1.334127241	0.463204406	0.396631938	0	2.521229138
	3417	1419429_at	3.548842047	-2.879741536	-1.018246792	0.353589647	0.493715967	0	2.025456066
	3723	1419814_s_at	6.421519904	-2.879704217	-1.266224243	0.439706354	0.415746423	0	2.405312335
	10090	1428108_x_at	3.219769726	-2.879543548	-1.113363658	0.386645883	0.462215115	0	2.163494807
	17714	AFFX-PyruCarbMur/L09192_5_at	4.898314488	-2.879238466	-0.698723664	0.242676552	0.616117037	0	1.623068248
	6951	1423885_at	4.567812031	-2.87697371	-1.473757779	0.512259731	0.360043274	0	2.777443913
	8128	1425302_at	3.530109944	-2.873877681	-0.950849606	0.330859456	0.517327717	0	1.933010677
	10466	1429761_at	3.915202157	-2.873410166	-1.214509462	0.422671805	0.430919574	0	2.320618649
	8801	1426202_at	4.45035765	-2.872291468	-1.473546503	0.51302123	0.360096004	0	2.7770372
	14540	1450250_at	2.86862116	-2.872077756	-1.34900999	0.469698283	0.392561341	0	2.54737259
	2539	1418453_a_at	5.638551756	-2.870891314	-0.90474637	0.315144765	0.534126597	0	1.872215325
	9751	1427539_a_at	5.125084877	-2.870263804	-1.153732524	0.401960448	0.449460886	0	2.224887708
	17377	1460004_x_at	5.834640556	-2.869986731	-1.273860131	0.443855756	0.413551776	0	2.418076908
	13733	1449169_at	4.193684925	-2.869693097	-1.063030206	0.370433412	0.478625708	0	2.08931527
	13350	1448729_a_at	3.645397978	-2.865913727	-1.266393742	0.441881321	0.415697581	0	2.405594947
	3403	1419414_at	3.039637207	-2.862749718	-0.97289075	0.339844851	0.509484178	0	1.962769489
	8629	1425984_at	3.855075372	-2.86268119	-1.656051793	0.57849676	0.31730633	0	3.151528682
	12392	1438380_at	3.299904571	-2.862471652	-1.744992746	0.60961049	0.298335436	0	3.351931686
	6704	1423606_at	5.556813201	-2.862468962	-1.760024417	0.614862358	0.295243169	0	3.387038572
	13596	1449009_at	4.66605758	-2.860509482	-1.605411312	0.561232648	0.328641981	0	3.042824891
	12098	1437413_x_at	8.378442641	-2.859398339	-0.898177414	0.314114127	0.536564156	0	1.863710033
	4129	1420590_at	3.8096161	-2.859182822	-1.512579894	0.529025245	0.350483907	0	2.853198052
	12516	1438842_at	3.430166887	-2.856711812	-1.514078009	0.530007263	0.350120148	0	2.856162392
	17279	1456577_x_at	6.629632873	-2.852724381	-1.498778476	0.525384957	0.35385287	0	2.82603332
	16295	1452493_s_at	3.039971662	-2.852269688	-1.023264766	0.358754563	0.49200171	0	2.032513262
	9938	1427891_at	3.572173268	-2.849976392	-1.188983452	0.417190632	0.438611805	0	2.279920393
	10346	1429033_at	3.55366522	-2.849829869	-0.806243348	0.282909291	0.571869018	0	1.748652172
	1115	1416902_a_at	6.708663833	-2.849780913	-0.829307828	0.291007573	0.562799196	0	1.776832674
	5579	1422286_a_at	6.215415957	-2.849301469	-1.195434692	0.419553601	0.436654862	0	2.290138248
	1749	1417590_at	3.701169098	-2.848860403	-1.042054931	0.365779569	0.485635257	0	2.059158568
	6756	1423665_a_at	8.515364654	-2.847750107	-0.920787888	0.323338725	0.528220469	0	1.893148902
	570	1416321_s_at	4.672832953	-2.847390235	-1.655940582	0.581564326	0.317330791	0	3.151285754
	8263	1425486_s_at	5.300825314	-2.846325052	-1.49016888	0.523541357	0.355970877	0	2.809218575
	11733	1436226_at	5.537044388	-2.844366252	-1.541902308	0.542089932	0.343432313	0	2.911781919
	1754	1417595_at	4.090146903	-2.843938251	-1.043731878	0.3670023	0.485071096	0	2.061553467
	16898	1455231_s_at	4.037746385	-2.842626858	-1.137641859	0.400207947	0.454501872	0	2.200210961
	2493	1418406_at	3.949928657	-2.842238537	-1.043994164	0.367314056	0.484982917	0	2.061928297
	10077	1428091_at	4.361057001	-2.841846518	-1.505271217	0.529680687	0.352263959	0	2.838780333
	7358	1424361_at	3.922576018	-2.841128289	-1.420033892	0.499813365	0.373703533	0	2.675917971
	11132	1433830_at	7.85773897	-2.841064209	-1.043728071	0.367372222	0.485072376	0	2.061548026
	11691	1435989_x_at	9.161521944	-2.840552501	-1.232863963	0.434022593	0.425471982	0	2.350331024
	16398	1452652_at	3.755221402	-2.839555818	-2.162461393	0.761549176	0.223374841	0	4.476779907
	982	1416760_at	3.891350978	-2.838617565	-1.247240707	0.439383143	0.421253125	0	2.373869631
	2557	1418472_at	3.912622802	-2.838354135	-1.116397791	0.393325758	0.461244051	0	2.168049642
	15867	1451866_a_at	3.672040432	-2.837936988	-1.341341849	0.472646805	0.394653419	0	2.53386884
	9417	1427034_at	5.020017578	-2.83746935	-1.074030449	0.378517022	0.474990166	0	2.105306743
	12844	1448171_at	5.608222841	-2.832747996	-1.057502176	0.373313185	0.480463195	0	2.081324878
	1463	1417279_at	6.006232759	-2.830420666	-1.202031024	0.424682818	0.434662933	0	2.300633259
	9520	1427201_at	2.541229822	-2.829953712	-1.463555372	0.517165834	0.362598441	0	2.757871757
	3046	1419020_at	2.604948944	-2.829715245	-0.753411142	0.266249808	0.593199324	0	1.685774006
	13084	1448436_a_at	5.624342884	-2.828797965	-1.130938907	0.399794867	0.456618461	0	2.1900122
	12243	1437852_x_at	5.199621823	-2.828489658	-1.416009512	0.500623896	0.37474743	0	2.668463933
	8770	1426157_a_at	3.922569298	-2.82785584	-1.562044603	0.552377735	0.338670774	0	2.952720098
	9663	1427404_x_at	5.844050695	-2.826873372	-1.668443911	0.590208224	0.31459248	0	3.178715527
	15280	1451134_a_at	5.618780582	-2.823619441	-1.192011693	0.422157347	0.437692117	0	2.284711011
	11705	1436042_at	4.649904927	-2.822820391	-1.36178652	0.482420534	0.38910016	0	2.570032351
	11107	1433733_a_at	4.343502422	-2.822162763	-1.444912566	0.51198768	0.367314419	0	2.722463234
	13838	1449288_at	3.326476584	-2.82183625	-1.040754784	0.368821821	0.486073105	0	2.057303705
	8407	1425690_at	3.191949289	-2.821696848	-1.000334311	0.35451516	0.49988415	0	2.000463507
	5427	1422117_s_at	3.159799858	-2.820513572	-0.946527306	0.335586865	0.518879949	0	1.927228063
	9699	1427472_a_at	2.442021404	-2.81993133	-1.086060747	0.385137303	0.471045803	0	2.122935805
	7760	1424853_s_at	1.790768517	-2.819851458	-0.911983815	0.323415552	0.531453799	0	1.881631106
	9079	1426551_at	5.121214448	-2.818844542	-1.203924254	0.427098492	0.434092904	0	2.303654333
	5263	1421923_at	4.541228743	-2.815820393	-1.304002678	0.463098669	0.405000985	0	2.469129797
	6354	1423195_at	5.697522454	-2.814052104	-0.871853146	0.309821252	0.54644449	0	1.830012047
	5508	1422210_at	2.551519194	-2.813860183	-0.855506004	0.304032876	0.552671451	0	1.809393261
	9078	1426550_at	5.430568785	-2.813018366	-1.237338783	0.439861608	0.424154337	0	2.357632385
	3159	1419144_at	3.490685514	-2.812279396	-1.514385493	0.538490413	0.350045534	0	2.856771197
	602	1416355_at	5.18069972	-2.811999868	-0.994535947	0.353675673	0.501897287	0	1.99243954
	9725	1427506_at	4.9419864	-2.810860466	-1.217474	0.433132137	0.430035003	0	2.325392102
	11851	1436767_at	6.403563237	-2.810573457	-1.325341557	0.471555566	0.399054706	0	2.505922082
	Estimated Miss rates for Delta=1.86346036364549
		Quantiles	Cutpoints	Miss Rate(%)
		0 -> 0.05	-2.807 -> -2.298	98.88
		0.05 -> 0.1	-2.298 -> -1.919	96.57
		0.1 -> 0.15	-1.919 -> -1.634	93.08
		0.15 -> 0.2	-1.634 -> -1.4	88.01
		0.2 -> 0.25	-1.4 -> -1.178	79.03
		0.25 -> 0.75	-1.178 -> 0.541	20.58
		0.75 -> 0.8	0.541 -> 0.764	12.26
		0.8 -> 0.85	0.764 -> 1.028	32.58
		0.85 -> 0.9	1.028 -> 1.368	55.94
		0.9 -> 0.95	1.368 -> 1.897	79.46
		0.95 -> 1	1.897 -> 3.447	95.94
