# Supplementary material for: A genomic analysis of mouse models of breast cancer reveals molecular features of mouse models and relationships to human breast cancer
Source: Breast Cancer Res. 2014 Jun 5;16(3):R59. doi: 10.1186/bcr3672 (PMC4078930; doi:10.1186/bcr3672)
Supplement: Additional file 3 — Fold change values organized by mouse tumor model type comparing the mouse model to normal mammary gland. [file bcr3672-S3.zip › Additional_File_3/rbko_p107mut_NMLmammary/AdditionalFile78_rbko_p107mut_NMLmammary/UpregulatedGenesgather_gene_ontology_121024.txt]

#	Annotation	Total Genes With Ann	Your Genes (With Ann)	Your Genes (No Ann)	Genome (With Ann)	Genome (No Ann)	ln(Bayes factor)	neg ln(p value)	FE: neg ln(p value)	FE: neg ln(FDR)	Genes
1	GO:0006953 [5]: acute-phase response	3	3	58	20	12548	4.54	8.11	8.64	3.59	Saa1 Saa2 Saa3
2	GO:0016582 [9]: non-covalent chromatin modification	3	3	58	25	12543	3.95	7.47	8.04	3.59	Baz1b Baz2a Rbbp4
3	GO:0006338 [10]: chromatin remodeling	3	3	58	25	12543	3.95	7.47	8.04	3.59	Baz1b Baz2a Rbbp4
4	GO:0007166 [5]: cell surface receptor linked signal transduction	2	2	59	2300	10268	3.67	7.21	0.0	0.0	Axin2 Csnk2a1
5	GO:0050877 [4]: neurophysiological process	1	1	60	1506	11062	1.53	4.78	0.0	0.0	Tbl1xr1
6	GO:0006021 [9]: myo-inositol biosynthesis	1	1	60	0	12568	1.22	4.46	5.33	1.19	Isyna1
7	GO:0007154 [3]: cell communication	9	9	52	3600	8968	1.09	4.35	0.0	0.0	AW742319 Axin2 Cdh6 Csnk2a1 Cxcl5 Ppp2r2a Prkcz Prl Tbl1xr1
8	GO:0006690 [7]: icosanoid metabolism	2	2	59	22	12546	1.05	4.31	5.13	1.19	Lta4h Ptges
9	GO:0009581 [5]: detection of external stimulus	1	1	60	1366	11202	0.88	4.1	0.0	0.0	Tbl1xr1
10	GO:0016568 [8]: chromatin modification	3	3	58	81	12487	0.84	4.1	4.86	1.18	Baz1b Baz2a Rbbp4
11	GO:0007600 [5]: sensory perception	1	1	60	1356	11212	0.83	4.1	0.0	0.0	Tbl1xr1
12	GO:0044237 [4]: cellular metabolism	34	34	27	5232	7336	0.6	3.84	3.99	1.15	4732497O03Rik Adarb1 Aebp2 Ankib1 Baz1b Baz2a Cnot3 Csnk2a1 Dpf3 Eif3s6 Ero1l G1p2 Grp58 Isp2 Isyna1 Lgtn Lta4h Map4k4 Nfat5 Nfic Pank3 Pfkl Prkcz Prtn3 Ptges Rbbp4 Rpl14 Rpl37 Sf3a2 Snapc2 Srr Tbl1xr1 Txndc1 Zdhhc3
13	GO:0006413 [8]: translational initiation	2	2	59	33	12535	0.33	3.58	4.4	1.18	Eif3s6 Lgtn
14	GO:0042330 [5]: taxis	3	3	58	100	12468	0.3	3.52	4.31	1.18	Cxcl5 G1p2 S100a8
15	GO:0006935 [6]: chemotaxis	3	3	58	100	12468	0.3	3.52	4.31	1.18	Cxcl5 G1p2 S100a8
16	GO:0008152 [3]: metabolism	35	35	26	5567	7001	0.24	3.47	3.59	1.05	4732497O03Rik Adarb1 Aebp2 Ankib1 Atp11a Baz1b Baz2a Cnot3 Csnk2a1 Dpf3 Eif3s6 Ero1l G1p2 Grp58 Isp2 Isyna1 Lgtn Lta4h Map4k4 Nfat5 Nfic Pank3 Pfkl Prkcz Prtn3 Ptges Rbbp4 Rpl14 Rpl37 Sf3a2 Snapc2 Srr Tbl1xr1 Txndc1 Zdhhc3
17	GO:0050875 [3]: cellular physiological process	46	46	15	7888	4680	0.22	3.47	3.66	1.06	4732497O03Rik Adarb1 Aebp2 Ankib1 Arpc3 Atp11a Axin2 Baz1b Baz2a Bicd2 Ccng2 Cnot3 Csnk2a1 Dpf3 Eif3s6 Epb4.1l2 Ero1l G1p2 Gas2 Grp58 Isp2 Isyna1 Lgtn Lta4h Map4k4 Nfat5 Nfic Pank3 Pfkl Pitpnm1 Prkcz Prl Prtn3 Ptges Rbbp4 Rpl14 Rpl37 Sf3a2 Slc2a10 Snapc2 Srr Stx1a Tbl1xr1 Tnpo1 Txndc1 Zdhhc3
18	GO:0007165 [4]: signal transduction	8	8	53	3052	9516	0.13	3.37	0.01	0.0	AW742319 Axin2 Csnk2a1 Cxcl5 Ppp2r2a Prkcz Prl Tbl1xr1
19	GO:0015937 [8]: coenzyme A biosynthesis	1	1	60	2	12566	0.12	3.37	4.24	1.18	Pank3
20	GO:0007262 [8]: STAT protein nuclear translocation	1	1	60	2	12566	0.12	3.37	4.24	1.18	Prl
21	GO:0009048 [5]: dosage compensation, by inactivation of X chromosome	1	1	60	2	12566	0.12	3.37	4.24	1.18	Xist
22	GO:0051170 [7]: nuclear import	2	2	59	43	12525	-0.14	0.0	3.92	1.15	Prl Tnpo1
23	GO:0006606 [7]: protein-nucleus import	2	2	59	43	12525	-0.14	0.0	3.92	1.15	Prl Tnpo1
24	GO:0015936 [8]: coenzyme A metabolism	1	1	60	3	12565	-0.16	0.0	3.95	1.15	Pank3
25	GO:0017038 [6]: protein import	2	2	59	47	12521	-0.29	0.0	3.76	1.08	Prl Tnpo1
26	GO:0007549 [4]: dosage compensation	1	1	60	4	12564	-0.38	0.0	3.73	1.08	Xist
27	GO:0044238 [4]: primary metabolism	31	31	30	5025	7543	-0.39	0.0	2.87	1.03	4732497O03Rik Adarb1 Aebp2 Ankib1 Baz1b Baz2a Cnot3 Csnk2a1 Dpf3 Eif3s6 Ero1l G1p2 Isp2 Isyna1 Lgtn Lta4h Map4k4 Nfat5 Nfic Pfkl Prkcz Prtn3 Ptges Rbbp4 Rpl14 Rpl37 Sf3a2 Snapc2 Srr Tbl1xr1 Zdhhc3
28	GO:0044260 [5]: cellular macromolecule metabolism	17	17	44	2362	10206	-0.47	0.0	2.9	1.03	Ankib1 Csnk2a1 Eif3s6 Ero1l G1p2 Isp2 Isyna1 Lgtn Lta4h Map4k4 Pfkl Prkcz Prtn3 Rpl14 Rpl37 Tbl1xr1 Zdhhc3
29	GO:0043283 [4]: biopolymer metabolism	11	11	50	1314	11254	-0.54	0.0	2.98	1.03	4732497O03Rik Adarb1 Baz1b Baz2a Isp2 Lta4h Nfic Prtn3 Rbbp4 Sf3a2 Zdhhc3
30	GO:0006020 [8]: myo-inositol metabolism	1	1	60	5	12563	-0.55	0.0	3.55	1.05	Isyna1
31	GO:0030865 [7]: cortical cytoskeleton organization and biogenesis	1	1	60	6	12562	-0.71	0.0	3.4	1.03	Epb4.1l2
32	GO:0030866 [8]: cortical actin cytoskeleton organization and biogenesis	1	1	60	6	12562	-0.71	0.0	3.4	1.03	Epb4.1l2
33	GO:0046425 [5]: regulation of JAK-STAT cascade	1	1	60	6	12562	-0.71	0.0	3.4	1.03	Prl
34	GO:0006325 [7]: establishment and/or maintenance of chromatin architecture	3	3	58	154	12414	-0.72	0.0	3.21	1.03	Baz1b Baz2a Rbbp4
35	GO:0050789 [2]: regulation of biological process	16	16	45	2275	10293	-0.74	0.0	2.6	1.03	Aebp2 Ankib1 Axin2 Baz1b Baz2a Cnot3 Dpf3 Eif3s6 Nfat5 Nfic Prl Rbbp4 Snapc2 Tbl1xr1 Tkt Xist
36	GO:0043170 [4]: macromolecule metabolism	17	17	44	2479	10089	-0.78	0.0	2.53	1.03	Ankib1 Csnk2a1 Eif3s6 Ero1l G1p2 Isp2 Isyna1 Lgtn Lta4h Map4k4 Pfkl Prkcz Prtn3 Rpl14 Rpl37 Tbl1xr1 Zdhhc3
37	GO:0007595 [5]: lactation	1	1	60	7	12561	-0.83	0.0	3.27	1.03	Prl
38	GO:0006323 [6]: DNA packaging	3	3	58	163	12405	-0.84	0.0	3.08	1.03	Baz1b Baz2a Rbbp4
39	GO:0051169 [6]: nuclear transport	2	2	59	66	12502	-0.86	0.0	3.15	1.03	Prl Tnpo1
40	GO:0048513 [3]: organ development	1	1	60	955	11613	-0.92	0.0	0.01	0.0	Nfic
41	GO:0006692 [8]: prostanoid metabolism	1	1	60	8	12560	-0.94	0.0	3.15	1.03	Ptges
42	GO:0006693 [9]: prostaglandin metabolism	1	1	60	8	12560	-0.94	0.0	3.15	1.03	Ptges
43	GO:0009887 [4]: organogenesis	1	1	60	949	11619	-0.95	0.0	0.01	0.0	Nfic
44	GO:0044267 [6]: cellular protein metabolism	15	15	46	2194	10374	-1.01	0.0	2.29	1.03	Ankib1 Csnk2a1 Eif3s6 Ero1l G1p2 Isp2 Lgtn Lta4h Map4k4 Prkcz Prtn3 Rpl14 Rpl37 Tbl1xr1 Zdhhc3
45	GO:0030111 [5]: regulation of Wnt receptor signaling pathway	1	1	60	9	12559	-1.05	0.0	3.05	1.03	Axin2
46	GO:0000060 [8]: protein-nucleus import, translocation	1	1	60	9	12559	-1.05	0.0	3.05	1.03	Prl
47	GO:0019538 [5]: protein metabolism	15	15	46	2215	10353	-1.06	0.0	2.23	1.03	Ankib1 Csnk2a1 Eif3s6 Ero1l G1p2 Isp2 Lgtn Lta4h Map4k4 Prkcz Prtn3 Rpl14 Rpl37 Tbl1xr1 Zdhhc3
48	GO:0006913 [6]: nucleocytoplasmic transport	2	2	59	78	12490	-1.13	0.0	2.86	1.03	Prl Tnpo1
49	GO:0019222 [4]: regulation of metabolism	12	12	49	1683	10885	-1.14	0.0	2.21	1.03	Aebp2 Ankib1 Baz1b Baz2a Cnot3 Dpf3 Eif3s6 Nfat5 Nfic Rbbp4 Snapc2 Tbl1xr1
50	GO:0007222 [7]: frizzled signaling pathway	1	1	60	10	12558	-1.14	0.0	2.96	1.03	Axin2
51	GO:0046907 [5]: intracellular transport	5	5	56	469	12099	-1.16	0.0	2.55	1.03	Bicd2 Prl Stx1a Tnpo1 Zdhhc3
52	GO:0006355 [7]: regulation of transcription, DNA-dependent	11	11	50	1517	11051	-1.19	0.0	2.18	1.03	Aebp2 Ankib1 Baz1b Baz2a Cnot3 Dpf3 Nfat5 Nfic Rbbp4 Snapc2 Tbl1xr1
53	GO:0006605 [7]: protein targeting	3	3	58	192	12376	-1.2	0.0	2.69	1.03	Prl Tnpo1 Zdhhc3
54	GO:0050896 [3]: response to stimulus	9	9	52	2742	9826	-1.2	0.0	0.06	0.03	Cxcl5 G1p2 Ifi202b Rbbp4 S100a8 Saa1 Saa2 Saa3 Tbl1xr1
55	GO:0044249 [5]: cellular biosynthesis	7	7	54	803	11765	-1.21	0.0	2.36	1.03	Eif3s6 Isyna1 Lgtn Lta4h Pank3 Rpl14 Rpl37
56	GO:0000059 [8]: protein-nucleus import, docking	1	1	60	11	12557	-1.22	0.0	2.87	1.03	Tnpo1
57	GO:0001756 [4]: somitogenesis	1	1	60	11	12557	-1.22	0.0	2.87	1.03	Axin2
58	GO:0016055 [6]: Wnt receptor signaling pathway	2	2	59	85	12483	-1.26	0.0	2.72	1.03	Axin2 Csnk2a1
59	GO:0045449 [6]: regulation of transcription	11	11	50	1544	11024	-1.27	0.0	2.09	1.0	Aebp2 Ankib1 Baz1b Baz2a Cnot3 Dpf3 Nfat5 Nfic Rbbp4 Snapc2 Tbl1xr1
60	GO:0006351 [7]: transcription, DNA-dependent	11	11	50	1544	11024	-1.27	0.0	2.09	1.0	Aebp2 Ankib1 Baz1b Baz2a Cnot3 Dpf3 Nfat5 Nfic Rbbp4 Snapc2 Tbl1xr1
61	GO:0019219 [5]: regulation of nucleobase, nucleoside, nucleotide and nucleic acid metabolism	11	11	50	1551	11017	-1.29	0.0	2.07	0.99	Aebp2 Ankib1 Baz1b Baz2a Cnot3 Dpf3 Nfat5 Nfic Rbbp4 Snapc2 Tbl1xr1
62	GO:0006886 [6]: intracellular protein transport	4	4	57	340	12228	-1.29	0.0	2.47	1.03	Prl Stx1a Tnpo1 Zdhhc3
63	GO:0006446 [8]: regulation of translational initiation	1	1	60	12	12556	-1.3	0.0	2.8	1.03	Eif3s6
64	GO:0009058 [4]: biosynthesis	7	7	54	839	11729	-1.34	0.0	2.19	1.03	Eif3s6 Isyna1 Lgtn Lta4h Pank3 Rpl14 Rpl37
65	GO:0009966 [4]: regulation of signal transduction	2	2	59	90	12478	-1.36	0.0	2.62	1.03	Axin2 Prl
66	GO:0019318 [7]: hexose metabolism	2	2	59	90	12478	-1.36	0.0	2.62	1.03	Isyna1 Pfkl
67	GO:0019370 [9]: leukotriene biosynthesis	1	1	60	13	12555	-1.37	0.0	2.72	1.03	Lta4h
68	GO:0030574 [9]: collagen catabolism	1	1	60	13	12555	-1.37	0.0	2.72	1.03	Prtn3
69	GO:0005996 [6]: monosaccharide metabolism	2	2	59	92	12476	-1.39	0.0	2.58	1.03	Isyna1 Pfkl
70	GO:0006260 [6]: DNA replication	2	2	59	92	12476	-1.39	0.0	2.58	1.03	Nfic Rbbp4
71	GO:0006350 [6]: transcription	11	11	50	1600	10968	-1.4	0.0	1.91	0.93	Aebp2 Ankib1 Baz1b Baz2a Cnot3 Dpf3 Nfat5 Nfic Rbbp4 Snapc2 Tbl1xr1
72	GO:0006691 [8]: leukotriene metabolism	1	1	60	14	12554	-1.43	0.0	2.66	1.03	Lta4h
73	GO:0050874 [3]: organismal physiological process	8	8	53	2400	10168	-1.45	0.0	0.09	0.04	Cxcl5 G1p2 Ifi202b Prl Saa1 Saa2 Saa3 Tbl1xr1
74	GO:0009059 [5]: macromolecule biosynthesis	5	5	56	524	12044	-1.46	0.0	2.19	1.03	Eif3s6 Isyna1 Lgtn Rpl14 Rpl37
75	GO:0009628 [5]: response to abiotic stimulus	4	4	57	368	12200	-1.48	0.0	2.26	1.03	Cxcl5 G1p2 S100a8 Tbl1xr1
76	GO:0042475 [6]: odontogenesis (sensu Vertebrata)	1	1	60	15	12553	-1.49	0.0	2.6	1.03	Nfic
77	GO:0042476 [5]: odontogenesis	1	1	60	15	12553	-1.49	0.0	2.6	1.03	Nfic
78	GO:0009605 [4]: response to external stimulus	7	7	54	2165	10403	-1.5	0.0	0.08	0.04	Cxcl5 G1p2 S100a8 Saa1 Saa2 Saa3 Tbl1xr1
79	GO:0006955 [4]: immune response	6	6	55	706	11862	-1.5	0.0	2.06	0.99	Cxcl5 G1p2 Ifi202b Saa1 Saa2 Saa3
80	GO:0007001 [7]: chromosome organization and biogenesis (sensu Eukaryota)	3	3	58	231	12337	-1.57	0.0	2.27	1.03	Baz1b Baz2a Rbbp4
81	GO:0042221 [6]: response to chemical substance	3	3	58	233	12335	-1.57	0.0	2.25	1.03	Cxcl5 G1p2 S100a8
82	GO:0044265 [6]: cellular macromolecule catabolism	5	5	56	551	12017	-1.58	0.0	2.04	0.98	Isp2 Lta4h Pfkl Prtn3 Zdhhc3
83	GO:0007049 [5]: cell cycle	5	5	56	553	12015	-1.59	0.0	2.03	0.98	Axin2 Ccng2 Gas2 Nfic Rbbp4
84	GO:0035282 [3]: segmentation	1	1	60	17	12551	-1.6	0.0	2.48	1.03	Axin2
85	GO:0007259 [7]: JAK-STAT cascade	1	1	60	17	12551	-1.6	0.0	2.48	1.03	Prl
86	GO:0051276 [6]: chromosome organization and biogenesis	3	3	58	236	12332	-1.61	0.0	2.22	1.03	Baz1b Baz2a Rbbp4
87	GO:0015749 [6]: monosaccharide transport	1	1	60	18	12550	-1.64	0.0	2.43	1.03	Slc2a10
88	GO:0015758 [8]: glucose transport	1	1	60	18	12550	-1.64	0.0	2.43	1.03	Slc2a10
89	GO:0008645 [7]: hexose transport	1	1	60	18	12550	-1.64	0.0	2.43	1.03	Slc2a10
90	GO:0009057 [5]: macromolecule catabolism	5	5	56	569	11999	-1.66	0.0	1.94	0.93	Isp2 Lta4h Pfkl Prtn3 Zdhhc3
91	GO:0019319 [8]: hexose biosynthesis	1	1	60	19	12549	-1.69	0.0	2.38	1.03	Isyna1
92	GO:0046165 [6]: alcohol biosynthesis	1	1	60	19	12549	-1.69	0.0	2.38	1.03	Isyna1
93	GO:0046364 [7]: monosaccharide biosynthesis	1	1	60	19	12549	-1.69	0.0	2.38	1.03	Isyna1
94	GO:0046456 [8]: icosanoid biosynthesis	1	1	60	19	12549	-1.69	0.0	2.38	1.03	Lta4h
95	GO:0000067 [6]: DNA replication and chromosome cycle	2	2	59	117	12451	-1.74	0.0	2.18	1.03	Nfic Rbbp4
96	GO:0006139 [5]: nucleobase, nucleoside, nucleotide and nucleic acid metabolism	14	14	47	2413	10155	-1.75	0.0	1.29	0.79	4732497O03Rik Adarb1 Aebp2 Ankib1 Baz1b Baz2a Cnot3 Dpf3 Nfat5 Nfic Rbbp4 Sf3a2 Snapc2 Tbl1xr1
97	GO:0006259 [5]: DNA metabolism	4	4	57	417	12151	-1.75	0.0	1.93	0.93	Baz1b Baz2a Nfic Rbbp4
98	GO:0006091 [5]: generation of precursor metabolites and energy	4	4	57	426	12142	-1.79	0.0	1.87	0.91	Ero1l Grp58 Pfkl Txndc1
99	GO:0007243 [6]: protein kinase cascade	2	2	59	121	12447	-1.79	0.0	2.13	1.0	AW742319 Prl
100	GO:0008360 [5]: regulation of cell shape	1	1	60	22	12546	-1.82	0.0	2.25	1.03	Epb4.1l2
101	GO:0006631 [6]: fatty acid metabolism	2	2	59	123	12445	-1.82	0.0	2.1	1.0	Lta4h Ptges
102	GO:0050791 [3]: regulation of physiological process	12	12	49	2048	10520	-1.82	0.0	1.25	0.79	Aebp2 Ankib1 Baz1b Baz2a Cnot3 Dpf3 Eif3s6 Nfat5 Nfic Rbbp4 Snapc2 Tbl1xr1
103	GO:0007582 [2]: physiological process	52	52	9	10223	2345	-1.85	0.0	1.29	0.79	4732497O03Rik Adarb1 Aebp2 Ankib1 Arpc3 Atp11a Axin2 Baz1b Baz2a Bicd2 Ccng2 Cnot3 Csnk2a1 Cxcl5 Dpf3 Eif3s6 Epb4.1l2 Ero1l G1p2 Gas2 Grp58 Ifi202b Isp2 Isyna1 Lgtn Lta4h Map4k4 Nfat5 Nfic Pank3 Pfkl Pitpnm1 Prkcz Prl Prtn3 Ptges Rbbp4 Rpl14 Rpl37 S100a8 Saa1 Saa2 Saa3 Sf3a2 Slc2a10 Snapc2 Srr Stx1a Tbl1xr1 Tnpo1 Txndc1 Zdhhc3
104	GO:0009566 [5]: fertilization	1	1	60	23	12545	-1.85	0.0	2.21	1.03	Tkt
105	GO:0007050 [7]: cell cycle arrest	1	1	60	23	12545	-1.85	0.0	2.21	1.03	Gas2
106	GO:0007266 [7]: Rho protein signal transduction	1	1	60	23	12545	-1.85	0.0	2.21	1.03	AW742319
107	GO:0007338 [6]: fertilization (sensu Metazoa)	1	1	60	23	12545	-1.85	0.0	2.21	1.03	Tkt
108	GO:0000074 [6]: regulation of cell cycle	3	3	58	272	12296	-1.86	0.0	1.92	0.93	Axin2 Ccng2 Gas2
109	GO:0006118 [6]: electron transport	3	3	58	289	12279	-1.95	0.0	1.79	0.87	Ero1l Grp58 Txndc1
110	GO:0007249 [7]: I-kappaB kinase/NF-kappaB cascade	1	1	60	26	12542	-1.96	0.0	2.1	1.0	AW742319
111	GO:0044248 [5]: cellular catabolism	5	5	56	661	11907	-1.98	0.0	1.52	0.84	Isp2 Lta4h Pfkl Prtn3 Zdhhc3
112	GO:0009653 [3]: morphogenesis	3	3	58	1103	11465	-1.98	0.0	0.09	0.04	Epb4.1l2 Gas2 Nfic
113	GO:0006412 [6]: protein biosynthesis	4	4	57	472	12096	-1.99	0.0	1.62	0.87	Eif3s6 Lgtn Rpl14 Rpl37
114	GO:0016043 [4]: cell organization and biogenesis	6	6	55	877	11691	-2.0	0.0	1.38	0.81	Baz1b Baz2a Bicd2 Epb4.1l2 Gas2 Rbbp4
115	GO:0015031 [5]: protein transport	4	4	57	482	12086	-2.02	0.0	1.57	0.84	Prl Stx1a Tnpo1 Zdhhc3
116	GO:0045184 [5]: establishment of protein localization	4	4	57	486	12082	-2.03	0.0	1.55	0.84	Prl Stx1a Tnpo1 Zdhhc3
117	GO:0007275 [2]: development	6	6	55	1632	10936	-2.05	0.0	0.2	0.12	Axin2 Epb4.1l2 Gas2 Nfic Tkt Xist
118	GO:0006396 [6]: RNA processing	3	3	58	308	12260	-2.05	0.0	1.66	0.87	4732497O03Rik Adarb1 Sf3a2
119	GO:0009987 [2]: cellular process	50	50	11	10489	2079	-2.06	0.0	0.36	0.26	4732497O03Rik AW742319 Adarb1 Aebp2 Ankib1 Arpc3 Atp11a Axin2 Baz1b Baz2a Bicd2 Ccng2 Cdh6 Cnot3 Csnk2a1 Cxcl5 Dpf3 Eif3s6 Epb4.1l2 Ero1l G1p2 Gas2 Grp58 Isp2 Isyna1 Lgtn Lta4h Map4k4 Nfat5 Nfic Pank3 Pfkl Pitpnm1 Ppp2r2a Prkcz Prl Prtn3 Ptges Rbbp4 Rpl14 Rpl37 Sf3a2 Slc2a10 Snapc2 Srr Stx1a Tbl1xr1 Tnpo1 Txndc1 Zdhhc3
120	GO:0019752 [6]: carboxylic acid metabolism	3	3	58	310	12258	-2.06	0.0	1.65	0.87	Lta4h Ptges Srr
121	GO:0006082 [5]: organic acid metabolism	3	3	58	310	12258	-2.06	0.0	1.65	0.87	Lta4h Ptges Srr
122	GO:0044257 [7]: cellular protein catabolism	4	4	57	492	12076	-2.06	0.0	1.53	0.84	Isp2 Lta4h Prtn3 Zdhhc3
123	GO:0006508 [8]: proteolysis and peptidolysis	4	4	57	492	12076	-2.06	0.0	1.53	0.84	Isp2 Lta4h Prtn3 Zdhhc3
124	GO:0006952 [5]: defense response	6	6	55	902	11666	-2.06	0.0	1.3	0.79	Cxcl5 G1p2 Ifi202b Saa1 Saa2 Saa3
125	GO:0007254 [8]: JNK cascade	1	1	60	30	12538	-2.08	0.0	1.97	0.95	AW742319
126	GO:0008654 [8]: phospholipid biosynthesis	1	1	60	30	12538	-2.08	0.0	1.97	0.95	Isyna1
127	GO:0043037 [7]: translation	2	2	59	152	12416	-2.1	0.0	1.77	0.87	Eif3s6 Lgtn
128	GO:0008104 [4]: protein localization	4	4	57	505	12063	-2.1	0.0	1.47	0.82	Prl Stx1a Tnpo1 Zdhhc3
129	GO:0030163 [6]: protein catabolism	4	4	57	510	12058	-2.11	0.0	1.44	0.82	Isp2 Lta4h Prtn3 Zdhhc3
130	GO:0000902 [4]: cellular morphogenesis	2	2	59	154	12414	-2.12	0.0	1.75	0.87	Epb4.1l2 Gas2
131	GO:0009613 [5]: response to pest, pathogen or parasite	4	4	57	512	12056	-2.12	0.0	1.43	0.82	Cxcl5 Saa1 Saa2 Saa3
132	GO:0043285 [5]: biopolymer catabolism	4	4	57	513	12055	-2.12	0.0	1.43	0.82	Isp2 Lta4h Prtn3 Zdhhc3
133	GO:0008283 [4]: cell proliferation	5	5	56	733	11835	-2.15	0.0	1.26	0.79	Axin2 Ccng2 Gas2 Nfic Rbbp4
134	GO:0009056 [4]: catabolism	5	5	56	738	11830	-2.16	0.0	1.24	0.79	Isp2 Lta4h Pfkl Prtn3 Zdhhc3
135	GO:0006996 [5]: organelle organization and biogenesis	5	5	56	742	11826	-2.18	0.0	1.23	0.79	Baz1b Baz2a Bicd2 Epb4.1l2 Rbbp4
136	GO:0051234 [4]: establishment of localization	9	9	52	1847	10721	-2.18	0.0	0.6	0.42	Atp11a Bicd2 Ero1l Pitpnm1 Prl Slc2a10 Stx1a Tnpo1 Zdhhc3
137	GO:0006810 [4]: transport	9	9	52	1844	10724	-2.18	0.0	0.6	0.42	Atp11a Bicd2 Ero1l Pitpnm1 Prl Slc2a10 Stx1a Tnpo1 Zdhhc3
138	GO:0051179 [3]: localization	9	9	52	1864	10704	-2.18	0.0	0.58	0.41	Atp11a Bicd2 Ero1l Pitpnm1 Prl Slc2a10 Stx1a Tnpo1 Zdhhc3
139	GO:0006096 [8]: glycolysis	1	1	60	34	12534	-2.18	0.0	1.86	0.91	Pfkl
140	GO:0008643 [5]: carbohydrate transport	1	1	60	34	12534	-2.18	0.0	1.86	0.91	Slc2a10
141	GO:0009607 [4]: response to biotic stimulus	6	6	55	988	11580	-2.19	0.0	1.06	0.71	Cxcl5 G1p2 Ifi202b Saa1 Saa2 Saa3
142	GO:0006066 [5]: alcohol metabolism	2	2	59	165	12403	-2.2	0.0	1.65	0.87	Isyna1 Pfkl
143	GO:0008610 [6]: lipid biosynthesis	2	2	59	165	12403	-2.2	0.0	1.65	0.87	Isyna1 Lta4h
144	GO:0044255 [5]: cellular lipid metabolism	3	3	58	344	12224	-2.21	0.0	1.45	0.82	Isyna1 Lta4h Ptges
145	GO:0043207 [5]: response to external biotic stimulus	4	4	57	548	12020	-2.22	0.0	1.29	0.79	Cxcl5 Saa1 Saa2 Saa3
146	GO:0050876 [4]: reproductive physiological process	1	1	60	37	12531	-2.25	0.0	1.78	0.87	Prl
147	GO:0006512 [8]: ubiquitin cycle	3	3	58	354	12214	-2.25	0.0	1.39	0.82	Ankib1 G1p2 Tbl1xr1
148	GO:0006950 [4]: response to stress	5	5	56	802	11766	-2.27	0.0	1.05	0.71	Cxcl5 Rbbp4 Saa1 Saa2 Saa3
149	GO:0009952 [4]: anterior/posterior pattern formation	1	1	60	39	12529	-2.29	0.0	1.74	0.87	Axin2
150	GO:0006836 [5]: neurotransmitter transport	1	1	60	39	12529	-2.29	0.0	1.74	0.87	Stx1a
151	GO:0016070 [5]: RNA metabolism	3	3	58	365	12203	-2.3	0.0	1.34	0.79	4732497O03Rik Adarb1 Sf3a2
152	GO:0006464 [7]: protein modification	6	6	55	1110	11458	-2.31	0.0	0.79	0.53	Ankib1 Csnk2a1 G1p2 Map4k4 Prkcz Tbl1xr1
153	GO:0046467 [7]: membrane lipid biosynthesis	1	1	60	40	12528	-2.31	0.0	1.71	0.87	Isyna1
154	GO:0006445 [7]: regulation of translation	1	1	60	40	12528	-2.31	0.0	1.71	0.87	Eif3s6
155	GO:0019320 [8]: hexose catabolism	1	1	60	41	12527	-2.33	0.0	1.69	0.87	Pfkl
156	GO:0040029 [3]: regulation of gene expression, epigenetic	1	1	60	41	12527	-2.33	0.0	1.69	0.87	Xist
157	GO:0046164 [6]: alcohol catabolism	1	1	60	41	12527	-2.33	0.0	1.69	0.87	Pfkl
158	GO:0046365 [7]: monosaccharide catabolism	1	1	60	41	12527	-2.33	0.0	1.69	0.87	Pfkl
159	GO:0006007 [9]: glucose catabolism	1	1	60	41	12527	-2.33	0.0	1.69	0.87	Pfkl
160	GO:0006752 [7]: group transfer coenzyme metabolism	1	1	60	41	12527	-2.33	0.0	1.69	0.87	Pank3
161	GO:0044262 [6]: cellular carbohydrate metabolism	2	2	59	191	12377	-2.36	0.0	1.43	0.82	Isyna1 Pfkl
162	GO:0006811 [5]: ion transport	1	1	60	564	12004	-2.37	0.0	0.06	0.03	Atp11a
163	GO:0007605 [7]: perception of sound	1	1	60	44	12524	-2.39	0.0	1.63	0.87	Tbl1xr1
164	GO:0000004 [2]: biological_process unknown	4	4	57	1007	11561	-2.43	0.0	0.31	0.22	Ddit4 Pp11r Ttyh2 Zfp292
165	GO:0016052 [6]: carbohydrate catabolism	1	1	60	49	12519	-2.46	0.0	1.54	0.84	Pfkl
166	GO:0044275 [7]: cellular carbohydrate catabolism	1	1	60	49	12519	-2.46	0.0	1.54	0.84	Pfkl
167	GO:0045786 [7]: negative regulation of cell cycle	1	1	60	49	12519	-2.46	0.0	1.54	0.84	Axin2
168	GO:0050954 [6]: sensory perception of mechanical stimulus	1	1	60	49	12519	-2.46	0.0	1.54	0.84	Tbl1xr1
169	GO:0050982 [7]: detection of mechanical stimulus	1	1	60	49	12519	-2.46	0.0	1.54	0.84	Tbl1xr1
170	GO:0006629 [5]: lipid metabolism	3	3	58	431	12137	-2.47	0.0	1.05	0.71	Isyna1 Lta4h Ptges
171	GO:0006633 [7]: fatty acid biosynthesis	1	1	60	51	12517	-2.5	0.0	1.5	0.83	Lta4h
172	GO:0006468 [8]: protein amino acid phosphorylation	3	3	58	461	12107	-2.53	0.0	0.94	0.64	Csnk2a1 Map4k4 Prkcz
173	GO:0006644 [7]: phospholipid metabolism	1	1	60	54	12514	-2.53	0.0	1.45	0.82	Isyna1
174	GO:0043009 [5]: embryonic development (sensu Vertebrata)	1	1	60	55	12513	-2.55	0.0	1.44	0.82	Axin2
175	GO:0016051 [6]: carbohydrate biosynthesis	1	1	60	56	12512	-2.56	0.0	1.42	0.82	Isyna1
176	GO:0016053 [6]: organic acid biosynthesis	1	1	60	57	12511	-2.57	0.0	1.41	0.82	Lta4h
177	GO:0046394 [7]: carboxylic acid biosynthesis	1	1	60	57	12511	-2.57	0.0	1.41	0.82	Lta4h
178	GO:0016310 [7]: phosphorylation	3	3	58	507	12061	-2.59	0.0	0.8	0.54	Csnk2a1 Map4k4 Prkcz
179	GO:0045944 [9]: positive regulation of transcription from Pol II promoter	1	1	60	58	12510	-2.59	0.0	1.39	0.82	Nfat5
180	GO:0006397 [7]: mRNA processing	2	2	59	240	12328	-2.59	0.0	1.12	0.72	Adarb1 Sf3a2
181	GO:0016071 [6]: mRNA metabolism	2	2	59	250	12318	-2.62	0.0	1.07	0.71	Adarb1 Sf3a2
182	GO:0007155 [4]: cell adhesion	1	1	60	481	12087	-2.63	0.0	0.1	0.05	Cdh6
183	GO:0009108 [7]: coenzyme biosynthesis	1	1	60	63	12505	-2.65	0.0	1.32	0.79	Pank3
184	GO:0007242 [5]: intracellular signaling cascade	3	3	58	668	11900	-2.65	0.0	0.45	0.34	AW742319 Prkcz Prl
185	GO:0006793 [5]: phosphorus metabolism	3	3	58	608	11960	-2.66	0.0	0.56	0.41	Csnk2a1 Map4k4 Prkcz
186	GO:0006796 [6]: phosphate metabolism	3	3	58	608	11960	-2.66	0.0	0.56	0.41	Csnk2a1 Map4k4 Prkcz
187	GO:0007018 [7]: microtubule-based movement	1	1	60	65	12503	-2.67	0.0	1.29	0.79	Bicd2
188	GO:0030705 [6]: cytoskeleton-dependent intracellular transport	1	1	60	67	12501	-2.69	0.0	1.27	0.79	Bicd2
189	GO:0040008 [4]: regulation of growth	1	1	60	68	12500	-2.7	0.0	1.26	0.79	Tkt
190	GO:0007156 [6]: homophilic cell adhesion	1	1	60	69	12499	-2.71	0.0	1.24	0.79	Cdh6
191	GO:0050794 [3]: regulation of cellular process	2	2	59	572	11996	-2.71	0.0	0.26	0.17	Axin2 Prl
192	GO:0050881 [5]: musculoskeletal movement	1	1	60	70	12498	-2.71	0.0	1.23	0.79	Tbl1xr1
193	GO:0050885 [6]: regulation of balance	1	1	60	70	12498	-2.71	0.0	1.23	0.79	Tbl1xr1
194	GO:0050953 [6]: sensory perception of light	1	1	60	70	12498	-2.71	0.0	1.23	0.79	Tbl1xr1
195	GO:0050957 [6]: equilibrioception	1	1	60	70	12498	-2.71	0.0	1.23	0.79	Tbl1xr1
196	GO:0000165 [7]: MAPKKK cascade	1	1	60	70	12498	-2.71	0.0	1.23	0.79	AW742319
197	GO:0007601 [7]: visual perception	1	1	60	70	12498	-2.71	0.0	1.23	0.79	Tbl1xr1
198	GO:0050879 [4]: organismal movement	1	1	60	71	12497	-2.73	0.0	1.22	0.79	Tbl1xr1
199	GO:0006006 [8]: glucose metabolism	1	1	60	71	12497	-2.73	0.0	1.22	0.79	Pfkl
200	GO:0005975 [5]: carbohydrate metabolism	2	2	59	295	12273	-2.73	0.0	0.86	0.58	Isyna1 Pfkl
201	GO:0051188 [6]: cofactor biosynthesis	1	1	60	72	12496	-2.73	0.0	1.21	0.79	Pank3
202	GO:0045893 [8]: positive regulation of transcription, DNA-dependent	1	1	60	73	12495	-2.75	0.0	1.2	0.78	Nfat5
203	GO:0006643 [6]: membrane lipid metabolism	1	1	60	79	12489	-2.79	0.0	1.13	0.72	Isyna1
204	GO:0006092 [7]: main pathways of carbohydrate metabolism	1	1	60	80	12488	-2.8	0.0	1.12	0.72	Pfkl
205	GO:0006417 [6]: regulation of protein biosynthesis	1	1	60	81	12487	-2.81	0.0	1.11	0.72	Eif3s6
206	GO:0007010 [6]: cytoskeleton organization and biogenesis	2	2	59	353	12215	-2.81	0.0	0.66	0.46	Bicd2 Epb4.1l2
207	GO:0009582 [6]: detection of abiotic stimulus	1	1	60	82	12486	-2.81	0.0	1.1	0.72	Tbl1xr1
208	GO:0006333 [8]: chromatin assembly or disassembly	1	1	60	83	12485	-2.83	0.0	1.09	0.71	Baz1b
209	GO:0016265 [3]: death	1	1	60	404	12164	-2.84	0.0	0.15	0.09	Gas2
210	GO:0009889 [5]: regulation of biosynthesis	1	1	60	87	12481	-2.85	0.0	1.06	0.71	Eif3s6
211	GO:0030036 [8]: actin cytoskeleton organization and biogenesis	1	1	60	87	12481	-2.85	0.0	1.06	0.71	Epb4.1l2
212	GO:0009792 [4]: embryonic development (sensu Metazoa)	1	1	60	88	12480	-2.85	0.0	1.05	0.71	Axin2
213	GO:0008219 [4]: cell death	1	1	60	397	12171	-2.86	0.0	0.15	0.09	Gas2
214	GO:0007067 [8]: mitosis	1	1	60	89	12479	-2.86	0.0	1.04	0.7	Ccng2
215	GO:0000087 [7]: M phase of mitotic cell cycle	1	1	60	90	12478	-2.87	0.0	1.03	0.7	Ccng2
216	GO:0030029 [7]: actin filament-based process	1	1	60	93	12475	-2.88	0.0	1.0	0.68	Epb4.1l2
217	GO:0045941 [7]: positive regulation of transcription	1	1	60	94	12474	-2.89	0.0	0.99	0.68	Nfat5
218	GO:0045935 [6]: positive regulation of nucleobase, nucleoside, nucleotide and nucleic acid metabolism	1	1	60	95	12473	-2.9	0.0	0.99	0.67	Nfat5
219	GO:0006812 [6]: cation transport	1	1	60	376	12192	-2.9	0.0	0.17	0.11	Atp11a
220	GO:0016337 [5]: cell-cell adhesion	1	1	60	98	12470	-2.91	0.0	0.96	0.65	Cdh6
221	GO:0040007 [3]: growth	1	1	60	100	12468	-2.92	0.0	0.95	0.64	Tkt
222	GO:0012501 [5]: programmed cell death	1	1	60	367	12201	-2.93	0.0	0.18	0.11	Gas2
223	GO:0006915 [6]: apoptosis	1	1	60	361	12207	-2.93	0.0	0.19	0.11	Gas2
224	GO:0006732 [6]: coenzyme metabolism	1	1	60	108	12460	-2.97	0.0	0.89	0.6	Pank3
225	GO:0000910 [5]: cytokinesis	1	1	60	109	12459	-2.97	0.0	0.88	0.59	Ccng2
226	GO:0015980 [6]: energy derivation by oxidation of organic compounds	1	1	60	115	12453	-2.99	0.0	0.84	0.56	Pfkl
227	GO:0009611 [5]: response to wounding	1	1	60	331	12237	-3.0	0.0	0.22	0.14	Cxcl5
228	GO:0016567 [9]: protein ubiquitination	1	1	60	120	12448	-3.01	0.0	0.81	0.54	Ankib1
229	GO:0006954 [5]: inflammatory response	1	1	60	122	12446	-3.02	0.0	0.8	0.54	Cxcl5
230	GO:0006281 [6]: DNA repair	1	1	60	127	12441	-3.03	0.0	0.77	0.52	Rbbp4
231	GO:0051186 [5]: cofactor metabolism	1	1	60	128	12440	-3.04	0.0	0.76	0.52	Pank3
232	GO:0000280 [7]: nuclear division	1	1	60	129	12439	-3.04	0.0	0.76	0.52	Ccng2
233	GO:0009893 [5]: positive regulation of metabolism	1	1	60	130	12438	-3.04	0.0	0.75	0.52	Nfat5
234	GO:0000278 [6]: mitotic cell cycle	1	1	60	135	12433	-3.05	0.0	0.73	0.5	Ccng2
235	GO:0007389 [3]: pattern specification	1	1	60	133	12435	-3.05	0.0	0.74	0.5	Axin2
236	GO:0006520 [6]: amino acid metabolism	1	1	60	139	12429	-3.06	0.0	0.7	0.49	Srr
237	GO:0000279 [6]: M phase	1	1	60	138	12430	-3.06	0.0	0.71	0.49	Ccng2
238	GO:0007017 [7]: microtubule-based process	1	1	60	137	12431	-3.06	0.0	0.71	0.49	Bicd2
239	GO:0043119 [4]: positive regulation of physiological process	1	1	60	288	12280	-3.07	0.0	0.28	0.19	Nfat5
240	GO:0006974 [5]: response to DNA damage stimulus	1	1	60	148	12420	-3.09	0.0	0.66	0.46	Rbbp4
241	GO:0019953 [4]: sexual reproduction	1	1	60	155	12413	-3.09	0.0	0.63	0.44	Tkt
242	GO:0000003 [3]: reproduction	1	1	60	155	12413	-3.09	0.0	0.63	0.44	Tkt
243	GO:0009719 [4]: response to endogenous stimulus	1	1	60	153	12415	-3.1	0.0	0.64	0.44	Rbbp4
244	GO:0050793 [3]: regulation of development	1	1	60	157	12411	-3.1	0.0	0.62	0.44	Tkt
245	GO:0006928 [4]: cell motility	1	1	60	166	12402	-3.11	0.0	0.59	0.42	Arpc3
246	GO:0009790 [3]: embryonic development	1	1	60	173	12395	-3.12	0.0	0.56	0.41	Axin2
247	GO:0006366 [8]: transcription from Pol II promoter	1	1	60	227	12341	-3.12	0.0	0.4	0.3	Nfat5
248	GO:0006519 [5]: amino acid and derivative metabolism	1	1	60	180	12388	-3.12	0.0	0.53	0.39	Srr
249	GO:0000375 [8]: RNA splicing, via transesterification reactions	1	1	60	192	12376	-3.13	0.0	0.49	0.37	Sf3a2
250	GO:0000377 [9]: RNA splicing, via transesterification reactions with bulged adenosine as nucleophile	1	1	60	192	12376	-3.13	0.0	0.49	0.37	Sf3a2
251	GO:0000398 [8]: nuclear mRNA splicing, via spliceosome	1	1	60	192	12376	-3.13	0.0	0.49	0.37	Sf3a2
252	GO:0006357 [8]: regulation of transcription from Pol II promoter	1	1	60	182	12386	-3.13	0.0	0.53	0.38	Nfat5
253	GO:0009308 [5]: amine metabolism	1	1	60	208	12360	-3.13	0.0	0.45	0.34	Srr
254	GO:0008380 [7]: RNA splicing	1	1	60	196	12372	-3.13	0.0	0.48	0.37	Sf3a2
255	GO:0006457 [7]: protein folding	1	1	60	187	12381	-3.13	0.0	0.51	0.37	Ero1l
256	GO:0007264 [6]: small GTPase mediated signal transduction	1	1	60	195	12373	-3.13	0.0	0.48	0.37	AW742319
