# Supplementary material for: A genomic analysis of mouse models of breast cancer reveals molecular features of mouse models and relationships to human breast cancer
Source: Breast Cancer Res. 2014 Jun 5;16(3):R59. doi: 10.1186/bcr3672 (PMC4078930; doi:10.1186/bcr3672)
Supplement: Additional file 3 — Fold change values organized by mouse tumor model type comparing the mouse model to normal mammary gland. [file bcr3672-S3.zip › Additional_File_3/rbko_p107mut_NMLmammary/AdditionalFile78_rbko_p107mut_NMLmammary/UpregulatedGenesgather_kegg_121024.txt]

#	Annotation	Total Genes With Ann	Your Genes (With Ann)	Your Genes (No Ann)	Genome (With Ann)	Genome (No Ann)	ln(Bayes factor)	neg ln(p value)	FE: neg ln(p value)	FE: neg ln(FDR)	Genes
1	path:mmu04530: Tight junction	5	5	14	118	2382	3.5	7.79	6.37	3.43	Csnk2a1 Cttn Epb4.1l2 Ppp2r4 Prkcz
2	path:mmu00030: Pentose phosphate pathway	2	2	17	20	2480	1.53	5.7	4.48	2.22	Pfkl Tkt
3	path:mmu04310: Wnt signaling pathway	4	4	15	137	2363	1.16	5.27	3.97	2.14	Axin2 Csnk2a1 Nfat5 Tbl1xr1
4	path:mmu00590: Prostaglandin and leukotriene metabolism	2	2	17	31	2469	0.78	4.88	3.7	2.14	Lta4h Ptges
5	path:mmu00521: Streptomycin biosynthesis	1	1	18	7	2493	-0.13	0.0	2.83	1.5	Isyna1
6	path:mmu00770: Pantothenate and CoA biosynthesis	1	1	18	15	2485	-0.77	0.0	2.17	1.11	Pank3
7	path:mmu05020: Parkinson's disease	1	1	18	16	2484	-0.82	0.0	2.11	1.11	Stx1a
8	path:mmu00710: Carbon fixation	1	1	18	19	2481	-0.96	0.0	1.96	1.09	Tkt
9	path:mmu00052: Galactose metabolism	1	1	18	25	2475	-1.18	0.0	1.72	1.01	Pfkl
10	path:mmu00532: Chondroitin / Heparan sulfate biosynthesis	1	1	18	27	2473	-1.24	0.0	1.65	1.01	Extl3
11	path:mmu04910: Insulin signaling pathway	2	2	17	131	2369	-1.33	0.0	1.33	0.87	Pfkl Prkcz
12	path:mmu00051: Fructose and mannose metabolism	1	1	18	37	2463	-1.47	0.0	1.38	0.87	Pfkl
13	path:mmu04080: Neuroactive ligand-receptor interaction	1	1	18	277	2223	-1.62	0.0	0.11	0.11	Prl
14	path:mmu00010: Glycolysis / Gluconeogenesis	1	1	18	49	2451	-1.66	0.0	1.15	0.77	Pfkl
15	path:mmu04060: Cytokine-cytokine receptor interaction	2	2	17	238	2262	-1.73	0.0	0.59	0.42	Cxcl5 Prl
16	path:mmu00562: Inositol phosphate metabolism	1	1	18	56	2444	-1.74	0.0	1.04	0.73	Isyna1
17	path:mmu04010: MAPK signaling pathway	1	1	18	230	2270	-1.81	0.0	0.17	0.12	Map4k4
18	path:mmu04520: Adherens junction	1	1	18	73	2427	-1.88	0.0	0.84	0.6	Csnk2a1
19	path:mmu04020: Calcium signaling pathway	1	1	18	180	2320	-1.96	0.0	0.28	0.16	Nfat5
