# Supplementary material for: A genomic analysis of mouse models of breast cancer reveals molecular features of mouse models and relationships to human breast cancer
Source: Breast Cancer Res. 2014 Jun 5;16(3):R59. doi: 10.1186/bcr3672 (PMC4078930; doi:10.1186/bcr3672)
Supplement: Additional file 3 — Fold change values organized by mouse tumor model type comparing the mouse model to normal mammary gland. [file bcr3672-S3.zip › Additional_File_3/rbko_p107mut_NMLmammary/AdditionalFile78_rbko_p107mut_NMLmammary/UpregulatedGenesgather_transfac_121024.txt]

#	Annotation	Total Genes With Ann	Your Genes (With Ann)	Your Genes (No Ann)	Genome (With Ann)	Genome (No Ann)	ln(Bayes factor)	neg ln(p value)	FE: neg ln(p value)	FE: neg ln(FDR)	Genes
1	V$E2F1_Q6: E2F-1	52	52	21	8292	7806	3.84	7.79	7.62	2.53	4732497O03Rik AW742319 Aebp2 Ankib1 Arpc3 Axin2 BC004044 BC022146 BC031593 Baz1b Bicd2 Cdh6 Cnot3 Cxcl5 D11Ertd498e Ddit4 Ddx52 Dpf3 Ero1l Grp58 Isyna1 Jub Lgtn Lta4h Map4k4 Nfat5 Pank3 Pitpnm1 Pp11r Ppp2r4 Prkcz Rbbp4 Rpl14 Rpl37 S100a8 Saa1 Saa2 Sf3a2 Snapc2 Srr Stx1a Tbl1xr1 Tex13 Tfpt Tnpo1 Ttyh2 Txndc1 Wdr36 Xist Xpr1 Zdhhc3 Zfp622
2	V$NRF2_01: nuclear respiratory factor 2	24	24	49	2672	13426	3.74	7.67	7.57	2.53	Ankib1 Arpc3 Atp11a BC022146 Baz1b Bicd2 Ccng2 Cttn Ddx52 Extl3 Lgtn Nfat5 Pank3 Ppp2r4 Rbbp4 Rpl14 Rpl37 Sf3a2 Snapc2 Tfpt Tnpo1 Txndc1 Wdr36 Zfp622
3	V$E2F_Q3_01	38	38	35	5505	10593	2.93	6.74	6.64	2.0	4732497O03Rik AW742319 Aebp2 Ankib1 Arpc3 Axin2 BC004044 BC022146 Baz1b Bicd2 Ccng2 Cnot3 Ddit4 Ddx52 Eif3s6 Grp58 Isyna1 Lgtn Map4k4 Nfic Pank3 Pitpnm1 Pp11r Ppp2r2a Ppp2r4 Prkcz Rbbp4 Rpl14 Sf3a2 Srr Tbl1xr1 Tex13 Tkt Tnpo1 Wdr36 Xpr1 Zdhhc3 Zfp622
4	V$E2F1_Q6_01	38	38	35	5617	10481	2.54	6.32	6.22	1.88	Ankib1 Arpc3 Axin2 BC022146 BC031593 Baz1b Bicd2 Cdh6 Cnot3 Ddx52 Dpf3 Grp58 Isyna1 Lgtn Lta4h Map4k4 Nfic Pitpnm1 Pp11r Ppp2r4 Prkcz Rbbp4 Rpl37 S100a8 Saa3 Sf3a2 Srr Stx1a Tbl1xr1 Tex13 Tkt Tnpo1 Txndc1 Wdr36 Xist Xpr1 Zdhhc3 Zfp622
5	V$KROX_Q6	41	41	32	6324	9774	2.27	6.06	5.94	1.81	4732497O03Rik AW742319 Aebp2 Ankib1 Arpc3 Atp11a Axin2 BC004044 BC022146 Baz1b Bicd2 Cnot3 Cxcl5 D11Ertd498e Ddit4 Dpf3 Ero1l Gas2 Grp58 Isyna1 Jub Map4k4 Nfat5 Pitpnm1 Prkcz Ptges Rbbp4 Rpl14 Rpl37 Sf3a2 Slc2a10 Srr Stx1a Tbl1xr1 Tex13 Tkt Tnpo1 Ttyh2 Xist Xpr1 Zfp622
6	V$E2F1_Q4: E2F-1	32	32	41	4578	11520	1.96	5.68	5.62	1.68	4732497O03Rik AW742319 Aebp2 Ankib1 Arpc3 BC004044 BC022146 Baz1b Bicd2 Cdh6 D11Ertd498e Ddx52 Eif3s6 Grp58 Lgtn Map4k4 Pank3 Pitpnm1 Pp11r Ppp2r2a Ppp2r4 Prkcz Rbbp4 Rpl14 Sf3a2 Snapc2 Srr Stx1a Txndc1 Wdr36 Zdhhc3 Zfp622
7	V$CDC5_01: cell division control protein 5	56	56	17	14129	1969	1.29	4.91	0.0	0.0	4732497O03Rik AW742319 Adarb1 Aebp2 Arpc3 Atp11a Axin2 BC004044 BC031593 Baz1b Bicd2 Ccng2 Cdh6 Cnot3 Csnk2a1 Cxcl5 D11Ertd498e Ddx52 Dpf3 Eif3s6 Epb4.1l2 Extl3 Gas2 Grp58 Isp2 Isyna1 Lgtn Lta4h Nfic Pank3 Pp11r Ppp2r2a Prkcz Prl Prtn3 Ptges Rpl37 S100a8 Saa1 Saa2 Saa3 Sf3a2 Slc2a10 Snapc2 Srr Stx1a Tex13 Tfpt Tkt Tnpo1 Txndc1 Upk3b Wdr36 Xist Xpr1 Zfp292
8	V$TEF_Q6	16	16	57	5725	10373	1.08	4.68	0.0	0.0	4732497O03Rik Arpc3 Axin2 BC031593 Cdh6 Cttn D11Ertd498e Lgtn Pank3 Prl Rpl37 Saa2 Snapc2 Tnpo1 Upk3b Wdr36
9	V$CART1_01: Cart-1 (cartilage homeoprotein 1)	2	2	71	1917	14181	1.06	4.68	0.0	0.0	Pank3 Wdr36
10	V$HFH1_01: HNF-3/Fkh Homolog 1	3	3	70	2128	13970	0.64	4.15	0.0	0.0	Isyna1 Prl Ptges
11	V$AML_Q6	8	8	65	3542	12556	0.63	4.15	0.0	0.0	Aebp2 BC031593 Ddx52 Epb4.1l2 Lgtn Rpl37 Tkt Xist
12	V$CDX2_Q5	37	37	36	10244	5854	0.61	4.15	0.01	0.0	AW742319 Adarb1 Arpc3 BC022146 Baz2a Ccng2 Cdh6 Csnk2a1 Ddx52 Eif3s6 Epb4.1l2 Ero1l Extl3 Gas2 Grp58 Isyna1 Jub Lgtn Lta4h Nfic Pank3 Pitpnm1 Prl Prtn3 Ptges Rbbp4 Rpl37 S100a8 Saa1 Saa3 Slc2a10 Tfpt Txndc1 Wdr36 Xpr1 Zdhhc3 Zfp292
13	V$ARNT_01: AhR nuclear translocator homodimers	12	12	61	1274	14824	0.61	4.15	4.42	0.73	4732497O03Rik BC004044 Baz1b Isp2 Lta4h Pank3 Pp11r Ppp2r4 Ptges Rbbp4 Upk3b Zdhhc3
14	V$E2F_Q4: E2F	34	34	39	5480	10618	0.5	3.97	4.01	0.7	4732497O03Rik Aebp2 Ankib1 Arpc3 BC022146 Baz1b Ccng2 Cnot3 Ddit4 Ddx52 Eif3s6 Grp58 Jub Lgtn Lta4h Map4k4 Nfat5 Pank3 Pitpnm1 Pp11r Ppp2r2a Ppp2r4 Prkcz Rbbp4 Rpl37 Sf3a2 Snapc2 Srr Tbl1xr1 Tex13 Txndc1 Upk3b Xpr1 Zfp622
15	V$HIF1_Q3: hypoxia induced factor	12	12	61	1297	14801	0.49	3.97	4.29	0.73	Baz1b Ccng2 D11Ertd498e Ddit4 Ero1l Isp2 Lta4h Ppp2r4 Prkcz Rpl14 Tfpt Tnpo1
16	V$HNF3B_01: Hepatocyte Nuclear Factor 3beta	46	46	27	12036	4062	0.48	3.97	0.01	0.0	4732497O03Rik AW742319 Adarb1 Ankib1 Arpc3 Atp11a Axin2 Baz2a Ccng2 Cnot3 Csnk2a1 Cttn Cxcl5 Ddx52 Dpf3 Epb4.1l2 Ero1l Extl3 Gas2 Grp58 Jub Lgtn Lta4h Nfat5 Nfic Pitpnm1 Pp11r Ppp2r4 Prkcz Prl Prtn3 Ptges Rpl14 Rpl37 Saa2 Saa3 Stx1a Tex13 Txndc1 Upk3b Wdr36 Xist Xpr1 Zdhhc3 Zfp292 Zfp622
17	V$ELK1_02: Elk-1	64	64	9	12366	3732	0.42	3.91	4.18	0.73	4732497O03Rik AW742319 Adarb1 Aebp2 Ankib1 Arpc3 Atp11a Axin2 BC022146 Baz1b Bicd2 Ccng2 Cdh6 Cnot3 Cttn D11Ertd498e Ddit4 Ddx52 Dpf3 Eif3s6 Epb4.1l2 Ero1l Extl3 Gas2 Grp58 Isp2 Isyna1 Jub Lgtn Lta4h Map4k4 Nfat5 Pank3 Pitpnm1 Pp11r Ppp2r2a Ppp2r4 Prkcz Prl Prtn3 Ptges Rbbp4 Rpl14 Rpl37 S100a8 Saa1 Saa3 Sf3a2 Slc2a10 Snapc2 Srr Stx1a Tex13 Tfpt Tkt Tnpo1 Ttyh2 Txndc1 Upk3b Wdr36 Xist Xpr1 Zfp292 …
18	V$SMAD3_Q6	51	51	22	9287	6811	0.27	3.73	3.8	0.7	AW742319 Adarb1 Aebp2 Ankib1 Arpc3 BC031593 Baz2a Cdh6 Cnot3 Csnk2a1 Cxcl5 D11Ertd498e Dpf3 Eif3s6 Ero1l Extl3 Gas2 Grp58 Isp2 Isyna1 Jub Lgtn Map4k4 Pank3 Pitpnm1 Pp11r Ppp2r2a Ppp2r4 Prkcz Prl Prtn3 Rbbp4 Rpl14 Rpl37 S100a8 Saa1 Saa2 Sf3a2 Slc2a10 Snapc2 Stx1a Tex13 Tkt Tnpo1 Txndc1 Upk3b Wdr36 Xist Xpr1 Zdhhc3 Zfp292
19	V$NFMUE1_Q6	7	7	66	573	15525	0.2	3.61	4.16	0.73	Cnot3 Eif3s6 Ppp2r4 Sf3a2 Srr Xist Xpr1
20	V$E2F1DP1_01: E2F-1:DP-1 heterodimer	29	29	44	4573	11525	0.19	3.61	3.7	0.7	4732497O03Rik Aebp2 Ankib1 Arpc3 Axin2 BC022146 BC031593 Baz1b Cdh6 Cnot3 D11Ertd498e Grp58 Lgtn Lta4h Pitpnm1 Ppp2r4 Prkcz Rbbp4 Rpl37 S100a8 Sf3a2 Srr Tbl1xr1 Tex13 Tfpt Tnpo1 Txndc1 Xpr1 Zfp622
21	V$TATA_C: Retroviral TATA box	14	14	59	4886	11212	0.17	3.61	0.01	0.0	Adarb1 Axin2 Baz1b Ccng2 Ero1l Isp2 Prl Rpl37 S100a8 Saa2 Tex13 Wdr36 Zdhhc3 Zfp622
22	V$ER_Q6: estrogen receptor	47	47	26	8451	7647	0.12	3.55	3.6	0.7	4732497O03Rik AW742319 Aebp2 Arpc3 BC022146 BC031593 Baz2a Ccng2 Cdh6 Csnk2a1 Cxcl5 D11Ertd498e Ddit4 Dpf3 Eif3s6 Epb4.1l2 Extl3 Isp2 Isyna1 Jub Lgtn Lta4h Map4k4 Nfat5 Nfic Pitpnm1 Pp11r Ppp2r2a Ppp2r4 Prkcz Prl Prtn3 Rbbp4 Rpl14 Rpl37 S100a8 Saa1 Saa2 Saa3 Sf3a2 Slc2a10 Stx1a Tfpt Tkt Txndc1 Upk3b Wdr36
23	V$CHOP_01: heterodimers of CHOP and C/EBPalpha	13	13	60	4615	11483	0.11	3.55	0.01	0.0	4732497O03Rik Adarb1 Ccng2 Cnot3 Ero1l Isp2 Lta4h Pp11r Ppp2r4 S100a8 Saa3 Tkt Xist
24	V$SMAD4_Q6	39	39	34	6713	9385	0.09	3.49	3.54	0.7	Aebp2 Atp11a BC004044 BC022146 BC031593 Baz1b Baz2a Bicd2 Ccng2 Cttn Cxcl5 D11Ertd498e Eif3s6 Epb4.1l2 Ero1l Extl3 Gas2 Grp58 Isp2 Isyna1 Nfat5 Pitpnm1 Ppp2r2a Ppp2r4 Prkcz Ptges Rbbp4 Rpl37 S100a8 Saa1 Slc2a10 Snapc2 Srr Stx1a Tex13 Tfpt Tnpo1 Ttyh2 Zdhhc3
25	V$CP2_01: CP2	54	54	19	10097	6001	0.02	0.0	3.54	0.7	AW742319 Adarb1 Aebp2 Ankib1 Arpc3 Atp11a Axin2 BC022146 BC031593 Baz2a Bicd2 Ccng2 Cdh6 Csnk2a1 Cttn Ddit4 Ddx52 Dpf3 Eif3s6 Epb4.1l2 Ero1l Extl3 Grp58 Isp2 Isyna1 Jub Lgtn Lta4h Map4k4 Nfat5 Pitpnm1 Pp11r Ppp2r4 Prkcz Prl Prtn3 Rbbp4 Rpl14 Rpl37 S100a8 Saa1 Saa2 Saa3 Sf3a2 Slc2a10 Snapc2 Srr Tbl1xr1 Tkt Tnpo1 Ttyh2 Txndc1 Upk3b Xist
26	V$USF_Q6: upstream stimulating factor	54	54	19	10118	5980	-0.03	0.0	3.49	0.7	4732497O03Rik AW742319 Adarb1 Aebp2 Ankib1 Arpc3 Atp11a Axin2 BC004044 Baz1b Bicd2 Cdh6 Csnk2a1 Cttn D11Ertd498e Ddit4 Ddx52 Dpf3 Epb4.1l2 Ero1l Gas2 Grp58 Isp2 Jub Lgtn Lta4h Map4k4 Nfat5 Pank3 Pitpnm1 Pp11r Ppp2r2a Ppp2r4 Prkcz Prtn3 Ptges Rbbp4 Rpl14 Rpl37 S100a8 Saa1 Saa2 Sf3a2 Slc2a10 Snapc2 Stx1a Tex13 Tfpt Tnpo1 Upk3b Wdr36 Xist Zdhhc3 Zfp622
27	V$LHX3_01: LIM homeobox transcription factor 3	1	1	72	1290	14808	-0.06	0.0	0.0	0.0	Saa2
28	V$DEC_Q1	59	59	14	11328	4770	-0.09	0.0	3.49	0.7	4732497O03Rik AW742319 Arpc3 Atp11a Axin2 BC004044 BC022146 BC031593 Baz1b Cdh6 Csnk2a1 Cttn D11Ertd498e Ddx52 Dpf3 Eif3s6 Epb4.1l2 Ero1l Extl3 Gas2 Grp58 Isp2 Isyna1 Jub Lgtn Map4k4 Nfat5 Pank3 Pp11r Ppp2r2a Ppp2r4 Prkcz Prl Ptges Rbbp4 Rpl14 S100a8 Saa1 Saa2 Saa3 Sf3a2 Slc2a10 Snapc2 Srr Stx1a Tbl1xr1 Tex13 Tfpt Tkt Tnpo1 Ttyh2 Txndc1 Upk3b Wdr36 Xist Xpr1 Zdhhc3 Zfp292 Zfp622
29	V$SREBP1_Q6	32	32	41	5318	10780	-0.1	0.0	3.34	0.6	Ankib1 Atp11a Axin2 BC004044 BC031593 Cdh6 Cnot3 Ddit4 Ddx52 Ero1l Gas2 Lgtn Map4k4 Nfat5 Pank3 Pitpnm1 Ppp2r4 Ptges Rbbp4 Rpl14 Saa1 Saa2 Saa3 Sf3a2 Slc2a10 Srr Tbl1xr1 Tex13 Tkt Tnpo1 Upk3b Zdhhc3
30	V$HLF_01: hepatic leukemia factor	14	14	59	4743	11355	-0.16	0.0	0.02	0.0	Baz1b Ccng2 Cdh6 Dpf3 Epb4.1l2 Gas2 Prl Saa2 Srr Tex13 Tfpt Wdr36 Xist Zdhhc3
31	V$PITX2_Q2: pituitary homeobox factor 2	39	39	34	6880	9218	-0.26	0.0	3.14	0.59	AW742319 Adarb1 Arpc3 Atp11a BC031593 Bicd2 Ccng2 Cdh6 Csnk2a1 Cxcl5 Eif3s6 Epb4.1l2 Ero1l Grp58 Lta4h Pank3 Ppp2r2a Prkcz Prl Prtn3 Rbbp4 Rpl14 Saa2 Saa3 Sf3a2 Snapc2 Srr Stx1a Tkt Tnpo1 Ttyh2 Txndc1 Upk3b Wdr36 Xist Xpr1 Zdhhc3 Zfp292 Zfp622
32	V$SREBP_Q3	31	31	42	5187	10911	-0.27	0.0	3.15	0.59	Adarb1 Axin2 BC004044 Baz2a Cdh6 Ddx52 Eif3s6 Ero1l Extl3 Gas2 Grp58 Jub Lgtn Lta4h Map4k4 Pank3 Pitpnm1 Ppp2r4 Prl Rbbp4 Saa1 Saa3 Slc2a10 Srr Tex13 Tkt Tnpo1 Ttyh2 Txndc1 Wdr36 Xist
33	V$CEBPDELTA_Q6	47	47	26	11942	4156	-0.27	0.0	0.02	0.0	4732497O03Rik Adarb1 Ankib1 Arpc3 BC004044 BC022146 Baz1b Baz2a Ccng2 Cdh6 Cnot3 Csnk2a1 Cxcl5 Ddx52 Dpf3 Eif3s6 Epb4.1l2 Ero1l Gas2 Grp58 Isp2 Isyna1 Map4k4 Nfic Pank3 Pitpnm1 Pp11r Prl Ptges Rpl14 Rpl37 S100a8 Saa1 Saa2 Saa3 Snapc2 Srr Tex13 Tkt Tnpo1 Ttyh2 Upk3b Wdr36 Xist Xpr1 Zdhhc3 Zfp292
34	V$E2F1_Q4_01	22	22	51	3358	12740	-0.29	0.0	3.22	0.59	4732497O03Rik Aebp2 Ankib1 Arpc3 BC022146 Bicd2 Cnot3 Ddit4 Ddx52 Grp58 Lgtn Map4k4 Pp11r Ppp2r4 Prkcz Rbbp4 Sf3a2 Tbl1xr1 Tex13 Wdr36 Xpr1 Zfp622
35	V$NKX3A_01: NK class homeobox factor 3A	8	8	65	3188	12910	-0.34	0.0	0.02	0.0	Arpc3 Cttn Cxcl5 Eif3s6 Extl3 Pp11r Prl Xist
36	V$HNF1_01: hepatic nuclear factor 1	7	7	66	2900	13198	-0.41	0.0	0.02	0.0	Arpc3 Ccng2 Cnot3 Cttn Lta4h Prtn3 Rpl37
37	V$HAND1E47_01: Hand1:E47 heterodimer	35	35	38	9346	6752	-0.42	0.0	0.03	0.0	4732497O03Rik Adarb1 Aebp2 Ankib1 Atp11a Axin2 BC004044 BC022146 Baz2a Bicd2 Ccng2 Cdh6 Cttn Epb4.1l2 Grp58 Isp2 Lta4h Pp11r Ppp2r4 Rbbp4 Rpl14 Rpl37 S100a8 Saa1 Saa3 Sf3a2 Slc2a10 Snapc2 Srr Tex13 Tkt Upk3b Zdhhc3 Zfp292 Zfp622
38	V$POU1F1_Q6	22	22	51	6473	9625	-0.43	0.0	0.03	0.0	4732497O03Rik Adarb1 Arpc3 BC031593 Baz1b Cdh6 Cttn Ddx52 Eif3s6 Jub Lgtn Map4k4 Prl Prtn3 Rpl37 Saa1 Saa2 Tex13 Tfpt Ttyh2 Wdr36 Zfp292
39	V$FOXP3_Q4	36	36	37	9538	6560	-0.47	0.0	0.03	0.0	Adarb1 Ankib1 Axin2 BC004044 Baz2a Ccng2 Cnot3 Csnk2a1 Cxcl5 D11Ertd498e Dpf3 Epb4.1l2 Extl3 Grp58 Isp2 Isyna1 Jub Map4k4 Pitpnm1 Pp11r Prl Prtn3 Rpl14 Saa1 Saa2 Snapc2 Stx1a Tex13 Tfpt Tkt Ttyh2 Txndc1 Upk3b Wdr36 Zfp292 Zfp622
40	V$E2F_Q6: E2F	60	60	13	11753	4345	-0.5	0.0	3.06	0.54	4732497O03Rik AW742319 Aebp2 Ankib1 Arpc3 Axin2 BC004044 BC022146 BC031593 Baz1b Bicd2 Ccng2 Cdh6 Cnot3 D11Ertd498e Ddit4 Ddx52 Dpf3 Eif3s6 Ero1l Extl3 Gas2 Grp58 Isyna1 Jub Lgtn Lta4h Map4k4 Nfat5 Pank3 Pitpnm1 Pp11r Ppp2r2a Ppp2r4 Prkcz Prl Prtn3 Ptges Rbbp4 Rpl14 Rpl37 S100a8 Saa2 Saa3 Sf3a2 Slc2a10 Snapc2 Srr Stx1a Tbl1xr1 Tex13 Tfpt Tnpo1 Txndc1 Upk3b Wdr36 Xist Xpr1 Zdhhc3 Zfp622
41	V$MYCMAX_01: c-Myc:Max heterodimer	3	3	70	139	15959	-0.5	0.0	3.64	0.7	BC004044 D11Ertd498e Zdhhc3
42	V$COREBINDINGFACTOR_Q6	17	17	56	5262	10836	-0.54	0.0	0.03	0.0	AW742319 Aebp2 Arpc3 BC031593 Bicd2 Ddx52 Epb4.1l2 Ero1l Isyna1 Lgtn Lta4h Rpl37 Tkt Wdr36 Xist Xpr1 Zdhhc3
43	V$BACH2_01: BTB and CNC homolog 2	43	43	30	10976	5122	-0.57	0.0	0.04	0.0	4732497O03Rik Adarb1 Aebp2 Ankib1 Arpc3 Atp11a BC022146 Baz2a Bicd2 Ccng2 Cdh6 Cttn Cxcl5 Ddit4 Ddx52 Dpf3 Epb4.1l2 Gas2 Grp58 Isp2 Jub Lgtn Nfat5 Nfic Pank3 Pitpnm1 Pp11r Ppp2r2a Ppp2r4 Prl Prtn3 Ptges Rpl14 S100a8 Saa2 Snapc2 Srr Stx1a Tkt Txndc1 Wdr36 Xist Zfp622
44	V$RFX1_01: X-box binding protein RFX1	25	25	48	7068	9030	-0.57	0.0	0.04	0.0	4732497O03Rik AW742319 Adarb1 BC004044 BC022146 Baz1b Ccng2 Cnot3 Ddit4 Dpf3 Grp58 Isp2 Isyna1 Map4k4 Nfic Pank3 Pitpnm1 Prkcz Rpl37 Srr Stx1a Tfpt Tkt Upk3b Zdhhc3
45	V$NFKAPPAB50_01: NF-kappaB (p50)	7	7	66	689	15409	-0.58	0.0	3.29	0.6	4732497O03Rik Ero1l Lgtn Pp11r Prtn3 Rpl14 Zdhhc3
46	V$CREB_01: cAMP-responsive element binding protein	2	2	71	1471	14627	-0.59	0.0	0.01	0.0	Snapc2 Xpr1
47	V$CMYB_01: c-Myb	9	9	64	3308	12790	-0.65	0.0	0.02	0.0	Bicd2 Ccng2 Cttn Isyna1 Nfic Ppp2r4 Prkcz Rpl37 Tnpo1
48	V$MAZR_01: MAZ related factor	37	37	36	6675	9423	-0.67	0.0	2.65	0.28	4732497O03Rik AW742319 Aebp2 Atp11a Axin2 BC022146 BC031593 Baz1b Baz2a Cttn D11Ertd498e Ddit4 Ero1l Extl3 Gas2 Grp58 Isyna1 Lgtn Lta4h Map4k4 Nfat5 Pitpnm1 Ppp2r2a Prtn3 Rpl14 Rpl37 Saa3 Slc2a10 Srr Stx1a Tbl1xr1 Tex13 Tkt Tnpo1 Ttyh2 Xist Xpr1
49	V$AP1_Q2: activator protein 1	43	43	30	10903	5195	-0.7	0.0	0.04	0.0	4732497O03Rik Adarb1 Ankib1 Arpc3 Atp11a Axin2 BC004044 BC022146 Baz2a Ccng2 Cdh6 Csnk2a1 Cxcl5 D11Ertd498e Extl3 Isp2 Jub Map4k4 Nfat5 Nfic Pank3 Pp11r Ppp2r2a Ppp2r4 Prl Prtn3 Ptges Rbbp4 Rpl14 Rpl37 S100a8 Saa2 Snapc2 Srr Tfpt Ttyh2 Txndc1 Upk3b Wdr36 Xist Xpr1 Zdhhc3 Zfp622
50	V$EVI1_04: ectopic viral integration site 1 encoded factor	48	48	25	11938	4160	-0.72	0.0	0.04	0.0	4732497O03Rik Adarb1 Ankib1 Arpc3 Axin2 BC031593 Baz2a Bicd2 Ccng2 Cdh6 Cnot3 Csnk2a1 Cxcl5 Ddit4 Ddx52 Dpf3 Eif3s6 Ero1l Extl3 Grp58 Jub Lgtn Lta4h Map4k4 Nfat5 Pank3 Pp11r Ppp2r2a Prl Prtn3 Ptges Rbbp4 Rpl37 S100a8 Saa1 Saa3 Stx1a Tex13 Tfpt Tkt Tnpo1 Txndc1 Upk3b Wdr36 Xist Xpr1 Zfp292 Zfp622
51	V$FOXJ2_02: fork head box J 2	22	22	51	6273	9825	-0.78	0.0	0.05	0.0	4732497O03Rik AW742319 Adarb1 Cxcl5 Ddx52 Dpf3 Epb4.1l2 Extl3 Lgtn Nfat5 Pank3 Pp11r Prkcz Prl S100a8 Srr Tfpt Tnpo1 Ttyh2 Wdr36 Xpr1 Zfp292
52	V$FREAC7_01: Fork head RElated ACtivator-7	23	23	50	6495	9603	-0.79	0.0	0.05	0.0	4732497O03Rik Ankib1 Arpc3 Axin2 BC031593 Baz2a Ccng2 Cdh6 Csnk2a1 Cxcl5 Ddit4 Ero1l Isyna1 Lgtn Prl Prtn3 Ptges Tex13 Tfpt Tkt Tnpo1 Upk3b Zfp622
53	V$VMW65_Q6	25	25	48	6937	9161	-0.79	0.0	0.05	0.0	Ankib1 Axin2 Baz1b Csnk2a1 Ddx52 Eif3s6 Epb4.1l2 Grp58 Isyna1 Nfat5 Pank3 Ppp2r2a Prl Rbbp4 Saa1 Saa2 Saa3 Sf3a2 Tbl1xr1 Tex13 Tkt Txndc1 Wdr36 Xpr1 Zdhhc3
54	V$ATF3_Q6: activating transcription factor 3	3	3	70	1693	14405	-0.81	0.0	0.01	0.0	Grp58 Prkcz Slc2a10
55	V$E2F1_Q3_01	26	26	47	4425	11673	-0.83	0.0	2.52	0.25	Aebp2 Ankib1 Arpc3 Atp11a BC004044 Baz1b Bicd2 Cnot3 Grp58 Jub Lta4h Nfat5 Nfic Pitpnm1 Ppp2r4 Prkcz Rbbp4 Rpl14 Sf3a2 Srr Stx1a Tbl1xr1 Tnpo1 Xist Xpr1 Zdhhc3
56	V$XFD3_01: Xenopus fork head domain factor 3	4	4	69	1932	14166	-0.9	0.0	0.02	0.0	Ankib1 Csnk2a1 Jub Rpl14
57	V$HFH3_01: HFH-3 (HNF3/fork head homolog 3)	28	28	45	7523	8575	-0.93	0.0	0.06	0.0	4732497O03Rik AW742319 Ankib1 Arpc3 Baz2a Ccng2 Cdh6 Cnot3 Csnk2a1 Cttn Cxcl5 Epb4.1l2 Grp58 Isyna1 Jub Ppp2r4 Prkcz Prl Prtn3 Ptges Saa2 Saa3 Slc2a10 Stx1a Tkt Upk3b Wdr36 Zfp622
58	V$BRN2_01: POU factor Brn-2	25	25	48	6852	9246	-0.93	0.0	0.06	0.0	4732497O03Rik Adarb1 Ankib1 Atp11a Axin2 Baz2a Bicd2 Ccng2 Cnot3 Csnk2a1 Cxcl5 Ero1l Gas2 Ppp2r2a Prl Prtn3 Rbbp4 Rpl37 Saa1 Saa2 Txndc1 Wdr36 Xpr1 Zdhhc3 Zfp622
59	V$CACCCBINDINGFACTOR_Q6	10	10	63	1290	14808	-0.96	0.0	2.71	0.31	BC031593 Bicd2 D11Ertd498e Ddit4 Eif3s6 Lta4h Pitpnm1 Rpl37 Txndc1 Xpr1
60	V$E2F_Q4_01	19	19	54	3047	13051	-0.96	0.0	2.46	0.23	4732497O03Rik Ankib1 Arpc3 BC022146 Bicd2 Cnot3 Ddit4 Ddx52 Grp58 Lgtn Map4k4 Pp11r Ppp2r4 Prkcz Rbbp4 Sf3a2 Tbl1xr1 Tex13 Zfp622
61	V$NMYC_01: N-Myc	21	21	52	3459	12639	-0.97	0.0	2.42	0.21	4732497O03Rik AW742319 BC004044 Baz1b D11Ertd498e Epb4.1l2 Grp58 Isp2 Lta4h Pank3 Pp11r Ppp2r4 Ptges Rbbp4 Rpl14 Slc2a10 Stx1a Tfpt Upk3b Xist Zdhhc3
62	V$MTATA_B: Muscle TATA box	29	29	44	7708	8390	-0.97	0.0	0.07	0.0	AW742319 Adarb1 Bicd2 Ccng2 Cnot3 Csnk2a1 Cxcl5 Epb4.1l2 Ero1l Extl3 Gas2 Isp2 Lgtn Pank3 Pp11r Prl Rbbp4 Rpl37 S100a8 Saa2 Saa3 Tbl1xr1 Tkt Tnpo1 Wdr36 Xist Zdhhc3 Zfp292 Zfp622
63	V$XFD1_01: Xenopus fork head domain factor 1	7	7	66	2672	13426	-0.97	0.0	0.03	0.0	4732497O03Rik Ankib1 Csnk2a1 Dpf3 Gas2 Pank3 Rpl14
64	V$CEBPGAMMA_Q6	47	47	26	11577	4521	-0.99	0.0	0.06	0.0	4732497O03Rik Adarb1 Arpc3 Axin2 BC031593 Baz1b Baz2a Bicd2 Ccng2 Cdh6 Cnot3 Csnk2a1 Cxcl5 Ddx52 Eif3s6 Epb4.1l2 Ero1l Extl3 Gas2 Grp58 Lgtn Nfat5 Pank3 Pp11r Ppp2r2a Prl Prtn3 Ptges Rbbp4 Rpl14 Rpl37 S100a8 Saa1 Saa2 Saa3 Slc2a10 Snapc2 Stx1a Tex13 Tfpt Tnpo1 Txndc1 Upk3b Wdr36 Xist Xpr1 Zfp622
65	V$E2A_Q2	49	49	24	9538	6560	-1.04	0.0	2.25	0.1	4732497O03Rik AW742319 Adarb1 Ankib1 Arpc3 Axin2 BC004044 BC022146 BC031593 Baz1b Baz2a Bicd2 Ccng2 Cdh6 Cnot3 Cttn D11Ertd498e Ddit4 Eif3s6 Epb4.1l2 Ero1l Gas2 Grp58 Isp2 Isyna1 Lgtn Nfic Pank3 Pitpnm1 Pp11r Ppp2r2a Ppp2r4 Ptges S100a8 Saa1 Saa2 Snapc2 Srr Stx1a Tex13 Tfpt Tkt Tnpo1 Ttyh2 Upk3b Wdr36 Xist Xpr1 Zfp622
66	V$E2F_Q6_01	13	13	60	1882	14216	-1.04	0.0	2.52	0.25	4732497O03Rik Ankib1 Cnot3 Ddx52 Grp58 Lgtn Map4k4 Ppp2r4 Prkcz Rbbp4 Sf3a2 Tbl1xr1 Tex13
67	V$SOX9_B1: SOX (SRY-related HMG box)	35	35	38	8959	7139	-1.07	0.0	0.08	0.0	4732497O03Rik Adarb1 Ankib1 Baz2a Bicd2 Ccng2 Cnot3 Csnk2a1 Cttn Cxcl5 D11Ertd498e Dpf3 Epb4.1l2 Grp58 Isyna1 Lgtn Map4k4 Pank3 Ppp2r2a Prl Ptges Rbbp4 Rpl14 Saa3 Snapc2 Srr Tkt Tnpo1 Txndc1 Wdr36 Xist Xpr1 Zdhhc3 Zfp292 Zfp622
68	V$TCF4_Q5	53	53	20	12786	3312	-1.08	0.0	0.06	0.0	AW742319 Adarb1 Ankib1 Arpc3 Axin2 BC031593 Baz1b Baz2a Bicd2 Ccng2 Cdh6 Csnk2a1 Cxcl5 D11Ertd498e Ddx52 Dpf3 Eif3s6 Epb4.1l2 Ero1l Extl3 Gas2 Grp58 Isyna1 Lgtn Lta4h Pank3 Pitpnm1 Ppp2r2a Ppp2r4 Prkcz Prl Ptges Rbbp4 Rpl14 Rpl37 S100a8 Saa1 Saa2 Saa3 Slc2a10 Snapc2 Srr Stx1a Tbl1xr1 Tex13 Tfpt Tnpo1 Ttyh2 Upk3b Xpr1 Zdhhc3 Zfp292 Zfp622
69	V$XFD2_01: Xenopus fork head domain factor 2	12	12	61	3813	12285	-1.08	0.0	0.05	0.0	Axin2 Ccng2 Csnk2a1 Cxcl5 Ddit4 Jub Prl Prtn3 Ptges Tex13 Tfpt Upk3b
70	V$GATA_C: GATA binding site	29	29	44	7631	8467	-1.09	0.0	0.08	0.0	4732497O03Rik Axin2 Baz2a Ccng2 Cnot3 Csnk2a1 Cttn Cxcl5 Ddx52 Dpf3 Eif3s6 Extl3 Isp2 Isyna1 Jub Pank3 Pp11r Ppp2r4 Prl Rpl37 Saa3 Sf3a2 Snapc2 Srr Tfpt Upk3b Xist Xpr1 Zfp292
71	V$MEF2_03: myogenic MADS factor MEF-2	4	4	69	318	15780	-1.14	0.0	2.85	0.42	Extl3 Pank3 Slc2a10 Zfp292
72	V$NRF2_Q4: heterodimer containing Nrf2	14	14	59	4230	11868	-1.15	0.0	0.06	0.0	AW742319 BC022146 Ccng2 Cxcl5 Epb4.1l2 Grp58 Nfat5 Pank3 Ppp2r4 Prtn3 Rpl14 Tnpo1 Xist Zdhhc3
73	V$CREB_Q4: cAMP-response element binding protein	2	2	71	1306	14792	-1.15	0.0	0.02	0.0	Arpc3 Bicd2
74	V$SRF_Q5_01	16	16	57	4682	11416	-1.17	0.0	0.07	0.0	AW742319 Cdh6 Cxcl5 Ddit4 Nfic Prkcz Prl Rbbp4 Rpl37 Saa3 Tkt Ttyh2 Txndc1 Upk3b Wdr36 Xist
75	V$GATA3_03: GATA-binding factor 3	44	44	29	10826	5272	-1.17	0.0	0.09	0.0	4732497O03Rik Adarb1 Atp11a Axin2 BC022146 BC031593 Baz1b Ccng2 Cdh6 Cnot3 Csnk2a1 Cttn Cxcl5 D11Ertd498e Ddx52 Dpf3 Eif3s6 Epb4.1l2 Ero1l Extl3 Gas2 Isp2 Jub Lta4h Pp11r Ppp2r2a Prl Prtn3 Ptges Rbbp4 Rpl14 Saa1 Saa3 Slc2a10 Snapc2 Srr Stx1a Tbl1xr1 Tkt Tnpo1 Txndc1 Wdr36 Zdhhc3 Zfp292
76	V$MINI20_B: Muscle initiator sequence-20	50	50	23	9856	6242	-1.17	0.0	2.09	0.02	Aebp2 Ankib1 Arpc3 Atp11a Axin2 BC004044 BC022146 BC031593 Baz1b Baz2a Bicd2 Cdh6 Cnot3 Cttn Cxcl5 D11Ertd498e Ddit4 Ddx52 Eif3s6 Epb4.1l2 Ero1l Extl3 Gas2 Grp58 Isp2 Isyna1 Jub Lgtn Map4k4 Nfat5 Nfic Pitpnm1 Ppp2r4 Prkcz Prtn3 Rbbp4 Rpl14 Rpl37 Sf3a2 Slc2a10 Snapc2 Srr Stx1a Tbl1xr1 Tkt Tnpo1 Ttyh2 Upk3b Wdr36 Zfp622
77	V$OCT1_06: octamer-binding factor 1	35	35	38	8853	7245	-1.21	0.0	0.1	0.0	AW742319 Adarb1 Ankib1 Arpc3 BC004044 Bicd2 Ccng2 Cdh6 Csnk2a1 Cttn Ddx52 Dpf3 Eif3s6 Epb4.1l2 Extl3 Gas2 Grp58 Jub Lgtn Pank3 Prl Ptges Rbbp4 Rpl14 S100a8 Saa2 Saa3 Stx1a Tbl1xr1 Tex13 Wdr36 Xist Xpr1 Zfp292 Zfp622
78	V$HNF1_Q6	67	67	6	15451	647	-1.23	0.0	0.03	0.0	4732497O03Rik AW742319 Adarb1 Aebp2 Ankib1 Arpc3 Atp11a Axin2 BC022146 BC031593 Baz1b Baz2a Bicd2 Ccng2 Cdh6 Cnot3 Csnk2a1 Cttn Cxcl5 D11Ertd498e Ddit4 Ddx52 Dpf3 Eif3s6 Epb4.1l2 Ero1l Extl3 Gas2 Grp58 Isp2 Isyna1 Jub Lgtn Lta4h Map4k4 Nfat5 Pank3 Pitpnm1 Pp11r Ppp2r2a Prkcz Prl Prtn3 Ptges Rbbp4 Rpl14 Rpl37 S100a8 Saa1 Saa2 Saa3 Sf3a2 Snapc2 Srr Stx1a Tex13 Tfpt Tkt Tnpo1 Ttyh2 Txndc1 Upk3b Wdr3…
79	V$NKX25_01: homeo domain factor Nkx-2.5/Csx, tinman homolog	31	31	42	7939	8159	-1.26	0.0	0.1	0.0	4732497O03Rik AW742319 Aebp2 Arpc3 BC004044 Cdh6 Csnk2a1 Cxcl5 Ddit4 Dpf3 Epb4.1l2 Extl3 Grp58 Isyna1 Jub Map4k4 Pank3 Ppp2r2a Prkcz Prl Ptges Rbbp4 Rpl14 Saa1 Saa2 Slc2a10 Snapc2 Tkt Tnpo1 Wdr36 Xpr1
80	V$MYC_Q2	18	18	55	3002	13096	-1.27	0.0	2.09	0.02	4732497O03Rik AW742319 BC004044 Baz1b D11Ertd498e Epb4.1l2 Grp58 Isp2 Lta4h Pank3 Pp11r Ppp2r4 Ptges Rpl14 Stx1a Tfpt Xist Zdhhc3
81	V$VMYB_02: v-Myb	16	16	57	2592	13506	-1.29	0.0	2.13	0.02	Ankib1 Atp11a BC022146 Bicd2 Cnot3 Eif3s6 Epb4.1l2 Extl3 Isyna1 Lta4h Ppp2r4 Prtn3 Rbbp4 Tex13 Tkt Tnpo1
82	V$MAX_01: Max	6	6	67	661	15437	-1.3	0.0	2.52	0.25	AW742319 BC004044 D11Ertd498e Pp11r Rbbp4 Zdhhc3
83	V$HNF4_01: hepatic nuclear factor 4	73	73	0	15449	649	-1.3	0.0	3.0	0.52	4732497O03Rik AW742319 Adarb1 Aebp2 Ankib1 Arpc3 Atp11a Axin2 BC004044 BC022146 BC031593 Baz1b Baz2a Bicd2 Ccng2 Cdh6 Cnot3 Csnk2a1 Cttn Cxcl5 D11Ertd498e Ddit4 Ddx52 Dpf3 Eif3s6 Epb4.1l2 Ero1l Extl3 Gas2 Grp58 Isp2 Isyna1 Jub Lgtn Lta4h Map4k4 Nfat5 Nfic Pank3 Pitpnm1 Pp11r Ppp2r2a Ppp2r4 Prkcz Prl Prtn3 Ptges Rbbp4 Rpl14 Rpl37 S100a8 Saa1 Saa2 Saa3 Sf3a2 Slc2a10 Snapc2 Srr Stx1a Tbl1xr1 Tex13 T…
84	V$PAX3_B: Pax-3 binding sites	49	49	24	9738	6360	-1.31	0.0	1.9	0.0	4732497O03Rik Adarb1 Ankib1 Arpc3 Atp11a Axin2 BC004044 BC022146 Baz1b Baz2a Bicd2 Ccng2 Cdh6 Csnk2a1 Cxcl5 Ddit4 Ddx52 Dpf3 Eif3s6 Epb4.1l2 Ero1l Extl3 Grp58 Isyna1 Jub Lgtn Lta4h Map4k4 Pank3 Pitpnm1 Pp11r Ppp2r4 Prkcz Ptges Rbbp4 Rpl14 Rpl37 S100a8 Sf3a2 Snapc2 Stx1a Tbl1xr1 Tfpt Ttyh2 Upk3b Wdr36 Xist Zdhhc3 Zfp622
85	V$DR3_Q4: direct repeat 3	6	6	67	2269	13829	-1.32	0.0	0.05	0.0	Pitpnm1 Pp11r Saa2 Slc2a10 Ttyh2 Zdhhc3
86	V$CDPCR1_01: cut-like homeodomain protein	53	53	20	12594	3504	-1.4	0.0	0.1	0.0	4732497O03Rik AW742319 Adarb1 Aebp2 Ankib1 Axin2 BC022146 Baz2a Bicd2 Ccng2 Cdh6 Cnot3 Cttn Cxcl5 D11Ertd498e Ddit4 Ddx52 Eif3s6 Epb4.1l2 Ero1l Extl3 Isp2 Isyna1 Jub Lgtn Lta4h Nfat5 Nfic Pank3 Pp11r Ppp2r2a Prl Prtn3 Rbbp4 Rpl14 Rpl37 S100a8 Saa1 Saa2 Saa3 Sf3a2 Slc2a10 Stx1a Tbl1xr1 Tex13 Tfpt Tkt Upk3b Wdr36 Xist Xpr1 Zfp292 Zfp622
87	V$IRF7_01: interferon regulatory factor 7	37	37	36	9119	6979	-1.41	0.0	0.14	0.0	4732497O03Rik AW742319 Adarb1 Ankib1 Arpc3 BC031593 Baz1b Baz2a Bicd2 Cdh6 Csnk2a1 Cttn D11Ertd498e Ddx52 Eif3s6 Epb4.1l2 Extl3 Gas2 Jub Lta4h Pank3 Pp11r Ppp2r2a Prl Prtn3 Rbbp4 Rpl14 Rpl37 S100a8 Saa3 Snapc2 Tbl1xr1 Tex13 Tfpt Wdr36 Xpr1 Zfp292
88	V$IPF1_Q4	11	11	62	3378	12720	-1.43	0.0	0.08	0.0	Atp11a Ccng2 Cxcl5 Dpf3 Eif3s6 Epb4.1l2 Jub Prl Prtn3 Rpl14 Wdr36
89	V$CETS168_Q6	41	41	32	9972	6126	-1.43	0.0	0.14	0.0	4732497O03Rik AW742319 Adarb1 Aebp2 Ankib1 Arpc3 Atp11a BC022146 Baz1b Baz2a Cdh6 Cnot3 Cttn Cxcl5 Dpf3 Ero1l Gas2 Isp2 Lta4h Nfat5 Pank3 Pitpnm1 Pp11r Ppp2r4 Prkcz Prl Prtn3 Rbbp4 Rpl14 Rpl37 S100a8 Saa1 Sf3a2 Snapc2 Tex13 Tfpt Tkt Upk3b Wdr36 Zfp292 Zfp622
90	V$RORA1_01: RAR-related orphan receptor alpha1	5	5	68	1973	14125	-1.45	0.0	0.05	0.0	BC031593 Bicd2 Csnk2a1 Ppp2r2a Snapc2
91	V$MYCMAX_B: c-Myc:Max binding sites	32	32	41	6154	9944	-1.46	0.0	1.64	0.0	4732497O03Rik AW742319 Adarb1 Aebp2 Ankib1 Atp11a BC004044 Baz1b Bicd2 D11Ertd498e Ddx52 Dpf3 Eif3s6 Ero1l Grp58 Jub Lta4h Nfat5 Pank3 Ppp2r4 Prkcz Ptges Rbbp4 Rpl14 Sf3a2 Srr Stx1a Tbl1xr1 Tfpt Wdr36 Xist Zdhhc3
92	V$CDPCR3HD_01: cut-like homeodomain protein	19	19	54	5124	10974	-1.47	0.0	0.12	0.0	Ankib1 Ccng2 Cdh6 Ddx52 Extl3 Isp2 Prtn3 Rbbp4 Rpl14 Saa1 Saa2 Slc2a10 Tbl1xr1 Tex13 Tkt Upk3b Wdr36 Xpr1 Zfp622
93	V$E2F_03	11	11	62	1659	14439	-1.47	0.0	2.05	0.01	Ankib1 Cnot3 Ddx52 Grp58 Lgtn Ppp2r4 Prkcz Rbbp4 Sf3a2 Tbl1xr1 Tex13
94	V$ETS2_B: c-Ets-2 binding sites	24	24	49	4423	11675	-1.48	0.0	1.7	0.0	AW742319 Adarb1 Ankib1 Atp11a Baz2a Bicd2 Cdh6 Cnot3 Cttn Ddit4 Ero1l Isp2 Jub Lta4h Pank3 Pp11r Prtn3 Rbbp4 Rpl37 Saa1 Slc2a10 Tex13 Upk3b Zfp622
95	V$MAZ_Q6	55	55	18	11216	4882	-1.5	0.0	1.72	0.0	4732497O03Rik AW742319 Aebp2 Ankib1 Arpc3 Atp11a Axin2 BC004044 BC022146 BC031593 Baz1b Baz2a Bicd2 Cnot3 Cttn Cxcl5 D11Ertd498e Ddit4 Ddx52 Eif3s6 Epb4.1l2 Ero1l Extl3 Gas2 Grp58 Isp2 Isyna1 Jub Lgtn Map4k4 Nfat5 Nfic Pitpnm1 Pp11r Ppp2r2a Ppp2r4 Prkcz Prtn3 Ptges Rbbp4 Rpl14 Rpl37 Saa2 Slc2a10 Srr Stx1a Tbl1xr1 Tex13 Tkt Ttyh2 Txndc1 Upk3b Xpr1 Zdhhc3 Zfp622
96	V$IRF_Q6_01	30	30	43	7499	8599	-1.5	0.0	0.16	0.0	4732497O03Rik AW742319 Ankib1 Arpc3 Baz2a Cttn Ddx52 Eif3s6 Epb4.1l2 Extl3 Gas2 Jub Lta4h Map4k4 Pitpnm1 Pp11r Ppp2r2a Prtn3 Ptges Rpl14 Rpl37 Saa1 Saa2 Saa3 Stx1a Tex13 Upk3b Xist Xpr1 Zfp622
97	V$USF_01: upstream stimulating factor	11	11	62	1685	14413	-1.52	0.0	1.97	0.0	AW742319 BC004044 D11Ertd498e Epb4.1l2 Pank3 Pp11r Rbbp4 Stx1a Upk3b Xist Zdhhc3
98	V$HNF1_C: Hepatic nuclear factor 1	21	21	52	5504	10594	-1.54	0.0	0.15	0.0	4732497O03Rik Adarb1 Axin2 BC022146 Baz1b Baz2a Cnot3 Csnk2a1 Cttn Dpf3 Gas2 Lta4h Pank3 Pp11r Prkcz Rpl37 S100a8 Saa2 Tnpo1 Ttyh2 Xist
99	V$GATA1_02: GATA-binding factor 1	30	30	43	5790	10308	-1.54	0.0	1.54	0.0	4732497O03Rik Arpc3 BC022146 BC031593 Ccng2 Cdh6 Cxcl5 Ddx52 Dpf3 Eif3s6 Epb4.1l2 Extl3 Grp58 Isp2 Isyna1 Lgtn Lta4h Pank3 Ppp2r4 Prl Rpl37 Saa2 Saa3 Stx1a Tkt Txndc1 Upk3b Wdr36 Zdhhc3 Zfp292
100	V$MMEF2_Q6: myocyte enhancer factor	20	20	53	5281	10817	-1.55	0.0	0.14	0.0	4732497O03Rik Adarb1 Ankib1 Arpc3 Baz1b Baz2a Ccng2 Cttn Cxcl5 Dpf3 Epb4.1l2 Ero1l Lgtn Nfat5 Prkcz Prtn3 Tex13 Tfpt Tnpo1 Txndc1
101	V$PIT1_Q6	59	59	14	12139	3959	-1.56	0.0	1.74	0.0	4732497O03Rik AW742319 Adarb1 Aebp2 Ankib1 Arpc3 Atp11a BC004044 BC031593 Baz1b Baz2a Bicd2 Ccng2 Cdh6 Cnot3 Csnk2a1 Cttn Cxcl5 Ddit4 Ddx52 Dpf3 Eif3s6 Epb4.1l2 Ero1l Extl3 Gas2 Isp2 Isyna1 Lgtn Lta4h Map4k4 Nfat5 Pank3 Pitpnm1 Pp11r Ppp2r2a Prl Prtn3 Ptges Rbbp4 Rpl14 Rpl37 S100a8 Saa1 Saa2 Saa3 Stx1a Tex13 Tfpt Tkt Tnpo1 Ttyh2 Txndc1 Upk3b Wdr36 Xist Zdhhc3 Zfp292 Zfp622
102	V$FOXJ2_01: fork head box J 2	32	32	41	7858	8240	-1.57	0.0	0.18	0.0	4732497O03Rik AW742319 Ankib1 Arpc3 Axin2 Baz2a Ccng2 Cnot3 Csnk2a1 Cttn Cxcl5 Ddit4 Epb4.1l2 Extl3 Gas2 Grp58 Isyna1 Jub Ppp2r4 Prkcz Prl Prtn3 Ptges Saa2 Saa3 Slc2a10 Stx1a Tex13 Tkt Upk3b Wdr36 Zfp622
103	V$AHR_Q5: aryl hydrocarbon / dioxin receptor	12	12	61	1915	14183	-1.58	0.0	1.87	0.0	Axin2 Cdh6 Cnot3 Cttn Ero1l Gas2 Pank3 Rbbp4 Srr Tex13 Tnpo1 Zdhhc3
104	V$SOX5_01: Sox-5	30	30	43	7409	8689	-1.59	0.0	0.18	0.0	4732497O03Rik Adarb1 Ankib1 Baz2a Ccng2 Cnot3 Csnk2a1 Cxcl5 D11Ertd498e Dpf3 Epb4.1l2 Grp58 Isyna1 Map4k4 Pank3 Ppp2r2a Prl Ptges Rbbp4 Rpl14 Saa3 Snapc2 Srr Tnpo1 Txndc1 Wdr36 Xpr1 Zdhhc3 Zfp292 Zfp622
105	V$PPARG_03: PPAR (peroxisome proliferator-activated receptor gamma)	32	32	41	6285	9813	-1.59	0.0	1.45	0.0	Adarb1 Arpc3 Atp11a BC022146 BC031593 Baz1b Bicd2 Cnot3 Csnk2a1 Cttn D11Ertd498e Ddit4 Epb4.1l2 Ero1l Grp58 Isyna1 Jub Pitpnm1 Pp11r Ppp2r2a Ppp2r4 Prl Ptges Rbbp4 Rpl37 S100a8 Stx1a Tkt Txndc1 Upk3b Zfp292 Zfp622
106	V$HP1SITEFACTOR_Q6	14	14	59	3928	12170	-1.6	0.0	0.13	0.0	Ccng2 Csnk2a1 Dpf3 Gas2 Isyna1 Lgtn Map4k4 S100a8 Slc2a10 Txndc1 Upk3b Wdr36 Zdhhc3 Zfp292
107	V$MYOGNF1_01: myogenin / nuclear factor 1 or related factors	19	19	54	3430	12668	-1.6	0.0	1.62	0.0	BC022146 Baz2a Bicd2 Cdh6 Cxcl5 Extl3 Isyna1 Jub Pank3 Pitpnm1 Prkcz Ptges Rbbp4 Saa2 Sf3a2 Slc2a10 Srr Tfpt Txndc1
108	V$GCM_Q2	20	20	53	3664	12434	-1.61	0.0	1.57	0.0	Adarb1 Axin2 BC031593 Cdh6 Cnot3 Csnk2a1 Cxcl5 Eif3s6 Gas2 Map4k4 Prkcz Prl Rbbp4 Saa2 Saa3 Sf3a2 Stx1a Tkt Wdr36 Xpr1
109	V$PAX6_Q2	18	18	55	3228	12870	-1.63	0.0	1.61	0.0	Adarb1 Arpc3 Baz2a Extl3 Grp58 Nfat5 Pank3 Ppp2r2a Prtn3 Ptges Saa1 Snapc2 Stx1a Tnpo1 Ttyh2 Upk3b Wdr36 Zfp622
110	V$CETS1P54_01: c-Ets-1(p54)	51	51	22	10465	5633	-1.63	0.0	1.47	0.0	4732497O03Rik AW742319 Adarb1 Aebp2 Ankib1 Arpc3 Atp11a BC022146 BC031593 Baz1b Ccng2 Cdh6 Cnot3 Cttn Cxcl5 Ddit4 Ero1l Gas2 Grp58 Isp2 Isyna1 Jub Lgtn Lta4h Nfat5 Pank3 Pitpnm1 Pp11r Ppp2r2a Ppp2r4 Prkcz Prtn3 Rbbp4 Rpl14 Rpl37 Saa1 Sf3a2 Slc2a10 Snapc2 Stx1a Tbl1xr1 Tex13 Tfpt Tkt Tnpo1 Upk3b Wdr36 Xpr1 Zdhhc3 Zfp292 Zfp622
111	V$USF_C: USF binding site	38	38	35	7677	8421	-1.65	0.0	1.33	0.0	4732497O03Rik AW742319 Arpc3 Axin2 BC004044 Baz1b Baz2a Bicd2 Csnk2a1 Cxcl5 D11Ertd498e Epb4.1l2 Extl3 Grp58 Isp2 Lta4h Map4k4 Nfic Pank3 Pp11r Ppp2r2a Ppp2r4 Prl Prtn3 Ptges Rbbp4 Rpl14 S100a8 Saa2 Stx1a Tbl1xr1 Tex13 Tfpt Upk3b Xist Xpr1 Zdhhc3 Zfp622
112	V$TITF1_Q3: TTF-1, TITF1 (thyroid transcription factor 1)	25	25	48	6243	9855	-1.66	0.0	0.2	0.0	AW742319 Adarb1 Aebp2 Arpc3 Axin2 BC004044 BC031593 Cdh6 Cnot3 Csnk2a1 Eif3s6 Epb4.1l2 Extl3 Gas2 Jub Pank3 Pp11r Ppp2r2a Ppp2r4 Prl Ptges Rpl37 S100a8 Tbl1xr1 Xpr1
113	V$VBP_01: PAR-type chicken vitellogenin promoter-binding protein	3	3	70	1395	14703	-1.66	0.0	0.04	0.0	Ankib1 Baz1b Dpf3
114	V$GATA1_06: GATA-binding factor 1	24	24	49	4598	11500	-1.67	0.0	1.41	0.0	Axin2 BC031593 Ccng2 Cnot3 Csnk2a1 Cxcl5 D11Ertd498e Ddx52 Eif3s6 Epb4.1l2 Ero1l Extl3 Isp2 Jub Ppp2r2a Ppp2r4 Sf3a2 Snapc2 Srr Stx1a Tbl1xr1 Tnpo1 Wdr36 Zfp292
115	V$VMAF_01: v-Maf	49	49	24	10101	5997	-1.69	0.0	1.35	0.0	4732497O03Rik AW742319 Adarb1 Arpc3 Atp11a Axin2 BC004044 BC022146 BC031593 Baz2a Bicd2 Ccng2 Cnot3 Csnk2a1 Cxcl5 D11Ertd498e Ddit4 Dpf3 Eif3s6 Epb4.1l2 Gas2 Grp58 Isp2 Lgtn Lta4h Nfat5 Nfic Pp11r Ppp2r4 Prkcz Rbbp4 Rpl14 Rpl37 S100a8 Sf3a2 Slc2a10 Snapc2 Srr Stx1a Tex13 Tfpt Tkt Tnpo1 Ttyh2 Txndc1 Xist Xpr1 Zdhhc3 Zfp622
116	V$E2_Q6_01	7	7	66	949	15149	-1.7	0.0	1.97	0.0	4732497O03Rik Axin2 Cttn Nfat5 Tkt Wdr36 Xist
117	V$ETS1_B: c-ETS-1 binding site	35	35	38	7085	9013	-1.7	0.0	1.25	0.0	AW742319 Ankib1 Atp11a BC031593 Baz2a Bicd2 Cdh6 Cnot3 Cttn Ddit4 Dpf3 Ero1l Gas2 Isp2 Jub Lta4h Map4k4 Nfat5 Nfic Pank3 Pp11r Prl Prtn3 Rbbp4 Rpl37 S100a8 Saa1 Saa2 Sf3a2 Slc2a10 Srr Tex13 Tkt Ttyh2 Upk3b
118	V$LEF1TCF1_Q4	33	33	40	7912	8186	-1.71	0.0	0.24	0.0	AW742319 Axin2 BC004044 BC022146 Baz2a Ccng2 Cdh6 Csnk2a1 Cttn D11Ertd498e Extl3 Lgtn Lta4h Pank3 Pitpnm1 Pp11r Ppp2r4 Prkcz Rpl14 Rpl37 Saa3 Slc2a10 Stx1a Tbl1xr1 Tex13 Tfpt Tkt Tnpo1 Ttyh2 Upk3b Xpr1 Zfp292 Zfp622
119	V$PAX6_01: Pax-6	37	37	36	7545	8553	-1.71	0.0	1.22	0.0	4732497O03Rik Adarb1 Ankib1 BC004044 BC022146 Baz1b Baz2a Cdh6 Cnot3 Csnk2a1 Cxcl5 D11Ertd498e Ddx52 Dpf3 Eif3s6 Grp58 Jub Lgtn Lta4h Nfic Pank3 Pitpnm1 Pp11r Ppp2r4 Prl Ptges Rbbp4 Rpl14 Saa2 Saa3 Sf3a2 Snapc2 Tbl1xr1 Tnpo1 Txndc1 Wdr36 Zfp622
120	V$AFP1_Q6	9	9	64	2745	13353	-1.72	0.0	0.11	0.0	BC004044 Isp2 Lgtn Lta4h Prl Snapc2 Tex13 Tkt Xpr1
121	V$NFE2_01: NF-E2 p45	7	7	66	2291	13807	-1.73	0.0	0.09	0.0	BC022146 Ccng2 Cxcl5 Pank3 Rpl14 Snapc2 Wdr36
122	V$MTF1_Q4	8	8	65	1167	14931	-1.74	0.0	1.84	0.0	Atp11a Axin2 BC004044 Epb4.1l2 Gas2 Jub Lta4h Tbl1xr1
123	V$PR_02: is recognized by progesterone receptor	1	1	72	851	15247	-1.75	0.0	0.02	0.0	Zfp292
124	V$BARBIE_01: barbiturate-inducible element	34	34	39	8066	8032	-1.75	0.0	0.27	0.0	Axin2 BC022146 BC031593 Baz1b Baz2a Cnot3 Cxcl5 Ddx52 Dpf3 Epb4.1l2 Gas2 Grp58 Isyna1 Jub Lgtn Pitpnm1 Pp11r Ppp2r2a Prkcz Prl Ptges Rbbp4 S100a8 Saa2 Saa3 Slc2a10 Srr Stx1a Tfpt Tkt Wdr36 Zdhhc3 Zfp292 Zfp622
125	V$ELF1_Q6	37	37	36	7602	8496	-1.75	0.0	1.15	0.0	4732497O03Rik AW742319 Aebp2 Axin2 BC022146 Baz2a Bicd2 Cdh6 Cnot3 Csnk2a1 Cttn Ddit4 Dpf3 Ero1l Gas2 Isp2 Jub Pank3 Pitpnm1 Pp11r Ppp2r2a Prl Prtn3 Ptges Rbbp4 S100a8 Saa1 Saa3 Sf3a2 Tex13 Tfpt Tkt Txndc1 Upk3b Xist Xpr1 Zdhhc3
126	V$COMP1_01: COMP1	48	48	25	9984	6114	-1.76	0.0	1.21	0.0	4732497O03Rik AW742319 Adarb1 Ankib1 BC031593 Baz2a Bicd2 Ccng2 Cdh6 Cnot3 Cttn D11Ertd498e Ddit4 Ddx52 Eif3s6 Ero1l Extl3 Gas2 Grp58 Isp2 Isyna1 Jub Lgtn Lta4h Map4k4 Nfic Pp11r Ppp2r2a Prkcz Prl Prtn3 Ptges Rbbp4 Rpl37 S100a8 Saa1 Saa2 Saa3 Slc2a10 Srr Stx1a Tex13 Tfpt Ttyh2 Xpr1 Zdhhc3 Zfp292 Zfp622
127	V$IK1_01: Ikaros 1	38	38	35	8877	7221	-1.79	0.0	0.3	0.0	4732497O03Rik AW742319 Adarb1 Aebp2 Ankib1 Arpc3 BC004044 Baz1b Baz2a Bicd2 Cdh6 Cnot3 Cxcl5 D11Ertd498e Ddx52 Dpf3 Epb4.1l2 Gas2 Isp2 Isyna1 Lgtn Lta4h Map4k4 Pank3 Pitpnm1 Ppp2r2a Prtn3 Rpl37 S100a8 Saa1 Saa2 Snapc2 Srr Tbl1xr1 Tex13 Tnpo1 Xpr1 Zfp292
128	V$NRF1_Q6	6	6	67	790	15308	-1.8	0.0	1.9	0.0	AW742319 Ankib1 Nfat5 Sf3a2 Srr Stx1a
129	V$MEF2_Q6_01	41	41	32	9499	6599	-1.81	0.0	0.31	0.0	4732497O03Rik Adarb1 Ankib1 Arpc3 BC004044 BC022146 Baz1b Baz2a Bicd2 Ccng2 Cnot3 Csnk2a1 Cttn Cxcl5 Ddit4 Ddx52 Eif3s6 Epb4.1l2 Ero1l Extl3 Gas2 Jub Lgtn Nfic Pank3 Pp11r Ppp2r2a Prkcz Prl Rbbp4 S100a8 Saa2 Stx1a Tex13 Tkt Tnpo1 Txndc1 Wdr36 Xpr1 Zdhhc3 Zfp292
130	V$PEBP_Q6	16	16	57	4159	11939	-1.81	0.0	0.21	0.0	4732497O03Rik Adarb1 Aebp2 Arpc3 BC031593 Baz2a Epb4.1l2 Ero1l Isp2 Isyna1 Lgtn Lta4h Nfic Tkt Wdr36 Xist
131	V$NFKB_Q6_01	49	49	24	10285	5813	-1.82	0.0	1.11	0.0	4732497O03Rik Aebp2 Atp11a BC004044 BC022146 BC031593 Baz1b Baz2a Bicd2 Ccng2 Cdh6 Cnot3 Cxcl5 Dpf3 Eif3s6 Ero1l Extl3 Gas2 Isp2 Isyna1 Lgtn Map4k4 Nfat5 Nfic Pank3 Pitpnm1 Pp11r Ppp2r4 Prkcz Prl Prtn3 Rbbp4 Rpl14 Rpl37 S100a8 Saa3 Snapc2 Srr Stx1a Tbl1xr1 Tex13 Tfpt Ttyh2 Txndc1 Upk3b Xist Xpr1 Zdhhc3 Zfp622
132	V$POU6F1_01	3	3	70	1333	14765	-1.82	0.0	0.05	0.0	Ccng2 Cttn Ttyh2
133	V$EBF_Q6	23	23	50	4560	11538	-1.82	0.0	1.16	0.0	AW742319 Aebp2 BC004044 BC022146 Baz2a Bicd2 Cnot3 Ddit4 Dpf3 Isyna1 Nfat5 Pank3 Pp11r S100a8 Saa1 Sf3a2 Slc2a10 Snapc2 Stx1a Tfpt Txndc1 Upk3b Zfp292
134	V$TFIII_Q6	70	70	3	14772	1326	-1.84	0.0	1.97	0.0	4732497O03Rik AW742319 Adarb1 Aebp2 Ankib1 Arpc3 Atp11a Axin2 BC004044 BC022146 BC031593 Baz1b Baz2a Bicd2 Ccng2 Cdh6 Cnot3 Cttn Cxcl5 D11Ertd498e Ddit4 Ddx52 Dpf3 Eif3s6 Epb4.1l2 Ero1l Extl3 Gas2 Grp58 Isp2 Isyna1 Jub Lta4h Map4k4 Nfat5 Nfic Pank3 Pitpnm1 Pp11r Ppp2r2a Ppp2r4 Prkcz Prl Prtn3 Ptges Rbbp4 Rpl14 Rpl37 S100a8 Saa1 Saa2 Saa3 Sf3a2 Slc2a10 Snapc2 Srr Stx1a Tbl1xr1 Tex13 Tfpt Tkt Tnpo1…
135	V$AREB6_02: AREB6 (Atp1a1 regulatory element binding factor 6)	26	26	47	6195	9903	-1.84	0.0	0.31	0.0	AW742319 Adarb1 Axin2 BC031593 Baz1b Bicd2 Ccng2 Cnot3 Cttn Epb4.1l2 Ero1l Grp58 Lgtn Lta4h Ppp2r2a Ppp2r4 Rbbp4 Saa1 Saa2 Snapc2 Srr Stx1a Tkt Tnpo1 Upk3b Zfp292
136	V$HIF1_Q5: hypoxia-inducible factor 1	11	11	62	1857	14241	-1.85	0.0	1.52	0.0	Baz1b Ccng2 Cxcl5 D11Ertd498e Ddit4 Ero1l Extl3 Lta4h Rpl14 Sf3a2 Srr
137	V$AP1_Q4: activator protein 1	57	57	16	13114	2984	-1.86	0.0	0.2	0.0	4732497O03Rik AW742319 Adarb1 Ankib1 Arpc3 Atp11a Axin2 BC004044 BC022146 Baz1b Baz2a Ccng2 Cdh6 Cnot3 Csnk2a1 Cxcl5 D11Ertd498e Ddit4 Dpf3 Epb4.1l2 Ero1l Extl3 Gas2 Grp58 Isp2 Jub Lgtn Map4k4 Nfat5 Nfic Pank3 Pp11r Ppp2r2a Ppp2r4 Prl Prtn3 Ptges Rbbp4 Rpl14 Rpl37 S100a8 Saa1 Saa2 Slc2a10 Snapc2 Srr Stx1a Tfpt Tkt Txndc1 Upk3b Wdr36 Xist Xpr1 Zdhhc3 Zfp292 Zfp622
138	V$LMO2COM_02: complex of Lmo2 bound to Tal-1, E2A proteins, and GATA-1, half-site 2	37	37	36	8521	7577	-1.86	0.0	0.37	0.0	4732497O03Rik Ankib1 Atp11a BC022146 BC031593 Baz1b Baz2a Cdh6 Cnot3 Cxcl5 Ddit4 Eif3s6 Epb4.1l2 Gas2 Grp58 Isp2 Isyna1 Jub Lgtn Lta4h Pank3 Pp11r Ppp2r4 Prl Ptges Rpl14 Rpl37 S100a8 Saa2 Saa3 Sf3a2 Srr Stx1a Txndc1 Upk3b Xpr1 Zfp292
139	V$NFY_Q6_01	33	33	40	6932	9166	-1.86	0.0	0.92	0.0	AW742319 Axin2 BC004044 BC022146 Baz1b Baz2a Bicd2 Ccng2 Cnot3 Cttn D11Ertd498e Ddit4 Ddx52 Dpf3 Eif3s6 Grp58 Isyna1 Jub Lgtn Nfic Pank3 Prkcz Prl Rbbp4 Rpl14 S100a8 Saa2 Snapc2 Srr Tfpt Tkt Tnpo1 Xist
140	V$TCF1P_Q6	50	50	23	10554	5544	-1.86	0.0	1.06	0.0	AW742319 Adarb1 Aebp2 Ankib1 Arpc3 BC031593 Baz1b Baz2a Ccng2 Cdh6 Cnot3 Csnk2a1 Cxcl5 Ddit4 Ddx52 Dpf3 Eif3s6 Epb4.1l2 Ero1l Extl3 Gas2 Isyna1 Lgtn Map4k4 Nfat5 Pitpnm1 Ppp2r2a Ppp2r4 Prkcz Prtn3 Ptges Rbbp4 Rpl37 S100a8 Saa1 Saa2 Saa3 Sf3a2 Snapc2 Srr Stx1a Tex13 Tfpt Ttyh2 Txndc1 Upk3b Wdr36 Xist Zfp292 Zfp622
141	V$ATF4_Q2: activating transcription factor 4	15	15	58	3902	12196	-1.86	0.0	0.21	0.0	AW742319 Aebp2 Arpc3 Axin2 BC022146 Bicd2 Ddit4 Ero1l Gas2 Grp58 Lgtn Rpl37 Snapc2 Tfpt Xist
142	V$CREL_01: c-Rel	51	51	22	11709	4389	-1.87	0.0	0.28	0.0	Aebp2 Ankib1 Atp11a BC022146 BC031593 Baz1b Baz2a Ccng2 Cdh6 Cnot3 Csnk2a1 Cttn Cxcl5 Ddit4 Eif3s6 Ero1l Extl3 Gas2 Isp2 Isyna1 Lgtn Lta4h Map4k4 Nfat5 Nfic Pank3 Ppp2r4 Prkcz Prl Prtn3 Ptges Rpl14 Saa1 Saa2 Saa3 Sf3a2 Snapc2 Srr Stx1a Tex13 Tfpt Tkt Tnpo1 Ttyh2 Txndc1 Upk3b Wdr36 Xist Xpr1 Zdhhc3 Zfp622
143	V$HNF4ALPHA_Q6	24	24	49	5735	10363	-1.87	0.0	0.32	0.0	4732497O03Rik Adarb1 Atp11a BC022146 BC031593 Baz1b Ccng2 Csnk2a1 Eif3s6 Epb4.1l2 Extl3 Gas2 Grp58 Jub Lgtn Lta4h Pitpnm1 Prl Rbbp4 Saa3 Sf3a2 Tex13 Ttyh2 Upk3b
144	V$HNF4_DR1_Q3	56	56	17	12860	3238	-1.87	0.0	0.23	0.0	4732497O03Rik Adarb1 Arpc3 Atp11a Axin2 BC022146 BC031593 Baz1b Baz2a Bicd2 Ccng2 Cdh6 Cnot3 Csnk2a1 Cxcl5 D11Ertd498e Ddit4 Dpf3 Eif3s6 Epb4.1l2 Ero1l Extl3 Gas2 Grp58 Isp2 Isyna1 Jub Lgtn Lta4h Map4k4 Nfat5 Nfic Pank3 Pitpnm1 Pp11r Prl Ptges Rbbp4 S100a8 Saa1 Saa2 Saa3 Snapc2 Srr Stx1a Tex13 Tfpt Tkt Ttyh2 Txndc1 Upk3b Wdr36 Xpr1 Zdhhc3 Zfp292 Zfp622
145	V$GFI1_01: growth factor independence 1	19	19	54	4699	11399	-1.87	0.0	0.27	0.0	Axin2 BC031593 Baz2a Csnk2a1 Cxcl5 Dpf3 Gas2 Lta4h Map4k4 Pp11r Ppp2r2a Rpl37 Saa3 Slc2a10 Tfpt Tkt Tnpo1 Wdr36 Zfp622
146	V$HEB_Q6	23	23	50	4644	11454	-1.87	0.0	1.05	0.0	4732497O03Rik Aebp2 Axin2 BC004044 BC031593 Cxcl5 D11Ertd498e Ddit4 Epb4.1l2 Extl3 Gas2 Grp58 Pp11r Ptges S100a8 Saa3 Stx1a Tnpo1 Ttyh2 Wdr36 Zdhhc3 Zfp292 Zfp622
147	V$MYOD_01: myoblast determination gene product	46	46	27	10520	5578	-1.87	0.0	0.34	0.0	AW742319 Ankib1 Arpc3 Atp11a BC004044 BC022146 BC031593 Baz1b Baz2a Cdh6 Cnot3 Csnk2a1 Cttn Cxcl5 D11Ertd498e Ddit4 Eif3s6 Ero1l Extl3 Gas2 Grp58 Isp2 Jub Lgtn Nfic Pp11r Ppp2r4 Prkcz Prl Ptges Rbbp4 Rpl14 Saa1 Saa2 Slc2a10 Snapc2 Stx1a Tex13 Tfpt Tkt Tnpo1 Xist Xpr1 Zdhhc3 Zfp292 Zfp622
148	V$CREBATF_Q6	23	23	50	4656	11442	-1.88	0.0	1.04	0.0	AW742319 Aebp2 Arpc3 BC004044 Bicd2 Cnot3 Csnk2a1 Ddit4 Dpf3 Ero1l Grp58 Lgtn Lta4h Pitpnm1 Pp11r Ppp2r4 Prkcz Prl Snapc2 Tfpt Tnpo1 Xist Xpr1
149	V$ELK1_01: Elk-1	21	21	52	4178	11920	-1.88	0.0	1.1	0.0	AW742319 Ankib1 Arpc3 Ccng2 Cdh6 Cnot3 Cttn Ero1l Gas2 Lgtn Map4k4 Pp11r Prtn3 Rbbp4 Rpl37 Sf3a2 Slc2a10 Snapc2 Srr Tkt Zfp622
150	V$NKX25_02: homeo domain factor Nkx-2.5/Csx, tinman homolog	28	28	45	6539	9559	-1.88	0.0	0.37	0.0	4732497O03Rik AW742319 Baz2a Csnk2a1 Dpf3 Eif3s6 Epb4.1l2 Ero1l Grp58 Lta4h Nfat5 Pank3 Pp11r Ppp2r2a Prl Ptges Rbbp4 Rpl14 S100a8 Saa2 Saa3 Sf3a2 Snapc2 Srr Tnpo1 Ttyh2 Wdr36 Zfp292
151	V$STAT5A_02	14	14	59	2558	13540	-1.89	0.0	1.33	0.0	Adarb1 Bicd2 Ddx52 Dpf3 Jub Lgtn Pank3 Prtn3 Saa3 Tbl1xr1 Tfpt Txndc1 Xist Zdhhc3
152	V$HFH8_01: HNF-3/Fkh Homolog-8	8	8	65	2415	13683	-1.89	0.0	0.13	0.0	Axin2 Baz2a Csnk2a1 Cxcl5 Isyna1 Prl Ptges Upk3b
153	V$RFX1_02: X-box binding protein RFX1	23	23	50	5481	10617	-1.9	0.0	0.33	0.0	Ankib1 Arpc3 Atp11a Baz2a Ccng2 Dpf3 Isp2 Jub Pank3 Ppp2r2a Prtn3 S100a8 Slc2a10 Snapc2 Srr Tkt Tnpo1 Txndc1 Xist Xpr1 Zdhhc3 Zfp292 Zfp622
154	V$E2_Q6: papilloma virus regulator E2	9	9	64	1452	14646	-1.9	0.0	1.56	0.0	4732497O03Rik BC022146 Cnot3 Cttn Nfat5 Prkcz Tnpo1 Wdr36 Xist
155	V$CAAT_01: cellular and viral CCAAT box	43	43	30	9695	6403	-1.91	0.0	0.45	0.0	4732497O03Rik AW742319 Atp11a Axin2 Baz1b Baz2a Bicd2 Ccng2 Cnot3 Csnk2a1 Cttn Cxcl5 D11Ertd498e Ddit4 Dpf3 Eif3s6 Ero1l Grp58 Isp2 Isyna1 Jub Lgtn Nfic Pank3 Ppp2r4 Prkcz Prl Prtn3 Ptges Rbbp4 Rpl14 S100a8 Saa3 Slc2a10 Srr Tfpt Tkt Tnpo1 Txndc1 Upk3b Xist Xpr1 Zfp292
156	V$TGIF_01: TGIF (5'TG3' interacting factor)	18	18	55	4427	11671	-1.92	0.0	0.29	0.0	4732497O03Rik Ankib1 Baz1b Ccng2 Cttn Cxcl5 Dpf3 Eif3s6 Isyna1 Lgtn Lta4h Nfic Pitpnm1 Ppp2r4 Rbbp4 Slc2a10 Txndc1 Xist
157	V$CEBP_C: C/EBP binding site	15	15	58	3828	12270	-1.92	0.0	0.25	0.0	BC022146 Ccng2 Csnk2a1 Ddx52 Dpf3 Isp2 Pank3 Pp11r Saa1 Srr Tex13 Tkt Ttyh2 Upk3b Xist
158	V$EFC_Q6	40	40	33	8930	7168	-1.93	0.0	0.52	0.0	4732497O03Rik AW742319 Adarb1 Aebp2 Axin2 Bicd2 Ccng2 Cnot3 Cttn Cxcl5 Ddit4 Dpf3 Epb4.1l2 Extl3 Gas2 Grp58 Isp2 Lgtn Lta4h Pank3 Pitpnm1 Pp11r Ppp2r4 Prkcz Prl Rpl14 Saa1 Saa2 Saa3 Slc2a10 Tex13 Tfpt Tkt Ttyh2 Txndc1 Upk3b Wdr36 Xist Zdhhc3 Zfp292
159	V$GATA2_02: GATA-binding factor 2	26	26	47	5481	10617	-1.93	0.0	0.84	0.0	Axin2 BC031593 Baz2a Bicd2 Ccng2 Cnot3 Csnk2a1 Cttn Cxcl5 Ddx52 Eif3s6 Ero1l Extl3 Isp2 Isyna1 Jub Pank3 Ppp2r2a Ppp2r4 Prl Snapc2 Tbl1xr1 Tnpo1 Wdr36 Xpr1 Zfp292
160	V$HMX1_01: H6 homeobox 3	1	1	72	22	16076	-1.93	0.0	2.31	0.14	Grp58
161	V$MRF2_01: modulator recognition factor 2	44	44	29	9848	6250	-1.94	0.0	0.49	0.0	4732497O03Rik AW742319 Adarb1 Ankib1 Arpc3 Axin2 BC022146 Baz2a Ccng2 Cnot3 Cttn Cxcl5 D11Ertd498e Ddx52 Dpf3 Eif3s6 Extl3 Grp58 Lgtn Lta4h Pank3 Pp11r Ppp2r2a Ppp2r4 Prl Prtn3 Ptges Rbbp4 Rpl14 S100a8 Saa1 Saa2 Saa3 Srr Stx1a Tex13 Tfpt Tkt Tnpo1 Wdr36 Xist Xpr1 Zfp292 Zfp622
162	V$TAL1_Q6	31	31	42	6726	9372	-1.94	0.0	0.7	0.0	4732497O03Rik Arpc3 Axin2 BC004044 BC031593 Baz1b Baz2a Bicd2 Cdh6 Epb4.1l2 Extl3 Gas2 Grp58 Lgtn Nfat5 Ppp2r4 Prkcz S100a8 Saa1 Slc2a10 Snapc2 Srr Stx1a Tex13 Tfpt Tkt Ttyh2 Txndc1 Upk3b Zdhhc3 Zfp622
163	V$GATA1_03: GATA-binding factor 1	24	24	49	5554	10544	-1.95	0.0	0.42	0.0	AW742319 Adarb1 Arpc3 Atp11a Baz1b Csnk2a1 Eif3s6 Grp58 Ppp2r2a Prkcz Prl Prtn3 Ptges Rpl37 Saa2 Saa3 Snapc2 Stx1a Tkt Wdr36 Xist Xpr1 Zdhhc3 Zfp292
164	V$OSF2_Q6	50	50	23	10745	5353	-1.95	0.0	0.85	0.0	4732497O03Rik AW742319 Adarb1 Aebp2 Ankib1 Arpc3 Atp11a BC004044 BC031593 Baz2a Bicd2 Ccng2 Cnot3 Csnk2a1 Cttn Cxcl5 D11Ertd498e Ddx52 Eif3s6 Epb4.1l2 Ero1l Extl3 Gas2 Isp2 Isyna1 Lgtn Lta4h Map4k4 Nfat5 Nfic Pank3 Pp11r Ppp2r2a Prl Rbbp4 Rpl37 Saa2 Saa3 Sf3a2 Snapc2 Stx1a Tex13 Tkt Ttyh2 Txndc1 Upk3b Wdr36 Xist Xpr1 Zdhhc3
165	V$MYCMAX_02: c-Myc:Max heterodimer	26	26	47	5551	10547	-1.95	0.0	0.77	0.0	4732497O03Rik AW742319 BC004044 Baz1b Bicd2 Csnk2a1 D11Ertd498e Epb4.1l2 Extl3 Grp58 Isp2 Lta4h Pank3 Pp11r Ppp2r2a Ppp2r4 Prl Ptges Rbbp4 Rpl14 Stx1a Tfpt Upk3b Xist Zdhhc3 Zfp292
166	V$NFY_Q6: nuclear factor Y (Y-box binding factor)	25	25	48	5673	10425	-1.96	0.0	0.49	0.0	Axin2 BC022146 Baz1b Bicd2 Ccng2 Cnot3 D11Ertd498e Ddx52 Dpf3 Grp58 Isyna1 Jub Lgtn Nfic Prkcz Prl Rbbp4 Rpl14 S100a8 Saa2 Snapc2 Srr Tfpt Tkt Xist
167	V$FOX_Q2	54	54	19	12250	3848	-1.97	0.0	0.33	0.0	4732497O03Rik AW742319 Adarb1 Aebp2 Ankib1 Arpc3 Atp11a Axin2 BC031593 Baz2a Ccng2 Cnot3 Csnk2a1 Cttn Cxcl5 D11Ertd498e Ddit4 Ddx52 Dpf3 Epb4.1l2 Ero1l Extl3 Gas2 Grp58 Jub Lgtn Lta4h Nfat5 Nfic Pank3 Pitpnm1 Pp11r Ppp2r2a Ppp2r4 Prkcz Prl Prtn3 Ptges Rpl14 Rpl37 Saa2 Saa3 Stx1a Tex13 Tfpt Tkt Txndc1 Upk3b Wdr36 Xist Xpr1 Zdhhc3 Zfp292 Zfp622
168	V$DEAF1_01	16	16	57	3121	12977	-1.97	0.0	1.09	0.0	Aebp2 BC022146 Eif3s6 Lgtn Lta4h Map4k4 Nfat5 Prkcz Prtn3 Saa3 Sf3a2 Slc2a10 Tex13 Tkt Xist Zfp622
169	V$ZTA_Q2	22	22	51	5091	11007	-1.98	0.0	0.43	0.0	Adarb1 Axin2 Ccng2 Eif3s6 Epb4.1l2 Gas2 Grp58 Isyna1 Nfic Pank3 Ppp2r2a Prtn3 Ptges Rbbp4 Rpl14 S100a8 Saa1 Saa2 Snapc2 Tkt Tnpo1 Xpr1
170	V$OCT1_02: octamer factor 1	24	24	49	5412	10686	-1.98	0.0	0.52	0.0	Ankib1 Arpc3 Baz2a Cdh6 Csnk2a1 Ero1l Extl3 Lgtn Map4k4 Pank3 Ppp2r4 Prl Ptges S100a8 Saa2 Saa3 Slc2a10 Tex13 Tfpt Tkt Tnpo1 Wdr36 Zfp292 Zfp622
171	V$CREB_Q2_01	23	23	50	4931	11167	-1.98	0.0	0.73	0.0	4732497O03Rik AW742319 Aebp2 Arpc3 BC004044 Bicd2 Cdh6 Cnot3 Csnk2a1 Ddit4 Ero1l Lgtn Lta4h Pitpnm1 Pp11r Ppp2r4 Rpl14 Snapc2 Tfpt Tnpo1 Xist Xpr1 Zdhhc3
172	V$CREB_Q4_01	20	20	53	4692	11406	-1.98	0.0	0.4	0.0	4732497O03Rik AW742319 Arpc3 BC004044 Bicd2 Cnot3 Csnk2a1 Ddit4 Dpf3 Ero1l Lgtn Lta4h Pp11r Ppp2r4 Rpl14 Snapc2 Tfpt Tnpo1 Xist Xpr1
173	V$SP3_Q3	49	49	24	10664	5434	-1.98	0.0	0.71	0.0	AW742319 Aebp2 Ankib1 Atp11a Axin2 BC004044 BC022146 BC031593 Baz1b Baz2a Bicd2 Cdh6 Cnot3 Cttn Cxcl5 D11Ertd498e Ddit4 Eif3s6 Epb4.1l2 Ero1l Extl3 Gas2 Grp58 Isp2 Isyna1 Jub Lta4h Map4k4 Nfat5 Nfic Pitpnm1 Pp11r Ppp2r2a Ppp2r4 Prtn3 Rbbp4 S100a8 Saa1 Saa2 Sf3a2 Slc2a10 Snapc2 Srr Stx1a Tnpo1 Ttyh2 Upk3b Wdr36 Xpr1
174	V$FOXO4_01: fork head box O4	51	51	22	11105	4993	-2.0	0.0	0.71	0.0	4732497O03Rik Adarb1 Aebp2 Ankib1 Arpc3 Atp11a Axin2 Baz2a Ccng2 Cnot3 Csnk2a1 Cttn Cxcl5 Ddit4 Ddx52 Dpf3 Eif3s6 Epb4.1l2 Ero1l Extl3 Gas2 Grp58 Isp2 Isyna1 Jub Lta4h Map4k4 Pitpnm1 Pp11r Ppp2r4 Prkcz Prl Prtn3 Ptges Rpl14 Rpl37 S100a8 Saa2 Saa3 Stx1a Tbl1xr1 Tex13 Tfpt Tnpo1 Txndc1 Upk3b Wdr36 Xpr1 Zdhhc3 Zfp292 Zfp622
175	V$E2_01: papilloma virus regulator E2	6	6	67	859	15239	-2.0	0.0	1.63	0.0	4732497O03Rik Cttn Nfat5 Saa2 Wdr36 Xist
176	V$E47_02: E47	8	8	65	2327	13771	-2.0	0.0	0.17	0.0	AW742319 BC004044 Baz2a Cdh6 Ero1l Pp11r Ptges Stx1a
177	V$VMYB_01: v-Myb	53	53	20	11477	4621	-2.01	0.0	0.77	0.0	4732497O03Rik Adarb1 Aebp2 Ankib1 Arpc3 Atp11a BC004044 BC022146 BC031593 Baz1b Baz2a Bicd2 Ccng2 Cdh6 Cnot3 Cttn Cxcl5 D11Ertd498e Ddit4 Ddx52 Dpf3 Eif3s6 Epb4.1l2 Ero1l Extl3 Isyna1 Jub Lgtn Lta4h Nfat5 Nfic Pitpnm1 Pp11r Ppp2r2a Ppp2r4 Prkcz Prtn3 Rbbp4 Rpl37 S100a8 Sf3a2 Snapc2 Srr Tbl1xr1 Tex13 Tfpt Tkt Tnpo1 Txndc1 Upk3b Wdr36 Xist Zfp292
178	V$GATA2_03: GATA-binding factor 2	22	22	51	4842	11256	-2.01	0.0	0.62	0.0	Axin2 BC031593 Ccng2 Cdh6 Cnot3 Csnk2a1 Cxcl5 D11Ertd498e Ddx52 Eif3s6 Epb4.1l2 Ero1l Extl3 Jub Ppp2r2a Saa3 Snapc2 Tbl1xr1 Tfpt Tnpo1 Wdr36 Zfp292
179	V$LDSPOLYA_B: Lentiviral Poly A downstream element	57	57	16	12905	3193	-2.02	0.0	0.32	0.0	4732497O03Rik AW742319 Adarb1 Aebp2 Arpc3 Atp11a Axin2 BC022146 BC031593 Baz1b Bicd2 Ccng2 Cdh6 Cnot3 Csnk2a1 Cttn Cxcl5 D11Ertd498e Ddit4 Dpf3 Eif3s6 Epb4.1l2 Extl3 Gas2 Isp2 Isyna1 Jub Lgtn Lta4h Nfat5 Nfic Pitpnm1 Ppp2r2a Ppp2r4 Prl Prtn3 Ptges Rpl14 Rpl37 Saa1 Saa2 Saa3 Slc2a10 Snapc2 Srr Stx1a Tex13 Tfpt Tkt Ttyh2 Upk3b Wdr36 Xist Xpr1 Zdhhc3 Zfp292 Zfp622
180	V$AREB6_01: AREB6 (Atp1a1 regulatory element binding factor 6)	14	14	59	3477	12621	-2.03	0.0	0.31	0.0	Aebp2 BC022146 BC031593 Ero1l Gas2 Isp2 Pp11r Prl Saa1 Saa2 Tex13 Tnpo1 Xpr1 Zdhhc3
181	V$PTF1BETA_Q6	8	8	65	1307	14791	-2.03	0.0	1.42	0.0	Ankib1 Cttn Dpf3 Nfic Saa1 Tnpo1 Txndc1 Xpr1
182	V$ATF1_Q6	2	2	71	1008	15090	-2.04	0.0	0.05	0.0	Ddit4 Lgtn
183	V$NKX22_01: NK2 class homeobox factor 2	7	7	66	2093	14005	-2.05	0.0	0.16	0.0	Ddit4 Dpf3 Epb4.1l2 Pank3 Rbbp4 S100a8 Wdr36
184	V$IRF_Q6	19	19	54	4079	12019	-2.05	0.0	0.71	0.0	4732497O03Rik AW742319 Ankib1 Arpc3 Baz2a Ccng2 Cttn Epb4.1l2 Extl3 Gas2 Jub Pitpnm1 Pp11r Rpl37 Saa1 Saa2 Saa3 Tex13 Xist
185	V$PADS_C: Retroviral Poly A downstream element	19	19	54	4184	11914	-2.06	0.0	0.61	0.0	AW742319 Aebp2 Arpc3 Bicd2 Cdh6 D11Ertd498e Dpf3 Epb4.1l2 Gas2 Isyna1 Lgtn Pank3 Pp11r Rpl37 Srr Stx1a Tkt Wdr36 Xpr1
186	V$E12_Q6	19	19	54	4200	11898	-2.06	0.0	0.6	0.0	Ankib1 Arpc3 BC004044 BC031593 Cnot3 Cttn Eif3s6 Grp58 Lgtn Pp11r Ppp2r4 Saa1 Snapc2 Stx1a Tbl1xr1 Tkt Tnpo1 Upk3b Zfp622
187	V$TANTIGEN_B: Major T-antigen binding sites	10	10	63	1786	14312	-2.07	0.0	1.24	0.0	Arpc3 Pank3 Ppp2r2a Prtn3 Tex13 Tnpo1 Ttyh2 Upk3b Wdr36 Zfp622
188	V$STAT_01: signal transducers and activators of transcription	12	12	61	3045	13053	-2.07	0.0	0.29	0.0	BC004044 Baz2a D11Ertd498e Jub Lgtn Lta4h Nfic Pp11r Prtn3 Rpl37 Saa3 Xpr1
189	V$OLF1_01: olfactory neuron-specific factor	9	9	64	1565	14533	-2.08	0.0	1.28	0.0	BC004044 Isyna1 Nfat5 Pank3 Pp11r Sf3a2 Slc2a10 Stx1a Zfp292
190	V$WHN_B: winged-helix factor nude	17	17	56	3899	12199	-2.08	0.0	0.48	0.0	Ankib1 Arpc3 Axin2 BC004044 D11Ertd498e Ddit4 Ddx52 Ero1l Lgtn Pitpnm1 Prkcz Rbbp4 Rpl37 Tbl1xr1 Txndc1 Zdhhc3 Zfp292
191	V$FOXD3_01: fork head box D3	61	61	12	13796	2302	-2.09	0.0	0.27	0.0	4732497O03Rik AW742319 Adarb1 Aebp2 Ankib1 Arpc3 Atp11a Axin2 BC031593 Baz2a Ccng2 Cdh6 Cnot3 Csnk2a1 Cttn Cxcl5 D11Ertd498e Ddit4 Ddx52 Dpf3 Eif3s6 Epb4.1l2 Ero1l Extl3 Gas2 Grp58 Isyna1 Jub Lgtn Lta4h Nfat5 Nfic Pank3 Pitpnm1 Pp11r Ppp2r2a Ppp2r4 Prkcz Prl Prtn3 Ptges Rbbp4 Rpl14 Rpl37 Saa2 Saa3 Slc2a10 Snapc2 Stx1a Tex13 Tfpt Tkt Ttyh2 Txndc1 Upk3b Wdr36 Xist Xpr1 Zdhhc3 Zfp292 Zfp622
192	V$AIRE_01	15	15	58	3097	13001	-2.1	0.0	0.83	0.0	Atp11a Axin2 Cdh6 Csnk2a1 Cttn Dpf3 Gas2 Lta4h Pank3 Pp11r Prl Rpl37 Saa1 Slc2a10 Txndc1
193	V$PAX9_B: zebrafish Pax-9 binding sites	16	16	57	3644	12454	-2.11	0.0	0.5	0.0	Ankib1 Arpc3 Atp11a BC022146 Csnk2a1 Ero1l Grp58 Jub Map4k4 Ppp2r4 Ptges Rpl14 S100a8 Saa1 Slc2a10 Tfpt
194	V$LPOLYA_B: Lentiviral Poly A signal	14	14	59	3337	12761	-2.12	0.0	0.4	0.0	AW742319 Ankib1 Baz1b Eif3s6 Gas2 Isyna1 Nfic Pitpnm1 Snapc2 Stx1a Tbl1xr1 Tfpt Txndc1 Xist
195	V$ACAAT_B: Avian C-type CCAAT box	7	7	66	1133	14965	-2.12	0.0	1.37	0.0	AW742319 BC004044 Bicd2 Cttn Grp58 Pank3 Snapc2
196	V$NFY_01: nuclear factor Y (Y-box binding factor)	15	15	58	3432	12666	-2.12	0.0	0.49	0.0	Baz1b Bicd2 Ccng2 Cnot3 Ddit4 Dpf3 Grp58 Isyna1 Lgtn Prkcz Rbbp4 Rpl14 Tfpt Tkt Tnpo1
197	V$GABP_B: GA binding protein	8	8	65	1366	14732	-2.13	0.0	1.28	0.0	Arpc3 Baz1b Ccng2 Cttn Nfat5 Pank3 Rpl37 Tnpo1
198	V$GATA1_05: GATA-binding factor 1	13	13	60	2627	13471	-2.14	0.0	0.88	0.0	Atp11a Axin2 Cnot3 Cxcl5 D11Ertd498e Ddx52 Ero1l Ppp2r2a S100a8 Saa2 Snapc2 Tnpo1 Txndc1
199	V$NKX61_01: NKX6-1	2	2	71	964	15134	-2.17	0.0	0.06	0.0	Ptges Wdr36
200	V$AP1_C: AP-1 binding site	13	13	60	3021	13077	-2.17	0.0	0.46	0.0	Adarb1 Atp11a BC022146 Ccng2 Cxcl5 Grp58 Nfat5 Nfic Pank3 Ptges Rpl14 Snapc2 Wdr36
201	V$E47_01: E47	12	12	61	2429	13669	-2.17	0.0	0.86	0.0	Arpc3 BC022146 BC031593 Baz2a Gas2 Grp58 Pitpnm1 Pp11r Saa1 Stx1a Tex13 Upk3b
202	V$STAF_02: Se-Cys tRNA gene transcription activating factor	13	13	60	2740	13358	-2.17	0.0	0.74	0.0	Axin2 BC031593 Baz2a Bicd2 Epb4.1l2 Gas2 Isyna1 Lta4h Nfat5 Pank3 Saa3 Stx1a Tbl1xr1
203	V$AREB6_03: AREB6 (Atp1a1 regulatory element binding factor 6)	12	12	61	2489	13609	-2.2	0.0	0.78	0.0	Ankib1 Cdh6 Cnot3 Eif3s6 Ero1l Jub Nfic Prkcz Ptges Rbbp4 Zdhhc3 Zfp292
204	V$HTF_01	1	1	72	718	15380	-2.2	0.0	0.04	0.0	Baz1b
205	V$DR4_Q2: direct repeat 4	62	62	11	13863	2235	-2.22	0.0	0.37	0.0	4732497O03Rik AW742319 Adarb1 Aebp2 Ankib1 Arpc3 Axin2 BC004044 BC022146 BC031593 Baz1b Bicd2 Ccng2 Cdh6 Cnot3 Csnk2a1 Cttn Cxcl5 Ddit4 Dpf3 Eif3s6 Extl3 Gas2 Grp58 Isp2 Isyna1 Jub Lgtn Lta4h Map4k4 Nfat5 Nfic Pank3 Pitpnm1 Pp11r Ppp2r2a Ppp2r4 Prkcz Prl Prtn3 Ptges Rbbp4 S100a8 Saa1 Saa2 Saa3 Sf3a2 Slc2a10 Snapc2 Srr Stx1a Tbl1xr1 Tex13 Tfpt Tkt Tnpo1 Ttyh2 Wdr36 Xist Xpr1 Zdhhc3 Zfp622
206	V$HNF3ALPHA_Q6	61	61	12	13502	2596	-2.23	0.0	0.5	0.0	4732497O03Rik AW742319 Adarb1 Aebp2 Ankib1 Arpc3 Atp11a Axin2 BC022146 BC031593 Baz1b Baz2a Ccng2 Cdh6 Cnot3 Csnk2a1 Cttn Cxcl5 Ddit4 Ddx52 Dpf3 Epb4.1l2 Ero1l Extl3 Gas2 Grp58 Isp2 Jub Lgtn Lta4h Map4k4 Nfat5 Nfic Pitpnm1 Pp11r Ppp2r2a Ppp2r4 Prkcz Prl Prtn3 Ptges Rpl14 Rpl37 Saa1 Saa2 Saa3 Slc2a10 Srr Stx1a Tex13 Tkt Tnpo1 Ttyh2 Txndc1 Upk3b Wdr36 Xist Xpr1 Zdhhc3 Zfp292 Zfp622
207	V$OCT1_B: Octamer binding factor 1	6	6	67	967	15131	-2.23	0.0	1.29	0.0	4732497O03Rik Adarb1 Ccng2 Cdh6 Ptges Xpr1
208	V$NFKAPPAB65_01: NF-kappaB (p65)	2	2	71	938	15160	-2.24	0.0	0.07	0.0	Cxcl5 Xpr1
209	V$CREB_02: cAMP-responsive element binding protein	9	9	64	1713	14385	-2.24	0.0	0.98	0.0	AW742319 BC004044 Dpf3 Lta4h Prkcz Tfpt Tnpo1 Xpr1 Zdhhc3
210	V$COUP_01: COUP:HNF-4 heterodimer	11	11	62	2411	13687	-2.26	0.0	0.61	0.0	4732497O03Rik BC022146 BC031593 Baz1b Baz2a Csnk2a1 Dpf3 Eif3s6 Epb4.1l2 Lgtn Saa3
211	V$SF1_Q6	11	11	62	2474	13624	-2.26	0.0	0.55	0.0	Adarb1 Atp11a BC031593 Csnk2a1 D11Ertd498e Isp2 Jub Saa1 Snapc2 Tkt Zfp292
212	V$ZID_01: zinc finger with interaction domain	10	10	63	2376	13722	-2.27	0.0	0.43	0.0	Ankib1 Ero1l Grp58 Isyna1 Pitpnm1 Saa3 Tfpt Ttyh2 Xist Xpr1
213	V$NFKAPPAB_01: NF-kappaB	10	10	63	2282	13816	-2.29	0.0	0.51	0.0	Baz1b Cnot3 Cxcl5 Lgtn Pank3 Prkcz Xist Xpr1 Zdhhc3 Zfp622
214	V$MEIS1AHOXA9_01: Meis-1a:HOXA9 heterodimeric binding	2	2	71	168	15930	-2.3	0.0	1.72	0.0	Ankib1 Txndc1
215	V$EVI1_05: ectopic viral integration site 1 encoded factor	6	6	67	1010	15088	-2.31	0.0	1.17	0.0	Cxcl5 Ero1l Extl3 Lta4h Tfpt Wdr36
216	V$E2F4DP2_01: E2F-4:DP-2 heterodimer	9	9	64	1832	14266	-2.32	0.0	0.79	0.0	BC031593 Cnot3 Lgtn Rpl37 S100a8 Srr Tbl1xr1 Tnpo1 Txndc1
217	V$HFH4_01	4	4	69	556	15542	-2.32	0.0	1.4	0.0	AW742319 Ankib1 Prl Saa2
218	V$EGR1_01: Egr-1/Krox-24/NGFI-A immediate-early gene product	2	2	71	170	15928	-2.33	0.0	1.7	0.0	4732497O03Rik Ddx52
219	V$ARNT_02: AhR nuclear translocator homodimers	4	4	69	561	15537	-2.34	0.0	1.38	0.0	Pp11r Rbbp4 Upk3b Xist
220	V$NFKB_Q6: NF-kappaB	9	9	64	2021	14077	-2.34	0.0	0.55	0.0	BC031593 Baz1b Bicd2 Cnot3 Cxcl5 Pank3 Upk3b Xist Zfp622
221	V$SRF_Q4	4	4	69	1292	14806	-2.34	0.0	0.17	0.0	Cxcl5 Nfic Prl Upk3b
222	V$ATF_01: activating transcription factor	6	6	67	1646	14452	-2.35	0.0	0.26	0.0	Bicd2 Cnot3 Csnk2a1 Pp11r Snapc2 Xpr1
223	V$HNF6_Q6	6	6	67	1638	14460	-2.36	0.0	0.27	0.0	AW742319 Cnot3 Cxcl5 Nfat5 Ppp2r2a Xpr1
224	V$IK3_01: Ikaros 3	8	8	65	1616	14482	-2.36	0.0	0.79	0.0	4732497O03Rik Baz2a Cxcl5 Lgtn Nfic Prl S100a8 Snapc2
225	V$OCT1_Q6: octamer factor 1	66	66	7	14766	1332	-2.37	0.0	0.3	0.0	4732497O03Rik AW742319 Adarb1 Aebp2 Ankib1 Arpc3 Atp11a Axin2 BC004044 BC022146 BC031593 Baz1b Baz2a Bicd2 Ccng2 Cdh6 Csnk2a1 Cxcl5 D11Ertd498e Ddit4 Ddx52 Dpf3 Eif3s6 Epb4.1l2 Ero1l Extl3 Gas2 Grp58 Isyna1 Jub Lgtn Lta4h Map4k4 Nfat5 Nfic Pank3 Pitpnm1 Pp11r Ppp2r2a Ppp2r4 Prkcz Prl Prtn3 Ptges Rbbp4 Rpl14 Rpl37 S100a8 Saa1 Saa3 Slc2a10 Snapc2 Srr Stx1a Tex13 Tfpt Tkt Tnpo1 Txndc1 Upk3b Wdr36 Xi…
226	V$CREB_Q2: cAMP-response element-binding protein	5	5	68	1453	14645	-2.37	0.0	0.22	0.0	Aebp2 Bicd2 Grp58 Snapc2 Xist
227	V$AMEF2_Q6: myocyte enhancer factor	8	8	65	1674	14424	-2.38	0.0	0.71	0.0	4732497O03Rik Ankib1 Arpc3 Cttn Epb4.1l2 Jub Tnpo1 Zfp622
228	V$YY1_02: Yin and Yang 1	8	8	65	1683	14415	-2.39	0.0	0.69	0.0	Cnot3 Eif3s6 Lta4h Nfic Ppp2r4 Rbbp4 Saa3 Srr
229	V$S8_01: S8	5	5	68	1430	14668	-2.39	0.0	0.24	0.0	Baz2a Prl S100a8 Saa2 Txndc1
230	V$XBP1_01: X-box-binding protein 1	5	5	68	1437	14661	-2.39	0.0	0.23	0.0	AW742319 Bicd2 Epb4.1l2 Lta4h Rbbp4
231	V$ICSBP_Q6	2	2	71	868	15230	-2.4	0.0	0.09	0.0	Jub Tex13
232	V$ARP1_01: apolipoprotein AI regulatory protein 1	7	7	66	1709	14389	-2.41	0.0	0.4	0.0	BC031593 Ddit4 Isyna1 Prl S100a8 Ttyh2 Upk3b
233	V$STAT5A_01: signal transducer and activator of transcription 5a	3	3	70	1055	15043	-2.42	0.0	0.15	0.0	Saa3 Snapc2 Tfpt
234	V$DEAF1_02	3	3	70	373	15725	-2.42	0.0	1.42	0.0	Map4k4 Nfat5 Tnpo1
235	V$E2F_02: E2F	3	3	70	377	15721	-2.42	0.0	1.4	0.0	Cnot3 Lgtn Tbl1xr1
236	V$E2F_Q3: E2F	3	3	70	377	15721	-2.42	0.0	1.4	0.0	Cnot3 Lgtn Tbl1xr1
237	V$E2F4DP1_01: E2F-4:DP-1 heterodimer	3	3	70	377	15721	-2.42	0.0	1.4	0.0	Cnot3 Lgtn Tbl1xr1
238	V$TEL2_Q6	6	6	67	1123	14975	-2.43	0.0	0.91	0.0	Cnot3 Ero1l Isp2 Pank3 Rpl37 Upk3b
239	V$TFIIA_Q6	66	66	7	14464	1634	-2.43	0.0	0.63	0.0	4732497O03Rik AW742319 Adarb1 Aebp2 Ankib1 Arpc3 Atp11a Axin2 BC004044 BC031593 Baz1b Baz2a Bicd2 Ccng2 Cdh6 Cnot3 Csnk2a1 Cxcl5 D11Ertd498e Ddit4 Ddx52 Dpf3 Epb4.1l2 Ero1l Grp58 Isp2 Isyna1 Jub Lgtn Lta4h Map4k4 Nfic Pank3 Pitpnm1 Pp11r Ppp2r2a Ppp2r4 Prkcz Prl Prtn3 Ptges Rbbp4 Rpl14 Rpl37 S100a8 Saa1 Saa2 Saa3 Sf3a2 Slc2a10 Snapc2 Srr Stx1a Tex13 Tfpt Tkt Tnpo1 Ttyh2 Txndc1 Upk3b Wdr36 Xist Xp…
240	V$PAX5_01: B-cell-specific activating protein	7	7	66	1513	14585	-2.45	0.0	0.62	0.0	Atp11a BC004044 Bicd2 Ddit4 Map4k4 Srr Ttyh2
241	V$MEF2_02: myogenic MADS factor MEF-2	6	6	67	1168	14930	-2.47	0.0	0.82	0.0	Epb4.1l2 Extl3 Nfic Pank3 Slc2a10 Zfp292
242	V$SRF_Q6: serum response factor	3	3	70	1022	15076	-2.48	0.0	0.16	0.0	Cxcl5 Nfic Upk3b
243	V$TCF11MAFG_01: TCF11:MafG heterodimers	6	6	67	1201	14897	-2.48	0.0	0.76	0.0	AW742319 BC022146 Cxcl5 Grp58 Rpl14 Xist
244	V$ATATA_B: Avian C-type TATA box	6	6	67	1222	14876	-2.49	0.0	0.73	0.0	Adarb1 Arpc3 Eif3s6 Wdr36 Xist Xpr1
245	V$HNF4_01_B: Hepatocyte nuclear factor 4	1	1	72	622	15476	-2.5	0.0	0.06	0.0	Cnot3
246	V$AR_01: androgen receptor	6	6	67	1237	14861	-2.5	0.0	0.7	0.0	Ddx52 Extl3 Lgtn Pitpnm1 Pp11r Rpl14
247	V$AP4_01: activator protein 4	6	6	67	1396	14702	-2.51	0.0	0.49	0.0	Baz2a Isyna1 Snapc2 Tbl1xr1 Tkt Xpr1
248	V$LEF1_Q6	67	67	6	14823	1275	-2.51	0.0	0.44	0.0	4732497O03Rik AW742319 Adarb1 Ankib1 Arpc3 Atp11a Axin2 BC004044 BC022146 BC031593 Baz2a Bicd2 Ccng2 Cdh6 Cnot3 Csnk2a1 Cttn Cxcl5 D11Ertd498e Ddit4 Ddx52 Dpf3 Eif3s6 Epb4.1l2 Ero1l Extl3 Grp58 Jub Lgtn Lta4h Map4k4 Nfat5 Nfic Pank3 Pitpnm1 Pp11r Ppp2r2a Ppp2r4 Prkcz Prl Ptges Rbbp4 Rpl14 Rpl37 S100a8 Saa1 Saa2 Saa3 Sf3a2 Slc2a10 Snapc2 Srr Stx1a Tbl1xr1 Tex13 Tfpt Tkt Tnpo1 Ttyh2 Txndc1 Upk3b Wd…
249	V$AR_Q2: androgen receptor	5	5	68	912	15186	-2.52	0.0	0.92	0.0	Ddit4 Isp2 Pank3 Prl Zfp292
250	V$RREB1_01: Ras-responsive element binding protein 1	6	6	67	1339	14759	-2.52	0.0	0.56	0.0	Axin2 BC031593 Isyna1 Rbbp4 Tex13 Xist
251	V$TAL1ALPHAE47_01: Tal-1alpha:E47 heterodimer	6	6	67	1303	14795	-2.52	0.0	0.6	0.0	AW742319 Csnk2a1 Epb4.1l2 Gas2 Isp2 Rpl14
252	V$FOXO1_02: fork head box O1	3	3	70	980	15118	-2.55	0.0	0.19	0.0	Ankib1 Jub Rpl14
253	V$AHRARNT_01: aryl hydrocarbon receptor:Arnt heterodimers	5	5	68	1017	15081	-2.58	0.0	0.71	0.0	Pp11r Rbbp4 Tnpo1 Ttyh2 Wdr36
254	V$HOGNESS_B: Imperfect Hogness /Goldberg Box	5	5	68	1040	15058	-2.59	0.0	0.67	0.0	Arpc3 Ppp2r2a Prkcz Prtn3 Ttyh2
255	V$E2F1DP2_01: E2F-1:DP-2 heterodimer	4	4	69	1097	15001	-2.59	0.0	0.3	0.0	Cnot3 Lgtn Tbl1xr1 Txndc1
256	V$TAL1BETAITF2_01: Tal-1beta:ITF-2 heterodimer	4	4	69	1097	15001	-2.59	0.0	0.3	0.0	AW742319 Ccng2 Isp2 Rpl14
257	V$OCT1_05: octamer-binding factor 1	5	5	68	1092	15006	-2.6	0.0	0.58	0.0	4732497O03Rik Ccng2 Cdh6 Ptges Xpr1
258	V$OCT_C: Octamer binding site	5	5	68	1072	15026	-2.6	0.0	0.62	0.0	4732497O03Rik Cdh6 Ero1l Extl3 Ptges
259	V$STAT1_01: signal transducer and activator of transcription 1	1	1	72	49	16049	-2.6	0.0	1.6	0.0	Jub
260	V$FREAC2_01: Fork head RElated ACtivator-2	4	4	69	1013	15085	-2.65	0.0	0.38	0.0	Ankib1 Axin2 Jub Rpl14
261	V$E2F1DP1RB_01: Rb:E2F-1:DP-1 trimeric complex	3	3	70	904	15194	-2.66	0.0	0.24	0.0	Cnot3 Lgtn Tbl1xr1
262	V$PAX5_02: B-cell-specific activating protein	1	1	72	53	16045	-2.66	0.0	1.53	0.0	Pitpnm1
263	V$TAL1BETAE47_01: Tal-1beta:E47 heterodimer	3	3	70	896	15202	-2.66	0.0	0.25	0.0	Gas2 Isp2 Rpl14
264	V$OCT1_01: octamer factor 1	3	3	70	474	15624	-2.68	0.0	1.01	0.0	4732497O03Rik Cdh6 Ptges
265	V$STRA13_01	3	3	70	477	15621	-2.69	0.0	1.0	0.0	Ppp2r4 Rbbp4 Upk3b
266	V$NERF_Q2: new ets-related factor 1a	4	4	69	812	15286	-2.69	0.0	0.68	0.0	Atp11a Cttn Ero1l Pank3
267	V$R_01: Epstein-Barr virus transcription factor R	2	2	71	237	15861	-2.69	0.0	1.23	0.0	BC004044 Nfat5
268	V$PPARA_02: PPAR-alpha:RXR-alpha heterodimer (peroxisome proliferator activated factor alpha:retinoid X receptor alpha)	3	3	70	481	15617	-2.69	0.0	0.98	0.0	Arpc3 BC022146 BC031593
269	V$HMEF2_Q6: myocyte enhancer factor	1	1	72	58	16040	-2.72	0.0	1.45	0.0	Epb4.1l2
270	V$NFKB_C: NF-kappaB binding site	3	3	70	559	15539	-2.78	0.0	0.76	0.0	Bicd2 Cxcl5 Nfic
271	V$PBX_Q3	70	70	3	15367	731	-2.81	0.0	0.55	0.0	4732497O03Rik AW742319 Adarb1 Aebp2 Ankib1 Arpc3 Atp11a BC004044 BC022146 BC031593 Baz1b Baz2a Bicd2 Ccng2 Cdh6 Cnot3 Csnk2a1 Cttn D11Ertd498e Ddit4 Ddx52 Eif3s6 Epb4.1l2 Ero1l Extl3 Gas2 Grp58 Isp2 Isyna1 Jub Lgtn Lta4h Map4k4 Nfat5 Nfic Pank3 Pitpnm1 Pp11r Ppp2r2a Ppp2r4 Prkcz Prl Prtn3 Ptges Rbbp4 Rpl14 Rpl37 S100a8 Saa1 Saa2 Saa3 Sf3a2 Slc2a10 Snapc2 Srr Stx1a Tbl1xr1 Tex13 Tfpt Tkt Tnpo1 Tty…
272	V$SREBP1_01: sterol regulatory element-binding protein 1	3	3	70	611	15487	-2.82	0.0	0.64	0.0	AW742319 Pp11r Rbbp4
273	V$PAX_Q6	70	70	3	15401	697	-2.82	0.0	0.49	0.0	4732497O03Rik AW742319 Adarb1 Aebp2 Ankib1 Arpc3 Atp11a Axin2 BC004044 BC022146 BC031593 Baz1b Baz2a Bicd2 Cdh6 Cnot3 Csnk2a1 Cttn Cxcl5 D11Ertd498e Ddx52 Eif3s6 Epb4.1l2 Ero1l Extl3 Gas2 Grp58 Isp2 Isyna1 Jub Lgtn Lta4h Map4k4 Nfat5 Nfic Pank3 Pitpnm1 Pp11r Ppp2r2a Ppp2r4 Prkcz Prl Prtn3 Ptges Rbbp4 Rpl14 Rpl37 S100a8 Saa1 Saa2 Saa3 Sf3a2 Slc2a10 Snapc2 Srr Stx1a Tbl1xr1 Tex13 Tfpt Tkt Tnpo1 Tty…
274	V$E4BP4_01: E4BP4	3	3	70	615	15483	-2.82	0.0	0.63	0.0	Ankib1 Baz1b Dpf3
275	V$MEF3_B: MEF-3	1	1	72	484	15614	-2.9	0.0	0.11	0.0	Atp11a
276	V$GRE_C: Glucocorticoid response element	2	2	71	598	15500	-2.91	0.0	0.28	0.0	Prl Rpl14
277	V$COUP_DR1_Q6	1	1	72	474	15624	-2.91	0.0	0.12	0.0	BC022146
278	V$E4F1_Q6	1	1	72	465	15633	-2.93	0.0	0.13	0.0	Isp2
279	V$RSRFC4_Q2	2	2	71	368	15730	-2.97	0.0	0.69	0.0	Baz2a Slc2a10
280	V$FOXO3_01: fork head box O3	2	2	71	381	15717	-2.99	0.0	0.66	0.0	Ankib1 Rpl14
281	V$HEN1_01: HEN1	2	2	71	381	15717	-2.99	0.0	0.66	0.0	Gas2 Prkcz
282	V$EVI1_02: ectopic viral integration site 1 encoded factor	2	2	71	385	15713	-3.0	0.0	0.65	0.0	BC031593 Cxcl5
283	V$ALPHACP1_01	2	2	71	414	15684	-3.0	0.0	0.57	0.0	Cnot3 Isyna1
284	V$MAF_Q6	2	2	71	466	15632	-3.0	0.0	0.46	0.0	Bicd2 Rpl14
285	V$T3R_01: viral homolog of thyroid hormone receptor alpha1	2	2	71	421	15677	-3.0	0.0	0.56	0.0	Isp2 Prkcz
286	V$FOXO4_02: fork head box O4	2	2	71	458	15640	-3.02	0.0	0.48	0.0	Ankib1 Rpl14
287	V$TAXCREB_01: Tax/CREB complex	1	1	72	426	15672	-3.03	0.0	0.15	0.0	Adarb1
288	V$GNCF_01: GCNF (germ cell nuclear factor)	1	1	72	94	16004	-3.04	0.0	1.05	0.0	BC031593
289	V$CDPCR3_01: cut-like homeodomain protein	1	1	72	404	15694	-3.08	0.0	0.17	0.0	Tex13
290	V$POU3F2_02	1	1	72	109	15989	-3.11	0.0	0.93	0.0	Ptges
291	V$E2F_01: E2F	1	1	72	110	15988	-3.12	0.0	0.93	0.0	Tbl1xr1
292	V$CAAT_C: Retroviral CCAAT box	1	1	72	121	15977	-3.16	0.0	0.85	0.0	Axin2
293	V$FREAC3_01: Fork head RElated ACtivator-3	1	1	72	360	15738	-3.17	0.0	0.21	0.0	Gas2
294	V$IRF1_01: interferon regulatory factor 1	1	1	72	356	15742	-3.18	0.0	0.22	0.0	Pp11r
295	V$CLOX_01: Clox	1	1	72	325	15773	-3.23	0.0	0.26	0.0	Ccng2
296	V$GATA4_Q3	72	72	1	15785	313	-3.23	0.0	0.54	0.0	4732497O03Rik AW742319 Adarb1 Ankib1 Arpc3 Atp11a Axin2 BC004044 BC022146 BC031593 Baz1b Baz2a Bicd2 Ccng2 Cdh6 Cnot3 Csnk2a1 Cttn Cxcl5 D11Ertd498e Ddit4 Ddx52 Dpf3 Eif3s6 Epb4.1l2 Ero1l Extl3 Gas2 Grp58 Isp2 Isyna1 Jub Lgtn Lta4h Map4k4 Nfat5 Nfic Pank3 Pitpnm1 Pp11r Ppp2r2a Ppp2r4 Prkcz Prl Prtn3 Ptges Rbbp4 Rpl14 Rpl37 S100a8 Saa1 Saa2 Saa3 Sf3a2 Slc2a10 Snapc2 Srr Stx1a Tbl1xr1 Tex13 Tfpt Tk…
297	V$STAF_01: Se-Cys tRNA gene transcription activating factor	1	1	72	310	15788	-3.24	0.0	0.28	0.0	Lta4h
298	V$CDP_02: transcriptional repressor CDP	1	1	72	160	15938	-3.25	0.0	0.66	0.0	Ccng2
299	V$FXR_IR1_Q6	1	1	72	153	15945	-3.26	0.0	0.69	0.0	Eif3s6
300	V$FXR_Q3	1	1	72	273	15825	-3.29	0.0	0.34	0.0	Eif3s6
301	V$HEN1_02: HEN1	1	1	72	189	15909	-3.29	0.0	0.55	0.0	Gas2
302	V$BACH1_01: BTB and CNC homolog 1	1	1	72	237	15861	-3.3	0.0	0.41	0.0	Atp11a
303	V$CREBP1_01: cAMP-responsive element binding protein 1	1	1	72	261	15837	-3.3	0.0	0.36	0.0	Dpf3
304	V$MIF1_01: MIBP-1 / RFX1 complex	1	1	72	197	15901	-3.3	0.0	0.52	0.0	Zdhhc3
305	V$MEIS1BHOXA9_02: Meis-1b:HOXA9 heterodimeric binding	1	1	72	192	15906	-3.31	0.0	0.54	0.0	Prl
306	V$POLY_C: Retroviral Poly A signal	1	1	72	243	15855	-3.31	0.0	0.4	0.0	Saa3
307	V$EVI1_06: ectopic viral integration site 1 encoded factor	1	1	72	206	15892	-3.32	0.0	0.49	0.0	Epb4.1l2
308	V$RORA2_01: RAR-related orphan receptor alpha2	1	1	72	223	15875	-3.32	0.0	0.45	0.0	Ppp2r2a
309	V$EGR2_01: Egr-2/Krox-20 early growth response gene product	1	1	72	217	15881	-3.32	0.0	0.46	0.0	Ddx52
