# Supplementary material for: A genomic analysis of mouse models of breast cancer reveals molecular features of mouse models and relationships to human breast cancer
Source: Breast Cancer Res. 2014 Jun 5;16(3):R59. doi: 10.1186/bcr3672 (PMC4078930; doi:10.1186/bcr3672)
Supplement: Additional file 3 — Fold change values organized by mouse tumor model type comparing the mouse model to normal mammary gland. [file bcr3672-S3.zip › Additional_File_3/Stat5_vs_nml_mammary/AdditionalFile80_Stat5_vs_nml_mammary/DownregulatedGenesgather_gene_ontology_121024.txt]

#	Annotation	Total Genes With Ann	Your Genes (With Ann)	Your Genes (No Ann)	Genome (With Ann)	Genome (No Ann)	ln(Bayes factor)	neg ln(p value)	FE: neg ln(p value)	FE: neg ln(FDR)	Genes
1	GO:0007186 [6]: G-protein coupled receptor protein signaling pathway	4	4	194	1883	10548	15.98	10.41	0.0	0.0	Adra1a Calca Ccrl1 Fzd4
2	GO:0008152 [3]: metabolism	125	125	73	5477	6954	11.85	10.41	16.53	10.15	1110020P15Rik 2310001A20Rik 2410012M04Rik 4930542G03Rik Aacs Aldh2 Alg2 Angptl2 Axl Capn12 Car4 Ccnt1 Cd1d1 Chd4 Cops5 Cox15 Cox6c Cpsf3 Creb3 Ctps2 Cutl1 Dgat2 Dlst Dnahc11 Dnaja3 Eed Eif3s6ip Eif4ebp2 Elovl6 Eno1 Exosc1 Fbxo9 Fdps Foxo1 Galk2 Gpd2 Grpel1 Gtf2i Hadhb Hadhsc Hibch Hoxa7 Hoxc6 Hoxd4 Hspa9a Htra3 Hyal1 Igfbp7 Immp2l Irx4 Itgb1 Itih2 Kcnh1 Khk Klf13 Klf7 Lrrk1 Mark2 Mdh1 Mgll Mrpl3 …
3	GO:0050875 [3]: cellular physiological process	158	158	40	7776	4655	10.96	10.41	15.7	10.01	1110020P15Rik 2410012M04Rik 4930542G03Rik Aacs Angptl2 Arf4 Arfl4 Atcay Axl B2m Becn1 Bnip2 Capn12 Capzb Car4 Ccnd2 Ccnt1 Cd1d1 Chd4 Clcn3 Cops5 Cox15 Cox6c Cplx1 Cpsf3 Creb3 Csna Ctps2 Cutl1 Cxcl15 Dgat2 Diap2 Dlst Dnahc11 Dnaja3 Eed Eif3s6ip Eif4ebp2 Elovl6 Eno1 Exosc1 Fbxo9 Fdps Foxo1 Fxyd7 Galk2 Gpd2 Grpel1 Gtf2i Hadhb Hadhsc Hc Hoxa7 Hoxc6 Hoxd4 Hspa9a Htra3 Igfbp7 Immp2l Irx4 Itgb1 Itih2 Kc…
4	GO:0009581 [5]: detection of external stimulus	3	3	195	1364	11067	9.82	10.41	0.0	0.0	Creb3 Dfna5h Rpgrip1
5	GO:0007600 [5]: sensory perception	3	3	195	1354	11077	9.67	10.41	0.0	0.0	Creb3 Dfna5h Rpgrip1
6	GO:0007166 [5]: cell surface receptor linked signal transduction	12	12	186	2290	10141	9.6	10.41	0.0	0.0	Adra1a Calca Ccrl1 Dvl1 Eif4ebp2 Foxo1 Fzd4 Itgb1 Perq1 Ptk2 Wnt3a Wnt4
7	GO:0044237 [4]: cellular metabolism	116	116	82	5150	7281	9.16	10.41	13.77	8.48	1110020P15Rik 2410012M04Rik 4930542G03Rik Aacs Angptl2 Axl Capn12 Car4 Ccnt1 Cd1d1 Chd4 Cops5 Cox15 Cox6c Cpsf3 Creb3 Ctps2 Cutl1 Dgat2 Dlst Dnahc11 Dnaja3 Eed Eif3s6ip Eif4ebp2 Elovl6 Eno1 Exosc1 Fbxo9 Fdps Foxo1 Galk2 Gpd2 Grpel1 Gtf2i Hadhb Hadhsc Hoxa7 Hoxc6 Hoxd4 Hspa9a Htra3 Immp2l Irx4 Itih2 Kcnh1 Klf13 Klf7 Lrrk1 Mark2 Mdh1 Mgll Mrpl3 Mto1 Ncoa1 Nfib Nfix Nfkb2 Nr4a2 Ntf3 Ogt Pabpn1 Pappa…
8	GO:0050877 [4]: neurophysiological process	5	5	193	1502	10929	8.4	10.41	0.0	0.0	Creb3 Dfna5h Nr4a2 Ntf3 Rpgrip1
9	GO:0044238 [4]: primary metabolism	110	110	88	4946	7485	7.42	10.41	11.98	6.98	2410012M04Rik 4930542G03Rik Aacs Angptl2 Axl Capn12 Ccnt1 Cd1d1 Chd4 Cops5 Cox15 Cpsf3 Creb3 Ctps2 Cutl1 Dgat2 Dlst Dnahc11 Dnaja3 Eed Eif3s6ip Eif4ebp2 Elovl6 Eno1 Exosc1 Fbxo9 Fdps Foxo1 Galk2 Gpd2 Grpel1 Gtf2i Hadhb Hadhsc Hoxa7 Hoxc6 Hoxd4 Hspa9a Htra3 Hyal1 Immp2l Irx4 Itih2 Kcnh1 Khk Klf13 Klf7 Lrrk1 Mark2 Mdh1 Mgll Mrpl3 Ncoa1 Nfib Nfix Nfkb2 Nr4a2 Ntf3 Ogt Pabpn1 Pappa Park2 Pcx Pdpk1 Pec…
10	GO:0006939 [4]: smooth muscle contraction	4	4	194	6	12425	6.13	9.72	11.38	6.61	Calca Cnn1 Myh11 Pde4b
11	GO:0007275 [2]: development	46	46	152	1592	10839	5.31	9.03	9.96	5.37	Capzb Cd1d1 Cutl1 Cxcl15 Dnahc11 Dvl1 Eed F11r Foxo1 Fzd4 Gpd2 H2afy2 Hoxa7 Hoxc6 Hoxd4 Htra3 Igfbp7 Jag2 Lrrk1 Myh11 Nfib Nfkb2 Nr4a2 Ntf3 Palm Pappa Polg Pparbp Psen2 Ptk2 Rac1 Rpgrip1 Rtn4r Sema6c Slit1 Spon2 Styx Tcf15 Tcf4 Thra Tlx1 Utrn Wasl Wnt3a Wnt4 Xist
12	GO:0050896 [3]: response to stimulus	22	22	176	2729	9702	4.94	8.8	0.0	0.0	B2m Becn1 Calca Cd1d1 Creb3 Cxcl15 Defb1 Dfna5h Eif3s6ip H2-T10 H2-T22 Hc Hspa9a Nr4a2 Pdpk1 Pnliprp2 Ppp1r15b Rac1 Rpgrip1 Spon2 Utrn Wasl
13	GO:0007165 [4]: signal transduction	27	27	171	3033	9398	4.17	7.67	0.0	0.0	Adra1a Arf4 Calca Ccrl1 Cxcl15 Dnaja3 Dvl1 Eif4ebp2 Foxo1 Fzd4 Iqgap1 Itgb1 Kcnh1 Kifap3 Ncoa1 Nfkb2 Pdpk1 Perq1 Ppp1r15b Psen2 Ptk2 Ptpn13 Rac1 Rock1 Utrn Wnt3a Wnt4
14	GO:0050874 [3]: organismal physiological process	19	19	179	2389	10042	3.92	7.47	0.0	0.0	Adra1a B2m Calca Cd1d1 Creb3 Cxcl15 Dfna5h H2-T10 H2-T22 Hc Nr4a2 Ntf3 Pnliprp2 Proc Psen2 Rac1 Rpgrip1 Spon2 Thra
15	GO:0007154 [3]: cell communication	35	35	163	3574	8857	3.75	7.23	0.0	0.0	Adra1a Arf4 Calca Catna1 Ccrl1 Cdh13 Cxcl15 Dnaja3 Dvl1 Eif4ebp2 F11r Foxo1 Fzd4 Iqgap1 Itgb1 Jag2 Kcnh1 Kifap3 Ncoa1 Nfkb2 Nr4a2 Ntf3 Pdpk1 Perq1 Ppp1r15b Pscd3 Psen2 Ptk2 Ptpn13 Rac1 Rock1 Spon2 Utrn Wnt3a Wnt4
16	GO:0009605 [4]: response to external stimulus	17	17	181	2155	10276	3.21	6.75	0.0	0.0	B2m Becn1 Calca Cd1d1 Creb3 Cxcl15 Defb1 Dfna5h Hc Hspa9a Nr4a2 Pdpk1 Pnliprp2 Rac1 Rpgrip1 Utrn Wasl
17	GO:0030497 [8]: fatty acid elongation	2	2	196	0	12431	3.04	6.55	8.32	3.88	Elovl6 Pecr
18	GO:0009653 [3]: morphogenesis	31	31	167	1075	11356	2.24	5.56	6.86	2.68	Capzb Cd1d1 Cutl1 Cxcl15 F11r Gpd2 Hoxa7 Hoxc6 Hoxd4 Htra3 Igfbp7 Lrrk1 Myh11 Nfib Nfkb2 Nr4a2 Ntf3 Palm Pparbp Ptk2 Rac1 Rpgrip1 Rtn4r Sema6c Slit1 Thra Tlx1 Utrn Wasl Wnt3a Wnt4
19	GO:0040023 [6]: nuclear positioning	2	2	196	1	12430	1.95	5.24	7.23	2.93	Ptk2 Slit1
20	GO:0019222 [4]: regulation of metabolism	41	41	157	1654	10777	1.43	4.69	5.89	2.07	Ccnt1 Cd1d1 Chd4 Cops5 Creb3 Cutl1 Eif4ebp2 Foxo1 Gtf2i Hoxa7 Hoxc6 Hoxd4 Irx4 Kcnh1 Klf13 Klf7 Lrrk1 Ncoa1 Nfib Nfix Nfkb2 Nr4a2 Ntf3 Peg3 Pou2f1 Pparbp Ppp1r15b Rac1 Rnf134 Rnf14 Rora Sertad2 Tcf15 Tcf4 Tef Thra Tlx1 Ube3a Wasl Zbtb7 Zfp207
21	GO:0006972 [6]: hyperosmotic response	2	2	196	2	12429	1.28	4.52	6.54	2.47	Pdpk1 Rac1
22	GO:0006351 [7]: transcription, DNA-dependent	38	38	160	1517	10914	1.21	4.46	5.69	2.06	Ccnt1 Chd4 Cops5 Creb3 Cutl1 Foxo1 Gtf2i Hoxa7 Hoxc6 Hoxd4 Irx4 Kcnh1 Klf13 Klf7 Lrrk1 Ncoa1 Nfib Nfix Nfkb2 Nr4a2 Ntf3 Peg3 Pou2f1 Pparbp Rnf134 Rnf14 Rora Sertad2 Tcf15 Tcf4 Tef Thra Thrap4 Tlx1 Ube3a Wasl Zbtb7 Zfp207
23	GO:0006936 [3]: muscle contraction	5	5	193	51	12380	1.18	4.4	6.32	2.34	Calca Cnn1 Myh11 Pde4b Utrn
24	GO:0006355 [7]: regulation of transcription, DNA-dependent	37	37	161	1491	10940	0.94	4.23	5.4	2.05	Ccnt1 Chd4 Cops5 Creb3 Cutl1 Foxo1 Gtf2i Hoxa7 Hoxc6 Hoxd4 Irx4 Kcnh1 Klf13 Klf7 Lrrk1 Ncoa1 Nfib Nfix Nfkb2 Nr4a2 Ntf3 Peg3 Pou2f1 Pparbp Rnf134 Rnf14 Rora Sertad2 Tcf15 Tcf4 Tef Thra Tlx1 Ube3a Wasl Zbtb7 Zfp207
25	GO:0048513 [3]: organ development	26	26	172	930	11501	0.91	4.16	5.5	2.06	Cd1d1 Cutl1 Cxcl15 Foxo1 Gpd2 Hoxa7 Hoxc6 Hoxd4 Lrrk1 Myh11 Nfib Nfkb2 Nr4a2 Ntf3 Pparbp Ptk2 Rac1 Rpgrip1 Rtn4r Sema6c Slit1 Thra Tlx1 Utrn Wnt3a Wnt4
26	GO:0007549 [4]: dosage compensation	2	2	196	3	12428	0.79	4.04	6.04	2.15	H2afy2 Xist
27	GO:0007010 [6]: cytoskeleton organization and biogenesis	13	13	185	342	12089	0.7	3.95	5.53	2.06	4930542G03Rik Capzb Diap2 Kif2a Kifap3 Krt1-15 Krt1-5 Myh11 Palm Ptk2 Rac1 Tuba1 Wasl
28	GO:0045449 [6]: regulation of transcription	37	37	161	1518	10913	0.68	3.95	5.12	1.85	Ccnt1 Chd4 Cops5 Creb3 Cutl1 Foxo1 Gtf2i Hoxa7 Hoxc6 Hoxd4 Irx4 Kcnh1 Klf13 Klf7 Lrrk1 Ncoa1 Nfib Nfix Nfkb2 Nr4a2 Ntf3 Peg3 Pou2f1 Pparbp Rnf134 Rnf14 Rora Sertad2 Tcf15 Tcf4 Tef Thra Tlx1 Ube3a Wasl Zbtb7 Zfp207
29	GO:0006350 [6]: transcription	38	38	160	1573	10858	0.67	3.9	5.09	1.85	Ccnt1 Chd4 Cops5 Creb3 Cutl1 Foxo1 Gtf2i Hoxa7 Hoxc6 Hoxd4 Irx4 Kcnh1 Klf13 Klf7 Lrrk1 Ncoa1 Nfib Nfix Nfkb2 Nr4a2 Ntf3 Peg3 Pou2f1 Pparbp Rnf134 Rnf14 Rora Sertad2 Tcf15 Tcf4 Tef Thra Thrap4 Tlx1 Ube3a Wasl Zbtb7 Zfp207
30	GO:0019219 [5]: regulation of nucleobase, nucleoside, nucleotide and nucleic acid metabolism	37	37	161	1525	10906	0.62	3.84	5.05	1.84	Ccnt1 Chd4 Cops5 Creb3 Cutl1 Foxo1 Gtf2i Hoxa7 Hoxc6 Hoxd4 Irx4 Kcnh1 Klf13 Klf7 Lrrk1 Ncoa1 Nfib Nfix Nfkb2 Nr4a2 Ntf3 Peg3 Pou2f1 Pparbp Rnf134 Rnf14 Rora Sertad2 Tcf15 Tcf4 Tef Thra Tlx1 Ube3a Wasl Zbtb7 Zfp207
31	GO:0050789 [2]: regulation of biological process	50	50	148	2241	10190	0.59	3.84	4.91	1.78	Calca Ccnt1 Cd1d1 Chd4 Cops5 Creb3 Cutl1 Eed Eif4ebp2 Foxo1 Git2 Gtf2i H2afy2 Hoxa7 Hoxc6 Hoxd4 Htra3 Igfbp7 Irx4 Kcnh1 Klf13 Klf7 Lrrk1 Ncoa1 Nfib Nfix Nfkb2 Nr4a2 Ntf3 Peg3 Pou2f1 Pparbp Ppp1r15b Pscd3 Rac1 Rnf134 Rnf14 Rora Sertad2 Tcf15 Tcf4 Tef Thra Tlx1 Ube3a Wasl Wnt3a Xist Zbtb7 Zfp207
32	GO:0006378 [8]: mRNA polyadenylylation	2	2	196	4	12427	0.4	3.62	5.65	2.06	Cpsf3 Pabpn1
33	GO:0006970 [5]: response to osmotic stress	2	2	196	4	12427	0.4	3.62	5.65	2.06	Pdpk1 Rac1
34	GO:0009893 [5]: positive regulation of metabolism	7	7	191	124	12307	0.38	3.62	5.39	2.05	Cd1d1 Klf13 Ncoa1 Ntf3 Pparbp Rac1 Tef
35	GO:0009887 [4]: organogenesis	25	25	173	925	11506	0.36	3.62	4.92	1.78	Cd1d1 Cutl1 Cxcl15 Gpd2 Hoxa7 Hoxc6 Hoxd4 Lrrk1 Myh11 Nfib Nfkb2 Nr4a2 Ntf3 Pparbp Ptk2 Rac1 Rpgrip1 Rtn4r Sema6c Slit1 Thra Tlx1 Utrn Wnt3a Wnt4
36	GO:0044260 [5]: cellular macromolecule metabolism	51	51	147	2328	10103	0.36	3.58	4.65	1.75	2410012M04Rik 4930542G03Rik Angptl2 Axl Capn12 Cd1d1 Cox15 Dlst Dnahc11 Dnaja3 Eif3s6ip Eif4ebp2 Eno1 Fbxo9 Galk2 Gpd2 Grpel1 Hspa9a Htra3 Immp2l Itih2 Mark2 Mdh1 Mgll Mrpl3 Ogt Pappa Park2 Pcx Pdpk1 Ppm1a Ppp1r15b Proc Psen2 Ptk2 Ptpn13 Ptpn14 Rac1 Rnf14 Rock1 Rpl23a Rpl3 Rpl41 Snrk Stk11 Styx Tuba1 Ube1x Ube3a Ubqln2 Uqcrc2
37	GO:0043170 [4]: macromolecule metabolism	53	53	145	2443	9988	0.35	3.58	4.62	1.75	2410012M04Rik 4930542G03Rik Angptl2 Axl Capn12 Cd1d1 Cox15 Dlst Dnahc11 Dnaja3 Eif3s6ip Eif4ebp2 Eno1 Fbxo9 Galk2 Gpd2 Grpel1 Hspa9a Htra3 Hyal1 Immp2l Itih2 Khk Mark2 Mdh1 Mgll Mrpl3 Ogt Pappa Park2 Pcx Pdpk1 Ppm1a Ppp1r15b Proc Psen2 Ptk2 Ptpn13 Ptpn14 Rac1 Rnf14 Rock1 Rpl23a Rpl3 Rpl41 Snrk Stk11 Styx Tuba1 Ube1x Ube3a Ubqln2 Uqcrc2
38	GO:0051258 [7]: protein polymerization	3	3	195	18	12413	0.3	3.52	5.5	2.06	4930542G03Rik Rac1 Tuba1
39	GO:0007582 [2]: physiological process	174	174	24	10101	2330	0.29	3.52	4.74	1.75	1110020P15Rik 2310001A20Rik 2410012M04Rik 4930542G03Rik Aacs Adra1a Aldh2 Alg2 Angptl2 Arf4 Arfl4 Atcay Axl B2m Becn1 Bnip2 Calca Capn12 Capzb Car4 Ccnd2 Ccnt1 Cd1d1 Chd4 Clcn3 Cnn1 Cops5 Cox15 Cox6c Cplx1 Cpsf3 Creb3 Csna Ctps2 Cutl1 Cxcl15 Defb1 Dfna5h Dgat2 Diap2 Dlst Dnahc11 Dnaja3 Eed Eif3s6ip Eif4ebp2 Elovl6 Eno1 Exosc1 Fbxo9 Fdps Foxo1 Fxyd7 Galk2 Gpd2 Grpel1 Gtf2i H2-T10 H2-T22 Hadhb Hadh…
40	GO:0007399 [5]: neurogenesis	11	11	187	296	12135	-0.13	0.0	4.7	1.75	Lrrk1 Nr4a2 Ntf3 Pparbp Ptk2 Rac1 Rtn4r Sema6c Slit1 Tlx1 Wnt3a
41	GO:0006092 [7]: main pathways of carbohydrate metabolism	5	5	193	76	12355	-0.33	0.0	4.73	1.75	Dlst Eno1 Gpd2 Mdh1 Pcx
42	GO:0006139 [5]: nucleobase, nucleoside, nucleotide and nucleic acid metabolism	50	50	148	2377	10054	-0.35	0.0	3.85	1.61	Ccnt1 Chd4 Cops5 Cpsf3 Creb3 Ctps2 Cutl1 Eed Exosc1 Foxo1 Gtf2i Hoxa7 Hoxc6 Hoxd4 Irx4 Kcnh1 Klf13 Klf7 Lrrk1 Ncoa1 Nfib Nfix Nfkb2 Nr4a2 Ntf3 Pabpn1 Peg3 Polg Pop5 Pou2f1 Pparbp Ppargc1b Rbpms2 Rnf134 Rnf14 Rora Sertad2 Sfpq Suv39h1 Tcf15 Tcf4 Tef Thra Thrap4 Tlx1 Top3b Ube3a Wasl Zbtb7 Zfp207
43	GO:0015980 [6]: energy derivation by oxidation of organic compounds	6	6	192	110	12321	-0.38	0.0	4.62	1.75	Dlst Eno1 Gpd2 Mdh1 Mto1 Pcx
44	GO:0006997 [5]: nuclear organization and biogenesis	2	2	196	7	12424	-0.43	0.0	4.8	1.75	Ptk2 Slit1
45	GO:0000902 [4]: cellular morphogenesis	7	7	191	149	12282	-0.48	0.0	4.47	1.73	Capzb Htra3 Igfbp7 Palm Rac1 Rpgrip1 Wasl
46	GO:0030154 [3]: cell differentiation	11	11	187	319	12112	-0.58	0.0	4.2	1.73	Cd1d1 Cutl1 F11r Nr4a2 Ntf3 Pappa Pparbp Psen2 Rpgrip1 Tlx1 Wnt3a
47	GO:0030031 [6]: cell projection biogenesis	3	3	195	26	12405	-0.6	0.0	4.58	1.75	Capzb Rac1 Wasl
48	GO:0016043 [4]: cell organization and biogenesis	22	22	176	861	11570	-0.62	0.0	3.88	1.62	4930542G03Rik Capzb Chd4 Diap2 Exosc1 Htra3 Igfbp7 Kif2a Kifap3 Krt1-15 Krt1-5 Myh11 Palm Pex16 Pop5 Ptk2 Rac1 Rpgrip1 Slit1 Suv39h1 Tuba1 Wasl
49	GO:0019882 [5]: antigen presentation	4	4	194	52	12379	-0.64	0.0	4.47	1.73	B2m Cd1d1 H2-T10 H2-T22
50	GO:0042490 [4]: mechanoreceptor differentiation	2	2	196	8	12423	-0.64	0.0	4.59	1.75	Cutl1 Ntf3
51	GO:0030030 [5]: cell projection organization and biogenesis	3	3	195	27	12404	-0.68	0.0	4.48	1.73	Capzb Rac1 Wasl
52	GO:0006091 [5]: generation of precursor metabolites and energy	13	13	185	417	12014	-0.69	0.0	4.02	1.71	1110020P15Rik Cox6c Dlst Eno1 Gpd2 Mdh1 Mto1 Pcx Por Sqrdl Txndc7 Txnl6 Uqcrc2
53	GO:0019883 [6]: antigen presentation, endogenous antigen	3	3	195	28	12403	-0.77	0.0	4.39	1.73	B2m H2-T10 H2-T22
54	GO:0045944 [9]: positive regulation of transcription from Pol II promoter	4	4	194	55	12376	-0.8	0.0	4.3	1.73	Klf13 Ntf3 Pparbp Tef
55	GO:0008610 [6]: lipid biosynthesis	7	7	191	160	12271	-0.8	0.0	4.12	1.73	Dgat2 Elovl6 Fdps Galk2 Pcx Pecr Sc5d
56	GO:0030032 [7]: lamellipodium biogenesis	2	2	196	9	12422	-0.83	0.0	4.4	1.73	Capzb Rac1
57	GO:0019885 [6]: antigen processing, endogenous antigen via MHC class I	3	3	195	29	12402	-0.85	0.0	4.31	1.73	B2m H2-T10 H2-T22
58	GO:0006260 [6]: DNA replication	5	5	193	89	12342	-0.9	0.0	4.13	1.73	Nfib Nfix Polg Pparbp Top3b
59	GO:0045941 [7]: positive regulation of transcription	5	5	193	90	12341	-0.93	0.0	4.09	1.73	Klf13 Ncoa1 Ntf3 Pparbp Tef
60	GO:0045935 [6]: positive regulation of nucleobase, nucleoside, nucleotide and nucleic acid metabolism	5	5	193	91	12340	-0.96	0.0	4.05	1.73	Klf13 Ncoa1 Ntf3 Pparbp Tef
61	GO:0050791 [3]: regulation of physiological process	42	42	156	2018	10413	-0.97	0.0	3.21	1.47	Calca Ccnt1 Cd1d1 Chd4 Cops5 Creb3 Cutl1 Eif4ebp2 Foxo1 Gtf2i Hoxa7 Hoxc6 Hoxd4 Irx4 Kcnh1 Klf13 Klf7 Lrrk1 Ncoa1 Nfib Nfix Nfkb2 Nr4a2 Ntf3 Peg3 Pou2f1 Pparbp Ppp1r15b Rac1 Rnf134 Rnf14 Rora Sertad2 Tcf15 Tcf4 Tef Thra Tlx1 Ube3a Wasl Zbtb7 Zfp207
62	GO:0017182 [10]: peptidyl-diphthamide metabolism	1	1	197	0	12431	-1.12	0.0	4.16	1.73	2410012M04Rik
63	GO:0017183 [11]: peptidyl-diphthamide biosynthesis from peptidyl-histidine	1	1	197	0	12431	-1.12	0.0	4.16	1.73	2410012M04Rik
64	GO:0018202 [9]: peptidyl-histidine modification	1	1	197	0	12431	-1.12	0.0	4.16	1.73	2410012M04Rik
65	GO:0042542 [7]: response to hydrogen peroxide	1	1	197	0	12431	-1.12	0.0	4.16	1.73	Ppp1r15b
66	GO:0045010 [9]: actin nucleation	1	1	197	0	12431	-1.12	0.0	4.16	1.73	Wasl
67	GO:0045932 [5]: negative regulation of muscle contraction	1	1	197	0	12431	-1.12	0.0	4.16	1.73	Calca
68	GO:0045986 [6]: negative regulation of smooth muscle contraction	1	1	197	0	12431	-1.12	0.0	4.16	1.73	Calca
69	GO:0006607 [8]: NLS-bearing substrate-nucleus import	1	1	197	0	12431	-1.12	0.0	4.16	1.73	Ranbp5
70	GO:0007403 [6]: glial cell fate determination	1	1	197	0	12431	-1.12	0.0	4.16	1.73	Ntf3
71	GO:0044267 [6]: cellular protein metabolism	44	44	154	2165	10266	-1.14	0.0	2.99	1.45	2410012M04Rik 4930542G03Rik Angptl2 Axl Capn12 Cd1d1 Cox15 Dnahc11 Dnaja3 Eif3s6ip Eif4ebp2 Fbxo9 Grpel1 Hspa9a Htra3 Immp2l Mark2 Mgll Mrpl3 Ogt Pappa Park2 Pdpk1 Ppm1a Ppp1r15b Proc Psen2 Ptk2 Ptpn13 Ptpn14 Rac1 Rnf14 Rock1 Rpl23a Rpl3 Rpl41 Snrk Stk11 Styx Tuba1 Ube1x Ube3a Ubqln2 Uqcrc2
72	GO:0046785 [8]: microtubule polymerization	2	2	196	11	12420	-1.14	0.0	4.07	1.73	4930542G03Rik Tuba1
73	GO:0006446 [8]: regulation of translational initiation	2	2	196	11	12420	-1.14	0.0	4.07	1.73	Eif4ebp2 Ppp1r15b
74	GO:0006357 [8]: regulation of transcription from Pol II promoter	7	7	191	176	12255	-1.2	0.0	3.68	1.58	Cutl1 Irx4 Klf13 Ntf3 Pparbp Rnf134 Tef
75	GO:0006366 [8]: transcription from Pol II promoter	8	8	190	220	12211	-1.22	0.0	3.6	1.58	Cutl1 Irx4 Klf13 Ntf3 Pparbp Rnf134 Tef Thrap4
76	GO:0019538 [5]: protein metabolism	44	44	154	2186	10245	-1.23	0.0	2.86	1.39	2410012M04Rik 4930542G03Rik Angptl2 Axl Capn12 Cd1d1 Cox15 Dnahc11 Dnaja3 Eif3s6ip Eif4ebp2 Fbxo9 Grpel1 Hspa9a Htra3 Immp2l Mark2 Mgll Mrpl3 Ogt Pappa Park2 Pdpk1 Ppm1a Ppp1r15b Proc Psen2 Ptk2 Ptpn13 Ptpn14 Rac1 Rnf14 Rock1 Rpl23a Rpl3 Rpl41 Snrk Stk11 Styx Tuba1 Ube1x Ube3a Ubqln2 Uqcrc2
77	GO:0048278 [6]: vesicle docking	2	2	196	12	12419	-1.28	0.0	3.93	1.66	Sec8l1 Stx18
78	GO:0006904 [7]: vesicle docking during exocytosis	2	2	196	12	12419	-1.28	0.0	3.93	1.66	Sec8l1 Stx18
79	GO:0000004 [2]: biological_process unknown	9	9	189	1002	11429	-1.36	0.0	0.02	0.0	Antxr1 Crispld1 D8Ertd325e Dact1 Fto Lims2 Prrg2 Rps25 Zbed3
80	GO:0006996 [5]: organelle organization and biogenesis	18	18	180	729	11702	-1.38	0.0	3.08	1.47	4930542G03Rik Capzb Chd4 Diap2 Exosc1 Kif2a Kifap3 Krt1-15 Krt1-5 Myh11 Palm Pex16 Pop5 Ptk2 Rac1 Suv39h1 Tuba1 Wasl
81	GO:0006094 [8]: gluconeogenesis	2	2	196	13	12418	-1.41	0.0	3.8	1.58	Gpd2 Pcx
82	GO:0044262 [6]: cellular carbohydrate metabolism	7	7	191	186	12245	-1.42	0.0	3.43	1.56	Dlst Eno1 Galk2 Gpd2 Itih2 Mdh1 Pcx
83	GO:0006629 [5]: lipid metabolism	12	12	186	422	12009	-1.44	0.0	3.2	1.47	Aacs Dgat2 Elovl6 Fdps Galk2 Hadhb Hadhsc Mgll Pcx Pecr Pnliprp2 Sc5d
84	GO:0045893 [8]: positive regulation of transcription, DNA-dependent	4	4	194	70	12361	-1.49	0.0	3.55	1.58	Klf13 Ntf3 Pparbp Tef
85	GO:0008544 [7]: epidermis development	2	2	196	14	12417	-1.53	0.0	3.67	1.58	Cutl1 Ntf3
86	GO:0040029 [3]: regulation of gene expression, epigenetic	3	3	195	39	12392	-1.53	0.0	3.58	1.58	Eed H2afy2 Xist
87	GO:0005975 [5]: carbohydrate metabolism	9	9	189	288	12143	-1.62	0.0	3.11	1.47	Dlst Eno1 Galk2 Gpd2 Hyal1 Itih2 Khk Mdh1 Pcx
88	GO:0044255 [5]: cellular lipid metabolism	10	10	188	337	12094	-1.62	0.0	3.06	1.47	Aacs Dgat2 Elovl6 Fdps Galk2 Hadhb Hadhsc Pcx Pecr Sc5d
89	GO:0000067 [6]: DNA replication and chromosome cycle	5	5	193	114	12317	-1.71	0.0	3.24	1.47	Nfib Nfix Polg Pparbp Top3b
90	GO:0008286 [8]: insulin receptor signaling pathway	2	2	196	16	12415	-1.74	0.0	3.45	1.57	Eif4ebp2 Foxo1
91	GO:0030838 [7]: positive regulation of actin filament polymerization	1	1	197	1	12430	-1.8	0.0	3.47	1.58	Rac1
92	GO:0035162 [4]: embryonic hemopoiesis	1	1	197	1	12430	-1.8	0.0	3.47	1.58	Pparbp
93	GO:0042053 [6]: regulation of dopamine metabolism	1	1	197	1	12430	-1.8	0.0	3.47	1.58	Nr4a2
94	GO:0042069 [5]: regulation of catecholamine metabolism	1	1	197	1	12430	-1.8	0.0	3.47	1.58	Nr4a2
95	GO:0042097 [7]: interleukin-4 biosynthesis	1	1	197	1	12430	-1.8	0.0	3.47	1.58	Cd1d1
96	GO:0045078 [9]: positive regulation of interferon-gamma biosynthesis	1	1	197	1	12430	-1.8	0.0	3.47	1.58	Cd1d1
97	GO:0045402 [8]: regulation of interleukin-4 biosynthesis	1	1	197	1	12430	-1.8	0.0	3.47	1.58	Cd1d1
98	GO:0045404 [9]: positive regulation of interleukin-4 biosynthesis	1	1	197	1	12430	-1.8	0.0	3.47	1.58	Cd1d1
99	GO:0045785 [5]: positive regulation of cell adhesion	1	1	197	1	12430	-1.8	0.0	3.47	1.58	Pscd3
100	GO:0045947 [9]: negative regulation of translational initiation	1	1	197	1	12430	-1.8	0.0	3.47	1.58	Eif4ebp2
101	GO:0051132 [8]: NK T-cell activation	1	1	197	1	12430	-1.8	0.0	3.47	1.58	Cd1d1
102	GO:0051133 [8]: regulation of NK T-cell activation	1	1	197	1	12430	-1.8	0.0	3.47	1.58	Cd1d1
103	GO:0051135 [9]: positive regulation of NK T-cell activation	1	1	197	1	12430	-1.8	0.0	3.47	1.58	Cd1d1
104	GO:0001539 [5]: ciliary or flagellar motility	1	1	197	1	12430	-1.8	0.0	3.47	1.58	Dnahc11
105	GO:0001889 [5]: liver development	1	1	197	1	12430	-1.8	0.0	3.47	1.58	Pparbp
106	GO:0001913 [7]: T-cell mediated cytotoxicity	1	1	197	1	12430	-1.8	0.0	3.47	1.58	Cd1d1
107	GO:0001914 [8]: regulation of T-cell mediated cytotoxicity	1	1	197	1	12430	-1.8	0.0	3.47	1.58	Cd1d1
108	GO:0001916 [9]: positive regulation of T-cell mediated cytotoxicity	1	1	197	1	12430	-1.8	0.0	3.47	1.58	Cd1d1
109	GO:0007274 [7]: neuromuscular synaptic transmission	1	1	197	1	12430	-1.8	0.0	3.47	1.58	Ntf3
110	GO:0007527 [7]: adult somatic muscle development	1	1	197	1	12430	-1.8	0.0	3.47	1.58	Utrn
111	GO:0006066 [5]: alcohol metabolism	6	6	192	161	12270	-1.82	0.0	3.04	1.47	Eno1 Galk2 Gpd2 Nr4a2 Pcx Sc5d
112	GO:0007398 [6]: ectoderm development	2	2	196	17	12414	-1.83	0.0	3.35	1.49	Cutl1 Ntf3
113	GO:0006631 [6]: fatty acid metabolism	5	5	193	120	12311	-1.86	0.0	3.06	1.47	Aacs Elovl6 Hadhb Hadhsc Pecr
114	GO:0009987 [2]: cellular process	172	172	26	10367	2064	-1.9	0.0	2.2	1.06	1110020P15Rik 2410012M04Rik 4930542G03Rik Aacs Adra1a Angptl2 Arf4 Arfl4 Atcay Axl B2m Becn1 Bnip2 Calca Capn12 Capzb Car4 Catna1 Ccnd2 Ccnt1 Ccrl1 Cd1d1 Cdh13 Chd4 Clcn3 Cops5 Cox15 Cox6c Cplx1 Cpsf3 Creb3 Csna Ctps2 Cutl1 Cxcl15 Dgat2 Diap2 Dlst Dnahc11 Dnaja3 Dvl1 Eed Eif3s6ip Eif4ebp2 Elovl6 Eno1 Exosc1 F11r Fbxo9 Fdps Foxo1 Fxyd7 Fzd4 Galk2 Gpd2 Grpel1 Gtf2i Hadhb Hadhsc Hc Hoxa7 Hoxc6 Hoxd4…
115	GO:0019319 [8]: hexose biosynthesis	2	2	196	18	12413	-1.92	0.0	3.25	1.47	Gpd2 Pcx
116	GO:0046165 [6]: alcohol biosynthesis	2	2	196	18	12413	-1.92	0.0	3.25	1.47	Gpd2 Pcx
117	GO:0046364 [7]: monosaccharide biosynthesis	2	2	196	18	12413	-1.92	0.0	3.25	1.47	Gpd2 Pcx
118	GO:0007223 [7]: frizzled-2 signaling pathway	2	2	196	18	12413	-1.92	0.0	3.25	1.47	Wnt3a Wnt4
119	GO:0016055 [6]: Wnt receptor signaling pathway	4	4	194	83	12348	-1.95	0.0	3.04	1.47	Dvl1 Fzd4 Wnt3a Wnt4
120	GO:0030036 [8]: actin cytoskeleton organization and biogenesis	4	4	194	84	12347	-1.98	0.0	3.01	1.45	Capzb Diap2 Rac1 Wasl
121	GO:0030333 [5]: antigen processing	3	3	195	48	12383	-1.99	0.0	3.09	1.47	B2m H2-T10 H2-T22
122	GO:0007389 [3]: pattern specification	5	5	193	129	12302	-2.08	0.0	2.82	1.39	Dnahc11 Hoxa7 Hoxc6 Hoxd4 Wnt3a
123	GO:0007515 [5]: lymph gland development	2	2	196	20	12411	-2.09	0.0	3.08	1.47	Nfkb2 Tlx1
124	GO:0019318 [7]: hexose metabolism	4	4	194	88	12343	-2.1	0.0	2.87	1.39	Eno1 Galk2 Gpd2 Pcx
125	GO:0009058 [4]: biosynthesis	18	18	180	828	11603	-2.12	0.0	2.16	1.05	2310001A20Rik Alg2 Angptl2 Cd1d1 Ctps2 Dgat2 Eif4ebp2 Elovl6 Gpd2 Mrpl3 Ogt Pcx Pecr Ppp1r15b Psen2 Rpl23a Rpl3 Rpl41
126	GO:0030029 [7]: actin filament-based process	4	4	194	90	12341	-2.15	0.0	2.81	1.39	Capzb Diap2 Rac1 Wasl
127	GO:0005996 [6]: monosaccharide metabolism	4	4	194	90	12341	-2.15	0.0	2.81	1.39	Eno1 Galk2 Gpd2 Pcx
128	GO:0016126 [7]: sterol biosynthesis	2	2	196	21	12410	-2.16	0.0	3.0	1.45	Galk2 Sc5d
129	GO:0006099 [8]: tricarboxylic acid cycle	2	2	196	21	12410	-2.16	0.0	3.0	1.45	Dlst Mdh1
130	GO:0007017 [7]: microtubule-based process	5	5	193	133	12298	-2.17	0.0	2.72	1.33	4930542G03Rik Kif2a Kifap3 Ptk2 Tuba1
131	GO:0016478 [8]: negative regulation of translation	1	1	197	2	12429	-2.19	0.0	3.07	1.47	Eif4ebp2
132	GO:0019432 [8]: triacylglycerol biosynthesis	1	1	197	2	12429	-2.19	0.0	3.07	1.47	Dgat2
133	GO:0035116 [7]: embryonic hindlimb morphogenesis	1	1	197	2	12429	-2.19	0.0	3.07	1.47	Pparbp
134	GO:0042092 [6]: T-helper 2 type immune response	1	1	197	2	12429	-2.19	0.0	3.07	1.47	Cd1d1
135	GO:0045072 [8]: regulation of interferon-gamma biosynthesis	1	1	197	2	12429	-2.19	0.0	3.07	1.47	Cd1d1
136	GO:0048003 [6]: antigen presentation, lipid antigen	1	1	197	2	12429	-2.19	0.0	3.07	1.47	Cd1d1
137	GO:0048007 [7]: antigen presentation, exogenous lipid antigen	1	1	197	2	12429	-2.19	0.0	3.07	1.47	Cd1d1
138	GO:0051136 [7]: regulation of NK T-cell differentiation	1	1	197	2	12429	-2.19	0.0	3.07	1.47	Cd1d1
139	GO:0051138 [8]: positive regulation of NK T-cell differentiation	1	1	197	2	12429	-2.19	0.0	3.07	1.47	Cd1d1
140	GO:0001865 [6]: NK T-cell differentiation	1	1	197	2	12429	-2.19	0.0	3.07	1.47	Cd1d1
141	GO:0001912 [8]: positive regulation of immune cell mediated cytotoxicity	1	1	197	2	12429	-2.19	0.0	3.07	1.47	Cd1d1
142	GO:0006122 [9]: mitochondrial electron transport, ubiquinol to cytochrome c	1	1	197	2	12429	-2.19	0.0	3.07	1.47	1110020P15Rik
143	GO:0006590 [7]: thyroid hormone generation	1	1	197	2	12429	-2.19	0.0	3.07	1.47	Pparbp
144	GO:0006940 [5]: regulation of smooth muscle contraction	1	1	197	2	12429	-2.19	0.0	3.07	1.47	Calca
145	GO:0007525 [6]: somatic muscle development	1	1	197	2	12429	-2.19	0.0	3.07	1.47	Utrn
146	GO:0009048 [5]: dosage compensation, by inactivation of X chromosome	1	1	197	2	12429	-2.19	0.0	3.07	1.47	Xist
147	GO:0009892 [5]: negative regulation of metabolism	5	5	193	137	12294	-2.24	0.0	2.62	1.28	Cutl1 Eif4ebp2 Pou2f1 Rnf134 Thra
148	GO:0006118 [6]: electron transport	8	8	190	284	12147	-2.25	0.0	2.42	1.19	1110020P15Rik Cox6c Gpd2 Por Sqrdl Txndc7 Txnl6 Uqcrc2
149	GO:0006470 [8]: protein amino acid dephosphorylation	4	4	194	94	12337	-2.27	0.0	2.69	1.31	Ppm1a Ptpn13 Ptpn14 Styx
150	GO:0016311 [7]: dephosphorylation	4	4	194	96	12335	-2.31	0.0	2.63	1.28	Ppm1a Ptpn13 Ptpn14 Styx
151	GO:0043283 [4]: biopolymer metabolism	25	25	173	1300	11131	-2.35	0.0	1.66	0.89	Capn12 Chd4 Cpsf3 Dnahc11 Exosc1 Htra3 Immp2l Mgll Nfib Nfix Pabpn1 Pappa Park2 Polg Pop5 Pparbp Ppargc1b Proc Rbpms2 Sfpq Suv39h1 Top3b Ube1x Ube3a Uqcrc2
152	GO:0030324 [5]: lung development	2	2	196	24	12407	-2.37	0.0	2.78	1.38	Cutl1 Nfib
153	GO:0009059 [5]: macromolecule biosynthesis	12	12	186	517	11914	-2.37	0.0	2.06	1.0	Angptl2 Cd1d1 Eif4ebp2 Gpd2 Mrpl3 Ogt Pcx Ppp1r15b Psen2 Rpl23a Rpl3 Rpl41
154	GO:0009888 [5]: histogenesis	3	3	195	58	12373	-2.38	0.0	2.65	1.28	Cutl1 Ntf3 Thra
155	GO:0035295 [3]: tube development	3	3	195	59	12372	-2.41	0.0	2.61	1.28	Cutl1 Nfib Pparbp
156	GO:0030323 [4]: respiratory tube development	2	2	196	25	12406	-2.43	0.0	2.71	1.33	Cutl1 Nfib
157	GO:0009913 [4]: epidermal cell differentiation	1	1	197	3	12428	-2.46	0.0	2.79	1.39	Cutl1
158	GO:0030212 [8]: hyaluronan metabolism	1	1	197	3	12428	-2.46	0.0	2.79	1.39	Itih2
159	GO:0030833 [7]: regulation of actin filament polymerization	1	1	197	3	12428	-2.46	0.0	2.79	1.39	Rac1
160	GO:0035137 [6]: hindlimb morphogenesis	1	1	197	3	12428	-2.46	0.0	2.79	1.39	Pparbp
161	GO:0042095 [7]: interferon-gamma biosynthesis	1	1	197	3	12428	-2.46	0.0	2.79	1.39	Cd1d1
162	GO:0042403 [6]: thyroid hormone metabolism	1	1	197	3	12428	-2.46	0.0	2.79	1.39	Pparbp
163	GO:0042491 [5]: auditory hair cell differentiation	1	1	197	3	12428	-2.46	0.0	2.79	1.39	Cutl1
164	GO:0045333 [7]: cellular respiration	1	1	197	3	12428	-2.46	0.0	2.79	1.39	Mto1
165	GO:0048009 [8]: insulin-like growth factor receptor signaling pathway	1	1	197	3	12428	-2.46	0.0	2.79	1.39	Perq1
166	GO:0048103 [6]: somatic stem cell division	1	1	197	3	12428	-2.46	0.0	2.79	1.39	Wnt3a
167	GO:0001892 [6]: embryonic placenta development	1	1	197	3	12428	-2.46	0.0	2.79	1.39	Pparbp
168	GO:0006108 [7]: malate metabolism	1	1	197	3	12428	-2.46	0.0	2.79	1.39	Mdh1
169	GO:0006983 [5]: ER-overload response	1	1	197	3	12428	-2.46	0.0	2.79	1.39	Ppp1r15b
170	GO:0030182 [4]: neuron differentiation	2	2	196	26	12405	-2.49	0.0	2.65	1.28	Nr4a2 Tlx1
171	GO:0030097 [5]: hemopoiesis	4	4	194	105	12326	-2.53	0.0	2.38	1.18	Cd1d1 Cxcl15 Pparbp Wnt3a
172	GO:0051244 [4]: regulation of cellular physiological process	3	3	195	415	12016	-2.54	0.0	0.04	0.02	Cd1d1 Foxo1 Rac1
173	GO:0006364 [7]: rRNA processing	2	2	196	27	12404	-2.54	0.0	2.59	1.28	Exosc1 Pop5
174	GO:0007018 [7]: microtubule-based movement	3	3	195	63	12368	-2.55	0.0	2.47	1.19	4930542G03Rik Kif2a Tuba1
175	GO:0044265 [6]: cellular macromolecule catabolism	12	12	186	544	11887	-2.55	0.0	1.81	0.93	Capn12 Dnahc11 Eno1 Htra3 Immp2l Mgll Pappa Park2 Proc Ube1x Ube3a Uqcrc2
176	GO:0044257 [7]: cellular protein catabolism	11	11	187	485	11946	-2.56	0.0	1.85	0.94	Capn12 Dnahc11 Htra3 Immp2l Mgll Pappa Park2 Proc Ube1x Ube3a Uqcrc2
177	GO:0006508 [8]: proteolysis and peptidolysis	11	11	187	485	11946	-2.56	0.0	1.85	0.94	Capn12 Dnahc11 Htra3 Immp2l Mgll Pappa Park2 Proc Ube1x Ube3a Uqcrc2
178	GO:0044249 [5]: cellular biosynthesis	16	16	182	794	11637	-2.58	0.0	1.6	0.86	Angptl2 Cd1d1 Ctps2 Dgat2 Eif4ebp2 Elovl6 Gpd2 Mrpl3 Ogt Pcx Pecr Ppp1r15b Psen2 Rpl23a Rpl3 Rpl41
179	GO:0030705 [6]: cytoskeleton-dependent intracellular transport	3	3	195	65	12366	-2.61	0.0	2.4	1.19	4930542G03Rik Kif2a Tuba1
180	GO:0016072 [6]: rRNA metabolism	2	2	196	29	12402	-2.65	0.0	2.47	1.19	Exosc1 Pop5
181	GO:0009057 [5]: macromolecule catabolism	12	12	186	562	11869	-2.67	0.0	1.66	0.89	Capn12 Dnahc11 Eno1 Htra3 Immp2l Mgll Pappa Park2 Proc Ube1x Ube3a Uqcrc2
182	GO:0042417 [6]: dopamine metabolism	1	1	197	4	12427	-2.67	0.0	2.58	1.28	Nr4a2
183	GO:0042640 [6]: anagen	1	1	197	4	12427	-2.67	0.0	2.58	1.28	Psen2
184	GO:0045086 [9]: positive regulation of interleukin-2 biosynthesis	1	1	197	4	12427	-2.67	0.0	2.58	1.28	Cd1d1
185	GO:0046460 [7]: neutral lipid biosynthesis	1	1	197	4	12427	-2.67	0.0	2.58	1.28	Dgat2
186	GO:0046463 [7]: acylglycerol biosynthesis	1	1	197	4	12427	-2.67	0.0	2.58	1.28	Dgat2
187	GO:0001890 [5]: placenta development	1	1	197	4	12427	-2.67	0.0	2.58	1.28	Pparbp
188	GO:0006012 [8]: galactose metabolism	1	1	197	4	12427	-2.67	0.0	2.58	1.28	Galk2
189	GO:0030163 [6]: protein catabolism	11	11	187	503	11928	-2.67	0.0	1.69	0.9	Capn12 Dnahc11 Htra3 Immp2l Mgll Pappa Park2 Proc Ube1x Ube3a Uqcrc2
190	GO:0006928 [4]: cell motility	5	5	193	162	12269	-2.68	0.0	2.1	1.02	Cxcl15 Dnahc11 Ptk2 Rac1 Slit1
191	GO:0016481 [7]: negative regulation of transcription	4	4	194	113	12318	-2.68	0.0	2.19	1.06	Cutl1 Pou2f1 Rnf134 Thra
192	GO:0043285 [5]: biopolymer catabolism	11	11	187	506	11925	-2.69	0.0	1.67	0.89	Capn12 Dnahc11 Htra3 Immp2l Mgll Pappa Park2 Proc Ube1x Ube3a Uqcrc2
193	GO:0006006 [8]: glucose metabolism	3	3	195	69	12362	-2.71	0.0	2.27	1.11	Eno1 Gpd2 Pcx
194	GO:0007417 [6]: central nervous system development	3	3	195	69	12362	-2.71	0.0	2.27	1.11	Ntf3 Pparbp Tlx1
195	GO:0006464 [7]: protein modification	20	20	178	1096	11335	-2.72	0.0	1.21	0.7	2410012M04Rik Axl Fbxo9 Mark2 Ogt Park2 Pdpk1 Ppm1a Psen2 Ptk2 Ptpn13 Ptpn14 Rnf14 Rock1 Snrk Stk11 Styx Ube1x Ube3a Ubqln2
196	GO:0006952 [5]: defense response	11	11	187	897	11534	-2.75	0.0	0.16	0.12	B2m Calca Cd1d1 Cxcl15 Defb1 H2-T10 H2-T22 Hc Pnliprp2 Rac1 Spon2
197	GO:0006810 [4]: transport	29	29	169	1824	10607	-2.75	0.0	0.62	0.4	4930542G03Rik Arf4 Arfl4 Atcay Clcn3 Cplx1 Csna Dnahc11 Fxyd7 Hspa9a Immp2l Kcnh1 Kif2a Mtch2 Pkd2l2 Pla2g1br Rac1 Ranbp5 Rbp4 Sec8l1 Slc24a3 Slc25a19 Slc2a5 Slc6a9 Slc7a4 Stx18 Syt12 Trpm5 Tuba1
198	GO:0051179 [3]: localization	29	29	169	1844	10587	-2.76	0.0	0.58	0.38	4930542G03Rik Arf4 Arfl4 Atcay Clcn3 Cplx1 Csna Dnahc11 Fxyd7 Hspa9a Immp2l Kcnh1 Kif2a Mtch2 Pkd2l2 Pla2g1br Rac1 Ranbp5 Rbp4 Sec8l1 Slc24a3 Slc25a19 Slc2a5 Slc6a9 Slc7a4 Stx18 Syt12 Trpm5 Tuba1
199	GO:0051234 [4]: establishment of localization	29	29	169	1827	10604	-2.76	0.0	0.62	0.4	4930542G03Rik Arf4 Arfl4 Atcay Clcn3 Cplx1 Csna Dnahc11 Fxyd7 Hspa9a Immp2l Kcnh1 Kif2a Mtch2 Pkd2l2 Pla2g1br Rac1 Ranbp5 Rbp4 Sec8l1 Slc24a3 Slc25a19 Slc2a5 Slc6a9 Slc7a4 Stx18 Syt12 Trpm5 Tuba1
200	GO:0045934 [6]: negative regulation of nucleobase, nucleoside, nucleotide and nucleic acid metabolism	4	4	194	118	12313	-2.77	0.0	2.08	1.01	Cutl1 Pou2f1 Rnf134 Thra
201	GO:0006954 [5]: inflammatory response	4	4	194	119	12312	-2.8	0.0	2.06	1.0	Calca Cxcl15 Hc Rac1
202	GO:0044248 [5]: cellular catabolism	13	13	185	653	11778	-2.8	0.0	1.4	0.81	Capn12 Dnahc11 Eno1 Htra3 Immp2l Mgll Nr4a2 Pappa Park2 Proc Ube1x Ube3a Uqcrc2
203	GO:0043119 [4]: positive regulation of physiological process	7	7	191	282	12149	-2.8	0.0	1.78	0.93	Cd1d1 Klf13 Ncoa1 Ntf3 Pparbp Rac1 Tef
204	GO:0051246 [5]: regulation of protein metabolism	3	3	195	73	12358	-2.81	0.0	2.15	1.05	Cd1d1 Eif4ebp2 Rac1
205	GO:0006412 [6]: protein biosynthesis	10	10	188	466	11965	-2.82	0.0	1.54	0.85	Angptl2 Cd1d1 Eif4ebp2 Mrpl3 Ogt Ppp1r15b Psen2 Rpl23a Rpl3 Rpl41
206	GO:0006413 [8]: translational initiation	2	2	196	33	12398	-2.83	0.0	2.26	1.11	Eif4ebp2 Ppp1r15b
207	GO:0008015 [4]: circulation	2	2	196	33	12398	-2.83	0.0	2.26	1.11	Adra1a Thra
208	GO:0017145 [5]: stem cell division	1	1	197	5	12426	-2.83	0.0	2.4	1.19	Wnt3a
209	GO:0045017 [7]: glycerolipid biosynthesis	1	1	197	5	12426	-2.83	0.0	2.4	1.19	Dgat2
210	GO:0045059 [7]: positive thymic T-cell selection	1	1	197	5	12426	-2.83	0.0	2.4	1.19	Cd1d1
211	GO:0045076 [8]: regulation of interleukin-2 biosynthesis	1	1	197	5	12426	-2.83	0.0	2.4	1.19	Cd1d1
212	GO:0045444 [4]: adipocyte differentiation	1	1	197	5	12426	-2.83	0.0	2.4	1.19	Pparbp
213	GO:0046504 [6]: glycerol ether biosynthesis	1	1	197	5	12426	-2.83	0.0	2.4	1.19	Dgat2
214	GO:0000302 [6]: response to reactive oxygen species	1	1	197	5	12426	-2.83	0.0	2.4	1.19	Ppp1r15b
215	GO:0006072 [8]: glycerol-3-phosphate metabolism	1	1	197	5	12426	-2.83	0.0	2.4	1.19	Gpd2
216	GO:0006268 [8]: DNA unwinding	1	1	197	5	12426	-2.83	0.0	2.4	1.19	Top3b
217	GO:0006984 [6]: ER-nuclear signaling pathway	1	1	197	5	12426	-2.83	0.0	2.4	1.19	Ppp1r15b
218	GO:0009056 [4]: catabolism	14	14	184	729	11702	-2.84	0.0	1.29	0.74	Capn12 Dnahc11 Eno1 Htra3 Immp2l Mgll Nr4a2 Pappa Park2 Pnliprp2 Proc Ube1x Ube3a Uqcrc2
219	GO:0006793 [5]: phosphorus metabolism	12	12	186	599	11832	-2.84	0.0	1.38	0.8	1110020P15Rik Axl Mark2 Pdpk1 Ppm1a Ptk2 Ptpn13 Ptpn14 Rock1 Snrk Stk11 Styx
220	GO:0006796 [6]: phosphate metabolism	12	12	186	599	11832	-2.84	0.0	1.38	0.8	1110020P15Rik Axl Mark2 Pdpk1 Ppm1a Ptk2 Ptpn13 Ptpn14 Rock1 Snrk Stk11 Styx
221	GO:0007409 [6]: axonogenesis	3	3	195	75	12356	-2.86	0.0	2.09	1.02	Rtn4r Slit1 Wnt3a
222	GO:0051247 [6]: positive regulation of protein metabolism	2	2	196	34	12397	-2.87	0.0	2.22	1.07	Cd1d1 Rac1
223	GO:0007049 [5]: cell cycle	11	11	187	547	11884	-2.9	0.0	1.35	0.78	Axl Ccnd2 Ccnt1 Cops5 Itgb1 Nfib Nfix Polg Pparbp Thra Top3b
224	GO:0045165 [4]: cell fate commitment	2	2	196	35	12396	-2.91	0.0	2.17	1.05	Ntf3 Psen2
225	GO:0006811 [5]: ion transport	6	6	192	559	11872	-2.92	0.0	0.12	0.09	Clcn3 Fxyd7 Kcnh1 Pkd2l2 Slc24a3 Trpm5
226	GO:0006417 [6]: regulation of protein biosynthesis	3	3	195	79	12352	-2.95	0.0	1.98	0.96	Cd1d1 Eif4ebp2 Ppp1r15b
227	GO:0009628 [5]: response to abiotic stimulus	8	8	190	364	12067	-2.96	0.0	1.47	0.83	Creb3 Cxcl15 Dfna5h Hspa9a Nr4a2 Pdpk1 Rac1 Utrn
228	GO:0042462 [6]: eye photoreceptor cell development	1	1	197	6	12425	-2.97	0.0	2.26	1.11	Rpgrip1
229	GO:0001910 [7]: regulation of immune cell mediated cytotoxicity	1	1	197	6	12425	-2.97	0.0	2.26	1.11	Cd1d1
230	GO:0006349 [4]: imprinting	1	1	197	6	12425	-2.97	0.0	2.26	1.11	Eed
231	GO:0006641 [7]: triacylglycerol metabolism	1	1	197	6	12425	-2.97	0.0	2.26	1.11	Dgat2
232	GO:0006888 [6]: ER to Golgi transport	1	1	197	6	12425	-2.97	0.0	2.26	1.11	Stx18
233	GO:0007631 [3]: feeding behavior	1	1	197	6	12425	-2.97	0.0	2.26	1.11	Calca
234	GO:0006396 [6]: RNA processing	7	7	191	304	12127	-2.98	0.0	1.53	0.85	Cpsf3 Exosc1 Pabpn1 Pop5 Ppargc1b Rbpms2 Sfpq
235	GO:0019752 [6]: carboxylic acid metabolism	7	7	191	306	12125	-2.98	0.0	1.51	0.85	Aacs Ctps2 Elovl6 Hadhb Hadhsc Mdh1 Pecr
236	GO:0006082 [5]: organic acid metabolism	7	7	191	306	12125	-2.98	0.0	1.51	0.85	Aacs Ctps2 Elovl6 Hadhb Hadhsc Mdh1 Pecr
237	GO:0007517 [5]: muscle development	4	4	194	132	12299	-2.99	0.0	1.8	0.93	Cutl1 Gpd2 Myh11 Utrn
238	GO:0009613 [5]: response to pest, pathogen or parasite	10	10	188	506	11925	-3.0	0.0	1.23	0.71	B2m Becn1 Calca Cd1d1 Cxcl15 Defb1 Hc Pnliprp2 Rac1 Wasl
239	GO:0006950 [4]: response to stress	14	14	184	793	11638	-3.0	0.0	0.95	0.58	B2m Becn1 Calca Cd1d1 Cxcl15 Defb1 Eif3s6ip Hc Hspa9a Pdpk1 Pnliprp2 Ppp1r15b Rac1 Wasl
240	GO:0009607 [4]: response to biotic stimulus	16	16	182	978	11453	-3.01	0.0	0.7	0.43	B2m Becn1 Calca Cd1d1 Cxcl15 Defb1 Eif3s6ip H2-T10 H2-T22 Hc Hspa9a Pnliprp2 Ppp1r15b Rac1 Spon2 Wasl
241	GO:0008283 [4]: cell proliferation	13	13	185	725	11706	-3.02	0.0	0.99	0.59	Axl Ccnd2 Ccnt1 Cops5 Foxo1 Itgb1 Nfib Nfix Polg Pparbp Thra Top3b Wnt3a
242	GO:0006836 [5]: neurotransmitter transport	2	2	196	38	12393	-3.02	0.0	2.04	0.99	Cplx1 Slc6a9
243	GO:0006865 [6]: amino acid transport	2	2	196	38	12393	-3.02	0.0	2.04	0.99	Slc6a9 Slc7a4
244	GO:0007264 [6]: small GTPase mediated signal transduction	5	5	193	191	12240	-3.04	0.0	1.64	0.88	Arf4 Dnaja3 Iqgap1 Kifap3 Rac1
245	GO:0006445 [7]: regulation of translation	2	2	196	39	12392	-3.05	0.0	2.0	0.98	Eif4ebp2 Ppp1r15b
246	GO:0006576 [6]: biogenic amine metabolism	2	2	196	39	12392	-3.05	0.0	2.0	0.98	Nr4a2 Pparbp
247	GO:0009889 [5]: regulation of biosynthesis	3	3	195	85	12346	-3.07	0.0	1.83	0.94	Cd1d1 Eif4ebp2 Ppp1r15b
248	GO:0030041 [7]: actin filament polymerization	1	1	197	7	12424	-3.09	0.0	2.13	1.05	Rac1
249	GO:0035050 [4]: embryonic heart tube development	1	1	197	7	12424	-3.09	0.0	2.13	1.05	Pparbp
250	GO:0042094 [7]: interleukin-2 biosynthesis	1	1	197	7	12424	-3.09	0.0	2.13	1.05	Cd1d1
251	GO:0042303 [4]: molting cycle	1	1	197	7	12424	-3.09	0.0	2.13	1.05	Psen2
252	GO:0042461 [5]: photoreceptor cell development	1	1	197	7	12424	-3.09	0.0	2.13	1.05	Rpgrip1
253	GO:0042633 [5]: hair cycle	1	1	197	7	12424	-3.09	0.0	2.13	1.05	Psen2
254	GO:0006635 [8]: fatty acid beta-oxidation	1	1	197	7	12424	-3.09	0.0	2.13	1.05	Hadhb
255	GO:0015837 [5]: amine transport	2	2	196	40	12391	-3.09	0.0	1.96	0.95	Slc6a9 Slc7a4
256	GO:0009611 [5]: response to wounding	7	7	191	325	12106	-3.11	0.0	1.33	0.77	B2m Calca Cd1d1 Cxcl15 Hc Pnliprp2 Rac1
257	GO:0042445 [5]: hormone metabolism	2	2	196	41	12390	-3.12	0.0	1.93	0.94	Pparbp Wnt4
258	GO:0043207 [5]: response to external biotic stimulus	10	10	188	542	11889	-3.13	0.0	1.01	0.6	B2m Becn1 Calca Cd1d1 Cxcl15 Defb1 Hc Pnliprp2 Rac1 Wasl
259	GO:0050794 [3]: regulation of cellular process	7	7	191	567	11864	-3.14	0.0	0.22	0.16	Cd1d1 Foxo1 Htra3 Igfbp7 Pscd3 Rac1 Wnt3a
260	GO:0006986 [5]: response to unfolded protein	2	2	196	42	12389	-3.15	0.0	1.89	0.94	Eif3s6ip Hspa9a
261	GO:0043067 [5]: regulation of programmed cell death	1	1	197	209	12222	-3.16	0.0	0.04	0.02	Cd1d1
262	GO:0006955 [4]: immune response	10	10	188	702	11729	-3.16	0.0	0.38	0.26	B2m Calca Cd1d1 Cxcl15 H2-T10 H2-T22 Hc Pnliprp2 Rac1 Spon2
263	GO:0000074 [6]: regulation of cell cycle	6	6	192	269	12162	-3.17	0.0	1.34	0.77	Axl Ccnd2 Ccnt1 Cops5 Itgb1 Thra
264	GO:0007242 [5]: intracellular signaling cascade	11	11	187	660	11771	-3.18	0.0	0.73	0.44	Arf4 Dnaja3 Dvl1 Eif4ebp2 Iqgap1 Kifap3 Ppp1r15b Psen2 Ptpn13 Rac1 Rock1
265	GO:0001558 [4]: regulation of cell growth	2	2	196	43	12388	-3.18	0.0	1.85	0.94	Htra3 Igfbp7
266	GO:0042981 [6]: regulation of apoptosis	1	1	197	206	12225	-3.19	0.0	0.04	0.02	Cd1d1
267	GO:0007169 [7]: transmembrane receptor protein tyrosine kinase signaling pathway	3	3	195	92	12339	-3.19	0.0	1.68	0.9	Eif4ebp2 Foxo1 Perq1
268	GO:0001754 [5]: eye photoreceptor cell differentiation	1	1	197	8	12423	-3.19	0.0	2.02	0.99	Rpgrip1
269	GO:0006611 [8]: protein-nucleus export	1	1	197	8	12423	-3.19	0.0	2.02	0.99	Hspa9a
270	GO:0006957 [7]: complement activation, alternative pathway	1	1	197	8	12423	-3.19	0.0	2.02	0.99	Hc
271	GO:0043118 [4]: negative regulation of physiological process	6	6	192	273	12158	-3.19	0.0	1.3	0.75	Calca Cutl1 Eif4ebp2 Pou2f1 Rnf134 Thra
272	GO:0001654 [5]: eye morphogenesis	2	2	196	44	12387	-3.21	0.0	1.82	0.93	Pparbp Rpgrip1
273	GO:0045184 [5]: establishment of protein localization	6	6	192	484	11947	-3.26	0.0	0.24	0.17	Arf4 Arfl4 Hspa9a Ranbp5 Sec8l1 Stx18
274	GO:0050793 [3]: regulation of development	4	4	194	154	12277	-3.26	0.0	1.44	0.82	Cd1d1 Htra3 Igfbp7 Wnt3a
275	GO:0015031 [5]: protein transport	6	6	192	480	11951	-3.27	0.0	0.25	0.17	Arf4 Arfl4 Hspa9a Ranbp5 Sec8l1 Stx18
276	GO:0042063 [6]: gliogenesis	1	1	197	9	12422	-3.27	0.0	1.92	0.94	Ntf3
277	GO:0001502 [7]: cartilage condensation	1	1	197	9	12422	-3.27	0.0	1.92	0.94	Thra
278	GO:0001708 [5]: cell fate specification	1	1	197	9	12422	-3.27	0.0	1.92	0.94	Psen2
279	GO:0006265 [6]: DNA topological change	1	1	197	9	12422	-3.27	0.0	1.92	0.94	Top3b
280	GO:0006914 [4]: autophagy	1	1	197	9	12422	-3.27	0.0	1.92	0.94	Becn1
281	GO:0008064 [6]: regulation of actin polymerization and/or depolymerization	1	1	197	9	12422	-3.27	0.0	1.92	0.94	Rac1
282	GO:0008299 [7]: isoprenoid biosynthesis	1	1	197	9	12422	-3.27	0.0	1.92	0.94	Fdps
283	GO:0016070 [5]: RNA metabolism	7	7	191	361	12070	-3.27	0.0	1.03	0.61	Cpsf3 Exosc1 Pabpn1 Pop5 Ppargc1b Rbpms2 Sfpq
284	GO:0016125 [6]: sterol metabolism	2	2	196	47	12384	-3.29	0.0	1.72	0.9	Galk2 Sc5d
285	GO:0006812 [6]: cation transport	4	4	194	373	12058	-3.29	0.0	0.17	0.12	Kcnh1 Pkd2l2 Slc24a3 Trpm5
286	GO:0046907 [5]: intracellular transport	8	8	190	466	11965	-3.31	0.0	0.76	0.45	4930542G03Rik Arf4 Arfl4 Hspa9a Kif2a Ranbp5 Stx18 Tuba1
287	GO:0042330 [5]: taxis	3	3	195	100	12331	-3.31	0.0	1.52	0.85	Creb3 Cxcl15 Utrn
288	GO:0006935 [6]: chemotaxis	3	3	195	100	12331	-3.31	0.0	1.52	0.85	Creb3 Cxcl15 Utrn
289	GO:0008104 [4]: protein localization	7	7	191	502	11929	-3.33	0.0	0.37	0.25	Arf4 Arfl4 Hspa9a Immp2l Ranbp5 Sec8l1 Stx18
290	GO:0016310 [7]: phosphorylation	8	8	190	502	11929	-3.33	0.0	0.6	0.4	1110020P15Rik Axl Mark2 Pdpk1 Ptk2 Rock1 Snrk Stk11
291	GO:0012501 [5]: programmed cell death	4	4	194	364	12067	-3.35	0.0	0.18	0.13	Bnip2 Cd1d1 Dnaja3 Rock1
292	GO:0030593 [7]: neutrophil chemotaxis	1	1	197	10	12421	-3.36	0.0	1.83	0.94	Cxcl15
293	GO:0030832 [9]: regulation of actin filament length	1	1	197	10	12421	-3.36	0.0	1.83	0.94	Rac1
294	GO:0042775 [8]: ATP synthesis coupled electron transport (sensu Eukaryota)	1	1	197	10	12421	-3.36	0.0	1.83	0.94	1110020P15Rik
295	GO:0046530 [4]: photoreceptor cell differentiation	1	1	197	10	12421	-3.36	0.0	1.83	0.94	Rpgrip1
296	GO:0051128 [5]: regulation of cell organization and biogenesis	1	1	197	10	12421	-3.36	0.0	1.83	0.94	Rac1
297	GO:0051216 [6]: cartilage development	1	1	197	10	12421	-3.36	0.0	1.83	0.94	Thra
298	GO:0000904 [4]: cellular morphogenesis during differentiation	1	1	197	10	12421	-3.36	0.0	1.83	0.94	Rpgrip1
299	GO:0001709 [5]: cell fate determination	1	1	197	10	12421	-3.36	0.0	1.83	0.94	Ntf3
300	GO:0001906 [5]: cell killing	1	1	197	10	12421	-3.36	0.0	1.83	0.94	Cd1d1
301	GO:0001909 [6]: immune cell mediated cytotoxicity	1	1	197	10	12421	-3.36	0.0	1.83	0.94	Cd1d1
302	GO:0006541 [8]: glutamine metabolism	1	1	197	10	12421	-3.36	0.0	1.83	0.94	Ctps2
303	GO:0006638 [6]: neutral lipid metabolism	1	1	197	10	12421	-3.36	0.0	1.83	0.94	Dgat2
304	GO:0006639 [6]: acylglycerol metabolism	1	1	197	10	12421	-3.36	0.0	1.83	0.94	Dgat2
305	GO:0007222 [7]: frizzled signaling pathway	1	1	197	10	12421	-3.36	0.0	1.83	0.94	Dvl1
306	GO:0006633 [7]: fatty acid biosynthesis	2	2	196	50	12381	-3.37	0.0	1.63	0.87	Elovl6 Pecr
307	GO:0007155 [4]: cell adhesion	7	7	191	475	11956	-3.37	0.0	0.45	0.3	Catna1 Cdh13 F11r Itgb1 Pscd3 Rac1 Spon2
308	GO:0006915 [6]: apoptosis	4	4	194	358	12073	-3.37	0.0	0.19	0.14	Bnip2 Cd1d1 Dnaja3 Rock1
309	GO:0006397 [7]: mRNA processing	5	5	193	237	12194	-3.38	0.0	1.11	0.64	Cpsf3 Pabpn1 Ppargc1b Rbpms2 Sfpq
310	GO:0006259 [5]: DNA metabolism	7	7	191	414	12017	-3.38	0.0	0.71	0.43	Chd4 Nfib Nfix Polg Pparbp Suv39h1 Top3b
311	GO:0006575 [6]: amino acid derivative metabolism	2	2	196	51	12380	-3.38	0.0	1.6	0.86	Nr4a2 Pparbp
312	GO:0006887 [6]: exocytosis	2	2	196	51	12380	-3.38	0.0	1.6	0.86	Sec8l1 Stx18
313	GO:0006468 [8]: protein amino acid phosphorylation	7	7	191	457	11974	-3.39	0.0	0.52	0.35	Axl Mark2 Pdpk1 Ptk2 Rock1 Snrk Stk11
314	GO:0016192 [5]: vesicle-mediated transport	5	5	193	242	12189	-3.4	0.0	1.06	0.62	Arfl4 Pla2g1br Rac1 Sec8l1 Stx18
315	GO:0015849 [5]: organic acid transport	2	2	196	52	12379	-3.41	0.0	1.57	0.85	Slc6a9 Slc7a4
316	GO:0016049 [4]: cell growth	2	2	196	52	12379	-3.41	0.0	1.57	0.85	Htra3 Igfbp7
317	GO:0046942 [6]: carboxylic acid transport	2	2	196	52	12379	-3.41	0.0	1.57	0.85	Slc6a9 Slc7a4
318	GO:0006694 [7]: steroid biosynthesis	2	2	196	52	12379	-3.41	0.0	1.57	0.85	Galk2 Sc5d
319	GO:0008219 [4]: cell death	5	5	193	393	12038	-3.42	0.0	0.28	0.2	Bnip2 Cd1d1 Dnaja3 Hc Rock1
320	GO:0016071 [6]: mRNA metabolism	5	5	193	247	12184	-3.43	0.0	1.02	0.6	Cpsf3 Pabpn1 Ppargc1b Rbpms2 Sfpq
321	GO:0009618 [7]: response to pathogenic bacteria	1	1	197	11	12420	-3.43	0.0	1.76	0.93	Wasl
322	GO:0018955 [7]: phenanthrene metabolism	1	1	197	11	12420	-3.43	0.0	1.76	0.93	Nr4a2
323	GO:0018958 [6]: phenol metabolism	1	1	197	11	12420	-3.43	0.0	1.76	0.93	Nr4a2
324	GO:0042773 [7]: ATP synthesis coupled electron transport	1	1	197	11	12420	-3.43	0.0	1.76	0.93	1110020P15Rik
325	GO:0045061 [6]: thymic T-cell selection	1	1	197	11	12420	-3.43	0.0	1.76	0.93	Cd1d1
326	GO:0045582 [7]: positive regulation of T-cell differentiation	1	1	197	11	12420	-3.43	0.0	1.76	0.93	Cd1d1
327	GO:0046486 [6]: glycerolipid metabolism	1	1	197	11	12420	-3.43	0.0	1.76	0.93	Dgat2
328	GO:0000059 [8]: protein-nucleus import, docking	1	1	197	11	12420	-3.43	0.0	1.76	0.93	Ranbp5
329	GO:0001756 [4]: somitogenesis	1	1	197	11	12420	-3.43	0.0	1.76	0.93	Wnt3a
330	GO:0006100 [8]: tricarboxylic acid cycle intermediate metabolism	1	1	197	11	12420	-3.43	0.0	1.76	0.93	Mdh1
331	GO:0006493 [9]: O-linked glycosylation	1	1	197	11	12420	-3.43	0.0	1.76	0.93	Ogt
332	GO:0006584 [7]: catecholamine metabolism	1	1	197	11	12420	-3.43	0.0	1.76	0.93	Nr4a2
333	GO:0006662 [5]: glycerol ether metabolism	1	1	197	11	12420	-3.43	0.0	1.76	0.93	Dgat2
334	GO:0008016 [5]: regulation of heart contraction rate	1	1	197	11	12420	-3.43	0.0	1.76	0.93	Thra
335	GO:0030001 [7]: metal ion transport	3	3	195	295	12136	-3.44	0.0	0.16	0.12	Kcnh1 Slc24a3 Trpm5
336	GO:0043009 [5]: embryonic development (sensu Vertebrata)	2	2	196	54	12377	-3.45	0.0	1.52	0.85	Pparbp Wnt3a
337	GO:0016265 [3]: death	6	6	192	399	12032	-3.46	0.0	0.49	0.33	Bnip2 Cd1d1 Dnaja3 Hc Polg Rock1
338	GO:0016051 [6]: carbohydrate biosynthesis	2	2	196	55	12376	-3.47	0.0	1.49	0.85	Gpd2 Pcx
339	GO:0008361 [5]: regulation of cell size	2	2	196	55	12376	-3.47	0.0	1.49	0.85	Htra3 Igfbp7
340	GO:0051276 [6]: chromosome organization and biogenesis	2	2	196	237	12194	-3.47	0.0	0.11	0.09	Chd4 Suv39h1
341	GO:0016053 [6]: organic acid biosynthesis	2	2	196	56	12375	-3.49	0.0	1.47	0.83	Elovl6 Pecr
342	GO:0046394 [7]: carboxylic acid biosynthesis	2	2	196	56	12375	-3.49	0.0	1.47	0.83	Elovl6 Pecr
343	GO:0017148 [7]: negative regulation of protein biosynthesis	1	1	197	12	12419	-3.49	0.0	1.68	0.9	Eif4ebp2
344	GO:0019751 [6]: polyol metabolism	1	1	197	12	12419	-3.49	0.0	1.68	0.9	Gpd2
345	GO:0030203 [7]: glycosaminoglycan metabolism	1	1	197	12	12419	-3.49	0.0	1.68	0.9	Itih2
346	GO:0042178 [6]: xenobiotic catabolism	1	1	197	12	12419	-3.49	0.0	1.68	0.9	Nr4a2
347	GO:0042537 [6]: benzene and derivative metabolism	1	1	197	12	12419	-3.49	0.0	1.68	0.9	Nr4a2
348	GO:0045058 [5]: T-cell selection	1	1	197	12	12419	-3.49	0.0	1.68	0.9	Cd1d1
349	GO:0045621 [6]: positive regulation of lymphocyte differentiation	1	1	197	12	12419	-3.49	0.0	1.68	0.9	Cd1d1
350	GO:0006022 [6]: aminoglycan metabolism	1	1	197	12	12419	-3.49	0.0	1.68	0.9	Itih2
351	GO:0006071 [7]: glycerol metabolism	1	1	197	12	12419	-3.49	0.0	1.68	0.9	Gpd2
352	GO:0007292 [6]: female gamete generation	1	1	197	12	12419	-3.49	0.0	1.68	0.9	Wnt4
353	GO:0006457 [7]: protein folding	4	4	194	184	12247	-3.5	0.0	1.08	0.63	Dnaja3 Eif3s6ip Grpel1 Hspa9a
354	GO:0051242 [5]: positive regulation of cellular physiological process	1	1	197	177	12254	-3.5	0.0	0.06	0.04	Cd1d1
355	GO:0007420 [7]: brain development	2	2	196	57	12374	-3.51	0.0	1.44	0.82	Ntf3 Pparbp
356	GO:0006512 [8]: ubiquitin cycle	5	5	193	352	12079	-3.51	0.0	0.41	0.27	Fbxo9 Park2 Rnf14 Ube1x Ube3a
357	GO:0007001 [7]: chromosome organization and biogenesis (sensu Eukaryota)	2	2	196	232	12199	-3.52	0.0	0.12	0.09	Chd4 Suv39h1
358	GO:0006886 [6]: intracellular protein transport	5	5	193	339	12092	-3.54	0.0	0.46	0.31	Arf4 Arfl4 Hspa9a Ranbp5 Stx18
359	GO:0007229 [6]: integrin-mediated signaling pathway	2	2	196	59	12372	-3.55	0.0	1.39	0.81	Itgb1 Ptk2
360	GO:0019395 [7]: fatty acid oxidation	1	1	197	13	12418	-3.56	0.0	1.62	0.87	Hadhb
361	GO:0007568 [3]: aging	1	1	197	13	12418	-3.56	0.0	1.62	0.87	Polg
362	GO:0015672 [7]: monovalent inorganic cation transport	2	2	196	222	12209	-3.58	0.0	0.14	0.1	Kcnh1 Slc24a3
363	GO:0009308 [5]: amine metabolism	4	4	194	205	12226	-3.59	0.0	0.88	0.53	Ctps2 Itih2 Nr4a2 Pparbp
364	GO:0007267 [4]: cell-cell signaling	4	4	194	206	12225	-3.59	0.0	0.87	0.53	Nr4a2 Ntf3 Wnt3a Wnt4
365	GO:0000122 [9]: negative regulation of transcription from Pol II promoter	2	2	196	62	12369	-3.6	0.0	1.33	0.77	Cutl1 Rnf134
366	GO:0016358 [6]: dendrite morphogenesis	1	1	197	14	12417	-3.61	0.0	1.56	0.85	Rac1
367	GO:0030595 [6]: immune cell chemotaxis	1	1	197	14	12417	-3.61	0.0	1.56	0.85	Cxcl15
368	GO:0043087 [4]: regulation of GTPase activity	1	1	197	14	12417	-3.61	0.0	1.56	0.85	Git2
369	GO:0045580 [6]: regulation of T-cell differentiation	1	1	197	14	12417	-3.61	0.0	1.56	0.85	Cd1d1
370	GO:0006941 [4]: striated muscle contraction	1	1	197	14	12417	-3.61	0.0	1.56	0.85	Myh11
371	GO:0009306 [4]: protein secretion	1	1	197	14	12417	-3.61	0.0	1.56	0.85	Arfl4
372	GO:0006486 [8]: protein amino acid glycosylation	2	2	196	64	12367	-3.63	0.0	1.28	0.74	Ogt Psen2
373	GO:0009890 [6]: negative regulation of biosynthesis	1	1	197	15	12416	-3.65	0.0	1.5	0.85	Eif4ebp2
374	GO:0042828 [6]: response to pathogen	1	1	197	15	12416	-3.65	0.0	1.5	0.85	Wasl
375	GO:0046545 [5]: development of primary female sexual characteristics	1	1	197	15	12416	-3.65	0.0	1.5	0.85	Wnt4
376	GO:0046660 [4]: female sex differentiation	1	1	197	15	12416	-3.65	0.0	1.5	0.85	Wnt4
377	GO:0050900 [6]: immune cell migration	1	1	197	15	12416	-3.65	0.0	1.5	0.85	Cxcl15
378	GO:0000160 [5]: two-component signal transduction system (phosphorelay)	1	1	197	15	12416	-3.65	0.0	1.5	0.85	Kcnh1
379	GO:0006487 [9]: N-linked glycosylation	1	1	197	15	12416	-3.65	0.0	1.5	0.85	Psen2
380	GO:0008154 [6]: actin polymerization and/or depolymerization	1	1	197	15	12416	-3.65	0.0	1.5	0.85	Rac1
381	GO:0008585 [6]: female gonad development	1	1	197	15	12416	-3.65	0.0	1.5	0.85	Wnt4
382	GO:0042221 [6]: response to chemical substance	4	4	194	232	12199	-3.65	0.0	0.68	0.42	Creb3 Cxcl15 Nr4a2 Utrn
383	GO:0051169 [6]: nuclear transport	2	2	196	66	12365	-3.66	0.0	1.24	0.71	Hspa9a Ranbp5
384	GO:0016477 [5]: cell migration	3	3	195	137	12294	-3.66	0.0	0.98	0.59	Cxcl15 Ptk2 Slit1
385	GO:0040008 [4]: regulation of growth	2	2	196	67	12364	-3.67	0.0	1.22	0.71	Htra3 Igfbp7
386	GO:0045595 [4]: regulation of cell differentiation	2	2	196	67	12364	-3.67	0.0	1.22	0.71	Cd1d1 Wnt3a
387	GO:0009101 [7]: glycoprotein biosynthesis	2	2	196	69	12362	-3.69	0.0	1.18	0.7	Ogt Psen2
388	GO:0009617 [6]: response to bacteria	2	2	196	70	12361	-3.7	0.0	1.16	0.68	Defb1 Wasl
389	GO:0007586 [4]: digestion	1	1	197	16	12415	-3.7	0.0	1.45	0.82	Pnliprp2
390	GO:0009799 [4]: determination of symmetry	1	1	197	17	12414	-3.75	0.0	1.4	0.81	Dnahc11
391	GO:0009855 [5]: determination of bilateral symmetry	1	1	197	17	12414	-3.75	0.0	1.4	0.81	Dnahc11
392	GO:0030855 [4]: epithelial cell differentiation	1	1	197	17	12414	-3.75	0.0	1.4	0.81	F11r
393	GO:0035282 [3]: segmentation	1	1	197	17	12414	-3.75	0.0	1.4	0.81	Wnt3a
394	GO:0042088 [7]: T-helper 1 type immune response	1	1	197	17	12414	-3.75	0.0	1.4	0.81	Cd1d1
395	GO:0045619 [5]: regulation of lymphocyte differentiation	1	1	197	17	12414	-3.75	0.0	1.4	0.81	Cd1d1
396	GO:0051248 [6]: negative regulation of protein metabolism	1	1	197	17	12414	-3.75	0.0	1.4	0.81	Eif4ebp2
397	GO:0007031 [6]: peroxisome organization and biogenesis	1	1	197	17	12414	-3.75	0.0	1.4	0.81	Pex16
398	GO:0007368 [6]: determination of left/right symmetry	1	1	197	17	12414	-3.75	0.0	1.4	0.81	Dnahc11
399	GO:0008217 [5]: regulation of blood pressure	1	1	197	17	12414	-3.75	0.0	1.4	0.81	Adra1a
400	GO:0009100 [7]: glycoprotein metabolism	2	2	196	74	12357	-3.75	0.0	1.09	0.63	Ogt Psen2
401	GO:0006605 [7]: protein targeting	2	2	196	193	12238	-3.77	0.0	0.21	0.15	Hspa9a Ranbp5
402	GO:0006725 [5]: aromatic compound metabolism	2	2	196	76	12355	-3.77	0.0	1.06	0.62	Mgll Nr4a2
403	GO:0006816 [8]: calcium ion transport	2	2	196	76	12355	-3.77	0.0	1.06	0.62	Slc24a3 Trpm5
404	GO:0006221 [7]: pyrimidine nucleotide biosynthesis	1	1	197	18	12413	-3.78	0.0	1.35	0.78	Ctps2
405	GO:0006720 [6]: isoprenoid metabolism	1	1	197	18	12413	-3.78	0.0	1.35	0.78	Fdps
406	GO:0006937 [4]: regulation of muscle contraction	1	1	197	18	12413	-3.78	0.0	1.35	0.78	Calca
407	GO:0007059 [7]: chromosome segregation	1	1	197	18	12413	-3.78	0.0	1.35	0.78	Top3b
408	GO:0045892 [8]: negative regulation of transcription, DNA-dependent	2	2	196	77	12354	-3.78	0.0	1.04	0.61	Cutl1 Rnf134
409	GO:0007167 [6]: enzyme linked receptor protein signaling pathway	3	3	195	175	12256	-3.79	0.0	0.63	0.41	Eif4ebp2 Foxo1 Perq1
410	GO:0006519 [5]: amino acid and derivative metabolism	3	3	195	178	12253	-3.79	0.0	0.61	0.4	Ctps2 Nr4a2 Pparbp
411	GO:0009117 [6]: nucleotide metabolism	1	1	197	147	12284	-3.79	0.0	0.1	0.07	Ctps2
412	GO:0006913 [6]: nucleocytoplasmic transport	2	2	196	78	12353	-3.79	0.0	1.03	0.61	Hspa9a Ranbp5
413	GO:0006968 [4]: cellular defense response	3	3	195	201	12230	-3.79	0.0	0.47	0.31	B2m Cd1d1 Pnliprp2
414	GO:0008380 [7]: RNA splicing	3	3	195	194	12237	-3.79	0.0	0.51	0.34	Ppargc1b Rbpms2 Sfpq
415	GO:0000375 [8]: RNA splicing, via transesterification reactions	3	3	195	190	12241	-3.8	0.0	0.53	0.36	Ppargc1b Rbpms2 Sfpq
416	GO:0000377 [9]: RNA splicing, via transesterification reactions with bulged adenosine as nucleophile	3	3	195	190	12241	-3.8	0.0	0.53	0.36	Ppargc1b Rbpms2 Sfpq
417	GO:0000398 [8]: nuclear mRNA splicing, via spliceosome	3	3	195	190	12241	-3.8	0.0	0.53	0.36	Ppargc1b Rbpms2 Sfpq
418	GO:0042087 [6]: cell-mediated immune response	1	1	197	19	12412	-3.82	0.0	1.31	0.76	Cd1d1
419	GO:0006220 [7]: pyrimidine nucleotide metabolism	1	1	197	19	12412	-3.82	0.0	1.31	0.76	Ctps2
420	GO:0006874 [8]: calcium ion homeostasis	1	1	197	19	12412	-3.82	0.0	1.31	0.76	Slc24a3
421	GO:0016568 [8]: chromatin modification	2	2	196	82	12349	-3.83	0.0	0.97	0.59	Chd4 Suv39h1
422	GO:0006333 [8]: chromatin assembly or disassembly	2	2	196	82	12349	-3.83	0.0	0.97	0.59	Chd4 Suv39h1
423	GO:0007046 [7]: ribosome biogenesis	2	2	196	84	12347	-3.84	0.0	0.94	0.57	Exosc1 Pop5
424	GO:0042133 [5]: neurotransmitter metabolism	1	1	197	20	12411	-3.84	0.0	1.26	0.73	Nr4a2
425	GO:0006695 [8]: cholesterol biosynthesis	1	1	197	20	12411	-3.84	0.0	1.26	0.73	Galk2
426	GO:0009064 [7]: glutamine family amino acid metabolism	1	1	197	20	12411	-3.84	0.0	1.26	0.73	Ctps2
427	GO:0009792 [4]: embryonic development (sensu Metazoa)	2	2	196	87	12344	-3.86	0.0	0.9	0.55	Pparbp Wnt3a
428	GO:0001568 [4]: blood vessel development	2	2	196	87	12344	-3.86	0.0	0.9	0.55	Foxo1 Ptk2
429	GO:0009790 [3]: embryonic development	2	2	196	172	12259	-3.87	0.0	0.27	0.19	Pparbp Wnt3a
430	GO:0006520 [6]: amino acid metabolism	1	1	197	139	12292	-3.87	0.0	0.11	0.09	Ctps2
431	GO:0019884 [6]: antigen presentation, exogenous antigen	1	1	197	21	12410	-3.88	0.0	1.22	0.71	Cd1d1
432	GO:0030217 [5]: T-cell differentiation	1	1	197	21	12410	-3.88	0.0	1.22	0.71	Cd1d1
433	GO:0042108 [8]: positive regulation of cytokine biosynthesis	1	1	197	21	12410	-3.88	0.0	1.22	0.71	Cd1d1
434	GO:0001819 [7]: positive regulation of cytokine production	1	1	197	21	12410	-3.88	0.0	1.22	0.71	Cd1d1
435	GO:0042254 [6]: ribosome biogenesis and assembly	2	2	196	90	12341	-3.88	0.0	0.86	0.52	Exosc1 Pop5
436	GO:0000278 [6]: mitotic cell cycle	1	1	197	135	12296	-3.89	0.0	0.12	0.09	Itgb1
437	GO:0006323 [6]: DNA packaging	2	2	196	164	12267	-3.9	0.0	0.3	0.21	Chd4 Suv39h1
438	GO:0006511 [10]: ubiquitin-dependent protein catabolism	2	2	196	93	12338	-3.9	0.0	0.82	0.49	Ube1x Ube3a
439	GO:0045137 [4]: development of primary sexual characteristics	1	1	197	22	12409	-3.91	0.0	1.19	0.7	Wnt4
440	GO:0048048 [5]: embryonic eye morphogenesis	1	1	197	22	12409	-3.91	0.0	1.19	0.7	Pparbp
441	GO:0050870 [8]: positive regulation of T-cell activation	1	1	197	22	12409	-3.91	0.0	1.19	0.7	Cd1d1
442	GO:0001747 [6]: eye morphogenesis (sensu Mammalia)	1	1	197	22	12409	-3.91	0.0	1.19	0.7	Pparbp
443	GO:0001764 [6]: neuronal migration	1	1	197	22	12409	-3.91	0.0	1.19	0.7	Ptk2
444	GO:0008360 [5]: regulation of cell shape	1	1	197	22	12409	-3.91	0.0	1.19	0.7	Palm
445	GO:0008406 [5]: gonad development	1	1	197	22	12409	-3.91	0.0	1.19	0.7	Wnt4
446	GO:0006820 [6]: anion transport	1	1	197	133	12298	-3.92	0.0	0.13	0.09	Clcn3
447	GO:0019941 [9]: modification-dependent protein catabolism	2	2	196	95	12336	-3.92	0.0	0.8	0.48	Ube1x Ube3a
448	GO:0040007 [3]: growth	2	2	196	99	12332	-3.93	0.0	0.75	0.45	Htra3 Igfbp7
449	GO:0045045 [5]: secretory pathway	2	2	196	99	12332	-3.93	0.0	0.75	0.45	Sec8l1 Stx18
450	GO:0019439 [6]: aromatic compound catabolism	1	1	197	23	12408	-3.93	0.0	1.15	0.68	Nr4a2
451	GO:0019835 [5]: cytolysis	1	1	197	23	12408	-3.93	0.0	1.15	0.68	Hc
452	GO:0043010 [6]: eye morphogenesis (sensu Vertebrata)	1	1	197	23	12408	-3.93	0.0	1.15	0.68	Pparbp
453	GO:0007266 [7]: Rho protein signal transduction	1	1	197	23	12408	-3.93	0.0	1.15	0.68	Kifap3
454	GO:0019226 [5]: transmission of nerve impulse	2	2	196	155	12276	-3.93	0.0	0.34	0.24	Nr4a2 Ntf3
455	GO:0006325 [7]: establishment and/or maintenance of chromatin architecture	2	2	196	155	12276	-3.93	0.0	0.34	0.24	Chd4 Suv39h1
456	GO:0007028 [5]: cytoplasm organization and biogenesis	2	2	196	100	12331	-3.94	0.0	0.74	0.44	Exosc1 Pop5
457	GO:0019953 [4]: sexual reproduction	2	2	196	154	12277	-3.94	0.0	0.35	0.24	Styx Wnt4
458	GO:0000003 [3]: reproduction	2	2	196	154	12277	-3.94	0.0	0.35	0.24	Styx Wnt4
459	GO:0006959 [5]: humoral immune response	2	2	196	154	12277	-3.94	0.0	0.35	0.24	Cd1d1 Hc
460	GO:0043037 [7]: translation	2	2	196	152	12279	-3.94	0.0	0.36	0.24	Eif4ebp2 Ppp1r15b
461	GO:0008202 [6]: steroid metabolism	2	2	196	103	12328	-3.95	0.0	0.71	0.43	Galk2 Sc5d
462	GO:0042127 [5]: regulation of cell proliferation	1	1	197	128	12303	-3.96	0.0	0.14	0.1	Foxo1
463	GO:0051239 [4]: regulation of organismal physiological process	2	2	196	110	12321	-3.96	0.0	0.64	0.41	Cd1d1 Thra
464	GO:0000910 [5]: cytokinesis	2	2	196	108	12323	-3.96	0.0	0.66	0.42	Ccnd2 Ccnt1
465	GO:0030155 [4]: regulation of cell adhesion	1	1	197	24	12407	-3.96	0.0	1.12	0.65	Pscd3
466	GO:0000082 [7]: G1/S transition of mitotic cell cycle	1	1	197	24	12407	-3.96	0.0	1.12	0.65	Itgb1
467	GO:0007268 [6]: synaptic transmission	2	2	196	140	12291	-3.97	0.0	0.42	0.27	Nr4a2 Ntf3
468	GO:0015674 [7]: di-, tri-valent inorganic cation transport	2	2	196	113	12318	-3.97	0.0	0.61	0.4	Slc24a3 Trpm5
469	GO:0006813 [8]: potassium ion transport	2	2	196	122	12309	-3.98	0.0	0.54	0.36	Kcnh1 Slc24a3
470	GO:0045727 [7]: positive regulation of protein biosynthesis	1	1	197	25	12406	-3.98	0.0	1.09	0.63	Cd1d1
471	GO:0006805 [5]: xenobiotic metabolism	1	1	197	25	12406	-3.98	0.0	1.09	0.63	Nr4a2
472	GO:0009410 [7]: response to xenobiotic stimulus	1	1	197	25	12406	-3.98	0.0	1.09	0.63	Nr4a2
473	GO:0016567 [9]: protein ubiquitination	2	2	196	119	12312	-3.98	0.0	0.56	0.37	Fbxo9 Rnf14
474	GO:0007276 [5]: gametogenesis	2	2	196	129	12302	-3.98	0.0	0.49	0.33	Styx Wnt4
475	GO:0006897 [6]: endocytosis	2	2	196	127	12304	-3.98	0.0	0.5	0.34	Pla2g1br Rac1
476	GO:0048193 [6]: Golgi vesicle transport	1	1	197	26	12405	-4.01	0.0	1.06	0.62	Stx18
477	GO:0006979 [5]: response to oxidative stress	1	1	197	26	12405	-4.01	0.0	1.06	0.62	Ppp1r15b
478	GO:0042592 [3]: homeostasis	1	1	197	120	12311	-4.02	0.0	0.16	0.12	Slc24a3
479	GO:0030326 [6]: embryonic limb morphogenesis	1	1	197	27	12404	-4.02	0.0	1.03	0.61	Pparbp
480	GO:0035113 [5]: embryonic appendage morphogenesis	1	1	197	27	12404	-4.02	0.0	1.03	0.61	Pparbp
481	GO:0008033 [7]: tRNA processing	1	1	197	27	12404	-4.02	0.0	1.03	0.61	Pop5
482	GO:0009408 [5]: response to heat	1	1	197	27	12404	-4.02	0.0	1.03	0.61	Hspa9a
483	GO:0009891 [6]: positive regulation of biosynthesis	1	1	197	28	12403	-4.05	0.0	1.0	0.6	Cd1d1
484	GO:0016066 [5]: cellular defense response (sensu Vertebrata)	1	1	197	28	12403	-4.05	0.0	1.0	0.6	Cd1d1
485	GO:0006304 [6]: DNA modification	1	1	197	28	12403	-4.05	0.0	1.0	0.6	Top3b
486	GO:0006958 [7]: complement activation, classical pathway	1	1	197	28	12403	-4.05	0.0	1.0	0.6	Hc
487	GO:0007422 [6]: peripheral nervous system development	1	1	197	28	12403	-4.05	0.0	1.0	0.6	Ntf3
488	GO:0035107 [4]: appendage morphogenesis	1	1	197	29	12402	-4.06	0.0	0.97	0.59	Pparbp
489	GO:0035108 [5]: limb morphogenesis	1	1	197	29	12402	-4.06	0.0	0.97	0.59	Pparbp
490	GO:0042035 [7]: regulation of cytokine biosynthesis	1	1	197	29	12402	-4.06	0.0	0.97	0.59	Cd1d1
491	GO:0045597 [5]: positive regulation of cell differentiation	1	1	197	29	12402	-4.06	0.0	0.97	0.59	Cd1d1
492	GO:0051168 [7]: nuclear export	1	1	197	29	12402	-4.06	0.0	0.97	0.59	Hspa9a
493	GO:0015698 [7]: inorganic anion transport	1	1	197	111	12320	-4.08	0.0	0.19	0.13	Clcn3
494	GO:0050863 [7]: regulation of T-cell activation	1	1	197	30	12401	-4.09	0.0	0.95	0.58	Cd1d1
495	GO:0006261 [7]: DNA-dependent DNA replication	1	1	197	30	12401	-4.09	0.0	0.95	0.58	Top3b
496	GO:0006730 [5]: one-carbon compound metabolism	1	1	197	30	12401	-4.09	0.0	0.95	0.58	Car4
497	GO:0001817 [6]: regulation of cytokine production	1	1	197	31	12400	-4.09	0.0	0.92	0.56	Cd1d1
498	GO:0001775 [4]: cell activation	1	1	197	107	12324	-4.11	0.0	0.2	0.14	Cd1d1
499	GO:0050867 [6]: positive regulation of cell activation	1	1	197	32	12399	-4.12	0.0	0.9	0.55	Cd1d1
500	GO:0051251 [7]: positive regulation of lymphocyte activation	1	1	197	32	12399	-4.12	0.0	0.9	0.55	Cd1d1
501	GO:0009266 [6]: response to temperature	1	1	197	32	12399	-4.12	0.0	0.9	0.55	Hspa9a
502	GO:0045321 [5]: immune cell activation	1	1	197	106	12325	-4.12	0.0	0.2	0.15	Cd1d1
503	GO:0048468 [3]: cell development	1	1	197	33	12398	-4.12	0.0	0.88	0.53	Rpgrip1
504	GO:0042089 [6]: cytokine biosynthesis	1	1	197	34	12397	-4.14	0.0	0.86	0.52	Cd1d1
505	GO:0006096 [8]: glycolysis	1	1	197	34	12397	-4.14	0.0	0.86	0.52	Eno1
506	GO:0008643 [5]: carbohydrate transport	1	1	197	34	12397	-4.14	0.0	0.86	0.52	Slc2a5
507	GO:0009165 [6]: nucleotide biosynthesis	1	1	197	103	12328	-4.14	0.0	0.21	0.15	Ctps2
508	GO:0042107 [5]: cytokine metabolism	1	1	197	35	12396	-4.15	0.0	0.83	0.5	Cd1d1
509	GO:0007548 [3]: sex differentiation	1	1	197	35	12396	-4.15	0.0	0.83	0.5	Wnt4
510	GO:0050790 [3]: regulation of enzyme activity	1	1	197	101	12330	-4.15	0.0	0.22	0.16	Git2
511	GO:0048232 [6]: male gamete generation	1	1	197	99	12332	-4.16	0.0	0.23	0.16	Styx
512	GO:0007283 [7]: spermatogenesis	1	1	197	99	12332	-4.16	0.0	0.23	0.16	Styx
513	GO:0016337 [5]: cell-cell adhesion	1	1	197	98	12333	-4.17	0.0	0.23	0.16	Cdh13
514	GO:0046649 [6]: lymphocyte activation	1	1	197	97	12334	-4.17	0.0	0.24	0.17	Cd1d1
515	GO:0043068 [6]: positive regulation of programmed cell death	1	1	197	96	12335	-4.18	0.0	0.24	0.17	Cd1d1
516	GO:0030198 [4]: extracellular matrix organization and biogenesis	1	1	197	37	12394	-4.18	0.0	0.79	0.48	Ptk2
517	GO:0043062 [3]: extracellular structure organization and biogenesis	1	1	197	37	12394	-4.18	0.0	0.79	0.48	Ptk2
518	GO:0006119 [6]: oxidative phosphorylation	1	1	197	37	12394	-4.18	0.0	0.79	0.48	1110020P15Rik
519	GO:0019933 [8]: cAMP-mediated signaling	1	1	197	38	12393	-4.18	0.0	0.78	0.46	Eif4ebp2
520	GO:0048511 [3]: rhythmic process	1	1	197	38	12393	-4.18	0.0	0.78	0.46	Tef
521	GO:0001816 [5]: cytokine production	1	1	197	38	12393	-4.18	0.0	0.78	0.46	Cd1d1
522	GO:0043065 [7]: positive regulation of apoptosis	1	1	197	95	12336	-4.18	0.0	0.25	0.17	Cd1d1
523	GO:0006461 [7]: protein complex assembly	1	1	197	95	12336	-4.18	0.0	0.25	0.17	Cox15
524	GO:0009952 [4]: anterior/posterior pattern formation	1	1	197	39	12392	-4.19	0.0	0.76	0.45	Wnt3a
525	GO:0000226 [8]: microtubule cytoskeleton organization and biogenesis	1	1	197	39	12392	-4.19	0.0	0.76	0.45	Ptk2
526	GO:0051094 [4]: positive regulation of development	1	1	197	40	12391	-4.2	0.0	0.74	0.44	Cd1d1
527	GO:0007610 [2]: behavior	1	1	197	91	12340	-4.2	0.0	0.26	0.18	Calca
528	GO:0019320 [8]: hexose catabolism	1	1	197	41	12390	-4.21	0.0	0.72	0.44	Eno1
529	GO:0046164 [6]: alcohol catabolism	1	1	197	41	12390	-4.21	0.0	0.72	0.44	Eno1
530	GO:0046365 [7]: monosaccharide catabolism	1	1	197	41	12390	-4.21	0.0	0.72	0.44	Eno1
531	GO:0006007 [9]: glucose catabolism	1	1	197	41	12390	-4.21	0.0	0.72	0.44	Eno1
532	GO:0006800 [5]: oxygen and reactive oxygen species metabolism	1	1	197	41	12390	-4.21	0.0	0.72	0.44	Ppp1r15b
533	GO:0009795 [4]: embryonic morphogenesis	1	1	197	89	12342	-4.22	0.0	0.27	0.19	Pparbp
534	GO:0050817 [3]: coagulation	1	1	197	43	12388	-4.23	0.0	0.69	0.43	Proc
535	GO:0001701 [6]: embryonic development (sensu Mammalia)	1	1	197	43	12388	-4.23	0.0	0.69	0.43	Pparbp
536	GO:0006956 [6]: complement activation	1	1	197	43	12388	-4.23	0.0	0.69	0.43	Hc
537	GO:0007596 [4]: blood coagulation	1	1	197	43	12388	-4.23	0.0	0.69	0.43	Proc
538	GO:0019935 [7]: cyclic-nucleotide-mediated signaling	1	1	197	42	12389	-4.23	0.0	0.71	0.43	Eif4ebp2
539	GO:0001501 [5]: skeletal development	1	1	197	85	12346	-4.23	0.0	0.3	0.21	Thra
540	GO:0050865 [5]: regulation of cell activation	1	1	197	44	12387	-4.23	0.0	0.67	0.42	Cd1d1
541	GO:0051170 [7]: nuclear import	1	1	197	44	12387	-4.23	0.0	0.67	0.42	Ranbp5
542	GO:0051249 [6]: regulation of lymphocyte activation	1	1	197	44	12387	-4.23	0.0	0.67	0.42	Cd1d1
543	GO:0006606 [7]: protein-nucleus import	1	1	197	44	12387	-4.23	0.0	0.67	0.42	Ranbp5
544	GO:0007605 [7]: perception of sound	1	1	197	44	12387	-4.23	0.0	0.67	0.42	Dfna5h
545	GO:0019725 [4]: cell homeostasis	1	1	197	84	12347	-4.24	0.0	0.3	0.21	Slc24a3
546	GO:0009582 [6]: detection of abiotic stimulus	1	1	197	82	12349	-4.24	0.0	0.31	0.22	Dfna5h
547	GO:0019932 [6]: second-messenger-mediated signaling	1	1	197	82	12349	-4.24	0.0	0.31	0.22	Eif4ebp2
548	GO:0001503 [5]: ossification	1	1	197	46	12385	-4.24	0.0	0.64	0.41	Thra
549	GO:0002009 [4]: morphogenesis of an epithelium	1	1	197	46	12385	-4.24	0.0	0.64	0.41	F11r
550	GO:0001505 [7]: regulation of neurotransmitter levels	1	1	197	45	12386	-4.25	0.0	0.66	0.42	Nr4a2
551	GO:0007411 [6]: axon guidance	1	1	197	45	12386	-4.25	0.0	0.66	0.42	Slit1
552	GO:0007599 [5]: hemostasis	1	1	197	45	12386	-4.25	0.0	0.66	0.42	Proc
553	GO:0008203 [7]: cholesterol metabolism	1	1	197	45	12386	-4.25	0.0	0.66	0.42	Galk2
554	GO:0012502 [7]: induction of programmed cell death	1	1	197	80	12351	-4.25	0.0	0.32	0.23	Cd1d1
555	GO:0006917 [8]: induction of apoptosis	1	1	197	80	12351	-4.25	0.0	0.32	0.23	Cd1d1
556	GO:0030005 [7]: di-, tri-valent inorganic cation homeostasis	1	1	197	47	12384	-4.25	0.0	0.63	0.41	Slc24a3
557	GO:0030098 [4]: lymphocyte differentiation	1	1	197	47	12384	-4.25	0.0	0.63	0.41	Cd1d1
558	GO:0042110 [7]: T-cell activation	1	1	197	47	12384	-4.25	0.0	0.63	0.41	Cd1d1
559	GO:0046903 [3]: secretion	1	1	197	47	12384	-4.25	0.0	0.63	0.41	Arfl4
560	GO:0006814 [8]: sodium ion transport	1	1	197	79	12352	-4.25	0.0	0.33	0.23	Slc24a3
561	GO:0050776 [5]: regulation of immune response	1	1	197	78	12353	-4.26	0.0	0.34	0.23	Cd1d1
562	GO:0016052 [6]: carbohydrate catabolism	1	1	197	49	12382	-4.26	0.0	0.6	0.4	Eno1
563	GO:0044275 [7]: cellular carbohydrate catabolism	1	1	197	49	12382	-4.26	0.0	0.6	0.4	Eno1
564	GO:0050878 [4]: regulation of body fluids	1	1	197	49	12382	-4.26	0.0	0.6	0.4	Proc
565	GO:0050954 [6]: sensory perception of mechanical stimulus	1	1	197	49	12382	-4.26	0.0	0.6	0.4	Dfna5h
566	GO:0050982 [7]: detection of mechanical stimulus	1	1	197	49	12382	-4.26	0.0	0.6	0.4	Dfna5h
567	GO:0017038 [6]: protein import	1	1	197	48	12383	-4.26	0.0	0.62	0.4	Ranbp5
568	GO:0046849 [4]: bone remodeling	1	1	197	51	12380	-4.27	0.0	0.58	0.38	Thra
569	GO:0006875 [7]: metal ion homeostasis	1	1	197	52	12379	-4.27	0.0	0.57	0.37	Slc24a3
570	GO:0050801 [4]: ion homeostasis	1	1	197	71	12360	-4.27	0.0	0.38	0.26	Slc24a3
571	GO:0050879 [4]: organismal movement	1	1	197	71	12360	-4.27	0.0	0.38	0.26	Rpgrip1
572	GO:0006873 [5]: cell ion homeostasis	1	1	197	71	12360	-4.27	0.0	0.38	0.26	Slc24a3
573	GO:0051240 [5]: positive regulation of organismal physiological process	1	1	197	56	12375	-4.27	0.0	0.52	0.35	Cd1d1
574	GO:0016064 [6]: humoral defense mechanism (sensu Vertebrata)	1	1	197	53	12378	-4.27	0.0	0.55	0.37	Hc
575	GO:0050778 [6]: positive regulation of immune response	1	1	197	53	12378	-4.27	0.0	0.55	0.37	Cd1d1
576	GO:0006821 [8]: chloride transport	1	1	197	53	12378	-4.27	0.0	0.55	0.37	Clcn3
577	GO:0050881 [5]: musculoskeletal movement	1	1	197	70	12361	-4.27	0.0	0.39	0.27	Rpgrip1
578	GO:0050885 [6]: regulation of balance	1	1	197	70	12361	-4.27	0.0	0.39	0.27	Rpgrip1
579	GO:0050953 [6]: sensory perception of light	1	1	197	70	12361	-4.27	0.0	0.39	0.27	Rpgrip1
580	GO:0050957 [6]: equilibrioception	1	1	197	70	12361	-4.27	0.0	0.39	0.27	Rpgrip1
581	GO:0006399 [6]: tRNA metabolism	1	1	197	70	12361	-4.27	0.0	0.39	0.27	Pop5
582	GO:0007601 [7]: visual perception	1	1	197	70	12361	-4.27	0.0	0.39	0.27	Rpgrip1
583	GO:0007156 [6]: homophilic cell adhesion	1	1	197	69	12362	-4.28	0.0	0.4	0.27	Cdh13
584	GO:0007160 [5]: cell-matrix adhesion	1	1	197	54	12377	-4.28	0.0	0.54	0.36	Itgb1
585	GO:0016042 [5]: lipid catabolism	1	1	197	68	12363	-4.28	0.0	0.41	0.27	Pnliprp2
586	GO:0007218 [7]: neuropeptide signaling pathway	1	1	197	68	12363	-4.28	0.0	0.41	0.27	Calca
587	GO:0030003 [6]: cation homeostasis	1	1	197	67	12364	-4.29	0.0	0.42	0.27	Slc24a3
588	GO:0018193 [8]: peptidyl-amino acid modification	1	1	197	60	12371	-4.29	0.0	0.48	0.32	2410012M04Rik
589	GO:0006818 [5]: hydrogen transport	1	1	197	60	12371	-4.29	0.0	0.48	0.32	Immp2l
590	GO:0042742 [6]: defense response to bacteria	1	1	197	64	12367	-4.29	0.0	0.44	0.29	Defb1
591	GO:0007507 [5]: heart development	1	1	197	63	12368	-4.29	0.0	0.45	0.3	Pparbp
