# Supplementary material for: A genomic analysis of mouse models of breast cancer reveals molecular features of mouse models and relationships to human breast cancer
Source: Breast Cancer Res. 2014 Jun 5;16(3):R59. doi: 10.1186/bcr3672 (PMC4078930; doi:10.1186/bcr3672)
Supplement: Additional file 3 — Fold change values organized by mouse tumor model type comparing the mouse model to normal mammary gland. [file bcr3672-S3.zip › Additional_File_3/Stat5_vs_nml_mammary/AdditionalFile80_Stat5_vs_nml_mammary/DownregulatedGenesgather_kegg_121024.txt]

#	Annotation	Total Genes With Ann	Your Genes (With Ann)	Your Genes (No Ann)	Genome (With Ann)	Genome (No Ann)	ln(Bayes factor)	neg ln(p value)	FE: neg ln(p value)	FE: neg ln(FDR)	Genes
1	path:mmu00310: Lysine degradation	5	5	53	39	2422	1.91	6.13	5.82	1.83	6530401D17Rik Aldh2 Dlst Hadhsc Suv39h1
2	path:mmu00020: Citrate cycle (TCA cycle)	3	3	55	21	2440	0.16	4.25	4.1	0.96	Dlst Mdh1 Pcx
3	path:mmu04310: Wnt signaling pathway	7	7	51	134	2327	-0.43	0.0	3.2	0.96	Ccnd2 Dvl1 Fzd4 Rac1 Rock1 Wnt3a Wnt4
4	path:mmu04080: Neuroactive ligand-receptor interaction	2	2	56	276	2185	-0.47	0.0	0.01	0.01	Adra1a Thra
5	path:mmu00620: Pyruvate metabolism	3	3	55	30	2431	-0.63	0.0	3.25	0.96	Aldh2 Mdh1 Pcx
6	path:mmu00561: Glycerolipid metabolism	3	3	55	32	2429	-0.76	0.0	3.1	0.96	Aldh2 Mgll Pnliprp2
7	path:mmu00650: Butanoate metabolism	3	3	55	34	2427	-0.89	0.0	2.96	0.96	Aacs Aldh2 Hadhsc
8	path:mmu00100: Biosynthesis of steroids	2	2	56	14	2447	-0.97	0.0	2.98	0.96	Fdps Sc5d
9	path:mmu05020: Parkinson's disease	2	2	56	15	2446	-1.07	0.0	2.87	0.96	Park2 Ube1x
10	path:mmu04060: Cytokine-cytokine receptor interaction	2	2	56	238	2223	-1.13	0.0	0.02	0.01	Cntfr Cxcl15
11	path:mmu00252: Alanine and aspartate metabolism	2	2	56	17	2444	-1.25	0.0	2.67	0.89	Gpt2 Pcx
12	path:mmu04520: Adherens junction	4	4	54	70	2391	-1.28	0.0	2.42	0.83	Catna1 Iqgap1 Rac1 Wasl
13	path:mmu00710: Carbon fixation	2	2	56	18	2443	-1.33	0.0	2.58	0.89	Gpt2 Mdh1
14	path:mmu04330: Notch signaling pathway	3	3	55	47	2414	-1.53	0.0	2.24	0.78	Dvl1 Jag2 Psen2
15	path:mmu00900: Terpenoid biosynthesis	1	1	57	4	2457	-1.8	0.0	2.21	0.78	Fdps
16	path:mmu04020: Calcium signaling pathway	2	2	56	179	2282	-2.02	0.0	0.07	0.04	Adra1a Nfkb2
17	path:mmu00280: Valine, leucine and isoleucine degradation	2	2	56	30	2431	-2.02	0.0	1.79	0.53	Aldh2 Hadhsc
18	path:mmu00780: Biotin metabolism	1	1	57	6	2455	-2.09	0.0	1.89	0.54	6530401D17Rik
19	path:mmu00190: Oxidative phosphorylation	4	4	54	111	2350	-2.15	0.0	1.3	0.51	1110020P15Rik Cox15 Cox6c Uqcrc2
20	path:mmu04510: Focal adhesion	6	6	52	208	2253	-2.17	0.0	0.99	0.46	Ccnd2 Itgb1 Pdpk1 Ptk2 Rac1 Rock1
21	path:mmu00380: Tryptophan metabolism	3	3	55	72	2389	-2.19	0.0	1.4	0.51	Aldh2 Hadhsc Ube3a
22	path:mmu00051: Fructose and mannose metabolism	2	2	56	36	2425	-2.23	0.0	1.53	0.53	Khk Sdh1
23	path:mmu00062: Fatty acid biosynthesis (path 2)	1	1	57	8	2453	-2.3	0.0	1.66	0.53	Hadhsc
24	path:mmu04010: MAPK signaling pathway	5	5	53	226	2235	-2.36	0.0	0.47	0.24	Hspa9a Nfkb2 Ntf3 Ppm1a Rac1
25	path:mmu00400: Phenylalanine, tyrosine and tryptophan biosynthesis	1	1	57	9	2452	-2.38	0.0	1.57	0.53	Eno1
26	path:mmu00630: Glyoxylate and dicarboxylate metabolism	1	1	57	9	2452	-2.38	0.0	1.57	0.53	Mdh1
27	path:mmu00720: Reductive carboxylate cycle (CO2 fixation)	1	1	57	9	2452	-2.38	0.0	1.57	0.53	Mdh1
28	path:mmu00230: Purine metabolism	1	1	57	107	2354	-2.46	0.0	0.08	0.04	Pde4b
29	path:mmu00930: Caprolactam degradation	1	1	57	11	2450	-2.52	0.0	1.41	0.51	Hadhsc
30	path:mmu00010: Glycolysis / Gluconeogenesis	2	2	56	48	2413	-2.52	0.0	1.14	0.46	Aldh2 Eno1
31	path:mmu04340: Hedgehog signaling pathway	2	2	56	49	2412	-2.53	0.0	1.11	0.46	Wnt3a Wnt4
32	path:mmu04910: Insulin signaling pathway	2	2	56	131	2330	-2.55	0.0	0.2	0.08	Foxo1 Pdpk1
33	path:mmu00053: Ascorbate and aldarate metabolism	1	1	57	12	2449	-2.57	0.0	1.34	0.51	Aldh2
34	path:mmu00071: Fatty acid metabolism	2	2	56	52	2409	-2.58	0.0	1.04	0.46	Aldh2 Hadhsc
35	path:mmu00910: Nitrogen metabolism	1	1	57	13	2448	-2.62	0.0	1.28	0.51	Car4
36	path:mmu04530: Tight junction	2	2	56	121	2340	-2.63	0.0	0.24	0.1	Catna1 Sec8l1
37	path:mmu04610: Complement and coagulation cascades	2	2	56	66	2395	-2.72	0.0	0.76	0.43	Hc Proc
38	path:mmu00410: beta-Alanine metabolism	1	1	57	16	2445	-2.75	0.0	1.12	0.46	Aldh2
39	path:mmu04620: Toll-like receptor signaling pathway	2	2	56	92	2369	-2.77	0.0	0.44	0.24	Nfkb2 Rac1
40	path:mmu04210: Apoptosis	2	2	56	87	2374	-2.78	0.0	0.49	0.24	Capn12 Nfkb2
41	path:mmu04512: ECM-receptor interaction	1	1	57	83	2378	-2.78	0.0	0.15	0.07	Itgb1
42	path:mmu04540: Gap junction	1	1	57	83	2378	-2.78	0.0	0.15	0.07	Tuba1
43	path:mmu00251: Glutamate metabolism	1	1	57	18	2443	-2.81	0.0	1.03	0.46	Gpt2
44	path:mmu00903: Limonene and pinene degradation	1	1	57	19	2442	-2.84	0.0	0.98	0.46	Aldh2
45	path:mmu05010: Alzheimer's disease	1	1	57	22	2439	-2.91	0.0	0.88	0.43	Psen2
46	path:mmu00640: Propanoate metabolism	1	1	57	23	2438	-2.93	0.0	0.84	0.43	Aldh2
47	path:mmu00052: Galactose metabolism	1	1	57	25	2436	-2.97	0.0	0.79	0.43	Galk2
48	path:mmu00120: Bile acid biosynthesis	1	1	57	25	2436	-2.97	0.0	0.79	0.43	Aldh2
49	path:mmu00340: Histidine metabolism	1	1	57	25	2436	-2.97	0.0	0.79	0.43	Aldh2
50	path:mmu00510: N-Glycan biosynthesis	1	1	57	26	2435	-2.98	0.0	0.76	0.43	Alg2
51	path:mmu00532: Chondroitin / Heparan sulfate biosynthesis	1	1	57	27	2434	-3.0	0.0	0.73	0.43	B3gat3
52	path:mmu00564: Glycerophospholipid metabolism	1	1	57	52	2409	-3.05	0.0	0.34	0.18	Gpd2
53	path:mmu00330: Arginine and proline metabolism	1	1	57	36	2425	-3.06	0.0	0.54	0.27	Aldh2
54	path:mmu00632: Benzoate degradation via CoA ligation	1	1	57	44	2417	-3.07	0.0	0.43	0.24	Hadhsc
