# Supplementary material for: A genomic analysis of mouse models of breast cancer reveals molecular features of mouse models and relationships to human breast cancer
Source: Breast Cancer Res. 2014 Jun 5;16(3):R59. doi: 10.1186/bcr3672 (PMC4078930; doi:10.1186/bcr3672)
Supplement: Additional file 3 — Fold change values organized by mouse tumor model type comparing the mouse model to normal mammary gland. [file bcr3672-S3.zip › Additional_File_3/Stat5_vs_nml_mammary/AdditionalFile80_Stat5_vs_nml_mammary/DownregulatedGenesgather_transfac_121024.txt]

#	Annotation	Total Genes With Ann	Your Genes (With Ann)	Your Genes (No Ann)	Genome (With Ann)	Genome (No Ann)	ln(Bayes factor)	neg ln(p value)	FE: neg ln(p value)	FE: neg ln(FDR)	Genes
1	V$E2F1_Q6: E2F-1	154	154	82	8190	7745	6.55	10.54	11.22	5.4	1810057B09Rik 2410012M04Rik 2900091E11Rik 4930542G03Rik Aacs Acat1 Aldh2 Alg2 Angptl2 Areg Axl B3gat3 BC019943 Becn1 Bnip2 C330023F11Rik Calca Capn12 Catna1 Ccnd2 Ccnt1 Cd151 Cdh13 Chchd3 Chd4 Clcn3 Cntfr Cops5 Cox15 Cox6c Cplx1 Cpsf3 Creb3 Ctps2 D8Ertd325e Dact1 Dfna5h Dgat2 Diap2 Dlst Dnahc11 Dvl1 Eed Eif3s6ip Eif4ebp2 Elovl6 Eno1 Exosc1 Fbxo9 Fdps Foxo1 Fxyd7 Fzd4 Ga17 Gpd2 Grpel1 H2-T10 H2afy…
2	V$NFY_Q6_01	129	129	107	6836	9099	3.97	7.91	8.5	3.68	1810057B09Rik 2410012M04Rik 4930542G03Rik AI746432 Acat1 Aldh2 Antxr1 Areg B2m B3gat3 Becn1 Bnip2 Calca Car4 Ccnt1 Cd151 Cd1d1 Cdh13 Chchd3 Clcn3 Cnn1 Cntfr Cops5 Cox15 Cox6c Crispld1 Ctps2 D8Ertd325e Dact1 Dgat2 Dlst Dnahc11 Dvl1 Eed Eif3s6ip Eno1 Entpd7 Exosc1 F11r Fcmd Fdps Foxo1 Fto Fxyd7 Galk2 Git2 Grpel1 H2-T10 H2-T22 H2afy2 Hadhsc Hist1h2ao Hoxa7 Hoxc6 Hoxd4 Hyal1 Kcnh1 Khk Klf13 Klf7 Krt1…
3	V$E2F1_Q6_01	109	109	127	5546	10389	3.87	7.79	8.4	3.68	1810057B09Rik 2410012M04Rik 4930542G03Rik Aacs Acat1 Angptl2 Areg Axl Bnip2 C330023F11Rik Calca Catna1 Ccnd2 Ccnt1 Cdh13 Chchd3 Chd4 Cntfr Cops5 Cox15 Cox6c Creb3 Ctps2 D8Ertd325e Dact1 Dfna5h Dgat2 Dlst Dnahc11 Dvl1 Eed Eif3s6ip Eif4ebp2 Elovl6 Eno1 Exosc1 Fbxo9 Fdps Foxo1 Fxyd7 Fzd4 Gpd2 H2-T10 H2afy2 Hadhsc Hist1h2ao Jag2 Kcnh1 Kif2a Kifap3 Klf13 Klf7 Lims2 Lrrk1 Mrpl21 Mto1 Nfib Nfix Nfkb2 Nr…
4	V$TEF_Q6	59	59	177	5682	10253	3.45	7.34	0.0	0.0	1810057B09Rik 2410118I19Rik Adra1a Agtpbp1 Arf4 Axl B2m BC019943 Becn1 C330023F11Rik Capn12 Chc1l Chchd3 Csna Cxcl15 Dact1 Diap2 Dnahc11 Eif3s6ip Eno1 Entpd7 Foxo1 Fto Ga17 Gdap10 Hadhb Hadhsc Hoxd4 Hyal1 Immp2l Iqgap1 Itih2 Kcnh1 Krt1-5 Lims2 Lrrk1 Mtch2 Mto1 Nrg4 Ntf3 Pabpn1 Pdpk1 Pecr Peg3 Pparbp Ptpn13 Rnf14 Rpl41 Rsnl2 Sc5d Sfpq Slc25a19 Sqrdl Tcf23 Tcf4 Thra Tuba1 Xpnpep2 Zfp358
5	V$E2F_Q4_01	66	66	170	3000	12935	3.11	6.92	7.71	3.44	1810057B09Rik 4930542G03Rik Acat1 Angptl2 Areg Axl Catna1 Ccnd2 Ccnt1 Chd4 Cntfr Cops5 Creb3 Ctps2 Dfna5h Dgat2 Diap2 Dlst Dnahc11 Dvl1 Elovl6 Exosc1 Fbxo9 Fdps Foxo1 Fxyd7 Fzd4 Hadhsc Hist1h2ao Irx4 Khk Klf7 Lims2 Mrpl21 Mto1 Nfib Nrg4 Ogt Park2 Pde4b Pdpk1 Pex16 Polg Pou2f1 Ppm1a Ppp1r15b Ptpn14 Rac1 Rbm13 Rbp4 Rbpms2 Rnf134 Sfpq Slc25a19 Stk11 Suv39h1 Tcf15 Tcf23 Thra Txnl6 Ube3a Ubqln2 Utrn W…
6	V$HIF1_Q5: hypoxia-inducible factor 1	45	45	191	1823	14112	2.95	6.74	7.66	3.44	1110037N09Rik Angptl2 Arf4 C330023F11Rik Ccnt1 Ccrl1 Cdh13 Cplx1 Cpsf3 Creb3 Dgat2 Eif4ebp2 Elovl6 Eno1 Entpd7 Fcmd Hist1h2ao Hspa9a Jag2 Klf13 Klf7 Lrrk1 Mfap3 Mgll Mrpl21 Nfix Palm Phlda3 Pla2g1br Polg Ppm1a Pqlc1 Rbpms2 Rock1 Rpl23a Rps25 Spon2 Suv39h1 Tcf15 Tef Thra Ube1x Uqcrc2 Zbed3 Zbtb7
7	V$E2F1_Q4_01	70	70	166	3310	12625	2.5	6.27	7.05	3.02	1810057B09Rik 4930542G03Rik Acat1 Angptl2 Areg Axl Catna1 Ccnd2 Ccnt1 Chd4 Cntfr Cops5 Creb3 Ctps2 Dfna5h Dgat2 Diap2 Dlst Dnahc11 Dvl1 Elovl6 Exosc1 Fbxo9 Fdps Foxo1 Fxyd7 Fzd4 Hadhsc Hist1h2ao Irx4 Kcnh1 Khk Klf7 Lims2 Mrpl21 Mto1 Nfib Nrg4 Ogt Park2 Pde4b Pdpk1 Pex16 Pkd2l2 Polg Pou2f1 Ppm1a Ppp1r15b Ptpn14 Rac1 Rbm13 Rbp4 Rbpms2 Rnf134 Sdh1 Sec8l1 Sfpq Slc25a19 Stk11 Suv39h1 Tcf15 Tcf23 Thra …
8	V$E2F_Q4: E2F	103	103	133	5411	10524	2.16	5.88	6.6	2.86	1810057B09Rik 4930542G03Rik Acat1 Aldh2 Alg2 Angptl2 Areg Axl BC019943 Bnip2 Car4 Catna1 Ccnd2 Ccnt1 Cdh13 Chd4 Cnn1 Cntfr Cops5 Cox15 Cpsf3 Creb3 Crispld1 Ctps2 Dfna5h Dgat2 Dlst Dnahc11 Dvl1 Eed Eif3s6ip Eif4ebp2 Elovl6 Eno1 Exosc1 Fbxo9 Fdps Foxo1 Fxyd7 Fzd4 Gpd2 Grpel1 Hist1h2ao Hoxd4 Hspa9a Htra3 Immp2l Irx4 Kcnh1 Khk Kif2a Kifap3 Klf7 Lgi4 Lims2 Mphosph10 Mrpl21 Mrpl3 Mtch2 Ncoa1 Nfib Nfkb2…
9	V$E2F_03	40	40	196	1630	14305	2.07	5.84	6.77	2.9	4930542G03Rik Angptl2 Areg Catna1 Chd4 Cntfr Cops5 Creb3 Dfna5h Dlst Dnahc11 Dvl1 Elovl6 Fbxo9 Fdps Foxo1 Fzd4 Hist1h2ao Irx4 Klf7 Lims2 Nfib Nrg4 Ogt Park2 Pde4b Pdpk1 Pex16 Pou2f1 Ppm1a Ppp1r15b Rbm13 Rbp4 Rbpms2 Sfpq Slc25a19 Tcf23 Thra Ube3a Ubqln2
10	V$POU1F1_Q6	73	73	163	6422	9513	1.8	5.5	0.0	0.0	Aacs Acat1 Adra1a Agtpbp1 Areg Arf4 B2m BC019943 Becn1 Capzb Ccrl1 Cd151 Cdh13 Chc1l Clcn3 Cops5 Cox6c Cplx1 Crispld1 Csna Cutl1 Cxcl15 Dfna5h Dlst Dnahc11 Eif3s6ip F11r Fdps Foxo1 Fto Git2 Hadhb Hc Hoxc6 Hoxd4 Itih2 Kifap3 Krt1-5 March5 Mdn1 Mfap3 Mto1 Nrg4 Pde4b Pecr Phlda3 Pkd2l2 Pla2g1br Plp2 Polg Pou2f1 Ppp2r5a Psmd7 Ptk2 Rac1 Rnf134 Rpgrip1 Rpl41 Sc5d Scg3 Sdh1 Sdpr Sfpq Snrk Stx18 Styx Syt…
11	V$E2F1_Q3_01	85	85	151	4366	11569	1.56	5.24	5.98	2.46	1810057B09Rik 2410012M04Rik 4930542G03Rik Aacs Arf4 B3gat3 C330023F11Rik Catna1 Cd151 Chchd3 Chd4 Cntfr Cops5 Cox15 D8Ertd325e Dact1 Dgat2 Dlst Dvl1 Elovl6 Entpd7 Fbxo9 Foxo1 Fzd4 Ga17 Gpd2 Gpt2 Grpel1 Hc Hist1h2ao Hspa9a Igfbp7 Iqgap1 Irx4 Jag2 Khk Kif2a Klf13 Klf7 Mark2 Mfap3 Mgll Nfib Nfix Nfkb2 Nxph3 Palm Pdpk1 Phlda3 Polg Pou2f1 Ppargc1b Ppm1a Ppp1r15b Psmd11 Ptpn13 Ptpn14 Rac1 Ranbp5 Rbm13 …
12	V$AHRARNT_01: aryl hydrocarbon receptor:Arnt heterodimers	27	27	209	995	14940	1.39	5.02	6.19	2.57	2410118I19Rik Acat1 Alg2 Catna1 Cntfr Cox15 Crispld1 Galk2 Gpd2 H2afy2 Hspa9a Jag2 Khk Mgll Pnliprp2 Polg Por Ranbp5 Rbm13 Sdh1 Semcap2 Sertad2 Sf3b5 Slc25a19 Syt12 Xpnpep2 Zbtb7
13	V$MAZR_01: MAZ related factor	119	119	117	6593	9342	1.37	5.02	5.72	2.29	1110037N09Rik 2410012M04Rik 2410118I19Rik 2900091E11Rik 4930542G03Rik Areg Arf4 Arfl4 Axl B3gat3 BC019943 Bnip2 Car4 Catna1 Ccnd2 Ccnt1 Cd151 Cdh13 Chchd3 Chd4 Creb3 Csna Ctps2 Cutl1 D8Ertd325e Dact1 Dfna5h Dlst Dnahc11 Dvl1 Eif4ebp2 Elovl6 Eno1 Entpd7 F11r Fbxo9 Fdps Foxo1 Fxyd7 Fzd4 Gdap10 Git2 Gpd2 Gpt2 H2afy2 Hadhsc Hibch Hoxc6 Hoxd4 Htra3 Hyal1 Iqgap1 Irx4 Jag2 Khk Kif2a Klf13 Klf7 Lgi4 Mark…
14	V$E2F1_Q4: E2F-1	85	85	151	4525	11410	0.62	4.15	4.96	1.76	1810057B09Rik 2410012M04Rik 4930542G03Rik Acat1 Aldh2 Angptl2 Axl Calca Catna1 Cdh13 Clcn3 Cntfr Cops5 Creb3 Ctps2 Dfna5h Dgat2 Diap2 Dlst Dnahc11 Dvl1 Elovl6 Eno1 Exosc1 Fbxo9 Fdps Fxyd7 Fzd4 Gpd2 Gpt2 Grpel1 H2afy2 Hadhsc Hist1h2ao Hspa9a Iqgap1 Itgb1 Khk Klf7 Lrrk1 Mark2 Mfap3 Mrpl21 Mrpl3 Mto1 Nfib Nfix Nr4a2 Nrg4 Ntf3 Pabpn1 Pbxip1 Pde4b Pdpk1 Pecr Pex16 Pkd2l2 Polg Pop5 Pou2f1 Psmd7 Ptpn14 …
15	V$E2F_Q3_01	99	99	137	5444	10491	0.52	4.03	4.81	1.76	1810057B09Rik 4930542G03Rik Acat1 Agtpbp1 Aldh2 Angptl2 Areg Axl B3gat3 BC019943 C330023F11Rik Catna1 Ccnd2 Ccnt1 Cd151 Cdh13 Chd4 Cntfr Cops5 Cox15 Creb3 Ctps2 D7Ertd462e D8Ertd325e Dfna5h Dgat2 Diap2 Dlst Dnahc11 Dvl1 Elovl6 Eno1 Entpd7 Exosc1 Fbxo9 Fdps Foxo1 Fxyd7 Fzd4 Gpt2 Grpel1 H2afy2 Hadhsc Hist1h2ao Iqgap1 Irx4 Kcnh1 Khk Kif2a Klf7 Lims2 March5 Mrpl21 Mrpl3 Mtch2 Mto1 Nfib Nfix Nrg4 Ogt …
16	V$E2F_Q6_01	41	41	195	1854	14081	0.5	4.03	5.07	1.76	4930542G03Rik Acat1 Angptl2 Ccnd2 Ccnt1 Chd4 Cntfr Cops5 Creb3 Dfna5h Diap2 Dlst Dvl1 Elovl6 Fbxo9 Fdps Foxo1 Hist1h2ao Irx4 Klf7 Lims2 Mrpl21 Nfib Nrg4 Ogt Park2 Pde4b Pdpk1 Ppm1a Ppp1r15b Rbm13 Rbp4 Rbpms2 Rnf134 Sfpq Slc25a19 Tcf23 Thra Ube3a Ubqln2 Zbed3
17	V$NRF2_01: nuclear respiratory factor 2	54	54	182	2642	13293	0.37	3.85	4.82	1.76	2410118I19Rik 4930542G03Rik B3gat3 BC019943 Catna1 Chd4 Clcn3 Cops5 Cox15 Cpsf3 Creb3 D7Ertd462e Dfna5h Dlst Eed Eif3s6ip Eif4ebp2 Eno1 Entpd7 Ga17 Galk2 Git2 Hibch Hspa9a Iqgap1 Jag2 Krt1-5 Mfap3 Mrpl21 Mrpl3 Mtch2 Ntf3 Peg3 Plp2 Polg Pparbp Psmd11 Psmd7 Ranbp5 Rbm13 Rock1 Rpl41 Sf3b5 Sfpq Slc24a3 Slc25a19 Stk11 Stx18 Syt12 Txndc7 Txnl6 Ube1x Wasl Zbtb7
18	V$HFH8_01: HNF-3/Fkh Homolog-8	22	22	214	2401	13534	0.35	3.85	0.0	0.0	C330023F11Rik Capn12 Ccrl1 Chc1l Cops5 Fcmd Immp2l Itgb1 Krt1-5 Nrg4 Pabpn1 Pkd2l2 Pnliprp2 Pop5 Ppp1r15b Pscd3 Psmd7 Ptk2 Rac1 Rpl23a Styx Ubqln2
19	V$MYC_Q2	59	59	177	2961	12974	0.27	3.73	4.68	1.74	1110037N09Rik Acat1 Angptl2 Capzb Ccnd2 Cd151 Chchd3 Chd4 Clcn3 Cntfr Crispld1 D7Ertd462e Dact1 Defb1 Dgat2 Diap2 Elovl6 Eno1 Gdap10 Hoxa7 Hoxd4 Hspa9a Hyal1 Mgll Mrpl21 Mtch2 Nfib Nfkb2 Nr4a2 Palm Pappa Pbxip1 Pecr Phlda3 Pkd2l2 Pla2g1br Polg Pop5 Ppm1a Ppp1r15b Proc Psen2 Psmd7 Sc5d Sdh1 Sertad2 Sfpq Slc25a19 Slc6a9 Tcf15 Tef Thra Tmem43 Ube1x Ube3a Utrn Xist Zbed3 Zbtb7
20	V$DR4_Q2: direct repeat 4	216	216	20	13709	2226	0.25	3.73	4.94	1.76	1110037N09Rik 1810057B09Rik 2410012M04Rik 2410118I19Rik 2900091E11Rik 4930542G03Rik AI746432 Aacs Adra1a Agtpbp1 Aldh2 Alg2 Angptl2 Antxr1 Areg Axl B2m B3gat3 BC019943 Becn1 Bnip2 C330023F11Rik Calca Capn12 Capzb Car4 Catna1 Ccnd2 Ccnt1 Ccrl1 Cd151 Cd1d1 Cdh13 Chc1l Chchd3 Chd4 Clcn3 Cnn1 Cntfr Cops5 Cox15 Cox6c Cplx1 Cpsf3 Creb3 Csna Ctps2 Cutl1 Cxcl15 D7Ertd462e D8Ertd325e Dact1 Defb1 Dfna5h Dg…
21	V$NMYC_01: N-Myc	66	66	170	3414	12521	0.15	3.61	4.51	1.72	1110037N09Rik Acat1 Angptl2 Capzb Ccnd2 Cd151 Chchd3 Chd4 Clcn3 Cntfr Cpsf3 Crispld1 D7Ertd462e Dact1 Defb1 Dgat2 Diap2 Eif4ebp2 Elovl6 Eno1 Gdap10 Hoxa7 Hoxd4 Hspa9a Hyal1 Khk Mgll Mrpl21 Mtch2 Nfib Nfkb2 Nr4a2 Palm Pappa Pbxip1 Pecr Phlda3 Pkd2l2 Pla2g1br Polg Pop5 Pou2f1 Ppm1a Ppp1r15b Proc Pscd3 Psen2 Psmd11 Psmd7 Sc5d Sdh1 Sertad2 Sfpq Slc25a19 Slc6a9 Tcf15 Tef Thra Tmem43 Ube1x Ube3a Utrn X…
22	V$AP1_Q2: activator protein 1	143	143	93	10803	5132	0.14	3.55	0.01	0.0	1110037N09Rik 2410012M04Rik 2410118I19Rik Aacs Acat1 Agtpbp1 Aldh2 Alg2 Antxr1 Areg Arf4 Arfl4 B2m B3gat3 BC019943 Becn1 Bnip2 C330023F11Rik Calca Capn12 Capzb Catna1 Ccnt1 Ccrl1 Cd151 Cd1d1 Cdh13 Chc1l Chchd3 Cnn1 Cops5 Cox15 Cox6c Cpsf3 Ctps2 Cutl1 D7Ertd462e D8Ertd325e Dfna5h Diap2 Dnahc11 Eed Eif3s6ip Eno1 Entpd7 F11r Fcmd Fdps Foxo1 Fxyd7 Ga17 Git2 Gpt2 H2afy2 Hadhb Hadhsc Hc Hibch Hist1h2ao…
23	V$KROX_Q6	110	110	126	6255	9680	0.08	3.49	4.31	1.72	1110037N09Rik 2410012M04Rik 2410118I19Rik 2900091E11Rik 4930542G03Rik Aldh2 Alg2 Arfl4 Axl B3gat3 Bnip2 C330023F11Rik Car4 Catna1 Ccnd2 Ccnt1 Cd151 Cdh13 Chchd3 Chd4 Clcn3 Cox15 Cox6c Creb3 Ctps2 D8Ertd325e Dact1 Dfna5h Dlst Dvl1 Eed Eif4ebp2 Eno1 Exosc1 Foxo1 Fxyd7 Fzd4 Ga17 Galk2 Gdap10 Git2 Hadhsc Hibch Hist1h2ao Hspa9a Iqgap1 Irx4 Jag2 Kcnh1 Khk Kif2a Klf13 Klf7 Lgi4 Lims2 Mark2 Mdn1 Mfap3 Mg…
24	V$NKX25_01: homeo domain factor Nkx-2.5/Csx, tinman homolog	99	99	137	7871	8064	0.07	3.49	0.01	0.0	1110037N09Rik 1810057B09Rik 2410118I19Rik 2900091E11Rik Adra1a Aldh2 Areg Arf4 Arfl4 Axl B3gat3 Becn1 Bnip2 C330023F11Rik Calca Catna1 Chchd3 Clcn3 Cnn1 Cops5 Cox15 Cpsf3 Cutl1 D8Ertd325e Dact1 Dfna5h Diap2 Dnahc11 Eed Eif3s6ip Fin15 Foxo1 Fto Ga17 Git2 Gpd2 Hadhsc Hc Hibch Hist1h2ao Hoxd4 Hyal1 Immp2l Iqgap1 Itgb1 Klf7 Krt1-15 Krt1-5 Lgi4 Lrrk1 Mfap3 Mgll Mtch2 Nfix Nfkb2 Nrg4 Pabpn1 Pappa Park2…
25	V$FOXJ2_02: fork head box J 2	75	75	161	6220	9715	0.07	3.49	0.01	0.0	AI746432 Angptl2 Antxr1 B2m Becn1 Bnip2 C330023F11Rik Catna1 Ccrl1 Cd1d1 Chc1l Cox15 Cox6c Csna Cxcl15 D7Ertd462e Defb1 Diap2 Dnahc11 Elovl6 Entpd7 Exosc1 Fbxo9 Fcmd Fdps Fin15 Ga17 Gdap10 Gpt2 H2-T10 H2-T22 Hadhb Hc Hoxc6 Hoxd4 Hspa9a Immp2l Iqgap1 Kifap3 March5 Mfap3 Mgll Mphosph10 Mrpl3 Nfix Odz2 Pdpk1 Pecr Pex16 Pkd2l2 Ppp1r15b Ppp2r5a Pscd3 Psmd11 Ptpn13 Pvt1 Rbm13 Rnf14 Sc5d Scg3 Sec8l1 Sf3…
26	V$CAAT_01: cellular and viral CCAAT box	159	159	77	9579	6356	0.06	3.49	4.32	1.72	1110037N09Rik 4930542G03Rik AI746432 Acat1 Adra1a Aldh2 Alg2 Angptl2 Antxr1 Areg Arf4 Arfl4 B2m B3gat3 BC019943 Bnip2 Calca Ccnt1 Cd151 Chc1l Chchd3 Chd4 Clcn3 Cnn1 Cntfr Cops5 Cox15 Cox6c Cplx1 Cpsf3 Ctps2 Cutl1 Dact1 Dfna5h Dgat2 Diap2 Dlst Dnahc11 Dvl1 Eed Eif4ebp2 Eno1 Entpd7 Exosc1 Fbxo9 Fcmd Fdps Fin15 Foxo1 Fto Fxyd7 Fzd4 Galk2 Git2 Gpt2 Grpel1 H2-T10 H2-T22 Hc Hibch Hist1h2ao Hoxa7 Hoxc6 …
27	V$VMYB_01: v-Myb	184	184	52	11346	4589	0.05	3.49	4.41	1.72	1810057B09Rik 2410012M04Rik 2410118I19Rik 2900091E11Rik AI746432 Aacs Acat1 Adra1a Agtpbp1 Aldh2 Alg2 Angptl2 Antxr1 Arf4 Arfl4 Axl B2m B3gat3 BC019943 Becn1 Bnip2 C330023F11Rik Calca Capzb Car4 Catna1 Ccnt1 Ccrl1 Cd151 Cd1d1 Cdh13 Chc1l Chchd3 Chd4 Clcn3 Cnn1 Cntfr Cops5 Cox15 Cox6c Cplx1 Creb3 Ctps2 Cxcl15 Dact1 Dfna5h Dgat2 Diap2 Dlst Dnahc11 Dvl1 Eed Eif3s6ip F11r Fbxo9 Fcmd Fin15 Foxo1 Fto F…
28	V$USF_Q6: upstream stimulating factor	165	165	71	10007	5928	0.01	0.0	4.29	1.72	1110037N09Rik 1810057B09Rik Aacs Acat1 Aldh2 Alg2 Angptl2 Areg Arf4 Arfl4 Axl B2m B3gat3 BC019943 Becn1 C330023F11Rik Capzb Car4 Catna1 Ccnd2 Ccnt1 Ccrl1 Cd151 Cd1d1 Cdh13 Chchd3 Chd4 Clcn3 Cnn1 Cntfr Cops5 Cox6c Cplx1 Cpsf3 Creb3 Crispld1 Cutl1 Cxcl15 D7Ertd462e D8Ertd325e Dact1 Defb1 Dgat2 Diap2 Dnahc11 Dvl1 Eed Eif3s6ip Eif4ebp2 Elovl6 Eno1 Entpd7 Exosc1 Fdps Fin15 Foxo1 Fxyd7 Fzd4 Ga17 Gdap10…
29	V$STAF_02: Se-Cys tRNA gene transcription activating factor	54	54	182	2699	13236	0.01	0.0	4.42	1.72	2900091E11Rik Aldh2 Arf4 Axl B3gat3 Becn1 Bnip2 Ccnd2 Chchd3 Chd4 Cox6c Creb3 Csna Exosc1 Fbxo9 Fdps Fin15 Fto Fxyd7 Ga17 Galk2 Git2 H2-T22 Hoxc6 Kifap3 Lgi4 Lims2 Mrpl21 Ncoa1 Nr4a2 Ogt Pappa Park2 Phlda3 Ppp2r5a Psen2 Rac1 Rnf134 Sdh1 Sec8l1 Sf3b5 Slc25a19 Spon2 Syt12 Tcf23 Thrap4 Ube1x Ube3a Ubqln2 Uqcrc2 Utrn Xpnpep2 Zbtb7 Zfp207
30	V$ARP1_01: apolipoprotein AI regulatory protein 1	14	14	222	1702	14233	-0.02	0.0	0.0	0.0	2410012M04Rik Car4 Cox6c Csna Hadhsc Mfap3 Pqlc1 Prrg2 Sema6c Slc25a19 Tcf15 Thra Uqcrc2 Zfp358
31	V$RREB1_01: Ras-responsive element binding protein 1	30	30	206	1315	14620	-0.25	0.0	4.35	1.72	4930542G03Rik Alg2 B3gat3 Calca Capn12 Catna1 Cxcl15 Eif3s6ip Galk2 Gpt2 H2-T10 H2-T22 H2afy2 Hadhsc Hibch Hspa9a Jag2 Klf7 Krt1-15 Ncoa1 Nfib Pop5 Psmd7 Ranbp5 Sema6c Slc24a3 Slc6a9 Xist Zbed3 Zfp358
32	V$MYCMAX_02: c-Myc:Max heterodimer	97	97	139	5480	10455	-0.26	0.0	3.94	1.42	1110037N09Rik 2900091E11Rik Aacs Acat1 Agtpbp1 Aldh2 Angptl2 Arfl4 Bnip2 Capzb Ccnd2 Ccnt1 Cd151 Chc1l Chchd3 Chd4 Clcn3 Cntfr Cox6c Cpsf3 Crispld1 Cutl1 D7Ertd462e Dact1 Defb1 Dgat2 Diap2 Dvl1 Eif4ebp2 Elovl6 Eno1 Fdps Gdap10 Hoxa7 Hoxd4 Hspa9a Hyal1 Itgb1 Khk Krt1-5 Lrrk1 Mdn1 Mgll Mphosph10 Mrpl21 Mrpl3 Mtch2 Mto1 Nfib Nfkb2 Nr4a2 Palm Pappa Park2 Pbxip1 Pcx Pde4b Pecr Pex16 Phlda3 Pkd2l2 Pla2…
33	V$ETS1_B: c-ETS-1 binding site	88	88	148	7032	8903	-0.3	0.0	0.01	0.0	1810057B09Rik 2410118I19Rik AI746432 Adra1a Agtpbp1 Aldh2 Alg2 Angptl2 Areg B3gat3 Calca Capzb Catna1 Ccnd2 Ccnt1 Ccrl1 Chd4 Cntfr Cops5 Creb3 Ctps2 Cutl1 Cxcl15 D7Ertd462e D8Ertd325e Diap2 Eed Eif4ebp2 Elovl6 Entpd7 Fbxo9 Fxyd7 Fzd4 Ga17 Gpd2 H2-T10 H2-T22 H2afy2 Hadhsc Hist1h2ao Hoxd4 Htra3 Hyal1 Kif2a Kifap3 Klf13 Klf7 Krt1-15 Lgi4 Lims2 Lrrk1 Mdn1 Ncoa1 Nfix Nr4a2 Ntf3 Palm Pappa Pde4b Pecr P…
34	V$MYCMAX_B: c-Myc:Max binding sites	106	106	130	6080	9855	-0.3	0.0	3.88	1.42	1110037N09Rik 1810057B09Rik 2410012M04Rik 2410118I19Rik Aacs Acat1 Agtpbp1 Angptl2 Becn1 C330023F11Rik Catna1 Ccnd2 Cd151 Cdh13 Chchd3 Chd4 Clcn3 Cnn1 Cntfr Cxcl15 D7Ertd462e Defb1 Dfna5h Dvl1 Eif3s6ip Eif4ebp2 Elovl6 Eno1 Entpd7 Exosc1 Fin15 Foxo1 Fzd4 Ga17 Git2 Gpd2 H2afy2 Hist1h2ao Hspa9a Hyal1 Igfbp7 Irx4 Jag2 Kcnh1 Kif2a Klf13 Klf7 Krt1-5 Lims2 Mgll Mrpl21 Nfib Nfkb2 Nr4a2 Nrg4 Nxph3 Palm Pa…
35	V$DEAF1_02	12	12	224	364	15571	-0.3	0.0	4.67	1.74	2900091E11Rik Arf4 Cpsf3 Creb3 Dvl1 Galk2 March5 Mark2 Nfkb2 Peg3 Stx18 Zbed3
36	V$EFC_Q6	115	115	121	8855	7080	-0.32	0.0	0.02	0.0	1110037N09Rik 2410012M04Rik 2900091E11Rik AI746432 Adra1a Aldh2 Alg2 Angptl2 Areg Axl B2m B3gat3 BC019943 Bnip2 C330023F11Rik Capn12 Car4 Catna1 Cd1d1 Cdh13 Chc1l Chd4 Cntfr Cops5 Cox15 Cox6c Cplx1 Cpsf3 Creb3 Ctps2 Cxcl15 D7Ertd462e Dact1 Defb1 Dfna5h Diap2 Dlst Dnahc11 Eed Elovl6 Entpd7 Exosc1 Fcmd Fdps Fto Fxyd7 Ga17 Galk2 Gdap10 Grpel1 H2-T22 H2afy2 Hadhsc Hoxa7 Hspa9a Htra3 Hyal1 Immp2l Iqga…
37	V$FOXO4_01: fork head box O4	148	148	88	11008	4927	-0.4	0.0	0.02	0.0	2900091E11Rik 4930542G03Rik Aacs Acat1 Adra1a Agtpbp1 Aldh2 Antxr1 Axl B2m B3gat3 Becn1 C330023F11Rik Capn12 Ccrl1 Cd1d1 Cdh13 Chc1l Chchd3 Clcn3 Cnn1 Cops5 Cox15 Cox6c Creb3 Crispld1 Ctps2 Cutl1 Cxcl15 D7Ertd462e D8Ertd325e Dact1 Defb1 Diap2 Dnahc11 Eed Elovl6 Eno1 Entpd7 F11r Fcmd Fdps Fin15 Foxo1 Fto Galk2 Git2 Gpd2 Gpt2 Hadhb Hadhsc Hc Hibch Hist1h2ao Hoxd4 Hyal1 Igfbp7 Immp2l Iqgap1 Itgb1 It…
38	V$ATF6_01: activating transcription factor 6	11	11	225	323	15612	-0.4	0.0	4.59	1.72	1810057B09Rik Alg2 Arf4 Fbxo9 Gpt2 H2-T22 Irx4 Ntf3 Park2 Wnt4 Zfp207
39	V$MRF2_01: modulator recognition factor 2	129	129	107	9763	6172	-0.41	0.0	0.02	0.0	2410012M04Rik 2410118I19Rik AI746432 Acat1 Agtpbp1 Aldh2 Alg2 Antxr1 Arf4 Arfl4 B2m BC019943 Becn1 Calca Capzb Catna1 Ccnt1 Ccrl1 Cd1d1 Chchd3 Clcn3 Cnn1 Cntfr Cops5 Cox15 Cox6c Cpsf3 Creb3 Csna Cxcl15 D7Ertd462e D8Ertd325e Dact1 Dfna5h Dgat2 Diap2 Dlst Dnahc11 Eed Eif4ebp2 Elovl6 Exosc1 Fbxo9 Fcmd Fin15 Foxo1 Fto Fzd4 Ga17 Gdap10 Git2 Gpt2 H2afy2 Hadhb Hadhsc Hc Hibch Hoxc6 Hoxd4 Htra3 Igfbp7 Im…
40	V$CREB_Q2_01	87	87	149	4867	11068	-0.42	0.0	3.77	1.42	1810057B09Rik 2410012M04Rik 2410118I19Rik 2900091E11Rik Adra1a Aldh2 Alg2 Angptl2 Areg Arf4 Arfl4 B2m B3gat3 Becn1 Bnip2 Calca Ccnd2 Ccnt1 Cd1d1 Chchd3 Chd4 Clcn3 Cops5 Cox6c D7Ertd462e D8Ertd325e Dact1 Dfna5h Dgat2 Dnahc11 Dvl1 Eif4ebp2 Exosc1 Fbxo9 Fcmd Fxyd7 Gpt2 Grpel1 H2-T10 H2-T22 Hist1h2ao Hspa9a Immp2l Irx4 Itgb1 Itih2 Jag2 Kcnh1 Klf13 Mark2 Ncoa1 Nfkb2 Nr4a2 Ntf3 Ogt Pabpn1 Palm Park2 Ph…
41	V$MAZ_Q6	179	179	57	11092	4843	-0.43	0.0	3.86	1.42	1110037N09Rik 1810057B09Rik 2410012M04Rik 2410118I19Rik 2900091E11Rik 4930542G03Rik Aacs Adra1a Angptl2 Antxr1 Areg Arfl4 Axl B3gat3 Bnip2 C330023F11Rik Calca Capzb Catna1 Ccnd2 Ccnt1 Cd151 Cd1d1 Cdh13 Chchd3 Chd4 Clcn3 Cpsf3 Creb3 Crispld1 Csna Ctps2 Cutl1 Cxcl15 D8Ertd325e Dact1 Dfna5h Dgat2 Diap2 Dlst Dnahc11 Dvl1 Eed Eif3s6ip Eif4ebp2 Elovl6 Eno1 Entpd7 Exosc1 F11r Fbxo9 Fdps Fin15 Foxo1 Fto …
42	V$BACH2_01: BTB and CNC homolog 2	146	146	90	10873	5062	-0.43	0.0	0.02	0.0	1110037N09Rik 1810057B09Rik 2410012M04Rik 2410118I19Rik 2900091E11Rik Aacs Acat1 Adra1a Aldh2 Alg2 Arfl4 Axl B3gat3 Becn1 Calca Capn12 Capzb Car4 Catna1 Ccnd2 Ccnt1 Ccrl1 Cd151 Cd1d1 Cdh13 Chc1l Clcn3 Cnn1 Cntfr Cox6c Cplx1 Cpsf3 Creb3 Csna Ctps2 Cxcl15 D7Ertd462e D8Ertd325e Dfna5h Dgat2 Diap2 Dnahc11 Eif3s6ip Elovl6 Entpd7 Exosc1 F11r Fcmd Fin15 Foxo1 Fxyd7 Git2 Grpel1 H2-T22 H2afy2 Hadhb Hc Hib…
43	V$WHN_B: winged-helix factor nude	71	71	165	3845	12090	-0.45	0.0	3.8	1.42	2410118I19Rik 4930542G03Rik Acat1 Axl B3gat3 C330023F11Rik Capn12 Car4 Ccnd2 Ccnt1 Cd151 Cd1d1 Chd4 Cops5 D7Ertd462e Dgat2 Dlst Eif3s6ip Eno1 Fbxo9 Foxo1 Fxyd7 Fzd4 Ga17 Galk2 Gdap10 Git2 Gpt2 Grpel1 Hspa9a Hyal1 Igfbp7 Kif2a Klf7 Lrrk1 Mark2 Mrpl21 Mtch2 Mto1 Ncoa1 Nfib Nfkb2 Nrg4 Park2 Pde4b Pdpk1 Pla2g1br Plp2 Pou2f1 Ppm1a Ppp1r15b Pqlc1 Ptpn14 Pvt1 Rac1 Rbp4 Rnf134 Rpl3 Sc5d Sertad2 Sf3b5 Slc…
44	V$FREAC7_01: Fork head RElated ACtivator-7	80	80	156	6438	9497	-0.48	0.0	0.02	0.0	1810057B09Rik Adra1a Agtpbp1 Aldh2 B2m Becn1 Bnip2 C330023F11Rik Capn12 Catna1 Ccnt1 Ccrl1 Cd1d1 Chc1l Clcn3 Cops5 Creb3 Eed Eif4ebp2 F11r Fcmd Fdps Hadhb Hc Hoxc6 Hoxd4 Immp2l Iqgap1 Itgb1 Krt1-5 Lims2 Mdn1 Mphosph10 Mto1 Nrg4 Odz2 Pabpn1 Pde4b Pecr Peg3 Phlda3 Pkd2l2 Pnliprp2 Pop5 Por Pparbp Ppargc1b Ppm1a Ppp1r15b Proc Pscd3 Psen2 Psmd7 Ptk2 Ptpn13 Ptpn14 Rac1 Rbp4 Rnf134 Rpgrip1 Rpl23a Scg3 S…
45	V$HP1SITEFACTOR_Q6	44	44	192	3898	12037	-0.48	0.0	0.01	0.0	1110037N09Rik 2410012M04Rik Acat1 Angptl2 Antxr1 Axl B3gat3 BC019943 Bnip2 Ccrl1 Clcn3 Creb3 Cutl1 Entpd7 Fto Gdap10 Gpt2 Itgb1 Khk Krt1-5 Lrrk1 March5 Mdn1 Mtch2 Nfix Ntf3 Pappa Park2 Pcx Plp2 Ppp1r15b Ptk2 Rac1 Rbp4 Rbpms2 Rps25 Rsnl2 Sdh1 Sf3b5 Slc25a19 Slit1 Sqrdl Txnl6 Utrn
46	V$VMAF_01: v-Maf	163	163	73	9987	5948	-0.5	0.0	3.71	1.41	1110037N09Rik 1810057B09Rik 2410012M04Rik 2410118I19Rik 2900091E11Rik 4930542G03Rik Aacs Acat1 Adra1a Agtpbp1 Aldh2 Alg2 Angptl2 Areg Arfl4 B3gat3 Becn1 Bnip2 Capn12 Capzb Car4 Catna1 Ccnd2 Ccrl1 Cd151 Cdh13 Chchd3 Clcn3 Cnn1 Cntfr Cox15 Cox6c Cplx1 Crispld1 Ctps2 D7Ertd462e D8Ertd325e Defb1 Diap2 Dlst Dnahc11 Dvl1 Eed Eif3s6ip Eif4ebp2 Eno1 Exosc1 F11r Fbxo9 Fcmd Fdps Fin15 Foxo1 Fto Fxyd7 Ga17 …
47	V$ETS2_B: c-Ets-2 binding sites	51	51	185	4396	11539	-0.51	0.0	0.02	0.0	Adra1a Agtpbp1 Aldh2 B3gat3 Calca Capzb Ccnd2 Ccnt1 Ccrl1 Chd4 Creb3 Cutl1 D7Ertd462e Dnahc11 Eed Entpd7 F11r Fbxo9 Ga17 H2afy2 Hadhsc Hist1h2ao Hoxd4 Htra3 Hyal1 Kifap3 Klf7 Mrpl21 Nfix Ntf3 Ogt Palm Pappa Ppargc1b Proc Ptk2 Rac1 Rbp4 Rpl23a Rpl3 Rpl41 Scg3 Sema6c Slc2a5 Sqrdl Stk11 Tmem43 Ube1x Ube3a Utrn Xpnpep2
48	V$HNF6_Q6	14	14	222	1630	14305	-0.53	0.0	0.01	0.0	2410012M04Rik 4930542G03Rik Cox15 Dnahc11 Fcmd Fto Hadhb Kifap3 Nfix Ogt Rpgrip1 Slc25a19 Styx Tcf4
49	V$CETS1P54_01: c-Ets-1(p54)	168	168	68	10348	5587	-0.54	0.0	3.67	1.4	1810057B09Rik 2410012M04Rik 2410118I19Rik 2900091E11Rik 4930542G03Rik AI746432 Aacs Adra1a Agtpbp1 Aldh2 Angptl2 Antxr1 Areg Arf4 Arfl4 B2m B3gat3 BC019943 Becn1 Bnip2 C330023F11Rik Calca Capn12 Capzb Car4 Catna1 Ccnd2 Ccnt1 Ccrl1 Cd1d1 Chchd3 Chd4 Cnn1 Cntfr Cops5 Cox15 Cpsf3 Creb3 Crispld1 Cutl1 D7Ertd462e D8Ertd325e Dact1 Dfna5h Dlst Dnahc11 Eif3s6ip Eif4ebp2 Elovl6 Eno1 Entpd7 Exosc1 F11r Fbx…
50	V$NFY_01: nuclear factor Y (Y-box binding factor)	63	63	173	3384	12551	-0.67	0.0	3.59	1.37	4930542G03Rik Acat1 Aldh2 Antxr1 Arfl4 B2m B3gat3 Calca Ccnt1 Cox6c Dact1 Dfna5h Dvl1 Eed Eif3s6ip Eno1 Entpd7 Exosc1 F11r Fcmd Fdps Foxo1 Fto Fxyd7 Galk2 Git2 Grpel1 H2-T10 H2-T22 Hist1h2ao Hoxc6 Hyal1 Klf13 Klf7 Krt1-15 Mfap3 Mto1 Pabpn1 Pcx Pdpk1 Pex16 Plp2 Polg Pparbp Ppargc1b Ppm1a Ppp1r15b Pscd3 Ptk2 Rpgrip1 Rpl23a Sc5d Sdpr Sertad2 Slc25a19 Stk11 Suv39h1 Tcf15 Tef Thrap4 Tuba1 Txndc7 Wasl
51	V$GATA1_06: GATA-binding factor 1	54	54	182	4568	11367	-0.68	0.0	0.02	0.0	Adra1a Agtpbp1 B2m Bnip2 Ccrl1 Chc1l Cnn1 Cox15 Csna Cutl1 Defb1 Eed Elovl6 F11r Fbxo9 Fto Galk2 Gdap10 Gpt2 Itih2 Jag2 Khk Krt1-15 Lrrk1 Mgll Mphosph10 Mrpl3 Ncoa1 Nrg4 Odz2 Pabpn1 Palm Park2 Pbxip1 Pex16 Plp2 Pnliprp2 Polg Por Proc Pscd3 Psmd7 Ptk2 Pvt1 Rpl41 Sdpr Slc24a3 Snrk Syt12 Tef Thra Thrap4 Ube1x Zfp358
52	V$USF_C: USF binding site	127	127	109	7588	8347	-0.72	0.0	3.38	1.2	1110037N09Rik 2900091E11Rik AI746432 Acat1 Agtpbp1 Aldh2 Alg2 Angptl2 Arf4 Arfl4 Axl BC019943 Becn1 Bnip2 Calca Capzb Ccnd2 Ccnt1 Ccrl1 Cd151 Chc1l Chchd3 Chd4 Clcn3 Cnn1 Cntfr Cox6c Cpsf3 Crispld1 D7Ertd462e Dact1 Defb1 Dgat2 Diap2 Dvl1 Eed Eif3s6ip Eif4ebp2 Elovl6 Eno1 Entpd7 Fdps Gdap10 Git2 Gpt2 H2-T10 H2-T22 Hadhsc Hc Hist1h2ao Hoxa7 Hoxd4 Hspa9a Hyal1 Igfbp7 Itgb1 Khk Kif2a Krt1-5 Lrrk1 Mdn…
53	V$ZTA_Q2	61	61	175	5052	10883	-0.72	0.0	0.02	0.0	2900091E11Rik Acat1 Aldh2 Angptl2 Arfl4 Becn1 Capn12 Capzb Catna1 Ccrl1 Cd1d1 Cdh13 Clcn3 Cnn1 Cox6c Cxcl15 Dfna5h Dgat2 Eif4ebp2 Entpd7 Fcmd Fdps Git2 H2afy2 Hspa9a Hyal1 Immp2l Itgb1 Itih2 Lgi4 Lrrk1 Mgll Mphosph10 Mto1 Pabpn1 Pappa Peg3 Polg Pparbp Ppargc1b Pqlc1 Proc Pscd3 Psen2 Psmd11 Psmd7 Ptpn13 Ptpn14 Pvt1 Ranbp5 Rbm13 Rnf134 Rpgrip1 Slit1 Stx18 Styx Tcf4 Thrap4 Tuba1 Txndc7 Zfp358
54	V$ELK1_02: Elk-1	194	194	42	12236	3699	-0.74	0.0	3.6	1.37	1110037N09Rik 1810057B09Rik 2410012M04Rik 2410118I19Rik 2900091E11Rik 4930542G03Rik Aacs Acat1 Adra1a Agtpbp1 Aldh2 Angptl2 Antxr1 Areg Arf4 Arfl4 Axl B2m B3gat3 BC019943 Becn1 Bnip2 C330023F11Rik Calca Capn12 Capzb Car4 Catna1 Ccnd2 Ccnt1 Ccrl1 Cd1d1 Cdh13 Chchd3 Chd4 Clcn3 Cntfr Cops5 Cox15 Cplx1 Cpsf3 Creb3 Crispld1 Ctps2 Cutl1 D7Ertd462e D8Ertd325e Dfna5h Dgat2 Dlst Dnahc11 Dvl1 Eed Eif3s6ip …
55	V$GATA3_03: GATA-binding factor 3	145	145	91	10725	5210	-0.76	0.0	0.03	0.0	1110037N09Rik 2410118I19Rik 2900091E11Rik AI746432 Acat1 Adra1a Agtpbp1 Aldh2 Antxr1 Areg Arf4 Arfl4 B2m BC019943 Bnip2 Calca Capn12 Capzb Car4 Ccnd2 Ccrl1 Cd1d1 Cdh13 Chc1l Chchd3 Chd4 Cnn1 Cops5 Cox15 Cox6c Cplx1 Crispld1 Csna Ctps2 Cxcl15 D7Ertd462e Dact1 Defb1 Dfna5h Dgat2 Diap2 Dlst Dnahc11 Eed Elovl6 Eno1 Entpd7 Exosc1 F11r Fcmd Fdps Fin15 Fto Galk2 Gdap10 Git2 H2-T22 Hadhb Hadhsc Hoxa7 Hox…
56	V$OCT1_05: octamer-binding factor 1	8	8	228	1089	14846	-0.87	0.0	0.01	0.0	B3gat3 Becn1 Creb3 Stk11 Thra Thrap4 Ube1x Utrn
57	V$E2F1DP1_01: E2F-1:DP-1 heterodimer	80	80	156	4522	11413	-0.88	0.0	3.27	1.16	2410012M04Rik 4930542G03Rik B3gat3 Bnip2 C330023F11Rik Calca Chchd3 Chd4 Cntfr Cops5 Cox15 Cox6c Creb3 Dact1 Defb1 Dfna5h Dgat2 Dlst Dnahc11 Eed Eif3s6ip Eif4ebp2 Exosc1 Fbxo9 Fdps Foxo1 Fzd4 H2-T10 H2-T22 H2afy2 Hist1h2ao Hoxa7 Itgb1 Jag2 Kcnh1 Khk Kif2a Kifap3 Klf13 Klf7 Lims2 Lrrk1 Mrpl21 Nfib Nfix Nfkb2 Nrg4 Nxph3 Park2 Pde4b Pdpk1 Polg Pparbp Ppm1a Ppp1r15b Ppp2r5a Rac1 Rbm13 Rbp4 Rbpms2 Rnf…
58	V$CREBATF_Q6	81	81	155	4598	11337	-0.92	0.0	3.21	1.13	1810057B09Rik 2410012M04Rik 2410118I19Rik 2900091E11Rik Adra1a Aldh2 Alg2 Angptl2 Areg Arf4 Arfl4 B3gat3 Becn1 Bnip2 Calca Ccnd2 Ccnt1 Chchd3 Chd4 Clcn3 Cops5 Cox6c D8Ertd325e Dact1 Dfna5h Dgat2 Dnahc11 Dvl1 Eif4ebp2 Exosc1 Fbxo9 Fxyd7 Git2 Gpt2 Grpel1 H2-T10 H2-T22 Hist1h2ao Hspa9a Immp2l Irx4 Itgb1 Itih2 Jag2 Kcnh1 Klf13 Klf7 Mrpl21 Mtch2 Ncoa1 Nfkb2 Nr4a2 Ntf3 Ogt Pabpn1 Park2 Polg Pop5 Ppm1a …
59	V$AR_Q2: androgen receptor	6	6	230	911	15024	-0.92	0.0	0.01	0.0	Chchd3 Hoxc6 Itih2 Park2 Tcf15 Ube1x
60	V$HFH1_01: HNF-3/Fkh Homolog 1	21	21	215	2110	13825	-0.94	0.0	0.02	0.0	Capn12 Ccrl1 Chc1l Cops5 Fcmd Igfbp7 Immp2l Itgb1 Itih2 Krt1-5 Nrg4 Pabpn1 Ppp1r15b Pscd3 Psmd7 Ptk2 Rac1 Rpl23a Styx Tuba1 Ubqln2
61	V$PAX6_Q2	59	59	177	3187	12748	-0.94	0.0	3.3	1.16	Aacs Adra1a Arfl4 B3gat3 Becn1 C330023F11Rik Capn12 Cd151 Cdh13 Chc1l Cnn1 Cntfr Crispld1 Ctps2 Cutl1 D7Ertd462e D8Ertd325e Dgat2 Eed Eif3s6ip Eif4ebp2 Elovl6 Exosc1 F11r Fcmd Fdps Fin15 Gdap10 Grpel1 Hadhb Hc Htra3 Irx4 Lgi4 Ntf3 Pbxip1 Pecr Pparbp Prrg2 Pscd3 Psmd7 Rbp4 Rnf14 Rpgrip1 Rpl23a Sdh1 Sec8l1 Sf3b5 Sfpq Slc25a19 Slc6a9 Stx18 Syt12 Tef Thrap4 Txnl6 Ube3a Utrn Xpnpep2
62	V$CDX2_Q5	137	137	99	10144	5791	-0.97	0.0	0.03	0.0	2410012M04Rik 2410118I19Rik 2900091E11Rik AI746432 Aacs Acat1 Adra1a Agtpbp1 Alg2 Antxr1 Arf4 B2m B3gat3 BC019943 Becn1 Bnip2 Calca Capn12 Car4 Catna1 Ccrl1 Cdh13 Chc1l Chchd3 Cnn1 Cntfr Cox15 Crispld1 Csna Ctps2 Cutl1 Cxcl15 D7Ertd462e D8Ertd325e Dact1 Dfna5h Dgat2 Diap2 Dlst Dnahc11 Dvl1 Eed Eif4ebp2 F11r Fbxo9 Fcmd Fdps Fin15 Fxyd7 Ga17 Galk2 Git2 Gpt2 Grpel1 H2-T10 H2afy2 Hadhb Hadhsc Hc Hibc…
63	V$NRF1_Q6	19	19	217	777	15158	-0.99	0.0	3.71	1.41	Bnip2 Cox6c D7Ertd462e Dfna5h Dvl1 Eed Fbxo9 Ga17 Git2 Mtch2 Park2 Por Pou2f1 Ppm1a Ppp1r15b Rock1 Thra Tmem43 Wasl
64	V$XFD2_01: Xenopus fork head domain factor 2	44	44	192	3781	12154	-1.0	0.0	0.03	0.0	Aldh2 B2m Capn12 Ccrl1 Chc1l Clcn3 Cops5 Creb3 F11r Fcmd Hadhb Iqgap1 Itgb1 Krt1-5 Lims2 Mdn1 Mgll Nrg4 Pabpn1 Pde4b Peg3 Plp2 Pnliprp2 Pop5 Por Ppargc1b Ppp1r15b Pscd3 Psen2 Psmd7 Ptk2 Ptpn13 Rac1 Rpgrip1 Rpl23a Scg3 Sema6c Slc6a9 Sqrdl Styx Txnl6 Ube1x Ube3a Ubqln2
65	V$HNF1_C: Hepatic nuclear factor 1	68	68	168	5457	10478	-1.03	0.0	0.03	0.0	AI746432 Aacs Aldh2 Antxr1 Areg Becn1 Bnip2 Capzb Ccnd2 Ccrl1 Cox15 Cpsf3 Creb3 Dfna5h Diap2 Dnahc11 Eed Eif3s6ip Elovl6 Fcmd Fin15 Fto Ga17 Git2 Grpel1 Hadhb Hc Itgb1 Kifap3 Krt1-5 March5 Mphosph10 Nfix Nrg4 Pappa Pbxip1 Pecr Plp2 Pop5 Por Pou2f1 Ppargc1b Ppp2r5a Prrg2 Psmd11 Psmd7 Ptk2 Rbp4 Rnf14 Rpgrip1 Scg3 Sdh1 Sdpr Sec8l1 Slc25a19 Spon2 Sqrdl Styx Tcf15 Tcf4 Thrap4 Tuba1 Txndc7 Ube1x Ube3a …
66	V$COUP_DR1_Q6	13	13	223	462	15473	-1.05	0.0	3.79	1.42	2410012M04Rik Cplx1 Ctps2 Fin15 Hyal1 Khk Pcx Pex16 Psen2 Rac1 Sema6c Stk11 Suv39h1
67	V$MMEF2_Q6: myocyte enhancer factor	65	65	171	5236	10699	-1.08	0.0	0.04	0.0	AI746432 Adra1a Antxr1 Arfl4 B2m B3gat3 BC019943 Ccnt1 Cd1d1 Cnn1 Cops5 Cox6c Crispld1 Csna Cxcl15 D7Ertd462e Eed Entpd7 Fin15 Foxo1 Hoxc6 Igfbp7 Immp2l Itih2 Klf7 Krt1-5 Lrrk1 March5 Mphosph10 Mtch2 Ncoa1 Nfib Nfix Nr4a2 Pcx Pde4b Pkd2l2 Polg Pop5 Por Pparbp Ppp2r5a Pqlc1 Proc Pscd3 Psmd7 Ptk2 Pvt1 Rpgrip1 Rps25 Scg3 Slc25a19 Slc2a5 Snrk Stx18 Syt12 Tcf15 Tcf4 Thrap4 Tuba1 Ube3a Ubqln2 Uqcrc2 Zb…
68	V$GATA2_03: GATA-binding factor 2	59	59	177	4805	11130	-1.12	0.0	0.04	0.0	Agtpbp1 Aldh2 Antxr1 Arfl4 B2m Bnip2 Ccrl1 Chc1l Cox15 Csna Defb1 Eed F11r Fin15 Fto Galk2 Gdap10 Gpt2 Hadhsc Hoxa7 Iqgap1 Itih2 Jag2 Khk Krt1-15 Lims2 Mdn1 Mgll Mphosph10 Mrpl3 Nrg4 Pabpn1 Palm Pbxip1 Pex16 Pnliprp2 Polg Pscd3 Psmd11 Ptpn13 Rac1 Rbm13 Rock1 Sc5d Sdpr Slc24a3 Snrk Spon2 Sqrdl Styx Suv39h1 Syt12 Tef Thrap4 Ube1x Ubqln2 Utrn Zfp207 Zfp358
69	V$VMW65_Q6	89	89	147	6873	9062	-1.12	0.0	0.04	0.0	1110037N09Rik 2900091E11Rik 4930542G03Rik Acat1 Agtpbp1 Antxr1 Arf4 Arfl4 Axl B2m B3gat3 Bnip2 Calca Capn12 Ccnt1 Ccrl1 Cd1d1 Cdh13 Chc1l Chchd3 Cnn1 Cox6c Crispld1 Csna Cutl1 Cxcl15 Defb1 Dfna5h Diap2 Eed Eif3s6ip Eif4ebp2 Exosc1 Fcmd Fin15 Fto Galk2 Hist1h2ao Hoxa7 Itgb1 Itih2 Kcnh1 Lrrk1 Mdn1 Nfib Nrg4 Ogt Pde4b Pdpk1 Pecr Peg3 Phlda3 Pkd2l2 Pop5 Pou2f1 Pparbp Ppargc1b Ppm1a Ppp1r15b Ppp2r5a P…
70	V$OCT1_Q6: octamer factor 1	208	208	28	14624	1311	-1.13	0.0	0.02	0.0	1110037N09Rik 1810057B09Rik 2410012M04Rik 2410118I19Rik 2900091E11Rik 4930542G03Rik AI746432 Aacs Acat1 Adra1a Agtpbp1 Aldh2 Alg2 Angptl2 Antxr1 Areg Arf4 Arfl4 Axl B2m B3gat3 BC019943 Becn1 Bnip2 C330023F11Rik Calca Capzb Car4 Catna1 Ccnt1 Ccrl1 Cd1d1 Cdh13 Chc1l Chchd3 Clcn3 Cnn1 Cntfr Cops5 Cox15 Cox6c Cplx1 Cpsf3 Creb3 Crispld1 Csna Ctps2 Cutl1 Cxcl15 D7Ertd462e D8Ertd325e Dact1 Defb1 Dfna5h …
71	V$TCF1P_Q6	167	167	69	10437	5498	-1.14	0.0	2.97	1.02	1110037N09Rik 2410012M04Rik 2410118I19Rik 2900091E11Rik 4930542G03Rik Agtpbp1 Angptl2 Antxr1 Areg Arf4 Arfl4 Axl B2m C330023F11Rik Calca Capzb Catna1 Ccnd2 Ccnt1 Cd151 Cd1d1 Chc1l Chchd3 Chd4 Clcn3 Cntfr Cox6c Cplx1 Cpsf3 Creb3 Crispld1 Csna D7Ertd462e Defb1 Dfna5h Dgat2 Diap2 Dvl1 Eed Eif3s6ip Eif4ebp2 Elovl6 Eno1 Entpd7 F11r Fbxo9 Fcmd Fdps Fin15 Foxo1 Fto Fxyd7 Fzd4 Ga17 Galk2 Gdap10 Git2 Gpd2…
72	V$COREBINDINGFACTOR_Q6	65	65	171	5214	10721	-1.15	0.0	0.04	0.0	2900091E11Rik Adra1a Agtpbp1 Antxr1 Becn1 Bnip2 Capn12 Catna1 Ccnd2 Chc1l Chchd3 Cntfr Cox6c Ctps2 Cutl1 Defb1 Diap2 Eif4ebp2 Eno1 Fcmd Fto Galk2 Gpd2 Hadhb Hist1h2ao Hoxc6 Hoxd4 Htra3 Igfbp7 Immp2l Irx4 Krt1-5 Lrrk1 March5 Mgll Mphosph10 Mto1 Nfix Odz2 Ogt Pde4b Pdpk1 Pkd2l2 Pnliprp2 Ppp1r15b Pscd3 Ptpn14 Pvt1 Rac1 Ranbp5 Rbp4 Rnf134 Rps25 Rsnl2 Sec8l1 Slc24a3 Slc2a5 Sqrdl Tcf23 Thrap4 Utrn Xist…
73	V$NFY_Q6: nuclear factor Y (Y-box binding factor)	95	95	141	5603	10332	-1.22	0.0	2.8	0.93	2410012M04Rik 4930542G03Rik Acat1 Adra1a Aldh2 Antxr1 Areg B3gat3 BC019943 Bnip2 Calca Car4 Ccnt1 Cd151 Cdh13 Clcn3 Cnn1 Cntfr Cops5 Cox15 Cpsf3 Crispld1 Ctps2 Dact1 Dfna5h Dnahc11 Dvl1 Eed Eif3s6ip Eno1 Entpd7 Exosc1 F11r Fcmd Fdps Foxo1 Fto Fxyd7 Galk2 Git2 Grpel1 H2-T10 H2-T22 Hc Hibch Hist1h2ao Hoxa7 Hoxc6 Hyal1 Klf13 Krt1-15 Mphosph10 Mrpl21 Mrpl3 Nfkb2 Odz2 Pabpn1 Pappa Pbxip1 Pcx Pde4b Pdp…
74	V$IK1_01: Ikaros 1	118	118	118	8797	7138	-1.24	0.0	0.05	0.0	1110037N09Rik 1810057B09Rik 2410012M04Rik 2900091E11Rik AI746432 Acat1 Adra1a Aldh2 Angptl2 Areg Arf4 Axl B2m Bnip2 Capzb Car4 Catna1 Ccrl1 Cd1d1 Cdh13 Chchd3 Chd4 Cops5 Cox15 Cplx1 Crispld1 Csna Cutl1 Cxcl15 D7Ertd462e D8Ertd325e Defb1 Diap2 Dlst Dnahc11 Dvl1 Eif4ebp2 Elovl6 Entpd7 F11r Fdps Fin15 Foxo1 Fto Fzd4 Ga17 Gdap10 Git2 Gpd2 Gpt2 Grpel1 Hc Hibch Hoxa7 Hoxd4 Hspa9a Htra3 Hyal1 Igfbp7 Jag…
75	V$SF1_Q6	46	46	190	2439	13496	-1.27	0.0	3.0	1.03	Adra1a Angptl2 B2m Bnip2 Ccnt1 Ccrl1 Chd4 Cnn1 Cutl1 Dact1 Dvl1 Elovl6 Entpd7 Fzd4 H2-T10 H2-T22 Hoxa7 Hoxc6 Hspa9a Kifap3 Lrrk1 Mtch2 Nfib Ogt Pcx Pdpk1 Pla2g1br Plp2 Pop5 Proc Pscd3 Psen2 Rbpms2 Rpgrip1 Sc5d Semcap2 Sfpq Slc6a9 Spon2 Tcf15 Tcf4 Thra Tmem43 Tuba1 Txnl6 Xpnpep2
76	V$CREB_Q4_01	80	80	156	4632	11303	-1.28	0.0	2.78	0.92	1810057B09Rik 2410012M04Rik 2410118I19Rik 2900091E11Rik Adra1a Aldh2 Alg2 Angptl2 Areg Arf4 Arfl4 B3gat3 Becn1 Bnip2 Calca Ccnd2 Ccnt1 Chchd3 Chd4 Clcn3 Cops5 Cox6c D8Ertd325e Dact1 Dfna5h Dgat2 Dnahc11 Dvl1 Eif4ebp2 Exosc1 Fbxo9 Fxyd7 Git2 Gpt2 Grpel1 H2-T10 H2-T22 Hist1h2ao Hspa9a Immp2l Irx4 Itgb1 Jag2 Kcnh1 Klf13 Mtch2 Ncoa1 Nfkb2 Nr4a2 Ntf3 Ogt Pabpn1 Palm Park2 Polg Pop5 Ppm1a Ppp1r15b Pqlc…
77	V$LEF1TCF1_Q4	104	104	132	7841	8094	-1.29	0.0	0.05	0.0	1110037N09Rik 2410118I19Rik 2900091E11Rik Aacs Aldh2 Arf4 B2m BC019943 Bnip2 C330023F11Rik Calca Cdh13 Chc1l Cnn1 Cox6c Crispld1 Csna Ctps2 Cxcl15 D7Ertd462e Dact1 Diap2 Dlst Eif4ebp2 Elovl6 Eno1 Entpd7 Exosc1 Fcmd Fdps Fin15 Fxyd7 Git2 Grpel1 Hadhb Hadhsc Hc Hist1h2ao Hoxa7 Hoxc6 Hoxd4 Hspa9a Itgb1 Itih2 Kcnh1 Kif2a Kifap3 Klf13 Klf7 Lims2 March5 Mark2 Mphosph10 Mrpl3 Mtch2 Mto1 Nfix Nrg4 Ntf3 N…
78	V$DEAF1_01	56	56	180	3081	12854	-1.3	0.0	2.88	0.97	1810057B09Rik 2900091E11Rik 4930542G03Rik Aacs Adra1a Bnip2 Capn12 Catna1 Ccnt1 Cd1d1 Clcn3 Cops5 Cox15 Cpsf3 Creb3 Dfna5h Dgat2 Dvl1 Eif4ebp2 Exosc1 Gpd2 Irx4 Itih2 Kcnh1 Klf7 Krt1-15 March5 Mark2 Mfap3 Mrpl21 Mtch2 Ncoa1 Nfkb2 Nr4a2 Nxph3 Park2 Plp2 Pnliprp2 Polg Pou2f1 Pparbp Psmd11 Rac1 Ranbp5 Rbpms2 Rnf134 Rock1 Rpl3 Rps25 Slc25a19 Stx18 Syt12 Wasl Xist Zbed3 Zbtb7
79	V$NRF2_Q4: heterodimer containing Nrf2	51	51	185	4193	11742	-1.32	0.0	0.04	0.0	1110037N09Rik 2410118I19Rik 2900091E11Rik Aacs Arfl4 Capn12 Catna1 Ccrl1 Clcn3 Cox6c Cplx1 Exosc1 F11r Fcmd Gdap10 Gpd2 H2-T10 H2-T22 Hadhb Itgb1 Krt1-5 Mfap3 Mto1 Nfkb2 Nxph3 Odz2 Pappa Park2 Pbxip1 Peg3 Pex16 Ppargc1b Ppp1r15b Psen2 Ptk2 Ptpn13 Ptpn14 Pvt1 Ranbp5 Rps25 Sdpr Sema6c Sertad2 Spon2 Tcf4 Txnl6 Ube1x Ubqln2 Xist Zbed3 Zfp358
80	V$RORA1_01: RAR-related orphan receptor alpha1	20	20	216	1958	13977	-1.35	0.0	0.03	0.0	1110037N09Rik Becn1 Calca Catna1 Exosc1 Grpel1 H2-T10 Hadhsc Hyal1 Itih2 Ogt Pscd3 Rac1 Slc25a19 Suv39h1 Tcf15 Tef Thra Txnl6 Xpnpep2
81	V$GABP_B: GA binding protein	28	28	208	1346	14589	-1.36	0.0	3.1	1.09	2410012M04Rik 4930542G03Rik B3gat3 Cops5 Cox15 Dlst Eif4ebp2 Eno1 Entpd7 Fzd4 Ga17 Jag2 Krt1-5 Mrpl21 Mrpl3 Mtch2 Ntf3 Peg3 Polg Pop5 Pparbp Psmd7 Pvt1 Ranbp5 Rbm13 Stx18 Txndc7 Wasl
82	V$TAL1_Q6	110	110	126	6647	9288	-1.37	0.0	2.6	0.79	1110037N09Rik 1810057B09Rik AI746432 Aacs Acat1 Adra1a Angptl2 Antxr1 Areg Arfl4 Becn1 C330023F11Rik Capn12 Capzb Car4 Ccnd2 Ccnt1 Cdh13 Chc1l Chchd3 Chd4 Clcn3 Cnn1 Cntfr Cplx1 Cpsf3 Crispld1 Ctps2 Cutl1 D8Ertd325e Defb1 Dfna5h Dgat2 Dlst Dvl1 Eif3s6ip Eif4ebp2 Eno1 Entpd7 Exosc1 Fto Fxyd7 Gdap10 Gpd2 Gpt2 H2-T10 H2-T22 H2afy2 Hoxa7 Hoxd4 Htra3 Hyal1 Igfbp7 Immp2l Iqgap1 Itih2 Khk Klf13 Lgi4 Lim…
83	V$E47_02: E47	25	25	211	2310	13625	-1.43	0.0	0.03	0.0	Areg B3gat3 Capzb Cd151 Cd1d1 Chchd3 Cox6c D8Ertd325e Htra3 Irx4 Khk Mgll Mrpl21 Nr4a2 Ntf3 Odz2 Pnliprp2 Pparbp Rbpms2 Rpl41 Sdpr Semcap2 Slc24a3 Slc6a9 Snrk
84	V$HFH3_01: HFH-3 (HNF3/fork head homolog 3)	99	99	137	7452	8483	-1.43	0.0	0.06	0.0	2410118I19Rik 2900091E11Rik 4930542G03Rik Acat1 Agtpbp1 Aldh2 Alg2 Axl Becn1 C330023F11Rik Capn12 Car4 Ccrl1 Chc1l Chchd3 Clcn3 Cnn1 Cops5 Cox15 Cox6c Cplx1 Cutl1 Dact1 Defb1 Eed Eif4ebp2 Elovl6 Fcmd Fdps Grpel1 Hadhb Hadhsc Hc Hoxc6 Hyal1 Igfbp7 Immp2l Krt1-15 Krt1-5 Lgi4 Lims2 Mfap3 Mgll Mphosph10 Mrpl3 Mtch2 Mto1 Nrg4 Ntf3 Odz2 Pabpn1 Pbxip1 Pde4b Pdpk1 Pecr Pla2g1br Polg Pop5 Pou2f1 Ppm1a Ppp…
85	V$NFKB_Q6: NF-kappaB	21	21	215	2009	13926	-1.47	0.0	0.03	0.0	1810057B09Rik 2410012M04Rik AI746432 Adra1a B2m Cd151 Chd4 Cutl1 Dfna5h Fto H2-T10 H2-T22 Jag2 Nfkb2 Pla2g1br Pnliprp2 Polg Pparbp Rnf14 Stx18 Xist
86	V$E2F1DP1RB_01: Rb:E2F-1:DP-1 trimeric complex	20	20	216	887	15048	-1.47	0.0	3.14	1.1	1810057B09Rik 4930542G03Rik Areg Cops5 Dlst Exosc1 Fdps Hist1h2ao Klf7 Lims2 Nrg4 Ogt Pde4b Pdpk1 Ppp1r15b Rbm13 Rbp4 Slc25a19 Ubqln2 Wasl
87	V$POU6F1_01	12	12	224	1324	14611	-1.5	0.0	0.02	0.0	B2m Cd1d1 Chc1l Dfna5h Dgat2 Hc Itgb1 Kifap3 Mto1 Pabpn1 Pou2f1 Sema6c
88	V$CEBPDELTA_Q6	165	165	71	11824	4111	-1.51	0.0	0.06	0.0	1110037N09Rik 1810057B09Rik 2410012M04Rik 4930542G03Rik AI746432 Aacs Acat1 Adra1a Agtpbp1 Aldh2 Alg2 Angptl2 Arfl4 B2m B3gat3 BC019943 Bnip2 Calca Catna1 Ccnd2 Ccnt1 Ccrl1 Cd151 Cdh13 Chc1l Chchd3 Chd4 Clcn3 Cnn1 Cntfr Cops5 Cox15 Cox6c Cplx1 Creb3 Crispld1 Csna Ctps2 Cutl1 Cxcl15 D7Ertd462e Defb1 Dgat2 Diap2 Dlst Dnahc11 Eed Eif3s6ip Elovl6 Eno1 Entpd7 Exosc1 F11r Fbxo9 Fcmd Fdps Fin15 Fto Fxyd…
89	V$DEC_Q1	156	156	80	11231	4704	-1.51	0.0	0.07	0.0	1110037N09Rik 1810057B09Rik AI746432 Aacs Acat1 Adra1a Aldh2 Angptl2 Antxr1 Areg Arf4 Arfl4 Axl B2m B3gat3 BC019943 Becn1 C330023F11Rik Calca Capn12 Capzb Catna1 Ccrl1 Cd151 Cdh13 Chc1l Chchd3 Chd4 Cntfr Cops5 Cox15 Cox6c Cplx1 Cpsf3 Crispld1 Cutl1 D7Ertd462e D8Ertd325e Dact1 Defb1 Dgat2 Diap2 Dlst Dnahc11 Dvl1 Eif3s6ip Elovl6 Eno1 Entpd7 Exosc1 Fdps Fin15 Foxo1 Fzd4 Gdap10 Git2 Gpd2 Gpt2 Grpel1 …
90	V$OCT1_02: octamer factor 1	69	69	167	5367	10568	-1.54	0.0	0.07	0.0	1110037N09Rik 2410012M04Rik 2410118I19Rik Adra1a Agtpbp1 Areg B2m B3gat3 BC019943 Calca Capzb Cd151 Cd1d1 Chchd3 Clcn3 Cplx1 Creb3 Crispld1 Cutl1 Eno1 Entpd7 Fcmd Fin15 Foxo1 Fto Fxyd7 Ga17 Gdap10 Git2 Hadhb Hibch Hoxc6 Hoxd4 Itih2 Jag2 Kifap3 Krt1-5 Mdn1 Mfap3 Mrpl3 Mto1 Nfkb2 Nr4a2 Nrg4 Pde4b Peg3 Pex16 Pla2g1br Pou2f1 Ppp2r5a Ptpn13 Rac1 Rbp4 Rnf14 Rpgrip1 Scg3 Sdpr Sec8l1 Sfpq Spon2 Tcf23 Thr…
91	V$PAX9_B: zebrafish Pax-9 binding sites	63	63	173	3597	12338	-1.54	0.0	2.54	0.76	1810057B09Rik 2410118I19Rik Aldh2 Arf4 BC019943 C330023F11Rik Capn12 Capzb Catna1 Ccnt1 Chc1l Csna Ctps2 Cutl1 Dfna5h Dgat2 Diap2 Dlst Eno1 Fin15 Foxo1 Fzd4 Ga17 Gpd2 H2-T22 Htra3 Irx4 Jag2 Klf13 Klf7 Krt1-15 Lims2 Lrrk1 Mrpl3 Ncoa1 Nfkb2 Nxph3 Palm Park2 Phlda3 Pnliprp2 Polg Pop5 Pou2f1 Ppp1r15b Proc Prrg2 Ptk2 Rnf14 Rpgrip1 Scg3 Sf3b5 Slc2a5 Slc6a9 Thrap4 Tmem43 Txndc7 Txnl6 Ube3a Wasl Wnt3a Xp…
92	V$FOXO4_02: fork head box O4	12	12	224	448	15487	-1.55	0.0	3.27	1.16	4930542G03Rik Cox15 Elovl6 Fcmd Foxo1 Galk2 Gpt2 Hist1h2ao Mfap3 Pou2f1 Sf3b5 Snrk
93	V$GFI1_01: growth factor independence 1	59	59	177	4659	11276	-1.6	0.0	0.07	0.0	1110037N09Rik 2410118I19Rik Arf4 Becn1 Bnip2 Capn12 Capzb Ccnt1 Cdh13 Chc1l Cox15 Cutl1 Diap2 Dlst Dnahc11 Eed Eif3s6ip F11r Fbxo9 Fdps Foxo1 Fto Galk2 Gdap10 Hc Hoxc6 Immp2l Itih2 Kif2a Kifap3 Lgi4 Mdn1 Mgll Mtch2 Nfix Pappa Pcx Pdpk1 Pnliprp2 Por Ppargc1b Ppm1a Proc Ptk2 Rbpms2 Rpgrip1 Rpl23a Rpl3 Scg3 Sec8l1 Sfpq Slc25a19 Slc6a9 Snrk Tcf4 Thrap4 Ubqln2 Utrn Wasl
94	V$GATA_C: GATA binding site	102	102	134	7558	8377	-1.69	0.0	0.09	0.0	1810057B09Rik Aacs Adra1a Agtpbp1 Alg2 Antxr1 Areg Arfl4 B2m Bnip2 Ccnt1 Cd151 Chc1l Chchd3 Cnn1 Cox6c Cplx1 Ctps2 Cxcl15 D7Ertd462e Dgat2 Diap2 Eed Fbxo9 Fin15 Foxo1 Ga17 Galk2 Gdap10 Gpt2 H2afy2 Hadhb Hist1h2ao Hoxa7 Hoxc6 Hoxd4 Hspa9a Htra3 Igfbp7 Immp2l Itih2 Jag2 Kcnh1 Khk Kifap3 Krt1-15 Krt1-5 Lrrk1 March5 Mgll Mphosph10 Mrpl3 Ncoa1 Ntf3 Odz2 Palm Park2 Pbxip1 Pcx Pde4b Pecr Phlda3 Plp2 Pnl…
95	V$OCT1_06: octamer-binding factor 1	120	120	116	8768	7167	-1.69	0.0	0.09	0.0	1810057B09Rik 2410012M04Rik 2900091E11Rik AI746432 Aacs Acat1 Agtpbp1 Angptl2 Arf4 Arfl4 Axl B2m BC019943 Becn1 Bnip2 Calca Capn12 Capzb Car4 Ccrl1 Cd1d1 Cdh13 Chc1l Chchd3 Clcn3 Cops5 Cox6c Cplx1 Cpsf3 Crispld1 Csna Cutl1 Cxcl15 D7Ertd462e Dact1 Defb1 Dfna5h Dlst Dnahc11 Eed Eif3s6ip Exosc1 F11r Fin15 Fto Fzd4 Gpt2 H2-T10 H2afy2 Hadhb Hadhsc Hc Hoxc6 Immp2l Irx4 Itgb1 Kcnh1 Khk Kif2a Kifap3 Krt1…
96	V$HIF1_Q3: hypoxia induced factor	26	26	210	1283	14652	-1.73	0.0	2.71	0.87	Angptl2 Arf4 C330023F11Rik Capzb Ccnt1 Cdh13 Cntfr Dgat2 Elovl6 Eno1 Hspa9a Klf13 Mfap3 Mgll Nrg4 Polg Pop5 Ppm1a Pqlc1 Proc Sertad2 Stk11 Tcf15 Thra Tmem43 Zbed3
97	V$MINI20_B: Muscle initiator sequence-20	154	154	82	9752	6183	-1.74	0.0	2.17	0.52	1110037N09Rik 2410012M04Rik 2410118I19Rik 4930542G03Rik Adra1a Agtpbp1 Aldh2 Alg2 Angptl2 Antxr1 Areg Arf4 Arfl4 Axl B2m Bnip2 Calca Capn12 Catna1 Ccnd2 Ccnt1 Chc1l Chd4 Cnn1 Cntfr Cox15 Cox6c Cpsf3 Creb3 Ctps2 Cxcl15 D7Ertd462e D8Ertd325e Dact1 Dfna5h Diap2 Dlst Dnahc11 Dvl1 Eif3s6ip Eif4ebp2 Eno1 Exosc1 Fbxo9 Foxo1 Fxyd7 Ga17 Gdap10 Git2 Gpd2 Gpt2 H2-T10 H2-T22 H2afy2 Hadhsc Hc Hibch Hoxc6 Hoxd…
98	V$SOX9_B1: SOX (SRY-related HMG box)	122	122	114	8872	7063	-1.77	0.0	0.1	0.0	2410118I19Rik 2900091E11Rik 4930542G03Rik AI746432 Acat1 Adra1a Agtpbp1 Antxr1 B2m B3gat3 BC019943 Becn1 Bnip2 C330023F11Rik Calca Capn12 Catna1 Cd151 Chc1l Cnn1 Cntfr Cops5 Cox15 Cplx1 Cpsf3 Crispld1 Csna Cutl1 Dact1 Defb1 Diap2 Eif3s6ip Eif4ebp2 Elovl6 Entpd7 Fbxo9 Fcmd Fdps Fin15 Fto Ga17 Galk2 Gdap10 Gpd2 Gpt2 Hadhb Hadhsc Hibch Hoxa7 Hoxc6 Hoxd4 Immp2l Irx4 Itgb1 Itih2 Kifap3 Klf7 Krt1-5 Lgi…
99	V$IRF_Q6	51	51	185	4047	11888	-1.78	0.0	0.08	0.0	2900091E11Rik Aacs Acat1 Agtpbp1 B2m B3gat3 BC019943 Bnip2 Calca Cdh13 Chc1l Chchd3 Cntfr Eed Fcmd Foxo1 Gdap10 H2-T10 H2-T22 H2afy2 Hadhb Immp2l Itgb1 Kifap3 Krt1-5 Mrpl21 Mtch2 Nfix Ntf3 Pbxip1 Pecr Peg3 Pparbp Psmd7 Rac1 Rnf134 Rnf14 Rpl23a Sema6c Snrk Sqrdl Stk11 Styx Syt12 Tcf15 Tcf23 Tuba1 Txnl6 Xist Zfp207 Zfp358
100	V$FREAC3_01: Fork head RElated ACtivator-3	1	1	235	360	15575	-1.79	0.0	0.0	0.0	Becn1
101	V$AFP1_Q6	32	32	204	2722	13213	-1.8	0.0	0.06	0.0	Acat1 Adra1a Alg2 Areg Bnip2 Cox15 Fbxo9 Fcmd Fin15 Fto Gdap10 Gpt2 Mgll Ogt Pex16 Pkd2l2 Pqlc1 Psmd7 Rnf134 Sc5d Scg3 Sec8l1 Slit1 Stx18 Suv39h1 Ube1x Ube3a Ubqln2 Utrn Wasl Zbtb7 Zfp207
102	V$TEL2_Q6	10	10	226	1119	14816	-1.81	0.0	0.03	0.0	Agtpbp1 Aldh2 B3gat3 Ccrl1 D7Ertd462e Kifap3 Mfap3 Pscd3 Rpl41 Rps25
103	V$XFD1_01: Xenopus fork head domain factor 1	31	31	205	2648	13287	-1.81	0.0	0.06	0.0	Aacs Arfl4 Becn1 Chchd3 Cutl1 Cxcl15 Defb1 Eif4ebp2 Elovl6 Exosc1 Gdap10 H2afy2 Hist1h2ao Krt1-5 Mto1 Pkd2l2 Ptpn13 Rnf134 Rpgrip1 Rpl23a Sec8l1 Sema6c Sf3b5 Slc25a19 Spon2 Txndc7 Ube1x Ubqln2 Utrn Wasl Zfp207
104	V$CP2_01: CP2	157	157	79	9994	5941	-1.83	0.0	2.05	0.48	1110037N09Rik 1810057B09Rik 2410118I19Rik 2900091E11Rik 4930542G03Rik Acat1 Aldh2 Alg2 Angptl2 Antxr1 Areg Arf4 Axl B3gat3 BC019943 Becn1 Calca Capn12 Capzb Car4 Ccnd2 Ccnt1 Ccrl1 Cd151 Cdh13 Chc1l Chchd3 Chd4 Clcn3 Cops5 Cox15 Cpsf3 Creb3 Crispld1 Cutl1 Cxcl15 Dact1 Defb1 Dfna5h Diap2 Dlst Dnahc11 Dvl1 Eed Eif3s6ip Eif4ebp2 Elovl6 Eno1 Exosc1 F11r Fdps Fto Fxyd7 Fzd4 Galk2 Git2 Gpd2 Gpt2 Grpel1 …
105	V$HNF3B_01: Hepatocyte Nuclear Factor 3beta	168	168	68	11914	4021	-1.84	0.0	0.1	0.0	1110037N09Rik 2410118I19Rik 2900091E11Rik 4930542G03Rik AI746432 Aacs Acat1 Adra1a Agtpbp1 Aldh2 Alg2 Antxr1 Arf4 Arfl4 Axl B2m B3gat3 BC019943 Becn1 Bnip2 C330023F11Rik Capn12 Catna1 Ccrl1 Cd1d1 Cdh13 Chchd3 Clcn3 Cnn1 Cops5 Cox15 Cox6c Creb3 Crispld1 Csna Ctps2 Cxcl15 D7Ertd462e D8Ertd325e Dact1 Defb1 Dlst Dnahc11 Eed Eif3s6ip Eif4ebp2 Elovl6 Eno1 Entpd7 Fbxo9 Fcmd Fdps Foxo1 Fto Ga17 Galk2 Gda…
106	V$E2F_Q6: E2F	181	181	55	11632	4303	-1.84	0.0	2.17	0.52	1810057B09Rik 2410012M04Rik 2410118I19Rik 4930542G03Rik AI746432 Aacs Acat1 Aldh2 Alg2 Angptl2 Antxr1 Areg Arf4 Arfl4 Axl B3gat3 BC019943 Becn1 Bnip2 C330023F11Rik Calca Car4 Catna1 Ccnd2 Ccnt1 Ccrl1 Cd151 Cd1d1 Cdh13 Chchd3 Chd4 Cnn1 Cntfr Cops5 Cox15 Cox6c Cplx1 Cpsf3 Creb3 Crispld1 Ctps2 D8Ertd325e Dact1 Defb1 Dfna5h Dgat2 Diap2 Dlst Dnahc11 Dvl1 Eed Eif3s6ip Eif4ebp2 Elovl6 Eno1 Exosc1 Fbxo9 …
107	V$FOXP3_Q4	131	131	105	9443	6492	-1.84	0.0	0.12	0.0	1110037N09Rik 1810057B09Rik 2410012M04Rik 2410118I19Rik 2900091E11Rik 4930542G03Rik AI746432 Aacs Acat1 Agtpbp1 Aldh2 Alg2 Areg Arf4 Arfl4 Axl BC019943 Bnip2 Calca Car4 Ccnd2 Ccnt1 Ccrl1 Cd1d1 Chchd3 Chd4 Cnn1 Cntfr Cops5 Crispld1 Csna Cutl1 Cxcl15 D8Ertd325e Dgat2 Diap2 Eed Eif4ebp2 Entpd7 Fcmd Fdps Fin15 Foxo1 Fxyd7 Galk2 Gpd2 Grpel1 H2-T10 H2-T22 Hadhb Hc Hibch Hist1h2ao Hoxa7 Hoxc6 Hspa9a Htr…
108	V$SRF_Q5_01	77	77	159	4621	11314	-1.85	0.0	2.07	0.48	2410012M04Rik 2900091E11Rik AI746432 Adra1a Aldh2 Alg2 Angptl2 Areg Arf4 Arfl4 Axl Calca Capzb Car4 Catna1 Cd1d1 Chc1l Chd4 Cnn1 Cplx1 Cutl1 Cxcl15 D7Ertd462e Dact1 Dlst Entpd7 Exosc1 Fcmd Fin15 Fto Fxyd7 Ga17 Galk2 Git2 Gpt2 H2-T10 H2-T22 Hibch Hist1h2ao Irx4 Itih2 Kcnh1 Klf13 Klf7 Krt1-5 Mfap3 Mrpl21 Ncoa1 Nfix Odz2 Ogt Pappa Park2 Peg3 Plp2 Ppargc1b Pqlc1 Proc Prrg2 Psmd7 Ptpn14 Pvt1 Rbm13 Rbp…
109	V$MYOGNF1_01: myogenin / nuclear factor 1 or related factors	42	42	194	3407	12528	-1.85	0.0	0.08	0.0	Acat1 Arfl4 C330023F11Rik Capn12 Catna1 Cd1d1 Cdh13 Cox6c D7Ertd462e Dact1 Dfna5h Dlst Exosc1 Fbxo9 Ga17 Galk2 Gpd2 Hc Irx4 Klf13 Klf7 Lgi4 Nfix Nr4a2 Nxph3 Pkd2l2 Pla2g1br Por Pparbp Pvt1 Rsnl2 Sc5d Sertad2 Slc6a9 Stk11 Styx Syt12 Tef Thra Thrap4 Txnl6 Zbtb7
110	V$PIT1_Q6	170	170	66	12028	3907	-1.89	0.0	0.1	0.0	1110037N09Rik 2410012M04Rik 2410118I19Rik 2900091E11Rik AI746432 Aacs Acat1 Adra1a Agtpbp1 Aldh2 Alg2 Antxr1 Areg Arf4 Arfl4 Axl B2m B3gat3 Becn1 Bnip2 Calca Capzb Ccnd2 Ccnt1 Ccrl1 Cd1d1 Cdh13 Chc1l Chchd3 Clcn3 Cops5 Cox15 Cox6c Cplx1 Cpsf3 Creb3 Crispld1 Csna Ctps2 Cutl1 Cxcl15 D7Ertd462e Defb1 Diap2 Dlst Dnahc11 Eed Eif3s6ip Eif4ebp2 Elovl6 Eno1 Entpd7 Exosc1 Fbxo9 Fcmd Fdps Fin15 Foxo1 Fto F…
111	V$GATA2_02: GATA-binding factor 2	72	72	164	5435	10500	-1.89	0.0	0.12	0.0	1110037N09Rik Agtpbp1 Antxr1 Chchd3 Cnn1 Cox15 Cplx1 Csna Ctps2 Dact1 Defb1 Dgat2 Eed Fbxo9 Fin15 Foxo1 Fto Galk2 Gdap10 Gpt2 Hadhsc Hoxa7 Itih2 Jag2 Khk Kifap3 Krt1-15 Lrrk1 March5 Mgll Mphosph10 Mrpl3 Nrg4 Ntf3 Odz2 Pabpn1 Palm Park2 Pbxip1 Pcx Pex16 Plp2 Pnliprp2 Polg Por Ppp1r15b Proc Prrg2 Pscd3 Psmd11 Psmd7 Ptk2 Ptpn13 Pvt1 Rnf134 Rock1 Rpl41 Sc5d Sdpr Slc24a3 Slc2a5 Slit1 Snrk Syt12 Tcf4 T…
112	V$NFE2_01: NF-E2 p45	26	26	210	2272	13663	-1.9	0.0	0.06	0.0	1110037N09Rik 2410118I19Rik Arfl4 Becn1 Capn12 Clcn3 Cplx1 Ctps2 Cutl1 Dfna5h Eif4ebp2 Gdap10 H2afy2 Igfbp7 Lrrk1 Mfap3 Nfkb2 Odz2 Pappa Ppargc1b Psen2 Ptpn13 Ranbp5 Rnf134 Tcf4 Zfp358
113	V$CDC5_01: cell division control protein 5	200	200	36	13985	1950	-1.91	0.0	0.07	0.0	2410012M04Rik 2410118I19Rik 2900091E11Rik AI746432 Aacs Acat1 Adra1a Agtpbp1 Aldh2 Alg2 Angptl2 Antxr1 Areg Arf4 Arfl4 Axl B2m BC019943 Becn1 Bnip2 C330023F11Rik Capn12 Capzb Car4 Catna1 Ccnd2 Ccnt1 Ccrl1 Cd151 Cd1d1 Cdh13 Chc1l Chchd3 Clcn3 Cntfr Cops5 Cox15 Cox6c Cplx1 Cpsf3 Creb3 Crispld1 Csna Ctps2 Cutl1 Cxcl15 D7Ertd462e D8Ertd325e Dact1 Defb1 Dfna5h Dgat2 Diap2 Dlst Dnahc11 Dvl1 Eed Eif3s6i…
114	V$AML_Q6	44	44	192	3506	12429	-1.96	0.0	0.1	0.0	2900091E11Rik Adra1a Agtpbp1 Capn12 Ccrl1 Chc1l Chchd3 Cntfr Cops5 Cox6c Ctps2 D7Ertd462e Defb1 Eif4ebp2 Eno1 Fcmd Fto Galk2 Hist1h2ao Hoxc6 Htra3 Igfbp7 Immp2l Mgll Nfix Odz2 Ogt Pde4b Pnliprp2 Ppp1r15b Pvt1 Rnf134 Rps25 Rsnl2 Sec8l1 Slc24a3 Slc2a5 Sqrdl Stk11 Thra Utrn Xist Zfp207 Zfp358
115	V$NKX3A_01: NK class homeobox factor 3A	39	39	197	3157	12778	-1.97	0.0	0.09	0.0	1810057B09Rik Aacs Antxr1 Capzb Chc1l Clcn3 Cops5 Csna Ctps2 D7Ertd462e Eed Entpd7 Fin15 Hadhb Hoxc6 Htra3 Hyal1 Krt1-5 Lrrk1 Mfap3 Mrpl3 Odz2 Ogt Park2 Prrg2 Psen2 Psmd7 Ptk2 Ptpn14 Rnf134 Rpl23a Rpl41 Rps25 Scg3 Stx18 Tcf23 Tcf4 Uqcrc2 Xist
116	V$HNF3ALPHA_Q6	191	191	45	13372	2563	-2.02	0.0	0.1	0.0	1110037N09Rik 2410012M04Rik 2900091E11Rik 4930542G03Rik AI746432 Aacs Acat1 Adra1a Agtpbp1 Aldh2 Alg2 Angptl2 Antxr1 Areg Arfl4 Axl B2m BC019943 Becn1 C330023F11Rik Calca Capn12 Capzb Car4 Catna1 Ccnt1 Ccrl1 Cd1d1 Cdh13 Chc1l Chchd3 Chd4 Clcn3 Cnn1 Cntfr Cops5 Cox15 Cox6c Cplx1 Cpsf3 Creb3 Crispld1 Csna Ctps2 Cutl1 Cxcl15 D7Ertd462e D8Ertd325e Dact1 Defb1 Dgat2 Diap2 Dlst Dvl1 Eed Eif3s6ip Eif4eb…
117	V$VMYB_02: v-Myb	45	45	191	2563	13372	-2.02	0.0	2.07	0.48	1810057B09Rik 2410012M04Rik 2410118I19Rik Aldh2 Angptl2 B3gat3 Bnip2 Calca Capzb Ccrl1 Cd1d1 Cntfr Cox15 Cxcl15 Foxo1 Git2 Hadhb Igfbp7 Iqgap1 Kcnh1 Khk Kif2a Krt1-15 Mtch2 Nfkb2 Palm Pcx Pdpk1 Pecr Pex16 Phlda3 Pkd2l2 Pop5 Pou2f1 Pparbp Rnf14 Rpgrip1 Rpl3 Rpl41 Sdh1 Sdpr Stk11 Ube1x Utrn Zbed3
118	V$CACCCBINDINGFACTOR_Q6	25	25	211	1275	14660	-2.02	0.0	2.36	0.63	1110037N09Rik 4930542G03Rik Cd151 Chd4 Creb3 D8Ertd325e Dvl1 Eed Fxyd7 Gdap10 Jag2 Kcnh1 Kifap3 Klf13 Krt1-15 Ncoa1 Phlda3 Polg Ranbp5 Rbpms2 Rock1 Rsnl2 Sema6c Uqcrc2 Xpnpep2
119	V$MTF1_Q4	23	23	213	1152	14783	-2.03	0.0	2.39	0.64	C330023F11Rik Cdh13 Chc1l Creb3 Cutl1 D8Ertd325e Dact1 Defb1 Fin15 Gpt2 Hist1h2ao Hspa9a Igfbp7 Kif2a Klf7 Mto1 Pecr Peg3 Pqlc1 Rbp4 Slc6a9 Tef Ubqln2
120	V$EGR3_01: early growth response gene 3 product	6	6	230	175	15760	-2.04	0.0	3.0	1.03	2410118I19Rik C330023F11Rik Foxo1 Hspa9a Pscd3 Sc5d
121	V$EVI1_04: ectopic viral integration site 1 encoded factor	168	168	68	11818	4117	-2.08	0.0	0.14	0.0	1110037N09Rik 2410012M04Rik 4930542G03Rik AI746432 Aacs Acat1 Adra1a Agtpbp1 Alg2 Antxr1 Areg Arf4 Arfl4 B2m B3gat3 BC019943 Bnip2 Calca Capn12 Car4 Catna1 Ccnd2 Ccnt1 Ccrl1 Cd151 Cd1d1 Cdh13 Chc1l Chchd3 Clcn3 Cntfr Cops5 Cox15 Cox6c Cplx1 Cpsf3 Creb3 Crispld1 Csna Ctps2 Cxcl15 D7Ertd462e D8Ertd325e Dact1 Defb1 Dfna5h Dgat2 Dnahc11 Eed Eif3s6ip Elovl6 Eno1 F11r Fbxo9 Fcmd Fdps Fto Fxyd7 Fzd4 Ga1…
122	V$HEB_Q6	75	75	161	4592	11343	-2.09	0.0	1.73	0.29	1810057B09Rik AI746432 Angptl2 Antxr1 Areg Arf4 Axl Capn12 Capzb Ccnd2 Ccnt1 Cplx1 Cpsf3 Creb3 Cutl1 Dvl1 Eif3s6ip Eif4ebp2 Entpd7 Fto Fzd4 Ga17 Git2 Gpd2 Gpt2 H2-T10 H2-T22 Hist1h2ao Htra3 Hyal1 Itgb1 Jag2 Kcnh1 Khk Klf13 Krt1-15 Lgi4 Lrrk1 Mark2 Mto1 Nfix Ntf3 Pabpn1 Pappa Park2 Pdpk1 Pex16 Pop5 Pou2f1 Ppp2r5a Prrg2 Ptk2 Ptpn13 Ranbp5 Rbp4 Rnf134 Rock1 Rps25 Rsnl2 Scg3 Sec8l1 Sema6c Semcap2 Ser…
123	V$MTATA_B: Muscle TATA box	106	106	130	7631	8304	-2.09	0.0	0.18	0.0	1110037N09Rik 2410012M04Rik 4930542G03Rik AI746432 Aacs Adra1a Agtpbp1 Axl B2m Bnip2 Calca Capn12 Capzb Car4 Ccnt1 Ccrl1 Cd1d1 Cdh13 Clcn3 Cops5 Cox6c Cpsf3 Creb3 Csna Ctps2 Cxcl15 Dact1 Defb1 Dfna5h Dgat2 Dnahc11 Eif3s6ip Entpd7 Fcmd Fdps Fin15 Foxo1 Fto Fzd4 Gpd2 Gpt2 Hadhb Hadhsc Hc Hoxc6 Hoxd4 Hspa9a Hyal1 Igfbp7 Itgb1 Itih2 Jag2 Kifap3 Klf7 Krt1-15 Lims2 Mdn1 Mphosph10 Mto1 Nr4a2 Nrg4 Pappa …
124	V$GATA1_02: GATA-binding factor 1	78	78	158	5742	10193	-2.11	0.0	0.17	0.0	4930542G03Rik AI746432 Acat1 Adra1a Aldh2 Alg2 Antxr1 Arf4 Arfl4 B3gat3 Becn1 Bnip2 Calca Car4 Ccnd2 Ccrl1 Cd151 Cdh13 Chc1l Chchd3 Cnn1 Cntfr Cplx1 Cpsf3 Ctps2 Cxcl15 D7Ertd462e Diap2 Eed Eif4ebp2 Entpd7 Fbxo9 Fin15 Fto Fxyd7 Gpt2 Iqgap1 Itih2 Jag2 Khk Krt1-15 Krt1-5 Lgi4 Lrrk1 March5 Mark2 Mgll Mrpl3 Odz2 Ogt Palm Park2 Pcx Pde4b Peg3 Pkd2l2 Plp2 Polg Ppp2r5a Pqlc1 Pscd3 Psmd11 Pvt1 Rac1 Rbpms2…
125	V$OCT_C: Octamer binding site	10	10	226	1067	14868	-2.12	0.0	0.04	0.0	BC019943 Creb3 Fto Krt1-5 Thra Thrap4 Ube1x Utrn Zbtb7 Zfp207
126	V$CEBPGAMMA_Q6	163	163	73	11461	4474	-2.12	0.0	0.16	0.0	1810057B09Rik 2410012M04Rik 2900091E11Rik 4930542G03Rik Aacs Acat1 Adra1a Agtpbp1 Aldh2 Angptl2 Antxr1 Areg Arf4 Arfl4 B3gat3 BC019943 Becn1 Bnip2 C330023F11Rik Calca Capn12 Ccnd2 Ccnt1 Ccrl1 Cd1d1 Cdh13 Chc1l Chchd3 Cnn1 Cops5 Cox15 Cox6c Cpsf3 Creb3 Crispld1 Csna Ctps2 Cutl1 Cxcl15 Dact1 Defb1 Dfna5h Dgat2 Diap2 Dnahc11 Eed Eif4ebp2 Elovl6 Entpd7 Exosc1 F11r Fbxo9 Fcmd Fdps Fin15 Foxo1 Fto Ga17…
127	V$AREB6_02: AREB6 (Atp1a1 regulatory element binding factor 6)	84	84	152	6137	9798	-2.12	0.0	0.18	0.0	AI746432 Acat1 Alg2 Antxr1 Becn1 Calca Capn12 Capzb Catna1 Cd151 Cdh13 Chd4 Clcn3 Cntfr Cox6c Crispld1 D7Ertd462e Eed Entpd7 F11r Fbxo9 Fdps Fin15 Fxyd7 Fzd4 Gdap10 Gpd2 Gpt2 Grpel1 H2-T10 H2-T22 Hibch Hoxa7 Htra3 Iqgap1 Kcnh1 Khk Krt1-5 March5 Mark2 Mfap3 Mgll Mrpl21 Mtch2 Nfix Nfkb2 Ntf3 Nxph3 Odz2 Pabpn1 Palm Park2 Pcx Pkd2l2 Plp2 Pnliprp2 Polg Pop5 Ppp1r15b Pqlc1 Proc Psen2 Ptpn14 Rac1 Rbpms2…
128	V$IRF7_01: interferon regulatory factor 7	127	127	109	9029	6906	-2.13	0.0	0.19	0.0	2410012M04Rik 2900091E11Rik 4930542G03Rik AI746432 Adra1a Agtpbp1 Aldh2 Antxr1 Areg B2m B3gat3 BC019943 Bnip2 Calca Cd1d1 Cdh13 Chc1l Chchd3 Cops5 Cox15 Cplx1 Cpsf3 Creb3 Ctps2 Cutl1 D8Ertd325e Defb1 Diap2 Dnahc11 Dvl1 Eed Eif4ebp2 Fbxo9 Fcmd Fdps Fto Galk2 Gdap10 Grpel1 H2-T10 H2-T22 H2afy2 Hadhb Hc Hibch Hoxa7 Hoxc6 Hoxd4 Htra3 Immp2l Itgb1 Itih2 Khk Kifap3 Klf7 Krt1-5 Lgi4 Mdn1 Mrpl21 Mrpl3 Mt…
129	V$EBF_Q6	60	60	176	4523	11412	-2.13	0.0	0.15	0.0	2410012M04Rik Aldh2 B2m Capn12 Capzb Car4 Ccnd2 Chd4 Clcn3 Cox15 Cplx1 Cpsf3 Crispld1 Ctps2 Dact1 Diap2 Dnahc11 Eed Entpd7 Foxo1 Fto Ga17 Gpd2 H2-T10 H2-T22 Htra3 Jag2 Kcnh1 Khk Lgi4 Lims2 Mark2 Mrpl21 Ncoa1 Ntf3 Phlda3 Plp2 Polg Por Ppargc1b Ppm1a Ppp1r15b Prrg2 Rbp4 Rbpms2 Rock1 Rpl23a Rpl3 Rpl41 Sdpr Sema6c Sfpq Slc24a3 Slc2a5 Stk11 Tcf23 Tef Wnt3a Xpnpep2 Zbtb7
130	V$ELF1_Q6	105	105	131	7534	8401	-2.14	0.0	0.2	0.0	1110037N09Rik 2410118I19Rik 2900091E11Rik AI746432 Adra1a Aldh2 Angptl2 Areg Arfl4 Axl B3gat3 Bnip2 Capn12 Catna1 Ccnd2 Ccrl1 Cd151 Cd1d1 Cnn1 Cops5 Cplx1 Crispld1 Csna Ctps2 Cutl1 Cxcl15 D7Ertd462e D8Ertd325e Defb1 Dfna5h Dgat2 Diap2 Dlst Eif4ebp2 Elovl6 Entpd7 F11r Fcmd Fdps Fxyd7 Gpd2 Grpel1 H2-T10 H2-T22 H2afy2 Hibch Hoxc6 Htra3 Hyal1 Igfbp7 Immp2l Jag2 Khk Krt1-15 Lgi4 Mdn1 Mphosph10 Nfib Nf…
131	V$RFX1_01: X-box binding protein RFX1	97	97	139	6996	8939	-2.14	0.0	0.19	0.0	1110037N09Rik 1810057B09Rik 4930542G03Rik Aacs Adra1a Alg2 Angptl2 Areg B2m Catna1 Ccnt1 Chd4 Clcn3 Cops5 Cox6c Cplx1 Cpsf3 Ctps2 D7Ertd462e D8Ertd325e Dact1 Dfna5h Diap2 Dvl1 Eed Eif3s6ip Elovl6 Entpd7 Fcmd Fdps Fin15 Foxo1 Fxyd7 Ga17 Galk2 Gdap10 Git2 Gpt2 Grpel1 H2-T10 H2-T22 H2afy2 Hadhsc Hist1h2ao Hoxa7 Hspa9a Hyal1 Igfbp7 Itgb1 Itih2 Jag2 Khk Kifap3 Klf7 Krt1-5 March5 Mfap3 Mrpl21 Mtch2 Nfk…
132	V$COMP1_01: COMP1	140	140	96	9892	6043	-2.15	0.0	0.19	0.0	1110037N09Rik 2410118I19Rik 4930542G03Rik AI746432 Acat1 Adra1a Aldh2 Alg2 Angptl2 Antxr1 Arfl4 Axl B2m B3gat3 Bnip2 Calca Capn12 Car4 Catna1 Ccnt1 Cd151 Cd1d1 Chchd3 Clcn3 Cox15 Cox6c Cplx1 Crispld1 Cutl1 D7Ertd462e D8Ertd325e Dfna5h Dnahc11 Eed Eif3s6ip Entpd7 F11r Fbxo9 Fcmd Fdps Foxo1 Fto Fxyd7 Fzd4 Ga17 Galk2 Git2 Grpel1 H2-T10 H2-T22 H2afy2 Hadhb Hadhsc Hist1h2ao Hoxa7 Hoxc6 Hoxd4 Htra3 Iqg…
133	V$CREB_02: cAMP-responsive element binding protein	31	31	205	1691	14244	-2.16	0.0	2.05	0.48	1810057B09Rik 2410012M04Rik Adra1a Alg2 Angptl2 Arf4 Bnip2 Calca Ccnt1 Clcn3 Cops5 D8Ertd325e Dvl1 Fxyd7 Jag2 Klf13 Mrpl21 Pabpn1 Ppm1a Pvt1 Rbpms2 Rpl3 Rpl41 Scg3 Snrk Stk11 Stx18 Suv39h1 Ubqln2 Zbed3 Zfp207
134	V$BRN2_01: POU factor Brn-2	94	94	142	6783	9152	-2.17	0.0	0.2	0.0	1810057B09Rik 2410118I19Rik 2900091E11Rik AI746432 Acat1 Agtpbp1 Aldh2 Alg2 Angptl2 Arf4 B3gat3 BC019943 Becn1 Bnip2 C330023F11Rik Calca Ccnd2 Ccnt1 Cd1d1 Chc1l Cnn1 Cox6c Crispld1 Csna Cxcl15 Defb1 Dnahc11 Elovl6 Entpd7 Exosc1 Fcmd Fdps Foxo1 Fto Ga17 Galk2 Gdap10 Gpt2 Grpel1 H2-T10 Hc Hibch Hspa9a Hyal1 Immp2l Itgb1 Kcnh1 Kifap3 Lrrk1 March5 Mgll Mphosph10 Mrpl21 Mtch2 Mto1 Nrg4 Ntf3 Odz2 Pappa…
135	V$XFD3_01: Xenopus fork head domain factor 3	22	22	214	1914	14021	-2.18	0.0	0.09	0.0	Ccrl1 Cox15 Eed Elovl6 Fcmd Foxo1 Galk2 Gpt2 Immp2l Kcnh1 Lrrk1 Mto1 Park2 Por Ptk2 Rpl41 Sf3b5 Snrk Spon2 Sqrdl Tcf4 Zbed3
136	V$LDSPOLYA_B: Lentiviral Poly A downstream element	183	183	53	12779	3156	-2.19	0.0	0.15	0.0	1110037N09Rik 1810057B09Rik 2410118I19Rik 2900091E11Rik 4930542G03Rik AI746432 Aacs Acat1 Adra1a Agtpbp1 Aldh2 Alg2 Angptl2 Areg Arf4 Arfl4 Axl B2m B3gat3 BC019943 Becn1 Bnip2 C330023F11Rik Calca Capn12 Capzb Car4 Ccnd2 Ccnt1 Ccrl1 Cd151 Cd1d1 Cdh13 Chc1l Chchd3 Clcn3 Cnn1 Cntfr Cops5 Cox6c Cplx1 Cpsf3 Creb3 Csna Ctps2 Cutl1 Cxcl15 D7Ertd462e D8Ertd325e Dact1 Defb1 Dgat2 Diap2 Dlst Dnahc11 Eed Ei…
137	V$E2A_Q2	146	146	90	9441	6494	-2.2	0.0	1.48	0.17	1110037N09Rik 1810057B09Rik 4930542G03Rik AI746432 Aacs Acat1 Adra1a Alg2 Angptl2 Antxr1 Areg Arfl4 B3gat3 Becn1 Bnip2 C330023F11Rik Calca Capn12 Capzb Catna1 Ccnt1 Ccrl1 Chc1l Chchd3 Chd4 Clcn3 Cnn1 Cntfr Cox15 Cox6c Cplx1 Crispld1 Ctps2 D7Ertd462e D8Ertd325e Defb1 Diap2 Dlst Dnahc11 Dvl1 Eed Eif3s6ip Eif4ebp2 Entpd7 F11r Fbxo9 Fdps Fto Fxyd7 Fzd4 Galk2 Gdap10 Gpd2 Gpt2 H2-T10 H2-T22 H2afy2 Hibc…
138	V$ELK1_01: Elk-1	55	55	181	4144	11791	-2.22	0.0	0.17	0.0	1110037N09Rik 2410118I19Rik 2900091E11Rik Aacs Adra1a Agtpbp1 Areg Bnip2 Capn12 Capzb Ccnt1 Ccrl1 Cntfr Cops5 Cox15 Cpsf3 Crispld1 Cutl1 D7Ertd462e D8Ertd325e Dlst Eed Eif3s6ip Fbxo9 Fcmd Fzd4 Git2 Grpel1 Hadhsc Hoxd4 Irx4 Klf7 Mfap3 Mrpl3 Mtch2 Pde4b Pex16 Pla2g1br Polg Pop5 Pou2f1 Pscd3 Psen2 Rock1 Rpl3 Rps25 Sema6c Sf3b5 Slc25a19 Spon2 Sqrdl Stk11 Utrn Wasl Zbtb7
139	V$NKX25_02: homeo domain factor Nkx-2.5/Csx, tinman homolog	90	90	146	6477	9458	-2.23	0.0	0.22	0.0	2900091E11Rik Aacs Adra1a Agtpbp1 Antxr1 Arf4 B2m B3gat3 BC019943 Car4 Ccrl1 Chchd3 Clcn3 Cops5 Cplx1 Creb3 Crispld1 Csna Cxcl15 D8Ertd325e Dfna5h Dlst Eed Eif3s6ip Eif4ebp2 Elovl6 Entpd7 Exosc1 Fbxo9 Fcmd Fdps Fin15 Foxo1 Fto Fxyd7 Ga17 Galk2 Grpel1 H2-T10 H2-T22 H2afy2 Hist1h2ao Hoxd4 Hspa9a Immp2l Itgb1 Kif2a Klf7 Krt1-15 Krt1-5 Lims2 March5 Mark2 Mdn1 Mgll Nrg4 Palm Pcx Pde4b Pdpk1 Pkd2l2 Plp…
140	V$LEF1_Q6	212	212	24	14678	1257	-2.23	0.0	0.09	0.0	1110037N09Rik 1810057B09Rik 2410012M04Rik 2410118I19Rik 2900091E11Rik 4930542G03Rik AI746432 Aacs Acat1 Adra1a Aldh2 Alg2 Angptl2 Antxr1 Arf4 Arfl4 Axl B2m B3gat3 BC019943 Becn1 Bnip2 C330023F11Rik Calca Capn12 Capzb Car4 Catna1 Ccnt1 Cd151 Cd1d1 Cdh13 Chc1l Chchd3 Chd4 Cnn1 Cops5 Cox15 Cox6c Cplx1 Cpsf3 Creb3 Crispld1 Csna Ctps2 Cutl1 Cxcl15 D7Ertd462e D8Ertd325e Dact1 Defb1 Dfna5h Dgat2 Diap2 D…
141	V$ALPHACP1_01	2	2	234	414	15521	-2.24	0.0	0.02	0.0	B3gat3 Stk11
142	V$PEBP_Q6	55	55	181	4120	11815	-2.26	0.0	0.18	0.0	Agtpbp1 Antxr1 Becn1 Bnip2 Capn12 Catna1 Ccnd2 Ccrl1 Cdh13 Chchd3 Cntfr Cops5 Cox15 Ctps2 Cxcl15 D7Ertd462e Defb1 Diap2 Eif4ebp2 Eno1 Entpd7 Fto Galk2 Hist1h2ao Hoxc6 Hoxd4 Igfbp7 Immp2l Irx4 Krt1-5 Lims2 Mgll Mphosph10 Nfix Ogt Pcx Pdpk1 Pnliprp2 Ppp1r15b Pscd3 Rbp4 Rnf134 Rpl41 Rps25 Rsnl2 Sec8l1 Slc24a3 Slc2a5 Sqrdl Stk11 Tcf23 Utrn Xist Zfp207 Zfp358
143	V$SP3_Q3	162	162	74	10551	5384	-2.27	0.0	1.43	0.15	1110037N09Rik 2410012M04Rik 2410118I19Rik 2900091E11Rik 4930542G03Rik Aacs Acat1 Adra1a Alg2 Angptl2 Antxr1 Areg Arfl4 Axl Bnip2 C330023F11Rik Capn12 Capzb Catna1 Ccnd2 Ccnt1 Cd1d1 Cdh13 Chc1l Chchd3 Chd4 Clcn3 Cnn1 Cops5 Cox6c Cplx1 Cpsf3 Creb3 Csna Ctps2 Cutl1 D7Ertd462e D8Ertd325e Defb1 Dfna5h Dnahc11 Eed Eif3s6ip Eif4ebp2 Elovl6 Eno1 Entpd7 F11r Fbxo9 Fcmd Fdps Foxo1 Fto Fxyd7 Fzd4 Ga17 Gdap1…
144	V$AREB6_01: AREB6 (Atp1a1 regulatory element binding factor 6)	45	45	191	3446	12489	-2.28	0.0	0.16	0.0	2410012M04Rik Alg2 BC019943 Calca Catna1 Ccnd2 Cd1d1 Cdh13 Cox15 Cox6c Cplx1 Crispld1 Defb1 Eif3s6ip Exosc1 Fin15 Foxo1 Ga17 Grpel1 H2-T10 Hist1h2ao Irx4 Kcnh1 Krt1-5 Lrrk1 Mfap3 Mphosph10 Mrpl21 Mtch2 Mto1 Nfkb2 Pbxip1 Pcx Pparbp Ppp2r5a Pqlc1 Prrg2 Psmd11 Scg3 Sema6c Sf3b5 Slc24a3 Styx Tcf23 Tef
145	V$CDPCR1_01: cut-like homeodomain protein	179	179	57	12468	3467	-2.28	0.0	0.18	0.0	1110037N09Rik 1810057B09Rik 2410012M04Rik 2410118I19Rik 2900091E11Rik 4930542G03Rik AI746432 Adra1a Agtpbp1 Areg Arfl4 Axl B3gat3 BC019943 Becn1 C330023F11Rik Calca Capn12 Capzb Car4 Catna1 Ccnd2 Ccnt1 Ccrl1 Cd151 Cd1d1 Cdh13 Chc1l Chchd3 Clcn3 Cnn1 Cops5 Cox15 Cplx1 Creb3 Crispld1 Csna Ctps2 Cxcl15 D7Ertd462e Dact1 Dgat2 Diap2 Dlst Dnahc11 Dvl1 Eed Eif3s6ip Eif4ebp2 Eno1 Entpd7 Exosc1 F11r Fbxo9…
146	V$ER_Q6: estrogen receptor	119	119	117	8379	7556	-2.28	0.0	0.27	0.0	1110037N09Rik 2410012M04Rik 2410118I19Rik 4930542G03Rik Aldh2 Alg2 Angptl2 Areg Arf4 Arfl4 B3gat3 Becn1 Bnip2 Capn12 Capzb Catna1 Ccnd2 Ccrl1 Cd151 Cdh13 Chc1l Chd4 Clcn3 Cnn1 Cntfr Cox6c Cpsf3 Creb3 Cutl1 D7Ertd462e D8Ertd325e Diap2 Dlst Dvl1 Eif3s6ip Elovl6 Eno1 Exosc1 F11r Fcmd Fin15 Fxyd7 Fzd4 Ga17 Git2 Gpt2 Grpel1 H2afy2 Hadhsc Hibch Hoxa7 Hoxd4 Immp2l Iqgap1 Itih2 Khk Kifap3 Krt1-5 Lrrk1 Ma…
147	V$CETS168_Q6	141	141	95	9872	6063	-2.29	0.0	0.25	0.0	1110037N09Rik 2410012M04Rik 2410118I19Rik 4930542G03Rik AI746432 Adra1a Agtpbp1 Aldh2 Alg2 Angptl2 Antxr1 Areg Arf4 B3gat3 BC019943 Becn1 Bnip2 Calca Capn12 Capzb Car4 Ccnd2 Ccnt1 Ccrl1 Cd1d1 Cdh13 Chchd3 Chd4 Cnn1 Cntfr Cops5 Cox15 Cplx1 Cpsf3 Creb3 Crispld1 Cutl1 D7Ertd462e D8Ertd325e Dgat2 Dlst Dnahc11 Eed Eif3s6ip Eif4ebp2 Elovl6 Eno1 F11r Fbxo9 Foxo1 Fto Fxyd7 Fzd4 Ga17 Galk2 Gpt2 H2-T10 H2a…
148	V$PPARG_01: PPAR-gamma (peroxisome proliferator-activated receptor gamma)	1	1	235	2	15933	-2.3	0.0	3.14	1.1	Stk11
149	V$YY1_02: Yin and Yang 1	30	30	206	1661	14274	-2.3	0.0	1.89	0.36	2410118I19Rik 4930542G03Rik Antxr1 Becn1 Clcn3 Dnahc11 Eif4ebp2 Git2 Gpd2 Hc Hspa9a Htra3 Lgi4 Mark2 Mrpl21 Mtch2 Mto1 Pabpn1 Pou2f1 Pparbp Ppargc1b Rac1 Rpl23a Rpl41 Sec8l1 Slc25a19 Stk11 Thrap4 Wasl Zfp207
150	V$USF_01: upstream stimulating factor	30	30	206	1666	14269	-2.31	0.0	1.87	0.36	Acat1 Angptl2 Chchd3 Chd4 Clcn3 Cntfr Crispld1 D7Ertd462e Defb1 Diap2 Hoxa7 Hoxd4 Hspa9a Khk Mtch2 Pbxip1 Pecr Polg Ppm1a Pscd3 Psen2 Psmd11 Sc5d Sdh1 Sertad2 Sfpq Tmem43 Xist Zbed3 Zfp207
151	V$PAX6_01: Pax-6	106	106	130	7476	8459	-2.32	0.0	0.29	0.0	1810057B09Rik 2410012M04Rik 4930542G03Rik AI746432 Aacs Agtpbp1 Antxr1 Arf4 B3gat3 BC019943 C330023F11Rik Car4 Ccnd2 Ccnt1 Cd151 Cd1d1 Cdh13 Chchd3 Cops5 Cox15 Cplx1 Crispld1 Cxcl15 D7Ertd462e Defb1 Dlst Dnahc11 Elovl6 Exosc1 Fcmd Foxo1 Fto Fxyd7 Fzd4 Galk2 Git2 Gpd2 Gpt2 Grpel1 H2afy2 Hc Hibch Hist1h2ao Hoxa7 Hyal1 Immp2l Irx4 Itgb1 Itih2 Khk Kifap3 Krt1-5 Lgi4 March5 Mfap3 Mgll Mrpl21 Ncoa1 Nfi…
152	V$TITF1_Q3: TTF-1, TITF1 (thyroid transcription factor 1)	96	96	140	6172	9763	-2.34	0.0	1.23	0.03	1110037N09Rik 1810057B09Rik AI746432 Aacs Adra1a Agtpbp1 Axl B2m Becn1 C330023F11Rik Calca Capn12 Car4 Catna1 Ccnd2 Ccrl1 Chc1l Cnn1 Cops5 Creb3 Csna Ctps2 Cutl1 D7Ertd462e D8Ertd325e Dact1 Defb1 Dfna5h Dnahc11 Dvl1 Eed Eif3s6ip Elovl6 Eno1 F11r Fbxo9 Fcmd Foxo1 Fxyd7 Gdap10 Gpt2 Grpel1 H2-T10 H2-T22 Hoxa7 Hoxd4 Hspa9a Irx4 Itgb1 Itih2 Jag2 Kcnh1 Kif2a Kifap3 Klf13 Krt1-15 Krt1-5 Lgi4 Lims2 Mdn1 …
153	V$AP1_Q4: activator protein 1	187	187	49	12984	2951	-2.34	0.0	0.18	0.0	1110037N09Rik 1810057B09Rik 2410012M04Rik 2410118I19Rik 2900091E11Rik AI746432 Aacs Acat1 Adra1a Agtpbp1 Aldh2 Alg2 Antxr1 Areg Arf4 Arfl4 B2m B3gat3 BC019943 Bnip2 Calca Capn12 Capzb Catna1 Ccnd2 Ccnt1 Ccrl1 Cd151 Cd1d1 Cdh13 Chc1l Chchd3 Clcn3 Cnn1 Cntfr Cops5 Cox15 Cox6c Cplx1 Cpsf3 Creb3 Ctps2 Cutl1 D7Ertd462e D8Ertd325e Dact1 Defb1 Dfna5h Diap2 Dnahc11 Eed Eif3s6ip Eif4ebp2 Entpd7 Exosc1 F11…
154	V$HNF4_DR1_Q3	194	194	42	12722	3213	-2.35	0.0	1.57	0.19	1110037N09Rik 1810057B09Rik 2410012M04Rik 2410118I19Rik 4930542G03Rik AI746432 Aacs Acat1 Adra1a Agtpbp1 Alg2 Angptl2 Antxr1 Arf4 Arfl4 B2m B3gat3 BC019943 Becn1 Bnip2 C330023F11Rik Calca Capn12 Capzb Catna1 Ccnd2 Ccrl1 Cd151 Cd1d1 Chc1l Chd4 Cntfr Cops5 Cox15 Cplx1 Cpsf3 Creb3 Crispld1 Csna Ctps2 Cutl1 Cxcl15 D7Ertd462e D8Ertd325e Defb1 Dfna5h Dgat2 Diap2 Dlst Dvl1 Eed Eif3s6ip Elovl6 Eno1 Exosc…
155	V$SMAD3_Q6	132	132	104	9206	6729	-2.35	0.0	0.3	0.0	1110037N09Rik 1810057B09Rik 2410012M04Rik 2900091E11Rik 4930542G03Rik Acat1 Alg2 Angptl2 Areg Arf4 Arfl4 Axl B2m BC019943 C330023F11Rik Calca Capn12 Capzb Cd151 Cd1d1 Cdh13 Clcn3 Cnn1 Cntfr Cops5 Cplx1 Creb3 Crispld1 Cxcl15 D7Ertd462e D8Ertd325e Dact1 Dfna5h Dgat2 Dlst Eif3s6ip Eif4ebp2 Elovl6 Eno1 Entpd7 Exosc1 Fbxo9 Fcmd Fin15 Foxo1 Fxyd7 Galk2 Gdap10 Git2 Grpel1 H2-T10 H2-T22 H2afy2 Hc Hist1h2…
156	V$CMYB_01: c-Myb	43	43	193	3274	12661	-2.36	0.0	0.19	0.0	2410118I19Rik Aldh2 Arf4 BC019943 Bnip2 C330023F11Rik Car4 Catna1 Ccnd2 Cd1d1 Cntfr Dfna5h Diap2 Eif4ebp2 Foxo1 Ga17 H2afy2 Igfbp7 Iqgap1 Klf13 Lims2 Mark2 Mphosph10 Mrpl3 Mtch2 Nfkb2 Nxph3 Peg3 Pex16 Pla2g1br Pnliprp2 Polg Pop5 Pou2f1 Rps25 Rsnl2 Sdh1 Slc2a5 Snrk Stk11 Ubqln2 Uqcrc2 Zfp207
157	V$MAX_01: Max	14	14	222	653	15282	-2.37	0.0	2.2	0.52	Acat1 Angptl2 Cntfr Crispld1 Hoxd4 Mtch2 Pecr Polg Ppm1a Pscd3 Sc5d Sdh1 Sertad2 Zbed3
158	V$HNF4_01: hepatic nuclear factor 4	231	231	5	15291	644	-2.38	0.0	2.48	0.72	1110037N09Rik 1810057B09Rik 2410012M04Rik 2410118I19Rik 2900091E11Rik 4930542G03Rik AI746432 Aacs Acat1 Adra1a Agtpbp1 Aldh2 Alg2 Angptl2 Antxr1 Areg Arf4 Arfl4 Axl B2m B3gat3 BC019943 Becn1 Bnip2 C330023F11Rik Calca Capn12 Capzb Car4 Ccnd2 Ccnt1 Ccrl1 Cd151 Cd1d1 Cdh13 Chc1l Chchd3 Chd4 Clcn3 Cnn1 Cntfr Cops5 Cox15 Cox6c Cplx1 Cpsf3 Creb3 Crispld1 Csna Ctps2 Cutl1 Cxcl15 D7Ertd462e D8Ertd325e Da…
159	V$NFKAPPAB_01: NF-kappaB	28	28	208	2264	13671	-2.38	0.0	0.14	0.0	1810057B09Rik 2410012M04Rik Adra1a B2m Cd151 Chd4 Cutl1 Defb1 Dfna5h Fto Ga17 Hoxa7 Jag2 Krt1-15 Mark2 Nfkb2 Nr4a2 Ntf3 Pex16 Pla2g1br Pnliprp2 Pparbp Ppp2r5a Pqlc1 Rnf14 Stx18 Tcf15 Xist
160	V$PAX3_B: Pax-3 binding sites	139	139	97	9648	6287	-2.39	0.0	0.33	0.0	1810057B09Rik 4930542G03Rik Angptl2 Areg Arf4 Arfl4 Axl B2m B3gat3 BC019943 Becn1 Bnip2 Calca Capzb Car4 Ccnd2 Ccnt1 Cd151 Cd1d1 Cdh13 Chc1l Chchd3 Chd4 Clcn3 Cntfr Cops5 Cox15 Cox6c Cplx1 Cpsf3 Creb3 Ctps2 D7Ertd462e D8Ertd325e Dact1 Dfna5h Dgat2 Dlst Dnahc11 Dvl1 Eif4ebp2 Elovl6 Eno1 Exosc1 Fbxo9 Fcmd Fdps Fto Fxyd7 Fzd4 Ga17 Galk2 Gdap10 Git2 Gpd2 Gpt2 Grpel1 Hadhb Hadhsc Hc Hist1h2ao Hspa9a H…
161	V$RFX1_02: X-box binding protein RFX1	76	76	160	5428	10507	-2.39	0.0	0.29	0.0	2410118I19Rik 4930542G03Rik Agtpbp1 Aldh2 Angptl2 Areg Axl B3gat3 BC019943 Bnip2 C330023F11Rik Capzb Catna1 Chchd3 Clcn3 Cox15 Cox6c Cpsf3 Ctps2 Cutl1 Cxcl15 D8Ertd325e Dact1 Dfna5h Dgat2 Diap2 Dnahc11 Eed Eif4ebp2 Elovl6 Entpd7 Foxo1 Galk2 Gpd2 Gpt2 H2afy2 Hadhb Hc Hoxa7 Hoxd4 Hspa9a Iqgap1 Jag2 Kif2a Kifap3 Klf7 Krt1-5 Mgll Mrpl21 Nfib Nr4a2 Nrg4 Ntf3 Nxph3 Pabpn1 Palm Pappa Pkd2l2 Polg Por Ppa…
162	V$SMAD4_Q6	95	95	141	6657	9278	-2.41	0.0	0.35	0.0	1110037N09Rik 1810057B09Rik 2410012M04Rik 4930542G03Rik AI746432 Acat1 Aldh2 Arf4 Arfl4 Axl Becn1 Bnip2 Calca Capzb Catna1 Ccnd2 Ccrl1 Cd1d1 Cdh13 Chd4 Cntfr Crispld1 Cutl1 D7Ertd462e D8Ertd325e Dfna5h Diap2 Dnahc11 Exosc1 Fbxo9 Fxyd7 Galk2 Gdap10 H2-T10 H2-T22 Hc Hibch Hoxd4 Hspa9a Hyal1 Igfbp7 Itgb1 Jag2 Kcnh1 Khk Kifap3 Krt1-15 Lgi4 Lrrk1 March5 Mark2 Mdn1 Mfap3 Nfix Nr4a2 Nrg4 Ntf3 Pabpn1 Pdp…
163	V$BARBIE_01: barbiturate-inducible element	115	115	121	7985	7950	-2.42	0.0	0.38	0.0	1110037N09Rik 1810057B09Rik 2410012M04Rik 2410118I19Rik 2900091E11Rik AI746432 Acat1 Agtpbp1 Angptl2 Antxr1 Areg Arf4 Arfl4 B3gat3 Becn1 Bnip2 C330023F11Rik Car4 Catna1 Ccnd2 Ccrl1 Cd151 Cdh13 Chc1l Clcn3 Cnn1 Cntfr Creb3 Crispld1 Csna Cutl1 D8Ertd325e Dfna5h Dgat2 Diap2 Dlst Dnahc11 Eed Elovl6 Eno1 Exosc1 F11r Fdps Fin15 Gdap10 Grpel1 H2-T10 H2afy2 Hadhb Hc Hibch Hoxc6 Hoxd4 Htra3 Hyal1 Immp2l I…
164	V$IRF_Q6_01	113	113	123	7416	8519	-2.42	0.0	1.01	0.0	2410012M04Rik 2410118I19Rik 2900091E11Rik 4930542G03Rik Aacs Acat1 Agtpbp1 Aldh2 Antxr1 Areg Arfl4 B2m B3gat3 BC019943 Bnip2 Calca Capn12 Car4 Cd1d1 Cdh13 Chc1l Chchd3 Cntfr Cplx1 Crispld1 Cutl1 D8Ertd325e Defb1 Dgat2 Diap2 Dnahc11 Eed Eif3s6ip Exosc1 F11r Fcmd Foxo1 Gdap10 H2-T10 H2-T22 H2afy2 Hadhb Hc Hist1h2ao Hoxa7 Hoxc6 Immp2l Itgb1 Itih2 Kcnh1 Kifap3 Krt1-15 Krt1-5 Lgi4 March5 Mdn1 Mfap3 Mp…
165	V$TANTIGEN_B: Major T-antigen binding sites	31	31	205	1765	14170	-2.42	0.0	1.69	0.27	Aacs Arfl4 C330023F11Rik Cd151 Cdh13 Chc1l D7Ertd462e Dact1 Eif3s6ip Eif4ebp2 Elovl6 Eno1 F11r Gdap10 Hc Lgi4 Pbxip1 Pecr Pparbp Prrg2 Rnf14 Rpgrip1 Rpl23a Sdh1 Sf3b5 Slc25a19 Tef Tuba1 Txnl6 Utrn Xpnpep2
166	V$MEF2_Q6_01	136	136	100	9404	6531	-2.42	0.0	0.37	0.0	1110037N09Rik 1810057B09Rik 2410012M04Rik Aacs Adra1a Agtpbp1 Aldh2 Antxr1 Arf4 Arfl4 B2m B3gat3 BC019943 Becn1 C330023F11Rik Calca Capn12 Catna1 Ccnd2 Ccnt1 Ccrl1 Cd1d1 Chc1l Chchd3 Cnn1 Cops5 Cox15 Cox6c Cpsf3 Crispld1 Csna Cxcl15 D7Ertd462e D8Ertd325e Defb1 Dfna5h Dgat2 Diap2 Eed Eif3s6ip Eif4ebp2 Elovl6 Entpd7 Exosc1 F11r Fcmd Fdps Fin15 Fxyd7 Ga17 Grpel1 Hadhb Hadhsc Hc Hibch Hist1h2ao Hoxa7…
167	V$PPARA_02: PPAR-alpha:RXR-alpha heterodimer (peroxisome proliferator activated factor alpha:retinoid X receptor alpha)	3	3	233	481	15454	-2.42	0.0	0.03	0.0	Creb3 Irx4 Rpl41
168	V$GCM_Q2	49	49	187	3635	12300	-2.43	0.0	0.23	0.0	2900091E11Rik Antxr1 B3gat3 C330023F11Rik Ccnd2 Cd151 Cdh13 Dact1 Dfna5h Eed Eno1 Fcmd Fto Fxyd7 Git2 Gpt2 H2afy2 Htra3 Igfbp7 Itih2 Jag2 Khk Krt1-5 Lims2 Mdn1 Mto1 Nfib Nfix Pde4b Peg3 Pla2g1br Por Ppargc1b Prrg2 Ptpn13 Ptpn14 Rnf134 Rock1 Rps25 Sertad2 Slc24a3 Slit1 Snrk Spon2 Sqrdl Tef Txndc7 Ube1x Ubqln2
169	V$HAND1E47_01: Hand1:E47 heterodimer	134	134	102	9247	6688	-2.44	0.0	0.39	0.0	1110037N09Rik 1810057B09Rik 2410012M04Rik 2410118I19Rik 2900091E11Rik 4930542G03Rik AI746432 Aacs Acat1 Agtpbp1 Aldh2 Arf4 Arfl4 Axl B3gat3 Becn1 Bnip2 C330023F11Rik Calca Car4 Ccrl1 Cd151 Chchd3 Cnn1 Cntfr Cox6c Cplx1 Creb3 Crispld1 Csna Ctps2 Cutl1 Cxcl15 D7Ertd462e D8Ertd325e Dact1 Defb1 Dfna5h Dgat2 Dvl1 Fin15 Foxo1 Fto Fzd4 Ga17 Galk2 Gpd2 H2-T10 H2-T22 Hc Hibch Hist1h2ao Hoxc6 Hspa9a Htra3 …
170	V$ICSBP_Q6	8	8	228	862	15073	-2.44	0.0	0.06	0.0	B2m BC019943 Chchd3 Dnahc11 H2-T10 H2-T22 Mtch2 Rac1
171	V$GATA4_Q3	228	228	8	15629	306	-2.44	0.0	0.04	0.0	1110037N09Rik 1810057B09Rik 2410012M04Rik 2410118I19Rik 4930542G03Rik AI746432 Aacs Acat1 Adra1a Agtpbp1 Aldh2 Alg2 Angptl2 Antxr1 Areg Arf4 Arfl4 Axl B2m B3gat3 BC019943 Becn1 Bnip2 C330023F11Rik Calca Capn12 Capzb Car4 Catna1 Ccnd2 Ccnt1 Ccrl1 Cd151 Cd1d1 Cdh13 Chc1l Chchd3 Clcn3 Cnn1 Cntfr Cops5 Cox15 Cox6c Cplx1 Creb3 Crispld1 Csna Ctps2 Cutl1 Cxcl15 D7Ertd462e Dact1 Defb1 Dfna5h Dgat2 Diap2 …
172	V$MYOD_01: myoblast determination gene product	151	151	85	10415	5520	-2.45	0.0	0.36	0.0	1110037N09Rik 4930542G03Rik AI746432 Aacs Acat1 Aldh2 Alg2 Angptl2 Antxr1 Areg Arfl4 B3gat3 BC019943 Becn1 C330023F11Rik Calca Capn12 Capzb Car4 Catna1 Ccnd2 Cd151 Cd1d1 Cdh13 Chc1l Chchd3 Chd4 Clcn3 Cntfr Cox6c Cplx1 Cpsf3 Crispld1 Ctps2 Cutl1 D7Ertd462e D8Ertd325e Diap2 Dlst Dnahc11 Dvl1 Eed Eif3s6ip Eif4ebp2 Entpd7 Exosc1 Fbxo9 Fdps Fto Fxyd7 Fzd4 Gdap10 Git2 Gpd2 Gpt2 Grpel1 H2-T10 H2-T22 Hib…
173	V$GATA1_03: GATA-binding factor 1	78	78	158	5500	10435	-2.45	0.0	0.35	0.0	AI746432 Aacs Adra1a Agtpbp1 Arfl4 B3gat3 BC019943 C330023F11Rik Cd151 Cd1d1 Cdh13 Chc1l Chchd3 Cops5 Creb3 Crispld1 Ctps2 Cxcl15 D7Ertd462e Eif3s6ip Eif4ebp2 Elovl6 Entpd7 Exosc1 F11r Fbxo9 Fin15 Fto Fzd4 Gdap10 Gpt2 Grpel1 Hadhb Hoxa7 Hspa9a Htra3 Hyal1 Igfbp7 Immp2l Iqgap1 Khk Klf7 Krt1-15 Krt1-5 Lims2 March5 Mphosph10 Mtch2 Mto1 Nxph3 Odz2 Ogt Pappa Pbxip1 Peg3 Pex16 Polg Pparbp Ptk2 Rac1 Rbp…
174	V$AREB6_03: AREB6 (Atp1a1 regulatory element binding factor 6)	41	41	195	2460	13475	-2.46	0.0	1.46	0.17	1110037N09Rik Alg2 B3gat3 Cd151 Clcn3 D8Ertd325e Entpd7 Exosc1 Fxyd7 Ga17 Grpel1 Hibch Htra3 Irx4 Khk Krt1-5 Lrrk1 Mgll Mrpl3 Nfix Nfkb2 Nr4a2 Odz2 Palm Park2 Pbxip1 Pnliprp2 Pparbp Ppm1a Ptpn13 Ptpn14 Rock1 Rpgrip1 Rpl41 Scg3 Sdpr Sec8l1 Slc2a5 Syt12 Tef Tuba1
175	V$NFKB_Q6_01	148	148	88	10186	5749	-2.46	0.0	0.39	0.0	1110037N09Rik 1810057B09Rik 2410012M04Rik 2900091E11Rik AI746432 Acat1 Adra1a Agtpbp1 Alg2 Angptl2 Antxr1 Areg B2m Bnip2 C330023F11Rik Capn12 Car4 Catna1 Ccnd2 Ccnt1 Ccrl1 Cd151 Cd1d1 Cdh13 Chd4 Cntfr Cox15 Cox6c Cplx1 Cpsf3 Creb3 Ctps2 Cutl1 Cxcl15 D8Ertd325e Defb1 Dfna5h Dgat2 Diap2 Dvl1 Eed Elovl6 Eno1 Entpd7 F11r Fdps Fto Fxyd7 Ga17 Galk2 Git2 Grpel1 H2-T10 H2-T22 H2afy2 Hadhsc Hc Hibch Hoxa7…
176	V$FXR_IR1_Q6	5	5	231	149	15786	-2.47	0.0	2.59	0.79	Car4 Cnn1 Lrrk1 Sema6c Zfp358
177	V$HNF4ALPHA_Q6	81	81	155	5678	10257	-2.47	0.0	0.38	0.0	1110037N09Rik 1810057B09Rik 2410012M04Rik AI746432 Adra1a Arf4 B2m BC019943 Becn1 Bnip2 Capn12 Ccrl1 Chc1l Cops5 Cplx1 Cpsf3 Creb3 Ctps2 D7Ertd462e Dvl1 Elovl6 Eno1 Entpd7 Fcmd Fin15 Fto Galk2 H2-T10 H2-T22 Hadhb Hadhsc Hc Hoxa7 Hyal1 Immp2l Iqgap1 Itgb1 Kcnh1 Khk Krt1-5 Mdn1 Mfap3 Mphosph10 Ncoa1 Nfib Pabpn1 Palm Pappa Pcx Pdpk1 Peg3 Pex16 Plp2 Polg Prrg2 Psen2 Psmd11 Ptk2 Ptpn14 Pvt1 Rac1 Rbm13…
178	V$HLF_01: hepatic leukemia factor	66	66	170	4691	11244	-2.48	0.0	0.34	0.0	2900091E11Rik Aacs Acat1 Adra1a Agtpbp1 Alg2 Angptl2 Antxr1 Arf4 BC019943 Ccnt1 Ccrl1 Chc1l Chchd3 Clcn3 Cops5 Cox15 Cox6c Ctps2 D7Ertd462e Dact1 Defb1 Dgat2 Diap2 Dnahc11 Eed Elovl6 Eno1 Fcmd Galk2 Gdap10 Grpel1 H2afy2 Hadhb Hadhsc Hc Hibch Hoxa7 Hoxd4 Itgb1 Itih2 Lrrk1 Mark2 Mfap3 Mrpl3 Nfib Ogt Pabpn1 Pparbp Ppp2r5a Psmd7 Rac1 Rbp4 Rsnl2 Sdpr Stx18 Tcf4 Tef Txndc7 Ube1x Uqcrc2 Wasl Xist Xpnpep…
179	V$CHOP_01: heterodimers of CHOP and C/EBPalpha	64	64	172	4564	11371	-2.49	0.0	0.33	0.0	1810057B09Rik 2900091E11Rik Aacs Agtpbp1 Alg2 Axl Capn12 Car4 Ccnd2 Cdh13 Chchd3 Chd4 Cnn1 Cox15 Creb3 Ctps2 Diap2 Eed Fbxo9 Foxo1 Hoxa7 Htra3 Hyal1 Itgb1 Kif2a Kifap3 Klf7 Mfap3 Mrpl21 Mrpl3 Ncoa1 Nr4a2 Nrg4 Ntf3 Odz2 Pappa Pde4b Pecr Peg3 Pex16 Pla2g1br Plp2 Polg Pop5 Por Pvt1 Rnf14 Rpl41 Scg3 Sdpr Slc6a9 Snrk Spon2 Sqrdl Suv39h1 Syt12 Tcf4 Tuba1 Txndc7 Wnt3a Xist Xpnpep2 Zbed3 Zbtb7
180	V$SREBP_Q3	79	79	157	5139	10796	-2.49	0.0	1.0	0.0	1110037N09Rik 2410118I19Rik AI746432 Angptl2 Arf4 Arfl4 BC019943 Capn12 Capzb Car4 Ccnt1 Ccrl1 Chchd3 Chd4 Cox6c Cplx1 Creb3 Crispld1 D8Ertd325e Eno1 Exosc1 Fbxo9 Fdps Fin15 H2-T10 H2afy2 Hadhsc Hoxa7 Hoxc6 Hoxd4 Hspa9a Htra3 Hyal1 Igfbp7 Itih2 Jag2 Kifap3 Klf13 Klf7 Mark2 Mtch2 Nfib Nrg4 Nxph3 Pabpn1 Palm Park2 Peg3 Pex16 Phlda3 Pop5 Pou2f1 Ppargc1b Ppp1r15b Ppp2r5a Psen2 Psmd11 Ptpn14 Rpl23a Rp…
181	V$FOX_Q2	176	176	60	12128	3807	-2.49	0.0	0.31	0.0	1110037N09Rik 2410012M04Rik 2410118I19Rik 2900091E11Rik 4930542G03Rik Aacs Acat1 Adra1a Agtpbp1 Aldh2 Antxr1 Areg Arf4 Arfl4 Axl B2m BC019943 Becn1 Bnip2 C330023F11Rik Calca Capn12 Car4 Catna1 Ccrl1 Cd1d1 Chchd3 Clcn3 Cnn1 Cops5 Cox15 Cox6c Cplx1 Creb3 Crispld1 Csna Ctps2 Cutl1 Cxcl15 D7Ertd462e D8Ertd325e Dact1 Defb1 Dfna5h Diap2 Dlst Eed Eif3s6ip Eif4ebp2 Elovl6 Entpd7 Exosc1 Fbxo9 Fcmd Fin15 F…
182	V$FOXJ2_01: fork head box J 2	116	116	120	7774	8161	-2.49	0.0	0.73	0.0	1810057B09Rik 2410118I19Rik 2900091E11Rik 4930542G03Rik Aacs Acat1 Adra1a Agtpbp1 Aldh2 Alg2 Axl B2m BC019943 Becn1 Bnip2 C330023F11Rik Capn12 Car4 Ccnt1 Ccrl1 Cd1d1 Chc1l Chchd3 Clcn3 Cnn1 Cops5 Cox15 Cplx1 Creb3 Csna Dact1 Eed Eif4ebp2 Elovl6 Fcmd Fdps Galk2 Grpel1 Hadhb Hadhsc Hc Hoxc6 Hyal1 Immp2l Iqgap1 Kcnh1 Krt1-15 Krt1-5 Lgi4 Lims2 Mdn1 Mgll Mphosph10 Mrpl3 Mtch2 Mto1 Nfib Nrg4 Odz2 Pabpn…
183	V$LMO2COM_02: complex of Lmo2 bound to Tal-1, E2A proteins, and GATA-1, half-site 2	126	126	110	8432	7503	-2.49	0.0	0.76	0.0	2410118I19Rik 4930542G03Rik AI746432 Aacs Acat1 Adra1a Aldh2 Alg2 Antxr1 Arfl4 B2m B3gat3 BC019943 Bnip2 Calca Capzb Car4 Ccnd2 Ccnt1 Ccrl1 Cd151 Cdh13 Chc1l Chchd3 Clcn3 Cnn1 Cntfr Cplx1 Cpsf3 Creb3 Crispld1 Csna Ctps2 Cutl1 D7Ertd462e Dact1 Diap2 Eed Eif3s6ip Eif4ebp2 Elovl6 Entpd7 Exosc1 F11r Fbxo9 Fcmd Fdps Fin15 Foxo1 Fto Fxyd7 Ga17 Galk2 Git2 Gpt2 H2-T10 H2-T22 Hadhb Hadhsc Hist1h2ao Immp2l…
184	V$SOX5_01: Sox-5	110	110	126	7329	8606	-2.49	0.0	0.8	0.0	2410118I19Rik 2900091E11Rik 4930542G03Rik AI746432 Acat1 Adra1a Antxr1 Arfl4 B2m B3gat3 BC019943 Becn1 Bnip2 C330023F11Rik Capn12 Catna1 Chc1l Cnn1 Cntfr Cops5 Cox15 Cplx1 Cpsf3 Crispld1 Csna Cutl1 Dact1 Defb1 Diap2 Eif3s6ip Eif4ebp2 Elovl6 Fbxo9 Fcmd Fdps Fin15 Fto Ga17 Galk2 Gpd2 Gpt2 Hadhb Hadhsc Hibch Hoxa7 Hoxd4 Immp2l Irx4 Itgb1 Itih2 Kifap3 Klf7 Krt1-5 Lgi4 Lrrk1 March5 Mdn1 Mfap3 Mphosph1…
185	V$PPARG_03: PPAR (peroxisome proliferator-activated receptor gamma)	94	94	142	6223	9712	-2.49	0.0	0.85	0.0	1810057B09Rik 2410012M04Rik 2900091E11Rik 4930542G03Rik AI746432 Acat1 B2m BC019943 Calca Capzb Car4 Ccnd2 Ccrl1 Cdh13 Chc1l Cplx1 Crispld1 Ctps2 Cutl1 D7Ertd462e Defb1 Dfna5h Dgat2 Eed Eif3s6ip Eif4ebp2 Eno1 Fbxo9 Fcmd Fdps Fin15 Fto Fxyd7 Fzd4 Ga17 Galk2 Gdap10 Git2 Grpel1 H2afy2 Hc Hibch Hoxd4 Hspa9a Htra3 Khk Krt1-5 Lgi4 Mdn1 Mfap3 Mgll Ncoa1 Nr4a2 Nrg4 Odz2 Pbxip1 Pcx Plp2 Polg Ppp1r15b Pscd…
186	V$PITX2_Q2: pituitary homeobox factor 2	102	102	134	6817	9118	-2.51	0.0	0.75	0.0	2410118I19Rik 2900091E11Rik Aacs Adra1a Agtpbp1 Aldh2 Arfl4 B2m BC019943 Becn1 Bnip2 Catna1 Ccnt1 Cd151 Cdh13 Chc1l Cnn1 Cops5 Cox6c Creb3 D7Ertd462e Dact1 Dfna5h Dgat2 Dnahc11 Eed Eif3s6ip Eif4ebp2 F11r Fin15 Fto Ga17 Git2 Gpd2 Gpt2 Grpel1 Hc Hoxa7 Hoxc6 Hoxd4 Hyal1 Immp2l Iqgap1 Itgb1 Kcnh1 Klf7 Krt1-15 Lims2 March5 Mark2 Mphosph10 Mrpl21 Mrpl3 Mto1 Nfix Nrg4 Odz2 Pabpn1 Pappa Pbxip1 Pecr Peg3 …
187	V$SREBP1_Q6	80	80	156	5270	10665	-2.52	0.0	0.87	0.0	1110037N09Rik 4930542G03Rik Aacs Alg2 Angptl2 Antxr1 Arfl4 BC019943 C330023F11Rik Capn12 Car4 Catna1 Ccnt1 Ccrl1 Chd4 Cnn1 Cplx1 Creb3 Ctps2 D8Ertd325e Dact1 Dvl1 Entpd7 Fbxo9 Fdps Fxyd7 Gpt2 H2afy2 Hadhsc Hoxa7 Hoxc6 Hspa9a Hyal1 Iqgap1 Jag2 Kcnh1 Klf13 Klf7 Lgi4 Lims2 Mark2 Mfap3 Mgll Mrpl21 Mtch2 Nfib Nfix Nxph3 Pabpn1 Palm Park2 Pde4b Pex16 Phlda3 Polg Pop5 Pou2f1 Rbm13 Rbpms2 Rpl41 Rsnl2 Sc5…
188	V$TATA_C: Retroviral TATA box	74	74	162	4826	11109	-2.52	0.0	0.95	0.0	2410012M04Rik 2900091E11Rik Aacs Agtpbp1 Areg BC019943 Becn1 Bnip2 C330023F11Rik Calca Car4 Ccnt1 Ccrl1 Chc1l Chchd3 Cnn1 Cntfr Cops5 Cpsf3 Csna Dact1 Defb1 Dfna5h Entpd7 F11r Fin15 Fto Gdap10 Git2 Hadhb Hadhsc Hc Hoxc6 Hoxd4 Immp2l Iqgap1 Krt1-5 Lims2 Lrrk1 Mdn1 Mphosph10 Nfix Nrg4 Ntf3 Pbxip1 Pde4b Plp2 Pop5 Pou2f1 Ppargc1b Ppp1r15b Prrg2 Psmd11 Psmd7 Pvt1 Rac1 Rsnl2 Sc5d Sec8l1 Sf3b5 Sfpq Slc2…
189	V$AP1_C: AP-1 binding site	40	40	196	2994	12941	-2.52	0.0	0.24	0.0	1110037N09Rik Alg2 Capn12 Catna1 Cd151 Cdh13 Chc1l Clcn3 Cplx1 Cpsf3 Ctps2 Dfna5h Eif3s6ip F11r Fcmd H2afy2 Hadhb Itih2 Kif2a Kifap3 Krt1-15 Mark2 Mfap3 Mto1 Odz2 Palm Pappa Pop5 Pparbp Ppargc1b Psen2 Psmd11 Ptpn13 Ranbp5 Rbp4 Rpgrip1 Sc5d Sertad2 Slit1 Txndc7
190	V$FREAC2_01: Fork head RElated ACtivator-2	19	19	217	998	14937	-2.53	0.0	1.83	0.35	4930542G03Rik Cox15 Elovl6 Fcmd Galk2 Gpt2 Hist1h2ao Klf7 Mfap3 Mgll Plp2 Pou2f1 Ppm1a Ppp2r5a Ptpn14 Rbp4 Sf3b5 Snrk Utrn
191	V$CDPCR3HD_01: cut-like homeodomain protein	73	73	163	5070	10865	-2.54	0.0	0.45	0.0	1110037N09Rik 2410118I19Rik 4930542G03Rik AI746432 Axl C330023F11Rik Capzb Car4 Cd1d1 Cdh13 Chc1l Chchd3 Clcn3 Cnn1 Cplx1 Creb3 Crispld1 Dact1 Dvl1 Eed Eif3s6ip Eif4ebp2 F11r Fzd4 Gpd2 Gpt2 H2-T10 H2-T22 Hadhb Hibch Hist1h2ao Immp2l Itih2 Kif2a Kifap3 Klf7 Krt1-15 Lrrk1 March5 Mdn1 Mtch2 Nfib Nfix Nrg4 Odz2 Palm Peg3 Phlda3 Pkd2l2 Pla2g1br Pop5 Ppp1r15b Pscd3 Ranbp5 Rbm13 Rbp4 Rnf134 Rpl3 Rps25 S…
192	V$ARNT_02: AhR nuclear translocator homodimers	12	12	224	553	15382	-2.55	0.0	2.08	0.48	Chchd3 Cpsf3 Crispld1 Dact1 Gdap10 Khk Mtch2 Ppm1a Pscd3 Psmd11 Xist Zfp207
193	V$OSF2_Q6	157	157	79	10638	5297	-2.57	0.0	0.58	0.0	1110037N09Rik 1810057B09Rik 2410012M04Rik 2900091E11Rik Aacs Acat1 Adra1a Agtpbp1 Aldh2 Angptl2 Antxr1 Arf4 Arfl4 Axl Becn1 Bnip2 C330023F11Rik Calca Capn12 Capzb Catna1 Ccnd2 Ccnt1 Ccrl1 Cd151 Cd1d1 Cdh13 Chc1l Chchd3 Cnn1 Cntfr Cops5 Cox15 Cox6c Crispld1 Csna Ctps2 Cutl1 Cxcl15 D7Ertd462e Dact1 Defb1 Dfna5h Diap2 Dlst Dvl1 Eed Eif4ebp2 Elovl6 Eno1 Entpd7 Fcmd Foxo1 Fto Fxyd7 Fzd4 Ga17 Galk2 Gda…
194	V$EVI1_01: ectopic viral integration site 1 encoded factor	1	1	235	3	15932	-2.57	0.0	2.86	0.97	Mrpl3
195	V$ROAZ_01: rat Olf-1/EBF-associated zinc finger protein	1	1	235	3	15932	-2.57	0.0	2.86	0.97	Zbtb7
196	V$PADS_C: Retroviral Poly A downstream element	59	59	177	4144	11791	-2.58	0.0	0.41	0.0	1810057B09Rik Aacs Agtpbp1 Arf4 B2m Becn1 Capn12 Ccnt1 Ccrl1 Chc1l Clcn3 Cntfr Cox6c Cplx1 D7Ertd462e Dfna5h Elovl6 Entpd7 Fcmd Fdps Fin15 Fto H2afy2 Hadhb Hadhsc Khk Krt1-5 Lgi4 Mgll Mtch2 Nfix Ntf3 Nxph3 Pabpn1 Pappa Pde4b Pecr Pkd2l2 Polg Pop5 Ppm1a Pvt1 Ranbp5 Rbp4 Rpl3 Rps25 Rsnl2 Sec8l1 Slc24a3 Suv39h1 Tcf23 Tef Thra Tmem43 Tuba1 Wasl Zbed3 Zbtb7 Zfp207
197	V$STAT_01: signal transducers and activators of transcription	41	41	195	3016	12919	-2.59	0.0	0.29	0.0	1810057B09Rik Arf4 Ccnd2 Ccnt1 Chc1l Crispld1 Dact1 Defb1 Dlst Eno1 Fxyd7 Galk2 Hadhb Hoxa7 Itih2 Jag2 Klf13 Mrpl21 Nfkb2 Nrg4 Park2 Pnliprp2 Prrg2 Psmd7 Rnf14 Rps25 Sdh1 Sdpr Sec8l1 Slc2a5 Slc6a9 Slit1 Sqrdl Suv39h1 Syt12 Thrap4 Tmem43 Txndc7 Ube1x Uqcrc2 Wnt3a
198	V$TGIF_01: TGIF (5'TG3' interacting factor)	66	66	170	4379	11556	-2.6	0.0	0.78	0.0	Angptl2 Areg Capn12 Car4 Ccrl1 Chchd3 Clcn3 Cox15 Cpsf3 Creb3 Crispld1 Cxcl15 Defb1 Dfna5h Dgat2 Eed Fxyd7 Fzd4 Ga17 Hc Hibch Hoxc6 Htra3 Hyal1 Immp2l Iqgap1 Itgb1 Jag2 Khk Kifap3 Krt1-15 Lrrk1 March5 Mrpl3 Mtch2 Mto1 Ncoa1 Nrg4 Ntf3 Nxph3 Odz2 Ogt Pabpn1 Pappa Pdpk1 Pnliprp2 Polg Ppm1a Ppp2r5a Proc Psen2 Ptpn14 Rnf14 Rpl23a Sema6c Sfpq Slc24a3 Snrk Stx18 Tcf23 Thra Thrap4 Txnl6 Ubqln2 Wasl Xist
199	V$XBP1_01: X-box-binding protein 1	25	25	211	1417	14518	-2.6	0.0	1.56	0.19	1810057B09Rik Alg2 Arf4 Chc1l Chchd3 Clcn3 Cox6c H2-T22 Hist1h2ao Irx4 Jag2 Lims2 Nfkb2 Ntf3 Pabpn1 Pecr Pop5 Pqlc1 Proc Psmd11 Ptpn13 Snrk Stx18 Wnt4 Zfp207
200	V$E12_Q6	63	63	173	4156	11779	-2.6	0.0	0.82	0.0	AI746432 Aacs Acat1 Angptl2 Areg Arfl4 Capn12 Capzb Cd151 Chc1l Chchd3 Chd4 Clcn3 Cntfr D8Ertd325e Diap2 Dvl1 Eif3s6ip Entpd7 F11r Gdap10 Git2 Hoxa7 Itgb1 Kcnh1 Khk Krt1-15 Lrrk1 Mtch2 Nfkb2 Nr4a2 Ntf3 Odz2 Pbxip1 Pex16 Pop5 Pou2f1 Ppargc1b Ppm1a Pqlc1 Proc Prrg2 Pscd3 Ptpn13 Pvt1 Ranbp5 Rock1 Rpl41 Sc5d Scg3 Sec8l1 Semcap2 Slc24a3 Slc6a9 Slit1 Snrk Stx18 Syt12 Tef Txnl6 Utrn Wasl Wnt4
201	V$ATF4_Q2: activating transcription factor 4	59	59	177	3858	12077	-2.61	0.0	0.88	0.0	2410118I19Rik 2900091E11Rik Alg2 Areg Arf4 Arfl4 B3gat3 Becn1 Calca Ccnd2 Clcn3 Cntfr Cplx1 Creb3 Crispld1 Cutl1 D8Ertd325e Dgat2 Dvl1 Exosc1 Fxyd7 Fzd4 Ga17 Git2 Grpel1 H2-T10 Hadhb Hspa9a Immp2l Kcnh1 Klf13 Krt1-15 Mfap3 Mrpl3 Mtch2 Mto1 Nr4a2 Pde4b Peg3 Plp2 Pnliprp2 Pop5 Ppm1a Pqlc1 Pscd3 Psmd11 Psmd7 Rpgrip1 Scg3 Sdpr Spon2 Stx18 Suv39h1 Tcf15 Thra Txndc7 Ube3a Xist Zfp207
202	V$CREL_01: c-Rel	171	171	65	11589	4346	-2.62	0.0	0.56	0.0	1110037N09Rik 1810057B09Rik 2410012M04Rik 2410118I19Rik 2900091E11Rik 4930542G03Rik AI746432 Aacs Adra1a Agtpbp1 Aldh2 Angptl2 Antxr1 Areg Arf4 Axl B2m B3gat3 Bnip2 C330023F11Rik Calca Capn12 Capzb Car4 Catna1 Ccnd2 Ccnt1 Ccrl1 Cd151 Cd1d1 Cdh13 Chd4 Cnn1 Cntfr Cops5 Cox6c Cpsf3 Creb3 Crispld1 Cutl1 Cxcl15 D7Ertd462e D8Ertd325e Defb1 Dfna5h Dgat2 Dnahc11 Dvl1 Eed Eif3s6ip Elovl6 Entpd7 F11r Fbxo9…
203	V$CEBP_C: C/EBP binding site	54	54	182	3789	12146	-2.62	0.0	0.43	0.0	Agtpbp1 Aldh2 Arfl4 B2m B3gat3 BC019943 Car4 Cd1d1 Cops5 Cox15 Ctps2 Dvl1 Eed Fto Fxyd7 Fzd4 Gpd2 Gpt2 H2afy2 Hadhsc Hist1h2ao Hoxc6 Hoxd4 Mark2 Mto1 Ncoa1 Nr4a2 Ogt Palm Pde4b Pecr Plp2 Ppp2r5a Proc Prrg2 Psmd11 Rbp4 Rbpms2 Rpl3 Rsnl2 Sc5d Scg3 Sdpr Sema6c Slc24a3 Slc2a5 Sqrdl Suv39h1 Tcf15 Tuba1 Ube1x Uqcrc2 Xist Zbed3
204	V$FXR_Q3	7	7	229	267	15668	-2.63	0.0	2.23	0.52	Adra1a Car4 Ctps2 Itih2 Lrrk1 Odz2 Slc24a3
205	V$NFMUE1_Q6	12	12	224	568	15367	-2.63	0.0	1.95	0.39	2410118I19Rik 4930542G03Rik Pparbp Ppargc1b Psmd11 Rac1 Sec8l1 Slc25a19 Stk11 Suv39h1 Xist Zfp207
206	V$IPF1_Q4	47	47	189	3342	12593	-2.65	0.0	0.39	0.0	2410012M04Rik Acat1 Agtpbp1 Arfl4 B3gat3 BC019943 Capn12 Cd1d1 Chc1l Cox6c Creb3 Ctps2 Cutl1 Defb1 Dnahc11 Eif3s6ip Elovl6 Fcmd Fto Fzd4 H2-T10 H2-T22 Hc Itgb1 March5 Mdn1 Mphosph10 Nfix Nfkb2 Odz2 Ogt Pdpk1 Peg3 Pex16 Phlda3 Pou2f1 Proc Psmd11 Psmd7 Ptpn13 Pvt1 Rpl23a Rsnl2 Sc5d Styx Thra Zfp358
207	V$E2_Q6: papilloma virus regulator E2	25	25	211	1436	14499	-2.65	0.0	1.47	0.17	Alg2 Cdh13 Ctps2 Diap2 Dlst Eif3s6ip Eif4ebp2 Exosc1 Galk2 Gpt2 Grpel1 Hibch Jag2 Lrrk1 Mark2 Mphosph10 Ntf3 Por Pou2f1 Ptpn14 Rbp4 Sdh1 Tmem43 Utrn Xist
208	V$OCT1_B: Octamer binding factor 1	10	10	226	963	14972	-2.66	0.0	0.1	0.0	BC019943 Becn1 Creb3 Csna Fto Krt1-5 Pabpn1 Thra Utrn Zfp207
209	V$LPOLYA_B: Lentiviral Poly A signal	47	47	189	3304	12631	-2.68	0.0	0.44	0.0	1810057B09Rik Adra1a Agtpbp1 Arfl4 Cd151 Cdh13 Cnn1 Cox6c Cutl1 Dfna5h Dnahc11 Eif3s6ip Eno1 Entpd7 Exosc1 Fcmd Foxo1 Ga17 Hadhb Hc Hoxd4 Immp2l Iqgap1 Itih2 Kcnh1 Klf7 Mrpl3 Nfix Park2 Pkd2l2 Pla2g1br Polg Ppp2r5a Proc Prrg2 Ptk2 Ptpn14 Rpl41 Scg3 Slc24a3 Stk11 Styx Tuba1 Txndc7 Xist Xpnpep2 Zfp207
210	V$AIRE_01	43	43	193	3069	12866	-2.68	0.0	0.38	0.0	2410012M04Rik 2410118I19Rik Adra1a Antxr1 Arf4 Ccrl1 Cd151 Chchd3 Chd4 Cox6c Cpsf3 Crispld1 D7Ertd462e Dact1 Defb1 Dnahc11 Eif3s6ip Elovl6 Fzd4 Galk2 Gdap10 Gpd2 H2-T10 Hadhb Igfbp7 Mdn1 Mphosph10 Mrpl3 Nfib Nrg4 Peg3 Pnliprp2 Polg Prrg2 Rock1 Rsnl2 Slc25a19 Slc2a5 Tcf23 Thrap4 Ubqln2 Zfp207 Zfp358
211	V$HTF_01	14	14	222	705	15230	-2.68	0.0	1.79	0.33	1810057B09Rik Alg2 Arf4 Chchd3 Fbxo9 Gpt2 H2-T22 Jag2 Ntf3 Pabpn1 Pecr Ptpn13 Snrk Stx18
212	V$GATA1_05: GATA-binding factor 1	41	41	195	2599	13336	-2.69	0.0	1.03	0.0	Acat1 Agtpbp1 Capzb Ccnd2 Chchd3 Cplx1 Cxcl15 Dact1 Dgat2 Diap2 Fcmd Fto Galk2 Git2 Gpt2 Hadhsc Hoxd4 Iqgap1 Krt1-15 Lims2 Mgll Mphosph10 Nfix Nrg4 Palm Park2 Pbxip1 Polg Pop5 Pscd3 Rock1 Rpl41 Sc5d Sdpr Slc24a3 Slc2a5 Styx Tef Thrap4 Ube1x Zfp207
213	V$STAT5A_02	40	40	196	2532	13403	-2.69	0.0	1.03	0.0	2410118I19Rik 2900091E11Rik AI746432 Angptl2 Antxr1 Areg BC019943 Car4 Ccnd2 Cox6c Dact1 Elovl6 Fbxo9 Git2 Gpt2 H2-T22 Hadhb Hoxa7 Hoxc6 Itih2 Khk Klf7 Mfap3 Peg3 Polg Pscd3 Rbm13 Rnf134 Rpgrip1 Rps25 Rsnl2 Sdh1 Sec8l1 Sf3b5 Slc25a19 Slit1 Thrap4 Txndc7 Txnl6 Xist
214	V$TCF4_Q5	189	189	47	12650	3285	-2.69	0.0	0.84	0.0	1110037N09Rik 1810057B09Rik 2410012M04Rik 2410118I19Rik 2900091E11Rik 4930542G03Rik AI746432 Aacs Acat1 Adra1a Agtpbp1 Angptl2 Areg Arf4 Arfl4 B2m B3gat3 BC019943 Becn1 Bnip2 C330023F11Rik Calca Capn12 Capzb Car4 Ccnd2 Ccnt1 Ccrl1 Cd151 Cd1d1 Cdh13 Chc1l Chchd3 Clcn3 Cnn1 Cox15 Cox6c Cplx1 Cpsf3 Creb3 Crispld1 Csna Ctps2 Cutl1 Cxcl15 D7Ertd462e D8Ertd325e Dact1 Dfna5h Diap2 Dlst Dnahc11 Dvl1 Eed …
215	V$COUP_01: COUP:HNF-4 heterodimer	38	38	198	2384	13551	-2.69	0.0	1.08	0.0	1810057B09Rik 2410012M04Rik BC019943 Capzb Chc1l Cplx1 Ctps2 Dfna5h Dvl1 Fin15 Fzd4 H2-T10 H2-T22 Hadhsc Hspa9a Hyal1 Immp2l Iqgap1 Khk Mark2 Mdn1 Mfap3 Ncoa1 Pabpn1 Pappa Pcx Pex16 Proc Psen2 Rac1 Rpgrip1 Sema6c Slit1 Spon2 Stk11 Stx18 Suv39h1 Thrap4
216	V$TFIIA_Q6	216	216	20	14314	1621	-2.7	0.0	1.47	0.17	1110037N09Rik 1810057B09Rik 2410012M04Rik 2410118I19Rik 2900091E11Rik 4930542G03Rik AI746432 Aacs Acat1 Agtpbp1 Aldh2 Alg2 Angptl2 Areg Arf4 Arfl4 Axl B2m B3gat3 Becn1 Bnip2 C330023F11Rik Calca Capn12 Capzb Car4 Catna1 Ccnd2 Ccnt1 Ccrl1 Cd151 Cd1d1 Cdh13 Chc1l Chchd3 Chd4 Clcn3 Cnn1 Cntfr Cops5 Cox6c Cplx1 Cpsf3 Creb3 Crispld1 Csna Ctps2 Cutl1 Cxcl15 D7Ertd462e D8Ertd325e Dact1 Defb1 Dfna5h Dgat2…
217	V$ACAAT_B: Avian C-type CCAAT box	20	20	216	1120	14815	-2.74	0.0	1.48	0.17	Aldh2 B3gat3 Becn1 Calca F11r Grpel1 Iqgap1 Mgll Mrpl21 Mrpl3 Mto1 Pdpk1 Polg Ptpn14 Sdpr Sec8l1 Sertad2 Stk11 Wasl Xpnpep2
218	V$HNF1_01: hepatic nuclear factor 1	42	42	194	2865	13070	-2.77	0.0	0.59	0.0	AI746432 Acat1 Antxr1 Catna1 Ccrl1 Cox15 Cox6c D7Ertd462e Dlst Dnahc11 Eed Eif3s6ip Elovl6 Fcmd Fin15 Fto H2-T22 Hadhb Hc Igfbp7 Kifap3 March5 Mrpl3 Ogt Pabpn1 Pappa Pecr Pou2f1 Ppp2r5a Proc Psmd7 Rps25 Scg3 Sec8l1 Slc25a19 Spon2 Tuba1 Ube1x Ube3a Ubqln2 Utrn Wnt4
219	V$SRF_Q4	22	22	214	1274	14661	-2.78	0.0	1.35	0.09	2900091E11Rik Angptl2 Arfl4 Capzb Car4 Cnn1 Cplx1 Fto Irx4 Itih2 Kcnh1 Krt1-5 Nfix Pappa Pqlc1 Proc Prrg2 Psmd7 Rbp4 Rbpms2 Slit1 Uqcrc2
220	V$RP58_01: 58 KDA repressor protein	9	9	227	402	15533	-2.78	0.0	1.91	0.36	Cplx1 Git2 Hspa9a Klf13 Pappa Park2 Pkd2l2 Psen2 Ptpn13
221	V$E47_01: E47	37	37	199	2404	13531	-2.79	0.0	0.85	0.0	1110037N09Rik Acat1 Angptl2 Capzb Cd1d1 Clcn3 Dlst Dvl1 Eed Eif3s6ip Foxo1 Gdap10 Hoxa7 Lgi4 Lrrk1 Nr4a2 Ntf3 Pbxip1 Pkd2l2 Pop5 Pou2f1 Ppm1a Prrg2 Ptpn13 Rpl41 Sc5d Sec8l1 Sema6c Semcap2 Slc24a3 Snrk Suv39h1 Tef Thra Txnl6 Utrn Wnt4
222	V$CART1_01: Cart-1 (cartilage homeoprotein 1)	25	25	211	1894	14041	-2.8	0.0	0.28	0.0	Aacs BC019943 Becn1 Cd1d1 Csna Eed Iqgap1 Itgb1 March5 Mdn1 Mphosph10 Nfix Ogt Pde4b Pecr Pou2f1 Ppp1r15b Psmd7 Rbm13 Scg3 Snrk Stx18 Suv39h1 Ube3a Ubqln2
223	V$NKX22_01: NK2 class homeobox factor 2	28	28	208	2072	13863	-2.81	0.0	0.32	0.0	Angptl2 BC019943 Creb3 D7Ertd462e Dnahc11 Eed Foxo1 Fto Hc Hoxa7 Mrpl3 Mtch2 Ogt Palm Park2 Pla2g1br Por Pou2f1 Prrg2 Pscd3 Psmd11 Pvt1 Rbm13 Sec8l1 Slc6a9 Tcf4 Tmem43 Zfp207
224	V$TCF11MAFG_01: TCF11:MafG heterodimers	14	14	222	1193	14742	-2.81	0.0	0.16	0.0	Clcn3 Cox6c Dnahc11 F11r Gpd2 H2-T10 H2-T22 Hadhsc Itgb1 Pbxip1 Psen2 Rps25 Ubqln2 Xist
225	V$ZID_01: zinc finger with interaction domain	36	36	200	2350	13585	-2.81	0.0	0.82	0.0	Areg B3gat3 Calca Car4 Cnn1 Cntfr Dact1 Eed Eno1 F11r Fxyd7 Fzd4 Ga17 Gdap10 Igfbp7 Irx4 Mgll Nfib Odz2 Pabpn1 Palm Pcx Pex16 Phlda3 Polg Pop5 Rac1 Rnf134 Rpl41 Suv39h1 Tcf15 Thra Wnt3a Wnt4 Xist Zbtb7
226	V$AP4_01: activator protein 4	17	17	219	1385	14550	-2.81	0.0	0.2	0.0	Adra1a Angptl2 Calca Capn12 Cutl1 Hoxc6 Kif2a Mdn1 Mfap3 Pbxip1 Pcx Rac1 Rbp4 Rbpms2 Rock1 Sec8l1 Sema6c
227	V$TAL1ALPHAE47_01: Tal-1alpha:E47 heterodimer	22	22	214	1287	14648	-2.81	0.0	1.29	0.06	Arfl4 Ccnt1 Ctps2 Dfna5h Dlst Exosc1 H2-T10 Irx4 Itgb1 Itih2 Lrrk1 March5 Ntf3 Pappa Pbxip1 Pcx Plp2 Pparbp Proc Psen2 Rpl23a Tcf15
228	V$FOXD3_01: fork head box D3	201	201	35	13656	2279	-2.82	0.0	0.46	0.0	1110037N09Rik 1810057B09Rik 2410012M04Rik 2410118I19Rik 2900091E11Rik 4930542G03Rik AI746432 Aacs Acat1 Adra1a Agtpbp1 Aldh2 Alg2 Angptl2 Antxr1 Areg Arf4 Arfl4 Axl B2m B3gat3 BC019943 Becn1 Bnip2 C330023F11Rik Calca Capn12 Catna1 Ccrl1 Cd1d1 Cdh13 Chc1l Chchd3 Clcn3 Cnn1 Cops5 Cox15 Cox6c Cplx1 Creb3 Crispld1 Csna Ctps2 Cutl1 Cxcl15 D7Ertd462e D8Ertd325e Dact1 Defb1 Dfna5h Dgat2 Diap2 Dlst Dnahc…
229	V$AR_01: androgen receptor	21	21	215	1222	14713	-2.83	0.0	1.3	0.06	1110037N09Rik 1810057B09Rik Angptl2 Areg Clcn3 Creb3 Dlst Fin15 Fzd4 Itgb1 Itih2 Kifap3 March5 Mrpl3 Ncoa1 Ptpn14 Sdpr Tcf15 Txndc7 Ube1x Uqcrc2
230	V$CHX10_01	9	9	227	411	15524	-2.84	0.0	1.82	0.35	Ccrl1 Diap2 Pappa Pop5 Pou2f1 Rbm13 Rnf14 Sc5d Wasl
231	V$CREB_Q2: cAMP-response element-binding protein	18	18	218	1440	14495	-2.84	0.0	0.22	0.0	2900091E11Rik Adra1a Areg Arfl4 Becn1 Bnip2 Calca Ccnd2 Clcn3 Dact1 Dvl1 Hspa9a Nfkb2 Nr4a2 Ppm1a Pqlc1 Xist Zfp207
232	V$DR3_Q4: direct repeat 3	32	32	204	2243	13692	-2.86	0.0	0.48	0.0	1810057B09Rik 2900091E11Rik Acat1 Angptl2 BC019943 Cplx1 Cutl1 F11r Fin15 Fxyd7 H2-T10 H2-T22 Hoxc6 Krt1-5 March5 Mtch2 Pcx Pdpk1 Peg3 Pqlc1 Ptpn14 Pvt1 Rock1 Sdpr Sema6c Snrk Spon2 Thrap4 Txnl6 Uqcrc2 Wasl Zfp207
233	V$TAL1BETAE47_01: Tal-1beta:E47 heterodimer	16	16	220	883	15052	-2.87	0.0	1.42	0.15	Arfl4 Ccnt1 Ctps2 Dfna5h Exosc1 Irx4 Itgb1 Itih2 Lrrk1 Ntf3 Pbxip1 Pparbp Proc Rpl23a Tcf15 Tcf4
234	V$PR_02: is recognized by progesterone receptor	9	9	227	843	15092	-2.89	0.0	0.13	0.0	Ccnt1 Itih2 March5 Ncoa1 Ogt Park2 Pdpk1 Sdpr Ube1x
235	V$OLF1_01: olfactory neuron-specific factor	25	25	211	1549	14386	-2.89	0.0	1.03	0.0	2410012M04Rik Axl Car4 Chd4 Cpsf3 Crispld1 D8Ertd325e Eed Foxo1 Fto Khk Mark2 Mgll Ntf3 Ppm1a Ptpn14 Rbp4 Rpl23a Scg3 Sema6c Slc6a9 Stk11 Tef Wnt3a Wnt4
236	V$HOGNESS_B: Imperfect Hogness /Goldberg Box	12	12	224	1033	14902	-2.91	0.0	0.17	0.0	Ccnt1 Cdh13 Hc Pparbp Ppp2r5a Rpgrip1 Rpl23a Sdh1 Slc25a19 Stx18 Tef Xpnpep2
237	V$E2F4DP2_01: E2F-4:DP-2 heterodimer	28	28	208	1813	14122	-2.92	0.0	0.83	0.0	2410012M04Rik Calca Chchd3 Cops5 Cox15 Cox6c Dfna5h Dlst Dnahc11 Eed Eif3s6ip Fdps H2-T10 Jag2 Kif2a Kifap3 Klf7 Lims2 Nrg4 Pde4b Ppp1r15b Ppp2r5a Rbpms2 Rpl3 Sdh1 Sfpq Suv39h1 Uqcrc2
238	V$ARNT_01: AhR nuclear translocator homodimers	21	21	215	1265	14670	-2.92	0.0	1.12	0.0	Angptl2 Clcn3 D7Ertd462e Dact1 Defb1 Eno1 Hoxa7 Hoxd4 Khk Nfkb2 Palm Pappa Pbxip1 Pop5 Ppm1a Pscd3 Psmd11 Sdh1 Sertad2 Sfpq Slc25a19
239	V$AHR_Q5: aryl hydrocarbon / dioxin receptor	27	27	209	1900	14035	-2.93	0.0	0.48	0.0	2410118I19Rik Aacs Acat1 BC019943 Cd151 Dact1 Eno1 Galk2 Hspa9a Khk Kifap3 Mark2 Mfap3 Mgll Nr4a2 Polg Por Pqlc1 Rac1 Rbm13 Sdh1 Semcap2 Sertad2 Sfpq Slc25a19 Xpnpep2 Zbtb7
240	V$ATF3_Q6: activating transcription factor 3	26	26	210	1670	14265	-2.93	0.0	0.85	0.0	2900091E11Rik Areg Arfl4 Becn1 Clcn3 Cnn1 Cplx1 D8Ertd325e Dvl1 Exosc1 Fxyd7 Hyal1 Jag2 Mfap3 Mrpl21 Nr4a2 Ppargc1b Ppm1a Rbm13 Rpl23a Scg3 Sec8l1 Sf3b5 Stk11 Syt12 Tef
241	V$ATATA_B: Avian C-type TATA box	15	15	221	1213	14722	-2.94	0.0	0.22	0.0	Eif3s6ip F11r Ga17 Gdap10 Immp2l Mfap3 Rpl23a Sfpq Slc2a5 Slc6a9 Sqrdl Tuba1 Ube1x Xist Zfp358
242	V$NKX61_01: NKX6-1	11	11	225	955	14980	-2.97	0.0	0.17	0.0	2900091E11Rik Eed Ga17 Itih2 Kifap3 March5 Odz2 Rac1 Sertad2 Tcf4 Zfp358
243	V$GR_01: high affinity binding site for glucocorticoid receptor	15	15	221	1203	14732	-2.97	0.0	0.24	0.0	1110037N09Rik Cox15 Eno1 Fcmd Itih2 Mphosph10 Mtch2 Ncoa1 Pdpk1 Pex16 Psmd11 Scg3 Sdpr Tcf15 Ube1x
244	V$IK3_01: Ikaros 3	22	22	214	1602	14333	-2.97	0.0	0.39	0.0	Arf4 Ccrl1 Cplx1 Cxcl15 D7Ertd462e Defb1 Entpd7 Ga17 Git2 Gpt2 Hc Lims2 Mrpl21 Nfkb2 Pabpn1 Pnliprp2 Ppp2r5a Rbm13 Suv39h1 Tcf15 Wasl Zbed3
245	V$CREBP1_Q2: CRE-binding protein 1	12	12	224	1009	14926	-2.99	0.0	0.2	0.0	2410012M04Rik 2900091E11Rik Areg Arfl4 Becn1 Clcn3 Dact1 Dvl1 Nr4a2 Ppm1a Rbm13 Stk11
246	V$ATF_01: activating transcription factor	23	23	213	1629	14306	-2.99	0.0	0.47	0.0	1810057B09Rik 2410012M04Rik Aldh2 Alg2 Areg Arfl4 Becn1 Ccnt1 Clcn3 Cops5 Dgat2 Dnahc11 Dvl1 Fxyd7 Itgb1 Park2 Ppm1a Ptpn13 Pvt1 Rbm13 Slc6a9 Stk11 Stx18
247	V$HNF1_Q6	224	224	12	15294	641	-3.0	0.0	0.17	0.0	1110037N09Rik 1810057B09Rik 2410012M04Rik 2410118I19Rik 2900091E11Rik 4930542G03Rik AI746432 Aacs Acat1 Adra1a Agtpbp1 Aldh2 Alg2 Angptl2 Antxr1 Areg Arf4 Arfl4 B2m B3gat3 BC019943 Becn1 Bnip2 C330023F11Rik Calca Capn12 Capzb Car4 Catna1 Ccnd2 Ccnt1 Ccrl1 Cd151 Cd1d1 Cdh13 Chc1l Chchd3 Chd4 Clcn3 Cnn1 Cntfr Cops5 Cox15 Cox6c Cplx1 Cpsf3 Creb3 Crispld1 Csna Ctps2 Cutl1 Cxcl15 D7Ertd462e D8Ertd325e…
248	V$AMEF2_Q6: myocyte enhancer factor	24	24	212	1658	14277	-3.0	0.0	0.55	0.0	B2m BC019943 Cd1d1 Cnn1 Cxcl15 Eed Fin15 H2-T10 H2-T22 Hoxd4 Klf7 Krt1-5 Mphosph10 Mto1 Nfib Pbxip1 Pcx Pkd2l2 Pop5 Ptpn13 Rpgrip1 Rps25 Tcf4 Thrap4
249	V$S8_01: S8	19	19	217	1416	14519	-3.01	0.0	0.35	0.0	Becn1 Cxcl15 Foxo1 Fto H2-T10 H2-T22 Hist1h2ao Nfix Odz2 Ogt Pecr Pkd2l2 Psmd11 Psmd7 Rps25 Sertad2 Tcf4 Thrap4 Uqcrc2
250	V$EVI1_05: ectopic viral integration site 1 encoded factor	12	12	224	1004	14931	-3.01	0.0	0.21	0.0	1810057B09Rik Cd151 Csna Cutl1 Cxcl15 Fdps Lims2 Mfap3 Mrpl3 Odz2 Rac1 Sf3b5
251	V$TAL1BETAITF2_01: Tal-1beta:ITF-2 heterodimer	18	18	218	1083	14852	-3.01	0.0	1.07	0.0	Arfl4 Ccnt1 Ctps2 Dfna5h Exosc1 H2-T10 Irx4 Itgb1 Itih2 Lims2 Lrrk1 March5 Ntf3 Pbxip1 Pparbp Proc Rpl23a Tcf15
252	V$PTF1BETA_Q6	17	17	219	1298	14637	-3.01	0.0	0.31	0.0	Cox6c Defb1 Dgat2 Entpd7 Fdps Htra3 Kifap3 Mrpl3 Nxph3 Pecr Pop5 Rac1 Rbpms2 Rock1 Rpgrip1 Snrk Zfp358
253	V$MEIS1BHOXA9_02: Meis-1b:HOXA9 heterodimeric binding	5	5	231	188	15747	-3.03	0.0	1.88	0.36	Cox15 Cpsf3 Defb1 Ogt Pcx
254	V$CREB_Q4: cAMP-response element binding protein	17	17	219	1291	14644	-3.03	0.0	0.32	0.0	2900091E11Rik Areg Arfl4 Becn1 Calca Ccnd2 Clcn3 D8Ertd325e Dact1 Dvl1 Exosc1 Nr4a2 Ppm1a Rbm13 Sdpr Stk11 Thra
255	V$PAX5_01: B-cell-specific activating protein	22	22	214	1498	14437	-3.05	0.0	0.6	0.0	Clcn3 Eif3s6ip Eno1 Gpd2 Irx4 Jag2 Kif2a Klf13 Mark2 Mgll Ncoa1 Phlda3 Plp2 Polg Por Prrg2 Rock1 Sertad2 Slc6a9 Syt12 Txndc7 Wasl
256	V$CREB_01: cAMP-responsive element binding protein	21	21	215	1452	14483	-3.05	0.0	0.55	0.0	2410012M04Rik 2900091E11Rik Adra1a Aldh2 Areg Arfl4 Becn1 Bnip2 Ccnt1 Clcn3 D8Ertd325e Dact1 Dvl1 Fxyd7 Klf13 Nr4a2 Ppm1a Pvt1 Rbm13 Slc6a9 Stk11
257	V$VBP_01: PAR-type chicken vitellogenin promoter-binding protein	19	19	217	1379	14556	-3.05	0.0	0.41	0.0	2900091E11Rik Aacs Alg2 B2m Chchd3 Clcn3 Csna Dnahc11 Elovl6 Ga17 Hadhsc Krt1-5 Lrrk1 Mrpl3 Ogt Psmd7 Stx18 Tef Zbed3
258	V$LHX3_01: LIM homeobox transcription factor 3	17	17	219	1274	14661	-3.06	0.0	0.35	0.0	Antxr1 Csna Cxcl15 Foxo1 Fto Ga17 Hoxa7 Kcnh1 Lgi4 March5 Nfib Ogt Pecr Pop5 Psmd11 Psmd7 Tuba1
259	V$PBX1_02: homeo domain factor Pbx-1	1	1	235	249	15686	-3.06	0.0	0.02	0.0	Suv39h1
260	V$MEF2_03: myogenic MADS factor MEF-2	7	7	229	315	15620	-3.07	0.0	1.65	0.25	Ga17 Klf7 Pappa Pop5 Rpl41 Thra Zbed3
261	V$TFIII_Q6	218	218	18	14624	1311	-3.08	0.0	0.85	0.0	1110037N09Rik 1810057B09Rik 2410012M04Rik 2410118I19Rik 2900091E11Rik 4930542G03Rik AI746432 Aacs Acat1 Adra1a Agtpbp1 Aldh2 Alg2 Angptl2 Antxr1 Areg Arf4 Arfl4 Axl B2m B3gat3 Becn1 Bnip2 C330023F11Rik Calca Capn12 Capzb Car4 Catna1 Ccnd2 Ccnt1 Ccrl1 Cd151 Cd1d1 Cdh13 Chc1l Chchd3 Chd4 Clcn3 Cnn1 Cntfr Cox15 Cox6c Cplx1 Cpsf3 Creb3 Crispld1 Csna Ctps2 Cutl1 Cxcl15 D7Ertd462e D8Ertd325e Dact1 Defb…
262	V$E2F1DP2_01: E2F-1:DP-2 heterodimer	14	14	222	1087	14848	-3.09	0.0	0.3	0.0	Cops5 Cox15 Dlst Dnahc11 Eed Fdps Kif2a Lims2 Nrg4 Pde4b Ppp1r15b Rbpms2 Rpl3 Suv39h1
263	V$ATF1_Q6	16	16	220	994	14941	-3.13	0.0	0.91	0.0	Areg Clcn3 Dfna5h Dvl1 Fxyd7 Klf13 Mrpl3 Mtch2 Pop5 Ppm1a Rbm13 Scg3 Sdpr Spon2 Syt12 Thra
264	V$MEF2_02: myogenic MADS factor MEF-2	17	17	219	1157	14778	-3.16	0.0	0.6	0.0	B3gat3 Csna Dact1 Dfna5h Ga17 Hoxd4 Klf7 Mto1 Odz2 Pappa Pop5 Rpl41 Sc5d Sema6c Tcf4 Thra Zbed3
265	V$HNF4_01_B: Hepatocyte nuclear factor 4	11	11	225	612	15323	-3.16	0.0	1.2	0.01	Chc1l Cplx1 Ctps2 Fto Khk Mdn1 Pex16 Stk11 Suv39h1 Thrap4 Txnl6
266	V$PAX_Q6	224	224	12	15247	688	-3.17	0.0	0.25	0.0	1110037N09Rik 1810057B09Rik 2410012M04Rik 2410118I19Rik 2900091E11Rik 4930542G03Rik AI746432 Aacs Acat1 Adra1a Agtpbp1 Aldh2 Alg2 Angptl2 Antxr1 Areg Arf4 Arfl4 Axl B2m B3gat3 BC019943 Becn1 Bnip2 C330023F11Rik Calca Capn12 Capzb Car4 Catna1 Ccnt1 Ccrl1 Cd151 Cd1d1 Cdh13 Chc1l Chd4 Clcn3 Cnn1 Cntfr Cops5 Cox6c Cplx1 Cpsf3 Creb3 Crispld1 Csna Ctps2 Cutl1 Cxcl15 D7Ertd462e D8Ertd325e Dact1 Defb1 Df…
267	V$STAT5A_01: signal transducer and activator of transcription 5a	14	14	222	1044	14891	-3.17	0.0	0.38	0.0	1810057B09Rik Ccnd2 Ccnt1 Defb1 Polg Psmd11 Psmd7 Rps25 Sec8l1 Slc2a5 Sqrdl Thrap4 Tmem43 Ube1x
268	V$E2_01: papilloma virus regulator E2	14	14	222	851	15084	-3.18	0.0	0.96	0.0	Ctps2 Dlst Eif3s6ip Eif4ebp2 Exosc1 Galk2 Hibch Lrrk1 Mark2 Mphosph10 Por Rbp4 Sdh1 Xist
269	V$FOXO1_02: fork head box O1	15	15	221	968	14967	-3.2	0.0	0.76	0.0	4930542G03Rik Cox15 Elovl6 Fcmd Foxo1 Galk2 Gpt2 Hist1h2ao Mfap3 Pou2f1 Ppm1a Ppp2r5a Sf3b5 Snrk Stk11
270	V$PPARA_01: PPAR:RXR heterodimers	1	1	235	7	15928	-3.2	0.0	2.2	0.52	Suv39h1
271	V$NFKB_C: NF-kappaB binding site	10	10	226	552	15383	-3.2	0.0	1.18	0.01	1810057B09Rik 2410012M04Rik Adra1a B2m Chd4 Dfna5h H2-T10 H2-T22 Nfkb2 Rnf14
272	V$SRF_Q6: serum response factor	15	15	221	1010	14925	-3.21	0.0	0.63	0.0	2900091E11Rik Angptl2 Capzb Car4 Cplx1 Fto Itih2 Krt1-5 Mfap3 Nfix Pappa Pqlc1 Rbp4 Rbpms2 Uqcrc2
273	V$HEN1_01: HEN1	3	3	233	380	15555	-3.22	0.0	0.08	0.0	Areg Polg Rbpms2
274	V$RSRFC4_01: related to serum response factor, C4	3	3	233	91	15844	-3.25	0.0	1.84	0.35	Klf7 Pappa Zbed3
275	V$E2_Q6_01	13	13	223	943	14992	-3.25	0.0	0.44	0.0	Cntfr Ctps2 Dlst Eif3s6ip Eif4ebp2 Galk2 Hibch Mark2 Mphosph10 Por Sdh1 Syt12 Xist
276	V$TAXCREB_01: Tax/CREB complex	8	8	228	419	15516	-3.26	0.0	1.25	0.04	Adra1a Bnip2 Iqgap1 Jag2 Klf13 Sc5d Tmem43 Zfp207
277	V$NFKAPPAB65_01: NF-kappaB (p65)	13	13	223	927	15008	-3.27	0.0	0.48	0.0	1810057B09Rik AI746432 Adra1a B2m Cd151 Cntfr Dfna5h Jag2 Nfkb2 Plp2 Pqlc1 Rbpms2 Rnf14
278	V$EGR2_01: Egr-2/Krox-20 early growth response gene product	5	5	231	213	15722	-3.29	0.0	1.54	0.18	C330023F11Rik Foxo1 Hadhsc Hspa9a Pscd3
279	V$NERF_Q2: new ets-related factor 1a	12	12	224	804	15131	-3.31	0.0	0.63	0.0	B3gat3 Ccnd2 Ccrl1 Cops5 Creb3 Eed H2afy2 Nfix Nr4a2 Ntf3 Pappa Scg3
280	V$E4BP4_01: E4BP4	7	7	229	611	15324	-3.32	0.0	0.22	0.0	Alg2 Chchd3 Elovl6 Hadhsc Lrrk1 Psmd7 Stx18
281	V$PBX_Q3	225	225	11	15212	723	-3.36	0.0	0.49	0.0	1110037N09Rik 1810057B09Rik 2410012M04Rik 2410118I19Rik 2900091E11Rik 4930542G03Rik AI746432 Aacs Acat1 Adra1a Agtpbp1 Aldh2 Alg2 Angptl2 Antxr1 Areg Arf4 Arfl4 Axl B2m B3gat3 BC019943 Becn1 Bnip2 C330023F11Rik Calca Capzb Car4 Catna1 Ccnd2 Ccnt1 Ccrl1 Cd151 Cd1d1 Cdh13 Chc1l Chchd3 Chd4 Clcn3 Cnn1 Cntfr Cops5 Cox15 Cox6c Cplx1 Cpsf3 Creb3 Crispld1 Csna Ctps2 Cutl1 Cxcl15 D7Ertd462e D8Ertd325e Da…
282	V$CREBP1CJUN_01: CRE-binding protein 1:c-Jun heterodimer	10	10	226	624	15311	-3.38	0.0	0.81	0.0	Areg Arfl4 Becn1 Clcn3 D8Ertd325e Dvl1 Exosc1 Nr4a2 Ppm1a Stk11
283	V$MEF3_B: MEF-3	5	5	231	480	15455	-3.39	0.0	0.17	0.0	Cd151 Fzd4 Hoxa7 Kif2a Mphosph10
284	V$E2F_02: E2F	7	7	229	373	15562	-3.39	0.0	1.14	0.0	Cops5 Dlst Fdps Lims2 Nrg4 Pde4b Ppp1r15b
285	V$E2F_Q3: E2F	7	7	229	373	15562	-3.39	0.0	1.14	0.0	Cops5 Dlst Fdps Lims2 Nrg4 Pde4b Ppp1r15b
286	V$E2F4DP1_01: E2F-4:DP-1 heterodimer	7	7	229	373	15562	-3.39	0.0	1.14	0.0	Cops5 Dlst Fdps Lims2 Nrg4 Pde4b Ppp1r15b
287	V$FOXO3_01: fork head box O3	7	7	229	376	15559	-3.4	0.0	1.12	0.0	4930542G03Rik Fcmd Galk2 Hist1h2ao Mfap3 Pou2f1 Sf3b5
288	V$HFH4_01	9	9	227	551	15384	-3.4	0.0	0.84	0.0	C330023F11Rik Chchd3 Galk2 Mphosph10 Pop5 Psmd7 Rpgrip1 Rsnl2 Tcf15
289	V$NFKAPPAB50_01: NF-kappaB (p50)	10	10	226	686	15249	-3.42	0.0	0.57	0.0	Defb1 Ga17 Krt1-15 Nfkb2 Nr4a2 Ppp2r5a Pqlc1 Slc24a3 Tcf15 Xpnpep2
290	V$R_01: Epstein-Barr virus transcription factor R	5	5	231	234	15701	-3.44	0.0	1.31	0.06	Ga17 Jag2 Kcnh1 Nfkb2 Pbxip1
291	V$OCT1_01: octamer factor 1	8	8	228	469	15466	-3.44	0.0	0.93	0.0	BC019943 Creb3 Fto Krt1-5 Snrk Thra Utrn Zfp207
292	V$STRA13_01	8	8	228	472	15463	-3.44	0.0	0.91	0.0	Chchd3 Cpsf3 Crispld1 Khk Ppm1a Pscd3 Psmd11 Zfp207
293	V$PR_01: high affinity binding sites for progesterone receptor	2	2	234	281	15654	-3.45	0.0	0.08	0.0	Psmd11 Sdpr
294	V$SREBP1_01: sterol regulatory element-binding protein 1	8	8	228	606	15329	-3.46	0.0	0.39	0.0	Crispld1 Gpd2 Hoxd4 Khk Mtch2 Ppm1a Pscd3 Zfp207
295	V$ATF_B: ATF binding site	8	8	228	489	15446	-3.47	0.0	0.82	0.0	2900091E11Rik Areg Arfl4 Clcn3 D8Ertd325e Dvl1 Ppm1a Stk11
296	V$GRE_C: Glucocorticoid response element	8	8	228	592	15343	-3.47	0.0	0.43	0.0	1810057B09Rik Clcn3 March5 Ncoa1 Pex16 Ptpn14 Sdpr Sec8l1
297	V$CDPCR3_01: cut-like homeodomain protein	7	7	229	398	15537	-3.48	0.0	0.97	0.0	Cplx1 F11r Itgb1 Mrpl21 Psen2 Sfpq Suv39h1
298	V$E2F_01: E2F	3	3	233	108	15827	-3.5	0.0	1.51	0.17	Fbxo9 Rpl3 Uqcrc2
299	V$PAX5_02: B-cell-specific activating protein	2	2	234	52	15883	-3.5	0.0	1.68	0.26	Pecr Polg
300	V$SRF_C: serum response factor	8	8	228	525	15410	-3.5	0.0	0.66	0.0	2900091E11Rik Cplx1 Itih2 Klf7 Krt1-5 Nfix Pqlc1 Rbp4
301	V$MAF_Q6	7	7	229	461	15474	-3.58	0.0	0.64	0.0	Calca D8Ertd325e Elovl6 Lims2 Pde4b Psen2 Sertad2
302	V$E4F1_Q6	6	6	230	460	15475	-3.58	0.0	0.39	0.0	2900091E11Rik Arf4 Dact1 Gpt2 Irx4 Pqlc1
303	V$T3R_01: viral homolog of thyroid hormone receptor alpha1	5	5	231	418	15517	-3.61	0.0	0.3	0.0	1110037N09Rik Ccrl1 F11r Jag2 Tuba1
304	V$RSRFC4_Q2	6	6	230	364	15571	-3.61	0.0	0.79	0.0	Klf7 Odz2 Pappa Pop5 Thra Zbed3
305	V$AR_03: is recognized by androgen reseptor	3	3	233	314	15621	-3.63	0.0	0.17	0.0	Itih2 Sdpr Ube1x
306	V$NFY_C: NF-Y binding site	6	6	230	396	15539	-3.64	0.0	0.62	0.0	4930542G03Rik Eed Fdps H2-T10 H2-T22 Sdpr
307	V$IRF1_01: interferon regulatory factor 1	4	4	232	353	15582	-3.68	0.0	0.26	0.0	Chchd3 Itgb1 Scg3 Snrk
308	V$EVI1_02: ectopic viral integration site 1 encoded factor	5	5	231	382	15553	-3.69	0.0	0.4	0.0	Fdps Galk2 Mrpl3 Sf3b5 Snrk
309	V$HEN1_02: HEN1	1	1	235	189	15746	-3.69	0.0	0.06	0.0	Rbpms2
310	V$STAT5B_01: signal transducer and activator of transcription 5b	4	4	232	325	15610	-3.77	0.0	0.34	0.0	Psmd7 Rps25 Slc2a5 Tmem43
311	V$CLOX_01: Clox	4	4	232	322	15613	-3.78	0.0	0.35	0.0	Ccnd2 Kifap3 Lims2 Sc5d
312	V$VJUN_01: v-Jun	1	1	235	15	15920	-3.78	0.0	1.56	0.19	D8Ertd325e
313	V$MYCMAX_01: c-Myc:Max heterodimer	3	3	233	139	15796	-3.79	0.0	1.07	0.0	Acat1 Angptl2 Pecr
314	V$NGFIC_01: nerve growth factor-induced protein C	3	3	233	279	15656	-3.8	0.0	0.24	0.0	C330023F11Rik Foxo1 Pscd3
315	V$STAF_01: Se-Cys tRNA gene transcription activating factor	4	4	232	307	15628	-3.81	0.0	0.4	0.0	Chd4 Ppp2r5a Tcf23 Ube1x
316	V$HOX13_01: Hox-1.3	4	4	232	241	15694	-3.82	0.0	0.73	0.0	Cplx1 Elovl6 Git2 Irx4
317	V$ISRE_01: interferon-stimulated response element	4	4	232	262	15673	-3.84	0.0	0.61	0.0	Chchd3 H2-T10 H2-T22 Rac1
318	V$CREBP1_01: cAMP-responsive element binding protein 1	4	4	232	258	15677	-3.84	0.0	0.63	0.0	2900091E11Rik Clcn3 Ogt Stx18
319	V$FREAC4_01: Fork head RElated ACtivator-4	1	1	235	173	15762	-3.84	0.0	0.08	0.0	Utrn
320	V$MEIS1AHOXA9_01: Meis-1a:HOXA9 heterodimeric binding	1	1	235	169	15766	-3.86	0.0	0.08	0.0	Ogt
321	V$OCT1_07: octamer factor 1	2	2	234	220	15715	-3.87	0.0	0.18	0.0	Fbxo9 Fto
322	V$RORA2_01: RAR-related orphan receptor alpha2	2	2	234	222	15713	-3.88	0.0	0.17	0.0	Itih2 Suv39h1
323	V$EGR1_01: Egr-1/Krox-24/NGFI-A immediate-early gene product	3	3	233	169	15766	-3.92	0.0	0.78	0.0	C330023F11Rik Nfkb2 Pscd3
324	V$LXR_Q3	2	2	234	78	15857	-3.92	0.0	1.12	0.0	Fxyd7 Mrpl21
325	V$POLY_C: Retroviral Poly A signal	3	3	233	241	15694	-3.92	0.0	0.36	0.0	Aldh2 Chc1l Prrg2
326	V$BACH1_01: BTB and CNC homolog 1	3	3	233	235	15700	-3.93	0.0	0.39	0.0	Cdh13 Kifap3 Pop5
327	V$EVI1_06: ectopic viral integration site 1 encoded factor	2	2	234	205	15730	-3.95	0.0	0.21	0.0	Fdps Pbxip1
328	V$MIF1_01: MIBP-1 / RFX1 complex	2	2	234	196	15739	-4.0	0.0	0.24	0.0	Cpsf3 Elovl6
329	V$HMX1_01: H6 homeobox 3	1	1	235	22	15913	-4.04	0.0	1.25	0.04	Nrg4
330	V$CDP_01: cut-like homeodomain protein	1	1	235	145	15790	-4.09	0.0	0.12	0.0	D7Ertd462e
331	V$CDP_02: transcriptional repressor CDP	2	2	234	159	15776	-4.12	0.0	0.38	0.0	Lims2 Psen2
332	V$PAX3_01: Pax-3 binding sites	1	1	235	25	15910	-4.13	0.0	1.15	0.0	Rnf134
333	V$CAAT_C: Retroviral CCAAT box	1	1	235	121	15814	-4.25	0.0	0.18	0.0	Hibch
334	V$POU3F2_02	1	1	235	109	15826	-4.32	0.0	0.22	0.0	Rps25
335	V$AHR_01: aryl hydrocarbon / dioxin receptor	1	1	235	42	15893	-4.36	0.0	0.76	0.0	Polg
336	V$LXR_DR4_Q3	1	1	235	95	15840	-4.4	0.0	0.28	0.0	Mrpl21
337	V$SREBP1_02: sterol regulatory element-binding protein 1	1	1	235	94	15841	-4.41	0.0	0.28	0.0	Mtch2
338	V$HMEF2_Q6: myocyte enhancer factor	1	1	235	58	15877	-4.46	0.0	0.54	0.0	Fin15
