# Supplementary material for: A genomic analysis of mouse models of breast cancer reveals molecular features of mouse models and relationships to human breast cancer
Source: Breast Cancer Res. 2014 Jun 5;16(3):R59. doi: 10.1186/bcr3672 (PMC4078930; doi:10.1186/bcr3672)
Supplement: Additional file 3 — Fold change values organized by mouse tumor model type comparing the mouse model to normal mammary gland. [file bcr3672-S3.zip › Additional_File_3/Stat5_vs_nml_mammary/AdditionalFile80_Stat5_vs_nml_mammary/stat5_vs_nmlMammary_SAM.txt]

Current settings
Input parameters
Data type?								Two class unpaired
Array or Seq data?								array
Arrays centered?								FALSE
Delta								2.126510476
Minimum fold change								0
Test statistic								standard
Are data are log scale?								TRUE
Number of permutations								100
Input percentile for exchangeability factor s0								Automatic choice
Number of neighbors for KNN								10
Seed for Random number generator								26461636
Computed values
Estimate of pi0 (proportion of null genes)								0.397
s0 percentile								0
False Discovery Rate (%)								0
List of Significant Genes for Delta = 2.127
Positive genes (1758) Upregulated in Stat5 tumors compared to NML mammary gland
	Row	Gene ID	Gene Name	Score(d)	Numerator(r)	Denominator(s+s0)	Fold Change	q-value(%)
	12754	1448002_x_at	5.911724634	10.02409174	2.538979119	0.253287698	5.811776079	0
	9261	1426807_at	6.075088544	9.787253306	2.703768897	0.276254104	6.515016791	0
	16570	1453528_at	6.154535207	9.45481721	2.711721468	0.28680845	6.551028696	0
	3731	1419822_at	7.149938581	9.429049881	2.845865926	0.301818949	7.189372849	0
	14704	1450450_at	5.400342699	8.962047333	1.964037131	0.219150497	3.901522259	0
	11187	1434027_at	5.394476892	8.927839191	1.889078879	0.211594187	3.7039866	0
	8919	1426334_a_at	5.802535403	8.82989743	2.365217915	0.26786471	5.152304699	0
	11410	1434790_a_at	6.393743166	8.781619493	2.417084501	0.275243593	5.340906031	0
	17110	1456006_at	5.802020593	8.520577038	2.302351153	0.270210708	4.932609755	0
	14125	1449650_at	6.961953841	8.434715317	2.772340767	0.328682198	6.832155292	0
	14167	1449764_x_at	3.985823099	8.303529504	2.227017747	0.268201341	4.681652155	0
	11368	1434624_x_at	7.747123958	8.237915095	2.510257417	0.304719991	5.697217235	0
	5436	1422128_at	8.314162806	8.232040298	2.515367181	0.305558171	5.71743152	0
	3861	1420185_at	3.991840545	8.212255242	2.200403865	0.267941485	4.596079857	0
	3862	1420186_at	4.01587639	8.189055179	2.180270071	0.266241956	4.532383918	0
	10228	1428552_at	6.204073384	7.887131424	2.157578124	0.273556761	4.461652413	0
	9361	1426958_at	7.81013075	7.816125762	2.456930755	0.314341252	5.490474191	0
	8245	1425461_at	6.80674266	7.813918768	2.233860126	0.285882179	4.703908919	0
	12728	1445172_at	5.50114378	7.759557759	2.224723206	0.286707474	4.674212118	0
	11337	1434523_x_at	7.552428807	7.756244483	2.453512652	0.3163274	5.477481294	0
	10026	1428013_at	5.739108983	7.689139248	1.634521885	0.212575404	3.10484637	0
	17594	1460432_a_at	7.458197246	7.634538566	2.413358842	0.316110636	5.327131307	0
	11570	1435449_at	5.900196048	7.624965087	2.171225141	0.284752142	4.504057175	0
	4501	1421021_at	6.813810408	7.577763439	2.33380308	0.307980461	5.041325408	0
	11569	1435448_at	5.989931396	7.455380684	2.184240948	0.292975106	4.544876045	0
	12175	1437658_a_at	7.14676366	7.433677307	2.050185624	0.275796963	4.141592537	0
	3743	1419884_at	7.130673554	7.394019496	2.428846428	0.328487966	5.384627063	0
	15025	1450838_x_at	7.623109225	7.378077364	2.112379794	0.286304913	4.324039775	0
	11578	1435508_x_at	6.878831197	7.35601346	1.583820866	0.215309675	2.997626977	0
	15944	1451976_s_at	5.991973286	7.353748919	1.787300624	0.243046186	3.451684555	0
	12635	1439268_x_at	7.574868399	7.352485874	2.347774516	0.319317107	5.090384085	0
	16773	1454703_x_at	7.163734165	7.305953821	2.025196709	0.277198126	4.070473733	0
	15650	1451585_x_at	7.20255557	7.292925938	2.075650774	0.284611525	4.215345182	0
	17344	1456757_at	3.811059385	7.285434789	1.590877947	0.218364174	3.012326078	0
	5417	1422106_a_at	7.355304912	7.244446914	2.018229344	0.278589845	4.050863139	0
	10030	1428020_at	5.441816543	7.152242682	1.867594196	0.261120082	3.649235347	0
	8822	1426224_x_at	5.94698953	7.147258637	1.732625123	0.242418137	3.323319786	0
	17109	1456005_a_at	6.067153012	7.128817275	2.178687503	0.305616966	4.527414836	0
	8467	1425770_at	6.10666644	7.052547039	1.67879019	0.238040268	3.201593605	0
	5307	1421972_s_at	6.039713192	7.032085734	1.497852851	0.213002644	2.824220735	0
	12723	1443856_at	6.112221024	7.022313974	1.307960379	0.186257747	2.475912585	0
	14695	1450439_at	5.972862815	7.003146543	1.541154429	0.220065997	2.910272872	0
	12761	1448040_at	4.925792194	6.993204501	2.179507197	0.311660727	4.5299879	0
	11140	1433860_at	5.912970057	6.9634972	1.498257914	0.215158831	2.825013798	0
	13740	1449176_a_at	6.235449352	6.958995604	2.337065304	0.335833709	5.052737757	0
	5409	1422098_at	5.81035008	6.931374099	2.290668845	0.330478317	4.892828941	0
	16978	1455615_at	6.129019586	6.909316594	1.624461646	0.235111769	3.083270887	0
	11093	1433689_s_at	7.935098637	6.905430775	2.271240661	0.328906441	4.827380884	0
	11821	1436682_at	7.505459306	6.895002348	2.047227018	0.296914622	4.133107874	0
	10457	1429715_at	6.229854767	6.87147575	1.514954407	0.220470022	2.857897962	0
	12722	1443711_at	5.370377272	6.860395294	1.974300585	0.287782336	3.929376979	0
	5992	1422761_at	6.169513328	6.847668929	1.665269876	0.243187849	3.171729808	0
	12363	1438287_x_at	6.622500837	6.842507848	1.845431715	0.269701074	3.593604688	0
	15544	1451456_at	4.871538407	6.834811502	1.89783145	0.277671367	3.726526321	0
	8246	1425462_at	7.025916436	6.804650345	2.063177	0.303201031	4.179055735	0
	12567	1438963_s_at	5.198019801	6.783932673	2.131070742	0.314135008	4.380424669	0
	3738	1419864_x_at	7.012863154	6.748726664	1.909514945	0.282944478	3.756827685	0
	10305	1428838_a_at	6.006888839	6.660712821	2.241076664	0.336461986	4.727497399	0
	17018	1455791_at	6.647840059	6.659934424	2.137093451	0.320888062	4.398749519	0
	17391	1460173_at	6.605539498	6.634533618	1.749189845	0.263649255	3.361697348	0
	3569	1419598_at	5.883746794	6.62754243	2.295182389	0.346309724	4.908160373	0
	12462	1438626_x_at	8.578416664	6.627200204	2.241607155	0.338243464	4.729236059	0
	4917	1421514_a_at	3.638398305	6.625988034	1.326751559	0.200234524	2.508372414	0
	11031	1433515_s_at	7.03365378	6.62485329	2.199104985	0.331947726	4.5919438	0
	16640	1453887_a_at	6.104206158	6.586882013	1.741142631	0.264334875	3.342998324	0
	15341	1451211_a_at	5.954569485	6.578629248	2.030897482	0.308711345	4.086589928	0
	11091	1433685_a_at	5.296688747	6.567323411	1.680610249	0.255904901	3.205635184	0
	6440	1423293_at	7.674119121	6.53893785	1.593404462	0.243679402	3.017606025	0
	16767	1454686_at	5.010263577	6.536657212	1.708255073	0.261334657	3.267653645	0
	12877	1448207_at	6.362902631	6.530095152	1.752206948	0.268327935	3.36873501	0
	12055	1437309_a_at	7.698800263	6.527870577	1.571092845	0.240674631	2.971297053	0
	10581	1430671_a_at	6.241130876	6.513346718	2.077675326	0.318987368	4.221264781	0
	14005	1449474_a_at	6.46418817	6.485283376	1.77748792	0.274080224	3.428287071	0
	17080	1455946_x_at	7.649630989	6.476799989	1.909952388	0.294891365	3.757966973	0
	17280	1456578_x_at	6.524432429	6.473819702	1.792798531	0.276930562	3.464863531	0
	16948	1455470_x_at	6.759842145	6.450224863	1.723322135	0.267172412	3.301958835	0
	13227	1448591_at	9.314606975	6.441393149	2.086559528	0.323929852	4.247339784	0
	16883	1455109_at	6.297443562	6.436543081	1.596697322	0.248067527	3.024501386	0
	11108	1433736_at	6.069632491	6.434964801	1.321870737	0.205420042	2.499900608	0
	17202	1456309_x_at	6.68053115	6.432478659	1.701605473	0.264533404	3.25262719	0
	9253	1426793_a_at	8.57381463	6.431740304	2.217683525	0.344803027	4.651459691	0
	11030	1433514_at	7.438097429	6.421252908	2.213014685	0.344639079	4.636431001	0
	6892	1423813_at	5.949184096	6.404671945	2.33408983	0.364435501	5.04232752	0
	1677	1417514_at	4.46671707	6.389938072	1.878377424	0.293958627	3.676613247	0
	9524	1427209_at	6.077940781	6.379457045	1.412605019	0.221430289	2.662174276	0
	17249	1456469_x_at	6.476451657	6.366435106	1.769148227	0.277886792	3.408526566	0
	15845	1451832_at	6.13902034	6.359960149	1.519425456	0.23890487	2.866768596	0
	10984	1433437_at	7.544799579	6.350568027	1.882102032	0.29636751	3.686117429	0
	5424	1422114_at	4.326028535	6.350504048	1.839549923	0.289669908	3.578983574	0
	17020	1455797_x_at	5.998332936	6.349349869	1.984969371	0.312625609	3.958542584	0
	12366	1438291_x_at	7.923707899	6.327677757	1.77479559	0.280481349	3.421895234	0
	8045	1425198_at	6.394955861	6.323222527	1.452474348	0.229704766	2.736770291	0
	17356	1459546_s_at	5.138316136	6.296875987	1.987217871	0.3155879	3.964716946	0
	16537	1453260_a_at	6.33650619	6.290171882	1.396249858	0.221973244	2.632164871	0
	11105	1433725_at	6.240610524	6.288449969	2.00518477	0.318867889	4.014401096	0
	15275	1451128_s_at	6.016701145	6.276717217	2.279258076	0.363129005	4.854282519	0
	12468	1438633_x_at	6.778213254	6.263302851	1.670082273	0.26664562	3.182327409	0
	4517	1421038_a_at	6.842425754	6.262643885	2.427812455	0.387665737	5.380769307	0
	12632	1439264_x_at	6.779092051	6.255771897	1.668715161	0.266748083	3.179313232	0
	12469	1438634_x_at	6.702723674	6.241423724	1.695888867	0.271715067	3.23976432	0
	11825	1436688_x_at	8.599994857	6.240460456	2.145321067	0.343776085	4.423907029	0
	12665	1439398_x_at	6.551399709	6.234438071	1.731258218	0.277692744	3.320172544	0
	16255	1452427_s_at	6.690179125	6.228489439	1.504037168	0.241477036	2.836353142	0
	15476	1451374_x_at	6.298355419	6.212312218	1.465782214	0.235947931	2.7621319	0
	16772	1454698_at	6.918344433	6.207221569	1.43913769	0.231848932	2.711587433	0
	12118	1437468_x_at	7.218519742	6.202458518	2.014630562	0.324811614	4.040770914	0
	7005	1423945_a_at	6.353584003	6.192572903	1.350576564	0.218096191	2.550140198	0
	16718	1454229_a_at	4.591553932	6.187898578	1.715831388	0.277288221	3.284858868	0
	11085	1433674_a_at	7.091530347	6.181482067	1.778480135	0.287710959	3.43064569	0
	11605	1435659_a_at	7.722362088	6.180639467	1.78455825	0.288733595	3.445129586	0
	8466	1425769_x_at	6.322562828	6.17016018	1.445811645	0.234323195	2.724160386	0
	12741	1447926_at	7.273083824	6.169248573	1.687319989	0.273504945	3.220578795	0
	14634	1450368_a_at	6.884716358	6.152998895	1.707565493	0.277517601	3.266092144	0
	11086	1433675_at	7.053081469	6.137960238	1.748313238	0.284836195	3.359655342	0
	1477	1417297_at	5.930429031	6.136393497	1.406440642	0.229196619	2.65082355	0
	11428	1434872_x_at	8.090536822	6.127114407	1.743462932	0.28454878	3.348379226	0
	12641	1439356_at	6.31036411	6.12260381	1.221219202	0.199460759	2.331436606	0
	17628	1460609_at	4.358537462	6.12231099	1.790096387	0.292389	3.458379972	0
	11838	1436724_a_at	6.075917528	6.096627027	1.981278745	0.324979491	3.948428991	0
	16749	1454633_at	7.047446545	6.095425412	2.056597343	0.337400133	4.160039834	0
	12422	1438507_x_at	8.50958926	6.084818548	2.10554498	0.346032501	4.303602948	0
	9440	1427076_at	7.815687799	6.084317041	1.894709278	0.311408703	3.718470373	0
	6675	1423569_at	4.731595638	6.083841742	2.150549145	0.353485386	4.439967589	0
	6689	1423585_at	6.544878087	6.078639689	1.76350406	0.290114919	3.395217646	0
	895	1416666_at	8.21722423	6.070920981	2.279388436	0.375460073	4.854721168	0
	4541	1421067_a_at	5.996379874	6.0521741	1.52362314	0.251748068	2.875121929	0
	11098	1433706_a_at	6.971961763	6.050522753	1.426842498	0.235821359	2.688576455	0
	12209	1437726_x_at	6.723182254	6.04896891	2.286107839	0.377933475	4.877384938	0
	12585	1439012_a_at	6.368733178	6.017026572	2.185001105	0.363136356	4.547271377	0
	12568	1438964_x_at	5.109445849	6.012523927	1.903915172	0.316658228	3.742273945	0
	4542	1421068_at	6.125371983	5.998973938	1.507159785	0.251236261	2.842498888	0
	4543	1421069_at	5.903084053	5.998376483	1.564191613	0.260769163	2.957117588	0
	3570	1419599_s_at	5.917457914	5.988321753	2.102804942	0.351150962	4.295437087	0
	13001	1448346_at	7.268457747	5.985381352	1.318738771	0.220326608	2.494479428	0
	3274	1419276_at	5.157183771	5.95664198	1.900614234	0.319074781	3.733721277	0
	11297	1434366_x_at	6.913772006	5.945217069	2.215770759	0.372698042	4.645296743	0
	11418	1434820_s_at	6.49043875	5.917878104	1.383345257	0.23375697	2.6087257	0
	4750	1421314_at	6.474538741	5.904480904	1.846058467	0.312653813	3.595166203	0
	11554	1435390_at	4.775183439	5.888194691	1.657066131	0.281421763	3.153745256	0
	12051	1437297_at	5.654982808	5.86314377	1.62192786	0.276631091	3.077860533	0
	12099	1437420_at	6.270619297	5.85719668	1.821839687	0.311042942	3.535317257	0
	16582	1453596_at	6.364750948	5.826730488	1.711377202	0.293711406	3.274732814	0
	11678	1435945_a_at	6.781743725	5.822243119	2.261464294	0.388418046	4.794778912	0
	16599	1453683_a_at	5.337242567	5.80369698	1.819202349	0.313455777	3.528860375	0
	10063	1428073_a_at	6.193064782	5.798828467	1.073109235	0.185056213	2.103962856	0
	9720	1427500_at	6.970835476	5.798626567	1.26331506	0.217864531	2.400466928	0
	3280	1419282_at	5.892370426	5.798440851	2.160186322	0.372546065	4.469725772	0
	12201	1437716_x_at	6.075703122	5.795501425	2.117574211	0.365382399	4.339636524	0
	15756	1451715_at	6.03277126	5.785287885	1.493096828	0.258085139	2.814925671	0
	17367	1459912_at	6.329247457	5.784283903	1.723471018	0.297957543	3.30229961	0
	14698	1450443_at	6.546015065	5.784206558	1.405882794	0.243055427	2.649798753	0
	12666	1439399_a_at	7.115172872	5.773438707	1.707085891	0.295679227	3.265006562	0
	11000	1433463_at	6.485931742	5.762191207	1.866662134	0.323950051	3.646878496	0
	11045	1433552_a_at	7.268873273	5.748646669	1.582276966	0.275243385	2.994420782	0
	15742	1451698_at	3.331819865	5.734551018	2.720200934	0.474352905	6.58964586	0
	13361	1448743_at	4.621671599	5.725081313	1.793807351	0.313324345	3.467287221	0
	14940	1450739_at	6.227129884	5.722780576	1.433200457	0.250437779	2.700451162	0
	11092	1433688_x_at	8.515243828	5.708768435	2.015534944	0.353059503	4.043304745	0
	11391	1434714_at	6.265469627	5.688885779	1.769289724	0.311008129	3.408860883	0
	11588	1435561_at	4.539595122	5.686825361	1.681858414	0.29574645	3.208409777	0
	12768	1448053_at	2.51419877	5.682189507	0.988657091	0.173992277	1.984337044	0
	12712	1440971_x_at	4.071797195	5.679453379	1.392149433	0.245120321	2.624694358	0
	9525	1427210_at	6.015224375	5.669737092	1.225955196	0.216227874	2.339102685	0
	10804	1431784_a_at	5.693941327	5.659164167	1.545871729	0.273162553	2.919804409	0
	12210	1437730_at	6.448916109	5.656617913	1.317873685	0.232979088	2.492984106	0
	9262	1426808_at	7.452598331	5.651796888	1.895721258	0.335419212	3.721079615	0
	16359	1452594_at	6.80497401	5.636673867	1.204466842	0.213683969	2.304520885	0
	6750	1423657_at	7.032578705	5.629173204	1.08455555	0.192666935	2.120722053	0
	16325	1452541_at	6.980131038	5.615754785	1.56809313	0.279231054	2.96512542	0
	3802	1420029_at	5.657509471	5.612530553	2.012265592	0.358530893	4.034152415	0
	11207	1434080_at	6.847275542	5.610789472	1.740577769	0.310219761	3.341689686	0
	7023	1423969_at	5.792992791	5.602369619	1.406628903	0.25107749	2.651169487	0
	4749	1421313_s_at	6.573357729	5.5854404	1.640694299	0.29374484	3.118158577	0
	12189	1437691_at	7.181932159	5.583401831	1.966501081	0.352204828	3.908191283	0
	4751	1421315_s_at	6.631208562	5.581210318	1.6120148	0.288828893	3.056784399	0
	11683	1435965_at	5.037509088	5.574016678	1.797141822	0.322414145	3.47531036	0
	9924	1427864_at	3.892521622	5.570419572	1.214055613	0.217946888	2.319888734	0
	15015	1450827_at	3.171920326	5.566022626	1.593503714	0.286291275	3.017813633	0
	7470	1424495_a_at	6.429929695	5.555559798	1.364954994	0.245691711	2.575682907	0
	11442	1434924_at	6.152860348	5.547427802	1.411386881	0.254421857	2.659927422	0
	12771	1448059_at	5.681250729	5.531969636	1.419592121	0.256616036	2.675098699	0
	8108	1425279_at	5.129539461	5.517149669	1.574161981	0.285321602	2.977624809	0
	13332	1448710_at	6.103885356	5.515058577	1.779055382	0.322581412	3.432013868	0
	15701	1451646_at	5.298113237	5.506370782	1.564038037	0.28404154	2.956802818	0
	11152	1433908_a_at	6.887557331	5.497402299	1.565256469	0.284726564	2.959301049	0
	15757	1451716_at	6.078074179	5.494582938	1.444122388	0.26282657	2.720972524	0
	1264	1417063_at	6.70877946	5.48926536	2.042967134	0.372174963	4.120921934	0
	14296	1449948_at	5.848568179	5.483594199	1.750974965	0.31931155	3.365859521	0
	16885	1455138_x_at	7.559974446	5.476138337	1.223096106	0.223350111	2.33447171	0
	11737	1436242_a_at	6.340496969	5.471506453	1.303868238	0.238301508	2.468899718	0
	792	1416558_at	5.25848493	5.461632872	2.144588476	0.392664342	4.421661168	0
	16274	1452461_a_at	6.279624918	5.461160606	1.457553815	0.266894516	2.746422945	0
	11016	1433491_at	6.904459304	5.451710403	1.488342868	0.273004756	2.805665211	0
	17272	1456567_x_at	7.828098659	5.438045768	1.477996169	0.271788108	2.785615564	0
	734	1416497_at	6.224668006	5.435901678	1.505216809	0.276902876	2.838673278	0
	11930	1436959_x_at	6.695910828	5.423832411	1.651317323	0.304455816	3.141203312	0
	6978	1423917_a_at	6.826053685	5.421870119	1.555175874	0.286833849	2.938695491	0
	16835	1454940_at	6.843152509	5.41901314	1.246440438	0.230012441	2.3725532	0
	4461	1420975_at	6.371485167	5.418340267	1.691822251	0.312239942	3.230645051	0
	1522	1417347_at	5.761289513	5.41505711	1.610925761	0.297490078	3.054477813	0
	8543	1425860_x_at	6.366063814	5.413192022	1.320220638	0.243889489	2.497042952	0
	12737	1447631_at	5.933574042	5.40909639	1.299438787	0.240232137	2.461331175	0
	3788	1419987_at	4.160164901	5.408149943	1.53775782	0.284340826	2.903429131	0
	5151	1421786_at	7.061546806	5.406202088	1.600554202	0.296058892	3.032597863	0
	177	1415905_at	3.098369054	5.402098115	1.677254548	0.31048206	3.198187558	0
	16609	1453729_a_at	8.06248812	5.4016414	1.590020663	0.294358797	3.010536612	0
	13064	1448414_at	4.84976827	5.383652405	1.462493122	0.271654448	2.755841896	0
	1165	1416953_at	7.219460051	5.377362438	2.004222589	0.372714804	4.011724652	0
	13490	1448884_at	6.220650198	5.371245345	1.286554154	0.239526231	2.439447025	0
	3164	1419149_at	5.421853334	5.367559114	2.437043786	0.454032035	5.415309469	0
	17352	1458219_at	5.93566767	5.363325862	1.313051839	0.244820448	2.484665842	0
	11015	1433490_s_at	7.121183276	5.359445289	1.427729312	0.266394978	2.69022961	0
	14747	1450500_at	6.216005325	5.341066209	1.2535949	0.234708736	2.384348141	0
	15175	1451013_at	4.653738579	5.335961221	1.869126266	0.350288578	3.653112711	0
	8044	1425197_at	6.492629062	5.323119184	1.184951062	0.222604646	2.273556823	0
	11056	1433585_at	7.459620751	5.317906573	1.613468283	0.303402901	3.059865593	0
	7649	1424711_at	6.165285003	5.307439304	1.493247574	0.281349911	2.815219815	0
	14810	1450576_a_at	5.921629536	5.30576413	1.385367571	0.261106136	2.612385075	0
	10762	1431691_a_at	6.245991397	5.304512712	1.383454574	0.260807099	2.608923378	0
	12955	1448294_at	6.820436741	5.303476127	1.369107511	0.258152856	2.583107189	0
	12342	1438192_s_at	6.113035074	5.300431292	1.1627333	0.21936579	2.238811866	0
	11835	1436715_s_at	6.995359152	5.288574638	1.050382607	0.198613554	2.071079031	0
	17245	1456461_at	5.689313081	5.285044789	1.278516838	0.241912205	2.425894547	0
	14681	1450422_a_at	6.028922744	5.280129781	1.506512008	0.285317231	2.841222879	0
	1241	1417037_at	5.608324478	5.276907541	1.172110265	0.222120675	2.253410678	0
	3013	1418985_at	4.121400386	5.256671284	1.542215555	0.293382537	2.912414214	0
	9510	1427178_at	5.376126174	5.256348322	1.817658038	0.345802433	3.525084982	0
	17300	1456620_at	6.249128267	5.252506668	1.430024966	0.272255716	2.694513782	0
	15877	1451884_a_at	4.614766723	5.249779242	1.269442997	0.241808834	2.410684747	0
	17006	1455731_at	4.85723888	5.249198356	1.621389399	0.308883241	3.076711989	0
	16413	1452681_at	6.188768954	5.246993886	1.229503827	0.234325378	2.344863313	0
	1554	1417381_at	6.720727265	5.245170148	1.941324647	0.37011662	3.840581185	0
	8169	1425363_at	5.698506022	5.243928812	1.147516509	0.218827629	2.215322149	0
	11239	1434184_s_at	6.692396256	5.243093811	1.418821664	0.27060772	2.67367047	0
	5444	1422136_at	6.139792713	5.24174258	1.222377804	0.233200655	2.333309692	0
	2176	1418057_at	6.47561493	5.240547798	1.511763894	0.288474402	2.851584716	0
	11422	1434839_s_at	6.404822382	5.23381955	1.361486737	0.260132533	2.56949837	0
	8417	1425705_a_at	6.115413147	5.232262813	1.72923705	0.330495067	3.315524349	0
	12520	1438850_at	3.710636639	5.228980035	2.759918225	0.527811965	6.773578549	0
	3108	1419092_a_at	6.38715022	5.21494681	1.397117911	0.267906455	2.63374909	0
	6905	1423830_a_at	5.31712412	5.213885606	1.066046148	0.204462896	2.093687534	0
	13684	1449116_a_at	6.142288807	5.208127226	1.203272748	0.23103751	2.302614261	0
	15489	1451389_at	4.218971017	5.206969842	1.420224592	0.272754526	2.676271707	0
	12190	1437692_x_at	7.241914105	5.205121075	1.720239671	0.330489848	3.294911399	0
	16546	1453324_at	6.306870523	5.186988047	1.122185914	0.216346347	2.176765375	0
	16965	1455546_s_at	6.279222777	5.165193166	1.275076341	0.246859372	2.420116237	0
	16967	1455556_at	6.877588505	5.159380509	1.124025737	0.217860601	2.179543106	0
	12751	1447985_s_at	5.89234301	5.156796334	1.378725374	0.267360835	2.600385246	0
	15698	1451643_a_at	5.889947588	5.156267211	1.594423552	0.309220505	3.019738353	0
	1090	1416873_a_at	5.911088109	5.152949749	1.29841973	0.251976012	2.459593212	0
	16407	1452669_at	6.125586586	5.1463465	0.946922164	0.183998913	1.927755607	0
	13240	1448605_at	5.10567279	5.136446224	1.33558889	0.260021975	2.523784784	0
	12599	1439081_at	7.954582874	5.130203007	1.272183616	0.247979196	2.415268562	0
	16621	1453815_at	3.555714958	5.127398858	1.968115996	0.383842968	3.91256846	0
	11555	1435394_s_at	5.381824779	5.12425116	1.361027007	0.265605054	2.568679702	0
	16795	1454785_at	6.859611439	5.123751253	1.100942611	0.214870425	2.144947908	0
	12040	1437262_x_at	6.462821407	5.122911299	1.165776359	0.227561301	2.243539149	0
	912	1416686_at	4.760572296	5.1160971	1.9550113	0.382129436	3.877189636	0
	12767	1448050_s_at	6.604975199	5.111630811	1.384184194	0.270791112	2.610243132	0
	5791	1422535_at	4.866952941	5.108702711	1.580008265	0.309277786	2.989715624	0
	8624	1425977_a_at	6.535077557	5.105148698	1.325920011	0.259722114	2.506927042	0
	5864	1422615_at	6.56464129	5.103772892	1.381763385	0.270733713	2.605866877	0
	2071	1417940_s_at	5.036120734	5.10298502	1.50099321	0.294140234	2.830375	0
	11541	1435335_a_at	6.38989383	5.083378646	1.378819242	0.271240712	2.600554444	0
	13391	1448777_at	6.148520899	5.070689252	1.432311668	0.282468832	2.69878803	0
	3893	1420280_x_at	2.656774567	5.064400028	1.344951235	0.265569708	2.540216101	0
	2940	1418908_at	4.040038589	5.059125324	1.405016192	0.277719191	2.648207543	0
	16766	1454682_at	6.342030241	5.056752576	1.113988614	0.220297236	2.164432207	0
	12823	1448148_at	7.660599906	5.052031893	1.394892565	0.276105257	2.629689685	0
	16851	1454998_at	5.762928152	5.052026614	1.270589616	0.251500974	2.412601461	0
	9695	1427466_at	4.847757696	5.047303621	1.607361626	0.318459468	3.046941131	0
	12278	1437994_x_at	5.262314526	5.045651012	1.012984254	0.200763836	2.018081241	0
	11083	1433670_at	5.835625078	5.043569213	1.687592646	0.334602853	3.221187513	0
	11017	1433492_at	6.861865397	5.0435422	1.404733327	0.27852118	2.647688367	0
	3602	1419635_at	5.959476939	5.042847046	1.096373985	0.217411707	2.138166181	0
	4535	1421060_at	5.200640386	5.038163899	1.18538284	0.235280722	2.274237368	0
	11177	1433999_at	6.507909083	5.036006902	1.321320647	0.262374669	2.498947594	0
	6115	1422902_s_at	8.088506996	5.032621359	1.205553105	0.239547746	2.306256704	0
	17671	1460690_at	5.080662527	5.032543343	1.175771598	0.233633675	2.259136742	0
	10047	1428049_a_at	5.497389721	5.02506402	1.063646501	0.211668249	2.090207981	0
	15854	1451843_a_at	5.449774499	5.021673211	1.623508801	0.323300369	3.081235177	0
	2581	1418499_a_at	2.99273573	5.02093883	2.046559702	0.407604986	4.131196554	0
	1256	1417054_a_at	7.557370437	5.019808049	1.114334148	0.221987402	2.164950663	0
	8102	1425272_at	5.473848604	5.018072879	1.717872308	0.342337058	3.28950911	0
	16137	1452242_at	5.800535956	5.015067195	1.661390307	0.33127977	3.163212128	0
	7664	1424730_a_at	7.553961575	5.013692823	1.235644453	0.246453961	2.35486516	0
	1501	1417323_at	3.723649246	5.00760725	2.23377182	0.446075682	4.703621005	0
	13347	1448726_at	5.416598831	5.007364797	1.327615282	0.265132527	2.509874595	0
	17512	1460324_at	5.513037332	5.006266283	1.079565888	0.215642922	2.113400056	0
	10098	1428117_x_at	6.715121014	5.005407438	1.348108348	0.269330392	2.545781055	0
	2950	1418919_at	4.921612264	5.000918123	1.704373294	0.340812077	3.25887337	0
	11820	1436681_x_at	7.512227033	4.998576651	1.08491577	0.21704494	2.121251632	0
	13817	1449265_at	6.365436569	4.997435129	1.41485685	0.283116601	2.666332776	0
	2568	1418483_a_at	5.65941527	4.996087653	1.530627971	0.306365316	2.889115682	0
	855	1416621_at	6.510781915	4.98561568	0.952627971	0.191075292	1.935394907	0
	3603	1419636_at	5.922902968	4.980741818	1.095205924	0.219888114	2.136435739	0
	9727	1427509_at	4.588668028	4.978865379	1.177080111	0.236415332	2.261186692	0
	11169	1433951_at	7.323271095	4.978644684	1.492628712	0.299806234	2.814012451	0
	12521	1438851_x_at	3.656711417	4.969490948	2.595701015	0.522327345	6.044826848	0
	14939	1450737_at	5.305536348	4.963098802	1.258953598	0.253662812	2.393220951	0
	12012	1437175_at	5.439292505	4.961842865	1.467553451	0.295767821	2.765525129	0
	14671	1450411_at	4.336895872	4.960711365	1.078989633	0.217507038	2.112556071	0
	9125	1426612_at	6.336659372	4.957243374	1.203407867	0.242757472	2.302829928	0
	15798	1451766_at	4.562537088	4.94983623	1.389338423	0.280683715	2.619585269	0
	8227	1425435_at	5.749509154	4.949733344	1.780355825	0.35968722	3.435108874	0
	913	1416687_at	4.758837651	4.942342468	1.913279561	0.387119989	3.766643677	0
	8212	1425416_s_at	3.530050218	4.941538766	2.241522941	0.453608288	4.728960008	0
	8444	1425740_at	6.074626612	4.93919681	1.342240781	0.271752844	2.535448166	0
	14219	1449857_at	5.641230429	4.937455845	1.227992523	0.248709571	2.342408223	0
	9901	1427808_at	4.319509999	4.933747461	1.258626292	0.255105536	2.39267806	0
	16647	1453939_x_at	3.334585091	4.933711131	2.244968317	0.455026299	4.740266983	0
	14745	1450498_at	5.330291073	4.93188642	1.362408707	0.276244948	2.57114096	0
	6830	1423745_at	5.67034402	4.921712056	1.050528782	0.213447835	2.071288886	0
	8103	1425273_s_at	5.484089453	4.918418745	1.699248052	0.345486657	3.247316608	0
	13720	1449153_at	6.190450214	4.918248255	2.377769493	0.483458616	5.197325778	0
	1731	1417572_at	4.873940907	4.912990403	1.126775666	0.229346197	2.183701507	0
	11044	1433550_at	6.774148428	4.906129215	1.087851467	0.221733146	2.125572499	0
	6592	1423473_at	6.383200938	4.902834309	1.205702667	0.245919521	2.306495802	0
	11636	1435792_at	6.278436309	4.899164574	2.395314759	0.488923106	5.260918713	0
	11560	1435415_x_at	6.752971514	4.897934855	1.380016363	0.28175474	2.602713231	0
	1442	1417256_at	2.943188531	4.895118613	3.200428523	0.653799995	9.192316822	0
	5972	1422739_at	4.671404438	4.894742443	1.040309841	0.212536176	2.056669307	0
	16579	1453573_at	4.057914349	4.893669608	1.054977937	0.215580131	2.077686433	0
	5855	1422606_at	2.366704301	4.893463048	2.288171338	0.467597551	4.884366096	0
	420	1416165_at	6.475375586	4.89150128	1.30471654	0.266731309	2.470351853	0
	5440	1422132_at	5.212440651	4.891354478	1.401292646	0.28648356	2.641381424	0
	9791	1427596_at	7.050205431	4.883022257	2.238883448	0.458503634	4.720316014	0
	11208	1434087_at	5.462162853	4.875801743	1.235384163	0.253370467	2.354440335	0
	6722	1423627_at	5.231517046	4.874508909	1.626531581	0.333681118	3.087697846	0
	10982	1433433_at	6.129227129	4.868232194	1.137361942	0.233629354	2.199784109	0
	9844	1427698_at	4.278472666	4.859914951	1.734525505	0.356904498	3.327700296	0
	10174	1428320_at	6.365861569	4.85752159	0.929275325	0.191306473	1.904319204	0
	7332	1424325_at	6.733837342	4.857405234	1.22401662	0.25198981	2.3359617	0
	2015	1417876_at	4.573696432	4.854746942	1.979956472	0.407839275	3.944811796	0
	559	1416310_at	4.939236449	4.851277654	1.643464021	0.338769318	3.124150645	0
	3642	1419684_at	8.352380445	4.845362827	2.08420071	0.430143373	4.240401022	0
	4886	1421476_a_at	5.33813666	4.843489561	1.351089618	0.278949629	2.551047246	0
	8611	1425951_a_at	7.265002816	4.838934994	2.187818116	0.452128024	4.556159067	0
	14140	1449692_at	4.271933001	4.838076804	1.349299306	0.278891667	2.547883488	0
	7174	1424144_at	7.251949036	4.835412706	1.524646368	0.315308426	2.877161826	0
	11277	1434323_at	6.940887014	4.835303598	1.257399213	0.260045556	2.390643841	0
	13518	1448917_at	6.718797064	4.831753493	0.936446252	0.19381085	1.913808201	0
	16364	1452599_s_at	5.14458132	4.826958721	1.334872251	0.276545197	2.52253144	0
	3894	1420281_at	2.605308332	4.826042597	1.272024497	0.263575066	2.41500219	0
	2070	1417939_at	5.050220668	4.823494424	1.468891414	0.304528478	2.768091082	0
	4234	1420708_at	3.345728624	4.817832326	1.358626959	0.281999635	2.564410033	0
	15880	1451889_at	6.584481758	4.81185879	1.072634638	0.222914821	2.103270839	0
	15546	1451458_at	6.144815357	4.807416338	1.350713698	0.280964577	2.550382612	0
	12008	1437169_at	6.321398384	4.796268325	1.223681972	0.255132092	2.335419912	0
	17002	1455719_at	6.853982727	4.793371691	1.144033533	0.238669898	2.209980336	0
	1868	1417719_at	5.86357296	4.788286265	1.457289332	0.304344655	2.7459195	0
	12102	1437428_x_at	5.517338	4.786336803	0.975553734	0.203820536	1.966395792	0
	11463	1434999_at	6.340953713	4.785284161	1.351598352	0.282448922	2.551946973	0
	8849	1426253_at	4.98908595	4.782129202	1.072254548	0.224221158	2.102716787	0
	8791	1426187_a_at	6.952871585	4.781873608	0.951113396	0.198899735	1.933364151	0
	10740	1431591_s_at	3.391475475	4.781040546	2.143993399	0.448436565	4.419837717	0
	4945	1421546_a_at	5.345362731	4.779189133	1.839116867	0.384817762	3.577909428	0
	11278	1434324_x_at	6.941925068	4.777135461	1.246132365	0.260853471	2.372046621	0
	10113	1428144_at	6.38998685	4.771534132	1.173074429	0.245848483	2.254917152	0
	14454	1450136_at	6.3682315	4.766280824	1.75133874	0.367443465	3.366708329	0
	7581	1424630_a_at	4.562497735	4.765774396	1.716918479	0.360260125	3.287334989	0
	10545	1430419_at	5.579470625	4.765239426	0.94768021	0.198873577	1.928768788	0
	13489	1448883_at	5.990347875	4.764651349	1.474138947	0.309390728	2.778177827	0
	15111	1450938_at	7.255648045	4.764021044	0.972064119	0.204042784	1.961645189	0
	5398	1422082_a_at	4.355884507	4.761436094	1.1963969	0.251268079	2.29166617	0
	15423	1451311_a_at	7.446805989	4.758956836	1.417701347	0.297901703	2.671595052	0
	11587	1435559_at	5.13386229	4.743627688	1.544407449	0.325575182	2.916842422	0
	12311	1438133_a_at	6.750109015	4.741836212	1.428759254	0.30130928	2.692150855	0
	3840	1420130_s_at	6.596528286	4.741001595	1.222668444	0.257892435	2.333779799	0
	16913	1455284_x_at	5.218083601	4.739084596	1.191719717	0.251466226	2.284248673	0
	12984	1448328_at	6.248623646	4.73788553	1.309164511	0.276318308	2.477979945	0
	2062	1417930_at	5.239234993	4.737139759	1.16846855	0.246661194	2.247729692	0
	13930	1449388_at	4.752772802	4.735697547	2.142002894	0.452309902	4.413743815	0
	5133	1421766_at	2.206550866	4.734685314	0.794625373	0.167830662	1.734626882	0
	9923	1427863_at	4.122739683	4.726601845	1.022817836	0.216396022	2.031883711	0
	15833	1451817_at	6.204034946	4.725452731	1.295364817	0.274125019	2.454390523	0
	11505	1435176_a_at	6.962719602	4.722114853	1.543708701	0.326910452	2.915430035	0
	7321	1424312_at	7.541024798	4.721727774	1.456943683	0.308561559	2.745261696	0
	11322	1434483_at	5.91408077	4.720520453	1.184623648	0.250951915	2.273040907	0
	10087	1428105_at	4.703735064	4.717048397	1.71404354	0.363372049	3.280790657	0
	12676	1439426_x_at	9.278095322	4.714638502	2.164447857	0.459090948	4.482948288	0
	8951	1426379_at	7.326774453	4.714370401	0.81538359	0.172957048	1.759765984	0
	13883	1449336_a_at	6.547126553	4.712255432	1.245804296	0.264375375	2.371507278	0
	12774	1448065_at	2.487109198	4.708391465	0.861153158	0.182897528	1.816489666	0
	11147	1433893_s_at	3.044912393	4.704056362	1.920741866	0.408316083	3.786177024	0
	11339	1434529_x_at	6.715106736	4.703774836	1.136305482	0.241573103	2.198173836	0
	17293	1456605_at	5.897225351	4.703431427	1.391799445	0.295911499	2.624057702	0
	10970	1432849_at	5.754229076	4.697539947	1.020080626	0.217152092	2.028032294	0
	17571	1460396_at	6.692926264	4.694603262	1.010177454	0.21517845	2.01415883	0
	11110	1433741_at	6.650249172	4.69287491	1.639241386	0.3493043	3.115019914	0
	11206	1434079_s_at	6.390240312	4.691111099	1.40316425	0.299111281	2.644810303	0
	11109	1433737_at	6.267774764	4.690981007	1.124645877	0.239746415	2.180480181	0
	14147	1449705_x_at	5.848593927	4.690572597	1.656466979	0.353148138	3.152435776	0
	11419	1434824_at	6.555073527	4.684175517	1.517496815	0.323962415	2.862938768	0
	7716	1424794_at	3.50796267	4.679352733	0.936644207	0.200165335	1.914070817	0
	1337	1417140_a_at	7.016582577	4.678251747	1.059519641	0.226477688	2.08423744	0
	1635	1417469_at	4.381377047	4.670071557	1.163999767	0.249246666	2.240778067	0
	13503	1448899_s_at	5.127358068	4.668381506	1.418004742	0.303746543	2.672156939	0
	15220	1451065_a_at	7.415427829	4.665363456	1.230702806	0.263795697	2.346812865	0
	1491	1417313_at	5.917674905	4.665322953	0.928554264	0.199033223	1.90336766	0
	11598	1435627_x_at	6.810462059	4.662469879	1.260880016	0.270431777	2.396418732	0
	10021	1428004_at	6.036005069	4.659746272	0.977496821	0.209774688	1.969046008	0
	5877	1422633_at	2.56256868	4.656583472	0.848596864	0.18223594	1.800748702	0
	16474	1452917_at	5.546956002	4.651276727	1.197132693	0.257377224	2.292835248	0
	10590	1430718_s_at	4.411718491	4.650890199	1.305555389	0.28071086	2.471788646	0
	16127	1452229_at	5.705329665	4.649189982	1.543002822	0.331886378	2.914003928	0
	1011	1416791_a_at	8.297970819	4.642828194	1.373269422	0.295782951	2.590569739	0
	6448	1423302_a_at	5.316603155	4.628170577	1.156919697	0.249973435	2.229808319	0
	4591	1421120_at	5.064172671	4.628036372	1.512763106	0.326869321	2.853560412	0
	12169	1437624_x_at	5.529513239	4.627898073	0.961196604	0.207696148	1.946924048	0
	1336	1417139_at	4.931144711	4.62617661	1.044952415	0.225878193	2.063298302	0
	5449	1422141_s_at	6.080532286	4.626148249	2.345335839	0.506973774	5.081786761	0
	12547	1438926_at	7.023449307	4.625509352	1.501851007	0.324688784	2.832058384	0
	12269	1437969_s_at	4.777356581	4.617743538	1.073529393	0.232479215	2.104575685	0
	17332	1456734_at	7.895473671	4.614089453	1.115989847	0.241865672	2.16743668	0
	3141	1419125_at	6.667733151	4.613841364	1.314502724	0.284904187	2.487165869	0
	10486	1429878_a_at	6.817243578	4.613001061	1.476708985	0.320118935	2.783131325	0
	15732	1451688_s_at	5.431729857	4.611218281	1.262803323	0.273854597	2.399615612	0
	16005	1452046_a_at	8.422538852	4.609978421	0.935459585	0.202920599	1.912499784	0
	15635	1451568_at	5.305863274	4.604093306	1.120402353	0.243349185	2.174075968	0
	886	1416656_at	7.431739761	4.603782243	1.32456838	0.287713082	2.504579454	0
	16888	1455171_at	6.312783448	4.600767526	1.305549497	0.28376776	2.471778551	0
	2868	1418827_at	5.611754127	4.600321005	1.0052184	0.218510491	2.007247338	0
	15511	1451417_at	4.544978618	4.599826398	1.635321517	0.355518095	3.106567747	0
	15233	1451078_at	6.087092584	4.595537231	0.949019794	0.206508999	1.930560537	0
	12464	1438629_x_at	7.516258198	4.59448948	1.262181784	0.274716438	2.398582037	0
	5756	1422496_at	7.767872937	4.591328801	1.237882573	0.26961314	2.358521207	0
	6449	1423303_at	5.273191335	4.586347612	1.133383306	0.247121108	2.193725945	0
	16193	1452329_at	4.355669886	4.583179013	1.181309277	0.257748884	2.267824937	0
	15508	1451414_at	4.698647826	4.583027337	1.410689951	0.307807449	2.658642788	0
	8291	1425535_at	4.530141694	4.582490646	1.082172583	0.236153801	2.117222049	0
	16587	1453621_at	6.49147189	4.582456008	1.11603135	0.243544367	2.167499033	0
	3594	1419627_s_at	7.183714	4.579025417	2.064126154	0.450778488	4.181806056	0
	15981	1452021_a_at	4.842463122	4.576854069	1.020203771	0.222905025	2.02820541	0
	12094	1437399_at	5.350366737	4.568148684	1.258186306	0.275425866	2.391948464	0
	6246	1423064_at	5.588405695	4.567230131	0.982120706	0.215036396	1.975366989	0
	11709	1436050_x_at	4.890365334	4.566267309	1.037888437	0.227294717	2.053220311	0
	16836	1454943_a_at	5.314287979	4.56395963	1.201866937	0.263338643	2.300371608	0
	6736	1423643_at	7.484520714	4.560277862	1.162381302	0.254892648	2.238265694	0
	6269	1423093_at	4.881528214	4.5593269	1.391873258	0.305280426	2.624191961	0
	5965	1422730_at	6.099798455	4.556845064	0.983580605	0.215846839	1.977366924	0
	15740	1451696_at	4.619121262	4.556377029	1.216566731	0.267003087	2.32393019	0
	3506	1419528_at	2.622295715	4.556067231	1.023807645	0.224713024	2.03327823	0
	8932	1426353_at	5.316142678	4.554107782	1.100097096	0.241561498	2.143691195	0
	15463	1451358_a_at	5.017229803	4.554056964	1.699348761	0.373150528	3.247543298	0
	13255	1448620_at	6.626788568	4.553778611	1.758222244	0.386101827	3.382810223	0
	4283	1420764_at	3.472639996	4.55248119	1.993194866	0.437826052	3.981176591	0
	11342	1434538_x_at	5.751509528	4.551122057	0.888572175	0.19524244	1.851342956	0
	1334	1417137_at	3.464821078	4.549885379	0.933335461	0.20513384	1.909686024	0
	8018	1425166_at	5.812690753	4.549247915	1.228878981	0.270127943	2.343847947	0
	11702	1436032_at	8.306305611	4.549036903	1.315682471	0.289222202	2.489200552	0
	1873	1417727_at	6.731471621	4.541195839	0.983563296	0.216586849	1.9773432	0
	12681	1439437_x_at	7.464144441	4.537099466	2.356976667	0.51948975	5.122956592	0
	6114	1422901_at	8.002657084	4.533988086	1.105397307	0.243802429	2.151581228	0
	12304	1438096_a_at	6.176128658	4.531982428	1.092859565	0.241143822	2.132963925	0
	5835	1422584_at	4.555041979	4.528954266	1.044872325	0.230709401	2.063183764	0
	10036	1428029_a_at	7.087878679	4.527905954	1.172293977	0.258904224	2.253697644	0
	10239	1428586_at	5.858406894	4.524884704	1.067058724	0.235820091	2.095157535	0
	9160	1426653_at	5.837809568	4.523440879	1.594766024	0.352555956	3.020455274	0
	6245	1423063_at	5.57915045	4.520556727	0.968954597	0.214344085	1.957421698	0
	12018	1437194_x_at	6.547822148	4.513600172	1.118666713	0.247843555	2.17146201	0
	9120	1426605_at	4.368688218	4.513534161	1.241854276	0.275140108	2.365023102	0
	9112	1426594_at	6.584270712	4.512423888	1.356381283	0.30058818	2.560421419	0
	95	1415811_at	5.261346919	4.512304681	1.44831077	0.320969188	2.728883433	0
	6342	1423181_s_at	7.309518363	4.512029997	0.974627278	0.216006383	1.965133437	0
	3353	1419361_at	7.635436576	4.511367657	0.815622917	0.180792828	1.760057934	0
	11074	1433654_at	8.135870629	4.509499614	1.135250676	0.251746485	2.19656726	0
	6654	1423547_at	9.250531557	4.508780161	2.073736051	0.459932837	4.209754351	0
	11944	1436996_x_at	9.396592689	4.508762399	2.058585615	0.456574428	4.165777008	0
	15011	1450821_at	6.784875654	4.506102982	1.615169237	0.358440374	3.063475337	0
	12054	1437308_s_at	7.292435385	4.505137961	1.489539608	0.330631297	2.807993524	0
	9179	1426681_at	4.981952777	4.501254519	1.057886268	0.235020318	2.081879068	0
	11960	1437026_at	6.227138109	4.500600385	1.259560557	0.279865007	2.394228019	0
	11100	1433709_at	5.521497016	4.497272595	1.227526096	0.272949008	2.341651038	0
	11717	1436144_at	5.391104445	4.493963217	1.10658888	0.246238971	2.153359029	0
	9541	1427229_at	4.588968712	4.491868644	1.29562242	0.28843729	2.454828809	0
	5448	1422140_at	5.886334825	4.491730728	2.389527231	0.531983633	5.239856241	0
	17688	1460716_a_at	8.414869274	4.490603665	0.932138394	0.207575298	1.908102132	0
	5780	1422521_at	5.957921561	4.488618527	1.088499613	0.242502143	2.126527649	0
	12434	1438550_x_at	5.328007842	4.486964216	1.486188198	0.331223546	2.801478068	0
	7999	1425142_a_at	7.6300616	4.483386669	0.934780855	0.208498826	1.911600242	0
	6466	1423324_at	7.389243933	4.483121459	0.93564078	0.208702974	1.912739999	0
	8497	1425805_a_at	5.761732266	4.482772119	1.205138605	0.268837802	2.305594189	0
	15283	1451138_x_at	5.129864878	4.482116225	0.899578583	0.200703984	1.865520978	0
	16519	1453162_at	6.172925385	4.480783451	1.061415281	0.236881629	2.086977839	0
	15095	1450920_at	5.52771604	4.479761955	1.502816137	0.335467856	2.833953599	0
	17585	1460416_s_at	5.970068802	4.476337446	2.333078872	0.521202635	5.038795382	0
	17319	1456701_at	4.522344472	4.475708931	1.214531662	0.271360734	2.320654359	0
	11778	1436443_a_at	6.056302802	4.475517391	1.339685085	0.29933636	2.530960663	0
	10385	1429270_a_at	5.175742843	4.473549795	1.517918047	0.339309523	2.8637748	0
	16769	1454692_x_at	7.394958458	4.472064161	1.157231091	0.258768893	2.230289656	0
	12361	1438278_a_at	4.961747108	4.460297303	1.14836777	0.2574644	2.216629684	0
	1257	1417055_at	7.536434023	4.459636267	1.010675401	0.226627317	2.014854138	0
	6949	1423882_at	6.425579376	4.457563036	0.948056193	0.212684865	1.929271512	0
	12777	1448074_at	2.387228053	4.456069221	0.669517354	0.150248419	1.590540771	0
	13067	1448417_at	6.695027603	4.453180165	1.321123042	0.29666957	2.49860534	0
	16611	1453748_a_at	3.286308823	4.450497843	1.375878355	0.309151561	2.595258699	0
	12440	1438559_x_at	7.530086979	4.447812904	1.49095938	0.335211802	2.810758261	0
	9159	1426652_at	5.829961998	4.447062794	1.564669344	0.351843321	2.958096966	0
	5579	1422286_a_at	5.745272076	4.443779576	1.219088268	0.2743359	2.327995497	0
	2472	1418385_at	5.176852094	4.443248335	0.997315602	0.224456417	1.996282094	0
	979	1416757_at	5.116316674	4.44104492	1.496841536	0.337047151	2.822241678	0
	9719	1427498_a_at	2.590898876	4.439971144	1.789230915	0.402982555	3.456305914	0
	7302	1424292_at	3.741144998	4.435130883	1.734252948	0.391026329	3.327071679	0
	3858	1420179_at	5.491279936	4.433375262	1.152857484	0.260040582	2.223538653	0
	14987	1450792_at	7.401374684	4.42916173	1.668629538	0.376737098	3.179124548	0
	9758	1427548_a_at	7.260616498	4.423434822	0.979487094	0.221431339	1.971764284	0
	12009	1437170_x_at	6.375573152	4.417245466	1.094924869	0.247875034	2.136019576	0
	11764	1436390_a_at	5.512602183	4.41043286	1.37846172	0.312545676	2.599910067	0
	12831	1448158_at	6.32456005	4.405224858	1.7052184	0.387089979	3.26078292	0
	13841	1449291_a_at	4.496387828	4.404463243	1.031087527	0.234100609	2.043564143	0
	5383	1422062_at	5.814951977	4.403795546	1.618345135	0.367488708	3.070226593	0
	651	1416405_at	7.186818337	4.402348846	1.314290875	0.298543101	2.486800673	0
	3604	1419637_s_at	5.991671741	4.400084725	0.963933192	0.219071507	1.950620593	0
	1408	1417219_s_at	7.815353915	4.398007914	1.357041252	0.308558165	2.561592968	0
	12120	1437480_at	4.98850979	4.395324537	1.297413664	0.295180402	2.457878608	0
	16073	1452131_at	5.990472027	4.393855241	1.088974184	0.247840251	2.12722728	0
	1101	1416885_at	5.722000779	4.393354045	0.842084792	0.191672418	1.792638755	0
	9021	1426473_at	6.381144768	4.389616912	1.251399137	0.285081628	2.380721953	0
	11163	1433940_at	5.98568706	4.387078825	1.400037404	0.319127479	2.639084242	0
	15892	1451905_a_at	4.800754071	4.384216969	1.685738961	0.384501719	3.217051343	0
	820	1416586_at	4.675724926	4.379225669	1.605794977	0.366684683	3.043634197	0
	16822	1454875_a_at	6.774882713	4.378741429	0.983254657	0.224551889	1.976920228	0
	12838	1448165_at	6.225467096	4.375158137	1.046703893	0.239237957	2.065804734	0
	12772	1448061_at	6.036369869	4.372598014	1.606646578	0.367435235	3.045431339	0
	13184	1448544_at	4.740647472	4.369704403	0.878712988	0.201092089	1.838734255	0
	16102	1452174_at	5.448762942	4.364043645	0.862336897	0.197600429	1.817980717	0
	7978	1425119_at	4.270717271	4.361816384	1.099813639	0.25214579	2.14327005	0
	12588	1439017_x_at	7.401589874	4.361721233	1.312505871	0.300914662	2.483725732	0
	7902	1425030_at	6.417157268	4.36036503	1.083712904	0.248537197	2.119483748	0
	12146	1437553_at	4.694483513	4.359033279	1.213700471	0.278433403	2.319317727	0
	9218	1426744_at	5.443405257	4.358165175	0.871985955	0.200080979	1.830180519	0
	13256	1448622_at	6.523268617	4.358107462	0.866010691	0.19871256	1.822616067	0
	1933	1417790_at	5.07692202	4.35502401	1.1881685	0.272827084	2.278632873	0
	16054	1452110_at	6.337631716	4.353865696	0.989889097	0.227358666	1.986032314	0
	12979	1448323_a_at	7.11436581	4.353311371	1.312439615	0.301480759	2.483611668	0
	7943	1425077_at	4.112146707	4.349963102	1.327139609	0.305092153	2.509047196	0
	1811	1417654_at	5.618373423	4.349731775	1.571503389	0.361287424	2.972142708	0
	16798	1454791_a_at	6.753230213	4.348692294	0.974584209	0.224109719	1.965074772	0
	5290	1421954_at	6.039390217	4.347814691	1.347232797	0.309864356	2.544236526	0
	3626	1419664_at	5.17576678	4.347757606	1.467496249	0.337529453	2.765415478	0
	213	1415944_at	6.600612646	4.344369341	1.723165564	0.396643432	3.301600504	0
	2030	1417893_at	5.999448537	4.343637198	0.99880342	0.229946327	1.998341875	0
	431	1416177_at	6.810961879	4.34276266	1.037516803	0.238907093	2.052691475	0
	1286	1417088_at	5.071163394	4.342364786	0.87698721	0.201960741	1.836536043	0
	15906	1451921_a_at	6.059118511	4.341179909	1.770488578	0.407835799	3.411694764	0
	11146	1433892_at	2.732205639	4.340610399	1.760377213	0.405559829	3.387866939	0
	17379	1460009_at	6.814989834	4.340517093	1.274634255	0.29365954	2.419374752	0
	8670	1426029_a_at	6.053216438	4.33193876	1.786689323	0.412445656	3.450222312	0
	16136	1452241_at	6.834510423	4.331527519	1.154429476	0.266517867	2.225962789	0
	2188	1418070_at	5.637626988	4.328942973	1.332322723	0.307770911	2.518077564	0
	9718	1427496_at	4.753754424	4.328443065	0.932160876	0.215357084	1.908131867	0
	2402	1418305_s_at	7.025513153	4.328232311	1.189139259	0.274740165	2.280166632	0
	13110	1448466_at	5.56761303	4.325077098	1.702356545	0.393601433	3.25432096	0
	8226	1425434_a_at	5.869020445	4.324629239	1.577501858	0.364771584	2.984526074	0
	12522	1438852_x_at	6.7072584	4.323146408	1.64271903	0.37998228	3.122537787	0
	12064	1437327_x_at	6.205196504	4.322197307	1.240014326	0.286894428	2.362008777	0
	2202	1418085_at	4.455747245	4.321534144	1.192464736	0.275935512	2.285428581	0
	1173	1416961_at	5.349055095	4.308832069	1.368728205	0.317656428	2.58242814	0
	743	1416507_at	4.562908127	4.308768256	1.183516883	0.274676384	2.27129781	0
	7938	1425072_at	4.808259202	4.308687001	1.273734994	0.295620219	2.417867177	0
	5939	1422697_s_at	6.402585512	4.307654923	1.088339282	0.252652383	2.126291334	0
	10166	1428306_at	6.82256006	4.30149862	1.580928343	0.367529664	2.991622923	0
	7817	1424921_at	4.86305595	4.299312684	1.562128786	0.363343841	2.952892396	0
	3801	1420028_s_at	5.964446666	4.299037768	1.535082539	0.357075844	2.898050106	0
	4171	1420635_a_at	5.529907021	4.296363428	0.995115947	0.231618196	1.993240713	0
	11968	1437036_at	4.796759364	4.292759758	1.242595834	0.289463167	2.366239058	0
	5793	1422537_a_at	6.599645271	4.292583914	1.338213646	0.311750142	2.528380592	0
	16025	1452073_at	3.49000322	4.291366956	1.163952719	0.271231226	2.240704994	0
	1625	1417458_s_at	6.645392408	4.290960476	1.510372063	0.351989274	2.848834996	0
	10658	1431132_x_at	4.804292987	4.290309904	0.997890136	0.232591621	1.997077245	0
	6946	1423879_at	5.404231636	4.290134757	0.787212727	0.183493706	1.725737132	0
	2060	1417928_at	5.984943737	4.289504068	1.294824793	0.301858857	2.453471977	0
	3810	1420042_at	5.958536179	4.286605555	1.328173551	0.309842726	2.51084601	0
	11905	1436902_x_at	7.855679591	4.285734736	1.341291101	0.31296643	2.533779711	0
	7897	1425023_at	6.072263224	4.283892886	1.024771085	0.239214918	2.034636519	0
	1923	1417779_at	5.587117819	4.283850938	1.025710136	0.239436468	2.035961296	0
	11763	1436384_at	7.706405284	4.283586015	1.021140197	0.238384427	2.029522307	0
	3814	1420047_at	6.262582643	4.281179115	0.841815483	0.19663169	1.792304153	0
	12640	1439350_s_at	5.123150853	4.280581688	1.318589817	0.308039868	2.494221893	0
	8975	1426410_at	5.193334936	4.274414585	1.155146623	0.270246744	2.227069566	0
	1452	1417268_at	7.361571357	4.27408144	1.508993743	0.353056853	2.84611458	0
	13850	1449300_at	4.115667876	4.270109114	1.361777417	0.318909279	2.570016135	0
	2409	1418313_at	5.204651895	4.269415174	0.804694733	0.188478914	1.746776144	0
	17712	1460746_at	4.502311853	4.266040261	1.51309511	0.354683739	2.85421717	0
	16326	1452542_x_at	5.533629487	4.265007276	0.924635537	0.21679577	1.898204645	0
	15852	1451841_a_at	5.429855671	4.26489028	0.903850125	0.211928107	1.871052611	0
	15373	1451246_s_at	3.668132166	4.264307869	1.668469167	0.391263769	3.178771175	0
	1142	1416929_at	5.677996876	4.264050857	1.078683193	0.252971465	2.112107393	0
	11288	1434336_s_at	6.433396403	4.263051149	1.087099616	0.255005061	2.12446506	0
	12411	1438461_at	5.276520925	4.262821431	1.007472651	0.236339398	2.010386169	0
	6113	1422900_at	8.038270168	4.254780598	1.03512272	0.243284629	2.049287958	0
	16834	1454932_at	6.39747063	4.25316547	1.045406355	0.245794894	2.063947616	0
	15466	1451362_at	6.223482226	4.251749767	0.928922893	0.218480142	1.90385406	0
	17044	1455853_x_at	6.437455639	4.248114784	0.94355708	0.222111955	1.92326436	0
	5325	1421994_a_at	4.715831668	4.240753759	0.964418604	0.227416789	1.951277012	0
	12791	1448113_at	7.231862684	4.24072008	1.420814841	0.33504094	2.677366872	0
	2381	1418281_at	5.160586009	4.238577501	1.528263842	0.360560552	2.884385195	0
	8916	1426331_a_at	6.560238861	4.237394608	1.310851992	0.309353297	2.480880065	0
	9314	1426885_a_at	7.66431539	4.232226392	0.913540666	0.21585345	1.883662721	0
	13273	1448643_at	5.751805987	4.231701549	0.940744164	0.222308722	1.9195181	0
	6801	1423714_at	5.334914341	4.231165096	1.101835975	0.260409592	2.146276542	0
	7290	1424278_a_at	5.559358604	4.230692355	1.656362888	0.391511069	3.152208336	0
	13358	1448740_at	6.200884407	4.230082705	1.101295698	0.260348503	2.145472929	0
	2069	1417938_at	5.178004804	4.229805067	1.327261329	0.313787824	2.509258893	0
	16656	1453981_at	4.354637863	4.227649207	0.925975945	0.219028566	1.899969086	0
	14768	1450527_at	3.329711124	4.227374349	0.670982668	0.158723267	1.59215707	0
	16195	1452334_at	5.132364909	4.226556797	1.685118697	0.398697753	3.21566852	0
	5966	1422731_at	6.027370701	4.224086132	0.897442271	0.212458327	1.862760598	0
	12144	1437545_at	6.344837418	4.22380456	1.040991123	0.246458166	2.057640755	0
	9235	1426767_at	4.858767123	4.22307918	1.065464689	0.252295693	2.092843871	0
	14124	1449649_at	6.294247783	4.222489419	1.346836216	0.31896734	2.543537239	0
	14421	1450100_a_at	6.162883186	4.215572358	1.307616436	0.310187164	2.47532239	0
	1560	1417387_at	6.082516291	4.214187603	0.855009674	0.202888375	1.808770884	0
	1985	1417842_at	5.833231253	4.211623997	0.805542776	0.191266546	1.747803234	0
	6921	1423848_at	5.585024944	4.210145612	1.030807561	0.244838933	2.043167611	0
	15201	1451044_at	5.092831202	4.207857565	0.931414904	0.221351339	1.907145487	0
	10885	1432144_a_at	6.451610598	4.206586713	0.755367474	0.179567789	1.68806151	0
	10389	1429294_at	4.391701187	4.202472465	1.458570418	0.347074354	2.748358907	0
	1140	1416927_at	7.058981472	4.194453665	1.255886481	0.299415986	2.388138456	0
	98	1415814_at	6.600240424	4.193370249	1.140515403	0.271980611	2.204597685	0
	12038	1437253_at	5.647024836	4.192221015	1.057324884	0.25221115	2.081069122	0
	6247	1423065_at	5.42183975	4.192135159	0.904781376	0.215828293	1.872260754	0
	13561	1448966_a_at	6.119285265	4.190277376	1.718006225	0.40999821	3.289814471	0
	1528	1417353_x_at	6.894514336	4.190026291	1.152720981	0.27511068	2.223328279	0
	13761	1449200_at	5.311234375	4.189010427	1.028313248	0.245478799	2.039638178	0
	12324	1438168_x_at	7.574529225	4.187044549	1.115973998	0.266530242	2.167412869	0
	336	1416076_at	4.370857277	4.186928825	1.663194705	0.397235008	3.167170873	0
	11969	1437037_x_at	4.84995605	4.184978133	1.181573163	0.282336759	2.268239787	0
	11059	1433591_at	7.043602402	4.184187646	1.3214503	0.315820038	2.499172182	0
	9230	1426761_at	6.097893305	4.183087953	1.05017706	0.251053067	2.070783977	0
	12528	1438860_a_at	7.325177516	4.181959382	1.557698938	0.372480647	2.943839339	0
	13301	1448674_at	5.259264909	4.179739802	1.116463565	0.267113174	2.168148489	0
	5611	1422325_at	2.610089035	4.179546412	0.836063752	0.200036958	1.785172827	0
	14433	1450112_a_at	3.163936065	4.179492998	1.070903109	0.256227995	2.100747998	0
	1847	1417691_at	5.770664963	4.178550378	0.874714224	0.209334373	1.833644833	0
	11416	1434805_at	5.198024504	4.177485838	0.953491306	0.228245251	1.936553429	0
	15408	1451294_s_at	8.293871071	4.176089214	0.996767732	0.238684492	1.995524141	0
	10108	1428131_a_at	7.093211801	4.172089238	0.952284462	0.228251221	1.934934141	0
	218	1415949_at	7.745258595	4.171631009	2.069439066	0.496074332	4.19723449	0
	17606	1460498_a_at	5.722121083	4.170923793	0.858215178	0.205761414	1.812794235	0
	3811	1420043_s_at	6.028305827	4.170570732	1.193472902	0.286165367	2.287026214	0
	1759	1417600_at	7.509434187	4.169410689	1.06237491	0.254802175	2.088366483	0
	11226	1434135_at	6.20012922	4.168846168	1.114784636	0.267408437	2.165626785	0
	3127	1419111_at	5.423293735	4.167350067	0.950079328	0.227981646	1.931978886	0
	15038	1450852_s_at	7.143664849	4.166819286	1.380864142	0.331395255	2.604243127	0
	6345	1423184_at	6.053742089	4.16488067	1.02416455	0.245904896	2.0337813	0
	16285	1452477_at	4.557222791	4.164603663	1.08596249	0.260760105	2.122791225	0
	8519	1425830_a_at	5.954787849	4.161374228	1.054862436	0.253488963	2.077520101	0
	6888	1423809_at	5.535653383	4.160602855	1.346517247	0.32363513	2.542974943	0
	5299	1421963_a_at	5.45056237	4.159501232	1.062861275	0.255526135	2.089070637	0
	7162	1424128_x_at	3.7538588	4.159208489	1.610753655	0.387274083	3.054113452	0
	15967	1452003_at	5.662468302	4.158291141	1.450974248	0.348935223	2.733926103	0
	14351	1450013_at	8.341724996	4.157380913	0.977316675	0.235079896	1.968800152	0
	14933	1450730_at	4.63964595	4.157324209	0.878538478	0.211323061	1.838511853	0
	11964	1437032_x_at	5.876081532	4.155960679	1.265268196	0.304446623	2.403718906	0
	5727	1422462_at	4.793756754	4.155667637	1.153433033	0.277556613	2.224425889	0
	8047	1425200_at	5.111315655	4.155570098	1.223151943	0.294340347	2.334562065	0
	10851	1432000_a_at	4.397748992	4.154459035	0.990761792	0.238481541	1.987234041	0
	10344	1429015_at	4.362243583	4.153036853	1.344455826	0.323728364	2.539343962	0
	10345	1429016_at	4.469089768	4.150908938	1.316833723	0.317239849	2.491187694	0
	15282	1451136_a_at	5.766861131	4.150252889	0.81304703	0.195903009	1.756918209	0
	728	1416489_at	6.165928515	4.14970489	1.096847979	0.264319514	2.138868785	0
	17031	1455814_x_at	7.576761042	4.149583866	1.112108322	0.268004783	2.161613098	0
	7740	1424826_s_at	6.832261422	4.149524163	1.369539221	0.330047294	2.58388027	0
	16564	1453473_a_at	6.940837194	4.148227046	0.984205809	0.237259388	1.978224019	0
	11194	1434043_a_at	4.862039157	4.147396519	0.945463138	0.227965456	1.925807015	0
	2146	1418026_at	4.379891112	4.147295404	1.587401747	0.382755891	3.00507656	0
	8738	1426112_a_at	6.071431907	4.14433875	1.308173358	0.315653096	2.476278119	0
	16066	1452123_s_at	6.664277742	4.14415811	1.225360267	0.295683764	2.3381383	0
	8376	1425642_at	4.798141865	4.14361762	1.328034866	0.320501308	2.510604656	0
	5287	1421950_at	6.877099424	4.143290453	1.109957381	0.267892728	2.158392711	0
	10086	1428104_at	4.785926499	4.142958509	1.524077208	0.367871704	2.876026977	0
	5060	1421680_at	4.11259118	4.142911774	1.076310487	0.259795657	2.108636604	0
	16089	1452151_at	6.209151095	4.141862375	1.306169063	0.31535791	2.472840286	0
	11150	1433903_at	5.827674822	4.138047988	0.989193174	0.239048261	1.985074529	0
	11165	1433942_at	5.307451084	4.136682098	1.417117439	0.342573445	2.670513984	0
	7153	1424118_a_at	3.99887628	4.132970721	1.695466332	0.410229456	3.238815601	0
	5803	1422547_at	7.377999494	4.132245307	1.021091225	0.247103245	2.029453417	0
	13217	1448581_at	5.060058824	4.131922651	0.862285138	0.208688596	1.817915494	0
	1527	1417352_s_at	6.69409315	4.131726078	1.076447218	0.260532087	2.10883646	0
	16437	1452754_at	6.323295552	4.131245526	0.940418578	0.227635606	1.919084954	0
	12444	1438564_at	3.078142199	4.129952684	1.071078534	0.25934402	2.101003454	0
	12325	1438169_a_at	6.757590167	4.129044038	1.217661231	0.294901488	2.325693907	0
	16933	1455384_x_at	5.486752779	4.127074809	0.80996044	0.196255333	1.753163369	0
	11295	1434363_x_at	5.412152091	4.125346821	1.104210021	0.267664773	2.149811283	0
	3871	1420203_at	2.724086355	4.121857686	0.648767486	0.157396867	1.567828207	0
	5769	1422509_at	6.692627342	4.121712239	1.184834872	0.287461813	2.273373726	0
	15578	1451496_at	6.986225463	4.12056586	1.363877248	0.330992707	2.573759497	0
	16333	1452560_a_at	4.585201816	4.115567119	1.044487786	0.253789516	2.062633912	0
	4491	1421011_at	6.607087971	4.113888165	1.411899336	0.34320314	2.660872413	0
	379	1416120_at	4.842826245	4.113672472	1.391141097	0.338174978	2.622860534	0
	13251	1448616_at	4.308172669	4.112294917	0.885437239	0.215314625	1.847324407	0
	13325	1448703_at	7.272298958	4.110838321	1.157646065	0.281608269	2.230931265	0
	11254	1434229_a_at	6.43515095	4.107688645	0.955171956	0.232532706	1.938810708	0
	13302	1448675_at	4.639483641	4.105227772	1.230577608	0.299758668	2.346609216	0
	6662	1423555_a_at	3.988068822	4.102256323	2.030723817	0.495026068	4.086098032	0
	16865	1455045_at	5.240071311	4.098681236	1.398334622	0.341166961	2.635971226	0
	16959	1455517_at	5.698467839	4.098398588	1.397888824	0.341081716	2.635156826	0
	6793	1423705_at	6.067984456	4.093954947	1.166539392	0.284941922	2.244726058	0
	17271	1456566_x_at	5.937432192	4.093761571	1.230605884	0.300605168	2.34665521	0
	11135	1433843_at	4.801187721	4.092705455	0.902402961	0.220490571	1.869176703	0
	14602	1450324_a_at	4.647830631	4.092642721	1.230191507	0.300586098	2.34598129	0
	6599	1423480_at	5.616480104	4.091277017	1.016961744	0.248568293	2.02365274	0
	12932	1448268_at	7.315398356	4.091238902	1.012179268	0.247401653	2.016955519	0
	300	1416039_x_at	6.633770009	4.090837754	1.213022709	0.296521833	2.318228394	0
	12532	1438888_at	6.332349643	4.086610188	0.82774696	0.202550995	1.774911339	0
	14352	1450014_at	3.786118448	4.086255782	2.065625388	0.505505651	4.186154006	0
	16525	1453196_a_at	4.274407106	4.085207406	1.956420059	0.478903484	3.880977472	0
	7580	1424629_at	4.74032627	4.082084229	1.486782296	0.364221366	2.802631946	0
	6716	1423620_at	5.633220243	4.080423286	1.088105275	0.266664804	2.125946476	0
	3881	1420246_at	4.371279073	4.079840996	1.34619545	0.329962724	2.542407789	0
	5289	1421953_at	6.064957942	4.079250594	1.28138085	0.314121631	2.430715172	0
	11421	1434836_at	5.820500124	4.077502252	1.126675419	0.276315094	2.183549776	0
	4587	1421115_a_at	5.388403993	4.076977618	0.757268464	0.18574261	1.690287276	0
	1943	1417800_at	6.232335727	4.076658204	0.908345896	0.2228163	1.876892337	0
	17441	1460227_at	5.151629491	4.072028968	1.699150698	0.417273725	3.247097484	0
	377	1416118_at	6.955345328	4.069313059	1.576955336	0.38752372	2.983395689	0
	14193	1449824_at	4.259104362	4.068947766	1.28420905	0.315612076	2.435484919	0
	13406	1448793_a_at	5.621619729	4.068841716	1.476325896	0.362836895	2.782392398	0
	7384	1424390_at	6.938109818	4.067523024	1.357376114	0.333710739	2.562187605	0
	7948	1425082_s_at	6.35787132	4.065733417	0.890903092	0.219124817	1.85433653	0
	12360	1438267_x_at	7.019456003	4.064099953	0.741855148	0.182538608	1.672324884	0
	12047	1437279_x_at	6.488772823	4.063845375	1.665201256	0.409759994	3.17157895	0
	11918	1436935_x_at	7.492422215	4.060103097	0.908356137	0.223727357	1.876905659	0
	4056	1420507_a_at	5.407040518	4.060079111	0.966582689	0.238069915	1.954206182	0
	1312	1417114_at	6.434160202	4.0589328	0.803491486	0.197956341	1.745319892	0
	16361	1452596_at	7.165743335	4.058412382	0.850200714	0.209490962	1.802751714	0
	17322	1456714_at	5.545746391	4.0578817	1.379912464	0.340057342	2.602525797	0
	3107	1419091_a_at	7.488121351	4.057787978	1.324677546	0.32645312	2.504768979	0
	1426	1417238_at	6.263421326	4.056842053	0.786803428	0.193944802	1.725247603	0
	12707	1440252_at	6.259252934	4.056574941	1.05431214	0.259902049	2.076727812	0
	4375	1420868_s_at	6.419294963	4.055767524	1.085025134	0.267526461	2.121412441	0
	1561	1417388_at	4.526030041	4.051600207	1.315379034	0.324656671	2.488677062	0
	16558	1453427_at	4.373075148	4.050370244	1.108755697	0.273741814	2.156595639	0
	16811	1454833_at	7.403152851	4.049984927	1.053843184	0.260209162	2.07605287	0
	9455	1427094_at	5.208836289	4.048356115	1.29884935	0.320833769	2.460325762	0
	8938	1426365_at	7.027436722	4.048228345	0.986291521	0.243635348	1.981086016	0
	13641	1449061_a_at	5.457213299	4.045199153	1.358477721	0.335824682	2.564144775	0
	12821	1448146_at	5.728726079	4.044978057	1.327334271	0.328143751	2.509385764	0
	4512	1421033_a_at	6.401110692	4.043996076	1.179885187	0.291762199	2.265587462	0
	13784	1449227_at	4.998875858	4.043459183	1.672206022	0.413558279	3.18701547	0
	17549	1460369_at	4.926630547	4.043285264	1.009654475	0.249711413	2.013428827	0
	14146	1449703_at	5.656405143	4.039245213	1.148703412	0.284385659	2.217145442	0
	2457	1418365_at	6.550176706	4.038624762	1.154202722	0.285791028	2.225612954	0
	968	1416746_at	5.609092862	4.038480743	1.294410582	0.320519191	2.452767662	0
	2147	1418027_at	4.194428403	4.037515154	1.516287524	0.37554968	2.860540011	0
	893	1416664_at	6.042016758	4.037231733	1.563987761	0.387391129	2.956699779	0
	11789	1436500_at	8.386059081	4.036872671	1.140254318	0.282459818	2.204198754	0
	13533	1448935_at	5.447367679	4.033055885	1.202474501	0.298154684	2.301340571	0
	4773	1421339_at	5.086270159	4.02869643	1.307385094	0.324518146	2.474925493	0
	3853	1420172_at	6.854612772	4.026580317	0.875765679	0.217496141	1.834981705	0
	2001	1417861_at	4.591573689	4.02605397	0.872809799	0.216790387	1.831225933	0
	9161	1426654_at	4.960972862	4.025783387	1.02512706	0.254640392	2.035138613	0
	13918	1449373_at	6.277177459	4.024480703	1.054324726	0.261977831	2.076745929	0
	17663	1460676_at	6.626717236	4.021620138	0.905752264	0.22522074	1.87352115	0
	808	1416574_at	6.307276125	4.021284764	0.775098636	0.192749005	1.711307049	0
	12894	1448226_at	4.994293398	4.02063583	1.392295695	0.346287441	2.624960466	0
	12143	1437544_at	5.717415326	4.019432331	1.106827159	0.275369024	2.153714713	0
	2408	1418312_at	5.289720271	4.018842565	0.726801874	0.180848556	1.654966339	0
	3717	1419773_at	3.184402967	4.0177818	0.879741932	0.218962098	1.840046125	0
	9968	1427928_s_at	5.073442769	4.015802081	1.26099422	0.31400806	2.39660844	0
	12433	1438549_a_at	5.372794729	4.007218959	1.356697376	0.338563325	2.560982468	0
	2296	1418191_at	4.637419804	4.006172575	1.82537367	0.455640299	3.543987881	0
	1440	1417253_at	6.376735966	3.998318462	0.913677286	0.228515386	1.883841107	0
	12875	1448205_at	4.381787086	3.993911436	1.589343701	0.397941648	3.009124297	0
	9489	1427144_at	6.931169352	3.991791796	0.769883611	0.192866675	1.705132217	0
	13767	1449207_a_at	4.174452212	3.991566282	1.507901399	0.377771855	2.843960445	0
	7481	1424511_at	4.735765469	3.991450373	1.199156266	0.30043121	2.296053512	0
	11724	1436179_a_at	5.915783344	3.990598372	0.821480668	0.205854008	1.767218796	0
	1532	1417357_at	6.244405697	3.98915886	0.810487823	0.203172612	1.753804362	0
	3851	1420170_at	6.641529549	3.988758852	0.859817597	0.215560185	1.814808847	0
	4704	1421256_at	2.920192737	3.987460675	1.338705112	0.335728731	2.529242053	0
	12260	1437932_a_at	3.950352506	3.986443688	1.990842119	0.499403046	3.97468938	0
	3852	1420171_s_at	6.993433744	3.985378077	0.887348951	0.222651135	1.849773915	0
	11469	1435023_at	6.151894244	3.983153236	0.977019831	0.245288035	1.9683951	0
	3742	1419883_s_at	6.594561891	3.98240656	1.09104703	0.273966762	2.13028585	0
	15807	1451781_at	5.586548064	3.982183259	1.17121066	0.294112697	2.252005982	0
	2300	1418195_at	3.419537122	3.979893287	1.033101162	0.259580116	2.04641843	0
	14166	1449760_at	5.624599659	3.977809784	1.002642964	0.252059052	2.003667284	0
	10799	1431772_a_at	6.214106808	3.977286234	0.95793659	0.24085181	1.942529611	0
	17260	1456515_s_at	2.555550489	3.977142701	1.031993253	0.259481072	2.044847499	0
	3726	1419817_s_at	4.658425675	3.976103841	1.145764568	0.288162637	2.212633599	0
	16808	1454814_s_at	5.711495698	3.975360727	0.952362677	0.239566354	1.935039045	0
	6981	1423920_at	4.913549142	3.975179565	1.228132964	0.308950311	2.342636259	0
	6248	1423066_at	5.395239024	3.975066675	0.843764911	0.212264342	1.794727624	0
	16783	1454750_a_at	4.841470936	3.974395904	0.909250442	0.228777018	1.878069486	0
	14401	1450075_at	3.474605928	3.974231025	0.957755965	0.240991517	1.942286422	0
	15517	1451423_at	4.680243252	3.972593083	0.76027582	0.191380241	1.693814424	0
	1624	1417457_at	6.610245254	3.970095337	1.429774738	0.360136122	2.694046472	0
	3315	1419322_at	5.213516173	3.96659582	1.061020016	0.267488815	2.086406134	0
	3727	1419818_x_at	4.574112287	3.966189146	1.121504531	0.282766275	2.175737536	0
	11693	1436000_a_at	5.058574797	3.964469045	1.170481056	0.295242829	2.250867379	0
	5382	1422059_at	4.473488523	3.964099626	1.235531399	0.311680209	2.354680633	0
	1020	1416802_a_at	5.922034622	3.964038505	1.612406174	0.406758454	3.057613755	0
	13011	1448357_at	7.20731867	3.962612715	1.068385435	0.269616415	2.09708514	0
	11440	1434920_a_at	7.195359603	3.962310163	1.36298625	0.343987773	2.572170452	0
	16891	1455195_at	8.40881309	3.962290565	1.007112241	0.254174252	2.009884002	0
	10349	1429039_s_at	5.855738381	3.960895497	0.893640394	0.225615747	1.857858202	0
	654	1416410_at	4.611265434	3.960128076	1.085873879	0.274201707	2.122660846	0
	2189	1418071_s_at	5.744102022	3.959997373	1.225616911	0.309499425	2.338554273	0
	8960	1426391_at	5.083208287	3.959634808	0.896673345	0.226453547	1.861768051	0
	16918	1455302_at	5.895847677	3.959490965	0.985988544	0.249019016	1.980670015	0
	17101	1455990_at	3.446009763	3.957644015	1.317141904	0.332809596	2.491719906	0
	10014	1427994_at	5.8054225	3.953770077	1.248645359	0.315811323	2.376182029	0
	17106	1456002_at	4.250832249	3.952442547	1.023068464	0.258844614	2.032236725	0
	3058	1419034_at	4.569369634	3.951453073	1.001010206	0.253327115	2.001400933	0
	4473	1420988_at	3.542542949	3.950511375	0.945359378	0.239300508	1.925668514	0
	1240	1417036_at	4.519807241	3.950411645	0.843703535	0.213573574	1.794651274	0
	11796	1436559_a_at	5.546022115	3.948957578	0.840356532	0.212804649	1.790492571	0
	8172	1425366_a_at	5.348879531	3.945089835	0.887888358	0.225061632	1.850465654	0
	502	1416251_at	6.580464595	3.944474418	1.485514209	0.376606374	2.800169597	0
	11311	1434434_s_at	6.547944073	3.943994023	1.162880126	0.294848349	2.239039727	0
	14223	1449862_a_at	6.083451696	3.942673455	1.023678823	0.259640783	2.033096683	0
	15989	1452029_a_at	5.553626793	3.940687863	1.010740752	0.256488407	2.014945408	0
	12504	1438790_x_at	5.691424794	3.940518427	0.949471831	0.240950994	1.931165531	0
	2404	1418308_at	5.516794336	3.939189289	0.838279722	0.212805138	1.787916947	0
	6788	1423700_at	3.963216655	3.93767238	1.11310527	0.282681026	2.163107358	0
	16565	1453497_a_at	5.447565338	3.937481885	0.946172793	0.240298958	1.926754544	0
	10348	1429038_at	5.93293359	3.937176362	0.89870652	0.228261687	1.86439367	0
	3144	1419128_at	5.776993766	3.936859441	1.359927075	0.3454345	2.566722049	0
	8774	1426164_a_at	3.55516251	3.936675636	0.938807914	0.238477335	1.91694363	0
	6947	1423880_at	6.985140246	3.935710075	0.857114116	0.217778774	1.811411241	0
	17662	1460675_at	5.430374593	3.933826332	1.102603094	0.28028769	2.147418076	0
	11353	1434588_x_at	7.720779115	3.933618231	0.817943739	0.207936737	1.762891567	0
	13418	1448805_at	3.451997977	3.932988058	0.956010104	0.243074754	1.939937407	0
	17236	1456431_at	4.690534262	3.932539084	1.020278845	0.259445316	2.028310955	0
	3059	1419035_s_at	4.496393737	3.931710563	1.007052507	0.256135972	2.009800787	0
	4224	1420697_at	5.258062128	3.930282236	1.278460161	0.325284568	2.425799246	0
	5725	1422460_at	5.734208965	3.929044269	1.191015898	0.303131198	2.283134573	0
	9131	1426620_at	3.92023081	3.928563175	1.179198717	0.300160304	2.264509696	0
	1853	1417700_at	4.426206066	3.928291215	1.00220448	0.255124792	2.003058394	0
	10369	1429193_at	6.086416158	3.927398667	1.114949428	0.283890056	2.165874167	0
	2235	1418121_at	6.130112384	3.92664819	0.708990188	0.180558622	1.634659539	0
	16668	1454011_a_at	5.809643938	3.926184074	1.183213275	0.301364697	2.270819877	0
	6414	1423265_at	5.35833853	3.924429251	0.984647999	0.250902217	1.978830442	0
	1638	1417472_at	6.745858812	3.924185602	0.84628253	0.21565813	1.797862303	0
	13500	1448896_at	5.722578136	3.92361241	0.779337213	0.198627472	1.716342188	0
	6467	1423325_at	6.787812317	3.92285808	0.877223118	0.223618367	1.836836376	0
	6546	1423421_at	4.57089221	3.922476951	0.835886442	0.213101684	1.784953439	0
	7454	1424473_at	5.880567393	3.92242903	0.926248999	0.236141685	1.90032872	0
	16318	1452525_a_at	3.782314731	3.918636468	1.14566563	0.292363336	2.212481866	0
	11461	1434995_s_at	4.59920791	3.91824337	0.983311442	0.250957214	1.976998041	0
	7857	1424971_at	4.642250215	3.917015659	1.142714868	0.291730993	2.207961274	0
	12956	1448295_at	6.694204354	3.916712829	0.686711804	0.175328607	1.609610703	0
	5390	1422073_a_at	5.478922116	3.916154672	1.242694071	0.317325074	2.366400187	0
	11831	1436703_x_at	5.592548527	3.915168179	1.114033968	0.284543069	2.164500252	0
	16813	1454842_a_at	6.270912992	3.914716745	1.066669963	0.27247692	2.094593031	0
	7968	1425106_a_at	4.439512843	3.914053916	1.260264816	0.321984531	2.395397059	0
	12686	1439448_x_at	7.432222595	3.913104562	1.024301661	0.261761894	2.033974598	0
	17554	1460375_at	7.147943093	3.912329528	0.957117277	0.244641273	1.941426752	0
	13843	1449293_a_at	4.961613414	3.910820296	1.157876177	0.296069901	2.23128713	0
	1841	1417685_at	6.35961403	3.910080787	0.740315717	0.189335146	1.670541377	0
	5712	1422443_at	5.955821225	3.909288813	0.926006259	0.23687333	1.900009009	0
	16163	1452277_at	4.910994847	3.909049344	1.085942693	0.277802247	2.122762095	0
	16231	1452388_at	5.896649223	3.908350687	1.366545204	0.34964754	2.578523517	0
	17471	1460263_at	4.96998714	3.908250992	0.985141883	0.2520672	1.979507979	0
	6984	1423923_a_at	5.372045456	3.906305798	0.905483582	0.231800486	1.873172265	0
	13460	1448851_a_at	5.769601721	3.905903205	0.792702167	0.202949772	1.732316053	0
	16115	1452200_at	5.414165077	3.905385478	0.867911667	0.222234571	1.825019232	0
	16019	1452064_at	5.64182955	3.904870638	0.827447441	0.211901371	1.774542886	0
	2994	1418966_a_at	4.436067887	3.903313101	0.921842546	0.236169255	1.894533362	0
	14772	1450532_at	4.092103848	3.899936354	1.107075165	0.283870059	2.154084977	0
	17015	1455787_x_at	5.374350822	3.899819805	1.037300259	0.265986715	2.052383396	0
	11313	1434437_x_at	4.994897029	3.896741984	1.368866357	0.351284833	2.582675446	0
	9270	1426817_at	6.49375915	3.896078229	1.492786535	0.383151068	2.814320306	0
	12249	1437889_x_at	7.041079547	3.894711557	1.148453003	0.294874983	2.216760644	0
	7331	1424324_at	7.000426951	3.894656732	1.037084352	0.266283892	2.052076269	0
	94	1415810_at	5.687475094	3.894205951	1.34131122	0.344437669	2.533815046	0
	2151	1418031_at	6.604756903	3.892386366	0.827742242	0.212656752	1.774905534	0
	16608	1453728_a_at	7.315196208	3.892261746	1.194044957	0.306774065	2.287933242	0
	4489	1421009_at	4.450548891	3.890620124	1.790344278	0.460169387	3.45897426	0
	1954	1417811_at	5.072237455	3.888392221	0.954831131	0.245559367	1.938352734	0
	17181	1456240_x_at	6.694982438	3.888244152	0.957723665	0.246312636	1.942242937	0
	676	1416433_at	6.006452022	3.887993511	1.193268426	0.306911116	2.286702092	0
	3804	1420031_at	2.849033157	3.887703809	0.942736133	0.242491758	1.922170262	0
	6731	1423638_at	4.911735993	3.88759505	0.731894819	0.188264161	1.66081896	0
	3269	1419269_at	4.331199394	3.887457384	1.173745827	0.301931497	2.255966785	0
	5940	1422698_s_at	6.426499933	3.887373279	0.995115493	0.255986606	1.993240085	0
	4757	1421322_a_at	5.168794961	3.885799963	1.036183356	0.266658955	2.0507951	0
	6268	1423092_at	5.130340811	3.885520381	1.179422984	0.303543121	2.264861742	0
	11935	1436979_x_at	6.094157696	3.884755804	1.133464773	0.291772464	2.193849826	0
	11919	1436936_s_at	7.296485793	3.884590372	1.728481815	0.44495858	3.313789163	0
	10602	1430811_a_at	4.511599636	3.88447762	1.155970309	0.297587069	2.228341441	0
	17076	1455938_x_at	7.552973225	3.883077049	1.012600155	0.260772615	2.017544025	0
	11647	1435821_s_at	5.664229646	3.882094195	0.864735792	0.222749822	1.821006147	0
	2785	1418727_at	5.393230934	3.878738276	0.980239343	0.252721187	1.972792668	0
	14803	1450569_a_at	5.796057011	3.878426483	1.190126328	0.306858035	2.28172722	0
	7842	1424955_at	6.508240672	3.877304112	0.946569552	0.244130851	1.927284498	0
	11638	1435799_at	6.891439049	3.877174061	1.104360893	0.284836552	2.150036114	0
	3920	1420348_at	3.038476095	3.875492058	0.873022736	0.225267585	1.831496236	0
	3076	1419058_at	4.795074749	3.874346989	1.135565197	0.293098476	2.197046185	0
	123	1415841_at	6.6172218	3.872696959	0.950022294	0.245312841	1.931902511	0
	16498	1453037_at	6.596842483	3.872443025	1.075958203	0.277849976	2.10812177	0
	14979	1450783_at	3.690527885	3.871951656	2.000191768	0.516584902	4.000531729	0
	13119	1448475_at	4.00093103	3.86988348	1.754347628	0.45333345	3.37373727	0
	1432	1417244_a_at	3.836170575	3.868737851	1.559926526	0.403213292	2.948388275	0
	9286	1426846_at	5.487180475	3.862279774	0.908159932	0.235135719	1.87665042	0
	11961	1437027_x_at	7.105044908	3.860820857	0.735829525	0.19058888	1.665354744	0
	7942	1425076_at	4.211101435	3.859476029	1.053733252	0.273024951	2.075894682	0
	1887	1417742_a_at	5.039788562	3.856116326	0.885490802	0.229632803	1.847392995	0
	16377	1452617_at	7.143042241	3.855186629	1.087354453	0.282049757	2.124840356	0
	11372	1434642_at	6.897972722	3.851300915	1.361636586	0.353552375	2.569765271	0
	8498	1425806_a_at	5.901377943	3.848950136	1.080238917	0.28065807	2.114386204	0
	15481	1451380_at	4.951844256	3.847444297	0.774898397	0.201406008	1.711069543	0
	16821	1454872_at	6.442270682	3.845954873	0.851806765	0.221481217	1.804759709	0
	2299	1418194_at	3.415017629	3.84543177	0.982217041	0.255424384	1.975498897	0
	9246	1426784_at	5.255942398	3.842561815	1.38142119	0.359505262	2.605248863	0
	10969	1432848_a_at	5.866160803	3.84133687	0.766405049	0.199515188	1.701025831	0
	11955	1437014_x_at	8.27238908	3.840086497	0.920317189	0.239660536	1.892531337	0
	4545	1421071_at	4.506338649	3.840055322	0.925534158	0.241021048	1.89938736	0
	2700	1418630_at	5.438937321	3.838972902	0.831517076	0.21659884	1.779555683	0
	12331	1438176_x_at	5.771286521	3.838754639	0.798739012	0.208072432	1.739579981	0
	10270	1428699_at	6.625481643	3.837031874	1.0694005	0.278705139	2.098561147	0
	909	1416683_at	5.827127956	3.836460092	0.868518877	0.226385484	1.825787518	0
	10508	1430092_at	5.244196245	3.833502926	1.187030248	0.309646365	2.276835795	0
	1526	1417351_a_at	6.883055476	3.831213093	1.038472233	0.271055722	2.054051327	0
	16590	1453633_a_at	4.694912848	3.830617963	0.777176317	0.202885363	1.713773343	0
	7383	1424389_at	6.804684193	3.827579496	1.260862926	0.329415216	2.396390346	0
	1730	1417571_at	5.006738574	3.821722191	0.85811476	0.224536143	1.812668061	0
	2620	1418546_a_at	6.062255668	3.820345116	0.882489118	0.230997224	1.843553288	0
	6920	1423847_at	4.906438359	3.818473052	1.226097902	0.321096387	2.339334071	0
	4004	1420441_at	6.16180867	3.817463586	0.947244434	0.248134504	1.928186278	0
	11965	1437033_a_at	5.11250843	3.817279786	1.151802604	0.30173387	2.221913424	0
	12776	1448070_at	6.953750704	3.816889721	0.889218596	0.232969423	1.852172663	0
	3352	1419360_a_at	7.717336337	3.816578617	0.685706655	0.179665277	1.608489652	0
	1521	1417346_at	5.959116782	3.815913603	1.175996729	0.308182221	2.259489307	0
	9197	1426707_at	5.88898059	3.815447433	0.900934263	0.236128076	1.867274804	0
	113	1415830_at	5.519802599	3.813262508	0.792837726	0.207915853	1.732478833	0
	16063	1452119_at	5.880622182	3.812645168	1.038184511	0.272300323	2.053641722	0
	2498	1418411_at	4.075865061	3.812369447	0.794716138	0.208457273	1.734736018	0
	292	1416031_s_at	5.66218666	3.812081191	1.193424661	0.31306381	2.286949741	0
	7309	1424300_at	5.358528619	3.811848443	0.907534206	0.238082447	1.875836655	0
	8177	1425371_at	6.356603094	3.811623186	0.875545203	0.229704029	1.8347013	0
	3882	1420247_at	4.518147857	3.810312222	1.158229326	0.303972288	2.231833381	0
	10055	1428065_at	7.326016668	3.80920972	1.326404064	0.348209776	2.507768307	0
	17279	1456577_x_at	6.50328853	3.806671845	1.205512638	0.31668415	2.306192015	0
	417	1416162_at	7.22219225	3.805432973	0.873220934	0.229466907	1.831747865	0
	15900	1451915_at	6.79311606	3.804955231	1.132935221	0.297752576	2.193044705	0
	10421	1429473_at	4.991449185	3.804571409	0.777420768	0.204338593	1.71406375	0
	3470	1419485_at	4.457601821	3.802393966	1.649607102	0.433833821	3.137481825	0
	3829	1420096_at	4.467812881	3.80150431	0.865155368	0.227582372	1.821535823	0
	4488	1421008_at	4.336177389	3.801030966	1.751672479	0.460841413	3.36748724	0
	11542	1435336_at	5.600180596	3.800629557	1.196273169	0.314756582	2.291469637	0
	14283	1449933_a_at	5.81149467	3.79970991	0.811570453	0.213587477	1.755120949	0
	4498	1421018_at	4.909216662	3.795560758	0.983031782	0.258995138	1.976614847	0
	11215	1434116_at	4.784426776	3.795113239	1.170424689	0.3084031	2.250779438	0
	16068	1452126_at	5.519087382	3.794989542	1.0226144	0.269464353	2.031597213	0
	739	1416503_at	6.033092732	3.792400679	1.18913446	0.313557179	2.280159048	0
	5982	1422750_a_at	3.586878364	3.790549743	1.114864633	0.294116872	2.165746871	0
	9476	1427124_at	2.86075081	3.786691431	0.845034746	0.223159125	1.796308008	0
	11193	1434037_s_at	7.015448785	3.784358186	1.388086851	0.366795843	2.617313702	0
	15148	1450982_at	6.133338604	3.783932598	1.062932572	0.280906846	2.08917388	0
	8950	1426378_at	7.353775645	3.783422359	0.701608356	0.185442779	1.626316845	0
	3177	1419162_s_at	6.239847939	3.779431215	0.974811128	0.257925352	1.96538388	0
	428	1416173_at	5.565316161	3.776333172	0.905230005	0.239711372	1.872843053	0
	12334	1438180_x_at	7.138418251	3.776182117	0.796407002	0.210902699	1.73677035	0
	11333	1434512_x_at	7.914395867	3.776076381	0.916466088	0.242703271	1.887486189	0
	1181	1416969_at	3.41988796	3.773916806	1.283615038	0.34012807	2.434482344	0
	12710	1440936_at	5.252753565	3.772021466	1.114691979	0.29551581	2.165487702	0
	12554	1438941_x_at	5.610508643	3.771750656	0.977921243	0.259275157	1.969625361	0
	15889	1451901_at	4.357186256	3.7713809	1.051684449	0.27885925	2.07294875	0
	6829	1423742_at	6.733334067	3.766333877	0.98474045	0.261458618	1.978957254	0
	12980	1448324_at	7.062267185	3.761845299	0.696531404	0.185156844	1.620603772	0
	15707	1451654_x_at	4.768379642	3.760325091	0.987320652	0.262562578	1.982499706	0
	558	1416309_at	5.232460551	3.760072907	1.290806372	0.343292911	2.446647689	0
	7573	1424620_at	4.995138724	3.759648121	1.091049713	0.290199954	2.130289812	0
	11192	1434036_at	7.025293089	3.758269169	1.268996996	0.337654633	2.409939612	0
	12281	1438000_x_at	6.683532105	3.757874681	0.959880255	0.255431683	1.945148439	0
	11652	1435834_at	3.122709154	3.755462499	0.952767645	0.253701813	1.935582291	0
	9231	1426762_s_at	6.181545454	3.755427785	0.979747824	0.260888474	1.972120662	0
	815	1416581_at	5.571455509	3.755196255	0.79903777	0.212781894	1.739940256	0
	9756	1427545_at	5.104721417	3.752815083	1.207590604	0.321782603	2.309516102	0
	10161	1428294_at	5.83588693	3.752712239	0.985826951	0.262697188	1.980448178	0
	11265	1434281_at	5.966640526	3.751240561	0.857719124	0.228649459	1.812171033	0
	10109	1428132_at	7.156609177	3.751234061	0.843210752	0.224782229	1.794038377	0
	15101	1450926_at	6.686373886	3.749473295	0.846954644	0.225886299	1.798700076	0
	12126	1437503_a_at	7.774954308	3.748798187	0.972886769	0.259519644	1.962764073	0
	6355	1423196_at	5.11886965	3.747230652	0.901137879	0.240481028	1.867538363	0
	12685	1439447_x_at	8.30930583	3.74686992	1.139254907	0.3040551	2.202672348	0
	1895	1417750_a_at	6.296293659	3.744150191	0.83798306	0.223811284	1.787549336	0
	14917	1450710_at	6.167465454	3.744007627	0.973346541	0.259974508	1.963389685	0
	1225	1417019_a_at	4.908678897	3.743461536	1.213132516	0.324067045	2.318404847	0
	15595	1451518_at	4.490943122	3.742520031	1.202114047	0.321204439	2.300765658	0
	13158	1448516_at	5.726263199	3.741294397	0.754489283	0.201665307	1.687034273	0
	12682	1439438_a_at	7.025181555	3.739422906	0.72441265	0.193723114	1.652227844	0
	11710	1436058_at	4.566988109	3.73924076	1.714434479	0.458498018	3.2816798	0
	17581	1460410_at	4.146587908	3.737961507	0.844465009	0.225915919	1.795598765	0
	6116	1422903_at	7.312963507	3.732023951	1.357294953	0.363688704	2.562043468	0
	6827	1423740_a_at	7.198178319	3.731378428	0.97145222	0.260346743	1.960813361	0
	3827	1420092_at	6.376199349	3.730787625	1.10350973	0.295784655	2.148768008	0
	16154	1452268_at	6.965566157	3.729328906	0.918812592	0.246374781	1.890558632	0
	2865	1418824_at	7.157248272	3.727679906	0.965398386	0.258981031	1.952602639	0
	7492	1424526_a_at	5.316194596	3.727482452	0.824352224	0.221155226	1.770739791	0
	17593	1460430_at	6.79900723	3.727385074	0.883674188	0.237076173	1.845068257	0
	11097	1433698_a_at	6.403864072	3.72737225	0.650584758	0.17454247	1.569804345	0
	5550	1422255_at	2.790163811	3.724376055	0.810609156	0.217649653	1.753951865	0
	10959	1432538_a_at	3.992076253	3.723524353	1.069364888	0.287191592	2.098509345	0
	14829	1450598_at	2.902959312	3.720919381	0.778509703	0.209225093	1.715358001	0
	7758	1424851_at	4.020407724	3.719756997	0.893524171	0.240210361	1.857708539	0
	14468	1450157_a_at	4.869446495	3.719284782	1.18265962	0.317980388	2.269948584	0
	13758	1449197_at	5.287427572	3.717666552	0.862967753	0.232126185	1.81877585	0
	15067	1450886_at	3.714903476	3.71759696	1.056853594	0.28428407	2.080389403	0
	13115	1448471_a_at	6.525995724	3.716956555	1.263018139	0.339799005	2.399972939	0
	17081	1455949_at	5.116814015	3.712124645	1.034478865	0.278675681	2.048373592	0
	2082	1417955_at	5.820372523	3.710918207	0.752368982	0.202744695	1.684556692	0
	16950	1455475_at	4.610144394	3.709932596	0.933577545	0.251642724	1.910006497	0
	3260	1419260_a_at	6.749210125	3.708792754	0.990187094	0.266983668	1.986442583	0
	12313	1438140_a_at	4.812753797	3.707989498	0.93239538	0.251455777	1.90844205	0
	99	1415815_at	2.942157496	3.706073949	0.741872889	0.200177573	1.672345449	0
	15959	1451994_s_at	7.02793241	3.701465512	0.706148381	0.190775351	1.631442772	0
	9915	1427843_at	6.652695317	3.699290769	0.997994603	0.269779984	1.997221861	0
	11889	1436872_at	4.000801295	3.698278034	1.211817664	0.327670784	2.316292848	0
	12775	1448069_at	3.324469758	3.697934379	1.573684118	0.425557611	2.976638697	0
	451	1416197_at	6.557327784	3.696611844	0.755014724	0.204245064	1.687648816	0
	16062	1452118_at	5.853374993	3.696399666	1.021773082	0.276423865	2.030412817	0
	6771	1423682_a_at	6.656093464	3.696291404	0.901119308	0.243790115	1.867514323	0
	6828	1423741_at	6.960734337	3.695534597	0.930386397	0.251759623	1.905786354	0
	9482	1427135_at	6.857013908	3.694771461	0.90868871	0.245939084	1.877338378	0
	11022	1433502_s_at	5.614953938	3.694423352	1.142550888	0.30926366	2.207710326	0
	12636	1439269_x_at	5.562878953	3.694236899	1.163482871	0.314945387	2.239975372	0
	8123	1425297_at	4.777059082	3.694220975	0.972726634	0.263310354	1.962546224	0
	11923	1436950_at	6.393828097	3.693645769	1.110925471	0.300766652	2.159841541	0
	10097	1428116_a_at	6.844706101	3.689670631	0.854775572	0.231667175	1.808477403	0
	970	1416748_a_at	5.525002437	3.689495916	0.870753449	0.236008785	1.828617649	0
	2459	1418369_at	5.196360253	3.688278996	1.202429775	0.326013779	2.301269227	0
	15772	1451735_at	6.224180076	3.688159957	0.853243382	0.231346631	1.80655776	0
	11910	1436917_s_at	4.128225859	3.688024948	0.841728155	0.228232771	1.792195666	0
	6379	1423228_at	5.235881814	3.687982867	1.408455796	0.381904105	2.654528805	0
	2657	1418585_at	6.266967013	3.687584487	0.954015456	0.258710128	1.937257132	0
	3531	1419557_a_at	4.108382913	3.684446944	1.040714944	0.282461645	2.057246893	0
	7396	1424405_at	5.639597107	3.684435449	0.832988673	0.226083123	1.781371815	0
	13349	1448728_a_at	7.19986029	3.68423788	1.235411293	0.335323433	2.354484611	0
	6778	1423689_a_at	3.945761929	3.683650468	0.865548822	0.234970399	1.822032663	0
	13042	1448389_at	5.49193574	3.68346491	0.809588009	0.219789798	1.752710849	0
	3473	1419488_at	4.936193252	3.682155973	0.896805748	0.243554525	1.861938922	0
	407	1416152_a_at	7.937531173	3.682127767	0.903015888	0.245242953	1.869970988	0
	12472	1438646_x_at	6.216126844	3.681813009	0.808019771	0.219462468	1.750806652	0
	7339	1424332_at	5.257314912	3.679704559	0.879569532	0.23903265	1.839826256	0
	385	1416126_at	5.666449056	3.678998713	0.970280764	0.26373501	1.959221843	0
	8880	1426291_at	5.061795436	3.677966886	0.843442946	0.229323148	1.794327142	0
	5985	1422753_a_at	5.86665594	3.676745067	0.968606289	0.263441243	1.956949177	0
	16147	1452255_at	6.145007163	3.676552643	0.686713908	0.186782014	1.609613051	0
	6598	1423479_at	5.695520513	3.67080013	0.90122086	0.245510741	1.867645783	0
	15806	1451780_at	7.733790215	3.66922805	1.599743642	0.435989156	3.030894514	0
	13497	1448893_at	5.33569559	3.668312072	0.788103343	0.214840866	1.726802807	0
	778	1416544_at	6.398999906	3.664067041	1.069373402	0.291854213	2.09852173	0
	6696	1423593_a_at	8.200166216	3.664016206	1.435772554	0.391857588	2.705269933	0
	553	1416304_at	6.880478864	3.662142994	0.956088233	0.26107343	1.940042467	0
	11088	1433680_x_at	5.436317082	3.659398345	1.026991249	0.280644836	2.037770033	0
	12911	1448246_at	6.657890832	3.659366598	0.800563505	0.218771059	1.741781319	0
	509	1416258_at	4.425286965	3.659362823	1.129648378	0.30870084	2.188054052	0
	13324	1448702_at	6.539503379	3.659225263	1.027461292	0.280786565	2.038434064	0
	14427	1450106_a_at	7.241097852	3.657185965	1.281519753	0.350411427	2.430949213	0
	13604	1449017_at	6.015858762	3.656974504	0.962212321	0.263117044	1.948295246	0
	10659	1431145_a_at	5.305612824	3.654496468	0.774714332	0.21198935	1.710851252	0
	6640	1423532_at	7.616708099	3.653693936	0.733746765	0.20082327	1.662952274	0
	10204	1428449_at	6.171866298	3.651141886	0.873425699	0.239219873	1.832007867	0
	16801	1454798_at	6.037667893	3.649749807	0.891149837	0.244167377	1.854653705	0
	16008	1452049_at	5.229880658	3.649043237	0.868117413	0.237902748	1.82527952	0
	6772	1423683_at	6.670818905	3.647884312	0.889481562	0.243834915	1.852510297	0
	772	1416538_at	4.541444579	3.645941666	1.18566245	0.325200609	2.274678184	0
	9466	1427108_at	6.382191696	3.645289553	0.872795139	0.23943095	1.831207325	0
	10516	1430147_a_at	5.317473738	3.644802881	1.22729636	0.33672503	2.341278182	0
	11276	1434320_at	5.95508253	3.643641169	0.847518173	0.232601986	1.799402801	0
	12942	1448279_at	7.441233589	3.643408365	1.154667195	0.31691951	2.226329602	0
	7896	1425022_at	5.907844102	3.643133812	0.862664541	0.23679189	1.818393638	0
	15245	1451093_at	5.823996051	3.641531659	1.038923741	0.285298561	2.054694268	0
	11251	1434215_at	6.501078447	3.635971556	0.83576307	0.229859628	1.784800806	0
	3471	1419486_at	4.505133236	3.634097116	1.564685954	0.430557001	2.958131022	0
	2740	1418679_at	2.876310802	3.631831292	1.0309952	0.283877503	2.043433367	0
	11559	1435414_s_at	6.036340097	3.631053072	0.859141533	0.236609467	1.813958604	0
	9885	1427761_at	4.993908536	3.630055576	1.01081031	0.278455877	2.015042559	0
	6719	1423623_at	4.069450764	3.628720304	0.998521519	0.275171806	1.99795144	0
	2059	1417926_at	4.760409871	3.62669363	0.922923208	0.25448061	1.895953009	0
	3243	1419241_a_at	3.592218839	3.625811158	1.456028464	0.401573165	2.743520705	0
	12014	1437185_s_at	7.871656315	3.624763064	1.183598291	0.326531216	2.271425978	0
	7500	1424535_at	4.784359941	3.62435132	1.099868426	0.303466284	2.143351442	0
	480	1416228_at	5.71488355	3.623610857	0.802525635	0.221471253	1.744151832	0
	13272	1448642_at	8.293267043	3.621885906	0.751862376	0.207588642	1.683965259	0
	10233	1428572_at	6.989574386	3.621023319	1.263886408	0.349041223	2.40141777	0
	11435	1434892_x_at	7.093100057	3.620698083	0.82189595	0.226999305	1.767727565	0
	8886	1426297_at	5.758588164	3.619167353	0.786815167	0.217402261	1.72526164	0
	7036	1423986_a_at	7.548283928	3.617508251	0.97589856	0.269770929	1.966865848	0
	12236	1437843_s_at	7.173993615	3.617236308	1.304892123	0.360742847	2.470652525	0
	9903	1427813_at	4.364874767	3.616905579	0.941158298	0.260210912	1.920069188	0
	12307	1438116_x_at	6.231164774	3.616858128	1.033383833	0.285713123	2.046819428	0
	11765	1436391_s_at	5.178557619	3.616641139	1.096148492	0.303084672	2.137832011	0
	1758	1417599_at	4.6898183	3.61637486	1.008349724	0.278828872	2.011608736	0
	10510	1430117_a_at	4.794949601	3.615893837	0.910544462	0.251817256	1.87975477	0
	8559	1425887_at	3.596257981	3.61416852	0.706674381	0.195528896	1.632037697	0
	3805	1420032_at	3.104116955	3.611584218	0.983860436	0.272417968	1.977750499	0
	11352	1434585_at	6.463351778	3.611273182	0.846802285	0.23448857	1.798510129	0
	2433	1418340_at	6.399759784	3.610832248	1.35845516	0.376216636	2.564104677	0
	12839	1448166_a_at	7.326234785	3.610378982	0.78294119	0.21685845	1.72063512	0
	15287	1451142_at	5.779571656	3.609006082	0.64970533	0.18002334	1.568847726	0
	13340	1448719_at	4.179599215	3.60805413	0.805037049	0.223122221	1.74719066	0
	10827	1431861_a_at	4.389611369	3.606545612	0.917326858	0.254350549	1.888612675	0
	3700	1419753_at	4.938628026	3.605822548	0.760472515	0.210901259	1.694045372	0
	17224	1456383_at	6.365151204	3.604016424	0.841830634	0.233581242	1.792322976	0
	14109	1449611_at	5.772421745	3.602880343	0.990107795	0.274810069	1.9863334	0
	11477	1435057_x_at	4.753896554	3.602418032	1.049209903	0.291251569	2.069396225	0
	7338	1424331_at	5.408430907	3.601594259	0.812672258	0.225642368	1.75646187	0
	10062	1428072_a_at	4.650568705	3.600758614	0.719711043	0.199877615	1.646852154	0
	12289	1438023_at	4.66088512	3.60044657	0.964065797	0.26776284	1.950799892	0
	10635	1431036_a_at	6.450656172	3.599569087	1.001586082	0.278251662	2.002199986	0
	416	1416161_at	7.455606644	3.598269441	0.910234813	0.252964606	1.879351357	0
	9705	1427478_at	5.603339513	3.596677631	0.923448721	0.256750483	1.89664375	0
	6779	1423690_s_at	4.027810393	3.596180075	0.851308405	0.236725744	1.804136385	0
	15080	1450899_at	5.115098161	3.596177227	0.894857424	0.248835741	1.859426116	0
	17205	1456314_x_at	7.892331083	3.596107836	0.823464999	0.228987849	1.76965116	0
	16047	1452101_at	6.31322567	3.595430634	0.933092641	0.259521803	1.909364631	0
	13711	1449143_at	5.22963458	3.595361894	1.691225406	0.470390869	3.229308803	0
	13721	1449154_at	2.563943131	3.594541334	1.981644546	0.551292741	3.949430257	0
	7438	1424454_at	6.756355829	3.593496685	0.988613818	0.275111933	1.984277525	0
	1681	1417518_at	4.707428926	3.593410475	0.879882156	0.244859907	1.84022498	0
	16196	1452337_at	2.798884313	3.592317033	0.90335732	0.251469264	1.870413593	0
	10530	1430274_a_at	5.105885816	3.591814196	0.931689297	0.259392398	1.90750825	0
	16929	1455366_at	3.490535505	3.59124766	0.868527857	0.241845715	1.825798883	0
	15325	1451191_at	4.492205819	3.59012083	1.918080227	0.534266204	3.779198315	0
	1208	1417000_at	4.618738835	3.590104057	0.827234674	0.230420807	1.774281198	0
	12346	1438215_at	7.692181939	3.589562481	0.88295116	0.245977376	1.844143805	0
	9249	1426789_s_at	6.744541684	3.58725101	0.956915223	0.266754465	1.941154868	0
	13025	1448372_a_at	4.733405808	3.586594706	1.008135859	0.281084411	2.011310558	0
	1058	1416841_at	6.480387097	3.586492756	0.7615336	0.21233379	1.695291781	0
	1962	1417819_at	4.903244933	3.586182894	0.86315296	0.240688494	1.819009352	0
	2304	1418200_at	4.55499964	3.583472072	0.750636473	0.209471836	1.68253495	0
	1431	1417243_at	6.217166982	3.583188835	0.730738913	0.203935362	1.659488824	0
	915	1416689_at	5.678089173	3.582434424	1.110700972	0.310040838	2.159505471	0
	12866	1448195_at	5.74392166	3.580997106	0.656174064	0.183237809	1.575897896	0
	9166	1426662_at	5.999103224	3.579958672	1.191109358	0.332715952	2.283282484	0
	16037	1452090_a_at	1.846203191	3.579471884	0.56374531	0.15749399	1.478101467	0
	14463	1450149_a_at	8.504520706	3.579201498	0.771436116	0.215533022	1.706968122	0
	12442	1438562_a_at	6.882870546	3.578422981	0.835917893	0.233599521	1.784992352	0
	9753	1427541_x_at	5.062915517	3.578296427	1.130971393	0.316064199	2.190061515	0
	1294	1417096_at	5.433377014	3.577239534	0.822255207	0.229857464	1.768167816	0
	1425	1417237_at	5.349887041	3.577238062	0.798818406	0.223305912	1.739675717	0
	9497	1427161_at	5.363021277	3.576410934	1.410129386	0.394286175	2.657609962	0
	17669	1460685_at	5.791798036	3.575456572	0.800576368	0.22390885	1.741796849	0
	7350	1424348_at	5.938491927	3.574657116	0.75013667	0.209848566	1.681952159	0
	8993	1426437_s_at	5.642204606	3.574496569	0.673823437	0.188508626	1.595295229	0
	2327	1418224_at	6.545404729	3.573602787	0.869873365	0.243416355	1.827502482	0
	13549	1448953_at	4.980305849	3.571787968	0.983240657	0.275279682	1.976901044	0
	11833	1436707_x_at	4.768260186	3.570281085	1.10621171	0.309838829	2.152796141	0
	2310	1418206_at	5.310005278	3.57018634	1.081586263	0.302949527	2.116361771	0
	9379	1426985_s_at	6.94926346	3.569582773	0.90110575	0.252440077	1.867496774	0
	7886	1425010_at	4.117777922	3.567419901	0.969530614	0.271773618	1.958203383	0
	15574	1451491_at	4.839681952	3.567192805	0.839764737	0.23541333	1.789758258	0
	7625	1424681_a_at	7.195531036	3.561633114	0.723912101	0.203252856	1.651654697	0
	11694	1436005_at	6.785820986	3.560179587	1.06869194	0.300179222	2.097530719	0
	1704	1417541_at	5.954478753	3.559059509	1.351353481	0.379693983	2.551513864	0
	17294	1456608_at	4.525753412	3.558262037	0.743715448	0.209010871	1.674482673	0
	2337	1418234_s_at	6.632433734	3.557376942	0.847734714	0.238303314	1.799672902	0
	12566	1438961_s_at	6.338474007	3.555648877	0.903200722	0.254018536	1.87021058	0
	8941	1426368_at	6.455073401	3.555110404	0.955163587	0.268673397	1.938799462	0
	9051	1426515_a_at	5.286556745	3.554998906	0.817091322	0.229842918	1.761850269	0
	1120	1416907_at	5.596424116	3.554840694	0.726631119	0.204406099	1.654770472	0
	10376	1429222_at	5.564212565	3.554467064	0.92315918	0.259718029	1.896263143	0
	3386	1419397_at	5.098600087	3.553751959	1.09105003	0.307013557	2.13029028	0
	7347	1424340_at	3.4499677	3.553134289	0.605274503	0.170349459	1.521268179	0
	3740	1419872_at	8.45095979	3.553000038	1.33348601	0.375312692	2.520108781	0
	10859	1432018_at	2.89054093	3.552310108	0.671623543	0.189066698	1.592864496	0
	9025	1426478_at	6.866223964	3.551805959	1.120062769	0.315350214	2.17356429	0
	291	1416030_a_at	5.572634893	3.551372905	1.093673391	0.307957914	2.134167471	0
	12295	1438067_at	3.861487472	3.550554185	1.041213283	0.293253737	2.057957634	0
	9310	1426874_at	6.357550929	3.550493441	0.762263775	0.214692348	1.696150017	0
	3741	1419873_s_at	8.25592947	3.547775325	1.375788026	0.387788938	2.595096211	0
	2720	1418655_at	5.901531877	3.547387487	0.824916794	0.23254206	1.77143287	0
	11255	1434230_at	6.482608731	3.546913926	0.848841992	0.239318464	1.801054693	0
	12308	1438117_x_at	5.790500044	3.544098216	0.866980344	0.244626501	1.823841482	0
	1760	1417601_at	7.253853538	3.543737962	1.604454119	0.452757551	3.040806721	0
	16702	1454144_a_at	4.381785717	3.542449636	0.776500584	0.219198765	1.71297083	0
	6590	1423471_at	6.531069722	3.541486473	1.076095683	0.303854241	2.108322671	0
	13213	1448577_x_at	7.037600546	3.541158552	0.765200533	0.216087623	1.699606226	0
	2192	1418074_at	3.395938099	3.540831365	1.173209547	0.331337312	2.255128351	0
	9067	1426537_at	6.12426991	3.540304162	0.808333025	0.228323045	1.751186848	0
	8356	1425618_at	5.878423269	3.540135662	0.995235335	0.281129152	1.993405668	0
	10698	1431349_at	7.210136351	3.539247393	0.995441833	0.281258054	1.993691011	0
	14847	1450623_at	5.710201165	3.538399958	0.911416491	0.257578708	1.88089132	0
	14467	1450156_a_at	5.102083582	3.537450639	1.130896421	0.319692495	2.189947708	0
	4679	1421226_at	4.239847887	3.537388611	0.852073667	0.240876466	1.805093624	0
	17275	1456571_at	4.456478292	3.537335226	0.858556452	0.242712776	1.813223107	0
	15173	1451010_at	5.6713614	3.535411755	0.886260808	0.250681072	1.848379262	0
	10592	1430769_s_at	4.659266639	3.534816502	0.799511949	0.226182023	1.740512227	0
	12548	1438928_x_at	6.874240858	3.533059187	1.060037887	0.300034002	2.084986276	0
	10556	1430492_at	5.357755599	3.532865105	0.947077827	0.268076419	1.927963618	0
	15430	1451319_at	5.211551918	3.532762233	0.787718189	0.22297515	1.726341867	0
	7173	1424143_a_at	7.282370433	3.532699715	1.190364806	0.336956125	2.282104422	0
	7301	1424291_at	5.922074044	3.531825808	0.841502277	0.238262679	1.79191509	0
	2575	1418491_a_at	5.745820983	3.531784053	0.923853664	0.261582716	1.897176185	0
	751	1416515_at	8.610951893	3.529520251	1.615262154	0.457643543	3.063672647	0
	9986	1427956_at	4.090738368	3.529346587	0.803434669	0.227644027	1.745251158	0
	10685	1431301_at	2.224356937	3.527830396	0.893864382	0.253375101	1.858146668	0
	8301	1425547_a_at	4.714977353	3.527613119	0.780100473	0.221141165	1.717250463	0
	3493	1419512_at	4.832352504	3.527005928	0.846725632	0.24006924	1.798414574	0
	11579	1435509_x_at	7.784543618	3.526566474	0.803018471	0.227705468	1.74474775	0
	450	1416196_at	2.831825506	3.526458989	0.749749621	0.21260693	1.681500982	0
	3178	1419163_s_at	6.246737275	3.525799403	0.912471488	0.258798469	1.88226726	0
	1805	1417648_s_at	7.134020474	3.525320082	0.893050207	0.253324574	1.857098332	0
	9942	1427895_at	4.369568068	3.524883757	0.85824613	0.243482109	1.812833127	0
	17677	1460699_at	8.931940019	3.523814565	0.913647488	0.25927797	1.883802199	0
	13730	1449164_at	6.37214211	3.522192657	1.408489674	0.399890015	2.65459114	0
	6683	1423577_at	4.89606088	3.520336008	1.0461762	0.29718078	2.065049265	0
	7047	1424001_at	5.840732691	3.520054278	0.771722813	0.219236055	1.70730737	0
	12081	1437368_at	3.637569602	3.519689634	0.994456379	0.282540929	1.992329655	0
	9048	1426512_at	1.874838828	3.518628863	0.550380691	0.15641908	1.464472082	0
	10494	1429976_at	6.499741849	3.517124681	0.891075389	0.25335337	1.854558002	0
	12582	1438999_a_at	6.232520602	3.516759693	1.440228721	0.409532879	2.713638835	0
	2997	1418969_at	5.123955931	3.514805211	1.060438708	0.301706252	2.085565624	0
	15561	1451476_at	5.060333414	3.514496456	0.605996646	0.17242773	1.522029843	0
	4233	1420707_a_at	3.451660539	3.512594824	1.090617822	0.310487795	2.129652175	0
	12253	1437903_at	4.993823488	3.509609965	1.40735139	0.400999371	2.652497497	0
	6339	1423178_at	6.400134186	3.509476298	0.845550138	0.240933423	1.796949839	0
	7520	1424555_at	5.301367731	3.509450777	0.986603723	0.281127671	1.981514773	0
	14156	1449739_at	5.542718243	3.509138461	0.856096981	0.243962155	1.810134603	0
	17600	1460460_a_at	5.730928156	3.509075176	0.880397904	0.250891719	1.840882957	0
	11161	1433935_at	7.270083708	3.508200137	1.022629145	0.291496809	2.031617976	0
	1669	1417506_at	6.531730728	3.507707059	1.322816672	0.377117202	2.501540261	0
	11682	1435962_at	8.375509403	3.507501664	1.115649768	0.318075335	2.166925822	0
	5870	1422624_at	5.961827043	3.507471361	0.944011063	0.269142914	1.923869662	0
	13269	1448638_at	4.207323565	3.50746097	0.909077759	0.259183999	1.877844705	0
	1593	1417424_at	6.623357268	3.506832604	1.024525952	0.292151371	2.034290836	0
	2869	1418828_at	5.602039358	3.504008353	0.810934276	0.231430463	1.754347174	0
	10010	1427988_s_at	5.480735085	3.503899263	0.871521376	0.248729005	1.829591256	0
	10127	1428191_s_at	5.204629167	3.503795642	0.668340487	0.190747565	1.589243829	0
	212	1415943_at	6.467269087	3.503596408	1.431754515	0.408652809	2.697745989	0
	11895	1436884_x_at	6.315788155	3.502969518	0.711731771	0.20317955	1.63776887	0
	13107	1448462_at	6.198790945	3.502416387	0.853768859	0.243765665	1.807215888	0
	9787	1427589_at	4.74580627	3.500614717	1.470906908	0.420185318	2.7719609	0
	1076	1416859_at	7.694088094	3.500055874	0.891643002	0.254751077	1.855287801	0
	1412	1417223_at	6.392545967	3.499870034	0.799147204	0.228336251	1.740072243	0
	4434	1420936_s_at	5.418869713	3.499583036	1.013773064	0.289683958	2.019184952	0
	15585	1451505_at	4.076808872	3.499581027	0.835764976	0.238818581	1.784803163	0
	17458	1460247_a_at	5.089620966	3.498206404	1.043194961	0.298208522	2.060786376	0
	17150	1456117_at	5.971676867	3.497794387	0.925762315	0.264670307	1.899687765	0
	9380	1426986_at	6.904138301	3.497558775	0.889224415	0.25424145	1.852180134	0
	3974	1420411_a_at	6.173668739	3.496194388	0.997310154	0.285255922	1.996274556	0
	9955	1427910_at	5.231995657	3.495761827	1.633165124	0.467184323	3.101927838	0
	9733	1427517_at	4.361645026	3.494936285	1.446908312	0.414001342	2.726231948	0
	16850	1454993_a_at	8.024536734	3.494411332	0.850946934	0.243516533	1.803684411	0
	9887	1427764_a_at	5.622040292	3.490693151	0.770436292	0.220711549	1.705785559	0
	12306	1438115_a_at	6.204706568	3.49039891	0.995183473	0.285120268	1.993334009	0
	7519	1424554_at	5.570433101	3.484801992	0.716960353	0.205739194	1.643715202	0
	13899	1449353_at	4.941484664	3.482137913	0.954395831	0.274083294	1.937767969	0
	3061	1419037_at	4.756105612	3.478124134	0.860935309	0.247528632	1.816215394	0
	1036	1416818_at	5.498242637	3.477513207	1.027702312	0.295527939	2.038774638	0
	12171	1437630_at	4.850144551	3.475455522	0.765632909	0.220297139	1.700115674	0
	8082	1425245_a_at	4.673948018	3.473016662	0.964883226	0.277822804	1.951905525	0
	7178	1424149_at	5.089364789	3.472388055	0.832941014	0.239875556	1.781312969	0
	14158	1449741_at	7.014343589	3.471890407	1.552558779	0.447179662	2.933369436	0
	1413	1417224_a_at	6.280250162	3.471330856	0.840208269	0.242042117	1.790308575	0
	6838	1423755_at	6.044276468	3.468475418	0.660391372	0.19039817	1.580511324	0
	8662	1426021_a_at	6.149275839	3.465418562	1.084313131	0.312895286	2.120365734	0
	12733	1446165_at	6.341103933	3.464303122	0.83324442	0.240522954	1.781687627	0
	2782	1418724_at	3.493016531	3.463849297	1.219010654	0.351923698	2.327870259	0
	1616	1417448_at	4.903071325	3.463025658	0.719022758	0.207628481	1.646066656	0
	6882	1423802_at	3.820387553	3.463002497	0.671978788	0.194045135	1.593256767	0
	3574	1419604_at	4.310830558	3.461515025	1.378362419	0.398196284	2.599731121	0
	11398	1434748_at	4.683616667	3.457940109	1.21059146	0.350090349	2.314324975	0
	6868	1423788_at	5.511847007	3.457651435	0.857152998	0.247900349	1.811460061	0
	3440	1419454_x_at	5.047935965	3.456959378	0.937626786	0.271228754	1.91537488	0
	9080	1426552_a_at	6.284660356	3.455034698	1.46525634	0.42409309	2.761125264	0
	3913	1420341_at	3.154482978	3.453918297	0.639491627	0.18514961	1.557780137	0
	11389	1434703_at	5.304933075	3.453117596	1.038039694	0.300609425	2.053435588	0
	8569	1425898_x_at	1.892024354	3.450387666	0.532791357	0.154414926	1.446725645	0
	14477	1450171_x_at	3.5590192	3.449691229	1.437703904	0.416763069	2.708893931	0
	7639	1424697_at	5.101269961	3.449213628	0.878994765	0.254839178	1.839093419	0
	6459	1423315_at	5.018574583	3.44801054	0.755505769	0.219113532	1.688223333	0
	7686	1424752_x_at	5.21141713	3.445621995	0.916620362	0.266024643	1.887688038	0
	11795	1436558_at	5.217204017	3.445277375	1.150260985	0.333866003	2.219540425	0
	3060	1419036_at	4.673161749	3.445107093	0.862336821	0.250307697	1.817980621	0
	2671	1418599_at	2.597484245	3.444953169	1.907622216	0.55374402	3.751902185	0
	5251	1421905_at	6.352640667	3.443150133	0.965911846	0.280531435	1.953297701	0
	10356	1429117_at	4.238214868	3.44291071	0.806783098	0.234331694	1.749306511	0
	15519	1451425_a_at	5.601705168	3.442619551	0.784442355	0.227862052	1.722426421	0
	5674	1422396_s_at	2.927359266	3.441626504	0.656661018	0.190799617	1.5764299	0
	10828	1431862_x_at	4.356724523	3.441292097	0.875506604	0.254412174	1.834652214	0
	185	1415913_at	7.521048124	3.441179727	0.853274438	0.247959858	1.806596649	0
	12922	1448257_at	3.593531861	3.437487329	0.865551672	0.251797778	1.822036262	0
	7337	1424330_at	5.198960258	3.435640782	0.764237439	0.22244393	1.698472005	0
	15274	1451127_at	5.280446605	3.435557602	0.932889035	0.271539337	1.909095184	0
	1772	1417613_at	6.983754296	3.4353207	0.99747846	0.290359634	1.996507456	0
	11195	1434044_at	4.769930809	3.434875426	0.791685374	0.23048445	1.731095569	0
	16561	1453466_at	8.44978979	3.434711849	1.047918815	0.305096573	2.067545122	0
	16622	1453816_at	6.818400147	3.434438658	1.175644603	0.342310555	2.258937888	0
	426	1416171_at	7.266236092	3.433920532	0.73103197	0.212885523	1.659825952	0
	17520	1460334_at	5.434492408	3.433161556	0.729597739	0.212514828	1.658176684	0
	9074	1426546_at	4.136947775	3.432249741	0.808680384	0.235612337	1.751608534	0
	1869	1417720_at	6.135436293	3.431422126	0.678883395	0.197843159	1.600900224	0
	12095	1437402_x_at	5.769531246	3.430404297	0.839915952	0.244844596	1.789945861	0
	16530	1453237_at	5.941954865	3.429006469	0.863209797	0.251737582	1.819081016	0
	12523	1438853_x_at	6.737487238	3.428227014	0.799039529	0.233076609	1.739942378	0
	2930	1418894_s_at	5.320220501	3.428036346	0.802118249	0.233987673	1.743659391	0
	16591	1453634_a_at	5.979885282	3.427362393	0.768276876	0.224159802	1.703234262	0
	1077	1416860_s_at	6.850777195	3.424429967	0.89214628	0.260524025	1.855935123	0
	9259	1426800_at	7.187775333	3.423021432	1.11173155	0.324780774	2.161048649	0
	9273	1426825_at	5.511553031	3.421936709	0.801114942	0.23411156	1.742447203	0
	16454	1452822_at	5.923718843	3.421150037	0.826104685	0.241469879	1.772892039	0
	2721	1418656_at	6.346209245	3.420764248	1.070236904	0.312864853	2.099778143	0
	16449	1452787_a_at	6.402661908	3.417837346	1.276447213	0.373466343	2.422416963	0
	16675	1454034_a_at	5.734530785	3.417719755	0.755942653	0.221183335	1.688734646	0
	406	1416151_at	7.871318575	3.417408104	0.833997495	0.244043869	1.782617897	0
	16346	1452581_at	6.10664521	3.416975125	0.943521357	0.276127664	1.923216738	0
	8161	1425349_a_at	4.175175568	3.415596917	1.12192198	0.328470252	2.176367184	0
	16958	1455505_at	6.11992728	3.415102559	0.764876641	0.223968864	1.699224698	0
	7018	1423964_at	5.39163918	3.414394345	0.703489359	0.206036353	1.62843864	0
	10525	1430231_a_at	5.164062319	3.413781544	1.087018467	0.318420629	2.124345566	0
	9608	1427328_a_at	6.806743319	3.413052239	0.745606869	0.218457503	1.676679415	0
	15150	1450984_at	5.532355102	3.412263533	1.116480706	0.327196506	2.168174249	0
	11793	1436542_at	4.80428605	3.41170613	1.004215173	0.294343983	2.005852015	0
	4374	1420867_at	6.326224015	3.411420516	0.915673683	0.268414192	1.886449766	0
	2365	1418264_at	4.558009085	3.409469535	1.28006948	0.375445349	2.428506722	0
	16070	1452128_a_at	4.564753714	3.408604409	0.988673923	0.29005241	1.984360194	0
	12680	1439436_x_at	5.280932279	3.408098702	1.093438255	0.320835266	2.133819664	0
	14314	1449973_a_at	5.233186387	3.40746832	0.946594615	0.277799975	1.927317979	0
	9038	1426496_at	5.882747392	3.406689432	0.683470421	0.200625984	1.605998361	0
	4147	1420609_at	7.485179447	3.404248623	0.871781102	0.256086203	1.829920665	0
	4802	1421375_a_at	7.935836672	3.404166696	1.345169388	0.395153795	2.540600242	0
	6563	1423440_at	4.953577394	3.40392929	0.957236336	0.281215106	1.941586975	0
	2929	1418893_at	5.421717687	3.403442521	0.783355535	0.230165643	1.721129361	0
	788	1416554_at	6.677026994	3.402601397	0.789236822	0.231951007	1.728160033	0
	13124	1448480_at	6.578383381	3.402408336	0.827348236	0.243165474	1.774420867	0
	13412	1448799_s_at	6.071186645	3.397731104	0.668053964	0.196617667	1.588928233	0
	11061	1433595_at	5.558207484	3.397327023	0.845772508	0.248952339	1.797226835	0
	9228	1426757_at	5.315315811	3.396063203	0.921812586	0.271435639	1.89449402	0
	1075	1416858_a_at	7.672149274	3.395787676	0.865375375	0.254837893	1.821813624	0
	2045	1417910_at	5.443807493	3.395394892	1.208476444	0.355916317	2.310934619	0
	13261	1448627_s_at	4.775939242	3.395126846	1.556509414	0.45845398	2.941413099	0
	752	1416516_at	8.706117015	3.3944654	1.545173891	0.455203901	2.918392428	0
	12578	1438988_x_at	5.927083836	3.394261572	0.944991015	0.278408424	1.925176896	0
	4173	1420638_at	4.829038047	3.394112321	0.865309671	0.254944324	1.821730655	0
	17041	1455834_x_at	4.049153152	3.392883486	1.127601548	0.332343139	2.184951942	0
	12946	1448283_a_at	7.250836831	3.392862594	0.655756006	0.193275144	1.575441305	0
	8507	1425815_a_at	5.080138548	3.392430294	1.085144081	0.319872182	2.121587354	0
	14740	1450491_at	4.783275601	3.39174074	1.013505002	0.298815588	2.01880981	0
	8056	1425214_at	6.162550094	3.391167507	1.35794901	0.40043702	2.563205254	0
	1499	1417321_at	7.146423676	3.390985324	0.876858736	0.258585235	1.836372504	0
	9187	1426695_at	4.610180529	3.390435759	1.099532393	0.324304152	2.14285227	0
	8700	1426067_x_at	7.02789047	3.390263661	0.907678773	0.267731027	1.876024635	0
	1141	1416928_at	6.034754808	3.390173748	0.848104839	0.250165597	1.800134668	0
	511	1416260_a_at	5.574685664	3.390147148	0.822445279	0.242598696	1.768400783	0
	16281	1452473_at	2.324746979	3.389378938	0.831495398	0.245323823	1.779528944	0
	3755	1419915_at	6.584044418	3.388319909	0.782039125	0.230804395	1.719559606	0
	1279	1417081_a_at	7.133444443	3.386603915	0.744210004	0.21975112	1.675056784	0
	12220	1437783_x_at	4.732166752	3.384691418	0.98183355	0.290080669	1.974973848	0
	10434	1429560_at	5.128333147	3.383097271	1.185711795	0.350481142	2.274755986	0
	3724	1419815_at	5.167955883	3.383013616	0.646875787	0.191212883	1.565773777	0
	3094	1419076_a_at	4.73335413	3.381401334	1.222991335	0.361681804	2.334302184	0
	11530	1435300_at	4.407489444	3.381149729	0.689728907	0.203992417	1.612980399	0
	1680	1417517_at	4.839183946	3.378152897	0.809121071	0.239515823	1.752143664	0
	14135	1449676_at	6.627429564	3.376638151	0.980792594	0.290464228	1.973549348	0
	4680	1421227_at	3.546361976	3.376549784	1.424695698	0.421938306	2.684578697	0
	2377	1418276_at	6.102384304	3.376348977	1.05890305	0.313623697	2.083346851	0
	471	1416218_x_at	8.415251069	3.376024842	1.018378181	0.301650085	2.025640536	0
	12904	1448239_at	6.101656232	3.373990504	1.184616147	0.351102395	2.273029089	0
	4688	1421235_s_at	4.610522624	3.373144668	0.61110805	0.181168645	1.52743189	0
	1191	1416979_at	7.529455441	3.37310486	0.772599968	0.229047124	1.708345724	0
	12853	1448180_a_at	5.779015721	3.373000913	0.859045475	0.254682847	1.813837831	0
	3027	1418999_at	5.41127524	3.37072706	0.703061319	0.208578537	1.627955561	0
	12739	1447888_x_at	5.343302911	3.369394964	0.994658378	0.295203854	1.992608631	0
	12229	1437832_x_at	4.491777915	3.368965382	1.100184468	0.326564492	2.143821025	0
	15434	1451323_at	4.764545945	3.368766805	0.926849904	0.275130324	1.901120402	0
	10390	1429295_s_at	4.383395446	3.368397008	1.231743432	0.365676442	2.348506249	0
	9600	1427317_at	5.3176675	3.3672114	0.661018418	0.196310341	1.581198419	0
	13716	1449148_a_at	5.60630196	3.366191133	0.633962974	0.188332435	1.551821882	0
	14678	1450418_a_at	6.522870363	3.364803959	0.722764549	0.214801385	1.650341456	0
	7925	1425058_at	5.824741878	3.362564971	0.827121683	0.245979391	1.774142243	0
	1453	1417269_at	6.350721982	3.362126283	0.576179147	0.17137344	1.490895508	0
	15089	1450913_at	5.109724046	3.361739753	1.299455207	0.386542476	2.461359188	0
	12374	1438320_s_at	5.699487469	3.361530651	1.072571317	0.3190723	2.103178526	0
	13815	1449261_at	5.367566747	3.360125831	0.774561979	0.230515766	1.71067059	0
	17147	1456107_x_at	5.709831309	3.359980892	0.680727609	0.202598655	1.602947982	0
	10895	1432179_x_at	2.499195883	3.359836236	0.890111548	0.264927064	1.853319415	0
	13252	1448617_at	8.619830195	3.358846246	1.720690533	0.512286186	3.295941263	0
	16526	1453198_at	5.255894463	3.358612112	1.150146269	0.342446889	2.219363944	0
	628	1416382_at	7.658648086	3.358090993	1.377805828	0.41029437	2.59872834	0
	9402	1427013_at	3.703905698	3.358067201	1.234295738	0.367561357	2.352664724	0
	6897	1423819_s_at	7.347907859	3.357371802	0.799948091	0.238266161	1.741038482	0
	15331	1451198_at	5.958491527	3.356992716	0.721532317	0.214934132	1.648932471	0
	14474	1450166_at	4.468996509	3.35686094	0.858583613	0.255769789	1.813257245	0
	1029	1416811_s_at	6.374341074	3.355345599	1.119850568	0.333751185	2.173244613	0
	9195	1426704_at	5.280404211	3.352243335	0.784274506	0.233955124	1.722226039	0
	2866	1418825_at	5.190964631	3.351647669	1.268918915	0.378595557	2.409809185	0
	3826	1420091_s_at	6.942414298	3.350959849	0.972550722	0.290230491	1.962306939	0
	12703	1440192_at	4.168179266	3.350952877	0.87744221	0.261848567	1.837115345	0
	3284	1419287_at	6.135725891	3.350289523	0.670280503	0.200066441	1.591382349	0
	3146	1419130_at	5.304014239	3.349717362	0.972676743	0.290375766	1.962478357	0
	2112	1417986_at	4.842071465	3.349412425	1.833379879	0.547373583	3.563709847	0
	12479	1438656_x_at	5.971990315	3.348150645	0.795924913	0.237720759	1.73619009	0
	10158	1428282_at	6.363660753	3.347456818	0.921841814	0.275385722	1.894532402	0
	15427	1451315_at	4.586212999	3.346109719	0.908952835	0.271644659	1.877682108	0
	6384	1423234_at	5.628246169	3.343715608	0.773047214	0.231194068	1.708875406	0
	9481	1427134_at	6.724366753	3.34361831	0.82168489	0.245747216	1.767468974	0
	11782	1436477_x_at	6.36161793	3.342819058	1.081651927	0.323574776	2.116458099	0
	9149	1426641_at	6.532751671	3.342549868	1.212392734	0.362714928	2.317216325	0
	17174	1456205_x_at	8.022935983	3.342013174	0.663283901	0.198468368	1.583683347	0
	10433	1429555_at	5.26929545	3.341418512	0.957765612	0.286634436	1.942299409	0
	14154	1449732_at	4.661130727	3.340056198	0.809815757	0.242455728	1.752987558	0
	4380	1420873_at	5.34754638	3.340043488	1.123809442	0.336465512	2.179216364	0
	16488	1452987_at	5.179049115	3.338709987	1.12418022	0.336710953	2.179776503	0
	2308	1418204_s_at	6.407662079	3.338396929	1.369402271	0.410197559	2.583635003	0
	12820	1448145_at	5.829389919	3.337854029	1.092839474	0.327407809	2.132934221	0
	13277	1448647_at	6.86886437	3.337154632	0.868307299	0.260193906	1.825519778	0
	16512	1453107_s_at	7.30001712	3.33645748	0.800699159	0.239984823	1.741945103	0
	11982	1437074_at	7.035017866	3.335546617	0.87094264	0.261109419	1.828857464	0
	11957	1437016_x_at	6.791801371	3.332560995	0.803337573	0.241057125	1.745133703	0
	14878	1450663_at	5.277696374	3.332259764	1.433414005	0.430162745	2.700850913	0
	9300	1426861_at	6.217188643	3.331469929	0.792736407	0.237953943	1.732357167	0
	1480	1417300_at	5.493965836	3.331081722	1.42053291	0.426447932	2.676843713	0
	4899	1421493_a_at	3.516359937	3.330658293	0.86695325	0.260294865	1.82380723	0
	12752	1448000_at	1.943823981	3.330209056	0.817926807	0.245608247	1.762870877	0
	8883	1426294_at	2.223444866	3.32926618	0.696443439	0.209188272	1.620504963	0
	8768	1426153_a_at	6.972694057	3.329222946	1.489854729	0.447508248	2.808606928	0
	194	1415922_s_at	6.825843259	3.327868878	0.931487787	0.279905195	1.907241835	0
	12825	1448150_at	6.16584991	3.327122452	0.861212475	0.258846041	1.816564353	0
	355	1416095_x_at	7.035415836	3.324990056	0.642884079	0.193349174	1.561447518	0
	214	1415945_at	5.149506914	3.324904806	1.1387293	0.342484783	2.201870009	0
	9949	1427902_at	7.95403147	3.324697263	1.025584717	0.308474618	2.03578431	0
	462	1416208_at	6.380434857	3.323974795	0.818120383	0.246127132	1.763107428	0
	647	1416401_at	5.947930066	3.32391739	1.01606342	0.305682513	2.022393063	0
	10297	1428788_at	5.057514741	3.323643026	0.987461844	0.297102257	1.982693736	0
	10706	1431375_s_at	5.535995949	3.323201366	1.009329579	0.303722064	2.012975452	0
	13210	1448574_at	4.66480969	3.322413917	0.748055219	0.225154131	1.679527269	0
	3267	1419267_at	5.568190372	3.322053257	0.665312979	0.200271617	1.585912284	0
	469	1416216_at	5.870981858	3.321370094	0.772152672	0.232480166	1.707816148	0
	11490	1435122_x_at	6.625993382	3.321022031	0.959345917	0.288870687	1.944428138	0
	7822	1424927_at	6.795224338	3.320428595	1.588898632	0.478522151	3.008196131	0
	8338	1425598_a_at	5.562911663	3.320377453	1.276370717	0.384405308	2.422288522	0
	15461	1451356_at	6.748672622	3.320207477	0.875821823	0.263785269	1.835053116	0
	10375	1429221_at	6.005796486	3.318532312	0.870433217	0.262294633	1.828211799	0
	1139	1416926_at	7.467662758	3.315736992	1.021875172	0.308189454	2.030556503	0
	4454	1420966_at	3.334137172	3.315700443	0.700271186	0.211198568	1.624810182	0
	17347	1457303_at	5.390456996	3.31478254	0.677616893	0.204422729	1.599495455	0
	3818	1420055_at	3.577352392	3.314595816	0.852059965	0.257063006	1.80507648	0
	5686	1422414_a_at	7.014445381	3.31358061	0.875939616	0.264348365	1.83520295	0
	16388	1452635_x_at	5.313262433	3.313188523	1.143533838	0.345146022	2.209215016	0
	2003	1417863_at	2.754135139	3.311409073	0.692960415	0.209264516	1.616597381	0
	5185	1421831_at	3.558644929	3.311287674	0.742353868	0.224188878	1.672903084	0
	9394	1427002_s_at	4.980617419	3.310801619	0.900027366	0.271845755	1.86610138	0
	11143	1433887_at	6.426432833	3.310174671	0.891568554	0.269341845	1.855192064	0
	1060	1416843_at	5.608753136	3.31002554	0.927265655	0.28013852	1.90166834	0
	8033	1425184_at	2.368332489	3.309648307	0.861148032	0.260193215	1.816483212	0
	9494	1427154_at	2.499177111	3.308954481	0.787139971	0.237881777	1.725650105	0
	16897	1455222_a_at	7.459413004	3.308114561	0.750235721	0.2267865	1.68206764	0
	14216	1449853_at	3.391176928	3.308104148	0.930934371	0.281410237	1.90651036	0
	207	1415937_s_at	5.118605571	3.308042719	0.87286868	0.263862578	1.831300673	0
	16447	1452781_a_at	6.160027062	3.307037738	0.757088738	0.228932597	1.69007672	0
	2633	1418561_at	5.891275759	3.305530701	1.000161099	0.302572019	2.000223343	0
	20	1415694_at	4.525328095	3.305332534	1.063099587	0.321631659	2.08941575	0
	13739	1449175_at	4.886418674	3.303648616	1.072752261	0.324717422	2.103442325	0
	7956	1425091_at	7.156071135	3.299932253	1.188251141	0.360083496	2.278763401	0
	2646	1418574_a_at	7.450708659	3.299279403	0.790368084	0.239557791	1.729515669	0
	12242	1437851_x_at	7.094700937	3.298338987	0.662098038	0.200736807	1.582382129	0
	6676	1423570_at	7.642605992	3.298338939	1.007467175	0.305446831	2.010378538	0
	8952	1426380_at	7.429999686	3.297834761	0.639521283	0.193921566	1.557812158	0
	5808	1422552_at	2.919555962	3.297283406	1.105176228	0.335177809	2.151251545	0
	563	1416314_at	5.990826993	3.296198887	1.063107572	0.322525311	2.089427314	0
	6935	1423865_at	6.656348792	3.295756252	0.985945646	0.299156118	1.980611123	0
	552	1416303_at	7.018068892	3.295365704	0.921323327	0.279581512	1.893851652	0
	11480	1435067_at	4.801012148	3.2946987	0.80691752	0.244913904	1.749469508	0
	16831	1454928_at	5.372746494	3.294567629	0.714541875	0.216884871	1.64096205	0
	16266	1452446_a_at	6.333485246	3.292955556	0.659483595	0.200271028	1.579517143	0
	405	1416150_a_at	8.1652802	3.290807851	0.794177197	0.241331987	1.734088101	0
	11238	1434176_x_at	5.990027184	3.289108596	0.771136202	0.234451426	1.706613307	0
	9686	1427452_at	8.040542291	3.286321743	0.887669221	0.27011026	1.8501846	0
	2180	1418061_at	7.182791853	3.286280208	1.256018177	0.382200573	2.388356466	0
	9239	1426774_at	5.543412823	3.285772603	1.025341171	0.312054818	2.035440671	0
	15455	1451349_at	4.32072185	3.285501351	0.983409936	0.299318074	1.977133017	0
	14386	1450053_at	5.007890952	3.283981198	0.742843134	0.226202006	1.673470517	0
	10492	1429947_a_at	4.399843456	3.283033686	1.304633833	0.397386673	2.470210236	0
	16222	1452370_s_at	4.751389047	3.282281763	0.828494359	0.252414149	1.775831083	0
	2043	1417908_s_at	6.808000679	3.281882894	0.634929233	0.193464927	1.552861577	0
	2652	1418580_at	5.507377229	3.281802093	1.47831337	0.450457806	2.786228096	0
	8979	1426417_at	6.434641433	3.279917485	0.660729127	0.201446875	1.580881388	0
	13139	1448496_a_at	6.723241123	3.279717077	0.849373518	0.25897768	1.80171837	0
	13012	1448358_s_at	7.254583351	3.279397991	0.901410159	0.27487062	1.867890857	0
	9532	1427219_at	8.291878761	3.279103467	1.845877947	0.562921532	3.594716378	0
	10009	1427987_at	5.385137275	3.278841022	0.839294097	0.255972794	1.789174494	0
	16470	1452896_at	6.057425133	3.276776754	0.717760272	0.219044606	1.644626832	0
	14131	1449669_at	5.989869187	3.276421483	0.928990922	0.283538283	1.903943837	0
	7030	1423979_a_at	5.10615256	3.275757743	0.730723169	0.223069966	1.659470713	0
	6350	1423189_at	7.357572244	3.275621961	0.682737633	0.208429923	1.605182834	0
	11725	1436180_at	5.956304701	3.275321845	0.685372148	0.209253374	1.608116747	0
	16099	1452170_at	4.350288978	3.27503451	0.729361361	0.222703412	1.657905023	0
	16550	1453369_a_at	6.605966082	3.274664662	0.666635767	0.20357375	1.587367053	0
	803	1416569_at	5.575700918	3.274165234	0.770059044	0.235192481	1.705339576	0
	13459	1448850_a_at	5.950977211	3.273990684	0.68244522	0.20844446	1.60485752	0
	11293	1434356_a_at	7.286430002	3.273825803	0.702217018	0.214494313	1.62700312	0
	17597	1460442_at	7.323256164	3.273809113	1.041335618	0.318080738	2.058132149	0
	505	1416254_a_at	5.776295915	3.272484929	0.746173237	0.228014262	1.677337769	0
	6510	1423373_at	6.237625143	3.26898432	0.769503399	0.235395256	1.704682901	0
	11998	1437142_a_at	4.917437969	3.267515368	0.628906528	0.192472401	1.546392481	0
	16385	1452629_at	5.408639961	3.265274593	0.8569402	0.26244047	1.81119289	0
	13895	1449349_at	5.019174589	3.263638221	0.791653837	0.24256789	1.731057728	0
	8273	1425508_s_at	6.073827861	3.26347093	0.743154685	0.227719107	1.673831944	0
	15260	1451111_at	5.841994532	3.262552487	0.769463862	0.235847198	1.704636185	0
	8741	1426117_a_at	4.43350247	3.261335654	0.734355309	0.22517011	1.663653873	0
	9483	1427136_s_at	6.833812021	3.259529031	0.810011789	0.248505775	1.753225769	0
	7068	1424023_at	4.390375519	3.259429831	0.782590324	0.240100375	1.72021671	0
	15464	1451360_at	6.304874178	3.258380225	0.858126908	0.263359967	1.812683323	0
	14145	1449702_at	5.736279166	3.257715365	0.96854125	0.297306898	1.956860957	0
	1437	1417249_at	4.242688991	3.256971703	0.655478593	0.201254003	1.575138396	0
	2736	1418675_at	6.737129603	3.255965784	1.086745939	0.333770688	2.123944309	0
	1771	1417612_at	6.969428296	3.255836494	0.942556639	0.289497535	1.921931129	0
	16431	1452732_at	3.947864036	3.255142802	1.851638864	0.56883491	3.609099365	0
	1629	1417462_at	7.453814985	3.254875739	1.095679349	0.33662709	2.137136933	0
	3767	1419946_s_at	6.486206682	3.254334311	1.001254973	0.307668137	2.001740519	0
	2111	1417985_at	5.01266566	3.253887546	1.791729643	0.550642767	3.462297377	0
	7366	1424370_s_at	4.072081176	3.250580137	0.947419905	0.29146179	1.928420812	0
	9001	1426447_at	5.60338469	3.250349368	0.640663052	0.197105905	1.559045521	0
	16446	1452780_at	6.124960294	3.249945658	0.745660859	0.229437947	1.676742164	0
	12069	1437335_x_at	6.043523423	3.249502369	0.770926356	0.237244436	1.706365091	0
	1998	1417858_at	5.075006807	3.248811956	1.098550466	0.338139135	2.141394299	0
	1511	1417334_at	4.718090834	3.248638336	0.645538238	0.198710405	1.564322793	0
	7992	1425134_a_at	5.375704619	3.248004187	0.818641957	0.252044613	1.763744956	0
	10028	1428018_a_at	5.526992496	3.24687463	1.005424016	0.30965902	2.007533435	0
	1804	1417647_at	7.052415766	3.246531355	0.824105844	0.253841948	1.770437414	0
	7883	1425007_at	5.284609804	3.245757895	0.860227834	0.265031423	1.815324969	0
	12971	1448315_a_at	5.521515657	3.244806593	0.800283199	0.2466351	1.741442936	0
	9217	1426743_at	6.845066742	3.244448483	0.918435076	0.283078952	1.890063986	0
	3383	1419394_s_at	7.377041463	3.243937391	1.92912939	0.594687615	3.808253167	0
	8928	1426347_at	5.473217116	3.242372202	0.597814532	0.184375665	1.51342222	0
	13286	1448656_at	5.604134774	3.240729237	0.987220562	0.304629141	1.982362171	0
	504	1416253_at	4.884174713	3.240373213	0.804993453	0.248426154	1.747137864	0
	10565	1430545_at	5.407645758	3.240363225	0.983956459	0.303656223	1.977882138	0
	10309	1428845_at	6.095873658	3.240254291	0.706004441	0.217885505	1.631280008	0
	6742	1423649_at	6.088753443	3.239841385	0.720205071	0.222296398	1.647416189	0
	10059	1428069_at	5.246309898	3.238742189	1.117815489	0.345138768	2.170181174	0
	5802	1422546_at	4.420992698	3.238047903	0.778620629	0.240459886	1.715489897	0
	5984	1422752_at	5.794892297	3.238005733	0.866768887	0.267686026	1.823574179	0
	17257	1456496_at	3.13368276	3.236921892	0.692479668	0.213931535	1.616058774	0
	227	1415961_at	7.128038596	3.236359166	0.974254401	0.301034079	1.964625597	0
	16552	1453392_at	4.143354328	3.235574806	0.844028301	0.260858843	1.795055314	0
	3699	1419752_at	4.811557025	3.235253276	0.698067956	0.215769183	1.622330727	0
	8272	1425507_at	6.138308514	3.233372166	0.729112502	0.225496004	1.657619066	0
	17484	1460284_at	4.328518648	3.232858032	0.664761604	0.2056266	1.58530629	0
	14321	1449981_a_at	5.086122602	3.23276296	0.938893924	0.290430797	1.917057918	0
	8158	1425344_at	4.335246289	3.232198272	0.840099588	0.259915858	1.790173711	0
	11583	1435528_at	4.294943271	3.231599072	0.727674603	0.225174778	1.65596778	0
	9320	1426893_at	4.99846713	3.231539075	0.885215817	0.273930098	1.847040905	0
	7287	1424275_s_at	6.129139097	3.230939178	0.63123913	0.195373263	1.548894768	0
	17153	1456128_at	6.809368143	3.230087023	0.81964068	0.253751888	1.764966353	0
	2883	1418842_at	6.01592292	3.229453573	1.201979749	0.372192918	2.300551494	0
	4809	1421385_a_at	4.594292652	3.229132048	1.034586827	0.320391614	2.048526886	0
	7183	1424156_at	5.922132269	3.228945211	0.937787918	0.29043166	1.915588817	0
	10699	1431350_at	6.549581105	3.228676434	1.106485236	0.34270552	2.153204337	0
	7738	1424824_at	5.370039767	3.22851841	1.163419925	0.360357222	2.239877644	0
	13114	1448470_at	3.102720235	3.227823661	0.905348932	0.280482773	1.872997445	0
	10560	1430519_a_at	7.25663102	3.227718918	0.796919044	0.246898526	1.737386875	0
	17096	1455981_at	8.737095916	3.227298026	0.79688976	0.246921652	1.737351609	0
	1803	1417646_a_at	7.122169798	3.226672663	0.833623261	0.258353836	1.782155546	0
	16423	1452709_at	6.008934989	3.22607936	0.765316853	0.237228155	1.699743265	0
	14038	1449512_a_at	4.997993666	3.22473331	0.710708042	0.220392812	1.63660713	0
	11523	1435269_at	5.65195961	3.223214806	0.78145633	0.242446246	1.718865108	0
	933	1416709_a_at	6.100389404	3.222257166	0.59902906	0.185903554	1.514696825	0
	2730	1418666_at	6.724071283	3.222138159	1.100035757	0.341399314	2.143600053	0
	7277	1424264_at	4.624780845	3.222099158	0.694790862	0.215632986	1.618649771	0
	9422	1427050_at	6.33426001	3.220901291	0.898655397	0.279007432	1.864327606	0
	15272	1451125_at	6.751435646	3.22025608	0.898948123	0.279154235	1.86470592	0
	10426	1429530_a_at	3.89775892	3.219528557	0.70418495	0.218723002	1.629223976	0
	6591	1423472_at	6.644676511	3.217793515	0.697885002	0.216883091	1.622125006	0
	1133	1416920_at	4.622225039	3.216273872	0.72572989	0.225643064	1.653737085	0
	7330	1424323_at	5.765959477	3.215307021	0.863686106	0.268616994	1.819681689	0
	11024	1433507_a_at	7.542890705	3.214793522	0.853018032	0.265341468	1.806275596	0
	5046	1421662_a_at	5.785718147	3.214484944	0.769180199	0.239285675	1.704301052	0
	9667	1427417_at	5.35579615	3.213895829	1.045854511	0.325416431	2.064588857	0
	1682	1417519_at	4.759589513	3.212603146	0.758801156	0.236195111	1.692083961	0
	17049	1455867_at	6.746729865	3.212082173	1.12517815	0.350295568	2.181284802	0
	3931	1420362_a_at	4.452451516	3.211376936	1.09571726	0.341198583	2.137193094	0
	3005	1418977_at	3.931717304	3.210709047	0.637916721	0.198684064	1.556080526	0
	8598	1425935_at	2.297790766	3.209354335	0.590050329	0.183853282	1.505299259	0
	9784	1427586_at	3.078900696	3.208915118	0.768426194	0.239466039	1.703410555	0
	11865	1436802_at	4.42355088	3.208194161	0.762494058	0.237670795	1.696420777	0
	12046	1437278_a_at	7.327300244	3.207907374	0.689827998	0.215039874	1.61309119	0
	6084	1422867_at	2.793843644	3.206630174	0.923530406	0.288006523	1.896751141	0
	11637	1435798_a_at	7.01896208	3.206316393	0.924895982	0.28846061	1.898547352	0
	2849	1418806_at	5.497678047	3.206286758	1.046658886	0.326439575	2.06574029	0
	3279	1419281_a_at	6.012290337	3.205961485	0.793591052	0.247536053	1.73338371	0
	1613	1417445_at	4.168966173	3.205739475	0.986820175	0.307829187	1.981812088	0
	17358	1459816_x_at	4.741003505	3.204939283	0.747405865	0.233204376	1.678771487	0
	10146	1428246_at	5.707534246	3.204543497	0.593319827	0.185149563	1.508714502	0
	3186	1419174_at	6.492730445	3.203991476	0.572616587	0.17871976	1.487218464	0
	10008	1427986_a_at	6.224093195	3.202751452	0.942961467	0.294422306	1.922470508	0
	16381	1452622_a_at	4.185137765	3.202414315	0.753907134	0.235418363	1.686353667	0
	11630	1435758_at	5.054282178	3.202271053	1.224427127	0.382362113	2.336626473	0
	639	1416393_at	7.443089624	3.201138862	0.702223444	0.219366755	1.627010367	0
	1010	1416790_a_at	6.172704499	3.20073157	0.767589068	0.239816758	1.702422434	0
	8884	1426295_at	2.216003938	3.200525068	0.664877948	0.207740272	1.58543414	0
	1069	1416852_a_at	5.880039691	3.199983755	0.852545878	0.266421939	1.80568455	0
	8576	1425908_at	6.323019598	3.198635342	0.778422233	0.24336073	1.715254002	0
	12734	1446695_at	2.359434703	3.198360149	0.461526042	0.144300836	1.376997597	0
	5593	1422303_a_at	6.069033296	3.198302208	0.997902846	0.312010179	1.997094839	0
	5897	1422653_at	5.325285303	3.196711144	1.009267299	0.315720518	2.012888556	0
	6383	1423233_at	6.014036624	3.196663201	1.03872321	0.324939834	2.05440869	0
	14266	1449915_at	4.796403681	3.196280128	0.605452763	0.189424186	1.521456159	0
	3588	1419620_at	5.039909834	3.196034866	0.841553882	0.263311859	1.791979188	0
	16124	1452224_at	6.685293229	3.194650568	0.915171994	0.28647014	1.885793878	0
	17303	1456624_at	4.778468439	3.194109921	0.873175199	0.273370429	1.831689798	0
	6849	1423767_at	6.621928345	3.193702806	0.670214593	0.209855028	1.591309649	0
	7372	1424377_at	5.98442522	3.192748711	0.753440345	0.235984856	1.685808129	0
	3817	1420054_s_at	4.036663817	3.190440333	0.782516661	0.245269173	1.720128878	0
	11417	1434813_x_at	4.546849448	3.189658973	1.027678587	0.322190741	2.038741112	0
	3745	1419899_at	6.145142844	3.188766108	0.968803751	0.303817752	1.957217043	0
	12870	1448199_at	7.460046116	3.188425098	1.021582963	0.320403626	2.030145266	0
	7217	1424191_a_at	5.534376416	3.186024018	0.64573169	0.202676341	1.564532567	0
	8958	1426386_at	5.296038712	3.185022138	0.774679977	0.243225932	1.710810512	0
	15982	1452022_at	2.521940186	3.184762709	0.779878794	0.244878148	1.716986617	0
	12301	1438092_x_at	8.295612797	3.183958073	0.807292467	0.253549968	1.749924244	0
	15349	1451221_at	6.601070843	3.18249976	0.855657173	0.268863232	1.809582864	0
	10857	1432013_a_at	3.494193087	3.182257631	0.888926368	0.279338278	1.85179753	0
	6720	1423624_at	5.972645414	3.179688315	0.674566399	0.212148592	1.596116989	0
	9053	1426518_at	6.316509333	3.178911533	0.741927524	0.233390428	1.672408782	0
	2375	1418274_at	6.296028794	3.178883792	0.778708533	0.244962881	1.715594425	0
	13428	1448815_at	3.848742958	3.177926321	0.792468861	0.249366656	1.732035933	0
	14108	1449604_at	5.695553568	3.177682563	0.825027261	0.259631742	1.771568513	0
	2389	1418291_at	5.367344181	3.177468992	0.623721483	0.196295065	1.540844723	0
	7446	1424465_at	5.573706009	3.177223916	0.781506575	0.245971514	1.718924972	0
	9250	1426790_at	6.454023751	3.176322545	0.834857799	0.262837853	1.783681219	0
	7346	1424339_at	3.289970203	3.175917274	1.14884778	0.361737313	2.217367319	0
	2372	1418271_at	3.278926238	3.175533841	1.058998997	0.333486919	2.08348541	0
	15277	1451131_at	7.25597129	3.175197388	0.742653745	0.23389215	1.673250847	0
	4906	1421502_at	3.470917968	3.174625218	0.619484624	0.195136302	1.53632626	0
	2091	1417965_at	6.56331842	3.171237758	0.780409954	0.246090017	1.71761888	0
	4445	1420950_at	3.691531191	3.170046004	0.543335967	0.171396871	1.457338451	0
	15823	1451806_at	6.675145133	3.169550177	0.997238882	0.314631044	1.996175938	0
	13066	1448416_at	6.836294357	3.168378182	1.122392509	0.354248276	2.177077113	0
	6600	1423481_at	4.977877309	3.168314708	0.643573512	0.203128026	1.562193878	0
	1019	1416801_at	5.883712908	3.167301121	0.741947762	0.23425236	1.672432242	0
	17672	1460691_at	6.161952123	3.166950688	0.585530403	0.184887755	1.500590576	0
	2440	1418347_at	5.192107701	3.166118301	0.593816918	0.18755361	1.50923443	0
	15622	1451550_at	4.136611661	3.164938313	0.928324497	0.293315194	1.903064549	0
	3610	1419647_a_at	6.220972615	3.164682747	1.132099351	0.357729176	2.191774464	0
	11158	1433923_at	2.707233163	3.164433636	0.717106088	0.226614355	1.643881253	0
	10381	1429244_at	4.95617166	3.164268935	0.921343804	0.291171144	1.893878533	0
	11900	1436893_a_at	7.450968056	3.163983004	0.826838626	0.261328403	1.773794189	0
	10243	1428590_at	6.113257793	3.16297792	0.81185865	0.256675409	1.755471592	0
	5371	1422047_at	6.195379476	3.162772105	1.148777144	0.363218438	2.217258757	0
	4161	1420624_a_at	6.410271448	3.16113822	0.744238572	0.235433733	1.675089955	0
	210	1415941_s_at	5.849794453	3.160502987	0.982205159	0.310774951	1.975482628	0
	5343	1422016_a_at	3.563494007	3.160001822	1.159843195	0.367038774	2.234331416	0
	5264	1421924_at	3.136718191	3.159538518	0.634754141	0.200900903	1.552673126	0
	42	1415738_at	5.766902262	3.159449082	0.731721161	0.231597707	1.660619059	0
	10231	1428570_at	4.508035902	3.157579668	0.690476303	0.218672646	1.613816228	0
	10225	1428532_at	6.041133985	3.157449721	0.764904058	0.242253757	1.699256991	0
	6692	1423588_at	5.816699874	3.157212742	0.850242298	0.269301554	1.802803677	0
	8372	1425636_at	3.353634842	3.157102807	0.794386126	0.251618707	1.734339247	0
	12876	1448206_at	7.884529567	3.155727063	0.6111327	0.193658288	1.527457988	0
	10147	1428247_at	5.671636166	3.15529268	0.582531149	0.184620321	1.497474202	0
	2046	1417911_at	5.286758179	3.155198726	1.115997137	0.353701061	2.167447632	0
	873	1416641_at	5.749869456	3.154797665	0.83977755	0.266190621	1.789774154	0
	14932	1450729_at	4.769000297	3.153702302	0.767610506	0.243399799	1.702447733	0
	17516	1460329_at	5.213018212	3.153651246	1.213740823	0.384868436	2.319382599	0
	7365	1424369_at	4.01051761	3.152665828	0.933915104	0.296230287	1.910453447	0
	4585	1421113_at	2.871883176	3.152603851	0.815404809	0.258644869	1.759791867	0
	16187	1452322_a_at	5.762600675	3.152314196	0.906493829	0.287564555	1.874484412	0
	12059	1437320_s_at	4.430232664	3.15101195	0.856788038	0.271908851	1.811001872	0
	8639	1425996_a_at	4.381786732	3.150734577	0.886662988	0.281414688	1.848894605	0
	6787	1423699_at	4.937191931	3.149875059	0.712431389	0.226177666	1.638563279	0
	6	1415675_at	5.443234279	3.149600394	0.573363782	0.182043342	1.487988918	0
	16697	1454119_at	5.622705004	3.149449728	0.951165423	0.302010035	1.933433873	0
	1963	1417820_at	4.965435298	3.149176751	0.754991744	0.239742575	1.687621935	0
	12004	1437159_at	5.083854472	3.147657372	0.813538484	0.258458399	1.757516805	0
	7471	1424497_at	5.472431079	3.145393299	0.799300595	0.254117854	1.740257262	0
	4544	1421070_at	4.399135115	3.145223759	0.901948917	0.286767806	1.868588529	0
	12007	1437165_a_at	6.168262429	3.144572862	1.110745781	0.353226282	2.159572545	0
	131	1415849_s_at	7.334918985	3.143493212	1.048130063	0.333428448	2.067847886	0
	11958	1437024_at	3.88825184	3.142795613	0.680931406	0.216664235	1.603174433	0
	4817	1421395_at	3.865881492	3.142661796	0.998172176	0.31761998	1.997467703	0
	13612	1449026_at	5.757899051	3.141943079	0.852123576	0.271209107	1.805156071	0
	11072	1433640_at	6.062028093	3.141719168	0.802946008	0.25557536	1.744660117	0
	6079	1422862_at	7.616964796	3.141062768	1.417777508	0.451368729	2.671736092	0
	11336	1434518_at	5.387281676	3.140080969	0.81262472	0.258791008	1.756403994	0
	10067	1428077_at	4.190325368	3.137813498	0.802279484	0.255681061	1.743854272	0
	3621	1419659_s_at	6.514663331	3.136916805	0.759487576	0.242112757	1.692889229	0
	16580	1453574_at	8.375127126	3.136393524	1.765339484	0.562856501	3.399539856	0
	9154	1426647_at	5.622931571	3.135282304	0.763305795	0.2434568	1.697375543	0
	13894	1449348_at	6.6139102	3.134827484	0.987207896	0.31491618	1.982344766	0
	3006	1418978_at	3.992535519	3.13440679	0.615737881	0.196444789	1.532341528	0
	3698	1419751_x_at	2.047384027	3.134090973	0.652228594	0.208107742	1.571594032	0
	6067	1422847_a_at	6.258999046	3.133989519	0.792411394	0.252844303	1.731966943	0
	9460	1427102_at	5.347182096	3.133176531	1.325235824	0.42296877	2.505738433	0
	932	1416708_a_at	6.178220033	3.132962812	0.806577159	0.257448686	1.749056821	0
	5771	1422511_a_at	5.00254553	3.132373254	0.782506585	0.249812689	1.720116864	0
	3909	1420337_at	3.277391889	3.131277537	0.596556955	0.190515516	1.512103566	0
	1898	1417753_at	7.06563467	3.131107417	0.817026834	0.260938615	1.761771516	0
	2621	1418547_at	4.89265212	3.131097548	1.417652924	0.452765493	2.671505382	0
	4444	1420949_at	3.650519455	3.130313402	0.544107662	0.173818909	1.458118188	0
	2717	1418651_at	4.647166769	3.130094067	0.825876542	0.263850391	1.772611702	0
	1578	1417405_at	5.452749148	3.129592475	0.666384917	0.212930253	1.587091072	0
	5159	1421797_a_at	4.479644448	3.129587014	0.747353367	0.238802552	1.678710399	0
	5693	1422424_at	2.694916394	3.12938223	0.547957246	0.175100773	1.462014121	0
	5279	1421939_a_at	5.641442575	3.128890695	0.851067138	0.272002835	1.8038347	0
	13536	1448938_at	6.546881973	3.128469822	0.896660426	0.286613098	1.861751379	0
	16583	1453604_a_at	6.436962749	3.128374228	0.713651945	0.228122307	1.639950132	0
	6349	1423188_a_at	7.393864353	3.127932705	0.657128781	0.210084053	1.576941106	0
	13089	1448441_at	7.508330979	3.127153789	0.837936194	0.267954904	1.787491267	0
	1396	1417207_at	4.463844685	3.126372183	0.692077673	0.221367653	1.615608535	0
	1458	1417274_at	5.859777641	3.124746268	0.652341487	0.208766226	1.571717016	0
	10586	1430700_a_at	6.212256986	3.123758479	1.27918146	0.409500756	2.427012367	0
	17428	1460211_a_at	6.281585891	3.122335944	0.852236779	0.272948457	1.805297721	0
	473	1416220_at	7.176902781	3.122240293	0.720397154	0.230730849	1.647635543	0
	3317	1419324_at	3.445762904	3.122065012	0.655891269	0.210082515	1.575589021	0
	8106	1425276_at	4.116177039	3.121815407	0.706747265	0.226389832	1.632120148	0
	14793	1450555_at	2.821561491	3.121133075	0.632757751	0.202733346	1.550526036	0
	8644	1426002_a_at	6.541031449	3.120988186	1.031769224	0.330590557	2.044529988	0
	14965	1450767_at	5.804689273	3.120305464	0.812246285	0.260309862	1.75594333	0
	15166	1451003_at	7.599188013	3.118562421	0.760811691	0.24396231	1.694443687	0
	1088	1416871_at	6.154544597	3.116914275	1.274641237	0.408943309	2.419386461	0
	12604	1439142_at	4.921363104	3.116787749	0.762516468	0.244648186	1.696447129	0
	14661	1450400_at	6.24375761	3.116204353	0.839489237	0.269394796	1.789416516	0
	6152	1422946_a_at	6.47637409	3.115873583	0.846765833	0.271758725	1.798464688	0
	10125	1428182_at	6.706132171	3.115746222	0.666757725	0.213996159	1.587501247	0
	1983	1417840_at	5.640966137	3.115305113	0.742335702	0.238286677	1.672882019	0
	8788	1426184_a_at	4.910229597	3.11484632	0.760494708	0.244151598	1.694071431	0
	10083	1428101_at	6.58953343	3.114496246	0.636362572	0.204322793	1.554405135	0
	1641	1417475_at	5.957737787	3.114120698	0.525796137	0.168842568	1.43972786	0
	1263	1417062_at	5.824743454	3.113711801	0.653611648	0.209913984	1.573101379	0
	12204	1437721_at	3.718734774	3.113263796	1.038208998	0.333479289	2.053676579	0
	1311	1417113_at	6.593517193	3.112620667	0.633806034	0.203624567	1.55165308	0
	15151	1450985_a_at	5.688010535	3.112065462	1.025605588	0.329557845	2.035813762	0
	7093	1424049_at	5.406191746	3.111629315	0.784036662	0.251969815	1.721942135	0
	9369	1426968_a_at	6.13518083	3.111226229	1.154387821	0.371039499	2.22589852	0
	10985	1433439_at	5.687610117	3.111154978	0.750687687	0.241289069	1.682594679	0
	10724	1431423_a_at	6.549219618	3.110779032	0.787472986	0.253143337	1.726048479	0
	17072	1455915_at	4.973380365	3.110483423	0.579759269	0.186388799	1.494599836	0
	9902	1427812_at	4.506639148	3.108088247	0.795191074	0.25584572	1.735307188	0
	7499	1424533_a_at	5.455157401	3.107785768	0.63981253	0.205874078	1.558126676	0
	11977	1437053_x_at	5.950831107	3.106764241	0.783180703	0.252088875	1.7209208	0
	7272	1424258_at	5.318185992	3.106740329	0.672905972	0.216595499	1.594281042	0
	1698	1417535_at	5.386772865	3.106635302	0.589768216	0.189841471	1.505004933	0
	12119	1437477_at	6.363092599	3.10617983	1.03147752	0.332072699	2.044116639	0
	16848	1454985_at	5.062045514	3.104328148	0.674738982	0.217354271	1.596307937	0
	13486	1448880_at	6.799641777	3.103892902	0.604544151	0.194769655	1.520498245	0
	5699	1422430_at	4.66096394	3.103793264	1.097216547	0.353508257	2.139415275	0
	6278	1423103_at	6.939638601	3.103773921	0.765820091	0.246738361	1.700336269	0
	1479	1417299_at	3.578719872	3.10006439	0.991018194	0.319676648	1.987587252	0
	3494	1419513_a_at	4.984527999	3.099332478	1.341539215	0.43284779	2.534215507	0
	12160	1437612_at	6.162766989	3.099101923	0.805959148	0.260062163	1.748307735	0
	8953	1426381_at	6.04818971	3.098575626	0.77604411	0.250451886	1.712428925	0
	9998	1427969_s_at	5.312378322	3.098045561	0.856560452	0.276484136	1.810716208	0
	10045	1428046_a_at	5.162725574	3.097670429	0.650304354	0.209933358	1.569499266	0
	1647	1417483_at	7.338973539	3.097641539	1.119407392	0.36137409	2.172577123	0
	15526	1451434_s_at	5.203794155	3.097295996	0.801107901	0.258647511	1.742438699	0
	12052	1437301_a_at	8.140545709	3.095991455	0.794857477	0.25673762	1.734905975	0
	7761	1424854_at	5.652474383	3.095200286	0.915979378	0.295935414	1.88684953	0
	15401	1451283_at	6.036358293	3.094788892	0.526684812	0.170184407	1.440614981	0
	15116	1450943_at	5.163635667	3.094784423	0.816591213	0.263860451	1.761239631	0
	15418	1451306_at	5.503449589	3.094668923	0.864277665	0.279279525	1.820427979	0
	7611	1424665_at	5.22643544	3.094074209	0.792332775	0.256080728	1.731872562	0
	15649	1451584_at	4.358233288	3.093505982	1.134447112	0.3667189	2.195344139	0
	12031	1437234_x_at	5.180821679	3.093464275	0.706217495	0.228293406	1.63152093	0
	15230	1451075_s_at	7.249204132	3.091455576	0.698017797	0.225789367	1.622274324	0
	8577	1425910_at	6.089638367	3.090885747	0.833524218	0.269671637	1.782033204	0
	14781	1450543_at	5.47085589	3.090572539	0.846216635	0.273805783	1.797780187	0
	12573	1438975_x_at	5.04720374	3.08982283	0.972990732	0.314901787	1.962905518	0
	3395	1419406_a_at	6.447035213	3.089710775	1.313169561	0.425013749	2.484868595	0
	3932	1420363_at	4.317114441	3.089534089	1.064261306	0.344473074	2.091098913	0
	6184	1422987_at	3.203421824	3.089424364	0.793700566	0.256908884	1.733515296	0
Negative genes (563) Downregulated in Stat5 tumors compared to NML mammary gland
	Row	Gene ID	Gene Name	Score(d)	Numerator(r)	Denominator(s+s0)	Fold Change	q-value(%)	InverseFoldChange
	3346	1419354_at	3.377255114	-9.742517472	-2.131932113	0.218827641	0.228152108	0	4.383040813
	16349	1452584_at	3.166370442	-9.239351188	-2.421086231	0.262040719	0.186715522	0	5.355741134
	8990	1426434_at	2.445626924	-9.208003766	-2.536741899	0.275493143	0.172331472	0	5.802770612
	13973	1449439_at	3.373017752	-9.020168973	-2.030571557	0.225114581	0.244758089	0	4.085666812
	16398	1452652_at	2.920458729	-8.949429489	-2.551847102	0.285140757	0.170536552	0	5.86384554
	12492	1438714_at	3.255662054	-8.768027407	-2.189695032	0.249736335	0.219197761	0	4.562090391
	6652	1423545_a_at	3.26585809	-8.724453012	-2.189076796	0.250912784	0.219291714	0	4.560135824
	7361	1424364_a_at	3.890335396	-8.479617311	-2.567965173	0.302839748	0.168641888	0	5.929724894
	12824	1448149_at	3.179086206	-8.421153051	-2.669312487	0.316977078	0.157201568	0	6.361259705
	3348	1419356_at	3.341077725	-8.395567276	-1.915157579	0.228115328	0.265142973	0	3.77155007
	8350	1425611_a_at	2.103165241	-8.376110368	-1.758052251	0.209888859	0.295647042	0	3.382411651
	10064	1428074_at	2.918459598	-8.326298896	-2.382440025	0.286134338	0.191784758	0	5.214178691
	1577	1417404_at	4.340390886	-8.32025965	-3.161796558	0.380011765	0.111738901	0	8.949434711
	4534	1421059_a_at	2.750344788	-8.179854937	-1.711607721	0.209246708	0.305319636	0	3.275256104
	3347	1419355_at	3.346212722	-8.168571506	-1.864431006	0.228244437	0.274631496	0	3.641242959
	1576	1417403_at	4.185884265	-8.050043917	-3.074858566	0.381967924	0.118679399	0	8.426062201
	12214	1437750_at	2.896460624	-7.776918915	-2.302150545	0.296023473	0.20276063	0	4.931923919
	16876	1455092_at	3.35312278	-7.624363836	-1.941933732	0.254701084	0.260267354	0	3.842202966
	13512	1448910_at	2.874375684	-7.623298879	-1.745659058	0.22898998	0.298197681	0	3.353480139
	15638	1451572_a_at	3.09554474	-7.605376995	-1.404964851	0.184733098	0.377627347	0	2.648113303
	6973	1423911_at	4.067415518	-7.594348483	-2.772613583	0.365089065	0.146339021	0	6.833447387
	16830	1454925_x_at	2.756897093	-7.555760518	-3.327236871	0.44035764	0.0996327	0	10.03686542
	17217	1456370_s_at	2.256562206	-7.514023063	-1.928053049	0.256593975	0.262783564	0	3.805413031
	11875	1436834_x_at	2.74420676	-7.506645456	-3.355485838	0.447002041	0.097700798	0	10.23533089
	6815	1423728_at	2.845363674	-7.505804847	-2.37440715	0.316342777	0.192855588	0	5.185227002
	12845	1448172_at	2.667842215	-7.48622892	-3.286697121	0.43903241	0.102472087	0	9.75875512
	17333	1456736_x_at	3.463193372	-7.477057213	-1.465182155	0.195957061	0.362189806	0	2.760983286
	11290	1434341_x_at	3.610294977	-7.362311627	-2.415304916	0.328063391	0.187465248	0	5.334322009
	9353	1426945_at	3.15965545	-7.356284289	-1.968202166	0.267553848	0.255571317	0	3.912802159
	9018	1426468_at	2.29144107	-7.340014611	-1.845832888	0.25147537	0.278194753	0	3.594604107
	11757	1436363_a_at	3.24230085	-7.307811362	-1.984217918	0.271520134	0.25274984	0	3.956481243
	9354	1426946_at	3.169915308	-7.285510938	-2.013702824	0.276398298	0.247636723	0	4.038173296
	15527	1451435_at	2.334590588	-7.2799945	-1.610527231	0.221226435	0.327478652	0	3.053634161
	9046	1426510_at	2.85978686	-7.231405404	-1.438161959	0.198877242	0.36903717	0	2.709754139
	11758	1436364_x_at	3.306912829	-7.116064317	-1.931882494	0.271481877	0.262086965	0	3.81552742
	7613	1424667_a_at	2.105143095	-7.06348165	-1.512338068	0.214106604	0.35054266	0	2.852719837
	10307	1428843_at	4.868433196	-7.039469447	-1.755564771	0.24938879	0.296157234	0	3.376584756
	7614	1424668_a_at	2.110759625	-7.035258735	-1.446277626	0.205575613	0.366967035	0	2.725040414
	3306	1419313_at	2.589131895	-7.031187095	-2.03330316	0.289183481	0.244295101	0	4.093409956
	906	1416680_at	4.13466932	-6.930297283	-1.699951499	0.245292724	0.307796451	0	3.24890036
	9017	1426467_s_at	2.320990118	-6.815720795	-1.769049213	0.259554237	0.293402036	0	3.408292641
	6611	1423493_a_at	3.214611979	-6.812562193	-1.872641764	0.274880685	0.273072935	0	3.662025315
	15809	1451783_a_at	2.317426386	-6.811415689	-1.730932166	0.254122233	0.301257243	0	3.319422264
	16328	1452545_a_at	2.590771496	-6.807214971	-2.363790405	0.347247797	0.19428004	0	5.147209149
	12185	1437686_x_at	2.094749209	-6.778595876	-1.411297753	0.208199128	0.375973334	0	2.659763098
	6875	1423795_at	3.788272444	-6.761621816	-2.347642817	0.347201142	0.196466765	0	5.089919419
	12539	1438914_at	3.966906838	-6.758862475	-2.691959526	0.398285885	0.154753128	0	6.461904931
	11902	1436898_at	3.801426622	-6.757370631	-2.441473714	0.361305284	0.184095502	0	5.43196323
	2921	1418884_x_at	2.728232105	-6.731384966	-2.730278753	0.40560431	0.150696858	0	6.635838398
	10251	1428631_a_at	2.940233197	-6.712678899	-3.348016223	0.498760074	0.09820796	0	10.18247398
	12672	1439418_x_at	2.280474835	-6.676698214	-2.191589681	0.328244532	0.218910084	0	4.568085588
	11400	1434752_at	3.38323848	-6.674806748	-1.736751398	0.260195008	0.300044544	0	3.332838471
	16662	1453993_a_at	2.659763725	-6.658149879	-2.037590836	0.306029584	0.243570136	0	4.105593626
	5751	1422491_a_at	2.658899286	-6.642400165	-2.040728915	0.307227638	0.243040911	0	4.11453363
	907	1416681_at	3.882258426	-6.614804733	-1.561813736	0.236108819	0.338724974	0	2.952247626
	17091	1455972_x_at	3.63207999	-6.582414978	-3.915195674	0.594796239	0.066283993	0	15.08659864
	3914	1420342_at	2.957859817	-6.573873661	-1.950966832	0.296775833	0.258642842	0	3.866335498
	12409	1438458_a_at	3.750581922	-6.56904674	-2.292681431	0.349012805	0.204095824	0	4.89965929
	9337	1426918_at	2.619244166	-6.539471508	-2.313310629	0.353745807	0.201198209	0	4.970223158
	12789	1448111_at	3.183614769	-6.530840336	-1.588874813	0.243287959	0.332430622	0	3.008146465
	4242	1420718_at	1.848111107	-6.512538195	-1.572228392	0.241415612	0.33628856	0	2.973636685
	16429	1452721_a_at	2.720482316	-6.511674554	-1.558800648	0.239385527	0.339433145	0	2.946088252
	17401	1460184_at	3.533032726	-6.508368424	-3.868030196	0.594316416	0.068486802	0	14.60135342
	12298	1438082_at	4.077511672	-6.499783115	-2.502892975	0.385073306	0.176422568	0	5.668209078
	11629	1435757_a_at	2.905892471	-6.499018248	-3.313707662	0.50987819	0.100571423	0	9.943182327
	12410	1438459_x_at	3.694713452	-6.49098443	-2.255290343	0.347449661	0.209454627	0	4.774303705
	10135	1428213_at	4.419333654	-6.463142447	-1.416908098	0.219228976	0.37451409	0	2.67012651
	14285	1449935_a_at	2.60391051	-6.461722062	-1.890390837	0.292552174	0.269733976	0	3.707356462
	12608	1439167_at	2.648452298	-6.433799808	-1.605816765	0.249590726	0.328549633	0	3.043680164
	12343	1438202_at	2.643457057	-6.394658356	-2.061702967	0.322410182	0.239533116	0	4.174788083
	6876	1423796_at	3.556763106	-6.393056894	-2.234604148	0.349536096	0.212479543	0	4.706335429
	7061	1424016_at	2.953721817	-6.384225999	-1.33650146	0.209344321	0.395979745	0	2.525381698
	12535	1438909_at	2.773616468	-6.35408595	-1.307507478	0.205774283	0.404018293	0	2.475135451
	5750	1422490_at	2.754835965	-6.347807556	-1.981678164	0.312183088	0.253195178	0	3.94952229
	1374	1417181_a_at	2.395316757	-6.347020081	-1.629471479	0.25673016	0.32320659	0	3.093996315
	8366	1425628_a_at	3.446806363	-6.341758629	-1.936723892	0.305392243	0.261208927	0	3.828353078
	10506	1430053_a_at	3.869340889	-6.264239	-1.549367325	0.247335283	0.341659862	0	2.926887562
	10353	1429080_at	3.571284463	-6.245302479	-1.499762881	0.240142553	0.353611505	0	2.827962288
	10975	1433144_at	2.535250195	-6.233517117	-1.399921028	0.22457964	0.378949884	0	2.638871369
	17631	1460631_at	2.501048545	-6.220655808	-2.270278378	0.364958044	0.207289885	0	4.824162077
	4166	1420629_a_at	2.463379885	-6.197771711	-1.872907387	0.302190444	0.273022662	0	3.662699613
	8281	1425517_s_at	2.395012657	-6.194146791	-2.168223783	0.350043978	0.22248442	0	4.49469675
	15775	1451738_at	2.351185339	-6.190436464	-2.155875528	0.348259051	0.224396872	0	4.4563901
	10850	1431995_at	3.263147222	-6.188188312	-2.054701522	0.332036037	0.240698404	0	4.154576787
	2050	1417917_at	2.92837084	-6.185398071	-2.188238452	0.353774879	0.21941918	0	4.557486719
	17566	1460391_at	3.602103413	-6.179396292	-1.449725656	0.234606358	0.366091034	0	2.731561028
	7326	1424317_at	1.940662797	-6.17515691	-2.108007039	0.341368984	0.231967237	0	4.310953614
	11289	1434340_at	3.597331158	-6.16598364	-2.171134738	0.352114904	0.222035961	0	4.503774948
	12303	1438094_x_at	3.825054995	-6.148192805	-1.443107386	0.234720581	0.36777431	0	2.719058868
	6798	1423710_at	4.269108729	-6.11257286	-1.695321063	0.277349833	0.308785933	0	3.238489492
	2000	1417860_a_at	3.638340577	-6.109919584	-1.669506469	0.273245244	0.314360865	0	3.181057542
	3417	1419429_at	2.613878585	-6.096866369	-1.255672252	0.205953711	0.418798375	0	2.387783861
	2098	1417972_s_at	3.54019401	-6.096132624	-1.484495298	0.243514272	0.357373534	0	2.798192661
	9234	1426766_at	0.781699365	-6.085221107	-1.416119554	0.23271456	0.374718847	0	2.668667479
	36	1415729_at	2.629971061	-6.080982183	-1.912023152	0.314426699	0.265719654	0	3.763364822
	12044	1437275_at	2.732626228	-6.054593133	-1.875832459	0.309819738	0.272469668	0	3.670133289
	16477	1452925_a_at	4.708079406	-6.040685514	-1.62566275	0.269118918	0.324060986	0	3.085838908
	15359	1451232_at	2.9451151	-6.039095407	-1.166126791	0.193096269	0.445616083	0	2.244084173
	8280	1425516_at	2.426998917	-6.00954722	-2.129234354	0.354308615	0.228579139	0	4.37485243
	12891	1448223_at	2.800136712	-6.00889272	-1.438799183	0.239444978	0.368874206	0	2.710951275
	15534	1451446_at	3.022889227	-6.001751644	-2.085745564	0.347522805	0.235574361	0	4.244944126
	12406	1438443_at	2.47528329	-5.994401918	-1.901314745	0.317181726	0.267699297	0	3.735534653
	17029	1455811_at	2.451658046	-5.984097549	-1.900860963	0.317652068	0.267783512	0	3.734359871
	6688	1423584_at	4.279166845	-5.971965088	-2.034375376	0.340654265	0.244113608	0	4.096453324
	17283	1456582_x_at	3.14453193	-5.963773003	-1.148276935	0.192542026	0.451163751	0	2.216490125
	6653	1423546_at	2.90603007	-5.960026284	-1.6477846	0.276472707	0.319129836	0	3.133520865
	9739	1427525_at	2.936403654	-5.938967582	-1.026844936	0.172899569	0.49078228	0	2.037563379
	7325	1424316_at	1.871526896	-5.931113934	-2.065629132	0.348270014	0.238882135	0	4.186164869
	10769	1431706_at	2.854618299	-5.908334365	-1.600933994	0.270961983	0.329663486	0	3.033396304
	1398	1417209_at	3.803603873	-5.898367606	-1.37541955	0.233186475	0.3854406	0	2.594433486
	11275	1434319_at	2.250617672	-5.892411226	-2.890634257	0.490568996	0.134844234	0	7.415964086
	15231	1451076_s_at	2.843560008	-5.885399226	-1.783630148	0.30306018	0.290451634	0	3.442914009
	12284	1438009_at	4.588583769	-5.884572676	-2.235944628	0.379967204	0.212282209	0	4.710710353
	10553	1430474_a_at	2.541992925	-5.875244974	-2.516939809	0.428397423	0.174713161	0	5.723667276
	15642	1451577_at	2.3812587	-5.870108085	-1.898383237	0.323398345	0.268243806	0	3.727951878
	8987	1426430_at	4.248949752	-5.868698947	-1.499803731	0.255559834	0.353601493	0	2.828042362
	2586	1418504_at	4.191284767	-5.863900232	-1.989941579	0.33935461	0.251749082	0	3.972209126
	9164	1426659_a_at	4.629404708	-5.824321841	-2.093216187	0.35939226	0.234357653	0	4.26698248
	13284	1448654_at	2.424532191	-5.805692076	-2.470773612	0.425577791	0.180394391	0	5.5434096
	12176	1437670_x_at	3.04661936	-5.805679927	-1.152393338	0.198494122	0.449878293	0	2.222823408
	13870	1449323_a_at	4.612430432	-5.801175885	-1.98286855	0.341804591	0.25298635	0	3.952782436
	16069	1452127_a_at	3.14893663	-5.796333257	-1.405286761	0.242444093	0.377543096	0	2.648704244
	11334	1434515_at	3.127946144	-5.780914403	-1.439696476	0.249043036	0.368644854	0	2.712637892
	9165	1426660_x_at	4.646446093	-5.776595908	-2.082505391	0.360507369	0.236104036	0	4.235421032
	12271	1437975_a_at	4.650834092	-5.772783066	-2.085895547	0.361332744	0.235549872	0	4.245385454
	12272	1437976_x_at	4.673243562	-5.769628293	-2.08420088	0.361236595	0.235826724	0	4.240401525
	7095	1424053_a_at	3.437566267	-5.763568886	-1.517937104	0.263367565	0.349184856	0	2.863812628
	738	1416501_at	2.729586738	-5.762782496	-1.770471326	0.307225082	0.293112962	0	3.411653967
	12266	1437948_x_at	2.364885782	-5.756028294	-1.865148039	0.324033855	0.274495035	0	3.643053138
	12517	1438843_x_at	2.59979514	-5.735495756	-2.460094621	0.428924495	0.181734645	0	5.50252815
	2666	1418594_a_at	3.142012473	-5.696377587	-1.425441775	0.250236533	0.372305343	0	2.685967364
	908	1416682_at	3.77794977	-5.673941596	-1.404882546	0.247602574	0.377648891	0	2.647962234
	7431	1424444_a_at	4.605331796	-5.671043442	-1.467076059	0.258695966	0.361714651	0	2.76461016
	6094	1422878_at	3.124635365	-5.667280793	-1.311085953	0.231343038	0.403017404	0	2.481282421
	17139	1456085_x_at	3.098294378	-5.66620944	-1.150554228	0.203055365	0.450452152	0	2.219991616
	16458	1452839_at	3.428224676	-5.64751818	-1.287923258	0.228051193	0.409540133	0	2.441763137
	16427	1452716_at	2.039281611	-5.646596673	-2.529135419	0.447904387	0.173242474	0	5.772256535
	17480	1460279_a_at	3.454157996	-5.632491514	-1.674297631	0.297257018	0.31331861	0	3.191639334
	7129	1424093_x_at	2.967672105	-5.599395628	-1.083625899	0.193525511	0.471841461	0	2.119355931
	10886	1432151_at	3.411144094	-5.597242302	-1.302856096	0.2327675	0.405322987	0	2.467168236
	12377	1438343_at	2.05019426	-5.590774829	-1.624720962	0.290607476	0.324272602	0	3.083825138
	6234	1423052_at	2.633451521	-5.577336859	-2.210900338	0.39640789	0.215999468	0	4.629641038
	15584	1451504_at	4.333007139	-5.567879201	-1.529184234	0.274643931	0.346473224	0	2.886225925
	1603	1417434_at	5.9081891	-5.565132817	-2.056673353	0.369564109	0.240369649	0	4.160259015
	7207	1424180_a_at	2.85656984	-5.559731258	-1.233935537	0.22194158	0.425156077	0	2.352077402
	11055	1433584_at	2.591642155	-5.555670774	-2.199102727	0.395830282	0.217773041	0	4.591936613
	11720	1436158_at	3.385750916	-5.551301846	-1.461646633	0.263297993	0.36307849	0	2.754225404
	16809	1454815_at	3.829329359	-5.544305413	-1.288311424	0.232366605	0.409429959	0	2.442420196
	9889	1427771_x_at	2.517305263	-5.54273892	-1.960200643	0.353651989	0.256992713	0	3.891160915
	10623	1430994_at	4.611169701	-5.541316036	-1.586638165	0.286328763	0.332946397	0	3.003486471
	6235	1423053_at	2.593642445	-5.537625338	-2.133731931	0.385315329	0.227867657	0	4.388512238
	6421	1423272_at	3.254781329	-5.532801594	-1.319929875	0.238564469	0.400554408	0	2.496539745
	17085	1455956_x_at	2.774063782	-5.510766847	-1.949614418	0.353782781	0.258885413	0	3.862712811
	10779	1431731_at	2.692151308	-5.507503132	-1.731182193	0.314331586	0.301205038	0	3.319997587
	14234	1449875_s_at	3.608249283	-5.50632308	-1.482438238	0.269224711	0.357883457	0	2.794205713
	7195	1424168_a_at	2.651491803	-5.485942408	-1.431205167	0.260885926	0.370820995	0	2.696718939
	11857	1436780_at	2.296077733	-5.483491062	-1.95690934	0.356872897	0.257579674	0	3.882293904
	16653	1453960_a_at	2.615190497	-5.476272134	-1.436598076	0.262331389	0.369437424	0	2.706818353
	6690	1423586_at	1.838680709	-5.468922899	-2.052299954	0.375265842	0.241099413	0	4.147666666
	6075	1422855_at	2.835029255	-5.467777775	-1.971963652	0.360651755	0.254905843	0	3.923017177
	4176	1420641_a_at	1.724192863	-5.455330931	-2.287013409	0.419225422	0.204899247	0	4.880447403
	1200	1416991_at	2.635207538	-5.433491405	-1.589067499	0.292457902	0.332386225	0	3.00854826
	13839	1449289_a_at	3.492747695	-5.432558662	-1.701602968	0.313223119	0.307444314	0	3.252621543
	8936	1426363_x_at	2.765867539	-5.420691253	-1.424746697	0.262834873	0.37248476	0	2.684673598
	16256	1452428_a_at	3.518771533	-5.418939245	-1.705199512	0.314674041	0.30667883	0	3.26074023
	12222	1437804_at	4.347078976	-5.417792935	-1.851181679	0.341685572	0.277165255	0	3.607955836
	12696	1439461_x_at	4.064921384	-5.406198202	-1.252280582	0.231637934	0.419784097	0	2.38217695
	10705	1431373_at	3.006142083	-5.387840202	-1.370158914	0.254305782	0.386848634	0	2.584990385
	12516	1438842_at	2.307171532	-5.324025639	-2.290371647	0.430195458	0.204422847	0	4.891821112
	10758	1431675_a_at	3.10682559	-5.322244343	-1.552720302	0.291741642	0.34086673	0	2.933697871
	9275	1426828_at	2.500650475	-5.32034697	-1.204765723	0.226444954	0.433839788	0	2.304998358
	7317	1424308_at	5.310824161	-5.311551682	-1.926821185	0.362760508	0.263008041	0	3.802165116
	12645	1439367_x_at	2.539767938	-5.292972356	-1.993957194	0.376717855	0.251049335	0	3.983280823
	10805	1431791_a_at	3.081131931	-5.287652951	-1.086119665	0.205406761	0.471026566	0	2.123022505
	11844	1436756_x_at	3.294137004	-5.283370635	-3.361724333	0.636284025	0.097279233	0	10.27968629
	10624	1430998_at	1.910874463	-5.281508736	-2.189014046	0.414467561	0.219301252	0	4.559937487
	2585	1418503_at	4.251526542	-5.275491998	-1.803744093	0.341910118	0.286430277	0	3.491251026
	17715	AFFX-PyruCarbMur/L09192_MA_at	5.366035957	-5.268532878	-1.142245967	0.216805322	0.453053721	0	2.207243763
	1445	1417259_a_at	2.681989819	-5.267352302	-1.416092967	0.268843412	0.374725753	0	2.668618298
	1282	1417084_at	3.083380125	-5.252795067	-1.417706239	0.269895593	0.374306955	0	2.67160411
	12309	1438119_at	2.343135091	-5.248160771	-1.846852016	0.351904619	0.277998303	0	3.597144254
	12243	1437852_x_at	3.013621995	-5.247680664	-1.914794648	0.364883988	0.265209682	0	3.770601402
	10759	1431676_x_at	3.153482342	-5.245430766	-1.515532362	0.28892429	0.349767377	0	2.859043086
	12023	1437205_at	3.393089072	-5.236001845	-1.365730144	0.260834542	0.388038003	0	2.577067175
	6543	1423418_at	2.533958355	-5.227196793	-1.688137902	0.322952812	0.310327208	0	3.222405168
	8351	1425612_at	2.242897681	-5.219715082	-1.12574798	0.215672304	0.458264368	0	2.182146528
	10710	1431388_at	3.348639942	-5.214457365	-1.258426906	0.241334202	0.417999492	0	2.392347405
	15975	1452012_a_at	3.708734391	-5.211598996	-1.281476092	0.245889235	0.411374396	0	2.430875645
	12353	1438245_at	3.243978264	-5.206888201	-1.806571079	0.346957916	0.285869562	0	3.498098901
	17118	1456030_at	3.700847218	-5.204343252	-1.354304511	0.260225824	0.391123327	0	2.556738323
	10783	1431741_a_at	2.513776808	-5.19572397	-2.769264079	0.532989069	0.146679171	0	6.817600579
	4422	1420921_at	2.678528257	-5.188979029	-0.933338378	0.179869368	0.52364523	0	1.909689885
	12897	1448229_s_at	2.699510913	-5.18065998	-1.895104725	0.365803726	0.268854081	0	3.719489758
	12352	1438244_at	3.154210465	-5.178907743	-1.803866277	0.348310178	0.28640602	0	3.491546718
	15236	1451081_a_at	3.45836883	-5.168122959	-1.369475599	0.264985104	0.387031904	0	2.583766325
	16189	1452324_at	2.434954246	-5.16609743	-1.071328638	0.207376778	0.475880539	0	2.101367713
	6422	1423273_at	3.234335455	-5.155934842	-1.265301933	0.24540689	0.416012294	0	2.403775118
	5385	1422064_a_at	2.483753302	-5.153714717	-1.698916986	0.329649016	0.308017241	0	3.246571508
	12022	1437204_a_at	3.284631584	-5.14413087	-1.36504776	0.265360232	0.388221585	0	2.57584853
	10105	1428127_at	3.585167832	-5.141649989	-1.182541219	0.229992555	0.440574769	0	2.269762299
	10628	1431011_at	4.228851361	-5.13223001	-1.514183915	0.295034305	0.350094447	0	2.856372068
	12603	1439121_at	3.660386984	-5.124573349	-1.426002507	0.278267557	0.372160667	0	2.687011521
	6821	1423734_at	2.979894077	-5.118908363	-1.933636681	0.377743953	0.261768484	0	3.820169577
	8412	1425696_at	2.954347595	-5.115845493	-1.301205801	0.254348143	0.405786901	0	2.464347663
	15240	1451086_s_at	2.991713943	-5.112835914	-1.962761658	0.383889038	0.256536914	0	3.898074486
	11983	1437080_s_at	3.607796886	-5.107025345	-1.465549705	0.286967384	0.362097544	0	2.761686782
	14294	1449945_at	4.659525459	-5.093402184	-1.485508444	0.291653474	0.357122653	0	2.800158407
	17366	1459909_at	3.058967495	-5.091218658	-1.507111334	0.296021726	0.351814943	0	2.842403429
	998	1416778_at	6.404898635	-5.072667171	-1.711301061	0.337357253	0.305384541	0	3.274559988
	4614	1421144_at	3.170684813	-5.070475155	-1.63564224	0.32258165	0.321827109	0	3.10725844
	8551	1425869_a_at	2.342327267	-5.064298962	-1.452596948	0.286830805	0.365363153	0	2.737002872
	4936	1421534_at	3.96574471	-5.059263694	-1.545902135	0.305558719	0.342481476	0	2.919865947
	15320	1451185_at	2.756027535	-5.04509112	-1.729869889	0.342881793	0.301479145	0	3.316979025
	17389	1460171_at	3.492824084	-5.042511081	-1.45070711	0.287695374	0.365842069	0	2.733419921
	2068	1417937_at	2.156787967	-5.042503253	-1.38496821	0.274658863	0.382897936	0	2.611662026
	10755	1431663_a_at	2.592298603	-5.021903484	-1.12662744	0.224342711	0.457985097	0	2.18347716
	9770	1427564_at	2.384658425	-5.019189288	-1.474728104	0.293817989	0.359801198	0	2.77931259
	12016	1437189_x_at	2.261427002	-5.018491048	-1.335852473	0.266186083	0.396157914	0	2.524245927
	6252	1423072_at	2.068229404	-5.01769026	-1.355633498	0.270170821	0.390763197	0	2.559094633
	6658	1423551_at	1.833714543	-5.012584166	-1.44045657	0.287368057	0.368450682	0	2.714067441
[truncated: 356 more rows]
