# Supplementary material for: A genomic analysis of mouse models of breast cancer reveals molecular features of mouse models and relationships to human breast cancer
Source: Breast Cancer Res. 2014 Jun 5;16(3):R59. doi: 10.1186/bcr3672 (PMC4078930; doi:10.1186/bcr3672)
Supplement: Additional file 3 — Fold change values organized by mouse tumor model type comparing the mouse model to normal mammary gland. [file bcr3672-S3.zip › Additional_File_3/Stat5_vs_nml_mammary/AdditionalFile80_Stat5_vs_nml_mammary/UpregulatedGenesgather_gene_ontology_121024.txt]

#	Annotation	Total Genes With Ann	Your Genes (With Ann)	Your Genes (No Ann)	Genome (With Ann)	Genome (No Ann)	ln(Bayes factor)	neg ln(p value)	FE: neg ln(p value)	FE: neg ln(FDR)	Genes
1	GO:0007186 [6]: G-protein coupled receptor protein signaling pathway	17	17	727	1870	10015	67.59	10.41	0.0	0.0	Calm2 Celsr2 Csprs Cxcr4 F2r Gnb1 Gnb2 Gpr65 P2ry6 Ptger1 Rgs1 Rgs11 Rgs20 Slc19a2 Sstr1 V1ra4 Wdr5
2	GO:0007606 [6]: sensory perception of chemical stimulus	2	2	742	1223	10662	63.61	10.41	0.0	0.0	Gnb1 V1ra4
3	GO:0050875 [3]: cellular physiological process	607	607	137	7327	4558	62.57	10.41	68.68	61.76	0610009D07Rik 0610040B21Rik 1110005A23Rik 1110017C15Rik 1110032D12Rik 1300013B24Rik 1500031M22Rik 1700030A21Rik 1700093E07Rik 2010300G19Rik 2310040A13Rik 2410005K20Rik 2510005D08Rik 2700067D09Rik 2700075B01Rik 2700082D03Rik 2700084L22Rik 2810406C15Rik 3930401K13Rik 4930511J11Rik 5430413I02Rik 5730420B22Rik 5730427N09Rik 5730449L18Rik 5730589K01Rik 5830426I05Rik 5930412E23Rik AA545217 Abcg1 Abi1 A…
4	GO:0050877 [4]: neurophysiological process	11	11	733	1496	10389	57.2	10.41	0.0	0.0	Cdkn2d Fcgr3 Gnb1 Myo6 Myo7a Pde6d Pkd2 Rdh10 Tbl1xr1 Usp14 V1ra4
5	GO:0007166 [5]: cell surface receptor linked signal transduction	39	39	705	2263	9622	54.07	10.41	0.0	0.0	2010321M09Rik Acvr1b Adam8 Calm2 Caml Celsr2 Csf1r Csnk2a1 Csprs Ctgf Cxcr4 Dok1 Dvl1 Dvl2 Ephb3 F2r Fcer1g Fcgr1 Fcgr3 Gnb1 Gnb2 Gpr65 Gsg2 Hhat Hs1bp1 Hs1bp3 Itgax Osmr P2ry6 Ptger1 Rgs1 Rgs11 Rgs20 Slc19a2 Slc9a3r1 Sstr1 Tiam1 V1ra4 Wdr5
6	GO:0009581 [5]: detection of external stimulus	9	9	735	1358	10527	53.19	10.41	0.0	0.0	Cdkn2d Gnb1 Myo6 Myo7a Pde6d Pkd2 Rdh10 Tbl1xr1 V1ra4
7	GO:0044238 [4]: primary metabolism	437	437	307	4619	7266	53.09	10.41	59.05	52.83	0610009D07Rik 1110005A23Rik 1500031M22Rik 1700030A21Rik 2010300G19Rik 2410005K20Rik 2510005D08Rik 2700067D09Rik 2700075B01Rik 2700082D03Rik 2700084L22Rik 3930401K13Rik 5730427N09Rik 5730449L18Rik 5730589K01Rik Abtb1 Acp1 Actl6a Acvr1b Adam8 Adipor1 Aebp2 Aire Ampd2 Ankfy1 Ankib1 Ankrd10 Ankrd32 Aof2 Arpc4 Asf1b Atp5g2 Atp6v1b2 Atp6v1g1 Aurka Aurkb B4galt6 B7h3 BC003885 BC017634 BC021921 BC031407 …
8	GO:0007600 [5]: sensory perception	9	9	735	1348	10537	52.58	10.41	0.0	0.0	Cdkn2d Gnb1 Myo6 Myo7a Pde6d Pkd2 Rdh10 Tbl1xr1 V1ra4
9	GO:0006139 [5]: nucleobase, nucleoside, nucleotide and nucleic acid metabolism	261	261	483	2166	9719	52.2	10.41	58.22	52.4	0610009D07Rik 1110005A23Rik 1500031M22Rik 2510005D08Rik 2700067D09Rik 2700075B01Rik 2700082D03Rik 3930401K13Rik 5730449L18Rik 5730589K01Rik Abtb1 Actl6a Aebp2 Aire Ampd2 Ankfy1 Ankib1 Ankrd10 Ankrd32 Aof2 Asf1b Atp5g2 Atp6v1b2 Atp6v1g1 Aurkb BC021921 BC031407 Basp1 Baz1b Baz2a Bcl11a Bclaf1 Bhlhb5 Blm Brca1 Brca2 Cant1 Cbfb Cbx2 Ccnc Ccne2 Ccnh Cdc6 Cdk9 Cdkn2d Cdyl Cebpd Cmas Cnot3 Cnot7 Cpsf2 C…
10	GO:0044237 [4]: cellular metabolism	441	441	303	4825	7060	46.29	10.41	52.22	46.91	0610009D07Rik 0610040B21Rik 1110005A23Rik 1300013B24Rik 1500031M22Rik 1700030A21Rik 2010300G19Rik 2410005K20Rik 2510005D08Rik 2700067D09Rik 2700075B01Rik 2700082D03Rik 2700084L22Rik 3930401K13Rik 5730420B22Rik 5730427N09Rik 5730449L18Rik 5730589K01Rik Abtb1 Acp1 Actl6a Acvr1b Adam8 Adipor1 Aebp2 Aire Ampd2 Ankfy1 Ankib1 Ankrd10 Ankrd32 Aof2 Arpc4 Asf1b Atp5g2 Atp6v1b2 Atp6v1g1 Aurka Aurkb B4galt6…
11	GO:0008152 [3]: metabolism	461	461	283	5141	6744	46.29	10.41	52.21	46.91	0610009D07Rik 0610040B21Rik 1110005A23Rik 1300013B24Rik 1500031M22Rik 1700030A21Rik 2010300G19Rik 2310057D15Rik 2410005K20Rik 2510005D08Rik 2700067D09Rik 2700075B01Rik 2700082D03Rik 2700084L22Rik 3930401K13Rik 5730420B22Rik 5730427N09Rik 5730449L18Rik 5730589K01Rik Abtb1 Acp1 Actl6a Acvr1b Adam8 Adipor1 Aebp2 Aire Ampd2 Ankfy1 Ankib1 Ankrd10 Ankrd32 Aof2 Arpc4 Asf1b Atp13a1 Atp5g2 Atp6v1b2 Atp6v1…
12	GO:0007049 [5]: cell cycle	97	97	647	461	11424	44.58	10.41	50.82	45.7	2810406C15Rik AA545217 Aurka Aurkb Blm Brca1 Brrn1 Bub1b Calm2 Ccdc5 Ccna2 Ccnb1-rs1 Ccnb2 Ccnc Ccne2 Ccnh Cdc20 Cdc25b Cdc6 Cdc7 Cdca1 Cdk2 Cdk2ap1 Cdk9 Cdkn2d Cenph Chek1 Chfr Cks1b Cks2 Crkl Csf1r Dnajc2 Dut Ect2 Gak Gas2 Gmnn Gsg2 H2afx Hdac3 Hus1 Incenp Ing1 Kntc2 Lig1 Mad2l1 Mcm2 Mcm3 Mcm5 Mcm6 Mcm7 Mki67 Mphosph6 Mre11a Msh2 Mtbp Nedd9 Nek2 Nusap1 Orc5l Orc6l Pes1 Pin1 Pkd2 Pola1 Polb Pole…
13	GO:0007154 [3]: cell communication	105	105	639	3504	8381	42.73	10.41	0.0	0.0	1700093E07Rik 2010321M09Rik AW742319 Acvr1b Adam8 Arf1 Arf6 Arfrp1 Arl5 Blnk Calm2 Caml Ccl12 Ccl8 Cdc42se1 Cdh5 Celsr2 Col11a1 Col16a1 Col9a3 Crkl Csf1r Csf3r Csnk2a1 Csprs Ctgf Cxcr4 Cyr61 Dbnl Depdc1a Dok1 Dscr1l2 Dsg2 Dvl1 Dvl2 Ect2 Ephb3 F2r Fcer1g Fcgr1 Fcgr3 Gnb1 Gnb2 Gpr65 Gpsm1 Grcc9 Gsg2 Hapln1 Hhat Hs1bp1 Hs1bp3 Itgax Lyn Myo7a Myo9b Nedd9 Ninj1 Osmr P2ry6 Parva Pdcd6ip Pdlim4 Pkd2 Pld…
14	GO:0008283 [4]: cell proliferation	113	113	631	625	11260	42.37	10.41	48.55	43.58	2810406C15Rik 5830426I05Rik AA545217 Aurka Aurkb B7h3 Blm Brca1 Brrn1 Bub1b Calm2 Ccdc5 Ccna2 Ccnb1-rs1 Ccnb2 Ccnc Ccne2 Ccnh Cdc20 Cdc25b Cdc6 Cdc7 Cdca1 Cdca3 Cdca5 Cdca7 Cdk2 Cdk2ap1 Cdk9 Cdkn2d Cenph Chek1 Chfr Cks1b Cks2 Crkl Csf1r Cxcr4 Dip3b Dnajc2 Dut Ect2 Fancl Gak Gas2 Gmnn Gsg2 H2afx Hdac3 Hus1 Incenp Ing1 Kntc2 Lig1 Mad2l1 Mcm2 Mcm3 Mcm5 Mcm6 Mcm7 Mki67 Mphosph6 Mre11a Msh2 Mtbp Nedd9…
15	GO:0050874 [3]: organismal physiological process	54	54	690	2354	9531	40.21	10.41	0.0	0.0	Aire Anxa2 B7h3 Bcl11a C1qa C1qb Cbfb Ccl12 Ccl8 Cd14 Cd72 Cdkn2d Cfi Csf3r Ctgf Cxcr4 Dbnl Enpp1 F2r Fcer1g Fcgr1 Fcgr3 Foxc1 G1p2 Gnb1 Hells Hs1bp3 Ifit1 Isgf3g Ly78 Ly86 Mafb Mglap Mmp13 Msh2 Mx1 Myo6 Myo7a Ncdn Nfkbiz Oasl2 Pde6d Pkd2 Pla2g7 Prkcd Pycard Rdh10 Repin1 Rgs1 Tbl1xr1 Tfpi2 Tuft1 Usp14 V1ra4
16	GO:0009605 [4]: response to external stimulus	45	45	699	2127	9758	39.52	10.41	0.0	0.0	Aire B7h3 Blmh C1qa C1qb C6.1A Ccl12 Ccl8 Cd14 Cd72 Cdkn2d Cfi Cklf Cklfsf2a Csf3r Cxcr4 Cyr61 Fcer1g Fcgr1 Fcgr3 G1p2 Gnb1 Hspa1a Hus1 Ly78 Ly86 Lyzs Lzp-s Msh2 Mx1 Myo6 Myo7a Nfkbiz Ninj1 Pde6d Pkd2 Pla2g7 Prkcd Ptx3 Pycard Rdh10 Repin1 S100a8 Tbl1xr1 V1ra4
17	GO:0000067 [6]: DNA replication and chromosome cycle	40	40	704	79	11806	38.87	10.41	45.3	40.46	2810406C15Rik Blm Brca1 Brrn1 Ccne2 Cdc6 Cenph Dnajc2 Dut Gmnn Lig1 Mad2l1 Mcm2 Mcm3 Mcm5 Mcm6 Mcm7 Msh2 Nek2 Nusap1 Orc5l Orc6l Pola1 Polb Pole2 Polh Polm Prim1 Pttg1 Rad21 Rbbp4 Rfc3 Rfc5 Ris2 Rpa1 Rpa2 Rpa3 Rrm2 Ssbp1 Stag1
18	GO:0043283 [4]: biopolymer metabolism	160	160	584	1165	10720	37.95	10.41	44.0	39.28	0610009D07Rik 1500031M22Rik 2510005D08Rik 2700075B01Rik 2700082D03Rik 5730449L18Rik Actl6a Adam8 Asf1b Aurkb Baz1b Baz2a Blm Blmh Brca1 Brca2 Casp1 Casp2 Cbx2 Ccne2 Cdc6 Cdyl Cfi Cmas Cpe Cpsf2 Ctgf Ctsc Ctsh Ctss Dnajc2 Dnmt1 Dnmt3a Dut Erf Ezh2 Fancl Gemin6 Gmnn Grcc2f Gtf2h4 Gzmc Gzme Gzmf Gzmg H2afv H2afx H2afz Hdac3 Hells Hist1h4i Hmgn1 Hmgn2 Hnrpab Hnrpll Hrmt1l1 Hs2st1 Hspa1a Lgmn Lig1 Lsm…
19	GO:0006259 [5]: DNA metabolism	74	74	670	347	11538	33.09	10.41	39.33	34.71	2510005D08Rik 2700075B01Rik Actl6a Asf1b Aurkb Baz1b Baz2a Blm Brca1 Brca2 Cbx2 Ccne2 Cdc6 Cdyl Ctgf Dnajc2 Dnmt1 Dnmt3a Dut Ezh2 Fancl Gmnn Gtf2h4 H2afv H2afx H2afz Hdac3 Hells Hist1h4i Hmgn1 Hmgn2 Hspa1a Lig1 Mcm2 Mcm3 Mcm5 Mcm6 Mcm7 Mpg Mre11a Msh2 Ogg1 Orc5l Orc6l Parp2 Pola1 Polb Pole2 Polh Polm Prim1 Pttg1 Rad1 Rad21 Rad51 Rad51ap1 Rbbp4 Recql5 Rev1l Rfc3 Rfc5 Ris2 Rpa1 Rpa2 Rpa3 Rrm2 Slk S…
20	GO:0007165 [4]: signal transduction	90	90	654	2970	8915	33.01	10.41	0.0	0.0	1700093E07Rik 2010321M09Rik AW742319 Acvr1b Adam8 Arf1 Arf6 Arfrp1 Arl5 Blnk Calm2 Caml Ccl12 Ccl8 Cdc42se1 Celsr2 Crkl Csf1r Csnk2a1 Csprs Ctgf Cxcr4 Dbnl Depdc1a Dok1 Dscr1l2 Dvl1 Dvl2 Ect2 Ephb3 F2r Fcer1g Fcgr1 Fcgr3 Gnb1 Gnb2 Gpr65 Gpsm1 Grcc9 Gsg2 Hhat Hs1bp1 Hs1bp3 Itgax Lyn Myo7a Myo9b Osmr P2ry6 Pdcd6ip Pdlim4 Pkd2 Pld2 Ppp2r2a Prkcd Prkcz Ptger1 Rab2 Rab38 Rab40c Rab4b Rab7l1 Rab8b Rabi…
21	GO:0006260 [6]: DNA replication	30	30	714	64	11821	26.27	10.41	32.69	28.17	Blm Ccne2 Cdc6 Dnajc2 Dut Gmnn Lig1 Mcm2 Mcm3 Mcm5 Mcm6 Mcm7 Msh2 Orc5l Orc6l Pola1 Polb Pole2 Polh Polm Prim1 Rbbp4 Rfc3 Rfc5 Ris2 Rpa1 Rpa2 Rpa3 Rrm2 Ssbp1
22	GO:0050896 [3]: response to stimulus	85	85	659	2666	9219	25.07	10.41	0.0	0.0	Aire B7h3 Bcl11a Blmh Blnk Brca1 Brca2 C1qa C1qb C6.1A Casp1 Cbfb Ccl12 Ccl8 Cd14 Cd72 Cdkn2d Cfi Chek1 Cklf Cklfsf2a Csf3r Cxcr4 Cyr61 Dbnl Fancl Fcer1g Fcgr1 Fcgr3 G1p2 Gnb1 Gtf2h4 H2afx Hells Hmox1 Hs1bp3 Hspa1a Hus1 Ifi1 Ifit1 Isgf3g Lig1 Ly78 Ly86 Lyzs Lzp-s Mpg Mre11a Msh2 Mx1 Myo6 Myo7a Nfkbiz Ninj1 Oasl2 Ogg1 Parp2 Pde6d Pkd2 Pla2g7 Polb Polh Prkcd Pttg1 Ptx3 Pycard Rad1 Rad21 Rad51 Rbbp4…
23	GO:0000278 [6]: mitotic cell cycle	35	35	709	101	11784	24.19	10.41	30.56	26.13	2810406C15Rik AA545217 Brrn1 Bub1b Ccdc5 Ccna2 Ccnb1-rs1 Ccnb2 Cdc20 Cdc25b Cdc6 Cdk2 Cenph Chek1 Chfr Dnajc2 Hdac3 Incenp Kntc2 Mad2l1 Mphosph6 Mtbp Nedd9 Nek2 Nusap1 Pes1 Pttg1 Rad21 Ris2 Rprm Skp2 Spag5 Stag1 Stmn1 Tubb5
24	GO:0000279 [6]: M phase	35	35	709	104	11781	23.5	10.41	29.85	25.5	2810406C15Rik Brca1 Brrn1 Bub1b Ccdc5 Ccna2 Ccnb1-rs1 Ccnb2 Cdc20 Cdc25b Cdc6 Cdca1 Cdk2 Cenph Chfr Incenp Kntc2 Mad2l1 Mki67 Mphosph6 Mre11a Nedd9 Nek2 Nusap1 Pes1 Pttg1 Rad21 Rad51 Ranbp1 Rpa1 Spag5 Stag1 Stmn1 Topbp1 Tubb5
25	GO:0000087 [7]: M phase of mitotic cell cycle	27	27	717	64	11821	21.17	10.41	27.58	23.3	2810406C15Rik Brrn1 Bub1b Ccdc5 Ccna2 Ccnb1-rs1 Ccnb2 Cdc20 Cdc25b Cdc6 Cdk2 Cenph Chfr Incenp Kntc2 Mad2l1 Mphosph6 Nedd9 Nek2 Nusap1 Pes1 Pttg1 Rad21 Spag5 Stag1 Stmn1 Tubb5
26	GO:0007067 [8]: mitosis	26	26	718	64	11821	19.53	10.41	25.93	21.72	2810406C15Rik Brrn1 Bub1b Ccdc5 Ccna2 Ccnb1-rs1 Ccnb2 Cdc20 Cdc25b Cdc6 Cdk2 Cenph Chfr Incenp Kntc2 Mad2l1 Nedd9 Nek2 Nusap1 Pes1 Pttg1 Rad21 Spag5 Stag1 Stmn1 Tubb5
27	GO:0000280 [7]: nuclear division	31	31	713	99	11786	18.71	10.41	25.06	20.92	2810406C15Rik Brrn1 Bub1b Ccdc5 Ccna2 Ccnb1-rs1 Ccnb2 Cdc20 Cdc25b Cdc6 Cdk2 Cenph Chfr Incenp Kntc2 Mad2l1 Mki67 Mre11a Nedd9 Nek2 Nusap1 Pes1 Pttg1 Rad21 Rad51 Rpa1 Spag5 Stag1 Stmn1 Topbp1 Tubb5
28	GO:0006396 [6]: RNA processing	45	45	699	266	11619	11.7	10.41	17.84	13.75	0610009D07Rik 1500031M22Rik 2700082D03Rik 5730449L18Rik Cpsf2 Gemin6 Grcc2f Hnrpab Hnrpll Hrmt1l1 Lsm4 Lsm5 Lsm7 Lsm8 Mki67ip Myef2 Nola1 Nxf1 Pcbp1 Ppp1r8 Pprc1 Ptbp1 Ptbp2 Pus3 Rbm12 Rbm14 Rbm4 Rbmxrt Rnps1 Rpp30 Sf3a2 Sf3b1 Sfrs12 Sfrs14 Sfrs3 Sfrs9 Sip1 Snrp116 Snrpa Snrpb2 Snrpe Snrpg Thoc1 U2af1 Uhmk1
29	GO:0006281 [6]: DNA repair	26	26	718	102	11783	11.33	10.41	17.63	13.6	Brca1 Brca2 Fancl Gtf2h4 H2afx Hspa1a Lig1 Mpg Mre11a Msh2 Ogg1 Parp2 Polb Polh Pttg1 Rad1 Rad21 Rad51 Rbbp4 Recql5 Rev1l Rfc5 Slk Smarca3 Tdg Xpa
30	GO:0006397 [7]: mRNA processing	38	38	706	204	11681	11.28	10.41	17.46	13.49	0610009D07Rik 5730449L18Rik Cpsf2 Gemin6 Hnrpab Hnrpll Lsm4 Lsm5 Lsm7 Lsm8 Mki67ip Myef2 Nxf1 Pcbp1 Ppp1r8 Pprc1 Ptbp1 Ptbp2 Rbm12 Rbm14 Rbm4 Rbmxrt Rnps1 Sf3a2 Sf3b1 Sfrs12 Sfrs14 Sfrs3 Sfrs9 Sip1 Snrp116 Snrpa Snrpb2 Snrpe Snrpg Thoc1 U2af1 Uhmk1
31	GO:0006974 [5]: response to DNA damage stimulus	28	28	716	121	11764	10.82	10.41	17.09	13.17	Brca1 Brca2 Chek1 Fancl Gtf2h4 H2afx Hspa1a Hus1 Lig1 Mpg Mre11a Msh2 Ogg1 Parp2 Polb Polh Pttg1 Rad1 Rad21 Rad51 Rbbp4 Recql5 Rev1l Rfc5 Slk Smarca3 Tdg Xpa
32	GO:0016071 [6]: mRNA metabolism	38	38	706	214	11671	10.21	10.41	16.36	12.55	0610009D07Rik 5730449L18Rik Cpsf2 Gemin6 Hnrpab Hnrpll Lsm4 Lsm5 Lsm7 Lsm8 Mki67ip Myef2 Nxf1 Pcbp1 Ppp1r8 Pprc1 Ptbp1 Ptbp2 Rbm12 Rbm14 Rbm4 Rbmxrt Rnps1 Sf3a2 Sf3b1 Sfrs12 Sfrs14 Sfrs3 Sfrs9 Sip1 Snrp116 Snrpa Snrpb2 Snrpe Snrpg Thoc1 U2af1 Uhmk1
33	GO:0009719 [4]: response to endogenous stimulus	28	28	716	126	11759	10.09	10.41	16.35	12.55	Brca1 Brca2 Chek1 Fancl Gtf2h4 H2afx Hspa1a Hus1 Lig1 Mpg Mre11a Msh2 Ogg1 Parp2 Polb Polh Pttg1 Rad1 Rad21 Rad51 Rbbp4 Recql5 Rev1l Rfc5 Slk Smarca3 Tdg Xpa
34	GO:0000910 [5]: cytokinesis	23	23	721	87	11798	10.01	10.41	16.32	12.55	Ccdc5 Ccna2 Ccnb1-rs1 Ccnb2 Ccnc Ccne2 Cdc20 Cdc25b Cdc6 Cdc7 Cdca3 Cdca5 Cdca7 Cdk2 Cks1b Cks2 Incenp Lig1 Nek2 Nusap1 Ppp1cc Sept2 Spag5
35	GO:0000375 [8]: RNA splicing, via transesterification reactions	32	32	712	161	11724	10.0	10.41	16.21	12.55	0610009D07Rik Gemin6 Hnrpab Lsm4 Lsm5 Lsm7 Lsm8 Mki67ip Myef2 Ppp1r8 Pprc1 Ptbp1 Ptbp2 Rbm12 Rbm14 Rbm4 Rbmxrt Rnps1 Sf3a2 Sf3b1 Sfrs12 Sfrs14 Sfrs3 Sfrs9 Snrp116 Snrpa Snrpb2 Snrpe Snrpg Thoc1 U2af1 Uhmk1
36	GO:0000377 [9]: RNA splicing, via transesterification reactions with bulged adenosine as nucleophile	32	32	712	161	11724	10.0	10.41	16.21	12.55	0610009D07Rik Gemin6 Hnrpab Lsm4 Lsm5 Lsm7 Lsm8 Mki67ip Myef2 Ppp1r8 Pprc1 Ptbp1 Ptbp2 Rbm12 Rbm14 Rbm4 Rbmxrt Rnps1 Sf3a2 Sf3b1 Sfrs12 Sfrs14 Sfrs3 Sfrs9 Snrp116 Snrpa Snrpb2 Snrpe Snrpg Thoc1 U2af1 Uhmk1
37	GO:0000398 [8]: nuclear mRNA splicing, via spliceosome	32	32	712	161	11724	10.0	10.41	16.21	12.55	0610009D07Rik Gemin6 Hnrpab Lsm4 Lsm5 Lsm7 Lsm8 Mki67ip Myef2 Ppp1r8 Pprc1 Ptbp1 Ptbp2 Rbm12 Rbm14 Rbm4 Rbmxrt Rnps1 Sf3a2 Sf3b1 Sfrs12 Sfrs14 Sfrs3 Sfrs9 Snrp116 Snrpa Snrpb2 Snrpe Snrpg Thoc1 U2af1 Uhmk1
38	GO:0050791 [3]: regulation of physiological process	174	174	570	1886	9999	9.97	10.41	15.59	12.01	1110005A23Rik 2700067D09Rik 3930401K13Rik 5730589K01Rik Abtb1 Aebp2 Aire Ankfy1 Ankib1 Ankrd10 Ankrd32 Anxa2 Aof2 Api5 B7h3 BC021921 BC031407 Basp1 Baz1b Baz2a Bbc3 Bcl11a Bcl2l11 Bclaf1 Bhlhb5 Biklk Birc5 Brca1 Casp1 Casp2 Cbfb Cbx2 Ccnc Ccnh Cdca7 Cdkn2d Cebpd Cnot3 Cnot7 Crsp3 Cxcr4 D1Ertd161e Dbnl Ddx54 Dedd Dmap1 Dnmt1 Dnmt3a Eif3s3 Eif3s6 Eif4b Enpp1 Erf Ewsr1 Ezh2 Fancl Fcer1g Fcgr1 Fcgr3 …
39	GO:0050789 [2]: regulation of biological process	189	189	555	2102	9783	9.72	10.41	15.3	11.75	1110005A23Rik 2510005D08Rik 2700067D09Rik 2700075B01Rik 3930401K13Rik 5730589K01Rik Abtb1 Aebp2 Aire Ankfy1 Ankib1 Ankrd10 Ankrd32 Anxa2 Aof2 Api5 Aurkb B7h3 BC021921 BC031407 Basp1 Baz1b Baz2a Bbc3 Bcl11a Bcl2l11 Bclaf1 Bhlhb5 Biklk Birc5 Brca1 Casp1 Casp2 Cbfb Cbx2 Ccnc Ccnh Cdc42se1 Cdca7 Cdkn2d Cebpd Cnot3 Cnot7 Crsp3 Ctgf Cxcr4 Cyr61 D1Ertd161e Dbnl Ddx54 Dedd Dmap1 Dnajc3 Dnmt1 Dnmt3a Eif3s…
40	GO:0008380 [7]: RNA splicing	32	32	712	165	11720	9.52	10.41	15.72	12.1	0610009D07Rik Gemin6 Hnrpab Lsm4 Lsm5 Lsm7 Lsm8 Mki67ip Myef2 Ppp1r8 Pprc1 Ptbp1 Ptbp2 Rbm12 Rbm14 Rbm4 Rbmxrt Rnps1 Sf3a2 Sf3b1 Sfrs12 Sfrs14 Sfrs3 Sfrs9 Snrp116 Snrpa Snrpb2 Snrpe Snrpg Thoc1 U2af1 Uhmk1
41	GO:0006350 [6]: transcription	142	142	602	1469	10416	9.42	10.41	15.09	11.57	1110005A23Rik 2700067D09Rik 3930401K13Rik 5730589K01Rik Abtb1 Aebp2 Aire Ankfy1 Ankib1 Ankrd10 Ankrd32 Aof2 BC021921 BC031407 Basp1 Baz1b Baz2a Bcl11a Bclaf1 Bhlhb5 Cbfb Cbx2 Ccnc Ccnh Cdk9 Cdkn2d Cebpd Cnot3 Cnot7 Crsp3 D1Ertd161e Ddx54 Dedd Dmap1 Dnmt1 Dnmt3a Erf Ewsr1 Ezh2 Foxc1 Foxm1 Fubp1 Gbif Gbx2 Gcl Gtf2e2 Gtf2h4 Gtf3c2 Gtf3c4 Hcngp Hdac3 Hells Hes6 Hkr3 Hnrpab Hnrpd Ilf3 Ing1 Ing1l Irf7 …
42	GO:0044267 [6]: cellular protein metabolism	182	182	562	2027	9858	9.01	10.41	14.59	11.14	1110005A23Rik 1700030A21Rik 2410005K20Rik 2700075B01Rik 2700084L22Rik 5730427N09Rik Acp1 Acvr1b Adam8 Ankib1 Arpc4 Asf1b Aurka Aurkb B7h3 BC003885 BC017634 Blmh Brca1 Bub1b Caml Casp1 Casp2 Cct3 Cdc20 Cdc25b Cdc7 Cdk2 Cdk9 Cfi Chek1 Chfr Col11a1 Cpe Csf1r Csnk2a1 Ctsc Ctsh Ctss Dapk3 Ddost Dnajc2 Dnajc3 Dnajc5 Dnajc9 Dusp11 Dyt1 Eif2b2 Eif3s3 Eif3s6 Eif4b Ephb3 Erf Ezh2 Fancl Fbxl8 Fbxo25 Fbxo38 …
43	GO:0043170 [4]: macromolecule metabolism	201	201	543	2295	9590	8.98	10.41	14.53	11.11	1110005A23Rik 1700030A21Rik 2410005K20Rik 2700075B01Rik 2700084L22Rik 5730427N09Rik Acp1 Acvr1b Adam8 Ankib1 Arpc4 Asf1b Aurka Aurkb B4galt6 B7h3 BC003885 BC017634 Blmh Brca1 Bub1b Caml Casp1 Casp2 Cct3 Cdc20 Cdc25b Cdc7 Cdk2 Cdk9 Cfi Chek1 Chfr Cmas Col11a1 Cpe Csf1r Csnk2a1 Ctsc Ctsh Ctss D230016N13Rik Dapk3 Dbnl Ddost Dnajc2 Dnajc3 Dnajc5 Dnajc9 Dpm2 Dusp11 Dyt1 Eif2b2 Eif3s3 Eif3s6 Eif4b Ephb…
44	GO:0019538 [5]: protein metabolism	183	183	561	2047	9838	8.84	10.41	14.4	11.01	1110005A23Rik 1700030A21Rik 2410005K20Rik 2700075B01Rik 2700084L22Rik 5730427N09Rik Acp1 Acvr1b Adam8 Ankib1 Arpc4 Asf1b Aurka Aurkb B7h3 BC003885 BC017634 Blmh Brca1 Bub1b Caml Casp1 Casp2 Cct3 Cdc20 Cdc25b Cdc7 Cdk2 Cdk9 Cfi Chek1 Chfr Col11a1 Cpe Csf1r Csnk2a1 Ctsc Ctsh Ctss Dapk3 Dbnl Ddost Dnajc2 Dnajc3 Dnajc5 Dnajc9 Dusp11 Dyt1 Eif2b2 Eif3s3 Eif3s6 Eif4b Ephb3 Erf Ezh2 Fancl Fbxl8 Fbxo25 Fb…
45	GO:0016070 [5]: RNA metabolism	47	47	697	321	11564	8.66	10.41	14.71	11.23	0610009D07Rik 1500031M22Rik 2700082D03Rik 5730449L18Rik Cpsf2 Dut Gemin6 Grcc2f Hnrpab Hnrpll Hrmt1l1 Lsm4 Lsm5 Lsm7 Lsm8 Mki67ip Myef2 Nola1 Nxf1 Pcbp1 Ppp1r8 Pprc1 Ptbp1 Ptbp2 Pus3 Rbm12 Rbm14 Rbm4 Rbmxrt Rnps1 Rpp30 Sf3a2 Sf3b1 Sfrs12 Sfrs14 Sfrs3 Sfrs9 Sip1 Snrp116 Snrpa Snrpb2 Snrpe Snrpg Thoc1 U2af1 Uhmk1 Wars
46	GO:0019222 [4]: regulation of metabolism	143	143	601	1552	10333	7.06	10.41	12.66	9.3	1110005A23Rik 2700067D09Rik 3930401K13Rik 5730589K01Rik Abtb1 Aebp2 Aire Ankfy1 Ankib1 Ankrd10 Ankrd32 Aof2 B7h3 BC021921 BC031407 Basp1 Baz1b Baz2a Bcl11a Bclaf1 Bhlhb5 Cbfb Cbx2 Ccnc Ccnh Cdkn2d Cebpd Cnot3 Cnot7 Crsp3 D1Ertd161e Dbnl Ddx54 Dedd Dmap1 Dnmt1 Dnmt3a Eif3s3 Eif3s6 Eif4b Erf Ewsr1 Ezh2 Fcer1g Fcgr3 Foxc1 Foxm1 Fubp1 Gbif Gbx2 Gcl Gmnn Gtf2e2 Gtf2h4 Hcngp Hdac3 Hells Hes6 Hkr3 Hnrpa…
47	GO:0044260 [5]: cellular macromolecule metabolism	188	188	556	2191	9694	6.75	10.41	12.24	8.93	1110005A23Rik 1700030A21Rik 2410005K20Rik 2700075B01Rik 2700084L22Rik 5730427N09Rik Acp1 Acvr1b Adam8 Ankib1 Arpc4 Asf1b Aurka Aurkb B7h3 BC003885 BC017634 Blmh Brca1 Bub1b Caml Casp1 Casp2 Cct3 Cdc20 Cdc25b Cdc7 Cdk2 Cdk9 Cfi Chek1 Chfr Cmas Col11a1 Cpe Csf1r Csnk2a1 Ctsc Ctsh Ctss D230016N13Rik Dapk3 Dbnl Ddost Dnajc2 Dnajc3 Dnajc5 Dnajc9 Dusp11 Dyt1 Eif2b2 Eif3s3 Eif3s6 Eif4b Ephb3 Erf Ezh2 Fa…
48	GO:0019219 [5]: regulation of nucleobase, nucleoside, nucleotide and nucleic acid metabolism	133	133	611	1429	10456	6.65	10.41	12.25	8.93	1110005A23Rik 2700067D09Rik 3930401K13Rik 5730589K01Rik Abtb1 Aebp2 Aire Ankfy1 Ankib1 Ankrd10 Ankrd32 Aof2 BC021921 BC031407 Basp1 Baz1b Baz2a Bcl11a Bclaf1 Bhlhb5 Cbfb Cbx2 Ccnc Ccnh Cdkn2d Cebpd Cnot3 Cnot7 Crsp3 D1Ertd161e Ddx54 Dedd Dmap1 Dnmt1 Dnmt3a Erf Ewsr1 Ezh2 Foxc1 Foxm1 Fubp1 Gbif Gbx2 Gcl Gmnn Gtf2e2 Gtf2h4 Hcngp Hdac3 Hells Hes6 Hkr3 Hnrpab Hnrpd Ilf3 Ing1 Ing1l Irf7 Isgf3g Jarid2 …
49	GO:0045449 [6]: regulation of transcription	131	131	613	1424	10461	5.95	9.72	11.53	8.31	1110005A23Rik 2700067D09Rik 3930401K13Rik 5730589K01Rik Abtb1 Aebp2 Aire Ankfy1 Ankib1 Ankrd10 Ankrd32 Aof2 BC021921 BC031407 Basp1 Baz1b Baz2a Bcl11a Bclaf1 Bhlhb5 Cbfb Cbx2 Ccnc Ccnh Cdkn2d Cebpd Cnot3 Cnot7 Crsp3 D1Ertd161e Ddx54 Dedd Dmap1 Dnmt1 Dnmt3a Erf Ewsr1 Ezh2 Foxc1 Foxm1 Fubp1 Gbif Gbx2 Gcl Gtf2e2 Gtf2h4 Hcngp Hdac3 Hells Hes6 Hkr3 Hnrpab Hnrpd Ilf3 Ing1 Ing1l Irf7 Isgf3g Jarid2 Khdrb…
50	GO:0006351 [7]: transcription, DNA-dependent	131	131	613	1424	10461	5.95	9.72	11.53	8.31	1110005A23Rik 2700067D09Rik 3930401K13Rik 5730589K01Rik Abtb1 Aebp2 Aire Ankfy1 Ankib1 Ankrd10 Ankrd32 Aof2 BC021921 BC031407 Basp1 Baz1b Baz2a Bcl11a Bclaf1 Bhlhb5 Cbfb Cbx2 Ccnc Ccnh Cdk9 Cdkn2d Cebpd Cnot3 Cnot7 Crsp3 D1Ertd161e Ddx54 Dedd Dmap1 Dnmt1 Dnmt3a Erf Ewsr1 Ezh2 Foxc1 Foxm1 Fubp1 Gbif Gbx2 Gtf2e2 Gtf2h4 Hcngp Hdac3 Hells Hes6 Hkr3 Hnrpab Hnrpd Ilf3 Ing1 Ing1l Irf7 Isgf3g Jarid2 Lhx5…
51	GO:0007582 [2]: physiological process	647	647	97	9628	2257	5.45	9.16	11.02	7.82	0610009D07Rik 0610040B21Rik 1110005A23Rik 1110017C15Rik 1110032D12Rik 1300013B24Rik 1500031M22Rik 1700030A21Rik 1700093E07Rik 2010300G19Rik 2310040A13Rik 2310057D15Rik 2410005K20Rik 2510005D08Rik 2700067D09Rik 2700075B01Rik 2700082D03Rik 2700084L22Rik 2810406C15Rik 3930401K13Rik 4930511J11Rik 5430413I02Rik 5730420B22Rik 5730427N09Rik 5730449L18Rik 5730589K01Rik 5830426I05Rik 5930412E23Rik AA54521…
52	GO:0006355 [7]: regulation of transcription, DNA-dependent	128	128	616	1400	10485	5.43	9.16	11.0	7.82	1110005A23Rik 2700067D09Rik 3930401K13Rik 5730589K01Rik Abtb1 Aebp2 Aire Ankfy1 Ankib1 Ankrd10 Ankrd32 Aof2 BC021921 BC031407 Basp1 Baz1b Baz2a Bcl11a Bclaf1 Bhlhb5 Cbfb Cbx2 Ccnc Ccnh Cdkn2d Cebpd Cnot3 Cnot7 Crsp3 D1Ertd161e Ddx54 Dedd Dmap1 Dnmt1 Dnmt3a Erf Ewsr1 Ezh2 Foxc1 Foxm1 Fubp1 Gbif Gbx2 Gtf2e2 Gtf2h4 Hcngp Hdac3 Hells Hes6 Hkr3 Hnrpab Hnrpd Ilf3 Ing1 Ing1l Irf7 Isgf3g Jarid2 Lhx5 Lhx9…
53	GO:0006270 [8]: DNA replication initiation	6	6	738	4	11881	5.36	9.03	11.87	8.59	Ccne2 Mcm2 Mcm3 Mcm5 Mcm6 Mcm7
54	GO:0000074 [6]: regulation of cell cycle	34	34	710	241	11644	4.3	7.85	10.33	7.18	AA545217 Brca1 Ccna2 Ccnb1-rs1 Ccnb2 Ccnc Ccne2 Cdk2ap1 Cdk9 Cdkn2d Chek1 Crkl Csf1r Ect2 Gas2 Gmnn H2afx Hdac3 Hus1 Ing1 Mad2l1 Mphosph6 Msh2 Mtbp Nusap1 Pkd2 Pycard Rbl1 Ris2 Rprm S100a6 Skp2 Tacc3 Vhlh
55	GO:0006261 [7]: DNA-dependent DNA replication	9	9	735	22	11863	3.48	6.93	9.89	6.76	Ccne2 Gmnn Mcm2 Mcm3 Mcm5 Mcm6 Mcm7 Msh2 Prim1
56	GO:0009987 [2]: cellular process	656	656	88	9883	2002	3.44	6.89	8.95	5.87	0610009D07Rik 0610040B21Rik 1110005A23Rik 1110017C15Rik 1110032D12Rik 1300013B24Rik 1500031M22Rik 1700030A21Rik 1700093E07Rik 2010300G19Rik 2010321M09Rik 2310040A13Rik 2410005K20Rik 2510005D08Rik 2700067D09Rik 2700075B01Rik 2700082D03Rik 2700084L22Rik 2810406C15Rik 3930401K13Rik 4930511J11Rik 5430413I02Rik 5730420B22Rik 5730427N09Rik 5730449L18Rik 5730589K01Rik 5830426I05Rik 5930412E23Rik AA54521…
57	GO:0007059 [7]: chromosome segregation	7	7	737	12	11873	3.19	6.75	9.65	6.54	Cenph Mad2l1 Nek2 Nusap1 Pttg1 Rad21 Stag1
58	GO:0007046 [7]: ribosome biogenesis	15	15	729	71	11814	2.67	6.1	8.92	5.85	1110017C15Rik 1500031M22Rik 2700082D03Rik BC003885 D16Bwg1547e Grcc2f Mrpl41 Nola1 Pes1 Rpl36a Rpl37a Rpl7 Rps19 Rps24 Rps6
59	GO:0016043 [4]: cell organization and biogenesis	77	77	667	806	11079	2.53	5.93	8.14	5.25	1110017C15Rik 1500031M22Rik 2700082D03Rik Actl6a Aif1 Arpc4 Asf1b BC003885 Baz1b Baz2a Bbc3 Birc5 Brca1 Cap1 Cbx2 Cdc42se1 Cdca1 Cdyl Clasp2 Coro1c Ctgf Cyr61 D16Bwg1547e Dbnl Dncic2 Epb4.1l2 Ezh2 Fliih Gas2 Grcc2f H2afv H2afx H2afz Hdac3 Hells Hist1h4i Hnrpd Hspa1a Igfbp7 Kif20a Kif22 Kif2a Krt2-17 Llglh Mcm2 Mipol1 Mrpl41 Mtss1 Myh9 Myo6 Myo7a Myo9b Nedd9 Nola1 Ntn1 Nusap1 Ogfr Pes1 Rad21 Ranbp…
60	GO:0006996 [5]: organelle organization and biogenesis	67	67	677	680	11205	2.33	5.67	7.99	5.12	1110017C15Rik 1500031M22Rik 2700082D03Rik Actl6a Aif1 Arpc4 Asf1b BC003885 Baz1b Baz2a Birc5 Brca1 Cap1 Cbx2 Cdca1 Cdyl Clasp2 Coro1c D16Bwg1547e Dbnl Dncic2 Epb4.1l2 Ezh2 Fliih Grcc2f H2afv H2afx H2afz Hdac3 Hells Hist1h4i Hnrpd Hspa1a Kif20a Kif22 Kif2a Krt2-17 Llglh Mcm2 Mipol1 Mrpl41 Mtss1 Myh9 Myo6 Myo7a Myo9b Nola1 Nusap1 Pes1 Rad21 Ranbp1 Rbbp4 Rpl36a Rpl37a Rpl7 Rps19 Rps24 Rps6 Stmn1 Suv…
61	GO:0042590 [7]: antigen presentation, exogenous antigen via MHC class I	3	3	741	0	11885	1.95	5.24	8.5	5.57	Fcer1g Fcgr1 Fcgr3
62	GO:0000070 [9]: mitotic sister chromatid segregation	3	3	741	0	11885	1.95	5.24	8.5	5.57	Mad2l1 Nek2 Nusap1
63	GO:0000090 [9]: mitotic anaphase	3	3	741	0	11885	1.95	5.24	8.5	5.57	Mad2l1 Nek2 Nusap1
64	GO:0000819 [8]: sister chromatid segregation	3	3	741	0	11885	1.95	5.24	8.5	5.57	Mad2l1 Nek2 Nusap1
65	GO:0001802 [6]: type III hypersensitivity	3	3	741	0	11885	1.95	5.24	8.5	5.57	Fcer1g Fcgr1 Fcgr3
66	GO:0001803 [7]: regulation of type III hypersensitivity	3	3	741	0	11885	1.95	5.24	8.5	5.57	Fcer1g Fcgr1 Fcgr3
67	GO:0001805 [8]: positive regulation of type III hypersensitivity	3	3	741	0	11885	1.95	5.24	8.5	5.57	Fcer1g Fcgr1 Fcgr3
68	GO:0042254 [6]: ribosome biogenesis and assembly	15	15	729	77	11808	1.93	5.19	8.15	5.25	1110017C15Rik 1500031M22Rik 2700082D03Rik BC003885 D16Bwg1547e Grcc2f Mrpl41 Nola1 Pes1 Rpl36a Rpl37a Rpl7 Rps19 Rps24 Rps6
69	GO:0007267 [4]: cell-cell signaling	2	2	742	208	11677	1.82	5.07	0.0	0.0	Fcgr3 Usp14
70	GO:0006968 [4]: cellular defense response	2	2	742	202	11683	1.51	4.73	0.0	0.0	B7h3 Fcer1g
71	GO:0000226 [8]: microtubule cytoskeleton organization and biogenesis	9	9	735	31	11854	1.41	4.69	7.76	4.91	Birc5 Brca1 Cdca1 Clasp2 Mipol1 Ranbp1 Tbca Tbce Tubgcp3
72	GO:0009059 [5]: macromolecule biosynthesis	49	49	695	480	11405	1.13	4.35	6.84	4.04	1110005A23Rik 2410005K20Rik 5730427N09Rik B7h3 BC003885 Cmas Ddost Dpm2 Eif2b2 Eif3s3 Eif3s6 Eif4b Fbp1 Fcer1g Fcgr3 Galnt10 Grcc2f Hbs1l Hhat Hs2st1 Lamr1 Lgtn Mknk1 Mrps12 Mrps17 Nfx1 Pigf Qars Rad21 Rpl14 Rpl31 Rpl35 Rpl36a Rpl37 Rpl37a Rpl7 Rpl7l1 Rpp30 Rps13 Rps19 Rps24 Rps27 Rps6 Rps9 Skiv2l Snrp116 St6galnac4 Tpi1 Wars
73	GO:0007028 [5]: cytoplasm organization and biogenesis	15	15	729	87	11798	0.86	4.1	7.02	4.2	1110017C15Rik 1500031M22Rik 2700082D03Rik BC003885 D16Bwg1547e Grcc2f Mrpl41 Nola1 Pes1 Rpl36a Rpl37a Rpl7 Rps19 Rps24 Rps6
74	GO:0006301 [7]: postreplication repair	3	3	741	1	11884	0.62	3.9	7.16	4.32	Msh2 Polh Rev1l
75	GO:0006464 [7]: protein modification	88	88	656	1028	10857	0.53	3.78	5.95	3.29	2700084L22Rik Acp1 Acvr1b Ankib1 Aurka Aurkb BC017634 Brca1 Bub1b Casp1 Cdc20 Cdc25b Cdc7 Cdk2 Cdk9 Chek1 Chfr Cpe Csf1r Csnk2a1 Dapk3 Ddost Dusp11 Ephb3 Ezh2 Fancl Fbxl8 Fbxo25 Fbxo38 Fbxw11 G1p2 Gak Galnt10 Gsg2 Havcr2 Hhat Hrmt1l2 Hus1 Ilf3 Lyn Map4k4 Melk Miz1 Mknk1 Mkrn1 Nek2 Oasl2 Parp2 Pbk Pcaf Pigf Plod2 Ppp1cc Prkcd Prkcz Ptpn18 Ptpn2 Rab38 Rchy1 Rnf25 Rnf38 Sec11l1 Senp1 Skp2 Slk Spcs1 …
76	GO:0006412 [6]: protein biosynthesis	44	44	700	432	11453	0.52	3.78	6.23	3.52	1110005A23Rik 2410005K20Rik 5730427N09Rik B7h3 BC003885 Ddost Eif2b2 Eif3s3 Eif3s6 Eif4b Fcer1g Fcgr3 Galnt10 Grcc2f Hbs1l Hhat Lamr1 Lgtn Mknk1 Mrps12 Mrps17 Nfx1 Pigf Qars Rad21 Rpl14 Rpl31 Rpl35 Rpl36a Rpl37 Rpl37a Rpl7 Rpl7l1 Rpp30 Rps13 Rps19 Rps24 Rps27 Rps6 Rps9 Skiv2l Snrp116 St6galnac4 Wars
77	GO:0043065 [7]: positive regulation of apoptosis	14	14	730	82	11803	0.4	3.62	6.55	3.8	Bbc3 Bcl2l11 Bclaf1 Biklk Brca1 Casp1 Casp2 Fcgr1 Fcgr3 Plagl2 Pycard Scotin Siva Trp53inp1
78	GO:0009607 [4]: response to biotic stimulus	39	39	705	955	10930	0.36	3.62	0.0	0.0	Aire B7h3 Bcl11a Blnk C1qa C1qb Cbfb Ccl12 Ccl8 Cd14 Cd72 Cfi Csf3r Cxcr4 Dbnl Fcer1g Fcgr1 Fcgr3 G1p2 Hells Hs1bp3 Hspa1a Ifi1 Ifit1 Isgf3g Ly78 Ly86 Lyzs Lzp-s Mx1 Nfkbiz Oasl2 Pla2g7 Prkcd Ptx3 Pycard Repin1 Rgs1 Xpa
79	GO:0043068 [6]: positive regulation of programmed cell death	14	14	730	83	11802	0.3	3.52	6.45	3.71	Bbc3 Bcl2l11 Bclaf1 Biklk Brca1 Casp1 Casp2 Fcgr1 Fcgr3 Plagl2 Pycard Scotin Siva Trp53inp1
80	GO:0006898 [7]: receptor mediated endocytosis	4	4	740	5	11880	0.25	3.47	6.74	3.97	Cap1 Fcgr1 Msr1 Pld2
81	GO:0007346 [7]: regulation of mitotic cell cycle	4	4	740	5	11880	0.25	3.47	6.74	3.97	AA545217 Hdac3 Ris2 Rprm
82	GO:0042981 [6]: regulation of apoptosis	23	23	721	184	11701	0.04	0.0	5.99	3.31	Api5 Bbc3 Bcl2l11 Bclaf1 Biklk Birc5 Brca1 Casp1 Casp2 Dedd Fcgr1 Fcgr3 Hells Plagl2 Polb Pycard Qars Scotin Siva Thoc1 Tradd Trp53inp1 Zc3hc1
83	GO:0043067 [5]: regulation of programmed cell death	23	23	721	187	11698	-0.13	0.0	5.8	3.24	Api5 Bbc3 Bcl2l11 Bclaf1 Biklk Birc5 Brca1 Casp1 Casp2 Dedd Fcgr1 Fcgr3 Hells Plagl2 Polb Pycard Qars Scotin Siva Thoc1 Tradd Trp53inp1 Zc3hc1
84	GO:0007021 [8]: tubulin folding	3	3	741	2	11883	-0.23	0.0	6.29	3.56	Mipol1 Tbca Tbce
85	GO:0006952 [5]: defense response	36	36	708	872	11013	-0.24	0.0	0.0	0.0	Aire B7h3 Bcl11a Blnk C1qa C1qb Cbfb Ccl12 Ccl8 Cd14 Cd72 Cfi Csf3r Cxcr4 Dbnl Fcer1g Fcgr1 Fcgr3 G1p2 Hells Hs1bp3 Ifi1 Ifit1 Isgf3g Ly78 Ly86 Lyzs Lzp-s Mx1 Nfkbiz Oasl2 Pla2g7 Prkcd Pycard Repin1 Rgs1
86	GO:0012502 [7]: induction of programmed cell death	12	12	732	69	11816	-0.24	0.0	5.93	3.29	Bbc3 Biklk Brca1 Casp1 Casp2 Fcgr1 Fcgr3 Plagl2 Pycard Scotin Siva Trp53inp1
87	GO:0006917 [8]: induction of apoptosis	12	12	732	69	11816	-0.24	0.0	5.93	3.29	Bbc3 Biklk Brca1 Casp1 Casp2 Fcgr1 Fcgr3 Plagl2 Pycard Scotin Siva Trp53inp1
88	GO:0007017 [7]: microtubule-based process	17	17	727	121	11764	-0.25	0.0	5.79	3.24	Birc5 Brca1 Cdca1 Clasp2 Dncic2 Kif20a Kif22 Kif2a Mipol1 Nusap1 Ranbp1 Stmn1 Tbca Tbce Tctex1 Tubb5 Tubgcp3
89	GO:0019835 [5]: cytolysis	6	6	738	18	11867	-0.26	0.0	6.12	3.42	Gzmc Gzme Gzmf Gzmg Lyzs Lzp-s
90	GO:0040029 [3]: regulation of gene expression, epigenetic	8	8	736	34	11851	-0.4	0.0	5.89	3.29	2510005D08Rik 2700075B01Rik Aurkb Brca1 Dnmt1 Dnmt3a Hells Xist
91	GO:0051244 [4]: regulation of cellular physiological process	38	38	706	380	11505	-0.41	0.0	5.28	2.8	Api5 B7h3 Bbc3 Bcl2l11 Bclaf1 Biklk Birc5 Brca1 Casp1 Casp2 Cdca7 Cxcr4 Dbnl Dedd Fancl Fcer1g Fcgr1 Fcgr3 Hells Khdrbs1 Mtbp Ntn1 Pin1 Plagl2 Polb Ptx3 Pycard Qars Sas Scotin Siva Stat6 Tacc3 Thoc1 Tradd Trp53inp1 Wig1 Zc3hc1
92	GO:0046849 [4]: bone remodeling	9	9	735	43	11842	-0.47	0.0	5.79	3.24	B7h3 Cbfb Ctgf Enpp1 Foxc1 Mglap Mmp13 Ncdn Tuft1
93	GO:0006305 [7]: DNA alkylation	6	6	738	19	11866	-0.48	0.0	5.89	3.29	2510005D08Rik 2700075B01Rik Aurkb Dnmt1 Dnmt3a Hells
94	GO:0006306 [4]: DNA methylation	6	6	738	19	11866	-0.48	0.0	5.89	3.29	2510005D08Rik 2700075B01Rik Aurkb Dnmt1 Dnmt3a Hells
95	GO:0000004 [2]: biological_process unknown	42	42	702	969	10916	-0.53	0.0	0.0	0.0	1700020D05Rik 2610016C23Rik A630054L15Rik AF155546 AL033314 Anp32e Baalc Bcas2 C1qtnf3 Cd2bp2 Cdca4 Chchd5 Ckap2 Cpne1 Ctla2a Ddit4 Deadc1 Gorasp2 Hn1 Igsf7 Igsf8 Itm2c Limd1 Litaf March7 Mrpl52 Olfm3 Pdlim5 Prnpip1 Rnf41 Rsad2 Sdf2l1 Slc24a6 Spata6 Tcfl5 Tipin Tmem2 Tmem4 Zbp1 Zfp119 Zmynd10 Znrf1
96	GO:0007051 [8]: spindle organization and biogenesis	4	4	740	7	11878	-0.59	0.0	5.87	3.29	Nusap1 Ranbp1 Stmn1 Tubb5
97	GO:0006512 [8]: ubiquitin cycle	33	33	711	324	11561	-0.73	0.0	4.99	2.57	2700084L22Rik Ankib1 Brca1 Cdc20 Chfr Fancl Fbxl8 Fbxo25 Fbxo38 Fbxw11 G1p2 Miz1 Mkrn1 Rchy1 Rnf25 Rnf38 Senp1 Skp2 Tbl1xr1 Traip Trim27 Ube2l3 Uble1b Uchl4 Usp12 Usp14 Usp18 Usp21 Usp26 Usp3 Vhlh Wwp2 Zc3hdc5
98	GO:0019226 [5]: transmission of nerve impulse	2	2	742	155	11730	-0.86	0.0	0.0	0.0	Fcgr3 Usp14
99	GO:0006518 [5]: peptide metabolism	3	3	741	3	11882	-0.86	0.0	5.64	3.13	Pam Sec11l1 Spcs1
100	GO:0000089 [9]: mitotic metaphase	2	2	742	0	11885	-0.88	0.0	5.66	3.14	Kntc2 Pes1
101	GO:0007090 [8]: regulation of S phase of mitotic cell cycle	2	2	742	0	11885	-0.88	0.0	5.66	3.14	AA545217 Ris2
102	GO:0006284 [7]: base-excision repair	4	4	740	8	11877	-0.94	0.0	5.51	3.02	Mpg Ogg1 Parp2 Polb
103	GO:0016265 [3]: death	36	36	708	369	11516	-0.94	0.0	4.72	2.38	Api5 Bbc3 Bcl2l11 Bclaf1 Biklk Birc5 Brca1 Casp1 Casp2 Dapk3 Dedd Fcgr1 Fcgr3 Gas2 Gzmc Gzme Gzmf Gzmg Hells Lyzs Lzp-s Msh2 Ntn1 Pdcd6ip Plagl2 Polb Pycard Qars Rad21 Scotin Siva Thoc1 Tradd Trp53inp1 Zc3hc1 Zfp346
104	GO:0001503 [5]: ossification	8	8	736	39	11846	-1.08	0.0	5.17	2.7	B7h3 Cbfb Ctgf Enpp1 Foxc1 Mglap Mmp13 Tuft1
105	GO:0007010 [6]: cytoskeleton organization and biogenesis	32	32	712	323	11562	-1.17	0.0	4.52	2.3	Aif1 Arpc4 Birc5 Brca1 Cap1 Cdca1 Clasp2 Coro1c Dbnl Dncic2 Epb4.1l2 Fliih Kif20a Kif22 Kif2a Krt2-17 Llglh Mipol1 Mtss1 Myh9 Myo6 Myo7a Myo9b Nusap1 Ranbp1 Stmn1 Tbca Tbce Tctex1 Tmsb10 Tubb5 Tubgcp3
106	GO:0008219 [4]: cell death	35	35	709	363	11522	-1.18	0.0	4.47	2.27	Api5 Bbc3 Bcl2l11 Bclaf1 Biklk Birc5 Brca1 Casp1 Casp2 Dapk3 Dedd Fcgr1 Fcgr3 Gas2 Gzmc Gzme Gzmf Gzmg Hells Lyzs Lzp-s Ntn1 Pdcd6ip Plagl2 Polb Pycard Qars Rad21 Scotin Siva Thoc1 Tradd Trp53inp1 Zc3hc1 Zfp346
107	GO:0009058 [4]: biosynthesis	65	65	679	781	11104	-1.2	0.0	4.15	2.06	1110005A23Rik 2410005K20Rik 5730427N09Rik Atp5g2 Atp6v1b2 Atp6v1g1 B7h3 BC003885 Cmas Ddost Dpm2 Dtymk Eif2b2 Eif3s3 Eif3s6 Eif4b Fbp1 Fcer1g Fcgr3 Galnt10 Gatm Grcc2f Hbs1l Hhat Hmgcr Hs2st1 Lamr1 Lgtn Lta4h Mknk1 Mrps12 Mrps17 Nfx1 Nme6 Piga Pigf Ppox Prps2 Prpsap1 Ptx3 Pycr2 Qars Rad21 Rpl14 Rpl31 Rpl35 Rpl36a Rpl37 Rpl37a Rpl7 Rpl7l1 Rpp30 Rps13 Rps19 Rps24 Rps27 Rps6 Rps9 Skiv2l Snrp116 St6g…
108	GO:0006323 [6]: DNA packaging	18	18	726	148	11737	-1.22	0.0	4.71	2.38	Actl6a Asf1b Baz1b Baz2a Cbx2 Cdyl Ezh2 H2afv H2afx H2afz Hdac3 Hells Hist1h4i Hmgn1 Hmgn2 Mcm2 Rbbp4 Suv420h1
109	GO:0006304 [6]: DNA modification	6	6	738	23	11862	-1.23	0.0	5.11	2.68	2510005D08Rik 2700075B01Rik Aurkb Dnmt1 Dnmt3a Hells
110	GO:0045926 [5]: negative regulation of growth	3	3	741	4	11881	-1.37	0.0	5.12	2.69	Bbc3 Lgmn Wig1
111	GO:0007020 [9]: microtubule nucleation	3	3	741	4	11881	-1.37	0.0	5.12	2.69	Mipol1 Tbca Tbce
112	GO:0007052 [9]: mitotic spindle organization and biogenesis	3	3	741	4	11881	-1.37	0.0	5.12	2.69	Nusap1 Stmn1 Tubb5
113	GO:0007264 [6]: small GTPase mediated signal transduction	20	20	724	176	11709	-1.42	0.0	4.45	2.26	1700093E07Rik AW742319 Arf1 Arf6 Arfrp1 Arl5 Cdc42se1 Dbnl Dok1 Gnb1 Rab2 Rab38 Rab40c Rab4b Rab7l1 Rab8b Rabif Rap2c Rhoc Tiam1
114	GO:0045786 [7]: negative regulation of cell cycle	8	8	736	42	11843	-1.43	0.0	4.79	2.39	Brca1 Cdk2ap1 Cdkn2d Ing1 Mad2l1 Pycard Rbl1 Vhlh
115	GO:0006511 [10]: ubiquitin-dependent protein catabolism	12	12	732	83	11802	-1.44	0.0	4.63	2.37	Psma2 Psma5 Psmb1 Skp2 Ube2l3 Uchl4 Usp12 Usp14 Usp18 Usp21 Usp26 Usp3
116	GO:0050794 [3]: regulation of cellular process	46	46	698	528	11357	-1.57	0.0	3.9	1.89	Api5 B7h3 Bbc3 Bcl2l11 Bclaf1 Biklk Birc5 Brca1 Casp1 Casp2 Cdc42se1 Cdca7 Ctgf Cxcr4 Cyr61 Dbnl Dedd Ezh2 Fancl Fcer1g Fcgr1 Fcgr3 Hells Igfbp7 Khdrbs1 Mtbp Nedd9 Nf1 Ntn1 Ogfr Pin1 Plagl2 Polb Ptx3 Pycard Qars Sas Scotin Siva Stat6 Tacc3 Thoc1 Tradd Trp53inp1 Wig1 Zc3hc1
117	GO:0007268 [6]: synaptic transmission	2	2	742	140	11745	-1.57	0.0	0.0	0.0	Fcgr3 Usp14
118	GO:0019941 [9]: modification-dependent protein catabolism	12	12	732	85	11800	-1.59	0.0	4.47	2.27	Psma2 Psma5 Psmb1 Skp2 Ube2l3 Uchl4 Usp12 Usp14 Usp18 Usp21 Usp26 Usp3
119	GO:0006091 [5]: generation of precursor metabolites and energy	15	15	729	415	11470	-1.62	0.0	0.01	0.0	0610040B21Rik 1300013B24Rik 5730420B22Rik Atp5g2 Atp6v1b2 Cai Fbp1 Nqo1 Phka2 Pitrm1 Ppox Ppp1cc Racgap1 Tpi1 Txn1
120	GO:0006954 [5]: inflammatory response	14	14	730	109	11776	-1.68	0.0	4.31	2.16	B7h3 Ccl12 Ccl8 Cd14 Csf3r Fcer1g Fcgr1 Fcgr3 Ly78 Ly86 Nfkbiz Pla2g7 Pycard Repin1
121	GO:0044249 [5]: cellular biosynthesis	61	61	683	749	11136	-1.71	0.0	3.6	1.69	1110005A23Rik 2410005K20Rik 5730427N09Rik Atp5g2 Atp6v1b2 Atp6v1g1 B7h3 BC003885 Cmas Ddost Dpm2 Dtymk Eif2b2 Eif3s3 Eif3s6 Eif4b Fbp1 Fcer1g Fcgr3 Galnt10 Gatm Grcc2f Hbs1l Hhat Hs2st1 Lamr1 Lgtn Lta4h Mknk1 Mrps12 Mrps17 Nfx1 Nme6 Pigf Ppox Prps2 Prpsap1 Pycr2 Qars Rad21 Rpl14 Rpl31 Rpl35 Rpl36a Rpl37 Rpl37a Rpl7 Rpl7l1 Rpp30 Rps13 Rps19 Rps24 Rps27 Rps6 Rps9 Skiv2l Snrp116 St6galnac4 Stard3 Tp…
122	GO:0006479 [9]: protein amino acid methylation	4	4	740	11	11874	-1.77	0.0	4.64	2.37	Ezh2 Hrmt1l2 Ilf3 Suv420h1
123	GO:0000072 [7]: M phase specific microtubule process	3	3	741	5	11880	-1.78	0.0	4.7	2.38	Brca1 Cdca1 Ranbp1
124	GO:0000088 [9]: mitotic prophase	3	3	741	5	11880	-1.78	0.0	4.7	2.38	2810406C15Rik Brrn1 Nusap1
125	GO:0001794 [6]: type IIa hypersensitivity	3	3	741	5	11880	-1.78	0.0	4.7	2.38	Fcer1g Fcgr1 Fcgr3
126	GO:0001796 [7]: regulation of type IIa hypersensitivity	3	3	741	5	11880	-1.78	0.0	4.7	2.38	Fcer1g Fcgr1 Fcgr3
127	GO:0001798 [8]: positive regulation of type IIa hypersensitivity	3	3	741	5	11880	-1.78	0.0	4.7	2.38	Fcer1g Fcgr1 Fcgr3
128	GO:0007076 [8]: mitotic chromosome condensation	3	3	741	5	11880	-1.78	0.0	4.7	2.38	2810406C15Rik Brrn1 Nusap1
129	GO:0009889 [5]: regulation of biosynthesis	11	11	733	77	11808	-1.81	0.0	4.27	2.13	1110005A23Rik B7h3 Eif3s3 Eif3s6 Eif4b Fcer1g Fcgr3 Mknk1 Nfx1 Ptx3 Skiv2l
130	GO:0007155 [4]: cell adhesion	18	18	726	464	11421	-1.82	0.0	0.01	0.0	Adam8 Cdh5 Celsr2 Col11a1 Col16a1 Col9a3 Csf3r Ctgf Cyr61 Dsg2 Hapln1 Itgax Nedd9 Ninj1 Parva Ssx2ip Thbs2 Thbs4
131	GO:0043119 [4]: positive regulation of physiological process	26	26	718	263	11622	-1.83	0.0	3.88	1.88	B7h3 Bbc3 Bcl2l11 Bclaf1 Biklk Brca1 Casp1 Casp2 Cbfb Cnot7 Fcer1g Fcgr1 Fcgr3 Kcnn4 Mafb Med6 Nfat5 Nfya Plagl2 Ptx3 Pycard Sas Scotin Siva Surb7 Trp53inp1
132	GO:0030308 [5]: negative regulation of cell growth	2	2	742	1	11884	-1.93	0.0	4.61	2.37	Bbc3 Wig1
133	GO:0045792 [6]: negative regulation of cell size	2	2	742	1	11884	-1.93	0.0	4.61	2.37	Bbc3 Wig1
134	GO:0051014 [8]: actin filament severing	2	2	742	1	11884	-1.93	0.0	4.61	2.37	Dbnl Fliih
135	GO:0007022 [9]: chaperonin-mediated tubulin folding	2	2	742	1	11884	-1.93	0.0	4.61	2.37	Mipol1 Tbca
136	GO:0007089 [7]: traversing start control point of mitotic cell cycle	2	2	742	1	11884	-1.93	0.0	4.61	2.37	AA545217 Mtbp
137	GO:0009048 [5]: dosage compensation, by inactivation of X chromosome	2	2	742	1	11884	-1.93	0.0	4.61	2.37	Brca1 Xist
138	GO:0009186 [8]: deoxyribonucleoside diphosphate metabolism	2	2	742	1	11884	-1.93	0.0	4.61	2.37	Dtymk Rrm2
139	GO:0015031 [5]: protein transport	39	39	705	447	11438	-1.99	0.0	3.5	1.64	1110032D12Rik 1700093E07Rik 2310040A13Rik 5930412E23Rik Arf1 Arf6 Arfrp1 Arl5 Arl6ip1 Ccnb1-rs1 D030051N19Rik Kdelr1 Kif20a Med6 Nup133 Nup37 Nup88 Nutf2 Nxf1 Rab2 Rab38 Rab40c Rab4b Rab7l1 Rab8b Rabif Sec3l1 Snx1 Snx12 Snx5 Syngr2 Tacc3 Tdg Timm17b Tmed9 Tnpo1 Vps16 Vps29 Xpo1
140	GO:0050764 [7]: regulation of phagocytosis	4	4	740	12	11873	-2.0	0.0	4.4	2.22	Fcer1g Fcgr1 Fcgr3 Ptx3
141	GO:0050766 [8]: positive regulation of phagocytosis	4	4	740	12	11873	-2.0	0.0	4.4	2.22	Fcer1g Fcgr1 Fcgr3 Ptx3
142	GO:0006118 [6]: electron transport	9	9	735	283	11602	-2.0	0.0	0.01	0.0	0610040B21Rik 1300013B24Rik 5730420B22Rik Cai Nqo1 Pitrm1 Ppox Racgap1 Txn1
143	GO:0001558 [4]: regulation of cell growth	7	7	737	38	11847	-2.05	0.0	4.18	2.07	Bbc3 Ctgf Cyr61 Igfbp7 Nedd9 Ogfr Wig1
144	GO:0006909 [7]: phagocytosis	5	5	739	20	11865	-2.06	0.0	4.28	2.13	Coro1c Fcer1g Fcgr1 Fcgr3 Ptx3
145	GO:0045184 [5]: establishment of protein localization	39	39	705	451	11434	-2.08	0.0	3.39	1.57	1110032D12Rik 1700093E07Rik 2310040A13Rik 5930412E23Rik Arf1 Arf6 Arfrp1 Arl5 Arl6ip1 Ccnb1-rs1 D030051N19Rik Kdelr1 Kif20a Med6 Nup133 Nup37 Nup88 Nutf2 Nxf1 Rab2 Rab38 Rab40c Rab4b Rab7l1 Rab8b Rabif Sec3l1 Snx1 Snx12 Snx5 Syngr2 Tacc3 Tdg Timm17b Tmed9 Tnpo1 Vps16 Vps29 Xpo1
146	GO:0006913 [6]: nucleocytoplasmic transport	10	10	734	70	11815	-2.1	0.0	3.98	1.94	Khdrbs1 Nup155 Nup62 Nutf2 Nxf1 Rangnrf Tacc3 Thoc1 Tnpo1 Xpo1
147	GO:0006325 [7]: establishment and/or maintenance of chromatin architecture	16	16	728	141	11744	-2.1	0.0	3.79	1.83	Actl6a Asf1b Baz1b Baz2a Cbx2 Cdyl Ezh2 H2afv H2afx H2afz Hdac3 Hells Hist1h4i Mcm2 Rbbp4 Suv420h1
148	GO:0009132 [7]: nucleoside diphosphate metabolism	3	3	741	6	11879	-2.12	0.0	4.34	2.17	Cant1 Dtymk Rrm2
149	GO:0009262 [7]: deoxyribonucleotide metabolism	3	3	741	6	11879	-2.12	0.0	4.34	2.17	Dtymk Nudt1 Rrm2
150	GO:0042770 [6]: DNA damage response, signal transduction	4	4	740	13	11872	-2.21	0.0	4.18	2.07	Brca1 Chek1 H2afx Hus1
151	GO:0050727 [6]: regulation of inflammatory response	4	4	740	13	11872	-2.21	0.0	4.18	2.07	B7h3 Fcer1g Fcgr1 Fcgr3
152	GO:0008213 [8]: protein amino acid alkylation	4	4	740	13	11872	-2.21	0.0	4.18	2.07	Ezh2 Hrmt1l2 Ilf3 Suv420h1
153	GO:0006310 [6]: DNA recombination	6	6	738	30	11855	-2.22	0.0	4.04	1.96	H2afx Lig1 Msh2 Rad51 Rad51ap1 Topbp1
154	GO:0006417 [6]: regulation of protein biosynthesis	10	10	734	72	11813	-2.24	0.0	3.82	1.84	1110005A23Rik B7h3 Eif3s3 Eif3s6 Eif4b Fcer1g Fcgr3 Mknk1 Nfx1 Skiv2l
155	GO:0007126 [8]: meiosis	7	7	737	40	11845	-2.25	0.0	3.95	1.94	Mki67 Mre11a Nek2 Pttg1 Rad51 Rpa1 Topbp1
156	GO:0009117 [6]: nucleotide metabolism	15	15	729	133	11752	-2.31	0.0	3.58	1.68	Ampd2 Atp5g2 Atp6v1b2 Atp6v1g1 Cant1 Dtymk Dut Enpp1 Nme6 Nudt1 Pigo Prps2 Prpsap1 Rrm2 Tpi1
157	GO:0045944 [9]: positive regulation of transcription from Pol II promoter	8	8	736	51	11834	-2.31	0.0	3.83	1.85	Cbfb Cnot7 Mafb Med6 Nfat5 Nfya Plagl2 Surb7
158	GO:0009613 [5]: response to pest, pathogen or parasite	21	21	723	495	11390	-2.35	0.0	0.02	0.0	Aire B7h3 C1qa C1qb Ccl12 Ccl8 Cd14 Cd72 Cfi Csf3r Fcer1g Fcgr1 Fcgr3 Ly78 Ly86 Mx1 Nfkbiz Pla2g7 Prkcd Pycard Repin1
159	GO:0048513 [3]: organ development	45	45	699	911	10974	-2.39	0.0	0.04	0.0	2900073G15Rik Anxa2 Ascl2 B7h3 Bcl11a Boc Cbfb Cenpf Col11a1 Crkl Cst6 Ctgf Cxcr4 Cyr61 Dctn1 Dvl2 Enpp1 Ephb3 F730004D16Rik Foxc1 Gbx2 Gmnn Hells Hes6 Hrmt1l2 Hs1bp3 Id2 Kntc2 Lamr1 Mglap Mmp13 Myh9 Nf1 Ntn1 Plxnb2 Ppp3r1 Sema4b Serpine1 Stmn1 Tacc3 Tbce Tiam1 Tuft1 Ubp1 Wdr5
160	GO:0045807 [7]: positive regulation of endocytosis	4	4	740	14	11871	-2.4	0.0	3.97	1.94	Fcer1g Fcgr1 Fcgr3 Ptx3
161	GO:0000245 [8]: spliceosome assembly	4	4	740	14	11871	-2.4	0.0	3.97	1.94	Gemin6 Ptbp2 Sfrs3 Sfrs9
162	GO:0000077 [7]: DNA damage checkpoint	3	3	741	7	11878	-2.41	0.0	4.02	1.95	Chek1 H2afx Hus1
163	GO:0006401 [6]: RNA catabolism	3	3	741	7	11878	-2.41	0.0	4.02	1.95	Lsm5 Lsm7 Ppp1r8
164	GO:0051242 [5]: positive regulation of cellular physiological process	17	17	727	161	11724	-2.42	0.0	3.4	1.57	Bbc3 Bcl2l11 Bclaf1 Biklk Brca1 Casp1 Casp2 Fcer1g Fcgr1 Fcgr3 Plagl2 Ptx3 Pycard Sas Scotin Siva Trp53inp1
165	GO:0043118 [4]: negative regulation of physiological process	24	24	720	255	11630	-2.43	0.0	3.21	1.45	Anxa2 Api5 B7h3 Bbc3 Bclaf1 Birc5 Casp2 Cnot7 Dmap1 Enpp1 Gmnn Hells Jarid2 Khdrbs1 Msh2 Mtbp Nab2 Nfx1 Polb Qars Sap30 Tacc3 Wig1 Zc3hc1
166	GO:0030001 [7]: metal ion transport	10	10	734	288	11597	-2.43	0.0	0.02	0.0	4930511J11Rik Atp1b1 Cacnb3 Clic1 Kcna4 Kcne3 Kcnn4 Pkd2 Sfxn2 Sfxn3
167	GO:0009887 [4]: organogenesis	45	45	699	905	10980	-2.48	0.0	0.05	0.0	2900073G15Rik Anxa2 Ascl2 B7h3 Bcl11a Boc Cbfb Cenpf Col11a1 Crkl Cst6 Ctgf Cxcr4 Cyr61 Dctn1 Dvl2 Enpp1 Ephb3 F730004D16Rik Foxc1 Gbx2 Gmnn Hells Hes6 Hrmt1l2 Hs1bp3 Id2 Kntc2 Lamr1 Mglap Mmp13 Myh9 Nf1 Ntn1 Plxnb2 Ppp3r1 Sema4b Serpine1 Stmn1 Tacc3 Tbce Tiam1 Tuft1 Ubp1 Wdr5
168	GO:0016582 [9]: non-covalent chromatin modification	5	5	739	23	11862	-2.48	0.0	3.81	1.84	Actl6a Baz1b Baz2a Hells Rbbp4
169	GO:0006338 [10]: chromatin remodeling	5	5	739	23	11862	-2.48	0.0	3.81	1.84	Actl6a Baz1b Baz2a Hells Rbbp4
170	GO:0008104 [4]: protein localization	39	39	705	470	11415	-2.49	0.0	2.9	1.45	1110032D12Rik 1700093E07Rik 2310040A13Rik 5930412E23Rik Arf1 Arf6 Arfrp1 Arl5 Arl6ip1 Ccnb1-rs1 D030051N19Rik Kdelr1 Kif20a Med6 Nup133 Nup37 Nup88 Nutf2 Nxf1 Rab2 Rab38 Rab40c Rab4b Rab7l1 Rab8b Rabif Sec3l1 Snx1 Snx12 Snx5 Syngr2 Tacc3 Tdg Timm17b Tmed9 Tnpo1 Vps16 Vps29 Xpo1
171	GO:0006811 [5]: ion transport	24	24	720	541	11344	-2.5	0.0	0.03	0.0	4930511J11Rik Atp13a1 Atp1b1 Atp5g2 Atp6v1b2 Atp6v1g1 C1qa C1qb Cacnb3 Clic1 Clns1a Col11a1 Fubp1 Itpr3 Kcna4 Kcne3 Kcnn4 Lasp1 Msr1 P2ry6 Pkd2 Sfxn2 Sfxn3 Trpm7
172	GO:0001501 [5]: skeletal development	10	10	734	76	11809	-2.51	0.0	3.53	1.64	B7h3 Cbfb Col11a1 Ctgf Enpp1 Foxc1 Mglap Mmp13 Tuft1 Wdr5
173	GO:0006955 [4]: immune response	32	32	712	680	11205	-2.51	0.0	0.04	0.0	Aire B7h3 Bcl11a C1qa C1qb Cbfb Ccl12 Ccl8 Cd14 Cd72 Cfi Csf3r Cxcr4 Dbnl Fcer1g Fcgr1 Fcgr3 G1p2 Hells Hs1bp3 Ifit1 Isgf3g Ly78 Ly86 Mx1 Nfkbiz Oasl2 Pla2g7 Prkcd Pycard Repin1 Rgs1
174	GO:0010165 [7]: response to X-ray	2	2	742	2	11883	-2.56	0.0	3.95	1.94	C6.1A Msh2
175	GO:0051053 [7]: negative regulation of DNA metabolism	2	2	742	2	11883	-2.56	0.0	3.95	1.94	Gmnn Msh2
176	GO:0001788 [7]: antibody-dependent cellular cytotoxicity	2	2	742	2	11883	-2.56	0.0	3.95	1.94	Fcgr1 Fcgr3
177	GO:0006465 [6]: signal peptide processing	2	2	742	2	11883	-2.56	0.0	3.95	1.94	Sec11l1 Spcs1
178	GO:0019752 [6]: carboxylic acid metabolism	11	11	733	302	11583	-2.56	0.0	0.02	0.0	Adipor1 Cmas Crat Gatm Hnrpll Lta4h Mthfr Pycr2 Srr Tpi1 Wars
179	GO:0006082 [5]: organic acid metabolism	11	11	733	302	11583	-2.56	0.0	0.02	0.0	Adipor1 Cmas Crat Gatm Hnrpll Lta4h Mthfr Pycr2 Srr Tpi1 Wars
180	GO:0000075 [7]: cell cycle checkpoint	4	4	740	15	11870	-2.57	0.0	3.78	1.83	Chek1 H2afx Hus1 Mad2l1
181	GO:0015931 [5]: nucleobase, nucleoside, nucleotide and nucleic acid transport	5	5	739	24	11861	-2.62	0.0	3.67	1.75	Khdrbs1 Nup133 Nxf1 Slc29a2 Thoc1
182	GO:0006915 [6]: apoptosis	29	29	715	333	11552	-2.64	0.0	2.87	1.45	Api5 Bbc3 Bcl2l11 Bclaf1 Biklk Birc5 Brca1 Casp1 Casp2 Dapk3 Dedd Fcgr1 Fcgr3 Gas2 Hells Ntn1 Pdcd6ip Plagl2 Polb Pycard Qars Rad21 Scotin Siva Thoc1 Tradd Trp53inp1 Zc3hc1 Zfp346
183	GO:0030261 [7]: chromosome condensation	3	3	741	8	11877	-2.68	0.0	3.75	1.83	2810406C15Rik Brrn1 Nusap1
184	GO:0030593 [7]: neutrophil chemotaxis	3	3	741	8	11877	-2.68	0.0	3.75	1.83	Csf3r Fcer1g Fcgr3
185	GO:0050729 [7]: positive regulation of inflammatory response	3	3	741	8	11877	-2.68	0.0	3.75	1.83	Fcer1g Fcgr1 Fcgr3
186	GO:0051216 [6]: cartilage development	3	3	741	8	11877	-2.68	0.0	3.75	1.83	Col11a1 Ctgf Mmp13
187	GO:0009225 [6]: nucleotide-sugar metabolism	3	3	741	8	11877	-2.68	0.0	3.75	1.83	Cmas D230016N13Rik Tgds
188	GO:0009966 [4]: regulation of signal transduction	1	1	743	91	11794	-2.71	0.0	0.0	0.0	Cdc42se1
189	GO:0007610 [2]: behavior	1	1	743	91	11794	-2.71	0.0	0.0	0.0	Chst10
190	GO:0043207 [5]: response to external biotic stimulus	24	24	720	528	11357	-2.73	0.0	0.04	0.0	Aire B7h3 C1qa C1qb Ccl12 Ccl8 Cd14 Cd72 Cfi Csf3r Fcer1g Fcgr1 Fcgr3 Ly78 Ly86 Lyzs Lzp-s Mx1 Nfkbiz Pla2g7 Prkcd Ptx3 Pycard Repin1
191	GO:0042330 [5]: taxis	11	11	733	92	11793	-2.74	0.0	3.22	1.45	Ccl12 Ccl8 Cklf Cklfsf2a Csf3r Cxcr4 Cyr61 Fcer1g Fcgr3 G1p2 S100a8
192	GO:0006935 [6]: chemotaxis	11	11	733	92	11793	-2.74	0.0	3.22	1.45	Ccl12 Ccl8 Cklf Cklfsf2a Csf3r Cxcr4 Cyr61 Fcer1g Fcgr3 G1p2 S100a8
193	GO:0006445 [7]: regulation of translation	6	6	738	35	11850	-2.75	0.0	3.45	1.62	1110005A23Rik Eif3s3 Eif3s6 Eif4b Mknk1 Skiv2l
194	GO:0044265 [6]: cellular macromolecule catabolism	41	41	703	515	11370	-2.76	0.0	2.52	1.23	Adam8 Blmh Casp1 Casp2 Cfi Cpe Ctsc Ctsh Ctss Erf Gzmc Gzme Gzmf Gzmg Lgmn Lsm5 Lsm7 Lta4h Mmp12 Mmp13 Parp2 Pcolce Pga5 Ppp1r8 Psma2 Psma5 Psmb1 Sec11l1 Senp1 Skp2 Spag5 Tpi1 Ube2l3 Uchl4 Usp12 Usp14 Usp18 Usp21 Usp26 Usp3 Xpnpep1
195	GO:0012501 [5]: programmed cell death	29	29	715	339	11546	-2.78	0.0	2.7	1.36	Api5 Bbc3 Bcl2l11 Bclaf1 Biklk Birc5 Brca1 Casp1 Casp2 Dapk3 Dedd Fcgr1 Fcgr3 Gas2 Hells Ntn1 Pdcd6ip Plagl2 Polb Pycard Qars Rad21 Scotin Siva Thoc1 Tradd Trp53inp1 Zc3hc1 Zfp346
196	GO:0006457 [7]: protein folding	17	17	727	171	11714	-2.79	0.0	2.96	1.45	1700030A21Rik 2700075B01Rik Cct3 Dnajc2 Dnajc3 Dnajc5 Dnajc9 Dyt1 Fkbp3 Gak Hspa1a Mipol1 Pfdn2 Pin1 Tbca Tbce Tor1b
197	GO:0015672 [7]: monovalent inorganic cation transport	7	7	737	217	11668	-2.79	0.0	0.02	0.0	Atp1b1 Atp5g2 Atp6v1b2 Atp6v1g1 Kcna4 Kcne3 Kcnn4
198	GO:0007242 [5]: intracellular signaling cascade	48	48	696	623	11262	-2.81	0.0	2.38	1.16	1700093E07Rik AW742319 Arf1 Arf6 Arfrp1 Arl5 Blnk Cdc42se1 Crkl Dbnl Depdc1a Dok1 Dscr1l2 Dvl1 Dvl2 Ect2 Gnb1 Grcc9 Hs1bp3 Lyn Myo9b Pdlim4 Pkd2 Pld2 Prkcd Prkcz Rab2 Rab38 Rab40c Rab4b Rab7l1 Rab8b Rabif Racgap1 Rap2c Rasa1 Rasal1 Rgs11 Rhoc Sh3bp2 Slc9a3r1 Snx1 Snx12 Snx5 Stat6 Stmn1 Tiam1 Tnip2
199	GO:0009795 [4]: embryonic morphogenesis	1	1	743	89	11796	-2.81	0.0	0.0	0.0	Dvl2
200	GO:0044257 [7]: cellular protein catabolism	37	37	707	459	11426	-2.82	0.0	2.5	1.21	Adam8 Blmh Casp1 Casp2 Cfi Cpe Ctsc Ctsh Ctss Erf Gzmc Gzme Gzmf Gzmg Lgmn Lta4h Mmp12 Mmp13 Parp2 Pcolce Pga5 Psma2 Psma5 Psmb1 Sec11l1 Senp1 Skp2 Spag5 Ube2l3 Uchl4 Usp12 Usp14 Usp18 Usp21 Usp26 Usp3 Xpnpep1
201	GO:0006508 [8]: proteolysis and peptidolysis	37	37	707	459	11426	-2.82	0.0	2.5	1.21	Adam8 Blmh Casp1 Casp2 Cfi Cpe Ctsc Ctsh Ctss Erf Gzmc Gzme Gzmf Gzmg Lgmn Lta4h Mmp12 Mmp13 Parp2 Pcolce Pga5 Psma2 Psma5 Psmb1 Sec11l1 Senp1 Skp2 Spag5 Ube2l3 Uchl4 Usp12 Usp14 Usp18 Usp21 Usp26 Usp3 Xpnpep1
202	GO:0016049 [4]: cell growth	7	7	737	47	11838	-2.86	0.0	3.27	1.47	Bbc3 Ctgf Cyr61 Igfbp7 Nedd9 Ogfr Wig1
203	GO:0009653 [3]: morphogenesis	56	56	688	1050	10835	-2.9	0.0	0.1	0.01	2900073G15Rik Anxa2 Ascl2 B7h3 Bbc3 Bcl11a Boc Cap1 Cbfb Cdc42se1 Cenpf Col11a1 Crkl Cst6 Ctgf Cxcr4 Cyr61 Dctn1 Dvl2 Enpp1 Epb4.1l2 Ephb3 F730004D16Rik Foxc1 Gas2 Gbx2 Gmnn Hells Hes6 Hrmt1l2 Hs1bp3 Id2 Igfbp7 Kntc2 Lamr1 Llglh Mglap Mmp13 Myh9 Nedd9 Nf1 Notch2 Ntn1 Ogfr Plxnb2 Ppp3r1 Sema4b Serpine1 Stmn1 Tacc3 Tbce Tiam1 Tuft1 Ubp1 Wdr5 Wig1
204	GO:0006376 [9]: mRNA splice site selection	3	3	741	9	11876	-2.9	0.0	3.51	1.64	Ptbp2 Sfrs3 Sfrs9
205	GO:0016567 [9]: protein ubiquitination	12	12	732	109	11776	-2.95	0.0	2.94	1.45	Ankib1 Brca1 Chfr Fancl Mkrn1 Rchy1 Rnf25 Rnf38 Traip Trim27 Vhlh Zc3hdc5
206	GO:0050772 [6]: positive regulation of axonogenesis	2	2	742	3	11882	-3.01	0.0	3.48	1.64	Ntn1 Tiam1
207	GO:0051052 [6]: regulation of DNA metabolism	2	2	742	3	11882	-3.01	0.0	3.48	1.64	Gmnn Msh2
208	GO:0000080 [7]: G1 phase of mitotic cell cycle	2	2	742	3	11882	-3.01	0.0	3.48	1.64	AA545217 Mtbp
209	GO:0007098 [8]: centrosome cycle	2	2	742	3	11882	-3.01	0.0	3.48	1.64	Brca1 Ranbp1
210	GO:0007549 [4]: dosage compensation	2	2	742	3	11882	-3.01	0.0	3.48	1.64	Brca1 Xist
211	GO:0009200 [8]: deoxyribonucleoside triphosphate metabolism	2	2	742	3	11882	-3.01	0.0	3.48	1.64	Dtymk Nudt1
212	GO:0007275 [2]: development	88	88	656	1550	10335	-3.01	0.0	0.17	0.05	2010012C16Rik 2510005D08Rik 2700075B01Rik 2900073G15Rik 5830426I05Rik Acvr1b Anxa2 Arfrp1 Ascl2 Aurkb B7h3 Bbc3 Bcl11a Birc5 Boc Brca1 Cap1 Cbfb Cdc42se1 Celsr2 Cenpf Col11a1 Crkl Cst6 Ctgf Cxcr4 Cyr61 Dctn1 Dnmt1 Dnmt3a Dvl1 Dvl2 Enpp1 Epb4.1l2 Ephb3 Ezh2 F730004D16Rik Fancl Fliih Foxc1 Gas2 Gbx2 Gcl Gmnn H2afx Hells Hes6 Hmgcr Hmox1 Hrmt1l2 Hs1bp3 Id2 Igfbp7 Jarid2 Kntc2 Lamr1 Lgmn Llglh Mafb M…
213	GO:0016485 [8]: protein processing	4	4	740	18	11867	-3.03	0.0	3.29	1.48	Casp1 Cpe Sec11l1 Spcs1
214	GO:0009057 [5]: macromolecule catabolism	41	41	703	533	11352	-3.04	0.0	2.17	1.16	Adam8 Blmh Casp1 Casp2 Cfi Cpe Ctsc Ctsh Ctss Erf Gzmc Gzme Gzmf Gzmg Lgmn Lsm5 Lsm7 Lta4h Mmp12 Mmp13 Parp2 Pcolce Pga5 Ppp1r8 Psma2 Psma5 Psmb1 Sec11l1 Senp1 Skp2 Spag5 Tpi1 Ube2l3 Uchl4 Usp12 Usp14 Usp18 Usp21 Usp26 Usp3 Xpnpep1
215	GO:0040008 [4]: regulation of growth	8	8	736	61	11824	-3.04	0.0	3.01	1.45	Bbc3 Ctgf Cyr61 Igfbp7 Lgmn Nedd9 Ogfr Wig1
216	GO:0006461 [7]: protein complex assembly	10	10	734	86	11799	-3.05	0.0	2.89	1.45	Asf1b Gemin6 H2afv H2afx H2afz Hist1h4i Mcm2 Ptbp2 Sfrs3 Sfrs9
217	GO:0030154 [3]: cell differentiation	13	13	731	317	11568	-3.07	0.0	0.04	0.0	Ascl2 B7h3 Bcl11a Cbfb Ctgf Ezh2 F730004D16Rik Hells Hes6 Hs1bp3 Nf1 Notch2 Ppp3r1
218	GO:0008361 [5]: regulation of cell size	7	7	737	50	11835	-3.08	0.0	3.02	1.45	Bbc3 Ctgf Cyr61 Igfbp7 Nedd9 Ogfr Wig1
219	GO:0009056 [4]: catabolism	51	51	693	692	11193	-3.09	0.0	1.96	1.01	Adam8 Blmh Cant1 Casp1 Casp2 Cfi Cpe Ctsc Ctsh Ctss Erf Grn Gzmc Gzme Gzmf Gzmg Hmox1 Lgmn Lsm5 Lsm7 Lta4h Lyzs Lzp-s Mmp12 Mmp13 Nudt1 Pafah1b3 Parp2 Pcolce Pga5 Pla2g7 Pld2 Ppp1r8 Psma2 Psma5 Psmb1 Sec11l1 Senp1 Sh3d1B Skp2 Spag5 Tpi1 Ube2l3 Uchl4 Usp12 Usp14 Usp18 Usp21 Usp26 Usp3 Xpnpep1
220	GO:0006446 [8]: regulation of translational initiation	3	3	741	10	11875	-3.1	0.0	3.29	1.48	Eif3s3 Eif3s6 Eif4b
221	GO:0006911 [8]: phagocytosis, engulfment	3	3	741	10	11875	-3.1	0.0	3.29	1.48	Fcer1g Fcgr1 Fcgr3
222	GO:0030163 [6]: protein catabolism	37	37	707	477	11408	-3.11	0.0	2.13	1.12	Adam8 Blmh Casp1 Casp2 Cfi Cpe Ctsc Ctsh Ctss Erf Gzmc Gzme Gzmf Gzmg Lgmn Lta4h Mmp12 Mmp13 Parp2 Pcolce Pga5 Psma2 Psma5 Psmb1 Sec11l1 Senp1 Skp2 Spag5 Ube2l3 Uchl4 Usp12 Usp14 Usp18 Usp21 Usp26 Usp3 Xpnpep1
223	GO:0016568 [8]: chromatin modification	9	9	735	75	11810	-3.14	0.0	2.84	1.45	Actl6a Baz1b Baz2a Cbx2 Ezh2 Hdac3 Hells Rbbp4 Suv420h1
224	GO:0006333 [8]: chromatin assembly or disassembly	9	9	735	75	11810	-3.14	0.0	2.84	1.45	Asf1b Baz1b Cbx2 Cdyl H2afv H2afx H2afz Hist1h4i Mcm2
225	GO:0043285 [5]: biopolymer catabolism	37	37	707	480	11405	-3.16	0.0	2.07	1.08	Adam8 Blmh Casp1 Casp2 Cfi Cpe Ctsc Ctsh Ctss Erf Gzmc Gzme Gzmf Gzmg Lgmn Lta4h Mmp12 Mmp13 Parp2 Pcolce Pga5 Psma2 Psma5 Psmb1 Sec11l1 Senp1 Skp2 Spag5 Ube2l3 Uchl4 Usp12 Usp14 Usp18 Usp21 Usp26 Usp3 Xpnpep1
226	GO:0044248 [5]: cellular catabolism	46	46	698	620	11265	-3.16	0.0	1.93	0.98	Adam8 Blmh Cant1 Casp1 Casp2 Cfi Cpe Ctsc Ctsh Ctss Erf Gzmc Gzme Gzmf Gzmg Hmox1 Lgmn Lsm5 Lsm7 Lta4h Lyzs Lzp-s Mmp12 Mmp13 Nudt1 Parp2 Pcolce Pga5 Ppp1r8 Psma2 Psma5 Psmb1 Sec11l1 Senp1 Skp2 Spag5 Tpi1 Ube2l3 Uchl4 Usp12 Usp14 Usp18 Usp21 Usp26 Usp3 Xpnpep1
227	GO:0007399 [5]: neurogenesis	12	12	732	295	11590	-3.16	0.0	0.05	0.0	Ascl2 Cxcr4 Ephb3 Gbx2 Hes6 Nf1 Ntn1 Plxnb2 Sema4b Stmn1 Tbce Tiam1
228	GO:0006812 [6]: cation transport	16	16	728	361	11524	-3.23	0.0	0.06	0.0	4930511J11Rik Atp13a1 Atp1b1 Atp5g2 Atp6v1b2 Atp6v1g1 Cacnb3 Clic1 Itpr3 Kcna4 Kcne3 Kcnn4 Pkd2 Sfxn2 Sfxn3 Trpm7
229	GO:0046907 [5]: intracellular transport	34	34	710	440	11445	-3.24	0.0	2.0	1.04	1110032D12Rik 5930412E23Rik Arf1 Arf6 Arl5 Arl6ip1 Ccnb1-rs1 Chic2 Dncic2 Khdrbs1 Kif20a Kif2a Med6 Nup155 Nup62 Nutf2 Nxf1 Rab2 Rab38 Rab4b Rab8b Rangnrf Snx1 Syngr2 Tacc3 Tdg Thoc1 Timm17b Tmed9 Tnpo1 Tubb5 Vps16 Vps29 Xpo1
230	GO:0007001 [7]: chromosome organization and biogenesis (sensu Eukaryota)	19	19	725	215	11670	-3.25	0.0	2.33	1.16	Actl6a Asf1b Baz1b Baz2a Cbx2 Cdyl Ezh2 H2afv H2afx H2afz Hdac3 Hells Hist1h4i Hnrpd Hspa1a Mcm2 Rad21 Rbbp4 Suv420h1
231	GO:0050793 [3]: regulation of development	14	14	730	144	11741	-3.25	0.0	2.49	1.21	B7h3 Bbc3 Ctgf Cyr61 Ezh2 Igfbp7 Lgmn Nedd9 Nf1 Notch2 Ntn1 Ogfr Tiam1 Wig1
232	GO:0051093 [4]: negative regulation of development	5	5	739	30	11855	-3.26	0.0	2.95	1.45	Bbc3 Ezh2 Lgmn Ntn1 Wig1
233	GO:0006413 [8]: translational initiation	5	5	739	30	11855	-3.26	0.0	2.95	1.45	Eif2b2 Eif3s3 Eif3s6 Eif4b Lgtn
234	GO:0007050 [7]: cell cycle arrest	4	4	740	20	11865	-3.28	0.0	3.0	1.45	Gas2 Msh2 Pkd2 Rprm
235	GO:0006066 [5]: alcohol metabolism	5	5	739	162	11723	-3.29	0.0	0.03	0.0	Ch25h Fbp1 Hmgcr Srebf2 Tpi1
236	GO:0030278 [6]: regulation of ossification	3	3	741	11	11874	-3.29	0.0	3.09	1.45	B7h3 Enpp1 Mglap
237	GO:0040007 [3]: growth	10	10	734	91	11794	-3.29	0.0	2.61	1.28	5830426I05Rik Bbc3 Ctgf Cyr61 Igfbp7 Lgmn Nedd9 Ninj1 Ogfr Wig1
238	GO:0006810 [4]: transport	113	113	631	1740	10145	-3.29	0.0	1.03	0.52	1110032D12Rik 1300013B24Rik 1700093E07Rik 2310040A13Rik 4930511J11Rik 5930412E23Rik Abcg1 Abtb1 Arf1 Arf6 Arfrp1 Arl5 Arl6ip1 Atp13a1 Atp1b1 Atp5g2 Atp6v1b2 Atp6v1g1 Bin3 C1qa C1qb Cacnb3 Cap1 Ccnb1-rs1 Chic2 Clic1 Clns1a Col11a1 Coro1c Crabp2 Crat D030051N19Rik Dbnl Dncic2 Fbxo25 Fcer1g Fcgr1 Fcgr3 Frg1 Fubp1 Gatm Hba-a1 Itpr3 Kcna4 Kcne3 Kcnn4 Kdelr1 Khdrbs1 Kif20a Kif2a Lasp1 Med6 Mre11a Mscp …
239	GO:0006814 [8]: sodium ion transport	1	1	743	79	11806	-3.29	0.0	0.01	0.0	Atp1b1
240	GO:0051234 [4]: establishment of localization	113	113	631	1743	10142	-3.31	0.0	1.01	0.51	1110032D12Rik 1300013B24Rik 1700093E07Rik 2310040A13Rik 4930511J11Rik 5930412E23Rik Abcg1 Abtb1 Arf1 Arf6 Arfrp1 Arl5 Arl6ip1 Atp13a1 Atp1b1 Atp5g2 Atp6v1b2 Atp6v1g1 Bin3 C1qa C1qb Cacnb3 Cap1 Ccnb1-rs1 Chic2 Clic1 Clns1a Col11a1 Coro1c Crabp2 Crat D030051N19Rik Dbnl Dncic2 Fbxo25 Fcer1g Fcgr1 Fcgr3 Frg1 Fubp1 Gatm Hba-a1 Itpr3 Kcna4 Kcne3 Kcnn4 Kdelr1 Khdrbs1 Kif20a Kif2a Lasp1 Med6 Mre11a Mscp …
241	GO:0045893 [8]: positive regulation of transcription, DNA-dependent	8	8	736	66	11819	-3.32	0.0	2.68	1.34	Cbfb Cnot7 Mafb Med6 Nfat5 Nfya Plagl2 Surb7
242	GO:0030036 [8]: actin cytoskeleton organization and biogenesis	9	9	735	79	11806	-3.33	0.0	2.61	1.28	Aif1 Arpc4 Cap1 Coro1c Dbnl Epb4.1l2 Fliih Mtss1 Tmsb10
243	GO:0051179 [3]: localization	113	113	631	1760	10125	-3.34	0.0	0.9	0.46	1110032D12Rik 1300013B24Rik 1700093E07Rik 2310040A13Rik 4930511J11Rik 5930412E23Rik Abcg1 Abtb1 Arf1 Arf6 Arfrp1 Arl5 Arl6ip1 Atp13a1 Atp1b1 Atp5g2 Atp6v1b2 Atp6v1g1 Bin3 C1qa C1qb Cacnb3 Cap1 Ccnb1-rs1 Chic2 Clic1 Clns1a Col11a1 Coro1c Crabp2 Crat D030051N19Rik Dbnl Dncic2 Fbxo25 Fcer1g Fcgr1 Fcgr3 Frg1 Fubp1 Gatm Hba-a1 Itpr3 Kcna4 Kcne3 Kcnn4 Kdelr1 Khdrbs1 Kif20a Kif2a Lasp1 Med6 Mre11a Mscp …
244	GO:0016202 [7]: regulation of myogenesis	2	2	742	4	11881	-3.35	0.0	3.12	1.45	Boc Cenpf
245	GO:0016571 [10]: histone methylation	2	2	742	4	11881	-3.35	0.0	3.12	1.45	Ezh2 Suv420h1
246	GO:0030199 [5]: collagen fibril organization	2	2	742	4	11881	-3.35	0.0	3.12	1.45	Anxa2 Col11a1
247	GO:0050769 [5]: positive regulation of neurogenesis	2	2	742	4	11881	-3.35	0.0	3.12	1.45	Ntn1 Tiam1
248	GO:0051276 [6]: chromosome organization and biogenesis	19	19	725	220	11665	-3.36	0.0	2.18	1.16	Actl6a Asf1b Baz1b Baz2a Cbx2 Cdyl Ezh2 H2afv H2afx H2afz Hdac3 Hells Hist1h4i Hnrpd Hspa1a Mcm2 Rad21 Rbbp4 Suv420h1
249	GO:0006950 [4]: response to stress	53	53	691	754	11131	-3.37	0.0	1.52	0.81	Aire B7h3 Brca1 Brca2 C1qa C1qb Casp1 Ccl12 Ccl8 Cd14 Cd72 Cfi Chek1 Csf3r Fancl Fcer1g Fcgr1 Fcgr3 Gtf2h4 H2afx Hspa1a Hus1 Lig1 Ly78 Ly86 Mpg Mre11a Msh2 Mx1 Nfkbiz Ninj1 Ogg1 Parp2 Pla2g7 Polb Polh Prkcd Pttg1 Pycard Rad1 Rad21 Rad51 Rbbp4 Recql5 Repin1 Rev1l Rfc5 Slk Smarca3 Tacc3 Tdg Trp53inp1 Xpa
250	GO:0006725 [5]: aromatic compound metabolism	1	1	743	77	11808	-3.39	0.0	0.01	0.0	Ampd2
251	GO:0050657 [6]: nucleic acid transport	4	4	740	21	11864	-3.4	0.0	2.88	1.45	Khdrbs1 Nup133 Nxf1 Thoc1
252	GO:0050658 [6]: RNA transport	4	4	740	21	11864	-3.4	0.0	2.88	1.45	Khdrbs1 Nup133 Nxf1 Thoc1
253	GO:0051050 [6]: positive regulation of transport	4	4	740	21	11864	-3.4	0.0	2.88	1.45	Fcer1g Fcgr1 Fcgr3 Ptx3
254	GO:0051236 [5]: establishment of RNA localization	4	4	740	21	11864	-3.4	0.0	2.88	1.45	Khdrbs1 Nup133 Nxf1 Thoc1
255	GO:0009141 [7]: nucleoside triphosphate metabolism	6	6	738	43	11842	-3.41	0.0	2.71	1.36	Atp5g2 Atp6v1b2 Atp6v1g1 Dtymk Nme6 Nudt1
256	GO:0030595 [6]: immune cell chemotaxis	3	3	741	12	11873	-3.45	0.0	2.91	1.45	Csf3r Fcer1g Fcgr3
257	GO:0046850 [5]: regulation of bone remodeling	3	3	741	12	11873	-3.45	0.0	2.91	1.45	B7h3 Enpp1 Mglap
258	GO:0042592 [3]: homeostasis	3	3	741	118	11767	-3.45	0.0	0.02	0.0	Clns1a Pkd2 Slc9a3r1
259	GO:0006403 [4]: RNA localization	4	4	740	22	11863	-3.49	0.0	2.75	1.39	Khdrbs1 Nup133 Nxf1 Thoc1
260	GO:0051243 [5]: negative regulation of cellular physiological process	12	12	732	124	11761	-3.5	0.0	2.25	1.16	Api5 B7h3 Bbc3 Birc5 Casp2 Hells Mtbp Polb Qars Tacc3 Wig1 Zc3hc1
261	GO:0051049 [5]: regulation of transport	6	6	738	45	11840	-3.53	0.0	2.55	1.25	Fcer1g Fcgr1 Fcgr3 Khdrbs1 Ptx3 Tacc3
262	GO:0006916 [8]: anti-apoptosis	6	6	738	45	11840	-3.53	0.0	2.55	1.25	Api5 Birc5 Hells Polb Qars Zc3hc1
263	GO:0007167 [6]: enzyme linked receptor protein signaling pathway	6	6	738	172	11713	-3.54	0.0	0.05	0.0	Caml Csf1r Ctgf Dok1 Ephb3 Tiam1
264	GO:0045934 [6]: negative regulation of nucleobase, nucleoside, nucleotide and nucleic acid metabolism	11	11	733	111	11774	-3.54	0.0	2.26	1.16	Bclaf1 Cnot7 Dmap1 Gmnn Hells Jarid2 Khdrbs1 Msh2 Nab2 Nfx1 Sap30
265	GO:0006468 [8]: protein amino acid phosphorylation	32	32	712	432	11453	-3.54	0.0	1.61	0.82	Acvr1b Aurka Aurkb BC017634 Bub1b Cdc7 Cdk2 Cdk9 Chek1 Csf1r Csnk2a1 Dapk3 Ephb3 Gak Gsg2 Havcr2 Hus1 Lyn Map4k4 Melk Mknk1 Nek2 Pbk Prkcd Prkcz Rab38 Slk Stk35 Tesk2 Trpm7 Uhmk1 Vrk3
266	GO:0043037 [7]: translation	13	13	731	141	11744	-3.59	0.0	2.11	1.1	1110005A23Rik Eif2b2 Eif3s3 Eif3s6 Eif4b Grcc2f Hbs1l Lgtn Mknk1 Qars Skiv2l Snrp116 Wars
267	GO:0030282 [6]: bone mineralization	3	3	741	13	11872	-3.59	0.0	2.74	1.39	B7h3 Mglap Mmp13
268	GO:0050900 [6]: immune cell migration	3	3	741	13	11872	-3.59	0.0	2.74	1.39	Csf3r Fcer1g Fcgr3
269	GO:0008154 [6]: actin polymerization and/or depolymerization	3	3	741	13	11872	-3.59	0.0	2.74	1.39	Arpc4 Dbnl Mtss1
270	GO:0030029 [7]: actin filament-based process	9	9	735	85	11800	-3.59	0.0	2.29	1.16	Aif1 Arpc4 Cap1 Coro1c Dbnl Epb4.1l2 Fliih Mtss1 Tmsb10
271	GO:0030100 [6]: regulation of endocytosis	4	4	740	23	11862	-3.6	0.0	2.64	1.3	Fcer1g Fcgr1 Fcgr3 Ptx3
272	GO:0006793 [5]: phosphorus metabolism	40	40	704	571	11314	-3.61	0.0	1.33	0.7	Acp1 Acvr1b Atp5g2 Atp6v1b2 Aurka Aurkb BC017634 Bub1b Cdc25b Cdc7 Cdk2 Cdk9 Chek1 Csf1r Csnk2a1 Dapk3 Dusp11 Ephb3 Gak Gsg2 Havcr2 Hus1 Lyn Map4k4 Melk Mknk1 Nek2 Pbk Ppp1cc Prkcd Prkcz Ptpn18 Ptpn2 Rab38 Slk Stk35 Tesk2 Trpm7 Uhmk1 Vrk3
273	GO:0006796 [6]: phosphate metabolism	40	40	704	571	11314	-3.61	0.0	1.33	0.7	Acp1 Acvr1b Atp5g2 Atp6v1b2 Aurka Aurkb BC017634 Bub1b Cdc25b Cdc7 Cdk2 Cdk9 Chek1 Csf1r Csnk2a1 Dapk3 Dusp11 Ephb3 Gak Gsg2 Havcr2 Hus1 Lyn Map4k4 Melk Mknk1 Nek2 Pbk Ppp1cc Prkcd Prkcz Ptpn18 Ptpn2 Rab38 Slk Stk35 Tesk2 Trpm7 Uhmk1 Vrk3
274	GO:0016998 [6]: cell wall catabolism	2	2	742	5	11880	-3.63	0.0	2.82	1.45	Lyzs Lzp-s
275	GO:0018195 [9]: peptidyl-arginine modification	2	2	742	5	11880	-3.63	0.0	2.82	1.45	Ddost Hrmt1l2
276	GO:0030865 [7]: cortical cytoskeleton organization and biogenesis	2	2	742	5	11880	-3.63	0.0	2.82	1.45	Coro1c Epb4.1l2
277	GO:0030866 [8]: cortical actin cytoskeleton organization and biogenesis	2	2	742	5	11880	-3.63	0.0	2.82	1.45	Coro1c Epb4.1l2
278	GO:0042533 [7]: tumor necrosis factor-alpha biosynthesis	2	2	742	5	11880	-3.63	0.0	2.82	1.45	Fcer1g Fcgr3
279	GO:0042534 [8]: regulation of tumor necrosis factor-alpha biosynthesis	2	2	742	5	11880	-3.63	0.0	2.82	1.45	Fcer1g Fcgr3
280	GO:0042535 [9]: positive regulation of tumor necrosis factor-alpha biosynthesis	2	2	742	5	11880	-3.63	0.0	2.82	1.45	Fcer1g Fcgr3
281	GO:0046822 [6]: regulation of nucleocytoplasmic transport	2	2	742	5	11880	-3.63	0.0	2.82	1.45	Khdrbs1 Tacc3
282	GO:0006354 [8]: RNA elongation	2	2	742	5	11880	-3.63	0.0	2.82	1.45	Cdk9 Polr3k
283	GO:0006402 [7]: mRNA catabolism	2	2	742	5	11880	-3.63	0.0	2.82	1.45	Lsm5 Lsm7
284	GO:0007379 [4]: segment specification	2	2	742	5	11880	-3.63	0.0	2.82	1.45	Dvl2 Mafb
285	GO:0016310 [7]: phosphorylation	34	34	710	476	11409	-3.65	0.0	1.39	0.7	Acvr1b Atp5g2 Atp6v1b2 Aurka Aurkb BC017634 Bub1b Cdc7 Cdk2 Cdk9 Chek1 Csf1r Csnk2a1 Dapk3 Ephb3 Gak Gsg2 Havcr2 Hus1 Lyn Map4k4 Melk Mknk1 Nek2 Pbk Prkcd Prkcz Rab38 Slk Stk35 Tesk2 Trpm7 Uhmk1 Vrk3
286	GO:0006629 [5]: lipid metabolism	21	21	723	413	11472	-3.67	0.0	0.16	0.05	2010300G19Rik Adipor1 B4galt6 Cdipt Ch25h Cmas Crat Galgt1 Grn Hmgcr Lta4h Pafah1b3 Pigf Pla2g7 Pld2 Ptdss1 Sh3d1B Srebf2 Stard3 Sult2a2 Tpi1
287	GO:0043066 [7]: negative regulation of apoptosis	7	7	737	60	11825	-3.67	0.0	2.32	1.16	Api5 Birc5 Casp2 Hells Polb Qars Zc3hc1
288	GO:0009892 [5]: negative regulation of metabolism	12	12	732	130	11755	-3.68	0.0	2.02	1.04	B7h3 Bclaf1 Cnot7 Dmap1 Gmnn Hells Jarid2 Khdrbs1 Msh2 Nab2 Nfx1 Sap30
289	GO:0005996 [6]: monosaccharide metabolism	2	2	742	92	11793	-3.68	0.0	0.02	0.0	Fbp1 Tpi1
290	GO:0009611 [5]: response to wounding	15	15	729	317	11568	-3.68	0.0	0.12	0.02	B7h3 Ccl12 Ccl8 Cd14 Csf3r Fcer1g Fcgr1 Fcgr3 Ly78 Ly86 Nfkbiz Ninj1 Pla2g7 Pycard Repin1
291	GO:0007417 [6]: central nervous system development	1	1	743	71	11814	-3.68	0.0	0.01	0.0	Cxcr4
292	GO:0044255 [5]: cellular lipid metabolism	16	16	728	331	11554	-3.71	0.0	0.13	0.03	2010300G19Rik Adipor1 B4galt6 Cdipt Ch25h Cmas Crat Galgt1 Hmgcr Lta4h Pigf Ptdss1 Srebf2 Stard3 Sult2a2 Tpi1
293	GO:0016064 [6]: humoral defense mechanism (sensu Vertebrata)	6	6	738	48	11837	-3.71	0.0	2.34	1.16	C1qa C1qb Cd72 Cfi Fcer1g Prkcd
294	GO:0015014 [7]: heparan sulfate proteoglycan biosynthesis, polysaccharide chain biosynthesis	1	1	743	0	11885	-3.72	0.0	2.83	1.45	Hs2st1
295	GO:0018216 [10]: peptidyl-arginine methylation	1	1	743	0	11885	-3.72	0.0	2.83	1.45	Hrmt1l2
296	GO:0018279 [10]: N-linked glycosylation via asparagine	1	1	743	0	11885	-3.72	0.0	2.83	1.45	Ddost
297	GO:0018345 [9]: protein palmitoylation	1	1	743	0	11885	-3.72	0.0	2.83	1.45	Hhat
298	GO:0019276 [7]: UDP-N-acetylgalactosamine metabolism	1	1	743	0	11885	-3.72	0.0	2.83	1.45	D230016N13Rik
299	GO:0019919 [13]: peptidyl-arginine methylation, to asymmetrical-dimethyl arginine	1	1	743	0	11885	-3.72	0.0	2.83	1.45	Hrmt1l2
300	GO:0030011 [6]: maintenance of cell polarity	1	1	743	0	11885	-3.72	0.0	2.83	1.45	Llglh
301	GO:0030070 [7]: insulin processing	1	1	743	0	11885	-3.72	0.0	2.83	1.45	Cpe
302	GO:0030202 [8]: heparin metabolism	1	1	743	0	11885	-3.72	0.0	2.83	1.45	Hs2st1
303	GO:0035090 [7]: maintenance of apical/basal cell polarity	1	1	743	0	11885	-3.72	0.0	2.83	1.45	Llglh
304	GO:0035246 [11]: peptidyl-arginine N-methylation	1	1	743	0	11885	-3.72	0.0	2.83	1.45	Hrmt1l2
305	GO:0035247 [12]: peptidyl-arginine omega-N-methylation	1	1	743	0	11885	-3.72	0.0	2.83	1.45	Hrmt1l2
306	GO:0040001 [10]: mitotic spindle positioning or orientation	1	1	743	0	11885	-3.72	0.0	2.83	1.45	Nusap1
307	GO:0042091 [7]: interleukin-10 biosynthesis	1	1	743	0	11885	-3.72	0.0	2.83	1.45	Fcer1g
308	GO:0042276 [8]: error-prone postreplication DNA repair	1	1	743	0	11885	-3.72	0.0	2.83	1.45	Rev1l
309	GO:0042730 [7]: fibrinolysis	1	1	743	0	11885	-3.72	0.0	2.83	1.45	Anxa2
310	GO:0042994 [7]: cytoplasmic sequestering of transcription factor	1	1	743	0	11885	-3.72	0.0	2.83	1.45	Tacc3
311	GO:0045020 [7]: error-prone DNA repair	1	1	743	0	11885	-3.72	0.0	2.83	1.45	Rev1l
312	GO:0045074 [8]: regulation of interleukin-10 biosynthesis	1	1	743	0	11885	-3.72	0.0	2.83	1.45	Fcer1g
313	GO:0045077 [9]: negative regulation of interferon-gamma biosynthesis	1	1	743	0	11885	-3.72	0.0	2.83	1.45	B7h3
314	GO:0045082 [9]: positive regulation of interleukin-10 biosynthesis	1	1	743	0	11885	-3.72	0.0	2.83	1.45	Fcer1g
315	GO:0045085 [9]: negative regulation of interleukin-2 biosynthesis	1	1	743	0	11885	-3.72	0.0	2.83	1.45	B7h3
316	GO:0045347 [8]: negative regulation of MHC class II biosynthesis	1	1	743	0	11885	-3.72	0.0	2.83	1.45	Nfx1
317	GO:0045429 [7]: positive regulation of nitric oxide biosynthesis	1	1	743	0	11885	-3.72	0.0	2.83	1.45	Ptx3
318	GO:0045685 [5]: regulation of glial cell differentiation	1	1	743	0	11885	-3.72	0.0	2.83	1.45	Nf1
319	GO:0045787 [7]: positive regulation of cell cycle	1	1	743	0	11885	-3.72	0.0	2.83	1.45	Nusap1
320	GO:0045839 [8]: negative regulation of mitosis	1	1	743	0	11885	-3.72	0.0	2.83	1.45	Mad2l1
321	GO:0045840 [8]: positive regulation of mitosis	1	1	743	0	11885	-3.72	0.0	2.83	1.45	Nusap1
322	GO:0045841 [9]: negative regulation of mitotic metaphase/anaphase transition	1	1	743	0	11885	-3.72	0.0	2.83	1.45	Mad2l1
323	GO:0046070 [10]: dGTP metabolism	1	1	743	0	11885	-3.72	0.0	2.83	1.45	Nudt1
324	GO:0046329 [6]: negative regulation of JNK cascade	1	1	743	0	11885	-3.72	0.0	2.83	1.45	Cdc42se1
325	GO:0046380 [8]: N-acetylneuraminate biosynthesis	1	1	743	0	11885	-3.72	0.0	2.83	1.45	Cmas
326	GO:0046602 [10]: regulation of mitotic centrosome separation	1	1	743	0	11885	-3.72	0.0	2.83	1.45	Ranbp1
327	GO:0046604 [11]: positive regulation of mitotic centrosome separation	1	1	743	0	11885	-3.72	0.0	2.83	1.45	Ranbp1
328	GO:0046605 [9]: regulation of centrosome cycle	1	1	743	0	11885	-3.72	0.0	2.83	1.45	Ranbp1
329	GO:0046607 [10]: positive regulation of centrosome cycle	1	1	743	0	11885	-3.72	0.0	2.83	1.45	Ranbp1
330	GO:0046831 [7]: regulation of RNA-nucleus export	1	1	743	0	11885	-3.72	0.0	2.83	1.45	Khdrbs1
331	GO:0051147 [5]: regulation of muscle cell differentiation	1	1	743	0	11885	-3.72	0.0	2.83	1.45	Ezh2
332	GO:0051148 [6]: negative regulation of muscle cell differentiation	1	1	743	0	11885	-3.72	0.0	2.83	1.45	Ezh2
333	GO:0051153 [6]: regulation of striated muscle cell differentiation	1	1	743	0	11885	-3.72	0.0	2.83	1.45	Ezh2
334	GO:0051154 [7]: negative regulation of striated muscle cell differentiation	1	1	743	0	11885	-3.72	0.0	2.83	1.45	Ezh2
335	GO:0051220 [6]: cytoplasmic sequestering of protein	1	1	743	0	11885	-3.72	0.0	2.83	1.45	Tacc3
336	GO:0051223 [6]: regulation of protein transport	1	1	743	0	11885	-3.72	0.0	2.83	1.45	Tacc3
337	GO:0051224 [7]: negative regulation of protein transport	1	1	743	0	11885	-3.72	0.0	2.83	1.45	Tacc3
338	GO:0051261 [7]: protein depolymerization	1	1	743	0	11885	-3.72	0.0	2.83	1.45	Stmn1
339	GO:0000147 [9]: actin cortical patch assembly	1	1	743	0	11885	-3.72	0.0	2.83	1.45	Coro1c
340	GO:0000281 [6]: cytokinesis after mitosis	1	1	743	0	11885	-3.72	0.0	2.83	1.45	Nusap1
341	GO:0006055 [8]: CMP-N-acetylneuraminate biosynthesis	1	1	743	0	11885	-3.72	0.0	2.83	1.45	Cmas
342	GO:0006203 [10]: dGTP catabolism	1	1	743	0	11885	-3.72	0.0	2.83	1.45	Nudt1
343	GO:0006844 [6]: acyl carnitine transport	1	1	743	0	11885	-3.72	0.0	2.83	1.45	Slc25a29
344	GO:0006896 [7]: Golgi to vacuole transport	1	1	743	0	11885	-3.72	0.0	2.83	1.45	Vps29
345	GO:0007019 [8]: microtubule depolymerization	1	1	743	0	11885	-3.72	0.0	2.83	1.45	Stmn1
346	GO:0007024 [9]: alpha-tubulin folding	1	1	743	0	11885	-3.72	0.0	2.83	1.45	Tbce
347	GO:0043069 [6]: negative regulation of programmed cell death	7	7	737	61	11824	-3.72	0.0	2.26	1.16	Api5 Birc5 Casp2 Hells Polb Qars Zc3hc1
348	GO:0051169 [6]: nuclear transport	7	7	737	61	11824	-3.72	0.0	2.26	1.16	Khdrbs1 Nutf2 Nxf1 Tacc3 Thoc1 Tnpo1 Xpo1
349	GO:0043085 [4]: positive regulation of enzyme activity	1	1	743	70	11815	-3.72	0.0	0.01	0.0	Pycard
350	GO:0046467 [7]: membrane lipid biosynthesis	5	5	739	36	11849	-3.73	0.0	2.39	1.16	2010300G19Rik B4galt6 Cdipt Pigf Ptdss1
351	GO:0006897 [6]: endocytosis	11	11	733	118	11767	-3.76	0.0	1.97	1.02	Bin3 Cap1 Coro1c Dbnl Fcer1g Fcgr1 Fcgr3 Msr1 Pld2 Ptx3 Sh3d1B
352	GO:0019318 [7]: hexose metabolism	2	2	742	90	11795	-3.76	0.0	0.03	0.0	Fbp1 Tpi1
353	GO:0006366 [8]: transcription from Pol II promoter	17	17	727	211	11674	-3.78	0.0	1.67	0.85	Cbfb Cdk9 Cnot7 Gtf2e2 Hes6 Mafb Med6 Mllt1 Nfat5 Nfx1 Nfya Plagl2 Polr2e Sap30 Smarca3 Surb7 Wdr9
354	GO:0006364 [7]: rRNA processing	4	4	740	25	11860	-3.78	0.0	2.43	1.16	1500031M22Rik 2700082D03Rik Grcc2f Nola1
355	GO:0006958 [7]: complement activation, classical pathway	4	4	740	25	11860	-3.78	0.0	2.43	1.16	C1qa C1qb Cd72 Cfi
356	GO:0009142 [7]: nucleoside triphosphate biosynthesis	5	5	739	37	11848	-3.8	0.0	2.31	1.16	Atp5g2 Atp6v1b2 Atp6v1g1 Dtymk Nme6
357	GO:0009893 [5]: positive regulation of metabolism	11	11	733	120	11765	-3.82	0.0	1.9	0.96	Cbfb Cnot7 Fcer1g Fcgr3 Mafb Med6 Nfat5 Nfya Plagl2 Ptx3 Surb7
358	GO:0030041 [7]: actin filament polymerization	2	2	742	6	11879	-3.86	0.0	2.57	1.26	Arpc4 Mtss1
359	GO:0042829 [6]: defense response to pathogen	2	2	742	6	11879	-3.86	0.0	2.57	1.26	Fcer1g Fcgr1
360	GO:0042830 [7]: defense response to pathogenic bacteria	2	2	742	6	11879	-3.86	0.0	2.57	1.26	Fcer1g Fcgr1
361	GO:0006302 [7]: double-strand break repair	2	2	742	6	11879	-3.86	0.0	2.57	1.26	H2afx Mre11a
362	GO:0006857 [6]: oligopeptide transport	2	2	742	6	11879	-3.86	0.0	2.57	1.26	Slc15a2 Slc15a3
363	GO:0051168 [7]: nuclear export	4	4	740	26	11859	-3.87	0.0	2.33	1.16	Khdrbs1 Nxf1 Thoc1 Xpo1
364	GO:0030003 [6]: cation homeostasis	1	1	743	67	11818	-3.87	0.0	0.02	0.0	Pkd2
365	GO:0006519 [5]: amino acid and derivative metabolism	7	7	737	174	11711	-3.91	0.0	0.09	0.01	Gatm Hnrpll Mthfr Pycr2 Sms Srr Wars
366	GO:0006886 [6]: intracellular protein transport	23	23	721	321	11564	-3.92	0.0	1.22	0.62	1110032D12Rik 5930412E23Rik Arf1 Arf6 Arl5 Arl6ip1 Ccnb1-rs1 Med6 Nutf2 Nxf1 Rab2 Rab38 Rab4b Rab8b Snx1 Syngr2 Tacc3 Tdg Timm17b Tmed9 Tnpo1 Vps16 Xpo1
367	GO:0009314 [6]: response to radiation	5	5	739	39	11846	-3.92	0.0	2.16	1.15	C6.1A Gnb1 Hus1 Msh2 Pde6d
368	GO:0016072 [6]: rRNA metabolism	4	4	740	27	11858	-3.94	0.0	2.24	1.16	1500031M22Rik 2700082D03Rik Grcc2f Nola1
369	GO:0008654 [8]: phospholipid biosynthesis	4	4	740	27	11858	-3.94	0.0	2.24	1.16	2010300G19Rik Cdipt Pigf Ptdss1
370	GO:0006631 [6]: fatty acid metabolism	4	4	740	121	11764	-3.96	0.0	0.06	0.0	Adipor1 Crat Lta4h Tpi1
371	GO:0009880 [4]: embryonic pattern specification	3	3	741	16	11869	-3.96	0.0	2.33	1.16	Cyr61 Dvl2 Mafb
372	GO:0050767 [4]: regulation of neurogenesis	3	3	741	16	11869	-3.96	0.0	2.33	1.16	Nf1 Ntn1 Tiam1
373	GO:0009116 [6]: nucleoside metabolism	3	3	741	16	11869	-3.96	0.0	2.33	1.16	Dtymk Prps2 Prpsap1
374	GO:0006817 [8]: phosphate transport	5	5	739	40	11845	-3.98	0.0	2.09	1.1	C1qa C1qb Col11a1 Fubp1 Msr1
375	GO:0009144 [8]: purine nucleoside triphosphate metabolism	5	5	739	40	11845	-3.98	0.0	2.09	1.1	Atp5g2 Atp6v1b2 Atp6v1g1 Nme6 Nudt1
376	GO:0006813 [8]: potassium ion transport	4	4	740	120	11765	-3.99	0.0	0.06	0.0	Atp1b1 Kcna4 Kcne3 Kcnn4
377	GO:0000902 [4]: cellular morphogenesis	12	12	732	144	11741	-4.01	0.0	1.57	0.81	Bbc3 Cap1 Cdc42se1 Ctgf Cyr61 Epb4.1l2 Gas2 Igfbp7 Llglh Nedd9 Ogfr Wig1
378	GO:0044262 [6]: cellular carbohydrate metabolism	8	8	736	185	11700	-4.01	0.0	0.12	0.02	Cmas Col11a1 D230016N13Rik Fbp1 Hs2st1 Phka2 Ppp1cc Tpi1
379	GO:0009259 [7]: ribonucleotide metabolism	6	6	738	54	11831	-4.01	0.0	1.96	1.01	Atp5g2 Atp6v1b2 Atp6v1g1 Cant1 Nme6 Prps2
380	GO:0045321 [5]: immune cell activation	9	9	735	98	11787	-4.03	0.0	1.72	0.9	B7h3 Bcl11a Cbfb Cxcr4 Fcgr3 Hells Hs1bp3 Prkcd Rgs1
381	GO:0006520 [6]: amino acid metabolism	5	5	739	135	11750	-4.04	0.0	0.08	0.01	Hnrpll Mthfr Pycr2 Srr Wars
382	GO:0015833 [5]: peptide transport	2	2	742	7	11878	-4.04	0.0	2.36	1.16	Slc15a2 Slc15a3
383	GO:0016569 [9]: covalent chromatin modification	2	2	742	7	11878	-4.04	0.0	2.36	1.16	Ezh2 Suv420h1
384	GO:0016570 [10]: histone modification	2	2	742	7	11878	-4.04	0.0	2.36	1.16	Ezh2 Suv420h1
385	GO:0046474 [9]: glycerophospholipid biosynthesis	2	2	742	7	11878	-4.04	0.0	2.36	1.16	Pigf Ptdss1
386	GO:0051084 [8]: posttranslational protein folding	2	2	742	7	11878	-4.04	0.0	2.36	1.16	Dyt1 Tor1b
387	GO:0051085 [9]: chaperone cofactor dependent protein folding	2	2	742	7	11878	-4.04	0.0	2.36	1.16	Dyt1 Tor1b
388	GO:0001649 [4]: osteoblast differentiation	2	2	742	7	11878	-4.04	0.0	2.36	1.16	B7h3 Cbfb
389	GO:0006892 [6]: post-Golgi transport	2	2	742	7	11878	-4.04	0.0	2.36	1.16	Chic2 Vps29
390	GO:0006997 [5]: nuclear organization and biogenesis	2	2	742	7	11878	-4.04	0.0	2.36	1.16	Ntn1 Pes1
391	GO:0001775 [4]: cell activation	9	9	735	99	11786	-4.05	0.0	1.68	0.87	B7h3 Bcl11a Cbfb Cxcr4 Fcgr3 Hells Hs1bp3 Prkcd Rgs1
392	GO:0009628 [5]: response to abiotic stimulus	23	23	721	349	11536	-4.09	0.0	0.83	0.43	Blmh C6.1A Ccl12 Ccl8 Cdkn2d Cklf Cklfsf2a Csf3r Cxcr4 Cyr61 Fcer1g Fcgr3 G1p2 Gnb1 Hspa1a Hus1 Msh2 Myo6 Myo7a Pde6d Pkd2 S100a8 Tbl1xr1
393	GO:0006334 [8]: nucleosome assembly	6	6	738	56	11829	-4.09	0.0	1.85	0.96	Asf1b H2afv H2afx H2afz Hist1h4i Mcm2
394	GO:0050790 [3]: regulation of enzyme activity	3	3	741	99	11786	-4.1	0.0	0.06	0.0	Dnajc3 Pkig Pycard
395	GO:0045941 [7]: positive regulation of transcription	8	8	736	87	11798	-4.14	0.0	1.63	0.83	Cbfb Cnot7 Mafb Med6 Nfat5 Nfya Plagl2 Surb7
396	GO:0051258 [7]: protein polymerization	3	3	741	18	11867	-4.15	0.0	2.09	1.1	Arpc4 Mtss1 Tubb5
397	GO:0006357 [8]: regulation of transcription from Pol II promoter	13	13	731	170	11715	-4.16	0.0	1.26	0.64	Cbfb Cnot7 Hes6 Mafb Med6 Nfat5 Nfx1 Nfya Plagl2 Sap30 Smarca3 Surb7 Wdr9
398	GO:0045935 [6]: positive regulation of nucleobase, nucleoside, nucleotide and nucleic acid metabolism	8	8	736	88	11797	-4.17	0.0	1.59	0.81	Cbfb Cnot7 Mafb Med6 Nfat5 Nfya Plagl2 Surb7
399	GO:0006092 [7]: main pathways of carbohydrate metabolism	2	2	742	79	11806	-4.17	0.0	0.04	0.0	Fbp1 Tpi1
400	GO:0006163 [7]: purine nucleotide metabolism	6	6	738	58	11827	-4.17	0.0	1.75	0.93	Ampd2 Atp5g2 Atp6v1b2 Atp6v1g1 Nme6 Nudt1
401	GO:0007389 [3]: pattern specification	5	5	739	129	11756	-4.18	0.0	0.1	0.01	Cyr61 Dvl2 Mafb Notch2 Pkd2
402	GO:0015980 [6]: energy derivation by oxidation of organic compounds	4	4	740	112	11773	-4.2	0.0	0.09	0.01	Fbp1 Phka2 Ppp1cc Tpi1
403	GO:0051017 [10]: actin filament bundle formation	2	2	742	8	11877	-4.21	0.0	2.17	1.16	Aif1 Dbnl
404	GO:0001502 [7]: cartilage condensation	2	2	742	8	11877	-4.21	0.0	2.17	1.16	Col11a1 Ctgf
405	GO:0005976 [5]: polysaccharide metabolism	4	4	740	31	11854	-4.21	0.0	1.91	0.96	Cmas Hs2st1 Phka2 Ppp1cc
406	GO:0016192 [5]: vesicle-mediated transport	16	16	728	231	11654	-4.21	0.0	0.96	0.5	Arf6 Bin3 Cap1 Chic2 Coro1c Dbnl Fcer1g Fcgr1 Fcgr3 Msr1 Pld2 Ptx3 Sec3l1 Sh3d1B Vamp8 Vps29
407	GO:0005975 [5]: carbohydrate metabolism	18	18	726	279	11606	-4.22	0.0	0.72	0.38	B4galt6 Brca1 Cmas Col11a1 D230016N13Rik Fbp1 Ggta1 Glb1 Hs2st1 Lyzs Lzp-s Man2a1 Ogg1 Phka2 Ppp1cc Smpdl3b Tdg Tpi1
408	GO:0046649 [6]: lymphocyte activation	8	8	736	90	11795	-4.22	0.0	1.52	0.81	B7h3 Bcl11a Cbfb Cxcr4 Hells Hs1bp3 Prkcd Rgs1
409	GO:0050954 [6]: sensory perception of mechanical stimulus	5	5	739	45	11840	-4.23	0.0	1.77	0.95	Cdkn2d Myo6 Myo7a Pkd2 Tbl1xr1
410	GO:0050982 [7]: detection of mechanical stimulus	5	5	739	45	11840	-4.23	0.0	1.77	0.95	Cdkn2d Myo6 Myo7a Pkd2 Tbl1xr1
411	GO:0019884 [6]: antigen presentation, exogenous antigen	3	3	741	19	11866	-4.25	0.0	1.99	1.03	Fcer1g Fcgr1 Fcgr3
412	GO:0016481 [7]: negative regulation of transcription	9	9	735	108	11777	-4.25	0.0	1.38	0.7	Bclaf1 Cnot7 Dmap1 Hells Jarid2 Khdrbs1 Nab2 Nfx1 Sap30
413	GO:0009308 [5]: amine metabolism	10	10	734	199	11686	-4.26	0.0	0.23	0.09	Cmas D230016N13Rik Gatm Hnrpll Hs2st1 Mthfr Pycr2 Sms Srr Wars
414	GO:0009582 [6]: detection of abiotic stimulus	7	7	737	76	11809	-4.27	0.0	1.53	0.81	Cdkn2d Gnb1 Myo6 Myo7a Pde6d Pkd2 Tbl1xr1
415	GO:0007420 [7]: brain development	1	1	743	58	11827	-4.27	0.0	0.03	0.0	Cxcr4
416	GO:0042221 [6]: response to chemical substance	12	12	732	224	11661	-4.27	0.0	0.3	0.12	Blmh Ccl12 Ccl8 Cklf Cklfsf2a Csf3r Cxcr4 Cyr61 Fcer1g Fcgr3 G1p2 S100a8
417	GO:0009260 [7]: ribonucleotide biosynthesis	5	5	739	47	11838	-4.31	0.0	1.66	0.85	Atp5g2 Atp6v1b2 Atp6v1g1 Nme6 Prps2
418	GO:0015888 [6]: thiamin transport	1	1	743	1	11884	-4.35	0.0	2.17	1.16	Slc19a2
419	GO:0030259 [7]: lipid glycosylation	1	1	743	1	11884	-4.35	0.0	2.17	1.16	Galgt1
420	GO:0030279 [7]: negative regulation of ossification	1	1	743	1	11884	-4.35	0.0	2.17	1.16	Enpp1
421	GO:0030319 [7]: di-, tri-valent inorganic anion homeostasis	1	1	743	1	11884	-4.35	0.0	2.17	1.16	Slc9a3r1
422	GO:0030321 [9]: transepithelial chloride transport	1	1	743	1	11884	-4.35	0.0	2.17	1.16	P2ry6
423	GO:0030501 [8]: positive regulation of bone mineralization	1	1	743	1	11884	-4.35	0.0	2.17	1.16	B7h3
424	GO:0030643 [8]: phosphate ion homeostasis	1	1	743	1	11884	-4.35	0.0	2.17	1.16	Slc9a3r1
425	GO:0042396 [7]: phosphagen biosynthesis	1	1	743	1	11884	-4.35	0.0	2.17	1.16	Gatm
426	GO:0042992 [9]: negative regulation of transcription factor-nucleus import	1	1	743	1	11884	-4.35	0.0	2.17	1.16	Tacc3
427	GO:0045143 [9]: homologous chromosome segregation	1	1	743	1	11884	-4.35	0.0	2.17	1.16	Pttg1
428	GO:0045185 [5]: maintenance of protein localization	1	1	743	1	11884	-4.35	0.0	2.17	1.16	Tacc3
429	GO:0045669 [6]: positive regulation of osteoblast differentiation	1	1	743	1	11884	-4.35	0.0	2.17	1.16	B7h3
430	GO:0045778 [7]: positive regulation of ossification	1	1	743	1	11884	-4.35	0.0	2.17	1.16	B7h3
431	GO:0045910 [8]: negative regulation of DNA recombination	1	1	743	1	11884	-4.35	0.0	2.17	1.16	Msh2
432	GO:0046072 [10]: dTDP metabolism	1	1	743	1	11884	-4.35	0.0	2.17	1.16	Dtymk
433	GO:0046381 [7]: CMP-N-acetylneuraminate metabolism	1	1	743	1	11884	-4.35	0.0	2.17	1.16	Cmas
434	GO:0046852 [6]: positive regulation of bone remodeling	1	1	743	1	11884	-4.35	0.0	2.17	1.16	B7h3
435	GO:0050714 [6]: positive regulation of protein secretion	1	1	743	1	11884	-4.35	0.0	2.17	1.16	Kcnn4
436	GO:0051180 [5]: vitamin transport	1	1	743	1	11884	-4.35	0.0	2.17	1.16	Slc19a2
437	GO:0000018 [7]: regulation of DNA recombination	1	1	743	1	11884	-4.35	0.0	2.17	1.16	Msh2
438	GO:0000085 [7]: G2 phase of mitotic cell cycle	1	1	743	1	11884	-4.35	0.0	2.17	1.16	Dnajc2
439	GO:0000724 [8]: double-strand break repair via homologous recombination	1	1	743	1	11884	-4.35	0.0	2.17	1.16	H2afx
440	GO:0000725 [7]: recombinational repair	1	1	743	1	11884	-4.35	0.0	2.17	1.16	H2afx
441	GO:0001667 [6]: ameboid cell migration	1	1	743	1	11884	-4.35	0.0	2.17	1.16	Cap1
442	GO:0001881 [5]: receptor recycling	1	1	743	1	11884	-4.35	0.0	2.17	1.16	Caml
443	GO:0006233 [10]: dTDP biosynthesis	1	1	743	1	11884	-4.35	0.0	2.17	1.16	Dtymk
444	GO:0006290 [7]: pyrimidine dimer repair	1	1	743	1	11884	-4.35	0.0	2.17	1.16	Polh
445	GO:0006368 [9]: RNA elongation from Pol II promoter	1	1	743	1	11884	-4.35	0.0	2.17	1.16	Cdk9
446	GO:0006436 [9]: tryptophanyl-tRNA aminoacylation	1	1	743	1	11884	-4.35	0.0	2.17	1.16	Wars
447	GO:0006600 [6]: creatine metabolism	1	1	743	1	11884	-4.35	0.0	2.17	1.16	Gatm
448	GO:0006601 [7]: creatine biosynthesis	1	1	743	1	11884	-4.35	0.0	2.17	1.16	Gatm
449	GO:0006658 [9]: phosphatidylserine metabolism	1	1	743	1	11884	-4.35	0.0	2.17	1.16	Ptdss1
450	GO:0006659 [10]: phosphatidylserine biosynthesis	1	1	743	1	11884	-4.35	0.0	2.17	1.16	Ptdss1
451	GO:0006788 [6]: heme oxidation	1	1	743	1	11884	-4.35	0.0	2.17	1.16	Hmox1
452	GO:0006884 [5]: regulation of cell volume	1	1	743	1	11884	-4.35	0.0	2.17	1.16	Clns1a
453	GO:0007000 [6]: nucleolus organization and biogenesis	1	1	743	1	11884	-4.35	0.0	2.17	1.16	Pes1
454	GO:0007100 [9]: mitotic centrosome separation	1	1	743	1	11884	-4.35	0.0	2.17	1.16	Ranbp1
455	GO:0007133 [10]: meiotic anaphase I	1	1	743	1	11884	-4.35	0.0	2.17	1.16	Pttg1
456	GO:0007603 [9]: phototransduction, visible light	1	1	743	1	11884	-4.35	0.0	2.17	1.16	Gnb1
457	GO:0007616 [5]: long-term memory	1	1	743	1	11884	-4.35	0.0	2.17	1.16	Chst10
458	GO:0008156 [8]: negative regulation of DNA replication	1	1	743	1	11884	-4.35	0.0	2.17	1.16	Gmnn
459	GO:0008228 [8]: opsonization	1	1	743	1	11884	-4.35	0.0	2.17	1.16	Ptx3
460	GO:0008354 [6]: germ cell migration	1	1	743	1	11884	-4.35	0.0	2.17	1.16	Cxcr4
461	GO:0008608 [8]: attachment of spindle microtubules to kinetochore	1	1	743	1	11884	-4.35	0.0	2.17	1.16	Cdca1
462	GO:0008653 [6]: lipopolysaccharide metabolism	1	1	743	1	11884	-4.35	0.0	2.17	1.16	Cmas
463	GO:0009103 [7]: lipopolysaccharide biosynthesis	1	1	743	1	11884	-4.35	0.0	2.17	1.16	Cmas
464	GO:0009138 [8]: pyrimidine nucleoside diphosphate metabolism	1	1	743	1	11884	-4.35	0.0	2.17	1.16	Dtymk
465	GO:0009139 [8]: pyrimidine nucleoside diphosphate biosynthesis	1	1	743	1	11884	-4.35	0.0	2.17	1.16	Dtymk
466	GO:0009151 [8]: purine deoxyribonucleotide metabolism	1	1	743	1	11884	-4.35	0.0	2.17	1.16	Nudt1
467	GO:0009155 [8]: purine deoxyribonucleotide catabolism	1	1	743	1	11884	-4.35	0.0	2.17	1.16	Nudt1
468	GO:0009189 [8]: deoxyribonucleoside diphosphate biosynthesis	1	1	743	1	11884	-4.35	0.0	2.17	1.16	Dtymk
469	GO:0009196 [9]: pyrimidine deoxyribonucleoside diphosphate metabolism	1	1	743	1	11884	-4.35	0.0	2.17	1.16	Dtymk
470	GO:0009197 [9]: pyrimidine deoxyribonucleoside diphosphate biosynthesis	1	1	743	1	11884	-4.35	0.0	2.17	1.16	Dtymk
471	GO:0009204 [8]: deoxyribonucleoside triphosphate catabolism	1	1	743	1	11884	-4.35	0.0	2.17	1.16	Nudt1
472	GO:0009215 [9]: purine deoxyribonucleoside triphosphate metabolism	1	1	743	1	11884	-4.35	0.0	2.17	1.16	Nudt1
473	GO:0009217 [9]: purine deoxyribonucleoside triphosphate catabolism	1	1	743	1	11884	-4.35	0.0	2.17	1.16	Nudt1
474	GO:0030500 [7]: regulation of bone mineralization	2	2	742	9	11876	-4.35	0.0	2.01	1.04	B7h3 Mglap
475	GO:0050770 [5]: regulation of axonogenesis	2	2	742	9	11876	-4.35	0.0	2.01	1.04	Ntn1 Tiam1
476	GO:0001906 [5]: cell killing	2	2	742	9	11876	-4.35	0.0	2.01	1.04	Fcgr1 Fcgr3
477	GO:0001909 [6]: immune cell mediated cytotoxicity	2	2	742	9	11876	-4.35	0.0	2.01	1.04	Fcgr1 Fcgr3
478	GO:0006367 [9]: transcription initiation from Pol II promoter	2	2	742	9	11876	-4.35	0.0	2.01	1.04	Cdk9 Gtf2e2
479	GO:0006910 [8]: phagocytosis, recognition	2	2	742	9	11876	-4.35	0.0	2.01	1.04	Fcgr1 Fcgr3
480	GO:0007127 [9]: meiosis I	2	2	742	9	11876	-4.35	0.0	2.01	1.04	Pttg1 Topbp1
481	GO:0007222 [7]: frizzled signaling pathway	2	2	742	9	11876	-4.35	0.0	2.01	1.04	Dvl1 Dvl2
482	GO:0009147 [8]: pyrimidine nucleoside triphosphate metabolism	2	2	742	9	11876	-4.35	0.0	2.01	1.04	Dtymk Nme6
483	GO:0019953 [4]: sexual reproduction	7	7	737	149	11736	-4.37	0.0	0.2	0.07	Cxcr4 Dnmt3a Fancl Gcl H2afx Pafah1b3 Zipro1
484	GO:0000003 [3]: reproduction	7	7	737	149	11736	-4.37	0.0	0.2	0.07	Cxcr4 Dnmt3a Fancl Gcl H2afx Pafah1b3 Zipro1
485	GO:0006959 [5]: humoral immune response	7	7	737	149	11736	-4.37	0.0	0.2	0.07	Aire C1qa C1qb Cd72 Cfi Fcer1g Prkcd
486	GO:0006732 [6]: coenzyme metabolism	4	4	740	105	11780	-4.38	0.0	0.12	0.02	Atp5g2 Atp6v1b2 Atp6v1g1 Tpi1
487	GO:0006405 [7]: RNA-nucleus export	3	3	741	21	11864	-4.39	0.0	1.8	0.96	Khdrbs1 Nxf1 Thoc1
488	GO:0006936 [3]: muscle contraction	1	1	743	55	11830	-4.41	0.0	0.03	0.0	Fliih
489	GO:0006605 [7]: protein targeting	12	12	732	183	11702	-4.41	0.0	0.73	0.38	5930412E23Rik Arl6ip1 Ccnb1-rs1 Med6 Nutf2 Nxf1 Syngr2 Tacc3 Tdg Timm17b Tnpo1 Xpo1
490	GO:0009145 [8]: purine nucleoside triphosphate biosynthesis	4	4	740	35	11850	-4.42	0.0	1.63	0.83	Atp5g2 Atp6v1b2 Atp6v1g1 Nme6
491	GO:0009201 [8]: ribonucleoside triphosphate biosynthesis	4	4	740	35	11850	-4.42	0.0	1.63	0.83	Atp5g2 Atp6v1b2 Atp6v1g1 Nme6
492	GO:0009206 [9]: purine ribonucleoside triphosphate biosynthesis	4	4	740	35	11850	-4.42	0.0	1.63	0.83	Atp5g2 Atp6v1b2 Atp6v1g1 Nme6
493	GO:0007243 [6]: protein kinase cascade	5	5	739	118	11767	-4.42	0.0	0.15	0.05	AW742319 Cdc42se1 Dok1 Pkd2 Tnip2
494	GO:0007517 [5]: muscle development	6	6	738	130	11755	-4.45	0.0	0.2	0.07	2900073G15Rik Boc Cenpf Dctn1 Kntc2 Myh9
495	GO:0009792 [4]: embryonic development (sensu Metazoa)	3	3	741	86	11799	-4.47	0.0	0.1	0.01	5830426I05Rik Arfrp1 Ascl2
496	GO:0009618 [7]: response to pathogenic bacteria	2	2	742	10	11875	-4.47	0.0	1.87	0.96	Fcer1g Fcgr1
497	GO:0007088 [7]: regulation of mitosis	2	2	742	10	11875	-4.47	0.0	1.87	0.96	Mad2l1 Nusap1
498	GO:0009790 [3]: embryonic development	9	9	735	165	11720	-4.48	0.0	0.35	0.16	5830426I05Rik Acvr1b Arfrp1 Ascl2 Birc5 Cyr61 Dvl2 Hmgcr Mafb
499	GO:0050801 [4]: ion homeostasis	2	2	742	70	11815	-4.48	0.0	0.07	0.01	Pkd2 Slc9a3r1
500	GO:0006006 [8]: glucose metabolism	2	2	742	70	11815	-4.48	0.0	0.07	0.01	Fbp1 Tpi1
501	GO:0006873 [5]: cell ion homeostasis	2	2	742	70	11815	-4.48	0.0	0.07	0.01	Pkd2 Slc9a3r1
502	GO:0006928 [4]: cell motility	10	10	734	157	11728	-4.5	0.0	0.64	0.33	Arpc3 Cap1 Csf3r Ctgf Cxcr4 Ephb3 Fcer1g Fcgr3 Gbx2 Ntn1
503	GO:0008610 [6]: lipid biosynthesis	10	10	734	157	11728	-4.5	0.0	0.64	0.33	2010300G19Rik B4galt6 Cdipt Cmas Hmgcr Lta4h Pigf Ptdss1 Stard3 Tpi1
504	GO:0016477 [5]: cell migration	9	9	735	131	11754	-4.53	0.0	0.81	0.42	Cap1 Csf3r Ctgf Cxcr4 Ephb3 Fcer1g Fcgr3 Gbx2 Ntn1
505	GO:0006875 [7]: metal ion homeostasis	1	1	743	52	11833	-4.53	0.0	0.04	0.0	Pkd2
506	GO:0006887 [6]: exocytosis	1	1	743	52	11833	-4.53	0.0	0.04	0.0	Sec3l1
507	GO:0045045 [5]: secretory pathway	4	4	740	97	11788	-4.56	0.0	0.16	0.05	Arl6ip1 Chic2 Sec3l1 Vps29
508	GO:0007409 [6]: axonogenesis	6	6	738	72	11813	-4.56	0.0	1.17	0.61	Ephb3 Gbx2 Ntn1 Stmn1 Tbce Tiam1
509	GO:0051186 [5]: cofactor metabolism	6	6	738	123	11762	-4.56	0.0	0.25	0.09	Atp5g2 Atp6v1b2 Atp6v1g1 Hmox1 Ppox Tpi1
510	GO:0017148 [7]: negative regulation of protein biosynthesis	2	2	742	11	11874	-4.58	0.0	1.74	0.92	B7h3 Nfx1
511	GO:0006029 [7]: proteoglycan metabolism	2	2	742	11	11874	-4.58	0.0	1.74	0.92	Col11a1 Hs2st1
512	GO:0019725 [4]: cell homeostasis	3	3	741	82	11803	-4.58	0.0	0.12	0.02	Clns1a Pkd2 Slc9a3r1
513	GO:0007218 [7]: neuropeptide signaling pathway	2	2	742	67	11818	-4.58	0.0	0.08	0.01	Celsr2 Sstr1
514	GO:0009199 [8]: ribonucleoside triphosphate metabolism	4	4	740	39	11846	-4.58	0.0	1.4	0.71	Atp5g2 Atp6v1b2 Atp6v1g1 Nme6
515	GO:0009205 [9]: purine ribonucleoside triphosphate metabolism	4	4	740	39	11846	-4.58	0.0	1.4	0.71	Atp5g2 Atp6v1b2 Atp6v1g1 Nme6
516	GO:0007229 [6]: integrin-mediated signaling pathway	5	5	739	56	11829	-4.59	0.0	1.24	0.63	2010321M09Rik Adam8 Ctgf Gsg2 Itgax
517	GO:0016337 [5]: cell-cell adhesion	4	4	740	95	11790	-4.6	0.0	0.17	0.05	Adam8 Cdh5 Celsr2 Dsg2
518	GO:0006956 [6]: complement activation	4	4	740	40	11845	-4.61	0.0	1.35	0.7	C1qa C1qb Cd72 Cfi
519	GO:0006820 [6]: anion transport	7	7	737	127	11758	-4.62	0.0	0.38	0.18	C1qa C1qb Clns1a Col11a1 Fubp1 Msr1 P2ry6
520	GO:0009165 [6]: nucleotide biosynthesis	7	7	737	97	11788	-4.63	0.0	0.88	0.45	Atp5g2 Atp6v1b2 Atp6v1g1 Dtymk Nme6 Prps2 Prpsap1
521	GO:0019932 [6]: second-messenger-mediated signaling	3	3	741	80	11805	-4.63	0.0	0.13	0.03	Dscr1l2 Gnb1 Slc9a3r1
522	GO:0008033 [7]: tRNA processing	3	3	741	25	11860	-4.63	0.0	1.49	0.78	5730449L18Rik Pus3 Rpp30
523	GO:0007276 [5]: gametogenesis	7	7	737	124	11761	-4.64	0.0	0.42	0.2	Cxcr4 Dnmt3a Fancl Gcl H2afx Pafah1b3 Zipro1
524	GO:0051170 [7]: nuclear import	4	4	740	41	11844	-4.65	0.0	1.3	0.67	Nutf2 Nxf1 Tacc3 Tnpo1
525	GO:0006606 [7]: protein-nucleus import	4	4	740	41	11844	-4.65	0.0	1.3	0.67	Nutf2 Nxf1 Tacc3 Tnpo1
526	GO:0007605 [7]: perception of sound	4	4	740	41	11844	-4.65	0.0	1.3	0.67	Cdkn2d Myo6 Myo7a Tbl1xr1
527	GO:0016052 [6]: carbohydrate catabolism	1	1	743	49	11836	-4.65	0.0	0.05	0.0	Tpi1
528	GO:0044275 [7]: cellular carbohydrate catabolism	1	1	743	49	11836	-4.65	0.0	0.05	0.0	Tpi1
529	GO:0042127 [5]: regulation of cell proliferation	7	7	737	122	11763	-4.66	0.0	0.44	0.21	B7h3 Cdca7 Fancl Mtbp Pin1 Sas Stat6
530	GO:0015698 [7]: inorganic anion transport	7	7	737	105	11780	-4.67	0.0	0.71	0.37	C1qa C1qb Clns1a Col11a1 Fubp1 Msr1 P2ry6
531	GO:0042168 [5]: heme metabolism	2	2	742	12	11873	-4.67	0.0	1.62	0.83	Hmox1 Ppox
532	GO:0006040 [6]: amino sugar metabolism	2	2	742	12	11873	-4.67	0.0	1.62	0.83	Cmas D230016N13Rik
533	GO:0006469 [5]: negative regulation of protein kinase activity	2	2	742	12	11873	-4.67	0.0	1.62	0.83	Dnajc3 Pkig
534	GO:0006778 [6]: porphyrin metabolism	2	2	742	12	11873	-4.67	0.0	1.62	0.83	Hmox1 Ppox
535	GO:0009891 [6]: positive regulation of biosynthesis	3	3	741	26	11859	-4.69	0.0	1.42	0.72	Fcer1g Fcgr3 Ptx3
536	GO:0009584 [8]: detection of visible light	1	1	743	2	11883	-4.7	0.0	1.79	0.96	Gnb1
537	GO:0015012 [7]: heparan sulfate proteoglycan biosynthesis	1	1	743	2	11883	-4.7	0.0	1.79	0.96	Hs2st1
538	GO:0018107 [9]: peptidyl-threonine phosphorylation	1	1	743	2	11883	-4.7	0.0	1.79	0.96	Pbk
539	GO:0018210 [9]: peptidyl-threonine modification	1	1	743	2	11883	-4.7	0.0	1.79	0.96	Pbk
540	GO:0030071 [8]: regulation of mitotic metaphase/anaphase transition	1	1	743	2	11883	-4.7	0.0	1.79	0.96	Mad2l1
541	GO:0030193 [5]: regulation of blood coagulation	1	1	743	2	11883	-4.7	0.0	1.79	0.96	Anxa2
542	GO:0030195 [6]: negative regulation of blood coagulation	1	1	743	2	11883	-4.7	0.0	1.79	0.96	Anxa2
543	GO:0030517 [7]: negative regulation of axon extension	1	1	743	2	11883	-4.7	0.0	1.79	0.96	Ntn1
544	GO:0040015 [6]: negative regulation of body size	1	1	743	2	11883	-4.7	0.0	1.79	0.96	Lgmn
545	GO:0040023 [6]: nuclear positioning	1	1	743	2	11883	-4.7	0.0	1.79	0.96	Ntn1
546	GO:0042092 [6]: T-helper 2 type immune response	1	1	743	2	11883	-4.7	0.0	1.79	0.96	Fcer1g
547	GO:0042246 [4]: tissue regeneration	1	1	743	2	11883	-4.7	0.0	1.79	0.96	Ninj1
548	GO:0045072 [8]: regulation of interferon-gamma biosynthesis	1	1	743	2	11883	-4.7	0.0	1.79	0.96	B7h3
549	GO:0045132 [8]: meiotic chromosome segregation	1	1	743	2	11883	-4.7	0.0	1.79	0.96	Pttg1
550	GO:0045428 [6]: regulation of nitric oxide biosynthesis	1	1	743	2	11883	-4.7	0.0	1.79	0.96	Ptx3
551	GO:0045773 [7]: positive regulation of axon extension	1	1	743	2	11883	-4.7	0.0	1.79	0.96	Ntn1
552	GO:0046075 [10]: dTTP metabolism	1	1	743	2	11883	-4.7	0.0	1.79	0.96	Dtymk
553	GO:0046125 [8]: pyrimidine deoxyribonucleoside metabolism	1	1	743	2	11883	-4.7	0.0	1.79	0.96	Dtymk
554	GO:0046349 [7]: amino sugar biosynthesis	1	1	743	2	11883	-4.7	0.0	1.79	0.96	Cmas
555	GO:0048013 [8]: ephrin receptor signaling pathway	1	1	743	2	11883	-4.7	0.0	1.79	0.96	Tiam1
556	GO:0051047 [5]: positive regulation of secretion	1	1	743	2	11883	-4.7	0.0	1.79	0.96	Kcnn4
557	GO:0051146 [5]: striated muscle cell differentiation	1	1	743	2	11883	-4.7	0.0	1.79	0.96	Ezh2
558	GO:0051181 [5]: cofactor transport	1	1	743	2	11883	-4.7	0.0	1.79	0.96	Slc25a29
559	GO:0051225 [9]: spindle assembly	1	1	743	2	11883	-4.7	0.0	1.79	0.96	Tubb5
560	GO:0051227 [10]: mitotic spindle assembly	1	1	743	2	11883	-4.7	0.0	1.79	0.96	Tubb5
561	GO:0051235 [4]: maintenance of localization	1	1	743	2	11883	-4.7	0.0	1.79	0.96	Tacc3
562	GO:0000154 [7]: rRNA modification	1	1	743	2	11883	-4.7	0.0	1.79	0.96	1500031M22Rik
563	GO:0001824 [3]: blastocyst development	1	1	743	2	11883	-4.7	0.0	1.79	0.96	5830426I05Rik
564	GO:0001832 [4]: blastocyst growth	1	1	743	2	11883	-4.7	0.0	1.79	0.96	5830426I05Rik
565	GO:0001833 [5]: inner cell mass cell proliferation	1	1	743	2	11883	-4.7	0.0	1.79	0.96	5830426I05Rik
566	GO:0001878 [7]: response to yeast	1	1	743	2	11883	-4.7	0.0	1.79	0.96	Ptx3
567	GO:0006213 [7]: pyrimidine nucleoside metabolism	1	1	743	2	11883	-4.7	0.0	1.79	0.96	Dtymk
568	GO:0006235 [10]: dTTP biosynthesis	1	1	743	2	11883	-4.7	0.0	1.79	0.96	Dtymk
569	GO:0006269 [10]: DNA replication, synthesis of RNA primer	1	1	743	2	11883	-4.7	0.0	1.79	0.96	Prim1
570	GO:0006273 [9]: lagging strand elongation	1	1	743	2	11883	-4.7	0.0	1.79	0.96	Prim1
571	GO:0006275 [7]: regulation of DNA replication	1	1	743	2	11883	-4.7	0.0	1.79	0.96	Gmnn
572	GO:0006787 [7]: porphyrin catabolism	1	1	743	2	11883	-4.7	0.0	1.79	0.96	Hmox1
573	GO:0006893 [7]: Golgi to plasma membrane transport	1	1	743	2	11883	-4.7	0.0	1.79	0.96	Chic2
574	GO:0009133 [7]: nucleoside diphosphate biosynthesis	1	1	743	2	11883	-4.7	0.0	1.79	0.96	Dtymk
575	GO:0009148 [8]: pyrimidine nucleoside triphosphate biosynthesis	1	1	743	2	11883	-4.7	0.0	1.79	0.96	Dtymk
576	GO:0009202 [8]: deoxyribonucleoside triphosphate biosynthesis	1	1	743	2	11883	-4.7	0.0	1.79	0.96	Dtymk
577	GO:0009211 [9]: pyrimidine deoxyribonucleoside triphosphate metabolism	1	1	743	2	11883	-4.7	0.0	1.79	0.96	Dtymk
578	GO:0009212 [9]: pyrimidine deoxyribonucleoside triphosphate biosynthesis	1	1	743	2	11883	-4.7	0.0	1.79	0.96	Dtymk
579	GO:0009264 [7]: deoxyribonucleotide catabolism	1	1	743	2	11883	-4.7	0.0	1.79	0.96	Nudt1
580	GO:0009309 [6]: amine biosynthesis	1	1	743	48	11837	-4.7	0.0	0.05	0.0	Pycr2
581	GO:0008202 [6]: steroid metabolism	5	5	739	100	11785	-4.71	0.0	0.29	0.12	Ch25h Hmgcr Srebf2 Stard3 Sult2a2
582	GO:0015674 [7]: di-, tri-valent inorganic cation transport	6	6	738	109	11776	-4.71	0.0	0.39	0.18	4930511J11Rik Cacnb3 Clic1 Pkd2 Sfxn2 Sfxn3
583	GO:0051239 [4]: regulation of organismal physiological process	6	6	738	106	11779	-4.72	0.0	0.43	0.2	B7h3 Enpp1 Fcer1g Fcgr1 Fcgr3 Mglap
584	GO:0042035 [7]: regulation of cytokine biosynthesis	3	3	741	27	11858	-4.72	0.0	1.35	0.7	B7h3 Fcer1g Fcgr3
585	GO:0030098 [4]: lymphocyte differentiation	4	4	740	44	11841	-4.73	0.0	1.16	0.61	Bcl11a Cbfb Hells Hs1bp3
586	GO:0042110 [7]: T-cell activation	4	4	740	44	11841	-4.73	0.0	1.16	0.61	B7h3 Bcl11a Cxcr4 Hs1bp3
587	GO:0009152 [8]: purine ribonucleotide biosynthesis	4	4	740	44	11841	-4.73	0.0	1.16	0.61	Atp5g2 Atp6v1b2 Atp6v1g1 Nme6
588	GO:0000122 [9]: negative regulation of transcription from Pol II promoter	2	2	742	62	11823	-4.73	0.0	0.11	0.02	Nfx1 Sap30
589	GO:0030005 [7]: di-, tri-valent inorganic cation homeostasis	1	1	743	47	11838	-4.74	0.0	0.06	0.0	Pkd2
590	GO:0008284 [6]: positive regulation of cell proliferation	1	1	743	47	11838	-4.74	0.0	0.06	0.0	Sas
591	GO:0016042 [5]: lipid catabolism	5	5	739	64	11821	-4.75	0.0	0.96	0.5	Grn Pafah1b3 Pla2g7 Pld2 Sh3d1B
592	GO:0007169 [7]: transmembrane receptor protein tyrosine kinase signaling pathway	6	6	738	89	11796	-4.75	0.0	0.71	0.37	Caml Csf1r Ctgf Dok1 Ephb3 Tiam1
593	GO:0030097 [5]: hemopoiesis	6	6	738	103	11782	-4.75	0.0	0.47	0.23	Bcl11a Cbfb F730004D16Rik Hells Hs1bp3 Tacc3
594	GO:0043086 [4]: negative regulation of enzyme activity	2	2	742	13	11872	-4.76	0.0	1.51	0.81	Dnajc3 Pkig
595	GO:0043284 [5]: biopolymer biosynthesis	2	2	742	13	11872	-4.76	0.0	1.51	0.81	Cmas Hs2st1
596	GO:0000271 [6]: polysaccharide biosynthesis	2	2	742	13	11872	-4.76	0.0	1.51	0.81	Cmas Hs2st1
597	GO:0006094 [8]: gluconeogenesis	2	2	742	13	11872	-4.76	0.0	1.51	0.81	Fbp1 Tpi1
598	GO:0016311 [7]: dephosphorylation	6	6	738	94	11791	-4.76	0.0	0.61	0.31	Acp1 Cdc25b Dusp11 Ppp1cc Ptpn18 Ptpn2
599	GO:0001525 [6]: angiogenesis	5	5	739	65	11820	-4.76	0.0	0.93	0.48	Anxa2 Ctgf Cyr61 Serpine1 Ubp1
600	GO:0006470 [8]: protein amino acid dephosphorylation	6	6	738	92	11793	-4.76	0.0	0.65	0.34	Acp1 Cdc25b Dusp11 Ppp1cc Ptpn18 Ptpn2
601	GO:0017038 [6]: protein import	4	4	740	45	11840	-4.76	0.0	1.12	0.57	Nutf2 Nxf1 Tacc3 Tnpo1
602	GO:0048232 [6]: male gamete generation	5	5	739	95	11790	-4.77	0.0	0.34	0.15	Dnmt3a Gcl H2afx Pafah1b3 Zipro1
603	GO:0007283 [7]: spermatogenesis	5	5	739	95	11790	-4.77	0.0	0.34	0.15	Dnmt3a Gcl H2afx Pafah1b3 Zipro1
604	GO:0006399 [6]: tRNA metabolism	5	5	739	66	11819	-4.77	0.0	0.9	0.46	5730449L18Rik Dut Pus3 Rpp30 Wars
605	GO:0006753 [8]: nucleoside phosphate metabolism	3	3	741	28	11857	-4.77	0.0	1.29	0.67	Atp5g2 Atp6v1b2 Atp6v1g1
606	GO:0006754 [7]: ATP biosynthesis	3	3	741	28	11857	-4.77	0.0	1.29	0.67	Atp5g2 Atp6v1b2 Atp6v1g1
607	GO:0009100 [7]: glycoprotein metabolism	3	3	741	73	11812	-4.79	0.0	0.18	0.06	Ddost Galnt10 St6galnac4
608	GO:0035295 [3]: tube development	2	2	742	60	11825	-4.79	0.0	0.12	0.02	Cyr61 Dvl2
609	GO:0016055 [6]: Wnt receptor signaling pathway	4	4	740	83	11802	-4.8	0.0	0.27	0.11	Csnk2a1 Dvl1 Dvl2 Slc9a3r1
610	GO:0046651 [5]: lymphocyte proliferation	3	3	741	29	11856	-4.81	0.0	1.23	0.63	B7h3 Cxcr4 Prkcd
611	GO:0001817 [6]: regulation of cytokine production	3	3	741	29	11856	-4.81	0.0	1.23	0.63	B7h3 Fcer1g Fcgr3
612	GO:0001505 [7]: regulation of neurotransmitter levels	1	1	743	45	11840	-4.82	0.0	0.06	0.0	Fcgr3
613	GO:0051246 [5]: regulation of protein metabolism	5	5	739	71	11814	-4.82	0.0	0.76	0.39	B7h3 Dbnl Fcer1g Fcgr3 Nfx1
614	GO:0009890 [6]: negative regulation of biosynthesis	2	2	742	14	11871	-4.83	0.0	1.42	0.72	B7h3 Nfx1
615	GO:0042828 [6]: response to pathogen	2	2	742	14	11871	-4.83	0.0	1.42	0.72	Fcer1g Fcgr1
616	GO:0000160 [5]: two-component signal transduction system (phosphorelay)	2	2	742	14	11871	-4.83	0.0	1.42	0.72	Rab2 Rab8b
617	GO:0048514 [5]: blood vessel morphogenesis	5	5	739	74	11811	-4.83	0.0	0.69	0.36	Anxa2 Ctgf Cyr61 Serpine1 Ubp1
618	GO:0001568 [4]: blood vessel development	5	5	739	84	11801	-4.83	0.0	0.5	0.25	Anxa2 Ctgf Cyr61 Serpine1 Ubp1
619	GO:0006643 [6]: membrane lipid metabolism	5	5	739	75	11810	-4.84	0.0	0.67	0.34	2010300G19Rik B4galt6 Cdipt Pigf Ptdss1
620	GO:0044264 [6]: cellular polysaccharide metabolism	3	3	741	30	11855	-4.85	0.0	1.18	0.61	Cmas Phka2 Ppp1cc
621	GO:0050865 [5]: regulation of cell activation	1	1	743	44	11841	-4.85	0.0	0.07	0.0	B7h3
622	GO:0051249 [6]: regulation of lymphocyte activation	1	1	743	44	11841	-4.85	0.0	0.07	0.0	B7h3
623	GO:0006766 [5]: vitamin metabolism	1	1	743	44	11841	-4.85	0.0	0.07	0.0	Tpi1
624	GO:0006164 [7]: purine nucleotide biosynthesis	4	4	740	50	11835	-4.86	0.0	0.93	0.48	Atp5g2 Atp6v1b2 Atp6v1g1 Nme6
625	GO:0050879 [4]: organismal movement	3	3	741	69	11816	-4.86	0.0	0.22	0.08	Pde6d Rdh10 Tbl1xr1
626	GO:0007015 [9]: actin filament organization	3	3	741	31	11854	-4.87	0.0	1.13	0.57	Aif1 Dbnl Mtss1
627	GO:0006644 [7]: phospholipid metabolism	4	4	740	51	11834	-4.87	0.0	0.9	0.46	2010300G19Rik Cdipt Pigf Ptdss1
628	GO:0009150 [8]: purine ribonucleotide metabolism	4	4	740	51	11834	-4.87	0.0	0.9	0.46	Atp5g2 Atp6v1b2 Atp6v1g1 Nme6
629	GO:0050881 [5]: musculoskeletal movement	3	3	741	68	11817	-4.88	0.0	0.23	0.09	Pde6d Rdh10 Tbl1xr1
630	GO:0050885 [6]: regulation of balance	3	3	741	68	11817	-4.88	0.0	0.23	0.09	Pde6d Rdh10 Tbl1xr1
631	GO:0050953 [6]: sensory perception of light	3	3	741	68	11817	-4.88	0.0	0.23	0.09	Pde6d Rdh10 Tbl1xr1
632	GO:0050957 [6]: equilibrioception	3	3	741	68	11817	-4.88	0.0	0.23	0.09	Pde6d Rdh10 Tbl1xr1
633	GO:0000165 [7]: MAPKKK cascade	3	3	741	68	11817	-4.88	0.0	0.23	0.09	AW742319 Cdc42se1 Dok1
634	GO:0007601 [7]: visual perception	3	3	741	68	11817	-4.88	0.0	0.23	0.09	Pde6d Rdh10 Tbl1xr1
635	GO:0009101 [7]: glycoprotein biosynthesis	3	3	741	68	11817	-4.88	0.0	0.23	0.09	Ddost Galnt10 St6galnac4
636	GO:0006400 [7]: tRNA modification	1	1	743	43	11842	-4.89	0.0	0.07	0.01	Wars
637	GO:0006986 [5]: response to unfolded protein	1	1	743	43	11842	-4.89	0.0	0.07	0.01	Hspa1a
638	GO:0016051 [6]: carbohydrate biosynthesis	4	4	740	53	11832	-4.89	0.0	0.83	0.43	Cmas Fbp1 Hs2st1 Tpi1
639	GO:0051240 [5]: positive regulation of organismal physiological process	4	4	740	53	11832	-4.89	0.0	0.83	0.43	B7h3 Fcer1g Fcgr1 Fcgr3
640	GO:0007156 [6]: homophilic cell adhesion	3	3	741	67	11818	-4.89	0.0	0.24	0.09	Cdh5 Celsr2 Dsg2
641	GO:0016053 [6]: organic acid biosynthesis	2	2	742	56	11829	-4.89	0.0	0.15	0.04	Lta4h Tpi1
642	GO:0046394 [7]: carboxylic acid biosynthesis	2	2	742	56	11829	-4.89	0.0	0.15	0.04	Lta4h Tpi1
643	GO:0006289 [7]: nucleotide-excision repair	2	2	742	15	11870	-4.9	0.0	1.33	0.69	Slk Xpa
644	GO:0045892 [8]: negative regulation of transcription, DNA-dependent	4	4	740	75	11810	-4.9	0.0	0.37	0.17	Hells Jarid2 Nfx1 Sap30
645	GO:0050776 [5]: regulation of immune response	4	4	740	75	11810	-4.9	0.0	0.37	0.17	B7h3 Fcer1g Fcgr1 Fcgr3
646	GO:0006816 [8]: calcium ion transport	4	4	740	74	11811	-4.9	0.0	0.38	0.18	4930511J11Rik Cacnb3 Clic1 Pkd2
647	GO:0042089 [6]: cytokine biosynthesis	3	3	741	32	11853	-4.9	0.0	1.08	0.55	B7h3 Fcer1g Fcgr3
648	GO:0046034 [6]: ATP metabolism	3	3	741	32	11853	-4.9	0.0	1.08	0.55	Atp5g2 Atp6v1b2 Atp6v1g1
649	GO:0045595 [4]: regulation of cell differentiation	3	3	741	66	11819	-4.92	0.0	0.25	0.09	B7h3 Ezh2 Nf1
650	GO:0015858 [6]: nucleoside transport	1	1	743	3	11882	-4.92	0.0	1.53	0.81	Slc29a2
651	GO:0018105 [9]: peptidyl-serine phosphorylation	1	1	743	3	11882	-4.92	0.0	1.53	0.81	Pbk
652	GO:0018209 [9]: peptidyl-serine modification	1	1	743	3	11882	-4.92	0.0	1.53	0.81	Pbk
653	GO:0030002 [6]: anion homeostasis	1	1	743	3	11882	-4.92	0.0	1.53	0.81	Slc9a3r1
654	GO:0030201 [6]: heparan sulfate proteoglycan metabolism	1	1	743	3	11882	-4.92	0.0	1.53	0.81	Hs2st1
655	GO:0042095 [7]: interferon-gamma biosynthesis	1	1	743	3	11882	-4.92	0.0	1.53	0.81	B7h3
656	GO:0042990 [8]: regulation of transcription factor-nucleus import	1	1	743	3	11882	-4.92	0.0	1.53	0.81	Tacc3
657	GO:0042991 [8]: transcription factor-nucleus import	1	1	743	3	11882	-4.92	0.0	1.53	0.81	Tacc3
658	GO:0045087 [5]: innate immune response	1	1	743	3	11882	-4.92	0.0	1.53	0.81	Mx1
659	GO:0045342 [7]: MHC class II biosynthesis	1	1	743	3	11882	-4.92	0.0	1.53	0.81	Nfx1
660	GO:0045346 [7]: regulation of MHC class II biosynthesis	1	1	743	3	11882	-4.92	0.0	1.53	0.81	Nfx1
661	GO:0046489 [10]: phosphoinositide biosynthesis	1	1	743	3	11882	-4.92	0.0	1.53	0.81	Pigf
662	GO:0046851 [6]: negative regulation of bone remodeling	1	1	743	3	11882	-4.92	0.0	1.53	0.81	Enpp1
663	GO:0050771 [6]: negative regulation of axonogenesis	1	1	743	3	11882	-4.92	0.0	1.53	0.81	Ntn1
664	GO:0001820 [5]: serotonin secretion	1	1	743	3	11882	-4.92	0.0	1.53	0.81	Fcgr3
665	GO:0006271 [8]: DNA strand elongation	1	1	743	3	11882	-4.92	0.0	1.53	0.81	Prim1
666	GO:0006287 [8]: base-excision repair, gap-filling	1	1	743	3	11882	-4.92	0.0	1.53	0.81	Polb
667	GO:0006473 [8]: protein amino acid acetylation	1	1	743	3	11882	-4.92	0.0	1.53	0.81	Pcaf
668	GO:0006506 [9]: GPI anchor biosynthesis	1	1	743	3	11882	-4.92	0.0	1.53	0.81	Pigf
669	GO:0006561 [9]: proline biosynthesis	1	1	743	3	11882	-4.92	0.0	1.53	0.81	Pycr2
670	GO:0006599 [7]: phosphagen metabolism	1	1	743	3	11882	-4.92	0.0	1.53	0.81	Gatm
671	GO:0007091 [9]: mitotic metaphase/anaphase transition	1	1	743	3	11882	-4.92	0.0	1.53	0.81	Mad2l1
672	GO:0007094 [9]: mitotic spindle checkpoint	1	1	743	3	11882	-4.92	0.0	1.53	0.81	Mad2l1
673	GO:0007213 [7]: acetylcholine receptor signaling, muscarinic pathway	1	1	743	3	11882	-4.92	0.0	1.53	0.81	Gnb1
674	GO:0008340 [4]: determination of adult life span	1	1	743	3	11882	-4.92	0.0	1.53	0.81	Msh2
675	GO:0009120 [7]: deoxyribonucleoside metabolism	1	1	743	3	11882	-4.92	0.0	1.53	0.81	Dtymk
676	GO:0009146 [8]: purine nucleoside triphosphate catabolism	1	1	743	3	11882	-4.92	0.0	1.53	0.81	Nudt1
677	GO:0009191 [8]: ribonucleoside diphosphate catabolism	1	1	743	3	11882	-4.92	0.0	1.53	0.81	Cant1
678	GO:0009219 [8]: pyrimidine deoxyribonucleotide metabolism	1	1	743	3	11882	-4.92	0.0	1.53	0.81	Dtymk
679	GO:0009221 [8]: pyrimidine deoxyribonucleotide biosynthesis	1	1	743	3	11882	-4.92	0.0	1.53	0.81	Dtymk
680	GO:0009303 [8]: rRNA transcription	1	1	743	3	11882	-4.92	0.0	1.53	0.81	Paf53
681	GO:0042107 [5]: cytokine metabolism	3	3	741	33	11852	-4.93	0.0	1.03	0.52	B7h3 Fcer1g Fcgr3
682	GO:0019935 [7]: cyclic-nucleotide-mediated signaling	1	1	743	42	11843	-4.93	0.0	0.08	0.01	Slc9a3r1
683	GO:0009888 [5]: histogenesis	4	4	740	57	11828	-4.94	0.0	0.72	0.38	Col11a1 Cst6 Ctgf Mmp13
684	GO:0018193 [8]: peptidyl-amino acid modification	4	4	740	57	11828	-4.94	0.0	0.72	0.38	Ddost Hrmt1l2 Lyn Pbk
685	GO:0006818 [5]: hydrogen transport	4	4	740	57	11828	-4.94	0.0	0.72	0.38	Atp5g2 Atp6v1b2 Atp6v1g1 Tcirg1
686	GO:0051188 [6]: cofactor biosynthesis	4	4	740	69	11816	-4.94	0.0	0.46	0.22	Atp5g2 Atp6v1b2 Atp6v1g1 Ppox
687	GO:0009617 [6]: response to bacteria	4	4	740	68	11817	-4.94	0.0	0.48	0.23	Fcer1g Fcgr1 Lyzs Lzp-s
688	GO:0007507 [5]: heart development	4	4	740	60	11825	-4.95	0.0	0.64	0.33	Dvl2 Id2 Lamr1 Ppp3r1
689	GO:0042742 [6]: defense response to bacteria	4	4	740	61	11824	-4.95	0.0	0.62	0.31	Fcer1g Fcgr1 Lyzs Lzp-s
690	GO:0043009 [5]: embryonic development (sensu Vertebrata)	2	2	742	54	11831	-4.95	0.0	0.16	0.05	5830426I05Rik Ascl2
691	GO:0009799 [4]: determination of symmetry	2	2	742	16	11869	-4.95	0.0	1.25	0.64	Notch2 Pkd2
692	GO:0009855 [5]: determination of bilateral symmetry	2	2	742	16	11869	-4.95	0.0	1.25	0.64	Notch2 Pkd2
693	GO:0035282 [3]: segmentation	2	2	742	16	11869	-4.95	0.0	1.25	0.64	Dvl2 Mafb
694	GO:0042088 [7]: T-helper 1 type immune response	2	2	742	16	11869	-4.95	0.0	1.25	0.64	B7h3 Fcer1g
695	GO:0051028 [7]: mRNA transport	2	2	742	16	11869	-4.95	0.0	1.25	0.64	Nxf1 Thoc1
696	GO:0051248 [6]: negative regulation of protein metabolism	2	2	742	16	11869	-4.95	0.0	1.25	0.64	B7h3 Nfx1
697	GO:0006406 [8]: mRNA-nucleus export	2	2	742	16	11869	-4.95	0.0	1.25	0.64	Nxf1 Thoc1
698	GO:0007368 [6]: determination of left/right symmetry	2	2	742	16	11869	-4.95	0.0	1.25	0.64	Notch2 Pkd2
699	GO:0030705 [6]: cytoskeleton-dependent intracellular transport	4	4	740	64	11821	-4.95	0.0	0.55	0.29	Dncic2 Kif20a Kif2a Tubb5
700	GO:0007018 [7]: microtubule-based movement	4	4	740	62	11823	-4.96	0.0	0.6	0.31	Dncic2 Kif20a Kif2a Tubb5
701	GO:0006486 [8]: protein amino acid glycosylation	3	3	741	63	11822	-4.97	0.0	0.28	0.11	Ddost Galnt10 St6galnac4
702	GO:0019320 [8]: hexose catabolism	1	1	743	41	11844	-4.97	0.0	0.08	0.01	Tpi1
703	GO:0046164 [6]: alcohol catabolism	1	1	743	41	11844	-4.97	0.0	0.08	0.01	Tpi1
704	GO:0046365 [7]: monosaccharide catabolism	1	1	743	41	11844	-4.97	0.0	0.08	0.01	Tpi1
705	GO:0006007 [9]: glucose catabolism	1	1	743	41	11844	-4.97	0.0	0.08	0.01	Tpi1
706	GO:0006800 [5]: oxygen and reactive oxygen species metabolism	1	1	743	41	11844	-4.97	0.0	0.08	0.01	Xpa
707	GO:0007160 [5]: cell-matrix adhesion	2	2	742	53	11832	-4.98	0.0	0.17	0.05	Ctgf Itgax
708	GO:0009108 [7]: coenzyme biosynthesis	3	3	741	61	11824	-4.99	0.0	0.31	0.13	Atp5g2 Atp6v1b2 Atp6v1g1
709	GO:0006221 [7]: pyrimidine nucleotide biosynthesis	2	2	742	17	11868	-4.99	0.0	1.17	0.61	Dtymk Nme6
710	GO:0006826 [9]: iron ion transport	2	2	742	17	11868	-4.99	0.0	1.17	0.61	Sfxn2 Sfxn3
711	GO:0009166 [6]: nucleotide catabolism	2	2	742	17	11868	-4.99	0.0	1.17	0.61	Cant1 Nudt1
712	GO:0001816 [5]: cytokine production	3	3	741	36	11849	-5.0	0.0	0.9	0.46	B7h3 Fcer1g Fcgr3
713	GO:0006694 [7]: steroid biosynthesis	2	2	742	52	11833	-5.0	0.0	0.18	0.06	Hmgcr Stard3
714	GO:0006821 [8]: chloride transport	2	2	742	52	11833	-5.0	0.0	0.18	0.06	Clns1a P2ry6
715	GO:0018108 [9]: peptidyl-tyrosine phosphorylation	1	1	743	40	11845	-5.0	0.0	0.09	0.01	Lyn
716	GO:0018212 [9]: peptidyl-tyrosine modification	1	1	743	40	11845	-5.0	0.0	0.09	0.01	Lyn
717	GO:0043038 [7]: amino acid activation	1	1	743	40	11845	-5.0	0.0	0.09	0.01	Wars
718	GO:0043039 [8]: tRNA aminoacylation	1	1	743	40	11845	-5.0	0.0	0.09	0.01	Wars
719	GO:0006418 [8]: tRNA aminoacylation for protein translation	1	1	743	40	11845	-5.0	0.0	0.09	0.01	Wars
720	GO:0006576 [6]: biogenic amine metabolism	1	1	743	40	11845	-5.0	0.0	0.09	0.01	Sms
721	GO:0006575 [6]: amino acid derivative metabolism	2	2	742	51	11834	-5.02	0.0	0.19	0.06	Gatm Sms
722	GO:0051094 [4]: positive regulation of development	3	3	741	38	11847	-5.02	0.0	0.83	0.43	B7h3 Ntn1 Tiam1
723	GO:0006752 [7]: group transfer coenzyme metabolism	3	3	741	39	11846	-5.04	0.0	0.79	0.41	Atp5g2 Atp6v1b2 Atp6v1g1
724	GO:0019319 [8]: hexose biosynthesis	2	2	742	18	11867	-5.04	0.0	1.1	0.56	Fbp1 Tpi1
725	GO:0042087 [6]: cell-mediated immune response	2	2	742	18	11867	-5.04	0.0	1.1	0.56	B7h3 Fcer1g
726	GO:0042440 [4]: pigment metabolism	2	2	742	18	11867	-5.04	0.0	1.1	0.56	Hmox1 Ppox
727	GO:0046165 [6]: alcohol biosynthesis	2	2	742	18	11867	-5.04	0.0	1.1	0.56	Fbp1 Tpi1
728	GO:0046364 [7]: monosaccharide biosynthesis	2	2	742	18	11867	-5.04	0.0	1.1	0.56	Fbp1 Tpi1
729	GO:0006220 [7]: pyrimidine nucleotide metabolism	2	2	742	18	11867	-5.04	0.0	1.1	0.56	Dtymk Nme6
730	GO:0006633 [7]: fatty acid biosynthesis	2	2	742	50	11835	-5.05	0.0	0.2	0.07	Lta4h Tpi1
731	GO:0006869 [5]: lipid transport	2	2	742	50	11835	-5.05	0.0	0.2	0.07	Abcg1 Stard3
732	GO:0009451 [6]: RNA modification	2	2	742	50	11835	-5.05	0.0	0.2	0.07	1500031M22Rik Wars
733	GO:0050817 [3]: coagulation	3	3	741	41	11844	-5.06	0.0	0.72	0.38	Anxa2 F2r Tfpi2
734	GO:0007596 [4]: blood coagulation	3	3	741	41	11844	-5.06	0.0	0.72	0.38	Anxa2 F2r Tfpi2
735	GO:0042113 [7]: B-cell activation	3	3	741	42	11843	-5.07	0.0	0.69	0.36	Bcl11a Prkcd Rgs1
736	GO:0019882 [5]: antigen presentation	3	3	741	53	11832	-5.07	0.0	0.43	0.21	Fcer1g Fcgr1 Fcgr3
737	GO:0019933 [8]: cAMP-mediated signaling	1	1	743	38	11847	-5.08	0.0	0.1	0.01	Slc9a3r1
738	GO:0002009 [4]: morphogenesis of an epithelium	3	3	741	44	11841	-5.08	0.0	0.64	0.33	Dvl2 Notch2 Ppp3r1
739	GO:0050778 [6]: positive regulation of immune response	3	3	741	51	11834	-5.08	0.0	0.47	0.23	Fcer1g Fcgr1 Fcgr3
740	GO:0007411 [6]: axon guidance	3	3	741	43	11842	-5.08	0.0	0.66	0.34	Ephb3 Gbx2 Ntn1
741	GO:0007599 [5]: hemostasis	3	3	741	43	11842	-5.08	0.0	0.66	0.34	Anxa2 F2r Tfpi2
742	GO:0008203 [7]: cholesterol metabolism	3	3	741	43	11842	-5.08	0.0	0.66	0.34	Ch25h Hmgcr Srebf2
743	GO:0042098 [6]: T-cell proliferation	2	2	742	19	11866	-5.08	0.0	1.04	0.53	B7h3 Cxcr4
744	GO:0051241 [5]: negative regulation of organismal physiological process	2	2	742	19	11866	-5.08	0.0	1.04	0.53	B7h3 Enpp1
745	GO:0000723 [8]: telomere maintenance	2	2	742	19	11866	-5.08	0.0	1.04	0.53	Hnrpd Hspa1a
746	GO:0006352 [8]: transcription initiation	2	2	742	19	11866	-5.08	0.0	1.04	0.53	Cdk9 Gtf2e2
747	GO:0015918 [6]: sterol transport	1	1	743	4	11881	-5.08	0.0	1.34	0.7	Abcg1
748	GO:0018196 [9]: peptidyl-asparagine modification	1	1	743	4	11881	-5.08	0.0	1.34	0.7	Ddost
749	GO:0018211 [9]: peptidyl-tryptophan modification	1	1	743	4	11881	-5.08	0.0	1.34	0.7	Ddost
750	GO:0030301 [7]: cholesterol transport	1	1	743	4	11881	-5.08	0.0	1.34	0.7	Abcg1
751	GO:0042036 [8]: negative regulation of cytokine biosynthesis	1	1	743	4	11881	-5.08	0.0	1.34	0.7	B7h3
752	GO:0042306 [7]: regulation of protein-nucleus import	1	1	743	4	11881	-5.08	0.0	1.34	0.7	Tacc3
753	GO:0043112 [7]: receptor metabolism	1	1	743	4	11881	-5.08	0.0	1.34	0.7	Caml
754	GO:0045667 [5]: regulation of osteoblast differentiation	1	1	743	4	11881	-5.08	0.0	1.34	0.7	B7h3
755	GO:0050728 [7]: negative regulation of inflammatory response	1	1	743	4	11881	-5.08	0.0	1.34	0.7	B7h3
756	GO:0050818 [4]: regulation of coagulation	1	1	743	4	11881	-5.08	0.0	1.34	0.7	Anxa2
757	GO:0050819 [5]: negative regulation of coagulation	1	1	743	4	11881	-5.08	0.0	1.34	0.7	Anxa2
758	GO:0001569 [5]: patterning of blood vessels	1	1	743	4	11881	-5.08	0.0	1.34	0.7	Cyr61
759	GO:0001818 [7]: negative regulation of cytokine production	1	1	743	4	11881	-5.08	0.0	1.34	0.7	B7h3
760	GO:0002011 [5]: morphogenesis of an epithelial sheet	1	1	743	4	11881	-5.08	0.0	1.34	0.7	Notch2
761	GO:0006054 [7]: N-acetylneuraminate metabolism	1	1	743	4	11881	-5.08	0.0	1.34	0.7	Cmas
762	GO:0006542 [9]: glutamine biosynthesis	1	1	743	4	11881	-5.08	0.0	1.34	0.7	Pycr2
763	GO:0007034 [6]: vacuolar transport	1	1	743	4	11881	-5.08	0.0	1.34	0.7	Vps29
764	GO:0007131 [7]: meiotic recombination	1	1	743	4	11881	-5.08	0.0	1.34	0.7	Topbp1
765	GO:0008543 [8]: fibroblast growth factor receptor signaling pathway	1	1	743	4	11881	-5.08	0.0	1.34	0.7	Ctgf
766	GO:0009134 [7]: nucleoside diphosphate catabolism	1	1	743	4	11881	-5.08	0.0	1.34	0.7	Cant1
767	GO:0009143 [7]: nucleoside triphosphate catabolism	1	1	743	4	11881	-5.08	0.0	1.34	0.7	Nudt1
768	GO:0009185 [8]: ribonucleoside diphosphate metabolism	1	1	743	4	11881	-5.08	0.0	1.34	0.7	Cant1
769	GO:0009263 [7]: deoxyribonucleotide biosynthesis	1	1	743	4	11881	-5.08	0.0	1.34	0.7	Dtymk
770	GO:0015992 [6]: proton transport	3	3	741	45	11840	-5.09	0.0	0.61	0.31	Atp5g2 Atp6v1b2 Atp6v1g1
771	GO:0046483 [5]: heterocycle metabolism	3	3	741	47	11838	-5.09	0.0	0.56	0.29	Ampd2 Hmox1 Ppox
772	GO:0050878 [4]: regulation of body fluids	3	3	741	47	11838	-5.09	0.0	0.56	0.29	Anxa2 F2r Tfpi2
773	GO:0016125 [6]: sterol metabolism	3	3	741	46	11839	-5.09	0.0	0.58	0.3	Ch25h Hmgcr Srebf2
774	GO:0008285 [6]: negative regulation of cell proliferation	2	2	742	48	11837	-5.09	0.0	0.22	0.08	B7h3 Mtbp
775	GO:0006414 [8]: translational elongation	3	3	741	48	11837	-5.09	0.0	0.54	0.27	Grcc2f Hbs1l Snrp116
776	GO:0006790 [5]: sulfur metabolism	2	2	742	47	11838	-5.11	0.0	0.23	0.09	Hs2st1 Mthfr
777	GO:0046903 [3]: secretion	2	2	742	46	11839	-5.12	0.0	0.24	0.09	Fcgr3 Kcnn4
778	GO:0030217 [5]: T-cell differentiation	2	2	742	20	11865	-5.12	0.0	0.98	0.5	Bcl11a Hs1bp3
779	GO:0042108 [8]: positive regulation of cytokine biosynthesis	2	2	742	20	11865	-5.12	0.0	0.98	0.5	Fcer1g Fcgr3
780	GO:0001819 [7]: positive regulation of cytokine production	2	2	742	20	11865	-5.12	0.0	0.98	0.5	Fcer1g Fcgr3
781	GO:0006497 [8]: protein lipidation	2	2	742	20	11865	-5.12	0.0	0.98	0.5	Hhat Pigf
782	GO:0006650 [8]: glycerophospholipid metabolism	2	2	742	20	11865	-5.12	0.0	0.98	0.5	Pigf Ptdss1
783	GO:0006807 [4]: nitrogen compound metabolism	2	2	742	20	11865	-5.12	0.0	0.98	0.5	Nit1 Ptx3
784	GO:0007265 [7]: Ras protein signal transduction	2	2	742	20	11865	-5.12	0.0	0.98	0.5	Dok1 Gnb1
785	GO:0045859 [4]: regulation of protein kinase activity	2	2	742	45	11840	-5.14	0.0	0.26	0.09	Dnajc3 Pkig
786	GO:0042158 [7]: lipoprotein biosynthesis	2	2	742	21	11864	-5.15	0.0	0.93	0.48	Hhat Pigf
787	GO:0001764 [6]: neuronal migration	2	2	742	21	11864	-5.15	0.0	0.93	0.48	Cxcr4 Ntn1
788	GO:0008360 [5]: regulation of cell shape	2	2	742	21	11864	-5.15	0.0	0.93	0.48	Cdc42se1 Epb4.1l2
789	GO:0007602 [8]: phototransduction	2	2	742	22	11863	-5.17	0.0	0.87	0.45	Gnb1 Pde6d
790	GO:0001701 [6]: embryonic development (sensu Mammalia)	2	2	742	42	11843	-5.19	0.0	0.3	0.12	5830426I05Rik Ascl2
791	GO:0015985 [7]: energy coupled proton transport, down electrochemical gradient	2	2	742	23	11862	-5.2	0.0	0.83	0.43	Atp5g2 Atp6v1b2
792	GO:0015986 [7]: ATP synthesis coupled proton transport	2	2	742	23	11862	-5.2	0.0	0.83	0.43	Atp5g2 Atp6v1b2
793	GO:0019748 [4]: secondary metabolism	2	2	742	23	11862	-5.2	0.0	0.83	0.43	Hmox1 Ppox
794	GO:0016486 [6]: peptide hormone processing	1	1	743	5	11880	-5.2	0.0	1.19	0.62	Cpe
795	GO:0030044 [7]: actin filament stabilization	1	1	743	5	11880	-5.2	0.0	1.19	0.62	Dbnl
796	GO:0030516 [6]: regulation of axon extension	1	1	743	5	11880	-5.2	0.0	1.19	0.62	Ntn1
797	GO:0035088 [6]: establishment and/or maintenance of apical/basal cell polarity	1	1	743	5	11880	-5.2	0.0	1.19	0.62	Llglh
798	GO:0045076 [8]: regulation of interleukin-2 biosynthesis	1	1	743	5	11880	-5.2	0.0	1.19	0.62	B7h3
799	GO:0045453 [5]: bone resorption	1	1	743	5	11880	-5.2	0.0	1.19	0.62	Ncdn
800	GO:0045576 [6]: mast cell activation	1	1	743	5	11880	-5.2	0.0	1.19	0.62	Fcgr3
801	GO:0046328 [5]: regulation of JNK cascade	1	1	743	5	11880	-5.2	0.0	1.19	0.62	Cdc42se1
802	GO:0050768 [5]: negative regulation of neurogenesis	1	1	743	5	11880	-5.2	0.0	1.19	0.62	Ntn1
803	GO:0051016 [8]: barbed-end actin filament capping	1	1	743	5	11880	-5.2	0.0	1.19	0.62	Dbnl
804	GO:0051187 [6]: cofactor catabolism	1	1	743	5	11880	-5.2	0.0	1.19	0.62	Hmox1
805	GO:0001812 [8]: positive regulation of type I hypersensitivity	1	1	743	5	11880	-5.2	0.0	1.19	0.62	Fcgr3
806	GO:0001837 [5]: epithelial to mesenchymal transition	1	1	743	5	11880	-5.2	0.0	1.19	0.62	Ppp3r1
807	GO:0006268 [8]: DNA unwinding	1	1	743	5	11880	-5.2	0.0	1.19	0.62	Mcm2
808	GO:0006505 [10]: GPI anchor metabolism	1	1	743	5	11880	-5.2	0.0	1.19	0.62	Pigf
809	GO:0006555 [7]: methionine metabolism	1	1	743	5	11880	-5.2	0.0	1.19	0.62	Mthfr
810	GO:0008215 [8]: spermine metabolism	1	1	743	5	11880	-5.2	0.0	1.19	0.62	Sms
811	GO:0009261 [7]: ribonucleotide catabolism	1	1	743	5	11880	-5.2	0.0	1.19	0.62	Cant1
812	GO:0006096 [8]: glycolysis	1	1	743	34	11851	-5.21	0.0	0.13	0.03	Tpi1
813	GO:0030099 [4]: myeloid blood cell differentiation	2	2	742	41	11844	-5.21	0.0	0.32	0.13	Cbfb F730004D16Rik
814	GO:0042445 [5]: hormone metabolism	2	2	742	41	11844	-5.21	0.0	0.32	0.13	Cpe Stard3
815	GO:0045727 [7]: positive regulation of protein biosynthesis	2	2	742	24	11861	-5.21	0.0	0.78	0.4	Fcer1g Fcgr3
816	GO:0009583 [7]: detection of light	2	2	742	25	11860	-5.24	0.0	0.74	0.38	Gnb1 Pde6d
817	GO:0048193 [6]: Golgi vesicle transport	2	2	742	25	11860	-5.24	0.0	0.74	0.38	Chic2 Vps29
818	GO:0007249 [7]: I-kappaB kinase/NF-kappaB cascade	2	2	742	25	11860	-5.24	0.0	0.74	0.38	AW742319 Tnip2
819	GO:0009416 [7]: response to light	2	2	742	25	11860	-5.24	0.0	0.74	0.38	Gnb1 Pde6d
820	GO:0048468 [3]: cell development	1	1	743	33	11852	-5.24	0.0	0.14	0.03	Cbfb
821	GO:0007519 [6]: myogenesis	2	2	742	26	11859	-5.25	0.0	0.7	0.36	Boc Cenpf
822	GO:0008632 [7]: apoptotic program	2	2	742	37	11848	-5.25	0.0	0.39	0.18	Pycard Scotin
823	GO:0016066 [5]: cellular defense response (sensu Vertebrata)	2	2	742	27	11858	-5.26	0.0	0.66	0.34	B7h3 Fcer1g
824	GO:0005977 [8]: glycogen metabolism	2	2	742	27	11858	-5.26	0.0	0.66	0.34	Phka2 Ppp1cc
825	GO:0006073 [7]: glucan metabolism	2	2	742	27	11858	-5.26	0.0	0.66	0.34	Phka2 Ppp1cc
826	GO:0042157 [7]: lipoprotein metabolism	2	2	742	28	11857	-5.26	0.0	0.63	0.32	Hhat Pigf
827	GO:0051247 [6]: positive regulation of protein metabolism	2	2	742	34	11851	-5.27	0.0	0.45	0.22	Fcer1g Fcgr3
828	GO:0030198 [4]: extracellular matrix organization and biogenesis	2	2	742	36	11849	-5.27	0.0	0.41	0.2	Anxa2 Col11a1
829	GO:0043062 [3]: extracellular structure organization and biogenesis	2	2	742	36	11849	-5.27	0.0	0.41	0.2	Anxa2 Col11a1
830	GO:0006119 [6]: oxidative phosphorylation	2	2	742	36	11849	-5.27	0.0	0.41	0.2	Atp5g2 Atp6v1b2
831	GO:0000041 [8]: transition metal ion transport	2	2	742	35	11850	-5.27	0.0	0.43	0.21	Sfxn2 Sfxn3
832	GO:0007254 [8]: JNK cascade	2	2	742	29	11856	-5.27	0.0	0.59	0.3	AW742319 Cdc42se1
833	GO:0035239 [4]: tube morphogenesis	2	2	742	32	11853	-5.28	0.0	0.51	0.25	Cyr61 Dvl2
834	GO:0048066 [3]: pigmentation	2	2	742	32	11853	-5.28	0.0	0.51	0.25	Hmox1 Ppox
835	GO:0008652 [7]: amino acid biosynthesis	1	1	743	32	11853	-5.28	0.0	0.14	0.04	Pycr2
836	GO:0009266 [6]: response to temperature	1	1	743	32	11853	-5.28	0.0	0.14	0.04	Hspa1a
837	GO:0006112 [7]: energy reserve metabolism	2	2	742	30	11855	-5.28	0.0	0.56	0.29	Phka2 Ppp1cc
838	GO:0030334 [6]: regulation of cell migration	2	2	742	33	11852	-5.28	0.0	0.48	0.23	Cxcr4 Ntn1
839	GO:0051270 [5]: regulation of cell motility	2	2	742	33	11852	-5.28	0.0	0.48	0.23	Cxcr4 Ntn1
840	GO:0008643 [5]: carbohydrate transport	2	2	742	33	11852	-5.28	0.0	0.48	0.23	Abtb1 Slc2a3
841	GO:0010001 [4]: glial cell differentiation	1	1	743	6	11879	-5.3	0.0	1.06	0.55	Nf1
842	GO:0015988 [7]: energy coupled proton transport, against electrochemical gradient	1	1	743	6	11879	-5.3	0.0	1.06	0.55	Atp6v1b2
843	GO:0016601 [7]: Rac protein signal transduction	1	1	743	6	11879	-5.3	0.0	1.06	0.55	Dbnl
844	GO:0042130 [8]: negative regulation of T-cell proliferation	1	1	743	6	11879	-5.3	0.0	1.06	0.55	B7h3
845	GO:0042692 [4]: muscle cell differentiation	1	1	743	6	11879	-5.3	0.0	1.06	0.55	Ezh2
846	GO:0001810 [7]: regulation of type I hypersensitivity	1	1	743	6	11879	-5.3	0.0	1.06	0.55	Fcgr3
847	GO:0006098 [8]: pentose-phosphate shunt	1	1	743	6	11879	-5.3	0.0	1.06	0.55	Tpi1
848	GO:0006195 [7]: purine nucleotide catabolism	1	1	743	6	11879	-5.3	0.0	1.06	0.55	Nudt1
849	GO:0006298 [7]: mismatch repair	1	1	743	6	11879	-5.3	0.0	1.06	0.55	Msh2
850	GO:0006349 [4]: imprinting	1	1	743	6	11879	-5.3	0.0	1.06	0.55	Dnmt3a
851	GO:0006560 [8]: proline metabolism	1	1	743	6	11879	-5.3	0.0	1.06	0.55	Pycr2
852	GO:0006740 [10]: NADPH regeneration	1	1	743	6	11879	-5.3	0.0	1.06	0.55	Tpi1
853	GO:0007224 [6]: smoothened signaling pathway	1	1	743	6	11879	-5.3	0.0	1.06	0.55	Hhat
854	GO:0008630 [7]: DNA damage response, signal transduction resulting in induction of apoptosis	1	1	743	6	11879	-5.3	0.0	1.06	0.55	Brca1
855	GO:0009968 [5]: negative regulation of signal transduction	1	1	743	30	11855	-5.34	0.0	0.16	0.05	Cdc42se1
856	GO:0050863 [7]: regulation of T-cell activation	1	1	743	30	11855	-5.34	0.0	0.16	0.05	B7h3
857	GO:0006730 [5]: one-carbon compound metabolism	1	1	743	30	11855	-5.34	0.0	0.16	0.05	Car9
858	GO:0045597 [5]: positive regulation of cell differentiation	1	1	743	29	11856	-5.36	0.0	0.18	0.06	B7h3
859	GO:0048015 [7]: phosphoinositide-mediated signaling	1	1	743	29	11856	-5.36	0.0	0.18	0.06	Gnb1
860	GO:0009620 [6]: response to fungi	1	1	743	7	11878	-5.37	0.0	0.95	0.5	Ptx3
861	GO:0016068 [6]: type I hypersensitivity	1	1	743	7	11878	-5.37	0.0	0.95	0.5	Fcgr3
862	GO:0030148 [8]: sphingolipid biosynthesis	1	1	743	7	11878	-5.37	0.0	0.95	0.5	B4galt6
863	GO:0042094 [7]: interleukin-2 biosynthesis	1	1	743	7	11878	-5.37	0.0	0.95	0.5	B7h3
864	GO:0045005 [8]: maintenance of fidelity during DNA-dependent DNA replication	1	1	743	7	11878	-5.37	0.0	0.95	0.5	Msh2
865	GO:0046036 [10]: CTP metabolism	1	1	743	7	11878	-5.37	0.0	0.95	0.5	Nme6
866	GO:0046039 [10]: GTP metabolism	1	1	743	7	11878	-5.37	0.0	0.95	0.5	Nme6
867	GO:0046051 [10]: UTP metabolism	1	1	743	7	11878	-5.37	0.0	0.95	0.5	Nme6
868	GO:0050708 [5]: regulation of protein secretion	1	1	743	7	11878	-5.37	0.0	0.95	0.5	Kcnn4
869	GO:0006144 [7]: purine base metabolism	1	1	743	7	11878	-5.37	0.0	0.95	0.5	Ampd2
870	GO:0006183 [10]: GTP biosynthesis	1	1	743	7	11878	-5.37	0.0	0.95	0.5	Nme6
871	GO:0006228 [10]: UTP biosynthesis	1	1	743	7	11878	-5.37	0.0	0.95	0.5	Nme6
872	GO:0006241 [10]: CTP biosynthesis	1	1	743	7	11878	-5.37	0.0	0.95	0.5	Nme6
873	GO:0007093 [8]: mitotic checkpoint	1	1	743	7	11878	-5.37	0.0	0.95	0.5	Mad2l1
874	GO:0007128 [10]: meiotic prophase I	1	1	743	7	11878	-5.37	0.0	0.95	0.5	Topbp1
875	GO:0007173 [8]: epidermal growth factor receptor signaling pathway	1	1	743	7	11878	-5.37	0.0	0.95	0.5	Caml
876	GO:0007215 [6]: glutamate signaling pathway	1	1	743	7	11878	-5.37	0.0	0.95	0.5	Sstr1
877	GO:0007530 [3]: sex determination	1	1	743	7	11878	-5.37	0.0	0.95	0.5	2010012C16Rik
878	GO:0009208 [9]: pyrimidine ribonucleoside triphosphate metabolism	1	1	743	7	11878	-5.37	0.0	0.95	0.5	Nme6
879	GO:0009209 [9]: pyrimidine ribonucleoside triphosphate biosynthesis	1	1	743	7	11878	-5.37	0.0	0.95	0.5	Nme6
880	GO:0009411 [7]: response to UV	1	1	743	7	11878	-5.37	0.0	0.95	0.5	Hus1
881	GO:0001655 [5]: urogenital system development	1	1	743	28	11857	-5.39	0.0	0.19	0.06	Hells
882	GO:0006767 [6]: water-soluble vitamin metabolism	1	1	743	28	11857	-5.39	0.0	0.19	0.06	Tpi1
883	GO:0007611 [3]: learning and/or memory	1	1	743	27	11858	-5.41	0.0	0.2	0.07	Chst10
884	GO:0009408 [5]: response to heat	1	1	743	27	11858	-5.41	0.0	0.2	0.07	Hspa1a
885	GO:0030166 [7]: proteoglycan biosynthesis	1	1	743	8	11877	-5.43	0.0	0.86	0.45	Hs2st1
886	GO:0030258 [6]: lipid modification	1	1	743	8	11877	-5.43	0.0	0.86	0.45	Galgt1
887	GO:0045814 [4]: negative regulation of gene expression, epigenetic	1	1	743	8	11877	-5.43	0.0	0.86	0.45	Hells
888	GO:0046209 [5]: nitric oxide metabolism	1	1	743	8	11877	-5.43	0.0	0.86	0.45	Ptx3
889	GO:0050868 [8]: negative regulation of T-cell activation	1	1	743	8	11877	-5.43	0.0	0.86	0.45	B7h3
890	GO:0001666 [5]: response to hypoxia	1	1	743	8	11877	-5.43	0.0	0.86	0.45	Casp1
891	GO:0006342 [5]: chromatin silencing	1	1	743	8	11877	-5.43	0.0	0.86	0.45	Hells
892	GO:0006611 [8]: protein-nucleus export	1	1	743	8	11877	-5.43	0.0	0.86	0.45	Xpo1
893	GO:0006779 [7]: porphyrin biosynthesis	1	1	743	8	11877	-5.43	0.0	0.86	0.45	Ppox
894	GO:0006783 [6]: heme biosynthesis	1	1	743	8	11877	-5.43	0.0	0.86	0.45	Ppox
895	GO:0006809 [5]: nitric oxide biosynthesis	1	1	743	8	11877	-5.43	0.0	0.86	0.45	Ptx3
896	GO:0007026 [9]: microtubule stabilization	1	1	743	8	11877	-5.43	0.0	0.86	0.45	Clasp2
897	GO:0007163 [5]: establishment and/or maintenance of cell polarity	1	1	743	8	11877	-5.43	0.0	0.86	0.45	Llglh
898	GO:0007613 [4]: memory	1	1	743	8	11877	-5.43	0.0	0.86	0.45	Chst10
899	GO:0009218 [8]: pyrimidine ribonucleotide metabolism	1	1	743	8	11877	-5.43	0.0	0.86	0.45	Nme6
900	GO:0009220 [8]: pyrimidine ribonucleotide biosynthesis	1	1	743	8	11877	-5.43	0.0	0.86	0.45	Nme6
901	GO:0009401 [6]: phosphoenolpyruvate-dependent sugar phosphotransferase system	1	1	743	8	11877	-5.43	0.0	0.86	0.45	Abtb1
902	GO:0006979 [5]: response to oxidative stress	1	1	743	26	11859	-5.44	0.0	0.22	0.08	Xpa
903	GO:0006665 [7]: sphingolipid metabolism	1	1	743	25	11860	-5.46	0.0	0.23	0.09	B4galt6
904	GO:0015669 [5]: gas transport	1	1	743	9	11876	-5.47	0.0	0.79	0.41	Hba-a1
905	GO:0015671 [6]: oxygen transport	1	1	743	9	11876	-5.47	0.0	0.79	0.41	Hba-a1
906	GO:0030316 [6]: osteoclast differentiation	1	1	743	9	11876	-5.47	0.0	0.79	0.41	F730004D16Rik
907	GO:0042063 [6]: gliogenesis	1	1	743	9	11876	-5.47	0.0	0.79	0.41	Nf1
908	GO:0043026 [7]: regulation of caspase activation	1	1	743	9	11876	-5.47	0.0	0.79	0.41	Pycard
909	GO:0050672 [7]: negative regulation of lymphocyte proliferation	1	1	743	9	11876	-5.47	0.0	0.79	0.41	B7h3
910	GO:0051051 [6]: negative regulation of transport	1	1	743	9	11876	-5.47	0.0	0.79	0.41	Tacc3
911	GO:0000086 [7]: G2/M transition of mitotic cell cycle	1	1	743	9	11876	-5.47	0.0	0.79	0.41	Chek1
912	GO:0006739 [9]: NADPH metabolism	1	1	743	9	11876	-5.47	0.0	0.79	0.41	Tpi1
913	GO:0007033 [6]: vacuole organization and biogenesis	1	1	743	9	11876	-5.47	0.0	0.79	0.41	Vps29
914	GO:0008064 [6]: regulation of actin polymerization and/or depolymerization	1	1	743	9	11876	-5.47	0.0	0.79	0.41	Dbnl
915	GO:0009084 [8]: glutamine family amino acid biosynthesis	1	1	743	9	11876	-5.47	0.0	0.79	0.41	Pycr2
916	GO:0009156 [8]: ribonucleoside monophosphate biosynthesis	1	1	743	9	11876	-5.47	0.0	0.79	0.41	Prps2
917	GO:0043280 [5]: positive regulation of caspase activity	1	1	743	24	11861	-5.48	0.0	0.25	0.09	Pycard
918	GO:0043281 [4]: regulation of caspase activity	1	1	743	24	11861	-5.48	0.0	0.25	0.09	Pycard
919	GO:0000082 [7]: G1/S transition of mitotic cell cycle	1	1	743	24	11861	-5.48	0.0	0.25	0.09	Skp2
920	GO:0007200 [7]: G-protein signaling, coupled to IP3 second messenger (phospholipase C activating)	1	1	743	24	11861	-5.48	0.0	0.25	0.09	Gnb1
921	GO:0006690 [7]: icosanoid metabolism	1	1	743	23	11862	-5.5	0.0	0.26	0.1	Lta4h
922	GO:0006919 [6]: caspase activation	1	1	743	23	11862	-5.5	0.0	0.26	0.1	Pycard
923	GO:0007266 [7]: Rho protein signal transduction	1	1	743	23	11862	-5.5	0.0	0.26	0.1	AW742319
924	GO:0009615 [6]: response to virus	1	1	743	10	11875	-5.51	0.0	0.72	0.38	Mx1
925	GO:0009636 [7]: response to toxin	1	1	743	10	11875	-5.51	0.0	0.72	0.38	Blmh
926	GO:0016579 [9]: protein deubiquitination	1	1	743	10	11875	-5.51	0.0	0.72	0.38	Usp3
927	GO:0030832 [9]: regulation of actin filament length	1	1	743	10	11875	-5.51	0.0	0.72	0.38	Dbnl
928	GO:0042060 [6]: wound healing	1	1	743	10	11875	-5.51	0.0	0.72	0.38	Ninj1
929	GO:0042493 [7]: response to drug	1	1	743	10	11875	-5.51	0.0	0.72	0.38	Blmh
930	GO:0046879 [4]: hormone secretion	1	1	743	10	11875	-5.51	0.0	0.72	0.38	Fcgr3
931	GO:0051046 [4]: regulation of secretion	1	1	743	10	11875	-5.51	0.0	0.72	0.38	Kcnn4
932	GO:0051128 [5]: regulation of cell organization and biogenesis	1	1	743	10	11875	-5.51	0.0	0.72	0.38	Dbnl
933	GO:0006541 [8]: glutamine metabolism	1	1	743	10	11875	-5.51	0.0	0.72	0.38	Pycr2
934	GO:0009066 [7]: aspartate family amino acid metabolism	1	1	743	10	11875	-5.51	0.0	0.72	0.38	Mthfr
935	GO:0009124 [7]: nucleoside monophosphate biosynthesis	1	1	743	10	11875	-5.51	0.0	0.72	0.38	Prps2
936	GO:0009161 [8]: ribonucleoside monophosphate metabolism	1	1	743	10	11875	-5.51	0.0	0.72	0.38	Prps2
937	GO:0016126 [7]: sterol biosynthesis	1	1	743	22	11863	-5.52	0.0	0.28	0.11	Hmgcr
938	GO:0050909 [7]: perception of taste	1	1	743	22	11863	-5.52	0.0	0.28	0.11	Gnb1
939	GO:0007369 [5]: gastrulation	1	1	743	22	11863	-5.52	0.0	0.28	0.11	Arfrp1
940	GO:0035264 [4]: body growth	1	1	743	11	11874	-5.54	0.0	0.66	0.34	Lgmn
941	GO:0040014 [5]: regulation of body size	1	1	743	11	11874	-5.54	0.0	0.66	0.34	Lgmn
942	GO:0042591 [7]: antigen presentation, exogenous antigen via MHC class II	1	1	743	11	11874	-5.54	0.0	0.66	0.34	Fcer1g
943	GO:0045765 [7]: regulation of angiogenesis	1	1	743	11	11874	-5.54	0.0	0.66	0.34	Serpine1
944	GO:0000059 [8]: protein-nucleus import, docking	1	1	743	11	11874	-5.54	0.0	0.66	0.34	Tnpo1
945	GO:0006493 [9]: O-linked glycosylation	1	1	743	11	11874	-5.54	0.0	0.66	0.34	Galnt10
946	GO:0009123 [7]: nucleoside monophosphate metabolism	1	1	743	11	11874	-5.54	0.0	0.66	0.34	Prps2
947	GO:0045596 [5]: negative regulation of cell differentiation	1	1	743	21	11864	-5.54	0.0	0.3	0.13	Ezh2
948	GO:0048469 [4]: cell maturation	1	1	743	21	11864	-5.54	0.0	0.3	0.13	Cbfb
949	GO:0006733 [7]: oxidoreduction coenzyme metabolism	1	1	743	21	11864	-5.54	0.0	0.3	0.13	Tpi1
950	GO:0007515 [5]: lymph gland development	1	1	743	21	11864	-5.54	0.0	0.3	0.13	Id2
951	GO:0042446 [6]: hormone biosynthesis	1	1	743	20	11865	-5.55	0.0	0.33	0.14	Stard3
952	GO:0050670 [6]: regulation of lymphocyte proliferation	1	1	743	20	11865	-5.55	0.0	0.33	0.14	B7h3
953	GO:0006695 [8]: cholesterol biosynthesis	1	1	743	20	11865	-5.55	0.0	0.33	0.14	Hmgcr
954	GO:0007269 [4]: neurotransmitter secretion	1	1	743	20	11865	-5.55	0.0	0.33	0.14	Fcgr3
955	GO:0009064 [7]: glutamine family amino acid metabolism	1	1	743	20	11865	-5.55	0.0	0.33	0.14	Pycr2
956	GO:0016458 [6]: gene silencing	1	1	743	12	11873	-5.56	0.0	0.61	0.31	Hells
957	GO:0019722 [7]: calcium-mediated signaling	1	1	743	12	11873	-5.56	0.0	0.61	0.31	Dscr1l2
958	GO:0030203 [7]: glycosaminoglycan metabolism	1	1	743	12	11873	-5.56	0.0	0.61	0.31	Hs2st1
959	GO:0046785 [8]: microtubule polymerization	1	1	743	12	11873	-5.56	0.0	0.61	0.31	Tubb5
960	GO:0050866 [6]: negative regulation of cell activation	1	1	743	12	11873	-5.56	0.0	0.61	0.31	B7h3
961	GO:0051250 [7]: negative regulation of lymphocyte activation	1	1	743	12	11873	-5.56	0.0	0.61	0.31	B7h3
962	GO:0006022 [6]: aminoglycan metabolism	1	1	743	12	11873	-5.56	0.0	0.61	0.31	Hs2st1
963	GO:0006471 [8]: protein amino acid ADP-ribosylation	1	1	743	12	11873	-5.56	0.0	0.61	0.31	Parp2
964	GO:0044272 [6]: sulfur compound biosynthesis	1	1	743	19	11866	-5.56	0.0	0.35	0.16	Hs2st1
965	GO:0045047 [6]: protein-ER targeting	1	1	743	19	11866	-5.56	0.0	0.35	0.16	Arl6ip1
966	GO:0046456 [8]: icosanoid biosynthesis	1	1	743	19	11866	-5.56	0.0	0.35	0.16	Lta4h
967	GO:0006612 [8]: protein-membrane targeting	1	1	743	19	11866	-5.56	0.0	0.35	0.16	Arl6ip1
968	GO:0006874 [8]: calcium ion homeostasis	1	1	743	19	11866	-5.56	0.0	0.35	0.16	Pkd2
969	GO:0016331 [5]: morphogenesis of embryonic epithelium	1	1	743	18	11867	-5.57	0.0	0.38	0.18	Dvl2
970	GO:0019362 [7]: pyridine nucleotide metabolism	1	1	743	18	11867	-5.57	0.0	0.38	0.18	Tpi1
971	GO:0030224 [5]: monocyte differentiation	1	1	743	18	11867	-5.57	0.0	0.38	0.18	F730004D16Rik
972	GO:0007398 [6]: ectoderm development	1	1	743	18	11867	-5.57	0.0	0.38	0.18	Cst6
973	GO:0019370 [9]: leukotriene biosynthesis	1	1	743	13	11872	-5.58	0.0	0.56	0.29	Lta4h
974	GO:0019395 [7]: fatty acid oxidation	1	1	743	13	11872	-5.58	0.0	0.56	0.29	Adipor1
975	GO:0030574 [9]: collagen catabolism	1	1	743	13	11872	-5.58	0.0	0.56	0.29	Mmp13
976	GO:0001839 [6]: neural plate morphogenesis	1	1	743	13	11872	-5.58	0.0	0.56	0.29	Dvl2
977	GO:0001841 [6]: neural tube formation	1	1	743	13	11872	-5.58	0.0	0.56	0.29	Dvl2
978	GO:0001843 [6]: neural tube closure	1	1	743	13	11872	-5.58	0.0	0.56	0.29	Dvl2
979	GO:0007004 [9]: telomerase-dependent telomere maintenance	1	1	743	13	11872	-5.58	0.0	0.56	0.29	Hnrpd
980	GO:0007281 [6]: germ cell development	1	1	743	13	11872	-5.58	0.0	0.56	0.29	Cxcr4
981	GO:0007568 [3]: aging	1	1	743	13	11872	-5.58	0.0	0.56	0.29	Msh2
982	GO:0007585 [4]: respiratory gaseous exchange	1	1	743	13	11872	-5.58	0.0	0.56	0.29	Mafb
983	GO:0009112 [6]: nucleobase metabolism	1	1	743	13	11872	-5.58	0.0	0.56	0.29	Ampd2
984	GO:0030855 [4]: epithelial cell differentiation	1	1	743	17	11868	-5.58	0.0	0.41	0.2	Ppp3r1
985	GO:0042398 [6]: amino acid derivative biosynthesis	1	1	743	17	11868	-5.58	0.0	0.41	0.2	Gatm
986	GO:0006613 [7]: cotranslational protein-membrane targeting	1	1	743	17	11868	-5.58	0.0	0.41	0.2	Arl6ip1
987	GO:0007259 [7]: JAK-STAT cascade	1	1	743	17	11868	-5.58	0.0	0.41	0.2	Pkd2
988	GO:0007612 [4]: learning	1	1	743	17	11868	-5.58	0.0	0.41	0.2	Chst10
989	GO:0030384 [9]: phosphoinositide metabolism	1	1	743	14	11871	-5.58	0.0	0.51	0.26	Pigf
990	GO:0042100 [6]: B-cell proliferation	1	1	743	14	11871	-5.58	0.0	0.51	0.26	Prkcd
991	GO:0042129 [7]: regulation of T-cell proliferation	1	1	743	14	11871	-5.58	0.0	0.51	0.26	B7h3
992	GO:0046148 [5]: pigment biosynthesis	1	1	743	14	11871	-5.58	0.0	0.51	0.26	Ppox
993	GO:0000096 [6]: sulfur amino acid metabolism	1	1	743	14	11871	-5.58	0.0	0.51	0.26	Mthfr
994	GO:0006595 [7]: polyamine metabolism	1	1	743	14	11871	-5.58	0.0	0.51	0.26	Sms
995	GO:0006691 [8]: leukotriene metabolism	1	1	743	14	11871	-5.58	0.0	0.51	0.26	Lta4h
996	GO:0006700 [7]: C21-steroid hormone biosynthesis	1	1	743	14	11871	-5.58	0.0	0.51	0.26	Stard3
997	GO:0009306 [4]: protein secretion	1	1	743	14	11871	-5.58	0.0	0.51	0.26	Kcnn4
998	GO:0046777 [9]: autophosphorylation	1	1	743	15	11870	-5.58	0.0	0.48	0.23	Lyn
999	GO:0001838 [5]: embryonic epithelial tube formation	1	1	743	15	11870	-5.58	0.0	0.48	0.23	Dvl2
1000	GO:0006487 [9]: N-linked glycosylation	1	1	743	15	11870	-5.58	0.0	0.48	0.23	Ddost
1001	GO:0008544 [7]: epidermis development	1	1	743	15	11870	-5.58	0.0	0.48	0.23	Cst6
1002	GO:0030183 [5]: B-cell differentiation	1	1	743	16	11869	-5.59	0.0	0.44	0.21	Bcl11a
1003	GO:0050777 [6]: negative regulation of immune response	1	1	743	16	11869	-5.59	0.0	0.44	0.21	B7h3
1004	GO:0001763 [5]: branching morphogenesis	1	1	743	16	11869	-5.59	0.0	0.44	0.21	Cyr61
1005	GO:0006769 [8]: nicotinamide metabolism	1	1	743	16	11869	-5.59	0.0	0.44	0.21	Tpi1
1006	GO:0008207 [6]: C21-steroid hormone metabolism	1	1	743	16	11869	-5.59	0.0	0.44	0.21	Stard3
1007	GO:0008629 [9]: induction of apoptosis by intracellular signals	1	1	743	16	11869	-5.59	0.0	0.44	0.21	Brca1
