# Supplementary material for: A genomic analysis of mouse models of breast cancer reveals molecular features of mouse models and relationships to human breast cancer
Source: Breast Cancer Res. 2014 Jun 5;16(3):R59. doi: 10.1186/bcr3672 (PMC4078930; doi:10.1186/bcr3672)
Supplement: Additional file 3 — Fold change values organized by mouse tumor model type comparing the mouse model to normal mammary gland. [file bcr3672-S3.zip › Additional_File_3/Stat5_vs_nml_mammary/AdditionalFile80_Stat5_vs_nml_mammary/UpregulatedGenesgather_kegg_121024.txt]

#	Annotation	Total Genes With Ann	Your Genes (With Ann)	Your Genes (No Ann)	Genome (With Ann)	Genome (No Ann)	ln(Bayes factor)	neg ln(p value)	FE: neg ln(p value)	FE: neg ln(FDR)	Genes
1	path:mmu00240: Pyrimidine metabolism	17	17	122	49	2331	12.34	11.06	17.08	12.8	Dck Dtymk Dut Nme6 Pola1 Pole2 Polr2b Polr2e Polr2h Polr2j Polr2k Polr3k Prim1 Rpo1-2 Rrm2 Tk1 Umpk
2	path:mmu00230: Purine metabolism	17	17	122	91	2289	5.2	9.36	9.78	6.2	Ampd2 Dck Enpp1 Nme6 Pde6d Pola1 Pole2 Polr2b Polr2e Polr2h Polr2j Polr2k Polr3k Prim1 Prps2 Rpo1-2 Rrm2
3	path:mmu04080: Neuroactive ligand-receptor interaction	5	5	134	273	2107	2.21	6.45	0.0	0.0	F2r P2ry6 Ptger1 Rln1 Sstr1
4	path:mmu04330: Notch signaling pathway	6	6	133	44	2336	-1.57	0.0	2.91	0.36	Dvl1 Dvl2 LOC433759 Ncor2 Notch2 Pcaf
5	path:mmu04510: Focal adhesion	7	7	132	207	2173	-1.73	0.0	0.04	0.02	Col11a1 Crkl Parva Ppp1cc Tesk2 Thbs2 Thbs4
6	path:mmu00510: N-Glycan biosynthesis	4	4	135	23	2357	-1.75	0.0	2.85	0.36	B4galt6 Ddost Dolpp1 Man2a1
7	path:mmu05040: Huntington's disease	4	4	135	23	2357	-1.75	0.0	2.85	0.36	Calm2 Casp1 Dctn1 Rasa1
8	path:mmu00531: Glycosaminoglycan degradation	2	2	137	5	2375	-1.85	0.0	2.94	0.36	Glb1 Ids
9	path:mmu04060: Cytokine-cytokine receptor interaction	9	9	130	231	2149	-2.03	0.0	0.08	0.02	Acvr1b Ccl12 Ccl8 Csf1r Csf3r Cxcr4 Ifnar1 Osmr Tnfrsf18
10	path:mmu04530: Tight junction	10	10	129	113	2267	-2.14	0.0	1.99	0.28	Cldn1 Csnk2a1 Cttn Epb4.1l2 Hcls1 Llglh Myh9 Prkcd Prkcz Tjp2
11	path:mmu00604: Ganglioside biosynthesis	3	3	136	16	2364	-2.16	0.0	2.48	0.33	B4galt6 Galgt1 St6galnac4
12	path:mmu00220: Urea cycle and metabolism of amino groups	3	3	136	17	2363	-2.26	0.0	2.36	0.33	Gatm Pycr2 Sms
13	path:mmu04210: Apoptosis	2	2	137	87	2293	-2.4	0.0	0.04	0.02	Ppp3r1 Tradd
14	path:mmu04540: Gap junction	2	2	137	82	2298	-2.57	0.0	0.05	0.02	Itpr3 Tubb5
15	path:mmu00271: Methionine metabolism	2	2	137	9	2371	-2.59	0.0	2.12	0.33	Dnmt1 Dnmt3a
16	path:mmu00440: Aminophosphonate metabolism	2	2	137	9	2371	-2.59	0.0	2.12	0.33	Hrmt1l1 Hrmt1l2
17	path:mmu00626: Nitrobenzene degradation	2	2	137	9	2371	-2.59	0.0	2.12	0.33	Hrmt1l1 Hrmt1l2
18	path:mmu00031: Inositol metabolism	1	1	138	1	2379	-2.62	0.0	2.23	0.33	Tpi1
19	path:mmu00380: Tryptophan metabolism	6	6	133	69	2311	-2.71	0.0	1.47	0.17	Fancl Hrmt1l1 Hrmt1l2 Rnf25 Uhrf1 Wars
20	path:mmu00193: ATP synthesis	4	4	135	37	2343	-2.73	0.0	1.67	0.17	Atp5g2 Atp6v1b2 Atp6v1g1 Tcirg1
21	path:mmu00190: Oxidative phosphorylation	4	4	135	111	2269	-2.74	0.0	0.12	0.02	Atp5g2 Atp6v1b2 Atp6v1g1 Tcirg1
22	path:mmu04010: MAPK signaling pathway	12	12	127	219	2161	-2.76	0.0	0.45	0.12	Acvr1b Casp1 Casp2 Cd14 Cdc25b Crkl Map3k7ip2 Map4k4 Nf1 Ppp3r1 Rasa1 Stmn1
23	path:mmu04020: Calcium signaling pathway	11	11	128	170	2210	-2.78	0.0	0.88	0.13	Calm2 Ccnb2 Cd38 Cdc25b F2r Itpr3 Lyn Nfat5 Phka2 Ppp3r1 Ptger1
24	path:mmu00601: Blood group glycolipid biosynthesis-lactoseries	2	2	137	11	2369	-2.82	0.0	1.84	0.2	B4galt6 Ggta1
25	path:mmu04620: Toll-like receptor signaling pathway	3	3	136	91	2289	-2.83	0.0	0.1	0.02	Cd14 Ifnar1 Map3k7ip2
26	path:mmu00562: Inositol phosphate metabolism	1	1	138	56	2324	-2.84	0.0	0.04	0.02	Cdc7
27	path:mmu04512: ECM-receptor interaction	6	6	133	78	2302	-2.91	0.0	1.15	0.17	Col11a1 Hmmr Sdc1 Sdc4 Thbs2 Thbs4
28	path:mmu05050: Dentatorubropallidoluysian atrophy (DRPLA)	2	2	137	12	2368	-2.92	0.0	1.72	0.17	Casp1 Wwp2
29	path:mmu04310: Wnt signaling pathway	7	7	132	134	2246	-2.99	0.0	0.4	0.12	Csnk2a1 Dvl1 Dvl2 Fbxw11 Nfat5 Ppp3r1 Tbl1xr1
30	path:mmu04610: Complement and coagulation cascades	5	5	134	63	2317	-3.0	0.0	1.14	0.17	C1qa C1qb Cfi F2r Serpine1
31	path:mmu04910: Insulin signaling pathway	7	7	132	126	2254	-3.03	0.0	0.49	0.12	Calm2 Crkl Fbp1 Phka2 Ppp1cc Prkcz Rps6
32	path:mmu00150: Androgen and estrogen metabolism	3	3	136	29	2351	-3.06	0.0	1.36	0.17	Hrmt1l1 Hrmt1l2 Sult2a2
33	path:mmu04340: Hedgehog signaling pathway	1	1	138	50	2330	-3.07	0.0	0.06	0.02	Fbxw11
34	path:mmu00564: Glycerophospholipid metabolism	4	4	135	49	2331	-3.11	0.0	1.09	0.17	Cdipt Pafah1b3 Pla2g7 Pld2
35	path:mmu00602: Blood group glycolipid biosynthesis-neolactoseries	2	2	137	15	2365	-3.16	0.0	1.42	0.17	B4galt6 Ggta1
36	path:mmu00450: Selenoamino acid metabolism	2	2	137	16	2364	-3.22	0.0	1.34	0.17	Hrmt1l1 Hrmt1l2
37	path:mmu00330: Arginine and proline metabolism	3	3	136	34	2346	-3.23	0.0	1.09	0.17	Gatm Pycr2 Sms
38	path:mmu00051: Fructose and mannose metabolism	3	3	136	35	2345	-3.25	0.0	1.05	0.17	B4galt6 Fbp1 Tpi1
39	path:mmu00860: Porphyrin and chlorophyll metabolism	2	2	137	17	2363	-3.27	0.0	1.26	0.17	Hmox1 Ppox
40	path:mmu04070: Phosphatidylinositol signaling system	4	4	135	72	2308	-3.29	0.0	0.49	0.12	Calm2 Cdc7 Cdipt Itpr3
41	path:mmu00632: Benzoate degradation via CoA ligation	1	1	138	44	2336	-3.29	0.0	0.08	0.02	Cdc7
42	path:mmu04520: Adherens junction	4	4	135	70	2310	-3.29	0.0	0.52	0.12	Acp1 Acvr1b Csnk2a1 Ssx2ip
43	path:mmu00710: Carbon fixation	2	2	137	18	2362	-3.32	0.0	1.19	0.17	Fbp1 Tpi1
44	path:mmu00030: Pentose phosphate pathway	2	2	137	20	2360	-3.4	0.0	1.06	0.17	Fbp1 Prps2
45	path:mmu00512: O-Glycan biosynthesis	2	2	137	20	2360	-3.4	0.0	1.06	0.17	B4galt6 Galnt4
46	path:mmu00760: Nicotinate and nicotinamide metabolism	3	3	136	48	2332	-3.42	0.0	0.61	0.12	Cd38 Cdc7 Enpp1
47	path:mmu00010: Glycolysis / Gluconeogenesis	2	2	137	48	2332	-3.48	0.0	0.26	0.06	Fbp1 Tpi1
48	path:mmu00340: Histidine metabolism	2	2	137	24	2356	-3.52	0.0	0.86	0.13	Hrmt1l1 Hrmt1l2
49	path:mmu00530: Aminosugars metabolism	2	2	137	25	2355	-3.54	0.0	0.81	0.13	Cmas Smpdl3b
50	path:mmu00532: Chondroitin / Heparan sulfate biosynthesis	2	2	137	26	2354	-3.56	0.0	0.77	0.13	Extl3 Hs2st1
51	path:mmu00310: Lysine degradation	2	2	137	42	2338	-3.57	0.0	0.34	0.1	Plod2 Spcs1
52	path:mmu00780: Biotin metabolism	1	1	138	6	2374	-3.6	0.0	1.11	0.17	Spcs1
53	path:mmu00350: Tyrosine metabolism	2	2	137	38	2342	-3.6	0.0	0.42	0.12	Hrmt1l1 Hrmt1l2
54	path:mmu00600: Glycosphingolipid metabolism	2	2	137	32	2348	-3.61	0.0	0.57	0.12	B4galt6 Glb1
55	path:mmu00561: Glycerolipid metabolism	2	2	137	33	2347	-3.61	0.0	0.54	0.12	B4galt6 Glb1
56	path:mmu00260: Glycine, serine and threonine metabolism	1	1	138	33	2347	-3.64	0.0	0.15	0.02	Gatm
57	path:mmu00590: Prostaglandin and leukotriene metabolism	1	1	138	32	2348	-3.67	0.0	0.16	0.02	Lta4h
58	path:mmu00521: Streptomycin biosynthesis	1	1	138	7	2373	-3.67	0.0	1.01	0.16	Tgds
59	path:mmu00920: Sulfur metabolism	1	1	138	8	2372	-3.73	0.0	0.91	0.13	Sult2a2
60	path:mmu00500: Starch and sucrose metabolism	1	1	138	29	2351	-3.75	0.0	0.2	0.02	Enpp1
61	path:mmu00520: Nucleotide sugars metabolism	1	1	138	10	2370	-3.82	0.0	0.77	0.13	Tgds
62	path:mmu05060: Prion disease	1	1	138	10	2370	-3.82	0.0	0.77	0.13	Lamr1
63	path:mmu00052: Galactose metabolism	1	1	138	25	2355	-3.83	0.0	0.26	0.06	Glb1
64	path:mmu00740: Riboflavin metabolism	1	1	138	11	2369	-3.85	0.0	0.7	0.12	Enpp1
65	path:mmu00670: One carbon pool by folate	1	1	138	12	2368	-3.88	0.0	0.65	0.12	Mthfr
66	path:mmu00970: Aminoacyl-tRNA biosynthesis	1	1	138	21	2359	-3.89	0.0	0.34	0.1	Wars
67	path:mmu00603: Globoside metabolism	1	1	138	19	2361	-3.91	0.0	0.39	0.12	B4galt6
68	path:mmu00100: Biosynthesis of steroids	1	1	138	15	2365	-3.91	0.0	0.51	0.12	Nqo1
69	path:mmu00770: Pantothenate and CoA biosynthesis	1	1	138	15	2365	-3.91	0.0	0.51	0.12	Enpp1
70	path:mmu00252: Alanine and aspartate metabolism	1	1	138	18	2362	-3.91	0.0	0.41	0.12	Crat
71	path:mmu00410: beta-Alanine metabolism	1	1	138	16	2364	-3.92	0.0	0.48	0.12	Sms
72	path:mmu05020: Parkinson's disease	1	1	138	16	2364	-3.92	0.0	0.48	0.12	Ube2l3
