# Supplementary material for: A genomic analysis of mouse models of breast cancer reveals molecular features of mouse models and relationships to human breast cancer
Source: Breast Cancer Res. 2014 Jun 5;16(3):R59. doi: 10.1186/bcr3672 (PMC4078930; doi:10.1186/bcr3672)
Supplement: Additional file 3 — Fold change values organized by mouse tumor model type comparing the mouse model to normal mammary gland. [file bcr3672-S3.zip › Additional_File_3/Stat5_vs_nml_mammary/AdditionalFile80_Stat5_vs_nml_mammary/UpregulatedGenesgather_transfac_121024.txt]

#	Annotation	Total Genes With Ann	Your Genes (With Ann)	Your Genes (No Ann)	Genome (With Ann)	Genome (No Ann)	ln(Bayes factor)	neg ln(p value)	FE: neg ln(p value)	FE: neg ln(FDR)	Genes
1	V$E2F1_Q6: E2F-1	615	615	265	7729	7562	60.98	11.93	67.14	61.29	0610040B21Rik 1110017C15Rik 1200009B18Rik 1200014P03Rik 1300006C06Rik 1300013B24Rik 1500002M01Rik 1500006O09Rik 1700013H19Rik 2010300G19Rik 2310031L18Rik 2310034L04Rik 2310066N05Rik 2310075A12Rik 2410004C24Rik 2410006F12Rik 2410080P20Rik 2600001J17Rik 2610528M18Rik 2700075B01Rik 2700082D03Rik 2700084L22Rik 2700087H15Rik 2810013E07Rik 3110010F15Rik 4430402O11Rik 4930563C04Rik 4933424N09Rik 5430413…
2	V$NRF2_01: nuclear respiratory factor 2	261	261	619	2435	12856	45.33	11.93	51.47	46.38	1110017C15Rik 1110032D12Rik 1200008O12Rik 1200009B18Rik 1810033A06Rik 2010300G19Rik 2310034L04Rik 2310066N05Rik 2310075A12Rik 2410004C24Rik 2410080P20Rik 2600016J21Rik 2610511E22Rik 2610528M18Rik 2700082D03Rik 4930449E07Rik 4933424N09Rik 5730592L21Rik 9130020G10Rik A930025J12Rik AW552001 Abtb1 Adipor1 Ankib1 Arpc3 Arpc4 Atp13a1 Aurka BC003236 BC003885 BC003940 BC003993 BC021921 BC022641 BC031407 …
3	V$E2F1_Q6_01	446	446	434	5209	10082	45.09	11.93	51.13	46.38	0610040B21Rik 1110017C15Rik 1300013B24Rik 1700013H19Rik 2310031L18Rik 2310066N05Rik 2310075A12Rik 2410004C24Rik 2600001J17Rik 2610528M18Rik 2700082D03Rik 2700084L22Rik 2810013E07Rik 3110010F15Rik 4930553M18Rik 4930563C04Rik 4933424N09Rik 5430413I02Rik 5730592L21Rik 5830426I05Rik 5930412E23Rik 9130020G10Rik A930011F22Rik A930025J12Rik AA407930 AI413631 AW550801 Abi1 Abtb1 Actl6a Ampd2 Ankfy1 Ankib…
4	V$E2F1_Q3_01	364	364	516	4087	11204	38.22	11.93	44.22	39.86	1110017C15Rik 1110032D12Rik 1200009B18Rik 1200014P03Rik 1300006C06Rik 1500006O09Rik 2310075A12Rik 2410004C24Rik 2600001J17Rik 2610511E22Rik 2700084L22Rik 2810013E07Rik 4930553M18Rik 4930563C04Rik 4933424N09Rik 5730592L21Rik 5930412E23Rik AA407930 AW550801 Abtb1 Adipor1 Aebp2 Ankib1 Ankrd10 Anp32e Arfrp1 Arl5 Arpc3 Asf1b Atp13a1 Atp1b1 Atp5g2 Atp6v1g1 BC003940 BC006933 BC017133 BC021921 BC031407 B…
5	V$E2F1DP1_01: E2F-1:DP-1 heterodimer	373	373	507	4229	11062	38.08	11.93	44.09	39.86	0610040B21Rik 1110017C15Rik 1300006C06Rik 1300013B24Rik 1500006O09Rik 1700013H19Rik 2310031L18Rik 2310066N05Rik 2410004C24Rik 2410006F12Rik 2600001J17Rik 2610528M18Rik 2700082D03Rik 2700084L22Rik 2700087H15Rik 2810013E07Rik 3110010F15Rik 4933424N09Rik 5430413I02Rik 5730592L21Rik 5930412E23Rik 9130020G10Rik A930011F22Rik A930025J12Rik AW550801 AW552001 Abi1 Acp1 Actl6a Aebp2 Ankfy1 Ankib1 Ankrd10 …
6	V$ELK1_02: Elk-1	771	771	109	11659	3632	30.9	11.93	37.03	32.98	0610040B21Rik 1110017C15Rik 1110028E10Rik 1110032D12Rik 1200008O12Rik 1200009B18Rik 1200014P03Rik 1300013B24Rik 1500002M01Rik 1700001L23Rik 1700013H19Rik 1700030A21Rik 1700095F04Rik 1700095N21Rik 1810033A06Rik 2010300G19Rik 2310031L18Rik 2310034L04Rik 2310066N05Rik 2310075A12Rik 2410004C24Rik 2410006F12Rik 2410080P20Rik 2600001J17Rik 2600016J21Rik 2600017H08Rik 2610317D23Rik 2610511E22Rik 2610528…
7	V$KROX_Q6	464	464	416	5901	9390	30.83	11.93	36.73	32.84	0610040B21Rik 1200008O12Rik 1200014P03Rik 1300006C06Rik 1300013B24Rik 1500006O09Rik 1700013H19Rik 1700095N21Rik 2310031L18Rik 2410006F12Rik 2600016J21Rik 2610511E22Rik 2700082D03Rik 2700087H15Rik 2810013E07Rik 3110010F15Rik 4930449E07Rik 4930553M18Rik 4933424N09Rik 5730592L21Rik 5930412E23Rik A930011F22Rik AI413631 AW550801 AW552001 AW742319 Abcg1 Abtb1 Acp1 Actl6a Acvr1b Adipor1 Aebp2 Ankib1 Arf…
8	V$E2F_Q6: E2F	741	741	139	11072	4219	29.18	11.93	35.24	31.59	0610040B21Rik 1110017C15Rik 1110028E10Rik 1110032D12Rik 1200008O12Rik 1200009B18Rik 1200014P03Rik 1300006C06Rik 1300013B24Rik 1500002M01Rik 1500006O09Rik 1700001L23Rik 1700013H19Rik 1700030A21Rik 1700095F04Rik 1700095N21Rik 2010300G19Rik 2310031L18Rik 2310034L04Rik 2310066N05Rik 2310075A12Rik 2410004C24Rik 2410006F12Rik 2600001J17Rik 2600017H08Rik 2610511E22Rik 2610528M18Rik 2700075B01Rik 2700082…
9	V$E2F1DP2_01: E2F-1:DP-2 heterodimer	126	126	754	975	14316	29.09	11.93	35.3	31.59	0610040B21Rik 1700013H19Rik 2410004C24Rik 2610528M18Rik 5930412E23Rik AW550801 Atp1b1 Atp6v1b2 BC057552 Bcas2 Bcl2l11 Bst2 Casp2 Cbx2 Ccdc5 Cct3 Cd2bp2 Cd38 Cdc6 Cdca7 Cdk2 Cdk9 Cdkn2d Ch25h Chek1 Clns1a Cnot3 D3Ertd250e Dck Dhx9 Dnajc9 Dncic2 Enpp1 Exo1 Ezh2 Fancl Fnbp1 Ggta1 Gmnn Gtf3c2 H2afv H2afx Hapln1 Hdac3 Hells Hmmr Hrmt1l2 Hus1 Ilf3 Khdrbs1 Kif2a Lamr1 Letm1 Lgtn Limd1 Lrrfip1 Lsm5 Mcm2 …
10	V$E2F_Q3_01	412	412	468	5131	10160	28.0	11.93	33.88	30.34	0610040B21Rik 1110017C15Rik 1200009B18Rik 1200014P03Rik 1500002M01Rik 1500006O09Rik 2310031L18Rik 2310066N05Rik 2310075A12Rik 2410004C24Rik 2700075B01Rik 2700082D03Rik 2700084L22Rik 4430402O11Rik 4930553M18Rik 5730592L21Rik 5930412E23Rik A930011F22Rik A930025J12Rik AA407930 AF155546 AW550801 AW552001 AW742319 Abtb1 Actl6a Aebp2 Ampd2 Ankib1 Ankrd10 Anp32e Api5 Arf6 Arfrp1 Arl5 Arpc3 Asf1b Atp1b1 …
11	V$E2F4DP2_01: E2F-4:DP-2 heterodimer	178	178	702	1663	13628	27.12	11.93	33.21	29.76	0610040B21Rik 1300013B24Rik 1700013H19Rik 2310066N05Rik 2410004C24Rik 2610528M18Rik 4933424N09Rik 5430413I02Rik 5930412E23Rik AW550801 Abi1 Actl6a Atp1b1 Atp5g2 Atp6v1b2 BC003993 BC017133 BC031407 BC057552 Bcas2 Bcl2l11 Blm Bst2 Caml Casp2 Cbx2 Ccdc5 Cct3 Cd2bp2 Cd38 Cdc6 Cdca5 Cdca7 Cdk2 Cdk9 Cdkn2d Celsr2 Ch25h Chek1 Ckap2 Cklf Clns1a Cnot3 Cpsf2 D3Ertd250e Dck Ddx54 Dhx9 Dnajc9 Dncic2 Enpp1 Ex…
12	V$E2F_Q4: E2F	401	401	479	5113	10178	23.02	11.93	28.85	25.49	0610040B21Rik 1110017C15Rik 1200009B18Rik 1200014P03Rik 1700013H19Rik 1700095F04Rik 2010300G19Rik 2310031L18Rik 2310066N05Rik 2310075A12Rik 2410004C24Rik 2610511E22Rik 2610528M18Rik 2700075B01Rik 2700084L22Rik 2700087H15Rik 4933424N09Rik 5430413I02Rik 5930412E23Rik A930011F22Rik AA407930 AI851464 AW550801 AW552001 Actl6a Acvr1b Aebp2 Ampd2 Ankfy1 Ankib1 Anp32e Api5 Arf6 Arl5 Arpc3 Atp13a1 Atp1b1 …
13	V$E2F1_Q4: E2F-1	347	347	533	4263	11028	22.5	11.93	28.35	25.07	0610040B21Rik 1110017C15Rik 1500006O09Rik 2310031L18Rik 2310066N05Rik 2310075A12Rik 2700075B01Rik 2700082D03Rik 2700084L22Rik 4930563C04Rik 5930412E23Rik A930011F22Rik A930025J12Rik AA407930 AW742319 Abtb1 Actl6a Aebp2 Ampd2 Ankib1 Ankrd10 Anp32e Api5 Arf6 Arl5 Arpc3 Asf1b Atp1b1 Atp5g2 Atp6v1g1 Aurkb BC003267 BC003940 BC005752 BC006933 BC017634 BC018507 BC057552 BC057893 Baz1b Bcl2l11 Bclaf1 Bin…
14	V$DEAF1_01	250	250	630	2887	12404	18.77	11.93	24.62	21.49	1110017C15Rik 1110032D12Rik 1500006O09Rik 1700095N21Rik 2310066N05Rik 2310075A12Rik 2410006F12Rik 2410080P20Rik 4930553M18Rik 4930563C04Rik 5730592L21Rik 5930412E23Rik A930011F22Rik AW550801 AW552001 Abcg1 Acvr1b Aebp2 Ampd2 Ankfy1 Ankrd10 Arf6 Arfrp1 Arpc4 Atp13a1 B4galt6 BC003267 BC003940 BC006933 BC021523 BC021921 BC057552 BC057893 Baalc Bex2 Blm Calm2 Cant1 Car9 Ccnc Ccne2 Ccnh Cd68 Cdc42se1 …
15	V$E2F_03	154	154	726	1516	13775	18.69	11.93	24.7	21.5	2310031L18Rik 2310066N05Rik 2310075A12Rik 2700084L22Rik 5930412E23Rik AW550801 Actl6a Ampd2 Ankib1 Anp32e Api5 Arf6 Arl5 Atp1b1 Atp6v1g1 BC003267 BC006933 BC057552 Bcl2l11 Brrn1 Ccne2 Ccnh Cct3 Cdc6 Cdca5 Cdca7 Cdk9 Cdkn2d Ch25h Chek1 Cnot3 Cnot7 Col11a1 Coro1c Cpsf2 Crat Cyr61 Dck Dhx9 Dnajc2 Dvl1 Dvl2 E130307C13 Ect2 Exo1 Ezh2 Fbxo25 Fnbp1 Foxm1 Galgt1 Gbx2 Gemin6 Gtf3c2 H2afx H2afz Hells Hist2…
16	V$CETS1P54_01: c-Ets-1(p54)	660	660	220	9856	5435	18.13	11.93	23.95	20.88	0610040B21Rik 1110017C15Rik 1110028E10Rik 1110032D12Rik 1200008O12Rik 1200009B18Rik 1200014P03Rik 1300006C06Rik 1300013B24Rik 1700001L23Rik 1700095N21Rik 1810033A06Rik 2010300G19Rik 2310031L18Rik 2310034L04Rik 2310066N05Rik 2310075A12Rik 2410004C24Rik 2410006F12Rik 2410080P20Rik 2600001J17Rik 2600016J21Rik 2600017H08Rik 2610511E22Rik 2610528M18Rik 2700075B01Rik 2700082D03Rik 2700087H15Rik 2810013…
17	V$GABP_B: GA binding protein	131	131	749	1243	14048	17.09	11.93	23.13	20.12	1110017C15Rik 1110032D12Rik 1200008O12Rik 1200009B18Rik 2010300G19Rik 2310034L04Rik 2310075A12Rik 2600016J21Rik 2610528M18Rik 4933424N09Rik A930025J12Rik AW552001 Abtb1 Adipor1 Arpc3 Arpc4 Atp13a1 Atp5g2 Aurka BC003236 BC003885 BC003940 BC003993 BC018507 BC021921 BC022641 BC031407 BC057552 BC057893 Baz1b Bclaf1 Bin3 Ccnb2 Cd2bp2 Cdca1 Cdk2ap1 Cdk9 Cenph Chchd5 Cks1b Coro1c Cpne1 Cttn Dbnl Ddost D…
18	V$E2F1DP1RB_01: Rb:E2F-1:DP-1 trimeric complex	95	95	785	812	14479	15.5	11.93	21.63	18.68	2700084L22Rik 5930412E23Rik AW550801 Actl6a Ampd2 Anp32e Arl5 Atp1b1 BC003267 BC057552 Bcl2l11 Ccne2 Cct3 Cdc6 Cdca7 Cdk9 Cdkn2d Ch25h Cnot3 Cnot7 Cpsf2 Dck Ddx54 Dhx9 Dnajc2 Ect2 Exo1 Ezh2 Fbxo25 Fnbp1 Foxm1 G630055P03Rik Gemin6 Gtf3c2 H2afx H2afz Hells Hmmr Hus1 Ing1 Khdrbs1 Lamr1 Lasp1 Lgtn Lhx5 Lrrfip1 Lsm4 Mcm2 Mcm3 Mcm5 Mcm6 Mcm7 Mglap Mipol1 Mtrr Myst2 Nfatc2ip Nme6 Notch2 Nudt1 Olfml3 Pol…
19	V$E2F_Q6_01	164	164	716	1731	13560	15.44	11.93	21.37	18.47	2310066N05Rik 2700084L22Rik 5730592L21Rik 5930412E23Rik AW550801 Actl6a Ampd2 Ankib1 Anp32e Api5 Arf6 Arl5 Atp1b1 Atp6v1g1 BC003267 BC006933 BC057552 BC057893 Bcl2l11 Brrn1 C1qtnf3 Ccne2 Ccnh Cct3 Cdc6 Cdca5 Cdca7 Cdk9 Ch25h Chek1 Cnot3 Cnot7 Coro1c Cpsf2 Crat Ctgf Cyr61 Dck Dhx9 Dnajc2 Dnajc3 Dnmt3a Dvl1 E130307C13 Ect2 Evl Exo1 Ezh2 Fbxo25 Fnbp1 Galgt1 Gbx2 Gemin6 Gtf3c2 H2afx H2afz Hells Hist1…
20	V$VMYB_02: v-Myb	210	210	670	2398	12893	15.26	11.93	21.11	18.26	0610040B21Rik 1110032D12Rik 1300006C06Rik 1700030A21Rik 2600001J17Rik 2600016J21Rik 2700075B01Rik 2700084L22Rik 2700087H15Rik 4933424N09Rik 5930412E23Rik AI413631 Ankfy1 Ankib1 Arl6ip1 Asf1b Atp13a1 Aurka Aurkb B4galt3 B4galt6 BC018507 Bbc3 Bclaf1 Brrn1 C030018L16Rik Cai Calm2 Casp1 Cbfb Ccdc5 Ccna2 Ccnb2 Ccnh Cd68 Cdc6 Cdc7 Cdca4 Cdipt Cdyl Cenpc1 Cfi Cfl1 Ch25h Chek1 Chic2 Ckap2 Cks2 Clasp2 Cno…
21	V$CREB_Q2_01	350	350	530	4604	10687	14.33	11.93	20.02	17.22	0610040B21Rik 1110017C15Rik 1200008O12Rik 1200009B18Rik 1200014P03Rik 1300006C06Rik 1700001L23Rik 1700013H19Rik 1700030A21Rik 1700095N21Rik 2310031L18Rik 2310075A12Rik 2410006F12Rik 2600017H08Rik 2610528M18Rik 4930563C04Rik 5430413I02Rik 5930412E23Rik 6330406P08Rik AA407930 AI413631 AW550801 AW742319 Acp1 Adipor1 Aebp2 Ampd2 Ankrd10 Anp32e Arf6 Arfrp1 Arpc3 Arpc4 Asf1b Atp1b1 B4galt3 BC003236 BC0…
22	V$MYCMAX_B: c-Myc:Max binding sites	420	420	460	5766	9525	14.13	11.93	19.8	17.04	0610040B21Rik 1110032D12Rik 1200009B18Rik 1300006C06Rik 1500002M01Rik 1700095F04Rik 1700095N21Rik 2310031L18Rik 2310075A12Rik 2410080P20Rik 2610317D23Rik 2610528M18Rik 2700082D03Rik 3110010F15Rik 4430402O11Rik 4930449E07Rik 4930563C04Rik 5730592L21Rik 5830426I05Rik 5930412E23Rik A930011F22Rik AA407930 AF155546 AI413631 AW550801 AW552001 AW742319 Abcg1 Abtb1 Acvr1b Adipor1 Aebp2 Ampd2 Ankfy1 Ankib…
23	V$E2F_Q4_01	236	236	644	2830	12461	13.9	11.93	19.68	16.98	1110017C15Rik 1200014P03Rik 2310031L18Rik 2310066N05Rik 2310075A12Rik 2700084L22Rik 5930412E23Rik A930011F22Rik AA407930 AW550801 Actl6a Ampd2 Ankib1 Anp32e Api5 Arf6 Arl5 Arpc3 Atp1b1 Atp6v1g1 BC003267 BC006933 BC057552 BC057893 Bcl2l11 Blm Brrn1 Bub1b C1qtnf3 Ccne2 Ccnh Cct3 Cd53 Cdc6 Cdca5 Cdca7 Cdk9 Cdkn2d Ch25h Chek1 Cnot3 Cnot7 Col11a1 Coro1c Cpsf2 Crat Csprs Cst6 Ctgf Ctsc Cyr61 Dck Ddit4 …
24	V$E2F1_Q4_01	254	254	626	3126	12165	13.29	11.93	19.04	16.38	1110017C15Rik 1200014P03Rik 2310031L18Rik 2310066N05Rik 2310075A12Rik 2700084L22Rik 4430402O11Rik 5930412E23Rik A930011F22Rik AA407930 AW550801 Actl6a Aebp2 Ampd2 Ankib1 Anp32e Api5 Arf6 Arl5 Arpc3 Atp1b1 Atp6v1g1 BC003267 BC006933 BC057552 BC057893 Bcl2l11 Blm Brrn1 Bub1b C1qtnf3 Ccne2 Ccnh Cct3 Cd53 Cdc6 Cdca5 Cdca7 Cdk9 Cdkn2d Cfl1 Ch25h Chek1 Cks1b Cnot3 Cnot7 Col11a1 Col9a3 Coro1c Cpsf2 Crat…
25	V$SP3_Q3	656	656	224	10057	5234	11.71	11.93	17.4	14.89	1110017C15Rik 1110028E10Rik 1200008O12Rik 1200014P03Rik 1300006C06Rik 1300013B24Rik 1500002M01Rik 1500006O09Rik 1700013H19Rik 1700030A21Rik 1700095N21Rik 2010300G19Rik 2310031L18Rik 2310075A12Rik 2410004C24Rik 2410006F12Rik 2600001J17Rik 2600016J21Rik 2600017H08Rik 2610317D23Rik 2610528M18Rik 2700082D03Rik 2700084L22Rik 2700087H15Rik 2810013E07Rik 3110010F15Rik 4930449E07Rik 4930553M18Rik 4933424…
26	V$E2F_02: E2F	49	49	831	331	14960	11.64	11.93	17.92	15.37	5930412E23Rik Atp1b1 BC057552 Bcl2l11 Cct3 Cdc6 Cdca7 Cdk9 Ch25h Cnot3 Dck Dhx9 Exo1 Ezh2 Fnbp1 Gtf3c2 H2afx Hus1 Khdrbs1 Lamr1 Lgtn Mcm2 Mcm3 Mcm5 Mcm6 Mcm7 Mipol1 Myst2 Nfatc2ip Notch2 Pola1 Pole2 Polr2j Ppp1r8 Rbl1 Rfc3 Ris2 Rnps1 S100a6 Scml2 Siva Sms Stk35 Stmn1 Tbl1xr1 Tipin Tk1 Topbp1 Vrk3
27	V$E2F_Q3: E2F	49	49	831	331	14960	11.64	11.93	17.92	15.37	5930412E23Rik Atp1b1 BC057552 Bcl2l11 Cct3 Cdc6 Cdca7 Cdk9 Ch25h Cnot3 Dck Dhx9 Exo1 Ezh2 Fnbp1 Gtf3c2 H2afx Hus1 Khdrbs1 Lamr1 Lgtn Mcm2 Mcm3 Mcm5 Mcm6 Mcm7 Mipol1 Myst2 Nfatc2ip Notch2 Pola1 Pole2 Polr2j Ppp1r8 Rbl1 Rfc3 Ris2 Rnps1 S100a6 Scml2 Siva Sms Stk35 Stmn1 Tbl1xr1 Tipin Tk1 Topbp1 Vrk3
28	V$E2F4DP1_01: E2F-4:DP-1 heterodimer	49	49	831	331	14960	11.64	11.93	17.92	15.37	5930412E23Rik Atp1b1 BC057552 Bcl2l11 Cct3 Cdc6 Cdca7 Cdk9 Ch25h Cnot3 Dck Dhx9 Exo1 Ezh2 Fnbp1 Gtf3c2 H2afx Hus1 Khdrbs1 Lamr1 Lgtn Mcm2 Mcm3 Mcm5 Mcm6 Mcm7 Mipol1 Myst2 Nfatc2ip Notch2 Pola1 Pole2 Polr2j Ppp1r8 Rbl1 Rfc3 Ris2 Rnps1 S100a6 Scml2 Siva Sms Stk35 Stmn1 Tbl1xr1 Tipin Tk1 Topbp1 Vrk3
29	V$CREBATF_Q6	327	327	553	4352	10939	11.45	11.93	17.08	14.61	0610040B21Rik 1110017C15Rik 1200008O12Rik 1200014P03Rik 1300006C06Rik 1700001L23Rik 1700013H19Rik 1700030A21Rik 2310031L18Rik 2310075A12Rik 2410006F12Rik 2600017H08Rik 2610528M18Rik 4930563C04Rik 5430413I02Rik 5930412E23Rik 6330406P08Rik AA407930 AI413631 AW550801 AW742319 Adipor1 Aebp2 Ampd2 Anp32e Arf6 Arfrp1 Arpc3 Arpc4 Asf1b Atp1b1 B4galt3 BC003236 BC003267 BC003885 BC003940 BC006933 BC021523…
30	V$USF_Q6: upstream stimulating factor	626	626	254	9546	5745	10.76	11.93	16.39	13.95	0610040B21Rik 1110017C15Rik 1110028E10Rik 1110032D12Rik 1200014P03Rik 1300006C06Rik 1300013B24Rik 1500002M01Rik 1500006O09Rik 1700001L23Rik 1700095F04Rik 1700095N21Rik 2010300G19Rik 2310034L04Rik 2410004C24Rik 2410006F12Rik 2410080P20Rik 2600001J17Rik 2600016J21Rik 2610317D23Rik 2610511E22Rik 2610528M18Rik 2700087H15Rik 3110010F15Rik 4930449E07Rik 4930553M18Rik 4930563C04Rik 4933424N09Rik 5430413…
31	V$OCT1_02: octamer factor 1	228	228	652	5208	10083	9.65	11.93	0.0	0.0	0610040B21Rik 1110032D12Rik 1200009B18Rik 1300013B24Rik 1500002M01Rik 1700001L23Rik 1700095F04Rik 1700095N21Rik 2600016J21Rik 2600017H08Rik 2610317D23Rik 2610511E22Rik 2610528M18Rik 4430402O11Rik 4930563C04Rik 4933424N09Rik 6330406P08Rik A930011F22Rik AA407930 AA545217 AI413631 Abcg1 Adam8 Ankib1 Ankrd32 Anp32e Arl6ip1 Arpc3 Atp6v1b2 Aurkb B4galt6 BC003236 BC004690 BC057552 BC057893 Baz2a Bbc3 Bc…
32	V$MINI20_B: Muscle initiator sequence-20	609	609	271	9297	5994	9.53	11.93	15.11	12.72	0610040B21Rik 1110017C15Rik 1110028E10Rik 1110032D12Rik 1200014P03Rik 1300006C06Rik 1500002M01Rik 1500006O09Rik 1700013H19Rik 1700095N21Rik 2010300G19Rik 2310031L18Rik 2310075A12Rik 2410004C24Rik 2410006F12Rik 2410080P20Rik 2600016J21Rik 2600017H08Rik 2610317D23Rik 2610511E22Rik 2700075B01Rik 2700084L22Rik 2700087H15Rik 2810013E07Rik 3110010F15Rik 4430402O11Rik 4930449E07Rik 4930563C04Rik 4933424…
33	V$WHN_B: winged-helix factor nude	277	277	603	3639	11652	9.42	11.93	15.04	12.69	0610040B21Rik 1110017C15Rik 1110028E10Rik 1110032D12Rik 1200008O12Rik 1200009B18Rik 1200014P03Rik 1300006C06Rik 1500006O09Rik 1810033A06Rik 2310066N05Rik 2610528M18Rik 2700087H15Rik 4430402O11Rik 4930553M18Rik 5930412E23Rik 9130020G10Rik A930011F22Rik A930025J12Rik AW550801 AW552001 Acvr1b Adam8 Ankfy1 Ankib1 Ankrd10 Anp32e Arf6 Arl5 Arpc3 Aurkb B4galt6 BC003236 BC003267 BC003940 BC003993 BC01713…
34	V$MAZ_Q6	678	678	202	10593	4698	9.19	11.93	14.83	12.55	0610040B21Rik 1110017C15Rik 1110028E10Rik 1200008O12Rik 1200014P03Rik 1300013B24Rik 1500006O09Rik 1700013H19Rik 1700030A21Rik 1700095F04Rik 1700095N21Rik 1810033A06Rik 2010300G19Rik 2310031L18Rik 2310034L04Rik 2310066N05Rik 2310075A12Rik 2410004C24Rik 2410006F12Rik 2410080P20Rik 2600001J17Rik 2600016J21Rik 2610317D23Rik 2610511E22Rik 2700075B01Rik 2700082D03Rik 2700084L22Rik 2810013E07Rik 3110010…
35	V$CREB_02: cAMP-responsive element binding protein	141	141	739	1581	13710	9.08	11.93	14.91	12.59	1110032D12Rik 1200014P03Rik 1300006C06Rik 1700001L23Rik 2610528M18Rik 4930563C04Rik AA407930 AW742319 Adipor1 Ampd2 Ankrd10 Arfrp1 Asf1b Birc5 Calm2 Cbx2 Ccna2 Ccnh Cd72 Cdca5 Cdipt Ch25h Ckap2 Clasp2 Cnot7 Cpne1 Dapk3 Dpm2 Dsg2 Dvl1 Erf Etnk1 Fbxo38 Fnbp1 Foxc1 Fscn1 Fundc1 Galnt4 Glb1 Gnb1 Gtf3c2 H2afv H2afx Hapln1 Hcngp Hist2h3c1 Hkr3 Hnrpab Hrmt1l2 Hs1bp1 Ier5 Ilf3 Ing1 Kcnn4 Kin Kntc2 Lhx5 L…
36	V$NRF1_Q6	78	78	802	718	14573	9.06	11.93	15.1	12.72	2310075A12Rik 2700084L22Rik A930011F22Rik AW742319 Abi1 Acp1 Ankib1 Arf6 Atp5g2 BC057893 Casp2 Cbfb Cbx2 Cct3 Cdc7 Cks2 Csf3r Cxcr4 Dnajc3 Dvl1 Eif3s3 Erp29 Evl Ezh2 Fignl1 Gcl Gnb1 Ilf3 Khdrbs1 Kin Kntc2 Llglh Ly86 Mphosph6 Msh2 Mtrr Myst2 Nf1 Nfat5 Nfya Nspc1 Nup62 Nupl1 Pcbp1 Pdik1l Plekha1 Pola1 Polr2b Polr2j Ppp1r8 Prpsap1 Psma2 Psma5 Ptpn2 Pus3 Rgs20 Riok2 Rpl37a Rpl7 Rpl7l1 Rps6 Safb Safb2…
37	V$NFY_01: nuclear factor Y (Y-box binding factor)	247	247	633	3200	12091	8.62	11.93	14.24	11.98	0610040B21Rik 1110028E10Rik 1110032D12Rik 1200014P03Rik 1300013B24Rik 1700001L23Rik 2310034L04Rik 2310075A12Rik 2600017H08Rik 2610528M18Rik 2700084L22Rik 3110010F15Rik 4430402O11Rik 4930449E07Rik 5730592L21Rik 5930412E23Rik 9130020G10Rik A930025J12Rik Abi1 Acp1 Actl6a Adam8 Ankrd10 Api5 Asf1b Aurka Aurkb B4galt6 BC003236 BC003267 BC003940 BC006933 BC017133 BC025458 BC031407 BC057552 Baz1b Bcl2l11…
38	V$CREB_Q4_01	321	321	559	4391	10900	8.48	11.93	14.02	11.79	0610040B21Rik 1110017C15Rik 1200008O12Rik 1200014P03Rik 1300006C06Rik 1700001L23Rik 1700013H19Rik 1700030A21Rik 2310031L18Rik 2310075A12Rik 2410006F12Rik 2610528M18Rik 4930563C04Rik 5430413I02Rik 5930412E23Rik AA407930 AW550801 AW742319 Adipor1 Ampd2 Ankrd10 Anp32e Arf6 Arfrp1 Arpc3 Arpc4 Asf1b Atp1b1 B4galt3 BC003236 BC003267 BC003885 BC006933 BC021523 BC031407 Bbc3 Bcas2 Bcl11a Bclaf1 Bex2 Birc…
39	V$TANTIGEN_B: Major T-antigen binding sites	144	144	736	1652	13639	8.2	11.93	13.99	11.79	1110017C15Rik 1500002M01Rik 1500006O09Rik 2310066N05Rik 2600017H08Rik 4930553M18Rik 4930563C04Rik AA407930 Abi1 Arf1 Arpc3 Asf1b Atp6v1b2 B4galt3 BC003885 BC003993 BC005752 BC031407 Blm Bst2 Cai Caml Ccna2 Cd14 Cd68 Cdh5 Cdkn2d Cenpf Cfl1 Chd8 Chic2 Chst10 Ckap2 Cks2 Clec4n Col16a1 Cpne1 Cpsf2 Crsp3 Csprs Cst6 Ctsh D230016N13Rik D7Bwg0611e Ddost Ddx39 Dhx9 Dnajc5 Dscr1l2 Dusp11 Eif2b2 F730004D16R…
40	V$FOXP3_Q4	454	454	426	9120	6171	7.87	11.93	0.0	0.0	1110028E10Rik 1110032D12Rik 1200009B18Rik 1300006C06Rik 1700030A21Rik 1700095N21Rik 1810033A06Rik 2010300G19Rik 2310034L04Rik 2310066N05Rik 2310075A12Rik 2410004C24Rik 2600001J17Rik 2600016J21Rik 2610317D23Rik 2610511E22Rik 2610528M18Rik 2810013E07Rik 3110010F15Rik 4930553M18Rik 5430413I02Rik 5830472H07Rik 6330406P08Rik 9130020G10Rik AA407930 AA545217 AF155546 Abcg1 Actl6a Acvr1b Adipor1 Ampd2 An…
41	V$AHR_Q5: aryl hydrocarbon / dioxin receptor	151	151	729	1776	13515	7.55	11.93	13.31	11.13	1110017C15Rik 1500006O09Rik 1700013H19Rik 1700095F04Rik 1700095N21Rik 2310031L18Rik 2310075A12Rik 2410006F12Rik 2700082D03Rik 2700087H15Rik 4430402O11Rik 4930553M18Rik 5830472H07Rik AW550801 Ampd2 Ankrd10 Arf6 Bbc3 Bcas2 Bcl11a Bclaf1 Brrn1 C1qa Calm2 Cct3 Cd2bp2 Cdca4 Cenph Cfi Ch25h Cks1b Clasp2 Cnot3 Cnot7 Crsp3 Csf1r Csprs Ctsh Cttn Dapk3 Dcbld1 Ddx54 Dhrs8 Erp29 Fbxo25 Fcgr3 Fubp1 Galgt1 Gas…
42	V$CREBP1_Q2: CRE-binding protein 1	91	91	789	930	14361	7.28	11.52	13.22	11.06	1200008O12Rik 1300006C06Rik 1700030A21Rik 2310031L18Rik 2610528M18Rik 5930412E23Rik AA407930 B4galt3 BC003885 Bcas2 Bcl11a Blmh Brrn1 Calm2 Cbx2 Ccna2 Ccnh Cdipt Cdk2 Ch25h Clasp2 Cpne1 Cyr61 Dapk3 Dcbld1 Dsg2 Dtymk Dvl1 Erf Erp29 Fbxo38 Fnbp1 Fscn1 Fubp1 Gak Gemin6 Glipr1 Gzmc Gzmf Gzmg Hmgcr Ilf3 Irf7 Kntc2 Mbip Mcm2 Mcm5 Med31 Mscp Nedd1 Nf1 Nfx1 Notch2 Nup133 Nup88 Orc5l Pdk3 Pigf Polb Psma5 …
43	V$SOX5_01: Sox-5	341	341	539	7098	8193	6.79	10.68	0.0	0.0	0610040B21Rik 1110032D12Rik 1200008O12Rik 1200014P03Rik 1300006C06Rik 1300013B24Rik 1700030A21Rik 1700095F04Rik 1810033A06Rik 2310031L18Rik 2310066N05Rik 2410004C24Rik 2410006F12Rik 2410080P20Rik 2600017H08Rik 2810013E07Rik 4930563C04Rik 5830426I05Rik 5930412E23Rik A930011F22Rik AF155546 AI413631 Abi1 Acp1 Actl6a Acvr1b Ankib1 Ankrd32 Aof2 Arf1 Atp5g2 Atp6v1b2 Atp6v1g1 B4galt3 B7h3 BC003267 BC004…
44	V$POU1F1_Q6	292	292	588	6203	9088	6.45	10.54	0.0	0.0	1110017C15Rik 1200008O12Rik 1200014P03Rik 1300013B24Rik 1500002M01Rik 1700001L23Rik 1700030A21Rik 1700095F04Rik 2310031L18Rik 2310034L04Rik 2310066N05Rik 2410004C24Rik 2600016J21Rik 2610317D23Rik 2610511E22Rik 2700075B01Rik 4430402O11Rik 4930553M18Rik 4933424N09Rik 5730592L21Rik A930025J12Rik AI851464 Abcg1 Acvr1b Ankfy1 Ankrd32 Arpc3 Atp13a1 Atp1b1 Aurkb B4galt6 BC003236 BC003267 BC004690 BC0069…
45	V$MAZR_01: MAZ related factor	427	427	453	6285	9006	6.19	10.32	11.6	9.49	1110028E10Rik 1200008O12Rik 1200014P03Rik 1300013B24Rik 1500006O09Rik 1700013H19Rik 1700030A21Rik 1700095N21Rik 2010300G19Rik 2310066N05Rik 2310075A12Rik 2410004C24Rik 2600016J21Rik 2700075B01Rik 3110010F15Rik 4430402O11Rik 4930553M18Rik 4930563C04Rik 5830472H07Rik 5930412E23Rik A930011F22Rik AA545217 AW550801 AW742319 Abcg1 Abi1 Abtb1 Acp1 Acvr1b Adipor1 Aebp2 Anp32e Aof2 Api5 Arf6 Arl5 Arpc4 As…
46	V$HOGNESS_B: Imperfect Hogness /Goldberg Box	90	90	790	955	14336	5.81	9.73	11.69	9.56	1110017C15Rik 2310066N05Rik 4930553M18Rik 4930563C04Rik AA407930 AA545217 Abi1 Ankfy1 Ankrd10 Anp32e Arf1 Arpc3 BC003993 BC031407 Bst2 Cai Cd68 Cdk9 Cfl1 Chd8 Chic2 Ckap2 Cks2 Cpsf2 Cst6 Ctsh D230016N13Rik D7Bwg0611e Ddx39 Dnajc5 Dncic2 Dscr1l2 Dusp11 Eif2b2 Eif4b F730004D16Rik Fbxl8 Frmd4b Gemin6 Glb1 Gsg2 Gtf2h4 Hbs1l Ier3 Ier3ip1 Ifi44 Irf7 Lsm4 Lzp-s Map3k7ip2 Mbip Miz1 Nedd1 Nqo1 Nup155 Nup3…
47	V$BRN2_01: POU factor Brn-2	315	315	565	6562	8729	5.58	9.49	0.0	0.0	0610040B21Rik 1200014P03Rik 1300006C06Rik 1500002M01Rik 1700001L23Rik 1810033A06Rik 2010300G19Rik 2310066N05Rik 2410080P20Rik 2600001J17Rik 2610511E22Rik 2700084L22Rik 2810013E07Rik 4930553M18Rik 5430413I02Rik 6330406P08Rik A930011F22Rik AA407930 AA545217 AI413631 Abi1 Acvr1b Adam8 Adipor1 Ankib1 Ankrd32 Api5 Arl5 Aurka B4galt3 B7h3 BC003236 BC003885 BC003993 BC004690 BC006933 BC017634 BC025458 B…
48	V$CP2_01: CP2	610	610	270	9541	5750	5.54	9.4	10.98	8.9	0610040B21Rik 1110017C15Rik 1110028E10Rik 1110032D12Rik 1200009B18Rik 1200014P03Rik 1300006C06Rik 1500006O09Rik 1700013H19Rik 1700095F04Rik 1700095N21Rik 2010300G19Rik 2310075A12Rik 2410004C24Rik 2410006F12Rik 2410080P20Rik 2600001J17Rik 2600017H08Rik 2610317D23Rik 2610511E22Rik 2610528M18Rik 2700087H15Rik 2810013E07Rik 3110010F15Rik 4430402O11Rik 4930449E07Rik 4930563C04Rik 4933424N09Rik 5430413…
49	V$CREB_Q4: cAMP-response element binding protein	106	106	774	1202	14089	5.11	9.01	10.9	8.84	1200008O12Rik 1300006C06Rik 1700030A21Rik 2310031L18Rik 2410006F12Rik 2610528M18Rik 5930412E23Rik AA407930 Arf6 Arpc3 B4galt3 BC003236 BC003885 Bbc3 Bcas2 Birc5 Blmh Brrn1 Calm2 Cbx2 Ccna2 Cd2bp2 Cd72 Cdk2 Ch25h Clasp2 Cpne1 Ctla2a Cyr61 Dapk3 Dcbld1 Dsg2 Dtymk Dvl1 Erf Erp29 Fbxo38 Fnbp1 Fscn1 Fubp1 Gak Gemin6 Glipr1 Gzmc Gzmf Gzmg Hist2h3c1 Hmgcr Hmmr Ilf3 Kntc2 Lsm5 March7 Mbip Mcm5 Med31 Mscp…
50	V$OCT1_06: octamer-binding factor 1	426	426	454	8462	6829	4.88	8.77	0.0	0.0	0610040B21Rik 1110017C15Rik 1110032D12Rik 1200009B18Rik 1300013B24Rik 1700013H19Rik 1700030A21Rik 1700095N21Rik 1810033A06Rik 2310075A12Rik 2410004C24Rik 2600016J21Rik 2610317D23Rik 2610511E22Rik 2700075B01Rik 2700087H15Rik 3110010F15Rik 4930449E07Rik 4930553M18Rik 4933424N09Rik 5830426I05Rik 5830472H07Rik 5930412E23Rik 9130020G10Rik AA407930 AA545217 AI413631 AI851464 AW742319 Abcg1 Abi1 Acp1 Ad…
51	V$ATF4_Q2: activating transcription factor 4	264	264	616	3653	11638	4.85	8.77	10.31	8.32	0610040B21Rik 1110017C15Rik 1300006C06Rik 1700013H19Rik 1700030A21Rik 1700095N21Rik 2310031L18Rik 2310066N05Rik 2310075A12Rik 2410006F12Rik 2410080P20Rik 2610317D23Rik 2610511E22Rik 2610528M18Rik 2700075B01Rik 4930563C04Rik 5930412E23Rik AA407930 AI413631 AW742319 Actl6a Adipor1 Aebp2 Ampd2 Anp32e Aof2 Arf6 Arfrp1 Arpc3 Arpc4 Atp1b1 B4galt3 B7h3 BC003236 BC003267 BC006933 BC017133 BC018507 BC0215…
52	V$CREB_Q2: cAMP-response element-binding protein	115	115	765	1343	13948	4.79	8.75	10.55	8.51	0610040B21Rik 1300006C06Rik 1700013H19Rik 1700030A21Rik 2610528M18Rik 4930563C04Rik 5930412E23Rik 6330406P08Rik AA407930 AI413631 AW550801 Aebp2 Arfrp1 Asf1b B4galt3 BC003885 Bcas2 Bcl2l11 Bclaf1 Bex2 Blmh Brrn1 Calm2 Ccna2 Ccne2 Cd2bp2 Cdk2 Ch25h Clasp2 Cpne1 Cyr61 Dapk3 Dcbld1 Dnajc9 Dtymk Dvl1 Erf Etnk1 Fbxo38 Fnbp1 Fscn1 Gak Galnt4 Glipr1 Gtf2e2 Gtl3 Gzmc Gzmf Gzmg Hkr3 Hmgcr Ilf3 Kntc2 March…
53	V$ATF_01: activating transcription factor	127	127	753	1525	13766	4.66	8.6	10.36	8.34	1200008O12Rik 1300006C06Rik 2310031L18Rik 2410006F12Rik 2610528M18Rik 5930412E23Rik AA407930 AW550801 Atp1b1 B4galt3 BC006933 Bcas2 Brrn1 Cbx2 Ccna2 Cd68 Cdipt Cdk2 Ch25h Clasp2 Cnot3 Cpe Cpne1 Crsp3 Csnk2a1 Cst6 Ctla2a Cyr61 DXImx40e Dapk3 Dcbld1 Dmap1 Dsg2 Dtymk Dvl1 Enpp1 Erf Erp29 Fbxo38 Fliih Fnbp1 Fscn1 Fubp1 Gak Galnt4 Gemin6 Gtf2h4 Gzmc Gzmf Gzmg H2afv Hmgcr Hs1bp1 Ilf3 Kntc2 Lhx5 March7 …
54	V$CREB_01: cAMP-responsive element binding protein	115	115	765	1358	13933	4.38	8.28	10.1	8.15	1300006C06Rik 1700030A21Rik 2310031L18Rik 2310075A12Rik 2610528M18Rik 5930412E23Rik AA407930 AW550801 Arf6 B4galt3 Bcas2 Bcl11a Blmh Brrn1 Calm2 Casp1 Cbx2 Ccna2 Ccnh Cdipt Ch25h Clasp2 Cpne1 Ctla2a Cyr61 Dapk3 Dcbld1 Ddost Dmap1 Dsg2 Dtymk Dvl1 Erf Exo1 Fbxo38 Fnbp1 Fscn1 Fubp1 Gak Galnt4 Gemin6 Glipr1 Gzmc Gzmf Gzmg H2afv Hmgcr Hs1bp1 Ilf3 Irf7 Kntc2 Lamr1 Lsm8 March7 Mbip Mcm2 Mcm5 Med31 Ms4a1…
55	V$GATA_C: GATA binding site	362	362	518	7298	7993	4.14	8.02	0.0	0.0	1110032D12Rik 1200008O12Rik 1200014P03Rik 1300006C06Rik 1500002M01Rik 1700030A21Rik 1700095F04Rik 1700095N21Rik 1810033A06Rik 2310031L18Rik 2310034L04Rik 2600001J17Rik 2600016J21Rik 2700087H15Rik 4430402O11Rik 4930563C04Rik 9130020G10Rik A930025J12Rik AA545217 AI851464 Abcg1 Abi1 Abtb1 Acvr1b Adam8 Ankfy1 Aof2 Api5 Arl5 Atp13a1 Atp6v1b2 B7h3 BC003236 BC006933 BC018507 BC021523 BC021921 BC025458 B…
56	V$LMO2COM_02: complex of Lmo2 bound to Tal-1, E2A proteins, and GATA-1, half-site 2	411	411	469	8147	7144	4.07	7.97	0.0	0.0	0610040B21Rik 1110017C15Rik 1110032D12Rik 1200008O12Rik 1200014P03Rik 1300006C06Rik 1300013B24Rik 1700030A21Rik 1700095F04Rik 1700095N21Rik 1810033A06Rik 2310031L18Rik 2310034L04Rik 2310066N05Rik 2410004C24Rik 2600017H08Rik 2610317D23Rik 2700075B01Rik 2700082D03Rik 2700087H15Rik 2810013E07Rik 4430402O11Rik 4933424N09Rik 5830472H07Rik A930025J12Rik AA407930 AI851464 Abcg1 Abi1 Abtb1 Acvr1b Adipor1…
57	V$VMW65_Q6	325	325	555	6637	8654	4.04	7.97	0.0	0.0	1110028E10Rik 1110032D12Rik 1500002M01Rik 1810033A06Rik 2010300G19Rik 2310066N05Rik 2600017H08Rik 2610317D23Rik 2610511E22Rik 2700082D03Rik 2810013E07Rik 3110010F15Rik 4430402O11Rik 4933424N09Rik 5730592L21Rik 5830426I05Rik 6330406P08Rik A930025J12Rik AA407930 AA545217 Acvr1b Adam8 Ankib1 Ankrd10 Aof2 Arf1 Arf6 Arl6ip1 Aurkb B4galt3 B4galt6 BC003267 BC003885 BC003993 BC004690 BC006933 BC025458 BC…
58	V$PAX6_Q2	222	222	658	3024	12267	4.01	7.95	9.48	7.57	1110017C15Rik 1110032D12Rik 1200014P03Rik 1500002M01Rik 1500006O09Rik 1700013H19Rik 2310066N05Rik 2600001J17Rik 2600017H08Rik 2810013E07Rik 4430402O11Rik 4930553M18Rik 4930563C04Rik AA407930 AA545217 Abi1 Adam8 Ankfy1 Ankrd10 Aof2 Arf1 Arl6ip1 Arpc3 Asf1b Atp6v1b2 Atp6v1g1 Aurkb B4galt3 BC003993 BC005752 Baz2a Blm C030018L16Rik Cai Caml Ccdc5 Ccna2 Ccnc Cd14 Cd68 Cdc20 Cdc91l1 Cdh5 Cdk2 Cdkn2d Ce…
59	V$CREBP1_01: cAMP-responsive element binding protein 1	31	31	849	231	15060	3.92	7.85	10.14	8.16	1300006C06Rik 1700030A21Rik 2610528M18Rik 5930412E23Rik Blmh Calm2 DXImx40e Dhx9 Dtymk Etnk1 Gak Hmgcr Mbip Nfx1 Nup133 Pdk3 Psma5 Psmd5 Riok2 Rnps1 Sas Sfrs3 Snrpg Spata6 Srebf2 Stk35 Timm17b Tuft1 Xpnpep1 Zbp1 Zfp64
60	V$TFIII_Q6	837	837	43	14005	1286	3.89	7.85	9.84	7.91	0610040B21Rik 1110017C15Rik 1110028E10Rik 1110032D12Rik 1200008O12Rik 1200009B18Rik 1200014P03Rik 1300006C06Rik 1300013B24Rik 1500002M01Rik 1500006O09Rik 1700001L23Rik 1700013H19Rik 1700030A21Rik 1700095N21Rik 1810033A06Rik 2010300G19Rik 2310031L18Rik 2310034L04Rik 2310066N05Rik 2310075A12Rik 2410004C24Rik 2410006F12Rik 2410080P20Rik 2600001J17Rik 2600016J21Rik 2600017H08Rik 2610317D23Rik 2610511…
61	V$HIF1_Q5: hypoxia-inducible factor 1	138	138	742	1730	13561	3.67	7.58	9.28	7.39	1700013H19Rik 1700095N21Rik 1810033A06Rik 2410080P20Rik 2700082D03Rik 2700087H15Rik 4430402O11Rik 4930449E07Rik AI413631 Acp1 Acvr1b Ankrd10 Anp32e Arf6 BC057893 Baz1b Bcas2 Bcl11a Bcl2l11 Blm C030018L16Rik C1qa Cai Car9 Ccnc Ccne2 Cd2bp2 Cdc25b Cdk2 Cdk2ap1 Cenpc1 Cmas Cpsf2 D11Ertd498e Dbnl Dcps Ddit4 Depdc1a Dnajc9 Dpm2 Dtymk Erf Etnk1 Evl Extl3 Ezh2 F2r Fbxw11 Fliih Foxm1 Fscn1 G630055P03Rik …
62	V$SOX9_B1: SOX (SRY-related HMG box)	438	438	442	8556	6735	3.26	7.1	0.0	0.0	0610040B21Rik 1110032D12Rik 1200008O12Rik 1200014P03Rik 1300006C06Rik 1300013B24Rik 1700030A21Rik 1700095F04Rik 1810033A06Rik 2310031L18Rik 2310066N05Rik 2410004C24Rik 2410006F12Rik 2410080P20Rik 2600017H08Rik 2700087H15Rik 2810013E07Rik 4930563C04Rik 5730592L21Rik 5830426I05Rik 5930412E23Rik A930011F22Rik AA545217 AF155546 AI413631 Abcg1 Abi1 Acp1 Actl6a Acvr1b Ankib1 Ankrd32 Aof2 Api5 Arf1 Arpc…
63	V$CHX10_01	7	7	873	413	14878	3.2	7.04	0.0	0.0	4930553M18Rik B7h3 Cks2 Dncic2 Surb7 Txn1 Usp12
64	V$TCF1P_Q6	625	625	255	9979	5312	3.04	6.84	8.38	6.51	1110017C15Rik 1110032D12Rik 1200008O12Rik 1200009B18Rik 1200014P03Rik 1300006C06Rik 1500002M01Rik 1700001L23Rik 1700030A21Rik 1700095F04Rik 1700095N21Rik 1810033A06Rik 2010300G19Rik 2310031L18Rik 2310066N05Rik 2410004C24Rik 2410006F12Rik 2410080P20Rik 2600017H08Rik 2610317D23Rik 2610511E22Rik 2610528M18Rik 2700075B01Rik 2700082D03Rik 2700084L22Rik 2810013E07Rik 3110010F15Rik 4430402O11Rik 4930449…
65	V$CART1_01: Cart-1 (cartilage homeoprotein 1)	72	72	808	1847	13444	2.92	6.74	0.0	0.0	0610040B21Rik 1810033A06Rik 2010300G19Rik 2410080P20Rik 4430402O11Rik Aurkb BC004690 BC006933 BC057552 Casp1 Casp2 Ccnc Cfi Cklf Clec4n Cmas Ctla2a Dedd Dhrs8 Eif3s3 Esco1 Fundc1 Gbif Gcl Hbs1l Hmgcr Hnrpab Krt2-17 Letm1 Lxn Mclc Mcm3 Mmp12 Mre11a Mscp Myef2 Nek2 Nf1 Nutf2 Ogfr Ogg1 Polb Poldip3 Ppp1r8 Ppp3r1 Prg4 Prpsap1 Psmd10 Pus3 Rfc5 Rfx5 Rnf41 Rpa3 Rps10 Sas Serac1 Sfrs14 Sh3d1B Snrp1c Ssbp…
66	V$LDSPOLYA_B: Lentiviral Poly A downstream element	665	665	215	12297	2994	2.56	6.32	0.0	0.0	0610040B21Rik 1110017C15Rik 1110028E10Rik 1200009B18Rik 1300006C06Rik 1300013B24Rik 1500002M01Rik 1500006O09Rik 1700001L23Rik 1700013H19Rik 1700030A21Rik 1700095F04Rik 1700095N21Rik 1810033A06Rik 2010300G19Rik 2310031L18Rik 2310034L04Rik 2410004C24Rik 2410006F12Rik 2600001J17Rik 2600016J21Rik 2600017H08Rik 2610317D23Rik 2610511E22Rik 2610528M18Rik 2700075B01Rik 2700087H15Rik 2810013E07Rik 3110010…
67	V$HIF1_Q3: hypoxia induced factor	100	100	780	1209	14082	2.43	6.21	8.11	6.28	1500002M01Rik 1700013H19Rik 1700095N21Rik 1810033A06Rik 2310075A12Rik 2700082D03Rik 4930449E07Rik AI413631 Acvr1b Ampd2 Anp32e Arfrp1 Atp1b1 Aurka BC025458 BC057893 Baz1b Bcl2l11 Ccnc Cdk2 Cdk2ap1 Cdkn2d Cpsf2 Crat D11Ertd498e Dbnl Dcps Ddit4 Dpm2 Dvl2 Erf Ezh2 Fbxw11 Fcer1g Fliih G630055P03Rik Gbx2 Glb1 Gtf3c2 Hpvc2 Hs1bp1 Itm2c Kcne3 Kdelc1 Kif22 Lasp1 Lhx5 Lsm5 Lta4h March7 Med8 Mki67ip Mkrn1 …
68	V$TEF_Q6	267	267	613	5474	9817	2.32	6.06	0.0	0.0	1110017C15Rik 1300006C06Rik 1300013B24Rik 1700013H19Rik 1700030A21Rik 2310031L18Rik 2310034L04Rik 2410006F12Rik 2600001J17Rik 2610317D23Rik 2610511E22Rik 2700082D03Rik 2700084L22Rik 2810013E07Rik 4430402O11Rik 4930563C04Rik 4933424N09Rik 5830426I05Rik 5930412E23Rik 6330406P08Rik AA545217 AI851464 Abi1 Ankfy1 Ankrd10 Aof2 Arf6 Arpc3 Atp13a1 Aurkb B4galt6 BC003236 BC004690 BC005752 BC006933 Baalc B…
69	V$NFMUE1_Q6	52	52	828	528	14763	2.26	5.99	8.2	6.35	1110017C15Rik 4930563C04Rik 5930412E23Rik A930025J12Rik Atp13a1 Blmh Cdc20 Cnot3 Cpsf2 Crat Eif3s6 Fkbp3 Fubp1 Gak Gtf3c4 Hcngp Hrmt1l2 Hspc171 Man2a1 Mcm5 Ncdn Nfatc2ip Nfya Nit1 Nup88 Pcbp1 Pfdn2 Pin1 Plxnb2 Pnn Poldip3 Ppp1cc Ppp1r8 Prpsap1 Psmd5 Ptbp1 Rad1 Rchy1 Recql5 Rfwd3 Rpa2 Rpl7l1 Rps19 Sept2 Sf3a2 Spag7 Srr Stag1 Usp21 Xist Zc3hc1 Zcchc8
70	V$HFH8_01: HNF-3/Fkh Homolog-8	98	98	782	2325	12966	2.23	5.99	0.0	0.0	1700001L23Rik 1700030A21Rik 2310031L18Rik 2310034L04Rik 2410004C24Rik 2600001J17Rik 2610511E22Rik 5730592L21Rik 5830426I05Rik Acvr1b Arf6 Arl5 Arl6ip1 Atp1b1 Aurkb B7h3 BC005752 BC006933 Baz2a Bcl2l11 Brrn1 Cbfb Ccdc5 Ccnh Cdc7 Cdca1 Cdyl Cenpc1 Csf3r Csnk2a1 Cyr61 D3Ertd250e Dck Depdc1a Dnajc5 Dncic2 Enpp1 Ezh2 Fcgr3 Foxm1 Gmnn Gtl3 Hs1bp1 Irf7 Jmjd1b Kif20a Lasp1 Limd1 Mclc Mcm7 Mki67ip Mmp13 M…
71	V$IPF1_Q4	146	146	734	3243	12048	2.22	5.99	0.0	0.0	1110017C15Rik 1110032D12Rik 1200014P03Rik 1700001L23Rik 1700095F04Rik 2310066N05Rik 4430402O11Rik 4930449E07Rik 5830426I05Rik A930025J12Rik AI851464 Acvr1b Ankfy1 Aof2 Atp1b1 B4galt3 B4galt6 BC022641 Bhlhb5 Brca1 Caml Cap1 Ccl12 Cct3 Cd38 Cd53 Cdc25b Cdyl Celsr2 Cenpc1 Cenpf Ch25h Chd8 Chfr Cpe Csf1r Cxcr4 Dbnl Dmap1 Dnajc5 Dyt1 Eif3s3 Eif3s6 Elf2 Epb4.1l2 Erf Fgd6 Fnbp1 Fscn1 Galnt4 Gemin6 Ggta1…
72	V$MTF1_Q4	91	91	789	1084	14207	2.22	5.99	7.92	6.11	1110017C15Rik 2310066N05Rik 2410080P20Rik 2810013E07Rik 4430402O11Rik 6330406P08Rik AW550801 B7h3 BC006933 BC017133 BC025458 Bcl11a Casp2 Cbx2 Cdca1 Cdca7 Clns1a Ctgf Cxcr4 D3Ertd250e Epb4.1l2 Etnk1 Evl Fubp1 Galnt10 Gas2 Gatm Gmnn Gnb1 H2afv Hhat Hist2h3c1 Igfbp7 Ing1l Kcnn4 Khdrbs1 Kif2a Llglh Lta4h Lxn Lyzs Maf1 Man2a1 Melk Mtbp Ncor2 Nek2 Nfx1 Notch2 Nup37 Pam Paxip1 Pde6d Pdk3 Pigf Pkig Pnn …
73	V$TCF11MAFG_01: TCF11:MafG heterodimers	41	41	839	1166	14125	2.03	5.78	0.0	0.0	1110032D12Rik AW742319 Atp6v1b2 Blmh Brca1 C1qtnf3 Cdyl Cuedc2 Dcbld1 Frmd4b Gak Hkr3 Hspc171 Itgax Mcm5 Miz1 Ncoa6ip P2ry6 Psma2 Psma5 Ptger1 Rbm14 Rgs1 Rpl14 Rsad2 Safb Sf3b1 Sfxn2 Sh3d1B Snrp116 Snrp1c Spag7 Tctex1 Tmem2 Tusc3 Usp12 Usp14 Xist Zfp160 Zfp566 Zfx
74	V$ELK1_01: Elk-1	270	270	610	3929	11362	1.98	5.73	7.26	5.49	1110017C15Rik 1200009B18Rik 1500002M01Rik 1700095F04Rik 1700095N21Rik 1810033A06Rik 2310034L04Rik 2310066N05Rik 2310075A12Rik 2410004C24Rik 2410006F12Rik 2410080P20Rik 2600016J21Rik 2610511E22Rik 2700082D03Rik 3110010F15Rik 4933424N09Rik 5830426I05Rik 9130020G10Rik A930025J12Rik AA545217 AW552001 AW742319 Abcg1 Abtb1 Ampd2 Ankib1 Arfrp1 Arpc3 Arpc4 Atp13a1 B4galt6 BC003236 BC003993 BC018507 BC021…
75	V$CMYB_01: c-Myb	219	219	661	3098	12193	1.93	5.68	7.27	5.49	0610040B21Rik 1110028E10Rik 1110032D12Rik 1300006C06Rik 1500006O09Rik 1700030A21Rik 1700095F04Rik 2410004C24Rik 2610317D23Rik 2610511E22Rik 2610528M18Rik 2700084L22Rik 4930553M18Rik 4933424N09Rik 5930412E23Rik AF155546 Abcg1 Abtb1 Actl6a Arf6 Arl5 Arl6ip1 Asf1b Aurka B4galt6 BC003885 BC018507 BC022641 BC031407 BC057552 Bcas2 Bclaf1 Bhlhb5 Birc5 Bst2 C030018L16Rik C1qa Caml Casp1 Ccnc Cdc20 Cdc25b…
76	V$E2_01: papilloma virus regulator E2	70	70	810	795	14496	1.74	5.42	7.53	5.73	2310075A12Rik Ankrd10 Arf6 Atp6v1g1 Cant1 Cd14 Cdca4 Cdca5 Ch25h Chchd5 Crabp2 Ctgf Cttn Dhrs8 Eif3s3 Fubp1 Gtf3c2 Havcr2 Hdac3 Hkr3 Id2 Ifi1 Ing1l Kcna4 Kcne3 Kntc2 Miz1 Mrps17 Mthfr Myo6 Nab2 Nfat5 Nit1 Nup133 Nusap1 Nutf2 Pcbp1 Pfdn2 Psma2 Rasa1 Rbm4 Repin1 Rnf44 Rnps1 Rpa3 Rpl36a Rpl7l1 Rps10 Sas Scotin Sfxn3 Slc25a29 Snrpb Srrm2 Stmn1 Surb7 Tctex1 Trim47 Tubb5 Tuft1 Usp18 Vhlh Vps29 Wdr5 Wig…
77	V$GFI1_01: growth factor independence 1	216	216	664	4502	10789	1.71	5.36	0.0	0.0	1110032D12Rik 1700030A21Rik 2310034L04Rik 2310066N05Rik 2410004C24Rik 2410080P20Rik 2600001J17Rik 2600017H08Rik 2610317D23Rik 2610511E22Rik 2610528M18Rik 2700084L22Rik 2810013E07Rik 5730592L21Rik 5830426I05Rik 5830472H07Rik 9130020G10Rik A930011F22Rik AA407930 AA545217 AI413631 Abcg1 Abi1 Adam8 Adipor1 Ampd2 Api5 Arl5 Asf1b Atp1b1 Atp5g2 BC003236 BC003885 BC003993 BC017133 Baz2a Birc5 Brca1 Bst2 …
78	V$GATA2_03: GATA-binding factor 2	224	224	656	4640	10651	1.6	5.24	0.0	0.0	0610040B21Rik 1300013B24Rik 1500002M01Rik 1700030A21Rik 1700095F04Rik 1810033A06Rik 2010300G19Rik 2600001J17Rik 2610511E22Rik 3110010F15Rik 4930553M18Rik 4930563C04Rik A930025J12Rik AI851464 Abcg1 Abi1 Actl6a Adipor1 Ankfy1 Aof2 Atp6v1b2 Aurkb BC005752 BC057552 Bbc3 Bhlhb5 C030018L16Rik C1qtnf3 Casp1 Casp2 Cct3 Cd14 Cd38 Cdc42se1 Cdc6 Cdca7 Cdh5 Cdk2 Cdw92 Cenpf Cfi Chd8 Chek1 Chfr Cklf Clns1a Cn…
79	V$LHX3_01: LIM homeobox transcription factor 3	46	46	834	1245	14046	1.45	5.07	0.0	0.0	1300006C06Rik 2610528M18Rik AA407930 AA545217 Actl6a BC003993 BC004690 Bhlhb5 C030018L16Rik Cdipt Dck Dmap1 Dnajc5 Fbp1 Gcl Gzme Havcr2 Hist1h3d Lox Med6 Melk Mknk1 Msr1 Myh9 Olfm3 Pdk3 Polr2h Ppp3r1 Pus3 Rfc5 Rps10 Rps13 Sema4b Slc24a6 Slc29a2 Snrpa1 Snrpe Tbce Tdg Tesk2 Thrap6 Tipin Tk1 Tubgcp5 Uhmk1 Zmynd10
80	V$GATA2_02: GATA-binding factor 2	259	259	621	5248	10043	1.31	4.97	0.0	0.0	0610040B21Rik 1500002M01Rik 1700030A21Rik 1700095F04Rik 2010300G19Rik 2600001J17Rik 2600016J21Rik 2610511E22Rik 2810013E07Rik 3110010F15Rik 4430402O11Rik 4930563C04Rik A930025J12Rik AI851464 Abcg1 Abi1 Actl6a Ankfy1 Aof2 Api5 Atp13a1 Atp6v1b2 Aurka Aurkb B7h3 BC005752 BC017634 BC018507 BC021523 BC025458 Baz2a Bbc3 Bhlhb5 C030018L16Rik C1qb C1qtnf3 Calm2 Cap1 Casp2 Ccnc Cct3 Cd14 Cd38 Cd53 Cdc42se…
81	V$AHRARNT_01: aryl hydrocarbon receptor:Arnt heterodimers	79	79	801	943	14348	1.28	4.91	6.97	5.22	1200008O12Rik 1300006C06Rik 1700013H19Rik 1700095N21Rik 2310031L18Rik 2410006F12Rik A930011F22Rik AI413631 Anp32e Arf6 Arfrp1 BC003885 BC006933 BC017634 Bbc3 Bcas2 Bcl11a Caml Cdca4 Cfi Cks1b Crsp3 D3Ertd250e Dcbld1 Dhrs8 Erp29 Evl F2r G630055P03Rik Gbx2 Hs1bp3 Ilf3 Ing1 Jarid2 Kin Mcm2 Med8 Mipol1 Nfya Nit1 Nqo1 Oasl1 Paxip1 Pes1 Pfdn2 Pin1 Plagl2 Plekha1 Plod2 Pnn Pola1 Polb Polr2k Ppp1cc Psmd5…
82	V$GATA1_06: GATA-binding factor 1	213	213	667	4409	10882	1.21	4.84	0.0	0.0	0610040B21Rik 1300013B24Rik 1500002M01Rik 1700030A21Rik 1700095F04Rik 2010300G19Rik 2600001J17Rik 2610511E22Rik 3110010F15Rik 4430402O11Rik 4930563C04Rik A930025J12Rik AI851464 Abcg1 Actl6a Aof2 Aurkb BC005752 BC021523 Bbc3 Bhlhb5 Brca1 C030018L16Rik C1qb C1qtnf3 Calm2 Cap1 Casp2 Cct3 Cd38 Cdc42se1 Cdc6 Cdca7 Cdh5 Cdk2 Cenpf Cfi Chd8 Chek1 Chfr Ckap2 Clns1a Cnot3 Cpsf2 Crsp3 Csf3r Csnk2a1 Csprs C…
83	V$E2_Q6: papilloma virus regulator E2	106	106	774	1355	13936	1.14	4.73	6.7	4.97	1810033A06Rik 2310075A12Rik 6330406P08Rik AA407930 Abtb1 Actl6a Ankrd10 Arf6 B4galt3 BC022641 Bbc3 Cai Cant1 Ccnb2 Cd14 Cdca4 Cdca5 Ch25h Chek1 Cnot3 Ctgf Cttn Ddost Dhrs8 Dmap1 Dnmt1 Eif3s3 Fubp1 Gatm Ggta1 Gtf3c2 Hdac3 Hells Hkr3 Hmgn1 Hnrpd Hs1bp3 Id2 Ifi1 Ing1l Kcna4 Kcne3 Kdelc1 Kntc2 Lgals3 Miz1 Mki67 Mrps17 Mthfr Myo6 Nab2 Nfat5 Nit1 Nup133 Nusap1 Nutf2 Oasl2 Pcbp1 Pfdn2 Pole2 Polr3k Ppox …
84	V$POU6F1_01	49	49	831	1287	14004	1.05	4.63	0.0	0.0	1700030A21Rik 2700075B01Rik AA407930 Arl6ip1 BC004690 C1qb Ccnh Cdc42se1 Cdipt Cdw92 Cenpc1 Chchd5 Chfr Csprs Cttn Fbxo25 Gpr65 Gtl3 Hpvc2 Id2 Kdelr1 Mipol1 Mmp12 Ogg1 Olfm3 Plagl2 Polm Ppp3r1 Prim1 Psmf1 Rev1l Rfwd3 Sap30 Sf3b1 Sfrs14 Shfdg1 Sult2a2 Tbce Tjp2 Tmed9 Tmsb10 Tubgcp5 Tusc3 Uble1b Uhmk1 Usf1 Usp18 Zcchc8 Zfx
85	V$S8_01: S8	54	54	826	1381	13910	0.9	4.46	0.0	0.0	1110032D12Rik 1300006C06Rik 2410006F12Rik AA407930 AA545217 Actl6a Ampd2 B4galt6 BC003993 BC004690 Baz2a C030018L16Rik Cdca7 Cdipt D7Bwg0611e Eif3s3 Fancl Frmd4b Fundc1 Gbif Gcl Havcr2 Lyn Med6 Mki67ip Mknk1 Msr1 Myef2 Nedd1 Nola1 Paf53 Pdcd6ip Polr2k Ppp3r1 Psmd10 Rab4b Rgs1 Rpl36a Rpo1-2 S100a8 Snrpe Spag5 Stk35 Surb7 Tcerg1 Tdg Tesk2 Tipin Tnfrsf18 Uhmk1 Usp12 Xpo1 Zfp202 Zfp71-rs1
86	V$AP1_Q2: activator protein 1	557	557	323	10389	4902	0.85	4.4	0.0	0.0	0610040B21Rik 1110017C15Rik 1110032D12Rik 1200014P03Rik 1300006C06Rik 1300013B24Rik 1500002M01Rik 1500006O09Rik 1700001L23Rik 1700013H19Rik 1700030A21Rik 1700095F04Rik 2310066N05Rik 2410004C24Rik 2600001J17Rik 2600016J21Rik 2610511E22Rik 2610528M18Rik 2700075B01Rik 2700082D03Rik 2700084L22Rik 2700087H15Rik 2810013E07Rik 3110010F15Rik 4930449E07Rik 4930553M18Rik 4930563C04Rik 4933424N09Rik 5430413…
87	V$FOXJ2_02: fork head box J 2	303	303	577	5992	9299	0.83	4.4	0.0	0.0	0610040B21Rik 1110028E10Rik 1110032D12Rik 1300006C06Rik 1300013B24Rik 1500002M01Rik 1700030A21Rik 1810033A06Rik 2310031L18Rik 2310034L04Rik 2310066N05Rik 2410004C24Rik 2600017H08Rik 2610317D23Rik 2610528M18Rik 2700082D03Rik 4930563C04Rik 4933424N09Rik 5830472H07Rik 6330406P08Rik 9130020G10Rik A930011F22Rik AA545217 AI413631 AW742319 Abi1 Acvr1b Ampd2 Ankrd32 Aof2 Atp13a1 Aurkb BC003267 BC003885 B…
88	V$YY1_02: Yin and Yang 1	119	119	761	1572	13719	0.81	4.4	6.3	4.6	0610040B21Rik 1110017C15Rik 2410080P20Rik 2810013E07Rik 4930563C04Rik 5730592L21Rik 5930412E23Rik A930025J12Rik AW550801 Asf1b Atp6v1b2 B4galt3 Birc5 Blmh Brca1 Caml Cant1 Chd8 Chfr Cnot3 Col11a1 Col9a3 Cpsf2 Crat Ctdsp2 Ctgf Dcbld1 Dcps Dolpp1 Dvl2 Eif3s6 Evl Exo1 Fbxl8 Fgd6 Fkbp3 Fliih Fubp1 Gak Galgt1 Ggta1 Gmnn Gnb1 Gtf3c4 Hcngp Hnrpd Hrmt1l2 Ier3ip1 Ilf3 Ing1 Kif20a Kin Lta4h Mcm5 Mcm7 Med31…
89	V$LEF1TCF1_Q4	392	392	488	7553	7738	0.78	4.34	0.0	0.0	0610040B21Rik 1200014P03Rik 1500002M01Rik 1810033A06Rik 2310031L18Rik 2310075A12Rik 2410006F12Rik 2410080P20Rik 2600016J21Rik 2600017H08Rik 2610317D23Rik 2610511E22Rik 2700075B01Rik 2700082D03Rik 2700084L22Rik 2810013E07Rik 4430402O11Rik 4930563C04Rik 5430413I02Rik 5730592L21Rik 5830426I05Rik 5830472H07Rik 6330406P08Rik 9130020G10Rik A930025J12Rik AA545217 AI413631 AI851464 AW550801 AW552001 AW74…
90	V$CHOP_01: heterodimers of CHOP and C/EBPalpha	216	216	664	4412	10879	0.61	4.15	0.0	0.0	1200009B18Rik 1500006O09Rik 1700030A21Rik 2010300G19Rik 2600016J21Rik 2610528M18Rik 3110010F15Rik 4933424N09Rik 5930412E23Rik 6330406P08Rik AW550801 Abi1 Abtb1 Acvr1b Ampd2 Ankrd32 Arfrp1 Arl6ip1 Arpc4 Atp1b1 Aurkb BC003236 BC003885 BC003940 BC005752 BC017634 BC021921 BC022641 BC025458 BC057552 BC057893 Bcas2 Bcl2l11 Bin3 Blmh C1qtnf3 Calm2 Cap1 Ccdc5 Cd14 Cd38 Cd68 Cdc20 Cdc91l1 Cenph Cfl1 Chchd…
91	V$XFD2_01: Xenopus fork head domain factor 2	175	175	705	3650	11641	0.43	3.91	0.0	0.0	1110017C15Rik 1200009B18Rik 1300006C06Rik 1500006O09Rik 1700001L23Rik 1700030A21Rik 2310031L18Rik 2310034L04Rik 2410004C24Rik 2600001J17Rik 2610317D23Rik 2610511E22Rik 5730592L21Rik 5830426I05Rik AI413631 Actl6a Adam8 Ankrd10 Aof2 Arf6 Arl5 Arl6ip1 Atp1b1 Atp5g2 Aurkb BC003940 BC004690 BC005752 BC006933 BC017634 BC025458 BC057552 BC057893 Bcl2l11 Brrn1 Ccdc5 Ccnh Cdc7 Cdca1 Cdk2ap1 Cdkn2d Cdyl Ce…
92	V$PAX3_B: Pax-3 binding sites	570	570	310	9217	6074	0.39	3.85	5.46	3.79	0610040B21Rik 1110017C15Rik 1110028E10Rik 1110032D12Rik 1200008O12Rik 1200009B18Rik 1200014P03Rik 1300006C06Rik 1500002M01Rik 1500006O09Rik 1700030A21Rik 1700095F04Rik 1700095N21Rik 1810033A06Rik 2310031L18Rik 2310034L04Rik 2310075A12Rik 2410080P20Rik 2600001J17Rik 2600017H08Rik 2610511E22Rik 2610528M18Rik 2700075B01Rik 2700084L22Rik 2810013E07Rik 3110010F15Rik 4430402O11Rik 4930449E07Rik 4930553…
93	V$NFY_Q6_01	417	417	463	6548	8743	0.37	3.85	5.42	3.76	0610040B21Rik 1110028E10Rik 1110032D12Rik 1200008O12Rik 1200014P03Rik 1300013B24Rik 1700001L23Rik 1700095F04Rik 1700095N21Rik 2010300G19Rik 2310034L04Rik 2310075A12Rik 2410080P20Rik 2600001J17Rik 2600017H08Rik 2610528M18Rik 2700084L22Rik 2700087H15Rik 2810013E07Rik 3110010F15Rik 4430402O11Rik 4930449E07Rik 5430413I02Rik 5730592L21Rik 5930412E23Rik 9130020G10Rik A930025J12Rik AA407930 AF155546 AI8…
94	V$STAF_01: Se-Cys tRNA gene transcription activating factor	30	30	850	281	15010	0.32	3.79	6.37	4.65	0610040B21Rik 2410004C24Rik 2410080P20Rik 2600017H08Rik BC003993 Birc5 Car9 Ccnh Gtf2h4 Hmgn1 Igsf8 Lsm4 Lta4h Mcm3 Nek2 Nutf2 Pes1 Plagl2 Plekha1 Rad51 Sap30 Sf3b1 Sfrs9 Slc24a6 Snx5 Tpx2 Tubgcp3 Wdr8 Zcchc8 Zik1
95	V$SMAD4_Q6	404	404	476	6348	8943	0.13	3.55	5.16	3.56	0610040B21Rik 1110028E10Rik 1300006C06Rik 1500002M01Rik 1700001L23Rik 1700030A21Rik 1700095N21Rik 2010300G19Rik 2310031L18Rik 2310075A12Rik 2410006F12Rik 2600016J21Rik 2610511E22Rik 2700084L22Rik 2810013E07Rik 3110010F15Rik 5730592L21Rik 5830426I05Rik 5930412E23Rik 6330406P08Rik 9130020G10Rik A930011F22Rik AA407930 AA545217 AI851464 Abcg1 Actl6a Adam8 Adipor1 Aebp2 Ampd2 Ankrd10 Aof2 Api5 Arfrp1 …
96	V$STAF_02: Se-Cys tRNA gene transcription activating factor	179	179	701	2574	12717	0.11	3.55	5.36	3.73	0610040B21Rik 1200014P03Rik 1300013B24Rik 2410004C24Rik 2410080P20Rik 2600017H08Rik 2700075B01Rik 2700084L22Rik 5830426I05Rik AA545217 AW550801 Abi1 Adam8 Ampd2 Ankrd32 Arf1 BC003940 BC003993 BC005752 BC018507 BC021921 BC057893 Baz2a Bclaf1 Birc5 Bub1b C1qb Cant1 Car9 Casp2 Ccdc5 Ccnh Cct3 Cd14 Cdc42se1 Cdca4 Cdipt Cdk9 Chek1 Chst10 Ckap2 Clasp2 Cmas Cpe Cst6 DXImx40e Dcbld1 Ddost Dhrs8 Dncic2 Dn…
97	V$HNF1_C: Hepatic nuclear factor 1	266	266	614	5259	10032	0.05	3.49	0.0	0.0	0610040B21Rik 1110017C15Rik 1110028E10Rik 1300006C06Rik 1300013B24Rik 1500002M01Rik 1700030A21Rik 1700095F04Rik 1700095N21Rik 2010300G19Rik 2310066N05Rik 2600001J17Rik 2610317D23Rik 2610511E22Rik 2700084L22Rik 4930449E07Rik 4930553M18Rik 5430413I02Rik 5830426I05Rik 9130020G10Rik A930025J12Rik AA545217 Abi1 Acp1 Actl6a Acvr1b Ankfy1 Ankrd32 Arl6ip1 Asf1b Atp13a1 Atp1b1 Atp6v1b2 B4galt3 BC003267 BC…
98	V$ATF1_Q6	75	75	805	935	14356	0.02	0.0	5.63	3.95	1110017C15Rik 2310031L18Rik AW550801 B4galt3 Bcl11a Brrn1 Cbx2 Ccna2 Ccnh Cd53 Cd72 Cdc7 Ch25h Clasp2 Ddit4 Dmap1 Dvl1 Erf Erp29 Exo1 Fbp1 Fgd6 Fnbp1 Fscn1 Fubp1 H2afv Hist2h3c1 Hmox1 Hnrpd Ilf3 Kntc2 Lgtn Lsm5 Lzp-s Maf1 Mcm2 Med31 Mscp Nedd1 Ninj1 Nup133 Olfml3 Orc5l Pcolce Pnn Polb Ppp1r8 Purg Rbl1 Rchy1 Riok2 Rnps1 Rps24 Sept2 Sfrs14 Sfrs3 Sfxn3 Siva Slc19a2 Sms Snrpg Solt Spata6 Stard3nl Sta…
99	V$HP1SITEFACTOR_Q6	183	183	697	3759	11532	0.01	0.0	0.0	0.0	1200009B18Rik 1300013B24Rik 1500002M01Rik 1500006O09Rik 1700030A21Rik 1700095F04Rik 1810033A06Rik 2310066N05Rik 2410080P20Rik 2610317D23Rik 2810013E07Rik 4430402O11Rik 5730592L21Rik 5830426I05Rik A930011F22Rik A930025J12Rik AI851464 Acvr1b Adam8 Ankfy1 Ankrd32 Api5 Arl6ip1 BC003885 BC005752 BC018507 BC021921 Baalc Bex2 Birc5 Blmh Brca1 C1qa Cai Cant1 Cap1 Casp1 Ccl8 Ccna2 Ccnb2 Cd14 Cd53 Cdca4 Cd…
100	V$CETS168_Q6	580	580	300	9433	5858	-0.01	0.0	5.04	3.47	0610040B21Rik 1110017C15Rik 1110028E10Rik 1110032D12Rik 1200008O12Rik 1200009B18Rik 1300013B24Rik 1500002M01Rik 1500006O09Rik 1700001L23Rik 1700095N21Rik 1810033A06Rik 2010300G19Rik 2310031L18Rik 2310034L04Rik 2310066N05Rik 2310075A12Rik 2410004C24Rik 2410006F12Rik 2410080P20Rik 2600001J17Rik 2600016J21Rik 2610511E22Rik 2610528M18Rik 2700075B01Rik 2700082D03Rik 2700087H15Rik 3110010F15Rik 4430402…
101	V$MEF3_B: MEF-3	13	13	867	472	14819	-0.06	0.0	0.0	0.0	Abi1 BC003940 C1qa Caml Cks1b Dapk3 Fignl1 Kcna4 Kif2a Nutf2 Pole2 Tjp2 Tnip2
102	V$HNF1_01: hepatic nuclear factor 1	130	130	750	2777	12514	-0.07	0.0	0.0	0.0	1300006C06Rik 1500002M01Rik 1700095F04Rik 2310066N05Rik 2600001J17Rik 2610528M18Rik 2810013E07Rik 5430413I02Rik 5730592L21Rik 9130020G10Rik AA545217 AW552001 Ankrd32 Api5 Arpc3 Atp6v1g1 BC003267 BC004690 BC005752 Blm Brrn1 Bub1b Cacnb3 Cai Caml Car9 Cbfb Ccnh Cnot3 Cttn Ddost Deadc1 Dedd Dhrs8 Dnajc9 Dusp11 Elf2 Fancl Fbs1 Fbxo25 Fbxo38 Fscn1 Galnt10 Gnb1 Gorasp2 Havcr2 Hbs1l Hhat Hist1h3d Hn1 Hp…
103	V$CREL_01: c-Rel	672	672	208	11088	4203	-0.11	0.0	5.04	3.47	0610040B21Rik 1110017C15Rik 1110028E10Rik 1300013B24Rik 1700001L23Rik 1700013H19Rik 1700030A21Rik 1700095F04Rik 1700095N21Rik 1810033A06Rik 2310034L04Rik 2310066N05Rik 2310075A12Rik 2410006F12Rik 2410080P20Rik 2600001J17Rik 2600016J21Rik 2600017H08Rik 2610317D23Rik 2700082D03Rik 2700084L22Rik 2700087H15Rik 2810013E07Rik 3110010F15Rik 4430402O11Rik 4930449E07Rik 4930563C04Rik 4933424N09Rik 5430413…
104	V$E2_Q6_01	71	71	809	885	14406	-0.22	0.0	5.4	3.76	2310075A12Rik 6330406P08Rik Ankrd10 Arf6 Cant1 Cd14 Cdca4 Cdca5 Ch25h Chchd5 Crabp2 Ctgf Cttn Dcps Dhrs8 Dnajc9 Eif3s3 Fubp1 Gatm Gtf3c2 Havcr2 Hdac3 Hkr3 Hs1bp3 Id2 Ifi1 Ing1l Kcne3 Kntc2 Lgals3 Miz1 Mki67 Mthfr Myo6 Myo9b Nab2 Nfat5 Nit1 Nup133 Nusap1 Nutf2 Pcbp1 Pfdn2 Psma2 Rbm4 Repin1 Rfc5 Rgs11 Rnps1 Rpa3 Rpl36a Rps10 Scotin Slc25a29 Slc35c2 Snrpb Srrm2 Surb7 Tctex1 Trim47 Tuft1 Usp12 Usp18 …
105	V$VMYB_01: v-Myb	659	659	221	10871	4420	-0.28	0.0	4.82	3.28	0610040B21Rik 1110017C15Rik 1110028E10Rik 1110032D12Rik 1200009B18Rik 1200014P03Rik 1300006C06Rik 1300013B24Rik 1500002M01Rik 1700030A21Rik 1700095N21Rik 1810033A06Rik 2310066N05Rik 2310075A12Rik 2410080P20Rik 2600001J17Rik 2600016J21Rik 2600017H08Rik 2610528M18Rik 2700075B01Rik 2700084L22Rik 2700087H15Rik 2810013E07Rik 3110010F15Rik 4430402O11Rik 4930449E07Rik 4930553M18Rik 4930563C04Rik 4933424…
106	V$AFP1_Q6	123	123	757	2631	12660	-0.28	0.0	0.0	0.0	1200014P03Rik 1700030A21Rik 1700095N21Rik 2010300G19Rik 2410080P20Rik 2600001J17Rik 2610528M18Rik 4430402O11Rik AI851464 Ankrd32 Api5 Asf1b Atp13a1 BC004690 BC021921 BC022641 Baalc C1qtnf3 Cacnb3 Cai Ccl12 Cd38 Cdc6 Cdca4 Ckap2 Col11a1 Cpe Cpne1 Csf3r D230016N13Rik DXImx40e Dbnl Dck Ddost Ddx54 Depdc1a Dmap1 Dnajc3 Dnajc5 Dnajc9 Dolpp1 Enpp1 Erf Esco1 Fbxl8 Frmd4b Gbif Gpr65 Gtf2e2 Gtl3 Gzme H2af…
107	V$HFH1_01: HNF-3/Fkh Homolog 1	92	92	788	2039	13252	-0.42	0.0	0.01	0.0	1700001L23Rik 2310031L18Rik 2600001J17Rik 2610511E22Rik 5730592L21Rik 5830426I05Rik Acvr1b Arf6 Arl5 Arl6ip1 Atp1b1 B7h3 BC021921 Bcl2l11 Bex2 Cbfb Ccdc5 Ccnh Cdca1 Cdyl Cenpc1 Crsp3 Csf3r Ctgf D3Ertd250e Dbnl Depdc1a Dncic2 Dpm2 Enpp1 Exo1 Fcgr3 Foxm1 Gbif Gmnn Gtl3 Hist1h4i Hs1bp1 Igfbp7 Irf7 Jmjd1b Limd1 Lxn Mki67ip Mmp13 Mre11a Msh2 Mtbp Myo1h Myo6 Nusap1 Nutf2 Pbk Pde6d Pigf Pkig Polr2e Ppp1…
108	V$FOXJ2_01: fork head box J 2	396	396	484	7494	7797	-0.46	0.0	0.01	0.0	1110017C15Rik 1110028E10Rik 1110032D12Rik 1200008O12Rik 1200009B18Rik 1500002M01Rik 1500006O09Rik 1700001L23Rik 1700013H19Rik 1700095F04Rik 1700095N21Rik 2010300G19Rik 2310031L18Rik 2310034L04Rik 2410080P20Rik 2600001J17Rik 2610317D23Rik 2610511E22Rik 2700082D03Rik 2810013E07Rik 4930553M18Rik 4930563C04Rik 5430413I02Rik 5730592L21Rik 5830426I05Rik 6330406P08Rik AA407930 AA545217 AI413631 AI851464…
109	V$HNF6_Q6	68	68	812	1576	13715	-0.49	0.0	0.0	0.0	2600017H08Rik 2700082D03Rik 2700084L22Rik A930011F22Rik AW742319 Ccdc5 Cd68 Cdca1 Cdca7 Cnot3 Dncic2 Dtymk Fbs1 Fcgr1 Fgd6 Fliih G630055P03Rik Gemin6 Gmnn Hbs1l Hist1h4i Lsm5 Map3k7ip2 Mcm3 Med6 Mgea5 Mki67ip Ms4a11 Ms4a6d Nfat5 Nit1 Nup155 Paf53 Phka2 Phtf1 Ppp2r2a Prim1 Ptx3 Rab38 Rcor1 Reps1 Rev1l Rfx5 Rgs1 Rln1 Rnf38 Rpa1 Rpo1-2 Rps24 Sdc4 Sh3d1B Snrpb Sox4 Sstr1 Sult2a2 Thbs4 Tjp2 Topbp1 Tre…
110	V$GATA3_03: GATA-binding factor 3	560	560	320	10310	4981	-0.51	0.0	0.01	0.0	0610040B21Rik 1110032D12Rik 1200009B18Rik 1300013B24Rik 1500002M01Rik 1700013H19Rik 1700030A21Rik 1700095F04Rik 1700095N21Rik 1810033A06Rik 2010300G19Rik 2310031L18Rik 2310034L04Rik 2410080P20Rik 2600001J17Rik 2600017H08Rik 2610317D23Rik 2610511E22Rik 2610528M18Rik 2700075B01Rik 2700084L22Rik 2700087H15Rik 2810013E07Rik 3110010F15Rik 4430402O11Rik 4930449E07Rik 4930553M18Rik 4930563C04Rik 4933424…
111	V$PPARA_02: PPAR-alpha:RXR-alpha heterodimer (peroxisome proliferator activated factor alpha:retinoid X receptor alpha)	40	40	840	444	14847	-0.66	0.0	5.18	3.57	1300013B24Rik 1700095F04Rik 2700087H15Rik Abtb1 Actl6a Aof2 Arf6 Arfrp1 Arpc3 BC003267 BC017634 Cks1b Cpne1 Ctsc Foxm1 Galnt10 Havcr2 Hist2h3c1 Hkr3 Hus1 Igsf7 Ilf3 Jarid2 Kif20a Lig1 Mcm7 Myo9b Oasl2 Ppp1cc Ppp3r1 Racgap1 Rbm12 Rpo1-2 Sept2 Sfrs14 Snrp1c Snrpa1 Tmc4 Zfp119 Zfp259
112	V$HNF3ALPHA_Q6	713	713	167	12850	2441	-0.71	0.0	0.01	0.0	0610040B21Rik 1110017C15Rik 1110028E10Rik 1110032D12Rik 1200008O12Rik 1200009B18Rik 1200014P03Rik 1300006C06Rik 1300013B24Rik 1500002M01Rik 1500006O09Rik 1700001L23Rik 1700013H19Rik 1700030A21Rik 1700095F04Rik 1700095N21Rik 1810033A06Rik 2010300G19Rik 2310034L04Rik 2310066N05Rik 2410004C24Rik 2410006F12Rik 2410080P20Rik 2600001J17Rik 2600017H08Rik 2610511E22Rik 2610528M18Rik 2700075B01Rik 2700082…
113	V$TCF4_Q5	672	672	208	12167	3124	-0.77	0.0	0.01	0.0	0610040B21Rik 1110017C15Rik 1110032D12Rik 1200009B18Rik 1200014P03Rik 1300006C06Rik 1300013B24Rik 1500002M01Rik 1500006O09Rik 1700030A21Rik 1810033A06Rik 2310031L18Rik 2310034L04Rik 2310066N05Rik 2410004C24Rik 2410006F12Rik 2410080P20Rik 2600001J17Rik 2600016J21Rik 2600017H08Rik 2610511E22Rik 2700075B01Rik 2700082D03Rik 2700084L22Rik 3110010F15Rik 4430402O11Rik 4930449E07Rik 4930553M18Rik 4930563…
114	V$NKX3A_01: NK class homeobox factor 3A	148	148	732	3048	12243	-0.78	0.0	0.01	0.0	1500002M01Rik 1810033A06Rik 2310034L04Rik 2410080P20Rik 2600016J21Rik 2600017H08Rik 2810013E07Rik 5830426I05Rik 5830472H07Rik AI413631 Acvr1b Ankfy1 Anp32e Arf1 Arl5 Arpc3 Asf1b Atp13a1 Atp5g2 BC004690 BC021523 BC021921 Bhlhb5 Bin3 Blmh Brrn1 C1qb Ccl8 Cd53 Cdca1 Cdca4 Cdk2 Cdkn2d Cdyl Cenpc1 Chst10 Clns1a Col11a1 Csprs Cst6 Cttn Ddx54 Dnajc3 Dnajc5 Dnmt1 Dusp11 Dyt1 Eif3s3 Eif3s6 Eif4b Elf2 Etnk…
115	V$FREAC7_01: Fork head RElated ACtivator-7	325	325	555	6193	9098	-0.95	0.0	0.02	0.0	1110017C15Rik 1110028E10Rik 1110032D12Rik 1200009B18Rik 1500002M01Rik 1500006O09Rik 1700001L23Rik 1700013H19Rik 1700030A21Rik 2010300G19Rik 2310031L18Rik 2310034L04Rik 2310066N05Rik 2410004C24Rik 2600001J17Rik 2610317D23Rik 2610511E22Rik 2810013E07Rik 3110010F15Rik 4933424N09Rik 5430413I02Rik 5730592L21Rik 5830426I05Rik 9130020G10Rik AA407930 AA545217 AI413631 AI851464 AW552001 Abi1 Actl6a Acvr1b…
116	V$STRA13_01	39	39	841	441	14850	-1.0	0.0	4.81	3.28	1200014P03Rik 1300006C06Rik 4930449E07Rik Acvr1b Ankrd10 Aurka Bcas2 Bex2 Ccnh Cdh5 Crat DXImx40e Ddx39 Dnajc2 Dpm2 Dvl2 Foxm1 H2afz Ier3 Ilf3 Lox Miz1 Mtrr Nup88 Orc6l Pdcd6ip Prpsap1 Rbbp4 Rchy1 Ris2 S100a6 Sgol1 Snrpa Stmn1 Tdg Tmem4 Trp53inp1 Trpm7 Tubb5
117	V$E4F1_Q6	38	38	842	428	14863	-1.03	0.0	4.77	3.26	1200008O12Rik 1300006C06Rik 1700030A21Rik 4930449E07Rik BC003885 Calm2 Cdca5 Cpsf2 Cyr61 Dcbld1 Dtymk Erp29 Fbxo38 Gak Hmgcr March7 Med31 Nup133 Nup88 Pdk3 Psma5 Psmd5 Rad51ap1 Rasal1 Rfx5 Riok2 Rnps1 Rps24 Sas Sfrs3 Slc15a3 Spata6 Tmem41b Traip Vamp8 Xpnpep1 Zdhhc16 Zfp276
118	V$EVI1_05: ectopic viral integration site 1 encoded factor	39	39	841	977	14314	-1.03	0.0	0.01	0.0	5830426I05Rik Arfrp1 Crsp3 Csf3r Ctss Dcps Dnajc3 Dnajc5 Extl3 Fbs1 Fcgr1 Fkbp3 Gatm Glipr1 Gtse1 Havcr2 Incenp Lta4h Ltbp2 Mipol1 Miz1 Pkig Plxnb2 Pnn Polr3k Psmf1 Ptx3 Rarres2 Rnf25 Rnf38 Ssrp1 Stmn1 Sult2a2 Tfpt Tsn Uhmk1 V1ra4 Wars Zfp422-rs1
119	V$ATF_B: ATF binding site	40	40	840	457	14834	-1.04	0.0	4.75	3.25	2310031L18Rik 5930412E23Rik AA407930 B4galt3 Bcas2 Brrn1 Calm2 Ccna2 Ch25h Clasp2 Dapk3 Dvl1 Erp29 Fscn1 Gzmc Gzmf Gzmg Ilf3 Kntc2 Mcm5 Med31 Nedd1 Nf1 Nup133 Orc5l Polb Rps9 Sfrs3 Sms Snrpa Snrpg Stard3nl Surb7 Tdg Thrap6 Tubgcp3 Tyrobp Vrk3 Zfp64 Zfp87
120	V$CEBPDELTA_Q6	626	626	254	11363	3928	-1.1	0.0	0.02	0.0	0610040B21Rik 1110028E10Rik 1200008O12Rik 1200009B18Rik 1200014P03Rik 1300006C06Rik 1300013B24Rik 1500002M01Rik 1500006O09Rik 1700001L23Rik 1700013H19Rik 1700030A21Rik 1700095F04Rik 1700095N21Rik 1810033A06Rik 2010300G19Rik 2310031L18Rik 2310034L04Rik 2310066N05Rik 2410004C24Rik 2600001J17Rik 2600017H08Rik 2610528M18Rik 2700082D03Rik 2700084L22Rik 2700087H15Rik 2810013E07Rik 3110010F15Rik 4430402…
121	V$GATA1_02: GATA-binding factor 1	289	289	591	5531	9760	-1.18	0.0	0.02	0.0	0610040B21Rik 1200008O12Rik 1200014P03Rik 1300006C06Rik 1300013B24Rik 1700030A21Rik 1700095F04Rik 1700095N21Rik 2310031L18Rik 2310034L04Rik 2410004C24Rik 2410006F12Rik 2600017H08Rik 2610528M18Rik 2700082D03Rik 4430402O11Rik 4933424N09Rik A930025J12Rik AI413631 AI851464 Abcg1 Acvr1b Adipor1 Ankfy1 Ankrd10 Aof2 Arfrp1 Arl5 Arpc3 Arpc4 Atp13a1 Atp5g2 Atp6v1b2 Atp6v1g1 Aurka B7h3 BC005752 BC018507 BC…
122	V$USF_01: upstream stimulating factor	112	112	768	1584	13707	-1.2	0.0	4.09	2.62	0610040B21Rik 1110032D12Rik 1200014P03Rik 1300006C06Rik 1700013H19Rik 2610317D23Rik 4930449E07Rik 4930563C04Rik AW550801 AW742319 Ampd2 Ankfy1 Ankrd10 Atp1b1 Atp6v1g1 Aurka BC003940 BC025458 Bcas2 Bex2 Bhlhb5 C030018L16Rik Ccnh Cdh5 Cdw92 Cenpc1 Clns1a Cpe D11Ertd498e DXImx40e Ddx39 Dpm2 Dtymk Dvl2 Epb4.1l2 Fbxo25 Foxm1 Gbx2 Glb1 Gtf3c4 H2afz Hkr3 Hmgn1 Hmgn2 Hmmr Hmox1 Hnrpd Ilf3 Irf7 Jmjd1b Kcn…
123	V$ACAAT_B: Avian C-type CCAAT box	79	79	801	1061	14230	-1.24	0.0	4.2	2.71	0610040B21Rik 1110028E10Rik 1700001L23Rik 2010300G19Rik 2600017H08Rik 2700075B01Rik 5730592L21Rik A930025J12Rik AA407930 AW742319 Actl6a Aof2 Api5 Ccnc Cct3 Cd68 Cdc25b Cdca4 Chfr Cks2 Cttn Ddost Dedd Depdc1a Dnajc2 Dnajc3 Dtymk Ect2 Evl Exo1 F730004D16Rik Fubp1 Galnt10 Gtf3c4 Gzmg H2afv H2afz Hcngp Hmgcr Id2 Letm1 Maf1 Mcm7 Mkrn1 Myo7a Nfya Nme6 Nusap1 Orc6l Paxip1 Pcaf Phtf1 Prkcd Psmb1 Ptpn2 P…
124	V$E2F_01: E2F	13	13	867	98	15193	-1.32	0.0	4.93	3.37	Cbx2 Dnajc9 Hells Mcm2 Mcm6 Mtbp Mtrr Rbl1 Rpa2 Ssna1 Tbl1xr1 Trib2 Uhrf1
125	V$GATA1_05: GATA-binding factor 1	122	122	758	2518	12773	-1.35	0.0	0.02	0.0	1200008O12Rik 1700095F04Rik 2310066N05Rik 2810013E07Rik Abi1 Actl6a Ankfy1 Aurka Aurkb BC017634 BC018507 BC031407 Bex2 Bhlhb5 C030018L16Rik C1qtnf3 Cai Calm2 Car9 Ccna2 Ccnc Cd38 Cdc42se1 Cdc6 Cdc91l1 Cenpf Cenph Cnot3 Crsp3 Ctla2a D11Ertd498e Deadc1 Dmap1 Dnajc9 Dsg2 Dut Eif4b Esco1 Exo1 Ezh2 Fbxl8 Fbxo25 Fcer1g Fkbp3 Galnt10 Gbx2 H2afz Havcr2 Ier3ip1 Ifi44 Irf7 Jmjd1b Kdelc1 Kdelr1 Kif20a Lgals…
126	V$HNF4_DR1_Q3	680	680	200	12236	3055	-1.42	0.0	0.02	0.0	0610040B21Rik 1110017C15Rik 1110028E10Rik 1110032D12Rik 1200008O12Rik 1200014P03Rik 1300013B24Rik 1500006O09Rik 1700001L23Rik 1700013H19Rik 1700030A21Rik 1700095F04Rik 1700095N21Rik 1810033A06Rik 2010300G19Rik 2310031L18Rik 2310066N05Rik 2310075A12Rik 2410004C24Rik 2410006F12Rik 2410080P20Rik 2600001J17Rik 2600016J21Rik 2610511E22Rik 2610528M18Rik 2700075B01Rik 2700082D03Rik 2700087H15Rik 2810013…
127	V$HFH3_01: HFH-3 (HNF3/fork head homolog 3)	385	385	495	7166	8125	-1.52	0.0	0.03	0.0	0610040B21Rik 1110017C15Rik 1110028E10Rik 1110032D12Rik 1200008O12Rik 1500002M01Rik 1500006O09Rik 1700001L23Rik 1700013H19Rik 1700030A21Rik 1700095F04Rik 2010300G19Rik 2310031L18Rik 2310034L04Rik 2410080P20Rik 2600001J17Rik 2610317D23Rik 2610511E22Rik 2700082D03Rik 2810013E07Rik 4930553M18Rik 4930563C04Rik 4933424N09Rik 5430413I02Rik 5730592L21Rik 5830426I05Rik 6330406P08Rik AA407930 AA545217 AW7…
128	V$GCM_Q2	178	178	702	3506	11785	-1.59	0.0	0.03	0.0	1110032D12Rik 1700095F04Rik 2310031L18Rik 2310034L04Rik 2310075A12Rik 2600016J21Rik 3110010F15Rik 4930563C04Rik 5830426I05Rik A930011F22Rik AI851464 AW550801 Abtb1 Ampd2 Arf6 Arl6ip1 Atp1b1 Atp5g2 Atp6v1b2 B4galt6 BC006933 BC021523 Bclaf1 Bex2 Bhlhb5 Brrn1 Bst2 Bub1b C1qa Cacnb3 Cant1 Casp2 Ccna2 Ccne2 Cd38 Cd68 Celsr2 Cfl1 Cnot3 Cpe Cpsf2 Crabp2 Csf3r Csnk2a1 Ctdsp2 Ctss Cxcr4 D3Ertd250e Dbnl Dc…
129	V$ETS2_B: c-Ets-2 binding sites	219	219	661	4228	11063	-1.66	0.0	0.03	0.0	1110017C15Rik 1300013B24Rik 1700013H19Rik 1700095F04Rik 1700095N21Rik 1810033A06Rik 2010300G19Rik 2310075A12Rik 2600001J17Rik 2600016J21Rik 2610317D23Rik 2810013E07Rik 3110010F15Rik 4930553M18Rik 5430413I02Rik 5730592L21Rik 6330406P08Rik A930025J12Rik AW552001 AW742319 Abi1 Ankib1 Ankrd32 Aof2 Atp6v1g1 B7h3 BC003885 BC017634 BC018507 Baz2a Bbc3 Bclaf1 Bin3 Birc5 Bub1b C030018L16Rik C1qb Casp1 Cas…
130	V$NMYC_01: N-Myc	211	211	669	3269	12022	-1.67	0.0	3.25	1.89	0610040B21Rik 1110028E10Rik 1110032D12Rik 1200014P03Rik 1300006C06Rik 1500002M01Rik 1700013H19Rik 1700095N21Rik 2010300G19Rik 2410080P20Rik 2610317D23Rik 4930449E07Rik 4930563C04Rik AW550801 AW742319 Acvr1b Ampd2 Ankfy1 Ankrd10 Arf6 Atp1b1 Atp5g2 Atp6v1g1 Aurka Aurkb BC003885 BC003940 BC005752 BC017634 BC025458 BC057552 BC057893 Baz1b Bcas2 Bex2 Bhlhb5 Brrn1 C030018L16Rik Casp1 Ccl8 Ccnh Cct3 Cdh…
131	V$NFY_Q6: nuclear factor Y (Y-box binding factor)	334	334	546	5364	9927	-1.68	0.0	3.1	1.79	0610040B21Rik 1110028E10Rik 1110032D12Rik 1200008O12Rik 1200014P03Rik 1300013B24Rik 1700001L23Rik 2010300G19Rik 2310034L04Rik 2310075A12Rik 2410006F12Rik 2410080P20Rik 2600017H08Rik 2610528M18Rik 2700084L22Rik 2810013E07Rik 3110010F15Rik 4430402O11Rik 4930449E07Rik 5430413I02Rik 5730592L21Rik 5930412E23Rik 9130020G10Rik A930025J12Rik AA407930 AF155546 AI851464 Abi1 Acp1 Actl6a Adam8 Adipor1 Ampd2…
132	V$MYOGNF1_01: myogenin / nuclear factor 1 or related factors	209	209	671	3240	12051	-1.72	0.0	3.21	1.86	1500002M01Rik 1700095N21Rik 2310034L04Rik 2600001J17Rik 2610317D23Rik 2610511E22Rik 2700075B01Rik 2700087H15Rik 4930449E07Rik 4930563C04Rik 5930412E23Rik 9130020G10Rik AA407930 Actl6a Ankrd10 B7h3 BC003267 BC003885 BC003940 BC017133 BC031407 Baz2a Bbc3 Bcl2l11 Biklk Birc5 Blm C1qa Cacnb3 Car9 Ccne2 Cd53 Cd68 Cd72 Cdc6 Cdc91l1 Cdh5 Cdk2ap1 Cdkn2d Celsr2 Cenpc1 Chic2 Ckap2 Cks1b Cks2 Clns1a Cnot7 C…
133	V$PPARG_03: PPAR (peroxisome proliferator-activated receptor gamma)	320	320	560	5997	9294	-1.74	0.0	0.04	0.0	0610040B21Rik 1500006O09Rik 1700001L23Rik 1700013H19Rik 1700030A21Rik 1700095F04Rik 2310031L18Rik 2310034L04Rik 2410080P20Rik 2600001J17Rik 2600016J21Rik 2700075B01Rik 2700082D03Rik 4430402O11Rik 4930449E07Rik 4933424N09Rik 5730592L21Rik 5930412E23Rik AW550801 AW552001 Acp1 Ampd2 Ankfy1 Ankrd10 Aof2 Arf6 Arl6ip1 Arpc3 Atp5g2 Atp6v1b2 B4galt3 B4galt6 B7h3 BC003940 BC006933 BC017133 BC021523 BC0226…
134	V$CDPCR3HD_01: cut-like homeodomain protein	257	257	623	4886	10405	-1.76	0.0	0.04	0.0	1110028E10Rik 1200008O12Rik 1300013B24Rik 1500002M01Rik 1700001L23Rik 1700013H19Rik 2010300G19Rik 2310031L18Rik 2610317D23Rik 2700084L22Rik 5830426I05Rik 5830472H07Rik 6330406P08Rik A930025J12Rik AA407930 AF155546 Abcg1 Actl6a Adam8 Adipor1 Ampd2 Ankib1 Ankrd10 Ankrd32 Arf1 Arf6 Arl5 Asf1b Atp13a1 Atp1b1 Atp5g2 Aurka B4galt6 BC017634 BC021921 BC022641 BC025458 Baalc Bcas2 Bhlhb5 Brca1 C030018L16R…
135	V$NRF2_Q4: heterodimer containing Nrf2	209	209	671	4035	11256	-1.77	0.0	0.04	0.0	1110032D12Rik 1700095F04Rik 1700095N21Rik 2310066N05Rik 2410004C24Rik 4930449E07Rik 4930553M18Rik 5830426I05Rik AA407930 AA545217 AW742319 Actl6a Adam8 Anp32e Api5 Arl6ip1 Atp5g2 Atp6v1g1 B4galt3 B7h3 BC005752 BC006933 BC017634 BC021523 Bbc3 Bcas2 Bcl2l11 Bclaf1 Blmh Brca1 C030018L16Rik C1qb C1qtnf3 Cacnb3 Cai Casp1 Cbfb Ccl8 Ccnb2 Ccnc Cd14 Cd38 Cdc42se1 Cdc6 Cdh5 Cdw92 Cdyl Chchd5 Chd8 Chek1 Ck…
136	V$MEF2_02: myogenic MADS factor MEF-2	49	49	831	1125	14166	-1.78	0.0	0.02	0.0	5730592L21Rik Abi1 Actl6a Api5 Ccnb2 Ccnh Cd2bp2 Cd53 Cdca7 DXImx40e Dnajc2 Dscr1l2 Epb4.1l2 Extl3 F730004D16Rik Fancl Gmnn Hmgn1 Ing1 Mki67 Mtrr Pcolce Pde6d Pdk3 Pdlim1 Pdlim5 Plekha1 Poldip3 Polr2j Psmb1 Rad21 Rad51ap1 Rasa1 Rps6 Sdc1 Sfrs12 Sfrs3 Slc2a3 Stk35 Sult2a2 Tbce Tesk2 Thrap6 Tmc4 Trp53inp1 Uchl4 Vhlh Zfp160 Zmynd10
137	V$NKX25_01: homeo domain factor Nkx-2.5/Csx, tinman homolog	410	410	470	7560	7731	-1.79	0.0	0.05	0.0	1110017C15Rik 1110028E10Rik 1200009B18Rik 1200014P03Rik 1500002M01Rik 1500006O09Rik 1700001L23Rik 1700013H19Rik 1700030A21Rik 2310031L18Rik 2310075A12Rik 2610511E22Rik 2610528M18Rik 2700075B01Rik 3110010F15Rik 4430402O11Rik 4930449E07Rik 4930553M18Rik 4933424N09Rik 5730592L21Rik 5830426I05Rik 5830472H07Rik 6330406P08Rik A930011F22Rik AA407930 AI851464 AW742319 Abcg1 Abi1 Actl6a Acvr1b Adam8 Aebp2…
138	V$TFIIA_Q6	774	774	106	13756	1535	-1.82	0.0	0.03	0.0	0610040B21Rik 1110017C15Rik 1110028E10Rik 1110032D12Rik 1200008O12Rik 1200009B18Rik 1200014P03Rik 1300006C06Rik 1300013B24Rik 1500002M01Rik 1500006O09Rik 1700001L23Rik 1700013H19Rik 1700030A21Rik 1700095F04Rik 1700095N21Rik 1810033A06Rik 2010300G19Rik 2310031L18Rik 2310034L04Rik 2310066N05Rik 2410004C24Rik 2410080P20Rik 2600001J17Rik 2600016J21Rik 2600017H08Rik 2610317D23Rik 2610511E22Rik 2610528…
139	V$NFY_C: NF-Y binding site	32	32	848	370	14921	-1.88	0.0	3.9	2.45	1700001L23Rik 3110010F15Rik Actl6a Asf1b Aurka BC003267 Bhlhb5 Blm Calm2 Casp2 Cdca5 Cdkn2d Chst10 Cks2 Dolpp1 E130307C13 Ier3 Kif22 Maf1 Mcm3 Mcm7 Med8 Mrps12 Msh2 Pdk3 Piga Rbm4 Slc9a3r1 Thrap6 Uhrf1 Usp14 Zfp119
140	V$NKX61_01: NKX6-1	39	39	841	927	14364	-1.88	0.0	0.02	0.0	1110032D12Rik 1700030A21Rik 5730592L21Rik 5830472H07Rik AA407930 BC003993 Bhlhb5 Brca1 C1qtnf3 Ccnc Cdca1 Cpe Eif3s3 Elf2 F730004D16Rik Fignl1 Foxc1 Fundc1 Gtf3c2 Gzmc Gzmf Melk Nek2 Pdcd6ip Pld2 Poldip3 Psma2 Ptx3 Rfc3 Rpa3 Scotin Senp1 Stard3nl Tesk2 Thbs4 Zdhhc16 Zfp202 Zfp259 Zfp71-rs1
141	V$ARNT_02: AhR nuclear translocator homodimers	42	42	838	523	14768	-1.96	0.0	3.69	2.25	1200014P03Rik 1300006C06Rik Acvr1b Ankfy1 Ankrd10 Aurka Bcas2 Bex2 Ccnh Cdh5 DXImx40e Ddx39 Dnajc2 Dpm2 Dvl2 Foxm1 H2afz Ier3 Ilf3 Lox Miz1 Mtrr Nfx1 Nup88 Orc6l Pdcd6ip Rbbp4 Rchy1 Ris2 Rpa1 S100a6 Serac1 Sgol1 Slc2a3 Snrpa Stmn1 Tdg Tmem4 Trp53inp1 Trpm7 Tubb5 Xist
142	V$CEBPGAMMA_Q6	612	612	268	11012	4279	-1.98	0.0	0.05	0.0	0610040B21Rik 1110028E10Rik 1110032D12Rik 1200008O12Rik 1200009B18Rik 1200014P03Rik 1300006C06Rik 1300013B24Rik 1500002M01Rik 1500006O09Rik 1700001L23Rik 1700013H19Rik 1700030A21Rik 1700095F04Rik 1700095N21Rik 1810033A06Rik 2010300G19Rik 2310031L18Rik 2310066N05Rik 2410004C24Rik 2410080P20Rik 2600001J17Rik 2600017H08Rik 2610511E22Rik 2610528M18Rik 2700075B01Rik 2700082D03Rik 2700084L22Rik 2810013…
143	V$AP1_Q4: activator protein 1	698	698	182	12473	2818	-1.99	0.0	0.05	0.0	0610040B21Rik 1110017C15Rik 1110032D12Rik 1200009B18Rik 1200014P03Rik 1300006C06Rik 1300013B24Rik 1500002M01Rik 1500006O09Rik 1700001L23Rik 1700030A21Rik 1700095F04Rik 1700095N21Rik 1810033A06Rik 2310034L04Rik 2310066N05Rik 2410004C24Rik 2410006F12Rik 2600001J17Rik 2600016J21Rik 2610511E22Rik 2610528M18Rik 2700075B01Rik 2700082D03Rik 2700084L22Rik 2700087H15Rik 2810013E07Rik 3110010F15Rik 4930449…
144	V$SRF_Q4	56	56	824	1240	14051	-2.01	0.0	0.02	0.0	2310031L18Rik 2610511E22Rik 2700082D03Rik Abcg1 Ankfy1 Arf1 Arpc4 B4galt6 BC025458 Blm C1qb Celsr2 Chchd5 Chfr Cuedc2 Eif3s3 Fcgr1 Galgt1 Gatm Glipr1 Ier3 Ifit1 Lox Med8 Mlp Mrpl52 Mtss1 Myh9 Myo1h Paxip1 Pigf Rarres2 Rasa1 Rbl1 Repin1 Rgs11 Rps19 Scml2 Sdc1 Sfrs12 Slc29a2 Slfn4 Sms Spag5 Suv420h1 Tada3l Thrap6 Tm4sf1 Trpm7 Uchl4 Usp12 Usp18 Usp26 Vps29 Zc3hc1 Zfp7
145	V$OCT1_05: octamer-binding factor 1	46	46	834	1051	14240	-2.02	0.0	0.02	0.0	0610040B21Rik 1500006O09Rik 6330406P08Rik Aurkb Brca1 Bst2 C1qtnf3 Cdca7 Chst10 Clec4n Dck Dnajc9 Dncic2 E130307C13 Fbxo25 Gemin6 Gpr65 H2afv Hpvc2 Ier3ip1 Itgax Lyn Map3k7ip2 Minpp1 Mpeg1 Nedd9 Nfatc2ip Parp2 Pdlim5 Poldip3 Polm Polr2j Repin1 Rln1 Scml2 Sh3d1B Snrp1c Snrpb Srebf2 Tdg Thrap6 Vps16 Zc3hc1 Zfp422-rs1 Zfp566 Zfx
146	V$MEIS1BHOXA9_02: Meis-1b:HOXA9 heterodimeric binding	18	18	862	175	15116	-2.03	0.0	4.01	2.55	2610528M18Rik BC057552 Cpe D7Bwg0611e DXImx40e Dapk3 Enpp1 Gemin6 Gtf2e2 H2afz Mki67ip Ms4a11 Ms4a6d Myo6 Nup88 Nusap1 Polr2h Shfdg1
147	V$IK1_01: Ikaros 1	464	464	416	8451	6840	-2.06	0.0	0.07	0.0	0610040B21Rik 1110017C15Rik 1200009B18Rik 1200014P03Rik 1300013B24Rik 1700095F04Rik 2010300G19Rik 2310034L04Rik 2310075A12Rik 2600001J17Rik 2600016J21Rik 2600017H08Rik 2610317D23Rik 2610511E22Rik 2610528M18Rik 2700075B01Rik 2700082D03Rik 2700084L22Rik 2700087H15Rik 2810013E07Rik 4430402O11Rik 4930449E07Rik 4930563C04Rik 4933424N09Rik 5430413I02Rik 5730592L21Rik 5830426I05Rik 5830472H07Rik 6330406…
148	V$ZTA_Q2	258	258	622	4855	10436	-2.08	0.0	0.06	0.0	1110032D12Rik 1200014P03Rik 1500002M01Rik 1700001L23Rik 1700013H19Rik 1700095F04Rik 2310034L04Rik 2310066N05Rik 2410004C24Rik 2600016J21Rik 2610528M18Rik 2700082D03Rik 2700084L22Rik 4930553M18Rik 5730592L21Rik AA407930 AA545217 Abi1 Acp1 Acvr1b Adam8 Anp32e Aof2 Arl5 Arl6ip1 Atp6v1b2 BC003885 BC003993 BC005752 BC017133 BC017634 BC021921 BC025458 BC057552 Baalc Bbc3 Blmh Brca1 Brrn1 C1qa C1qb Cap1…
149	V$SF1_Q6	118	118	762	2367	12924	-2.1	0.0	0.04	0.0	1700001L23Rik 1700030A21Rik 4430402O11Rik 5430413I02Rik A930025J12Rik AI851464 Adipor1 Arf1 Atp13a1 Atp5g2 BC004690 BC018507 Bcl2l11 Bclaf1 Blm Brca1 C030018L16Rik C1qa Cap1 Ccdc5 Ccl12 Ccl8 Cdc20 Cdc6 Cdca7 Cdh5 Cdw92 Cfi Cklf Csf1r Csnk2a1 Csprs Cst6 D11Ertd498e Dusp11 Dvl1 Esco1 Fancl Fbs1 Fcgr1 Fcgr3 Fkbp3 Fliih G630055P03Rik Gak Gmnn Gpsm1 Gsg2 Gtf3c2 Hmmr Hs1bp1 Igsf7 Ilf3 Itgax Kin Krt2-17…
150	V$EVI1_02: ectopic viral integration site 1 encoded factor	12	12	868	375	14916	-2.11	0.0	0.01	0.0	Csf3r Dedd Dnajc5 Dut Glipr1 Hist1h3d Pkig Pnn Psmf1 Ris2 Rnf25 Stmn1
151	V$AML_Q6	175	175	705	3375	11916	-2.17	0.0	0.06	0.0	1110028E10Rik 1200009B18Rik 1200014P03Rik 1300013B24Rik 2310066N05Rik 2410080P20Rik 2610528M18Rik 2700087H15Rik 4930553M18Rik 4933424N09Rik 5830472H07Rik 6330406P08Rik 9130020G10Rik AA407930 Acp1 Adam8 Aebp2 Ankrd32 Aof2 B4galt6 B7h3 BC006933 Bcas2 Birc5 Brca1 Bst2 C1qa Caml Cap1 Ccdc5 Ccna2 Ccnb2 Ccnh Cct3 Cd2bp2 Cd53 Cdc7 Chek1 Cks2 Clec4n Col11a1 Col9a3 Cpne1 Csf1r Csf3r Ctla2a Cuedc2 D230016N…
152	V$SMAD3_Q6	528	528	352	8810	6481	-2.19	0.0	2.44	1.18	0610040B21Rik 1110017C15Rik 1110028E10Rik 1200008O12Rik 1200014P03Rik 1300006C06Rik 1500002M01Rik 1500006O09Rik 1700001L23Rik 1700013H19Rik 1700095F04Rik 1700095N21Rik 2010300G19Rik 2310031L18Rik 2310066N05Rik 2310075A12Rik 2410004C24Rik 2410006F12Rik 2600001J17Rik 2610528M18Rik 2700082D03Rik 2700087H15Rik 3110010F15Rik 4430402O11Rik 4930449E07Rik 4930563C04Rik 5430413I02Rik 5830472H07Rik 9130020…
153	V$CEBP_C: C/EBP binding site	191	191	689	3652	11639	-2.21	0.0	0.07	0.0	0610040B21Rik 1110028E10Rik 1300006C06Rik 1300013B24Rik 1700013H19Rik 1700030A21Rik 2310034L04Rik 2410006F12Rik 2610317D23Rik 2610528M18Rik 4430402O11Rik AA545217 AW550801 Actl6a Ampd2 Arl5 Asf1b Atp13a1 Atp1b1 B4galt3 B7h3 BC003236 BC003993 Bbc3 Blm Brrn1 C030018L16Rik C1qtnf3 Cai Casp1 Ccl12 Ccl8 Ccne2 Cd2bp2 Cd68 Cdc25b Cdh5 Cdw92 Cfl1 Chst10 Cklf Csf3r Csnk2a1 DXImx40e Dcbld1 Dck Dcps Ddx39 D…
154	V$ALPHACP1_01	32	32	848	384	14907	-2.24	0.0	3.48	2.08	2310034L04Rik 2600017H08Rik 4430402O11Rik Aurkb BC017133 BC031407 Calm2 Ccna2 Cdkn2d Cks1b Cnot3 Dapk3 Gpr65 Hes6 Hmmr Mclc Mre11a Nek2 Nqo1 Nup93 Pdk3 Polr2j Ptbp1 Rbm4 Reg1 Rpa2 Sip1 Slc25a29 Sox4 Tacc3 Uhrf1 Zik1
155	V$SREBP1_01: sterol regulatory element-binding protein 1	44	44	836	570	14721	-2.28	0.0	3.28	1.9	1200014P03Rik 2610317D23Rik AW742319 Ankfy1 Atp6v1g1 Aurka BC003940 Bcas2 Bex2 Blm Cenpc1 Col9a3 Cpe Dpm2 Dvl2 Dyt1 Fbxo25 Foxm1 Ilf3 Irf7 Itgax Lox Miz1 Mtrr Ncoa6ip Nup88 Paxip1 Pdcd6ip Ptbp1 Rbbp4 Rchy1 Ris2 Rps24 Rps6 Sgol1 Slc29a3 Slc2a3 Snrpa Srebf2 Tdg Trip13 Tubb5 Tubgcp3 Zfp202
156	V$OCT_C: Octamer binding site	46	46	834	1031	14260	-2.3	0.0	0.03	0.0	0610040B21Rik 1500006O09Rik 6330406P08Rik AI413631 Aurkb BC004690 Brca1 Bst2 C1qtnf3 Cdca7 Chst10 Clec4n Dck Dnajc9 Dncic2 Exo1 Extl3 Gpr65 H2afv Hpvc2 Kif20a Limd1 Lyn Map3k7ip2 Minpp1 Mpeg1 Mrps17 Nrarp Parp2 Parva Poldip3 Polm Polr2j Ppp3r1 Rab2 Rab4b Repin1 Rln1 Snrp1c Srebf2 Tdg Thrap6 Trim41 Zfp422-rs1 Zfp566 Zfx
157	V$ELF1_Q6	397	397	483	7242	8049	-2.3	0.0	0.1	0.0	1110017C15Rik 1110032D12Rik 1300013B24Rik 1700001L23Rik 1700013H19Rik 1700030A21Rik 1700095F04Rik 2310075A12Rik 2410006F12Rik 2410080P20Rik 2600016J21Rik 2600017H08Rik 2610317D23Rik 2610528M18Rik 2700075B01Rik 2700082D03Rik 3110010F15Rik 4930553M18Rik 4933424N09Rik 5430413I02Rik 5830472H07Rik 5930412E23Rik 6330406P08Rik A930025J12Rik AI851464 AW550801 AW742319 Abcg1 Abi1 Acp1 Acvr1b Adam8 Aebp2 A…
158	V$PAX9_B: zebrafish Pax-9 binding sites	216	216	664	3444	11847	-2.34	0.0	2.42	1.17	0610040B21Rik 1300013B24Rik 1500006O09Rik 1700095N21Rik 2310075A12Rik 2410004C24Rik 2600001J17Rik 2610317D23Rik 2700087H15Rik 4930563C04Rik 4933424N09Rik 5830426I05Rik 5930412E23Rik AA407930 Abi1 Ankib1 Api5 Arpc3 B7h3 BC003236 BC005752 Baalc Bbc3 Bcl11a Bclaf1 Cacnb3 Caml Cant1 Car9 Ccl12 Cdc6 Cdipt Cdk2ap1 Cdk9 Cdkn2d Cdyl Chchd5 Cks1b Cks2 Clns1a Cnot7 Crabp2 Crat Csnk2a1 Ctdsp2 Ctgf Ctss Cyr6…
159	V$CREBP1CJUN_01: CRE-binding protein 1:c-Jun heterodimer	45	45	835	589	14702	-2.35	0.0	3.19	1.85	2310031L18Rik 5930412E23Rik AA407930 Ampd2 B4galt3 Bcas2 Brrn1 Ccna2 Ch25h Clasp2 Dapk3 Dvl1 Fscn1 Gemin6 Glipr1 Gzmc Gzmf Gzmg Ilf3 Kntc2 Lzp-s Mcm5 Med31 Nedd1 Nf1 Nup133 Orc5l Polb Rab4b Rps9 Sms Snrpa Snrpg Stard3nl Surb7 Tdg Thoc1 Thrap6 Trim27 Tubgcp3 Tyrobp Usf1 Vrk3 Zfp472 Zfp87
160	V$HTF_01	50	50	830	669	14622	-2.36	0.0	3.12	1.8	1110032D12Rik 2310031L18Rik 2610528M18Rik 4930449E07Rik Atp1b1 BC031407 Baz1b Bub1b Ccnh Cdca4 Chfr Cpe Dnajc2 Dnmt1 Enpp1 Fbxo25 Fcgr1 Gtf2h4 Gtf3c2 Havcr2 Hmmr Hrmt1l2 Med31 Mllt1 Mre11a Ms4a11 Ms4a6d Mtbp Mthfr Myh9 Nat2 Ninj1 Osmr Pycr2 Rbl1 Rfwd3 Rgs1 Rgs20 Riok2 Rln1 Rnf25 Rps24 Sf3b1 Slc15a2 Snrpa1 Timp1 Traip Xpnpep1 Zdhhc16 Zfp64
161	V$RREB1_01: Ras-responsive element binding protein 1	60	60	820	1285	14006	-2.37	0.0	0.04	0.0	0610040B21Rik 4930553M18Rik Ankrd32 Anp32e Atp1b1 B4galt6 BC031407 Car9 Cdc42se1 Cdca5 Chek1 Dip3b Dpm2 Eif3s3 Fubp1 Gnb1 Gpsm1 Gtf2e2 H2afv Hnrpll Ifi1 Kntc2 Lgmn Med8 Melk Mlp Nab2 Nme6 Ntn1 Nudt1 Parva Purg Rab38 Rarres2 Rbbp4 Rbm4 Repin1 Reps1 Rgs20 Rln1 Rps13 Rsad2 Scrg1 Serpine2 Siva Slc24a6 Smpdl3b Snrpa Stmn1 Sult2a2 Surb7 Tex13 Timp1 Tmc4 Tuft1 Usp21 Xist Zc3hdc1 Zfp119 Zfp160
162	V$ATATA_B: Avian C-type TATA box	54	54	826	1174	14117	-2.37	0.0	0.04	0.0	1110032D12Rik 1300013B24Rik 2310034L04Rik 5430413I02Rik 5830426I05Rik Acvr1b Ankfy1 Aof2 Arpc3 Atp13a1 BC005752 Bhlhb5 Cdc6 Ch25h Cpsf2 D3Ertd250e Depdc1a Dscr1l2 Dusp11 Eif3s6 Eif4b Galnt10 Glb1 Hapln1 Hcngp Hist1h4i Ing1 Kdelc1 Lsm8 Lyzs Lzp-s Mad2l1 Mcm2 Nspc1 Nusap1 Olfml3 Pdcd6ip Pus3 Rasa1 Recql5 Reg1 Riok2 Scrg1 Sms Spag7 Spata6 Stk35 Tbce Tm4sf1 Usf1 Xist Zfp276 Zfx Zik1
163	V$AREB6_02: AREB6 (Atp1a1 regulatory element binding factor 6)	321	321	559	5900	9391	-2.38	0.0	0.1	0.0	1110028E10Rik 1200014P03Rik 1300013B24Rik 1500002M01Rik 1500006O09Rik 1700013H19Rik 1700095F04Rik 1700095N21Rik 1810033A06Rik 2410006F12Rik 2610511E22Rik 2700075B01Rik 2700082D03Rik 2700084L22Rik 2700087H15Rik 4930449E07Rik 4930563C04Rik 5730592L21Rik 9130020G10Rik A930025J12Rik AA545217 AW550801 AW742319 Abtb1 Acp1 Acvr1b Adipor1 Arf1 Arl6ip1 Arpc4 Atp1b1 Atp6v1g1 B4galt6 B7h3 BC003940 BC004690 …
164	V$LPOLYA_B: Lentiviral Poly A signal	166	166	714	3185	12106	-2.39	0.0	0.08	0.0	1110032D12Rik 1200008O12Rik 2310066N05Rik 2610317D23Rik 2610528M18Rik 2700082D03Rik 5830472H07Rik A930025J12Rik AW742319 Ankib1 Ankrd32 Atp5g2 Aurka B4galt6 BC004690 BC005752 BC017634 BC021921 BC022641 BC031407 BC057552 Baz1b Bex2 Bub1b C030018L16Rik Cbx2 Ccl12 Ccnh Cd14 Cdc91l1 Cdca4 Cenpf Chd8 Cks1b Ctsc Ctss Cxcr4 D230016N13Rik D7Bwg0611e Dbnl Dcbld1 Dcps Ddx54 Dedd Dmap1 Dtymk Dusp11 Dvl2 Dyt…
165	V$E47_02: E47	112	112	768	2223	13068	-2.4	0.0	0.06	0.0	1700013H19Rik 1810033A06Rik 5730592L21Rik 6330406P08Rik AA545217 AW742319 Arl6ip1 Atp1b1 B4galt6 BC003236 BC003885 BC017634 BC021921 Baalc Baz2a Bbc3 Brca1 Bub1b C1qb Cant1 Cap1 Ccdc5 Cenpc1 Cenpf Col16a1 Col9a3 D230016N13Rik DXImx40e Dhrs8 Dip3b Dnajc9 Dpm2 Ect2 Eif2b2 Fbp1 G630055P03Rik Gak Glipr1 Gorasp2 H2afz Havcr2 Hbs1l Hes6 Hmgn2 Hrmt1l2 Hs1bp3 Ifi1 Ifi44 Incenp Irf7 Kcne3 Kcnn4 Khdrbs1 Le…
166	V$HEB_Q6	237	237	643	4430	10861	-2.4	0.0	0.09	0.0	1110028E10Rik 1200009B18Rik 1200014P03Rik 1300006C06Rik 1700001L23Rik 1700095F04Rik 2010300G19Rik 2310031L18Rik 2310034L04Rik 2310066N05Rik 2410004C24Rik 2600001J17Rik 2600016J21Rik 2610528M18Rik 2810013E07Rik 4430402O11Rik 4930563C04Rik 4933424N09Rik 5730592L21Rik 9130020G10Rik AW550801 Abtb1 Aebp2 Arf6 Arfrp1 Asf1b Atp13a1 BC017133 BC017634 BC018507 BC021921 BC022641 BC025458 Bcl2l11 Bclaf1 Bir…
167	V$ETS1_B: c-ETS-1 binding site	370	370	510	6750	8541	-2.41	0.0	0.11	0.0	0610040B21Rik 1110017C15Rik 1110032D12Rik 1200008O12Rik 1200014P03Rik 1300013B24Rik 1700095F04Rik 1700095N21Rik 1810033A06Rik 2310034L04Rik 2310075A12Rik 2410006F12Rik 2600001J17Rik 2600016J21Rik 2600017H08Rik 2610317D23Rik 2700084L22Rik 2700087H15Rik 2810013E07Rik 3110010F15Rik 4430402O11Rik 4930553M18Rik 5430413I02Rik 5830426I05Rik 5830472H07Rik 6330406P08Rik A930011F22Rik A930025J12Rik AW55200…
168	V$E12_Q6	213	213	667	4006	11285	-2.42	0.0	0.09	0.0	0610040B21Rik 1300006C06Rik 1500002M01Rik 1500006O09Rik 1810033A06Rik 4930553M18Rik 4930563C04Rik AA545217 AW550801 Abcg1 Ankib1 Ankrd10 Aof2 Arf1 Arpc3 Asf1b Atp1b1 BC003940 BC003993 BC006933 BC017634 BC018507 BC021523 BC021921 BC025458 BC057893 Baalc Biklk Blm Blmh Bst2 Bub1b C1qa Cap1 Casp2 Ccdc5 Ccl12 Ccna2 Ccnc Cd68 Cdc42se1 Cdh5 Cdk2 Cdk9 Cdkn2d Celsr2 Cenpc1 Ckap2 Cklf Cks2 Clec4n Cnot3 Cn…
169	V$EFC_Q6	471	471	409	8499	6792	-2.43	0.0	0.12	0.0	0610040B21Rik 1110028E10Rik 1110032D12Rik 1200008O12Rik 1300006C06Rik 1300013B24Rik 1700001L23Rik 1700095N21Rik 1810033A06Rik 2310034L04Rik 2410004C24Rik 2410006F12Rik 2410080P20Rik 2600001J17Rik 2700082D03Rik 2700084L22Rik 2700087H15Rik 3110010F15Rik 4430402O11Rik 4930449E07Rik 4930563C04Rik 4933424N09Rik 5830472H07Rik 6330406P08Rik 9130020G10Rik A930011F22Rik AI413631 AW550801 AW552001 AW742319…
170	V$SRF_Q6: serum response factor	44	44	836	981	14310	-2.46	0.0	0.04	0.0	2610511E22Rik 2700082D03Rik Abcg1 Ankfy1 Arf1 Arpc4 BC025458 C1qb Chchd5 Cuedc2 Ddost Eif3s3 Gatm Glipr1 Lox Mkrn1 Mlp Mrpl52 Myh9 Orc5l Paxip1 Rarres2 Rbl1 Rgs11 Rps19 Sdc1 Sdc4 Serpine2 Sfrs12 Slfn4 Spag5 Suv420h1 Tada3l Tmc4 Trpm7 Uchl4 Usp12 Usp18 V1ra4 Vps29 Xpo1 Zc3hc1 Zfp202 Zfp7
171	V$GATA1_03: GATA-binding factor 1	287	287	593	5291	10000	-2.46	0.0	0.11	0.0	1110017C15Rik 1110028E10Rik 1200008O12Rik 1200009B18Rik 1200014P03Rik 1300006C06Rik 1500002M01Rik 1700001L23Rik 1700095F04Rik 2010300G19Rik 2310031L18Rik 2310034L04Rik 2310066N05Rik 2410004C24Rik 2410006F12Rik 2410080P20Rik 2700084L22Rik 4430402O11Rik 4930449E07Rik 4930553M18Rik 4933424N09Rik 5730592L21Rik 5930412E23Rik A930011F22Rik A930025J12Rik AW742319 Acp1 Ankrd32 Api5 Arl5 Arl6ip1 Arpc3 Atp…
172	V$PAX6_01: Pax-6	429	429	451	7153	8138	-2.48	0.0	2.0	0.82	0610040B21Rik 1110017C15Rik 1110032D12Rik 1200009B18Rik 1200014P03Rik 1300013B24Rik 1700001L23Rik 1700013H19Rik 1700030A21Rik 1700095F04Rik 1700095N21Rik 1810033A06Rik 2010300G19Rik 2310031L18Rik 2310034L04Rik 2310066N05Rik 2410004C24Rik 2410080P20Rik 2600001J17Rik 2600016J21Rik 2600017H08Rik 2610511E22Rik 2610528M18Rik 2700075B01Rik 2700084L22Rik 2700087H15Rik 2810013E07Rik 4930449E07Rik 4930553…
173	V$MRF2_01: modulator recognition factor 2	522	522	358	9370	5921	-2.49	0.0	0.12	0.0	0610040B21Rik 1110017C15Rik 1110028E10Rik 1110032D12Rik 1200009B18Rik 1300006C06Rik 1300013B24Rik 1500002M01Rik 1500006O09Rik 1700013H19Rik 1700030A21Rik 1700095F04Rik 1700095N21Rik 1810033A06Rik 2010300G19Rik 2310031L18Rik 2310066N05Rik 2410080P20Rik 2600001J17Rik 2600017H08Rik 2610511E22Rik 2610528M18Rik 2700087H15Rik 4930449E07Rik 4930563C04Rik 4933424N09Rik 5730592L21Rik 5830426I05Rik 5930412…
174	V$TAXCREB_01: Tax/CREB complex	32	32	848	395	14896	-2.5	0.0	3.18	1.84	1200014P03Rik 1300006C06Rik 1700095N21Rik 2700084L22Rik Bub1b Calm2 Cbx2 Ccne2 Crat Etnk1 Fnbp1 Foxm1 H2afv Hkr3 Kcne3 Kntc2 Med31 Mscp Msh2 Mtrr Notch2 Paxip1 Pigf Poldip3 Rbl1 Rfx5 Sgol1 Slc15a3 Slc29a3 Traip Trib2 Vps29
175	V$SREBP1_Q6	307	307	573	5043	10248	-2.5	0.0	2.05	0.84	0610040B21Rik 1110017C15Rik 1110028E10Rik 1200008O12Rik 1300006C06Rik 1500006O09Rik 1700001L23Rik 1700013H19Rik 1700095N21Rik 2310075A12Rik 2410006F12Rik 2600016J21Rik 2700075B01Rik 2700087H15Rik 4430402O11Rik 4930553M18Rik 4930563C04Rik 5430413I02Rik 5730592L21Rik 5830472H07Rik 9130020G10Rik AI413631 Abtb1 Adipor1 Ampd2 Ankfy1 Ankib1 Anp32e Aof2 Api5 Arf6 Arl6ip1 Arpc4 Atp1b1 Atp5g2 B4galt3 B4ga…
176	V$CACCCBINDINGFACTOR_Q6	83	83	797	1217	14074	-2.51	0.0	2.67	1.4	1700095N21Rik 2310075A12Rik 2410004C24Rik 2610317D23Rik 4930449E07Rik 5930412E23Rik Abcg1 Ampd2 Aof2 Arl6ip1 BC021523 BC025458 BC031407 Bex2 Birc5 Ccl12 Cdk2 Cdk2ap1 Chst10 Clasp2 Csf3r D11Ertd498e Ddit4 Ddx54 Dolpp1 Dscr1l2 Dut Dvl1 Eif3s6 Fcer1g Gak Gatm Glipr1 Gtf3c4 Hdac3 Hmgcr Kcna4 Kin Lrrfip1 Lta4h Man2a1 March7 Mbip Mclc Mcm6 Med8 Mgea5 Myo6 Ncdn Nelf Nfya Ntn1 Nup155 Nutf2 Pdlim4 Phtf1 P…
177	V$CDP_02: transcriptional repressor CDP	15	15	865	146	15145	-2.52	0.0	3.52	2.11	BC021921 Clns1a Galnt10 Hs2st1 Msr1 Nup155 Poldip3 Rab40c Repin1 Rfwd3 Slc15a2 Snrp1c Snx1 Stk35 Zfx
178	V$MYCMAX_02: c-Myc:Max heterodimer	288	288	592	5289	10002	-2.56	0.0	0.13	0.0	0610040B21Rik 1110028E10Rik 1110032D12Rik 1300006C06Rik 1500002M01Rik 1700013H19Rik 1700095N21Rik 2310031L18Rik 2410004C24Rik 2410080P20Rik 2600016J21Rik 2610317D23Rik 2610511E22Rik 2610528M18Rik 2700075B01Rik 2700082D03Rik 2810013E07Rik 4930553M18Rik 4930563C04Rik 5730592L21Rik AA407930 AA545217 AW550801 AW742319 Abi1 Adam8 Ampd2 Ankfy1 Ankrd10 Arf6 Atp1b1 Atp6v1g1 Aurka Aurkb B4galt6 B7h3 BC003…
179	V$AREB6_03: AREB6 (Atp1a1 regulatory element binding factor 6)	122	122	758	2379	12912	-2.56	0.0	0.08	0.0	1700013H19Rik 1700030A21Rik 1810033A06Rik AA545217 AW550801 Abcg1 Ampd2 Ankib1 Arl6ip1 Atp5g2 BC003236 BC003885 Birc5 Brca1 C1qa C1qb Cap1 Cd68 Cdk2ap1 Ckap2 Cmas Cnot3 Ctsc Cyr61 D230016N13Rik D3Ertd250e DXImx40e Dcps Ddost Dip3b Dnmt3a Dsg2 Dut Dyt1 Eif2b2 Eif3s6 F730004D16Rik Fbp1 G630055P03Rik Galgt1 Hcngp Hmmr Hpvc2 Hrmt1l2 Igsf8 Kcna4 Kdelr1 Letm1 Map3k7ip2 Mcm7 Mki67 Mki67ip Mllt1 Mphosph6…
180	V$COREBINDINGFACTOR_Q6	272	272	608	5007	10284	-2.57	0.0	0.13	0.0	1110028E10Rik 1200009B18Rik 1200014P03Rik 1300006C06Rik 1300013B24Rik 1700001L23Rik 1700013H19Rik 2310031L18Rik 2310066N05Rik 2410006F12Rik 2410080P20Rik 2610317D23Rik 2610528M18Rik 2700084L22Rik 4930553M18Rik 4930563C04Rik 4933424N09Rik 5830472H07Rik 6330406P08Rik 9130020G10Rik AA407930 AW742319 Acp1 Adam8 Aebp2 Ankrd10 Ankrd32 Aof2 Arf1 Arl6ip1 Arpc3 B7h3 BC003236 BC006933 BC012278 BC021523 Bca…
181	V$R_01: Epstein-Barr virus transcription factor R	20	20	860	219	15072	-2.61	0.0	3.29	1.9	2310034L04Rik BC017634 BC021523 Cyr61 Dip3b Dmap1 Evl Galgt1 Mcm7 Mkrn1 Mmp13 Ncdn Nfat5 P2ry6 Pcaf Plxnb2 Slk Stk35 Tmem4 Tyrobp
182	V$OCT1_B: Octamer binding factor 1	42	42	838	931	14360	-2.62	0.0	0.04	0.0	0610040B21Rik Arl5 Aurkb BC004690 BC017634 Brca1 C1qtnf3 Cap1 Cdca7 Chd8 Chst10 Clec4n Dck Exo1 H2afv Hpvc2 Limd1 Lyn Minpp1 Mrps17 Nrarp Parp2 Pla2g7 Poldip3 Polm Polr2j Ptdss1 Rab2 Rab4b Repin1 Rln1 Rsad2 Slfn4 Sms Snrp1c Srebf2 Tdg Trim41 Zfp422-rs1 Zfp566 Zfp598 Zfx
183	V$EVI1_04: ectopic viral integration site 1 encoded factor	638	638	242	11348	3943	-2.63	0.0	0.13	0.0	1110032D12Rik 1200009B18Rik 1300006C06Rik 1500002M01Rik 1500006O09Rik 1700013H19Rik 1700030A21Rik 1700095N21Rik 1810033A06Rik 2010300G19Rik 2310031L18Rik 2310066N05Rik 2410004C24Rik 2600001J17Rik 2600016J21Rik 2600017H08Rik 2610317D23Rik 2610511E22Rik 2610528M18Rik 2700075B01Rik 2700082D03Rik 2700084L22Rik 2810013E07Rik 3110010F15Rik 4430402O11Rik 4930449E07Rik 4930553M18Rik 4930563C04Rik 4933424…
184	V$TGIF_01: TGIF (5'TG3' interacting factor)	228	228	652	4217	11074	-2.67	0.0	0.14	0.0	1200009B18Rik 1500002M01Rik 1700030A21Rik 1700095F04Rik 1700095N21Rik 2310031L18Rik 2310034L04Rik 2410004C24Rik 2410006F12Rik 2410080P20Rik 2600016J21Rik 4430402O11Rik 5730592L21Rik 5830426I05Rik 5830472H07Rik 6330406P08Rik A930011F22Rik Abi1 Acp1 Adam8 Ankib1 Anp32e Aof2 Arf1 Arl6ip1 Atp13a1 Atp1b1 Atp6v1g1 B7h3 BC003885 BC004690 BC021921 BC022641 BC057552 Baalc Baz1b Bbc3 Bclaf1 Blmh Cacnb3 Cai…
185	V$NFKB_Q6_01	576	576	304	9758	5533	-2.69	0.0	1.76	0.65	0610040B21Rik 1110028E10Rik 1200014P03Rik 1300013B24Rik 1700001L23Rik 1700095F04Rik 1700095N21Rik 2310031L18Rik 2310066N05Rik 2310075A12Rik 2410004C24Rik 2410006F12Rik 2410080P20Rik 2600001J17Rik 2600016J21Rik 2600017H08Rik 2610317D23Rik 2700082D03Rik 2700084L22Rik 2700087H15Rik 2810013E07Rik 3110010F15Rik 4430402O11Rik 4930449E07Rik 4933424N09Rik 5430413I02Rik 5730592L21Rik 5930412E23Rik 9130020…
186	V$SRF_Q5_01	242	242	638	4456	10835	-2.71	0.0	0.15	0.0	1200014P03Rik 1500002M01Rik 1700013H19Rik 2310031L18Rik 2610511E22Rik 2700082D03Rik 4930449E07Rik 5430413I02Rik 5930412E23Rik 6330406P08Rik A930011F22Rik AA407930 AW742319 Abcg1 Ampd2 Ankfy1 Ankrd10 Arf1 Arf6 Arpc4 Atp6v1g1 B4galt3 B4galt6 BC017133 BC021523 BC022641 BC025458 Baalc Bcl2l11 Bclaf1 Bhlhb5 Blm C1qa C1qb C1qtnf3 Calm2 Cbx2 Ccnc Ccnh Cd72 Cdc20 Cdc25b Cdca4 Cdipt Cdw92 Celsr2 Chchd5 Ch…
187	V$PAX5_02: B-cell-specific activating protein	7	7	873	47	15244	-2.71	0.0	3.64	2.21	Cd14 Enpp1 Polr2j Sap30 Slc25a15 Stmn1 Trpm7
188	V$TITF1_Q3: TTF-1, TITF1 (thyroid transcription factor 1)	354	354	526	5914	9377	-2.73	0.0	1.67	0.58	1200009B18Rik 1500002M01Rik 1700001L23Rik 1700030A21Rik 1700095N21Rik 2310034L04Rik 2610511E22Rik 2610528M18Rik 4430402O11Rik 4930449E07Rik 5730592L21Rik A930025J12Rik AW742319 Acp1 Actl6a Acvr1b Adam8 Aebp2 Ampd2 Ankfy1 Ankrd32 Aof2 Arf1 Arf6 Arl6ip1 Arpc3 Atp13a1 B4galt3 BC003236 BC003267 BC003993 BC005752 BC006933 BC017133 BC018507 BC025458 BC031407 Bcas2 Bcl2l11 Bclaf1 Bex2 Biklk Bin3 Blmh Br…
189	V$PITX2_Q2: pituitary homeobox factor 2	389	389	491	6530	8761	-2.76	0.0	1.61	0.55	1110017C15Rik 1200009B18Rik 1300013B24Rik 1500006O09Rik 1700030A21Rik 1700095F04Rik 1700095N21Rik 2310031L18Rik 2310066N05Rik 2410080P20Rik 2600001J17Rik 2600016J21Rik 2600017H08Rik 2700075B01Rik 2810013E07Rik 3110010F15Rik 4430402O11Rik 4930553M18Rik 4930563C04Rik 4933424N09Rik 5430413I02Rik 5830472H07Rik 5930412E23Rik 6330406P08Rik A930025J12Rik AA407930 AA545217 AI851464 AW742319 Abcg1 Abi1 Ac…
190	V$VMAF_01: v-Maf	565	565	315	9585	5706	-2.77	0.0	1.65	0.58	0610040B21Rik 1110017C15Rik 1110028E10Rik 1110032D12Rik 1200008O12Rik 1200009B18Rik 1200014P03Rik 1300006C06Rik 1300013B24Rik 1500002M01Rik 1500006O09Rik 1700001L23Rik 1700013H19Rik 1700030A21Rik 1700095N21Rik 1810033A06Rik 2310031L18Rik 2310066N05Rik 2410004C24Rik 2410006F12Rik 2600001J17Rik 2600016J21Rik 2600017H08Rik 2610511E22Rik 2700075B01Rik 2700084L22Rik 2700087H15Rik 2810013E07Rik 4430402…
191	V$MMEF2_Q6: myocyte enhancer factor	276	276	604	5025	10266	-2.79	0.0	0.19	0.0	1110032D12Rik 1200009B18Rik 1500002M01Rik 1700013H19Rik 2010300G19Rik 2310034L04Rik 2310066N05Rik 2600017H08Rik 2610528M18Rik 2700082D03Rik 2810013E07Rik 3110010F15Rik 4930449E07Rik 4933424N09Rik 6330406P08Rik A930025J12Rik AI851464 Abi1 Actl6a Acvr1b Ampd2 Ankfy1 Ankib1 Arf6 Arl5 Arpc3 Atp13a1 Atp6v1b2 Aurka B4galt3 BC003236 BC003267 BC006933 BC018507 Baz1b Baz2a Bcl11a Brca1 Brrn1 Bub1b Cai Can…
192	V$CDPCR1_01: cut-like homeodomain protein	676	676	204	11971	3320	-2.79	0.0	0.15	0.0	1110017C15Rik 1110028E10Rik 1200008O12Rik 1200009B18Rik 1300013B24Rik 1500002M01Rik 1700001L23Rik 1700013H19Rik 1700030A21Rik 1700095F04Rik 1700095N21Rik 1810033A06Rik 2010300G19Rik 2310031L18Rik 2310066N05Rik 2410004C24Rik 2410006F12Rik 2600001J17Rik 2600016J21Rik 2600017H08Rik 2610317D23Rik 2610511E22Rik 2610528M18Rik 2700082D03Rik 2700084L22Rik 2810013E07Rik 3110010F15Rik 4430402O11Rik 4930449…
193	V$EBF_Q6	237	237	643	4346	10945	-2.8	0.0	0.17	0.0	1110017C15Rik 1300006C06Rik 1700013H19Rik 1700095F04Rik 1810033A06Rik 2410004C24Rik 2410006F12Rik 2410080P20Rik 2700087H15Rik 3110010F15Rik 4430402O11Rik 4930553M18Rik 4933424N09Rik 5730592L21Rik 6330406P08Rik A930011F22Rik AI851464 AW550801 AW742319 Abcg1 Abtb1 Acp1 Adam8 Aebp2 Ampd2 Ankfy1 Arpc4 Atp1b1 B7h3 BC003267 BC018507 BC021523 BC025458 BC031407 Baalc Baz2a Bcas2 Bcl11a Bclaf1 Biklk Birc5…
194	V$SREBP_Q3	272	272	608	4946	10345	-2.82	0.0	0.2	0.0	1110017C15Rik 1110028E10Rik 1200008O12Rik 1300006C06Rik 2410006F12Rik 2410080P20Rik 2700075B01Rik 2700087H15Rik 4930449E07Rik 4930563C04Rik 5830472H07Rik A930025J12Rik AI851464 Acp1 Anp32e Arl6ip1 Arpc4 Atp5g2 Atp6v1b2 B7h3 BC003236 BC003267 BC003993 BC004690 BC006933 BC057552 Baz2a Bbc3 Bcas2 Bcl11a Bclaf1 Biklk Bub1b C1qb C1qtnf3 Caml Car9 Ccl8 Ccnc Cct3 Cd38 Cd72 Cdc25b Cdc7 Cdca4 Cdca5 Cdipt …
195	V$IRF_Q6	211	211	669	3887	11404	-2.83	0.0	0.17	0.0	1300006C06Rik 1500006O09Rik 1700030A21Rik 2310034L04Rik 2410004C24Rik 2410080P20Rik 2600001J17Rik 2600017H08Rik 2610317D23Rik 2700084L22Rik 9130020G10Rik AI413631 AW742319 Abi1 Acp1 Actl6a Ankib1 Ankrd32 Aof2 Arl6ip1 Arpc3 Atp6v1b2 B4galt3 BC003993 BC005752 Baz2a Bbc3 Bcas2 Bhlhb5 Birc5 Bst2 Bub1b C030018L16Rik C1qtnf3 Car9 Casp1 Ccdc5 Ccl12 Ccl8 Ccnb2 Ccne2 Cd2bp2 Cd38 Cdh5 Cdk2ap1 Cenph Chchd5 …
196	V$COUP_01: COUP:HNF-4 heterodimer	120	120	760	2302	12989	-2.84	0.0	0.12	0.0	1110017C15Rik 1110028E10Rik 1200014P03Rik 1500006O09Rik 2600016J21Rik 2810013E07Rik 3110010F15Rik 5830472H07Rik A930025J12Rik Actl6a Adam8 Adipor1 Ankrd32 Aof2 Arl6ip1 Aurkb BC003267 BC017133 Baz1b Baz2a Bclaf1 Biklk Brca1 Bst2 Car9 Cbfb Cd14 Cd38 Cdipt Cdk2 Cdyl Cenpc1 Chfr Chst10 Ckap2 Clec4n Crabp2 Csnk2a1 Csprs Ctgf Ctsc Cuedc2 Dcbld1 Deadc1 Dvl1 Dyt1 Eif3s6 Epb4.1l2 Fbp1 Fbxo38 Fscn1 Galnt4 …
197	V$FOX_Q2	658	658	222	11646	3645	-2.84	0.0	0.18	0.0	0610040B21Rik 1110017C15Rik 1110028E10Rik 1110032D12Rik 1200008O12Rik 1200009B18Rik 1300006C06Rik 1300013B24Rik 1500002M01Rik 1500006O09Rik 1700001L23Rik 1700013H19Rik 1700030A21Rik 1700095F04Rik 1810033A06Rik 2010300G19Rik 2310034L04Rik 2310066N05Rik 2310075A12Rik 2410004C24Rik 2410080P20Rik 2600001J17Rik 2600017H08Rik 2610317D23Rik 2610511E22Rik 2610528M18Rik 2700075B01Rik 2700082D03Rik 2700084…
198	V$HNF3B_01: Hepatocyte Nuclear Factor 3beta	646	646	234	11436	3855	-2.85	0.0	0.19	0.0	0610040B21Rik 1110017C15Rik 1110028E10Rik 1110032D12Rik 1200008O12Rik 1200009B18Rik 1300006C06Rik 1300013B24Rik 1500002M01Rik 1500006O09Rik 1700001L23Rik 1700013H19Rik 1700030A21Rik 1700095F04Rik 1810033A06Rik 2010300G19Rik 2310034L04Rik 2310075A12Rik 2410004C24Rik 2410080P20Rik 2600001J17Rik 2600017H08Rik 2610317D23Rik 2610511E22Rik 2610528M18Rik 2700075B01Rik 2700082D03Rik 2810013E07Rik 3110010…
199	V$NKX22_01: NK2 class homeobox factor 2	103	103	777	1997	13294	-2.89	0.0	0.12	0.0	1500002M01Rik 1700013H19Rik 1700095F04Rik 2310031L18Rik 2310034L04Rik 2600016J21Rik 5830426I05Rik AA545217 AI851464 AW550801 Acvr1b Ampd2 BC003236 BC005752 Bin3 C1qtnf3 Cai Ccdc5 Cdca1 Cenpc1 Cfl1 Csf3r Ctla2a Ctsh Cuedc2 Dcbld1 Ddit4 Dmap1 Dnajc5 Eif3s3 Eif4b Elf2 Epb4.1l2 Erf Fancl Fcgr3 Foxc1 Ggta1 Gorasp2 Gpr65 H2afv Hs2st1 Ifit1 Kcne3 Kif22 Lgals3 Llglh Ly86 Mad2l1 Mcm3 Med6 Melk Mphosph6 Mt…
200	V$CDX2_Q5	549	549	331	9732	5559	-2.89	0.0	0.24	0.0	0610040B21Rik 1110017C15Rik 1110032D12Rik 1200009B18Rik 1500002M01Rik 1700013H19Rik 1700030A21Rik 1700095N21Rik 1810033A06Rik 2010300G19Rik 2310031L18Rik 2310034L04Rik 2310066N05Rik 2410080P20Rik 2600001J17Rik 2600017H08Rik 2610317D23Rik 2610511E22Rik 2610528M18Rik 2700075B01Rik 2700082D03Rik 2700084L22Rik 2700087H15Rik 2810013E07Rik 3110010F15Rik 4430402O11Rik 4930449E07Rik 4930563C04Rik 4933424…
201	V$BARBIE_01: barbiturate-inducible element	451	451	429	7649	7642	-2.89	0.0	1.38	0.42	1110028E10Rik 1200009B18Rik 1300013B24Rik 1700001L23Rik 2310075A12Rik 2410004C24Rik 2600001J17Rik 2600016J21Rik 2610511E22Rik 2700075B01Rik 2700087H15Rik 2810013E07Rik 3110010F15Rik 4430402O11Rik 4930553M18Rik 4933424N09Rik 9130020G10Rik A930011F22Rik A930025J12Rik AI413631 AI851464 AW550801 Abcg1 Abi1 Acvr1b Ampd2 Ankrd10 Ankrd32 Anp32e Api5 Arfrp1 Arpc4 Asf1b Atp13a1 Atp1b1 Atp6v1g1 Aurka Aurkb…
202	V$E2A_Q2	532	532	348	9055	6236	-2.9	0.0	1.41	0.42	0610040B21Rik 1110017C15Rik 1110028E10Rik 1200014P03Rik 1300006C06Rik 1300013B24Rik 1500002M01Rik 1500006O09Rik 1700030A21Rik 1700095F04Rik 1700095N21Rik 1810033A06Rik 2010300G19Rik 2310031L18Rik 2310034L04Rik 2410004C24Rik 2410006F12Rik 2600001J17Rik 2600016J21Rik 2610317D23Rik 2700075B01Rik 2700082D03Rik 2700087H15Rik 2810013E07Rik 4930449E07Rik 4930553M18Rik 4930563C04Rik 5730592L21Rik 5830426…
203	V$MTATA_B: Muscle TATA box	411	411	469	7326	7965	-2.9	0.0	0.26	0.0	1110017C15Rik 1110032D12Rik 1200009B18Rik 1300006C06Rik 1300013B24Rik 1500006O09Rik 1700030A21Rik 1700095F04Rik 1700095N21Rik 1810033A06Rik 2310034L04Rik 2410004C24Rik 2410080P20Rik 2610317D23Rik 3110010F15Rik 4430402O11Rik 4933424N09Rik 5730592L21Rik 5830426I05Rik 5830472H07Rik A930025J12Rik AA545217 AI851464 AW742319 Abi1 Acp1 Actl6a Ankfy1 Ankrd32 Arf6 Arl5 Arpc4 Asf1b Atp1b1 Atp5g2 Atp6v1b2 A…
204	V$ER_Q6: estrogen receptor	472	472	408	8026	7265	-2.92	0.0	1.33	0.37	0610040B21Rik 1110028E10Rik 1200014P03Rik 1300013B24Rik 1500006O09Rik 1700001L23Rik 1700013H19Rik 1700030A21Rik 2010300G19Rik 2310031L18Rik 2310066N05Rik 2310075A12Rik 2410004C24Rik 2410006F12Rik 2410080P20Rik 2610528M18Rik 2700075B01Rik 2700084L22Rik 2700087H15Rik 2810013E07Rik 4430402O11Rik 4930449E07Rik 4930563C04Rik 5430413I02Rik 5730592L21Rik 5830426I05Rik 6330406P08Rik A930011F22Rik A930025…
205	V$MYC_Q2	175	175	705	2845	12446	-2.92	0.0	1.7	0.6	0610040B21Rik 1110028E10Rik 1110032D12Rik 1500002M01Rik 1700013H19Rik 1700095N21Rik 2410080P20Rik 2610317D23Rik 4930449E07Rik 4930563C04Rik AW550801 AW742319 Acvr1b Ampd2 Ankfy1 Arf6 Atp1b1 Atp6v1g1 Aurka Aurkb BC003885 BC003940 BC025458 BC057552 BC057893 Baz1b Bcas2 Bhlhb5 Brrn1 C030018L16Rik Casp1 Ccl8 Ccnh Cct3 Cdw92 Cenpc1 Clec4n Clns1a Cpe Crat Cxcr4 D11Ertd498e DXImx40e Dtymk Dut Dvl2 E1303…
206	V$ISRE_01: interferon-stimulated response element	21	21	859	245	15046	-2.93	0.0	2.88	1.59	Bcas2 Bst2 C1qtnf3 Chchd5 Hs1bp1 Ifi1 Ifi44 Kif22 Lsm8 Nfyb Oasl1 Reps1 Rfx5 Sip1 Slfn4 Snrpa Spata6 Ssx2ip Tctex1 Usp18 Zbp1
207	V$TAL1_Q6	377	377	503	6380	8911	-2.94	0.0	1.32	0.37	0610040B21Rik 1110028E10Rik 1200008O12Rik 1200009B18Rik 1300006C06Rik 1300013B24Rik 1700001L23Rik 1700030A21Rik 1700095F04Rik 1700095N21Rik 1810033A06Rik 2010300G19Rik 2310031L18Rik 2310034L04Rik 2600001J17Rik 2600017H08Rik 2610317D23Rik 2700075B01Rik 2700087H15Rik 2810013E07Rik 4930553M18Rik 4930563C04Rik 4933424N09Rik 5430413I02Rik 5730592L21Rik AA545217 AI413631 AI851464 Abcg1 Abtb1 Ampd2 Ankr…
208	V$COUP_DR1_Q6	18	18	862	457	14834	-2.94	0.0	0.04	0.0	1500006O09Rik 2600016J21Rik Crabp2 Dolpp1 Eif3s3 Lasp1 Man2a1 Med31 Med8 Oasl1 Pes1 Prnpip1 Pus3 Rarres2 Rbl1 Sec11l1 Tubgcp5 Znrf1
209	V$DR3_Q4: direct repeat 3	113	113	767	2162	13129	-2.95	0.0	0.14	0.0	1500006O09Rik 1700013H19Rik 1700030A21Rik 2700075B01Rik 4930553M18Rik 4930563C04Rik 5730592L21Rik A930025J12Rik Adam8 Atp5g2 B4galt3 BC003885 BC003940 BC021523 BC031407 Baalc Bbc3 Cant1 Casp1 Ccl12 Ccnh Cd53 Cdc25b Cdipt Cdk2ap1 Cdw92 Cks2 Clasp2 Cnot7 Col16a1 Ctsc Cuedc2 Cyr61 Dhx9 Dolpp1 Dscr1l2 Dsg2 Ect2 Eif2b2 Fbp1 Fcgr3 Fignl1 Galgt1 Galnt10 Gatm Gbx2 Gmnn H2afz Hapln1 Havcr2 Hbs1l Hells Hmg…
210	V$AMEF2_Q6: myocyte enhancer factor	81	81	799	1601	13690	-2.95	0.0	0.11	0.0	2600016J21Rik 4930449E07Rik Abi1 Ankfy1 Ankib1 Arpc3 B4galt3 BC003236 Brca1 Bub1b Cai Casp2 Cdca7 Cdw92 Cenpc1 Cst6 Cttn Dcps Depdc1a Dnmt1 Dpm2 Dscr1l2 Eif3s3 Eif4b Epb4.1l2 Evl Fancl Fignl1 Gzmc Gzme Gzmf Ier5 Kcna4 Kin Lzp-s Magea5 Melk Mipol1 Mpeg1 Nutf2 Pde6d Pdk3 Phka2 Phtf1 Pigf Pla2g7 Polb Pole2 Polr2h Psmd5 Psmf1 Ptpn2 Rad21 Rad51ap1 Rbl1 Reg1 Rgs1 Rpa3 Rpl37a Sdc1 Sfrs12 Sfrs14 Skp2 Slc…
211	V$HLF_01: hepatic leukemia factor	249	249	631	4508	10783	-2.95	0.0	0.24	0.0	0610040B21Rik 1300006C06Rik 1300013B24Rik 1700030A21Rik 2310031L18Rik 2310034L04Rik 2600001J17Rik 2610528M18Rik 2810013E07Rik 4430402O11Rik 4933424N09Rik 5830426I05Rik 5830472H07Rik 9130020G10Rik AI413631 Acvr1b Adipor1 Ankrd32 Arl6ip1 Atp13a1 Atp1b1 Aurka Aurkb BC003267 BC003885 BC003993 BC021523 BC021921 Baz1b Bbc3 Blm Blmh Brca1 C030018L16Rik Cai Calm2 Cap1 Casp1 Cbx2 Ccl12 Ccnh Cd14 Cd2bp2 Cd…
212	V$COMP1_01: COMP1	537	537	343	9495	5796	-2.96	0.0	0.29	0.0	0610040B21Rik 1110017C15Rik 1110028E10Rik 1200008O12Rik 1200009B18Rik 1200014P03Rik 1300006C06Rik 1300013B24Rik 1700095N21Rik 1810033A06Rik 2010300G19Rik 2310031L18Rik 2310034L04Rik 2310066N05Rik 2310075A12Rik 2410080P20Rik 2600001J17Rik 2600017H08Rik 2610317D23Rik 2610528M18Rik 2700075B01Rik 3110010F15Rik 4430402O11Rik 5430413I02Rik 5730592L21Rik 5830426I05Rik 5930412E23Rik 9130020G10Rik A930011…
213	V$MEF2_Q6_01	511	511	369	9029	6262	-2.98	0.0	0.32	0.0	0610040B21Rik 1110028E10Rik 1110032D12Rik 1200009B18Rik 1500002M01Rik 1700013H19Rik 1700030A21Rik 1810033A06Rik 2310031L18Rik 2310034L04Rik 2310066N05Rik 2310075A12Rik 2410006F12Rik 2410080P20Rik 2600001J17Rik 2600016J21Rik 2600017H08Rik 2610528M18Rik 2700082D03Rik 2700087H15Rik 2810013E07Rik 3110010F15Rik 4930553M18Rik 4933424N09Rik 5730592L21Rik 5830426I05Rik 5830472H07Rik A930025J12Rik AA40793…
214	V$RSRFC4_Q2	13	13	867	357	14934	-2.99	0.0	0.03	0.0	Ampd2 Baz2a Dnajc2 Hmgn1 Mki67 Notch2 Pdk3 Psmb1 Rps6 Sdc1 Sfrs3 Thbs2 Trp53inp1
215	V$NKX25_02: homeo domain factor Nkx-2.5/Csx, tinman homolog	349	349	531	6218	9073	-2.99	0.0	0.31	0.0	0610040B21Rik 1110017C15Rik 1110028E10Rik 1110032D12Rik 1200008O12Rik 1200014P03Rik 1300006C06Rik 1300013B24Rik 1700001L23Rik 1700013H19Rik 1700030A21Rik 1700095N21Rik 2310031L18Rik 2310034L04Rik 2310066N05Rik 2410006F12Rik 2410080P20Rik 2600017H08Rik 2610317D23Rik 2700075B01Rik 2810013E07Rik 3110010F15Rik 6330406P08Rik A930025J12Rik AA545217 AI413631 AW742319 Actl6a Ampd2 Ankfy1 Ankrd10 Ankrd32 …
216	V$RFX1_02: X-box binding protein RFX1	308	308	572	5196	10095	-2.99	0.0	1.28	0.35	1200008O12Rik 1200014P03Rik 1700030A21Rik 1700095F04Rik 2310031L18Rik 2600001J17Rik 2700082D03Rik 2700087H15Rik 3110010F15Rik 4930449E07Rik 4933424N09Rik 5430413I02Rik 5730592L21Rik 5930412E23Rik 6330406P08Rik A930025J12Rik AA407930 AI851464 Abcg1 Acp1 Actl6a Adam8 Ampd2 Ankfy1 Ankib1 Ankrd10 Ankrd32 Arf6 Arpc3 Atp13a1 Atp1b1 Atp5g2 B4galt3 BC006933 BC018507 BC025458 BC031407 BC057552 Baalc Baz2a…
217	V$ATF3_Q6: activating transcription factor 3	102	102	778	1594	13697	-3.0	0.0	1.9	0.75	2310031L18Rik 2410006F12Rik 2610317D23Rik 5830426I05Rik 5930412E23Rik AA407930 AW550801 Abcg1 Ankfy1 B4galt3 Bcas2 Brrn1 Cant1 Cbx2 Ccna2 Cdipt Cdk9 Ch25h Clasp2 Col11a1 Ctla2a Ctss Dapk3 Dnajc5 Dnmt1 Dnmt3a Dsg2 Dut Dvl1 Erf Erp29 Fcgr1 Fignl1 Fkbp3 Fscn1 Fubp1 Galnt4 Gbif Gemin6 Glipr1 Gpsm1 Gzmc Gzme Gzmf Gzmg H2afv H2afz Igsf7 Ilf3 Kif23 Kntc2 Mcm5 Med31 Mmp12 Mscp Mthfr Myo6 Nedd1 Nf1 Ninj1 …
218	V$HNF4ALPHA_Q6	305	305	575	5454	9837	-3.01	0.0	0.3	0.0	0610040B21Rik 1110017C15Rik 1110028E10Rik 1110032D12Rik 1500006O09Rik 1700030A21Rik 1810033A06Rik 2310031L18Rik 2600016J21Rik 2610528M18Rik 2700075B01Rik 2700084L22Rik 3110010F15Rik 4933424N09Rik 5430413I02Rik 5730592L21Rik 5830472H07Rik 5930412E23Rik A930025J12Rik AA545217 AI413631 AI851464 Abcg1 Abi1 Actl6a Adam8 Adipor1 Ankrd32 Aof2 Arl6ip1 Atp6v1b2 Aurkb BC003267 BC004690 BC018507 BC021523 Ba…
219	V$DR4_Q2: direct repeat 4	768	768	112	13157	2134	-3.01	0.0	1.8	0.68	0610040B21Rik 1110017C15Rik 1110028E10Rik 1110032D12Rik 1200008O12Rik 1200009B18Rik 1200014P03Rik 1300006C06Rik 1300013B24Rik 1500002M01Rik 1500006O09Rik 1700001L23Rik 1700013H19Rik 1700030A21Rik 1700095F04Rik 1700095N21Rik 1810033A06Rik 2010300G19Rik 2310031L18Rik 2310034L04Rik 2310066N05Rik 2310075A12Rik 2410006F12Rik 2410080P20Rik 2600001J17Rik 2600016J21Rik 2600017H08Rik 2610317D23Rik 2610528…
220	V$PEBP_Q6	218	218	662	3957	11334	-3.01	0.0	0.25	0.0	1110028E10Rik 1200014P03Rik 1300006C06Rik 1300013B24Rik 1700013H19Rik 2310031L18Rik 2310066N05Rik 2600016J21Rik 2610317D23Rik 2610528M18Rik 2700087H15Rik 4930553M18Rik 4930563C04Rik 4933424N09Rik 5830472H07Rik 6330406P08Rik 9130020G10Rik AA407930 Acp1 Adam8 Aebp2 Ankrd32 Aof2 Arl6ip1 Arpc3 B4galt6 BC006933 BC012278 Baz2a Bcas2 Bin3 Birc5 Brca1 Brrn1 C1qb Caml Cap1 Casp1 Ccl12 Ccna2 Ccnb2 Ccnh Cct…
221	V$ARNT_01: AhR nuclear translocator homodimers	79	79	801	1207	14084	-3.05	0.0	1.98	0.81	1110028E10Rik 1110032D12Rik 1500002M01Rik Acvr1b Ampd2 Ankfy1 Arf6 Atp1b1 Atp6v1g1 Aurkb BC003885 BC025458 Baz1b Brrn1 Ccnh Cdh5 Cdw92 Clec4n Clns1a Cpe Crat DXImx40e Dnajc2 Dpm2 Dvl2 Elf2 Evl Exo1 Fbxo25 G630055P03Rik Gbx2 Glb1 Gtf3c4 Gtl3 H2afz Hells Hmgn1 Hmgn2 Hmox1 Hnrpd Ier3 Ilf3 Jmjd1b Kcne3 Khdrbs1 Lrrfip1 Lta4h Med31 Melk Nab2 Nfx1 Nme6 Parp2 Parva Paxip1 Pcbp1 Pcolce Phf2 Plxnb2 Polr2j …
222	V$CAAT_01: cellular and viral CCAAT box	536	536	344	9202	6089	-3.07	0.0	1.06	0.18	0610040B21Rik 1110028E10Rik 1110032D12Rik 1200008O12Rik 1200014P03Rik 1300013B24Rik 1700001L23Rik 1700030A21Rik 1700095F04Rik 1700095N21Rik 2310034L04Rik 2310066N05Rik 2310075A12Rik 2410004C24Rik 2410006F12Rik 2410080P20Rik 2600017H08Rik 2610511E22Rik 2610528M18Rik 2700084L22Rik 2810013E07Rik 3110010F15Rik 4430402O11Rik 4930449E07Rik 4933424N09Rik 5430413I02Rik 5730592L21Rik 5830472H07Rik 5930412…
223	V$AP1_C: AP-1 binding site	156	156	724	2878	12413	-3.07	0.0	0.22	0.0	1200014P03Rik 1500002M01Rik 1700095F04Rik 2310066N05Rik 2410004C24Rik 2700084L22Rik 5830472H07Rik AA545217 Adam8 Ankrd10 Ankrd32 Anp32e Arl5 Arl6ip1 B4galt3 B7h3 BC003993 BC006933 BC021523 BC025458 Bbc3 Blmh Brca1 Bub1b C1qb Cacnb3 Cap1 Car9 Ccna2 Cd14 Cd68 Cdca4 Cdh5 Cdipt Cdyl Cfi Chek1 Ckap2 Crabp2 Csf1r Csprs Ctla2a DXImx40e Ddx39 Dedd Depdc1a Dncic2 Dsg2 Dusp11 Dvl2 Elf2 F2r Fancl Fbs1 G6300…
224	V$OSF2_Q6	581	581	299	10214	5077	-3.08	0.0	0.36	0.0	1110028E10Rik 1110032D12Rik 1200009B18Rik 1200014P03Rik 1300006C06Rik 1300013B24Rik 1500002M01Rik 1700001L23Rik 1700013H19Rik 1700095F04Rik 2010300G19Rik 2310031L18Rik 2310034L04Rik 2310066N05Rik 2410004C24Rik 2410006F12Rik 2410080P20Rik 2600016J21Rik 2600017H08Rik 2610317D23Rik 2610511E22Rik 2610528M18Rik 2700084L22Rik 2700087H15Rik 2810013E07Rik 3110010F15Rik 4930553M18Rik 4930563C04Rik 4933424…
225	V$BACH2_01: BTB and CNC homolog 2	593	593	287	10426	4865	-3.08	0.0	0.35	0.0	0610040B21Rik 1110017C15Rik 1110032D12Rik 1200014P03Rik 1300006C06Rik 1300013B24Rik 1500002M01Rik 1500006O09Rik 1700001L23Rik 1700013H19Rik 1700030A21Rik 1700095F04Rik 1700095N21Rik 1810033A06Rik 2010300G19Rik 2310034L04Rik 2310066N05Rik 2310075A12Rik 2410004C24Rik 2410006F12Rik 2600001J17Rik 2610317D23Rik 2610511E22Rik 2610528M18Rik 2700075B01Rik 2700084L22Rik 2700087H15Rik 3110010F15Rik 4930449…
226	V$PADS_C: Retroviral Poly A downstream element	236	236	644	3967	11324	-3.09	0.0	1.22	0.31	1110028E10Rik 1200008O12Rik 1200014P03Rik 1300013B24Rik 1500002M01Rik 1700030A21Rik 2010300G19Rik 2310034L04Rik 2410006F12Rik 2410080P20Rik 2610511E22Rik 2610528M18Rik 2700075B01Rik 2700082D03Rik 2700084L22Rik 4930449E07Rik 4930563C04Rik 5430413I02Rik 5830426I05Rik 6330406P08Rik 9130020G10Rik A930011F22Rik AA545217 AW742319 Abtb1 Acp1 Aebp2 Anp32e Aof2 Arf1 Arpc3 Atp1b1 Atp5g2 Atp6v1b2 B7h3 BC003…
227	V$SREBP1_02: sterol regulatory element-binding protein 1	1	1	879	94	15197	-3.1	0.0	0.0	0.0	Tubgcp5
228	V$IRF7_01: interferon regulatory factor 7	494	494	386	8662	6629	-3.1	0.0	0.46	0.0	0610040B21Rik 1110017C15Rik 1110028E10Rik 1200008O12Rik 1300006C06Rik 1500002M01Rik 1500006O09Rik 1700001L23Rik 1700030A21Rik 1700095F04Rik 1810033A06Rik 2310031L18Rik 2310034L04Rik 2310066N05Rik 2310075A12Rik 2410004C24Rik 2410080P20Rik 2600001J17Rik 2600017H08Rik 2610317D23Rik 2610528M18Rik 2700075B01Rik 2700084L22Rik 2810013E07Rik 5830426I05Rik 6330406P08Rik 9130020G10Rik A930011F22Rik A930025…
229	V$USF_C: USF binding site	416	416	464	7299	7992	-3.1	0.0	0.48	0.0	0610040B21Rik 1110028E10Rik 1110032D12Rik 1200008O12Rik 1200014P03Rik 1300006C06Rik 1300013B24Rik 1500002M01Rik 1700001L23Rik 1700013H19Rik 1700095N21Rik 2010300G19Rik 2310066N05Rik 2410004C24Rik 2410006F12Rik 2410080P20Rik 2600016J21Rik 2610317D23Rik 2610511E22Rik 2610528M18Rik 2700075B01Rik 2810013E07Rik 3110010F15Rik 4930449E07Rik 4930553M18Rik 4930563C04Rik 5730592L21Rik 5830426I05Rik 6330406…
230	V$HNF4_01_B: Hepatocyte nuclear factor 4	26	26	854	597	14694	-3.11	0.0	0.06	0.0	1700030A21Rik 5430413I02Rik Ankrd10 Biklk Bst2 Cnot3 Crsp3 Deadc1 Dscr1l2 Fubp1 Hs1bp3 Mgea5 Mlp Myo9b Pes1 Rab2 Rbl1 Sec11l1 Slc29a3 Tbca Tmem9 Vps16 Wars Zfp346 Zfp64 Zik1
231	V$IRF_Q6_01	406	406	474	7123	8168	-3.11	0.0	0.49	0.0	1110017C15Rik 1200008O12Rik 1300006C06Rik 1500006O09Rik 1700001L23Rik 1700013H19Rik 1700030A21Rik 1810033A06Rik 2010300G19Rik 2310031L18Rik 2310034L04Rik 2310075A12Rik 2410004C24Rik 2410080P20Rik 2600017H08Rik 2610317D23Rik 2610528M18Rik 2700075B01Rik 2700082D03Rik 2700084L22Rik 2810013E07Rik 3110010F15Rik 5830426I05Rik 5830472H07Rik 9130020G10Rik A930011F22Rik AA407930 AI413631 AW550801 AW552001…
232	V$HAND1E47_01: Hand1:E47 heterodimer	507	507	373	8874	6417	-3.12	0.0	0.49	0.0	1110028E10Rik 1110032D12Rik 1200008O12Rik 1200009B18Rik 1700001L23Rik 1700030A21Rik 1700095F04Rik 1700095N21Rik 2310031L18Rik 2310075A12Rik 2410004C24Rik 2410006F12Rik 2600001J17Rik 2600016J21Rik 2610317D23Rik 2610511E22Rik 2610528M18Rik 2700082D03Rik 2700087H15Rik 2810013E07Rik 3110010F15Rik 4430402O11Rik 4930553M18Rik 4930563C04Rik 4933424N09Rik 5430413I02Rik 5730592L21Rik 5830426I05Rik 5830472…
233	V$DEC_Q1	626	626	254	10761	4530	-3.12	0.0	1.11	0.21	0610040B21Rik 1110017C15Rik 1110028E10Rik 1110032D12Rik 1200009B18Rik 1200014P03Rik 1300006C06Rik 1300013B24Rik 1500002M01Rik 1500006O09Rik 1700001L23Rik 1700013H19Rik 1700095N21Rik 1810033A06Rik 2310031L18Rik 2310034L04Rik 2310075A12Rik 2410004C24Rik 2410006F12Rik 2410080P20Rik 2600001J17Rik 2600016J21Rik 2610317D23Rik 2700075B01Rik 2700082D03Rik 2700084L22Rik 2700087H15Rik 2810013E07Rik 4430402…
234	V$MAX_01: Max	44	44	836	623	14668	-3.12	0.0	2.24	1.01	1700013H19Rik 4930563C04Rik AW742319 Ampd2 Ankfy1 Atp6v1g1 BC003940 Bcas2 Cdw92 Cpe D11Ertd498e Dpm2 Fbxo25 Glb1 Hmox1 Ilf3 Jmjd1b Kcne3 Lamr1 Lox Lxn Mcm2 Nme6 Parp2 Pcbp1 Pdcd6ip Plxnb2 Pola1 Ptbp1 Pus3 Rbbp4 Rchy1 Riok2 Rpa1 Serac1 Sgol1 Slc2a3 Snrpa Snx5 Stmn1 Tdg Tesk2 Tubb5 Tyrobp
235	V$MYOD_01: myoblast determination gene product	570	570	310	9996	5295	-3.12	0.0	0.42	0.0	0610040B21Rik 1110017C15Rik 1110028E10Rik 1200009B18Rik 1300006C06Rik 1300013B24Rik 1500002M01Rik 1500006O09Rik 1700013H19Rik 1700030A21Rik 1700095F04Rik 1700095N21Rik 1810033A06Rik 2310031L18Rik 2310034L04Rik 2410080P20Rik 2600001J17Rik 2600016J21Rik 2600017H08Rik 2610317D23Rik 2610511E22Rik 2700082D03Rik 2700084L22Rik 2700087H15Rik 4930553M18Rik 4930563C04Rik 5430413I02Rik 5730592L21Rik 5830426…
236	V$CDC5_01: cell division control protein 5	781	781	99	13404	1887	-3.13	0.0	1.7	0.6	0610040B21Rik 1110017C15Rik 1110028E10Rik 1110032D12Rik 1200008O12Rik 1200009B18Rik 1200014P03Rik 1300006C06Rik 1300013B24Rik 1500002M01Rik 1500006O09Rik 1700001L23Rik 1700013H19Rik 1700030A21Rik 1700095F04Rik 1700095N21Rik 1810033A06Rik 2010300G19Rik 2310031L18Rik 2310034L04Rik 2310066N05Rik 2310075A12Rik 2410004C24Rik 2410006F12Rik 2410080P20Rik 2600001J17Rik 2600016J21Rik 2600017H08Rik 2610317…
237	V$E47_01: E47	124	124	756	2317	12974	-3.13	0.0	0.2	0.0	1500002M01Rik 1810033A06Rik 6330406P08Rik Abcg1 Ankrd10 Aof2 Arl6ip1 Arpc3 Asf1b Atp1b1 BC003940 BC005752 BC006933 BC017634 BC021523 BC021921 Baz2a Bcas2 Bst2 C1qa Cant1 Car9 Ccl12 Ccl8 Ccna2 Ccnc Cdc42se1 Cdh5 Cdk9 Celsr2 Cenpc1 Chchd5 Cks2 Col16a1 Col9a3 D230016N13Rik Deadc1 Dmap1 Dnajc9 Dtymk Dvl1 Ect2 Elf2 Erf Evl Exo1 Fbp1 Gas2 Hbs1l Hdac3 Hells Hist1h3d Hist2h3c1 Hmgcr Hn1 Ier5 Ing1 Kcne3 K…
238	V$RFX1_01: X-box binding protein RFX1	386	386	494	6707	8584	-3.15	0.0	0.67	0.0	0610040B21Rik 1110032D12Rik 1200009B18Rik 1300013B24Rik 1500002M01Rik 1700095F04Rik 1700095N21Rik 2410004C24Rik 2600016J21Rik 2600017H08Rik 2610317D23Rik 2610528M18Rik 2700084L22Rik 4930449E07Rik 4930553M18Rik 4933424N09Rik 5830426I05Rik 5830472H07Rik 6330406P08Rik 9130020G10Rik A930011F22Rik A930025J12Rik AA545217 AI413631 AW552001 AW742319 Abcg1 Acp1 Adipor1 Ankfy1 Aof2 Arl5 Atp13a1 Atp6v1b2 B4…
239	V$E4BP4_01: E4BP4	26	26	854	592	14699	-3.18	0.0	0.07	0.0	1300006C06Rik 1300013B24Rik 2810013E07Rik 4430402O11Rik Ankib1 Baz1b C030018L16Rik Ccnh Cd14 Clasp2 Crsp3 Ctgf Ctss Fbxo25 Ier5 Mipol1 Myh9 Ogfr Olfm3 Parva Pcbp1 Rasa1 Rbm4 Rgs1 Spag5 Wwp2
240	V$NFKAPPAB50_01: NF-kappaB (p50)	30	30	850	666	14625	-3.18	0.0	0.08	0.0	Abi1 Ankfy1 BC003267 BC057893 Bbc3 Cdk2ap1 Clasp2 Col16a1 Dnmt3a Dvl2 Exo1 Foxc1 Gak Gnb1 Hmgn2 Ing1l Lgtn Ncor2 Notch2 Ntn1 Pycard Rgs20 Rpl14 Rpo1-2 Rps19 Spag7 Srrm2 Thbs2 Tpx2 Xrn1
241	V$FOXO4_01: fork head box O4	604	604	276	10552	4739	-3.19	0.0	0.5	0.0	1110017C15Rik 1110032D12Rik 1200009B18Rik 1300006C06Rik 1300013B24Rik 1500002M01Rik 1500006O09Rik 1700001L23Rik 1700013H19Rik 1700030A21Rik 1810033A06Rik 2010300G19Rik 2310031L18Rik 2310034L04Rik 2310066N05Rik 2310075A12Rik 2410004C24Rik 2410006F12Rik 2410080P20Rik 2600001J17Rik 2600017H08Rik 2610317D23Rik 2610511E22Rik 2610528M18Rik 2700082D03Rik 2700084L22Rik 2810013E07Rik 3110010F15Rik 4930449…
242	V$XFD3_01: Xenopus fork head domain factor 3	97	97	783	1839	13452	-3.19	0.0	0.19	0.0	1300006C06Rik 2310034L04Rik 3110010F15Rik 5830426I05Rik AI413631 Abi1 Ankib1 Arfrp1 Arl5 Aurkb BC017133 Bcl2l11 Biklk Brrn1 Cai Ccna2 Ccnc Cd53 Cdipt Cdk2ap1 Cdkn2d Cdw92 Cenph Chic2 Csnk2a1 Ctgf Ctss Cyr61 Dmap1 Dnajc2 Dsg2 Dusp11 Ect2 Esco1 Fbxo25 Fcer1g Fcgr3 Fkbp3 Gbif Gzme Havcr2 Ier3ip1 Itgax Jmjd1b Kif20a Krt2-17 Lox Med8 Mipol1 Mki67ip Mllt1 Msh2 Msr1 Nat2 Nme6 Nup35 Nusap1 Olfml3 Pla2g7 …
243	V$NERF_Q2: new ets-related factor 1a	52	52	828	764	14527	-3.2	0.0	2.03	0.83	1110017C15Rik 2600016J21Rik 3110010F15Rik AW552001 Bbc3 C1qb Cd38 Csf3r Cttn Cxcr4 Dip3b Fbxo38 Fcer1g Fcgr3 Fscn1 Galnt10 Ggta1 Gtl3 Havcr2 Hmgn1 Hpvc2 Igsf7 Kcne3 Ly78 Lyn Man2a1 Mgea5 Nelf Nfya Nrarp Nup133 Pld2 Polr2k Rap2c Rchy1 Ris2 Rln1 Rps10 Rps13 Sept2 Sf3b1 Slc19a2 Sms Snrpe Srebf2 Tcirg1 Traip Tusc3 Txn1 Zfp160 Zmynd10 Znrf1
244	V$PR_02: is recognized by progesterone receptor	54	54	826	798	14493	-3.2	0.0	2.0	0.82	2610511E22Rik 4930563C04Rik BC003885 BC004690 Bclaf1 Bin3 Brca1 Brrn1 Bub1b C1qb Cd53 Cdca1 Cdca4 Clasp2 Clns1a Cpe Dnajc5 Glipr1 Gtf3c2 Ier3ip1 Itgax Itm2c Kif20a Msr1 Myo1h Nat2 Nup88 Paxip1 Pdlim4 Pin1 Pole2 Ppox Ppp3r1 Psma5 Psmd5 Pycr2 Rad51 Rbm10 Rfc3 Rgs1 Rpl37a Sas Sfxn3 Sh3d1B Slc15a2 Slc2a3 Snrpg Tgds Thbs2 Trem2 Trip13 Xpo1 Zc3hc1 Zfp276
245	V$TATA_C: Retroviral TATA box	265	265	615	4635	10656	-3.21	0.0	0.57	0.0	1300013B24Rik 1700030A21Rik 1700095N21Rik 1810033A06Rik 2310031L18Rik 2310034L04Rik 2410004C24Rik 2610317D23Rik 2610511E22Rik 2610528M18Rik 2700082D03Rik 2810013E07Rik 3110010F15Rik 4933424N09Rik 5730592L21Rik 5830426I05Rik 9130020G10Rik A930025J12Rik Abi1 Ampd2 Ankfy1 Aof2 Asf1b Atp5g2 Atp6v1b2 Atp6v1g1 Aurkb B4galt3 B4galt6 BC003267 BC003885 BC003993 BC004690 BC021921 BC022641 Baalc Baz1b Bcas2…
246	V$PIT1_Q6	660	660	220	11538	3753	-3.23	0.0	0.45	0.0	0610040B21Rik 1110017C15Rik 1110028E10Rik 1200014P03Rik 1300013B24Rik 1500006O09Rik 1700001L23Rik 1700013H19Rik 1700030A21Rik 1700095F04Rik 1700095N21Rik 1810033A06Rik 2010300G19Rik 2310031L18Rik 2310034L04Rik 2310066N05Rik 2410004C24Rik 2410080P20Rik 2600001J17Rik 2600016J21Rik 2600017H08Rik 2610317D23Rik 2610511E22Rik 2610528M18Rik 2700075B01Rik 2700084L22Rik 2700087H15Rik 2810013E07Rik 3110010…
247	V$RORA1_01: RAR-related orphan receptor alpha1	115	115	765	1863	13428	-3.24	0.0	1.46	0.43	1700013H19Rik 2810013E07Rik 4430402O11Rik 5430413I02Rik 5830426I05Rik 6330406P08Rik A930025J12Rik Ankrd32 Atp13a1 B4galt6 BC003267 BC022641 Bcas2 Blm Brca1 Bub1b C030018L16Rik Cbx2 Ccdc5 Ccna2 Cdc6 Cdca4 Cdca7 Cfl1 Clns1a Csnk2a1 Csprs Cst6 Dck Ddx54 Dnajc9 Dusp11 Fbs1 Fcgr1 Fignl1 Fkbp3 G630055P03Rik Galnt4 Gemin6 Glipr1 Gsg2 Gzme Havcr2 Hcngp Hmgcr Hrmt1l2 Igsf7 Itgax Kin Lhx5 Lig1 Lsm4 Ly78 Lz…
248	V$XBP1_01: X-box-binding protein 1	86	86	794	1356	13935	-3.26	0.0	1.63	0.57	1110032D12Rik 2310031L18Rik 2410006F12Rik 2610528M18Rik AW742319 Ankrd10 Arfrp1 Aurka Bhlhb5 Bub1b Cant1 Cbx2 Ccnh Cdca4 Cdk2 Chfr Cpe Crabp2 Dbnl Dnajc2 Dnmt1 Dtymk Dvl2 Enpp1 Epb4.1l2 Fbxo25 Fcgr1 Foxm1 Gtf2h4 Gtf3c2 Hist1h3d Hmmr Hpvc2 Hrmt1l2 Hs1bp1 Hus1 Ier3ip1 Ilf3 Khdrbs1 Lhx5 Lsm5 Lta4h Mcm2 Mcm6 Med31 Mgea5 Mllt1 Mre11a Ms4a11 Ms4a6d Mtbp Mthfr Myh9 Ninj1 Oasl2 Osmr Pdcd6ip Pdlim4 Pus3 R…
249	V$ZID_01: zinc finger with interaction domain	136	136	744	2250	13041	-3.28	0.0	1.25	0.32	1200008O12Rik 1700095F04Rik 1700095N21Rik 2010300G19Rik 2610317D23Rik 2700087H15Rik Ankib1 Api5 Aurka BC006933 BC018507 BC025458 Baalc Bcl11a Bcl2l11 Bin3 Bst2 Bub1b C1qb Cai Caml Car9 Ccna2 Cd14 Cd72 Cdca7 Cenph Chek1 Chic2 Clasp2 Clec4n Cnot7 Col16a1 Cpsf2 Csprs Ctss D7Bwg0611e Deadc1 Dedd Dnajc3 Dpm2 Eif2b2 Eif3s3 Enpp1 F730004D16Rik Fubp1 Fundc1 Gak Gbx2 Gcl Glipr1 Gorasp2 Hhat Hist2h3c1 Hmox…
250	V$AREB6_01: AREB6 (Atp1a1 regulatory element binding factor 6)	188	188	692	3303	11988	-3.32	0.0	0.54	0.0	1110028E10Rik 1200014P03Rik 2410004C24Rik 2410006F12Rik 2600016J21Rik 2610317D23Rik 2700075B01Rik 2700082D03Rik 2700087H15Rik 4430402O11Rik 9130020G10Rik A930011F22Rik A930025J12Rik AA407930 AW550801 AW552001 Abtb1 Acp1 Adipor1 Aebp2 Arpc4 Atp1b1 Aurkb B4galt6 B7h3 BC003236 BC003940 BC004690 BC005752 BC017133 BC021921 BC022641 BC025458 Bex2 Blmh Brrn1 C1qa C1qb Cai Cant1 Cap1 Ccl8 Cdc42se1 Cdc7 C…
251	V$NFE2_01: NF-E2 p45	119	119	761	2179	13112	-3.33	0.0	0.3	0.0	1500002M01Rik 2410004C24Rik 2610511E22Rik 2700084L22Rik 4930553M18Rik 9130020G10Rik AA545217 Adam8 Arl6ip1 Atp6v1g1 B4galt3 B7h3 BC006933 BC021523 BC021921 BC025458 Bbc3 Blmh Brca1 C1qb Cacnb3 Cap1 Car9 Casp1 Cd68 Cdca4 Cdh5 Cdipt Cdk2ap1 Cdyl Cenph Chek1 Clasp2 Cpsf2 Crabp2 Csf1r Ctla2a DXImx40e Dedd Dsg2 Elf2 F2r Fancl Fundc1 Gbx2 Glb1 Gsg2 Hes6 Ifi1 Igfbp7 Igsf7 Irf7 Itgax Kin Lhx5 Lrrfip1 Mge…
252	V$AP4_01: activator protein 4	69	69	811	1333	13958	-3.34	0.0	0.18	0.0	1110028E10Rik 2700087H15Rik 4930449E07Rik 5730592L21Rik Adam8 BC021523 BC057893 Baz2a Brrn1 Bub1b Ccdc5 Ccl12 Ccne2 Cd72 Cdca5 Cfl1 Cpe D3Ertd250e Dedd E130307C13 Fignl1 Fundc1 Glb1 Itgax Kai1 Kcna4 Khdrbs1 Kif2a Lrrfip1 Lsm5 Lxn Ly78 Lyn Lyzs Lzp-s Maf1 Man2a1 Mclc Mrpl52 Ntn1 Nup133 Pes1 Phka2 Rabif Rfx5 Rgs11 Rnf25 Rnf38 Rnf41 Rprm Safb Safb2 Sdc4 Slc29a3 Slc35c2 Snapc2 Srrm2 Surb7 Suv420h1 Tb…
253	V$NFKB_Q6: NF-kappaB	104	104	776	1926	13365	-3.34	0.0	0.27	0.0	0610040B21Rik 1700001L23Rik 2600016J21Rik 2610317D23Rik 2810013E07Rik 3110010F15Rik 5430413I02Rik A930011F22Rik AW552001 Ampd2 Api5 Arf6 BC057893 Baz1b Birc5 Cacnb3 Calm2 Ccdc5 Cdc7 Cdh5 Cfl1 Chchd5 Cnot3 Coro1c Cpsf2 Csf1r Csf3r Ctgf D3Ertd250e Ddx54 Dip3b Dncic2 Enpp1 Fscn1 Galgt1 Glb1 Grn Gtse1 Hmmr Hrmt1l2 Hus1 Ing1l Kai1 Kcnn4 Khdrbs1 Kif23 Lasp1 Letm1 Lgals3 Limd1 Lsm4 Lyzs Magea5 Mcm5 Mgea…
254	V$PAX_Q6	849	849	31	14622	669	-3.35	0.0	2.05	0.84	0610040B21Rik 1110017C15Rik 1110028E10Rik 1110032D12Rik 1200008O12Rik 1200009B18Rik 1200014P03Rik 1300006C06Rik 1300013B24Rik 1500002M01Rik 1500006O09Rik 1700001L23Rik 1700013H19Rik 1700030A21Rik 1700095F04Rik 1700095N21Rik 1810033A06Rik 2010300G19Rik 2310031L18Rik 2310034L04Rik 2310066N05Rik 2310075A12Rik 2410004C24Rik 2410006F12Rik 2410080P20Rik 2600001J17Rik 2600016J21Rik 2600017H08Rik 2610317…
255	V$FOXD3_01: fork head box D3	749	749	131	13108	2183	-3.35	0.0	0.34	0.0	0610040B21Rik 1110017C15Rik 1110028E10Rik 1110032D12Rik 1200008O12Rik 1200009B18Rik 1300006C06Rik 1300013B24Rik 1500002M01Rik 1500006O09Rik 1700001L23Rik 1700013H19Rik 1700030A21Rik 1700095F04Rik 1700095N21Rik 1810033A06Rik 2010300G19Rik 2310031L18Rik 2310034L04Rik 2310066N05Rik 2310075A12Rik 2410004C24Rik 2410080P20Rik 2600001J17Rik 2600016J21Rik 2600017H08Rik 2610317D23Rik 2610511E22Rik 2610528…
256	V$CAAT_C: Retroviral CCAAT box	11	11	869	111	15180	-3.36	0.0	2.68	1.4	2310075A12Rik Cdkn2d Crabp2 Cyr61 Ddx39 Ect2 Mknk1 Mpeg1 Ncoa6ip Rpa2 Solt
257	V$AIRE_01	168	168	712	2944	12347	-3.37	0.0	0.58	0.0	0610040B21Rik 1110028E10Rik 1200009B18Rik 1300006C06Rik 1700095F04Rik 1810033A06Rik 2600016J21Rik 2600017H08Rik 2610511E22Rik 2700075B01Rik 2700087H15Rik 6330406P08Rik A930025J12Rik AF155546 AW552001 Acp1 Adam8 Ampd2 Ankfy1 Anp32e Aof2 Atp5g2 Atp6v1b2 B7h3 BC003236 BC021523 BC057552 Bbc3 Bcas2 Brca1 Ccdc5 Ccl8 Cd2bp2 Cdc25b Cdc7 Cdc91l1 Cdk2 Celsr2 Cenpc1 Cfi Chd8 Cmas Cpsf2 Csf1r Csnk2a1 Csprs C…
258	V$PAX5_01: B-cell-specific activating protein	89	89	791	1431	13860	-3.38	0.0	1.41	0.42	1200014P03Rik 1300006C06Rik 1300013B24Rik 2600017H08Rik Abtb1 Api5 Atp5g2 B4galt6 BC003940 BC031407 Bin3 Caml Cdipt Cdk2 Cklf Crabp2 Ddit4 Ddx54 Dnajc2 Dncic2 Eif2b2 Evl Fancl Fgd6 Gzme H2afx Hells Hmgn1 Hnrpab Hnrpll Irf7 Kcnn4 Kif2a Lgals3 Lhx5 Lhx9 Llglh Lox Map4k4 Mlp Nab2 Nqo1 Nupl1 Osmr Pcaf Pdlim4 Pitrm1 Pkig Plekha1 Plxnb2 Pola1 Polr2h Ppp3r1 Psmb1 Ptpn2 Purg Rab7l1 Rabif Rbl1 Rdh10 Rfc3 …
259	V$STAT_01: signal transducers and activators of transcription	165	165	715	2892	12399	-3.38	0.0	0.58	0.0	1110017C15Rik 1200009B18Rik 2310031L18Rik 2310034L04Rik 2700082D03Rik 2810013E07Rik 4930449E07Rik AI413631 Abi1 Acp1 Ampd2 Arf1 Arf6 Atp13a1 Atp1b1 BC003885 BC005752 Baz2a Bcas2 Bclaf1 Bex2 Blm Brrn1 Bst2 C030018L16Rik Cant1 Ccnb2 Ccnh Cct3 Cd68 Cdc25b Cenph Clasp2 Clec4n Cpsf2 D11Ertd498e Dck Dedd Dhrs8 Dmap1 Dnajc2 Dsg2 Dyt1 Eif4b Erp29 Exo1 Fbp1 Fbxo25 Fbxo38 Fcgr1 Fignl1 Fliih Fundc1 Gak Galg…
260	V$XFD1_01: Xenopus fork head domain factor 1	143	143	737	2536	12755	-3.41	0.0	0.48	0.0	1110017C15Rik 1110032D12Rik 1200009B18Rik 1300006C06Rik 1500002M01Rik 1700013H19Rik 1700095N21Rik 2310075A12Rik 2600001J17Rik 2610511E22Rik 2810013E07Rik 3110010F15Rik 5830426I05Rik AA407930 AA545217 Abi1 Adam8 Ankib1 Atp6v1b2 Aurkb B4galt3 Bclaf1 Blm Brca1 Calm2 Casp1 Cd14 Cd53 Cdipt Cdkn2d Cdw92 Cdyl Chchd5 Cklf Clec4n Col11a1 Crsp3 Csnk2a1 Csprs Ctgf DXImx40e Ddx39 Dnajc5 Dncic2 Dnmt1 Dut Dvl2…
261	V$STAT5A_02	140	140	740	2432	12859	-3.44	0.0	0.67	0.0	1110017C15Rik 1700095F04Rik 2310031L18Rik 2310034L04Rik 2600001J17Rik 2700087H15Rik 5430413I02Rik 5930412E23Rik Abtb1 Actl6a Ampd2 Ankrd32 Arl6ip1 Atp1b1 Aurkb BC003267 BC003885 BC005752 BC017634 BC025458 Bclaf1 Bhlhb5 Bin3 Brrn1 Cbfb Cdc91l1 Cdca1 Celsr2 Chchd5 Cuedc2 DXImx40e Depdc1a Dhrs8 Dnajc5 Dnmt1 Dnmt3a Eif3s3 Eif4b Ezh2 Fancl Fbs1 Fbxl8 Fgd6 Fliih Foxm1 Fscn1 Fubp1 Galnt4 Gcl Gnb1 Gorasp…
262	V$GR_01: high affinity binding site for glucocorticoid receptor	60	60	820	1158	14133	-3.47	0.0	0.21	0.0	2600001J17Rik 2600017H08Rik 2700082D03Rik 4930563C04Rik BC003885 BC004690 Brca1 Brrn1 Bub1b C1qb Ccl12 Cdc20 Cdca1 Cenpf Cmas Crsp3 Csf3r Dcbld1 Dhrs8 Dnajc5 Dusp11 Elf2 Gtf3c2 Hist1h4i Hnrpd Ier3ip1 Maf1 Mrpl52 Myo1h Nat2 Paxip1 Pde6d Pin1 Pole2 Ppp1cc Ppp3r1 Prpsap1 Psma5 Pycard Pycr2 Rab4b Rabif Rad1 Rad51 Rbm14 Rfc3 Rpl37a Rprm Rsad2 Sas Sfrs9 Slc15a2 Snrpa Tesk2 Trem2 Trip13 Usp26 Wars Wig1 …
263	V$IK3_01: Ikaros 3	83	83	797	1541	13750	-3.48	0.0	0.29	0.0	1110017C15Rik 1200009B18Rik 1200014P03Rik 1300013B24Rik A930011F22Rik Abtb1 Atp1b1 BC003236 BC031407 Baalc Baz2a Bub1b Ccl12 Ccnh Cd72 Cdkn2d Clasp2 Clns1a Crsp3 Eif3s3 F730004D16Rik Fbxl8 Fscn1 Fundc1 Gorasp2 Gtf2h4 Gtf3c2 Gtl3 Hpvc2 Hrmt1l2 Hs1bp1 Ifit1 Incenp Kdelc1 Letm1 Lgmn Lgtn Lhx5 Llglh Lyn Magea5 Miz1 Mkrn1 Mrpl52 Mscp Mtbp Mtss1 Myo1h Nek2 Nup155 Nup62 Nusap1 Olfml3 Orc5l Parp2 Pcolce …
264	V$T3R_01: viral homolog of thyroid hormone receptor alpha1	17	17	863	406	14885	-3.48	0.0	0.08	0.0	BC005752 Cdc25b Cdc6 Cdk9 Fcgr1 Fignl1 Glipr1 Hpvc2 Myo6 Plxnb2 Prkcz Rasal1 Rchy1 Rpl37a Tradd Uchl4 Wig1
265	V$NFKAPPAB_01: NF-kappaB	123	123	757	2169	13122	-3.48	0.0	0.54	0.0	0610040B21Rik 1300013B24Rik 1700001L23Rik 1700095F04Rik 2600016J21Rik 2610317D23Rik 3110010F15Rik 4933424N09Rik AW552001 Ampd2 Arf6 Atp5g2 BC003267 BC057893 Baz1b Bbc3 Bhlhb5 Birc5 Cacnb3 Calm2 Ccdc5 Cd38 Cdc7 Cdh5 Chchd5 Clasp2 Cnot3 Col16a1 Coro1c Cpsf2 Crsp3 Csf1r Csf3r Ctgf D3Ertd250e Ddx54 Dip3b Dncic2 Dnmt3a Enpp1 Exo1 Fbxo38 Fcgr3 Fscn1 Gak Galgt1 Gnb1 Gtse1 Hrmt1l2 Hs1bp1 Hus1 Igsf7 Kai1 …
266	V$HEN1_02: HEN1	15	15	865	175	15116	-3.5	0.0	2.35	1.12	B4galt3 Cfl1 Chchd5 Gas2 Khdrbs1 Lrrfip1 Lyn Ptger1 Rad51ap1 Serpine2 Solt Spata6 Usp21 Zdhhc14 Zfp64
267	V$TEL2_Q6	67	67	813	1062	14229	-3.5	0.0	1.42	0.42	1110017C15Rik 1810033A06Rik 2310066N05Rik 2310075A12Rik 2600016J21Rik 3110010F15Rik AW550801 Arfrp1 Atp13a1 BC018507 Bin3 C030018L16Rik Cd2bp2 Chchd5 Cks1b Cnot3 Ctss D230016N13Rik Dip3b Dnajc5 Fcer1g Frmd4b Fscn1 Gtf2e2 Havcr2 Hmgn1 Ier3ip1 Igsf7 Lamr1 Lsm4 Lyn Lyzs Med31 Mknk1 Ms4a11 Ms4a6d Nat2 Nfya Nup133 Nupl1 Ogg1 Ptk9 Ris2 Rpa2 Rpa3 Rpl37 Rps13 Rps6 Sf3b1 Slc19a2 Slc9a3r1 Slfn4 Sms Snrpb S…
268	V$MEF2_03: myogenic MADS factor MEF-2	12	12	868	310	14981	-3.53	0.0	0.06	0.0	Api5 Ccnh Dnajc2 Extl3 Gmnn Hmgn1 Pdk3 Psmb1 Sdc1 Sfrs3 Tmc4 Trp53inp1
269	V$VBP_01: PAR-type chicken vitellogenin promoter-binding protein	71	71	809	1327	13964	-3.54	0.0	0.29	0.0	1300006C06Rik 1300013B24Rik 1700030A21Rik 2310031L18Rik 2610528M18Rik 2810013E07Rik 4430402O11Rik 5930412E23Rik Ankfy1 Ankib1 BC003267 Baz1b Blmh C030018L16Rik Calm2 Cbx2 Ccnh Cd14 Clasp2 Crsp3 Ctgf Ctss D230016N13Rik DXImx40e Dhx9 Dtymk Etnk1 Fbxo25 Fubp1 Gak Hmgcr Ier5 Incenp Kif20a Mbip Mipol1 Myh9 Nfx1 Nup133 Ogfr Olfm3 Parva Pcbp1 Pdk3 Pga5 Psma5 Psmd5 Rab7l1 Rasa1 Rbm4 Rgs1 Riok2 Rnps1 Sas …
270	V$HEN1_01: HEN1	26	26	854	357	14934	-3.58	0.0	1.93	0.77	2700084L22Rik Adam8 Arfrp1 B4galt3 Cfl1 Chchd5 Dmap1 Fcer1g Gas2 Khdrbs1 Lrrfip1 Lyn Nudt1 Prkcz Ptger1 Serpine2 Solt Spata6 Sstr1 Stk35 Suv420h1 Tnip2 Usp21 Zc3hdc1 Zdhhc14 Zfp64
271	V$LEF1_Q6	815	815	65	14075	1216	-3.6	0.0	1.21	0.3	0610040B21Rik 1110017C15Rik 1110028E10Rik 1110032D12Rik 1200008O12Rik 1200009B18Rik 1200014P03Rik 1300006C06Rik 1300013B24Rik 1500002M01Rik 1500006O09Rik 1700013H19Rik 1700030A21Rik 1700095F04Rik 1700095N21Rik 1810033A06Rik 2010300G19Rik 2310031L18Rik 2310034L04Rik 2310066N05Rik 2310075A12Rik 2410004C24Rik 2410006F12Rik 2410080P20Rik 2600001J17Rik 2600016J21Rik 2600017H08Rik 2610317D23Rik 2610511…
272	V$GATA4_Q3	858	858	22	14999	292	-3.6	0.0	0.1	0.0	0610040B21Rik 1110017C15Rik 1110028E10Rik 1110032D12Rik 1200008O12Rik 1200009B18Rik 1200014P03Rik 1300006C06Rik 1300013B24Rik 1500002M01Rik 1500006O09Rik 1700001L23Rik 1700013H19Rik 1700030A21Rik 1700095F04Rik 1700095N21Rik 1810033A06Rik 2010300G19Rik 2310031L18Rik 2310034L04Rik 2310066N05Rik 2310075A12Rik 2410004C24Rik 2410006F12Rik 2410080P20Rik 2600001J17Rik 2600016J21Rik 2600017H08Rik 2610317…
273	V$ARP1_01: apolipoprotein AI regulatory protein 1	92	92	788	1624	13667	-3.62	0.0	0.55	0.0	2310075A12Rik 2600001J17Rik 2600017H08Rik 2700075B01Rik 5930412E23Rik A930011F22Rik Api5 Arl6ip1 Atp1b1 BC003940 BC018507 BC022641 Baalc Bbc3 Bin3 Cbfb Ccdc5 Cct3 Cdkn2d Cfi Chst10 Cnot7 Cpe Csf1r Ctgf Ctla2a Ddit4 Ddost Dhrs8 Dnajc5 Dolpp1 Eif3s3 Exo1 F2r Fliih Gpsm1 Gzmc Gzmf Hn1 Hnrpab Id2 Ier3 Kin Lhx5 Ltbp2 Med31 Melk Mki67 Mki67ip Ms4a11 Ms4a6d Myo1h Myo6 Nedd1 Nutf2 Olfm3 Orc5l Pdlim1 Pla2…
274	V$OLF1_01: olfactory neuron-specific factor	84	84	796	1490	13801	-3.65	0.0	0.52	0.0	1700095F04Rik 4430402O11Rik AI851464 Abtb1 Acp1 Arpc4 Asf1b Atp6v1g1 B7h3 Birc5 Cd2bp2 Cdc20 Cdk2ap1 Cdk9 Cpe Cpsf2 Csf1r Csf3r Cuedc2 Dhrs8 Dnajc3 Dvl2 Fbs1 Fignl1 G630055P03Rik Gbx2 Ggta1 Gtf2h4 Gtf3c4 Ier3 Ifi44 Ing1l Kai1 Kcnn4 Kdelc1 Kdelr1 Kif20a Kif23 Med31 Mglap Miz1 Mscp Mthfr Ncdn Nek2 Nfat5 Ninj1 Notch2 Nspc1 Nup62 Osmr Pam Pdcd6ip Pigf Pkd2 Pld2 Ppox Pus3 Rab2 Rad21 Rasal1 Rbm10 Rbmxr…
275	V$AR_01: androgen receptor	64	64	816	1179	14112	-3.67	0.0	0.36	0.0	1300006C06Rik 5830426I05Rik BC003885 BC003993 BC004690 BC018507 Brca1 Bub1b C1qb C1qtnf3 Cd2bp2 Cdca1 Cdca5 Cdipt Cdk2ap1 Cks2 Clasp2 Dcbld1 Dcps Dnajc5 Exo1 Extl3 Gpsm1 Gsg2 Gtf3c2 H2afx Hnrpd Hs2st1 Ier3ip1 Jarid2 Lgtn Lsm5 Lyn Mcm5 Myef2 Myo1h Nat2 Nek2 Nfyb Paxip1 Pbk Ppp3r1 Psma5 Pycard Rad51 Rfc3 Ris2 Rnf41 Rpl14 Rpl37a Sas Serpine1 Snx5 Tgif Timm17b Trim41 Trim47 Tubgcp3 Uhrf1 Vrk3 Xpo1 Zb…
276	V$OCT1_Q6: octamer factor 1	810	810	70	14022	1269	-3.68	0.0	0.95	0.11	0610040B21Rik 1110017C15Rik 1110028E10Rik 1110032D12Rik 1200009B18Rik 1300006C06Rik 1300013B24Rik 1500006O09Rik 1700001L23Rik 1700013H19Rik 1700030A21Rik 1700095F04Rik 1700095N21Rik 1810033A06Rik 2010300G19Rik 2310031L18Rik 2310034L04Rik 2310066N05Rik 2310075A12Rik 2410004C24Rik 2410006F12Rik 2410080P20Rik 2600001J17Rik 2600016J21Rik 2600017H08Rik 2610317D23Rik 2610511E22Rik 2610528M18Rik 2700075…
277	V$FREAC2_01: Fork head RElated ACtivator-2	51	51	829	966	14325	-3.7	0.0	0.28	0.0	1300006C06Rik 2310066N05Rik 2310075A12Rik 5830426I05Rik Acvr1b Adam8 Ankib1 Arl5 Aurkb BC017133 Bcl2l11 Ccna2 Ccnc Cdca1 Cenpf Ctgf Cyr61 Dnajc2 Fbxo25 Fcer1g Gtl3 Ier3ip1 Igsf8 Jmjd1b Kif20a Lox Med8 Mipol1 Mmp13 Myo6 Nme6 Nusap1 Paxip1 Pla2g7 Rasa1 Rnf38 Rpa1 Rpl14 Rps6 Sfrs14 Sfxn3 Shfdg1 Ss18 Sstr1 Stard3nl Stmn1 Taf5l Thrap6 Tipin Trp53inp1 Zfx
278	V$STAT5A_01: signal transducer and activator of transcription 5a	61	61	819	997	14294	-3.7	0.0	1.09	0.21	1110017C15Rik 2310034L04Rik 5830472H07Rik Abi1 Arf6 Atp13a1 BC003267 BC003885 BC005752 Bclaf1 Cant1 Ccnb2 Clasp2 Dhrs8 Erp29 Fbxo25 Fcgr1 Gak Galnt4 Gtf3c2 H2afx Hmox1 Hpvc2 Hrmt1l2 Hspc171 Ier3 Kif22 Lsm4 Maf1 Magea5 Map3k7ip2 Mcm6 Mmp12 Nup155 Nup88 Nutf2 Pbk Polr2d Ptpn2 Pus3 Rcor1 Rhoc Rnf25 Rpa3 Rpl35 Rpo1-2 Rps6 Scml2 Sdc1 Snapc2 Snx1 Solt Srebf2 Ssna1 Sstr1 Tacc3 Tfpt Tpx2 Vrk3 Wars Wdr8
279	V$NFKAPPAB65_01: NF-kappaB (p65)	55	55	825	885	14406	-3.71	0.0	1.19	0.29	0610040B21Rik 1300013B24Rik 1700095F04Rik 2600001J17Rik 2600016J21Rik 2610317D23Rik Api5 Atp5g2 BC003267 BC017634 BC057893 Bbc3 Bhlhb5 Birc5 Ccnh Cd38 Cdc7 D3Ertd250e Exo1 Fbxw11 Fcgr3 Galnt4 Gtse1 Hrmt1l2 Hs1bp1 Ier3 Kif22 Lasp1 Lsm4 Magea5 Mtss1 Myst2 Ncor2 Nfya Nfyb Nme6 Nrarp Nup62 Pbk Polr2b Rap2c Rfc3 Rfx5 Rhoc Snx12 Srrm2 Sult2a2 Tfpi2 Tuft1 Uhrf1 Umpk Usp14 Usp18 Vrk3 Zfp7
280	V$PTF1BETA_Q6	71	71	809	1244	14047	-3.74	0.0	0.6	0.0	0610040B21Rik 1300006C06Rik 1700095F04Rik 1700095N21Rik 4933424N09Rik 9130020G10Rik Abcg1 Acp1 Ankib1 BC003236 BC003940 BC006933 BC031407 Bbc3 Bcas2 Bcl2l11 Bclaf1 Cdk2ap1 Chchd5 Cnot7 Cttn Dcps Fancl Fcgr3 Fubp1 Galnt4 Glb1 Gpr65 Gtf2h4 H2afv Hrmt1l2 Ier3ip1 Ifi44 Ing1l Lasp1 Lgmn Lxn Lyn Maf1 March7 Myo6 Pbk Pcolce Prnpip1 Psmb1 Pycard Rabif Rap2c Rhoc Rps13 Scml4 Sdc1 Sgol1 Skp2 Snrpg Sox4 Sta…
281	V$TAL1ALPHAE47_01: Tal-1alpha:E47 heterodimer	70	70	810	1239	14052	-3.74	0.0	0.54	0.0	1200008O12Rik 1500002M01Rik 2310034L04Rik 2310066N05Rik 2810013E07Rik 5430413I02Rik 6330406P08Rik AW742319 Adam8 Arf1 BC003885 Brca1 Brrn1 C1qa C1qtnf3 Ccl8 Cdc91l1 Chfr Cks2 Cpsf2 Crsp3 Csnk2a1 D7Bwg0611e DXImx40e Ddx39 Depdc1a Dncic2 Dut Dyt1 Epb4.1l2 Fbs1 Fbxw11 Fgd6 Galnt10 Gas2 Gpsm1 H2afx H2afz Hhat Ier3 Igsf7 Irf7 Mad2l1 Mcm6 Minpp1 Myo6 Nme6 Nup155 Nupl1 Orc6l Pbk Ptpn2 Rad51 Repin1 Rfc5 …
282	V$STAT5B_01: signal transducer and activator of transcription 5b	13	13	867	316	14975	-3.75	0.0	0.09	0.0	2310034L04Rik BC005752 Bex2 Ccnb2 Clasp2 Dedd H2afx Hrmt1l2 Kif22 Lyn Pbk Snx1 Sstr1
283	V$GRE_C: Glucocorticoid response element	37	37	843	563	14728	-3.75	0.0	1.44	0.42	1300006C06Rik 2600017H08Rik 5830426I05Rik Bclaf1 Brca1 Bub1b C1qb Cd53 Cdca1 Clasp2 Dnajc5 Fkbp3 Gsg2 Hs2st1 Ier3ip1 Itgax Lgals3 Lsm5 Lyn Med8 Minpp1 Myo9b Nat2 Paxip1 Ppp1cc Rad51 Rgs11 Rnf41 Rpl14 Serpine1 Sfxn3 Tgds Tgif Trim41 Trim47 Wig1 Zfp422-rs1
284	V$TAL1BETAITF2_01: Tal-1beta:ITF-2 heterodimer	62	62	818	1039	14252	-3.76	0.0	0.9	0.08	1200008O12Rik 1500002M01Rik 2310034L04Rik 2310066N05Rik 2810013E07Rik 5430413I02Rik 6330406P08Rik AW742319 Adam8 Arf1 BC003885 Bcas2 Brca1 C1qtnf3 Cdc91l1 Cdyl Cenph Chfr Cks2 Cpsf2 Crsp3 D7Bwg0611e Ddx39 Depdc1a Dncic2 Dut Dyt1 Fbs1 Fbxw11 Fgd6 Gbif Gpsm1 H2afz Hs1bp1 Ier3 Igsf7 Mad2l1 Mcm6 Minpp1 Mre11a Myo6 Nup155 Nupl1 Ptpn2 Rad51 Repin1 Rpl14 Rpl7l1 Rps24 Rps6 Rps9 Sema4b Sept2 Serpine2 Slc2…
285	V$HNF1_Q6	849	849	31	14669	622	-3.79	0.0	1.42	0.42	0610040B21Rik 1110017C15Rik 1110028E10Rik 1110032D12Rik 1200008O12Rik 1200009B18Rik 1200014P03Rik 1300006C06Rik 1300013B24Rik 1500002M01Rik 1500006O09Rik 1700001L23Rik 1700013H19Rik 1700030A21Rik 1700095F04Rik 1700095N21Rik 1810033A06Rik 2010300G19Rik 2310031L18Rik 2310034L04Rik 2310066N05Rik 2310075A12Rik 2410004C24Rik 2410006F12Rik 2410080P20Rik 2600001J17Rik 2600016J21Rik 2600017H08Rik 2610317…
286	V$PPARG_02: PPAR-gamma (peroxisome proliferator-activated receptor gamma)	1	1	879	0	15291	-3.81	0.0	2.91	1.61	Parva
287	V$FOXO4_02: fork head box O4	29	29	851	431	14860	-3.85	0.0	1.47	0.43	2310066N05Rik 2310075A12Rik 9130020G10Rik Ankib1 Arl5 BC017133 Bcl2l11 Ccnc Cd53 Ctgf Dmap1 Ier3ip1 Kif20a Lox Mipol1 Msh2 Myo6 Pla2g7 Pld2 Rasa1 Rnf38 Rpl14 Sfrs14 Sfxn3 Ss18 Sstr1 Stmn1 Taf5l Thrap6
288	V$FOXO1_02: fork head box O1	53	53	827	930	14361	-3.88	0.0	0.6	0.0	2310066N05Rik 2310075A12Rik 9130020G10Rik Acvr1b Ankib1 Arl5 Atp5g2 BC017133 Bcl2l11 Ccnc Cd53 Cenpf Crsp3 Ctgf Cyr61 Dmap1 Dnajc2 Ect2 Fbxo25 Fcer1g Ier3ip1 Jmjd1b Kif20a Lox Med8 Mipol1 Mmp13 Msh2 Myo6 Nme6 Nup88 Nusap1 Paxip1 Phtf1 Pla2g7 Pld2 Rasa1 Rbm4 Rnf38 Rpa1 Rpl14 Rps6 Sfrs14 Sfxn3 Snx12 Ss18 Sstr1 Stard3nl Stmn1 Taf5l Thrap6 Trp53inp1 Zfx
289	V$ICSBP_Q6	49	49	831	821	14470	-3.88	0.0	0.86	0.06	2810013E07Rik 9130020G10Rik Arl5 Atp6v1b2 Bhlhb5 Bst2 C1qtnf3 Ccl12 Ccnc Cdh5 Chchd5 Dbnl Exo1 Gtl3 Hnrpd Hs1bp1 Ifi1 Ifi44 Irf7 Khdrbs1 Kif22 Lsm8 Ly86 Mpeg1 Nat2 Nfyb Oasl1 Pi4k2b Pitrm1 Prnpip1 Reps1 Rfx5 Slc15a2 Slfn4 Snrpa Snx12 Spata6 Ssx2ip Tctex1 Tex13 Tgif Tjp2 Tmem9 Usp21 Wars Xpnpep1 Xpo1 Ysg2 Zbp1
290	V$AR_Q2: androgen receptor	49	49	831	868	14423	-3.91	0.0	0.55	0.0	1200009B18Rik 2600017H08Rik 5830472H07Rik AI851464 BC003885 BC004690 Brca1 C1qb Cdc20 Cdca4 Cdkn2d Clasp2 Dbnl Dcps Ddit4 Dhrs8 Dnajc5 Dusp11 Ect2 Eif2b2 Fbs1 Gsg2 Gtf3c2 Hbs1l Hist1h4i Hnrpd Hs1bp1 Mcm5 Myo1h Nek2 Paxip1 Pde6d Pes1 Pin1 Psma5 Rbm10 Rfc3 Sas Serpine1 Slc15a2 Slc35c2 Tbce Tubb5 Usp26 V1ra4 Wig1 Xpo1 Zc3hc1 Zfp239
291	V$TAL1BETAE47_01: Tal-1beta:E47 heterodimer	49	49	831	850	14441	-3.91	0.0	0.66	0.0	1200008O12Rik 1500002M01Rik 2310034L04Rik 2310066N05Rik 2810013E07Rik 5430413I02Rik 6330406P08Rik Adam8 Arf1 BC003885 Brca1 C1qtnf3 Cdc91l1 Chfr Cks2 Cpsf2 Crsp3 D7Bwg0611e Ddx39 Dncic2 Dyt1 Fbs1 Fbxw11 Fgd6 Gas2 Gpsm1 H2afz Ier3 Mad2l1 Mcm6 Minpp1 Myo6 Nup155 Nupl1 Ptpn2 Rad51 Repin1 Rpl14 Rpl7l1 Rps24 Rps6 Rps9 Rsad2 Sema4b Suv420h1 Trim41 Trim47 Uhrf1 Xpo1
292	V$SRF_C: serum response factor	25	25	855	508	14783	-3.92	0.0	0.21	0.0	2610511E22Rik 2700082D03Rik C1qb Cuedc2 Eif3s3 Glipr1 Lox Med8 Myh9 Myo1h Rarres2 Sdc1 Sdc4 Sfrs12 Slfn4 Spag5 Suv420h1 Thrap6 Tuft1 Uchl4 Usp12 Usp26 Vps29 Zfp202 Zfp7
293	V$FREAC4_01: Fork head RElated ACtivator-4	13	13	867	161	15130	-3.93	0.0	1.87	0.73	5830426I05Rik Arl5 Brrn1 Cenpf Ctgf Fcgr3 Kif20a Psmf1 Rpa1 Sfrs14 Ssx2ip Stard3nl Stat6
294	V$DEAF1_02	24	24	856	352	14939	-3.95	0.0	1.44	0.42	Bin3 Dip3b Dvl1 Eif2b2 Esco1 Fbxo38 Gmnn Gtf3c4 Hmgn1 Kcne3 Map4k4 Mclc Med8 Minpp1 Nfat5 Ptbp2 Rbl1 Rbmxrt Rnf41 Srrm2 Tnpo1 Txn1 Vrk3 Zipro1
295	V$NFKB_C: NF-kappaB binding site	27	27	853	535	14756	-3.95	0.0	0.25	0.0	2600016J21Rik 2610317D23Rik BC025458 BC057893 Birc5 Cdc7 Cdh5 Chchd5 D3Ertd250e Grn Gtse1 Kif23 Lasp1 Lsm4 Magea5 Ncor2 Ninj1 Nup62 Pafah1b3 Pde6d Phtf1 Pus3 Rap2c Rfc3 Rhoc Rpl35 Sdc1
296	V$PBX_Q3	839	839	41	14598	693	-3.98	0.0	0.49	0.0	0610040B21Rik 1110017C15Rik 1110028E10Rik 1110032D12Rik 1200008O12Rik 1200009B18Rik 1200014P03Rik 1300006C06Rik 1300013B24Rik 1500002M01Rik 1500006O09Rik 1700001L23Rik 1700013H19Rik 1700030A21Rik 1700095N21Rik 1810033A06Rik 2010300G19Rik 2310031L18Rik 2310034L04Rik 2310066N05Rik 2310075A12Rik 2410004C24Rik 2410006F12Rik 2410080P20Rik 2600001J17Rik 2600016J21Rik 2600017H08Rik 2610317D23Rik 2610511…
297	V$FOXO3_01: fork head box O3	24	24	856	359	14932	-4.02	0.0	1.33	0.37	2310075A12Rik Ankib1 Arl5 BC017133 Bcl2l11 Ccnc Cd53 Ctgf Dmap1 Ier3ip1 Kif20a Mipol1 Myo6 Pld2 Rasa1 Rnf38 Rpl14 Sfrs14 Sfxn3 Ss18 Sstr1 Stmn1 Taf5l Thrap6
298	V$HNF4_01: hepatic nuclear factor 4	844	844	36	14678	613	-4.05	0.0	0.52	0.0	0610040B21Rik 1110017C15Rik 1110028E10Rik 1110032D12Rik 1200008O12Rik 1200009B18Rik 1200014P03Rik 1300006C06Rik 1300013B24Rik 1500002M01Rik 1500006O09Rik 1700001L23Rik 1700013H19Rik 1700030A21Rik 1700095F04Rik 1700095N21Rik 1810033A06Rik 2310031L18Rik 2310034L04Rik 2310066N05Rik 2310075A12Rik 2410004C24Rik 2410006F12Rik 2410080P20Rik 2600001J17Rik 2600016J21Rik 2600017H08Rik 2610511E22Rik 2610528…
299	V$MIF1_01: MIBP-1 / RFX1 complex	14	14	866	184	15107	-4.06	0.0	1.65	0.58	4930449E07Rik Abcg1 Aof2 Cxcr4 Fbs1 Gtf3c4 Itm2c Rfc5 Riok2 Rnf25 Snrp116 Tmed9 Tmem4 Ysg2
300	V$CLOX_01: Clox	14	14	866	312	14979	-4.06	0.0	0.16	0.0	BC021921 Clns1a Galnt10 Hs2st1 Msr1 Poldip3 Repin1 Rfwd3 Slc15a2 Snrp1c Snx1 Stk35 Tmem41b Zfx
301	V$HFH4_01	32	32	848	528	14763	-4.08	0.0	0.88	0.08	6330406P08Rik AW742319 Ankib1 Arl5 Atp13a1 B7h3 BC003267 BC017133 Bex2 Cdyl D3Ertd250e Depdc1a Fcer1g Gpsm1 Hnrpab Ier3ip1 Ier5 Irf7 Kcna4 Mipol1 Myo1h Nutf2 Pga5 Prim1 Psma2 Rasa1 Rfc3 Rfc5 Rfwd3 Rpl31 Serpine1 Uhrf1
302	V$AR_03: is recognized by androgen reseptor	20	20	860	297	14994	-4.12	0.0	1.28	0.35	BC003885 BC004690 Brca1 Bub1b C1qb Cdca1 Dnajc5 Gtf3c2 Ier3ip1 Myo1h Nat2 Paxip1 Ppp3r1 Psma5 Pycard Rad51 Rfc3 Rpl37a Sas Xpo1
303	V$CDPCR3_01: cut-like homeodomain protein	19	19	861	386	14905	-4.13	0.0	0.25	0.0	2410080P20Rik 2610528M18Rik Acvr1b Cenpf Cklf Ctss Dut Mcm3 Nfyb Pga5 Polr2b Rgs1 Rps6 Snx1 Tex13 Tfpi2 Tgif Tusc3 Xrn1
304	V$FREAC3_01: Fork head RElated ACtivator-3	17	17	863	344	14947	-4.22	0.0	0.27	0.0	Atp6v1g1 Cenpc1 Chchd5 Fundc1 Gas2 Hus1 Mki67ip Mpeg1 Mphosph6 Ms4a11 Ms4a6d Myo1h Pycard Rsad2 Tfpi2 Tmsb10 Zfp160
305	V$OCT1_01: octamer factor 1	26	26	854	451	14840	-4.22	0.0	0.64	0.0	Aurkb Cdca7 Clec4n Dnmt1 Exo1 H2afv Hpvc2 Limd1 Lyn Minpp1 Mrps17 Nfatc2ip Nrarp Polm Polr2j Rab4b Repin1 Rln1 Skp2 Snrpb Srebf2 Tdg Trim41 Zc3hc1 Zfp566 Zfx
306	V$EGR1_01: Egr-1/Krox-24/NGFI-A immediate-early gene product	12	12	868	160	15131	-4.23	0.0	1.48	0.43	Cdc7 Igsf8 Ilf3 Kif23 Lgmn Mclc Pam Ppox Psma2 Rasal1 Ysg2 Zfyve19
307	V$MAF_Q6	25	25	855	443	14848	-4.23	0.0	0.57	0.0	3110010F15Rik BC022641 Cdc6 Cdca7 Fcgr1 Foxc1 Gorasp2 Ifit1 Igsf8 Itgax Ntn1 Nup62 Pcaf Ppp1cc Rpl14 Rps19 Sfrs3 Solt Tcirg1 Tfpi2 Tm4sf1 Tmem4 Trip13 Vamp8 Zfp239
308	V$RP58_01: 58 KDA repressor protein	22	22	858	389	14902	-4.29	0.0	0.57	0.0	2310075A12Rik Arf1 Aurka Brca1 Ccl8 Ctss D230016N13Rik DXImx40e Ddost Dnmt1 Dolpp1 Fcgr3 Galnt10 Igsf7 Mpp6 Nme6 Nqo1 Rab7l1 Scml4 Timm17b V1ra4 Xpo1
309	V$ATF6_01: activating transcription factor 6	16	16	864	318	14973	-4.3	0.0	0.31	0.0	Ccnh Cpe Enpp1 Gtf2h4 Lhx5 Med31 Mtbp Mthfr Rasal1 Rbl1 Tcfe2a Timp1 Traip Vamp8 Xpnpep1 Zdhhc16
310	V$NGFIC_01: nerve growth factor-induced protein C	17	17	863	265	15026	-4.33	0.0	1.0	0.15	Cdc7 Dapk3 Dcps Hhat Kif20a Lgmn Lrrfip1 Mclc Nab2 Pam Rasal1 Sfxn3 Snrpe Spcs1 Stmn1 Tipin Trim47
311	V$IRF1_01: interferon regulatory factor 1	20	20	860	337	14954	-4.33	0.0	0.73	0.0	9130020G10Rik Cpsf2 Hs1bp1 Ifi44 Lsm8 Oasl1 Olfm3 Pi4k2b Ptpn18 Ptx3 Slfn4 Spata6 Tcirg1 Tgif Tjp2 Tuft1 Usp3 Zbp1 Zfp239 Zmynd10
312	V$HSF_Q6	11	11	869	148	15143	-4.33	0.0	1.39	0.42	Ankfy1 B7h3 Bst2 Ctdsp2 Enpp1 Melk Nutf2 Plod2 Rps13 Shfdg1 Tgds
313	V$POLY_C: Retroviral Poly A signal	15	15	865	229	15062	-4.38	0.0	1.05	0.18	1500006O09Rik Ccne2 Col11a1 Dtymk Esco1 H2afx Mgea5 Nfatc2ip Nutf2 Pafah1b3 Ptpn18 Rad1 Sf3b1 Shfdg1 St6galnac4
314	V$RORA2_01: RAR-related orphan receptor alpha2	14	14	866	210	15081	-4.39	0.0	1.09	0.21	1700013H19Rik B4galt6 Bub1b Gsg2 Hmgcr Hmmr March7 Mgea5 Mrps17 Ppp2r2a Rps6 Snrpb2 Ssx2ip Umpk
315	V$FXR_Q3	13	13	867	261	15030	-4.41	0.0	0.31	0.0	1700001L23Rik Cbfb Col11a1 Eif3s6 Fbxo25 Fcgr1 Hpvc2 Myo7a Ncor2 Pdk3 Rbm4 Tubgcp5 U2af1
316	V$BACH1_01: BTB and CNC homolog 1	11	11	869	227	15064	-4.46	0.0	0.28	0.0	Gtf2e2 Hcngp Ms4a11 Ms4a6d Nrarp Pla2g7 Rabif Recql5 Repin1 Tbce Zc3hc1
317	V$OCT1_07: octamer factor 1	10	10	870	212	15079	-4.46	0.0	0.26	0.0	2600017H08Rik Dncic2 Eif3s3 Exo1 Fancl Hmgn1 Skp2 Snrpb Umpk Zc3hc1
318	V$PR_01: high affinity binding sites for progesterone receptor	15	15	865	268	15023	-4.48	0.0	0.54	0.0	2610511E22Rik BC004690 Bub1b C1qb Cdca1 Csf3r Dnajc5 Gtf3c2 Ier3ip1 Nat2 Paxip1 Ppp3r1 Rad51 Rbm14 Trem2
319	V$PBX1_02: homeo domain factor Pbx-1	12	12	868	238	15053	-4.48	0.0	0.34	0.0	2700084L22Rik Dnajc9 Dusp11 Fcgr1 Gtf2h4 Kif22 Lgals3 Mki67ip Psmb1 Rab38 Sdc4 Snx12
320	V$HOX13_01: Hox-1.3	14	14	866	231	15060	-4.51	0.0	0.77	0.0	4430402O11Rik Bcl2l11 Clns1a Gorasp2 Lasp1 Lgals3 Mkrn1 Myo6 Ppp1r8 Rpa2 Smarca3 Spata6 Syngr2 Tm4sf1
321	V$EGR2_01: Egr-2/Krox-20 early growth response gene product	13	13	867	205	15086	-4.51	0.0	0.9	0.08	AI413631 Cdc7 Dcps Erf Igsf8 Lgmn Nab2 Ppox Sfxn3 Snrpe Spcs1 Trim47 Zfyve19
322	V$FXR_IR1_Q6	6	6	874	148	15143	-4.53	0.0	0.16	0.0	Cdca4 Eif3s6 Pdk3 Phtf1 Rgs11 U2af1
323	V$EGR3_01: early growth response gene 3 product	11	11	869	170	15121	-4.57	0.0	0.92	0.1	Dcps Erf Igsf8 Lgmn Nab2 Ppox Sfxn3 Snrpe Spcs1 Trim47 Zfyve19
324	V$EVI1_06: ectopic viral integration site 1 encoded factor	10	10	870	197	15094	-4.6	0.0	0.36	0.0	Csprs Epb4.1l2 Fundc1 Gpsm1 Hist1h4i Ier3ip1 Limd1 Nat2 Pbk Tubb5
325	V$MYCMAX_01: c-Myc:Max heterodimer	9	9	871	133	15158	-4.63	0.0	1.0	0.15	Cdw92 D11Ertd498e Glb1 Kcne3 Nup93 Parva Plxnb2 Tesk2 Tyrobp
326	V$LXR_DR4_Q3	3	3	877	93	15198	-4.66	0.0	0.11	0.0	Bhlhb5 Mki67 Nudt1
327	V$MEIS1AHOXA9_01: Meis-1a:HOXA9 heterodimeric binding	8	8	872	162	15129	-4.69	0.0	0.34	0.0	Ankib1 Dnajc3 Myh9 Myo6 Nup88 Psma2 Senp1 Shfdg1
328	V$POU3F2_02	7	7	873	103	15188	-4.77	0.0	0.94	0.11	AI413631 Atp13a1 Bst2 Dncic2 Dnmt1 Hist1h3d Lyn
329	V$CDP_01: cut-like homeodomain protein	7	7	873	139	15152	-4.79	0.0	0.37	0.0	Cuedc2 Dmap1 Fgd6 Glipr1 Rap2c Snrpa Zfp346
330	V$AIRE_02	1	1	879	2	15289	-4.8	0.0	1.87	0.73	Ptx3
331	V$LXR_Q3	5	5	875	75	15216	-4.98	0.0	0.82	0.02	Csf3r Irf7 Ly78 Mipol1 Nudt1
332	V$RSRFC4_01: related to serum response factor, C4	4	4	876	90	15201	-4.98	0.0	0.28	0.0	Dnajc2 Psmb1 Sdc1 Sfrs3
333	V$GNCF_01: GCNF (germ cell nuclear factor)	5	5	875	90	15201	-5.01	0.0	0.52	0.0	Csprs G630055P03Rik Rpa1 Stk35 U2af1
334	V$DTYPEPA_B: poly A signal of D-type LTRs	4	4	876	81	15210	-5.07	0.0	0.38	0.0	2700075B01Rik Repin1 Slc35c2 Spag7
335	V$EVI1_03: ectopic viral integration site 1 encoded factor	3	3	877	69	15222	-5.13	0.0	0.28	0.0	Glipr1 Pkig Pnn
336	V$HMEF2_Q6: myocyte enhancer factor	2	2	878	57	15234	-5.16	0.0	0.18	0.0	Bub1b Epb4.1l2
337	V$POU3F2_01	3	3	877	63	15228	-5.21	0.0	0.35	0.0	Cdw92 Ezh2 Hus1
338	V$AHR_01: aryl hydrocarbon / dioxin receptor	1	1	879	42	15249	-5.23	0.0	0.09	0.0	Cdca4
339	V$APOLYA_B: Avian C-type PolyA signal	1	1	879	42	15249	-5.23	0.0	0.09	0.0	Med31
340	V$STAT1_01: signal transducer and activator of transcription 1	3	3	877	47	15244	-5.25	0.0	0.66	0.0	2310034L04Rik Maf1 Rpl35
341	V$AR_02: high affinity binding sites for androgen receptor	2	2	878	53	15238	-5.25	0.0	0.21	0.0	Dnajc5 Nat2
342	V$TAXCREB_02: Tax/CREB complex	2	2	878	21	15270	-5.26	0.0	1.03	0.17	0610040B21Rik Pkig
343	V$BEL1_B: Bel-1 similar region	2	2	878	26	15265	-5.38	0.0	0.79	0.0	Ier3ip1 Zmynd10
344	V$PAX3_01: Pax-3 binding sites	1	1	879	25	15266	-5.68	0.0	0.27	0.0	Cd14
345	V$IRF2_01: interferon regulatory factor 2	1	1	879	19	15272	-5.74	0.0	0.4	0.0	Pi4k2b
