# Supplementary material for: A genomic analysis of mouse models of breast cancer reveals molecular features of mouse models and relationships to human breast cancer
Source: Breast Cancer Res. 2014 Jun 5;16(3):R59. doi: 10.1186/bcr3672 (PMC4078930; doi:10.1186/bcr3672)
Supplement: Additional file 3 — Fold change values organized by mouse tumor model type comparing the mouse model to normal mammary gland. [file bcr3672-S3.zip › Additional_File_3/TAG_vs_NML_mammary/AdditionalFile81_TAG_vs_NML_mammary/DownregulatedGenesgather_gene_ontology_121024.txt]

#	Annotation	Total Genes With Ann	Your Genes (With Ann)	Your Genes (No Ann)	Genome (With Ann)	Genome (No Ann)	ln(Bayes factor)	neg ln(p value)	FE: neg ln(p value)	FE: neg ln(FDR)	Genes
1	GO:0006091 [5]: generation of precursor metabolites and energy	84	84	398	346	11801	77.58	10.41	83.56	76.76	1110020P15Rik 1810044O22Rik 2410011G03Rik Acad8 Acadl Acadm Acadsb Acadvl Acdc Aco1 Aco2 Acox1 Aldoa Aox1 Aox3 Atp5a1 Atp5b Atp5c1 Atp5g3 Atp5o BC019806 Cat Cox4i1 Cox5a Cox6a1 Cs Cyb5 Cyc1 Cyp2e1 Dlat Dld Dlst Etfa Etfb Etfdh Fads2 Fads3 Fdx1 Fh1 Fmo1 Gbe1 Gcdh Glrx2 Gpd2 Gyg1 Gys2 Hibadh Hk2 Idh3a Idh3b Idh3g Maoa Mdh1 Mdh2 Ndufa5 Ndufb4 Ndufb8 Ndufb9 Ndufs2 Ndufs3 Ndufs7 Ndufv1 Pck1 Pcx Pdcd8 …
2	GO:0019752 [6]: carboxylic acid metabolism	61	61	421	252	11895	54.07	10.41	60.04	54.33	Aacs Acad8 Acadl Acadm Acadsb Acadvl Acdc Aco2 Acox1 Ak3l1 Aldh4a1 Aldh9a1 Arg2 Atp5g3 Auh Bckdhb Cav1 Cdo1 Cpt2 Crat Cyb5 Dci Ddt Dlat Ech1 Echs1 Ehhadh Elovl6 Fads1 Fads2 Fads3 Fah Fasn Fh1 Folh1 Folr1 Gfpt2 Ggtla1 Gldc Glud1 Gstz1 Hadhb Hadhsc Hibadh Hsd17b4 Indo Lias Mccc1 Mdh1 Mdh2 Ndufab1 Pcca Pck1 Pdk4 Pecr Phyh Prodh Pts Scd1 Scp2 Tph1
3	GO:0006082 [5]: organic acid metabolism	61	61	421	252	11895	54.07	10.41	60.04	54.33	Aacs Acad8 Acadl Acadm Acadsb Acadvl Acdc Aco2 Acox1 Ak3l1 Aldh4a1 Aldh9a1 Arg2 Atp5g3 Auh Bckdhb Cav1 Cdo1 Cpt2 Crat Cyb5 Dci Ddt Dlat Ech1 Echs1 Ehhadh Elovl6 Fads1 Fads2 Fads3 Fah Fasn Fh1 Folh1 Folr1 Gfpt2 Ggtla1 Gldc Glud1 Gstz1 Hadhb Hadhsc Hibadh Hsd17b4 Indo Lias Mccc1 Mdh1 Mdh2 Ndufab1 Pcca Pck1 Pdk4 Pecr Phyh Prodh Pts Scd1 Scp2 Tph1
4	GO:0006118 [6]: electron transport	53	53	429	239	11908	42.68	10.41	48.64	43.23	1110020P15Rik 1810044O22Rik 2410011G03Rik Acad8 Acadl Acadm Acadsb Acadvl Acox1 Aox1 Aox3 BC019806 Cat Cox4i1 Cox5a Cox6a1 Cyb5 Cyc1 Cyp2e1 Dld Etfa Etfb Etfdh Fads2 Fads3 Fdx1 Fmo1 Gcdh Glrx2 Gpd2 Maoa Ndufa5 Ndufb4 Ndufb8 Ndufb9 Ndufs2 Ndufs3 Ndufs7 Ndufv1 Pdcd8 Por Sdha Sdhb Sqrdl Srpx2 Stat5a Txnl2 Txnrd3 Uqcr Uqcrc1 Uqcrc2 Uqcrfs1 Zfp106
5	GO:0008152 [3]: metabolism	313	313	169	5289	6858	40.0	10.41	45.61	40.41	1110020P15Rik 1110054N06Rik 1600020H07Rik 1810022C23Rik 1810044O22Rik 2410011G03Rik 2510010F15Rik 2810004N20Rik 4632408A20Rik 4930517K11Rik Aacs Acad8 Acadl Acadm Acadsb Acadvl Acas2 Acdc Aco1 Aco2 Acox1 Adamts5 Adcy4 Adfp Adh1 Adk Agpat3 Ak3l1 Akr1c12 Alas1 Aldh1a1 Aldh1a7 Aldh2 Aldh4a1 Aldh6a1 Aldh9a1 Aldoa Amy1 Aox1 Aox3 Arg2 Art3 Atp5a1 Atp5b Atp5c1 Atp5d Atp5g3 Atp5o Auh B3galt3 BC004012 BC0…
6	GO:0007165 [4]: signal transduction	40	40	442	3020	9127	39.38	10.41	0.0	0.0	Acdc Adamts5 Adcy4 Arl4 Calca Cav1 Chn1 Cish Cxcl15 Eif4ebp1 Eltd1 Eng Fzd4 Grb14 Homer2 Kcnk2 Lama1 Ltbp4 Mir16 Opn3 Pde1a Pde8a Pdk1 Psen2 Pthr1 Rab2b Rapgef3 Rasa3 Rasgrp2 Rgl1 Rgs16 Rgs7 Rsb30 Sh3bp5 Stat5a Sucnr1 Tgm2 Trpc6 Wnt4 Zfp106
7	GO:0007166 [5]: cell surface receptor linked signal transduction	22	22	460	2280	9867	38.1	10.41	0.0	0.0	Adamts5 Adcy4 Calca Cish Eif4ebp1 Eltd1 Eng Fzd4 Homer2 Kcnk2 Lama1 Ltbp4 Mir16 Opn3 Pthr1 Rgs16 Rgs7 Sucnr1 Tgm2 Trpc6 Wnt4 Zfp106
8	GO:0050896 [3]: response to stimulus	34	34	448	2717	9430	36.67	10.41	0.0	0.0	Acdc Akr1c12 Ap3d1 As3mt C1r Calca Cat Ccl24 Cd1d1 Creb3 Cxcl12 Cxcl13 Cxcl15 Defb1 Ephx2 Fcgrt Fech Gbp1 Ggtla1 Gpx4 Hspa9a Indo Lactb Ltb Maoa Ndufb9 Opn3 Orm1 Orm2 Pon1 Serpina1a Spon2 Timm9 Txnip
9	GO:0007600 [5]: sensory perception	4	4	478	1353	10794	36.57	10.41	0.0	0.0	Creb3 Ndufb9 Opn3 Timm9
10	GO:0051186 [5]: cofactor metabolism	33	33	449	96	12051	35.38	10.41	41.41	36.39	Acas2 Alas1 Atp5a1 Atp5b Atp5c1 Atp5d Atp5g3 Atp5o BC016495 Coasy Coq3 Coq7 D5Ertd33e Dcxr Dlat Ehhadh Fech Folh1 Folr1 Ggt1 Ggtla1 Gstk1 Gstt2 Hibadh Lias Mgst1 Mocs2 Pank3 Pcca Pdk4 Scp2 Taldo1 Txnrd3
11	GO:0009581 [5]: detection of external stimulus	5	5	477	1362	10785	34.48	10.41	0.0	0.0	Creb3 Fech Ndufb9 Opn3 Timm9
12	GO:0007186 [6]: G-protein coupled receptor protein signaling pathway	15	15	467	1872	10275	34.44	10.41	0.0	0.0	Adcy4 Calca Cish Eltd1 Fzd4 Homer2 Kcnk2 Mir16 Opn3 Pthr1 Rgs16 Rgs7 Sucnr1 Tgm2 Trpc6
13	GO:0006732 [6]: coenzyme metabolism	30	30	452	79	12068	33.94	10.41	39.98	35.13	Acas2 Atp5a1 Atp5b Atp5c1 Atp5d Atp5g3 Atp5o BC016495 Coasy Coq3 Coq7 D5Ertd33e Dcxr Dlat Ehhadh Folh1 Folr1 Ggt1 Ggtla1 Gstk1 Gstt2 Hibadh Lias Mgst1 Mocs2 Pank3 Pdk4 Scp2 Taldo1 Txnrd3
14	GO:0050877 [4]: neurophysiological process	8	8	474	1499	10648	33.29	10.41	0.0	0.0	Creb3 Hnmt Maoa Ndufb9 Opn3 Stx4a Timm9 Tph1
15	GO:0015980 [6]: energy derivation by oxidation of organic compounds	30	30	452	86	12061	32.05	10.41	38.07	33.35	Acdc Aco1 Aco2 Aldoa Atp5g3 Cs Dlat Dlst Fh1 Gbe1 Gpd2 Gyg1 Gys2 Hibadh Hk2 Idh3a Idh3b Idh3g Mdh1 Mdh2 Pck1 Pcx Pdha1 Pdhb Pygb Pygl Sdha Sdhb Suclg1 Taldo1
16	GO:0006629 [5]: lipid metabolism	58	58	424	376	11771	32.03	10.41	37.91	33.3	1600020H07Rik 2810004N20Rik 4632408A20Rik Aacs Acadl Acadm Acadsb Acadvl Acdc Acox1 Adfp Adh1 Agpat3 Aldh1a7 Cav1 Cel Cidea Coasy Cpt2 Crat Cyb5 Dci Dgat2 Ech1 Echs1 Ehhadh Elovl6 Fabp5 Fads1 Fads2 Fads3 Fasn Ggtla1 H2-Ke6 Hadhb Hadhsc Hsd11b1 Hsd17b12 Hsd17b4 Hsd3b7 Lass4 Lipe Lpgat1 Lpin1 Lpl Ndufab1 Osbpl2 Pck1 Pcx Pecr Phyh Pla2g6 Pmvk Pon1 Scd1 Scp2 Sult1a1 Tm7sf2
17	GO:0007154 [3]: cell communication	62	62	420	3547	8600	31.94	10.41	0.0	0.0	Acdc Adamts5 Adcy4 Aoc3 Arl4 Calca Cav1 Cd164 Cd36 Chn1 Cish Cldn5 Col4a1 Col5a2 Cxcl15 Dpt Eif4ebp1 Eltd1 Eng Fzd4 Glycam1 Grb14 Hnmt Homer2 Icam2 Jam3 Kcnk2 Lama1 Lama4 Lamb1-1 Ltbp4 Maoa Mir16 Nid1 Omd Opn3 Pcdh7 Pde1a Pde8a Pdk1 Psen2 Pthr1 Rab2b Rapgef3 Rasa3 Rasgrp2 Rgl1 Rgs16 Rgs7 Rsb30 Sh3bp5 Spon2 Stat5a Stx4a Sucnr1 Tek Tgm2 Tnxb Tph1 Trpc6 Wnt4 Zfp106
18	GO:0009605 [4]: response to external stimulus	24	24	458	2148	9999	30.63	10.41	0.0	0.0	Akr1c12 As3mt C1r Calca Ccl24 Cd1d1 Creb3 Cxcl12 Cxcl13 Cxcl15 Defb1 Ephx2 Fech Ggtla1 Hspa9a Lactb Maoa Ndufb9 Opn3 Orm1 Orm2 Pon1 Serpina1a Timm9
19	GO:0006092 [7]: main pathways of carbohydrate metabolism	25	25	457	56	12091	30.48	10.41	36.53	32.03	Acdc Aco1 Aco2 Aldoa Atp5g3 Cs Dlat Dlst Fh1 Gpd2 Hibadh Hk2 Idh3a Idh3b Idh3g Mdh1 Mdh2 Pck1 Pcx Pdha1 Pdhb Sdha Sdhb Suclg1 Taldo1
20	GO:0006099 [8]: tricarboxylic acid cycle	15	15	467	8	12139	30.26	10.41	36.38	31.97	Aco1 Aco2 Atp5g3 Cs Dlst Fh1 Idh3a Idh3b Idh3g Mdh1 Mdh2 Pdhb Sdha Sdhb Suclg1
21	GO:0044262 [6]: cellular carbohydrate metabolism	37	37	445	156	11991	30.02	10.41	35.99	31.67	Acdc Aco1 Aco2 Aldoa Atp5g3 B3galt3 Cs Dcxr Dlat Dlst Fabp5 Fh1 Fn3k Gbe1 Gnpnat1 Gpd2 Gyg1 Gys2 Hibadh Hk2 Idh3a Idh3b Idh3g Itih2 Mdh1 Mdh2 Pck1 Pcx Pdha1 Pdhb Pfkfb3 Pygb Pygl Sdha Sdhb Suclg1 Taldo1
22	GO:0044255 [5]: cellular lipid metabolism	50	50	432	297	11850	29.92	10.41	35.82	31.58	2810004N20Rik Aacs Acadl Acadm Acadsb Acadvl Acdc Acox1 Adh1 Agpat3 Aldh1a7 Cav1 Cel Coasy Cpt2 Crat Cyb5 Dci Dgat2 Ech1 Echs1 Ehhadh Elovl6 Fads1 Fads2 Fads3 Fasn Ggtla1 H2-Ke6 Hadhb Hadhsc Hsd11b1 Hsd17b12 Hsd17b4 Hsd3b7 Lass4 Lipe Lpgat1 Ndufab1 Osbpl2 Pck1 Pcx Pecr Phyh Pmvk Pon1 Scd1 Scp2 Sult1a1 Tm7sf2
23	GO:0006631 [6]: fatty acid metabolism	29	29	453	96	12051	27.69	10.41	33.7	29.53	Aacs Acadl Acadm Acadsb Acadvl Acdc Acox1 Cav1 Cpt2 Crat Cyb5 Dci Ech1 Echs1 Ehhadh Elovl6 Fads1 Fads2 Fads3 Fasn Ggtla1 Hadhb Hadhsc Hsd17b4 Ndufab1 Pecr Phyh Scd1 Scp2
24	GO:0050875 [3]: cellular physiological process	380	380	102	7554	4593	26.82	10.41	32.38	28.29	1110020P15Rik 1110054N06Rik 1190002H23Rik 1200007B05Rik 1700020C11Rik 1810044O22Rik 2400002F11Rik 2410011G03Rik 2510010F15Rik 2810004N20Rik 4632408A20Rik 4930517K11Rik 5730438N18Rik Aacs Abca8a Abcb6 Abcd3 Abcg2 Acad8 Acadl Acadm Acadsb Acadvl Acas2 Acdc Aco1 Aco2 Acox1 Adamts5 Adcy4 Adfp Adh1 Adk Agpat3 Ak3l1 Akr1c12 Alas1 Aldh1a1 Aldh1a7 Aldh4a1 Aldh9a1 Aldoa Angptl4 Aox1 Aox3 Ap3d1 Apip Arfl4 …
25	GO:0044237 [4]: cellular metabolism	283	283	199	4983	7164	26.45	10.41	31.93	27.9	1110020P15Rik 1110054N06Rik 1810044O22Rik 2410011G03Rik 2510010F15Rik 2810004N20Rik 4930517K11Rik Aacs Acad8 Acadl Acadm Acadsb Acadvl Acas2 Acdc Aco1 Aco2 Acox1 Adamts5 Adcy4 Adh1 Adk Agpat3 Ak3l1 Akr1c12 Alas1 Aldh1a1 Aldh1a7 Aldh4a1 Aldh9a1 Aldoa Aox1 Aox3 Arg2 Art3 Atp5a1 Atp5b Atp5c1 Atp5d Atp5g3 Atp5o Auh B3galt3 BC005471 BC016495 BC019806 Bckdhb Bcs1l Bphl C1r C1s Cabc1 Capn7 Car3 Car4 Car…
26	GO:0005975 [5]: carbohydrate metabolism	42	42	440	255	11892	23.65	10.41	29.54	25.57	Acdc Aco1 Aco2 Aldoa Amy1 Atp5g3 B3galt3 Cs Dcxr Dlat Dlst Fabp5 Fh1 Fn3k Gbe1 Gfpt2 Gnpnat1 Gpd2 Gyg1 Gys2 Hibadh Hk2 Idh3a Idh3b Idh3g Itih2 Khk Mdh1 Mdh2 Pck1 Pcx Pdha1 Pdhb Pfkfb3 Pgm2 Pygb Pygl Sdha Sdhb Smpdl3a Suclg1 Taldo1
27	GO:0050874 [3]: organismal physiological process	36	36	446	2372	9775	23.34	10.41	0.0	0.0	Ap3d1 C1r Calca Cav1 Ccl24 Cd1d1 Creb3 Cxcl12 Cxcl13 Cxcl15 Fcgrt Fgb Fgg Gbp1 Ggtla1 Hnmt Indo Lamb1-1 Ltb Maoa Ndufb9 Opn3 Orm1 Orm2 Pon1 Procr Psen2 Pthr1 Serpina1a Spon2 Stat5a Stx4a Thbd Timm9 Tph1 Ttpa
28	GO:0051188 [6]: cofactor biosynthesis	19	19	463	54	12093	18.67	10.41	24.7	20.79	Acas2 Alas1 Atp5a1 Atp5b Atp5c1 Atp5d Atp5g3 Atp5o BC016495 Coasy Coq3 Coq7 D5Ertd33e Fech Ggt1 Ggtla1 Lias Mocs2 Pank3
29	GO:0009108 [7]: coenzyme biosynthesis	17	17	465	47	12100	16.56	10.41	22.6	18.74	Acas2 Atp5a1 Atp5b Atp5c1 Atp5d Atp5g3 Atp5o BC016495 Coasy Coq3 Coq7 D5Ertd33e Ggt1 Ggtla1 Lias Mocs2 Pank3
30	GO:0009063 [7]: amino acid catabolism	12	12	470	27	12120	12.13	10.41	18.18	14.37	Acad8 Aldh4a1 Arg2 Auh Bckdhb Cdo1 Fah Gstz1 Indo Mccc1 Prodh Pts
31	GO:0009310 [6]: amine catabolism	13	13	469	34	12113	12.09	10.41	18.13	14.37	Acad8 Aldh4a1 Arg2 Auh Bckdhb Cdo1 Fah Gstz1 Indo Maoa Mccc1 Prodh Pts
32	GO:0006119 [6]: oxidative phosphorylation	11	11	471	27	12120	10.01	10.41	16.06	12.35	1110020P15Rik Atp5a1 Atp5b Atp5c1 Atp5g3 Atp5o Cyc1 Ndufb9 Ndufs3 Ndufs7 Ndufv1
33	GO:0009058 [4]: biosynthesis	63	63	419	783	11364	9.85	10.41	15.4	11.73	4930517K11Rik Acas2 Acdc Aco1 Adamts5 Adcy4 Ak3l1 Alas1 Atp5a1 Atp5b Atp5c1 Atp5d Atp5g3 Atp5o B3galt3 BC016495 Cav1 Cd1d1 Coasy Coq3 Coq7 D5Ertd33e Ddt Dgat2 Dhodh Eef2 Eif4e3 Eif4ebp1 Elovl6 Fads1 Fads2 Fads3 Fasn Fech Fthfd Gbe1 Gfpt2 Ggt1 Ggtla1 Gnpnat1 Gpd2 Gpt1 Gyg1 Gys2 Hsd3b7 Lias Mocs2 Mrpl11 Mrpl12 Ndufab1 Pank3 Pck1 Pcx Pecr Pomt1 Prodh Psen2 Pts Qdpr Rpl5 Scd1 St8sia4 Tph1
34	GO:0044249 [5]: cellular biosynthesis	60	60	422	750	11397	8.98	10.41	14.52	10.89	4930517K11Rik Acas2 Acdc Aco1 Adamts5 Adcy4 Ak3l1 Alas1 Atp5a1 Atp5b Atp5c1 Atp5d Atp5g3 Atp5o B3galt3 BC016495 Cd1d1 Coasy Coq3 Coq7 D5Ertd33e Ddt Dgat2 Dhodh Eef2 Eif4e3 Eif4ebp1 Elovl6 Fads1 Fads2 Fads3 Fasn Fech Gbe1 Gfpt2 Ggt1 Ggtla1 Gnpnat1 Gpd2 Gyg1 Gys2 Hsd3b7 Lias Mocs2 Mrpl11 Mrpl12 Ndufab1 Pank3 Pck1 Pcx Pecr Pomt1 Prodh Psen2 Pts Qdpr Rpl5 Scd1 St8sia4 Tph1
35	GO:0006749 [6]: glutathione metabolism	7	7	475	9	12138	7.77	10.41	13.86	10.27	Acas2 Ggt1 Ggtla1 Gstk1 Gstt2 Mgst1 Txnrd3
36	GO:0009308 [5]: amine metabolism	24	24	458	185	11962	7.64	10.41	13.45	9.97	Acad8 Ak3l1 Aldh4a1 Aldh9a1 Arg2 Auh Bckdhb Cdo1 Ddt Fah Fn3k Gfpt2 Gldc Glud1 Gnpnat1 Gstz1 Hibadh Indo Itih2 Maoa Mccc1 Prodh Pts Tph1
37	GO:0006725 [5]: aromatic compound metabolism	14	14	468	64	12083	7.63	10.41	13.59	10.04	Bphl Ddt Dhodh Ephx2 Fah Folh1 Folr1 Gstz1 Indo Maoa Mocs2 Pts Qdpr Tph1
38	GO:0006355 [7]: regulation of transcription, DNA-dependent	28	28	454	1500	10647	7.6	10.41	0.0	0.0	1110054N06Rik BC005471 Creb3 Cri1 Dbp Ebf1 Ebf2 Esrra Ewsr1 Fah Foxa1 Gcdh Hdgfrp2 Hoxa2 Hoxa7 Hoxd8 Irf4 Lass4 Lhx8 Pla2g6 Rxrg Sirt3 Stat5a Tcf15 Timm44 Trpc6 Twist2 Ube3a
39	GO:0019219 [5]: regulation of nucleobase, nucleoside, nucleotide and nucleic acid metabolism	29	29	453	1533	10614	7.58	10.41	0.0	0.0	1110054N06Rik BC005471 Cited1 Creb3 Cri1 Dbp Ebf1 Ebf2 Esrra Ewsr1 Fah Foxa1 Gcdh Hdgfrp2 Hoxa2 Hoxa7 Hoxd8 Irf4 Lass4 Lhx8 Pla2g6 Rxrg Sirt3 Stat5a Tcf15 Timm44 Trpc6 Twist2 Ube3a
40	GO:0008610 [6]: lipid biosynthesis	21	21	461	146	12001	7.56	10.41	13.4	9.97	Agpat3 Coasy Dgat2 Elovl6 Fads1 Fads2 Fads3 Fasn Ggtla1 H2-Ke6 Hsd17b12 Hsd3b7 Lass4 Lpgat1 Ndufab1 Pck1 Pcx Pecr Pmvk Scd1 Tm7sf2
41	GO:0006520 [6]: amino acid metabolism	19	19	463	121	12026	7.53	10.41	13.41	9.97	Acad8 Ak3l1 Aldh4a1 Arg2 Auh Bckdhb Cdo1 Ddt Fah Gfpt2 Gldc Glud1 Gstz1 Hibadh Indo Mccc1 Prodh Pts Tph1
42	GO:0045449 [6]: regulation of transcription	29	29	453	1526	10621	7.42	10.41	0.0	0.0	1110054N06Rik BC005471 Cited1 Creb3 Cri1 Dbp Ebf1 Ebf2 Esrra Ewsr1 Fah Foxa1 Gcdh Hdgfrp2 Hoxa2 Hoxa7 Hoxd8 Irf4 Lass4 Lhx8 Pla2g6 Rxrg Sirt3 Stat5a Tcf15 Timm44 Trpc6 Twist2 Ube3a
43	GO:0006351 [7]: transcription, DNA-dependent	29	29	453	1526	10621	7.42	10.41	0.0	0.0	1110054N06Rik BC005471 Creb3 Cri1 Dbp Ebf1 Ebf2 Ell2 Esrra Ewsr1 Fah Foxa1 Gcdh Hdgfrp2 Hoxa2 Hoxa7 Hoxd8 Irf4 Lass4 Lhx8 Pla2g6 Rxrg Sirt3 Stat5a Tcf15 Timm44 Trpc6 Twist2 Ube3a
44	GO:0006350 [6]: transcription	31	31	451	1580	10567	7.14	10.41	0.0	0.0	1110054N06Rik BC005471 Cited1 Creb3 Cri1 Dbp Ebf1 Ebf2 Ell2 Esrra Ewsr1 Fah Foxa1 Gcdh Hdgfrp2 Hoxa2 Hoxa7 Hoxd8 Irf4 Lass4 Lhx8 Pla2g6 Polr3e Rxrg Sirt3 Stat5a Tcf15 Timm44 Trpc6 Twist2 Ube3a
45	GO:0006006 [8]: glucose metabolism	13	13	469	59	12088	6.82	10.41	12.79	9.41	Acdc Aldoa Dcxr Dlat Fabp5 Gpd2 Hibadh Hk2 Pck1 Pcx Pdha1 Pdhb Taldo1
46	GO:0007031 [6]: peroxisome organization and biogenesis	7	7	475	11	12136	6.82	10.41	12.9	9.5	Abcd3 Peci Pex13 Pex16 Pex3 Pex7 Scp2
47	GO:0006752 [7]: group transfer coenzyme metabolism	10	10	472	32	12115	6.72	10.41	12.74	9.4	Atp5a1 Atp5b Atp5c1 Atp5d Atp5g3 Atp5o Coasy Folh1 Folr1 Pank3
48	GO:0006139 [5]: nucleobase, nucleoside, nucleotide and nucleic acid metabolism	57	57	425	2370	9777	6.6	10.41	0.0	0.0	1110054N06Rik Adcy4 Adk Atp5a1 Atp5b Atp5c1 Atp5d Atp5g3 Atp5o Auh BC005471 BC016495 Cited1 Creb3 Cri1 Cugbp2 Dbp Dcxr Dhodh Ebf1 Ebf2 Ell2 Esrra Ewsr1 Fah Foxa1 Gcdh Gnpnat1 Gpx4 Hdgfrp2 Hibadh Hoxa2 Hoxa7 Hoxd8 Htatsf1 Irf4 Lass4 Lhx8 Ndufa10 Pdcd8 Pla2g6 Polr3e Ppargc1b Rbpms2 Rcl1 Rpp14 Rxrg Sirt3 Stat5a Taldo1 Tcf15 Tfb2m Timm44 Trpc6 Trub2 Twist2 Ube3a
49	GO:0006635 [8]: fatty acid beta-oxidation	5	5	477	3	12144	6.3	10.01	12.42	9.11	Acdc Acox1 Dci Ehhadh Hadhb
50	GO:0006519 [5]: amino acid and derivative metabolism	21	21	461	160	11987	6.29	10.01	12.1	8.85	Acad8 Ak3l1 Aldh4a1 Aldh9a1 Arg2 Auh Bckdhb Cdo1 Ddt Fah Gfpt2 Gldc Glud1 Gstz1 Hibadh Indo Maoa Mccc1 Prodh Pts Tph1
51	GO:0006066 [5]: alcohol metabolism	20	20	462	147	12000	6.24	10.01	12.07	8.85	Acdc Aldoa Dcxr Dlat Fabp5 Gpd2 Hibadh Hk2 Lipe Maoa Mir16 Pck1 Pcx Pdha1 Pdhb Pfkfb3 Pmvk Pon1 Taldo1 Tm7sf2
52	GO:0006766 [5]: vitamin metabolism	10	10	472	35	12112	6.06	9.72	12.07	8.85	Aldh1a1 Aldh1a7 Aldh9a1 BC016495 Dcxr Folr1 Hibadh Pcca Taldo1 Ttpa
53	GO:0019222 [4]: regulation of metabolism	35	35	447	1660	10487	6.04	9.72	0.0	0.0	1110054N06Rik Acdc Aco1 BC005471 Cav1 Cd1d1 Cited1 Creb3 Cri1 Dbp Ebf1 Ebf2 Eif4ebp1 Esrra Ewsr1 Fah Foxa1 Gcdh Gsn Hdgfrp2 Hoxa2 Hoxa7 Hoxd8 Irf4 Lass4 Lhx8 Pla2g6 Rxrg Sirt3 Stat5a Tcf15 Timm44 Trpc6 Twist2 Ube3a
54	GO:0007582 [2]: physiological process	426	426	56	9849	2298	5.82	9.72	11.16	8.07	1110020P15Rik 1110054N06Rik 1190002H23Rik 1200007B05Rik 1600020H07Rik 1700020C11Rik 1810022C23Rik 1810044O22Rik 2400002F11Rik 2410011G03Rik 2510010F15Rik 2810004N20Rik 4632408A20Rik 4930517K11Rik 5730438N18Rik Aacs Abca8a Abcb6 Abcd3 Abcg2 Acad8 Acadl Acadm Acadsb Acadvl Acas2 Acdc Aco1 Aco2 Acox1 Adamts5 Adcy4 Adfp Adh1 Adk Agpat3 Ak3l1 Akr1c12 Alas1 Aldh1a1 Aldh1a7 Aldh2 Aldh4a1 Aldh6a1 Aldh9a1…
55	GO:0019395 [7]: fatty acid oxidation	6	6	476	8	12139	5.78	9.5	11.88	8.69	Acdc Acox1 Dci Ehhadh Hadhb Phyh
56	GO:0019318 [7]: hexose metabolism	14	14	468	78	12069	5.65	9.31	11.57	8.4	Acdc Aldoa Dcxr Dlat Fabp5 Gpd2 Hibadh Hk2 Pck1 Pcx Pdha1 Pdhb Pfkfb3 Taldo1
57	GO:0005996 [6]: monosaccharide metabolism	14	14	468	80	12067	5.4	9.03	11.31	8.17	Acdc Aldoa Dcxr Dlat Fabp5 Gpd2 Hibadh Hk2 Pck1 Pcx Pdha1 Pdhb Pfkfb3 Taldo1
58	GO:0006790 [5]: sulfur metabolism	10	10	472	39	12108	5.27	9.03	11.26	8.15	Acas2 Cdo1 Ggt1 Ggtla1 Gstk1 Gstt2 Mgst1 Mocs2 Pcca Txnrd3
59	GO:0050789 [2]: regulation of biological process	55	55	427	2236	9911	5.24	9.03	0.0	0.0	1110054N06Rik Acdc Aco1 Adcy4 Angptl4 Ap3d1 Apip BC005471 Bnip3 Calca Cav1 Cd1d1 Cidec Cish Cited1 Creb3 Cri1 Cxcl12 Dbp Ebf1 Ebf2 Eif4ebp1 Eng Esrra Ewsr1 Fah Foxa1 Gcdh Gsn Hdgfrp2 Hoxa2 Hoxa7 Hoxd8 Igfbp6 Irf4 Lama1 Lama4 Lass4 Lgals12 Lhx8 Pla2g6 Procr Rtn4 Rxrg Sirt3 Stat5a Tcf15 Tek Thbd Timm44 Tkt Tnxb Trpc6 Twist2 Ube3a
60	GO:0050791 [3]: regulation of physiological process	49	49	433	2011	10136	4.44	7.85	0.0	0.0	1110054N06Rik Acdc Aco1 Angptl4 Ap3d1 Apip BC005471 Bnip3 Calca Cav1 Cd1d1 Cidec Cited1 Creb3 Cri1 Cxcl12 Dbp Ebf1 Ebf2 Eif4ebp1 Esrra Ewsr1 Fah Foxa1 Gcdh Gsn Hdgfrp2 Hoxa2 Hoxa7 Hoxd8 Irf4 Lama1 Lama4 Lass4 Lgals12 Lhx8 Pla2g6 Procr Rtn4 Rxrg Sirt3 Stat5a Tcf15 Tek Thbd Timm44 Trpc6 Twist2 Ube3a
61	GO:0009081 [7]: branched chain family amino acid metabolism	4	4	478	2	12145	4.31	7.85	10.43	7.36	Acad8 Auh Hibadh Mccc1
62	GO:0042775 [8]: ATP synthesis coupled electron transport (sensu Eukaryota)	5	5	477	6	12141	4.31	7.85	10.41	7.36	1110020P15Rik Ndufb9 Ndufs3 Ndufs7 Ndufv1
63	GO:0044248 [5]: cellular catabolism	46	46	436	620	11527	4.14	7.67	9.61	6.65	Acad8 Adamts5 Aldh4a1 Aldoa Arg2 Auh Bckdhb C1r C1s Capn7 Cdo1 Cel Ctse Ctsl Dlat Dnpep Dpep1 Enpep Ephx2 Fah Fap Folh1 Gstz1 Gzma Hibadh Hk2 Immp2l Indo Lipe Maoa Mccc1 Metap2 Pdcd8 Pdha1 Pdhb Pep4 Plau Pmpcb Prodh Pts Taldo1 Tgm2 Tinag Ube3a Uqcrc1 Uqcrc2
64	GO:0016051 [6]: carbohydrate biosynthesis	10	10	472	47	12100	3.92	7.47	9.88	6.88	Acdc B3galt3 Gbe1 Gfpt2 Gnpnat1 Gpd2 Gyg1 Gys2 Pck1 Pcx
65	GO:0042773 [7]: ATP synthesis coupled electron transport	5	5	477	7	12140	3.81	7.28	9.9	6.88	1110020P15Rik Ndufb9 Ndufs3 Ndufs7 Ndufv1
66	GO:0006259 [5]: DNA metabolism	3	3	479	418	11729	3.78	7.28	0.0	0.0	Gpx4 Pdcd8 Sirt3
67	GO:0006641 [7]: triacylglycerol metabolism	4	4	478	3	12144	3.49	6.93	9.61	6.65	Cav1 Dgat2 Lipe Pck1
68	GO:0006767 [6]: water-soluble vitamin metabolism	7	7	475	22	12125	3.35	6.83	9.37	6.44	Aldh9a1 BC016495 Dcxr Folr1 Hibadh Pcca Taldo1
69	GO:0046483 [5]: heterocycle metabolism	9	9	473	41	12106	3.25	6.78	9.22	6.32	Alas1 Dhodh Fech Folh1 Folr1 Indo Lias Pcca Tph1
70	GO:0009072 [6]: aromatic amino acid family metabolism	6	6	476	15	12132	3.16	6.65	9.21	6.32	Ddt Fah Gstz1 Indo Pts Tph1
71	GO:0009056 [4]: catabolism	48	48	434	695	11452	2.97	6.5	8.37	5.57	Acad8 Adamts5 Aldh4a1 Aldoa Arg2 Auh Bckdhb C1r C1s Capn7 Cdo1 Cel Ctse Ctsl Dlat Dnpep Dpep1 Enpep Ephx2 Fah Fap Folh1 Gstz1 Gzma Hibadh Hk2 Immp2l Indo Lipe Lpl Maoa Mccc1 Metap2 Pdcd8 Pdha1 Pdhb Pep4 Pla2g6 Plau Pmpcb Prodh Pts Taldo1 Tgm2 Tinag Ube3a Uqcrc1 Uqcrc2
72	GO:0006633 [7]: fatty acid biosynthesis	9	9	473	43	12104	2.95	6.38	8.9	6.07	Elovl6 Fads1 Fads2 Fads3 Fasn Ggtla1 Ndufab1 Pecr Scd1
73	GO:0044238 [4]: primary metabolism	229	229	253	4827	7320	2.9	6.38	7.79	5.08	1110054N06Rik 1600020H07Rik 2510010F15Rik 2810004N20Rik 4632408A20Rik 4930517K11Rik Aacs Acad8 Acadl Acadm Acadsb Acadvl Acdc Aco1 Aco2 Acox1 Adamts5 Adcy4 Adfp Adh1 Adk Agpat3 Ak3l1 Aldh1a7 Aldh4a1 Aldh9a1 Aldoa Amy1 Arg2 Art3 Atp5a1 Atp5b Atp5c1 Atp5d Atp5g3 Atp5o Auh B3galt3 BC005471 BC016495 Bckdhb Bcs1l C1r C1s Cabc1 Capn7 Cav1 Cd1d1 Cdo1 Cel Cidea Cited1 Clpx Coasy Cpt2 Crat Creb3 Cri1 Cs C…
74	GO:0006733 [7]: oxidoreduction coenzyme metabolism	6	6	476	16	12131	2.88	6.28	8.93	6.07	BC016495 Coq3 Coq7 Dcxr Hibadh Taldo1
75	GO:0006120 [9]: mitochondrial electron transport, NADH to ubiquinone	4	4	478	4	12143	2.84	6.28	8.95	6.08	Ndufb9 Ndufs3 Ndufs7 Ndufv1
76	GO:0019439 [6]: aromatic compound catabolism	6	6	476	18	12129	2.37	5.77	8.4	5.59	Ephx2 Fah Gstz1 Indo Maoa Pts
77	GO:0016053 [6]: organic acid biosynthesis	9	9	473	49	12098	2.12	5.44	8.04	5.28	Elovl6 Fads1 Fads2 Fads3 Fasn Ggtla1 Ndufab1 Pecr Scd1
78	GO:0046394 [7]: carboxylic acid biosynthesis	9	9	473	49	12098	2.12	5.44	8.04	5.28	Elovl6 Fads1 Fads2 Fads3 Fasn Ggtla1 Ndufab1 Pecr Scd1
79	GO:0042558 [6]: pteridine and derivative metabolism	4	4	478	6	12141	1.83	5.16	7.91	5.19	Folr1 Mocs2 Pts Qdpr
80	GO:0009074 [7]: aromatic amino acid family catabolism	4	4	478	6	12141	1.83	5.16	7.91	5.19	Fah Gstz1 Indo Pts
81	GO:0006950 [4]: response to stress	15	15	467	792	11355	1.56	4.84	0.0	0.0	C1r Calca Cat Ccl24 Cd1d1 Cxcl13 Cxcl15 Defb1 Ggtla1 Gpx4 Hspa9a Orm1 Orm2 Serpina1a Txnip
82	GO:0006952 [5]: defense response	18	18	464	890	11257	1.54	4.78	0.0	0.0	Ap3d1 C1r Calca Ccl24 Cd1d1 Cxcl12 Cxcl13 Cxcl15 Defb1 Fcgrt Gbp1 Ggtla1 Indo Ltb Orm1 Orm2 Serpina1a Spon2
83	GO:0006090 [7]: pyruvate metabolism	3	3	479	2	12145	1.44	4.69	7.56	4.88	Dlat Pck1 Pdk4
84	GO:0009083 [8]: branched chain family amino acid catabolism	3	3	479	2	12145	1.44	4.69	7.56	4.88	Acad8 Auh Mccc1
85	GO:0006638 [6]: neutral lipid metabolism	4	4	478	7	12140	1.41	4.69	7.49	4.84	Cav1 Dgat2 Lipe Pck1
86	GO:0006639 [6]: acylglycerol metabolism	4	4	478	7	12140	1.41	4.69	7.49	4.84	Cav1 Dgat2 Lipe Pck1
87	GO:0006464 [7]: protein modification	25	25	457	1091	11056	1.14	4.4	0.0	0.0	2510010F15Rik Adamts5 Art3 B3galt3 Dusp1 Eef2k Fbxo18 Fbxo9 Loxl1 Mst1r Pdk4 Pex12 Pomt1 Ppm1a Psen2 Ptpla Rapgef3 Riok3 Snrk St8sia4 Styx Tek Tgm2 Ube3a Wwp1
88	GO:0046486 [6]: glycerolipid metabolism	4	4	478	8	12139	1.04	4.31	7.12	4.52	Cav1 Dgat2 Lipe Pck1
89	GO:0006100 [8]: tricarboxylic acid cycle intermediate metabolism	4	4	478	8	12139	1.04	4.31	7.12	4.52	Aco2 Fh1 Mdh1 Mdh2
90	GO:0006662 [5]: glycerol ether metabolism	4	4	478	8	12139	1.04	4.31	7.12	4.52	Cav1 Dgat2 Lipe Pck1
91	GO:0019320 [8]: hexose catabolism	7	7	475	35	12112	1.0	4.28	6.95	4.42	Aldoa Dlat Hibadh Hk2 Pdha1 Pdhb Taldo1
92	GO:0046164 [6]: alcohol catabolism	7	7	475	35	12112	1.0	4.28	6.95	4.42	Aldoa Dlat Hibadh Hk2 Pdha1 Pdhb Taldo1
93	GO:0046365 [7]: monosaccharide catabolism	7	7	475	35	12112	1.0	4.28	6.95	4.42	Aldoa Dlat Hibadh Hk2 Pdha1 Pdhb Taldo1
94	GO:0006007 [9]: glucose catabolism	7	7	475	35	12112	1.0	4.28	6.95	4.42	Aldoa Dlat Hibadh Hk2 Pdha1 Pdhb Taldo1
95	GO:0006753 [8]: nucleoside phosphate metabolism	6	6	476	25	12122	0.94	4.23	6.93	4.42	Atp5a1 Atp5b Atp5c1 Atp5d Atp5g3 Atp5o
96	GO:0006754 [7]: ATP biosynthesis	6	6	476	25	12122	0.94	4.23	6.93	4.42	Atp5a1 Atp5b Atp5c1 Atp5d Atp5g3 Atp5o
97	GO:0008283 [4]: cell proliferation	14	14	468	724	11423	0.83	4.1	0.0	0.0	1190002H23Rik Cav1 Ccnd2 Cdkn1c Cxcl12 Dusp1 Enpep Fhit Figf G0s2 Park7 Reck Sept4 Sycp3
98	GO:0006085 [8]: acetyl-CoA biosynthesis	3	3	479	3	12144	0.79	4.04	6.89	4.41	Acas2 Dlat Pdk4
99	GO:0006750 [7]: glutathione biosynthesis	3	3	479	3	12144	0.79	4.04	6.89	4.41	Acas2 Ggt1 Ggtla1
100	GO:0009607 [4]: response to biotic stimulus	22	22	460	972	11175	0.67	3.95	0.0	0.0	Ap3d1 C1r Calca Cat Ccl24 Cd1d1 Cxcl12 Cxcl13 Cxcl15 Defb1 Fcgrt Gbp1 Ggtla1 Gpx4 Hspa9a Indo Ltb Orm1 Orm2 Serpina1a Spon2 Txnip
101	GO:0000004 [2]: biological_process unknown	23	23	459	988	11159	0.41	3.68	0.0	0.0	1200020A08Rik AF397014 Antxr1 Antxr2 Arhgap24 Asb13 Atpaf2 Bloc1s1 Brp44l Chpt1 Clybl Dact1 Glcci1 Lace1 Lims2 Mrps34 Nrbf1 Ociad1 Pgcp Ropn1l Rspondin Smyd2 Stc2
102	GO:0019915 [6]: lipid storage	2	2	480	0	12147	0.4	3.62	6.53	4.07	Adfp Cav1
103	GO:0030497 [8]: fatty acid elongation	2	2	480	0	12147	0.4	3.62	6.53	4.07	Elovl6 Pecr
104	GO:0007010 [6]: cytoskeleton organization and biogenesis	4	4	478	351	11796	0.38	3.62	0.0	0.0	Gsn Krt1-19 Myl4 Tagln
105	GO:0046034 [6]: ATP metabolism	6	6	476	29	12118	0.3	3.52	6.27	3.85	Atp5a1 Atp5b Atp5c1 Atp5d Atp5g3 Atp5o
106	GO:0006818 [5]: hydrogen transport	8	8	474	53	12094	0.27	3.52	6.16	3.76	Atp5a1 Atp5b Atp5c1 Atp5d Atp5g3 Atp5o Clca3 Immp2l
107	GO:0006559 [8]: L-phenylalanine catabolism	3	3	479	4	12143	0.26	3.52	6.36	3.93	Fah Gstz1 Pts
108	GO:0009065 [8]: glutamine family amino acid catabolism	3	3	479	4	12143	0.26	3.52	6.36	3.93	Aldh4a1 Arg2 Prodh
109	GO:0006468 [8]: protein amino acid phosphorylation	7	7	475	457	11690	0.22	3.47	0.0	0.0	Eef2k Mst1r Pdk4 Rapgef3 Riok3 Snrk Tek
110	GO:0006810 [4]: transport	91	91	391	1762	10385	0.21	3.47	5.15	3.07	1200007B05Rik 4632408A20Rik 5730438N18Rik Abca8a Abcb6 Abcd3 Abcg2 Acdc Adfp Ap3d1 Arfl4 Arl4 Atp5a1 Atp5b Atp5c1 Atp5d Atp5g3 Atp5o Bcap29 Cav1 Cd36 Clca3 Clpx Col4a1 Cplx1 Cpt2 Crat Csnb Csng Ehd2 Esrra Etfb Etfdh Fabp3 Fabp5 Fcna Fmo1 Folr1 Fxyd1 Fxyd2 Gfpt2 Ghr Gsn Gstk1 Heph Hsd17b4 Hspa9a Immp2l Kcna5 Kcnk2 Mtch2 Orm1 Orm2 Osbpl2 Pex13 Pex7 Pkd2l2 Rab2b Rbp4 Rbp7 Rsb30 Scn7a Scp2 Sdha Slc16…
111	GO:0007399 [5]: neurogenesis	3	3	479	304	11843	0.19	3.41	0.0	0.0	Crym Cxcl12 Rtn4
112	GO:0051234 [4]: establishment of localization	91	91	391	1765	10382	0.17	3.41	5.1	3.04	1200007B05Rik 4632408A20Rik 5730438N18Rik Abca8a Abcb6 Abcd3 Abcg2 Acdc Adfp Ap3d1 Arfl4 Arl4 Atp5a1 Atp5b Atp5c1 Atp5d Atp5g3 Atp5o Bcap29 Cav1 Cd36 Clca3 Clpx Col4a1 Cplx1 Cpt2 Crat Csnb Csng Ehd2 Esrra Etfb Etfdh Fabp3 Fabp5 Fcna Fmo1 Folr1 Fxyd1 Fxyd2 Gfpt2 Ghr Gsn Gstk1 Heph Hsd17b4 Hspa9a Immp2l Kcna5 Kcnk2 Mtch2 Orm1 Orm2 Osbpl2 Pex13 Pex7 Pkd2l2 Rab2b Rbp4 Rbp7 Rsb30 Scn7a Scp2 Sdha Slc16…
113	GO:0006094 [8]: gluconeogenesis	4	4	478	11	12136	0.14	3.37	6.19	3.78	Acdc Gpd2 Pck1 Pcx
114	GO:0015985 [7]: energy coupled proton transport, down electrochemical gradient	5	5	477	20	12127	0.1	3.32	6.1	3.73	Atp5a1 Atp5b Atp5c1 Atp5g3 Atp5o
115	GO:0015986 [7]: ATP synthesis coupled proton transport	5	5	477	20	12127	0.1	3.32	6.1	3.73	Atp5a1 Atp5b Atp5c1 Atp5g3 Atp5o
116	GO:0016052 [6]: carbohydrate catabolism	7	7	475	43	12104	0.0	0.0	5.91	3.57	Aldoa Dlat Hibadh Hk2 Pdha1 Pdhb Taldo1
117	GO:0044275 [7]: cellular carbohydrate catabolism	7	7	475	43	12104	0.0	0.0	5.91	3.57	Aldoa Dlat Hibadh Hk2 Pdha1 Pdhb Taldo1
118	GO:0051179 [3]: localization	91	91	391	1782	10365	-0.04	0.0	4.86	2.89	1200007B05Rik 4632408A20Rik 5730438N18Rik Abca8a Abcb6 Abcd3 Abcg2 Acdc Adfp Ap3d1 Arfl4 Arl4 Atp5a1 Atp5b Atp5c1 Atp5d Atp5g3 Atp5o Bcap29 Cav1 Cd36 Clca3 Clpx Col4a1 Cplx1 Cpt2 Crat Csnb Csng Ehd2 Esrra Etfb Etfdh Fabp3 Fabp5 Fcna Fmo1 Folr1 Fxyd1 Fxyd2 Gfpt2 Ghr Gsn Gstk1 Heph Hsd17b4 Hspa9a Immp2l Kcna5 Kcnk2 Mtch2 Orm1 Orm2 Osbpl2 Pex13 Pex7 Pkd2l2 Rab2b Rbp4 Rbp7 Rsb30 Scn7a Scp2 Sdha Slc16…
119	GO:0007049 [5]: cell cycle	10	10	472	548	11599	-0.08	0.0	0.0	0.0	1190002H23Rik Ccnd2 Cdkn1c Dusp1 Fhit Figf G0s2 Reck Sept4 Sycp3
120	GO:0006558 [7]: L-phenylalanine metabolism	3	3	479	5	12142	-0.17	0.0	5.92	3.57	Fah Gstz1 Pts
121	GO:0009145 [8]: purine nucleoside triphosphate biosynthesis	6	6	476	33	12114	-0.24	0.0	5.7	3.39	Atp5a1 Atp5b Atp5c1 Atp5d Atp5g3 Atp5o
122	GO:0009201 [8]: ribonucleoside triphosphate biosynthesis	6	6	476	33	12114	-0.24	0.0	5.7	3.39	Atp5a1 Atp5b Atp5c1 Atp5d Atp5g3 Atp5o
123	GO:0009206 [9]: purine ribonucleoside triphosphate biosynthesis	6	6	476	33	12114	-0.24	0.0	5.7	3.39	Atp5a1 Atp5b Atp5c1 Atp5d Atp5g3 Atp5o
124	GO:0006968 [4]: cellular defense response	1	1	481	203	11944	-0.25	0.0	0.0	0.0	Cd1d1
125	GO:0006457 [7]: protein folding	15	15	467	173	11974	-0.45	0.0	5.18	3.09	Bcs1l Cabc1 Clpx Dnajb4 Dnajc12 Dnajc4 Dnajc7 Dnajd1 Fkbp7 Fkbp9 Grpel1 Hspa9a Ndufaf1 Park7 Trap1
126	GO:0019438 [6]: aromatic compound biosynthesis	3	3	479	6	12141	-0.53	0.0	5.54	3.29	Mocs2 Pts Qdpr
127	GO:0042559 [7]: pteridine and derivative biosynthesis	3	3	479	6	12141	-0.53	0.0	5.54	3.29	Mocs2 Pts Qdpr
128	GO:0005977 [8]: glycogen metabolism	5	5	477	24	12123	-0.55	0.0	5.42	3.27	Gbe1 Gyg1 Gys2 Pygb Pygl
129	GO:0006073 [7]: glucan metabolism	5	5	477	24	12123	-0.55	0.0	5.42	3.27	Gbe1 Gyg1 Gys2 Pygb Pygl
130	GO:0009142 [7]: nucleoside triphosphate biosynthesis	6	6	476	36	12111	-0.6	0.0	5.32	3.18	Atp5a1 Atp5b Atp5c1 Atp5d Atp5g3 Atp5o
131	GO:0015937 [8]: coenzyme A biosynthesis	2	2	480	1	12146	-0.66	0.0	5.46	3.29	Coasy Pank3
132	GO:0019432 [8]: triacylglycerol biosynthesis	2	2	480	1	12146	-0.66	0.0	5.46	3.29	Dgat2 Pck1
133	GO:0048003 [6]: antigen presentation, lipid antigen	2	2	480	1	12146	-0.66	0.0	5.46	3.29	Ap3d1 Cd1d1
134	GO:0048007 [7]: antigen presentation, exogenous lipid antigen	2	2	480	1	12146	-0.66	0.0	5.46	3.29	Ap3d1 Cd1d1
135	GO:0051136 [7]: regulation of NK T-cell differentiation	2	2	480	1	12146	-0.66	0.0	5.46	3.29	Ap3d1 Cd1d1
136	GO:0051138 [8]: positive regulation of NK T-cell differentiation	2	2	480	1	12146	-0.66	0.0	5.46	3.29	Ap3d1 Cd1d1
137	GO:0001865 [6]: NK T-cell differentiation	2	2	480	1	12146	-0.66	0.0	5.46	3.29	Ap3d1 Cd1d1
138	GO:0006086 [8]: acetyl-CoA biosynthesis from pyruvate	2	2	480	1	12146	-0.66	0.0	5.46	3.29	Dlat Pdk4
139	GO:0006562 [9]: proline catabolism	2	2	480	1	12146	-0.66	0.0	5.46	3.29	Aldh4a1 Prodh
140	GO:0006743 [8]: ubiquinone metabolism	2	2	480	1	12146	-0.66	0.0	5.46	3.29	Coq3 Coq7
141	GO:0006744 [8]: ubiquinone biosynthesis	2	2	480	1	12146	-0.66	0.0	5.46	3.29	Coq3 Coq7
142	GO:0009199 [8]: ribonucleoside triphosphate metabolism	6	6	476	37	12110	-0.71	0.0	5.2	3.11	Atp5a1 Atp5b Atp5c1 Atp5d Atp5g3 Atp5o
143	GO:0009205 [9]: purine ribonucleoside triphosphate metabolism	6	6	476	37	12110	-0.71	0.0	5.2	3.11	Atp5a1 Atp5b Atp5c1 Atp5d Atp5g3 Atp5o
144	GO:0008202 [6]: steroid metabolism	10	10	472	95	12052	-0.74	0.0	5.0	2.96	H2-Ke6 Hsd11b1 Hsd17b12 Hsd3b7 Lipe Osbpl2 Pmvk Pon1 Sult1a1 Tm7sf2
145	GO:0019362 [7]: pyridine nucleotide metabolism	4	4	478	15	12132	-0.74	0.0	5.27	3.14	BC016495 Dcxr Hibadh Taldo1
146	GO:0006739 [9]: NADPH metabolism	3	3	479	7	12140	-0.85	0.0	5.22	3.11	Dcxr Hibadh Taldo1
147	GO:0006839 [6]: mitochondrial transport	3	3	479	7	12140	-0.85	0.0	5.22	3.11	Slc25a10 Slc25a4 Slc25a5
148	GO:0043207 [5]: response to external biotic stimulus	11	11	471	541	11606	-0.91	0.0	0.0	0.0	C1r Calca Ccl24 Cd1d1 Cxcl13 Cxcl15 Defb1 Ggtla1 Orm1 Orm2 Serpina1a
149	GO:0009144 [8]: purine nucleoside triphosphate metabolism	6	6	476	39	12108	-0.93	0.0	4.98	2.96	Atp5a1 Atp5b Atp5c1 Atp5d Atp5g3 Atp5o
150	GO:0019319 [8]: hexose biosynthesis	4	4	478	16	12131	-0.93	0.0	5.08	3.03	Acdc Gpd2 Pck1 Pcx
151	GO:0046165 [6]: alcohol biosynthesis	4	4	478	16	12131	-0.93	0.0	5.08	3.03	Acdc Gpd2 Pck1 Pcx
152	GO:0046364 [7]: monosaccharide biosynthesis	4	4	478	16	12131	-0.93	0.0	5.08	3.03	Acdc Gpd2 Pck1 Pcx
153	GO:0006112 [7]: energy reserve metabolism	5	5	477	27	12120	-0.96	0.0	4.99	2.96	Gbe1 Gyg1 Gys2 Pygb Pygl
154	GO:0044264 [6]: cellular polysaccharide metabolism	5	5	477	28	12119	-1.09	0.0	4.86	2.89	Gbe1 Gyg1 Gys2 Pygb Pygl
155	GO:0009064 [7]: glutamine family amino acid metabolism	4	4	478	17	12130	-1.1	0.0	4.9	2.91	Aldh4a1 Arg2 Gfpt2 Prodh
156	GO:0005978 [8]: glycogen biosynthesis	3	3	479	8	12139	-1.13	0.0	4.93	2.93	Gbe1 Gyg1 Gys2
157	GO:0006084 [7]: acetyl-CoA metabolism	3	3	479	8	12139	-1.13	0.0	4.93	2.93	Acas2 Dlat Pdk4
158	GO:0009250 [7]: glucan biosynthesis	3	3	479	8	12139	-1.13	0.0	4.93	2.93	Gbe1 Gyg1 Gys2
159	GO:0009117 [6]: nucleotide metabolism	12	12	470	136	12011	-1.14	0.0	4.5	2.62	Adcy4 Atp5a1 Atp5b Atp5c1 Atp5d Atp5g3 Atp5o BC016495 Dcxr Dhodh Hibadh Taldo1
160	GO:0043170 [4]: macromolecule metabolism	112	112	370	2384	9763	-1.18	0.0	3.48	1.88	2510010F15Rik 4930517K11Rik Acdc Aco1 Aco2 Adamts5 Aldoa Amy1 Art3 Atp5g3 Auh B3galt3 Bcs1l C1r C1s Cabc1 Capn7 Cav1 Cd1d1 Clpx Cs Ctse Ctsl Cugbp2 Dcxr Dlat Dlst Dnajb4 Dnajc12 Dnajc4 Dnajc7 Dnajd1 Dnpep Dpep1 Dusp1 Eef2 Eef2k Eif4e3 Eif4ebp1 Enpep Fabp5 Fap Fbxo18 Fbxo9 Fh1 Fkbp7 Fkbp9 Fn3k Folh1 Gbe1 Gfpt2 Gnpnat1 Gpd2 Grpel1 Gsn Gyg1 Gys2 Gzma Hibadh Hk2 Hspa9a Idh3a Idh3b Idh3g Immp2l Itih2 …
161	GO:0015992 [6]: proton transport	6	6	476	42	12105	-1.22	0.0	4.66	2.74	Atp5a1 Atp5b Atp5c1 Atp5d Atp5g3 Atp5o
162	GO:0009152 [8]: purine ribonucleotide biosynthesis	6	6	476	42	12105	-1.22	0.0	4.66	2.74	Atp5a1 Atp5b Atp5c1 Atp5d Atp5g3 Atp5o
163	GO:0009141 [7]: nucleoside triphosphate metabolism	6	6	476	43	12104	-1.31	0.0	4.56	2.68	Atp5a1 Atp5b Atp5c1 Atp5d Atp5g3 Atp5o
164	GO:0015936 [8]: coenzyme A metabolism	2	2	480	2	12145	-1.32	0.0	4.79	2.85	Coasy Pank3
165	GO:0045426 [7]: quinone cofactor biosynthesis	2	2	480	2	12145	-1.32	0.0	4.79	2.85	Coq3 Coq7
166	GO:0006108 [7]: malate metabolism	2	2	480	2	12145	-1.32	0.0	4.79	2.85	Mdh1 Mdh2
167	GO:0030334 [6]: regulation of cell migration	5	5	477	30	12117	-1.33	0.0	4.61	2.71	Cxcl12 Lama1 Lama4 Rtn4 Tek
168	GO:0051270 [5]: regulation of cell motility	5	5	477	30	12117	-1.33	0.0	4.61	2.71	Cxcl12 Lama1 Lama4 Rtn4 Tek
169	GO:0005976 [5]: polysaccharide metabolism	5	5	477	30	12117	-1.33	0.0	4.61	2.71	Gbe1 Gyg1 Gys2 Pygb Pygl
170	GO:0006096 [8]: glycolysis	5	5	477	30	12117	-1.33	0.0	4.61	2.71	Aldoa Dlat Hk2 Pdha1 Pdhb
171	GO:0006570 [7]: tyrosine metabolism	3	3	479	9	12138	-1.38	0.0	4.67	2.74	Ddt Fah Gstz1
172	GO:0006955 [4]: immune response	17	17	465	695	11452	-1.43	0.0	0.01	0.0	Ap3d1 C1r Calca Ccl24 Cd1d1 Cxcl12 Cxcl13 Cxcl15 Fcgrt Gbp1 Ggtla1 Indo Ltb Orm1 Orm2 Serpina1a Spon2
173	GO:0044260 [5]: cellular macromolecule metabolism	106	106	376	2273	9874	-1.46	0.0	3.16	1.79	2510010F15Rik 4930517K11Rik Acdc Aco1 Aco2 Adamts5 Aldoa Art3 Atp5g3 B3galt3 Bcs1l C1r C1s Cabc1 Capn7 Cav1 Cd1d1 Clpx Cs Ctse Ctsl Cugbp2 Dcxr Dlat Dlst Dnajb4 Dnajc12 Dnajc4 Dnajc7 Dnajd1 Dnpep Dpep1 Dusp1 Eef2 Eef2k Eif4e3 Eif4ebp1 Enpep Fabp5 Fap Fbxo18 Fbxo9 Fh1 Fkbp7 Fkbp9 Fn3k Folh1 Gbe1 Gnpnat1 Gpd2 Grpel1 Gsn Gyg1 Gys2 Gzma Hibadh Hk2 Hspa9a Idh3a Idh3b Idh3g Immp2l Itih2 Loxl1 Mdh1 Mdh2…
174	GO:0006512 [8]: ubiquitin cycle	6	6	476	351	11796	-1.47	0.0	0.01	0.0	2510010F15Rik Fbxo18 Fbxo9 Pex12 Ube3a Wwp1
175	GO:0009260 [7]: ribonucleotide biosynthesis	6	6	476	46	12101	-1.57	0.0	4.28	2.5	Atp5a1 Atp5b Atp5c1 Atp5d Atp5g3 Atp5o
176	GO:0016043 [4]: cell organization and biogenesis	23	23	459	860	11287	-1.57	0.0	0.02	0.0	1700020C11Rik 2400002F11Rik Abcd3 Cish Fhl1 Gm169 Gpx4 Gsn Igfbp6 Krt1-19 Mfn2 Myl4 Peci Pex13 Pex16 Pex3 Pex7 Rcl1 Rpl5 Scp2 Sirt3 Tagln Trub2
177	GO:0009613 [5]: response to pest, pathogen or parasite	11	11	471	505	11642	-1.58	0.0	0.01	0.0	C1r Calca Ccl24 Cd1d1 Cxcl13 Cxcl15 Defb1 Ggtla1 Orm1 Orm2 Serpina1a
178	GO:0019751 [6]: polyol metabolism	3	3	479	10	12137	-1.6	0.0	4.43	2.57	Gpd2 Mir16 Pck1
179	GO:0006071 [7]: glycerol metabolism	3	3	479	10	12137	-1.6	0.0	4.43	2.57	Gpd2 Mir16 Pck1
180	GO:0009165 [6]: nucleotide biosynthesis	9	9	473	95	12052	-1.67	0.0	4.03	2.3	Adcy4 Atp5a1 Atp5b Atp5c1 Atp5d Atp5g3 Atp5o BC016495 Dhodh
181	GO:0009653 [3]: morphogenesis	31	31	451	1075	11072	-1.69	0.0	0.02	0.0	1500003O03Rik 1700073K01Rik Ap3d1 Cd1d1 Cish Cited1 Crym Cxcl12 Cxcl13 Cxcl15 Eng Enpep Fhl1 Figf Gpd2 Heph Hoxa2 Hoxa7 Hoxd8 Hsd11b1 Igfbp6 Lama1 Lhx8 Ltb Myl4 Pthr1 Rtn4 Stat5a Tagln Tek Wnt4
182	GO:0019748 [4]: secondary metabolism	4	4	478	21	12126	-1.7	0.0	4.27	2.5	Alas1 Aldh1a7 Ddt Fech
183	GO:0030155 [4]: regulation of cell adhesion	4	4	478	21	12126	-1.7	0.0	4.27	2.5	Lama1 Lama4 Stat5a Tnxb
184	GO:0006164 [7]: purine nucleotide biosynthesis	6	6	476	48	12099	-1.73	0.0	4.11	2.35	Atp5a1 Atp5b Atp5c1 Atp5d Atp5g3 Atp5o
185	GO:0051276 [6]: chromosome organization and biogenesis	3	3	479	236	11911	-1.75	0.0	0.0	0.0	Gpx4 Sirt3 Trub2
186	GO:0000074 [6]: regulation of cell cycle	4	4	478	271	11876	-1.76	0.0	0.01	0.0	Ccnd2 Cdkn1c Figf Reck
187	GO:0042375 [6]: quinone cofactor metabolism	2	2	480	3	12144	-1.79	0.0	4.31	2.52	Coq3 Coq7
188	GO:0046146 [7]: tetrahydrobiopterin metabolism	2	2	480	3	12144	-1.79	0.0	4.31	2.52	Pts Qdpr
189	GO:0046460 [7]: neutral lipid biosynthesis	2	2	480	3	12144	-1.79	0.0	4.31	2.52	Dgat2 Pck1
190	GO:0046463 [7]: acylglycerol biosynthesis	2	2	480	3	12144	-1.79	0.0	4.31	2.52	Dgat2 Pck1
191	GO:0050818 [4]: regulation of coagulation	2	2	480	3	12144	-1.79	0.0	4.31	2.52	Procr Thbd
192	GO:0050819 [5]: negative regulation of coagulation	2	2	480	3	12144	-1.79	0.0	4.31	2.52	Procr Thbd
193	GO:0006081 [5]: aldehyde metabolism	2	2	480	3	12144	-1.79	0.0	4.31	2.52	Aldh9a1 Atp5g3
194	GO:0006572 [8]: tyrosine catabolism	2	2	480	3	12144	-1.79	0.0	4.31	2.52	Fah Gstz1
195	GO:0006626 [8]: protein-mitochondrial targeting	2	2	480	3	12144	-1.79	0.0	4.31	2.52	Timm13a Timm9
196	GO:0006729 [8]: tetrahydrobiopterin biosynthesis	2	2	480	3	12144	-1.79	0.0	4.31	2.52	Pts Qdpr
197	GO:0007566 [3]: embryo implantation	2	2	480	3	12144	-1.79	0.0	4.31	2.52	Lamb1-1 Ttpa
198	GO:0043283 [4]: biopolymer metabolism	39	39	443	1286	10861	-1.79	0.0	0.03	0.0	Adamts5 Auh C1r C1s Capn7 Ctse Ctsl Cugbp2 Dnpep Dpep1 Enpep Fap Folh1 Gbe1 Gpx4 Gyg1 Gys2 Gzma Htatsf1 Immp2l Metap2 Pdcd8 Pep4 Plau Pmpcb Ppargc1b Pygb Pygl Rbpms2 Rcl1 Rpp14 Sirt3 Tfb2m Tgm2 Tinag Trub2 Ube3a Uqcrc1 Uqcrc2
199	GO:0044267 [6]: cellular protein metabolism	71	71	411	2138	10009	-1.8	0.0	0.04	0.0	2510010F15Rik 4930517K11Rik Acdc Aco1 Adamts5 Art3 B3galt3 Bcs1l C1r C1s Cabc1 Capn7 Cav1 Cd1d1 Clpx Ctse Ctsl Cugbp2 Dnajb4 Dnajc12 Dnajc4 Dnajc7 Dnajd1 Dnpep Dpep1 Dusp1 Eef2 Eef2k Eif4e3 Eif4ebp1 Enpep Fap Fbxo18 Fbxo9 Fkbp7 Fkbp9 Folh1 Grpel1 Gzma Hspa9a Immp2l Loxl1 Metap2 Mrpl11 Mrpl12 Mst1r Ndufaf1 Park7 Pdk4 Pep4 Pex12 Plau Pmpcb Pomt1 Ppm1a Psen2 Ptpla Rapgef3 Riok3 Rpl5 Snrk St8sia4 Sty…
200	GO:0044265 [6]: cellular macromolecule catabolism	30	30	452	526	11621	-1.8	0.0	3.34	1.88	Adamts5 Aldoa Auh C1r C1s Capn7 Ctse Ctsl Dlat Dnpep Dpep1 Enpep Fap Folh1 Gzma Hibadh Hk2 Immp2l Metap2 Pdha1 Pdhb Pep4 Plau Pmpcb Taldo1 Tgm2 Tinag Ube3a Uqcrc1 Uqcrc2
201	GO:0009150 [8]: purine ribonucleotide metabolism	6	6	476	49	12098	-1.81	0.0	4.02	2.3	Atp5a1 Atp5b Atp5c1 Atp5d Atp5g3 Atp5o
202	GO:0019538 [5]: protein metabolism	72	72	410	2158	9989	-1.85	0.0	0.05	0.0	2510010F15Rik 4930517K11Rik Acdc Aco1 Adamts5 Art3 B3galt3 Bcs1l C1r C1s Cabc1 Capn7 Cav1 Cd1d1 Clpx Ctse Ctsl Cugbp2 Dnajb4 Dnajc12 Dnajc4 Dnajc7 Dnajd1 Dnpep Dpep1 Dusp1 Eef2 Eef2k Eif4e3 Eif4ebp1 Enpep Fap Fbxo18 Fbxo9 Fkbp7 Fkbp9 Folh1 Grpel1 Gsn Gzma Hspa9a Immp2l Loxl1 Metap2 Mrpl11 Mrpl12 Mst1r Ndufaf1 Park7 Pdk4 Pep4 Pex12 Plau Pmpcb Pomt1 Ppm1a Psen2 Ptpla Rapgef3 Riok3 Rpl5 Snrk St8sia4…
203	GO:0007001 [7]: chromosome organization and biogenesis (sensu Eukaryota)	3	3	479	231	11916	-1.88	0.0	0.01	0.0	Gpx4 Sirt3 Trub2
204	GO:0009719 [4]: response to endogenous stimulus	1	1	481	153	11994	-1.93	0.0	0.0	0.0	Acdc
205	GO:0043284 [5]: biopolymer biosynthesis	3	3	479	12	12135	-1.99	0.0	4.03	2.3	Gbe1 Gyg1 Gys2
206	GO:0046148 [5]: pigment biosynthesis	3	3	479	12	12135	-1.99	0.0	4.03	2.3	Alas1 Ddt Fech
207	GO:0000271 [6]: polysaccharide biosynthesis	3	3	479	12	12135	-1.99	0.0	4.03	2.3	Gbe1 Gyg1 Gys2
208	GO:0006775 [6]: fat-soluble vitamin metabolism	3	3	479	12	12135	-1.99	0.0	4.03	2.3	Aldh1a1 Aldh1a7 Ttpa
209	GO:0009611 [5]: response to wounding	6	6	476	326	11821	-2.02	0.0	0.01	0.0	Calca Ccl24 Cd1d1 Cxcl13 Cxcl15 Ggtla1
210	GO:0006366 [8]: transcription from Pol II promoter	3	3	479	225	11922	-2.03	0.0	0.01	0.0	Cri1 Ell2 Twist2
211	GO:0009987 [2]: cellular process	414	414	68	10125	2022	-2.07	0.0	2.56	1.46	1110020P15Rik 1110054N06Rik 1190002H23Rik 1200007B05Rik 1700020C11Rik 1810044O22Rik 2400002F11Rik 2410011G03Rik 2510010F15Rik 2810004N20Rik 4632408A20Rik 4930517K11Rik 5730438N18Rik Aacs Abca8a Abcb6 Abcd3 Abcg2 Acad8 Acadl Acadm Acadsb Acadvl Acas2 Acdc Aco1 Aco2 Acox1 Adamts5 Adcy4 Adfp Adh1 Adk Agpat3 Ak3l1 Akr1c12 Alas1 Aldh1a1 Aldh1a7 Aldh4a1 Aldh9a1 Aldoa Angptl4 Aoc3 Aox1 Aox3 Ap3d1 Apip A…
212	GO:0006886 [6]: intracellular protein transport	20	20	462	324	11823	-2.1	0.0	3.2	1.82	4632408A20Rik Ap3d1 Arfl4 Arl4 Bcap29 Etfb Folr1 Gstk1 Hsd17b4 Hspa9a Pex13 Stx18 Stx4a Timm13a Timm23 Timm44 Timm9 Vti1b Ywhab Zadh2
213	GO:0009057 [5]: macromolecule catabolism	30	30	452	544	11603	-2.1	0.0	2.99	1.64	Adamts5 Aldoa Auh C1r C1s Capn7 Ctse Ctsl Dlat Dnpep Dpep1 Enpep Fap Folh1 Gzma Hibadh Hk2 Immp2l Metap2 Pdha1 Pdhb Pep4 Plau Pmpcb Taldo1 Tgm2 Tinag Ube3a Uqcrc1 Uqcrc2
214	GO:0042445 [5]: hormone metabolism	5	5	477	38	12109	-2.1	0.0	3.77	2.09	Aldh1a1 H2-Ke6 Hsd3b7 Tph1 Wnt4
215	GO:0009890 [6]: negative regulation of biosynthesis	3	3	479	13	12134	-2.15	0.0	3.85	2.17	Acdc Cav1 Eif4ebp1
216	GO:0007565 [5]: pregnancy	3	3	479	13	12134	-2.15	0.0	3.85	2.17	Lamb1-1 Thbd Ttpa
217	GO:0019217 [6]: regulation of fatty acid metabolism	2	2	480	4	12143	-2.16	0.0	3.93	2.24	Acdc Cav1
218	GO:0045017 [7]: glycerolipid biosynthesis	2	2	480	4	12143	-2.16	0.0	3.93	2.24	Dgat2 Pck1
219	GO:0045995 [4]: regulation of embryonic development	2	2	480	4	12143	-2.16	0.0	3.93	2.24	Lama1 Lama4
220	GO:0046504 [6]: glycerol ether biosynthesis	2	2	480	4	12143	-2.16	0.0	3.93	2.24	Dgat2 Pck1
221	GO:0006568 [7]: tryptophan metabolism	2	2	480	4	12143	-2.16	0.0	3.93	2.24	Indo Tph1
222	GO:0009259 [7]: ribonucleotide metabolism	6	6	476	54	12093	-2.16	0.0	3.64	1.99	Atp5a1 Atp5b Atp5c1 Atp5d Atp5g3 Atp5o
223	GO:0006605 [7]: protein targeting	13	13	469	182	11965	-2.17	0.0	3.32	1.88	4632408A20Rik Etfb Folr1 Gstk1 Hsd17b4 Hspa9a Pex13 Timm13a Timm23 Timm44 Timm9 Ywhab Zadh2
224	GO:0006996 [5]: organelle organization and biogenesis	20	20	462	727	11420	-2.2	0.0	0.03	0.0	1700020C11Rik 2400002F11Rik Abcd3 Gm169 Gpx4 Gsn Krt1-19 Mfn2 Myl4 Peci Pex13 Pex16 Pex3 Pex7 Rcl1 Rpl5 Scp2 Sirt3 Tagln Trub2
225	GO:0006357 [8]: regulation of transcription from Pol II promoter	2	2	480	181	11966	-2.25	0.0	0.01	0.0	Cri1 Twist2
226	GO:0006769 [8]: nicotinamide metabolism	3	3	479	14	12133	-2.32	0.0	3.68	2.01	Dcxr Hibadh Taldo1
227	GO:0006730 [5]: one-carbon compound metabolism	4	4	478	27	12120	-2.38	0.0	3.53	1.92	Car3 Car4 Car5b Fthfd
228	GO:0006163 [7]: purine nucleotide metabolism	6	6	476	58	12089	-2.41	0.0	3.36	1.88	Atp5a1 Atp5b Atp5c1 Atp5d Atp5g3 Atp5o
229	GO:0000279 [6]: M phase	1	1	481	138	12009	-2.42	0.0	0.0	0.0	Sycp3
230	GO:0009887 [4]: organogenesis	28	28	454	922	11225	-2.46	0.0	0.06	0.0	1500003O03Rik 1700073K01Rik Ap3d1 Cd1d1 Cited1 Crym Cxcl12 Cxcl13 Cxcl15 Eng Enpep Fhl1 Figf Gpd2 Heph Hoxa2 Hoxa7 Hoxd8 Hsd11b1 Lama1 Lhx8 Ltb Myl4 Pthr1 Rtn4 Tagln Tek Wnt4
231	GO:0042430 [6]: indole and derivative metabolism	2	2	480	5	12142	-2.46	0.0	3.62	1.99	Indo Tph1
232	GO:0042434 [7]: indole derivative metabolism	2	2	480	5	12142	-2.46	0.0	3.62	1.99	Indo Tph1
233	GO:0006098 [8]: pentose-phosphate shunt	2	2	480	5	12142	-2.46	0.0	3.62	1.99	Hibadh Taldo1
234	GO:0006560 [8]: proline metabolism	2	2	480	5	12142	-2.46	0.0	3.62	1.99	Aldh4a1 Prodh
235	GO:0006586 [7]: indolalkylamine metabolism	2	2	480	5	12142	-2.46	0.0	3.62	1.99	Indo Tph1
236	GO:0006740 [10]: NADPH regeneration	2	2	480	5	12142	-2.46	0.0	3.62	1.99	Hibadh Taldo1
237	GO:0006760 [6]: folic acid and derivative metabolism	2	2	480	5	12142	-2.46	0.0	3.62	1.99	Folh1 Folr1
238	GO:0000278 [6]: mitotic cell cycle	1	1	481	135	12012	-2.51	0.0	0.0	0.0	Sycp3
239	GO:0006397 [7]: mRNA processing	4	4	478	238	11909	-2.54	0.0	0.02	0.0	Cugbp2 Htatsf1 Ppargc1b Rbpms2
240	GO:0048513 [3]: organ development	29	29	453	927	11220	-2.66	0.0	0.08	0.0	1500003O03Rik 1700073K01Rik Ap3d1 Cd1d1 Cited1 Crym Cxcl12 Cxcl13 Cxcl15 Eng Enpep Fhl1 Figf Gpd2 Heph Hoxa2 Hoxa7 Hoxd8 Hsd11b1 Lama1 Lama4 Lhx8 Ltb Myl4 Pthr1 Rtn4 Tagln Tek Wnt4
241	GO:0015711 [7]: organic anion transport	2	2	480	6	12141	-2.7	0.0	3.35	1.88	Slc16a1 Slc16a7
242	GO:0019216 [5]: regulation of lipid metabolism	2	2	480	6	12141	-2.7	0.0	3.35	1.88	Acdc Cav1
243	GO:0000280 [7]: nuclear division	1	1	481	129	12018	-2.7	0.0	0.01	0.0	Sycp3
244	GO:0042440 [4]: pigment metabolism	3	3	479	17	12130	-2.72	0.0	3.25	1.87	Alas1 Ddt Fech
245	GO:0044272 [6]: sulfur compound biosynthesis	3	3	479	17	12130	-2.72	0.0	3.25	1.87	Acas2 Ggt1 Ggtla1
246	GO:0006323 [6]: DNA packaging	2	2	480	164	11983	-2.73	0.0	0.01	0.0	Gpx4 Sirt3
247	GO:0001568 [4]: blood vessel development	7	7	475	82	12065	-2.73	0.0	2.93	1.6	Cited1 Eng Enpep Figf Lama4 Rtn4 Tek
248	GO:0042127 [5]: regulation of cell proliferation	1	1	481	128	12019	-2.74	0.0	0.01	0.0	Cav1
249	GO:0007242 [5]: intracellular signaling cascade	19	19	463	652	11495	-2.76	0.0	0.07	0.0	Acdc Adcy4 Arl4 Cav1 Chn1 Cish Grb14 Psen2 Rab2b Rapgef3 Rasa3 Rasgrp2 Rgl1 Rgs7 Rsb30 Sh3bp5 Stat5a Tgm2 Trpc6
250	GO:0006575 [6]: amino acid derivative metabolism	5	5	477	48	12099	-2.8	0.0	2.98	1.63	Aldh9a1 Cdo1 Indo Maoa Tph1
251	GO:0007275 [2]: development	56	56	426	1582	10565	-2.86	0.0	0.18	0.02	1500003O03Rik 1700073K01Rik Acox1 Alas1 Ap3d1 Cd1d1 Cish Cited1 Crym Cxcl12 Cxcl13 Cxcl15 Ddt Ebf1 Ebf2 Eng Enpep Fech Fhl1 Figf Fzd4 Ggt1 Gpd2 Gpx4 Heph Hoxa2 Hoxa7 Hoxd8 Hsd11b1 Igfbp6 Lama1 Lama4 Lamb1-1 Lhx8 Ltb Mfn2 Mfng Mst1r Myl4 Ndrg2 Nnat Psen2 Pthr1 Rtn4 Sirt3 Spon2 Stat5a Styx Tagln Tcf15 Tek Thbd Tkt Ttpa Twist2 Wnt4
252	GO:0006694 [7]: steroid biosynthesis	5	5	477	49	12098	-2.86	0.0	2.91	1.59	H2-Ke6 Hsd17b12 Hsd3b7 Pmvk Tm7sf2
253	GO:0008104 [4]: protein localization	25	25	457	484	11663	-2.86	0.0	2.14	1.22	4632408A20Rik Ap3d1 Arfl4 Arl4 Bcap29 Clpx Etfb Folr1 Gstk1 Hsd17b4 Hspa9a Immp2l Pex13 Pex7 Rab2b Rsb30 Stx18 Stx4a Timm13a Timm23 Timm44 Timm9 Vti1b Ywhab Zadh2
254	GO:0009589 [8]: detection of UV	1	1	481	0	12147	-2.87	0.0	3.27	1.88	Fech
255	GO:0009743 [5]: response to carbohydrate stimulus	1	1	481	0	12147	-2.87	0.0	3.27	1.88	Acdc
256	GO:0009746 [6]: response to hexose stimulus	1	1	481	0	12147	-2.87	0.0	3.27	1.88	Acdc
257	GO:0009749 [7]: response to glucose stimulus	1	1	481	0	12147	-2.87	0.0	3.27	1.88	Acdc
258	GO:0019433 [8]: triacylglycerol catabolism	1	1	481	0	12147	-2.87	0.0	3.27	1.88	Lipe
259	GO:0030322 [6]: stabilization of membrane potential	1	1	481	0	12147	-2.87	0.0	3.27	1.88	Kcnk2
260	GO:0030389 [7]: fructosamine metabolism	1	1	481	0	12147	-2.87	0.0	3.27	1.88	Fn3k
261	GO:0042311 [6]: vasodilation	1	1	481	0	12147	-2.87	0.0	3.27	1.88	Cav1
262	GO:0042312 [5]: regulation of vasodilation	1	1	481	0	12147	-2.87	0.0	3.27	1.88	Cav1
263	GO:0042360 [7]: vitamin E metabolism	1	1	481	0	12147	-2.87	0.0	3.27	1.88	Ttpa
264	GO:0042759 [8]: long-chain fatty acid biosynthesis	1	1	481	0	12147	-2.87	0.0	3.27	1.88	Fads1
265	GO:0044269 [6]: glycerol ether catabolism	1	1	481	0	12147	-2.87	0.0	3.27	1.88	Lipe
266	GO:0045721 [7]: negative regulation of gluconeogenesis	1	1	481	0	12147	-2.87	0.0	3.27	1.88	Acdc
267	GO:0045907 [6]: positive regulation of vasoconstriction	1	1	481	0	12147	-2.87	0.0	3.27	1.88	Cav1
268	GO:0045908 [6]: negative regulation of vasodilation	1	1	481	0	12147	-2.87	0.0	3.27	1.88	Cav1
269	GO:0045912 [6]: negative regulation of carbohydrate metabolism	1	1	481	0	12147	-2.87	0.0	3.27	1.88	Acdc
270	GO:0045932 [5]: negative regulation of muscle contraction	1	1	481	0	12147	-2.87	0.0	3.27	1.88	Calca
271	GO:0045986 [6]: negative regulation of smooth muscle contraction	1	1	481	0	12147	-2.87	0.0	3.27	1.88	Calca
272	GO:0046173 [7]: polyol biosynthesis	1	1	481	0	12147	-2.87	0.0	3.27	1.88	Pck1
273	GO:0046327 [8]: glycerol biosynthesis from pyruvate	1	1	481	0	12147	-2.87	0.0	3.27	1.88	Pck1
274	GO:0046340 [8]: diacylglycerol catabolism	1	1	481	0	12147	-2.87	0.0	3.27	1.88	Lipe
275	GO:0046461 [7]: neutral lipid catabolism	1	1	481	0	12147	-2.87	0.0	3.27	1.88	Lipe
276	GO:0046464 [7]: acylglycerol catabolism	1	1	481	0	12147	-2.87	0.0	3.27	1.88	Lipe
277	GO:0046503 [7]: glycerolipid catabolism	1	1	481	0	12147	-2.87	0.0	3.27	1.88	Lipe
278	GO:0046655 [7]: folic acid metabolism	1	1	481	0	12147	-2.87	0.0	3.27	1.88	Folr1
279	GO:0046677 [8]: response to antibiotic	1	1	481	0	12147	-2.87	0.0	3.27	1.88	Lactb
280	GO:0001561 [8]: fatty acid alpha-oxidation	1	1	481	0	12147	-2.87	0.0	3.27	1.88	Phyh
281	GO:0005997 [8]: xylulose metabolism	1	1	481	0	12147	-2.87	0.0	3.27	1.88	Dcxr
282	GO:0006106 [7]: fumarate metabolism	1	1	481	0	12147	-2.87	0.0	3.27	1.88	Fh1
283	GO:0006111 [7]: regulation of gluconeogenesis	1	1	481	0	12147	-2.87	0.0	3.27	1.88	Acdc
284	GO:0006113 [7]: fermentation	1	1	481	0	12147	-2.87	0.0	3.27	1.88	Pck1
285	GO:0006114 [8]: glycerol biosynthesis	1	1	481	0	12147	-2.87	0.0	3.27	1.88	Pck1
286	GO:0006365 [8]: 35S primary transcript processing	1	1	481	0	12147	-2.87	0.0	3.27	1.88	Rcl1
287	GO:0006551 [8]: leucine metabolism	1	1	481	0	12147	-2.87	0.0	3.27	1.88	Mccc1
288	GO:0006552 [9]: leucine catabolism	1	1	481	0	12147	-2.87	0.0	3.27	1.88	Mccc1
289	GO:0006573 [8]: valine metabolism	1	1	481	0	12147	-2.87	0.0	3.27	1.88	Hibadh
290	GO:0006636 [7]: fatty acid desaturation	1	1	481	0	12147	-2.87	0.0	3.27	1.88	Fads1
291	GO:0006768 [6]: biotin metabolism	1	1	481	0	12147	-2.87	0.0	3.27	1.88	Pcca
292	GO:0008210 [6]: estrogen metabolism	1	1	481	0	12147	-2.87	0.0	3.27	1.88	H2-Ke6
293	GO:0009060 [8]: aerobic respiration	1	1	481	0	12147	-2.87	0.0	3.27	1.88	Sdhb
294	GO:0015031 [5]: protein transport	24	24	458	462	11685	-2.87	0.0	2.14	1.22	4632408A20Rik Ap3d1 Arfl4 Arl4 Bcap29 Clpx Etfb Folr1 Gstk1 Hsd17b4 Hspa9a Pex13 Pex7 Rab2b Rsb30 Stx18 Stx4a Timm13a Timm23 Timm44 Timm9 Vti1b Ywhab Zadh2
295	GO:0006776 [7]: vitamin A metabolism	2	2	480	7	12140	-2.91	0.0	3.13	1.77	Aldh1a1 Aldh1a7
296	GO:0006779 [7]: porphyrin biosynthesis	2	2	480	7	12140	-2.91	0.0	3.13	1.77	Alas1 Fech
297	GO:0006783 [6]: heme biosynthesis	2	2	480	7	12140	-2.91	0.0	3.13	1.77	Alas1 Fech
298	GO:0045184 [5]: establishment of protein localization	24	24	458	466	11681	-2.93	0.0	2.07	1.16	4632408A20Rik Ap3d1 Arfl4 Arl4 Bcap29 Clpx Etfb Folr1 Gstk1 Hsd17b4 Hspa9a Pex13 Pex7 Rab2b Rsb30 Stx18 Stx4a Timm13a Timm23 Timm44 Timm9 Vti1b Ywhab Zadh2
299	GO:0006807 [4]: nitrogen compound metabolism	3	3	479	19	12128	-2.94	0.0	3.0	1.65	Arg2 Cav1 Vnn1
300	GO:0050876 [4]: reproductive physiological process	4	4	478	34	12113	-2.96	0.0	2.89	1.57	Lamb1-1 Stat5a Thbd Ttpa
301	GO:0006325 [7]: establishment and/or maintenance of chromatin architecture	2	2	480	155	11992	-2.97	0.0	0.02	0.0	Gpx4 Sirt3
302	GO:0006959 [5]: humoral immune response	2	2	480	154	11993	-3.0	0.0	0.02	0.0	C1r Cd1d1
303	GO:0016071 [6]: mRNA metabolism	5	5	477	247	11900	-3.0	0.0	0.03	0.0	Auh Cugbp2 Htatsf1 Ppargc1b Rbpms2
304	GO:0006396 [6]: RNA processing	7	7	475	304	11843	-3.01	0.0	0.05	0.0	Cugbp2 Htatsf1 Ppargc1b Rbpms2 Rcl1 Rpp14 Trub2
305	GO:0046907 [5]: intracellular transport	23	23	459	451	11696	-3.02	0.0	1.96	1.1	4632408A20Rik Ap3d1 Arfl4 Arl4 Bcap29 Etfb Folr1 Gstk1 Hsd17b4 Hspa9a Pex13 Slc25a10 Slc25a4 Slc25a5 Stx18 Stx4a Timm13a Timm23 Timm44 Timm9 Vti1b Ywhab Zadh2
306	GO:0016070 [5]: RNA metabolism	9	9	473	359	11788	-3.03	0.0	0.06	0.0	Auh Cugbp2 Htatsf1 Ppargc1b Rbpms2 Rcl1 Rpp14 Tfb2m Trub2
307	GO:0006953 [5]: acute-phase response	3	3	479	20	12127	-3.04	0.0	2.89	1.57	Orm1 Orm2 Serpina1a
308	GO:0000067 [6]: DNA replication and chromosome cycle	1	1	481	118	12029	-3.04	0.0	0.01	0.0	Fhit
309	GO:0051260 [8]: protein homooligomerization	2	2	480	8	12139	-3.1	0.0	2.93	1.6	Acdc Cav1
310	GO:0006637 [7]: acyl-CoA metabolism	2	2	480	8	12139	-3.1	0.0	2.93	1.6	Ehhadh Scp2
311	GO:0006939 [4]: smooth muscle contraction	2	2	480	8	12139	-3.1	0.0	2.93	1.6	Calca Cnn1
312	GO:0048514 [5]: blood vessel morphogenesis	6	6	476	73	12074	-3.14	0.0	2.51	1.42	Cited1 Eng Enpep Figf Rtn4 Tek
313	GO:0046467 [7]: membrane lipid biosynthesis	4	4	478	37	12110	-3.15	0.0	2.66	1.49	Agpat3 Coasy Lass4 Lpgat1
314	GO:0006576 [6]: biogenic amine metabolism	4	4	478	37	12110	-3.15	0.0	2.66	1.49	Aldh9a1 Indo Maoa Tph1
315	GO:0006643 [6]: membrane lipid metabolism	6	6	476	74	12073	-3.18	0.0	2.47	1.38	2810004N20Rik Agpat3 Cel Coasy Lass4 Lpgat1
316	GO:0006800 [5]: oxygen and reactive oxygen species metabolism	4	4	478	38	12109	-3.22	0.0	2.59	1.49	Cat Gpx4 Sod2 Txnip
317	GO:0007200 [7]: G-protein signaling, coupled to IP3 second messenger (phospholipase C activating)	3	3	479	22	12125	-3.22	0.0	2.68	1.49	Cish Tgm2 Trpc6
318	GO:0009636 [7]: response to toxin	2	2	480	9	12138	-3.27	0.0	2.75	1.49	Ephx2 Pon1
319	GO:0042402 [7]: biogenic amine catabolism	2	2	480	9	12138	-3.27	0.0	2.75	1.49	Indo Maoa
320	GO:0044242 [6]: cellular lipid catabolism	2	2	480	9	12138	-3.27	0.0	2.75	1.49	Cel Lipe
321	GO:0051259 [7]: protein oligomerization	2	2	480	9	12138	-3.27	0.0	2.75	1.49	Acdc Cav1
322	GO:0016265 [3]: death	11	11	471	394	11753	-3.28	0.0	0.09	0.0	1700020C11Rik Angptl4 Apip Bcap29 Bnip3 Cd1d1 Cidea Cidec Gzma Lgals12 Pdcd8
323	GO:0006805 [5]: xenobiotic metabolism	3	3	479	23	12124	-3.31	0.0	2.59	1.49	Akr1c12 Ephx2 Maoa
324	GO:0009410 [7]: response to xenobiotic stimulus	3	3	479	23	12124	-3.31	0.0	2.59	1.49	Akr1c12 Ephx2 Maoa
325	GO:0050817 [3]: coagulation	4	4	478	40	12107	-3.33	0.0	2.45	1.38	Fgb Fgg Procr Thbd
326	GO:0007596 [4]: blood coagulation	4	4	478	40	12107	-3.33	0.0	2.45	1.38	Fgb Fgg Procr Thbd
327	GO:0009790 [3]: embryonic development	3	3	479	171	11976	-3.34	0.0	0.04	0.0	Lama1 Lama4 Thbd
328	GO:0015672 [7]: monovalent inorganic cation transport	12	12	470	212	11935	-3.35	0.0	1.9	1.07	Atp5a1 Atp5b Atp5c1 Atp5d Atp5g3 Atp5o Fxyd2 Kcna5 Kcnk2 Scn7a Slc24a3 Slc5a6
329	GO:0008219 [4]: cell death	11	11	471	387	11760	-3.36	0.0	0.11	0.0	1700020C11Rik Angptl4 Apip Bcap29 Bnip3 Cd1d1 Cidea Cidec Gzma Lgals12 Pdcd8
330	GO:0006412 [6]: protein biosynthesis	14	14	468	462	11685	-3.37	0.0	0.13	0.0	4930517K11Rik Aco1 Adamts5 B3galt3 Cd1d1 Eef2 Eif4e3 Eif4ebp1 Mrpl11 Mrpl12 Pomt1 Psen2 Rpl5 St8sia4
331	GO:0006979 [5]: response to oxidative stress	3	3	479	24	12123	-3.38	0.0	2.5	1.41	Cat Gpx4 Txnip
332	GO:0042219 [6]: amino acid derivative catabolism	2	2	480	10	12137	-3.4	0.0	2.6	1.49	Indo Maoa
333	GO:0045582 [7]: positive regulation of T-cell differentiation	2	2	480	10	12137	-3.4	0.0	2.6	1.49	Ap3d1 Cd1d1
334	GO:0001505 [7]: regulation of neurotransmitter levels	4	4	478	42	12105	-3.44	0.0	2.33	1.28	Hnmt Maoa Stx4a Tph1
335	GO:0007599 [5]: hemostasis	4	4	478	42	12105	-3.44	0.0	2.33	1.28	Fgb Fgg Procr Thbd
336	GO:0008203 [7]: cholesterol metabolism	4	4	478	42	12105	-3.44	0.0	2.33	1.28	Lipe Pmvk Pon1 Tm7sf2
337	GO:0044257 [7]: cellular protein catabolism	22	22	460	474	11673	-3.46	0.0	1.34	0.71	Adamts5 C1r C1s Capn7 Ctse Ctsl Dnpep Dpep1 Enpep Fap Folh1 Gzma Immp2l Metap2 Pep4 Plau Pmpcb Tgm2 Tinag Ube3a Uqcrc1 Uqcrc2
338	GO:0006508 [8]: proteolysis and peptidolysis	22	22	460	474	11673	-3.46	0.0	1.34	0.71	Adamts5 C1r C1s Capn7 Ctse Ctsl Dnpep Dpep1 Enpep Fap Folh1 Gzma Immp2l Metap2 Pep4 Plau Pmpcb Tgm2 Tinag Ube3a Uqcrc1 Uqcrc2
339	GO:0008380 [7]: RNA splicing	4	4	478	193	11954	-3.48	0.0	0.06	0.0	Cugbp2 Htatsf1 Ppargc1b Rbpms2
340	GO:0009059 [5]: macromolecule biosynthesis	23	23	459	506	11641	-3.49	0.0	1.24	0.66	4930517K11Rik Acdc Aco1 Adamts5 B3galt3 Cd1d1 Eef2 Eif4e3 Eif4ebp1 Gbe1 Gfpt2 Gnpnat1 Gpd2 Gyg1 Gys2 Mrpl11 Mrpl12 Pck1 Pcx Pomt1 Psen2 Rpl5 St8sia4
341	GO:0015909 [7]: long-chain fatty acid transport	1	1	481	1	12146	-3.52	0.0	2.59	1.49	Adfp
342	GO:0019441 [9]: tryptophan catabolism to kynurenine	1	1	481	1	12146	-3.52	0.0	2.59	1.49	Indo
343	GO:0019448 [9]: L-cysteine catabolism	1	1	481	1	12146	-3.52	0.0	2.59	1.49	Cdo1
344	GO:0019452 [8]: L-cysteine catabolism to taurine	1	1	481	1	12146	-3.52	0.0	2.59	1.49	Cdo1
345	GO:0019530 [7]: taurine metabolism	1	1	481	1	12146	-3.52	0.0	2.59	1.49	Cdo1
346	GO:0042097 [7]: interleukin-4 biosynthesis	1	1	481	1	12146	-3.52	0.0	2.59	1.49	Cd1d1
347	GO:0042427 [7]: serotonin biosynthesis	1	1	481	1	12146	-3.52	0.0	2.59	1.49	Tph1
348	GO:0042428 [6]: serotonin metabolism	1	1	481	1	12146	-3.52	0.0	2.59	1.49	Tph1
349	GO:0043255 [6]: regulation of carbohydrate biosynthesis	1	1	481	1	12146	-3.52	0.0	2.59	1.49	Acdc
350	GO:0045019 [7]: negative regulation of nitric oxide biosynthesis	1	1	481	1	12146	-3.52	0.0	2.59	1.49	Cav1
351	GO:0045078 [9]: positive regulation of interferon-gamma biosynthesis	1	1	481	1	12146	-3.52	0.0	2.59	1.49	Cd1d1
352	GO:0045402 [8]: regulation of interleukin-4 biosynthesis	1	1	481	1	12146	-3.52	0.0	2.59	1.49	Cd1d1
353	GO:0045404 [9]: positive regulation of interleukin-4 biosynthesis	1	1	481	1	12146	-3.52	0.0	2.59	1.49	Cd1d1
354	GO:0045785 [5]: positive regulation of cell adhesion	1	1	481	1	12146	-3.52	0.0	2.59	1.49	Tnxb
355	GO:0045834 [6]: positive regulation of lipid metabolism	1	1	481	1	12146	-3.52	0.0	2.59	1.49	Acdc
356	GO:0045923 [7]: positive regulation of fatty acid metabolism	1	1	481	1	12146	-3.52	0.0	2.59	1.49	Acdc
357	GO:0045947 [9]: negative regulation of translational initiation	1	1	481	1	12146	-3.52	0.0	2.59	1.49	Eif4ebp1
358	GO:0046326 [7]: positive regulation of glucose import	1	1	481	1	12146	-3.52	0.0	2.59	1.49	Acdc
359	GO:0046439 [8]: L-cysteine metabolism	1	1	481	1	12146	-3.52	0.0	2.59	1.49	Cdo1
360	GO:0048284 [6]: organelle fusion	1	1	481	1	12146	-3.52	0.0	2.59	1.49	Mfn2
361	GO:0051132 [8]: NK T-cell activation	1	1	481	1	12146	-3.52	0.0	2.59	1.49	Cd1d1
362	GO:0051133 [8]: regulation of NK T-cell activation	1	1	481	1	12146	-3.52	0.0	2.59	1.49	Cd1d1
363	GO:0051135 [9]: positive regulation of NK T-cell activation	1	1	481	1	12146	-3.52	0.0	2.59	1.49	Cd1d1
364	GO:0000273 [6]: lipoic acid metabolism	1	1	481	1	12146	-3.52	0.0	2.59	1.49	Lias
365	GO:0000288 [8]: mRNA catabolism, deadenylylation-dependent decay	1	1	481	1	12146	-3.52	0.0	2.59	1.49	Auh
366	GO:0001676 [7]: long-chain fatty acid metabolism	1	1	481	1	12146	-3.52	0.0	2.59	1.49	Fads1
367	GO:0001913 [7]: T-cell mediated cytotoxicity	1	1	481	1	12146	-3.52	0.0	2.59	1.49	Cd1d1
368	GO:0001914 [8]: regulation of T-cell mediated cytotoxicity	1	1	481	1	12146	-3.52	0.0	2.59	1.49	Cd1d1
369	GO:0001916 [9]: positive regulation of T-cell mediated cytotoxicity	1	1	481	1	12146	-3.52	0.0	2.59	1.49	Cd1d1
370	GO:0006003 [9]: fructose 2,6-bisphosphate metabolism	1	1	481	1	12146	-3.52	0.0	2.59	1.49	Pfkfb3
371	GO:0006042 [8]: glucosamine biosynthesis	1	1	481	1	12146	-3.52	0.0	2.59	1.49	Gnpnat1
372	GO:0006045 [9]: N-acetylglucosamine biosynthesis	1	1	481	1	12146	-3.52	0.0	2.59	1.49	Gnpnat1
373	GO:0006048 [8]: UDP-N-acetylglucosamine biosynthesis	1	1	481	1	12146	-3.52	0.0	2.59	1.49	Gnpnat1
374	GO:0006101 [7]: citrate metabolism	1	1	481	1	12146	-3.52	0.0	2.59	1.49	Aco2
375	GO:0006109 [5]: regulation of carbohydrate metabolism	1	1	481	1	12146	-3.52	0.0	2.59	1.49	Acdc
376	GO:0006125 [7]: thioredoxin pathway	1	1	481	1	12146	-3.52	0.0	2.59	1.49	Txnrd3
377	GO:0006368 [9]: RNA elongation from Pol II promoter	1	1	481	1	12146	-3.52	0.0	2.59	1.49	Ell2
378	GO:0006537 [9]: glutamate biosynthesis	1	1	481	1	12146	-3.52	0.0	2.59	1.49	Prodh
379	GO:0006587 [8]: serotonin biosynthesis from tryptophan	1	1	481	1	12146	-3.52	0.0	2.59	1.49	Tph1
380	GO:0006620 [7]: posttranslational protein-membrane targeting	1	1	481	1	12146	-3.52	0.0	2.59	1.49	Folr1
381	GO:0008053 [7]: mitochondrial fusion	1	1	481	1	12146	-3.52	0.0	2.59	1.49	Mfn2
382	GO:0008354 [6]: germ cell migration	1	1	481	1	12146	-3.52	0.0	2.59	1.49	Cxcl12
383	GO:0009093 [8]: cysteine catabolism	1	1	481	1	12146	-3.52	0.0	2.59	1.49	Cdo1
384	GO:0009105 [7]: lipoic acid biosynthesis	1	1	481	1	12146	-3.52	0.0	2.59	1.49	Lias
385	GO:0009106 [7]: lipoate metabolism	1	1	481	1	12146	-3.52	0.0	2.59	1.49	Lias
386	GO:0009107 [8]: lipoate biosynthesis	1	1	481	1	12146	-3.52	0.0	2.59	1.49	Lias
387	GO:0006811 [5]: ion transport	24	24	458	541	11606	-3.52	0.0	1.13	0.6	Acdc Atp5a1 Atp5b Atp5c1 Atp5d Atp5g3 Atp5o Clca3 Col4a1 Fcna Fxyd1 Fxyd2 Heph Kcna5 Kcnk2 Pkd2l2 Scn7a Slc16a1 Slc16a7 Slc22a3 Slc24a3 Slc5a6 Trf Trpc6
388	GO:0045621 [6]: positive regulation of lymphocyte differentiation	2	2	480	11	12136	-3.53	0.0	2.45	1.38	Ap3d1 Cd1d1
389	GO:0006672 [9]: ceramide metabolism	2	2	480	11	12136	-3.53	0.0	2.45	1.38	Cel Lass4
390	GO:0030154 [3]: cell differentiation	9	9	473	321	11826	-3.53	0.0	0.12	0.0	Ap3d1 Cd1d1 Cited1 Fhl1 Heph Ndrg2 Psen2 Stat5a Twist2
391	GO:0030005 [7]: di-, tri-valent inorganic cation homeostasis	4	4	478	44	12103	-3.54	0.0	2.21	1.28	Aco1 Nucb2 Slc24a3 Trf
392	GO:0007155 [4]: cell adhesion	21	21	461	461	11686	-3.55	0.0	1.22	0.66	Aoc3 Cd164 Cd36 Cldn5 Col4a1 Col5a2 Dpt Eng Glycam1 Icam2 Jam3 Lama1 Lama4 Lamb1-1 Nid1 Omd Pcdh7 Spon2 Stat5a Tek Tnxb
393	GO:0000375 [8]: RNA splicing, via transesterification reactions	4	4	478	189	11958	-3.55	0.0	0.06	0.0	Cugbp2 Htatsf1 Ppargc1b Rbpms2
394	GO:0000377 [9]: RNA splicing, via transesterification reactions with bulged adenosine as nucleophile	4	4	478	189	11958	-3.55	0.0	0.06	0.0	Cugbp2 Htatsf1 Ppargc1b Rbpms2
395	GO:0000398 [8]: nuclear mRNA splicing, via spliceosome	4	4	478	189	11958	-3.55	0.0	0.06	0.0	Cugbp2 Htatsf1 Ppargc1b Rbpms2
396	GO:0030163 [6]: protein catabolism	22	22	460	492	11655	-3.56	0.0	1.14	0.6	Adamts5 C1r C1s Capn7 Ctse Ctsl Dnpep Dpep1 Enpep Fap Folh1 Gzma Immp2l Metap2 Pep4 Plau Pmpcb Tgm2 Tinag Ube3a Uqcrc1 Uqcrc2
397	GO:0040008 [4]: regulation of growth	5	5	477	64	12083	-3.56	0.0	2.1	1.19	Cish Igfbp6 Lama1 Lama4 Tkt
398	GO:0050790 [3]: regulation of enzyme activity	1	1	481	101	12046	-3.56	0.0	0.02	0.0	Adcy4
399	GO:0043285 [5]: biopolymer catabolism	22	22	460	495	11652	-3.58	0.0	1.11	0.58	Adamts5 C1r C1s Capn7 Ctse Ctsl Dnpep Dpep1 Enpep Fap Folh1 Gzma Immp2l Metap2 Pep4 Plau Pmpcb Tgm2 Tinag Ube3a Uqcrc1 Uqcrc2
400	GO:0001525 [6]: angiogenesis	5	5	477	65	12082	-3.58	0.0	2.05	1.15	Eng Enpep Figf Rtn4 Tek
401	GO:0016125 [6]: sterol metabolism	4	4	478	45	12102	-3.59	0.0	2.15	1.23	Lipe Pmvk Pon1 Tm7sf2
402	GO:0048015 [7]: phosphoinositide-mediated signaling	3	3	479	27	12120	-3.59	0.0	2.25	1.28	Cish Tgm2 Trpc6
403	GO:0006812 [6]: cation transport	17	17	465	360	11787	-3.6	0.0	1.3	0.7	Atp5a1 Atp5b Atp5c1 Atp5d Atp5g3 Atp5o Fxyd2 Heph Kcna5 Kcnk2 Pkd2l2 Scn7a Slc22a3 Slc24a3 Slc5a6 Trf Trpc6
404	GO:0050878 [4]: regulation of body fluids	4	4	478	46	12101	-3.62	0.0	2.1	1.19	Fgb Fgg Procr Thbd
405	GO:0042168 [5]: heme metabolism	2	2	480	12	12135	-3.65	0.0	2.33	1.28	Alas1 Fech
406	GO:0046519 [8]: sphingoid metabolism	2	2	480	12	12135	-3.65	0.0	2.33	1.28	Cel Lass4
407	GO:0006040 [6]: amino sugar metabolism	2	2	480	12	12135	-3.65	0.0	2.33	1.28	Fn3k Gnpnat1
408	GO:0006778 [6]: porphyrin metabolism	2	2	480	12	12135	-3.65	0.0	2.33	1.28	Alas1 Fech
409	GO:0007005 [6]: mitochondrion organization and biogenesis	2	2	480	12	12135	-3.65	0.0	2.33	1.28	1700020C11Rik Mfn2
410	GO:0050794 [3]: regulation of cellular process	20	20	462	554	11593	-3.66	0.0	0.36	0.14	Acdc Angptl4 Ap3d1 Apip Bnip3 Cav1 Cd1d1 Cidec Cish Cxcl12 Eng Gsn Igfbp6 Lama1 Lama4 Lgals12 Rtn4 Stat5a Tek Tnxb
411	GO:0012501 [5]: programmed cell death	11	11	471	357	11790	-3.66	0.0	0.18	0.02	1700020C11Rik Angptl4 Apip Bcap29 Bnip3 Cd1d1 Cidea Cidec Gzma Lgals12 Pdcd8
412	GO:0008654 [8]: phospholipid biosynthesis	3	3	479	28	12119	-3.67	0.0	2.18	1.25	Agpat3 Coasy Lpgat1
413	GO:0006793 [5]: phosphorus metabolism	22	22	460	589	11558	-3.67	0.0	0.44	0.19	1110020P15Rik Atp5a1 Atp5b Atp5c1 Atp5g3 Atp5o Cyc1 Dusp1 Eef2k Mst1r Ndufb9 Ndufs3 Ndufs7 Ndufv1 Pdk4 Ppm1a Ptpla Rapgef3 Riok3 Snrk Styx Tek
414	GO:0006796 [6]: phosphate metabolism	22	22	460	589	11558	-3.67	0.0	0.44	0.19	1110020P15Rik Atp5a1 Atp5b Atp5c1 Atp5g3 Atp5o Cyc1 Dusp1 Eef2k Mst1r Ndufb9 Ndufs3 Ndufs7 Ndufv1 Pdk4 Ppm1a Ptpla Rapgef3 Riok3 Snrk Styx Tek
415	GO:0019941 [9]: modification-dependent protein catabolism	1	1	481	96	12051	-3.71	0.0	0.02	0.0	Ube3a
416	GO:0006915 [6]: apoptosis	11	11	471	351	11796	-3.71	0.0	0.2	0.04	1700020C11Rik Angptl4 Apip Bcap29 Bnip3 Cd1d1 Cidea Cidec Gzma Lgals12 Pdcd8
417	GO:0000902 [4]: cellular morphogenesis	3	3	479	153	11994	-3.72	0.0	0.06	0.0	Cish Fhl1 Igfbp6
418	GO:0006461 [7]: protein complex assembly	1	1	481	95	12052	-3.73	0.0	0.02	0.0	Cugbp2
419	GO:0016310 [7]: phosphorylation	18	18	464	492	11655	-3.74	0.0	0.4	0.17	1110020P15Rik Atp5a1 Atp5b Atp5c1 Atp5g3 Atp5o Cyc1 Eef2k Mst1r Ndufb9 Ndufs3 Ndufs7 Ndufv1 Pdk4 Rapgef3 Riok3 Snrk Tek
420	GO:0006875 [7]: metal ion homeostasis	4	4	478	49	12098	-3.75	0.0	1.94	1.1	Aco1 Nucb2 Slc24a3 Trf
421	GO:0045580 [6]: regulation of T-cell differentiation	2	2	480	13	12134	-3.75	0.0	2.21	1.28	Ap3d1 Cd1d1
422	GO:0009628 [5]: response to abiotic stimulus	16	16	466	356	11791	-3.75	0.0	1.06	0.55	Akr1c12 As3mt Ccl24 Creb3 Cxcl12 Cxcl13 Cxcl15 Ephx2 Fech Hspa9a Lactb Maoa Ndufb9 Opn3 Pon1 Timm9
423	GO:0006511 [10]: ubiquitin-dependent protein catabolism	1	1	481	94	12053	-3.76	0.0	0.02	0.0	Ube3a
424	GO:0030029 [7]: actin filament-based process	1	1	481	93	12054	-3.79	0.0	0.03	0.0	Gsn
425	GO:0040007 [3]: growth	6	6	476	95	12052	-3.8	0.0	1.67	0.93	Cish Fhl1 Igfbp6 Lama1 Lama4 Tkt
426	GO:0007243 [6]: protein kinase cascade	2	2	480	121	12026	-3.82	0.0	0.05	0.0	Acdc Cav1
427	GO:0007167 [6]: enzyme linked receptor protein signaling pathway	4	4	478	174	11973	-3.82	0.0	0.09	0.0	Eif4ebp1 Eng Ltbp4 Zfp106
428	GO:0048066 [3]: pigmentation	3	3	479	31	12116	-3.83	0.0	1.97	1.1	Alas1 Ddt Fech
429	GO:0006644 [7]: phospholipid metabolism	4	4	478	51	12096	-3.83	0.0	1.85	1.03	2810004N20Rik Agpat3 Coasy Lpgat1
430	GO:0042221 [6]: response to chemical substance	11	11	471	225	11922	-3.83	0.0	1.23	0.66	Akr1c12 As3mt Ccl24 Creb3 Cxcl12 Cxcl13 Cxcl15 Ephx2 Lactb Maoa Pon1
431	GO:0045934 [6]: negative regulation of nucleobase, nucleoside, nucleotide and nucleic acid metabolism	2	2	480	120	12027	-3.83	0.0	0.05	0.0	Cri1 Sirt3
432	GO:0009069 [7]: serine family amino acid metabolism	2	2	480	14	12133	-3.84	0.0	2.1	1.19	Cdo1 Gldc
433	GO:0007610 [2]: behavior	1	1	481	91	12056	-3.85	0.0	0.03	0.0	Calca
434	GO:0030001 [7]: metal ion transport	9	9	473	289	11858	-3.85	0.0	0.21	0.04	Fxyd2 Heph Kcna5 Kcnk2 Scn7a Slc24a3 Slc5a6 Trf Trpc6
435	GO:0051244 [4]: regulation of cellular physiological process	15	15	467	403	11744	-3.87	0.0	0.45	0.2	Acdc Angptl4 Ap3d1 Apip Bnip3 Cav1 Cd1d1 Cidec Cxcl12 Gsn Lama1 Lama4 Lgals12 Rtn4 Tek
436	GO:0000087 [7]: M phase of mitotic cell cycle	1	1	481	90	12057	-3.88	0.0	0.03	0.0	Sycp3
437	GO:0050793 [3]: regulation of development	8	8	474	150	11997	-3.89	0.0	1.36	0.72	Ap3d1 Cd1d1 Cish Igfbp6 Lama1 Lama4 Stat5a Tkt
438	GO:0015908 [6]: fatty acid transport	1	1	481	2	12145	-3.89	0.0	2.21	1.28	Adfp
439	GO:0016478 [8]: negative regulation of translation	1	1	481	2	12145	-3.89	0.0	2.21	1.28	Eif4ebp1
440	GO:0019321 [7]: pentose metabolism	1	1	481	2	12145	-3.89	0.0	2.21	1.28	Dcxr
441	GO:0019856 [7]: pyrimidine base biosynthesis	1	1	481	2	12145	-3.89	0.0	2.21	1.28	Dhodh
442	GO:0042092 [6]: T-helper 2 type immune response	1	1	481	2	12145	-3.89	0.0	2.21	1.28	Cd1d1
443	GO:0042420 [7]: dopamine catabolism	1	1	481	2	12145	-3.89	0.0	2.21	1.28	Maoa
444	GO:0042424 [8]: catecholamine catabolism	1	1	481	2	12145	-3.89	0.0	2.21	1.28	Maoa
445	GO:0042435 [6]: indole derivative biosynthesis	1	1	481	2	12145	-3.89	0.0	2.21	1.28	Tph1
446	GO:0042436 [7]: indole derivative catabolism	1	1	481	2	12145	-3.89	0.0	2.21	1.28	Indo
447	GO:0042574 [7]: retinal metabolism	1	1	481	2	12145	-3.89	0.0	2.21	1.28	Aldh1a7
448	GO:0043101 [6]: purine salvage	1	1	481	2	12145	-3.89	0.0	2.21	1.28	Adk
449	GO:0043123 [6]: positive regulation of I-kappaB kinase/NF-kappaB cascade	1	1	481	2	12145	-3.89	0.0	2.21	1.28	Acdc
450	GO:0043174 [6]: nucleoside salvage	1	1	481	2	12145	-3.89	0.0	2.21	1.28	Adk
451	GO:0043288 [6]: apocarotenoid metabolism	1	1	481	2	12145	-3.89	0.0	2.21	1.28	Aldh1a7
452	GO:0045072 [8]: regulation of interferon-gamma biosynthesis	1	1	481	2	12145	-3.89	0.0	2.21	1.28	Cd1d1
453	GO:0045428 [6]: regulation of nitric oxide biosynthesis	1	1	481	2	12145	-3.89	0.0	2.21	1.28	Cav1
454	GO:0046218 [8]: indolalkylamine catabolism	1	1	481	2	12145	-3.89	0.0	2.21	1.28	Indo
455	GO:0046219 [7]: indolalkylamine biosynthesis	1	1	481	2	12145	-3.89	0.0	2.21	1.28	Tph1
456	GO:0046349 [7]: amino sugar biosynthesis	1	1	481	2	12145	-3.89	0.0	2.21	1.28	Gnpnat1
457	GO:0046487 [6]: glyoxylate metabolism	1	1	481	2	12145	-3.89	0.0	2.21	1.28	Atp5g3
458	GO:0046514 [10]: ceramide catabolism	1	1	481	2	12145	-3.89	0.0	2.21	1.28	Cel
459	GO:0046521 [9]: sphingoid catabolism	1	1	481	2	12145	-3.89	0.0	2.21	1.28	Cel
460	GO:0046685 [8]: response to arsenic	1	1	481	2	12145	-3.89	0.0	2.21	1.28	As3mt
461	GO:0051014 [8]: actin filament severing	1	1	481	2	12145	-3.89	0.0	2.21	1.28	Gsn
462	GO:0000154 [7]: rRNA modification	1	1	481	2	12145	-3.89	0.0	2.21	1.28	Tfb2m
463	GO:0001912 [8]: positive regulation of immune cell mediated cytotoxicity	1	1	481	2	12145	-3.89	0.0	2.21	1.28	Cd1d1
464	GO:0006000 [8]: fructose metabolism	1	1	481	2	12145	-3.89	0.0	2.21	1.28	Pfkfb3
465	GO:0006047 [7]: UDP-N-acetylglucosamine metabolism	1	1	481	2	12145	-3.89	0.0	2.21	1.28	Gnpnat1
466	GO:0006097 [7]: glyoxylate cycle	1	1	481	2	12145	-3.89	0.0	2.21	1.28	Atp5g3
467	GO:0006122 [9]: mitochondrial electron transport, ubiquinol to cytochrome c	1	1	481	2	12145	-3.89	0.0	2.21	1.28	1110020P15Rik
468	GO:0006166 [7]: purine ribonucleoside salvage	1	1	481	2	12145	-3.89	0.0	2.21	1.28	Adk
469	GO:0006207 [8]: 'de novo' pyrimidine base biosynthesis	1	1	481	2	12145	-3.89	0.0	2.21	1.28	Dhodh
470	GO:0006536 [8]: glutamate metabolism	1	1	481	2	12145	-3.89	0.0	2.21	1.28	Prodh
471	GO:0006569 [8]: tryptophan catabolism	1	1	481	2	12145	-3.89	0.0	2.21	1.28	Indo
472	GO:0006625 [7]: protein-peroxisome targeting	1	1	481	2	12145	-3.89	0.0	2.21	1.28	Pex13
473	GO:0006940 [5]: regulation of smooth muscle contraction	1	1	481	2	12145	-3.89	0.0	2.21	1.28	Calca
474	GO:0009437 [7]: carnitine metabolism	1	1	481	2	12145	-3.89	0.0	2.21	1.28	Aldh9a1
475	GO:0007067 [8]: mitosis	1	1	481	89	12058	-3.9	0.0	0.03	0.0	Sycp3
476	GO:0016481 [7]: negative regulation of transcription	2	2	480	115	12032	-3.95	0.0	0.06	0.0	Cri1 Sirt3
477	GO:0030036 [8]: actin cytoskeleton organization and biogenesis	1	1	481	87	12060	-3.95	0.0	0.03	0.0	Gsn
478	GO:0019725 [4]: cell homeostasis	5	5	477	80	12067	-4.0	0.0	1.5	0.83	Aco1 Kcnk2 Nucb2 Slc24a3 Trf
479	GO:0045619 [5]: regulation of lymphocyte differentiation	2	2	480	16	12131	-4.01	0.0	1.9	1.08	Ap3d1 Cd1d1
480	GO:0008286 [8]: insulin receptor signaling pathway	2	2	480	16	12131	-4.01	0.0	1.9	1.08	Eif4ebp1 Zfp106
481	GO:0001501 [5]: skeletal development	1	1	481	85	12062	-4.02	0.0	0.04	0.0	Pthr1
482	GO:0016477 [5]: cell migration	7	7	475	133	12014	-4.02	0.0	1.25	0.66	Cxcl12 Cxcl15 Enpep Lama1 Lama4 Rtn4 Tek
483	GO:0043119 [4]: positive regulation of physiological process	10	10	472	279	11868	-4.03	0.0	0.4	0.17	Acdc Ap3d1 Bnip3 Cav1 Cd1d1 Cidec Cxcl12 Ebf1 Ebf2 Lgals12
484	GO:0043067 [5]: regulation of programmed cell death	6	6	476	204	11943	-4.04	0.0	0.2	0.04	Angptl4 Apip Bnip3 Cd1d1 Cidec Lgals12
485	GO:0007267 [4]: cell-cell signaling	6	6	476	204	11943	-4.04	0.0	0.2	0.04	Hnmt Ltbp4 Maoa Stx4a Tph1 Wnt4
486	GO:0009889 [5]: regulation of biosynthesis	5	5	477	83	12064	-4.06	0.0	1.41	0.76	Acdc Aco1 Cav1 Cd1d1 Eif4ebp1
487	GO:0043118 [4]: negative regulation of physiological process	10	10	472	269	11878	-4.07	0.0	0.47	0.21	Acdc Angptl4 Apip Calca Cav1 Cri1 Eif4ebp1 Procr Sirt3 Thbd
488	GO:0042981 [6]: regulation of apoptosis	6	6	476	201	11946	-4.07	0.0	0.21	0.04	Angptl4 Apip Bnip3 Cd1d1 Cidec Lgals12
489	GO:0016568 [8]: chromatin modification	1	1	481	83	12064	-4.07	0.0	0.04	0.0	Sirt3
490	GO:0016192 [5]: vesicle-mediated transport	8	8	474	239	11908	-4.07	0.0	0.31	0.11	Ap3d1 Arfl4 Cav1 Ehd2 Ghr Gsn Stx18 Stx4a
491	GO:0015749 [6]: monosaccharide transport	2	2	480	17	12130	-4.08	0.0	1.82	1.01	Acdc Fabp5
492	GO:0015758 [8]: glucose transport	2	2	480	17	12130	-4.08	0.0	1.82	1.01	Acdc Fabp5
493	GO:0006720 [6]: isoprenoid metabolism	2	2	480	17	12130	-4.08	0.0	1.82	1.01	Adh1 Aldh1a7
494	GO:0006826 [9]: iron ion transport	2	2	480	17	12130	-4.08	0.0	1.82	1.01	Heph Trf
495	GO:0008645 [7]: hexose transport	2	2	480	17	12130	-4.08	0.0	1.82	1.01	Acdc Fabp5
496	GO:0051243 [5]: negative regulation of cellular physiological process	3	3	479	133	12014	-4.08	0.0	0.11	0.0	Angptl4 Apip Cav1
497	GO:0000910 [5]: cytokinesis	2	2	480	108	12039	-4.1	0.0	0.08	0.0	Ccnd2 Sept4
498	GO:0006836 [5]: neurotransmitter transport	3	3	479	37	12110	-4.1	0.0	1.63	0.9	Cplx1 Slc6a4 Stx4a
499	GO:0007389 [3]: pattern specification	3	3	479	131	12016	-4.12	0.0	0.12	0.0	Hoxa2 Hoxa7 Hoxd8
500	GO:0019226 [5]: transmission of nerve impulse	4	4	478	153	11994	-4.13	0.0	0.16	0.01	Hnmt Maoa Stx4a Tph1
501	GO:0010035 [7]: response to inorganic substance	1	1	481	3	12144	-4.14	0.0	1.94	1.1	As3mt
502	GO:0016096 [7]: polyisoprenoid metabolism	1	1	481	3	12144	-4.14	0.0	1.94	1.1	Aldh1a7
503	GO:0019229 [5]: regulation of vasoconstriction	1	1	481	3	12144	-4.14	0.0	1.94	1.1	Cav1
504	GO:0019720 [7]: Mo-molybdopterin cofactor metabolism	1	1	481	3	12144	-4.14	0.0	1.94	1.1	Mocs2
505	GO:0030212 [8]: hyaluronan metabolism	1	1	481	3	12144	-4.14	0.0	1.94	1.1	Itih2
506	GO:0042095 [7]: interferon-gamma biosynthesis	1	1	481	3	12144	-4.14	0.0	1.94	1.1	Cd1d1
507	GO:0042214 [5]: terpene metabolism	1	1	481	3	12144	-4.14	0.0	1.94	1.1	Aldh1a7
508	GO:0042310 [6]: vasoconstriction	1	1	481	3	12144	-4.14	0.0	1.94	1.1	Cav1
509	GO:0042391 [5]: regulation of membrane potential	1	1	481	3	12144	-4.14	0.0	1.94	1.1	Kcnk2
510	GO:0043094 [5]: metabolic compound salvage	1	1	481	3	12144	-4.14	0.0	1.94	1.1	Adk
511	GO:0044270 [5]: nitrogen compound catabolism	1	1	481	3	12144	-4.14	0.0	1.94	1.1	Arg2
512	GO:0045333 [7]: cellular respiration	1	1	481	3	12144	-4.14	0.0	1.94	1.1	Sdhb
513	GO:0046112 [6]: nucleobase biosynthesis	1	1	481	3	12144	-4.14	0.0	1.94	1.1	Dhodh
514	GO:0046513 [10]: ceramide biosynthesis	1	1	481	3	12144	-4.14	0.0	1.94	1.1	Lass4
515	GO:0046520 [9]: sphingoid biosynthesis	1	1	481	3	12144	-4.14	0.0	1.94	1.1	Lass4
516	GO:0050880 [5]: regulation of blood vessel size	1	1	481	3	12144	-4.14	0.0	1.94	1.1	Cav1
517	GO:0001892 [6]: embryonic placenta development	1	1	481	3	12144	-4.14	0.0	1.94	1.1	Cited1
518	GO:0006527 [6]: arginine catabolism	1	1	481	3	12144	-4.14	0.0	1.94	1.1	Arg2
519	GO:0006721 [5]: terpenoid metabolism	1	1	481	3	12144	-4.14	0.0	1.94	1.1	Aldh1a7
520	GO:0006777 [8]: Mo-molybdopterin cofactor biosynthesis	1	1	481	3	12144	-4.14	0.0	1.94	1.1	Mocs2
521	GO:0007157 [6]: heterophilic cell adhesion	1	1	481	3	12144	-4.14	0.0	1.94	1.1	Cd164
522	GO:0007216 [7]: metabotropic glutamate receptor signaling pathway	1	1	481	3	12144	-4.14	0.0	1.94	1.1	Homer2
523	GO:0008209 [6]: androgen metabolism	1	1	481	3	12144	-4.14	0.0	1.94	1.1	H2-Ke6
524	GO:0009071 [8]: serine family amino acid catabolism	1	1	481	3	12144	-4.14	0.0	1.94	1.1	Cdo1
525	GO:0042592 [3]: homeostasis	6	6	476	115	12032	-4.15	0.0	1.15	0.6	Acdc Aco1 Kcnk2 Nucb2 Slc24a3 Trf
526	GO:0006486 [8]: protein amino acid glycosylation	4	4	478	62	12085	-4.15	0.0	1.41	0.76	B3galt3 Pomt1 Psen2 St8sia4
527	GO:0006874 [8]: calcium ion homeostasis	2	2	480	18	12129	-4.16	0.0	1.74	0.99	Nucb2 Slc24a3
528	GO:0006879 [8]: iron ion homeostasis	2	2	480	18	12129	-4.16	0.0	1.74	0.99	Aco1 Trf
529	GO:0007264 [6]: small GTPase mediated signal transduction	6	6	476	190	11957	-4.17	0.0	0.27	0.08	Arl4 Rab2b Rapgef3 Rasgrp2 Rgl1 Rsb30
530	GO:0043037 [7]: translation	4	4	478	150	11997	-4.17	0.0	0.17	0.02	Aco1 Eef2 Eif4e3 Eif4ebp1
531	GO:0019953 [4]: sexual reproduction	7	7	475	149	11998	-4.17	0.0	0.95	0.5	Acox1 Cxcl12 Ggt1 Gpx4 Styx Tkt Wnt4
532	GO:0000003 [3]: reproduction	7	7	475	149	11998	-4.17	0.0	0.95	0.5	Acox1 Cxcl12 Ggt1 Gpx4 Styx Tkt Wnt4
533	GO:0006913 [6]: nucleocytoplasmic transport	1	1	481	79	12068	-4.18	0.0	0.05	0.0	Hspa9a
534	GO:0030003 [6]: cation homeostasis	4	4	478	64	12083	-4.2	0.0	1.34	0.71	Aco1 Nucb2 Slc24a3 Trf
535	GO:0006897 [6]: endocytosis	3	3	479	126	12021	-4.21	0.0	0.13	0.0	Cav1 Ehd2 Ghr
536	GO:0042133 [5]: neurotransmitter metabolism	2	2	480	19	12128	-4.21	0.0	1.66	0.93	Maoa Tph1
537	GO:0042446 [6]: hormone biosynthesis	2	2	480	19	12128	-4.21	0.0	1.66	0.93	Hsd3b7 Tph1
538	GO:0006695 [8]: cholesterol biosynthesis	2	2	480	19	12128	-4.21	0.0	1.66	0.93	Pmvk Tm7sf2
539	GO:0016042 [5]: lipid catabolism	4	4	478	65	12082	-4.22	0.0	1.31	0.71	Cel Lipe Lpl Pla2g6
540	GO:0006928 [4]: cell motility	7	7	475	160	11987	-4.23	0.0	0.79	0.4	Cxcl12 Cxcl15 Enpep Lama1 Lama4 Rtn4 Tek
541	GO:0016337 [5]: cell-cell adhesion	5	5	477	94	12053	-4.24	0.0	1.12	0.59	Cd164 Cldn5 Icam2 Pcdh7 Tek
542	GO:0007276 [5]: gametogenesis	6	6	476	125	12022	-4.24	0.0	0.96	0.5	Acox1 Cxcl12 Ggt1 Gpx4 Styx Wnt4
543	GO:0009101 [7]: glycoprotein biosynthesis	4	4	478	67	12080	-4.25	0.0	1.25	0.66	B3galt3 Pomt1 Psen2 St8sia4
544	GO:0051242 [5]: positive regulation of cellular physiological process	7	7	475	171	11976	-4.26	0.0	0.65	0.32	Acdc Ap3d1 Bnip3 Cd1d1 Cidec Cxcl12 Lgals12
545	GO:0006820 [6]: anion transport	6	6	476	128	12019	-4.26	0.0	0.91	0.48	Acdc Clca3 Col4a1 Fcna Slc16a1 Slc16a7
546	GO:0007517 [5]: muscle development	6	6	476	130	12017	-4.27	0.0	0.87	0.46	1500003O03Rik 1700073K01Rik Fhl1 Gpd2 Myl4 Tagln
547	GO:0006817 [8]: phosphate transport	3	3	479	42	12105	-4.27	0.0	1.4	0.76	Acdc Col4a1 Fcna
548	GO:0050801 [4]: ion homeostasis	4	4	478	68	12079	-4.27	0.0	1.22	0.66	Aco1 Nucb2 Slc24a3 Trf
549	GO:0006873 [5]: cell ion homeostasis	4	4	478	68	12079	-4.27	0.0	1.22	0.66	Aco1 Nucb2 Slc24a3 Trf
550	GO:0019884 [6]: antigen presentation, exogenous antigen	2	2	480	20	12127	-4.27	0.0	1.59	0.89	Ap3d1 Cd1d1
551	GO:0030217 [5]: T-cell differentiation	2	2	480	20	12127	-4.27	0.0	1.59	0.89	Ap3d1 Cd1d1
552	GO:0007515 [5]: lymph gland development	2	2	480	20	12127	-4.27	0.0	1.59	0.89	Cxcl13 Ltb
553	GO:0042330 [5]: taxis	5	5	477	98	12049	-4.29	0.0	1.03	0.53	Ccl24 Creb3 Cxcl12 Cxcl13 Cxcl15
554	GO:0006935 [6]: chemotaxis	5	5	477	98	12049	-4.29	0.0	1.03	0.53	Ccl24 Creb3 Cxcl12 Cxcl13 Cxcl15
555	GO:0007268 [6]: synaptic transmission	4	4	478	138	12009	-4.31	0.0	0.23	0.05	Hnmt Maoa Stx4a Tph1
556	GO:0016567 [9]: protein ubiquitination	3	3	479	118	12029	-4.32	0.0	0.17	0.02	Fbxo9 Pex12 Wwp1
557	GO:0016126 [7]: sterol biosynthesis	2	2	480	21	12126	-4.33	0.0	1.52	0.85	Pmvk Tm7sf2
558	GO:0050870 [8]: positive regulation of T-cell activation	2	2	480	21	12126	-4.33	0.0	1.52	0.85	Ap3d1 Cd1d1
559	GO:0015804 [7]: neutral amino acid transport	1	1	481	4	12143	-4.33	0.0	1.73	0.99	Slc7a10
560	GO:0018149 [8]: peptide cross-linking	1	1	481	4	12143	-4.33	0.0	1.73	0.99	Tgm2
561	GO:0030149 [8]: sphingolipid catabolism	1	1	481	4	12143	-4.33	0.0	1.73	0.99	Cel
562	GO:0030335 [7]: positive regulation of cell migration	1	1	481	4	12143	-4.33	0.0	1.73	0.99	Cxcl12
563	GO:0030856 [5]: regulation of epithelial cell differentiation	1	1	481	4	12143	-4.33	0.0	1.73	0.99	Stat5a
564	GO:0042278 [7]: purine nucleoside metabolism	1	1	481	4	12143	-4.33	0.0	1.73	0.99	Adk
565	GO:0042417 [6]: dopamine metabolism	1	1	481	4	12143	-4.33	0.0	1.73	0.99	Maoa
566	GO:0042573 [6]: retinoic acid metabolism	1	1	481	4	12143	-4.33	0.0	1.73	0.99	Aldh1a1
567	GO:0042640 [6]: anagen	1	1	481	4	12143	-4.33	0.0	1.73	0.99	Psen2
568	GO:0045086 [9]: positive regulation of interleukin-2 biosynthesis	1	1	481	4	12143	-4.33	0.0	1.73	0.99	Cd1d1
569	GO:0046128 [8]: purine ribonucleoside metabolism	1	1	481	4	12143	-4.33	0.0	1.73	0.99	Adk
570	GO:0050918 [7]: positive chemotaxis	1	1	481	4	12143	-4.33	0.0	1.73	0.99	Cxcl12
571	GO:0050920 [7]: regulation of chemotaxis	1	1	481	4	12143	-4.33	0.0	1.73	0.99	Cxcl12
572	GO:0050921 [8]: positive regulation of chemotaxis	1	1	481	4	12143	-4.33	0.0	1.73	0.99	Cxcl12
573	GO:0050926 [8]: regulation of positive chemotaxis	1	1	481	4	12143	-4.33	0.0	1.73	0.99	Cxcl12
574	GO:0050927 [9]: positive regulation of positive chemotaxis	1	1	481	4	12143	-4.33	0.0	1.73	0.99	Cxcl12
575	GO:0050930 [10]: induction of positive chemotaxis	1	1	481	4	12143	-4.33	0.0	1.73	0.99	Cxcl12
576	GO:0051272 [6]: positive regulation of cell motility	1	1	481	4	12143	-4.33	0.0	1.73	0.99	Cxcl12
577	GO:0000050 [5]: urea cycle	1	1	481	4	12143	-4.33	0.0	1.73	0.99	Arg2
578	GO:0001523 [7]: retinoid metabolism	1	1	481	4	12143	-4.33	0.0	1.73	0.99	Adh1
579	GO:0001890 [5]: placenta development	1	1	481	4	12143	-4.33	0.0	1.73	0.99	Cited1
580	GO:0002011 [5]: morphogenesis of an epithelial sheet	1	1	481	4	12143	-4.33	0.0	1.73	0.99	Lama1
581	GO:0006309 [7]: DNA fragmentation during apoptosis	1	1	481	4	12143	-4.33	0.0	1.73	0.99	Pdcd8
582	GO:0006534 [7]: cysteine metabolism	1	1	481	4	12143	-4.33	0.0	1.73	0.99	Cdo1
583	GO:0006544 [8]: glycine metabolism	1	1	481	4	12143	-4.33	0.0	1.73	0.99	Gldc
584	GO:0009119 [7]: ribonucleoside metabolism	1	1	481	4	12143	-4.33	0.0	1.73	0.99	Adk
585	GO:0009312 [7]: oligosaccharide biosynthesis	1	1	481	4	12143	-4.33	0.0	1.73	0.99	B3galt3
586	GO:0009100 [7]: glycoprotein metabolism	4	4	478	72	12075	-4.34	0.0	1.11	0.58	B3galt3 Pomt1 Psen2 St8sia4
587	GO:0042110 [7]: T-cell activation	3	3	479	45	12102	-4.35	0.0	1.28	0.69	Ap3d1 Cd1d1 Cxcl12
588	GO:0046903 [3]: secretion	3	3	479	45	12102	-4.35	0.0	1.28	0.69	Arfl4 Ltbp4 Stx4a
589	GO:0045935 [6]: positive regulation of nucleobase, nucleoside, nucleotide and nucleic acid metabolism	2	2	480	94	12053	-4.37	0.0	0.12	0.0	Ebf1 Ebf2
590	GO:0009309 [6]: amine biosynthesis	3	3	479	46	12101	-4.37	0.0	1.25	0.66	Ak3l1 Prodh Tph1
591	GO:0009617 [6]: response to bacteria	1	1	481	71	12076	-4.38	0.0	0.06	0.0	Defb1
592	GO:0050879 [4]: organismal movement	1	1	481	71	12076	-4.38	0.0	0.06	0.0	Opn3
593	GO:0007417 [6]: central nervous system development	1	1	481	71	12076	-4.38	0.0	0.06	0.0	Cxcl12
594	GO:0045941 [7]: positive regulation of transcription	2	2	480	93	12054	-4.39	0.0	0.12	0.0	Ebf1 Ebf2
595	GO:0007169 [7]: transmembrane receptor protein tyrosine kinase signaling pathway	2	2	480	93	12054	-4.39	0.0	0.12	0.0	Eif4ebp1 Zfp106
596	GO:0006814 [8]: sodium ion transport	4	4	478	76	12071	-4.4	0.0	1.01	0.52	Fxyd2 Scn7a Slc24a3 Slc5a6
597	GO:0009892 [5]: negative regulation of metabolism	5	5	477	137	12010	-4.4	0.0	0.45	0.2	Acdc Cav1 Cri1 Eif4ebp1 Sirt3
598	GO:0043085 [4]: positive regulation of enzyme activity	1	1	481	70	12077	-4.4	0.0	0.06	0.0	Adcy4
599	GO:0050881 [5]: musculoskeletal movement	1	1	481	70	12077	-4.4	0.0	0.06	0.0	Opn3
600	GO:0050885 [6]: regulation of balance	1	1	481	70	12077	-4.4	0.0	0.06	0.0	Opn3
601	GO:0050953 [6]: sensory perception of light	1	1	481	70	12077	-4.4	0.0	0.06	0.0	Opn3
602	GO:0050957 [6]: equilibrioception	1	1	481	70	12077	-4.4	0.0	0.06	0.0	Opn3
603	GO:0000165 [7]: MAPKKK cascade	1	1	481	70	12077	-4.4	0.0	0.06	0.0	Cav1
604	GO:0006399 [6]: tRNA metabolism	1	1	481	70	12077	-4.4	0.0	0.06	0.0	Rpp14
605	GO:0007601 [7]: visual perception	1	1	481	70	12077	-4.4	0.0	0.06	0.0	Opn3
606	GO:0006954 [5]: inflammatory response	5	5	477	118	12029	-4.41	0.0	0.68	0.33	Calca Ccl24 Cxcl13 Cxcl15 Ggtla1
607	GO:0009893 [5]: positive regulation of metabolism	4	4	478	127	12020	-4.41	0.0	0.3	0.1	Acdc Cd1d1 Ebf1 Ebf2
608	GO:0007156 [6]: homophilic cell adhesion	1	1	481	69	12078	-4.43	0.0	0.07	0.0	Pcdh7
609	GO:0009582 [6]: detection of abiotic stimulus	4	4	478	79	12068	-4.43	0.0	0.94	0.5	Fech Ndufb9 Opn3 Timm9
610	GO:0019932 [6]: second-messenger-mediated signaling	4	4	478	79	12068	-4.43	0.0	0.94	0.5	Adcy4 Cish Tgm2 Trpc6
611	GO:0051239 [4]: regulation of organismal physiological process	3	3	479	109	12038	-4.44	0.0	0.22	0.04	Ap3d1 Cav1 Cd1d1
612	GO:0006869 [5]: lipid transport	3	3	479	49	12098	-4.44	0.0	1.14	0.6	Adfp Osbpl2 Scp2
613	GO:0006665 [7]: sphingolipid metabolism	2	2	480	24	12123	-4.45	0.0	1.34	0.71	Cel Lass4
614	GO:0007046 [7]: ribosome biogenesis	4	4	478	82	12065	-4.46	0.0	0.87	0.46	2400002F11Rik Gm169 Rcl1 Rpl5
615	GO:0006813 [8]: potassium ion transport	4	4	478	120	12027	-4.46	0.0	0.35	0.14	Fxyd2 Kcna5 Kcnk2 Slc24a3
616	GO:0016079 [5]: synaptic vesicle exocytosis	1	1	481	5	12142	-4.47	0.0	1.57	0.89	Stx4a
617	GO:0030044 [7]: actin filament stabilization	1	1	481	5	12142	-4.47	0.0	1.57	0.89	Gsn
618	GO:0030199 [5]: collagen fibril organization	1	1	481	5	12142	-4.47	0.0	1.57	0.89	Tnxb
619	GO:0030262 [8]: apoptotic nuclear changes	1	1	481	5	12142	-4.47	0.0	1.57	0.89	Pdcd8
620	GO:0042438 [6]: melanin biosynthesis	1	1	481	5	12142	-4.47	0.0	1.57	0.89	Ddt
621	GO:0043122 [5]: regulation of I-kappaB kinase/NF-kappaB cascade	1	1	481	5	12142	-4.47	0.0	1.57	0.89	Acdc
622	GO:0045059 [7]: positive thymic T-cell selection	1	1	481	5	12142	-4.47	0.0	1.57	0.89	Cd1d1
623	GO:0045076 [8]: regulation of interleukin-2 biosynthesis	1	1	481	5	12142	-4.47	0.0	1.57	0.89	Cd1d1
624	GO:0046323 [9]: glucose import	1	1	481	5	12142	-4.47	0.0	1.57	0.89	Acdc
625	GO:0046324 [6]: regulation of glucose import	1	1	481	5	12142	-4.47	0.0	1.57	0.89	Acdc
626	GO:0046339 [7]: diacylglycerol metabolism	1	1	481	5	12142	-4.47	0.0	1.57	0.89	Lipe
627	GO:0046488 [10]: phosphatidylinositol metabolism	1	1	481	5	12142	-4.47	0.0	1.57	0.89	2810004N20Rik
628	GO:0051016 [8]: barbed-end actin filament capping	1	1	481	5	12142	-4.47	0.0	1.57	0.89	Gsn
629	GO:0000051 [4]: urea cycle intermediate metabolism	1	1	481	5	12142	-4.47	0.0	1.57	0.89	Arg2
630	GO:0006072 [8]: glycerol-3-phosphate metabolism	1	1	481	5	12142	-4.47	0.0	1.57	0.89	Gpd2
631	GO:0006206 [7]: pyrimidine base metabolism	1	1	481	5	12142	-4.47	0.0	1.57	0.89	Dhodh
632	GO:0006525 [5]: arginine metabolism	1	1	481	5	12142	-4.47	0.0	1.57	0.89	Arg2
633	GO:0006582 [5]: melanin metabolism	1	1	481	5	12142	-4.47	0.0	1.57	0.89	Ddt
634	GO:0006583 [7]: melanin biosynthesis from tyrosine	1	1	481	5	12142	-4.47	0.0	1.57	0.89	Ddt
635	GO:0006921 [8]: disassembly of cell structures during apoptosis	1	1	481	5	12142	-4.47	0.0	1.57	0.89	Pdcd8
636	GO:0009311 [7]: oligosaccharide metabolism	1	1	481	5	12142	-4.47	0.0	1.57	0.89	B3galt3
637	GO:0016049 [4]: cell growth	3	3	479	51	12096	-4.47	0.0	1.08	0.56	Cish Fhl1 Igfbp6
638	GO:0001775 [4]: cell activation	3	3	479	105	12042	-4.48	0.0	0.24	0.06	Ap3d1 Cd1d1 Cxcl12
639	GO:0051169 [6]: nuclear transport	1	1	481	67	12080	-4.48	0.0	0.07	0.0	Hspa9a
640	GO:0045321 [5]: immune cell activation	3	3	479	104	12043	-4.49	0.0	0.25	0.06	Ap3d1 Cd1d1 Cxcl12
641	GO:0042254 [6]: ribosome biogenesis and assembly	4	4	478	88	12059	-4.5	0.0	0.76	0.39	2400002F11Rik Gm169 Rcl1 Rpl5
642	GO:0009583 [7]: detection of light	2	2	480	25	12122	-4.5	0.0	1.29	0.69	Fech Opn3
643	GO:0009416 [7]: response to light	2	2	480	25	12122	-4.5	0.0	1.29	0.69	Fech Opn3
644	GO:0015674 [7]: di-, tri-valent inorganic cation transport	4	4	478	111	12036	-4.51	0.0	0.44	0.19	Heph Slc24a3 Trf Trpc6
645	GO:0043065 [7]: positive regulation of apoptosis	4	4	478	92	12055	-4.51	0.0	0.69	0.33	Bnip3 Cd1d1 Cidec Lgals12
646	GO:0015698 [7]: inorganic anion transport	4	4	478	108	12039	-4.51	0.0	0.47	0.21	Acdc Clca3 Col4a1 Fcna
647	GO:0019882 [5]: antigen presentation	3	3	479	53	12094	-4.52	0.0	1.02	0.53	Ap3d1 Cd1d1 Fcgrt
648	GO:0006470 [8]: protein amino acid dephosphorylation	4	4	478	94	12053	-4.52	0.0	0.66	0.32	Dusp1 Ppm1a Ptpla Styx
649	GO:0016311 [7]: dephosphorylation	4	4	478	96	12051	-4.52	0.0	0.63	0.3	Dusp1 Ppm1a Ptpla Styx
650	GO:0048232 [6]: male gamete generation	4	4	478	96	12051	-4.52	0.0	0.63	0.3	Acox1 Ggt1 Gpx4 Styx
651	GO:0007283 [7]: spermatogenesis	4	4	478	96	12051	-4.52	0.0	0.63	0.3	Acox1 Ggt1 Gpx4 Styx
652	GO:0051240 [5]: positive regulation of organismal physiological process	3	3	479	54	12093	-4.52	0.0	0.99	0.52	Ap3d1 Cav1 Cd1d1
653	GO:0008361 [5]: regulation of cell size	3	3	479	54	12093	-4.52	0.0	0.99	0.52	Cish Fhl1 Igfbp6
654	GO:0043068 [6]: positive regulation of programmed cell death	4	4	478	93	12054	-4.52	0.0	0.67	0.33	Bnip3 Cd1d1 Cidec Lgals12
655	GO:0016055 [6]: Wnt receptor signaling pathway	2	2	480	85	12062	-4.53	0.0	0.16	0.01	Fzd4 Wnt4
656	GO:0030097 [5]: hemopoiesis	4	4	478	105	12042	-4.53	0.0	0.51	0.23	Ap3d1 Cd1d1 Cxcl15 Heph
657	GO:0046916 [8]: transition metal ion homeostasis	2	2	480	26	12121	-4.53	0.0	1.24	0.66	Aco1 Trf
658	GO:0007028 [5]: cytoplasm organization and biogenesis	4	4	478	98	12049	-4.53	0.0	0.6	0.29	2400002F11Rik Gm169 Rcl1 Rpl5
659	GO:0045045 [5]: secretory pathway	3	3	479	98	12049	-4.55	0.0	0.29	0.09	Folr1 Stx18 Stx4a
660	GO:0042742 [6]: defense response to bacteria	1	1	481	64	12083	-4.56	0.0	0.08	0.0	Defb1
661	GO:0046649 [6]: lymphocyte activation	3	3	479	95	12052	-4.58	0.0	0.32	0.11	Ap3d1 Cd1d1 Cxcl12
662	GO:0000122 [9]: negative regulation of transcription from Pol II promoter	1	1	481	63	12084	-4.58	0.0	0.09	0.0	Cri1
663	GO:0007507 [5]: heart development	1	1	481	63	12084	-4.58	0.0	0.09	0.0	Eng
664	GO:0046466 [7]: membrane lipid catabolism	1	1	481	6	12141	-4.59	0.0	1.43	0.78	Cel
665	GO:0001910 [7]: regulation of immune cell mediated cytotoxicity	1	1	481	6	12141	-4.59	0.0	1.43	0.78	Cd1d1
666	GO:0006354 [8]: RNA elongation	1	1	481	6	12141	-4.59	0.0	1.43	0.78	Ell2
667	GO:0006402 [7]: mRNA catabolism	1	1	481	6	12141	-4.59	0.0	1.43	0.78	Auh
668	GO:0006825 [9]: copper ion transport	1	1	481	6	12141	-4.59	0.0	1.43	0.78	Heph
669	GO:0006888 [6]: ER to Golgi transport	1	1	481	6	12141	-4.59	0.0	1.43	0.78	Stx18
670	GO:0007006 [6]: mitochondrial membrane organization and biogenesis	1	1	481	6	12141	-4.59	0.0	1.43	0.78	1700020C11Rik
671	GO:0007631 [3]: feeding behavior	1	1	481	6	12141	-4.59	0.0	1.43	0.78	Calca
672	GO:0045597 [5]: positive regulation of cell differentiation	2	2	480	28	12119	-4.59	0.0	1.14	0.6	Ap3d1 Cd1d1
673	GO:0035295 [3]: tube development	1	1	481	61	12086	-4.62	0.0	0.09	0.0	Hsd11b1
674	GO:0009966 [4]: regulation of signal transduction	3	3	479	89	12058	-4.62	0.0	0.37	0.15	Acdc Cav1 Eng
675	GO:0016072 [6]: rRNA metabolism	2	2	480	29	12118	-4.62	0.0	1.1	0.58	Rcl1 Tfb2m
676	GO:0050863 [7]: regulation of T-cell activation	2	2	480	29	12118	-4.62	0.0	1.1	0.58	Ap3d1 Cd1d1
677	GO:0045595 [4]: regulation of cell differentiation	3	3	479	66	12081	-4.64	0.0	0.71	0.34	Ap3d1 Cd1d1 Stat5a
678	GO:0045892 [8]: negative regulation of transcription, DNA-dependent	2	2	480	77	12070	-4.65	0.0	0.21	0.04	Cri1 Sirt3
679	GO:0050776 [5]: regulation of immune response	2	2	480	77	12070	-4.65	0.0	0.21	0.04	Ap3d1 Cd1d1
680	GO:0009888 [5]: histogenesis	1	1	481	60	12087	-4.65	0.0	0.1	0.0	Lama1
681	GO:0007229 [6]: integrin-mediated signaling pathway	1	1	481	60	12087	-4.65	0.0	0.1	0.0	Adamts5
682	GO:0006816 [8]: calcium ion transport	2	2	480	76	12071	-4.66	0.0	0.22	0.04	Slc24a3 Trpc6
683	GO:0006417 [6]: regulation of protein biosynthesis	3	3	479	79	12068	-4.66	0.0	0.49	0.22	Aco1 Cd1d1 Eif4ebp1
684	GO:0012502 [7]: induction of programmed cell death	3	3	479	78	12069	-4.66	0.0	0.51	0.23	Cd1d1 Cidec Lgals12
685	GO:0006917 [8]: induction of apoptosis	3	3	479	78	12069	-4.66	0.0	0.51	0.23	Cd1d1 Cidec Lgals12
686	GO:0051246 [5]: regulation of protein metabolism	3	3	479	73	12074	-4.67	0.0	0.58	0.28	Cd1d1 Eif4ebp1 Gsn
687	GO:0050867 [6]: positive regulation of cell activation	2	2	480	31	12116	-4.67	0.0	1.02	0.53	Ap3d1 Cd1d1
688	GO:0051251 [7]: positive regulation of lymphocyte activation	2	2	480	31	12116	-4.67	0.0	1.02	0.53	Ap3d1 Cd1d1
689	GO:0008652 [7]: amino acid biosynthesis	2	2	480	31	12116	-4.67	0.0	1.02	0.53	Ak3l1 Prodh
690	GO:0019363 [7]: pyridine nucleotide biosynthesis	1	1	481	7	12140	-4.68	0.0	1.32	0.71	BC016495
691	GO:0030148 [8]: sphingolipid biosynthesis	1	1	481	7	12140	-4.68	0.0	1.32	0.71	Lass4
692	GO:0042094 [7]: interleukin-2 biosynthesis	1	1	481	7	12140	-4.68	0.0	1.32	0.71	Cd1d1
693	GO:0042135 [6]: neurotransmitter catabolism	1	1	481	7	12140	-4.68	0.0	1.32	0.71	Maoa
694	GO:0042303 [4]: molting cycle	1	1	481	7	12140	-4.68	0.0	1.32	0.71	Psen2
695	GO:0042633 [5]: hair cycle	1	1	481	7	12140	-4.68	0.0	1.32	0.71	Psen2
696	GO:0044273 [6]: sulfur compound catabolism	1	1	481	7	12140	-4.68	0.0	1.32	0.71	Cdo1
697	GO:0000098 [7]: sulfur amino acid catabolism	1	1	481	7	12140	-4.68	0.0	1.32	0.71	Cdo1
698	GO:0006041 [7]: glucosamine metabolism	1	1	481	7	12140	-4.68	0.0	1.32	0.71	Gnpnat1
699	GO:0006044 [8]: N-acetylglucosamine metabolism	1	1	481	7	12140	-4.68	0.0	1.32	0.71	Gnpnat1
700	GO:0006308 [6]: DNA catabolism	1	1	481	7	12140	-4.68	0.0	1.32	0.71	Pdcd8
701	GO:0007204 [8]: cytosolic calcium ion concentration elevation	1	1	481	7	12140	-4.68	0.0	1.32	0.71	Trpc6
702	GO:0007215 [6]: glutamate signaling pathway	1	1	481	7	12140	-4.68	0.0	1.32	0.71	Homer2
703	GO:0007595 [5]: lactation	1	1	481	7	12140	-4.68	0.0	1.32	0.71	Stat5a
704	GO:0009411 [7]: response to UV	1	1	481	7	12140	-4.68	0.0	1.32	0.71	Fech
705	GO:0007420 [7]: brain development	1	1	481	58	12089	-4.69	0.0	0.11	0.0	Cxcl12
706	GO:0006413 [8]: translational initiation	2	2	480	33	12114	-4.71	0.0	0.95	0.5	Eif4e3 Eif4ebp1
707	GO:0008015 [4]: circulation	2	2	480	33	12114	-4.71	0.0	0.95	0.5	Cav1 Pon1
708	GO:0008643 [5]: carbohydrate transport	2	2	480	33	12114	-4.71	0.0	0.95	0.5	Acdc Fabp5
709	GO:0000041 [8]: transition metal ion transport	2	2	480	35	12112	-4.75	0.0	0.88	0.46	Heph Trf
710	GO:0018346 [10]: protein amino acid prenylation	1	1	481	8	12139	-4.76	0.0	1.22	0.66	Adamts5
711	GO:0030218 [5]: erythrocyte differentiation	1	1	481	8	12139	-4.76	0.0	1.22	0.66	Heph
712	GO:0045814 [4]: negative regulation of gene expression, epigenetic	1	1	481	8	12139	-4.76	0.0	1.22	0.66	Sirt3
713	GO:0046209 [5]: nitric oxide metabolism	1	1	481	8	12139	-4.76	0.0	1.22	0.66	Cav1
714	GO:0000188 [8]: inactivation of MAPK	1	1	481	8	12139	-4.76	0.0	1.22	0.66	Cav1
715	GO:0006342 [5]: chromatin silencing	1	1	481	8	12139	-4.76	0.0	1.22	0.66	Sirt3
716	GO:0006611 [8]: protein-nucleus export	1	1	481	8	12139	-4.76	0.0	1.22	0.66	Hspa9a
717	GO:0006809 [5]: nitric oxide biosynthesis	1	1	481	8	12139	-4.76	0.0	1.22	0.66	Cav1
718	GO:0007205 [8]: protein kinase C activation	1	1	481	8	12139	-4.76	0.0	1.22	0.66	Cish
719	GO:0030198 [4]: extracellular matrix organization and biogenesis	2	2	480	36	12111	-4.76	0.0	0.85	0.45	Pomt1 Tnxb
720	GO:0043062 [3]: extracellular structure organization and biogenesis	2	2	480	36	12111	-4.76	0.0	0.85	0.45	Pomt1 Tnxb
721	GO:0007218 [7]: neuropeptide signaling pathway	2	2	480	67	12080	-4.76	0.0	0.29	0.09	Calca Eltd1
722	GO:0043069 [6]: negative regulation of programmed cell death	2	2	480	66	12081	-4.77	0.0	0.3	0.1	Angptl4 Apip
723	GO:0043066 [7]: negative regulation of apoptosis	2	2	480	65	12082	-4.78	0.0	0.31	0.11	Angptl4 Apip
724	GO:0051094 [4]: positive regulation of development	2	2	480	39	12108	-4.8	0.0	0.76	0.39	Ap3d1 Cd1d1
725	GO:0006445 [7]: regulation of translation	2	2	480	39	12108	-4.8	0.0	0.76	0.39	Aco1 Eif4ebp1
726	GO:0016064 [6]: humoral defense mechanism (sensu Vertebrata)	1	1	481	53	12094	-4.8	0.0	0.13	0.0	C1r
727	GO:0006821 [8]: chloride transport	1	1	481	53	12094	-4.8	0.0	0.13	0.0	Clca3
728	GO:0007178 [7]: transmembrane receptor protein serine/threonine kinase signaling pathway	2	2	480	60	12087	-4.81	0.0	0.37	0.15	Eng Ltbp4
729	GO:0009314 [6]: response to radiation	2	2	480	42	12105	-4.82	0.0	0.68	0.33	Fech Opn3
730	GO:0042364 [7]: water-soluble vitamin biosynthesis	1	1	481	9	12138	-4.82	0.0	1.13	0.6	BC016495
731	GO:0001570 [4]: vasculogenesis	1	1	481	9	12138	-4.82	0.0	1.13	0.6	Cited1
732	GO:0001708 [5]: cell fate specification	1	1	481	9	12138	-4.82	0.0	1.13	0.6	Psen2
733	GO:0006401 [6]: RNA catabolism	1	1	481	9	12138	-4.82	0.0	1.13	0.6	Auh
734	GO:0006835 [7]: dicarboxylic acid transport	1	1	481	9	12138	-4.82	0.0	1.13	0.6	Slc1a5
735	GO:0008064 [6]: regulation of actin polymerization and/or depolymerization	1	1	481	9	12138	-4.82	0.0	1.13	0.6	Gsn
736	GO:0008637 [8]: apoptotic mitochondrial changes	1	1	481	9	12138	-4.82	0.0	1.13	0.6	Pdcd8
737	GO:0009084 [8]: glutamine family amino acid biosynthesis	1	1	481	9	12138	-4.82	0.0	1.13	0.6	Prodh
738	GO:0050865 [5]: regulation of cell activation	2	2	480	43	12104	-4.83	0.0	0.66	0.32	Ap3d1 Cd1d1
739	GO:0051249 [6]: regulation of lymphocyte activation	2	2	480	43	12104	-4.83	0.0	0.66	0.32	Ap3d1 Cd1d1
740	GO:0001558 [4]: regulation of cell growth	2	2	480	43	12104	-4.83	0.0	0.66	0.32	Cish Igfbp6
741	GO:0007605 [7]: perception of sound	2	2	480	43	12104	-4.83	0.0	0.66	0.32	Ndufb9 Timm9
742	GO:0002009 [4]: morphogenesis of an epithelium	2	2	480	45	12102	-4.84	0.0	0.62	0.3	Lama1 Stat5a
743	GO:0046849 [4]: bone remodeling	1	1	481	51	12096	-4.84	0.0	0.14	0.0	Pthr1
744	GO:0009451 [6]: RNA modification	1	1	481	51	12096	-4.84	0.0	0.14	0.0	Tfb2m
745	GO:0030098 [4]: lymphocyte differentiation	2	2	480	46	12101	-4.84	0.0	0.59	0.28	Ap3d1 Cd1d1
746	GO:0015849 [5]: organic acid transport	2	2	480	52	12095	-4.85	0.0	0.48	0.22	Slc1a5 Slc7a10
747	GO:0046942 [6]: carboxylic acid transport	2	2	480	52	12095	-4.85	0.0	0.48	0.22	Slc1a5 Slc7a10
748	GO:0050778 [6]: positive regulation of immune response	2	2	480	52	12095	-4.85	0.0	0.48	0.22	Ap3d1 Cd1d1
749	GO:0050954 [6]: sensory perception of mechanical stimulus	2	2	480	48	12099	-4.85	0.0	0.55	0.26	Ndufb9 Timm9
750	GO:0050982 [7]: detection of mechanical stimulus	2	2	480	48	12099	-4.85	0.0	0.55	0.26	Ndufb9 Timm9
751	GO:0006887 [6]: exocytosis	2	2	480	51	12096	-4.85	0.0	0.5	0.23	Stx18 Stx4a
752	GO:0007179 [8]: transforming growth factor beta receptor signaling pathway	2	2	480	51	12096	-4.85	0.0	0.5	0.23	Eng Ltbp4
753	GO:0006936 [3]: muscle contraction	2	2	480	54	12093	-4.85	0.0	0.45	0.2	Calca Cnn1
754	GO:0007160 [5]: cell-matrix adhesion	2	2	480	53	12094	-4.85	0.0	0.47	0.21	Nid1 Tek
755	GO:0030333 [5]: antigen processing	1	1	481	50	12097	-4.86	0.0	0.15	0.0	Ap3d1
756	GO:0051049 [5]: regulation of transport	1	1	481	50	12097	-4.86	0.0	0.15	0.0	Acdc
757	GO:0006414 [8]: translational elongation	1	1	481	50	12097	-4.86	0.0	0.15	0.0	Eef2
758	GO:0045786 [7]: negative regulation of cell cycle	1	1	481	49	12098	-4.87	0.0	0.15	0.01	Reck
759	GO:0008285 [6]: negative regulation of cell proliferation	1	1	481	49	12098	-4.87	0.0	0.15	0.01	Cav1
760	GO:0030593 [7]: neutrophil chemotaxis	1	1	481	10	12137	-4.88	0.0	1.05	0.55	Cxcl15
761	GO:0030832 [9]: regulation of actin filament length	1	1	481	10	12137	-4.88	0.0	1.05	0.55	Gsn
762	GO:0042493 [7]: response to drug	1	1	481	10	12137	-4.88	0.0	1.05	0.55	Lactb
763	GO:0046879 [4]: hormone secretion	1	1	481	10	12137	-4.88	0.0	1.05	0.55	Ltbp4
764	GO:0051128 [5]: regulation of cell organization and biogenesis	1	1	481	10	12137	-4.88	0.0	1.05	0.55	Gsn
765	GO:0001906 [5]: cell killing	1	1	481	10	12137	-4.88	0.0	1.05	0.55	Cd1d1
766	GO:0001909 [6]: immune cell mediated cytotoxicity	1	1	481	10	12137	-4.88	0.0	1.05	0.55	Cd1d1
767	GO:0006541 [8]: glutamine metabolism	1	1	481	10	12137	-4.88	0.0	1.05	0.55	Gfpt2
768	GO:0009110 [6]: vitamin biosynthesis	1	1	481	10	12137	-4.88	0.0	1.05	0.55	BC016495
769	GO:0009225 [6]: nucleotide-sugar metabolism	1	1	481	10	12137	-4.88	0.0	1.05	0.55	Gnpnat1
770	GO:0001503 [5]: ossification	1	1	481	46	12101	-4.93	0.0	0.17	0.02	Pthr1
771	GO:0007126 [8]: meiosis	1	1	481	46	12101	-4.93	0.0	0.17	0.02	Sycp3
772	GO:0018955 [7]: phenanthrene metabolism	1	1	481	11	12136	-4.93	0.0	0.99	0.52	Maoa
773	GO:0018958 [6]: phenol metabolism	1	1	481	11	12136	-4.93	0.0	0.99	0.52	Maoa
774	GO:0042136 [6]: neurotransmitter biosynthesis	1	1	481	11	12136	-4.93	0.0	0.99	0.52	Tph1
775	GO:0045061 [6]: thymic T-cell selection	1	1	481	11	12136	-4.93	0.0	0.99	0.52	Cd1d1
776	GO:0045761 [4]: regulation of adenylate cyclase activity	1	1	481	11	12136	-4.93	0.0	0.99	0.52	Adcy4
777	GO:0045762 [5]: positive regulation of adenylate cyclase activity	1	1	481	11	12136	-4.93	0.0	0.99	0.52	Adcy4
778	GO:0045765 [7]: regulation of angiogenesis	1	1	481	11	12136	-4.93	0.0	0.99	0.52	Tek
779	GO:0006376 [9]: mRNA splice site selection	1	1	481	11	12136	-4.93	0.0	0.99	0.52	Cugbp2
780	GO:0006493 [9]: O-linked glycosylation	1	1	481	11	12136	-4.93	0.0	0.99	0.52	Pomt1
781	GO:0006584 [7]: catecholamine metabolism	1	1	481	11	12136	-4.93	0.0	0.99	0.52	Maoa
782	GO:0007190 [6]: adenylate cyclase activation	1	1	481	11	12136	-4.93	0.0	0.99	0.52	Adcy4
783	GO:0016458 [6]: gene silencing	1	1	481	12	12135	-4.97	0.0	0.92	0.5	Sirt3
784	GO:0017148 [7]: negative regulation of protein biosynthesis	1	1	481	12	12135	-4.97	0.0	0.92	0.5	Eif4ebp1
785	GO:0030203 [7]: glycosaminoglycan metabolism	1	1	481	12	12135	-4.97	0.0	0.92	0.5	Itih2
786	GO:0042178 [6]: xenobiotic catabolism	1	1	481	12	12135	-4.97	0.0	0.92	0.5	Maoa
787	GO:0042537 [6]: benzene and derivative metabolism	1	1	481	12	12135	-4.97	0.0	0.92	0.5	Maoa
788	GO:0042593 [4]: glucose homeostasis	1	1	481	12	12135	-4.97	0.0	0.92	0.5	Acdc
789	GO:0045058 [5]: T-cell selection	1	1	481	12	12135	-4.97	0.0	0.92	0.5	Cd1d1
790	GO:0006022 [6]: aminoglycan metabolism	1	1	481	12	12135	-4.97	0.0	0.92	0.5	Itih2
791	GO:0006171 [8]: cAMP biosynthesis	1	1	481	12	12135	-4.97	0.0	0.92	0.5	Adcy4
792	GO:0006446 [8]: regulation of translational initiation	1	1	481	12	12135	-4.97	0.0	0.92	0.5	Eif4ebp1
793	GO:0006471 [8]: protein amino acid ADP-ribosylation	1	1	481	12	12135	-4.97	0.0	0.92	0.5	Art3
794	GO:0006801 [6]: superoxide metabolism	1	1	481	12	12135	-4.97	0.0	0.92	0.5	Sod2
795	GO:0007292 [6]: female gamete generation	1	1	481	12	12135	-4.97	0.0	0.92	0.5	Wnt4
796	GO:0006956 [6]: complement activation	1	1	481	43	12104	-4.98	0.0	0.2	0.04	C1r
797	GO:0006986 [5]: response to unfolded protein	1	1	481	43	12104	-4.98	0.0	0.2	0.04	Hspa9a
798	GO:0019935 [7]: cyclic-nucleotide-mediated signaling	1	1	481	42	12105	-5.0	0.0	0.21	0.04	Adcy4
799	GO:0030099 [4]: myeloid blood cell differentiation	1	1	481	42	12105	-5.0	0.0	0.21	0.04	Heph
800	GO:0017015 [5]: regulation of transforming growth factor beta receptor signaling pathway	1	1	481	13	12134	-5.01	0.0	0.87	0.46	Eng
801	GO:0018342 [9]: protein prenylation	1	1	481	13	12134	-5.01	0.0	0.87	0.46	Adamts5
802	GO:0019370 [9]: leukotriene biosynthesis	1	1	481	13	12134	-5.01	0.0	0.87	0.46	Ggtla1
803	GO:0030574 [9]: collagen catabolism	1	1	481	13	12134	-5.01	0.0	0.87	0.46	Pep4
804	GO:0046058 [8]: cAMP metabolism	1	1	481	13	12134	-5.01	0.0	0.87	0.46	Adcy4
805	GO:0048278 [6]: vesicle docking	1	1	481	13	12134	-5.01	0.0	0.87	0.46	Stx18
806	GO:0048489 [6]: synaptic vesicle transport	1	1	481	13	12134	-5.01	0.0	0.87	0.46	Stx4a
807	GO:0006904 [7]: vesicle docking during exocytosis	1	1	481	13	12134	-5.01	0.0	0.87	0.46	Stx18
808	GO:0007004 [9]: telomerase-dependent telomere maintenance	1	1	481	13	12134	-5.01	0.0	0.87	0.46	Trub2
809	GO:0007281 [6]: germ cell development	1	1	481	13	12134	-5.01	0.0	0.87	0.46	Cxcl12
810	GO:0009112 [6]: nucleobase metabolism	1	1	481	13	12134	-5.01	0.0	0.87	0.46	Dhodh
811	GO:0015837 [5]: amine transport	1	1	481	41	12106	-5.02	0.0	0.22	0.04	Slc7a10
812	GO:0040029 [3]: regulation of gene expression, epigenetic	1	1	481	41	12106	-5.02	0.0	0.22	0.04	Sirt3
813	GO:0030384 [9]: phosphoinositide metabolism	1	1	481	14	12133	-5.03	0.0	0.82	0.43	2810004N20Rik
814	GO:0030595 [6]: immune cell chemotaxis	1	1	481	14	12133	-5.03	0.0	0.82	0.43	Cxcl15
815	GO:0000096 [6]: sulfur amino acid metabolism	1	1	481	14	12133	-5.03	0.0	0.82	0.43	Cdo1
816	GO:0006691 [8]: leukotriene metabolism	1	1	481	14	12133	-5.03	0.0	0.82	0.43	Ggtla1
817	GO:0006700 [7]: C21-steroid hormone biosynthesis	1	1	481	14	12133	-5.03	0.0	0.82	0.43	Hsd3b7
818	GO:0009306 [4]: protein secretion	1	1	481	14	12133	-5.03	0.0	0.82	0.43	Arfl4
819	GO:0006865 [6]: amino acid transport	1	1	481	39	12108	-5.05	0.0	0.24	0.06	Slc7a10
820	GO:0019933 [8]: cAMP-mediated signaling	1	1	481	38	12109	-5.05	0.0	0.25	0.06	Adcy4
821	GO:0048511 [3]: rhythmic process	1	1	481	38	12109	-5.05	0.0	0.25	0.06	Dbp
822	GO:0001816 [5]: cytokine production	1	1	481	38	12109	-5.05	0.0	0.25	0.06	Cd1d1
823	GO:0008632 [7]: apoptotic program	1	1	481	38	12109	-5.05	0.0	0.25	0.06	Pdcd8
824	GO:0030282 [6]: bone mineralization	1	1	481	15	12132	-5.06	0.0	0.77	0.4	Pthr1
825	GO:0042401 [7]: biogenic amine biosynthesis	1	1	481	15	12132	-5.06	0.0	0.77	0.4	Tph1
826	GO:0042475 [6]: odontogenesis (sensu Vertebrata)	1	1	481	15	12132	-5.06	0.0	0.77	0.4	Lhx8
827	GO:0042476 [5]: odontogenesis	1	1	481	15	12132	-5.06	0.0	0.77	0.4	Lhx8
828	GO:0046545 [5]: development of primary female sexual characteristics	1	1	481	15	12132	-5.06	0.0	0.77	0.4	Wnt4
829	GO:0046660 [4]: female sex differentiation	1	1	481	15	12132	-5.06	0.0	0.77	0.4	Wnt4
830	GO:0050900 [6]: immune cell migration	1	1	481	15	12132	-5.06	0.0	0.77	0.4	Cxcl15
831	GO:0006487 [9]: N-linked glycosylation	1	1	481	15	12132	-5.06	0.0	0.77	0.4	Psen2
832	GO:0008154 [6]: actin polymerization and/or depolymerization	1	1	481	15	12132	-5.06	0.0	0.77	0.4	Gsn
833	GO:0008585 [6]: female gonad development	1	1	481	15	12132	-5.06	0.0	0.77	0.4	Wnt4
834	GO:0007187 [7]: G-protein signaling, coupled to cyclic nucleotide second messenger	1	1	481	37	12110	-5.07	0.0	0.26	0.07	Adcy4
835	GO:0045165 [4]: cell fate commitment	1	1	481	36	12111	-5.08	0.0	0.27	0.08	Psen2
836	GO:0008207 [6]: C21-steroid hormone metabolism	1	1	481	16	12131	-5.08	0.0	0.73	0.36	Hsd3b7
837	GO:0008629 [9]: induction of apoptosis by intracellular signals	1	1	481	16	12131	-5.08	0.0	0.73	0.36	Lgals12
838	GO:0042107 [5]: cytokine metabolism	1	1	481	35	12112	-5.09	0.0	0.28	0.09	Cd1d1
839	GO:0051247 [6]: positive regulation of protein metabolism	1	1	481	35	12112	-5.09	0.0	0.28	0.09	Cd1d1
840	GO:0007548 [3]: sex differentiation	1	1	481	35	12112	-5.09	0.0	0.28	0.09	Wnt4
841	GO:0030855 [4]: epithelial cell differentiation	1	1	481	17	12130	-5.1	0.0	0.69	0.33	Stat5a
842	GO:0042088 [7]: T-helper 1 type immune response	1	1	481	17	12130	-5.1	0.0	0.69	0.33	Cd1d1
843	GO:0042398 [6]: amino acid derivative biosynthesis	1	1	481	17	12130	-5.1	0.0	0.69	0.33	Tph1
844	GO:0051248 [6]: negative regulation of protein metabolism	1	1	481	17	12130	-5.1	0.0	0.69	0.33	Eif4ebp1
845	GO:0000245 [8]: spliceosome assembly	1	1	481	17	12130	-5.1	0.0	0.69	0.33	Cugbp2
846	GO:0042089 [6]: cytokine biosynthesis	1	1	481	34	12113	-5.11	0.0	0.3	0.09	Cd1d1
847	GO:0007188 [8]: G-protein signaling, coupled to cAMP nucleotide second messenger	1	1	481	33	12114	-5.11	0.0	0.31	0.1	Adcy4
848	GO:0006221 [7]: pyrimidine nucleotide biosynthesis	1	1	481	18	12129	-5.12	0.0	0.65	0.32	Dhodh
849	GO:0006937 [4]: regulation of muscle contraction	1	1	481	18	12129	-5.12	0.0	0.65	0.32	Calca
850	GO:0007423 [7]: sensory organ development	1	1	481	18	12129	-5.12	0.0	0.65	0.32	Crym
851	GO:0007623 [4]: circadian rhythm	1	1	481	18	12129	-5.12	0.0	0.65	0.32	Dbp
852	GO:0009116 [6]: nucleoside metabolism	1	1	481	18	12129	-5.12	0.0	0.65	0.32	Adk
853	GO:0009967 [5]: positive regulation of signal transduction	1	1	481	19	12128	-5.13	0.0	0.61	0.3	Acdc
854	GO:0042087 [6]: cell-mediated immune response	1	1	481	19	12128	-5.13	0.0	0.61	0.3	Cd1d1
855	GO:0045047 [6]: protein-ER targeting	1	1	481	19	12128	-5.13	0.0	0.61	0.3	Folr1
856	GO:0046456 [8]: icosanoid biosynthesis	1	1	481	19	12128	-5.13	0.0	0.61	0.3	Ggtla1
857	GO:0006220 [7]: pyrimidine nucleotide metabolism	1	1	481	19	12128	-5.13	0.0	0.61	0.3	Dhodh
858	GO:0006612 [8]: protein-membrane targeting	1	1	481	19	12128	-5.13	0.0	0.61	0.3	Folr1
859	GO:0007223 [7]: frizzled-2 signaling pathway	1	1	481	19	12128	-5.13	0.0	0.61	0.3	Wnt4
860	GO:0009266 [6]: response to temperature	1	1	481	32	12115	-5.13	0.0	0.32	0.11	Hspa9a
861	GO:0046651 [5]: lymphocyte proliferation	1	1	481	31	12116	-5.13	0.0	0.34	0.13	Cxcl12
862	GO:0001817 [6]: regulation of cytokine production	1	1	481	31	12116	-5.13	0.0	0.34	0.13	Cd1d1
863	GO:0042098 [6]: T-cell proliferation	1	1	481	20	12127	-5.14	0.0	0.58	0.28	Cxcl12
864	GO:0051241 [5]: negative regulation of organismal physiological process	1	1	481	20	12127	-5.14	0.0	0.58	0.28	Cav1
865	GO:0000723 [8]: telomere maintenance	1	1	481	20	12127	-5.14	0.0	0.58	0.28	Trub2
866	GO:0007269 [4]: neurotransmitter secretion	1	1	481	20	12127	-5.14	0.0	0.58	0.28	Stx4a
867	GO:0042035 [7]: regulation of cytokine biosynthesis	1	1	481	29	12118	-5.14	0.0	0.37	0.15	Cd1d1
868	GO:0042157 [7]: lipoprotein metabolism	1	1	481	29	12118	-5.14	0.0	0.37	0.15	Adamts5
869	GO:0051168 [7]: nuclear export	1	1	481	29	12118	-5.14	0.0	0.37	0.15	Hspa9a
870	GO:0009968 [5]: negative regulation of signal transduction	1	1	481	30	12117	-5.14	0.0	0.36	0.14	Cav1
871	GO:0042158 [7]: lipoprotein biosynthesis	1	1	481	22	12125	-5.15	0.0	0.52	0.24	Adamts5
872	GO:0045137 [4]: development of primary sexual characteristics	1	1	481	22	12125	-5.15	0.0	0.52	0.24	Wnt4
873	GO:0007189 [9]: G-protein signaling, adenylate cyclase activating pathway	1	1	481	22	12125	-5.15	0.0	0.52	0.24	Adcy4
874	GO:0008406 [5]: gonad development	1	1	481	22	12125	-5.15	0.0	0.52	0.24	Wnt4
875	GO:0009190 [7]: cyclic nucleotide biosynthesis	1	1	481	22	12125	-5.15	0.0	0.52	0.24	Adcy4
876	GO:0016582 [9]: non-covalent chromatin modification	1	1	481	27	12120	-5.15	0.0	0.41	0.17	Sirt3
877	GO:0006338 [10]: chromatin remodeling	1	1	481	27	12120	-5.15	0.0	0.41	0.17	Sirt3
878	GO:0008033 [7]: tRNA processing	1	1	481	27	12120	-5.15	0.0	0.41	0.17	Rpp14
879	GO:0009187 [7]: cyclic nucleotide metabolism	1	1	481	27	12120	-5.15	0.0	0.41	0.17	Adcy4
880	GO:0009408 [5]: response to heat	1	1	481	27	12120	-5.15	0.0	0.41	0.17	Hspa9a
881	GO:0042108 [8]: positive regulation of cytokine biosynthesis	1	1	481	21	12126	-5.15	0.0	0.55	0.26	Cd1d1
882	GO:0001819 [7]: positive regulation of cytokine production	1	1	481	21	12126	-5.15	0.0	0.55	0.26	Cd1d1
883	GO:0006497 [8]: protein lipidation	1	1	481	21	12126	-5.15	0.0	0.55	0.26	Adamts5
884	GO:0006650 [8]: glycerophospholipid metabolism	1	1	481	21	12126	-5.15	0.0	0.55	0.26	2810004N20Rik
885	GO:0009566 [5]: fertilization	1	1	481	23	12124	-5.15	0.0	0.5	0.23	Tkt
886	GO:0019835 [5]: cytolysis	1	1	481	23	12124	-5.15	0.0	0.5	0.23	Gzma
887	GO:0006690 [7]: icosanoid metabolism	1	1	481	23	12124	-5.15	0.0	0.5	0.23	Ggtla1
888	GO:0007050 [7]: cell cycle arrest	1	1	481	23	12124	-5.15	0.0	0.5	0.23	Cdkn1c
889	GO:0007338 [6]: fertilization (sensu Metazoa)	1	1	481	23	12124	-5.15	0.0	0.5	0.23	Tkt
890	GO:0007602 [8]: phototransduction	1	1	481	23	12124	-5.15	0.0	0.5	0.23	Opn3
891	GO:0009891 [6]: positive regulation of biosynthesis	1	1	481	28	12119	-5.16	0.0	0.39	0.16	Cd1d1
892	GO:0016066 [5]: cellular defense response (sensu Vertebrata)	1	1	481	28	12119	-5.16	0.0	0.39	0.16	Cd1d1
893	GO:0051050 [6]: positive regulation of transport	1	1	481	24	12123	-5.16	0.0	0.47	0.21	Acdc
894	GO:0006364 [7]: rRNA processing	1	1	481	28	12119	-5.16	0.0	0.39	0.16	Rcl1
895	GO:0006958 [7]: complement activation, classical pathway	1	1	481	28	12119	-5.16	0.0	0.39	0.16	C1r
896	GO:0007422 [6]: peripheral nervous system development	1	1	481	28	12119	-5.16	0.0	0.39	0.16	Crym
897	GO:0030324 [5]: lung development	1	1	481	25	12122	-5.16	0.0	0.45	0.2	Hsd11b1
898	GO:0045727 [7]: positive regulation of protein biosynthesis	1	1	481	25	12122	-5.16	0.0	0.45	0.2	Cd1d1
899	GO:0016044 [5]: membrane organization and biogenesis	1	1	481	26	12121	-5.16	0.0	0.43	0.19	1700020C11Rik
900	GO:0030323 [4]: respiratory tube development	1	1	481	26	12121	-5.16	0.0	0.43	0.19	Hsd11b1
901	GO:0048193 [6]: Golgi vesicle transport	1	1	481	26	12121	-5.16	0.0	0.43	0.19	Stx18
902	GO:0007249 [7]: I-kappaB kinase/NF-kappaB cascade	1	1	481	26	12121	-5.16	0.0	0.43	0.19	Acdc
