# Supplementary material for: A genomic analysis of mouse models of breast cancer reveals molecular features of mouse models and relationships to human breast cancer
Source: Breast Cancer Res. 2014 Jun 5;16(3):R59. doi: 10.1186/bcr3672 (PMC4078930; doi:10.1186/bcr3672)
Supplement: Additional file 3 — Fold change values organized by mouse tumor model type comparing the mouse model to normal mammary gland. [file bcr3672-S3.zip › Additional_File_3/TAG_vs_NML_mammary/AdditionalFile81_TAG_vs_NML_mammary/DownregulatedGenesgather_kegg_121024.txt]

#	Annotation	Total Genes With Ann	Your Genes (With Ann)	Your Genes (No Ann)	Genome (With Ann)	Genome (No Ann)	ln(Bayes factor)	neg ln(p value)	FE: neg ln(p value)	FE: neg ln(FDR)	Genes
1	path:mmu00190: Oxidative phosphorylation	33	33	173	82	2231	19.46	11.06	24.5	20.68	1110020P15Rik 2410011G03Rik Atp5a1 Atp5b Atp5c1 Atp5d Atp5g3 Atp5o Cox4i1 Cox5a Cox6a1 Cyc1 Ndufa1 Ndufa10 Ndufa5 Ndufa9 Ndufab1 Ndufb3 Ndufb4 Ndufb5 Ndufb8 Ndufb9 Ndufs2 Ndufs3 Ndufs7 Ndufv1 Pyp Sdha Sdhb Uqcr Uqcrc1 Uqcrc2 Uqcrfs1
2	path:mmu00020: Citrate cycle (TCA cycle)	15	15	191	9	2304	19.42	11.06	24.62	20.68	Aco1 Aco2 Cs Dld Dlst Fh1 Idh3a Idh3g Mdh1 Mdh2 Pck1 Pcx Sdha Sdhb Suclg1
3	path:mmu04080: Neuroactive ligand-receptor interaction	4	4	202	274	2039	9.83	11.06	0.0	0.0	Cck Ghr Gzma Pthr1
4	path:mmu00280: Valine, leucine and isoleucine degradation	12	12	194	20	2293	7.48	11.06	12.59	9.17	Acadm Aldh2 Aldh6a1 Aox1 Bckdha Echs1 Ehhadh Hadhsc Hibadh Mccc1 Pcca Pccb
5	path:mmu00620: Pyruvate metabolism	12	12	194	21	2292	7.11	10.66	12.21	9.08	Acas2 Acyp2 Aldh2 Dlat Dld Hagh Mdh1 Mdh2 Pck1 Pcx Pdha1 Pdhb
6	path:mmu00720: Reductive carboxylate cycle (CO2 fixation)	6	6	200	4	2309	4.83	9.12	10.02	7.11	Acas2 Aco1 Aco2 Fh1 Mdh1 Mdh2
7	path:mmu04010: MAPK signaling pathway	5	5	201	226	2087	4.7	9.05	0.0	0.0	Dusp1 Hspa9a Pla2g6 Ppm1a Rasgrp2
8	path:mmu00640: Propanoate metabolism	9	9	197	15	2298	4.59	8.92	9.71	6.98	Acadm Acas2 Aldh2 Aldh6a1 Echs1 Ehhadh Pcca Pccb Suclg1
9	path:mmu04060: Cytokine-cytokine receptor interaction	6	6	200	234	2079	4.01	8.29	0.0	0.0	Cxcl12 Cxcl13 Cxcl15 Ghr Lifr Ltb
10	path:mmu00071: Fatty acid metabolism	13	13	193	41	2272	3.24	7.45	8.21	5.63	Acadl Acadm Acox1 Adh1 Aldh2 Cpt2 Cyp2e1 Dci Echs1 Ehhadh Gcdh Hadhsc Peci
11	path:mmu00130: Ubiquinone biosynthesis	4	4	202	2	2311	2.25	6.52	7.47	5.05	2410011G03Rik Coq3 Coq7 D5Ertd33e
12	path:mmu00630: Glyoxylate and dicarboxylate metabolism	5	5	201	5	2308	2.2	6.45	7.38	5.05	Aco1 Aco2 Cs Mdh1 Mdh2
13	path:mmu04020: Calcium signaling pathway	5	5	201	176	2137	1.39	5.59	0.0	0.0	Adcy4 Pygb Pygl Slc25a4 Slc25a5
14	path:mmu00010: Glycolysis / Gluconeogenesis	11	11	195	39	2274	1.38	5.52	6.32	4.1	Acas2 Acyp2 Adh1 Aldh2 Aldoa Dlat Dld Hk2 Pdha1 Pdhb Pgm2
15	path:mmu04530: Tight junction	2	2	204	121	2192	1.33	5.46	0.0	0.0	Cldn5 Jam3
16	path:mmu00120: Bile acid biosynthesis	7	7	199	19	2294	0.55	4.61	5.58	3.5	Acad8 Acadsb Acadvl Adh1 Aldh2 Cel Hsd17b12
17	path:mmu00062: Fatty acid biosynthesis (path 2)	4	4	202	5	2308	0.38	4.45	5.54	3.5	Echs1 Ehhadh Fasn Hadhsc
18	path:mmu00380: Tryptophan metabolism	13	13	193	62	2251	0.22	4.3	5.01	3.06	Aldh2 Aoc3 Aox1 Cat Cyp2e1 Echs1 Ehhadh Gcdh Hadhsc Indo Maoa Tph1 Ube3a
19	path:mmu04310: Wnt signaling pathway	4	4	202	137	2176	0.03	0.0	0.0	0.0	Ccnd2 Fzd4 Nkd1 Wnt4
20	path:mmu00310: Lysine degradation	9	9	197	35	2278	-0.05	0.0	4.86	2.97	6530401D17Rik Aldh2 Aldh9a1 Dlst Echs1 Ehhadh Gcdh Hadhsc Hsd17b12
21	path:mmu00650: Butanoate metabolism	8	8	198	29	2284	-0.16	0.0	4.77	2.96	Aacs Aldh2 Echs1 Ehhadh Hadhsc Hsd17b12 Pdha1 Pdhb
22	path:mmu00632: Benzoate degradation via CoA ligation	9	9	197	36	2277	-0.19	0.0	4.71	2.96	Acyp2 BC016495 Echs1 Eef2k Ehhadh Fn3k Gcdh Hadhsc Hsd17b12
23	path:mmu00410: beta-Alanine metabolism	5	5	201	12	2301	-0.41	0.0	4.65	2.96	Acadm Aldh2 Aoc3 Echs1 Ehhadh
24	path:mmu00930: Caprolactam degradation	4	4	202	8	2305	-0.74	0.0	4.36	2.73	Echs1 Ehhadh Hadhsc Vnn1
25	path:mmu04510: Focal adhesion	10	10	196	204	2109	-1.01	0.0	0.01	0.0	Capn7 Cav1 Ccnd2 Col4a1 Col5a2 Figf Lama1 Lama4 Lamb1-1 Tnxb
26	path:mmu00710: Carbon fixation	5	5	201	15	2298	-1.08	0.0	3.94	2.36	Aldoa Gpt2 Mdh1 Mdh2 Tkt
27	path:mmu00480: Glutathione metabolism	7	7	199	29	2284	-1.16	0.0	3.74	2.31	Ggt1 Gpx4 Gsta3 Gstm1 Gstm2 Gstt2 Gstz1
28	path:mmu00910: Nitrogen metabolism	4	4	202	10	2303	-1.28	0.0	3.79	2.31	Car3 Car4 Car5b Glud1
29	path:mmu00624: 1- and 2-Methylnaphthalene degradation	4	4	202	10	2303	-1.28	0.0	3.79	2.31	Acad8 Acadsb Acadvl Adh1
30	path:mmu00330: Arginine and proline metabolism	7	7	199	30	2283	-1.28	0.0	3.6	2.21	Aldh2 Aoc3 Arg2 Ckb Glud1 Maoa Oat
31	path:mmu04540: Gap junction	2	2	204	82	2231	-1.34	0.0	0.01	0.0	Adcy4 Gstz1
32	path:mmu00500: Starch and sucrose metabolism	6	6	200	24	2289	-1.45	0.0	3.46	2.12	Amy1 Gbe1 Hk2 Pgm2 Pygb Pygl
33	path:mmu00350: Tyrosine metabolism	7	7	199	33	2280	-1.63	0.0	3.21	1.91	Adh1 Aoc3 Aox1 Ech1 Fah Gstz1 Maoa
34	path:mmu00760: Nicotinate and nicotinamide metabolism	8	8	198	43	2270	-1.8	0.0	2.96	1.69	Aox1 BC004012 BC016495 Eef2k Fn3k Nnmt Pbef1 Vnn1
35	path:mmu04210: Apoptosis	3	3	203	86	2227	-2.0	0.0	0.02	0.0	Capn7 Endog Pdcd8
36	path:mmu00561: Glycerolipid metabolism	6	6	200	29	2284	-2.04	0.0	2.8	1.57	Adh1 Agpat3 Aldh2 Cel Dgat1 Lpl
37	path:mmu00251: Glutamate metabolism	4	4	202	15	2298	-2.21	0.0	2.76	1.57	Gfpt2 Glud1 Gnpnat1 Gpt2
38	path:mmu00220: Urea cycle and metabolism of amino groups	4	4	202	16	2297	-2.35	0.0	2.6	1.44	Arg2 Ckb Glud1 Oat
39	path:mmu04340: Hedgehog signaling pathway	1	1	205	50	2263	-2.39	0.0	0.01	0.0	Wnt4
40	path:mmu00240: Pyrimidine metabolism	2	2	204	64	2249	-2.43	0.0	0.02	0.0	Ak3l1 Dhodh
41	path:mmu04910: Insulin signaling pathway	7	7	199	126	2187	-2.5	0.0	0.07	0.0	Eif4ebp1 Fasn Hk2 Lipe Pck1 Pygb Pygl
42	path:mmu00193: ATP synthesis	6	6	200	35	2278	-2.55	0.0	2.18	1.12	Atp5a1 Atp5b Atp5c1 Atp5d Atp5g3 Atp5o
43	path:mmu00030: Pentose phosphate pathway	4	4	202	18	2295	-2.59	0.0	2.31	1.19	Aldoa Pgm2 Taldo1 Tkt
44	path:mmu04070: Phosphatidylinositol signaling system	3	3	203	73	2240	-2.65	0.0	0.05	0.0	BC016495 Eef2k Fn3k
45	path:mmu00260: Glycine, serine and threonine metabolism	5	5	201	29	2284	-2.79	0.0	1.97	1.03	Aoc3 Dld Gldc Hsd17b12 Maoa
46	path:mmu04610: Complement and coagulation cascades	8	8	198	60	2253	-2.83	0.0	1.67	0.87	C1r C1s Cd59a Fgb Fgg Plau Serpina1a Thbd
47	path:mmu00643: Styrene degradation	2	2	204	5	2308	-2.86	0.0	2.24	1.15	Fah Gstz1
48	path:mmu00770: Pantothenate and CoA biosynthesis	3	3	203	13	2300	-2.95	0.0	1.99	1.03	Coasy Pank3 Vnn1
49	path:mmu00530: Aminosugars metabolism	4	4	202	23	2290	-3.04	0.0	1.75	0.91	Gfpt2 Gnpnat1 Hk2 Smpdl3a
50	path:mmu00521: Streptomycin biosynthesis	2	2	204	6	2307	-3.06	0.0	2.01	1.03	Hk2 Pgm2
51	path:mmu00625: Tetrachloroethene degradation	2	2	204	6	2307	-3.06	0.0	2.01	1.03	Ephx2 Hsd17b12
52	path:mmu00230: Purine metabolism	7	7	199	101	2212	-3.17	0.0	0.23	0.0	Adcy4 Adk Ak2 Fhit Guk1 Pde1a Pde8a
53	path:mmu00290: Valine, leucine and isoleucine biosynthesis	2	2	204	7	2306	-3.23	0.0	1.81	0.95	Pdha1 Pdhb
54	path:mmu00252: Alanine and aspartate metabolism	3	3	203	16	2297	-3.25	0.0	1.61	0.83	Crat Gpt2 Pcx
55	path:mmu04330: Notch signaling pathway	2	2	204	48	2265	-3.25	0.0	0.08	0.0	Mfng Psen2
56	path:mmu00903: Limonene and pinene degradation	3	3	203	17	2296	-3.33	0.0	1.51	0.77	Aldh2 Echs1 Ehhadh
57	path:mmu00031: Inositol metabolism	1	1	205	1	2312	-3.35	0.0	1.85	0.97	Aldh6a1
58	path:mmu00061: Fatty acid biosynthesis (path 1)	1	1	205	1	2312	-3.35	0.0	1.85	0.97	Fasn
59	path:mmu04512: ECM-receptor interaction	7	7	199	77	2236	-3.4	0.0	0.62	0.22	Cd36 Col4a1 Col5a2 Lama1 Lama4 Lamb1-1 Tnxb
60	path:mmu00562: Inositol phosphate metabolism	3	3	203	54	2259	-3.41	0.0	0.15	0.0	BC016495 Eef2k Fn3k
61	path:mmu05060: Prion disease	2	2	204	9	2304	-3.48	0.0	1.49	0.77	Lama1 Lamb1-1
62	path:mmu00363: Bisphenol A degradation	2	2	204	9	2304	-3.48	0.0	1.49	0.77	Hsd17b12 Pon1
63	path:mmu00051: Fructose and mannose metabolism	4	4	202	34	2279	-3.55	0.0	0.97	0.44	Aldoa Hk2 Hsd17b12 Khk
64	path:mmu00052: Galactose metabolism	3	3	203	23	2290	-3.64	0.0	1.02	0.47	Hk2 Hsd17b12 Pgm2
65	path:mmu00340: Histidine metabolism	3	3	203	23	2290	-3.64	0.0	1.02	0.47	Aldh2 Aoc3 Maoa
66	path:mmu00564: Glycerophospholipid metabolism	4	4	202	49	2264	-3.65	0.0	0.44	0.13	Agpat3 Gpd2 Hsd17b12 Pla2g6
67	path:mmu00053: Ascorbate and aldarate metabolism	2	2	204	11	2302	-3.66	0.0	1.24	0.59	Aldh2 Hsd17b12
68	path:mmu00361: gamma-Hexachlorocyclohexane degradation	2	2	204	37	2276	-3.69	0.0	0.17	0.0	Cyp2e1 Pon1
69	path:mmu00790: Folate biosynthesis	2	2	204	12	2301	-3.73	0.0	1.14	0.53	Pts Qdpr
70	path:mmu00960: Alkaloid biosynthesis II	2	2	204	12	2301	-3.73	0.0	1.14	0.53	Aoc3 Ces3
71	path:mmu00150: Androgen and estrogen metabolism	3	3	203	29	2284	-3.78	0.0	0.71	0.25	H2-Ke6 Hsd11b1 Hsd17b4
72	path:mmu00590: Prostaglandin and leukotriene metabolism	3	3	203	30	2283	-3.79	0.0	0.66	0.22	Cbr1 Ggt1 Pla2g6
73	path:mmu05040: Huntington's disease	1	1	205	26	2287	-3.82	0.0	0.1	0.0	Tgm2
74	path:mmu00460: Cyanoamino acid metabolism	1	1	205	3	2310	-3.88	0.0	1.24	0.59	Ggt1
75	path:mmu00830: Retinol metabolism	1	1	205	3	2310	-3.88	0.0	1.24	0.59	Aldh1a1
76	path:mmu00360: Phenylalanine metabolism	2	2	204	19	2294	-3.97	0.0	0.65	0.22	Aoc3 Maoa
77	path:mmu05010: Alzheimer's disease	2	2	204	21	2292	-3.99	0.0	0.56	0.19	Lpl Psen2
78	path:mmu00362: Benzoate degradation via hydroxylation	1	1	205	4	2309	-4.02	0.0	1.06	0.47	Ech1
79	path:mmu00430: Taurine and hypotaurine metabolism	1	1	205	5	2308	-4.11	0.0	0.91	0.4	Ggt1
80	path:mmu00603: Globoside metabolism	1	1	205	19	2294	-4.12	0.0	0.2	0.0	B3galt3
81	path:mmu00860: Porphyrin and chlorophyll metabolism	1	1	205	18	2295	-4.15	0.0	0.22	0.0	Fech
82	path:mmu00780: Biotin metabolism	1	1	205	6	2307	-4.18	0.0	0.8	0.32	6530401D17Rik
83	path:mmu00628: Fluorene degradation	1	1	205	6	2307	-4.18	0.0	0.8	0.32	Ech1
84	path:mmu00450: Selenoamino acid metabolism	1	1	205	17	2296	-4.19	0.0	0.24	0.0	Ggt1
85	path:mmu05020: Parkinson's disease	1	1	205	16	2297	-4.22	0.0	0.27	0.01	Park7
86	path:mmu05030: Amyotrophic lateral sclerosis (ALS)	1	1	205	16	2297	-4.22	0.0	0.27	0.01	Cat
87	path:mmu00920: Sulfur metabolism	1	1	205	8	2305	-4.26	0.0	0.62	0.22	Sult1a1
88	path:mmu00750: Vitamin B6 metabolism	1	1	205	9	2304	-4.28	0.0	0.55	0.19	Aox1
89	path:mmu00140: C21-Steroid hormone metabolism	1	1	205	12	2301	-4.29	0.0	0.4	0.11	Hsd11b1
90	path:mmu00670: One carbon pool by folate	1	1	205	12	2301	-4.29	0.0	0.4	0.11	Fthfd
91	path:mmu00520: Nucleotide sugars metabolism	1	1	205	10	2303	-4.29	0.0	0.5	0.16	Hsd17b12
92	path:mmu00680: Methane metabolism	1	1	205	10	2303	-4.29	0.0	0.5	0.16	Cat
