# Supplementary material for: A genomic analysis of mouse models of breast cancer reveals molecular features of mouse models and relationships to human breast cancer
Source: Breast Cancer Res. 2014 Jun 5;16(3):R59. doi: 10.1186/bcr3672 (PMC4078930; doi:10.1186/bcr3672)
Supplement: Additional file 3 — Fold change values organized by mouse tumor model type comparing the mouse model to normal mammary gland. [file bcr3672-S3.zip › Additional_File_3/TAG_vs_NML_mammary/AdditionalFile81_TAG_vs_NML_mammary/DownregulatedGenesgather_transfac_121024.txt]

#	Annotation	Total Genes With Ann	Your Genes (With Ann)	Your Genes (No Ann)	Genome (With Ann)	Genome (No Ann)	ln(Bayes factor)	neg ln(p value)	FE: neg ln(p value)	FE: neg ln(FDR)	Genes
1	V$E2F1_Q6: E2F-1	350	350	214	7994	7613	9.99	11.93	15.29	9.61	0610009E20Rik 1110028N05Rik 1110038M16Rik 1110054N06Rik 1600020H07Rik 1700073K01Rik 1810020E01Rik 1810037K07Rik 1810057E01Rik 2310043K02Rik 2410011G03Rik 2510010F15Rik 2900027G03Rik 5033425B17Rik 5730439E10Rik 6330579B17Rik AF397014 Aacs Abcb6 Abcd3 Acad8 Acadl Acadvl Acat1 Aco1 Aco2 Acox1 Acyp2 Adcy4 Adh1 Adk Ak2 Alas1 Aldh2 Aldh6a1 Arg2 Arhgap24 Arl4 Asb13 Atp5a1 Atp5b Atp5c1 Atp5d Atp5g3 Atpaf…
2	V$SP3_Q3	427	427	137	10286	5321	9.26	11.93	14.63	9.61	0610009E20Rik 1110020A09Rik 1110028N05Rik 1110038M16Rik 1110054N06Rik 1810020E01Rik 1810057E01Rik 2310008M20Rik 2510010F15Rik 2610205H19Rik 2610318K02Rik 2810004N20Rik 5730439E10Rik 6330579B17Rik 9030611N15Rik AF397014 Aacs Abca8a Abcb6 Abcd3 Abcg2 Acad8 Acadl Acadm Acadvl Acas2 Acat1 Aco1 Aco2 Acox1 Acyp2 Adcy4 Adfp Adh1 Adk Ak2 Ak3l1 Aldh1a1 Aldh1a7 Aldh6a1 Aldh9a1 Antxr1 Aoc3 Aox3 Ap3d1 Arfl4 …
3	V$E2F_Q6: E2F	461	461	103	11352	4255	8.93	11.93	14.35	9.61	0610009E20Rik 0610039N19Rik 1110028N05Rik 1110038M16Rik 1110054N06Rik 1600020H07Rik 1700073K01Rik 1810020E01Rik 1810037K07Rik 1810044O22Rik 1810057E01Rik 2010002H18Rik 2310008M20Rik 2310043K02Rik 2410011G03Rik 2510010F15Rik 2610205H19Rik 2610318K02Rik 2810004N20Rik 2900027G03Rik 5033425B17Rik 5730439E10Rik 6330579B17Rik 9030611N15Rik AF397014 Aacs Abcb6 Abcd3 Abcg2 Acad8 Acadl Acadvl Acas2 Acat1 …
4	V$MAZ_Q6	443	443	121	10828	4779	8.42	11.93	13.78	9.33	0610009E20Rik 1110020A09Rik 1110028N05Rik 1110038M16Rik 1110054N06Rik 1600020H07Rik 1700073K01Rik 1810037K07Rik 1810057E01Rik 2010002H18Rik 2310008M20Rik 2310043K02Rik 2510010F15Rik 2610205H19Rik 2810004N20Rik 2900027G03Rik 5730439E10Rik 6330579B17Rik AF397014 Aacs Abcb6 Abcg2 Acad8 Acadl Acadm Acadvl Acas2 Aco1 Aco2 Acox1 Acyp2 Adcy4 Adfp Adk Ak2 Ak3l1 Aldh1a7 Aldh6a1 Aldh9a1 Antxr1 Aoc3 Aox1 Ap…
5	V$KROX_Q6	276	276	288	6089	9518	8.07	11.93	13.3	9.24	0610009E20Rik 1110028N05Rik 1110038M16Rik 1110054N06Rik 1600020H07Rik 1700073K01Rik 2310008M20Rik 2510010F15Rik 2610205H19Rik 2810004N20Rik 2900027G03Rik 5033425B17Rik 5730439E10Rik 6330579B17Rik AF397014 Abcd3 Acad8 Acadl Acadm Acadvl Acas2 Aco1 Aco2 Acox1 Acyp2 Adcy4 Adk Ak2 Alas1 Aldh2 Aldh4a1 Aldh6a1 Aoc3 Ap3d1 Arfl4 Arg2 Arl4 Atp5d Atpaf2 Auh B3galt3 BC005471 BC013529 BC024806 Bckdhb Bcs1l B…
6	V$WHN_B: winged-helix factor nude	185	185	379	3731	11876	7.99	11.93	13.29	9.24	1110028N05Rik 1700073K01Rik 1810020E01Rik 1810037K07Rik 1810044O22Rik 1810057E01Rik 2410011G03Rik 2810004N20Rik 5033425B17Rik 5730439E10Rik 6330579B17Rik Abcb6 Abcd3 Abcg2 Acad8 Acadsb Acas2 Acat1 Aco1 Aco2 Acyp2 Adh1 Alas1 Aldh9a1 Arg2 Arl4 Atp5a1 Atp5d Auh B3galt3 BC005471 BC010787 BC019806 Bckdhb Bphl Capn7 Car4 Ccbl2 Cck Ccnd2 Cd151 Cd164 Cd1d1 Cd302 Cdo1 Chpt1 Clca3 Clpx Coasy Coq3 Cox4i1 Co…
7	V$FOXJ2_02: fork head box J 2	171	171	393	6124	9483	6.4	10.42	0.0	0.0	0610039N19Rik 1110054N06Rik 1700073K01Rik 1810037K07Rik 1810044O22Rik 2310008M20Rik 2410011G03Rik 2610318K02Rik 6330579B17Rik Abca8a Abcg2 Acadl Antxr1 Aoc3 Aox1 Aox3 Ap3d1 Arg2 Arhgap24 Art3 As3mt Atp5a1 Atp5c1 B3galt3 BC003479 BC005471 BC010787 BC013529 Bckdhb Bloc1s1 Btbd1 C1r Car3 Cd1d1 Cd36 Cd59a Cdo1 Chpt1 Cidec Clpx Cpt2 Csnb Ctsl Cxcl15 Cyb5 Cyc1 D5Ertd33e D7Rp2e Dci Dcn Dcxr Decr1 Defb1 …
8	V$E2F1_Q4: E2F-1	206	206	358	4404	11203	5.83	9.91	11.02	7.12	1110028N05Rik 1110054N06Rik 1810044O22Rik 1810057E01Rik 2310043K02Rik 2510010F15Rik 2610205H19Rik 5033425B17Rik 5730439E10Rik 6330579B17Rik AF397014 Abcb6 Acas2 Acat1 Aco2 Adcy4 Ak3l1 Alas1 Aldh2 Aldh6a1 Arl4 Asb13 Atp5b Atp5c1 Atp5d Atpaf2 BC003479 BC004012 BC005471 BC010787 BC019806 BC024806 Bckdhb Bcs1l Brp44l Cabc1 Calca Capn7 Car3 Car5b Ccbl2 Ccl24 Cd164 Cdo1 Cish Ckb Clpx Clybl Coasy Coq7 C…
9	V$PAX3_B: Pax-3 binding sites	383	383	181	9404	6203	3.85	7.79	8.94	5.18	1600020H07Rik 1700073K01Rik 1810020E01Rik 1810044O22Rik 1810057E01Rik 2310008M20Rik 2310043K02Rik 2410011G03Rik 2510010F15Rik 2610205H19Rik 2610318K02Rik 2810004N20Rik 5033425B17Rik 5730439E10Rik 6330579B17Rik Abcb6 Abcd3 Acad8 Acadl Acadm Acadsb Acadvl Aco2 Acox1 Adcy4 Adfp Adk Ak2 Ak3l1 Alas1 Aldh1a1 Aldh1a7 Aldh6a1 Aldh9a1 Aldoa Aoc3 Aox3 Arfl4 Arg2 Arl4 Asb13 Atp5a1 Atp5b Atp5c1 Atp5g3 Atpaf2…
10	V$E2F1_Q6_01	238	238	326	5417	10190	3.6	7.53	8.65	5.01	0610009E20Rik 1110038M16Rik 1110054N06Rik 1600020H07Rik 1700073K01Rik 1810020E01Rik 1810037K07Rik 2310008M20Rik 2310043K02Rik 2810004N20Rik Aacs Abcb6 Abcd3 Acad8 Acas2 Acat1 Aco1 Aco2 Acox1 Adcy4 Adh1 Ak2 Alas1 Aldh6a1 Arg2 Arl4 Asb13 Atp5b Atp5c1 Atp5d Atp5g3 Atpaf2 B3galt3 BC005471 BC010787 BC024806 BC027342 Bcs1l Bnip3 Brp44l C1r Cabc1 Calca Car3 Car5b Cck Ccl24 Ccnd2 Cel Chn1 Clpx Clybl Coas…
11	V$E2F_Q3_01	231	231	333	5312	10295	2.7	6.51	7.7	4.26	0610009E20Rik 1110020A09Rik 1110038M16Rik 1110054N06Rik 1810044O22Rik 1810057E01Rik 2310008M20Rik 2310043K02Rik 2510010F15Rik 5730439E10Rik 6330579B17Rik Acadvl Acat1 Aco2 Acox1 Acyp2 Adcy4 Adfp Alas1 Aldh2 Aldh6a1 Arl4 Art3 Asb13 Atp5b Atp5c1 Atp5d Atp5g3 Atpaf2 B3galt3 BC003479 BC005471 BC010787 BC013529 BC019806 BC024806 BC027342 Bckdhb Brp44l Cabc1 Capn7 Car5b Cck Ccnd2 Cd151 Cd164 Chn1 Chst1…
12	V$AHRARNT_01: aryl hydrocarbon receptor:Arnt heterodimers	57	57	507	965	14642	2.65	6.45	8.12	4.59	1110038M16Rik 1810020E01Rik 2310043K02Rik 5033425B17Rik Acad8 Acat1 Aldh1a1 Arhgap24 BC010787 Bphl Car5b Cdo1 Clca3 Clybl Cox6a1 Cyp2j9 Ddx50 Dnajc7 Dpep1 Eif4ebp1 Fap Glud1 Gpd2 Gstm2 Guk1 Hint2 Hspa9a Khk Lias Mfn2 Mmaa Mmd Ndufb9 Nfs1 Nid1 Nomo1 Opn3 Pdcd4 Pdcd8 Pmpcb Pmvk Por Ppp1r14a Prdx3 Rab2b Reck Rgs16 Selenbp1 Semcap2 Smyd2 Sod2 Stc2 Tde2 Timm44 Tm4sf17 Tmeff1 Trf
13	V$MINI20_B: Muscle initiator sequence-20	383	383	181	9523	6084	2.58	6.38	7.6	4.25	0610009E20Rik 0610039N19Rik 1110028N05Rik 1110054N06Rik 1600020H07Rik 1700073K01Rik 1810020E01Rik 2310008M20Rik 2310043K02Rik 2510010F15Rik 2610205H19Rik 2610318K02Rik AF397014 Abcd3 Acad8 Acadl Acadm Acas2 Aco1 Aco2 Adcy4 Adfp Adk Ak2 Ak3l1 Alas1 Aldh1a7 Aldh2 Aldh4a1 Aldh6a1 Aldh9a1 Aldoa Antxr1 Aoc3 Aox1 Ap3d1 Arfl4 Arg2 Arhgap24 Arl4 Art3 As3mt Asb13 Atp5a1 Atp5b Atp5c1 Atp5d Atpaf2 Auh B3gal…
14	V$OCT1_05: octamer-binding factor 1	19	19	545	1078	14529	2.56	6.32	0.0	0.0	1600020H07Rik 2410011G03Rik Aldh1a7 Asb13 C1r Cd36 Creb3 D8Ertd594e Fah Figf Lama4 Lpl Lum Ndufa5 Plau Stc2 Sucnr1 Sycp3 Tek
15	V$SREBP1_Q6	222	222	342	5128	10479	2.12	5.88	7.08	3.81	0610039N19Rik 1110054N06Rik 1600020H07Rik 1700073K01Rik 1810057E01Rik 2310008M20Rik 2310043K02Rik 2610205H19Rik 2810004N20Rik 6330579B17Rik 9030611N15Rik AF397014 Aacs Abcb6 Acad8 Acadl Acadvl Acas2 Aco1 Acyp2 Adcy4 Adh1 Ak3l1 Aldh6a1 Aldh9a1 Antxr1 Ap3d1 Arfl4 Arhgap24 Arl4 Atp5b B3galt3 BC004012 BC005471 BC019806 BC027342 Bckdhb Bnip3 Bphl Brp44l Btn1a1 C1s Cabc1 Car3 Car4 Car5b Ccl24 Cd36 Cd59…
16	V$E2F1_Q3_01	188	188	376	4263	11344	1.78	5.5	6.76	3.55	0610009E20Rik 1110020A09Rik 1110054N06Rik 1810020E01Rik 1810057E01Rik 2310008M20Rik 2310043K02Rik 2510010F15Rik 2610205H19Rik 5033425B17Rik AF397014 Aacs Abcd3 Acadl Acas2 Aco1 Aco2 Adcy4 Adk Ak3l1 Alas1 Aldh6a1 Aldh9a1 Aldoa Arl4 Atp5a1 Atp5b Atp5c1 Atp5d Atp5g3 Atpaf2 Auh B3galt3 BC010787 BC019806 BC024806 BC027342 Bcap29 Bnip3 Brp44l C1r Capn7 Car3 Cck Cd151 Cd164 Cdo1 Cel Chpt1 Chst1 Cited1 C…
17	V$E2F1DP1_01: E2F-1:DP-1 heterodimer	193	193	371	4409	11198	1.61	5.3	6.58	3.45	0610009E20Rik 1110038M16Rik 1600020H07Rik 1700073K01Rik 1810037K07Rik 1810057E01Rik 2310043K02Rik 6330579B17Rik AF397014 Abcb6 Abcd3 Acad8 Aco2 Adh1 Ak2 Alas1 Aldh6a1 Arg2 Asb13 Atp5c1 Atp5d Atpaf2 B3galt3 BC002236 BC010787 BC024806 Bcs1l Blcap Bnip3 Brp44l C1r Calca Capn7 Ccl24 Cd164 Cel Clpx Coasy Cox4i1 Cox5a Cpt2 Crat Creb3 Cri1 Cs Cxcl12 Cxcl13 D7Rp2e D8Ertd594e Dact1 Dbp Ddx50 Defb1 Dgat1 D…
18	V$CREB_Q2_01	205	205	359	4749	10858	1.4	5.02	6.32	3.25	1110028N05Rik 1600020H07Rik 1700073K01Rik 1810057E01Rik 2310008M20Rik 2410011G03Rik 2510010F15Rik 2610205H19Rik 2610318K02Rik 2900027G03Rik 5033425B17Rik Abcg2 Aco2 Acox1 Adfp Ak3l1 Aldh2 Aldh6a1 Aox3 Ap3d1 Arfl4 Arg2 Arhgap24 Arl4 Art3 Atp5a1 Atp5b Atp5d BC002236 BC003479 BC005471 BC009118 BC010787 BC013529 BC019806 BC024806 BC027342 Bcap29 Bcs1l Bloc1s1 C1s Calca Cck Ccnd2 Cd164 Cd1d1 Cdo1 Cel …
19	V$E2F_Q4: E2F	225	225	339	5289	10318	1.32	4.97	6.22	3.22	0610009E20Rik 1110038M16Rik 1700073K01Rik 1810020E01Rik 1810037K07Rik 1810057E01Rik 2310008M20Rik 2310043K02Rik 2410011G03Rik 2510010F15Rik 5730439E10Rik 6330579B17Rik Acat1 Aco2 Adcy4 Adh1 Ak2 Alas1 Aldh2 Aldh6a1 Aox1 Ap3d1 Arg2 Arl4 Asb13 Atp5b Atp5c1 Atp5d Atpaf2 B3galt3 BC005471 BC010787 BC013529 BC024806 Bckdhb Bcs1l Bloc1s1 Brp44l C1r Cabc1 Capn7 Car4 Car5b Ccnd2 Cd164 Cel Chn1 Cish Clpx Cl…
20	V$USF_Q6: upstream stimulating factor	387	387	177	9785	5822	1.19	4.79	6.11	3.19	0610039N19Rik 1110020A09Rik 1110028N05Rik 1110038M16Rik 1110054N06Rik 1700073K01Rik 1810020E01Rik 1810037K07Rik 1810044O22Rik 1810057E01Rik 2310008M20Rik 2510010F15Rik 2610318K02Rik 5730439E10Rik 6330579B17Rik 9030611N15Rik Aacs Abcb6 Abcg2 Acadl Acas2 Acat1 Aco1 Acox1 Acyp2 Adcy4 Adfp Adh1 Adk Ak2 Alas1 Aldh1a7 Aldh2 Aldh4a1 Aldh6a1 Aldh9a1 Aldoa Aoc3 Ap3d1 Arfl4 Arg2 Arhgap24 Arl4 Art3 As3mt As…
21	V$HNF1_C: Hepatic nuclear factor 1	162	162	402	5363	10244	0.94	4.51	0.0	0.0	1600020H07Rik 1700073K01Rik 1810020E01Rik 2010002H18Rik 2410011G03Rik 2610318K02Rik 6330579B17Rik Aacs Abca8a Abcd3 Abcg2 Acadm Acadvl Acyp2 Adfp Adh1 Ak2 Aldh1a7 Aldh2 Antxr1 Aoc3 Aox3 Art3 Asb13 Atp5b BC003479 BC009118 BC013529 BC016495 Bcap29 Blcap Btbd1 Car3 Cat Cav1 Cck Ccnd2 Cd302 Cd36 Cd59a Cited1 Coasy Coq7 Cox5a Creb3 Cs Csnb Ctse Cugbp2 Dcn Dhodh Dp1l1 E130016I23Rik Eef2k Eif4ebp1 Elovl…
22	V$BRN2_01: POU factor Brn-2	208	208	356	6669	8938	0.9	4.46	0.0	0.0	0610039N19Rik 1110020A09Rik 1110028N05Rik 1600020H07Rik 1700073K01Rik 1810020E01Rik 2310008M20Rik 2610318K02Rik 2810004N20Rik 2900027G03Rik 9030611N15Rik Abcg2 Acad8 Acadl Acadm Acadsb Acadvl Acat1 Acyp2 Adfp Adh1 Ak2 Aldh1a1 Aldh1a7 Aldh2 Aldh9a1 Aoc3 Arg2 Art3 Atp5a1 BC002236 BC003479 BC013529 Bcap29 Bckdhb Bloc1s1 Bphl Brp44l Btbd1 Btn1a1 Calca Capn7 Cat Cck Ccnd2 Cd164 Cd1d1 Cd36 Cdo1 Chn1 Ch…
23	V$XFD2_01: Xenopus fork head domain factor 2	106	106	458	3719	11888	0.85	4.4	0.0	0.0	1110038M16Rik 1110054N06Rik 2410011G03Rik 2610318K02Rik Acadm Acas2 Acyp2 Adcy4 Adh1 Aldh2 Aldh4a1 Art3 Asb13 Atp5c1 BC009118 BC016495 BC024806 Bcs1l Bloc1s1 Car3 Cav1 Cidea Cidec Clpx Cox6a1 Creb3 Cs Ctse Cxcl13 Cyp2j9 Dcn Ddx50 Decr1 Dlat Dnajd1 Dusp1 Eef2k Eif4e3 Eif4ebp1 Enpep Fech Fgg Fhl1 Fkbp9 Folh1 Folr1 Gimap6 Glrx2 Gm169 Gstm3 Guk1 Hadhb Hdgfrp2 Heph Hint2 Hint3 Hnmt Indo Lama4 Leng1 Lh…
24	V$FREAC7_01: Fork head RElated ACtivator-7	196	196	368	6322	9285	0.83	4.4	0.0	0.0	1110038M16Rik 1110054N06Rik 1810020E01Rik 2010002H18Rik 2410011G03Rik 2610318K02Rik 5730439E10Rik Abcg2 Acadl Acadm Acas2 Acyp2 Adcy4 Adh1 Aldh2 Aldh4a1 Amy1 Ap3d1 Art3 Asb13 Atp5a1 Atp5b Atp5c1 Atp5d BC002236 BC003479 BC005471 BC009118 BC016495 BC024806 Bckdhb Bcs1l Bloc1s1 Car3 Cat Cav1 Cd1d1 Cd302 Cd36 Cidea Cidec Clpx Col5a2 Cox6a1 Creb3 Cs Ctse Cugbp2 Cxcl13 Cyp2j9 D5Ertd33e D8Ertd594e Dcn D…
25	V$CREBATF_Q6	192	192	372	4487	11120	0.62	4.15	5.49	2.78	1110028N05Rik 1600020H07Rik 1700073K01Rik 1810057E01Rik 2310008M20Rik 2610205H19Rik 2610318K02Rik 2900027G03Rik 5033425B17Rik Abcg2 Aco2 Acox1 Adfp Ak3l1 Alas1 Aldh2 Aldh6a1 Aox3 Ap3d1 Arfl4 Arg2 Arhgap24 Arl4 Atp5a1 Atp5b Atp5d BC002236 BC003479 BC005471 BC009118 BC010787 BC013529 BC019806 BC024806 BC027342 Bcs1l Bloc1s1 C1s Calca Car3 Cck Ccnd2 Cd164 Cdo1 Cel Chn1 Chpt1 Cish Col5a2 Coq3 Coq7 Cr…
26	V$AHR_Q5: aryl hydrocarbon / dioxin receptor	89	89	475	1838	13769	0.59	4.09	5.73	2.94	2310043K02Rik 5033425B17Rik Aacs Abcb6 Acad8 Acadvl Acat1 Ak3l1 Aldh1a1 Aldh9a1 Ap3d1 Arhgap24 Auh BC024806 Car5b Cd151 Cdo1 Cidea Cidec Cited1 Clca3 Cox5a Cox6a1 Cpt2 Cri1 Cs Cyp2j9 Dact1 Dnajb4 Dpep1 Esrra Etfdh Fbxo18 Folr1 Fxyd1 Ghitm Glud1 Gnpnat1 Gpm6b Gstm2 Guk1 Gyg1 Hint2 Hk2 Hsdl2 Hspa9a Khk Klhl7 Lamb1-1 Lass4 Lias Lum Marcks Mfn2 Mmd Mocs2 Ndufa1 Ndufa9 Ndufb9 Nomo1 Pank3 Park7 Pbef1 P…
27	V$TEF_Q6	171	171	393	5570	10037	0.51	4.03	0.0	0.0	1110020A09Rik 1110038M16Rik 1700073K01Rik 1810020E01Rik 1810057E01Rik 2410011G03Rik 2610318K02Rik Abcb6 Abcd3 Acadl Acadsb Acadvl Acas2 Aco1 Adcy4 Adk Amy1 Arg2 Art3 Atp5a1 Atp5b Atp5c1 BC002236 BC003479 BC009118 BC016495 Bcap29 Bckdhb Btn1a1 Cav1 Ccbl2 Cd164 Cd36 Cdo1 Ces3 Chn1 Cish Cited1 Clpx Clybl Col5a2 Cpt2 Cs Csnb Ctsl Cugbp2 Cxcl12 Cxcl15 Cyb5 Cyp2j9 D5Ertd33e Dact1 Dcn Dcxr Dhodh Dhrs7 D…
28	V$NRF1_Q6	43	43	521	753	14854	0.4	3.85	5.82	2.97	1110020A09Rik 1110028N05Rik 2010002H18Rik Abcd3 Acadm Alas1 Atp5c1 Atpaf2 Blcap Bphl Clpx Coq3 Cox6a1 Cri1 E130016I23Rik Esrra Etfdh Fbxo9 Gm169 Gnpnat1 Hibadh Hint3 Idh3a Jam3 Lpin1 Mocs2 Mtch2 Nnat Park7 Pbef1 Pccb Pomt1 Por Ppm1a Ptpla Ropn1l Rpl5 Rpp14 Sdha Stc2 Them2 Timm9 Uqcrc1
29	V$PR_01: high affinity binding sites for progesterone receptor	20	20	544	263	15344	0.35	3.85	6.09	3.19	6330579B17Rik B3galt3 Blcap Ces3 Cited1 Dhodh Dlat Eef2 Gstz1 Hsd17b4 Kcnk2 Lama1 Ndufb8 Peci Sdpr Smpdl3a Sult1a1 Surf1 Txnl2 Ywhab
30	V$E2F1_Q4_01	143	143	421	3237	12370	0.28	3.73	5.21	2.55	1110038M16Rik 1110054N06Rik 2310043K02Rik 5730439E10Rik 6330579B17Rik Acat1 Aco2 Adcy4 Alas1 Asb13 Atp5b Atp5c1 Atp5d Atpaf2 B3galt3 BC005471 BC010787 BC013529 BC024806 Brp44l Cabc1 Car5b Ccnd2 Chn1 Ckb Clpx Clybl Coasy Coq7 Cox4i1 Cox5a Cpt2 Crat Creb3 Cri1 Cs Ctse Cxcl12 Cyc1 Dbp Dgat2 Dhrs7 Dlat Dlst Dnajb4 Dnajc4 Dpt Dusp1 E130016I23Rik Ebf1 Echs1 Elovl6 Etfa Etfdh Fabp3 Fabp5 Fasn Fbxo9 Fdx1…
31	V$BARBIE_01: barbiturate-inducible element	312	312	252	7788	7819	0.27	3.73	5.05	2.46	0610039N19Rik 1110028N05Rik 1110038M16Rik 1110054N06Rik 1810037K07Rik 1810057E01Rik 2010002H18Rik 2310008M20Rik 2310043K02Rik 2810004N20Rik 2900027G03Rik 5033425B17Rik Abca8a Abcg2 Acad8 Acadl Acadsb Acas2 Acat1 Aco1 Aco2 Acox1 Acyp2 Adcy4 Adfp Adk Alas1 Aldh1a7 Aldh6a1 Amy1 Antxr1 Aox1 Ap3d1 Arfl4 Arg2 Arhgap24 Atp5b Atp5c1 Atp5g3 Atpaf2 B3galt3 BC002236 BC003479 BC009118 BC013529 BC019806 BC024…
32	V$GATA3_03: GATA-binding factor 3	351	351	213	10519	5088	0.26	3.73	0.0	0.0	0610009E20Rik 0610039N19Rik 1110020A09Rik 1110028N05Rik 1110038M16Rik 1110054N06Rik 1700073K01Rik 1810020E01Rik 1810037K07Rik 1810057E01Rik 2010002H18Rik 2410011G03Rik 2610318K02Rik 9030611N15Rik Abca8a Abcb6 Abcd3 Abcg2 Acadm Acadsb Acadvl Acas2 Acat1 Aco1 Acox1 Acyp2 Adfp Adh1 Adk Ak2 Ak3l1 Aldh1a1 Aldh2 Aldh4a1 Amy1 Antxr1 Aox1 Aox3 Ap3d1 Arfl4 Arg2 Arhgap24 Arl4 Art3 Atp5a1 Atp5c1 Atp5g3 Auh …
33	V$HP1SITEFACTOR_Q6	112	112	452	3830	11777	0.24	3.67	0.0	0.0	0610009E20Rik 1700073K01Rik 1810044O22Rik 2310008M20Rik 2310043K02Rik Abcd3 Acadl Acat1 Acox1 Adk Amy1 Antxr1 Aox1 Aox3 Art3 Atp5a1 BC013529 BC016495 BC027342 Cav1 Cd302 Cd59a Ces3 Clpx Coq7 Cox5a Cox6a1 Cpt2 Creb3 Csnb Ctsl Cxcl13 Decr1 Dhrs7 Dpep1 Ebf1 Ech1 Echdc1 Fap Fdx1 Fech Fhl1 Figf Fkbp7 Fmo1 Folh1 Ggtla1 Ghr Gimap6 Gpt2 Grb14 Gstk1 Gstm3 Gys2 Idh3b Khk Lace1 Lactb Lama1 Lama4 Leng1 Lgals…
34	V$AR_01: androgen receptor	61	61	503	1182	14425	0.23	3.67	5.49	2.78	1700073K01Rik 2810004N20Rik 9030611N15Rik Acad8 Acas2 B3galt3 C1r Cat Cav1 Ceacam10 Ces3 Cidea Col4a1 Creb3 Cyp2e1 Dhodh Dlat Dlst Dnajc4 Dpep1 Dusp1 Eef2 Eif4ebp1 Etfdh Fkbp7 Folh1 Fzd4 Ghitm Gpt1 Hsd17b4 Itih2 Kcna5 Kcnk2 Lama1 March5 Metap2 Ndufb8 Npc2 Opn3 Orm1 Peci Pfkfb3 Pygl Rapgef3 Rcn3 Rgl1 S3-12 Scp2 Sdpr Selenbp1 Serpina1a Slc22a3 Slc25a3 Slc5a6 Sult1a1 Sult5a1 Surf1 Tcf15 Txnl2 Uqcrc2…
35	V$NKX22_01: NK2 class homeobox factor 2	53	53	511	2047	13560	0.17	3.61	0.0	0.0	1110054N06Rik 1700073K01Rik 2610318K02Rik Abcd3 Amy1 Aox1 BC002236 BC013529 Bckdhb C1r Cd59a Cdo1 Chst1 Creb3 Csnb Dnajd1 Dpt Esrra Fh1 Fxyd1 Gcsh Gimap6 Gstk1 Guk1 Gzma Heph Hoxa7 Hoxd8 Hsdl2 Idh3a Kcnk2 Lum Mgst1 Mrpl12 Mtch2 Ndufa1 Pank3 Pdcd8 Pdhb Pep4 Pex13 Por Sdha Slc25a3 Srpx2 Suclg1 Sycp3 Tm4sf17 Twist2 Tysnd1 U2af1-rs1 Wwp1 Zfp106
36	V$NFY_01: nuclear factor Y (Y-box binding factor)	145	145	419	3302	12305	0.16	3.61	5.07	2.46	0610009E20Rik 1110028N05Rik 1110054N06Rik 1600020H07Rik 1810020E01Rik 1810044O22Rik 2010002H18Rik 2510010F15Rik 2610205H19Rik 5730439E10Rik AF397014 Abcb6 Abcd3 Acat1 Aco2 Acox1 Adk Aldh1a7 Aldh2 Aldh4a1 Aldh6a1 Aldh9a1 Antxr1 Aox1 Ap3d1 Arfl4 Arl4 Atp5a1 Atp5b BC010787 BC027342 Bckdhb Bnip3 Brp44l Btbd1 C1r Calca Car3 Cat Chn1 Clpx Coq7 Ctsl Cxcl12 Cyb5 Cyp2e1 Dact1 Dbp Dcxr Ddx50 Dnajc12 Dnajc4…
37	V$CP2_01: CP2	382	382	182	9769	5838	0.15	3.55	4.95	2.45	1110020A09Rik 1110028N05Rik 1110038M16Rik 1110054N06Rik 1600020H07Rik 1700073K01Rik 1810057E01Rik 2010002H18Rik 2310008M20Rik 2310043K02Rik 2410011G03Rik 2610205H19Rik 2900027G03Rik 5730439E10Rik 6330579B17Rik 9030611N15Rik AF397014 Abcb6 Abcd3 Acad8 Acadl Acadvl Acat1 Aco1 Aco2 Acyp2 Adcy4 Adfp Adk Ak2 Ak3l1 Alas1 Aldh1a7 Aldh2 Aldh4a1 Aldh6a1 Aldh9a1 Aldoa Antxr1 Aoc3 Ap3d1 Arg2 Arhgap24 Arl4 A…
38	V$E2F_Q4_01	130	130	434	2936	12671	-0.06	0.0	4.86	2.44	1110038M16Rik 2310043K02Rik 5730439E10Rik 6330579B17Rik Acat1 Aco2 Adcy4 Alas1 Asb13 Atp5b Atp5c1 Atp5d Atpaf2 B3galt3 BC005471 BC010787 BC024806 Brp44l Cabc1 Car5b Ccnd2 Clpx Clybl Coasy Coq7 Cox4i1 Cox5a Cpt2 Crat Creb3 Cri1 Cs Ctse Cxcl12 Cyc1 Dbp Dgat2 Dhrs7 Dlat Dlst Dnajb4 Dnajc4 Dusp1 E130016I23Rik Ebf1 Echs1 Elovl6 Etfa Etfdh Fabp3 Fabp5 Fasn Fbxo9 Fdx1 Fgg Fh1 Fzd4 G0s2 Glcci1 Glrx2 Glud…
39	V$COREBINDINGFACTOR_Q6	158	158	406	5121	10486	-0.11	0.0	0.01	0.0	1110054N06Rik 1600020H07Rik 1810037K07Rik 2510010F15Rik 5033425B17Rik Abcd3 Acadm Acadsb Aldh4a1 Aldh9a1 Amy1 Antxr1 Aox1 Arg2 Arhgap24 Asb13 Atp5a1 Atp5b BC002236 BC024806 Bckdhb Blcap Bloc1s1 Bnip3 Brp44l Btbd1 C1s Cabc1 Capn7 Car3 Cat Ccnd2 Cd164 Cd302 Cited1 Ckb Col4a1 Coq3 Cri1 Csnb Ctse Cyb5 Cyc1 Cyp2e1 Cyp2j9 D8Ertd594e Dcn Defb1 Dhrs7 Dnajc7 Dnajd1 Dpep1 Dpt Ela1 Fabp3 Fah Fbxo18 Fdx1 Fh1…
40	V$IRF_Q6_01	235	235	329	7294	8313	-0.11	0.0	0.01	0.0	1110020A09Rik 1700073K01Rik 1810044O22Rik 1810057E01Rik 2410011G03Rik 2610318K02Rik 6330579B17Rik 9030611N15Rik Aacs Abca8a Abcd3 Acad8 Acadl Acat1 Ak2 Ak3l1 Aldh1a1 Aldh1a7 Aldh2 Aldh4a1 Aldh9a1 Amy1 Antxr1 Aox1 Aox3 Ap3d1 Arfl4 Arg2 Arhgap24 As3mt Atp5a1 Atp5b Auh B3galt3 BC002236 BC005471 BC009118 BC010787 BC013529 BC019806 Bloc1s1 Btbd1 Btn1a1 C1s Calca Car3 Car4 Cav1 Cck Cd1d1 Cd59a Cdo1 Cid…
41	V$HFH8_01: HNF-3/Fkh Homolog-8	64	64	500	2359	13248	-0.12	0.0	0.0	0.0	1110038M16Rik 2410011G03Rik 2610318K02Rik Acadm Acas2 Acyp2 Adcy4 Adh1 Atp5c1 BC009118 BC024806 Bcs1l Car3 Cat Cav1 Cox6a1 Cs Ctse Cyp2j9 Dcn Decr1 Dlat Dnajd1 Dusp1 Eef2k Eif4e3 Folh1 Folr1 Gbp1 Gimap6 Gstm1 Gstm3 Guk1 Hdgfrp2 Immp2l Lactb2 Leng1 Lhx8 Loxl1 Mdh2 Ndufab1 Ndufb8 Nkd1 Nrg4 Orm1 Pdk1 Peg12 Pex3 Pkd2l2 Polr3e Pon1 Prdx3 Rab2b Reck Rspondin Selenbp1 Slc1a5 Styx Timm9 Tm4sf17 Txnl2 U2a…
42	V$ELK1_02: Elk-1	457	457	107	11973	3634	-0.19	0.0	4.74	2.4	0610009E20Rik 0610039N19Rik 1110020A09Rik 1110028N05Rik 1110038M16Rik 1110054N06Rik 1600020H07Rik 1700073K01Rik 1810020E01Rik 1810037K07Rik 1810044O22Rik 2010002H18Rik 2310008M20Rik 2310043K02Rik 2410011G03Rik 2510010F15Rik 2610205H19Rik 2610318K02Rik 2810004N20Rik 5033425B17Rik 5730439E10Rik 6330579B17Rik 9030611N15Rik AF397014 Aacs Abca8a Abcb6 Abcd3 Abcg2 Acad8 Acadl Acadm Acadsb Acadvl Acas2 …
43	V$MTF1_Q4	57	57	507	1118	14489	-0.27	0.0	4.97	2.45	1110054N06Rik 2410011G03Rik Abcd3 Acad8 Atp5a1 Atpaf2 BC002236 Cabc1 Ces3 Cited1 Coasy Cox5a Creb3 Cyp2e1 D8Ertd594e Dact1 Defb1 Dnajb4 Ehd2 Eif4e3 Eif4ebp1 Ela1 Fbxo18 Gcsh Glud1 Gpt2 Gstk1 Homer2 Hoxd8 Hsd3b7 Hspa9a Irf4 Lactb Lgals8 Myl4 Ndufa10 Ndufa9 Ndufs3 Nkd1 Nucb2 Pecr Plau Pmpcb Qdpr Rbp4 Rspondin Slc16a7 Slc25a20 Smyd2 Sntg2 Sod2 Them2 Thy1 Timm13a Tmem45b Tph1 Ttpa
44	V$CREB_Q4_01	189	189	375	4523	11084	-0.34	0.0	4.42	2.1	1110028N05Rik 1600020H07Rik 1700073K01Rik 1810057E01Rik 2310008M20Rik 2410011G03Rik 2610318K02Rik 2900027G03Rik 5033425B17Rik Abcg2 Aco2 Acox1 Adfp Ak3l1 Aldh2 Aldh6a1 Aox3 Ap3d1 Arfl4 Arg2 Arhgap24 Arl4 Atp5a1 Atp5b Atp5d BC002236 BC003479 BC005471 BC009118 BC013529 BC019806 BC024806 BC027342 Bcs1l Bloc1s1 C1s Calca Car3 Cck Ccnd2 Cd164 Cdo1 Cel Chn1 Chpt1 Cish Col5a2 Coq3 Coq7 Cox4i1 Crat Crym …
45	V$CREB_Q4: cAMP-response element binding protein	62	62	502	1246	14361	-0.38	0.0	4.82	2.44	1600020H07Rik 1700073K01Rik 1810057E01Rik 5033425B17Rik Aco2 Acox1 Aldh6a1 Arfl4 Arg2 Arl4 Atp5d BC002236 BC003479 BC005471 BC019806 Bloc1s1 Calca Ccnd2 Cd164 Csnb D5Ertd33e Dact1 Dgat1 Dnajb4 Dusp1 Ebf1 Eef2 Fabp3 Fh1 Fkbp7 Fkbp9 Foxa1 G0s2 Gpm6b Gstz1 Guk1 Hbld2 Hint3 Kcna5 Lactb2 Mdh2 Mfn2 Ndufa10 Nifun Ociad1 Opn3 Ormdl3 Pbef1 Pck1 Pdhb Pex12 Pex13 Pmvk Ppm1a Rapgef3 Rpp14 Sdhb Sdpr Slc6a4 Su…
46	V$NFKB_C: NF-kappaB binding site	9	9	555	553	15054	-0.48	0.0	0.0	0.0	0610009E20Rik BC002236 Ceacam10 Dnajc4 Dpep1 Guk1 Hsd3b7 Icam2 Pdk4
47	V$TFIII_Q6	533	533	31	14309	1298	-0.5	0.0	4.87	2.44	0610009E20Rik 0610039N19Rik 1110020A09Rik 1110028N05Rik 1110038M16Rik 1110054N06Rik 1600020H07Rik 1700073K01Rik 1810020E01Rik 1810037K07Rik 1810044O22Rik 1810057E01Rik 2010002H18Rik 2310008M20Rik 2310043K02Rik 2410011G03Rik 2510010F15Rik 2610205H19Rik 2610318K02Rik 2810004N20Rik 2900027G03Rik 5033425B17Rik 5730439E10Rik 6330579B17Rik 9030611N15Rik AF397014 Aacs Abca8a Abcb6 Abcd3 Acad8 Acadl Acad…
48	V$SMAD3_Q6	351	351	213	8987	6620	-0.51	0.0	4.18	1.92	0610009E20Rik 0610039N19Rik 1110028N05Rik 1110038M16Rik 1110054N06Rik 1600020H07Rik 1700073K01Rik 1810037K07Rik 1810057E01Rik 2310008M20Rik 2310043K02Rik 2810004N20Rik 2900027G03Rik 6330579B17Rik 9030611N15Rik AF397014 Abcd3 Acad8 Acadl Acadm Acadvl Acas2 Acat1 Aco1 Acox1 Acyp2 Adcy4 Adfp Adh1 Adk Ak3l1 Alas1 Aldh4a1 Aldh6a1 Aldh9a1 Aldoa Aoc3 Aox1 Aox3 Ap3d1 Arfl4 Arg2 Arhgap24 Arl4 Art3 Atp5a1 …
49	V$AML_Q6	102	102	462	3448	12159	-0.52	0.0	0.01	0.0	1110054N06Rik 1600020H07Rik 1810037K07Rik 1810044O22Rik Abcd3 Aldh1a7 Aox1 Arg2 Asb13 Atp5a1 Atp5b BC024806 Bloc1s1 Bnip3 Brp44l Btbd1 C1s Capn7 Car3 Cd302 Cidec Cited1 Ckb Col4a1 Coq3 Cri1 Csnb Cyp2e1 Cyp2j9 D8Ertd594e Defb1 Dnajd1 Dpep1 Dpt Ebf1 Ela1 Fabp3 Fbxo18 Fdx1 Fh1 Fhl1 Figf Fn3k Fthfd Fxyd2 G0s2 Gpm6b Gsn Gstk1 Gstm1 Gstm2 Gstm3 Gstz1 Gzma Hdgfrp2 Hk2 Hsd11b1 Immp2l Indo Jam3 Kcna5 Lifr…
50	V$AMEF2_Q6: myocyte enhancer factor	42	42	522	1640	13967	-0.57	0.0	0.01	0.0	1810057E01Rik 2310043K02Rik 2410011G03Rik 2610318K02Rik Acad8 Acox1 Aldh1a7 BC005471 BC054059 Bcap29 Brp44l Cd1d1 Cidec Ckb Cnn1 Cxcl13 Cxcl15 D7Rp2e Ebf2 Echs1 Fabp5 Gimap6 Gnpnat1 Htatsf1 Lama4 Lum Myl4 Nid1 Opn3 Pcx Pep4 Pkd2l2 Pmvk Polr3e Pthr1 Rpl5 Sdhb Slc16a1 Slc25a20 Txnrd3 Upk3a Wwp1
51	V$IPF1_Q4	97	97	467	3292	12315	-0.59	0.0	0.01	0.0	1110020A09Rik 1110054N06Rik 2310008M20Rik Abcg2 Acadl Acadsb Acat1 Adfp Adh1 Ap3d1 Arfl4 Atp5a1 Atp5g3 BC002236 BC009118 BC019806 Brp44l Btn1a1 Cd1d1 Cd59a Ces3 Cidec Coasy Cox6a1 Creb3 Cs Csnb Ctse Cxcl13 Defb1 Dhodh Echdc1 Ehd2 Elovl6 Fcgrt Fgg Folr1 Fzd4 Gbp1 Ghr Glycam1 Gstm3 Guk1 Gypc Gzma Hagh Hbld1 Hdgfrp2 Heph Hsdl2 Inmt Jam3 Klhl7 Lgals12 Lgals8 Lpgat1 March5 Metap2 Mfng Myl4 Ndufa10 Nfs…
52	V$CREL_01: c-Rel	433	433	131	11327	4280	-0.6	0.0	4.22	1.93	0610009E20Rik 0610039N19Rik 1110020A09Rik 1110028N05Rik 1110038M16Rik 1110054N06Rik 1600020H07Rik 1810020E01Rik 1810044O22Rik 1810057E01Rik 2010002H18Rik 2310008M20Rik 2410011G03Rik 2510010F15Rik 2610205H19Rik 2610318K02Rik 2810004N20Rik 2900027G03Rik 5033425B17Rik 5730439E10Rik 6330579B17Rik 9030611N15Rik Aacs Abcd3 Acadl Acadm Acadsb Acas2 Aco1 Aco2 Acox1 Adcy4 Adfp Adh1 Adk Ak2 Aldh1a1 Aldh1a7…
53	V$OCT1_02: octamer factor 1	166	166	398	5270	10337	-0.68	0.0	0.01	0.0	1700073K01Rik 2010002H18Rik 2310043K02Rik 2410011G03Rik 2610318K02Rik AF397014 Abca8a Abcg2 Acadvl Acyp2 Adh1 Ak2 Aldh1a7 Aldh9a1 Amy1 Aox3 Arhgap24 Art3 As3mt Asb13 Atp5a1 Atp5c1 Atp5d BC002236 BC004012 BC016495 Bckdhb Blcap Btbd1 Calca Cd151 Cd1d1 Cd36 Cel Chn1 Chpt1 Chst1 Cidec Clca3 Col5a2 Coq7 Cplx1 Cpt2 Creb3 Cri1 Csnb Cyp2j9 Ddx50 Dgat1 Dhodh Dld Dp1l1 Ech1 Echdc1 Eif4e3 Enpep Ephx2 Esrra …
54	V$ER_Q6: estrogen receptor	321	321	243	8177	7430	-0.69	0.0	3.96	1.76	0610009E20Rik 0610039N19Rik 1110020A09Rik 1110038M16Rik 1110054N06Rik 1700073K01Rik 1810044O22Rik 1810057E01Rik 2410011G03Rik 2610205H19Rik 2610318K02Rik 2810004N20Rik 2900027G03Rik 5730439E10Rik 6330579B17Rik 9030611N15Rik Abcb6 Abcd3 Acadm Acadsb Aco2 Acyp2 Adfp Ak2 Alas1 Aldh1a7 Aldh2 Aldh4a1 Aldoa Amy1 Arfl4 Asb13 Atp5a1 Atp5d Atp5g3 B3galt3 BC002236 BC003479 BC004012 BC009118 BC010787 BC0164…
55	V$AR_03: is recognized by androgen reseptor	20	20	544	297	15310	-0.8	0.0	4.83	2.44	2310008M20Rik 2810004N20Rik 9030611N15Rik B3galt3 Dhodh Dlat Hsd17b4 Itih2 Kcnk2 Lama1 Ndufb8 Peci Pex13 Rcn3 Scp2 Sdpr Sult1a1 Surf1 Txnl2 Ywhab
56	V$HEB_Q6	141	141	423	4526	11081	-0.88	0.0	0.02	0.0	1810044O22Rik 2010002H18Rik 2410011G03Rik 2510010F15Rik Acad8 Acadsb Aco1 Adcy4 Adk Ak3l1 Antxr1 Aoc3 Arhgap24 Arl4 Atp5b Atp5d Auh BC004012 Bphl C1s Cav1 Cck Ccnd2 Cel Ces3 Chst1 Ckb Coq3 Cplx1 Cpt2 Creb3 Ctse Ctsl Cugbp2 Cxcl13 Cyc1 D7Rp2e D8Ertd594e Dpt Dusp1 Ech1 Eef2 Ehd2 Ela1 Etfdh Fabp3 Figf Fkbp7 Folr1 Fxyd2 Fzd4 Ggtla1 Gimap6 Gldc Glrx2 Glycam1 Gpd2 Gpt1 Gpt2 Gsta3 Gstm1 Gstm3 Gys2 Hbld1…
57	V$NKX3A_01: NK class homeobox factor 3A	92	92	472	3104	12503	-0.93	0.0	0.01	0.0	0610009E20Rik 1600020H07Rik 1700073K01Rik 1810037K07Rik 2310043K02Rik 2410011G03Rik 2610205H19Rik 2900027G03Rik Aacs Abca8a Acadl Amy1 Antxr1 BC013529 C1r Coq7 Cox5a Cpt2 Cri1 Csnb Ctsl Cyb5 Dcxr Decr1 Dhodh Dpt Echdc1 Eef2k Fh1 Fhit Fmo1 Folh1 Gstk1 Gypc Gzma Hadhb Hdgfrp2 Heph Hint3 Htatsf1 Jam3 Lama1 Leng1 Lum Maoa Mst1r Ndufa5 Ndufa9 Ndufaf1 Ndufb9 Ndufs3 Nifun Odz2 Omd Orm2 Pdcd4 Pdcd8 Pdha1…
58	V$PEBP_Q6	125	125	439	4050	11557	-1.0	0.0	0.02	0.0	0610039N19Rik 1110054N06Rik 1600020H07Rik 1810037K07Rik 1810044O22Rik 9030611N15Rik Acox1 Adcy4 Adfp Aldh1a7 Antxr1 Arg2 Arhgap24 Asb13 Atp5a1 BC016495 BC024806 Blcap Bloc1s1 Bnip3 Brp44l Cabc1 Capn7 Cat Ccnd2 Cd164 Cidec Cited1 Ckb Coq3 Cri1 Cs Csnb Ctse Cxcl13 Cxcl15 D8Ertd594e Dci Defb1 Dnajd1 Dpt Ebf1 Ela1 Fdx1 Fh1 Fhl1 Figf Fkbp9 Fthfd Gbp1 Gcdh Glcci1 Gpm6b Gpt1 Gstk1 Gstm1 Gstm2 Gstm3 Gstz…
59	V$GATA1_02: GATA-binding factor 1	225	225	339	5595	10012	-1.04	0.0	3.58	1.5	1110020A09Rik 1110028N05Rik 2010002H18Rik 2810004N20Rik 2900027G03Rik 5730439E10Rik 9030611N15Rik Abca8a Abcb6 Abcd3 Acadsb Acadvl Acas2 Acat1 Acox1 Acyp2 Adcy4 Adfp Aldh1a7 Aldh2 Aldh9a1 Aldoa Antxr1 Aox1 Aox3 Ap3d1 Arfl4 Arl4 Atp5a1 Atp5b Atp5d Auh B3galt3 BC002236 BC004012 BC013529 Bcap29 Bnip3 C1r C1s Calca Car4 Car5b Ccl24 Ccnd2 Cd151 Cd302 Cd36 Cel Chst1 Cish Ckb Cnn1 Col4a1 Cox6a1 Cplx1 Cp…
60	V$IRF_Q6	123	123	441	3975	11632	-1.12	0.0	0.02	0.0	1700073K01Rik 2410011G03Rik 2610318K02Rik 9030611N15Rik Aacs Abca8a Acadl Acat1 Ak2 Ak3l1 Aldh1a1 Aldh4a1 Amy1 Ap3d1 Arg2 Atp5a1 B3galt3 BC002236 BC005471 BC009118 BC013529 Calca Car3 Cd59a Cdo1 Clpx Col4a1 Ctse Ctsl Cugbp2 Cyb5 Cyp2j9 D7Rp2e Dnajd1 Dnpep Dpep1 Ebf1 Eef2 Eif4ebp1 Ell2 Eltd1 Enpep Ephx2 Etfa Fgb Fhl1 Fkbp7 Folh1 Foxa1 Fthfd Fxyd1 G0s2 Gcsh Ghr Gimap6 Glrx2 Glycam1 Gstm1 Gstm2 Gypc…
61	V$GATA2_03: GATA-binding factor 2	149	149	415	4715	10892	-1.14	0.0	0.02	0.0	0610039N19Rik 1110020A09Rik 1110038M16Rik 1810057E01Rik 2900027G03Rik 9030611N15Rik Abca8a Abcd3 Acadvl Adh1 Ak3l1 Aldh2 Aldh4a1 Aldh9a1 Antxr1 Aox3 Ap3d1 Arfl4 Art3 Atp5c1 Atp5d Atp5g3 Auh B3galt3 BC003479 BC009118 BC016495 Bckdhb Cav1 Ccl24 Cd302 Cd36 Ces3 Cish Clca3 Coq7 Cox5a Cs Csnb Ctse Cugbp2 Cyp2e1 Defb1 Dnajd1 Dusp1 Ebf1 Ebf2 Ech1 Eef2k Ehd2 Eif4e3 Etfa Fabp5 Fgb Fh1 Fhit Fhl1 Figf Fmo1 …
62	V$CETS1P54_01: c-Ets-1(p54)	388	388	176	10128	5479	-1.15	0.0	3.49	1.46	0610009E20Rik 0610039N19Rik 1110028N05Rik 1110038M16Rik 1600020H07Rik 1810020E01Rik 1810037K07Rik 1810044O22Rik 2310008M20Rik 2310043K02Rik 2510010F15Rik 2610205H19Rik 2610318K02Rik 2900027G03Rik 5033425B17Rik 5730439E10Rik 6330579B17Rik AF397014 Aacs Abca8a Abcd3 Abcg2 Acadsb Acas2 Aco1 Aco2 Acox1 Acyp2 Adcy4 Adfp Adh1 Adk Ak2 Ak3l1 Alas1 Aldh1a7 Aldh2 Aldh9a1 Aldoa Amy1 Antxr1 Aoc3 Aox1 Ap3d1 A…
63	V$PBX_Q3	527	527	37	14910	697	-1.18	0.0	0.01	0.0	0610009E20Rik 1110020A09Rik 1110028N05Rik 1110038M16Rik 1110054N06Rik 1600020H07Rik 1700073K01Rik 1810020E01Rik 1810037K07Rik 1810044O22Rik 1810057E01Rik 2010002H18Rik 2310008M20Rik 2310043K02Rik 2410011G03Rik 2510010F15Rik 2610205H19Rik 2610318K02Rik 2810004N20Rik 2900027G03Rik 5033425B17Rik 5730439E10Rik 6330579B17Rik 9030611N15Rik AF397014 Aacs Abca8a Abcb6 Abcd3 Abcg2 Acad8 Acadl Acadm Acadsb…
64	V$SRF_Q5_01	184	184	380	4514	11093	-1.23	0.0	3.42	1.43	0610009E20Rik 1110054N06Rik 1810020E01Rik 2310043K02Rik 2810004N20Rik 2900027G03Rik 9030611N15Rik Acad8 Aco1 Acyp2 Alas1 Aldh2 Aldh4a1 Aldh6a1 Amy1 Aoc3 Aox3 Arfl4 Arl4 Asb13 Atp5a1 Atp5b BC002236 BC009118 BC024806 BC054059 Blcap Bloc1s1 Brp44l Calca Capn7 Car3 Car4 Ccbl2 Ccl24 Cd1d1 Cd302 Cd59a Ceacam10 Cel Chst1 Cish Cnn1 Coq3 Cox6a1 Cplx1 Crym Cs Cxcl15 Dact1 Dci Dcn Dcxr Decr1 Dhodh Dlat Dld …
65	V$HFH3_01: HFH-3 (HNF3/fork head homolog 3)	242	242	322	7309	8298	-1.25	0.0	0.03	0.0	1110020A09Rik 1110038M16Rik 1110054N06Rik 1600020H07Rik 1700073K01Rik 1810020E01Rik 1810044O22Rik 2410011G03Rik 2610318K02Rik 5730439E10Rik Abcb6 Acadl Acadm Acadvl Acas2 Acat1 Acyp2 Adcy4 Adh1 Aldh2 Aldh4a1 Amy1 Ap3d1 Asb13 Atp5a1 Atp5b Atp5c1 Atp5d Atp5g3 Atpaf2 BC002236 BC003479 BC005471 BC009118 BC010787 BC013529 BC024806 BC054059 Bcap29 Bckdhb Bcs1l Btbd1 Btn1a1 Car3 Car4 Cat Cav1 Cd302 Cd36…
66	V$NFY_Q6_01	264	264	300	6701	8906	-1.27	0.0	3.28	1.33	0610009E20Rik 1110038M16Rik 1110054N06Rik 1810020E01Rik 1810037K07Rik 1810044O22Rik 2010002H18Rik 2310043K02Rik 2510010F15Rik 2610205H19Rik 5730439E10Rik 6330579B17Rik AF397014 Abca8a Abcb6 Abcd3 Acadl Acat1 Aco2 Acox1 Adk Ak2 Aldh1a7 Aldh2 Aldh4a1 Aldh6a1 Aldh9a1 Antxr1 Aox1 Ap3d1 Arg2 Arl4 Atp5a1 Atp5b Atpaf2 BC002236 BC004012 BC005471 BC009118 BC010787 BC019806 BC024806 BC027342 Bckdhb Bnip3 B…
67	V$TATA_C: Retroviral TATA box	151	151	413	4749	10858	-1.28	0.0	0.03	0.0	2310043K02Rik 2410011G03Rik 2510010F15Rik 2610318K02Rik Aacs Abca8a Abcg2 Acad8 Acox1 Aldh1a7 Aoc3 Ap3d1 Arhgap24 As3mt BC002236 BC009118 BC013529 BC054059 Bcap29 Bckdhb Bcs1l C1r Calca Car4 Cd36 Cidec Cited1 Cnn1 Col5a2 Coq3 Coq7 Cox6a1 Cri1 Csnb Ctse D5Ertd33e Dact1 Dci Dcn Dcxr Defb1 Dlat Dnajc12 Dnpep Dpep1 Dpt Dusp1 E130016I23Rik Eef2 Eif4e3 Ell2 Fabp5 Fhit Figf Fkbp7 Fkbp9 Fmo1 Fthfd Fxyd2 …
68	V$PPARG_03: PPAR (peroxisome proliferator-activated receptor gamma)	241	241	323	6076	9531	-1.3	0.0	3.25	1.33	0610009E20Rik 0610039N19Rik 1110028N05Rik 1110038M16Rik 1110054N06Rik 1600020H07Rik 2010002H18Rik 2610318K02Rik 2810004N20Rik 2900027G03Rik Abcb6 Abcd3 Acadsb Acas2 Acat1 Aco2 Acox1 Adcy4 Adh1 Adk Ak2 Aldh1a7 Aldh6a1 Aldh9a1 Aldoa Aoc3 Arg2 Atp5a1 Atp5d Auh BC004012 BC010787 BC013529 BC016495 BC024806 BC027342 Bcs1l Bphl Btbd1 C1s Cabc1 Calca Car4 Ccbl2 Cck Ccnd2 Cd36 Ceacam10 Cel Cidec Clca3 Clp…
69	V$CREB_Q2: cAMP-response element-binding protein	65	65	499	1393	14214	-1.3	0.0	3.76	1.61	1810057E01Rik 2610205H19Rik 2900027G03Rik 5033425B17Rik Alas1 Aldh6a1 Arfl4 Arg2 Arl4 BC002236 BC019806 BC024806 Bloc1s1 Calca Cck Ccnd2 Cd164 D5Ertd33e Dact1 Ddx50 Decr1 Dgat1 Dlat Dld Dusp1 Echs1 Eef2 Eltd1 Fabp3 Fdx1 Fh1 Fkbp7 Fn3k Fxyd2 G0s2 Gnpnat1 Gpm6b Guk1 Hbld2 Hspa9a Kcna5 Klhl7 Lactb2 Mdh2 Mfn2 Ndufa10 Ndufv1 Nrbf1 Ociad1 Ormdl3 Pbef1 Pck1 Pdhb Pex13 Pmvk Ppm1a Rapgef3 Rsb30 Sdhb Slc25…
70	V$E2F_03	73	73	491	1597	14010	-1.31	0.0	3.69	1.56	Aco2 Adcy4 Asb13 Atp5c1 Atp5d Atpaf2 B3galt3 Cabc1 Car5b Chn1 Clpx Cox4i1 Cox5a Crat Creb3 Cri1 Cs Cxcl12 Dbp Dlat Dlst E130016I23Rik Elovl6 Fabp3 Fabp5 Fbxo9 Fgg Fh1 Fzd4 Glcci1 Gm169 Gstm1 Gstz1 Homer2 Htatsf1 Lims2 Lpl Marcks Mocs2 Ndufa1 Ndufab1 Ndufb9 Ndufs7 Nid1 Nifun Nnat Nrg4 Oat Orm1 Orm2 Osbpl2 Pde1a Pdk1 Pex16 Ppm1a Ptpla Pygb Rbp4 Rbpms2 Ropn1l Sgce Slc16a1 Slc19a1 Slc1a5 Slc25a3 Tfb2…
71	V$HNF6_Q6	43	43	521	1601	14006	-1.32	0.0	0.01	0.0	1810020E01Rik Acadsb Adcy4 Arhgap24 Atp5g3 BC009118 Bckdhb C1s Ccl24 Cd36 Chn1 Cyb5 Cyp2j9 Dlat Dnajc4 Dpt Fdx1 Fh1 Figf Fkbp9 Gbp1 Gfpt2 Gldc Gstm2 Hadhb Idh3b Lpgat1 Matn2 Nfs1 Npc2 Pck1 Pla2g6 Prdx3 Pts Rxrg Smpdl3a Stat5a Styx Suclg1 Sult5a1 Taldo1 Thrsp Timm9
72	V$AIRE_01	91	91	473	3021	12586	-1.33	0.0	0.02	0.0	0610039N19Rik Acadm Acadvl Aco1 Acox1 Adfp Ak2 Alas1 Antxr1 Aox1 Ap3d1 Arhgap24 Art3 BC002236 Bckdhb Bphl Car5b Cd151 Cd164 Cd302 Chn1 Chpt1 Ckb Cox6a1 Ctsl Cxcl13 Dact1 Dcxr Defb1 Echdc1 Ela1 Ell2 Elovl6 Fkbp7 Fkbp9 Folh1 Fxyd1 Fzd4 Gcdh Glycam1 Gm169 Gpd2 Guk1 Hadhb Hibadh Inmt Jam3 LOC330189 Lactb Lamb1-1 Lgals8 Lias Lipe Mfn2 Mst1r Myl4 Ndufs3 Nrbf1 Nrg4 Nucb2 Oat Osbpl2 Pank3 Pccb Pde1a Pde8…
73	V$LPOLYA_B: Lentiviral Poly A signal	99	99	465	3252	12355	-1.34	0.0	0.02	0.0	1700073K01Rik 2510010F15Rik 2610318K02Rik 9030611N15Rik Abca8a Abcb6 Acad8 Acadvl Aldh4a1 Amy1 Arfl4 Art3 Atp5b Atp5g3 Btbd1 Btn1a1 Capn7 Cav1 Cd151 Cnn1 Coq3 Ctse Cyp2e1 D7Rp2e Dcxr Dnajc4 Dp1l1 Dpt Echs1 Ell2 Etfdh Fabp3 Fah Fech Folh1 Gbp1 Gimap6 Glcci1 Gldc Glud1 Glycam1 Gnpnat1 Gzma Hadhb Hdgfrp2 Heph Hibadh Hoxa2 Hoxd8 Hsd3b7 Idh3a Idh3b Igfbp6 Immp2l Indo Irf4 Itih2 Kcnk2 Klhl7 LOC330189 L…
74	V$GATA1_06: GATA-binding factor 1	142	142	422	4480	11127	-1.37	0.0	0.03	0.0	0610039N19Rik 1110028N05Rik 1110038M16Rik 1810057E01Rik 2010002H18Rik 2610318K02Rik 2900027G03Rik 9030611N15Rik Abca8a Acadsb Acadvl Adcy4 Ak3l1 Aldh4a1 Aox3 Ap3d1 Art3 Atp5b Atp5c1 Atp5g3 BC003479 BC009118 Bckdhb Bphl Btn1a1 C1r C1s Car5b Cav1 Ccl24 Cd36 Cel Ces3 Cish Clca3 Cnn1 Coq7 Cs Csnb Ctse Cugbp2 Cxcl13 Cyc1 Dci Decr1 Defb1 Dhodh Dld Dpt Dusp1 Ebf2 Echs1 Ehd2 Eif4e3 Elovl6 Fbxo9 Fhit Figf…
75	V$MRF2_01: modulator recognition factor 2	325	325	239	9567	6040	-1.4	0.0	0.04	0.0	0610039N19Rik 1110020A09Rik 1600020H07Rik 1700073K01Rik 1810037K07Rik 1810044O22Rik 1810057E01Rik 2010002H18Rik 2310008M20Rik 2310043K02Rik 2410011G03Rik 2610318K02Rik 2810004N20Rik 2900027G03Rik AF397014 Abca8a Acadm Acadvl Acas2 Acat1 Aco2 Acyp2 Adfp Adk Ak3l1 Alas1 Aldh1a7 Aldh2 Aldh9a1 Amy1 Antxr1 Aoc3 Aox1 Arfl4 Arhgap24 Art3 Atp5a1 Atp5b Atp5c1 B3galt3 BC002236 BC003479 BC004012 BC009118 BC…
76	V$COMP1_01: COMP1	330	330	234	9702	5905	-1.41	0.0	0.04	0.0	0610009E20Rik 0610039N19Rik 1110020A09Rik 1110028N05Rik 1110054N06Rik 1600020H07Rik 1700073K01Rik 1810044O22Rik 2010002H18Rik 2310008M20Rik 2510010F15Rik 2610205H19Rik 2900027G03Rik 5033425B17Rik 5730439E10Rik 9030611N15Rik Abca8a Abcg2 Acad8 Acadl Acadm Acadsb Acas2 Acat1 Aco2 Adcy4 Adfp Adh1 Adk Ak2 Ak3l1 Aldh1a7 Aldh2 Aldh4a1 Antxr1 Aox1 Ap3d1 Arfl4 Arg2 Arhgap24 Art3 As3mt Asb13 Atp5c1 Atpaf2…
77	V$FOXJ2_01: fork head box J 2	255	255	309	7635	7972	-1.42	0.0	0.04	0.0	1110020A09Rik 1110038M16Rik 1600020H07Rik 1700073K01Rik 1810020E01Rik 1810044O22Rik 2410011G03Rik 2610318K02Rik 5730439E10Rik Aacs Acadl Acadm Acadvl Acas2 Acat1 Acyp2 Adcy4 Adh1 Aldh2 Aldh4a1 Amy1 Ap3d1 Art3 Asb13 Atp5a1 Atp5b Atp5c1 Atp5d Atp5g3 Atpaf2 Auh BC002236 BC003479 BC005471 BC009118 BC010787 BC013529 BC016495 BC024806 Bcap29 Bckdhb Bcs1l Btbd1 Btn1a1 Car3 Car4 Car5b Cat Cav1 Cd1d1 Cd30…
78	V$E2F_Q6_01	81	81	483	1814	13793	-1.42	0.0	3.51	1.46	6330579B17Rik Acat1 Aco2 Adcy4 Asb13 Atp5b Atp5d Atpaf2 B3galt3 BC005471 Brp44l Cabc1 Car5b Ccnd2 Clpx Clybl Coq7 Cox4i1 Cox5a Crat Creb3 Cri1 Cs Cxcl12 Dhrs7 Dlat Dlst Dusp1 E130016I23Rik Elovl6 Fabp3 Fabp5 Fbxo9 Fh1 Glcci1 Glud1 Gm169 Gstz1 Homer2 Hoxa2 Lhx8 Lims2 Lpl Marcks Mocs2 Ndufa1 Ndufab1 Ndufb9 Ndufs7 Nkd1 Nnat Nrg4 Oat Orm1 Orm2 Osbpl2 Pde1a Pmpcb Pmvk Ppm1a Ptpla Pygb Rbp4 Rbpms2 Rpl5…
79	V$NFKB_Q6: NF-kappaB	56	56	508	1974	13633	-1.48	0.0	0.02	0.0	0610009E20Rik Aco2 Acox1 Adk Alas1 Aldh6a1 Amy1 Atpaf2 BC002236 BC009118 C1s Cav1 Ccbl2 Cd151 Ceacam10 Cpt2 Ctsl Cyb5 Cyp2j9 Dcn Dnajc4 Dpep1 Eef2k Fah Fkbp9 Fmo1 Gcdh Gsta3 Gstk1 Guk1 Homer2 Hsd3b7 Icam2 Indo Mir16 Ndufaf1 Ndufb9 Nifun Opn3 Pank3 Pcdh7 Pdcd8 Pdk4 Pex13 Procr Rasa3 Rgs7 Serpinb6b Slc25a10 Slc25a5 Slc6a4 Slc7a10 Stx18 Tgm2 Timm9 Tph1
80	V$NFMUE1_Q6	30	30	534	550	15057	-1.5	0.0	3.88	1.7	0610009E20Rik 2310008M20Rik 6330579B17Rik Ap3d1 Atpaf2 Coasy Crat Cyb5 Dnajb4 Ela1 Eltd1 Fasn Gstz1 Hbld1 Hsdl2 Lace1 Mccc1 Ndufa9 Ndufs2 Ndufs7 Npc2 Pdhb Pla2g6 Ppargc1b Prdx3 Rapgef3 Riok3 Tmem15 Uqcrc1 Zadh2
81	V$ATF4_Q2: activating transcription factor 4	154	154	410	3763	11844	-1.57	0.0	3.06	1.23	1110054N06Rik 1700073K01Rik 1810057E01Rik 2610205H19Rik 2900027G03Rik 5033425B17Rik Abcd3 Acas2 Aco2 Adcy4 Adfp Ak3l1 Alas1 Aldh6a1 Arfl4 Arg2 Arhgap24 Arl4 Art3 Asb13 Atp5d BC003479 BC019806 BC024806 Bcap29 Bloc1s1 Brp44l Calca Cat Cck Ccnd2 Cd164 Cd302 Cdo1 Cel Cidec Clybl Cox4i1 Cplx1 Creb3 Crym Cs Ctsl Cyp2j9 D5Ertd33e Dgat1 Dgat2 Dhodh Dnajb4 Dnpep Dp1l1 Dusp1 Ebf1 Eef2 Ephx2 Fabp3 Fah Fap F…
82	V$MAZR_01: MAZ related factor	253	253	311	6459	9148	-1.58	0.0	2.9	1.12	0610009E20Rik 1110028N05Rik 1110038M16Rik 1810057E01Rik 2010002H18Rik 2310008M20Rik 2510010F15Rik 2610205H19Rik 2810004N20Rik 5730439E10Rik 6330579B17Rik AF397014 Abcb6 Acad8 Acadl Acas2 Aco1 Aco2 Acox1 Acyp2 Adcy4 Adk Ak2 Aldh4a1 Aldoa Aoc3 Aox1 Ap3d1 Arfl4 Arhgap24 Atp5b Atp5d Atp5g3 Atpaf2 Auh B3galt3 BC004012 BC009118 BC013529 BC016495 BC027342 Bcs1l Bnip3 Bphl Brp44l Btn1a1 C1r Car3 Car4 Car…
83	V$NKX25_01: homeo domain factor Nkx-2.5/Csx, tinman homolog	259	259	305	7711	7896	-1.6	0.0	0.05	0.0	0610009E20Rik 1110038M16Rik 1110054N06Rik 1810037K07Rik 1810044O22Rik 2310008M20Rik 2410011G03Rik 2610318K02Rik 5730439E10Rik Abcd3 Acas2 Acox1 Acyp2 Adfp Adh1 Ak2 Ak3l1 Aldh1a7 Aldh2 Aldh4a1 Aldh6a1 Amy1 Aoc3 Ap3d1 Arfl4 Arhgap24 Atpaf2 Auh BC003479 BC004012 BC009118 BC013529 Bckdhb Bcs1l Blcap Bloc1s1 Bphl Btbd1 Btn1a1 C1r C1s Cabc1 Calca Capn7 Car3 Car5b Ccbl2 Cck Cd164 Cd302 Cd36 Cdo1 Cel Ces…
84	V$MYCMAX_B: c-Myc:Max binding sites	234	234	330	5952	9655	-1.65	0.0	2.83	1.11	1110020A09Rik 1110028N05Rik 1110038M16Rik 1110054N06Rik 1810020E01Rik 1810044O22Rik 1810057E01Rik 2010002H18Rik 2510010F15Rik 2610205H19Rik 5033425B17Rik 5730439E10Rik 9030611N15Rik Aacs Abcb6 Abcd3 Abcg2 Acad8 Acat1 Aco1 Acyp2 Adfp Adk Ak2 Alas1 Aldh4a1 Aldh9a1 Ap3d1 Arhgap24 Arl4 Art3 As3mt Asb13 Atp5a1 Atp5c1 Atp5d Atp5g3 Atpaf2 Auh B3galt3 BC002236 BC004012 BC013529 BC016495 BC019806 BC024806…
85	V$OCT1_B: Octamer binding factor 1	23	23	541	950	14657	-1.67	0.0	0.02	0.0	2010002H18Rik 2410011G03Rik Acadl Aldh1a7 Asb13 C1r Cd36 Coq3 Creb3 Cyp2j9 D8Ertd594e Dci Fah Fcna Figf Lama4 Lpl Lum Pdha1 Prr6 Sucnr1 Tde2 Upk3a
86	V$CREBP1_Q2: CRE-binding protein 1	47	47	517	974	14633	-1.67	0.0	3.47	1.46	1600020H07Rik 1810057E01Rik 5033425B17Rik Aco2 Aldh6a1 Arfl4 Arg2 Arl4 Atp5d BC002236 BC003479 BC019806 Cd164 Dact1 Dgat1 Dhrs7 Dnajb4 Dusp1 Eef2 Fabp3 Fabp5 Fkbp7 Fkbp9 Foxa1 Gfpt2 Gpm6b Hbld2 Hint3 Kcna5 Lactb2 Mdh2 Mfn2 Ndufa10 Ndufa5 Ociad1 Ormdl3 Pbef1 Pck1 Pdhb Pex13 Pmvk Ppm1a Sdhb Stx4a Sult1a1 Uqcrfs1 Zfp106
87	V$IRF7_01: interferon regulatory factor 7	301	301	263	8855	6752	-1.68	0.0	0.05	0.0	0610039N19Rik 1110020A09Rik 1110038M16Rik 1700073K01Rik 1810057E01Rik 2410011G03Rik 2610318K02Rik 6330579B17Rik 9030611N15Rik AF397014 Abca8a Acad8 Acadl Acadsb Acas2 Aco1 Aco2 Adfp Adh1 Adk Ak2 Ak3l1 Alas1 Aldh1a1 Aldh1a7 Aldh2 Aldh4a1 Aldh6a1 Amy1 Antxr1 Aox1 Aox3 Ap3d1 Arg2 Arhgap24 Art3 As3mt Asb13 Atp5a1 Atp5b Auh B3galt3 BC002236 BC003479 BC009118 BC013529 BC016495 Bckdhb Blcap Bloc1s1 Brp4…
88	V$E47_01: E47	100	100	464	2341	13266	-1.68	0.0	3.1	1.25	0610039N19Rik 1110028N05Rik 1600020H07Rik 2310043K02Rik 2410011G03Rik 2610318K02Rik 5033425B17Rik Acadvl Acat1 Adcy4 Auh Bcap29 Bnip3 Bphl Cabc1 Cd164 Cd1d1 Cel Ces3 Cxcl13 Dcn Dlat Dlst Dusp1 Ech1 Echdc1 Eif4e3 Eltd1 Eng Enpep Fhit Fxyd2 Gcdh Gm169 Gpm6b Gpt1 Gstm3 Gyg1 Gypc Hagh Hint2 Homer2 Hoxa7 Hsd3b7 Icam2 Idh3a Inmt Klhl7 Krt1-19 LOC330189 Lactb2 Lgals12 Lifr Lipe Lum Mdh2 Mfng Mgst1 Mmd M…
89	V$GATA1_05: GATA-binding factor 1	77	77	487	2563	13044	-1.7	0.0	0.03	0.0	Abca8a Acad8 Acat1 Ak3l1 Aox3 Ap3d1 Asb13 Atp5g3 B3galt3 BC003479 Bcap29 C1r Cav1 Ccnd2 Ceacam10 Cel Ces3 Cplx1 Cugbp2 Cxcl12 Cxcl15 Dact1 Dgat2 Dhodh Dusp1 Ebf1 Ela1 Esrra Fh1 Fhit Gpt2 Gsn Gsta3 Gstk1 Gstm1 Hadhsc Hsd17b4 Hsdl2 Icam2 Indo Irf4 Itm2a Kcna5 LOC330189 Lhx8 Lifr Lims2 Lum Mir16 Myl4 Nrg4 Oat Pex12 Pex3 Pgcp Pmvk Polr3e Pon1 Prdx3 Pts Rab2b Rspondin Sdha Sdpr Sirt3 Slc24a3 Slc6a4 St…
90	V$LHX3_01: LIM homeobox transcription factor 3	33	33	531	1258	14349	-1.7	0.0	0.02	0.0	1600020H07Rik 2010002H18Rik Acyp2 Antxr1 Atp5d Btbd1 Cxcl15 D5Ertd33e Dnajc7 Eef2k Ephx2 Etfa Fcgrt Ghr Glycam1 Grb14 Hoxa7 Hsd17b4 Indo March5 Mfn2 Mmaa Ogn Park7 Pdha1 Pdk4 Pecr Pts Riok3 Rnf146 Tph1 Ttc7b Zfp423
91	V$PIT1_Q6	409	409	155	11789	3818	-1.73	0.0	0.05	0.0	0610009E20Rik 0610039N19Rik 1110020A09Rik 1110038M16Rik 1700073K01Rik 1810020E01Rik 1810044O22Rik 1810057E01Rik 2010002H18Rik 2310008M20Rik 2310043K02Rik 2410011G03Rik 2610318K02Rik 2810004N20Rik 5730439E10Rik 9030611N15Rik AF397014 Aacs Abca8a Abcb6 Abcd3 Abcg2 Acad8 Acadl Acadm Acadsb Acadvl Acas2 Acat1 Acox1 Acyp2 Adcy4 Adfp Adh1 Adk Ak2 Ak3l1 Aldh1a1 Aldh1a7 Aldh2 Aldh6a1 Aldh9a1 Amy1 Antxr1 …
92	V$POU1F1_Q6	209	209	355	6286	9321	-1.78	0.0	0.06	0.0	0610009E20Rik 1110020A09Rik 1110038M16Rik 1600020H07Rik 1700073K01Rik 2010002H18Rik 2310008M20Rik 2610318K02Rik 2810004N20Rik AF397014 Aacs Abca8a Abcb6 Abcg2 Acad8 Acadl Acadvl Acat1 Aco2 Acyp2 Adfp Adh1 Ak2 Ak3l1 Aldh1a1 Aldh1a7 Aldh9a1 Amy1 Aox1 Ap3d1 Arg2 Arhgap24 As3mt Asb13 Atp5a1 Atp5d Auh BC002236 BC003479 BC016495 Blcap Bnip3 Btn1a1 Capn7 Ccl24 Cd151 Cd164 Cd36 Cited1 Clca3 Col5a2 Coq3 C…
93	V$GR_01: high affinity binding site for glucocorticoid receptor	54	54	510	1164	14443	-1.83	0.0	3.21	1.3	2310008M20Rik 2810004N20Rik 6330579B17Rik 9030611N15Rik Acox1 Arhgap24 B3galt3 Cabc1 Car5b Ccl24 Ces3 Cidec Cited1 Clybl Cyc1 Cyp2j9 Dhodh Dlat Eef2 Eif4ebp1 G0s2 Gcdh Ghr Gsn Hsd17b4 Itih2 Kcnk2 Lama1 Lipe Mmaa Mtch2 Ndufab1 Ndufb3 Ndufb8 Ogn Orm2 Peci Pex13 Pex16 Rab2b Rcn3 S3-12 Scn7a Scp2 Sdpr Smpdl3a Sult1a1 Surf1 Tcf15 Tde2 Thy1 Txnl2 Ywhab Zfp106
94	V$AREB6_02: AREB6 (Atp1a1 regulatory element binding factor 6)	200	200	364	6021	9586	-1.84	0.0	0.06	0.0	0610009E20Rik 1110028N05Rik 1110054N06Rik 1600020H07Rik 1810057E01Rik 2010002H18Rik 2310043K02Rik 2410011G03Rik 2810004N20Rik 5730439E10Rik 9030611N15Rik Abca8a Acad8 Acas2 Acat1 Aco2 Adk Ak3l1 Aldh1a1 Aldh6a1 Antxr1 Aoc3 Aox1 Aox3 Arg2 Asb13 Atp5b Auh BC002236 BC010787 BC013529 BC016495 BC054059 Blcap Bloc1s1 Brp44l Cabc1 Calca Car3 Ccbl2 Cck Ccl24 Cd151 Cd59a Cel Chn1 Cish Clpx Coq7 Crym Cs Cts…
95	V$ATF1_Q6	46	46	518	964	14643	-1.86	0.0	3.26	1.33	1600020H07Rik 1810057E01Rik 5033425B17Rik Acox1 Aldh1a7 Arg2 Arl4 Atp5d BC005471 BC013529 BC019806 Chpt1 Csnb D8Ertd594e Ddx50 Dld Dnajb4 Dnajc12 Dusp1 E130016I23Rik Eef2 Fabp5 Fh1 Gfpt2 Gpm6b Hbld2 Jam3 Mtch2 Ndufa10 Ndufa5 Npc2 Ormdl3 Pck1 Pex12 Plau Pmvk Ppm1a Procr Rpp14 Sdpr Slc25a3 Spon2 Stx4a Sult1a1 Tinag Uqcrfs1
96	V$POU6F1_01	35	35	529	1301	14306	-1.88	0.0	0.03	0.0	1600020H07Rik 1810057E01Rik Abca8a BC003479 BC016495 C1s Cabc1 Cd1d1 Chn1 Cri1 Cxcl13 Dgat2 Eef2k Eng Etfa Fgb Gstk1 Idh3b Klhl7 Lactb2 Mrpl11 Myl4 Ndufab1 Ogn Park7 Pccb Pmvk Serpina1a Sirt3 Slc16a7 Sucnr1 Sycp3 Thy1 Tinag Uqcrc1
97	V$SREBP1_02: sterol regulatory element-binding protein 1	8	8	556	87	15520	-1.88	0.0	4.03	1.8	Cyc1 Fah Fasn Homer2 Mtch2 Pcdh7 Rcn3 Tgm2
98	V$CDPCR1_01: cut-like homeodomain protein	426	426	138	12221	3386	-1.88	0.0	0.06	0.0	0610009E20Rik 1110020A09Rik 1110028N05Rik 1110038M16Rik 1110054N06Rik 1600020H07Rik 1700073K01Rik 1810020E01Rik 1810057E01Rik 2010002H18Rik 2310043K02Rik 2610205H19Rik 2610318K02Rik 2810004N20Rik 5033425B17Rik 5730439E10Rik 9030611N15Rik Abca8a Abcb6 Abcg2 Acad8 Acadl Acadm Acadsb Acadvl Aco1 Acox1 Acyp2 Adcy4 Adfp Adh1 Adk Ak3l1 Alas1 Aldh1a7 Aldh6a1 Aldh9a1 Aldoa Amy1 Aox1 Aox3 Arfl4 Arg2 Arhga…
99	V$VMYB_02: v-Myb	105	105	459	2503	13104	-1.89	0.0	2.83	1.11	1600020H07Rik 1810020E01Rik 1810037K07Rik 1810057E01Rik 2610205H19Rik 2900027G03Rik 5033425B17Rik Abcg2 Acadl Acas2 Ak3l1 Aldh2 Aldh6a1 Aox3 Arg2 Arl4 Atp5g3 B3galt3 BC010787 BC016495 Brp44l Btbd1 Cabc1 Calca Cd1d1 Cd302 Coq3 Cox5a Crat Ctse Cxcl15 Cyp2e1 D8Ertd594e Dcxr Ddx50 Decr1 Dgat1 Dld Dnajc4 Dnpep Ebf1 Etfdh Fah Fdx1 Fhl1 Fkbp7 Ghitm Gstk1 Gstm2 Gypc Gzma Hadhb Hdgfrp2 Hint3 Igfbp6 Indo K…
100	V$COUP_01: COUP:HNF-4 heterodimer	98	98	466	2324	13283	-1.94	0.0	2.8	1.1	1110028N05Rik 1110054N06Rik 2810004N20Rik 5033425B17Rik 6330579B17Rik AF397014 Aco2 Acox1 Acyp2 Adfp Aldh1a7 Aldh9a1 Amy1 Ap3d1 BC004012 BC005471 Btbd1 C1r Cat Cck Ccl24 Cd36 Clca3 Coasy Cplx1 Cs Ctse Cxcl12 Cyc1 Cyp2e1 Dnajd1 Ech1 Eef2 Ela1 Fabp3 Fah Fcgrt Fgb Fkbp9 Fn3k Folh1 Folr1 Foxa1 Fthfd Fxyd1 Fzd4 Gldc Gsta3 Gstk1 Gypc Gys2 Hadhsc Hbld2 Hint2 Hsd17b12 Hspa9a Immp2l Kcnk2 Khk Klhl7 Lace1 …
101	V$NMYC_01: N-Myc	136	136	428	3344	12263	-1.94	0.0	2.64	0.99	0610009E20Rik 1810020E01Rik 6330579B17Rik 9030611N15Rik Abcb6 Abcg2 Acadsb Acat1 Acox1 Adfp Adh1 Adk Aldh6a1 Aldh9a1 Aldoa Ap3d1 Art3 Atp5a1 Atp5g3 Atpaf2 B3galt3 BC002236 BC013529 BC016495 BC019806 BC024806 BC027342 Bcap29 Bloc1s1 Bnip3 Brp44l Cck Ccnd2 Cd151 Cd164 Ceacam10 Chst1 Cidec Crat Cri1 Ctsl Dact1 Dcxr Defb1 Dgat2 Dlat Dnpep Dpt Dusp1 E130016I23Rik Eef2 Eef2k Ell2 Elovl6 Esrra Etfa Fabp…
102	V$CREB_01: cAMP-responsive element binding protein	63	63	501	1410	14197	-1.97	0.0	2.96	1.16	1810057E01Rik 5033425B17Rik Aldh2 Aldh6a1 Arfl4 Arg2 Arl4 Atp5d BC002236 BC003479 BC009118 BC013529 BC019806 BC024806 Cd164 Cugbp2 Dact1 Ddx50 Dgat1 Dhrs7 Dld Dnajb4 Dnajc12 Dusp1 E130016I23Rik Eef2 Fabp3 Fabp5 Fh1 Fkbp7 Gfpt2 Gpm6b Guk1 Hbld2 Hint3 Hoxd8 Htatsf1 Kcna5 Klhl7 Lactb2 Mdh2 Mfn2 Ndufa10 Ndufa5 Nifun Nrbf1 Ociad1 Ormdl3 Pbef1 Pck1 Pex13 Pmvk Polr3e Ppm1a Rapgef3 Sdhb Slc25a3 Smyd2 Stx…
103	V$SOX9_B1: SOX (SRY-related HMG box)	298	298	266	8696	6911	-2.01	0.0	0.09	0.0	0610039N19Rik 1700073K01Rik 1810037K07Rik 1810044O22Rik 1810057E01Rik 2010002H18Rik 2310008M20Rik 2310043K02Rik 2410011G03Rik 2610205H19Rik 2610318K02Rik 2900027G03Rik 5033425B17Rik 9030611N15Rik AF397014 Abcd3 Abcg2 Acadl Acadm Acadsb Acas2 Acat1 Acyp2 Adfp Adh1 Ak3l1 Aldh1a7 Aldh9a1 Amy1 Antxr1 Aox3 Ap3d1 Arg2 Arhgap24 Arl4 As3mt Atp5a1 Atp5b Auh B3galt3 BC002236 BC004012 BC009118 BC016495 BC02…
104	V$CREB_02: cAMP-responsive element binding protein	72	72	492	1650	13957	-2.03	0.0	2.84	1.11	1700073K01Rik 1810057E01Rik 2310008M20Rik 2410011G03Rik Aco2 Aox3 Arg2 Arl4 Atp5a1 Atp5d BC003479 BC010787 BC019806 BC024806 Calca Cck Coq7 D5Ertd33e Ddx50 Dgat1 Dld Dusp1 Ebf1 Echs1 Eef2 Etfdh Fabp3 Fn3k Glcci1 Gnpnat1 Gpm6b Gstk1 Gstz1 Gypc Hbld2 Icam2 Idh3a Mfn2 Mmd Ndufa10 Nifun Ormdl3 Park7 Pbef1 Pdhb Pdk4 Pfkfb3 Pla2g6 Polr3e Ppm1a Rbpms2 Rpp14 Rsb30 Rxrg Scn7a Sdhb Slc16a7 Slc22a3 Slc25a3 …
105	V$AREB6_03: AREB6 (Atp1a1 regulatory element binding factor 6)	74	74	490	2427	13180	-2.03	0.0	0.05	0.0	2010002H18Rik 2310008M20Rik 2610205H19Rik Aco2 Adfp Adk Aldh1a7 Arg2 Atp5d Auh BC054059 Bcap29 Bphl Car3 Cd151 Cdo1 Cel Ces3 Ctse Cyb5 Cyc1 Cyp2e1 D5Ertd33e Dci Dnajc4 Dp1l1 Esrra Fabp5 Fah Fech Fgg Fmo1 Fn3k Foxa1 Ggt1 Gldc Gpt1 Grpel1 Gstm2 Gypc Gzma Heph Hibch Hint3 Hk2 Hoxd8 Hsd17b12 Jam3 Kcnk2 Khk Lama4 Lass4 Mccc1 Mfng Mgst1 Mst1r Odz2 Pep4 Pnpla2 Ppm1a Prr6 Rab2b S3-12 Sdpr Sh3bp5 Slc22a3 …
106	V$OCT1_01: octamer factor 1	9	9	555	468	15139	-2.07	0.0	0.01	0.0	2410011G03Rik Aldh1a7 C1r Creb3 Esrra Lpl Snrk Sucnr1 Upk3a
107	V$AP1_Q2: activator protein 1	367	367	197	10579	5028	-2.07	0.0	0.09	0.0	0610039N19Rik 1110020A09Rik 1110028N05Rik 1110038M16Rik 1110054N06Rik 1600020H07Rik 1700073K01Rik 1810020E01Rik 1810044O22Rik 1810057E01Rik 2010002H18Rik 2410011G03Rik 2900027G03Rik 5033425B17Rik 5730439E10Rik 6330579B17Rik 9030611N15Rik Aacs Abcb6 Acadm Acadsb Acas2 Acat1 Aco1 Aco2 Acyp2 Adh1 Adk Ak2 Alas1 Aldh1a1 Aldh1a7 Aldh2 Aldh4a1 Aldh6a1 Aldh9a1 Amy1 Antxr1 Aox1 Ap3d1 Arfl4 Arg2 Arhgap24 A…
108	V$EFC_Q6	328	328	236	8642	6965	-2.08	0.0	2.27	0.76	0610039N19Rik 1110038M16Rik 1600020H07Rik 1700073K01Rik 1810037K07Rik 1810044O22Rik 1810057E01Rik 2310008M20Rik 2510010F15Rik 2610318K02Rik 2900027G03Rik 5033425B17Rik 6330579B17Rik Abcg2 Acadsb Acadvl Acas2 Aco2 Acyp2 Adcy4 Adk Aldh1a1 Aldh2 Aldh6a1 Aldh9a1 Aldoa Amy1 Aoc3 Aox1 Ap3d1 Arg2 Arhgap24 Arl4 Art3 As3mt Asb13 Atp5a1 Atp5b Atp5d Atp5g3 Atpaf2 Auh BC002236 BC003479 BC004012 BC016495 BC01…
109	V$GATA_C: GATA binding site	252	252	312	7408	8199	-2.08	0.0	0.09	0.0	1110038M16Rik 1110054N06Rik 1700073K01Rik 1810020E01Rik 1810057E01Rik 2010002H18Rik 2610318K02Rik 2810004N20Rik 2900027G03Rik 5033425B17Rik 9030611N15Rik Aacs Abca8a Abcg2 Acad8 Acadvl Acas2 Adcy4 Adfp Ak2 Aldh1a1 Aldh4a1 Antxr1 Aox3 Ap3d1 Arfl4 Art3 Atp5b Atp5g3 Auh B3galt3 BC004012 BC013529 BC027342 BC054059 Bcap29 Bckdhb Btn1a1 C1r C1s Cabc1 Car5b Cat Cav1 Cck Ccl24 Cd151 Cd36 Cel Chn1 Cish Cl…
110	V$NKX25_02: homeo domain factor Nkx-2.5/Csx, tinman homolog	214	214	350	6353	9254	-2.09	0.0	0.09	0.0	1110020A09Rik 1110028N05Rik 1810044O22Rik 1810057E01Rik 2310008M20Rik 2410011G03Rik 2610318K02Rik 2900027G03Rik 6330579B17Rik 9030611N15Rik Aacs Abca8a Abcg2 Acad8 Acadsb Acyp2 Alas1 Aldh9a1 Amy1 Antxr1 Arg2 Arhgap24 Arl4 As3mt Atp5b Atp5c1 Atp5g3 BC002236 Blcap Btn1a1 C1s Cabc1 Car3 Car4 Ccbl2 Cd164 Cd302 Cd36 Ces3 Chn1 Cidec Ckb Clca3 Clpx Coq3 Coq7 Cox5a Cplx1 Creb3 Cs Cugbp2 Cxcl15 Cyb5 Cyc1 …
111	V$HNF4_DR1_Q3	464	464	100	12452	3155	-2.11	0.0	2.52	0.93	0610009E20Rik 1110020A09Rik 1110028N05Rik 1110038M16Rik 1110054N06Rik 1600020H07Rik 1700073K01Rik 1810020E01Rik 1810037K07Rik 1810044O22Rik 1810057E01Rik 2310008M20Rik 2310043K02Rik 2410011G03Rik 2510010F15Rik 2610318K02Rik 2810004N20Rik 2900027G03Rik 5033425B17Rik 5730439E10Rik 6330579B17Rik 9030611N15Rik AF397014 Aacs Abcb6 Abcd3 Acad8 Acadm Acadvl Acas2 Acat1 Aco1 Aco2 Acox1 Acyp2 Adfp Adh1 Ad…
112	V$DEC_Q1	383	383	181	11004	4603	-2.12	0.0	0.09	0.0	1110020A09Rik 1110028N05Rik 1110054N06Rik 1600020H07Rik 1810020E01Rik 1810037K07Rik 1810044O22Rik 2010002H18Rik 2310008M20Rik 2310043K02Rik 2510010F15Rik 2610318K02Rik 2810004N20Rik 5730439E10Rik 6330579B17Rik 9030611N15Rik Aacs Abcb6 Acad8 Acadl Acadsb Acadvl Acas2 Acat1 Aco2 Acox1 Acyp2 Adfp Adh1 Adk Ak2 Ak3l1 Alas1 Aldh1a1 Aldh1a7 Aldh2 Aldh6a1 Aldoa Antxr1 Aoc3 Aox3 Ap3d1 Arfl4 Arg2 Arhgap24 …
113	V$TAL1_Q6	221	221	343	6536	9071	-2.14	0.0	0.1	0.0	0610039N19Rik 1110020A09Rik 1110054N06Rik 1810037K07Rik 1810044O22Rik 1810057E01Rik 2010002H18Rik 2310043K02Rik 2610318K02Rik 2810004N20Rik 2900027G03Rik 5033425B17Rik Aacs Abcb6 Acadsb Acat1 Aco1 Adcy4 Adfp Adk Ak2 Antxr1 Aoc3 Aox1 Arfl4 Arhgap24 Arl4 Atp5d Atp5g3 Atpaf2 Auh BC005471 BC010787 BC013529 Bphl Btbd1 C1r C1s Capn7 Car4 Cck Ccnd2 Cd164 Cel Ces3 Chst1 Cidec Ckb Cnn1 Coasy Coq3 Cox5a Cp…
114	V$LMO2COM_02: complex of Lmo2 bound to Tal-1, E2A proteins, and GATA-1, half-site 2	313	313	251	8245	7362	-2.15	0.0	2.17	0.7	1110028N05Rik 1110054N06Rik 1810020E01Rik 1810037K07Rik 1810044O22Rik 1810057E01Rik 2010002H18Rik 2310043K02Rik 2610318K02Rik 2810004N20Rik 2900027G03Rik 9030611N15Rik Aacs Abca8a Abcb6 Abcd3 Acad8 Acadl Acadsb Acadvl Acas2 Acat1 Acox1 Adcy4 Adfp Adh1 Aldh1a1 Aldh1a7 Aldh2 Aldh4a1 Aldh9a1 Aldoa Antxr1 Aox1 Ap3d1 Arfl4 Arg2 Arl4 Art3 As3mt Asb13 Atp5a1 Atp5b Atp5c1 Atp5d Atp5g3 Auh B3galt3 BC00223…
115	V$CAAT_C: Retroviral CCAAT box	9	9	555	113	15494	-2.2	0.0	3.61	1.51	1110028N05Rik Adk Bloc1s1 Cyp2e1 Hibch Osbpl2 Ppp1r14a Trf Twist2
116	V$MYOGNF1_01: myogenin / nuclear factor 1 or related factors	133	133	431	3316	12291	-2.23	0.0	2.29	0.76	0610009E20Rik 1600020H07Rik 1810020E01Rik 5033425B17Rik Acadvl Acas2 Acat1 Adk Alas1 Aldh6a1 Aldh9a1 Ap3d1 Arfl4 Atp5a1 Atp5g3 Auh BC013529 BC024806 BC027342 Bcap29 Bckdhb Brp44l Car3 Ccl24 Cd1d1 Cd302 Cd59a Cel Clca3 Clybl Cpt2 Cugbp2 Cyb5 Cyp2j9 Dact1 Dci Dhodh Dlst Dnajc12 Dnajc7 Dnpep Dusp1 Eef2 Ehd2 Ell2 Eltd1 Enpep Etfa Etfdh Fabp3 Fbxo9 Fech Fgg Fkbp9 Fmo1 Folh1 Folr1 Gbp1 Ghitm Gpd2 Hbld1…
117	V$GRE_C: Glucocorticoid response element	29	29	535	571	15036	-2.24	0.0	3.04	1.22	1810037K07Rik 2810004N20Rik B3galt3 BC009118 C1r Car5b Cav1 Chst1 Cidea Col4a1 Cyp2e1 Dlat Dusp1 Fmo1 Folh1 Ghitm Ghr Hsd17b4 Icam2 Maoa March5 Ndufb8 Orm1 Peci Pex16 Sdpr Surf1 Txnl2 Ywhab
118	V$AREB6_01: AREB6 (Atp1a1 regulatory element binding factor 6)	109	109	455	3382	12225	-2.25	0.0	0.09	0.0	1600020H07Rik 1810037K07Rik 2310043K02Rik 2510010F15Rik 5033425B17Rik 5730439E10Rik 6330579B17Rik AF397014 Acadl Acadm Acadsb Adfp Adh1 Ak2 Ak3l1 Arl4 BC009118 Btbd1 C1s Cabc1 Calca Car5b Ccl24 Ccnd2 Cd1d1 Cd302 Ceacam10 Cel Cidec Col4a1 Cplx1 Ctsl Cxcl13 Dci Defb1 Dnajc4 E130016I23Rik Echdc1 Ehd2 Etfa Fasn Fcgrt Fhl1 Fkbp9 Fn3k Folr1 Fxyd2 Gcdh Ghitm Glcci1 Glrx2 Grpel1 Gstm1 Gstm2 Gstm3 Gypc He…
119	V$COUP_DR1_Q6	24	24	540	451	15156	-2.25	0.0	3.1	1.25	Aldh9a1 Clca3 Cplx1 Ehd2 Fgb Folh1 Fxyd1 Glrx2 Gypc Hbld2 Htatsf1 Kcnk2 Khk Nomo1 Pck1 Pcx Pex16 Psen2 Qdpr Rarres2 Slc16a1 Sod2 Thy1 Ttc7b
120	V$VMYB_01: v-Myb	415	415	149	11115	4492	-2.29	0.0	2.12	0.68	0610009E20Rik 0610039N19Rik 1110020A09Rik 1110028N05Rik 1110038M16Rik 1600020H07Rik 1700073K01Rik 1810020E01Rik 1810037K07Rik 1810044O22Rik 1810057E01Rik 2010002H18Rik 2310008M20Rik 2310043K02Rik 2410011G03Rik 2610205H19Rik 2610318K02Rik 2900027G03Rik 5033425B17Rik 9030611N15Rik AF397014 Aacs Abcb6 Abcd3 Abcg2 Acad8 Acadl Acadm Acadsb Acadvl Acas2 Acat1 Aco2 Acyp2 Adcy4 Adfp Adk Ak2 Ak3l1 Aldh1a1…
121	V$IRF1_01: interferon regulatory factor 1	6	6	558	351	15256	-2.31	0.0	0.01	0.0	Indo Lhx8 Mgst1 Ndufab1 Snrk Twist2
122	V$MYC_Q2	117	117	447	2903	12704	-2.33	0.0	2.2	0.71	1810020E01Rik 9030611N15Rik Abcb6 Abcg2 Acat1 Adfp Adh1 Adk Aldoa Ap3d1 Art3 Atp5a1 Atp5g3 Atpaf2 BC002236 BC013529 BC016495 BC019806 BC024806 BC027342 Bcap29 Bnip3 Brp44l Cck Ccnd2 Cd151 Cd164 Ceacam10 Chst1 Crat Cri1 Ctsl Dact1 Dcxr Defb1 Dgat2 Dnpep Dpt Dusp1 E130016I23Rik Eef2 Eef2k Ell2 Elovl6 Esrra Etfa Fabp3 Fbxo18 Fcgrt Fech Fkbp9 Fn3k Folh1 Gcsh Gpm6b Gstm2 Guk1 Gyg1 Gzma Homer2 Hoxa7 Hs…
123	V$OSF2_Q6	364	364	200	10431	5176	-2.33	0.0	0.13	0.0	0610039N19Rik 1110020A09Rik 1110054N06Rik 1600020H07Rik 1810037K07Rik 1810044O22Rik 2310043K02Rik 2510010F15Rik 2810004N20Rik 5033425B17Rik 6330579B17Rik 9030611N15Rik AF397014 Aacs Abcd3 Acad8 Acadm Acadsb Acadvl Acas2 Acat1 Acox1 Acyp2 Adcy4 Adfp Adk Ak2 Ak3l1 Alas1 Aldh1a7 Aldh2 Aldh4a1 Aldh9a1 Aldoa Amy1 Antxr1 Aoc3 Aox1 Aox3 Ap3d1 Arfl4 Arg2 Arhgap24 Art3 Asb13 Atp5a1 Atp5b Atp5c1 Atpaf2 Auh…
124	V$PAX6_Q2	125	125	439	3121	12486	-2.33	0.0	2.17	0.7	0610009E20Rik 0610039N19Rik 1110020A09Rik 1700073K01Rik 1810020E01Rik 1810044O22Rik 2410011G03Rik 2510010F15Rik 2810004N20Rik 2900027G03Rik 5730439E10Rik 9030611N15Rik Aacs Acadsb Acadvl Aco2 Acyp2 Adfp Ak2 Ak3l1 Aoc3 Aox1 Arfl4 Asb13 Atp5a1 Atp5d BC003479 BC005471 BC009118 BC010787 BC013529 BC016495 Bckdhb Bphl Btbd1 Cd151 Cd59a Ceacam10 Chn1 Cidec Clpx Clybl Cnn1 Cox4i1 Ctse Ctsl Cyc1 D5Ertd33e…
125	V$NFKB_Q6_01	373	373	191	9961	5646	-2.34	0.0	1.96	0.59	0610009E20Rik 0610039N19Rik 1110028N05Rik 1600020H07Rik 1700073K01Rik 1810057E01Rik 2010002H18Rik 2310008M20Rik 2310043K02Rik 2410011G03Rik 2610205H19Rik 2610318K02Rik 2810004N20Rik 2900027G03Rik 5033425B17Rik 6330579B17Rik 9030611N15Rik AF397014 Abcd3 Acadl Acadm Acas2 Acat1 Aco1 Aco2 Acox1 Adcy4 Adfp Adk Ak2 Ak3l1 Alas1 Aldh1a1 Aldh6a1 Aldoa Amy1 Antxr1 Aoc3 Aox3 Ap3d1 Arg2 Arl4 Art3 As3mt Atp5…
126	V$ELF1_Q6	254	254	310	7385	8222	-2.36	0.0	0.14	0.0	0610009E20Rik 0610039N19Rik 1700073K01Rik 1810020E01Rik 1810057E01Rik 2510010F15Rik 2610205H19Rik 2810004N20Rik 6330579B17Rik 9030611N15Rik AF397014 Abca8a Acad8 Acadl Acadsb Acas2 Aco1 Acox1 Acyp2 Adcy4 Ak2 Ak3l1 Alas1 Aldh1a1 Aldh1a7 Aldh2 Aldh4a1 Aldh6a1 Amy1 Aox3 Arfl4 Art3 Atp5c1 Atpaf2 Auh B3galt3 BC004012 BC005471 BC054059 Bcap29 Bphl C1r C1s Capn7 Car3 Car5b Cat Ccbl2 Cck Ccnd2 Cd151 Cd1d…
127	V$TGIF_01: TGIF (5'TG3' interacting factor)	167	167	397	4278	11329	-2.36	0.0	2.0	0.6	0610009E20Rik 0610039N19Rik 1110020A09Rik 1110054N06Rik 1810057E01Rik 2010002H18Rik 2810004N20Rik 2900027G03Rik 5033425B17Rik 5730439E10Rik 6330579B17Rik Abca8a Acadl Acadm Acadsb Ak2 Ak3l1 Aldh1a7 Aldh4a1 Aox1 Atp5b Atpaf2 BC004012 BC005471 BC013529 BC054059 Blcap Bloc1s1 Car4 Car5b Cck Cd164 Cidec Cish Coq7 Cpt2 Crat Creb3 Crym Cs Cugbp2 Cxcl15 Cyc1 Cyp2e1 D5Ertd33e Defb1 Dgat2 Dnajc7 Dp1l1 Ech…
128	V$XFD1_01: Xenopus fork head domain factor 1	82	82	482	2597	13010	-2.37	0.0	0.09	0.0	1110038M16Rik 1600020H07Rik 2610205H19Rik Aacs Abca8a Acad8 Acadsb Adfp Aldh6a1 Arfl4 Bloc1s1 Cat Cd36 Cox5a Csnb Ctse Cxcl15 Cyb5 Cyp2e1 D5Ertd33e Defb1 Dhodh Dnajc12 Dnajc7 Ech1 Echs1 Eef2k Ela1 Ell2 Elovl6 Eng Enpep Etfa Etfdh Fabp3 Fcna Fgb Fhit Figf G0s2 Gfpt2 Ggtla1 Ghitm Glud1 Glycam1 Hint2 Hoxa2 Kcna5 LOC330189 Lace1 Lhx8 Mmd Ndufab1 Ndufaf1 Ndufb8 Ndufs7 Oat Omd Pank3 Pcca Pde1a Pep4 Pkd…
129	V$CREBP1_01: cAMP-responsive element binding protein 1	15	15	549	247	15360	-2.39	0.0	3.18	1.29	1810057E01Rik Aldh6a1 Arl4 BC002236 BC019806 Gpm6b Hbld2 Homer2 Mfn2 Ormdl3 Pck1 Riok3 Stx18 Tm7sf2 Zfp106
130	V$FOXP3_Q4	322	322	242	9252	6355	-2.39	0.0	0.15	0.0	1110020A09Rik 1600020H07Rik 1700073K01Rik 1810044O22Rik 1810057E01Rik 2310008M20Rik 2310043K02Rik 2410011G03Rik 2810004N20Rik 2900027G03Rik 5033425B17Rik 5730439E10Rik 6330579B17Rik Aacs Abca8a Abcd3 Abcg2 Acad8 Acadm Acadsb Acadvl Acas2 Acat1 Aco2 Adcy4 Adh1 Alas1 Aldh1a1 Aldh1a7 Aldh2 Aldh9a1 Aoc3 Aox3 Ap3d1 Arfl4 Arg2 Arhgap24 Arl4 Art3 Asb13 Atp5a1 Atp5c1 Atp5d Atp5g3 Auh BC003479 BC004012 BC…
131	V$CMYB_01: c-Myb	127	127	437	3190	12417	-2.4	0.0	2.07	0.66	1110038M16Rik 1810037K07Rik 2610205H19Rik 2900027G03Rik 5730439E10Rik 6330579B17Rik 9030611N15Rik AF397014 Abcg2 Acadl Acyp2 Adcy4 Ak2 Aldh2 Aldh6a1 Ap3d1 Arhgap24 Asb13 Atp5d B3galt3 BC010787 BC016495 BC027342 Bphl Brp44l Car4 Ccnd2 Cd164 Cd1d1 Cdo1 Chn1 Cish Clca3 Col5a2 Coq7 Cox4i1 Cox5a Cox6a1 Crat Crym Cyp2e1 D5Ertd33e D8Ertd594e Dgat1 Dhodh Dhrs7 Dnpep E130016I23Rik Ebf1 Eef2 Eng Etfdh Fabp…
132	V$LDSPOLYA_B: Lentiviral Poly A downstream element	441	441	123	12521	3086	-2.42	0.0	0.11	0.0	0610009E20Rik 0610039N19Rik 1110020A09Rik 1110028N05Rik 1110038M16Rik 1110054N06Rik 1600020H07Rik 1700073K01Rik 1810020E01Rik 1810037K07Rik 1810057E01Rik 2010002H18Rik 2410011G03Rik 2610318K02Rik 2810004N20Rik 2900027G03Rik 5033425B17Rik 5730439E10Rik 6330579B17Rik 9030611N15Rik Aacs Abca8a Abcd3 Abcg2 Acad8 Acadl Acadm Acadsb Acadvl Acas2 Acat1 Aco1 Acox1 Acyp2 Adcy4 Adfp Adh1 Adk Ak2 Ak3l1 Alas…
133	V$PR_02: is recognized by progesterone receptor	38	38	526	814	14793	-2.44	0.0	2.64	0.99	1700073K01Rik 2310008M20Rik 2810004N20Rik 9030611N15Rik Art3 B3galt3 Car5b Ces3 Chst1 Clca3 Cyp2j9 Dhodh Dlat Fap Gcdh Ghr Gstm1 Hint3 Hsd17b4 Itih2 Kcnk2 Lama1 Lgals8 March5 Ndufa5 Ndufb8 Peci Pex13 Rcn3 Scp2 Sdpr Slc25a3 Suclg1 Sult1a1 Surf1 Thy1 Txnl2 Ywhab
134	V$E2A_Q2	323	323	241	9264	6343	-2.45	0.0	0.16	0.0	0610009E20Rik 0610039N19Rik 1110020A09Rik 1110028N05Rik 1110054N06Rik 1600020H07Rik 1700073K01Rik 1810037K07Rik 2010002H18Rik 2310008M20Rik 2310043K02Rik 2410011G03Rik 2610205H19Rik 2610318K02Rik 2810004N20Rik 2900027G03Rik 5033425B17Rik 5730439E10Rik 9030611N15Rik Aacs Abcb6 Acad8 Acadvl Acat1 Aco1 Aco2 Adcy4 Adfp Adk Alas1 Aldh1a1 Aldh4a1 Aldh6a1 Aldoa Antxr1 Aoc3 Aox1 Aox3 Ap3d1 Arfl4 Arg2 Arh…
135	V$SF1_Q6	97	97	467	2388	13219	-2.48	0.0	2.1	0.68	0610039N19Rik 1810057E01Rik 2510010F15Rik 2610318K02Rik Abcg2 Acad8 Aco2 Acox1 Ak2 Alas1 Arl4 Atp5b Atp5g3 BC004012 Bnip3 Bphl Brp44l C1r Ccbl2 Cel Ckb Clpx Cnn1 Cox4i1 Crym Ctse Cugbp2 Dact1 Dci Dcxr Dhrs7 Dld Dp1l1 Ech1 Elovl6 Esrra Fabp3 Fh1 Fn3k Fthfd Fxyd2 Fzd4 Gcsh Ghitm Gimap6 Glycam1 Gm169 Gstm1 Gstm3 Hagh Hbld2 Hk2 Homer2 Hoxa7 Hsd11b1 Hspa9a Idh3b Lamb1-1 Lgals8 Lpgat1 Mir16 Mrpl12 Mtch…
136	V$ETS2_B: c-Ets-2 binding sites	144	144	420	4303	11304	-2.48	0.0	0.14	0.0	0610039N19Rik 1810037K07Rik 2510010F15Rik 2610318K02Rik 6330579B17Rik 9030611N15Rik Abca8a Abcg2 Adcy4 Adh1 Ak2 Ak3l1 Aldh1a7 Aldh2 Aldh9a1 Amy1 Aoc3 Aox1 Art3 Atp5c1 Atp5g3 BC019806 BC024806 BC054059 Blcap Brp44l Calca Cck Ccl24 Ccnd2 Cd59a Ceacam10 Coasy Creb3 Ctse Ctsl Cxcl13 Cyp2e1 D5Ertd33e Dcn Dgat1 Dhrs7 Dnajc12 Ehd2 Eif4e3 Eng Enpep Ephx2 Etfa Etfdh Fabp5 Fbxo9 Fcna Fdx1 Fh1 Figf Folr1 Ft…
137	V$GATA2_02: GATA-binding factor 2	181	181	383	5326	10281	-2.48	0.0	0.16	0.0	0610039N19Rik 1110038M16Rik 1810057E01Rik 2610318K02Rik 2810004N20Rik 2900027G03Rik 9030611N15Rik Abca8a Acad8 Acadvl Adcy4 Ak3l1 Aldh1a1 Aldh4a1 Antxr1 Aox3 Ap3d1 Art3 Atp5b Atp5c1 Atp5g3 Auh B3galt3 BC009118 Bckdhb Bphl C1r C1s Car5b Cat Cav1 Ccl24 Cd36 Cel Ces3 Cish Clca3 Cnn1 Coq7 Cplx1 Cs Csnb Ctse Cugbp2 Cxcl13 Cyc1 Dact1 Dci Decr1 Defb1 Dgat1 Dgat2 Dhrs7 Dnajc7 Dpep1 Dpt Dusp1 E130016I23Ri…
138	V$OCT1_06: octamer-binding factor 1	299	299	265	8589	7018	-2.48	0.0	0.18	0.0	0610009E20Rik 0610039N19Rik 1110038M16Rik 1110054N06Rik 1700073K01Rik 1810037K07Rik 2010002H18Rik 2310008M20Rik 2410011G03Rik 2610318K02Rik 2900027G03Rik 9030611N15Rik Aacs Abcb6 Abcg2 Acad8 Acadl Acadm Acas2 Acat1 Aco2 Acyp2 Adcy4 Adfp Ak2 Aldh4a1 Amy1 Aoc3 Aox3 Arfl4 Arg2 Arhgap24 As3mt Asb13 Atp5c1 Atp5d Atp5g3 Auh B3galt3 BC002236 BC003479 BC009118 BC010787 BC016495 Bcap29 Bckdhb Blcap Bloc1s…
139	V$ARP1_01: apolipoprotein AI regulatory protein 1	50	50	514	1666	13941	-2.5	0.0	0.07	0.0	0610009E20Rik 2810004N20Rik Acyp2 Ak2 Atp5a1 Bphl Cabc1 Car4 Cd59a Chpt1 Cidec Coasy Cs Cugbp2 Dbp Echs1 Fhit Ggt1 Ghitm Gimap6 Gpm6b Gpt1 Hadhsc Hoxd8 Icam2 Leng1 Loxl1 Ltbp4 Mmaa Ndufs3 Ndufv1 Pbef1 Pdk4 Phyh Pnpla2 Rgl1 Rgs7 Rpp14 Sept4 Sh3bp5 Slc16a7 Slc25a4 Sod2 Sult1a1 Surf1 Tcf15 Tm7sf2 Tmem45b U2af1-rs1 Uqcrc2
140	V$ALPHACP1_01	21	21	543	395	15212	-2.53	0.0	2.84	1.11	1810020E01Rik Aldh1a7 BC010787 C1r Dbp Dcxr Dnajc12 Ebf2 Enpep Etfa Etfdh Folh1 Hint2 Hk2 Mir16 Ndufb3 Riok3 Sept4 Sycp3 Uqcr Ywhab
141	V$PITX2_Q2: pituitary homeobox factor 2	231	231	333	6688	8919	-2.54	0.0	0.19	0.0	0610039N19Rik 1110020A09Rik 1110038M16Rik 1110054N06Rik 1700073K01Rik 1810020E01Rik 2010002H18Rik 2410011G03Rik 2610318K02Rik 2810004N20Rik Aacs Abca8a Abcg2 Acad8 Acadm Acadsb Acadvl Aco2 Acox1 Acyp2 Adfp Ak2 Alas1 Aldh2 Aldh4a1 Amy1 Aoc3 Aox1 Aox3 Ap3d1 Arfl4 Arg2 Art3 As3mt Atp5a1 Atp5d Atp5g3 Auh BC003479 BC005471 BC009118 BC010787 BC013529 BC016495 BC019806 Bckdhb Bloc1s1 Bnip3 Btbd1 Btn1a1 …
142	V$OCT_C: Octamer binding site	29	29	535	1048	14559	-2.57	0.0	0.06	0.0	1810057E01Rik 2010002H18Rik 2410011G03Rik Abcg2 Aldh1a7 Asb13 BC013529 C1r Creb3 Cyp2j9 D8Ertd594e Ebf1 Esrra Figf Glud1 Lpl Lum Mocs2 Ndufa5 Pmpcb Prr6 Riok3 Slc22a3 Stc2 Sucnr1 Sycp3 Tde2 Tek Upk3a
143	V$MTATA_B: Muscle TATA box	260	260	304	7477	8130	-2.57	0.0	0.21	0.0	1110028N05Rik 1110038M16Rik 1110054N06Rik 1600020H07Rik 1810057E01Rik 2310043K02Rik 2410011G03Rik 2810004N20Rik 2900027G03Rik 6330579B17Rik 9030611N15Rik Aacs Abca8a Abcb6 Abcd3 Abcg2 Acadl Acadm Acadsb Acox1 Adh1 Adk Ak2 Ak3l1 Alas1 Aldh1a7 Aldoa Amy1 Aoc3 Aox1 Aox3 Ap3d1 Arg2 Atp5b Atp5c1 Auh BC002236 BC003479 BC010787 BC013529 BC016495 BC027342 BC054059 Bckdhb Btbd1 Cabc1 Calca Car4 Cav1 Ccbl2…
144	V$VMAF_01: v-Maf	364	364	200	9786	5821	-2.58	0.0	1.61	0.4	0610039N19Rik 1110054N06Rik 1810037K07Rik 1810044O22Rik 2010002H18Rik 2310008M20Rik 2310043K02Rik 2610205H19Rik 2610318K02Rik 2810004N20Rik 2900027G03Rik 5033425B17Rik 5730439E10Rik 9030611N15Rik AF397014 Aacs Abcb6 Abcd3 Abcg2 Acadm Acas2 Acat1 Aco1 Aco2 Acyp2 Adfp Adk Ak2 Aldh2 Aldh4a1 Aldh6a1 Aldh9a1 Aldoa Amy1 Ap3d1 Arfl4 Arg2 Arhgap24 Arl4 Art3 Asb13 Atp5d Atp5g3 Atpaf2 B3galt3 BC002236 BC00…
145	V$CEBP_C: C/EBP binding site	124	124	440	3719	11888	-2.59	0.0	0.16	0.0	1810057E01Rik 2410011G03Rik 2510010F15Rik 2900027G03Rik Abca8a Acad8 Acadvl Aldh2 Aoc3 Aox1 Arfl4 Arhgap24 Arl4 Atp5c1 BC003479 BC010787 Bckdhb Bcs1l Blcap Car3 Car4 Ccbl2 Cd1d1 Chst1 Coq7 Cri1 Cyp2e1 Cyp2j9 Dcn Decr1 Dhodh Dpt E130016I23Rik Echdc1 Echs1 Eef2 Fabp5 Fmo1 Folh1 Fzd4 Gbp1 Gcdh Glcci1 Gldc Glrx2 Gpd2 Gpt1 Gpt2 Gstk1 Gstm1 Gstm2 Gyg1 Hadhsc Hagh Heph Hk2 Hnmt Hoxd8 Htatsf1 Igfbp6 Itm2…
146	V$YY1_02: Yin and Yang 1	68	68	496	1623	13984	-2.59	0.0	2.14	0.68	0610009E20Rik 2310008M20Rik 6330579B17Rik Acadm Acadvl Acyp2 Adfp Adk Antxr1 Ap3d1 Atp5b Atpaf2 Auh BC010787 Bcap29 Cav1 Cd302 Chst1 Ckb Crat Cyb5 Cyp2j9 Dci Dnajb4 Dnajc12 Ebf2 Ela1 Fabp5 Fasn Gpd2 Hint2 Hoxa2 Hsdl2 Hspa9a Lace1 Lhx8 Lipe Ltbp4 Matn2 Metap2 Mrpl11 Mtch2 Ndufa9 Ndufs2 Ndufs3 Ndufs7 Nifun Osbpl2 Pdhb Pgcp Pla2g6 Pmpcb Ppargc1b Prdx3 Pthr1 Pyp Reck S3-12 Sdhb Slc25a10 Sycp3 Tmem15 …
147	V$GFI1_01: growth factor independence 1	155	155	409	4563	11044	-2.62	0.0	0.19	0.0	0610009E20Rik 1110038M16Rik 1600020H07Rik 1810037K07Rik 2410011G03Rik 2510010F15Rik 2900027G03Rik 9030611N15Rik Acad8 Acadsb Acyp2 Adcy4 Adh1 Aldh1a1 Aldh9a1 Aoc3 Aox1 Ap3d1 Art3 Atp5a1 Atp5g3 BC004012 BC005471 BC016495 BC054059 Bcs1l Bnip3 Cat Cav1 Cd164 Cd59a Chn1 Chpt1 Col5a2 Coq3 Coq7 Cox6a1 Ctse Cugbp2 Dci Dld Dlst Dnajc4 Dnajd1 Dpt Ebf1 Ech1 Echs1 Eef2k Etfdh Fbxo9 Fcgrt Fech Fgb Fh1 Fhl1 F…
148	V$CHOP_01: heterodimers of CHOP and C/EBPalpha	152	152	412	4476	11131	-2.63	0.0	0.19	0.0	1700073K01Rik 1810044O22Rik 2310043K02Rik 2410011G03Rik 2610205H19Rik 2900027G03Rik Aacs Abcb6 Acad8 Acadsb Acas2 Acox1 Adcy4 Adfp Adk Alas1 Aldh9a1 Aox1 Ap3d1 Arg2 Atp5b Atp5d BC009118 BC013529 BC016495 BC019806 Bckdhb Bcs1l Bnip3 C1r C1s Car3 Car4 Cck Ccl24 Ccnd2 Cdo1 Ces3 Cish Cnn1 Cox6a1 Creb3 Cri1 Cs Cxcl12 Cxcl13 Cyp2j9 Dbp Dcxr Dgat1 Dhrs7 Dnajd1 Dusp1 Echs1 Eif4e3 Enpep Ephx2 Etfa Etfdh F…
149	V$PAX_Q6	547	547	17	14924	683	-2.64	0.0	2.7	1.02	0610009E20Rik 0610039N19Rik 1110020A09Rik 1110028N05Rik 1110038M16Rik 1600020H07Rik 1700073K01Rik 1810020E01Rik 1810037K07Rik 1810044O22Rik 1810057E01Rik 2010002H18Rik 2310008M20Rik 2310043K02Rik 2410011G03Rik 2510010F15Rik 2610318K02Rik 2810004N20Rik 2900027G03Rik 5033425B17Rik 5730439E10Rik 6330579B17Rik 9030611N15Rik AF397014 Aacs Abca8a Abcb6 Abcd3 Abcg2 Acad8 Acadl Acadm Acadsb Acadvl Acas2 …
150	V$DR3_Q4: direct repeat 3	70	70	494	2205	13402	-2.66	0.0	0.12	0.0	0610009E20Rik 1110038M16Rik 1810020E01Rik 2310008M20Rik 2610205H19Rik 2610318K02Rik 6330579B17Rik AF397014 Acadsb Acat1 Aco2 Acox1 Ak3l1 BC013529 BC016495 Cabc1 Car5b Cel Cish Col4a1 Cplx1 Cs Dcxr Dhrs7 Echs1 Eef2k Etfdh Fabp3 Fabp5 Fah Fcgrt Fdx1 Fgg Gcsh Gpt1 Indo Lactb Lama1 March5 Matn2 Mmaa Mtch2 Nomo1 Osbpl2 Pck1 Pcx Pde8a Pdhb Peci Pep4 Pmvk Pygb Pyp Ropn1l Scd1 Sdpr Slc16a7 Slc25a10 Slc25…
151	V$HNF1_01: hepatic nuclear factor 1	92	92	472	2815	12792	-2.66	0.0	0.14	0.0	1600020H07Rik 1700073K01Rik 2010002H18Rik 2810004N20Rik Abcd3 Abcg2 Acadl Acat1 Ak2 Ak3l1 Antxr1 Aoc3 Aox3 Atp5a1 Atp5b BC013529 BC016495 BC027342 Blcap Btbd1 Capn7 Cav1 Cd36 Coasy Coq3 Coq7 Cox5a Cs D8Ertd594e Dlst Ebf2 Eef2k Elovl6 Enpep Ephx2 Fcgrt Fdx1 Fgb Fh1 Fhit Fhl1 Folr1 Gcdh Glycam1 Gpm6b Grb14 Gsn Gzma Hadhb Hnmt Hoxa2 Hoxd8 Inmt Irf4 Kcna5 Klhl7 Krt1-19 Lhx8 Lpin1 March5 Mccc1 Mdh2 Mm…
152	V$MMEF2_Q6: myocyte enhancer factor	176	176	388	5125	10482	-2.67	0.0	0.22	0.0	0610039N19Rik 1110028N05Rik 1810057E01Rik 2310008M20Rik 2310043K02Rik 2410011G03Rik 2510010F15Rik 2610318K02Rik 5730439E10Rik 9030611N15Rik Acad8 Acadsb Acadvl Acox1 Aldh1a7 Amy1 Antxr1 Aox1 Arfl4 Arg2 Art3 As3mt Atp5a1 Atp5g3 BC003479 BC005471 BC054059 Bcap29 Bnip3 Brp44l Btbd1 C1r Cav1 Cd1d1 Cd36 Cdo1 Ces3 Chn1 Cidec Cnn1 Col5a2 Coq7 Csnb Ctse Ctsl Cxcl12 Cxcl13 Cxcl15 Cyb5 Cyp2e1 Cyp2j9 D5Ertd…
153	V$NFY_Q6: nuclear factor Y (Y-box binding factor)	207	207	357	5491	10116	-2.69	0.0	1.42	0.3	0610009E20Rik 1110028N05Rik 1110054N06Rik 1810020E01Rik 1810044O22Rik 2010002H18Rik 2310043K02Rik 2510010F15Rik 2610205H19Rik 5730439E10Rik 6330579B17Rik AF397014 Abca8a Abcb6 Abcd3 Acad8 Acadl Acat1 Aco2 Acox1 Adk Ak2 Aldh1a7 Aldh2 Aldh4a1 Aldh6a1 Aldh9a1 Antxr1 Aox1 Ap3d1 Arl4 Atp5a1 BC002236 BC010787 BC019806 BC024806 Bckdhb Bnip3 Brp44l Btbd1 C1r C1s Calca Car3 Car4 Car5b Cat Ccbl2 Cd151 Cd30…
154	V$TAXCREB_01: Tax/CREB complex	21	21	543	406	15201	-2.7	0.0	2.63	0.99	Acadm Ak2 Aldh6a1 BC027342 Crat Ddx50 Dgat1 Dusp1 Echs1 Eif4ebp1 Ggt1 Hoxd8 Mrpl12 Nomo1 Osbpl2 Park7 Pbef1 Pcca Pdk4 Sdhb Slc5a6
155	V$FOX_Q2	438	438	126	11866	3741	-2.7	0.0	1.61	0.4	0610039N19Rik 1110020A09Rik 1110038M16Rik 1110054N06Rik 1600020H07Rik 1700073K01Rik 1810020E01Rik 1810037K07Rik 1810044O22Rik 1810057E01Rik 2010002H18Rik 2310008M20Rik 2410011G03Rik 2510010F15Rik 2610205H19Rik 2610318K02Rik 2810004N20Rik 2900027G03Rik 5730439E10Rik 9030611N15Rik Aacs Abca8a Abcd3 Abcg2 Acad8 Acadl Acadm Acadsb Acadvl Acas2 Acat1 Aco2 Acox1 Acyp2 Adcy4 Adfp Adh1 Adk Ak3l1 Alas1 Al…
156	V$PADS_C: Retroviral Poly A downstream element	155	155	409	4048	11559	-2.7	0.0	1.52	0.34	1110028N05Rik 1810020E01Rik 1810037K07Rik 1810044O22Rik 1810057E01Rik 2310008M20Rik 2310043K02Rik 2610205H19Rik 5033425B17Rik Aacs Abca8a Abcd3 Acad8 Acadm Acadvl Acas2 Aco1 Adfp Aldh4a1 Amy1 Aox1 Ap3d1 Arg2 Arhgap24 Asb13 Atp5a1 Atp5b Atp5g3 Auh BC002236 BC010787 BC027342 Bloc1s1 Capn7 Car5b Cd164 Cd302 Chpt1 Cish Clybl Col4a1 Cplx1 Ctse Ctsl Cyb5 Cyc1 D7Rp2e D8Ertd594e Dcn Dgat1 Dld Dnajb4 Dpep…
157	V$PAX6_01: Pax-6	272	272	292	7310	8297	-2.71	0.0	1.3	0.23	0610009E20Rik 1110020A09Rik 1110038M16Rik 1110054N06Rik 1600020H07Rik 1700073K01Rik 1810020E01Rik 1810044O22Rik 1810057E01Rik 2010002H18Rik 2310008M20Rik 2310043K02Rik 2610318K02Rik 2810004N20Rik 5033425B17Rik 5730439E10Rik 9030611N15Rik AF397014 Aacs Abca8a Abcg2 Acadvl Aco2 Acyp2 Adk Ak3l1 Aldh1a1 Aldh4a1 Antxr1 Aox1 Aox3 Ap3d1 Arhgap24 Art3 Asb13 Atp5b Atp5c1 BC005471 BC010787 BC024806 Bcap29 …
158	V$HNF3ALPHA_Q6	482	482	82	13081	2526	-2.71	0.0	1.82	0.49	0610009E20Rik 0610039N19Rik 1110020A09Rik 1110038M16Rik 1110054N06Rik 1600020H07Rik 1700073K01Rik 1810020E01Rik 1810037K07Rik 1810044O22Rik 1810057E01Rik 2010002H18Rik 2310008M20Rik 2310043K02Rik 2410011G03Rik 2510010F15Rik 2610205H19Rik 2610318K02Rik 2810004N20Rik 2900027G03Rik 5730439E10Rik 9030611N15Rik Aacs Abca8a Abcb6 Abcd3 Abcg2 Acad8 Acadl Acadm Acadsb Acadvl Acas2 Acat1 Aco1 Aco2 Acox1 A…
159	V$CEBPDELTA_Q6	410	410	154	11579	4028	-2.72	0.0	0.22	0.0	1110020A09Rik 1110038M16Rik 1110054N06Rik 1600020H07Rik 1700073K01Rik 1810020E01Rik 1810037K07Rik 1810044O22Rik 1810057E01Rik 2310008M20Rik 2310043K02Rik 2510010F15Rik 2610318K02Rik 2810004N20Rik 2900027G03Rik 5033425B17Rik 5730439E10Rik 9030611N15Rik AF397014 Aacs Abca8a Abcd3 Abcg2 Acad8 Acadl Acadsb Acadvl Acas2 Acat1 Acox1 Acyp2 Adfp Adk Aldh1a7 Aldh2 Aldh6a1 Aldh9a1 Amy1 Aoc3 Aox1 Aox3 Arfl4…
160	V$AP1_C: AP-1 binding site	97	97	467	2937	12670	-2.73	0.0	0.17	0.0	0610039N19Rik 1700073K01Rik 1810057E01Rik 9030611N15Rik Abca8a Acadsb Acadvl Adk Alas1 Aldh1a7 Aox1 Asb13 Atp5c1 BC010787 BC013529 Bcs1l Blcap Bphl Btn1a1 Cabc1 Car5b Cd151 Cd302 Chst1 Cidec Cish Cox5a Cox6a1 Cplx1 Crym Cugbp2 D5Ertd33e Dci Dnajc12 Dnajc4 Ell2 Fgb Figf Foxa1 Fxyd1 Gbp1 Gfpt2 Ghr Glud1 Gzma Hadhb Hbld2 Heph Hint3 Irf4 Itih2 Kcnk2 Lactb2 Lamb1-1 Lias Lifr Lpin1 Maoa Mccc1 Metap2 Mi…
161	V$LEF1TCF1_Q4	270	270	294	7675	7932	-2.74	0.0	0.3	0.0	0610009E20Rik 1110020A09Rik 1700073K01Rik 2010002H18Rik 2310008M20Rik 2310043K02Rik 2410011G03Rik 2510010F15Rik 2810004N20Rik 5033425B17Rik Aacs Abcb6 Abcg2 Acad8 Aco2 Acox1 Adh1 Ak2 Ak3l1 Aldh2 Aldh9a1 Amy1 Aox1 Aox3 Arg2 Asb13 Atp5a1 Atp5b Atp5c1 Atp5d Atp5g3 B3galt3 BC004012 BC005471 BC009118 BC013529 BC019806 BC054059 Bcs1l Bloc1s1 Bnip3 Bphl Btbd1 Btn1a1 Cabc1 Calca Car3 Car5b Cat Cck Ccl24 …
162	V$MYCMAX_02: c-Myc:Max heterodimer	187	187	377	5390	10217	-2.75	0.0	0.27	0.0	1110054N06Rik 1810020E01Rik 1810044O22Rik 2810004N20Rik 6330579B17Rik 9030611N15Rik Aacs Abcb6 Abcg2 Acadsb Acat1 Acox1 Adfp Adh1 Adk Aldh2 Aldh6a1 Aldoa Aoc3 Arfl4 Arl4 Art3 Atp5a1 Atp5g3 Atpaf2 Auh BC002236 BC003479 BC005471 BC013529 BC016495 BC019806 BC024806 BC027342 Bcap29 Bcs1l Bloc1s1 Bnip3 Btbd1 Car5b Cck Ccnd2 Cd151 Cd164 Cd36 Ceacam10 Chst1 Cited1 Coasy Col4a1 Crat Cri1 Cs Ctse Ctsl Cug…
163	V$MEF2_Q6_01	326	326	238	9214	6393	-2.76	0.0	0.31	0.0	1110028N05Rik 1110038M16Rik 1600020H07Rik 1700073K01Rik 1810057E01Rik 2010002H18Rik 2310043K02Rik 2410011G03Rik 2610318K02Rik 2810004N20Rik 2900027G03Rik 9030611N15Rik AF397014 Aacs Abca8a Abcb6 Abcd3 Abcg2 Acadl Acadsb Acadvl Aco2 Acox1 Acyp2 Adcy4 Adfp Adh1 Adk Ak2 Alas1 Aldh1a1 Aldh1a7 Aldh2 Aldh4a1 Aldh6a1 Amy1 Antxr1 Aoc3 Aox1 Aox3 Ap3d1 Arfl4 Arg2 Arl4 Art3 As3mt Asb13 Atp5c1 Atp5g3 Auh B3g…
164	V$CEBPGAMMA_Q6	413	413	151	11211	4396	-2.78	0.0	1.38	0.3	0610009E20Rik 0610039N19Rik 1110020A09Rik 1110028N05Rik 1600020H07Rik 1700073K01Rik 1810020E01Rik 1810044O22Rik 1810057E01Rik 2010002H18Rik 2310008M20Rik 2310043K02Rik 2410011G03Rik 2510010F15Rik 2610318K02Rik 2810004N20Rik 2900027G03Rik 5033425B17Rik 6330579B17Rik 9030611N15Rik Aacs Abca8a Abcd3 Abcg2 Acadl Acadsb Acadvl Acas2 Acat1 Aco2 Acox1 Acyp2 Adcy4 Adfp Adh1 Adk Ak2 Aldh1a7 Aldh2 Aldh4a1 …
165	V$NRF2_01: nuclear respiratory factor 2	102	102	462	2594	13013	-2.78	0.0	1.64	0.41	1110028N05Rik 1810020E01Rik 2510010F15Rik 2610205H19Rik 2610318K02Rik 5730439E10Rik 6330579B17Rik AF397014 Acadsb Acas2 Acyp2 Adk Ak3l1 Ap3d1 Art3 Auh BC003479 BC019806 BC024806 Bloc1s1 Brp44l Cck Cish Clca3 Coasy Coq3 Cox4i1 Cox6a1 Cpt2 Crat Creb3 D7Rp2e Ddx50 Decr1 Dhrs7 Dlst Echdc1 Fah Fbxo18 Ghitm Gimap6 Gstm1 Hbld1 Hbld2 Hdgfrp2 Hibch Hsd17b4 Hspa9a Idh3a Idh3b Irf4 Itm2a Lace1 Mdh2 Metap2 M…
166	V$HFH1_01: HNF-3/Fkh Homolog 1	66	66	498	2065	13542	-2.79	0.0	0.14	0.0	1110020A09Rik 1110038M16Rik 2410011G03Rik 2610318K02Rik Acadm Acadsb Acas2 Acyp2 Adcy4 Adfp Adh1 BC009118 BC024806 Bcs1l Bloc1s1 Cat Cav1 Cox6a1 Ctse Cyp2j9 Decr1 Dlat Dnajd1 Dusp1 Ebf2 Eef2k Eif4e3 Eltd1 Fgb Folh1 Gimap6 Gpm6b Guk1 Gypc Hdgfrp2 Hnmt Hsd17b4 Immp2l Indo Itih2 Lactb2 Mdh2 Ndufab1 Ndufb8 Nkd1 Nrg4 Orm1 Pde1a Pdk1 Peci Peg12 Plau Polr3e Pon1 Prdx3 Reck Rspondin Sdha Selenbp1 Slc1a5 …
167	V$RORA2_01: RAR-related orphan receptor alpha2	3	3	561	221	15386	-2.8	0.0	0.01	0.0	Dbp Itih2 Procr
168	V$ATATA_B: Avian C-type TATA box	35	35	529	1193	14414	-2.8	0.0	0.09	0.0	1810044O22Rik 2810004N20Rik Acadm Amy1 Atp5g3 Bckdhb Bphl Cck Chn1 Cidec Col5a2 Coq7 Dlat Ell2 Fdx1 Gfpt2 Ghitm Glycam1 Gzma Heph Hibadh Idh3b Immp2l Jam3 Lgals8 Mfng Ndufb8 Ndufb9 Pex7 Pmvk Procr Rpl5 Slc25a5 Sqrdl Taldo1
169	V$TAL1BETAE47_01: Tal-1beta:E47 heterodimer	24	24	540	875	14732	-2.8	0.0	0.07	0.0	9030611N15Rik Aoc3 Arfl4 Arg2 Bckdhb Cidec Dcxr Dnajc12 Ela1 Fhit Ggtla1 Glycam1 Gstm2 Gstz1 Gzma Itih2 Ndufa5 Pde1a Peci Rcn3 Reck Tcf15 Tmeff1 Zfp106
170	V$MEF3_B: MEF-3	23	23	541	462	15145	-2.8	0.0	2.47	0.9	2510010F15Rik Arhgap24 Cd151 Chpt1 Cish Dcxr Dhodh Dpep1 Ebf2 Eng Fzd4 Gys2 Hoxa7 Opn3 Orm2 Phyh Pmpcb Prr6 Sgce Sntg2 St8sia4 Stat5a Uqcr
171	V$GATA1_03: GATA-binding factor 1	188	188	376	5390	10217	-2.8	0.0	0.31	0.0	0610039N19Rik 1110038M16Rik 1110054N06Rik 1700073K01Rik 1810037K07Rik 1810057E01Rik 2410011G03Rik 2900027G03Rik Aacs Abca8a Abcd3 Abcg2 Acad8 Acadsb Acadvl Acyp2 Adcy4 Adfp Aldh9a1 Aoc3 Aox1 Aox3 Ap3d1 Arfl4 Atp5c1 BC009118 BC010787 BC013529 BC016495 BC019806 BC027342 Bckdhb Bloc1s1 Bphl Brp44l Btbd1 Btn1a1 C1r C1s Car5b Cd151 Cd1d1 Cd302 Cited1 Clybl Col5a2 Coq7 Cox4i1 Cox5a Cpt2 Creb3 Csnb Ctse…
172	V$VMW65_Q6	237	237	327	6725	8882	-2.81	0.0	0.35	0.0	0610039N19Rik 1110028N05Rik 1110038M16Rik 1110054N06Rik 1600020H07Rik 1700073K01Rik 2010002H18Rik 2310008M20Rik 2310043K02Rik 2610318K02Rik 2810004N20Rik 9030611N15Rik Abca8a Abcg2 Acad8 Acadl Acadsb Acadvl Acas2 Acat1 Acox1 Adfp Adh1 Adk Ak2 Aldh1a7 Aldh6a1 Aldh9a1 Amy1 Antxr1 Aoc3 Aox1 Ap3d1 Arfl4 Arhgap24 As3mt Atp5a1 Atp5d BC005471 BC010787 BC013529 BC016495 BC019806 Bloc1s1 Bphl Brp44l Btbd1…
173	V$BACH2_01: BTB and CNC homolog 2	378	378	186	10641	4966	-2.82	0.0	0.31	0.0	0610039N19Rik 1110020A09Rik 1110028N05Rik 1700073K01Rik 1810020E01Rik 1810057E01Rik 2010002H18Rik 2310008M20Rik 2310043K02Rik 2410011G03Rik 2510010F15Rik 2610205H19Rik 2900027G03Rik 5033425B17Rik 5730439E10Rik 9030611N15Rik AF397014 Aacs Abca8a Abcb6 Acadsb Acadvl Acas2 Acat1 Aco1 Aco2 Acyp2 Adcy4 Adh1 Adk Ak2 Alas1 Aldh1a7 Aldh2 Aldh4a1 Aldh6a1 Amy1 Aoc3 Aox1 Ap3d1 Arfl4 Arg2 Arhgap24 Art3 Asb13…
174	V$USF_C: USF binding site	264	264	300	7451	8156	-2.82	0.0	0.38	0.0	1110020A09Rik 1110054N06Rik 1810020E01Rik 2010002H18Rik 2310043K02Rik 2510010F15Rik 2810004N20Rik 5730439E10Rik 6330579B17Rik 9030611N15Rik Abcb6 Abcg2 Acad8 Acadl Acadm Acadsb Acat1 Acox1 Acyp2 Adfp Adh1 Adk Ak2 Alas1 Aldh1a1 Aldh2 Aldh6a1 Aldoa Aoc3 Aox3 Ap3d1 Arfl4 Arhgap24 Art3 Atp5a1 Atp5g3 Atpaf2 BC002236 BC004012 BC005471 BC010787 BC013529 BC016495 BC019806 BC024806 BC027342 Bcap29 Bloc1s1…
175	V$CDX2_Q5	353	353	211	9928	5679	-2.83	0.0	0.35	0.0	0610039N19Rik 1110020A09Rik 1110038M16Rik 1600020H07Rik 1700073K01Rik 1810020E01Rik 1810044O22Rik 1810057E01Rik 2010002H18Rik 2310008M20Rik 2410011G03Rik 2510010F15Rik 2610318K02Rik 5730439E10Rik 9030611N15Rik Aacs Abca8a Abcb6 Abcd3 Abcg2 Acadl Acadm Acadsb Acadvl Acat1 Aco2 Acox1 Acyp2 Adcy4 Adfp Adh1 Aldh1a7 Aldh4a1 Amy1 Antxr1 Aoc3 Aox1 Aox3 Ap3d1 Arg2 Arhgap24 Art3 Asb13 Atp5b BC003479 BC005…
176	V$RORA1_01: RAR-related orphan receptor alpha1	61	61	503	1917	13690	-2.84	0.0	0.14	0.0	0610039N19Rik 2810004N20Rik Abcd3 Aco2 Ak3l1 Arl4 Asb13 BC003479 BC004012 BC054059 Brp44l Btbd1 Cabc1 Calca Car3 Cel Cited1 Clpx Cs D5Ertd33e Dbp Dcxr Dhrs7 Dld Eef2k Esrra Fh1 Fhit Fn3k Folh1 Gldc Glycam1 Grpel1 Gypc Gys2 Hadhsc Hoxd8 Idh3b Irf4 Itih2 Kcnk2 Park7 Pcca Pde8a Plau Prdx3 Procr Pthr1 Pygb Reck Ropn1l Rpl5 Slc25a20 Slc25a4 Tcf15 Tek Timm13a Tm7sf2 Tmem45b Trub2 Txnrd3
177	V$CART1_01: Cart-1 (cartilage homeoprotein 1)	59	59	505	1860	13747	-2.84	0.0	0.14	0.0	1810057E01Rik Aacs Aldh1a7 Atp5a1 C1r C1s Cat Cd164 Cd1d1 Cd302 Cd36 Csnb D5Ertd33e E130016I23Rik Ell2 Etfa Fgb Figf Gstm1 Gypc Gys2 Heph Hnmt Hoxd8 Hsd3b7 Idh3a Idh3b Krt1-19 LOC330189 Lace1 Lgals8 March5 Mfng Mmaa Nnat Pank3 Park7 Pcca Pdcd4 Pdk4 Pecr Plau Pygl Rab2b Ropn1l Rpp14 Smyd2 Snrk Sntg2 Stx18 Suclg1 Sucnr1 Tek Thrsp Txnrd3 Tysnd1 U2af1-rs1 Ube3a Upk3a
178	V$ETS1_B: c-ETS-1 binding site	253	253	311	6867	8740	-2.85	0.0	1.03	0.1	0610009E20Rik 0610039N19Rik 1810037K07Rik 1810044O22Rik 1810057E01Rik 2310008M20Rik 2510010F15Rik 2610205H19Rik 2610318K02Rik 2900027G03Rik 6330579B17Rik 9030611N15Rik AF397014 Abca8a Abcb6 Abcg2 Acas2 Aco1 Adcy4 Adh1 Ak2 Ak3l1 Alas1 Aldh1a7 Aldh2 Aldh6a1 Aldh9a1 Amy1 Aox1 Arl4 Art3 Atp5b Atp5c1 Atp5g3 Atpaf2 B3galt3 BC004012 BC010787 BC016495 BC019806 BC024806 BC054059 Bckdhb Blcap Brp44l Btn1a1…
179	V$HNF4_01: hepatic nuclear factor 4	548	548	16	14974	633	-2.85	0.0	2.46	0.9	0610009E20Rik 0610039N19Rik 1110020A09Rik 1110028N05Rik 1110038M16Rik 1110054N06Rik 1600020H07Rik 1700073K01Rik 1810020E01Rik 1810037K07Rik 1810044O22Rik 1810057E01Rik 2010002H18Rik 2310008M20Rik 2310043K02Rik 2410011G03Rik 2510010F15Rik 2610205H19Rik 2610318K02Rik 2810004N20Rik 2900027G03Rik 5033425B17Rik 5730439E10Rik 6330579B17Rik AF397014 Aacs Abca8a Abcb6 Abcd3 Abcg2 Acad8 Acadm Acadsb Acadv…
180	V$TAL1BETAITF2_01: Tal-1beta:ITF-2 heterodimer	31	31	533	1070	14537	-2.86	0.0	0.09	0.0	2610318K02Rik 9030611N15Rik Aoc3 Arfl4 Arg2 Bckdhb Cidec Dcxr Dnajc12 Ela1 Fap Fhit Ggtla1 Glycam1 Gsn Gstm2 Gstz1 Gzma Itih2 Lims2 Loxl1 March5 Ndufa5 Pde1a Peci Pep4 Rcn3 Reck Tcf15 Tmeff1 Zfp106
181	V$HAND1E47_01: Hand1:E47 heterodimer	323	323	241	9058	6549	-2.86	0.0	0.42	0.0	0610009E20Rik 0610039N19Rik 1110020A09Rik 1600020H07Rik 1810037K07Rik 1810057E01Rik 2310043K02Rik 2410011G03Rik 2610318K02Rik 5033425B17Rik 5730439E10Rik 6330579B17Rik 9030611N15Rik Aacs Abca8a Acadm Acadvl Acas2 Acat1 Aco2 Ak3l1 Aldh1a7 Aldh2 Aldh6a1 Aldh9a1 Amy1 Aox1 Aox3 Arfl4 Arg2 Arhgap24 Arl4 Art3 Atp5c1 Auh BC002236 BC005471 BC009118 BC024806 BC027342 BC054059 Bcap29 Blcap Bloc1s1 Bnip3 Bt…
182	V$IK1_01: Ikaros 1	315	315	249	8600	7007	-2.87	0.0	0.97	0.09	1110020A09Rik 1110028N05Rik 1110038M16Rik 1810020E01Rik 1810037K07Rik 1810044O22Rik 1810057E01Rik 2010002H18Rik 2310008M20Rik 2310043K02Rik 2410011G03Rik 2610318K02Rik 2900027G03Rik 6330579B17Rik 9030611N15Rik AF397014 Abca8a Abcb6 Abcd3 Acad8 Acadm Acadvl Acas2 Acat1 Aco1 Adfp Adh1 Ak2 Aldh1a1 Aldh1a7 Aldh2 Aldh4a1 Aldh6a1 Aldh9a1 Aox3 Ap3d1 Art3 As3mt Asb13 Atp5b Atp5c1 Atp5d Atp5g3 Atpaf2 Auh …
183	V$TCF1P_Q6	375	375	189	10229	5378	-2.87	0.0	1.08	0.14	0610009E20Rik 1110020A09Rik 1110028N05Rik 1700073K01Rik 1810044O22Rik 2010002H18Rik 2310008M20Rik 2410011G03Rik 2510010F15Rik 2610205H19Rik 2900027G03Rik 5730439E10Rik AF397014 Abca8a Abcb6 Abcd3 Abcg2 Acad8 Acadl Acadm Acadvl Aco1 Aco2 Acox1 Adcy4 Adfp Adh1 Ak2 Ak3l1 Alas1 Aldh1a1 Aldh1a7 Antxr1 Aoc3 Aox1 Aox3 Ap3d1 Arfl4 Arg2 Arhgap24 Atp5a1 Atp5b Atp5c1 Atp5d Atp5g3 Atpaf2 Auh B3galt3 BC002236…
184	V$ZTA_Q2	173	173	391	4940	10667	-2.88	0.0	0.35	0.0	0610009E20Rik 0610039N19Rik 1700073K01Rik 1810020E01Rik 2010002H18Rik 2310043K02Rik 2900027G03Rik 5730439E10Rik 9030611N15Rik Abca8a Acad8 Acadsb Acadvl Acat1 Aco1 Acox1 Adcy4 Adk Ak2 Ak3l1 Alas1 Aldh1a7 Aldh2 Aldh4a1 Aoc3 Aox1 Aox3 Ap3d1 Arfl4 Arg2 Arhgap24 Art3 BC005471 BC010787 BC013529 BC027342 BC054059 Bcs1l Blcap Bphl C1r C1s Cabc1 Capn7 Car5b Cat Cd1d1 Cd36 Cd59a Cdo1 Ceacam10 Cel Ces3 Chs…
185	V$DEAF1_01	116	116	448	3021	12586	-2.88	0.0	1.38	0.3	0610039N19Rik 1110028N05Rik 1600020H07Rik 1810020E01Rik 2010002H18Rik 2310008M20Rik 2510010F15Rik 2610205H19Rik 2610318K02Rik 2810004N20Rik AF397014 Aacs Abcd3 Acadvl Aco1 Aco2 Ak3l1 Aldh6a1 Ap3d1 Atpaf2 BC016495 BC019806 BC027342 Bckdhb Bcs1l Bloc1s1 Cabc1 Cck Ccl24 Cd1d1 Chpt1 Cidec Ckb Coq7 Cox4i1 Cpt2 Creb3 Ctsl D7Rp2e D8Ertd594e Ddx50 Dgat1 Dgat2 Dlat Dnajb4 Dnpep Dusp1 Echs1 Eef2 Ephx2 Fabp…
186	V$OLF1_01: olfactory neuron-specific factor	62	62	502	1512	14095	-2.88	0.0	1.78	0.48	1110038M16Rik 2610205H19Rik AF397014 Aldh6a1 Atp5d BC009118 BC019806 Btbd1 Car4 Cat Ceacam10 Cidea Cidec Ckb Coq3 Cyb5 Dgat1 Dnajc7 Dp1l1 Folh1 G0s2 Ggt1 Ggtla1 Gimap6 Glud1 Gsn Homer2 Idh3b Inmt Khk Lace1 Lama1 Loxl1 Ltbp4 Mst1r Ndufaf1 Nifun Ormdl3 Osbpl2 Pank3 Pdk4 Pon1 Ppm1a Ptpla Pts Rbp4 Serpina1a Serpinb6b Smpdl3a Stc2 Tfb2m Them2 Timm13a Tm4sf17 Tm7sf2 Tmeff1 Tph1 Twist2 Uqcr Wnt4 Zadh2 Z…
187	V$SOX5_01: Sox-5	263	263	301	7176	8431	-2.88	0.0	0.93	0.09	0610039N19Rik 1700073K01Rik 1810044O22Rik 1810057E01Rik 2010002H18Rik 2310008M20Rik 2310043K02Rik 2410011G03Rik 2610205H19Rik 2610318K02Rik 2900027G03Rik 5033425B17Rik 9030611N15Rik AF397014 Abcd3 Abcg2 Acadl Acadm Acadsb Acas2 Acat1 Acyp2 Adfp Adh1 Ak3l1 Aldh1a7 Aldh6a1 Aldh9a1 Amy1 Antxr1 Aox3 Ap3d1 Arfl4 Arg2 Arhgap24 As3mt Atp5a1 Atp5b Auh B3galt3 BC002236 BC009118 BC016495 BC024806 Bloc1s1 B…
188	V$SMAD4_Q6	239	239	325	6513	9094	-2.89	0.0	0.93	0.09	0610039N19Rik 1110028N05Rik 1110038M16Rik 1810057E01Rik 2310043K02Rik 2610205H19Rik 2810004N20Rik 2900027G03Rik 6330579B17Rik 9030611N15Rik Abcd3 Acad8 Acadl Acadvl Acas2 Acat1 Aco1 Aco2 Acyp2 Adcy4 Adfp Adh1 Alas1 Aldh2 Aldh6a1 Aox1 Aox3 Arfl4 Arhgap24 Arl4 Atp5a1 Atp5g3 Atpaf2 Auh BC005471 BC013529 BC016495 BC024806 BC027342 BC054059 Bckdhb Bcs1l Brp44l Cabc1 Calca Capn7 Cav1 Cck Ccnd2 Cd1d1 Cd…
189	V$STAF_01: Se-Cys tRNA gene transcription activating factor	16	16	548	295	15312	-2.9	0.0	2.54	0.93	Acadvl Atp5d BC009118 Bphl Ddx50 Lama1 Mrpl11 Ndufa9 Ndufab1 Polr3e Ppp2r5a Sirt3 Slc5a6 Taldo1 Vti1b Zfp423
190	V$HNF4ALPHA_Q6	205	205	359	5554	10053	-2.9	0.0	0.99	0.1	0610009E20Rik 1110028N05Rik 1110038M16Rik 2010002H18Rik 2410011G03Rik 2510010F15Rik 5033425B17Rik 6330579B17Rik AF397014 Abcd3 Acadsb Acas2 Aco2 Acox1 Acyp2 Adfp Adh1 Aldh1a7 Aldh9a1 Amy1 Art3 Atp5g3 BC004012 Bnip3 Bphl Btbd1 Btn1a1 C1r C1s Car3 Cat Ccbl2 Cck Cd302 Cd36 Cdo1 Cel Ces3 Chst1 Ckb Clca3 Cox5a Cox6a1 Cplx1 Creb3 Cri1 Crym Cs Ctse Cugbp2 Cxcl12 Cxcl13 Cyc1 Cyp2e1 Cyp2j9 D5Ertd33e D7Rp2…
191	V$RFX1_02: X-box binding protein RFX1	196	196	368	5308	10299	-2.91	0.0	0.99	0.1	0610009E20Rik 0610039N19Rik 1600020H07Rik 1810020E01Rik 1810037K07Rik 1810044O22Rik 1810057E01Rik 2310008M20Rik 2610205H19Rik 5033425B17Rik 9030611N15Rik AF397014 Abcb6 Abcd3 Acadm Acas2 Aco2 Acox1 Adfp Adk Ak2 Aldh1a7 Aldh2 Aldh6a1 Ap3d1 Arhgap24 Art3 Atp5a1 Atp5b Atp5c1 Auh BC004012 Bcap29 Bcs1l Bloc1s1 Bnip3 Bphl Brp44l Car3 Cd164 Cd302 Cd59a Cdo1 Ceacam10 Cidec Cited1 Clpx Coasy Col4a1 Cxcl12…
192	V$AFP1_Q6	89	89	475	2665	12942	-2.91	0.0	0.22	0.0	1110038M16Rik 1700073K01Rik 2410011G03Rik Abca8a Abcg2 Acadl Acat1 Ak2 Aldh1a7 Amy1 Aoc3 Art3 As3mt BC016495 BC024806 BC027342 Bcap29 Bckdhb Btn1a1 Ccl24 Cd164 Cd36 Cited1 Ckb Coq3 Cri1 Csnb Ctsl Cxcl12 Cyb5 D5Ertd33e D7Rp2e Ddx50 Decr1 Dnajc12 Echdc1 Eef2k Etfa Fap Fbxo9 Fcgrt Fhit Fhl1 Folh1 Gbp1 Ghitm Gnpnat1 Gpt2 Gzma Hint3 Hnmt Hsd17b12 LOC330189 Lifr Mrpl11 Ndufb8 Ndufb9 Nfs1 Nifun Nucb2 Om…
193	V$SREBP_Q3	186	186	378	5032	10575	-2.92	0.0	0.99	0.1	1110020A09Rik 1110038M16Rik 1110054N06Rik 1810037K07Rik 1810057E01Rik 2610205H19Rik 2610318K02Rik 2810004N20Rik 5730439E10Rik 6330579B17Rik Abca8a Abcb6 Acadvl Acas2 Aco1 Adk Ak2 Ak3l1 Aldh9a1 Aox3 Ap3d1 Arfl4 Arl4 Atp5b B3galt3 BC004012 BC005471 BC010787 BC019806 BC024806 BC027342 Brp44l Btbd1 C1s Cabc1 Car3 Car4 Cav1 Cck Cdo1 Chn1 Cidec Cish Ckb Coq3 Cplx1 Crat Creb3 Cri1 Cugbp2 Cxcl12 Cyc1 Cyp…
194	V$MYOD_01: myoblast determination gene product	365	365	199	10201	5406	-2.92	0.0	0.44	0.0	0610009E20Rik 0610039N19Rik 1110020A09Rik 1110028N05Rik 1110054N06Rik 1600020H07Rik 1810037K07Rik 1810057E01Rik 2010002H18Rik 2310008M20Rik 2310043K02Rik 2410011G03Rik 2610205H19Rik 2610318K02Rik 2810004N20Rik 5033425B17Rik 5730439E10Rik 9030611N15Rik Aacs Abcb6 Abcd3 Acadvl Acat1 Aco1 Aco2 Adcy4 Adfp Adk Ak3l1 Alas1 Aldh1a7 Aldh2 Aldh4a1 Aldh6a1 Antxr1 Aoc3 Aox1 Aox3 Arfl4 Arg2 Arl4 Art3 Asb13 A…
195	V$RFX1_01: X-box binding protein RFX1	246	246	318	6847	8760	-2.92	0.0	0.57	0.0	1110028N05Rik 1110038M16Rik 1810020E01Rik 2010002H18Rik 2410011G03Rik 2610205H19Rik 5033425B17Rik 6330579B17Rik Aacs Abcb6 Abcd3 Abcg2 Acadl Acadsb Acas2 Aco1 Aco2 Acox1 Acyp2 Adfp Ak2 Alas1 Aldh6a1 Aldh9a1 Aoc3 Aox3 Arl4 Art3 Atp5b Atp5c1 Atp5g3 Atpaf2 Auh B3galt3 BC019806 BC054059 Bcap29 Bckdhb Bcs1l C1r Cabc1 Car3 Cat Cav1 Ccbl2 Cck Cdo1 Ceacam10 Chn1 Chst1 Ckb Clpx Clybl Col4a1 Coq3 Cox6a1 Cp…
196	V$STAT_01: signal transducers and activators of transcription	100	100	464	2957	12650	-2.92	0.0	0.25	0.0	2010002H18Rik 2410011G03Rik 2610318K02Rik 5033425B17Rik 6330579B17Rik AF397014 Adfp Aldh9a1 Atp5a1 Atp5d Auh B3galt3 BC019806 BC024806 Bcap29 Bcs1l Brp44l C1r Capn7 Car3 Ccbl2 Ccl24 Ccnd2 Cd302 Cish Ckb Clca3 Coasy Coq3 Coq7 Crym Ctse Cyp2j9 Dact1 Defb1 Dhodh Dlst Dnajc7 E130016I23Rik Eif4ebp1 Ell2 Eng Etfdh Fbxo18 Fh1 Fkbp7 Gcdh Ggt1 Glycam1 Gstm1 Gyg1 Gypc Hadhb Hbld2 Hibadh Hnmt Homer2 Hoxa2 H…
197	V$EVI1_04: ectopic viral integration site 1 encoded factor	413	413	151	11573	4034	-2.93	0.0	0.35	0.0	0610039N19Rik 1110020A09Rik 1110038M16Rik 1110054N06Rik 1600020H07Rik 1700073K01Rik 1810020E01Rik 1810057E01Rik 2010002H18Rik 2310008M20Rik 2310043K02Rik 2410011G03Rik 2610205H19Rik 2610318K02Rik 2900027G03Rik 5730439E10Rik 9030611N15Rik Aacs Abca8a Abcb6 Abcd3 Abcg2 Acad8 Acadm Acadsb Acadvl Acat1 Aco1 Aco2 Acox1 Acyp2 Adcy4 Adfp Adh1 Ak3l1 Alas1 Aldh1a1 Aldh1a7 Aldh4a1 Aldh6a1 Aldh9a1 Aldoa Amy…
198	V$TFIIA_Q6	500	500	64	14030	1577	-2.93	0.0	0.16	0.0	0610009E20Rik 0610039N19Rik 1110020A09Rik 1110028N05Rik 1110038M16Rik 1110054N06Rik 1600020H07Rik 1700073K01Rik 1810037K07Rik 1810044O22Rik 1810057E01Rik 2010002H18Rik 2310008M20Rik 2310043K02Rik 2510010F15Rik 2610205H19Rik 2610318K02Rik 2810004N20Rik 2900027G03Rik 5730439E10Rik 6330579B17Rik 9030611N15Rik AF397014 Aacs Abca8a Abcd3 Abcg2 Acad8 Acadl Acadm Acadsb Acadvl Acat1 Aco2 Acox1 Acyp2 Adc…
199	V$CAAT_01: cellular and viral CCAAT box	338	338	226	9400	6207	-2.93	0.0	0.55	0.0	0610009E20Rik 1110028N05Rik 1110038M16Rik 1110054N06Rik 1810020E01Rik 1810037K07Rik 1810044O22Rik 1810057E01Rik 2010002H18Rik 2310043K02Rik 2410011G03Rik 2510010F15Rik 2610205H19Rik 2610318K02Rik 2900027G03Rik 5730439E10Rik 6330579B17Rik 9030611N15Rik AF397014 Abca8a Abcb6 Abcd3 Acad8 Acadsb Acat1 Aco2 Acox1 Adfp Adh1 Adk Alas1 Aldh1a7 Aldh2 Aldh4a1 Aldh6a1 Aldh9a1 Antxr1 Aox1 Aox3 Ap3d1 Arfl4 Ar…
200	V$TEL2_Q6	46	46	518	1083	14524	-2.94	0.0	1.89	0.53	1810037K07Rik Aco1 Adcy4 Aldh2 Amy1 Atp5a1 BC024806 BC054059 Bcap29 Bcs1l Ceacam10 Ctse Ctsl Etfa Fabp5 Fcna Fthfd Glcci1 Gpt1 Hibadh Icam2 Lama1 Leng1 Mrpl12 Ndufv1 Nfs1 Nnmt Pank3 Pdcd4 Pde1a Pep4 Phyh Pnpla2 Rcn3 Riok3 S3-12 Sdhb Slc25a20 Sncg Sucnr1 Tgoln1 Tm4sf17 Tm7sf2 Trf Uqcr Zadh2
201	V$HOGNESS_B: Imperfect Hogness /Goldberg Box	43	43	521	1002	14605	-2.94	0.0	1.92	0.56	1110020A09Rik Acadvl Aldh4a1 Aoc3 Auh BC005471 BC013529 Bckdhb Cd59a Cidec Clybl Ctse Cyc1 Dci Dhrs7 Dld Dnajd1 Ech1 Gcdh Gcsh Glrx2 Grb14 Gys2 Hdgfrp2 Idh3b Lactb2 Lama4 Nid1 Nrbf1 Ogn Pdk1 Pex12 Ppp2r5a Procr Rpl5 Rsb30 Rtn4 Sdhb Stx18 Stx4a Timm44 Trub2 U2af1-rs1
202	V$CETS168_Q6	351	351	213	9662	5945	-2.94	0.0	0.78	0.0	0610039N19Rik 1110028N05Rik 1600020H07Rik 1810020E01Rik 1810037K07Rik 1810044O22Rik 1810057E01Rik 2310008M20Rik 2310043K02Rik 2510010F15Rik 2610318K02Rik 2900027G03Rik 5033425B17Rik 5730439E10Rik 6330579B17Rik AF397014 Abca8a Abcb6 Abcd3 Acadsb Acas2 Aco1 Aco2 Acox1 Adcy4 Adfp Adh1 Ak2 Ak3l1 Alas1 Aldh1a7 Aldh2 Aldh9a1 Aldoa Amy1 Antxr1 Aoc3 Aox1 Ap3d1 Arg2 Arl4 Art3 Asb13 Atp5a1 Atp5b Atp5g3 Atp…
203	V$TITF1_Q3: TTF-1, TITF1 (thyroid transcription factor 1)	218	218	346	6050	9557	-2.95	0.0	0.62	0.0	0610039N19Rik 1110028N05Rik 1600020H07Rik 1700073K01Rik 2310043K02Rik 6330579B17Rik Aacs Abca8a Abcg2 Acad8 Acadvl Acox1 Acyp2 Adcy4 Adh1 Adk Amy1 Aoc3 Aox1 Arg2 Arhgap24 Atp5c1 Atp5d Auh BC004012 BC009118 BC010787 BC019806 BC024806 Bcs1l Blcap Bnip3 Btbd1 Btn1a1 C1r Calca Car4 Ccbl2 Cck Ccnd2 Cd164 Cd302 Cd36 Cdo1 Chpt1 Cidec Cish Cited1 Clca3 Cnn1 Coasy Col4a1 Col5a2 Coq3 Cox5a Creb3 Cri1 Crym …
204	V$S8_01: S8	43	43	521	1392	14215	-2.97	0.0	0.13	0.0	1810057E01Rik 2010002H18Rik 9030611N15Rik Acyp2 Alas1 Atp5b Bphl Cox5a Cxcl12 Cxcl13 Cxcl15 D5Ertd33e Decr1 Dpep1 Echs1 Ephx2 Fcgrt Fh1 Foxa1 Glycam1 Grb14 Hoxd8 Hsd17b4 Indo Klhl7 Krt1-19 Lpgat1 Mfng Mmaa Ndufs3 Odz2 Park7 Pdha1 Pdk4 Pecr Pkd2l2 Pts Riok3 Rsb30 Smyd2 Thrsp Ttc7b Uqcrc2
205	V$CDPCR3HD_01: cut-like homeodomain protein	178	178	386	4965	10642	-2.98	0.0	0.57	0.0	1110028N05Rik 1110038M16Rik 1600020H07Rik 1810057E01Rik 2310043K02Rik 2810004N20Rik 5033425B17Rik 5730439E10Rik 9030611N15Rik Abcb6 Abcg2 Acad8 Acadl Acadm Acadvl Acyp2 Adfp Adh1 Alas1 Aldh9a1 Aldoa Aox1 Aox3 As3mt Atp5d BC004012 BC009118 BC024806 BC054059 Bloc1s1 Btbd1 C1s Car3 Car4 Cat Cck Ccl24 Cd164 Cd1d1 Cd59a Cdo1 Ceacam10 Chn1 Ckb Clybl Cnn1 Coq3 Coq7 Cox6a1 Cplx1 Cpt2 Creb3 Cxcl12 Cyp2e1 …
206	V$NRF2_Q4: heterodimer containing Nrf2	144	144	420	4100	11507	-2.98	0.0	0.4	0.0	0610039N19Rik 1110054N06Rik 1600020H07Rik 1810037K07Rik 2310043K02Rik 2610205H19Rik 2900027G03Rik 5730439E10Rik Aacs Abca8a Acadm Acadsb Adk Alas1 Aldh1a7 Aox1 Ap3d1 Arfl4 As3mt Atp5c1 Auh BC002236 BC016495 BC027342 Bcs1l Blcap Bloc1s1 Cabc1 Capn7 Ccbl2 Ccl24 Cd302 Cd36 Cdo1 Ces3 Chst1 Cidec Cish Clca3 Col4a1 Coq7 Cox4i1 Cplx1 Crat Crym Cxcl13 D5Ertd33e D8Ertd594e Dci Dnajc12 Dnajc4 Dnajc7 Dp1l1 …
207	V$FOXO4_01: fork head box O4	390	390	174	10766	4841	-3.0	0.0	0.72	0.0	0610039N19Rik 1110020A09Rik 1110038M16Rik 1110054N06Rik 1700073K01Rik 1810020E01Rik 1810044O22Rik 1810057E01Rik 2010002H18Rik 2310008M20Rik 2310043K02Rik 2410011G03Rik 2610205H19Rik 2610318K02Rik 2810004N20Rik 2900027G03Rik 5033425B17Rik 5730439E10Rik 6330579B17Rik 9030611N15Rik AF397014 Aacs Abca8a Abcg2 Acadl Acadm Acadsb Acadvl Acas2 Acat1 Aco2 Acox1 Acyp2 Adcy4 Adfp Adh1 Ak3l1 Aldh1a1 Aldh2 A…
208	V$ELK1_01: Elk-1	143	143	421	4056	11551	-3.0	0.0	0.43	0.0	0610039N19Rik 1810020E01Rik 1810037K07Rik 2510010F15Rik 2610205H19Rik 2610318K02Rik 5033425B17Rik 5730439E10Rik 6330579B17Rik Aacs Abcd3 Acad8 Acadsb Aco2 Adfp Ak2 Aldh6a1 Aldh9a1 Aox1 Atp5a1 BC003479 BC004012 BC016495 BC019806 BC024806 Bcs1l Blcap Brp44l Btn1a1 Cck Cd302 Cd59a Chn1 Clpx Cox4i1 Cpt2 Cs Ctse Ctsl Cxcl12 Dgat1 Dld Dlst Dpt Ech1 Echdc1 Ehd2 Eng Enpep Ephx2 Fap Fbxo18 Fbxo9 Fcgrt Fcn…
209	V$HLF_01: hepatic leukemia factor	166	166	398	4591	11016	-3.01	0.0	0.67	0.0	1600020H07Rik 1810044O22Rik 1810057E01Rik 2310008M20Rik 2310043K02Rik 2610205H19Rik 5730439E10Rik 9030611N15Rik Aacs Abcg2 Acadl Acat1 Ak2 Aldh1a7 Aldh6a1 Amy1 Antxr1 Aox3 Arhgap24 Atp5c1 BC004012 BC019806 BC054059 Bcap29 Blcap Brp44l Cabc1 Cck Cd164 Cd302 Ces3 Chpt1 Cited1 Clca3 Coq7 Cox5a Cri1 Csnb Ctsl Cugbp2 Cyb5 D5Ertd33e Dact1 Dcn Dcxr Decr1 Defb1 Dgat2 Dhodh Dlat Dld E130016I23Rik Ebf1 Ebf…
210	V$RSRFC4_Q2	18	18	546	352	15255	-3.02	0.0	2.32	0.77	1810057E01Rik 2310043K02Rik Amy1 BC003479 Brp44l Cidea Ckb Ghr Hbld2 Hsd17b4 Odz2 Peg12 Pmvk Rnf146 Tfb2m Thrsp Timm13a Upk3a
211	V$EBF_Q6	161	161	403	4422	11185	-3.02	0.0	0.75	0.0	1110020A09Rik 1110038M16Rik 1110054N06Rik 1600020H07Rik 2410011G03Rik 2610205H19Rik 2810004N20Rik 5730439E10Rik AF397014 Abcd3 Acadl Ak3l1 Aldh1a7 Aldh2 Aldh6a1 Aldh9a1 Aox3 Ap3d1 Art3 Atp5b BC004012 BC009118 BC010787 BC019806 BC027342 Bcap29 Brp44l Btbd1 C1s Car4 Cat Ccnd2 Cd59a Ceacam10 Chst1 Cidea Cidec Ckb Col4a1 Cox6a1 Cplx1 Crat Crym Ctse Cxcl12 D7Rp2e Dact1 Dbp Ddx50 Decr1 Dhodh Dnajc7 Dp1…
212	V$TAL1ALPHAE47_01: Tal-1alpha:E47 heterodimer	39	39	525	1270	14337	-3.02	0.0	0.14	0.0	9030611N15Rik Aoc3 Arfl4 Arg2 Bckdhb Cidec Cs Dcxr Dlst Dnajc12 Dnajc7 Ela1 Fap Fhit Ggtla1 Glycam1 Gsn Gstm2 Gstz1 Gzma Itih2 March5 Ndufa5 Nnmt Pcx Pde1a Peci Pex7 Psen2 Qdpr Rcn3 Reck Riok3 Tcf15 Thrsp Tmeff1 Tmem15 Upk3a Zfp106
213	V$EGR2_01: Egr-2/Krox-20 early growth response gene product	12	12	552	206	15401	-3.03	0.0	2.52	0.93	1110038M16Rik Cxcl12 Hadhsc Hspa9a Lactb Lamb1-1 Pex13 Pthr1 Scn7a Sgce Sntg2 Tm7sf2
214	V$AR_Q2: androgen receptor	38	38	526	879	14728	-3.03	0.0	1.88	0.53	1110038M16Rik 1810057E01Rik 2810004N20Rik 9030611N15Rik Arhgap24 C1r Cugbp2 Cyp2j9 Dhodh Ebf1 Fcgrt Folh1 Gsta3 Hibadh Hsd17b4 Itih2 Kcnk2 Lama1 Lpl Metap2 Ndufa5 Ndufab1 Ndufb8 Omd Pank3 Pdcd8 Rab2b Rcn3 Scn7a Scp2 Sult1a1 Tcf15 Txnl2 Txnrd3 Vnn1 Ywhab Zfp106 Zfp423
215	V$E12_Q6	145	145	419	4074	11533	-3.03	0.0	0.51	0.0	0610039N19Rik 1110028N05Rik 1600020H07Rik 2310043K02Rik 2410011G03Rik 2610205H19Rik 2610318K02Rik 5033425B17Rik Aacs Abcb6 Acat1 Aco2 Adcy4 Adk Alas1 Aldh4a1 Aldh6a1 Aox1 Arfl4 Arg2 Arl4 Atp5a1 Atp5b Atp5d BC005471 BC013529 Bcap29 Bphl Btbd1 Capn7 Cd151 Cd164 Cel Cox4i1 Crat Cxcl13 Cyc1 Cyp2e1 Dbp Dci Dlat Dusp1 Ech1 Ehd2 Eif4e3 Ela1 Eltd1 Etfa Etfdh Fabp3 Fech Fhl1 Gcdh Ghitm Gldc Gm169 Gpt1 Gyg…
216	V$HNF3B_01: Hepatocyte Nuclear Factor 3beta	421	421	143	11661	3946	-3.06	0.0	0.62	0.0	0610039N19Rik 1110020A09Rik 1110038M16Rik 1110054N06Rik 1600020H07Rik 1700073K01Rik 1810020E01Rik 1810037K07Rik 1810044O22Rik 1810057E01Rik 2010002H18Rik 2310008M20Rik 2410011G03Rik 2510010F15Rik 2610205H19Rik 2610318K02Rik 2810004N20Rik 5730439E10Rik 9030611N15Rik AF397014 Aacs Abca8a Abcb6 Abcd3 Abcg2 Acad8 Acadl Acadm Acadsb Acadvl Acas2 Acat1 Acyp2 Adcy4 Adfp Adh1 Adk Ak3l1 Alas1 Aldh1a7 Aldh…
217	V$GCM_Q2	126	126	438	3558	12049	-3.08	0.0	0.48	0.0	0610009E20Rik 1110054N06Rik 1810044O22Rik 2010002H18Rik 2310008M20Rik 2900027G03Rik 5033425B17Rik 5730439E10Rik Aco2 Adfp Adk Ak2 Antxr1 Aox3 Ap3d1 Arhgap24 Asb13 Atp5a1 Atp5c1 BC013529 BC016495 BC054059 Bcs1l Btn1a1 Cabc1 Cck Ccnd2 Cd151 Ceacam10 Cidea Clpx Col4a1 Col5a2 Coq3 Cox5a Cpt2 Cyc1 Dact1 Dbp Dnajc12 Dnajc4 Dnajc7 Dnpep Dp1l1 Ebf1 Ela1 Ell2 Eltd1 Ephx2 Etfdh Fah Fasn Ggtla1 Ghr Glcci1 G…
218	V$PAX9_B: zebrafish Pax-9 binding sites	129	129	435	3531	12076	-3.1	0.0	0.77	0.0	1110028N05Rik 2010002H18Rik 2310043K02Rik 2900027G03Rik 5730439E10Rik Abcd3 Acadm Acas2 Aco2 Adcy4 Alas1 Aldh2 Aox3 Atp5d Atpaf2 Auh BC005471 Bcap29 Bcs1l Bloc1s1 C1s Capn7 Car5b Cd164 Chn1 Chpt1 Coasy Col5a2 Crat Ctse Cxcl12 Cyb5 D5Ertd33e Dgat2 Dlat Dld Dlst Dnajc12 Dnajd1 Dpt Ebf1 Echs1 Esrra Etfdh Fasn Fkbp7 Fkbp9 Fn3k Folh1 Folr1 Fzd4 G0s2 Ggt1 Ggtla1 Gnpnat1 Gpd2 Guk1 Gyg1 Hagh Hbld1 Hdgfrp…
219	V$CDC5_01: cell division control protein 5	490	490	74	13695	1912	-3.13	0.0	0.28	0.0	0610009E20Rik 0610039N19Rik 1110020A09Rik 1110038M16Rik 1110054N06Rik 1600020H07Rik 1700073K01Rik 1810020E01Rik 1810037K07Rik 1810044O22Rik 1810057E01Rik 2010002H18Rik 2310008M20Rik 2310043K02Rik 2410011G03Rik 2510010F15Rik 2610318K02Rik 2810004N20Rik 2900027G03Rik 5033425B17Rik 5730439E10Rik 6330579B17Rik 9030611N15Rik Aacs Abca8a Abcd3 Abcg2 Acad8 Acadl Acadm Acadsb Acadvl Acas2 Acat1 Aco1 Aco2…
220	V$TCF4_Q5	448	448	116	12391	3216	-3.13	0.0	0.66	0.0	0610009E20Rik 0610039N19Rik 1110020A09Rik 1110028N05Rik 1110038M16Rik 1110054N06Rik 1600020H07Rik 1700073K01Rik 1810037K07Rik 1810044O22Rik 1810057E01Rik 2010002H18Rik 2310008M20Rik 2310043K02Rik 2510010F15Rik 2610205H19Rik 2610318K02Rik 2810004N20Rik 2900027G03Rik 5033425B17Rik 6330579B17Rik 9030611N15Rik Aacs Abca8a Abcb6 Abcd3 Abcg2 Acad8 Acadl Acadm Acadsb Acadvl Acat1 Aco2 Acox1 Acyp2 Adfp A…
221	V$FXR_Q3	14	14	550	260	15347	-3.14	0.0	2.31	0.77	Acadsb BC003479 Bckdhb Car4 Gpt1 Hsd3b7 Itih2 Lace1 Odz2 Pck1 Slc24a3 Smyd2 Tmem15 Vnn1
222	V$AP1_Q4: activator protein 1	458	458	106	12713	2894	-3.16	0.0	0.54	0.0	0610039N19Rik 1110020A09Rik 1110028N05Rik 1110038M16Rik 1110054N06Rik 1600020H07Rik 1700073K01Rik 1810020E01Rik 1810037K07Rik 1810044O22Rik 1810057E01Rik 2010002H18Rik 2310008M20Rik 2410011G03Rik 2510010F15Rik 2610205H19Rik 2810004N20Rik 2900027G03Rik 5033425B17Rik 5730439E10Rik 6330579B17Rik 9030611N15Rik Aacs Abca8a Abcb6 Abcg2 Acadm Acadsb Acadvl Acas2 Acat1 Aco1 Aco2 Acox1 Acyp2 Adfp Adh1 Adk…
223	V$E2_Q6: papilloma virus regulator E2	56	56	508	1405	14202	-3.16	0.0	1.41	0.3	2610205H19Rik Aco2 Adcy4 Arg2 Art3 Atp5a1 B3galt3 BC005471 Bckdhb Cd164 Clybl Coq3 Cs Dlst Dnajb4 Dnajd1 Ehd2 Fasn Gcsh Gfpt2 Glcci1 Glrx2 Gnpnat1 Gpt2 Grpel1 Hbld2 Hibch Hoxd8 Hsd3b7 Loxl1 Lpgat1 Maoa Mfn2 Mfng Mmaa Ndufb5 Ndufb9 Ndufs3 Nifun Nomo1 Ormdl3 Pdk1 Por Rapgef3 Rbp4 Rxrg Serpina1a Slc16a1 Slc25a10 Stx4a Taldo1 Thbd Thy1 Tm4sf17 Ttc7b Zfp106
224	V$NFKAPPAB_01: NF-kappaB	76	76	488	2216	13391	-3.19	0.0	0.35	0.0	0610039N19Rik 1110028N05Rik 1110038M16Rik 1600020H07Rik 2010002H18Rik 5033425B17Rik Acadl Acas2 Aco2 Acox1 Adk Alas1 Aldh6a1 Aoc3 Arg2 Atpaf2 BC002236 C1s Cd151 Cd302 Ceacam10 Cidec Clca3 Clpx Cox4i1 Cpt2 Cyb5 Defb1 Dnajc4 Dpep1 Eef2k Ell2 Eng Ephx2 Etfa Fah Fkbp9 Fmo1 Ghr Glud1 Gstk1 Guk1 Homer2 Hoxa7 Hsd3b7 Icam2 Indo Lace1 Mfng Ndufaf1 Opn3 Pank3 Pdcd8 Pdk4 Pex13 Pex16 Pnpla2 Ppp2r5a Procr Ras…
225	V$STAF_02: Se-Cys tRNA gene transcription activating factor	97	97	467	2656	12951	-3.2	0.0	0.75	0.0	1810057E01Rik 5033425B17Rik 5730439E10Rik Abca8a Abcb6 Abcd3 Acadsb Acadvl Aco1 Adh1 Aldh2 Aldh6a1 Aldh9a1 Atp5d B3galt3 BC009118 Bloc1s1 Bphl Cabc1 Cat Cav1 Ccnd2 Cd59a Ceacam10 Cited1 Ckb Coq7 Creb3 Cugbp2 Ddx50 Dgat1 Dhrs7 Dp1l1 E130016I23Rik Ela1 Eltd1 Etfdh Fbxo9 Fcgrt Fh1 Fxyd2 Gbp1 Ggtla1 Gm169 Gnpnat1 Gyg1 Hagh Hdgfrp2 Hsd17b4 Htatsf1 Inmt Krt1-19 Lama1 Lamb1-1 Lims2 Marcks Metap2 Mocs2 M…
226	V$E4F1_Q6	21	21	543	445	15162	-3.21	0.0	1.97	0.59	1600020H07Rik 1810057E01Rik Aco2 Aldh6a1 Arl4 Atp5d BC019806 BC024806 Cd164 Dact1 Dgat1 Dlat Fkbp7 Gpt2 Guk1 Hbld2 Maoa Mfn2 Ormdl3 Pdhb Slc16a7
227	V$E47_02: E47	84	84	480	2251	13356	-3.21	0.0	0.93	0.09	2310043K02Rik 2610205H19Rik 5033425B17Rik 5730439E10Rik 9030611N15Rik Abcb6 Abcd3 Ak3l1 Aldh4a1 Arl4 Asb13 BC054059 Bcap29 Btbd1 Cabc1 Car3 Cd151 Cd1d1 Cox6a1 Crym Cs Cyb5 D7Rp2e Dnajc4 Dpt Eltd1 Fech Fgg Fhit Fhl1 Fxyd2 Gbp1 Ggt1 Gldc Gpt1 Gsn Gstm2 Gyg1 Gypc Gys2 Hibadh Hsd11b1 Jam3 Kcnk2 Khk Klhl7 Lamb1-1 Lipe Mfn2 Mgst1 Mst1r Ndufa10 Ndufa5 Ndufa9 Odz2 Pdcd8 Pde8a Pdhb Pep4 Pfkfb3 Pmvk Rbpms2…
228	V$CREBP1CJUN_01: CRE-binding protein 1:c-Jun heterodimer	27	27	537	607	15000	-3.23	0.0	1.8	0.48	5033425B17Rik Acox1 Arfl4 Arg2 Atp5d BC003479 Csnb Dusp1 Ebf1 Eef2 Fkbp9 Foxa1 Gpm6b Kcna5 Lactb2 Mdh2 Ndufa10 Ociad1 Opn3 Ormdl3 Pbef1 Pex13 Pmvk Ppm1a Sdhb Sult1a1 Uqcrfs1
229	V$FOXD3_01: fork head box D3	481	481	83	13376	2231	-3.23	0.0	0.45	0.0	0610039N19Rik 1110020A09Rik 1110038M16Rik 1110054N06Rik 1600020H07Rik 1700073K01Rik 1810020E01Rik 1810037K07Rik 1810044O22Rik 1810057E01Rik 2010002H18Rik 2310008M20Rik 2410011G03Rik 2510010F15Rik 2610318K02Rik 2810004N20Rik 2900027G03Rik 5033425B17Rik 5730439E10Rik 9030611N15Rik AF397014 Aacs Abca8a Abcb6 Abcd3 Abcg2 Acad8 Acadl Acadm Acadsb Acadvl Acas2 Acat1 Aco2 Acox1 Acyp2 Adcy4 Adfp Adh1 Adk…
230	V$XFD3_01: Xenopus fork head domain factor 3	71	71	493	1865	13742	-3.23	0.0	1.07	0.14	1110020A09Rik Abca8a Acadl Acadsb Acadvl Ap3d1 BC005471 BC016495 BC054059 Brp44l Cabc1 Cav1 Ccbl2 Cck Cd59a Cidec Cish Col5a2 Cugbp2 Dcn Ela1 Elovl6 Eltd1 Fgb Foxa1 Gpm6b Gpt2 Hbld1 Hdgfrp2 Hibadh Hint2 Hoxd8 Htatsf1 Immp2l Jam3 Lgals12 Lipe Mccc1 Mfng Ndufaf1 Ndufs7 Ndufv1 Nifun Ociad1 Ogn Omd Peci Pex3 Pmpcb Polr3e Pon1 Por Ppp1r14a Prdx3 Pts Reck Rtn4 Serpina1a Slc25a3 Slc5a6 Slc6a4 Snrk Spon2…
231	V$STAT5A_02	89	89	475	2483	13124	-3.23	0.0	0.6	0.0	1110020A09Rik 1810020E01Rik 1810037K07Rik 9030611N15Rik Abca8a Adfp Ak2 Amy1 Antxr1 Arg2 Asb13 Atp5a1 Atp5g3 Atpaf2 BC003479 Btbd1 C1r Car3 Car4 Cav1 Ccnd2 Cdo1 Cish Coq3 Cri1 Ctsl Dact1 Dbp Dgat1 Dnajc4 E130016I23Rik Eef2k Eif4ebp1 Ell2 Elovl6 Etfdh Fbxo9 Folh1 Fxyd2 Gcsh Gimap6 Glycam1 Gnpnat1 Gpt2 Gstz1 Hadhb Hint3 Hk2 Hoxa2 Hoxa7 Hsd3b7 Hsdl2 Itih2 Khk LOC330189 Lama1 Lgals12 Lifr Lpgat1 Mfn2…
232	V$USF_01: upstream stimulating factor	63	63	501	1633	13974	-3.24	0.0	1.16	0.16	6330579B17Rik Abcg2 Acat1 Acox1 Adfp Adh1 Aldh6a1 Aldoa Art3 Atp5a1 Atpaf2 BC016495 BC019806 BC027342 Bloc1s1 Cck Cd164 Ctsl Defb1 Dnpep Dusp1 Eef2 Eef2k Fbxo18 Fcgrt Fkbp9 Gcsh Gstm2 Guk1 Gyg1 Gzma Hoxa7 Hspa9a Khk Lactb2 Lama1 Mtch2 Ndufv1 Pank3 Pdcd8 Pecr Pla2g6 Pmpcb Pomt1 Pon1 Ppm1a Ppp1r14a Psen2 Pyp Rapgef3 Rcl1 Rgs7 Rsb30 Scp2 Slc16a1 Slc25a10 Smpdl3a Stx4a Surf1 Sycp3 Tmem15 Ttpa Vnn1
233	V$E2_01: papilloma virus regulator E2	35	35	529	830	14777	-3.26	0.0	1.6	0.4	2610205H19Rik Aco2 Adcy4 Art3 B3galt3 BC005471 Cd164 Coq3 Csnb Dlst Dnajb4 Ehd2 Gfpt2 Glcci1 Gnpnat1 Hbld2 Hibch Hsd3b7 Lpgat1 Maoa Mfng Ndufb5 Ndufb9 Ormdl3 Pdk1 Pex7 Por Rapgef3 Rbp4 Slc16a1 Stx4a Taldo1 Thy1 Tm4sf17 Ttc7b
234	V$DR4_Q2: direct repeat 4	488	488	76	13437	2170	-3.26	0.0	0.88	0.06	0610009E20Rik 0610039N19Rik 1110020A09Rik 1110028N05Rik 1110038M16Rik 1110054N06Rik 1600020H07Rik 1700073K01Rik 1810037K07Rik 1810044O22Rik 2010002H18Rik 2310008M20Rik 2310043K02Rik 2510010F15Rik 2610205H19Rik 2610318K02Rik 2810004N20Rik 2900027G03Rik 5033425B17Rik 5730439E10Rik 6330579B17Rik 9030611N15Rik AF397014 Aacs Abca8a Abcb6 Abcd3 Abcg2 Acad8 Acadl Acadm Acadsb Acadvl Acas2 Aco1 Aco2 Acox…
235	V$ZID_01: zinc finger with interaction domain	83	83	481	2303	13304	-3.27	0.0	0.64	0.0	0610039N19Rik 1110054N06Rik 1810037K07Rik 2310043K02Rik 5730439E10Rik Adh1 Adk Ak2 Alas1 Aldh4a1 Atp5c1 Atpaf2 BC005471 Bcs1l Calca Capn7 Car4 Ceacam10 Chn1 Ckb Clca3 Clybl Cnn1 Col4a1 Cs Ctse Cyp2j9 Dact1 Dcxr Ddx50 Dnajb4 Dnajc12 Ech1 Ehd2 Enpep Fabp5 Fah Fn3k Fthfd Fxyd1 Fzd4 Gfpt2 Gldc Grb14 Gsn Gzma Hbld1 Kcnk2 Lipe Lpgat1 Mdh2 Mrpl11 Ndufa10 Ndufb3 Ndufs7 Nfs1 Nifun Npc2 Odz2 Pcx Pdha1 Pdk4…
236	V$HIF1_Q5: hypoxia-inducible factor 1	68	68	496	1800	13807	-3.27	0.0	0.99	0.1	1810020E01Rik 2610205H19Rik 5033425B17Rik Abcb6 Acas2 Adk Art3 Atp5d Atpaf2 BC002236 BC013529 Bcap29 Bnip3 Cabc1 Cd59a Coasy Cplx1 Creb3 Cri1 Crym Dbp Dgat2 Dhodh Dp1l1 E130016I23Rik Eef2 Eif4e3 Elovl6 Etfa Fabp3 Fech Fh1 Fn3k Fthfd Gpm6b Gstk1 Gstz1 Hbld2 Heph Hibadh Hspa9a Lactb2 Lama1 Leng1 Lgals8 Loxl1 Lpin1 Ndufa1 Nomo1 Nucb2 Ociad1 Pbef1 Pcca Pdk1 Peci Pgcp Ppm1a Ppp1r14a Ptpla Rbpms2 Rgs16…
237	V$NFE2_01: NF-E2 p45	79	79	485	2219	13388	-3.27	0.0	0.55	0.0	0610039N19Rik 1810057E01Rik 2810004N20Rik 5730439E10Rik Abca8a Aox1 Arfl4 Asb13 Atp5c1 BC002236 BC013529 Blcap Bphl Cabc1 Car5b Cd302 Chst1 Cish Cplx1 Cri1 Crym Cugbp2 Dcn Dhrs7 Dnajc12 Dnajc4 Ell2 Enpep Figf Fn3k Foxa1 Fthfd Fxyd1 Gbp1 Ggt1 Gimap6 Glud1 Gys2 Gzma Hbld2 Irf4 Jam3 Kcnk2 Lactb Lactb2 Lifr Lpin1 Lum Mccc1 Mfng Mocs2 Ndufa5 Ndufs7 Odz2 Omd Orm1 Orm2 Pank3 Pdcd8 Pdhb Polr3e Ppargc1b P…
238	V$GABP_B: GA binding protein	52	52	512	1322	14285	-3.28	0.0	1.25	0.21	2510010F15Rik 2610318K02Rik 5730439E10Rik 6330579B17Rik AF397014 Acas2 Adk Ak3l1 Atp5g3 Auh BC004012 BC019806 Cox6a1 Cpt2 Ctsl Ddx50 Dlst Echdc1 Ela1 Etfa Fah Fcna Fzd4 Gcdh Hbld2 Idh3b Irf4 Leng1 Mdh2 Mmd Mtch2 Ndufa1 Ndufaf1 Ndufb9 Ndufs2 Ndufs3 Ndufv1 Nifun Pank3 Sdhb Sirt3 Slc25a3 Slc25a4 Stx18 Suclg1 Surf1 Tde2 Tgoln1 Timm23 Ttpa Vti1b Ywhab
239	V$XBP1_01: X-box-binding protein 1	46	46	518	1396	14211	-3.31	0.0	0.27	0.0	1600020H07Rik 2900027G03Rik 5730439E10Rik 6330579B17Rik Aco2 Acox1 Adfp Adh1 Aldh4a1 Aldh9a1 Aox3 Arl4 Bcs1l Cish Cyp2e1 Eef2k Enpep Fbxo18 Fcgrt Fh1 Gypc Hibadh Hk2 Lactb2 Lims2 Mfn2 Ormdl3 Park7 Pdcd8 Pdhb Pdk4 Pecr Pla2g6 Polr3e Pygb Sh3bp5 Slc16a7 Smpdl3a Snrk Srpx2 Stx18 Sult1a1 Thbd Ttc7b Wnt4 Zfp423
240	V$TANTIGEN_B: Major T-antigen binding sites	65	65	499	1731	13876	-3.32	0.0	0.93	0.09	0610039N19Rik 1110020A09Rik 1700073K01Rik Aacs Acadvl Aoc3 Arfl4 Atp5c1 Atp5d BC003479 BC005471 BC009118 BC010787 BC013529 Bckdhb Btbd1 Cd151 Cd59a Chn1 Cidec Ctse Ctsl Cyc1 D5Ertd33e Dact1 Dci Dcxr Dhrs7 Dlat Dld Dnajd1 Ech1 Elovl6 Ephx2 Gcsh Glrx2 Grb14 Guk1 Hdgfrp2 LOC330189 Lactb2 Lama4 Lifr Ndufs7 Nid1 Nrbf1 Ogn Pank3 Pdk1 Pecr Pex12 Phyh Plau Procr Rpl5 Rsb30 Rtn4 Serpinf1 Slc1a5 Stx4a Tgfb…
241	V$SRF_Q4	49	49	515	1247	14360	-3.32	0.0	1.22	0.19	1110054N06Rik 1810020E01Rik 2900027G03Rik Amy1 Arfl4 Arl4 Asb13 Atp5a1 BC054059 Bloc1s1 Brp44l Car4 Ccbl2 Cish Cnn1 Cplx1 Cs Decr1 Dhodh Ehd2 Eif4ebp1 Ela1 Fn3k Gcdh Gstm3 Gypc Hint3 Hsd11b1 Indo Itih2 Lamb1-1 Maoa Matn2 Ndufb3 Nnat Pnpla2 Qdpr Rarres2 Rbp4 Rbpms2 Sdhb Selenbp1 Slc1a5 Stat5a Tagln Tgfb1i1 Tinag Uqcrc1 Uqcrc2
242	V$E2F1DP1RB_01: Rb:E2F-1:DP-1 trimeric complex	36	36	528	871	14736	-3.33	0.0	1.46	0.32	Aco2 Asb13 Atp5d Atpaf2 BC010787 Cabc1 Chn1 Clpx Cox5a Cxcl12 Dlst E130016I23Rik Fgg Fh1 Glcci1 Gstm1 Lims2 Lpl Ndufa1 Ndufb8 Ndufs7 Nid1 Nifun Nnat Nrg4 Orm1 Orm2 Osbpl2 Pde1a Rbp4 Ropn1l Sgce Slc16a1 Tfb2m Them2 Vti1b
243	V$TCF11MAFG_01: TCF11:MafG heterodimers	46	46	518	1161	14446	-3.33	0.0	1.26	0.21	0610039N19Rik 1600020H07Rik 2900027G03Rik Aox1 Atp5d Auh BC019806 Capn7 Cd36 Ckb Coq7 Cox5a D5Ertd33e Echs1 Ell2 Fah Fasn Fgb Glcci1 Gpd2 Grb14 Gsta3 Hadhsc Hsd3b7 Kcna5 Lama4 Lgals8 Lpin1 Marcks Matn2 Ndufa1 Ndufv1 Omd Pccb Pmvk Psen2 Rcn3 Sept4 Serpinb6b Sntg2 Srpx2 Tagln Thy1 Timm9 Tinag Zadh2
244	V$SRF_C: serum response factor	23	23	541	510	15097	-3.33	0.0	1.76	0.47	1110054N06Rik Aco1 Amy1 Aoc3 BC054059 Brp44l Ccbl2 Ccl24 Cish Cplx1 Gcdh Hsd11b1 Indo Itih2 Loxl1 Ndufb3 Npc2 Rarres2 Rbp4 Sdhb Tagln Tgfb1i1 Tinag
245	V$CACCCBINDINGFACTOR_Q6	49	49	515	1251	14356	-3.34	0.0	1.19	0.18	2610205H19Rik 2610318K02Rik Acas2 Aldh6a1 Atp5c1 B3galt3 BC004012 BC005471 BC010787 Bloc1s1 Brp44l C1r Cat Cd151 Cd59a Cdo1 Creb3 Cri1 Cyb5 Dld Dp1l1 Fah Fbxo18 Fxyd1 Gldc Gstk1 Gstm2 Hdgfrp2 Hibadh Kcnk2 Lias Lipe Lpin1 Mrpl12 Ociad1 Park7 Pfkfb3 Rbpms2 Sdha Sdhb Slc7a10 Sntg2 Sult5a1 Tagln Tgm2 Tgoln1 Uqcrc2 Vnn1 Zadh2
246	V$ATF3_Q6: activating transcription factor 3	56	56	508	1640	13967	-3.34	0.0	0.37	0.0	1110054N06Rik 5033425B17Rik Arfl4 Arg2 Atp5d BC003479 BC004012 BC013529 BC019806 Bcap29 Cnn1 Col5a2 Cplx1 D8Ertd594e Dgat1 Dnajb4 Dpep1 Dusp1 Eef2 Ehd2 Fxyd2 Gfpt2 Gpm6b Hagh Hoxd8 Kcna5 Lactb2 Loxl1 Mdh2 Metap2 Ndufa10 Ndufa5 Ndufs3 Ociad1 Ormdl3 Osbpl2 Pbef1 Pde1a Pex13 Pgcp Pmvk Ppargc1b Ppm1a Procr Rarres2 Rgl1 Sdhb Sh3bp5 Slc25a3 Stx4a Sult1a1 Tagln Tek Tgfb1i1 Ttc7b Uqcrfs1
247	V$E2F4DP2_01: E2F-4:DP-2 heterodimer	62	62	502	1779	13828	-3.35	0.0	0.45	0.0	0610009E20Rik Aco2 Adh1 Ak2 Aldh6a1 Asb13 Atp5d BC010787 BC024806 Bnip3 Brp44l Calca Ccl24 Cd164 Cox4i1 Cox5a Cxcl13 D7Rp2e Ddx50 Dhrs7 Dlst Dusp1 E130016I23Rik Ehd2 Fabp5 Fap Fasn Fh1 Figf Gnpnat1 Gstz1 Hint2 Irf4 Klhl7 Lims2 Lpl Ndufaf1 Ndufb3 Nnat Nomo1 Nrg4 Pde1a Peci Pmvk Pon1 Ppp2r5a Pygb Rab2b Rbpms2 Rcl1 Rcn3 Sgce Slc16a1 Slc6a4 Sycp3 Tgfb1i1 Tm4sf17 Tmem45b Trub2 Uqcrc2 Vnn1 Vti1b
248	V$OCT1_Q6: octamer factor 1	514	514	50	14318	1289	-3.35	0.0	0.32	0.0	0610009E20Rik 0610039N19Rik 1110020A09Rik 1110028N05Rik 1110038M16Rik 1110054N06Rik 1600020H07Rik 1700073K01Rik 1810020E01Rik 1810037K07Rik 1810044O22Rik 1810057E01Rik 2010002H18Rik 2310008M20Rik 2310043K02Rik 2410011G03Rik 2510010F15Rik 2610318K02Rik 2810004N20Rik 2900027G03Rik 5033425B17Rik 5730439E10Rik 6330579B17Rik 9030611N15Rik Aacs Abca8a Abcb6 Abcd3 Abcg2 Acad8 Acadl Acadm Acadsb Acas2 Ac…
249	V$IK3_01: Ikaros 3	59	59	505	1565	14042	-3.35	0.0	0.94	0.09	2310008M20Rik 2610318K02Rik 6330579B17Rik Aco1 Adfp Ak3l1 Aldh1a1 Art3 Auh BC004012 Bnip3 Btbd1 Cplx1 Cxcl15 Cyb5 Decr1 Defb1 Dgat1 Etfdh Fabp3 Fgg Fkbp9 Fmo1 Gfpt2 Gpt2 Gys2 Hint3 Hnmt Hsd17b4 Icam2 Igfbp6 Krt1-19 Lgals12 Lims2 Lipe Marcks Ndufa1 Ndufb3 Ndufb9 Nrbf1 Pbef1 Pdcd4 Pde8a Pdk4 Peg12 Pnpla2 Ppp2r5a Rpl5 Rspondin Sept4 Slc16a7 Slc25a5 Slc5a6 Stc2 Tcf15 Timm44 Tph1 Upk3a Vnn1
250	V$VBP_01: PAR-type chicken vitellogenin promoter-binding protein	52	52	512	1346	14261	-3.36	0.0	1.1	0.14	1810057E01Rik Aacs Adh1 Ak2 Aldh6a1 Amy1 Arl4 Atp5b Atp5c1 BC002236 BC013529 BC019806 BC054059 Brp44l Cd302 Ces3 Clca3 Cri1 Dcn Dgat1 Dnajb4 Ech1 Eef2 Ela1 Elovl6 Esrra Fhit Gpm6b Gys2 Hadhsc Hbld2 Homer2 Klhl7 Lpl Mfn2 Mir16 Ndufb3 Ndufs3 Ormdl3 Pcca Pck1 Peci Pex13 Pfkfb3 Riok3 Rpp14 Rsb30 Slc25a3 Stx18 Tm7sf2 Trpc6 Zfp106
251	V$HIF1_Q3: hypoxia induced factor	49	49	515	1260	14347	-3.36	0.0	1.13	0.15	1810020E01Rik Abcb6 Acas2 Aco2 Adk Bcap29 Blcap Bnip3 Cck Crat Cri1 D7Rp2e Dci Dgat2 E130016I23Rik Ebf2 Eif4e3 Ell2 Elovl6 Esrra Etfa Fdx1 Fech Fh1 Fthfd Gcsh Gpm6b Gstk1 Gstm2 Hspa9a Lama1 Lias Mfn2 Mmaa Nrg4 Pdha1 Pdhb Pdk1 Pomt1 Ppm1a Ptpla Rarres2 Rgs16 Slc7a10 Smpdl3a Surf1 Sycp3 Tcf15 Timm44
252	V$NKX61_01: NKX6-1	29	29	535	937	14670	-3.36	0.0	0.19	0.0	1810044O22Rik Aldh4a1 Arg2 Art3 Atp5b Csnb Dbp Dnajc12 Fh1 Fhl1 Gbp1 Glud1 Gypc Idh3a Indo Itih2 Lhx8 March5 Ndufa9 Ndufs3 Nfs1 Odz2 Pde1a Pex3 Pex7 Rsb30 Slc25a5 Stat5a Thrsp
253	V$PTF1BETA_Q6	49	49	515	1266	14341	-3.38	0.0	1.1	0.14	0610039N19Rik Aldh1a7 Arl4 B3galt3 Brp44l C1s Ccbl2 Chst1 Dcn Dcxr Defb1 Dgat2 Dnajb4 Dpep1 E130016I23Rik Ech1 Eif4e3 Ela1 Fabp3 Fgb Glcci1 Glrx2 Grb14 Gsta3 Hbld2 Htatsf1 Idh3b Igfbp6 Klhl7 Loxl1 Lpl Mccc1 Ndufb5 Pdha1 Pecr Procr Rbpms2 Reck Rpl5 Rpp14 Sh3bp5 Snrk Sucnr1 Tgoln1 Thy1 Ttpa Tysnd1 Upk3a Ywhab
254	V$HNF1_Q6	546	546	18	14972	635	-3.38	0.0	1.73	0.46	0610009E20Rik 0610039N19Rik 1110020A09Rik 1110028N05Rik 1110038M16Rik 1110054N06Rik 1600020H07Rik 1700073K01Rik 1810020E01Rik 1810037K07Rik 1810044O22Rik 1810057E01Rik 2010002H18Rik 2310008M20Rik 2310043K02Rik 2410011G03Rik 2510010F15Rik 2610205H19Rik 2610318K02Rik 2810004N20Rik 2900027G03Rik 5033425B17Rik 5730439E10Rik 6330579B17Rik 9030611N15Rik AF397014 Aacs Abca8a Abcb6 Abcd3 Abcg2 Acad8 Acad…
255	V$LEF1_Q6	523	523	41	14367	1240	-3.4	0.0	1.16	0.16	0610009E20Rik 0610039N19Rik 1110020A09Rik 1110028N05Rik 1110038M16Rik 1110054N06Rik 1600020H07Rik 1700073K01Rik 1810020E01Rik 1810037K07Rik 1810044O22Rik 1810057E01Rik 2010002H18Rik 2310008M20Rik 2310043K02Rik 2410011G03Rik 2510010F15Rik 2610205H19Rik 2610318K02Rik 2810004N20Rik 2900027G03Rik 5033425B17Rik 5730439E10Rik 6330579B17Rik 9030611N15Rik AF397014 Aacs Abca8a Abcb6 Abcd3 Abcg2 Acad8 Acad…
256	V$NFY_C: NF-Y binding site	18	18	546	384	15223	-3.4	0.0	1.79	0.48	0610009E20Rik 2510010F15Rik Aldh4a1 Aldh6a1 Atp5a1 Cat E130016I23Rik Fh1 Hagh Hsd17b12 Mir16 Mmd Pdk4 Sdpr Slc1a5 Tm7sf2 Twist2 Tysnd1
257	V$ATF_01: activating transcription factor	56	56	508	1596	14011	-3.41	0.0	0.49	0.0	5033425B17Rik Aldh2 Aldh6a1 Aox3 Arfl4 Arg2 BC002236 BC003479 BC005471 BC009118 BC013529 BC019806 BC024806 Bcs1l Dgat1 Dgat2 Dld Dnajb4 Dusp1 Eef2 Fabp3 Fcgrt Fh1 Fkbp7 Foxa1 Ghitm Gpm6b Guk1 Hagh Hint3 Hk2 Hoxd8 Lactb2 Lama1 Lass4 Mdh2 Mfn2 Ndufa10 Nifun Nrbf1 Ociad1 Ormdl3 Pbef1 Pck1 Pdhb Pdk4 Pex13 Pmvk Ppm1a Rapgef3 Sdhb Slc16a7 Stx18 Sult1a1 Tgfb1i1 Uqcrfs1
258	V$PAX5_01: B-cell-specific activating protein	51	51	513	1469	14138	-3.44	0.0	0.45	0.0	0610009E20Rik 2010002H18Rik 2510010F15Rik 5730439E10Rik 6330579B17Rik Acadm Adk Aox3 Atp5a1 Atpaf2 BC013529 Bnip3 Btn1a1 Ccl24 Ckb Cs Cyc1 D5Ertd33e Dlat Dnajc4 Dp1l1 Dpt Gcsh Gldc Gpd2 Guk1 Gyg1 Hagh Irf4 Lifr Mst1r Nomo1 Ociad1 Osbpl2 Pde8a Pep4 Por Sgce Smyd2 Stat5a Tagln Taldo1 Thbd Timm9 Tm7sf2 Tmem15 Ttpa Tysnd1 Uqcr Uqcrc1 Wwp1
259	V$MAX_01: Max	27	27	537	640	14967	-3.46	0.0	1.44	0.31	Abcg2 Acat1 Adfp Aldoa Art3 Atpaf2 Bloc1s1 Cck Ctsl Fkbp9 Gcsh Gstm2 Guk1 Gzma Lama1 Mtch2 Pecr Pon1 Ppm1a Rsb30 Scp2 Slc25a10 Stx4a Surf1 Sycp3 Tmem15 Vnn1
260	V$AP4_01: activator protein 4	50	50	514	1352	14255	-3.48	0.0	0.79	0.0	0610009E20Rik 1810044O22Rik 2310008M20Rik Acad8 Adcy4 Atpaf2 BC010787 Bckdhb Bcs1l Calca Chst1 Ctse Cxcl13 D7Rp2e Ebf2 Echdc1 Eef2 Eef2k Eif4e3 Eif4ebp1 Eng Fgg Fn3k Folr1 Fthfd G0s2 Gpt1 Gstm1 Hint3 Hoxd8 Hsd3b7 Hsdl2 Itm2a Kcna5 Lace1 Mfng Mst1r Ndufs2 Pcx Pmvk Polr3e Ppp1r14a Prdx3 Prr6 Rbp4 Rbpms2 Rcl1 Rxrg Tkt Trf
261	V$MEF2_02: myogenic MADS factor MEF-2	38	38	526	1136	14471	-3.49	0.0	0.34	0.0	1810057E01Rik 2310043K02Rik 2410011G03Rik AF397014 Abcg2 Brp44l Chn1 Cidea Cidec Ckb Col5a2 Cyb5 Dact1 Dnpep Fabp3 Glycam1 Hbld2 Itm2a Lpl Mrpl11 Ndufa9 Ndufab1 Odz2 Pank3 Peg12 Pmvk Prdx3 Pthr1 Rnf146 Scn7a Taldo1 Tfb2m Tgoln1 Thrsp Timm13a Tinag Txnrd3 Upk3a
262	V$NFKAPPAB65_01: NF-kappaB (p65)	29	29	535	911	14696	-3.49	0.0	0.25	0.0	1110028N05Rik 2010002H18Rik Amy1 Aoc3 BC002236 C1s Ccbl2 Cd151 Clca3 Ctsl Cyp2e1 Dpep1 Ebf1 Echdc1 Ell2 Ephx2 Gcdh Ghr Guk1 Mir16 Ndufb9 Pdk4 Plau Pygb Rbpms2 Sdhb Slc16a7 Slc25a5 Sult1a1
263	V$RREB1_01: Ras-responsive element binding protein 1	46	46	518	1299	14308	-3.51	0.0	0.55	0.0	1700073K01Rik Aco2 Acyp2 Arhgap24 Auh BC004012 Calca Cd59a Cox5a Cpt2 Crym Cxcl15 Cyb5 Cyp2j9 D8Ertd594e Dusp1 Esrra Fah G0s2 Ggtla1 Gimap6 Gpt2 Grb14 Gstm2 Hadhsc Hbld1 Hibch Hoxa2 Hsdl2 Hspa9a Lifr Lpin1 Ndufb8 Nkd1 Nnat Nomo1 Npc2 Pdk1 Pon1 Pts Rarres2 Slc19a1 Slc24a3 Slc25a4 Sult5a1 Tm4sf17
264	V$E2_Q6_01	36	36	528	920	14687	-3.52	0.0	1.08	0.14	2610205H19Rik Aco2 Adcy4 Art3 B3galt3 BC005471 Cd164 Coq3 Csnb Dlst Dnajb4 Ehd2 Gfpt2 Glcci1 Gnpnat1 Hbld2 Hibch Lpgat1 Mfng Ndufb5 Ndufb9 Ormdl3 Pdk1 Pex7 Por Rapgef3 Selenbp1 Serpina1a Slc16a1 Stx4a Taldo1 Tkt Tm4sf17 Ttc7b Uqcr Zfp423
265	V$OCT1_07: octamer factor 1	4	4	560	218	15389	-3.53	0.0	0.05	0.0	1810057E01Rik Aldh1a7 Fbxo9 Mfng
266	V$STAT5A_01: signal transducer and activator of transcription 5a	34	34	530	1024	14583	-3.53	0.0	0.33	0.0	Ak2 Aldh9a1 Atp5d B3galt3 Ccl24 Ccnd2 Cish Clca3 Coasy Crym Csnb Cyp2j9 Defb1 Dnajc7 Eif4ebp1 Ell2 Etfdh Glycam1 Hibadh Hoxa2 Hsd17b12 Lipe Nkd1 Nnmt Nrbf1 Pccb Pdk4 Pnpla2 Scp2 Sdha Selenbp1 Sqrdl Thbd Timm9
267	V$ARNT_01: AhR nuclear translocator homodimers	44	44	520	1242	14365	-3.54	0.0	0.55	0.0	1810020E01Rik 6330579B17Rik Abcg2 Adfp Aldh6a1 Aldoa Art3 Atp5a1 Atpaf2 BC002236 BC019806 Bloc1s1 Cd164 Crat Cri1 Ctsl Dact1 Defb1 Eef2k Esrra Fcgrt Fkbp9 Fn3k Gcsh Gimap6 Guk1 Gzma Hoxa7 Hsd17b4 Khk Pank3 Park7 Pmpcb Pomt1 Pon1 Ppm1a Rapgef3 Rsb30 Slc25a10 Srpx2 Surf1 Sycp3 Tmem15 Vnn1
268	V$ACAAT_B: Avian C-type CCAAT box	41	41	523	1099	14508	-3.55	0.0	0.82	0.01	Alas1 Aldh2 Arhgap24 Atp5c1 Atpaf2 Brp44l Btbd1 Calca Cat Cd302 Ceacam10 Chn1 Ckb Coq7 Dnajb4 Gfpt2 Ggtla1 Glcci1 Grpel1 Gys2 Hagh Hdgfrp2 LOC330189 Lactb Lactb2 Ltbp4 Myl4 Ndufb3 Pank3 Pcca Pgm2 Pla2g6 Riok3 S3-12 Sdpr Sirt3 Slc19a1 Sucnr1 Tph1 Ttpa Txnrd3
269	V$E2F1DP2_01: E2F-1:DP-2 heterodimer	37	37	527	1064	14543	-3.59	0.0	0.48	0.0	0610009E20Rik Aco2 Adh1 Ak2 Aldh6a1 Asb13 Atp5d BC010787 BC024806 Brp44l Cd164 Cox5a Cxcl13 Ddx50 Dlst Dusp1 Fabp5 Fasn Figf Gnpnat1 Gstz1 Irf4 Klhl7 Lims2 Lpl Nnat Nrg4 Pde1a Pmvk Rbpms2 Rcn3 Sgce Slc16a1 Sycp3 Tm4sf17 Vnn1 Vti1b
270	V$SRF_Q6: serum response factor	34	34	530	991	14616	-3.62	0.0	0.44	0.0	1110054N06Rik 1810020E01Rik 2900027G03Rik Amy1 Arl4 Atp5a1 Car4 Ccbl2 Cish Cplx1 Cs Eif4ebp1 Ela1 Fn3k Gcdh Gypc Hint3 Hsd11b1 Indo Itih2 Lamb1-1 Maoa Ndufb3 Nnat Pygl Rarres2 Rbp4 Rbpms2 Rxrg Stat5a Tagln Tinag Uqcrc1 Uqcrc2
271	V$LXR_DR4_Q3	6	6	558	90	15517	-3.62	0.0	2.13	0.68	Fasn Hsd17b4 Lgals8 Loxl1 Ttc7b Txnl2
272	V$E4BP4_01: E4BP4	18	18	546	600	15007	-3.62	0.0	0.2	0.0	Amy1 Brp44l Cd302 Ces3 Clca3 Dcn Eef2 Elovl6 Esrra Fhit Hadhsc Mir16 Ndufb3 Peci Pex13 Slc25a3 Stx18 Trpc6
273	V$NGFIC_01: nerve growth factor-induced protein C	13	13	551	269	15338	-3.63	0.0	1.67	0.43	1110038M16Rik Cox5a Cxcl12 Hoxa2 Lactb Lamb1-1 Park7 Peci Pex13 Pthr1 Scn7a Sgce Sntg2
274	V$FREAC2_01: Fork head RElated ACtivator-2	34	34	530	983	14624	-3.63	0.0	0.47	0.0	2010002H18Rik Adfp BC005471 BC016495 Brp44l Cd59a Cidea Col5a2 Ell2 Elovl6 Eltd1 Etfa Fgb Gpt2 Gyg1 Hbld1 Hdgfrp2 Hibadh Hint2 Hoxd8 Htatsf1 Lipe Mccc1 Mmd Ndufaf1 Ogn Ppm1a Ppp2r5a Pygl Rbp4 Scp2 Snrk Tde2 Uqcrc1
275	V$FOXO1_02: fork head box O1	35	35	529	948	14659	-3.64	0.0	0.74	0.0	Acadvl Adfp BC005471 Brp44l Cabc1 Cd59a Col5a2 Elovl6 Eltd1 Fgb Foxa1 Gpt2 Hbld1 Hdgfrp2 Hibadh Hint2 Hoxd8 Htatsf1 Lgals12 Lipe Mccc1 Ndufaf1 Ndufs7 Ogn Pdk4 Pex3 Ppm1a Ppp1r14a Ppp2r5a Pygl Snrk Taldo1 Tde2 Tfb2m Uqcrc1
276	V$EVI1_05: ectopic viral integration site 1 encoded factor	35	35	529	981	14626	-3.65	0.0	0.59	0.0	1110020A09Rik 2900027G03Rik Acadvl Adcy4 Ak3l1 Alas1 Atp5c1 BC004012 Cav1 Ccl24 Cd151 Cd36 Csnb Cxcl15 Cyp2e1 Eif4e3 Enpep Gstz1 Heph Klhl7 Lifr Lims2 Lipe Mfng Mir16 Odz2 Park7 Pex3 Pex7 Prr6 Rarres2 Sirt3 Stat5a Them2 Timm13a
277	V$NERF_Q2: new ets-related factor 1a	26	26	538	790	14817	-3.66	0.0	0.34	0.0	1810037K07Rik Arl4 Asb13 Atp5g3 BC054059 Ccnd2 Cd59a Creb3 Ctse Etfa Fthfd Gbp1 Icam2 Loxl1 Mrpl11 Mrpl12 Ndufv1 Pank3 Pep4 Pnpla2 Rcn3 Sdhb Sncg Tgm2 Tm4sf17 Uqcrfs1
278	V$HTF_01	27	27	537	692	14915	-3.69	0.0	0.98	0.1	1600020H07Rik 6330579B17Rik Aco2 Adfp Aox3 Arl4 BC024806 Bcs1l Cish Cyp2e1 Fbxo9 Fcgrt Fh1 Gpt2 Gypc Hk2 Hsdl2 Htatsf1 Ormdl3 Park7 Pdhb Pdk4 Pecr Pla2g6 Slc16a7 Snrk Stx18
279	V$CDPCR3_01: cut-like homeodomain protein	17	17	547	388	15219	-3.71	0.0	1.39	0.3	Acadsb Adfp As3mt Capn7 Cdo1 Cidea Cplx1 Fmo1 G0s2 Gpt1 Jam3 Lgals8 Nkd1 Pex3 Psen2 S3-12 Tgoln1
280	V$ICSBP_Q6	30	30	534	840	14767	-3.71	0.0	0.59	0.0	Abca8a Ak2 Aldh1a7 Amy1 BC002236 Chpt1 Coq7 Csnb Dnajc7 Folh1 Fxyd1 Gldc Gzma Indo Metap2 Mrpl11 Mtch2 Nkd1 Ogn Pcca Pex12 Ppp1r14a Pyp Rcn3 Riok3 Taldo1 Tmem45b Trf Twist2 Upk3a
281	V$EVI1_06: ectopic viral integration site 1 encoded factor	10	10	554	197	15410	-3.75	0.0	1.67	0.43	2010002H18Rik Adcy4 BC004012 Csnb Hbld1 Hint3 Npc2 Ormdl3 Slc16a1 Tinag
282	V$EGR3_01: early growth response gene 3 product	9	9	555	172	15435	-3.77	0.0	1.7	0.44	1110038M16Rik Cxcl12 Hspa9a Lactb Pex13 Pthr1 Scn7a Sgce Sntg2
283	V$SREBP1_01: sterol regulatory element-binding protein 1	23	23	541	591	15016	-3.79	0.0	0.94	0.09	1810020E01Rik 6330579B17Rik Acox1 Adfp Adh1 Aldh6a1 Bloc1s1 Cd164 Eef2 Ehd2 Fabp3 Fhit Gpd2 Gstm2 Khk Lactb Mtch2 Ndufa9 Pmpcb Ppm1a Stx4a Thrsp Tmem15
284	V$ARNT_02: AhR nuclear translocator homodimers	17	17	547	548	15059	-3.79	0.0	0.26	0.0	6330579B17Rik Acox1 Aldh6a1 Bloc1s1 Cd164 Dact1 Dlat Dusp1 Eef2 Fcgrt Gimap6 Gyg1 Khk Mtch2 Pmpcb Ppm1a Stx4a
285	V$HNF4_01_B: Hepatocyte nuclear factor 4	23	23	541	600	15007	-3.8	0.0	0.87	0.05	Acox1 Aldh9a1 Clca3 Cplx1 Etfa Fabp3 Fgb Gldc Gnpnat1 Gstk1 Gys2 Hsd3b7 Khk Lum Ndufb8 Pcca Pck1 Pdha1 Pex16 Pygl Qdpr S3-12 Serpinb6b
286	V$NFKAPPAB50_01: NF-kappaB (p50)	24	24	540	672	14935	-3.83	0.0	0.59	0.0	0610039N19Rik 1600020H07Rik Acas2 Aldoa Auh Cox4i1 Defb1 E130016I23Rik Ghr Gsn Lace1 Lama1 Mfng Nucb2 Pnpla2 Ppp2r5a Rcl1 Rspondin Sdha Slc1a5 Slc24a3 Taldo1 Tcf15 Uqcrfs1
287	V$ATF6_01: activating transcription factor 6	14	14	550	320	15287	-3.85	0.0	1.28	0.22	1110028N05Rik Adfp Aox3 Dp1l1 Fbxo9 Gpt2 Gypc Hk2 Hsdl2 Htatsf1 Ormdl3 Park7 Pdk4 Wnt4
288	V$FOXO4_02: fork head box O4	18	18	546	442	15165	-3.85	0.0	1.07	0.14	Adfp BC005471 Brp44l Col5a2 Elovl6 Foxa1 Gpt2 Hbld1 Hdgfrp2 Hint2 Hoxd8 Lgals12 Mccc1 Ogn Snrk Taldo1 Tde2 Uqcrc1
289	V$ATF_B: ATF binding site	19	19	545	478	15129	-3.85	0.0	0.98	0.1	5033425B17Rik Arfl4 Arg2 BC003479 BC019806 Dusp1 Eef2 Gpm6b Lactb2 Mdh2 Ndufa10 Ormdl3 Pbef1 Pex13 Pmvk Ppm1a Sdhb Sult1a1 Uqcrfs1
290	V$EGR1_01: Egr-1/Krox-24/NGFI-A immediate-early gene product	3	3	561	169	15438	-3.86	0.0	0.06	0.0	Cox5a Hoxa2 Lamb1-1
291	V$HOX13_01: Hox-1.3	11	11	553	234	15373	-3.88	0.0	1.44	0.31	Abca8a Bphl Chn1 Clca3 Cplx1 D7Rp2e Dnajc7 Elovl6 Fh1 Lactb2 Mfn2
292	V$HEN1_02: HEN1	9	9	555	181	15426	-3.89	0.0	1.52	0.34	Adcy4 Eif4ebp1 Eng Idh3a Kcna5 Mst1r Pbef1 Rbpms2 Twist2
293	V$HFH4_01	20	20	544	540	15067	-3.9	0.0	0.71	0.0	1810044O22Rik Acadl Acadm Adcy4 Aox1 Coasy Cyp2e1 Guk1 Hnmt Hsd17b4 Lhx8 Oat Ogn Pon1 Scn7a Stx4a Tcf15 Thy1 Timm44 Zfp106
294	V$DEAF1_02	15	15	549	361	15246	-3.92	0.0	1.1	0.14	Aco1 Atp5a1 Chpt1 Creb3 Cs Ctsl Dlat Etfdh Fdx1 March5 Nifun Npc2 Opn3 Pomt1 Stx18
295	V$HEN1_01: HEN1	11	11	553	372	15235	-3.97	0.0	0.24	0.0	Abcb6 Adcy4 Eng Idh3a Kcna5 Lias Mst1r Pbef1 Rbpms2 Tm4sf17 Twist2
296	V$MAF_Q6	17	17	547	451	15156	-3.98	0.0	0.76	0.0	Acadvl Calca Ces3 Coq3 Cs Elovl6 Gyg1 Idh3a Lims2 Nnat Pck1 Phyh Psen2 Ptpla Sncg Sult1a1 Tph1
297	V$STRA13_01	17	17	547	463	15144	-3.99	0.0	0.67	0.0	1810020E01Rik 6330579B17Rik Acox1 Aldh6a1 Bloc1s1 Cd164 Crat Dlat E130016I23Rik Eef2 Gimap6 Khk Lgals8 Pdhb Pmpcb Ppm1a Stx4a
298	V$STAT5B_01: signal transducer and activator of transcription 5b	9	9	555	320	15287	-3.99	0.0	0.2	0.0	Clca3 Eif4ebp1 Etfdh Glycam1 Hibadh Nnmt Nrbf1 Scp2 Selenbp1
299	V$PPARA_02: PPAR-alpha:RXR-alpha heterodimer (peroxisome proliferator activated factor alpha:retinoid X receptor alpha)	16	16	548	468	15139	-4.0	0.0	0.47	0.0	Aldoa Cox5a Creb3 Dp1l1 Ela1 Esrra Fcna Hint2 Pde8a Pon1 Pthr1 Slc16a7 Sntg2 Stx4a Timm23 Uqcrc1
300	V$CLOX_01: Clox	9	9	555	317	15290	-4.02	0.0	0.21	0.0	1110054N06Rik 1810057E01Rik Ccnd2 Hnmt Lims2 Nnmt Pde8a Slc25a5 Suclg1
301	V$RP58_01: 58 KDA repressor protein	15	15	549	396	15211	-4.03	0.0	0.76	0.0	1600020H07Rik 6330579B17Rik Ceacam10 Cplx1 Ctse Dnajc7 Fap Hspa9a Nomo1 Pkd2l2 Pomt1 Psen2 Riok3 Srpx2 Thrsp
302	V$MYCMAX_01: c-Myc:Max heterodimer	7	7	557	135	15472	-4.04	0.0	1.48	0.32	Abcg2 Acat1 Dnpep Pecr Pon1 Rcl1 Scp2
303	V$T3R_01: viral homolog of thyroid hormone receptor alpha1	15	15	549	408	15199	-4.05	0.0	0.67	0.0	Abcb6 Atp5a1 Bcap29 Btbd1 Cabc1 Col4a1 Col5a2 D8Ertd594e Dnajb4 Echs1 Ehd2 Fxyd1 Pygb Slc16a7 Stx4a
304	V$CHX10_01	14	14	550	406	15201	-4.07	0.0	0.5	0.0	Acyp2 Alas1 Cd36 Cd59a Crym Cs Dnajb4 Fn3k Gypc Hsd17b4 Ndufa9 Smyd2 Suclg1 Ttpa
305	V$FOXO3_01: fork head box O3	12	12	552	371	15236	-4.08	0.0	0.37	0.0	Adfp BC005471 Brp44l Col5a2 Foxa1 Hbld1 Hdgfrp2 Hint2 Hoxd8 Mccc1 Ogn Uqcrc1
306	V$GATA4_Q3	552	552	12	15305	302	-4.11	0.0	0.36	0.0	0610009E20Rik 0610039N19Rik 1110020A09Rik 1110028N05Rik 1110038M16Rik 1110054N06Rik 1600020H07Rik 1700073K01Rik 1810020E01Rik 1810037K07Rik 1810044O22Rik 1810057E01Rik 2010002H18Rik 2310008M20Rik 2310043K02Rik 2410011G03Rik 2510010F15Rik 2610205H19Rik 2610318K02Rik 2810004N20Rik 2900027G03Rik 5033425B17Rik 5730439E10Rik 6330579B17Rik 9030611N15Rik AF397014 Aacs Abca8a Abcb6 Abcd3 Abcg2 Acad8 Acad…
307	V$EVI1_02: ectopic viral integration site 1 encoded factor	13	13	551	374	15233	-4.12	0.0	0.52	0.0	2900027G03Rik Adcy4 Atp5c1 BC004012 Ccl24 Csnb Echdc1 Gstz1 Lactb Lipe Park7 Slc25a5 Snrk
308	V$BACH1_01: BTB and CNC homolog 1	6	6	558	232	15375	-4.12	0.0	0.17	0.0	Acadsb Btn1a1 Rapgef3 Rgs7 Sucnr1 Sycp3
309	V$E2F_02: E2F	13	13	551	367	15240	-4.13	0.0	0.56	0.0	Aco2 Asb13 Atp5d Cox5a Dlst Lims2 Lpl Nnat Nrg4 Pde1a Sgce Slc16a1 Vti1b
310	V$E2F_Q3: E2F	13	13	551	367	15240	-4.13	0.0	0.56	0.0	Aco2 Asb13 Atp5d Cox5a Dlst Lims2 Lpl Nnat Nrg4 Pde1a Sgce Slc16a1 Vti1b
311	V$E2F4DP1_01: E2F-4:DP-1 heterodimer	13	13	551	367	15240	-4.13	0.0	0.56	0.0	Aco2 Asb13 Atp5d Cox5a Dlst Lims2 Lpl Nnat Nrg4 Pde1a Sgce Slc16a1 Vti1b
312	V$FREAC3_01: Fork head RElated ACtivator-3	12	12	552	349	15258	-4.14	0.0	0.5	0.0	Acadsb Cox5a Ell2 Glcci1 LOC330189 Ogn Peci Pon1 Reck Suclg1 Timm13a Trf
313	V$RSRFC4_01: related to serum response factor, C4	5	5	559	89	15518	-4.19	0.0	1.47	0.32	1810057E01Rik Cidea Ckb Peg12 Upk3a
314	V$MEF2_03: myogenic MADS factor MEF-2	11	11	553	311	15296	-4.19	0.0	0.56	0.0	1810057E01Rik Cidea Ckb Hbld2 Pank3 Peg12 Pmvk Rnf146 Tfb2m Thrsp Upk3a
315	V$FXR_IR1_Q6	7	7	557	147	15460	-4.19	0.0	1.23	0.2	BC009118 C1s Car4 Cnn1 Gbp1 Gstm1 Vnn1
316	V$PBX1_02: homeo domain factor Pbx-1	7	7	557	243	15364	-4.22	0.0	0.26	0.0	2310043K02Rik Btbd1 Coq3 Enpep Fkbp9 Hoxa2 Nnmt
317	V$ISRE_01: interferon-stimulated response element	8	8	556	258	15349	-4.25	0.0	0.34	0.0	Abca8a Fthfd Gldc Gzma Indo Mrpl11 Nkd1 Ogn
318	V$CDP_01: cut-like homeodomain protein	3	3	561	143	15464	-4.3	0.0	0.12	0.0	1810057E01Rik Sdha Txnrd3
319	V$POLY_C: Retroviral Poly A signal	8	8	556	236	15371	-4.35	0.0	0.48	0.0	Aldh2 Kcnk2 Oat Ogn Pde8a Pygl Tde2 U2af1-rs1
320	V$R_01: Epstein-Barr virus transcription factor R	8	8	556	231	15376	-4.35	0.0	0.52	0.0	Abcd3 Ckb Cox4i1 Mmd Ndufs2 Selenbp1 Sh3bp5 Timm23
321	V$TAXCREB_02: Tax/CREB complex	2	2	562	21	15586	-4.38	0.0	1.66	0.42	Fxyd2 Klhl7
322	V$DTYPEPA_B: poly A signal of D-type LTRs	1	1	563	84	15523	-4.4	0.0	0.05	0.0	Nnat
323	V$MEIS1BHOXA9_02: Meis-1b:HOXA9 heterodimeric binding	7	7	557	186	15421	-4.41	0.0	0.67	0.0	Defb1 Dp1l1 Jam3 Pcx Pdhb Tmem45b Ttc7b
324	V$MIF1_01: MIBP-1 / RFX1 complex	7	7	557	191	15416	-4.42	0.0	0.62	0.0	Car3 Elovl6 Orm1 Orm2 Ppp1r14a Slc22a3 Smpdl3a
325	V$POU3F2_02	2	2	562	108	15499	-4.44	0.0	0.1	0.0	1810057E01Rik Mfng
326	V$FREAC4_01: Fork head RElated ACtivator-4	5	5	559	169	15438	-4.48	0.0	0.31	0.0	Ccbl2 G0s2 Glrx2 Gpm6b Scp2
327	V$MEIS1AHOXA9_01: Meis-1a:HOXA9 heterodimeric binding	5	5	559	165	15442	-4.5	0.0	0.34	0.0	Cish Gstk1 Slc25a20 Suclg1 Ttc7b
328	V$PAX3_01: Pax-3 binding sites	2	2	562	24	15583	-4.52	0.0	1.47	0.32	Ak3l1 Ndufa1
329	V$CDP_02: transcriptional repressor CDP	5	5	559	156	15451	-4.54	0.0	0.41	0.0	Hnmt Lims2 Pde8a Psen2 Slc25a5
330	V$HSF_Q6	5	5	559	154	15453	-4.55	0.0	0.42	0.0	Dcxr Dhodh Glycam1 Nnat Tagln
331	V$AR_02: high affinity binding sites for androgen receptor	3	3	561	52	15555	-4.56	0.0	1.2	0.18	Dlat Hsd17b4 Txnl2
332	V$E2F_01: E2F	4	4	560	107	15500	-4.69	0.0	0.61	0.0	Ak2 Fbxo9 Ndufb9 Uqcrc2
333	V$GNCF_01: GCNF (germ cell nuclear factor)	3	3	561	92	15515	-4.82	0.0	0.43	0.0	BC004012 Brp44l Lgals12
334	V$LXR_Q3	3	3	561	77	15530	-4.82	0.0	0.63	0.0	Fasn Hk2 Lgals8
335	V$POU3F2_01	1	1	563	65	15542	-4.83	0.0	0.1	0.0	Slc16a7
336	V$HMEF2_Q6: myocyte enhancer factor	1	1	563	58	15549	-4.97	0.0	0.13	0.0	D7Rp2e
337	V$PAX5_02: B-cell-specific activating protein	2	2	562	52	15555	-5.01	0.0	0.57	0.0	Ak3l1 Pecr
338	V$STAT1_01: signal transducer and activator of transcription 1	1	1	563	49	15558	-5.12	0.0	0.19	0.0	Cish
339	V$AHRARNT_02: aryl hydrocarbon receptor:Arnt heterodimers, fixed core	1	1	563	14	15593	-5.15	0.0	0.88	0.06	Nomo1
340	V$VJUN_01: v-Jun	1	1	563	15	15592	-5.18	0.0	0.84	0.03	Atp5d
341	V$AHR_01: aryl hydrocarbon / dioxin receptor	1	1	563	42	15565	-5.21	0.0	0.24	0.0	Sdha
342	V$APOLYA_B: Avian C-type PolyA signal	1	1	563	42	15565	-5.21	0.0	0.24	0.0	Rxrg
343	V$HMX1_01: H6 homeobox 3	1	1	563	22	15585	-5.29	0.0	0.58	0.0	Nrg4
344	V$BEL1_B: Bel-1 similar region	1	1	563	27	15580	-5.32	0.0	0.46	0.0	LOC330189
