# Supplementary material for: A genomic analysis of mouse models of breast cancer reveals molecular features of mouse models and relationships to human breast cancer
Source: Breast Cancer Res. 2014 Jun 5;16(3):R59. doi: 10.1186/bcr3672 (PMC4078930; doi:10.1186/bcr3672)
Supplement: Additional file 3 — Fold change values organized by mouse tumor model type comparing the mouse model to normal mammary gland. [file bcr3672-S3.zip › Additional_File_3/TAG_vs_NML_mammary/AdditionalFile81_TAG_vs_NML_mammary/TAG_vs_NMLmammary_SAM.txt]

Current settings
Input parameters
Data type?								Two class unpaired
Array or Seq data?								array
Arrays centered?								FALSE
Delta								2.233546275
Minimum fold change								0
Test statistic								standard
Are data are log scale?								TRUE
Number of permutations								100
Input percentile for exchangeability factor s0								Automatic choice
Number of neighbors for KNN								10
Seed for Random number generator								24434000
Computed values
Estimate of pi0 (proportion of null genes)								0.35
s0 percentile								0
False Discovery Rate (%)								0
List of Significant Genes for Delta = 2.234
Positive genes (1918) Upregulated in TAG tumors compared to NML mammary gland
	Row	Gene ID	Gene Name	Score(d)	Numerator(r)	Denominator(s+s0)	Fold Change	q-value(%)
	2045	1417910_at	7.006705525	11.0331546	2.48784984	0.225488533	5.609413127	0
	1479	1417299_at	5.181310176	10.91447262	2.016992147	0.184799781	4.047390774	0
	2046	1417911_at	6.819937175	10.63064468	2.424885142	0.228103301	5.36986248	0
	8103	1425273_s_at	5.504856439	10.55785081	1.93767872	0.183529655	3.830887662	0
	8102	1425272_at	5.484028149	10.54570187	1.959546414	0.185814699	3.889396764	0
	16599	1453683_a_at	5.26639888	10.46382414	2.381247465	0.227569523	5.20987033	0
	15518	1451424_at	7.956856565	10.33812653	2.668301473	0.258103	6.356803411	0
	2291	1418184_at	5.653143229	10.20568249	1.841355435	0.180424527	3.583465427	0
	11083	1433670_at	5.670664486	10.11097174	1.858558343	0.183815996	3.62645097	0
	7596	1424647_at	7.926430334	10.06606218	2.590326559	0.25733266	6.022350014	0
	16196	1452337_at	4.848749195	10.04757312	1.654739983	0.164690514	3.148664371	0
	3470	1419485_at	6.417913068	9.964177819	2.53081882	0.253991736	5.778995795	0
	13391	1448777_at	6.692676632	9.929434343	2.106867364	0.212184027	4.307549466	0
	2950	1418919_at	5.509218302	9.906188522	2.147941437	0.216828241	4.431949482	0
	95	1415811_at	5.915248574	9.749504001	2.583085804	0.264945356	5.992200112	0
	16504	1453089_at	6.634448838	9.746455974	3.508286846	0.359955132	11.37888148	0
	3471	1419486_at	6.545629213	9.662695314	2.546692359	0.263559212	5.842931431	0
	16322	1452534_a_at	7.009637016	9.542667327	2.15180501	0.225493034	4.44383426	0
	6801	1423714_at	5.780919268	9.541810595	1.901081257	0.199236952	3.734930137	0
	6856	1423774_a_at	5.604154175	9.501450324	1.816874247	0.191220728	3.523170386	0
	12056	1437313_x_at	7.069433909	9.490806178	2.235325282	0.235525333	4.708688489	0
	11206	1434079_s_at	6.7518888	9.456551637	2.043814654	0.216126843	4.123343508	0
	3802	1420029_at	5.994782263	9.415030864	2.405729334	0.255520069	5.299033814	0
	3450	1419465_at	6.978423973	9.410697963	2.513861098	0.267128018	5.711465994	0
	17712	1460746_at	5.212144252	9.348680597	2.216879185	0.23713284	4.648867105	0
	16137	1452242_at	5.418335362	9.285487472	2.156752018	0.232271275	4.459098344	0
	94	1415810_at	6.118189625	9.185031596	2.448348815	0.266558562	5.457910793	0
	15742	1451698_at	5.502594494	9.168374027	2.330354419	0.25417314	5.029288864	0
	3167	1419152_at	4.980208716	9.164123931	2.490214238	0.271735112	5.618613798	0
	15157	1450993_at	4.94950258	9.149905012	1.705925692	0.186441902	3.262381935	0
	3451	1419466_at	6.866845587	9.148643827	2.41398124	0.263862195	5.32943	0
	12831	1448158_at	7.147694158	9.147189602	2.155285686	0.235622719	4.454568491	0
	7290	1424278_a_at	6.327610969	9.124880967	2.111081427	0.231354407	4.320150065	0
	502	1416251_at	6.897293572	9.115563686	2.252190841	0.247070935	4.764057549	0
	9262	1426808_at	7.965908327	9.030871347	1.949957887	0.215921345	3.863632531	0
	15095	1450920_at	6.160267888	9.028667134	1.934657417	0.214279404	3.82287338	0
	12522	1438852_x_at	6.7072584	9.000564203	2.254947992	0.250534071	4.7731709	0
	12047	1437279_x_at	7.427718894	8.938604554	2.2006987	0.246201595	4.597019227	0
	6857	1423775_s_at	5.605568931	8.931421971	1.768046412	0.197957998	3.405924398	0
	14020	1449490_at	5.192805558	8.903985116	1.484120858	0.166680519	2.797466507	0
	9719	1427498_a_at	5.272620101	8.795970707	2.220246808	0.252416349	4.659731439	0
	5699	1422430_at	5.443956966	8.78287826	1.978861952	0.225309049	3.941820146	0
	12636	1439269_x_at	6.563634809	8.70874212	1.989069824	0.22839921	3.969809625	0
	15463	1451358_a_at	5.440528186	8.679457039	2.198800537	0.253333881	4.590974876	0
	2059	1417926_at	5.196379616	8.646000718	1.850397063	0.214017686	3.605994167	0
	893	1416664_at	6.611128602	8.63365945	2.03175368	0.235329375	4.089015922	0
	5727	1422462_at	4.935462077	8.624317903	1.816816583	0.210662061	3.523029568	0
	2413	1418317_at	3.848617979	8.550707513	2.865152877	0.335077872	7.286130713	0
	1477	1417297_at	6.635607435	8.545572266	1.47934513	0.173112471	2.788221412	0
	14904	1450692_at	5.737366303	8.515107214	2.0654498	0.242562982	4.185644546	0
	6150	1422944_a_at	5.087888214	8.509453946	1.738521238	0.204304677	3.336929573	0
	6269	1423093_at	5.618293069	8.507629884	1.845143734	0.216881054	3.592887428	0
	15373	1451246_s_at	5.142478838	8.507310279	2.310418261	0.271580345	4.960268653	0
	15325	1451191_at	7.018691621	8.496368202	2.534062831	0.298252473	5.792004933	0
	11889	1436872_at	4.86757148	8.495048926	1.99081938	0.234350549	3.974626733	0
	213	1415944_at	7.106163591	8.48702715	2.059797742	0.242699558	4.169278493	0
	212	1415943_at	7.413512349	8.474879509	2.100535249	0.247854291	4.288684683	0
	11398	1434748_at	5.970116512	8.471805279	1.912683721	0.225770501	3.765088355	0
	14147	1449705_x_at	6.199383253	8.468607374	2.168979732	0.256120001	4.497052517	0
	11146	1433892_at	5.373668362	8.444034814	2.201344047	0.260698125	4.599076028	0
	5991	1422760_at	5.213446056	8.418724519	1.966564339	0.233594095	3.90836265	0
	559	1416310_at	5.486170869	8.373464381	2.126303729	0.253933573	4.365974574	0
	1501	1417323_at	5.704606868	8.370947517	2.010018988	0.240118455	4.027875212	0
	17041	1455834_x_at	4.8856317	8.331437904	1.976553973	0.237240437	3.935519186	0
	11147	1433893_s_at	5.524317553	8.311247782	2.221772126	0.267321127	4.664660636	0
	11996	1437138_at	5.491126177	8.30260139	1.513095733	0.182243572	2.854218402	0
	292	1416031_s_at	6.52295896	8.289855806	1.906691337	0.230002956	3.749482104	0
	792	1416558_at	5.101918803	8.288788188	2.205649127	0.266100313	4.612820417	0
	10385	1429270_a_at	6.291405413	8.280337268	1.824351255	0.220323303	3.541477202	0
	12791	1448113_at	7.131604658	8.242127579	1.881054944	0.228224439	3.683443066	0
	13261	1448627_s_at	6.43144635	8.236381184	2.205447455	0.267768988	4.612175641	0
	17448	1460236_at	5.815158446	8.231812842	2.412204992	0.29303448	5.322872434	0
	8860	1426268_at	6.173118874	8.2261136	2.901845881	0.352760249	7.473820324	0
	6788	1423700_at	5.152868889	8.223267316	1.769959502	0.215237987	3.410443832	0
	9159	1426652_at	6.070093529	8.21936375	2.129654218	0.259102077	4.376125819	0
	6892	1423813_at	5.561787009	8.219214882	1.972803497	0.240023351	3.925301571	0
	6675	1423569_at	5.82909887	8.211169503	1.80176075	0.21942803	3.486454732	0
	7162	1424128_x_at	5.108908144	8.196039191	2.21312307	0.270023486	4.636779334	0
	291	1416030_a_at	6.584139206	8.165550666	1.881699353	0.230443657	3.68508872	0
	6888	1423809_at	5.972332766	8.13868629	2.072794728	0.25468419	4.207008487	0
	3801	1420028_s_at	6.185933352	8.118667448	2.11770899	0.260844406	4.340041958	0
	15275	1451128_s_at	5.580857529	8.113058221	1.933315846	0.238296804	3.81932012	0
	16474	1452917_at	5.764849977	8.082188408	1.703398166	0.210759522	3.256671417	0
	10959	1432538_a_at	5.172808287	8.078504299	1.767024439	0.218731633	3.403512572	0
	8212	1425416_s_at	5.528014085	8.036453057	1.985242747	0.24702972	3.959292757	0
	15877	1451884_a_at	5.557827162	8.021400172	1.763314437	0.219826265	3.394771421	0
	12838	1448165_at	6.143114283	8.01895335	1.442659869	0.179906255	2.718215559	0
	9160	1426653_at	5.89659622	8.00644751	2.116943974	0.264404903	4.33774118	0
	2073	1417942_at	5.399218948	7.966169043	2.386792868	0.299616146	5.229934462	0
	809	1416575_at	5.260298677	7.960370609	1.907963474	0.239682744	3.752789772	0
	16025	1452073_at	5.125269163	7.946641512	1.401670813	0.176385308	2.642073887	0
	9844	1427698_at	4.511310659	7.935022452	2.03505196	0.25646455	4.098374896	0
	12374	1438320_s_at	6.703686924	7.920384274	1.859987202	0.234835475	3.630044419	0
	4945	1421546_a_at	5.237446063	7.899002687	2.099332741	0.265771873	4.28511149	0
	6268	1423092_at	5.782585697	7.884083672	1.702802367	0.215979743	3.255326766	0
	2459	1418369_at	5.722199779	7.870571903	1.898992798	0.241277613	3.729527328	0
	1618	1417450_a_at	5.090170632	7.867688224	1.925244413	0.244702682	3.798011866	0
	13767	1449207_a_at	4.982114197	7.867350727	2.045173031	0.259957018	4.127227692	0
	16195	1452334_at	5.707294812	7.858033097	2.190716306	0.278786851	4.565321007	0
	10602	1430811_a_at	5.246865312	7.854440423	1.638733327	0.20863782	3.113923122	0
	214	1415945_at	5.854831925	7.85004036	2.019846067	0.257303909	4.055405192	0
	6920	1423847_at	5.709607554	7.826076713	1.826650606	0.233405661	3.547126069	0
	15067	1450886_at	4.31705619	7.821168993	1.571757277	0.200961938	2.972665797	0
	2566	1418481_at	5.834898069	7.812135442	1.52386609	0.195063962	2.875606141	0
	17018	1455791_at	5.650998639	7.792679044	2.240890076	0.287563502	4.726886017	0
	3269	1419269_at	4.211346099	7.787923878	1.431201266	0.183771861	2.696711648	0
	2032	1417895_a_at	5.78672972	7.782339429	1.956503943	0.25140306	3.881203135	0
	13576	1448982_at	5.555275444	7.773961718	2.063583186	0.265448077	4.1802325	0
	13484	1448878_at	4.809718058	7.771230123	1.607402889	0.206840212	3.047028277	0
	12363	1438287_x_at	6.029578065	7.76517459	1.533298586	0.197458353	2.894468761	0
	379	1416120_at	5.734335141	7.75702168	1.582812603	0.204049011	2.995532743	0
	2442	1418349_at	5.082951971	7.752772568	1.927717931	0.248648843	3.804529189	0
	509	1416258_at	5.940890301	7.706375987	1.631650159	0.211727297	3.098672232	0
	3168	1419153_at	5.123944537	7.700286293	2.271642804	0.295007577	4.828726676	0
	14101	1449586_at	6.872799054	7.695285616	1.8951535	0.246274615	3.719615509	0
	16621	1453815_at	5.109171788	7.677255139	1.714700109	0.223348069	3.282284081	0
	1181	1416969_at	5.588605869	7.647678238	1.57810107	0.206350349	2.985765931	0
	3386	1419397_at	5.367773052	7.631724553	1.86400123	0.244243777	3.6401584	0
	12201	1437716_x_at	5.662015134	7.622573139	1.862002721	0.244274825	3.635119322	0
	8341	1425601_a_at	6.266740752	7.622503197	1.519004745	0.199278991	2.865932728	0
	12447	1438601_at	5.861383106	7.603635875	1.513431171	0.199040459	2.854882109	0
	117	1415834_at	7.001349271	7.588348894	1.684899688	0.22203772	3.215180401	0
	13641	1449061_a_at	5.626164582	7.579003172	1.866838291	0.246317128	3.647323819	0
	14143	1449698_at	3.28612647	7.575882808	1.707850352	0.22543252	3.266737094	0
	12894	1448226_at	5.770993018	7.545311887	1.587122883	0.210345564	3.004495754	0
	2535	1418449_at	7.279499468	7.526061806	1.855456018	0.246537441	3.618661144	0
	9270	1426817_at	6.290206966	7.522411032	1.986157533	0.26403204	3.961804067	0
	10970	1432849_at	6.476051374	7.521494363	1.250176852	0.166213892	2.378705804	0
	5773	1422513_at	5.109641405	7.517235047	1.55572588	0.206954534	2.939816038	0
	151	1415875_at	4.289804672	7.5152098	1.516371589	0.201773687	2.860706698	0
	15511	1451417_at	4.564106332	7.50395442	1.947927419	0.259586787	3.858198629	0
	12860	1448187_at	5.670230938	7.501797107	1.290554756	0.172032746	2.446221015	0
	15015	1450827_at	3.076307266	7.500264411	1.485946885	0.198119267	2.801009516	0
	7581	1424630_a_at	4.486073028	7.47975507	1.95302467	0.261108105	3.871854315	0
	9497	1427161_at	5.896410466	7.476558698	2.051938571	0.274449604	4.146627841	0
	6168	1422970_at	4.885045921	7.417920461	1.572945575	0.212046703	2.975115287	0
	873	1416641_at	6.148239848	7.412941834	1.412065398	0.190486507	2.661178711	0
	10305	1428838_a_at	5.538799809	7.395335101	1.809512234	0.244682926	3.505237586	0
	12680	1439436_x_at	5.859771788	7.390716196	1.685167972	0.228011458	3.215778352	0
	14167	1449764_x_at	3.940008003	7.37788983	1.379022255	0.186912828	2.600920414	0
	10857	1432013_a_at	4.57355396	7.37749873	1.437265282	0.194817422	2.708070472	0
	11313	1434437_x_at	5.848973181	7.363737894	1.565977153	0.212660632	2.960779708	0
	7550	1424594_at	6.379741717	7.358232885	2.256486118	0.306661416	4.77826252	0
	3861	1420185_at	3.927788546	7.313213112	1.372885523	0.187726722	2.589880484	0
	6944	1423877_at	5.331821399	7.296714456	1.768696711	0.242396317	3.407459974	0
	5593	1422303_a_at	5.869391473	7.286804006	1.625277179	0.223043899	3.085014304	0
	12775	1448069_at	4.822435701	7.284409678	1.719429896	0.236042449	3.293062506	0
	968	1416746_at	6.383987814	7.277110672	1.599614872	0.219814559	3.030624	0
	3862	1420186_at	3.942534408	7.270718934	1.361886625	0.187311136	2.570210686	0
	12120	1437480_at	4.760872123	7.26098201	1.653358926	0.227704589	3.145651674	0
	5597	1422308_a_at	6.512160204	7.255538326	2.276172514	0.31371518	4.843911525	0
	558	1416309_at	5.618233281	7.246417578	1.895279352	0.261547079	3.719939999	0
	13269	1448638_at	4.723349241	7.220994031	1.354179511	0.18753367	2.556516808	0
	2747	1418687_at	5.23460909	7.189079028	1.983504516	0.275905232	3.954525277	0
	13740	1449176_a_at	5.641712696	7.181507404	1.711669565	0.238344051	3.275396508	0
	10740	1431591_s_at	5.851918631	7.172821501	1.832374477	0.255460766	3.561227192	0
	8975	1426410_at	5.038569954	7.172141556	1.327067904	0.185030913	2.508922494	0
	2147	1418027_at	4.601981117	7.16850436	1.902096898	0.26534083	3.737560411	0
	3094	1419076_a_at	4.945769912	7.156954985	1.659196809	0.231829991	3.15840638	0
	16647	1453939_x_at	5.763322719	7.153463861	1.869916985	0.261400214	3.655115473	0
	15150	1450984_at	6.46458081	7.151696385	1.500671214	0.209834301	2.829743358	0
	10969	1432848_a_at	6.717892272	7.147931764	1.080972766	0.151228747	2.115461992	0
	9235	1426767_at	4.630674149	7.142042787	1.367622947	0.191489044	2.580450484	0
	2156	1418036_at	5.124791249	7.135687933	1.725246043	0.241777115	3.306365106	0
	1129	1416916_at	5.8827386	7.114042102	1.365031451	0.191878461	2.575819412	0
	3391	1419402_at	3.671886965	7.113349023	1.305058687	0.18346614	2.470937786	0
	16783	1454750_a_at	5.267731444	7.11288646	1.19026257	0.167338896	2.281942706	0
	1205	1416997_a_at	5.20701294	7.110578886	1.290520555	0.181493037	2.446163024	0
	17126	1456055_x_at	5.730944937	7.100552965	1.295355018	0.182430161	2.454373852	0
	16582	1453596_at	6.6829329	7.09844999	1.452250414	0.204586975	2.736345525	0
	5579	1422286_a_at	6.569237692	7.097886535	1.418680009	0.199873582	2.673407961	0
	1173	1416961_at	5.910486514	7.090345237	1.569712492	0.221387315	2.968455513	0
	16525	1453196_a_at	6.495747459	7.065298824	1.931479277	0.273375454	3.81446117	0
	2155	1418035_a_at	5.088771216	7.0349297	1.696384076	0.241137317	3.24087657	0
	2146	1418026_at	4.766156128	7.023056912	1.856395853	0.26432875	3.621019266	0
	17437	1460222_at	5.639088701	7.014220323	1.295767504	0.18473436	2.455075691	0
	11841	1436730_at	4.19560414	7.01411992	1.511961368	0.215559669	2.851975064	0
	336	1416076_at	5.35146376	7.008257465	1.943287562	0.277285412	3.845810194	0
	17002	1455719_at	7.534732131	6.974670064	1.190239082	0.170651668	2.281905555	0
	3793	1419998_at	3.379595079	6.967027585	1.661498396	0.238480238	3.163449129	0
	979	1416757_at	4.695275431	6.962783529	1.533813217	0.220287362	2.895501445	0
	2062	1417930_at	5.846371333	6.943417995	1.255455391	0.180812302	2.387424964	0
	1893	1417748_x_at	5.695879989	6.935774205	1.259774271	0.181634268	2.394582716	0
	12875	1448205_at	5.396059005	6.931722016	1.919249672	0.276879204	3.782262967	0
	14704	1450450_at	4.735012492	6.917510142	1.185328877	0.171351954	2.274152304	0
	13693	1449125_at	6.188766151	6.906813332	1.256450433	0.181914636	2.389072165	0
	11187	1434027_at	4.91556247	6.902919167	1.182029211	0.171236137	2.26895691	0
	16482	1452954_at	6.665762665	6.899975058	1.651405506	0.239334996	3.14139532	0
	1241	1417037_at	5.004157766	6.896130499	1.299393273	0.188423533	2.461253527	0
	8018	1425166_at	5.268941811	6.873681709	1.611515933	0.234447273	3.055727583	0
	7580	1424629_at	4.576995549	6.85333668	1.836567136	0.267981455	3.571591633	0
	15544	1451456_at	4.994984412	6.838761172	1.530770265	0.223837363	2.88940065	0
	11911	1436922_at	3.423200095	6.83330041	1.505058917	0.220253586	2.838362624	0
	3013	1418985_at	4.652673843	6.832429558	1.358875628	0.198886153	2.564852085	0
	2443	1418350_at	4.902188633	6.831618375	1.777813273	0.260233107	3.429060298	0
	2644	1418572_x_at	6.669401357	6.825529387	1.507668645	0.220886697	2.843501657	0
	9725	1427506_at	3.632415667	6.81743679	1.509206191	0.221374431	2.846533722	0
	5299	1421963_a_at	4.655126562	6.788365686	1.487957565	0.219192311	2.804915997	0
	9062	1426529_a_at	7.309985983	6.774637354	1.219789706	0.180052399	2.329127643	0
	1711	1417548_at	5.686590619	6.766909484	1.080567921	0.15968411	2.114868441	0
	13592	1449005_at	6.185064251	6.760244853	1.974616849	0.292092504	3.930238462	0
	11358	1434599_a_at	6.580613393	6.734098211	1.498573283	0.22253511	2.825631406	0
	4802	1421375_a_at	8.042097551	6.731024067	1.536460888	0.228265547	2.900820223	0
	13444	1448834_at	5.670909392	6.721360714	1.254592739	0.186657552	2.385997843	0
	13443	1448833_at	5.667911276	6.716322654	1.229153016	0.183009822	2.344293195	0
	13573	1448978_at	5.006353911	6.698833092	1.314640744	0.196249216	2.487403823	0
	9850	1427707_a_at	4.983240134	6.696868405	1.486560544	0.221978461	2.802201196	0
	377	1416118_at	5.389936784	6.695761354	1.960563459	0.292806651	3.892139607	0
	17628	1460609_at	3.934829607	6.687619756	1.688268263	0.252446808	3.222696355	0
	16640	1453887_a_at	5.215014656	6.653921628	1.318995956	0.198228358	2.494924151	0
	16183	1452314_at	5.629000765	6.652614071	1.702418823	0.255902237	3.254461445	0
	4656	1421193_a_at	5.135556605	6.650703566	1.102749056	0.165809383	2.147635348	0
	10984	1433437_at	7.971668043	6.647295789	1.67802494	0.252437231	3.199895831	0
	16611	1453748_a_at	3.25557872	6.646214069	1.518873044	0.228532068	2.865671113	0
	697	1416457_at	6.189917638	6.643731383	1.175850453	0.176986453	2.259260227	0
	8932	1426353_at	5.83723811	6.641376085	1.187954997	0.178871815	2.278295684	0
	10087	1428105_at	5.039016428	6.634196757	1.579782906	0.238127231	2.989248647	0
	2868	1418827_at	5.105315314	6.6337796	1.232662218	0.185815974	2.35000238	0
	13716	1449148_a_at	5.670333886	6.630822049	1.095230038	0.165172588	2.136471449	0
	2643	1418571_at	6.751412522	6.619633239	1.495464973	0.225913569	2.81955009	0
	13240	1448605_at	6.491921464	6.607340961	1.200823756	0.181740849	2.298708861	0
	16767	1454686_at	5.048309887	6.603128562	1.424081838	0.215667744	2.683436665	0
	131	1415849_s_at	7.223950772	6.599499726	1.59946488	0.242361534	3.030308933	0
	12585	1439012_a_at	5.704580048	6.584555611	1.654136555	0.251214608	3.147347673	0
	16431	1452732_at	5.085426198	6.57763594	2.463709761	0.374558547	5.516333808	0
	10036	1428029_a_at	6.680979489	6.577473132	1.296551209	0.197119955	2.456409707	0
	11359	1434600_at	6.470267398	6.565550382	1.43543411	0.218631193	2.704635374	0
	173	1415899_at	6.799834777	6.554916298	1.491002206	0.227463195	2.810841699	0
	2948	1418917_at	5.058700813	6.550554675	1.171576844	0.178851548	2.252577658	0
	218	1415949_at	6.682395009	6.538274604	1.860487173	0.284553232	3.631302643	0
	3494	1419513_a_at	5.453210418	6.534225528	2.017804065	0.30880539	4.049669199	0
	15151	1450985_a_at	6.422421403	6.526557024	1.410178539	0.216067757	2.657700509	0
	12970	1448314_at	6.693491824	6.523533281	1.554069114	0.238225061	2.936441942	0
	6152	1422946_a_at	6.630379713	6.510912748	1.386900178	0.213011636	2.615161744	0
	16184	1452315_at	5.457329328	6.510226788	1.69509908	0.260374813	3.237991235	0
	6764	1423674_at	5.63559482	6.50405814	1.397774131	0.214908001	2.634947343	0
	11532	1435306_a_at	5.614322667	6.501313212	1.688552708	0.259724867	3.223331813	0
	7649	1424711_at	6.05526133	6.489695085	1.373330591	0.211617121	2.590679579	0
	1710	1417547_at	5.913726194	6.484444831	1.0151655	0.156553957	2.021134736	0
	9924	1427864_at	4.147598927	6.479576849	1.050367071	0.162104269	2.071056729	0
	6563	1423440_at	4.694064815	6.474598081	1.501274512	0.23187146	2.83092693	0
	154	1415878_at	6.20969116	6.472713551	1.265547051	0.195520324	2.40418356	0
	12803	1448127_at	6.121583593	6.463528083	1.288514626	0.199351594	2.442764232	0
	11490	1435122_x_at	6.646115372	6.456901009	1.395546135	0.216132496	2.630881256	0
	11821	1436682_at	8.103985437	6.449686383	1.702804569	0.264013546	3.255331736	0
	17356	1459546_s_at	5.328898287	6.446363897	1.602032268	0.248517194	3.035706403	0
	14468	1450157_a_at	5.472045436	6.437229584	1.322953948	0.205516042	2.5017783	0
	3274	1419276_at	5.425068006	6.436153267	1.630064969	0.25326696	3.095269373	0
	1613	1417445_at	4.737858948	6.435513011	1.569009827	0.243804934	2.967010078	0
	7399	1424409_at	4.273512437	6.431847055	1.509679037	0.234719362	2.847466831	0
	7749	1424838_at	4.617397818	6.430877411	2.047531263	0.318390654	4.133979581	0
	4234	1420708_at	4.336472259	6.412368955	1.263745561	0.197079359	2.401183337	0
	6212	1423026_at	4.543534214	6.400929462	1.429497132	0.223326494	2.69352813	0
	5725	1422460_at	6.067946075	6.393287015	1.425704016	0.223000158	2.68645564	0
	6465	1423323_at	6.216765129	6.374525059	2.158004731	0.338535767	4.462971924	0
	15546	1451458_at	6.144815357	6.369181279	1.36225647	0.213882509	2.570869661	0
	10453	1429692_s_at	5.26595882	6.369012842	1.339629157	0.210335446	2.530862548	0
	2869	1418828_at	5.132364716	6.368981663	1.227446376	0.192722548	2.341521647	0
	6787	1423699_at	5.772175292	6.355614425	1.135203717	0.178614315	2.196495763	0
	10586	1430700_a_at	6.726162326	6.351414965	1.722689456	0.27122924	3.300511113	0
	11474	1435054_at	4.774313412	6.335454757	1.145758716	0.180848694	2.212624624	0
	4050	1420499_at	5.390407959	6.334190299	1.308387351	0.206559527	2.47664545	0
	16884	1455115_a_at	6.385991557	6.329831876	1.55369528	0.245456011	2.935681145	0
	6765	1423675_at	5.610916159	6.318834421	1.370192789	0.216842648	2.585051081	0
	1225	1417019_a_at	4.539909524	6.309622382	1.713236368	0.27152756	3.278955603	0
	12668	1439407_x_at	7.125319997	6.309622029	1.135915335	0.180029062	2.197579466	0
	12130	1437511_x_at	4.372325225	6.286797483	1.487314029	0.236577372	2.803665101	0
	1522	1417347_at	6.652623301	6.286622286	1.33614202	0.212537347	2.524752591	0
	17080	1455946_x_at	8.080749829	6.279473429	1.640173419	0.261196012	3.117032979	0
	9226	1426755_at	5.938409506	6.259100685	1.407067858	0.224803519	2.651976254	0
	5907	1422663_at	4.624222399	6.258390401	1.418691342	0.226686296	2.673428961	0
	15418	1451306_at	6.031873733	6.255305368	1.241933518	0.19854083	2.365153007	0
	1704	1417541_at	5.242086856	6.252411145	1.747489742	0.279490536	3.357738184	0
	16105	1452181_at	5.926004095	6.246292604	1.39917115	0.224000257	2.637500103	0
	13735	1449171_at	4.607790239	6.241031934	1.43574095	0.230048647	2.705210672	0
	16246	1452411_at	4.804513885	6.236280496	1.258277435	0.201767293	2.392099559	0
	11423	1434851_s_at	6.371261999	6.233999022	1.534841752	0.246205004	2.89756646	0
	13850	1449300_at	4.758569847	6.233947887	1.304860344	0.209315247	2.470598104	0
	4213	1420683_at	4.997323333	6.208341964	1.812833762	0.291999663	3.513317019	0
	7481	1424511_at	5.378906862	6.190715001	1.281293533	0.206970202	2.430568061	0
	6532	1423407_a_at	6.587110449	6.181308029	1.264638338	0.204590733	2.40266971	0
	504	1416253_at	5.707199112	6.175991154	1.234346399	0.199862074	2.352747341	0
	7717	1424796_at	4.397767945	6.17407668	1.04472886	0.169212161	2.062978606	0
	13711	1449143_at	6.577085359	6.165416741	1.573706681	0.255247414	2.976685248	0
	8822	1426224_x_at	5.309122448	6.161886014	1.219254194	0.197870293	2.328263258	0
	2365	1418264_at	5.036006331	6.158285603	1.626373019	0.264095095	3.087358505	0
	9455	1427094_at	4.970670864	6.152358086	1.459478437	0.237222609	2.750089244	0
	9125	1426612_at	5.731192389	6.151969666	1.160119235	0.188576878	2.234758966	0
	8108	1425279_at	6.549252149	6.144997066	1.628127107	0.264951649	3.091114525	0
	3584	1419615_at	6.489421146	6.138642012	1.771179889	0.288529594	3.413329973	0
	2652	1418580_at	6.803747964	6.137901286	1.436623573	0.234057784	2.706866192	0
	9225	1426754_x_at	5.886277986	6.135601238	1.361458131	0.22189482	2.569447422	0
	2170	1418051_at	5.685319344	6.10914806	1.625240413	0.266033888	3.084935686	0
	1336	1417139_at	4.471985914	6.102089486	1.013642306	0.166113969	2.019001953	0
	7726	1424809_at	6.360650547	6.101744465	1.509165597	0.247333464	2.846453629	0
	3563	1419592_at	3.670364581	6.097892206	1.189239718	0.19502472	2.280325412	0
	13529	1448931_at	6.194333917	6.091995568	1.570451436	0.257789327	2.969976336	0
	12445	1438571_at	3.385854347	6.08879507	1.837860201	0.301843005	3.574794231	0
	4791	1421362_a_at	3.732257198	6.086102378	1.092862746	0.179566934	2.132968627	0
	16426	1452715_at	4.388365879	6.082917847	0.961564701	0.158076227	1.94742086	0
	11091	1433685_a_at	5.021755498	6.075303608	1.289735492	0.212291529	2.444832271	0
	136	1415856_at	6.224234663	6.072651581	2.140174521	0.352428341	4.408153679	0
	10086	1428104_at	5.081576659	6.068872122	1.508684882	0.248593948	2.84550533	0
	1143	1416930_at	7.550532416	6.044341051	2.350145426	0.388817475	5.098756447	0
	17441	1460227_at	6.326603565	6.04323582	1.552684603	0.256929342	2.93362528	0
	2381	1418281_at	4.886367141	6.040471629	1.637271558	0.271050285	3.110769628	0
	2097	1417971_at	5.465209773	6.03869301	1.175437444	0.194650969	2.258613546	0
	5873	1422628_at	5.755293915	6.029159065	1.313090629	0.217790013	2.484732648	0
	15701	1451646_at	6.549241812	6.027080426	1.585800581	0.263112563	3.001743245	0
	1964	1417821_at	5.341028978	6.023917772	1.54913515	0.25716406	2.926416571	0
	15944	1451976_s_at	5.203282737	6.018265485	1.189628829	0.197669716	2.280940524	0
	137	1415857_at	6.246299456	6.011355632	2.14191252	0.356311064	4.413467336	0
	12411	1438461_at	5.560145523	6.000273853	0.961740114	0.160282703	1.947657656	0
	6722	1423627_at	3.835362805	5.988124962	1.243607386	0.20767893	2.367898737	0
	10828	1431862_x_at	4.786309972	5.985627924	1.060105314	0.177108455	2.085083724	0
	7012	1423952_a_at	6.677548	5.984176608	1.647847075	0.275367387	3.133656563	0
	8345	1425606_at	6.627459767	5.983293842	2.358002363	0.394097704	5.126600094	0
	16859	1455019_x_at	6.05657105	5.977376564	1.331094226	0.222688702	2.515934259	0
	1746	1417587_at	5.232732815	5.977315303	1.441729403	0.241200159	2.716463013	0
	9753	1427541_x_at	5.462051011	5.975152013	1.237181114	0.207054333	2.357374739	0
	9348	1426935_at	6.078804619	5.975023917	1.549709126	0.259364506	2.927581079	0
	12681	1439437_x_at	6.105697922	5.971175074	1.928311461	0.322936681	3.806094707	0
	10827	1431861_a_at	4.734110368	5.947376686	1.066241369	0.179279273	2.093970865	0
	12521	1438851_x_at	6.015152449	5.944872562	2.215670784	0.372702823	4.644974845	0
	3975	1420412_at	5.054572501	5.94485016	1.133760375	0.190713028	2.194299382	0
	17293	1456605_at	5.720930214	5.943585071	1.671395488	0.281209988	3.185225446	0
	10762	1431691_a_at	5.826479426	5.940556315	1.183397162	0.199206455	2.271109336	0
	12408	1438453_at	4.494417043	5.937793575	1.305310412	0.219830884	2.471368959	0
	1965	1417822_at	5.387384774	5.928097992	1.499626995	0.252969333	2.827695937	0
	17381	1460042_at	3.893186049	5.922844236	1.587967532	0.268108947	3.0062553	0
	16273	1452458_s_at	3.535842143	5.922788828	1.417753051	0.239372548	2.671690799	0
	10389	1429294_at	4.503323874	5.922666255	1.401497715	0.236632904	2.641756903	0
	3588	1419620_at	4.005737961	5.920970471	0.972712751	0.164282655	1.962527338	0
	11560	1435415_x_at	7.222978816	5.914995413	1.401536061	0.236946263	2.641827122	0
	1745	1417586_at	5.371750923	5.910308835	1.402930513	0.237370085	2.644381841	0
	12520	1438850_at	5.995443463	5.908562285	2.236114195	0.378453181	4.711264058	0
	14583	1450303_at	4.012717944	5.907901981	1.203165132	0.203653536	2.302442506	0
	5686	1422414_a_at	7.568735465	5.903426427	1.270735954	0.215253966	2.412846193	0
	7153	1424118_a_at	5.143852843	5.903410726	1.414173104	0.239551874	2.665069403	0
	8304	1425551_at	5.32079121	5.886606389	1.195180568	0.203033885	2.289734886	0
	3270	1419270_a_at	4.353319364	5.875708386	1.352578885	0.230198437	2.553682004	0
	14698	1450443_at	6.972401755	5.858697737	1.045501888	0.178452949	2.064084292	0
	10604	1430820_a_at	5.72204391	5.857378591	1.269537456	0.216741574	2.410842588	0
	2215	1418100_at	3.663206316	5.855907219	1.187944893	0.202862656	2.278279729	0
	4805	1421380_at	3.279061683	5.849557629	0.88314583	0.150976516	1.84439266	0
	11555	1435394_s_at	6.560991881	5.847314927	1.071918653	0.183318098	2.102227279	0
	507	1416256_a_at	7.676835112	5.847145514	0.935448426	0.159983777	1.912484992	0
	14352	1450014_at	6.158427428	5.846118677	2.082253161	0.356177026	4.234680608	0
	2070	1417939_at	4.231054845	5.846112205	1.403525602	0.240078458	2.645472832	0
	13822	1449271_a_at	5.174768653	5.842549321	1.100405072	0.188343309	2.144148863	0
	12260	1437932_a_at	6.206644129	5.835181483	2.041171091	0.349804217	4.1157949	0
	7796	1424895_at	4.264444485	5.834922315	1.368989244	0.234619961	2.582895444	0
	9179	1426681_at	5.773715321	5.833652545	0.992011927	0.170049882	1.98895678	0
	13110	1448466_at	5.182455988	5.83360626	1.555648285	0.266670086	2.939657925	0
	2027	1417890_at	5.192429691	5.833345263	1.134171846	0.194429062	2.194925307	0
	11456	1434981_at	4.664826478	5.8312192	1.167236383	0.200170212	2.245810786	0
	15127	1450958_at	5.104435539	5.819207959	1.583979136	0.272198407	2.997955848	0
	9499	1427164_at	5.093375573	5.808987586	1.57329169	0.270837503	2.97582913	0
	11833	1436707_x_at	5.60315925	5.802936469	1.201906949	0.207120474	2.300435409	0
	17662	1460675_at	6.231129421	5.799647919	1.058110478	0.182443916	2.082202639	0
	7183	1424156_at	5.286283054	5.798591429	1.458495994	0.251525911	2.748217133	0
	3070	1419052_at	4.978649776	5.797745252	1.337978189	0.230775609	2.527967979	0
	6592	1423473_at	6.842324273	5.795894095	1.098654205	0.189557329	2.141548285	0
	7174	1424144_at	5.736345453	5.794543899	1.669200162	0.288064115	3.180382225	0
	10113	1428144_at	5.742966014	5.794481839	0.972100328	0.167763116	1.961694424	0
	15776	1451739_at	6.302674916	5.790359884	1.20351912	0.20784876	2.303007517	0
	5791	1422535_at	4.095079554	5.787911055	1.515277419	0.261800398	2.858537901	0
	3804	1420031_at	3.549674498	5.78464574	1.166269538	0.201614687	2.244306225	0
	14046	1449522_at	3.857112546	5.782261886	1.184188633	0.204796783	2.272355621	0
	7966	1425104_at	6.234610072	5.781478418	1.514587191	0.261972299	2.857170619	0
	17101	1455990_at	3.20095035	5.773223682	1.396672433	0.241922453	2.632935962	0
	12752	1448000_at	2.436678526	5.772182854	1.004236039	0.173978556	2.005881027	0
	5973	1422741_a_at	5.464324368	5.769071428	1.295898159	0.224628552	2.45529804	0
	9500	1427165_at	5.091413639	5.765462574	1.530070408	0.265385542	2.887999332	0
	17505	1460314_s_at	5.762201267	5.747843868	1.012615793	0.176173156	2.017565894	0
	14467	1450156_a_at	5.426271191	5.747224502	1.21415058	0.211258596	2.320041448	0
	17546	1460364_at	6.603388675	5.745978388	1.193219135	0.207661612	2.286623966	0
	5585	1422293_a_at	6.300761007	5.745396148	1.546197012	0.269119304	2.920462808	0
	11598	1435627_x_at	7.19831079	5.742645107	1.287035547	0.224118942	2.440261147	0
	13548	1448952_at	3.601554355	5.739371122	1.160812923	0.202254376	2.235833759	0
	6786	1423698_at	5.848408512	5.729772824	1.023869273	0.178692822	2.033365089	0
	8254	1425475_at	5.487448469	5.72183403	1.252548666	0.21890685	2.382619651	0
	8033	1425184_at	4.01857375	5.721125335	1.172554999	0.204951811	2.254105435	0
	5793	1422537_a_at	6.700953949	5.719494076	1.195783658	0.209071579	2.290692265	0
	11505	1435176_a_at	6.86308243	5.713157444	1.237277296	0.216566287	2.357531906	0
	8305	1425552_at	5.400045578	5.710712129	1.178986814	0.206451803	2.26417711	0
	15253	1451103_at	5.665655472	5.710314639	1.199336664	0.210029874	2.296340635	0
	9369	1426968_a_at	7.397230659	5.70796224	1.453913968	0.254716816	2.739502591	0
	2700	1418630_at	5.682133238	5.696240248	0.818513513	0.143693643	1.763587936	0
	12012	1437175_at	6.582552363	5.694795196	1.475526041	0.259100809	2.78085022	0
	15802	1451775_s_at	5.067284462	5.684398799	1.511061823	0.265826146	2.850197364	0
	5343	1422016_a_at	4.030464972	5.680623446	1.599805824	0.281625043	3.031025152	0
	12821	1448146_at	6.378418057	5.676407889	1.737677675	0.306122764	3.334978996	0
	15235	1451080_at	5.710474928	5.66764236	1.304964786	0.230248259	2.470776966	0
	7346	1424339_at	5.693306399	5.66637466	1.265376544	0.223313251	2.403899436	0
	14011	1449481_at	5.155574401	5.666129362	1.324460333	0.233750458	2.504391888	0
	11740	1436262_x_at	5.333714933	5.663874533	0.953196927	0.168294146	1.93615832	0
	17322	1456714_at	6.084598952	5.661608523	1.753493427	0.309716474	3.371740315	0
	8507	1425815_a_at	5.500612093	5.661586406	1.193033945	0.21072432	2.286330464	0
	10390	1429295_s_at	4.699040551	5.657256912	1.439266087	0.254410593	2.71182877	0
	1677	1417514_at	4.213758261	5.650904542	1.205425935	0.213315572	2.306053423	0
	3280	1419282_at	6.547732592	5.647628231	1.719690478	0.304497819	3.293657358	0
	4411	1420908_at	5.378463393	5.647273997	1.102848109	0.195288578	2.147782806	0
	1359	1417166_at	5.326040631	5.646786844	1.301831743	0.230543808	2.465417101	0
	7302	1424292_at	4.2105726	5.640618676	1.543846302	0.27370159	2.915708115	0
	13247	1448612_at	6.301441925	5.640176759	1.549058284	0.274647117	2.926260657	0
	2777	1418719_at	4.604809523	5.638189926	1.079513565	0.191464562	2.11332341	0
	12512	1438817_at	4.095598853	5.637376033	1.097086196	0.19460937	2.139221983	0
	2071	1417940_s_at	4.155676356	5.632671744	1.375583061	0.244215023	2.594727548	0
	14563	1450276_a_at	4.534520396	5.623125494	1.451709159	0.258167661	2.735319123	0
	16718	1454229_a_at	4.443392967	5.620875984	1.09161945	0.194208065	2.131131254	0
	14125	1449650_at	6.617270829	5.609972109	1.804618324	0.321680445	3.493367265	0
	3894	1420281_at	3.56186266	5.605363843	1.234357253	0.220210014	2.352765041	0
	4546	1421072_at	6.272381931	5.601059704	1.31726342	0.235181107	2.491929788	0
	2955	1418925_at	5.967607198	5.597659582	1.851707196	0.330800251	3.609270311	0
	870	1416638_at	3.773473873	5.596082144	1.050926671	0.187796863	2.071860216	0
	10931	1432392_at	4.652503956	5.592759387	1.425366252	0.254859212	2.685826761	0
	12802	1448126_at	4.313136527	5.59229659	1.338593817	0.239363881	2.529046945	0
	16837	1454946_at	4.839497035	5.587458645	1.171575277	0.209679454	2.252575211	0
	674	1416431_at	6.657924374	5.582950908	1.156820425	0.20720591	2.229654891	0
	16794	1454783_at	5.036992444	5.575263834	1.557673506	0.279390098	2.943787445	0
	10737	1431554_a_at	4.040790999	5.574738868	1.130709639	0.202827373	2.189664199	0
	10059	1428069_at	4.854227608	5.567626935	1.189205498	0.213592885	2.280271325	0
	4116	1420576_at	4.552233587	5.562726171	0.959400512	0.172469484	1.944501721	0
	2151	1418031_at	6.007068116	5.560498155	0.878759764	0.158036158	1.838793873	0
	9546	1427234_at	6.409566809	5.555888297	0.844677623	0.152032866	1.795863407	0
	8824	1426226_at	5.399079375	5.546767533	0.873257281	0.157435349	1.831794014	0
	15567	1451483_s_at	4.441447768	5.545228652	0.966603057	0.17431257	1.954233771	0
	2030	1417893_at	6.202431958	5.541672568	0.93034391	0.167881429	1.90573023	0
	11031	1433515_s_at	6.986988716	5.538048481	1.745052799	0.315102478	3.352071214	0
	3893	1420280_x_at	3.58331265	5.524835039	1.210883919	0.219171054	2.314794176	0
	8977	1426414_a_at	6.064793455	5.519714822	2.026894446	0.367209994	4.075266611	0
	10895	1432179_x_at	3.981462202	5.519077604	1.152934637	0.208899878	2.223657567	0
	15887	1451899_a_at	6.747569173	5.515914563	1.172060448	0.212487056	2.253332868	0
	4233	1420707_a_at	4.363751383	5.510615669	1.136390317	0.206218395	2.198303099	0
	7520	1424555_at	4.635964218	5.510088537	0.94457037	0.171425625	1.924615657	0
	912	1416686_at	5.50987851	5.504037008	1.235826278	0.224530881	2.355161965	0
	3805	1420032_at	3.629391481	5.502746526	1.137136221	0.206648846	2.199439962	0
	2568	1418483_a_at	5.521414566	5.499960493	1.13605574	0.206557073	2.197793347	0
	9402	1427013_at	5.263961227	5.494122264	1.251238075	0.227741214	2.380456185	0
	8523	1425835_a_at	5.50527296	5.486355806	1.174934442	0.214155713	2.257826208	0
	6647	1423539_at	5.469350517	5.483301441	0.89588424	0.163384094	1.860750005	0
	10692	1431332_a_at	4.271685519	5.47332596	0.930782405	0.170057916	1.906309549	0
	17181	1456240_x_at	5.747547596	5.472949658	1.039323961	0.189901977	2.055264341	0
	8919	1426334_a_at	6.00222805	5.470937476	1.303564812	0.23827083	2.468380515	0
	420	1416165_at	6.022657324	5.47016778	1.079259525	0.197299163	2.112951314	0
	17110	1456006_at	6.114438433	5.469618044	1.294425666	0.236657415	2.452793309	0
	14986	1450791_at	4.686234454	5.469547086	1.231297474	0.225118726	2.347780403	0
	17576	1460403_at	5.249774036	5.462247257	1.311456615	0.2400947	2.481920003	0
	1408	1417219_s_at	8.615843301	5.461806016	1.45680549	0.266725967	2.744998745	0
	13503	1448899_s_at	4.250613047	5.458708324	1.346750401	0.246715948	2.543385947	0
	12018	1437194_x_at	5.798481734	5.455720023	0.927039153	0.169920588	1.901369803	0
	7592	1424643_at	5.419611251	5.453659874	1.111773373	0.203858216	2.161111297	0
	15220	1451065_a_at	6.195418548	5.453610688	1.007680047	0.184773007	2.010675195	0
	3846	1420146_at	3.801921977	5.453282445	0.88065982	0.161491694	1.841217193	0
	1512	1417335_at	5.17921149	5.451522074	1.191426443	0.21854932	2.283784373	0
	6716	1423620_at	4.680663539	5.447692861	1.300002472	0.238633584	2.462293046	0
	9021	1426473_at	5.447837351	5.446225797	1.280225159	0.235066486	2.428768793	0
	16579	1453573_at	4.101693395	5.444034636	0.915080101	0.168088589	1.885673765	0
	778	1416544_at	5.676888065	5.443613355	1.220725045	0.224249036	2.330638171	0
	3945	1420376_a_at	7.608423975	5.441083556	0.976277182	0.179426979	1.967382101	0
	6729	1423636_at	4.607616347	5.439562901	0.997698019	0.183415108	1.996811321	0
	12190	1437692_x_at	7.338482996	5.438594825	1.290195314	0.237229534	2.445611624	0
	3743	1419884_at	6.773256089	5.436892183	1.678709302	0.308762662	3.201414103	0
	16136	1452241_at	5.849890397	5.43204784	1.168681131	0.215145589	2.24806092	0
	9286	1426846_at	5.731259468	5.427157508	0.882567458	0.162620572	1.843653397	0
	1521	1417346_at	6.943992691	5.426286416	1.138436506	0.209800298	2.201423187	0
	7978	1425119_at	5.747346925	5.424007123	1.108104087	0.204296208	2.155621808	0
	14417	1450094_at	4.697486408	5.421102482	0.965858412	0.178166418	1.953225356	0
	15854	1451843_a_at	5.258829308	5.417707098	1.145327722	0.211404511	2.211963719	0
	12189	1437691_at	7.181932159	5.413279711	1.442764428	0.266523163	2.718412569	0
	6383	1423233_at	6.04346168	5.406238769	1.5458852	0.285944677	2.919831671	0
	10730	1431469_a_at	5.196355886	5.405649985	1.021177194	0.188909233	2.029574353	0
	16502	1453064_at	4.832021482	5.399808628	1.114770229	0.206446248	2.165605159	0
	8363	1425625_at	5.070673064	5.398526717	1.52791407	0.283024268	2.883685979	0
	1489	1417311_at	7.289920351	5.391167921	1.020929383	0.189370726	2.029225764	0
	8084	1425248_a_at	4.359552652	5.385048118	1.205085487	0.223783606	2.305509303	0
	4173	1420638_at	5.460623126	5.384728999	0.865855164	0.160798281	1.822419595	0
	15972	1452008_at	4.994321676	5.374799852	1.158078289	0.215464449	2.231599741	0
	913	1416687_at	5.57721132	5.374227912	1.202611721	0.223773859	2.30155947	0
	15380	1451255_at	7.157638839	5.371947282	1.298120861	0.241648101	2.459083735	0
	8045	1425198_at	5.526491633	5.36598766	1.216959422	0.22679132	2.324562832	0
	6662	1423555_a_at	5.639396879	5.361206636	1.794106689	0.334646062	3.468006707	0
	13549	1448953_at	4.540381475	5.356760328	1.009730054	0.188496403	2.013534308	0
	451	1416197_at	6.757417653	5.35594582	0.86382987	0.161284281	1.819863028	0
	9109	1426591_at	5.147456943	5.355377867	1.171419097	0.218736964	2.25233137	0
	2717	1418651_at	4.735569512	5.345313193	0.925316435	0.173107992	1.899100738	0
	15973	1452009_at	5.035243302	5.339451918	1.162904449	0.217794722	2.239077476	0
	4409	1420906_at	5.359566982	5.335133423	1.026977678	0.192493345	2.037750864	0
	12289	1438023_at	4.491617471	5.332487093	0.963852762	0.180751073	1.950511848	0
	820	1416586_at	5.524173634	5.331613142	0.952569955	0.178664492	1.935317079	0
	12589	1439018_at	6.224422013	5.32927392	1.283367854	0.240814766	2.434065268	0
	6868	1423788_at	5.198941241	5.324776973	1.023973226	0.192303496	2.033511608	0
	12642	1439360_x_at	5.877448248	5.324191261	0.981583804	0.184362987	1.974631989	0
	11905	1436902_x_at	8.655558724	5.317772715	1.405397379	0.264283085	2.648907342	0
	9197	1426707_at	5.248888646	5.314742142	0.97641242	0.183717741	1.967566532	0
	16716	1454221_a_at	4.751283128	5.313992747	1.341897882	0.252521587	2.534845615	0
	2060	1417928_at	6.113215502	5.310824389	1.294542163	0.243755407	2.452991378	0
	15148	1450982_at	6.886269523	5.310663767	0.862085877	0.162331097	1.817664427	0
	15845	1451832_at	5.400156204	5.30355289	1.018143505	0.191973857	2.025311062	0
	12820	1448145_at	6.333114869	5.299415114	1.635517829	0.308622328	3.106990497	0
	915	1416689_at	5.510669126	5.298549064	1.045409482	0.197301086	2.06395209	0
	1625	1417458_s_at	5.88955782	5.296314642	1.347945789	0.254506365	2.545494219	0
	12094	1437399_at	6.849233843	5.295989585	1.240004561	0.234140295	2.36199279	0
	12165	1437619_x_at	5.992436834	5.287149778	1.036165123	0.195978016	2.050769183	0
	2069	1417938_at	4.27727276	5.283657401	1.328494485	0.251434638	2.51140462	0
	8467	1425770_at	5.108524724	5.282493426	1.016397993	0.192408757	2.022862127	0
	10056	1428066_at	4.707772993	5.282114402	1.289661102	0.244156223	2.444706211	0
	1110	1416895_at	5.722683574	5.280257556	1.05751618	0.200277386	2.081345082	0
	2176	1418057_at	5.307383223	5.279526702	1.114758012	0.211147338	2.165586819	0
	289	1416028_a_at	6.52993899	5.279102579	0.97598354	0.18487679	1.966981707	0
	3255	1419253_at	5.124382602	5.273748945	1.207037874	0.228876628	2.308631442	0
	11339	1434529_x_at	6.167022469	5.270185321	0.93630386	0.177660519	1.91361932	0
	931	1416707_a_at	5.202742707	5.269239952	0.981122668	0.186198138	1.974000929	0
	13152	1448510_at	5.623588063	5.268608108	1.049067909	0.199116709	2.069192559	0
	7173	1424143_a_at	5.797063533	5.267679443	1.549019672	0.294061111	2.926182341	0
	1667	1417503_at	6.055450473	5.266151798	0.833260652	0.158229516	1.781707673	0
	2469	1418380_at	4.365103576	5.265949118	0.891036709	0.169207239	1.854508279	0
	13841	1449291_a_at	4.677724115	5.24460217	0.836324757	0.159463908	1.785495821	0
	16179	1452304_a_at	6.823326068	5.244213049	1.138181812	0.217035769	2.201034582	0
	14992	1450797_a_at	4.41023335	5.24260224	0.912047305	0.173968435	1.881713914	0
	8085	1425249_a_at	4.258885095	5.241775978	1.118599048	0.213400773	2.171360167	0
	7931	1425065_at	6.710602143	5.24050157	1.383509439	0.264003249	2.609022595	0
	6886	1423807_a_at	7.625249223	5.240293965	1.144317445	0.218368941	2.210415287	0
	16978	1455615_at	5.193242411	5.239289929	0.988136	0.18860113	1.983620445	0
	6981	1423920_at	5.325119389	5.239136433	1.111893112	0.212228318	2.161290671	0
	3223	1419218_at	6.296581325	5.234193961	1.348557297	0.257643738	2.546573393	0
	6701	1423601_s_at	5.359966657	5.234086157	1.096640802	0.209519058	2.138561656	0
	13477	1448871_at	6.55732569	5.23404694	1.206873273	0.230581286	2.308368058	0
	3256	1419254_at	5.166120539	5.234032462	1.203012399	0.229844276	2.302198769	0
	12655	1439382_x_at	6.054773339	5.230740636	1.02657346	0.196257764	2.037180002	0
	6591	1423472_at	7.213357535	5.230403489	0.776228203	0.148406945	1.712647451	0
	3309	1419316_s_at	4.581304656	5.227364676	0.927878086	0.17750399	1.902475779	0
	9512	1427180_at	4.633026859	5.227316226	1.019961365	0.19512142	2.027864653	0
	6771	1423682_a_at	5.766253944	5.226367677	1.001300254	0.191586263	2.001803347	0
	6772	1423683_at	5.74121426	5.221854023	0.993292911	0.190218437	1.99072358	0
	7297	1424287_at	4.957878649	5.216861247	1.086811631	0.208326727	2.124041024	0
	13640	1449060_at	4.911573609	5.213582506	1.362696051	0.261374218	2.571653111	0
	1818	1417661_at	6.202535354	5.213502972	0.868701551	0.16662531	1.826018714	0
	12384	1438367_x_at	5.956481974	5.206596362	1.018483116	0.195613995	2.025787878	0
	11570	1435449_at	6.108485995	5.202460378	1.250923189	0.240448384	2.379936679	0
	6700	1423600_a_at	5.373940231	5.201046919	1.112677958	0.213933459	2.162466762	0
	4487	1421007_at	5.83018393	5.198292216	1.330437627	0.255937445	2.51478947	0
	17204	1456313_x_at	6.552849791	5.197499247	0.751073023	0.144506615	1.683044151	0
	9093	1426569_a_at	3.802966364	5.197398795	1.021713537	0.196581709	2.030329017	0
	4486	1421006_at	5.846466589	5.196089422	1.334331521	0.256795335	2.52158616	0
	17374	1459990_at	6.078227966	5.1947541	0.991179667	0.190803963	1.987809724	0
	10901	1432227_at	3.712579937	5.191746107	1.130083845	0.21766932	2.1887146	0
	16749	1454633_at	6.898877348	5.19019708	1.63875824	0.315741043	3.113976895	0
	11627	1435737_a_at	5.330900345	5.180290315	0.866249198	0.167220203	1.822917409	0
	5480	1422179_at	4.972511497	5.178483151	1.568986707	0.302981908	2.966962529	0
	15331	1451198_at	6.774665898	5.177868418	0.900690487	0.173950053	1.866959313	0
	7360	1424363_at	3.907145698	5.17651213	1.054374531	0.203684354	2.076817624	0
	1131	1416918_at	5.347871748	5.175488028	0.918071745	0.17738844	1.889588049	0
	16343	1452578_at	6.247236158	5.174380083	1.383552155	0.267385104	2.609099846	0
	17517	1460330_at	7.057619203	5.167448352	1.309587894	0.253430282	2.478707256	0
	16668	1454011_a_at	4.946560927	5.166130986	1.242650674	0.240537973	2.366329005	0
	11790	1436517_at	4.956240881	5.163070505	0.877454351	0.169948164	1.837130805	0
	17260	1456515_s_at	3.629234843	5.16267289	1.144061015	0.22160246	2.210022434	0
	10164	1428299_at	5.57017507	5.162159424	0.846758483	0.164031835	1.798455525	0
	16326	1452542_x_at	5.4057358	5.159657574	0.821548831	0.159225456	1.767302293	0
	4500	1421020_at	4.655258346	5.15816246	0.901190976	0.174711631	1.867607097	0
	4216	1420686_at	3.125165239	5.156912602	1.19356424	0.231449383	2.287171012	0
	8306	1425553_s_at	5.304219212	5.154252237	1.081194757	0.209767529	2.115787529	0
	7141	1424105_a_at	4.158797803	5.152898756	0.926552266	0.179811852	1.900728229	0
	10051	1428061_at	5.331773534	5.142841347	1.024855451	0.199278061	2.034755505	0
	9556	1427248_at	6.38478762	5.142265073	0.770675876	0.149870896	1.706068859	0
	12173	1437651_a_at	5.633975594	5.142140944	0.8680649	0.168813906	1.825213083	0
	676	1416433_at	5.106947399	5.141964298	1.210477115	0.23541142	2.314141553	0
	3711	1419764_at	4.707055855	5.140776335	1.977690148	0.384706515	3.938619772	0
	8255	1425476_at	5.447332236	5.134641879	1.182103631	0.230221242	2.269073955	0
	3069	1419051_at	4.974130521	5.133294607	1.240314513	0.241621533	2.362500302	0
	162	1415888_at	6.395278348	5.129777894	0.976168302	0.190294458	1.967233628	0
	15945	1451977_at	5.480958455	5.129696587	0.829418462	0.161689575	1.776968938	0
	7239	1424218_a_at	4.238184815	5.128384236	1.096611919	0.213831856	2.138518842	0
	17005	1455730_at	5.293597974	5.127118532	0.82462756	0.160836453	1.771077765	0
	12362	1438286_at	3.908360636	5.124801065	1.208391689	0.235792897	2.310798862	0
	10800	1431773_at	4.414317859	5.124780449	0.862885364	0.168375089	1.818671987	0
	86	1415798_at	6.161766549	5.122564217	0.963804197	0.188148778	1.95044619	0
	11044	1433550_at	6.282072569	5.118354776	0.851687858	0.166398754	1.804610967	0
	4172	1420637_at	5.455619792	5.11699178	0.80190465	0.156714078	1.743401251	0
	14979	1450783_at	5.499372675	5.105283086	1.595788226	0.312575855	3.022596135	0
	11211	1434108_at	5.124257058	5.097674409	1.323185714	0.259566541	2.502180238	0
	1020	1416802_a_at	5.215715725	5.094613159	1.424854934	0.279678729	2.684875023	0
	194	1415922_s_at	7.423627184	5.093990037	1.139432843	0.223681797	2.202944034	0
	8466	1425769_x_at	5.353473858	5.093364897	0.929496156	0.18249157	1.904610718	0
	11243	1434198_at	4.203023327	5.090059823	1.448609956	0.284595861	2.729449408	0
	6079	1422862_at	6.284849093	5.089160939	1.377041669	0.270583243	2.597352224	0
	15476	1451374_x_at	5.510082397	5.084525384	0.94314159	0.185492552	1.922710547	0
	9923	1427863_at	4.134254155	5.079360664	0.868313471	0.170949363	1.825527588	0
	12307	1438116_x_at	6.931863136	5.079156869	0.842817312	0.16593646	1.793549188	0
	7645	1424705_at	4.651071328	5.078974992	0.947901723	0.186632485	1.929064956	0
	2887	1418846_at	5.210532748	5.077261168	0.789312987	0.155460387	1.728251271	0
	8179	1425374_at	5.227894245	5.07708471	1.423171748	0.280312784	2.681744417	0
	7293	1424281_at	6.240939859	5.076007159	0.767638051	0.151228717	1.702480237	0
	12578	1438988_x_at	6.422463092	5.073682752	0.995780911	0.196263929	1.994159644	0
	9919	1427847_at	6.302932852	5.072938797	1.312448929	0.258715703	2.483627703	0
	9915	1427843_at	7.12965741	5.068346095	0.999604167	0.197224923	1.999451334	0
	2716	1418650_at	4.727119645	5.062283164	0.883658385	0.174557281	1.845048045	0
	3084	1419066_at	6.020868063	5.062264827	1.133506367	0.223912894	2.193913077	0
	9440	1427076_at	7.382179088	5.062037301	1.03437445	0.204339555	2.048225347	0
	13348	1448727_at	5.594494494	5.060785018	0.720227871	0.142315445	1.647442224	0
	13361	1448743_at	4.200111558	5.057295003	1.167972045	0.230947976	2.246956267	0
	17392	1460174_at	5.516894532	5.057192349	0.871227353	0.172274909	1.829218421	0
	12306	1438115_a_at	6.924063173	5.048450685	0.84245114	0.166873204	1.793094023	0
	1872	1417724_at	5.759322749	5.047381285	0.950450427	0.188305653	1.932475906	0
	9927	1427878_at	6.795709257	5.042864505	1.149806096	0.228006542	2.218840704	0
	2994	1418966_a_at	4.673781384	5.04009665	0.81291337	0.161289242	1.756755444	0
	1813	1417656_at	4.821480276	5.03616357	1.058224042	0.210125034	2.08236655	0
	11554	1435390_at	4.563334289	5.031799575	0.997121663	0.198164026	1.996013756	0
	11591	1435573_at	5.430224549	5.031216638	0.820508153	0.163083447	1.766027922	0
	17686	1460714_at	5.627983448	5.031063124	1.621930094	0.322383173	3.077865298	0
	6736	1423643_at	6.181454246	5.030329099	0.896593704	0.178237584	1.861665279	0
	12324	1438168_x_at	6.268801603	5.026856014	0.917719789	0.182563373	1.889127126	0
	586	1416338_at	5.790841143	5.026848901	0.719687883	0.143168792	1.646825717	0
	7281	1424268_at	5.588593444	5.025245303	1.280743193	0.254861826	2.429641057	0
	14144	1449699_s_at	3.33485969	5.024374199	1.500266586	0.298597701	2.82894982	0
	17687	1460715_x_at	5.63412967	5.021864376	1.610417768	0.320681255	3.053402479	0
	15592	1451514_at	4.91162568	5.019298403	0.962463094	0.191752515	1.948633933	0
	11500	1435162_at	4.338013985	5.015174708	1.675360827	0.334058318	3.193992283	0
	11647	1435821_s_at	5.585732997	5.011550366	0.945389562	0.188642135	1.925708803	0
	17358	1459816_x_at	5.943964525	5.010397195	0.909866775	0.181595738	1.878871987	0
	11030	1433514_at	7.069393433	5.003413027	1.59656797	0.319095777	3.024230221	0
	13248	1448613_at	7.310291072	4.997466101	1.21510386	0.243143993	2.321574954	0
	17397	1460180_at	5.16854602	4.990226236	1.082266015	0.216877144	2.117359169	0
	12853	1448180_a_at	6.490878881	4.98611731	0.910795296	0.182666239	1.880081621	0
	417	1416162_at	6.40020259	4.984392878	1.010020415	0.202636598	2.013939598	0
	681	1416439_at	6.678006719	4.977453064	0.828927285	0.166536434	1.776364056	0
	3682	1419728_at	2.800062384	4.977424293	1.967765815	0.395338171	3.911618889	0
	5159	1421797_a_at	5.708017533	4.973919801	0.929639418	0.186902776	1.904799858	0
	16059	1452115_a_at	5.316082057	4.972725977	1.429972698	0.28756314	2.694416163	0
	11569	1435448_at	6.139306872	4.969782044	1.196539838	0.240763041	2.291893233	0
	17703	1460732_a_at	5.546401934	4.969084173	0.989137417	0.199058294	1.984997813	0
	12014	1437185_s_at	8.762489297	4.966825202	1.325133675	0.266796922	2.505561022	0
	739	1416503_at	6.382579209	4.965182077	1.04235563	0.209933012	2.059587801	0
	1404	1417215_at	4.290653365	4.953818546	1.230599671	0.248414361	2.346645102	0
	970	1416748_a_at	5.48954883	4.951670796	0.823352305	0.166277675	1.769512932	0
	516	1416265_at	4.901916356	4.941735197	0.879807225	0.178036092	1.840129403	0
	17031	1455814_x_at	6.226520128	4.941001107	0.909745922	0.184121781	1.878714603	0
	6194	1423005_a_at	4.133657513	4.940636936	1.006395026	0.203697426	2.008885067	0
	14523	1450225_at	3.298095834	4.939001455	0.783980067	0.158732504	1.721874587	0
	4917	1421514_a_at	4.583860641	4.934578223	1.17364792	0.237841588	2.255813692	0
	15455	1451349_at	3.884505514	4.928736471	1.069092077	0.216909969	2.098112558	0
	5286	1421948_a_at	5.122245468	4.926689756	0.722205903	0.146590498	1.649702527	0
	16958	1455505_at	6.835017791	4.926507976	0.917465091	0.186230307	1.888793643	0
	16211	1452357_at	4.762729329	4.923138804	0.981041178	0.199271485	1.973889431	0
	9239	1426774_at	6.045450732	4.919760684	1.021375175	0.207606678	2.02985289	0
	11621	1435731_x_at	5.538350124	4.919715438	1.246880213	0.253445596	2.373276534	0
	4624	1421156_a_at	5.672810745	4.918802474	1.200855362	0.244135716	2.298759222	0
	16320	1452530_a_at	6.44372898	4.918499187	1.230035144	0.250083429	2.345727039	0
	10433	1429555_at	7.092873591	4.916189339	1.109868886	0.225757962	2.158260319	0
	7362	1424365_at	7.112623401	4.914704862	0.752322518	0.153075828	1.68450244	0
	15411	1451299_at	5.032192033	4.909909652	1.002754508	0.204230745	2.003822206	0
	9214	1426739_at	5.499590662	4.906962625	1.068909513	0.217835267	2.097847072	0
	11088	1433680_x_at	5.672818592	4.902916819	1.007024804	0.205393002	2.009762194	0
	6425	1423276_at	4.902343951	4.890807704	1.352999974	0.276641417	2.554427473	0
	12221	1437803_at	2.24839552	4.88192499	0.781676188	0.160116386	1.719127072	0
	17253	1456481_at	6.072798331	4.878511939	1.288131389	0.264041865	2.442115423	0
	12168	1437622_x_at	6.668130834	4.876012191	0.721875126	0.14804621	1.649324332	0
	4600	1421130_at	4.954749571	4.874841391	1.005389631	0.20624048	2.007485588	0
	17109	1456005_a_at	6.224359089	4.87262655	1.1973978	0.245739703	2.293256612	0
	1727	1417567_at	5.258564288	4.868967559	0.788304641	0.16190386	1.727043763	0
	1624	1417457_at	5.820344498	4.867375309	1.271150271	0.261157234	2.41353922	0
	12155	1437591_a_at	6.28472503	4.867211062	0.804642019	0.165318908	1.74671232	0
	15180	1451021_a_at	6.361980572	4.864078538	1.050529346	0.215977053	2.071289695	0
	12029	1437226_x_at	7.407349956	4.860265264	1.192702713	0.245398687	2.285805601	0
	3507	1419529_at	5.669261659	4.858441009	1.217285023	0.250550541	2.32508752	0
	17030	1455812_x_at	5.850563572	4.857754228	1.021874492	0.210359447	2.030555545	0
	17210	1456330_at	5.003378014	4.857355422	0.8083962	0.166427228	1.751263533	0
	264	1416002_x_at	7.673421031	4.855806884	1.121294728	0.230918312	2.175421152	0
	7329	1424321_at	5.302578998	4.85546862	1.275908317	0.262777585	2.421512276	0
	7694	1424763_at	4.678209245	4.854278331	0.91174568	0.187823116	1.881320544	0
	2296	1418191_at	5.674160447	4.853429106	1.491131353	0.30723254	2.81109333	0
	535	1416284_at	6.660537477	4.85313853	0.70377578	0.145014566	1.628761968	0
	12768	1448053_at	2.46579736	4.850928297	0.658365765	0.135719542	1.578293774	0
	6236	1423054_at	6.404156455	4.850337238	0.820395097	0.169141867	1.765889533	0
	3243	1419241_a_at	5.75013565	4.848290467	1.3326114	0.274862121	2.518581471	0
	1938	1417795_at	3.403901659	4.839775889	1.345920439	0.278095612	2.541923194	0
	13280	1448650_a_at	5.557686202	4.838028888	1.177590735	0.243402998	2.261987152	0
	7938	1425072_at	4.461667674	4.836418568	1.092619771	0.225915056	2.132609429	0
	17581	1460410_at	4.636595128	4.832826026	0.765579698	0.158412427	1.70005297	0
	8876	1426287_at	5.278215031	4.832363603	0.966314446	0.199967247	1.953842866	0
	13721	1449154_at	4.396730557	4.830275776	2.044610198	0.423290572	4.125617866	0
	12728	1445172_at	6.004762955	4.829898285	1.157664003	0.239687036	2.230959004	0
	9955	1427910_at	4.997242435	4.823991932	1.416223603	0.293579181	2.668859953	0
	16484	1452959_a_at	4.792586606	4.821330235	0.83838219	0.173890223	1.78804394	0
	13555	1448960_at	5.175730227	4.818171274	0.96107554	0.199468945	1.946760679	0
	939	1416715_at	5.117458246	4.817074591	1.186265709	0.246262682	2.275629532	0
	8044	1425197_at	5.518466955	4.816173555	1.085847789	0.225458609	2.12262246	0
	13371	1448754_at	8.313043418	4.813374226	1.587318313	0.329772471	3.004902776	0
	8960	1426391_at	5.523313596	4.810520785	0.830726575	0.17268953	1.778580872	0
	15371	1451244_a_at	6.018236744	4.810362066	0.786876486	0.163579472	1.725334971	0
	13066	1448416_at	7.039245457	4.808077269	1.549946535	0.322363067	2.928062878	0
	909	1416683_at	6.807769861	4.800078582	0.829630133	0.172836781	1.777229671	0
	2131	1418006_at	5.498520813	4.7968983	0.838300827	0.174758933	1.787943103	0
	12055	1437309_a_at	6.687595614	4.79223783	0.952527113	0.198764574	1.93525961	0
	14105	1449590_a_at	4.478966942	4.79162448	0.906758856	0.189238297	1.874828792	0
	3531	1419557_a_at	5.333075996	4.790060343	0.792751261	0.165499222	1.732375003	0
	10270	1428699_at	4.780504279	4.788950531	0.865190217	0.180663845	1.821579824	0
	5803	1422547_at	7.27545243	4.788009674	0.838693176	0.175165305	1.78842941	0
	5382	1422059_at	5.711107545	4.787613215	1.236626611	0.2582971	2.356468851	0
	3214	1419209_at	4.07839717	4.785189043	1.437246309	0.300353089	2.708034856	0
	9169	1426665_at	5.199690676	4.783090402	0.645260076	0.134904428	1.564021208	0
	13011	1448357_at	7.108449596	4.783039177	0.968364252	0.202457939	1.956620893	0
	4065	1420518_a_at	5.04230813	4.782128295	1.13220737	0.23675805	2.191938575	0
	1405	1417216_at	5.205822128	4.78125895	0.676131357	0.14141283	1.59784931	0
	2671	1418599_at	4.362373423	4.77839166	2.007493246	0.420119025	4.020829738	0
	16806	1454807_a_at	5.823341698	4.776769489	0.907349007	0.189950344	1.87559587	0
	10098	1428117_x_at	7.092145653	4.771390352	0.956947901	0.20055955	1.941198837	0
	15526	1451434_s_at	5.395283538	4.770246677	0.922216728	0.193326842	1.895024799	0
	15852	1451841_a_at	6.475446044	4.766831269	0.852464148	0.178832457	1.805582259	0
	8520	1425831_at	3.726003825	4.76407127	0.864489113	0.181460155	1.820694809	0
	7519	1424554_at	5.579378012	4.762069332	0.840183784	0.176432497	1.79027819	0
	6440	1423293_at	6.648792556	4.758027964	0.930453544	0.19555445	1.905875057	0
	6082	1422865_at	6.630949315	4.755516965	1.240755554	0.260908659	2.363222643	0
	6743	1423650_at	5.988397008	4.747981259	0.790269153	0.166443191	1.729397073	0
	9330	1426911_at	5.694242685	4.745846877	1.220523225	0.257177118	2.330312158	0
	15271	1451123_at	5.582696183	4.741864025	0.812655582	0.17137893	1.756441566	0
	6010	1422781_at	5.371919791	4.740187402	1.43539061	0.302813051	2.704553825	0
	4833	1421413_a_at	6.381012997	4.738670054	1.305846958	0.275572459	2.472288247	0
	15656	1451591_a_at	5.539842614	4.734150817	1.059543711	0.223808609	2.084272213	0
	13497	1448893_at	6.651059665	4.730756732	0.853038323	0.18031752	1.806301001	0
	10698	1431349_at	7.210136351	4.730362979	1.013477017	0.214249313	2.01877065	0
	6988	1423927_at	6.308330545	4.728249507	0.633560887	0.133994808	1.55138944	0
	9887	1427764_a_at	5.48128839	4.727131401	0.757988908	0.160348601	1.691131573	0
	17003	1455725_a_at	7.629661216	4.726742844	0.882476724	0.186698696	1.84353745	0
	10682	1431293_a_at	7.15020077	4.726374702	1.077455441	0.227966572	2.110310728	0
	15618	1451546_s_at	5.332442137	4.723535202	1.146512653	0.242723427	2.21378122	0
	9647	1427382_a_at	4.094037783	4.719798383	0.978856062	0.207393618	1.970902027	0
	8493	1425801_x_at	7.804810859	4.71558498	1.13228433	0.240115348	2.192055506	0
	11878	1436838_x_at	7.765057961	4.70812456	1.098799837	0.233383765	2.141764473	0
	7611	1424665_at	5.290669157	4.706438099	0.8599273	0.182712974	1.81494685	0
	12984	1448328_at	5.806983789	4.706015744	0.921778385	0.195872355	1.894449109	0
	12329	1438173_x_at	5.16033044	4.704473323	0.875260108	0.186048479	1.834338776	0
	15967	1452003_at	6.391904627	4.703506773	1.1087488	0.235728118	2.156585329	0
	9094	1426570_a_at	3.749085619	4.701802545	0.952762066	0.202637618	1.935574806	0
	11537	1435323_a_at	5.135141801	4.701785799	1.006295838	0.214024177	2.008746956	0
	6145	1422935_x_at	4.484615042	4.699956309	0.815413692	0.173493888	1.759802702	0
	9389	1426996_at	4.847628194	4.69495151	0.891362423	0.189855512	1.854927015	0
	9333	1426914_at	4.955206415	4.692014603	1.532985707	0.32672228	2.893841102	0
	5333	1422005_at	4.994499866	4.690618689	0.929621775	0.198187454	1.904776564	0
	2971	1418942_at	4.559387387	4.688917683	0.908147494	0.193679556	1.876634241	0
	11171	1433958_at	5.478359421	4.688446391	0.819869901	0.174870273	1.765246799	0
	2978	1418949_at	5.069888129	4.684812406	0.88987887	0.189949734	1.853020536	0
	1669	1417506_at	5.098771656	4.683445045	1.255101991	0.267986915	2.386840218	0
	11964	1437032_x_at	6.633822426	4.680241746	0.981746378	0.209764032	1.974854519	0
	8202	1425405_a_at	5.739000731	4.679372757	0.887538872	0.189670479	1.850017441	0
	7737	1424823_s_at	5.745096611	4.676571417	1.115639403	0.238559257	2.166910254	0
	1432	1417244_a_at	6.269041505	4.675610641	1.316882841	0.28164938	2.49127251	0
	10472	1429783_at	6.390578625	4.674854478	1.31946035	0.282246294	2.49572738	0
	803	1416569_at	5.746192488	4.673415428	0.928733551	0.198726941	1.903604211	0
	16635	1453865_a_at	5.457114834	4.672766947	0.760980187	0.162854299	1.694641597	0
	4495	1421015_s_at	5.969612768	4.67162507	0.830492459	0.177773782	1.778292272	0
	1174	1416962_at	5.60927915	4.671428966	0.794463328	0.170068588	1.734432058	0
	2003	1417863_at	3.6346488	4.671280837	0.963090859	0.206172759	1.949482033	0
	2208	1418091_at	5.74470721	4.670377209	1.433538111	0.306942683	2.701083259	0
	895	1416666_at	6.863166629	4.66894537	1.464114074	0.313585608	2.758939985	0
	16321	1452531_at	6.419890236	4.664495451	1.162123939	0.249142474	2.237866444	0
	10685	1431301_at	3.050938849	4.65957556	0.778215181	0.167014178	1.715007852	0
	7738	1424824_at	5.747179104	4.655863024	1.125483902	0.241734754	2.181747134	0
	11646	1435820_x_at	6.226146293	4.655669019	0.920717864	0.19776274	1.893057017	0
	9428	1427064_a_at	5.695906261	4.654957527	0.843887334	0.18128787	1.794879927	0
	1403	1417214_at	4.336677189	4.654227366	1.148117437	0.246682714	2.216245094	0
	9941	1427894_at	5.677719139	4.65402709	0.909695298	0.195464118	1.87864868	0
	4786	1421354_at	3.85838239	4.653811698	1.581279098	0.339781495	2.992350348	0
	15856	1451846_at	4.028548322	4.653397984	1.375976727	0.295692896	2.595435665	0
	17651	1460657_at	5.396789969	4.652269519	1.262958571	0.271471497	2.399873848	0
	9183	1426691_at	4.879594891	4.648990559	0.747939772	0.160882188	1.679392875	0
	5994	1422763_at	5.808340685	4.647094155	0.741914253	0.15965122	1.672393398	0
	6081	1422864_at	6.58179559	4.645774198	1.199166454	0.258119832	2.296069726	0
	1266	1417065_at	6.686486763	4.641172786	1.534512575	0.330630348	2.896905404	0
	13942	1449403_at	5.871351208	4.639623138	1.155656719	0.249084179	2.227857134	0
	85	1415797_at	6.199627845	4.639508711	0.890331654	0.191902141	1.85360219	0
	6078	1422861_s_at	6.386688312	4.638594559	1.298028308	0.27983224	2.458925982	0
	10078	1428092_at	6.133458198	4.638479104	0.628763524	0.135553812	1.546239206	0
	2384	1418285_at	5.563389307	4.637558656	1.040907658	0.224451643	2.057521716	0
	5398	1422082_a_at	5.062769312	4.637555532	0.922718079	0.198966475	1.895683453	0
	17379	1460009_at	6.129542802	4.631716039	0.924442746	0.199589685	1.897951	0
	14803	1450569_a_at	6.566312839	4.629949711	0.957519217	0.206809853	1.941967716	0
	12955	1448294_at	6.723329437	4.626665314	0.927177667	0.20039869	1.901552363	0
	15308	1451171_at	4.716107957	4.626129163	0.86493526	0.186967382	1.821257938	0
	3335	1419343_at	3.266016851	4.624573128	0.794494448	0.17179844	1.734469472	0
	9351	1426942_at	5.637058236	4.620015774	0.871079034	0.188544602	1.829030375	0
	17271	1456566_x_at	6.631837934	4.619306401	0.95058436	0.205785085	1.932655317	0
	11737	1436242_a_at	5.420568256	4.616424429	0.837242794	0.181361746	1.786632356	0
	15233	1451078_at	6.269071899	4.614304693	0.719995443	0.156035522	1.647176831	0
	12895	1448227_at	5.779134209	4.608628295	1.148538534	0.249214834	2.21689207	0
	8662	1426021_a_at	4.193330798	4.605309236	1.100826122	0.239034138	2.144774724	0
	1090	1416873_a_at	5.23011494	4.604553269	0.944865818	0.205202495	1.925009836	0
	13349	1448728_a_at	5.237093958	4.604464605	1.111911422	0.241485497	2.1613181	0
	11186	1434025_at	6.414364062	4.603369158	1.053008661	0.228747386	2.074852329	0
	2463	1418374_at	8.553381404	4.602256951	1.356952913	0.2948451	2.56143612	0
	5969	1422735_at	5.829593763	4.599439058	1.267760055	0.275633624	2.407874259	0
	6949	1423882_at	5.514838505	4.5924737	0.946329919	0.206061043	1.9269644	0
	7736	1424822_at	5.850229507	4.592116715	1.098166611	0.239141703	2.140824617	0
	7769	1424866_at	4.926895183	4.582549618	0.858769863	0.187400014	1.813491348	0
	3057	1419032_at	5.059298985	4.580120101	1.336534406	0.291812087	2.525439369	0
	6080	1422863_s_at	6.248886321	4.578762671	1.218203576	0.266055191	2.326568358	0
	654	1416410_at	5.491845416	4.577565448	0.856387518	0.187083621	1.810499173	0
	16959	1455517_at	6.361622979	4.576395825	1.04204697	0.227700358	2.059147205	0
	15260	1451111_at	5.305950754	4.575824233	0.832214408	0.181872023	1.780416046	0
	14224	1449863_a_at	4.653689343	4.574913839	1.404801195	0.307066153	2.647812924	0
	9815	1427650_a_at	6.473722775	4.574578271	1.1584425	0.253234819	2.232163183	0
	9246	1426784_at	5.609936464	4.574524273	0.756744304	0.165425793	1.689673273	0
	11735	1436236_x_at	7.733823541	4.573007494	1.069112942	0.233787708	2.098142902	0
	12159	1437611_x_at	4.717397585	4.569988699	1.258014847	0.275277453	2.391664207	0
	12509	1438802_at	5.971597389	4.56439065	0.827085909	0.181204014	1.77409825	0
	4757	1421322_a_at	6.167868992	4.564246409	0.940148817	0.20598117	1.91872615	0
	14195	1449827_at	3.754901703	4.563686911	1.305907236	0.286151803	2.472391545	0
	2527	1418441_at	4.943248318	4.560543943	1.26874333	0.278200001	2.409515915	0
	10565	1430545_at	5.156759329	4.558969236	1.034689449	0.226956883	2.048672607	0
	2306	1418202_a_at	5.875345461	4.55865731	0.781275578	0.171382827	1.718649769	0
	16213	1452359_at	6.615374586	4.553307474	1.105195875	0.242723752	2.151280841	0
	16407	1452669_at	5.898352716	4.552521302	0.716441857	0.157372543	1.643124567	0
	11623	1435733_x_at	6.450704392	4.55076444	0.724154719	0.159128148	1.651932478	0
	4153	1420615_at	4.477035321	4.550643597	0.743465503	0.163375902	1.674192596	0
	13286	1448656_at	5.649686525	4.549693638	0.972487423	0.213747892	1.962220844	0
	13709	1449141_at	6.068013442	4.548467698	0.775898793	0.170584655	1.712256448	0
	2784	1418726_a_at	3.597605556	4.547298555	1.204503713	0.264883358	2.304579782	0
	7090	1424046_at	3.434127166	4.546496418	1.591644394	0.350081524	3.013926833	0
	9347	1426934_at	6.207226195	4.538860726	1.309844136	0.288584342	2.479147546	0
	10152	1428264_at	5.508904055	4.529632565	0.70678978	0.15603689	1.632168246	0
	9101	1426580_at	5.446995989	4.525521044	1.273244994	0.281347712	2.417046107	0
	2385	1418286_a_at	5.540287688	4.525079498	1.004260504	0.221932124	2.005915043	0
	14713	1450461_at	5.903980516	4.518341965	1.088820381	0.240977861	2.127000512	0
	7854	1424967_x_at	3.548420922	4.508064742	1.186242582	0.263137876	2.275593053	0
	12360	1438267_x_at	7.019456003	4.505891065	0.663914741	0.147343718	1.584375987	0
	12774	1448065_at	2.51559128	4.505245209	0.622693838	0.138215304	1.539747556	0
	266	1416004_at	6.723757569	4.503037344	0.746240779	0.165719429	1.677416298	0
	708	1416469_at	6.193511879	4.501760533	0.809127645	0.179735825	1.752151649	0
	15858	1451849_a_at	4.316554461	4.500873389	0.762095748	0.169321748	1.695952481	0
	869	1416637_at	5.934893326	4.500765523	0.734672051	0.163232687	1.664019166	0
	17076	1455938_x_at	6.430492141	4.500328015	0.959764517	0.213265458	1.944992399	0
	16031	1452081_a_at	5.538014602	4.499692321	0.910740886	0.202400702	1.880010717	0
	9709	1427483_at	5.156477141	4.49813537	0.9356741	0.208013771	1.912784175	0
	7337	1424330_at	4.662986296	4.496099009	0.793201078	0.176419842	1.732915223	0
	4612	1421142_s_at	6.022166221	4.494840429	0.792949263	0.176413218	1.732612779	0
	11515	1435222_at	6.257941825	4.493557333	0.775752763	0.172636667	1.712083141	0
	12284	1438009_at	8.738990858	4.488997907	1.288884047	0.287120661	2.443389814	0
	9901	1427808_at	4.862179253	4.485178093	0.932960701	0.208009734	1.909190021	0
	14148	1449708_s_at	3.372195323	4.48385328	1.070335862	0.23870894	2.099922176	0
	5676	1422398_at	3.364454893	4.483198673	0.894068409	0.199426453	1.858409467	0
	13089	1448441_at	7.169732774	4.479279084	0.929771464	0.207571675	1.904974207	0
	4611	1421141_a_at	6.010896963	4.472414232	0.787228061	0.176018593	1.725755475	0
	15808	1451782_a_at	6.388332531	4.471648747	0.9695683	0.216825685	1.958254536	0
	11003	1433471_at	6.071332212	4.468557792	1.107761514	0.247901351	2.155110008	0
	7785	1424882_a_at	5.557949018	4.464863716	1.263532283	0.282994592	2.400828389	0
	3107	1419091_a_at	7.699315361	4.463995635	0.985447487	0.220754581	1.97992734	0
	3011	1418983_at	4.649298955	4.460900176	1.123532856	0.251862362	2.178798617	0
	7470	1424495_a_at	5.406620663	4.457922918	0.832805437	0.186814678	1.781145578	0
	8844	1426248_at	5.898230077	4.454956188	0.850079017	0.190816471	1.802599652	0
	16115	1452200_at	5.517780231	4.454722929	0.694154753	0.155824451	1.617936238	0
	13843	1449293_a_at	4.475043457	4.454450014	1.029329243	0.231078863	2.041075067	0
	12532	1438888_at	5.675860333	4.452053149	0.79751532	0.179134277	1.738105098	0
	1511	1417334_at	5.290190006	4.450860584	0.720228495	0.161817806	1.647442937	0
	1554	1417381_at	8.939007067	4.450122887	1.337989341	0.300663459	2.527987519	0
	13784	1449227_at	5.307247823	4.447823824	0.947455491	0.213015517	1.92846838	0
	6347	1423186_at	3.720921004	4.446216522	0.77589706	0.174507259	1.712254391	0
	8543	1425860_x_at	5.401459555	4.446122599	0.822142511	0.184912245	1.768029701	0
	1986	1417843_s_at	5.706366558	4.444867829	0.760631784	0.17112585	1.6942324	0
	14743	1450496_a_at	3.921605197	4.443530003	1.062640164	0.23914324	2.088750486	0
	1520	1417343_at	5.167454081	4.441748254	1.275944614	0.287261804	2.421573201	0
	12911	1448246_at	6.320240223	4.439289831	0.761070293	0.17143965	1.694747442	0
	2641	1418569_at	5.856110797	4.436356328	0.728750678	0.164267842	1.657203392	0
	14695	1450439_at	6.856804854	4.435351141	1.041805861	0.234886896	2.058803101	0
	10902	1432236_a_at	3.886004012	4.433845856	0.927692711	0.209229807	1.902231341	0
	9718	1427496_at	4.685447543	4.433376728	0.703016671	0.158573637	1.627905181	0
	16454	1452822_at	5.572780385	4.431621579	0.991057059	0.223633052	1.987640797	0
	16180	1452305_s_at	5.513081758	4.429836877	0.895846535	0.202230141	1.860701374	0
	4601	1421131_a_at	4.967185724	4.428748322	0.909931213	0.205460132	1.878955909	0
	15068	1450887_at	6.143752022	4.42870943	0.77147164	0.174197845	1.707010154	0
	9224	1426751_s_at	5.655973349	4.427298137	0.724191202	0.163574076	1.651974253	0
	13012	1448358_s_at	7.15571907	4.423776844	0.919241332	0.207795593	1.891120551	0
	4180	1420645_at	5.262632493	4.422774473	0.697145834	0.157626358	1.621294119	0
	11215	1434116_at	5.779359512	4.422012988	1.125233236	0.254461766	2.181368092	0
	7612	1424666_at	5.410611373	4.421951745	0.829583922	0.187605829	1.777172746	0
	12641	1439356_at	5.793818057	4.421004339	0.774413053	0.175166771	1.710494011	0
	421	1416166_a_at	5.692654059	4.417973065	1.210113782	0.273907008	2.313558826	0
	6368	1423212_at	5.617390053	4.416124942	0.790889384	0.179091261	1.73014072	0
	11922	1436949_a_at	7.633011838	4.41184005	0.753469761	0.170783563	1.685842503	0
	14981	1450786_x_at	6.309768904	4.408657454	1.212229367	0.274965651	2.316953944	0
	11935	1436979_x_at	6.717079282	4.405574324	0.891470175	0.202350502	1.855065561	0
	1869	1417720_at	6.361156142	4.403021911	0.682386805	0.154981469	1.60479254	0
	6867	1423787_at	5.46041667	4.399331885	0.809397799	0.183981982	1.75247978	0
	16231	1452388_at	4.515366496	4.398486364	1.190489097	0.270658813	2.282301038	0
	16434	1452743_at	6.043179354	4.39311908	0.787277473	0.17920695	1.725814582	0
	5972	1422739_at	4.4244441	4.391372261	0.70825235	0.161282694	1.633823739	0
	7507	1424542_at	6.332554974	4.385904691	1.243746308	0.283578052	2.368126762	0
	11514	1435221_at	6.063577171	4.384858243	0.765308906	0.174534469	1.699733902	0
	1128	1416915_at	4.986989843	4.38356021	1.172349335	0.26744228	2.253784124	0
	4543	1421069_at	6.061434983	4.382753187	0.97999926	0.22360357	1.972464398	0
	9554	1427246_at	3.383494862	4.382537617	0.79035284	0.180341371	1.729497395	0
	3889	1420274_at	6.293328211	4.381368154	1.144373558	0.261190915	2.210501262	0
	10577	1430643_at	3.891266748	4.381346779	0.718631087	0.164020591	1.645619834	0
	5307	1421972_s_at	6.924919617	4.376761395	1.027135105	0.234679255	2.037973236	0
	14891	1450677_at	3.305864822	4.374571344	1.050368227	0.240107692	2.071058388	0
	7853	1424966_at	5.399112015	4.373184988	1.066348826	0.243838033	2.094126837	0
	8922	1426337_a_at	4.157867857	4.373177039	0.813551959	0.186032249	1.75753322	0
	16409	1452673_at	5.808791481	4.372738532	0.720031765	0.164663805	1.647218302	0
	7882	1425006_a_at	5.109611839	4.372335788	0.84656055	0.19361746	1.7982088	0
	15430	1451319_at	4.596800976	4.371356047	0.776923897	0.177730638	1.713473521	0
	14909	1450700_at	5.251497125	4.368007879	0.813260502	0.186185677	1.757178195	0
	8311	1425560_a_at	7.006911887	4.363720803	0.96710896	0.221624848	1.954919174	0
	2152	1418032_at	5.637271693	4.363579601	0.839336568	0.192350466	1.789227165	0
	15469	1451365_at	5.080850505	4.362122189	0.615135911	0.141017579	1.531702286	0
	68	1415780_a_at	5.064647495	4.353944104	1.056037848	0.242547406	2.079213416	0
	10337	1428983_at	2.802799086	4.353187636	1.106433877	0.254166365	2.153127685	0
	9553	1427243_at	6.60444922	4.347546094	1.034681307	0.237992027	2.048661045	0
	5547	1422252_a_at	4.575633764	4.347125124	1.001985717	0.230493876	2.002754684	0
	10481	1429835_at	5.10039883	4.34705717	0.764172283	0.175790714	1.698395299	0
	3012	1418984_at	4.749526127	4.338795591	1.123194277	0.258872365	2.178287345	0
	6676	1423570_at	7.085313101	4.333177537	0.877242222	0.202447791	1.836860699	0
	6011	1422782_s_at	5.296229469	4.327441803	1.296989788	0.29971282	2.457156568	0
	16281	1452473_at	3.01413086	4.326417069	0.7247181	0.167509995	1.652577694	0
	1998	1417858_at	5.563991505	4.325133708	0.949083368	0.219434457	1.930645611	0
	3587	1419619_at	5.337812497	4.324325648	1.103881726	0.255272571	2.149322135	0
	263	1416001_a_at	7.627297466	4.323901167	0.994995205	0.230115159	1.993073902	0
	8910	1426323_x_at	5.811450786	4.321533903	0.925624527	0.214188885	1.89950634	0
	8886	1426297_at	5.53133051	4.321338827	0.679144351	0.157160634	1.601189823	0
	5334	1422006_at	4.944093133	4.317178344	0.865371168	0.200448325	1.821808311	0
	2698	1418628_at	5.864066523	4.317176154	0.593333963	0.137435662	1.508729285	0
	4541	1421067_a_at	6.182762888	4.317098199	0.946528484	0.21925109	1.927229636	0
	12843	1448170_at	4.457820975	4.313860161	0.847186753	0.196387162	1.798989484	0
	9861	1427724_at	4.164753695	4.312610507	0.950984651	0.220512529	1.933191627	0
	16117	1452210_at	4.092015305	4.312367235	0.959462366	0.222490877	1.944585092	0
	9756	1427545_at	4.848185672	4.309245179	1.053561906	0.244488736	2.075648146	0
	17328	1456730_x_at	5.681405326	4.308909625	0.865321171	0.200821378	1.821745176	0
	3027	1418999_at	5.82433654	4.307620008	0.645449442	0.149838993	1.564226513	0
	16904	1455242_at	6.116795866	4.30715645	0.742366744	0.172356577	1.672918014	0
	4485	1421003_at	4.849300691	4.303940195	0.954826518	0.221849393	1.938346536	0
	416	1416161_at	6.489475138	4.303337894	0.896804844	0.208397497	1.861937755	0
	9318	1426889_at	4.500219659	4.297641124	0.785141671	0.182691306	1.723261533	0
	9072	1426543_x_at	5.708870738	4.29669448	1.040059265	0.242060326	2.056312123	0
	11961	1437027_x_at	6.995553723	4.296512154	0.649769773	0.151231918	1.568917806	0
	12398	1438390_s_at	4.163447806	4.295250072	0.837947774	0.195087075	1.787505615	0
	7534	1424575_at	5.418504271	4.294310983	0.832887126	0.193951283	1.781246435	0
	8389	1425663_at	5.846104267	4.293790293	1.166723086	0.271723351	2.24501189	0
	13347	1448726_at	6.258197744	4.291602969	0.861413381	0.20072066	1.816817341	0
	13638	1449055_x_at	5.233497281	4.290832064	0.885274339	0.206317639	1.84711583	0
	8453	1425753_a_at	4.695305887	4.28599835	1.356533347	0.316503469	2.560691309	0
	11873	1436824_x_at	6.108702827	4.28181102	0.672020629	0.156947756	1.593302975	0
	14540	1450250_at	4.008754987	4.278487407	1.085604073	0.253735484	2.122263912	0
	9074	1426546_at	4.040955024	4.27752111	0.709719198	0.165918339	1.635485759	0
	8015	1425163_at	5.738707739	4.27741016	1.081830962	0.252917284	2.116720763	0
	6205	1423017_a_at	5.838031985	4.274620147	1.145041228	0.267869703	2.211524504	0
	17688	1460716_a_at	6.800213226	4.27213876	0.790451048	0.185024666	1.729615129	0
	12081	1437368_at	4.040492791	4.272070794	0.875859041	0.205019786	1.835100457	0
	13119	1448475_at	6.187837434	4.269770055	0.972609897	0.22778976	1.962387429	0
	10097	1428116_a_at	7.421189981	4.264298834	0.7438091	0.174427058	1.674591375	0
	1312	1417114_at	5.779475373	4.263987918	0.768198388	0.180159607	1.703141602	0
	14409	1450086_at	4.943504231	4.263621993	0.937488895	0.219880866	1.915191819	0
	7707	1424777_at	6.11819907	4.261878575	0.729533811	0.171176583	1.65810321	0
	9071	1426542_at	5.632758584	4.261845844	1.025058295	0.240519797	2.035041613	0
	13308	1448682_at	7.624385084	4.260441957	0.723323734	0.16977669	1.650981248	0
	12703	1440192_at	4.711336649	4.258869113	0.969687678	0.227686659	1.958416582	0
	7878	1425000_s_at	5.513244998	4.258589328	0.941509392	0.221084805	1.920536513	0
	5420	1422110_at	5.216038543	4.258553387	0.927498607	0.217796637	1.901975427	0
	16766	1454682_at	5.663616384	4.257518714	0.71853222	0.168767836	1.645507064	0
	10151	1428263_a_at	7.611812799	4.251968714	0.716510399	0.168512622	1.643202633	0
	3858	1420179_at	6.402823315	4.251721209	0.878352472	0.206587504	1.83827483	0
	3569	1419598_at	5.252019368	4.250334787	1.076391519	0.253248643	2.108755043	0
	7309	1424300_at	5.088586738	4.249725655	0.762523604	0.179428901	1.69645552	0
	5279	1421939_a_at	6.008194801	4.24936794	0.91024508	0.21420717	1.879364731	0
	4542	1421068_at	6.143162508	4.245620903	0.917864956	0.216190983	1.889317223	0
	8644	1426002_a_at	4.313849458	4.244063856	1.007756188	0.23745076	2.010781314	0
	11822	1436684_a_at	4.748464562	4.243363003	0.709261996	0.167146199	1.634967543	0
	4224	1420697_at	5.632153433	4.239305526	0.876027652	0.206644142	1.835314941	0
	994	1416774_at	5.804430016	4.239257978	0.739932443	0.174542915	1.670097632	0
	14180	1449803_x_at	6.22773363	4.236419323	1.06721614	0.251914662	2.095386155	0
	13064	1448414_at	4.355459615	4.235729196	0.840888002	0.198522607	1.791152285	0
	16062	1452118_at	5.843809892	4.234725673	0.837319267	0.197726921	1.786727062	0
	7229	1424205_at	5.531050969	4.232041374	1.031641194	0.243769166	2.044348558	0
	2300	1418195_at	4.956349401	4.230239667	0.837932169	0.198081488	1.787486281	0
	17301	1456622_at	4.82069483	4.229250021	0.779297643	0.184263791	1.716295114	0
	10225	1428532_at	5.589191377	4.228610533	0.952567896	0.225267352	1.935314318	0
	1744	1417585_at	5.676736703	4.225832166	1.164855985	0.275651266	2.242108329	0
	10222	1428528_at	6.091930692	4.225709279	0.652600687	0.154435775	1.571999421	0
	15456	1451350_a_at	6.323788959	4.224913536	0.717253957	0.169767724	1.64404975	0
	12980	1448324_at	6.840196732	4.223603373	0.632806787	0.149826281	1.550578738	0
	11655	1435847_at	6.516854237	4.221659426	0.818246762	0.193821121	1.763261882	0
	4410	1420907_at	5.436318205	4.220112489	0.893951465	0.211831194	1.858258833	0
	11896	1436885_a_at	5.380946765	4.218823871	0.773294982	0.183296342	1.709168913	0
	924	1416698_a_at	7.372753572	4.215726776	0.887660492	0.210559303	1.850173406	0
	15818	1451798_at	5.913072907	4.215397533	1.181996117	0.28039968	2.268904864	0
	14413	1450090_at	3.857550178	4.213758792	0.827628348	0.196410945	1.774765419	0
	13637	1449054_a_at	5.209558548	4.212056172	0.868683697	0.206237444	1.825996116	0
	14100	1449585_at	5.331896933	4.210003664	0.984413987	0.233827347	1.978509492	0
	12819	1448144_at	7.317283132	4.206888312	0.788658563	0.187468386	1.727467493	0
	2730	1418666_at	3.846495251	4.205858145	1.293492345	0.307545405	2.451207038	0
	11693	1436000_a_at	4.481134978	4.205079267	0.970514003	0.23079565	1.959538615	0
	16564	1453473_a_at	7.280131439	4.204200919	0.733009441	0.174351668	1.6621026	0
	12690	1439453_x_at	6.500192951	4.202899429	0.639272789	0.152102804	1.557543859	0
	3890	1420275_at	6.339206579	4.202567145	0.996531101	0.237124373	1.995196861	0
	15342	1451212_at	4.660654642	4.201856655	0.934712771	0.222452322	1.911510031	0
	2531	1418445_at	5.172682638	4.201690332	0.939295128	0.223551727	1.917591114	0
	4619	1421151_a_at	5.573099475	4.199597766	0.804833476	0.191645372	1.746944138	0
	11108	1433736_at	7.135815247	4.198020177	0.980583346	0.233582333	1.973263125	0
	11741	1436266_x_at	4.630540619	4.197854765	0.804906335	0.191742302	1.747032365	0
	15561	1451476_at	6.074084403	4.196816432	0.738645276	0.176001331	1.668608242	0
	17353	1458613_at	6.611631274	4.193762833	0.795541	0.18969623	1.735728138	0
	14127	1449661_at	5.124853781	4.190610183	0.853792014	0.203739307	1.807244894	0
	1580	1417407_at	5.273072547	4.189914211	0.799460031	0.190805824	1.740449593	0
	13536	1448938_at	5.936978904	4.186115675	0.908840381	0.217108282	1.877535754	0
	11680	1435950_at	5.29404091	4.184921316	0.917479591	0.21923461	1.888812626	0
	2383	1418284_at	6.31511186	4.182092485	0.737113727	0.176254765	1.666837805	0
	5233	1421886_at	4.618770337	4.181029296	0.851786015	0.203726392	1.804733751	0
	6866	1423786_at	5.558678119	4.180600709	0.721031179	0.172470711	1.648359793	0
	17495	1460300_a_at	5.296730707	4.176149167	0.905066382	0.216722714	1.872630657	0
	12472	1438646_x_at	6.340895105	4.175320098	0.674298	0.161496121	1.595820075	0
	10696	1431339_a_at	7.248775853	4.172886665	0.942969324	0.225975302	1.922480979	0
	5886	1422642_at	5.105090341	4.172764868	0.749171468	0.179538386	1.680827263	0
	2526	1418440_at	5.199174334	4.170506968	1.186748727	0.284557426	2.276391547	0
	6946	1423879_at	4.859673833	4.170231485	0.685263318	0.164322609	1.607995443	0
	16221	1452369_at	3.330370571	4.170063237	0.749808898	0.179807561	1.681570072	0
	12242	1437851_x_at	6.984768676	4.170035025	0.645646687	0.154830039	1.564440389	0
	1647	1417483_at	5.294920027	4.165373976	1.05375641	0.252980024	2.075928004	0
	13007	1448352_at	5.845594696	4.164627197	0.837425487	0.20108054	1.786858616	0
	7450	1424469_a_at	5.959556491	4.163540963	0.678773198	0.163027866	1.600777948	0
	16585	1453612_at	3.695558403	4.16092564	0.735639719	0.176797132	1.665135659	0
	10747	1431611_a_at	4.951105958	4.160720795	0.935078506	0.224739547	1.911994676	0
	4610	1421140_a_at	6.026138451	4.160409888	0.717477506	0.172453562	1.64430452	0
	16552	1453392_at	4.729446141	4.159567868	0.960885097	0.231005991	1.946503713	0
	12003	1437155_a_at	6.506696585	4.158135266	0.868150601	0.208783636	1.82532151	0
	10765	1431694_a_at	5.15196679	4.154343098	0.694667916	0.167214864	1.618511836	0
	9070	1426541_a_at	5.70697869	4.149933048	1.024098722	0.246774758	2.033688505	0
	7121	1424084_at	5.159979977	4.147262706	0.923090672	0.222578297	1.8961731	0
	15037	1450851_at	6.334033502	4.145919276	0.722982496	0.174384123	1.650590791	0
	11288	1434336_s_at	5.757032139	4.145602822	0.840231862	0.202680261	1.790337852	0
	11904	1436900_x_at	6.397255565	4.144074903	0.698779336	0.168621309	1.623130881	0
	2299	1418194_at	4.891906738	4.143382512	0.81959108	0.197807245	1.764905674	0
	11973	1437046_x_at	4.130091463	4.138742713	0.940027302	0.227128712	1.918564546	0
	9544	1427232_at	5.805890233	4.136760142	0.78175278	0.188977062	1.719218342	0
	7120	1424083_at	5.250495369	4.136265655	0.915052592	0.221226746	1.88563781	0
	12638	1439296_at	4.112530154	4.135678749	1.180892655	0.285537811	2.267170129	0
	9835	1427688_a_at	5.94631445	4.131988206	1.118100407	0.270596224	2.170609806	0
	6067	1422847_a_at	6.850266733	4.131833864	0.816273264	0.197557136	1.760851522	0
	7231	1424207_at	5.511932723	4.131764156	1.028026041	0.248810436	2.039232174	0
	11870	1436816_at	5.384137635	4.13019755	0.771460889	0.18678547	1.706997434	0
	7042	1423992_at	7.072987558	4.127230599	0.698935772	0.1693474	1.623306892	0
	6718	1423622_a_at	6.735835216	4.126360754	0.751118694	0.182029333	1.683097431	0
	10381	1429244_at	5.096203333	4.124531081	0.830949488	0.201465202	1.778855704	0
	9255	1426795_at	5.887229075	4.121389967	1.139815843	0.276561027	2.203528938	0
	15850	1451839_a_at	6.025416335	4.11916259	0.857358835	0.20813911	1.81171853	0
	16063	1452119_at	5.813758387	4.118280589	0.797648885	0.193684929	1.738266019	0
	12050	1437294_at	5.773488197	4.116892595	0.661626299	0.160710119	1.5818648	0
	15622	1451550_at	4.611086185	4.114478225	0.912225768	0.221711167	1.881946699	0
	4481	1420999_at	4.976038942	4.113262807	0.706880419	0.17185394	1.632270792	0
	7046	1423998_at	5.26854194	4.108497367	0.660383229	0.16073595	1.580502403	0
	5280	1421940_at	5.988915791	4.107586533	0.873418091	0.212635348	1.831998207	0
	9367	1426966_at	5.680491943	4.106841081	0.661971566	0.161187529	1.582243417	0
	11965	1437033_a_at	4.53814738	4.104304463	0.968876472	0.236063499	1.957315702	0
	4899	1421493_a_at	4.838347485	4.101181608	0.943773996	0.230122459	1.923553553	0
	17335	1456739_x_at	5.027888766	4.100691455	1.047943307	0.25555283	2.067580222	0
	12240	1437849_x_at	4.901490417	4.098864801	0.998968898	0.243718431	1.9985711	0
	17667	1460683_at	4.068071926	4.095590414	0.755603135	0.18449187	1.688337273	0
	12753	1448001_x_at	2.233471102	4.094639481	0.805967371	0.196834758	1.7483177	0
	9376	1426982_at	6.54409957	4.09397577	1.14773201	0.280346557	2.215653085	0
	9662	1427403_at	3.854644449	4.093838702	0.850625064	0.207781773	1.803282049	0
	9368	1426967_at	5.516139465	4.091878319	0.669381324	0.163587788	1.590390809	0
	14146	1449703_at	5.331032254	4.089032094	0.862062088	0.210823018	1.817634455	0
	16801	1454798_at	6.331335424	4.084806844	0.738477893	0.18078649	1.668414659	0
	7093	1424049_at	4.987565131	4.084600059	0.811441514	0.198658743	1.754964094	0
	813	1416579_a_at	7.562052741	4.082594707	1.451624771	0.355564261	2.735159131	0
	2138	1418015_at	6.535414087	4.081473936	1.02377428	0.250834453	2.033231209	0
	16702	1454144_a_at	3.462317285	4.078673392	0.716929091	0.175775068	1.643679585	0
	7773	1424870_at	4.9679671	4.074887214	0.80039874	0.196422305	1.741582408	0
	13732	1449167_at	5.659482605	4.072359972	0.995218951	0.244383836	1.993383028	0
	17152	1456125_a_at	7.673659037	4.071575252	0.68795433	0.168965152	1.610997584	0
	2466	1418377_a_at	5.734652532	4.068065812	0.861885756	0.211866227	1.81741231	0
	12412	1438462_x_at	5.724789381	4.066454401	0.586245109	0.144166158	1.501334147	0
	1502	1417324_at	5.988978634	4.065734053	0.675600808	0.166169454	1.597261812	0
	13374	1448757_at	5.788768657	4.064432352	0.893745193	0.219894223	1.857993164	0
	2960	1418930_at	5.726460402	4.063968481	1.206642805	0.296912442	2.30799933	0
	1314	1417116_at	5.736219	4.063690063	0.70367745	0.173162185	1.628650961	0
	13172	1448531_at	4.428235171	4.061548532	0.664499666	0.163607467	1.585018485	0
	10672	1431239_at	6.635988765	4.061159215	0.847842326	0.208768551	1.799807146	0
	15643	1451578_at	3.960094446	4.060077773	0.74153091	0.182639583	1.67194908	0
	11968	1437036_at	6.017635105	4.059849906	0.933889218	0.230030479	1.91041917	0
	7406	1424417_at	3.931882561	4.058591675	0.665221472	0.163904508	1.585811697	0
	16046	1452100_at	6.252277918	4.057204037	0.560719111	0.138203331	1.47500425	0
	10008	1427986_a_at	5.404884486	4.056558532	0.858091829	0.211531973	1.81263925	0
	14796	1450560_a_at	5.4682049	4.055761982	0.727356318	0.179339005	1.655602484	0
	16933	1455384_x_at	4.796871501	4.054748852	0.69751039	0.172023081	1.621703858	0
	9463	1427105_at	5.508315904	4.052022551	0.825458209	0.203715107	1.772097778	0
	12021	1437203_at	5.492170032	4.050591849	0.845973759	0.208851889	1.797477558	0
	13251	1448616_at	4.532527789	4.048348837	0.771316608	0.190526222	1.706826729	0
	3871	1420203_at	2.379175913	4.047250805	0.486200227	0.120130985	1.400750713	0
	12171	1437630_at	5.209229085	4.04694123	0.634054826	0.156675076	1.551920684	0
	17150	1456117_at	5.858294564	4.045477473	0.763921006	0.188833336	1.698099512	0
	12844	1448171_at	4.440261817	4.045315389	0.799441124	0.197621458	1.740426784	0
	831	1416597_at	4.474892975	4.042091964	0.673648647	0.166658417	1.595101962	0
	3913	1420341_at	4.265776933	4.039894205	0.959567695	0.237522976	1.944727069	0
	2140	1418017_at	6.534599474	4.039785648	1.009888966	0.24998578	2.013756109	0
	2371	1418270_at	4.772588069	4.039389097	0.8312893	0.205795797	1.779274745	0
	277	1416016_at	6.570637582	4.038130683	0.93042038	0.230408685	1.905831246	0
	16717	1454228_a_at	4.404777232	4.037993711	0.670910587	0.166149488	1.592077523	0
	15648	1451583_a_at	5.172244898	4.037877967	0.911198805	0.225662789	1.880607537	0
	14219	1449857_at	5.906902965	4.037710153	0.760861337	0.18843882	1.694501997	0
	14395	1450065_at	5.110778816	4.036237085	0.998915976	0.247486943	1.998497788	0
	4684	1421231_at	4.310548544	4.032916562	0.929634201	0.230511637	1.904792969	0
	12102	1437428_x_at	6.138393003	4.032166868	0.646769944	0.160402574	1.565658909	0
	13604	1449017_at	6.441469994	4.027682719	0.775533006	0.19255067	1.71182237	0
	13317	1448692_at	5.767875156	4.026987407	0.67694967	0.16810325	1.598755885	0
	17175	1456212_x_at	6.291293363	4.026336567	0.94851356	0.235577316	1.929883233	0
	1596	1417427_at	6.443840668	4.025436124	0.610353964	0.151624307	1.526633722	0
	15806	1451780_at	6.389030468	4.024280209	1.07200816	0.266385069	2.10235771	0
	5194	1421843_at	5.241991269	4.023122207	0.887367503	0.220566878	1.849797702	0
	12089	1437389_x_at	5.943398685	4.022038622	0.586704424	0.145872399	1.501812208	0
	4593	1421122_at	5.500123837	4.020929563	0.849292196	0.211217875	1.801616813	0
	9328	1426907_s_at	5.297985029	4.020624296	0.622413805	0.154805264	1.539448713	0
	16836	1454943_a_at	4.171688083	4.020481782	0.792821586	0.197195667	1.732459452	0
	13001	1448346_at	8.275217777	4.019894975	0.926261112	0.230419232	1.900344676	0
	15580	1451499_at	5.437636044	4.019305234	1.249205748	0.310801414	2.377105194	0
	6600	1423481_at	4.667040257	4.008485168	0.593086468	0.147957755	1.508470484	0
	341	1416081_at	5.367452236	4.007207314	0.870966507	0.217349999	1.828887719	0
	15771	1451734_a_at	4.873162802	4.004845987	0.853808575	0.21319386	1.807265639	0
	3479	1419494_a_at	7.372696367	4.004334109	0.811386933	0.202627181	1.754897701	0
	1516	1417339_a_at	7.680394996	4.003112756	0.687979676	0.171861178	1.611025886	0
	8397	1425672_a_at	4.632896011	4.002649349	0.861018461	0.215112139	1.816320078	0
	15330	1451197_s_at	6.900515127	3.999173525	0.673295762	0.168358727	1.594711846	0
	15143	1450977_s_at	6.73193003	3.997830738	1.246240731	0.311729238	2.3722248	0
	4547	1421073_a_at	3.937163515	3.997202884	0.894337959	0.223740947	1.858756721	0
	4763	1421328_at	4.782458203	3.996963414	1.037682753	0.259617776	2.052927605	0
	2721	1418656_at	5.940802885	3.996334215	0.980816195	0.245428971	1.973581634	0
	17578	1460405_at	5.445926492	3.994429775	0.701300124	0.175569521	1.625969419	0
	6457	1423313_at	6.022743104	3.993561531	0.833873683	0.208804516	1.782464919	0
	15107	1450933_at	6.10293761	3.993014343	0.843277737	0.211188257	1.794121678	0
	10520	1430172_a_at	5.187806318	3.991485801	0.814467357	0.204051172	1.758648739	0
	14062	1449542_at	4.746790357	3.990689881	0.913557701	0.228922249	1.883684963	0
	2179	1418060_a_at	5.056729528	3.989723356	0.627464997	0.157270302	1.544848108	0
	16544	1453317_a_at	5.865016788	3.985348812	1.118048633	0.280539718	2.170531911	0
	15743	1451700_a_at	6.043343112	3.985260917	0.603576516	0.151452196	1.519478768	0
	4458	1420970_at	5.010087574	3.981523697	0.974365608	0.24472179	1.964777041	0
	5046	1421662_a_at	5.330337325	3.981422943	0.824576699	0.20710603	1.771015329	0
	3596	1419629_at	4.116397331	3.981360189	0.650218645	0.163315705	1.569406026	0
	13232	1448596_at	5.721219517	3.978638071	0.687486735	0.17279449	1.610475524	0
	17592	1460429_at	6.13966272	3.977789583	0.545337834	0.137095697	1.459362041	0
	15882	1451893_s_at	3.555359446	3.977281366	0.761019519	0.191341635	1.694687798	0
	465	1416212_at	6.623832489	3.977240058	0.7845633	0.19726325	1.722570823	0
	973	1416751_a_at	5.627508194	3.975024497	0.667633451	0.167957066	1.588465164	0
	10177	1428329_a_at	5.24529197	3.974278637	0.905324058	0.227795819	1.872965153	0
	9114	1426597_s_at	4.829338613	3.971584474	0.824425187	0.207580927	1.770829346	0
	13216	1448580_at	6.044197387	3.97130356	0.777593729	0.195803146	1.714269258	0
	10819	1431832_x_at	5.927924662	3.971122953	0.606976297	0.15284752	1.523063716	0
	17669	1460685_at	5.825793901	3.970490328	0.740538176	0.18651051	1.670798989	0
	15524	1451431_a_at	6.517029894	3.970123735	0.835216592	0.210375456	1.78412487	0
	11542	1435336_at	5.839649334	3.96908507	0.813687698	0.205006364	1.757698589	0
	1082	1416865_at	5.052612833	3.966357792	0.846532374	0.213428142	1.798173681	0
	8426	1425716_s_at	4.936303737	3.965397123	0.85248457	0.214980882	1.805607818	0
	14933	1450730_at	4.406732396	3.964443076	0.655589496	0.165367363	1.575259484	0
	13227	1448591_at	8.421003031	3.964248498	0.938437493	0.236725193	1.916451506	0
	9069	1426540_at	5.731418761	3.963713197	0.954819488	0.240890156	1.938337092	0
	15341	1451211_a_at	6.113181118	3.962777348	0.936144423	0.236234424	1.913407851	0
	12531	1438887_a_at	5.662680104	3.961775662	0.728928191	0.183990274	1.657407311	0
	17504	1460313_at	4.441549836	3.960814715	0.923975522	0.233279158	1.897336438	0
	5556	1422261_a_at	4.00374525	3.960452627	0.681062363	0.17196579	1.603319963	0
	10030	1428020_at	5.441816543	3.957587352	0.903391483	0.228268236	1.870457885	0
	5665	1422386_at	5.463058855	3.95674072	1.164590931	0.294330868	2.241696445	0
	14406	1450083_at	4.84155775	3.955591002	0.664921001	0.1680965	1.585481453	0
	11969	1437037_x_at	6.070836046	3.955517764	0.878144458	0.222004933	1.838009799	0
	13084	1448436_a_at	7.216840402	3.951748388	0.697082775	0.176398573	1.621223255	0
	15448	1451340_at	5.785726154	3.951518258	0.745480178	0.188656645	1.676532184	0
	12144	1437545_at	5.696069343	3.947732086	0.776285514	0.196640881	1.712715488	0
	16363	1452598_at	4.380511943	3.94727645	0.947553526	0.240052486	1.928599429	0
	810	1416576_at	6.204902471	3.947046159	0.868723704	0.22009464	1.826046753	0
	1755	1417596_at	4.977128227	3.946996276	0.672618106	0.170412653	1.593962962	0
	8186	1425383_a_at	4.753819788	3.944202731	0.921136099	0.233541773	1.893605891	0
	9343	1426930_at	3.923853812	3.9433158	0.854086325	0.216590902	1.807613611	0
	2699	1418629_a_at	5.926715575	3.942474947	0.576454951	0.146216516	1.491180554	0
	17319	1456701_at	5.829875013	3.941703632	0.921426679	0.233763561	1.893987329	0
	16834	1454932_at	5.547096757	3.940498304	0.776209563	0.19698259	1.712625324	0
	13385	1448770_a_at	4.534703664	3.940429419	1.230388033	0.312247195	2.346300884	0
	6458	1423314_s_at	6.060325756	3.939769833	0.809744512	0.205530918	1.752900992	0
	7715	1424793_a_at	3.875410946	3.93928869	0.774598432	0.196634086	1.710713815	0
	1939	1417796_at	5.794233852	3.93493677	0.737279912	0.187367664	1.667029821	0
	12175	1437658_a_at	6.17874739	3.93340312	0.813955173	0.206934084	1.758024496	0
	9942	1427895_at	5.107349881	3.93169321	0.683520437	0.173848874	1.60605404	0
	12204	1437721_at	4.658054554	3.931357868	0.971892401	0.247215449	1.961411716	0
	11578	1435508_x_at	5.806813393	3.930474029	0.640575039	0.162976535	1.558950412	0
	16889	1455175_at	4.754676439	3.92965225	0.724156285	0.184279992	1.651934272	0
	16969	1455573_at	7.060608014	3.928965578	1.24009502	0.315628884	2.362140895	0
	17179	1456226_x_at	6.217584114	3.927069444	0.868615098	0.22118659	1.825909294	0
	12727	1444508_s_at	6.670445229	3.925869109	0.745684481	0.189941249	1.676769618	0
	17275	1456571_at	5.831398725	3.924951993	0.746687602	0.190241206	1.677935899	0
	3534	1419561_at	5.295066899	3.924002496	1.274857008	0.3248869	2.419748334	0
	3267	1419267_at	5.193248904	3.923114188	0.574609663	0.146467738	1.489274469	0
	15357	1451230_a_at	7.884255646	3.922707139	0.847024659	0.215928599	1.798787369	0
	10928	1432381_a_at	3.031110365	3.921800845	0.608184632	0.155077898	1.524339898	0
	12878	1448208_at	5.506281027	3.918639273	0.863910039	0.220461742	1.819964158	0
	2532	1418446_at	5.157423153	3.914312875	0.88338812	0.22568153	1.844702438	0
	17064	1455899_x_at	6.284756016	3.914017887	0.897021809	0.229181837	1.86221779	0
	15303	1451163_at	5.527048589	3.913817675	0.651090313	0.166356833	1.570354539	0
	5390	1422073_a_at	5.631599335	3.913681693	0.799996503	0.204410212	1.741096907	0
	5232	1421885_at	4.647796675	3.913433544	0.785225539	0.200648748	1.723361715	0
	9545	1427233_at	5.836158829	3.912893854	0.809908918	0.206984638	1.75310076	0
	17049	1455867_at	6.844513977	3.91175483	0.755906201	0.193239667	1.688691978	0
	9254	1426794_at	6.319197192	3.910782978	0.960751815	0.245667382	1.946323896	0
	10431	1429553_at	4.530343671	3.909618765	0.914942018	0.234023334	1.885493292	0
	4762	1421327_at	4.869222319	3.907809446	1.036654497	0.265277647	2.051464938	0
	2409	1418313_at	5.351699096	3.907438515	0.599156324	0.153337365	1.514830447	0
	16153	1452267_at	6.485613219	3.906793076	1.060556257	0.271464661	2.085735559	0
	8175	1425369_a_at	6.327507911	3.905477948	0.978221501	0.250474209	1.970035328	0
	7425	1424438_a_at	6.306043475	3.900625239	0.649010292	0.166386221	1.568092095	0
	16425	1452713_a_at	5.426613385	3.895977944	0.6652771	0.170759976	1.585872844	0
	8309	1425558_at	6.060722654	3.895309474	1.083131568	0.278060466	2.118629872	0
	5947	1422705_at	6.894653923	3.894899294	1.04895562	0.26931521	2.069031514	0
	522	1416271_at	6.235029611	3.888734372	1.104139899	0.28393297	2.149706793	0
	3608	1419644_at	5.146232932	3.88707809	0.633650536	0.163014614	1.551485847	0
	554	1416305_at	5.673018404	3.886217995	0.64037258	0.164780406	1.558731654	0
	2713	1418647_at	5.430273522	3.882939225	0.763512116	0.196632518	1.697618304	0
	16773	1454703_x_at	6.147845728	3.882602615	0.796548784	0.205158463	1.736941041	0
	17245	1456461_at	6.070347375	3.880789284	0.842374317	0.217062627	1.792998544	0
	17671	1460690_at	6.293914528	3.87990914	0.676158323	0.17427169	1.597879176	0
	10521	1430173_x_at	5.11940888	3.877966824	0.785628563	0.202587747	1.723843211	0
	4376	1420869_at	5.193091029	3.876804644	0.834615254	0.215284321	1.783381373	0
	9478	1427128_at	6.148681211	3.876772162	0.751409341	0.193823446	1.683436544	0
	14247	1449893_a_at	5.152161921	3.873027996	0.875116816	0.225951585	1.834156593	0
	99	1415815_at	4.192477899	3.872449349	0.985303886	0.254439451	1.979730275	0
	112	1415829_at	6.085172648	3.87010651	0.847091734	0.218880729	1.798871002	0
	2001	1417861_at	3.644738537	3.868009099	0.679385287	0.175642112	1.60145725	0
	6538	1423413_at	6.697378421	3.867673401	1.236931775	0.319812882	2.356967352	0
	15889	1451901_at	4.243080819	3.867409446	0.806284908	0.20848191	1.748702546	0
	450	1416196_at	3.090798646	3.866446189	0.633271696	0.163786502	1.551078493	0
	2112	1417986_at	5.006629654	3.865775977	1.027127051	0.26569751	2.037961858	0
	6491	1423350_at	6.172945901	3.864364402	0.847215657	0.219238035	1.799025526	0
	2400	1418303_at	3.427712856	3.863502454	0.71393629	0.184789915	1.640273385	0
	7301	1424291_at	5.311668635	3.862357623	0.740687478	0.191770817	1.670971906	0
	17471	1460263_at	5.335263572	3.861140235	0.924244946	0.239370986	1.897690799	0
	4681	1421228_at	4.870765237	3.861014179	1.031468401	0.267149602	2.044103719	0
	8665	1426024_a_at	4.924499195	3.859503269	0.839262644	0.217453539	1.789135488	0
	9811	1427639_a_at	4.696837544	3.859331353	0.678635279	0.175842709	1.600624924	0
	11884	1436854_at	4.738165664	3.856878563	0.77436666	0.200775484	1.710439008	0
	10231	1428570_at	3.757958061	3.856135221	0.682231193	0.176920973	1.604619454	0
	16333	1452560_a_at	5.059857693	3.855575231	0.779518564	0.202179576	1.716557952	0
	8487	1425794_at	3.748145086	3.855329602	0.708496071	0.183770558	1.634099771	0
	17265	1456534_at	5.239680338	3.853763073	0.945181229	0.245261894	1.92543074	0
	17020	1455797_x_at	6.113404404	3.852984064	0.921302413	0.239113995	1.893824198	0
	6001	1422772_at	6.206682903	3.852898247	0.991097643	0.257234316	1.987696712	0
	16165	1452280_at	5.871864275	3.851981709	0.786802626	0.20425918	1.725246643	0
	9099	1426577_a_at	5.278702816	3.85092932	0.592395547	0.153831841	1.507748236	0
	16724	1454268_a_at	7.822662412	3.850870419	0.995562874	0.25852931	1.993858286	0
	10420	1429457_at	4.857407096	3.85000346	1.22958734	0.319373048	2.344999053	0
	16118	1452212_at	5.538717084	3.846477643	0.857423046	0.222911226	1.811799168	0
	1579	1417406_at	5.601560745	3.84590912	0.686119904	0.178402527	1.608950458	0
	886	1416656_at	6.937198524	3.845269905	0.877150869	0.228111652	1.836744391	0
	6882	1423802_at	3.877932196	3.842232611	0.602096756	0.15670492	1.517921051	0
	4573	1421099_at	4.571267137	3.84120587	0.816805325	0.212642944	1.761501038	0
	11442	1434924_at	6.379713558	3.838826897	0.876216459	0.228251099	1.835555147	0
	9715	1427492_at	4.718985506	3.836897356	1.505023518	0.392250138	2.838292981	0
	12547	1438926_at	7.631211785	3.836322381	1.085849891	0.283044485	2.122625552	0
	7948	1425082_s_at	5.877576869	3.832959938	0.739692064	0.192981945	1.669819387	0
	9667	1427417_at	4.871441613	3.832545285	0.931985874	0.243176742	1.90790042	0
	595	1416348_at	5.506237506	3.832225035	0.640246482	0.167069124	1.558595419	0
	14965	1450767_at	6.193166626	3.830638559	0.838558026	0.218908157	1.788261881	0
	9989	1427959_at	4.595458653	3.828781534	0.618719519	0.161596976	1.535511714	0
	4482	1421000_at	5.015414964	3.828639318	0.761958365	0.199015447	1.69579099	0
	11258	1434250_at	4.982779803	3.828097571	0.826523465	0.215909718	1.773406742	0
	17458	1460247_a_at	4.445532041	3.827240687	0.905671154	0.23663815	1.873415821	0
	7200	1424173_at	4.313576731	3.823496989	0.751844867	0.196638017	1.683944823	0
	7347	1424340_at	3.278260972	3.822994914	0.506603849	0.132514916	1.420701878	0
	6431	1423284_at	6.615513807	3.822493494	1.160252383	0.30353286	2.234965224	0
	14316	1449976_a_at	4.745694094	3.821517017	0.851753981	0.222883734	1.804693679	0
	6286	1423116_at	5.555873273	3.818515494	0.564561098	0.147848319	1.478937513	0
	2441	1418348_a_at	4.353035156	3.817409157	0.530233709	0.138898841	1.444163124	0
	1285	1417087_at	5.853511644	3.817207908	0.81534703	0.213597752	1.759721389	0
	1165	1416953_at	6.436783905	3.816430504	1.167862792	0.306009186	2.246786115	0
	15745	1451702_at	2.825061599	3.815259388	0.589506155	0.154512733	1.504731579	0
	17347	1457303_at	4.886366884	3.813640055	0.549637958	0.144124236	1.463718332	0
	11212	1434109_at	6.022730238	3.812541194	0.939890627	0.246526025	1.918382798	0
	3765	1419936_at	4.69405761	3.811636965	0.680004718	0.178402278	1.602144994	0
	1176	1416964_at	5.401253487	3.807393147	0.707559022	0.185838182	1.633038747	0
	4133	1420594_at	3.417436686	3.804256165	0.661922888	0.173995351	1.582190032	0
	14472	1450163_a_at	4.706981002	3.798415054	0.723729784	0.190534677	1.651445986	0
	8440	1425734_a_at	4.44972595	3.797719587	0.622010902	0.163785368	1.53901885	0
	13764	1449203_at	3.886726287	3.796953564	0.815434103	0.214760094	1.759827599	0
	3691	1419740_at	4.134075843	3.794855376	0.727507789	0.191708963	1.655776318	0
	2997	1418969_at	4.450724813	3.794002643	0.90978638	0.239795927	1.878767288	0
	3638	1419676_at	5.738789095	3.793109839	0.978274071	0.257908184	1.970107115	0
	11102	1433718_a_at	4.631594503	3.790862397	0.820064375	0.216326601	1.76548477	0
	7857	1424971_at	4.572742604	3.790194968	0.721773768	0.190431831	1.649208461	0
	14166	1449760_at	6.332749827	3.78915423	0.784670183	0.2070832	1.722698446	0
	12940	1448277_at	5.710242885	3.788006988	0.784687875	0.207150588	1.722719571	0
	16155	1452269_at	6.740037043	3.787995942	0.875446385	0.231110698	1.834575635	0
	2549	1418463_at	5.687008709	3.786540615	0.563069309	0.148702831	1.477409039	0
	6691	1423587_a_at	5.799498399	3.783399837	0.57558363	0.152133968	1.490280221	0
	13256	1448622_at	6.305999077	3.782044665	0.58845908	0.155592842	1.503639875	0
	13428	1448815_at	5.185798657	3.78125936	0.707067446	0.186992581	1.632482409	0
	17060	1455895_x_at	6.162789837	3.780792846	0.64726664	0.171198652	1.566198032	0
	17534	1460351_at	8.565548904	3.780628083	0.648831426	0.171620009	1.567897694	0
	3079	1419061_at	5.014938294	3.779513395	0.743202974	0.196639857	1.673887969	0
	5231	1421884_at	4.760285649	3.777071155	0.724007324	0.191684852	1.651763716	0
	2391	1418293_at	4.72775186	3.776050333	0.90863174	0.240630198	1.877264246	0
	14945	1450745_at	6.232544759	3.768101432	0.983802288	0.261086997	1.977670787	0
	9218	1426744_at	6.050456225	3.766962231	0.746360107	0.198133154	1.677555046	0
	3759	1419928_at	4.929905309	3.763989469	0.847851758	0.225253488	1.799818913	0
	11086	1433675_at	6.390932752	3.761856435	0.78654464	0.209084173	1.724938158	0
	12649	1439373_x_at	5.072602045	3.760023156	0.901596324	0.23978478	1.868131905	0
	16927	1455356_at	5.00537505	3.759816856	0.704188151	0.187293205	1.62922759	0
	14680	1450420_at	6.030638426	3.758962062	0.79617763	0.211807839	1.736494246	0
	125	1415843_at	5.319877165	3.757923357	0.52747501	0.140363429	1.441404255	0
	3867	1420194_at	3.741279686	3.757744386	0.894100662	0.237935466	1.858451014	0
	10149	1428249_at	5.905692121	3.757437538	0.671139399	0.178616249	1.592330047	0
	9279	1426837_at	5.906405236	3.756946969	0.521920131	0.138921346	1.435865017	0
	3208	1419201_at	4.658139537	3.756550355	1.224828149	0.326051306	2.337276069	0
	8661	1426020_at	3.785023886	3.756279054	0.780908893	0.20789427	1.718213	0
	6448	1423302_a_at	4.116683383	3.755903385	0.722011586	0.192233802	1.649480344	0
	8639	1425996_a_at	4.257583597	3.755130739	0.757035547	0.201600317	1.690014409	0
	2304	1418200_at	4.400747738	3.754394756	0.569756367	0.151757182	1.484272895	0
	6490	1423349_at	6.181895485	3.751660673	0.757764532	0.201981095	1.690868578	0
	3800	1420022_s_at	5.112235927	3.74825506	0.770668997	0.205607405	1.706060723	0
	4683	1421230_a_at	4.396264135	3.746974423	0.837004484	0.223381424	1.786337257	0
	2139	1418016_at	6.478160596	3.744894366	0.953761084	0.254683041	1.936915591	0
	1578	1417405_at	6.06495505	3.743491777	0.579892279	0.154906786	1.494737638	0
	11838	1436724_a_at	6.172678983	3.74059244	0.913845615	0.244305048	1.884060921	0
	453	1416199_at	5.976836956	3.73758944	0.726925384	0.194490432	1.655108028	0
	9305	1426868_x_at	5.658177937	3.736903416	0.81281263	0.21750967	1.756632779	0
	16851	1454998_at	6.146251551	3.735951379	0.742580376	0.198766071	1.673165755	0
	362	1416103_at	5.894866948	3.735322865	0.920298393	0.246377201	1.892506681	0
	7537	1424578_at	6.689859422	3.733963203	0.705750722	0.189008483	1.630993149	0
	10224	1428531_at	5.774820094	3.730999522	0.859194167	0.230285252	1.814024784	0
	12866	1448195_at	5.244861367	3.730825693	0.520940045	0.139631301	1.434889902	0
	4803	1421378_s_at	4.954002113	3.730642216	0.780698792	0.209266594	1.717962793	0
	15835	1451819_at	5.667312797	3.729946875	0.945397019	0.253461256	1.925718757	0
	8696	1426062_a_at	5.784266721	3.729757308	0.974200955	0.261196875	1.964552816	0
	10014	1427994_at	5.445958063	3.729750737	0.749480288	0.200946482	1.681187096	0
	16135	1452240_at	4.01556323	3.728922181	0.816687362	0.219014322	1.761357013	0
	8577	1425910_at	5.639233917	3.728561135	0.698604237	0.187365638	1.622933895	0
	951	1416728_at	7.171305817	3.727782405	0.558467424	0.149812238	1.472703931	0
	3671	1419716_a_at	5.292800925	3.727122264	0.764693861	0.20517005	1.699009432	0
	9774	1427568_a_at	5.242817155	3.726706647	0.83335826	0.223617885	1.781828222	0
	138	1415860_at	6.649704827	3.724326892	0.833618867	0.223830746	1.782150119	0
	1763	1417604_at	5.534503087	3.720909107	0.819400988	0.220215266	1.764673141	0
	300	1416039_x_at	5.630483721	3.720783515	0.919441866	0.247109745	1.891383434	0
	14421	1450100_a_at	6.029596836	3.720568457	0.843660343	0.226755764	1.794597545	0
	2111	1417985_at	5.108660198	3.717841992	0.985678275	0.265121077	1.980244094	0
	7467	1424492_at	4.792971732	3.715815425	0.723081943	0.194595764	1.650704572	0
	2408	1418312_at	5.367443834	3.71501332	0.552405826	0.148695517	1.466529229	0
	7006	1423946_at	5.158312485	3.714321431	0.717355076	0.193132202	1.644164986	0
	124	1415842_at	5.415243072	3.712170727	0.507378702	0.136679786	1.421465124	0
	5195	1421844_at	5.372547117	3.707401644	0.853042674	0.230091788	1.806306449	0
	12583	1439005_x_at	5.894321913	3.706414205	0.912037946	0.246070163	1.881701707	0
	3108	1419092_a_at	6.181385667	3.705871716	0.868263276	0.234293937	1.825464073	0
	3866	1420193_at	3.794046456	3.705007645	0.892576944	0.240910959	1.856489227	0
	11271	1434309_at	5.991431239	3.703016526	0.751643845	0.202981499	1.683710202	0
	14005	1449474_a_at	6.859683603	3.702944274	0.762026281	0.205789292	1.695870821	0
	9190	1426698_a_at	6.158901856	3.701780027	0.612054638	0.165340629	1.528434405	0
	9912	1427835_at	5.227815583	3.701134054	0.768102155	0.207531568	1.703028	0
	15892	1451905_a_at	4.52451067	3.699730599	0.866278044	0.234146249	1.822953857	0
	12528	1438860_a_at	6.495678942	3.699729351	1.063997114	0.287587824	2.090716018	0
	12311	1438133_a_at	5.50797008	3.695644342	0.939696973	0.254271484	1.918125309	0
	422	1416167_at	5.723281839	3.695039036	1.03805455	0.280931958	2.053456734	0
	11488	1435114_at	4.680427581	3.693944914	0.877315713	0.237501028	1.836954272	0
	14059	1449538_a_at	4.532997079	3.691516841	0.850796523	0.230473423	1.803496375	0
	14211	1449845_a_at	5.99577408	3.691023218	0.643366181	0.174305644	1.561969389	0
	6449	1423303_at	4.20806955	3.688221229	0.717877267	0.194640512	1.644760209	0
	12008	1437169_at	6.392412423	3.688059559	0.816774327	0.221464516	1.76146319	0
	15142	1450976_at	6.803993377	3.68763327	1.226564336	0.332615596	2.340090518	0
	16916	1455288_at	4.781823168	3.686952549	0.686666212	0.186242216	1.609559838	0
	13479	1448873_at	5.121831269	3.686133736	0.740515871	0.200892296	1.670773158	0
	4975	1421578_at	6.537636451	3.681427949	1.149817684	0.312329265	2.218858525	0
	16159	1452273_at	4.876485315	3.678795898	0.766420888	0.208334713	1.701044506	0
	9309	1426873_s_at	7.310212632	3.677860585	0.789911621	0.214774759	1.728968543	0
	16102	1452174_at	6.02155854	3.676854851	0.719503054	0.195684378	1.646614749	0
	9916	1427844_a_at	7.323982544	3.676593937	0.778772961	0.211819139	1.715671042	0
	14222	1449861_at	4.776504544	3.674507081	0.65210262	0.177466693	1.571456808	0
	2555	1418470_at	5.498761434	3.67314307	0.918338091	0.250014245	1.88993693	0
	15436	1451327_a_at	5.866764346	3.670395884	0.553252396	0.150733712	1.467390038	0
	3148	1419133_at	5.114615231	3.669692734	0.87191867	0.237599912	1.830095164	0
	8788	1426184_a_at	5.369900992	3.669400565	0.869475219	0.236952931	1.826998208	0
	3594	1419627_s_at	6.631442594	3.667898005	1.001678515	0.273093339	2.002328269	0
	11085	1433674_a_at	6.397236433	3.667543175	0.762820912	0.207992347	1.696805159	0
	1812	1417655_a_at	6.515361725	3.664985566	0.690324871	0.188356777	1.613646844	0
	7788	1424885_at	5.036158291	3.664283653	0.944885658	0.257863678	1.92503631	0
	3443	1419458_at	5.835201311	3.663735796	0.756788392	0.206561945	1.68972491	0
	3570	1419599_s_at	5.137754497	3.662193311	0.91838574	0.250774785	1.889999353	0
	5116	1421747_at	4.837032194	3.662027777	0.945703391	0.258245827	1.926127747	0
	16364	1452599_s_at	5.4138268	3.660933772	0.75831253	0.207136369	1.691510966	0
	8768	1426153_a_at	6.295260161	3.659020213	1.155920123	0.31590974	2.228263928	0
	12209	1437726_x_at	8.37860716	3.653802833	1.134286283	0.310439927	2.195099419	0
	8717	1426085_a_at	5.93808119	3.653569691	0.766940199	0.209915306	1.701656923	0
	11076	1433658_x_at	5.270363357	3.653392673	0.806302592	0.220699679	1.748723981	0
	1461	1417277_at	5.17414612	3.652122322	0.731457384	0.200282827	1.660315464	0
	12254	1437905_at	4.849288548	3.651399435	0.848869498	0.232477852	1.801089031	0
	47	1415744_at	6.13415104	3.650130449	0.615929472	0.16874177	1.532545038	0
	17450	1460238_at	3.480589364	3.650055114	1.483728289	0.406494763	2.796705396	0
	9841	1427695_a_at	5.287209544	3.649803027	0.76107697	0.208525492	1.694755286	0
	14158	1449741_at	6.293651408	3.646811965	1.154634377	0.316614728	2.226278958	0
	16174	1452295_at	6.891993957	3.641962945	1.028395441	0.282373944	2.039754384	0
	10461	1429739_a_at	5.389629229	3.640462474	0.587470998	0.161372628	1.502610405	0
	17201	1456307_s_at	5.089105639	3.638935019	0.915174032	0.251495019	1.885796541	0
	7914	1425043_s_at	4.025692197	3.638567005	0.606734189	0.166750863	1.522808142	0
	14223	1449862_a_at	5.589490676	3.638441303	0.697674542	0.19175094	1.621888387	0
	11344	1434541_x_at	5.94882777	3.63802589	0.567252023	0.155923031	1.481698612	0
	8611	1425951_a_at	6.510430088	3.637908189	1.014944467	0.278991226	2.020825105	0
	10861	1432032_a_at	4.529004277	3.63724195	0.807075031	0.221892039	1.749660523	0
	13223	1448587_at	5.874700938	3.635869055	0.693266904	0.190674332	1.61694085	0
	13684	1449116_a_at	5.906344893	3.635653767	0.66303574	0.18237043	1.583410957	0
	7626	1424682_at	5.513554833	3.634188402	0.528965688	0.145552632	1.44289437	0
	10294	1428784_at	5.256812984	3.633466592	0.668572896	0.18400414	1.589499867	0
	9340	1426926_at	6.562042278	3.629869439	0.655821776	0.180673654	1.575513129	0
	1550	1417377_at	4.952082212	3.628499017	0.864991664	0.238388287	1.821329143	0
	17536	1460353_at	4.42435977	3.628440338	0.717787784	0.197822678	1.644658195	0
	1496	1417318_at	3.330183373	3.625884398	0.623659954	0.172002162	1.540779009	0
	6571	1423448_at	6.752832238	3.625278939	0.592382559	0.163403305	1.507734662	0
	7888	1425013_at	3.465068112	3.624746731	0.644985183	0.177939379	1.563723226	0
	2354	1418252_at	5.780096901	3.624475661	1.141300896	0.314887173	2.205798331	0
	10837	1431921_a_at	6.081758218	3.622992703	0.775122177	0.213945277	1.711334973	0
	17530	1460347_at	7.346397467	3.622930618	1.181300686	0.326062189	2.267811433	0
	13987	1449454_at	3.800331904	3.622658424	1.519678877	0.419492731	2.867272211	0
	9994	1427964_at	6.128196735	3.62083105	0.759337325	0.209713548	1.692712931	0
	6390	1423241_a_at	6.128969807	3.620379197	0.785087125	0.216852181	1.723196381	0
	13803	1449248_at	4.182051579	3.62008163	0.791070373	0.2185228	1.730357785	0
	10055	1428065_at	6.690907489	3.618066993	0.993913672	0.274708477	1.99158033	0
	8624	1425977_a_at	6.456349132	3.615966015	0.867802959	0.239992012	1.824881721	0
	16275	1452462_a_at	5.199630818	3.615127063	0.594903956	0.164559626	1.510372032	0
	3897	1420285_at	6.288157279	3.614829499	1.023423194	0.283117971	2.032736473	0
	5756	1422496_at	6.887457071	3.614563705	0.937072271	0.259249068	1.914638826	0
	5336	1422008_a_at	5.104983771	3.613818942	1.311365478	0.362875257	2.481763221	0
	4690	1421237_at	3.991679278	3.613481151	0.743434103	0.205739029	1.674156158	0
	13289	1448659_at	5.917048206	3.611174513	0.962039645	0.266406301	1.948062069	0
	17050	1455868_a_at	5.809306931	3.609832641	0.631214063	0.174859647	1.548867855	0
	11024	1433507_a_at	6.777979132	3.608528945	0.758598762	0.210223826	1.691846597	0
	15980	1452020_a_at	5.655028237	3.607925195	0.78204816	0.216758419	1.719570374	0
	7072	1424027_at	6.119958733	3.604141414	0.75900216	0.21059167	1.692319727	0
	9273	1426825_at	5.741554559	3.603092459	0.777165959	0.215694148	1.713761039	0
	3832	1420115_at	4.674149397	3.598422484	0.675752574	0.187791338	1.597429846	0
	15101	1450926_at	7.051406613	3.598418376	0.657215486	0.182640098	1.577035882	0
	11251	1434215_at	5.90580528	3.597722231	0.716681839	0.199204328	1.643397912	0
	16413	1452681_at	5.923843886	3.597716125	0.66164503	0.183906958	1.581885337	0
	10233	1428572_at	6.485168271	3.594365357	0.975989245	0.271533121	1.966989484	0
	8245	1425461_at	7.153002638	3.593865528	0.89055925	0.247799825	1.853894633	0
	1771	1417612_at	6.262829142	3.593793419	0.681301731	0.189577322	1.603586004	0
	10306	1428842_a_at	6.501208619	3.592007804	0.570413434	0.158800722	1.484949052	0
	1961	1417818_at	6.464286744	3.59053766	0.768681239	0.214085274	1.703711717	0
	10026	1428013_at	5.395467167	3.590264199	0.673498565	0.187590252	1.594936034	0
	9988	1427958_at	4.433341599	3.589403191	0.573216962	0.159697011	1.487837497	0
	9566	1427261_at	5.52800128	3.58896058	0.793165692	0.221001506	1.73287272	0
	1337	1417140_a_at	5.65809694	3.58782299	0.835497066	0.232870202	1.784471755	0
	12440	1438559_x_at	6.809456692	3.587205112	0.969734383	0.270331456	1.958479982	0
	5865	1422616_s_at	4.40131071	3.58583012	0.653524848	0.182252038	1.573006736	0
	3751	1419911_at	4.857276382	3.583925954	0.871773509	0.243245402	1.829911033	0
	210	1415941_s_at	5.49299284	3.582892719	0.786164251	0.219421655	1.724483411	0
	16164	1452278_a_at	4.627008598	3.582721935	0.731620874	0.20420811	1.660503627	0
	3595	1419628_at	4.846719349	3.582326101	0.879939212	0.245633476	1.840297758	0
	1764	1417605_s_at	5.538898776	3.581694707	0.792182644	0.221175368	1.731692348	0
	3788	1419987_at	3.812125391	3.581412293	0.711961682	0.198793555	1.638029889	0
	12009	1437170_x_at	6.447129225	3.58109424	0.76655632	0.21405645	1.701204197	0
	1001	1416781_at	5.872874283	3.57826764	0.716494989	0.200235159	1.643185082	0
	9962	1427920_at	5.388854531	3.576054351	0.733049226	0.204988279	1.662148436	0
	10735	1431530_a_at	3.866836636	3.573353879	0.732732811	0.205054645	1.66178393	0
	7711	1424787_a_at	4.709876806	3.57182348	0.633007764	0.177222578	1.550794759	0
	9228	1426757_at	5.849377888	3.570578969	0.654954532	0.183430905	1.574566329	0
	8941	1426368_at	6.303475873	3.567620259	0.648524073	0.181780578	1.567563703	0
	13340	1448719_at	4.867399206	3.566183007	0.634318644	0.177870469	1.552204502	0
	10362	1429150_at	4.531110818	3.565780543	0.596086185	0.1671685	1.511610227	0
	10507	1430078_a_at	5.179294574	3.565068718	0.65806006	0.184585519	1.577959371	0
	12348	1438219_at	6.229819845	3.564383557	0.66199834	0.185725899	1.582272781	0
	14378	1450045_at	6.012837007	3.563515077	0.649211412	0.182182872	1.568310711	0
	13986	1449453_at	3.896309924	3.562026765	1.490257027	0.418373338	2.809390222	0
	5651	1422371_at	4.53063321	3.560801321	0.960482357	0.2697377	1.945960408	0
	6649	1423541_at	4.363143409	3.559130508	0.754104593	0.211878882	1.686584491	0
	1549	1417376_a_at	4.988773133	3.559106953	0.860535244	0.241784036	1.81571182	0
	16821	1454872_at	5.866407613	3.55900192	0.696707697	0.195759292	1.620801817	0
	12479	1438656_x_at	5.856957243	3.558885596	0.684648831	0.192377308	1.607310696	0
	1960	1417817_a_at	6.473937796	3.558404329	0.751007326	0.211051712	1.682967511	0
	12777	1448074_at	3.665397012	3.55788947	0.737847991	0.207383618	1.667686363	0
	16541	1453298_at	5.211540522	3.557123285	0.659000004	0.185262065	1.578987777	0
	3266	1419266_at	5.151964893	3.553864068	0.508843849	0.143180448	1.422909443	0
	11177	1433999_at	6.537042244	3.551316577	0.862264234	0.242801287	1.817889154	0
	2712	1418646_at	5.599909809	3.548560919	0.62432095	0.175936377	1.541485106	0
	14145	1449702_at	5.497515749	3.54309979	0.746505534	0.210692777	1.677724156	0
	6419	1423270_at	5.485201261	3.542998913	0.841964768	0.237641836	1.792489624	0
	11472	1435039_a_at	5.56894191	3.541993052	0.650895795	0.183765407	1.570142822	0
	8887	1426298_at	6.734350795	3.541715416	0.923116588	0.260641096	1.896207162	0
	2440	1418347_at	5.279241839	3.540140126	0.480904309	0.135843298	1.395618192	0
	16536	1453258_at	7.312819449	3.539763554	1.157495502	0.326997972	2.230698452	0
	16565	1453497_a_at	4.181940226	3.538501567	0.656094125	0.185415807	1.575810578	0
	12666	1439399_a_at	6.382227568	3.537674423	0.757010044	0.213985221	1.689984534	0
	17048	1455866_x_at	4.873346232	3.536325236	0.815327773	0.230557915	1.759697901	0
	15406	1451292_at	5.308386069	3.536083896	0.604158086	0.170855133	1.520091414	0
	16152	1452264_at	7.176282684	3.53511268	0.793414828	0.224438342	1.733171992	0
	6122	1422909_at	5.712277295	3.534974089	0.857126723	0.24247044	1.811427071	0
	7288	1424276_at	4.648157732	3.534226148	0.715431751	0.202429534	1.641974533	0
	9342	1426929_at	3.980011281	3.53096093	0.771374824	0.218460311	1.706895604	0
	14559	1450272_at	4.869540994	3.529035753	0.715210401	0.202664538	1.641722627	0
	3657	1419701_s_at	4.95984651	3.528478308	0.513137777	0.145427499	1.427150792	0
	4377	1420870_at	5.254488445	3.528107481	0.760438836	0.215537321	1.694005825	0
	11362	1434609_at	6.309803643	3.527829531	0.625217605	0.177224438	1.542443458	0
	3478	1419493_a_at	7.399048229	3.527375536	0.728500368	0.20652759	1.656915889	0
	6595	1423476_at	4.320463392	3.527208007	1.071907698	0.303896934	2.102211317	0
	11831	1436703_x_at	6.453271073	3.524791983	0.747457976	0.21205733	1.678832126	0
	6358	1423199_at	4.42724809	3.524703439	0.649270253	0.18420564	1.568374677	0
	6003	1422774_at	5.158999887	3.522822038	0.672860825	0.191000515	1.594231152	0
	728	1416489_at	5.667609134	3.521500908	0.672331175	0.190921767	1.593645976	0
	9677	1427430_at	5.152840096	3.521149119	0.855671272	0.243009098	1.809600549	0
	15884	1451896_a_at	5.409184817	3.520777587	0.566418029	0.160878674	1.480842318	0
	9964	1427922_at	5.574978304	3.51979421	0.52344111	0.148713555	1.437379595	0
	6398	1423249_at	5.74723706	3.519597255	0.562473546	0.159811906	1.476799067	0
	7540	1424581_at	5.786149031	3.519267393	1.010513496	0.287137459	2.014628036	0
	5851	1422602_a_at	4.993766577	3.519005716	0.83448499	0.237136583	1.783220356	0
	7867	1424985_a_at	6.398751397	3.518503698	0.909874036	0.258596868	1.878881443	0
	7445	1424464_s_at	4.843068437	3.51839316	0.8059889	0.229078691	1.748343789	0
	16423	1452709_at	5.82949385	3.517131653	0.634823931	0.180494788	1.552748238	0
	10826	1431857_at	5.423481099	3.516490346	0.732058385	0.208178699	1.661007267	0
	3798	1420020_at	5.193361723	3.515391328	0.715898615	0.20364692	1.642505971	0
	6897	1423819_s_at	6.940646442	3.515049475	0.608855234	0.173213845	1.525048615	0
	10230	1428563_at	5.675418581	3.513677069	0.638258752	0.181649804	1.556449482	0
	9298	1426858_at	6.867893107	3.512216106	0.930852896	0.265032922	1.906402695	0
	7097	1424055_at	5.490658617	3.511452421	0.665350777	0.18948022	1.585953835	0
	10713	1431395_a_at	4.556641599	3.511205592	0.914602158	0.260480947	1.885049173	0
	7565	1424612_at	6.012020788	3.51111293	0.809599357	0.230581976	1.752724635	0
	16073	1452131_at	6.053941434	3.510410351	0.728616492	0.207558781	1.657049261	0
	12255	1437906_x_at	4.832171137	3.509394454	0.8182765	0.233167434	1.763298229	0
	177	1415905_at	3.111025435	3.506186859	0.909153922	0.259299906	1.877943843	0
	4107	1420566_at	4.150034593	3.505539508	0.847158661	0.241662848	1.798954454	0
	6153	1422947_at	2.963953332	3.504968362	0.564391054	0.161026005	1.478763208	0
	4462	1420976_at	5.267932254	3.503209697	0.783867395	0.223756915	1.721740116	0
	1396	1417207_at	4.687990042	3.502059085	0.646154417	0.184507	1.564991061	0
	11937	1436981_a_at	5.849873484	3.501972128	0.911221296	0.260202327	1.880636855	0
	2389	1418291_at	5.10228089	3.500760747	0.508240919	0.145180135	1.422314907	0
	14202	1449835_at	3.650981774	3.498526545	0.734058944	0.209819458	1.663312154	0
	6055	1422834_at	3.842867518	3.498351055	0.753676735	0.215437709	1.686084377	0
	14161	1449749_s_at	3.645196996	3.49712624	0.680385771	0.194555679	1.602568218	0
	9822	1427661_a_at	4.974516438	3.495122501	0.499552135	0.142928362	1.413774607	0
	1311	1417113_at	5.762178901	3.495005913	0.626045951	0.179125863	1.543329331	0
	6896	1423818_a_at	6.985453582	3.493261957	0.600193236	0.171814551	1.515919597	0
	7698	1424768_at	7.023065367	3.49252104	0.891504553	0.25526104	1.855109766	0
	7533	1424572_a_at	6.700192472	3.492405882	0.667326806	0.191079396	1.588127571	0
	9646	1427381_at	4.642207196	3.492093001	0.97422978	0.278981625	1.964592069	0
	2453	1418361_at	5.241554983	3.491942408	0.561114094	0.160688244	1.475408133	0
	13420	1448807_at	4.669926456	3.491320563	0.610798172	0.174947605	1.527103846	0
	7193	1424166_at	4.186184056	3.491297388	0.657626981	0.188361777	1.577485759	0
	1772	1417613_at	5.998450295	3.489546581	0.684299504	0.196099834	1.606921556	0
	13533	1448935_at	4.609112697	3.489371275	0.81038259	0.232243154	1.753676441	0
	11797	1436561_at	3.63676838	3.488023953	0.680308517	0.19504124	1.602482405	0
	11493	1435130_at	5.581066441	3.484952204	0.535682807	0.1537131	1.449628081	0
	3642	1419684_at	8.637258759	3.484361305	1.150346958	0.330145716	2.219672695	0
	3621	1419659_s_at	6.051382865	3.482400074	0.674117449	0.193578404	1.595620373	0
	5509	1422211_a_at	4.977396836	3.482187812	0.910984568	0.261612703	1.880328291	0
	48	1415746_at	7.055287342	3.481882629	0.734235784	0.210873215	1.663516048	0
	6941	1423871_at	5.562579352	3.481143925	0.586148971	0.168378264	1.501234106	0
	2057	1417924_at	4.795187393	3.481093721	0.998026346	0.286699074	1.997265806	0
	1574	1417401_at	5.846584858	3.48071478	0.80417377	0.231036962	1.746145489	0
	11998	1437142_a_at	5.406629369	3.479362198	0.523984133	0.150597754	1.437920719	0
	13915	1449370_at	7.108746089	3.478517775	0.672333688	0.193281659	1.593648753	0
	597	1416350_at	4.751684297	3.477105694	0.624190901	0.179514503	1.541346158	0
	10040	1428037_at	4.379946995	3.476800929	0.601666713	0.173051816	1.517468652	0
	274	1416013_at	6.715940547	3.476620508	0.600921176	0.172846353	1.516684676	0
	11977	1437053_x_at	5.99507455	3.476461856	0.751969238	0.216303031	1.684089998	0
	17421	1460204_at	5.350061962	3.475284564	0.591609749	0.17023347	1.506927228	0
	2353	1418251_at	4.431838955	3.474981519	0.832712318	0.239630718	1.781030618	0
	10804	1431784_a_at	5.702903448	3.474741609	0.809866829	0.233072533	1.753049616	0
	16675	1454034_a_at	5.204775693	3.474101459	0.570299654	0.164157455	1.484831944	0
	15807	1451781_at	5.149066047	3.473125558	0.786751047	0.226525368	1.725184963	0
	6305	1423139_at	4.881079393	3.472928373	0.54235801	0.156167347	1.456350903	0
	7230	1424206_at	5.598677758	3.472433214	0.905153776	0.260668448	1.872744099	0
	5948	1422706_at	7.032116682	3.471054877	0.970413196	0.279572992	1.959401699	0
	10450	1429638_at	3.179121342	3.469832219	0.869127376	0.250481096	1.82655776	0
	4591	1421120_at	5.602966715	3.469808399	1.014547993	0.292393088	2.020269829	0
	1264	1417063_at	8.263983937	3.469507017	1.036754425	0.298818945	2.051607037	0
	7703	1424773_at	6.27433499	3.469430771	0.569934632	0.164273239	1.484456309	0
	12145	1437548_at	3.015475303	3.469353453	0.979312452	0.282275203	1.971525611	0
	347	1416087_at	6.549550456	3.46806562	0.580720688	0.16744801	1.495596177	0
	16310	1452513_a_at	5.337760297	3.467536998	0.674564802	0.194537161	1.596115222	0
	8047	1425200_at	4.360441364	3.467388859	0.69588871	0.200695318	1.619881985	0
	3932	1420363_at	4.632460262	3.467298837	0.802832413	0.231544049	1.744522751	0
	2245	1418133_at	5.580990508	3.467174245	0.592144335	0.17078586	1.507485719	0
	15574	1451491_at	4.414307215	3.462564241	0.573798403	0.165714876	1.488437252	0
	11901	1436896_at	5.632232575	3.461522394	0.520671631	0.150416947	1.434622966	0
	12665	1439398_x_at	6.814867102	3.461100426	0.70461445	0.203581047	1.629709078	0
	3459	1419474_a_at	5.335392865	3.461071295	1.171068233	0.338354265	2.251783668	0
	13332	1448710_at	5.512312334	3.46101896	0.903026979	0.260913618	1.869985365	0
	3052	1419027_s_at	6.529516854	3.460177562	0.899936897	0.260084022	1.865984364	0
	11355	1434596_at	5.024268921	3.459970983	0.772823187	0.223361176	1.708610066	0
	855	1416621_at	6.009673814	3.459658872	0.553812511	0.160077202	1.467959851	0
	10610	1430848_a_at	4.427343118	3.45867416	0.645842131	0.186731129	1.564652339	0
	3903	1420331_at	4.344167903	3.458458005	0.903833349	0.261339981	1.871030854	0
	4544	1421070_at	4.554502153	3.458226598	0.823628827	0.238165084	1.769852127	0
	10812	1431810_a_at	5.072551914	3.457914087	0.657030573	0.190007778	1.576833764	0
	7940	1425074_at	4.695639092	3.454361652	0.656881174	0.190159931	1.576670482	0
	16222	1452370_s_at	5.958951855	3.454352643	0.729117112	0.211071997	1.657624362	0
	15551	1451464_at	5.747245408	3.452951645	0.611605082	0.177125296	1.527958206	0
	11587	1435559_at	5.726683198	3.451538005	1.009061784	0.292351347	2.012601836	0
	3974	1420411_a_at	5.609790259	3.448428792	0.724496022	0.210094529	1.652323328	0
	16534	1453253_a_at	5.785176578	3.448386199	0.592782038	0.171901291	1.508152209	0
	12776	1448070_at	5.811327482	3.44751879	0.678388929	0.196775992	1.60035163	0
	594	1416347_at	5.588649625	3.447495523	0.578564662	0.16782173	1.493362762	0
	8878	1426289_at	6.857638872	3.44613364	0.621452934	0.180333382	1.538423743	0
	16885	1455138_x_at	8.389564024	3.44401366	0.805292211	0.233823756	1.747499704	0
	304	1416043_at	5.414973512	3.441191919	0.942039349	0.273753796	1.921242129	0
	15999	1452040_a_at	2.443476355	3.440892125	0.971207294	0.282254502	1.960480503	0
	11971	1437043_a_at	6.341536504	3.440777931	0.569093423	0.165396731	1.483591002	0
	13263	1448629_at	5.830302336	3.440712753	0.551920144	0.160408666	1.466035607	0
	10204	1428449_at	5.510438614	3.440485725	0.560932006	0.163038609	1.475221929	0
	5377	1422053_at	5.499639488	3.439343784	1.050205271	0.305350479	2.070824469	0
	7777	1424874_a_at	7.424751706	3.438656673	0.547598723	0.159247862	1.461650842	0
	11036	1433533_x_at	6.620735658	3.434728444	0.541427536	0.157633287	1.455411924	0
	3931	1420362_a_at	4.659818241	3.433659256	0.79451244	0.231389425	1.734491102	0
	16671	1454021_a_at	5.815202339	3.431361754	0.51935405	0.151355085	1.433313354	0
	4630	1421164_a_at	7.083681299	3.430671787	0.6620345	0.192975178	1.582312441	0
	6040	1422818_at	6.339283462	3.430345006	0.75989374	0.221521083	1.693365897	0
	2893	1418853_at	4.444801126	3.429554413	0.656018212	0.191283803	1.575727663	0
	13038	1448385_at	5.28267215	3.428085655	0.621816693	0.181388902	1.538811688	0
	10235	1428577_at	4.378860835	3.427852141	0.728670863	0.212573598	1.657111712	0
	10813	1431812_a_at	5.350193013	3.427619789	0.622881443	0.181724194	1.539947795	0
	4501	1421021_at	5.565034591	3.427530188	1.012208684	0.295317219	2.016996644	0
	3652	1419695_at	3.931626757	3.425643627	0.759451505	0.221696004	1.692846902	0
	15070	1450889_at	4.427920776	3.42519317	0.72773542	0.212465512	1.656037589	0
	1758	1417599_at	5.498063234	3.424990478	0.672684006	0.196404635	1.594035773	0
	2633	1418561_at	4.510483423	3.423680206	0.746228632	0.217960962	1.677402176	0
	15277	1451131_at	6.843122304	3.421696727	0.588444073	0.171974351	1.503624234	0
	6217	1423032_at	5.837193688	3.42013894	0.836769516	0.24465951	1.786046345	0
	11342	1434538_x_at	6.360587004	3.419804484	0.515176685	0.15064507	1.429169158	0
	8002	1425146_at	5.013763322	3.419789974	0.766517533	0.224141698	1.701158461	0
	17559	1460380_at	6.352533081	3.419665814	1.06309652	0.310877313	2.089411308	0
	2188	1418070_at	4.759017177	3.418771296	0.837302116	0.24491317	1.786705821	0
	8003	1425147_at	4.972135451	3.417284747	0.77091599	0.225593138	1.70635283	0
	13729	1449163_at	5.353110835	3.414527406	0.723084171	0.211766984	1.650707122	0
	5523	1422227_at	4.917867578	3.414142544	0.93976236	0.275255748	1.918212246	0
	1291	1417093_a_at	4.211270895	3.413704801	0.641073652	0.187794109	1.559489297	0
	9743	1427530_at	2.972541024	3.409568599	0.939507317	0.275550202	1.917873169	0
	13761	1449200_at	4.44873191	3.407726614	0.733420338	0.215222763	1.662576055	0
	1447	1417261_at	5.429143355	3.406811309	0.602991501	0.176995861	1.518862742	0
	11834	1436708_x_at	5.987154445	3.405765248	0.968762803	0.284447909	1.957161493	0
	16511	1453100_at	4.84234315	3.402896398	0.619261492	0.181980707	1.536088664	0
	16109	1452190_at	5.151694678	3.402791101	0.621489479	0.182641091	1.538462714	0
	10039	1428035_at	3.02764775	3.40248315	0.492301424	0.144688865	1.40668707	0
	9314	1426885_a_at	7.558822559	3.402314497	0.52320881	0.153780261	1.437148169	0
	4339	1420823_at	5.160198214	3.402243242	0.741471258	0.217935993	1.67187995	0
	13719	1449152_at	5.420530542	3.400122284	0.746285786	0.219487925	1.677468629	0
	438	1416184_s_at	6.053478574	3.400113626	0.775769641	0.228159916	1.712103171	0
	10803	1431782_s_at	4.239956471	3.397968254	0.816925726	0.240415938	1.761648051	0
	9422	1427050_at	5.772652959	3.39700844	0.779223976	0.229385352	1.716207479	0
	11297	1434366_x_at	8.116340708	3.393346757	1.004239992	0.295943817	2.005886523	0
	3438	1419451_at	5.272996244	3.392900806	0.529919663	0.156184838	1.443848792	0
	207	1415937_s_at	5.475231163	3.390998333	0.817364087	0.241039366	1.762183407	0
	1087	1416870_at	5.376626792	3.390299276	0.549012321	0.161936241	1.463083716	0
	2498	1418411_at	4.960757894	3.389774122	0.60840124	0.179481351	1.524568782	0
	1897	1417752_at	4.819992441	3.389602428	0.81141463	0.239383422	1.754931391	0
	505	1416254_a_at	5.236436955	3.387941557	0.532206774	0.157088534	1.446139547	0
	11240	1434190_at	4.917041619	3.385393236	0.629747738	0.186019081	1.547294418	0
	13527	1448928_at	5.460009051	3.385366102	0.611114319	0.180516464	1.527438527	0
	15083	1450902_at	4.506543807	3.38441619	0.621652642	0.183680909	1.538636718	0
	5748	1422488_at	5.365125872	3.3835272	0.528963704	0.156334994	1.442892386	0
	11295	1434363_x_at	4.124250658	3.381819307	0.677972114	0.200475559	1.599889332	0
	17633	1460634_at	6.228467894	3.380643064	0.630115014	0.186389099	1.547688373	0
	7375	1424380_at	5.635060492	3.379718362	0.606284309	0.179389004	1.522333355	0
	164	1415890_at	6.766926023	3.37960572	0.641425533	0.189793007	1.559869712	0
	209	1415940_at	5.613297841	3.378804655	0.732392288	0.216760767	1.661391741	0
	13883	1449336_a_at	6.390812748	3.378720368	0.794716162	0.235212174	1.734736046	0
	3481	1419496_at	3.533199127	3.378487779	0.756399076	0.223886876	1.689268993	0
	4512	1421033_a_at	6.226242168	3.375382432	0.72148899	0.213750295	1.648882951	0
	13840	1449290_at	3.482783369	3.373915347	0.562100147	0.166601734	1.47641689	0
	10675	1431270_a_at	4.854098086	3.372766982	0.698992426	0.207245988	1.62337064	0
	2150	1418030_at	4.415497755	3.372388064	0.82462326	0.244522055	1.771072487	0
	12959	1448298_at	6.42130979	3.37155485	0.716688731	0.212569204	1.643405763	0
	3651	1419694_at	3.780944653	3.3707155	0.729949367	0.216556208	1.658580881	0
	4243	1420719_at	4.275348805	3.37043029	1.133227706	0.336226419	2.193489357	0
	8628	1425982_a_at	4.501038713	3.365180696	0.653817488	0.194288969	1.57332584	0
	12762	1448041_at	5.264071308	3.364014789	0.596985	0.177462062	1.512552271	0
	11630	1435758_at	5.433051058	3.363452146	0.868423511	0.258194103	1.825666832	0
	3073	1419055_a_at	5.365569853	3.362703758	0.602835207	0.179270983	1.518698206	0
	11576	1435504_at	4.562618892	3.362294326	0.890988641	0.264994244	1.854446492	0
	12739	1447888_x_at	5.023006016	3.360289865	0.92433955	0.275077326	1.897815243	0
	14206	1449840_at	4.635421031	3.359974727	0.647870853	0.192820156	1.566854106	0
	15728	1451684_a_at	2.970500571	3.359676404	0.932082278	0.277432159	1.908027914	0
	15137	1450971_at	5.191885246	3.356982465	0.747956492	0.222806196	1.679412338	0
	13036	1448383_at	6.301905696	3.356981388	0.810568695	0.241457608	1.753902676	0
	12304	1438096_a_at	5.949877088	3.354662093	0.628499726	0.187351128	1.545956501	0
	1120	1416907_at	5.464433879	3.35428999	0.537624794	0.16027976	1.451580714	0
	6989	1423928_at	5.668277101	3.354236408	0.562986906	0.167843538	1.477324655	0
	14825	1450592_at	4.792006239	3.353680425	0.951752205	0.283793351	1.934220412	0
	1232	1417026_at	6.801162033	3.353441408	0.827362515	0.246720433	1.774438429	0
	9579	1427279_at	4.570941221	3.350814516	0.87216549	0.260284622	1.830408288	0
	17512	1460324_at	5.182188658	3.350457134	0.562639014	0.167929029	1.476968455	0
	17097	1455985_x_at	4.945031797	3.346836649	0.549165494	0.164084941	1.463239062	0
	16923	1455343_at	4.912338925	3.346292637	0.768071568	0.229529109	1.702991894	0
	12922	1448257_at	4.45240441	3.34623318	0.636550868	0.190229083	1.554608024	0
	5383	1422062_at	6.437790756	3.345985863	0.980623581	0.293074634	1.973318158	0
	14602	1450324_a_at	5.001794165	3.345467168	0.60101132	0.179649445	1.516779447	0
	9149	1426641_at	4.933587821	3.344869418	0.736104991	0.220069874	1.665672755	0
	10297	1428788_at	6.049081203	3.344197985	0.611801632	0.182944202	1.528166386	0
	4432	1420934_a_at	6.103198059	3.343218991	0.560663285	0.167701633	1.474947174	0
	9578	1427278_at	4.719794009	3.343082791	0.886469235	0.265165205	1.848646317	0
	3192	1419184_a_at	4.883127784	3.342096161	0.80536834	0.24097701	1.747591919	0
	2776	1418718_at	7.201833417	3.340017206	0.740893605	0.22182329	1.671210666	0
	6456	1423312_at	4.340351618	3.338568236	1.075159772	0.322042174	2.106955395	0
	17422	1460205_at	5.725206971	3.337925628	0.572795467	0.171602226	1.487402877	0
	15555	1451469_at	3.934270031	3.337534064	0.674170868	0.2019967	1.595679455	0
	2163	1418044_at	6.075415733	3.337504041	0.588925127	0.176456753	1.504125688	0
	13696	1449128_at	5.218267135	3.336771036	0.524923056	0.157314676	1.438856838	0
	431	1416177_at	5.662647953	3.335398675	0.69661195	0.208854178	1.620694253	0
	11861	1436788_at	5.332505088	3.333512052	0.708026482	0.212396557	1.633567968	0
	2589	1418508_a_at	6.070191249	3.333065219	0.53878841	0.161649525	1.452751969	0
	4555	1421081_a_at	6.724619098	3.330404237	0.685452599	0.205816637	1.608206425	0
	15640	1451574_at	5.800355441	3.329306885	0.676426118	0.203173255	1.598175804	0
	11993	1437132_x_at	6.357574373	3.329305649	0.763106219	0.22920882	1.697140751	0
	6984	1423923_a_at	4.195361531	3.328902652	0.553789323	0.166357921	1.467936257	0
	17637	1460638_at	5.703710481	3.328505758	0.495716997	0.148930792	1.41002134	0
	14351	1450013_at	7.486844705	3.328376351	0.650613705	0.195474801	1.569835843	0
	2145	1418025_at	7.003510731	3.327367122	0.745587919	0.224077444	1.676657392	0
	11938	1436986_at	4.502367031	3.326957786	0.648017943	0.194777928	1.567013862	0
	17367	1459912_at	5.214501442	3.323640987	0.70748839	0.212865467	1.632958798	0
	11509	1435199_at	3.701557658	3.323438562	0.646230627	0.194446389	1.565073734	0
	13060	1448408_at	4.812544357	3.323192179	0.546755092	0.164527076	1.460796377	0
	4433	1420935_a_at	6.049067232	3.321836888	0.560309694	0.168674656	1.474585723	0
	7242	1424221_at	4.478870541	3.321479833	0.74323866	0.223767326	1.673929375	0
	11116	1433775_at	5.781597632	3.319476734	0.516751051	0.155672442	1.430729614	0
	13681	1449111_a_at	6.115222368	3.316265918	0.502908393	0.151648995	1.417067414	0
	12761	1448040_at	5.713511791	3.314889416	0.72328078	0.218191526	1.650932094	0
	4394	1420891_at	5.05209328	3.313330453	0.840670087	0.253723587	1.790881757	0
	15798	1451766_at	3.768930752	3.312900185	0.783103397	0.236380015	1.720828587	0
	1002	1416782_s_at	5.851989845	3.312578431	0.676771727	0.204303609	1.598558706	0
	3870	1420197_at	5.018519038	3.311558674	0.725753047	0.219157538	1.65376363	0
	3902	1420330_at	4.463112658	3.311348069	0.883860877	0.266918747	1.845307028	0
	13727	1449161_at	3.98748309	3.31105431	0.665415981	0.200968006	1.586025516	0
	14969	1450773_at	3.749176196	3.309258148	0.684192357	0.206750977	1.606802217	0
	9135	1426625_at	5.05896363	3.309186154	0.539045889	0.162893794	1.453011266	0
	16930	1455367_at	4.841925394	3.30901038	0.58713389	0.177434889	1.502259339	0
	16835	1454940_at	6.578316612	3.308947295	0.591896619	0.178877621	1.5072269	0
	13277	1448647_at	6.54416697	3.308061258	0.764554165	0.231118503	1.698844924	0
	6818	1423731_at	6.119293803	3.306940643	0.521668922	0.157749708	1.43561502	0
	9054	1426519_at	4.844544123	3.305405949	0.820702972	0.248291128	1.76626642	0
	2930	1418894_s_at	5.640217957	3.305112101	0.596236685	0.180398324	1.511767925	0
	6481	1423339_s_at	5.585982092	3.303719616	0.480924447	0.1455706	1.395637673	0
	3442	1419457_at	5.897412844	3.303244734	0.700016166	0.211917742	1.624522996	0
	8386	1425660_at	4.716869166	3.303217788	0.748391362	0.226564341	1.679918638	0
	7561	1424606_at	4.412979246	3.303022676	0.725558374	0.219664969	1.653540491	0
	4132	1420593_a_at	4.973349501	3.302486157	0.59825714	0.181153565	1.513886598	0
	1088	1416871_at	5.830241614	3.301949384	0.824761412	0.24978015	1.771242092	0
	7219	1424193_at	5.844563688	3.298659578	0.530561212	0.160841457	1.444490997	0
	806	1416572_at	6.158122979	3.298105147	0.806329498	0.244482654	1.748756595	0
	6056	1422835_at	3.770868237	3.29810029	0.689988578	0.209207883	1.613270746	0
	16872	1455076_a_at	5.307572439	3.297868115	1.339966545	0.406312957	2.531454484	0
	4293	1420774_a_at	4.325135778	3.295856574	0.899538182	0.272930014	1.865468737	0
	4581	1421108_at	4.172895553	3.294853339	0.705564382	0.214141362	1.630782502	0
	8227	1425435_at	6.168662077	3.293802769	0.99666063	0.302586615	1.995376003	0
	14436	1450116_at	4.5911135	3.293466175	0.786442601	0.238788729	1.724816161	0
	11480	1435067_at	6.168882071	3.293451939	0.698580909	0.21211207	1.622907652	0
	9299	1426859_at	6.542312539	3.292307953	0.922462857	0.280187294	1.895348124	0
	7539	1424580_at	4.9334068	3.291965539	0.598794142	0.181895629	1.514450203	0
	7983	1425124_at	4.636002005	3.290201999	0.802459531	0.243893698	1.744071917	0
	13661	1449090_a_at	5.53742531	3.289816543	0.867041673	0.263553199	1.823919015	0
	6379	1423228_at	5.263678291	3.289328759	0.837757266	0.25468943	1.78726959	0
	7088	1424044_at	4.889370175	3.289081609	0.528193852	0.160590072	1.442122634	0
	12685	1439447_x_at	9.154123761	3.288972592	0.791513439	0.240656745	1.730889276	0
	8298	1425543_s_at	4.929964134	3.286573737	1.050597302	0.31966339	2.071387263	0
	7842	1424955_at	5.808990338	3.286484149	0.590225887	0.179591886	1.505482447	0
	2264	1418154_at	5.872601203	3.286254128	0.543332986	0.165335049	1.45733544	0
	4557	1421083_x_at	6.718083635	3.283682339	0.667797874	0.203368598	1.588646211	0
	13807	1449252_at	5.116419479	3.282570551	0.815054601	0.248297664	1.759364736	0
	4322	1420804_s_at	4.508585066	3.282248013	0.786991582	0.239772125	1.725472621	0
	13316	1448691_at	5.774690984	3.280493165	0.563036279	0.171631597	1.477375215	0
	12127	1437508_at	4.187974254	3.277405045	0.56776154	0.173235085	1.482221996	0
	17575	1460402_at	5.69110024	3.273990133	0.489412773	0.149485109	1.403873334	0
	1877	1417731_at	5.841251713	3.273117673	0.524610236	0.160278453	1.438544885	0
	3956	1420391_at	4.97510764	3.272578605	0.596931014	0.182403873	1.512495671	0
	2873	1418832_at	5.314341152	3.271521733	0.718640153	0.219665407	1.645630175	0
	3586	1419618_at	4.974927066	3.271024252	1.274041812	0.389493233	2.41838144	0
	17140	1456086_x_at	5.932178475	3.270071891	0.527083386	0.161184036	1.441013035	0
	2260	1418150_at	4.418572631	3.269764704	0.568905119	0.17398962	1.483397373	0
	12069	1437335_x_at	5.782924414	3.267622809	0.59832717	0.183107783	1.513960085	0
	5904	1422660_at	7.158938443	3.267574993	0.721444846	0.220789071	1.648832499	0
	5308	1421973_at	4.670723351	3.26719722	0.756415326	0.23151811	1.689288021	0
	16265	1452445_at	4.430215267	3.267137187	0.819239608	0.250751518	1.764475756	0
	12442	1438562_a_at	5.659335469	3.266537986	0.768438393	0.23524551	1.703424959	0
	4311	1420792_at	3.006798155	3.265677059	0.495716082	0.151795806	1.410020446	0
	5372	1422048_at	2.760144291	3.26512493	0.580068539	0.177655848	1.494920267	0
	10884	1432139_at	4.033616144	3.264978977	0.839969367	0.257266394	1.790012134	0
	11421	1434836_at	5.366462414	3.264658041	0.709207447	0.217237897	1.634905726	0
	7700	1424770_at	6.905245355	3.264500683	0.821787693	0.251734575	1.767594923	0
	16110	1452191_at	5.110970413	3.264445025	0.590307334	0.180829308	1.505567441	0
	9148	1426640_s_at	5.231718115	3.263923385	0.703361679	0.215495769	1.628294527	0
	10110	1428133_at	4.985158252	3.2638064	0.536871464	0.164492436	1.450822942	0
	13500	1448896_at	4.597208223	3.261564339	0.691131255	0.21190177	1.614549033	0
	5681	1422406_at	4.865088871	3.261448922	0.783602401	0.240262049	1.721423896	0
	4978	1421584_at	4.977083713	3.26144584	0.596714433	0.182960093	1.512268629	0
	4464	1420978_at	4.629827113	3.257411375	0.561939176	0.172510964	1.476252166	0
	11238	1434176_x_at	5.768562682	3.257384769	0.59471098	0.182573144	1.510170018	0
	4842	1421424_a_at	6.293403865	3.256811343	0.794419054	0.243925414	1.734378832	0
	8349	1425610_s_at	6.037657085	3.255447116	0.59396436	0.182452468	1.509388681	0
	17164	1456174_x_at	6.622040351	3.254635959	1.09528132	0.336529595	2.136547395	0
	1793	1417636_at	5.429460694	3.252001082	0.582791307	0.179210059	1.497744262	0
	4647	1421183_at	3.832922215	3.25102076	0.641291321	0.197258451	1.559724606	0
	2870	1418829_a_at	3.798166478	3.250156286	0.876938484	0.269814251	1.836474016	0
	8357	1425619_s_at	6.270308621	3.249491493	1.040784671	0.320291551	2.057346325	0
	14932	1450729_at	4.569493608	3.247212008	0.61497994	0.189387062	1.531536702	0
	8552	1425874_at	3.997211135	3.246696019	0.561657434	0.172993539	1.475963898	0
	12764	1448043_x_at	5.245198322	3.245906164	0.575026434	0.177154362	1.489704758	0
	9963	1427921_s_at	5.669940542	3.245629287	0.439497612	0.135412141	1.356132001	0
	6893	1423814_at	5.175008676	3.243267587	0.514332244	0.158584585	1.428332879	0
	16355	1452590_a_at	5.844062252	3.242646159	0.863073239	0.26616325	1.818908839	0
	16418	1452697_at	5.433282593	3.242497585	0.55193922	0.170220395	1.466054992	0
	9277	1426835_at	5.971920977	3.241304769	0.438736213	0.135357902	1.355416475	0
	1228	1417022_at	4.489918145	3.240388977	0.856250829	0.264243224	1.810327644	0
	3746	1419900_at	4.859882167	3.240183062	0.595736968	0.183859046	1.511244373	0
	4463	1420977_at	5.402556031	3.239949855	0.748237326	0.23094102	1.679739283	0
	3144	1419128_at	5.892491497	3.239622837	0.721951402	0.222850449	1.649411535	0
	3524	1419549_at	7.053269188	3.238643969	1.358894925	0.419587623	2.564886393	0
	1551	1417378_at	4.922630601	3.238245295	0.782524385	0.241650744	1.720138088	0
	1426	1417238_at	6.379558482	3.237124529	0.514769967	0.159020749	1.42876631	0
	13215	1448579_at	6.050629957	3.236527518	0.671198594	0.207382323	1.592395383	0
	3140	1419124_at	4.745551014	3.235506543	0.742888746	0.229605082	1.673523426	0
	7222	1424197_s_at	4.778878923	3.235476279	0.533645045	0.164935545	1.447581971	0
	16278	1452469_a_at	5.980193884	3.234537842	0.702029277	0.217041603	1.626791408	0
	15152	1450986_at	5.524826844	3.234442309	0.591705991	0.182939108	1.507027759	0
	7792	1424890_at	4.066603912	3.232064679	1.035214409	0.320295078	2.049418202	0
	795	1416561_at	2.263140336	3.231110509	0.949703116	0.293924678	1.931475149	0
	8741	1426117_a_at	4.322916866	3.231097908	0.633222512	0.195977507	1.551025615	0
	11161	1433935_at	6.584698153	3.229365544	0.580276034	0.179687318	1.495135289	0
	9650	1427386_at	5.402295837	3.227026921	0.769734978	0.238527597	1.704956556	0
	15175	1451013_at	6.009613413	3.226773918	0.848516711	0.262961315	1.800648659	0
	10714	1431396_at	4.511709922	3.226703236	0.836786155	0.259331613	1.786066943	0
	15698	1451643_a_at	6.289682744	3.225888417	0.779435356	0.241618821	1.716458951	0
	10668	1431219_at	4.808479365	3.225783859	0.696198071	0.215822913	1.620229377	0
	4439	1420944_at	5.759658066	3.224941803	0.827405106	0.256564353	1.774490814	0
	6909	1423834_s_at	6.25034911	3.22475324	0.555123116	0.17214437	1.469294014	0
	3403	1419414_at	4.551100892	3.2245567	0.703964994	0.218313728	1.628975599	0
	16899	1455232_at	4.167030251	3.224123474	0.692087903	0.214659243	1.615619992	0
	11378	1434651_a_at	7.844743977	3.223093039	1.037386775	0.321860636	2.052506477	0
	16826	1454887_at	5.082742269	3.222681274	0.706182289	0.219128803	1.631481117	0
	9819	1427657_at	4.735776588	3.222388332	0.609623536	0.189183758	1.525860991	0
	16131	1452233_at	5.13230956	3.221497163	0.680281943	0.211169499	1.602452889	0
	17033	1455819_at	5.427959319	3.220201044	0.769649957	0.239006803	1.704856082	0
	6751	1423658_at	6.183543138	3.21983606	0.717302717	0.222776161	1.644105316	0
	6838	1423755_at	5.469427751	3.219819857	0.525339616	0.163158077	1.43927235	0
	3580	1419611_at	3.592695922	3.218691659	0.54500529	0.169325101	1.459025694	0
	5712	1422443_at	6.66559659	3.217499439	0.588970546	0.183052261	1.504173042	0
	13756	1449195_s_at	7.12748182	3.217341365	0.748627586	0.232685159	1.680193727	0
	6053	1422831_at	4.274838415	3.216316203	0.967224823	0.300724419	1.955076179	0
	5890	1422646_at	5.402602514	3.215911868	0.696905284	0.216705343	1.621023813	0
	479	1416227_at	4.962858025	3.215010011	0.500504049	0.155677291	1.414707747	0
	2056	1417923_at	4.839709223	3.214584366	0.918985459	0.285880025	1.890785176	0
	11165	1433942_at	5.855133606	3.213999308	0.948874548	0.295231721	1.930366185	0
	3103	1419086_at	4.928834468	3.209995248	1.300166422	0.405036868	2.46257288	0
	9263	1426809_at	5.947192591	3.208888145	0.732638891	0.228315497	1.661675751	0
	15089	1450913_at	5.239330265	3.208180649	0.807966001	0.251845544	1.750741401	0
	14363	1450026_a_at	5.779799631	3.207516131	0.760884122	0.23721911	1.694528759	0
	4209	1420679_a_at	5.39263287	3.206703036	0.603603137	0.188231692	1.519506807	0
	14204	1449837_at	3.92810578	3.206224024	0.646190023	0.201542381	1.565029686	0
	7496	1424530_at	5.562628188	3.205754894	0.715369931	0.223151786	1.641904175	0
	5185	1421831_at	4.894396022	3.204827959	0.77764907	0.242649241	1.714335018	0
	14870	1450651_at	5.503620875	3.204650342	0.659752405	0.205873445	1.579811474	0
	14893	1450681_at	4.495621496	3.204549934	0.47686419	0.148808475	1.391715375	0
	9460	1427102_at	4.85922164	3.203840723	0.873742012	0.272717057	1.832409582	0
	15434	1451323_at	4.093616618	3.202122577	0.690062626	0.215501627	1.613353552	0
	10707	1431382_a_at	4.441343707	3.201992813	0.828555784	0.258762537	1.775906694	0
	14628	1450358_at	5.07227726	3.199641835	0.95924626	0.299798012	1.944293828	0
	16339	1452571_at	4.627473185	3.19959904	0.885769543	0.27683767	1.84774996	0
	8727	1426096_at	4.608057434	3.19946953	0.696042978	0.217549494	1.620055208	0
	6898	1423820_at	6.04642389	3.198700768	0.474536024	0.14835274	1.389471289	0
	9230	1426761_at	5.101619047	3.198155104	0.63499938	0.198551777	1.552937083	0
	11369	1434627_at	4.68098881	3.198025166	0.553400472	0.173044439	1.467540657	0
	821	1416587_a_at	5.178590453	3.197843052	0.479827546	0.150047247	1.394576954	0
	8810	1426211_at	4.696360992	3.197786031	0.452730322	0.141576177	1.368627957	0
	7941	1425075_at	5.844159037	3.197535707	0.60967791	0.190671181	1.525918501	0
	5409	1422098_at	6.623407798	3.196781107	0.961844459	0.300879049	1.947798529	0
	1633	1417467_a_at	5.127265795	3.196585659	0.57864507	0.181019729	1.493445996	0
	8530	1425842_at	3.513649038	3.195272364	0.780503039	0.244268078	1.717729706	0
	12153	1437586_at	4.907186587	3.195219561	0.563736359	0.17643118	1.478092297	0
	4154	1420616_at	4.603930007	3.193992405	0.63087339	0.197518751	1.548502154	0
	8651	1426009_a_at	5.607856065	3.193542698	0.608294324	0.19047634	1.524455802	0
	3435	1419448_at	4.492794544	3.193347394	0.674087311	0.21109113	1.59558704	0
	8938	1426365_at	5.869538283	3.192623911	0.55401732	0.173530405	1.468168262	0
	6995	1423935_x_at	7.216949659	3.190598903	1.038776612	0.325574177	2.054484735	0
	2929	1418893_at	5.751276995	3.190594744	0.571387866	0.179085065	1.485952363	0
	9979	1427944_at	4.163757963	3.190380049	0.969529031	0.303891391	1.958201234	0
	2561	1418476_at	5.244345897	3.190291304	0.779233888	0.244251642	1.71621927	0
	6169	1422971_at	6.31741739	3.190021659	0.893222447	0.280005135	1.85732006	0
	1372	1417179_at	4.014481773	3.189295666	0.657945989	0.206298211	1.577834611	0
	12301	1438092_x_at	7.98286712	3.18890397	0.62945305	0.197388525	1.546978397	0
	7172	1424142_at	3.940111013	3.187448106	0.57559777	0.180582633	1.490294828	0
	9735	1427521_a_at	5.999231029	3.1856622	0.903254008	0.283537284	1.870279657	0
	14712	1450460_at	5.140100175	3.182931657	1.17377908	0.368772945	2.256018784	0
	7018	1423964_at	5.660280786	3.182500951	0.484901524	0.152364927	1.399490336	0
	6355	1423196_at	4.619859397	3.181281644	0.565999076	0.177915425	1.480412349	0
	14829	1450598_at	2.836891268	3.180922418	0.534983069	0.168184884	1.44892515	0
	3051	1419026_at	5.927747584	3.178173539	0.455176433	0.143219502	1.370950454	0
	7502	1424537_at	3.305061191	3.177884446	0.71275792	0.224286922	1.638934184	0
	12772	1448061_at	6.468409206	3.177106161	0.946870232	0.298029145	1.927686215	0
	11763	1436384_at	8.682155583	3.176413841	0.759684203	0.239164114	1.693119971	0
	11379	1434653_at	6.329966746	3.176333787	0.6626114	0.208608869	1.582945297	0
	15878	1451885_at	5.383678499	3.175974031	0.608186879	0.191496175	1.524342273	0
	14696	1450440_at	4.534945394	3.175579451	0.733083563	0.23085033	1.662187996	0
	2255	1418144_a_at	5.621314653	3.173839071	0.590586816	0.186079635	1.50585913	0
	14110	1449614_s_at	4.595036481	3.172679239	0.562408835	0.177266213	1.476732827	0
	1562	1417389_at	5.8917377	3.172385726	0.766766867	0.24170039	1.701452489	0
	5550	1422255_at	3.975940356	3.172335992	0.653221176	0.205911725	1.572675669	0
	7143	1424107_at	3.969565975	3.172088946	0.785364295	0.247585836	1.723527472	0
	4776	1421344_a_at	5.657539537	3.170306655	0.813836573	0.256705947	1.75787998	0
	9310	1426874_at	5.615062757	3.166855612	0.514552426	0.162480545	1.428550885	0
	2872	1418831_at	6.050107195	3.166824193	0.715789411	0.226027518	1.642381647	0
	2785	1418727_at	4.385595867	3.164206703	0.69983067	0.221170971	1.624314135	0
	3933	1420364_at	4.448837735	3.163644822	0.929446648	0.293789822	1.904545359	0
	10331	1428942_at	6.808603372	3.162406729	0.937268415	0.2963782	1.914899153	0
	7654	1424717_at	4.879569325	3.161163908	0.649673853	0.205517294	1.568813497	0
	8603	1425941_a_at	3.712252647	3.157805014	0.691265205	0.218906868	1.614698946	0
	11865	1436802_at	5.736752351	3.157408963	0.588296926	0.186322688	1.503470881	0
	16381	1452622_a_at	4.998411923	3.157189891	0.50115879	0.158735713	1.415349932	0
	9890	1427772_at	5.449707934	3.156839535	0.807359438	0.25574928	1.750005477	0
	12554	1438941_x_at	5.90940647	3.155733957	0.540198996	0.171180145	1.454173082	0
	9265	1426812_a_at	6.905096234	3.155130518	0.635312185	0.201358448	1.553273826	0
	10743	1431597_a_at	3.315461771	3.154114718	0.581334625	0.184309918	1.49623276	0
	764	1416528_at	6.938820483	3.153980359	0.594470787	0.188482717	1.509918612	0
	16447	1452781_a_at	5.623002957	3.15343005	0.502624946	0.159389914	1.416789029	0
	1142	1416929_at	4.553454987	3.151250798	0.694996848	0.220546346	1.618880897	0
	1748	1417589_at	5.933695794	3.149561706	1.053750423	0.334570496	2.07591939	0
	9749	1427537_at	5.707960129	3.148536748	0.925620424	0.293984317	1.899500938	0
	3216	1419211_s_at	5.260654901	3.148107558	1.291730574	0.410319708	2.448215533	0
	6599	1423480_at	5.422254738	3.147812651	0.601862484	0.191200224	1.517674583	0
	9090	1426566_s_at	6.199214202	3.147075084	0.696402573	0.221285655	1.62045906	0
	9727	1427509_at	5.687034172	3.146882443	0.744874643	0.236702405	1.675828648	0
	3609	1419645_at	5.210638284	3.146363999	0.56967512	0.181058238	1.484189309	0
	15949	1451983_at	6.920510747	3.14624405	0.75376858	0.239577276	1.68619172	0
	16053	1452109_at	6.217738329	3.146052764	0.679267597	0.215911063	1.601326614	0
	17332	1456734_at	7.167482682	3.145869869	0.655210556	0.208276433	1.574845779	0
	15385	1451261_s_at	6.920222006	3.145143668	0.658453121	0.209355499	1.578389344	0
	12763	1448042_s_at	5.18994483	3.144271609	0.558888773	0.177748249	1.473134108	0
Negative genes (1017)Downregulated in TAG tumors compared to NML mammary gland
	Row	Gene ID	Gene Name	Score(d)	Numerator(r)	Denominator(s+s0)	Fold Change	q-value(%)	InverseFoldChange
	10179	1428333_at	3.987092909	-11.57286186	-3.061304005	0.264524371	0.119799683	0	8.347267501
	15725	1451679_at	3.872780424	-11.46340153	-3.156341007	0.2753407	0.112162242	0	8.915656331
	998	1416778_at	4.782109582	-10.53510452	-2.516862638	0.238902484	0.174722506	0	5.723361121
	999	1416779_at	4.796142891	-10.37699575	-2.490886583	0.240039279	0.177896917	0	5.62123287
	897	1416668_at	5.467218923	-8.705312703	-1.336206475	0.15349322	0.396060718	0	2.524865392
	13713	1449145_a_at	6.38969821	-8.485043495	-2.585055575	0.304660262	0.166655915	0	6.000387099
	13699	1449131_s_at	5.230403321	-8.268193517	-2.036262695	0.246276613	0.24379447	0	4.101815768
	5734	1422471_at	5.370546892	-8.006192421	-1.354507843	0.169182524	0.391068207	0	2.557098691
	13698	1449130_at	5.303900505	-7.968773487	-1.943866004	0.243935407	0.259918999	0	3.847352464
	3422	1419435_at	3.802260312	-7.850953436	-2.169813608	0.276375809	0.222239381	0	4.499652561
	8823	1426225_at	3.353822358	-7.608185676	-2.799653033	0.367979063	0.143621831	0	6.962729774
	5262	1421922_at	4.310905937	-7.492038457	-1.539866706	0.205533743	0.343917228	0	2.907676376
	1577	1417404_at	3.907931151	-7.411437359	-2.54501275	0.343389902	0.171346336	0	5.836132954
	12537	1438912_at	4.305628884	-7.269834612	-2.457821597	0.33808494	0.182021201	0	5.493865523
	1576	1417403_at	3.89890947	-7.21161256	-2.456714231	0.340660873	0.182160968	0	5.489650226
	12538	1438913_x_at	4.394642352	-7.203521603	-2.440557451	0.338800601	0.184212459	0	5.42851446
	8857	1426265_x_at	5.430126119	-7.134628746	-1.526613537	0.213972386	0.347091145	0	2.881087621
	8856	1426264_at	5.480950949	-7.056260246	-1.499035084	0.212440448	0.353789936	0	2.826536025
	15969	1452005_at	5.333965926	-7.052602617	-1.497270383	0.212300404	0.354222956	0	2.823080725
	15204	1451047_at	3.740507717	-7.042784128	-2.137073241	0.303441537	0.227340521	0	4.3986879
	11659	1435860_at	3.791135151	-7.012818296	-1.070851964	0.152699231	0.476037798	0	2.100673525
	13623	1449038_at	5.885159424	-7.003360025	-1.984508171	0.283365151	0.252698995	0	3.957277321
	14980	1450784_at	3.883106055	-6.961661067	-1.551691835	0.222891034	0.341109813	0	2.931607244
	7318	1424309_a_at	5.977749316	-6.889073955	-1.165462003	0.169175423	0.445821469	0	2.243050346
	12783	1448104_at	5.74313675	-6.813351078	-1.777126354	0.260829999	0.291763971	0	3.427427987
	13938	1449396_at	5.354679434	-6.717110483	-2.421630852	0.360516752	0.186645049	0	5.357763323
	2758	1418699_s_at	4.156550376	-6.713624418	-1.234979221	0.183951193	0.424848619	0	2.353779573
	10069	1428079_at	1.380475583	-6.701391199	-1.456287252	0.217311183	0.364429777	0	2.744012877
	7210	1424183_at	4.849561577	-6.700626592	-1.280521525	0.191104743	0.411646674	0	2.429267776
	12974	1448318_at	7.664791797	-6.699839802	-1.475385161	0.220212006	0.359637369	0	2.78057868
	10307	1428843_at	4.945903118	-6.692931701	-1.327889774	0.198401812	0.398350482	0	2.510352177
	7317	1424308_at	4.666199876	-6.655330929	-2.0478687	0.307703512	0.241841091	0	4.134946605
	13035	1448382_at	4.361287423	-6.638702776	-1.613124591	0.242987922	0.326889606	0	3.059136732
	3016	1418988_at	5.115237221	-6.519778233	-0.985887234	0.151214842	0.504915113	0	1.980530932
	11388	1434702_at	5.613536154	-6.518073639	-0.917246874	0.140723613	0.529518548	0	1.888507972
	15394	1451271_a_at	4.893523647	-6.50595227	-1.209677252	0.185933927	0.43236533	0	2.312858896
	1542	1417369_at	5.912301321	-6.504545093	-1.114231153	0.171300396	0.461937267	0	2.164796112
	350	1416090_at	6.446604097	-6.499885632	-1.253241078	0.192809712	0.419504712	0	2.383763449
	2210	1418094_s_at	3.435619162	-6.487005526	-1.706850812	0.263118446	0.306328008	0	3.264474591
	2673	1418601_at	3.690354522	-6.475889701	-2.140155273	0.330480501	0.226855372	0	4.408094868
	13546	1448949_at	3.490180122	-6.460813555	-1.671780194	0.258756917	0.313865814	0	3.186074924
	9493	1427153_at	5.268004811	-6.458623001	-1.501734046	0.232516133	0.353128693	0	2.831828795
	176	1415904_at	6.586290456	-6.444522323	-2.528915829	0.392413231	0.173268844	0	5.771378018
	15495	1451398_at	5.049295834	-6.412977068	-1.101821007	0.171811156	0.465928018	0	2.146254273
	6706	1423608_at	3.969069534	-6.36388763	-2.000967112	0.314425274	0.249832468	0	4.002682303
	13520	1448919_at	5.531379634	-6.353106646	-1.689750299	0.265972286	0.309980572	0	3.226008632
	7054	1424008_a_at	4.417741725	-6.320939037	-1.37455147	0.217460011	0.385672592	0	2.592872867
	2667	1418595_at	4.405753243	-6.303430374	-2.290903321	0.363437555	0.204347526	0	4.893624217
	7879	1425001_at	4.964526655	-6.297924064	-1.543175063	0.245029163	0.343129468	0	2.914351847
	17411	1460194_at	5.91276789	-6.283091345	-1.597931762	0.254322542	0.330350226	0	3.027090404
	3527	1419552_at	5.059011824	-6.26656424	-1.542807365	0.246196689	0.343216932	0	2.913609165
	8551	1425869_a_at	3.314449545	-6.249679795	-1.264716504	0.202365008	0.416181141	0	2.402799892
	17715	AFFX-PyruCarbMur/L09192_MA_at	5.086878119	-6.248382762	-1.001426924	0.160269779	0.49950571	0	2.001979115
	1301	1417103_at	6.201685704	-6.247263154	-1.123939202	0.179909054	0.458839277	0	2.179412378
	15210	1451054_at	4.49780605	-6.174860731	-2.231058525	0.361313173	0.213002383	0	4.694783161
	2756	1418697_at	4.042771737	-6.148487235	-1.734540387	0.28210848	0.300504732	0	3.327734622
	15633	1451566_at	3.693135549	-6.145913805	-1.102351401	0.179363303	0.465756755	0	2.147043471
	165	1415891_at	6.438442848	-6.130750036	-1.457611601	0.237754205	0.364095395	0	2.746532953
	6789	1423701_at	5.093188578	-6.094971709	-0.998052715	0.16375018	0.500675333	0	1.997302311
	10268	1428690_at	4.734827523	-6.093540334	-1.22116754	0.20040362	0.42893545	0	2.33135312
[truncated: 970 more rows]
