# Supplementary material for: A genomic analysis of mouse models of breast cancer reveals molecular features of mouse models and relationships to human breast cancer
Source: Breast Cancer Res. 2014 Jun 5;16(3):R59. doi: 10.1186/bcr3672 (PMC4078930; doi:10.1186/bcr3672)
Supplement: Additional file 3 — Fold change values organized by mouse tumor model type comparing the mouse model to normal mammary gland. [file bcr3672-S3.zip › Additional_File_3/TAG_vs_NML_mammary/AdditionalFile81_TAG_vs_NML_mammary/UpregulatedGenesgather_gene_ontology_121024.txt]

#	Annotation	Total Genes With Ann	Your Genes (With Ann)	Your Genes (No Ann)	Genome (With Ann)	Genome (No Ann)	ln(Bayes factor)	neg ln(p value)	FE: neg ln(p value)	FE: neg ln(FDR)	Genes
1	GO:0007049 [5]: cell cycle	128	128	700	430	11371	79.77	10.41	86.19	79.22	2810406C15Rik AA545217 Apc2 Aurka Aurkb Blm Brca1 Brrn1 Bub1 Bub1b Calm2 Ccdc5 Ccna2 Ccnb1-rs1 Ccnb2 Ccnc Ccne2 Ccnf Ccnl1 Cdc20 Cdc25b Cdc25c Cdc2a Cdc45l Cdc6 Cdc7 Cdca1 Cdk2 Cdk2ap1 Cdkn2b Cdkn2d Cenph Chaf1b Chc1 Chek1 Chfr Cks1b Cks2 Csnk2a2 Cxcl1 Dnajc2 Dut Ect2 Fanca Frk Fzr1 Gadd45b Gmnn Gps2 Gsg2 H2afx Incenp Junb Kif11 Kntc2 Lig1 Mad2l1 Mapk13 Mapk7 Mcm2 Mcm3 Mcm4 Mcm5 Mcm6 Mcm7 Men1 Mk…
2	GO:0008283 [4]: cell proliferation	145	145	683	593	11208	72.86	10.41	79.23	72.95	2810406C15Rik 5830426I05Rik AA545217 Apc2 Aurka Aurkb B7h3 Blm Brca1 Brrn1 Bub1 Bub1b Calm2 Ccdc5 Ccna2 Ccnb1-rs1 Ccnb2 Ccnc Ccne2 Ccnf Ccnl1 Cdc20 Cdc25b Cdc25c Cdc2a Cdc45l Cdc5l Cdc6 Cdc7 Cdca1 Cdca3 Cdca5 Cdca7 Cdk2 Cdk2ap1 Cdkn2b Cdkn2d Cenph Chaf1b Chc1 Chek1 Cherp Chfr Cks1b Cks2 Crip2 Csnk2a2 Cxcl1 Cxcr4 Dnajc2 Dut Ect2 Fanca Frk Fzr1 Gadd45b Gmnn Gps2 Gsg2 H2afx Incenp Junb Kif11 Kntc2 L…
3	GO:0007186 [6]: G-protein coupled receptor protein signaling pathway	25	25	803	1862	9939	64.41	10.41	0.0	0.0	Adcy7 Calm2 Celsr1 Celsr2 Chaf1b Cxcr4 Edg4 F2rl1 Gng13 Gpr35 Gpr87 Gpsm2 Hrh3 Klf16 Olfr1507 Olfr2 Olfr65 Olfr69 Opn4 Ptger4 Ranbp17 Rgs20 Slc19a2 Trpc2 V1ra4
4	GO:0007608 [7]: perception of smell	4	4	824	1173	10628	62.39	10.41	0.0	0.0	Olfr1507 Olfr2 Olfr65 Olfr69
5	GO:0007606 [6]: sensory perception of chemical stimulus	6	6	822	1219	10582	60.12	10.41	0.0	0.0	Gng13 Olfr1507 Olfr2 Olfr65 Olfr69 V1ra4
6	GO:0000067 [6]: DNA replication and chromosome cycle	50	50	778	69	11732	57.06	10.41	63.62	57.75	2810406C15Rik Blm Brca1 Brrn1 Ccne2 Cdc45l Cdc6 Cenph Chaf1b Dnajc2 Dut Gmnn Lig1 Mad2l1 Mcm2 Mcm3 Mcm4 Mcm5 Mcm6 Mcm7 Msh2 Msh3 Msh6 Nek2 Nusap1 Orc1l Orc6l Pms2 Pola1 Pola2 Pold1 Pold2 Pole Pole2 Prim1 Prim2 Pttg1 Rad21 Rfc2 Rfc3 Rfc4 Rfc5 Ris2 Rpa1 Rpa2 Rpa3 Rrm1 Rrm2 Stag1 Top2a
7	GO:0050877 [4]: neurophysiological process	18	18	810	1489	10312	52.77	10.41	0.0	0.0	Axin1 Cdkn2d Gabrp Gad1 Gng13 Myo6 Olfr1507 Olfr2 Olfr65 Olfr69 Opn4 Pde6b Ranbp17 Rdh10 Rgnef Slc5a8 V1ra4 Wdr1
8	GO:0006259 [5]: DNA metabolism	93	93	735	328	11473	52.63	10.41	59.02	53.44	1700113O17Rik Actl6a Asf1b Aurkb Banf1 Blm Brca1 Brca2 Cbx1 Cbx2 Ccne2 Cdc45l Cdc6 Cdyl Chaf1b Ctgf Dnajc2 Dnmt1 Dnmt3a Dut Ezh2 Fanca Gmnn Gtf2h4 H2afv H2afx H2afy H2afz H3f3b Hat1 Hdac6 Hells Hist1h1e Hist1h4f Hmga1 Hmgb2 Hmgn1 Hmgn2 Hspa1a Lig1 Mbd4 Mcm2 Mcm3 Mcm4 Mcm5 Mcm6 Mcm7 Men1 Mre11a Msh2 Msh3 Msh6 Ogg1 Orc1l Orc6l Pms2 Pola1 Pola2 Pold1 Pold2 Pole Pole2 Prim1 Prim2 Pttg1 Rad1 Rad21 Rad…
9	GO:0006139 [5]: nucleobase, nucleoside, nucleotide and nucleic acid metabolism	282	282	546	2145	9656	51.55	10.41	57.64	52.28	0610009D07Rik 1700113O17Rik 2700067D09Rik Actl6a Adar Adcy7 Aebp2 Aire Ampd2 Aof2 Ascc2 Asf1b Ash2l Atp6v1g1 Atpif1 Aurkb BC031407 Banf1 Bard1 Basp1 Bbx Bcl3 Bhlhb2 Bhlhb3 Blm Bnc1 Brca1 Brca2 Brpf1 Brunol4 C430014D17Rik Cbfb Cbx1 Cbx2 Ccnc Ccne2 Cdc45l Cdc5l Cdc6 Cdkn2b Cdkn2d Cdyl Cebpb Cebpd Chaf1b Cherp Chx10 Cic Cnot4 Cpsf4 Creb3l4 Cstf2 Ctgf Daxx Dck Ddx20 Ddx41 Dlx5 Dnajc2 Dnd1 Dnmt1 Dnmt3…
10	GO:0009581 [5]: detection of external stimulus	15	15	813	1352	10449	49.48	10.41	0.0	0.0	Axin1 Cdkn2d Gng13 Myo6 Olfr1507 Olfr2 Olfr65 Olfr69 Opn4 Pde6b Ranbp17 Rdh10 Rgnef V1ra4 Wdr1
11	GO:0007600 [5]: sensory perception	15	15	813	1342	10459	48.84	10.41	0.0	0.0	Axin1 Cdkn2d Gng13 Myo6 Olfr1507 Olfr2 Olfr65 Olfr69 Opn4 Pde6b Ranbp17 Rdh10 Rgnef V1ra4 Wdr1
12	GO:0000279 [6]: M phase	49	49	779	90	11711	46.44	10.41	52.95	47.78	2810406C15Rik Brca1 Brrn1 Bub1 Bub1b Ccdc5 Ccna2 Ccnb1-rs1 Ccnb2 Ccnf Cdc20 Cdc25b Cdc25c Cdc2a Cdc6 Cdca1 Cdk2 Cenph Chc1 Chfr Fanca Fzr1 Incenp Kif11 Kntc2 Mad2l1 Mki67 Mre11a Msh3 Nde1 Nedd9 Nek1 Nek2 Nek4 Nusap1 Pms2 Pttg1 Rad21 Rad51 Ranbp1 Rpa1 Spag5 Stag1 Stmn1 Terf1 Topbp1 Tubb5 Ube2c Wee1
13	GO:0006260 [6]: DNA replication	39	39	789	55	11746	42.73	10.41	49.28	44.26	Blm Ccne2 Cdc45l Cdc6 Chaf1b Dnajc2 Dut Gmnn Lig1 Mcm2 Mcm3 Mcm4 Mcm5 Mcm6 Mcm7 Msh2 Msh3 Msh6 Orc1l Orc6l Pms2 Pola1 Pola2 Pold1 Pold2 Pole Pole2 Prim1 Prim2 Rfc2 Rfc3 Rfc4 Rfc5 Ris2 Rpa1 Rpa2 Rpa3 Rrm1 Rrm2
14	GO:0050875 [3]: cellular physiological process	643	643	185	7291	4510	41.55	10.41	47.58	42.81	0610009D07Rik 1700093E07Rik 1700113O17Rik 2310015I08Rik 2610018G03Rik 2700067D09Rik 2700084L22Rik 2810406C15Rik 5430413I02Rik 5730420B22Rik 5830426I05Rik 5930412E23Rik AA545217 AI848100 AJ430384 Abcc1 Abcg1 Actl6a Acvr1b Adam8 Adamts8 Adar Adcy7 Aebp2 Agc1 Aire Ampd2 Anpep Anxa2 Aof2 Ap1s1 Ap4m1 Apc2 Api5 Aqp3 Arf1 Arf4l Arg1 Arid5a Arl6ip1 Artn Ascc2 Asf1b Ash2l Atp6v1g1 Atpif1 Aurka Aurkb Axin1…
15	GO:0000280 [7]: nuclear division	45	45	783	85	11716	41.34	10.41	47.86	42.97	2810406C15Rik Brrn1 Bub1 Bub1b Ccdc5 Ccna2 Ccnb1-rs1 Ccnb2 Ccnf Cdc20 Cdc25b Cdc25c Cdc2a Cdc6 Cdk2 Cenph Chc1 Chfr Fanca Fzr1 Incenp Kntc2 Mad2l1 Mki67 Mre11a Msh3 Nde1 Nedd9 Nek1 Nek2 Nek4 Nusap1 Pms2 Pttg1 Rad21 Rad51 Rpa1 Spag5 Stag1 Stmn1 Terf1 Topbp1 Tubb5 Ube2c Wee1
16	GO:0009605 [4]: response to external stimulus	53	53	775	2119	9682	41.17	10.41	0.0	0.0	Aire Ars2 Artn Axin1 B7h3 C1qa C1qb Ccl12 Ccl3 Ccl4 Ccl7 Ccl8 Cdkn2d Chi3l3 Cklf Cklfsf2a Cklfsf7 Cklfsf8 Cxcl1 Cxcl10 Cxcl16 Cxcl5 Cxcr4 Cyr61 G1p2 Gng13 Hspa1a Il1rap Irf1 Man1b Mbd4 Msh2 Msh6 Mx1 Mx2 Myo6 Nfkbiz Olfr1507 Olfr2 Olfr65 Olfr69 Opn4 Pde6b Pla2g7 Prkcd Ptx3 Pycard Ranbp17 Rdh10 Rgnef Tlr3 V1ra4 Wdr1
17	GO:0007067 [8]: mitosis	37	37	791	53	11748	39.88	10.41	46.44	41.77	2810406C15Rik Brrn1 Bub1 Bub1b Ccdc5 Ccna2 Ccnb1-rs1 Ccnb2 Ccnf Cdc20 Cdc25b Cdc25c Cdc2a Cdc6 Cdk2 Cenph Chc1 Chfr Fzr1 Incenp Kntc2 Mad2l1 Nde1 Nedd9 Nek1 Nek2 Nek4 Nusap1 Pttg1 Rad21 Spag5 Stag1 Stmn1 Terf1 Tubb5 Ube2c Wee1
18	GO:0000087 [7]: M phase of mitotic cell cycle	37	37	791	54	11747	39.43	10.41	45.98	41.41	2810406C15Rik Brrn1 Bub1 Bub1b Ccdc5 Ccna2 Ccnb1-rs1 Ccnb2 Ccnf Cdc20 Cdc25b Cdc25c Cdc2a Cdc6 Cdk2 Cenph Chc1 Chfr Fzr1 Incenp Kntc2 Mad2l1 Nde1 Nedd9 Nek1 Nek2 Nek4 Nusap1 Pttg1 Rad21 Spag5 Stag1 Stmn1 Terf1 Tubb5 Ube2c Wee1
19	GO:0000278 [6]: mitotic cell cycle	45	45	783	91	11710	39.26	10.41	45.77	41.29	2810406C15Rik AA545217 Brrn1 Bub1 Bub1b Ccdc5 Ccna2 Ccnb1-rs1 Ccnb2 Ccnf Cdc20 Cdc25b Cdc25c Cdc2a Cdc6 Cdk2 Cenph Chc1 Chek1 Chfr Dnajc2 Fzr1 Incenp Kntc2 Mad2l1 Mtbp Nde1 Nedd9 Nek1 Nek2 Nek4 Nusap1 Pttg1 Rad21 Ris2 Rnf2 Sfn Skp2 Spag5 Stag1 Stmn1 Terf1 Tubb5 Ube2c Wee1
20	GO:0007166 [5]: cell surface receptor linked signal transduction	63	63	765	2239	9562	36.82	10.41	0.0	0.0	Acvr1b Adam8 Adcy7 Apc2 Artn Axin1 Bcl9 Calm2 Catnbip1 Celsr1 Celsr2 Chaf1b Csnk2a2 Csnk2b Ctgf Cxcr4 Ddr1 Dvl2 Edg4 Efna1 Epha2 Ephb3 Ephb4 Ephb6 F2rl1 Gfra1 Gng13 Gpr35 Gpr87 Gpsm2 Gsg2 Hbegf Hrh3 Il13ra1 Il1rap Il1rn Insr Itgax Klf16 Ltk Olfr1507 Olfr2 Olfr65 Olfr69 Opn4 Ptger4 Ptprs Pxn Ranbp17 Rgs20 Rqcd1 Slc19a2 Slc9a3r1 Smad1 Socs3 Tcf7 Tiam1 Tle6 Trpc2 V1ra4 Wnt10a Wnt5b Wnt7b
21	GO:0050874 [3]: organismal physiological process	75	75	753	2333	9468	30.2	10.41	0.0	0.0	Aire Anxa2 Axin1 B7h3 C1qa C1qb Cbfb Ccl12 Ccl3 Ccl4 Ccl7 Ccl8 Cdkn2d Cebpb Chi3l3 Ctgf Cxcl1 Cxcl10 Cxcl16 Cxcl5 Cxcr4 Edn2 Egr1 Enpp1 F2rl1 Foxc1 G1p2 Gabrp Gad1 Gng13 Gp1bb Hbegf Hells Ifit1 Ifit2 Il1rap Il1rn Irf1 Isgf3g Mglap Msh2 Msh6 Mx1 Mx2 Myo6 Ndrg1 Nfkbiz Oas2 Oas3 Oasl2 Olfr1507 Olfr2 Olfr65 Olfr69 Opn4 Pbx3 Pde6b Pla2g7 Prkcd Prkr Ptger4 Pycard Ranbp17 Rdh10 Rgnef Slc5a8 Sp4 Tap1 Tlr…
22	GO:0044238 [4]: primary metabolism	443	443	385	4613	7188	29.62	10.41	35.47	31.07	0610009D07Rik 1700113O17Rik 2310015I08Rik 2610018G03Rik 2700067D09Rik 2700084L22Rik AJ430384 Actl6a Acvr1b Adam8 Adamts8 Adar Adcy7 Aebp2 Agc1 Aire Ampd2 Anpep Aof2 Arg1 Ascc2 Asf1b Ash2l Atp6v1g1 Atpif1 Aurka Aurkb Axin1 B3gnt1 B3gnt3 B4galt6 B7h3 BC017634 BC031407 Banf1 Bard1 Basp1 Bbox1 Bbx Bcl3 Bhlhb2 Bhlhb3 Blm Bnc1 Brca1 Brca2 Brpf1 Brunol4 Bub1 Bub1b C1galt1 C430014D17Rik Camk1 Capn10 Casp…
23	GO:0043283 [4]: biopolymer metabolism	159	159	669	1166	10635	26.64	10.41	32.68	28.35	0610009D07Rik 1700113O17Rik 2310015I08Rik Actl6a Adam8 Adamts8 Adar Anpep Asf1b Aurkb Axin1 Banf1 Blm Brca1 Brca2 Brunol4 Capn10 Casp2 Casp7 Cbx1 Cbx2 Ccne2 Cdc45l Cdc6 Cdyl Chaf1b Cherp Cic Cpe Cpsf4 Cstf2 Ctgf Ctss Ddx20 Ddx41 Dnajc2 Dnd1 Dnmt1 Dnmt3a Dut Exosc8 Ezh2 Fanca Gemin6 Gmnn Gtf2h4 H2afv H2afx H2afy H2afz H3f3b Hat1 Hdac6 Hells Hist1h1e Hist1h4f Hmga1 Hmgb2 Hmgn1 Hmgn2 Hnrpab Hs2st1 H…
24	GO:0044237 [4]: cellular metabolism	447	447	381	4819	6982	23.97	10.41	29.75	25.49	0610009D07Rik 1700113O17Rik 2310015I08Rik 2610018G03Rik 2700067D09Rik 2700084L22Rik 5730420B22Rik AJ430384 Actl6a Acvr1b Adam8 Adamts8 Adar Adcy7 Aebp2 Agc1 Aire Ampd2 Anpep Aof2 Arg1 Ascc2 Asf1b Ash2l Atp6v1g1 Atpif1 Aurka Aurkb B3gnt1 B3gnt3 B4galt6 B7h3 BC017634 BC031407 Banf1 Bard1 Basp1 Bbox1 Bbx Bcl3 Bhlhb2 Bhlhb3 Blm Bnc1 Brca1 Brca2 Brpf1 Brunol4 Bub1 Bub1b C1galt1 C430014D17Rik Camk1 Cap…
25	GO:0000910 [5]: cytokinesis	32	32	796	78	11723	22.37	10.41	28.85	24.65	Ccdc5 Ccna2 Ccnb1-rs1 Ccnb2 Ccnc Ccne2 Ccnf Ccnl1 Cdc20 Cdc25b Cdc25c Cdc2a Cdc5l Cdc6 Cdc7 Cdca3 Cdca5 Cdca7 Cdk2 Cks1b Cks2 Fzr1 Incenp Lig1 Nek1 Nek2 Nusap1 Pard3 Prc1 Sept2 Spag5 Ube2c
26	GO:0050896 [3]: response to stimulus	103	103	725	2648	9153	22.08	10.41	0.0	0.0	Aire Ars2 Artn Axin1 B7h3 Blnk Brca1 Brca2 Bst1 C1qa C1qb Cbfb Ccl12 Ccl3 Ccl4 Ccl7 Ccl8 Cdkn2d Cebpb Chaf1b Chek1 Chi3l3 Cklf Cklfsf2a Cklfsf7 Cklfsf8 Cxcl1 Cxcl10 Cxcl16 Cxcl5 Cxcr4 Cyr61 Egr1 Fanca G1p2 Gng13 Gtf2h4 H2afx Hells Hspa1a Ifit1 Ifit2 Ifna9 Il1rap Il1rn Irf1 Isgf3g Lig1 Ly6d Man1b Mbd4 Mre11a Msh2 Msh3 Msh6 Mx1 Mx2 Myo6 Ndrg1 Nfkbiz Oas2 Oas3 Oasl2 Ogg1 Olfr1507 Olfr2 Olfr65 Olfr69…
27	GO:0006261 [7]: DNA-dependent DNA replication	17	17	811	14	11787	21.36	10.41	27.96	23.82	Ccne2 Cdc45l Gmnn Mcm2 Mcm3 Mcm4 Mcm5 Mcm6 Mcm7 Msh2 Msh3 Msh6 Pms2 Pold1 Prim1 Prim2 Rfc4
28	GO:0008152 [3]: metabolism	463	463	365	5139	6662	20.69	10.41	26.42	22.34	0610009D07Rik 1700113O17Rik 2310015I08Rik 2410004H02Rik 2610018G03Rik 2700067D09Rik 2700084L22Rik 5730420B22Rik AJ430384 Actl6a Acvr1b Adam8 Adamts8 Adar Adcy7 Aebp2 Agc1 Aire Ampd2 Anpep Aof2 Arg1 Ascc2 Asf1b Ash2l Atp6v1g1 Atpif1 Aurka Aurkb Axin1 B3gnt1 B3gnt3 B4galt6 B7h3 BC017634 BC031407 Banf1 Bard1 Basp1 Bbox1 Bbx Bcl3 Bhlhb2 Bhlhb3 Blm Bnc1 Brca1 Brca2 Brpf1 Brunol4 Bub1 Bub1b C1galt1 C43…
29	GO:0050789 [2]: regulation of biological process	221	221	607	2070	9731	16.59	10.41	22.38	18.35	2700067D09Rik Adcy7 Aebp2 Aire Anxa2 Aof2 Api5 Ascc2 Ash2l Atpif1 Aurkb Axin1 B7h3 BC031407 Bak1 Bard1 Basp1 Bbx Bcl2l11 Bcl3 Bhlhb2 Bhlhb3 Biklk Birc5 Bnc1 Bnipl Brca1 Brpf1 C430014D17Rik Cadps2 Cald1 Casp2 Casp7 Catnbip1 Cbfb Cbll1 Cbx1 Cbx2 Ccnc Cdc5l Cdca7 Cdkn2b Cdkn2d Cebpb Cebpd Chaf1b Cherp Chx10 Cic Cml2 Cnot4 Creb3l4 Crip2 Ctgf Cxcr4 Cyr61 Daxx Ddx20 Dlx5 Dnclc1 Dnmt1 Dnmt3a Edn2 Efna1 …
30	GO:0050791 [3]: regulation of physiological process	203	203	625	1857	9944	16.41	10.41	22.22	18.25	2700067D09Rik Aebp2 Aire Anxa2 Aof2 Api5 Ascc2 Ash2l Atpif1 B7h3 BC031407 Bak1 Bard1 Basp1 Bbx Bcl2l11 Bcl3 Bhlhb2 Bhlhb3 Biklk Birc5 Bnc1 Bnipl Brca1 Brpf1 C430014D17Rik Cadps2 Cald1 Casp2 Casp7 Cbfb Cbll1 Cbx1 Cbx2 Ccnc Cdc5l Cdca7 Cdkn2b Cdkn2d Cebpb Cebpd Chaf1b Cherp Chx10 Cic Cnot4 Creb3l4 Crip2 Cxcr4 Daxx Ddx20 Dlx5 Dnclc1 Dnmt1 Dnmt3a Edn2 Egr1 Ehf Elf3 Enpp1 Esrrg Ewsr1 Ezh2 Fanca Fhl2 F…
31	GO:0007154 [3]: cell communication	161	161	667	3448	8353	16.12	10.41	0.0	0.0	1700093E07Rik AW049765 Acvr1b Adam8 Adcy7 Agc1 Apc2 Arf1 Arf4l Arhgef1 Artn Axin1 Baiap1 Bcl9 Blnk Calm2 Camk1 Catnbip1 Cbll1 Ccl12 Ccl3 Ccl4 Ccl7 Ccl8 Celsr1 Celsr2 Chaf1b Cipp Cml2 Col11a1 Col16a1 Col4a5 Col8a1 Col9a3 Csnk2a2 Csnk2b Ctgf Cxcl5 Cxcr4 Cyr61 Ddah2 Ddr1 Depdc1a Dsc2 Dscr1l2 Dsg2 Dvl2 Ect2 Edg4 Edil3 Efna1 Epha2 Ephb3 Ephb4 Ephb6 F2rl1 Fbln2 Fgd1 Frk Gabrp Gad1 Gadd45b Gfra1 Gjb3 Gj…
32	GO:0019219 [5]: regulation of nucleobase, nucleoside, nucleotide and nucleic acid metabolism	163	163	665	1399	10402	15.87	10.41	21.75	17.83	2700067D09Rik Aebp2 Aire Aof2 Ascc2 Ash2l Atpif1 BC031407 Bard1 Basp1 Bbx Bcl3 Bhlhb2 Bhlhb3 Bnc1 Brpf1 C430014D17Rik Cbfb Cbx1 Cbx2 Ccnc Cdc5l Cdkn2b Cdkn2d Cebpb Cebpd Chaf1b Cherp Chx10 Cic Cnot4 Creb3l4 Daxx Ddx20 Dlx5 Dnmt1 Dnmt3a Egr1 Ehf Elf3 Esrrg Ewsr1 Ezh2 Fhl2 Foxc1 Foxm1 Foxp1 Foxq1 Gcl Gcn5l2 Gmnn Gtf2h4 Gtf2ird1 Hace1 Hdac6 Hdgfrp2 Hells Hkr3 Hmga1 Hmgb2 Hnrpab Hoxc13 Hr Ilf3 Irf1 I…
33	GO:0007165 [4]: signal transduction	130	130	698	2930	8871	15.79	10.41	0.0	0.0	1700093E07Rik AW049765 Acvr1b Adam8 Adcy7 Apc2 Arf1 Arf4l Arhgef1 Artn Axin1 Baiap1 Bcl9 Blnk Calm2 Camk1 Catnbip1 Ccl12 Ccl3 Ccl4 Ccl7 Ccl8 Celsr1 Celsr2 Chaf1b Cipp Csnk2a2 Csnk2b Ctgf Cxcl5 Cxcr4 Ddah2 Ddr1 Depdc1a Dscr1l2 Dvl2 Ect2 Edg4 Efna1 Epha2 Ephb3 Ephb4 Ephb6 F2rl1 Fgd1 Frk Gadd45b Gfra1 Gmip Gng13 Gpr35 Gpr87 Gps2 Gpsm2 Grb2 Grb7 Gsg2 Hbegf Hrh3 Il13ra1 Il1rap Il1rn Insr Iqgap1 Itgax …
34	GO:0045449 [6]: regulation of transcription	159	159	669	1396	10405	13.85	10.41	19.69	15.81	2700067D09Rik Aebp2 Aire Aof2 Ascc2 Ash2l BC031407 Bard1 Basp1 Bbx Bcl3 Bhlhb2 Bhlhb3 Bnc1 Brpf1 C430014D17Rik Cbfb Cbx1 Cbx2 Ccnc Cdc5l Cdkn2b Cdkn2d Cebpb Cebpd Chaf1b Cherp Chx10 Cic Cnot4 Creb3l4 Daxx Ddx20 Dlx5 Dnmt1 Dnmt3a Egr1 Ehf Elf3 Esrrg Ewsr1 Ezh2 Fhl2 Foxc1 Foxm1 Foxp1 Foxq1 Gcl Gcn5l2 Gtf2h4 Gtf2ird1 Hace1 Hdac6 Hdgfrp2 Hells Hkr3 Hmga1 Hmgb2 Hnrpab Hoxc13 Hr Ilf3 Irf1 Irf7 Irx1 Irx…
35	GO:0006350 [6]: transcription	163	163	665	1448	10353	13.61	10.41	19.44	15.6	2700067D09Rik Aebp2 Aire Aof2 Ascc2 Ash2l BC031407 Bard1 Basp1 Bbx Bcl3 Bhlhb2 Bhlhb3 Bnc1 Brpf1 C430014D17Rik Cbfb Cbx1 Cbx2 Ccnc Cdc5l Cdkn2b Cdkn2d Cebpb Cebpd Chaf1b Cherp Chx10 Cic Cnot4 Creb3l4 Daxx Ddx20 Dlx5 Dnmt1 Dnmt3a Egr1 Ehf Elf3 Esrrg Ewsr1 Ezh2 Fhl2 Foxc1 Foxm1 Foxp1 Foxq1 Gcl Gcn5l2 Gtf2h4 Gtf2ird1 Gtf3c2 Gtf3c5 Hace1 Hdac6 Hdgfrp2 Hells Hkr3 Hmga1 Hmgb2 Hnrpab Hoxc13 Hr Ilf3 Irf1…
36	GO:0019222 [4]: regulation of metabolism	168	168	660	1527	10274	12.74	10.41	18.53	14.74	2700067D09Rik Aebp2 Aire Aof2 Ascc2 Ash2l Atpif1 B7h3 BC031407 Bard1 Basp1 Bbx Bcl3 Bhlhb2 Bhlhb3 Bnc1 Brpf1 C430014D17Rik Cbfb Cbx1 Cbx2 Ccnc Cdc5l Cdkn2b Cdkn2d Cebpb Cebpd Chaf1b Cherp Chx10 Cic Cnot4 Creb3l4 Daxx Ddx20 Dlx5 Dnclc1 Dnmt1 Dnmt3a Egr1 Ehf Elf3 Esrrg Ewsr1 Ezh2 Fhl2 Foxc1 Foxm1 Foxp1 Foxq1 Gcl Gcn5l2 Gmnn Gtf2h4 Gtf2ird1 Hace1 Hdac6 Hdgfrp2 Hells Hkr3 Hmga1 Hmgb2 Hnrpab Hoxc13 Hr…
37	GO:0006355 [7]: regulation of transcription, DNA-dependent	154	154	674	1374	10427	12.24	10.41	18.05	14.38	2700067D09Rik Aebp2 Aire Aof2 Ascc2 Ash2l BC031407 Bard1 Basp1 Bbx Bcl3 Bhlhb2 Bhlhb3 Bnc1 Brpf1 C430014D17Rik Cbfb Cbx1 Cbx2 Ccnc Cdc5l Cdkn2b Cdkn2d Cebpb Cebpd Chaf1b Cherp Chx10 Cic Cnot4 Creb3l4 Daxx Ddx20 Dlx5 Dnmt1 Dnmt3a Egr1 Ehf Elf3 Esrrg Ewsr1 Ezh2 Fhl2 Foxc1 Foxm1 Foxp1 Foxq1 Gcn5l2 Gtf2h4 Gtf2ird1 Hace1 Hdac6 Hdgfrp2 Hells Hkr3 Hmga1 Hmgb2 Hnrpab Hoxc13 Hr Ilf3 Irf1 Irf7 Irx1 Irx2 Ir…
38	GO:0006281 [6]: DNA repair	28	28	800	100	11701	11.89	10.41	18.27	14.52	Brca1 Brca2 Chaf1b Fanca Gtf2h4 H2afx Hspa1a Lig1 Mbd4 Mre11a Msh2 Msh3 Msh6 Ogg1 Pms2 Pold1 Pole Pttg1 Rad1 Rad21 Rad51 Rad51c Rfc5 Slk Smarca3 Trpc2 Ung Xrcc1
39	GO:0006351 [7]: transcription, DNA-dependent	155	155	673	1400	10401	11.62	10.41	17.42	13.79	2700067D09Rik Aebp2 Aire Aof2 Ascc2 Ash2l BC031407 Bard1 Basp1 Bbx Bcl3 Bhlhb2 Bhlhb3 Bnc1 Brpf1 C430014D17Rik Cbfb Cbx1 Cbx2 Ccnc Cdc5l Cdkn2b Cdkn2d Cebpb Cebpd Chaf1b Cherp Chx10 Cic Cnot4 Creb3l4 Daxx Ddx20 Dlx5 Dnmt1 Dnmt3a Egr1 Ehf Elf3 Esrrg Ewsr1 Ezh2 Fhl2 Foxc1 Foxm1 Foxp1 Foxq1 Gcn5l2 Gtf2h4 Gtf2ird1 Hace1 Hdac6 Hdgfrp2 Hells Hkr3 Hmga1 Hmgb2 Hnrpab Hoxc13 Hr Ilf3 Irf1 Irf7 Irx1 Irx2 Ir…
40	GO:0006270 [8]: DNA replication initiation	8	8	820	2	11799	11.51	10.41	18.14	14.43	Ccne2 Cdc45l Mcm2 Mcm3 Mcm4 Mcm5 Mcm6 Mcm7
41	GO:0006974 [5]: response to DNA damage stimulus	29	29	799	120	11681	9.79	10.41	16.13	12.53	Brca1 Brca2 Chaf1b Chek1 Fanca Gtf2h4 H2afx Hspa1a Lig1 Mbd4 Mre11a Msh2 Msh3 Msh6 Ogg1 Pms2 Pold1 Pole Pttg1 Rad1 Rad21 Rad51 Rad51c Rfc5 Slk Smarca3 Trpc2 Ung Xrcc1
42	GO:0009719 [4]: response to endogenous stimulus	29	29	799	125	11676	9.06	10.41	15.38	11.82	Brca1 Brca2 Chaf1b Chek1 Fanca Gtf2h4 H2afx Hspa1a Lig1 Mbd4 Mre11a Msh2 Msh3 Msh6 Ogg1 Pms2 Pold1 Pole Pttg1 Rad1 Rad21 Rad51 Rad51c Rfc5 Slk Smarca3 Trpc2 Ung Xrcc1
43	GO:0006464 [7]: protein modification	115	115	713	1001	10800	8.79	10.41	14.62	11.08	2610018G03Rik 2700084L22Rik AJ430384 Acvr1b Aurka Aurkb B3gnt1 B3gnt3 BC017634 Bard1 Brca1 Bub1 Bub1b C1galt1 Camk1 Cdc20 Cdc25b Cdc25c Cdc2a Cdc7 Cdk2 Chek1 Chfr Cnot4 Cpe Csnk2a2 Ddost Ddr1 Dusp6 Dyrk1a Epha2 Ephb3 Ephb4 Ephb6 Ezh2 Fbxl14 Fbxl8 Fbxo11 Fbxw11 Frk Fzr1 G1p2 Galnt10 Galnt2 Gsg2 Hace1 Hat1 Hdac6 Ilf3 Insr Ltk Man1b Map4k4 Mapk13 Mapk7 Mast2 Melk Men1 Mtmr4 Nedd4l Nek1 Nek2 Nek4 Oas…
44	GO:0000074 [6]: regulation of cell cycle	39	39	789	236	11565	6.29	10.01	12.44	8.94	AA545217 Apc2 Brca1 Ccna2 Ccnb1-rs1 Ccnb2 Ccnc Ccne2 Ccnf Cdc2a Cdc45l Cdk2ap1 Cdkn2b Cdkn2d Chek1 Csnk2a2 Cxcl1 Ect2 Frk Gadd45b Gmnn H2afx Junb Mad2l1 Men1 Msh2 Mtbp Mybl2 Nusap1 Pycard Rbl1 Ris2 S100a6 Sfn Skp2 Tacc3 Tfdp1 Ube2c Yes1
45	GO:0006468 [8]: protein amino acid phosphorylation	55	55	773	409	11392	5.29	9.03	11.27	7.84	2610018G03Rik Acvr1b Aurka Aurkb BC017634 Bub1 Bub1b Camk1 Cdc2a Cdc7 Cdk2 Chek1 Csnk2a2 Ddr1 Dyrk1a Epha2 Ephb3 Ephb4 Ephb6 Frk Gsg2 Insr Ltk Map4k4 Mapk13 Mapk7 Mast2 Melk Nek1 Nek2 Nek4 Pak2 Pak3 Pask Pbk Pim2 Pkmyt1 Plk4 Prkcd Prkg2 Prkr Prkx Ptk2b Slk Smad1 Socs3 Stk23 Tec Tesk2 Tnk2 Ttk Tyro3 Vrk1 Wee1 Yes1
46	GO:0006323 [6]: DNA packaging	27	27	801	139	11662	5.28	9.03	11.51	8.04	1700113O17Rik Actl6a Asf1b Cbx1 Cbx2 Cdyl Ezh2 H2afv H2afx H2afy H2afz H3f3b Hat1 Hdac6 Hells Hist1h1e Hist1h4f Hmga1 Hmgb2 Hmgn1 Hmgn2 Mcm2 Men1 Smarca5 Suv39h1 Suv39h2 Suz12
47	GO:0007059 [7]: chromosome segregation	8	8	820	11	11790	4.69	8.33	11.25	7.84	Cenph Mad2l1 Nek2 Nusap1 Pttg1 Rad21 Stag1 Top2a
48	GO:0007017 [7]: microtubule-based process	23	23	805	115	11686	4.15	7.67	10.41	7.03	Birc5 Brca1 Cdca1 Dnalc4 Dnclc1 Hap1 Hdac6 Kif11 Kif20a Kif22 Kif2c Kif4 Kifc3 Mtap2 Nde1 Nusap1 Ranbp1 Stmn1 Tctex1 Tubb5 Tubb6 Tubgcp2 Tubgcp3
49	GO:0006091 [5]: generation of precursor metabolites and energy	10	10	818	420	11381	3.86	7.39	0.0	0.0	5730420B22Rik Cyba Cyp4f16 Eno2 Nqo1 Ppox Racgap1 Smox Txn1 Txnl1
50	GO:0006996 [5]: organelle organization and biogenesis	75	75	753	672	11129	3.22	6.75	9.0	5.79	1700113O17Rik Actl6a Asf1b Birc5 Brca1 Cbx1 Cbx2 Cdca1 Cdyl Celsr1 Coro1c Crb3 D16Bwg1547e Dbn1 Diap3 Dnalc4 Dnclc1 Espn Exosc8 Ezh2 Fgd1 Fliih H2afv H2afx H2afy H2afz H3f3b Hap1 Hdac6 Hells Hist1h1e Hist1h4f Hmga1 Hps1 Hps4 Hspa1a Kif11 Kif20a Kif22 Kif2c Kif4 Kifc3 Krt1-14 Krt1-17 Krt2-7 Llglh Mcm2 Men1 Mtap2 Myo10 Myo6 Myo9b Nde1 Nol5 Nrf1 Nusap1 Pxn Rad21 Ranbp1 Rpl36a Rpl37a Smarca5 Stmn1 Su…
51	GO:0045005 [8]: maintenance of fidelity during DNA-dependent DNA replication	5	5	823	3	11798	3.16	6.65	9.78	6.42	Msh2 Msh3 Msh6 Pms2 Pold1
52	GO:0016071 [6]: mRNA metabolism	33	33	795	219	11582	3.05	6.55	9.14	5.84	0610009D07Rik Adar Brunol4 Cherp Cpsf4 Cstf2 Ddx20 Dnd1 Gemin6 Hnrpab Lsm4 Lsm5 Magoh Nono Nxt1 Ppp1r8 Ptbp1 Pum2 Rad52b Rbm12 Rbm14 Rbm19 Rbm3 Rbm4 Rbmxrt Rnps1 Rod1 Sf3b1 Slbp Snrpb2 Snrpg Srrm1 Thoc4
53	GO:0006397 [7]: mRNA processing	32	32	796	210	11591	2.99	6.5	9.09	5.84	0610009D07Rik Adar Brunol4 Cherp Cpsf4 Cstf2 Ddx20 Dnd1 Gemin6 Hnrpab Lsm4 Lsm5 Magoh Nono Nxt1 Ppp1r8 Ptbp1 Rad52b Rbm12 Rbm14 Rbm19 Rbm3 Rbm4 Rbmxrt Rnps1 Rod1 Sf3b1 Slbp Snrpb2 Snrpg Srrm1 Thoc4
54	GO:0006333 [8]: chromatin assembly or disassembly	16	16	812	68	11733	2.92	6.38	9.26	5.93	1700113O17Rik Asf1b Cbx1 Cbx2 Cdyl H2afv H2afx H2afy H2afz H3f3b Hist1h1e Hist1h4f Mcm2 Smarca5 Suv39h1 Suv39h2
55	GO:0016310 [7]: phosphorylation	55	55	773	455	11346	2.81	6.22	8.68	5.49	2610018G03Rik Acvr1b Aurka Aurkb BC017634 Bub1 Bub1b Camk1 Cdc2a Cdc7 Cdk2 Chek1 Csnk2a2 Ddr1 Dyrk1a Epha2 Ephb3 Ephb4 Ephb6 Frk Gsg2 Insr Ltk Map4k4 Mapk13 Mapk7 Mast2 Melk Nek1 Nek2 Nek4 Pak2 Pak3 Pask Pbk Pim2 Pkmyt1 Plk4 Prkcd Prkg2 Prkr Prkx Ptk2b Slk Smad1 Socs3 Stk23 Tec Tesk2 Tnk2 Ttk Tyro3 Vrk1 Wee1 Yes1
56	GO:0042330 [5]: taxis	18	18	810	85	11716	2.77	6.22	9.07	5.84	Artn Ccl12 Ccl3 Ccl4 Ccl7 Ccl8 Cklf Cklfsf2a Cklfsf7 Cklfsf8 Cxcl10 Cxcl16 Cxcl5 Cxcr4 Cyr61 G1p2 Man1b Tlr3
57	GO:0006935 [6]: chemotaxis	18	18	810	85	11716	2.77	6.22	9.07	5.84	Artn Ccl12 Ccl3 Ccl4 Ccl7 Ccl8 Cklf Cklfsf2a Cklfsf7 Cklfsf8 Cxcl10 Cxcl16 Cxcl5 Cxcr4 Cyr61 G1p2 Man1b Tlr3
58	GO:0006793 [5]: phosphorus metabolism	63	63	765	548	11253	2.66	6.1	8.47	5.35	2610018G03Rik Acvr1b Aurka Aurkb BC017634 Bub1 Bub1b Camk1 Cdc25b Cdc25c Cdc2a Cdc7 Cdk2 Chek1 Csnk2a2 Ddr1 Dusp6 Dyrk1a Epha2 Ephb3 Ephb4 Ephb6 Frk Gsg2 Insr Ltk Map4k4 Mapk13 Mapk7 Mast2 Melk Mtmr4 Nek1 Nek2 Nek4 Pak2 Pak3 Pask Pbk Pim2 Pkmyt1 Plk4 Prkcd Prkg2 Prkr Prkx Ptk2b Ptpn2 Ptpn21 Ptpn23 Ptprs Slk Smad1 Socs3 Stk23 Tec Tesk2 Tnk2 Ttk Tyro3 Vrk1 Wee1 Yes1
59	GO:0006796 [6]: phosphate metabolism	63	63	765	548	11253	2.66	6.1	8.47	5.35	2610018G03Rik Acvr1b Aurka Aurkb BC017634 Bub1 Bub1b Camk1 Cdc25b Cdc25c Cdc2a Cdc7 Cdk2 Chek1 Csnk2a2 Ddr1 Dusp6 Dyrk1a Epha2 Ephb3 Ephb4 Ephb6 Frk Gsg2 Insr Ltk Map4k4 Mapk13 Mapk7 Mast2 Melk Mtmr4 Nek1 Nek2 Nek4 Pak2 Pak3 Pask Pbk Pim2 Pkmyt1 Plk4 Prkcd Prkg2 Prkr Prkx Ptk2b Ptpn2 Ptpn21 Ptpn23 Ptprs Slk Smad1 Socs3 Stk23 Tec Tesk2 Tnk2 Ttk Tyro3 Vrk1 Wee1 Yes1
60	GO:0000226 [8]: microtubule cytoskeleton organization and biogenesis	10	10	818	30	11771	2.1	5.44	8.55	5.39	Birc5 Brca1 Cdca1 Hdac6 Kif11 Mtap2 Nde1 Ranbp1 Tubgcp2 Tubgcp3
61	GO:0006396 [6]: RNA processing	37	37	791	274	11527	2.1	5.38	8.09	5.07	0610009D07Rik Adar Brunol4 Cherp Cpsf4 Cstf2 Ddx20 Ddx41 Dnd1 Exosc8 Gemin6 Hnrpab Lsm4 Lsm5 Magoh Nol5 Nono Nxt1 Ppp1r8 Ptbp1 Rad52b Rbm12 Rbm14 Rbm19 Rbm3 Rbm4 Rbmxrt Rnps1 Rod1 Sart3 Sf3b1 Slbp Snrpb2 Snrpg Srrm1 Thoc4 Wdr4
62	GO:0016043 [4]: cell organization and biogenesis	83	83	745	800	11001	2.0	5.33	7.65	4.75	1700113O17Rik Actl6a Asf1b Birc5 Brca1 Cbx1 Cbx2 Cdca1 Cdyl Celsr1 Coro1c Crb3 Ctgf Cyr61 D16Bwg1547e Dbn1 Ddx41 Diap3 Dnalc4 Dnclc1 Espn Exosc8 Ezh2 Fgd1 Fliih H2afv H2afx H2afy H2afz H3f3b Hap1 Hdac6 Hells Hist1h1e Hist1h4f Hmga1 Hps1 Hps4 Hspa1a Kif11 Kif20a Kif22 Kif2c Kif4 Kifc3 Klc3 Krt1-14 Krt1-17 Krt2-7 Llglh Mcm2 Men1 Mtap2 Myo10 Myo6 Myo9b Nde1 Nedd9 Nol5 Nrf1 Nusap1 Pml Pxn Rad21 Ranbp…
63	GO:0000375 [8]: RNA splicing, via transesterification reactions	26	26	802	167	11634	1.82	5.07	7.93	4.97	0610009D07Rik Brunol4 Cherp Cstf2 Dnd1 Gemin6 Hnrpab Lsm4 Lsm5 Magoh Nono Ppp1r8 Ptbp1 Rad52b Rbm12 Rbm14 Rbm19 Rbm3 Rbm4 Rbmxrt Rnps1 Sf3b1 Snrpb2 Snrpg Srrm1 Thoc4
64	GO:0000377 [9]: RNA splicing, via transesterification reactions with bulged adenosine as nucleophile	26	26	802	167	11634	1.82	5.07	7.93	4.97	0610009D07Rik Brunol4 Cherp Cstf2 Dnd1 Gemin6 Hnrpab Lsm4 Lsm5 Magoh Nono Ppp1r8 Ptbp1 Rad52b Rbm12 Rbm14 Rbm19 Rbm3 Rbm4 Rbmxrt Rnps1 Sf3b1 Snrpb2 Snrpg Srrm1 Thoc4
65	GO:0000398 [8]: nuclear mRNA splicing, via spliceosome	26	26	802	167	11634	1.82	5.07	7.93	4.97	0610009D07Rik Brunol4 Cherp Cstf2 Dnd1 Gemin6 Hnrpab Lsm4 Lsm5 Magoh Nono Ppp1r8 Ptbp1 Rad52b Rbm12 Rbm14 Rbm19 Rbm3 Rbm4 Rbmxrt Rnps1 Sf3b1 Snrpb2 Snrpg Srrm1 Thoc4
66	GO:0009987 [2]: cellular process	723	723	105	9816	1985	1.62	4.89	7.07	4.29	0610009D07Rik 1700093E07Rik 1700113O17Rik 2310015I08Rik 2610018G03Rik 2700067D09Rik 2700084L22Rik 2810406C15Rik 5430413I02Rik 5730420B22Rik 5830426I05Rik 5930412E23Rik AA545217 AI848100 AJ430384 AW049765 Abcc1 Abcg1 Actl6a Acvr1b Adam8 Adamts8 Adar Adcy7 Aebp2 Agc1 Aire Ampd2 Anpep Anxa2 Aof2 Ap1s1 Ap4m1 Apc2 Api5 Aqp3 Arf1 Arf4l Arg1 Arhgef1 Arid5a Arl6ip1 Artn Ascc2 Asf1b Ash2l Atp6v1g1 Atpif1 …
67	GO:0007010 [6]: cytoskeleton organization and biogenesis	40	40	788	315	11486	1.58	4.84	7.51	4.67	Birc5 Brca1 Cdca1 Celsr1 Coro1c Crb3 Dbn1 Diap3 Dnalc4 Dnclc1 Espn Fgd1 Fliih Hap1 Hdac6 Kif11 Kif20a Kif22 Kif2c Kif4 Kifc3 Krt1-14 Krt1-17 Krt2-7 Llglh Mtap2 Myo10 Myo6 Myo9b Nde1 Nusap1 Pxn Ranbp1 Stmn1 Tctex1 Tmsb10 Tubb5 Tubb6 Tubgcp2 Tubgcp3
68	GO:0048013 [8]: ephrin receptor signaling pathway	3	3	825	0	11801	1.52	4.78	8.18	5.14	Efna1 Epha2 Tiam1
69	GO:0000070 [9]: mitotic sister chromatid segregation	3	3	825	0	11801	1.52	4.78	8.18	5.14	Mad2l1 Nek2 Nusap1
70	GO:0000090 [9]: mitotic anaphase	3	3	825	0	11801	1.52	4.78	8.18	5.14	Mad2l1 Nek2 Nusap1
71	GO:0000819 [8]: sister chromatid segregation	3	3	825	0	11801	1.52	4.78	8.18	5.14	Mad2l1 Nek2 Nusap1
72	GO:0016070 [5]: RNA metabolism	41	41	787	327	11474	1.52	4.78	7.44	4.63	0610009D07Rik Adar Brunol4 Cherp Cic Cpsf4 Cstf2 Ddx20 Ddx41 Dnd1 Dut Exosc8 Gemin6 Hnrpab Lsm4 Lsm5 Magoh Nol5 Nono Nxt1 Ppp1r8 Ptbp1 Pum2 Rad52b Rbm12 Rbm14 Rbm19 Rbm3 Rbm4 Rbmxrt Rnps1 Rod1 Sart3 Sf3b1 Slbp Snrpb2 Snrpg Srrm1 Thoc4 Wdr4 Yars
73	GO:0008380 [7]: RNA splicing	26	26	802	171	11630	1.51	4.78	7.61	4.72	0610009D07Rik Brunol4 Cherp Cstf2 Dnd1 Gemin6 Hnrpab Lsm4 Lsm5 Magoh Nono Ppp1r8 Ptbp1 Rad52b Rbm12 Rbm14 Rbm19 Rbm3 Rbm4 Rbmxrt Rnps1 Sf3b1 Snrpb2 Snrpg Srrm1 Thoc4
74	GO:0006310 [6]: DNA recombination	9	9	819	27	11774	1.37	4.64	7.81	4.89	Banf1 H2afx Lig1 Msh2 Msh6 Rad51 Rad51ap1 Rad51c Topbp1
75	GO:0006325 [7]: establishment and/or maintenance of chromatin architecture	22	22	806	135	11666	1.3	4.6	7.45	4.63	1700113O17Rik Actl6a Asf1b Cbx1 Cbx2 Cdyl Ezh2 H2afv H2afx H2afy H2afz H3f3b Hdac6 Hells Hist1h1e Hist1h4f Mcm2 Men1 Smarca5 Suv39h1 Suv39h2 Suz12
76	GO:0007051 [8]: spindle organization and biogenesis	5	5	823	6	11795	1.25	4.52	7.83	4.89	Nde1 Nusap1 Ranbp1 Stmn1 Tubb5
77	GO:0006968 [4]: cellular defense response	3	3	825	201	11600	1.07	4.31	0.0	0.0	B7h3 Il1rap Irf1
78	GO:0007582 [2]: physiological process	705	705	123	9570	2231	0.98	4.28	6.33	3.65	0610009D07Rik 1700093E07Rik 1700113O17Rik 2310015I08Rik 2410004H02Rik 2610018G03Rik 2700067D09Rik 2700084L22Rik 2810406C15Rik 5430413I02Rik 5730420B22Rik 5830426I05Rik 5930412E23Rik AA545217 AI848100 AJ430384 Abcc1 Abcg1 Actl6a Acvr1b Adam8 Adamts8 Adar Adcy7 Aebp2 Agc1 Aire Ampd2 Anpep Anxa2 Aof2 Ap1s1 Ap4m1 Apc2 Api5 Aqp3 Arf1 Arf4l Arg1 Arid5a Arl6ip1 Ars2 Artn Ascc2 Asf1b Ash2l Atp6v1g1 Atpif…
79	GO:0006298 [7]: mismatch repair	4	4	824	3	11798	0.9	4.16	7.51	4.67	Msh2 Msh3 Msh6 Pms2
80	GO:0007052 [9]: mitotic spindle organization and biogenesis	4	4	824	3	11798	0.9	4.16	7.51	4.67	Nde1 Nusap1 Stmn1 Tubb5
81	GO:0015672 [7]: monovalent inorganic cation transport	4	4	824	220	11581	0.8	4.04	0.0	0.0	Atp6v1g1 Kcna4 Kcnd2 Slc5a8
82	GO:0007126 [8]: meiosis	10	10	818	37	11764	0.77	3.99	7.16	4.36	Fanca Mki67 Mre11a Msh3 Nek2 Pms2 Pttg1 Rad51 Rpa1 Topbp1
83	GO:0007001 [7]: chromosome organization and biogenesis (sensu Eukaryota)	28	28	800	206	11595	0.52	3.78	6.53	3.83	1700113O17Rik Actl6a Asf1b Cbx1 Cbx2 Cdyl Ezh2 H2afv H2afx H2afy H2afz H3f3b Hdac6 Hells Hist1h1e Hist1h4f Hmga1 Hspa1a Mcm2 Men1 Rad21 Smarca5 Suv39h1 Suv39h2 Suz12 Terf1 Tinf2 Wrn
84	GO:0000072 [7]: M phase specific microtubule process	4	4	824	4	11797	0.27	3.52	6.87	4.12	Brca1 Cdca1 Kif11 Ranbp1
85	GO:0006857 [6]: oligopeptide transport	4	4	824	4	11797	0.27	3.52	6.87	4.12	Slc15a1 Slc15a3 Slc15a4 Tap1
86	GO:0051276 [6]: chromosome organization and biogenesis	28	28	800	211	11590	0.23	3.47	6.22	3.55	1700113O17Rik Actl6a Asf1b Cbx1 Cbx2 Cdyl Ezh2 H2afv H2afx H2afy H2afz H3f3b Hdac6 Hells Hist1h1e Hist1h4f Hmga1 Hspa1a Mcm2 Men1 Rad21 Smarca5 Suv39h1 Suv39h2 Suz12 Terf1 Tinf2 Wrn
87	GO:0051053 [7]: negative regulation of DNA metabolism	3	3	825	1	11800	0.21	3.47	6.84	4.12	Gmnn Msh2 Msh6
88	GO:0006271 [8]: DNA strand elongation	3	3	825	1	11800	0.21	3.47	6.84	4.12	Prim1 Prim2 Rfc4
89	GO:0044267 [6]: cellular protein metabolism	173	173	655	2036	9765	0.08	3.32	5.28	2.83	1700113O17Rik 2310015I08Rik 2610018G03Rik 2700084L22Rik AJ430384 Acvr1b Adam8 Adamts8 Agc1 Anpep Asf1b Aurka Aurkb B3gnt1 B3gnt3 B7h3 BC017634 Bard1 Brca1 Brunol4 Bub1 Bub1b C1galt1 Camk1 Capn10 Casp2 Casp7 Cdc20 Cdc25b Cdc25c Cdc2a Cdc7 Cdk2 Cebpb Chek1 Chfr Cic Cnot4 Col11a1 Cpe Csnk2a2 Ctss Ddost Ddr1 Dnajc2 Dnajc9 Dusp6 Dyrk1a Eefsec Eif2b2 Epha2 Ephb3 Ephb4 Ephb6 Ezh2 Fbxl14 Fbxl8 Fbxo11 Fbx…
90	GO:0019538 [5]: protein metabolism	174	174	654	2056	9745	-0.02	0.0	5.16	2.72	1700113O17Rik 2310015I08Rik 2610018G03Rik 2700084L22Rik AJ430384 Acvr1b Adam8 Adamts8 Agc1 Anpep Asf1b Aurka Aurkb Axin1 B3gnt1 B3gnt3 B7h3 BC017634 Bard1 Brca1 Brunol4 Bub1 Bub1b C1galt1 Camk1 Capn10 Casp2 Casp7 Cdc20 Cdc25b Cdc25c Cdc2a Cdc7 Cdk2 Cebpb Chek1 Chfr Cic Cnot4 Col11a1 Cpe Csnk2a2 Ctss Ddost Ddr1 Dnajc2 Dnajc9 Dusp6 Dyrk1a Eefsec Eif2b2 Epha2 Ephb3 Ephb4 Ephb6 Ezh2 Fbxl14 Fbxl8 Fbxo…
91	GO:0006812 [6]: cation transport	12	12	816	365	11436	-0.13	0.0	0.0	0.0	Atp6v1g1 Cacnb3 Clic1 Itpr3 Kcna4 Kcnd2 Sfxn3 Slc41a2 Slc5a8 Trpc2 Trpc5 Trpv6
92	GO:0012502 [7]: induction of programmed cell death	13	13	815	68	11733	-0.15	0.0	6.11	3.49	Biklk Bnipl Brca1 Casp2 Casp7 Cebpb Mbd4 Msh6 Ngfrap1 Perp Pycard Rnf7 Siva
93	GO:0006917 [8]: induction of apoptosis	13	13	815	68	11733	-0.15	0.0	6.11	3.49	Biklk Bnipl Brca1 Casp2 Casp7 Cebpb Mbd4 Msh6 Ngfrap1 Perp Pycard Rnf7 Siva
94	GO:0015833 [5]: peptide transport	4	4	824	5	11796	-0.25	0.0	6.34	3.65	Slc15a1 Slc15a3 Slc15a4 Tap1
95	GO:0015931 [5]: nucleobase, nucleoside, nucleotide and nucleic acid transport	7	7	821	22	11779	-0.33	0.0	6.11	3.49	Khdrbs1 Magoh Nup133 Nxt1 Slc29a1 Slc29a2 Thoc4
96	GO:0001503 [5]: ossification	9	9	819	38	11763	-0.56	0.0	5.79	3.2	B7h3 Cbfb Ctgf Enpp1 Foxc1 Mglap Ptger4 Tuft1 Wnt7b
97	GO:0043065 [7]: positive regulation of apoptosis	14	14	814	82	11719	-0.62	0.0	5.57	3.0	Bcl2l11 Biklk Bnipl Brca1 Casp2 Casp7 Cebpb Mbd4 Msh6 Ngfrap1 Perp Pycard Rnf7 Siva
98	GO:0051052 [6]: regulation of DNA metabolism	3	3	825	2	11799	-0.64	0.0	5.98	3.38	Gmnn Msh2 Msh6
99	GO:0007098 [8]: centrosome cycle	3	3	825	2	11799	-0.64	0.0	5.98	3.38	Brca1 Kif11 Ranbp1
100	GO:0043068 [6]: positive regulation of programmed cell death	14	14	814	83	11718	-0.72	0.0	5.47	2.97	Bcl2l11 Biklk Bnipl Brca1 Casp2 Casp7 Cebpb Mbd4 Msh6 Ngfrap1 Perp Pycard Rnf7 Siva
101	GO:0044262 [6]: cellular carbohydrate metabolism	4	4	824	189	11612	-0.73	0.0	0.0	0.0	Agc1 Col11a1 Eno2 Hs2st1
102	GO:0016055 [6]: Wnt receptor signaling pathway	13	13	815	74	11727	-0.75	0.0	5.47	2.97	Apc2 Axin1 Bcl9 Catnbip1 Csnk2a2 Csnk2b Dvl2 Slc9a3r1 Tcf7 Tle6 Wnt10a Wnt5b Wnt7b
103	GO:0030001 [7]: metal ion transport	9	9	819	289	11512	-0.82	0.0	0.0	0.0	Cacnb3 Clic1 Kcna4 Kcnd2 Sfxn3 Slc5a8 Trpc2 Trpc5 Trpv6
104	GO:0015980 [6]: energy derivation by oxidation of organic compounds	1	1	827	115	11686	-0.86	0.0	0.0	0.0	Eno2
105	GO:0007275 [2]: development	129	129	699	1509	10292	-0.87	0.0	4.32	2.1	1700017G21Rik 2900073G15Rik 5830426I05Rik Acvr1b Agc1 Anpep Anxa2 Arc Artn Aurkb Axin1 B7h3 Birc5 Brca1 Cald1 Catnbip1 Cbfb Ccnf Cebpb Celsr1 Celsr2 Cenpf Chl1 Chx10 Col11a1 Crb3 Crip2 Cryba4 Cst6 Ctgf Cxcr4 Cyr61 Dbn1 Ddx41 Dlx5 Dnclc1 Dnmt1 Dnmt3a Dpysl5 Dvl2 Edil3 Efhd2 Efna1 Efnb1 Egr1 Elf3 Enpp1 Epha2 Ephb3 Ezh2 F730004D16Rik Fanca Fbn2 Fliih Foxc1 Foxq1 Gadd45b Gcl Gfra1 Gmnn Gtf2ird1 H2afx…
106	GO:0000004 [2]: biological_process unknown	49	49	779	962	10839	-0.99	0.0	0.01	0.0	2610016C23Rik A330049M08Rik AL033314 AW494914 Anxa9 Arhgef16 Arhgef5 Arrdc1 Banp C1qdc1 Camsap1 Ccdc2 Cd2ap Cdca4 Cilp2 Ckap2 Ckap4 Cotl1 Ctdp1 Dom3z Donson Dullard Eppb9 Fntb Gbl Gnb1l Hn1 Igsf8 Ikbkap Katnb1 Litaf Msi2h Otoa Pdlim5 Pqbp1 Prdx4 Sca7 Slc23a3 Spata6 Tcfl5 Tenc1 Tera Tipin Tjp4 Tmem2 Tmepai Tscot Ypel1 Zswim6
107	GO:0019752 [6]: carboxylic acid metabolism	10	10	818	303	11498	-1.0	0.0	0.0	0.0	Arg1 Bbox1 Cic Ddah2 Gad1 Gatm Mthfd2 Prkag1 Slc27a3 Yars
108	GO:0006082 [5]: organic acid metabolism	10	10	818	303	11498	-1.0	0.0	0.0	0.0	Arg1 Bbox1 Cic Ddah2 Gad1 Gatm Mthfd2 Prkag1 Slc27a3 Yars
109	GO:0006118 [6]: electron transport	9	9	819	283	11518	-1.04	0.0	0.0	0.0	5730420B22Rik Cyba Cyp4f16 Nqo1 Ppox Racgap1 Smox Txn1 Txnl1
110	GO:0006913 [6]: nucleocytoplasmic transport	12	12	816	68	11733	-1.05	0.0	5.17	2.73	Camk1 Khdrbs1 Kpna2 Magoh Nol5 Nup155 Nutf2 Nxt1 Ranbp17 Tacc3 Thoc4 Xpo1
111	GO:0030261 [7]: chromosome condensation	4	4	824	7	11794	-1.08	0.0	5.48	2.97	2810406C15Rik Brrn1 Nusap1 Top2a
112	GO:0007242 [5]: intracellular signaling cascade	59	59	769	612	11189	-1.13	0.0	4.39	2.15	1700093E07Rik AW049765 Adcy7 Arf1 Arf4l Arhgef1 Baiap1 Blnk Cipp Ddah2 Depdc1a Dscr1l2 Dvl2 Ect2 Efna1 Fgd1 Frk Gadd45b Gmip Gng13 Gps2 Grb2 Grb7 Iqgap1 Mast2 Mras Mt2 Myo9b Pdlim4 Pik3r2 Prkcd Ptger4 Pxn Rab11b Rab27b Rab4b Racgap1 Ralgds Rasal1 Rgnef Rhoc Rhod Scrib Sh3bp2 Slc9a3r1 Smad1 Snip1 Snx12 Snx16 Socs3 Socs5 Sos1 Stat6 Stmn1 Tec Tiam1 Tiam2 Trpc2 Yes1
113	GO:0043207 [5]: response to external biotic stimulus	23	23	805	529	11272	-1.15	0.0	0.01	0.0	Aire B7h3 C1qa C1qb Ccl12 Ccl3 Ccl4 Ccl7 Ccl8 Chi3l3 Cxcl1 Cxcl10 Cxcl5 Il1rap Irf1 Mx1 Mx2 Nfkbiz Pla2g7 Prkcd Ptx3 Pycard Tlr3
114	GO:0043118 [4]: negative regulation of physiological process	29	29	799	250	11551	-1.16	0.0	4.68	2.29	Anxa2 Api5 Atpif1 B7h3 Bhlhb2 Bhlhb3 Birc5 Casp2 Cebpb Cherp Ddx20 Dnclc1 Enpp1 Foxp1 Frk Gmnn Hells Khdrbs1 Msh2 Msh6 Mtbp Nab2 Pim2 Pou2f1 Rnf7 Sin3a Tacc3 Tcfcp2l1 Zfp278
115	GO:0044255 [5]: cellular lipid metabolism	12	12	816	335	11466	-1.18	0.0	0.0	0.0	B4galt6 Ch25h Hmgcr Pbx1 Pigf Pip5k1b Prkag1 Rbp1 Slc27a3 Srebf2 Stard3 Sult2b1
116	GO:0045669 [6]: positive regulation of osteoblast differentiation	2	2	826	0	11801	-1.2	0.0	5.45	2.97	B7h3 Wnt7b
117	GO:0045910 [8]: negative regulation of DNA recombination	2	2	826	0	11801	-1.2	0.0	5.45	2.97	Msh2 Msh6
118	GO:0000018 [7]: regulation of DNA recombination	2	2	826	0	11801	-1.2	0.0	5.45	2.97	Msh2 Msh6
119	GO:0007090 [8]: regulation of S phase of mitotic cell cycle	2	2	826	0	11801	-1.2	0.0	5.45	2.97	AA545217 Ris2
120	GO:0007100 [9]: mitotic centrosome separation	2	2	826	0	11801	-1.2	0.0	5.45	2.97	Kif11 Ranbp1
121	GO:0046849 [4]: bone remodeling	9	9	819	43	11758	-1.22	0.0	5.09	2.66	B7h3 Cbfb Ctgf Enpp1 Foxc1 Mglap Ptger4 Tuft1 Wnt7b
122	GO:0006334 [8]: nucleosome assembly	10	10	818	52	11749	-1.26	0.0	5.01	2.6	1700113O17Rik Asf1b H2afv H2afx H2afy H2afz H3f3b Hist1h1e Hist1h4f Mcm2
123	GO:0030199 [5]: collagen fibril organization	3	3	825	3	11798	-1.26	0.0	5.33	2.86	Agc1 Anxa2 Col11a1
124	GO:0019226 [5]: transmission of nerve impulse	3	3	825	154	11647	-1.36	0.0	0.0	0.0	Gabrp Gad1 Slc5a8
125	GO:0006629 [5]: lipid metabolism	17	17	811	417	11384	-1.39	0.0	0.01	0.0	B4galt6 Ch25h Hmgcr Il1rn Pafah1b3 Pbx1 Pigf Pip5k1b Pla2g7 Plcg2 Pld3 Prkag1 Rbp1 Slc27a3 Srebf2 Stard3 Sult2b1
126	GO:0006915 [6]: apoptosis	35	35	793	327	11474	-1.42	0.0	4.31	2.1	Api5 Bak1 Bcl2l11 Biklk Birc5 Bnipl Brca1 Casp2 Casp7 Cebpb Daxx Ddx41 Gadd45b Hells Lgals7 Mbd4 Msh6 Ngfrap1 Pdcd1 Pdcd6ip Perp Pim2 Pycard Rad21 Rnf7 Siah2 Siva Tcf7 Tfdp1 Tnfrsf12a Tnfsf10 Tradd Txnl1 Unc5c Yars
127	GO:0007169 [7]: transmembrane receptor protein tyrosine kinase signaling pathway	13	13	815	82	11719	-1.43	0.0	4.72	2.32	Ctgf Ddr1 Efna1 Epha2 Ephb3 Ephb4 Ephb6 Gfra1 Hbegf Insr Ltk Socs3 Tiam1
128	GO:0006461 [7]: protein complex assembly	13	13	815	83	11718	-1.51	0.0	4.64	2.25	1700113O17Rik Asf1b Brunol4 Gemin6 H2afv H2afx H2afy H2afz H3f3b Hist1h1e Hist1h4f Mcm2 Sema4d
129	GO:0009892 [5]: negative regulation of metabolism	17	17	811	125	11676	-1.57	0.0	4.46	2.15	Atpif1 B7h3 Bhlhb2 Bhlhb3 Ddx20 Dnclc1 Foxp1 Gmnn Hells Khdrbs1 Msh2 Msh6 Nab2 Pou2f1 Sin3a Tcfcp2l1 Zfp278
130	GO:0051242 [5]: positive regulation of cellular physiological process	20	20	808	158	11643	-1.6	0.0	4.36	2.14	Bcl2l11 Biklk Bnipl Brca1 Cadps2 Casp2 Casp7 Cbll1 Cebpb Crip2 Mbd4 Msh6 Ngfrap1 Perp Ptx3 Pura Pycard Rnf7 Siva Ube2c
131	GO:0009613 [5]: response to pest, pathogen or parasite	22	22	806	494	11307	-1.61	0.0	0.01	0.0	Aire B7h3 C1qa C1qb Ccl12 Ccl3 Ccl4 Ccl7 Ccl8 Chi3l3 Cxcl1 Cxcl10 Cxcl5 Il1rap Irf1 Mx1 Mx2 Nfkbiz Pla2g7 Prkcd Pycard Tlr3
132	GO:0009607 [4]: response to biotic stimulus	50	50	778	944	10857	-1.63	0.0	0.02	0.0	Aire B7h3 Blnk Bst1 C1qa C1qb Cbfb Ccl12 Ccl3 Ccl4 Ccl7 Ccl8 Cebpb Chi3l3 Cxcl1 Cxcl10 Cxcl16 Cxcl5 Cxcr4 Egr1 G1p2 Hells Hspa1a Ifit1 Ifit2 Ifna9 Il1rap Il1rn Irf1 Isgf3g Ly6d Mx1 Mx2 Ndrg1 Nfkbiz Oas2 Oas3 Oasl2 Pla2g7 Prkcd Prkr Ptx3 Pycard Tacstd1 Tacstd2 Tap1 Tlr3 Tmed1 Tnfsf10 Tnfsf8
133	GO:0012501 [5]: programmed cell death	35	35	793	333	11468	-1.63	0.0	4.08	1.91	Api5 Bak1 Bcl2l11 Biklk Birc5 Bnipl Brca1 Casp2 Casp7 Cebpb Daxx Ddx41 Gadd45b Hells Lgals7 Mbd4 Msh6 Ngfrap1 Pdcd1 Pdcd6ip Perp Pim2 Pycard Rad21 Rnf7 Siah2 Siva Tcf7 Tfdp1 Tnfrsf12a Tnfsf10 Tradd Txnl1 Unc5c Yars
134	GO:0043170 [4]: macromolecule metabolism	184	184	644	2312	9489	-1.64	0.0	3.27	1.44	1700113O17Rik 2310015I08Rik 2610018G03Rik 2700084L22Rik AJ430384 Acvr1b Adam8 Adamts8 Agc1 Anpep Asf1b Aurka Aurkb Axin1 B3gnt1 B3gnt3 B4galt6 B7h3 BC017634 Bard1 Brca1 Brunol4 Bub1 Bub1b C1galt1 Camk1 Capn10 Casp2 Casp7 Cdc20 Cdc25b Cdc25c Cdc2a Cdc7 Cdk2 Cebpb Chek1 Chfr Cic Cnot4 Col11a1 Cpe Csnk2a2 Ctss Ddost Ddr1 Dnajc2 Dnajc9 Dusp6 Dyrk1a Eefsec Eif2b2 Eno2 Epha2 Ephb3 Ephb4 Ephb6 Ezh2 Fbxl…
135	GO:0045934 [6]: negative regulation of nucleobase, nucleoside, nucleotide and nucleic acid metabolism	15	15	813	107	11694	-1.76	0.0	4.3	2.1	Atpif1 Bhlhb2 Bhlhb3 Ddx20 Foxp1 Gmnn Hells Khdrbs1 Msh2 Msh6 Nab2 Pou2f1 Sin3a Tcfcp2l1 Zfp278
136	GO:0044248 [5]: cellular catabolism	31	31	797	635	11166	-1.77	0.0	0.01	0.0	2310015I08Rik Adam8 Adamts8 Anpep Arg1 Capn10 Casp2 Casp7 Cpe Ctss Ddah2 Eno2 Hdac6 Klk10 Lsm5 Metap1 Mmp14 Ppp1r8 Prss18 Psma5 Ptpn21 Senp1 Siah2 Skp2 Smox Spag5 Ube2c Usp18 Usp21 Wdr31 Xpnpep1
137	GO:0006631 [6]: fatty acid metabolism	2	2	826	123	11678	-1.79	0.0	0.0	0.0	Prkag1 Slc27a3
138	GO:0006813 [8]: potassium ion transport	2	2	826	122	11679	-1.84	0.0	0.0	0.0	Kcna4 Kcnd2
139	GO:0051169 [6]: nuclear transport	10	10	818	58	11743	-1.85	0.0	4.37	2.14	Khdrbs1 Kpna2 Magoh Nol5 Nutf2 Nxt1 Ranbp17 Tacc3 Thoc4 Xpo1
140	GO:0006066 [5]: alcohol metabolism	4	4	824	163	11638	-1.93	0.0	0.0	0.0	Ch25h Eno2 Hmgcr Srebf2
141	GO:0009056 [4]: catabolism	36	36	792	707	11094	-1.93	0.0	0.02	0.0	2310015I08Rik Adam8 Adamts8 Anpep Arg1 Axin1 Capn10 Casp2 Casp7 Cpe Ctss Ddah2 Eno2 Hdac6 Klk10 Lsm5 Metap1 Mmp14 Pafah1b3 Pla2g7 Plcg2 Pld3 Ppp1r8 Prss18 Psma5 Ptpn21 Senp1 Siah2 Skp2 Smox Spag5 Ube2c Usp18 Usp21 Wdr31 Xpnpep1
142	GO:0051244 [4]: regulation of cellular physiological process	38	38	790	380	11421	-1.94	0.0	3.68	1.73	Api5 B7h3 Bak1 Bcl2l11 Biklk Birc5 Bnipl Brca1 Cadps2 Casp2 Casp7 Cbll1 Cdca7 Cebpb Cherp Crip2 Cxcr4 Fanca Frk Hells Khdrbs1 Mbd4 Msh6 Mtbp Ngfrap1 Perp Pim2 Ptx3 Pura Pycard Rnf7 Siva Stat6 Tacc3 Tcf7 Tradd Ube2c Unc5c
143	GO:0044260 [5]: cellular macromolecule metabolism	174	174	654	2205	9596	-1.97	0.0	2.9	1.3	1700113O17Rik 2310015I08Rik 2610018G03Rik 2700084L22Rik AJ430384 Acvr1b Adam8 Adamts8 Agc1 Anpep Asf1b Aurka Aurkb B3gnt1 B3gnt3 B7h3 BC017634 Bard1 Brca1 Brunol4 Bub1 Bub1b C1galt1 Camk1 Capn10 Casp2 Casp7 Cdc20 Cdc25b Cdc25c Cdc2a Cdc7 Cdk2 Cebpb Chek1 Chfr Cic Cnot4 Col11a1 Cpe Csnk2a2 Ctss Ddost Ddr1 Dnajc2 Dnajc9 Dusp6 Dyrk1a Eefsec Eif2b2 Eno2 Epha2 Ephb3 Ephb4 Ephb6 Ezh2 Fbxl14 Fbxl8 Fbxo1…
144	GO:0009653 [3]: morphogenesis	87	87	741	1019	10782	-1.98	0.0	3.22	1.42	2900073G15Rik Agc1 Anpep Anxa2 Arc Artn B7h3 Cald1 Cbfb Ccnf Cebpb Celsr1 Cenpf Chl1 Chx10 Col11a1 Crb3 Crip2 Cryba4 Cst6 Ctgf Cxcr4 Cyr61 Dbn1 Ddx41 Dlx5 Dnclc1 Dpysl5 Dvl2 Efhd2 Efna1 Efnb1 Egr1 Elf3 Enpp1 Ephb3 F730004D16Rik Fanca Fbn2 Foxc1 Foxq1 Gfra1 Gmnn Hells Hoxc13 Id2 Igsf4a Igsf9 Insr Klc3 Kntc2 Krt1-14 Krt1-17 Lamr1 Lhx2 Llglh Ltap Mapk7 Mglap Mtap2 Nde1 Nedd9 Nol5 Ovol1 Pbx1 Plxnb2 P…
145	GO:0030278 [6]: regulation of ossification	4	4	824	10	11791	-1.98	0.0	4.53	2.15	B7h3 Enpp1 Mglap Ptger4
146	GO:0006807 [4]: nitrogen compound metabolism	5	5	823	17	11784	-2.05	0.0	4.39	2.15	Arg1 Ddah2 Dnclc1 Ptx3 Sema4d
147	GO:0007268 [6]: synaptic transmission	3	3	825	139	11662	-2.08	0.0	0.0	0.0	Gabrp Gad1 Slc5a8
148	GO:0045786 [7]: negative regulation of cell cycle	8	8	820	42	11759	-2.09	0.0	4.18	2.0	Apc2 Brca1 Cdk2ap1 Cdkn2b Cdkn2d Mad2l1 Pycard Rbl1
149	GO:0006811 [5]: ion transport	26	26	802	539	11262	-2.1	0.0	0.02	0.0	Atp6v1g1 C1qa C1qb Cacnb3 Clcn2 Clic1 Col11a1 Col8a1 Fxyd3 Fxyd6 Gabrp Itpr3 Kcna4 Kcnd2 Msr1 Sfxn3 Slc16a3 Slc41a2 Slc4a2 Slc5a8 Slco1a5 Slco1a6 Slco3a1 Trpc2 Trpc5 Trpv6
150	GO:0005996 [6]: monosaccharide metabolism	1	1	827	93	11708	-2.15	0.0	0.0	0.0	Eno2
151	GO:0000088 [9]: mitotic prophase	3	3	825	5	11796	-2.16	0.0	4.4	2.15	2810406C15Rik Brrn1 Nusap1
152	GO:0007076 [8]: mitotic chromosome condensation	3	3	825	5	11796	-2.16	0.0	4.4	2.15	2810406C15Rik Brrn1 Nusap1
153	GO:0009888 [5]: histogenesis	9	9	819	52	11749	-2.17	0.0	4.06	1.91	Agc1 Arc Col11a1 Cst6 Ctgf Krt1-14 Krt1-17 Lhx2 Ovol1
154	GO:0046850 [5]: regulation of bone remodeling	4	4	824	11	11790	-2.22	0.0	4.27	2.08	B7h3 Enpp1 Mglap Ptger4
155	GO:0045428 [6]: regulation of nitric oxide biosynthesis	2	2	826	1	11800	-2.23	0.0	4.4	2.15	Dnclc1 Ptx3
156	GO:0051225 [9]: spindle assembly	2	2	826	1	11800	-2.23	0.0	4.4	2.15	Nde1 Tubb5
157	GO:0051227 [10]: mitotic spindle assembly	2	2	826	1	11800	-2.23	0.0	4.4	2.15	Nde1 Tubb5
158	GO:0000012 [7]: single strand break repair	2	2	826	1	11800	-2.23	0.0	4.4	2.15	Trpc2 Xrcc1
159	GO:0006269 [10]: DNA replication, synthesis of RNA primer	2	2	826	1	11800	-2.23	0.0	4.4	2.15	Prim1 Prim2
160	GO:0006273 [9]: lagging strand elongation	2	2	826	1	11800	-2.23	0.0	4.4	2.15	Prim1 Prim2
161	GO:0007089 [7]: traversing start control point of mitotic cell cycle	2	2	826	1	11800	-2.23	0.0	4.4	2.15	AA545217 Mtbp
162	GO:0009133 [7]: nucleoside diphosphate biosynthesis	2	2	826	1	11800	-2.23	0.0	4.4	2.15	Dtymk Papss1
163	GO:0009186 [8]: deoxyribonucleoside diphosphate metabolism	2	2	826	1	11800	-2.23	0.0	4.4	2.15	Dtymk Rrm2
164	GO:0016568 [8]: chromatin modification	11	11	817	73	11728	-2.26	0.0	3.87	1.78	Actl6a Cbx1 Cbx2 Ezh2 Hdac6 Hells Men1 Smarca5 Suv39h1 Suv39h2 Suz12
165	GO:0019318 [7]: hexose metabolism	1	1	827	91	11710	-2.27	0.0	0.0	0.0	Eno2
166	GO:0040029 [3]: regulation of gene expression, epigenetic	7	7	821	35	11766	-2.31	0.0	4.0	1.88	Aurkb Brca1 Dnmt1 Dnmt3a H2afy Hells Mbd4
167	GO:0016265 [3]: death	36	36	792	369	11432	-2.31	0.0	3.26	1.44	Api5 Bak1 Bcl2l11 Biklk Birc5 Bnipl Brca1 Casp2 Casp7 Cebpb Daxx Ddx41 Gadd45b Hells Lgals7 Mbd4 Msh2 Msh6 Ngfrap1 Pdcd1 Pdcd6ip Perp Pim2 Pycard Rad21 Rnf7 Siah2 Siva Tcf7 Tfdp1 Tnfrsf12a Tnfsf10 Tradd Txnl1 Unc5c Yars
168	GO:0046907 [5]: intracellular transport	41	41	787	433	11368	-2.32	0.0	3.18	1.39	5930412E23Rik AI848100 Ap1s1 Ap4m1 Arf1 Arf4l Arid5a Arl6ip1 C330016O10Rik Camk1 Ccnb1-rs1 Cdc5l Chic2 Dnclc1 Gga1 Hap1 Khdrbs1 Kif20a Kif2c Kif4 Kifc3 Klc3 Kpna2 Magoh Nol5 Nup155 Nutf2 Nxt1 Rab4b Ranbp17 Slc35a3 Snx16 Tacc3 Thoc4 Timm17b Tubb5 Tubb6 Vps16 Xpo1 Ywhah Ywhaz
169	GO:0042981 [6]: regulation of apoptosis	21	21	807	186	11615	-2.36	0.0	3.49	1.56	Api5 Bak1 Bcl2l11 Biklk Birc5 Bnipl Brca1 Casp2 Casp7 Cebpb Hells Mbd4 Msh6 Ngfrap1 Perp Pim2 Pycard Rnf7 Siva Tcf7 Tradd
170	GO:0050794 [3]: regulation of cellular process	48	48	780	526	11275	-2.38	0.0	3.04	1.3	Api5 Axin1 B7h3 Bak1 Bcl2l11 Biklk Birc5 Bnipl Brca1 Cadps2 Casp2 Casp7 Catnbip1 Cbll1 Cdca7 Cebpb Cherp Cml2 Crip2 Ctgf Cxcr4 Cyr61 Ezh2 Fanca Frk Hells Khdrbs1 Mbd4 Msh6 Mtbp Nedd9 Ngfrap1 Perp Pim2 Ptx3 Pura Pycard Rnf7 Siva Socs3 Socs5 Stat6 Tacc3 Tcf7 Tradd Ube2c Unc5c Wnt7b
171	GO:0006959 [5]: humoral immune response	4	4	824	152	11649	-2.4	0.0	0.01	0.0	Aire C1qa C1qb Prkcd
172	GO:0001501 [5]: skeletal development	11	11	817	75	11726	-2.41	0.0	3.71	1.75	Agc1 B7h3 Cbfb Col11a1 Ctgf Enpp1 Foxc1 Mglap Ptger4 Tuft1 Wnt7b
173	GO:0008544 [7]: epidermis development	4	4	824	12	11789	-2.44	0.0	4.03	1.91	Cst6 Krt1-14 Krt1-17 Ovol1
174	GO:0043067 [5]: regulation of programmed cell death	21	21	807	189	11612	-2.47	0.0	3.35	1.46	Api5 Bak1 Bcl2l11 Biklk Birc5 Bnipl Brca1 Casp2 Casp7 Cebpb Hells Mbd4 Msh6 Ngfrap1 Perp Pim2 Pycard Rnf7 Siva Tcf7 Tradd
175	GO:0006512 [8]: ubiquitin cycle	32	32	796	325	11476	-2.49	0.0	3.12	1.34	2700084L22Rik AJ430384 Bard1 Brca1 Cdc20 Chfr Cnot4 Fbxl14 Fbxl8 Fbxo11 Fbxw11 Fzr1 G1p2 Hace1 Hdac6 Nedd4l Pml Rnf110 Rnf7 Senp1 Siah2 Skp2 Tceb2 Traip Trim27 Ube2c Usp1 Usp18 Usp21 Usp43 Wwp2 Zc3hdc5
176	GO:0006952 [5]: defense response	48	48	780	860	10941	-2.49	0.0	0.04	0.0	Aire B7h3 Blnk Bst1 C1qa C1qb Cbfb Ccl12 Ccl3 Ccl4 Ccl7 Ccl8 Cebpb Chi3l3 Cxcl1 Cxcl10 Cxcl16 Cxcl5 Cxcr4 Egr1 G1p2 Hells Ifit1 Ifit2 Ifna9 Il1rap Il1rn Irf1 Isgf3g Ly6d Mx1 Mx2 Ndrg1 Nfkbiz Oas2 Oas3 Oasl2 Pla2g7 Prkcd Prkr Pycard Tacstd1 Tacstd2 Tap1 Tlr3 Tmed1 Tnfsf10 Tnfsf8
177	GO:0008219 [4]: cell death	35	35	793	363	11438	-2.49	0.0	3.07	1.3	Api5 Bak1 Bcl2l11 Biklk Birc5 Bnipl Brca1 Casp2 Casp7 Cebpb Daxx Ddx41 Gadd45b Hells Lgals7 Mbd4 Msh6 Ngfrap1 Pdcd1 Pdcd6ip Perp Pim2 Pycard Rad21 Rnf7 Siah2 Siva Tcf7 Tfdp1 Tnfrsf12a Tnfsf10 Tradd Txnl1 Unc5c Yars
178	GO:0046209 [5]: nitric oxide metabolism	3	3	825	6	11795	-2.5	0.0	4.05	1.91	Ddah2 Dnclc1 Ptx3
179	GO:0001649 [4]: osteoblast differentiation	3	3	825	6	11795	-2.5	0.0	4.05	1.91	B7h3 Cbfb Wnt7b
180	GO:0006809 [5]: nitric oxide biosynthesis	3	3	825	6	11795	-2.5	0.0	4.05	1.91	Ddah2 Dnclc1 Ptx3
181	GO:0009132 [7]: nucleoside diphosphate metabolism	3	3	825	6	11795	-2.5	0.0	4.05	1.91	Dtymk Papss1 Rrm2
182	GO:0035239 [4]: tube morphogenesis	6	6	822	28	11773	-2.5	0.0	3.83	1.78	Cyr61 Dvl2 Ltap Pbx1 Pxn Timeless
183	GO:0006954 [5]: inflammatory response	14	14	814	109	11692	-2.51	0.0	3.49	1.56	B7h3 Ccl12 Ccl3 Ccl4 Ccl7 Ccl8 Chi3l3 Cxcl1 Cxcl10 Cxcl5 Nfkbiz Pla2g7 Pycard Tlr3
184	GO:0050657 [6]: nucleic acid transport	5	5	823	20	11781	-2.54	0.0	3.85	1.78	Khdrbs1 Magoh Nup133 Nxt1 Thoc4
185	GO:0050658 [6]: RNA transport	5	5	823	20	11781	-2.54	0.0	3.85	1.78	Khdrbs1 Magoh Nup133 Nxt1 Thoc4
186	GO:0051236 [5]: establishment of RNA localization	5	5	823	20	11781	-2.54	0.0	3.85	1.78	Khdrbs1 Magoh Nup133 Nxt1 Thoc4
187	GO:0006305 [7]: DNA alkylation	5	5	823	20	11781	-2.54	0.0	3.85	1.78	Aurkb Dnmt1 Dnmt3a Hells Mbd4
188	GO:0006306 [4]: DNA methylation	5	5	823	20	11781	-2.54	0.0	3.85	1.78	Aurkb Dnmt1 Dnmt3a Hells Mbd4
189	GO:0006732 [6]: coenzyme metabolism	2	2	826	107	11694	-2.61	0.0	0.01	0.0	Atp6v1g1 Mthfd2
190	GO:0042770 [6]: DNA damage response, signal transduction	4	4	824	13	11788	-2.65	0.0	3.82	1.78	Brca1 Chek1 H2afx Mbd4
191	GO:0001763 [5]: branching morphogenesis	4	4	824	13	11788	-2.65	0.0	3.82	1.78	Cyr61 Pbx1 Pxn Timeless
192	GO:0008629 [9]: induction of apoptosis by intracellular signals	4	4	824	13	11788	-2.65	0.0	3.82	1.78	Brca1 Mbd4 Msh6 Rnf7
193	GO:0007409 [6]: axonogenesis	10	10	818	68	11733	-2.65	0.0	3.49	1.56	Artn Chl1 Dlx5 Dpysl5 Efna1 Efnb1 Ephb3 Stmn1 Tiam1 Tnfrsf12a
194	GO:0051186 [5]: cofactor metabolism	3	3	825	126	11675	-2.68	0.0	0.01	0.0	Atp6v1g1 Mthfd2 Ppox
195	GO:0006403 [4]: RNA localization	5	5	823	21	11780	-2.69	0.0	3.69	1.74	Khdrbs1 Magoh Nup133 Nxt1 Thoc4
196	GO:0044249 [5]: cellular biosynthesis	43	43	785	767	11034	-2.74	0.0	0.06	0.0	Adcy7 Agc1 Atp6v1g1 B3gnt1 B3gnt3 B7h3 Bbox1 C1galt1 Cebpb Cic Ddost Dtymk Eefsec Eif2b2 Gad1 Galnt10 Galnt2 Gatm Gch1 Gfm2 Hs2st1 Il1rap Irf1 Lamr1 Lgtn Man1b Mthfd2 Papss1 Pbx1 Pigf Ppox Prkag1 Prps2 Pum2 Rad21 Rpl36a Rpl37a Rpl39 Slc5a8 St8sia1 Stard3 Trpc5 Yars
197	GO:0001502 [7]: cartilage condensation	3	3	825	7	11794	-2.79	0.0	3.74	1.77	Agc1 Col11a1 Ctgf
198	GO:0009887 [4]: organogenesis	72	72	756	878	10923	-2.84	0.0	2.24	0.96	2900073G15Rik Agc1 Anpep Anxa2 Arc Artn B7h3 Cald1 Cbfb Ccnf Cebpb Celsr1 Cenpf Chl1 Chx10 Col11a1 Crip2 Cryba4 Cst6 Ctgf Cxcr4 Cyr61 Dbn1 Dlx5 Dpysl5 Dvl2 Efhd2 Efna1 Efnb1 Egr1 Enpp1 Ephb3 F730004D16Rik Fanca Foxc1 Gfra1 Gmnn Hells Hoxc13 Id2 Igsf4a Igsf9 Insr Kntc2 Krt1-14 Krt1-17 Lamr1 Lhx2 Mapk7 Mglap Mtap2 Nde1 Ovol1 Pbx1 Plxnb2 Ptger4 Pura Sema4d Smad1 Stmn1 Tacc3 Tagln2 Tiam1 Timeless Tm4…
199	GO:0015858 [6]: nucleoside transport	2	2	826	2	11799	-2.86	0.0	3.75	1.77	Slc29a1 Slc29a2
200	GO:0044270 [5]: nitrogen compound catabolism	2	2	826	2	11799	-2.86	0.0	3.75	1.77	Arg1 Ddah2
201	GO:0045087 [5]: innate immune response	2	2	826	2	11799	-2.86	0.0	3.75	1.77	Mx1 Mx2
202	GO:0000103 [7]: sulfate assimilation	2	2	826	2	11799	-2.86	0.0	3.75	1.77	Papss1 Sult2b1
203	GO:0001738 [5]: morphogenesis of a polarized epithelium	2	2	826	2	11799	-2.86	0.0	3.75	1.77	Celsr1 Crb3
204	GO:0006527 [6]: arginine catabolism	2	2	826	2	11799	-2.86	0.0	3.75	1.77	Arg1 Ddah2
205	GO:0006791 [6]: sulfur utilization	2	2	826	2	11799	-2.86	0.0	3.75	1.77	Papss1 Sult2b1
206	GO:0007263 [6]: nitric oxide mediated signal transduction	2	2	826	2	11799	-2.86	0.0	3.75	1.77	Ddah2 Mt2
207	GO:0008340 [4]: determination of adult life span	2	2	826	2	11799	-2.86	0.0	3.75	1.77	Msh2 Msh6
208	GO:0006092 [7]: main pathways of carbohydrate metabolism	1	1	827	80	11721	-2.88	0.0	0.0	0.0	Eno2
209	GO:0009057 [5]: macromolecule catabolism	29	29	799	545	11256	-2.89	0.0	0.05	0.0	2310015I08Rik Adam8 Adamts8 Anpep Axin1 Capn10 Casp2 Casp7 Cpe Ctss Eno2 Hdac6 Klk10 Lsm5 Metap1 Mmp14 Ppp1r8 Prss18 Psma5 Ptpn21 Senp1 Siah2 Skp2 Spag5 Ube2c Usp18 Usp21 Wdr31 Xpnpep1
210	GO:0048513 [3]: organ development	72	72	756	884	10917	-2.9	0.0	2.15	0.96	2900073G15Rik Agc1 Anpep Anxa2 Arc Artn B7h3 Cald1 Cbfb Ccnf Cebpb Celsr1 Cenpf Chl1 Chx10 Col11a1 Crip2 Cryba4 Cst6 Ctgf Cxcr4 Cyr61 Dbn1 Dlx5 Dpysl5 Dvl2 Efhd2 Efna1 Efnb1 Egr1 Enpp1 Ephb3 F730004D16Rik Fanca Foxc1 Gfra1 Gmnn Hells Hoxc13 Id2 Igsf4a Igsf9 Insr Kntc2 Krt1-14 Krt1-17 Lamr1 Lhx2 Mapk7 Mglap Mtap2 Nde1 Ovol1 Pbx1 Plxnb2 Ptger4 Pura Sema4d Smad1 Stmn1 Tacc3 Tagln2 Tiam1 Timeless Tm4…
211	GO:0044265 [6]: cellular macromolecule catabolism	28	28	800	528	11273	-2.92	0.0	0.06	0.0	2310015I08Rik Adam8 Adamts8 Anpep Capn10 Casp2 Casp7 Cpe Ctss Eno2 Hdac6 Klk10 Lsm5 Metap1 Mmp14 Ppp1r8 Prss18 Psma5 Ptpn21 Senp1 Siah2 Skp2 Spag5 Ube2c Usp18 Usp21 Wdr31 Xpnpep1
212	GO:0006814 [8]: sodium ion transport	1	1	827	79	11722	-2.94	0.0	0.0	0.0	Slc5a8
213	GO:0030198 [4]: extracellular matrix organization and biogenesis	6	6	822	32	11769	-2.96	0.0	3.33	1.45	Agc1 Anxa2 Col11a1 Col4a6 Elf3 Igsf4a
214	GO:0043062 [3]: extracellular structure organization and biogenesis	6	6	822	32	11769	-2.96	0.0	3.33	1.45	Agc1 Anxa2 Col11a1 Col4a6 Elf3 Igsf4a
215	GO:0000075 [7]: cell cycle checkpoint	4	4	824	15	11786	-2.99	0.0	3.43	1.53	Cdc2a Chek1 H2afx Mad2l1
216	GO:0007398 [6]: ectoderm development	4	4	824	15	11786	-2.99	0.0	3.43	1.53	Cst6 Krt1-14 Krt1-17 Ovol1
217	GO:0043285 [5]: biopolymer catabolism	26	26	802	491	11310	-3.03	0.0	0.06	0.0	2310015I08Rik Adam8 Adamts8 Anpep Axin1 Capn10 Casp2 Casp7 Cpe Ctss Hdac6 Klk10 Metap1 Mmp14 Prss18 Psma5 Ptpn21 Senp1 Siah2 Skp2 Spag5 Ube2c Usp18 Usp21 Wdr31 Xpnpep1
218	GO:0009615 [6]: response to virus	3	3	825	8	11793	-3.04	0.0	3.47	1.56	Mx1 Mx2 Tlr3
219	GO:0050770 [5]: regulation of axonogenesis	3	3	825	8	11793	-3.04	0.0	3.47	1.56	Efna1 Tiam1 Tnfrsf12a
220	GO:0051216 [6]: cartilage development	3	3	825	8	11793	-3.04	0.0	3.47	1.56	Agc1 Col11a1 Ctgf
221	GO:0006304 [6]: DNA modification	5	5	823	24	11777	-3.08	0.0	3.26	1.44	Aurkb Dnmt1 Dnmt3a Hells Mbd4
222	GO:0030163 [6]: protein catabolism	26	26	802	488	11313	-3.08	0.0	0.07	0.0	2310015I08Rik Adam8 Adamts8 Anpep Axin1 Capn10 Casp2 Casp7 Cpe Ctss Hdac6 Klk10 Metap1 Mmp14 Prss18 Psma5 Ptpn21 Senp1 Siah2 Skp2 Spag5 Ube2c Usp18 Usp21 Wdr31 Xpnpep1
223	GO:0044257 [7]: cellular protein catabolism	25	25	803	471	11330	-3.12	0.0	0.07	0.0	2310015I08Rik Adam8 Adamts8 Anpep Capn10 Casp2 Casp7 Cpe Ctss Hdac6 Klk10 Metap1 Mmp14 Prss18 Psma5 Ptpn21 Senp1 Siah2 Skp2 Spag5 Ube2c Usp18 Usp21 Wdr31 Xpnpep1
224	GO:0006508 [8]: proteolysis and peptidolysis	25	25	803	471	11330	-3.12	0.0	0.07	0.0	2310015I08Rik Adam8 Adamts8 Anpep Capn10 Casp2 Casp7 Cpe Ctss Hdac6 Klk10 Metap1 Mmp14 Prss18 Psma5 Ptpn21 Senp1 Siah2 Skp2 Spag5 Ube2c Usp18 Usp21 Wdr31 Xpnpep1
225	GO:0005975 [5]: carbohydrate metabolism	13	13	815	284	11517	-3.15	0.0	0.04	0.0	Agc1 B4galt6 Brca1 Col11a1 Eno2 Ggta1 Hexb Hs2st1 Man1b Man2a1 Nrf1 Ogg1 Ung
226	GO:0051168 [7]: nuclear export	5	5	823	25	11776	-3.19	0.0	3.13	1.35	Khdrbs1 Magoh Nxt1 Thoc4 Xpo1
227	GO:0043119 [4]: positive regulation of physiological process	25	25	803	264	11537	-3.21	0.0	2.36	1.0	B7h3 Bcl2l11 Biklk Bnipl Brca1 Cadps2 Casp2 Casp7 Cbfb Cbll1 Cebpb Crip2 Irf1 Mbd4 Men1 Msh6 Nfya Ngfrap1 Perp Ptx3 Pura Pycard Rnf7 Siva Ube2c
228	GO:0009058 [4]: biosynthesis	48	48	780	798	11003	-3.25	0.0	0.13	0.01	Adcy7 Agc1 Atp6v1g1 B3gnt1 B3gnt3 B7h3 Bbox1 C1galt1 Cebpb Cic Ddah2 Ddost Dnclc1 Dtymk Eefsec Eif2b2 Gad1 Galnt10 Galnt2 Gatm Gch1 Gfm2 Hmgcr Hs2st1 Il1rap Irf1 Lamr1 Lgtn Man1b Mthfd2 Papss1 Pbx1 Piga Pigf Ppox Prkag1 Prps2 Ptx3 Pum2 Rad21 Rpl36a Rpl37a Rpl39 Slc5a8 St8sia1 Stard3 Trpc5 Yars
229	GO:0006284 [7]: base-excision repair	3	3	825	9	11792	-3.26	0.0	3.23	1.43	Mbd4 Ogg1 Pold1
230	GO:0006493 [9]: O-linked glycosylation	3	3	825	9	11792	-3.26	0.0	3.23	1.43	C1galt1 Galnt10 Galnt2
231	GO:0007088 [7]: regulation of mitosis	3	3	825	9	11792	-3.26	0.0	3.23	1.43	Cdc2a Mad2l1 Nusap1
232	GO:0051179 [3]: localization	117	117	711	1756	10045	-3.28	0.0	0.31	0.07	1700093E07Rik 5930412E23Rik AI848100 Abcc1 Abcg1 Ap1s1 Ap4m1 Aqp3 Arf1 Arf4l Arid5a Arl6ip1 Atp6v1g1 C1qa C1qb C330016O10Rik Cacnb3 Cadps2 Camk1 Cbll1 Ccl7 Ccnb1-rs1 Cdc5l Chic2 Cic Clcn2 Clic1 Col11a1 Col8a1 Coro1c Crabp2 Dnclc1 Ecm1 Fxyd3 Fxyd6 Gabrp Gatm Gga1 Gltp Hap1 Hip1r Itpr3 Kcna4 Kcnd2 Khdrbs1 Kif20a Kif2c Kif4 Kifc3 Klc3 Kpna2 Magoh Mre11a Msr1 Nol5 Nup107 Nup133 Nup155 Nup93 Nutf2 Nxt…
233	GO:0000723 [8]: telomere maintenance	4	4	824	17	11784	-3.29	0.0	3.1	1.33	Hspa1a Terf1 Tinf2 Wrn
234	GO:0030318 [5]: melanocyte differentiation	2	2	826	3	11798	-3.3	0.0	3.28	1.44	Hps1 Hps4
235	GO:0045667 [5]: regulation of osteoblast differentiation	2	2	826	3	11798	-3.3	0.0	3.28	1.44	B7h3 Wnt7b
236	GO:0050772 [6]: positive regulation of axonogenesis	2	2	826	3	11798	-3.3	0.0	3.28	1.44	Tiam1 Tnfrsf12a
237	GO:0050931 [4]: pigment cell differentiation	2	2	826	3	11798	-3.3	0.0	3.28	1.44	Hps1 Hps4
238	GO:0000080 [7]: G1 phase of mitotic cell cycle	2	2	826	3	11798	-3.3	0.0	3.28	1.44	AA545217 Mtbp
239	GO:0001890 [5]: placenta development	2	2	826	3	11798	-3.3	0.0	3.28	1.44	Ccnf Cebpb
240	GO:0007549 [4]: dosage compensation	2	2	826	3	11798	-3.3	0.0	3.28	1.44	Brca1 H2afy
241	GO:0006457 [7]: protein folding	7	7	821	181	11620	-3.31	0.0	0.03	0.0	Dnajc2 Dnajc9 H2-Ke2 Hspa1a Nktr Pfdn1 Thoc4
242	GO:0009059 [5]: macromolecule biosynthesis	28	28	800	501	11300	-3.34	0.0	0.1	0.0	Agc1 B3gnt1 B3gnt3 B7h3 C1galt1 Cebpb Cic Ddost Eefsec Eif2b2 Galnt10 Galnt2 Gfm2 Hs2st1 Il1rap Irf1 Lamr1 Lgtn Man1b Pigf Pum2 Rad21 Rpl36a Rpl37a Rpl39 St8sia1 Trpc5 Yars
243	GO:0051234 [4]: establishment of localization	117	117	711	1739	10062	-3.35	0.0	0.36	0.09	1700093E07Rik 5930412E23Rik AI848100 Abcc1 Abcg1 Ap1s1 Ap4m1 Aqp3 Arf1 Arf4l Arid5a Arl6ip1 Atp6v1g1 C1qa C1qb C330016O10Rik Cacnb3 Cadps2 Camk1 Cbll1 Ccl7 Ccnb1-rs1 Cdc5l Chic2 Cic Clcn2 Clic1 Col11a1 Col8a1 Coro1c Crabp2 Dnclc1 Ecm1 Fxyd3 Fxyd6 Gabrp Gatm Gga1 Gltp Hap1 Hip1r Itpr3 Kcna4 Kcnd2 Khdrbs1 Kif20a Kif2c Kif4 Kifc3 Klc3 Kpna2 Magoh Mre11a Msr1 Nol5 Nup107 Nup133 Nup155 Nup93 Nutf2 Nxt…
244	GO:0006810 [4]: transport	117	117	711	1736	10065	-3.35	0.0	0.37	0.09	1700093E07Rik 5930412E23Rik AI848100 Abcc1 Abcg1 Ap1s1 Ap4m1 Aqp3 Arf1 Arf4l Arid5a Arl6ip1 Atp6v1g1 C1qa C1qb C330016O10Rik Cacnb3 Cadps2 Camk1 Cbll1 Ccl7 Ccnb1-rs1 Cdc5l Chic2 Cic Clcn2 Clic1 Col11a1 Col8a1 Coro1c Crabp2 Dnclc1 Ecm1 Fxyd3 Fxyd6 Gabrp Gatm Gga1 Gltp Hap1 Hip1r Itpr3 Kcna4 Kcnd2 Khdrbs1 Kif20a Kif2c Kif4 Kifc3 Klc3 Kpna2 Magoh Mre11a Msr1 Nol5 Nup107 Nup133 Nup155 Nup93 Nutf2 Nxt…
245	GO:0006006 [8]: glucose metabolism	1	1	827	71	11730	-3.38	0.0	0.01	0.0	Eno2
246	GO:0006486 [8]: protein amino acid glycosylation	8	8	820	58	11743	-3.39	0.0	2.72	1.3	B3gnt1 B3gnt3 C1galt1 Ddost Galnt10 Galnt2 Man1b St8sia1
247	GO:0007018 [7]: microtubule-based movement	8	8	820	58	11743	-3.39	0.0	2.72	1.3	Dnclc1 Hap1 Kif20a Kif2c Kif4 Kifc3 Tubb5 Tubb6
248	GO:0008610 [6]: lipid biosynthesis	6	6	822	161	11640	-3.41	0.0	0.03	0.0	B4galt6 Hmgcr Pbx1 Pigf Prkag1 Stard3
249	GO:0007610 [2]: behavior	2	2	826	90	11711	-3.43	0.0	0.01	0.0	Celsr1 Chl1
250	GO:0006029 [7]: proteoglycan metabolism	3	3	825	10	11791	-3.45	0.0	3.02	1.3	Agc1 Col11a1 Hs2st1
251	GO:0009611 [5]: response to wounding	16	16	812	316	11485	-3.45	0.0	0.08	0.0	B7h3 Ccl12 Ccl3 Ccl4 Ccl7 Ccl8 Chi3l3 Cxcl1 Cxcl10 Cxcl5 Il1rap Irf1 Nfkbiz Pla2g7 Pycard Tlr3
252	GO:0009790 [3]: embryonic development	16	16	812	158	11643	-3.5	0.0	2.24	0.96	5830426I05Rik Acvr1b Birc5 Celsr1 Chx10 Cyr61 Dlx5 Dvl2 Efnb1 Elf3 Fbn2 Hmgcr Ltap Rnf2 Scrib Top2a
253	GO:0030705 [6]: cytoskeleton-dependent intracellular transport	8	8	820	60	11741	-3.51	0.0	2.58	1.19	Dnclc1 Hap1 Kif20a Kif2c Kif4 Kifc3 Tubb5 Tubb6
254	GO:0006955 [4]: immune response	41	41	787	671	11130	-3.52	0.0	0.18	0.03	Aire B7h3 C1qa C1qb Cbfb Ccl12 Ccl3 Ccl4 Ccl7 Ccl8 Cebpb Chi3l3 Cxcl1 Cxcl10 Cxcl16 Cxcl5 Cxcr4 Egr1 G1p2 Hells Ifit1 Ifit2 Il1rap Il1rn Irf1 Isgf3g Mx1 Mx2 Ndrg1 Nfkbiz Oas2 Oas3 Oasl2 Pla2g7 Prkcd Prkr Pycard Tap1 Tlr3 Tnfsf10 Tnfsf8
255	GO:0016192 [5]: vesicle-mediated transport	11	11	817	236	11565	-3.54	0.0	0.06	0.0	Ap1s1 Ap4m1 Arf4l Cadps2 Cbll1 Chic2 Coro1c Gga1 Hip1r Msr1 Ptx3
256	GO:0016567 [9]: protein ubiquitination	12	12	816	109	11692	-3.56	0.0	2.31	0.96	Bard1 Brca1 Chfr Cnot4 Hdac6 Pml Rnf110 Rnf7 Siah2 Traip Trim27 Zc3hdc5
257	GO:0051170 [7]: nuclear import	6	6	822	39	11762	-3.57	0.0	2.63	1.23	Kpna2 Nol5 Nutf2 Nxt1 Ranbp17 Tacc3
258	GO:0006606 [7]: protein-nucleus import	6	6	822	39	11762	-3.57	0.0	2.63	1.23	Kpna2 Nol5 Nutf2 Nxt1 Ranbp17 Tacc3
259	GO:0006412 [6]: protein biosynthesis	26	26	802	450	11351	-3.64	0.0	0.15	0.01	B3gnt1 B3gnt3 B7h3 C1galt1 Cebpb Cic Ddost Eefsec Eif2b2 Galnt10 Galnt2 Gfm2 Il1rap Irf1 Lamr1 Lgtn Man1b Pigf Pum2 Rad21 Rpl36a Rpl37a Rpl39 St8sia1 Trpc5 Yars
260	GO:0016571 [10]: histone methylation	2	2	826	4	11797	-3.64	0.0	2.92	1.3	Ezh2 Men1
261	GO:0035088 [6]: establishment and/or maintenance of apical/basal cell polarity	2	2	826	4	11797	-3.64	0.0	2.92	1.3	Crb3 Llglh
262	GO:0050769 [5]: positive regulation of neurogenesis	2	2	826	4	11797	-3.64	0.0	2.92	1.3	Tiam1 Tnfrsf12a
263	GO:0000051 [4]: urea cycle intermediate metabolism	2	2	826	4	11797	-3.64	0.0	2.92	1.3	Arg1 Ddah2
264	GO:0006525 [5]: arginine metabolism	2	2	826	4	11797	-3.64	0.0	2.92	1.3	Arg1 Ddah2
265	GO:0008215 [8]: spermine metabolism	2	2	826	4	11797	-3.64	0.0	2.92	1.3	Smox Sms
266	GO:0007411 [6]: axon guidance	6	6	822	40	11761	-3.64	0.0	2.55	1.16	Artn Chl1 Dpysl5 Efnb1 Ephb3 Tnfrsf12a
267	GO:0007267 [4]: cell-cell signaling	9	9	819	201	11600	-3.64	0.0	0.06	0.0	Gabrp Gad1 Gjb3 Gjb4 Il1rn Slc5a8 Wnt10a Wnt5b Wnt7b
268	GO:0009628 [5]: response to abiotic stimulus	29	29	799	343	11458	-3.65	0.0	1.67	0.75	Ars2 Artn Axin1 Ccl12 Ccl3 Ccl4 Ccl7 Ccl8 Cdkn2d Cklf Cklfsf2a Cklfsf7 Cklfsf8 Cxcl10 Cxcl16 Cxcl5 Cxcr4 Cyr61 G1p2 Hspa1a Man1b Mbd4 Msh2 Msh6 Myo6 Opn4 Pde6b Tlr3 Wdr1
269	GO:0006405 [7]: RNA-nucleus export	4	4	824	20	11781	-3.66	0.0	2.68	1.26	Khdrbs1 Magoh Nxt1 Thoc4
270	GO:0009101 [7]: glycoprotein biosynthesis	8	8	820	63	11738	-3.66	0.0	2.38	1.02	B3gnt1 B3gnt3 C1galt1 Ddost Galnt10 Galnt2 Man1b St8sia1
271	GO:0006605 [7]: protein targeting	17	17	811	178	11623	-3.68	0.0	1.96	0.89	5930412E23Rik AI848100 Arid5a Arl6ip1 C330016O10Rik Ccnb1-rs1 Cdc5l Kpna2 Nol5 Nutf2 Nxt1 Ranbp17 Slc35a3 Tacc3 Timm17b Xpo1 Ywhaz
272	GO:0006520 [6]: amino acid metabolism	5	5	823	135	11666	-3.71	0.0	0.04	0.0	Arg1 Cic Ddah2 Gad1 Yars
273	GO:0000902 [4]: cellular morphogenesis	14	14	814	142	11659	-3.78	0.0	1.94	0.87	Crb3 Ctgf Cyr61 Ddx41 Dnclc1 Klc3 Krt1-14 Krt1-17 Llglh Nedd9 Nol5 Pxn Socs3 Socs5
274	GO:0006479 [9]: protein amino acid methylation	3	3	825	12	11789	-3.78	0.0	2.65	1.23	Ezh2 Ilf3 Men1
275	GO:0043037 [7]: translation	6	6	822	148	11653	-3.8	0.0	0.06	0.0	Cic Eif2b2 Gfm2 Lgtn Pum2 Yars
276	GO:0006950 [4]: response to stress	53	53	775	754	11047	-3.81	0.0	0.66	0.23	Aire B7h3 Brca1 Brca2 C1qa C1qb Ccl12 Ccl3 Ccl4 Ccl7 Ccl8 Chaf1b Chek1 Chi3l3 Cxcl1 Cxcl10 Cxcl5 Fanca Gtf2h4 H2afx Hspa1a Il1rap Irf1 Lig1 Mbd4 Mre11a Msh2 Msh3 Msh6 Mx1 Mx2 Nfkbiz Ogg1 Pla2g7 Pms2 Pold1 Pole Prkag1 Prkcd Pttg1 Pycard Rad1 Rad21 Rad51 Rad51c Rfc5 Slk Smarca3 Tacc3 Tlr3 Trpc2 Ung Xrcc1
277	GO:0040007 [3]: growth	10	10	818	91	11710	-3.82	0.0	2.08	0.96	5830426I05Rik Ctgf Cyr61 Inhba Inhbb Nedd9 Nol5 Socs3 Socs5 Wrn
278	GO:0017038 [6]: protein import	6	6	822	43	11758	-3.84	0.0	2.31	0.96	Kpna2 Nol5 Nutf2 Nxt1 Ranbp17 Tacc3
279	GO:0006886 [6]: intracellular protein transport	26	26	802	318	11483	-3.88	0.0	1.38	0.61	5930412E23Rik AI848100 Ap1s1 Ap4m1 Arf1 Arf4l Arid5a Arl6ip1 C330016O10Rik Ccnb1-rs1 Cdc5l Gga1 Kpna2 Nol5 Nutf2 Nxt1 Rab4b Ranbp17 Slc35a3 Snx16 Tacc3 Timm17b Vps16 Xpo1 Ywhah Ywhaz
280	GO:0016481 [7]: negative regulation of transcription	11	11	817	106	11695	-3.88	0.0	1.93	0.86	Bhlhb2 Bhlhb3 Ddx20 Foxp1 Hells Khdrbs1 Nab2 Pou2f1 Sin3a Tcfcp2l1 Zfp278
281	GO:0042221 [6]: response to chemical substance	19	19	809	217	11584	-3.89	0.0	1.58	0.68	Ars2 Artn Ccl12 Ccl3 Ccl4 Ccl7 Ccl8 Cklf Cklfsf2a Cklfsf7 Cklfsf8 Cxcl10 Cxcl16 Cxcl5 Cxcr4 Cyr61 G1p2 Man1b Tlr3
282	GO:0009100 [7]: glycoprotein metabolism	8	8	820	68	11733	-3.9	0.0	2.09	0.96	B3gnt1 B3gnt3 C1galt1 Ddost Galnt10 Galnt2 Man1b St8sia1
283	GO:0007178 [7]: transmembrane receptor protein serine/threonine kinase signaling pathway	1	1	827	61	11740	-3.91	0.0	0.01	0.0	Smad1
284	GO:0030178 [6]: negative regulation of Wnt receptor signaling pathway	2	2	826	5	11796	-3.91	0.0	2.63	1.23	Axin1 Catnbip1
285	GO:0046822 [6]: regulation of nucleocytoplasmic transport	2	2	826	5	11796	-3.91	0.0	2.63	1.23	Khdrbs1 Tacc3
286	GO:0008630 [7]: DNA damage response, signal transduction resulting in induction of apoptosis	2	2	826	5	11796	-3.91	0.0	2.63	1.23	Brca1 Mbd4
287	GO:0009065 [8]: glutamine family amino acid catabolism	2	2	826	5	11796	-3.91	0.0	2.63	1.23	Arg1 Ddah2
288	GO:0007155 [4]: cell adhesion	34	34	794	448	11353	-3.92	0.0	1.04	0.44	Adam8 Agc1 Cbll1 Celsr1 Celsr2 Cml2 Col11a1 Col16a1 Col4a5 Col8a1 Col9a3 Ctgf Cyr61 Ddr1 Dsc2 Dsg2 Edil3 Fbln2 Gp1bb Igsf4a Itgax Jup Kpna2 Myo10 Nedd9 Pard3 Pkp1 Pkp3 Ptprs Pxn Ssx2ip Tm4sf9 Tnfrsf12a Tyro3
289	GO:0015014 [7]: heparan sulfate proteoglycan biosynthesis, polysaccharide chain biosynthesis	1	1	827	0	11801	-3.92	0.0	2.72	1.3	Hs2st1
290	GO:0015809 [8]: L-arginine transport	1	1	827	0	11801	-3.92	0.0	2.72	1.3	Slc7a3
291	GO:0015819 [8]: L-lysine transport	1	1	827	0	11801	-3.92	0.0	2.72	1.3	Slc7a3
292	GO:0015881 [6]: creatine transport	1	1	827	0	11801	-3.92	0.0	2.72	1.3	Slc6a8
293	GO:0016266 [10]: O-glycan processing	1	1	827	0	11801	-3.92	0.0	2.72	1.3	C1galt1
294	GO:0016267 [11]: O-glycan processing, core 1	1	1	827	0	11801	-3.92	0.0	2.72	1.3	C1galt1
295	GO:0018279 [10]: N-linked glycosylation via asparagine	1	1	827	0	11801	-3.92	0.0	2.72	1.3	Ddost
296	GO:0019627 [5]: urea metabolism	1	1	827	0	11801	-3.92	0.0	2.72	1.3	Sema4d
297	GO:0030011 [6]: maintenance of cell polarity	1	1	827	0	11801	-3.92	0.0	2.72	1.3	Llglh
298	GO:0030070 [7]: insulin processing	1	1	827	0	11801	-3.92	0.0	2.72	1.3	Cpe
299	GO:0030202 [8]: heparin metabolism	1	1	827	0	11801	-3.92	0.0	2.72	1.3	Hs2st1
300	GO:0030325 [6]: adrenal gland development	1	1	827	0	11801	-3.92	0.0	2.72	1.3	Pbx1
301	GO:0030575 [6]: nuclear body organization and biogenesis	1	1	827	0	11801	-3.92	0.0	2.72	1.3	Pml
302	GO:0030578 [7]: PML body organization and biogenesis	1	1	827	0	11801	-3.92	0.0	2.72	1.3	Pml
303	GO:0035090 [7]: maintenance of apical/basal cell polarity	1	1	827	0	11801	-3.92	0.0	2.72	1.3	Llglh
304	GO:0035214 [6]: eye-antennal disc development	1	1	827	0	11801	-3.92	0.0	2.72	1.3	Tm4sf9
305	GO:0035270 [5]: endocrine system development	1	1	827	0	11801	-3.92	0.0	2.72	1.3	Pbx1
306	GO:0040001 [10]: mitotic spindle positioning or orientation	1	1	827	0	11801	-3.92	0.0	2.72	1.3	Nusap1
307	GO:0042073 [6]: intraflagellar transport	1	1	827	0	11801	-3.92	0.0	2.72	1.3	Klc3
308	GO:0042249 [7]: establishment of polarity of embryonic epithelium	1	1	827	0	11801	-3.92	0.0	2.72	1.3	Celsr1
309	GO:0042730 [7]: fibrinolysis	1	1	827	0	11801	-3.92	0.0	2.72	1.3	Anxa2
310	GO:0042790 [9]: transcription of nuclear rRNA large Pol I transcript	1	1	827	0	11801	-3.92	0.0	2.72	1.3	Tcof1
311	GO:0042994 [7]: cytoplasmic sequestering of transcription factor	1	1	827	0	11801	-3.92	0.0	2.72	1.3	Tacc3
312	GO:0045004 [7]: DNA replication proofreading	1	1	827	0	11801	-3.92	0.0	2.72	1.3	Pold1
313	GO:0045077 [9]: negative regulation of interferon-gamma biosynthesis	1	1	827	0	11801	-3.92	0.0	2.72	1.3	B7h3
314	GO:0045085 [9]: negative regulation of interleukin-2 biosynthesis	1	1	827	0	11801	-3.92	0.0	2.72	1.3	B7h3
315	GO:0045429 [7]: positive regulation of nitric oxide biosynthesis	1	1	827	0	11801	-3.92	0.0	2.72	1.3	Ptx3
316	GO:0045787 [7]: positive regulation of cell cycle	1	1	827	0	11801	-3.92	0.0	2.72	1.3	Nusap1
317	GO:0045839 [8]: negative regulation of mitosis	1	1	827	0	11801	-3.92	0.0	2.72	1.3	Mad2l1
318	GO:0045840 [8]: positive regulation of mitosis	1	1	827	0	11801	-3.92	0.0	2.72	1.3	Nusap1
319	GO:0045841 [9]: negative regulation of mitotic metaphase/anaphase transition	1	1	827	0	11801	-3.92	0.0	2.72	1.3	Mad2l1
320	GO:0045978 [7]: negative regulation of nucleoside metabolism	1	1	827	0	11801	-3.92	0.0	2.72	1.3	Atpif1
321	GO:0046602 [10]: regulation of mitotic centrosome separation	1	1	827	0	11801	-3.92	0.0	2.72	1.3	Ranbp1
322	GO:0046604 [11]: positive regulation of mitotic centrosome separation	1	1	827	0	11801	-3.92	0.0	2.72	1.3	Ranbp1
323	GO:0046605 [9]: regulation of centrosome cycle	1	1	827	0	11801	-3.92	0.0	2.72	1.3	Ranbp1
324	GO:0046607 [10]: positive regulation of centrosome cycle	1	1	827	0	11801	-3.92	0.0	2.72	1.3	Ranbp1
325	GO:0046831 [7]: regulation of RNA-nucleus export	1	1	827	0	11801	-3.92	0.0	2.72	1.3	Khdrbs1
326	GO:0050428 [10]: 3'-phosphoadenosine 5'-phosphosulfate biosynthesis	1	1	827	0	11801	-3.92	0.0	2.72	1.3	Papss1
327	GO:0051147 [5]: regulation of muscle cell differentiation	1	1	827	0	11801	-3.92	0.0	2.72	1.3	Ezh2
328	GO:0051148 [6]: negative regulation of muscle cell differentiation	1	1	827	0	11801	-3.92	0.0	2.72	1.3	Ezh2
329	GO:0051153 [6]: regulation of striated muscle cell differentiation	1	1	827	0	11801	-3.92	0.0	2.72	1.3	Ezh2
330	GO:0051154 [7]: negative regulation of striated muscle cell differentiation	1	1	827	0	11801	-3.92	0.0	2.72	1.3	Ezh2
331	GO:0051220 [6]: cytoplasmic sequestering of protein	1	1	827	0	11801	-3.92	0.0	2.72	1.3	Tacc3
332	GO:0051223 [6]: regulation of protein transport	1	1	827	0	11801	-3.92	0.0	2.72	1.3	Tacc3
333	GO:0051224 [7]: negative regulation of protein transport	1	1	827	0	11801	-3.92	0.0	2.72	1.3	Tacc3
334	GO:0051261 [7]: protein depolymerization	1	1	827	0	11801	-3.92	0.0	2.72	1.3	Stmn1
335	GO:0000147 [9]: actin cortical patch assembly	1	1	827	0	11801	-3.92	0.0	2.72	1.3	Coro1c
336	GO:0000281 [6]: cytokinesis after mitosis	1	1	827	0	11801	-3.92	0.0	2.72	1.3	Nusap1
337	GO:0001745 [7]: compound eye morphogenesis (sensu Endopterygota)	1	1	827	0	11801	-3.92	0.0	2.72	1.3	Tm4sf9
338	GO:0006299 [8]: short patch mismatch repair system	1	1	827	0	11801	-3.92	0.0	2.72	1.3	Msh6
339	GO:0006359 [8]: regulation of transcription from Pol III promoter	1	1	827	0	11801	-3.92	0.0	2.72	1.3	Zfp143
340	GO:0006608 [8]: snRNP protein-nucleus import	1	1	827	0	11801	-3.92	0.0	2.72	1.3	Nol5
341	GO:0006931 [7]: substrate-bound cell migration, cell attachment to substrate	1	1	827	0	11801	-3.92	0.0	2.72	1.3	Tnfrsf12a
342	GO:0007019 [8]: microtubule depolymerization	1	1	827	0	11801	-3.92	0.0	2.72	1.3	Stmn1
343	GO:0007387 [5]: anterior compartment specification	1	1	827	0	11801	-3.92	0.0	2.72	1.3	Pbx3
344	GO:0007388 [5]: posterior compartment specification	1	1	827	0	11801	-3.92	0.0	2.72	1.3	Pbx3
345	GO:0007455 [6]: eye-antennal disc metamorphosis	1	1	827	0	11801	-3.92	0.0	2.72	1.3	Tm4sf9
346	GO:0007456 [6]: eye morphogenesis (sensu Endopterygota)	1	1	827	0	11801	-3.92	0.0	2.72	1.3	Tm4sf9
347	GO:0008054 [7]: cyclin catabolism	1	1	827	0	11801	-3.92	0.0	2.72	1.3	Ube2c
348	GO:0008583 [8]: mystery cell fate differentiation (sensu Endopterygota)	1	1	827	0	11801	-3.92	0.0	2.72	1.3	Tm4sf9
349	GO:0009118 [6]: regulation of nucleoside metabolism	1	1	827	0	11801	-3.92	0.0	2.72	1.3	Atpif1
350	GO:0009136 [8]: purine nucleoside diphosphate biosynthesis	1	1	827	0	11801	-3.92	0.0	2.72	1.3	Papss1
351	GO:0009180 [9]: purine ribonucleoside diphosphate biosynthesis	1	1	827	0	11801	-3.92	0.0	2.72	1.3	Papss1
352	GO:0009188 [8]: ribonucleoside diphosphate biosynthesis	1	1	827	0	11801	-3.92	0.0	2.72	1.3	Papss1
353	GO:0007167 [6]: enzyme linked receptor protein signaling pathway	15	15	813	163	11638	-3.95	0.0	1.66	0.75	Ctgf Ddr1 Efna1 Epha2 Ephb3 Ephb4 Ephb6 Gfra1 Hbegf Insr Ltk Ptprs Smad1 Socs3 Tiam1
354	GO:0006916 [8]: anti-apoptosis	6	6	822	45	11756	-3.96	0.0	2.16	0.96	Api5 Birc5 Cebpb Hells Pim2 Rnf7
355	GO:0030154 [3]: cell differentiation	18	18	810	312	11489	-3.97	0.0	0.19	0.03	B7h3 Cbfb Cebpb Chx10 Crb3 Ctgf Efna1 Egr1 Epha2 Ezh2 F730004D16Rik Gadd45b Hells Hps1 Hps4 Runx1 Sox10 Wnt7b
356	GO:0009893 [5]: positive regulation of metabolism	5	5	823	126	11675	-3.99	0.0	0.07	0.0	Cbfb Irf1 Men1 Nfya Ptx3
357	GO:0007399 [5]: neurogenesis	23	23	805	284	11517	-4.0	0.0	1.26	0.58	Artn Chl1 Cryba4 Cxcr4 Dbn1 Dlx5 Dpysl5 Efna1 Efnb1 Ephb3 Gfra1 Igsf4a Igsf9 Lhx2 Mtap2 Nde1 Plxnb2 Pura Sema4d Stmn1 Tiam1 Tnfrsf12a Unc5c
358	GO:0051243 [5]: negative regulation of cellular physiological process	12	12	816	124	11677	-4.01	0.0	1.71	0.78	Api5 B7h3 Birc5 Casp2 Cebpb Cherp Frk Hells Mtbp Pim2 Rnf7 Tacc3
359	GO:0015031 [5]: protein transport	33	33	795	453	11348	-4.01	0.0	0.81	0.31	1700093E07Rik 5930412E23Rik AI848100 Ap1s1 Ap4m1 Arf1 Arf4l Arid5a Arl6ip1 C330016O10Rik Ccnb1-rs1 Cdc5l Gga1 Kif20a Kpna2 Nol5 Nup107 Nup133 Nutf2 Nxt1 Rab11b Rab4b Ranbp17 Ranbp3 Slc35a3 Snx12 Snx16 Tacc3 Timm17b Vps16 Xpo1 Ywhah Ywhaz
360	GO:0045184 [5]: establishment of protein localization	33	33	795	457	11344	-4.02	0.0	0.77	0.3	1700093E07Rik 5930412E23Rik AI848100 Ap1s1 Ap4m1 Arf1 Arf4l Arid5a Arl6ip1 C330016O10Rik Ccnb1-rs1 Cdc5l Gga1 Kif20a Kpna2 Nol5 Nup107 Nup133 Nutf2 Nxt1 Rab11b Rab4b Ranbp17 Ranbp3 Slc35a3 Snx12 Snx16 Tacc3 Timm17b Vps16 Xpo1 Ywhah Ywhaz
361	GO:0008104 [4]: protein localization	33	33	795	476	11325	-4.03	0.0	0.59	0.21	1700093E07Rik 5930412E23Rik AI848100 Ap1s1 Ap4m1 Arf1 Arf4l Arid5a Arl6ip1 C330016O10Rik Ccnb1-rs1 Cdc5l Gga1 Kif20a Kpna2 Nol5 Nup107 Nup133 Nutf2 Nxt1 Rab11b Rab4b Ranbp17 Ranbp3 Slc35a3 Snx12 Snx16 Tacc3 Timm17b Vps16 Xpo1 Ywhah Ywhaz
362	GO:0006928 [4]: cell motility	14	14	814	153	11648	-4.03	0.0	1.58	0.68	Artn Cbll1 Chl1 Ctgf Cxcr4 Dpysl5 Efnb1 Ephb3 Gas8 Pxn Tm4sf9 Tnfrsf12a Unc5c Yars
363	GO:0030182 [4]: neuron differentiation	4	4	824	24	11777	-4.05	0.0	2.23	0.96	Cebpb Efna1 Epha2 Runx1
364	GO:0008213 [8]: protein amino acid alkylation	3	3	825	14	11787	-4.05	0.0	2.34	0.98	Ezh2 Ilf3 Men1
365	GO:0043066 [7]: negative regulation of apoptosis	7	7	821	60	11741	-4.09	0.0	1.91	0.84	Api5 Birc5 Casp2 Cebpb Hells Pim2 Rnf7
366	GO:0016049 [4]: cell growth	6	6	822	48	11753	-4.11	0.0	1.96	0.89	Ctgf Cyr61 Nedd9 Nol5 Socs3 Socs5
367	GO:0016053 [6]: organic acid biosynthesis	1	1	827	57	11744	-4.12	0.0	0.02	0.0	Prkag1
368	GO:0046394 [7]: carboxylic acid biosynthesis	1	1	827	57	11744	-4.12	0.0	0.02	0.0	Prkag1
369	GO:0042094 [7]: interleukin-2 biosynthesis	2	2	826	6	11795	-4.13	0.0	2.38	1.02	B7h3 Il1rap
370	GO:0006302 [7]: double-strand break repair	2	2	826	6	11795	-4.13	0.0	2.38	1.02	H2afx Mre11a
371	GO:0007093 [8]: mitotic checkpoint	2	2	826	6	11795	-4.13	0.0	2.38	1.02	Cdc2a Mad2l1
372	GO:0007530 [3]: sex determination	2	2	826	6	11795	-4.13	0.0	2.38	1.02	Insr Magoh
373	GO:0051246 [5]: regulation of protein metabolism	2	2	826	74	11727	-4.14	0.0	0.04	0.0	B7h3 Irf1
374	GO:0043069 [6]: negative regulation of programmed cell death	7	7	821	61	11740	-4.14	0.0	1.86	0.79	Api5 Birc5 Casp2 Cebpb Hells Pim2 Rnf7
375	GO:0042088 [7]: T-helper 1 type immune response	3	3	825	15	11786	-4.16	0.0	2.21	0.96	B7h3 Il1rap Irf1
376	GO:0051028 [7]: mRNA transport	3	3	825	15	11786	-4.16	0.0	2.21	0.96	Magoh Nxt1 Thoc4
377	GO:0006406 [8]: mRNA-nucleus export	3	3	825	15	11786	-4.16	0.0	2.21	0.96	Magoh Nxt1 Thoc4
378	GO:0009966 [4]: regulation of signal transduction	3	3	825	89	11712	-4.18	0.0	0.06	0.0	Axin1 Catnbip1 Socs3
379	GO:0006366 [8]: transcription from Pol II promoter	12	12	816	216	11585	-4.18	0.0	0.19	0.03	Bhlhb3 Cbfb Ddx20 Fhl2 Klf16 Nfya Sin3a Smad1 Smarca3 Sp4 Tcfcp2l1 Zfp143
380	GO:0042127 [5]: regulation of cell proliferation	11	11	817	118	11683	-4.2	0.0	1.49	0.66	B7h3 Cdca7 Cherp Crip2 Fanca Frk Mtbp Pura Stat6 Tcf7 Ube2c
381	GO:0007264 [6]: small GTPase mediated signal transduction	15	15	813	181	11620	-4.23	0.0	1.19	0.52	1700093E07Rik Arf1 Arf4l Arhgef1 Grb2 Iqgap1 Mras Rab11b Rab27b Rab4b Ralgds Rhoc Rhod Sos1 Tiam1
382	GO:0007276 [5]: gametogenesis	11	11	817	120	11681	-4.24	0.0	1.43	0.65	1700017G21Rik Cxcr4 Dnclc1 Dnmt3a Gcl H2afx Hmga1 Magoh Ovol1 Pafah1b3 Smad1
383	GO:0008361 [5]: regulation of cell size	6	6	822	51	11750	-4.24	0.0	1.78	0.78	Ctgf Cyr61 Nedd9 Nol5 Socs3 Socs5
384	GO:0043085 [4]: positive regulation of enzyme activity	7	7	821	64	11737	-4.24	0.0	1.7	0.78	Adcy7 Bak1 Efna1 Gadd45b Pxn Pycard Rnf7
385	GO:0009308 [5]: amine metabolism	11	11	817	198	11603	-4.25	0.0	0.2	0.03	Arg1 Bbox1 Cic Ddah2 Gad1 Gatm Hs2st1 P4ha1 Smox Sms Yars
386	GO:0042592 [3]: homeostasis	5	5	823	116	11685	-4.26	0.0	0.1	0.0	Cherp Hexb Mt2 Slc9a3r1 Smad1
387	GO:0009880 [4]: embryonic pattern specification	3	3	825	16	11785	-4.27	0.0	2.08	0.96	Cyr61 Dvl2 Efnb1
388	GO:0016331 [5]: morphogenesis of embryonic epithelium	3	3	825	16	11785	-4.27	0.0	2.08	0.96	Dvl2 Ltap Scrib
389	GO:0050767 [4]: regulation of neurogenesis	3	3	825	16	11785	-4.27	0.0	2.08	0.96	Efna1 Tiam1 Tnfrsf12a
390	GO:0009116 [6]: nucleoside metabolism	3	3	825	16	11785	-4.27	0.0	2.08	0.96	Atpif1 Dtymk Prps2
391	GO:0009314 [6]: response to radiation	5	5	823	39	11762	-4.28	0.0	1.84	0.78	Mbd4 Msh2 Msh6 Opn4 Pde6b
392	GO:0016569 [9]: covalent chromatin modification	2	2	826	7	11794	-4.31	0.0	2.17	0.96	Ezh2 Men1
393	GO:0016570 [10]: histone modification	2	2	826	7	11794	-4.31	0.0	2.17	0.96	Ezh2 Men1
394	GO:0030166 [7]: proteoglycan biosynthesis	2	2	826	7	11794	-4.31	0.0	2.17	0.96	Agc1 Hs2st1
395	GO:0006611 [8]: protein-nucleus export	2	2	826	7	11794	-4.31	0.0	2.17	0.96	Nxt1 Xpo1
396	GO:0006898 [7]: receptor mediated endocytosis	2	2	826	7	11794	-4.31	0.0	2.17	0.96	Hip1r Msr1
397	GO:0007026 [9]: microtubule stabilization	2	2	826	7	11794	-4.31	0.0	2.17	0.96	Hdac6 Mtap2
398	GO:0007163 [5]: establishment and/or maintenance of cell polarity	2	2	826	7	11794	-4.31	0.0	2.17	0.96	Crb3 Llglh
399	GO:0007346 [7]: regulation of mitotic cell cycle	2	2	826	7	11794	-4.31	0.0	2.17	0.96	AA545217 Ris2
400	GO:0009262 [7]: deoxyribonucleotide metabolism	2	2	826	7	11794	-4.31	0.0	2.17	0.96	Dtymk Rrm2
401	GO:0050778 [6]: positive regulation of immune response	1	1	827	53	11748	-4.31	0.0	0.03	0.0	Irf1
402	GO:0006821 [8]: chloride transport	1	1	827	53	11748	-4.31	0.0	0.03	0.0	Clcn2
403	GO:0001558 [4]: regulation of cell growth	5	5	823	40	11761	-4.33	0.0	1.77	0.78	Ctgf Cyr61 Nedd9 Socs3 Socs5
404	GO:0006817 [8]: phosphate transport	5	5	823	40	11761	-4.33	0.0	1.77	0.78	C1qa C1qb Col11a1 Col8a1 Msr1
405	GO:0006887 [6]: exocytosis	1	1	827	52	11749	-4.36	0.0	0.03	0.0	Cadps2
406	GO:0007179 [8]: transforming growth factor beta receptor signaling pathway	1	1	827	52	11749	-4.36	0.0	0.03	0.0	Smad1
407	GO:0042087 [6]: cell-mediated immune response	3	3	825	17	11784	-4.37	0.0	1.97	0.89	B7h3 Il1rap Irf1
408	GO:0007223 [7]: frizzled-2 signaling pathway	3	3	825	17	11784	-4.37	0.0	1.97	0.89	Wnt10a Wnt5b Wnt7b
409	GO:0045045 [5]: secretory pathway	4	4	824	97	11704	-4.39	0.0	0.1	0.0	Arl6ip1 Cadps2 Chic2 Gga1
410	GO:0050793 [3]: regulation of development	12	12	816	146	11655	-4.39	0.0	1.07	0.47	B7h3 Ctgf Cyr61 Efna1 Ezh2 Nedd9 Socs3 Socs5 Tiam1 Tnfrsf12a Wnt7b Wrn
411	GO:0006633 [7]: fatty acid biosynthesis	1	1	827	51	11750	-4.41	0.0	0.03	0.0	Prkag1
412	GO:0007218 [7]: neuropeptide signaling pathway	2	2	826	67	11734	-4.42	0.0	0.06	0.0	Celsr1 Celsr2
413	GO:0002009 [4]: morphogenesis of an epithelium	5	5	823	42	11759	-4.42	0.0	1.65	0.74	Celsr1 Crb3 Dvl2 Ltap Scrib
414	GO:0035295 [3]: tube development	6	6	822	56	11745	-4.43	0.0	1.52	0.66	Cyr61 Dvl2 Ltap Pbx1 Pxn Timeless
415	GO:0006519 [5]: amino acid and derivative metabolism	10	10	818	171	11630	-4.44	0.0	0.28	0.06	Arg1 Bbox1 Cic Ddah2 Gad1 Gatm P4ha1 Smox Sms Yars
416	GO:0030111 [5]: regulation of Wnt receptor signaling pathway	2	2	826	8	11793	-4.46	0.0	1.99	0.91	Axin1 Catnbip1
417	GO:0000077 [7]: DNA damage checkpoint	2	2	826	8	11793	-4.46	0.0	1.99	0.91	Chek1 H2afx
418	GO:0000086 [7]: G2/M transition of mitotic cell cycle	2	2	826	8	11793	-4.46	0.0	1.99	0.91	Chek1 Sfn
419	GO:0006401 [6]: RNA catabolism	2	2	826	8	11793	-4.46	0.0	1.99	0.91	Lsm5 Ppp1r8
420	GO:0007162 [5]: negative regulation of cell adhesion	2	2	826	8	11793	-4.46	0.0	1.99	0.91	Cbll1 Cml2
421	GO:0008637 [8]: apoptotic mitochondrial changes	2	2	826	8	11793	-4.46	0.0	1.99	0.91	Pim2 Rnf7
422	GO:0006414 [8]: translational elongation	1	1	827	50	11751	-4.47	0.0	0.03	0.0	Gfm2
423	GO:0051239 [4]: regulation of organismal physiological process	9	9	819	103	11698	-4.47	0.0	1.16	0.5	B7h3 Cebpb Edn2 Enpp1 Hbegf Irf1 Mglap Ptger4 Sp4
424	GO:0016052 [6]: carbohydrate catabolism	1	1	827	49	11752	-4.51	0.0	0.03	0.0	Eno2
425	GO:0044275 [7]: cellular carbohydrate catabolism	1	1	827	49	11752	-4.51	0.0	0.03	0.0	Eno2
426	GO:0042089 [6]: cytokine biosynthesis	4	4	824	31	11770	-4.52	0.0	1.64	0.73	B7h3 Cebpb Il1rap Irf1
427	GO:0006357 [8]: regulation of transcription from Pol II promoter	12	12	816	171	11630	-4.52	0.0	0.61	0.21	Bhlhb3 Cbfb Ddx20 Fhl2 Klf16 Nfya Sin3a Smad1 Smarca3 Sp4 Tcfcp2l1 Zfp143
428	GO:0045935 [6]: positive regulation of nucleobase, nucleoside, nucleotide and nucleic acid metabolism	4	4	824	92	11709	-4.53	0.0	0.12	0.0	Cbfb Irf1 Men1 Nfya
429	GO:0006470 [8]: protein amino acid dephosphorylation	8	8	820	90	11711	-4.53	0.0	1.16	0.5	Cdc25b Cdc25c Dusp6 Mtmr4 Ptpn2 Ptpn21 Ptpn23 Ptprs
430	GO:0007517 [5]: muscle development	7	7	821	129	11672	-4.54	0.0	0.23	0.05	2900073G15Rik Cald1 Cenpf Efhd2 Kntc2 Tagln2 Tnnt2
431	GO:0019953 [4]: sexual reproduction	11	11	817	145	11656	-4.54	0.0	0.81	0.31	1700017G21Rik Cxcr4 Dnclc1 Dnmt3a Gcl H2afx Hmga1 Magoh Ovol1 Pafah1b3 Smad1
432	GO:0000003 [3]: reproduction	11	11	817	145	11656	-4.54	0.0	0.81	0.31	1700017G21Rik Cxcr4 Dnclc1 Dnmt3a Gcl H2afx Hmga1 Magoh Ovol1 Pafah1b3 Smad1
433	GO:0015888 [6]: thiamin transport	1	1	827	1	11800	-4.55	0.0	2.06	0.96	Slc19a2
434	GO:0016553 [8]: base conversion or substitution editing	1	1	827	1	11800	-4.55	0.0	2.06	0.96	Adar
435	GO:0019047 [4]: provirus integration	1	1	827	1	11800	-4.55	0.0	2.06	0.96	Banf1
436	GO:0030046 [11]: parallel actin filament bundle formation	1	1	827	1	11800	-4.55	0.0	2.06	0.96	Espn
437	GO:0030069 [3]: lysogeny	1	1	827	1	11800	-4.55	0.0	2.06	0.96	Banf1
438	GO:0030279 [7]: negative regulation of ossification	1	1	827	1	11800	-4.55	0.0	2.06	0.96	Enpp1
439	GO:0030319 [7]: di-, tri-valent inorganic anion homeostasis	1	1	827	1	11800	-4.55	0.0	2.06	0.96	Slc9a3r1
440	GO:0030501 [8]: positive regulation of bone mineralization	1	1	827	1	11800	-4.55	0.0	2.06	0.96	B7h3
441	GO:0030643 [8]: phosphate ion homeostasis	1	1	827	1	11800	-4.55	0.0	2.06	0.96	Slc9a3r1
442	GO:0030859 [5]: polarized epithelial cell differentiation	1	1	827	1	11800	-4.55	0.0	2.06	0.96	Crb3
443	GO:0040009 [5]: regulation of growth rate	1	1	827	1	11800	-4.55	0.0	2.06	0.96	Wrn
444	GO:0042396 [7]: phosphagen biosynthesis	1	1	827	1	11800	-4.55	0.0	2.06	0.96	Gatm
445	GO:0042992 [9]: negative regulation of transcription factor-nucleus import	1	1	827	1	11800	-4.55	0.0	2.06	0.96	Tacc3
446	GO:0045019 [7]: negative regulation of nitric oxide biosynthesis	1	1	827	1	11800	-4.55	0.0	2.06	0.96	Dnclc1
447	GO:0045143 [9]: homologous chromosome segregation	1	1	827	1	11800	-4.55	0.0	2.06	0.96	Pttg1
448	GO:0045185 [5]: maintenance of protein localization	1	1	827	1	11800	-4.55	0.0	2.06	0.96	Tacc3
449	GO:0045198 [6]: establishment of epithelial cell polarity	1	1	827	1	11800	-4.55	0.0	2.06	0.96	Crb3
450	GO:0045329 [8]: carnitine biosynthesis	1	1	827	1	11800	-4.55	0.0	2.06	0.96	Bbox1
451	GO:0045778 [7]: positive regulation of ossification	1	1	827	1	11800	-4.55	0.0	2.06	0.96	B7h3
452	GO:0045921 [7]: positive regulation of exocytosis	1	1	827	1	11800	-4.55	0.0	2.06	0.96	Cadps2
453	GO:0046072 [10]: dTDP metabolism	1	1	827	1	11800	-4.55	0.0	2.06	0.96	Dtymk
454	GO:0046208 [9]: spermine catabolism	1	1	827	1	11800	-4.55	0.0	2.06	0.96	Smox
455	GO:0046698 [4]: metamorphosis (sensu Insecta)	1	1	827	1	11800	-4.55	0.0	2.06	0.96	Tm4sf9
456	GO:0046852 [6]: positive regulation of bone remodeling	1	1	827	1	11800	-4.55	0.0	2.06	0.96	B7h3
457	GO:0047496 [8]: vesicle transport along microtubule	1	1	827	1	11800	-4.55	0.0	2.06	0.96	Hap1
458	GO:0048041 [6]: focal adhesion formation	1	1	827	1	11800	-4.55	0.0	2.06	0.96	Pxn
459	GO:0051180 [5]: vitamin transport	1	1	827	1	11800	-4.55	0.0	2.06	0.96	Slc19a2
460	GO:0000085 [7]: G2 phase of mitotic cell cycle	1	1	827	1	11800	-4.55	0.0	2.06	0.96	Dnajc2
461	GO:0000089 [9]: mitotic metaphase	1	1	827	1	11800	-4.55	0.0	2.06	0.96	Kntc2
462	GO:0000209 [10]: protein polyubiquitination	1	1	827	1	11800	-4.55	0.0	2.06	0.96	Hdac6
463	GO:0000724 [8]: double-strand break repair via homologous recombination	1	1	827	1	11800	-4.55	0.0	2.06	0.96	H2afx
464	GO:0000725 [7]: recombinational repair	1	1	827	1	11800	-4.55	0.0	2.06	0.96	H2afx
465	GO:0001578 [9]: microtubule bundle formation	1	1	827	1	11800	-4.55	0.0	2.06	0.96	Mtap2
466	GO:0001736 [6]: establishment of planar polarity	1	1	827	1	11800	-4.55	0.0	2.06	0.96	Celsr1
467	GO:0002165 [3]: larval or pupal development (sensu Insecta)	1	1	827	1	11800	-4.55	0.0	2.06	0.96	Tm4sf9
468	GO:0006233 [10]: dTDP biosynthesis	1	1	827	1	11800	-4.55	0.0	2.06	0.96	Dtymk
469	GO:0006383 [8]: transcription from Pol III promoter	1	1	827	1	11800	-4.55	0.0	2.06	0.96	Zfp143
470	GO:0006437 [9]: tyrosyl-tRNA aminoacylation	1	1	827	1	11800	-4.55	0.0	2.06	0.96	Yars
471	GO:0006475 [9]: internal protein amino acid acetylation	1	1	827	1	11800	-4.55	0.0	2.06	0.96	Hat1
472	GO:0006600 [6]: creatine metabolism	1	1	827	1	11800	-4.55	0.0	2.06	0.96	Gatm
473	GO:0006601 [7]: creatine biosynthesis	1	1	827	1	11800	-4.55	0.0	2.06	0.96	Gatm
474	GO:0007133 [10]: meiotic anaphase I	1	1	827	1	11800	-4.55	0.0	2.06	0.96	Pttg1
475	GO:0007164 [7]: establishment of tissue polarity	1	1	827	1	11800	-4.55	0.0	2.06	0.96	Celsr1
476	GO:0007444 [5]: imaginal disc development	1	1	827	1	11800	-4.55	0.0	2.06	0.96	Tm4sf9
477	GO:0007452 [5]: imaginal disc metamorphosis	1	1	827	1	11800	-4.55	0.0	2.06	0.96	Tm4sf9
478	GO:0007552 [3]: metamorphosis	1	1	827	1	11800	-4.55	0.0	2.06	0.96	Tm4sf9
479	GO:0008156 [8]: negative regulation of DNA replication	1	1	827	1	11800	-4.55	0.0	2.06	0.96	Gmnn
480	GO:0008228 [8]: opsonization	1	1	827	1	11800	-4.55	0.0	2.06	0.96	Ptx3
481	GO:0008354 [6]: germ cell migration	1	1	827	1	11800	-4.55	0.0	2.06	0.96	Cxcr4
482	GO:0008608 [8]: attachment of spindle microtubules to kinetochore	1	1	827	1	11800	-4.55	0.0	2.06	0.96	Cdca1
483	GO:0009138 [8]: pyrimidine nucleoside diphosphate metabolism	1	1	827	1	11800	-4.55	0.0	2.06	0.96	Dtymk
484	GO:0009139 [8]: pyrimidine nucleoside diphosphate biosynthesis	1	1	827	1	11800	-4.55	0.0	2.06	0.96	Dtymk
485	GO:0009189 [8]: deoxyribonucleoside diphosphate biosynthesis	1	1	827	1	11800	-4.55	0.0	2.06	0.96	Dtymk
486	GO:0009196 [9]: pyrimidine deoxyribonucleoside diphosphate metabolism	1	1	827	1	11800	-4.55	0.0	2.06	0.96	Dtymk
487	GO:0009197 [9]: pyrimidine deoxyribonucleoside diphosphate biosynthesis	1	1	827	1	11800	-4.55	0.0	2.06	0.96	Dtymk
488	GO:0045941 [7]: positive regulation of transcription	4	4	824	91	11710	-4.56	0.0	0.13	0.01	Cbfb Irf1 Men1 Nfya
489	GO:0042107 [5]: cytokine metabolism	4	4	824	32	11769	-4.57	0.0	1.57	0.68	B7h3 Cebpb Il1rap Irf1
490	GO:0009309 [6]: amine biosynthesis	1	1	827	48	11753	-4.57	0.0	0.04	0.0	Bbox1
491	GO:0016311 [7]: dephosphorylation	8	8	820	92	11709	-4.57	0.0	1.1	0.49	Cdc25b Cdc25c Dusp6 Mtmr4 Ptpn2 Ptpn21 Ptpn23 Ptprs
492	GO:0006643 [6]: membrane lipid metabolism	3	3	825	77	11724	-4.57	0.0	0.1	0.0	B4galt6 Pigf Pip5k1b
493	GO:0016477 [5]: cell migration	10	10	818	130	11671	-4.57	0.0	0.83	0.32	Artn Cbll1 Chl1 Ctgf Cxcr4 Dpysl5 Efnb1 Ephb3 Tnfrsf12a Unc5c
494	GO:0051049 [5]: regulation of transport	5	5	823	46	11755	-4.57	0.0	1.42	0.65	Cadps2 Cbll1 Khdrbs1 Ptx3 Tacc3
495	GO:0050776 [5]: regulation of immune response	3	3	825	76	11725	-4.6	0.0	0.11	0.0	B7h3 Cebpb Irf1
496	GO:0050790 [3]: regulation of enzyme activity	8	8	820	94	11707	-4.6	0.0	1.04	0.44	Adcy7 Bak1 Efna1 Gadd45b Pxn Pycard Rnf7 Sfn
497	GO:0009108 [7]: coenzyme biosynthesis	2	2	826	62	11739	-4.6	0.0	0.07	0.0	Atp6v1g1 Mthfd2
498	GO:0030500 [7]: regulation of bone mineralization	2	2	826	9	11792	-4.6	0.0	1.84	0.78	B7h3 Mglap
499	GO:0007127 [9]: meiosis I	2	2	826	9	11792	-4.6	0.0	1.84	0.78	Pttg1 Topbp1
500	GO:0007222 [7]: frizzled signaling pathway	2	2	826	9	11792	-4.6	0.0	1.84	0.78	Axin1 Dvl2
501	GO:0015992 [6]: proton transport	1	1	827	47	11754	-4.61	0.0	0.04	0.0	Atp6v1g1
502	GO:0009117 [6]: nucleotide metabolism	10	10	818	138	11663	-4.61	0.0	0.68	0.24	Adcy7 Ampd2 Atp6v1g1 Dtymk Dut Enpp1 Papss1 Pigo Prps2 Rrm2
503	GO:0006725 [5]: aromatic compound metabolism	3	3	825	75	11726	-4.63	0.0	0.11	0.0	Ampd2 Gch1 Mthfd2
504	GO:0040008 [4]: regulation of growth	6	6	822	63	11738	-4.63	0.0	1.21	0.54	Ctgf Cyr61 Nedd9 Socs3 Socs5 Wrn
505	GO:0006897 [6]: endocytosis	7	7	821	122	11679	-4.63	0.0	0.29	0.06	Ap1s1 Ap4m1 Cbll1 Coro1c Hip1r Msr1 Ptx3
506	GO:0006575 [6]: amino acid derivative metabolism	5	5	823	48	11753	-4.64	0.0	1.32	0.58	Bbox1 Gatm P4ha1 Smox Sms
507	GO:0009165 [6]: nucleotide biosynthesis	5	5	823	99	11702	-4.65	0.0	0.2	0.03	Adcy7 Atp6v1g1 Dtymk Papss1 Prps2
508	GO:0001525 [6]: angiogenesis	6	6	822	64	11737	-4.65	0.0	1.17	0.51	Anpep Anxa2 Ctgf Cyr61 Mapk7 Tnfrsf12a
509	GO:0006919 [6]: caspase activation	3	3	825	21	11780	-4.66	0.0	1.58	0.68	Bak1 Pycard Rnf7
510	GO:0030036 [8]: actin cytoskeleton organization and biogenesis	7	7	821	81	11720	-4.66	0.0	1.03	0.44	Coro1c Dbn1 Diap3 Dnclc1 Espn Fliih Tmsb10
511	GO:0007389 [3]: pattern specification	9	9	819	125	11676	-4.66	0.0	0.65	0.23	Arc Catnbip1 Cyr61 Dvl2 Efnb1 Hoxc13 Lhx2 Pbx3 Rnf2
512	GO:0000165 [7]: MAPKKK cascade	6	6	822	65	11736	-4.67	0.0	1.14	0.49	Efna1 Gadd45b Gps2 Grb2 Pxn Smad1
513	GO:0015674 [7]: di-, tri-valent inorganic cation transport	6	6	822	109	11692	-4.67	0.0	0.26	0.05	Cacnb3 Clic1 Sfxn3 Trpc2 Trpc5 Trpv6
514	GO:0006820 [6]: anion transport	8	8	820	126	11675	-4.68	0.0	0.42	0.12	C1qa C1qb Clcn2 Col11a1 Col8a1 Msr1 Slc16a3 Slc4a2
515	GO:0009795 [4]: embryonic morphogenesis	7	7	821	83	11718	-4.69	0.0	0.98	0.4	Celsr1 Chx10 Dlx5 Dvl2 Fbn2 Ltap Scrib
516	GO:0001816 [5]: cytokine production	4	4	824	35	11766	-4.7	0.0	1.38	0.62	B7h3 Cebpb Il1rap Irf1
517	GO:0008632 [7]: apoptotic program	4	4	824	35	11766	-4.7	0.0	1.38	0.62	Bak1 Pim2 Pycard Rnf7
518	GO:0009792 [4]: embryonic development (sensu Metazoa)	4	4	824	85	11716	-4.7	0.0	0.17	0.02	5830426I05Rik Chx10 Rnf2 Top2a
519	GO:0007243 [6]: protein kinase cascade	7	7	821	116	11685	-4.7	0.0	0.35	0.09	Efna1 Gadd45b Gps2 Grb2 Pxn Smad1 Snip1
520	GO:0015698 [7]: inorganic anion transport	6	6	822	106	11695	-4.71	0.0	0.29	0.06	C1qa C1qb Clcn2 Col11a1 Col8a1 Msr1
521	GO:0042136 [6]: neurotransmitter biosynthesis	2	2	826	10	11791	-4.71	0.0	1.7	0.78	Gad1 Slc5a8
522	GO:0008016 [5]: regulation of heart contraction rate	2	2	826	10	11791	-4.71	0.0	1.7	0.78	Hbegf Sp4
523	GO:0006818 [5]: hydrogen transport	2	2	826	59	11742	-4.72	0.0	0.09	0.0	Atp6v1g1 Rpusd1
524	GO:0043280 [5]: positive regulation of caspase activity	3	3	825	22	11779	-4.72	0.0	1.5	0.66	Bak1 Pycard Rnf7
525	GO:0043281 [4]: regulation of caspase activity	3	3	825	22	11779	-4.72	0.0	1.5	0.66	Bak1 Pycard Rnf7
526	GO:0051050 [6]: positive regulation of transport	3	3	825	22	11779	-4.72	0.0	1.5	0.66	Cadps2 Cbll1 Ptx3
527	GO:0030029 [7]: actin filament-based process	7	7	821	87	11714	-4.73	0.0	0.87	0.35	Coro1c Dbn1 Diap3 Dnclc1 Espn Fliih Tmsb10
528	GO:0006511 [10]: ubiquitin-dependent protein catabolism	7	7	821	88	11713	-4.74	0.0	0.84	0.33	Hdac6 Psma5 Siah2 Skp2 Ube2c Usp18 Usp21
529	GO:0045893 [8]: positive regulation of transcription, DNA-dependent	3	3	825	71	11730	-4.74	0.0	0.14	0.01	Cbfb Irf1 Nfya
530	GO:0042113 [7]: B-cell activation	1	1	827	44	11757	-4.75	0.0	0.05	0.0	Prkcd
531	GO:0050865 [5]: regulation of cell activation	1	1	827	44	11757	-4.75	0.0	0.05	0.0	B7h3
532	GO:0051249 [6]: regulation of lymphocyte activation	1	1	827	44	11757	-4.75	0.0	0.05	0.0	B7h3
533	GO:0006766 [5]: vitamin metabolism	1	1	827	44	11757	-4.75	0.0	0.05	0.0	Bbox1
534	GO:0009144 [8]: purine nucleoside triphosphate metabolism	1	1	827	44	11757	-4.75	0.0	0.05	0.0	Atp6v1g1
535	GO:0030097 [5]: hemopoiesis	6	6	822	103	11698	-4.75	0.0	0.32	0.08	Cbfb Crip2 Egr1 F730004D16Rik Hells Tacc3
536	GO:0019941 [9]: modification-dependent protein catabolism	7	7	821	90	11711	-4.75	0.0	0.79	0.31	Hdac6 Psma5 Siah2 Skp2 Ube2c Usp18 Usp21
537	GO:0051188 [6]: cofactor biosynthesis	3	3	825	70	11731	-4.76	0.0	0.14	0.01	Atp6v1g1 Mthfd2 Ppox
538	GO:0051094 [4]: positive regulation of development	4	4	824	37	11764	-4.76	0.0	1.27	0.58	B7h3 Tiam1 Tnfrsf12a Wnt7b
539	GO:0016337 [5]: cell-cell adhesion	7	7	821	92	11709	-4.77	0.0	0.74	0.27	Adam8 Celsr1 Celsr2 Dsc2 Dsg2 Igsf4a Pard3
540	GO:0048232 [6]: male gamete generation	7	7	821	93	11708	-4.77	0.0	0.72	0.26	1700017G21Rik Dnmt3a Gcl H2afx Hmga1 Ovol1 Pafah1b3
541	GO:0007283 [7]: spermatogenesis	7	7	821	93	11708	-4.77	0.0	0.72	0.26	1700017G21Rik Dnmt3a Gcl H2afx Hmga1 Ovol1 Pafah1b3
542	GO:0001775 [4]: cell activation	7	7	821	101	11700	-4.78	0.0	0.57	0.19	B7h3 Cbfb Cxcr4 Egr1 Hells Ndrg1 Prkcd
543	GO:0045944 [9]: positive regulation of transcription from Pol II promoter	2	2	826	57	11744	-4.78	0.0	0.1	0.0	Cbfb Nfya
544	GO:0019725 [4]: cell homeostasis	4	4	824	81	11720	-4.78	0.0	0.2	0.03	Cherp Hexb Mt2 Slc9a3r1
545	GO:0045321 [5]: immune cell activation	7	7	821	100	11701	-4.78	0.0	0.58	0.21	B7h3 Cbfb Cxcr4 Egr1 Hells Ndrg1 Prkcd
546	GO:0008202 [6]: steroid metabolism	6	6	822	99	11702	-4.79	0.0	0.37	0.09	Ch25h Hmgcr Pbx1 Srebf2 Stard3 Sult2b1
547	GO:0006986 [5]: response to unfolded protein	1	1	827	43	11758	-4.79	0.0	0.05	0.0	Hspa1a
548	GO:0045892 [8]: negative regulation of transcription, DNA-dependent	6	6	822	73	11728	-4.8	0.0	0.88	0.36	Bhlhb2 Bhlhb3 Ddx20 Hells Sin3a Tcfcp2l1
549	GO:0048514 [5]: blood vessel morphogenesis	6	6	822	73	11728	-4.8	0.0	0.88	0.36	Anpep Anxa2 Ctgf Cyr61 Mapk7 Tnfrsf12a
550	GO:0007292 [6]: female gamete generation	2	2	826	11	11790	-4.81	0.0	1.57	0.68	Dnclc1 Magoh
551	GO:0007028 [5]: cytoplasm organization and biogenesis	6	6	822	96	11705	-4.82	0.0	0.41	0.12	Crb3 D16Bwg1547e Exosc8 Nol5 Rpl36a Rpl37a
552	GO:0007229 [6]: integrin-mediated signaling pathway	5	5	823	56	11745	-4.83	0.0	0.99	0.4	Adam8 Ctgf Gsg2 Itgax Pxn
553	GO:0009582 [6]: detection of abiotic stimulus	6	6	822	77	11724	-4.84	0.0	0.77	0.3	Axin1 Cdkn2d Myo6 Opn4 Pde6b Wdr1
554	GO:0019932 [6]: second-messenger-mediated signaling	6	6	822	77	11724	-4.84	0.0	0.77	0.3	Adcy7 Dscr1l2 Gng13 Ptger4 Slc9a3r1 Trpc2
555	GO:0006417 [6]: regulation of protein biosynthesis	4	4	824	78	11723	-4.84	0.0	0.23	0.05	B7h3 Cebpb Irf1 Pum2
556	GO:0009199 [8]: ribonucleoside triphosphate metabolism	1	1	827	42	11759	-4.84	0.0	0.06	0.0	Atp6v1g1
557	GO:0009205 [9]: purine ribonucleoside triphosphate metabolism	1	1	827	42	11759	-4.84	0.0	0.06	0.0	Atp6v1g1
558	GO:0042254 [6]: ribosome biogenesis and assembly	5	5	823	87	11714	-4.84	0.0	0.32	0.08	D16Bwg1547e Exosc8 Nol5 Rpl36a Rpl37a
559	GO:0016051 [6]: carbohydrate biosynthesis	2	2	826	55	11746	-4.84	0.0	0.11	0.0	Agc1 Hs2st1
560	GO:0051240 [5]: positive regulation of organismal physiological process	2	2	826	55	11746	-4.84	0.0	0.11	0.0	B7h3 Irf1
561	GO:0046649 [6]: lymphocyte activation	6	6	822	92	11709	-4.85	0.0	0.47	0.15	B7h3 Cbfb Cxcr4 Egr1 Hells Prkcd
562	GO:0001568 [4]: blood vessel development	6	6	822	83	11718	-4.85	0.0	0.63	0.22	Anpep Anxa2 Ctgf Cyr61 Mapk7 Tnfrsf12a
563	GO:0009889 [5]: regulation of biosynthesis	6	6	822	82	11719	-4.85	0.0	0.65	0.23	B7h3 Cebpb Dnclc1 Irf1 Ptx3 Pum2
564	GO:0045595 [4]: regulation of cell differentiation	3	3	825	66	11735	-4.87	0.0	0.18	0.02	B7h3 Ezh2 Wnt7b
565	GO:0016582 [9]: non-covalent chromatin modification	3	3	825	25	11776	-4.87	0.0	1.28	0.58	Actl6a Hells Smarca5
566	GO:0006338 [10]: chromatin remodeling	3	3	825	25	11776	-4.87	0.0	1.28	0.58	Actl6a Hells Smarca5
567	GO:0043009 [5]: embryonic development (sensu Vertebrata)	2	2	826	54	11747	-4.88	0.0	0.12	0.0	5830426I05Rik Chx10
568	GO:0019320 [8]: hexose catabolism	1	1	827	41	11760	-4.88	0.0	0.06	0.0	Eno2
569	GO:0046164 [6]: alcohol catabolism	1	1	827	41	11760	-4.88	0.0	0.06	0.0	Eno2
570	GO:0046365 [7]: monosaccharide catabolism	1	1	827	41	11760	-4.88	0.0	0.06	0.0	Eno2
571	GO:0006007 [9]: glucose catabolism	1	1	827	41	11760	-4.88	0.0	0.06	0.0	Eno2
572	GO:0006800 [5]: oxygen and reactive oxygen species metabolism	1	1	827	41	11760	-4.88	0.0	0.06	0.0	Cyba
573	GO:0007605 [7]: perception of sound	4	4	824	41	11760	-4.88	0.0	1.08	0.47	Axin1 Cdkn2d Myo6 Wdr1
574	GO:0015012 [7]: heparan sulfate proteoglycan biosynthesis	1	1	827	2	11799	-4.89	0.0	1.69	0.78	Hs2st1
575	GO:0015802 [7]: basic amino acid transport	1	1	827	2	11799	-4.89	0.0	1.69	0.78	Slc7a3
576	GO:0016338 [6]: calcium-independent cell-cell adhesion	1	1	827	2	11799	-4.89	0.0	1.69	0.78	Igsf4a
577	GO:0016584 [8]: nucleosome spacing	1	1	827	2	11799	-4.89	0.0	1.69	0.78	Hist1h1e
578	GO:0018107 [9]: peptidyl-threonine phosphorylation	1	1	827	2	11799	-4.89	0.0	1.69	0.78	Pbk
579	GO:0018210 [9]: peptidyl-threonine modification	1	1	827	2	11799	-4.89	0.0	1.69	0.78	Pbk
580	GO:0018401 [7]: peptidyl-proline hydroxylation to 4-hydroxy-L-proline	1	1	827	2	11799	-4.89	0.0	1.69	0.78	P4ha1
581	GO:0019471 [6]: 4-hydroxyproline metabolism	1	1	827	2	11799	-4.89	0.0	1.69	0.78	P4ha1
582	GO:0019511 [10]: peptidyl-proline hydroxylation	1	1	827	2	11799	-4.89	0.0	1.69	0.78	P4ha1
583	GO:0030071 [8]: regulation of mitotic metaphase/anaphase transition	1	1	827	2	11799	-4.89	0.0	1.69	0.78	Mad2l1
584	GO:0030193 [5]: regulation of blood coagulation	1	1	827	2	11799	-4.89	0.0	1.69	0.78	Anxa2
585	GO:0030195 [6]: negative regulation of blood coagulation	1	1	827	2	11799	-4.89	0.0	1.69	0.78	Anxa2
586	GO:0035089 [7]: establishment of apical/basal cell polarity	1	1	827	2	11799	-4.89	0.0	1.69	0.78	Crb3
587	GO:0043241 [6]: protein complex disassembly	1	1	827	2	11799	-4.89	0.0	1.69	0.78	Hist1h1e
588	GO:0045072 [8]: regulation of interferon-gamma biosynthesis	1	1	827	2	11799	-4.89	0.0	1.69	0.78	B7h3
589	GO:0045132 [8]: meiotic chromosome segregation	1	1	827	2	11799	-4.89	0.0	1.69	0.78	Pttg1
590	GO:0045197 [7]: establishment and/or maintenance of epithelial cell polarity	1	1	827	2	11799	-4.89	0.0	1.69	0.78	Crb3
591	GO:0045216 [6]: intercellular junction assembly and/or maintenance	1	1	827	2	11799	-4.89	0.0	1.69	0.78	Crb3
592	GO:0045773 [7]: positive regulation of axon extension	1	1	827	2	11799	-4.89	0.0	1.69	0.78	Tnfrsf12a
593	GO:0046075 [10]: dTTP metabolism	1	1	827	2	11799	-4.89	0.0	1.69	0.78	Dtymk
594	GO:0046125 [8]: pyrimidine deoxyribonucleoside metabolism	1	1	827	2	11799	-4.89	0.0	1.69	0.78	Dtymk
595	GO:0046627 [6]: negative regulation of insulin receptor signaling pathway	1	1	827	2	11799	-4.89	0.0	1.69	0.78	Socs3
596	GO:0046685 [8]: response to arsenic	1	1	827	2	11799	-4.89	0.0	1.69	0.78	Ars2
597	GO:0051014 [8]: actin filament severing	1	1	827	2	11799	-4.89	0.0	1.69	0.78	Fliih
598	GO:0051146 [5]: striated muscle cell differentiation	1	1	827	2	11799	-4.89	0.0	1.69	0.78	Ezh2
599	GO:0051181 [5]: cofactor transport	1	1	827	2	11799	-4.89	0.0	1.69	0.78	Slc6a8
600	GO:0051235 [4]: maintenance of localization	1	1	827	2	11799	-4.89	0.0	1.69	0.78	Tacc3
601	GO:0000320 [7]: re-entry into mitotic cell cycle	1	1	827	2	11799	-4.89	0.0	1.69	0.78	Ccnf
602	GO:0001824 [3]: blastocyst development	1	1	827	2	11799	-4.89	0.0	1.69	0.78	5830426I05Rik
603	GO:0001832 [4]: blastocyst growth	1	1	827	2	11799	-4.89	0.0	1.69	0.78	5830426I05Rik
604	GO:0001833 [5]: inner cell mass cell proliferation	1	1	827	2	11799	-4.89	0.0	1.69	0.78	5830426I05Rik
605	GO:0001878 [7]: response to yeast	1	1	827	2	11799	-4.89	0.0	1.69	0.78	Ptx3
606	GO:0006213 [7]: pyrimidine nucleoside metabolism	1	1	827	2	11799	-4.89	0.0	1.69	0.78	Dtymk
607	GO:0006235 [10]: dTTP biosynthesis	1	1	827	2	11799	-4.89	0.0	1.69	0.78	Dtymk
608	GO:0006275 [7]: regulation of DNA replication	1	1	827	2	11799	-4.89	0.0	1.69	0.78	Gmnn
609	GO:0006337 [7]: nucleosome disassembly	1	1	827	2	11799	-4.89	0.0	1.69	0.78	Hist1h1e
610	GO:0006379 [8]: mRNA cleavage	1	1	827	2	11799	-4.89	0.0	1.69	0.78	Cstf2
611	GO:0006893 [7]: Golgi to plasma membrane transport	1	1	827	2	11799	-4.89	0.0	1.69	0.78	Chic2
612	GO:0006940 [5]: regulation of smooth muscle contraction	1	1	827	2	11799	-4.89	0.0	1.69	0.78	Cald1
613	GO:0007030 [6]: Golgi organization and biogenesis	1	1	827	2	11799	-4.89	0.0	1.69	0.78	Kifc3
614	GO:0007095 [9]: mitotic G2 checkpoint	1	1	827	2	11799	-4.89	0.0	1.69	0.78	Cdc2a
615	GO:0008635 [7]: caspase activation via cytochrome c	1	1	827	2	11799	-4.89	0.0	1.69	0.78	Bak1
616	GO:0009048 [5]: dosage compensation, by inactivation of X chromosome	1	1	827	2	11799	-4.89	0.0	1.69	0.78	Brca1
617	GO:0009148 [8]: pyrimidine nucleoside triphosphate biosynthesis	1	1	827	2	11799	-4.89	0.0	1.69	0.78	Dtymk
618	GO:0009202 [8]: deoxyribonucleoside triphosphate biosynthesis	1	1	827	2	11799	-4.89	0.0	1.69	0.78	Dtymk
619	GO:0009211 [9]: pyrimidine deoxyribonucleoside triphosphate metabolism	1	1	827	2	11799	-4.89	0.0	1.69	0.78	Dtymk
620	GO:0009212 [9]: pyrimidine deoxyribonucleoside triphosphate biosynthesis	1	1	827	2	11799	-4.89	0.0	1.69	0.78	Dtymk
621	GO:0009437 [7]: carnitine metabolism	1	1	827	2	11799	-4.89	0.0	1.69	0.78	Bbox1
622	GO:0030003 [6]: cation homeostasis	3	3	825	65	11736	-4.89	0.0	0.18	0.03	Cherp Hexb Mt2
623	GO:0001839 [6]: neural plate morphogenesis	2	2	826	12	11789	-4.9	0.0	1.46	0.66	Dvl2 Ltap
624	GO:0001841 [6]: neural tube formation	2	2	826	12	11789	-4.9	0.0	1.46	0.66	Dvl2 Ltap
625	GO:0001843 [6]: neural tube closure	2	2	826	12	11789	-4.9	0.0	1.46	0.66	Dvl2 Ltap
626	GO:0007004 [9]: telomerase-dependent telomere maintenance	2	2	826	12	11789	-4.9	0.0	1.46	0.66	Terf1 Tinf2
627	GO:0007568 [3]: aging	2	2	826	12	11789	-4.9	0.0	1.46	0.66	Msh2 Msh6
628	GO:0007046 [7]: ribosome biogenesis	5	5	823	81	11720	-4.9	0.0	0.4	0.11	D16Bwg1547e Exosc8 Nol5 Rpl36a Rpl37a
629	GO:0006644 [7]: phospholipid metabolism	2	2	826	53	11748	-4.91	0.0	0.12	0.0	Pigf Pip5k1b
630	GO:0009150 [8]: purine ribonucleotide metabolism	2	2	826	53	11748	-4.91	0.0	0.12	0.0	Atp6v1g1 Papss1
631	GO:0018108 [9]: peptidyl-tyrosine phosphorylation	1	1	827	40	11761	-4.92	0.0	0.06	0.0	Dyrk1a
632	GO:0018212 [9]: peptidyl-tyrosine modification	1	1	827	40	11761	-4.92	0.0	0.06	0.0	Dyrk1a
633	GO:0006445 [7]: regulation of translation	1	1	827	40	11761	-4.92	0.0	0.06	0.0	Pum2
634	GO:0016066 [5]: cellular defense response (sensu Vertebrata)	3	3	825	26	11775	-4.92	0.0	1.22	0.55	B7h3 Il1rap Irf1
635	GO:0045859 [4]: regulation of protein kinase activity	4	4	824	43	11758	-4.92	0.0	0.99	0.4	Efna1 Gadd45b Pxn Sfn
636	GO:0050881 [5]: musculoskeletal movement	5	5	823	66	11735	-4.94	0.0	0.69	0.25	Opn4 Pde6b Ranbp17 Rdh10 Rgnef
637	GO:0050885 [6]: regulation of balance	5	5	823	66	11735	-4.94	0.0	0.69	0.25	Opn4 Pde6b Ranbp17 Rdh10 Rgnef
638	GO:0050953 [6]: sensory perception of light	5	5	823	66	11735	-4.94	0.0	0.69	0.25	Opn4 Pde6b Ranbp17 Rdh10 Rgnef
639	GO:0050957 [6]: equilibrioception	5	5	823	66	11735	-4.94	0.0	0.69	0.25	Opn4 Pde6b Ranbp17 Rdh10 Rgnef
640	GO:0007601 [7]: visual perception	5	5	823	66	11735	-4.94	0.0	0.69	0.25	Opn4 Pde6b Ranbp17 Rdh10 Rgnef
641	GO:0050879 [4]: organismal movement	5	5	823	67	11734	-4.94	0.0	0.67	0.23	Opn4 Pde6b Ranbp17 Rdh10 Rgnef
642	GO:0015849 [5]: organic acid transport	2	2	826	52	11749	-4.94	0.0	0.13	0.01	Slc6a9 Slc7a3
643	GO:0046942 [6]: carboxylic acid transport	2	2	826	52	11749	-4.94	0.0	0.13	0.01	Slc6a9 Slc7a3
644	GO:0006164 [7]: purine nucleotide biosynthesis	2	2	826	52	11749	-4.94	0.0	0.13	0.01	Atp6v1g1 Papss1
645	GO:0006816 [8]: calcium ion transport	5	5	823	73	11728	-4.94	0.0	0.53	0.19	Cacnb3 Clic1 Trpc2 Trpc5 Trpv6
646	GO:0042035 [7]: regulation of cytokine biosynthesis	3	3	825	27	11774	-4.96	0.0	1.16	0.5	B7h3 Cebpb Irf1
647	GO:0016358 [6]: dendrite morphogenesis	2	2	826	13	11788	-4.98	0.0	1.36	0.6	Igsf9 Mtap2
648	GO:0030384 [9]: phosphoinositide metabolism	2	2	826	13	11788	-4.98	0.0	1.36	0.6	Pigf Pip5k1b
649	GO:0042472 [6]: inner ear morphogenesis	2	2	826	13	11788	-4.98	0.0	1.36	0.6	Celsr1 Dlx5
650	GO:0006595 [7]: polyamine metabolism	2	2	826	13	11788	-4.98	0.0	1.36	0.6	Smox Sms
651	GO:0006700 [7]: C21-steroid hormone biosynthesis	2	2	826	13	11788	-4.98	0.0	1.36	0.6	Pbx1 Stard3
652	GO:0046483 [5]: heterocycle metabolism	4	4	824	46	11755	-4.98	0.0	0.87	0.36	Ampd2 Mthfd2 P4ha1 Ppox
653	GO:0050954 [6]: sensory perception of mechanical stimulus	4	4	824	46	11755	-4.98	0.0	0.87	0.36	Axin1 Cdkn2d Myo6 Wdr1
654	GO:0050982 [7]: detection of mechanical stimulus	4	4	824	46	11755	-4.98	0.0	0.87	0.36	Axin1 Cdkn2d Myo6 Wdr1
655	GO:0008285 [6]: negative regulation of cell proliferation	4	4	824	46	11755	-4.98	0.0	0.87	0.36	B7h3 Cherp Frk Mtbp
656	GO:0006163 [7]: purine nucleotide metabolism	3	3	825	61	11740	-4.98	0.0	0.22	0.04	Ampd2 Atp6v1g1 Papss1
657	GO:0007507 [5]: heart development	3	3	825	61	11740	-4.98	0.0	0.22	0.04	Dvl2 Id2 Lamr1
658	GO:0009968 [5]: negative regulation of signal transduction	3	3	825	28	11773	-4.99	0.0	1.1	0.49	Axin1 Catnbip1 Socs3
659	GO:0006730 [5]: one-carbon compound metabolism	3	3	825	28	11773	-4.99	0.0	1.1	0.49	Car9 Mthfd2 Shmt2
660	GO:0050801 [4]: ion homeostasis	4	4	824	68	11733	-4.99	0.0	0.35	0.09	Cherp Hexb Mt2 Slc9a3r1
661	GO:0006873 [5]: cell ion homeostasis	4	4	824	68	11733	-4.99	0.0	0.35	0.09	Cherp Hexb Mt2 Slc9a3r1
662	GO:0007417 [6]: central nervous system development	4	4	824	68	11733	-4.99	0.0	0.35	0.09	Cxcr4 Lhx2 Nde1 Unc5c
663	GO:0006399 [6]: tRNA metabolism	4	4	824	67	11734	-4.99	0.0	0.37	0.09	Cic Dut Wdr4 Yars
664	GO:0007156 [6]: homophilic cell adhesion	4	4	824	66	11735	-5.01	0.0	0.38	0.1	Celsr1 Celsr2 Dsc2 Dsg2
665	GO:0009145 [8]: purine nucleoside triphosphate biosynthesis	1	1	827	38	11763	-5.01	0.0	0.07	0.0	Atp6v1g1
666	GO:0009201 [8]: ribonucleoside triphosphate biosynthesis	1	1	827	38	11763	-5.01	0.0	0.07	0.0	Atp6v1g1
667	GO:0009206 [9]: purine ribonucleoside triphosphate biosynthesis	1	1	827	38	11763	-5.01	0.0	0.07	0.0	Atp6v1g1
668	GO:0006869 [5]: lipid transport	4	4	824	48	11753	-5.01	0.0	0.81	0.31	Abcg1 Gltp Slc27a3 Stard3
669	GO:0045860 [5]: positive regulation of protein kinase activity	3	3	825	29	11772	-5.02	0.0	1.05	0.45	Efna1 Gadd45b Pxn
670	GO:0046651 [5]: lymphocyte proliferation	3	3	825	29	11772	-5.02	0.0	1.05	0.45	B7h3 Cxcr4 Prkcd
671	GO:0001817 [6]: regulation of cytokine production	3	3	825	29	11772	-5.02	0.0	1.05	0.45	B7h3 Cebpb Irf1
672	GO:0016042 [5]: lipid catabolism	4	4	824	65	11736	-5.02	0.0	0.4	0.11	Pafah1b3 Pla2g7 Plcg2 Pld3
673	GO:0009890 [6]: negative regulation of biosynthesis	2	2	826	14	11787	-5.04	0.0	1.26	0.58	B7h3 Dnclc1
674	GO:0030282 [6]: bone mineralization	2	2	826	14	11787	-5.04	0.0	1.26	0.58	B7h3 Mglap
675	GO:0001838 [5]: embryonic epithelial tube formation	2	2	826	14	11787	-5.04	0.0	1.26	0.58	Dvl2 Ltap
676	GO:0006487 [9]: N-linked glycosylation	2	2	826	14	11787	-5.04	0.0	1.26	0.58	Ddost Man1b
677	GO:0006936 [3]: muscle contraction	4	4	824	52	11749	-5.04	0.0	0.68	0.25	Cald1 Fliih Tnnt2 Wdr21
678	GO:0000122 [9]: negative regulation of transcription from Pol II promoter	4	4	824	60	11741	-5.05	0.0	0.49	0.17	Bhlhb3 Ddx20 Sin3a Tcfcp2l1
679	GO:0007626 [3]: locomotory behavior	1	1	827	37	11764	-5.05	0.0	0.08	0.0	Celsr1
680	GO:0007420 [7]: brain development	4	4	824	55	11746	-5.06	0.0	0.6	0.21	Cxcr4 Lhx2 Nde1 Unc5c
681	GO:0009259 [7]: ribonucleotide metabolism	3	3	825	57	11744	-5.06	0.0	0.27	0.06	Atp6v1g1 Papss1 Prps2
682	GO:0018193 [8]: peptidyl-amino acid modification	4	4	824	57	11744	-5.06	0.0	0.56	0.19	Ddost Dyrk1a P4ha1 Pbk
683	GO:0007015 [9]: actin filament organization	3	3	825	31	11770	-5.07	0.0	0.95	0.39	Dbn1 Dnclc1 Espn
684	GO:0009141 [7]: nucleoside triphosphate metabolism	2	2	826	47	11754	-5.09	0.0	0.17	0.02	Atp6v1g1 Dtymk
685	GO:0045165 [4]: cell fate commitment	1	1	827	36	11765	-5.1	0.0	0.08	0.0	Chx10
686	GO:0000041 [8]: transition metal ion transport	1	1	827	36	11765	-5.1	0.0	0.08	0.0	Sfxn3
687	GO:0030334 [6]: regulation of cell migration	3	3	825	32	11769	-5.1	0.0	0.9	0.36	Cbll1 Cxcr4 Unc5c
688	GO:0051270 [5]: regulation of cell motility	3	3	825	32	11769	-5.1	0.0	0.9	0.36	Cbll1 Cxcr4 Unc5c
689	GO:0008015 [4]: circulation	3	3	825	32	11769	-5.1	0.0	0.9	0.36	Edn2 Hbegf Sp4
690	GO:0008207 [6]: C21-steroid hormone metabolism	2	2	826	15	11786	-5.1	0.0	1.18	0.52	Pbx1 Stard3
691	GO:0010035 [7]: response to inorganic substance	1	1	827	3	11798	-5.11	0.0	1.44	0.66	Ars2
692	GO:0010165 [7]: response to X-ray	1	1	827	3	11798	-5.11	0.0	1.44	0.66	Msh2
693	GO:0015074 [6]: DNA integration	1	1	827	3	11798	-5.11	0.0	1.44	0.66	Banf1
694	GO:0016032 [2]: viral life cycle	1	1	827	3	11798	-5.11	0.0	1.44	0.66	Banf1
695	GO:0016547 [7]: RNA editing	1	1	827	3	11798	-5.11	0.0	1.44	0.66	Adar
696	GO:0018105 [9]: peptidyl-serine phosphorylation	1	1	827	3	11798	-5.11	0.0	1.44	0.66	Pbk
697	GO:0018208 [9]: peptidyl-proline modification	1	1	827	3	11798	-5.11	0.0	1.44	0.66	P4ha1
698	GO:0018209 [9]: peptidyl-serine modification	1	1	827	3	11798	-5.11	0.0	1.44	0.66	Pbk
699	GO:0019229 [5]: regulation of vasoconstriction	1	1	827	3	11798	-5.11	0.0	1.44	0.66	Edn2
700	GO:0030002 [6]: anion homeostasis	1	1	827	3	11798	-5.11	0.0	1.44	0.66	Slc9a3r1
701	GO:0030010 [6]: establishment of cell polarity	1	1	827	3	11798	-5.11	0.0	1.44	0.66	Crb3
702	GO:0030201 [6]: heparan sulfate proteoglycan metabolism	1	1	827	3	11798	-5.11	0.0	1.44	0.66	Hs2st1
703	GO:0031069 [4]: hair follicle morphogenesis	1	1	827	3	11798	-5.11	0.0	1.44	0.66	Foxq1
704	GO:0040016 [5]: embryonic cleavage	1	1	827	3	11798	-5.11	0.0	1.44	0.66	Top2a
705	GO:0042095 [7]: interferon-gamma biosynthesis	1	1	827	3	11798	-5.11	0.0	1.44	0.66	B7h3
706	GO:0042310 [6]: vasoconstriction	1	1	827	3	11798	-5.11	0.0	1.44	0.66	Edn2
707	GO:0042990 [8]: regulation of transcription factor-nucleus import	1	1	827	3	11798	-5.11	0.0	1.44	0.66	Tacc3
708	GO:0042991 [8]: transcription factor-nucleus import	1	1	827	3	11798	-5.11	0.0	1.44	0.66	Tacc3
709	GO:0046489 [10]: phosphoinositide biosynthesis	1	1	827	3	11798	-5.11	0.0	1.44	0.66	Pigf
710	GO:0046626 [5]: regulation of insulin receptor signaling pathway	1	1	827	3	11798	-5.11	0.0	1.44	0.66	Socs3
711	GO:0046652 [5]: thymocyte differentiation	1	1	827	3	11798	-5.11	0.0	1.44	0.66	Egr1
712	GO:0046851 [6]: negative regulation of bone remodeling	1	1	827	3	11798	-5.11	0.0	1.44	0.66	Enpp1
713	GO:0050880 [5]: regulation of blood vessel size	1	1	827	3	11798	-5.11	0.0	1.44	0.66	Edn2
714	GO:0000186 [6]: activation of MAPKK	1	1	827	3	11798	-5.11	0.0	1.44	0.66	Gadd45b
715	GO:0001755 [6]: neural crest cell migration	1	1	827	3	11798	-5.11	0.0	1.44	0.66	Efnb1
716	GO:0001892 [6]: embryonic placenta development	1	1	827	3	11798	-5.11	0.0	1.44	0.66	Cebpb
717	GO:0006287 [8]: base-excision repair, gap-filling	1	1	827	3	11798	-5.11	0.0	1.44	0.66	Pold1
718	GO:0006301 [7]: postreplication repair	1	1	827	3	11798	-5.11	0.0	1.44	0.66	Msh2
719	GO:0006473 [8]: protein amino acid acetylation	1	1	827	3	11798	-5.11	0.0	1.44	0.66	Hat1
720	GO:0006476 [8]: protein amino acid deacetylation	1	1	827	3	11798	-5.11	0.0	1.44	0.66	Hdac6
721	GO:0006506 [9]: GPI anchor biosynthesis	1	1	827	3	11798	-5.11	0.0	1.44	0.66	Pigf
722	GO:0006598 [8]: polyamine catabolism	1	1	827	3	11798	-5.11	0.0	1.44	0.66	Smox
723	GO:0006599 [7]: phosphagen metabolism	1	1	827	3	11798	-5.11	0.0	1.44	0.66	Gatm
724	GO:0006882 [8]: zinc ion homeostasis	1	1	827	3	11798	-5.11	0.0	1.44	0.66	Mt2
725	GO:0007091 [9]: mitotic metaphase/anaphase transition	1	1	827	3	11798	-5.11	0.0	1.44	0.66	Mad2l1
726	GO:0007094 [9]: mitotic spindle checkpoint	1	1	827	3	11798	-5.11	0.0	1.44	0.66	Mad2l1
727	GO:0007183 [9]: SMAD protein heteromerization	1	1	827	3	11798	-5.11	0.0	1.44	0.66	Smad1
728	GO:0008631 [10]: induction of apoptosis by oxidative stress	1	1	827	3	11798	-5.11	0.0	1.44	0.66	Rnf7
729	GO:0009120 [7]: deoxyribonucleoside metabolism	1	1	827	3	11798	-5.11	0.0	1.44	0.66	Dtymk
730	GO:0009135 [8]: purine nucleoside diphosphate metabolism	1	1	827	3	11798	-5.11	0.0	1.44	0.66	Papss1
731	GO:0009179 [9]: purine ribonucleoside diphosphate metabolism	1	1	827	3	11798	-5.11	0.0	1.44	0.66	Papss1
732	GO:0009219 [8]: pyrimidine deoxyribonucleotide metabolism	1	1	827	3	11798	-5.11	0.0	1.44	0.66	Dtymk
733	GO:0009221 [8]: pyrimidine deoxyribonucleotide biosynthesis	1	1	827	3	11798	-5.11	0.0	1.44	0.66	Dtymk
734	GO:0009303 [8]: rRNA transcription	1	1	827	3	11798	-5.11	0.0	1.44	0.66	Tcof1
735	GO:0009396 [7]: folic acid and derivative biosynthesis	1	1	827	3	11798	-5.11	0.0	1.44	0.66	Mthfd2
736	GO:0042110 [7]: T-cell activation	2	2	826	46	11755	-5.11	0.0	0.18	0.03	B7h3 Cxcr4
737	GO:0046903 [3]: secretion	2	2	826	46	11755	-5.11	0.0	0.18	0.03	Arf4l Il1rn
738	GO:0009152 [8]: purine ribonucleotide biosynthesis	2	2	826	46	11755	-5.11	0.0	0.18	0.03	Atp6v1g1 Papss1
739	GO:0007160 [5]: cell-matrix adhesion	3	3	825	52	11749	-5.13	0.0	0.34	0.09	Ctgf Itgax Pxn
740	GO:0051247 [6]: positive regulation of protein metabolism	1	1	827	35	11766	-5.13	0.0	0.09	0.0	Irf1
741	GO:0016064 [6]: humoral defense mechanism (sensu Vertebrata)	3	3	825	51	11750	-5.13	0.0	0.36	0.09	C1qa C1qb Prkcd
742	GO:0006694 [7]: steroid biosynthesis	3	3	825	51	11750	-5.13	0.0	0.36	0.09	Hmgcr Pbx1 Stard3
743	GO:0006875 [7]: metal ion homeostasis	3	3	825	50	11751	-5.15	0.0	0.38	0.1	Cherp Hexb Mt2
744	GO:0042398 [6]: amino acid derivative biosynthesis	2	2	826	16	11785	-5.15	0.0	1.1	0.49	Bbox1 Gatm
745	GO:0045807 [7]: positive regulation of endocytosis	2	2	826	16	11785	-5.15	0.0	1.1	0.49	Cbll1 Ptx3
746	GO:0000245 [8]: spliceosome assembly	2	2	826	16	11785	-5.15	0.0	1.1	0.49	Brunol4 Gemin6
747	GO:0008286 [8]: insulin receptor signaling pathway	2	2	826	16	11785	-5.15	0.0	1.1	0.49	Insr Socs3
748	GO:0019933 [8]: cAMP-mediated signaling	3	3	825	36	11765	-5.16	0.0	0.74	0.27	Adcy7 Ptger4 Slc9a3r1
749	GO:0009260 [7]: ribonucleotide biosynthesis	3	3	825	49	11752	-5.16	0.0	0.4	0.11	Atp6v1g1 Papss1 Prps2
750	GO:0009451 [6]: RNA modification	3	3	825	49	11752	-5.16	0.0	0.4	0.11	Adar Cic Yars
751	GO:0001505 [7]: regulation of neurotransmitter levels	2	2	826	44	11757	-5.16	0.0	0.21	0.03	Gad1 Slc5a8
752	GO:0001654 [5]: eye morphogenesis	2	2	826	44	11757	-5.16	0.0	0.21	0.03	Chx10 Tm4sf9
753	GO:0009952 [4]: anterior/posterior pattern formation	3	3	825	37	11764	-5.17	0.0	0.71	0.26	Arc Catnbip1 Rnf2
754	GO:0050878 [4]: regulation of body fluids	3	3	825	47	11754	-5.17	0.0	0.44	0.14	Anxa2 F2rl1 Gp1bb
755	GO:0006576 [6]: biogenic amine metabolism	3	3	825	38	11763	-5.17	0.0	0.67	0.24	Bbox1 Smox Sms
756	GO:0046034 [6]: ATP metabolism	1	1	827	34	11767	-5.17	0.0	0.1	0.0	Atp6v1g1
757	GO:0051093 [4]: negative regulation of development	1	1	827	34	11767	-5.17	0.0	0.1	0.0	Ezh2
758	GO:0005976 [5]: polysaccharide metabolism	1	1	827	34	11767	-5.17	0.0	0.1	0.0	Hs2st1
759	GO:0006096 [8]: glycolysis	1	1	827	34	11767	-5.17	0.0	0.1	0.0	Eno2
760	GO:0008643 [5]: carbohydrate transport	1	1	827	34	11767	-5.17	0.0	0.1	0.0	Yes1
761	GO:0016125 [6]: sterol metabolism	3	3	825	46	11755	-5.18	0.0	0.46	0.15	Ch25h Hmgcr Srebf2
762	GO:0006790 [5]: sulfur metabolism	3	3	825	46	11755	-5.18	0.0	0.46	0.15	Hs2st1 Papss1 Sult2b1
763	GO:0009310 [6]: amine catabolism	3	3	825	44	11757	-5.18	0.0	0.51	0.17	Arg1 Ddah2 Smox
764	GO:0019935 [7]: cyclic-nucleotide-mediated signaling	3	3	825	40	11761	-5.18	0.0	0.61	0.21	Adcy7 Ptger4 Slc9a3r1
765	GO:0042445 [5]: hormone metabolism	3	3	825	40	11761	-5.18	0.0	0.61	0.21	Cpe Pbx1 Stard3
766	GO:0050817 [3]: coagulation	3	3	825	41	11760	-5.19	0.0	0.58	0.21	Anxa2 F2rl1 Gp1bb
767	GO:0007596 [4]: blood coagulation	3	3	825	41	11760	-5.19	0.0	0.58	0.21	Anxa2 F2rl1 Gp1bb
768	GO:0030005 [7]: di-, tri-valent inorganic cation homeostasis	3	3	825	45	11756	-5.19	0.0	0.48	0.17	Cherp Hexb Mt2
769	GO:0030098 [4]: lymphocyte differentiation	3	3	825	45	11756	-5.19	0.0	0.48	0.17	Cbfb Egr1 Hells
770	GO:0008284 [6]: positive regulation of cell proliferation	3	3	825	45	11756	-5.19	0.0	0.48	0.17	Crip2 Pura Ube2c
771	GO:0007599 [5]: hemostasis	3	3	825	43	11758	-5.19	0.0	0.53	0.19	Anxa2 F2rl1 Gp1bb
772	GO:0008203 [7]: cholesterol metabolism	3	3	825	43	11758	-5.19	0.0	0.53	0.19	Ch25h Hmgcr Srebf2
773	GO:0001701 [6]: embryonic development (sensu Mammalia)	2	2	826	42	11759	-5.2	0.0	0.23	0.05	5830426I05Rik Chx10
774	GO:0006400 [7]: tRNA modification	2	2	826	42	11759	-5.2	0.0	0.23	0.05	Cic Yars
775	GO:0006956 [6]: complement activation	2	2	826	42	11759	-5.2	0.0	0.23	0.05	C1qa C1qb
776	GO:0048066 [3]: pigmentation	1	1	827	33	11768	-5.21	0.0	0.1	0.0	Ppox
777	GO:0048468 [3]: cell development	1	1	827	33	11768	-5.21	0.0	0.1	0.0	Cbfb
778	GO:0030099 [4]: myeloid blood cell differentiation	2	2	826	41	11760	-5.23	0.0	0.24	0.05	Cbfb F730004D16Rik
779	GO:0019221 [6]: cytokine and chemokine mediated signaling pathway	2	2	826	18	11783	-5.23	0.0	0.97	0.4	Il1rap Rqcd1
780	GO:0006874 [8]: calcium ion homeostasis	2	2	826	18	11783	-5.23	0.0	0.97	0.4	Cherp Hexb
781	GO:0007498 [3]: mesoderm development	2	2	826	18	11783	-5.23	0.0	0.97	0.4	Lhx2 Ovol1
782	GO:0015837 [5]: amine transport	2	2	826	40	11761	-5.24	0.0	0.26	0.05	Slc6a9 Slc7a3
783	GO:0006752 [7]: group transfer coenzyme metabolism	2	2	826	40	11761	-5.24	0.0	0.26	0.05	Atp6v1g1 Mthfd2
784	GO:0009142 [7]: nucleoside triphosphate biosynthesis	2	2	826	40	11761	-5.24	0.0	0.26	0.05	Atp6v1g1 Dtymk
785	GO:0009266 [6]: response to temperature	1	1	827	32	11769	-5.26	0.0	0.11	0.0	Hspa1a
786	GO:0042098 [6]: T-cell proliferation	2	2	826	19	11782	-5.26	0.0	0.9	0.36	B7h3 Cxcr4
787	GO:0042133 [5]: neurotransmitter metabolism	2	2	826	19	11782	-5.26	0.0	0.9	0.36	Gad1 Slc5a8
788	GO:0042446 [6]: hormone biosynthesis	2	2	826	19	11782	-5.26	0.0	0.9	0.36	Pbx1 Stard3
789	GO:0042471 [5]: ear morphogenesis	2	2	826	19	11782	-5.26	0.0	0.9	0.36	Celsr1 Dlx5
790	GO:0051241 [5]: negative regulation of organismal physiological process	2	2	826	19	11782	-5.26	0.0	0.9	0.36	B7h3 Enpp1
791	GO:0009064 [7]: glutamine family amino acid metabolism	2	2	826	19	11782	-5.26	0.0	0.9	0.36	Arg1 Ddah2
792	GO:0043038 [7]: amino acid activation	2	2	826	39	11762	-5.26	0.0	0.27	0.06	Cic Yars
793	GO:0043039 [8]: tRNA aminoacylation	2	2	826	39	11762	-5.26	0.0	0.27	0.06	Cic Yars
794	GO:0046467 [7]: membrane lipid biosynthesis	2	2	826	39	11762	-5.26	0.0	0.27	0.06	B4galt6 Pigf
795	GO:0006418 [8]: tRNA aminoacylation for protein translation	2	2	826	39	11762	-5.26	0.0	0.27	0.06	Cic Yars
796	GO:0015918 [6]: sterol transport	1	1	827	4	11797	-5.27	0.0	1.25	0.58	Abcg1
797	GO:0018196 [9]: peptidyl-asparagine modification	1	1	827	4	11797	-5.27	0.0	1.25	0.58	Ddost
798	GO:0018211 [9]: peptidyl-tryptophan modification	1	1	827	4	11797	-5.27	0.0	1.25	0.58	Ddost
799	GO:0030073 [6]: insulin secretion	1	1	827	4	11797	-5.27	0.0	1.25	0.58	Il1rn
800	GO:0030238 [4]: male sex determination	1	1	827	4	11797	-5.27	0.0	1.25	0.58	Insr
801	GO:0030301 [7]: cholesterol transport	1	1	827	4	11797	-5.27	0.0	1.25	0.58	Abcg1
802	GO:0030317 [5]: sperm motility	1	1	827	4	11797	-5.27	0.0	1.25	0.58	Gas8
803	GO:0030335 [7]: positive regulation of cell migration	1	1	827	4	11797	-5.27	0.0	1.25	0.58	Cbll1
804	GO:0042036 [8]: negative regulation of cytokine biosynthesis	1	1	827	4	11797	-5.27	0.0	1.25	0.58	B7h3
805	GO:0042306 [7]: regulation of protein-nucleus import	1	1	827	4	11797	-5.27	0.0	1.25	0.58	Tacc3
806	GO:0045084 [9]: positive regulation of interleukin-12 biosynthesis	1	1	827	4	11797	-5.27	0.0	1.25	0.58	Irf1
807	GO:0045408 [8]: regulation of interleukin-6 biosynthesis	1	1	827	4	11797	-5.27	0.0	1.25	0.58	Cebpb
808	GO:0046146 [7]: tetrahydrobiopterin metabolism	1	1	827	4	11797	-5.27	0.0	1.25	0.58	Gch1
809	GO:0050728 [7]: negative regulation of inflammatory response	1	1	827	4	11797	-5.27	0.0	1.25	0.58	B7h3
810	GO:0050818 [4]: regulation of coagulation	1	1	827	4	11797	-5.27	0.0	1.25	0.58	Anxa2
811	GO:0050819 [5]: negative regulation of coagulation	1	1	827	4	11797	-5.27	0.0	1.25	0.58	Anxa2
812	GO:0050918 [7]: positive chemotaxis	1	1	827	4	11797	-5.27	0.0	1.25	0.58	Artn
813	GO:0050920 [7]: regulation of chemotaxis	1	1	827	4	11797	-5.27	0.0	1.25	0.58	Artn
814	GO:0050921 [8]: positive regulation of chemotaxis	1	1	827	4	11797	-5.27	0.0	1.25	0.58	Artn
815	GO:0050926 [8]: regulation of positive chemotaxis	1	1	827	4	11797	-5.27	0.0	1.25	0.58	Artn
816	GO:0050927 [9]: positive regulation of positive chemotaxis	1	1	827	4	11797	-5.27	0.0	1.25	0.58	Artn
817	GO:0050930 [10]: induction of positive chemotaxis	1	1	827	4	11797	-5.27	0.0	1.25	0.58	Artn
818	GO:0051272 [6]: positive regulation of cell motility	1	1	827	4	11797	-5.27	0.0	1.25	0.58	Cbll1
819	GO:0000050 [5]: urea cycle	1	1	827	4	11797	-5.27	0.0	1.25	0.58	Arg1
820	GO:0001523 [7]: retinoid metabolism	1	1	827	4	11797	-5.27	0.0	1.25	0.58	Rbp1
821	GO:0001569 [5]: patterning of blood vessels	1	1	827	4	11797	-5.27	0.0	1.25	0.58	Cyr61
822	GO:0001818 [7]: negative regulation of cytokine production	1	1	827	4	11797	-5.27	0.0	1.25	0.58	B7h3
823	GO:0006729 [8]: tetrahydrobiopterin biosynthesis	1	1	827	4	11797	-5.27	0.0	1.25	0.58	Gch1
824	GO:0006929 [6]: substrate-bound cell migration	1	1	827	4	11797	-5.27	0.0	1.25	0.58	Tnfrsf12a
825	GO:0007131 [7]: meiotic recombination	1	1	827	4	11797	-5.27	0.0	1.25	0.58	Topbp1
826	GO:0007386 [4]: compartment specification	1	1	827	4	11797	-5.27	0.0	1.25	0.58	Pbx3
827	GO:0008543 [8]: fibroblast growth factor receptor signaling pathway	1	1	827	4	11797	-5.27	0.0	1.25	0.58	Ctgf
828	GO:0009185 [8]: ribonucleoside diphosphate metabolism	1	1	827	4	11797	-5.27	0.0	1.25	0.58	Papss1
829	GO:0009200 [8]: deoxyribonucleoside triphosphate metabolism	1	1	827	4	11797	-5.27	0.0	1.25	0.58	Dtymk
830	GO:0009263 [7]: deoxyribonucleotide biosynthesis	1	1	827	4	11797	-5.27	0.0	1.25	0.58	Dtymk
831	GO:0006836 [5]: neurotransmitter transport	2	2	826	38	11763	-5.29	0.0	0.29	0.06	Slc6a8 Slc6a9
832	GO:0006865 [6]: amino acid transport	2	2	826	38	11763	-5.29	0.0	0.29	0.06	Slc6a9 Slc7a3
833	GO:0000187 [6]: activation of MAPK	2	2	826	20	11781	-5.29	0.0	0.85	0.34	Efna1 Pxn
834	GO:0006650 [8]: glycerophospholipid metabolism	2	2	826	20	11781	-5.29	0.0	0.85	0.34	Pigf Pip5k1b
835	GO:0009063 [7]: amino acid catabolism	2	2	826	37	11764	-5.3	0.0	0.31	0.07	Arg1 Ddah2
836	GO:0007189 [9]: G-protein signaling, adenylate cyclase activating pathway	2	2	826	21	11780	-5.31	0.0	0.8	0.31	Adcy7 Ptger4
837	GO:0008360 [5]: regulation of cell shape	2	2	826	21	11780	-5.31	0.0	0.8	0.31	Ddx41 Dnclc1
838	GO:0007187 [7]: G-protein signaling, coupled to cyclic nucleotide second messenger	2	2	826	36	11765	-5.32	0.0	0.33	0.08	Adcy7 Ptger4
839	GO:0050863 [7]: regulation of T-cell activation	1	1	827	30	11771	-5.33	0.0	0.13	0.01	B7h3
840	GO:0006753 [8]: nucleoside phosphate metabolism	1	1	827	30	11771	-5.33	0.0	0.13	0.01	Atp6v1g1
841	GO:0006754 [7]: ATP biosynthesis	1	1	827	30	11771	-5.33	0.0	0.13	0.01	Atp6v1g1
842	GO:0008654 [8]: phospholipid biosynthesis	1	1	827	30	11771	-5.33	0.0	0.13	0.01	Pigf
843	GO:0007548 [3]: sex differentiation	2	2	826	34	11767	-5.34	0.0	0.37	0.09	Fanca Pbx1
844	GO:0030155 [4]: regulation of cell adhesion	2	2	826	23	11778	-5.35	0.0	0.7	0.26	Cbll1 Cml2
845	GO:0000082 [7]: G1/S transition of mitotic cell cycle	2	2	826	23	11778	-5.35	0.0	0.7	0.26	Sfn Skp2
846	GO:0006909 [7]: phagocytosis	2	2	826	23	11778	-5.35	0.0	0.7	0.26	Coro1c Ptx3
847	GO:0007200 [7]: G-protein signaling, coupled to IP3 second messenger (phospholipase C activating)	2	2	826	23	11778	-5.35	0.0	0.7	0.26	Gng13 Trpc2
848	GO:0006413 [8]: translational initiation	2	2	826	33	11768	-5.35	0.0	0.39	0.1	Eif2b2 Lgtn
849	GO:0042157 [7]: lipoprotein metabolism	1	1	827	29	11772	-5.36	0.0	0.14	0.01	Pigf
850	GO:0007188 [8]: G-protein signaling, coupled to cAMP nucleotide second messenger	2	2	826	32	11769	-5.36	0.0	0.41	0.12	Adcy7 Ptger4
851	GO:0009583 [7]: detection of light	2	2	826	25	11776	-5.37	0.0	0.62	0.22	Opn4 Pde6b
852	GO:0030100 [6]: regulation of endocytosis	2	2	826	25	11776	-5.37	0.0	0.62	0.22	Cbll1 Ptx3
853	GO:0048193 [6]: Golgi vesicle transport	2	2	826	25	11776	-5.37	0.0	0.62	0.22	Chic2 Gga1
854	GO:0009416 [7]: response to light	2	2	826	25	11776	-5.37	0.0	0.62	0.22	Opn4 Pde6b
855	GO:0030030 [5]: cell projection organization and biogenesis	2	2	826	28	11773	-5.37	0.0	0.52	0.18	Klc3 Pxn
856	GO:0035107 [4]: appendage morphogenesis	2	2	826	28	11773	-5.37	0.0	0.52	0.18	Dlx5 Fbn2
857	GO:0035108 [5]: limb morphogenesis	2	2	826	28	11773	-5.37	0.0	0.52	0.18	Dlx5 Fbn2
858	GO:0045597 [5]: positive regulation of cell differentiation	2	2	826	28	11773	-5.37	0.0	0.52	0.18	B7h3 Wnt7b
859	GO:0048015 [7]: phosphoinositide-mediated signaling	2	2	826	28	11773	-5.37	0.0	0.52	0.18	Gng13 Trpc2
860	GO:0030326 [6]: embryonic limb morphogenesis	2	2	826	26	11775	-5.37	0.0	0.59	0.21	Dlx5 Fbn2
861	GO:0035113 [5]: embryonic appendage morphogenesis	2	2	826	26	11775	-5.37	0.0	0.59	0.21	Dlx5 Fbn2
862	GO:0016072 [6]: rRNA metabolism	2	2	826	29	11772	-5.38	0.0	0.49	0.17	Exosc8 Nol5
863	GO:0007254 [8]: JNK cascade	2	2	826	29	11772	-5.38	0.0	0.49	0.17	Gadd45b Gps2
864	GO:0009948 [5]: anterior/posterior axis specification	1	1	827	5	11796	-5.38	0.0	1.1	0.49	Rnf2
865	GO:0016202 [7]: regulation of myogenesis	1	1	827	5	11796	-5.38	0.0	1.1	0.49	Cenpf
866	GO:0016486 [6]: peptide hormone processing	1	1	827	5	11796	-5.38	0.0	1.1	0.49	Cpe
867	GO:0030072 [5]: peptide hormone secretion	1	1	827	5	11796	-5.38	0.0	1.1	0.49	Il1rn
868	GO:0030516 [6]: regulation of axon extension	1	1	827	5	11796	-5.38	0.0	1.1	0.49	Tnfrsf12a
869	GO:0042090 [7]: interleukin-12 biosynthesis	1	1	827	5	11796	-5.38	0.0	1.1	0.49	Irf1
870	GO:0042226 [7]: interleukin-6 biosynthesis	1	1	827	5	11796	-5.38	0.0	1.1	0.49	Cebpb
871	GO:0043064 [6]: flagellum organization and biogenesis	1	1	827	5	11796	-5.38	0.0	1.1	0.49	Klc3
872	GO:0045075 [8]: regulation of interleukin-12 biosynthesis	1	1	827	5	11796	-5.38	0.0	1.1	0.49	Irf1
873	GO:0045076 [8]: regulation of interleukin-2 biosynthesis	1	1	827	5	11796	-5.38	0.0	1.1	0.49	B7h3
874	GO:0045576 [6]: mast cell activation	1	1	827	5	11796	-5.38	0.0	1.1	0.49	Ndrg1
875	GO:0046488 [10]: phosphatidylinositol metabolism	1	1	827	5	11796	-5.38	0.0	1.1	0.49	Pip5k1b
876	GO:0001658 [6]: ureteric bud branching	1	1	827	5	11796	-5.38	0.0	1.1	0.49	Pbx1
877	GO:0006268 [8]: DNA unwinding	1	1	827	5	11796	-5.38	0.0	1.1	0.49	Mcm2
878	GO:0006378 [8]: mRNA polyadenylylation	1	1	827	5	11796	-5.38	0.0	1.1	0.49	Cstf2
879	GO:0006505 [10]: GPI anchor metabolism	1	1	827	5	11796	-5.38	0.0	1.1	0.49	Pigf
880	GO:0007140 [9]: male meiosis	1	1	827	5	11796	-5.38	0.0	1.1	0.49	Fanca
881	GO:0008625 [10]: induction of apoptosis via death domain receptors	1	1	827	5	11796	-5.38	0.0	1.1	0.49	Ngfrap1
882	GO:0009891 [6]: positive regulation of biosynthesis	2	2	826	27	11774	-5.38	0.0	0.55	0.19	Irf1 Ptx3
883	GO:0001655 [5]: urogenital system development	2	2	826	27	11774	-5.38	0.0	0.55	0.19	Hells Pbx1
884	GO:0006364 [7]: rRNA processing	2	2	826	27	11774	-5.38	0.0	0.55	0.19	Exosc8 Nol5
885	GO:0006958 [7]: complement activation, classical pathway	2	2	826	27	11774	-5.38	0.0	0.55	0.19	C1qa C1qb
886	GO:0007422 [6]: peripheral nervous system development	2	2	826	27	11774	-5.38	0.0	0.55	0.19	Artn Cryba4
887	GO:0019220 [6]: regulation of phosphate metabolism	1	1	827	28	11773	-5.39	0.0	0.15	0.01	Socs3
888	GO:0030031 [6]: cell projection biogenesis	1	1	827	28	11773	-5.39	0.0	0.15	0.01	Pxn
889	GO:0042325 [7]: regulation of phosphorylation	1	1	827	28	11773	-5.39	0.0	0.15	0.01	Socs3
890	GO:0051174 [5]: regulation of phosphorus metabolism	1	1	827	28	11773	-5.39	0.0	0.15	0.01	Socs3
891	GO:0006767 [6]: water-soluble vitamin metabolism	1	1	827	28	11773	-5.39	0.0	0.15	0.01	Bbox1
892	GO:0046916 [8]: transition metal ion homeostasis	1	1	827	27	11774	-5.43	0.0	0.16	0.02	Mt2
893	GO:0007519 [6]: myogenesis	1	1	827	27	11774	-5.43	0.0	0.16	0.02	Cenpf
894	GO:0008033 [7]: tRNA processing	1	1	827	27	11774	-5.43	0.0	0.16	0.02	Wdr4
895	GO:0009187 [7]: cyclic nucleotide metabolism	1	1	827	27	11774	-5.43	0.0	0.16	0.02	Adcy7
896	GO:0009408 [5]: response to heat	1	1	827	27	11774	-5.43	0.0	0.16	0.02	Hspa1a
897	GO:0030323 [4]: respiratory tube development	1	1	827	26	11775	-5.46	0.0	0.17	0.02	Timeless
898	GO:0007249 [7]: I-kappaB kinase/NF-kappaB cascade	1	1	827	26	11775	-5.46	0.0	0.17	0.02	Snip1
899	GO:0018195 [9]: peptidyl-arginine modification	1	1	827	6	11795	-5.47	0.0	0.97	0.4	Ddost
900	GO:0030865 [7]: cortical cytoskeleton organization and biogenesis	1	1	827	6	11795	-5.47	0.0	0.97	0.4	Coro1c
901	GO:0030866 [8]: cortical actin cytoskeleton organization and biogenesis	1	1	827	6	11795	-5.47	0.0	0.97	0.4	Coro1c
902	GO:0042130 [8]: negative regulation of T-cell proliferation	1	1	827	6	11795	-5.47	0.0	0.97	0.4	B7h3
903	GO:0042692 [4]: muscle cell differentiation	1	1	827	6	11795	-5.47	0.0	0.97	0.4	Ezh2
904	GO:0000079 [5]: regulation of cyclin dependent protein kinase activity	1	1	827	6	11795	-5.47	0.0	0.97	0.4	Sfn
905	GO:0006349 [4]: imprinting	1	1	827	6	11795	-5.47	0.0	0.97	0.4	Dnmt3a
906	GO:0006402 [7]: mRNA catabolism	1	1	827	6	11795	-5.47	0.0	0.97	0.4	Lsm5
907	GO:0006760 [6]: folic acid and derivative metabolism	1	1	827	6	11795	-5.47	0.0	0.97	0.4	Mthfd2
908	GO:0006891 [6]: intra-Golgi transport	1	1	827	6	11795	-5.47	0.0	0.97	0.4	Gga1
909	GO:0007020 [9]: microtubule nucleation	1	1	827	6	11795	-5.47	0.0	0.97	0.4	Nde1
910	GO:0007379 [4]: segment specification	1	1	827	6	11795	-5.47	0.0	0.97	0.4	Dvl2
911	GO:0030324 [5]: lung development	1	1	827	25	11776	-5.49	0.0	0.19	0.03	Timeless
912	GO:0045727 [7]: positive regulation of protein biosynthesis	1	1	827	25	11776	-5.49	0.0	0.19	0.03	Irf1
913	GO:0001932 [8]: regulation of protein amino acid phosphorylation	1	1	827	25	11776	-5.49	0.0	0.19	0.03	Socs3
914	GO:0006665 [7]: sphingolipid metabolism	1	1	827	25	11776	-5.49	0.0	0.19	0.03	B4galt6
915	GO:0019748 [4]: secondary metabolism	1	1	827	24	11777	-5.52	0.0	0.2	0.03	Ppox
916	GO:0001822 [6]: kidney development	1	1	827	24	11777	-5.52	0.0	0.2	0.03	Pbx1
917	GO:0009620 [6]: response to fungi	1	1	827	7	11794	-5.53	0.0	0.87	0.36	Ptx3
918	GO:0015711 [7]: organic anion transport	1	1	827	7	11794	-5.53	0.0	0.87	0.36	Slc16a3
919	GO:0015807 [7]: L-amino acid transport	1	1	827	7	11794	-5.53	0.0	0.87	0.36	Slc7a3
920	GO:0030148 [8]: sphingolipid biosynthesis	1	1	827	7	11794	-5.53	0.0	0.87	0.36	B4galt6
921	GO:0046546 [5]: development of primary male sexual characteristics	1	1	827	7	11794	-5.53	0.0	0.87	0.36	Fanca
922	GO:0006144 [7]: purine base metabolism	1	1	827	7	11794	-5.53	0.0	0.87	0.36	Ampd2
923	GO:0006360 [8]: transcription from Pol I promoter	1	1	827	7	11794	-5.53	0.0	0.87	0.36	Tcof1
924	GO:0007128 [10]: meiotic prophase I	1	1	827	7	11794	-5.53	0.0	0.87	0.36	Topbp1
925	GO:0007173 [8]: epidermal growth factor receptor signaling pathway	1	1	827	7	11794	-5.53	0.0	0.87	0.36	Hbegf
926	GO:0007182 [9]: common-partner SMAD protein phosphorylation	1	1	827	7	11794	-5.53	0.0	0.87	0.36	Smad1
927	GO:0007204 [8]: cytosolic calcium ion concentration elevation	1	1	827	7	11794	-5.53	0.0	0.87	0.36	Trpc2
928	GO:0007405 [5]: neuroblast proliferation	1	1	827	7	11794	-5.53	0.0	0.87	0.36	Nde1
929	GO:0008584 [6]: male gonad development	1	1	827	7	11794	-5.53	0.0	0.87	0.36	Fanca
930	GO:0009405 [3]: pathogenesis	1	1	827	7	11794	-5.53	0.0	0.87	0.36	Edn2
931	GO:0009411 [7]: response to UV	1	1	827	7	11794	-5.53	0.0	0.87	0.36	Msh6
932	GO:0043010 [6]: eye morphogenesis (sensu Vertebrata)	1	1	827	23	11778	-5.54	0.0	0.22	0.04	Chx10
933	GO:0001656 [7]: metanephros development	1	1	827	23	11778	-5.54	0.0	0.22	0.04	Pbx1
934	GO:0007050 [7]: cell cycle arrest	1	1	827	23	11778	-5.54	0.0	0.22	0.04	Msh2
935	GO:0007266 [7]: Rho protein signal transduction	1	1	827	23	11778	-5.54	0.0	0.22	0.04	Arhgef1
936	GO:0007602 [8]: phototransduction	1	1	827	23	11778	-5.54	0.0	0.22	0.04	Opn4
937	GO:0016126 [7]: sterol biosynthesis	1	1	827	22	11779	-5.57	0.0	0.24	0.05	Hmgcr
938	GO:0030900 [8]: forebrain development	1	1	827	22	11779	-5.57	0.0	0.24	0.05	Nde1
939	GO:0042158 [7]: lipoprotein biosynthesis	1	1	827	22	11779	-5.57	0.0	0.24	0.05	Pigf
940	GO:0045137 [4]: development of primary sexual characteristics	1	1	827	22	11779	-5.57	0.0	0.24	0.05	Fanca
941	GO:0048048 [5]: embryonic eye morphogenesis	1	1	827	22	11779	-5.57	0.0	0.24	0.05	Chx10
942	GO:0050909 [7]: perception of taste	1	1	827	22	11779	-5.57	0.0	0.24	0.05	Gng13
943	GO:0001747 [6]: eye morphogenesis (sensu Mammalia)	1	1	827	22	11779	-5.57	0.0	0.24	0.05	Chx10
944	GO:0001764 [6]: neuronal migration	1	1	827	22	11779	-5.57	0.0	0.24	0.05	Cxcr4
945	GO:0007369 [5]: gastrulation	1	1	827	22	11779	-5.57	0.0	0.24	0.05	Rnf2
946	GO:0008406 [5]: gonad development	1	1	827	22	11779	-5.57	0.0	0.24	0.05	Fanca
947	GO:0009190 [7]: cyclic nucleotide biosynthesis	1	1	827	22	11779	-5.57	0.0	0.24	0.05	Adcy7
948	GO:0009798 [4]: axis specification	1	1	827	8	11793	-5.58	0.0	0.78	0.31	Rnf2
949	GO:0019438 [6]: aromatic compound biosynthesis	1	1	827	8	11793	-5.58	0.0	0.78	0.31	Gch1
950	GO:0042559 [7]: pteridine and derivative biosynthesis	1	1	827	8	11793	-5.58	0.0	0.78	0.31	Gch1
951	GO:0045814 [4]: negative regulation of gene expression, epigenetic	1	1	827	8	11793	-5.58	0.0	0.78	0.31	Hells
952	GO:0046474 [9]: glycerophospholipid biosynthesis	1	1	827	8	11793	-5.58	0.0	0.78	0.31	Pigf
953	GO:0050868 [8]: negative regulation of T-cell activation	1	1	827	8	11793	-5.58	0.0	0.78	0.31	B7h3
954	GO:0000188 [8]: inactivation of MAPK	1	1	827	8	11793	-5.58	0.0	0.78	0.31	Gps2
955	GO:0006342 [5]: chromatin silencing	1	1	827	8	11793	-5.58	0.0	0.78	0.31	Hells
956	GO:0006779 [7]: porphyrin biosynthesis	1	1	827	8	11793	-5.58	0.0	0.78	0.31	Ppox
957	GO:0006783 [6]: heme biosynthesis	1	1	827	8	11793	-5.58	0.0	0.78	0.31	Ppox
958	GO:0006892 [6]: post-Golgi transport	1	1	827	8	11793	-5.58	0.0	0.78	0.31	Chic2
959	GO:0006997 [5]: nuclear organization and biogenesis	1	1	827	8	11793	-5.58	0.0	0.78	0.31	Pml
960	GO:0007212 [7]: dopamine receptor signaling pathway	1	1	827	8	11793	-5.58	0.0	0.78	0.31	Klf16
961	GO:0016485 [8]: protein processing	1	1	827	21	11780	-5.59	0.0	0.25	0.05	Cpe
962	GO:0042108 [8]: positive regulation of cytokine biosynthesis	1	1	827	21	11780	-5.59	0.0	0.25	0.05	Irf1
963	GO:0045596 [5]: negative regulation of cell differentiation	1	1	827	21	11780	-5.59	0.0	0.25	0.05	Ezh2
964	GO:0048469 [4]: cell maturation	1	1	827	21	11780	-5.59	0.0	0.25	0.05	Cbfb
965	GO:0001819 [7]: positive regulation of cytokine production	1	1	827	21	11780	-5.59	0.0	0.25	0.05	Irf1
966	GO:0006497 [8]: protein lipidation	1	1	827	21	11780	-5.59	0.0	0.25	0.05	Pigf
967	GO:0007265 [7]: Ras protein signal transduction	1	1	827	21	11780	-5.59	0.0	0.25	0.05	Grb2
968	GO:0007515 [5]: lymph gland development	1	1	827	21	11780	-5.59	0.0	0.25	0.05	Id2
969	GO:0050670 [6]: regulation of lymphocyte proliferation	1	1	827	20	11781	-5.61	0.0	0.28	0.06	B7h3
970	GO:0051258 [7]: protein polymerization	1	1	827	20	11781	-5.61	0.0	0.28	0.06	Tubb5
971	GO:0006695 [8]: cholesterol biosynthesis	1	1	827	20	11781	-5.61	0.0	0.28	0.06	Hmgcr
972	GO:0017157 [6]: regulation of exocytosis	1	1	827	9	11792	-5.62	0.0	0.71	0.26	Cadps2
973	GO:0030316 [6]: osteoclast differentiation	1	1	827	9	11792	-5.62	0.0	0.71	0.26	F730004D16Rik
974	GO:0042558 [6]: pteridine and derivative metabolism	1	1	827	9	11792	-5.62	0.0	0.71	0.26	Gch1
975	GO:0043026 [7]: regulation of caspase activation	1	1	827	9	11792	-5.62	0.0	0.71	0.26	Pycard
976	GO:0050672 [7]: negative regulation of lymphocyte proliferation	1	1	827	9	11792	-5.62	0.0	0.71	0.26	B7h3
977	GO:0051017 [10]: actin filament bundle formation	1	1	827	9	11792	-5.62	0.0	0.71	0.26	Espn
978	GO:0051051 [6]: negative regulation of transport	1	1	827	9	11792	-5.62	0.0	0.71	0.26	Tacc3
979	GO:0006265 [6]: DNA topological change	1	1	827	9	11792	-5.62	0.0	0.71	0.26	Top2a
980	GO:0006939 [4]: smooth muscle contraction	1	1	827	9	11792	-5.62	0.0	0.71	0.26	Cald1
981	GO:0009156 [8]: ribonucleoside monophosphate biosynthesis	1	1	827	9	11792	-5.62	0.0	0.71	0.26	Prps2
982	GO:0042440 [4]: pigment metabolism	1	1	827	19	11782	-5.64	0.0	0.3	0.07	Ppox
983	GO:0044272 [6]: sulfur compound biosynthesis	1	1	827	19	11782	-5.64	0.0	0.3	0.07	Hs2st1
984	GO:0045047 [6]: protein-ER targeting	1	1	827	19	11782	-5.64	0.0	0.3	0.07	Arl6ip1
985	GO:0006220 [7]: pyrimidine nucleotide metabolism	1	1	827	19	11782	-5.64	0.0	0.3	0.07	Dtymk
986	GO:0006612 [8]: protein-membrane targeting	1	1	827	19	11782	-5.64	0.0	0.3	0.07	Arl6ip1
987	GO:0007185 [7]: transmembrane receptor protein tyrosine phosphatase signaling pathway	1	1	827	19	11782	-5.64	0.0	0.3	0.07	Ptprs
988	GO:0015749 [6]: monosaccharide transport	1	1	827	18	11783	-5.65	0.0	0.32	0.08	Yes1
989	GO:0015758 [8]: glucose transport	1	1	827	18	11783	-5.65	0.0	0.32	0.08	Yes1
990	GO:0030224 [5]: monocyte differentiation	1	1	827	18	11783	-5.65	0.0	0.32	0.08	F730004D16Rik
991	GO:0030509 [9]: BMP signaling pathway	1	1	827	18	11783	-5.65	0.0	0.32	0.08	Smad1
992	GO:0006221 [7]: pyrimidine nucleotide biosynthesis	1	1	827	18	11783	-5.65	0.0	0.32	0.08	Dtymk
993	GO:0006720 [6]: isoprenoid metabolism	1	1	827	18	11783	-5.65	0.0	0.32	0.08	Rbp1
994	GO:0006826 [9]: iron ion transport	1	1	827	18	11783	-5.65	0.0	0.32	0.08	Sfxn3
995	GO:0006937 [4]: regulation of muscle contraction	1	1	827	18	11783	-5.65	0.0	0.32	0.08	Cald1
996	GO:0007423 [7]: sensory organ development	1	1	827	18	11783	-5.65	0.0	0.32	0.08	Cryba4
997	GO:0008645 [7]: hexose transport	1	1	827	18	11783	-5.65	0.0	0.32	0.08	Yes1
998	GO:0010003 [8]: gastrulation (sensu Mammalia)	1	1	827	10	11791	-5.65	0.0	0.64	0.23	Rnf2
999	GO:0030032 [7]: lamellipodium biogenesis	1	1	827	10	11791	-5.65	0.0	0.64	0.23	Pxn
1000	GO:0042402 [7]: biogenic amine catabolism	1	1	827	10	11791	-5.65	0.0	0.64	0.23	Smox
1001	GO:0046879 [4]: hormone secretion	1	1	827	10	11791	-5.65	0.0	0.64	0.23	Il1rn
1002	GO:0048276 [7]: gastrulation (sensu Vertebrata)	1	1	827	10	11791	-5.65	0.0	0.64	0.23	Rnf2
1003	GO:0001657 [8]: ureteric bud development	1	1	827	10	11791	-5.65	0.0	0.64	0.23	Pbx1
1004	GO:0001702 [6]: gastrulation (sensu Deuterostomia)	1	1	827	10	11791	-5.65	0.0	0.64	0.23	Rnf2
1005	GO:0007416 [6]: synaptogenesis	1	1	827	10	11791	-5.65	0.0	0.64	0.23	Igsf4a
1006	GO:0009124 [7]: nucleoside monophosphate biosynthesis	1	1	827	10	11791	-5.65	0.0	0.64	0.23	Prps2
1007	GO:0009147 [8]: pyrimidine nucleoside triphosphate metabolism	1	1	827	10	11791	-5.65	0.0	0.64	0.23	Dtymk
1008	GO:0009161 [8]: ribonucleoside monophosphate metabolism	1	1	827	10	11791	-5.65	0.0	0.64	0.23	Prps2
1009	GO:0030855 [4]: epithelial cell differentiation	1	1	827	17	11784	-5.67	0.0	0.35	0.09	Crb3
1010	GO:0035282 [3]: segmentation	1	1	827	17	11784	-5.67	0.0	0.35	0.09	Dvl2
1011	GO:0051248 [6]: negative regulation of protein metabolism	1	1	827	17	11784	-5.67	0.0	0.35	0.09	B7h3
1012	GO:0006613 [7]: cotranslational protein-membrane targeting	1	1	827	17	11784	-5.67	0.0	0.35	0.09	Arl6ip1
1013	GO:0008217 [5]: regulation of blood pressure	1	1	827	17	11784	-5.67	0.0	0.35	0.09	Edn2
1014	GO:0042044 [5]: fluid transport	1	1	827	11	11790	-5.67	0.0	0.59	0.21	Aqp3
1015	GO:0042219 [6]: amino acid derivative catabolism	1	1	827	11	11790	-5.67	0.0	0.59	0.21	Smox
1016	GO:0045761 [4]: regulation of adenylate cyclase activity	1	1	827	11	11790	-5.67	0.0	0.59	0.21	Adcy7
1017	GO:0045762 [5]: positive regulation of adenylate cyclase activity	1	1	827	11	11790	-5.67	0.0	0.59	0.21	Adcy7
1018	GO:0045765 [7]: regulation of angiogenesis	1	1	827	11	11790	-5.67	0.0	0.59	0.21	Mapk7
1019	GO:0050808 [5]: synapse organization and biogenesis	1	1	827	11	11790	-5.67	0.0	0.59	0.21	Igsf4a
1020	GO:0000059 [8]: protein-nucleus import, docking	1	1	827	11	11790	-5.67	0.0	0.59	0.21	Ranbp17
1021	GO:0006376 [9]: mRNA splice site selection	1	1	827	11	11790	-5.67	0.0	0.59	0.21	Brunol4
1022	GO:0006833 [6]: water transport	1	1	827	11	11790	-5.67	0.0	0.59	0.21	Aqp3
1023	GO:0007190 [6]: adenylate cyclase activation	1	1	827	11	11790	-5.67	0.0	0.59	0.21	Adcy7
1024	GO:0009123 [7]: nucleoside monophosphate metabolism	1	1	827	11	11790	-5.67	0.0	0.59	0.21	Prps2
1025	GO:0016458 [6]: gene silencing	1	1	827	12	11789	-5.68	0.0	0.53	0.19	Hells
1026	GO:0017148 [7]: negative regulation of protein biosynthesis	1	1	827	12	11789	-5.68	0.0	0.53	0.19	B7h3
1027	GO:0019722 [7]: calcium-mediated signaling	1	1	827	12	11789	-5.68	0.0	0.53	0.19	Dscr1l2
1028	GO:0030203 [7]: glycosaminoglycan metabolism	1	1	827	12	11789	-5.68	0.0	0.53	0.19	Hs2st1
1029	GO:0046661 [4]: male sex differentiation	1	1	827	12	11789	-5.68	0.0	0.53	0.19	Fanca
1030	GO:0046785 [8]: microtubule polymerization	1	1	827	12	11789	-5.68	0.0	0.53	0.19	Tubb5
1031	GO:0050866 [6]: negative regulation of cell activation	1	1	827	12	11789	-5.68	0.0	0.53	0.19	B7h3
1032	GO:0051250 [7]: negative regulation of lymphocyte activation	1	1	827	12	11789	-5.68	0.0	0.53	0.19	B7h3
1033	GO:0006022 [6]: aminoglycan metabolism	1	1	827	12	11789	-5.68	0.0	0.53	0.19	Hs2st1
1034	GO:0006171 [8]: cAMP biosynthesis	1	1	827	12	11789	-5.68	0.0	0.53	0.19	Adcy7
1035	GO:0006801 [6]: superoxide metabolism	1	1	827	12	11789	-5.68	0.0	0.53	0.19	Cyba
1036	GO:0008624 [9]: induction of apoptosis by extracellular signals	1	1	827	12	11789	-5.68	0.0	0.53	0.19	Ngfrap1
1037	GO:0009953 [4]: dorsal/ventral pattern formation	1	1	827	16	11785	-5.68	0.0	0.38	0.1	Lhx2
1038	GO:0050727 [6]: regulation of inflammatory response	1	1	827	16	11785	-5.68	0.0	0.38	0.1	B7h3
1039	GO:0050777 [6]: negative regulation of immune response	1	1	827	16	11785	-5.68	0.0	0.38	0.1	B7h3
1040	GO:0006289 [7]: nucleotide-excision repair	1	1	827	16	11785	-5.68	0.0	0.38	0.1	Slk
1041	GO:0042401 [7]: biogenic amine biosynthesis	1	1	827	15	11786	-5.68	0.0	0.41	0.12	Bbox1
1042	GO:0046545 [5]: development of primary female sexual characteristics	1	1	827	15	11786	-5.68	0.0	0.41	0.12	Fanca
1043	GO:0046660 [4]: female sex differentiation	1	1	827	15	11786	-5.68	0.0	0.41	0.12	Fanca
1044	GO:0050764 [7]: regulation of phagocytosis	1	1	827	15	11786	-5.68	0.0	0.41	0.12	Ptx3
1045	GO:0050766 [8]: positive regulation of phagocytosis	1	1	827	15	11786	-5.68	0.0	0.41	0.12	Ptx3
1046	GO:0008585 [6]: female gonad development	1	1	827	15	11786	-5.68	0.0	0.41	0.12	Fanca
1047	GO:0042100 [6]: B-cell proliferation	1	1	827	14	11787	-5.69	0.0	0.45	0.15	Prkcd
1048	GO:0042129 [7]: regulation of T-cell proliferation	1	1	827	14	11787	-5.69	0.0	0.45	0.15	B7h3
1049	GO:0043086 [4]: negative regulation of enzyme activity	1	1	827	14	11787	-5.69	0.0	0.45	0.15	Gadd45b
1050	GO:0043284 [5]: biopolymer biosynthesis	1	1	827	14	11787	-5.69	0.0	0.45	0.15	Hs2st1
1051	GO:0046148 [5]: pigment biosynthesis	1	1	827	14	11787	-5.69	0.0	0.45	0.15	Ppox
1052	GO:0000271 [6]: polysaccharide biosynthesis	1	1	827	14	11787	-5.69	0.0	0.45	0.15	Hs2st1
1053	GO:0009306 [4]: protein secretion	1	1	827	14	11787	-5.69	0.0	0.45	0.15	Arf4l
1054	GO:0030574 [9]: collagen catabolism	1	1	827	13	11788	-5.69	0.0	0.49	0.17	Mmp14
1055	GO:0042168 [5]: heme metabolism	1	1	827	13	11788	-5.69	0.0	0.49	0.17	Ppox
1056	GO:0046058 [8]: cAMP metabolism	1	1	827	13	11788	-5.69	0.0	0.49	0.17	Adcy7
1057	GO:0006469 [5]: negative regulation of protein kinase activity	1	1	827	13	11788	-5.69	0.0	0.49	0.17	Gadd45b
1058	GO:0006778 [6]: porphyrin metabolism	1	1	827	13	11788	-5.69	0.0	0.49	0.17	Ppox
1059	GO:0007005 [6]: mitochondrion organization and biogenesis	1	1	827	13	11788	-5.69	0.0	0.49	0.17	Nrf1
1060	GO:0007281 [6]: germ cell development	1	1	827	13	11788	-5.69	0.0	0.49	0.17	Cxcr4
1061	GO:0007492 [6]: endoderm development	1	1	827	13	11788	-5.69	0.0	0.49	0.17	Arc
1062	GO:0007585 [4]: respiratory gaseous exchange	1	1	827	13	11788	-5.69	0.0	0.49	0.17	Pbx3
1063	GO:0009112 [6]: nucleobase metabolism	1	1	827	13	11788	-5.69	0.0	0.49	0.17	Ampd2
