# Supplementary material for: A genomic analysis of mouse models of breast cancer reveals molecular features of mouse models and relationships to human breast cancer
Source: Breast Cancer Res. 2014 Jun 5;16(3):R59. doi: 10.1186/bcr3672 (PMC4078930; doi:10.1186/bcr3672)
Supplement: Additional file 3 — Fold change values organized by mouse tumor model type comparing the mouse model to normal mammary gland. [file bcr3672-S3.zip › Additional_File_3/TAG_vs_NML_mammary/AdditionalFile81_TAG_vs_NML_mammary/UpregulatedGenesgather_kegg_121024.txt]

#	Annotation	Total Genes With Ann	Your Genes (With Ann)	Your Genes (No Ann)	Genome (With Ann)	Genome (No Ann)	ln(Bayes factor)	neg ln(p value)	FE: neg ln(p value)	FE: neg ln(FDR)	Genes
1	path:mmu00240: Pyrimidine metabolism	16	16	160	50	2293	7.08	10.66	11.96	7.99	Dck Dtymk Dut Pola1 Pola2 Pold1 Pold2 Pole Pole2 Pole3 Polr2j Prim1 Prim2 Rrm1 Rrm2 Tk1
2	path:mmu00230: Purine metabolism	21	21	155	87	2256	6.75	10.66	11.54	7.99	Adcy7 Ampd2 Dck Enpp1 Papss1 Pde6b Pde7a Pde9a Pola1 Pola2 Pold1 Pold2 Pole Pole2 Pole3 Polr2j Prim1 Prim2 Prps2 Rrm1 Rrm2
3	path:mmu00190: Oxidative phosphorylation	1	1	175	114	2229	1.22	5.33	0.0	0.0	Atp6v1g1
4	path:mmu04080: Neuroactive ligand-receptor interaction	9	9	167	269	2074	0.95	5.04	0.0	0.0	Edg4 Edn2 F2rl1 Gabrp Gpr35 Hrh3 Pard3 Ptger4 Rln1
5	path:mmu04530: Tight junction	16	16	160	107	2236	0.05	4.14	4.6	1.52	Baiap1 Cipp Cldn1 Cldn23 Cldn3 Crb3 Csnk2a2 Csnk2b Llglh Mras Ocln Pard3 Prkcd Tjp2 Tjp4 Yes1
6	path:mmu05050: Dentatorubropallidoluysian atrophy (DRPLA)	4	4	172	10	2333	-0.63	0.0	4.32	1.52	Baiap1 Casp7 Insr Wwp2
7	path:mmu00512: O-Glycan biosynthesis	5	5	171	17	2326	-0.72	0.0	4.16	1.52	B4galt6 C1galt1 Galnt2 Galnt3 Gcnt1
8	path:mmu00602: Blood group glycolipid biosynthesis-neolactoseries	4	4	172	13	2330	-1.28	0.0	3.62	1.17	B3gnt1 B4galt6 Ggta1 St8sia1
9	path:mmu00380: Tryptophan metabolism	1	1	175	74	2269	-1.35	0.0	0.0	0.0	Uhrf1
10	path:mmu04310: Wnt signaling pathway	15	15	161	126	2217	-1.58	0.0	2.76	0.5	Apc2 Axin1 Catnbip1 Csnk2a2 Csnk2b Dvl2 Fbxw11 Ltap Nkd2 Prkx Tcf7 Vangl1 Wnt10a Wnt5b Wnt7b
11	path:mmu04520: Adherens junction	9	9	167	65	2278	-1.85	0.0	2.67	0.5	Acvr1b Csnk2a2 Csnk2b Insr Iqgap1 Pard3 Ssx2ip Tcf7 Yes1
12	path:mmu04070: Phosphatidylinositol signaling system	9	9	167	67	2276	-1.97	0.0	2.53	0.48	Calm2 Cdc7 Dyrk1a Itpr3 Pik3r2 Pip5k1b Plcg2 Prkr Ttk
13	path:mmu04060: Cytokine-cytokine receptor interaction	21	21	155	219	2124	-2.17	0.0	1.83	0.36	Acvr1b Ccl12 Ccl3 Ccl4 Ccl7 Ccl8 Cxcl1 Cxcl10 Cxcl16 Cxcl5 Cxcr4 Ifna9 Il13ra1 Il1rap Il23a Inhba Inhbb Tnfrsf12a Tnfrsf18 Tnfsf10 Tnfsf8
14	path:mmu04540: Gap junction	9	9	167	75	2268	-2.35	0.0	2.05	0.36	Adcy7 Cdc2a Itpr3 Mapk7 Mras Prkg2 Prkx Sos1 Tubb5
15	path:mmu00510: N-Glycan biosynthesis	4	4	172	23	2320	-2.56	0.0	2.16	0.36	B4galt6 Ddost Man1b Man2a1
16	path:mmu00760: Nicotinate and nicotinamide metabolism	6	6	170	45	2298	-2.58	0.0	1.96	0.36	Bst1 Cdc7 Dyrk1a Enpp1 Prkr Ttk
17	path:mmu04610: Complement and coagulation cascades	2	2	174	66	2277	-2.72	0.0	0.04	0.0	C1qa C1qb
18	path:mmu00010: Glycolysis / Gluconeogenesis	1	1	175	49	2294	-2.79	0.0	0.03	0.0	Eno2
19	path:mmu04510: Focal adhesion	13	13	163	201	2142	-2.81	0.0	0.29	0.01	Capn10 Col11a1 Col4a6 Grb2 Mras Pak2 Pak3 Pik3r2 Pxn Sos1 Tec Tesk2 Wee1
20	path:mmu00562: Inositol phosphate metabolism	6	6	170	51	2292	-2.85	0.0	1.59	0.32	Cdc7 Dyrk1a Pip5k1b Plcg2 Prkr Ttk
21	path:mmu00310: Lysine degradation	5	5	171	39	2304	-2.87	0.0	1.66	0.32	Bbox1 Plod2 Shmt2 Suv39h1 Suv39h2
22	path:mmu04010: MAPK signaling pathway	16	16	160	215	2128	-2.88	0.0	0.59	0.01	Acvr1b Casp2 Casp7 Cdc25b Daxx Dusp6 Gadd45b Grb2 Map4k4 Mapk13 Mapk7 Mras Pak2 Prkx Sos1 Stmn1
23	path:mmu04020: Calcium signaling pathway	11	11	165	170	2173	-2.91	0.0	0.31	0.01	Adcy7 Bst1 Calm2 Ccnb2 Cdc25b Cdc25c Cdc2a Itpr3 Plcg2 Prkx Ptk2b
24	path:mmu00220: Urea cycle and metabolism of amino groups	3	3	173	17	2326	-2.93	0.0	1.83	0.36	Arg1 Gatm Sms
25	path:mmu00603: Globoside metabolism	3	3	173	17	2326	-2.93	0.0	1.83	0.36	B4galt6 Hexb St8sia1
26	path:mmu00400: Phenylalanine, tyrosine and tryptophan biosynthesis	2	2	174	8	2335	-3.01	0.0	1.89	0.36	Eno2 Yars
27	path:mmu04910: Insulin signaling pathway	9	9	167	124	2219	-3.13	0.0	0.52	0.01	Calm2 Grb2 Insr Mras Pik3r2 Prkag1 Prkx Socs3 Sos1
28	path:mmu00271: Methionine metabolism	2	2	174	9	2334	-3.14	0.0	1.73	0.32	Dnmt1 Dnmt3a
29	path:mmu04340: Hedgehog signaling pathway	5	5	171	46	2297	-3.14	0.0	1.26	0.24	Fbxw11 Prkx Wnt10a Wnt5b Wnt7b
30	path:mmu00330: Arginine and proline metabolism	4	4	172	33	2310	-3.17	0.0	1.36	0.29	Arg1 Gatm P4ha1 Sms
31	path:mmu04620: Toll-like receptor signaling pathway	7	7	169	87	2256	-3.24	0.0	0.72	0.01	Ccl3 Ccl4 Cxcl10 Ifna9 Mapk13 Pik3r2 Tlr3
32	path:mmu00193: ATP synthesis	1	1	175	40	2303	-3.25	0.0	0.05	0.0	Atp6v1g1
33	path:mmu00564: Glycerophospholipid metabolism	2	2	174	51	2292	-3.31	0.0	0.11	0.0	Pafah1b3 Pla2g7
34	path:mmu04210: Apoptosis	6	6	170	83	2260	-3.32	0.0	0.51	0.01	Capn10 Casp7 Il1rap Pik3r2 Tnfsf10 Tradd
35	path:mmu04512: ECM-receptor interaction	5	5	171	79	2264	-3.33	0.0	0.34	0.01	Col11a1 Col4a6 Gp1bb Hmmr Sdc1
36	path:mmu00601: Blood group glycolipid biosynthesis-lactoseries	2	2	174	11	2332	-3.34	0.0	1.47	0.32	B4galt6 Ggta1
37	path:mmu00670: One carbon pool by folate	2	2	174	11	2332	-3.34	0.0	1.47	0.32	Mthfd2 Shmt2
38	path:mmu04710: Circadian rhythm	2	2	174	11	2332	-3.34	0.0	1.47	0.32	Bhlhb2 Bhlhb3
39	path:mmu05040: Huntington's disease	3	3	173	24	2319	-3.37	0.0	1.23	0.24	Calm2 Grb2 Hap1
40	path:mmu00051: Fructose and mannose metabolism	1	1	175	37	2306	-3.4	0.0	0.06	0.0	B4galt6
41	path:mmu00632: Benzoate degradation via CoA ligation	4	4	172	41	2302	-3.41	0.0	0.95	0.11	Cdc7 Dyrk1a Prkr Ttk
42	path:mmu00650: Butanoate metabolism	1	1	175	36	2307	-3.44	0.0	0.07	0.0	Gad1
43	path:mmu04330: Notch signaling pathway	4	4	172	46	2297	-3.49	0.0	0.76	0.01	Dvl2 Gcn5l2 LOC433759 Ncor2
44	path:mmu00480: Glutathione metabolism	1	1	175	35	2308	-3.49	0.0	0.08	0.0	Anpep
45	path:mmu00561: Glycerolipid metabolism	1	1	175	34	2309	-3.53	0.0	0.08	0.0	B4galt6
46	path:mmu00600: Glycosphingolipid metabolism	1	1	175	33	2310	-3.58	0.0	0.09	0.0	B4galt6
47	path:mmu00410: beta-Alanine metabolism	2	2	174	15	2328	-3.61	0.0	1.09	0.14	Gad1 Sms
48	path:mmu00460: Cyanoamino acid metabolism	1	1	175	3	2340	-3.61	0.0	1.38	0.29	Shmt2
49	path:mmu00604: Ganglioside biosynthesis	2	2	174	17	2326	-3.7	0.0	0.95	0.11	B4galt6 St8sia1
50	path:mmu00500: Starch and sucrose metabolism	1	1	175	29	2314	-3.74	0.0	0.12	0.0	Enpp1
51	path:mmu00260: Glycine, serine and threonine metabolism	2	2	174	32	2311	-3.8	0.0	0.36	0.01	Gatm Shmt2
52	path:mmu00532: Chondroitin / Heparan sulfate biosynthesis	2	2	174	26	2317	-3.84	0.0	0.52	0.01	B3gat3 Hs2st1
53	path:mmu00530: Aminosugars metabolism	1	1	175	26	2317	-3.86	0.0	0.15	0.0	Hexb
54	path:mmu00430: Taurine and hypotaurine metabolism	1	1	175	5	2338	-3.87	0.0	1.04	0.13	Gad1
55	path:mmu00531: Glycosaminoglycan degradation	1	1	175	6	2337	-3.96	0.0	0.92	0.11	Hexb
56	path:mmu05010: Alzheimer's disease	1	1	175	22	2321	-3.99	0.0	0.21	0.0	Casp7
57	path:mmu00030: Pentose phosphate pathway	1	1	175	21	2322	-4.01	0.0	0.23	0.0	Prps2
58	path:mmu00970: Aminoacyl-tRNA biosynthesis	1	1	175	21	2322	-4.01	0.0	0.23	0.0	Yars
59	path:mmu00920: Sulfur metabolism	1	1	175	8	2335	-4.06	0.0	0.74	0.01	Papss1
60	path:mmu00251: Glutamate metabolism	1	1	175	18	2325	-4.09	0.0	0.29	0.01	Gad1
61	path:mmu00252: Alanine and aspartate metabolism	1	1	175	18	2325	-4.09	0.0	0.29	0.01	Gad1
62	path:mmu00860: Porphyrin and chlorophyll metabolism	1	1	175	18	2325	-4.09	0.0	0.29	0.01	Ppox
63	path:mmu00630: Glyoxylate and dicarboxylate metabolism	1	1	175	9	2334	-4.1	0.0	0.66	0.01	Mthfd2
64	path:mmu00450: Selenoamino acid metabolism	1	1	175	17	2326	-4.1	0.0	0.32	0.01	Papss1
65	path:mmu00680: Methane metabolism	1	1	175	10	2333	-4.12	0.0	0.6	0.01	Shmt2
66	path:mmu05060: Prion disease	1	1	175	10	2333	-4.12	0.0	0.6	0.01	Lamr1
67	path:mmu00100: Biosynthesis of steroids	1	1	175	15	2328	-4.13	0.0	0.38	0.01	Nqo1
68	path:mmu00770: Pantothenate and CoA biosynthesis	1	1	175	15	2328	-4.13	0.0	0.38	0.01	Enpp1
69	path:mmu00740: Riboflavin metabolism	1	1	175	11	2332	-4.13	0.0	0.54	0.01	Enpp1
70	path:mmu00790: Folate biosynthesis	1	1	175	13	2330	-4.14	0.0	0.45	0.01	Gch1
