# Supplementary material for: A genomic analysis of mouse models of breast cancer reveals molecular features of mouse models and relationships to human breast cancer
Source: Breast Cancer Res. 2014 Jun 5;16(3):R59. doi: 10.1186/bcr3672 (PMC4078930; doi:10.1186/bcr3672)
Supplement: Additional file 3 — Fold change values organized by mouse tumor model type comparing the mouse model to normal mammary gland. [file bcr3672-S3.zip › Additional_File_3/TAG_vs_NML_mammary/AdditionalFile81_TAG_vs_NML_mammary/UpregulatedGenesgather_transfac_121024.txt]

#	Annotation	Total Genes With Ann	Your Genes (With Ann)	Your Genes (No Ann)	Genome (With Ann)	Genome (No Ann)	ln(Bayes factor)	neg ln(p value)	FE: neg ln(p value)	FE: neg ln(FDR)	Genes
1	V$E2F1_Q6_01	536	536	459	5119	10057	75.93	11.93	82.2	76.34	0610009C03Rik 1100001A21Rik 1110011K10Rik 1700013H19Rik 1810017F10Rik 2310031L18Rik 2310066N05Rik 2410003C20Rik 2410030J07Rik 2410043F08Rik 2510015F01Rik 2600001J17Rik 2600017J23Rik 2610528M18Rik 2700084L22Rik 2810013E07Rik 2810418N01Rik 2810475A17Rik 3110010F15Rik 4632413C14Rik 4921524P20Rik 4933424N09Rik 5430413I02Rik 5830426I05Rik 5930412E23Rik 9330161F08Rik 9830165K03Rik A930011F22Rik AA40793…
2	V$E2F1_Q6: E2F-1	699	699	296	7645	7531	72.88	11.93	79.17	74.0	0610009C03Rik 1100001A21Rik 1110011K10Rik 1500002M01Rik 1700013H19Rik 1810017F10Rik 2310031L18Rik 2310066N05Rik 2410003C20Rik 2410006F12Rik 2410030J07Rik 2410043F08Rik 2510015F01Rik 2600001J17Rik 2600017J23Rik 2610528M18Rik 2700050P07Rik 2700084L22Rik 2700091N06Rik 2810013E07Rik 2810418N01Rik 2810475A17Rik 3110010F15Rik 4632413C14Rik 4921524P20Rik 4933424N09Rik 5430413I02Rik 5830426I05Rik 5930412…
3	V$E2F1DP1_01: E2F-1:DP-1 heterodimer	459	459	536	4143	11033	71.47	11.93	77.74	72.98	1100001A21Rik 1110011K10Rik 1700013H19Rik 1810017F10Rik 2310031L18Rik 2310066N05Rik 2410006F12Rik 2410030J07Rik 2410043F08Rik 2510015F01Rik 2600001J17Rik 2600017J23Rik 2610528M18Rik 2700050P07Rik 2700084L22Rik 2810013E07Rik 2810418N01Rik 2810475A17Rik 3110010F15Rik 4632413C14Rik 4921524P20Rik 4933424N09Rik 5430413I02Rik 5930412E23Rik 9330161F08Rik 9830165K03Rik A930011F22Rik Actl6a Adcy7 Aebp2 Ag…
4	V$E2F1DP2_01: E2F-1:DP-2 heterodimer	157	157	838	944	14232	47.85	11.93	54.25	49.78	1110011K10Rik 1700013H19Rik 2410043F08Rik 2600017J23Rik 2610528M18Rik 2810418N01Rik 2810475A17Rik 4632413C14Rik 5930412E23Rik Ap1s1 Ap4m1 Arhgef5 B3gnt3 BC026744 BC057552 Banf1 Bard1 Bcl2l11 Bhlhb3 Brpf1 Cadps2 Casp2 Catnbip1 Cbx2 Ccdc5 Cdc2a Cdc6 Cdca7 Cdk2 Cdkn2d Ch25h Chek1 Chl1 Cipp D3Ertd250e Dck Ddx41 Dlgh3 Dnajc9 Edg4 Efhd2 Emb Enpp1 Exo1 Ezh2 Fbln2 Fbn2 Foxp1 Frk Fsip1 Fxyd6 Gad1 Gcn5l2 G…
5	V$E2F4DP2_01: E2F-4:DP-2 heterodimer	220	220	775	1621	13555	46.42	11.93	52.73	48.48	1110011K10Rik 1700013H19Rik 2310066N05Rik 2410043F08Rik 2600017J23Rik 2610528M18Rik 2810418N01Rik 2810475A17Rik 4632413C14Rik 4933424N09Rik 5430413I02Rik 5930412E23Rik Actl6a Agc1 Ap1s1 Ap4m1 Arhgef5 B3gnt3 BC025462 BC026744 BC031407 BC057552 Baiap1 Banf1 Bard1 Bcl2l11 Bhlhb3 Blm Brpf1 Cadps2 Casp2 Catnbip1 Cbx1 Cbx2 Ccdc5 Cdc25c Cdc2a Cdc6 Cdca5 Cdca7 Cdk2 Cdkn2d Celsr2 Ch25h Chek1 Chl1 Cipp Cka…
6	V$E2F1_Q4_01	338	338	657	3042	12134	45.64	11.93	51.83	47.76	0610009C03Rik 1100001A21Rik 1810017F10Rik 2310031L18Rik 2310066N05Rik 2410003C20Rik 2510015F01Rik 2700084L22Rik 2810418N01Rik 2810475A17Rik 4921524P20Rik 5930412E23Rik 9330161F08Rik A930011F22Rik AA407930 Actl6a Aebp2 Aig1 Ampd2 Ap1s1 Ap4m1 Api5 Arpc1b Ascc2 Atp6v1g1 B3gnt1 BC006933 BC025462 BC026744 BC037006 BC057552 Baiap1 Banf1 Bcl2l11 Blm Brd3 Brrn1 Bst1 Bub1b C1qdc1 Cadps2 Casp7 Cbx1 Ccne2 C…
7	V$E2F1_Q3_01	412	412	583	4039	11137	44.24	11.93	50.36	46.45	0610009C03Rik 1100001A21Rik 1810017F10Rik 2310067E08Rik 2410003C20Rik 2410004H02Rik 2600001J17Rik 2600017J23Rik 2610019I03Rik 2700084L22Rik 2810013E07Rik 2810418N01Rik 4933424N09Rik 5830442J12Rik 5930412E23Rik 9330161F08Rik 9830165K03Rik AA407930 AJ430384 Adcy7 Aebp2 Agc1 Aig1 Anxa3 Aqp3 Ascc2 Asf1b Atp6v1g1 B3gat3 B3gnt1 B3gnt3 BC003940 BC006705 BC006933 BC025462 BC026744 BC031407 BC037006 BC057…
8	V$E2F_Q4_01	311	311	684	2755	12421	42.87	11.93	49.05	45.27	0610009C03Rik 1100001A21Rik 2310031L18Rik 2310066N05Rik 2410003C20Rik 2510015F01Rik 2700084L22Rik 2810418N01Rik 2810475A17Rik 5930412E23Rik 9330161F08Rik A930011F22Rik AA407930 Actl6a Aig1 Ampd2 Ap1s1 Ap4m1 Api5 Arpc1b Ascc2 Atp6v1g1 B3gnt1 BC006933 BC025462 BC026744 BC037006 BC057552 Banf1 Bcl2l11 Blm Brd3 Brrn1 Bst1 Bub1b C1qdc1 Cadps2 Casp7 Cbx1 Ccne2 Ccnf Ccnl1 Cd2ap Cdc2a Cdc42ep3 Cdc5l Cdc6…
9	V$KROX_Q6	535	535	460	5830	9346	41.73	11.93	47.81	44.15	0610009C03Rik 1100001A21Rik 1110011K10Rik 1200008O12Rik 1700013H19Rik 1810017F10Rik 2310031L18Rik 2310061G07Rik 2410003C20Rik 2410004H02Rik 2410006F12Rik 2410030J07Rik 2510015F01Rik 2600017J23Rik 2810013E07Rik 3110010F15Rik 4632413C14Rik 4921524P20Rik 4930449E07Rik 4933424N09Rik 5930412E23Rik 9330161F08Rik A630065K24Rik A930011F22Rik AJ430384 Abcg1 Actl6a Acvr1b Adar Aebp2 Agc1 Aig1 Anpep Anxa3 A…
10	V$E2F_Q3_01	481	481	514	5062	10114	41.28	11.93	47.36	43.81	0610009C03Rik 1100001A21Rik 1500002M01Rik 1810017F10Rik 2310031L18Rik 2310066N05Rik 2410003C20Rik 2410030J07Rik 2510015F01Rik 2700084L22Rik 2810418N01Rik 2810475A17Rik 4632413C14Rik 4921524P20Rik 4933417K04Rik 5930412E23Rik 6720485C15Rik 9330161F08Rik A930011F22Rik AA407930 AJ430384 AW494914 Actl6a Adar Aebp2 Aig1 Ampd2 Ap1s1 Ap4m1 Api5 Arc Arpc1b Artn Ascc2 Asf1b Atp6v1g1 Aurkb B3gat3 B3gnt1 B3g…
11	V$E2F_Q4: E2F	477	477	518	5037	10139	39.97	11.93	46.05	42.59	0610009C03Rik 1100001A21Rik 1110011K10Rik 1700013H19Rik 1700095F04Rik 2310031L18Rik 2310066N05Rik 2410003C20Rik 2410004H02Rik 2410030J07Rik 2410043F08Rik 2510015F01Rik 2600017J23Rik 2610528M18Rik 2700084L22Rik 2810418N01Rik 2810475A17Rik 4632413C14Rik 4933424N09Rik 5430413I02Rik 5930412E23Rik 9330161F08Rik 9830165K03Rik A930011F22Rik AA407930 AI851464 AW494914 Actl6a Acvr1b Aebp2 Agc1 Aig1 Ampd2 …
12	V$E2F_03	194	194	801	1476	13700	36.43	11.93	42.7	39.33	2310031L18Rik 2310066N05Rik 2410003C20Rik 2700084L22Rik 2810418N01Rik 2810475A17Rik 5930412E23Rik 9330161F08Rik Actl6a Aig1 Ampd2 Ap4m1 Api5 Arpc1b Ascc2 Atp6v1g1 B3gnt1 BC006933 BC025462 BC026744 BC037006 BC057552 Bcl2l11 Brrn1 C1qdc1 Casp7 Cbx1 Ccne2 Ccnl1 Cdc2a Cdc6 Cdca5 Cdca7 Cdkn2d Ch25h Chek1 Cherp Chl1 Cldn3 Cml2 Col11a1 Coro1c Cstf2 Cyr61 D5Ertd708e DXImx46e Dck Dnajc2 Dtnb Dvl2 Ect2 Edg…
13	V$E2F_Q6: E2F	839	839	156	10974	4202	34.47	11.93	40.66	37.36	0610009C03Rik 1100001A21Rik 1110011K10Rik 1110028E10Rik 1200008O12Rik 1500002M01Rik 1700001L23Rik 1700013H19Rik 1700095F04Rik 1810017F10Rik 2210415M20Rik 2310031L18Rik 2310066N05Rik 2410003C20Rik 2410004H02Rik 2410006F12Rik 2410030J07Rik 2410043F08Rik 2510015F01Rik 2600001J17Rik 2600017H08Rik 2600017J23Rik 2610528M18Rik 2700050P07Rik 2700084L22Rik 2700091N06Rik 2810013E07Rik 2810418N01Rik 2810441…
14	V$E2F_Q6_01	203	203	792	1692	13484	29.53	11.93	35.71	32.49	2310066N05Rik 2410003C20Rik 2700084L22Rik 2810418N01Rik 2810475A17Rik 5930412E23Rik 9330161F08Rik Actl6a Aig1 Ampd2 Ap4m1 Api5 Atp6v1g1 BC006933 BC025462 BC026744 BC037006 BC057552 Banf1 Bcl2l11 Brrn1 C1qdc1 Cbx1 Ccne2 Ccnl1 Cd2ap Cdc2a Cdc5l Cdc6 Cdca5 Cdca7 Ch25h Chek1 Cherp Chl1 Cldn23 Cldn3 Cml2 Coro1c Cstf2 Ctgf Cyr61 D5Ertd708e DXImx46e Dck Dnajc2 Dnmt3a Dtnb Ect2 Edg4 Emb Exo1 Exosc8 Ezh2 …
15	V$E2F1_Q4: E2F-1	397	397	598	4213	10963	28.53	11.93	34.52	31.37	1100001A21Rik 1810017F10Rik 2310031L18Rik 2310066N05Rik 2510015F01Rik 2700084L22Rik 2810418N01Rik 2810475A17Rik 4632413C14Rik 4921524P20Rik 5930412E23Rik 6720485C15Rik 9830165K03Rik A930011F22Rik AA407930 AI256711 Actl6a Adar Aebp2 Ampd2 Ap1s1 Ap4m1 Api5 Arc Arpc1b Artn Ascc2 Asf1b Atp6v1g1 Atpif1 Aurkb Axin1 B3gnt1 BC003940 BC006705 BC006933 BC014795 BC017634 BC025462 BC026744 BC037006 BC057552 …
16	V$MAZ_Q6	800	800	195	10471	4705	27.65	11.93	33.72	30.64	0610009C03Rik 1100001A21Rik 1110011K10Rik 1110028E10Rik 1200008O12Rik 1700013H19Rik 1700095F04Rik 2310031L18Rik 2310061G07Rik 2310066N05Rik 2310067E08Rik 2410004H02Rik 2410006F12Rik 2410030J07Rik 2410043F08Rik 2510015F01Rik 2600001J17Rik 2610019I03Rik 2700084L22Rik 2700091N06Rik 2810013E07Rik 2810475A17Rik 3110010F15Rik 4632413C14Rik 4921524P20Rik 4930449E07Rik 4933417K04Rik 5430413I02Rik 5830442…
17	V$SP3_Q3	759	759	236	9954	5222	21.89	11.93	27.85	24.82	1100001A21Rik 1110028E10Rik 1200008O12Rik 1500002M01Rik 1700013H19Rik 1810017F10Rik 2210415M20Rik 2310031L18Rik 2310067E08Rik 2410004H02Rik 2410006F12Rik 2410030J07Rik 2410043F08Rik 2510015F01Rik 2600001J17Rik 2600017H08Rik 2600017J23Rik 2610019I03Rik 2610528M18Rik 2700050P07Rik 2700084L22Rik 2700091N06Rik 2810013E07Rik 2810441C07Rik 2810475A17Rik 3110010F15Rik 4632413C14Rik 4921524P20Rik 4930449…
18	V$MAZR_01: MAZ related factor	513	513	482	6199	8977	18.53	11.93	24.34	21.43	1110028E10Rik 1200008O12Rik 1700013H19Rik 2210415M20Rik 2310066N05Rik 2410004H02Rik 2510015F01Rik 2610019I03Rik 2700050P07Rik 2700091N06Rik 2810418N01Rik 3110010F15Rik 4921524P20Rik 5830442J12Rik 5830472H07Rik 5930412E23Rik 6720485C15Rik 9830165K03Rik A930011F22Rik AA545217 AJ430384 Abcg1 Acvr1b Adamts8 Adar Adcy7 Aebp2 Agc1 Aig1 Anxa9 Aof2 Ap1s1 Api5 Aqp3 Arg1 Arhgef1 Arhgef5 Arid5a Armcx2 Arpc1…
19	V$NRF2_01: nuclear respiratory factor 2	245	245	750	2451	12725	18.46	11.93	24.43	21.47	1100001A21Rik 1110011K10Rik 1200008O12Rik 2310066N05Rik 2410003C20Rik 2410004H02Rik 2610528M18Rik 2700050P07Rik 2810418N01Rik 4930449E07Rik 4933424N09Rik 6720485C15Rik 9830165K03Rik Anxa3 Arc Arg1 Armcx2 Ascc2 Aurka B3gat3 BC003236 BC003940 BC006705 BC022641 BC025462 BC026744 BC031407 BC057552 Banf1 Bcl3 Bcl9 Blm Brpf1 C1qb C1qdc1 Calm2 Capn10 Cbll1 Ccnb2 Cd2ap Cdc20 Cdca5 Cdk2 Cdk2ap1 Cenph Cfl1…
20	V$OCT1_02: octamer factor 1	243	243	752	5193	9983	17.79	11.93	0.0	0.0	1500002M01Rik 1700001L23Rik 1700095F04Rik 2210415M20Rik 2410030J07Rik 2600017H08Rik 2610528M18Rik 2810418N01Rik 2810441C07Rik 4933424N09Rik 5830442J12Rik 6820428D13 9330161F08Rik 9830165K03Rik A930011F22Rik AA407930 AA545217 AJ430384 Abcg1 Adam8 Adar Aig1 Arl6ip1 Armcx2 Aurkb B3gat3 B4galt6 BC003236 BC025076 BC057552 Bard1 Bicd1 Brpf1 Brrn1 Brunol4 Bst1 Btbd3 C430014D17Rik Calm2 Ccdc2 Ccl3 Ccl8 C…
21	V$E2F_02: E2F	59	59	936	321	14855	17.54	11.93	23.98	21.21	2810418N01Rik 2810475A17Rik 5930412E23Rik Ap4m1 BC026744 BC057552 Bcl2l11 Cdc2a Cdc6 Cdca7 Ch25h Chl1 Dck Edg4 Emb Exo1 Ezh2 Gad1 Gtf3c2 H2afx Ier5l Khdrbs1 Kif18a Lad1 Lamr1 Lgtn Lrrc1 Mcm2 Mcm3 Mcm5 Mcm6 Mcm7 Mesp2 Msh3 Nfatc2ip Orc1l Osbpl10 Pkmyt1 Pola1 Pole Pole2 Polr2j Ppp1r8 Prdx4 Rad51c Rbl1 Rfc3 Ris2 Rnps1 S100a6 Scml2 Siva Sms Stmn1 Tfdp1 Tipin Tk1 Topbp1 Usp1
22	V$E2F_Q3: E2F	59	59	936	321	14855	17.54	11.93	23.98	21.21	2810418N01Rik 2810475A17Rik 5930412E23Rik Ap4m1 BC026744 BC057552 Bcl2l11 Cdc2a Cdc6 Cdca7 Ch25h Chl1 Dck Edg4 Emb Exo1 Ezh2 Gad1 Gtf3c2 H2afx Ier5l Khdrbs1 Kif18a Lad1 Lamr1 Lgtn Lrrc1 Mcm2 Mcm3 Mcm5 Mcm6 Mcm7 Mesp2 Msh3 Nfatc2ip Orc1l Osbpl10 Pkmyt1 Pola1 Pole Pole2 Polr2j Ppp1r8 Prdx4 Rad51c Rbl1 Rfc3 Ris2 Rnps1 S100a6 Scml2 Siva Sms Stmn1 Tfdp1 Tipin Tk1 Topbp1 Usp1
23	V$E2F4DP1_01: E2F-4:DP-1 heterodimer	59	59	936	321	14855	17.54	11.93	23.98	21.21	2810418N01Rik 2810475A17Rik 5930412E23Rik Ap4m1 BC026744 BC057552 Bcl2l11 Cdc2a Cdc6 Cdca7 Ch25h Chl1 Dck Edg4 Emb Exo1 Ezh2 Gad1 Gtf3c2 H2afx Ier5l Khdrbs1 Kif18a Lad1 Lamr1 Lgtn Lrrc1 Mcm2 Mcm3 Mcm5 Mcm6 Mcm7 Mesp2 Msh3 Nfatc2ip Orc1l Osbpl10 Pkmyt1 Pola1 Pole Pole2 Polr2j Ppp1r8 Prdx4 Rad51c Rbl1 Rfc3 Ris2 Rnps1 S100a6 Scml2 Siva Sms Stmn1 Tfdp1 Tipin Tk1 Topbp1 Usp1
24	V$E2F1DP1RB_01: Rb:E2F-1:DP-1 trimeric complex	105	105	890	802	14374	16.3	11.93	22.53	19.8	2410003C20Rik 2700084L22Rik 2810418N01Rik 2810475A17Rik 5930412E23Rik Actl6a Ampd2 Ap4m1 BC026744 BC057552 Bcl2l11 Cbx1 Ccne2 Cdc2a Cdc6 Cdca7 Cdkn2d Ch25h Chl1 Cldn23 Cldn3 Cstf2 Dck Dnajc2 Ect2 Edg4 Efna1 Emb Exo1 Ezh2 Foxm1 Foxp1 G630055P03Rik Gad1 Gemin6 Gtf3c2 H2afx H2afz Hdgf Hells Hip1r Hist1h1e Hist1h2ao Hmgb2 Hmmr Hnrpm Ier5l Khdrbs1 Kif18a Lad1 Lamr1 Leprot Lgtn Lman1l Lrrc1 Lsm4 Mcm2 M…
25	V$PIT1_Q6	669	669	326	11529	3647	14.82	11.93	0.0	0.0	0610009C03Rik 1110011K10Rik 1110028E10Rik 1700001L23Rik 1700013H19Rik 1700095F04Rik 2210415M20Rik 2310031L18Rik 2310061G07Rik 2310066N05Rik 2310067E08Rik 2410003C20Rik 2410030J07Rik 2600001J17Rik 2600017H08Rik 2610528M18Rik 2700050P07Rik 2700084L22Rik 2810013E07Rik 2810441C07Rik 2810475A17Rik 3110010F15Rik 4930449E07Rik 4933417K04Rik 4933424N09Rik 5430413I02Rik 5830426I05Rik 5830442J12Rik 5830472…
26	V$MYCMAX_B: c-Myc:Max binding sites	469	469	526	5717	9459	14.12	11.93	19.85	17.17	1500002M01Rik 1700095F04Rik 1810017F10Rik 2310031L18Rik 2410030J07Rik 2510015F01Rik 2610019I03Rik 2610528M18Rik 2700050P07Rik 2810418N01Rik 2810475A17Rik 3110010F15Rik 4930449E07Rik 4933417K04Rik 5830426I05Rik 5930412E23Rik 9330161F08Rik 9830165K03Rik A630065K24Rik A930011F22Rik AA407930 AI256711 AJ430384 AW494914 Abcg1 Acvr1b Adar Adcy7 Aebp2 Ampd2 Aof2 Ap4m1 Aqp3 Arg1 Armcx2 Arrdc1 Atp6v1g1 Aur…
27	V$CDX2_Q5	545	545	450	9736	5440	14.07	11.93	0.0	0.0	1100001A21Rik 1500002M01Rik 1700013H19Rik 2210415M20Rik 2310031L18Rik 2310066N05Rik 2410003C20Rik 2410043F08Rik 2510015F01Rik 2600001J17Rik 2600017H08Rik 2610019I03Rik 2610528M18Rik 2700050P07Rik 2700084L22Rik 2700091N06Rik 2810013E07Rik 2810441C07Rik 2810475A17Rik 3110010F15Rik 4632413C14Rik 4930449E07Rik 4933417K04Rik 4933424N09Rik 5430413I02Rik 5830426I05Rik 5830472H07Rik 6720485C15Rik 6820428…
28	V$GATA2_02: GATA-binding factor 2	256	256	739	5251	9925	13.77	11.93	0.0	0.0	1500002M01Rik 1700095F04Rik 2210415M20Rik 2310061G07Rik 2600001J17Rik 2610019I03Rik 2810013E07Rik 2810418N01Rik 2810475A17Rik 3110010F15Rik 5830442J12Rik 9330161F08Rik AI851464 AW494914 Abcg1 Actl6a Adar Aof2 Api5 Aqp3 Armcx2 Arpc1b Ascc2 Ash2l Aurka Aurkb B7h3 BC006705 BC014795 BC017634 BC026744 Baiap1 Bbox1 Bcl9 Bst1 Btbd3 C1qb C1qdc1 C430014D17Rik Cald1 Calm2 Casp2 Casp7 Ccdc2 Ccl3 Ccl7 Ccnc C…
29	V$FOXJ2_02: fork head box J 2	302	302	693	5993	9183	13.63	11.93	0.0	0.0	1100001A21Rik 1110028E10Rik 1500002M01Rik 1810017F10Rik 2210415M20Rik 2310031L18Rik 2310061G07Rik 2310066N05Rik 2410004H02Rik 2410043F08Rik 2600017H08Rik 2610528M18Rik 2700050P07Rik 2810441C07Rik 2810475A17Rik 4933417K04Rik 4933424N09Rik 5830442J12Rik 5830472H07Rik 6720485C15Rik 9830165K03Rik A930011F22Rik AA545217 AJ430384 AW494914 Acvr1b Adamts8 Ampd2 Anpep Aof2 Apon Aqp3 Arg1 Arhgef16 Arid5a A…
30	V$DEAF1_01	265	265	730	2872	12304	13.11	11.93	18.94	16.31	0610009C03Rik 1100001A21Rik 2310066N05Rik 2410004H02Rik 2410006F12Rik 2410030J07Rik 2600017J23Rik 2700050P07Rik 2810418N01Rik 5930412E23Rik 9330161F08Rik A630065K24Rik A930011F22Rik Abcg1 Acvr1b Adamts8 Adar Aebp2 Agc1 Aig1 Ampd2 Ap4m1 Apc2 Aqp3 Arhgef1 Arhgef5 Artn B3gnt1 B4galt6 BC003940 BC006933 BC025462 BC037006 BC057552 Banf1 Bhlhb3 Bicd1 Blm Brd3 C1galt1 C1qdc1 Calm2 Car9 Ccl3 Ccnc Ccne2 Cc…
31	V$PAX3_B: Pax-3 binding sites	686	686	309	9101	6075	12.92	11.93	18.67	16.07	0610009C03Rik 1110011K10Rik 1110028E10Rik 1200008O12Rik 1500002M01Rik 1700095F04Rik 1810017F10Rik 2310031L18Rik 2310061G07Rik 2310067E08Rik 2410003C20Rik 2410004H02Rik 2410030J07Rik 2510015F01Rik 2600001J17Rik 2600017H08Rik 2610528M18Rik 2700084L22Rik 2810013E07Rik 2810418N01Rik 2810441C07Rik 2810475A17Rik 3110010F15Rik 4632413C14Rik 4921524P20Rik 4930449E07Rik 4933424N09Rik 5430413I02Rik 5830442…
32	V$GATA1_06: GATA-binding factor 1	209	209	786	4413	10763	12.4	11.93	0.0	0.0	1500002M01Rik 1700095F04Rik 2210415M20Rik 2310061G07Rik 2600001J17Rik 2810418N01Rik 3110010F15Rik 5830442J12Rik 9830165K03Rik AI851464 AW494914 Abcg1 Actl6a Adar Aig1 Aof2 Aqp3 Armcx2 Arpc1b Ascc2 Ash2l Aurkb BC014795 BC026744 Baiap1 Bbox1 Brca1 C1qb C430014D17Rik Cald1 Calm2 Casp2 Ccdc2 Ccl3 Ccl7 Ccnf Cdc25c Cdc6 Cdca7 Cdk2 Cebpb Cenpf Chek1 Chfr Chi3l3 Chl1 Ckap2 Clec4d Cst6 Cstf2 Cxcl16 Cxcl5 …
33	V$CREB_Q2_01	385	385	610	4569	10607	12.35	11.93	18.07	15.51	0610009C03Rik 1100001A21Rik 1200008O12Rik 1700001L23Rik 1700013H19Rik 2310031L18Rik 2410003C20Rik 2410006F12Rik 2510015F01Rik 2600017H08Rik 2610528M18Rik 2700050P07Rik 2810418N01Rik 4632413C14Rik 4921524P20Rik 5430413I02Rik 5930412E23Rik 9830165K03Rik A630065K24Rik AA407930 AJ430384 AW494914 Adar Aebp2 Agc1 Aig1 Ampd2 Anpep Arid5a Armcx2 Arrdc1 Ascc2 Asf1b B3gat3 B3gnt1 B3gnt3 B4galt3 BC003236 BC…
34	V$MRF2_01: modulator recognition factor 2	525	525	470	9367	5809	12.26	11.93	0.0	0.0	0610009C03Rik 1100001A21Rik 1110028E10Rik 1500002M01Rik 1700013H19Rik 1700095F04Rik 1810017F10Rik 2210415M20Rik 2310031L18Rik 2310061G07Rik 2310066N05Rik 2410003C20Rik 2410004H02Rik 2510015F01Rik 2600001J17Rik 2600017H08Rik 2610019I03Rik 2610528M18Rik 2700050P07Rik 2700091N06Rik 2810475A17Rik 4930449E07Rik 4933417K04Rik 4933424N09Rik 5830426I05Rik 5930412E23Rik 6720485C15Rik 6820428D13 9330161F08…
35	V$ELK1_02: Elk-1	834	834	161	11596	3580	12.06	11.93	17.94	15.41	0610009C03Rik 1100001A21Rik 1110011K10Rik 1110028E10Rik 1200008O12Rik 1500002M01Rik 1700001L23Rik 1700013H19Rik 1700095F04Rik 2310031L18Rik 2310061G07Rik 2310066N05Rik 2310067E08Rik 2410003C20Rik 2410004H02Rik 2410006F12Rik 2410030J07Rik 2510015F01Rik 2600001J17Rik 2600017H08Rik 2600017J23Rik 2610528M18Rik 2700050P07Rik 2700084L22Rik 2700091N06Rik 2810013E07Rik 2810418N01Rik 2810441C07Rik 2810475…
36	V$POU1F1_Q6	319	319	676	6176	9000	11.6	11.93	0.0	0.0	1200008O12Rik 1500002M01Rik 1700001L23Rik 1700095F04Rik 2210415M20Rik 2310031L18Rik 2310061G07Rik 2310066N05Rik 2410030J07Rik 2410043F08Rik 2700050P07Rik 2700091N06Rik 2810441C07Rik 4632413C14Rik 4933417K04Rik 4933424N09Rik AI851464 AW494914 Abcg1 Acvr1b Adar Aig1 Apon Arg1 Arid5a Armcx2 Ash2l Atpif1 Aurkb B4galt6 BC003236 BC004022 BC006705 BC006933 BC014795 BC025462 Bbox1 Bhlhb2 Brrn1 Brunol4 C1…
37	V$TFIII_Q6	956	956	39	13886	1290	11.55	11.93	17.83	15.34	0610009C03Rik 1100001A21Rik 1110011K10Rik 1110028E10Rik 1200008O12Rik 1500002M01Rik 1700001L23Rik 1700013H19Rik 1810017F10Rik 2210415M20Rik 2310031L18Rik 2310061G07Rik 2310066N05Rik 2310067E08Rik 2410003C20Rik 2410004H02Rik 2410006F12Rik 2410030J07Rik 2410043F08Rik 2510015F01Rik 2600001J17Rik 2600017H08Rik 2600017J23Rik 2610019I03Rik 2610528M18Rik 2700050P07Rik 2700084L22Rik 2700091N06Rik 2810013…
38	V$TEF_Q6	276	276	719	5465	9711	11.17	11.93	0.0	0.0	0610009C03Rik 1110011K10Rik 1700013H19Rik 2310031L18Rik 2410004H02Rik 2410006F12Rik 2410043F08Rik 2600001J17Rik 2610019I03Rik 2700050P07Rik 2700084L22Rik 2700091N06Rik 2810013E07Rik 4933424N09Rik 5830426I05Rik 5930412E23Rik 6720485C15Rik 9330161F08Rik AA545217 AI851464 AW494914 Anxa3 Aof2 Apon Arhgef16 Armcx2 Artn Aurkb B4galt6 BC003236 BC006933 BC021367 BC025462 BC026744 Bbox1 Bicd1 Brrn1 Bst1 C…
39	V$GATA2_03: GATA-binding factor 2	227	227	768	4637	10539	10.61	11.93	0.0	0.0	1500002M01Rik 1700095F04Rik 2310061G07Rik 2600001J17Rik 2600017J23Rik 2810418N01Rik 3110010F15Rik 5830442J12Rik AI851464 Abcg1 Actl6a Adar Anxa9 Aof2 Armcx2 Arpc1b Ash2l Aurkb BC014795 BC025076 BC026744 BC057552 Baiap1 Bbox1 C430014D17Rik Cald1 Casp2 Ccdc2 Ccl3 Ccl7 Ccnf Cdc25c Cdc6 Cdca7 Cdk2 Cebpb Cenpf Chek1 Chfr Chi3l3 Chl1 Cipp Cklf Clec4d Cryba4 Cst6 Cstf2 Cxcl5 Cyp4f16 D11Ertd707e D3Ertd25…
40	V$GATA_C: GATA binding site	392	392	603	7268	7908	10.42	11.93	0.0	0.0	0610009C03Rik 1200008O12Rik 1500002M01Rik 1700095F04Rik 1810017F10Rik 2210415M20Rik 2310031L18Rik 2310061G07Rik 2410004H02Rik 2600001J17Rik 2610019I03Rik 2810418N01Rik 2810441C07Rik 2810475A17Rik 5830442J12Rik 6720485C15Rik 9330161F08Rik AA545217 AI851464 AW494914 Abcg1 Acvr1b Adam8 Adar Aof2 Api5 Apon Aqp3 Arid5a Armcx2 Arpc1b Artn Ascc2 Ash2l Atpif1 B3gnt1 B7h3 BC003236 BC006705 BC006933 BC0147…
41	V$SOX5_01: Sox-5	380	380	615	7059	8117	9.95	11.93	0.0	0.0	0610009C03Rik 1110011K10Rik 1200008O12Rik 1700095F04Rik 1810017F10Rik 2310031L18Rik 2310066N05Rik 2410003C20Rik 2410004H02Rik 2410006F12Rik 2410043F08Rik 2510015F01Rik 2600017H08Rik 2600017J23Rik 2700050P07Rik 2810013E07Rik 2810418N01Rik 4632413C14Rik 5830426I05Rik 5930412E23Rik 6820428D13 9330161F08Rik 9830165K03Rik A630065K24Rik A930011F22Rik Actl6a Acvr1b Adar Agc1 Anpep Aof2 Ap1s1 Apon Arc Ar…
42	V$CART1_01: Cart-1 (cartilage homeoprotein 1)	70	70	925	1849	13327	9.64	11.93	0.0	0.0	2210415M20Rik 5830442J12Rik 6820428D13 AW494914 Arid5a Aurkb BC006933 BC057552 Btbd3 Casp2 Ccdc2 Ccnc Cdc2a Cdc42ep3 Chi3l3 Cklf Cldn23 Clec4n Cml2 Defb15 Diap3 Egr1 Emb Gcl H3f3b Hat1 Hmgcr Hnrpab Ifna9 Il17re Inhba Iqgap1 Katnb1 Kctd1 Lxn Mclc Mcm3 Mga Mllt10 Mre11a Mtap2 Nek2 Nup107 Nutf2 Ogg1 Opn4 Pbx1 Plekha7 Poldip3 Pou2f1 Ppp1r8 Pum2 Rfc5 Rod1 Rpa3 Rps10 Scin Sh3gl1 Slco1a6 Snrp1c Snx16 Su…
43	V$MINI20_B: Muscle initiator sequence-20	684	684	311	9222	5954	9.58	11.93	15.24	12.78	1100001A21Rik 1110011K10Rik 1110028E10Rik 1500002M01Rik 1700013H19Rik 1810017F10Rik 2210415M20Rik 2310031L18Rik 2310061G07Rik 2310067E08Rik 2410003C20Rik 2410004H02Rik 2410006F12Rik 2410030J07Rik 2410043F08Rik 2510015F01Rik 2600017H08Rik 2600017J23Rik 2700084L22Rik 2810013E07Rik 2810441C07Rik 2810475A17Rik 3110010F15Rik 4930449E07Rik 4933417K04Rik 4933424N09Rik 5830426I05Rik 5930412E23Rik 6720485…
44	V$CETS1P54_01: c-Ets-1(p54)	718	718	277	9798	5378	8.96	11.93	14.62	12.2	0610009C03Rik 1100001A21Rik 1110011K10Rik 1110028E10Rik 1200008O12Rik 1700001L23Rik 2310031L18Rik 2310061G07Rik 2310066N05Rik 2410003C20Rik 2410004H02Rik 2410006F12Rik 2410030J07Rik 2510015F01Rik 2600001J17Rik 2600017H08Rik 2600017J23Rik 2610528M18Rik 2700050P07Rik 2700091N06Rik 2810013E07Rik 2810418N01Rik 2810475A17Rik 3110010F15Rik 4632413C14Rik 4933417K04Rik 4933424N09Rik 5430413I02Rik 5830426…
45	V$GATA3_03: GATA-binding factor 3	597	597	398	10273	4903	8.94	11.93	0.0	0.0	1100001A21Rik 1110011K10Rik 1500002M01Rik 1700013H19Rik 1700095F04Rik 1810017F10Rik 2210415M20Rik 2310031L18Rik 2310061G07Rik 2310067E08Rik 2410003C20Rik 2410030J07Rik 2410043F08Rik 2600001J17Rik 2600017H08Rik 2600017J23Rik 2610019I03Rik 2610528M18Rik 2700050P07Rik 2700084L22Rik 2810013E07Rik 2810418N01Rik 2810441C07Rik 2810475A17Rik 3110010F15Rik 4632413C14Rik 4930449E07Rik 4933417K04Rik 4933424…
46	V$BRN2_01: POU factor Brn-2	350	350	645	6527	8649	8.69	11.93	0.0	0.0	1100001A21Rik 1500002M01Rik 1700001L23Rik 2210415M20Rik 2310066N05Rik 2410003C20Rik 2410004H02Rik 2410030J07Rik 2410043F08Rik 2600001J17Rik 2600017J23Rik 2610019I03Rik 2700050P07Rik 2700084L22Rik 2700091N06Rik 2810013E07Rik 2810418N01Rik 2810475A17Rik 5430413I02Rik 5830442J12Rik 6720485C15Rik 6820428D13 9330161F08Rik 9830165K03Rik A930011F22Rik AA407930 AA545217 AJ430384 AW494914 Acvr1b Adam8 Ada…
47	V$USF_Q6: upstream stimulating factor	697	697	298	9475	5701	8.66	11.93	14.3	11.91	0610009C03Rik 1110011K10Rik 1110028E10Rik 1500002M01Rik 1700001L23Rik 1700095F04Rik 1810017F10Rik 2310067E08Rik 2410006F12Rik 2410030J07Rik 2410043F08Rik 2510015F01Rik 2600001J17Rik 2600017J23Rik 2610019I03Rik 2610528M18Rik 2700050P07Rik 2700091N06Rik 2810418N01Rik 2810475A17Rik 3110010F15Rik 4632413C14Rik 4921524P20Rik 4930449E07Rik 4933417K04Rik 4933424N09Rik 5430413I02Rik 5830472H07Rik 5930412…
48	V$CREBATF_Q6	356	356	639	4323	10853	8.37	11.93	14.0	11.64	0610009C03Rik 1100001A21Rik 1200008O12Rik 1700001L23Rik 1700013H19Rik 2310031L18Rik 2310061G07Rik 2410003C20Rik 2410006F12Rik 2510015F01Rik 2600017H08Rik 2610528M18Rik 2700050P07Rik 4632413C14Rik 4921524P20Rik 5430413I02Rik 5930412E23Rik 9830165K03Rik A630065K24Rik AA407930 AJ430384 AW494914 Adar Aebp2 Agc1 Aig1 Ampd2 Arhgef5 Arid5a Armcx2 Arrdc1 Ascc2 Asf1b B3gat3 B3gnt3 B4galt3 BC003236 BC00394…
49	V$HP1SITEFACTOR_Q6	181	181	814	3761	11415	8.24	11.93	0.0	0.0	1110011K10Rik 1500002M01Rik 1700095F04Rik 2310066N05Rik 2810013E07Rik 4632413C14Rik 5830426I05Rik 6720485C15Rik A930011F22Rik AI851464 Acvr1b Adam8 Adamts8 Anpep Api5 Arg1 Arl6ip1 Armcx2 Axin1 B3gat3 B3gnt3 BC006705 Birc5 Bnipl Brca1 Brunol4 C1qa Catnbip1 Cbx1 Ccl7 Ccl8 Ccna2 Ccnb2 Cd2ap Cdc25c Cdca4 Cdca7 Cdk2 Chi3l3 Cipp Col11a1 Cotl1 Cpsf4 D11Ertd707e D3Ertd250e Dbccr1 Dlgh3 Dna2l Dsc2 Dsg2 Dv…
50	V$CEBPDELTA_Q6	672	672	323	11317	3859	8.24	11.93	0.0	0.0	0610009C03Rik 1100001A21Rik 1110011K10Rik 1110028E10Rik 1200008O12Rik 1500002M01Rik 1700001L23Rik 1700013H19Rik 1700095F04Rik 1810017F10Rik 2210415M20Rik 2310031L18Rik 2310066N05Rik 2310067E08Rik 2410030J07Rik 2410043F08Rik 2600001J17Rik 2600017H08Rik 2600017J23Rik 2610528M18Rik 2700050P07Rik 2700084L22Rik 2700091N06Rik 2810013E07Rik 2810418N01Rik 2810441C07Rik 3110010F15Rik 4632413C14Rik 4921524…
51	V$OCT1_06: octamer-binding factor 1	474	474	521	8414	6762	8.22	11.93	0.0	0.0	0610009C03Rik 1700013H19Rik 2210415M20Rik 2410003C20Rik 2410004H02Rik 2510015F01Rik 2610019I03Rik 2700091N06Rik 2810418N01Rik 2810475A17Rik 3110010F15Rik 4632413C14Rik 4930449E07Rik 4933424N09Rik 5830426I05Rik 5830442J12Rik 5830472H07Rik 5930412E23Rik 6720485C15Rik 6820428D13 9330161F08Rik A630065K24Rik AA407930 AA545217 AI851464 Abcg1 Adamts8 Adar Adcy7 Agc1 Ampd2 Anxa3 Aof2 Api5 Arg1 Arhgef16 A…
52	V$CREB_Q4_01	357	357	638	4355	10821	7.99	11.93	13.6	11.27	0610009C03Rik 1100001A21Rik 1200008O12Rik 1700001L23Rik 1700013H19Rik 2310031L18Rik 2410003C20Rik 2410006F12Rik 2510015F01Rik 2610528M18Rik 2700050P07Rik 4632413C14Rik 4921524P20Rik 5430413I02Rik 5930412E23Rik 9830165K03Rik A630065K24Rik AA407930 AJ430384 AW494914 Adar Agc1 Aig1 Ampd2 Ap1s1 Ap4m1 Arid5a Armcx2 Arrdc1 Ascc2 Asf1b B3gat3 B3gnt3 B4galt3 BC003236 BC006705 BC006933 BC021367 BC026744 B…
53	V$NFY_01: nuclear factor Y (Y-box binding factor)	273	273	722	3174	12002	7.86	11.93	13.53	11.23	0610009C03Rik 1110028E10Rik 1700001L23Rik 2410003C20Rik 2510015F01Rik 2600017H08Rik 2610528M18Rik 2700084L22Rik 3110010F15Rik 4632413C14Rik 4930449E07Rik 5930412E23Rik AW494914 Actl6a Adam8 Adamts8 Ap4m1 Api5 Artn Ascc2 Asf1b Aurka Aurkb Axin1 B3gat3 B4galt6 BC003236 BC003940 BC006933 BC014795 BC021367 BC031407 BC057552 Bbox1 Bcl2l11 Blm Bst1 Btbd3 Calm2 Casp2 Catnbip1 Cbx2 Ccl4 Ccna2 Ccnb2 Ccnf …
54	V$FOXP3_Q4	518	518	477	9056	6120	7.85	11.93	0.0	0.0	1110028E10Rik 2210415M20Rik 2310061G07Rik 2310066N05Rik 2310067E08Rik 2410003C20Rik 2410004H02Rik 2510015F01Rik 2600001J17Rik 2610528M18Rik 2700091N06Rik 2810013E07Rik 2810418N01Rik 2810441C07Rik 3110010F15Rik 4933417K04Rik 5430413I02Rik 5830442J12Rik 5830472H07Rik 6720485C15Rik 6820428D13 9330161F08Rik 9830165K03Rik AA407930 AA545217 AJ430384 AW494914 Abcg1 Actl6a Acvr1b Adamts8 Adar Adcy7 Aig1 …
55	V$CP2_01: CP2	693	693	302	9458	5718	7.75	11.93	13.34	11.07	1110011K10Rik 1110028E10Rik 1700013H19Rik 1700095F04Rik 1810017F10Rik 2210415M20Rik 2310067E08Rik 2410004H02Rik 2410006F12Rik 2410030J07Rik 2410043F08Rik 2510015F01Rik 2600001J17Rik 2600017H08Rik 2610528M18Rik 2810013E07Rik 2810418N01Rik 2810441C07Rik 3110010F15Rik 4632413C14Rik 4921524P20Rik 4930449E07Rik 4933417K04Rik 4933424N09Rik 5430413I02Rik 5830472H07Rik 6720485C15Rik 9330161F08Rik 9830165…
56	V$EVI1_04: ectopic viral integration site 1 encoded factor	674	674	321	11312	3864	7.49	11.93	0.0	0.0	0610009C03Rik 1100001A21Rik 1110011K10Rik 1500002M01Rik 1700013H19Rik 2210415M20Rik 2310031L18Rik 2310066N05Rik 2410030J07Rik 2410043F08Rik 2510015F01Rik 2600001J17Rik 2600017H08Rik 2610019I03Rik 2610528M18Rik 2700050P07Rik 2700084L22Rik 2700091N06Rik 2810013E07Rik 2810475A17Rik 3110010F15Rik 4632413C14Rik 4930449E07Rik 4933417K04Rik 4933424N09Rik 5430413I02Rik 5830426I05Rik 5830442J12Rik 5830472…
57	V$SOX9_B1: SOX (SRY-related HMG box)	483	483	512	8511	6665	7.48	11.93	0.0	0.0	0610009C03Rik 1110011K10Rik 1200008O12Rik 1700095F04Rik 1810017F10Rik 2210415M20Rik 2310031L18Rik 2310066N05Rik 2410003C20Rik 2410004H02Rik 2410006F12Rik 2410043F08Rik 2510015F01Rik 2600017H08Rik 2700050P07Rik 2810013E07Rik 2810418N01Rik 2810441C07Rik 4632413C14Rik 5830426I05Rik 5930412E23Rik 6720485C15Rik 6820428D13 9330161F08Rik 9830165K03Rik A630065K24Rik A930011F22Rik AA545217 AW494914 Abcg1 …
58	V$WHN_B: winged-helix factor nude	301	301	694	3615	11561	6.74	10.68	12.35	10.11	1100001A21Rik 1110028E10Rik 1200008O12Rik 2310066N05Rik 2410003C20Rik 2610528M18Rik 2700050P07Rik 2810418N01Rik 2810475A17Rik 4921524P20Rik 4933417K04Rik 5930412E23Rik A930011F22Rik AJ430384 Acvr1b Adam8 Aig1 Ap1s1 Arid5a Arpc1b Ash2l Aurkb B3gat3 B3gnt1 B4galt6 BC003236 BC003940 BC014795 BC022641 BC025076 Baiap1 Banf1 Banp Bard1 Bhlhb2 Bhlhb3 Bicd1 Biklk Blm Bnc1 Brd3 Brpf1 Bst1 C1qdc1 Cacnb3 Ca…
59	V$XFD2_01: Xenopus fork head domain factor 2	180	180	815	3645	11531	6.16	10.22	0.0	0.0	1700001L23Rik 1810017F10Rik 2210415M20Rik 2310031L18Rik 2410003C20Rik 2600001J17Rik 5830426I05Rik 6820428D13 AW494914 Actl6a Adam8 Anxa3 Anxa9 Aof2 Arl6ip1 Atpif1 Aurkb BC003940 BC006933 BC017634 BC021367 BC026744 BC057552 Baiap1 Bbox1 Bcl2l11 Brrn1 Bst1 Btbd3 C1qdc1 C430014D17Rik Ccdc5 Ccl3 Ccl4 Cdc42bpa Cdc7 Cdca1 Cdk2ap1 Cdkn2d Cdyl Cherp Cilp2 Cldn23 Cnot4 Col9a3 Cxcl1 Cxcl5 Cxxc5 Cyr61 D3Ert…
60	V$GABP_B: GA binding protein	124	124	871	1250	13926	5.94	10.06	11.83	9.61	1100001A21Rik 1200008O12Rik 2410003C20Rik 2410004H02Rik 2600017J23Rik 2610528M18Rik 2810418N01Rik 4933424N09Rik 6820428D13 Aqp3 Arc Armcx2 Ascc2 Aurka B3gat3 BC003236 BC003940 BC022641 BC026744 BC031407 BC057552 Banf1 Brpf1 Capn10 Ccnb2 Cdca1 Cdk2ap1 Cenph Cherp Cks1b Coro1c Crb3 Ctdp1 Ddost Dnajc2 Dtymk E430021N18Rik Eif2b2 Esrrg Fliih Gga1 Gltp Gmnn Gtf3c2 H1fx Hat1 Hmgn1 Hmgn2 Incenp Insr Khdr…
61	V$TANTIGEN_B: Major T-antigen binding sites	154	154	841	1642	13534	5.8	9.73	11.6	9.41	1500002M01Rik 2310066N05Rik 2410004H02Rik 2410030J07Rik 2410043F08Rik 2600017H08Rik 2700050P07Rik 2700091N06Rik 5830442J12Rik 6720485C15Rik AA407930 Aqp3 Arf1 Arrdc1 Ascc2 Asf1b B4galt3 BC025462 BC031407 Blm C1qdc1 Cbx1 Ccna2 Ccnf Cdc25c Cdc2a Cdkn2d Cenpf Cfl1 Chic2 Ckap2 Cklfsf7 Cklfsf8 Cks2 Clec4n Col16a1 Cpsf4 Crb3 Cst6 D2Bwg0891e Ddost Ddx39 Dna2l Dpysl5 Dscr1l2 Dtnb Eefsec Eif2b2 F730004D16…
62	V$HNF1_01: hepatic nuclear factor 1	130	130	865	2777	12399	5.76	9.73	0.0	0.0	1500002M01Rik 1700095F04Rik 2310066N05Rik 2410043F08Rik 2600001J17Rik 2610528M18Rik 2700050P07Rik 2810013E07Rik 2810441C07Rik 5430413I02Rik AA545217 AI256711 AW494914 Anpep Api5 Arid5a Armcx2 Ascc2 Atp6v1g1 BC025076 BC025462 Bard1 Blm Brrn1 Bub1b C1qdc1 Cacnb3 Car9 Casp7 Cbfb Ccl3 Cdc2a Cdkn2b Cldn23 Cml2 Col4a6 Crb3 Cstf2 Ddost Ddx41 Dnajc9 Egr1 F2rl1 Fbxo11 Foxp1 Frk Fxyd6 Galnt10 Gch1 Gcnt1 Gd…
63	V$HNF6_Q6	63	63	932	1581	13595	5.74	9.73	0.0	0.0	2410004H02Rik 2600017H08Rik 2700050P07Rik 2700084L22Rik 4632413C14Rik 9330161F08Rik A630065K24Rik A930011F22Rik Brunol4 Catnbip1 Ccdc2 Ccdc5 Ccl4 Cdca1 Cdca7 Cnot4 Cxcl5 Ddx41 Dlx5 Dtymk Eppk1 Fliih Fzr1 G630055P03Rik Gemin6 Gmnn Gpr87 Hap1 Hnrpm Hps4 Ifna9 Il23a Leprot Lmnb2 Lsm5 Mcm3 Mesp2 Mga Mllt10 Ms4a11 Ms4a6d Ncoa5 Nhsl1 Nup155 Phtf1 Pip5k1b Pkmyt1 Plekha5 Pola2 Prim1 Ptx3 Ranbp17 Rcor1 Rl…
64	V$HNF1_C: Hepatic nuclear factor 1	280	280	715	5245	9931	5.51	9.33	0.0	0.0	1110028E10Rik 1500002M01Rik 1700095F04Rik 1810017F10Rik 2210415M20Rik 2310061G07Rik 2310066N05Rik 2310067E08Rik 2410003C20Rik 2600001J17Rik 2610019I03Rik 2700084L22Rik 2810418N01Rik 2810441C07Rik 4632413C14Rik 4930449E07Rik 5430413I02Rik 5830426I05Rik 5830442J12Rik 6720485C15Rik 6820428D13 AA545217 AI256711 Actl6a Acvr1b Anpep Anxa3 Arid5a Arl6ip1 Armcx2 Asf1b Atpif1 B4galt3 BC006933 BC025076 BC0…
65	V$POU6F1_01	48	48	947	1288	13888	5.48	9.33	0.0	0.0	2410004H02Rik 4921524P20Rik AA407930 Aig1 Arg1 Arl6ip1 Bnipl C1qb C430014D17Rik Ccnl1 Cd2ap Cdc42bpa Chfr Cklfsf7 Dullard Emb Esrrg Fgfbp1 Gmeb1 Id2 Inhba Kif18a Klf12 Mtap2 Ogg1 Olfr65 Olfr69 P4ha1 Perp Phc1 Pou2f1 Prim1 Ptpn23 Pura Rad52b Rbm19 Rfwd3 Sall2 Sf3b1 Sh3bgrl3 Slc25a2 Smad1 Tbc1d10 Tjp2 Tmsb10 Tusc3 Usp18 Zcchc8
66	V$EVI1_05: ectopic viral integration site 1 encoded factor	33	33	962	983	14193	5.17	9.07	0.0	0.0	5830426I05Rik Cald1 Ccl4 Crlf1 Ctss Cxcl5 Dcps Edg4 F2rl1 Fgfbp1 Gatm Gcnt1 Gga1 Gtse1 Hip1r Ifna9 Incenp Junb Kif18a Mfap3 Ngfrap1 Plxnb2 Ptx3 Rab27b Rabl5 Scin Slc25a13 Slc5a8 Stmn1 Tead4 Tfpt Tsn V1ra4
67	V$MTATA_B: Muscle TATA box	414	414	581	7323	7853	5.1	9.01	0.0	0.0	0610009C03Rik 1110011K10Rik 1700095F04Rik 2410003C20Rik 2410030J07Rik 2610019I03Rik 2810475A17Rik 3110010F15Rik 4632413C14Rik 4933424N09Rik 5830426I05Rik 5830472H07Rik 6720485C15Rik 9330161F08Rik 9830165K03Rik AA545217 AI851464 AW494914 Actl6a Adamts8 Aig1 Anxa9 Aqp3 Arg1 Arhgef1 Arid5a Ascc2 Asf1b Atp6v1g1 Aurkb B4galt3 BC003236 BC004022 BC022641 BC025076 BC026744 BC057552 Banf1 Banp Bbox1 Bcl9 …
68	V$LHX3_01: LIM homeobox transcription factor 3	47	47	948	1244	13932	4.76	8.75	0.0	0.0	1110011K10Rik 2310061G07Rik 2310067E08Rik 2410004H02Rik 2610528M18Rik AA407930 AA545217 Actl6a Btbd3 Cd2ap Cdc5l Cml2 Dck Emb Esrrg Fhl2 Foxp1 Gcl Hist1h3d Katnb1 Kif18a Ltap Mbd4 Melk Msr1 Nedd4l Nono Olfr69 Pdk3 Pole3 Prim2 Pum2 Rab27b Rfc5 Rps10 Sh3bgrl2 Sh3gl1 Slc29a2 Slco1a5 Smad1 Tesk2 Tinf2 Tipin Tk1 Tmepai Tulp3 Whsc2
69	V$E2F_01: E2F	20	20	975	91	15085	4.75	8.67	11.27	9.1	Ap1s1 Cbx2 Dnajc9 Hells Klf12 Mcm2 Mcm6 Mtbp Orc1l Phf19 Pms2 Rbl1 Rpa2 Shmt2 Suz12 Tfdp1 Trib2 Ubap2 Uhrf1 Whsc2
70	V$NKX3A_01: NK class homeobox factor 3A	149	149	846	3047	12129	4.63	8.6	0.0	0.0	1500002M01Rik 2600017H08Rik 2610019I03Rik 2810013E07Rik 2810418N01Rik 5830426I05Rik 5830472H07Rik 9330161F08Rik Acvr1b Anxa3 Apon Aqp3 Arf1 Arhgef16 Armcx2 Asf1b Atpif1 BC006705 Banf1 Bcl3 Bnipl Brrn1 C1galt1 C1qb C430014D17Rik Cald1 Ccdc2 Ccl3 Ccl8 Cdca1 Cdca4 Cdk2 Cdkn2d Cdyl Cipp Cklfsf7 Col11a1 Cst6 Cxcl5 Dbn1 Dnd1 Dnmt1 Efnb1 Etnk1 Fgd1 Fsip1 Gabrp Gmnn Gng13 Gtf3c5 H2afx H3f3b Hat1 Hdgfrp2 …
71	V$HOGNESS_B: Imperfect Hogness /Goldberg Box	97	97	898	948	14228	4.62	8.56	10.54	8.4	2310066N05Rik 2410004H02Rik 2410030J07Rik 2410043F08Rik 2610019I03Rik 2700091N06Rik AA407930 AA545217 Apon Arf1 Arrdc1 Ascc2 BC031407 Banp C1qdc1 Cbx1 Ccnf Ccnl1 Cdc25c Cfl1 Chic2 Ckap2 Cks2 Cst6 Ddx39 Dscr1l2 Dtnb Eif2b2 F730004D16Rik Fance Fbxl8 Fsip1 Gcn5l2 Gemin6 Gltp Gmeb1 Gsg2 Gtf2h4 Hdgfrp2 Ifi44 Irf7 Katnb1 Kifc3 Kpna2 Lsm4 Magoh Nedd1 Nqo1 Nrf1 Nup155 Oasl2 Orc1l Pafah1b3 Pdk3 Pi4k2b Pig…
72	V$E2_Q6: papilloma virus regulator E2	127	127	868	1334	13842	4.49	8.43	10.31	8.19	2700091N06Rik 2810418N01Rik 4921524P20Rik 6720485C15Rik 9830165K03Rik AA407930 Actl6a Adamts8 Apon Aqp3 Ascc2 B3gnt1 B4galt3 BC004022 BC021367 BC022641 Bhlhb3 Cadps2 Ccnb2 Cdc5l Cdca4 Cdca5 Cdkn2b Celsr1 Ch25h Chek1 Ckap4 Cnot4 Cstf2 Ctgf Cyp4f16 D5Ertd708e Ddost Dnd1 Dnmt1 Dsc2 Dtnb Dusp6 Edg4 Elf3 Epb4.1l4a Evpl F2rl1 Fance Fgd1 Fhl2 Foxq1 Gad1 Galnt3 Gatm Gcn5l2 Gga1 Ggta1 Gna-rs1 Gtf3c2 Hells…
73	V$VMW65_Q6	372	372	623	6590	8586	3.8	7.75	0.0	0.0	0610009C03Rik 1100001A21Rik 1110011K10Rik 1110028E10Rik 1500002M01Rik 1810017F10Rik 2210415M20Rik 2310061G07Rik 2310066N05Rik 2310067E08Rik 2410030J07Rik 2410043F08Rik 2600017H08Rik 2610019I03Rik 2700050P07Rik 2700091N06Rik 2810013E07Rik 2810418N01Rik 2810475A17Rik 3110010F15Rik 4933417K04Rik 4933424N09Rik 5830426I05Rik 9330161F08Rik A630065K24Rik AA407930 AA545217 AI256711 Acvr1b Adam8 Aof2 Arf1…
74	V$PAX6_Q2	247	247	748	2999	12177	3.74	7.67	9.27	7.17	1500002M01Rik 1700013H19Rik 1810017F10Rik 2310066N05Rik 2410004H02Rik 2410043F08Rik 2600001J17Rik 2600017H08Rik 2700091N06Rik 2810013E07Rik 5830442J12Rik 6720485C15Rik AA407930 AA545217 Adam8 Aof2 Ap1s1 Apon Aqp3 Arf1 Arl6ip1 Arrdc1 Ascc2 Asf1b Atp6v1g1 Aurkb Axin1 B3gat3 B4galt3 BC025462 Banp Bcl3 Bhlhb2 Blm C1galt1 C1qdc1 Ccdc5 Ccna2 Ccnc Ccnf Ccnl1 Cdc20 Cdc25c Cdc2a Cdk2 Cdkn2d Cebpb Cenpf Ce…
75	V$AFP1_Q6	127	127	868	2627	12549	3.72	7.67	0.0	0.0	2210415M20Rik 2410004H02Rik 2600001J17Rik 2610528M18Rik 2700050P07Rik 2700091N06Rik 2810475A17Rik 9330161F08Rik AI851464 AW494914 Aig1 Api5 Arg1 Arhgef1 Arid5a Armcx2 Asf1b BC022641 Bard1 Bicd1 Btbd3 Cacnb3 Ccdc2 Ccl12 Cdc6 Cdca4 Cdkn2b Cic Ckap2 Cml2 Col11a1 Col4a6 Cpe DXImx40e Dck Ddost Ddr1 Depdc1a Dlgh3 Dnajc9 Eefsec Egr1 Emb Enpp1 Esrrg Fbxl8 Fbxo11 Fzr1 Gas8 Gch1 Gcn5l2 Gmeb1 H2afz H3f3b Ho…
76	V$CREB_01: cAMP-responsive element binding protein	125	125	870	1348	13828	3.34	7.22	9.1	7.02	0610009C03Rik 1100001A21Rik 2310031L18Rik 2610528M18Rik 2700050P07Rik 4632413C14Rik 5930412E23Rik 9830165K03Rik AA407930 AJ430384 B4galt3 BC026744 Banf1 Bnipl Brrn1 C1galt1 Calm2 Cbx2 Ccna2 Ccnl1 Cd2ap Cdc25c Cdc42ep3 Cdc5l Cdkn2b Ch25h Cilp2 Cryba4 Cstf2 Ctdp1 Cxcl16 Cyr61 Dcbld1 Ddost Dsg2 Dtymk Egr1 Epha2 Exo1 Foxq1 Gemin6 Gfm2 Gga1 Gps2 H2afv Hdac6 Hmgcr Hnrpm Ikbkap Il23a Ilf3 Irf7 Kif18a Ki…
77	V$VMYB_02: v-Myb	203	203	792	2405	12771	3.31	7.15	8.89	6.84	1100001A21Rik 1110011K10Rik 2410030J07Rik 2600001J17Rik 2700084L22Rik 4933424N09Rik 5930412E23Rik 9330161F08Rik 9830165K03Rik AJ430384 Ap4m1 Arhgef1 Arl6ip1 Asf1b Ash2l Aurka Aurkb B3gat3 B4galt3 B4galt6 BC004022 BC025462 BC037006 Banf1 Banp Bhlhb3 Brrn1 C1galt1 Calm2 Cbfb Cbll1 Cbx1 Ccdc5 Ccna2 Ccnb2 Cdc42ep3 Cdc5l Cdc6 Cdc7 Cdca4 Cdyl Cfl1 Ch25h Chek1 Chic2 Ckap2 Cks2 Cldn3 Col16a1 Cpsf4 Crb3 C…
78	V$CEBPGAMMA_Q6	665	665	330	10959	4217	3.22	7.1	0.0	0.0	0610009C03Rik 1100001A21Rik 1110011K10Rik 1110028E10Rik 1200008O12Rik 1500002M01Rik 1700001L23Rik 1700013H19Rik 1700095F04Rik 1810017F10Rik 2210415M20Rik 2310031L18Rik 2310061G07Rik 2310066N05Rik 2310067E08Rik 2410030J07Rik 2600001J17Rik 2600017H08Rik 2600017J23Rik 2610019I03Rik 2610528M18Rik 2700050P07Rik 2700084L22Rik 2810013E07Rik 2810418N01Rik 2810475A17Rik 4930449E07Rik 4933417K04Rik 4933424…
79	V$E2A_Q2	642	642	353	8945	6231	2.87	6.68	8.22	6.21	0610009C03Rik 1110011K10Rik 1110028E10Rik 1500002M01Rik 1700095F04Rik 1810017F10Rik 2310031L18Rik 2310067E08Rik 2410003C20Rik 2410006F12Rik 2410030J07Rik 2410043F08Rik 2510015F01Rik 2600001J17Rik 2600017J23Rik 2610019I03Rik 2700050P07Rik 2810013E07Rik 2810441C07Rik 4632413C14Rik 4921524P20Rik 4930449E07Rik 4933417K04Rik 5830426I05Rik 5830442J12Rik 6720485C15Rik 6820428D13 9330161F08Rik 9830165K03…
80	V$ATF_01: activating transcription factor	136	136	859	1516	13660	2.76	6.56	8.45	6.42	0610009C03Rik 1100001A21Rik 1200008O12Rik 2310031L18Rik 2410006F12Rik 2610528M18Rik 2700050P07Rik 4632413C14Rik 5930412E23Rik 9830165K03Rik AA407930 AJ430384 Armcx2 B4galt3 BC006933 BC026744 Banf1 Bnipl Brrn1 Cbx2 Ccna2 Ccnl1 Cd2ap Cdc42ep3 Cdc5l Cdk2 Ch25h Chl1 Cilp2 Cldn3 Cpe Cryba4 Cst6 Cstf2 Cxcl16 Cyr61 DXImx40e Dcbld1 Dsg2 Dtymk Egr1 Enpp1 Epha2 Fliih Fntb Foxq1 Gemin6 Gfm2 Gga1 Gtf2h4 H2af…
81	V$SREBP1_Q6	379	379	616	4971	10205	2.65	6.45	7.98	6.08	0610009C03Rik 1110028E10Rik 1200008O12Rik 1700001L23Rik 1700013H19Rik 1810017F10Rik 2410004H02Rik 2410006F12Rik 2410030J07Rik 2410043F08Rik 2600017J23Rik 2700050P07Rik 2810418N01Rik 2810475A17Rik 4933417K04Rik 5430413I02Rik 5830442J12Rik 5830472H07Rik 6720485C15Rik 9830165K03Rik AI256711 AJ430384 AW494914 Adar Adcy7 Ampd2 Anxa9 Aof2 Api5 Arhgef1 Arid5a Arl6ip1 Arpc1b Arrdc1 Axin1 B3gnt3 B4galt3 B…
82	V$NKX25_02: homeo domain factor Nkx-2.5/Csx, tinman homolog	353	353	642	6214	8962	2.63	6.38	0.0	0.0	0610009C03Rik 1100001A21Rik 1110011K10Rik 1110028E10Rik 1200008O12Rik 1700001L23Rik 1700013H19Rik 2310031L18Rik 2310066N05Rik 2310067E08Rik 2410004H02Rik 2410006F12Rik 2410030J07Rik 2600017H08Rik 2610019I03Rik 2700050P07Rik 2810013E07Rik 3110010F15Rik 4933417K04Rik 6720485C15Rik 6820428D13 9830165K03Rik AA545217 Actl6a Adar Ampd2 Anpep Anxa3 Ap1s1 Ap4m1 Aqp3 Arg1 Arhgef1 Arhgef5 Arid5a Armcx2 Arr…
83	V$PAX9_B: zebrafish Pax-9 binding sites	270	270	725	3390	11786	2.57	6.32	8.0	6.08	1110011K10Rik 1810017F10Rik 2410004H02Rik 2410030J07Rik 2600001J17Rik 2610019I03Rik 2700091N06Rik 2810418N01Rik 2810475A17Rik 4921524P20Rik 4933424N09Rik 5830426I05Rik 5930412E23Rik 9830165K03Rik AA407930 AJ430384 Adar Adcy7 Agc1 Anpep Apc2 Api5 Aqp3 Arhgef1 Arhgef16 Arpc1b Ascc2 Ash2l B7h3 BC003236 Baiap1 Banf1 Bard1 Bhlhb2 Brd3 Btbd3 C1galt1 Cacnb3 Camk1 Car9 Ccdc2 Ccl12 Ccl7 Cdc42ep3 Cdc5l Cdc…
84	V$CREB_02: cAMP-responsive element binding protein	140	140	855	1582	13594	2.46	6.21	8.12	6.13	0610009C03Rik 1700001L23Rik 2310061G07Rik 2610528M18Rik 2700050P07Rik 9830165K03Rik A630065K24Rik AA407930 AJ430384 AW494914 Adar Aig1 Ampd2 Armcx2 Asf1b B3gnt1 BC026744 Bhlhb3 Birc5 C1galt1 Calm2 Cbx2 Ccna2 Ccnl1 Cd2ap Cdc42ep3 Cdc5l Cdca5 Cdkn2b Cebpb Ch25h Cherp Cilp2 Ckap2 Ckap4 Cxcl16 Dnd1 Dsg2 Efhd2 Epha2 Etnk1 Fhl2 Fntb Foxc1 Gps2 Gpsm2 Gtf3c2 H2afv H2afx Hdac6 Hip1r Hist2h3c1 Hkr3 Hnrpab …
85	V$HIF1_Q5: hypoxia-inducible factor 1	150	150	845	1718	13458	2.44	6.21	8.08	6.12	1700013H19Rik 2310061G07Rik 2310067E08Rik 2410043F08Rik 2510015F01Rik 4632413C14Rik 4930449E07Rik 6820428D13 Acvr1b Adar Aqp3 Ascc2 BC021367 BC026744 Bcl2l11 Blm Bnc1 C1qa Car9 Cbll1 Ccnc Ccne2 Cdc25b Cdc42ep3 Cdk2 Cdk2ap1 Cipp Ckap4 Cklfsf7 Cstf2 Ctdp1 Cxcl5 DXImx46e Dcps Ddx20 Depdc1a Diap3 Dnajc9 Dtymk Edg4 Efna1 Egr1 Etnk1 Ezh2 F2rl1 Fanca Fbxw11 Fliih Fntb Foxm1 Frk G630055P03Rik Gad1 Gpc1 G…
86	V$CREL_01: c-Rel	768	768	227	10992	4184	2.14	5.88	7.55	5.66	0610009C03Rik 1110011K10Rik 1110028E10Rik 1700001L23Rik 1700013H19Rik 1700095F04Rik 1810017F10Rik 2210415M20Rik 2310061G07Rik 2310066N05Rik 2310067E08Rik 2410003C20Rik 2410006F12Rik 2410030J07Rik 2410043F08Rik 2600001J17Rik 2600017H08Rik 2600017J23Rik 2610019I03Rik 2700050P07Rik 2700084L22Rik 2810013E07Rik 2810441C07Rik 2810475A17Rik 3110010F15Rik 4632413C14Rik 4921524P20Rik 4930449E07Rik 4933424…
87	V$ALPHACP1_01	44	44	951	372	14804	1.95	5.68	8.07	6.12	2600017H08Rik Aurkb B3gat3 BC031407 Calm2 Ccna2 Cdkn2d Cklfsf8 Cks1b Dlgh3 Dnd1 Dusp6 Elf3 Fanca Fbxo11 H3f3b Hmgb2 Hmmr Kif18a Klf5 Lrig1 Mclc Mre11a Mthfd2 Nek2 Nqo1 Nup93 Pdk3 Polr2j Ptbp1 Rab11b Rbm3 Rbm4 Reg1 Rpa2 Sertad1 Slc5a8 Sox4 Tacc3 Tjp4 Tmed1 Top2a Ttk Uhrf1
88	V$NRF2_Q4: heterodimer containing Nrf2	218	218	777	4026	11150	1.95	5.68	0.0	0.0	0610009C03Rik 1110011K10Rik 1700095F04Rik 1810017F10Rik 2310066N05Rik 2410003C20Rik 2510015F01Rik 2700091N06Rik 2810418N01Rik 2810441C07Rik 4632413C14Rik 4930449E07Rik 4933417K04Rik 5830426I05Rik 5830442J12Rik 9330161F08Rik AA407930 AA545217 AJ430384 Actl6a Adam8 Adamts8 Api5 Arg1 Arhgef16 Arl6ip1 Arrdc1 Atp6v1g1 B4galt3 B7h3 BC006933 BC017634 BC037006 Bcl2l11 Bcl9 Brca1 Btbd3 C1qb Cacnb3 Casp7 C…
89	V$SMAD4_Q6	463	463	532	6289	8887	1.73	5.42	6.98	5.13	1110028E10Rik 1500002M01Rik 1700001L23Rik 2310031L18Rik 2310061G07Rik 2310067E08Rik 2410006F12Rik 2410030J07Rik 2410043F08Rik 2700084L22Rik 2700091N06Rik 2810013E07Rik 2810418N01Rik 2810441C07Rik 2810475A17Rik 3110010F15Rik 4632413C14Rik 5830426I05Rik 5830442J12Rik 5930412E23Rik 6720485C15Rik 6820428D13 9830165K03Rik A930011F22Rik AA407930 AA545217 AI851464 Abcg1 Actl6a Adam8 Adamts8 Adar Aebp2 A…
90	V$SF1_Q6	118	118	877	2367	12809	1.72	5.42	0.0	0.0	1700001L23Rik 2610019I03Rik 4632413C14Rik 5430413I02Rik 9830165K03Rik AI256711 AI851464 Agc1 Apon Aqp3 Arf1 Armcx2 BC021367 BC026744 Bard1 Bcl2l11 Bcl3 Bcl9 Bhlhb2 Blm Brca1 Brpf1 C1qa Cbll1 Cbx1 Ccdc5 Ccl12 Ccl8 Ccnl1 Cdc20 Cdc6 Cdca7 Cklf Cryba4 Cst6 Cxcl1 Cxxc5 Dbccr1 Ddx41 E030034P13Rik Edn2 Egr1 Epb4.1l4a Fhl2 Fliih G630055P03Rik Galnt2 Gch1 Gdf15 Gjb3 Gmnn Gpr87 Gsg2 Gtf3c2 H3f3b Hexb Hist1…
91	V$LMO2COM_02: complex of Lmo2 bound to Tal-1, E2A proteins, and GATA-1, half-site 2	479	479	516	8079	7097	1.65	5.3	0.0	0.0	1200008O12Rik 1700095F04Rik 2210415M20Rik 2310031L18Rik 2310061G07Rik 2310066N05Rik 2410003C20Rik 2410043F08Rik 2510015F01Rik 2600017H08Rik 2600017J23Rik 2810013E07Rik 4632413C14Rik 4933424N09Rik 5830442J12Rik 5830472H07Rik 6720485C15Rik 6820428D13 9330161F08Rik 9830165K03Rik AA407930 AI851464 AW494914 Abcg1 Acvr1b Aig1 Ampd2 Aof2 Ap4m1 Api5 Apon Aqp3 Arf1 Arg1 Arhgef1 Arhgef16 Arhgef5 Arid5a Arm…
92	V$MEF2_Q6_01	540	540	455	9000	6176	1.64	5.3	0.0	0.0	1100001A21Rik 1110028E10Rik 1500002M01Rik 1700013H19Rik 1810017F10Rik 2210415M20Rik 2310031L18Rik 2310066N05Rik 2310067E08Rik 2410003C20Rik 2410004H02Rik 2410006F12Rik 2410030J07Rik 2410043F08Rik 2510015F01Rik 2600001J17Rik 2600017H08Rik 2610019I03Rik 2610528M18Rik 2700050P07Rik 2700091N06Rik 2810013E07Rik 2810418N01Rik 2810441C07Rik 2810475A17Rik 3110010F15Rik 4632413C14Rik 4933417K04Rik 4933424…
93	V$TCF1P_Q6	697	697	298	9907	5269	1.52	5.19	6.81	5.0	1100001A21Rik 1200008O12Rik 1500002M01Rik 1700001L23Rik 1700095F04Rik 1810017F10Rik 2310031L18Rik 2310061G07Rik 2310066N05Rik 2310067E08Rik 2410003C20Rik 2410004H02Rik 2410006F12Rik 2410030J07Rik 2410043F08Rik 2600017H08Rik 2610019I03Rik 2610528M18Rik 2700050P07Rik 2700084L22Rik 2810013E07Rik 2810418N01Rik 2810441C07Rik 2810475A17Rik 3110010F15Rik 4632413C14Rik 4921524P20Rik 4930449E07Rik 4933424…
94	V$AHR_Q5: aryl hydrocarbon / dioxin receptor	151	151	844	1776	13400	1.48	5.13	7.05	5.18	0610009C03Rik 1700013H19Rik 1700095F04Rik 2210415M20Rik 2310031L18Rik 2310067E08Rik 2410006F12Rik 2700050P07Rik 5830472H07Rik 6720485C15Rik 9830165K03Rik A630065K24Rik Ampd2 Anxa9 Apc2 Aqp3 BC006705 Baiap1 Banf1 Bhlhb3 Brrn1 C1qa C1qdc1 Calm2 Camsap1 Catnbip1 Ccnf Cdc2a Cdc42ep3 Cdca4 Cenph Ch25h Ckap4 Cklfsf7 Cklfsf8 Cks1b Cml2 Cpsf4 D2Bwg0891e Dcbld1 Ddx20 Dnclc1 Dullard Dusp6 Ecm1 Edn2 Eefsec …
95	V$IPF1_Q4	171	171	824	3218	11958	1.29	4.91	0.0	0.0	1100001A21Rik 1700001L23Rik 1700095F04Rik 2310066N05Rik 2410030J07Rik 2810441C07Rik 4921524P20Rik 4930449E07Rik 5830426I05Rik 9330161F08Rik AI256711 AI851464 Acvr1b Aof2 Apon Arhgef5 Artn B3gat3 B4galt3 B4galt6 BC004022 BC006705 BC021367 BC022641 BC025076 Brca1 Brpf1 Btbd3 C1galt1 C430014D17Rik Cald1 Ccl12 Ccl3 Cdc25b Cdc42ep3 Cdkn2b Cdyl Celsr2 Cenpf Ch25h Chfr Chi3l3 Chl1 Cpe Cpsf4 Cxcl5 Cxcr4 …
96	V$OCT1_Q6: octamer factor 1	885	885	110	13947	1229	1.27	4.91	0.0	0.0	0610009C03Rik 1110028E10Rik 1700001L23Rik 1700013H19Rik 1700095F04Rik 1810017F10Rik 2210415M20Rik 2310031L18Rik 2310061G07Rik 2310066N05Rik 2410003C20Rik 2410004H02Rik 2410006F12Rik 2510015F01Rik 2600001J17Rik 2600017H08Rik 2600017J23Rik 2610019I03Rik 2610528M18Rik 2700050P07Rik 2700084L22Rik 2700091N06Rik 2810013E07Rik 2810418N01Rik 2810441C07Rik 2810475A17Rik 3110010F15Rik 4632413C14Rik 4921524…
97	V$ELK1_01: Elk-1	299	299	696	3900	11276	1.18	4.79	6.47	4.69	0610009C03Rik 1100001A21Rik 1110011K10Rik 1500002M01Rik 1700095F04Rik 2310066N05Rik 2310067E08Rik 2410003C20Rik 2410006F12Rik 2410030J07Rik 2600017J23Rik 2700050P07Rik 3110010F15Rik 4933424N09Rik 5830426I05Rik 5830442J12Rik 9830165K03Rik AA545217 AI256711 AW494914 Abcg1 Adamts8 Aig1 Ampd2 Anpep Anxa3 Apc2 Aqp3 Arc Arg1 Arhgef1 Arhgef16 Arid5a Armcx2 Artn Ascc2 Atpif1 B4galt6 BC003236 BC006705 BC0…
98	V$CACCCBINDINGFACTOR_Q6	107	107	888	1193	13983	1.16	4.79	6.85	5.02	2700091N06Rik 4930449E07Rik 4933417K04Rik 5930412E23Rik Abcg1 Adar Agc1 Ampd2 Aof2 Arg1 Arid5a Arl6ip1 BC006705 BC031407 Birc5 Brunol4 Cald1 Ccl12 Cdk2 Cdk2ap1 Cebpb Chc1 Crb3 Crlf1 DXImx46e Dnclc1 Dscr1l2 Dut Emb Espn Evpl Fance Fbn2 Foxq1 Gas8 Gatm Gcnt1 Gmip Gng13 Gpr35 Hdgfrp2 Hmgcr Hps1 Hrh3 Ikbkap Irx5 Jup Kcna4 Kif4 Klf16 Krt1-17 Leprot Ltk Man2a1 Mclc Mcm6 Metap1 Msh3 Mtmr4 Myo6 Nelf Nfya…
99	V$CHOP_01: heterodimers of CHOP and C/EBPalpha	244	244	751	4384	10792	1.14	4.73	0.0	0.0	2610019I03Rik 2610528M18Rik 2700050P07Rik 2810418N01Rik 2810441C07Rik 3110010F15Rik 4632413C14Rik 4933424N09Rik 5930412E23Rik 9830165K03Rik AJ430384 Acvr1b Ampd2 Ap4m1 Arhgef5 Arid5a Arl6ip1 Aurkb BC003236 BC003940 BC017634 BC021367 BC022641 BC057552 Banp Bard1 Bbox1 Bcl2l11 Bhlhb2 Bhlhb3 Btbd3 Cald1 Calm2 Ccdc5 Ccl4 Ccnf Ccnl1 Cdc20 Cdc2a Cdc5l Cdkn2b Cenph Cfl1 Ckap4 Cks2 Cnot4 Col11a1 Cpe Crab…
100	V$S8_01: S8	62	62	933	1373	13803	1.12	4.73	0.0	0.0	1110011K10Rik 2310061G07Rik 2410006F12Rik 6820428D13 AA407930 AA545217 Actl6a Ampd2 Arid5a Ascc2 B4galt6 Btbd3 Cd2ap Cdc42bpa Cdc42ep3 Cdca7 Cherp Cldn23 Clec4d Cml2 Eps8l2 Fhl2 Foxq1 Gcl Hist1h2ao Jmjd2b Lmnb2 Mga Mllt10 Msr1 Nedd1 Olfr69 Ovol1 Pard3 Pdcd6ip Plekha7 Praf2 Prim2 Ptk2b Pum2 Rab27b Rab4b Rnf7 Rpl36a Sh3bgrl2 Sh3gl1 Slc25a2 Snx16 Sos1 Spag5 Tcerg1 Tcfcp2l1 Tesk2 Tex12 Tinf2 Tipin Tn…
101	V$TAL1_Q6	460	460	535	6297	8879	1.07	4.68	6.26	4.53	0610009C03Rik 1110011K10Rik 1110028E10Rik 1200008O12Rik 1700001L23Rik 1700095F04Rik 1810017F10Rik 2310031L18Rik 2410003C20Rik 2410030J07Rik 2410043F08Rik 2600001J17Rik 2600017H08Rik 2700050P07Rik 2700091N06Rik 2810013E07Rik 4933417K04Rik 4933424N09Rik 5430413I02Rik 6720485C15Rik 9330161F08Rik 9830165K03Rik AA545217 AI256711 AI851464 AJ430384 Abcg1 Adamts8 Adar Adcy7 Aig1 Ampd2 Anxa9 Aof2 Ap4m1 Ap…
102	V$TCF11MAFG_01: TCF11:MafG heterodimers	50	50	945	1157	14019	1.06	4.68	0.0	0.0	2410043F08Rik 2700091N06Rik 2810418N01Rik AJ430384 Brca1 Cdyl Cklfsf7 Cryba4 Ctdp1 Cxcl5 Dcbld1 Eefsec Efhd2 Frk Gjb4 Hat1 Hkr3 Hoxc13 Itgax Kifc3 Mcm5 Mmp14 Mthfd2 Nhsl1 Padi4 Perp Pkp1 Praf2 Prdx4 Psma5 Ptprs Rbm14 S100a11 Sall2 Sdccag33 Sec14l2 Sf3b1 Slc16a3 Slc25a2 Slc29a1 Slc35b1 Snrp1c Tctex1 Tead4 Tmem2 Tusc3 Wdr31 Wrnip1 Yes1 Zfp623
103	V$FREAC7_01: Fork head RElated ACtivator-7	358	358	637	6160	9016	0.93	4.51	0.0	0.0	1110028E10Rik 1500002M01Rik 1700001L23Rik 1700013H19Rik 1810017F10Rik 2210415M20Rik 2310031L18Rik 2310066N05Rik 2310067E08Rik 2410003C20Rik 2410004H02Rik 2510015F01Rik 2600001J17Rik 2810013E07Rik 2810418N01Rik 2810441C07Rik 2810475A17Rik 3110010F15Rik 4933417K04Rik 4933424N09Rik 5430413I02Rik 5830426I05Rik 6820428D13 A630065K24Rik AA407930 AA545217 AI851464 AW494914 Actl6a Acvr1b Adam8 Adamts8 An…
104	V$XFD3_01: Xenopus fork head domain factor 3	90	90	905	1846	13330	0.89	4.46	0.0	0.0	2610019I03Rik 3110010F15Rik 5830426I05Rik 9330161F08Rik Ap4m1 Arhgef1 Ascc2 Aurkb BC025462 Bcl2l11 Bhlhb3 Biklk Brd3 Brrn1 Ccna2 Ccnc Cdk2ap1 Cdkn2d Cenph Chic2 Cklfsf7 Clec4e Cml2 Ctgf Ctss Cyr61 Ddx10 Dnajc2 Dsg2 Ect2 Fntb Fsip1 Gcnt1 Grb2 Hdgfrp2 Hmga1 Ifit2 Igsf4a Il17re Inhba Itgax Jub Kctd1 Kif20a Lmna Lmnb2 Luzp1 Mast2 Mns1 Msh2 Msr1 Nek1 Nusap1 Olfml3 Pask Pbx1 Pip5k1b Pla2g7 Pld3 Plod2 P…
105	V$AREB6_03: AREB6 (Atp1a1 regulatory element binding factor 6)	187	187	808	2314	12862	0.82	4.4	6.24	4.53	1700013H19Rik 4933417K04Rik 9330161F08Rik A630065K24Rik AA545217 AW494914 Abcg1 Adamts8 Adar Aig1 Ampd2 Ap4m1 Apon Arhgef1 Arl6ip1 Armcx2 Arrdc1 Axin1 B3gat3 B3gnt1 BC003236 BC025076 BC037006 Banp Bhlhb3 Birc5 Brca1 C1qa C1qb C1qdc1 Capn10 Cd2ap Cdc42bpa Cdc42ep3 Cdk2ap1 Cdkn2b Cebpb Chx10 Ckap2 Ckap4 Cklfsf7 Cklfsf8 Cldn23 Cml2 Crb3 Cstf2 Cyp4f16 Cyr61 D3Ertd250e DXImx40e Dbn1 Dcps Ddost Diap3 D…
106	V$NMYC_01: N-Myc	251	251	744	3229	11947	0.81	4.4	6.13	4.43	1110028E10Rik 1500002M01Rik 1700013H19Rik 2310067E08Rik 2410043F08Rik 2510015F01Rik 4930449E07Rik 4933417K04Rik 6820428D13 A630065K24Rik AI256711 Acvr1b Adcy7 Ampd2 Aqp3 Arg1 Armcx2 Arpc1b Arrdc1 Atp6v1g1 Aurka Aurkb B3gnt1 BC003940 BC006705 BC017634 BC026744 BC057552 Baiap1 Bbox1 Bhlhb2 Bhlhb3 Bnc1 Brrn1 Cadps2 Ccl8 Cdc42ep3 Cklfsf7 Cldn23 Clec4e Clec4n Cml2 Cnot4 Cotl1 Cpe Crb3 Cryba4 Csnk2a2 C…
107	V$LDSPOLYA_B: Lentiviral Poly A downstream element	762	762	233	12200	2976	0.72	4.27	0.0	0.0	1100001A21Rik 1110011K10Rik 1110028E10Rik 1500002M01Rik 1700001L23Rik 1700013H19Rik 1700095F04Rik 1810017F10Rik 2310031L18Rik 2310061G07Rik 2310067E08Rik 2410003C20Rik 2410004H02Rik 2410006F12Rik 2410030J07Rik 2410043F08Rik 2510015F01Rik 2600001J17Rik 2600017H08Rik 2600017J23Rik 2610019I03Rik 2610528M18Rik 2700050P07Rik 2700091N06Rik 2810013E07Rik 2810418N01Rik 2810475A17Rik 3110010F15Rik 4632413…
108	V$NRF1_Q6	70	70	925	726	14450	0.65	4.15	6.47	4.69	2410004H02Rik 2610019I03Rik 2700084L22Rik 4921524P20Rik 9830165K03Rik A930011F22Rik Baiap1 Cadps2 Camsap1 Casp2 Cbfb Cbx2 Cdc7 Cherp Cks2 Cxcr4 D2Bwg0891e D5Ertd708e Dna2l Ezh2 Fignl1 Gcl Grb2 Ikbkap Ilf3 Khdrbs1 Kntc2 Llglh Mapk7 Metap1 Msh2 Mxd3 Nfya Nup107 Pdik1l Pim2 Pip5k1b Plk4 Pola1 Pola2 Pold2 Polr2j Pou2f1 Ppp1r8 Prc1 Prcp Psma5 Ptpn2 Ralgds Ranbp3 Rgs20 Riok2 Rod1 Rpl37a Rpusd1 Rqcd1 Sg…
109	V$CREBP1_Q2: CRE-binding protein 1	86	86	909	935	14241	0.64	4.15	6.37	4.61	0610009C03Rik 1200008O12Rik 2310031L18Rik 2610528M18Rik 2700050P07Rik 5930412E23Rik 9830165K03Rik AA407930 AJ430384 B4galt3 BC026744 Banf1 Brrn1 Calm2 Cbx2 Ccna2 Ccnl1 Cd2ap Cdc42ep3 Cdc5l Cdk2 Cdkn2b Ch25h Cxcl16 Cyr61 Dcbld1 Dsg2 Dtymk Epha2 Gemin6 Hdac6 Hmgcr Ikbkap Ilf3 Irf7 Kif18a Kifc3 Kntc2 Mcm2 Mcm5 Nedd1 Nek1 Nktr Nol5 Nppb Nup133 Pdk3 Pigf Plk4 Pms2 Prdx4 Psma5 Ptprs Pura Rab11b Rab4b R…
110	V$HIF1_Q3: hypoxia induced factor	106	106	889	1203	13973	0.61	4.15	6.26	4.53	1500002M01Rik 1700013H19Rik 2410043F08Rik 2600017J23Rik 4632413C14Rik 4930449E07Rik Acvr1b Ampd2 Aqp3 Ascc2 Aurka Bcl2l11 Bhlhb3 Brpf1 Ccnc Ccnf Cdc2a Cdc42ep3 Cdk2 Cdk2ap1 Cdkn2d Cipp Cklfsf7 Clec4e Ctdp1 Cxcl1 Dcps Diap3 Dvl2 Ezh2 Fanca Fbxw11 Fliih Fntb Frk G630055P03Rik Gabrp Gad1 Gps2 Grb2 Gtf3c2 Gtf3c5 Hat1 Hdgf Hexb Igsf9 Insr Irx2 Jmjd2b Kif22 Klf16 Lgals7 Lhx2 Lsm5 Mapk13 Mfap3 Mns1 Mrpl…
111	V$HFH1_01: HNF-3/Fkh Homolog 1	102	102	893	2029	13147	0.54	4.03	0.0	0.0	1700001L23Rik 2210415M20Rik 2310031L18Rik 2410003C20Rik 2600001J17Rik 5830426I05Rik AJ430384 AW494914 Acvr1b Anxa9 Arl6ip1 Arpc1b B7h3 Baiap1 Banp Bbox1 Bcl2l11 Bst1 C1qdc1 Cbfb Ccdc5 Cdc42bpa Cdca1 Cdyl Cherp Cklfsf7 Ctgf Cxcl1 Cxxc5 D3Ertd250e Ddx20 Defb15 Depdc1a Dnalc4 Edil3 Enpp1 Eps8l2 Exo1 Fbxo11 Foxm1 Galnt3 Gfra1 Gjb4 Gmnn Gtf3c5 Hdgf Hdgfrp2 Hps4 Irf1 Irf7 Katnb1 Kctd1 Kif18a Lxn Mansc1…
112	V$LEF1TCF1_Q4	448	448	547	7497	7679	0.38	3.85	0.0	0.0	1500002M01Rik 2310031L18Rik 2310067E08Rik 2410004H02Rik 2410006F12Rik 2410030J07Rik 2410043F08Rik 2600017H08Rik 2600017J23Rik 2700050P07Rik 2700084L22Rik 2810013E07Rik 2810418N01Rik 2810441C07Rik 2810475A17Rik 4632413C14Rik 4921524P20Rik 5430413I02Rik 5830426I05Rik 5830472H07Rik 6720485C15Rik 9330161F08Rik 9830165K03Rik AA545217 AI851464 Abcg1 Actl6a Aig1 Ampd2 Apc2 Api5 Apon Arc Arf1 Armcx2 Ascc…
113	V$MTF1_Q4	96	96	899	1079	14097	0.37	3.85	6.04	4.35	2310066N05Rik 2700091N06Rik 2810013E07Rik 4632413C14Rik 6720485C15Rik Aig1 B7h3 BC006705 BC006933 Banp Brd3 C1galt1 C1qdc1 Camsap1 Casp2 Cbx2 Cdc42ep3 Cdca1 Cdca7 Cdkn2b Celsr1 Cklfsf7 Crlf1 Ctgf Cxcl16 Cxcr4 D11Ertd707e D2Bwg0891e D3Ertd250e Dbn1 Diap3 Dlx5 Dnalc4 Dnd1 Etnk1 Fbxl14 Fhl2 Foxq1 Gad1 Galnt10 Gatm Gbl Gjb3 Gmnn Gtf3c5 H2afv Hist1h2ao Hist2h3c1 Jmjd2b Jub Khdrbs1 Lisch7 Llglh Lxn Man…
114	V$VBP_01: PAR-type chicken vitellogenin promoter-binding protein	62	62	933	1336	13840	0.35	3.85	0.0	0.0	1110011K10Rik 2210415M20Rik 2310031L18Rik 2610528M18Rik 2700050P07Rik 2810013E07Rik 5930412E23Rik 9830165K03Rik AJ430384 Arg1 BC025076 C430014D17Rik Cald1 Calm2 Cbx2 Chl1 Ctgf Ctss DXImx40e Dtymk Etnk1 Gpr87 Hdac6 Hmgcr Hrh3 Ier5 Igsf4a Il23a Incenp Khdrbs3 Kif20a Kpna2 Mansc1 Mras Mrpl28 Nktr Nup133 Pask Pdk3 Phf19 Pqbp1 Psma5 Rbm4 Riok2 Rnps1 Snrpg Spag5 Spata6 Srebf2 Tex15 Timeless Timm17b Tme…
115	V$TATA_C: Retroviral TATA box	264	264	731	4636	10540	0.32	3.79	0.0	0.0	0610009C03Rik 2210415M20Rik 2310031L18Rik 2410003C20Rik 2410004H02Rik 2410030J07Rik 2610019I03Rik 2610528M18Rik 2810013E07Rik 2810475A17Rik 3110010F15Rik 4933424N09Rik 5830426I05Rik 9830165K03Rik Adamts8 Ampd2 Anxa3 Aof2 Aqp3 Arhgef1 Asf1b Atp6v1g1 Aurkb B3gnt3 B4galt3 B4galt6 BC004022 BC022641 Banf1 Bbox1 Bhlhb3 Biklk Brca1 Bst1 Btbd3 Bub1b C430014D17Rik Cacnb3 Cald1 Ccdc2 Ccl7 Ccl8 Ccnb2 Ccne2 …
116	V$NKX22_01: NK2 class homeobox factor 2	101	101	894	1999	13177	0.32	3.79	0.0	0.0	1100001A21Rik 1500002M01Rik 1700013H19Rik 1700095F04Rik 2310031L18Rik 2410003C20Rik 2610019I03Rik 4933417K04Rik 5830426I05Rik 6720485C15Rik AA545217 AI851464 Acvr1b Adamts8 Ampd2 Apon Aqp3 BC003236 BC025076 BC026744 Bbox1 C1galt1 C430014D17Rik Camk1 Ccdc5 Cdca1 Cfl1 Cotl1 Cstf2 Cxxc5 Cyp4f16 Dcbld1 Dlgh3 Dpysl5 Dtnb Eefsec Fanca Fbxo11 Foxc1 Foxp1 Gabrp Gcnt1 Gfm2 Ggta1 Grb2 H2afv Hebp2 Hs2st1 If…
117	V$HNF3ALPHA_Q6	803	803	192	12760	2416	0.31	3.79	0.0	0.0	0610009C03Rik 1100001A21Rik 1110028E10Rik 1200008O12Rik 1500002M01Rik 1700001L23Rik 1700013H19Rik 1700095F04Rik 1810017F10Rik 2210415M20Rik 2310061G07Rik 2310066N05Rik 2310067E08Rik 2410003C20Rik 2410004H02Rik 2410006F12Rik 2410030J07Rik 2510015F01Rik 2600001J17Rik 2600017H08Rik 2600017J23Rik 2610019I03Rik 2610528M18Rik 2700050P07Rik 2700084L22Rik 2700091N06Rik 2810013E07Rik 2810418N01Rik 2810441…
118	V$CREB_Q4: cAMP-response element binding protein	105	105	890	1203	13973	0.3	3.79	5.93	4.26	0610009C03Rik 1100001A21Rik 1200008O12Rik 2310031L18Rik 2410006F12Rik 2610528M18Rik 2700050P07Rik 5930412E23Rik 9830165K03Rik AA407930 AJ430384 B4galt3 BC003236 BC026744 Birc5 Brrn1 Calm2 Cbx2 Ccna2 Ccnl1 Cd2ap Cdc42ep3 Cdc5l Cdk2 Cdkn2b Cebpb Ch25h Cxcl16 Cyr61 DXImx46e Dcbld1 Defb15 Diap3 Dsg2 Dtymk Egr1 Epha2 Gemin6 Gga1 Hdac6 Hist2h3c1 Hmgcr Hmmr Ikbkap Ilf3 Kif18a Kifc3 Kntc2 Lsm5 Mcm5 Msh6 …
119	V$CDP_01: cut-like homeodomain protein	1	1	994	145	15031	0.19	3.61	0.0	0.0	E030034P13Rik
120	V$GATA1_02: GATA-binding factor 1	320	320	675	5500	9676	0.16	3.61	0.0	0.0	1200008O12Rik 1700095F04Rik 2210415M20Rik 2310031L18Rik 2410003C20Rik 2410004H02Rik 2410006F12Rik 2410043F08Rik 2600017H08Rik 2600017J23Rik 2610528M18Rik 2810441C07Rik 4632413C14Rik 4933424N09Rik 6820428D13 9330161F08Rik 9830165K03Rik AI851464 AW494914 Abcg1 Acvr1b Adar Anxa3 Aof2 Ap4m1 Aqp3 Arg1 Arhgef1 Arhgef16 Armcx2 Ash2l Atp6v1g1 Aurka Axin1 B3gat3 B7h3 BC004022 BC025076 Bard1 Biklk Birc5 Br…
121	V$MYC_Q2	218	218	777	2802	12374	0.12	3.55	5.42	3.79	1110028E10Rik 1500002M01Rik 1700013H19Rik 2310067E08Rik 2410030J07Rik 2410043F08Rik 2510015F01Rik 4930449E07Rik 4933417K04Rik 6820428D13 A630065K24Rik AI256711 Acvr1b Adcy7 Ampd2 Aqp3 Arg1 Armcx2 Arpc1b Arrdc1 Atp6v1g1 Aurka Aurkb B3gnt1 BC003940 BC006705 BC026744 BC057552 Baiap1 Bbox1 Bhlhb2 Bhlhb3 Bnc1 Brrn1 Cadps2 Ccl8 Cklfsf7 Cldn23 Clec4e Clec4n Cml2 Cnot4 Cotl1 Cpe Crb3 Cryba4 Cstf2 Cxcl1 C…
122	V$CMYB_01: c-Myb	237	237	758	3080	12096	0.07	3.49	5.33	3.72	1110028E10Rik 1700095F04Rik 2310061G07Rik 2310067E08Rik 2410003C20Rik 2410004H02Rik 2510015F01Rik 2610019I03Rik 2610528M18Rik 2700084L22Rik 2810418N01Rik 4632413C14Rik 4933424N09Rik 5930412E23Rik 9330161F08Rik A630065K24Rik Abcg1 Actl6a Adar Ap4m1 Aqp3 Arc Arg1 Arhgef5 Arl6ip1 Artn Asf1b Aurka B4galt6 BC004022 BC014795 BC022641 BC031407 BC057552 Banp Bhlhb3 Bicd1 Birc5 Bnc1 C1qa Casp7 Catnbip1 Cc…
123	V$COREBINDINGFACTOR_Q6	288	288	707	4991	10185	0.07	3.49	0.0	0.0	1110028E10Rik 1700001L23Rik 1700013H19Rik 2210415M20Rik 2310031L18Rik 2310061G07Rik 2310066N05Rik 2410006F12Rik 2600017J23Rik 2610528M18Rik 2700084L22Rik 2810475A17Rik 4933424N09Rik 5830472H07Rik A630065K24Rik AA407930 Adam8 Adamts8 Aebp2 Aig1 Anpep Aof2 Ap1s1 Apon Arc Arf1 Arl6ip1 Artn Ascc2 B3gnt3 B7h3 BC003236 BC004022 BC006933 BC021367 BC025076 Bcl9 Birc5 Brca1 Brrn1 C1qa C1qb Camk1 Capn10 Ca…
124	V$CDPCR1_01: cut-like homeodomain protein	745	745	250	11902	3274	0.0	0.0	0.0	0.0	1100001A21Rik 1110011K10Rik 1110028E10Rik 1200008O12Rik 1500002M01Rik 1700001L23Rik 1700013H19Rik 1700095F04Rik 1810017F10Rik 2210415M20Rik 2310031L18Rik 2310061G07Rik 2310066N05Rik 2410003C20Rik 2410004H02Rik 2410006F12Rik 2410030J07Rik 2410043F08Rik 2510015F01Rik 2600001J17Rik 2600017H08Rik 2600017J23Rik 2610528M18Rik 2700050P07Rik 2700084L22Rik 2700091N06Rik 2810013E07Rik 2810441C07Rik 2810475…
125	V$COMP1_01: COMP1	580	580	415	9452	5724	-0.09	0.0	0.01	0.0	0610009C03Rik 1110028E10Rik 1200008O12Rik 2210415M20Rik 2310031L18Rik 2310061G07Rik 2310066N05Rik 2310067E08Rik 2410003C20Rik 2410004H02Rik 2410030J07Rik 2510015F01Rik 2600001J17Rik 2600017H08Rik 2610528M18Rik 2700091N06Rik 2810418N01Rik 2810441C07Rik 3110010F15Rik 4632413C14Rik 5430413I02Rik 5830426I05Rik 5930412E23Rik 6820428D13 9830165K03Rik A930011F22Rik AJ430384 AW494914 Actl6a Adam8 Adamts8…
126	V$E2_01: papilloma virus regulator E2	73	73	922	792	14384	-0.11	0.0	5.64	4.0	2700091N06Rik 2810418N01Rik 6720485C15Rik Adamts8 Aqp3 Atp6v1g1 B3gnt1 BC021367 Bhlhb3 Cadps2 Cdca4 Cdca5 Cdkn2b Ch25h Ckap4 Cnot4 Crabp2 Ctgf D5Ertd708e Dnd1 Dsc2 Dtnb Dusp6 Edg4 F2rl1 Fance Fgd1 Fhl2 Gad1 Galnt3 Gga1 Gtf3c2 Hkr3 Hmga1 Hrh3 Id2 Irx5 Kcna4 Kntc2 Lrrc1 Myo6 Nab2 Nup133 Nusap1 Nutf2 P4ha1 Ptpn21 Rbm4 Rgs19ip1 Rnps1 Rpa3 Rpl36a Rpl39 Rps10 Scrib Sertad1 Sfxn3 Slc35b1 Sp4 Stmn1 Tctex…
127	V$TCF4_Q5	758	758	237	12081	3095	-0.12	0.0	0.0	0.0	0610009C03Rik 1100001A21Rik 1110011K10Rik 1500002M01Rik 1810017F10Rik 2210415M20Rik 2310031L18Rik 2310061G07Rik 2310066N05Rik 2310067E08Rik 2410003C20Rik 2410004H02Rik 2410006F12Rik 2410043F08Rik 2510015F01Rik 2600001J17Rik 2600017H08Rik 2600017J23Rik 2610019I03Rik 2700050P07Rik 2700084L22Rik 2700091N06Rik 2810418N01Rik 2810441C07Rik 2810475A17Rik 3110010F15Rik 4632413C14Rik 4921524P20Rik 4930449…
128	V$TAXCREB_01: Tax/CREB complex	41	41	954	386	14790	-0.22	0.0	5.77	4.11	2310061G07Rik 2700084L22Rik 9830165K03Rik A630065K24Rik AW494914 Bub1b Calm2 Cbx2 Ccne2 Cherp E430021N18Rik Etnk1 Foxm1 Galnt3 Gfra1 Grb2 H2afv Hdac6 Hkr3 Iqgap1 Kntc2 Lmna Ltap Msh2 Nebl Nek1 Padi2 Paxip1 Pigf Pik3r2 Poldip3 Ptprs Rbl1 Sgol1 Sh3bgrl2 Slc15a3 Slc25a13 Slc29a3 Traip Trib2 Trpc2
129	V$ATF4_Q2: activating transcription factor 4	274	274	721	3643	11533	-0.22	0.0	4.95	3.36	0610009C03Rik 1110011K10Rik 1700013H19Rik 2310031L18Rik 2310066N05Rik 2310067E08Rik 2410003C20Rik 2410006F12Rik 2610528M18Rik 4921524P20Rik 5930412E23Rik 9830165K03Rik AA407930 AI256711 AJ430384 Actl6a Aebp2 Aig1 Ampd2 Anxa3 Aof2 Ap4m1 Arhgef5 Arrdc1 Axin1 B3gat3 B4galt3 B7h3 BC003236 BC006933 BC025076 BC026744 Banp Bcl2l11 Bcl9 Bhlhb3 Birc5 Brrn1 Bub1b Calm2 Camsap1 Capn10 Ccdc5 Ccna2 Ccnc Ccnl1…
130	V$GATA4_Q3	963	963	32	14894	282	-0.43	0.0	0.0	0.0	0610009C03Rik 1100001A21Rik 1110011K10Rik 1110028E10Rik 1200008O12Rik 1500002M01Rik 1700001L23Rik 1700013H19Rik 1700095F04Rik 1810017F10Rik 2210415M20Rik 2310031L18Rik 2310061G07Rik 2310066N05Rik 2310067E08Rik 2410003C20Rik 2410004H02Rik 2410006F12Rik 2410030J07Rik 2410043F08Rik 2510015F01Rik 2600001J17Rik 2600017H08Rik 2600017J23Rik 2610019I03Rik 2610528M18Rik 2700050P07Rik 2700084L22Rik 2700091…
131	V$MEF2_02: myogenic MADS factor MEF-2	52	52	943	1122	14054	-0.43	0.0	0.0	0.0	2700050P07Rik Actl6a Aig1 Api5 Arhgef1 Ascc2 B3gat3 Bnipl Brunol4 Catnbip1 Ccl3 Ccnb2 Ccnl1 Cdca7 Cpsf4 DXImx40e Dnajc2 Dscr1l2 Ecm1 Evpl F730004D16Rik Gmeb1 Gmnn Hmgn1 Ifit2 Inhba Kif18a Kifc3 Luzp1 MGC41689 Mki67 Ngfrap1 Pdk3 Pdlim1 Pdlim5 Phc1 Pip5k1b Poldip3 Polr2j Rad21 Rad51ap1 S100a4 Sall2 Sdc1 Sh3bgrl3 Slc25a24 Slc29a1 Slco1a5 Tesk2 Tyro3 Ywhah Zfp278
132	V$GATA1_05: GATA-binding factor 1	135	135	860	2505	12671	-0.48	0.0	0.01	0.0	1200008O12Rik 1700095F04Rik 2310066N05Rik 2810013E07Rik 2810418N01Rik 2810441C07Rik 5830442J12Rik Actl6a Aurka Aurkb BC014795 BC017634 BC031407 Bcl9 Bst1 C430014D17Rik Calm2 Car9 Ccdc2 Ccl7 Ccna2 Ccnc Cdc6 Cebpb Cenpf Cenph Chi3l3 Chl1 Cklfsf7 Clec4d Cxcl5 Cyba Cyp4f16 D11Ertd707e D5Ertd708e Dbccr1 Ddx41 Dnajc9 Dnalc4 Dnd1 Dsc2 Dsg2 Dtnb Dullard Dut Efhd2 Emb Epha2 Exo1 Ezh2 Fance Fbxl8 Foxp1 Frk…
133	V$E4BP4_01: E4BP4	23	23	972	595	14581	-0.6	0.0	0.0	0.0	2210415M20Rik 2700050P07Rik 2810013E07Rik AJ430384 C430014D17Rik Ctgf Ctss Hrh3 Ier5 Khdrbs3 Kpna2 Mrpl28 Nktr Phf19 Rbm4 Spag5 Timeless Tmepai Tpbg Unc5c Wnt10a Wnt5b Wwp2
134	V$STAF_02: Se-Cys tRNA gene transcription activating factor	197	197	798	2556	12620	-0.65	0.0	4.6	3.05	0610009C03Rik 1100001A21Rik 2210415M20Rik 2410004H02Rik 2600017H08Rik 2700050P07Rik 2700084L22Rik 2700091N06Rik 2810441C07Rik 2810475A17Rik 5830426I05Rik AA545217 Adam8 Adcy7 Ampd2 Ap1s1 Arc Arf1 Arhgef1 B3gat3 BC003940 BC006705 BC014795 BC021367 Birc5 Bub1b C1qb Capn10 Car9 Casp2 Cbll1 Cbx1 Ccdc5 Cdca4 Celsr1 Chek1 Ckap2 Cklfsf8 Cml2 Cpe Crlf1 Cst6 Cstf2 Ctdp1 DXImx40e Dbn1 Dcbld1 Ddost Ddx20 Dl…
135	V$TITF1_Q3: TTF-1, TITF1 (thyroid transcription factor 1)	352	352	643	5916	9260	-0.65	0.0	0.01	0.0	1100001A21Rik 1500002M01Rik 1700001L23Rik 1810017F10Rik 2410030J07Rik 2410043F08Rik 2610019I03Rik 2610528M18Rik 2700050P07Rik 2810418N01Rik 2810475A17Rik 4632413C14Rik 4930449E07Rik 5830442J12Rik 6820428D13 9830165K03Rik A630065K24Rik AJ430384 Actl6a Acvr1b Adam8 Adar Aebp2 Ampd2 Anxa3 Anxa9 Aof2 Apon Arc Arf1 Arg1 Arid5a Arl6ip1 Armcx2 Arpc1b Axin1 B3gnt1 B4galt3 BC003236 BC006705 BC006933 BC025…
136	V$FOXO4_01: fork head box O4	654	654	341	10502	4674	-0.66	0.0	0.01	0.0	0610009C03Rik 1100001A21Rik 1500002M01Rik 1700001L23Rik 1700013H19Rik 1810017F10Rik 2210415M20Rik 2310031L18Rik 2310061G07Rik 2310066N05Rik 2310067E08Rik 2410003C20Rik 2410004H02Rik 2410006F12Rik 2410030J07Rik 2510015F01Rik 2600001J17Rik 2600017H08Rik 2600017J23Rik 2610019I03Rik 2610528M18Rik 2700050P07Rik 2700084L22Rik 2700091N06Rik 2810013E07Rik 2810418N01Rik 2810441C07Rik 2810475A17Rik 3110010…
137	V$IRF_Q6_01	429	429	566	7100	8076	-0.67	0.0	0.01	0.0	1100001A21Rik 1110011K10Rik 1200008O12Rik 1700001L23Rik 1700013H19Rik 2210415M20Rik 2310031L18Rik 2310061G07Rik 2600017H08Rik 2610019I03Rik 2610528M18Rik 2700084L22Rik 2810013E07Rik 2810418N01Rik 2810475A17Rik 3110010F15Rik 4632413C14Rik 4933417K04Rik 5830426I05Rik 5830442J12Rik 5830472H07Rik 6720485C15Rik 6820428D13 9330161F08Rik A930011F22Rik AA407930 AJ430384 Actl6a Acvr1b Adamts8 Agc1 Ampd2 A…
138	V$IRF_Q6	222	222	773	3876	11300	-0.74	0.0	0.01	0.0	2310061G07Rik 2600001J17Rik 2600017H08Rik 2700084L22Rik 2700091N06Rik 2810475A17Rik 4632413C14Rik 5830442J12Rik 6820428D13 AJ430384 Actl6a Adamts8 Adar Anpep Anxa3 Aof2 Arhgef16 Arl6ip1 Ascc2 Ash2l B3gat3 B4galt3 BC004022 BC014795 BC021367 BC026744 Bard1 Birc5 Bnc1 Brunol4 Bst1 Bub1b Cadps2 Cald1 Car9 Catnbip1 Cbx1 Ccdc5 Ccl12 Ccl4 Ccl8 Ccnb2 Ccne2 Cd2ap Cdk2ap1 Cenph Chc1 Chx10 Cic Cipp Ckap2 Cl…
139	V$HNF3B_01: Hepatocyte Nuclear Factor 3beta	713	713	282	11369	3807	-0.75	0.0	0.01	0.0	1100001A21Rik 1110011K10Rik 1110028E10Rik 1200008O12Rik 1500002M01Rik 1700001L23Rik 1700013H19Rik 1700095F04Rik 1810017F10Rik 2210415M20Rik 2310061G07Rik 2310067E08Rik 2410003C20Rik 2410004H02Rik 2410030J07Rik 2410043F08Rik 2510015F01Rik 2600001J17Rik 2600017H08Rik 2610019I03Rik 2610528M18Rik 2700050P07Rik 2700091N06Rik 2810013E07Rik 2810418N01Rik 2810441C07Rik 2810475A17Rik 3110010F15Rik 4632413…
140	V$NFKB_Q6_01	668	668	327	9666	5510	-0.83	0.0	4.19	2.68	0610009C03Rik 1110011K10Rik 1110028E10Rik 1700001L23Rik 1700095F04Rik 1810017F10Rik 2210415M20Rik 2310031L18Rik 2310066N05Rik 2310067E08Rik 2410003C20Rik 2410004H02Rik 2410006F12Rik 2410030J07Rik 2410043F08Rik 2600001J17Rik 2600017H08Rik 2600017J23Rik 2700050P07Rik 2700084L22Rik 2810013E07Rik 2810441C07Rik 2810475A17Rik 3110010F15Rik 4921524P20Rik 4930449E07Rik 4933424N09Rik 5430413I02Rik 5830442…
141	V$HFH8_01: HNF-3/Fkh Homolog-8	124	124	871	2299	12877	-0.84	0.0	0.01	0.0	1700001L23Rik 1810017F10Rik 2210415M20Rik 2310031L18Rik 2410003C20Rik 2600001J17Rik 5830426I05Rik AW494914 Acvr1b Anxa9 Arl6ip1 Atpif1 Aurkb B7h3 BC006933 BC021367 Baiap1 Bbox1 Bcl2l11 Brrn1 Bst1 Btbd3 C1qdc1 Cbfb Ccdc5 Ccl3 Cdc42bpa Cdc7 Cdca1 Cdyl Cherp Cxcl1 Cxcl5 Cxxc5 Cyr61 D3Ertd250e DXImx46e Dck Ddx20 Defb15 Depdc1a Edil3 Efna1 Enpp1 Eps8l2 Ezh2 Fbxo11 Foxm1 Gabrp Galnt3 Gch1 Gfm2 Gfra1 Gj…
142	V$NFY_Q6: nuclear factor Y (Y-box binding factor)	382	382	613	5316	9860	-0.93	0.0	4.04	2.57	0610009C03Rik 1110011K10Rik 1110028E10Rik 1200008O12Rik 1700001L23Rik 2210415M20Rik 2310061G07Rik 2410006F12Rik 2410030J07Rik 2600017H08Rik 2600017J23Rik 2610528M18Rik 2700084L22Rik 2700091N06Rik 2810013E07Rik 2810418N01Rik 3110010F15Rik 4632413C14Rik 4930449E07Rik 5430413I02Rik 5930412E23Rik 6820428D13 AA407930 AI851464 AW494914 Actl6a Adam8 Adamts8 Adcy7 Ampd2 Ap4m1 Api5 Arf1 Arid5a Artn Ascc2 …
143	V$AMEF2_Q6: myocyte enhancer factor	82	82	913	1600	13576	-0.97	0.0	0.01	0.0	2410043F08Rik 4930449E07Rik Adamts8 Arhgef1 B4galt3 BC003236 Bbox1 Brca1 Brunol4 Bub1b C1galt1 Casp2 Ccl3 Cdc42bpa Cdca7 Cst6 Dcps Depdc1a Dna2l Dnclc1 Dnmt1 Dpysl5 Dsc2 Dscr1l2 E430021N18Rik Efnb1 Egr1 Esrrg Fanca Fignl1 Gcnt1 Gfm2 Hdgf Hist1h1e Ier5 Ifit2 Jub Kcna4 Kif18a Melk Mpeg1 Nutf2 Olfr65 Pdk3 Phc1 Phtf1 Pigf Pla2g7 Pml Pole2 Ptpn2 Rad21 Rad51ap1 Rbl1 Rbm19 Reg1 Rhod Rod1 Rpa3 Rpl37a Rpl…
144	V$PEBP_Q6	228	228	767	3947	11229	-0.97	0.0	0.01	0.0	1110028E10Rik 1700013H19Rik 2310031L18Rik 2310061G07Rik 2310066N05Rik 2410043F08Rik 2600017J23Rik 2610528M18Rik 2700050P07Rik 2810475A17Rik 4933424N09Rik 5830472H07Rik A630065K24Rik AA407930 AI256711 Adam8 Adamts8 Aebp2 Aig1 Anpep Aof2 Apc2 Apon Aqp3 Arc Arl6ip1 Artn Atpif1 B3gnt3 B4galt6 BC004022 BC006933 BC025076 Bcl9 Birc5 Brca1 Brrn1 Btbd3 C1qb Capn10 Casp7 Cbll1 Ccdc2 Ccl12 Ccl3 Ccl4 Ccl7 Cc…
145	V$GATA1_03: GATA-binding factor 1	313	313	682	5265	9911	-1.07	0.0	0.02	0.0	1100001A21Rik 1110011K10Rik 1110028E10Rik 1200008O12Rik 1500002M01Rik 1700001L23Rik 1700095F04Rik 2310031L18Rik 2310061G07Rik 2310066N05Rik 2410004H02Rik 2410006F12Rik 2410030J07Rik 2610019I03Rik 2700084L22Rik 2700091N06Rik 4632413C14Rik 4930449E07Rik 4933424N09Rik 5930412E23Rik 6720485C15Rik 6820428D13 9330161F08Rik A630065K24Rik A930011F22Rik AI256711 AJ430384 AW494914 Anpep Anxa3 Api5 Apon Aqp…
146	V$E12_Q6	288	288	707	3931	11245	-1.11	0.0	3.94	2.5	1500002M01Rik 2310067E08Rik 2410030J07Rik 2600017J23Rik 4921524P20Rik 6820428D13 9330161F08Rik AA545217 Abcg1 Agc1 Aig1 Anpep Anxa9 Aof2 Ap1s1 Ap4m1 Apc2 Apon Aqp3 Arc Arf1 Arpc1b Artn Asf1b Ash2l Axin1 B3gnt1 B3gnt3 BC003940 BC006933 BC017634 BC025462 BC037006 Baiap1 Banf1 Bbox1 Bcl9 Bicd1 Biklk Blm Bnc1 Brunol4 Bst1 Bub1b C1qa Cadps2 Cald1 Casp2 Casp7 Ccdc5 Ccl12 Ccl3 Ccl4 Ccna2 Ccnc Cdc42ep3 C…
147	V$ATATA_B: Avian C-type TATA box	57	57	938	1171	14005	-1.11	0.0	0.01	0.0	2700050P07Rik 5430413I02Rik 5830426I05Rik AJ430384 Acvr1b Aof2 Ccdc2 Cdc2a Cdc6 Ch25h Cstf2 D3Ertd250e DXImx46e Ddx20 Depdc1a Dpysl5 Dscr1l2 F2rl1 Gad1 Galnt10 H1fx Hace1 Ifna9 Kif18a Klf5 Lad1 Mad2l1 Mbd4 Mcm2 Mfap3 Myo10 Nusap1 Olfml3 Pdcd6ip Pkmyt1 Pld3 Pqbp1 Ptk2b Rab27b Rai14 Ranbp17 Reg1 Rgs19ip1 Riok2 Sema4d Slc6a9 Smad1 Smc6l1 Sms Spata6 Tacstd1 Tbc1d10 Tlr3 Tm4sf1 Unc5c Wnt10a Zfp276
148	V$TGIF_01: TGIF (5'TG3' interacting factor)	245	245	750	4200	10976	-1.12	0.0	0.02	0.0	0610009C03Rik 1500002M01Rik 1700095F04Rik 2310031L18Rik 2310067E08Rik 2410003C20Rik 2410004H02Rik 2410006F12Rik 2700050P07Rik 2700091N06Rik 2810441C07Rik 4933417K04Rik 5830426I05Rik 5830472H07Rik 6820428D13 9330161F08Rik A930011F22Rik AW494914 Adam8 Anxa9 Aof2 Apc2 Arf1 Arl6ip1 Armcx2 Artn Atp6v1g1 Axin1 B7h3 BC022641 BC057552 Brpf1 Btbd3 Cacnb3 Capn10 Car9 Cdc25c Cdc5l Cdc7 Cdca5 Cdk2 Cdkn2b Ceb…
149	V$CREBP1CJUN_01: CRE-binding protein 1:c-Jun heterodimer	54	54	941	580	14596	-1.12	0.0	4.66	3.09	0610009C03Rik 2310031L18Rik 5930412E23Rik AA407930 AJ430384 Ampd2 B4galt3 BC026744 Brrn1 Ccna2 Ccnl1 Cd2ap Cdc5l Cdkn2b Ch25h Cxcl16 Epha2 Gemin6 Ikbkap Ilf3 Kif18a Kifc3 Kntc2 Mapk13 Mcm5 Nedd1 Nek1 Nktr Nol5 Nup133 Plk4 Pms2 Prdx4 Ptprs Rab11b Rab4b Rad51c Rbm3 Rnf7 Slc4a2 Slc7a3 Smarca5 Sms Snrpg Snx16 Suv39h2 Tenc1 Tinf2 Tmepai Trim27 Tubgcp3 Wnt10a Ywhah Zfp87
150	V$ELF1_Q6	439	439	556	7200	7976	-1.13	0.0	0.02	0.0	1100001A21Rik 1700001L23Rik 1700013H19Rik 1700095F04Rik 1810017F10Rik 2310067E08Rik 2410003C20Rik 2410004H02Rik 2410006F12Rik 2410030J07Rik 2410043F08Rik 2600017H08Rik 2600017J23Rik 2610528M18Rik 3110010F15Rik 4933417K04Rik 4933424N09Rik 5430413I02Rik 5830442J12Rik 5830472H07Rik 5930412E23Rik 9830165K03Rik A630065K24Rik AI851464 AJ430384 Abcg1 Acvr1b Adam8 Adar Aebp2 Ampd2 Aof2 Ap1s1 Ap4m1 Apc2 A…
151	V$HLF_01: hepatic leukemia factor	264	264	731	4493	10683	-1.15	0.0	0.02	0.0	1110011K10Rik 2210415M20Rik 2310031L18Rik 2310067E08Rik 2410030J07Rik 2600001J17Rik 2610528M18Rik 2700050P07Rik 2700091N06Rik 2810013E07Rik 4921524P20Rik 4933424N09Rik 5830426I05Rik 5830472H07Rik 9330161F08Rik 9830165K03Rik AJ430384 AW494914 Acvr1b Adar Anpep Anxa9 Ap1s1 Arg1 Arhgef16 Arhgef5 Arl6ip1 Aurka Aurkb BC004022 BC014795 BC025076 Bbox1 Bhlhb2 Bicd1 Blm Brca1 Bst1 C1qdc1 C430014D17Rik Cad…
152	V$E47_01: E47	174	174	821	2267	12909	-1.2	0.0	4.02	2.57	1500002M01Rik 2310067E08Rik 2510015F01Rik 2600017J23Rik 4632413C14Rik Abcg1 Anpep Anxa9 Aof2 Ap1s1 Apc2 Aqp3 Arc Arl6ip1 Artn Asf1b Ash2l Axin1 B3gnt3 BC003940 BC006933 BC017634 Banf1 Bicd1 Bnc1 Bst1 C1qa Cadps2 Car9 Casp7 Ccl12 Ccl4 Ccl8 Ccna2 Ccnc Cdc42ep3 Celsr2 Chi3l3 Cic Cks2 Cldn3 Col16a1 Col9a3 Crb3 Cyba D11Ertd707e D2Bwg0891e Dnajc9 Dtymk Ect2 Edg4 Elf3 Epha2 Eppk1 Exo1 F2rl1 Fanca Fbxl14…
153	V$GFI1_01: growth factor independence 1	262	262	733	4456	10720	-1.21	0.0	0.02	0.0	0610009C03Rik 1810017F10Rik 2310061G07Rik 2310066N05Rik 2600001J17Rik 2600017H08Rik 2610019I03Rik 2610528M18Rik 2700084L22Rik 2700091N06Rik 2810013E07Rik 2810418N01Rik 2810441C07Rik 5830426I05Rik 5830472H07Rik 9330161F08Rik 9830165K03Rik A930011F22Rik AA407930 AA545217 Abcg1 Adam8 Agc1 Aig1 Ampd2 Anxa9 Ap1s1 Ap4m1 Api5 Arhgef16 Ascc2 Asf1b Ash2l BC003236 BC004022 Banp Bbox1 Bcl9 Birc5 Bnc1 Brca1 …
154	V$E2_Q6_01	76	76	919	880	14296	-1.21	0.0	4.39	2.85	1110011K10Rik 2700091N06Rik 2810418N01Rik 6720485C15Rik Adamts8 Apon Aqp3 B3gnt1 BC021367 Bhlhb3 Cadps2 Cdca4 Cdca5 Cdkn2b Ch25h Ckap4 Cnot4 Crabp2 Ctgf D5Ertd708e Dcps Dnajc9 Dnd1 Dsc2 Dtnb Dusp6 Edg4 F2rl1 Fgd1 Fhl2 Gad1 Galnt3 Gatm Grb7 Gtf3c2 Hkr3 Hmga1 Hrh3 Id2 Irx5 Kntc2 Lgals3 Lrrc1 Mki67 Myo6 Myo9b Nab2 Nup133 Nusap1 Nutf2 Oact1 Ocln P4ha1 Rbm4 Rfc5 Rgs19ip1 Rnps1 Rpa3 Rpl36a Rpl39 Rps10 …
155	V$NFY_C: NF-Y binding site	37	37	958	365	14811	-1.26	0.0	4.67	3.09	1700001L23Rik 3110010F15Rik Actl6a Ap4m1 Asf1b Aurka Blm Calm2 Casp2 Ccnf Cdca5 Cdkn2d Cks2 Cldn23 Dlgh3 Gpc1 H3f3b Ier5l Kif22 Mcm3 Mcm7 Misc12 Mns1 Msh2 Pbx1 Pdk3 Piga Rbm4 Sin3a Slbp Slc16a3 Slc9a3r1 St8sia1 Tle6 Ube2c Uhrf1 Usp43
156	V$NKX61_01: NKX6-1	43	43	952	923	14253	-1.27	0.0	0.01	0.0	1110011K10Rik 5830472H07Rik 6820428D13 AA407930 BC025462 Bnipl Brca1 Ccl3 Ccnc Cdca1 Cpe D11Ertd707e F730004D16Rik Fignl1 Fntb Foxc1 Gtf3c2 Jup Katnb1 Lmnb2 MGC41689 Melk Mras Mtap2 Nek2 Nrf1 Pdcd6ip Pdxp Phc1 Plekha5 Poldip3 Ppil5 Ptk2b Ptx3 Pum2 Rabl5 Rfc3 Rpa3 Sdccag33 Senp1 Slc7a3 Smc6l1 Tesk2
157	V$DEC_Q1	728	728	267	10659	4517	-1.35	0.0	3.64	2.21	1110011K10Rik 1110028E10Rik 1500002M01Rik 1700001L23Rik 1700013H19Rik 1810017F10Rik 2210415M20Rik 2310031L18Rik 2310061G07Rik 2310067E08Rik 2410006F12Rik 2410030J07Rik 2410043F08Rik 2510015F01Rik 2600001J17Rik 2600017J23Rik 2610019I03Rik 2700050P07Rik 2700084L22Rik 2700091N06Rik 2810013E07Rik 2810418N01Rik 4632413C14Rik 4921524P20Rik 4930449E07Rik 4933424N09Rik 5430413I02Rik 5830426I05Rik 5830442…
158	V$XBP1_01: X-box-binding protein 1	108	108	887	1334	13842	-1.37	0.0	4.05	2.57	2210415M20Rik 2310031L18Rik 2410003C20Rik 2410006F12Rik 2410030J07Rik 2610528M18Rik A630065K24Rik AW494914 Armcx2 Aurka B3gnt3 Bhlhb3 Bub1b Cbx2 Cdc5l Cdca4 Cdk2 Chfr Ckap4 Cpe Crabp2 Cryba4 Cyba Diap3 Dnajc2 Dnmt1 Dtymk Dullard Dvl2 Edg4 Enpp1 Fanca Fgfbp1 Foxm1 Foxq1 Gjb4 Gps2 Gpsm2 Gtf2h4 Gtf3c2 Gtf3c5 Hist1h2ao Hist1h3d Hmmr Igsf4a Ilf3 Irg1 Irx2 Khdrbs1 Klf12 Lrig1 Lsm5 Mbd4 Mcm2 Mcm6 Mmp14 …
159	V$CREB_Q2: cAMP-response element-binding protein	109	109	886	1349	13827	-1.38	0.0	4.03	2.57	0610009C03Rik 1700013H19Rik 2310061G07Rik 2610528M18Rik 2700050P07Rik 4921524P20Rik 5930412E23Rik 9830165K03Rik A630065K24Rik AA407930 AJ430384 Aebp2 Asf1b B4galt3 BC026744 Bcl2l11 Brrn1 Brunol4 Calm2 Ccna2 Ccne2 Ccnl1 Cd2ap Cdc25c Cdc5l Cdk2 Cdkn2b Cebpb Ch25h Ctdp1 Cxcl16 Cyr61 Dcbld1 Ddx20 Diap3 Dnajc9 Dtymk Egr1 Epha2 Etnk1 Gps2 Grb2 H3f3b Hdac6 Hkr3 Hmgcr Hps1 Ikbkap Ilf3 Kif18a Kifc3 Kntc2 …
160	V$ATF1_Q6	79	79	916	931	14245	-1.4	0.0	4.15	2.65	2310031L18Rik 4632413C14Rik AJ430384 B4galt3 BC026744 Baiap1 Banf1 Banp Bnipl Brrn1 C1galt1 Cbx2 Ccna2 Ccnl1 Cd2ap Cdc7 Ch25h Cilp2 Ctdp1 DXImx46e Diap3 Dusp6 Edg4 Egr1 Epha2 Eppk1 Exo1 Gfm2 H2afv Hist2h3c1 Hnrpm Ikbkap Ilf3 Kif11 Kntc2 Lgals7 Lgtn Lsm5 Mcm2 Nedd1 Nek1 Nkd2 Nup133 Olfml3 Phf19 Pkp1 Plekha7 Plk4 Ppp1r8 Ptprs Pura Rab11b Rbl1 Rbm3 Riok2 Rnf7 Rnps1 Rqcd1 Sept2 Sfxn3 Siva Slc19a2 Slc…
161	V$RFX1_01: X-box binding protein RFX1	465	465	530	6628	8548	-1.43	0.0	3.43	2.03	1500002M01Rik 1700095F04Rik 2600017H08Rik 2600017J23Rik 2610528M18Rik 2700084L22Rik 2810418N01Rik 4921524P20Rik 4930449E07Rik 4933417K04Rik 4933424N09Rik 5830426I05Rik 5830442J12Rik 5830472H07Rik 9330161F08Rik 9830165K03Rik A930011F22Rik AA545217 AI256711 AJ430384 AW494914 Abcg1 Adar Adcy7 Aig1 Anxa3 Aof2 Ap4m1 Apc2 Apon Aqp3 Arc Arg1 Arhgef1 Arhgef16 Armcx2 Arpc1b Ash2l Axin1 B4galt3 BC003236 BC…
162	V$AML_Q6	194	194	801	3356	11820	-1.52	0.0	0.02	0.0	1110028E10Rik 2310061G07Rik 2310066N05Rik 2600017J23Rik 2610528M18Rik 2810475A17Rik 4933424N09Rik 5830472H07Rik A630065K24Rik AA407930 Adam8 Adamts8 Aebp2 Aig1 Anpep Aof2 Ap1s1 Apon Artn B4galt6 B7h3 BC006933 BC021367 BC025076 Bcl9 Birc5 Brca1 C1qa Casp7 Cbll1 Ccdc2 Ccdc5 Ccl3 Ccl7 Ccna2 Ccnb2 Ccnl1 Cdc7 Chek1 Chx10 Cipp Cks2 Clec4n Col11a1 Col9a3 Crb3 Ctdp1 Cxxc5 Dcps Ddr1 Ddx41 Dnajc2 Dnd1 Dpys…
163	V$OCT_C: Octamer binding site	50	50	945	1027	14149	-1.56	0.0	0.01	0.0	2410003C20Rik 4933417K04Rik 5830442J12Rik Aurkb Bbox1 Brca1 Cdca7 Clec4n D2Bwg0891e Dck Ddx10 Dnajc9 Efnb1 Elf3 Espn Esrrg Exo1 F2rl1 Fntb H2afv H2afy H3f3b Hip1r Hmga1 Il1rn Kif20a Mpeg1 Nrarp Pard3 Pim2 Pof1b Poldip3 Polr2j Pwp2h Rab4b Rad52b Rln1 Sertad1 Snrp1c Sos1 Srebf2 Stac2 Tbc1d10 Tera Terf1 Tnfsf10 Tnfsf8 Tpbg Zfp111 Zswim6
164	V$ZTA_Q2	289	289	706	4824	10352	-1.64	0.0	0.03	0.0	1500002M01Rik 1700001L23Rik 1700013H19Rik 1700095F04Rik 1810017F10Rik 2310061G07Rik 2310066N05Rik 2310067E08Rik 2410030J07Rik 2600017J23Rik 2610019I03Rik 2610528M18Rik 2700084L22Rik 2700091N06Rik 2810418N01Rik 2810441C07Rik 2810475A17Rik 4632413C14Rik 4933417K04Rik AA407930 AA545217 Acvr1b Adam8 Adamts8 Adcy7 Aig1 Aof2 Ap1s1 Apc2 Apon Arhgef1 Arhgef16 Arl6ip1 Arpc1b Arrdc1 Artn Ash2l BC017634 BC0…
165	V$BARBIE_01: barbiturate-inducible element	525	525	470	7575	7601	-1.69	0.0	3.13	1.77	1110028E10Rik 1700001L23Rik 1810017F10Rik 2210415M20Rik 2310061G07Rik 2410004H02Rik 2410030J07Rik 2510015F01Rik 2600001J17Rik 2610019I03Rik 2700091N06Rik 2810013E07Rik 2810418N01Rik 2810475A17Rik 3110010F15Rik 4933424N09Rik 5830442J12Rik 9330161F08Rik A630065K24Rik A930011F22Rik AI256711 AI851464 AJ430384 Abcg1 Acvr1b Adamts8 Adar Ampd2 Anpep Anxa3 Apc2 Api5 Aqp3 Arhgef5 Arid5a Armcx2 Arpc1b Artn…
166	V$CETS168_Q6	642	642	353	9371	5805	-1.7	0.0	3.15	1.78	0610009C03Rik 1100001A21Rik 1110011K10Rik 1110028E10Rik 1200008O12Rik 1500002M01Rik 1700001L23Rik 2310031L18Rik 2310061G07Rik 2310066N05Rik 2410003C20Rik 2410004H02Rik 2410006F12Rik 2410030J07Rik 2510015F01Rik 2600001J17Rik 2600017J23Rik 2610528M18Rik 2700050P07Rik 2810441C07Rik 2810475A17Rik 3110010F15Rik 4632413C14Rik 4921524P20Rik 4933417K04Rik 4933424N09Rik 5430413I02Rik 5830426I05Rik 5830442…
167	V$ETS1_B: c-ETS-1 binding site	412	412	583	6708	8468	-1.73	0.0	0.04	0.0	0610009C03Rik 1100001A21Rik 1200008O12Rik 1700095F04Rik 2310067E08Rik 2410003C20Rik 2410004H02Rik 2410006F12Rik 2410030J07Rik 2600001J17Rik 2600017H08Rik 2600017J23Rik 2700084L22Rik 2810013E07Rik 2810441C07Rik 3110010F15Rik 4632413C14Rik 4921524P20Rik 5430413I02Rik 5830426I05Rik 5830442J12Rik 5830472H07Rik 6720485C15Rik 6820428D13 9330161F08Rik A630065K24Rik A930011F22Rik AI256711 AJ430384 AW4949…
168	V$OCT1_05: octamer-binding factor 1	52	52	943	1045	14131	-1.81	0.0	0.02	0.0	2410003C20Rik 4933417K04Rik 5830442J12Rik Aurkb B3gat3 Brca1 Cdca7 Clec4n Dck Ddx10 Dnajc9 Elf3 Espn Esrrg F2rl1 Fntb Fsip1 Gdf15 Gemin6 H2afv H2afy H3f3b Hmga1 Ifna9 Il1rn Itgax Lgals7 Mpeg1 Nedd9 Nfatc2ip Opn4 Pard3 Pdlim5 Pim2 Pof1b Poldip3 Polr2j Pwp2h Rad52b Rln1 Scml2 Snrp1c Snx16 Sos1 Srebf2 Stac2 Tbc1d10 Tera Terf1 Tnfsf10 Tpbg Vps16
169	V$NGFIC_01: nerve growth factor-induced protein C	27	27	968	255	14921	-1.82	0.0	4.19	2.68	Aig1 Bnipl Ccnf Cdc7 D2Bwg0891e D5Ertd708e Dcps E430021N18Rik Edn2 Fbn2 Kif20a Mclc Nab2 Padi2 Papss1 Pard3 Pold1 Pura Rasal1 Sfxn3 Stmn1 Tbc1d10 Tead3 Tfdp1 Tipin Trim47 Wdr21
170	V$MMEF2_Q6: myocyte enhancer factor	302	302	693	4999	10177	-1.84	0.0	0.04	0.0	1500002M01Rik 1700013H19Rik 2310066N05Rik 2310067E08Rik 2410030J07Rik 2410043F08Rik 2600017H08Rik 2610019I03Rik 2610528M18Rik 2700050P07Rik 2810013E07Rik 2810418N01Rik 2810475A17Rik 3110010F15Rik 4632413C14Rik 4930449E07Rik 4933417K04Rik 4933424N09Rik 9830165K03Rik AI851464 AJ430384 AW494914 Actl6a Acvr1b Adamts8 Aig1 Ampd2 Ap1s1 Aqp3 Atpif1 Aurka B3gat3 B4galt3 BC003236 BC004022 BC006933 Banf1 B…
171	V$PAX5_01: B-cell-specific activating protein	111	111	884	1409	13767	-1.84	0.0	3.49	2.07	2210415M20Rik 2600017H08Rik 2810475A17Rik 6720485C15Rik Adar Ap4m1 Api5 Arhgef16 Arhgef5 B4galt6 BC003940 BC031407 Banf1 Bcl3 Bhlhb3 Ccl7 Cdk2 Cklf Crabp2 Crlf1 Defb15 Dnajc2 Dnalc4 Edg4 Efhd2 Eif2b2 Evpl Fance Fbn2 Fbxo11 Fxyd3 Galnt2 Gmip Gtf3c5 H1fx H2afx Hdac6 Hells Hmgn1 Hnrpab Hps1 Hrh3 Ikbkap Inhbb Irf7 Klf5 Kpna2 Lgals3 Lisch7 Llglh Map4k4 Mbd4 Mlp Mx2 Mxd3 Myo10 Nab2 Nqo1 Nrf1 Pard3 Pbx1…
172	V$EVI1_06: ectopic viral integration site 1 encoded factor	5	5	990	202	14974	-1.88	0.0	0.0	0.0	Hip1r Pbk Tubb5 Wbp5 Yes1
173	V$MYOGNF1_01: myogenin / nuclear factor 1 or related factors	234	234	761	3215	11961	-1.89	0.0	3.09	1.75	1500002M01Rik 2410030J07Rik 2510015F01Rik 2600001J17Rik 2600017J23Rik 2810475A17Rik 4930449E07Rik 5930412E23Rik A630065K24Rik AA407930 AI256711 AW494914 Actl6a Adcy7 Anxa9 Ap4m1 Arc Arhgef1 Arhgef16 Arpc1b Artn Ash2l B7h3 BC003940 BC006705 BC031407 Banf1 Bard1 Bcl2l11 Bcl9 Bhlhb2 Biklk Birc5 Blm C1galt1 C1qa Cacnb3 Car9 Catnbip1 Ccdc2 Ccl7 Ccne2 Cd2ap Cdc6 Cdk2ap1 Cdkn2b Cdkn2d Celsr2 Chic2 Cic C…
174	V$NFY_Q6_01	452	452	543	6513	8663	-2.01	0.0	2.73	1.46	0610009C03Rik 1110011K10Rik 1110028E10Rik 1200008O12Rik 1700001L23Rik 1700095F04Rik 2410003C20Rik 2410030J07Rik 2510015F01Rik 2600001J17Rik 2600017H08Rik 2600017J23Rik 2610528M18Rik 2700084L22Rik 2700091N06Rik 2810013E07Rik 2810418N01Rik 3110010F15Rik 4632413C14Rik 4930449E07Rik 5430413I02Rik 5930412E23Rik 6820428D13 9830165K03Rik A630065K24Rik AA407930 AI851464 AW494914 Actl6a Adam8 Adamts8 Adar…
175	V$HEB_Q6	309	309	686	4358	10818	-2.05	0.0	2.78	1.49	0610009C03Rik 1100001A21Rik 1110011K10Rik 1110028E10Rik 1700001L23Rik 1700095F04Rik 2210415M20Rik 2310031L18Rik 2310066N05Rik 2410043F08Rik 2510015F01Rik 2600001J17Rik 2610528M18Rik 2700091N06Rik 2810013E07Rik 2810441C07Rik 4933417K04Rik 4933424N09Rik 6820428D13 Adamts8 Adcy7 Aebp2 Aig1 Anpep Anxa9 Apc2 Aqp3 Arg1 Arhgef1 Arhgef16 Armcx2 Arpc1b Ascc2 Asf1b Axin1 B3gnt3 BC006705 BC017634 BC022641 B…
176	V$EVI1_02: ectopic viral integration site 1 encoded factor	14	14	981	373	14803	-2.06	0.0	0.01	0.0	9330161F08Rik Cald1 Cxcl5 Dut Hip1r Hist1h3d Il23a Kifc3 Ris2 Scin Slc25a13 Slc5a8 Stmn1 Tead4
177	V$LPOLYA_B: Lentiviral Poly A signal	186	186	809	3165	12011	-2.09	0.0	0.05	0.0	1200008O12Rik 2210415M20Rik 2310066N05Rik 2610528M18Rik 2700050P07Rik 2810475A17Rik 5830472H07Rik A630065K24Rik Adcy7 Apon Arid5a Armcx2 Aurka B4galt6 BC004022 BC014795 BC017634 BC022641 BC031407 BC057552 Banp Bbox1 Bub1b C1qdc1 C430014D17Rik Cbx1 Cbx2 Ccdc2 Ccl12 Ccl7 Cdca4 Cdkn2b Cenpf Chc1 Chl1 Cks1b Cldn23 Cml2 Ctss Cxcr4 Dcbld1 Dcps Ddx10 Ddx20 Diap3 Dna2l Dpysl5 Dtnb Dtymk Dvl2 Edg4 Edil3 E…
178	V$ATF3_Q6: activating transcription factor 3	121	121	874	1575	13601	-2.11	0.0	3.11	1.77	0610009C03Rik 2310031L18Rik 2410006F12Rik 4632413C14Rik 5830426I05Rik 5930412E23Rik AA407930 AJ430384 Abcg1 Apc2 B4galt3 BC025076 BC026744 Banf1 Bnipl Brrn1 C1galt1 Camk1 Cbx2 Ccl4 Ccna2 Ccnl1 Cd2ap Cdc42ep3 Cdc5l Cdkn2b Ch25h Cilp2 Cldn23 Col11a1 Crb3 Ctss Cxcl16 Dnmt1 Dnmt3a Dpysl5 Dsg2 Dut Egr1 Epha2 F2rl1 Fignl1 Foxq1 Gemin6 Gfm2 H2afv H2afz Ikbkap Il23a Ilf3 Inhba Kif18a Kif23 Kifc3 Kntc2 Kp…
179	V$IRF7_01: interferon regulatory factor 7	541	541	454	8615	6561	-2.12	0.0	0.07	0.0	0610009C03Rik 1100001A21Rik 1110011K10Rik 1110028E10Rik 1200008O12Rik 1500002M01Rik 1700001L23Rik 1700095F04Rik 2210415M20Rik 2310031L18Rik 2310061G07Rik 2310066N05Rik 2310067E08Rik 2410003C20Rik 2410030J07Rik 2600001J17Rik 2600017H08Rik 2610019I03Rik 2610528M18Rik 2700084L22Rik 2810013E07Rik 2810418N01Rik 2810475A17Rik 4632413C14Rik 4921524P20Rik 4933417K04Rik 5830426I05Rik 6720485C15Rik 6820428…
180	V$CDPCR3HD_01: cut-like homeodomain protein	295	295	700	4848	10328	-2.14	0.0	0.06	0.0	1110028E10Rik 1200008O12Rik 1500002M01Rik 1700001L23Rik 1700013H19Rik 1810017F10Rik 2210415M20Rik 2310031L18Rik 2310061G07Rik 2410030J07Rik 2410043F08Rik 2510015F01Rik 2700050P07Rik 2700084L22Rik 2810441C07Rik 5830426I05Rik 5830472H07Rik A630065K24Rik AA407930 AW494914 Abcg1 Actl6a Adam8 Adamts8 Adar Adcy7 Ampd2 Anpep Ap4m1 Aqp3 Arf1 Armcx2 Asf1b Aurka B3gnt1 B4galt6 BC006705 BC017634 BC022641 BC…
181	V$HNF4ALPHA_Q6	333	333	662	5426	9750	-2.18	0.0	0.07	0.0	0610009C03Rik 1110028E10Rik 2310031L18Rik 2410003C20Rik 2410043F08Rik 2610528M18Rik 2700050P07Rik 2700084L22Rik 2810418N01Rik 2810475A17Rik 3110010F15Rik 4632413C14Rik 4921524P20Rik 4933424N09Rik 5430413I02Rik 5830472H07Rik 5930412E23Rik 6720485C15Rik 6820428D13 9330161F08Rik AA545217 AI256711 AI851464 AJ430384 Abcg1 Actl6a Adam8 Adar Aig1 Anpep Anxa3 Aof2 Ap1s1 Arhgef1 Arhgef16 Arhgef5 Arl6ip1 A…
182	V$XFD1_01: Xenopus fork head domain factor 1	147	147	848	2532	12644	-2.27	0.0	0.05	0.0	1500002M01Rik 1700013H19Rik 1810017F10Rik 2310061G07Rik 2410003C20Rik 2410043F08Rik 2600001J17Rik 2810013E07Rik 2810475A17Rik 3110010F15Rik 4933417K04Rik 5830426I05Rik 6820428D13 AA407930 AA545217 AJ430384 Adam8 Aig1 Apon Arg1 Arhgef16 Aurkb B4galt3 Blm Brca1 Bst1 C1qdc1 C430014D17Rik Calm2 Ccdc2 Ccl3 Cdc2a Cdkn2d Cdyl Cklf Clec4e Clec4n Col11a1 Col4a6 Ctgf DXImx40e Ddx10 Ddx39 Dna2l Dnmt1 Dsc2 D…
183	V$ATF_B: ATF binding site	41	41	954	456	14720	-2.35	0.0	3.38	1.99	0610009C03Rik 2310031L18Rik 5930412E23Rik AA407930 AJ430384 B4galt3 BC026744 Brrn1 Calm2 Ccna2 Ccnl1 Cd2ap Cdc5l Ch25h Cxcl16 Epha2 Ikbkap Ilf3 Kif18a Kifc3 Kntc2 Mcm5 Nedd1 Nek1 Nup133 Plk4 Prdx4 Ptprs Rad51c Rbm3 Rnf7 Sms Snrpg Snx16 Suv39h2 Tinf2 Tmepai Tubgcp3 Wnt10a Ywhah Zfp87
184	V$HTF_01	56	56	939	663	14513	-2.35	0.0	3.21	1.83	2310031L18Rik 2410003C20Rik 2610528M18Rik 4930449E07Rik A630065K24Rik AW494914 Armcx2 B3gnt3 BC031407 Bhlhb3 Bub1b Cdc5l Cdca4 Chfr Ckap4 Cnot4 Cpe Cryba4 Dnajc2 Dnmt1 Dullard Edg4 Enpp1 Foxq1 Gpc1 Gtf2h4 Gtf3c2 Hmmr Igsf4a Klf12 Lrig1 Mre11a Ms4a11 Ms4a6d Msh6 Mtbp Mthfd2 Padi4 Papss1 Phc1 Pld3 Plk4 Ppfia4 Praf2 Rabl5 Rbl1 Rfwd3 Rgs20 Riok2 Rln1 Sf3b1 Slc16a2 Timp1 Traip Txnl1 Xpnpep1
185	V$PPARG_03: PPAR (peroxisome proliferator-activated receptor gamma)	369	369	626	5948	9228	-2.36	0.0	0.09	0.0	1100001A21Rik 1700001L23Rik 1700013H19Rik 1700095F04Rik 2310031L18Rik 2310061G07Rik 2310067E08Rik 2600001J17Rik 2700091N06Rik 4632413C14Rik 4930449E07Rik 4933417K04Rik 4933424N09Rik 5830442J12Rik 5930412E23Rik 6720485C15Rik AI256711 AJ430384 AW494914 Adamts8 Adar Adcy7 Aig1 Ampd2 Anpep Anxa3 Anxa9 Aof2 Ap1s1 Ap4m1 Apc2 Aqp3 Arid5a Arl6ip1 Armcx2 Arpc1b B3gnt1 B3gnt3 B4galt3 B4galt6 B7h3 BC003940 …
186	V$OCT1_B: Octamer binding factor 1	47	47	948	926	14250	-2.37	0.0	0.03	0.0	4933417K04Rik 5830442J12Rik Aurkb BC017634 Bbox1 Bcl9 Brca1 Cald1 Cdca7 Clec4n Dck Ddx10 Elf3 Espn Esrrg Exo1 F2rl1 Fntb H2afv H3f3b Hmga1 Ncoa5 Nrarp Olfr65 Opn4 Pard3 Pim2 Pla2g7 Pof1b Poldip3 Polr2j Pwp2h Rab4b Rad52b Rbmx2 Rln1 Scin Slfn4 Sms Snrp1c Srebf2 Stac2 Tera Terf1 Tnfsf10 Zfp111 Zswim6
187	V$STAT5A_02	175	175	820	2397	12779	-2.38	0.0	2.6	1.4	1700095F04Rik 2310031L18Rik 2310061G07Rik 2310067E08Rik 2600001J17Rik 2610019I03Rik 2700050P07Rik 2810475A17Rik 4933417K04Rik 5430413I02Rik 5930412E23Rik 6820428D13 A630065K24Rik Actl6a Adar Agc1 Ampd2 Arl6ip1 Artn Aurkb Axin1 BC004022 BC017634 Bard1 Brpf1 Brrn1 Btbd3 C1qdc1 Cald1 Camk1 Casp7 Catnbip1 Cbfb Ccdc2 Ccl3 Ccl7 Cdc42bpa Cdca1 Cebpb Celsr2 Cipp Cklfsf7 Clec4d Cnot4 D5Ertd708e DXImx40e D…
188	V$FOXJ2_01: fork head box J 2	466	466	529	7424	7752	-2.38	0.0	0.1	0.0	1110028E10Rik 1200008O12Rik 1500002M01Rik 1700001L23Rik 1700013H19Rik 1700095F04Rik 1810017F10Rik 2210415M20Rik 2310031L18Rik 2310061G07Rik 2310067E08Rik 2410003C20Rik 2410004H02Rik 2410030J07Rik 2600001J17Rik 2610019I03Rik 2700050P07Rik 2700091N06Rik 2810013E07Rik 2810418N01Rik 2810441C07Rik 2810475A17Rik 4921524P20Rik 4933417K04Rik 5430413I02Rik 5830426I05Rik 6820428D13 A630065K24Rik AA407930 A…
189	V$MYCMAX_02: c-Myc:Max heterodimer	362	362	633	5215	9961	-2.41	0.0	2.27	1.13	1110028E10Rik 1500002M01Rik 1700013H19Rik 2210415M20Rik 2310031L18Rik 2410004H02Rik 2410043F08Rik 2510015F01Rik 2610019I03Rik 2610528M18Rik 2700050P07Rik 2810013E07Rik 2810418N01Rik 2810475A17Rik 4933417K04Rik 6720485C15Rik 6820428D13 A630065K24Rik AA407930 AA545217 AI256711 Adam8 Adcy7 Aig1 Ampd2 Ap4m1 Aqp3 Arg1 Arhgef16 Armcx2 Arpc1b Arrdc1 Artn Ascc2 Atp6v1g1 Aurka Aurkb B3gnt1 B4galt6 B7h3 BC…
190	V$MYOD_01: myoblast determination gene product	669	669	326	9897	5279	-2.42	0.0	2.27	1.13	1110011K10Rik 1110028E10Rik 1500002M01Rik 1700013H19Rik 1700095F04Rik 1810017F10Rik 2210415M20Rik 2310031L18Rik 2310061G07Rik 2310067E08Rik 2410003C20Rik 2410030J07Rik 2410043F08Rik 2510015F01Rik 2600001J17Rik 2600017H08Rik 2600017J23Rik 2610019I03Rik 2700050P07Rik 2700084L22Rik 2810418N01Rik 4632413C14Rik 4921524P20Rik 4933417K04Rik 5430413I02Rik 5830426I05Rik 5830442J12Rik 9330161F08Rik 9830165…
191	V$AP1_Q2: activator protein 1	655	655	340	10291	4885	-2.42	0.0	0.1	0.0	1100001A21Rik 1110011K10Rik 1500002M01Rik 1700001L23Rik 1700013H19Rik 1700095F04Rik 1810017F10Rik 2310061G07Rik 2310066N05Rik 2310067E08Rik 2410003C20Rik 2410004H02Rik 2410030J07Rik 2510015F01Rik 2600001J17Rik 2600017J23Rik 2610528M18Rik 2700050P07Rik 2700084L22Rik 2700091N06Rik 2810013E07Rik 2810418N01Rik 2810441C07Rik 2810475A17Rik 3110010F15Rik 4632413C14Rik 4921524P20Rik 4930449E07Rik 4933417…
192	V$EFC_Q6	533	533	462	8437	6739	-2.43	0.0	0.11	0.0	1110028E10Rik 1200008O12Rik 1700001L23Rik 2210415M20Rik 2310067E08Rik 2410006F12Rik 2410030J07Rik 2510015F01Rik 2600001J17Rik 2600017J23Rik 2700050P07Rik 2700084L22Rik 2810441C07Rik 2810475A17Rik 3110010F15Rik 4632413C14Rik 4930449E07Rik 4933417K04Rik 4933424N09Rik 5830442J12Rik 5830472H07Rik 6720485C15Rik 6820428D13 9330161F08Rik 9830165K03Rik A930011F22Rik AI256711 Abcg1 Actl6a Adam8 Adamts8 Ad…
193	V$AREB6_01: AREB6 (Atp1a1 regulatory element binding factor 6)	232	232	763	3259	11917	-2.45	0.0	2.38	1.21	1110011K10Rik 1110028E10Rik 2310061G07Rik 2410003C20Rik 2410006F12Rik 2410043F08Rik 2810441C07Rik 9330161F08Rik A930011F22Rik AA407930 AW494914 Adar Aebp2 Anxa3 Anxa9 Apon Aqp3 Arg1 Arpc1b Arrdc1 Aurkb B3gnt3 B4galt6 B7h3 BC003236 BC003940 BC006705 BC022641 BC037006 Bcl9 Brrn1 C1galt1 C1qa C1qb C1qdc1 C430014D17Rik Camsap1 Catnbip1 Cbll1 Cbx1 Ccl8 Cdc42bpa Cdc42ep3 Cdc7 Cdca4 Chi3l3 Chic2 Chl1 Ci…
194	V$USF_01: upstream stimulating factor	119	119	876	1577	13599	-2.46	0.0	2.7	1.45	1700013H19Rik 2410043F08Rik 4930449E07Rik 6820428D13 Adcy7 Ampd2 Armcx2 Atp6v1g1 Aurka B3gnt1 BC003940 BC026744 Bhlhb2 Cnot4 Cotl1 Cpe Crb3 Cxxc5 Cyba D11Ertd707e DXImx40e Ddx39 Defb15 Diap3 Dtymk Dvl2 Eppb9 Fanca Fgfbp1 Foxm1 Gmeb1 Gps2 Gpsm2 Gtf3c5 H2afz Hdgf Hkr3 Hmgn1 Hmgn2 Hmmr Hnrpm Hoxc13 Hr Hrh3 Ilf3 Irf7 Khdrbs1 Kif11 Lamr1 Lman1l Lxn Ly6d Mast2 Mcm2 Mcm6 Melk Metap1 Misc12 Mns1 Mt2 Mxd3…
195	V$ETS2_B: c-Ets-2 binding sites	256	256	739	4191	10985	-2.48	0.0	0.1	0.0	0610009C03Rik 1100001A21Rik 1700013H19Rik 1700095F04Rik 2410003C20Rik 2410004H02Rik 2410030J07Rik 2600001J17Rik 2600017J23Rik 2810013E07Rik 3110010F15Rik 4632413C14Rik 5430413I02Rik 5830442J12Rik 9330161F08Rik AI256711 AW494914 Adamts8 Adar Agc1 Aig1 Aof2 Ap1s1 Arc Arg1 Arhgef1 Arhgef5 Atp6v1g1 Atpif1 B3gat3 B3gnt1 B7h3 BC004022 BC017634 BC026744 Banp Bard1 Bcl3 Bicd1 Birc5 Bub1b C1qb C1qdc1 Capn…
196	V$ACAAT_B: Avian C-type CCAAT box	83	83	912	1057	14119	-2.51	0.0	2.82	1.51	1100001A21Rik 1110028E10Rik 1700001L23Rik 2600017H08Rik AA407930 Actl6a Adcy7 Aof2 Ap4m1 Apc2 Api5 Arc B3gat3 Bhlhb3 Btbd3 Ccnc Cdc25b Cdc2a Cdca4 Chfr Cklfsf8 Cks2 Cyp4f16 Ddost Depdc1a Dnajc2 Dnalc4 Dtymk Ect2 Exo1 F2rl1 F730004D16Rik Fance Galnt10 Galnt3 Gltp H2afv H2afz H3f3b Hdgfrp2 Hmgb2 Hmgcr Id2 Igsf9 Iqgap1 Irg1 Jmjd2b Klf16 Mbtd1 Mcm7 Metap1 Misc12 Mtmr4 Nfya Nusap1 Orc6l Paxip1 Phtf1 P…
197	V$AHRARNT_01: aryl hydrocarbon receptor:Arnt heterodimers	75	75	920	947	14229	-2.58	0.0	2.78	1.49	0610009C03Rik 1200008O12Rik 1700013H19Rik 2210415M20Rik 2310031L18Rik 2310067E08Rik 2410006F12Rik A930011F22Rik B3gnt1 BC006705 BC006933 BC017634 Banf1 Bhlhb3 C1qdc1 Cdc42ep3 Cdca4 Cklfsf7 Cks1b D3Ertd250e D5Ertd708e Dcbld1 Ddx20 Ddx41 Dna2l E430021N18Rik Espn Fbn2 Foxq1 Fzr1 G630055P03Rik Gdf15 Hat1 Hip1r Hmga1 Ilf3 Jmjd2b Kif11 Lhx2 Lrig1 Mapk7 Mcm2 Nebl Nfya Nktr Nqo1 Oasl1 Paxip1 Plod2 Pof1b …
198	V$ARNT_01: AhR nuclear translocator homodimers	92	92	903	1194	13982	-2.59	0.0	2.67	1.43	1110028E10Rik 1500002M01Rik 2410043F08Rik 2510015F01Rik 6820428D13 Acvr1b Ampd2 Armcx2 Atp6v1g1 Aurkb B3gnt1 BC026744 Baiap1 Brrn1 Clec4n Cml2 Cnot4 Cpe Crb3 Cryba4 Cxxc5 Cyba DXImx40e Dnajc2 Dvl2 Efnb1 Eppb9 Exo1 Fanca G630055P03Rik Gmeb1 Gtf3c5 H2afz Hdgf Hells Hmgn1 Hmgn2 Hnrpm Hoxc13 Hr Igsf9 Ilf3 Jmjd2b Khdrbs1 Lman1l Lmna Ly6d Melk Misc12 Mns1 Mras Mrpl28 Mt2 Mxd3 Nab2 Paxip1 Perp Phf19 Phf…
199	V$HFH3_01: HFH-3 (HNF3/fork head homolog 3)	448	448	547	7103	8073	-2.61	0.0	0.14	0.0	0610009C03Rik 1110028E10Rik 1200008O12Rik 1500002M01Rik 1700001L23Rik 1700013H19Rik 1700095F04Rik 1810017F10Rik 2210415M20Rik 2310031L18Rik 2310061G07Rik 2310067E08Rik 2410003C20Rik 2410030J07Rik 2600001J17Rik 2610019I03Rik 2700091N06Rik 2810013E07Rik 2810418N01Rik 2810441C07Rik 2810475A17Rik 4933417K04Rik 4933424N09Rik 5430413I02Rik 5830426I05Rik 6820428D13 A630065K24Rik AA407930 AA545217 AW4949…
200	V$GCM_Q2	211	211	784	3473	11703	-2.64	0.0	0.11	0.0	1700095F04Rik 2210415M20Rik 2310031L18Rik 2310067E08Rik 2410030J07Rik 2410043F08Rik 3110010F15Rik 4933417K04Rik 5830426I05Rik A930011F22Rik AI256711 AI851464 Adcy7 Ampd2 Anpep Anxa3 Ap1s1 Arg1 Arl6ip1 Armcx2 Ascc2 B3gat3 B3gnt1 B4galt6 BC006705 BC006933 BC025462 Bcl9 Brrn1 Bub1b C1galt1 C1qa C430014D17Rik Cacnb3 Capn10 Casp2 Catnbip1 Ccna2 Ccne2 Celsr2 Cfl1 Cipp Cldn23 Cldn3 Cpe Crabp2 Cryba4 Ctd…
201	V$IK1_01: Ikaros 1	533	533	462	8382	6794	-2.68	0.0	0.16	0.0	1110011K10Rik 1700095F04Rik 2210415M20Rik 2310061G07Rik 2310067E08Rik 2410003C20Rik 2410004H02Rik 2410030J07Rik 2600001J17Rik 2600017H08Rik 2600017J23Rik 2610019I03Rik 2610528M18Rik 2700050P07Rik 2700084L22Rik 2810013E07Rik 2810418N01Rik 2810441C07Rik 2810475A17Rik 4930449E07Rik 4933424N09Rik 5430413I02Rik 5830426I05Rik 5830472H07Rik 6720485C15Rik 9330161F08Rik 9830165K03Rik A630065K24Rik A930011…
202	V$TAL1ALPHAE47_01: Tal-1alpha:E47 heterodimer	93	93	902	1216	13960	-2.68	0.0	2.55	1.37	0610009C03Rik 1200008O12Rik 1500002M01Rik 2310066N05Rik 2410030J07Rik 2810013E07Rik 2810418N01Rik 2810475A17Rik 4933417K04Rik 5430413I02Rik Adam8 Adar Arf1 Artn BC004022 BC037006 Banf1 Brca1 Brrn1 C1qa Camk1 Ccl8 Cdkn2b Cherp Chfr Cks2 Cotl1 Crb3 Cxxc5 DXImx40e Ddx10 Ddx39 Defb15 Depdc1a Diap3 Dpysl5 Dut Egr1 Evpl Fance Fbxw11 Fgfbp1 Foxp1 Fsip1 Fzr1 Galnt10 Galnt3 Gas8 Glg1 H2afx H2afz Hps4 Igsf…
203	V$FOX_Q2	742	742	253	11562	3614	-2.68	0.0	0.12	0.0	0610009C03Rik 1100001A21Rik 1110011K10Rik 1110028E10Rik 1200008O12Rik 1500002M01Rik 1700001L23Rik 1700013H19Rik 1700095F04Rik 1810017F10Rik 2210415M20Rik 2310061G07Rik 2310066N05Rik 2310067E08Rik 2410003C20Rik 2410004H02Rik 2410030J07Rik 2510015F01Rik 2600001J17Rik 2600017H08Rik 2610019I03Rik 2610528M18Rik 2700050P07Rik 2700084L22Rik 2700091N06Rik 2810013E07Rik 2810418N01Rik 2810441C07Rik 3110010…
204	V$CAAT_01: cellular and viral CCAAT box	614	614	381	9124	6052	-2.73	0.0	1.78	0.73	0610009C03Rik 1100001A21Rik 1110011K10Rik 1110028E10Rik 1200008O12Rik 1700001L23Rik 1700095F04Rik 1810017F10Rik 2210415M20Rik 2310061G07Rik 2310066N05Rik 2410003C20Rik 2410006F12Rik 2410030J07Rik 2510015F01Rik 2600017H08Rik 2600017J23Rik 2610019I03Rik 2610528M18Rik 2700084L22Rik 2700091N06Rik 2810013E07Rik 2810418N01Rik 3110010F15Rik 4632413C14Rik 4921524P20Rik 4930449E07Rik 4933417K04Rik 4933424…
205	V$IK3_01: Ikaros 3	87	87	908	1537	13639	-2.73	0.0	0.07	0.0	2410030J07Rik A930011F22Rik Agc1 Ap1s1 Ascc2 BC003236 BC004022 BC031407 Bard1 Bnipl Bub1b Capn10 Ccl12 Cd2ap Cdkn2d Cebpb Chc1 Ckap4 Cml2 Crb3 Cstf2 Cxcl5 Cyba Edil3 Eppb9 F730004D16Rik Fbxl8 Fzr1 Gabrp Gjb3 Gjb4 Gtf2h4 Gtf3c2 Hace1 Hexb Ifit1 Il13ra1 Il23a Incenp Irf1 Lgtn Llglh Ltap Mapk7 Misc12 Msi2h Mtbp Mxd3 Mycbpap Myo10 Nek2 Nhsl1 Nup107 Nup155 Nusap1 Olfml3 Otoa Phf13 Pik3r2 Pim2 Polr2j P…
206	V$FREAC3_01: Fork head RElated ACtivator-3	14	14	981	347	14829	-2.74	0.0	0.02	0.0	Atp6v1g1 Bst1 Cdc42bpa Mga Mpeg1 Ms4a11 Ms4a6d Oas2 Pld3 Pum2 Pycard Scin Slc23a3 Tmsb10
207	V$NKX25_01: homeo domain factor Nkx-2.5/Csx, tinman homolog	476	476	519	7494	7682	-2.75	0.0	0.18	0.0	1100001A21Rik 1110011K10Rik 1110028E10Rik 1500002M01Rik 1700001L23Rik 1700013H19Rik 1810017F10Rik 2310031L18Rik 2410003C20Rik 2600017J23Rik 2610019I03Rik 2610528M18Rik 2700091N06Rik 2810441C07Rik 2810475A17Rik 3110010F15Rik 4632413C14Rik 4930449E07Rik 4933417K04Rik 4933424N09Rik 5830426I05Rik 5830442J12Rik 5830472H07Rik 6720485C15Rik A930011F22Rik AA407930 AI851464 AJ430384 AW494914 Abcg1 Actl6a …
208	V$VMAF_01: v-Maf	610	610	385	9540	5636	-2.75	0.0	0.17	0.0	1100001A21Rik 1110011K10Rik 1110028E10Rik 1200008O12Rik 1500002M01Rik 1700001L23Rik 1700013H19Rik 2310031L18Rik 2310066N05Rik 2410003C20Rik 2410004H02Rik 2410006F12Rik 2410030J07Rik 2510015F01Rik 2600001J17Rik 2600017H08Rik 2700050P07Rik 2700084L22Rik 2810013E07Rik 2810418N01Rik 2810441C07Rik 4632413C14Rik 4930449E07Rik 5430413I02Rik 5830426I05Rik 5830442J12Rik 9330161F08Rik A630065K24Rik A930011…
209	V$TAL1BETAITF2_01: Tal-1beta:ITF-2 heterodimer	79	79	916	1022	14154	-2.8	0.0	2.49	1.31	0610009C03Rik 1200008O12Rik 1500002M01Rik 2310066N05Rik 2410030J07Rik 2810013E07Rik 2810418N01Rik 2810475A17Rik 4933417K04Rik 5430413I02Rik Adam8 Arf1 Artn BC004022 BC025462 BC037006 Banf1 Brca1 Camk1 Cdyl Cenph Chfr Cks2 Cotl1 Crb3 Ddx10 Ddx39 Defb15 Depdc1a Dut Edil3 Egr1 Evpl Fance Fbxw11 Fgfbp1 Fzr1 Galnt3 Gas8 H2afz Hoxc13 Hps4 Igsf4a Inhba Kifc3 Klk10 Mad2l1 Mcm6 Mre11a Mxd3 Myo6 Nup155 Pad…
210	V$SRF_Q4	68	68	927	1228	13948	-2.83	0.0	0.07	0.0	1110011K10Rik 2310031L18Rik 4632413C14Rik 9330161F08Rik AJ430384 Abcg1 Anpep Arc Arf1 Arhgef5 B4galt6 Blm Btbd3 C1qb Cald1 Celsr2 Chfr Cxcl5 D2Bwg0891e Fbxo11 Fhl2 Fzr1 Gatm Gmeb1 Gtf3c5 Hist1h1e Hnrpm Ifit1 Khdrbs3 Kifc3 Klf5 Mansc1 Mlp Mybl2 Mycbpap Ngfrap1 Nono Nup107 Padi2 Paxip1 Pigf Pkmyt1 Prcp Ptger4 Rbl1 Rbm3 Rpl39 Rpusd1 Scml2 Sdc1 Sin3a Slc25a24 Slc29a2 Slc35b1 Slc41a2 Slfn4 Sms Spag5 S…
211	V$TFIIA_Q6	882	882	113	13648	1528	-2.83	0.0	0.09	0.0	0610009C03Rik 1100001A21Rik 1110011K10Rik 1110028E10Rik 1200008O12Rik 1500002M01Rik 1700001L23Rik 1700013H19Rik 1700095F04Rik 1810017F10Rik 2210415M20Rik 2310031L18Rik 2310066N05Rik 2310067E08Rik 2410003C20Rik 2410004H02Rik 2410043F08Rik 2510015F01Rik 2600001J17Rik 2600017H08Rik 2600017J23Rik 2610019I03Rik 2610528M18Rik 2700050P07Rik 2700084L22Rik 2700091N06Rik 2810013E07Rik 2810418N01Rik 2810441…
212	V$FOXD3_01: fork head box D3	840	840	155	13017	2159	-2.84	0.0	0.12	0.0	0610009C03Rik 1100001A21Rik 1110028E10Rik 1200008O12Rik 1500002M01Rik 1700001L23Rik 1700013H19Rik 1700095F04Rik 1810017F10Rik 2210415M20Rik 2310031L18Rik 2310061G07Rik 2310066N05Rik 2310067E08Rik 2410003C20Rik 2410004H02Rik 2410030J07Rik 2510015F01Rik 2600001J17Rik 2600017H08Rik 2610019I03Rik 2610528M18Rik 2700050P07Rik 2700084L22Rik 2700091N06Rik 2810013E07Rik 2810418N01Rik 2810441C07Rik 2810475…
213	V$RORA1_01: RAR-related orphan receptor alpha1	109	109	886	1869	13307	-2.84	0.0	0.1	0.0	1700013H19Rik 2700050P07Rik 2810013E07Rik 4632413C14Rik 5430413I02Rik 5830426I05Rik 6720485C15Rik Agc1 Anxa9 Arpc1b Axin1 B4galt6 BC006705 BC022641 Bard1 Bcl3 Bhlhb2 Blm Brca1 Bub1b C430014D17Rik Camsap1 Cbx2 Ccdc5 Ccna2 Cd2ap Cdc2a Cdc42ep3 Cdc5l Cdc6 Cdca4 Cdca7 Cfl1 Chi3l3 Cic Cipp Cklfsf7 Cst6 Dck Dnajc9 Efna1 Fignl1 G630055P03Rik Galnt2 Gcn5l2 Gemin6 Gmip Gsg2 H3f3b Hexb Hmgcr Il17re Itgax L…
214	V$STAT5A_01: signal transducer and activator of transcription 5a	54	54	941	1004	14172	-2.84	0.0	0.06	0.0	4921524P20Rik 5830472H07Rik AI256711 Artn Ash2l Ccnb2 DXImx46e Egr1 Gps2 Gtf3c2 H2afx Hace1 Hist1h1e Hmgb2 Ifna9 Irf1 Kif22 Kpna2 Lrig1 Lsm4 Mbtd1 Mcm6 Nol5 Nup155 Nutf2 Pbk Pim2 Praf2 Ptpn2 Rbm3 Rcor1 Rhoc Rpa3 Scml2 Sdc1 Shmt2 Siah2 Slc16a3 Snapc2 Snx16 Socs3 Solt Srebf2 Stk24 Tacc3 Tec Tfpt Tpx2 Tulp3 Ubqln4 Vrk1 Wdr8 Whsc2 Wnt10a
215	V$RREB1_01: Ras-responsive element binding protein 1	94	94	901	1251	13925	-2.88	0.0	2.27	1.13	2600017J23Rik 4632413C14Rik 5830442J12Rik AW494914 Ap1s1 Apc2 Atpif1 B3gat3 B4galt6 BC014795 BC031407 Baiap1 Bcl3 Bcl9 Bst1 Cadps2 Car9 Cdca5 Chek1 Chx10 Cilp2 Cldn3 Crlf1 Cxcl1 Efna1 Elf3 Eps8l2 Espn Fbn2 Fxyd6 Gmeb1 Gmip Gpsm2 H2afv Hip1r Hoxc13 Ier5l Insr Irx5 Kntc2 Krt1-14 Lbr Lgals7 Mapk13 Mbtd1 Melk Mlp Mns1 Msi2h Mycbpap Nab2 Nek1 Nono Nrf1 Padi2 Padi4 Pkp3 Prkag1 Rbm19 Rbm3 Rbm4 Rbp1 Rgne…
216	V$PITX2_Q2: pituitary homeobox factor 2	414	414	581	6505	8671	-2.92	0.0	0.24	0.0	1100001A21Rik 1110011K10Rik 1700095F04Rik 2310031L18Rik 2310061G07Rik 2310066N05Rik 2410004H02Rik 2410030J07Rik 2410043F08Rik 2600001J17Rik 2600017H08Rik 2610019I03Rik 2700050P07Rik 2700091N06Rik 2810013E07Rik 3110010F15Rik 4933424N09Rik 5430413I02Rik 5830472H07Rik 5930412E23Rik 6720485C15Rik 6820428D13 AA407930 AA545217 AI851464 Abcg1 Acvr1b Adar Aof2 Api5 Apon Arf1 Arid5a Arrdc1 Ascc2 Asf1b Ash…
217	V$AIRE_01	179	179	816	2933	12243	-2.92	0.0	0.15	0.0	1100001A21Rik 1110028E10Rik 1700095F04Rik 2310061G07Rik 2410043F08Rik 2600017H08Rik 2600017J23Rik 2700091N06Rik 2810441C07Rik 9830165K03Rik A630065K24Rik AJ430384 Adam8 Adcy7 Ampd2 Aof2 B7h3 BC003236 BC006705 BC026744 BC057552 Bnipl Brca1 Bst1 Btbd3 Cadps2 Catnbip1 Ccdc5 Ccl8 Cdc25b Cdc5l Cdc7 Cdk2 Celsr2 Chi3l3 Cipp Cotl1 Ctss Cxcl16 Cxcr4 DXImx40e Dbn1 Ddx20 Ddx39 Depdc1a Diap3 Dnajc9 Dsc2 E030…
218	V$STRA13_01	38	38	957	442	14734	-2.94	0.0	2.72	1.45	2310067E08Rik 4930449E07Rik 6820428D13 Acvr1b Aurka BC026744 Bhlhb3 Crb3 Cstf2 Cyba DXImx40e Ddx39 Diap3 Dnajc2 Dvl2 Eppb9 Fanca Foxm1 H2afz Hat1 Hnrpm Ilf3 Jmjd2b Mt2 Mxd3 Ngfrap1 Orc6l Pdcd6ip Pip5k1b Ralgds Ris2 S100a6 Sgol1 Snx16 Stmn1 Suv39h2 Tubb5 Ubap2
219	V$PTF1BETA_Q6	70	70	925	1245	13931	-2.97	0.0	0.09	0.0	1700095F04Rik 2410043F08Rik 4933424N09Rik 6720485C15Rik Abcg1 Anpep Anxa9 Arid5a B3gnt1 BC003236 BC003940 BC006933 BC031407 Banp Bcl2l11 Catnbip1 Ccnl1 Cdk2ap1 Cdkn2b Csnk2a2 Cyp4f16 Dcps Ecm1 Edg4 Fntb Gmip Gtf2h4 H2afv Ifi44 Il17re Il1rn Irx5 Junb Lmnb2 Lxn Mt2 Myo6 Ndrg1 Nkd2 Pbk Plekha7 Prim2 Ptpn21 Pycard Pygo2 Rabl5 Ranbp3 Rhoc Rnf2 Rqcd1 Scml4 Sdc1 Sdccag33 Sgol1 Skp2 Slc29a1 Snrpg Sox4 St…
220	V$ATF6_01: activating transcription factor 6	28	28	967	306	14870	-2.98	0.0	2.82	1.51	2410003C20Rik A630065K24Rik AW494914 Armcx2 B3gnt3 Ckap4 Cpe Edg4 Enpp1 Foxq1 Gtf2h4 Igsf4a Mbd4 Mtbp Padi4 Papss1 Phc1 Ppfia4 Rasal1 Rbl1 Slc16a2 Spesp1 Tcfe2a Tfdp1 Timp1 Traip Xpnpep1 Ywhaz
221	V$CREBP1_01: cAMP-responsive element binding protein 1	23	23	972	239	14937	-3.0	0.0	2.91	1.58	2610528M18Rik 5930412E23Rik 9830165K03Rik Calm2 DXImx40e Dtymk Etnk1 Gpr87 Hdac6 Hmgcr Nup133 Pdk3 Pqbp1 Psma5 Riok2 Rnps1 Snrpg Spata6 Srebf2 Tex15 Timm17b Tuft1 Xpnpep1
222	V$PPARA_02: PPAR-alpha:RXR-alpha heterodimer (peroxisome proliferator activated factor alpha:retinoid X receptor alpha)	38	38	957	446	14730	-3.01	0.0	2.62	1.42	1700095F04Rik Actl6a Aof2 Ap4m1 Arhgef1 BC017634 Cks1b Cldn3 Foxm1 Gabrp Galnt10 Gfra1 Hist2h3c1 Hkr3 Ikbkap Ilf3 Kif20a Kpna2 Lig1 Mcm7 Myo9b Nkd2 Oasl2 Pms2 Racgap1 Rbm12 Scx Sept2 Sh3bp1 Slc15a4 Slc25a13 Smarca5 Snrp1c Sult2b1 Tle6 Tnfsf10 Tscot Ttk
223	V$SMAD3_Q6	584	584	411	8754	6422	-3.02	0.0	1.28	0.36	0610009C03Rik 1110011K10Rik 1110028E10Rik 1200008O12Rik 1500002M01Rik 1700001L23Rik 1700013H19Rik 1700095F04Rik 2310031L18Rik 2310061G07Rik 2310066N05Rik 2310067E08Rik 2410003C20Rik 2410006F12Rik 2410043F08Rik 2510015F01Rik 2600001J17Rik 2600017J23Rik 2610528M18Rik 2700050P07Rik 3110010F15Rik 4930449E07Rik 5430413I02Rik 5830442J12Rik 5830472H07Rik 6720485C15Rik 6820428D13 9330161F08Rik A630065K24…
224	V$HNF1_Q6	946	946	49	14572	604	-3.03	0.0	0.07	0.0	0610009C03Rik 1100001A21Rik 1110011K10Rik 1110028E10Rik 1200008O12Rik 1500002M01Rik 1700001L23Rik 1700013H19Rik 1700095F04Rik 1810017F10Rik 2210415M20Rik 2310031L18Rik 2310061G07Rik 2310066N05Rik 2310067E08Rik 2410003C20Rik 2410004H02Rik 2410006F12Rik 2410030J07Rik 2410043F08Rik 2510015F01Rik 2600001J17Rik 2600017H08Rik 2610019I03Rik 2610528M18Rik 2700050P07Rik 2700084L22Rik 2700091N06Rik 2810013…
225	V$DR4_Q2: direct repeat 4	868	868	127	13057	2119	-3.03	0.0	1.86	0.81	1100001A21Rik 1110011K10Rik 1110028E10Rik 1200008O12Rik 1500002M01Rik 1700001L23Rik 1700013H19Rik 1700095F04Rik 1810017F10Rik 2210415M20Rik 2310031L18Rik 2310066N05Rik 2310067E08Rik 2410003C20Rik 2410004H02Rik 2410006F12Rik 2410043F08Rik 2510015F01Rik 2600001J17Rik 2600017H08Rik 2600017J23Rik 2610019I03Rik 2610528M18Rik 2700050P07Rik 2700091N06Rik 2810013E07Rik 2810418N01Rik 2810441C07Rik 2810475…
226	V$ARP1_01: apolipoprotein AI regulatory protein 1	116	116	879	1600	13576	-3.06	0.0	1.92	0.83	2310067E08Rik 2410003C20Rik 2510015F01Rik 2600001J17Rik 2600017H08Rik 2700050P07Rik 5830442J12Rik 5930412E23Rik 6820428D13 A930011F22Rik Adar Api5 Arg1 Arhgef1 Arid5a Arl6ip1 Arpc1b BC003940 BC014795 BC021367 BC022641 Banp Bnipl Bst1 Cbfb Ccdc5 Cd2ap Cdkn2d Cebpb Cherp Clec4e Cml2 Cpe Cstf2 Ctgf Ddost E030034P13Rik Eps8l2 Exo1 Exosc8 F2rl1 Fliih Fxyd3 Gcnt1 Gga1 Gpr87 Gpsm2 H2afy Hn1 Hnrpab Hps1 …
227	V$OLF1_01: olfactory neuron-specific factor	107	107	888	1467	13709	-3.06	0.0	1.94	0.84	1700095F04Rik 4933417K04Rik AI851464 Agc1 Aig1 Ap4m1 Arg1 Arhgef5 Asf1b Ash2l Atp6v1g1 B3gnt3 B7h3 BC004022 BC014795 Bard1 Birc5 Cdc20 Cdc42ep3 Cdk2ap1 Chl1 Clec4e Cpe Cyp4f16 Dbn1 Dnalc4 Dpysl5 Dtnb Dvl2 Egr1 Eps8l2 Evpl Fignl1 G630055P03Rik Gabrp Galnt2 Ggta1 Gmip Gtf2h4 Hexb Hip1r Hps4 Ier5l Ifi44 Ifna9 Igsf9 Jup Kif20a Kif23 Krt1-17 Krt2-7 Lhx2 Lrrc1 Magoh Mglap Misc12 Mx2 Nek2 Nup210 P4ha1 P…
228	V$PBX_Q3	941	941	54	14496	680	-3.08	0.0	0.08	0.0	0610009C03Rik 1100001A21Rik 1110011K10Rik 1110028E10Rik 1200008O12Rik 1500002M01Rik 1700001L23Rik 1700013H19Rik 1810017F10Rik 2210415M20Rik 2310031L18Rik 2310061G07Rik 2310066N05Rik 2310067E08Rik 2410003C20Rik 2410004H02Rik 2410006F12Rik 2410030J07Rik 2410043F08Rik 2510015F01Rik 2600001J17Rik 2600017H08Rik 2600017J23Rik 2610019I03Rik 2610528M18Rik 2700050P07Rik 2700084L22Rik 2700091N06Rik 2810441…
229	V$GR_01: high affinity binding site for glucocorticoid receptor	65	65	930	1153	14023	-3.11	0.0	0.1	0.0	0610009C03Rik 2600001J17Rik 2600017H08Rik 2810418N01Rik Arhgef16 Bicd1 Brca1 Brrn1 Bub1b C1qb Camk1 Ccdc2 Ccl12 Cdc20 Cdca1 Cenpf Clec4d Dcbld1 Defb15 Dusp6 E030034P13Rik Egr1 Frk Gbl Glg1 Gmip Grb7 Gtf3c2 Hap1 Irx2 Irx5 Krt1-14 Lmnb2 Mras Mthfd2 Mx2 Paxip1 Pbp2 Pdxp Plekha7 Pola2 Pole2 Ppfia4 Prcp Psma5 Pycard Rab4b Rad1 Rad51 Rad52b Rbm14 Rbp1 Rfc3 Rpl37a Tacstd1 Tagln2 Tceb2 Tesk2 Tmem40 Trip1…
230	V$VMYB_01: v-Myb	718	718	277	10812	4364	-3.11	0.0	1.27	0.36	1100001A21Rik 1110011K10Rik 1110028E10Rik 1500002M01Rik 1810017F10Rik 2210415M20Rik 2310066N05Rik 2310067E08Rik 2410003C20Rik 2410004H02Rik 2410030J07Rik 2600001J17Rik 2600017H08Rik 2600017J23Rik 2610528M18Rik 2700084L22Rik 2810013E07Rik 2810418N01Rik 2810441C07Rik 2810475A17Rik 3110010F15Rik 4632413C14Rik 4921524P20Rik 4930449E07Rik 4933424N09Rik 5430413I02Rik 5830426I05Rik 5830442J12Rik 5930412…
231	V$CEBP_C: C/EBP binding site	245	245	750	3598	11578	-3.13	0.0	1.32	0.38	0610009C03Rik 1110028E10Rik 1700013H19Rik 2210415M20Rik 2310061G07Rik 2410003C20Rik 2410006F12Rik 2410030J07Rik 2510015F01Rik 2610528M18Rik 2700050P07Rik 6820428D13 AA545217 AJ430384 Actl6a Aig1 Ampd2 Anpep Arid5a Asf1b B3gat3 B4galt3 B7h3 BC003236 BC004022 BC006705 Banp Bard1 Bbox1 Blm Brrn1 C1qdc1 C430014D17Rik Camk1 Capn10 Cbx1 Ccdc2 Ccl12 Ccl3 Ccl8 Ccne2 Cdc25b Cdc2a Cdkn2b Cfl1 Chx10 Cilp2 C…
232	V$LEF1_Q6	926	926	69	13964	1212	-3.13	0.0	2.05	0.95	0610009C03Rik 1100001A21Rik 1110011K10Rik 1110028E10Rik 1200008O12Rik 1500002M01Rik 1700013H19Rik 1700095F04Rik 2210415M20Rik 2310031L18Rik 2310061G07Rik 2310066N05Rik 2310067E08Rik 2410003C20Rik 2410004H02Rik 2410006F12Rik 2410030J07Rik 2410043F08Rik 2510015F01Rik 2600001J17Rik 2600017H08Rik 2600017J23Rik 2610019I03Rik 2610528M18Rik 2700050P07Rik 2700084L22Rik 2700091N06Rik 2810013E07Rik 2810418…
233	V$STAF_01: Se-Cys tRNA gene transcription activating factor	26	26	969	285	14891	-3.14	0.0	2.67	1.43	0610009C03Rik 2600017H08Rik 2810475A17Rik BC021367 Birc5 Capn10 Car9 Ctdp1 Gtf2h4 Hmgn1 Igsf8 Kif11 Lisch7 Lsm4 Mcm3 Nek2 Nutf2 Prkg2 Rad51 Sf3b1 Suz12 Tpx2 Tubgcp3 Wdr8 Zcchc8 Zfp212
234	V$SRF_Q5_01	281	281	714	4417	10759	-3.14	0.0	0.31	0.0	1110011K10Rik 1500002M01Rik 1700013H19Rik 2310031L18Rik 2600017J23Rik 2810418N01Rik 2810475A17Rik 4632413C14Rik 4921524P20Rik 4930449E07Rik 5430413I02Rik 5930412E23Rik 9330161F08Rik 9830165K03Rik A930011F22Rik AA407930 AI256711 AJ430384 Abcg1 Adar Ampd2 Anpep Anxa3 Ap1s1 Apc2 Arc Arf1 Arhgef16 Arhgef5 Ascc2 Atp6v1g1 B4galt3 B4galt6 BC006705 BC014795 BC021367 BC022641 Baiap1 Bard1 Bcl2l11 Blm Bnip…
235	V$USF_C: USF binding site	470	470	525	7245	7931	-3.15	0.0	0.46	0.0	1110011K10Rik 1110028E10Rik 1200008O12Rik 1500002M01Rik 1700001L23Rik 1700013H19Rik 1810017F10Rik 2210415M20Rik 2310066N05Rik 2310067E08Rik 2410006F12Rik 2410030J07Rik 2410043F08Rik 2510015F01Rik 2610019I03Rik 2610528M18Rik 2700050P07Rik 2810013E07Rik 2810418N01Rik 2810475A17Rik 3110010F15Rik 4930449E07Rik 4933417K04Rik 5830426I05Rik 6720485C15Rik 6820428D13 A630065K24Rik A930011F22Rik AA407930 A…
236	V$AREB6_02: AREB6 (Atp1a1 regulatory element binding factor 6)	388	388	607	5833	9343	-3.16	0.0	0.98	0.15	1110011K10Rik 1110028E10Rik 1500002M01Rik 1700013H19Rik 1700095F04Rik 1810017F10Rik 2310061G07Rik 2410003C20Rik 2410006F12Rik 2410030J07Rik 2600017J23Rik 2700050P07Rik 2700084L22Rik 4632413C14Rik 4921524P20Rik 4930449E07Rik 9330161F08Rik 9830165K03Rik AA545217 AI256711 AJ430384 Acvr1b Adar Aig1 Ap4m1 Apon Arf1 Arg1 Arhgef1 Arhgef5 Arl6ip1 Armcx2 Arpc1b Arrdc1 Ash2l Atp6v1g1 Axin1 B3gnt1 B3gnt3 B4…
237	V$RFX1_02: X-box binding protein RFX1	345	345	650	5159	10017	-3.16	0.0	1.07	0.21	1200008O12Rik 1700095F04Rik 2310031L18Rik 2310061G07Rik 2600001J17Rik 2810441C07Rik 3110010F15Rik 4632413C14Rik 4930449E07Rik 4933424N09Rik 5430413I02Rik 5930412E23Rik 9330161F08Rik AA407930 AI851464 AJ430384 AW494914 Abcg1 Actl6a Adam8 Adcy7 Agc1 Aig1 Ampd2 Anxa9 Ap1s1 Arc Arhgef1 Armcx2 Ash2l Axin1 B3gat3 B3gnt1 B4galt3 BC006705 BC006933 BC025076 BC031407 BC037006 BC057552 Banf1 Bcl2l11 Bhlhb3 …
238	V$HAND1E47_01: Hand1:E47 heterodimer	582	582	413	8799	6377	-3.16	0.0	0.95	0.12	0610009C03Rik 1110011K10Rik 1110028E10Rik 1200008O12Rik 1700001L23Rik 1700095F04Rik 2210415M20Rik 2310031L18Rik 2310067E08Rik 2410004H02Rik 2410006F12Rik 2410043F08Rik 2510015F01Rik 2600001J17Rik 2600017J23Rik 2610019I03Rik 2610528M18Rik 2700050P07Rik 2810013E07Rik 2810441C07Rik 3110010F15Rik 4921524P20Rik 4933424N09Rik 5430413I02Rik 5830426I05Rik 5830442J12Rik 5830472H07Rik 6720485C15Rik 9330161…
239	V$PAX6_01: Pax-6	463	463	532	7119	8057	-3.17	0.0	0.5	0.0	1110011K10Rik 1700001L23Rik 1700013H19Rik 1700095F04Rik 2310031L18Rik 2310066N05Rik 2600001J17Rik 2600017H08Rik 2600017J23Rik 2610019I03Rik 2610528M18Rik 2700084L22Rik 2700091N06Rik 2810013E07Rik 2810441C07Rik 4921524P20Rik 4930449E07Rik 5830426I05Rik 5830442J12Rik 5830472H07Rik 5930412E23Rik 6820428D13 AA407930 AA545217 AI256711 AI851464 AW494914 Actl6a Acvr1b Adam8 Adcy7 Anxa9 Aof2 Api5 Arhgef1…
240	V$ER_Q6: estrogen receptor	526	526	469	7972	7204	-3.18	0.0	0.84	0.07	1100001A21Rik 1110011K10Rik 1110028E10Rik 1700001L23Rik 1700013H19Rik 2310031L18Rik 2310066N05Rik 2410006F12Rik 2410030J07Rik 2510015F01Rik 2610528M18Rik 2700050P07Rik 2700084L22Rik 2810013E07Rik 2810418N01Rik 2810441C07Rik 4632413C14Rik 4921524P20Rik 4930449E07Rik 4933417K04Rik 5430413I02Rik 5830426I05Rik 5830442J12Rik 6820428D13 9330161F08Rik 9830165K03Rik A930011F22Rik AA407930 AI256711 AJ4303…
241	V$MEF2_03: myogenic MADS factor MEF-2	13	13	982	309	14867	-3.22	0.0	0.04	0.0	Api5 Ascc2 Brunol4 Ccl3 Dnajc2 Gmnn Hmgn1 Inhba Kifc3 Pdk3 Sdc1 Slco1a5 Ywhah
242	V$STAT_01: signal transducers and activators of transcription	180	180	815	2877	12299	-3.22	0.0	0.27	0.0	0610009C03Rik 2310031L18Rik 2310061G07Rik 2700050P07Rik 2700091N06Rik 2810013E07Rik 4921524P20Rik 4930449E07Rik 9330161F08Rik AI256711 AJ430384 Adamts8 Agc1 Ampd2 Apon Arf1 Arg1 Armcx2 Artn Ash2l Bcl9 Bicd1 Blm Brrn1 C430014D17Rik Casp7 Catnbip1 Ccl3 Ccl7 Ccnb2 Cdc25b Cdc5l Cenph Cipp Clec4n Cxcl16 D11Ertd707e Dbccr1 Dck Ddr1 Ddx10 Dlg7 Dnajc2 Dsg2 Edil3 Edn2 Egr1 Emb Eppb9 Eps8l2 Espn Exo1 Exosc…
243	V$TEL2_Q6	78	78	917	1051	14125	-3.24	0.0	1.89	0.81	1100001A21Rik 2310066N05Rik 2410003C20Rik 2410004H02Rik 2600017J23Rik 3110010F15Rik 6820428D13 9330161F08Rik 9830165K03Rik Ap1s1 Arc B3gat3 B3gnt1 Bicd1 Cks1b Ctss DXImx46e Dbccr1 Dullard Eps8l2 Gmeb1 H1fx Hmgn1 Ifit2 Junb Kifc3 Krt1-14 Lad1 Lamr1 Leprot Lman1l Lrrc1 Lsm4 Mfap3 Ms4a11 Ms4a6d Msh3 Mtmr4 Nek4 Nfya Nppb Nup133 Ocln Ogg1 Opn4 Perp Pkmyt1 Pmf1 Prkr Pura Ris2 Rpa2 Rpa3 Scx Sf3b1 Sh3bp1…
244	V$AP1_Q4: activator protein 1	803	803	192	12368	2808	-3.25	0.0	0.29	0.0	0610009C03Rik 1110011K10Rik 1500002M01Rik 1700001L23Rik 1700095F04Rik 1810017F10Rik 2310061G07Rik 2310066N05Rik 2310067E08Rik 2410003C20Rik 2410004H02Rik 2410006F12Rik 2410030J07Rik 2410043F08Rik 2510015F01Rik 2600001J17Rik 2600017J23Rik 2610528M18Rik 2700050P07Rik 2700084L22Rik 2700091N06Rik 2810013E07Rik 2810418N01Rik 2810441C07Rik 2810475A17Rik 3110010F15Rik 4632413C14Rik 4921524P20Rik 4930449…
245	V$OSF2_Q6	663	663	332	10132	5044	-3.25	0.0	0.6	0.0	1110028E10Rik 1500002M01Rik 1700001L23Rik 1700013H19Rik 1700095F04Rik 2210415M20Rik 2310031L18Rik 2310061G07Rik 2310066N05Rik 2310067E08Rik 2410006F12Rik 2410043F08Rik 2600017H08Rik 2600017J23Rik 2610019I03Rik 2610528M18Rik 2700050P07Rik 2700084L22Rik 2810013E07Rik 2810418N01Rik 2810441C07Rik 2810475A17Rik 3110010F15Rik 4933424N09Rik 5430413I02Rik 5830426I05Rik 5830472H07Rik 6820428D13 9330161F08…
246	V$SREBP_Q3	319	319	676	4899	10277	-3.25	0.0	0.56	0.0	1100001A21Rik 1110011K10Rik 1110028E10Rik 1200008O12Rik 1810017F10Rik 2310067E08Rik 2410006F12Rik 2810418N01Rik 4632413C14Rik 4921524P20Rik 4930449E07Rik 5830442J12Rik 5830472H07Rik A630065K24Rik AI256711 AI851464 Adar Aqp3 Arc Arhgef16 Arl6ip1 Arpc1b Axin1 B3gnt3 B7h3 BC003236 BC006705 BC006933 BC021367 BC025076 BC026744 BC037006 BC057552 Bcl3 Bicd1 Biklk Bnc1 Btbd3 Bub1b C1qb C1qdc1 Cadps2 Cald…
247	V$EBF_Q6	286	286	709	4297	10879	-3.26	0.0	0.92	0.12	1100001A21Rik 1110011K10Rik 1700013H19Rik 1700095F04Rik 2310067E08Rik 2410003C20Rik 2410006F12Rik 2510015F01Rik 2700050P07Rik 2810441C07Rik 3110010F15Rik 4921524P20Rik 4933417K04Rik 4933424N09Rik 6820428D13 A930011F22Rik AI256711 AI851464 Abcg1 Adam8 Adamts8 Adar Aebp2 Aig1 Ampd2 Anpep Anxa9 Ap1s1 Ap4m1 Arc Arhgef5 Arid5a Arrdc1 Atpif1 B3gnt3 B7h3 BC004022 BC014795 BC021367 BC031407 Bard1 Bcl3 Bh…
248	V$BACH2_01: BTB and CNC homolog 2	677	677	318	10342	4834	-3.27	0.0	0.61	0.0	0610009C03Rik 1100001A21Rik 1110011K10Rik 1500002M01Rik 1700001L23Rik 1700013H19Rik 1700095F04Rik 1810017F10Rik 2310061G07Rik 2310066N05Rik 2310067E08Rik 2410003C20Rik 2410004H02Rik 2410006F12Rik 2410030J07Rik 2410043F08Rik 2600001J17Rik 2600017J23Rik 2610019I03Rik 2610528M18Rik 2700084L22Rik 2810441C07Rik 2810475A17Rik 3110010F15Rik 4632413C14Rik 4921524P20Rik 4930449E07Rik 4933417K04Rik 5830442…
249	V$CDC5_01: cell division control protein 5	865	865	130	13320	1856	-3.3	0.0	0.23	0.0	0610009C03Rik 1100001A21Rik 1110011K10Rik 1110028E10Rik 1200008O12Rik 1500002M01Rik 1700001L23Rik 1700013H19Rik 1700095F04Rik 1810017F10Rik 2210415M20Rik 2310031L18Rik 2310061G07Rik 2310066N05Rik 2310067E08Rik 2410003C20Rik 2410004H02Rik 2410006F12Rik 2410030J07Rik 2410043F08Rik 2510015F01Rik 2600001J17Rik 2600017H08Rik 2600017J23Rik 2610019I03Rik 2610528M18Rik 2700050P07Rik 2700084L22Rik 2700091…
250	V$HNF4_DR1_Q3	789	789	206	12127	3049	-3.3	0.0	0.36	0.0	0610009C03Rik 1100001A21Rik 1110011K10Rik 1110028E10Rik 1200008O12Rik 1700001L23Rik 1700013H19Rik 1700095F04Rik 2310031L18Rik 2310061G07Rik 2310066N05Rik 2310067E08Rik 2410003C20Rik 2410006F12Rik 2410030J07Rik 2410043F08Rik 2510015F01Rik 2600001J17Rik 2600017J23Rik 2610019I03Rik 2610528M18Rik 2700050P07Rik 2810013E07Rik 2810418N01Rik 2810441C07Rik 2810475A17Rik 3110010F15Rik 4632413C14Rik 4921524…
251	V$PADS_C: Retroviral Poly A downstream element	259	259	736	3944	11232	-3.33	0.0	0.69	0.0	1110028E10Rik 1200008O12Rik 1500002M01Rik 2210415M20Rik 2410006F12Rik 2410030J07Rik 2410043F08Rik 2510015F01Rik 2600017J23Rik 2610019I03Rik 2610528M18Rik 2700084L22Rik 2810475A17Rik 4930449E07Rik 4933417K04Rik 5430413I02Rik 5830426I05Rik A630065K24Rik A930011F22Rik AA545217 AJ430384 Adamts8 Aebp2 Aig1 Aof2 Ap1s1 Arf1 Arg1 B3gnt3 B7h3 BC003940 BC006705 BC006933 BC021367 BC057552 Baiap1 Banf1 Bcl3 …
252	V$TAL1BETAE47_01: Tal-1beta:E47 heterodimer	63	63	932	836	14340	-3.34	0.0	1.88	0.81	0610009C03Rik 1200008O12Rik 1500002M01Rik 2310066N05Rik 2410030J07Rik 2810013E07Rik 2810418N01Rik 2810475A17Rik 4933417K04Rik 5430413I02Rik Adam8 Arf1 Artn BC037006 Banf1 Brca1 Camk1 Chfr Cks2 Cotl1 Crb3 Ddx10 Ddx39 Defb15 Egr1 Evpl Fance Fbxw11 Fgfbp1 Fzr1 Galnt3 Gas8 H2afz Hps4 Igsf4a Kifc3 Mad2l1 Mcm6 Mt2 Myo6 Nup155 Padi4 Pbx3 Plekha5 Prcp Prkr Ptpn2 Pum2 Pxn Rad51 Ranbp17 Rpl39 S100a16 Slc23…
253	V$COUP_01: COUP:HNF-4 heterodimer	142	142	853	2280	12896	-3.34	0.0	0.28	0.0	1110028E10Rik 2410043F08Rik 2810013E07Rik 3110010F15Rik 5830472H07Rik 9330161F08Rik Actl6a Adam8 Adar Aof2 Arl6ip1 Atpif1 Aurkb Axin1 B3gnt1 B3gnt3 Bbox1 Biklk Bnipl Brca1 Bst1 Car9 Catnbip1 Cbfb Ccdc2 Cdk2 Cdkn2b Cdyl Chfr Cic Ckap2 Ckap4 Clec4n Cml2 Crabp2 Ctgf Cxxc5 Cyba Cyp4f16 Dcbld1 Defb15 Dna2l Dsc2 Edg4 Edn2 Epha2 Eppk1 Espn Fbxo11 Fsip1 Fxyd6 Gdf15 Gemin6 Gjb4 Glg1 Gmeb1 Hace1 Hap1 Hebp2…
254	V$RSRFC4_Q2	16	16	979	354	14822	-3.35	0.0	0.05	0.0	Ampd2 Arhgef1 Brunol4 Catnbip1 Ccl3 Dnajc2 Evpl Hmgn1 Kifc3 Mki67 Pdk3 Phc1 Plk4 Sdc1 Tyro3 Ywhah
255	V$CDP_02: transcriptional repressor CDP	15	15	980	146	15030	-3.39	0.0	2.64	1.42	2410030J07Rik Cyba Ddx41 Galnt10 Hap1 Hs2st1 Kcnd2 Metap1 Msln Msr1 Nup155 Pcbp4 Poldip3 Rfwd3 Snrp1c
256	V$AP1_C: AP-1 binding site	188	188	807	2846	12330	-3.43	0.0	0.76	0.01	1500002M01Rik 1700095F04Rik 1810017F10Rik 2310061G07Rik 2310066N05Rik 2310067E08Rik 2700084L22Rik 2810441C07Rik 4632413C14Rik 5830442J12Rik 5830472H07Rik 9330161F08Rik AA545217 AI256711 Adam8 Adamts8 Aig1 Arg1 Arl6ip1 Arrdc1 B4galt3 B7h3 BC006933 BC025076 BC037006 Banp Bicd1 Brca1 Bub1b C1qb C1qdc1 C430014D17Rik Cacnb3 Cadps2 Car9 Catnbip1 Cbx1 Ccl4 Ccna2 Ccnl1 Cdca4 Cdyl Cebpb Chek1 Ckap2 Clec4e…
257	V$DR3_Q4: direct repeat 3	145	145	850	2130	13046	-3.44	0.0	1.1	0.23	1700013H19Rik 2210415M20Rik 2610019I03Rik 6820428D13 9330161F08Rik 9830165K03Rik A630065K24Rik AI256711 Adam8 Adar Adcy7 Arg1 Arhgef1 Arhgef16 B4galt3 BC003940 BC004022 BC026744 BC031407 Bicd1 Brpf1 Cald1 Camsap1 Capn10 Casp7 Ccl12 Cdc25b Cdc42bpa Cdc42ep3 Cdk2ap1 Cherp Chx10 Cilp2 Cklfsf7 Cklfsf8 Cks2 Clec4d Cml2 Col16a1 Cpsf4 Csnk2a2 Cyr61 D2Bwg0891e Ddx41 Dnclc1 Dsc2 Dscr1l2 Dsg2 E430021N18Rik…
258	V$NFE2_01: NF-E2 p45	145	145	850	2153	13023	-3.49	0.0	0.96	0.13	1500002M01Rik 1810017F10Rik 2410003C20Rik 2610019I03Rik 2700084L22Rik 2810441C07Rik 4632413C14Rik AA545217 AI256711 Adam8 Apc2 Arg1 Arhgef16 Arl6ip1 Arrdc1 Atp6v1g1 B4galt3 B7h3 BC006933 BC037006 Banp Brca1 C1qb Cacnb3 Car9 Casp7 Ccl4 Ccnl1 Cdc5l Cdca4 Cdk2ap1 Cdyl Cenph Chek1 Cipp Ckap4 Clec4e Crabp2 Cxcl5 Cxxc5 Cyp4f16 DXImx40e Dbccr1 Dbn1 Dsc2 Dsg2 Ecm1 Edg4 Efhd2 Fntb Gfra1 Gjb4 Gmip Gpc1 Gpr…
259	V$CAAT_C: Retroviral CCAAT box	12	12	983	110	15066	-3.49	0.0	2.63	1.42	1110011K10Rik Ascc2 Cdkn2d Crabp2 Cyr61 Ddx39 Ect2 Hdac6 Mpeg1 Pold2 Rpa2 Solt
260	V$ZID_01: zinc finger with interaction domain	149	149	846	2237	12939	-3.51	0.0	0.83	0.07	1200008O12Rik 1700095F04Rik 2310061G07Rik 2410030J07Rik 6820428D13 AW494914 Anpep Anxa9 Ap4m1 Api5 Arhgef5 Aurka B3gat3 B3gnt1 BC006705 BC006933 BC025076 BC037006 Bard1 Bcl2l11 Bcl9 Brd3 Brpf1 Bst1 Bub1b C1qb C430014D17Rik Capn10 Car9 Cbll1 Ccna2 Ccnl1 Cdca7 Cenph Chek1 Chic2 Chx10 Ckap4 Clec4n Col16a1 Ctss Defb15 Dnalc4 Dnclc1 E430021N18Rik Ecm1 Edg4 Edil3 Edn2 Efhd2 Efnb1 Eif2b2 Emb Enpp1 Eppb9…
261	V$MYCMAX_01: c-Myc:Max heterodimer	4	4	991	138	15038	-3.52	0.0	0.02	0.0	Gmeb1 Nup93 Plxnb2 Tesk2
262	V$AP4_01: activator protein 4	92	92	903	1310	13866	-3.52	0.0	1.32	0.38	1110028E10Rik 2510015F01Rik 2810418N01Rik 2810441C07Rik 4930449E07Rik Adam8 Arhgef1 Arhgef5 B3gnt3 Bard1 Bhlhb3 Brrn1 Bub1b Casp7 Cbll1 Ccdc5 Ccl12 Ccne2 Cd2ap Cdca5 Cfl1 Chi3l3 Cic Cklfsf7 Col4a6 Cpe D2Bwg0891e D3Ertd250e Ddr1 Dlg7 Dnalc4 Espn Fanca Fbln2 Fignl1 Frk Fsip1 Fxyd6 Fzr1 Gcn5l2 Gdf15 Grb7 Hat1 Hoxc13 Itgax Junb Katnb1 Kcna4 Khdrbs1 Kpna2 Lsm5 Lxn Man2a1 Marveld2 Mbtd1 Mclc Mesp2 Mfap…
263	V$YY1_02: Yin and Yang 1	109	109	886	1582	13594	-3.54	0.0	1.16	0.28	1110011K10Rik 2310067E08Rik 2600017J23Rik 2810013E07Rik 2810475A17Rik 4921524P20Rik 5930412E23Rik Armcx2 Arrdc1 Asf1b B4galt3 BC006705 Bcl3 Birc5 Bnipl Brca1 C430014D17Rik Cdc5l Celsr1 Chfr Col11a1 Col9a3 Ctgf Dcbld1 Dcps Dsc2 Dvl2 Egr1 Espn Exo1 Fance Fbxl8 Fliih Gas8 Gdf15 Ggta1 Gmnn Grb2 Hmga1 Ier5l Ilf3 Kif20a Kif4 Krt2-7 Marveld2 Mcm5 Mcm7 Mesp2 Mglap Msi2h Ncoa5 Nelf Nfya Nfyb Oact1 Pak3 Pb…
264	V$NFKAPPAB65_01: NF-kappaB (p65)	51	51	944	889	14287	-3.54	0.0	0.16	0.0	1700095F04Rik 2310067E08Rik 2600001J17Rik 2810441C07Rik Apc2 Api5 BC017634 Birc5 Ccnl1 Cdc5l Cdc7 Cstf2 Cxcl1 Cxcl5 D3Ertd250e Dusp6 Edg4 Elf3 Exo1 Fbxw11 Fntb Gcnt1 Gtse1 Irg1 Kif22 Lsm4 Mbtd1 Mmp14 Mt2 Ncor2 Nfya Nfyb Nrarp Pask Pbk Pbp2 Pde9a Pfdn1 Plk4 Rbm19 Rfc3 Rhoc Scin Snx12 Tlr3 Tuft1 Uhrf1 Unc5c Usp18 Zfp101 Zfp7
265	V$E47_02: E47	142	142	853	2193	12983	-3.55	0.0	0.55	0.0	1700013H19Rik 2410030J07Rik 2510015F01Rik 2600017J23Rik 2700050P07Rik AA545217 Aig1 Anxa9 Apc2 Arl6ip1 Armcx2 Arrdc1 B3gat3 B3gnt1 B4galt6 BC003236 BC017634 BC025076 Bhlhb3 Brca1 Bub1b C1qb Ccdc5 Cenpf Chi3l3 Cic Cklfsf8 Cldn3 Col16a1 Col9a3 Crb3 DXImx40e Ddx41 Diap3 Dlg7 Dnajc9 Ect2 Eif2b2 Epha2 Eppk1 Fbln2 Fzr1 G630055P03Rik Gabrp Gad1 Gjb4 Gltp Gpc1 Gps2 Grb7 H2afz Hap1 Hip1r Hmgn2 Hps4 Ifi44 …
266	V$ARNT_02: AhR nuclear translocator homodimers	41	41	954	524	14652	-3.55	0.0	1.87	0.81	6820428D13 Acvr1b Aurka BC026744 Crb3 Cyba D11Ertd707e DXImx40e Ddx39 Diap3 Dnajc2 Dvl2 Edg4 Eppb9 Fanca Foxm1 Gps2 H2afz Hnrpm Ilf3 Jmjd2b Lman1l Mt2 Mxd3 Ngfrap1 Orc6l Pdcd6ip Pip5k1b Prkg2 Ptprs Ralgds Ris2 Rpa1 S100a6 Sgol1 Slc25a13 Snx16 Stmn1 Suv39h2 Tubb5 Ubap2
267	V$NFKAPPAB_01: NF-kappaB	140	140	855	2152	13024	-3.56	0.0	0.59	0.0	1700001L23Rik 1700095F04Rik 2600017J23Rik 3110010F15Rik 4933424N09Rik AI256711 Adcy7 Agc1 Ampd2 Ap4m1 Apc2 Ascc2 Bcl3 Birc5 Bnipl Brpf1 C1galt1 Cacnb3 Calm2 Ccdc5 Ccnl1 Cdc2a Cdc7 Cklfsf7 Clec4e Col16a1 Coro1c Crlf1 Cstf2 Ctgf Cxcl1 Cxcl5 D3Ertd250e Ddx10 Dlg7 Dnmt3a Dsc2 Dusp6 Edg4 Efna1 Elf3 Enpp1 Exo1 Fzr1 Gcnt1 Gjb4 Gpr87 Gtse1 H1fx H2afy Ifit2 Igsf9 Il23a Inhbb Irf1 Irx1 Khdrbs1 Kif23 Lbr Lg…
268	V$AR_03: is recognized by androgen reseptor	25	25	970	292	14884	-3.59	0.0	2.11	1.0	0610009C03Rik Brca1 Bub1b C1qb Ccdc2 Cdca1 E030034P13Rik Egr1 Gtf3c2 Irx5 Mthfd2 Paxip1 Pdxp Plekha7 Ppfia4 Prcp Psma5 Pycard Rad51 Rfc3 Rpl37a Tceb2 Tmem40 Tyro3 Xpo1
269	V$NERF_Q2: new ets-related factor 1a	56	56	939	760	14416	-3.61	0.0	1.55	0.57	2410004H02Rik 3110010F15Rik 9330161F08Rik Arc B3gat3 B3gnt1 C1qb C1qdc1 Cxcr4 Egr1 Fbxo11 Galnt10 Galnt2 Ggta1 Grb7 H1fx Hmgn1 Junb Krt1-14 Lman1l Ltk Man2a1 Msh3 Nedd4l Nelf Nfya Nrarp Nup133 Pkmyt1 Pkp3 Prkx Pura Rbm19 Ris2 Rln1 Rps10 Scx Sept2 Sertad1 Sf3b1 Slc19a2 Slc27a3 Sms Srebf2 Stk24 Suz12 Tagln2 Tceb2 Terf1 Tfb1m Tle6 Traip Tusc3 Txn1 Usp43 Vax2
270	V$NFKB_Q6: NF-kappaB	124	124	871	1906	13270	-3.61	0.0	0.6	0.0	1700001L23Rik 2410003C20Rik 2600017J23Rik 2810013E07Rik 3110010F15Rik 5430413I02Rik A930011F22Rik AI256711 Adamts8 Adcy7 Ampd2 Api5 Ascc2 B3gnt3 BC037006 Bcl3 Birc5 Brpf1 C1galt1 Cacnb3 Calm2 Ccdc5 Ccnl1 Cdc7 Cfl1 Chc1 Chx10 Cklfsf7 Coro1c Crlf1 Cstf2 Ctgf Cxcl1 Cxcl5 D3Ertd250e D5Ertd708e Ddx10 Dlg7 Dsc2 Edg4 Efhd2 Efna1 Enpp1 Gabrp Gcnt1 Gpc1 Gtse1 H1fx H2afy Hmgb2 Hmmr Hoxc13 Ifit2 Il17re Jup …
271	V$AR_01: androgen receptor	81	81	914	1162	14014	-3.65	0.0	1.18	0.29	0610009C03Rik 2410004H02Rik 2810475A17Rik 5830426I05Rik Anxa3 Banp Brca1 Bub1b C1qb Casp7 Ccdc2 Cdca1 Cdca5 Cdk2ap1 Chl1 Chx10 Cks2 Clec4e Dcbld1 Dcps Dlgh3 Dsc2 E030034P13Rik Egr1 Exo1 F2rl1 Fance Fgfbp1 Glg1 Gpsm2 Gsg2 Gtf3c2 H2afx Hs2st1 Irf1 Irx1 Irx2 Irx5 Junb Krt2-7 Lgtn Lsm5 Mcm5 Mthfd2 Nek2 Nfyb Ngef Nup210 Ovol1 Paxip1 Pbk Pdxp Pim2 Ppfia4 Pqbp1 Prcp Prdx4 Psma5 Ptk2b Pycard Rad51 Rbmx2 …
272	V$PAX_Q6	958	958	37	14513	663	-3.66	0.0	1.68	0.66	0610009C03Rik 1100001A21Rik 1110011K10Rik 1110028E10Rik 1200008O12Rik 1500002M01Rik 1700001L23Rik 1700013H19Rik 1700095F04Rik 1810017F10Rik 2210415M20Rik 2310031L18Rik 2310061G07Rik 2310066N05Rik 2310067E08Rik 2410003C20Rik 2410004H02Rik 2410006F12Rik 2410030J07Rik 2410043F08Rik 2510015F01Rik 2600001J17Rik 2600017H08Rik 2600017J23Rik 2610019I03Rik 2610528M18Rik 2700050P07Rik 2700084L22Rik 2700091…
273	V$HOX13_01: Hox-1.3	20	20	975	225	14951	-3.69	0.0	2.12	1.0	2410030J07Rik 9830165K03Rik Bcl2l11 Cbll1 Cxxc5 Cyp4f16 Lgals3 Msh3 Msh6 Mx2 Myo6 Pde9a Ppp1r8 Prkx Rab27b Rpa2 Sh3bgrl3 Smarca3 Spata6 Tm4sf1
274	V$AR_Q2: androgen receptor	51	51	944	866	14310	-3.71	0.0	0.23	0.0	0610009C03Rik 2600017H08Rik 5830472H07Rik AI851464 Adcy7 Axin1 Bbox1 Brca1 C1qb Ccdc2 Cdc20 Cdc25c Cdca4 Cdkn2d Chc1 Cklfsf8 Cryba4 Dcps Dusp6 E030034P13Rik Ect2 Egr1 Eif2b2 Epha2 Gbl Gpc1 Grb2 Gsg2 Gtf3c2 H2afy Hist1h1e Igsf4a Mcm5 Mthfd2 Nek2 Paxip1 Prcp Psma5 Rfc3 Rhod Sh3bp1 Tacstd1 Tceb2 Tcof1 Tubb5 V1ra4 Xpo1 Ywhaz Zfp111 Zfp212 Zfp239
275	V$SREBP1_01: sterol regulatory element-binding protein 1	43	43	952	571	14605	-3.72	0.0	1.57	0.57	4632413C14Rik 6820428D13 Atp6v1g1 Aurka BC003940 Blm Cebpb Col9a3 Cpe Crb3 Cyba Defb15 Diap3 Dvl2 Fanca Foxm1 Foxp1 Gabrp Gps2 Hmgb2 Hnrpm Hoxc13 Ilf3 Irf7 Itgax Ngfrap1 Paxip1 Pdcd6ip Pip5k1b Pld3 Ptbp1 Ris2 Sgol1 Slc29a3 Smc6l1 Snx16 Srebf2 Tera Trip13 Tubb5 Tubgcp3 Tulp3 Ubap2
276	V$EGR1_01: Egr-1/Krox-24/NGFI-A immediate-early gene product	15	15	980	157	15019	-3.73	0.0	2.21	1.08	Catnbip1 Cdc7 Cilp2 D2Bwg0891e D5Ertd708e Edn2 Fbn2 Igsf8 Ilf3 Kif23 Mclc Ppox Pura Rasal1 Tbc1d10
277	V$SRF_Q6: serum response factor	59	59	936	966	14210	-3.79	0.0	0.32	0.0	1110011K10Rik 9330161F08Rik Abcg1 Anpep Apc2 Arc Arf1 Arhgef5 Btbd3 C1qb Cald1 Cml2 Cxcl5 Ddost Fbxo11 Fhl2 Gatm Gltp Gmeb1 Gtf3c5 Hebp2 Hist1h1e Khdrbs3 Kifc3 Mansc1 Mfap3 Mlp Mybl2 Ngfrap1 Nup107 Padi2 Paxip1 Pbp2 Pcbp4 Pkmyt1 Prcp Ptger4 Ptpn21 Rbl1 Rbm3 Rgs19ip1 Rpusd1 Sdc1 Serpine2 Slc35b1 Slc41a2 Slfn4 Spag5 Sppl3 Tacstd1 Tada3l Usp18 V1ra4 Vangl1 Wiz Wnt10a Wwtr1 Xpo1 Zfp7
278	V$EVI1_03: ectopic viral integration site 1 encoded factor	1	1	994	71	15105	-3.82	0.0	0.01	0.0	Cald1
279	V$HFH4_01	39	39	956	521	14655	-3.82	0.0	1.47	0.51	2700091N06Rik B7h3 Catnbip1 Cbx1 Cdc5l Cdyl Cxcl1 D3Ertd250e Depdc1a Gfm2 Gfra1 Gga1 Hnrpab Hps4 Ier5 Irf7 Katnb1 Kcna4 Krt1-14 Ndrg1 Nol5 Nutf2 Pld3 Ppil5 Prim1 Rfc3 Rfc5 Rfwd3 Rgnef Rnf7 Rsnl2 Shmt2 Slc5a8 Tacstd1 Tceb2 Tcof1 Tera Uhrf1 Wdr4
280	V$MEIS1AHOXA9_01: Meis-1a:HOXA9 heterodimeric binding	6	6	989	164	15012	-3.83	0.0	0.05	0.0	Cdc5l Dpysl5 Lad1 Myo6 Senp1 Tjp4
281	V$FOXO1_02: fork head box O1	57	57	938	926	14250	-3.84	0.0	0.35	0.0	2310066N05Rik 9330161F08Rik Acvr1b Ap4m1 Apon Bcl2l11 Bhlhb3 Bicd1 Brd3 Bst1 Ccnc Cenpf Cklfsf7 Cml2 Ctgf Cyr61 Diap3 Dnajc2 Ect2 Efna1 Fsip1 Grb2 Hdgfrp2 Hist1h2ao Hr Igsf4a Insr Jub Kif20a Lmnb2 Marveld2 Mast2 Mfap3 Msh2 Myo6 Nek1 Nusap1 Paxip1 Pdlim2 Phtf1 Pip5k1b Pla2g7 Pml Pof1b Pou2f1 Ppil5 Rbm4 Rpa1 Sfxn3 Sin3a Smc6l1 Snx12 Socs5 Stmn1 Taf5l Tera Tpd52
282	V$CLOX_01: Clox	15	15	980	311	14865	-3.85	0.0	0.1	0.0	2410030J07Rik Cyba Galnt10 Hap1 Hs2st1 Kcnd2 Metap1 Msln Msr1 Pcbp4 Pip5k1b Plekha5 Poldip3 Rfwd3 Snrp1c
283	V$T3R_01: viral homolog of thyroid hormone receptor alpha1	21	21	974	402	14774	-3.86	0.0	0.14	0.0	Arhgef16 Camsap1 Cdc25b Cdc6 D11Ertd707e Fignl1 Hrh3 Il23a Mx2 Myo6 Nppb Opn4 Plxnb2 Rasal1 Rnf110 Rpl37a Sfn Tagln2 Tradd Wdr21 Wiz
284	V$E4F1_Q6	33	33	962	433	14743	-3.88	0.0	1.5	0.53	1200008O12Rik 2700050P07Rik 4930449E07Rik 9830165K03Rik A630065K24Rik Calm2 Cdca5 Cyr61 Dcbld1 Dtymk Foxq1 Hmgcr Nup133 Orc1l Pdk3 Psma5 Rad51ap1 Rad51c Rasal1 Riok2 Rnps1 Slc15a3 Spata6 Spesp1 Tfdp1 Tinf2 Traip Trpc2 Ubap2 Wbp5 Wdr1 Xpnpep1 Zfp276
285	V$MEF3_B: MEF-3	25	25	970	460	14716	-3.9	0.0	0.17	0.0	1110011K10Rik Arhgef16 BC003940 Bicd1 C1qa Catnbip1 Cks1b Crb3 Elf3 Eps8l2 Fgfbp1 Fignl1 Frk Gcnt1 Kcna4 Lman1l Nutf2 Pole2 Rgnef Sec14l2 Sh3bgrl2 Slc16a2 Slc23a3 Slc25a13 Tjp2
286	V$FREAC2_01: Fork head RElated ACtivator-2	61	61	934	956	14220	-3.91	0.0	0.5	0.0	2310066N05Rik 5830426I05Rik 6720485C15Rik 9330161F08Rik Acvr1b Adam8 Anxa3 Apon Aurkb Bard1 Bcl2l11 Brd3 Bst1 Cbll1 Ccna2 Ccnc Cdca1 Cenpf Cipp Cklfsf7 Cldn23 Ctgf Cyr61 Dbccr1 Dnajc2 Dusp6 Efna1 Grb2 Hdgfrp2 Hist1h2ao Hr Igsf4a Igsf8 Jub Kif20a Lmnb2 Marveld2 Mast2 Mfap3 Myo6 Nek1 Nusap1 Paxip1 Pdlim2 Pip5k1b Pla2g7 Pml Pof1b Pou2f1 Rbp1 Rpa1 Sfxn3 Sin3a Slc23a3 Smc6l1 Stmn1 Taf5l Tera Tipin Tpd…
287	V$PR_02: is recognized by progesterone receptor	50	50	945	802	14374	-3.96	0.0	0.42	0.0	0610009C03Rik Bicd1 Brca1 Brrn1 Bub1b C1qb Ccdc2 Cdca1 Cdca4 Cpe Dsc2 E030034P13Rik Egr1 Fzr1 Gtf3c2 Irf1 Irx5 Itgax Kif20a Kpna2 Krt1-14 Ltap Msr1 Mthfd2 Mx2 Paxip1 Pdlim4 Pdxp Plekha5 Pole2 Ppfia4 Ppox Prcp Psma5 Pum2 Rad51 Rbp1 Rfc3 Rnf7 Rpl37a Rrm1 Sfxn3 Snrpg Stac2 Tceb2 Tenc1 Tmem40 Trip13 Xpo1 Zfp276
288	V$IRF1_01: interferon regulatory factor 1	26	26	969	331	14845	-3.96	0.0	1.55	0.57	2810475A17Rik Anxa3 Cadps2 Cml2 Dsc2 Foxp1 Fzr1 Ifi44 Irg1 Kifc3 Ngfrap1 Oasl1 Otoa Pi4k2b Ptx3 Sdccag33 Slc23a3 Slc25a24 Slfn4 Spata6 Tex15 Tgif Tjp2 Tnfsf10 Tuft1 Zfp239
289	V$ICSBP_Q6	52	52	943	818	14358	-3.97	0.0	0.5	0.0	2700091N06Rik 2810013E07Rik AJ430384 Arhgef16 Ash2l BC004022 BC014795 Bard1 Cadps2 Ccl12 Ccnc Cml2 Dna2l Edil3 Exo1 Gbl Gdf15 Hoxc13 Ifi44 Irf7 Jub Khdrbs1 Kif22 Mpeg1 Mx2 Nfyb Nono Oasl1 Pdcd1 Pi4k2b Pkp3 Pml S100a11 Sdccag33 Slc15a4 Slc25a24 Slfn4 Smc6l1 Snx12 Spata6 Ssx2ip Tctex1 Tgif Tinf2 Tjp2 Tmem9 Tnfsf10 Tnnt2 Top2a Usp21 Xpnpep1 Xpo1
290	V$FOXO4_02: fork head box O4	32	32	963	428	14748	-3.99	0.0	1.35	0.4	2310066N05Rik Ap4m1 Bcl2l11 Bicd1 Brd3 Ccnc Cml2 Ctgf Efna1 Fsip1 Hdgfrp2 Hist1h2ao Hr Igsf4a Insr Kif20a Lmnb2 Marveld2 Mfap3 Msh2 Myo6 Pip5k1b Pla2g7 Pml Pof1b Pou2f1 Sfxn3 Socs5 Stmn1 Taf5l Tera Tpd52
291	V$HNF4_01_B: Hepatocyte nuclear factor 4	35	35	960	588	14588	-4.02	0.0	0.3	0.0	2410043F08Rik 5430413I02Rik 9830165K03Rik B3gnt1 B3gnt3 Biklk Cbll1 Cipp Cyba Dscr1l2 Dusp6 Edn2 Foxq1 Gdf15 Glg1 Grb7 Ikbkap Krt2-7 Mansc1 Mlp Msln Mx2 Myo9b Osbpl10 Pcbp4 Pxn Rbl1 Rnf7 Slc29a1 Slc29a3 Suv39h1 Tmem9 Tnfsf10 Tnnt2 Vps16
292	V$MAX_01: Max	43	43	952	624	14552	-4.04	0.0	0.92	0.12	1700013H19Rik 2410043F08Rik Ampd2 Atp6v1g1 BC003940 Cpe Crb3 Cxxc5 Diap3 Eppb9 Fanca Gmeb1 Gps2 Hdgf Ilf3 Kif11 Lamr1 Lman1l Lxn Mast2 Mcm2 Misc12 Mns1 Mt2 Otoa Pdcd6ip Perp Pip5k1b Plxnb2 Pola1 Ptbp1 Ptprs Riok2 Rpa1 S100a11 S100a4 Sgol1 Slc16a3 Stmn1 Tesk2 Thoc4 Tubb5 Ubap2
293	V$ISRE_01: interferon-stimulated response element	20	20	975	246	14930	-4.06	0.0	1.58	0.57	Ash2l Bard1 Cadps2 Cml2 Gdf15 Ifi44 Kif22 Mx2 Nfyb Oasl1 Pdcd1 Pml Slco1a5 Slfn4 Smc6l1 Spata6 Ssx2ip Tctex1 Tnfsf10 Usp18
294	V$NFKB_C: NF-kappaB binding site	37	37	958	525	14651	-4.07	0.0	1.03	0.17	2410003C20Rik Adamts8 Bcl3 Birc5 C1galt1 Ccnl1 Cdc7 Cxcl1 Cxcl5 D3Ertd250e Dsc2 Edg4 Efhd2 Gcnt1 Gtse1 Hmgb2 Kif23 Lsm4 Mbtd1 Ncor2 Olfr69 Pafah1b3 Pbp2 Phtf1 Pkp3 Rbm19 Rfc3 Rhoc Sdc1 Sin3a Sos1 Sult2b1 Tlr3 Tm4sf9 Unc5c Wnt10a Wnt7b
295	V$NFKAPPAB50_01: NF-kappaB (p50)	41	41	954	655	14521	-4.08	0.0	0.45	0.0	2410030J07Rik Agc1 Bard1 Bhlhb3 Bnipl Cdk2ap1 Col16a1 Dnmt3a Dvl2 Ecm1 Elf3 Exo1 Foxc1 Fzr1 Gch1 Gjb3 Gmip Gpr87 Hmgn2 Ifit2 Il23a Irf1 Lgtn Mbtd1 Mrpl28 Ncor2 Nedd4l Padi2 Pwp2h Pycard Rgs20 Slbp Slc5a8 Socs3 Spnb3 Tacstd1 Tead3 Tjp4 Tpx2 Tubb6 Wdr21
296	V$HNF4_01: hepatic nuclear factor 4	957	957	38	14565	611	-4.09	0.0	0.88	0.09	0610009C03Rik 1100001A21Rik 1110011K10Rik 1110028E10Rik 1200008O12Rik 1500002M01Rik 1700001L23Rik 1700013H19Rik 1700095F04Rik 1810017F10Rik 2210415M20Rik 2310031L18Rik 2310061G07Rik 2310066N05Rik 2310067E08Rik 2410003C20Rik 2410004H02Rik 2410006F12Rik 2410030J07Rik 2410043F08Rik 2510015F01Rik 2600001J17Rik 2600017H08Rik 2600017J23Rik 2610019I03Rik 2610528M18Rik 2700050P07Rik 2700084L22Rik 2700091…
297	V$NFMUE1_Q6	33	33	962	547	14629	-4.11	0.0	0.35	0.0	2810475A17Rik 4921524P20Rik 5930412E23Rik Brd3 Cdc20 Dsc2 Gdf15 Hmga1 Man2a1 Mcm5 Nfatc2ip Nfya Pard3 Pkp3 Plxnb2 Poldip3 Ppp1r8 Ptbp1 Rad1 Rfwd3 Rpa2 Sdccag33 Sept2 Sin3a Spnb3 Stag1 Stk24 Suv39h1 Suv39h2 Tceb2 Tcf7 Usp21 Zcchc8
298	V$POU3F2_01	1	1	994	65	15111	-4.11	0.0	0.02	0.0	Ezh2
299	V$GRE_C: Glucocorticoid response element	35	35	960	565	14611	-4.14	0.0	0.42	0.0	2600017H08Rik 5830426I05Rik Bicd1 Brca1 Bub1b C1qb Ccdc2 Cdca1 Gsg2 Hs2st1 Irf1 Irx1 Itgax Krt2-7 Lgals3 Lsm5 Mx2 Myo9b Ovol1 Padi4 Paxip1 Pbp2 Pdxp Ppfia4 Prcp Ptk2b Rad51 Rnf7 Sca7 Sfxn3 Tacstd2 Tead4 Tgif Trim47 Wdr21
300	V$FREAC4_01: Fork head RElated ACtivator-4	14	14	981	160	15016	-4.14	0.0	1.69	0.66	5830426I05Rik 9330161F08Rik Brrn1 Cenpf Ctgf Fsip1 Igsf4a Kif20a Marveld2 Pof1b Rpa1 Ssx2ip Stat6 Vrk1
301	V$MAF_Q6	31	31	964	437	14739	-4.17	0.0	1.02	0.17	2310067E08Rik 3110010F15Rik BC022641 Baiap1 Cdc5l Cdc6 Cdca7 Efnb1 Epha2 Foxc1 Gabrp Galnt3 Hps4 Ifit1 Igsf8 Itgax Lad1 Misc12 Pbx1 Rad51c S100a4 Scx Slco1a6 Solt Tagln2 Tbc1d10 Tm4sf1 Trip13 Usp43 Vangl1 Zfp239
302	V$SRF_C: serum response factor	31	31	964	502	14674	-4.19	0.0	0.42	0.0	1110011K10Rik 2810418N01Rik 9330161F08Rik Arc Arhgef5 Btbd3 C1qb Cald1 Capn10 Cipp Crb3 Dna2l Fhl2 Gtf3c5 Hist1h1e Hnrpm Khdrbs3 Nol5 Nono Nup107 Pkmyt1 Ptger4 Sdc1 Slfn4 Spag5 Sppl3 Tuft1 Wwtr1 Ywhah Zfp422 Zfp7
303	V$MEIS1BHOXA9_02: Meis-1b:HOXA9 heterodimeric binding	15	15	980	178	14998	-4.2	0.0	1.56	0.57	2610528M18Rik BC057552 Cdc5l Cpe DXImx40e Enpp1 Gemin6 H2afz Ms4a11 Ms4a6d Msi2h Myo6 Nusap1 Tex15 Tjp4
304	V$OCT1_07: octamer factor 1	10	10	985	212	14964	-4.21	0.0	0.12	0.0	2600017H08Rik Clec4d Exo1 Hmgn1 Nedd4l Nrf1 Pura Skp2 Tcof1 Zswim6
305	V$COUP_DR1_Q6	27	27	968	448	14728	-4.22	0.0	0.36	0.0	4632413C14Rik Adar Crabp2 Cyba Cyp4f16 Edn2 Epha2 Eppk1 Fxyd6 Hebp2 Hr Irg1 Man2a1 Oasl1 Ocln Osbpl10 Pold1 Prss18 Ptger4 Pxn Ranbp17 Ranbp3 Rbl1 Suv39h1 Tagln2 Tlr3 Tnnt2
306	V$CHX10_01	23	23	972	397	14779	-4.22	0.0	0.29	0.0	Anxa3 Arid5a B7h3 Brd3 Cklfsf8 Cks2 Cldn23 Ctdp1 Dna2l Fxyd6 Mllt10 Ovol1 Phf19 Pip5k1b Pou2f1 Prim2 Sh3bgrl2 Slc25a2 Snx16 Sos1 Tex12 Txn1 Ywhaz
307	V$STAT5B_01: signal transducer and activator of transcription 5b	17	17	978	312	14864	-4.24	0.0	0.22	0.0	4921524P20Rik Agc1 Ccnb2 Emb Gps2 H2afx Hist1h1e Hmgb2 Kif22 Lrig1 Mbtd1 Pbk Slc16a3 Socs3 Tulp3 Whsc2 Wnt10a
308	V$OCT1_01: octamer factor 1	30	30	965	447	14729	-4.26	0.0	0.74	0.0	Aurkb Bbox1 Cdca7 Clec4n Col4a6 Ddx10 Dnmt1 Efna1 Elf3 Espn Esrrg Exo1 Fntb H2afv H3f3b Nfatc2ip Nrarp Pim2 Polr2j Pura Pwp2h Rab4b Rln1 Skp2 Srebf2 Stac2 Tera Tnfsf10 Zfp111 Zswim6
309	V$FXR_IR1_Q6	6	6	989	148	15028	-4.26	0.0	0.09	0.0	Cdca4 Kctd1 Magoh Pdk3 Phtf1 Rai14
310	V$PBX1_02: homeo domain factor Pbx-1	12	12	983	238	14938	-4.27	0.0	0.16	0.0	2700084L22Rik Dnajc9 Gtf2h4 Kif22 Lgals3 Mesp2 Papss1 Pygo2 Slc15a1 Snx12 Suv39h1 Tec
311	V$PR_01: high affinity binding sites for progesterone receptor	20	20	975	263	14913	-4.27	0.0	1.23	0.33	0610009C03Rik Bub1b C1qb Cdca1 Glg1 Gtf3c2 Irx5 Krt1-14 Mthfd2 Paxip1 Pbp2 Pdxp Prcp Ptprs Pwp2h Rad51 Rbm14 Rod1 Rrm1 Tceb2
312	V$HEN1_01: HEN1	21	21	974	362	14814	-4.28	0.0	0.3	0.0	2700084L22Rik 2810475A17Rik Adam8 Adar B4galt3 Capn10 Cfl1 Fbln2 Ier5l Khdrbs1 Mrpl28 Pdlim2 Rgnef Serpine2 Solt Spata6 Tenc1 Tinf2 Ube2c Usp21 Zc3hdc1
313	V$FOXO3_01: fork head box O3	25	25	970	358	14818	-4.31	0.0	0.89	0.1	Ap4m1 Bcl2l11 Bicd1 Brd3 Ccnc Ctgf Efna1 Hdgfrp2 Hist1h2ao Hr Igsf4a Kif20a Marveld2 Mfap3 Myo6 Pip5k1b Pml Pof1b Pou2f1 Sfxn3 Socs5 Stmn1 Taf5l Tera Tpd52
314	V$CDPCR3_01: cut-like homeodomain protein	23	23	972	382	14794	-4.32	0.0	0.38	0.0	2610528M18Rik Acvr1b Cdc2a Cenpf Cklf Ctss Dut Efna1 Kif18a Luzp1 Mcm3 Mesp2 Nfyb Pip5k1b Slc15a1 Smc6l1 Spesp1 Stac2 Suv39h1 Tgif Tjp4 Tusc3 Txnl1
315	V$RP58_01: 58 KDA repressor protein	26	26	969	385	14791	-4.33	0.0	0.75	0.01	Arf1 Ash2l Aurka Brca1 Ccl8 Crb3 Ctss Cxxc5 DXImx40e Ddost Dnmt1 Dpysl5 Esrrg Galnt10 Glg1 Gpsm2 Nqo1 Pip5k1b Scml4 Sema4d Socs3 Timm17b V1ra4 Wdr21 Xpo1 Zfp212
316	V$FXR_Q3	14	14	981	260	14916	-4.36	0.0	0.22	0.0	1700001L23Rik Arhgef1 Cbfb Col11a1 Cxxc5 Efhd2 Klf12 Mx2 Ncor2 Nppb Pdk3 Rai14 Rbm4 Sin3a
317	V$R_01: Epstein-Barr virus transcription factor R	17	17	978	222	14954	-4.36	0.0	1.19	0.3	Ap4m1 BC017634 BC025462 Banf1 Ctdp1 Cyr61 Ddx41 Fgfbp1 Fxyd6 Hnrpm Mcm7 Mns1 Plxnb2 Rnf2 Shmt2 Slk Snx16
318	V$DEAF1_02	22	22	973	354	14822	-4.39	0.0	0.46	0.0	Ccnl1 Cxcl1 Cxcl16 Eif2b2 Gad1 Gmnn Hmgn1 Map4k4 Mclc Mllt10 Msh3 Nup210 Pik3r2 Pole3 Rbl1 Rbm19 Rbmxrt Sart3 Sppl3 Tfb1m Txn1 Unc5c
319	V$HEN1_02: HEN1	14	14	981	176	15000	-4.41	0.0	1.27	0.36	2810475A17Rik B4galt3 Cfl1 Fbln2 Khdrbs1 Mrpl28 Pdlim2 Rad51ap1 Serpine2 Solt Spata6 Tinf2 Ube2c Usp21
320	V$POLY_C: Retroviral Poly A signal	17	17	978	227	14949	-4.42	0.0	1.1	0.23	Bard1 Ccne2 Col11a1 Cxxc5 D11Ertd707e Dtymk Edg4 Edil3 H2afx Nfatc2ip Nutf2 Pafah1b3 Phc1 Pum2 Rad1 Sf3b1 Slc35b1
321	V$LXR_DR4_Q3	3	3	992	93	15083	-4.44	0.0	0.06	0.0	Crb3 Mki67 Sp4
322	V$SREBP1_02: sterol regulatory element-binding protein 1	3	3	992	92	15084	-4.48	0.0	0.06	0.0	1810017F10Rik Fxyd6 Tbc1d10
323	V$POU3F2_02	4	4	991	106	15070	-4.52	0.0	0.09	0.0	Col4a6 Dnmt1 Hist1h3d Pura
324	V$BACH1_01: BTB and CNC homolog 1	14	14	981	224	14952	-4.61	0.0	0.5	0.0	2810441C07Rik Cbx1 Gtf3c5 Hap1 Mast2 Ms4a11 Ms4a6d Nrarp Pdlim2 Pla2g7 Sh3bp4 Socs5 Tead4 Tnfsf10
325	V$EGR2_01: Egr-2/Krox-20 early growth response gene product	14	14	981	204	14972	-4.63	0.0	0.75	0.01	Catnbip1 Cdc7 D2Bwg0891e D5Ertd708e Dcps E430021N18Rik Igsf8 Nab2 Padi2 Ppox Sfxn3 Siah2 Tfdp1 Trim47
326	V$RORA2_01: RAR-related orphan receptor alpha2	13	13	982	211	14965	-4.65	0.0	0.47	0.0	1700013H19Rik B4galt6 Bub1b Gsg2 Hexb Hmgcr Hmmr Nxt1 S100a4 Snrpb2 Ssx2ip Suv39h1 Unc5c
327	V$EGR3_01: early growth response gene 3 product	12	12	983	169	15007	-4.68	0.0	0.83	0.07	Catnbip1 D2Bwg0891e Dcps E430021N18Rik Igsf8 Nab2 Padi2 Ppox Sfxn3 Siah2 Tfdp1 Trim47
328	V$MIF1_01: MIBP-1 / RFX1 complex	12	12	983	186	14990	-4.72	0.0	0.57	0.0	4930449E07Rik Abcg1 Aof2 Camsap1 Cxcl1 Cxcr4 Ncoa5 Pole3 Rfc5 Riok2 Rnf110 Tex15
329	V$PAX5_02: B-cell-specific activating protein	5	5	990	49	15127	-4.76	0.0	1.44	0.49	Enpp1 Pml Polr2j Slc5a8 Stmn1
330	V$HSF_Q6	9	9	986	150	15026	-4.82	0.0	0.43	0.0	B7h3 Dlx5 Enpp1 Gabrp Jup Lrrc1 Melk Nutf2 Plod2
331	V$GNCF_01: GCNF (germ cell nuclear factor)	7	7	988	88	15088	-4.87	0.0	1.0	0.16	Bard1 G630055P03Rik Mrpl28 Nkd2 Nktr Rpa1 Slc5a8
332	V$PAX3_01: Pax-3 binding sites	3	3	992	23	15153	-4.89	0.0	1.55	0.57	Brpf1 Mxd3 Top2a
333	V$RSRFC4_01: related to serum response factor, C4	4	4	991	90	15086	-4.92	0.0	0.18	0.0	Brunol4 Dnajc2 Sdc1 Ywhah
334	V$DTYPEPA_B: poly A signal of D-type LTRs	6	6	989	79	15097	-4.99	0.0	0.85	0.08	1110011K10Rik D11Ertd707e E030034P13Rik Phc1 Thoc4 Trpc2
335	V$AIRE_02	1	1	994	2	15174	-5.02	0.0	1.75	0.71	Ptx3
336	V$HMEF2_Q6: myocyte enhancer factor	2	2	993	57	15119	-5.1	0.0	0.12	0.0	Bub1b Slbp
337	V$LXR_Q3	5	5	990	75	15101	-5.14	0.0	0.6	0.0	Cd2ap Gga1 Irf7 Mapk13 Tle6
338	V$APOLYA_B: Avian C-type PolyA signal	1	1	994	42	15134	-5.15	0.0	0.07	0.0	Pml
339	V$AR_02: high affinity binding sites for androgen receptor	2	2	993	53	15123	-5.21	0.0	0.15	0.0	Pdxp Prcp
340	V$AHR_01: aryl hydrocarbon / dioxin receptor	3	3	992	40	15136	-5.36	0.0	0.7	0.0	Cdca4 Prkg2 Sertad1
341	V$STAT1_01: signal transducer and activator of transcription 1	3	3	992	47	15129	-5.38	0.0	0.51	0.0	Jub Rbm3 Slc16a3
342	V$HMX1_01: H6 homeobox 3	2	2	993	21	15155	-5.47	0.0	0.87	0.09	Gfra1 St8sia1
343	V$PPARA_01: PPAR:RXR heterodimers	1	1	994	7	15169	-5.68	0.0	0.92	0.12	Suv39h1
344	V$TAXCREB_02: Tax/CREB complex	1	1	994	22	15154	-5.79	0.0	0.26	0.0	Ptpn23
345	V$IRF2_01: interferon regulatory factor 2	1	1	994	19	15157	-5.84	0.0	0.33	0.0	Pi4k2b
346	V$NRSE_B: neural-restrictive-silencer-element	1	1	994	19	15157	-5.84	0.0	0.33	0.0	Hrh3
347	V$NRSF_01: neuron-restrictive silencer factor	1	1	994	12	15164	-5.86	0.0	0.58	0.0	Hrh3
348	V$SRF_01: serum response factor	1	1	994	18	15158	-5.87	0.0	0.36	0.0	Arhgef5
349	V$AHRARNT_02: aryl hydrocarbon receptor:Arnt heterodimers, fixed core	1	1	994	14	15162	-5.87	0.0	0.49	0.0	Dtnb
350	V$TAACC_B: Lentiviral TATA upstream element	1	1	994	14	15162	-5.87	0.0	0.49	0.0	Efnb1
