# Supplementary material for: A genomic analysis of mouse models of breast cancer reveals molecular features of mouse models and relationships to human breast cancer
Source: Breast Cancer Res. 2014 Jun 5;16(3):R59. doi: 10.1186/bcr3672 (PMC4078930; doi:10.1186/bcr3672)
Supplement: Additional file 3 — Fold change values organized by mouse tumor model type comparing the mouse model to normal mammary gland. [file bcr3672-S3.zip › Additional_File_3/TNP8_vs_NMLmammary/AdditionalFile82_TNP8_vs_NMLmammary/DownregulatedGenesgather_gene_ontology_121024.txt]

#	Annotation	Total Genes With Ann	Your Genes (With Ann)	Your Genes (No Ann)	Genome (With Ann)	Genome (No Ann)	ln(Bayes factor)	neg ln(p value)	FE: neg ln(p value)	FE: neg ln(FDR)	Genes
1	GO:0009581 [5]: detection of external stimulus	2	2	275	1365	10987	20.12	10.41	0.0	0.0	Opn3 Penk1
2	GO:0007600 [5]: sensory perception	2	2	275	1355	10997	19.89	10.41	0.0	0.0	Opn3 Penk1
3	GO:0050877 [4]: neurophysiological process	4	4	273	1503	10849	18.61	10.41	0.0	0.0	Hnmt Opn3 Penk1 Tmod2
4	GO:0019752 [6]: carboxylic acid metabolism	28	28	249	285	12067	16.72	10.41	22.11	16.19	Aacs Acdc Acox1 Aldh4a1 Arg2 Aspa Auh BC051244 Bckdhb Cdo1 Cpt2 Crat Cyb5 Dct Ddt Fads3 Fh1 Glul Gstz1 Hsd17b4 Indo Ltc4s Mat2a Mlycd Pck1 Phyh Prodh Pte2b
5	GO:0006082 [5]: organic acid metabolism	28	28	249	285	12067	16.72	10.41	22.11	16.19	Aacs Acdc Acox1 Aldh4a1 Arg2 Aspa Auh BC051244 Bckdhb Cdo1 Cpt2 Crat Cyb5 Dct Ddt Fads3 Fh1 Glul Gstz1 Hsd17b4 Indo Ltc4s Mat2a Mlycd Pck1 Phyh Prodh Pte2b
6	GO:0007186 [6]: G-protein coupled receptor protein signaling pathway	10	10	267	1877	10475	15.95	10.41	0.0	0.0	Adcy4 Fzd4 Gpr109b Gprc5b Opn3 Penk1 Ptger3 Ramp2 Sucnr1 Tmod2
7	GO:0050896 [3]: response to stimulus	23	23	254	2728	9624	15.36	10.41	0.0	0.0	Acdc Adn C1r C2 Ccl24 Cd1d1 Cxcl12 Cxcl15 Ephx2 Gadd45g Gpx3 Indo Ly6d Mcpt6 Msra Opn3 Orm1 Orm2 Penk1 Pon1 Ptger3 Smpd3 Syvn1
8	GO:0044255 [5]: cellular lipid metabolism	28	28	249	319	12033	14.41	10.41	19.76	14.25	AI325464 Aacs Acdc Acox1 Adh1 Agpat3 Cpt2 Crat Cyb5 Dgat2 Fads3 Fdft1 Hsd11b1 Hsd17b4 Hsd3b7 Lass4 Lipe Ltc4s Mlycd Nudt13 Pck1 Pcx Phyh Pon1 Pte2b Smpd3 Sult1a1 Tm7sf2
9	GO:0006629 [5]: lipid metabolism	31	31	246	403	11949	13.52	10.41	18.83	13.66	1600020H07Rik AI325464 Aacs Acdc Acox1 Adh1 Agpat3 Cpt2 Crat Cyb5 Dgat2 Fads3 Fdft1 Hsd11b1 Hsd17b4 Hsd3b7 Lass4 Lipe Lpin1 Lpl Ltc4s Mlycd Nudt13 Pck1 Pcx Phyh Pon1 Pte2b Smpd3 Sult1a1 Tm7sf2
10	GO:0009605 [4]: response to external stimulus	16	16	261	2156	10196	13.22	10.41	0.0	0.0	Adn C1r C2 Ccl24 Cd1d1 Cxcl12 Cxcl15 Ephx2 Gadd45g Mcpt6 Opn3 Orm1 Orm2 Penk1 Pon1 Ptger3
11	GO:0009063 [7]: amino acid catabolism	10	10	267	29	12323	13.1	10.41	18.65	13.66	Aldh4a1 Arg2 Aspa Auh BC051244 Bckdhb Cdo1 Gstz1 Indo Prodh
12	GO:0009310 [6]: amine catabolism	10	10	267	37	12315	11.18	10.41	16.71	11.9	Aldh4a1 Arg2 Aspa Auh BC051244 Bckdhb Cdo1 Gstz1 Indo Prodh
13	GO:0007166 [5]: cell surface receptor linked signal transduction	20	20	257	2282	10070	10.96	10.41	0.0	0.0	Adcy4 Bmp6 Cspg4 Eif4ebp1 Flt1 Fzd4 Gpr109b Gprc5b Grb10 Itga7 Ltbp4 Opn3 Penk1 Ptger3 Ptprr Ramp2 Sfrp4 Sitpec Sucnr1 Tmod2
14	GO:0050874 [3]: organismal physiological process	23	23	254	2385	9967	9.66	10.41	0.0	0.0	Adn Bteb1 C1r C2 Ccl24 Cd1d1 Cxcl12 Cxcl15 Gadd45g Hnmt Indo Kcnh2 Mcpt6 Msra Opn3 Orm1 Orm2 Penk1 Pon1 Procr Psen2 Ptger3 Tmod2
15	GO:0050875 [3]: cellular physiological process	211	211	66	7723	4629	8.79	10.41	13.69	9.06	1190002H23Rik 2410001H17Rik 5730438N18Rik 9030617O03Rik AI325464 Aacs Acad10 Acdc Aco1 Acox1 Adcy4 Adh1 Adn Agpat3 Akr7a5 Alas1 Aldh4a1 Ankrd5 Aox1 Aqp7 Arfl4 Arg2 Arl4 Art3 Aspa Auh B430110G05Rik BC051244 Bckdhb Bcl2l10 Bteb1 C1r C2 Car11 Car3 Car4 Car5b Cd1d1 Cdkn1c Cdo1 Cidec Cited1 Cog4 Cog8 Cox8b Cpeb1 Cpt2 Crat Cspg4 Ctns Cxcl12 Cxcl15 Cyb5 Cygb Cyp27a1 Cyp2e1 Cyp4b1 Dbi Dbp Dct Ddt Dgat2 D…
16	GO:0008152 [3]: metabolism	162	162	115	5440	6912	8.76	10.41	13.58	9.06	1600020H07Rik 2410001H17Rik AI325464 AV071179 Aacs Acad10 Acdc Aco1 Acox1 Adcy4 Adh1 Adn Agpat3 Akr7a5 Alas1 Aldh4a1 Aldh6a1 Amy1 Ankrd5 Aox1 Arg2 Art3 Aspa Auh BC051244 Bckdhb Bteb1 C1r C2 Car11 Car3 Car4 Car5b Cbr1 Cd1d1 Cdo1 Cited1 Cox8b Cpeb1 Cpt2 Crat Cyb5 Cyp27a1 Cyp2e1 Cyp4b1 Dbp Dct Ddt Dgat2 Dmrt2 Dnajc4 Dnajd1 Ebf2 Eif4e3 Eif4ebp1 Enpep Ephx2 Etfb Fads3 Fbxo21 Fdft1 Fh1 Flt1 Fmo1 Fmo5 F…
17	GO:0006520 [6]: amino acid metabolism	14	14	263	126	12226	7.54	10.41	12.96	8.55	Aldh4a1 Arg2 Aspa Auh BC051244 Bckdhb Cdo1 Dct Ddt Glul Gstz1 Indo Mat2a Prodh
18	GO:0006091 [5]: generation of precursor metabolites and energy	26	26	251	404	11948	7.53	10.41	12.77	8.46	Acad10 Acdc Aco1 Acox1 Aox1 Cox8b Cyb5 Cyp27a1 Cyp2e1 Cyp4b1 Etfb Fads3 Fh1 Fmo1 Fmo5 Gbe1 Gys1 Gys2 Hk2 Pck1 Pcx Por Ppp1r1a Pygl Txnl6 Uqcr
19	GO:0007154 [3]: cell communication	50	50	227	3559	8793	5.57	9.31	0.0	0.0	Acdc Adcy4 Aoc3 Arl4 Bmp6 Bteb1 Cd34 Clstn3 Cntnap2 Crtac1 Cspg4 Cxcl15 Efemp1 Eif4ebp1 Fbln5 Flt1 Fzd4 Gadd45g Gpr109b Gprc5b Grb10 Hnmt Itga7 Kcnh2 Ltbp4 Map3k6 Mpdz Nid1 Nkiras1 Opn3 Pclo Pde8a Penk1 Per2 Ppp1r1a Ppp2r2d Prkcm Psen2 Ptger3 Ptprr Rab40b Ramp2 Rasd1 Rras Sfrp4 Sitpec Slc9a3r2 Smpd3 Sucnr1 Tmod2
20	GO:0006631 [6]: fatty acid metabolism	12	12	265	113	12239	5.47	9.16	10.87	6.66	Aacs Acdc Acox1 Cpt2 Crat Cyb5 Fads3 Hsd17b4 Ltc4s Mlycd Phyh Pte2b
21	GO:0007165 [4]: signal transduction	40	40	237	3020	9332	5.33	9.03	0.0	0.0	Acdc Adcy4 Arl4 Bmp6 Bteb1 Cspg4 Cxcl15 Eif4ebp1 Flt1 Fzd4 Gadd45g Gpr109b Gprc5b Grb10 Itga7 Kcnh2 Ltbp4 Map3k6 Nkiras1 Opn3 Pclo Pde8a Penk1 Per2 Ppp1r1a Ppp2r2d Prkcm Psen2 Ptger3 Ptprr Rab40b Ramp2 Rasd1 Rras Sfrp4 Sitpec Slc9a3r2 Smpd3 Sucnr1 Tmod2
22	GO:0006519 [5]: amino acid and derivative metabolism	14	14	263	167	12185	4.66	8.16	10.0	5.96	Aldh4a1 Arg2 Aspa Auh BC051244 Bckdhb Cdo1 Dct Ddt Glul Gstz1 Indo Mat2a Prodh
23	GO:0015980 [6]: energy derivation by oxidation of organic compounds	11	11	266	105	12247	4.55	8.11	9.96	5.96	Acdc Aco1 Fh1 Gbe1 Gys1 Gys2 Hk2 Pck1 Pcx Ppp1r1a Pygl
24	GO:0006730 [5]: one-carbon compound metabolism	6	6	271	25	12327	4.4	7.85	9.92	5.96	Car11 Car3 Car4 Car5b Fthfd Mat2a
25	GO:0008610 [6]: lipid biosynthesis	13	13	264	154	12198	4.11	7.67	9.45	5.55	AI325464 Agpat3 Dgat2 Fads3 Fdft1 Hsd3b7 Lass4 Ltc4s Mlycd Nudt13 Pck1 Pcx Tm7sf2
26	GO:0044237 [4]: cellular metabolism	144	144	133	5122	7230	3.49	6.93	8.09	4.32	2410001H17Rik AI325464 Aacs Acad10 Acdc Aco1 Acox1 Adcy4 Adh1 Adn Agpat3 Akr7a5 Alas1 Aldh4a1 Ankrd5 Aox1 Arg2 Art3 Aspa Auh BC051244 Bckdhb Bteb1 C1r C2 Car11 Car3 Car4 Car5b Cd1d1 Cdo1 Cited1 Cox8b Cpeb1 Cpt2 Crat Cyb5 Cyp27a1 Cyp2e1 Cyp4b1 Dbp Dct Ddt Dgat2 Dmrt2 Dnajc4 Dnajd1 Ebf2 Eif4e3 Eif4ebp1 Enpep Ephx2 Etfb Fads3 Fbxo21 Fdft1 Fh1 Flt1 Fmo1 Fmo5 Foxa1 Fthfd Gadd45g Gata6 Gbe1 Glul Gpx3 G…
27	GO:0009308 [5]: amine metabolism	14	14	263	195	12157	3.18	6.75	8.47	4.64	Aldh4a1 Arg2 Aspa Auh BC051244 Bckdhb Cdo1 Dct Ddt Glul Gstz1 Indo Mat2a Prodh
28	GO:0006641 [7]: triacylglycerol metabolism	3	3	274	4	12348	2.39	5.77	7.98	4.32	Dgat2 Lipe Pck1
29	GO:0009065 [8]: glutamine family amino acid catabolism	3	3	274	4	12348	2.39	5.77	7.98	4.32	Aldh4a1 Arg2 Prodh
30	GO:0005977 [8]: glycogen metabolism	5	5	272	24	12328	2.36	5.77	7.88	4.32	Gbe1 Gys1 Gys2 Ppp1r1a Pygl
31	GO:0006073 [7]: glucan metabolism	5	5	272	24	12328	2.36	5.77	7.88	4.32	Gbe1 Gys1 Gys2 Ppp1r1a Pygl
32	GO:0009058 [4]: biosynthesis	33	33	244	813	11539	2.09	5.38	7.01	3.68	Acdc Aco1 Adcy4 Alas1 BC051244 Cd1d1 Cpeb1 Dct Ddt Dgat2 Eif4e3 Eif4ebp1 Fads3 Fdft1 Fthfd Gadd45g Gbe1 Glul Gpt1 Gys1 Gys2 Hsd3b7 Ltc4s Mat2a Mlycd Mrpl33 Mrpl49 Nmnat3 Pck1 Pcx Pomt1 Prodh Psen2
33	GO:0006112 [7]: energy reserve metabolism	5	5	272	27	12325	1.9	5.19	7.41	3.89	Gbe1 Gys1 Gys2 Ppp1r1a Pygl
34	GO:0005975 [5]: carbohydrate metabolism	16	16	261	281	12071	1.87	5.16	7.05	3.68	AV071179 Acdc Aco1 Akr7a5 Amy1 Fh1 Gbe1 Gys1 Gys2 Hk2 Pck1 Pcx Pfkfb3 Pgm2 Ppp1r1a Pygl
35	GO:0044264 [6]: cellular polysaccharide metabolism	5	5	272	28	12324	1.76	4.99	7.26	3.79	Gbe1 Gys1 Gys2 Ppp1r1a Pygl
36	GO:0006259 [5]: DNA metabolism	1	1	276	420	11932	1.61	4.84	0.0	0.0	Smarcd2
37	GO:0042440 [4]: pigment metabolism	4	4	273	16	12336	1.55	4.78	7.09	3.68	Alas1 Dct Ddt Hebp1
38	GO:0044262 [6]: cellular carbohydrate metabolism	12	12	265	181	12171	1.52	4.78	6.78	3.58	Acdc Aco1 Fh1 Gbe1 Gys1 Gys2 Hk2 Pck1 Pcx Pfkfb3 Ppp1r1a Pygl
39	GO:0005976 [5]: polysaccharide metabolism	5	5	272	30	12322	1.49	4.73	6.98	3.68	Gbe1 Gys1 Gys2 Ppp1r1a Pygl
40	GO:0009064 [7]: glutamine family amino acid metabolism	4	4	273	17	12335	1.37	4.64	6.9	3.66	Aldh4a1 Arg2 Glul Prodh
41	GO:0009072 [6]: aromatic amino acid family metabolism	4	4	273	17	12335	1.37	4.64	6.9	3.66	Dct Ddt Gstz1 Indo
42	GO:0006807 [4]: nitrogen compound metabolism	4	4	273	18	12334	1.19	4.4	6.71	3.54	Arg2 Glul Nit1 Vnn3
43	GO:0016051 [6]: carbohydrate biosynthesis	6	6	271	51	12301	1.07	4.31	6.5	3.53	Acdc Gbe1 Gys1 Gys2 Pck1 Pcx
44	GO:0006118 [6]: electron transport	15	15	262	277	12075	1.06	4.31	6.22	3.4	Acad10 Acox1 Aox1 Cox8b Cyb5 Cyp27a1 Cyp2e1 Cyp4b1 Etfb Fads3 Fmo1 Fmo5 Por Txnl6 Uqcr
45	GO:0048514 [5]: blood vessel morphogenesis	7	7	270	72	12280	0.98	4.23	6.37	3.43	Cited1 Enpep Figf Flt1 Qk Robo4 Vegfb
46	GO:0019432 [8]: triacylglycerol biosynthesis	2	2	275	1	12351	0.96	4.23	6.56	3.53	Dgat2 Pck1
47	GO:0006562 [9]: proline catabolism	2	2	275	1	12351	0.96	4.23	6.56	3.53	Aldh4a1 Prodh
48	GO:0005978 [8]: glycogen biosynthesis	3	3	274	8	12344	0.93	4.16	6.49	3.53	Gbe1 Gys1 Gys2
49	GO:0006638 [6]: neutral lipid metabolism	3	3	274	8	12344	0.93	4.16	6.49	3.53	Dgat2 Lipe Pck1
50	GO:0006639 [6]: acylglycerol metabolism	3	3	274	8	12344	0.93	4.16	6.49	3.53	Dgat2 Lipe Pck1
51	GO:0009250 [7]: glucan biosynthesis	3	3	274	8	12344	0.93	4.16	6.49	3.53	Gbe1 Gys1 Gys2
52	GO:0006139 [5]: nucleobase, nucleoside, nucleotide and nucleic acid metabolism	36	36	241	2391	9961	0.9	4.16	0.0	0.0	Adcy4 Ankrd5 Auh Bteb1 Cited1 Cpeb1 Dbp Dmrt2 Ebf2 Foxa1 Gata6 Gsc Hdgfrp2 Hlf Hoxa7 Hoxc6 Hoxc9 Kcnh2 Lass4 Mrg1 Nmnat3 Per2 Polr2l Rbpms2 Rxrg Sfrp4 Sitpec Six1 Smarcd2 Sox17 Sox18 Tcf15 Twist2 Wbscr14 Zfhx1a id3
53	GO:0044249 [5]: cellular biosynthesis	30	30	247	780	11572	0.81	4.04	5.69	2.96	Acdc Aco1 Adcy4 Alas1 BC051244 Cd1d1 Cpeb1 Dct Ddt Dgat2 Eif4e3 Eif4ebp1 Fads3 Gadd45g Gbe1 Glul Gys1 Gys2 Hsd3b7 Ltc4s Mat2a Mlycd Mrpl33 Mrpl49 Nmnat3 Pck1 Pcx Pomt1 Prodh Psen2
54	GO:0006810 [4]: transport	57	57	220	1796	10556	0.8	4.04	5.42	2.84	5730438N18Rik 9030617O03Rik Acdc Aqp7 Arfl4 Arl4 B430110G05Rik Cog4 Cog8 Cpt2 Crat Ctns Cygb Dbi Ehd2 Epim Etfb Fabp4 Fmo1 Fxyd1 Fxyd4 Gata6 Ghr Gsn Gstk1 Heph Hsd17b4 Immp2l Kcnh2 Mlycd Mup5 Orm1 Orm2 Pclo Pex13 Pla2g1br Ptger3 Rab40b Ramp2 Rbp4 Slc12a2 Slc1a5 Slc22a3 Slc22a4 Slc24a3 Slc25a10 Slc27a1 Slc5a5 Slc5a6 Slc6a4 Slc7a10 Sorbs1 Syt12 Tmed3 Tst Ywhab Zadh2
55	GO:0051234 [4]: establishment of localization	57	57	220	1799	10553	0.76	3.99	5.39	2.84	5730438N18Rik 9030617O03Rik Acdc Aqp7 Arfl4 Arl4 B430110G05Rik Cog4 Cog8 Cpt2 Crat Ctns Cygb Dbi Ehd2 Epim Etfb Fabp4 Fmo1 Fxyd1 Fxyd4 Gata6 Ghr Gsn Gstk1 Heph Hsd17b4 Immp2l Kcnh2 Mlycd Mup5 Orm1 Orm2 Pclo Pex13 Pla2g1br Ptger3 Rab40b Ramp2 Rbp4 Slc12a2 Slc1a5 Slc22a3 Slc22a4 Slc24a3 Slc25a10 Slc27a1 Slc5a5 Slc5a6 Slc6a4 Slc7a10 Sorbs1 Syt12 Tmed3 Tst Ywhab Zadh2
56	GO:0019748 [4]: secondary metabolism	4	4	273	21	12331	0.71	3.95	6.22	3.4	Alas1 Dct Ddt Hebp1
57	GO:0046486 [6]: glycerolipid metabolism	3	3	274	9	12343	0.66	3.9	6.22	3.4	Dgat2 Lipe Pck1
58	GO:0006570 [7]: tyrosine metabolism	3	3	274	9	12343	0.66	3.9	6.22	3.4	Dct Ddt Gstz1
59	GO:0006662 [5]: glycerol ether metabolism	3	3	274	9	12343	0.66	3.9	6.22	3.4	Dgat2 Lipe Pck1
60	GO:0051179 [3]: localization	57	57	220	1816	10536	0.58	3.84	5.19	2.67	5730438N18Rik 9030617O03Rik Acdc Aqp7 Arfl4 Arl4 B430110G05Rik Cog4 Cog8 Cpt2 Crat Ctns Cygb Dbi Ehd2 Epim Etfb Fabp4 Fmo1 Fxyd1 Fxyd4 Gata6 Ghr Gsn Gstk1 Heph Hsd17b4 Immp2l Kcnh2 Mlycd Mup5 Orm1 Orm2 Pclo Pex13 Pla2g1br Ptger3 Rab40b Ramp2 Rbp4 Slc12a2 Slc1a5 Slc22a3 Slc22a4 Slc24a3 Slc25a10 Slc27a1 Slc5a5 Slc5a6 Slc6a4 Slc7a10 Sorbs1 Syt12 Tmed3 Tst Ywhab Zadh2
61	GO:0001568 [4]: blood vessel development	7	7	270	82	12270	0.33	3.58	5.69	2.96	Cited1 Enpep Figf Flt1 Qk Robo4 Vegfb
62	GO:0006512 [8]: ubiquitin cycle	1	1	276	356	11996	0.32	3.58	0.0	0.0	Fbxo21
63	GO:0042095 [7]: interferon-gamma biosynthesis	2	2	275	2	12350	0.29	3.52	5.88	3.08	Cd1d1 Gadd45g
64	GO:0019395 [7]: fatty acid oxidation	3	3	274	11	12341	0.21	3.47	5.75	2.98	Acdc Acox1 Phyh
65	GO:0006790 [5]: sulfur metabolism	5	5	272	44	12308	0.02	0.0	5.46	2.85	BC051244 Cdo1 Gstk1 Gstt2 Mat2a
66	GO:0043284 [5]: biopolymer biosynthesis	3	3	274	12	12340	0.01	0.0	5.55	2.91	Gbe1 Gys1 Gys2
67	GO:0046148 [5]: pigment biosynthesis	3	3	274	12	12340	0.01	0.0	5.55	2.91	Alas1 Dct Ddt
68	GO:0000096 [6]: sulfur amino acid metabolism	3	3	274	12	12340	0.01	0.0	5.55	2.91	BC051244 Cdo1 Mat2a
69	GO:0000271 [6]: polysaccharide biosynthesis	3	3	274	12	12340	0.01	0.0	5.55	2.91	Gbe1 Gys1 Gys2
70	GO:0006094 [8]: gluconeogenesis	3	3	274	12	12340	0.01	0.0	5.55	2.91	Acdc Pck1 Pcx
71	GO:0046460 [7]: neutral lipid biosynthesis	2	2	275	3	12349	-0.2	0.0	5.38	2.84	Dgat2 Pck1
72	GO:0046463 [7]: acylglycerol biosynthesis	2	2	275	3	12349	-0.2	0.0	5.38	2.84	Dgat2 Pck1
73	GO:0008652 [7]: amino acid biosynthesis	4	4	273	29	12323	-0.29	0.0	5.18	2.67	BC051244 Glul Mat2a Prodh
74	GO:0048066 [3]: pigmentation	4	4	273	30	12322	-0.39	0.0	5.07	2.64	Alas1 Dct Ddt Hebp1
75	GO:0006725 [5]: aromatic compound metabolism	6	6	271	72	12280	-0.43	0.0	4.93	2.59	Dct Ddt Ephx2 Gstz1 Indo Mat2a
76	GO:0008202 [6]: steroid metabolism	7	7	270	98	12254	-0.51	0.0	4.79	2.48	Fdft1 Hsd11b1 Hsd3b7 Lipe Pon1 Sult1a1 Tm7sf2
77	GO:0007031 [6]: peroxisome organization and biogenesis	3	3	274	15	12337	-0.51	0.0	5.01	2.64	Pex13 Pex16 Pxmp2
78	GO:0030044 [7]: actin filament stabilization	2	2	275	4	12348	-0.58	0.0	4.99	2.64	Gsn Tmod2
79	GO:0042438 [6]: melanin biosynthesis	2	2	275	4	12348	-0.58	0.0	4.99	2.64	Dct Ddt
80	GO:0045017 [7]: glycerolipid biosynthesis	2	2	275	4	12348	-0.58	0.0	4.99	2.64	Dgat2 Pck1
81	GO:0046504 [6]: glycerol ether biosynthesis	2	2	275	4	12348	-0.58	0.0	4.99	2.64	Dgat2 Pck1
82	GO:0051016 [8]: barbed-end actin filament capping	2	2	275	4	12348	-0.58	0.0	4.99	2.64	Gsn Tmod2
83	GO:0006582 [5]: melanin metabolism	2	2	275	4	12348	-0.58	0.0	4.99	2.64	Dct Ddt
84	GO:0006583 [7]: melanin biosynthesis from tyrosine	2	2	275	4	12348	-0.58	0.0	4.99	2.64	Dct Ddt
85	GO:0009068 [8]: aspartate family amino acid catabolism	2	2	275	4	12348	-0.58	0.0	4.99	2.64	Aspa BC051244
86	GO:0006092 [7]: main pathways of carbohydrate metabolism	6	6	271	75	12277	-0.6	0.0	4.75	2.45	Acdc Aco1 Fh1 Hk2 Pck1 Pcx
87	GO:0044238 [4]: primary metabolism	127	127	150	4929	7423	-0.62	0.0	3.61	1.93	1600020H07Rik 2410001H17Rik AI325464 AV071179 Aacs Acad10 Acdc Aco1 Acox1 Adcy4 Adh1 Adn Agpat3 Akr7a5 Aldh4a1 Amy1 Ankrd5 Arg2 Art3 Aspa Auh BC051244 Bckdhb Bteb1 C1r C2 Cd1d1 Cdo1 Cited1 Cpeb1 Cpt2 Crat Cyb5 Dbp Dct Ddt Dgat2 Dmrt2 Dnajc4 Dnajd1 Ebf2 Eif4e3 Eif4ebp1 Enpep Fads3 Fbxo21 Fdft1 Fh1 Flt1 Foxa1 Gadd45g Gata6 Gbe1 Glul Gsc Gsn Gstz1 Gys1 Gys2 Hdgfrp2 Hk2 Hlf Hoxa7 Hoxc6 Hoxc9 Hsd11b1 …
88	GO:0006720 [6]: isoprenoid metabolism	3	3	274	16	12336	-0.66	0.0	4.85	2.53	Adh1 Fdft1 Nudt13
89	GO:0006066 [5]: alcohol metabolism	9	9	268	158	12194	-0.72	0.0	4.47	2.24	Acdc Fdft1 Hk2 Lipe Pck1 Pcx Pfkfb3 Pon1 Tm7sf2
90	GO:0019319 [8]: hexose biosynthesis	3	3	274	17	12335	-0.8	0.0	4.71	2.45	Acdc Pck1 Pcx
91	GO:0046165 [6]: alcohol biosynthesis	3	3	274	17	12335	-0.8	0.0	4.71	2.45	Acdc Pck1 Pcx
92	GO:0046364 [7]: monosaccharide biosynthesis	3	3	274	17	12335	-0.8	0.0	4.71	2.45	Acdc Pck1 Pcx
93	GO:0044267 [6]: cellular protein metabolism	36	36	241	2173	10179	-0.84	0.0	0.02	0.0	2410001H17Rik Acad10 Acdc Aco1 Adn Art3 C1r C2 Cd1d1 Cpeb1 Dnajc4 Dnajd1 Eif4e3 Eif4ebp1 Enpep Fbxo21 Flt1 Gadd45g Immp2l Map3k6 Mcpt4 Mcpt5 Mcpt6 Mrpl33 Mrpl49 Msra Mst1r Pcsk4 Pfdn5 Pim3 Pomt1 Prkcm Psen2 Ptprr Tgm3 Tiparp
94	GO:0006560 [8]: proline metabolism	2	2	275	5	12347	-0.9	0.0	4.67	2.42	Aldh4a1 Prodh
95	GO:0044248 [5]: cellular catabolism	23	23	254	643	11709	-0.94	0.0	3.87	2.07	Acad10 Adn Aldh4a1 Arg2 Aspa Auh BC051244 Bckdhb C1r C2 Cdo1 Enpep Ephx2 Gstz1 Hk2 Immp2l Indo Lipe Mcpt4 Mcpt5 Mcpt6 Pcsk4 Prodh
96	GO:0006464 [7]: protein modification	15	15	262	1101	11251	-1.01	0.0	0.01	0.0	2410001H17Rik Acad10 Art3 Fbxo21 Flt1 Map3k6 Msra Mst1r Pim3 Pomt1 Prkcm Psen2 Ptprr Tgm3 Tiparp
97	GO:0043283 [4]: biopolymer metabolism	19	19	258	1306	11046	-1.02	0.0	0.01	0.0	Acad10 Adn Auh C1r C2 Cpeb1 Enpep Gbe1 Gys1 Gys2 Immp2l Mcpt4 Mcpt5 Mcpt6 Pcsk4 Ppp1r1a Pygl Rbpms2 Smarcd2
98	GO:0044273 [6]: sulfur compound catabolism	2	2	275	6	12346	-1.17	0.0	4.4	2.2	BC051244 Cdo1
99	GO:0000098 [7]: sulfur amino acid catabolism	2	2	275	6	12346	-1.17	0.0	4.4	2.2	BC051244 Cdo1
100	GO:0006635 [8]: fatty acid beta-oxidation	2	2	275	6	12346	-1.17	0.0	4.4	2.2	Acdc Acox1
101	GO:0019439 [6]: aromatic compound catabolism	3	3	274	21	12331	-1.28	0.0	4.2	2.07	Ephx2 Gstz1 Indo
102	GO:0019538 [5]: protein metabolism	38	38	239	2192	10160	-1.33	0.0	0.03	0.0	2410001H17Rik Acad10 Acdc Aco1 Adn Art3 C1r C2 Cd1d1 Cpeb1 Dnajc4 Dnajd1 Eif4e3 Eif4ebp1 Enpep Fbxo21 Flt1 Gadd45g Gsn Immp2l Map3k6 Mcpt4 Mcpt5 Mcpt6 Mrpl33 Mrpl49 Msra Mst1r Pcsk4 Pfdn5 Pim3 Pomt1 Prkcm Psen2 Ptprr Tgm3 Tiparp Tmod2
103	GO:0001525 [6]: angiogenesis	5	5	272	65	12287	-1.36	0.0	3.98	2.07	Enpep Figf Flt1 Robo4 Vegfb
104	GO:0008203 [7]: cholesterol metabolism	4	4	273	42	12310	-1.39	0.0	4.02	2.07	Fdft1 Lipe Pon1 Tm7sf2
105	GO:0009056 [4]: catabolism	24	24	253	719	11633	-1.41	0.0	3.3	1.72	Acad10 Adn Aldh4a1 Arg2 Aspa Auh BC051244 Bckdhb C1r C2 Cdo1 Enpep Ephx2 Gstz1 Hk2 Immp2l Indo Lipe Lpl Mcpt4 Mcpt5 Mcpt6 Pcsk4 Prodh
106	GO:0007582 [2]: physiological process	236	236	41	10039	2313	-1.46	0.0	2.92	1.55	1190002H23Rik 1600020H07Rik 2410001H17Rik 5730438N18Rik 9030617O03Rik AI325464 AV071179 Aacs Acad10 Acdc Aco1 Acox1 Adcy4 Adh1 Adn Agpat3 Akr7a5 Alas1 Aldh4a1 Aldh6a1 Amy1 Ankrd5 Aox1 Aqp7 Arfl4 Arg2 Arl4 Art3 Aspa Auh B430110G05Rik BC051244 Bckdhb Bcl2l10 Bteb1 C1r C2 Car11 Car3 Car4 Car5b Cbr1 Ccl24 Cd1d1 Cdkn1c Cdo1 Cidec Cited1 Cog4 Cog8 Cox8b Cpeb1 Cpt2 Crat Cspg4 Ctns Cxcl12 Cxcl15 Cyb5 Cyg…
107	GO:0051186 [5]: cofactor metabolism	7	7	270	122	12230	-1.47	0.0	3.75	2.05	Alas1 Gstk1 Gstt2 Hebp1 Mlycd Nmnat3 Pte2b
108	GO:0016125 [6]: sterol metabolism	4	4	273	45	12307	-1.58	0.0	3.81	2.07	Fdft1 Lipe Pon1 Tm7sf2
109	GO:0009309 [6]: amine biosynthesis	4	4	273	45	12307	-1.58	0.0	3.81	2.07	BC051244 Glul Mat2a Prodh
110	GO:0001570 [4]: vasculogenesis	2	2	275	8	12344	-1.59	0.0	3.95	2.07	Cited1 Qk
111	GO:0006637 [7]: acyl-CoA metabolism	2	2	275	8	12344	-1.59	0.0	3.95	2.07	Mlycd Pte2b
112	GO:0008064 [6]: regulation of actin polymerization and/or depolymerization	2	2	275	8	12344	-1.59	0.0	3.95	2.07	Gsn Tmod2
113	GO:0008299 [7]: isoprenoid biosynthesis	2	2	275	8	12344	-1.59	0.0	3.95	2.07	Fdft1 Nudt13
114	GO:0009074 [7]: aromatic amino acid family catabolism	2	2	275	8	12344	-1.59	0.0	3.95	2.07	Gstz1 Indo
115	GO:0009084 [8]: glutamine family amino acid biosynthesis	2	2	275	8	12344	-1.59	0.0	3.95	2.07	Glul Prodh
116	GO:0007275 [2]: development	45	45	232	1593	10759	-1.62	0.0	2.75	1.51	Acox1 Alas1 Bmp6 Bteb1 Cd1d1 Cited1 Clec3b Cspg4 Cxcl12 Cxcl15 Dct Ddt Dmrt2 Ebf2 Enpep Figf Flt1 Fzd4 Gadd45g Gsc Hebp1 Heph Hoxa7 Hoxc6 Hoxc9 Hsd11b1 Igfbp6 Itga7 Lgals1 Mfn2 Mfng Mrg1 Msra Mst1r Psen2 Qk Robo4 Sfrp4 Sitpec Six1 Tagln Tcf15 Twist2 Vegfb id3
117	GO:0046483 [5]: heterocycle metabolism	4	4	273	46	12306	-1.64	0.0	3.74	2.05	Alas1 Hebp1 Indo Mat2a
118	GO:0006886 [6]: intracellular protein transport	13	13	264	331	12021	-1.73	0.0	3.21	1.72	9030617O03Rik Arfl4 Arl4 Epim Etfb Gstk1 Hsd17b4 Mlycd Pex13 Ramp2 Tmed3 Ywhab Zadh2
119	GO:0009636 [7]: response to toxin	2	2	275	9	12343	-1.78	0.0	3.77	2.06	Ephx2 Pon1
120	GO:0030832 [9]: regulation of actin filament length	2	2	275	9	12343	-1.78	0.0	3.77	2.06	Gsn Tmod2
121	GO:0046879 [4]: hormone secretion	2	2	275	9	12343	-1.78	0.0	3.77	2.06	Ltbp4 Pclo
122	GO:0051128 [5]: regulation of cell organization and biogenesis	2	2	275	9	12343	-1.78	0.0	3.77	2.06	Gsn Tmod2
123	GO:0009066 [7]: aspartate family amino acid metabolism	2	2	275	9	12343	-1.78	0.0	3.77	2.06	Aspa BC051244
124	GO:0009743 [5]: response to carbohydrate stimulus	1	1	276	0	12352	-1.78	0.0	3.82	2.07	Acdc
125	GO:0009746 [6]: response to hexose stimulus	1	1	276	0	12352	-1.78	0.0	3.82	2.07	Acdc
126	GO:0009749 [7]: response to glucose stimulus	1	1	276	0	12352	-1.78	0.0	3.82	2.07	Acdc
127	GO:0018158 [8]: protein amino acid oxidation	1	1	276	0	12352	-1.78	0.0	3.82	2.07	Msra
128	GO:0018159 [9]: peptidyl-methionine oxidation	1	1	276	0	12352	-1.78	0.0	3.82	2.07	Msra
129	GO:0018206 [9]: peptidyl-methionine modification	1	1	276	0	12352	-1.78	0.0	3.82	2.07	Msra
130	GO:0019433 [8]: triacylglycerol catabolism	1	1	276	0	12352	-1.78	0.0	3.82	2.07	Lipe
131	GO:0030146 [5]: diuresis	1	1	276	0	12352	-1.78	0.0	3.82	2.07	Ptger3
132	GO:0042093 [6]: T-helper cell differentiation	1	1	276	0	12352	-1.78	0.0	3.82	2.07	Gadd45g
133	GO:0042816 [7]: vitamin B6 metabolism	1	1	276	0	12352	-1.78	0.0	3.82	2.07	Pdxk
134	GO:0044269 [6]: glycerol ether catabolism	1	1	276	0	12352	-1.78	0.0	3.82	2.07	Lipe
135	GO:0045063 [7]: T-helper 1 cell differentiation	1	1	276	0	12352	-1.78	0.0	3.82	2.07	Gadd45g
136	GO:0045721 [7]: negative regulation of gluconeogenesis	1	1	276	0	12352	-1.78	0.0	3.82	2.07	Acdc
137	GO:0045912 [6]: negative regulation of carbohydrate metabolism	1	1	276	0	12352	-1.78	0.0	3.82	2.07	Acdc
138	GO:0046173 [7]: polyol biosynthesis	1	1	276	0	12352	-1.78	0.0	3.82	2.07	Pck1
139	GO:0046327 [8]: glycerol biosynthesis from pyruvate	1	1	276	0	12352	-1.78	0.0	3.82	2.07	Pck1
140	GO:0046340 [8]: diacylglycerol catabolism	1	1	276	0	12352	-1.78	0.0	3.82	2.07	Lipe
141	GO:0046461 [7]: neutral lipid catabolism	1	1	276	0	12352	-1.78	0.0	3.82	2.07	Lipe
142	GO:0046464 [7]: acylglycerol catabolism	1	1	276	0	12352	-1.78	0.0	3.82	2.07	Lipe
143	GO:0046500 [6]: S-adenosylmethionine metabolism	1	1	276	0	12352	-1.78	0.0	3.82	2.07	Mat2a
144	GO:0046503 [7]: glycerolipid catabolism	1	1	276	0	12352	-1.78	0.0	3.82	2.07	Lipe
145	GO:0050847 [8]: progesterone receptor signaling pathway	1	1	276	0	12352	-1.78	0.0	3.82	2.07	Bteb1
146	GO:0001561 [8]: fatty acid alpha-oxidation	1	1	276	0	12352	-1.78	0.0	3.82	2.07	Phyh
147	GO:0001660 [5]: fever	1	1	276	0	12352	-1.78	0.0	3.82	2.07	Ptger3
148	GO:0006083 [7]: acetate metabolism	1	1	276	0	12352	-1.78	0.0	3.82	2.07	Aspa
149	GO:0006106 [7]: fumarate metabolism	1	1	276	0	12352	-1.78	0.0	3.82	2.07	Fh1
150	GO:0006111 [7]: regulation of gluconeogenesis	1	1	276	0	12352	-1.78	0.0	3.82	2.07	Acdc
151	GO:0006113 [7]: fermentation	1	1	276	0	12352	-1.78	0.0	3.82	2.07	Pck1
152	GO:0006114 [8]: glycerol biosynthesis	1	1	276	0	12352	-1.78	0.0	3.82	2.07	Pck1
153	GO:0006531 [8]: aspartate metabolism	1	1	276	0	12352	-1.78	0.0	3.82	2.07	Aspa
154	GO:0006533 [9]: aspartate catabolism	1	1	276	0	12352	-1.78	0.0	3.82	2.07	Aspa
155	GO:0006556 [6]: S-adenosylmethionine biosynthesis	1	1	276	0	12352	-1.78	0.0	3.82	2.07	Mat2a
156	GO:0008614 [8]: pyridoxine metabolism	1	1	276	0	12352	-1.78	0.0	3.82	2.07	Pdxk
157	GO:0009088 [8]: threonine biosynthesis	1	1	276	0	12352	-1.78	0.0	3.82	2.07	BC051244
158	GO:0009399 [5]: nitrogen fixation	1	1	276	0	12352	-1.78	0.0	3.82	2.07	Glul
159	GO:0006814 [8]: sodium ion transport	5	5	272	75	12277	-1.83	0.0	3.47	1.8	Slc12a2 Slc22a4 Slc24a3 Slc5a5 Slc5a6
160	GO:0006396 [6]: RNA processing	2	2	275	309	12043	-1.86	0.0	0.01	0.0	Cpeb1 Rbpms2
161	GO:0008104 [4]: protein localization	17	17	260	492	11860	-1.9	0.0	2.88	1.52	9030617O03Rik Arfl4 Arl4 Cog4 Cog8 Epim Etfb Gstk1 Hsd17b4 Immp2l Mlycd Pex13 Rab40b Ramp2 Tmed3 Ywhab Zadh2
162	GO:0016070 [5]: RNA metabolism	3	3	274	365	11987	-1.94	0.0	0.01	0.0	Auh Cpeb1 Rbpms2
163	GO:0007167 [6]: enzyme linked receptor protein signaling pathway	8	8	269	170	12182	-1.95	0.0	3.16	1.72	Bmp6 Cspg4 Eif4ebp1 Flt1 Grb10 Ltbp4 Ptprr Sitpec
164	GO:0051276 [6]: chromosome organization and biogenesis	1	1	276	238	12114	-1.95	0.0	0.0	0.0	Smarcd2
165	GO:0045860 [5]: positive regulation of protein kinase activity	3	3	274	29	12323	-2.01	0.0	3.43	1.77	Cspg4 Gadd45g Map3k6
166	GO:0007001 [7]: chromosome organization and biogenesis (sensu Eukaryota)	1	1	276	233	12119	-2.05	0.0	0.01	0.0	Smarcd2
167	GO:0006471 [8]: protein amino acid ADP-ribosylation	2	2	275	11	12341	-2.07	0.0	3.45	1.78	Art3 Tiparp
168	GO:0008277 [5]: regulation of G-protein coupled receptor protein signaling pathway	2	2	275	11	12341	-2.07	0.0	3.45	1.78	Ramp2 Tmod2
169	GO:0015031 [5]: protein transport	16	16	261	470	11882	-2.1	0.0	2.67	1.45	9030617O03Rik Arfl4 Arl4 Cog4 Cog8 Epim Etfb Gstk1 Hsd17b4 Mlycd Pex13 Rab40b Ramp2 Tmed3 Ywhab Zadh2
170	GO:0009889 [5]: regulation of biosynthesis	5	5	272	83	12269	-2.14	0.0	3.12	1.71	Acdc Aco1 Cd1d1 Cpeb1 Eif4ebp1
171	GO:0045184 [5]: establishment of protein localization	16	16	261	474	11878	-2.14	0.0	2.61	1.42	9030617O03Rik Arfl4 Arl4 Cog4 Cog8 Epim Etfb Gstk1 Hsd17b4 Mlycd Pex13 Rab40b Ramp2 Tmed3 Ywhab Zadh2
172	GO:0042168 [5]: heme metabolism	2	2	275	12	12340	-2.21	0.0	3.31	1.72	Alas1 Hebp1
173	GO:0006778 [6]: porphyrin metabolism	2	2	275	12	12340	-2.21	0.0	3.31	1.72	Alas1 Hebp1
174	GO:0019318 [7]: hexose metabolism	5	5	272	87	12265	-2.28	0.0	2.96	1.58	Acdc Hk2 Pck1 Pcx Pfkfb3
175	GO:0006793 [5]: phosphorus metabolism	8	8	269	603	11749	-2.31	0.0	0.04	0.0	2410001H17Rik Acad10 Flt1 Map3k6 Mst1r Pim3 Prkcm Ptprr
176	GO:0006796 [6]: phosphate metabolism	8	8	269	603	11749	-2.31	0.0	0.04	0.0	2410001H17Rik Acad10 Flt1 Map3k6 Mst1r Pim3 Prkcm Ptprr
177	GO:0006605 [7]: protein targeting	8	8	269	187	12165	-2.33	0.0	2.72	1.49	9030617O03Rik Etfb Gstk1 Hsd17b4 Mlycd Pex13 Ywhab Zadh2
178	GO:0006952 [5]: defense response	14	14	263	894	11458	-2.33	0.0	0.06	0.02	Adn C1r C2 Ccl24 Cd1d1 Cxcl12 Cxcl15 Gadd45g Indo Ly6d Mcpt6 Orm1 Orm2 Ptger3
179	GO:0005996 [6]: monosaccharide metabolism	5	5	272	89	12263	-2.34	0.0	2.89	1.52	Acdc Hk2 Pck1 Pcx Pfkfb3
180	GO:0046907 [5]: intracellular transport	15	15	262	459	11893	-2.41	0.0	2.31	1.28	9030617O03Rik Arfl4 Arl4 Epim Etfb Gata6 Gstk1 Hsd17b4 Mlycd Pex13 Ramp2 Slc25a10 Tmed3 Ywhab Zadh2
181	GO:0009890 [6]: negative regulation of biosynthesis	2	2	275	14	12338	-2.44	0.0	3.06	1.66	Acdc Eif4ebp1
182	GO:0006749 [6]: glutathione metabolism	2	2	275	14	12338	-2.44	0.0	3.06	1.66	Gstk1 Gstt2
183	GO:0008154 [6]: actin polymerization and/or depolymerization	2	2	275	14	12338	-2.44	0.0	3.06	1.66	Gsn Tmod2
184	GO:0019441 [9]: tryptophan catabolism to kynurenine	1	1	276	1	12351	-2.45	0.0	3.14	1.72	Indo
185	GO:0019448 [9]: L-cysteine catabolism	1	1	276	1	12351	-2.45	0.0	3.14	1.72	Cdo1
186	GO:0019452 [8]: L-cysteine catabolism to taurine	1	1	276	1	12351	-2.45	0.0	3.14	1.72	Cdo1
187	GO:0019530 [7]: taurine metabolism	1	1	276	1	12351	-2.45	0.0	3.14	1.72	Cdo1
188	GO:0030518 [7]: steroid hormone receptor signaling pathway	1	1	276	1	12351	-2.45	0.0	3.14	1.72	Bteb1
189	GO:0042097 [7]: interleukin-4 biosynthesis	1	1	276	1	12351	-2.45	0.0	3.14	1.72	Cd1d1
190	GO:0043255 [6]: regulation of carbohydrate biosynthesis	1	1	276	1	12351	-2.45	0.0	3.14	1.72	Acdc
191	GO:0045078 [9]: positive regulation of interferon-gamma biosynthesis	1	1	276	1	12351	-2.45	0.0	3.14	1.72	Cd1d1
192	GO:0045402 [8]: regulation of interleukin-4 biosynthesis	1	1	276	1	12351	-2.45	0.0	3.14	1.72	Cd1d1
193	GO:0045404 [9]: positive regulation of interleukin-4 biosynthesis	1	1	276	1	12351	-2.45	0.0	3.14	1.72	Cd1d1
194	GO:0045834 [6]: positive regulation of lipid metabolism	1	1	276	1	12351	-2.45	0.0	3.14	1.72	Acdc
195	GO:0045923 [7]: positive regulation of fatty acid metabolism	1	1	276	1	12351	-2.45	0.0	3.14	1.72	Acdc
196	GO:0045947 [9]: negative regulation of translational initiation	1	1	276	1	12351	-2.45	0.0	3.14	1.72	Eif4ebp1
197	GO:0046326 [7]: positive regulation of glucose import	1	1	276	1	12351	-2.45	0.0	3.14	1.72	Acdc
198	GO:0046439 [8]: L-cysteine metabolism	1	1	276	1	12351	-2.45	0.0	3.14	1.72	Cdo1
199	GO:0048284 [6]: organelle fusion	1	1	276	1	12351	-2.45	0.0	3.14	1.72	Mfn2
200	GO:0051132 [8]: NK T-cell activation	1	1	276	1	12351	-2.45	0.0	3.14	1.72	Cd1d1
201	GO:0051133 [8]: regulation of NK T-cell activation	1	1	276	1	12351	-2.45	0.0	3.14	1.72	Cd1d1
202	GO:0051135 [9]: positive regulation of NK T-cell activation	1	1	276	1	12351	-2.45	0.0	3.14	1.72	Cd1d1
203	GO:0000288 [8]: mRNA catabolism, deadenylylation-dependent decay	1	1	276	1	12351	-2.45	0.0	3.14	1.72	Auh
204	GO:0001913 [7]: T-cell mediated cytotoxicity	1	1	276	1	12351	-2.45	0.0	3.14	1.72	Cd1d1
205	GO:0001914 [8]: regulation of T-cell mediated cytotoxicity	1	1	276	1	12351	-2.45	0.0	3.14	1.72	Cd1d1
206	GO:0001916 [9]: positive regulation of T-cell mediated cytotoxicity	1	1	276	1	12351	-2.45	0.0	3.14	1.72	Cd1d1
207	GO:0006003 [9]: fructose 2,6-bisphosphate metabolism	1	1	276	1	12351	-2.45	0.0	3.14	1.72	Pfkfb3
208	GO:0006109 [5]: regulation of carbohydrate metabolism	1	1	276	1	12351	-2.45	0.0	3.14	1.72	Acdc
209	GO:0006356 [8]: regulation of transcription from Pol I promoter	1	1	276	1	12351	-2.45	0.0	3.14	1.72	Polr2l
210	GO:0006383 [8]: transcription from Pol III promoter	1	1	276	1	12351	-2.45	0.0	3.14	1.72	Polr2l
211	GO:0006537 [9]: glutamate biosynthesis	1	1	276	1	12351	-2.45	0.0	3.14	1.72	Prodh
212	GO:0007130 [13]: synaptonemal complex formation	1	1	276	1	12351	-2.45	0.0	3.14	1.72	Cpeb1
213	GO:0008053 [7]: mitochondrial fusion	1	1	276	1	12351	-2.45	0.0	3.14	1.72	Mfn2
214	GO:0008347 [6]: glia cell migration	1	1	276	1	12351	-2.45	0.0	3.14	1.72	Cspg4
215	GO:0008354 [6]: germ cell migration	1	1	276	1	12351	-2.45	0.0	3.14	1.72	Cxcl12
216	GO:0009093 [8]: cysteine catabolism	1	1	276	1	12351	-2.45	0.0	3.14	1.72	Cdo1
217	GO:0009987 [2]: cellular process	237	237	40	10302	2050	-2.46	0.0	1.65	0.93	1190002H23Rik 2410001H17Rik 5730438N18Rik 9030617O03Rik AI325464 Aacs Acad10 Acdc Aco1 Acox1 Adcy4 Adh1 Adn Agpat3 Akr7a5 Alas1 Aldh4a1 Ankrd5 Aoc3 Aox1 Aqp7 Arfl4 Arg2 Arl4 Art3 Aspa Auh B430110G05Rik BC051244 Bckdhb Bcl2l10 Bmp6 Bteb1 C1r C2 Car11 Car3 Car4 Car5b Cd1d1 Cd34 Cdkn1c Cdo1 Cidec Cited1 Clstn3 Cntnap2 Cog4 Cog8 Cox8b Cpeb1 Cpt2 Crat Crtac1 Cspg4 Ctns Cxcl12 Cxcl15 Cyb5 Cygb Cyp27a1 …
218	GO:0019933 [8]: cAMP-mediated signaling	3	3	274	36	12316	-2.47	0.0	2.93	1.55	Adcy4 Pclo Ptger3
219	GO:0048511 [3]: rhythmic process	3	3	274	36	12316	-2.47	0.0	2.93	1.55	Dbp Hlf Per2
220	GO:0016043 [4]: cell organization and biogenesis	14	14	263	869	11483	-2.5	0.0	0.08	0.02	Gata6 Gsn Igfbp6 Itga7 Mfn2 Ophn1 Pclo Pex13 Pex16 Pxmp2 Smarcd2 Tagln Tmod2 Vill
221	GO:0009059 [5]: macromolecule biosynthesis	16	16	261	513	11839	-2.53	0.0	2.11	1.21	Acdc Aco1 Cd1d1 Cpeb1 Eif4e3 Eif4ebp1 Gadd45g Gbe1 Gys1 Gys2 Mrpl33 Mrpl49 Pck1 Pcx Pomt1 Psen2
222	GO:0006445 [7]: regulation of translation	3	3	274	38	12314	-2.58	0.0	2.81	1.51	Aco1 Cpeb1 Eif4ebp1
223	GO:0000004 [2]: biological_process unknown	17	17	260	994	11358	-2.58	0.0	0.1	0.04	A630054L15Rik Adck4 Armc6 Chchd6 Chpt1 Clybl Cnnm2 Cys1 Emcn Lims2 Mrpl55 Ropn1l Serpina3m Serpina3n Sh3glb2 Smoc1 Stc2
224	GO:0043085 [4]: positive regulation of enzyme activity	4	4	273	67	12285	-2.62	0.0	2.65	1.45	Adcy4 Cspg4 Gadd45g Map3k6
225	GO:0044260 [5]: cellular macromolecule metabolism	48	48	229	2331	10021	-2.64	0.0	0.27	0.14	2410001H17Rik Acad10 Acdc Aco1 Adn Art3 C1r C2 Cd1d1 Cpeb1 Dnajc4 Dnajd1 Eif4e3 Eif4ebp1 Enpep Fbxo21 Fh1 Flt1 Gadd45g Gbe1 Gsn Gys1 Gys2 Hk2 Immp2l Map3k6 Mcpt4 Mcpt5 Mcpt6 Mrpl33 Mrpl49 Msra Mst1r Pck1 Pcsk4 Pcx Pfdn5 Pfkfb3 Pim3 Pomt1 Ppp1r1a Prkcm Psen2 Ptprr Pygl Tgm3 Tiparp Tmod2
226	GO:0042088 [7]: T-helper 1 type immune response	2	2	275	16	12336	-2.64	0.0	2.84	1.51	Cd1d1 Gadd45g
227	GO:0006006 [8]: glucose metabolism	4	4	273	68	12284	-2.66	0.0	2.61	1.42	Acdc Hk2 Pck1 Pcx
228	GO:0009607 [4]: response to biotic stimulus	17	17	260	977	11375	-2.67	0.0	0.12	0.05	Adn C1r C2 Ccl24 Cd1d1 Cxcl12 Cxcl15 Gadd45g Gpx3 Indo Ly6d Mcpt6 Msra Orm1 Orm2 Ptger3 Syvn1
229	GO:0019935 [7]: cyclic-nucleotide-mediated signaling	3	3	274	40	12312	-2.68	0.0	2.69	1.47	Adcy4 Pclo Ptger3
230	GO:0006350 [6]: transcription	31	31	246	1580	10772	-2.71	0.0	0.21	0.11	Ankrd5 Bteb1 Cited1 Dbp Dmrt2 Ebf2 Foxa1 Gata6 Gsc Hdgfrp2 Hlf Hoxa7 Hoxc6 Hoxc9 Kcnh2 Lass4 Mrg1 Per2 Polr2l Rxrg Sfrp4 Sitpec Six1 Smarcd2 Sox17 Sox18 Tcf15 Twist2 Wbscr14 Zfhx1a id3
231	GO:0006956 [6]: complement activation	3	3	274	41	12311	-2.72	0.0	2.64	1.44	Adn C1r C2
232	GO:0030509 [9]: BMP signaling pathway	2	2	275	17	12335	-2.72	0.0	2.75	1.51	Bmp6 Sitpec
233	GO:0007623 [4]: circadian rhythm	2	2	275	17	12335	-2.72	0.0	2.75	1.51	Dbp Per2
234	GO:0006351 [7]: transcription, DNA-dependent	30	30	247	1525	10827	-2.76	0.0	0.22	0.12	Ankrd5 Bteb1 Dbp Dmrt2 Ebf2 Foxa1 Gata6 Gsc Hdgfrp2 Hlf Hoxa7 Hoxc6 Hoxc9 Kcnh2 Lass4 Mrg1 Per2 Polr2l Rxrg Sfrp4 Sitpec Six1 Smarcd2 Sox17 Sox18 Tcf15 Twist2 Wbscr14 Zfhx1a id3
235	GO:0007399 [5]: neurogenesis	3	3	274	304	12048	-2.76	0.0	0.03	0.0	Cspg4 Cxcl12 Qk
236	GO:0016310 [7]: phosphorylation	7	7	270	503	11849	-2.77	0.0	0.07	0.02	2410001H17Rik Acad10 Flt1 Map3k6 Mst1r Pim3 Prkcm
237	GO:0006996 [5]: organelle organization and biogenesis	12	12	265	735	11617	-2.78	0.0	0.1	0.04	Gata6 Gsn Mfn2 Ophn1 Pclo Pex13 Pex16 Pxmp2 Smarcd2 Tagln Tmod2 Vill
238	GO:0006732 [6]: coenzyme metabolism	5	5	272	104	12248	-2.78	0.0	2.39	1.3	Gstk1 Gstt2 Mlycd Nmnat3 Pte2b
239	GO:0043170 [4]: macromolecule metabolism	53	53	224	2443	9909	-2.78	0.0	0.46	0.25	2410001H17Rik AV071179 Acad10 Acdc Aco1 Adn Akr7a5 Amy1 Art3 Auh C1r C2 Cd1d1 Cpeb1 Dnajc4 Dnajd1 Eif4e3 Eif4ebp1 Enpep Fbxo21 Fh1 Flt1 Gadd45g Gbe1 Gsn Gys1 Gys2 Hk2 Immp2l Map3k6 Mcpt4 Mcpt5 Mcpt6 Mrpl33 Mrpl49 Msra Mst1r Pck1 Pcsk4 Pcx Pfdn5 Pfkfb3 Pgm2 Pim3 Pomt1 Ppp1r1a Prkcm Psen2 Ptprr Pygl Tgm3 Tiparp Tmod2
240	GO:0051246 [5]: regulation of protein metabolism	4	4	273	72	12280	-2.79	0.0	2.46	1.34	Cd1d1 Eif4ebp1 Gsn Tmod2
241	GO:0009967 [5]: positive regulation of signal transduction	2	2	275	18	12334	-2.81	0.0	2.66	1.45	Acdc Tmod2
242	GO:0042087 [6]: cell-mediated immune response	2	2	275	18	12334	-2.81	0.0	2.66	1.45	Cd1d1 Gadd45g
243	GO:0050789 [2]: regulation of biological process	51	51	226	2240	10112	-2.82	0.0	0.74	0.42	Acdc Aco1 Adcy4 Ankrd5 Bcl2l10 Bteb1 Cd1d1 Cidec Cited1 Cpeb1 Cspg4 Cxcl12 Dbp Dmrt2 Ebf2 Eif4ebp1 Foxa1 Gadd45g Gata6 Gsc Gsn Hdgfrp2 Hlf Hoxa7 Hoxc6 Hoxc9 Igfbp6 Kcnh2 Lass4 Lgals12 Map3k6 Mrg1 Pclo Per2 Polr2l Procr Ramp2 Robo4 Rxrg Sfrp4 Sitpec Six1 Smarcd2 Sox17 Sox18 Tcf15 Tmod2 Twist2 Wbscr14 Zfhx1a id3
244	GO:0008283 [4]: cell proliferation	12	12	265	726	11626	-2.83	0.0	0.11	0.05	1190002H23Rik Cdkn1c Cpeb1 Cspg4 Cxcl12 Enpep Figf Gadd45g Pmp22 Rras Sycp3 Vegfb
245	GO:0006355 [7]: regulation of transcription, DNA-dependent	30	30	247	1498	10854	-2.83	0.0	0.26	0.13	Ankrd5 Bteb1 Dbp Dmrt2 Ebf2 Foxa1 Gata6 Gsc Hdgfrp2 Hlf Hoxa7 Hoxc6 Hoxc9 Kcnh2 Lass4 Mrg1 Per2 Polr2l Rxrg Sfrp4 Sitpec Six1 Smarcd2 Sox17 Sox18 Tcf15 Twist2 Wbscr14 Zfhx1a id3
246	GO:0015701 [8]: bicarbonate transport	1	1	276	2	12350	-2.84	0.0	2.74	1.51	Ptger3
247	GO:0016478 [8]: negative regulation of translation	1	1	276	2	12350	-2.84	0.0	2.74	1.51	Eif4ebp1
248	GO:0030522 [6]: intracellular receptor-mediated signaling pathway	1	1	276	2	12350	-2.84	0.0	2.74	1.51	Bteb1
249	GO:0042092 [6]: T-helper 2 type immune response	1	1	276	2	12350	-2.84	0.0	2.74	1.51	Cd1d1
250	GO:0042436 [7]: indole derivative catabolism	1	1	276	2	12350	-2.84	0.0	2.74	1.51	Indo
251	GO:0043123 [6]: positive regulation of I-kappaB kinase/NF-kappaB cascade	1	1	276	2	12350	-2.84	0.0	2.74	1.51	Acdc
252	GO:0045072 [8]: regulation of interferon-gamma biosynthesis	1	1	276	2	12350	-2.84	0.0	2.74	1.51	Cd1d1
253	GO:0046218 [8]: indolalkylamine catabolism	1	1	276	2	12350	-2.84	0.0	2.74	1.51	Indo
254	GO:0048003 [6]: antigen presentation, lipid antigen	1	1	276	2	12350	-2.84	0.0	2.74	1.51	Cd1d1
255	GO:0048007 [7]: antigen presentation, exogenous lipid antigen	1	1	276	2	12350	-2.84	0.0	2.74	1.51	Cd1d1
256	GO:0051014 [8]: actin filament severing	1	1	276	2	12350	-2.84	0.0	2.74	1.51	Gsn
257	GO:0051136 [7]: regulation of NK T-cell differentiation	1	1	276	2	12350	-2.84	0.0	2.74	1.51	Cd1d1
258	GO:0051138 [8]: positive regulation of NK T-cell differentiation	1	1	276	2	12350	-2.84	0.0	2.74	1.51	Cd1d1
259	GO:0001659 [4]: thermoregulation	1	1	276	2	12350	-2.84	0.0	2.74	1.51	Ptger3
260	GO:0001865 [6]: NK T-cell differentiation	1	1	276	2	12350	-2.84	0.0	2.74	1.51	Cd1d1
261	GO:0001912 [8]: positive regulation of immune cell mediated cytotoxicity	1	1	276	2	12350	-2.84	0.0	2.74	1.51	Cd1d1
262	GO:0006000 [8]: fructose metabolism	1	1	276	2	12350	-2.84	0.0	2.74	1.51	Pfkfb3
263	GO:0006536 [8]: glutamate metabolism	1	1	276	2	12350	-2.84	0.0	2.74	1.51	Prodh
264	GO:0006569 [8]: tryptophan catabolism	1	1	276	2	12350	-2.84	0.0	2.74	1.51	Indo
265	GO:0006625 [7]: protein-peroxisome targeting	1	1	276	2	12350	-2.84	0.0	2.74	1.51	Pex13
266	GO:0006684 [8]: sphingomyelin metabolism	1	1	276	2	12350	-2.84	0.0	2.74	1.51	Smpd3
267	GO:0019219 [5]: regulation of nucleobase, nucleoside, nucleotide and nucleic acid metabolism	31	31	246	1531	10821	-2.86	0.0	0.28	0.15	Ankrd5 Bteb1 Cited1 Dbp Dmrt2 Ebf2 Foxa1 Gata6 Gsc Hdgfrp2 Hlf Hoxa7 Hoxc6 Hoxc9 Kcnh2 Lass4 Mrg1 Per2 Polr2l Rxrg Sfrp4 Sitpec Six1 Smarcd2 Sox17 Sox18 Tcf15 Twist2 Wbscr14 Zfhx1a id3
268	GO:0045859 [4]: regulation of protein kinase activity	3	3	274	44	12308	-2.86	0.0	2.48	1.35	Cspg4 Gadd45g Map3k6
269	GO:0045449 [6]: regulation of transcription	31	31	246	1524	10828	-2.87	0.0	0.3	0.16	Ankrd5 Bteb1 Cited1 Dbp Dmrt2 Ebf2 Foxa1 Gata6 Gsc Hdgfrp2 Hlf Hoxa7 Hoxc6 Hoxc9 Kcnh2 Lass4 Mrg1 Per2 Polr2l Rxrg Sfrp4 Sitpec Six1 Smarcd2 Sox17 Sox18 Tcf15 Twist2 Wbscr14 Zfhx1a id3
270	GO:0050791 [3]: regulation of physiological process	45	45	232	2015	10337	-2.88	0.0	0.62	0.34	Acdc Aco1 Ankrd5 Bcl2l10 Bteb1 Cd1d1 Cidec Cited1 Cpeb1 Cxcl12 Dbp Dmrt2 Ebf2 Eif4ebp1 Foxa1 Gata6 Gsc Gsn Hdgfrp2 Hlf Hoxa7 Hoxc6 Hoxc9 Kcnh2 Lass4 Lgals12 Mrg1 Pclo Per2 Polr2l Procr Robo4 Rxrg Sfrp4 Sitpec Six1 Smarcd2 Sox17 Sox18 Tcf15 Tmod2 Twist2 Wbscr14 Zfhx1a id3
271	GO:0006695 [8]: cholesterol biosynthesis	2	2	275	19	12333	-2.89	0.0	2.57	1.38	Fdft1 Tm7sf2
272	GO:0008219 [4]: cell death	5	5	272	393	11959	-2.89	0.0	0.06	0.02	Bcl2l10 Cd1d1 Cidec Gadd45g Lgals12
273	GO:0042110 [7]: T-cell activation	3	3	274	45	12307	-2.9	0.0	2.43	1.33	Cd1d1 Cxcl12 Gadd45g
274	GO:0046903 [3]: secretion	3	3	274	45	12307	-2.9	0.0	2.43	1.33	Arfl4 Ltbp4 Pclo
275	GO:0006397 [7]: mRNA processing	2	2	275	240	12112	-2.91	0.0	0.03	0.0	Cpeb1 Rbpms2
276	GO:0019222 [4]: regulation of metabolism	38	38	239	1657	10695	-2.94	0.0	0.76	0.43	Acdc Aco1 Ankrd5 Bteb1 Cd1d1 Cited1 Cpeb1 Dbp Dmrt2 Ebf2 Eif4ebp1 Foxa1 Gata6 Gsc Gsn Hdgfrp2 Hlf Hoxa7 Hoxc6 Hoxc9 Kcnh2 Lass4 Mrg1 Per2 Polr2l Rxrg Sfrp4 Sitpec Six1 Smarcd2 Sox17 Sox18 Tcf15 Tmod2 Twist2 Wbscr14 Zfhx1a id3
277	GO:0012502 [7]: induction of programmed cell death	4	4	273	77	12275	-2.94	0.0	2.28	1.28	Bcl2l10 Cd1d1 Cidec Lgals12
278	GO:0006917 [8]: induction of apoptosis	4	4	273	77	12275	-2.94	0.0	2.28	1.28	Bcl2l10 Cd1d1 Cidec Lgals12
279	GO:0006417 [6]: regulation of protein biosynthesis	4	4	273	78	12274	-2.97	0.0	2.25	1.28	Aco1 Cd1d1 Cpeb1 Eif4ebp1
280	GO:0030217 [5]: T-cell differentiation	2	2	275	20	12332	-2.97	0.0	2.49	1.35	Cd1d1 Gadd45g
281	GO:0000187 [6]: activation of MAPK	2	2	275	20	12332	-2.97	0.0	2.49	1.35	Cspg4 Map3k6
282	GO:0016126 [7]: sterol biosynthesis	2	2	275	21	12331	-3.03	0.0	2.41	1.32	Fdft1 Tm7sf2
283	GO:0006099 [8]: tricarboxylic acid cycle	2	2	275	21	12331	-3.03	0.0	2.41	1.32	Aco1 Fh1
284	GO:0006953 [5]: acute-phase response	2	2	275	21	12331	-3.03	0.0	2.41	1.32	Orm1 Orm2
285	GO:0006633 [7]: fatty acid biosynthesis	3	3	274	49	12303	-3.06	0.0	2.25	1.28	Fads3 Ltc4s Mlycd
286	GO:0007050 [7]: cell cycle arrest	2	2	275	22	12330	-3.09	0.0	2.34	1.28	Cdkn1c Pmp22
287	GO:0006575 [6]: amino acid derivative metabolism	3	3	274	50	12302	-3.1	0.0	2.21	1.25	Cdo1 Indo Mat2a
288	GO:0007179 [8]: transforming growth factor beta receptor signaling pathway	3	3	274	50	12302	-3.1	0.0	2.21	1.25	Bmp6 Ltbp4 Sitpec
289	GO:0007049 [5]: cell cycle	9	9	268	549	11803	-3.1	0.0	0.14	0.07	1190002H23Rik Cdkn1c Cpeb1 Figf Gadd45g Pmp22 Rras Sycp3 Vegfb
290	GO:0044270 [5]: nitrogen compound catabolism	1	1	276	3	12349	-3.11	0.0	2.47	1.35	Arg2
291	GO:0045745 [6]: positive regulation of G-protein coupled receptor protein signaling pathway	1	1	276	3	12349	-3.11	0.0	2.47	1.35	Tmod2
292	GO:0046513 [10]: ceramide biosynthesis	1	1	276	3	12349	-3.11	0.0	2.47	1.35	Lass4
293	GO:0046520 [9]: sphingoid biosynthesis	1	1	276	3	12349	-3.11	0.0	2.47	1.35	Lass4
294	GO:0048009 [8]: insulin-like growth factor receptor signaling pathway	1	1	276	3	12349	-3.11	0.0	2.47	1.35	Grb10
295	GO:0000186 [6]: activation of MAPKK	1	1	276	3	12349	-3.11	0.0	2.47	1.35	Gadd45g
296	GO:0000238 [11]: zygotene	1	1	276	3	12349	-3.11	0.0	2.47	1.35	Cpeb1
297	GO:0001892 [6]: embryonic placenta development	1	1	276	3	12349	-3.11	0.0	2.47	1.35	Cited1
298	GO:0006527 [6]: arginine catabolism	1	1	276	3	12349	-3.11	0.0	2.47	1.35	Arg2
299	GO:0007129 [12]: synapsis	1	1	276	3	12349	-3.11	0.0	2.47	1.35	Cpeb1
300	GO:0007628 [5]: adult walking behavior	1	1	276	3	12349	-3.11	0.0	2.47	1.35	Msra
301	GO:0008340 [4]: determination of adult life span	1	1	276	3	12349	-3.11	0.0	2.47	1.35	Msra
302	GO:0009071 [8]: serine family amino acid catabolism	1	1	276	3	12349	-3.11	0.0	2.47	1.35	Cdo1
303	GO:0007242 [5]: intracellular signaling cascade	17	17	260	654	11698	-3.13	0.0	1.19	0.7	Acdc Adcy4 Arl4 Bteb1 Cspg4 Gadd45g Grb10 Map3k6 Nkiras1 Pclo Prkcm Psen2 Ptger3 Rab40b Rasd1 Rras Slc9a3r2
304	GO:0015849 [5]: organic acid transport	3	3	274	51	12301	-3.13	0.0	2.16	1.22	Slc12a2 Slc1a5 Slc7a10
305	GO:0046942 [6]: carboxylic acid transport	3	3	274	51	12301	-3.13	0.0	2.16	1.22	Slc12a2 Slc1a5 Slc7a10
306	GO:0006694 [7]: steroid biosynthesis	3	3	274	51	12301	-3.13	0.0	2.16	1.22	Fdft1 Hsd3b7 Tm7sf2
307	GO:0006468 [8]: protein amino acid phosphorylation	7	7	270	457	11895	-3.13	0.0	0.12	0.05	2410001H17Rik Acad10 Flt1 Map3k6 Mst1r Pim3 Prkcm
308	GO:0009653 [3]: morphogenesis	24	24	253	1082	11270	-3.14	0.0	0.59	0.32	Cd1d1 Cited1 Clec3b Cspg4 Cxcl12 Cxcl15 Enpep Figf Flt1 Gadd45g Heph Hoxa7 Hoxc6 Hoxc9 Hsd11b1 Igfbp6 Itga7 Mrg1 Qk Robo4 Sitpec Tagln Vegfb id3
309	GO:0009887 [4]: organogenesis	22	22	255	928	11424	-3.16	0.0	0.85	0.48	Cd1d1 Cited1 Clec3b Cspg4 Cxcl12 Cxcl15 Enpep Figf Flt1 Gadd45g Heph Hoxa7 Hoxc6 Hoxc9 Hsd11b1 Mrg1 Qk Robo4 Sitpec Tagln Vegfb id3
310	GO:0048513 [3]: organ development	22	22	255	934	11418	-3.16	0.0	0.82	0.47	Cd1d1 Cited1 Clec3b Cspg4 Cxcl12 Cxcl15 Enpep Figf Flt1 Gadd45g Heph Hoxa7 Hoxc6 Hoxc9 Hsd11b1 Mrg1 Qk Robo4 Sitpec Tagln Vegfb id3
311	GO:0007160 [5]: cell-matrix adhesion	3	3	274	52	12300	-3.17	0.0	2.12	1.21	Crtac1 Itga7 Nid1
312	GO:0006955 [4]: immune response	13	13	264	699	11653	-3.18	0.0	0.23	0.13	Adn C1r C2 Ccl24 Cd1d1 Cxcl12 Cxcl15 Gadd45g Indo Mcpt6 Orm1 Orm2 Ptger3
313	GO:0012501 [5]: programmed cell death	5	5	272	363	11989	-3.18	0.0	0.09	0.04	Bcl2l10 Cd1d1 Cidec Gadd45g Lgals12
314	GO:0006665 [7]: sphingolipid metabolism	2	2	275	24	12328	-3.22	0.0	2.2	1.25	Lass4 Smpd3
315	GO:0007610 [2]: behavior	4	4	273	88	12264	-3.22	0.0	1.94	1.11	Msra Penk1 Qk Tmod2
316	GO:0006323 [6]: DNA packaging	1	1	276	165	12187	-3.22	0.0	0.02	0.0	Smarcd2
317	GO:0006915 [6]: apoptosis	5	5	272	357	11995	-3.23	0.0	0.1	0.04	Bcl2l10 Cd1d1 Cidec Gadd45g Lgals12
318	GO:0016265 [3]: death	6	6	271	399	11953	-3.24	0.0	0.12	0.05	Bcl2l10 Cd1d1 Cidec Gadd45g Lgals12 Msra
319	GO:0006950 [4]: response to stress	16	16	261	791	11561	-3.25	0.0	0.36	0.19	Adn C1r C2 Ccl24 Cd1d1 Cxcl15 Gadd45g Gpx3 Mcpt6 Msra Orm1 Orm2 Penk1 Ptger3 Smpd3 Syvn1
320	GO:0016053 [6]: organic acid biosynthesis	3	3	274	55	12297	-3.26	0.0	2.01	1.15	Fads3 Ltc4s Mlycd
321	GO:0046394 [7]: carboxylic acid biosynthesis	3	3	274	55	12297	-3.26	0.0	2.01	1.15	Fads3 Ltc4s Mlycd
322	GO:0006979 [5]: response to oxidative stress	2	2	275	25	12327	-3.27	0.0	2.14	1.21	Gpx3 Msra
323	GO:0007169 [7]: transmembrane receptor protein tyrosine kinase signaling pathway	4	4	273	91	12261	-3.28	0.0	1.86	1.04	Cspg4 Eif4ebp1 Flt1 Grb10
324	GO:0043065 [7]: positive regulation of apoptosis	4	4	273	92	12260	-3.3	0.0	1.83	1.04	Bcl2l10 Cd1d1 Cidec Lgals12
325	GO:0051242 [5]: positive regulation of cellular physiological process	6	6	271	172	12180	-3.31	0.0	1.62	0.93	Acdc Bcl2l10 Cd1d1 Cidec Cxcl12 Lgals12
326	GO:0015804 [7]: neutral amino acid transport	1	1	276	4	12348	-3.31	0.0	2.25	1.28	Slc7a10
327	GO:0018149 [8]: peptide cross-linking	1	1	276	4	12348	-3.31	0.0	2.25	1.28	Tgm3
328	GO:0030073 [6]: insulin secretion	1	1	276	4	12348	-3.31	0.0	2.25	1.28	Pclo
329	GO:0030335 [7]: positive regulation of cell migration	1	1	276	4	12348	-3.31	0.0	2.25	1.28	Cxcl12
330	GO:0042640 [6]: anagen	1	1	276	4	12348	-3.31	0.0	2.25	1.28	Psen2
331	GO:0045086 [9]: positive regulation of interleukin-2 biosynthesis	1	1	276	4	12348	-3.31	0.0	2.25	1.28	Cd1d1
332	GO:0050818 [4]: regulation of coagulation	1	1	276	4	12348	-3.31	0.0	2.25	1.28	Procr
333	GO:0050819 [5]: negative regulation of coagulation	1	1	276	4	12348	-3.31	0.0	2.25	1.28	Procr
334	GO:0050918 [7]: positive chemotaxis	1	1	276	4	12348	-3.31	0.0	2.25	1.28	Cxcl12
335	GO:0050920 [7]: regulation of chemotaxis	1	1	276	4	12348	-3.31	0.0	2.25	1.28	Cxcl12
336	GO:0050921 [8]: positive regulation of chemotaxis	1	1	276	4	12348	-3.31	0.0	2.25	1.28	Cxcl12
337	GO:0050926 [8]: regulation of positive chemotaxis	1	1	276	4	12348	-3.31	0.0	2.25	1.28	Cxcl12
338	GO:0050927 [9]: positive regulation of positive chemotaxis	1	1	276	4	12348	-3.31	0.0	2.25	1.28	Cxcl12
339	GO:0050930 [10]: induction of positive chemotaxis	1	1	276	4	12348	-3.31	0.0	2.25	1.28	Cxcl12
340	GO:0051272 [6]: positive regulation of cell motility	1	1	276	4	12348	-3.31	0.0	2.25	1.28	Cxcl12
341	GO:0000050 [5]: urea cycle	1	1	276	4	12348	-3.31	0.0	2.25	1.28	Arg2
342	GO:0001523 [7]: retinoid metabolism	1	1	276	4	12348	-3.31	0.0	2.25	1.28	Adh1
343	GO:0001569 [5]: patterning of blood vessels	1	1	276	4	12348	-3.31	0.0	2.25	1.28	Flt1
344	GO:0001890 [5]: placenta development	1	1	276	4	12348	-3.31	0.0	2.25	1.28	Cited1
345	GO:0006081 [5]: aldehyde metabolism	1	1	276	4	12348	-3.31	0.0	2.25	1.28	Akr7a5
346	GO:0006090 [7]: pyruvate metabolism	1	1	276	4	12348	-3.31	0.0	2.25	1.28	Pck1
347	GO:0006534 [7]: cysteine metabolism	1	1	276	4	12348	-3.31	0.0	2.25	1.28	Cdo1
348	GO:0006542 [9]: glutamine biosynthesis	1	1	276	4	12348	-3.31	0.0	2.25	1.28	Glul
349	GO:0006566 [8]: threonine metabolism	1	1	276	4	12348	-3.31	0.0	2.25	1.28	BC051244
350	GO:0006572 [8]: tyrosine catabolism	1	1	276	4	12348	-3.31	0.0	2.25	1.28	Gstz1
351	GO:0007566 [3]: embryo implantation	1	1	276	4	12348	-3.31	0.0	2.25	1.28	Bteb1
352	GO:0009083 [8]: branched chain family amino acid catabolism	1	1	276	4	12348	-3.31	0.0	2.25	1.28	Auh
353	GO:0043068 [6]: positive regulation of programmed cell death	4	4	273	93	12259	-3.32	0.0	1.81	1.04	Bcl2l10 Cd1d1 Cidec Lgals12
354	GO:0016477 [5]: cell migration	5	5	272	135	12217	-3.36	0.0	1.64	0.93	Cspg4 Cxcl12 Cxcl15 Enpep Robo4
355	GO:0007178 [7]: transmembrane receptor protein serine/threonine kinase signaling pathway	3	3	274	59	12293	-3.37	0.0	1.87	1.05	Bmp6 Ltbp4 Sitpec
356	GO:0006325 [7]: establishment and/or maintenance of chromatin architecture	1	1	276	156	12196	-3.38	0.0	0.03	0.0	Smarcd2
357	GO:0016066 [5]: cellular defense response (sensu Vertebrata)	2	2	275	27	12325	-3.38	0.0	2.02	1.16	Cd1d1 Gadd45g
358	GO:0006767 [6]: water-soluble vitamin metabolism	2	2	275	27	12325	-3.38	0.0	2.02	1.16	Nmnat3 Pdxk
359	GO:0006958 [7]: complement activation, classical pathway	2	2	275	27	12325	-3.38	0.0	2.02	1.16	C1r C2
360	GO:0030154 [3]: cell differentiation	9	9	268	321	12031	-3.4	0.0	1.2	0.71	Bmp6 Cd1d1 Cited1 Gadd45g Heph Lgals1 Psen2 Qk Twist2
361	GO:0016071 [6]: mRNA metabolism	3	3	274	249	12103	-3.41	0.0	0.09	0.03	Auh Cpeb1 Rbpms2
362	GO:0006811 [5]: ion transport	13	13	264	552	11800	-3.41	0.0	0.75	0.43	Acdc Fxyd1 Fxyd4 Heph Kcnh2 Ptger3 Slc12a2 Slc22a3 Slc22a4 Slc24a3 Slc5a5 Slc5a6 Tst
363	GO:0050790 [3]: regulation of enzyme activity	4	4	273	98	12254	-3.42	0.0	1.68	0.95	Adcy4 Cspg4 Gadd45g Map3k6
364	GO:0006968 [4]: cellular defense response	2	2	275	202	12150	-3.42	0.0	0.06	0.02	Cd1d1 Gadd45g
365	GO:0009719 [4]: response to endogenous stimulus	1	1	276	153	12199	-3.43	0.0	0.03	0.0	Acdc
366	GO:0050794 [3]: regulation of cellular process	12	12	265	562	11790	-3.46	0.0	0.49	0.26	Acdc Bcl2l10 Cd1d1 Cidec Cxcl12 Gsn Igfbp6 Lgals12 Pclo Ramp2 Robo4 Tmod2
367	GO:0009057 [5]: macromolecule catabolism	12	12	265	562	11790	-3.46	0.0	0.49	0.26	Acad10 Adn Auh C1r C2 Enpep Hk2 Immp2l Mcpt4 Mcpt5 Mcpt6 Pcsk4
368	GO:0043207 [5]: response to external biotic stimulus	11	11	266	541	11811	-3.46	0.0	0.4	0.22	Adn C1r C2 Ccl24 Cd1d1 Cxcl15 Gadd45g Mcpt6 Orm1 Orm2 Ptger3
369	GO:0043119 [4]: positive regulation of physiological process	8	8	269	281	12071	-3.46	0.0	1.2	0.7	Acdc Bcl2l10 Cd1d1 Cidec Cxcl12 Ebf2 Gata6 Lgals12
370	GO:0019217 [6]: regulation of fatty acid metabolism	1	1	276	5	12347	-3.47	0.0	2.08	1.21	Acdc
371	GO:0019674 [9]: NAD metabolism	1	1	276	5	12347	-3.47	0.0	2.08	1.21	Nmnat3
372	GO:0030072 [5]: peptide hormone secretion	1	1	276	5	12347	-3.47	0.0	2.08	1.21	Pclo
373	GO:0042596 [5]: fear response	1	1	276	5	12347	-3.47	0.0	2.08	1.21	Penk1
374	GO:0043122 [5]: regulation of I-kappaB kinase/NF-kappaB cascade	1	1	276	5	12347	-3.47	0.0	2.08	1.21	Acdc
375	GO:0045059 [7]: positive thymic T-cell selection	1	1	276	5	12347	-3.47	0.0	2.08	1.21	Cd1d1
376	GO:0045076 [8]: regulation of interleukin-2 biosynthesis	1	1	276	5	12347	-3.47	0.0	2.08	1.21	Cd1d1
377	GO:0046323 [9]: glucose import	1	1	276	5	12347	-3.47	0.0	2.08	1.21	Acdc
378	GO:0046324 [6]: regulation of glucose import	1	1	276	5	12347	-3.47	0.0	2.08	1.21	Acdc
379	GO:0046339 [7]: diacylglycerol metabolism	1	1	276	5	12347	-3.47	0.0	2.08	1.21	Lipe
380	GO:0000051 [4]: urea cycle intermediate metabolism	1	1	276	5	12347	-3.47	0.0	2.08	1.21	Arg2
381	GO:0001662 [3]: behavioral fear response	1	1	276	5	12347	-3.47	0.0	2.08	1.21	Penk1
382	GO:0006525 [5]: arginine metabolism	1	1	276	5	12347	-3.47	0.0	2.08	1.21	Arg2
383	GO:0006555 [7]: methionine metabolism	1	1	276	5	12347	-3.47	0.0	2.08	1.21	BC051244
384	GO:0006568 [7]: tryptophan metabolism	1	1	276	5	12347	-3.47	0.0	2.08	1.21	Indo
385	GO:0008625 [10]: induction of apoptosis via death domain receptors	1	1	276	5	12347	-3.47	0.0	2.08	1.21	Bcl2l10
386	GO:0009081 [7]: branched chain family amino acid metabolism	1	1	276	5	12347	-3.47	0.0	2.08	1.21	Auh
387	GO:0009435 [8]: NAD biosynthesis	1	1	276	5	12347	-3.47	0.0	2.08	1.21	Nmnat3
388	GO:0007254 [8]: JNK cascade	2	2	275	29	12323	-3.47	0.0	1.91	1.09	Gadd45g Map3k6
389	GO:0043285 [5]: biopolymer catabolism	10	10	267	507	11845	-3.47	0.0	0.35	0.19	Acad10 Adn C1r C2 Enpep Immp2l Mcpt4 Mcpt5 Mcpt6 Pcsk4
390	GO:0044265 [6]: cellular macromolecule catabolism	12	12	265	544	11808	-3.47	0.0	0.57	0.31	Acad10 Adn Auh C1r C2 Enpep Hk2 Immp2l Mcpt4 Mcpt5 Mcpt6 Pcsk4
391	GO:0009628 [5]: response to abiotic stimulus	6	6	271	366	11986	-3.47	0.0	0.19	0.1	Ccl24 Cxcl12 Cxcl15 Ephx2 Opn3 Pon1
392	GO:0030163 [6]: protein catabolism	10	10	267	504	11848	-3.47	0.0	0.36	0.19	Acad10 Adn C1r C2 Enpep Immp2l Mcpt4 Mcpt5 Mcpt6 Pcsk4
393	GO:0009613 [5]: response to pest, pathogen or parasite	11	11	266	505	11847	-3.51	0.0	0.54	0.29	Adn C1r C2 Ccl24 Cd1d1 Cxcl15 Gadd45g Mcpt6 Orm1 Orm2 Ptger3
394	GO:0008380 [7]: RNA splicing	2	2	275	195	12157	-3.51	0.0	0.07	0.02	Cpeb1 Rbpms2
395	GO:0044257 [7]: cellular protein catabolism	10	10	267	486	11866	-3.52	0.0	0.43	0.23	Acad10 Adn C1r C2 Enpep Immp2l Mcpt4 Mcpt5 Mcpt6 Pcsk4
396	GO:0006508 [8]: proteolysis and peptidolysis	10	10	267	486	11866	-3.52	0.0	0.43	0.23	Acad10 Adn C1r C2 Enpep Immp2l Mcpt4 Mcpt5 Mcpt6 Pcsk4
397	GO:0051244 [4]: regulation of cellular physiological process	10	10	267	408	11944	-3.53	0.0	0.83	0.47	Acdc Bcl2l10 Cd1d1 Cidec Cxcl12 Gsn Lgals12 Pclo Robo4 Tmod2
398	GO:0007155 [4]: cell adhesion	10	10	267	472	11880	-3.53	0.0	0.48	0.26	Aoc3 Cd34 Clstn3 Cntnap2 Crtac1 Efemp1 Fbln5 Itga7 Mpdz Nid1
399	GO:0030097 [5]: hemopoiesis	4	4	273	105	12247	-3.54	0.0	1.53	0.88	Cd1d1 Cxcl15 Gadd45g Heph
400	GO:0006412 [6]: protein biosynthesis	10	10	267	466	11886	-3.55	0.0	0.51	0.27	Aco1 Cd1d1 Cpeb1 Eif4e3 Eif4ebp1 Gadd45g Mrpl33 Mrpl49 Pomt1 Psen2
401	GO:0000375 [8]: RNA splicing, via transesterification reactions	2	2	275	191	12161	-3.55	0.0	0.07	0.02	Cpeb1 Rbpms2
402	GO:0000377 [9]: RNA splicing, via transesterification reactions with bulged adenosine as nucleophile	2	2	275	191	12161	-3.55	0.0	0.07	0.02	Cpeb1 Rbpms2
403	GO:0000398 [8]: nuclear mRNA splicing, via spliceosome	2	2	275	191	12161	-3.55	0.0	0.07	0.02	Cpeb1 Rbpms2
404	GO:0015698 [7]: inorganic anion transport	4	4	273	108	12244	-3.57	0.0	1.46	0.85	Acdc Ptger3 Slc12a2 Tst
405	GO:0007188 [8]: G-protein signaling, coupled to cAMP nucleotide second messenger	2	2	275	32	12320	-3.58	0.0	1.77	1.0	Adcy4 Ptger3
406	GO:0000165 [7]: MAPKKK cascade	3	3	274	68	12284	-3.59	0.0	1.59	0.92	Cspg4 Gadd45g Map3k6
407	GO:0042430 [6]: indole and derivative metabolism	1	1	276	6	12346	-3.6	0.0	1.94	1.11	Indo
408	GO:0042434 [7]: indole derivative metabolism	1	1	276	6	12346	-3.6	0.0	1.94	1.11	Indo
409	GO:0042692 [4]: muscle cell differentiation	1	1	276	6	12346	-3.6	0.0	1.94	1.11	Qk
410	GO:0045445 [4]: myoblast differentiation	1	1	276	6	12346	-3.6	0.0	1.94	1.11	Lgals1
411	GO:0001910 [7]: regulation of immune cell mediated cytotoxicity	1	1	276	6	12346	-3.6	0.0	1.94	1.11	Cd1d1
412	GO:0006402 [7]: mRNA catabolism	1	1	276	6	12346	-3.6	0.0	1.94	1.11	Auh
413	GO:0006559 [8]: L-phenylalanine catabolism	1	1	276	6	12346	-3.6	0.0	1.94	1.11	Gstz1
414	GO:0006586 [7]: indolalkylamine metabolism	1	1	276	6	12346	-3.6	0.0	1.94	1.11	Indo
415	GO:0006825 [9]: copper ion transport	1	1	276	6	12346	-3.6	0.0	1.94	1.11	Heph
416	GO:0030334 [6]: regulation of cell migration	2	2	275	33	12319	-3.63	0.0	1.72	0.97	Cxcl12 Robo4
417	GO:0042089 [6]: cytokine biosynthesis	2	2	275	33	12319	-3.63	0.0	1.72	0.97	Cd1d1 Gadd45g
418	GO:0051270 [5]: regulation of cell motility	2	2	275	33	12319	-3.63	0.0	1.72	0.97	Cxcl12 Robo4
419	GO:0006413 [8]: translational initiation	2	2	275	33	12319	-3.63	0.0	1.72	0.97	Eif4e3 Eif4ebp1
420	GO:0008015 [4]: circulation	2	2	275	33	12319	-3.63	0.0	1.72	0.97	Kcnh2 Pon1
421	GO:0042107 [5]: cytokine metabolism	2	2	275	34	12318	-3.65	0.0	1.68	0.95	Cd1d1 Gadd45g
422	GO:0006928 [4]: cell motility	5	5	272	162	12190	-3.66	0.0	1.19	0.7	Cspg4 Cxcl12 Cxcl15 Enpep Robo4
423	GO:0006812 [6]: cation transport	8	8	269	369	11983	-3.66	0.0	0.53	0.28	Heph Kcnh2 Slc12a2 Slc22a3 Slc22a4 Slc24a3 Slc5a5 Slc5a6
424	GO:0043118 [4]: negative regulation of physiological process	7	7	270	272	12080	-3.67	0.0	0.88	0.5	Acdc Bcl2l10 Eif4ebp1 Procr Robo4 Wbscr14 id3
425	GO:0007017 [7]: microtubule-based process	1	1	276	137	12215	-3.67	0.0	0.05	0.01	Gata6
426	GO:0009611 [5]: response to wounding	6	6	271	326	12026	-3.67	0.0	0.3	0.16	Ccl24 Cd1d1 Cxcl15 Gadd45g Mcpt6 Ptger3
427	GO:0015672 [7]: monovalent inorganic cation transport	6	6	271	218	12134	-3.68	0.0	1.0	0.58	Kcnh2 Slc12a2 Slc22a4 Slc24a3 Slc5a5 Slc5a6
428	GO:0007010 [6]: cytoskeleton organization and biogenesis	7	7	270	348	12004	-3.68	0.0	0.41	0.22	Gata6 Gsn Ophn1 Pclo Tagln Tmod2 Vill
429	GO:0042592 [3]: homeostasis	4	4	273	117	12235	-3.69	0.0	1.29	0.75	Acdc Aco1 Ptger3 Slc24a3
430	GO:0000278 [6]: mitotic cell cycle	1	1	276	135	12217	-3.7	0.0	0.05	0.01	Sycp3
431	GO:0007517 [5]: muscle development	1	1	276	135	12217	-3.7	0.0	0.05	0.01	Tagln
432	GO:0030001 [7]: metal ion transport	7	7	270	291	12061	-3.71	0.0	0.73	0.42	Heph Kcnh2 Slc12a2 Slc22a4 Slc24a3 Slc5a5 Slc5a6
433	GO:0019216 [5]: regulation of lipid metabolism	1	1	276	7	12345	-3.71	0.0	1.82	1.04	Acdc
434	GO:0019363 [7]: pyridine nucleotide biosynthesis	1	1	276	7	12345	-3.71	0.0	1.82	1.04	Nmnat3
435	GO:0030148 [8]: sphingolipid biosynthesis	1	1	276	7	12345	-3.71	0.0	1.82	1.04	Lass4
436	GO:0030336 [7]: negative regulation of cell migration	1	1	276	7	12345	-3.71	0.0	1.82	1.04	Robo4
437	GO:0042094 [7]: interleukin-2 biosynthesis	1	1	276	7	12345	-3.71	0.0	1.82	1.04	Cd1d1
438	GO:0042303 [4]: molting cycle	1	1	276	7	12345	-3.71	0.0	1.82	1.04	Psen2
439	GO:0042633 [5]: hair cycle	1	1	276	7	12345	-3.71	0.0	1.82	1.04	Psen2
440	GO:0051271 [6]: negative regulation of cell motility	1	1	276	7	12345	-3.71	0.0	1.82	1.04	Robo4
441	GO:0000097 [7]: sulfur amino acid biosynthesis	1	1	276	7	12345	-3.71	0.0	1.82	1.04	Mat2a
442	GO:0006360 [8]: transcription from Pol I promoter	1	1	276	7	12345	-3.71	0.0	1.82	1.04	Polr2l
443	GO:0006558 [7]: L-phenylalanine metabolism	1	1	276	7	12345	-3.71	0.0	1.82	1.04	Gstz1
444	GO:0007128 [10]: meiotic prophase I	1	1	276	7	12345	-3.71	0.0	1.82	1.04	Cpeb1
445	GO:0007204 [8]: cytosolic calcium ion concentration elevation	1	1	276	7	12345	-3.71	0.0	1.82	1.04	Ptger3
446	GO:0007257 [7]: activation of JUNK	1	1	276	7	12345	-3.71	0.0	1.82	1.04	Map3k6
447	GO:0006954 [5]: inflammatory response	4	4	273	119	12233	-3.72	0.0	1.26	0.75	Ccl24 Cxcl15 Mcpt6 Ptger3
448	GO:0007243 [6]: protein kinase cascade	4	4	273	119	12233	-3.72	0.0	1.26	0.75	Acdc Cspg4 Gadd45g Map3k6
449	GO:0007187 [7]: G-protein signaling, coupled to cyclic nucleotide second messenger	2	2	275	36	12316	-3.73	0.0	1.6	0.92	Adcy4 Ptger3
450	GO:0007626 [3]: locomotory behavior	2	2	275	36	12316	-3.73	0.0	1.6	0.92	Msra Qk
451	GO:0001816 [5]: cytokine production	2	2	275	37	12315	-3.75	0.0	1.56	0.89	Cd1d1 Gadd45g
452	GO:0006643 [6]: membrane lipid metabolism	3	3	274	77	12275	-3.76	0.0	1.36	0.79	Agpat3 Lass4 Smpd3
453	GO:0016192 [5]: vesicle-mediated transport	6	6	271	241	12111	-3.76	0.0	0.78	0.44	Arfl4 Ehd2 Ghr Gsn Pclo Pla2g1br
454	GO:0009790 [3]: embryonic development	2	2	275	172	12180	-3.77	0.0	0.11	0.04	Flt1 Sitpec
455	GO:0006865 [6]: amino acid transport	2	2	275	38	12314	-3.79	0.0	1.52	0.88	Slc12a2 Slc7a10
456	GO:0009893 [5]: positive regulation of metabolism	4	4	273	127	12225	-3.79	0.0	1.13	0.65	Acdc Cd1d1 Ebf2 Gata6
457	GO:0000074 [6]: regulation of cell cycle	6	6	271	269	12083	-3.81	0.0	0.57	0.31	Cdkn1c Figf Gadd45g Pmp22 Rras Vegfb
458	GO:0019932 [6]: second-messenger-mediated signaling	3	3	274	80	12272	-3.81	0.0	1.29	0.75	Adcy4 Pclo Ptger3
459	GO:0046467 [7]: membrane lipid biosynthesis	2	2	275	39	12313	-3.81	0.0	1.48	0.85	Agpat3 Lass4
460	GO:0030218 [5]: erythrocyte differentiation	1	1	276	8	12344	-3.81	0.0	1.71	0.97	Heph
461	GO:0001707 [5]: mesoderm formation	1	1	276	8	12344	-3.81	0.0	1.71	0.97	Sitpec
462	GO:0006779 [7]: porphyrin biosynthesis	1	1	276	8	12344	-3.81	0.0	1.71	0.97	Alas1
463	GO:0006783 [6]: heme biosynthesis	1	1	276	8	12344	-3.81	0.0	1.71	0.97	Alas1
464	GO:0006957 [7]: complement activation, alternative pathway	1	1	276	8	12344	-3.81	0.0	1.71	0.97	Adn
465	GO:0009067 [8]: aspartate family amino acid biosynthesis	1	1	276	8	12344	-3.81	0.0	1.71	0.97	BC051244
466	GO:0006820 [6]: anion transport	4	4	273	130	12222	-3.81	0.0	1.08	0.63	Acdc Ptger3 Slc12a2 Tst
467	GO:0007389 [3]: pattern specification	4	4	273	130	12222	-3.81	0.0	1.08	0.63	Flt1 Hoxa7 Hoxc6 Hoxc9
468	GO:0007264 [6]: small GTPase mediated signal transduction	5	5	272	191	12161	-3.83	0.0	0.84	0.48	Arl4 Nkiras1 Rab40b Rasd1 Rras
469	GO:0015837 [5]: amine transport	2	2	275	40	12312	-3.84	0.0	1.45	0.85	Slc12a2 Slc7a10
470	GO:0006800 [5]: oxygen and reactive oxygen species metabolism	2	2	275	40	12312	-3.84	0.0	1.45	0.85	Gpx3 Msra
471	GO:0030036 [8]: actin cytoskeleton organization and biogenesis	3	3	274	85	12267	-3.87	0.0	1.19	0.7	Gsn Ophn1 Tmod2
472	GO:0009892 [5]: negative regulation of metabolism	4	4	273	138	12214	-3.88	0.0	0.97	0.56	Acdc Eif4ebp1 Wbscr14 id3
473	GO:0006366 [8]: transcription from Pol II promoter	5	5	272	223	12129	-3.89	0.0	0.57	0.31	Polr2l Sitpec Twist2 Wbscr14 id3
474	GO:0042221 [6]: response to chemical substance	5	5	272	231	12121	-3.89	0.0	0.52	0.27	Ccl24 Cxcl12 Cxcl15 Ephx2 Pon1
475	GO:0015669 [5]: gas transport	1	1	276	9	12343	-3.89	0.0	1.61	0.93	Cygb
476	GO:0015671 [6]: oxygen transport	1	1	276	9	12343	-3.89	0.0	1.61	0.93	Cygb
477	GO:0017157 [6]: regulation of exocytosis	1	1	276	9	12343	-3.89	0.0	1.61	0.93	Pclo
478	GO:0019233 [6]: perception of pain	1	1	276	9	12343	-3.89	0.0	1.61	0.93	Penk1
479	GO:0042063 [6]: gliogenesis	1	1	276	9	12343	-3.89	0.0	1.61	0.93	Cspg4
480	GO:0042364 [7]: water-soluble vitamin biosynthesis	1	1	276	9	12343	-3.89	0.0	1.61	0.93	Nmnat3
481	GO:0048332 [4]: mesoderm morphogenesis	1	1	276	9	12343	-3.89	0.0	1.61	0.93	Sitpec
482	GO:0051260 [8]: protein homooligomerization	1	1	276	9	12343	-3.89	0.0	1.61	0.93	Acdc
483	GO:0001704 [6]: formation of primary germ layer	1	1	276	9	12343	-3.89	0.0	1.61	0.93	Sitpec
484	GO:0001708 [5]: cell fate specification	1	1	276	9	12343	-3.89	0.0	1.61	0.93	Psen2
485	GO:0006401 [6]: RNA catabolism	1	1	276	9	12343	-3.89	0.0	1.61	0.93	Auh
486	GO:0006835 [7]: dicarboxylic acid transport	1	1	276	9	12343	-3.89	0.0	1.61	0.93	Slc1a5
487	GO:0006839 [6]: mitochondrial transport	1	1	276	9	12343	-3.89	0.0	1.61	0.93	Slc25a10
488	GO:0008344 [4]: adult locomotory behavior	1	1	276	9	12343	-3.89	0.0	1.61	0.93	Msra
489	GO:0006766 [5]: vitamin metabolism	2	2	275	43	12309	-3.91	0.0	1.35	0.78	Nmnat3 Pdxk
490	GO:0009966 [4]: regulation of signal transduction	3	3	274	89	12263	-3.92	0.0	1.11	0.65	Acdc Ramp2 Tmod2
491	GO:0030029 [7]: actin filament-based process	3	3	274	91	12261	-3.94	0.0	1.08	0.63	Gsn Ophn1 Tmod2
492	GO:0050793 [3]: regulation of development	2	2	275	156	12196	-3.94	0.0	0.14	0.07	Cd1d1 Igfbp6
493	GO:0043037 [7]: translation	4	4	273	150	12202	-3.94	0.0	0.83	0.47	Aco1 Cpeb1 Eif4e3 Eif4ebp1
494	GO:0019226 [5]: transmission of nerve impulse	2	2	275	155	12197	-3.94	0.0	0.15	0.07	Hnmt Tmod2
495	GO:0006959 [5]: humoral immune response	4	4	273	152	12200	-3.94	0.0	0.8	0.46	Adn C1r C2 Cd1d1
496	GO:0043067 [5]: regulation of programmed cell death	4	4	273	206	12146	-3.95	0.0	0.39	0.21	Bcl2l10 Cd1d1 Cidec Lgals12
497	GO:0007267 [4]: cell-cell signaling	4	4	273	206	12146	-3.95	0.0	0.39	0.21	Hnmt Ltbp4 Pclo Tmod2
498	GO:0007126 [8]: meiosis	2	2	275	45	12307	-3.95	0.0	1.29	0.75	Cpeb1 Sycp3
499	GO:0000902 [4]: cellular morphogenesis	2	2	275	154	12198	-3.95	0.0	0.15	0.07	Igfbp6 Itga7
500	GO:0006457 [7]: protein folding	3	3	274	185	12167	-3.95	0.0	0.24	0.13	Dnajc4 Dnajd1 Pfdn5
501	GO:0042981 [6]: regulation of apoptosis	4	4	273	203	12149	-3.96	0.0	0.4	0.22	Bcl2l10 Cd1d1 Cidec Lgals12
502	GO:0030593 [7]: neutrophil chemotaxis	1	1	276	10	12342	-3.97	0.0	1.53	0.88	Cxcl15
503	GO:0042402 [7]: biogenic amine catabolism	1	1	276	10	12342	-3.97	0.0	1.53	0.88	Indo
504	GO:0044242 [6]: cellular lipid catabolism	1	1	276	10	12342	-3.97	0.0	1.53	0.88	Lipe
505	GO:0051259 [7]: protein oligomerization	1	1	276	10	12342	-3.97	0.0	1.53	0.88	Acdc
506	GO:0001906 [5]: cell killing	1	1	276	10	12342	-3.97	0.0	1.53	0.88	Cd1d1
507	GO:0001909 [6]: immune cell mediated cytotoxicity	1	1	276	10	12342	-3.97	0.0	1.53	0.88	Cd1d1
508	GO:0006084 [7]: acetyl-CoA metabolism	1	1	276	10	12342	-3.97	0.0	1.53	0.88	Mlycd
509	GO:0006541 [8]: glutamine metabolism	1	1	276	10	12342	-3.97	0.0	1.53	0.88	Glul
510	GO:0007127 [9]: meiosis I	1	1	276	10	12342	-3.97	0.0	1.53	0.88	Cpeb1
511	GO:0009110 [6]: vitamin biosynthesis	1	1	276	10	12342	-3.97	0.0	1.53	0.88	Nmnat3
512	GO:0046649 [6]: lymphocyte activation	3	3	274	95	12257	-3.98	0.0	1.01	0.59	Cd1d1 Cxcl12 Gadd45g
513	GO:0030005 [7]: di-, tri-valent inorganic cation homeostasis	2	2	275	46	12306	-3.98	0.0	1.26	0.75	Aco1 Slc24a3
514	GO:0030098 [4]: lymphocyte differentiation	2	2	275	46	12306	-3.98	0.0	1.26	0.75	Cd1d1 Gadd45g
515	GO:0006357 [8]: regulation of transcription from Pol II promoter	4	4	273	179	12173	-3.99	0.0	0.56	0.3	Sitpec Twist2 Wbscr14 id3
516	GO:0050878 [4]: regulation of body fluids	2	2	275	48	12304	-4.01	0.0	1.2	0.71	Procr Ptger3
517	GO:0042330 [5]: taxis	3	3	274	100	12252	-4.02	0.0	0.93	0.53	Ccl24 Cxcl12 Cxcl15
518	GO:0006935 [6]: chemotaxis	3	3	274	100	12252	-4.02	0.0	0.93	0.53	Ccl24 Cxcl12 Cxcl15
519	GO:0042044 [5]: fluid transport	1	1	276	11	12341	-4.03	0.0	1.45	0.85	Aqp7
520	GO:0042219 [6]: amino acid derivative catabolism	1	1	276	11	12341	-4.03	0.0	1.45	0.85	Indo
521	GO:0045061 [6]: thymic T-cell selection	1	1	276	11	12341	-4.03	0.0	1.45	0.85	Cd1d1
522	GO:0045582 [7]: positive regulation of T-cell differentiation	1	1	276	11	12341	-4.03	0.0	1.45	0.85	Cd1d1
523	GO:0045761 [4]: regulation of adenylate cyclase activity	1	1	276	11	12341	-4.03	0.0	1.45	0.85	Adcy4
524	GO:0045762 [5]: positive regulation of adenylate cyclase activity	1	1	276	11	12341	-4.03	0.0	1.45	0.85	Adcy4
525	GO:0006100 [8]: tricarboxylic acid cycle intermediate metabolism	1	1	276	11	12341	-4.03	0.0	1.45	0.85	Fh1
526	GO:0006493 [9]: O-linked glycosylation	1	1	276	11	12341	-4.03	0.0	1.45	0.85	Pomt1
527	GO:0006833 [6]: water transport	1	1	276	11	12341	-4.03	0.0	1.45	0.85	Aqp7
528	GO:0007190 [6]: adenylate cyclase activation	1	1	276	11	12341	-4.03	0.0	1.45	0.85	Adcy4
529	GO:0008016 [5]: regulation of heart contraction rate	1	1	276	11	12341	-4.03	0.0	1.45	0.85	Kcnh2
530	GO:0008272 [8]: sulfate transport	1	1	276	11	12341	-4.03	0.0	1.45	0.85	Tst
531	GO:0008366 [6]: nerve ensheathment	1	1	276	11	12341	-4.03	0.0	1.45	0.85	Qk
532	GO:0009117 [6]: nucleotide metabolism	2	2	275	146	12206	-4.03	0.0	0.17	0.09	Adcy4 Nmnat3
533	GO:0051049 [5]: regulation of transport	2	2	275	49	12303	-4.03	0.0	1.18	0.69	Acdc Pclo
534	GO:0045321 [5]: immune cell activation	3	3	274	104	12248	-4.05	0.0	0.87	0.5	Cd1d1 Cxcl12 Gadd45g
535	GO:0001775 [4]: cell activation	3	3	274	105	12247	-4.05	0.0	0.86	0.48	Cd1d1 Cxcl12 Gadd45g
536	GO:0006875 [7]: metal ion homeostasis	2	2	275	51	12301	-4.06	0.0	1.13	0.65	Aco1 Slc24a3
537	GO:0007268 [6]: synaptic transmission	2	2	275	140	12212	-4.08	0.0	0.2	0.1	Hnmt Tmod2
538	GO:0017148 [7]: negative regulation of protein biosynthesis	1	1	276	12	12340	-4.08	0.0	1.38	0.81	Eif4ebp1
539	GO:0019751 [6]: polyol metabolism	1	1	276	12	12340	-4.08	0.0	1.38	0.81	Pck1
540	GO:0042551 [5]: nerve maturation	1	1	276	12	12340	-4.08	0.0	1.38	0.81	Qk
541	GO:0042593 [4]: glucose homeostasis	1	1	276	12	12340	-4.08	0.0	1.38	0.81	Acdc
542	GO:0045058 [5]: T-cell selection	1	1	276	12	12340	-4.08	0.0	1.38	0.81	Cd1d1
543	GO:0045621 [6]: positive regulation of lymphocyte differentiation	1	1	276	12	12340	-4.08	0.0	1.38	0.81	Cd1d1
544	GO:0006071 [7]: glycerol metabolism	1	1	276	12	12340	-4.08	0.0	1.38	0.81	Pck1
545	GO:0006171 [8]: cAMP biosynthesis	1	1	276	12	12340	-4.08	0.0	1.38	0.81	Adcy4
546	GO:0006446 [8]: regulation of translational initiation	1	1	276	12	12340	-4.08	0.0	1.38	0.81	Eif4ebp1
547	GO:0006672 [9]: ceramide metabolism	1	1	276	12	12340	-4.08	0.0	1.38	0.81	Lass4
548	GO:0008624 [9]: induction of apoptosis by extracellular signals	1	1	276	12	12340	-4.08	0.0	1.38	0.81	Bcl2l10
549	GO:0016064 [6]: humoral defense mechanism (sensu Vertebrata)	2	2	275	52	12300	-4.08	0.0	1.1	0.64	C1r C2
550	GO:0000279 [6]: M phase	2	2	275	137	12215	-4.1	0.0	0.21	0.11	Cpeb1 Sycp3
551	GO:0006644 [7]: phospholipid metabolism	2	2	275	53	12299	-4.1	0.0	1.08	0.63	Agpat3 Smpd3
552	GO:0019953 [4]: sexual reproduction	3	3	274	153	12199	-4.1	0.0	0.4	0.22	Acox1 Cxcl12 Qk
553	GO:0000003 [3]: reproduction	3	3	274	153	12199	-4.1	0.0	0.4	0.22	Acox1 Cxcl12 Qk
554	GO:0006813 [8]: potassium ion transport	3	3	274	121	12231	-4.11	0.0	0.67	0.37	Kcnh2 Slc12a2 Slc24a3
555	GO:0051243 [5]: negative regulation of cellular physiological process	2	2	275	134	12218	-4.12	0.0	0.22	0.12	Bcl2l10 Robo4
556	GO:0007276 [5]: gametogenesis	3	3	274	128	12224	-4.13	0.0	0.6	0.32	Acox1 Cxcl12 Qk
557	GO:0006897 [6]: endocytosis	3	3	274	126	12226	-4.13	0.0	0.61	0.34	Ehd2 Ghr Pla2g1br
558	GO:0019370 [9]: leukotriene biosynthesis	1	1	276	13	12339	-4.14	0.0	1.32	0.77	Ltc4s
559	GO:0046058 [8]: cAMP metabolism	1	1	276	13	12339	-4.14	0.0	1.32	0.77	Adcy4
560	GO:0046519 [8]: sphingoid metabolism	1	1	276	13	12339	-4.14	0.0	1.32	0.77	Lass4
561	GO:0006469 [5]: negative regulation of protein kinase activity	1	1	276	13	12339	-4.14	0.0	1.32	0.77	Gadd45g
562	GO:0007005 [6]: mitochondrion organization and biogenesis	1	1	276	13	12339	-4.14	0.0	1.32	0.77	Mfn2
563	GO:0007281 [6]: germ cell development	1	1	276	13	12339	-4.14	0.0	1.32	0.77	Cxcl12
564	GO:0007568 [3]: aging	1	1	276	13	12339	-4.14	0.0	1.32	0.77	Msra
565	GO:0000280 [7]: nuclear division	2	2	275	128	12224	-4.16	0.0	0.25	0.13	Cpeb1 Sycp3
566	GO:0035295 [3]: tube development	2	2	275	60	12292	-4.18	0.0	0.93	0.53	Flt1 Hsd11b1
567	GO:0030534 [3]: adult behavior	1	1	276	14	12338	-4.19	0.0	1.26	0.75	Msra
568	GO:0030595 [6]: immune cell chemotaxis	1	1	276	14	12338	-4.19	0.0	1.26	0.75	Cxcl15
569	GO:0043086 [4]: negative regulation of enzyme activity	1	1	276	14	12338	-4.19	0.0	1.26	0.75	Gadd45g
570	GO:0045580 [6]: regulation of T-cell differentiation	1	1	276	14	12338	-4.19	0.0	1.26	0.75	Cd1d1
571	GO:0006614 [8]: SRP-dependent cotranslational protein-membrane targeting	1	1	276	14	12338	-4.19	0.0	1.26	0.75	9030617O03Rik
572	GO:0006691 [8]: leukotriene metabolism	1	1	276	14	12338	-4.19	0.0	1.26	0.75	Ltc4s
573	GO:0006700 [7]: C21-steroid hormone biosynthesis	1	1	276	14	12338	-4.19	0.0	1.26	0.75	Hsd3b7
574	GO:0007270 [7]: nerve-nerve synaptic transmission	1	1	276	14	12338	-4.19	0.0	1.26	0.75	Tmod2
575	GO:0009306 [4]: protein secretion	1	1	276	14	12338	-4.19	0.0	1.26	0.75	Arfl4
576	GO:0016311 [7]: dephosphorylation	1	1	276	99	12253	-4.19	0.0	0.11	0.05	Ptprr
577	GO:0000122 [9]: negative regulation of transcription from Pol II promoter	2	2	275	62	12290	-4.2	0.0	0.89	0.5	Wbscr14 id3
578	GO:0016337 [5]: cell-cell adhesion	1	1	276	98	12254	-4.21	0.0	0.12	0.05	Clstn3
579	GO:0045934 [6]: negative regulation of nucleobase, nucleoside, nucleotide and nucleic acid metabolism	2	2	275	120	12232	-4.22	0.0	0.29	0.15	Wbscr14 id3
580	GO:0006470 [8]: protein amino acid dephosphorylation	1	1	276	97	12255	-4.22	0.0	0.12	0.05	Ptprr
581	GO:0006486 [8]: protein amino acid glycosylation	2	2	275	64	12288	-4.22	0.0	0.85	0.48	Pomt1 Psen2
582	GO:0050900 [6]: immune cell migration	1	1	276	15	12337	-4.23	0.0	1.21	0.71	Cxcl15
583	GO:0000160 [5]: two-component signal transduction system (phosphorelay)	1	1	276	15	12337	-4.23	0.0	1.21	0.71	Kcnh2
584	GO:0006487 [9]: N-linked glycosylation	1	1	276	15	12337	-4.23	0.0	1.21	0.71	Psen2
585	GO:0007565 [5]: pregnancy	1	1	276	15	12337	-4.23	0.0	1.21	0.71	Bteb1
586	GO:0009069 [7]: serine family amino acid metabolism	1	1	276	15	12337	-4.23	0.0	1.21	0.71	Cdo1
587	GO:0016481 [7]: negative regulation of transcription	2	2	275	115	12237	-4.24	0.0	0.31	0.16	Wbscr14 id3
588	GO:0030003 [6]: cation homeostasis	2	2	275	66	12286	-4.24	0.0	0.82	0.47	Aco1 Slc24a3
589	GO:0016042 [5]: lipid catabolism	2	2	275	67	12285	-4.25	0.0	0.8	0.46	Lipe Lpl
590	GO:0009101 [7]: glycoprotein biosynthesis	2	2	275	69	12283	-4.25	0.0	0.77	0.44	Pomt1 Psen2
591	GO:0015674 [7]: di-, tri-valent inorganic cation transport	2	2	275	113	12239	-4.25	0.0	0.33	0.17	Heph Slc24a3
592	GO:0051239 [4]: regulation of organismal physiological process	2	2	275	110	12242	-4.26	0.0	0.34	0.18	Cd1d1 Kcnh2
593	GO:0050801 [4]: ion homeostasis	2	2	275	70	12282	-4.27	0.0	0.75	0.43	Aco1 Slc24a3
594	GO:0006873 [5]: cell ion homeostasis	2	2	275	70	12282	-4.27	0.0	0.75	0.43	Aco1 Slc24a3
595	GO:0051188 [6]: cofactor biosynthesis	2	2	275	71	12281	-4.27	0.0	0.74	0.42	Alas1 Nmnat3
596	GO:0001763 [5]: branching morphogenesis	1	1	276	16	12336	-4.27	0.0	1.16	0.68	Flt1
597	GO:0006769 [8]: nicotinamide metabolism	1	1	276	16	12336	-4.27	0.0	1.16	0.68	Nmnat3
598	GO:0008207 [6]: C21-steroid hormone metabolism	1	1	276	16	12336	-4.27	0.0	1.16	0.68	Hsd3b7
599	GO:0008629 [9]: induction of apoptosis by intracellular signals	1	1	276	16	12336	-4.27	0.0	1.16	0.68	Lgals12
600	GO:0009100 [7]: glycoprotein metabolism	2	2	275	74	12278	-4.29	0.0	0.69	0.39	Pomt1 Psen2
601	GO:0009165 [6]: nucleotide biosynthesis	2	2	275	102	12250	-4.29	0.0	0.4	0.22	Adcy4 Nmnat3
602	GO:0045892 [8]: negative regulation of transcription, DNA-dependent	2	2	275	77	12275	-4.3	0.0	0.65	0.36	Wbscr14 id3
603	GO:0040007 [3]: growth	2	2	275	99	12253	-4.3	0.0	0.43	0.23	Bmp6 Igfbp6
604	GO:0045045 [5]: secretory pathway	2	2	275	99	12253	-4.3	0.0	0.43	0.23	9030617O03Rik Pclo
605	GO:0045619 [5]: regulation of lymphocyte differentiation	1	1	276	17	12335	-4.3	0.0	1.11	0.65	Cd1d1
606	GO:0051248 [6]: negative regulation of protein metabolism	1	1	276	17	12335	-4.3	0.0	1.11	0.65	Eif4ebp1
607	GO:0006613 [7]: cotranslational protein-membrane targeting	1	1	276	17	12335	-4.3	0.0	1.11	0.65	9030617O03Rik
608	GO:0008286 [8]: insulin receptor signaling pathway	1	1	276	17	12335	-4.3	0.0	1.11	0.65	Eif4ebp1
609	GO:0048232 [6]: male gamete generation	2	2	275	98	12254	-4.3	0.0	0.43	0.23	Acox1 Qk
610	GO:0007283 [7]: spermatogenesis	2	2	275	98	12254	-4.3	0.0	0.43	0.23	Acox1 Qk
611	GO:0000087 [7]: M phase of mitotic cell cycle	1	1	276	90	12262	-4.3	0.0	0.14	0.07	Sycp3
612	GO:0045935 [6]: positive regulation of nucleobase, nucleoside, nucleotide and nucleic acid metabolism	2	2	275	94	12258	-4.3	0.0	0.47	0.25	Ebf2 Gata6
613	GO:0045941 [7]: positive regulation of transcription	2	2	275	93	12259	-4.31	0.0	0.48	0.25	Ebf2 Gata6
614	GO:0016055 [6]: Wnt receptor signaling pathway	2	2	275	85	12267	-4.31	0.0	0.56	0.3	Fzd4 Sfrp4
615	GO:0019725 [4]: cell homeostasis	2	2	275	83	12269	-4.31	0.0	0.58	0.31	Aco1 Slc24a3
616	GO:0007067 [8]: mitosis	1	1	276	89	12263	-4.31	0.0	0.14	0.07	Sycp3
617	GO:0009792 [4]: embryonic development (sensu Metazoa)	1	1	276	88	12264	-4.32	0.0	0.15	0.07	Sitpec
618	GO:0009880 [4]: embryonic pattern specification	1	1	276	18	12334	-4.33	0.0	1.07	0.63	Flt1
619	GO:0015749 [6]: monosaccharide transport	1	1	276	18	12334	-4.33	0.0	1.07	0.63	Acdc
620	GO:0015758 [8]: glucose transport	1	1	276	18	12334	-4.33	0.0	1.07	0.63	Acdc
621	GO:0019362 [7]: pyridine nucleotide metabolism	1	1	276	18	12334	-4.33	0.0	1.07	0.63	Nmnat3
622	GO:0006826 [9]: iron ion transport	1	1	276	18	12334	-4.33	0.0	1.07	0.63	Heph
623	GO:0008645 [7]: hexose transport	1	1	276	18	12334	-4.33	0.0	1.07	0.63	Acdc
624	GO:0001501 [5]: skeletal development	1	1	276	85	12267	-4.35	0.0	0.16	0.07	Clec3b
625	GO:0044272 [6]: sulfur compound biosynthesis	1	1	276	19	12333	-4.36	0.0	1.03	0.6	Mat2a
626	GO:0045047 [6]: protein-ER targeting	1	1	276	19	12333	-4.36	0.0	1.03	0.6	9030617O03Rik
627	GO:0046456 [8]: icosanoid biosynthesis	1	1	276	19	12333	-4.36	0.0	1.03	0.6	Ltc4s
628	GO:0006612 [8]: protein-membrane targeting	1	1	276	19	12333	-4.36	0.0	1.03	0.6	9030617O03Rik
629	GO:0006874 [8]: calcium ion homeostasis	1	1	276	19	12333	-4.36	0.0	1.03	0.6	Slc24a3
630	GO:0006879 [8]: iron ion homeostasis	1	1	276	19	12333	-4.36	0.0	1.03	0.6	Aco1
631	GO:0007185 [7]: transmembrane receptor protein tyrosine phosphatase signaling pathway	1	1	276	19	12333	-4.36	0.0	1.03	0.6	Ptprr
632	GO:0007498 [3]: mesoderm development	1	1	276	19	12333	-4.36	0.0	1.03	0.6	Sitpec
633	GO:0016568 [8]: chromatin modification	1	1	276	83	12269	-4.38	0.0	0.17	0.08	Smarcd2
634	GO:0009582 [6]: detection of abiotic stimulus	1	1	276	82	12270	-4.39	0.0	0.17	0.08	Opn3
635	GO:0042098 [6]: T-cell proliferation	1	1	276	20	12332	-4.39	0.0	0.99	0.57	Cxcl12
636	GO:0042446 [6]: hormone biosynthesis	1	1	276	20	12332	-4.39	0.0	0.99	0.57	Hsd3b7
637	GO:0019884 [6]: antigen presentation, exogenous antigen	1	1	276	21	12331	-4.41	0.0	0.95	0.55	Cd1d1
638	GO:0042108 [8]: positive regulation of cytokine biosynthesis	1	1	276	21	12331	-4.41	0.0	0.95	0.55	Cd1d1
639	GO:0048469 [4]: cell maturation	1	1	276	21	12331	-4.41	0.0	0.95	0.55	Qk
640	GO:0001819 [7]: positive regulation of cytokine production	1	1	276	21	12331	-4.41	0.0	0.95	0.55	Cd1d1
641	GO:0006733 [7]: oxidoreduction coenzyme metabolism	1	1	276	21	12331	-4.41	0.0	0.95	0.55	Nmnat3
642	GO:0050776 [5]: regulation of immune response	1	1	276	78	12274	-4.43	0.0	0.19	0.1	Cd1d1
643	GO:0050870 [8]: positive regulation of T-cell activation	1	1	276	22	12330	-4.43	0.0	0.92	0.53	Cd1d1
644	GO:0007189 [9]: G-protein signaling, adenylate cyclase activating pathway	1	1	276	22	12330	-4.43	0.0	0.92	0.53	Adcy4
645	GO:0007369 [5]: gastrulation	1	1	276	22	12330	-4.43	0.0	0.92	0.53	Sitpec
646	GO:0009190 [7]: cyclic nucleotide biosynthesis	1	1	276	22	12330	-4.43	0.0	0.92	0.53	Adcy4
647	GO:0006816 [8]: calcium ion transport	1	1	276	77	12275	-4.44	0.0	0.19	0.1	Slc24a3
648	GO:0006690 [7]: icosanoid metabolism	1	1	276	23	12329	-4.45	0.0	0.88	0.5	Ltc4s
649	GO:0007602 [8]: phototransduction	1	1	276	23	12329	-4.45	0.0	0.88	0.5	Opn3
650	GO:0051050 [6]: positive regulation of transport	1	1	276	24	12328	-4.48	0.0	0.85	0.48	Acdc
651	GO:0007200 [7]: G-protein signaling, coupled to IP3 second messenger (phospholipase C activating)	1	1	276	24	12328	-4.48	0.0	0.85	0.48	Ptger3
652	GO:0030324 [5]: lung development	1	1	276	25	12327	-4.49	0.0	0.82	0.47	Hsd11b1
653	GO:0045727 [7]: positive regulation of protein biosynthesis	1	1	276	25	12327	-4.49	0.0	0.82	0.47	Cd1d1
654	GO:0006805 [5]: xenobiotic metabolism	1	1	276	25	12327	-4.49	0.0	0.82	0.47	Ephx2
655	GO:0009410 [7]: response to xenobiotic stimulus	1	1	276	25	12327	-4.49	0.0	0.82	0.47	Ephx2
656	GO:0050879 [4]: organismal movement	1	1	276	71	12281	-4.49	0.0	0.23	0.12	Opn3
657	GO:0007417 [6]: central nervous system development	1	1	276	71	12281	-4.49	0.0	0.23	0.12	Cxcl12
658	GO:0050881 [5]: musculoskeletal movement	1	1	276	70	12282	-4.5	0.0	0.23	0.13	Opn3
659	GO:0050885 [6]: regulation of balance	1	1	276	70	12282	-4.5	0.0	0.23	0.13	Opn3
660	GO:0050953 [6]: sensory perception of light	1	1	276	70	12282	-4.5	0.0	0.23	0.13	Opn3
661	GO:0050957 [6]: equilibrioception	1	1	276	70	12282	-4.5	0.0	0.23	0.13	Opn3
662	GO:0007601 [7]: visual perception	1	1	276	70	12282	-4.5	0.0	0.23	0.13	Opn3
663	GO:0007156 [6]: homophilic cell adhesion	1	1	276	69	12283	-4.5	0.0	0.24	0.13	Clstn3
664	GO:0009583 [7]: detection of light	1	1	276	26	12326	-4.51	0.0	0.8	0.46	Opn3
665	GO:0030323 [4]: respiratory tube development	1	1	276	26	12326	-4.51	0.0	0.8	0.46	Hsd11b1
666	GO:0007249 [7]: I-kappaB kinase/NF-kappaB cascade	1	1	276	26	12326	-4.51	0.0	0.8	0.46	Acdc
667	GO:0009416 [7]: response to light	1	1	276	26	12326	-4.51	0.0	0.8	0.46	Opn3
668	GO:0040008 [4]: regulation of growth	1	1	276	68	12284	-4.52	0.0	0.24	0.13	Igfbp6
669	GO:0045595 [4]: regulation of cell differentiation	1	1	276	68	12284	-4.52	0.0	0.24	0.13	Cd1d1
670	GO:0007218 [7]: neuropeptide signaling pathway	1	1	276	68	12284	-4.52	0.0	0.24	0.13	Penk1
671	GO:0046916 [8]: transition metal ion homeostasis	1	1	276	27	12325	-4.52	0.0	0.77	0.44	Aco1
672	GO:0007611 [3]: learning and/or memory	1	1	276	27	12325	-4.52	0.0	0.77	0.44	Tmod2
673	GO:0009187 [7]: cyclic nucleotide metabolism	1	1	276	27	12325	-4.52	0.0	0.77	0.44	Adcy4
674	GO:0030705 [6]: cytoskeleton-dependent intracellular transport	1	1	276	67	12285	-4.53	0.0	0.25	0.13	Gata6
675	GO:0043069 [6]: negative regulation of programmed cell death	1	1	276	67	12285	-4.53	0.0	0.25	0.13	Bcl2l10
676	GO:0009891 [6]: positive regulation of biosynthesis	1	1	276	28	12324	-4.53	0.0	0.74	0.43	Cd1d1
677	GO:0043066 [7]: negative regulation of apoptosis	1	1	276	66	12286	-4.53	0.0	0.26	0.13	Bcl2l10
678	GO:0007018 [7]: microtubule-based movement	1	1	276	65	12287	-4.53	0.0	0.26	0.13	Gata6
679	GO:0042035 [7]: regulation of cytokine biosynthesis	1	1	276	29	12323	-4.54	0.0	0.72	0.41	Cd1d1
680	GO:0045597 [5]: positive regulation of cell differentiation	1	1	276	29	12323	-4.54	0.0	0.72	0.41	Cd1d1
681	GO:0048015 [7]: phosphoinositide-mediated signaling	1	1	276	29	12323	-4.54	0.0	0.72	0.41	Ptger3
682	GO:0007507 [5]: heart development	1	1	276	63	12289	-4.55	0.0	0.28	0.14	id3
683	GO:0009108 [7]: coenzyme biosynthesis	1	1	276	63	12289	-4.55	0.0	0.28	0.14	Nmnat3
684	GO:0050863 [7]: regulation of T-cell activation	1	1	276	30	12322	-4.56	0.0	0.7	0.39	Cd1d1
685	GO:0008654 [8]: phospholipid biosynthesis	1	1	276	30	12322	-4.56	0.0	0.7	0.39	Agpat3
686	GO:0046651 [5]: lymphocyte proliferation	1	1	276	31	12321	-4.56	0.0	0.68	0.38	Cxcl12
687	GO:0001817 [6]: regulation of cytokine production	1	1	276	31	12321	-4.56	0.0	0.68	0.38	Cd1d1
688	GO:0009888 [5]: histogenesis	1	1	276	60	12292	-4.57	0.0	0.3	0.16	Sitpec
689	GO:0018193 [8]: peptidyl-amino acid modification	1	1	276	60	12292	-4.57	0.0	0.3	0.16	Msra
690	GO:0006818 [5]: hydrogen transport	1	1	276	60	12292	-4.57	0.0	0.3	0.16	Immp2l
691	GO:0007229 [6]: integrin-mediated signaling pathway	1	1	276	60	12292	-4.57	0.0	0.3	0.16	Itga7
692	GO:0050867 [6]: positive regulation of cell activation	1	1	276	32	12320	-4.58	0.0	0.66	0.36	Cd1d1
693	GO:0051251 [7]: positive regulation of lymphocyte activation	1	1	276	32	12320	-4.58	0.0	0.66	0.36	Cd1d1
694	GO:0007420 [7]: brain development	1	1	276	58	12294	-4.58	0.0	0.31	0.16	Cxcl12
695	GO:0035239 [4]: tube morphogenesis	1	1	276	33	12319	-4.58	0.0	0.63	0.35	Flt1
696	GO:0048468 [3]: cell development	1	1	276	33	12319	-4.58	0.0	0.63	0.35	Qk
697	GO:0007015 [9]: actin filament organization	1	1	276	33	12319	-4.58	0.0	0.63	0.35	Tmod2
698	GO:0051240 [5]: positive regulation of organismal physiological process	1	1	276	56	12296	-4.58	0.0	0.33	0.18	Cd1d1
699	GO:0008361 [5]: regulation of cell size	1	1	276	56	12296	-4.58	0.0	0.33	0.18	Igfbp6
700	GO:0006096 [8]: glycolysis	1	1	276	34	12318	-4.59	0.0	0.62	0.34	Hk2
701	GO:0008643 [5]: carbohydrate transport	1	1	276	34	12318	-4.59	0.0	0.62	0.34	Acdc
702	GO:0051247 [6]: positive regulation of protein metabolism	1	1	276	35	12317	-4.59	0.0	0.6	0.32	Cd1d1
703	GO:0007548 [3]: sex differentiation	1	1	276	35	12317	-4.59	0.0	0.6	0.32	Dmrt2
704	GO:0019882 [5]: antigen presentation	1	1	276	55	12297	-4.6	0.0	0.34	0.18	Cd1d1
705	GO:0006936 [3]: muscle contraction	1	1	276	55	12297	-4.6	0.0	0.34	0.18	Kcnh2
706	GO:0016049 [4]: cell growth	1	1	276	53	12299	-4.6	0.0	0.36	0.19	Igfbp6
707	GO:0050778 [6]: positive regulation of immune response	1	1	276	53	12299	-4.6	0.0	0.36	0.19	Cd1d1
708	GO:0006821 [8]: chloride transport	1	1	276	53	12299	-4.6	0.0	0.36	0.19	Slc12a2
709	GO:0006887 [6]: exocytosis	1	1	276	52	12300	-4.6	0.0	0.37	0.2	Pclo
710	GO:0045165 [4]: cell fate commitment	1	1	276	36	12316	-4.6	0.0	0.58	0.31	Psen2
711	GO:0000041 [8]: transition metal ion transport	1	1	276	36	12316	-4.6	0.0	0.58	0.31	Heph
712	GO:0030198 [4]: extracellular matrix organization and biogenesis	1	1	276	37	12315	-4.61	0.0	0.56	0.31	Pomt1
713	GO:0043062 [3]: extracellular structure organization and biogenesis	1	1	276	37	12315	-4.61	0.0	0.56	0.31	Pomt1
714	GO:0050876 [4]: reproductive physiological process	1	1	276	37	12315	-4.61	0.0	0.56	0.31	Bteb1
715	GO:0016052 [6]: carbohydrate catabolism	1	1	276	49	12303	-4.61	0.0	0.4	0.22	Hk2
716	GO:0044275 [7]: cellular carbohydrate catabolism	1	1	276	49	12303	-4.61	0.0	0.4	0.22	Hk2
717	GO:0006869 [5]: lipid transport	1	1	276	51	12301	-4.61	0.0	0.38	0.21	Slc27a1
718	GO:0006836 [5]: neurotransmitter transport	1	1	276	39	12313	-4.61	0.0	0.53	0.28	Slc6a4
719	GO:0006916 [8]: anti-apoptosis	1	1	276	50	12302	-4.61	0.0	0.39	0.21	Bcl2l10
720	GO:0051094 [4]: positive regulation of development	1	1	276	40	12312	-4.61	0.0	0.51	0.27	Cd1d1
721	GO:0006576 [6]: biogenic amine metabolism	1	1	276	40	12312	-4.61	0.0	0.51	0.27	Indo
722	GO:0050817 [3]: coagulation	1	1	276	43	12309	-4.61	0.0	0.47	0.25	Procr
723	GO:0006986 [5]: response to unfolded protein	1	1	276	43	12309	-4.61	0.0	0.47	0.25	Syvn1
724	GO:0007596 [4]: blood coagulation	1	1	276	43	12309	-4.61	0.0	0.47	0.25	Procr
725	GO:0009314 [6]: response to radiation	1	1	276	43	12309	-4.61	0.0	0.47	0.25	Opn3
726	GO:0019320 [8]: hexose catabolism	1	1	276	41	12311	-4.61	0.0	0.5	0.27	Hk2
727	GO:0046164 [6]: alcohol catabolism	1	1	276	41	12311	-4.61	0.0	0.5	0.27	Hk2
728	GO:0046365 [7]: monosaccharide catabolism	1	1	276	41	12311	-4.61	0.0	0.5	0.27	Hk2
729	GO:0006007 [9]: glucose catabolism	1	1	276	41	12311	-4.61	0.0	0.5	0.27	Hk2
730	GO:0001505 [7]: regulation of neurotransmitter levels	1	1	276	45	12307	-4.62	0.0	0.45	0.24	Hnmt
731	GO:0001654 [5]: eye morphogenesis	1	1	276	45	12307	-4.62	0.0	0.45	0.24	Mrg1
732	GO:0007599 [5]: hemostasis	1	1	276	45	12307	-4.62	0.0	0.45	0.24	Procr
733	GO:0050865 [5]: regulation of cell activation	1	1	276	44	12308	-4.62	0.0	0.46	0.25	Cd1d1
734	GO:0051249 [6]: regulation of lymphocyte activation	1	1	276	44	12308	-4.62	0.0	0.46	0.25	Cd1d1
735	GO:0001558 [4]: regulation of cell growth	1	1	276	44	12308	-4.62	0.0	0.46	0.25	Igfbp6
736	GO:0006817 [8]: phosphate transport	1	1	276	44	12308	-4.62	0.0	0.46	0.25	Acdc
737	GO:0030099 [4]: myeloid blood cell differentiation	1	1	276	42	12310	-4.62	0.0	0.49	0.26	Heph
738	GO:0042445 [5]: hormone metabolism	1	1	276	42	12310	-4.62	0.0	0.49	0.26	Hsd3b7
