# Supplementary material for: A genomic analysis of mouse models of breast cancer reveals molecular features of mouse models and relationships to human breast cancer
Source: Breast Cancer Res. 2014 Jun 5;16(3):R59. doi: 10.1186/bcr3672 (PMC4078930; doi:10.1186/bcr3672)
Supplement: Additional file 3 — Fold change values organized by mouse tumor model type comparing the mouse model to normal mammary gland. [file bcr3672-S3.zip › Additional_File_3/TNP8_vs_NMLmammary/AdditionalFile82_TNP8_vs_NMLmammary/DownregulatedGenesgather_kegg_121024.txt]

#	Annotation	Total Genes With Ann	Your Genes (With Ann)	Your Genes (No Ann)	Genome (With Ann)	Genome (No Ann)	ln(Bayes factor)	neg ln(p value)	FE: neg ln(p value)	FE: neg ln(FDR)	Genes
1	path:mmu00500: Starch and sucrose metabolism	6	6	86	24	2403	3.07	7.36	7.44	3.28	Amy1 Gbe1 Gys1 Hk2 Pgm2 Pygl
2	path:mmu00910: Nitrogen metabolism	4	4	88	10	2417	2.25	6.52	6.68	3.28	Car3 Car4 Car5b Glul
3	path:mmu04080: Neuroactive ligand-receptor interaction	2	2	90	276	2151	2.23	6.45	0.0	0.0	Ghr Ptger3
4	path:mmu00480: Glutathione metabolism	6	6	86	30	2397	2.09	6.3	6.43	3.28	Gpx3 Gsta3 Gstm1 Gstm2 Gstt2 Gstz1
5	path:mmu00020: Citrate cycle (TCA cycle)	4	4	88	20	2407	0.25	4.3	4.59	1.82	Aco1 Fh1 Pck1 Pcx
6	path:mmu00350: Tyrosine metabolism	5	5	87	35	2392	0.0	0.0	4.27	1.82	Adh1 Aoc3 Aox1 Dct Gstz1
7	path:mmu00960: Alkaloid biosynthesis II	3	3	89	11	2416	-0.03	0.0	4.36	1.82	Aoc3 Ces1 Ces3
8	path:mmu00252: Alanine and aspartate metabolism	3	3	89	16	2411	-0.83	0.0	3.51	1.27	Crat Gpt2 Pcx
9	path:mmu00521: Streptomycin biosynthesis	2	2	90	6	2421	-0.98	0.0	3.44	1.27	Hk2 Pgm2
10	path:mmu00071: Fatty acid metabolism	5	5	87	49	2378	-1.06	0.0	3.1	1.2	Acox1 Adh1 Cpt2 Cyp2e1 Cyp4b1
11	path:mmu00361: gamma-Hexachlorocyclohexane degradation	4	4	88	35	2392	-1.26	0.0	2.96	1.2	Cyp2e1 Cyp4b1 Pon1 Pon3
12	path:mmu00750: Vitamin B6 metabolism	2	2	90	8	2419	-1.38	0.0	3.01	1.2	Aox1 Pdxk
13	path:mmu00720: Reductive carboxylate cycle (CO2 fixation)	2	2	90	8	2419	-1.38	0.0	3.01	1.2	Aco1 Fh1
14	path:mmu00363: Bisphenol A degradation	2	2	90	9	2418	-1.55	0.0	2.84	1.15	Pon1 Pon3
15	path:mmu04910: Insulin signaling pathway	8	8	84	125	2302	-1.66	0.0	2.21	0.74	Eif4ebp1 Gys1 Hk2 Lipe Pck1 Pygl Rras Sorbs1
16	path:mmu04020: Calcium signaling pathway	3	3	89	178	2249	-1.67	0.0	0.03	0.02	Adcy4 Ptger3 Pygl
17	path:mmu00031: Inositol metabolism	1	1	91	1	2426	-1.84	0.0	2.63	1.09	Aldh6a1
18	path:mmu00550: Peptidoglycan biosynthesis	1	1	91	1	2426	-1.84	0.0	2.63	1.09	Glul
19	path:mmu04010: MAPK signaling pathway	5	5	87	226	2201	-1.87	0.0	0.07	0.03	Gadd45g Map3k6 Ptprr Rras Sitpec
20	path:mmu00380: Tryptophan metabolism	5	5	87	70	2357	-2.0	0.0	1.99	0.69	Aoc3 Aox1 Cyp2e1 Cyp4b1 Indo
21	path:mmu00620: Pyruvate metabolism	3	3	89	30	2397	-2.05	0.0	2.14	0.73	Hagh Pck1 Pcx
22	path:mmu04510: Focal adhesion	5	5	87	209	2218	-2.15	0.0	0.1	0.03	Figf Flt1 Itga7 Rras Vegfb
23	path:mmu04060: Cytokine-cytokine receptor interaction	6	6	86	234	2193	-2.16	0.0	0.12	0.03	Cxcl12 Cxcl15 Epor Flt1 Ghr Vegfb
24	path:mmu00561: Glycerolipid metabolism	3	3	89	32	2395	-2.16	0.0	2.01	0.69	Adh1 Agpat3 Lpl
25	path:mmu00251: Glutamate metabolism	2	2	90	17	2410	-2.39	0.0	1.89	0.64	Glul Gpt2
26	path:mmu00230: Purine metabolism	2	2	90	106	2321	-2.58	0.0	0.09	0.03	Adcy4 Pde8a
27	path:mmu05010: Alzheimer's disease	2	2	90	21	2406	-2.63	0.0	1.59	0.43	Lpl Psen2
28	path:mmu00900: Terpenoid biosynthesis	1	1	91	4	2423	-2.65	0.0	1.77	0.57	Fdft1
29	path:mmu00010: Glycolysis / Gluconeogenesis	3	3	89	47	2380	-2.71	0.0	1.29	0.41	Adh1 Hk2 Pgm2
30	path:mmu04530: Tight junction	3	3	89	120	2307	-2.73	0.0	0.18	0.04	Mpdz Ppp2r2d Rras
31	path:mmu00760: Nicotinate and nicotinamide metabolism	3	3	89	48	2379	-2.73	0.0	1.26	0.41	Aox1 Nmnat3 Nnmt
32	path:mmu04520: Adherens junction	1	1	91	73	2354	-2.76	0.0	0.06	0.03	Sorbs1
33	path:mmu00052: Galactose metabolism	2	2	90	24	2403	-2.77	0.0	1.41	0.42	Hk2 Pgm2
34	path:mmu00340: Histidine metabolism	2	2	90	24	2403	-2.77	0.0	1.41	0.42	Aoc3 Hdc
35	path:mmu04310: Wnt signaling pathway	5	5	87	136	2291	-2.8	0.0	0.52	0.17	Fzd4 Nkd1 Ppp2r2d Sfrp4 Sox17
36	path:mmu00190: Oxidative phosphorylation	3	3	89	112	2315	-2.82	0.0	0.22	0.04	Cox8b Ndufb3 Uqcr
37	path:mmu00780: Biotin metabolism	1	1	91	6	2421	-2.91	0.0	1.47	0.42	6530401D17Rik
38	path:mmu00643: Styrene degradation	1	1	91	6	2421	-2.91	0.0	1.47	0.42	Gstz1
39	path:mmu00150: Androgen and estrogen metabolism	2	2	90	30	2397	-2.97	0.0	1.12	0.36	Hsd11b1 Hsd17b4
40	path:mmu00280: Valine, leucine and isoleucine degradation	2	2	90	30	2397	-2.97	0.0	1.12	0.36	Aldh6a1 Aox1
41	path:mmu04610: Complement and coagulation cascades	3	3	89	65	2362	-2.98	0.0	0.79	0.25	Adn C1r C2
42	path:mmu04512: ECM-receptor interaction	2	2	90	82	2345	-2.99	0.0	0.2	0.04	Fndc1 Itga7
43	path:mmu00590: Prostaglandin and leukotriene metabolism	2	2	90	31	2396	-3.0	0.0	1.08	0.35	Cbr1 Ltc4s
44	path:mmu00625: Tetrachloroethene degradation	1	1	91	7	2420	-3.01	0.0	1.36	0.41	Ephx2
45	path:mmu04540: Gap junction	3	3	89	81	2346	-3.03	0.0	0.51	0.17	Adcy4 Gstz1 Rras
46	path:mmu00330: Arginine and proline metabolism	2	2	90	35	2392	-3.08	0.0	0.93	0.32	Aoc3 Arg2
47	path:mmu00920: Sulfur metabolism	1	1	91	8	2419	-3.09	0.0	1.26	0.41	Sult1a1
48	path:mmu00630: Glyoxylate and dicarboxylate metabolism	1	1	91	9	2418	-3.16	0.0	1.17	0.36	Aco1
49	path:mmu04330: Notch signaling pathway	2	2	90	48	2379	-3.21	0.0	0.59	0.18	Mfng Psen2
50	path:mmu00564: Glycerophospholipid metabolism	1	1	91	52	2375	-3.22	0.0	0.15	0.04	Agpat3
51	path:mmu04340: Hedgehog signaling pathway	1	1	91	50	2377	-3.26	0.0	0.16	0.04	Bmp6
52	path:mmu00140: C21-Steroid hormone metabolism	1	1	91	12	2415	-3.31	0.0	0.96	0.32	Hsd11b1
53	path:mmu00670: One carbon pool by folate	1	1	91	12	2415	-3.31	0.0	0.96	0.32	Fthfd
54	path:mmu04710: Circadian rhythm	1	1	91	12	2415	-3.31	0.0	0.96	0.32	Per2
55	path:mmu00624: 1- and 2-Methylnaphthalene degradation	1	1	91	13	2414	-3.35	0.0	0.9	0.31	Adh1
56	path:mmu00310: Lysine degradation	1	1	91	43	2384	-3.37	0.0	0.21	0.04	6530401D17Rik
57	path:mmu00100: Biosynthesis of steroids	1	1	91	15	2412	-3.4	0.0	0.8	0.25	Fdft1
58	path:mmu00410: beta-Alanine metabolism	1	1	91	16	2411	-3.43	0.0	0.76	0.24	Aoc3
59	path:mmu00051: Fructose and mannose metabolism	1	1	91	37	2390	-3.45	0.0	0.28	0.07	Hk2
60	path:mmu00650: Butanoate metabolism	1	1	91	36	2391	-3.46	0.0	0.29	0.07	Aacs
61	path:mmu00220: Urea cycle and metabolism of amino groups	1	1	91	19	2408	-3.48	0.0	0.64	0.18	Arg2
62	path:mmu00710: Carbon fixation	1	1	91	19	2408	-3.48	0.0	0.64	0.18	Gpt2
63	path:mmu00260: Glycine, serine and threonine metabolism	1	1	91	33	2394	-3.49	0.0	0.33	0.09	Aoc3
64	path:mmu00600: Glycosphingolipid metabolism	1	1	91	33	2394	-3.49	0.0	0.33	0.09	Smpd3
65	path:mmu00360: Phenylalanine metabolism	1	1	91	20	2407	-3.49	0.0	0.61	0.18	Aoc3
66	path:mmu00030: Pentose phosphate pathway	1	1	91	21	2406	-3.5	0.0	0.58	0.18	Pgm2
67	path:mmu00640: Propanoate metabolism	1	1	91	23	2404	-3.51	0.0	0.52	0.17	Aldh6a1
68	path:mmu00120: Bile acid biosynthesis	1	1	91	25	2402	-3.52	0.0	0.48	0.17	Adh1
69	path:mmu00510: N-Glycan biosynthesis	1	1	91	26	2401	-3.52	0.0	0.45	0.17	Dolpp1
70	path:mmu00530: Aminosugars metabolism	1	1	91	26	2401	-3.52	0.0	0.45	0.17	Hk2
