# Supplementary material for: A genomic analysis of mouse models of breast cancer reveals molecular features of mouse models and relationships to human breast cancer
Source: Breast Cancer Res. 2014 Jun 5;16(3):R59. doi: 10.1186/bcr3672 (PMC4078930; doi:10.1186/bcr3672)
Supplement: Additional file 3 — Fold change values organized by mouse tumor model type comparing the mouse model to normal mammary gland. [file bcr3672-S3.zip › Additional_File_3/TNP8_vs_NMLmammary/AdditionalFile82_TNP8_vs_NMLmammary/DownregulatedGenesgather_transfac_121024.txt]

#	Annotation	Total Genes With Ann	Your Genes (With Ann)	Your Genes (No Ann)	Genome (With Ann)	Genome (No Ann)	ln(Bayes factor)	neg ln(p value)	FE: neg ln(p value)	FE: neg ln(FDR)	Genes
1	V$MAZ_Q6	277	277	60	10994	4840	11.09	11.93	16.25	10.41	1110038M16Rik 1600020H07Rik 1810057E01Rik 2410001H17Rik 2410170E21Rik 2810484M10Rik 5730439E10Rik Aacs Acad10 Aco1 Acox1 Adck4 Adcy4 Adn Akr7a5 Aldh6a1 Ankrd5 Aoc3 Aox1 Aqp7 Arfl4 Arg2 Arl4 Armc6 Art3 Aspa Atoh8 Auh BC003479 BC024806 BC051244 BC054059 Bckdhb Blcap Bmp6 Bscl2 Bteb1 C1r Car11 Car3 Car5b Ccl24 Cd163 Cd1d1 Cd34 Cdo1 Ces3 Chchd6 Chpt1 Chst1 Cidec Cited1 Clec3b Clstn3 Cnnm2 Cntnap2 Cog…
2	V$CP2_01: CP2	255	255	82	9896	5938	10.2	11.93	15.26	10.12	1110038M16Rik 1600020H07Rik 1810057E01Rik 2410001H17Rik 2410170E21Rik 2810484M10Rik 4933424N09Rik 5730439E10Rik AI325464 Acad10 Aco1 Adck4 Adcy4 Adn Akr7a5 Alas1 Aldh4a1 Aldh6a1 Ankrd5 Aoc3 Aqp7 Arg2 Arl4 Armc6 Art3 Atoh8 Auh BC024806 BC054059 Bckdhb Blcap Bscl2 Bteb1 C1r Car3 Car4 Cd163 Cd34 Cdo1 Ces3 Chchd6 Chpt1 Chst1 Cidec Cited1 Clec3b Clybl Cnnm2 Cog4 Cox8b Crat Cspg4 Ctns Cxcl12 Cxcl15 Cyb…
3	V$PIT1_Q6	220	220	117	11978	3856	6.13	10.22	0.0	0.0	1110038M16Rik 1810057E01Rik 4933424N09Rik 5730439E10Rik AI325464 Aacs Acad10 Acox1 Adck4 Adcy4 Adh1 Aldh6a1 Amy1 Ankrd5 Aox1 Arfl4 Arg2 Armc6 Art3 Aspa Atoh8 Auh BC003479 BC051244 Bckdhb Bcl2l10 Blcap Bteb1 Car11 Car5b Ccl24 Cd163 Cd1d1 Cd34 Cdo1 Ces1 Ces3 Chchd6 Chpt1 Clec3b Cntnap2 Cog4 Cpeb1 Cpt2 Crat Cxcl15 Cyp27a1 Cyp2e1 Cyp4b1 D7Rp2e Dbi Dcn Dct Dmrt2 Dnajd1 Dolpp1 Ebf2 Efemp1 Emcn Enpep Ep…
4	V$BRN2_01: POU factor Brn-2	108	108	229	6769	9065	5.21	9.13	0.0	0.0	1600020H07Rik AV071179 Adh1 Ankrd5 Aoc3 Arg2 Art3 Aspa BC003479 Bckdhb Bteb1 Cd1d1 Cdo1 Ces1 Chst1 Cidec Clybl Cog4 Cpt2 Cxcl15 Cyb5 D7Rp2e Dcn Dmrt2 Dnajd1 Fbln5 Fh1 Figf Flt1 Fmo5 Fxyd1 Fxyd4 G6pc3 Gdf10 Gpr109b Gpr155 Gpt2 Grb10 Gsc Gstk1 Gstm2 Gstm3 Gys2 Hdc Heph Hibch Hnmt Hsd11b1 Hsd17b4 Ifitm1 Immp2l LOC330189 Lpl Map3k6 Mapre2 Mcpt4 Mfng Mmd Mpdz Mrpl33 Mrpl49 Msra Mup5 Net1 Nit1 Nrg4 Opn…
5	V$HNF1_C: Hepatic nuclear factor 1	83	83	254	5442	10392	4.51	8.43	0.0	0.0	1600020H07Rik 2410001H17Rik 2810484M10Rik AI325464 AV071179 Aacs Adck4 Adh1 Ankrd5 Aoc3 Art3 BC003479 Blcap Car3 Ces1 Chchd6 Cited1 Ctns Dbi Dcn Dmrt2 Dp1l1 Efemp1 Eif4ebp1 Enpep Epim Epor Fabp4 Fh1 Flt1 Fmo1 Ghr Gpr109b Grb10 Hebp1 Hnmt LOC330189 Lass4 Lipe Lpin1 Ly6d Map3k6 Mat2a Mcpt4 Mmd Mrg1 Mrpl55 Mup5 Net1 Nrg4 Ophn1 Pck1 Pclo Pcsk4 Per2 Pfkfb3 Phyh Pon1 Por Ppp2r5a Pte2b Ptger3 Ptprr Qk R…
6	V$SOX5_01: Sox-5	123	123	214	7316	8518	3.63	7.53	0.0	0.0	1810057E01Rik 2410001H17Rik AV071179 Adh1 Aldh6a1 Amy1 Ankrd5 Aqp7 Arfl4 Arg2 Aspa Atoh8 Auh BC024806 BC051244 Bcl2l10 Bteb1 Car5b Cdo1 Ces1 Ces3 Cidec Cited1 Clec3b Cntnap2 Cox8b Cpeb1 Cpt2 Cspg4 Ctns Cyb5 Cyp27a1 Cyp4b1 Dct Ebf2 Efemp1 Emcn Enpep Ephx2 Epor Fbln5 Figf Fmo1 Fmo5 Fndc1 Gadd45g Ghr Glul Gpt2 Grb10 Gsn Gstk1 Gstm3 Heph Hibch Hk2 Hlf Hnmt Hoxa7 Hsd11b1 Ifi27 Igfbp6 Immp2l Indo LOC33…
7	V$MINI20_B: Muscle initiator sequence-20	237	237	100	9669	6165	3.4	7.27	8.18	3.45	1600020H07Rik 2410001H17Rik 2810484M10Rik 4933424N09Rik AI325464 Aco1 Adcy4 Adn Akr7a5 Alas1 Aldh4a1 Aldh6a1 Ankrd5 Aoc3 Aox1 Aqp7 Arfl4 Arg2 Arl4 Armc6 Art3 Atoh8 Auh BC003479 BC024806 BC051244 BC054059 Bckdhb Blcap Bmp6 Bscl2 Bteb1 C1r Car11 Car3 Ccl24 Cd163 Cd34 Ces1 Ces3 Chchd6 Chpt1 Cidec Cited1 Clec3b Clstn3 Clybl Cnnm2 Cog8 Cox8b Cpeb1 Cpt2 Crat Crtac1 Cspg4 Ctns Cxcl12 Cxcl15 Cyb5 Cygb Cy…
8	V$POU1F1_Q6	105	105	232	6390	9444	3.23	7.1	0.0	0.0	1110038M16Rik 1600020H07Rik 2410001H17Rik 4933424N09Rik Aacs Acad10 Adh1 Amy1 Aox1 Arg2 Aspa Auh BC003479 Bcl2l10 Blcap Bmp6 Bscl2 Car11 Ccl24 Cd163 Cd34 Cited1 Cntnap2 Cpt2 Cxcl15 Cyp2e1 Dcn Dct Dmrt2 Dnajd1 Enpep Fabp4 Figf Flt1 Fmo1 Galntl1 Ghr Gprc5b Grb10 Gsta3 Gstk1 Gys1 Hdc Hebp1 Heph Hnmt Hoxc6 Hoxc9 Hsd11b1 Ifi27 Ifitm1 Lipe Mat2a Mcpt4 Mcpt5 Mrg1 Mrpl33 Mup5 Net1 Nmnat3 Nrg4 Nudt13 Ophn…
9	V$HFH3_01: HFH-3 (HNF3/fork head homolog 3)	127	127	210	7424	8410	2.97	6.8	0.0	0.0	1110038M16Rik 1600020H07Rik 2410170E21Rik 2810484M10Rik 4933424N09Rik 5730439E10Rik AI325464 AV071179 Adck4 Adcy4 Adh1 Aldh4a1 Amy1 Ankrd5 Atoh8 BC003479 BC024806 BC051244 BC054059 Bckdhb Bteb1 Car11 Car3 Car4 Cd34 Ces3 Chchd6 Chpt1 Chst1 Cidec Cpeb1 Crat Cyb5 Cygb Cyp2e1 D8Ertd594e Dmrt2 Dnajd1 Efemp1 Eif4e3 Epor Fabp4 Fbxo21 Fmo1 Fmo5 Foxa1 Glul Gstm1 Gstm2 Gstm3 Gys2 Hdgfrp2 Hebp1 Hlf Hoxc6 Hs…
10	V$FOXJ2_02: fork head box J 2	102	102	235	6193	9641	2.84	6.62	0.0	0.0	2410170E21Rik 2810484M10Rik 4933424N09Rik AI325464 Ankrd5 Aoc3 Aox1 Arg2 Art3 Aspa BC003479 Bckdhb Bcl2l10 Bscl2 C1r Car3 Cd1d1 Cdo1 Ces1 Chchd6 Chpt1 Cidec Cntnap2 Cog4 Cpt2 Cxcl15 Cyb5 Cyp27a1 D7Rp2e Dcn Dnajd1 Dolpp1 Efemp1 Emcn Ephx2 Fabp4 Fdft1 Fh1 Figf Fmo1 Galntl1 Ghr Glul Gpr109b Gpr155 Gpt2 Gpx3 Gstk1 Gys2 Hdgfrp2 Hebp1 Heph Hnmt Hoxc6 Hsd11b1 Immp2l LOC330189 Lpl Map3k6 Mapre2 Mcpt4 Mcp…
11	V$LPOLYA_B: Lentiviral Poly A signal	46	46	291	3305	12529	2.71	6.51	0.0	0.0	AV071179 Adck4 Aldh4a1 Amy1 Arfl4 Art3 Car11 Cd34 Cyp27a1 Cyp2e1 D7Rp2e Dct Dnajc4 Dp1l1 Fbln5 G6pc3 Glul Gpr155 Hdgfrp2 Heph Hsd3b7 Igfbp6 Immp2l Indo Itga7 LOC330189 Mapre2 Mup5 Pcsk4 Pla2g1br Pomt1 Pon3 Ppp2r2d Ppp2r5a Rarres2 Serpina3c Slc12a2 Slc22a4 Slc24a3 Slc27a1 Sorbs1 Spt2 Tagln Wbscr14 Xpnpep2 Zfhx1a
12	V$SP3_Q3	251	251	86	10462	5372	2.64	6.45	7.41	2.96	1110038M16Rik 1810057E01Rik 4933424N09Rik 5730439E10Rik AI325464 AV071179 Aacs Acad10 Aco1 Acox1 Adck4 Adcy4 Adh1 Adn Akr7a5 Aldh6a1 Ankrd5 Aoc3 Aqp7 Arfl4 Arl4 Art3 Atoh8 Auh BC024806 BC051244 BC054059 Bckdhb Bcl2l10 Bmp6 Bscl2 C1r Car11 Car3 Ccl24 Cd1d1 Cd34 Cdo1 Ces1 Ces3 Chchd6 Chpt1 Chst1 Cidec Cited1 Clec3b Clstn3 Clybl Cnnm2 Cntnap2 Cog8 Cpt2 Crat Crtac1 Cspg4 Ctns Cxcl12 Cyb5 Cygb D8Ertd5…
13	V$TEF_Q6	92	92	245	5649	10185	2.46	6.21	0.0	0.0	1110038M16Rik 1810057E01Rik 2410001H17Rik 2410170E21Rik 4933424N09Rik AI325464 AV071179 Aco1 Adcy4 Amy1 Arg2 Armc6 Art3 Aspa BC003479 BC051244 Bckdhb Bcl2l10 Cd34 Cdo1 Ces1 Ces3 Chchd6 Cited1 Clybl Cog8 Cpt2 Cxcl12 Cxcl15 Cyb5 Dcn Dmrt2 Efemp1 Enpep Epim Figf Fmo1 Gdf10 Ghr Glul Gpr109b Grb10 Gstk1 Gstm3 Gys2 Hebp1 Heph Hlf Hnmt Hsd3b7 Ifi27 Ifitm1 Immp2l Itga7 Lass4 Lims2 Lpin1 Ltc4s Mapre2 Mcpt…
14	V$FREAC7_01: Fork head RElated ACtivator-7	108	108	229	6410	9424	2.25	5.99	0.0	0.0	1110038M16Rik 2410001H17Rik 2810484M10Rik 4933424N09Rik 5730439E10Rik AI325464 AV071179 Adck4 Adcy4 Adh1 Aldh4a1 Amy1 Ankrd5 Art3 Aspa BC003479 BC024806 BC051244 Bckdhb Car3 Cd163 Cd1d1 Cd34 Ces1 Cidec Cpeb1 Cygb D8Ertd594e Dcn Dmrt2 Dnajd1 Eif4e3 Eif4ebp1 Enpep Epor Fabp4 Fmo5 Fndc1 Gpr109b Gstm1 Gstm3 Hdgfrp2 Heph Hnmt Hoxc6 Ifi27 Immp2l Indo Lims2 Lpin1 Lpl Mapre2 Mrpl33 Mrpl49 Msra Net1 Nkd1 …
15	V$SOX9_B1: SOX (SRY-related HMG box)	159	159	178	8835	6999	2.23	5.99	0.0	0.0	1810057E01Rik 2410001H17Rik AV071179 Adck4 Adh1 Adn Amy1 Ankrd5 Aqp7 Arg2 Arl4 Aspa Atoh8 Auh BC024806 BC051244 Bcl2l10 Bscl2 Bteb1 Car3 Car5b Ccl24 Cdo1 Ces1 Ces3 Cidec Cited1 Clec3b Cntnap2 Cox8b Cpeb1 Cpt2 Cspg4 Cyb5 Cyp27a1 Cyp4b1 Dct Ebf2 Efemp1 Ehd2 Emcn Enpep Ephx2 Epor Fabp4 Fbln5 Figf Fmo1 Fmo5 Fndc1 Gadd45g Ghr Glul Gpt2 Grb10 Gsc Gsn Gstk1 Gstm2 Gstm3 Hebp1 Heph Hibch Hk2 Hlf Hnmt Hoxa…
16	V$MRF2_01: modulator recognition factor 2	179	179	158	9713	6121	1.92	5.68	0.0	0.0	1600020H07Rik 1810057E01Rik 2410001H17Rik 2410170E21Rik 4933424N09Rik Adn Akr7a5 Alas1 Amy1 Ankrd5 Aoc3 Aox1 Arfl4 Armc6 Art3 Aspa BC003479 BC051244 BC054059 Bckdhb Bcl2l10 Bscl2 C1r Car5b Ccl24 Cd1d1 Cd34 Ces1 Ces3 Chchd6 Chpt1 Cidec Clec3b Cnnm2 Cntnap2 Cox8b Cpt2 Crat Cxcl15 Cyb5 Cyp27a1 Cyp2e1 Cyp4b1 D7Rp2e Dcn Dct Dgat2 Dmrt2 Dnajd1 Efemp1 Eif4e3 Emcn Enpep Ephx2 Epim Epor Fbxo21 Fh1 Figf Fm…
17	V$HNF1_01: hepatic nuclear factor 1	40	40	297	2867	12967	1.7	5.36	0.0	0.0	1600020H07Rik 2810484M10Rik AV071179 Ankrd5 Aoc3 Blcap Bteb1 Ces1 Chchd6 Cygb D8Ertd594e Ebf2 Efemp1 Enpep Ephx2 Fh1 Gpr155 Gsc Gsn Hnmt Lpin1 Mcpt4 Mcpt5 Mmd Net1 Pck1 Pde8a Penk1 Phyh Ppp2r5a Ptger3 Rasd1 Sfrp4 Sh3glb2 Slc43a3 Slc6a4 Smoc1 Sucnr1 Tmem24 id3
18	V$KROX_Q6	159	159	178	6206	9628	1.64	5.3	6.25	2.25	1110038M16Rik 1600020H07Rik 2410001H17Rik 4933424N09Rik 5730439E10Rik Acad10 Aco1 Acox1 Adck4 Adcy4 Akr7a5 Alas1 Aldh4a1 Aldh6a1 Aoc3 Arfl4 Arg2 Arl4 Armc6 Atoh8 Auh BC024806 Bckdhb Blcap Bmp6 Bscl2 Car3 Car4 Car5b Ccl24 Chchd6 Chpt1 Cidec Cited1 Clybl Cnnm2 Cpt2 Crat Crtac1 Cspg4 Ctns Cxcl12 D8Ertd594e Dbp Dct Dmrt2 Dnajc4 Dolpp1 Dp1l1 Ehd2 Eif4ebp1 Epor Fbln5 Fbxo21 Fdft1 Flt1 Fmo5 Foxa1 Fxyd1 …
19	V$HNF4_DR1_Q3	290	290	47	12626	3208	1.42	5.07	6.27	2.25	1110038M16Rik 1600020H07Rik 1810057E01Rik 2410001H17Rik 2410170E21Rik 2810484M10Rik 4933424N09Rik 5730439E10Rik AI325464 AV071179 Aacs Acad10 Aco1 Acox1 Adh1 Adn Alas1 Aldh6a1 Amy1 Aoc3 Aqp7 Arfl4 Arl4 Aspa Atoh8 Auh BC024806 BC051244 BC054059 Bcl2l10 Blcap Bscl2 C1r Car11 Car3 Car5b Ccl24 Cd163 Cd1d1 Cd34 Cdo1 Ces1 Ces3 Chchd6 Chpt1 Chst1 Cidec Cited1 Clstn3 Clybl Cnnm2 Cntnap2 Cog4 Cog8 Cox8b C…
20	V$NKX3A_01: NK class homeobox factor 3A	46	46	291	3150	12684	1.36	5.02	0.0	0.0	1600020H07Rik 2810484M10Rik Aacs Amy1 Ankrd5 BC051244 C1r Cd34 Cpeb1 Cpt2 Cyb5 Epim Fabp4 Fbln5 Fh1 Fmo1 Gpr155 Gstk1 Gys1 Hdgfrp2 Heph Hoxc6 Mcpt5 Mpdz Mrpl49 Mst1r Orm2 Pfkfb1 Pgm2 Phldb1 Pmp22 Pon1 Procr Psen2 Ptprr Rasd1 Serf2 Slc25a10 Slc5a5 Spt2 Tbl2 Tgm3 Tiparp Uqcr Vnn3 Zfhx1a
21	V$OCT1_02: octamer factor 1	89	89	248	5347	10487	1.35	4.97	0.0	0.0	4933424N09Rik AI325464 Adh1 Amy1 Ankrd5 Art3 Aspa Bckdhb Blcap Cd1d1 Cd34 Ces1 Chpt1 Chst1 Cidec Clstn3 Cog4 Cpt2 Cyp27a1 Dbi Dmrt2 Dp1l1 Eif4e3 Emcn Enpep Ephx2 Gprc5b Grb10 Gsc Gstk1 Hebp1 Hibch Hlf Hnmt Hoxc6 Hsd11b1 Ifi27 Ifitm1 LOC330189 Lipe Lpin1 Lpl Mcpt4 Mcpt5 Mrg1 Mrpl33 Mup5 Ndufb3 Nmnat3 Nrg4 Pck1 Pcsk4 Pde8a Pex16 Pfkfb1 Pgm2 Pla2g1br Pmp22 Ppp1r1a Ppp2r5a Prkcm Ptprr Ramp2 Rarres2 R…
22	V$SREBP1_Q6	136	136	201	5214	10620	1.28	4.91	5.88	2.18	1600020H07Rik 1810057E01Rik 2410170E21Rik 2810484M10Rik Aacs Aco1 Adcy4 Adh1 Adn Aldh6a1 Arfl4 Arl4 Atoh8 Bckdhb Bcl2l10 Bscl2 Bteb1 Car11 Car3 Car4 Car5b Ccl24 Cdo1 Chchd6 Cidec Cited1 Clstn3 Cog8 Cox8b Cpt2 Crat Crtac1 Ctns Cxcl12 Cygb D8Ertd594e Dbi Dbp Dmrt2 Dp1l1 Ebf2 Ehd2 Eif4ebp1 Fbxo21 Fthfd Fxyd1 Gadd45g Gata6 Gpr109b Gpr155 Gpt2 Gpx3 Grb10 Gsc Gsta3 Gstk1 Gstm2 Hagh Hdc Hebp1 Hk2 Hoxa7 …
23	V$E2F1_Q6_01	142	142	195	5513	10321	1.09	4.68	5.66	2.13	1110038M16Rik 1600020H07Rik 4933424N09Rik Aacs Acad10 Aco1 Acox1 Adcy4 Adh1 Akr7a5 Alas1 Aldh6a1 Arg2 Arl4 Armc6 BC024806 Bmp6 Bteb1 C1r Car3 Car5b Ccl24 Chchd6 Clstn3 Clybl Cnnm2 Cog4 Cpt2 Crat Crtac1 Cspg4 Ctns Cxcl12 Cyp4b1 D7Rp2e Dbi Dbp Dgat2 Dmrt2 Dnajc4 Dnajd1 Ebf2 Ehd2 Ephx2 Fbxo21 Fdft1 Fh1 Figf Flt1 Fmo5 Foxa1 Fzd4 G6pc3 Gadd45g Gata6 Glul Gprc5b Gsc Gstm1 Gstm3 Gstz1 Hdgfrp2 Hlf Hoxc9 …
24	V$FOXJ2_01: fork head box J 2	140	140	197	7750	8084	0.94	4.51	0.0	0.0	1110038M16Rik 1600020H07Rik 2410170E21Rik 2810484M10Rik 5730439E10Rik AI325464 AV071179 Aacs Adck4 Adcy4 Adh1 Aldh4a1 Amy1 Ankrd5 Art3 Aspa Atoh8 Auh BC003479 BC024806 BC051244 Bckdhb Car11 Car3 Car4 Car5b Cd1d1 Cd34 Ces3 Chpt1 Chst1 Cidec Clstn3 Cpeb1 Crat Cyb5 Cygb Cyp2e1 D8Ertd594e Dcn Dmrt2 Dnajd1 Efemp1 Eif4e3 Enpep Epor Fabp4 Fbxo21 Figf Fmo5 Foxa1 Fxyd1 Glul Gpr155 Gstk1 Gstm1 Gstm3 Gys2 H…
25	V$TFIII_Q6	323	323	14	14519	1315	0.92	4.51	6.14	2.25	1110038M16Rik 1600020H07Rik 1810057E01Rik 2410001H17Rik 2410170E21Rik 2810484M10Rik 4933424N09Rik 5730439E10Rik AI325464 AV071179 Aacs Acad10 Aco1 Acox1 Adck4 Adcy4 Adh1 Adn Akr7a5 Alas1 Aldh4a1 Aldh6a1 Amy1 Ankrd5 Aoc3 Aox1 Aqp7 Arfl4 Arg2 Arl4 Armc6 Art3 Atoh8 Auh BC003479 BC024806 BC051244 BC054059 Bckdhb Bcl2l10 Blcap Bmp6 Bscl2 Bteb1 C1r Car11 Car3 Car4 Car5b Ccl24 Cd163 Cd1d1 Cd34 Cdo1 Ces1…
26	V$OCT1_06: octamer-binding factor 1	161	161	176	8727	7107	0.88	4.46	0.0	0.0	1110038M16Rik 4933424N09Rik AV071179 Aacs Adcy4 Aldh4a1 Amy1 Ankrd5 Aoc3 Arfl4 Arg2 Armc6 Aspa Atoh8 Auh BC003479 Bckdhb Bcl2l10 Blcap Bmp6 C1r Car3 Car4 Cd163 Cd1d1 Ces3 Cidec Clec3b Cntnap2 Cog4 Cox8b Cpt2 Cxcl15 Cyb5 Cyp2e1 D8Ertd594e Dbi Dbp Dcn Dct Dmrt2 Dnajd1 Efemp1 Eif4e3 Eif4ebp1 Enpep Epor Fabp4 Fdft1 Figf Fmo1 Fmo5 Fxyd1 Fxyd4 Fzd4 G6pc3 Gata6 Glul Gpr109b Gpt2 Grb10 Gsn Gsta3 Gstk1 Gs…
27	V$AFP1_Q6	39	39	298	2715	13119	0.86	4.46	0.0	0.0	1110038M16Rik Amy1 Ankrd5 Aoc3 Art3 BC024806 Bckdhb Ccl24 Cd163 Cited1 Cxcl12 Cyb5 Cyp4b1 D7Rp2e Dct Dolpp1 Efemp1 Epor Fbln5 Flt1 Gpt2 Hlf Hnmt LOC330189 Nit1 Ophn1 Per2 Pex16 Pfdn5 Rasd1 Ropn1l Rxrg S3-12 Serf2 Spt2 Tgm3 Timp3 Uqcr Wbscr14
28	V$CACCCBINDINGFACTOR_Q6	42	42	295	1258	14576	0.86	4.46	5.82	2.18	AI325464 Akr7a5 Aldh6a1 Armc6 Bscl2 C1r Car11 Cd163 Cdo1 Cntnap2 Cpeb1 Cyb5 Cyp4b1 Dolpp1 Dp1l1 Fxyd1 Glul Gstk1 Gstm2 Hdgfrp2 Ifitm1 Lgals1 Lipe Lpin1 Nmnat3 Pfkfb3 Phlda3 Phldb1 Pim3 Ppp1r1a Pte2b Ptprr Ramp2 Rbpms2 Sh3glb2 Slc12a2 Slc7a10 Smoc1 Tagln Tm4sf7 Xpnpep2 Zadh2
29	V$NFY_Q6_01	168	168	169	6797	9037	0.51	4.03	5.01	1.79	1110038M16Rik 2810484M10Rik 5730439E10Rik Acox1 Adck4 Adn Akr7a5 Aldh4a1 Aldh6a1 Aox1 Arg2 Arl4 BC024806 Bckdhb Bcl2l10 Bmp6 Bteb1 C1r Car3 Car4 Car5b Ccl24 Cd163 Cd1d1 Chchd6 Chst1 Clec3b Clstn3 Cnnm2 Crtac1 Ctns Cxcl12 Cyb5 Cygb Cyp27a1 Cyp2e1 Dbi Dbp Dgat2 Dmrt2 Dnajc4 Dolpp1 Dp1l1 Ebf2 Eif4e3 Emcn Ephx2 Fabp4 Fbln5 Fdft1 Fh1 Figf Fmo5 Foxa1 Fthfd Fxyd4 Gadd45g Gata6 Gdf10 Ghr Glul Gpr109b Gpt…
30	V$LHX3_01: LIM homeobox transcription factor 3	14	14	323	1277	14557	0.5	4.03	0.0	0.0	1600020H07Rik Cd163 Chchd6 Cxcl15 Ephx2 Fabp4 Ghr Hoxa7 Hsd17b4 Indo Mcpt4 Mfn2 Six1 Spt2
31	V$E2F_Q4: E2F	137	137	200	5377	10457	0.5	3.97	5.03	1.79	1110038M16Rik 1810057E01Rik 2810484M10Rik 4933424N09Rik 5730439E10Rik AI325464 Acad10 Adcy4 Adh1 Akr7a5 Alas1 Aldh6a1 Aox1 Arg2 Arl4 Armc6 BC024806 Bckdhb C1r Car4 Car5b Clybl Cnnm2 Cog4 Cox8b Cpt2 Crat Crtac1 Cspg4 Ctns Cxcl12 Cyb5 Cyp27a1 Cyp4b1 Dbi Dbp Dgat2 Dmrt2 Dnajc4 Dnajd1 Ebf2 Eif4e3 Fbxo21 Fdft1 Fh1 Figf Flt1 Fndc1 Foxa1 Fzd4 Gadd45g Gata6 Gdf10 Glul Gpr155 Gprc5b Gpx3 Gsc Gsn Gsta3 Gst…
32	V$FOXO4_01: fork head box O4	211	211	126	10945	4889	0.45	3.91	0.0	0.0	1110038M16Rik 1810057E01Rik 2410001H17Rik 4933424N09Rik 5730439E10Rik AI325464 Aacs Acox1 Adck4 Adcy4 Adh1 Akr7a5 Aldh4a1 Amy1 Ankrd5 Aoc3 Aox1 Aqp7 Arg2 Art3 Aspa Atoh8 Auh BC003479 BC024806 BC051244 BC054059 Bcl2l10 Bteb1 C1r Car3 Car5b Ccl24 Cd163 Cd1d1 Cdo1 Ces1 Chpt1 Cidec Cited1 Clec3b Clstn3 Clybl Cntnap2 Cog4 Cpeb1 Cpt2 Crat Cspg4 Cxcl12 Cxcl15 Cyb5 Cyp27a1 Cyp4b1 D7Rp2e Dbi Dbp Dcn Dmrt2…
33	V$SRF_Q5_01	119	119	218	4579	11255	0.42	3.91	4.97	1.79	2410001H17Rik Aco1 Akr7a5 Alas1 Aldh4a1 Aldh6a1 Amy1 Aoc3 Aqp7 Arfl4 Arl4 Armc6 Aspa BC024806 BC054059 Blcap Bteb1 Car3 Car4 Ccl24 Cd163 Cd1d1 Chchd6 Chst1 Clec3b Ctns Cxcl15 Cygb Cyp27a1 Cyp4b1 Dcn Dnajc4 Dnajd1 Dp1l1 Ehd2 Eif4ebp1 Epim Epor Fdft1 Fmo5 Fthfd Fxyd4 Gadd45g Galntl1 Gpt2 Grb10 Gstk1 Gstm1 Gstm3 Hibch Hk2 Hnmt Hsd11b1 Hsd17b4 Hsd3b7 Ifitm1 Indo Lass4 Lipe Lrpap1 Ltc4s Map3k6 Mfng Mr…
34	V$SMAD4_Q6	163	163	174	6589	9245	0.37	3.85	4.86	1.79	1110038M16Rik 1810057E01Rik 2410170E21Rik Acad10 Aco1 Adck4 Adcy4 Adh1 Alas1 Aldh6a1 Ankrd5 Aox1 Arfl4 Arl4 Armc6 Aspa Auh BC024806 BC054059 Bckdhb Bcl2l10 Bscl2 Car11 Cd163 Cd1d1 Cdo1 Ces1 Chchd6 Chst1 Cnnm2 Cox8b Cpeb1 Crtac1 Cxcl12 Cyb5 Cygb Cyp27a1 D7Rp2e Dcn Dmrt2 Dnajc4 Dolpp1 Dp1l1 Efemp1 Eif4e3 Eif4ebp1 Enpep Epor Fbxo21 Fh1 Flt1 Fmo5 Fndc1 Fthfd Fxyd1 Fxyd4 Galntl1 Gata6 Gpr109b Gpx3 Gsc…
35	V$MAZR_01: MAZ related factor	162	162	175	6550	9284	0.34	3.79	4.82	1.79	1110038M16Rik 1810057E01Rik 2410001H17Rik 2810484M10Rik 5730439E10Rik Acad10 Aco1 Acox1 Adck4 Adcy4 Aldh4a1 Aoc3 Aox1 Arfl4 Auh BC051244 Bcl2l10 Bscl2 C1r Car11 Car3 Car4 Car5b Cd163 Chpt1 Cited1 Cpt2 Crtac1 Cspg4 Ctns Cxcl12 D8Ertd594e Dbp Dcn Dct Dnajc4 Dp1l1 Ehd2 Eif4e3 Emcn Ephx2 Epim Epor Fbln5 Fndc1 Foxa1 Fxyd4 Fzd4 G6pc3 Gadd45g Galntl1 Gdf10 Ghr Glul Gpr155 Gprc5b Gpt1 Gpt2 Gsc Gsn Gstk1 …
36	V$MYOGNF1_01: myogenin / nuclear factor 1 or related factors	91	91	246	3358	12476	0.31	3.79	4.93	1.79	1600020H07Rik Akr7a5 Alas1 Aldh6a1 Arfl4 Auh BC024806 Bckdhb Bmp6 Car3 Ccl24 Cd1d1 Cd34 Clstn3 Clybl Cnnm2 Cog4 Cox8b Cpt2 Cyb5 Cygb Cyp4b1 Dbi Dct Dolpp1 Ehd2 Enpep Fbxo21 Fdft1 Fmo1 Gpr109b Hdgfrp2 Hsd3b7 Indo Lass4 Lgals12 Lrpap1 Ly6d Mapre2 Mat2a Mrg1 Mrpl55 Mst1r Ndufb3 Nid1 Opn3 Orm2 Penk1 Pfdn5 Pfkfb1 Pfkfb3 Pgm2 Pgrmc2 Pla2g1br Pmp22 Pon1 Por Pvt1 Pxmp2 Qk Rhbdl1 Rxrg Sec14l4 Selenbp1 Ser…
37	V$TATA_C: Retroviral TATA box	82	82	255	4818	11016	0.19	3.61	0.01	0.0	2410001H17Rik 4933424N09Rik Aacs Acox1 Adn Aoc3 Aspa BC051244 BC054059 Bckdhb Bcl2l10 C1r Car11 Car4 Cd34 Ces1 Chchd6 Cidec Cited1 Clstn3 Cox8b Cygb Dbi Dcn Eif4e3 Fabp4 Fdft1 Figf Fmo1 Fthfd Gadd45g Gpr109b Gsc Gsta3 Gstm2 Gstz1 Heph Hlf Hnmt Hoxc6 Ifitm1 Igfbp6 Immp2l Indo Lims2 Lpl Mcpt4 Mpdz Mrg1 Msra Nmnat3 Nnmt Nrg4 Orm1 Orm2 Pclo Pmp22 Pon3 Prkcm Procr Ptprr Pvt1 Ramp2 Rasd1 Ropn1l Serf2 S…
38	V$VMW65_Q6	124	124	213	6838	8996	0.06	3.49	0.01	0.0	1110038M16Rik 1600020H07Rik 4933424N09Rik AV071179 Acox1 Adh1 Adn Akr7a5 Aldh6a1 Amy1 Ankrd5 Aoc3 Aox1 Arfl4 Atoh8 Bcl2l10 C1r Car3 Car5b Cd163 Cd1d1 Cdo1 Ces1 Chchd6 Chpt1 Cidec Cited1 Cnnm2 Cntnap2 Cpeb1 Cpt2 Cxcl15 Cygb Cyp27a1 Cyp4b1 Dbi Dbp Dcn Dct Dnajc4 Emcn Fabp4 Fbln5 Figf Fmo1 Galntl1 Ghr Gsc Gstm2 Gstm3 Hagh Hdgfrp2 Hlf Hoxa7 Hsd11b1 Hsd17b4 Indo Lgals12 Ltbp4 Mcpt6 Mfn2 Mlycd Mrpl49 M…
39	V$NKX22_01: NK2 class homeobox factor 2	29	29	308	2071	13763	-0.01	0.0	0.0	0.0	Amy1 Aox1 Bckdhb Bscl2 C1r Cdo1 Chst1 Cspg4 Dct Dnajd1 Fdft1 Fh1 Fxyd1 Gstk1 Heph Hoxa7 Mcpt5 Pex13 Pla2g1br Por Pvt1 Sh3glb2 Sorbs1 Sycp3 Syvn1 Tm4sf17 Tmem43 Twist2 id3
40	V$E2F1_Q3_01	112	112	225	4339	11495	-0.03	0.0	4.47	1.53	1810057E01Rik 2410170E21Rik 4933424N09Rik Aacs Acad10 Aco1 Adcy4 Akr7a5 Alas1 Aldh6a1 Arl4 Armc6 Auh BC024806 BC051244 C1r Car3 Cdo1 Ces1 Chchd6 Chpt1 Chst1 Cited1 Cnnm2 Crat Crtac1 Cspg4 Ctns Cxcl12 D8Ertd594e Dbp Dgat2 Dmrt2 Dolpp1 Dp1l1 Eif4e3 Fbxo21 Flt1 Fmo5 Fndc1 Foxa1 Fzd4 Gadd45g Gata6 Gprc5b Gpt2 Gpx3 Gsc Gsn Gstz1 Gys1 Hagh Hk2 Hoxc9 Hsd17b4 Kcnh2 Lgals1 Lpl Map3k6 Mat2a Mfn2 Mlycd Mmd …
41	V$AIRE_01	48	48	289	3064	12770	-0.06	0.0	0.01	0.0	2410001H17Rik AI325464 Aco1 Acox1 Adck4 Alas1 Aox1 Art3 Aspa Bckdhb Car5b Cd163 Chpt1 Cntnap2 Epim Fabp4 Fbxo21 Fxyd1 Fzd4 LOC330189 Lipe Lrpap1 Mapre2 Mcpt4 Mcpt5 Mfn2 Mrpl49 Mst1r Nmnat3 Nrg4 Nudt13 Pde8a Pex13 Pgrmc2 Pon1 Ppp1r1a Prkcm Procr Qk Rxrg Sh3glb2 Slc5a5 Slc6a4 Speer4f Stc2 Sult1a1 Syvn1 Tm4sf7
42	V$CART1_01: Cart-1 (cartilage homeoprotein 1)	26	26	311	1893	13941	-0.13	0.0	0.0	0.0	1810057E01Rik AI325464 Aacs Adck4 Aspa C1r Cd1d1 Figf Gstm1 Gys2 Heph Hnmt Hsd3b7 LOC330189 Mfng Mrpl49 Nudt13 Pclo Pygl Qk Ropn1l Rras Serf2 Sucnr1 Thrsp Timp3
43	V$AHRARNT_01: aryl hydrocarbon receptor:Arnt heterodimers	33	33	304	989	14845	-0.17	0.0	4.79	1.79	1110038M16Rik Acad10 BC051244 Car11 Car5b Cdo1 Clybl Dmrt2 Eif4ebp1 Fbxo21 Gadd45g Gstm2 Hlf Mfn2 Mlycd Mmd Nid1 Nit1 Opn3 Por Ppp1r14a Selenbp1 Semcap2 Sitpec Slc43a3 Stc2 Syt12 Timp3 Tiparp Tm4sf17 Tst Wbscr14 Xpnpep2
44	V$IPF1_Q4	54	54	283	3335	12499	-0.3	0.0	0.01	0.0	2810484M10Rik Adh1 Adn Akr7a5 Arfl4 Bcl2l10 Cd1d1 Ces3 Cidec Clec3b Ctns Cyp4b1 Dct Ehd2 Fabp4 Fzd4 Gadd45g Ghr Gpx3 Grb10 Gsc Gstm3 Hagh Hdgfrp2 Hebp1 Heph Lgals12 Mfng Nid1 Orm1 Orm2 Pck1 Pclo Penk1 Pex16 Pfkfb1 Phlda3 Procr Ptprr Pvt1 Qk Robo4 Rras Serpina3c Sgce Sh3tc1 Six1 Sncg Sox18 Sycp3 Tmed3 Vegfb Vit Ywhab
45	V$CDX2_Q5	195	195	142	10086	5748	-0.32	0.0	0.01	0.0	1110038M16Rik 1600020H07Rik 1810057E01Rik 2410001H17Rik 2810484M10Rik 4933424N09Rik 5730439E10Rik AI325464 Aacs Acox1 Adcy4 Adh1 Adn Aldh4a1 Amy1 Ankrd5 Aoc3 Aox1 Aqp7 Arg2 Art3 Aspa BC003479 BC051244 Bckdhb Bcl2l10 Blcap Bscl2 C1r Car3 Car4 Car5b Ces1 Ces3 Chchd6 Chpt1 Cidec Cited1 Clec3b Clstn3 Clybl Cnnm2 Cntnap2 Cox8b Cpeb1 Cpt2 Cspg4 Cxcl15 Cyb5 Cyp27a1 Cyp2e1 D7Rp2e Dcn Dgat2 Dmrt2 Dnajc4 D…
46	V$ELK1_02: Elk-1	276	276	61	12154	3680	-0.35	0.0	4.26	1.42	1110038M16Rik 1600020H07Rik 2410170E21Rik 2810484M10Rik 4933424N09Rik 5730439E10Rik AI325464 Aacs Acad10 Aco1 Acox1 Adck4 Adcy4 Adh1 Adn Akr7a5 Alas1 Aldh4a1 Aldh6a1 Amy1 Ankrd5 Aoc3 Aox1 Aqp7 Arfl4 Armc6 Art3 Aspa Atoh8 Auh BC003479 BC024806 BC051244 BC054059 Bckdhb Bcl2l10 Blcap Bmp6 Bscl2 Bteb1 Car11 Car3 Car4 Cd163 Cd1d1 Cd34 Ces1 Chchd6 Chpt1 Cidec Cited1 Clec3b Clstn3 Clybl Cog4 Cog8 Cox8b …
47	V$USF_Q6: upstream stimulating factor	231	231	106	9941	5893	-0.36	0.0	4.1	1.31	1110038M16Rik 1810057E01Rik 2410001H17Rik 2410170E21Rik 2810484M10Rik 4933424N09Rik 5730439E10Rik AI325464 AV071179 Aacs Acad10 Aco1 Acox1 Adck4 Adcy4 Adh1 Adn Alas1 Aldh4a1 Aldh6a1 Ankrd5 Aoc3 Aqp7 Arfl4 Arg2 Arl4 Armc6 Art3 Atoh8 Auh BC024806 BC054059 Bmp6 Bscl2 Bteb1 C1r Car11 Car3 Car4 Car5b Cd1d1 Cd34 Ces1 Ces3 Chchd6 Chpt1 Chst1 Cidec Cited1 Clec3b Clstn3 Clybl Cnnm2 Cntnap2 Cog4 Cog8 Cox8b…
48	V$BACH2_01: BTB and CNC homolog 2	211	211	126	10808	5026	-0.36	0.0	0.01	0.0	1810057E01Rik 2410001H17Rik 2410170E21Rik 2810484M10Rik 5730439E10Rik AI325464 Aacs Acad10 Aco1 Adck4 Adcy4 Adh1 Adn Akr7a5 Alas1 Aldh4a1 Aldh6a1 Amy1 Ankrd5 Aoc3 Aox1 Aqp7 Arfl4 Arg2 Armc6 Art3 Atoh8 Auh BC024806 BC051244 BC054059 Bcl2l10 Blcap Bmp6 Bscl2 Bteb1 C1r Car3 Car4 Car5b Cd163 Cd1d1 Cd34 Ces3 Chchd6 Chst1 Cidec Cited1 Clec3b Clybl Cog4 Cpeb1 Cpt2 Crat Cspg4 Ctns Cxcl12 Cxcl15 Cygb D7Rp…
49	V$HP1SITEFACTOR_Q6	65	65	272	3877	11957	-0.37	0.0	0.01	0.0	2410170E21Rik AV071179 Acox1 Adck4 Amy1 Ankrd5 Aox1 Aqp7 Art3 Bteb1 Cd163 Ces3 Cpt2 Cspg4 Dbi Dct Fbln5 Figf Fmo1 Fndc1 G6pc3 Ghr Gpr109b Gpr155 Gprc5b Gpt2 Gsc Gstk1 Gstm3 Gys2 Kcnh2 Lgals1 Lgals12 Lpin1 Mrg1 Mrpl55 Msra Net1 Nid1 Ophn1 Pcx Per2 Phyh Pmp22 Pon3 Prkcm Pte2b Rarres2 Rbp4 Rbpms2 Ropn1l Sec14l4 Selenbp1 Serpina3c Serpina3m Sh3glb2 Six1 Slc1a5 Slc22a3 Slc22a4 Sox17 Timp3 Tm4sf13 Txnl…
50	V$NKX61_01: NKX6-1	10	10	327	956	14878	-0.41	0.0	0.0	0.0	Aldh4a1 Arg2 Art3 Cd163 Dbp Fh1 Indo Lrpap1 Thrsp Tiparp
51	V$USF_C: USF binding site	142	142	195	7573	8261	-0.54	0.0	0.02	0.0	2410170E21Rik 5730439E10Rik AI325464 AV071179 Acox1 Adck4 Adh1 Alas1 Aldh6a1 Aoc3 Aqp7 Arfl4 Art3 Atoh8 BC024806 Bmp6 Bscl2 Bteb1 C1r Car3 Car5b Ces1 Chst1 Cog8 Crat Cspg4 Cygb Cyp27a1 Cyp2e1 Dbi Dbp Dct Dgat2 Dmrt2 Dnajc4 Dnajd1 Efemp1 Ehd2 Enpep Epor Fabp4 Figf Fxyd1 G6pc3 Gadd45g Gata6 Gpt2 Gsta3 Gstk1 Gstm1 Gstm2 Gstm3 Gys1 Gys2 Hagh Hebp1 Heph Hk2 Hoxa7 Hsd11b1 Hsd17b4 Hsd3b7 Ifitm1 Indo LOC…
52	V$CREL_01: c-Rel	262	262	75	11498	4336	-0.59	0.0	3.93	1.27	1110038M16Rik 1600020H07Rik 1810057E01Rik 2410170E21Rik 4933424N09Rik 5730439E10Rik AI325464 AV071179 Aacs Acad10 Aco1 Acox1 Adck4 Adcy4 Adh1 Adn Akr7a5 Aldh4a1 Aldh6a1 Amy1 Ankrd5 Aoc3 Aox1 Aqp7 Arg2 Armc6 Art3 Atoh8 BC003479 BC024806 BC054059 Bckdhb Blcap Bmp6 Bscl2 Bteb1 C1r Car4 Car5b Cd1d1 Cdo1 Chchd6 Cidec Cited1 Clec3b Clstn3 Clybl Cnnm2 Cntnap2 Cog4 Cog8 Cox8b Cpeb1 Cpt2 Cspg4 Ctns Cxcl12…
53	V$HFH1_01: HNF-3/Fkh Homolog 1	31	31	306	2100	13734	-0.61	0.0	0.01	0.0	1110038M16Rik AI325464 Adck4 Adcy4 Adh1 BC024806 Dnajd1 Ebf2 Eif4e3 Fabp4 Fmo5 Fndc1 Hdgfrp2 Hnmt Hsd17b4 Immp2l Indo Nkd1 Nrg4 Orm1 Phldb1 Pon1 Pon3 Selenbp1 Sitpec Slc1a5 Slc35b4 Tiparp Tm4sf17 Tmed3 Wbscr14
54	V$WHN_B: winged-helix factor nude	98	98	239	3818	12016	-0.66	0.0	3.81	1.27	1810057E01Rik 5730439E10Rik Acad10 Aco1 Adh1 Alas1 Arg2 Arl4 Auh Bckdhb Bcl2l10 Bmp6 Bscl2 Car4 Cd1d1 Cdo1 Chchd6 Chpt1 Cog8 Crtac1 Cspg4 Cxcl12 Cyp27a1 D7Rp2e Dbi Dct Dgat2 Ebf2 Fbln5 Fbxo21 Fmo5 Fndc1 Foxa1 Fthfd Fzd4 Gadd45g Gdf10 Gprc5b Gpt2 Gsc Gstz1 Hagh Hdc Hdgfrp2 Hebp1 Hk2 Kcnh2 Mcpt6 Mfn2 Mlycd Mmd Mpdz Mrpl49 Mrpl55 Mst1r Nit1 Nkiras1 Nrg4 Pde8a Penk1 Per2 Pfdn5 Pgrmc2 Phldb1 Pla2g1br …
55	V$NFKB_Q6_01	233	233	104	10101	5733	-0.67	0.0	3.74	1.24	1600020H07Rik 1810057E01Rik 4933424N09Rik AI325464 AV071179 Acad10 Aco1 Acox1 Adck4 Adcy4 Adn Alas1 Aldh6a1 Amy1 Ankrd5 Aoc3 Aqp7 Arg2 Arl4 Armc6 Art3 Aspa Auh BC024806 BC054059 Bckdhb Bcl2l10 Blcap Bmp6 Bscl2 C1r Car11 Car3 Car4 Cd163 Cd1d1 Cdo1 Chchd6 Cidec Cited1 Clec3b Clstn3 Cnnm2 Cntnap2 Cog4 Cog8 Cox8b Cpeb1 Cpt2 Crat Cspg4 Cxcl15 Cyb5 Cygb Cyp2e1 Cyp4b1 D8Ertd594e Dbi Dbp Dcn Dgat2 Dnajc4…
56	V$E2F_Q4_01	79	79	258	2987	12847	-0.72	0.0	3.81	1.27	1110038M16Rik 2810484M10Rik 5730439E10Rik Adcy4 Akr7a5 Alas1 Armc6 BC024806 Car5b Clybl Cog4 Cpt2 Crat Ctns Cxcl12 Dbp Dgat2 Dmrt2 Dnajc4 Fdft1 Fh1 Flt1 Fzd4 Gata6 Gpr155 Gpx3 Gsc Gstm1 Gstz1 Lgals1 Lims2 Lpl Lrpap1 Ltbp4 Mapre2 Mat2a Mcpt6 Mpdz Mrg1 Mrpl49 Nit1 Nkd1 Nrg4 Orm1 Orm2 Pclo Pex16 Pfkfb1 Pgrmc2 Pmp22 Pon3 Prkcm Pxmp2 Rbp4 Rbpms2 Rhbdl1 Ropn1l Sgce Sh3glb2 Six1 Slc1a5 Slc22a4 Slc5a5 Sl…
57	V$XFD2_01: Xenopus fork head domain factor 2	64	64	273	3761	12073	-0.75	0.0	0.02	0.0	1110038M16Rik AI325464 Adck4 Adcy4 Adh1 Aldh4a1 Art3 Aspa BC024806 BC051244 Car3 Cidec Dcn Dmrt2 Dnajd1 Eif4e3 Eif4ebp1 Enpep Epor Fmo5 Fndc1 Gpr109b Gstm3 Hdgfrp2 Heph Hnmt Ifi27 Ifitm1 Indo Lims2 Lpl Mrpl33 Mrpl49 Msra Net1 Nkd1 Nrg4 Ophn1 Opn3 Orm1 Pde8a Phldb1 Phyh Pon1 Por Ppp1r1a Psen2 Ptger3 Rasd1 Rras Selenbp1 Serpina3c Serpina3m Serpina3n Sitpec Slc1a5 Slc35b4 Smpd3 Sorbs1 Tiparp Tm4sf17…
58	V$SMAD3_Q6	212	212	125	9126	6708	-0.81	0.0	3.53	1.13	1110038M16Rik 1600020H07Rik 1810057E01Rik 2410170E21Rik 2810484M10Rik AI325464 Acad10 Aco1 Acox1 Adck4 Adcy4 Adh1 Adn Akr7a5 Alas1 Aldh4a1 Aldh6a1 Ankrd5 Aoc3 Aox1 Aqp7 Arfl4 Arg2 Arl4 Armc6 Art3 Auh BC003479 BC024806 BC051244 BC054059 Bckdhb Bcl2l10 Bscl2 Bteb1 C1r Car11 Ccl24 Cd163 Cd1d1 Cd34 Cdo1 Chchd6 Chpt1 Cidec Clstn3 Clybl Cnnm2 Cog8 Cox8b Cpeb1 Cpt2 Crat Cspg4 Ctns Cxcl15 Cyb5 Cygb Cyp27…
59	V$AHR_Q5: aryl hydrocarbon / dioxin receptor	53	53	284	1874	13960	-0.82	0.0	3.87	1.27	Aacs Acad10 Akr7a5 Ankrd5 Auh BC024806 Bscl2 Bteb1 Car11 Car5b Cdo1 Chchd6 Cidec Cited1 Cog8 Cpt2 Cygb Epor Fbxo21 Fxyd1 Gadd45g Gstm2 Hk2 Hlf Lass4 Mfn2 Mmd Msra Pgrmc2 Phyh Por Pte2b Qk Rab40b Ropn1l Semcap2 Serpina3c Sgce Sh3glb2 Six1 Slc22a4 Slc35b4 Slc43a3 Syvn1 Tgm3 Timp3 Tm4sf17 Tmem24 Tst Twist2 Uqcr Wbscr14 Xpnpep2
60	V$NFY_01: nuclear factor Y (Y-box binding factor)	87	87	250	3360	12474	-0.84	0.0	3.64	1.17	1600020H07Rik 5730439E10Rik Acox1 Aldh4a1 Aldh6a1 Aox1 Arfl4 Arl4 Bckdhb Bteb1 C1r Car3 Clstn3 Cnnm2 Crtac1 Cxcl12 Cyb5 Cyp2e1 Dbi Dbp Dmrt2 Dnajc4 Dolpp1 Dp1l1 Ebf2 Enpep Fabp4 Fdft1 Fh1 Fthfd Gadd45g Gata6 Glul Gpr109b Gpt1 Grb10 Gsn Gstk1 Gstz1 Gys1 Gys2 Hagh Hdgfrp2 Hk2 Hoxc6 Hsd11b1 Kcnh2 LOC330189 Lpl Ltbp4 Map3k6 Mmd Mpdz Ndufb3 Net1 Orm1 Orm2 Pcsk4 Pcx Pex16 Pgrmc2 Pim3 Ppp1r1a Ptprr Pxmp…
61	V$XFD1_01: Xenopus fork head domain factor 1	42	42	295	2637	13197	-0.85	0.0	0.01	0.0	1110038M16Rik 1600020H07Rik AV071179 Aacs Aldh6a1 Arfl4 Armc6 Bcl2l10 Bmp6 Cxcl15 Cyb5 Cygb Cyp2e1 Enpep Epim Epor Fabp4 Fbln5 Figf Flt1 Galntl1 Gpr155 Hebp1 Hlf LOC330189 Mapre2 Mmd Ophn1 Pfdn5 Pgrmc2 Pon1 Pxmp2 Serpina3m Serpina3n Sitpec Slc1a5 Sorbs1 Speer4f Tgm3 Thrsp Zfhx1a id3
62	V$XFD3_01: Xenopus fork head domain factor 3	28	28	309	1908	13926	-0.86	0.0	0.01	0.0	BC051244 BC054059 Ces1 Cidec Dcn Epim Fmo5 Foxa1 Gdf10 Gpt2 Hdgfrp2 Ifitm1 Immp2l Lgals12 Lipe Mcpt5 Mfng Net1 Nudt13 Pon1 Por Ppp1r14a Ptger3 Sfrp4 Slc5a6 Slc6a4 Smpd3 Tmem24
63	V$E2F1_Q6: E2F-1	191	191	146	8153	7681	-0.91	0.0	3.4	1.06	1110038M16Rik 1600020H07Rik 1810057E01Rik 2810484M10Rik 4933424N09Rik 5730439E10Rik AV071179 Aacs Acad10 Aco1 Acox1 Adck4 Adcy4 Adh1 Akr7a5 Alas1 Aldh6a1 Arg2 Arl4 Armc6 Atoh8 BC024806 BC054059 Blcap Bmp6 Bteb1 C1r Car5b Ccl24 Cited1 Clybl Cnnm2 Cog4 Cog8 Cpt2 Crat Crtac1 Cspg4 Ctns Cxcl12 Cyp27a1 Cyp4b1 D7Rp2e D8Ertd594e Dbi Dbp Dgat2 Dmrt2 Dnajc4 Dnajd1 Dolpp1 Dp1l1 Ebf2 Ehd2 Eif4e3 Ephx2 Epim …
64	V$GATA_C: GATA binding site	143	143	194	7517	8317	-1.01	0.0	0.03	0.0	1110038M16Rik 1810057E01Rik 2410170E21Rik AI325464 AV071179 Aacs Adcy4 Aldh4a1 Aqp7 Arfl4 Armc6 Art3 Aspa Atoh8 Auh BC051244 BC054059 Bckdhb Bcl2l10 Bmp6 Bteb1 C1r Car5b Ccl24 Cd34 Chchd6 Clec3b Cntnap2 Cox8b Cpeb1 Cxcl15 Cyb5 Cygb Cyp4b1 Dbp Dcn Dgat2 Dmrt2 Ebf2 Efemp1 Ehd2 Emcn Epor Fabp4 Fdft1 Fh1 Figf Flt1 Fmo1 Fmo5 Foxa1 Fthfd Glul Gpr109b Gpt2 Gsta3 Gstk1 Gstm1 Gstm2 Gstm3 Gstz1 Gys1 Gys2 H…
65	V$CDPCR1_01: cut-like homeodomain protein	249	249	88	12398	3436	-1.01	0.0	0.02	0.0	1110038M16Rik 1600020H07Rik 1810057E01Rik 2410001H17Rik 2810484M10Rik 4933424N09Rik 5730439E10Rik AI325464 AV071179 Aco1 Acox1 Adck4 Adcy4 Adh1 Akr7a5 Alas1 Aldh6a1 Amy1 Aox1 Arfl4 Arg2 Armc6 Art3 Aspa Atoh8 BC003479 BC024806 BC051244 BC054059 Bckdhb Bcl2l10 Bmp6 Bteb1 C1r Car3 Car4 Car5b Ccl24 Cd163 Cd1d1 Cd34 Cdo1 Ces1 Ces3 Chchd6 Chpt1 Cidec Cited1 Clec3b Clstn3 Clybl Cntnap2 Cog8 Cox8b Cpeb1 …
66	V$GATA2_03: GATA-binding factor 2	86	86	251	4778	11056	-1.06	0.0	0.03	0.0	1110038M16Rik 1810057E01Rik Adh1 Aldh4a1 Arfl4 Art3 Auh BC003479 Bckdhb Bscl2 Ccl24 Cd34 Ces1 Ces3 Chchd6 Cog4 Cyp2e1 Cyp4b1 Dmrt2 Dnajd1 Ebf2 Ehd2 Eif4e3 Emcn Fabp4 Fdft1 Fh1 Figf Flt1 Fmo1 Fndc1 Fthfd Fxyd4 G6pc3 Galntl1 Gpr109b Gpt2 Gstk1 Gstm1 Gstm2 Gstm3 Gstz1 Hagh Hdc Hebp1 Hoxa7 Ifitm1 LOC330189 Lgals12 Lims2 Ltc4s Mcpt5 Mmd Mrpl33 Msra Net1 Nit1 Nrg4 Nudt13 Pclo Pex16 Pfkfb1 Ppp2r2d Ramp2…
67	V$EFC_Q6	171	171	166	8799	7035	-1.14	0.0	0.04	0.0	1110038M16Rik 1600020H07Rik 1810057E01Rik 2410001H17Rik 2410170E21Rik 4933424N09Rik AV071179 Acad10 Adck4 Adcy4 Adn Aldh6a1 Amy1 Aoc3 Aox1 Arg2 Arl4 Art3 Aspa Atoh8 Auh BC003479 BC024806 BC054059 Bckdhb Blcap Bmp6 Bteb1 Car11 Car3 Car4 Car5b Cd1d1 Cd34 Cdo1 Chchd6 Chpt1 Chst1 Cntnap2 Cog4 Cog8 Cpeb1 Crat Cxcl12 Cxcl15 Cyp27a1 D7Rp2e Dbi Dcn Dnajd1 Dp1l1 Efemp1 Ehd2 Eif4e3 Eif4ebp1 Enpep Fabp4 Fdf…
68	V$IRF_Q6_01	141	141	196	7388	8446	-1.16	0.0	0.04	0.0	1810057E01Rik 2410001H17Rik 2410170E21Rik 2810484M10Rik AI325464 AV071179 Aacs Acad10 Adn Akr7a5 Aldh4a1 Amy1 Ankrd5 Aox1 Arfl4 Arg2 Armc6 Auh Bmp6 Bscl2 Bteb1 Car3 Car4 Cd163 Cd1d1 Cdo1 Ces1 Cidec Clec3b Clstn3 Cog8 Cpeb1 Cpt2 Cspg4 Cyb5 Cyp27a1 Cyp4b1 D7Rp2e Dbi Dgat2 Dolpp1 Ehd2 Enpep Ephx2 Epor Fabp4 Figf Fmo1 Foxa1 Fthfd Fxyd1 G6pc3 Gadd45g Galntl1 Gata6 Gdf10 Ghr Glul Gpr109b Gpr155 Gsc Gsn…
69	V$AREB6_01: AREB6 (Atp1a1 regulatory element binding factor 6)	59	59	278	3432	12402	-1.18	0.0	0.03	0.0	1600020H07Rik 5730439E10Rik Adh1 Arl4 Armc6 Aspa Car5b Ccl24 Cd163 Cd1d1 Cidec Crtac1 Cygb Dnajc4 Ehd2 Epim Epor Fbxo21 Fdft1 G6pc3 Gadd45g Glul Gstm1 Gstm2 Gstm3 Gys1 Hdc Heph Igfbp6 Kcnh2 Lgals1 Mlycd Mmd Msra Mup5 Ndufb3 Nmnat3 Ophn1 Orm2 Pcx Pgrmc2 Ppp1r14a Ppp2r5a Ptger3 Pygl Rasd1 Rdh9 Ropn1l Sec14l4 Slc24a3 Slc27a1 Slc5a5 Slc7a10 Smarcd2 Sncg Tagln Tmod2 Tst Uqcr
70	V$CAAT_C: Retroviral CCAAT box	7	7	330	115	15719	-1.19	0.0	4.27	1.42	Cyp2e1 Fdft1 Hibch Nudt13 Ppp1r14a Slc27a1 Twist2
71	V$AR_01: androgen receptor	36	36	301	1207	14627	-1.2	0.0	3.58	1.15	Ankrd5 C1r Ces3 Cspg4 Cygb Cyp2e1 Dbi Dnajc4 Eif4ebp1 Fbxo21 Fzd4 Gpt1 Hebp1 Hsd17b4 Lgals1 Map3k6 Nudt13 Opn3 Orm1 Penk1 Per2 Pfkfb3 Pygl S3-12 Sdpr Selenbp1 Serpina3c Serpina3m Serpina3n Sitpec Slc22a3 Slc5a6 Sult1a1 Tcf15 Tst Ywhab
72	V$CDC5_01: cell division control protein 5	284	284	53	13901	1933	-1.24	0.0	0.02	0.0	1110038M16Rik 1600020H07Rik 1810057E01Rik 2410170E21Rik 2810484M10Rik 4933424N09Rik 5730439E10Rik AI325464 AV071179 Aacs Acad10 Aco1 Acox1 Adck4 Adcy4 Adh1 Adn Akr7a5 Alas1 Aldh4a1 Aldh6a1 Amy1 Ankrd5 Aoc3 Aox1 Arfl4 Arg2 Armc6 Art3 Aspa Atoh8 Auh BC003479 BC051244 BC054059 Bckdhb Bcl2l10 Blcap Bmp6 Bscl2 Bteb1 C1r Car3 Car4 Car5b Cd163 Cd1d1 Cd34 Cdo1 Ces1 Chchd6 Chpt1 Cidec Cited1 Clec3b Clstn3…
73	V$GATA1_06: GATA-binding factor 1	82	82	255	4540	11294	-1.26	0.0	0.03	0.0	1110038M16Rik 1810057E01Rik 2410170E21Rik AI325464 Adcy4 Aldh4a1 Aqp7 Art3 BC003479 Bckdhb Bmp6 Bscl2 C1r Car5b Ccl24 Cd34 Ces1 Ces3 Cog4 Cpeb1 Cygb Cyp4b1 Dmrt2 Ebf2 Ehd2 Eif4e3 Emcn Epor Fabp4 Fdft1 Figf Fmo1 Fndc1 Fxyd4 Gata6 Glul Gpr109b Gpt2 Gstk1 Gstm2 Gstz1 Gys2 Hagh Hdc LOC330189 Lass4 Mmd Mrpl33 Msra Nit1 Nrg4 Nudt13 Pck1 Pclo Pex16 Pfkfb1 Por Ppp1r14a Ppp2r2d Pvt1 Rasd1 Rdh9 Rras Sdpr S…
74	V$ATATA_B: Avian C-type TATA box	16	16	321	1212	14622	-1.26	0.0	0.01	0.0	Amy1 Aspa Bckdhb Cidec Fdft1 Heph Immp2l Mfng Mup5 Nmnat3 Pon3 Procr Serf2 Serpina3c Sfrp4 Tiparp
75	V$CEBPGAMMA_Q6	228	228	109	11396	4438	-1.27	0.0	0.04	0.0	1600020H07Rik 1810057E01Rik 2410001H17Rik 2810484M10Rik 4933424N09Rik AV071179 Aacs Acox1 Adcy4 Adh1 Adn Aldh4a1 Aldh6a1 Amy1 Ankrd5 Aoc3 Aox1 Arfl4 Arg2 Arl4 Armc6 Art3 Aspa Atoh8 Auh BC003479 BC051244 BC054059 Bckdhb Bcl2l10 Blcap Bscl2 Bteb1 C1r Car3 Car5b Ccl24 Cd163 Cd1d1 Ces1 Ces3 Chchd6 Chpt1 Chst1 Cidec Cited1 Clybl Cntnap2 Cpeb1 Cpt2 Cxcl12 Cxcl15 Cyb5 Cygb Cyp27a1 Cyp2e1 Cyp4b1 D7Rp2e D…
76	V$GATA2_02: GATA-binding factor 2	100	100	237	5407	10427	-1.27	0.0	0.04	0.0	1110038M16Rik 1810057E01Rik 2410170E21Rik AI325464 Adcy4 Aldh4a1 Aqp7 Art3 Atoh8 Auh Bckdhb Bmp6 Bscl2 C1r Car5b Ccl24 Cd34 Ces1 Ces3 Clec3b Cntnap2 Cog4 Cpeb1 Cygb Cyp4b1 Dgat2 Dmrt2 Ebf2 Ehd2 Eif4e3 Emcn Epor Fabp4 Fdft1 Fh1 Figf Fmo1 Fmo5 Fndc1 Fxyd4 Gpr109b Gpt2 Grb10 Gsta3 Gstk1 Gstm1 Gstm2 Gstz1 Gys1 Gys2 Hagh Hdc Hoxa7 Hsd11b1 Hsd17b4 Ifitm1 Indo LOC330189 Lass4 Lpl Ltc4s Mmd Mrpl33 Msra N…
77	V$POU6F1_01	18	18	319	1318	14516	-1.3	0.0	0.01	0.0	1600020H07Rik 1810057E01Rik Ankrd5 BC003479 Cd1d1 Dgat2 Fabp4 Fdft1 Galntl1 Gstk1 Mapre2 Mrpl33 Msra Mup5 Pgrmc2 Six1 Sucnr1 Sycp3
78	V$E2F1DP1_01: E2F-1:DP-1 heterodimer	110	110	227	4492	11342	-1.32	0.0	3.0	0.8	1110038M16Rik 1600020H07Rik 1810057E01Rik 4933424N09Rik AI325464 Acad10 Adh1 Akr7a5 Alas1 Aldh6a1 Arg2 Armc6 BC024806 Blcap Bteb1 C1r Ccl24 Cnnm2 Cog8 Cpt2 Crat Crtac1 Cspg4 Ctns Cxcl12 Cyp4b1 D7Rp2e D8Ertd594e Dbi Dbp Dgat2 Dnajd1 Ehd2 Eif4e3 Epim Fdft1 Fh1 Figf Flt1 Foxa1 Fzd4 G6pc3 Gata6 Glul Gprc5b Gsc Gstm3 Gstz1 Hdgfrp2 Hk2 Hoxa7 Hoxc9 Itga7 Kcnh2 Lims2 Lpl Lrpap1 Ltbp4 Mapre2 Mpdz Mrg1 Mst…
79	V$EVI1_04: ectopic viral integration site 1 encoded factor	236	236	101	11750	4084	-1.32	0.0	0.04	0.0	1110038M16Rik 1600020H07Rik 1810057E01Rik 2410001H17Rik 4933424N09Rik 5730439E10Rik AI325464 AV071179 Aacs Aco1 Acox1 Adcy4 Adh1 Alas1 Aldh4a1 Aldh6a1 Amy1 Ankrd5 Aoc3 Aox1 Aqp7 Arfl4 Arg2 Armc6 Art3 Aspa Atoh8 Auh BC003479 BC024806 BC051244 Bckdhb Bcl2l10 Blcap Bscl2 Bteb1 C1r Car11 Car3 Car4 Car5b Ccl24 Cd163 Cd1d1 Cd34 Ces1 Ces3 Chchd6 Chpt1 Chst1 Cidec Cited1 Clec3b Clstn3 Clybl Cntnap2 Cpeb1…
80	V$NKX25_02: homeo domain factor Nkx-2.5/Csx, tinman homolog	122	122	215	6445	9389	-1.32	0.0	0.04	0.0	1810057E01Rik 2810484M10Rik Aacs Alas1 Amy1 Ankrd5 Arg2 Arl4 Aspa BC051244 Bcl2l10 Blcap Car3 Car4 Ces3 Cidec Clec3b Cog8 Cxcl15 Cyb5 D8Ertd594e Dcn Dct Dolpp1 Ebf2 Ehd2 Enpep Fabp4 Fbxo21 Fdft1 Fh1 Flt1 Fmo1 Fmo5 Gadd45g Gpr155 Gprc5b Gpt1 Gpx3 Gsc Gsta3 Gstk1 Gstm1 Gstz1 Gys2 Hdc Hdgfrp2 Hebp1 Heph Hk2 Hnmt Hoxc9 Hsd17b4 Hsd3b7 Immp2l Indo Lgals1 Lims2 Lipe Lrpap1 Mcpt4 Mcpt5 Mfn2 Mfng Mmd Mrpl…
81	V$NFY_C: NF-Y binding site	15	15	322	387	15447	-1.33	0.0	3.82	1.27	Aldh4a1 Aldh6a1 Dbi Dmrt2 Dolpp1 Fh1 Hagh Mmd Mpdz Sdpr Serpina3c Slc1a5 Tm4sf13 Tm7sf2 Twist2
82	V$TEL2_Q6	33	33	304	1096	14738	-1.33	0.0	3.48	1.11	Aco1 Adcy4 Amy1 Ankrd5 BC024806 BC054059 Ces1 Chchd6 Cog8 Cygb Epor Fbxo21 Fthfd Gpr155 Gpt1 Mlycd Mrpl33 Nnmt Nudt13 Phldb1 Phyh Pnpla2 Rdh9 S3-12 Slc9a3r2 Sncg Sox17 Sucnr1 Timp4 Tm4sf17 Tm7sf2 Uqcr Zadh2
83	V$E2F_Q6: E2F	260	260	77	11553	4281	-1.34	0.0	3.05	0.82	1110038M16Rik 1600020H07Rik 1810057E01Rik 2410001H17Rik 2410170E21Rik 2810484M10Rik 4933424N09Rik 5730439E10Rik AI325464 AV071179 Aacs Acad10 Aco1 Acox1 Adck4 Adcy4 Adh1 Akr7a5 Alas1 Aldh6a1 Amy1 Ankrd5 Aox1 Aqp7 Arfl4 Arg2 Arl4 Armc6 Art3 Atoh8 Auh BC003479 BC024806 Bckdhb Blcap Bmp6 Bscl2 Bteb1 C1r Car11 Car4 Car5b Ccl24 Cd1d1 Cdo1 Chchd6 Chst1 Cited1 Clec3b Clstn3 Clybl Cnnm2 Cntnap2 Cog4 Cog8…
84	V$FOXD3_01: fork head box D3	277	277	60	13580	2254	-1.34	0.0	0.03	0.0	1110038M16Rik 1600020H07Rik 1810057E01Rik 2410001H17Rik 2410170E21Rik 2810484M10Rik 4933424N09Rik 5730439E10Rik AI325464 AV071179 Aacs Acox1 Adck4 Adcy4 Adh1 Adn Akr7a5 Alas1 Aldh4a1 Aldh6a1 Amy1 Ankrd5 Aoc3 Aqp7 Arfl4 Arg2 Armc6 Art3 Aspa Atoh8 Auh BC003479 BC024806 BC051244 BC054059 Bckdhb Blcap Bmp6 Bscl2 Bteb1 C1r Car11 Car3 Car5b Cd163 Cd1d1 Cd34 Cdo1 Ces1 Ces3 Chchd6 Chpt1 Chst1 Cidec Clec3…
85	V$HEN1_02: HEN1	9	9	328	181	15653	-1.36	0.0	4.0	1.27	Adcy4 Eif4ebp1 Gdf10 Mst1r Rbpms2 Sec14l4 Sox18 Tmod2 Twist2
86	V$S8_01: S8	20	20	317	1415	14419	-1.37	0.0	0.02	0.0	1810057E01Rik 2810484M10Rik Alas1 Cd163 Cxcl12 Cxcl15 Dct Ephx2 Fdft1 Fh1 Foxa1 Hsd17b4 Indo Mcpt4 Mfng Nudt13 Pon3 Thrsp Tm4sf13 Tmod2
87	V$FOXP3_Q4	185	185	152	9389	6445	-1.38	0.0	0.05	0.0	1600020H07Rik 1810057E01Rik 2810484M10Rik 5730439E10Rik AV071179 Aacs Acad10 Adck4 Adcy4 Adh1 Adn Alas1 Ankrd5 Aoc3 Aqp7 Arfl4 Arg2 Arl4 Art3 Aspa Auh BC003479 BC024806 Bckdhb Bcl2l10 Blcap Bmp6 Bscl2 Bteb1 Car3 Car4 Car5b Ccl24 Cd163 Cd1d1 Cd34 Chchd6 Chpt1 Chst1 Cidec Cited1 Clstn3 Clybl Cntnap2 Cog4 Cspg4 Cxcl15 Cyb5 Cyp27a1 Cyp2e1 D8Ertd594e Dbi Dcn Dgat2 Dmrt2 Dnajc4 Dnajd1 Dolpp1 Efemp1 Eif…
88	V$PAX6_Q2	55	55	282	3191	12643	-1.4	0.0	0.03	0.0	2410170E21Rik 5730439E10Rik AI325464 Aacs Ankrd5 Aoc3 Aox1 Aqp7 Arfl4 Aspa BC003479 BC051244 Bckdhb Cidec Clstn3 Clybl Cog8 Cyp27a1 D7Rp2e Dgat2 Dnajd1 Ehd2 Ephx2 Fbxo21 G6pc3 Glul Gpr109b Hdgfrp2 Itga7 LOC330189 Ltbp4 Mup5 Nid1 Nit1 Nudt13 Ophn1 Pde8a Phyh Pomt1 Rbp4 Rhbdl1 Robo4 S3-12 Sitpec Slc1a5 Slc43a3 Sycp3 Syt12 Thrsp Timp3 Txnl6 Vegfb Vill Wbscr14 Xpnpep2
89	V$GABP_B: GA binding protein	19	19	318	1355	14479	-1.43	0.0	0.02	0.0	4933424N09Rik 5730439E10Rik Auh Cog4 Cog8 Cpt2 Crtac1 Fbln5 Fzd4 Map3k6 Mmd Nkiras1 Per2 Pmp22 Pvt1 Sec14l4 Slc12a2 Syvn1 Ywhab
90	V$E2F1_Q4_01	83	83	254	3297	12537	-1.45	0.0	2.93	0.78	1110038M16Rik 2810484M10Rik 5730439E10Rik Adcy4 Akr7a5 Alas1 Armc6 BC024806 Car5b Clybl Cog4 Cpt2 Crat Ctns Cxcl12 Dbp Dgat2 Dmrt2 Dnajc4 Fdft1 Fh1 Flt1 Fzd4 Gata6 Gdf10 Gpr155 Gpx3 Gsc Gstm1 Gstz1 Hoxc9 Lgals1 Lims2 Lpl Lrpap1 Ltbp4 Mapre2 Mat2a Mcpt6 Mpdz Mrg1 Mrpl49 Nid1 Nit1 Nkd1 Nrg4 Orm1 Orm2 Pclo Pex16 Pfkfb1 Pgrmc2 Pmp22 Pon3 Prkcm Pxmp2 Rbp4 Rbpms2 Rhbdl1 Ropn1l Sgce Sh3glb2 Six1 Slc1a5 …
91	V$AP4_01: activator protein 4	39	39	298	1363	14471	-1.46	0.0	3.25	0.97	Acad10 Adcy4 Ankrd5 BC051244 Bckdhb Bmp6 Chst1 Cnnm2 Cox8b Crtac1 D7Rp2e Ebf2 Eif4e3 Eif4ebp1 Epim Epor Fbxo21 Fthfd Gdf10 Gpt1 Gstm1 Hoxc6 Hsd3b7 Mfng Mlycd Mst1r Pcx Penk1 Ppp1r14a Pte2b Rbp4 Rbpms2 Rxrg Serpina3n Slc12a2 Smarcd2 Sorbs1 Tmem24 Tmod2
92	V$PAX3_B: Pax-3 binding sites	218	218	119	9569	6265	-1.46	0.0	2.77	0.74	1600020H07Rik 1810057E01Rik 2410001H17Rik 2810484M10Rik 4933424N09Rik 5730439E10Rik Acad10 Acox1 Adcy4 Adn Alas1 Aldh6a1 Aoc3 Arfl4 Arg2 Arl4 Aspa BC024806 BC051244 Bcl2l10 Blcap Bmp6 C1r Car3 Car4 Cd1d1 Cd34 Cdo1 Ces3 Chchd6 Chpt1 Cidec Clec3b Cnnm2 Cog4 Cog8 Cox8b Cpt2 Crat Ctns Cxcl12 Cyb5 Cygb Cyp27a1 Cyp2e1 D7Rp2e Dbi Dbp Dct Dgat2 Dnajc4 Dnajd1 Ehd2 Eif4e3 Eif4ebp1 Emcn Ephx2 Epim Epor Fabp…
93	V$E2F_Q3_01	129	129	208	5414	10420	-1.51	0.0	2.7	0.7	1110038M16Rik 1810057E01Rik 2810484M10Rik 5730439E10Rik Acox1 Adcy4 Akr7a5 Alas1 Aldh6a1 Arl4 Armc6 Art3 BC003479 BC024806 Bckdhb Bmp6 Bteb1 Car5b Ces1 Chst1 Clybl Cnnm2 Cog4 Cog8 Cpt2 Crat Ctns Cxcl12 Cyb5 Cygb D7Rp2e Dbp Dct Dgat2 Dmrt2 Dnajc4 Dnajd1 Ebf2 Epim Fbxo21 Fdft1 Fh1 Flt1 Fndc1 Fzd4 Gata6 Gdf10 Gpr155 Gpt2 Gpx3 Gsc Gstm1 Gstz1 Gys1 Hoxc9 Hsd17b4 Lgals1 Lims2 Lpl Lrpap1 Ltbp4 Mapre2 Ma…
94	V$NFKB_C: NF-kappaB binding site	5	5	332	557	15277	-1.51	0.0	0.01	0.0	Dnajc4 Hsd3b7 Rasd1 Smoc1 Smpd3
95	V$AMEF2_Q6: myocyte enhancer factor	25	25	312	1657	14177	-1.53	0.0	0.02	0.0	1810057E01Rik AI325464 Acox1 BC054059 Bscl2 Cd1d1 Cidec Cxcl15 D7Rp2e Ebf2 Efemp1 Fabp4 Fbln5 Fbxo21 Flt1 Gdf10 Mapre2 Net1 Nid1 Nudt13 Opn3 Pcx Pgrmc2 Ramp2 Sorbs1
96	V$E47_01: E47	62	62	275	2379	13455	-1.56	0.0	2.92	0.78	1600020H07Rik 2810484M10Rik Adcy4 Ankrd5 Aqp7 Auh Cd163 Cd1d1 Ces3 Cntnap2 Cox8b Crtac1 Ctns Dbi Dcn Dmrt2 Eif4e3 Enpep Fbxo21 Fxyd4 Gadd45g Galntl1 Gpt1 Gstm3 Hagh Hoxa7 Hsd3b7 LOC330189 Lgals12 Lipe Mfng Mlycd Mmd Ndufb3 Nid1 Ophn1 Pde8a Pnpla2 Prkcm Pte2b Pxmp2 Ropn1l Sec14l4 Semcap2 Sh3glb2 Slc24a3 Slc6a4 Slc9a3r2 Smarcd2 Smoc1 Sncg Stc2 Sult1a1 Thrsp Timp4 Tiparp Tm4sf17 Tm7sf2 Tmod2 Tst Txn…
97	V$CETS168_Q6	222	222	115	9791	6043	-1.58	0.0	2.63	0.64	1600020H07Rik 1810057E01Rik 4933424N09Rik 5730439E10Rik AI325464 Acad10 Aco1 Acox1 Adck4 Adcy4 Adh1 Akr7a5 Alas1 Amy1 Ankrd5 Aoc3 Aox1 Aqp7 Arg2 Arl4 Art3 Atoh8 BC003479 BC024806 BC051244 BC054059 Bckdhb Bcl2l10 Blcap Bscl2 Bteb1 C1r Car3 Car4 Cd163 Cd1d1 Cd34 Ces1 Ces3 Chchd6 Chst1 Cidec Cited1 Cnnm2 Cog4 Cog8 Cox8b Cpeb1 Cpt2 Crat Crtac1 Ctns Cyb5 Cygb Cyp27a1 D7Rp2e D8Ertd594e Dbi Dbp Dct Dgat…
98	V$NRF2_Q4: heterodimer containing Nrf2	76	76	261	4168	11666	-1.62	0.0	0.05	0.0	1600020H07Rik 2810484M10Rik 5730439E10Rik Aacs Adn Akr7a5 Alas1 Aox1 Arfl4 Auh Blcap Bscl2 Bteb1 Ccl24 Cd34 Cdo1 Ces3 Chst1 Cidec Crat D8Ertd594e Dnajc4 Dolpp1 Dp1l1 Epor Fabp4 Fdft1 Fmo5 Fndc1 Foxa1 Fthfd Fxyd4 Gadd45g Galntl1 Gprc5b Gsta3 Hebp1 Heph Itga7 Lipe Lpin1 Mat2a Mpdz Mup5 Nkiras1 Orm1 Orm2 Pck1 Pcsk4 Pex16 Pgrmc2 Pim3 Pmp22 Procr Psen2 Pvt1 Rdh9 Robo4 Rxrg Sdpr Sec14l4 Sfrp4 Slc22a3 S…
99	V$CHX10_01	3	3	334	417	15417	-1.69	0.0	0.01	0.0	Alas1 Hsd17b4 Nudt13
100	V$OLF1_01: olfactory neuron-specific factor	42	42	295	1532	14302	-1.74	0.0	2.87	0.75	1110038M16Rik AV071179 Aldh6a1 Car11 Car4 Cidec Cpeb1 Crtac1 Cyb5 Dp1l1 Flt1 G6pc3 Gpr109b Gsn Hebp1 Ifitm1 Kcnh2 Ltbp4 Mrpl49 Mst1r Nmnat3 Pclo Pcsk4 Pgrmc2 Pon1 Ppp2r2d Rbp4 Rdh9 Serpina3n Sh3tc1 Slc22a4 Smarcd2 Smpd3 Stc2 Tbl2 Tm4sf17 Tm7sf2 Tst Twist2 Uqcr Vill Zadh2
101	V$STAT5A_01: signal transducer and activator of transcription 5a	14	14	323	1044	14790	-1.77	0.0	0.02	0.0	Ccl24 Eif4ebp1 Fbxo21 Gpr155 Lipe Nkd1 Nnmt Pnpla2 Ramp2 Selenbp1 Slc35b4 Spt2 Tmem43 Vill
102	V$MYCMAX_B: c-Myc:Max binding sites	141	141	196	6045	9789	-1.77	0.0	2.35	0.47	1110038M16Rik 1810057E01Rik 2410170E21Rik 2810484M10Rik 5730439E10Rik AV071179 Aacs Acad10 Aco1 Adn Alas1 Aldh4a1 Ankrd5 Arl4 Armc6 Art3 Atoh8 Auh BC024806 BC054059 Blcap Bmp6 Bscl2 Bteb1 Car5b Cd34 Ces1 Ces3 Chchd6 Chpt1 Chst1 Cidec Cited1 Clybl Cnnm2 Cog4 Cog8 Crat Crtac1 Ctns Cxcl15 Cyb5 Cygb Dbi Dbp Dct Dmrt2 Dolpp1 Dp1l1 Eif4e3 Emcn Epim Fbln5 Fdft1 Flt1 Fndc1 Foxa1 Fxyd1 Fzd4 G6pc3 Gadd45g …
103	V$IK3_01: Ikaros 3	43	43	294	1581	14253	-1.78	0.0	2.81	0.74	Aco1 Art3 Auh Bcl2l10 Cog8 Cox8b Cxcl15 Cyb5 Fbxo21 Fmo1 Gprc5b Gpt2 Gys2 Hlf Hnmt Hsd17b4 Igfbp6 Itga7 Kcnh2 Lgals12 Lims2 Lipe Ltc4s Mcpt5 Mpdz Ndufb3 Net1 Nmnat3 Pde8a Pnpla2 Ppp1r1a Ppp2r5a Ramp2 Rhbdl1 Rras Serpina3m Slc5a6 Slc9a3r2 Smoc1 Sox18 Stc2 Tcf15 Zfhx1a
104	V$CHOP_01: heterodimers of CHOP and C/EBPalpha	108	108	229	4520	11314	-1.78	0.0	2.41	0.5	2810484M10Rik 4933424N09Rik AI325464 AV071179 Aacs Acox1 Adcy4 Alas1 Aox1 Arg2 Bckdhb Bcl2l10 Bscl2 Bteb1 C1r Car3 Car4 Ccl24 Cd163 Cd34 Cdo1 Ces3 Cnnm2 Cntnap2 Crtac1 Cxcl12 Dbp Dct Dnajd1 Dolpp1 Efemp1 Eif4e3 Emcn Enpep Ephx2 Fdft1 Fh1 Fmo5 Fxyd1 Gdf10 Gpr109b Gpr155 Gpx3 Grb10 Gstk1 Gys1 Gys2 Heph Hk2 Hnmt Hoxa7 Hoxc9 Hsd17b4 Ifi27 Indo Itga7 Lgals1 Map3k6 Mapre2 Mat2a Mcpt4 Mcpt6 Mfn2 Mrpl33 …
105	V$MTATA_B: Muscle TATA box	149	149	188	7588	8246	-1.78	0.0	0.08	0.0	1110038M16Rik 1600020H07Rik 1810057E01Rik 2410001H17Rik 4933424N09Rik AI325464 Aacs Acox1 Adh1 Adn Alas1 Amy1 Aoc3 Aox1 Arg2 Aspa Auh BC003479 BC051244 BC054059 Bckdhb Bcl2l10 Bteb1 Car4 Ccl24 Cd1d1 Ces1 Chchd6 Chpt1 Cited1 Cog4 Cox8b Crtac1 Cxcl15 Cyb5 Cygb Cyp2e1 Cyp4b1 D7Rp2e D8Ertd594e Dbi Dct Dgat2 Dmrt2 Dp1l1 Efemp1 Ehd2 Eif4ebp1 Emcn Enpep Epim Fabp4 Fbln5 Fdft1 Fh1 Figf Flt1 Fmo5 Foxa1 Ft…
106	V$RFX1_01: X-box binding protein RFX1	136	136	201	6957	8877	-1.84	0.0	0.09	0.0	1110038M16Rik 2410001H17Rik 2410170E21Rik 2810484M10Rik 4933424N09Rik AI325464 Aacs Aco1 Acox1 Adck4 Alas1 Aldh6a1 Aoc3 Arl4 Armc6 Art3 Aspa Auh BC054059 Bckdhb Bcl2l10 Bteb1 C1r Car3 Cdo1 Ces1 Chchd6 Chst1 Clstn3 Clybl Cntnap2 Cox8b Cpt2 Crat Cxcl12 Cyp27a1 Cyp2e1 D7Rp2e Dbp Dct Dolpp1 Dp1l1 Efemp1 Ehd2 Eif4ebp1 Enpep Fabp4 Fdft1 Flt1 Foxa1 Gadd45g Gata6 Gdf10 Glul Gpr109b Gprc5b Gpt1 Gpt2 Gsta3…
107	V$NRF2_01: nuclear respiratory factor 2	46	46	291	2650	13184	-1.87	0.0	0.06	0.0	4933424N09Rik 5730439E10Rik AI325464 Adck4 Akr7a5 Art3 Auh BC003479 BC024806 BC051244 Cog4 Cog8 Cpt2 Crat Crtac1 Cygb D7Rp2e Dbi Gstm1 Hdgfrp2 Hibch Hoxc9 Hsd17b4 Map3k6 Mlycd Mmd Mrg1 Net1 Nkiras1 Pclo Per2 Pim3 Pon1 Rras Sec14l4 Sh3glb2 Slc12a2 Slc22a3 Slc24a3 Slc5a5 Slc7a10 Syt12 Syvn1 Tiparp Txnl6 Ywhab
108	V$GATA1_05: GATA-binding factor 1	45	45	292	2595	13239	-1.9	0.0	0.06	0.0	Atoh8 BC003479 C1r Ces1 Ces3 Clec3b Cxcl12 Cxcl15 Cyp4b1 Dgat2 Dmrt2 Fdft1 Fh1 Fndc1 Gpr109b Gpt2 Grb10 Gsn Gsta3 Gstk1 Gstm1 Hdc Hsd17b4 Ifi27 Indo Itga7 LOC330189 Lims2 Mcpt5 Mrpl55 Msra Nrg4 Pfkfb1 Pon1 Prkcm Pte2b Rasd1 Sdpr Sec14l4 Slc24a3 Slc35b4 Slc6a4 Sox17 Sox18 Sucnr1
109	V$HNF4_01: hepatic nuclear factor 4	330	330	7	15192	642	-1.9	0.0	3.31	1.0	1110038M16Rik 1600020H07Rik 1810057E01Rik 2410001H17Rik 2410170E21Rik 2810484M10Rik 4933424N09Rik 5730439E10Rik AI325464 AV071179 Aacs Acad10 Aco1 Acox1 Adck4 Adcy4 Adh1 Adn Akr7a5 Alas1 Aldh4a1 Aldh6a1 Amy1 Aoc3 Aox1 Aqp7 Arfl4 Arg2 Arl4 Armc6 Art3 Aspa Atoh8 Auh BC003479 BC024806 BC051244 BC054059 Bcl2l10 Blcap Bmp6 Bscl2 Bteb1 C1r Car11 Car3 Car4 Car5b Ccl24 Cd163 Cd1d1 Cd34 Cdo1 Ces1 Ces3 Chc…
110	V$GRE_C: Glucocorticoid response element	19	19	318	581	15253	-1.91	0.0	3.06	0.82	Ankrd5 BC051244 C1r Car5b Chst1 Cyp2e1 Fbxo21 Fmo1 Ghr Gys1 Hsd17b4 Orm1 Penk1 Pex16 Sdpr Serpina3c Serpina3m Serpina3n Ywhab
111	V$HFH8_01: HNF-3/Fkh Homolog-8	41	41	296	2382	13452	-1.98	0.0	0.06	0.0	1110038M16Rik AI325464 Adck4 Adcy4 Adh1 BC024806 BC051244 Car3 Cpeb1 Dcn Dmrt2 Dnajd1 Eif4e3 Fabp4 Fmo5 Gpr109b Gstm1 Gstm3 Hdgfrp2 Ifi27 Immp2l Mrpl49 Net1 Nkd1 Nrg4 Orm1 Phldb1 Pon1 Pon3 Rras Selenbp1 Sh3glb2 Sitpec Slc1a5 Slc27a1 Slc35b4 Tiparp Tm4sf17 Tmed3 Wbscr14 Ywhab
112	V$CREBATF_Q6	87	87	250	4592	11242	-1.98	0.0	0.09	0.0	1600020H07Rik 1810057E01Rik 2410001H17Rik Acad10 Acox1 Alas1 Aldh6a1 Arfl4 Arg2 Arl4 Atoh8 BC003479 BC024806 BC051244 Bscl2 Bteb1 Car3 Cdo1 Chpt1 Clstn3 Crat Dgat2 Dp1l1 Ebf2 Enpep Fdft1 Fh1 Flt1 Fmo5 Foxa1 Galntl1 Gpt2 Gsc Gstk1 Gstz1 Gys1 Hagh Hebp1 Hk2 Hlf Immp2l Itga7 Lass4 Mapre2 Mfn2 Mlycd Mpdz Mrg1 Mrpl49 Mrpl55 Nit1 Nkiras1 Opn3 Pck1 Pcsk4 Pde8a Penk1 Per2 Pex13 Pim3 Pon3 Ppp2r2d Procr Pv…
113	V$PBX_Q3	315	315	22	15122	712	-2.0	0.0	0.03	0.0	1110038M16Rik 1600020H07Rik 1810057E01Rik 2410001H17Rik 2410170E21Rik 2810484M10Rik 4933424N09Rik 5730439E10Rik AI325464 AV071179 Aacs Acad10 Acox1 Adck4 Adcy4 Adh1 Adn Alas1 Aldh4a1 Aldh6a1 Amy1 Ankrd5 Aoc3 Aox1 Aqp7 Arfl4 Arg2 Armc6 Art3 Aspa Atoh8 Auh BC003479 BC024806 BC051244 BC054059 Bckdhb Blcap Bmp6 Bscl2 Bteb1 C1r Car11 Car4 Car5b Ccl24 Cd163 Cd1d1 Cd34 Cdo1 Ces1 Chchd6 Chpt1 Chst1 Cited…
114	V$MMEF2_Q6: myocyte enhancer factor	100	100	237	5201	10633	-2.01	0.0	0.1	0.0	1810057E01Rik 2410001H17Rik 2410170E21Rik 4933424N09Rik 5730439E10Rik AI325464 AV071179 Acox1 Adck4 Amy1 Aox1 Arfl4 Arg2 Armc6 Art3 Aspa BC003479 BC054059 Bscl2 C1r Cd1d1 Cdo1 Ces3 Cidec Cntnap2 Cog4 Cox8b Cxcl12 Cxcl15 Cyb5 Cygb Cyp27a1 Cyp2e1 D7Rp2e Dbi Dcn Dmrt2 Ebf2 Efemp1 Epor Fabp4 Fbln5 Fbxo21 Figf Fmo1 Fthfd Gadd45g Gdf10 Ghr Glul Gpr109b Gsc Gstk1 Gstm3 Gys2 Hdc Hebp1 Heph Hlf Hnmt Hoxc6…
115	V$STAT_01: signal transducers and activators of transcription	54	54	283	3003	12831	-2.02	0.0	0.08	0.0	Acad10 Adck4 Auh BC024806 C1r Car3 Ccl24 Cd34 Cog8 Cyp4b1 Efemp1 Eif4ebp1 Emcn Fbxo21 Fh1 Flt1 Glul Gpr155 Gstm1 Hnmt Hoxa7 Hsd3b7 Lipe Ltbp4 Map3k6 Mrpl33 Net1 Nkd1 Nmnat3 Nnmt Nrg4 Pclo Per2 Phyh Pnpla2 Ppp1r1a Prkcm Ptprr Qk Ramp2 Sdpr Selenbp1 Serf2 Slc27a1 Slc35b4 Slc5a6 Slc9a3r2 Syt12 Syvn1 Tmem24 Tmem43 Vill Ywhab Zfhx1a
116	V$CREB_Q2_01	93	93	244	4861	10973	-2.03	0.0	0.1	0.0	1600020H07Rik 1810057E01Rik 2410001H17Rik AV071179 Acad10 Acox1 Aldh6a1 Arfl4 Arg2 Arl4 Art3 Atoh8 BC003479 BC024806 BC051244 Bcl2l10 Bscl2 Bteb1 Cd1d1 Cdo1 Chpt1 Clstn3 Cog8 Crat Cygb Dct Dgat2 Dp1l1 Ebf2 Enpep Fdft1 Fh1 Flt1 Fmo5 Foxa1 Galntl1 Gprc5b Gpt2 Gsc Gstk1 Gstm1 Gstz1 Gys1 Hagh Hebp1 Hk2 Hlf Immp2l Itga7 Lass4 Mapre2 Mcpt6 Mfn2 Mlycd Mmd Mpdz Mrg1 Mrpl49 Mrpl55 Nit1 Nkiras1 Opn3 Pck1 P…
117	V$CREB_Q4_01	88	88	249	4624	11210	-2.04	0.0	0.1	0.0	1600020H07Rik 1810057E01Rik 2410001H17Rik Acad10 Acox1 Aldh6a1 Arfl4 Arg2 Arl4 Atoh8 BC003479 BC024806 BC051244 Bscl2 Bteb1 Car3 Cdo1 Chpt1 Clstn3 Cog8 Crat Cygb Dgat2 Dp1l1 Ebf2 Enpep Fdft1 Fh1 Flt1 Fmo5 Foxa1 Galntl1 Gpt2 Gsc Gstk1 Gstm1 Gstz1 Gys1 Hagh Hebp1 Hk2 Hlf Immp2l Itga7 Lass4 Mapre2 Mfn2 Mlycd Mpdz Mrpl49 Mrpl55 Nit1 Nkiras1 Opn3 Pck1 Pcsk4 Pde8a Penk1 Per2 Pex13 Pgrmc2 Pon3 Ppp2r2d P…
118	V$E2F1_Q4: E2F-1	106	106	231	4504	11330	-2.04	0.0	2.07	0.3	1810057E01Rik 2810484M10Rik 5730439E10Rik AI325464 Acad10 Adcy4 Akr7a5 Alas1 Aldh6a1 Arl4 BC003479 BC024806 Bckdhb Bmp6 Bteb1 Car3 Car5b Ccl24 Cdo1 Clybl Cog4 Cog8 Cpt2 Crat Ctns Cxcl12 Dbp Dgat2 Dnajc4 Dolpp1 Eif4e3 Epim Fdft1 Flt1 Fndc1 Fthfd Fzd4 Gadd45g Gata6 Gdf10 Gpr155 Gpt2 Gpx3 Gstk1 Gstm1 Gstz1 Gys1 Hoxc9 Lgals1 Lipe Lpin1 Lpl Lrpap1 Ltbp4 Mapre2 Mat2a Mcpt6 Mlycd Mpdz Mrg1 Mrpl49 Mrpl55…
119	V$HNF3B_01: Hepatocyte Nuclear Factor 3beta	242	242	95	11840	3994	-2.04	0.0	0.1	0.0	1110038M16Rik 1600020H07Rik 1810057E01Rik 2410170E21Rik 2810484M10Rik 4933424N09Rik 5730439E10Rik AI325464 AV071179 Aacs Adck4 Adcy4 Adh1 Adn Alas1 Aldh4a1 Aldh6a1 Amy1 Ankrd5 Aoc3 Aox1 Arfl4 Arg2 Armc6 Art3 Aspa Atoh8 Auh BC024806 BC051244 BC054059 Bckdhb Bcl2l10 Blcap Bmp6 Bscl2 Bteb1 Car11 Car5b Ccl24 Cd163 Cd1d1 Cd34 Cdo1 Ces1 Ces3 Chchd6 Chpt1 Chst1 Cidec Cited1 Clec3b Clstn3 Cox8b Cpeb1 Cpt…
120	V$E2F_03	43	43	294	1627	14207	-2.06	0.0	2.47	0.53	Adcy4 Armc6 Car5b Cnnm2 Cog4 Crat Cxcl12 Dbp Dmrt2 Fh1 Flt1 Fzd4 Gata6 Gstm1 Gstz1 Lims2 Lpl Mapre2 Mat2a Mpdz Mrpl49 Nid1 Nrg4 Orm1 Orm2 Pex16 Pgrmc2 Pxmp2 Rbp4 Rbpms2 Rhbdl1 Ropn1l Sgce Six1 Slc1a5 Slc22a4 Slc5a5 Sorbs1 Sox17 Tbl2 Tgm3 Tmem15 Zadh2
121	V$HNF4ALPHA_Q6	130	130	207	5629	10205	-2.06	0.0	1.98	0.3	1110038M16Rik 2410001H17Rik 4933424N09Rik AV071179 Acox1 Adh1 Amy1 Ankrd5 Art3 Aspa Atoh8 BC051244 Bteb1 C1r Car11 Car3 Cdo1 Ces3 Chst1 Cntnap2 Cog4 Cog8 Cox8b Cpeb1 Cxcl12 Cyp2e1 Cyp4b1 D7Rp2e Dbp Dmrt2 Dp1l1 Efemp1 Ehd2 Eif4ebp1 Epim Epor Fabp4 Fbln5 Fdft1 Fmo1 Fmo5 Fndc1 Foxa1 Fthfd Fxyd1 Fxyd4 Gdf10 Ghr Gprc5b Gpx3 Gsn Gstk1 Gstz1 Gys2 Hagh Hdc Hlf Hnmt Hoxa7 Hsd17b4 Ifitm1 Igfbp6 Immp2l Itga…
122	V$LDSPOLYA_B: Lentiviral Poly A downstream element	261	261	76	12701	3133	-2.1	0.0	0.1	0.0	1110038M16Rik 1600020H07Rik 1810057E01Rik 2410001H17Rik 2410170E21Rik 2810484M10Rik 5730439E10Rik AI325464 AV071179 Aacs Acad10 Aco1 Acox1 Adck4 Adcy4 Adh1 Adn Akr7a5 Alas1 Aldh4a1 Aldh6a1 Amy1 Aoc3 Aox1 Aqp7 Arfl4 Arg2 Armc6 Art3 Aspa Atoh8 Auh BC024806 BC051244 BC054059 Bckdhb Bcl2l10 Bmp6 C1r Car11 Car3 Car4 Car5b Ccl24 Cd163 Cd1d1 Cd34 Ces3 Chchd6 Chpt1 Chst1 Cidec Cited1 Clec3b Cntnap2 Cog8 …
123	V$DR4_Q2: direct repeat 4	299	299	38	13626	2208	-2.11	0.0	2.4	0.5	1110038M16Rik 1600020H07Rik 2410170E21Rik 4933424N09Rik 5730439E10Rik AI325464 AV071179 Aacs Acad10 Aco1 Acox1 Adck4 Adcy4 Adh1 Adn Akr7a5 Alas1 Aldh4a1 Aldh6a1 Amy1 Ankrd5 Aoc3 Aqp7 Arg2 Arl4 Armc6 Art3 Aspa Atoh8 Auh BC003479 BC024806 BC051244 BC054059 Bckdhb Bcl2l10 Blcap Bmp6 Bscl2 Bteb1 C1r Car11 Car3 Car4 Car5b Cd163 Cd1d1 Cd34 Cdo1 Ces1 Ces3 Chchd6 Chpt1 Chst1 Cidec Cited1 Clec3b Clstn3 Cl…
124	V$AP1_C: AP-1 binding site	54	54	283	2980	12854	-2.11	0.0	0.09	0.0	1810057E01Rik 2410001H17Rik 2810484M10Rik Alas1 Aox1 Aqp7 BC051244 Bcl2l10 Blcap Bteb1 Car5b Chchd6 Chst1 Cidec Cygb Dct Dnajc4 Fabp4 Fbxo21 Figf Foxa1 Fxyd1 Fxyd4 Ghr Gpx3 Heph Lpin1 Ly6d Mpdz Mrpl33 Mup5 Nit1 Nudt13 Opn3 Orm1 Pck1 Pgrmc2 Pmp22 Procr Psen2 Rbp4 Rdh9 Robo4 Serpina3m Slc22a4 Slc7a10 Sorbs1 Sucnr1 Sycp3 Tgm3 Timp3 Vill Vit Zfhx1a
125	V$LMO2COM_02: complex of Lmo2 bound to Tal-1, E2A proteins, and GATA-1, half-site 2	169	169	168	8389	7445	-2.16	0.0	0.15	0.0	1810057E01Rik 2410001H17Rik 2410170E21Rik 4933424N09Rik AI325464 Aacs Acox1 Adck4 Adcy4 Adh1 Akr7a5 Aldh4a1 Ankrd5 Aox1 Aqp7 Arfl4 Arg2 Arl4 Art3 Aspa Auh Bckdhb Blcap Bmp6 Bteb1 C1r Car11 Car4 Car5b Ccl24 Cd34 Ces1 Ces3 Clec3b Clstn3 Cntnap2 Cog4 Cox8b Cpeb1 Cpt2 Crtac1 Ctns Cxcl12 Cygb Cyp4b1 Dbi Dcn Dct Dnajc4 Dnajd1 Dolpp1 Dp1l1 Ebf2 Efemp1 Ehd2 Eif4e3 Epor Fmo5 Foxa1 Fxyd1 Fxyd4 Gadd45g Galn…
126	V$TAL1_Q6	150	150	187	6607	9227	-2.17	0.0	1.8	0.21	1810057E01Rik 2410170E21Rik 2810484M10Rik 4933424N09Rik Aacs Aco1 Adcy4 Adn Akr7a5 Aoc3 Aox1 Arfl4 Arl4 Armc6 Atoh8 Auh BC051244 Bcl2l10 Bscl2 Bteb1 C1r Car11 Car4 Cd34 Ces1 Ces3 Chchd6 Chst1 Cidec Clec3b Cntnap2 Cog8 Cox8b Cpeb1 Cpt2 Crat Crtac1 Ctns Cygb Cyp4b1 D7Rp2e D8Ertd594e Dbi Dcn Dgat2 Dmrt2 Dnajc4 Dp1l1 Efemp1 Ehd2 Eif4e3 Eif4ebp1 Enpep Fbln5 Fbxo21 Figf Fthfd Fxyd4 Gadd45g Gdf10 Glul G…
127	V$BARBIE_01: barbiturate-inducible element	178	178	159	7922	7912	-2.18	0.0	1.78	0.2	1110038M16Rik 1810057E01Rik 4933424N09Rik AI325464 AV071179 Acad10 Aco1 Acox1 Adck4 Adcy4 Alas1 Aldh6a1 Amy1 Ankrd5 Aox1 Aqp7 Arfl4 Arg2 Armc6 Aspa Atoh8 BC003479 BC024806 BC051244 BC054059 Bckdhb Bcl2l10 Bteb1 C1r Car11 Car3 Car4 Ccl24 Cd163 Cdo1 Chchd6 Cidec Clec3b Clybl Cnnm2 Cntnap2 Cog4 Cpeb1 Cspg4 Ctns Cyb5 Cyp27a1 Cyp4b1 D8Ertd594e Dbi Dcn Dct Dgat2 Dmrt2 Dnajc4 Dnajd1 Dolpp1 Dp1l1 Ebf2 Ei…
128	V$CEBPDELTA_Q6	241	241	96	11748	4086	-2.18	0.0	0.13	0.0	1110038M16Rik 1600020H07Rik 1810057E01Rik 2410170E21Rik 2810484M10Rik 4933424N09Rik 5730439E10Rik AV071179 Aacs Acox1 Adck4 Aldh6a1 Amy1 Ankrd5 Aoc3 Aox1 Arfl4 Armc6 Art3 Aspa Atoh8 BC003479 BC051244 BC054059 Bckdhb Bcl2l10 Blcap Bmp6 Bscl2 C1r Car3 Cd163 Cd34 Ces1 Ces3 Chpt1 Chst1 Cidec Clec3b Clstn3 Cntnap2 Cox8b Cpeb1 Cpt2 Cxcl15 Cyb5 Cyp27a1 Cyp2e1 Cyp4b1 D7Rp2e Dbi Dbp Dcn Dct Dgat2 Dnajd1 D…
129	V$MEF2_Q6_01	190	190	147	9350	6484	-2.21	0.0	0.16	0.0	1110038M16Rik 1600020H07Rik 1810057E01Rik 2410170E21Rik 2810484M10Rik 4933424N09Rik AI325464 AV071179 Aacs Acox1 Adcy4 Adh1 Alas1 Aldh4a1 Aldh6a1 Amy1 Aoc3 Aox1 Arfl4 Arg2 Arl4 Armc6 Art3 Aspa Atoh8 Auh BC003479 BC024806 BC051244 Bckdhb Bcl2l10 Bmp6 Bscl2 Bteb1 Car5b Cd1d1 Ces1 Ces3 Chpt1 Cidec Cited1 Clybl Cntnap2 Cog4 Cox8b Cpeb1 Cpt2 Cxcl15 Cyb5 Cygb Cyp27a1 Cyp2e1 D7Rp2e Dcn Dgat2 Dmrt2 Ebf2 …
130	V$TCF11MAFG_01: TCF11:MafG heterodimers	18	18	319	1189	14645	-2.24	0.0	0.05	0.0	1600020H07Rik Adn Aox1 Auh Bscl2 Gsta3 Hsd3b7 Lpin1 Pfkfb1 Pmp22 Psen2 Sec14l4 Slc22a4 Spt2 Tagln Timp3 Tiparp Zadh2
131	V$TGIF_01: TGIF (5'TG3' interacting factor)	101	101	236	4344	11490	-2.25	0.0	1.8	0.21	1810057E01Rik 5730439E10Rik AI325464 Acad10 Aldh4a1 Aox1 BC054059 Blcap Bmp6 Bscl2 Car4 Car5b Cd34 Ces1 Cidec Clec3b Cog4 Cog8 Cpt2 Crat Ctns Cxcl15 Cyp2e1 Dct Dgat2 Dmrt2 Dp1l1 Efemp1 Eif4e3 Enpep Epim Fh1 Fmo5 Fthfd Fzd4 Gdf10 Glul Gprc5b Gpx3 Gstk1 Gstm1 Gstm2 Gstm3 Gstz1 Gys1 Hdc Hebp1 Hibch Hk2 Hoxc6 Hsd17b4 Immp2l Kcnh2 Lpin1 Ltc4s Mapre2 Mfn2 Mfng Mmd Mrg1 Mrpl49 Ndufb3 Nnmt Nrg4 Nudt13 Pc…
132	V$HEN1_01: HEN1	13	13	324	370	15464	-2.25	0.0	2.84	0.74	Adcy4 Ctns Fbln5 Gdf10 Lgals1 Mst1r Rbpms2 Sec14l4 Sox18 Timp4 Tm4sf17 Tmod2 Twist2
133	V$HNF3ALPHA_Q6	275	275	62	13288	2546	-2.31	0.0	0.12	0.0	1110038M16Rik 1600020H07Rik 1810057E01Rik 2410001H17Rik 2410170E21Rik 2810484M10Rik 4933424N09Rik 5730439E10Rik AI325464 AV071179 Aacs Aco1 Acox1 Adck4 Adcy4 Adh1 Adn Alas1 Aldh4a1 Aldh6a1 Amy1 Ankrd5 Aoc3 Aox1 Arfl4 Arg2 Armc6 Art3 Aspa Atoh8 Auh BC003479 BC024806 BC051244 BC054059 Bckdhb Bcl2l10 Blcap Bmp6 Bscl2 Bteb1 Car11 Car3 Car4 Car5b Cd163 Cd1d1 Cd34 Cdo1 Ces1 Ces3 Chchd6 Chpt1 Chst1 Cide…
134	V$COUP_01: COUP:HNF-4 heterodimer	58	58	279	2364	13470	-2.32	0.0	1.97	0.3	2410170E21Rik AV071179 Acox1 Amy1 Atoh8 C1r Ccl24 Cd163 Cog4 Cog8 Cpeb1 Cxcl12 Cyp2e1 Cyp4b1 Dnajd1 Epim Epor Fbln5 Fndc1 Foxa1 Fthfd Fxyd1 Fzd4 Gdf10 Gsta3 Gstk1 Gys2 Hdc Hlf Immp2l Lass4 Map3k6 Mcpt6 Nit1 Orm1 Orm2 Pck1 Pcx Per2 Pex16 Pfkfb1 Pmp22 Pon3 Procr Psen2 Pte2b Pxmp2 Rdh9 Rras Sitpec Slc22a3 Slc35b4 Smarcd2 Smpd3 Timp3 Tm7sf2 Wbscr14 Zadh2
135	V$HEB_Q6	105	105	232	4562	11272	-2.33	0.0	1.67	0.16	2410170E21Rik 2810484M10Rik 4933424N09Rik Aco1 Adcy4 Adn Aoc3 Aqp7 Arl4 Aspa Auh BC051244 Bcl2l10 Bteb1 Car11 Cd34 Ces1 Ces3 Chst1 Cnnm2 Cntnap2 Cox8b Cpeb1 Cpt2 Crtac1 Ctns Cygb Cyp4b1 D7Rp2e D8Ertd594e Dmrt2 Efemp1 Ehd2 Epim Epor Fbln5 Fdft1 Figf Fmo5 Fzd4 G6pc3 Gadd45g Gprc5b Gpt1 Gpt2 Gsta3 Gstm1 Gstm3 Gys2 Hnmt Hsd11b1 Hsd3b7 Ifitm1 Kcnh2 Lgals1 Mcpt6 Mfng Mlycd Mrpl49 Msra Ophn1 Opn3 Pck1 P…
136	V$TCF4_Q5	260	260	77	12579	3255	-2.35	0.0	0.15	0.0	1110038M16Rik 1600020H07Rik 1810057E01Rik 2410001H17Rik 2410170E21Rik 2810484M10Rik 4933424N09Rik AI325464 AV071179 Aacs Acad10 Acox1 Adck4 Adh1 Adn Akr7a5 Alas1 Aldh4a1 Aldh6a1 Amy1 Ankrd5 Aoc3 Aox1 Aqp7 Arfl4 Arg2 Art3 Aspa Atoh8 Auh BC024806 BC051244 BC054059 Blcap Bmp6 Bscl2 Bteb1 C1r Car3 Car4 Car5b Ccl24 Cd163 Cd1d1 Cd34 Cdo1 Ces1 Chchd6 Chpt1 Chst1 Cited1 Clec3b Clstn3 Clybl Cnnm2 Cntnap2 …
137	V$FXR_Q3	10	10	327	264	15570	-2.39	0.0	2.78	0.74	BC003479 Bckdhb Car4 Gpr109b Gpt1 Hsd3b7 Pck1 Ptger3 Slc24a3 Tmem15
138	V$GATA1_03: GATA-binding factor 1	109	109	228	5469	10365	-2.39	0.0	0.2	0.0	1110038M16Rik 1810057E01Rik 4933424N09Rik Aacs Adck4 Adcy4 Adn Aoc3 Aox1 Arfl4 Armc6 Aspa Bckdhb C1r Car5b Cd1d1 Cited1 Clec3b Clybl Cntnap2 Cog4 Cpt2 Cspg4 Cxcl15 Dbp Dct Dmrt2 Dp1l1 Eif4ebp1 Emcn Epim Fbln5 Fmo5 Fzd4 Gpr109b Gpr155 Gpt1 Gpt2 Gsn Gstk1 Gys2 Hdc Hdgfrp2 Hebp1 Hk2 Hoxa7 Hoxc9 Hsd17b4 Ifitm1 Immp2l Lass4 Lims2 Lipe Lpl Map3k6 Mmd Mpdz Mrpl33 Mrpl49 Mst1r Nmnat3 Pcsk4 Penk1 Pex13 Pe…
139	V$MYOD_01: myoblast determination gene product	227	227	110	10339	5495	-2.44	0.0	1.45	0.03	1600020H07Rik 1810057E01Rik 2410170E21Rik 2810484M10Rik 5730439E10Rik AI325464 Aacs Acad10 Aco1 Adck4 Adcy4 Adn Akr7a5 Alas1 Aldh4a1 Aldh6a1 Ankrd5 Aoc3 Aox1 Aqp7 Arfl4 Arg2 Arl4 Art3 Aspa Auh BC054059 Bmp6 Bscl2 C1r Car11 Car3 Car4 Car5b Cd163 Cd1d1 Cdo1 Ces3 Chst1 Cidec Cited1 Clec3b Clstn3 Cnnm2 Cntnap2 Cox8b Cpeb1 Crat Crtac1 Ctns Cyb5 Cyp2e1 D7Rp2e D8Ertd594e Dbi Dbp Dcn Dct Dmrt2 Dnajc4 Dol…
140	V$PPARG_03: PPAR (peroxisome proliferator-activated receptor gamma)	138	138	199	6179	9655	-2.44	0.0	1.37	0.01	1110038M16Rik 1600020H07Rik 2410170E21Rik 4933424N09Rik AI325464 Acox1 Adck4 Adcy4 Adh1 Aldh6a1 Aoc3 Aqp7 Arg2 Aspa Auh BC024806 Bscl2 Car4 Cd163 Chchd6 Cidec Clstn3 Cog4 Cog8 Cox8b Cpeb1 Crtac1 Cspg4 Cygb Cyp27a1 Cyp4b1 D7Rp2e D8Ertd594e Dgat2 Ebf2 Ehd2 Eif4e3 Eif4ebp1 Enpep Ephx2 Epim Epor Fbxo21 Fh1 Flt1 Fthfd Fxyd1 Fxyd4 Fzd4 Gadd45g Gdf10 Gpr109b Gpt1 Gpx3 Gsn Gstk1 Gstm2 Gstm3 Gys2 Hdc Hibc…
141	V$MEF2_02: myogenic MADS factor MEF-2	18	18	319	1156	14678	-2.45	0.0	0.07	0.0	1810057E01Rik AV071179 Bscl2 Cidec Cog4 Cyb5 Epor Fbxo21 Lpl Lrpap1 Msra Mup5 Nudt13 Penk1 Qk Rhbdl1 Thrsp Tiparp
142	V$CREB_01: cAMP-responsive element binding protein	24	24	313	1449	14385	-2.46	0.0	0.08	0.0	1810057E01Rik Acad10 Aldh6a1 Arfl4 Arg2 Arl4 BC003479 BC024806 Clstn3 Fh1 Flt1 Gsc Gys1 Hlf Mfn2 Mrpl49 Nkiras1 Pck1 Pex13 Ppp2r2d Pvt1 Rras Sult1a1 Timp3
143	V$PITX2_Q2: pituitary homeobox factor 2	138	138	199	6781	9053	-2.46	0.0	0.26	0.0	1110038M16Rik 2410001H17Rik 2410170E21Rik 4933424N09Rik AI325464 Aacs Acox1 Adck4 Adn Alas1 Aldh4a1 Amy1 Ankrd5 Aoc3 Aox1 Arfl4 Arg2 Armc6 Art3 Aspa Auh BC003479 BC051244 Bckdhb Bcl2l10 Bmp6 Car11 Car5b Cdo1 Chchd6 Chpt1 Cidec Clec3b Clybl Cnnm2 Cntnap2 Cog4 Cpeb1 Cspg4 Cxcl12 D7Rp2e D8Ertd594e Dcn Dct Dgat2 Dmrt2 Dnajd1 Dolpp1 Eif4ebp1 Enpep Ephx2 Epor Fbln5 Fbxo21 Figf Fxyd4 G6pc3 Galntl1 Glul …
144	V$DEC_Q1	231	231	106	11156	4678	-2.47	0.0	0.23	0.0	1600020H07Rik 2410170E21Rik 2810484M10Rik 4933424N09Rik 5730439E10Rik AI325464 AV071179 Aacs Acox1 Adck4 Adh1 Alas1 Aldh6a1 Ankrd5 Aoc3 Aqp7 Arfl4 Arg2 Arl4 Art3 Aspa Auh BC003479 BC054059 Bckdhb Bcl2l10 Bmp6 Bscl2 Bteb1 C1r Car3 Car5b Cd163 Ces3 Chchd6 Chpt1 Chst1 Cidec Cited1 Clec3b Clybl Cnnm2 Cntnap2 Cog4 Cog8 Cox8b Cpeb1 Cpt2 Crat Cspg4 Ctns Cyp27a1 Cyp2e1 D7Rp2e Dbi Dbp Dcn Dct Dgat2 Dnajc4…
145	V$FOX_Q2	250	250	87	12054	3780	-2.49	0.0	0.21	0.0	1110038M16Rik 1600020H07Rik 1810057E01Rik 2410001H17Rik 2810484M10Rik 4933424N09Rik 5730439E10Rik AI325464 AV071179 Aacs Acox1 Adck4 Adcy4 Adh1 Adn Alas1 Aldh4a1 Aldh6a1 Amy1 Ankrd5 Aoc3 Arfl4 Arg2 Armc6 Art3 Aspa Atoh8 Auh BC003479 BC024806 BC051244 BC054059 Bckdhb Bmp6 Bscl2 Bteb1 Car11 Car3 Car4 Car5b Ccl24 Cd163 Cd1d1 Cd34 Cdo1 Ces1 Ces3 Chchd6 Chpt1 Chst1 Cidec Cited1 Clec3b Clstn3 Clybl Cnt…
146	V$TCF1P_Q6	215	215	122	10389	5445	-2.49	0.0	0.26	0.0	2410001H17Rik 4933424N09Rik 5730439E10Rik AI325464 AV071179 Acad10 Aco1 Acox1 Adck4 Adcy4 Adh1 Akr7a5 Alas1 Ankrd5 Aoc3 Aox1 Arfl4 Arg2 Armc6 Atoh8 Auh BC003479 BC024806 BC051244 BC054059 Blcap Bscl2 Bteb1 C1r Car11 Car3 Car5b Ccl24 Cd1d1 Cdo1 Ces1 Chchd6 Chpt1 Cidec Cited1 Clec3b Clstn3 Cog4 Cog8 Cox8b Cpeb1 Cpt2 Crat Ctns Cxcl12 Cyb5 Cygb Cyp4b1 D7Rp2e Dbi Dbp Dct Dgat2 Dmrt2 Dnajc4 Dnajd1 Dp1l…
147	V$AP1_Q4: activator protein 1	268	268	69	12903	2931	-2.49	0.0	0.18	0.0	1110038M16Rik 1600020H07Rik 1810057E01Rik 2410001H17Rik 2810484M10Rik 4933424N09Rik 5730439E10Rik AI325464 AV071179 Aacs Acad10 Aco1 Acox1 Adh1 Adn Akr7a5 Alas1 Aldh4a1 Aldh6a1 Amy1 Ankrd5 Aox1 Aqp7 Arfl4 Arg2 Art3 Aspa Atoh8 Auh BC003479 BC024806 BC051244 BC054059 Bckdhb Bcl2l10 Blcap Bmp6 Bscl2 Bteb1 C1r Car11 Car3 Car5b Ccl24 Cd163 Cd1d1 Cd34 Cdo1 Ces1 Ces3 Chchd6 Chpt1 Chst1 Cidec Cited1 Clec…
148	V$OSF2_Q6	219	219	118	10576	5258	-2.5	0.0	0.25	0.0	1600020H07Rik 2410001H17Rik 2410170E21Rik 4933424N09Rik AI325464 AV071179 Aacs Acad10 Acox1 Adcy4 Adn Akr7a5 Alas1 Aldh4a1 Amy1 Ankrd5 Aoc3 Aox1 Aqp7 Arfl4 Arg2 Armc6 Art3 Aspa Atoh8 Auh BC003479 BC024806 Bckdhb Bcl2l10 Blcap Bscl2 Bteb1 Car3 Car5b Ccl24 Cd1d1 Ces1 Chchd6 Chpt1 Chst1 Cidec Cited1 Clec3b Cog4 Cox8b Cpeb1 Cpt2 Cspg4 Ctns Cxcl15 Cyb5 Cygb Cyp27a1 Cyp2e1 Cyp4b1 D8Ertd594e Dbp Dcn Dct…
149	V$COREBINDINGFACTOR_Q6	104	104	233	5175	10659	-2.51	0.0	0.25	0.0	1600020H07Rik 2410001H17Rik 4933424N09Rik Acad10 Adn Aldh4a1 Amy1 Aox1 Arg2 Aspa BC024806 Bckdhb Blcap Car3 Ces1 Cited1 Clec3b Cox8b Cpeb1 Cspg4 Ctns Cyb5 Cygb Cyp2e1 D8Ertd594e Dcn Dct Dnajd1 Efemp1 Epor Fabp4 Fdft1 Fh1 Figf Fndc1 Fthfd Fxyd1 Fxyd4 G6pc3 Gpr109b Gprc5b Gpt1 Gpx3 Gsn Gstk1 Gstm1 Gstm2 Gstm3 Hdgfrp2 Hebp1 Hk2 Hoxc6 Hoxc9 Hsd11b1 Hsd17b4 Hsd3b7 Ifitm1 Immp2l Indo Lipe Ltc4s Mapre2 …
150	V$IRF_Q6	79	79	258	4019	11815	-2.51	0.0	0.21	0.0	2810484M10Rik Aacs Acad10 Adn Aldh4a1 Amy1 Ankrd5 Arg2 Armc6 Bscl2 Car3 Cd163 Cdo1 Clec3b Clstn3 Cpeb1 Cyb5 Cyp27a1 D7Rp2e Dnajd1 Eif4ebp1 Enpep Ephx2 Epor Fabp4 Foxa1 Fthfd Fxyd1 G6pc3 Gadd45g Galntl1 Gata6 Ghr Glul Gpr155 Gsc Gstm1 Gstm2 Hlf Hnmt Ifi27 Immp2l Indo Itga7 LOC330189 Mapre2 Mat2a Mcpt5 Mmd Mrg1 Nit1 Nkd1 Nmnat3 Nnmt Opn3 Pclo Ppp1r14a Ppp1r1a Pygl Ramp2 Rasd1 Robo4 Sgce Sh3glb2 Slc…
151	V$CETS1P54_01: c-Ets-1(p54)	225	225	112	10291	5543	-2.52	0.0	1.31	0.01	1110038M16Rik 1600020H07Rik 4933424N09Rik 5730439E10Rik AI325464 Aacs Acad10 Aco1 Acox1 Adck4 Adcy4 Adh1 Adn Akr7a5 Alas1 Amy1 Ankrd5 Aoc3 Aox1 Aqp7 Arfl4 Arl4 Art3 Aspa Atoh8 Auh BC003479 BC024806 BC051244 BC054059 Bckdhb Bcl2l10 Blcap Bteb1 Car3 Car4 Cd163 Cd1d1 Cd34 Cdo1 Ces1 Ces3 Chchd6 Cidec Cited1 Clybl Cnnm2 Cog4 Cog8 Cpeb1 Cpt2 Crat Crtac1 Ctns Cxcl12 Cyb5 Cygb Cyp2e1 D7Rp2e D8Ertd594e Db…
152	V$NFKAPPAB_01: NF-kappaB	54	54	283	2238	13596	-2.52	0.0	1.71	0.17	1110038M16Rik 1600020H07Rik 4933424N09Rik AV071179 Acox1 Alas1 Aldh6a1 Aoc3 Arg2 Cidec Cpt2 Cyb5 Dnajc4 Ephx2 Fdft1 Fmo1 Ghr Gprc5b Gstk1 Hoxa7 Hsd3b7 Indo Lrpap1 Mat2a Mcpt5 Mfng Mpdz Opn3 Penk1 Pex13 Pex16 Pfdn5 Phldb1 Pla2g1br Pnpla2 Ppp1r1a Ppp2r5a Procr Ptprr Ramp2 Rasd1 Rras Serpina3m Slc12a2 Slc1a5 Slc22a4 Slc25a10 Slc6a4 Slc7a10 Smoc1 Smpd3 Sorbs1 Tcf15 Tm7sf2
153	V$ELF1_Q6	164	164	173	7475	8359	-2.54	0.0	1.15	0.0	1810057E01Rik 2410170E21Rik 4933424N09Rik AV071179 Aco1 Acox1 Adck4 Adcy4 Adn Alas1 Aldh4a1 Aldh6a1 Amy1 Ankrd5 Aqp7 Arfl4 Art3 Aspa Atoh8 Auh BC051244 BC054059 Bteb1 C1r Car11 Car3 Car5b Cd1d1 Cdo1 Ces1 Chchd6 Clec3b Clstn3 Cog4 Cog8 Cpeb1 Cpt2 Cxcl15 Cyb5 Cygb Cyp27a1 Cyp2e1 Cyp4b1 D7Rp2e D8Ertd594e Dgat2 Dmrt2 Dolpp1 Ehd2 Eif4e3 Eif4ebp1 Emcn Ephx2 Epor Fbln5 Fbxo21 Fdft1 Fh1 Figf Flt1 Fmo1 Fm…
154	V$NFY_Q6: nuclear factor Y (Y-box binding factor)	124	124	213	5574	10260	-2.54	0.0	1.24	0.01	2810484M10Rik 5730439E10Rik Acox1 Adck4 Aldh4a1 Aldh6a1 Aox1 Arl4 BC024806 Bckdhb Bteb1 C1r Car3 Car4 Car5b Cd163 Chst1 Clstn3 Cnnm2 Crtac1 Ctns Cxcl12 Cyb5 Cyp2e1 Dbi Dbp Dmrt2 Dnajc4 Dolpp1 Dp1l1 Ebf2 Eif4e3 Emcn Enpep Fabp4 Fdft1 Fh1 Foxa1 Fthfd Fxyd4 Gadd45g Gata6 Ghr Glul Gpr109b Gpt1 Gpx3 Grb10 Gsn Gsta3 Gstk1 Gstz1 Gys1 Gys2 Hagh Hdgfrp2 Heph Hibch Hk2 Hnmt Hoxa7 Hoxc6 Hoxc9 Hsd11b1 Ifi27 …
155	V$E2A_Q2	205	205	132	9382	6452	-2.54	0.0	1.2	0.0	1600020H07Rik 2410170E21Rik 2810484M10Rik 5730439E10Rik AI325464 Aacs Acad10 Aco1 Adck4 Adcy4 Adn Akr7a5 Alas1 Aldh4a1 Aldh6a1 Aoc3 Aox1 Aqp7 Arfl4 Arg2 Arl4 Armc6 Aspa Auh BC054059 Bcl2l10 Bmp6 Bscl2 Bteb1 C1r Car11 Car3 Car5b Cd163 Ces3 Chst1 Clec3b Clstn3 Cnnm2 Cntnap2 Cog8 Cox8b Cpeb1 Cpt2 Crat Crtac1 Ctns Cygb Cyp27a1 Cyp2e1 D7Rp2e D8Ertd594e Dbi Dbp Dcn Dct Dmrt2 Dnajc4 Dp1l1 Ebf2 Efemp1 Eh…
156	V$IRF7_01: interferon regulatory factor 7	186	186	151	8970	6864	-2.55	0.0	0.32	0.0	1110038M16Rik 1810057E01Rik 2410170E21Rik 2810484M10Rik AI325464 AV071179 Aco1 Adh1 Akr7a5 Alas1 Aldh4a1 Aldh6a1 Amy1 Ankrd5 Aox1 Aqp7 Arg2 Armc6 Art3 Auh BC003479 BC051244 Bckdhb Blcap Bmp6 Bteb1 C1r Car3 Cd163 Cd1d1 Cdo1 Chpt1 Clec3b Clybl Cntnap2 Cog8 Cpt2 Cspg4 Cyb5 Cyp27a1 Cyp2e1 Cyp4b1 D7Rp2e D8Ertd594e Dbi Dbp Dolpp1 Dp1l1 Ebf2 Emcn Ephx2 Epim Epor Fabp4 Fbln5 Figf Fmo1 Fmo5 Fndc1 Foxa1 Ft…
157	V$EBF_Q6	101	101	236	4482	11352	-2.55	0.0	1.31	0.01	1110038M16Rik 1600020H07Rik 4933424N09Rik 5730439E10Rik AV071179 Aldh6a1 Aqp7 Art3 Bteb1 Car11 Car4 Chst1 Cidec Cog8 Cpeb1 Crat Crtac1 Cxcl12 Cyp27a1 D7Rp2e Dbp Dp1l1 Eif4e3 Eif4ebp1 Fbln5 Flt1 Fthfd G6pc3 Gadd45g Ghr Gpr109b Gpt1 Gpx3 Grb10 Gsn Gstk1 Gstm3 Gys1 Hebp1 Ifitm1 Kcnh2 Lass4 Lgals12 Lims2 Lpin1 Lpl Ltbp4 Map3k6 Mat2a Mlycd Mrpl33 Mst1r Opn3 Pck1 Pclo Pcsk4 Penk1 Pfkfb1 Pgrmc2 Phlda3 P…
158	V$VBP_01: PAR-type chicken vitellogenin promoter-binding protein	35	35	302	1363	14471	-2.56	0.0	1.92	0.3	1810057E01Rik AV071179 Aacs Adh1 Aldh6a1 Amy1 Arl4 BC051244 BC054059 Bcl2l10 Ces1 Ces3 Cpeb1 Crtac1 Dcn Efemp1 Fmo5 Gys2 Lpl Mapre2 Mfn2 Ndufb3 Nkiras1 Pck1 Pclo Per2 Pex13 Pfkfb3 Pgrmc2 Pmp22 Ptger3 Rras Slc35b4 Sox17 Tm7sf2
159	V$LEF1TCF1_Q4	161	161	176	7784	8050	-2.57	0.0	0.34	0.0	2410170E21Rik Aacs Acox1 Adck4 Adh1 Adn Amy1 Ankrd5 Aox1 Arg2 Aspa BC051244 BC054059 Car3 Car5b Ccl24 Cd163 Cdo1 Ces1 Ces3 Chchd6 Chpt1 Chst1 Clec3b Clstn3 Clybl Cntnap2 Cox8b Cpeb1 Cpt2 Crat Ctns Cxcl12 Cxcl15 Cyb5 Cyp2e1 Cyp4b1 Dbp Dct Dmrt2 Dnajc4 Dp1l1 Ebf2 Efemp1 Ehd2 Eif4e3 Epim Fbln5 Fbxo21 Fdft1 Fmo1 Foxa1 Fxyd1 G6pc3 Glul Gsta3 Gstm3 Gstz1 Hdc Hk2 Hlf Hnmt Hoxa7 Hoxc6 Hsd17b4 Ifi27 Ifitm…
160	V$MYCMAX_02: c-Myc:Max heterodimer	111	111	226	5466	10368	-2.57	0.0	0.29	0.0	2410170E21Rik 2810484M10Rik AV071179 Aacs Acox1 Adck4 Adh1 Aldh6a1 Aoc3 Aqp7 Arfl4 Arl4 Art3 Atoh8 Auh BC003479 BC024806 Bmp6 Bscl2 Bteb1 Car5b Chst1 Cited1 Cog8 Crat Cspg4 Cygb Cyp27a1 Cyp2e1 Dbi Dbp Dct Dgat2 Efemp1 Ehd2 Emcn Epor Figf G6pc3 Gadd45g Gata6 Ghr Gstm1 Gstm2 Hebp1 Hoxa7 Hsd17b4 Hsd3b7 Ifitm1 Indo Lgals12 Lpl Ly6d Mapre2 Mcpt4 Mcpt6 Mfn2 Mpdz Mrg1 Mrpl49 Mup5 Nit1 Orm1 Pcx Pex16 Pfk…
161	V$HIF1_Q3: hypoxia induced factor	33	33	304	1276	14558	-2.58	0.0	1.92	0.3	Adck4 Blcap Bmp6 Bteb1 Cog8 Cox8b Crat D7Rp2e Dgat2 Ebf2 Eif4e3 Fh1 Fthfd G6pc3 Gata6 Gstk1 Gstm2 Mfn2 Mrpl49 Nrg4 Pomt1 Prkcm Rarres2 Rasd1 Rhbdl1 Sh3tc1 Slc7a10 Sycp3 Tbl2 Tcf15 Tmem43 Vit Vnn3
162	V$TITF1_Q3: TTF-1, TITF1 (thyroid transcription factor 1)	126	126	211	6142	9692	-2.58	0.0	0.33	0.0	1600020H07Rik AV071179 Aacs Acox1 Adck4 Adcy4 Adh1 Akr7a5 Amy1 Aoc3 Aox1 Aqp7 Arg2 Aspa Auh BC024806 BC051244 Bcl2l10 Blcap C1r Car11 Car4 Cd34 Cdo1 Chchd6 Chpt1 Cidec Cited1 Clec3b Dcn Dct Dolpp1 Ebf2 Efemp1 Eif4ebp1 Ephx2 Fdft1 Fh1 Figf Flt1 Foxa1 Fthfd G6pc3 Galntl1 Ghr Glul Gpt1 Gpt2 Gpx3 Gsn Gstk1 Gstm1 Gstm3 Gstz1 Gys2 Heph Hoxa7 Hsd11b1 Ifitm1 Igfbp6 LOC330189 Lims2 Lipe Lpl Lrpap1 Ltbp4 L…
163	V$PAX6_01: Pax-6	154	154	183	7428	8406	-2.59	0.0	0.37	0.0	1110038M16Rik 1600020H07Rik 1810057E01Rik 2410170E21Rik 5730439E10Rik AV071179 Aacs Adck4 Adn Aldh4a1 Ankrd5 Aox1 Armc6 Art3 BC024806 BC051244 Car3 Car4 Ccl24 Cd1d1 Cd34 Ces1 Ces3 Chchd6 Chst1 Cog4 Cog8 Cox8b Cpeb1 Crat Cspg4 Ctns Cxcl15 Cygb Cyp27a1 Cyp4b1 D7Rp2e Dct Dnajd1 Ebf2 Efemp1 Ehd2 Eif4e3 Epor Fbln5 Fbxo21 Fdft1 Fh1 Figf Fmo1 Fmo5 Fndc1 Foxa1 Fthfd Fzd4 Gadd45g Galntl1 Ghr Glul Gpr109b …
164	V$GR_01: high affinity binding site for glucocorticoid receptor	31	31	306	1187	14647	-2.59	0.0	1.94	0.3	Acox1 Ankrd5 Car5b Ccl24 Ces3 Cidec Cited1 Clybl Cyp4b1 Eif4ebp1 Ghr Gsn Hdc Hsd17b4 Lipe Mrpl55 Ndufb3 Orm2 Pex13 Pex16 Pon3 Ppp2r2d Rab40b S3-12 Sdpr Sitpec Sox17 Sult1a1 Tcf15 Tgm3 Ywhab
165	V$NKX25_01: homeo domain factor Nkx-2.5/Csx, tinman homolog	170	170	167	7800	8034	-2.6	0.0	1.04	0.0	1110038M16Rik 2410170E21Rik 2810484M10Rik 4933424N09Rik 5730439E10Rik AI325464 Acox1 Adh1 Adn Akr7a5 Aldh4a1 Aldh6a1 Amy1 Ankrd5 Aoc3 Aqp7 Arfl4 Atoh8 Auh BC003479 Bckdhb Bcl2l10 Blcap Bteb1 C1r Car11 Car3 Car5b Cd163 Cd34 Cdo1 Ces1 Ces3 Chchd6 Chpt1 Chst1 Cited1 Clstn3 Cog4 Cog8 Cpeb1 Cpt2 Cspg4 Cyb5 Cyp27a1 Cyp4b1 D7Rp2e D8Ertd594e Dbi Dcn Dct Dolpp1 Eif4e3 Eif4ebp1 Emcn Enpep Epor Fbln5 Fdft1 …
166	V$E12_Q6	93	93	244	4126	11708	-2.6	0.0	1.27	0.01	1600020H07Rik 2410170E21Rik 2810484M10Rik Aacs Adcy4 Akr7a5 Alas1 Aldh4a1 Aldh6a1 Aox1 Arfl4 Arg2 Arl4 Bscl2 Cntnap2 Crat Crtac1 Ctns Cyp2e1 Dbi Dbp Dmrt2 Dolpp1 Ehd2 Eif4e3 Epim Fbln5 Fmo5 Fxyd4 Gadd45g Galntl1 Gpt1 Gys2 Hlf Hoxa7 Hsd11b1 Indo Kcnh2 LOC330189 Lgals12 Lipe Lrpap1 Mfn2 Mfng Nid1 Nit1 Nkd1 Ophn1 Pclo Pex16 Phldb1 Pnpla2 Ppp1r1a Ppp2r2d Prkcm Procr Pte2b Ptprr Pvt1 Pxmp2 Pygl Rdh9 R…
167	V$SREBP_Q3	113	113	224	5105	10729	-2.62	0.0	1.12	0.0	1110038M16Rik 1810057E01Rik 2810484M10Rik 5730439E10Rik AI325464 Aco1 Arfl4 Arl4 Atoh8 BC024806 Bscl2 Bteb1 Car3 Car4 Cd34 Cdo1 Chchd6 Cidec Clec3b Clstn3 Cnnm2 Cog8 Crat Cxcl12 Cygb D7Rp2e Dbp Dnajc4 Dp1l1 Ebf2 Ehd2 Eif4ebp1 Fbln5 Figf Foxa1 Fthfd Fxyd1 Galntl1 Gprc5b Gpx3 Gsta3 Gstk1 Gstm2 Gys1 Hagh Hdc Hebp1 Hk2 Hoxa7 Hoxc6 Hsd3b7 Ifi27 Ifitm1 Igfbp6 Indo Lass4 Lgals1 Lgals12 Lrpap1 Ltbp4 Ly6d…
168	V$COMP1_01: COMP1	213	213	124	9819	6015	-2.62	0.0	1.05	0.0	1600020H07Rik 2410001H17Rik 2410170E21Rik 2810484M10Rik 5730439E10Rik AI325464 AV071179 Adcy4 Adh1 Adn Aldh4a1 Ankrd5 Aox1 Arfl4 Arg2 Armc6 Art3 Aspa Atoh8 BC003479 BC051244 Bckdhb Blcap Bmp6 Bteb1 C1r Car11 Car3 Car4 Car5b Ccl24 Cd163 Cd1d1 Chchd6 Chpt1 Chst1 Cited1 Clec3b Clybl Cnnm2 Cntnap2 Cox8b Cpeb1 Crat Ctns Cxcl12 Cyb5 Cygb Cyp27a1 Cyp2e1 Cyp4b1 D8Ertd594e Dbi Dbp Dct Dmrt2 Dnajd1 Dolpp1 …
169	V$E2F4DP2_01: E2F-4:DP-2 heterodimer	44	44	293	1797	14037	-2.63	0.0	1.68	0.17	4933424N09Rik Acad10 Adh1 Aldh6a1 Armc6 BC024806 Ccl24 Crtac1 Cspg4 Cyp4b1 D7Rp2e Dbi Ehd2 Fh1 Figf G6pc3 Gata6 Gprc5b Gstz1 Kcnh2 Lims2 Lpl Lrpap1 Mapre2 Mpdz Mrg1 Ndufb3 Nrg4 Pon1 Ppp2r5a Pxmp2 Qk Rbpms2 Sgce Slc35b4 Slc43a3 Slc5a5 Slc6a4 Sox17 Sycp3 Syvn1 Tm4sf17 Tmem24 Vit
170	V$CEBP_C: C/EBP binding site	85	85	252	3758	12076	-2.63	0.0	1.27	0.01	1810057E01Rik AV071179 Akr7a5 Aoc3 Aox1 Arfl4 Arl4 Aspa BC003479 BC051244 Bckdhb Blcap Bteb1 Car3 Car4 Cd163 Cd1d1 Chchd6 Chst1 Cox8b Cyp2e1 Dbi Dcn Efemp1 Fmo1 Fxyd4 Fzd4 Galntl1 Gpr109b Gpt1 Gpt2 Grb10 Gstk1 Gstm1 Gstm2 Hagh Hdc Heph Hk2 Hnmt Hoxc6 Igfbp6 LOC330189 Lgals12 Lpl Mcpt4 Mcpt5 Mfng Net1 Nid1 Nit1 Nnmt Orm2 Pde8a Pgm2 Pomt1 Ppp2r5a Pte2b Ptger3 Ptprr Rarres2 Rbp4 Rbpms2 Rhbdl1 Sdpr S…
171	V$GATA1_02: GATA-binding factor 1	125	125	212	5695	10139	-2.63	0.0	1.04	0.0	2410001H17Rik 2410170E21Rik 4933424N09Rik 5730439E10Rik AI325464 Acox1 Adck4 Adcy4 Akr7a5 Ankrd5 Aox1 Aqp7 Arfl4 Arl4 Armc6 Aspa Atoh8 Auh Bmp6 Bscl2 Bteb1 C1r Car4 Car5b Ccl24 Cd34 Ces1 Chchd6 Chst1 Cox8b Cpeb1 Cpt2 Cxcl15 Cygb Cyp27a1 Cyp2e1 Cyp4b1 D8Ertd594e Dbi Dcn Dct Dnajc4 Dnajd1 Ebf2 Ehd2 Eif4e3 Emcn Epor Fmo5 Foxa1 Fxyd4 Galntl1 Glul Gpr109b Gpt2 Grb10 Gsta3 Gstk1 Gys1 Gys2 Hagh Heph Hlf…
172	V$VMYB_01: v-Myb	236	236	101	11294	4540	-2.63	0.0	0.33	0.0	1110038M16Rik 1600020H07Rik 1810057E01Rik 2410170E21Rik 2810484M10Rik 4933424N09Rik AI325464 AV071179 Aacs Acad10 Adck4 Adcy4 Akr7a5 Aldh4a1 Aldh6a1 Aox1 Aqp7 Arfl4 Arg2 Arl4 Armc6 Art3 Auh BC003479 BC024806 BC051244 Bmp6 Bscl2 Bteb1 Car11 Car3 Car4 Car5b Cd163 Cd1d1 Cdo1 Ces3 Chpt1 Chst1 Cidec Clec3b Clstn3 Clybl Cntnap2 Cog4 Cog8 Cox8b Cpeb1 Cpt2 Crat Crtac1 Cspg4 Ctns Cxcl12 Cxcl15 Cyb5 Cygb C…
173	V$ALPHACP1_01	13	13	324	403	15431	-2.64	0.0	2.34	0.47	Bteb1 C1r Dbi Dbp Ebf2 Enpep Hk2 Ndufb3 Rab40b Six1 Sycp3 Uqcr Ywhab
174	V$HLF_01: hepatic leukemia factor	95	95	242	4662	11172	-2.66	0.0	0.34	0.0	1600020H07Rik 1810057E01Rik 2810484M10Rik 4933424N09Rik 5730439E10Rik AV071179 Aacs Aldh6a1 Amy1 Aspa BC054059 Bcl2l10 Blcap Bteb1 Ces1 Ces3 Chpt1 Cited1 Cog4 Cpeb1 Ctns Cyb5 Cyp27a1 Dcn Dct Dgat2 Dolpp1 Ebf2 Ehd2 Eif4e3 Enpep Fbln5 Flt1 Fmo5 Fndc1 Foxa1 Fxyd4 Gata6 Gpr109b Gsn Gstz1 Gys2 Heph Hibch Hk2 Hoxa7 Hoxc9 Ifi27 Igfbp6 Lipe Map3k6 Mapre2 Mcpt5 Mfn2 Mfng Mpdz Mrg1 Msra Mup5 Ndufb3 Nit1 Nm…
175	V$NERF_Q2: new ets-related factor 1a	22	22	315	794	15040	-2.66	0.0	2.04	0.3	Arl4 Atoh8 BC054059 Cd34 Chchd6 Cog4 Cog8 Cygb Dct Fbxo21 Fthfd Ifi27 Pnpla2 Serpina3c Serpina3n Sh3tc1 Slc5a5 Slc9a3r2 Smarcd2 Sncg Sorbs1 Tm4sf17
176	V$IK1_01: Ikaros 1	188	188	149	8727	7107	-2.66	0.0	0.85	0.0	1110038M16Rik 1810057E01Rik 4933424N09Rik AI325464 Acad10 Aco1 Adh1 Aldh4a1 Aldh6a1 Aqp7 Armc6 Art3 Atoh8 Auh BC051244 Bcl2l10 Blcap Bscl2 Bteb1 C1r Car3 Car4 Car5b Ccl24 Cd1d1 Cd34 Cdo1 Chpt1 Cidec Cited1 Clec3b Cntnap2 Cog8 Cox8b Cpeb1 Cpt2 Crtac1 Cxcl12 Cxcl15 Cyb5 Cyp2e1 Cyp4b1 D7Rp2e Dbp Dcn Dnajc4 Dnajd1 Dolpp1 Dp1l1 Ehd2 Eif4ebp1 Emcn Enpep Epor Fbln5 Fbxo21 Fmo1 Fndc1 Fxyd1 Fxyd4 Fzd4 Gad…
177	V$ER_Q6: estrogen receptor	178	178	159	8320	7514	-2.68	0.0	0.73	0.0	1110038M16Rik 1810057E01Rik 2410170E21Rik 2810484M10Rik 5730439E10Rik AI325464 Acad10 Adck4 Adn Akr7a5 Alas1 Aldh4a1 Amy1 Ankrd5 Aqp7 Arfl4 Armc6 Atoh8 BC003479 BC054059 Bckdhb Bcl2l10 Blcap Bmp6 C1r Car3 Car5b Ccl24 Cd34 Cdo1 Ces1 Ces3 Chchd6 Chpt1 Chst1 Clec3b Clybl Cox8b Cpeb1 Cspg4 Ctns Cxcl12 Cyb5 Cyp27a1 D7Rp2e D8Ertd594e Dbp Dnajc4 Dnajd1 Dolpp1 Efemp1 Ehd2 Eif4e3 Emcn Enpep Epim Epor Fabp…
178	V$CAAT_01: cellular and viral CCAAT box	205	205	132	9533	6301	-2.68	0.0	0.84	0.0	1110038M16Rik 1810057E01Rik 2410170E21Rik 2810484M10Rik 4933424N09Rik 5730439E10Rik AV071179 Acad10 Acox1 Adck4 Adh1 Adn Akr7a5 Alas1 Aldh4a1 Aldh6a1 Aox1 Arfl4 Arg2 Arl4 Art3 BC003479 BC051244 BC054059 Bckdhb Blcap Bmp6 Bteb1 C1r Car3 Ccl24 Cd163 Chchd6 Chst1 Cited1 Clec3b Clstn3 Cnnm2 Cpt2 Crat Crtac1 Cxcl12 Cyb5 Cygb Cyp2e1 Cyp4b1 D7Rp2e D8Ertd594e Dbi Dbp Dct Dgat2 Dmrt2 Dnajc4 Dnajd1 Dolpp1 …
179	V$HAND1E47_01: Hand1:E47 heterodimer	197	197	140	9184	6650	-2.69	0.0	0.78	0.0	1600020H07Rik 1810057E01Rik 2410170E21Rik 2810484M10Rik 4933424N09Rik 5730439E10Rik Aacs Acad10 Akr7a5 Aldh6a1 Amy1 Aox1 Aqp7 Arfl4 Arg2 Arl4 Art3 Atoh8 Auh BC024806 BC051244 BC054059 Bcl2l10 Blcap Car3 Car4 Car5b Ccl24 Cd163 Ces1 Cited1 Clstn3 Clybl Cntnap2 Cog4 Cox8b Cpeb1 Crat Cspg4 Cxcl15 Cyb5 Cygb Cyp27a1 Cyp2e1 Cyp4b1 D7Rp2e D8Ertd594e Dbp Dcn Dct Dgat2 Dnajc4 Dnajd1 Dolpp1 Dp1l1 Ebf2 Efemp…
180	V$ETS1_B: c-ETS-1 binding site	149	149	188	6971	8863	-2.69	0.0	0.71	0.0	1810057E01Rik Acad10 Aco1 Adcy4 Adh1 Adn Akr7a5 Alas1 Aldh6a1 Amy1 Ankrd5 Aox1 Aqp7 Arl4 Art3 Aspa Atoh8 BC024806 BC054059 Bckdhb Bcl2l10 Blcap Bteb1 Car11 Ccl24 Cd34 Ces3 Chchd6 Clec3b Cog4 Cog8 Cox8b Cpeb1 Cspg4 Cxcl15 Cyb5 Cygb Cyp27a1 Cyp2e1 Cyp4b1 Dcn Dct Dnajc4 Dolpp1 Ebf2 Ehd2 Eif4e3 Eif4ebp1 Emcn Enpep Ephx2 Epor Fbxo21 Fh1 Figf Flt1 Fmo5 Fndc1 Fthfd Fxyd4 Fzd4 Gpr109b Gpt1 Gsc Gstm2 Gstm…
181	V$AREB6_02: AREB6 (Atp1a1 regulatory element binding factor 6)	128	128	209	6093	9741	-2.7	0.0	0.52	0.0	1600020H07Rik 1810057E01Rik 2410170E21Rik 2810484M10Rik 5730439E10Rik AI325464 Acad10 Adck4 Adn Aldh6a1 Ankrd5 Aoc3 Aox1 Arg2 Aspa Auh BC054059 Blcap Bmp6 Bscl2 Car3 Ccl24 Cd34 Chchd6 Cntnap2 Cox8b Ctns Cyb5 Cygb Cyp2e1 Cyp4b1 D7Rp2e Dbp Dct Dnajc4 Dp1l1 Eif4e3 Emcn Enpep Epim Epor Fbln5 Fdft1 Foxa1 Fzd4 Galntl1 Ghr Gpr155 Gpt1 Gpt2 Gpx3 Grb10 Gsn Hdc Hibch Hlf Hnmt Hoxa7 Ifi27 Ifitm1 Indo Kcnh2 …
182	V$RFX1_02: X-box binding protein RFX1	112	112	225	5392	10442	-2.7	0.0	0.44	0.0	1600020H07Rik 1810057E01Rik 2410001H17Rik 4933424N09Rik AI325464 Acox1 Adck4 Aldh6a1 Ankrd5 Armc6 Art3 Aspa Atoh8 Auh Car3 Cd163 Cdo1 Ces1 Chchd6 Cidec Cited1 Clec3b Cntnap2 Crtac1 Cxcl12 Cxcl15 Cyp27a1 Dbi Dgat2 Dnajc4 Dp1l1 Ehd2 Ephx2 Epim Epor Fh1 Fxyd4 G6pc3 Gata6 Gpr155 Gprc5b Gpt1 Gpt2 Gsta3 Gstz1 Gys1 Heph Hlf Hnmt Hoxa7 Hsd11b1 Hsd17b4 Igfbp6 Lass4 Lrpap1 Mapre2 Mcpt4 Mcpt6 Mfn2 Mfng Mpdz…
183	V$ELK1_01: Elk-1	91	91	246	4108	11726	-2.71	0.0	1.05	0.0	4933424N09Rik 5730439E10Rik AI325464 Aacs Aldh6a1 Aox1 Aqp7 Atoh8 BC003479 BC024806 Blcap Bteb1 Ces1 Chchd6 Cog8 Cpeb1 Cpt2 Crtac1 Cxcl12 Cygb Cyp27a1 Dct Dolpp1 Ehd2 Enpep Ephx2 Fbxo21 Fh1 Fmo1 Fmo5 Fthfd Fxyd4 Fzd4 G6pc3 Gpr155 Gpt1 Gstm3 Hdc Hdgfrp2 Hebp1 Hsd11b1 Hsd3b7 Lipe Lpin1 Ltc4s Map3k6 Mcpt5 Mpdz Mrg1 Mup5 Nudt13 Penk1 Pex16 Pfdn5 Pfkfb1 Phldb1 Phyh Pim3 Pla2g1br Pomt1 Pon1 Pon3 Ppp1r1…
184	V$NMYC_01: N-Myc	68	68	269	3412	12422	-2.71	0.0	0.29	0.0	2410170E21Rik Acox1 Adck4 Adh1 Aldh6a1 Aqp7 Art3 Atoh8 BC024806 Bmp6 Bscl2 Bteb1 Chst1 Cidec Cog8 Crat Cyp27a1 Dbi Dct Dgat2 Epor G6pc3 Gadd45g Gata6 Gstm2 Hebp1 Hoxa7 Hsd17b4 Hsd3b7 Lgals12 Ly6d Mapre2 Mfn2 Mlycd Mpdz Nit1 Pfkfb3 Pgrmc2 Phlda3 Phldb1 Pim3 Pla2g1br Pomt1 Pon1 Ppp1r14a Psen2 Pte2b Pxmp2 Qk Ramp2 Rdh9 Rhbdl1 Sh3tc1 Slc22a4 Slc25a10 Slc35b4 Sult1a1 Sycp3 Tbl2 Tcf15 Tgm3 Tmeff2 Tmem1…
185	V$AP1_Q2: activator protein 1	226	226	111	10720	5114	-2.72	0.0	0.47	0.0	1110038M16Rik 1600020H07Rik 1810057E01Rik 2410001H17Rik 2810484M10Rik 4933424N09Rik 5730439E10Rik AI325464 AV071179 Aacs Acad10 Aco1 Adh1 Akr7a5 Alas1 Aldh4a1 Aldh6a1 Amy1 Ankrd5 Aox1 Aqp7 Arfl4 Arg2 Aspa Atoh8 BC003479 BC024806 BC051244 BC054059 Bckdhb Bcl2l10 Blcap Bscl2 Bteb1 C1r Car3 Car5b Ccl24 Cd1d1 Cdo1 Ces1 Chchd6 Chpt1 Chst1 Cidec Cited1 Clec3b Clybl Cntnap2 Cox8b Cpeb1 Crat Crtac1 Cxcl1…
186	V$DR3_Q4: direct repeat 3	42	42	295	2233	13601	-2.72	0.0	0.19	0.0	1110038M16Rik 2810484M10Rik AI325464 Acox1 Adck4 Bteb1 Car5b Cog4 Dolpp1 Emcn Epim Fdft1 Gpt1 Hebp1 Hoxc6 Indo Kcnh2 Mrg1 Mrpl33 Mrpl49 Msra Pck1 Pcx Pde8a Pfdn5 Pmp22 Pte2b Ptger3 Pvt1 Pxmp2 Robo4 Ropn1l Sdpr Slc25a10 Slc27a1 Slc43a3 Slc7a10 Sult1a1 Tgm3 Tm4sf7 Txnl6 id3
187	V$GATA3_03: GATA-binding factor 3	225	225	112	10645	5189	-2.72	0.0	0.52	0.0	1110038M16Rik 1810057E01Rik 2410001H17Rik 2410170E21Rik 2810484M10Rik 4933424N09Rik AI325464 AV071179 Acad10 Aco1 Acox1 Adh1 Aldh4a1 Amy1 Aox1 Arfl4 Arg2 Arl4 Art3 Aspa Atoh8 Auh BC003479 BC024806 Bckdhb Bcl2l10 Blcap Bscl2 C1r Car3 Car4 Car5b Ccl24 Cd163 Cd1d1 Cd34 Cdo1 Ces1 Ces3 Chpt1 Cidec Cited1 Clec3b Clstn3 Cntnap2 Cog4 Cog8 Cox8b Cpeb1 Cspg4 Cxcl12 Cxcl15 Cyb5 Cygb Cyp2e1 Cyp4b1 Dbp Dcn Dc…
188	V$VMAF_01: v-Maf	212	212	125	9938	5896	-2.72	0.0	0.69	0.0	2410001H17Rik 5730439E10Rik AI325464 Aacs Acad10 Aco1 Adck4 Adn Akr7a5 Aldh4a1 Aldh6a1 Amy1 Ankrd5 Arfl4 Arg2 Arl4 Armc6 Art3 Aspa Atoh8 BC003479 BC024806 BC051244 BC054059 Bckdhb Bcl2l10 Blcap Bmp6 Bscl2 Bteb1 Car11 Car3 Car4 Ccl24 Cd163 Chpt1 Chst1 Cntnap2 Cog8 Cox8b Cpeb1 Crat Crtac1 Cspg4 Cxcl12 Cyb5 Cyp27a1 Cyp4b1 D7Rp2e Dcn Dct Dmrt2 Dnajc4 Dolpp1 Dp1l1 Ebf2 Efemp1 Ehd2 Eif4ebp1 Emcn Enpep …
189	V$VMYB_02: v-Myb	59	59	278	2549	13285	-2.73	0.0	1.33	0.01	1600020H07Rik 1810057E01Rik 4933424N09Rik Aldh6a1 Arg2 Arl4 Armc6 BC051244 Bmp6 Cd1d1 Clstn3 Crat Ctns Cxcl15 Cygb Cyp2e1 D8Ertd594e Dnajc4 Dolpp1 Gdf10 Glul Gprc5b Gpx3 Gsc Gstk1 Gstm2 Hdc Hdgfrp2 Ifitm1 Igfbp6 Indo Mapre2 Mat2a Mcpt5 Mfn2 Nkd1 Pcx Penk1 Pex13 Pex16 Pgrmc2 Phlda3 Phyh Pomt1 Prkcm Qk Sdpr Serf2 Sgce Smarcd2 Smpd3 Sncg Sox17 Stc2 Sycp3 Syvn1 Tbl2 Tm7sf2 Tmed3
190	V$AREB6_03: AREB6 (Atp1a1 regulatory element binding factor 6)	47	47	290	2454	13380	-2.74	0.0	0.22	0.0	2410170E21Rik Arg2 Aspa Auh BC054059 Bcl2l10 Car3 Cdo1 Ces3 Clstn3 Cyb5 Cyp2e1 Dct Dnajc4 Dp1l1 Epim Fbln5 Fmo1 Foxa1 Gpt1 Gstm2 Heph Hibch Hk2 Hlf Ifitm1 Kcnh2 Lass4 Ltc4s Mfng Mlycd Mst1r Pcsk4 Pnpla2 Ppp2r2d S3-12 Sdpr Slc22a3 Slc25a10 Slc27a1 Smoc1 Smpd3 Speer4f Syt12 Syvn1 Tgm3 Tm4sf13
191	V$GFI1_01: growth factor independence 1	96	96	241	4622	11212	-2.74	0.0	0.46	0.0	1110038M16Rik 1600020H07Rik AV071179 Adcy4 Adh1 Ankrd5 Aoc3 Aox1 Art3 BC051244 BC054059 Bscl2 Ces1 Chpt1 Clstn3 Crtac1 Cspg4 Cygb Cyp4b1 Dct Dmrt2 Dnajc4 Dnajd1 Epor Fabp4 Fbln5 Fbxo21 Fh1 Figf Fmo1 Fxyd1 G6pc3 Galntl1 Gata6 Ghr Glul Gpr109b Gpr155 Gprc5b Grb10 Gstm2 Heph Hlf Hoxc6 Hoxc9 Ifi27 Immp2l Kcnh2 Lpl Ltbp4 Mcpt4 Mcpt5 Mlycd Mpdz Mrg1 Mrpl33 Net1 Nit1 Nmnat3 Ophn1 Pclo Pcx Pde8a Per2 Pex…
192	V$ARNT_02: AhR nuclear translocator homodimers	7	7	330	558	15276	-2.75	0.0	0.05	0.0	Acox1 Aldh6a1 Cog8 Cyp27a1 Pgrmc2 Qk Zfhx1a
193	V$ATF4_Q2: activating transcription factor 4	78	78	259	3839	11995	-2.75	0.0	0.36	0.0	1810057E01Rik 2410170E21Rik AV071179 Acad10 Adcy4 Alas1 Aldh6a1 Arfl4 Arg2 Arl4 Art3 Atoh8 BC003479 BC024806 Bcl2l10 Cdo1 Chchd6 Cidec Clstn3 Clybl Dct Dgat2 Dp1l1 Ephx2 Epor Fabp4 Flt1 Fmo1 Foxa1 Fxyd1 Fzd4 Gpr109b Gpx3 Gstz1 Hagh Hebp1 Hk2 Hlf Ifitm1 Immp2l Mfn2 Mlycd Mpdz Mrpl49 Mrpl55 Nit1 Nkiras1 Ophn1 Opn3 Pck1 Pde8a Penk1 Pex13 Pnpla2 Ppp2r2d Procr Ramp2 Rasd1 Rhbdl1 Sdpr Sec14l4 Selenbp1 …
194	V$CDPCR3HD_01: cut-like homeodomain protein	107	107	230	5036	10798	-2.75	0.0	0.64	0.0	1110038M16Rik 1600020H07Rik 1810057E01Rik 2410001H17Rik 2810484M10Rik 5730439E10Rik AI325464 Adh1 Akr7a5 Alas1 Aox1 Aspa BC024806 BC054059 Bcl2l10 Car3 Car4 Ccl24 Cd1d1 Cdo1 Ces1 Clstn3 Clybl Cox8b Cpt2 Ctns Cxcl12 Cyp27a1 Cyp2e1 Cyp4b1 D7Rp2e Dcn Dct Dmrt2 Dnajc4 Dp1l1 Efemp1 Eif4e3 Emcn Enpep Epim Figf Fmo1 Fzd4 Gata6 Glul Gpr109b Gprc5b Gpt2 Gstm2 Gys1 Hagh Heph Hibch Hk2 Hnmt Hsd11b1 Immp2l I…
195	V$ZTA_Q2	106	106	231	5007	10827	-2.75	0.0	0.6	0.0	5730439E10Rik AV071179 Aco1 Acox1 Adcy4 Adn Alas1 Aldh4a1 Ankrd5 Aoc3 Aox1 Aqp7 Arfl4 Arg2 Armc6 Art3 BC051244 BC054059 Blcap Bscl2 Bteb1 C1r Car5b Cd1d1 Cd34 Cdo1 Ces3 Chst1 Cidec Cox8b Cxcl15 Cyb5 Cygb Cyp2e1 D7Rp2e Dgat2 Dnajc4 Ehd2 Enpep Ephx2 Epim Fabp4 Fh1 Figf Fmo1 Fndc1 Fxyd4 Gdf10 Gpr155 Gpt1 Gpx3 Gsn Gstm1 Gys2 Hagh Hdgfrp2 Hebp1 Ifitm1 Igfbp6 Immp2l LOC330189 Lgals12 Lipe Lrpap1 Map3k6…
196	V$RORA1_01: RAR-related orphan receptor alpha1	36	36	301	1942	13892	-2.77	0.0	0.18	0.0	2410170E21Rik Adck4 Ankrd5 Aqp7 Arl4 BC003479 BC054059 Car3 Chchd6 Cited1 Cspg4 Cyp27a1 Dbp Dct Emcn Fabp4 Fh1 Gata6 Gys2 Map3k6 Mat2a Mcpt4 Nudt13 Pde8a Per2 Procr Rdh9 Ropn1l Sfrp4 Tcf15 Tgm3 Timp3 Tm7sf2 Txnl6 Vill Xpnpep2
197	V$NFKAPPAB50_01: NF-kappaB (p50)	19	19	318	677	15157	-2.79	0.0	1.97	0.3	1600020H07Rik Auh Ghr Gsc Gsn Itga7 Kcnh2 Mfng Mpdz Pfdn5 Pnpla2 Ppp2r5a Prkcm Ramp2 Slc1a5 Slc24a3 Smoc1 Tcf15 Xpnpep2
198	V$ETS2_B: c-Ets-2 binding sites	92	92	245	4355	11479	-2.79	0.0	0.59	0.0	Adcy4 Adh1 Adn Amy1 Ankrd5 Aoc3 Aox1 Art3 Aspa Atoh8 BC024806 BC054059 Blcap Bteb1 Ccl24 Cd34 Chchd6 Clec3b Cog4 Cog8 Cox8b Cpeb1 Cspg4 Cygb Cyp2e1 Cyp4b1 Dcn Dolpp1 Ehd2 Eif4e3 Emcn Enpep Ephx2 Epor Fbxo21 Fh1 Figf Flt1 Fmo5 Fthfd Fxyd4 Gpt1 Gstm2 Gstm3 Gys1 Hsd11b1 Hsd3b7 Igfbp6 LOC330189 Lrpap1 Mapre2 Mcpt5 Mlycd Ndufb3 Nnmt Nudt13 Orm1 Pde8a Pfdn5 Pgm2 Phldb1 Phyh Pnpla2 Pon1 Pon3 Ptprr Rarre…
199	V$PADS_C: Retroviral Poly A downstream element	89	89	248	4114	11720	-2.79	0.0	0.8	0.0	1810057E01Rik Aacs Acad10 Aco1 Aldh4a1 Amy1 Aox1 Aqp7 Arg2 Auh Bscl2 Car5b Ces1 Chchd6 Chpt1 Clec3b Clybl Cnnm2 Ctns Cyb5 Cygb D7Rp2e D8Ertd594e Dcn Dct Dolpp1 Ebf2 Emcn Epim Fndc1 Fxyd4 G6pc3 Gadd45g Galntl1 Gpx3 Gsn Gstk1 Gstm1 Gstm2 Gstm3 Hagh Hk2 Hoxc9 Hsd11b1 Hsd17b4 Ifitm1 Igfbp6 Indo Lass4 Lpl Ltbp4 Map3k6 Mst1r Nid1 Nmnat3 Nudt13 Ophn1 Orm2 Pde8a Pfkfb1 Pgm2 Ptprr Pvt1 Pxmp2 Rbp4 Robo4 Rx…
200	V$E2F_Q6_01	44	44	293	1851	13983	-2.79	0.0	1.42	0.03	Adcy4 Armc6 Car5b Clybl Cog4 Crat Ctns Cxcl12 Dmrt2 Fh1 Flt1 Gata6 Gstz1 Lims2 Lpl Mat2a Mrg1 Nit1 Nkd1 Nrg4 Orm1 Orm2 Pclo Pgrmc2 Pmp22 Prkcm Pxmp2 Rbp4 Rbpms2 Rhbdl1 Sgce Six1 Slc1a5 Slc22a4 Slc5a5 Slc6a4 Sox17 Syvn1 Tbl2 Tgm3 Timp3 Tmem15 Wbscr14 Zadh2
201	V$PEBP_Q6	88	88	249	4087	11747	-2.8	0.0	0.75	0.0	1600020H07Rik 2410001H17Rik 4933424N09Rik Acox1 Adcy4 Adn Arg2 BC024806 Bcl2l10 Blcap Ces1 Cidec Cited1 Cpeb1 Cspg4 Ctns Cxcl15 Cygb Cyp4b1 D8Ertd594e Dnajd1 Efemp1 Fabp4 Fdft1 Fh1 Figf Fndc1 Fthfd Fxyd4 Gpr109b Gprc5b Gpt1 Gpx3 Gstk1 Gstm1 Gstm2 Gstm3 Gstz1 Gys2 Hdgfrp2 Hk2 Hoxc6 Hoxc9 Hsd11b1 Immp2l Indo Lgals1 Lims2 Lipe Ltc4s Mapre2 Mcpt4 Mcpt5 Mcpt6 Mlycd Mrpl33 Mst1r Nit1 Nkd1 Pck1 Pcx Pde8…
202	V$AML_Q6	71	71	266	3479	12355	-2.81	0.0	0.39	0.0	1600020H07Rik 2410001H17Rik 4933424N09Rik Adn Aox1 Arg2 BC024806 Bcl2l10 Car3 Ces1 Cidec Cited1 Cox8b Ctns Cygb Cyp2e1 D8Ertd594e Dnajd1 Efemp1 Fdft1 Fh1 Figf Fndc1 Fthfd Fxyd4 G6pc3 Gpr109b Gpx3 Gsn Gstk1 Gstm1 Gstm2 Gstm3 Gstz1 Hdgfrp2 Hk2 Hoxc6 Hoxc9 Hsd11b1 Immp2l Indo Lipe Mapre2 Mcpt5 Mcpt6 Mlycd Mst1r Nit1 Penk1 Pex13 Pfkfb1 Pim3 Prkcm Pte2b Pvt1 Pxmp2 Ropn1l S3-12 Serpina3m Sitpec Slc1a5 …
203	V$PAX9_B: zebrafish Pax-9 binding sites	78	78	259	3582	12252	-2.83	0.0	0.84	0.0	4933424N09Rik 5730439E10Rik Acad10 Adcy4 Alas1 Auh Bmp6 Bscl2 Car11 Car5b Chchd6 Chpt1 Crat Crtac1 Cspg4 Cxcl12 Cyb5 Cygb Cyp27a1 Dbi Dgat2 Dnajd1 Fabp4 Fbln5 Fbxo21 Fmo5 Fzd4 Gpr155 Gprc5b Gsc Hagh Hdgfrp2 Hebp1 Hlf Hnmt Lims2 Lpin1 Lpl Ltc4s Mat2a Mlycd Mrpl55 Net1 Nit1 Nkd1 Nkiras1 Nmnat3 Pclo Penk1 Pgrmc2 Phlda3 Pmp22 Procr Pte2b Ptger3 Pxmp2 Pygl Ramp2 Rxrg S3-12 Selenbp1 Sh3tc1 Slc1a5 Slc22…
204	V$OCT1_01: octamer factor 1	14	14	323	463	15371	-2.84	0.0	2.07	0.3	Bteb1 C1r Ces1 Hebp1 Lpl Msra Per2 Pfkfb1 Rras Sh3glb2 Slc12a2 Sucnr1 Tm4sf13 Wbscr14
205	V$GCM_Q2	77	77	260	3607	12227	-2.86	0.0	0.67	0.0	2410170E21Rik 2810484M10Rik 5730439E10Rik Adck4 Adn Ankrd5 Aqp7 Armc6 Atoh8 BC054059 Bcl2l10 Cnnm2 Cpt2 Dbp Dmrt2 Dnajc4 Dp1l1 Efemp1 Ephx2 Epim Fabp4 Fmo5 Fxyd4 Ghr Gpr155 Gpt1 Gpt2 Gsta3 Gstm2 Hagh Hdc Ifi27 Lgals12 Lims2 Lpin1 Map3k6 Mat2a Mfng Mrpl33 Mst1r Pcsk4 Pfkfb3 Pgm2 Pla2g1br Pmp22 Por Ptger3 Pxmp2 Rhbdl1 Robo4 Sec14l4 Serpina3n Sfrp4 Slc1a5 Slc22a3 Slc22a4 Slc24a3 Slc27a1 Slc5a6 Smoc1…
206	V$POU3F2_02	5	5	332	105	15729	-2.86	0.0	2.52	0.56	1810057E01Rik Mfng Nudt13 Rras Wbscr14
207	V$CMYB_01: c-Myb	71	71	266	3246	12588	-2.86	0.0	0.87	0.0	1110038M16Rik 2410001H17Rik 4933424N09Rik 5730439E10Rik Adcy4 Aldh6a1 Aqp7 Atoh8 Bscl2 Car4 Cd1d1 Cdo1 Crat Crtac1 Ctns Cyp2e1 Cyp4b1 D8Ertd594e Dbi Dmrt2 Efemp1 Fbln5 Flt1 G6pc3 Gata6 Gsn Gsta3 Gys1 Hagh Hoxc9 Hsd17b4 Kcnh2 Lass4 Lims2 Lipe Mat2a Mst1r Mup5 Net1 Nkd1 Nnmt Opn3 Penk1 Pex16 Pfkfb3 Pgrmc2 Pim3 Pla2g1br Pomt1 Pon3 Ppp1r14a Ppp1r1a Ppp2r2d Pxmp2 Ramp2 Rarres2 Ropn1l Rxrg Selenbp1 Sgc…
208	V$SF1_Q6	48	48	289	2437	13397	-2.88	0.0	0.3	0.0	1810057E01Rik 2410170E21Rik Acad10 Acox1 Alas1 Aqp7 Arl4 C1r Chchd6 Cspg4 Dp1l1 Fh1 Fthfd Fzd4 Gstm1 Gstm3 Hagh Hdc Hk2 Hoxa7 Hoxc6 Hsd11b1 Map3k6 Mat2a Mcpt4 Nmnat3 Nudt13 Pcsk4 Pcx Pfkfb1 Pla2g1br Pnpla2 Pon3 Psen2 Rab40b Rbpms2 Semcap2 Serf2 Slc27a1 Sult1a1 Sycp3 Tcf15 Timp3 Tmem24 Tmem43 Twist2 Txnl6 Xpnpep2
209	V$DEAF1_01	67	67	270	3070	12764	-2.88	0.0	0.84	0.0	1600020H07Rik 2410170E21Rik Aacs Acad10 Aco1 Adck4 Aldh6a1 Armc6 Bckdhb Bteb1 Car11 Ccl24 Cd1d1 Chpt1 Cidec Cog4 Cog8 Cpt2 Crtac1 D7Rp2e D8Ertd594e Dgat2 Ephx2 Fdft1 Fh1 Figf Flt1 Gprc5b Gsc Gys1 Hoxc9 Kcnh2 Lgals1 Mat2a Mcpt5 Mpdz Mrg1 Ndufb3 Nkd1 Ophn1 Per2 Phldb1 Pim3 Pmp22 Pomt1 Prkcm Ptger3 Ptprr Pxmp2 Rasd1 Rbpms2 Serf2 Six1 Slc12a2 Slc22a4 Slc25a10 Slc5a5 Smpd3 Sorbs1 Sox17 Syt12 Tbl2 Tipa…
210	V$NFE2_01: NF-E2 p45	44	44	293	2254	13580	-2.88	0.0	0.28	0.0	1810057E01Rik 2410001H17Rik 2810484M10Rik 5730439E10Rik Aox1 Arfl4 BC051244 Blcap Car5b Chst1 Dcn Dnajc4 Enpep Fabp4 Figf Foxa1 Fthfd Fxyd1 Fxyd4 Gys1 Gys2 Lpin1 Mfng Mpdz Mrpl33 Mup5 Nit1 Orm1 Orm2 Pgrmc2 Pmp22 Procr Psen2 Pte2b Pygl Rdh9 Robo4 Sfrp4 Slc22a4 Slc7a10 Sorbs1 Sucnr1 Timp3 Zfhx1a
211	V$ACAAT_B: Avian C-type CCAAT box	28	28	309	1112	14722	-2.88	0.0	1.57	0.08	Alas1 Cyp4b1 Dmrt2 Epim Galntl1 Grb10 Gys1 Gys2 Hagh Hdgfrp2 LOC330189 Ltbp4 Mcpt6 Ndufb3 Nkiras1 Per2 Pfdn5 Pfkfb1 Pgm2 S3-12 Sdpr Speer4f Sucnr1 Syvn1 Tmeff2 Tst Vnn3 Xpnpep2
212	V$TANTIGEN_B: Major T-antigen binding sites	33	33	304	1763	14071	-2.89	0.0	0.22	0.0	AI325464 Aacs Adn Ankrd5 Aoc3 Arfl4 Armc6 BC003479 Bckdhb Cidec Cog8 Dnajd1 Ephx2 Fbxo21 Fxyd4 G6pc3 Glul Hdgfrp2 LOC330189 Map3k6 Nid1 Nit1 Nudt13 Ophn1 Phyh Procr Robo4 Sitpec Slc1a5 Slc43a3 Txnl6 Vill Xpnpep2
213	V$RREB1_01: Ras-responsive element binding protein 1	32	32	305	1313	14521	-2.91	0.0	1.43	0.03	Aqp7 Auh Chchd6 Clstn3 Cpt2 Cxcl15 Cyb5 D8Ertd594e Dbi Emcn Flt1 Gadd45g Gpt2 Gsc Gstm2 Hebp1 Hibch Lpin1 Lrpap1 Nkd1 Pon1 Qk Ramp2 Rarres2 Rasd1 Rras Sh3glb2 Slc24a3 Smarcd2 Smoc1 Tiparp Tm4sf17
214	V$SRF_C: serum response factor	15	15	322	518	15316	-2.92	0.0	1.91	0.3	Aco1 Amy1 Aoc3 Aqp7 Aspa BC054059 Ccl24 Hsd11b1 Indo Ndufb3 Rarres2 Rbp4 Sh3tc1 Tagln Timp3
215	V$MYC_Q2	62	62	275	2958	12876	-2.93	0.0	0.55	0.0	2410170E21Rik Adck4 Adh1 Aqp7 Art3 Atoh8 BC024806 Bmp6 Bscl2 Bteb1 Chst1 Cog8 Crat Dbi Dct Dgat2 Epor G6pc3 Gadd45g Gata6 Gstm2 Hebp1 Hoxa7 Hsd17b4 Hsd3b7 Lgals12 Ly6d Mapre2 Mfn2 Mpdz Nit1 Pfkfb3 Phlda3 Phldb1 Pim3 Pla2g1br Pomt1 Pon1 Ppp1r14a Psen2 Pte2b Pxmp2 Qk Ramp2 Rdh9 Rhbdl1 Sh3tc1 Slc22a4 Slc25a10 Slc35b4 Sult1a1 Sycp3 Tbl2 Tcf15 Tgm3 Tmeff2 Tmem15 Tmem24 Tmem43 Tst Vegfb Zfhx1a
216	V$HNF6_Q6	30	30	307	1614	14220	-2.94	0.0	0.22	0.0	AV071179 Adcy4 Bckdhb Ccl24 Cntnap2 Cyb5 Dnajc4 Fh1 Figf Fmo5 Fxyd4 Gstm2 Lgals1 Mcpt4 Msra Nit1 Nmnat3 Ophn1 Pck1 Pclo Penk1 Pfdn5 Rxrg Sfrp4 Sh3glb2 Six1 Speer4f Thrsp Tm4sf13 Tmed3
217	V$STAT5A_02	51	51	286	2521	13313	-2.94	0.0	0.39	0.0	Amy1 Arg2 Armc6 Atoh8 BC003479 BC051244 Bteb1 C1r Car3 Car4 Cdo1 Ces1 Cog8 Ctns Dbp Dnajc4 Eif4ebp1 Fmo5 Glul Gpt2 Gstz1 Hk2 Hoxa7 Hoxc6 Hsd3b7 Ifitm1 LOC330189 Lgals12 Mcpt4 Mfn2 Mpdz Msra Mst1r Mup5 Nid1 Nkd1 Phyh Pnpla2 Qk Ramp2 Rhbdl1 Serpina3c Serpina3n Slc35b4 Sox18 Stc2 Tgm3 Timp3 Tm4sf7 Tmem24 Txnl6
218	V$HIF1_Q5: hypoxia-inducible factor 1	35	35	302	1833	14001	-2.94	0.0	0.26	0.0	2410001H17Rik 2410170E21Rik Art3 Bteb1 Cog8 Cox8b Ctns Dbp Dgat2 Dp1l1 Eif4e3 Fh1 Fthfd Gata6 Gpr109b Gstk1 Gstz1 Gys1 Heph Lpin1 Mrpl49 Net1 Phlda3 Phldb1 Pla2g1br Ppp1r14a Prkcm Rasd1 Rbpms2 Rhbdl1 Sec14l4 Slc7a10 Tbl2 Tcf15 Vnn3
219	V$FOXO1_02: fork head box O1	16	16	321	967	14867	-2.96	0.0	0.13	0.0	BC051244 Ces1 Epim Foxa1 Gpt2 Hdgfrp2 Lgals12 Lipe Ophn1 Ppp1r14a Ppp2r5a Ptger3 Pygl Sfrp4 Smpd3 Tmem24
220	V$STAF_02: Se-Cys tRNA gene transcription activating factor	58	58	279	2695	13139	-2.96	0.0	0.72	0.0	1810057E01Rik 2410170E21Rik 5730439E10Rik AV071179 Aco1 Adh1 Adn Aldh6a1 Aspa Cited1 Cnnm2 Cpeb1 Crtac1 Cyp4b1 Dbi Dp1l1 Fh1 Fmo5 Gadd45g Galntl1 Hagh Hdgfrp2 Hebp1 Hoxc6 Hsd17b4 Lims2 Mcpt6 Mrpl33 Nkd1 Pck1 Pclo Pcsk4 Penk1 Pgrmc2 Phlda3 Phldb1 Ppp2r5a Psen2 Rab40b Rarres2 Rdh9 Sec14l4 Sgce Slc35b4 Slc5a6 Slc7a10 Smpd3 Stc2 Sult1a1 Syt12 Syvn1 Timp4 Tm4sf17 Tm4sf7 Tmod2 Vill Wbscr14 Xpnpep2
221	V$ARP1_01: apolipoprotein AI regulatory protein 1	32	32	305	1684	14150	-2.99	0.0	0.26	0.0	Atoh8 Bteb1 Car4 Cd163 Ces1 Chchd6 Chpt1 Cidec Clec3b Cpeb1 Ctns Cygb Dbp Dmrt2 Dolpp1 Epim Fxyd4 Gdf10 Gpt1 Ltbp4 Map3k6 Phyh Pnpla2 Ramp2 Rhbdl1 Sec14l4 Sh3glb2 Speer4f Sult1a1 Tcf15 Tm4sf13 Tm7sf2
222	V$E47_02: E47	50	50	287	2285	13549	-3.01	0.0	0.82	0.0	2810484M10Rik 5730439E10Rik Adn Aldh4a1 Aqp7 Arl4 BC054059 Bscl2 Car3 Cd1d1 Clstn3 Cyb5 D7Rp2e Dct Dnajc4 Fmo5 Galntl1 Gpt1 Gpx3 Gsn Gstm2 Gys2 Hsd11b1 Kcnh2 Lipe Lrpap1 Mfn2 Mst1r Ophn1 Pclo Pde8a Pfkfb3 Ppp2r2d Ptprr Rbpms2 Rdh9 Robo4 S3-12 Sdpr Semcap2 Slc12a2 Slc24a3 Smoc1 Sncg Stc2 Sult1a1 Thrsp Tm4sf13 Tm4sf7 Tst
223	V$ZID_01: zinc finger with interaction domain	50	50	287	2336	13498	-3.02	0.0	0.68	0.0	2410170E21Rik 5730439E10Rik Adh1 Akr7a5 Alas1 Aldh4a1 Car4 Clybl Crtac1 Cspg4 Cyp27a1 Ehd2 Enpep Epor Fmo5 Fthfd Fxyd1 Fzd4 Gdf10 Gsn Hdc Itga7 Lipe Map3k6 Ndufb3 Net1 Nit1 Pcx Pex16 Pgrmc2 Phlda3 Pmp22 Ppp1r1a Prkcm Pte2b Rhbdl1 Serpina3m Slc12a2 Slc1a5 Slc22a3 Slc22a4 Slc35b4 Slc6a4 Speer4f Syvn1 Tcf15 Timp4 Tst Vegfb Zfhx1a
224	V$EVI1_05: ectopic viral integration site 1 encoded factor	17	17	320	999	14835	-3.03	0.0	0.15	0.0	Adcy4 Alas1 Ccl24 Cxcl15 Cyp2e1 Eif4e3 Emcn Enpep Gadd45g Gstz1 Heph Lims2 Lipe Mfng Ppp2r2d Rarres2 Wbscr14
225	V$FREAC2_01: Fork head RElated ACtivator-2	17	17	320	1000	14834	-3.03	0.0	0.15	0.0	BC051244 Ces1 Cog4 Epim Gpt2 Hdgfrp2 Hebp1 Ifitm1 Lipe Mmd Ophn1 Ppp2r5a Ptger3 Pygl Rbp4 Sfrp4 Tmem24
226	V$ATF_01: activating transcription factor	31	31	306	1621	14213	-3.03	0.0	0.28	0.0	Acad10 Aldh6a1 Arfl4 Arg2 BC003479 BC024806 BC051244 Clstn3 Dgat2 Fdft1 Fh1 Flt1 Foxa1 Gys1 Hagh Hk2 Hlf Lass4 Mapre2 Mfn2 Mrpl49 Nkiras1 Pck1 Pex13 Pon3 Ppp2r2d Pvt1 Sfrp4 Slc35b4 Sult1a1 Syvn1
227	V$TFIIA_Q6	306	306	31	14224	1610	-3.06	0.0	1.15	0.0	1110038M16Rik 1600020H07Rik 1810057E01Rik 2410001H17Rik 2410170E21Rik 2810484M10Rik 4933424N09Rik 5730439E10Rik AI325464 AV071179 Aacs Acad10 Acox1 Adcy4 Adh1 Akr7a5 Aldh4a1 Aldh6a1 Amy1 Ankrd5 Aoc3 Aox1 Aqp7 Arfl4 Arg2 Armc6 Art3 Aspa Atoh8 Auh BC003479 BC024806 BC051244 BC054059 Bcl2l10 Blcap Bmp6 Bscl2 Bteb1 C1r Car11 Car3 Car4 Car5b Ccl24 Cd163 Cd1d1 Cd34 Cdo1 Ces1 Ces3 Chchd6 Chpt1 Chst1 Cid…
228	V$TAL1BETAITF2_01: Tal-1beta:ITF-2 heterodimer	19	19	318	1082	14752	-3.06	0.0	0.18	0.0	AV071179 Aoc3 Arfl4 Arg2 Bckdhb Cd34 Cidec Fndc1 Gsn Gstm2 Gstz1 Lims2 Mlycd Msra Phldb1 Pte2b Serpina3n Smarcd2 Tcf15
229	V$CREB_02: cAMP-responsive element binding protein	33	33	304	1689	14145	-3.07	0.0	0.33	0.0	1810057E01Rik Acad10 Arg2 Arl4 Atoh8 BC003479 BC024806 Clstn3 Fdft1 Galntl1 Gsc Gstk1 Gstz1 Gys1 Hebp1 Itga7 Mcpt6 Mfn2 Mmd Mrpl55 Per2 Pfkfb3 Pim3 Pon3 Ppp2r2d Pvt1 Rbpms2 Rhbdl1 Rxrg Slc22a3 Slc35b4 Tm4sf13 Tmem24
230	V$OCT1_05: octamer-binding factor 1	19	19	318	1078	14756	-3.08	0.0	0.19	0.0	1600020H07Rik Armc6 Bteb1 C1r D8Ertd594e Figf Hebp1 Lpl Msra Per2 Pfkfb1 Rras Serpina3c Sh3glb2 Smpd3 Stc2 Sucnr1 Sycp3 Tm4sf13
231	V$NFKB_Q6: NF-kappaB	41	41	296	1989	13845	-3.08	0.0	0.49	0.0	AV071179 Acox1 Alas1 Aldh6a1 Amy1 Armc6 Cpt2 Cyb5 Dcn Dnajc4 Fmo1 Fmo5 Gprc5b Gsta3 Gstk1 Hsd3b7 Indo Lrpap1 Mapre2 Mat2a Mcpt5 Opn3 Penk1 Pex13 Phldb1 Pla2g1br Ppp1r1a Prkcm Procr Ptprr Rab40b Rasd1 Serpina3m Slc22a4 Slc25a10 Slc6a4 Slc7a10 Smoc1 Smpd3 Sorbs1 Timp3
232	V$PR_01: high affinity binding sites for progesterone receptor	9	9	328	274	15560	-3.08	0.0	1.98	0.3	Ankrd5 Blcap Ces3 Cited1 Gstz1 Hsd17b4 Sdpr Sult1a1 Ywhab
233	V$E2_Q6: papilloma virus regulator E2	33	33	304	1428	14406	-3.09	0.0	1.08	0.0	Adcy4 Arg2 Art3 Bckdhb Clybl Cog4 Cyp27a1 Dnajd1 Ehd2 Gdf10 Gpt2 Gys1 Hibch Hsd3b7 Mapre2 Mfn2 Mfng Nit1 Ophn1 Per2 Por Prkcm Rbp4 Rras Rxrg Slc25a10 Slc35b4 Tbl2 Tgm3 Tm4sf17 Tmem43 Tst id3
234	V$MIF1_01: MIBP-1 / RFX1 complex	7	7	330	191	15643	-3.09	0.0	2.11	0.3	Car3 Ifitm1 Net1 Orm1 Orm2 Ppp1r14a Slc22a3
235	V$USF_01: upstream stimulating factor	37	37	300	1659	14175	-3.11	0.0	0.89	0.0	Acox1 Adh1 Aldh6a1 Art3 Atoh8 Bmp6 Bscl2 Cyp27a1 Dbi Epor G6pc3 Gadd45g Gstm2 Hoxa7 Ly6d Mapre2 Mpdz Nit1 Pgrmc2 Phldb1 Pomt1 Pon1 Ppp1r14a Psen2 Pte2b Qk Ramp2 Rhbdl1 Slc25a10 Slc35b4 Sycp3 Tbl2 Tmeff2 Tmem15 Tmem43 Tst Zfhx1a
236	V$STAF_01: Se-Cys tRNA gene transcription activating factor	3	3	334	308	15526	-3.11	0.0	0.04	0.0	Ppp2r5a Slc5a6 Timp4
237	V$XBP1_01: X-box-binding protein 1	27	27	310	1415	14419	-3.12	0.0	0.29	0.0	1600020H07Rik 5730439E10Rik Acox1 Adh1 Aldh4a1 Arl4 BC051244 Clstn3 Cyp2e1 Dbi Enpep Fdft1 Fh1 G6pc3 Glul Gys1 Hk2 Lims2 Mapre2 Mfn2 Nkiras1 Phldb1 Pon3 Ptger3 Slc35b4 Sult1a1 Tm4sf13
238	V$TAL1ALPHAE47_01: Tal-1alpha:E47 heterodimer	24	24	313	1285	14549	-3.12	0.0	0.26	0.0	AV071179 Adn Aoc3 Arfl4 Arg2 Bckdhb Cd34 Cidec Fndc1 Gsn Gstm2 Gstz1 Mlycd Msra Nnmt Pcx Phldb1 Psen2 Pte2b Serpina3n Smarcd2 Tcf15 Thrsp Tmem15
239	V$YY1_02: Yin and Yang 1	33	33	304	1658	14176	-3.13	0.0	0.38	0.0	Adck4 Armc6 Auh Bscl2 Bteb1 Chchd6 Chst1 Cnnm2 Cog4 Cpeb1 Crat Cyb5 Dolpp1 Ebf2 Fbxo21 Gpr155 Lipe Ltbp4 Mat2a Mrpl49 Nit1 Pon3 Prkcm S3-12 Sec14l4 Sh3glb2 Slc25a10 Sycp3 Tgm3 Tmem15 Twist2 Vegfb Zadh2
240	V$ATF1_Q6	24	24	313	986	14848	-3.13	0.0	1.27	0.01	1600020H07Rik 1810057E01Rik Acox1 Arg2 Arl4 Bteb1 Chpt1 Clstn3 Cog8 D8Ertd594e Fh1 Flt1 Hlf Mrpl49 Pck1 Ppp2r2d Procr Sdpr Spt2 Sult1a1 Syt12 Tmem24 Tmod2 id3
241	V$MAF_Q6	13	13	324	455	15379	-3.13	0.0	1.71	0.17	Ces3 Fabp4 Glul Lims2 Ltc4s Pck1 Phyh Pon3 Psen2 Ptprr Slc43a3 Sncg Sult1a1
242	V$LEF1_Q6	308	308	29	14582	1252	-3.16	0.0	0.33	0.0	1110038M16Rik 1600020H07Rik 1810057E01Rik 2410001H17Rik 2410170E21Rik 2810484M10Rik 4933424N09Rik 5730439E10Rik AI325464 AV071179 Aacs Acad10 Acox1 Adck4 Adcy4 Adh1 Adn Akr7a5 Alas1 Aldh4a1 Aldh6a1 Amy1 Ankrd5 Aoc3 Aox1 Arfl4 Arg2 Art3 Aspa Atoh8 Auh BC003479 BC051244 BC054059 Bckdhb Bcl2l10 Blcap Bmp6 Bscl2 Bteb1 C1r Car11 Car3 Car4 Car5b Ccl24 Cd163 Cd1d1 Cdo1 Ces1 Ces3 Chchd6 Chpt1 Chst1 Cidec…
243	V$ATF3_Q6: activating transcription factor 3	36	36	301	1660	14174	-3.16	0.0	0.73	0.0	AV071179 Acad10 Aqp7 Arfl4 Arg2 BC003479 Bscl2 Bteb1 Clstn3 D8Ertd594e Ehd2 Epor Flt1 Fxyd4 Galntl1 Gprc5b Hagh Hlf Itga7 Mlycd Mpdz Mrpl49 Mup5 Nmnat3 Pex13 Phldb1 Ppp2r2d Procr Ptger3 Rarres2 Sfrp4 Sorbs1 Speer4f Sult1a1 Syt12 Tagln
244	V$E2_01: papilloma virus regulator E2	21	21	316	844	14990	-3.16	0.0	1.33	0.01	Adcy4 Art3 Cog4 Cyp27a1 Ehd2 Gdf10 Hibch Hsd3b7 Mcpt5 Mfng Nit1 Per2 Por Prkcm Rbp4 Rras Slc35b4 Tbl2 Tm4sf17 Tst id3
245	V$TAXCREB_01: Tax/CREB complex	12	12	325	415	15419	-3.16	0.0	1.7	0.17	Acad10 Aldh6a1 Atoh8 Crat Eif4ebp1 Mat2a Mpdz Per2 Pim3 Ppp2r2d Slc5a6 Tmem43
246	V$PAX5_01: B-cell-specific activating protein	33	33	304	1487	14347	-3.17	0.0	0.85	0.0	5730439E10Rik Aspa Ccl24 Cd34 Clstn3 Crtac1 Cspg4 Dbi Dnajc4 Dp1l1 Fmo5 Gdf10 Hagh Hoxc9 Mrpl49 Mrpl55 Mst1r Pcsk4 Pde8a Phlda3 Por Ptger3 Sgce Slc27a1 Syt12 Tagln Timp4 Tm4sf13 Tm4sf7 Tm7sf2 Tmem15 Tst Uqcr
247	V$CREB_Q2: cAMP-response element-binding protein	28	28	309	1430	14404	-3.17	0.0	0.35	0.0	1810057E01Rik Acad10 Alas1 Aldh6a1 Arfl4 Arg2 Arl4 Atoh8 BC024806 Clstn3 Fh1 Flt1 Fmo5 Hebp1 Hlf Mfn2 Mlycd Mrpl49 Nit1 Nkiras1 Pck1 Penk1 Pex13 Pim3 Rasd1 Sfrp4 Slc6a4 Sult1a1
248	V$ARNT_01: AhR nuclear translocator homodimers	24	24	313	1262	14572	-3.18	0.0	0.3	0.0	Adck4 Aldh6a1 Art3 Bmp6 Cog8 Crat Dbi Epor Hoxa7 Hsd17b4 Ly6d Mapre2 Mpdz Pomt1 Pon1 Rhbdl1 Sh3tc1 Slc25a10 Slc35b4 Sycp3 Tbl2 Tmeff2 Tmem15 Zfhx1a
249	V$IRF1_01: interferon regulatory factor 1	4	4	333	353	15481	-3.2	0.0	0.06	0.0	Acad10 Indo Mapre2 Twist2
250	V$MEF3_B: MEF-3	13	13	324	472	15362	-3.24	0.0	1.54	0.08	Chpt1 Ebf2 Fzd4 Gys2 Hoxa7 Mapre2 Net1 Nmnat3 Opn3 Orm2 Phyh Sgce Uqcr
251	V$SRF_Q4	28	28	309	1268	14566	-3.26	0.0	0.8	0.0	Amy1 Aqp7 Arfl4 Arl4 Aspa BC054059 Car4 Ehd2 Eif4ebp1 Gstm3 Hsd11b1 Indo Ndufb3 Pnpla2 Prkcm Ptger3 Rarres2 Rbp4 Rbpms2 Rdh9 Selenbp1 Sh3tc1 Slc1a5 Slc22a4 Sox18 Tagln Timp3 Tm4sf7
252	V$OCT1_Q6: octamer factor 1	309	309	28	14523	1311	-3.27	0.0	0.58	0.0	1110038M16Rik 1600020H07Rik 1810057E01Rik 2410001H17Rik 2410170E21Rik 2810484M10Rik 4933424N09Rik 5730439E10Rik AI325464 AV071179 Aacs Acad10 Adck4 Adcy4 Adh1 Adn Akr7a5 Alas1 Aldh4a1 Aldh6a1 Amy1 Ankrd5 Aoc3 Aox1 Aqp7 Arfl4 Arg2 Arl4 Armc6 Art3 Aspa Atoh8 Auh BC003479 BC051244 BC054059 Bckdhb Bcl2l10 Blcap Bmp6 Bscl2 Bteb1 C1r Car11 Car3 Car4 Car5b Ccl24 Cd163 Cd1d1 Cd34 Cdo1 Ces1 Ces3 Chchd6 Ch…
253	V$CREB_Q4: cAMP-response element binding protein	26	26	311	1282	14552	-3.28	0.0	0.46	0.0	1600020H07Rik 1810057E01Rik Acox1 Aldh6a1 Arfl4 Arg2 Arl4 BC003479 Bteb1 Clstn3 Fh1 Flt1 Foxa1 Gstz1 Hlf Mfn2 Mrpl49 Nkiras1 Opn3 Pck1 Pex13 Ppp2r2d Sdpr Slc35b4 Slc6a4 Sult1a1
254	V$PTF1BETA_Q6	27	27	310	1288	14546	-3.29	0.0	0.58	0.0	4933424N09Rik Arl4 Atoh8 Chst1 Cntnap2 Cox8b Ctns Dcn Dgat2 Eif4e3 Fxyd4 Gsta3 Hlf Igfbp6 Lpl Ltc4s Mpdz Procr Rbpms2 Serpina3c Slc35b4 Slc5a5 Smarcd2 Smoc1 Sucnr1 Timp4 Ywhab
255	V$E2F1DP1RB_01: Rb:E2F-1:DP-1 trimeric complex	21	21	316	886	14948	-3.29	0.0	1.08	0.0	Armc6 Cxcl12 Dmrt2 Fh1 Gata6 Gstm1 Lims2 Lpl Mapre2 Mat2a Nid1 Nrg4 Orm1 Orm2 Pxmp2 Rbp4 Ropn1l Sgce Slc5a5 Sorbs1 Sox17
256	V$E2F1DP2_01: E2F-1:DP-2 heterodimer	24	24	313	1077	14757	-3.32	0.0	0.82	0.0	Acad10 Adh1 Aldh6a1 Armc6 BC024806 Cyp4b1 Figf Gata6 Gprc5b Gstz1 Lims2 Lpl Mapre2 Nrg4 Pxmp2 Qk Rbpms2 Sgce Slc43a3 Slc5a5 Sox17 Sycp3 Syvn1 Tm4sf17
257	V$CREBP1_Q2: CRE-binding protein 1	19	19	318	1002	14832	-3.32	0.0	0.32	0.0	1600020H07Rik 1810057E01Rik Aldh6a1 Arfl4 Arg2 Arl4 BC003479 Clstn3 Flt1 Foxa1 Gys1 Hlf Mfn2 Mrpl49 Nkiras1 Pck1 Pex13 Ppp2r2d Sult1a1
258	V$MTF1_Q4	25	25	312	1150	14684	-3.32	0.0	0.72	0.0	AI325464 Bcl2l10 Bmp6 Ces1 Ces3 Cited1 Ctns Cyp2e1 D8Ertd594e Dmrt2 Ehd2 Eif4e3 Eif4ebp1 Fbln5 Fndc1 Gpr155 Gpt2 Gstk1 Hsd3b7 Mpdz Nkd1 Rbp4 Sitpec Slc22a4 Vegfb
259	V$BACH1_01: BTB and CNC homolog 1	2	2	335	236	15598	-3.33	0.0	0.04	0.0	Sucnr1 Sycp3
260	V$CDPCR3_01: cut-like homeodomain protein	11	11	326	394	15440	-3.35	0.0	1.49	0.05	Cdo1 Cyp4b1 Fmo1 Gpt1 Nkd1 Psen2 Rdh9 S3-12 Sh3tc1 Speer4f Wbscr14
261	V$OCT_C: Octamer binding site	23	23	314	1054	14780	-3.36	0.0	0.73	0.0	1810057E01Rik Armc6 Bteb1 C1r Ces1 D8Ertd594e Figf Gadd45g Hebp1 Lpl Msra Per2 Pfkfb1 Rras Serpina3c Sh3glb2 Slc12a2 Slc22a3 Smpd3 Stc2 Sucnr1 Sycp3 Tm4sf13
262	V$MAX_01: Max	11	11	326	656	15178	-3.37	0.0	0.19	0.0	Art3 Atoh8 Dbi Epor Gstm2 Pon1 Slc25a10 Slc35b4 Sycp3 Tmem15 Zfhx1a
263	V$SRF_Q6: serum response factor	22	22	315	1003	14831	-3.38	0.0	0.74	0.0	Amy1 Aqp7 Arl4 Aspa Car4 Eif4ebp1 Hsd11b1 Indo Ndufb3 Prkcm Ptger3 Pygl Rarres2 Rbp4 Rbpms2 Rdh9 Rras Rxrg Sh3tc1 Smoc1 Tagln Tm4sf7
264	V$GNCF_01: GCNF (germ cell nuclear factor)	4	4	333	91	15743	-3.39	0.0	1.99	0.3	2810484M10Rik Gpr155 Lgals12 Nmnat3
265	V$ICSBP_Q6	16	16	321	854	14980	-3.39	0.0	0.31	0.0	2810484M10Rik Amy1 Bmp6 Bteb1 Chpt1 Fxyd1 Gpr155 Indo Mup5 Nkd1 Pclo Ppp1r14a Pxmp2 Rasd1 Syvn1 Twist2
266	V$HOGNESS_B: Imperfect Hogness /Goldberg Box	21	21	316	1024	14810	-3.39	0.0	0.51	0.0	AI325464 Adn Aldh4a1 Aoc3 Aspa Auh Bckdhb Chchd6 Cidec Clybl Dnajd1 Fbxo21 Glul Gys2 Hdgfrp2 Nid1 Ppp2r5a Procr Robo4 Sitpec Xpnpep2
267	V$HNF4_01_B: Hepatocyte nuclear factor 4	15	15	322	608	15226	-3.4	0.0	1.14	0.0	Acox1 Aspa Fbxo21 Gstk1 Gys2 Hsd3b7 Pck1 Per2 Pex16 Pte2b Pygl Rras S3-12 Slc27a1 Txnl6
268	V$PR_02: is recognized by progesterone receptor	19	19	318	833	15001	-3.41	0.0	0.88	0.0	Ankrd5 Art3 BC051244 Car5b Ces3 Chst1 Ghr Gstm1 Hdc Hsd17b4 Mat2a Msra Pex13 Pim3 Ppp2r2d Sdpr Sitpec Sult1a1 Ywhab
269	V$OCT1_B: Octamer binding factor 1	19	19	318	954	14880	-3.41	0.0	0.43	0.0	Bteb1 C1r Ces1 D8Ertd594e Fbln5 Fbxo21 Figf Hebp1 Lpl Msra Per2 Pfkfb1 Rras Serpina3c Sh3glb2 Slc12a2 Smpd3 Sucnr1 Tm4sf13
270	V$TAL1BETAE47_01: Tal-1beta:E47 heterodimer	17	17	320	882	14952	-3.41	0.0	0.36	0.0	AV071179 Aoc3 Arfl4 Arg2 Bckdhb Cd34 Cidec Fndc1 Gstm2 Gstz1 Mlycd Msra Phldb1 Pte2b Serpina3n Smarcd2 Tcf15
271	V$HMEF2_Q6: myocyte enhancer factor	3	3	334	56	15778	-3.41	0.0	2.08	0.3	AI325464 D7Rp2e Mapre2
272	V$FOXO3_01: fork head box O3	5	5	332	378	15456	-3.41	0.0	0.1	0.0	BC051244 Epim Foxa1 Hdgfrp2 Ptger3
273	V$AR_Q2: androgen receptor	20	20	317	897	14937	-3.42	0.0	0.8	0.0	1110038M16Rik 1810057E01Rik Ankrd5 C1r Gsta3 Hdc Hoxc6 Hsd17b4 Lpl Mcpt4 Mrpl55 Nmnat3 Rab40b Sitpec Slc35b4 Sult1a1 Tcf15 Vnn3 Ywhab Zfhx1a
274	V$E2_Q6_01	20	20	317	936	14898	-3.43	0.0	0.64	0.0	Adcy4 Art3 Cyp27a1 Ehd2 Gdf10 Hibch Mcpt5 Mfng Nit1 Per2 Por Prkcm Rras Selenbp1 Slc35b4 Syt12 Tbl2 Tm4sf17 Tst Uqcr
275	V$RSRFC4_Q2	10	10	327	360	15474	-3.44	0.0	1.41	0.03	1810057E01Rik AV071179 Amy1 BC003479 Cog4 Ghr Hsd17b4 Nudt13 Rhbdl1 Thrsp
276	V$FREAC4_01: Fork head RElated ACtivator-4	1	1	336	173	15661	-3.44	0.0	0.03	0.0	Epim
277	V$NFMUE1_Q6	14	14	323	566	15268	-3.45	0.0	1.12	0.0	Bteb1 Cnnm2 Cog4 Cog8 Crat Cyb5 Epim Gpr155 Gstz1 Lrpap1 Nit1 Prkcm Tmem15 Zadh2
278	V$NFKAPPAB65_01: NF-kappaB (p65)	19	19	318	921	14913	-3.45	0.0	0.53	0.0	AV071179 Amy1 Aoc3 Armc6 Cyp2e1 Dbi Ephx2 Fdft1 Galntl1 Ghr Mlycd Pmp22 Prkcm Rasd1 Rbpms2 Rras Slc12a2 Smpd3 Sult1a1
279	V$COUP_DR1_Q6	12	12	325	463	15371	-3.45	0.0	1.24	0.01	Atoh8 Dolpp1 Ehd2 Fxyd1 Pck1 Pcx Pex16 Psen2 Pte2b Rarres2 Sh3tc1 Smarcd2
280	V$BEL1_B: Bel-1 similar region	2	2	335	26	15808	-3.46	0.0	2.16	0.32	LOC330189 id3
281	V$EGR1_01: Egr-1/Krox-24/NGFI-A immediate-early gene product	1	1	336	171	15663	-3.48	0.0	0.03	0.0	Qk
282	V$CLOX_01: Clox	9	9	328	317	15517	-3.48	0.0	1.42	0.03	1810057E01Rik Cd163 Cntnap2 Hnmt Lims2 Msra Nnmt Pde8a Sh3glb2
283	V$HNF1_Q6	322	322	15	15196	638	-3.5	0.0	0.34	0.0	1110038M16Rik 1600020H07Rik 1810057E01Rik 2410001H17Rik 2410170E21Rik 2810484M10Rik 4933424N09Rik 5730439E10Rik AI325464 AV071179 Aacs Acad10 Aco1 Acox1 Adck4 Adcy4 Adh1 Adn Akr7a5 Alas1 Aldh4a1 Aldh6a1 Amy1 Ankrd5 Aoc3 Aox1 Aqp7 Arfl4 Arg2 Arl4 Armc6 Art3 Aspa Atoh8 Auh BC003479 BC024806 BC051244 BC054059 Bckdhb Bcl2l10 Blcap Bmp6 Bscl2 Bteb1 C1r Car11 Car3 Car4 Car5b Ccl24 Cd163 Cd1d1 Cd34 Cdo1…
284	V$NRF1_Q6	16	16	321	780	15054	-3.52	0.0	0.52	0.0	Acad10 Alas1 Armc6 Blcap Dbi Lpin1 Pgrmc2 Pim3 Pomt1 Por Qk Rhbdl1 Ropn1l Stc2 Tmed3 Tmem43
285	V$ATF6_01: activating transcription factor 6	9	9	328	325	15509	-3.52	0.0	1.34	0.01	Clstn3 Dp1l1 Gpt2 Hk2 Mapre2 Pcsk4 Pon3 Sfrp4 Tm4sf13
286	V$RORA2_01: RAR-related orphan receptor alpha2	2	2	335	222	15612	-3.52	0.0	0.05	0.0	Dbp Procr
287	V$PAX_Q6	324	324	13	15147	687	-3.54	0.0	0.92	0.0	1110038M16Rik 1600020H07Rik 1810057E01Rik 2410001H17Rik 2410170E21Rik 2810484M10Rik 4933424N09Rik 5730439E10Rik AI325464 AV071179 Aacs Acad10 Aco1 Acox1 Adck4 Adcy4 Adh1 Adn Akr7a5 Alas1 Aldh4a1 Aldh6a1 Amy1 Ankrd5 Aoc3 Aox1 Aqp7 Arfl4 Arg2 Arl4 Armc6 Art3 Aspa Atoh8 Auh BC003479 BC024806 BC051244 BC054059 Bckdhb Bcl2l10 Blcap Bmp6 Bscl2 Bteb1 C1r Car3 Car4 Car5b Ccl24 Cd163 Cd1d1 Cd34 Cdo1 Ces1 …
288	V$HTF_01	15	15	322	704	15130	-3.56	0.0	0.62	0.0	1600020H07Rik Arl4 BC024806 BC051244 Clstn3 Cnnm2 Cyp2e1 Fh1 Gpt2 Hk2 Pon3 Rhbdl1 Slc35b4 Syvn1 Tm4sf13
289	V$SREBP1_01: sterol regulatory element-binding protein 1	11	11	326	603	15231	-3.57	0.0	0.3	0.0	Acox1 Adh1 Aldh6a1 Ehd2 Gstm2 Mcpt6 Mrpl55 Pgrmc2 Thrsp Tmem15 Zfhx1a
290	V$FREAC3_01: Fork head RElated ACtivator-3	5	5	332	356	15478	-3.59	0.0	0.13	0.0	BC051244 Gpr155 LOC330189 Pon1 Zfhx1a
291	V$GATA4_Q3	333	333	4	15524	310	-3.59	0.0	1.55	0.08	1110038M16Rik 1600020H07Rik 1810057E01Rik 2410001H17Rik 2410170E21Rik 2810484M10Rik 4933424N09Rik 5730439E10Rik AI325464 AV071179 Aacs Acad10 Aco1 Acox1 Adck4 Adcy4 Adh1 Adn Akr7a5 Alas1 Aldh4a1 Aldh6a1 Amy1 Ankrd5 Aoc3 Aox1 Aqp7 Arfl4 Arg2 Arl4 Armc6 Art3 Aspa Atoh8 Auh BC003479 BC024806 BC051244 BC054059 Bckdhb Bcl2l10 Blcap Bmp6 Bscl2 Bteb1 C1r Car11 Car3 Car4 Car5b Ccl24 Cd163 Cd1d1 Cd34 Cdo1…
292	V$E4BP4_01: E4BP4	13	13	324	605	15229	-3.63	0.0	0.64	0.0	AV071179 Amy1 Bcl2l10 Ces1 Ces3 Dcn Fmo5 Mapre2 Ndufb3 Pex13 Pgrmc2 Pmp22 Slc35b4
293	V$STRA13_01	8	8	329	472	15362	-3.64	0.0	0.24	0.0	Acox1 Adck4 Aldh6a1 Cog8 Crat Cyp27a1 Pgrmc2 Zfhx1a
294	V$CREBP1CJUN_01: CRE-binding protein 1:c-Jun heterodimer	13	13	324	621	15213	-3.64	0.0	0.57	0.0	Acox1 Arfl4 Arg2 BC003479 Clstn3 Flt1 Foxa1 Hlf Mrpl49 Opn3 Pex13 Ppp2r2d Sult1a1
295	V$HFH4_01	12	12	325	548	15286	-3.67	0.0	0.69	0.0	Adcy4 Aox1 Atoh8 BC051244 Ces1 Cyp2e1 Hnmt Hsd17b4 Ifi27 Pon1 Tcf15 Tst
296	V$AR_03: is recognized by androgen reseptor	8	8	329	309	15525	-3.72	0.0	1.07	0.0	Ankrd5 Hsd17b4 Pex13 Ppp2r2d Sdpr Sitpec Sult1a1 Ywhab
297	V$FOXO4_02: fork head box O4	8	8	329	452	15382	-3.73	0.0	0.29	0.0	BC051244 Epim Foxa1 Gpt2 Hdgfrp2 Lgals12 Ptger3 Smpd3
298	V$CREBP1_01: cAMP-responsive element binding protein 1	7	7	330	255	15579	-3.73	0.0	1.18	0.0	1810057E01Rik Aldh6a1 Arl4 Mfn2 Nkiras1 Pck1 Tm7sf2
299	V$DEAF1_02	9	9	328	367	15467	-3.74	0.0	0.96	0.0	Acad10 Aco1 Chpt1 Hdc Opn3 Pomt1 Rasd1 Serf2 Slc5a5
300	V$E2F_02: E2F	9	9	328	371	15463	-3.74	0.0	0.93	0.0	Armc6 Gata6 Lims2 Lpl Nrg4 Pxmp2 Sgce Slc5a5 Sox17
301	V$E2F_Q3: E2F	9	9	328	371	15463	-3.74	0.0	0.93	0.0	Armc6 Gata6 Lims2 Lpl Nrg4 Pxmp2 Sgce Slc5a5 Sox17
302	V$E2F4DP1_01: E2F-4:DP-1 heterodimer	9	9	328	371	15463	-3.74	0.0	0.93	0.0	Armc6 Gata6 Lims2 Lpl Nrg4 Pxmp2 Sgce Slc5a5 Sox17
303	V$EVI1_02: ectopic viral integration site 1 encoded factor	9	9	328	378	15456	-3.75	0.0	0.88	0.0	Adcy4 Bcl2l10 Bscl2 Ccl24 Emcn Gstz1 Lipe Slc9a3r2 Wbscr14
304	V$ATF_B: ATF binding site	10	10	327	487	15347	-3.75	0.0	0.53	0.0	Arfl4 Arg2 BC003479 Clstn3 Flt1 Hlf Mrpl49 Pex13 Ppp2r2d Sult1a1
305	V$PPARA_02: PPAR-alpha:RXR-alpha heterodimer (peroxisome proliferator activated factor alpha:retinoid X receptor alpha)	9	9	328	475	15359	-3.75	0.0	0.38	0.0	2410170E21Rik Dp1l1 Efemp1 Gprc5b Ifi27 Mlycd Pcsk4 Pde8a Pon1
306	V$E4F1_Q6	10	10	327	456	15378	-3.75	0.0	0.68	0.0	1600020H07Rik 1810057E01Rik Aldh6a1 Arl4 BC024806 Gpt2 Mfn2 Nkiras1 Pon3 Tm4sf13
307	V$RP58_01: 58 KDA repressor protein	7	7	330	404	15430	-3.77	0.0	0.28	0.0	1600020H07Rik Dolpp1 Pomt1 Psen2 Pte2b Smarcd2 Thrsp
308	V$EGR2_01: Egr-2/Krox-20 early growth response gene product	6	6	331	212	15622	-3.79	0.0	1.19	0.0	1110038M16Rik Cxcl12 Fbxo21 Pex13 Sgce Tm7sf2
309	V$STAT5B_01: signal transducer and activator of transcription 5b	5	5	332	324	15510	-3.81	0.0	0.2	0.0	Eif4ebp1 Nnmt Ramp2 Selenbp1 Tmem43
310	V$OCT1_07: octamer factor 1	6	6	331	216	15618	-3.81	0.0	1.15	0.0	1810057E01Rik Ces1 Mfng Msra Nudt13 Wbscr14
311	V$MEIS1AHOXA9_01: Meis-1a:HOXA9 heterodimeric binding	5	5	332	165	15669	-3.82	0.0	1.27	0.01	AI325464 Efemp1 Gsc Gstk1 Tm4sf13
312	V$T3R_01: viral homolog of thyroid hormone receptor alpha1	8	8	329	415	15419	-3.82	0.0	0.42	0.0	2810484M10Rik D8Ertd594e Dct Ehd2 Fxyd1 Nkiras1 Ramp2 Vegfb
313	V$MYCMAX_01: c-Myc:Max heterodimer	1	1	336	141	15693	-3.91	0.0	0.05	0.0	Pon1
314	V$EGR3_01: early growth response gene 3 product	5	5	332	176	15658	-3.92	0.0	1.12	0.0	1110038M16Rik Cxcl12 Fbxo21 Pex13 Sgce
315	V$MEF2_03: myogenic MADS factor MEF-2	6	6	331	316	15518	-3.95	0.0	0.41	0.0	1810057E01Rik AV071179 Fbxo21 Penk1 Rhbdl1 Thrsp
316	V$ISRE_01: interferon-stimulated response element	6	6	331	260	15574	-3.99	0.0	0.73	0.0	Bteb1 Fthfd Indo Nkd1 Pclo Rasd1
317	V$NGFIC_01: nerve growth factor-induced protein C	6	6	331	276	15558	-4.0	0.0	0.62	0.0	1110038M16Rik Cxcl12 Fbxo21 Pex13 Sgce Vill
318	V$APOLYA_B: Avian C-type PolyA signal	2	2	335	41	15793	-4.02	0.0	1.49	0.05	Rxrg Slc12a2
319	V$POLY_C: Retroviral Poly A signal	4	4	333	240	15594	-4.07	0.0	0.29	0.0	Emcn Hdc Pde8a Pygl
320	V$PBX1_02: homeo domain factor Pbx-1	5	5	332	245	15589	-4.08	0.0	0.51	0.0	Cd163 Enpep Nnmt Speer4f Zfhx1a
321	V$R_01: Epstein-Barr virus transcription factor R	4	4	333	235	15599	-4.08	0.0	0.3	0.0	Ltc4s Mmd Mrpl55 Selenbp1
322	V$HOX13_01: Hox-1.3	5	5	332	240	15594	-4.1	0.0	0.54	0.0	D7Rp2e Fh1 Mfn2 Mlycd Rras
323	V$FXR_IR1_Q6	4	4	333	150	15684	-4.11	0.0	0.92	0.0	Car4 Gstm1 Ifi27 Rdh9
324	V$CDP_02: transcriptional repressor CDP	4	4	333	157	15677	-4.13	0.0	0.84	0.0	Hnmt Lims2 Pde8a Psen2
325	V$EVI1_06: ectopic viral integration site 1 encoded factor	4	4	333	203	15631	-4.18	0.0	0.46	0.0	Adcy4 Cntnap2 Tmod2 id3
326	V$MEIS1BHOXA9_02: Meis-1b:HOXA9 heterodimeric binding	4	4	333	189	15645	-4.19	0.0	0.55	0.0	Dp1l1 Fmo5 Pcsk4 Pcx
327	V$HSF_Q6	2	2	335	157	15677	-4.21	0.0	0.17	0.0	Gsc Tagln
328	V$CDP_01: cut-like homeodomain protein	2	2	335	144	15690	-4.31	0.0	0.21	0.0	1810057E01Rik Cntnap2
329	V$E2F_01: E2F	1	1	336	110	15724	-4.34	0.0	0.1	0.0	Vit
330	V$AHRARNT_02: aryl hydrocarbon receptor:Arnt heterodimers, fixed core	1	1	336	14	15820	-4.35	0.0	1.31	0.01	Msra
331	V$VJUN_01: v-Jun	1	1	336	15	15819	-4.4	0.0	1.25	0.01	Ppp2r2d
332	V$DTYPEPA_B: poly A signal of D-type LTRs	2	2	335	83	15751	-4.5	0.0	0.63	0.0	Lrpap1 Speer4f
333	V$LXR_DR4_Q3	1	1	336	95	15739	-4.5	0.0	0.14	0.0	Hsd17b4
334	V$SREBP1_02: sterol regulatory element-binding protein 1	1	1	336	94	15740	-4.53	0.0	0.14	0.0	Ifitm1
335	V$RSRFC4_01: related to serum response factor, C4	2	2	335	92	15742	-4.53	0.0	0.53	0.0	1810057E01Rik AV071179
336	V$HMX1_01: H6 homeobox 3	1	1	336	22	15812	-4.61	0.0	0.96	0.0	Nrg4
337	V$LXR_Q3	1	1	336	79	15755	-4.67	0.0	0.2	0.0	Hk2
338	V$PAX3_01: Pax-3 binding sites	1	1	336	25	15809	-4.68	0.0	0.86	0.0	Smpd3
339	V$EVI1_03: ectopic viral integration site 1 encoded factor	1	1	336	71	15763	-4.72	0.0	0.25	0.0	Wbscr14
340	V$AHR_01: aryl hydrocarbon / dioxin receptor	1	1	336	42	15792	-4.81	0.0	0.52	0.0	Fbxo21
341	V$PAX5_02: B-cell-specific activating protein	1	1	336	53	15781	-4.82	0.0	0.39	0.0	Fabp4
342	V$AR_02: high affinity binding sites for androgen receptor	1	1	336	54	15780	-4.82	0.0	0.38	0.0	Hsd17b4
