# Supplementary material for: A genomic analysis of mouse models of breast cancer reveals molecular features of mouse models and relationships to human breast cancer
Source: Breast Cancer Res. 2014 Jun 5;16(3):R59. doi: 10.1186/bcr3672 (PMC4078930; doi:10.1186/bcr3672)
Supplement: Additional file 3 — Fold change values organized by mouse tumor model type comparing the mouse model to normal mammary gland. [file bcr3672-S3.zip › Additional_File_3/TNP8_vs_NMLmammary/AdditionalFile82_TNP8_vs_NMLmammary/TNP8_vs_NMLmammary_SAM.txt]

Current settings
Input parameters
Data type?								Two class unpaired
Array or Seq data?								array
Arrays centered?								FALSE
Delta								1.782152903
Minimum fold change								0
Test statistic								standard
Are data are log scale?								TRUE
Number of permutations								100
Input percentile for exchangeability factor s0								Automatic choice
Number of neighbors for KNN								10
Seed for Random number generator								7599735
Computed values
Estimate of pi0 (proportion of null genes)								0.467
s0 percentile								0
False Discovery Rate (%)								0
List of Significant Genes for Delta = 1.782
Positive genes (1216) Upregulated in TNP8 tumors compared to NML mammary gland
	Row	Gene ID	Gene Name	Score(d)	Numerator(r)	Denominator(s+s0)	Fold Change	q-value(%)
	3494	1419513_a_at	4.330552531	6.455986364	3.138878504	0.486196582	8.808390959	0
	7290	1424278_a_at	5.741313111	6.378890925	2.734083127	0.428614184	6.653360137	0
	559	1416310_at	4.615127163	6.32262175	2.916375529	0.461260478	7.549470854	0
	12970	1448314_at	6.035224233	6.261939382	2.642543329	0.422000784	6.244315051	0
	12791	1448113_at	7.432378736	6.23288476	2.199117685	0.352825019	4.591984222	0
	12445	1438571_at	3.229475794	6.039069919	2.906997831	0.481365156	7.500557495	0
	2046	1417911_at	5.664942331	5.943299985	3.089079294	0.519758266	8.509529072	0
	548	1416299_at	5.075083469	5.911981116	2.285816465	0.386641368	4.876399976	0
	792	1416558_at	4.402590099	5.898302653	3.022906145	0.512504414	8.128032356	0
	2045	1417910_at	5.723266082	5.802539667	3.02412155	0.52117206	8.134882739	0
	13261	1448627_s_at	5.364810898	5.78300173	3.54755371	0.613445037	11.69284191	0
	131	1415849_s_at	7.889760051	5.76474926	1.967616696	0.341318695	3.9112146	0
	1625	1417458_s_at	6.537416039	5.731138538	2.018915931	0.352271354	4.052791429	0
	16195	1452334_at	4.518456708	5.722330832	2.947256566	0.51504477	7.712809972	0
	1624	1417457_at	6.718450837	5.705339322	2.007126351	0.351797893	4.01980732	0
	12484	1438694_at	4.340318084	5.69147072	6.082400227	1.068686905	67.76179688	0
	4170	1420633_a_at	4.706511925	5.677657638	5.835443886	1.02779073	57.10099128	0
	11722	1436170_a_at	4.738221071	5.675612535	5.821844166	1.025764907	56.56525171	0
	13767	1449207_a_at	4.104654262	5.670534381	2.462741978	0.434305096	5.512634603	0
	16972	1455579_at	4.267974401	5.66111492	6.115393227	1.080245378	69.32929703	0
	15373	1451246_s_at	4.234366758	5.641516218	2.867265412	0.508243759	7.296807589	0
	16599	1453683_a_at	4.507359381	5.638950475	2.93946711	0.521279114	7.67127888	0
	17712	1460746_at	3.867198654	5.610728892	2.481978649	0.442362962	5.58663145	0
	9497	1427161_at	4.879019976	5.585333752	2.750413982	0.492435028	6.729101962	0
	10747	1431611_a_at	5.047652191	5.582948819	1.237579571	0.221671309	2.358025911	0
	7090	1424046_at	3.715321408	5.57849049	2.487009204	0.445821178	5.60614556	0
	3938	1420369_a_at	7.562320701	5.552611925	6.373620968	1.147859972	82.91843416	0
	3939	1420370_s_at	7.471259667	5.521801308	6.402807002	1.159550416	84.6129748	0
	2414	1418318_at	5.569663304	5.511359148	1.56316635	0.28362629	2.955016835	0
	336	1416076_at	5.103731596	5.506143464	2.59527669	0.471342003	6.043049207	0
	558	1416309_at	5.061006004	5.49690103	2.578516781	0.469085539	5.973252799	0
	214	1415945_at	5.506749452	5.475646224	2.16688521	0.395731412	4.490528379	0
	509	1416258_at	5.851737163	5.452206203	2.006960741	0.368100667	4.019345904	0
	1550	1417377_at	5.191474409	5.431652595	1.146234007	0.211028593	2.213353686	0
	15095	1450920_at	5.595837008	5.405690885	2.392931776	0.442669	5.252236123	0
	1704	1417541_at	4.935362566	5.405087896	2.419519729	0.447637444	5.349928938	0
	95	1415811_at	5.043379701	5.39927674	2.567818869	0.475585711	5.92912359	0
	1551	1417378_at	5.249020929	5.392686051	1.138357076	0.211092777	2.201301988	0
	10565	1430545_at	4.534189304	5.383290251	2.096165227	0.389383654	4.27571362	0
	7162	1424128_x_at	4.194787555	5.369978802	2.814407823	0.52410036	7.034304673	0
	13621	1449036_at	5.398329427	5.353938111	1.497787436	0.279754342	2.824092681	0
	4945	1421546_a_at	3.802154377	5.34646266	2.65526261	0.496639139	6.299610411	0
	9270	1426817_at	5.883102598	5.344697321	2.728960537	0.510592158	6.629777886	0
	12363	1438287_x_at	5.4278057	5.330998879	1.787108107	0.335229503	3.451223982	0
	10602	1430811_a_at	4.243327025	5.329620364	2.177787094	0.408619554	4.524590086	0
	16137	1452242_at	4.726242393	5.32474167	2.641062681	0.495998275	6.237909754	0
	13110	1448466_at	4.88395928	5.314178341	2.700823193	0.508229687	6.501727958	0
	377	1416118_at	5.109242838	5.310675827	2.196729069	0.413643977	4.584387738	0
	3479	1419494_a_at	7.141061948	5.306678896	1.139658165	0.21475921	2.203288119	0
	4164	1420627_a_at	7.342733696	5.298298846	5.730859996	1.081641516	53.10809945	0
	9844	1427698_at	3.682407404	5.297708248	2.504139565	0.472683555	5.673108929	0
	7461	1424486_a_at	6.586748177	5.296578291	1.072631789	0.202514101	2.103266685	0
	1549	1417376_a_at	5.132385078	5.29652541	1.117529031	0.210992857	2.169750311	0
	7581	1424630_a_at	3.912887727	5.295578977	2.380882126	0.449598077	5.20855118	0
	11341	1434537_at	6.679676784	5.262604571	6.169028807	1.172238713	71.95528787	0
	11889	1436872_at	4.158395874	5.251453789	2.377893805	0.452806766	5.197773634	0
	17041	1455834_x_at	4.147562393	5.224390543	2.303390288	0.440891673	4.936163864	0
	4517	1421038_a_at	7.206193332	5.166956085	2.061750787	0.399026187	4.174926466	0
	94	1415810_at	5.216694094	5.139197297	2.309959574	0.449478672	4.95869185	0
	10699	1431350_at	6.827524511	5.135735689	1.499216061	0.291918461	2.826890616	0
	11398	1434748_at	5.065546309	5.135354722	1.900921354	0.370163593	3.734516194	0
	16621	1453815_at	4.164502094	5.135256223	2.421631973	0.471569843	5.357767486	0
	3274	1419276_at	5.683030602	5.12653277	1.449657446	0.282775418	2.731431884	0
	15463	1451358_a_at	3.705004818	5.123170271	2.651745101	0.517598472	6.284269716	0
	1020	1416802_a_at	5.070581705	5.120155052	2.534682111	0.495040108	5.794491698	0
	11678	1435945_a_at	7.492621598	5.10970294	2.090540423	0.409131499	4.259075849	0
	16482	1452954_at	5.709915135	5.100255238	1.940809126	0.380531765	3.839209069	0
	10087	1428105_at	4.581814569	5.092438082	2.137479084	0.419735901	4.399925464	0
	15511	1451417_at	3.846817046	5.09196185	2.308168379	0.453296479	4.952539148	0
	12522	1438852_x_at	5.719692312	5.088982431	2.005490658	0.394084807	4.015252341	0
	12875	1448205_at	5.016987681	5.088631539	2.473410179	0.486065882	5.553549606	0
	6269	1423093_at	4.602752323	5.072083657	1.69382885	0.333951284	3.23514158	0
	12894	1448226_at	4.902315811	5.065499403	2.011247642	0.397048244	4.031306965	0
	7580	1424629_at	4.077395697	5.048981864	2.189865728	0.433724221	4.562630199	0
	7462	1424487_x_at	6.374827548	5.038666902	1.135509581	0.225359128	2.19696149	0
	12029	1437226_x_at	7.984596377	5.025881331	1.334674345	0.265560258	2.522185429	0
	1618	1417450_a_at	4.385223596	5.019592622	2.152818144	0.42888304	4.446956041	0
	10901	1432227_at	3.712579937	5.019317959	1.444967701	0.287881284	2.722567279	0
	12120	1437480_at	4.212472289	5.005398217	1.147954117	0.229343215	2.215994218	0
	10924	1432360_a_at	5.602173125	5.003213738	1.037546229	0.207375955	2.052733344	0
	6856	1423774_a_at	4.277263125	4.991851075	1.975473807	0.395739732	3.93257371	0
	3478	1419493_a_at	7.163112936	4.985300908	1.064101874	0.213447873	2.090867838	0
	379	1416120_at	4.82209348	4.967295399	2.065371505	0.415793976	4.185417396	0
	4173	1420638_at	5.04353864	4.934613925	0.960661049	0.194678057	1.946201448	0
	17356	1459546_s_at	5.519480438	4.92505646	1.431548665	0.290666447	2.69736109	0
	3802	1420029_at	4.645691095	4.921855784	1.800659826	0.365849774	3.483795225	0
	11841	1436730_at	4.176389279	4.912527486	1.317665064	0.268225484	2.492623634	0
	17018	1455791_at	4.744779166	4.887300411	2.029816587	0.415324702	4.083529321	0
	2155	1418035_a_at	4.628920104	4.857462838	1.401725448	0.288571523	2.642173945	0
	60	1415772_at	7.32854897	4.848313313	1.037594827	0.214011505	2.052802493	0
	10959	1432538_a_at	4.742541529	4.847717236	1.405775289	0.289987064	2.649601307	0
	14122	1449645_s_at	7.799037353	4.842529129	0.927120259	0.191453729	1.901476698	0
	6857	1423775_s_at	4.404758988	4.830851069	1.957272045	0.405160916	3.883270066	0
	13369	1448752_at	4.917226344	4.830029658	2.327467312	0.481874331	5.019234365	0
	4404	1420901_a_at	6.383913073	4.826546963	1.425891553	0.295426847	2.686804878	0
	17133	1456078_x_at	5.241716998	4.821196666	1.81362499	0.376177351	3.515244381	0
	5699	1422430_at	4.224866559	4.818506902	2.151022793	0.446408574	4.441425505	0
	12130	1437511_x_at	4.400794155	4.816089491	1.10681467	0.229816051	2.153696068	0
	6772	1423683_at	6.336579033	4.81426596	0.991004892	0.205847558	1.987568926	0
	1501	1417323_at	6.15622415	4.812914994	1.827404069	0.379687585	3.548979077	0
	2430	1418334_at	5.161157005	4.795888525	1.640196196	0.342000484	3.11708219	0
	1521	1417346_at	6.075511208	4.788362867	1.466838975	0.30633413	2.764155877	0
	6771	1423682_a_at	6.324990387	4.786078976	0.976050313	0.203935271	1.967072747	0
	12056	1437313_x_at	5.512822726	4.775025804	2.023586087	0.423785372	4.065931998	0
	6788	1423700_at	4.762982863	4.760477588	1.431596725	0.300725442	2.697450948	0
	12670	1439416_x_at	5.18399736	4.756075405	1.888394339	0.397048864	3.702229522	0
	2156	1418036_at	4.750153964	4.753416674	1.463366944	0.307855811	2.757511579	0
	8212	1425416_s_at	6.055973449	4.752684264	1.907597194	0.40137259	3.751837113	0
	893	1416664_at	5.545337331	4.75244613	2.396264761	0.504217133	5.264384122	0
	17119	1456031_at	5.169095004	4.744273222	1.889781199	0.398328914	3.705790179	0
	1173	1416961_at	5.328639407	4.740377324	2.107370076	0.444557454	4.309050709	0
	17263	1456528_x_at	7.574311447	4.73087159	0.940889398	0.198882887	1.919711345	0
	1522	1417347_at	5.431496012	4.728558632	1.744210026	0.368867167	3.35011362	0
	17181	1456240_x_at	6.262457836	4.726259395	1.008328475	0.213345987	2.011579109	0
	11598	1435627_x_at	7.489197339	4.724372297	1.555658596	0.329283659	2.939678936	0
	13039	1448386_a_at	4.593579757	4.721196649	2.068744297	0.438182192	4.195213685	0
	8700	1426067_x_at	7.2271493	4.719965235	1.251037132	0.265052192	2.380124651	0
	11560	1435415_x_at	7.410981737	4.713267135	1.565562192	0.332160717	2.959928224	0
	12459	1438622_x_at	5.368172814	4.712588139	1.707197736	0.362263301	3.265259691	0
	979	1416757_at	4.323192472	4.705110619	1.446581879	0.307449069	2.725615163	0
	2059	1417926_at	4.243329476	4.704066436	1.332993596	0.283370487	2.519248777	0
	194	1415922_s_at	7.822149801	4.703696423	1.348594533	0.286709518	2.546639121	0
	5727	1422462_at	3.984012053	4.700339815	1.78862516	0.380531032	3.454854996	0
	10671	1431238_at	4.753156634	4.695345743	1.166870845	0.24851649	2.245241834	0
	13641	1449061_a_at	5.425534933	4.691153253	1.441564444	0.307294255	2.716152426	0
	7153	1424118_a_at	4.576816831	4.688039038	2.125954996	0.453484917	4.364919345	0
	502	1416251_at	5.788392152	4.683103242	1.961605076	0.418868638	3.894950721	0
	2381	1418281_at	4.926992159	4.680287199	2.002666351	0.427893902	4.00739953	0
	13174	1448533_at	6.68120243	4.678680771	0.94376047	0.201715081	1.923535519	0
	15742	1451698_at	5.472304616	4.677074153	2.15970624	0.461764379	4.468238641	0
	778	1416544_at	5.392111564	4.670094319	1.150688183	0.246395063	2.220197752	0
	16322	1452534_a_at	5.586243459	4.668899809	2.060659818	0.441358757	4.171770571	0
	6268	1423092_at	4.783835715	4.648453973	1.44953814	0.31183231	2.731206014	0
	11313	1434437_x_at	4.893221297	4.643687985	1.926094656	0.414776932	3.800250859	0
	6563	1423440_at	4.326421994	4.63677073	1.077018042	0.232277614	2.109671018	0
	5725	1422460_at	5.120563313	4.632975475	1.628754128	0.351556821	3.09245827	0
	9160	1426653_at	5.024594218	4.627930108	1.633631223	0.352993927	3.102930155	0
	2455	1418363_at	3.816432154	4.603513639	2.616121397	0.568287965	6.130995716	0
	11888	1436871_at	5.511382324	4.600784112	0.86496258	0.188003297	1.821292427	0
	6065	1422845_at	6.084964278	4.59754057	0.839436948	0.182583913	1.789351661	0
	12955	1448294_at	7.014651349	4.597326609	1.273274041	0.276959666	2.417094772	0
	12803	1448127_at	5.873794339	4.588497905	1.437030698	0.313181073	2.707630171	0
	2310	1418206_at	5.075847792	4.584757	1.137512498	0.248107478	2.200013686	0
	10086	1428104_at	4.796121332	4.581226668	2.016150619	0.440089689	4.045030607	0
	7796	1424895_at	4.447939733	4.57647526	1.130406689	0.24700378	2.189204442	0
	12636	1439269_x_at	6.063256881	4.564880485	1.413182561	0.309577122	2.663240216	0
	10330	1428935_at	5.760839988	4.561106247	0.931686459	0.204267651	1.907504498	0
	11640	1435804_at	6.260138628	4.55026406	0.852596715	0.187373019	1.805748178	0
	4172	1420637_at	5.164828553	4.549046293	0.969286416	0.213074643	1.957871955	0
	10902	1432236_a_at	4.180996296	4.544873383	1.200602011	0.264166218	2.298355573	0
	5320	1421986_at	6.088968481	4.520766981	1.009319862	0.22326297	2.012961894	0
	15551	1451464_at	5.783626196	4.518640972	0.927174627	0.205188824	1.901548356	0
	15900	1451915_at	6.885233298	4.518486245	1.511205261	0.334449455	2.850480755	0
	14143	1449698_at	2.382477276	4.508954274	1.098028855	0.243521843	2.140620211	0
	1868	1417719_at	6.195686464	4.504463819	1.3748362	0.305216393	2.593384647	0
	1955	1417812_a_at	6.375105373	4.500257622	1.586456084	0.352525615	3.003107428	0
	11834	1436708_x_at	5.801614908	4.48701385	1.299406378	0.289592683	2.461275883	0
	2147	1418027_at	3.687741245	4.48443877	2.070748282	0.461763085	4.201045124	0
	16668	1454011_a_at	5.046919416	4.481050155	1.418415582	0.316536422	2.672918005	0
	9159	1426652_at	5.089556445	4.476849084	1.548314734	0.345849213	2.924752881	0
	10233	1428572_at	6.989574386	4.468818434	1.315522079	0.294378055	2.48892383	0
	2333	1418230_a_at	5.955281567	4.467756374	1.024744317	0.229364413	2.034598769	0
	11823	1436686_at	4.80781397	4.467584272	1.685397321	0.377250258	3.216289613	0
	553	1416304_at	7.433054272	4.456400558	1.037968643	0.23291637	2.053334461	0
	16544	1453317_a_at	6.075624556	4.455183041	1.34231086	0.301291967	2.53557133	0
	1479	1417299_at	3.686356534	4.450675679	1.635117742	0.367386406	3.106128989	0
	10931	1432392_at	3.018953066	4.446043446	1.718100906	0.386433674	3.29003038	0
	654	1416410_at	5.820736735	4.438469002	1.219185145	0.274685966	2.328151827	0
	17002	1455719_at	7.145732471	4.431662691	0.994126601	0.224323616	1.991874292	0
	8325	1425581_s_at	4.480432823	4.428290969	1.231939197	0.278197437	2.348824949	0
	4051	1420502_at	7.87966824	4.427510062	0.980984923	0.221565826	1.973812465	0
	10895	1432179_x_at	2.586388019	4.423482611	1.012495062	0.228890933	2.017397062	0
	5873	1422628_at	4.538981836	4.414493088	1.262731901	0.286042333	2.39949682	0
	13107	1448462_at	6.911090331	4.404461492	0.718515413	0.163133544	1.645487894	0
	8338	1425598_a_at	5.313934558	4.40315842	0.937938122	0.213014848	1.915788266	0
	3140	1419124_at	5.123700208	4.396877328	1.103839271	0.251050732	2.149258886	0
	4791	1421362_a_at	3.804630523	4.395896151	1.168194398	0.265746587	2.247302602	0
	7445	1424464_s_at	5.109382246	4.392856656	1.085876925	0.247191523	2.122665328	0
	16474	1452917_at	5.038536728	4.391573669	1.541763005	0.351073014	2.911500779	0
	154	1415878_at	5.860662473	4.385998072	1.346797156	0.30706743	2.543468375	0
	6944	1423877_at	4.517849826	4.385947848	1.771964633	0.404009508	3.415187135	0
	17373	1459987_s_at	7.804421015	4.384874458	0.795195406	0.18134964	1.735312398	0
	17250	1456470_x_at	5.54670774	4.382170305	1.505900292	0.343642576	2.840018431	0
	2335	1418232_s_at	6.02744742	4.377642119	0.892094331	0.203784208	1.855868296	0
	15220	1451065_a_at	6.195418548	4.372852801	0.99946024	0.228560229	1.999251873	0
	2334	1418231_at	5.849324182	4.368909904	1.056646753	0.241855927	2.080091156	0
	2459	1418369_at	5.443182887	4.366973691	1.469942664	0.336604424	2.770108844	0
	8788	1426184_a_at	4.8990181	4.353940123	0.795547357	0.182718947	1.735735785	0
	11824	1436687_x_at	4.95478113	4.352867309	1.595012567	0.366428024	3.020971486	0
	10968	1432829_at	6.508995847	4.35029436	1.913578423	0.43987332	3.767424037	0
	15502	1451407_at	4.034532821	4.347364963	1.844107874	0.4241898	3.590308649	0
	14880	1450665_at	5.335754895	4.34482481	0.764542993	0.175966357	1.698831769	0
	7481	1424511_at	5.06738525	4.339458886	1.768664524	0.407577205	3.407383956	0
	2070	1417939_at	4.156585224	4.333025406	1.548653698	0.35740702	2.92544014	0
	12166	1437620_x_at	5.441175472	4.33261573	0.839319251	0.193721138	1.789205689	0
	1811	1417654_at	6.481421128	4.328047161	1.381174109	0.319121779	2.604802716	0
	578	1416330_at	7.879367362	4.326827884	0.755556426	0.174621327	1.688282612	0
	16025	1452073_at	4.199646931	4.3266598	1.130967887	0.26139515	2.190056192	0
	13395	1448781_at	6.478901643	4.319162158	0.738316172	0.170939674	1.668227645	0
	9698	1427471_at	4.039732254	4.317843097	0.751284886	0.173995411	1.683291328	0
	12680	1439436_x_at	4.981532533	4.317296029	1.311019463	0.303666798	2.481168068	0
	6742	1423649_at	5.278682956	4.316910184	0.711173736	0.164741379	1.637135503	0
	7231	1424207_at	5.615158093	4.313907507	0.856842598	0.198623312	1.811070363	0
	14391	1450060_at	2.715903296	4.308348656	2.907598856	0.674875477	7.503682871	0
	1242	1417038_at	6.329153634	4.303676167	0.800568737	0.186019744	1.741787636	0
	292	1416031_s_at	6.057944039	4.302473798	1.375986827	0.319812948	2.595453835	0
	10501	1430022_at	5.795171659	4.299888958	0.99434537	0.231249081	1.992176361	0
	16059	1452115_a_at	4.004699996	4.298050144	1.48031138	0.344414637	2.790089459	0
	291	1416030_a_at	6.16763743	4.296951682	1.414740953	0.329242928	2.666118589	0
	14147	1449705_x_at	5.036767201	4.296387467	1.530936935	0.356331208	2.889734473	0
	9719	1427498_a_at	3.540675143	4.284659372	1.249286852	0.291572035	2.377238831	0
	3386	1419397_at	3.505096134	4.278689813	1.669480735	0.390185035	3.181000801	0
	9647	1427382_a_at	4.254742144	4.277874457	1.116390858	0.260968588	2.168039224	0
	2081	1417953_at	7.182931969	4.274203868	1.104510139	0.258413069	2.150258546	0
	17441	1460227_at	6.018413644	4.27173346	1.264992309	0.296130908	2.403259288	0
	10450	1429638_at	4.251686995	4.269052078	1.084124817	0.253949776	2.120088982	0
	9093	1426569_a_at	3.984933721	4.266715049	1.001451558	0.234712547	2.0020133	0
	1323	1417125_at	7.410224127	4.262560256	0.763492383	0.179115916	1.697595084	0
	3793	1419998_at	2.40362048	4.248170617	0.972280033	0.228870288	1.961938791	0
	7174	1424144_at	5.390503025	4.24723546	1.554740863	0.366059494	2.937809529	0
	10597	1430777_a_at	5.797559443	4.241375015	0.825718227	0.19468173	1.772417194	0
	67	1415779_s_at	9.212820953	4.239837698	0.858628666	0.202514513	1.81331387	0
	1746	1417587_at	4.82320786	4.238247726	1.206251019	0.284610787	2.307372642	0
	13406	1448793_a_at	6.4681165	4.233748268	1.285686194	0.303675635	2.437979837	0
	2950	1418919_at	4.254905415	4.23296683	1.84137443	0.435007999	3.583512607	0
	1669	1417506_at	5.229040662	4.231557314	1.519872918	0.359175785	2.867657884	0
	10095	1428113_at	5.899896909	4.230840713	0.859098883	0.203056305	1.813904979	0
	5686	1422414_a_at	6.792729348	4.225822002	1.200367294	0.284055337	2.297981677	0
	8033	1425184_at	2.577886935	4.225818458	1.042968802	0.24680871	2.060463349	0
	13089	1448441_at	6.944000637	4.221775172	1.237623364	0.293152362	2.358097489	0
	10967	1432828_at	6.553561545	4.221447876	1.916517677	0.453995343	3.775107367	0
	5207	1421857_at	4.980930352	4.205902947	0.798370386	0.1898214	1.739135554	0
	9627	1427357_at	4.633839327	4.200881075	1.190468809	0.283385506	2.282268943	0
	10389	1429294_at	4.425187993	4.197001858	1.221506919	0.29104274	2.331901612	0
	552	1416303_at	7.569294498	4.195494861	0.941778926	0.22447386	1.920895353	0
	10864	1432043_at	5.70949985	4.19306778	1.300228023	0.310089913	2.46267803	0
	8956	1426384_a_at	7.126560433	4.177802356	0.685230649	0.16401701	1.607959031	0
	7656	1424721_at	6.083748916	4.175445376	0.715458682	0.17134907	1.642005184	0
	11146	1433892_at	3.627246727	4.175425771	1.174454416	0.281277762	2.25707509	0
	3223	1419218_at	4.587947298	4.167487054	0.634904748	0.152347143	1.552835222	0
	3557	1419586_at	3.830476636	4.166697986	0.937521272	0.225003414	1.915234801	0
	5756	1422496_at	7.591789764	4.164641301	1.376614471	0.330548148	2.596583232	0
	2071	1417940_s_at	4.192361539	4.162900465	1.610257665	0.386811474	3.053063645	0
	2517	1418431_at	5.642042538	4.162531818	0.850260832	0.204265305	1.802826838	0
	6900	1423822_a_at	4.447584765	4.156599272	0.822224832	0.197811908	1.768130589	0
	1010	1416790_a_at	6.971522198	4.152136069	0.684285578	0.164803264	1.606906045	0
	12711	1440959_s_at	3.945965463	4.151877107	0.686940656	0.165453032	1.609866053	0
	7229	1424205_at	5.478982069	4.149997541	0.840659477	0.202568669	1.790868588	0
	13507	1448904_at	6.876787692	4.149752383	1.20045953	0.289284617	2.298128598	0
	1527	1417352_s_at	5.896263531	4.149241324	0.851013726	0.205101044	1.803767918	0
	3801	1420028_s_at	5.088567502	4.14563153	1.444554349	0.348452181	2.721787339	0
	1747	1417588_at	6.580437324	4.143462124	1.432605833	0.345750918	2.699338368	0
	12270	1437974_a_at	6.347489525	4.140090221	1.293180429	0.312355615	2.450677136	0
	3470	1419485_at	5.155513678	4.135254195	1.466633535	0.354665872	2.763762289	0
	9094	1426570_a_at	3.97089704	4.12734357	0.956126008	0.23165651	1.940093265	0
	14752	1450505_a_at	5.938361218	4.121804368	1.187990909	0.288221081	2.278352398	0
	6722	1423627_at	3.894773624	4.119799431	1.271136725	0.308543352	2.41351656	0
	467	1416214_at	5.859809473	4.11627426	1.358003381	0.329910811	2.563301856	0
	9347	1426934_at	7.252597909	4.113982738	1.162511048	0.282575578	2.238466997	0
	8018	1425166_at	4.343614665	4.113489882	1.109913659	0.269822873	2.1583273	0
	676	1416433_at	5.066520225	4.108632042	1.252772235	0.304912249	2.382988906	0
	10306	1428842_a_at	6.900751008	4.104435722	0.786100574	0.19152464	1.724407298	0
	14644	1450379_at	6.956189983	4.099876666	1.052202467	0.256642468	2.073693203	0
	5579	1422286_a_at	6.055596788	4.090255282	0.89358124	0.218465885	1.857782026	0
	7281	1424268_at	6.627403934	4.090245881	1.043418575	0.25509923	2.061105817	0
	15142	1450976_at	4.925616453	4.087563267	1.180186691	0.28872622	2.26606099	0
	61	1415773_at	7.681603013	4.086340377	0.893319874	0.218611225	1.857445492	0
	17062	1455897_x_at	8.569104508	4.083193759	0.66632516	0.16318725	1.587025336	0
	10728	1431434_at	4.665555321	4.08085102	1.364718546	0.334420085	2.575260806	0
	684	1416442_at	6.800403774	4.076540641	0.909921363	0.223209197	1.87894308	0
	10225	1428532_at	6.108444586	4.075395094	0.82430973	0.202264986	1.770687634	0
	11617	1435715_x_at	7.062253968	4.070187393	0.639882596	0.157212073	1.558202351	0
	16640	1453887_a_at	4.344945553	4.068851595	1.140222374	0.280231989	2.204149949	0
	164	1415890_at	6.977239372	4.067935264	0.975247325	0.239740129	1.965978201	0
	7066	1424021_at	4.935570993	4.061365272	1.033870463	0.254562295	2.047509951	0
	151	1415875_at	2.937632362	4.051840492	0.685743275	0.169242416	1.608530481	0
	10672	1431239_at	6.732636585	4.051595195	0.959511018	0.236823022	1.94465067	0
	3000	1418972_at	6.297932429	4.047664961	0.693893899	0.171430666	1.617643725	0
	16543	1453307_a_at	7.007991938	4.043333497	0.702186234	0.173665179	1.626968404	0
	16716	1454221_a_at	3.327043857	4.03502461	1.597615214	0.395936919	3.02642629	0
	13355	1448734_at	6.946680326	4.034677059	1.414503409	0.350586525	2.665679641	0
	2402	1418305_s_at	6.348697862	4.034514776	0.911287856	0.225872975	1.880723621	0
	2146	1418026_at	3.640469511	4.033720476	1.899610039	0.470932493	3.731123305	0
	17546	1460364_at	5.449212779	4.031698746	0.916418049	0.227303206	1.88742334	0
	7307	1424298_at	5.281927684	4.031548729	0.963353957	0.238953817	1.949837584	0
	1660	1417496_at	6.818842431	4.02958368	1.556003164	0.386144894	2.940381121	0
	7533	1424572_a_at	7.14332597	4.027343378	0.914216552	0.227002385	1.884545402	0
	104	1415820_x_at	6.983776036	4.022462853	0.774685856	0.192589934	1.710817484	0
	7065	1424020_at	5.247999564	4.018619756	0.843582075	0.209918362	1.794500189	0
	5196	1421845_at	5.941928949	4.015812973	0.809989155	0.20169992	1.753198264	0
	11307	1434419_s_at	5.996539028	4.009266002	0.940383626	0.234552565	1.919038461	0
	6920	1423847_at	4.485264269	4.006817763	1.630033347	0.406814945	3.09520153	0
	10109	1428132_at	6.935511341	4.004191542	0.931673232	0.232674492	1.90748701	0
	15429	1451318_a_at	5.456480435	4.003868872	0.853621083	0.213199061	1.807030783	0
	7598	1424649_a_at	3.924083425	4.002599554	1.408889225	0.35199355	2.655326425	0
	2942	1418911_s_at	5.452421519	4.002443583	1.204437492	0.300925539	2.304474002	0
	13003	1448348_at	7.475688437	3.992024083	0.743470002	0.186238857	1.674197818	0
	14743	1450496_a_at	3.133236007	3.991946536	0.869003757	0.217689227	1.826401256	0
	14879	1450664_at	5.471268285	3.990527287	0.636602887	0.159528514	1.55466408	0
	304	1416043_at	4.881413486	3.989724743	1.300854805	0.326051266	2.463748178	0
	3556	1419585_at	3.880372882	3.987719047	0.871607508	0.218572948	1.82970049	0
	5343	1422016_a_at	3.737250646	3.98588648	1.406534475	0.352878709	2.650995966	0
	7173	1424143_a_at	5.630875349	3.982986353	1.455897474	0.365529114	2.743271617	0
	35	1415728_at	6.574544022	3.98041513	0.845023256	0.212295258	1.796293701	0
	1528	1417353_x_at	5.895725883	3.979012627	0.778923438	0.195757971	1.71585	0
	1659	1417495_x_at	6.813813723	3.97684818	1.386879479	0.348738352	2.615124224	0
	15143	1450977_s_at	4.600044019	3.973702154	1.185126775	0.298242478	2.273833749	0
	4213	1420683_at	5.174667562	3.971909171	1.749150724	0.440380343	3.36160619	0
	1547	1417374_at	6.903746461	3.969092102	0.75292753	0.189697672	1.685209005	0
	10108	1428131_a_at	6.981751175	3.968373634	0.891890957	0.224749744	1.855606696	0
	1235	1417029_a_at	5.611473613	3.957600307	0.902448403	0.228029193	1.869235579	0
	6538	1423413_at	4.63144957	3.957459014	1.168116846	0.2951684	2.247181802	0
	5773	1422513_at	4.318805288	3.956661723	1.450767859	0.366664618	2.733535021	0
	14660	1450398_at	4.699997539	3.953987128	1.220579548	0.308695883	2.330403135	0
	13735	1449171_at	4.381606035	3.951022047	1.661667446	0.420566483	3.163819831	0
	6152	1422946_a_at	5.829550474	3.951000879	1.286102717	0.325513144	2.438683812	0
	13391	1448777_at	5.060209435	3.946423058	1.72315172	0.43663634	3.301568823	0
	3055	1419030_at	6.207185232	3.945115252	1.082995122	0.274515459	2.118429507	0
	12067	1437333_x_at	5.799223577	3.944564695	0.701935907	0.177950157	1.626686128	0
	13503	1448899_s_at	4.259841942	3.942261563	1.501099389	0.38077113	2.830583316	0
	13640	1449060_at	3.391179704	3.941828649	1.514846112	0.384300345	2.857683442	0
	3834	1420117_at	5.650009315	3.939169495	0.758779874	0.192624327	1.692058999	0
	4161	1420624_a_at	7.257062733	3.938934114	0.839785019	0.213201083	1.78978342	0
	2176	1418057_at	4.883428169	3.938877174	0.927872669	0.23556781	1.902468635	0
	14904	1450692_at	3.268915571	3.935957413	1.724161931	0.438054011	3.303881473	0
	12831	1448158_at	7.456369448	3.933853142	1.308871073	0.332719862	2.477475985	0
	1658	1417494_a_at	6.766836718	3.933458182	1.359749548	0.345688065	2.566406228	0
	7402	1424413_at	6.075728108	3.930955213	1.765514055	0.449131053	3.399951238	0
	12392	1438380_at	4.369662915	3.930927102	1.349719794	0.343359152	2.548626203	0
	2514	1418428_at	5.674119777	3.930361192	0.710508265	0.180774293	1.636380516	0
	16935	1455393_at	6.724589939	3.928179172	1.385118706	0.352610878	2.611934476	0
	12851	1448178_a_at	7.839536483	3.927084395	0.767378548	0.195406686	1.702174033	0
	9455	1427094_at	4.970670864	3.92272322	1.423522376	0.362891363	2.682396259	0
	7230	1424206_at	5.763858453	3.921727971	0.695218543	0.177273525	1.619129685	0
	7196	1424169_at	7.263796328	3.921721648	0.850140673	0.216777413	1.802676691	0
	10692	1431332_a_at	3.867656632	3.917789707	0.967398463	0.246924551	1.955311502	0
	6736	1423643_at	6.202471447	3.917033644	0.981138397	0.250479951	1.97402245	0
	12512	1438817_at	3.814008458	3.916876609	1.397124147	0.356693429	2.633760475	0
	6294	1423127_at	6.071820927	3.916723602	0.733332303	0.187231058	1.662474605	0
	16454	1452822_at	5.942688489	3.915776927	0.866893299	0.221384751	1.823731444	0
	1601	1417432_a_at	6.072306475	3.915320756	0.676167523	0.172697862	1.597889365	0
	15843	1451828_a_at	5.405780008	3.913458169	1.160179019	0.296458776	2.234851574	0
	14468	1450157_a_at	5.110486071	3.909545549	1.47879564	0.378252567	2.787159643	0
	11024	1433507_a_at	7.21507146	3.905817318	0.905131847	0.231739422	1.872715634	0
	16184	1452315_at	4.11246374	3.904977917	1.817062901	0.465319636	3.523631123	0
	17352	1458219_at	5.341937159	3.903783409	1.351954542	0.346319045	2.552577107	0
	6067	1422847_a_at	6.113971123	3.902066475	0.910315454	0.233290606	1.879456408	0
	11799	1436565_at	3.715844869	3.902002166	2.046848758	0.524563716	4.132024356	0
	13708	1449140_at	6.543729911	3.898788295	0.745898002	0.191315338	1.677017801	0
	9166	1426662_at	6.967792038	3.898079793	0.974023121	0.249872546	1.964310671	0
	11490	1435122_x_at	5.760747779	3.895035377	1.224924618	0.314483567	2.337432361	0
	7403	1424414_at	6.012698641	3.892615003	1.788422326	0.459439817	3.454369297	0
	7077	1424033_at	5.649065136	3.892405088	0.77161158	0.198235169	1.707175741	0
	2513	1418427_at	5.806223394	3.887059376	0.748429097	0.192543778	1.679962579	0
	1088	1416871_at	4.70531564	3.885048012	1.10627706	0.284752481	2.152893658	0
	16658	1453986_at	5.880392999	3.884916735	0.896461382	0.230754336	1.861494537	0
	2516	1418430_at	5.827990946	3.883928105	0.674988477	0.173790157	1.59658402	0
	12553	1438940_x_at	8.552662883	3.883123999	0.647396777	0.166720604	1.566339316	0
	12926	1448262_at	6.382691989	3.882530531	0.66147984	0.170373377	1.58170422	0
	6876	1423796_at	6.236842303	3.877168439	1.077422512	0.277889013	2.110262561	0
	3558	1419587_s_at	3.867334915	3.875881098	0.836499308	0.215821716	1.78571186	0
	2876	1418835_at	8.555760635	3.875267692	1.135895882	0.293114172	2.197549834	0
	17472	1460265_at	5.488770361	3.874216444	0.724489343	0.187002805	1.652315679	0
	4050	1420499_at	4.246479115	3.872094287	1.06881611	0.276030497	2.097711258	0
	1872	1417724_at	5.681515701	3.87107881	0.832975032	0.215179043	1.781354972	0
	6801	1423714_at	4.503723342	3.868443136	1.236752508	0.319702905	2.356674497	0
	17031	1455814_x_at	6.299225408	3.866248894	0.923666131	0.238904984	1.896929592	0
	6886	1423807_a_at	6.965023174	3.865467977	1.072854827	0.277548497	2.103591871	0
	5755	1422495_a_at	8.562204115	3.865273449	0.676262214	0.17495844	1.597994246	0
	15067	1450886_at	2.89908367	3.863780865	1.575298497	0.407709069	2.979971426	0
	212	1415943_at	7.725460676	3.862668483	1.084858217	0.28085719	2.121167012	0
	8576	1425908_at	5.812543009	3.861088339	0.92742579	0.240198024	1.901879431	0
	1526	1417351_a_at	5.908586863	3.859529355	0.769620844	0.199407952	1.704821678	0
	11212	1434109_at	5.086076227	3.8576257	0.982245529	0.254624374	1.975537907	0
	2015	1417876_at	5.032555227	3.856761085	1.175080518	0.304680661	2.25805483	0
	6925	1423852_at	5.6004132	3.85624319	1.509076631	0.391333367	2.846278102	0
	42	1415738_at	6.41484587	3.855985064	0.736549744	0.191014678	1.666186327	0
	1225	1417019_a_at	3.802370778	3.852780457	1.674543636	0.434632509	3.19218361	0
	7401	1424412_at	6.159043403	3.852707177	1.699890849	0.441219841	3.248763783	0
	8078	1425241_a_at	6.351402474	3.847528121	0.827824802	0.21515757	1.775007108	0
	14281	1449930_a_at	6.847551533	3.847262163	0.708290238	0.18410241	1.633866646	0
	11206	1434079_s_at	5.170968268	3.846065532	1.636007799	0.425371795	3.108045877	0
	2069	1417938_at	4.323702246	3.843918127	1.421328846	0.369760437	2.678320938	0
	1728	1417568_at	4.127184305	3.842189824	1.400395621	0.36447851	2.639739602	0
	12047	1437279_x_at	7.733896961	3.836542068	1.117857442	0.291371089	2.170244283	0
	12159	1437611_x_at	3.409820885	3.833834448	1.377023411	0.359176545	2.597319353	0
	9753	1427541_x_at	5.149215083	3.833291673	1.414223894	0.368931982	2.665163229	0
	12183	1437684_at	3.507625367	3.832640232	0.778576602	0.20314367	1.715437546	0
	12324	1438168_x_at	6.310584887	3.832518896	0.934054867	0.243718268	1.910638534	0
	11881	1436848_x_at	5.971107653	3.828897312	0.763325011	0.199358967	1.697398151	0
	10453	1429692_s_at	4.048363046	3.827286752	1.150234687	0.300535278	2.219499967	0
	12374	1438320_s_at	6.231122475	3.825217909	1.286802263	0.336399728	2.439866588	0
	12410	1438459_x_at	6.34717342	3.823770273	1.063327312	0.278083472	2.089745584	0
	1574	1417401_at	5.836583682	3.82326341	0.875479086	0.228987384	1.83461722	0
	12284	1438009_at	8.131190657	3.821268821	1.601851449	0.419193604	3.03532595	0
	13711	1449143_at	5.561469473	3.819744867	1.192957472	0.312313391	2.286209276	0
	16449	1452787_a_at	6.211313307	3.817975965	1.203600432	0.315245681	2.303137321	0
	11902	1436898_at	6.474266417	3.816485595	0.980235897	0.256842551	1.972787956	0
	6070	1422850_at	6.639530498	3.815047772	0.754084174	0.19766048	1.68656062	0
	739	1416503_at	6.362608553	3.814714498	0.932114185	0.244347037	1.908070113	0
	11614	1435702_s_at	6.951957507	3.813711334	0.816587163	0.214118766	1.761234687	0
	10720	1431419_at	6.007178091	3.813485146	1.166217164	0.305814005	2.244224751	0
	15518	1451424_at	4.732235454	3.812594631	1.591554917	0.417446666	3.013739912	0
	2527	1418441_at	5.092026914	3.812211747	1.326490327	0.347958197	2.507918259	0
	9348	1426935_at	6.744967827	3.811799809	1.489513322	0.390763785	2.807942361	0
	2422	1418326_at	6.194748124	3.811573482	1.293296831	0.339307857	2.450874874	0
	8243	1425459_at	4.816141829	3.810360724	0.757455678	0.198788444	1.690506634	0
	6924	1423851_a_at	5.59057189	3.809260973	1.535032906	0.402973941	2.897950407	0
	5171	1421814_at	7.114363229	3.808811295	0.827370009	0.217225256	1.774447646	0
	9879	1427749_at	6.070740094	3.806112187	1.686430158	0.443084721	3.218593006	0
	2652	1418580_at	6.215395092	3.800032694	1.042035625	0.274217542	2.059131013	0
	6010	1422781_at	4.846592207	3.797822217	1.176573905	0.30980226	2.260393436	0
	17471	1460263_at	4.647684406	3.796923098	0.795094281	0.209404895	1.735190766	0
	14467	1450156_a_at	5.145308597	3.795596065	1.377880229	0.363020776	2.598862362	0
	3057	1419032_at	4.283862591	3.792282031	1.196850399	0.315601632	2.292386649	0
	13371	1448754_at	8.964456058	3.791313853	1.550030492	0.408837293	2.92823328	0
	924	1416698_a_at	7.025201893	3.787871498	1.08218408	0.285697147	2.117238921	0
	740	1416504_at	4.476698654	3.784443349	0.965691915	0.255174097	1.952999954	0
	17265	1456534_at	4.265371217	3.783792069	0.76008557	0.200879318	1.693591073	0
	13709	1449141_at	6.799351878	3.78342121	0.854503712	0.225854766	1.808136648	0
	285	1416024_x_at	7.84355565	3.782609585	0.722682047	0.19105383	1.650247082	0
	17700	1460729_at	5.823294193	3.78122435	0.960989479	0.254147702	1.946644552	0
	213	1415944_at	7.415684578	3.780768482	1.187894914	0.314194038	2.278200805	0
	7399	1424409_at	5.03679043	3.780692905	1.596151926	0.422185024	3.023358222	0
	14279	1449928_at	6.921191929	3.778632099	0.768670074	0.203425487	1.703698531	0
	17092	1455974_at	4.565931409	3.777279624	0.953205885	0.252352481	1.936170342	0
	15279	1451133_s_at	4.259860442	3.776355022	0.775553741	0.205370983	1.711846974	0
	8341	1425601_a_at	5.953393345	3.776354704	1.084281261	0.287123786	2.120318894	0
	17123	1456043_at	4.723486033	3.773392585	0.641142711	0.169911478	1.55956395	0
	2641	1418569_at	6.679060739	3.771298648	0.87643865	0.232397042	1.835837864	0
	16005	1452046_a_at	7.694131838	3.771269783	0.664133764	0.176103488	1.584616538	0
	12514	1438839_a_at	7.251996428	3.770995322	0.664460756	0.176203018	1.584975738	0
	17276	1456572_x_at	6.773700258	3.766685033	1.00590669	0.267053571	2.008205196	0
	1496	1417318_at	2.832111504	3.765388904	1.076512758	0.285896832	2.108932264	0
	1918	1417774_at	5.759884928	3.765222443	1.038974547	0.275939752	2.054766627	0
	9281	1426841_at	5.627717404	3.764965462	0.759436523	0.201711418	1.692829323	0
	1782	1417624_at	6.521360781	3.76217622	0.604234443	0.160607693	1.52017187	0
	1729	1417569_at	4.315588584	3.761459746	1.363379292	0.362460157	2.572871299	0
	12291	1438040_a_at	7.473502036	3.758036696	0.775225188	0.206284624	1.71145717	0
	5945	1422703_at	4.364137183	3.752994912	1.22012519	0.325107073	2.329669321	0
	9705	1427478_at	6.034893641	3.748616252	1.094095909	0.291866608	2.13479259	0
	12131	1437512_x_at	5.121011334	3.747513603	0.855461053	0.228274302	1.809336887	0
	13356	1448735_at	6.359346142	3.746718794	1.657493181	0.442385263	3.154678929	0
	6888	1423809_at	4.690773707	3.745045388	1.52615691	0.407513595	2.880175872	0
	895	1416666_at	7.636913829	3.74481731	1.497180688	0.399800728	2.822905214	0
	207	1415937_s_at	4.817702728	3.744399478	0.601702589	0.160694016	1.517506387	0
	13843	1449293_a_at	4.932991652	3.743688756	1.418957926	0.379026681	2.673923008	0
	4931	1421529_a_at	6.810135526	3.743436206	0.752703641	0.201072918	1.684947501	0
	1748	1417589_at	5.96574302	3.740294852	1.747953504	0.467330404	3.358817719	0
	820	1416586_at	5.162335215	3.735948653	1.150990436	0.308085186	2.220662946	0
	6675	1423569_at	5.689585747	3.734848768	1.013424724	0.271342908	2.018697478	0
	15325	1451191_at	6.124844658	3.734694515	1.702547485	0.455873293	3.254751697	0
	8957	1426385_x_at	7.254434291	3.734410346	0.658110156	0.176228667	1.578014166	0
	9755	1427543_s_at	5.557599144	3.73340647	1.293429972	0.34644767	2.451101067	0
	16117	1452210_at	4.141574319	3.726503097	1.212918815	0.325484451	2.318061455	0
	9091	1426567_a_at	5.369183634	3.722972383	0.906718792	0.24354701	1.874776729	0
	6875	1423795_at	6.454546135	3.722914482	0.995970114	0.267524306	1.994421187	0
	8887	1426298_at	7.185059006	3.722345992	1.234375074	0.331612128	2.352794105	0
	1917	1417773_at	5.925241381	3.72183472	1.0259442	0.275655497	2.036291639	0
	3306	1419313_at	5.69972865	3.719497824	0.66243156	0.178097042	1.582747986	0
	17050	1455868_a_at	5.346783861	3.717358345	0.671048794	0.18051765	1.592230048	0
	2469	1418380_at	3.928782211	3.712200768	0.858384748	0.231233385	1.813007317	0
	16265	1452445_at	4.057808639	3.710949946	0.973789743	0.26240983	1.96399294	0
	12409	1438458_a_at	6.435266347	3.71016674	1.007270149	0.271489186	2.010104003	0
	9282	1426842_at	5.671225302	3.707816594	0.721847601	0.194682661	1.649292865	0
	7596	1424647_at	4.695872031	3.699477211	1.489690872	0.40267605	2.808287951	0
	8175	1425369_a_at	5.955008954	3.69772584	0.997438364	0.269743731	1.996451969	0
	3471	1419486_at	5.292329653	3.697207675	1.38855497	0.375568562	2.618163093	0
	16771	1454696_at	6.038354401	3.69638023	0.653872677	0.176895405	1.573386028	0
	16130	1452232_at	4.715271296	3.696198294	1.102854667	0.298375406	2.147792569	0
	6899	1423821_at	4.344147278	3.69554992	0.774193407	0.209493424	1.710233613	0
	3810	1420042_at	5.411298812	3.691478883	1.039877844	0.281696815	2.056053556	0
	16090	1452152_at	7.484906525	3.687713735	0.742604036	0.201372473	1.673193195	0
	507	1416256_a_at	7.565553275	3.682303188	0.761007101	0.206666063	1.694673211	0
	17164	1456174_x_at	4.845112933	3.680993715	1.076503627	0.292449189	2.108918916	0
	16326	1452542_x_at	5.504115559	3.680709164	0.86549237	0.23514283	1.821961369	0
	12245	1437859_x_at	8.612148502	3.680541669	0.70312736	0.191039098	1.628030085	0
	10722	1431421_x_at	6.20074169	3.680146768	1.035509354	0.281377189	2.049837229	0
	11147	1433893_s_at	3.678180378	3.676255352	1.104861591	0.300539948	2.15078243	0
	13477	1448871_at	5.892901075	3.6754696	1.159214386	0.315392184	2.233357779	0
	3070	1419052_at	4.17101052	3.674658945	0.711925329	0.193739158	1.637988615	0
	7938	1425072_at	4.6864838	3.674409647	1.417509963	0.385778968	2.671240668	0
	10773	1431715_a_at	6.290987463	3.666688235	0.69296524	0.188989408	1.616602787	0
	117	1415834_at	7.299605871	3.663480848	0.956981805	0.261222003	1.941244457	0
	10689	1431328_at	6.256362829	3.663178215	1.001861753	0.273495226	2.002582604	0
	7395	1424404_at	6.338333756	3.661798937	1.107102147	0.302338322	2.154125266	0
	3811	1420043_s_at	5.576907924	3.6551546	0.90884898	0.248648574	1.877546945	0
	17051	1455871_s_at	7.383912216	3.655054006	0.754180266	0.206339021	1.686672958	0
	10863	1432042_a_at	6.488619967	3.652506646	0.737410984	0.201891757	1.667181281	0
	8520	1425831_at	3.112784732	3.65137152	1.19123363	0.326242789	2.283479171	0
	13349	1448728_a_at	5.165065835	3.6491469	0.925351551	0.253580241	1.899146963	0
	14070	1449552_at	6.029752667	3.648405206	0.690325784	0.189213025	1.613647866	0
	16521	1453181_x_at	5.589422297	3.644601074	1.134460083	0.311271401	2.195363876	0
	10530	1430274_a_at	5.431899157	3.641762855	0.661094997	0.181531589	1.581282352	0
	2401	1418304_at	2.488437591	3.639801695	2.07266913	0.569445619	4.206642249	0
	18	1415692_s_at	6.17349015	3.63892149	0.708534058	0.194709905	1.634142799	0
	13328	1448706_at	5.889826231	3.634310431	0.816542249	0.224675978	1.761179857	0
	16360	1452595_at	6.1360376	3.630841801	1.478533988	0.407215205	2.786654202	0
	11639	1435803_a_at	6.63874408	3.630615283	0.566062269	0.155913592	1.480477197	0
	7627	1424683_at	6.032826824	3.626814595	0.992795699	0.273737649	1.990037613	0
	15887	1451899_a_at	5.614389197	3.624827596	0.799458947	0.220550889	1.740448285	0
	12150	1437582_at	4.892352408	3.620936787	1.142987252	0.315660648	2.208378181	0
	10425	1429527_a_at	5.614780909	3.619819892	1.115549432	0.30817816	2.166775123	0
	13046	1448393_at	6.976734599	3.618968291	1.454324586	0.401861655	2.740282416	0
	10513	1430125_s_at	5.369431801	3.618073373	0.870630769	0.240633807	1.828462158	0
	6670	1423564_a_at	7.178681175	3.61730165	0.719924009	0.199022387	1.647095274	0
	16568	1453515_at	3.232393363	3.616103313	0.723140931	0.199977951	1.650772066	0
	14011	1449481_at	4.978556369	3.615765509	1.033960465	0.285958938	2.047637687	0
	9101	1426580_at	4.219543942	3.614687558	1.269022654	0.351073954	2.409982472	0
	13605	1449018_at	7.718630679	3.614522289	0.899829715	0.248948448	1.865845739	0
	10390	1429295_s_at	4.590197411	3.61432904	1.08352163	0.299785	2.119202763	0
	12160	1437612_at	5.482557613	3.61252332	0.848010047	0.23474175	1.800016394	0
	1745	1417586_at	4.847461605	3.611642678	1.090310741	0.301887766	2.129198923	0
	13850	1449300_at	3.644810094	3.611061368	0.673036242	0.186381834	1.594425006	0
	17246	1456462_x_at	6.269962529	3.608614939	0.960997136	0.266306367	1.946654884	0
	7867	1424985_a_at	6.191840498	3.606928721	0.924949948	0.256436991	1.898618371	0
	6671	1423565_at	7.187178409	3.605902849	0.734934149	0.203814185	1.664321501	0
	13209	1448573_a_at	3.910914591	3.604192262	1.770819693	0.491322206	3.412477877	0
	12030	1437233_x_at	4.671262257	3.604087004	0.870926568	0.241649707	1.828837091	0
	3525	1419550_a_at	5.261748618	3.603923197	1.063400982	0.295067604	2.089852298	0
	12770	1448058_s_at	6.216430539	3.603397718	0.950236314	0.263705643	1.932189125	0
	11969	1437037_x_at	5.806615748	3.602262827	1.113271103	0.309047717	2.163356014	0
	12393	1438381_x_at	4.649134698	3.600321812	1.186952711	0.329679616	2.276713431	0
	9878	1427747_a_at	7.797844273	3.59727706	1.707439546	0.474647773	3.265807026	0
	11281	1434328_at	7.948604939	3.596325843	0.9308764	0.258840951	1.906433753	0
	5319	1421985_a_at	6.639541848	3.594717889	0.585957459	0.163005131	1.501034835	0
	12080	1437367_at	5.684989738	3.594090426	1.137567115	0.316510433	2.200096974	0
	17089	1455965_at	5.974633888	3.593912231	1.468771813	0.408683273	2.767861612	0
	16714	1454211_a_at	5.535150077	3.593765434	0.915287792	0.254687683	1.885945247	0
	8085	1425249_a_at	4.138609882	3.592180067	1.197966224	0.33349281	2.294160337	0
	7375	1424380_at	5.213016935	3.591340099	0.888250275	0.247331149	1.850929922	0
	13117	1448473_at	6.497091974	3.590070456	0.716663674	0.199623847	1.64337722	0
	9329	1426908_at	4.650107868	3.589891567	1.110806687	0.30942625	2.159663718	0
	11693	1436000_a_at	4.981582822	3.589410239	1.350183517	0.376157482	2.549445534	0
	16183	1452314_at	3.964489304	3.586593848	1.668971524	0.465336081	3.179878239	0
	8943	1426370_at	5.646144804	3.582200618	0.90279104	0.252021351	1.869679572	0
	12040	1437262_x_at	5.697066915	3.581947854	0.952089719	0.265802228	1.93467297	0
	14096	1449581_at	7.750263818	3.580636949	1.158674075	0.323594403	2.232521508	0
	3621	1419659_s_at	6.404358458	3.580150997	0.665377868	0.185851901	1.585983616	0
	12825	1448150_at	5.458751909	3.580016917	0.824313566	0.230254098	1.770692343	0
	13292	1448662_at	6.011869511	3.578162792	0.831875153	0.23248667	1.779997423	0
	827	1416593_at	5.730142528	3.578070813	0.72948461	0.203876516	1.658046664	0
	1336	1417139_at	4.169358525	3.576512552	1.058001465	0.295819307	2.082045309	0
	8084	1425248_a_at	4.04987695	3.575892859	1.142723597	0.319563153	2.207974633	0
	12519	1438847_at	6.061374099	3.573775096	1.153790598	0.322849247	2.224977271	0
	3459	1419474_a_at	6.680313132	3.573082786	1.821909849	0.509898583	3.535489192	0
	15861	1451854_a_at	5.574199277	3.573036828	0.89431105	0.250294383	1.858722052	0
	11968	1437036_at	5.739347252	3.571311139	1.170621051	0.327784672	2.251085808	0
	7520	1424555_at	4.489184031	3.571157063	0.797241084	0.223244475	1.73777474	0
	465	1416212_at	7.032561851	3.568559314	0.823198865	0.230681009	1.769324742	0
	813	1416579_a_at	8.158783156	3.568483389	1.342827682	0.376302069	2.536479819	0
	610	1416363_at	6.590588724	3.567101269	0.70846638	0.198611233	1.634066141	0
	7444	1424463_at	5.471325596	3.563207409	0.902708963	0.253341683	1.869573206	0
	16078	1452136_at	5.727107118	3.561069343	1.272686211	0.357388775	2.416110122	0
	11532	1435306_a_at	4.011318961	3.56104562	1.629938372	0.457713421	3.094997774	0
	17458	1460247_a_at	5.108847501	3.55847935	1.333018106	0.3746033	2.519291577	0
	5851	1422602_a_at	5.676724646	3.55686452	1.094113247	0.307606107	2.134818246	0
	8044	1425197_at	5.738439044	3.554517926	1.183264276	0.332890226	2.270900155	0
	11035	1433531_at	5.502993997	3.554450141	0.952815216	0.26806262	1.935646115	0
	13325	1448703_at	6.269084145	3.55442445	0.885865888	0.249229067	1.84787336	0
	15434	1451323_at	5.277609548	3.553848345	0.833170659	0.234441816	1.781596537	0
	12162	1437615_s_at	6.290235278	3.553130063	0.85957929	0.241921707	1.814509098	0
	10533	1430289_a_at	5.687025883	3.552617866	0.687803325	0.193604646	1.610828971	0
	5874	1422629_s_at	5.778859142	3.54897035	0.840426524	0.23680855	1.790579437	0
	11149	1433901_at	7.36418821	3.548713146	0.613581482	0.17290253	1.530052845	0
	4768	1421333_a_at	4.253668335	3.545369495	0.610206486	0.172113651	1.526477671	0
	14180	1449803_x_at	4.711260905	3.544989751	1.040489961	0.293510005	2.056926098	0
	3013	1418985_at	3.461888508	3.544939813	0.760430034	0.214511409	1.69399549	0
	10230	1428563_at	4.9386781	3.54136846	0.72240407	0.20399009	1.649929145	0
	11277	1434323_at	6.940887014	3.540642257	1.343939544	0.379575073	2.538435397	0
	1573	1417400_at	6.003299299	3.537994045	0.710604085	0.200849429	1.636489204	0
	2515	1418429_at	5.820805895	3.536715816	0.605317121	0.171152321	1.521313119	0
	289	1416028_a_at	6.383163433	3.533206051	0.632288417	0.178955998	1.550021704	0
	9143	1426634_at	5.758362458	3.531120106	1.2121548	0.343277703	2.316834194	0
	11621	1435731_x_at	4.968984396	3.528117268	1.32574355	0.37576516	2.506620431	0
	1237	1417031_at	3.664639041	3.527171566	0.684669266	0.194112833	1.607333463	0
	8300	1425546_a_at	8.594153601	3.526613999	1.030526881	0.292214254	2.042770147	0
	9095	1426571_at	7.16362151	3.524457424	0.778098271	0.22077108	1.714868879	0
	1174	1416962_at	5.263931809	3.521763315	0.912521462	0.259109253	1.882332461	0
	6011	1422782_s_at	4.75798474	3.519604174	1.072548542	0.304735558	2.103145325	0
	12739	1447888_x_at	4.747194801	3.517915941	0.86864676	0.24692084	1.825949366	0
	10927	1432377_x_at	5.289081493	3.516044173	1.107675737	0.315034648	2.154981877	0
	11494	1435139_at	5.700846829	3.514783224	0.661609116	0.188236109	1.581845959	0
	162	1415888_at	6.384618569	3.513544006	0.79516073	0.226313013	1.735270689	0
	2463	1418374_at	8.271479174	3.512928093	1.306394132	0.371881831	2.473226094	0
	15651	1451586_at	7.459250814	3.51275621	0.713870151	0.20322223	1.64019819	0
	7857	1424971_at	4.056400356	3.512647427	1.308879455	0.372619081	2.47749038	0
	17449	1460237_at	5.277550021	3.512365099	0.657020066	0.18705916	1.576822279	0
	7550	1424594_at	6.738396819	3.511281029	0.942429859	0.268400578	1.921762242	0
	15408	1451294_s_at	8.063708189	3.507149962	0.674964633	0.192453884	1.596557634	0
	5203	1421852_at	4.87001085	3.503463127	1.075011994	0.306842674	2.106739586	0
	4421	1420920_a_at	7.375000612	3.501105371	0.730369499	0.208611116	1.659063952	0
	16603	1453714_a_at	5.02884863	3.498599669	1.233300861	0.352512713	2.351042895	0
	15148	1450982_at	6.288050437	3.497636561	0.902000218	0.257888492	1.868654976	0
	9887	1427764_a_at	5.742684779	3.497450686	0.746145507	0.213339822	1.677305529	0
	11977	1437053_x_at	5.570337498	3.49714874	0.96725715	0.276584504	1.955119987	0
	4449	1420958_at	3.297192136	3.496394002	0.58086316	0.166132066	1.49574388	0
	11754	1436343_at	4.707754916	3.493810392	0.917222585	0.262527866	1.888476178	0
	3889	1420274_at	4.696223078	3.493587083	1.050672876	0.300743291	2.071495773	0
	12615	1439214_a_at	6.237600264	3.490734785	0.577658638	0.165483394	1.492425213	0
	2997	1418969_at	5.152808693	3.488392839	1.303347621	0.373624096	2.468008941	0
	15990	1452030_a_at	6.281380277	3.48793307	0.683422909	0.195939227	1.605945472	0
	303	1416042_s_at	5.399418672	3.487413764	0.913533158	0.261951469	1.883652917	0
	13479	1448873_at	5.158638958	3.485151047	1.020613635	0.292846313	2.028781696	0
	15949	1451983_at	6.621353511	3.483431892	0.850818309	0.244247149	1.803523609	0
	11278	1434324_x_at	6.941925068	3.477529804	1.305266956	0.37534314	2.47129452	0
	3069	1419051_at	4.414716575	3.476312983	0.618702301	0.177976582	1.535493389	0
	308	1416047_at	4.881409065	3.475598048	0.93082664	0.26781769	1.906368	0
	5708	1422439_a_at	7.008485032	3.474722637	0.93364798	0.268697124	1.910099749	0
	9966	1427926_at	3.63488323	3.473489641	0.811660666	0.233672977	1.755230702	0
	8450	1425749_at	4.511867953	3.473381628	0.791544817	0.227888813	1.730926923	0
	13332	1448710_at	5.816798449	3.472342389	0.949810054	0.273535829	1.931618323	0
	2457	1418365_at	7.785241503	3.471743121	0.883145162	0.254380906	1.844391806	0
	16136	1452241_at	5.23069636	3.469232416	0.90961387	0.262194561	1.878542649	0
	8045	1425198_at	5.526491633	3.469120831	1.305336997	0.376273142	2.471414501	0
	5946	1422704_at	4.318903847	3.467244346	1.105489241	0.318837997	2.15171834	0
	1998	1417858_at	5.106897113	3.467164536	0.771529951	0.222524758	1.707079149	0
	12199	1437714_x_at	6.08531127	3.4645801	0.656912583	0.189608138	1.576704808	0
	10857	1432013_a_at	3.956776319	3.463867856	0.790269578	0.228146572	1.729397583	0
	8548	1425865_a_at	6.28139665	3.463037618	0.660549311	0.190742748	1.58068436	0
	2521	1418435_at	5.781669029	3.461553099	0.666366478	0.192505058	1.587070789	0
	2032	1417895_a_at	4.492685302	3.459317609	1.442300995	0.416932227	2.71753948	0
	7183	1424156_at	4.563727128	3.454604426	0.940591658	0.272271885	1.919315201	0
	5118	1421750_a_at	6.518283177	3.452593072	0.629126254	0.182218478	1.546628019	0
	1452	1417268_at	7.561253724	3.450703267	1.098271485	0.318274682	2.140980247	0
	10940	1432418_a_at	5.154481976	3.450660407	1.371904812	0.397577463	2.58812054	0
	968	1416746_at	5.881353251	3.447386794	1.15915347	0.336241199	2.233263479	0
	17368	1459918_at	6.084797144	3.447344227	0.986651089	0.286206141	1.98157983	0
	7882	1425006_a_at	4.99986395	3.447030589	0.84169373	0.244179362	1.792152903	0
	10500	1430021_a_at	6.085544344	3.446568746	0.78203723	0.226903128	1.719557347	0
	12239	1437847_x_at	5.334531541	3.44342615	0.765466568	0.222297948	1.699919664	0
	16571	1453550_a_at	5.489488674	3.443063299	0.974400307	0.28300389	1.964824298	0
	11965	1437033_a_at	5.102935746	3.440665223	1.281811778	0.37254766	2.431441326	0
	12411	1438461_at	4.851084028	3.440082428	0.970775502	0.282195419	1.959893827	0
	3804	1420031_at	2.773288147	3.43967132	0.667247591	0.193985858	1.588040374	0
	16208	1452354_at	4.401021385	3.439357878	0.928429883	0.269942796	1.90320357	0
	2998	1418970_a_at	6.329930355	3.437237966	0.548690609	0.159631255	1.462757494	0
	6735	1423642_at	6.003565301	3.437049136	1.259807764	0.366537607	2.394638308	0
	13227	1448591_at	7.616759482	3.433486213	1.089118921	0.317204979	2.127440703	0
	10731	1431505_at	3.765883604	3.433097688	0.895989395	0.260985698	1.860885636	0
	12413	1438476_a_at	4.715422645	3.431250814	0.991064332	0.28883471	1.987650817	0
	9280	1426840_at	5.673591832	3.42997177	0.632883272	0.184515592	1.550660944	0
	12828	1448155_at	4.930041526	3.427692698	0.575235609	0.167820064	1.489920765	0
	15996	1452037_at	5.024727379	3.427216121	0.677592702	0.197709359	1.599468635	0
	4152	1420614_at	6.866407148	3.425625723	0.645924346	0.188556602	1.564741507	0
	9686	1427452_at	8.133653961	3.424244416	1.1844781	0.345909332	2.2728116	0
	11949	1437006_x_at	5.035700324	3.419881248	1.323083494	0.386879952	2.502002956	0
	144	1415868_at	6.842159943	3.418188454	1.007920743	0.294869858	2.011010679	0
	10119	1428165_at	5.234310154	3.417143461	0.609195466	0.178276234	1.525408312	0
	703	1416463_at	7.130514341	3.416595492	0.822701828	0.240795795	1.76871528	0
	16624	1453830_at	4.350460418	3.415132434	1.040498004	0.304672812	2.056937565	0
	13775	1449217_at	5.178063694	3.413010885	0.799650317	0.234294687	1.740679166	0
	13161	1448519_at	5.160157637	3.412271385	0.842434903	0.246883911	1.793073844	0
	1647	1417483_at	5.303885174	3.411093198	0.819676121	0.240297193	1.765009711	0
	7306	1424297_at	5.480699877	3.410705055	0.81416463	0.2387086	1.758279753	0
	5737	1422474_at	4.894938733	3.408650325	1.037378164	0.304336927	2.052494227	0
	2365	1418264_at	3.856268448	3.408481173	1.448700506	0.425028167	2.729620726	0
	13286	1448656_at	5.148617255	3.407242816	0.941679833	0.27637591	1.920763419	0
	10305	1428838_a_at	3.936495055	3.406070544	1.222049032	0.358785591	2.332778021	0
	16164	1452278_a_at	3.712170951	3.405367735	0.531095596	0.155958368	1.445026145	0
	8507	1425815_a_at	5.123264039	3.403195677	1.281310808	0.376502244	2.430597165	0
	13732	1449167_at	6.139992027	3.403017073	1.060017083	0.311493319	2.08495621	0
	8767	1426151_a_at	6.174655231	3.402916803	0.969452591	0.284888714	1.958097484	0
	10051	1428061_at	5.477770597	3.402455875	0.762448555	0.224087713	1.696367272	0
	299	1416038_at	6.642141284	3.402442896	0.68349489	0.200883574	1.606025601	0
	12752	1448000_at	1.566935211	3.400657592	0.675215362	0.198554351	1.596835127	0
	7143	1424107_at	4.23322077	3.39991191	0.926153936	0.272405274	1.900203507	0
	3647	1419690_at	4.262363179	3.398028411	0.666132661	0.196035048	1.586813593	0
	10270	1428699_at	4.609112939	3.397447933	1.042088549	0.306726864	2.059206552	0
	1273	1417074_at	3.904913353	3.39590968	1.664559075	0.490165885	3.170167513	0
	2520	1418434_at	5.838117175	3.395467229	0.627295016	0.18474483	1.544666102	0
	6467	1423325_at	5.633158929	3.39494607	0.668185372	0.196817669	1.589072967	0
	14505	1450204_a_at	4.225893493	3.391981062	0.541432292	0.15962126	1.455416722	0
	10481	1429835_at	4.51957675	3.3913577	0.739384372	0.218020167	1.669463292	0
	7329	1424321_at	4.555062255	3.391215797	1.244115043	0.366864015	2.368732103	0
	10398	1429321_at	7.364996496	3.390833379	0.710962731	0.209671975	1.636896077	0
	13160	1448518_at	5.905891229	3.390437978	0.748475279	0.220760646	1.680016356	0
	6568	1423445_at	5.868566934	3.389020573	0.701583032	0.207016457	1.626288298	0
	14144	1449699_s_at	2.938837574	3.388857075	0.709653738	0.209407987	1.635411554	0
	12578	1438988_x_at	6.44151614	3.388572852	0.576599681	0.170160037	1.491330155	0
	17367	1459912_at	4.887765541	3.385045737	0.939003958	0.277397717	1.917204137	0
	9566	1427261_at	5.281435683	3.3847481	1.400062267	0.413638541	2.639129724	0
	11717	1436144_at	6.058120738	3.384735741	0.832561244	0.245975257	1.780844124	0
	11512	1435219_x_at	4.992568189	3.384113275	1.339998852	0.395967494	2.531511174	0
	4429	1420929_at	4.205736291	3.383429409	0.500004153	0.147780282	1.414217633	0
	17245	1456461_at	5.458920252	3.380538808	0.882528048	0.261061357	1.843603036	0
	10385	1429270_a_at	4.745136237	3.380240898	1.136945665	0.336350485	2.199149472	0
	1038	1416820_at	7.088990744	3.379791491	0.909980933	0.269241737	1.879020665	0
	15532	1451443_at	6.707913552	3.379762	0.860214456	0.25451924	1.815308135	0
	10133	1428209_at	6.27283962	3.37865186	1.420368345	0.420394999	2.676538389	0
	11347	1434552_at	5.632192134	3.378136879	0.654011642	0.193601285	1.573537589	0
	13280	1448650_a_at	3.755496006	3.377241441	1.22793289	0.363590496	2.342311402	0
	2729	1418665_at	5.299013986	3.376127552	0.783191921	0.231979364	1.720934181	0
	70	1415782_at	8.397634987	3.375878777	0.602073793	0.178345797	1.51789689	0
	11534	1435315_s_at	5.502358013	3.374839739	0.834972589	0.247411034	1.783823146	0
	5736	1422473_at	4.901462719	3.374099361	1.029268667	0.305049898	2.040989368	0
	12649	1439373_x_at	5.604028238	3.371674491	1.077386372	0.319540446	2.110209699	0
	2337	1418234_s_at	6.13470243	3.370256715	0.738365274	0.219082799	1.668284424	0
	6158	1422953_at	3.39312337	3.368375247	0.947002907	0.281145311	1.9278635	0
	802	1416568_a_at	6.040800274	3.367073242	1.110236045	0.329733262	2.158809655	0
	12198	1437713_x_at	4.81063085	3.367033321	0.889751216	0.26425376	1.852856583	0
	14771	1450531_at	3.432355923	3.365836374	0.706413763	0.209877631	1.631742901	0
	7960	1425096_a_at	7.070686947	3.363656525	0.962848423	0.286250518	1.949154462	0
	4004	1420441_at	4.561114321	3.358913202	0.656849554	0.195554191	1.576635926	0
	8292	1425536_at	6.494297455	3.358470208	0.74908999	0.223045001	1.680732339	0
	2526	1418440_at	5.335715782	3.357751472	1.129153342	0.336282584	2.187303388	0
	5793	1422537_a_at	6.001924067	3.357452852	0.849679174	0.253072556	1.802100131	0
	12358	1438261_at	5.219392491	3.356913344	1.551161923	0.462079823	2.930530643	0
	17081	1455949_at	5.429289095	3.356199312	0.742064337	0.221102583	1.672567386	0
	2999	1418971_x_at	6.333021437	3.355949088	0.538612878	0.160494949	1.452575224	0
	280	1416019_at	5.229627126	3.354685977	0.684436658	0.204024061	1.60707433	0
	3460	1419475_a_at	6.509113484	3.354651332	1.77576205	0.529343253	3.424188324	0
	6981	1423920_at	4.903510844	3.353350891	1.221620481	0.364298435	2.332085175	0
	13747	1449184_at	5.226365918	3.353070983	0.997323202	0.297435756	1.996292611	0
	1613	1417445_at	3.610807223	3.352028032	1.111866113	0.331699527	2.161250224	0
	16470	1452896_at	6.029141237	3.350000848	0.673300958	0.20098531	1.594717589	0
	9351	1426942_at	5.726388182	3.349522561	0.800544646	0.239002613	1.74175855	0
	16515	1453117_at	5.970559161	3.349461169	0.793142416	0.236797018	1.732844763	0
	6068	1422848_a_at	6.833456591	3.349223187	0.656364756	0.195975222	1.576106209	0
	3526	1419551_s_at	5.179089333	3.34850935	0.980099226	0.292697174	1.972601076	0
	11747	1436298_x_at	7.10552472	3.34830446	0.76691538	0.229045891	1.701627649	0
	16692	1454106_a_at	5.58814235	3.348092621	0.732681053	0.21883536	1.661724313	0
	16647	1453939_x_at	4.700098521	3.347705224	1.086890278	0.324667259	2.124156817	0
	163	1415889_a_at	7.498229341	3.346956333	0.626758923	0.187262354	1.544092224	0
	6892	1423813_at	4.519504371	3.34687041	1.263907666	0.377638663	2.401453155	0
	8944	1426371_at	5.702436799	3.345900553	0.810257017	0.242164106	1.753523806	0
	17137	1456082_x_at	7.134042751	3.345013526	0.690848635	0.206530894	1.614232777	0
	1337	1417140_a_at	6.164650906	3.344949339	0.884912618	0.264551875	1.846652769	0
	15157	1450993_at	3.499680849	3.343169771	1.230594773	0.368092217	2.346637136	0
	421	1416166_a_at	5.390790277	3.340845715	1.136519322	0.340189107	2.198499679	0
	14681	1450422_a_at	5.653895788	3.33819422	0.648468222	0.194257188	1.567503019	0
	8662	1426021_a_at	4.838693375	3.337196664	1.111625122	0.333101472	2.160889234	0
	915	1416689_at	5.464163558	3.335674217	0.778612145	0.233419721	1.715479808	0
	2752	1418693_at	5.878232931	3.332933459	0.539733774	0.161939559	1.453704235	0
	422	1416167_at	5.51950411	3.332503563	1.125399008	0.337703767	2.181618755	0
	3507	1419529_at	4.15197899	3.331531663	0.819112535	0.245866652	1.764320348	0
	11493	1435130_at	5.086499492	3.32948832	0.816455306	0.245219454	1.761073724	0
	11506	1435177_a_at	7.032237003	3.328795432	0.54317773	0.163175461	1.457178617	0
	3833	1420116_s_at	5.944535313	3.328434552	0.627893305	0.188645231	1.545306811	0
	14449	1450131_a_at	6.094749039	3.327699836	1.208725691	0.363231587	2.311333903	0
	4283	1420764_at	4.000973274	3.327453368	0.951057846	0.28582154	1.93328971	0
	3447	1419462_s_at	6.055105322	3.325447426	0.649332162	0.195261593	1.56844198	0
	5709	1422440_at	7.101133073	3.324794263	0.933031877	0.280628455	1.909284214	0
	4322	1420804_s_at	2.976894374	3.323761721	1.167982714	0.351403865	2.246972883	0
	15370	1451243_at	6.363784562	3.323197056	0.576752044	0.173553369	1.491487662	0
	4418	1420917_at	4.972134368	3.322722896	0.712935336	0.214563585	1.639135745	0
	12151	1437583_x_at	5.074026857	3.321931689	1.029728171	0.309978731	2.041639534	0
	10083	1428101_at	6.179154272	3.319997913	0.606401803	0.18265126	1.522457339	0
	13740	1449176_a_at	4.036768298	3.319035899	1.137024273	0.342576672	2.199269301	0
	12307	1438116_x_at	6.373335456	3.318697156	0.812155509	0.244721188	1.755832847	0
	10939	1432417_a_at	5.712242289	3.316594137	0.803650721	0.242312049	1.74551254	0
	17094	1455977_x_at	6.815144151	3.316185667	1.120869255	0.337999548	2.174779682	0
	6252	1423072_at	5.848766279	3.312938335	0.678244113	0.204725849	1.600190996	0
	362	1416103_at	6.107564743	3.312684678	0.857024193	0.258709861	1.811298339	0
	16720	1454240_at	6.046074295	3.312557243	1.285707119	0.388131291	2.438015198	0
	15733	1451689_a_at	6.342819389	3.312096073	0.820944778	0.24786261	1.766562483	0
	1280	1417082_at	7.147942103	3.309335204	0.70103944	0.211836939	1.625675645	0
	5597	1422308_a_at	7.125508231	3.308173477	0.874972935	0.264488226	1.83397368	0
	8254	1425475_at	5.970264424	3.307205758	0.879056036	0.265800225	1.839171527	0
	13988	1449455_at	4.371964041	3.306998689	0.992105165	0.300001681	1.989085327	0
	12306	1438115_a_at	6.417474014	3.305800669	0.809373713	0.244834397	1.752450523	0
	119	1415836_at	5.782432375	3.305193569	0.61908323	0.187306195	1.535898874	0
	6787	1423699_at	5.652891955	3.304027193	0.68847286	0.208373848	1.611576708	0
	6318	1423154_at	4.39561529	3.301942713	0.579940031	0.175636006	1.494787113	0
	966	1416744_at	4.979573883	3.301369609	0.844592015	0.255830796	1.795756845	0
	6567	1423444_at	5.975106035	3.30108103	0.677623329	0.205273159	1.599502591	0
	14965	1450767_at	5.6687222	3.300950855	0.843747565	0.25560743	1.794706046	0
	1481	1417301_at	6.19251068	3.30032505	0.689499033	0.208918522	1.612723413	0
	2605	1418530_at	5.516180948	3.296852519	0.842885513	0.2556637	1.793633977	0
	14463	1450149_a_at	7.971078822	3.296686444	0.465968669	0.141344552	1.381244451	0
	6810	1423723_s_at	6.121525065	3.295507872	0.795928786	0.24151931	1.736194751	0
	2638	1418566_s_at	6.82025197	3.295340409	0.6350548	0.192712959	1.552996738	0
	10648	1431082_a_at	4.705029872	3.294901619	0.575081255	0.1745367	1.489761367	0
	1546	1417373_a_at	7.110651144	3.294105022	0.662200331	0.201025871	1.582494331	0
	734	1416497_at	5.474738673	3.293806853	0.623047578	0.18915729	1.540125139	0
	361	1416102_at	6.33894738	3.29281896	0.809063748	0.245705506	1.752074047	0
	967	1416745_x_at	5.13006639	3.292735655	0.728256372	0.221170616	1.656635686	0
	1622	1417455_at	6.750843851	3.290646874	0.930672282	0.282823505	1.906164043	0
	3610	1419647_a_at	7.991703488	3.290104823	1.062795572	0.323027876	2.0889755	0
	15158	1450994_at	5.940722188	3.288528015	0.690380972	0.209936169	1.613709594	0
	10686	1431304_a_at	5.865304178	3.288400796	0.530402218	0.161294882	1.444331814	0
	3393	1419404_s_at	3.842388167	3.287103691	0.765262663	0.232807582	1.699679421	0
	409	1416154_at	3.153938662	3.285655868	0.65936938	0.200681205	1.579392101	0
	17688	1460716_a_at	6.800213226	3.284026571	0.632289381	0.192534794	1.55002274	0
	15277	1451131_at	6.636697811	3.284013036	0.644069124	0.196122584	1.562730634	0
	13190	1448551_a_at	5.8197788	3.280068588	0.76212266	0.232349611	1.695984118	0
	4659	1421197_a_at	6.112168271	3.278362021	1.039356704	0.317035366	2.055310988	0
	5585	1422293_a_at	5.59572413	3.277780613	1.175967825	0.358769535	2.259444039	0
	17366	1459909_at	6.756215703	3.276040025	0.771582947	0.235523052	1.707141858	0
	7717	1424796_at	3.374350091	3.274395762	1.171647869	0.357821092	2.252688556	0
	12838	1448165_at	5.978408655	3.272930519	0.841313414	0.257052024	1.791680527	0
	10520	1430172_a_at	5.222208456	3.271224579	0.61125727	0.186858852	1.527589882	0
	970	1416748_a_at	4.898655391	3.27076995	0.718160627	0.219569287	1.645083288	0
	10318	1428875_at	6.171570688	3.270604534	0.755753629	0.231074598	1.688513401	0
	16990	1455655_a_at	6.189700778	3.268262838	0.810906526	0.248115456	1.754313429	0
	8975	1426410_at	4.93907818	3.26781237	0.861577635	0.263655785	1.817024202	0
	15075	1450894_a_at	7.048132201	3.267600411	0.578841323	0.177145688	1.493649167	0
	15152	1450986_at	5.779510951	3.266235911	0.804086924	0.246181521	1.74604038	0
	8942	1426369_at	5.613952331	3.263679353	0.78368948	0.240124533	1.721527801	0
	15592	1451514_at	3.870858567	3.263178446	1.111215184	0.340531541	2.16027531	0
	602	1416355_at	5.623174847	3.26222925	0.652374709	0.199978192	1.571753209	0
	12589	1439018_at	6.079304306	3.260069808	1.139286149	0.349466796	2.202720048	0
	2700	1418630_at	5.111558203	3.259623591	0.828592929	0.254198961	1.775952418	0
	17332	1456734_at	7.440479303	3.258886067	0.815550831	0.250254478	1.759969993	0
	15245	1451093_at	6.24480847	3.257585762	0.756605371	0.23225954	1.689510563	0
	9176	1426678_at	5.423393242	3.257182606	1.244736825	0.382151379	2.369753214	0
	7253	1424232_a_at	3.73944562	3.256807302	0.612844273	0.188173329	1.529271197	0
	2144	1418024_at	5.828365939	3.254027119	0.605312382	0.186019464	1.521308121	0
	16744	1454626_at	7.311354692	3.25366785	0.592766646	0.18218413	1.508136118	0
	13341	1448720_at	5.439593464	3.25248079	0.675148564	0.20757957	1.596761193	0
	2324	1418221_at	2.030716778	3.252199759	1.744294893	0.536343098	3.350310698	0
	7966	1425104_at	5.521552052	3.251159473	1.25633855	0.386427845	2.388886897	0
	16570	1453528_at	3.989871392	3.250955567	0.984465051	0.302823287	1.978579523	0
	10461	1429739_a_at	5.548968583	3.249607299	0.515422264	0.158610631	1.429412455	0
	6306	1423140_at	4.567699206	3.249105198	0.925906309	0.284972709	1.899877381	0
	2143	1418023_at	5.85290745	3.248015214	0.617348337	0.19006941	1.53405301	0
	6537	1423412_at	3.743023358	3.24695122	1.3320227	0.410237977	2.517553959	0
	5711	1422442_at	6.440304063	3.245719678	0.679326143	0.20929908	1.601391599	0
	15477	1451375_at	6.672405502	3.245542534	1.681029105	0.517950108	3.206566006	0
	15275	1451128_s_at	4.579344538	3.244514983	1.189689652	0.366677195	2.281036689	0
	9583	1427285_s_at	6.044024387	3.243590198	0.746435517	0.230126333	1.677642735	0
	410	1416155_at	6.551652773	3.242253816	0.876040632	0.270194958	1.835331455	0
	17628	1460609_at	2.700550201	3.241888694	1.4114784	0.435387681	2.660096163	0
	13871	1449324_at	6.170374516	3.240565182	0.998647049	0.308170641	1.99812529	0
	12627	1439258_at	6.200152576	3.239591105	0.965165227	0.297928101	1.952287097	0
	10521	1430173_x_at	5.23457595	3.239449168	0.597510543	0.184448192	1.513103362	0
	6331	1423170_at	3.06506605	3.234739653	0.951592763	0.294179089	1.93400666	0
	12612	1439199_at	6.548731399	3.234568328	1.017648756	0.314616559	2.024616633	0
	9333	1426914_at	5.308402047	3.234232455	1.067324957	0.330008734	2.095544207	0
	12638	1439296_at	5.204674686	3.233806867	1.333201923	0.412270113	2.519612585	0
	14092	1449576_at	6.785191863	3.233743077	0.705669685	0.218220702	1.630901537	0
	7620	1424675_at	5.530719534	3.233158235	0.680711649	0.210540778	1.602930249	0
	6749	1423656_x_at	5.062870281	3.232216672	0.72869001	0.225445904	1.657133704	0
	809	1416575_at	3.638313682	3.231572176	1.23880462	0.383344253	2.360029054	0
	14370	1450035_a_at	4.998146482	3.231219233	0.679918483	0.21042165	1.602049232	0
	5383	1422062_at	4.57916075	3.228235177	0.682376623	0.211377606	1.604781214	0
	8169	1425363_at	6.310368725	3.226523523	1.017657141	0.315403602	2.024628401	0
	13549	1448953_at	4.182303495	3.224005402	1.057640675	0.328051769	2.081524695	0
	15166	1451003_at	6.529996394	3.221940519	0.574748122	0.178385702	1.489417405	0
	15877	1451884_a_at	5.105543074	3.221378857	0.9447136	0.293263736	1.924806741	0
	7372	1424377_at	5.822464594	3.219648043	0.703955048	0.218643478	1.628964369	0
	12583	1439005_x_at	6.027915751	3.217701736	0.854405267	0.265532774	1.808013271	0
	17162	1456170_x_at	7.902860822	3.217456201	0.601450906	0.186933673	1.517241677	0
	8804	1426205_at	6.699071886	3.217440218	0.77508141	0.240900019	1.711286615	0
	10576	1430634_a_at	5.447565262	3.216399591	0.743488428	0.231155491	1.6742192	0
	12483	1438679_at	5.264817332	3.215744339	0.650922224	0.202417281	1.570171587	0
	15519	1451425_a_at	5.739233445	3.215058282	0.594179454	0.18481141	1.509613735	0
	16546	1453324_at	5.595760737	3.214266778	0.564301354	0.175561456	1.478671268	0
	16567	1453505_a_at	4.512020432	3.214006456	0.79712465	0.248015883	1.737634497	0
	612	1416365_at	7.611581686	3.211122536	0.581464017	0.181078115	1.496366961	0
	1287	1417089_a_at	5.036300471	3.209743458	1.251703095	0.389969825	2.381223594	0
	12696	1439461_x_at	5.344927684	3.209285291	0.944087884	0.294173873	1.923972108	0
	8227	1425435_at	4.287347795	3.209174599	0.875796374	0.272903934	1.835020747	0
	9177	1426679_at	5.579397773	3.208641032	1.253105787	0.390540972	2.383539919	0
	5731	1422466_at	6.529066521	3.208253508	0.619106563	0.192973081	1.535923715	0
	13662	1449091_at	5.727763344	3.207305107	1.270924034	0.396259162	2.41316077	0
	13317	1448692_at	4.999451764	3.207177988	0.703379675	0.2193142	1.628314839	0
	10646	1431078_at	4.798573321	3.204492553	0.902738293	0.281710217	1.869611214	0
	803	1416569_at	5.83645273	3.203017934	0.701443632	0.2189946	1.626131166	0
	3594	1419627_s_at	5.324400265	3.202973916	1.069624765	0.333947385	2.09888739	0
	6654	1423547_at	7.722167578	3.20171247	1.220329968	0.381149144	2.330000021	0
	12427	1438527_at	7.933462115	3.200964517	1.287071995	0.402088804	2.440322797	0
	9466	1427108_at	6.888505842	3.200557166	0.540728346	0.168948192	1.454706742	0
	826	1416592_at	5.567088753	3.199779487	0.628753484	0.196499005	1.546228446	0
	3607	1419643_s_at	2.897851425	3.197808837	3.139994102	0.981920516	8.815204891	0
	3827	1420092_at	4.581271861	3.197350548	0.91605695	0.28650501	1.886950987	0
	7919	1425051_at	6.708545793	3.1969944	0.97319667	0.304409876	1.963185733	0
	16124	1452224_at	4.992643828	3.195964841	0.685305604	0.214428393	1.608042575	0
	3542	1419570_at	4.544360145	3.195355647	1.225660937	0.383575749	2.338625638	0
	11762	1436374_x_at	5.709814724	3.194571268	1.006198277	0.314971304	2.008611121	0
	266	1416004_at	6.951042084	3.194063769	0.679231714	0.2126544	1.601286787	0
	16582	1453596_at	5.678671114	3.192773809	1.094753644	0.342884811	2.135766079	0
	4466	1420980_at	5.531598844	3.19051273	0.673621671	0.211132733	1.595072137	0
	2030	1417893_at	6.040045221	3.19008212	0.523992019	0.164256592	1.437928578	0
	5745	1422485_at	6.502103939	3.189490849	0.488028489	0.153011409	1.402526947	0
	112	1415829_at	5.549770541	3.186517471	0.753314338	0.236406781	1.685660895	0
	3361	1419369_at	4.374253493	3.186386909	0.676433552	0.21228858	1.59818404	0
	11996	1437138_at	3.36403475	3.185698572	0.856346752	0.268809723	1.810448015	0
	7737	1424823_s_at	3.687507059	3.184043828	0.781760249	0.245524337	1.719227243	0
	12819	1448144_at	7.75068434	3.180709252	0.638564152	0.20076156	1.556778998	0
	17632	1460633_at	6.50572151	3.178714382	0.78734556	0.247693081	1.725896034	0
	3569	1419598_at	4.583131506	3.177325707	0.98134936	0.308860171	1.974311129	0
	12887	1448219_a_at	6.569665031	3.176479306	0.749510987	0.235956515	1.68122287	0
	11127	1433806_x_at	7.901015389	3.173802398	0.590839586	0.186161428	1.506122991	0
	6474	1423332_at	7.927988966	3.172913343	0.531411803	0.167483869	1.445342898	0
	2499	1418412_at	5.23211484	3.170866163	1.312922778	0.414058087	2.484443578	0
	7961	1425099_a_at	4.696728012	3.169321459	0.841257734	0.265437806	1.791611378	0
	11040	1433540_x_at	6.504613475	3.16928814	0.764670027	0.24127501	1.698981363	0
	11944	1436996_x_at	7.958058699	3.166998914	1.21355506	0.38318771	2.319083973	0
	6150	1422944_a_at	2.974694336	3.166349512	0.975866273	0.308199164	1.96682183	0
	10059	1428069_at	5.403142814	3.166131005	0.999722316	0.315755196	1.999615085	0
	5547	1422252_a_at	3.76159592	3.165521636	1.37051025	0.43294926	2.585619978	0
	10224	1428531_at	6.312100902	3.165284155	0.555913866	0.175628423	1.470099564	0
	6748	1423655_a_at	4.999722706	3.165136929	0.746104907	0.235725949	1.677258328	0
	12046	1437278_a_at	6.656191491	3.164146005	0.564197476	0.178309558	1.478564803	0
	702	1416462_at	7.542612404	3.163744938	0.550358348	0.173957875	1.464449402	0
	11627	1435737_a_at	4.778624333	3.161262015	0.690550982	0.218441552	1.613899767	0
	16834	1454932_at	5.547096757	3.159441193	0.569681873	0.18031096	1.484196256	0
	8253	1425474_a_at	3.983188595	3.158404993	0.469697225	0.148713425	1.384818809	0
	3890	1420275_at	4.784561229	3.155490155	0.909789118	0.288319429	1.878770855	0
	9230	1426761_at	5.542278815	3.154269452	0.631876844	0.200324308	1.549579576	0
	17166	1456177_x_at	5.582735766	3.153627003	1.244366596	0.39458268	2.369145158	0
	17328	1456730_x_at	5.873334484	3.153545245	0.679870978	0.215589416	1.60199648	0
	13029	1448376_at	4.792968181	3.153179636	0.764854443	0.242566086	1.699198554	0
	5208	1421859_at	5.012652313	3.152300782	0.658753133	0.208975342	1.578717607	0
	9262	1426808_at	6.733964336	3.151752894	1.041646907	0.330497644	2.058576278	0
	14352	1450014_at	4.678268834	3.151011115	0.842396415	0.26734162	1.793026009	0
	11898	1436887_x_at	5.168004979	3.148829863	0.720663679	0.228867138	1.647939958	0
	6544	1423419_at	6.417123018	3.144440344	0.620145079	0.19721954	1.537029739	0
	3315	1419322_at	5.151093315	3.143209527	0.705707061	0.224517982	1.63094379	0
	15014	1450826_a_at	4.161001388	3.142856576	1.261301385	0.40132324	2.397118759	0
	9790	1427593_at	5.220056105	3.141706099	0.66712265	0.212344067	1.587902851	0
	10986	1433440_x_at	6.656261551	3.140498598	0.554652607	0.176612914	1.468814909	0
	6880	1423800_at	6.347573854	3.140282777	0.596819829	0.190052894	1.512379112	0
	11309	1434432_at	6.190755265	3.138939131	0.602534411	0.191954793	1.518381596	0
	7918	1425050_at	6.858924892	3.136112088	0.951941164	0.303541818	1.934473765	0
	13527	1448928_at	5.550947906	3.135492442	0.668964753	0.213352373	1.589931657	0
	10540	1430371_x_at	4.462942318	3.13128728	0.808857103	0.258314562	1.751823106	0
	3360	1419368_a_at	4.422632707	3.130981095	0.666451849	0.212857194	1.587164706	0
	12039	1437256_at	5.569597753	3.128737605	0.805324102	0.257395858	1.747538333	0
	7921	1425053_at	6.738394549	3.128611559	0.942696326	0.301314596	1.922117227	0
	1702	1417539_at	5.77434496	3.1285163	0.751034432	0.240060898	1.682999131	0
	11021	1433496_at	6.83993523	3.127525322	0.630586242	0.201624664	1.548193977	0
	9261	1426807_at	3.799648214	3.126797179	0.887677361	0.283893489	1.850195039	0
	15346	1451216_at	6.422963118	3.125999859	0.487090838	0.155819213	1.401615698	0
	8226	1425434_a_at	4.490326049	3.125509775	0.732219599	0.234272055	1.661192886	0
	3826	1420091_s_at	5.052837897	3.124944331	0.635447827	0.203346927	1.553419872	0
	6896	1423818_a_at	6.779609256	3.124584144	0.600661724	0.192237334	1.516411943	0
	8172	1425366_a_at	4.972113348	3.124233617	0.652004077	0.208692485	1.571349474	0
	10188	1428363_at	6.344574889	3.123961774	1.066938499	0.341533788	2.094982945	0
	8993	1426437_s_at	6.027713744	3.122405603	0.658490002	0.210891884	1.578429694	0
	7531	1424567_at	5.801141532	3.121934059	0.691765303	0.221582292	1.615258764	0
	462	1416208_at	6.186918845	3.117543806	0.54579553	0.175072289	1.459825098	0
	6040	1422818_at	5.819461573	3.117489715	0.691178856	0.221710068	1.614602304	0
	12173	1437651_a_at	5.15764985	3.116166146	0.643722627	0.206575194	1.562355353	0
	11833	1436707_x_at	5.019735807	3.114478698	1.195992525	0.384010501	2.291023926	0
	8244	1425460_at	4.745538239	3.109757086	0.585835753	0.188386339	1.500908214	0
	1263	1417062_at	6.256161707	3.108034089	0.586134797	0.188586991	1.501219356	0
	13364	1448747_at	6.14555477	3.107584044	0.862370085	0.277504992	1.818022538	0
	14987	1450792_at	6.666497721	3.107367251	0.825422836	0.265634143	1.772054329	0
	12892	1448224_at	5.489729549	3.107321095	0.560572212	0.180403697	1.474854068	0
	7302	1424292_at	2.658587465	3.107177957	1.508464195	0.485477245	2.845070091	0
	14131	1449669_at	4.806906518	3.105865137	0.631504919	0.203326575	1.549180148	0
	6753	1423662_at	6.901079845	3.105371684	0.660950097	0.212840898	1.581123541	0
	16574	1453564_a_at	5.143758135	3.103217548	0.553466533	0.178352476	1.467607856	0
	8255	1425476_at	6.097386162	3.102497257	0.801123342	0.258218872	1.742457348	0
	14421	1450100_a_at	4.963306036	3.101183164	0.684339732	0.22067053	1.606966364	0
	2581	1418499_a_at	3.697530815	3.100565567	0.680928412	0.21961426	1.603171106	0
	2620	1418546_a_at	5.212071842	3.100440409	0.681520934	0.219814234	1.603829671	0
	16586	1453614_a_at	6.325330056	3.099613832	1.157846189	0.373545303	2.231240752	0
	5046	1421662_a_at	5.609775556	3.099448892	0.636556743	0.205377396	1.554614355	0
	1883	1417738_at	6.459271933	3.099307877	0.856226948	0.276263922	1.810297679	0
	11358	1434599_a_at	6.337427495	3.09805386	0.816780111	0.263642967	1.761470253	0
	14353	1450015_x_at	4.890742852	3.097952608	0.658756281	0.212642466	1.578721053	0
	1765	1417606_a_at	8.083349721	3.097091324	0.550963297	0.177897014	1.465063602	0
	4462	1420976_at	4.619320477	3.096386183	0.610813488	0.197266572	1.527120059	0
	12782	1448103_s_at	7.072903086	3.09381236	0.640805309	0.207124814	1.559199257	0
	11684	1435966_x_at	6.078119886	3.093367627	0.764726543	0.247214892	1.699047921	0
	6662	1423555_a_at	4.598964751	3.093147604	1.289959102	0.41703768	2.445211236	0
	6897	1423819_s_at	6.635200379	3.092306677	0.585999877	0.18950251	1.501078969	0
	4806	1421381_a_at	6.188203941	3.091265067	1.27231571	0.411584151	2.415489714	0
	4465	1420979_at	5.55770362	3.090826219	0.66723975	0.215877472	1.588031743	0
	16613	1453768_a_at	5.228622109	3.087921546	0.76707458	0.248411292	1.701815432	0
	7364	1424367_a_at	4.5340418	3.087335357	1.041536923	0.337357884	2.058419348	0
	12585	1439012_a_at	4.136440713	3.087025709	0.962672666	0.311844719	1.948917021	0
	6994	1423934_at	7.915359488	3.084879541	1.652872855	0.535798184	3.144592024	0
	1236	1417030_at	3.729401743	3.08225472	0.619408868	0.200959662	1.536245589	0
	6330	1423169_at	3.060132401	3.080182898	0.877786864	0.284978812	1.837554277	0
	14095	1449579_at	6.017108266	3.080122149	0.781558466	0.253742686	1.7189868	0
	3450	1419465_at	6.361038538	3.07950769	0.991210434	0.321873018	1.987852117	0
	14960	1450760_a_at	5.134178461	3.079180448	0.588736039	0.19119894	1.503928561	0
	3805	1420032_at	2.897759106	3.07863828	0.502051251	0.163075751	1.416225748	0
	9911	1427832_at	2.449360433	3.078204923	0.501946515	0.163064685	1.416122937	0
	2948	1418917_at	4.779896775	3.077345585	0.731743889	0.237784113	1.66064522	0
	13023	1448370_at	4.639024658	3.0768007	0.748128508	0.243151436	1.67961259	0
	3448	1419463_at	5.491457335	3.075639031	1.599712467	0.520123607	3.03082902	0
	17467	1460259_s_at	5.501620012	3.072120377	1.588996532	0.517231207	3.008400271	0
	6542	1423417_at	6.024215355	3.070097332	0.768310224	0.250255982	1.703273632	0
	16179	1452304_a_at	6.256167943	3.06978866	0.756710657	0.246502525	1.689633866	0
	17097	1455985_x_at	4.849621678	3.069287938	0.663732069	0.216249528	1.584175388	0
	6211	1423025_a_at	4.691623737	3.068981373	0.755168298	0.246064803	1.687828475	0
	3353	1419361_at	7.22927466	3.065688834	0.537609467	0.175363351	1.451565292	0
	3280	1419282_at	3.860747711	3.064222224	0.858917913	0.28030536	1.81367746	0
	1685	1417522_at	5.939945974	3.063988118	0.877401113	0.286359176	1.837063013	0
	1486	1417308_at	8.069586445	3.061502699	0.733419188	0.23956183	1.662574729	0
	10698	1431349_at	7.589885367	3.061455996	0.778569558	0.25431349	1.71542917	0
	14124	1449649_at	5.522664791	3.061294088	0.767951544	0.250858468	1.702850221	0
	15455	1451349_at	3.417130869	3.058810879	0.723074409	0.236390688	1.650695952	0
	7943	1425077_at	4.121427231	3.057431622	0.554748082	0.181442515	1.468912115	0
	5959	1422723_at	5.533673474	3.056398521	0.484759102	0.158604677	1.399352185	0
	307	1416046_a_at	5.3894454	3.05626833	0.59401793	0.194360529	1.509444728	0
	10536	1430306_a_at	8.018969527	3.05622341	1.548441511	0.506651937	2.925009908	0
	13269	1448638_at	4.067566612	3.056180441	0.849058163	0.277816765	1.801324579	0
	1629	1417462_at	6.346762925	3.05432388	0.678459147	0.222130715	1.600429523	0
	12020	1437198_at	6.322387339	3.054100809	0.58722019	0.192272694	1.502349204	0
	9787	1427589_at	5.172086406	3.052020493	0.783147739	0.256599764	1.720881478	0
	16196	1452337_at	3.9526334	3.04978601	0.604867848	0.198331242	1.520839436	0
	4486	1421006_at	4.959806638	3.049617554	0.801869787	0.262941098	1.743359122	0
	16019	1452064_at	5.0957395	3.049252212	0.523059084	0.171536838	1.436999026	0
	12644	1439366_at	4.793397495	3.048972667	0.751224748	0.246386186	1.683221162	0
	11937	1436981_a_at	6.06026746	3.048419444	0.749969246	0.246019047	1.68175698	0
	16644	1453920_a_at	5.293764673	3.047963375	0.738766391	0.242380337	1.668748328	0
	7166	1424134_at	5.52317968	3.04609192	0.529840976	0.17394123	1.443770044	0
	13720	1449153_at	2.576974228	3.045931767	1.559335263	0.511940313	2.947180177	0
	7288	1424276_at	4.545384368	3.045906733	0.706219446	0.231858526	1.631523137	0
	6398	1423249_at	5.363228957	3.045848377	0.685841702	0.225172634	1.608640227	0
	13717	1449149_at	5.318615566	3.044958022	0.597507603	0.196228519	1.513100278	0
	5803	1422547_at	7.070358302	3.044247868	0.772903028	0.253889651	1.708704626	0
	6390	1423241_a_at	6.332314616	3.044190565	0.681030743	0.223714885	1.603284823	0
	8611	1425951_a_at	5.176124653	3.043110351	1.07821253	0.354312662	2.111418455	0
	14663	1450402_at	4.092861805	3.03976521	0.627825797	0.206537595	1.545234504	0
	11876	1436835_at	5.144183921	3.039266162	0.860723709	0.283201162	1.815949029	0
	9460	1427102_at	4.610457486	3.039190717	1.30131196	0.42817713	2.464529004	0
	12772	1448061_at	4.661699252	3.038243433	0.615569458	0.202607023	1.53216265	0
	909	1416683_at	6.807769861	3.036115467	0.783109891	0.257931524	1.720836333	0
	10865	1432052_at	4.783734995	3.034292042	0.882995107	0.291005314	1.844199981	0
	1943	1417800_at	5.669235549	3.033897463	0.516155719	0.170129586	1.430139341	0
	1636	1417470_at	6.45542755	3.033703156	0.595596668	0.196326614	1.511097415	0
	12442	1438562_a_at	6.10116758	3.032868472	0.793589896	0.261663143	1.733382321	0
	873	1416641_at	5.512744223	3.031835998	1.062560863	0.35046779	2.088635676	0
	12002	1437148_at	7.729124499	3.031294363	0.585933539	0.193294833	1.501009949	0
	8824	1426226_at	4.131776679	3.030567728	0.549379271	0.181279325	1.463455899	0
	15205	1451048_at	6.327144674	3.030442599	0.78023688	0.257466312	1.717412837	0
	7664	1424730_a_at	7.1942066	3.029144125	0.887641661	0.293033816	1.850149256	0
	12853	1448180_a_at	6.360537739	3.026758858	0.570763822	0.188572611	1.485309746	0
	6590	1423471_at	4.607663597	3.026495648	0.638828669	0.211078668	1.557064458	0
	12412	1438462_x_at	5.502474849	3.025167517	0.554216636	0.183201966	1.468371111	0
	15396	1451273_x_at	3.812143917	3.024857186	0.599020616	0.198032694	1.514687961	0
	14347	1450009_at	4.928840368	3.024626502	1.253230805	0.414342334	2.383746475	0
	13832	1449281_at	6.784900004	3.024125299	0.951245566	0.314552299	1.93354128	0
	17422	1460205_at	5.967333421	3.023421493	0.618169946	0.204460393	1.534926896	0
	10273	1428709_a_at	6.878294801	3.023170261	0.398867658	0.131936882	1.318472663	0
	14939	1450737_at	5.038215797	3.022236075	0.789855629	0.261348091	1.728901443	0
	13203	1448566_at	4.875844733	3.021346531	0.773780095	0.256104385	1.709743725	0
	7920	1425052_at	6.763946959	3.020529223	0.863666705	0.285932246	1.819657218	0
	17049	1455867_at	7.431218649	3.019968479	1.055404977	0.349475494	2.078301522	0
	10480	1429832_at	4.04874821	3.018832816	0.718111075	0.23787706	1.645026785	0
	3054	1419029_at	6.263918513	3.017825945	0.887129091	0.293962974	1.84949204	0
	6102	1422887_a_at	6.785320444	3.016933614	0.565129559	0.187319189	1.47952037	0
	11116	1433775_at	5.299961035	3.016537086	0.530308377	0.175800384	1.444237869	0
	15774	1451737_at	6.140251096	3.01634796	0.842430816	0.27928834	1.793068763	0
	4769	1421334_x_at	4.270697784	3.015990043	0.538448771	0.178531349	1.452410002	0
	10232	1428571_at	6.28630878	3.015968652	1.122106558	0.372055113	2.176645645	0
	10752	1431646_a_at	5.943711914	3.015955747	0.569431502	0.188806319	1.483938705	0
	12805	1448129_at	7.614739357	3.015309969	0.583120587	0.193386615	1.498086146	0
	9662	1427403_at	4.131665266	3.014305329	0.773004095	0.256445187	1.708824332	0
	1461	1417277_at	5.255968561	3.013689983	0.519763553	0.172467492	1.433720252	0
	17407	1460190_at	7.066318476	3.012964895	1.021561672	0.339055285	2.030115306	0
	7769	1424866_at	4.089050324	3.012847059	1.031351487	0.342317903	2.043938074	0
	12733	1446165_at	6.112474763	3.011939782	0.794048318	0.26363353	1.733933198	0
	5710	1422441_x_at	6.927303713	3.010877543	0.86755421	0.288139985	1.824567102	0
	6216	1423031_at	6.170563642	3.010225128	0.472545586	0.156980148	1.387555603	0
	533	1416282_at	6.915923479	3.009245701	0.549120087	0.182477651	1.463193009	0
	9214	1426739_at	4.251568971	3.009211463	0.912779998	0.303328632	1.882669812	0
	7137	1424101_at	5.817613888	3.008094836	0.654121651	0.2174538	1.573657579	0
	6716	1423620_at	4.297451072	3.005870653	0.815080314	0.271162804	1.759396093	0
	13273	1448643_at	6.625557381	3.003934273	0.5911637	0.196796483	1.506461392	0
	4234	1420708_at	3.204193819	3.003773954	0.967931914	0.3222386	1.956034632	0
	3172	1419157_at	7.931589621	3.002512909	0.9568759	0.318691685	1.941101959	0
	10721	1431420_s_at	6.555368809	3.00219508	0.823336935	0.274244982	1.76949408	0
	12750	1447969_at	5.629662497	3.00217686	0.85848063	0.285952717	1.813127815	0
	6583	1423462_at	6.577994207	3.001545375	0.438421523	0.146065266	1.355120856	0
	8792	1426188_s_at	4.880335195	3.001417614	0.766368961	0.255335665	1.700983281	0
	11359	1434600_at	6.319377435	2.999143684	0.814467508	0.271566685	1.758648923	0
	73	1415785_a_at	6.90760711	2.998539618	0.647933521	0.216083028	1.566922169	0
	8454	1425754_a_at	3.745630573	2.996094182	1.723406511	0.575217736	3.302151957	0
	11929	1436958_x_at	6.329202037	2.994113614	0.815625108	0.272409539	1.760060607	0
	10908	1432270_a_at	7.011992268	2.993615159	0.534457863	0.178532588	1.448397772	0
	1972	1417829_a_at	7.235409277	2.992962813	0.755470714	0.25241567	1.688182312	0
	10800	1431773_at	4.270595101	2.991951375	0.631492398	0.211063724	1.549166703	0
	7161	1424127_at	5.074477419	2.990991954	0.580324852	0.19402421	1.495185882	0
	1683	1417520_at	6.560912846	2.99090215	1.099649648	0.367664869	2.143026438	0
	15822	1451804_a_at	5.29188701	2.990754507	0.703777181	0.235317603	1.62876355	0
	8968	1426400_a_at	7.416296825	2.989419661	0.685731209	0.229386064	1.608517028	0
	6236	1423054_at	6.11046493	2.988379751	0.573543028	0.191924412	1.488173803	0
	15272	1451125_at	6.330580951	2.98778742	0.743158588	0.248732083	1.673836471	0
	10028	1428018_a_at	5.27575442	2.987401273	0.755624491	0.252937059	1.688362266	0
	12155	1437591_a_at	6.078338866	2.987105831	0.584347545	0.195623315	1.499360754	0
	69	1415781_a_at	8.537410827	2.985566974	0.469458048	0.157242511	1.384589246	0
	9191	1426700_a_at	5.051101635	2.984725105	0.557368106	0.186740181	1.471582175	0
	5746	1422486_a_at	6.476680242	2.984658158	0.4364239	0.146222407	1.353245791	0
	10383	1429247_at	6.594942014	2.983214323	0.699798275	0.234578612	1.624277661	0
	14398	1450070_s_at	5.529232451	2.982072731	0.613950031	0.205880301	1.53044376	0
	1119	1416906_at	6.969449948	2.981924742	0.537232081	0.180162857	1.451185635	0
	14413	1450090_at	3.527147366	2.981142747	0.874682213	0.293405008	1.833604148	0
	6114	1422901_at	5.869373041	2.980211139	0.558012705	0.187239319	1.472239827	0
	13009	1448355_at	4.454521739	2.979218409	0.874710569	0.293604043	1.833640187	0
	15150	1450984_at	6.198230608	2.978456844	0.898527685	0.301675576	1.864162577	0
	6946	1423879_at	5.044269698	2.977871895	0.549726485	0.184603806	1.463808152	0
	10045	1428046_a_at	4.519981837	2.976515452	0.684332229	0.229910525	1.606958007	0
	8345	1425606_at	6.834641807	2.975232227	1.369268177	0.460222286	2.583394874	0
	10046	1428047_s_at	4.485231992	2.973440651	0.618529208	0.20801801	1.535309173	0
	11708	1436049_at	5.444120654	2.973355405	0.46252721	0.155557324	1.377953506	0
	13231	1448595_a_at	6.475037107	2.9715583	1.22986669	0.413879374	2.34545316	0
	6431	1423284_at	5.774883465	2.971253728	1.078162003	0.362864333	2.111344509	0
	10696	1431339_a_at	7.058610237	2.970570527	0.777073619	0.261590698	1.713651353	0
	14286	1449936_at	5.603317051	2.97052618	0.73368807	0.246989262	1.662884619	0
	7567	1424614_at	5.674442354	2.970223752	0.574873711	0.193545591	1.489547067	0
	10809	1431804_a_at	5.164376369	2.970011214	0.714764208	0.240660441	1.641214958	0
	4487	1421007_at	5.010902782	2.969048954	0.826232166	0.278281759	1.773048703	0
	7177	1424148_a_at	6.706111501	2.967877422	0.804900872	0.271204217	1.747025749	0
	15839	1451824_at	3.736067977	2.965785791	1.672704992	0.564000609	3.188117921	0
	15567	1451483_s_at	3.549007918	2.96559093	1.033166648	0.348384748	2.046511322	0
	10714	1431396_at	5.986288038	2.965386371	1.030809544	0.347613908	2.04317042	0
	9663	1427404_x_at	7.326829854	2.964994497	1.364235104	0.460113874	2.574397988	0
	2101	1417975_at	5.496671607	2.964702118	0.743080206	0.250642451	1.673745534	0
	6931	1423861_at	3.031602161	2.96350026	0.538935523	0.181857761	1.452900115	0
	15114	1450941_at	7.626431242	2.962894888	0.665858219	0.224732312	1.586511764	0
	3144	1419128_at	4.542056483	2.962494749	0.974427778	0.328921352	1.964861711	0
	4483	1421001_a_at	1.841604944	2.962065128	2.645440954	0.893106951	6.25686924	0
	8931	1426350_at	4.950821538	2.961855176	0.633713437	0.213958279	1.551553493	0
	12041	1437267_x_at	6.948350637	2.960884242	0.687267288	0.232115555	1.610230575	0
	12946	1448283_a_at	6.623335605	2.960815913	0.579853907	0.195842607	1.494697881	0
	14038	1449512_a_at	4.276567902	2.955033429	0.778790224	0.26354701	1.715691572	0
	13484	1448878_at	3.780915566	2.953480533	0.703851367	0.238312513	1.628847307	0
	11240	1434190_at	4.874128905	2.95323164	0.803807798	0.272179055	1.745702597	0
	15159	1450995_at	3.995102141	2.952926107	1.309578845	0.443485139	2.478691708	0
	8583	1425918_at	5.501229203	2.950991479	1.150654738	0.389921403	2.220146284	0
	12721	1443706_at	5.159709372	2.949525209	0.800928861	0.271545013	1.742222474	0
	1262	1417061_at	4.989088027	2.948807	0.751292216	0.254778362	1.68329988	0
	12629	1439261_x_at	4.231305967	2.948489549	0.72347587	0.245371692	1.651155357	0
	3814	1420047_at	5.890399262	2.948483848	0.642113386	0.217777481	1.560613609	0
	3048	1419022_a_at	7.401542815	2.948175603	1.376868183	0.467023803	2.597039907	0
	5791	1422535_at	3.0362276	2.946615792	1.174875607	0.398720325	2.257734134	0
	12676	1439426_x_at	7.568868724	2.946590058	1.136118753	0.385570687	2.197889344	0
	17637	1460638_at	5.33192231	2.94565892	0.52689329	0.178871113	1.440823173	0
	12973	1448317_at	6.204884137	2.945364984	0.581003902	0.197260409	1.495889804	0
	7532	1424568_at	5.730180839	2.943777099	0.640650238	0.217628651	1.559031673	0
	3765	1419936_at	4.111759458	2.943268711	0.810523659	0.275382148	1.753847926	0
	3570	1419599_s_at	4.747902788	2.942382655	0.908392444	0.308726821	1.876952895	0
	16913	1455284_x_at	5.679585464	2.942205793	0.82327588	0.279815872	1.769419196	0
	8979	1426417_at	5.891188147	2.942011414	0.562395879	0.191160332	1.476719566	0
	6031	1422806_x_at	5.11486431	2.941951487	0.546221704	0.185666455	1.460256396	0
	16440	1452764_at	4.858661184	2.939498139	0.607120495	0.206538826	1.523215955	0
	12123	1437497_a_at	7.266497824	2.938607508	0.642626694	0.218684085	1.561168971	0
	2644	1418572_x_at	6.490417412	2.93776292	0.960714965	0.327022633	1.946274183	0
	14992	1450797_a_at	4.321048344	2.937087197	0.610783855	0.207955642	1.527088691	0
	11065	1433609_s_at	6.187697886	2.936566142	0.614660731	0.209312749	1.531197873	0
	8279	1425514_at	6.272013434	2.936193136	0.767304791	0.261326403	1.702087012	0
	2137	1418014_a_at	6.980329539	2.936069456	0.522849977	0.178078205	1.43679076	0
	17360	1459882_at	5.632249171	2.935610649	0.855696607	0.291488453	1.809632328	0
	10379	1429239_a_at	3.991023397	2.933177645	0.925601097	0.315562577	1.899475492	0
	14528	1450234_at	5.425144889	2.932708615	0.797920123	0.272076168	1.738592858	0
	11756	1436357_at	5.714486291	2.931247979	0.671360924	0.229035868	1.592574567	0
	16339	1452571_at	2.431797713	2.929864595	0.460849302	0.15729372	1.376351826	0
	12599	1439081_at	5.672279129	2.929656664	0.685656564	0.234039904	1.608433805	0
	11842	1436736_x_at	6.528252049	2.929236394	0.812965306	0.277534892	1.756818688	0
	2671	1418599_at	4.823959823	2.929201766	1.628753494	0.556040049	3.092456913	0
	6115	1422902_s_at	5.888916257	2.928725045	0.542147718	0.185113901	1.456138636	0
	11507	1435178_x_at	6.971289505	2.927195716	0.507388373	0.173335992	1.421474652	0
	12305	1438097_at	5.033714073	2.926010726	0.608686593	0.208026098	1.524870359	0
	16426	1452715_at	3.464627891	2.925020766	0.71115771	0.243129115	1.637117317	0
	5919	1422676_at	5.777554837	2.92479384	0.516744332	0.176677181	1.430722951	0
	99	1415815_at	2.662674111	2.924458325	0.604664378	0.206761154	1.520624961	0
	11245	1434204_x_at	5.03531784	2.923798531	0.622400532	0.212873947	1.539434551	0
	7645	1424705_at	3.86581842	2.923686176	0.908767014	0.310829193	1.877440276	0
	15385	1451261_s_at	6.666572565	2.922310677	0.7941081	0.271739794	1.73400505	0
	15578	1451496_at	6.083106509	2.921597728	0.585092802	0.200264669	1.500135483	0
	522	1416271_at	7.097019296	2.920895186	0.871519541	0.298374124	1.829588929	0
	279	1416018_at	5.210037196	2.919646546	0.56615835	0.193913318	1.480575796	0
	12621	1439243_x_at	4.798096138	2.918336482	1.093803241	0.374803676	2.134359567	0
	9489	1427144_at	6.371815999	2.916163967	0.577380707	0.197993225	1.492137729	0
	138	1415860_at	6.316537159	2.913409401	0.916083424	0.314436901	1.886985613	0
	7738	1424824_at	3.746245398	2.913301173	0.644905351	0.221365836	1.5636367	0
	3950	1420382_at	4.956474821	2.913283308	0.708337121	0.243140486	1.633919743	0
	12521	1438851_x_at	4.170730616	2.913042987	1.040316773	0.357123728	2.056679189	0
	10697	1431345_a_at	4.377281097	2.912576662	0.540281563	0.185499517	1.454256309	0
	1062	1416845_at	6.113996177	2.912422224	0.788671822	0.27079584	1.727483369	0
	5112	1421743_a_at	7.305445149	2.911120844	0.500475287	0.171918417	1.414679543	0
	10491	1429939_at	5.154234952	2.910514202	0.630602194	0.2166635	1.548211096	0
	12520	1438850_at	4.083050086	2.909843442	1.086755713	0.373475665	2.1239587	0
	16363	1452598_at	4.824467087	2.909406922	1.048285487	0.360308996	2.068070671	0
	12886	1448218_s_at	6.259048284	2.909188154	0.689413292	0.236977898	1.61262757	0
	15997	1452038_at	6.82761048	2.90878165	0.566183124	0.194646141	1.480601221	0
	8886	1426297_at	5.71726859	2.90830187	0.655143734	0.225266758	1.574772838	0
	16724	1454268_a_at	7.638817735	2.907995305	0.805372004	0.27695093	1.747596358	0
	16437	1452754_at	6.063838701	2.907861276	0.638476094	0.219568966	1.55668398	0
	531	1416280_at	6.59052964	2.906694572	0.5916061	0.203532255	1.506923417	0
	101	1415817_s_at	7.558615338	2.906363744	0.549871943	0.189195845	1.463955746	0
	3711	1419764_at	2.170690802	2.905065472	0.943892617	0.324912683	1.923711718	0
	11505	1435176_a_at	6.036093901	2.903998088	0.686645408	0.236448299	1.609536628	0
	7705	1424775_at	5.876293271	2.903663717	0.776376589	0.267378273	1.712823612	0
	9239	1426774_at	5.106453903	2.903490017	0.768728442	0.264760147	1.703767461	0
	16957	1455504_a_at	5.88549301	2.901854133	0.529747644	0.182554884	1.443676646	0
	16407	1452669_at	5.888023904	2.900988075	0.511816924	0.176428482	1.425844768	0
	15015	1450827_at	2.534499927	2.900521028	0.74927052	0.258322733	1.680942668	0
	2960	1418930_at	3.871633474	2.900201715	1.327130026	0.457599214	2.50903053	0
	2649	1418577_at	5.503855849	2.899780561	0.486508647	0.167774298	1.401050198	0
	3049	1419023_x_at	7.399981502	2.898833197	1.366711768	0.471469614	2.578821235	0
	7740	1424826_s_at	6.133257818	2.898637862	0.567022192	0.195616776	1.481462586	0
	17508	1460320_at	5.582996404	2.898302446	1.035152583	0.357158234	2.049330377	0
	16933	1455384_x_at	5.051038287	2.89822226	0.556577221	0.192040903	1.470775675	0
	13809	1449255_a_at	8.320144733	2.897797675	0.678228173	0.234049526	1.600173316	0
	2643	1418571_at	6.526564679	2.897490736	0.931577137	0.321511688	1.90735996	0
	8941	1426368_at	6.50560591	2.896939084	0.615908477	0.212606637	1.532522736	0
	2291	1418184_at	4.344483869	2.896599868	0.898724868	0.310268905	1.864417382	0
	6534	1423409_a_at	6.098913306	2.895606457	0.498204038	0.172055162	1.412454151	0
	2416	1418320_at	6.117052651	2.893883051	0.842518231	0.291137622	1.793177411	0
	8198	1425400_a_at	6.024045754	2.892921172	1.191647171	0.4119183	2.284133812	0
	7736	1424822_at	3.749922515	2.892516591	0.72735899	0.25146234	1.655605549	0
	15734	1451690_a_at	4.431776774	2.892175446	0.709116046	0.245184312	1.634802151	0
	9376	1426982_at	5.592201995	2.891640295	0.749697823	0.259263859	1.68144061	0
	17260	1456515_s_at	2.678760169	2.890547133	0.660484973	0.228498254	1.58061387	0
	2535	1418449_at	6.511230501	2.890157165	1.042341029	0.360652023	2.059566956	0
	3383	1419394_s_at	4.073677284	2.88977366	1.396130573	0.483128002	2.631947248	0
	15151	1450985_a_at	6.238818686	2.889392246	0.810213445	0.280409642	1.753470848	0
	10547	1430427_a_at	5.422884295	2.886611982	0.717690389	0.248627247	1.64454717	0
	17353	1458613_at	5.773810219	2.886583548	0.76964982	0.266630017	1.704855921	0
	4224	1420697_at	4.06096995	2.885251998	0.897792591	0.311166093	1.863212975	0
	10942	1432426_a_at	5.667328079	2.8852482	0.584030191	0.202419394	1.499030971	0
	13628	1449044_at	6.179804536	2.883980782	0.667754159	0.231539046	1.588598073	0
	1645	1417481_at	5.75544838	2.883777337	1.044490069	0.362195117	2.062637176	0
	1844	1417688_at	4.330853885	2.88270976	0.804198811	0.278973216	1.746175798	0
	13152	1448510_at	5.310554605	2.88014855	0.604188743	0.209776938	1.520123716	0
	7834	1424941_at	1.915803446	2.878544239	0.907596255	0.315296963	1.875917335	0
	16385	1452629_at	5.398349142	2.877260768	0.555881201	0.193198061	1.470066279	0
Negative genes (537) Downregulated in TNP8 tumors compared to NML mammary gland
	Row	Gene ID	Gene Name	Score(d)	Numerator(r)	Denominator(s+s0)	Fold Change	q-value(%)	InverseFoldChange
	2210	1418094_s_at	3.370186265	-6.585984337	-1.798745945	0.273117252	0.287424322	0	3.479176682
	13546	1448949_at	3.287031943	-6.47162416	-1.780259316	0.275086945	0.291131063	0	3.43487909
	4001	1420438_at	2.559697302	-6.035941592	-1.515350473	0.251054529	0.349811476	0	2.858682654
	11843	1436737_a_at	3.333528341	-6.025103427	-1.941601091	0.322251911	0.260327371	0	3.841317174
	8515	1425826_a_at	2.999471864	-5.947953587	-1.797741615	0.302245401	0.287624482	0	3.476755502
	1146	1416933_at	5.948554359	-5.866739504	-1.529470213	0.260701913	0.34640455	0	2.886798106
	10081	1428095_a_at	4.942548371	-5.860134295	-0.906781598	0.154737341	0.533373629	0	1.874858347
	11659	1435860_at	4.051511047	-5.81576362	-1.458678755	0.250814657	0.363826175	0	2.7485653
	6042	1422820_at	4.593218138	-5.807740399	-1.389293372	0.239214096	0.381751737	0	2.619503469
	12538	1438913_x_at	3.691108199	-5.736896555	-2.568705071	0.44775168	0.168555421	0	5.932766781
	2667	1418595_at	3.416617163	-5.648614124	-2.402413395	0.425310234	0.189147892	0	5.286868325
	6559	1423436_at	3.456138531	-5.613066685	-2.211957725	0.394072946	0.215841214	0	4.633035462
	12537	1438912_at	3.627482706	-5.604012513	-2.506320108	0.447236708	0.176003972	0	5.68168996
	14028	1449499_at	3.820152367	-5.564025171	-1.591585668	0.286049329	0.331806564	0	3.013804151
	5061	1421681_at	3.639470743	-5.551148549	-1.81601986	0.327143085	0.284003407	0	3.521084524
	2847	1418804_at	2.524473612	-5.548401172	-2.006601321	0.361653972	0.248858691	0	4.018344686
	15210	1451054_at	4.488202352	-5.49222223	-2.199876126	0.400543903	0.217656329	0	4.594398914
	10956	1432517_a_at	4.652738524	-5.485637583	-2.008058751	0.366057495	0.248607418	0	4.022406124
	9527	1427213_at	4.07486364	-5.466643562	-1.442016334	0.263784591	0.368052548	0	2.717003331
	12345	1438211_s_at	5.297993223	-5.454602262	-2.115319981	0.387804624	0.230794383	0	4.332861077
	15473	1451371_at	3.448019287	-5.440923247	-2.188062205	0.402149067	0.219445987	0	4.556929987
	6560	1423437_at	3.268916113	-5.432991291	-2.088085787	0.384334462	0.235192541	0	4.251835517
	12425	1438511_a_at	4.564810575	-5.403126624	-1.96946135	0.364504015	0.255348352	0	3.916218742
	7398	1424408_at	4.601881701	-5.37595321	-1.68406073	0.313258071	0.311205458	0	3.213311248
	8412	1425696_at	3.670505409	-5.345712958	-0.921722442	0.172422734	0.527878407	0	1.894375649
	9577	1427277_at	2.14410237	-5.335234559	-1.363291262	0.255526022	0.388694538	0	2.572714313
	2822	1418773_at	5.971205253	-5.331176399	-1.262546323	0.236823213	0.416807654	0	2.399188186
	5854	1422605_at	3.634657345	-5.329529302	-1.66853845	0.313074261	0.314571865	0	3.178923832
	12077	1437345_a_at	5.907984394	-5.317145514	-1.137647141	0.213958249	0.454500208	0	2.200219017
	863	1416629_at	5.904599551	-5.317099398	-1.571344456	0.295526628	0.336494667	0	2.971815302
	2128	1418003_at	4.622711193	-5.30773863	-2.002077841	0.37719978	0.249640197	0	4.00576515
	2284	1418174_at	5.128789012	-5.288667271	-1.989192099	0.37612351	0.251879899	0	3.970146099
	1834	1417677_at	5.526345241	-5.270633387	-1.610829377	0.305623491	0.327410075	0	3.054273756
	14014	1449484_at	5.713016417	-5.249307308	-1.899068637	0.361775093	0.268116398	0	3.729723385
	12480	1438659_x_at	5.104988755	-5.248897519	-0.783334593	0.149237929	0.581022286	0	1.721104377
	11651	1435833_at	2.633088572	-5.226805845	-1.26500381	0.242022345	0.416098268	0	2.403278446
	5921	1422678_at	5.072244134	-5.140514017	-1.834649213	0.356899953	0.28035968	0	3.566846703
	3486	1419503_at	5.721898615	-5.122969718	-1.905560363	0.371964011	0.266912659	0	3.746543919
	10366	1429177_x_at	4.191051805	-5.090960124	-0.959033745	0.18837974	0.514401322	0	1.944007446
	5920	1422677_at	4.964505285	-5.085642957	-1.799610078	0.353860877	0.287252215	0	3.481261233
	2480	1418393_a_at	4.082717216	-5.078231881	-1.162179741	0.228855194	0.446836908	0	2.237953004
	1533	1417358_s_at	2.908532841	-5.077230961	-1.63208486	0.321451766	0.322621645	0	3.099606039
	1859	1417707_at	4.148907674	-5.073228731	-1.267863137	0.249912473	0.415274406	0	2.408046309
	15790	1451756_at	4.312853082	-5.039812629	-1.091152705	0.216506602	0.469386188	0	2.130441896
	4169	1420632_a_at	5.701999689	-5.03434965	-0.988791561	0.196408996	0.503899678	0	1.984522007
	1842	1417686_at	4.140207684	-5.031206634	-1.567059996	0.311468026	0.337495461	0	2.963002814
	13938	1449396_at	4.705656484	-5.008585333	-2.136001097	0.426467945	0.227509533	0	4.395420212
	9805	1427619_a_at	3.604985054	-4.994921289	-1.137354004	0.227702087	0.454592566	0	2.199772006
	17136	1456081_a_at	5.473952876	-4.960649705	-1.141804549	0.23017238	0.453192362	0	2.206568522
	3295	1419300_at	4.164989912	-4.949346577	-1.009207781	0.203907276	0.496818988	0	2.012805516
	6877	1423797_at	5.371997283	-4.93961001	-1.074883789	0.21760499	0.474709297	0	2.10655238
	9687	1427454_at	3.770851978	-4.937365991	-1.234569435	0.250046166	0.424969311	0	2.353111096
	5042	1421657_a_at	4.238145066	-4.93638756	-0.941925787	0.190812771	0.520537575	0	1.921090904
	7053	1424007_at	4.00247033	-4.925171007	-1.910275083	0.387859646	0.266041814	0	3.758807632
	8805	1426206_at	4.73572206	-4.922553671	-1.115794181	0.226669785	0.461437072	0	2.167142741
	9632	1427362_x_at	3.769125495	-4.920707825	-1.120134548	0.227636874	0.460050918	0	2.173672435
	13715	1449147_at	4.852613147	-4.919091204	-1.62572318	0.330492587	0.324047413	0	3.085968167
	1201	1416992_at	5.009108023	-4.886569483	-1.397331561	0.285953482	0.379630665	0	2.634139154
	4000	1420437_at	1.339079594	-4.883322864	-3.486423552	0.71394492	0.08922405	0	11.2077405
	15140	1450974_at	2.524306762	-4.87224776	-1.200257186	0.24634568	0.435197693	0	2.297806299
	6715	1423619_at	4.729717754	-4.869250914	-1.615110511	0.331695889	0.32643994	0	3.063350639
	9631	1427361_at	3.756995471	-4.847078172	-1.09864817	0.226661946	0.466953835	0	2.141539325
	8833	1426236_a_at	6.284500542	-4.836230916	-1.836022762	0.379639185	0.280092884	0	3.570244216
	5324	1421993_a_at	4.513073165	-4.831770633	-0.91946429	0.190295517	0.528705306	0	1.891412832
	7247	1424226_at	4.636876755	-4.827171045	-1.097905453	0.227442832	0.46719429	0	2.140437119
	6861	1423779_at	5.132520366	-4.814519631	-0.717616183	0.149052499	0.6081014	0	1.644462584
	1843	1417687_at	4.263514984	-4.808132457	-1.515337602	0.315161368	0.349814597	0	2.85865715
	17010	1455752_a_at	4.616275711	-4.802741533	-1.013560936	0.211037993	0.495322157	0	2.018888081
	2889	1418848_at	3.178432169	-4.788046687	-1.475849239	0.308236184	0.359521701	0	2.781473265
	13882	1449335_at	3.987685387	-4.774558319	-1.499077936	0.313972065	0.353779428	0	2.826619981
	4387	1420880_a_at	6.457633268	-4.771195486	-0.970088674	0.20332193	0.510474686	0	1.958960997
	4023	1420461_at	3.680166104	-4.767381557	-1.219067657	0.255710109	0.429560232	0	2.327962239
	3649	1419692_a_at	4.963026684	-4.754952269	-1.490832713	0.313532635	0.35580712	0	2.810511489
	1143	1416930_at	4.100471871	-4.714303493	-1.450576877	0.307696965	0.365875096	0	2.733173183
	7016	1423959_at	3.376328287	-4.713966171	-0.976540526	0.207159002	0.508196898	0	1.967741252
	1909	1417765_a_at	3.073763328	-4.71030403	-2.03469904	0.431967667	0.244058848	0	4.097372453
	448	1416194_at	4.849540306	-4.710269278	-1.514165362	0.321460467	0.350098949	0	2.856335335
	14064	1449544_a_at	3.971998991	-4.687055299	-0.842915828	0.179839105	0.557515636	0	1.793671667
	15935	1451966_at	3.600774879	-4.679168722	-2.165988072	0.462900186	0.222829466	0	4.487736817
	7160	1424126_at	5.160329324	-4.676008379	-1.067608061	0.228316114	0.477109375	0	2.095955462
	2559	1418474_at	4.703733999	-4.674583698	-0.934247146	0.199856759	0.523315485	0	1.910893197
	9605	1427324_at	4.903751361	-4.658253926	-1.398871099	0.300299451	0.379225768	0	2.636951613
	8823	1426225_at	3.549395986	-4.654516282	-2.327231007	0.49999417	0.19926621	0	5.018412311
	992	1416772_at	4.937430891	-4.626371844	-1.172626705	0.253465727	0.443612922	0	2.254217473
	14051	1449528_at	3.831297535	-4.620504573	-1.505368821	0.325801825	0.352240128	0	2.838972394
	655	1416411_at	4.767351019	-4.598963271	-1.872411814	0.407137806	0.273116463	0	3.661441673
	12562	1438954_x_at	3.87754285	-4.598892097	-1.540910685	0.335061283	0.343668449	0	2.909781221
	3106	1419089_at	4.030409276	-4.597663591	-1.477742799	0.321411684	0.359050133	0	2.785126389
	8832	1426235_a_at	6.120939208	-4.593166012	-1.642188979	0.357528767	0.320370013	0	3.121390765
	55	1415765_at	5.996047494	-4.586481168	-1.024548758	0.22338449	0.491564025	0	2.034322995
	675	1416432_at	5.936985636	-4.578029244	-1.508580193	0.329526115	0.35145693	0	2.845298855
	12375	1438322_x_at	5.584618085	-4.566659795	-0.885023518	0.193801062	0.541478696	0	1.846794726
	13449	1448839_at	4.637103154	-4.529455137	-1.278562277	0.28227728	0.412206089	0	2.425970954
	13526	1448925_at	4.564034836	-4.528136415	-1.275398861	0.281660874	0.413110931	0	2.420657324
	12561	1438953_at	3.857417939	-4.525547033	-1.508115825	0.333244979	0.351570073	0	2.84438317
	3089	1419071_at	3.251962654	-4.516051478	-1.208374845	0.267573311	0.432755828	0	2.310771882
	10726	1431429_a_at	3.085467877	-4.510817692	-1.420295496	0.314864309	0.373635776	0	2.676403239
	2890	1418849_x_at	3.022111458	-4.493560716	-1.378914272	0.306864502	0.384508055	0	2.600725748
	17713	AFFX-PyruCarbMur/L09192_3_at	5.128559563	-4.473688476	-1.191724805	0.266385291	0.437779164	0	2.284256729
	7391	1424400_a_at	3.920398175	-4.467206902	-1.573796232	0.35229983	0.335923299	0	2.976870024
	660	1416416_x_at	5.724606288	-4.454576668	-1.241927173	0.278798024	0.422807486	0	2.365142605
	15265	1451116_at	5.201700473	-4.448950703	-0.99426775	0.223483652	0.501990598	0	1.992069181
	8752	1426130_at	3.552300386	-4.44318874	-0.797511658	0.179490835	0.575340662	0	1.738100686
	13998	1449466_at	4.512033905	-4.43117115	-1.726031512	0.38952039	0.302282316	0	3.308165732
	8248	1425464_at	2.680405126	-4.420393979	-0.732929073	0.165806278	0.601681093	0	1.662010012
	7392	1424401_at	3.953556451	-4.401179589	-1.501952992	0.341261464	0.353075105	0	2.83225859
	12986	1448330_at	5.736137025	-4.401156546	-1.220666421	0.277351285	0.429084466	0	2.330543468
	6594	1423475_at	4.731949581	-4.394865736	-0.930471342	0.211717808	0.524686894	0	1.90589857
	2088	1417962_s_at	6.097769304	-4.392382027	-1.280915118	0.291621974	0.411534385	0	2.429930613
	16151	1452260_at	3.683179819	-4.392077793	-1.974094752	0.449467164	0.254529583	0	3.928816405
	16676	1454037_a_at	4.217965845	-4.390825151	-0.891602159	0.203060274	0.539015192	0	1.855235279
	14107	1449592_at	3.996546812	-4.388722792	-1.141510984	0.260100954	0.453284589	0	2.206119566
	1886	1417741_at	5.101550595	-4.386158609	-1.433945935	0.326925235	0.370117194	0	2.701846916
	15615	1451543_at	4.266000998	-4.385026809	-1.043868488	0.238052932	0.485025167	0	2.061748686
	7212	1424186_at	6.407873613	-4.381933319	-1.233613395	0.281522631	0.425251021	0	2.351552261
	2829	1418782_at	2.78580324	-4.377261324	-1.40598951	0.321203009	0.377359236	0	2.649994765
	17668	1460684_at	5.057742994	-4.373418113	-1.234278504	0.282222845	0.425055018	0	2.352636619
	2104	1417978_at	5.287876146	-4.364563542	-0.867897333	0.198850887	0.547944876	0	1.825001099
	9761	1427552_a_at	5.335362614	-4.356256758	-1.28547366	0.295086752	0.410236095	0	2.437620705
	2274	1418164_at	4.45802408	-4.355463918	-0.745977676	0.171273988	0.596263663	0	1.677110417
	17306	1456629_at	4.60306198	-4.349152126	-1.251113298	0.287668323	0.420123882	0	2.380250311
	16282	1452474_a_at	3.642559172	-4.343098703	-1.392476306	0.320618158	0.380910429	0	2.625289105
	12806	1448130_at	5.521818458	-4.337821158	-0.819119164	0.188831935	0.566787889	0	1.764328455
	629	1416383_a_at	5.011565193	-4.333959429	-1.162592791	0.268251886	0.446708995	0	2.238593832
	10162	1428296_at	6.450781559	-4.327940126	-0.886026489	0.204722446	0.541102387	0	1.848079077
	4756	1421321_a_at	4.773130381	-4.320052806	-1.320911434	0.305762798	0.400281978	0	2.498238882
	12252	1437902_s_at	3.16571129	-4.313240852	-1.511101204	0.350340094	0.350843319	0	2.850275166
	8870	1426278_at	7.05183305	-4.308650119	-1.602541132	0.371935778	0.329296451	0	3.036777339
	10227	1428538_s_at	3.092927105	-4.30396459	-1.483104928	0.344590411	0.357718112	0	2.795497255
	2294	1418187_at	5.113311698	-4.303183353	-1.390786921	0.32319955	0.381356734	0	2.622216712
	1761	1417602_at	3.601306736	-4.295891303	-1.438753521	0.334913856	0.368885882	0	2.710865473
	17032	1455815_a_at	6.370694863	-4.286509495	-0.874976381	0.204123281	0.545262793	0	1.833978062
	9039	1426499_at	5.407442165	-4.284551394	-0.674441614	0.157412422	0.626574684	0	1.595978939
	12038	1437253_at	4.616517037	-4.276927812	-0.886517944	0.207279146	0.540918092	0	1.848708733
	1948	1417805_at	3.52062024	-4.273558194	-0.813239492	0.19029564	0.569102534	0	1.757152605
	4295	1420776_a_at	5.380727778	-4.272047655	-0.920817842	0.215544843	0.528209501	0	1.89318821
	10145	1428245_at	6.084022321	-4.268587423	-0.590211609	0.1382686	0.664245471	0	1.505467547
	6024	1422798_at	2.754364591	-4.265308767	-1.485871979	0.348362114	0.357032676	0	2.800864089
	16756	1454647_at	5.021273812	-4.264827337	-0.968625473	0.227119505	0.510992679	0	1.9569752
	15725	1451679_at	3.980976359	-4.262767037	-1.589974256	0.372991121	0.332177381	0	3.010439775
	3293	1419298_at	5.196739917	-4.253485453	-1.173415815	0.275871595	0.443370346	0	2.255450799
	1854	1417702_a_at	4.001885237	-4.251072156	-1.375474062	0.323559331	0.385426037	0	2.594531518
	11550	1435370_a_at	3.476864268	-4.251047643	-1.960777275	0.46124566	0.256890016	0	3.892716487
	14737	1450488_at	5.186917282	-4.245941706	-1.083485549	0.255181447	0.471887366	0	2.119149764
	7295	1424284_at	4.826122783	-4.244934792	-0.660143081	0.155513126	0.632815534	0	1.580239338
	15563	1451479_a_at	5.078193994	-4.244396769	-0.784099237	0.184737497	0.58071442	0	1.722016823
	1330	1417133_at	5.63450668	-4.244266185	-1.42691951	0.336199345	0.37192419	0	2.688719976
	10179	1428333_at	4.047913644	-4.243882298	-1.58889628	0.374396877	0.332425675	0	3.008191227
	2016	1417877_at	3.78212861	-4.243298176	-1.189690765	0.280369353	0.438396819	0	2.28103845
	16911	1455282_x_at	5.072471345	-4.236559327	-1.096195696	0.258746688	0.467748296	0	2.137901961
	9700	1427473_at	2.379068746	-4.234543893	-0.83908983	0.198153532	0.558996118	0	1.788921188
	13434	1448823_at	4.202550628	-4.233819405	-1.137211727	0.26860185	0.454637399	0	2.199555077
	4962	1421564_at	2.611548205	-4.223137586	-1.450620639	0.343493578	0.365863998	0	2.733256091
	3296	1419301_at	4.2711747	-4.219571109	-1.457829358	0.345492307	0.364040444	0	2.746947538
	11042	1433545_s_at	4.895759615	-4.210589715	-0.92853519	0.220523787	0.525391516	0	1.903342496
	9042	1426502_s_at	5.338379981	-4.207464638	-0.992467317	0.235882509	0.502617456	0	1.989584698
	12807	1448131_at	4.999022406	-4.20495467	-0.829307621	0.197221537	0.562799276	0	1.77683242
	9418	1427038_at	3.024237223	-4.201388345	-1.70810095	0.406556312	0.306062681	0	3.26730458
	13142	1448499_a_at	4.044286308	-4.199685099	-1.603267124	0.381758891	0.329130784	0	3.03830589
	12939	1448276_at	6.468268599	-4.194862102	-0.887432094	0.211552149	0.540575453	0	1.849880521
	17327	1456728_x_at	5.855150785	-4.190771213	-0.738830127	0.176299323	0.599225063	0	1.668822052
	8247	1425463_at	2.639717498	-4.188161612	-0.696339056	0.166263655	0.61713625	0	1.620387719
	13452	1448842_at	5.068555154	-4.186339777	-1.504301135	0.359335652	0.352500905	0	2.836872152
	11455	1434976_x_at	6.817271185	-4.184817601	-0.892147492	0.213186709	0.538811485	0	1.855936682
	4246	1420723_at	3.688488045	-4.182625853	-1.103772062	0.263894525	0.465298338	0	2.149158764
	1733	1417574_at	4.197943701	-4.17655829	-1.123164879	0.268921155	0.459085611	0	2.178242957
	1739	1417580_s_at	5.07757578	-4.175901076	-1.091247914	0.261320346	0.469355212	0	2.130582497
	11800	1436566_at	2.58554867	-4.163009994	-0.770141857	0.184996399	0.586359816	0	1.705437467
	17312	1456676_a_at	5.883241812	-4.16178582	-1.43728847	0.345353781	0.369260674	0	2.708113996
	13631	1449047_at	4.299763966	-4.157963487	-1.043565848	0.250980041	0.485126923	0	2.06131623
	13881	1449334_at	3.92118221	-4.150456972	-1.39495625	0.336097027	0.38025622	0	2.62980577
	15433	1451322_at	4.173969455	-4.147600909	-2.027829879	0.488916346	0.245223666	0	4.077909842
	2103	1417977_at	5.298945019	-4.14317622	-0.836498072	0.201897778	0.56000124	0	1.78571033
	8980	1426418_at	3.436061425	-4.141483585	-0.838161605	0.202381969	0.55935589	0	1.787770572
	13654	1449081_at	3.518685104	-4.124979502	-1.904997647	0.461819906	0.267016788	0	3.745082881
	1722	1417562_at	6.730671478	-4.12364877	-0.84918789	0.205931188	0.555097119	0	1.801486562
	9205	1426721_s_at	5.339896887	-4.117522881	-0.906207906	0.2200857	0.533585769	0	1.874112952
	5261	1421921_at	1.389029798	-4.106793978	-1.171302986	0.285211041	0.444020138	0	2.252150106
	14618	1450344_a_at	3.112869504	-4.08933335	-1.165592191	0.285032325	0.44578124	0	2.243252767
	8841	1426245_s_at	4.363427012	-4.085043878	-0.889944682	0.217854375	0.539634809	0	1.853105068
	2021	1417883_at	4.867567666	-4.077352708	-0.908943266	0.222924856	0.532575045	0	1.877669654
	15170	1451007_at	4.71493556	-4.075424368	-0.831879335	0.204120911	0.561796938	0	1.780002583
	1462	1417278_a_at	3.852917962	-4.072059813	-0.840516153	0.206410562	0.558443739	0	1.790690683
	12036	1437243_at	4.763972441	-4.067998135	-0.833456591	0.204881262	0.561183077	0	1.781949672
	4026	1420466_at	2.637025921	-4.067265012	-0.638084071	0.156882836	0.642565723	0	1.556261039
	1026	1416808_at	5.982768396	-4.065751042	-1.282021627	0.315322216	0.41121887	0	2.43179502
	12219	1437782_at	2.745116117	-4.065523767	-1.470422142	0.361680862	0.360876689	0	2.771029638
	16357	1452592_at	5.26246022	-4.057762502	-1.553002872	0.382723945	0.340799973	0	2.934272529
	7621	1424676_s_at	4.219214558	-4.056108052	-1.175864327	0.289899655	0.442618505	0	2.259281953
	9121	1426606_at	2.815703586	-4.048573482	-1.107314088	0.273507223	0.464157364	0	2.154441744
	4567	1421093_at	4.407015745	-4.04587212	-2.261145601	0.55887718	0.208606266	0	4.793719856
	13853	1449304_at	4.516590758	-4.039739423	-0.733905851	0.181671582	0.601273862	0	1.663135658
	7895	1425021_a_at	5.334958583	-4.037595809	-1.028588583	0.254752737	0.490189476	0	2.040027475
	11551	1435371_x_at	3.30410409	-4.025873078	-1.798968656	0.446851806	0.287379955	0	3.47971381
	15397	1451277_at	5.860854397	-4.025848516	-0.795265911	0.197539949	0.576236954	0	1.735397205
	6485	1423344_at	4.50568148	-4.025688139	-0.709519286	0.176247951	0.611523868	0	1.635259148
	5895	1422651_at	3.730046908	-4.025191101	-2.19028542	0.544144455	0.219108078	0	4.563957698
	4007	1420444_at	3.802852099	-4.024345771	-0.948374007	0.235659176	0.51821619	0	1.929696563
	15582	1451501_a_at	5.903203719	-4.018661948	-1.203756262	0.299541558	0.434143455	0	2.303386103
	652	1416408_at	5.460679496	-3.994800987	-1.0409565	0.260577812	0.486005148	0	2.057591374
	12915	1448250_at	3.965767971	-3.987182402	-1.132202483	0.283960544	0.456218709	0	2.191931149
	677	1416434_at	2.856750423	-3.985138036	-0.92062937	0.231015679	0.528278511	0	1.892940901
	15460	1451354_at	4.321429258	-3.982085175	-0.672148919	0.168793205	0.627571213	0	1.593444664
	5481	1422180_a_at	4.733979129	-3.972318025	-0.945393192	0.237995343	0.519288006	0	1.925713648
	13623	1449038_at	4.020043387	-3.969628953	-1.132574406	0.285309891	0.456101113	0	2.192496296
	15955	1451989_a_at	4.344432012	-3.967253555	-0.99680976	0.251259403	0.501106876	0	1.995582274
	14958	1450758_at	2.577319788	-3.966691306	-1.417735813	0.35741017	0.374299282	0	2.671658876
	1598	1417429_at	4.364948806	-3.966615106	-1.167722863	0.294387742	0.445123365	0	2.246568206
	11987	1437100_x_at	5.728986592	-3.959448027	-0.9287198	0.234557896	0.525324291	0	1.903586066
	3660	1419705_at	4.326748541	-3.947318269	-0.949991975	0.240667691	0.517635341	0	1.931861912
	9701	1427474_s_at	2.527438083	-3.946837203	-0.953315399	0.241539073	0.516444278	0	1.936317321
	4194	1420664_s_at	4.925277817	-3.937424198	-1.339922254	0.340304267	0.395041944	0	2.531376769
	15224	1451069_at	5.581682359	-3.916278046	-0.854122266	0.21809541	0.553201792	0	1.807658643
	653	1416409_at	5.448160805	-3.902617859	-0.986194499	0.25270076	0.504807588	0	1.980952791
	15413	1451301_at	2.355181205	-3.901057785	-0.711282386	0.182330646	0.610776989	0	1.637258801
	5734	1422471_at	5.79023509	-3.899755629	-0.850347529	0.218051491	0.554651111	0	1.80293518
	10064	1428074_at	4.773709081	-3.894150133	-1.321432232	0.339337773	0.400137506	0	2.499140884
	13989	1449456_a_at	4.21277493	-3.894064098	-1.619614918	0.415918916	0.325422313	0	3.072930031
	15209	1451052_at	5.415700581	-3.891694726	-0.568572884	0.146099045	0.674283461	0	1.483055803
	4801	1421374_a_at	4.885985688	-3.876072389	-1.222932544	0.31550818	0.428411008	0	2.33420706
	782	1416548_at	4.874644406	-3.874632147	-0.678410265	0.175090238	0.624853434	0	1.600375298
	3116	1419100_at	4.980498526	-3.874247121	-1.166925964	0.301200705	0.445369305	0	2.245327617
	7054	1424008_a_at	4.069552108	-3.866925692	-1.101860006	0.284944706	0.465915423	0	2.146312292
	16253	1452423_at	1.573586242	-3.864002001	-0.77510525	0.200596493	0.584345992	0	1.711314894
	784	1416550_at	4.900344866	-3.86199014	-0.648746669	0.167982477	0.637834187	0	1.567805585
	7213	1424187_at	6.061682684	-3.86140925	-1.155527879	0.299250301	0.448901904	0	2.227658183
	11859	1436783_x_at	6.353429142	-3.856710403	-0.814079618	0.211081345	0.568771224	0	1.758176148
	17014	1455777_x_at	6.354148363	-3.8559151	-0.724998219	0.18802235	0.604997791	0	1.652898596
	9621	1427345_a_at	4.743901414	-3.850646748	-1.723871499	0.447683626	0.302735234	0	3.303216429
	10112	1428143_a_at	6.243024043	-3.849444105	-1.070191741	0.278012022	0.476255698	0	2.09971241
	9493	1427153_at	5.802107543	-3.845059415	-1.055646272	0.274546153	0.481081667	0	2.078649153
	2709	1418643_at	5.297686308	-3.838267078	-1.038856237	0.270657621	0.486713185	0	2.05459813
	2148	1418028_at	2.431368702	-3.83542117	-1.20398445	0.313911927	0.434074793	0	2.303750453
	1762	1417603_at	3.308100563	-3.833579641	-1.34406325	0.350602668	0.393909673	0	2.538653068
	16631	1453851_a_at	5.338057748	-3.827667669	-1.131467651	0.295602374	0.456451142	0	2.190814982
	11908	1436909_at	4.602417903	-3.824524573	-0.820395872	0.214509243	0.566286534	0	1.765890482
	16987	1455642_a_at	4.697338422	-3.823568417	-0.916669674	0.239741931	0.529730443	0	1.88775256
	5423	1422113_at	3.900774052	-3.820679747	-0.868940306	0.227430814	0.547548891	0	1.826320931
	9052	1426516_a_at	4.550133869	-3.816731708	-0.874921453	0.229233156	0.545283553	0	1.833908238
	1067	1416850_s_at	5.513676848	-3.815657049	-0.892039386	0.233783952	0.538851862	0	1.855797616
	1229	1417023_a_at	5.684958682	-3.812522109	-1.662720734	0.436120942	0.315842948	0	3.166130528
	2580	1418496_at	5.461778474	-3.803500921	-1.284387619	0.337685634	0.410545031	0	2.43578639
	14751	1450504_a_at	5.182593134	-3.80114147	-0.887470473	0.233474729	0.540561072	0	1.849929733
	17715	AFFX-PyruCarbMur/L09192_MA_at	5.366035957	-3.800851294	-0.823211691	0.216586135	0.565182346	0	1.769340473
	783	1416549_at	4.898479095	-3.800179212	-0.649293616	0.170858683	0.63759242	0	1.568400075
	9304	1426867_at	3.63379498	-3.796012621	-1.753070181	0.461818849	0.296669767	0	3.370751287
	11253	1434224_at	4.570968548	-3.792446028	-0.87863825	0.231681148	0.543880554	0	1.838639003
	5267	1421927_at	4.328242969	-3.78962958	-0.776117179	0.204800275	0.583936267	0	1.712515658
	3676	1419721_at	4.702605432	-3.78938256	-1.248569753	0.329491608	0.420865235	0	2.376057506
	6606	1423488_at	5.924741602	-3.78720611	-1.511466556	0.399098045	0.350754482	0	2.850997069
	7449	1424468_s_at	5.387491476	-3.783860427	-0.801406558	0.211796015	0.573789488	0	1.742799444
	8365	1425627_x_at	5.666577192	-3.781279992	-1.106438548	0.292609526	0.464439136	0	2.153134656
	10688	1431326_a_at	2.321317586	-3.780284218	-0.671190853	0.177550368	0.627988109	0	1.592386839
	8513	1425824_a_at	4.046387643	-3.779953091	-0.782406865	0.206988512	0.581396034	0	1.719997974
	16895	1455209_at	3.049674991	-3.761128877	-2.2252967	0.591656594	0.213854771	0	4.676070562
	6034	1422811_at	4.851207956	-3.759846866	-1.062060966	0.282474527	0.478947369	0	2.087912084
	7363	1424366_at	5.482118506	-3.757803383	-0.73237471	0.194894367	0.601912336	0	1.661371499
	15817	1451796_s_at	2.800541965	-3.747972921	-0.757339048	0.202066307	0.591586466	0	1.690369976
	6372	1423218_a_at	5.363462587	-3.742383407	-0.65736828	0.175654979	0.634033828	0	1.577202913
	12916	1448251_at	3.837091554	-3.738764969	-1.072336889	0.286815806	0.475548078	0	2.102836803
	6607	1423489_at	5.788558892	-3.737705869	-1.500098923	0.401342154	0.353529149	0	2.828621072
	256	1415994_at	4.176362567	-3.736409579	-1.932464052	0.517198131	0.261981337	0	3.817065788
	14672	1450412_at	4.459993941	-3.731786865	-0.803264013	0.215249167	0.573051215	0	1.745044725
	6171	1422973_a_at	5.906473878	-3.731164365	-1.290360454	0.345833184	0.408848867	0	2.44589158
	2214	1418098_at	3.93375038	-3.728268029	-0.806305433	0.216268097	0.571844409	0	1.748727425
	7732	1424815_at	2.014399178	-3.727666006	-1.647183252	0.441880589	0.319262884	0	3.132215015
	7235	1424211_at	4.944968774	-3.727474575	-0.848664277	0.227678086	0.555298623	0	1.800832848
	1529	1417354_at	5.944490186	-3.727153666	-0.486786344	0.130605386	0.713612928	0	1.401319905
	7877	1424999_at	4.244805892	-3.726962798	-0.701071316	0.188107946	0.615115265	0	1.625711564
	7671	1424737_at	5.949788937	-3.722471878	-1.356579663	0.364429795	0.390507006	0	2.560773518
	14227	1449867_at	3.781635079	-3.718594009	-0.848246084	0.228109356	0.55545961	0	1.800310917
	6562	1423439_at	2.650848939	-3.717980013	-2.194280807	0.590180904	0.218502122	0	4.5766146
	1385	1417196_s_at	4.238678061	-3.716649281	-0.927868909	0.249651995	0.525634214	0	1.902463677
	13589	1449002_at	6.965888562	-3.714628374	-1.220248831	0.328498226	0.429208683	0	2.329868986
	13951	1449416_at	4.053103568	-3.70800509	-1.230888005	0.331954238	0.42605512	0	2.347114146
	11751	1436339_at	6.543447108	-3.705676824	-0.742981317	0.200498142	0.59750334	0	1.673630812
	6737	1423644_at	5.619661618	-3.701516721	-0.570486856	0.154122458	0.673389506	0	1.485024627
	13676	1449106_at	6.448696731	-3.701099703	-1.424987188	0.385017239	0.372422673	0	2.68512116
	13777	1449219_at	5.7727645	-3.697756942	-1.056772432	0.285787424	0.480706284	0	2.080272369
	1371	1417178_at	4.191645898	-3.69601307	-1.36383264	0.369001033	0.388548705	0	2.573679917
	17066	1455901_at	3.752374399	-3.693800307	-1.507875148	0.408217831	0.351628729	0	2.843908696
	10993	1433448_at	4.507156055	-3.692761156	-0.785865763	0.212812508	0.580003792	0	1.724126659
	10160	1428289_at	4.020836214	-3.692566843	-1.058698556	0.286710736	0.480064927	0	2.083051569
	7663	1424729_at	4.587825062	-3.690046867	-0.788949928	0.213804853	0.578765196	0	1.727816405
	4218	1420688_a_at	4.404495954	-3.688519438	-1.094729043	0.296793622	0.468224054	0	2.13572966
	15820	1451802_at	4.71292975	-3.687671513	-0.942974807	0.255710088	0.520159216	0	1.922488285
	3088	1419070_at	3.058491922	-3.68629591	-1.099400684	0.298239944	0.466710334	0	2.14265665
	2387	1418288_at	4.417407098	-3.685045828	-0.819399549	0.222358035	0.566677745	0	1.764671382
	4386	1420879_a_at	6.143774219	-3.684735671	-0.786031499	0.213321	0.579937165	0	1.724324738
	15505	1451411_at	4.804059952	-3.683640674	-0.814560629	0.221129231	0.568581621	0	1.758762442
	2888	1418847_at	5.552493879	-3.683464938	-1.296311079	0.351927085	0.407165978	0	2.456000882
	2493	1418406_at	4.523106342	-3.682516899	-0.826722343	0.224499266	0.563808705	0	1.773651225
	8840	1426244_at	4.168008645	-3.682392587	-0.784274259	0.212979534	0.580643974	0	1.722225743
	7956	1425091_at	3.058053345	-3.680903059	-1.178514131	0.320169836	0.441806292	0	2.263435398
	13113	1448469_at	5.811300924	-3.679679257	-1.183482608	0.321626567	0.440287378	0	2.27124385
	16688	1454082_a_at	3.622656323	-3.674617073	-0.578507699	0.157433465	0.669656101	0	1.4933038
	13184	1448544_at	4.015174546	-3.668441821	-0.743447767	0.202660367	0.597310187	0	1.674172015
	7577	1424626_at	2.353401185	-3.668116397	-0.964335515	0.262896651	0.512514414	0	1.951164635
	3381	1419392_at	1.567443637	-3.654423469	-0.788853285	0.215862582	0.578803967	0	1.727700667
	5434	1422126_a_at	4.487197918	-3.654011834	-0.75487227	0.206587254	0.592598849	0	1.687482184
	16455	1452823_at	5.505137445	-3.651222491	-0.869371369	0.238104189	0.547385313	0	1.826866699
	11395	1434736_at	4.852450258	-3.651005423	-0.96948808	0.265540027	0.510687241	0	1.958145652
	17451	1460239_at	5.38234499	-3.649108363	-0.973094618	0.266666408	0.509412188	0	1.963046869
	7269	1424254_at	5.350391671	-3.646955956	-1.080926085	0.296391319	0.472725277	0	2.115393544
	7341	1424334_at	4.624558957	-3.642428219	-0.892683329	0.245079182	0.5386114	0	1.856626131
	8725	1426094_at	4.892719197	-3.624894092	-0.801511093	0.221112968	0.573747914	0	1.742925728
	10333	1428954_at	5.132216219	-3.623055267	-0.62473149	0.172432228	0.64854047	0	1.541923821
	8992	1426436_at	5.232442716	-3.618962789	-0.707123503	0.195393969	0.612540227	0	1.632545841
	14084	1449568_at	2.236980315	-3.618705943	-0.79336688	0.219240494	0.576995959	0	1.733114391
	8683	1426047_a_at	2.596836889	-3.612013489	-0.763581972	0.211400643	0.589032045	0	1.697700505
	17411	1460194_at	4.585877341	-3.604419807	-1.03194051	0.286298646	0.489051902	0	2.044772743
	988	1416766_at	6.675586335	-3.60112086	-0.742652475	0.206228145	0.597639548	0	1.673249374
	15543	1451455_at	4.740747005	-3.599049018	-0.507682354	0.141060139	0.703351444	0	1.421764339
	10400	1429339_a_at	4.452339636	-3.598899745	-0.757594511	0.210507256	0.591481721	0	1.690669323
	3422	1419435_at	4.557166275	-3.598405361	-1.595472864	0.443383306	0.330913748	0	3.021935492
	5861	1422612_at	5.214230249	-3.59755081	-1.016202387	0.282470614	0.494416095	0	2.022587878
	7279	1424266_s_at	4.16215022	-3.596250921	-1.839444603	0.511489505	0.279429336	0	3.578722312
	17213	1456341_a_at	4.078566413	-3.594029876	-1.06004873	0.294947111	0.479615859	0	2.085001945
	9513	1427183_at	4.078698275	-3.593847676	-1.391889142	0.387297756	0.381065488	0	2.624220854
	12574	1438976_x_at	4.23666315	-3.577191904	-0.742332404	0.207518194	0.597772153	0	1.672878195
	8207	1425411_at	2.858687497	-3.576374788	-1.180902851	0.330195497	0.441075383	0	2.267186151
	2203	1418086_at	3.816327472	-3.575000844	-0.922830118	0.258134238	0.527473266	0	1.895830677
	11661	1435870_at	3.579501556	-3.573275808	-1.446644519	0.404851066	0.366873723	0	2.72573351
	10218	1428503_a_at	3.969433276	-3.572860439	-0.552156969	0.154541992	0.68199971	0	1.466276284
	13913	1449368_at	6.020290819	-3.571238067	-1.47306299	0.412479639	0.360216709	0	2.776106644
	477	1416225_at	4.029942047	-3.564954996	-1.367584959	0.383619137	0.387539438	0	2.580382539
	12370	1438315_x_at	5.917738022	-3.5640658	-0.638673878	0.179198116	0.642303081	0	1.556897404
	7772	1424869_at	5.901701693	-3.560702251	-0.701833064	0.197105238	0.614790568	0	1.626570173
	15869	1451871_a_at	5.829561632	-3.556020953	-1.095830323	0.308161942	0.467866772	0	2.13736059
	3487	1419504_at	3.900440342	-3.553163373	-1.320000264	0.37150002	0.400534865	0	2.496661555
	15387	1451263_a_at	5.684142553	-3.552955378	-1.605277637	0.451814748	0.328672433	0	3.042542967
	40	1415736_at	2.891610869	-3.548970527	-1.021748071	0.287899847	0.49251922	0	2.030377618
	7448	1424467_at	5.417777002	-3.547162526	-0.811374601	0.228739054	0.569838656	0	1.7548827
	6415	1423266_at	5.976081	-3.54566557	-0.869929693	0.245350182	0.547173516	0	1.827573835
	10666	1431208_a_at	5.1434077	-3.545624928	-0.611734742	0.172532277	0.654409346	0	1.528095535
	12395	1438385_s_at	5.337096478	-3.53912291	-0.90965213	0.257027561	0.53231343	0	1.878592468
	1401	1417212_at	5.052689694	-3.538967546	-0.916250495	0.258903334	0.52988438	0	1.887204149
	4168	1420631_a_at	5.718477681	-3.536877805	-0.764641008	0.21619096	0.588599814	0	1.69894719
	10062	1428072_a_at	4.2160622	-3.532791342	-0.775019141	0.219378691	0.584380871	0	1.711212755
	17636	1460637_s_at	2.896382587	-3.530327808	-1.023985843	0.29005404	0.491755863	0	2.033529391
	13968	1449434_at	4.627097506	-3.529326761	-2.087023528	0.591337575	0.235365778	0	4.248706036
	998	1416778_at	5.792708752	-3.525326602	-1.210616268	0.343405422	0.432084005	0	2.314364771
	16373	1452609_at	4.547191379	-3.523559589	-0.773438974	0.219505007	0.585021287	0	1.709339509
	6094	1422878_at	4.338241065	-3.520364596	-0.879435819	0.249813846	0.543579962	0	1.839655744
	14959	1450759_at	3.084696617	-3.518208081	-0.945313797	0.268691838	0.519316584	0	1.925607675
	8707	1426075_at	2.216451025	-3.517940269	-0.739115905	0.210099049	0.599106377	0	1.669152656
	7490	1424524_at	5.561571502	-3.516452733	-0.734298542	0.208817976	0.601110222	0	1.663588413
	10275	1428714_at	6.335767597	-3.513948098	-0.681932496	0.194064476	0.623329762	0	1.604287266
	8364	1425626_at	5.498645161	-3.513877203	-1.056067717	0.30054201	0.480941153	0	2.079256463
	7198	1424171_a_at	5.806068923	-3.513266103	-0.503335056	0.143266989	0.705474061	0	1.417486559
	8763	1426146_a_at	6.035750594	-3.512274208	-1.122185636	0.319503994	0.459397326	0	2.176764956
	14608	1450332_s_at	2.907431502	-3.511155208	-0.877929667	0.250040119	0.544147748	0	1.837736173
	3105	1419088_at	3.826482581	-3.510717216	-1.214218087	0.345860407	0.431006614	0	2.320150011
	11567	1435446_a_at	6.10473441	-3.508264275	-1.221948323	0.348305665	0.428703374	0	2.332615184
	12338	1438184_a_at	3.031209395	-3.503943115	-0.905417502	0.258399601	0.533878182	0	1.87308647
	14306	1449964_a_at	4.498757389	-3.502930805	-0.754002782	0.215249122	0.592956106	0	1.686465472
	16545	1453321_at	5.112592103	-3.502570807	-1.177766087	0.336257609	0.44203543	0	2.262262101
	11739	1436253_at	5.124586157	-3.502403388	-0.911984701	0.260388253	0.531453473	0	1.881632261
	9730	1427513_at	4.501847708	-3.502100238	-0.950314681	0.271355648	0.517519568	0	1.932294084
	3721	1419809_s_at	4.800937931	-3.500912916	-0.606483974	0.17323595	0.656795445	0	1.522544056
	14255	1449901_a_at	4.597473676	-3.500076613	-0.807869115	0.230814695	0.571224944	0	1.750623831
	1806	1417649_at	6.131672584	-3.496519455	-0.935664034	0.267598692	0.522801783	0	1.91277083
	8456	1425756_at	2.513268227	-3.496471424	-0.643814281	0.184132573	0.640018591	0	1.562454612
	7374	1424379_at	3.844316021	-3.494828585	-0.719768901	0.205952562	0.607194698	0	1.646918201
	11813	1436665_a_at	4.939055471	-3.494025299	-0.969645301	0.277515249	0.510631591	0	1.958359056
	3091	1419073_at	3.614314347	-3.493160748	-1.142783774	0.327148922	0.452884863	0	2.208066733
	6014	1422788_at	4.035109478	-3.491600369	-1.065430539	0.305141032	0.47783004	0	2.092794333
	15569	1451486_at	4.277214348	-3.491530406	-0.659016323	0.188747124	0.633309962	0	1.579005638
	12010	1437171_x_at	6.804819934	-3.491525257	-1.445491258	0.413999943	0.367167111	0	2.723555484
	3159	1419144_at	4.649868204	-3.491094904	-1.395223776	0.399652205	0.380185713	0	2.630293472
	15821	1451803_a_at	4.571672085	-3.489852234	-0.896355085	0.256846143	0.537242341	0	1.861357387
	2956	1418926_at	2.717122597	-3.488869696	-0.948254631	0.271794224	0.518259071	0	1.929536896
	982	1416760_at	5.799457492	-3.488478714	-1.069334673	0.306533237	0.476538713	0	2.098465396
	1780	1417622_at	7.068133141	-3.486359168	-0.833795542	0.239159393	0.561051246	0	1.782368378
	7566	1424613_at	4.771028416	-3.485017766	-0.796553785	0.228565201	0.575722785	0	1.736947062
	16226	1452375_at	5.030683618	-3.484532351	-0.885737976	0.254191348	0.541210609	0	1.847709531
	2065	1417934_at	5.380927274	-3.483017633	-0.519242047	0.149078214	0.69773831	0	1.433202085
	17203	1456312_x_at	6.885497393	-3.48212208	-1.462352091	0.419960029	0.362900993	0	2.755572511
	11941	1436991_x_at	6.725256639	-3.479400005	-1.449784736	0.41667665	0.366076042	0	2.731672892
	1634	1417468_at	5.332518432	-3.479372932	-0.420794971	0.120939887	0.747012883	0	1.338664999
	2311	1418207_at	3.329446278	-3.469980897	-0.625007699	0.180118484	0.648416317	0	1.542219055
	17247	1456465_at	4.550611942	-3.468404843	-0.737250837	0.212561933	0.599881383	0	1.666996225
	1796	1417639_at	3.651864629	-3.463360108	-1.12369248	0.324451528	0.458917752	0	2.179039698
	10060	1428070_at	5.25162118	-3.462718605	-0.654951499	0.189143726	0.635096842	0	1.574563018
	2064	1417933_at	5.047546236	-3.452442577	-1.594657793	0.461892633	0.331100755	0	3.020228689
	10124	1428181_at	6.406570216	-3.452313618	-0.905178668	0.262194797	0.533966572	0	1.872776411
	11807	1436609_a_at	5.839601858	-3.44851641	-0.644912067	0.187011454	0.639531769	0	1.563643978
	1301	1417103_at	5.932436445	-3.448265061	-0.869544711	0.252168756	0.547319548	0	1.827086214
	16902	1455236_x_at	6.742715972	-3.446480081	-0.579445306	0.168126695	0.669221033	0	1.494274613
	17413	1460196_at	5.741735463	-3.443774867	-0.850652185	0.247011555	0.554533997	0	1.803315949
	3124	1419108_at	4.472227272	-3.442303631	-0.669195931	0.194403517	0.628857076	0	1.590186449
	12862	1448190_at	3.401225827	-3.435232662	-0.676140556	0.196825258	0.625837254	0	1.597859498
	15117	1450944_at	3.819364018	-3.435042902	-0.991281156	0.288578974	0.50303087	0	1.987949566
	6482	1423341_at	3.803217064	-3.434542493	-0.943531098	0.274718132	0.519958686	0	1.923229723
	8619	1425967_a_at	4.038122539	-3.432793365	-1.139506632	0.331947342	0.453914779	0	2.20305671
	1345	1417150_at	2.879493857	-3.432705191	-0.838558336	0.244284985	0.559202092	0	1.788262264
	16398	1452652_at	4.765258576	-3.43136752	-1.151627735	0.335617718	0.450117096	0	2.221644123
	15956	1451990_at	4.109147715	-3.431073701	-0.811823532	0.236609179	0.569661365	0	1.755428861
	11394	1434735_at	4.7692191	-3.426925925	-0.931676953	0.271869592	0.524248614	0	1.907491929
	12541	1438918_at	5.194021845	-3.426923743	-0.629397766	0.183662612	0.64644621	0	1.546919117
	10515	1430128_a_at	4.910091789	-3.425460939	-0.961286103	0.280629708	0.513598857	0	1.947044831
	1066	1416849_at	5.367828188	-3.415525716	-0.842082907	0.24654562	0.557837603	0	1.792636413
	5381	1422058_at	3.520428166	-3.41360564	-0.470641756	0.137872328	0.721643517	0	1.385725745
	16094	1452161_at	5.237750796	-3.411840355	-0.78525904	0.230157029	0.580247763	0	1.723401734
	11562	1435417_at	3.186172959	-3.409684721	-0.970620224	0.284665681	0.51028664	0	1.959682895
	11940	1436990_s_at	5.006644529	-3.40914046	-1.078471336	0.316346994	0.473530305	0	2.111797257
	950	1416727_a_at	6.398217374	-3.408880709	-0.863333075	0.253259984	0.549681155	0	1.819236462
	1542	1417369_at	6.364569703	-3.40329332	-0.688714025	0.202366931	0.620406615	0	1.611846126
	8936	1426363_x_at	3.974994441	-3.402527662	-0.908348264	0.266962786	0.532794737	0	1.876895417
	10517	1430153_at	2.189714196	-3.401909597	-0.630141933	0.185231828	0.646112847	0	1.547717251
	9189	1426697_a_at	5.792051736	-3.400108	-0.610989416	0.179697061	0.654747515	0	1.527306293
	13698	1449130_at	5.958380947	-3.399876094	-0.91076476	0.267881751	0.531903059	0	1.880041828
	12182	1437683_x_at	6.80958439	-3.396874381	-0.519088498	0.152813569	0.697812575	0	1.433049554
	3806	1420033_s_at	5.886347703	-3.396093845	-0.459531874	0.135311889	0.727222189	0	1.375095555
	3134	1419118_at	4.039649031	-3.394373221	-0.863775602	0.254472784	0.549512574	0	1.819794574
	8829	1426231_at	2.700556077	-3.393922981	-1.027687643	0.302802288	0.490495687	0	2.038753909
	8775	1426166_at	3.664151265	-3.392898361	-1.068933831	0.315050354	0.476671134	0	2.097882434
	3480	1419495_at	4.106554637	-3.392193279	-1.021601217	0.301162444	0.492569356	0	2.030170954
	13133	1448490_at	5.04531254	-3.3916227	-0.586185849	0.172833449	0.666101599	0	1.50127248
	11119	1433786_x_at	6.83250037	-3.390694586	-0.582204021	0.171706418	0.667942575	0	1.497134691
	10334	1428955_x_at	5.109309269	-3.390489886	-0.584251249	0.172320599	0.666995416	0	1.499260679
	2728	1418664_at	3.748645301	-3.383677979	-0.547832982	0.161904586	0.684046838	0	1.461888199
	7199	1424172_at	5.809253201	-3.38204886	-0.476672544	0.140941945	0.718633182	0	1.391530513
	333	1416072_at	5.264367519	-3.380591899	-1.353260537	0.40030284	0.391406457	0	2.554888866
	10182	1428357_at	3.883851105	-3.379938176	-1.510814729	0.446994782	0.350912993	0	2.849709244
	367	1416108_a_at	6.911613263	-3.375227001	-0.698135307	0.206840994	0.616368352	0	1.622406466
	14460	1450144_at	3.87979111	-3.375106355	-0.578659547	0.171449278	0.669585621	0	1.493460983
	1216	1417008_at	4.078090424	-3.374191739	-0.85450352	0.253246877	0.553055619	0	1.808136407
	12783	1448104_at	5.096633933	-3.373606218	-1.158625591	0.343438302	0.447939069	0	2.232446483
	13244	1448609_at	5.425124685	-3.373554252	-0.813849702	0.241243994	0.568861874	0	1.757895977
	6973	1423911_at	5.531048516	-3.361232842	-1.136317914	0.338065813	0.454919154	0	2.198192778
	999	1416779_at	5.657020743	-3.3598466	-1.197662349	0.356463402	0.435981146	0	2.293677169
	10332	1428943_at	4.46751453	-3.358317026	-0.746133342	0.222174779	0.596199329	0	1.677291387
	16855	1455007_s_at	5.303239983	-3.355452578	-0.823793854	0.245509014	0.564954328	0	1.770054589
	15294	1451149_at	5.48188154	-3.355082975	-0.788885386	0.235131409	0.578791088	0	1.72773911
	1166	1416954_at	6.600691784	-3.35186025	-0.664349764	0.1982033	0.630973026	0	1.584853804
	1278	1417080_a_at	4.83572908	-3.349598564	-0.580145136	0.173198407	0.668896483	0	1.494999639
	12406	1438443_at	4.822842314	-3.348781032	-0.850476981	0.253966137	0.554601344	0	1.803096964
	12953	1448292_at	6.996673907	-3.346127639	-0.767513813	0.229373741	0.587428915	0	1.702333634
	14948	1450748_at	2.757350878	-3.345033372	-0.979549813	0.292837082	0.507137966	0	1.971850005
	4494	1421014_a_at	4.795884641	-3.343667084	-1.095655723	0.327680865	0.467923398	0	2.137101935
	96	1415812_at	6.715361759	-3.343196691	-1.326853924	0.396881801	0.398636599	0	2.508550401
	1326	1417129_a_at	3.205799178	-3.34251346	-0.993622418	0.297268038	0.502215194	0	1.991178307
	1931	1417788_at	5.661311852	-3.342367229	-1.306986622	0.391036212	0.404164182	0	2.474242013
	12515	1438841_s_at	5.595466888	-3.341831527	-1.195269578	0.357669011	0.436704839	0	2.289876162
	15315	1451179_a_at	4.976096349	-3.339923127	-0.795383836	0.238144354	0.576189855	0	1.735539061
	176	1415904_at	5.839230192	-3.338325866	-1.480989719	0.443632461	0.358242965	0	2.791401637
	8990	1426434_at	4.99460843	-3.335583205	-1.017659588	0.305091951	0.49391696	0	2.024631835
	7799	1424899_at	4.104574709	-3.334737575	-0.543912221	0.163104955	0.685908376	0	1.457920671
	10418	1429453_a_at	5.240175193	-3.334381995	-0.526283852	0.157835501	0.694340942	0	1.440214654
	15591	1451512_s_at	2.978321153	-3.325916957	-0.951409941	0.28605944	0.517126829	0	1.933761593
	9383	1426989_at	3.806486063	-3.325295878	-0.996413285	0.299646504	0.501244607	0	1.995033932
	12542	1438919_x_at	5.172619254	-3.319896979	-0.619930398	0.186731818	0.65070232	0	1.536801037
	16775	1454713_s_at	2.731921093	-3.319404269	-0.699834533	0.210831365	0.615642812	0	1.624318484
	13776	1449218_at	2.480044183	-3.317090217	-1.893623978	0.570869001	0.269130168	0	3.715674123
	9969	1427929_a_at	6.066799853	-3.310120703	-0.627799867	0.189660717	0.647162597	0	1.54520673
	12977	1448321_at	5.36257078	-3.308760346	-0.752124664	0.227313128	0.593728526	0	1.68427144
	13279	1448649_at	3.639284481	-3.30637572	-1.355201034	0.409875086	0.39088035	0	2.558327631
	3193	1419185_a_at	3.884315363	-3.305132743	-0.951993948	0.288035012	0.516917537	0	1.934544543
	2006	1417867_at	4.812871082	-3.301683874	-1.863208373	0.564320645	0.274864335	0	3.63815844
	11628	1435738_x_at	6.838079269	-3.300898196	-0.56370298	0.170772604	0.676563391	0	1.478058099
	1167	1416955_at	6.519409656	-3.299728325	-0.546046505	0.165482261	0.684894412	0	1.460079075
	11252	1434216_a_at	5.098043203	-3.298536926	-0.764276509	0.231701668	0.588748544	0	1.698518002
	13703	1449135_at	4.96748723	-3.295853166	-0.61973036	0.188033365	0.65079255	0	1.536587966
	2534	1418448_at	5.964597808	-3.292671914	-0.610277469	0.185344147	0.655070702	0	1.526552777
	17572	1460397_at	4.587891577	-3.291877863	-0.549362518	0.166884235	0.683322001	0	1.463438905
	15590	1451511_at	2.796175464	-3.290343457	-0.882457083	0.268196039	0.542442799	0	1.843512353
	6724	1423630_at	5.546352599	-3.287205186	-0.793386038	0.2413558	0.576988297	0	1.733137405
	14016	1449486_at	2.469073426	-3.283723674	-0.735396789	0.223952093	0.600652803	0	1.664855297
	17093	1455976_x_at	7.276553616	-3.283489102	-0.881508058	0.268466875	0.542799743	0	1.842300062
	12328	1438172_x_at	3.607369001	-3.283286556	-1.491935183	0.454402976	0.355535326	0	2.81266003
	12133	1437519_x_at	5.747099558	-3.282960477	-0.468497354	0.142705755	0.722716955	0	1.383667551
	13602	1449015_at	6.350583424	-3.282263443	-1.368898265	0.41705923	0.387186816	0	2.582732567
	10919	1432332_a_at	5.090705037	-3.278745338	-0.721796917	0.220144245	0.606341756	0	1.649234924
	17708	1460741_x_at	3.265784752	-3.277287773	-0.76576771	0.233658978	0.588140314	0	1.700274535
	4832	1421412_at	3.213024733	-3.276241903	-0.783873437	0.239259939	0.580805316	0	1.721747327
	5393	1422076_at	2.845958457	-3.275326726	-0.996613245	0.304279032	0.501175139	0	1.995310467
	4787	1421355_at	4.184521463	-3.273494782	-0.787440393	0.240550374	0.579371092	0	1.726009485
	2282	1418172_at	5.882960889	-3.273098393	-0.639360465	0.195337991	0.641997478	0	1.557638518
	17390	1460172_at	4.696003123	-3.272647753	-0.503688754	0.153908637	0.705301125	0	1.41783412
	13319	1448696_at	3.594062099	-3.27187589	-1.249380366	0.381854449	0.420628828	0	2.377392926
	16189	1452324_at	3.577076343	-3.266803983	-0.745894947	0.22832559	0.596297855	0	1.677014249
	17238	1456437_x_at	5.207073116	-3.266746931	-1.326549413	0.406076577	0.398720749	0	2.508020973
	8551	1425869_a_at	4.897906452	-3.266617026	-0.937614579	0.287029233	0.522095425	0	1.915358673
	2352	1418250_at	4.847575798	-3.264361055	-0.736848833	0.225725286	0.600048561	0	1.666531785
	2086	1417960_at	3.153873687	-3.263991097	-0.969830078	0.297130124	0.510566194	0	1.958609895
	9993	1427963_s_at	2.576408912	-3.263360979	-0.634952326	0.194570055	0.643962094	0	1.552886434
	6620	1423505_at	7.05087512	-3.261610977	-0.880928089	0.270089871	0.543017994	0	1.841559599
	1984	1417841_at	4.925292344	-3.258663703	-0.743573286	0.228183499	0.597258222	0	1.67431768
	14497	1450196_s_at	4.188848276	-3.258497082	-0.797609135	0.244778226	0.57530179	0	1.738218126
	1202	1416993_at	4.870629212	-3.257684867	-0.580541246	0.178206693	0.668712854	0	1.495410166
	7317	1424308_at	4.116684091	-3.257341447	-1.106437488	0.33967501	0.464439477	0	2.153133074
	16942	1455439_a_at	7.706234258	-3.25655575	-0.852737439	0.261852554	0.553733059	0	1.805924324
	17320	1456702_x_at	4.202169609	-3.25646493	-0.690376494	0.212001821	0.61969211	0	1.613704586
	12646	1439368_a_at	5.115559421	-3.255204708	-0.547556023	0.168209398	0.68417817	0	1.461607582
	1749	1417590_at	4.338616554	-3.251316552	-0.749404606	0.230492662	0.594848999	0	1.681098905
	1217	1417009_at	5.557805274	-3.250341021	-1.252206009	0.385253732	0.419805796	0	2.382053819
	13699	1449131_s_at	6.001162817	-3.250332581	-0.814847978	0.2506968	0.568468385	0	1.759112778
	3123	1419107_at	4.442555551	-3.250005996	-0.621944494	0.191367184	0.649794531	0	1.53894801
	7741	1424828_a_at	6.229286794	-3.244934091	-0.62883452	0.193789613	0.646698639	0	1.5463153
	8663	1426022_a_at	4.799810118	-3.24486076	-0.627344509	0.193334801	0.647366893	0	1.544719094
	13399	1448786_at	5.303872999	-3.238216412	-0.851776733	0.263038854	0.554101918	0	1.804722141
	5916	1422673_at	4.17483355	-3.236548071	-0.649162408	0.20057246	0.63765041	0	1.568257441
	13616	1449031_at	4.561102815	-3.23576759	-1.133445975	0.350286584	0.455825653	0	2.193821241
	9550	1427240_at	4.257679259	-3.235521961	-0.480808471	0.148603062	0.71657595	0	1.395525485
	2578	1418494_at	4.061785637	-3.230849284	-0.999766393	0.309443835	0.500080969	0	1.999676178
	10569	1430571_s_at	4.504988571	-3.229569483	-0.475761798	0.14731431	0.719086984	0	1.390652344
	16486	1452976_a_at	5.072196743	-3.223867789	-0.561047844	0.174029421	0.677809685	0	1.475340383
	4310	1420791_x_at	4.302155351	-3.223018457	-0.757840061	0.23513364	0.591381058	0	1.690957103
	7184	1424157_at	5.898112422	-3.220669341	-1.062416067	0.329874307	0.478829497	0	2.08842606
	781	1416547_at	6.62533147	-3.219488085	-0.659099695	0.204721893	0.633273364	0	1.57909689
	7677	1424743_at	5.09030026	-3.217737446	-0.747965067	0.232450621	0.595442843	0	1.67942232
	525	1416274_at	4.795112254	-3.215937386	-0.584839718	0.181856687	0.666723407	0	1.499872346
	5838	1422587_at	4.788978431	-3.215644452	-1.118413568	0.347803865	0.460600037	0	2.171081024
	419	1416164_at	5.147266441	-3.20904176	-0.645637355	0.201193192	0.639210337	0	1.564430269
	2295	1418190_at	6.102457764	-3.201136072	-1.727625467	0.539691356	0.301948526	0	3.311822762
	1925	1417781_at	3.25210995	-3.199762747	-0.957064298	0.299104769	0.515104019	0	1.94135546
	16207	1452353_at	4.297477248	-3.19768071	-0.689462924	0.215613436	0.620084648	0	1.612683049
	17465	1460256_at	4.41097545	-3.194234054	-1.897490149	0.59403604	0.268409911	0	3.725644834
	864	1416630_at	5.483781467	-3.193960759	-0.874179246	0.273697553	0.545564151	0	1.832965009
	13465	1448856_a_at	4.161662133	-3.192917818	-0.645033575	0.202020099	0.639477908	0	1.563775678
	2557	1418472_at	4.893194994	-3.189377787	-0.820631832	0.257301545	0.566193922	0	1.766179326
	1786	1417629_at	5.410959037	-3.186554908	-0.685954482	0.215265232	0.621594446	0	1.608765983
	312	1416051_at	4.756161397	-3.180975169	-1.027206873	0.322922003	0.490659169	0	2.038074619
	13672	1449102_at	3.807905723	-3.177983961	-0.980857892	0.308641549	0.506678356	0	1.973638675
	15189	1451031_at	5.564253294	-3.175327176	-1.26512275	0.398422802	0.416063966	0	2.403476587
	841	1416607_at	7.3194125	-3.171330802	-0.643398924	0.202879789	0.640202882	0	1.56200484
	4825	1421404_at	4.02668423	-3.170483116	-1.571429571	0.49564357	0.336474815	0	2.971990637
	8326	1425582_a_at	5.200462062	-3.169689994	-0.780203923	0.246145183	0.582284482	0	1.717373604
	13053	1448400_a_at	5.233099763	-3.169621686	-0.69937784	0.220650257	0.615837728	0	1.623804379
	8242	1425458_a_at	2.61843942	-3.165855733	-0.484832555	0.153144235	0.714580002	0	1.399423434
	4184	1420654_a_at	3.499506098	-3.165182079	-0.90976116	0.287427749	0.532273202	0	1.878734446
	1123	1416910_at	6.13877461	-3.164674223	-0.974901464	0.308057448	0.508774594	0	1.965506948
	10372	1429212_a_at	4.031755787	-3.163836648	-0.514419097	0.162593444	0.700074762	0	1.428418869
	7493	1424527_at	5.813295324	-3.162540575	-0.455751877	0.144109416	0.729130079	0	1.37149739
	1180	1416968_a_at	5.742136011	-3.15610422	-0.589580949	0.186806553	0.664535903	0	1.504809591
	12779	1448100_at	4.351761195	-3.155523782	-0.588556111	0.186516138	0.665008133	0	1.503741008
	Estimated Miss rates for Delta=1.78215290321754
		Quantiles	Cutpoints	Miss Rate(%)
		0 -> 0.05	-3.149 -> -2.248	97.37
		0.05 -> 0.1	-2.248 -> -1.757	89.16
		0.1 -> 0.15	-1.757 -> -1.415	77.46
		0.15 -> 0.2	-1.415 -> -1.129	61.89
		0.2 -> 0.25	-1.129 -> -0.892	49.35
		0.25 -> 0.75	-0.892 -> 1.176	15.32
		0.75 -> 0.8	1.176 -> 1.424	68.16
		0.8 -> 0.85	1.424 -> 1.692	81.56
		0.85 -> 0.9	1.692 -> 2.023	90.23
		0.9 -> 0.95	2.023 -> 2.386	96.51
		0.95 -> 1	2.386 -> 2.876	98.99
