# Supplementary material for: A genomic analysis of mouse models of breast cancer reveals molecular features of mouse models and relationships to human breast cancer
Source: Breast Cancer Res. 2014 Jun 5;16(3):R59. doi: 10.1186/bcr3672 (PMC4078930; doi:10.1186/bcr3672)
Supplement: Additional file 3 — Fold change values organized by mouse tumor model type comparing the mouse model to normal mammary gland. [file bcr3672-S3.zip › Additional_File_3/TNP8_vs_NMLmammary/AdditionalFile82_TNP8_vs_NMLmammary/UpregulatedGenesgather_gene_ontology_121024.txt]

#	Annotation	Total Genes With Ann	Your Genes (With Ann)	Your Genes (No Ann)	Genome (With Ann)	Genome (No Ann)	ln(Bayes factor)	neg ln(p value)	FE: neg ln(p value)	FE: neg ln(FDR)	Genes
1	GO:0007049 [5]: cell cycle	101	101	441	457	11630	77.23	10.41	83.29	76.45	2810406C15Rik AA545217 Anapc5 Anp32b Aurka Aurkb Bcl10 Blm Brca1 Brrn1 Bub1 Bub1b Calm2 Calr Ccna2 Ccnb1-rs1 Ccnb2 Ccne2 Ccnf Ccnt1 Cdc20 Cdc25c Cdc2a Cdc37 Cdc45l Cdc6 Cdc7 Cdca1 Cdk4 Cenph Chaf1b Chc1 Chek1 Cks1b Cks2 Cops5 Crk Csnk2a2 Ebna1bp2 Ect2 Frk Gmnn Gsg2 H2afx Hdac3 Hus1 Incenp Kif11 Kntc2 Lig1 Lig3 Mad2l1 Mapk13 Mcm2 Mcm3 Mcm4 Mcm5 Mcm6 Mcm7 Mcmdc1 Mki67 Mre11a Msh2 Mtbp Nde1 Nedd9 Ne…
2	GO:0050875 [3]: cellular physiological process	468	468	74	7466	4621	74.32	10.41	80.28	74.12	0610040B21Rik 1700051E09Rik 2010300G19Rik 2510010F15Rik 2610018G03Rik 2700075B01Rik 2700084L22Rik 2810406C15Rik 4930542G03Rik 5430413I02Rik 5730589K01Rik 5830426I05Rik 5930412E23Rik AA545217 AI642036 Acas2l Acin1 Acsl4 Actg1 Actl6a Adam17 Adam8 Adamts4 Ahcy Anapc5 Anp32b Anxa6 Aof2 Ap1m2 Ap2m1 Api5 Arf1 Arl6ip1 Arntl Arpc5 Asf1a Asf1b Atf4 Atp1b1 Atp6ap2 Atp6v1b2 Atp6v1c2 Aurka Aurkb B4galt1 BC00…
3	GO:0008283 [4]: cell proliferation	112	112	430	626	11461	69.68	10.41	75.7	69.96	2810406C15Rik 5830426I05Rik AA545217 Anapc5 Anp32b Aurka Aurkb Bcl10 Blm Brca1 Brrn1 Bub1 Bub1b Calm2 Calr Ccna2 Ccnb1-rs1 Ccnb2 Ccne2 Ccnf Ccnt1 Cdc20 Cdc25c Cdc2a Cdc37 Cdc45l Cdc6 Cdc7 Cdca1 Cdca3 Cdca5 Cdca7 Cdk4 Cenph Chaf1b Chc1 Chek1 Cks1b Cks2 Cops5 Crk Csnk2a2 Cxcr4 Ebna1bp2 Ect2 Frk Gmnn Gsg2 H2afx Hdac3 Hus1 Incenp Kif11 Kntc2 Lig1 Lig3 Mad2l1 Mapk13 Mcm2 Mcm3 Mcm4 Mcm5 Mcm6 Mcm7 Mcmdc…
4	GO:0007186 [6]: G-protein coupled receptor protein signaling pathway	9	9	533	1878	10209	54.99	10.41	0.0	0.0	Calm2 Chaf1b Cxcr4 Fpr-rs2 Fzd6 Gnb1 Gpsm2 Homer2 Ramp1
5	GO:0007166 [5]: cell surface receptor linked signal transduction	21	21	521	2281	9806	49.57	10.41	0.0	0.0	Adam8 Adamts4 Calm2 Chaf1b Csnk2a2 Cxcr4 D0H4S114 Efna1 Fcgr1 Fpr-rs2 Fzd6 Gnb1 Gpsm2 Gsg2 Homer2 Itgax Ramp1 Slc9a3r1 Smad4 Tiam1 Wnt5b
6	GO:0000067 [6]: DNA replication and chromosome cycle	39	39	503	80	12007	48.44	10.41	54.6	49.14	2810406C15Rik Blm Brca1 Brrn1 Ccne2 Cdc45l Cdc6 Cenph Chaf1b Ebna1bp2 Gmnn Lig1 Lig3 Mad2l1 Mcm2 Mcm3 Mcm4 Mcm5 Mcm6 Mcm7 Mcmdc1 Msh2 Nek2 Nfix Nusap1 Pola1 Pole Pole2 Pparbp Prim1 Prim2 Rfc3 Rfc4 Rfc5 Ris2 Rpa2 Rrm1 Rrm2 Stag1
7	GO:0009581 [5]: detection of external stimulus	3	3	539	1364	10723	46.39	10.41	0.0	0.0	Gnb1 Rp2h Wdr1
8	GO:0007606 [6]: sensory perception of chemical stimulus	1	1	541	1224	10863	46.23	10.41	0.0	0.0	Gnb1
9	GO:0007600 [5]: sensory perception	3	3	539	1354	10733	45.92	10.41	0.0	0.0	Gnb1 Rp2h Wdr1
10	GO:0050877 [4]: neurophysiological process	7	7	535	1500	10587	42.4	10.41	0.0	0.0	Gabrp Gnb1 Rp2h Slc5a8 Slc5a9 Usp14 Wdr1
11	GO:0000279 [6]: M phase	38	38	504	101	11986	39.85	10.41	45.99	40.75	2810406C15Rik Anapc5 Brca1 Brrn1 Bub1 Bub1b Calr Ccna2 Ccnb1-rs1 Ccnb2 Ccnf Cdc20 Cdc25c Cdc2a Cdc6 Cdca1 Cenph Chc1 Incenp Kif11 Kntc2 Mad2l1 Mki67 Mre11a Nde1 Nedd9 Nek2 Nusap1 Rad51 Ranbp1 Siah1a Spag5 Stag1 Stmn1 Terf1 Topbp1 Tubb5 Ube2c
12	GO:0044237 [4]: cellular metabolism	330	330	212	4936	7151	39.22	10.41	44.89	39.84	0610040B21Rik 1700051E09Rik 2010300G19Rik 2510010F15Rik 2610018G03Rik 2700075B01Rik 2700084L22Rik 4930542G03Rik 5730589K01Rik Acas2l Acin1 Acsl4 Actl6a Adam17 Adam8 Adamts4 Ahcy Anapc5 Aof2 Arntl Asf1a Asf1b Atf4 Atp6v1b2 Aurka Aurkb B4galt1 BC003885 Basp1 Blm Brca1 Bub1 Bub1b Cai Calr Canx Car2 Car6 Casp2 Cbfb Cbx1 Ccne2 Ccnt1 Cct3 Cct4 Cct7 Cct8 Cdc20 Cdc25c Cdc2a Cdc37 Cdc45l Cdc6 Cdc7 Cdk4 Ch…
13	GO:0006259 [5]: DNA metabolism	65	65	477	356	11731	38.01	10.41	44.01	39.11	2700075B01Rik Actl6a Ahcy Asf1a Asf1b Aurkb Blm Brca1 Cbx1 Ccne2 Cdc45l Cdc6 Chaf1b Chd4 Dnmt1 Ezh2 Gmnn H2afx H2afy Hat1 Hdac3 Hdac6 Hells Hmgb2 Hmgb3 Hmgn1 Hmgn2 Lig1 Lig3 Mcm2 Mcm3 Mcm4 Mcm5 Mcm6 Mcm7 Mcmdc1 Mre11a Msh2 Nfix Parp2 Pola1 Pole Pole2 Pparbp Prim1 Prim2 Prp19 Rad51 Rad51ap1 Rfc3 Rfc4 Rfc5 Ris2 Rpa2 Rrm1 Rrm2 Sept9 Smarca5 Smarcc1 Smarce1 Suv39h1 Tdg Tk1 Topbp1 Xrcc1
14	GO:0006260 [6]: DNA replication	30	30	512	64	12023	35.21	10.41	41.37	36.61	Blm Ccne2 Cdc45l Cdc6 Chaf1b Gmnn Lig1 Lig3 Mcm2 Mcm3 Mcm4 Mcm5 Mcm6 Mcm7 Mcmdc1 Msh2 Nfix Pola1 Pole Pole2 Pparbp Prim1 Prim2 Rfc3 Rfc4 Rfc5 Ris2 Rpa2 Rrm1 Rrm2
15	GO:0009605 [4]: response to external stimulus	27	27	515	2145	9942	34.97	10.41	0.0	0.0	Bcl10 Becn1 Ccl12 Cd14 Chi3l3 Cxcl10 Cxcr4 Fcgr1 Gnb1 H2-Bl Hspca Hspcb Hus1 Ly78 Lyzs Lzp-s Man1b Msh2 Nfkbiz Pglyrp1 Prkcd Pycard Rp2h S100a8 Saa3 Tlr3 Wdr1
16	GO:0044238 [4]: primary metabolism	315	315	227	4741	7346	34.68	10.41	40.31	35.76	1700051E09Rik 2010300G19Rik 2510010F15Rik 2610018G03Rik 2700075B01Rik 2700084L22Rik 4930542G03Rik 5730589K01Rik Acin1 Acsl4 Actl6a Adam17 Adam8 Adamts4 Ahcy Anapc5 Aof2 Arntl Asf1a Asf1b Atf4 Atp6v1b2 Aurka Aurkb B4galt1 BC003885 Basp1 Blm Brca1 Bub1 Bub1b Calr Canx Casp2 Cbfb Cbx1 Ccne2 Ccnt1 Cct3 Cct4 Cct7 Cct8 Cdc20 Cdc25c Cdc2a Cdc37 Cdc45l Cdc6 Cdc7 Cdk4 Chaf1b Chd4 Chek1 Cited4 Ckap1 Cmas C…
17	GO:0000278 [6]: mitotic cell cycle	35	35	507	101	11986	34.19	10.41	40.31	35.76	2810406C15Rik AA545217 Anapc5 Anp32b Brrn1 Bub1 Bub1b Ccna2 Ccnb1-rs1 Ccnb2 Ccnf Cdc20 Cdc25c Cdc2a Cdc6 Cenph Chc1 Chek1 Hdac3 Incenp Kntc2 Mad2l1 Mtbp Nde1 Nedd9 Nek2 Nusap1 Ris2 Skp2 Spag5 Stag1 Stmn1 Terf1 Tubb5 Ube2c
18	GO:0000280 [7]: nuclear division	34	34	508	96	11991	33.61	10.41	39.73	35.29	2810406C15Rik Anapc5 Brrn1 Bub1 Bub1b Calr Ccna2 Ccnb1-rs1 Ccnb2 Ccnf Cdc20 Cdc25c Cdc2a Cdc6 Cenph Chc1 Incenp Kntc2 Mad2l1 Mki67 Mre11a Nde1 Nedd9 Nek2 Nusap1 Rad51 Siah1a Spag5 Stag1 Stmn1 Terf1 Topbp1 Tubb5 Ube2c
19	GO:0008152 [3]: metabolism	336	336	206	5266	6821	32.55	10.41	38.17	33.81	0610040B21Rik 1700051E09Rik 2010300G19Rik 2510010F15Rik 2610018G03Rik 2610034N03Rik 2700075B01Rik 2700084L22Rik 4930542G03Rik 5730589K01Rik Acas2l Acin1 Acsl4 Actl6a Adam17 Adam8 Adamts4 Ahcy Anapc5 Aof2 Arntl Asf1a Asf1b Atf4 Atp6v1b2 Aurka Aurkb B4galt1 BC003885 Basp1 Blm Brca1 Bub1 Bub1b Cai Calr Canx Car2 Car6 Casp2 Cbfb Cbx1 Ccne2 Ccnt1 Cct3 Cct4 Cct7 Cct8 Cdc20 Cdc25c Cdc2a Cdc37 Cdc45l Cdc…
20	GO:0050874 [3]: organismal physiological process	36	36	506	2372	9715	31.93	10.41	0.0	0.0	Bcl10 Cbfb Ccl12 Cd14 Chi3l3 Cxcl10 Cxcr4 Enpp1 Fcgr1 Foxc1 Gabrp Gnb1 H2-Bl Hells Hmgb3 Kcnk5 Ly78 Msh2 Ndrg1 Nfkbiz Oas1a Pglyrp1 Pik3r1 Prkcd Pycard Rnf128 Rp2h Saa3 Slc5a8 Slc5a9 Sp3 Tap1 Tlr3 Tuft1 Usp14 Wdr1
21	GO:0007067 [8]: mitosis	28	28	514	62	12025	31.77	10.41	37.93	33.65	2810406C15Rik Anapc5 Brrn1 Bub1 Bub1b Ccna2 Ccnb1-rs1 Ccnb2 Ccnf Cdc20 Cdc25c Cdc2a Cdc6 Cenph Chc1 Incenp Kntc2 Mad2l1 Nde1 Nedd9 Nek2 Nusap1 Spag5 Stag1 Stmn1 Terf1 Tubb5 Ube2c
22	GO:0000087 [7]: M phase of mitotic cell cycle	28	28	514	63	12024	31.45	10.41	37.61	33.4	2810406C15Rik Anapc5 Brrn1 Bub1 Bub1b Ccna2 Ccnb1-rs1 Ccnb2 Ccnf Cdc20 Cdc25c Cdc2a Cdc6 Cenph Chc1 Incenp Kntc2 Mad2l1 Nde1 Nedd9 Nek2 Nusap1 Spag5 Stag1 Stmn1 Terf1 Tubb5 Ube2c
23	GO:0043283 [4]: biopolymer metabolism	122	122	420	1203	10884	31.37	10.41	37.15	33.02	2700075B01Rik Acin1 Actl6a Adam17 Adam8 Adamts4 Ahcy Arntl Asf1a Asf1b Aurkb Blm Brca1 Casp2 Cbx1 Ccne2 Cdc45l Cdc6 Chaf1b Chd4 Cmas Ctsh Ctss Dars Dnmt1 Ebna1bp2 Exosc1 Ezh2 Fnbp3 Gmnn H2afx H2afy Hat1 Hdac3 Hdac6 Hells Hmgb2 Hmgb3 Hmgn1 Hmgn2 Hnrpab Hnrpc Hnrpl Hnrpll Hnrpr Klk6 Lig1 Lig3 Lsm8 Lta4h Magoh Mcm2 Mcm3 Mcm4 Mcm5 Mcm6 Mcm7 Mcmdc1 Metap2 Mmp12 Mre11a Msh2 Ncl Nfix Nol5 Nola1 Nono Pa2…
24	GO:0000910 [5]: cytokinesis	29	29	513	81	12006	28.16	10.41	34.29	30.22	Anapc5 Ccna2 Ccnb1-rs1 Ccnb2 Ccne2 Ccnf Ccnt1 Cdc20 Cdc25c Cdc2a Cdc6 Cdc7 Cdca3 Cdca5 Cdca7 Cdk4 Cks1b Cks2 Incenp Lig1 Lig3 Nek2 Nusap1 Ppp1cb Ppp1cc Prc1 Sept9 Spag5 Ube2c
25	GO:0007165 [4]: signal transduction	63	63	479	2997	9090	25.16	10.41	0.0	0.0	AW049765 Adam8 Adamts4 Arf1 Arntl Bcl10 Calm2 Catnal1 Ccl12 Cdc42se1 Cdk4 Chaf1b Crk Csnk2a2 Cxcr4 D0H4S114 Depdc1a Ect2 Efna1 Fcgr1 Fpr-rs2 Frk Fzd6 Gnb1 Gpsm2 Gsg2 Hck Homer2 Impa2 Iqgap1 Itgax Lyn Man1b Ms4a6c Pask Pdcd6ip Pik3r1 Prkcd Rab15 Rab20 Rab25 Rabif Rabl3 Racgap1 Ramp1 Rasal1 Rock1 Rtkn Sdcbp Shrm Slc9a3r1 Smad4 Snx16 Socs6 Stmn1 Taf7 Thoc1 Tiam1 Traip Ulk1 Wnt5b Wsb1 Ywhae
26	GO:0007154 [3]: cell communication	83	83	459	3526	8561	24.22	10.41	0.0	0.0	AW049765 Adam8 Adamts4 Arf1 Arntl Bcl10 Calm2 Catnal1 Ccl12 Cdc42se1 Cdk4 Chaf1b Col11a1 Col4a5 Col8a1 Col9a1 Crk Csnk2a2 Cxcr4 D0H4S114 Depdc1a Ect2 Efna1 F11r Fcgr1 Fpr-rs2 Frk Fzd6 Gabrp Gnb1 Gpsm2 Gsg2 Hck Homer2 Igsf4a Impa2 Iqgap1 Itgax Jam4 Kpna2 Lamb3 Lims1 Lyn Man1b Ms4a6c Nedd9 Pask Pcdh18 Pcdh21 Pdcd6ip Pik3r1 Prkcd Pvrl4 Rab15 Rab20 Rab25 Rabif Rabl3 Racgap1 Ramp1 Rasal1 Rock1 Rtkn Sd…
27	GO:0050896 [3]: response to stimulus	55	55	487	2696	9391	23.09	10.41	0.0	0.0	Asf1a Bcl10 Becn1 Brca1 Cbfb Ccl12 Cd14 Chaf1b Chek1 Chi3l3 Cxcl10 Cxcr4 Eif2ak3 Fcgr1 Gnb1 H2-Bl H2afx Hells Hmgb3 Hspa5bp1 Hspca Hspcb Hus1 Lig1 Lig3 Ly78 Lyzs Lzp-s Man1b Mre11a Msh2 Ndrg1 Nfkbiz Oas1a Parp2 Pglyrp1 Pik3r1 Pole Prkcd Prp19 Pycard Rad51 Rfc5 Rnf128 Rp2h S100a8 Saa3 Sp3 Tacc3 Tacstd1 Tap1 Tdg Tlr3 Wdr1 Xrcc1
28	GO:0006139 [5]: nucleobase, nucleoside, nucleotide and nucleic acid metabolism	167	167	375	2260	9827	18.81	10.41	24.35	20.34	1700051E09Rik 2700075B01Rik 5730589K01Rik Acin1 Actl6a Ahcy Aof2 Arntl Asf1a Asf1b Atf4 Atp6v1b2 Aurkb Basp1 Blm Brca1 Cbfb Cbx1 Ccne2 Ccnt1 Cdc45l Cdc6 Chaf1b Chd4 Cited4 Cmas Cops5 Crsp3 Cxxc1 Dars Dck Dnmt1 Dr1 Ebna1bp2 Ehf Enpp1 Ewsr1 Exo1 Exosc1 Eya2 Ezh2 Fnbp3 Foxc1 Foxm1 Gabpa Gmnn Gtf2ird1 H2afx H2afy Hace1 Hat1 Hdac3 Hdac6 Hells Hmgb2 Hmgb3 Hmgn1 Hmgn2 Hnrpab Hnrpc Hnrpl Hnrpll Hnrpr Ing…
29	GO:0006261 [7]: DNA-dependent DNA replication	13	13	529	18	12069	16.44	10.41	22.64	18.68	Ccne2 Cdc45l Gmnn Mcm2 Mcm3 Mcm4 Mcm5 Mcm6 Mcm7 Msh2 Prim1 Prim2 Rfc4
30	GO:0006270 [8]: DNA replication initiation	8	8	534	2	12085	15.27	10.41	21.51	17.61	Ccne2 Cdc45l Mcm2 Mcm3 Mcm4 Mcm5 Mcm6 Mcm7
31	GO:0000074 [6]: regulation of cell cycle	36	36	506	239	11848	14.04	10.41	19.98	16.13	AA545217 Bcl10 Brca1 Ccna2 Ccnb1-rs1 Ccnb2 Ccne2 Ccnf Ccnt1 Cdc2a Cdc37 Cdc45l Cdk4 Chek1 Cops5 Crk Csnk2a2 Ect2 Frk Gmnn H2afx Hdac3 Hus1 Mad2l1 Msh2 Mtbp Nusap1 Ppp2ca Pycard Rbl1 Ris2 Skp2 Tacc3 Tfdp1 Tgfb3 Ube2c
32	GO:0043170 [4]: macromolecule metabolism	162	162	380	2334	9753	13.55	10.41	18.99	15.19	2510010F15Rik 2610018G03Rik 2700075B01Rik 2700084L22Rik 4930542G03Rik Adam17 Adam8 Adamts4 Anapc5 Arntl Asf1a Asf1b Atf4 Aurka Aurkb B4galt1 BC003885 Brca1 Bub1 Bub1b Calr Canx Casp2 Cct3 Cct4 Cct7 Cct8 Cdc20 Cdc25c Cdc2a Cdc37 Cdc7 Cdk4 Chek1 Ckap1 Cmas Col11a1 Csnk2a2 Ctsh Ctss Dars Dusp6 Dyrk1a Eef1e1 Eif1ay Eif2ak3 Eif3s3 Eif4e2 Eif5a Eno1 Ero1l Eya2 Ezh2 Fbxl3 Fbxo3 Fbxo32 Fkbp4 Frk Galnt7 G…
33	GO:0044260 [5]: cellular macromolecule metabolism	156	156	386	2223	9864	13.46	10.41	18.92	15.16	2510010F15Rik 2610018G03Rik 2700075B01Rik 2700084L22Rik 4930542G03Rik Adam17 Adam8 Adamts4 Anapc5 Asf1a Asf1b Atf4 Aurka Aurkb B4galt1 BC003885 Brca1 Bub1 Bub1b Calr Canx Casp2 Cct3 Cct4 Cct7 Cct8 Cdc20 Cdc25c Cdc2a Cdc37 Cdc7 Cdk4 Chek1 Ckap1 Cmas Col11a1 Csnk2a2 Ctsh Ctss Dars Dusp6 Dyrk1a Eef1e1 Eif1ay Eif2ak3 Eif3s3 Eif4e2 Eif5a Eno1 Ero1l Eya2 Ezh2 Fbxl3 Fbxo3 Fbxo32 Fkbp4 Frk Galnt7 Gsg2 H2…
34	GO:0009987 [2]: cellular process	496	496	46	10043	2044	12.12	10.41	17.78	14.07	0610040B21Rik 1700051E09Rik 2010300G19Rik 2510010F15Rik 2610018G03Rik 2700075B01Rik 2700084L22Rik 2810406C15Rik 4930542G03Rik 5430413I02Rik 5730589K01Rik 5830426I05Rik 5930412E23Rik AA545217 AI642036 AW049765 Acas2l Acin1 Acsl4 Actg1 Actl6a Adam17 Adam8 Adamts4 Ahcy Anapc5 Anp32b Anxa6 Aof2 Ap1m2 Ap2m1 Api5 Arf1 Arl6ip1 Arntl Arpc5 Asf1a Asf1b Atf4 Atp1b1 Atp6ap2 Atp6v1b2 Atp6v1c2 Aurka Aurkb B4g…
35	GO:0007582 [2]: physiological process	487	487	55	9788	2299	12.09	10.41	17.7	14.03	0610040B21Rik 1700051E09Rik 2010300G19Rik 2510010F15Rik 2610018G03Rik 2610034N03Rik 2700075B01Rik 2700084L22Rik 2810406C15Rik 4930542G03Rik 5430413I02Rik 5730589K01Rik 5830426I05Rik 5930412E23Rik AA545217 AI642036 Acas2l Acin1 Acsl4 Actg1 Actl6a Adam17 Adam8 Adamts4 Ahcy Anapc5 Anp32b Anxa6 Aof2 Ap1m2 Ap2m1 Api5 Arf1 Arl6ip1 Arntl Arpc5 Asf1a Asf1b Atf4 Atp1b1 Atp6ap2 Atp6v1b2 Atp6v1c2 Aurka Aurk…
36	GO:0019538 [5]: protein metabolism	145	145	397	2085	10002	11.45	10.41	16.87	13.25	2510010F15Rik 2610018G03Rik 2700075B01Rik 2700084L22Rik 4930542G03Rik Adam17 Adam8 Adamts4 Anapc5 Arntl Asf1a Asf1b Aurka Aurkb BC003885 Brca1 Bub1 Bub1b Calr Canx Casp2 Cct3 Cct4 Cct7 Cct8 Cdc20 Cdc25c Cdc2a Cdc37 Cdc7 Cdk4 Chek1 Ckap1 Col11a1 Csnk2a2 Ctsh Ctss Dars Dusp6 Dyrk1a Eef1e1 Eif1ay Eif2ak3 Eif3s3 Eif4e2 Eif5a Ero1l Eya2 Ezh2 Fbxl3 Fbxo3 Fbxo32 Fkbp4 Frk Galnt7 Gsg2 H2afx H2afy Hace1 H…
37	GO:0044267 [6]: cellular protein metabolism	143	143	399	2066	10021	10.91	10.41	16.33	12.75	2510010F15Rik 2610018G03Rik 2700075B01Rik 2700084L22Rik 4930542G03Rik Adam17 Adam8 Adamts4 Anapc5 Asf1a Asf1b Aurka Aurkb BC003885 Brca1 Bub1 Bub1b Calr Canx Casp2 Cct3 Cct4 Cct7 Cct8 Cdc20 Cdc25c Cdc2a Cdc37 Cdc7 Cdk4 Chek1 Ckap1 Col11a1 Csnk2a2 Ctsh Ctss Dars Dusp6 Dyrk1a Eef1e1 Eif1ay Eif2ak3 Eif3s3 Eif4e2 Eif5a Ero1l Eya2 Ezh2 Fbxl3 Fbxo3 Fbxo32 Fkbp4 Frk Galnt7 Gsg2 H2afx H2afy Hace1 Hat1 Hc…
38	GO:0007017 [7]: microtubule-based process	21	21	521	117	11970	8.71	10.41	14.71	11.16	4930542G03Rik Birc5 Brca1 Cdca1 Ckap1 Hdac6 Kif11 Kif20a Kif22 Kif2c Kif4 Kif5b Nde1 Nusap1 Ranbp1 Rp2h Stmn1 Tuba4 Tubb5 Tubgcp2 Zfp282
39	GO:0006464 [7]: protein modification	80	80	462	1036	11051	7.28	10.41	12.79	9.27	2510010F15Rik 2610018G03Rik 2700084L22Rik Anapc5 Aurka Aurkb Brca1 Bub1 Bub1b Cdc20 Cdc25c Cdc2a Cdc7 Cdk4 Chek1 Csnk2a2 Dusp6 Dyrk1a Eif2ak3 Eya2 Ezh2 Fbxl3 Fbxo3 Fbxo32 Frk Galnt7 Gsg2 Hace1 Hat1 Hck Hdac6 Hrmt1l2 Hus1 Lyn Man1b Map4k4 Mapk13 Melk Mkrn1 Mtmr2 Nek2 Pak1 Parp2 Pask Pbk Pik3r1 Plk4 Ppp1cb Ppp1cc Ppp2ca Prkcd Prp19 Ptpn2 Rnf38 Rock1 Rp2h Siah1a Skp2 Smad4 Stk39 Sumo2 Traf3 Traip Tr…
40	GO:0006323 [6]: DNA packaging	21	21	521	145	11942	5.75	9.5	11.67	8.19	Actl6a Asf1a Asf1b Cbx1 Chd4 Ezh2 H2afx H2afy Hat1 Hdac3 Hdac6 Hells Hmgb2 Hmgb3 Hmgn1 Hmgn2 Mcm2 Smarca5 Smarcc1 Smarce1 Suv39h1
41	GO:0050789 [2]: regulation of biological process	134	134	408	2157	9930	4.59	8.11	9.8	6.42	1700051E09Rik 2700075B01Rik 5730589K01Rik Acsl4 Ahcy Anxa6 Aof2 Api5 Arntl Atf4 Aurkb Basp1 Bcl10 Birc5 Bnipl Brca1 Casp2 Casp8ap2 Cbfb Cbx1 Ccnt1 Cdc42se1 Cdca7 Cdk4 Chaf1b Chd4 Cited4 Cops5 Crsp3 Cxcr4 Cxxc1 D0H4S114 Dnmt1 Dr1 Efna1 Ehf Eif2ak3 Eif3s3 Eif4e2 Enpp1 Ewsr1 Eya2 Ezh2 Fcgr1 Foxc1 Foxm1 Frk Gabpa Gmnn Gtf2ird1 H2-Bl H2afy Hace1 Hdac3 Hdac6 Hells Hmgb2 Hmgb3 Hnrpab Hnrpr Ing3 Irx1 Irx…
42	GO:0000226 [8]: microtubule cytoskeleton organization and biogenesis	9	9	533	31	12056	4.06	7.58	10.17	6.72	Birc5 Brca1 Cdca1 Hdac6 Kif11 Nde1 Ranbp1 Rp2h Tubgcp2
43	GO:0046907 [5]: intracellular transport	39	39	503	435	11652	3.89	7.39	9.53	6.19	4930542G03Rik 5930412E23Rik Ap1m2 Ap2m1 Arf1 Arl6ip1 Arntl Ccnb1-rs1 Chic2 Folr1 Khdrbs1 Kif20a Kif2c Kif4 Kif5b Kpna2 Kpna4 Magoh Nol5 Nup62 Ramp1 Slc28a3 Smad4 Snx16 Srp54 Ssr2 Stx3 Stx6 Tacc3 Tdg Thoc1 Thoc4 Timm22 Tuba4 Tubb5 Ywhae Ywhah Ywhaz Zfp282
44	GO:0050791 [3]: regulation of physiological process	121	121	421	1939	10148	3.81	7.28	9.03	5.84	1700051E09Rik 5730589K01Rik Acsl4 Anxa6 Aof2 Api5 Arntl Atf4 Basp1 Bcl10 Birc5 Bnipl Brca1 Casp2 Casp8ap2 Cbfb Cbx1 Ccnt1 Cdca7 Cdk4 Chaf1b Chd4 Cited4 Cops5 Crsp3 Cxcr4 Cxxc1 Dnmt1 Dr1 Ehf Eif2ak3 Eif3s3 Eif4e2 Enpp1 Ewsr1 Eya2 Ezh2 Fcgr1 Foxc1 Foxm1 Frk Gabpa Gmnn Gtf2ird1 H2-Bl Hace1 Hdac3 Hdac6 Hells Hmgb2 Hmgb3 Hnrpab Hnrpr Ing3 Irx1 Irx2 Kcnn4 Khdrbs1 Maf1 Mcm2 Mcm3 Mcm4 Mcm5 Mcm6 Mcm7 Mcmd…
45	GO:0007051 [8]: spindle organization and biogenesis	5	5	537	6	12081	3.63	7.14	9.84	6.43	Nde1 Nusap1 Ranbp1 Stmn1 Tubb5
46	GO:0000070 [9]: mitotic sister chromatid segregation	3	3	539	0	12087	3.2	6.75	9.45	6.19	Mad2l1 Nek2 Nusap1
47	GO:0000090 [9]: mitotic anaphase	3	3	539	0	12087	3.2	6.75	9.45	6.19	Mad2l1 Nek2 Nusap1
48	GO:0000819 [8]: sister chromatid segregation	3	3	539	0	12087	3.2	6.75	9.45	6.19	Mad2l1 Nek2 Nusap1
49	GO:0016265 [3]: death	34	34	508	371	11716	3.19	6.75	8.85	5.69	Acin1 Api5 Bcl10 Birc5 Bnipl Brca1 Casp2 Casp8ap2 Clca2 Egln3 Eif5a Eya2 Fcgr1 H2-Bl Hells Lgals7 Lyzs Lzp-s Msh2 Ngfrap1 Pdcd6ip Perp Pglyrp1 Pik3r1 Pycard Rock1 Sgpp1 Siah1a Tegt Tfdp1 Thoc1 Tnfrsf12a Traf3 Yars
50	GO:0007059 [7]: chromosome segregation	6	6	536	13	12074	3.02	6.55	9.19	5.95	Cenph Ebna1bp2 Mad2l1 Nek2 Nusap1 Stag1
51	GO:0007052 [9]: mitotic spindle organization and biogenesis	4	4	538	3	12084	2.92	6.38	9.15	5.95	Nde1 Nusap1 Stmn1 Tubb5
52	GO:0006457 [7]: protein folding	20	20	522	168	11919	2.86	6.28	8.7	5.57	2700075B01Rik Calr Canx Cct3 Cct4 Cct7 Cct8 Cdc37 Ckap1 Ero1l Fkbp4 Hspa5bp1 Hspca Hspcb Nktr Ppih Rp2h Thoc4 Tra1 Vbp1
53	GO:0006915 [6]: apoptosis	31	31	511	331	11756	2.85	6.28	8.53	5.42	Acin1 Api5 Bcl10 Birc5 Bnipl Brca1 Casp2 Casp8ap2 Clca2 Egln3 Eif5a Eya2 Fcgr1 H2-Bl Hells Lgals7 Ngfrap1 Pdcd6ip Perp Pglyrp1 Pik3r1 Pycard Rock1 Sgpp1 Siah1a Tegt Tfdp1 Thoc1 Tnfrsf12a Traf3 Yars
54	GO:0008219 [4]: cell death	33	33	509	365	11722	2.75	6.16	8.4	5.36	Acin1 Api5 Bcl10 Birc5 Bnipl Brca1 Casp2 Casp8ap2 Clca2 Egln3 Eif5a Eya2 Fcgr1 H2-Bl Hells Lgals7 Lyzs Lzp-s Ngfrap1 Pdcd6ip Perp Pglyrp1 Pik3r1 Pycard Rock1 Sgpp1 Siah1a Tegt Tfdp1 Thoc1 Tnfrsf12a Traf3 Yars
55	GO:0012501 [5]: programmed cell death	31	31	511	337	11750	2.58	5.93	8.24	5.22	Acin1 Api5 Bcl10 Birc5 Bnipl Brca1 Casp2 Casp8ap2 Clca2 Egln3 Eif5a Eya2 Fcgr1 H2-Bl Hells Lgals7 Ngfrap1 Pdcd6ip Perp Pglyrp1 Pik3r1 Pycard Rock1 Sgpp1 Siah1a Tegt Tfdp1 Thoc1 Tnfrsf12a Traf3 Yars
56	GO:0006974 [5]: response to DNA damage stimulus	17	17	525	132	11955	2.54	5.93	8.42	5.36	Asf1a Brca1 Chaf1b Chek1 H2afx Hus1 Lig1 Lig3 Mre11a Msh2 Parp2 Pole Prp19 Rad51 Rfc5 Tdg Xrcc1
57	GO:0006512 [8]: ubiquitin cycle	30	30	512	327	11760	2.32	5.67	7.97	5.02	2510010F15Rik 2700084L22Rik Anapc5 Brca1 Cdc20 Fbxl3 Fbxo3 Fbxo32 Hace1 Hdac6 Mkrn1 Prp19 Rnf38 Siah1a Skp2 Sumo2 Traf3 Traip Trim2 Trim27 Trim8 Ube1y1 Ube2c Uble1a Uble1b Usp12 Usp14 Usp22 Usp43 Usp52
58	GO:0000072 [7]: M phase specific microtubule process	4	4	538	4	12083	2.28	5.62	8.49	5.41	Brca1 Cdca1 Kif11 Ranbp1
59	GO:0009719 [4]: response to endogenous stimulus	17	17	525	137	11950	2.17	5.51	8.02	5.05	Asf1a Brca1 Chaf1b Chek1 H2afx Hus1 Lig1 Lig3 Mre11a Msh2 Parp2 Pole Prp19 Rad51 Rfc5 Tdg Xrcc1
60	GO:0006793 [5]: phosphorus metabolism	44	44	498	567	11520	2.07	5.38	7.57	4.68	2610018G03Rik Atp6v1b2 Aurka Aurkb Bub1 Bub1b Cdc25c Cdc2a Cdc7 Cdk4 Chek1 Csnk2a2 Dusp6 Dyrk1a Eif2ak3 Eya2 Frk Gsg2 Hck Hus1 Impa2 Lyn Map4k4 Mapk13 Melk Mtmr2 Nek2 Pak1 Pask Pbk Pik3r1 Plk4 Ppp1cb Ppp1cc Ppp2ca Prkcd Ptpn2 Rock1 Smad4 Stk39 Ttk Tyro3 Ulk1 Vrk1
61	GO:0006796 [6]: phosphate metabolism	44	44	498	567	11520	2.07	5.38	7.57	4.68	2610018G03Rik Atp6v1b2 Aurka Aurkb Bub1 Bub1b Cdc25c Cdc2a Cdc7 Cdk4 Chek1 Csnk2a2 Dusp6 Dyrk1a Eif2ak3 Eya2 Frk Gsg2 Hck Hus1 Impa2 Lyn Map4k4 Mapk13 Melk Mtmr2 Nek2 Pak1 Pask Pbk Pik3r1 Plk4 Ppp1cb Ppp1cc Ppp2ca Prkcd Ptpn2 Rock1 Smad4 Stk39 Ttk Tyro3 Ulk1 Vrk1
62	GO:0006281 [6]: DNA repair	15	15	527	113	11974	1.98	5.24	7.87	4.94	Asf1a Brca1 Chaf1b H2afx Lig1 Lig3 Mre11a Msh2 Parp2 Pole Prp19 Rad51 Rfc5 Tdg Xrcc1
63	GO:0006996 [5]: organelle organization and biogenesis	51	51	491	696	11391	1.91	5.19	7.34	4.5	4930542G03Rik Actg1 Actl6a Arpc5 Asf1a Asf1b BC003885 Birc5 Brca1 Calr Cap1 Capza1 Cbx1 Cdca1 Chd4 Ckap1 Diap3 Ebna1bp2 Exosc1 Ezh2 H2afx H2afy Hdac3 Hdac6 Hells Kif11 Kif20a Kif22 Kif2c Kif4 Kif5b Mcm2 Mtss1 Nde1 Nol5 Nola1 Nusap1 Pfn1 Ranbp1 Rp2h Rpl7 Smarca5 Smarcc1 Smarce1 Stmn1 Suv39h1 Terf1 Tuba4 Tubb5 Tubgcp2 Zfp282
64	GO:0006271 [8]: DNA strand elongation	3	3	539	1	12086	1.86	5.16	8.1	5.1	Prim1 Prim2 Rfc4
65	GO:0007010 [6]: cytoskeleton organization and biogenesis	29	29	513	326	11761	1.66	4.89	7.29	4.47	4930542G03Rik Actg1 Arpc5 Birc5 Brca1 Calr Cap1 Capza1 Cdca1 Ckap1 Diap3 Hdac6 Kif11 Kif20a Kif22 Kif2c Kif4 Kif5b Mtss1 Nde1 Nusap1 Pfn1 Ranbp1 Rp2h Stmn1 Tuba4 Tubb5 Tubgcp2 Zfp282
66	GO:0006913 [6]: nucleocytoplasmic transport	11	11	531	69	12018	1.48	4.73	7.44	4.57	Arntl Khdrbs1 Kpna2 Kpna4 Magoh Nol5 Nup62 Smad4 Tacc3 Thoc1 Thoc4
67	GO:0051169 [6]: nuclear transport	10	10	532	58	12029	1.42	4.69	7.42	4.56	Arntl Khdrbs1 Kpna2 Kpna4 Magoh Nol5 Smad4 Tacc3 Thoc1 Thoc4
68	GO:0000004 [2]: biological_process unknown	25	25	517	986	11101	1.38	4.64	0.0	0.0	2210412K09Rik 2610016C23Rik 4930511A21Rik AL033314 Apob48r Arhgef5 Arpc2 Arrdc1 Bcas2 Bspry Cdca4 Ckap2 Donson Hn1 Ier2 Igsf7 Litaf Nans Prdx4 Rnf138 Sdf2l1 Sh3yl1 Tcfl5 Tcte1l Ttrap
69	GO:0006396 [6]: RNA processing	26	26	516	285	11802	1.35	4.6	7.01	4.26	Acin1 Ebna1bp2 Exosc1 Fnbp3 Hnrpab Hnrpc Hnrpl Hnrpll Hnrpr Lsm8 Magoh Ncl Nol5 Nola1 Nono Pabpn1 Pcbp2 Ppih Ptbp2 Rbmx Sfpq Sfrs7 Snrpe Tardbp Thoc1 Thoc4
70	GO:0006310 [6]: DNA recombination	7	7	535	29	12058	1.15	4.4	7.23	4.43	H2afx Lig1 Lig3 Msh2 Rad51 Rad51ap1 Topbp1
71	GO:0016070 [5]: RNA metabolism	29	29	513	339	11748	1.13	4.35	6.73	4.03	Acin1 Dars Ebna1bp2 Exosc1 Fnbp3 Hnrpab Hnrpc Hnrpl Hnrpll Hnrpr Lsm8 Magoh Ncl Nol5 Nola1 Nono Pabpn1 Pcbp2 Ppih Ptbp2 Rbmx Sfpq Sfrs7 Snrpe Tardbp Thoc1 Thoc4 Usp52 Yars
72	GO:0016568 [8]: chromatin modification	11	11	531	73	12014	1.07	4.31	7.02	4.26	Actl6a Cbx1 Chd4 Ezh2 Hdac3 Hdac6 Hells Smarca5 Smarcc1 Smarce1 Suv39h1
73	GO:0007098 [8]: centrosome cycle	3	3	539	2	12085	0.99	4.28	7.21	4.43	Brca1 Kif11 Ranbp1
74	GO:0016071 [6]: mRNA metabolism	22	22	520	230	11857	0.98	4.23	6.67	3.99	Acin1 Fnbp3 Hnrpab Hnrpc Hnrpl Hnrpll Hnrpr Lsm8 Magoh Ncl Nono Pabpn1 Ppih Ptbp2 Rbmx Sfpq Sfrs7 Snrpe Tardbp Thoc1 Thoc4 Usp52
75	GO:0006325 [7]: establishment and/or maintenance of chromatin architecture	16	16	526	141	11946	0.94	4.23	6.76	4.04	Actl6a Asf1a Asf1b Cbx1 Chd4 Ezh2 H2afx H2afy Hdac3 Hdac6 Hells Mcm2 Smarca5 Smarcc1 Smarce1 Suv39h1
76	GO:0006468 [8]: protein amino acid phosphorylation	34	34	508	430	11657	0.89	4.16	6.41	3.82	2610018G03Rik Aurka Aurkb Bub1 Bub1b Cdc2a Cdc7 Cdk4 Chek1 Csnk2a2 Dyrk1a Eif2ak3 Frk Gsg2 Hck Hus1 Lyn Map4k4 Mapk13 Melk Nek2 Pak1 Pask Pbk Pik3r1 Plk4 Prkcd Rock1 Smad4 Stk39 Ttk Tyro3 Ulk1 Vrk1
77	GO:0000075 [7]: cell cycle checkpoint	5	5	537	14	12073	0.76	3.99	6.9	4.17	Cdc2a Chek1 H2afx Hus1 Mad2l1
78	GO:0000375 [8]: RNA splicing, via transesterification reactions	18	18	524	175	11912	0.66	3.9	6.41	3.82	Acin1 Fnbp3 Hnrpab Hnrpc Hnrpl Lsm8 Magoh Ncl Nono Ppih Ptbp2 Rbmx Sfpq Sfrs7 Snrpe Tardbp Thoc1 Thoc4
79	GO:0000377 [9]: RNA splicing, via transesterification reactions with bulged adenosine as nucleophile	18	18	524	175	11912	0.66	3.9	6.41	3.82	Acin1 Fnbp3 Hnrpab Hnrpc Hnrpl Lsm8 Magoh Ncl Nono Ppih Ptbp2 Rbmx Sfpq Sfrs7 Snrpe Tardbp Thoc1 Thoc4
80	GO:0000398 [8]: nuclear mRNA splicing, via spliceosome	18	18	524	175	11912	0.66	3.9	6.41	3.82	Acin1 Fnbp3 Hnrpab Hnrpc Hnrpl Lsm8 Magoh Ncl Nono Ppih Ptbp2 Rbmx Sfpq Sfrs7 Snrpe Tardbp Thoc1 Thoc4
81	GO:0006397 [7]: mRNA processing	21	21	521	221	11866	0.66	3.9	6.35	3.77	Acin1 Fnbp3 Hnrpab Hnrpc Hnrpl Hnrpll Hnrpr Lsm8 Magoh Ncl Nono Pabpn1 Ppih Ptbp2 Rbmx Sfpq Sfrs7 Snrpe Tardbp Thoc1 Thoc4
82	GO:0006968 [4]: cellular defense response	1	1	541	203	11884	0.54	3.78	0.0	0.0	Bcl10
83	GO:0016043 [4]: cell organization and biogenesis	55	55	487	828	11259	0.46	3.68	5.74	3.26	4930542G03Rik Actg1 Actl6a Arpc5 Asf1a Asf1b BC003885 Birc5 Brca1 Calr Cap1 Capza1 Cbx1 Cdc42se1 Cdca1 Chd4 Ckap1 Diap3 Ebna1bp2 Exosc1 Ezh2 H2afx H2afy Hdac3 Hdac6 Hells Kif11 Kif20a Kif22 Kif2c Kif4 Kif5b Mcm2 Mtss1 Nde1 Nedd9 Nol5 Nola1 Nusap1 Pfn1 Ranbp1 Rp2h Rpl7 Smarca5 Smarcc1 Smarce1 Socs6 Stmn1 Suv39h1 Terf1 Tgfb3 Tuba4 Tubb5 Tubgcp2 Zfp282
84	GO:0008380 [7]: RNA splicing	18	18	524	179	11908	0.44	3.68	6.19	3.68	Acin1 Fnbp3 Hnrpab Hnrpc Hnrpl Lsm8 Magoh Ncl Nono Ppih Ptbp2 Rbmx Sfpq Sfrs7 Snrpe Tardbp Thoc1 Thoc4
85	GO:0019219 [5]: regulation of nucleobase, nucleoside, nucleotide and nucleic acid metabolism	88	88	454	1474	10613	0.41	3.68	5.49	3.11	1700051E09Rik 5730589K01Rik Aof2 Arntl Atf4 Basp1 Cbfb Cbx1 Ccnt1 Chaf1b Chd4 Cited4 Cops5 Crsp3 Cxxc1 Dnmt1 Dr1 Ehf Ewsr1 Eya2 Ezh2 Foxc1 Foxm1 Gabpa Gmnn Gtf2ird1 Hace1 Hdac3 Hdac6 Hells Hmgb2 Hmgb3 Hnrpab Hnrpr Ing3 Irx1 Irx2 Khdrbs1 Maf1 Mcm2 Mcm3 Mcm4 Mcm5 Mcm6 Mcm7 Mcmdc1 Msh2 Nab1 Narg1 Nfe2l3 Nfix Nfkbiz Ovol1 Pa2g4 Polr3k Pparbp Rab15 Rab25 Rabl3 Rai14 Rbl1 Rcor1 Safb2 Sap30 Smad4 Smarcc…
86	GO:0008215 [8]: spermine metabolism	3	3	539	3	12084	0.33	3.58	6.55	3.88	Sat1 Smox Sms
87	GO:0019222 [4]: regulation of metabolism	94	94	448	1601	10486	0.31	3.52	5.36	3.0	1700051E09Rik 5730589K01Rik Acsl4 Aof2 Arntl Atf4 Basp1 Cbfb Cbx1 Ccnt1 Chaf1b Chd4 Cited4 Cops5 Crsp3 Cxxc1 Dnmt1 Dr1 Ehf Eif2ak3 Eif3s3 Eif4e2 Ewsr1 Eya2 Ezh2 Foxc1 Foxm1 Gabpa Gmnn Gtf2ird1 Hace1 Hdac3 Hdac6 Hells Hmgb2 Hmgb3 Hnrpab Hnrpr Ing3 Irx1 Irx2 Khdrbs1 Maf1 Mcm2 Mcm3 Mcm4 Mcm5 Mcm6 Mcm7 Mcmdc1 Msh2 Nab1 Narg1 Nfe2l3 Nfix Nfkbiz Ovol1 Pa2g4 Pfn1 Polr3k Pparbp Rab15 Rab25 Rabl3 Rai14 Rb…
88	GO:0051258 [7]: protein polymerization	5	5	537	16	12071	0.29	3.52	6.41	3.82	4930542G03Rik Mtss1 Pfn1 Tuba4 Tubb5
89	GO:0040029 [3]: regulation of gene expression, epigenetic	7	7	535	35	12052	0.24	3.47	6.28	3.76	2700075B01Rik Ahcy Aurkb Brca1 Dnmt1 H2afy Hells
90	GO:0051179 [3]: localization	102	102	440	1771	10316	0.19	3.41	5.2	2.98	4930542G03Rik 5930412E23Rik AI642036 Anxa6 Ap1m2 Ap2m1 Arf1 Arl6ip1 Arntl Atp1b1 Atp6ap2 Atp6v1b2 Atp6v1c2 Cacnb3 Cap1 Ccnb1-rs1 Chic2 Clca1 Clca2 Col11a1 Col8a1 Col9a1 Cp Crabp2 Csna Csnb Csnd Csng Emid1 Ero1l Fbxo32 Fcgr1 Folr1 Fxyd3 Gabrp Gatm Kcne3 Kcnk5 Kcnn4 Khdrbs1 Kif20a Kif2c Kif4 Kif5b Kpna2 Kpna4 Lcn2 Ltf Magoh Mospd2 Mre11a Msr1 Nol5 Nup160 Nup62 Pfn1 Psmc3 Rab15 Rab20 Rab25 Rabif Rac…
91	GO:0006810 [4]: transport	101	101	441	1752	10335	0.18	3.41	5.18	2.97	4930542G03Rik 5930412E23Rik AI642036 Anxa6 Ap1m2 Ap2m1 Arf1 Arl6ip1 Arntl Atp1b1 Atp6ap2 Atp6v1b2 Atp6v1c2 Cacnb3 Cap1 Ccnb1-rs1 Chic2 Clca1 Clca2 Col11a1 Col8a1 Col9a1 Cp Crabp2 Csna Csnb Csnd Csng Emid1 Ero1l Fbxo32 Fcgr1 Folr1 Fxyd3 Gabrp Gatm Kcne3 Kcnk5 Kcnn4 Khdrbs1 Kif20a Kif2c Kif4 Kif5b Kpna2 Kpna4 Lcn2 Ltf Magoh Mospd2 Mre11a Msr1 Nol5 Nup160 Nup62 Psmc3 Rab15 Rab20 Rab25 Rabif Racgap1 …
92	GO:0051234 [4]: establishment of localization	101	101	441	1755	10332	0.13	3.37	5.13	2.93	4930542G03Rik 5930412E23Rik AI642036 Anxa6 Ap1m2 Ap2m1 Arf1 Arl6ip1 Arntl Atp1b1 Atp6ap2 Atp6v1b2 Atp6v1c2 Cacnb3 Cap1 Ccnb1-rs1 Chic2 Clca1 Clca2 Col11a1 Col8a1 Col9a1 Cp Crabp2 Csna Csnb Csnd Csng Emid1 Ero1l Fbxo32 Fcgr1 Folr1 Fxyd3 Gabrp Gatm Kcne3 Kcnk5 Kcnn4 Khdrbs1 Kif20a Kif2c Kif4 Kif5b Kpna2 Kpna4 Lcn2 Ltf Magoh Mospd2 Mre11a Msr1 Nol5 Nup160 Nup62 Psmc3 Rab15 Rab20 Rab25 Rabif Racgap1 …
93	GO:0016310 [7]: phosphorylation	35	35	507	475	11612	0.05	3.32	5.49	3.11	2610018G03Rik Atp6v1b2 Aurka Aurkb Bub1 Bub1b Cdc2a Cdc7 Cdk4 Chek1 Csnk2a2 Dyrk1a Eif2ak3 Frk Gsg2 Hck Hus1 Lyn Map4k4 Mapk13 Melk Nek2 Pak1 Pask Pbk Pik3r1 Plk4 Prkcd Rock1 Smad4 Stk39 Ttk Tyro3 Ulk1 Vrk1
94	GO:0045185 [5]: maintenance of protein localization	2	2	540	0	12087	0.05	3.32	6.3	3.77	Pfn1 Tacc3
95	GO:0046208 [9]: spermine catabolism	2	2	540	0	12087	0.05	3.32	6.3	3.77	Sat1 Smox
96	GO:0007090 [8]: regulation of S phase of mitotic cell cycle	2	2	540	0	12087	0.05	3.32	6.3	3.77	AA545217 Ris2
97	GO:0007100 [9]: mitotic centrosome separation	2	2	540	0	12087	0.05	3.32	6.3	3.77	Kif11 Ranbp1
98	GO:0006333 [8]: chromatin assembly or disassembly	10	10	532	74	12013	-0.13	0.0	5.78	3.29	Asf1a Asf1b Cbx1 Chd4 H2afx H2afy Mcm2 Smarca5 Smarcc1 Suv39h1
99	GO:0045449 [6]: regulation of transcription	86	86	456	1469	10618	-0.13	0.0	4.9	2.76	1700051E09Rik 5730589K01Rik Aof2 Arntl Atf4 Basp1 Cbfb Cbx1 Ccnt1 Chaf1b Chd4 Cited4 Cops5 Crsp3 Cxxc1 Dnmt1 Dr1 Ehf Ewsr1 Eya2 Ezh2 Foxc1 Foxm1 Gabpa Gtf2ird1 Hace1 Hdac3 Hdac6 Hells Hmgb2 Hmgb3 Hnrpab Hnrpr Ing3 Irx1 Irx2 Khdrbs1 Maf1 Mcm2 Mcm3 Mcm4 Mcm5 Mcm6 Mcm7 Mcmdc1 Nab1 Narg1 Nfe2l3 Nfix Nfkbiz Ovol1 Pa2g4 Polr3k Pparbp Rab15 Rab25 Rabl3 Rai14 Rbl1 Rcor1 Safb2 Sap30 Smad4 Smarcc1 Smarce1 …
100	GO:0006351 [7]: transcription, DNA-dependent	86	86	456	1469	10618	-0.13	0.0	4.9	2.76	1700051E09Rik 5730589K01Rik Aof2 Arntl Atf4 Basp1 Cbfb Cbx1 Ccnt1 Chaf1b Chd4 Cops5 Crsp3 Cxxc1 Dnmt1 Dr1 Ehf Ewsr1 Eya2 Ezh2 Foxc1 Foxm1 Gabpa Gtf2ird1 Hace1 Hdac3 Hdac6 Hells Hmgb2 Hmgb3 Hnrpab Hnrpr Ing3 Irx1 Irx2 Maf1 Mcm2 Mcm3 Mcm4 Mcm5 Mcm6 Mcm7 Mcmdc1 Nab1 Narg1 Nfe2l3 Nfix Nfkbiz Ovol1 Pa2g4 Polr2e Polr3k Pparbp Rab15 Rab25 Rabl3 Rai14 Rbl1 Rcor1 Safb2 Sap30 Smad4 Smarcc1 Smarce1 Sox10 So…
101	GO:0043118 [4]: negative regulation of physiological process	22	22	520	257	11830	-0.2	0.0	5.41	3.05	Api5 Birc5 Casp2 Dr1 Enpp1 Frk Gmnn Hells Hmgb3 Khdrbs1 Msh2 Mtbp Nab1 Pa2g4 Pfn1 Pik3r1 Rnf128 Sap30 Tacc3 Tax1bp3 Tgfb3 Zfp278
102	GO:0006350 [6]: transcription	88	88	454	1523	10564	-0.32	0.0	4.67	2.61	1700051E09Rik 5730589K01Rik Aof2 Arntl Atf4 Basp1 Cbfb Cbx1 Ccnt1 Chaf1b Chd4 Cited4 Cops5 Crsp3 Cxxc1 Dnmt1 Dr1 Ehf Ewsr1 Eya2 Ezh2 Foxc1 Foxm1 Gabpa Gtf2ird1 Hace1 Hdac3 Hdac6 Hells Hmgb2 Hmgb3 Hnrpab Hnrpr Ing3 Irx1 Irx2 Khdrbs1 Maf1 Mcm2 Mcm3 Mcm4 Mcm5 Mcm6 Mcm7 Mcmdc1 Nab1 Narg1 Nfe2l3 Nfix Nfkbiz Ovol1 Pa2g4 Polr2e Polr3k Pparbp Rab15 Rab25 Rabl3 Rai14 Rbl1 Rcor1 Safb2 Sap30 Smad4 Smarcc1 S…
103	GO:0006355 [7]: regulation of transcription, DNA-dependent	84	84	458	1444	10643	-0.35	0.0	4.66	2.61	1700051E09Rik 5730589K01Rik Aof2 Arntl Atf4 Basp1 Cbfb Cbx1 Ccnt1 Chaf1b Chd4 Cops5 Crsp3 Cxxc1 Dnmt1 Dr1 Ehf Ewsr1 Eya2 Ezh2 Foxc1 Foxm1 Gabpa Gtf2ird1 Hace1 Hdac3 Hdac6 Hells Hmgb2 Hmgb3 Hnrpab Hnrpr Ing3 Irx1 Irx2 Maf1 Mcm2 Mcm3 Mcm4 Mcm5 Mcm6 Mcm7 Mcmdc1 Nab1 Narg1 Nfe2l3 Nfix Nfkbiz Ovol1 Pa2g4 Polr3k Pparbp Rab15 Rab25 Rabl3 Rai14 Rbl1 Rcor1 Safb2 Sap30 Smad4 Smarcc1 Smarce1 Sox10 Sox4 Sp3 …
104	GO:0007126 [8]: meiosis	7	7	535	40	12047	-0.39	0.0	5.61	3.19	Calr Mki67 Mre11a Nek2 Rad51 Siah1a Topbp1
105	GO:0006305 [7]: DNA alkylation	5	5	537	20	12067	-0.5	0.0	5.59	3.19	2700075B01Rik Ahcy Aurkb Dnmt1 Hells
106	GO:0006306 [4]: DNA methylation	5	5	537	20	12067	-0.5	0.0	5.59	3.19	2700075B01Rik Ahcy Aurkb Dnmt1 Hells
107	GO:0006886 [6]: intracellular protein transport	25	25	517	319	11768	-0.58	0.0	4.94	2.77	5930412E23Rik Ap1m2 Ap2m1 Arf1 Arl6ip1 Arntl Ccnb1-rs1 Folr1 Kpna2 Kpna4 Nol5 Ramp1 Slc28a3 Smad4 Snx16 Srp54 Ssr2 Stx3 Stx6 Tacc3 Tdg Timm22 Ywhae Ywhah Ywhaz
108	GO:0000088 [9]: mitotic prophase	3	3	539	5	12082	-0.61	0.0	5.59	3.19	2810406C15Rik Brrn1 Nusap1
109	GO:0006857 [6]: oligopeptide transport	3	3	539	5	12082	-0.61	0.0	5.59	3.19	Slc15a2 Slc15a3 Tap1
110	GO:0007076 [8]: mitotic chromosome condensation	3	3	539	5	12082	-0.61	0.0	5.59	3.19	2810406C15Rik Brrn1 Nusap1
111	GO:0005975 [5]: carbohydrate metabolism	22	22	520	275	11812	-0.85	0.0	4.7	2.62	Atf4 B4galt1 Brca1 Cmas Col11a1 Eno1 Gyk Hk1 Impa1 Impa2 Lalba Lrrc16 Lyzs Lzp-s Man1b Pfkp Pglyrp1 Pkm2 Ppp1cb Ppp1cc Tdg Uap1
112	GO:0042770 [6]: DNA damage response, signal transduction	4	4	538	13	12074	-0.86	0.0	5.28	2.98	Brca1 Chek1 H2afx Hus1
113	GO:0044262 [6]: cellular carbohydrate metabolism	16	16	526	177	11910	-0.96	0.0	4.71	2.62	Atf4 B4galt1 Cmas Col11a1 Eno1 Hk1 Impa1 Impa2 Lalba Lrrc16 Pfkp Pglyrp1 Pkm2 Ppp1cb Ppp1cc Uap1
114	GO:0015833 [5]: peptide transport	3	3	539	6	12081	-0.97	0.0	5.21	2.98	Slc15a2 Slc15a3 Tap1
115	GO:0006898 [7]: receptor mediated endocytosis	3	3	539	6	12081	-0.97	0.0	5.21	2.98	Cap1 Fcgr1 Msr1
116	GO:0007346 [7]: regulation of mitotic cell cycle	3	3	539	6	12081	-0.97	0.0	5.21	2.98	AA545217 Hdac3 Ris2
117	GO:0007018 [7]: microtubule-based movement	8	8	534	58	12029	-0.97	0.0	4.96	2.77	4930542G03Rik Kif20a Kif2c Kif4 Kif5b Tuba4 Tubb5 Zfp282
118	GO:0046349 [7]: amino sugar biosynthesis	2	2	540	1	12086	-1.01	0.0	5.23	2.98	Cmas Uap1
119	GO:0048013 [8]: ephrin receptor signaling pathway	2	2	540	1	12086	-1.01	0.0	5.23	2.98	Efna1 Tiam1
120	GO:0051225 [9]: spindle assembly	2	2	540	1	12086	-1.01	0.0	5.23	2.98	Nde1 Tubb5
121	GO:0051227 [10]: mitotic spindle assembly	2	2	540	1	12086	-1.01	0.0	5.23	2.98	Nde1 Tubb5
122	GO:0051235 [4]: maintenance of localization	2	2	540	1	12086	-1.01	0.0	5.23	2.98	Pfn1 Tacc3
123	GO:0006269 [10]: DNA replication, synthesis of RNA primer	2	2	540	1	12086	-1.01	0.0	5.23	2.98	Prim1 Prim2
124	GO:0006273 [9]: lagging strand elongation	2	2	540	1	12086	-1.01	0.0	5.23	2.98	Prim1 Prim2
125	GO:0007089 [7]: traversing start control point of mitotic cell cycle	2	2	540	1	12086	-1.01	0.0	5.23	2.98	AA545217 Mtbp
126	GO:0012502 [7]: induction of programmed cell death	9	9	533	72	12015	-1.02	0.0	4.86	2.75	Bnipl Brca1 Casp2 Casp8ap2 Fcgr1 H2-Bl Ngfrap1 Perp Pycard
127	GO:0006917 [8]: induction of apoptosis	9	9	533	72	12015	-1.02	0.0	4.86	2.75	Bnipl Brca1 Casp2 Casp8ap2 Fcgr1 H2-Bl Ngfrap1 Perp Pycard
128	GO:0006605 [7]: protein targeting	16	16	526	179	11908	-1.05	0.0	4.62	2.58	5930412E23Rik Arl6ip1 Arntl Ccnb1-rs1 Folr1 Kpna2 Kpna4 Nol5 Slc28a3 Smad4 Srp54 Ssr2 Tacc3 Tdg Ywhae Ywhaz
129	GO:0015931 [5]: nucleobase, nucleoside, nucleotide and nucleic acid transport	5	5	537	24	12063	-1.14	0.0	4.93	2.77	Khdrbs1 Magoh Slc28a3 Thoc1 Thoc4
130	GO:0006304 [6]: DNA modification	5	5	537	24	12063	-1.14	0.0	4.93	2.77	2700075B01Rik Ahcy Aurkb Dnmt1 Hells
131	GO:0030705 [6]: cytoskeleton-dependent intracellular transport	8	8	534	60	12027	-1.14	0.0	4.78	2.68	4930542G03Rik Kif20a Kif2c Kif4 Kif5b Tuba4 Tubb5 Zfp282
132	GO:0006826 [9]: iron ion transport	4	4	538	15	12072	-1.25	0.0	4.86	2.75	Ltf Sfxn3 Slc40a1 Trf
133	GO:0000077 [7]: DNA damage checkpoint	3	3	539	7	12080	-1.28	0.0	4.89	2.75	Chek1 H2afx Hus1
134	GO:0015031 [5]: protein transport	31	31	511	455	11632	-1.32	0.0	4.02	2.12	5930412E23Rik Ap1m2 Ap2m1 Arf1 Arl6ip1 Arntl Ccnb1-rs1 Folr1 Kif20a Kpna2 Kpna4 Nol5 Rab15 Rab20 Rab25 Rabif Ramp1 Slc28a3 Smad4 Snx16 Srp54 Ssr2 Stx3 Stx6 Tacc3 Tdg Timm22 Vps39 Ywhae Ywhah Ywhaz
135	GO:0008104 [4]: protein localization	32	32	510	477	11610	-1.39	0.0	3.93	2.06	5930412E23Rik Ap1m2 Ap2m1 Arf1 Arl6ip1 Arntl Ccnb1-rs1 Folr1 Kif20a Kpna2 Kpna4 Nol5 Pfn1 Rab15 Rab20 Rab25 Rabif Ramp1 Slc28a3 Smad4 Snx16 Srp54 Ssr2 Stx3 Stx6 Tacc3 Tdg Timm22 Vps39 Ywhae Ywhah Ywhaz
136	GO:0045184 [5]: establishment of protein localization	31	31	511	459	11628	-1.41	0.0	3.92	2.06	5930412E23Rik Ap1m2 Ap2m1 Arf1 Arl6ip1 Arntl Ccnb1-rs1 Folr1 Kif20a Kpna2 Kpna4 Nol5 Rab15 Rab20 Rab25 Rabif Ramp1 Slc28a3 Smad4 Snx16 Srp54 Ssr2 Stx3 Stx6 Tacc3 Tdg Timm22 Vps39 Ywhae Ywhah Ywhaz
137	GO:0006952 [5]: defense response	27	27	515	881	11206	-1.43	0.0	0.01	0.0	Bcl10 Cbfb Ccl12 Cd14 Chi3l3 Cxcl10 Cxcr4 Fcgr1 H2-Bl Hells Hmgb3 Ly78 Lyzs Lzp-s Ndrg1 Nfkbiz Oas1a Pglyrp1 Pik3r1 Prkcd Pycard Rnf128 Saa3 Sp3 Tacstd1 Tap1 Tlr3
138	GO:0045047 [6]: protein-ER targeting	4	4	538	16	12071	-1.44	0.0	4.67	2.61	Arl6ip1 Folr1 Srp54 Ssr2
139	GO:0006612 [8]: protein-membrane targeting	4	4	538	16	12071	-1.44	0.0	4.67	2.61	Arl6ip1 Folr1 Srp54 Ssr2
140	GO:0051170 [7]: nuclear import	6	6	536	39	12048	-1.55	0.0	4.43	2.44	Arntl Kpna2 Kpna4 Nol5 Smad4 Tacc3
141	GO:0006606 [7]: protein-nucleus import	6	6	536	39	12048	-1.55	0.0	4.43	2.44	Arntl Kpna2 Kpna4 Nol5 Smad4 Tacc3
142	GO:0016567 [9]: protein ubiquitination	11	11	531	110	11977	-1.55	0.0	4.21	2.23	Brca1 Hdac6 Mkrn1 Prp19 Rnf38 Siah1a Traf3 Traip Trim2 Trim27 Trim8
143	GO:0030261 [7]: chromosome condensation	3	3	539	8	12079	-1.56	0.0	4.6	2.58	2810406C15Rik Brrn1 Nusap1
144	GO:0050770 [5]: regulation of axonogenesis	3	3	539	8	12079	-1.56	0.0	4.6	2.58	Efna1 Tiam1 Tnfrsf12a
145	GO:0051244 [4]: regulation of cellular physiological process	27	27	515	391	11696	-1.58	0.0	3.79	1.97	Api5 Bcl10 Birc5 Bnipl Brca1 Casp2 Casp8ap2 Cdca7 Cdk4 Cxcr4 Fcgr1 Frk H2-Bl Hells Hmgb3 Khdrbs1 Mtbp Ngfrap1 Perp Pfn1 Pik3r1 Pycard Tacc3 Tax1bp3 Tgfb3 Thoc1 Ube2c
146	GO:0051053 [7]: negative regulation of DNA metabolism	2	2	540	2	12085	-1.65	0.0	4.56	2.56	Gmnn Msh2
147	GO:0006598 [8]: polyamine catabolism	2	2	540	2	12085	-1.65	0.0	4.56	2.56	Sat1 Smox
148	GO:0019318 [7]: hexose metabolism	9	9	533	83	12004	-1.75	0.0	4.07	2.15	Atf4 B4galt1 Eno1 Hk1 Impa1 Impa2 Lrrc16 Pfkp Pkm2
149	GO:0007088 [7]: regulation of mitosis	3	3	539	9	12078	-1.8	0.0	4.35	2.36	Cdc2a Mad2l1 Nusap1
150	GO:0007001 [7]: chromosome organization and biogenesis (sensu Eukaryota)	17	17	525	217	11870	-1.82	0.0	3.73	1.93	Actl6a Asf1a Asf1b Cbx1 Chd4 Ezh2 H2afx H2afy Hdac3 Hdac6 Hells Mcm2 Smarca5 Smarcc1 Smarce1 Suv39h1 Terf1
151	GO:0005996 [6]: monosaccharide metabolism	9	9	533	85	12002	-1.86	0.0	3.94	2.06	Atf4 B4galt1 Eno1 Hk1 Impa1 Impa2 Lrrc16 Pfkp Pkm2
152	GO:0009057 [5]: macromolecule catabolism	34	34	508	540	11547	-1.87	0.0	3.34	1.79	Adam17 Adam8 Adamts4 Arntl Casp2 Ctsh Ctss Eno1 Hdac6 Hk1 Klk6 Lrrc16 Lta4h Metap2 Mmp12 Pa2g4 Parp2 Pfkp Pglyrp1 Pkm2 Prss16 Prss8 Psmb2 Psmc3 Rnf128 Rnpep Siah1a Skp2 Spag5 Ube1y1 Ube2c Usp12 Usp14 Usp52
153	GO:0006096 [8]: glycolysis	5	5	537	30	12057	-1.88	0.0	4.14	2.17	Eno1 Hk1 Lrrc16 Pfkp Pkm2
154	GO:0017038 [6]: protein import	6	6	536	43	12044	-1.92	0.0	4.03	2.12	Arntl Kpna2 Kpna4 Nol5 Smad4 Tacc3
155	GO:0051276 [6]: chromosome organization and biogenesis	17	17	525	222	11865	-1.97	0.0	3.55	1.79	Actl6a Asf1a Asf1b Cbx1 Chd4 Ezh2 H2afx H2afy Hdac3 Hdac6 Hells Mcm2 Smarca5 Smarcc1 Smarce1 Suv39h1 Terf1
156	GO:0043065 [7]: positive regulation of apoptosis	9	9	533	87	12000	-1.97	0.0	3.82	1.99	Bnipl Brca1 Casp2 Casp8ap2 Fcgr1 H2-Bl Ngfrap1 Perp Pycard
157	GO:0016052 [6]: carbohydrate catabolism	6	6	536	44	12043	-2.0	0.0	3.94	2.06	Eno1 Hk1 Lrrc16 Pfkp Pglyrp1 Pkm2
158	GO:0044275 [7]: cellular carbohydrate catabolism	6	6	536	44	12043	-2.0	0.0	3.94	2.06	Eno1 Hk1 Lrrc16 Pfkp Pglyrp1 Pkm2
159	GO:0009607 [4]: response to biotic stimulus	32	32	510	962	11125	-2.0	0.0	0.03	0.01	Bcl10 Becn1 Cbfb Ccl12 Cd14 Chi3l3 Cxcl10 Cxcr4 Eif2ak3 Fcgr1 H2-Bl Hells Hmgb3 Hspa5bp1 Hspca Hspcb Ly78 Lyzs Lzp-s Ndrg1 Nfkbiz Oas1a Pglyrp1 Pik3r1 Prkcd Pycard Rnf128 Saa3 Sp3 Tacstd1 Tap1 Tlr3
160	GO:0046785 [8]: microtubule polymerization	3	3	539	10	12077	-2.01	0.0	4.12	2.16	4930542G03Rik Tuba4 Tubb5
161	GO:0043068 [6]: positive regulation of programmed cell death	9	9	533	88	11999	-2.03	0.0	3.76	1.95	Bnipl Brca1 Casp2 Casp8ap2 Fcgr1 H2-Bl Ngfrap1 Perp Pycard
162	GO:0006405 [7]: RNA-nucleus export	4	4	538	20	12067	-2.04	0.0	4.02	2.12	Khdrbs1 Magoh Thoc1 Thoc4
163	GO:0000041 [8]: transition metal ion transport	5	5	537	32	12055	-2.08	0.0	3.91	2.06	Cp Ltf Sfxn3 Slc40a1 Trf
164	GO:0050772 [6]: positive regulation of axonogenesis	2	2	540	3	12084	-2.13	0.0	4.08	2.16	Tiam1 Tnfrsf12a
165	GO:0051052 [6]: regulation of DNA metabolism	2	2	540	3	12084	-2.13	0.0	4.08	2.16	Gmnn Msh2
166	GO:0000080 [7]: G1 phase of mitotic cell cycle	2	2	540	3	12084	-2.13	0.0	4.08	2.16	AA545217 Mtbp
167	GO:0001890 [5]: placenta development	2	2	540	3	12084	-2.13	0.0	4.08	2.16	Ccnf Pparbp
168	GO:0007549 [4]: dosage compensation	2	2	540	3	12084	-2.13	0.0	4.08	2.16	Brca1 H2afy
169	GO:0042981 [6]: regulation of apoptosis	15	15	527	192	11895	-2.15	0.0	3.4	1.79	Api5 Bcl10 Birc5 Bnipl Brca1 Casp2 Casp8ap2 Fcgr1 H2-Bl Hells Ngfrap1 Perp Pik3r1 Pycard Thoc1
170	GO:0009613 [5]: response to pest, pathogen or parasite	14	14	528	502	11585	-2.17	0.0	0.02	0.0	Bcl10 Becn1 Ccl12 Cd14 Chi3l3 Cxcl10 Fcgr1 H2-Bl Ly78 Nfkbiz Prkcd Pycard Saa3 Tlr3
171	GO:0050657 [6]: nucleic acid transport	4	4	538	21	12066	-2.18	0.0	3.88	2.04	Khdrbs1 Magoh Thoc1 Thoc4
172	GO:0050658 [6]: RNA transport	4	4	538	21	12066	-2.18	0.0	3.88	2.04	Khdrbs1 Magoh Thoc1 Thoc4
173	GO:0051236 [5]: establishment of RNA localization	4	4	538	21	12066	-2.18	0.0	3.88	2.04	Khdrbs1 Magoh Thoc1 Thoc4
174	GO:0009056 [4]: catabolism	41	41	501	702	11385	-2.21	0.0	2.85	1.54	Adam17 Adam8 Adamts4 Ahcy Arntl Casp2 Ctsh Ctss Eno1 Hdac6 Hk1 Klk6 Lip1 Lrrc16 Lta4h Lyzs Lzp-s Metap2 Mmp12 Pa2g4 Pafah1b3 Parp2 Pfkp Pglyrp1 Pkm2 Prss16 Prss8 Psmb2 Psmc3 Rnf128 Rnpep Sat1 Siah1a Skp2 Smox Spag5 Ube1y1 Ube2c Usp12 Usp14 Usp52
175	GO:0050794 [3]: regulation of cellular process	33	33	509	541	11546	-2.22	0.0	2.93	1.6	Api5 Bcl10 Birc5 Bnipl Brca1 Casp2 Casp8ap2 Cdc42se1 Cdca7 Cdk4 Cxcr4 D0H4S114 Ezh2 Fcgr1 Frk H2-Bl Hells Hmgb3 Khdrbs1 Mtbp Nedd9 Ngfrap1 Perp Pfn1 Pik3r1 Pycard Ramp1 Socs6 Tacc3 Tax1bp3 Tgfb3 Thoc1 Ube2c
176	GO:0006575 [6]: amino acid derivative metabolism	6	6	536	47	12040	-2.23	0.0	3.68	1.91	Ahcy Gatm Pparbp Sat1 Smox Sms
177	GO:0051243 [5]: negative regulation of cellular physiological process	11	11	531	125	11962	-2.24	0.0	3.44	1.79	Api5 Birc5 Casp2 Frk Hells Hmgb3 Mtbp Pik3r1 Tacc3 Tax1bp3 Tgfb3
178	GO:0043067 [5]: regulation of programmed cell death	15	15	527	195	11892	-2.25	0.0	3.3	1.79	Api5 Bcl10 Birc5 Bnipl Brca1 Casp2 Casp8ap2 Fcgr1 H2-Bl Hells Ngfrap1 Perp Pik3r1 Pycard Thoc1
179	GO:0008632 [7]: apoptotic program	5	5	537	34	12053	-2.27	0.0	3.7	1.93	Acin1 Bcl10 Casp8ap2 Eya2 Pycard
180	GO:0044265 [6]: cellular macromolecule catabolism	32	32	510	524	11563	-2.27	0.0	2.89	1.57	Adam17 Adam8 Adamts4 Casp2 Ctsh Ctss Eno1 Hdac6 Hk1 Klk6 Lrrc16 Lta4h Metap2 Mmp12 Pa2g4 Parp2 Pfkp Pglyrp1 Pkm2 Prss16 Prss8 Psmb2 Rnf128 Rnpep Siah1a Skp2 Spag5 Ube1y1 Ube2c Usp12 Usp14 Usp52
181	GO:0006403 [4]: RNA localization	4	4	538	22	12065	-2.3	0.0	3.74	1.94	Khdrbs1 Magoh Thoc1 Thoc4
182	GO:0044248 [5]: cellular catabolism	37	37	505	629	11458	-2.33	0.0	2.75	1.46	Adam17 Adam8 Adamts4 Ahcy Casp2 Ctsh Ctss Eno1 Hdac6 Hk1 Klk6 Lrrc16 Lta4h Lyzs Lzp-s Metap2 Mmp12 Pa2g4 Parp2 Pfkp Pglyrp1 Pkm2 Prss16 Prss8 Psmb2 Rnf128 Rnpep Sat1 Siah1a Skp2 Smox Spag5 Ube1y1 Ube2c Usp12 Usp14 Usp52
183	GO:0006595 [7]: polyamine metabolism	3	3	539	12	12075	-2.4	0.0	3.72	1.93	Sat1 Smox Sms
184	GO:0009892 [5]: negative regulation of metabolism	11	11	531	131	11956	-2.47	0.0	3.17	1.79	Dr1 Gmnn Hells Khdrbs1 Msh2 Nab1 Pa2g4 Pfn1 Rnf128 Sap30 Zfp278
185	GO:0050769 [5]: positive regulation of neurogenesis	2	2	540	4	12083	-2.48	0.0	3.71	1.93	Tiam1 Tnfrsf12a
186	GO:0006020 [8]: myo-inositol metabolism	2	2	540	4	12083	-2.48	0.0	3.71	1.93	Impa1 Impa2
187	GO:0008625 [10]: induction of apoptosis via death domain receptors	2	2	540	4	12083	-2.48	0.0	3.71	1.93	Casp8ap2 Ngfrap1
188	GO:0019320 [8]: hexose catabolism	5	5	537	37	12050	-2.53	0.0	3.42	1.79	Eno1 Hk1 Lrrc16 Pfkp Pkm2
189	GO:0046164 [6]: alcohol catabolism	5	5	537	37	12050	-2.53	0.0	3.42	1.79	Eno1 Hk1 Lrrc16 Pfkp Pkm2
190	GO:0046365 [7]: monosaccharide catabolism	5	5	537	37	12050	-2.53	0.0	3.42	1.79	Eno1 Hk1 Lrrc16 Pfkp Pkm2
191	GO:0006007 [9]: glucose catabolism	5	5	537	37	12050	-2.53	0.0	3.42	1.79	Eno1 Hk1 Lrrc16 Pfkp Pkm2
192	GO:0000160 [5]: two-component signal transduction system (phosphorelay)	3	3	539	13	12074	-2.56	0.0	3.54	1.79	Rab15 Rab25 Rabl3
193	GO:0006959 [5]: humoral immune response	2	2	540	154	11933	-2.57	0.0	0.01	0.0	Bcl10 Prkcd
194	GO:0006364 [7]: rRNA processing	4	4	538	25	12062	-2.64	0.0	3.38	1.79	Ebna1bp2 Exosc1 Nol5 Nola1
195	GO:0006629 [5]: lipid metabolism	12	12	530	422	11665	-2.66	0.0	0.04	0.02	2010300G19Rik Acsl4 Cmas Galgt1 Lip1 Lta4h Mlstd2 Mtmr2 Pafah1b3 Rbp1 Sgpp1 Stard4
196	GO:0030183 [5]: B-cell differentiation	3	3	539	14	12073	-2.71	0.0	3.38	1.79	Hmgb3 Pik3r1 Sp3
197	GO:0051168 [7]: nuclear export	4	4	538	26	12061	-2.72	0.0	3.27	1.79	Khdrbs1 Magoh Thoc1 Thoc4
198	GO:0009308 [5]: amine metabolism	14	14	528	195	11892	-2.76	0.0	2.71	1.44	Ahcy Cmas Ctbp2 Dars Gatm Hnrpll Pparbp Pycs Sat1 Sgpp1 Smox Sms Uap1 Yars
199	GO:0006817 [8]: phosphate transport	5	5	537	40	12047	-2.76	0.0	3.16	1.79	Col11a1 Col8a1 Col9a1 Emid1 Msr1
200	GO:0006511 [10]: ubiquitin-dependent protein catabolism	8	8	534	87	12000	-2.76	0.0	2.97	1.63	Hdac6 Psmb2 Siah1a Skp2 Ube1y1 Ube2c Usp12 Usp14
201	GO:0016998 [6]: cell wall catabolism	2	2	540	5	12082	-2.78	0.0	3.4	1.79	Lyzs Lzp-s
202	GO:0046822 [6]: regulation of nucleocytoplasmic transport	2	2	540	5	12082	-2.78	0.0	3.4	1.79	Khdrbs1 Tacc3
203	GO:0007020 [9]: microtubule nucleation	2	2	540	5	12082	-2.78	0.0	3.4	1.79	Nde1 Rp2h
204	GO:0043207 [5]: response to external biotic stimulus	17	17	525	535	11552	-2.81	0.0	0.06	0.03	Bcl10 Becn1 Ccl12 Cd14 Chi3l3 Cxcl10 Fcgr1 H2-Bl Ly78 Lyzs Lzp-s Nfkbiz Pglyrp1 Prkcd Pycard Saa3 Tlr3
205	GO:0016072 [6]: rRNA metabolism	4	4	538	27	12060	-2.82	0.0	3.17	1.79	Ebna1bp2 Exosc1 Nol5 Nola1
206	GO:0006730 [5]: one-carbon compound metabolism	4	4	538	27	12060	-2.82	0.0	3.17	1.79	Ahcy Car2 Car6 Shmt2
207	GO:0051028 [7]: mRNA transport	3	3	539	15	12072	-2.85	0.0	3.23	1.79	Magoh Thoc1 Thoc4
208	GO:0006406 [8]: mRNA-nucleus export	3	3	539	15	12072	-2.85	0.0	3.23	1.79	Magoh Thoc1 Thoc4
209	GO:0006613 [7]: cotranslational protein-membrane targeting	3	3	539	15	12072	-2.85	0.0	3.23	1.79	Arl6ip1 Srp54 Ssr2
210	GO:0019941 [9]: modification-dependent protein catabolism	8	8	534	89	11998	-2.85	0.0	2.87	1.56	Hdac6 Psmb2 Siah1a Skp2 Ube1y1 Ube2c Usp12 Usp14
211	GO:0006470 [8]: protein amino acid dephosphorylation	8	8	534	90	11997	-2.89	0.0	2.82	1.52	Cdc25c Dusp6 Eya2 Mtmr2 Ppp1cb Ppp1cc Ppp2ca Ptpn2
212	GO:0006955 [4]: immune response	24	24	518	688	11399	-2.94	0.0	0.09	0.05	Bcl10 Cbfb Ccl12 Cd14 Chi3l3 Cxcl10 Cxcr4 Fcgr1 H2-Bl Hells Hmgb3 Ly78 Ndrg1 Nfkbiz Oas1a Pglyrp1 Pik3r1 Prkcd Pycard Rnf128 Saa3 Sp3 Tap1 Tlr3
213	GO:0016311 [7]: dephosphorylation	8	8	534	92	11995	-2.97	0.0	2.73	1.44	Cdc25c Dusp6 Eya2 Mtmr2 Ppp1cb Ppp1cc Ppp2ca Ptpn2
214	GO:0050767 [4]: regulation of neurogenesis	3	3	539	16	12071	-2.98	0.0	3.09	1.74	Efna1 Tiam1 Tnfrsf12a
215	GO:0030098 [4]: lymphocyte differentiation	5	5	537	43	12044	-2.98	0.0	2.92	1.59	Cbfb Hells Hmgb3 Pik3r1 Sp3
216	GO:0030041 [7]: actin filament polymerization	2	2	540	6	12081	-3.02	0.0	3.14	1.79	Mtss1 Pfn1
217	GO:0006302 [7]: double-strand break repair	2	2	540	6	12081	-3.02	0.0	3.14	1.79	H2afx Mre11a
218	GO:0007093 [8]: mitotic checkpoint	2	2	540	6	12081	-3.02	0.0	3.14	1.79	Cdc2a Mad2l1
219	GO:0045934 [6]: negative regulation of nucleobase, nucleoside, nucleotide and nucleic acid metabolism	9	9	533	113	11974	-3.08	0.0	2.54	1.41	Dr1 Gmnn Hells Khdrbs1 Msh2 Nab1 Pa2g4 Sap30 Zfp278
220	GO:0045786 [7]: negative regulation of cell cycle	5	5	537	45	12042	-3.09	0.0	2.78	1.48	Bcl10 Brca1 Mad2l1 Pycard Rbl1
221	GO:0015864 [7]: pyrimidine nucleoside transport	1	1	541	0	12087	-3.1	0.0	3.15	1.79	Slc28a3
222	GO:0018216 [10]: peptidyl-arginine methylation	1	1	541	0	12087	-3.1	0.0	3.15	1.79	Hrmt1l2
223	GO:0019510 [8]: S-adenosylhomocysteine catabolism	1	1	541	0	12087	-3.1	0.0	3.15	1.79	Ahcy
224	GO:0019919 [13]: peptidyl-arginine methylation, to asymmetrical-dimethyl arginine	1	1	541	0	12087	-3.1	0.0	3.15	1.79	Hrmt1l2
225	GO:0030102 [7]: negative regulation of natural killer cell activity	1	1	541	0	12087	-3.1	0.0	3.15	1.79	H2-Bl
226	GO:0030520 [8]: estrogen receptor signaling pathway	1	1	541	0	12087	-3.1	0.0	3.15	1.79	Taf7
227	GO:0030837 [7]: negative regulation of actin filament polymerization	1	1	541	0	12087	-3.1	0.0	3.15	1.79	Pfn1
228	GO:0035246 [11]: peptidyl-arginine N-methylation	1	1	541	0	12087	-3.1	0.0	3.15	1.79	Hrmt1l2
229	GO:0035247 [12]: peptidyl-arginine omega-N-methylation	1	1	541	0	12087	-3.1	0.0	3.15	1.79	Hrmt1l2
230	GO:0040001 [10]: mitotic spindle positioning or orientation	1	1	541	0	12087	-3.1	0.0	3.15	1.79	Nusap1
231	GO:0042989 [6]: sequestering of actin monomers	1	1	541	0	12087	-3.1	0.0	3.15	1.79	Pfn1
232	GO:0042994 [7]: cytoplasmic sequestering of transcription factor	1	1	541	0	12087	-3.1	0.0	3.15	1.79	Tacc3
233	GO:0045136 [4]: development of secondary sexual characteristics	1	1	541	0	12087	-3.1	0.0	3.15	1.79	B4galt1
234	GO:0045210 [8]: FasL biosynthesis	1	1	541	0	12087	-3.1	0.0	3.15	1.79	Phlda1
235	GO:0045578 [7]: negative regulation of B-cell differentiation	1	1	541	0	12087	-3.1	0.0	3.15	1.79	Hmgb3
236	GO:0045787 [7]: positive regulation of cell cycle	1	1	541	0	12087	-3.1	0.0	3.15	1.79	Nusap1
237	GO:0045839 [8]: negative regulation of mitosis	1	1	541	0	12087	-3.1	0.0	3.15	1.79	Mad2l1
238	GO:0045840 [8]: positive regulation of mitosis	1	1	541	0	12087	-3.1	0.0	3.15	1.79	Nusap1
239	GO:0045841 [9]: negative regulation of mitotic metaphase/anaphase transition	1	1	541	0	12087	-3.1	0.0	3.15	1.79	Mad2l1
240	GO:0045845 [6]: regulation of natural killer cell activity	1	1	541	0	12087	-3.1	0.0	3.15	1.79	H2-Bl
241	GO:0046329 [6]: negative regulation of JNK cascade	1	1	541	0	12087	-3.1	0.0	3.15	1.79	Cdc42se1
242	GO:0046351 [7]: disaccharide biosynthesis	1	1	541	0	12087	-3.1	0.0	3.15	1.79	Lalba
243	GO:0046380 [8]: N-acetylneuraminate biosynthesis	1	1	541	0	12087	-3.1	0.0	3.15	1.79	Cmas
244	GO:0046498 [7]: S-adenosylhomocysteine metabolism	1	1	541	0	12087	-3.1	0.0	3.15	1.79	Ahcy
245	GO:0046602 [10]: regulation of mitotic centrosome separation	1	1	541	0	12087	-3.1	0.0	3.15	1.79	Ranbp1
246	GO:0046604 [11]: positive regulation of mitotic centrosome separation	1	1	541	0	12087	-3.1	0.0	3.15	1.79	Ranbp1
247	GO:0046605 [9]: regulation of centrosome cycle	1	1	541	0	12087	-3.1	0.0	3.15	1.79	Ranbp1
248	GO:0046607 [10]: positive regulation of centrosome cycle	1	1	541	0	12087	-3.1	0.0	3.15	1.79	Ranbp1
249	GO:0046655 [7]: folic acid metabolism	1	1	541	0	12087	-3.1	0.0	3.15	1.79	Folr1
250	GO:0046831 [7]: regulation of RNA-nucleus export	1	1	541	0	12087	-3.1	0.0	3.15	1.79	Khdrbs1
251	GO:0050428 [10]: 3'-phosphoadenosine 5'-phosphosulfate biosynthesis	1	1	541	0	12087	-3.1	0.0	3.15	1.79	Papss1
252	GO:0051147 [5]: regulation of muscle cell differentiation	1	1	541	0	12087	-3.1	0.0	3.15	1.79	Ezh2
253	GO:0051148 [6]: negative regulation of muscle cell differentiation	1	1	541	0	12087	-3.1	0.0	3.15	1.79	Ezh2
254	GO:0051153 [6]: regulation of striated muscle cell differentiation	1	1	541	0	12087	-3.1	0.0	3.15	1.79	Ezh2
255	GO:0051154 [7]: negative regulation of striated muscle cell differentiation	1	1	541	0	12087	-3.1	0.0	3.15	1.79	Ezh2
256	GO:0051220 [6]: cytoplasmic sequestering of protein	1	1	541	0	12087	-3.1	0.0	3.15	1.79	Tacc3
257	GO:0051223 [6]: regulation of protein transport	1	1	541	0	12087	-3.1	0.0	3.15	1.79	Tacc3
258	GO:0051224 [7]: negative regulation of protein transport	1	1	541	0	12087	-3.1	0.0	3.15	1.79	Tacc3
259	GO:0051261 [7]: protein depolymerization	1	1	541	0	12087	-3.1	0.0	3.15	1.79	Stmn1
260	GO:0000084 [7]: S phase of mitotic cell cycle	1	1	541	0	12087	-3.1	0.0	3.15	1.79	Anp32b
261	GO:0000281 [6]: cytokinesis after mitosis	1	1	541	0	12087	-3.1	0.0	3.15	1.79	Nusap1
262	GO:0000289 [9]: poly(A) tail shortening	1	1	541	0	12087	-3.1	0.0	3.15	1.79	Usp52
263	GO:0000291 [8]: mRNA catabolism, exonucleolytic	1	1	541	0	12087	-3.1	0.0	3.15	1.79	Usp52
264	GO:0000294 [8]: mRNA catabolism, endonucleolytic cleavage-dependent decay	1	1	541	0	12087	-3.1	0.0	3.15	1.79	Usp52
265	GO:0005988 [8]: lactose metabolism	1	1	541	0	12087	-3.1	0.0	3.15	1.79	Lalba
266	GO:0005989 [8]: lactose biosynthesis	1	1	541	0	12087	-3.1	0.0	3.15	1.79	Lalba
267	GO:0006055 [8]: CMP-N-acetylneuraminate biosynthesis	1	1	541	0	12087	-3.1	0.0	3.15	1.79	Cmas
268	GO:0006608 [8]: snRNP protein-nucleus import	1	1	541	0	12087	-3.1	0.0	3.15	1.79	Nol5
269	GO:0006667 [9]: sphinganine metabolism	1	1	541	0	12087	-3.1	0.0	3.15	1.79	Sgpp1
270	GO:0006668 [10]: sphinganine-1-phosphate metabolism	1	1	541	0	12087	-3.1	0.0	3.15	1.79	Sgpp1
271	GO:0006931 [7]: substrate-bound cell migration, cell attachment to substrate	1	1	541	0	12087	-3.1	0.0	3.15	1.79	Tnfrsf12a
272	GO:0007019 [8]: microtubule depolymerization	1	1	541	0	12087	-3.1	0.0	3.15	1.79	Stmn1
273	GO:0007025 [9]: beta-tubulin folding	1	1	541	0	12087	-3.1	0.0	3.15	1.79	Rp2h
274	GO:0008054 [7]: cyclin catabolism	1	1	541	0	12087	-3.1	0.0	3.15	1.79	Ube2c
275	GO:0009136 [8]: purine nucleoside diphosphate biosynthesis	1	1	541	0	12087	-3.1	0.0	3.15	1.79	Papss1
276	GO:0009180 [9]: purine ribonucleoside diphosphate biosynthesis	1	1	541	0	12087	-3.1	0.0	3.15	1.79	Papss1
277	GO:0009188 [8]: ribonucleoside diphosphate biosynthesis	1	1	541	0	12087	-3.1	0.0	3.15	1.79	Papss1
278	GO:0006954 [5]: inflammatory response	9	9	533	114	11973	-3.12	0.0	2.5	1.41	Ccl12 Cd14 Chi3l3 Cxcl10 Fcgr1 Ly78 Nfkbiz Pycard Tlr3
279	GO:0007242 [5]: intracellular signaling cascade	34	34	508	637	11450	-3.13	0.0	1.73	0.95	AW049765 Arf1 Bcl10 Catnal1 Cdc42se1 Crk Depdc1a Ect2 Efna1 Frk Gnb1 Hck Iqgap1 Lyn Pik3r1 Prkcd Rab15 Rab20 Rab25 Rabif Racgap1 Rasal1 Rock1 Sdcbp Shrm Slc9a3r1 Snx16 Socs6 Stmn1 Taf7 Tiam1 Ulk1 Wsb1 Ywhae
280	GO:0006413 [8]: translational initiation	4	4	538	31	12056	-3.16	0.0	2.79	1.49	Eif1ay Eif3s3 Eif4e2 Eif5a
281	GO:0030163 [6]: protein catabolism	27	27	515	487	11600	-3.16	0.0	1.82	1.02	Adam17 Adam8 Adamts4 Arntl Casp2 Ctsh Ctss Hdac6 Klk6 Lta4h Metap2 Mmp12 Pa2g4 Parp2 Prss16 Prss8 Psmb2 Psmc3 Rnf128 Rnpep Siah1a Skp2 Spag5 Ube1y1 Ube2c Usp12 Usp14
282	GO:0008202 [6]: steroid metabolism	1	1	541	104	11983	-3.18	0.0	0.01	0.0	Stard4
283	GO:0043285 [5]: biopolymer catabolism	27	27	515	490	11597	-3.2	0.0	1.78	0.99	Adam17 Adam8 Adamts4 Arntl Casp2 Ctsh Ctss Hdac6 Klk6 Lta4h Metap2 Mmp12 Pa2g4 Parp2 Prss16 Prss8 Psmb2 Psmc3 Rnf128 Rnpep Siah1a Skp2 Spag5 Ube1y1 Ube2c Usp12 Usp14
284	GO:0051241 [5]: negative regulation of organismal physiological process	3	3	539	18	12069	-3.21	0.0	2.83	1.52	Enpp1 Hmgb3 Rnf128
285	GO:0006811 [5]: ion transport	29	29	513	536	11551	-3.21	0.0	1.71	0.93	Anxa6 Atp1b1 Atp6ap2 Atp6v1b2 Atp6v1c2 Cacnb3 Clca1 Clca2 Col11a1 Col8a1 Col9a1 Cp Emid1 Fxyd3 Gabrp Kcne3 Kcnk5 Kcnn4 Ltf Msr1 Sfxn3 Slc39a6 Slc40a1 Slc41a2 Slc5a8 Slc5a9 Slco1a5 Slco3a1 Trf
286	GO:0007275 [2]: development	67	67	475	1571	10516	-3.22	0.0	0.38	0.2	2700075B01Rik 5830426I05Rik Adamts4 Ahcy Aurkb B4galt1 Birc5 Brca1 Cap1 Cbfb Ccnf Cdc42se1 Cenpf Col11a1 Cxcr4 Dnmt1 Efhd2 Efna1 Enpp1 Eya2 Ezh2 F11r Foxc1 Fzd6 Gmnn Gtf2ird1 H2afx H2afy Hells Hmgb3 Hrmt1l2 Id2 Igsf4a Kntc2 Ltap Magoh Msh2 Narg1 Nde1 Nedd9 Nol5 Ovol1 Pafah1b3 Pak1 Pfn1 Pik3r1 Plxnb2 Pparbp Ppp2ca Shrm Siah1a Slc39a6 Smad4 Smarcc1 Socs6 Sox10 Sp3 Stmn1 Tacc3 Tgfb3 Tiam1 Timeless T…
287	GO:0044255 [5]: cellular lipid metabolism	10	10	532	337	11750	-3.22	0.0	0.07	0.03	2010300G19Rik Acsl4 Cmas Galgt1 Lta4h Mlstd2 Mtmr2 Rbp1 Sgpp1 Stard4
288	GO:0006066 [5]: alcohol metabolism	11	11	531	156	11931	-3.22	0.0	2.26	1.22	Atf4 B4galt1 Eno1 Gyk Hk1 Impa1 Impa2 Lrrc16 Pfkp Pkm2 Sgpp1
289	GO:0030036 [8]: actin cytoskeleton organization and biogenesis	7	7	535	81	12006	-3.22	0.0	2.48	1.41	Arpc5 Calr Cap1 Capza1 Diap3 Mtss1 Pfn1
290	GO:0045321 [5]: immune cell activation	8	8	534	99	11988	-3.23	0.0	2.42	1.36	Cbfb Cxcr4 Hells Hmgb3 Ndrg1 Pik3r1 Prkcd Sp3
291	GO:0030258 [6]: lipid modification	2	2	540	7	12080	-3.23	0.0	2.92	1.59	Galgt1 Mtmr2
292	GO:0009132 [7]: nucleoside diphosphate metabolism	2	2	540	7	12080	-3.23	0.0	2.92	1.59	Papss1 Rrm2
293	GO:0007389 [3]: pattern specification	2	2	540	132	11955	-3.25	0.0	0.02	0.0	Shrm Smad4
294	GO:0001775 [4]: cell activation	8	8	534	100	11987	-3.26	0.0	2.38	1.34	Cbfb Cxcr4 Hells Hmgb3 Ndrg1 Pik3r1 Prkcd Sp3
295	GO:0007265 [7]: Ras protein signal transduction	3	3	539	19	12068	-3.31	0.0	2.72	1.44	Gnb1 Sdcbp Ulk1
296	GO:0006006 [8]: glucose metabolism	6	6	536	66	12021	-3.33	0.0	2.43	1.36	Atf4 Eno1 Hk1 Lrrc16 Pfkp Pkm2
297	GO:0030198 [4]: extracellular matrix organization and biogenesis	4	4	538	34	12053	-3.37	0.0	2.54	1.41	B4galt1 Col11a1 Col4a6 Igsf4a
298	GO:0043062 [3]: extracellular structure organization and biogenesis	4	4	538	34	12053	-3.37	0.0	2.54	1.41	B4galt1 Col11a1 Col4a6 Igsf4a
299	GO:0042221 [6]: response to chemical substance	6	6	536	230	11857	-3.4	0.0	0.06	0.03	Ccl12 Cxcl10 Cxcr4 Man1b S100a8 Tlr3
300	GO:0042558 [6]: pteridine and derivative metabolism	2	2	540	8	12079	-3.4	0.0	2.72	1.44	Folr1 Gch1
301	GO:0000060 [8]: protein-nucleus import, translocation	2	2	540	8	12079	-3.4	0.0	2.72	1.44	Arntl Smad4
302	GO:0009156 [8]: ribonucleoside monophosphate biosynthesis	2	2	540	8	12079	-3.4	0.0	2.72	1.44	Paics Prps2
303	GO:0007264 [6]: small GTPase mediated signal transduction	12	12	530	184	11903	-3.4	0.0	1.98	1.08	Arf1 Catnal1 Cdc42se1 Gnb1 Iqgap1 Rab15 Rab20 Rab25 Rabif Sdcbp Tiam1 Ulk1
304	GO:0007267 [4]: cell-cell signaling	5	5	537	205	11882	-3.41	0.0	0.05	0.02	Gabrp Slc5a8 Slc5a9 Usp14 Wnt5b
305	GO:0044257 [7]: cellular protein catabolism	25	25	517	471	11616	-3.44	0.0	1.47	0.8	Adam17 Adam8 Adamts4 Casp2 Ctsh Ctss Hdac6 Klk6 Lta4h Metap2 Mmp12 Pa2g4 Parp2 Prss16 Prss8 Psmb2 Rnf128 Rnpep Siah1a Skp2 Spag5 Ube1y1 Ube2c Usp12 Usp14
306	GO:0006508 [8]: proteolysis and peptidolysis	25	25	517	471	11616	-3.44	0.0	1.47	0.8	Adam17 Adam8 Adamts4 Casp2 Ctsh Ctss Hdac6 Klk6 Lta4h Metap2 Mmp12 Pa2g4 Parp2 Prss16 Prss8 Psmb2 Rnf128 Rnpep Siah1a Skp2 Spag5 Ube1y1 Ube2c Usp12 Usp14
307	GO:0030029 [7]: actin filament-based process	7	7	535	87	12000	-3.44	0.0	2.22	1.19	Arpc5 Calr Cap1 Capza1 Diap3 Mtss1 Pfn1
308	GO:0009611 [5]: response to wounding	10	10	532	322	11765	-3.45	0.0	0.09	0.05	Bcl10 Ccl12 Cd14 Chi3l3 Cxcl10 Fcgr1 Ly78 Nfkbiz Pycard Tlr3
309	GO:0009653 [3]: morphogenesis	47	47	495	1059	11028	-3.47	0.0	0.59	0.3	Adamts4 Cap1 Cbfb Ccnf Cdc42se1 Cenpf Col11a1 Cxcr4 Efhd2 Efna1 Enpp1 F11r Foxc1 Gmnn Hells Hmgb3 Hrmt1l2 Id2 Igsf4a Kntc2 Ltap Narg1 Nde1 Nedd9 Nol5 Ovol1 Pak1 Pfn1 Pik3r1 Plxnb2 Pparbp Ppp2ca Slc39a6 Smad4 Smarcc1 Socs6 Sp3 Stmn1 Tacc3 Tgfb3 Tiam1 Timeless Tnfrsf12a Tpm3 Tuft1 Ulk1 Wnt5b
310	GO:0030154 [3]: cell differentiation	10	10	532	320	11767	-3.47	0.0	0.1	0.05	Cbfb Efna1 Ezh2 F11r Hells Hmgb3 Pik3r1 Pparbp Sox10 Sp3
311	GO:0016051 [6]: carbohydrate biosynthesis	5	5	537	52	12035	-3.47	0.0	2.33	1.29	Atf4 B4galt1 Cmas Lalba Uap1
312	GO:0006091 [5]: generation of precursor metabolites and energy	22	22	520	408	11679	-3.47	0.0	1.49	0.8	0610040B21Rik Atf4 Atp6v1b2 Cai Cyba Cyp4f16 Eif2ak3 Eno1 Ero1l Glrx1 Hk1 Lrrc16 Nqo1 Nxn Pfkp Pkm2 Ppp1cb Ppp1cc Racgap1 Smox Txn1 Txnrd1
313	GO:0043119 [4]: positive regulation of physiological process	16	16	526	273	11814	-3.48	0.0	1.72	0.94	Atf4 Bnipl Brca1 Casp2 Casp8ap2 Cbfb Cited4 Fcgr1 H2-Bl Kcnn4 Ngfrap1 Perp Pparbp Pycard Smad4 Ube2c
314	GO:0006919 [6]: caspase activation	3	3	539	21	12066	-3.49	0.0	2.51	1.41	Bcl10 Casp8ap2 Pycard
315	GO:0048513 [3]: organ development	39	39	503	917	11170	-3.5	0.0	0.42	0.21	Adamts4 Cbfb Ccnf Cenpf Col11a1 Cxcr4 Efhd2 Efna1 Enpp1 Foxc1 Gmnn Hells Hmgb3 Hrmt1l2 Id2 Igsf4a Kntc2 Narg1 Nde1 Ovol1 Pak1 Pik3r1 Plxnb2 Pparbp Ppp2ca Slc39a6 Smad4 Smarcc1 Sp3 Stmn1 Tacc3 Tgfb3 Tiam1 Timeless Tnfrsf12a Tpm3 Tuft1 Ulk1 Wnt5b
316	GO:0015980 [6]: energy derivation by oxidation of organic compounds	8	8	534	108	11979	-3.5	0.0	2.08	1.16	Atf4 Eno1 Hk1 Lrrc16 Pfkp Pkm2 Ppp1cb Ppp1cc
317	GO:0009887 [4]: organogenesis	39	39	503	911	11176	-3.52	0.0	0.45	0.22	Adamts4 Cbfb Ccnf Cenpf Col11a1 Cxcr4 Efhd2 Efna1 Enpp1 Foxc1 Gmnn Hells Hmgb3 Hrmt1l2 Id2 Igsf4a Kntc2 Narg1 Nde1 Ovol1 Pak1 Pik3r1 Plxnb2 Pparbp Ppp2ca Slc39a6 Smad4 Smarcc1 Sp3 Stmn1 Tacc3 Tgfb3 Tiam1 Timeless Tnfrsf12a Tpm3 Tuft1 Ulk1 Wnt5b
318	GO:0007167 [6]: enzyme linked receptor protein signaling pathway	4	4	538	174	11913	-3.53	0.0	0.05	0.02	D0H4S114 Efna1 Smad4 Tiam1
319	GO:0006519 [5]: amino acid and derivative metabolism	11	11	531	170	11917	-3.53	0.0	1.86	1.02	Ahcy Ctbp2 Dars Gatm Hnrpll Pparbp Pycs Sat1 Smox Sms Yars
320	GO:0009628 [5]: response to abiotic stimulus	12	12	530	360	11727	-3.54	0.0	0.13	0.07	Ccl12 Cxcl10 Cxcr4 Gnb1 Hspca Hspcb Hus1 Man1b Msh2 S100a8 Tlr3 Wdr1
321	GO:0006576 [6]: biogenic amine metabolism	4	4	538	37	12050	-3.56	0.0	2.33	1.29	Pparbp Sat1 Smox Sms
322	GO:0042402 [7]: biogenic amine catabolism	2	2	540	9	12078	-3.56	0.0	2.55	1.41	Sat1 Smox
323	GO:0001906 [5]: cell killing	2	2	540	9	12078	-3.56	0.0	2.55	1.41	Fcgr1 H2-Bl
324	GO:0001909 [6]: immune cell mediated cytotoxicity	2	2	540	9	12078	-3.56	0.0	2.55	1.41	Fcgr1 H2-Bl
325	GO:0009124 [7]: nucleoside monophosphate biosynthesis	2	2	540	9	12078	-3.56	0.0	2.55	1.41	Paics Prps2
326	GO:0009161 [8]: ribonucleoside monophosphate metabolism	2	2	540	9	12078	-3.56	0.0	2.55	1.41	Paics Prps2
327	GO:0009225 [6]: nucleotide-sugar metabolism	2	2	540	9	12078	-3.56	0.0	2.55	1.41	Cmas Uap1
328	GO:0006950 [4]: response to stress	36	36	506	771	11316	-3.57	0.0	0.85	0.45	Asf1a Bcl10 Becn1 Brca1 Ccl12 Cd14 Chaf1b Chek1 Chi3l3 Cxcl10 Eif2ak3 Fcgr1 H2-Bl H2afx Hspa5bp1 Hspca Hspcb Hus1 Lig1 Lig3 Ly78 Mre11a Msh2 Nfkbiz Parp2 Pole Prkcd Prp19 Pycard Rad51 Rfc5 Saa3 Tacc3 Tdg Tlr3 Xrcc1
329	GO:0044249 [5]: cellular biosynthesis	36	36	506	774	11313	-3.57	0.0	0.83	0.44	Atf4 Atp6v1b2 B4galt1 BC003885 Cmas Ctbp2 Dars Eef1e1 Eif1ay Eif2ak3 Eif3s3 Eif4e2 Eif5a Galnt7 Gatm Gch1 Lalba Lta4h Man1b Mlstd2 Mrpl13 Paics Papss1 Phlda1 Prps2 Pycs Rnf128 Rp2h Rpl15 Rpl3 Rpl31 Rpl7 Slc5a8 Slc5a9 Uap1 Yars
330	GO:0046649 [6]: lymphocyte activation	7	7	535	91	11996	-3.57	0.0	2.06	1.15	Cbfb Cxcr4 Hells Hmgb3 Pik3r1 Prkcd Sp3
331	GO:0043280 [5]: positive regulation of caspase activity	3	3	539	22	12065	-3.58	0.0	2.41	1.35	Bcl10 Casp8ap2 Pycard
332	GO:0043281 [4]: regulation of caspase activity	3	3	539	22	12065	-3.58	0.0	2.41	1.35	Bcl10 Casp8ap2 Pycard
333	GO:0009058 [4]: biosynthesis	36	36	506	810	11277	-3.59	0.0	0.6	0.31	Atf4 Atp6v1b2 B4galt1 BC003885 Cmas Ctbp2 Dars Eef1e1 Eif1ay Eif2ak3 Eif3s3 Eif4e2 Eif5a Galnt7 Gatm Gch1 Lalba Lta4h Man1b Mlstd2 Mrpl13 Paics Papss1 Phlda1 Prps2 Pycs Rnf128 Rp2h Rpl15 Rpl3 Rpl31 Rpl7 Slc5a8 Slc5a9 Uap1 Yars
334	GO:0006092 [7]: main pathways of carbohydrate metabolism	6	6	536	75	12012	-3.67	0.0	2.01	1.1	Atf4 Eno1 Hk1 Lrrc16 Pfkp Pkm2
335	GO:0007028 [5]: cytoplasm organization and biogenesis	7	7	535	95	11992	-3.68	0.0	1.91	1.02	BC003885 Ebna1bp2 Exosc1 Kif5b Nol5 Nola1 Rpl7
336	GO:0006334 [8]: nucleosome assembly	5	5	537	57	12030	-3.69	0.0	2.07	1.16	Asf1a Asf1b H2afx H2afy Mcm2
337	GO:0042136 [6]: neurotransmitter biosynthesis	2	2	540	10	12077	-3.7	0.0	2.39	1.35	Slc5a8 Slc5a9
338	GO:0042219 [6]: amino acid derivative catabolism	2	2	540	10	12077	-3.7	0.0	2.39	1.35	Sat1 Smox
339	GO:0009123 [7]: nucleoside monophosphate metabolism	2	2	540	10	12077	-3.7	0.0	2.39	1.35	Paics Prps2
340	GO:0006986 [5]: response to unfolded protein	4	4	538	40	12047	-3.72	0.0	2.13	1.17	Eif2ak3 Hspa5bp1 Hspca Hspcb
341	GO:0007155 [4]: cell adhesion	18	18	524	464	11623	-3.72	0.0	0.27	0.14	Adam8 Col11a1 Col4a5 Col8a1 Col9a1 F11r Igsf4a Itgax Jam4 Kpna2 Lamb3 Lims1 Nedd9 Pcdh18 Pcdh21 Pvrl4 Tnfrsf12a Tyro3
342	GO:0009059 [5]: macromolecule biosynthesis	24	24	518	505	11582	-3.74	0.0	0.87	0.45	Atf4 B4galt1 BC003885 Cmas Dars Eef1e1 Eif1ay Eif2ak3 Eif3s3 Eif4e2 Eif5a Galnt7 Lalba Man1b Mrpl13 Phlda1 Rnf128 Rp2h Rpl15 Rpl3 Rpl31 Rpl7 Uap1 Yars
343	GO:0015780 [6]: nucleotide-sugar transport	1	1	541	1	12086	-3.75	0.0	2.48	1.41	Slc35a1
344	GO:0015860 [7]: purine nucleoside transport	1	1	541	1	12086	-3.75	0.0	2.48	1.41	Slc28a3
345	GO:0030259 [7]: lipid glycosylation	1	1	541	1	12086	-3.75	0.0	2.48	1.41	Galgt1
346	GO:0030279 [7]: negative regulation of ossification	1	1	541	1	12086	-3.75	0.0	2.48	1.41	Enpp1
347	GO:0030319 [7]: di-, tri-valent inorganic anion homeostasis	1	1	541	1	12086	-3.75	0.0	2.48	1.41	Slc9a3r1
348	GO:0030518 [7]: steroid hormone receptor signaling pathway	1	1	541	1	12086	-3.75	0.0	2.48	1.41	Taf7
349	GO:0030643 [8]: phosphate ion homeostasis	1	1	541	1	12086	-3.75	0.0	2.48	1.41	Slc9a3r1
350	GO:0035162 [4]: embryonic hemopoiesis	1	1	541	1	12086	-3.75	0.0	2.48	1.41	Pparbp
351	GO:0040020 [9]: regulation of meiosis	1	1	541	1	12086	-3.75	0.0	2.48	1.41	Calr
352	GO:0042270 [10]: protection from natural killer cell mediated cytotoxicity	1	1	541	1	12086	-3.75	0.0	2.48	1.41	H2-Bl
353	GO:0042396 [7]: phosphagen biosynthesis	1	1	541	1	12086	-3.75	0.0	2.48	1.41	Gatm
354	GO:0042992 [9]: negative regulation of transcription factor-nucleus import	1	1	541	1	12086	-3.75	0.0	2.48	1.41	Tacc3
355	GO:0045620 [6]: negative regulation of lymphocyte differentiation	1	1	541	1	12086	-3.75	0.0	2.48	1.41	Hmgb3
356	GO:0045910 [8]: negative regulation of DNA recombination	1	1	541	1	12086	-3.75	0.0	2.48	1.41	Msh2
357	GO:0046040 [10]: IMP metabolism	1	1	541	1	12086	-3.75	0.0	2.48	1.41	Paics
358	GO:0046381 [7]: CMP-N-acetylneuraminate metabolism	1	1	541	1	12086	-3.75	0.0	2.48	1.41	Cmas
359	GO:0050714 [6]: positive regulation of protein secretion	1	1	541	1	12086	-3.75	0.0	2.48	1.41	Kcnn4
360	GO:0000018 [7]: regulation of DNA recombination	1	1	541	1	12086	-3.75	0.0	2.48	1.41	Msh2
361	GO:0000089 [9]: mitotic metaphase	1	1	541	1	12086	-3.75	0.0	2.48	1.41	Kntc2
362	GO:0000209 [10]: protein polyubiquitination	1	1	541	1	12086	-3.75	0.0	2.48	1.41	Hdac6
363	GO:0000288 [8]: mRNA catabolism, deadenylylation-dependent decay	1	1	541	1	12086	-3.75	0.0	2.48	1.41	Usp52
364	GO:0000724 [8]: double-strand break repair via homologous recombination	1	1	541	1	12086	-3.75	0.0	2.48	1.41	H2afx
365	GO:0000725 [7]: recombinational repair	1	1	541	1	12086	-3.75	0.0	2.48	1.41	H2afx
366	GO:0001667 [6]: ameboid cell migration	1	1	541	1	12086	-3.75	0.0	2.48	1.41	Cap1
367	GO:0001779 [5]: natural killer cell differentiation	1	1	541	1	12086	-3.75	0.0	2.48	1.41	Sp3
368	GO:0001889 [5]: liver development	1	1	541	1	12086	-3.75	0.0	2.48	1.41	Pparbp
369	GO:0005984 [7]: disaccharide metabolism	1	1	541	1	12086	-3.75	0.0	2.48	1.41	Lalba
370	GO:0006042 [8]: glucosamine biosynthesis	1	1	541	1	12086	-3.75	0.0	2.48	1.41	Uap1
371	GO:0006045 [9]: N-acetylglucosamine biosynthesis	1	1	541	1	12086	-3.75	0.0	2.48	1.41	Uap1
372	GO:0006048 [8]: UDP-N-acetylglucosamine biosynthesis	1	1	541	1	12086	-3.75	0.0	2.48	1.41	Uap1
373	GO:0006125 [7]: thioredoxin pathway	1	1	541	1	12086	-3.75	0.0	2.48	1.41	Txnrd1
374	GO:0006188 [10]: IMP biosynthesis	1	1	541	1	12086	-3.75	0.0	2.48	1.41	Paics
375	GO:0006189 [11]: 'de novo' IMP biosynthesis	1	1	541	1	12086	-3.75	0.0	2.48	1.41	Paics
376	GO:0006422 [9]: aspartyl-tRNA aminoacylation	1	1	541	1	12086	-3.75	0.0	2.48	1.41	Dars
377	GO:0006437 [9]: tyrosyl-tRNA aminoacylation	1	1	541	1	12086	-3.75	0.0	2.48	1.41	Yars
378	GO:0006475 [9]: internal protein amino acid acetylation	1	1	541	1	12086	-3.75	0.0	2.48	1.41	Hat1
379	GO:0006600 [6]: creatine metabolism	1	1	541	1	12086	-3.75	0.0	2.48	1.41	Gatm
380	GO:0006601 [7]: creatine biosynthesis	1	1	541	1	12086	-3.75	0.0	2.48	1.41	Gatm
381	GO:0006620 [7]: posttranslational protein-membrane targeting	1	1	541	1	12086	-3.75	0.0	2.48	1.41	Folr1
382	GO:0006670 [6]: sphingosine metabolism	1	1	541	1	12086	-3.75	0.0	2.48	1.41	Sgpp1
383	GO:0007141 [10]: male meiosis I	1	1	541	1	12086	-3.75	0.0	2.48	1.41	Siah1a
384	GO:0007603 [9]: phototransduction, visible light	1	1	541	1	12086	-3.75	0.0	2.48	1.41	Gnb1
385	GO:0008156 [8]: negative regulation of DNA replication	1	1	541	1	12086	-3.75	0.0	2.48	1.41	Gmnn
386	GO:0008354 [6]: germ cell migration	1	1	541	1	12086	-3.75	0.0	2.48	1.41	Cxcr4
387	GO:0008608 [8]: attachment of spindle microtubules to kinetochore	1	1	541	1	12086	-3.75	0.0	2.48	1.41	Cdca1
388	GO:0008653 [6]: lipopolysaccharide metabolism	1	1	541	1	12086	-3.75	0.0	2.48	1.41	Cmas
389	GO:0009103 [7]: lipopolysaccharide biosynthesis	1	1	541	1	12086	-3.75	0.0	2.48	1.41	Cmas
390	GO:0042113 [7]: B-cell activation	4	4	538	41	12046	-3.77	0.0	2.07	1.16	Hmgb3 Pik3r1 Prkcd Sp3
391	GO:0016477 [5]: cell migration	3	3	539	137	11950	-3.8	0.0	0.06	0.03	Cap1 Cxcr4 Tnfrsf12a
392	GO:0016582 [9]: non-covalent chromatin modification	3	3	539	25	12062	-3.8	0.0	2.15	1.17	Actl6a Hells Smarca5
393	GO:0006338 [10]: chromatin remodeling	3	3	539	25	12062	-3.8	0.0	2.15	1.17	Actl6a Hells Smarca5
394	GO:0001501 [5]: skeletal development	6	6	536	80	12007	-3.81	0.0	1.81	1.01	Adamts4 Cbfb Col11a1 Enpp1 Foxc1 Tuft1
395	GO:0007046 [7]: ribosome biogenesis	6	6	536	80	12007	-3.81	0.0	1.81	1.01	BC003885 Ebna1bp2 Exosc1 Nol5 Nola1 Rpl7
396	GO:0006812 [6]: cation transport	18	18	524	359	11728	-3.81	0.0	1.04	0.56	Anxa6 Atp1b1 Atp6ap2 Atp6v1b2 Atp6v1c2 Cacnb3 Cp Kcne3 Kcnk5 Kcnn4 Ltf Sfxn3 Slc39a6 Slc40a1 Slc41a2 Slc5a8 Slc5a9 Trf
397	GO:0008624 [9]: induction of apoptosis by extracellular signals	2	2	540	11	12076	-3.83	0.0	2.25	1.22	Casp8ap2 Ngfrap1
398	GO:0006412 [6]: protein biosynthesis	19	19	523	457	11630	-3.84	0.0	0.41	0.21	BC003885 Dars Eef1e1 Eif1ay Eif2ak3 Eif3s3 Eif4e2 Eif5a Galnt7 Man1b Mrpl13 Phlda1 Rnf128 Rp2h Rpl15 Rpl3 Rpl31 Rpl7 Yars
399	GO:0051242 [5]: positive regulation of cellular physiological process	10	10	532	168	11919	-3.86	0.0	1.45	0.79	Bnipl Brca1 Casp2 Casp8ap2 Fcgr1 H2-Bl Ngfrap1 Perp Pycard Ube2c
400	GO:0030097 [5]: hemopoiesis	7	7	535	102	11985	-3.86	0.0	1.67	0.91	Cbfb Hells Hmgb3 Pik3r1 Pparbp Sp3 Tacc3
401	GO:0001503 [5]: ossification	4	4	538	43	12044	-3.86	0.0	1.95	1.06	Cbfb Enpp1 Foxc1 Tuft1
402	GO:0043066 [7]: negative regulation of apoptosis	5	5	537	62	12025	-3.88	0.0	1.83	1.02	Api5 Birc5 Casp2 Hells Pik3r1
403	GO:0043069 [6]: negative regulation of programmed cell death	5	5	537	63	12024	-3.91	0.0	1.79	1.0	Api5 Birc5 Casp2 Hells Pik3r1
404	GO:0015698 [7]: inorganic anion transport	7	7	535	105	11982	-3.92	0.0	1.58	0.87	Clca1 Clca2 Col11a1 Col8a1 Col9a1 Emid1 Msr1
405	GO:0001839 [6]: neural plate morphogenesis	2	2	540	12	12075	-3.94	0.0	2.13	1.17	Ltap Pfn1
406	GO:0001841 [6]: neural tube formation	2	2	540	12	12075	-3.94	0.0	2.13	1.17	Ltap Pfn1
407	GO:0001843 [6]: neural tube closure	2	2	540	12	12075	-3.94	0.0	2.13	1.17	Ltap Pfn1
408	GO:0006040 [6]: amino sugar metabolism	2	2	540	12	12075	-3.94	0.0	2.13	1.17	Cmas Uap1
409	GO:0019226 [5]: transmission of nerve impulse	4	4	538	153	11934	-3.95	0.0	0.09	0.05	Gabrp Slc5a8 Slc5a9 Usp14
410	GO:0042254 [6]: ribosome biogenesis and assembly	6	6	536	86	12001	-3.97	0.0	1.6	0.88	BC003885 Ebna1bp2 Exosc1 Nol5 Nola1 Rpl7
411	GO:0015674 [7]: di-, tri-valent inorganic cation transport	7	7	535	108	11979	-3.98	0.0	1.49	0.8	Anxa6 Cacnb3 Cp Ltf Sfxn3 Slc40a1 Trf
412	GO:0008285 [6]: negative regulation of cell proliferation	4	4	538	46	12041	-3.99	0.0	1.8	1.0	Frk Mtbp Tax1bp3 Tgfb3
413	GO:0030001 [7]: metal ion transport	14	14	528	284	11803	-3.99	0.0	0.91	0.48	Anxa6 Atp1b1 Cacnb3 Cp Kcne3 Kcnk5 Kcnn4 Ltf Sfxn3 Slc39a6 Slc40a1 Slc5a8 Slc5a9 Trf
414	GO:0016481 [7]: negative regulation of transcription	7	7	535	110	11977	-4.01	0.0	1.44	0.79	Dr1 Hells Khdrbs1 Nab1 Pa2g4 Sap30 Zfp278
415	GO:0019752 [6]: carboxylic acid metabolism	12	12	530	301	11786	-4.03	0.0	0.36	0.19	Acsl4 Ahcy Cmas Ctbp2 Dars Folr1 Gatm Hnrpll Lta4h Mlstd2 Pycs Yars
416	GO:0006082 [5]: organic acid metabolism	12	12	530	301	11786	-4.03	0.0	0.36	0.19	Acsl4 Ahcy Cmas Ctbp2 Dars Folr1 Gatm Hnrpll Lta4h Mlstd2 Pycs Yars
417	GO:0006479 [9]: protein amino acid methylation	2	2	540	13	12074	-4.04	0.0	2.01	1.11	Ezh2 Hrmt1l2
418	GO:0051186 [5]: cofactor metabolism	3	3	539	126	11961	-4.04	0.0	0.08	0.05	Acas2l Atp6v1b2 Folr1
419	GO:0007399 [5]: neurogenesis	12	12	530	295	11792	-4.06	0.0	0.4	0.21	Cxcr4 Efna1 Igsf4a Nde1 Pak1 Plxnb2 Pparbp Slc39a6 Stmn1 Tiam1 Tnfrsf12a Ulk1
420	GO:0006461 [7]: protein complex assembly	6	6	536	90	11997	-4.06	0.0	1.47	0.8	Asf1a Asf1b H2afx H2afy Mcm2 Ptbp2
421	GO:0046849 [4]: bone remodeling	4	4	538	48	12039	-4.06	0.0	1.7	0.93	Cbfb Enpp1 Foxc1 Tuft1
422	GO:0009260 [7]: ribonucleotide biosynthesis	4	4	538	48	12039	-4.06	0.0	1.7	0.93	Atp6v1b2 Paics Papss1 Prps2
423	GO:0006118 [6]: electron transport	13	13	529	279	11808	-4.07	0.0	0.72	0.38	0610040B21Rik Cai Cyba Cyp4f16 Eif2ak3 Ero1l Glrx1 Nqo1 Nxn Racgap1 Smox Txn1 Txnrd1
424	GO:0044264 [6]: cellular polysaccharide metabolism	3	3	539	30	12057	-4.09	0.0	1.79	1.0	Cmas Ppp1cb Ppp1cc
425	GO:0009584 [8]: detection of visible light	1	1	541	2	12085	-4.11	0.0	2.09	1.17	Gnb1
426	GO:0010025 [8]: wax biosynthesis	1	1	541	2	12085	-4.11	0.0	2.09	1.17	Mlstd2
427	GO:0010166 [7]: wax metabolism	1	1	541	2	12085	-4.11	0.0	2.09	1.17	Mlstd2
428	GO:0016338 [6]: calcium-independent cell-cell adhesion	1	1	541	2	12085	-4.11	0.0	2.09	1.17	Igsf4a
429	GO:0018107 [9]: peptidyl-threonine phosphorylation	1	1	541	2	12085	-4.11	0.0	2.09	1.17	Pbk
430	GO:0018210 [9]: peptidyl-threonine modification	1	1	541	2	12085	-4.11	0.0	2.09	1.17	Pbk
431	GO:0030071 [8]: regulation of mitotic metaphase/anaphase transition	1	1	541	2	12085	-4.11	0.0	2.09	1.17	Mad2l1
432	GO:0030522 [6]: intracellular receptor-mediated signaling pathway	1	1	541	2	12085	-4.11	0.0	2.09	1.17	Taf7
433	GO:0035116 [7]: embryonic hindlimb morphogenesis	1	1	541	2	12085	-4.11	0.0	2.09	1.17	Pparbp
434	GO:0042590 [7]: antigen presentation, exogenous antigen via MHC class I	1	1	541	2	12085	-4.11	0.0	2.09	1.17	Fcgr1
435	GO:0045773 [7]: positive regulation of axon extension	1	1	541	2	12085	-4.11	0.0	2.09	1.17	Tnfrsf12a
436	GO:0051047 [5]: positive regulation of secretion	1	1	541	2	12085	-4.11	0.0	2.09	1.17	Kcnn4
437	GO:0051146 [5]: striated muscle cell differentiation	1	1	541	2	12085	-4.11	0.0	2.09	1.17	Ezh2
438	GO:0000012 [7]: single strand break repair	1	1	541	2	12085	-4.11	0.0	2.09	1.17	Xrcc1
439	GO:0000320 [7]: re-entry into mitotic cell cycle	1	1	541	2	12085	-4.11	0.0	2.09	1.17	Ccnf
440	GO:0001802 [6]: type III hypersensitivity	1	1	541	2	12085	-4.11	0.0	2.09	1.17	Fcgr1
441	GO:0001803 [7]: regulation of type III hypersensitivity	1	1	541	2	12085	-4.11	0.0	2.09	1.17	Fcgr1
442	GO:0001805 [8]: positive regulation of type III hypersensitivity	1	1	541	2	12085	-4.11	0.0	2.09	1.17	Fcgr1
443	GO:0001824 [3]: blastocyst development	1	1	541	2	12085	-4.11	0.0	2.09	1.17	5830426I05Rik
444	GO:0001832 [4]: blastocyst growth	1	1	541	2	12085	-4.11	0.0	2.09	1.17	5830426I05Rik
445	GO:0001833 [5]: inner cell mass cell proliferation	1	1	541	2	12085	-4.11	0.0	2.09	1.17	5830426I05Rik
446	GO:0006047 [7]: UDP-N-acetylglucosamine metabolism	1	1	541	2	12085	-4.11	0.0	2.09	1.17	Uap1
447	GO:0006275 [7]: regulation of DNA replication	1	1	541	2	12085	-4.11	0.0	2.09	1.17	Gmnn
448	GO:0006590 [7]: thyroid hormone generation	1	1	541	2	12085	-4.11	0.0	2.09	1.17	Pparbp
449	GO:0006893 [7]: Golgi to plasma membrane transport	1	1	541	2	12085	-4.11	0.0	2.09	1.17	Chic2
450	GO:0007095 [9]: mitotic G2 checkpoint	1	1	541	2	12085	-4.11	0.0	2.09	1.17	Cdc2a
451	GO:0007184 [9]: SMAD protein nuclear translocation	1	1	541	2	12085	-4.11	0.0	2.09	1.17	Smad4
452	GO:0009048 [5]: dosage compensation, by inactivation of X chromosome	1	1	541	2	12085	-4.11	0.0	2.09	1.17	Brca1
453	GO:0009133 [7]: nucleoside diphosphate biosynthesis	1	1	541	2	12085	-4.11	0.0	2.09	1.17	Papss1
454	GO:0009186 [8]: deoxyribonucleoside diphosphate metabolism	1	1	541	2	12085	-4.11	0.0	2.09	1.17	Rrm2
455	GO:0009253 [8]: peptidoglycan catabolism	1	1	541	2	12085	-4.11	0.0	2.09	1.17	Pglyrp1
456	GO:0016192 [5]: vesicle-mediated transport	9	9	533	238	11849	-4.12	0.0	0.3	0.16	AI642036 Ap1m2 Ap2m1 Cap1 Chic2 Fcgr1 Msr1 Stxbp6 Vamp8
457	GO:0006631 [6]: fatty acid metabolism	3	3	539	122	11965	-4.12	0.0	0.1	0.05	Acsl4 Lta4h Mlstd2
458	GO:0016337 [5]: cell-cell adhesion	6	6	536	93	11994	-4.12	0.0	1.38	0.73	Adam8 Igsf4a Jam4 Pcdh18 Pcdh21 Pvrl4
459	GO:0016049 [4]: cell growth	4	4	538	50	12037	-4.12	0.0	1.61	0.89	Nedd9 Nol5 Socs6 Tgfb3
460	GO:0001838 [5]: embryonic epithelial tube formation	2	2	540	14	12073	-4.13	0.0	1.91	1.02	Ltap Pfn1
461	GO:0008154 [6]: actin polymerization and/or depolymerization	2	2	540	14	12073	-4.13	0.0	1.91	1.02	Mtss1 Pfn1
462	GO:0008610 [6]: lipid biosynthesis	5	5	537	162	11925	-4.14	0.0	0.16	0.08	2010300G19Rik Cmas Lta4h Mlstd2 Stard4
463	GO:0035239 [4]: tube morphogenesis	3	3	539	31	12056	-4.14	0.0	1.73	0.95	Ltap Pfn1 Timeless
464	GO:0040007 [3]: growth	6	6	536	95	11992	-4.15	0.0	1.32	0.72	5830426I05Rik Nedd9 Nol5 Siah1a Socs6 Tgfb3
465	GO:0007243 [6]: protein kinase cascade	3	3	539	120	11967	-4.16	0.0	0.1	0.05	Bcl10 Cdc42se1 Efna1
466	GO:0007409 [6]: axonogenesis	5	5	537	73	12014	-4.17	0.0	1.41	0.76	Efna1 Stmn1 Tiam1 Tnfrsf12a Ulk1
467	GO:0005976 [5]: polysaccharide metabolism	3	3	539	32	12055	-4.19	0.0	1.67	0.9	Cmas Ppp1cb Ppp1cc
468	GO:0042127 [5]: regulation of cell proliferation	7	7	535	122	11965	-4.19	0.0	1.15	0.61	Cdca7 Cdk4 Frk Mtbp Tax1bp3 Tgfb3 Ube2c
469	GO:0042330 [5]: taxis	6	6	536	97	11990	-4.19	0.0	1.27	0.68	Ccl12 Cxcl10 Cxcr4 Man1b S100a8 Tlr3
470	GO:0006935 [6]: chemotaxis	6	6	536	97	11990	-4.19	0.0	1.27	0.68	Ccl12 Cxcl10 Cxcr4 Man1b S100a8 Tlr3
471	GO:0007268 [6]: synaptic transmission	4	4	538	138	11949	-4.2	0.0	0.15	0.08	Gabrp Slc5a8 Slc5a9 Usp14
472	GO:0050793 [3]: regulation of development	8	8	534	150	11937	-4.21	0.0	1.0	0.53	Efna1 Ezh2 Hmgb3 Nedd9 Siah1a Socs6 Tiam1 Tnfrsf12a
473	GO:0006366 [8]: transcription from Pol II promoter	9	9	533	219	11868	-4.21	0.0	0.43	0.21	Atf4 Cbfb Dr1 Gabpa Polr2e Pparbp Sap30 Smad4 Taf7
474	GO:0050777 [6]: negative regulation of immune response	2	2	540	15	12072	-4.21	0.0	1.81	1.01	Hmgb3 Rnf128
475	GO:0008213 [8]: protein amino acid alkylation	2	2	540	15	12072	-4.21	0.0	1.81	1.01	Ezh2 Hrmt1l2
476	GO:0008361 [5]: regulation of cell size	4	4	538	53	12034	-4.21	0.0	1.48	0.8	Nedd9 Nol5 Socs6 Tgfb3
477	GO:0051188 [6]: cofactor biosynthesis	1	1	541	72	12015	-4.23	0.0	0.04	0.02	Atp6v1b2
478	GO:0015672 [7]: monovalent inorganic cation transport	9	9	533	215	11872	-4.23	0.0	0.47	0.23	Atp1b1 Atp6ap2 Atp6v1b2 Atp6v1c2 Kcne3 Kcnk5 Kcnn4 Slc5a8 Slc5a9
479	GO:0006820 [6]: anion transport	7	7	535	127	11960	-4.25	0.0	1.04	0.56	Clca1 Clca2 Col11a1 Col8a1 Col9a1 Emid1 Msr1
480	GO:0050879 [4]: organismal movement	1	1	541	71	12016	-4.26	0.0	0.04	0.02	Rp2h
481	GO:0007169 [7]: transmembrane receptor protein tyrosine kinase signaling pathway	2	2	540	93	11994	-4.27	0.0	0.08	0.05	Efna1 Tiam1
482	GO:0045944 [9]: positive regulation of transcription from Pol II promoter	4	4	538	55	12032	-4.28	0.0	1.4	0.75	Atf4 Cbfb Pparbp Smad4
483	GO:0051248 [6]: negative regulation of protein metabolism	2	2	540	16	12071	-4.28	0.0	1.72	0.94	Pfn1 Rnf128
484	GO:0050881 [5]: musculoskeletal movement	1	1	541	70	12017	-4.28	0.0	0.05	0.02	Rp2h
485	GO:0050885 [6]: regulation of balance	1	1	541	70	12017	-4.28	0.0	0.05	0.02	Rp2h
486	GO:0050953 [6]: sensory perception of light	1	1	541	70	12017	-4.28	0.0	0.05	0.02	Rp2h
487	GO:0050957 [6]: equilibrioception	1	1	541	70	12017	-4.28	0.0	0.05	0.02	Rp2h
488	GO:0007601 [7]: visual perception	1	1	541	70	12017	-4.28	0.0	0.05	0.02	Rp2h
489	GO:0007517 [5]: muscle development	4	4	538	132	11955	-4.29	0.0	0.17	0.08	Cenpf Efhd2 Kntc2 Tpm3
490	GO:0009259 [7]: ribonucleotide metabolism	4	4	538	56	12031	-4.3	0.0	1.36	0.72	Atp6v1b2 Paics Papss1 Prps2
491	GO:0006357 [8]: regulation of transcription from Pol II promoter	7	7	535	176	11911	-4.32	0.0	0.39	0.21	Atf4 Cbfb Dr1 Gabpa Pparbp Sap30 Smad4
492	GO:0018193 [8]: peptidyl-amino acid modification	4	4	538	57	12030	-4.33	0.0	1.33	0.72	Dyrk1a Hrmt1l2 Lyn Pbk
493	GO:0007229 [6]: integrin-mediated signaling pathway	4	4	538	57	12030	-4.33	0.0	1.33	0.72	Adam8 Adamts4 Gsg2 Itgax
494	GO:0006928 [4]: cell motility	6	6	536	161	11926	-4.34	0.0	0.32	0.17	Arpc5 Cap1 Cxcr4 Mospd2 Tnfrsf12a Yars
495	GO:0035295 [3]: tube development	4	4	538	58	12029	-4.34	0.0	1.29	0.69	Ltap Pfn1 Pparbp Timeless
496	GO:0016331 [5]: morphogenesis of embryonic epithelium	2	2	540	17	12070	-4.35	0.0	1.63	0.9	Ltap Pfn1
497	GO:0006937 [4]: regulation of muscle contraction	2	2	540	17	12070	-4.35	0.0	1.63	0.9	Anxa6 Tpm3
498	GO:0009790 [3]: embryonic development	7	7	535	167	11920	-4.36	0.0	0.47	0.23	5830426I05Rik Birc5 Ltap Pfn1 Pparbp Smad4 Tgfb3
499	GO:0010165 [7]: response to X-ray	1	1	541	3	12084	-4.36	0.0	1.83	1.02	Msh2
500	GO:0015858 [6]: nucleoside transport	1	1	541	3	12084	-4.36	0.0	1.83	1.02	Slc28a3
501	GO:0018105 [9]: peptidyl-serine phosphorylation	1	1	541	3	12084	-4.36	0.0	1.83	1.02	Pbk
502	GO:0018209 [9]: peptidyl-serine modification	1	1	541	3	12084	-4.36	0.0	1.83	1.02	Pbk
503	GO:0030002 [6]: anion homeostasis	1	1	541	3	12084	-4.36	0.0	1.83	1.02	Slc9a3r1
504	GO:0030833 [7]: regulation of actin filament polymerization	1	1	541	3	12084	-4.36	0.0	1.83	1.02	Pfn1
505	GO:0035137 [6]: hindlimb morphogenesis	1	1	541	3	12084	-4.36	0.0	1.83	1.02	Pparbp
506	GO:0042403 [6]: thyroid hormone metabolism	1	1	541	3	12084	-4.36	0.0	1.83	1.02	Pparbp
507	GO:0042990 [8]: regulation of transcription factor-nucleus import	1	1	541	3	12084	-4.36	0.0	1.83	1.02	Tacc3
508	GO:0042991 [8]: transcription factor-nucleus import	1	1	541	3	12084	-4.36	0.0	1.83	1.02	Tacc3
509	GO:0045087 [5]: innate immune response	1	1	541	3	12084	-4.36	0.0	1.83	1.02	H2-Bl
510	GO:0045953 [9]: negative regulation of natural killer cell mediated cytotoxicity	1	1	541	3	12084	-4.36	0.0	1.83	1.02	H2-Bl
511	GO:0046652 [5]: thymocyte differentiation	1	1	541	3	12084	-4.36	0.0	1.83	1.02	Sp3
512	GO:0046851 [6]: negative regulation of bone remodeling	1	1	541	3	12084	-4.36	0.0	1.83	1.02	Enpp1
513	GO:0000103 [7]: sulfate assimilation	1	1	541	3	12084	-4.36	0.0	1.83	1.02	Papss1
514	GO:0000270 [7]: peptidoglycan metabolism	1	1	541	3	12084	-4.36	0.0	1.83	1.02	Pglyrp1
515	GO:0001788 [7]: antibody-dependent cellular cytotoxicity	1	1	541	3	12084	-4.36	0.0	1.83	1.02	Fcgr1
516	GO:0001892 [6]: embryonic placenta development	1	1	541	3	12084	-4.36	0.0	1.83	1.02	Pparbp
517	GO:0001911 [8]: negative regulation of immune cell mediated cytotoxicity	1	1	541	3	12084	-4.36	0.0	1.83	1.02	H2-Bl
518	GO:0006301 [7]: postreplication repair	1	1	541	3	12084	-4.36	0.0	1.83	1.02	Msh2
519	GO:0006473 [8]: protein amino acid acetylation	1	1	541	3	12084	-4.36	0.0	1.83	1.02	Hat1
520	GO:0006476 [8]: protein amino acid deacetylation	1	1	541	3	12084	-4.36	0.0	1.83	1.02	Hdac6
521	GO:0006561 [9]: proline biosynthesis	1	1	541	3	12084	-4.36	0.0	1.83	1.02	Pycs
522	GO:0006599 [7]: phosphagen metabolism	1	1	541	3	12084	-4.36	0.0	1.83	1.02	Gatm
523	GO:0006791 [6]: sulfur utilization	1	1	541	3	12084	-4.36	0.0	1.83	1.02	Papss1
524	GO:0007091 [9]: mitotic metaphase/anaphase transition	1	1	541	3	12084	-4.36	0.0	1.83	1.02	Mad2l1
525	GO:0007094 [9]: mitotic spindle checkpoint	1	1	541	3	12084	-4.36	0.0	1.83	1.02	Mad2l1
526	GO:0007213 [7]: acetylcholine receptor signaling, muscarinic pathway	1	1	541	3	12084	-4.36	0.0	1.83	1.02	Gnb1
527	GO:0007216 [7]: metabotropic glutamate receptor signaling pathway	1	1	541	3	12084	-4.36	0.0	1.83	1.02	Homer2
528	GO:0008340 [4]: determination of adult life span	1	1	541	3	12084	-4.36	0.0	1.83	1.02	Msh2
529	GO:0009135 [8]: purine nucleoside diphosphate metabolism	1	1	541	3	12084	-4.36	0.0	1.83	1.02	Papss1
530	GO:0009179 [9]: purine ribonucleoside diphosphate metabolism	1	1	541	3	12084	-4.36	0.0	1.83	1.02	Papss1
531	GO:0043037 [7]: translation	7	7	535	147	11940	-4.37	0.0	0.71	0.37	Dars Eif1ay Eif2ak3 Eif3s3 Eif4e2 Eif5a Yars
532	GO:0019953 [4]: sexual reproduction	6	6	536	150	11937	-4.41	0.0	0.41	0.21	Cxcr4 H2afx Magoh Ovol1 Pafah1b3 Siah1a
533	GO:0000003 [3]: reproduction	6	6	536	150	11937	-4.41	0.0	0.41	0.21	Cxcr4 H2afx Magoh Ovol1 Pafah1b3 Siah1a
534	GO:0000902 [4]: cellular morphogenesis	6	6	536	150	11937	-4.41	0.0	0.41	0.21	Cap1 Cdc42se1 Nedd9 Nol5 Socs6 Tgfb3
535	GO:0042742 [6]: defense response to bacteria	4	4	538	61	12026	-4.41	0.0	1.19	0.65	Fcgr1 Lyzs Lzp-s Pglyrp1
536	GO:0001568 [4]: blood vessel development	2	2	540	87	12000	-4.41	0.0	0.11	0.05	Narg1 Tnfrsf12a
537	GO:0006445 [7]: regulation of translation	3	3	539	38	12049	-4.41	0.0	1.36	0.72	Eif2ak3 Eif3s3 Eif4e2
538	GO:0006879 [8]: iron ion homeostasis	2	2	540	18	12069	-4.41	0.0	1.56	0.85	Ltf Trf
539	GO:0007498 [3]: mesoderm development	2	2	540	18	12069	-4.41	0.0	1.56	0.85	Ovol1 Ppp2ca
540	GO:0006732 [6]: coenzyme metabolism	3	3	539	106	11981	-4.42	0.0	0.16	0.08	Acas2l Atp6v1b2 Folr1
541	GO:0045941 [7]: positive regulation of transcription	5	5	537	90	11997	-4.43	0.0	0.95	0.51	Atf4 Cbfb Cited4 Pparbp Smad4
542	GO:0009117 [6]: nucleotide metabolism	6	6	536	142	11945	-4.44	0.0	0.49	0.23	Atp6v1b2 Enpp1 Paics Papss1 Prps2 Rrm2
543	GO:0007276 [5]: gametogenesis	6	6	536	125	11962	-4.44	0.0	0.7	0.36	Cxcr4 H2afx Magoh Ovol1 Pafah1b3 Siah1a
544	GO:0006813 [8]: potassium ion transport	4	4	538	120	11967	-4.44	0.0	0.24	0.12	Atp1b1 Kcne3 Kcnk5 Kcnn4
545	GO:0006520 [6]: amino acid metabolism	6	6	536	134	11953	-4.45	0.0	0.58	0.29	Ahcy Ctbp2 Dars Hnrpll Pycs Yars
546	GO:0045935 [6]: positive regulation of nucleobase, nucleoside, nucleotide and nucleic acid metabolism	5	5	537	91	11996	-4.45	0.0	0.93	0.49	Atf4 Cbfb Cited4 Pparbp Smad4
547	GO:0042133 [5]: neurotransmitter metabolism	2	2	540	19	12068	-4.47	0.0	1.48	0.8	Slc5a8 Slc5a9
548	GO:0030099 [4]: myeloid blood cell differentiation	3	3	539	40	12047	-4.47	0.0	1.27	0.68	Cbfb Hmgb3 Sp3
549	GO:0045045 [5]: secretory pathway	5	5	537	96	11991	-4.48	0.0	0.83	0.44	Arl6ip1 Chic2 Folr1 Srp54 Ssr2
550	GO:0042592 [3]: homeostasis	4	4	538	117	11970	-4.48	0.0	0.26	0.14	Ltf Slc9a3r1 Socs6 Trf
551	GO:0009108 [7]: coenzyme biosynthesis	1	1	541	63	12024	-4.49	0.0	0.06	0.03	Atp6v1b2
552	GO:0001701 [6]: embryonic development (sensu Mammalia)	3	3	539	41	12046	-4.5	0.0	1.23	0.68	5830426I05Rik Pparbp Tgfb3
553	GO:0009314 [6]: response to radiation	3	3	539	41	12046	-4.5	0.0	1.23	0.68	Gnb1 Hus1 Msh2
554	GO:0009893 [5]: positive regulation of metabolism	5	5	537	126	11961	-4.5	0.0	0.4	0.21	Atf4 Cbfb Cited4 Pparbp Smad4
555	GO:0043085 [4]: positive regulation of enzyme activity	4	4	538	67	12020	-4.5	0.0	1.01	0.54	Bcl10 Casp8ap2 Efna1 Pycard
556	GO:0006897 [6]: endocytosis	5	5	537	124	11963	-4.51	0.0	0.42	0.21	AI642036 Ap1m2 Cap1 Fcgr1 Msr1
557	GO:0009617 [6]: response to bacteria	4	4	538	68	12019	-4.52	0.0	0.99	0.52	Fcgr1 Lyzs Lzp-s Pglyrp1
558	GO:0045596 [5]: negative regulation of cell differentiation	2	2	540	20	12067	-4.52	0.0	1.41	0.76	Ezh2 Hmgb3
559	GO:0009582 [6]: detection of abiotic stimulus	2	2	540	81	12006	-4.53	0.0	0.13	0.07	Gnb1 Wdr1
560	GO:0019932 [6]: second-messenger-mediated signaling	2	2	540	81	12006	-4.53	0.0	0.13	0.07	Gnb1 Slc9a3r1
561	GO:0042036 [8]: negative regulation of cytokine biosynthesis	1	1	541	4	12083	-4.54	0.0	1.62	0.9	Rnf128
562	GO:0042267 [7]: natural killer cell mediated cytotoxicity	1	1	541	4	12083	-4.54	0.0	1.62	0.9	H2-Bl
563	GO:0042269 [8]: regulation of natural killer cell mediated cytotoxicity	1	1	541	4	12083	-4.54	0.0	1.62	0.9	H2-Bl
564	GO:0042306 [7]: regulation of protein-nucleus import	1	1	541	4	12083	-4.54	0.0	1.62	0.9	Tacc3
565	GO:0046146 [7]: tetrahydrobiopterin metabolism	1	1	541	4	12083	-4.54	0.0	1.62	0.9	Gch1
566	GO:0046839 [7]: phospholipid dephosphorylation	1	1	541	4	12083	-4.54	0.0	1.62	0.9	Mtmr2
567	GO:0001523 [7]: retinoid metabolism	1	1	541	4	12083	-4.54	0.0	1.62	0.9	Rbp1
568	GO:0001678 [5]: cell glucose homeostasis	1	1	541	4	12083	-4.54	0.0	1.62	0.9	Socs6
569	GO:0001818 [7]: negative regulation of cytokine production	1	1	541	4	12083	-4.54	0.0	1.62	0.9	Rnf128
570	GO:0006012 [8]: galactose metabolism	1	1	541	4	12083	-4.54	0.0	1.62	0.9	B4galt1
571	GO:0006054 [7]: N-acetylneuraminate metabolism	1	1	541	4	12083	-4.54	0.0	1.62	0.9	Cmas
572	GO:0006542 [9]: glutamine biosynthesis	1	1	541	4	12083	-4.54	0.0	1.62	0.9	Pycs
573	GO:0006729 [8]: tetrahydrobiopterin biosynthesis	1	1	541	4	12083	-4.54	0.0	1.62	0.9	Gch1
574	GO:0006929 [6]: substrate-bound cell migration	1	1	541	4	12083	-4.54	0.0	1.62	0.9	Tnfrsf12a
575	GO:0007021 [8]: tubulin folding	1	1	541	4	12083	-4.54	0.0	1.62	0.9	Rp2h
576	GO:0007131 [7]: meiotic recombination	1	1	541	4	12083	-4.54	0.0	1.62	0.9	Topbp1
577	GO:0009185 [8]: ribonucleoside diphosphate metabolism	1	1	541	4	12083	-4.54	0.0	1.62	0.9	Papss1
578	GO:0009312 [7]: oligosaccharide biosynthesis	1	1	541	4	12083	-4.54	0.0	1.62	0.9	B4galt1
579	GO:0045893 [8]: positive regulation of transcription, DNA-dependent	4	4	538	70	12017	-4.54	0.0	0.93	0.49	Atf4 Cbfb Pparbp Smad4
580	GO:0051239 [4]: regulation of organismal physiological process	4	4	538	108	11979	-4.56	0.0	0.34	0.18	Enpp1 Fcgr1 Hmgb3 Rnf128
581	GO:0002009 [4]: morphogenesis of an epithelium	3	3	539	44	12043	-4.57	0.0	1.11	0.6	F11r Ltap Pfn1
582	GO:0009310 [6]: amine catabolism	3	3	539	44	12043	-4.57	0.0	1.11	0.6	Ahcy Sat1 Smox
583	GO:0015992 [6]: proton transport	3	3	539	45	12042	-4.59	0.0	1.08	0.57	Atp6ap2 Atp6v1b2 Atp6v1c2
584	GO:0009152 [8]: purine ribonucleotide biosynthesis	3	3	539	45	12042	-4.59	0.0	1.08	0.57	Atp6v1b2 Paics Papss1
585	GO:0006643 [6]: membrane lipid metabolism	2	2	540	78	12009	-4.59	0.0	0.15	0.08	2010300G19Rik Sgpp1
586	GO:0045892 [8]: negative regulation of transcription, DNA-dependent	4	4	538	75	12012	-4.6	0.0	0.82	0.44	Dr1 Hells Pa2g4 Sap30
587	GO:0048514 [5]: blood vessel morphogenesis	2	2	540	77	12010	-4.61	0.0	0.15	0.08	Narg1 Tnfrsf12a
588	GO:0019835 [5]: cytolysis	2	2	540	22	12065	-4.61	0.0	1.29	0.69	Lyzs Lzp-s
589	GO:0009165 [6]: nucleotide biosynthesis	4	4	538	100	11987	-4.61	0.0	0.42	0.21	Atp6v1b2 Paics Papss1 Prps2
590	GO:0006417 [6]: regulation of protein biosynthesis	4	4	538	78	12009	-4.62	0.0	0.75	0.39	Eif2ak3 Eif3s3 Eif4e2 Rnf128
591	GO:0048232 [6]: male gamete generation	4	4	538	96	11991	-4.63	0.0	0.47	0.23	H2afx Ovol1 Pafah1b3 Siah1a
592	GO:0007283 [7]: spermatogenesis	4	4	538	96	11991	-4.63	0.0	0.47	0.23	H2afx Ovol1 Pafah1b3 Siah1a
593	GO:0006725 [5]: aromatic compound metabolism	2	2	540	76	12011	-4.63	0.0	0.16	0.08	Folr1 Gch1
594	GO:0006816 [8]: calcium ion transport	2	2	540	76	12011	-4.63	0.0	0.16	0.08	Anxa6 Cacnb3
595	GO:0050790 [3]: regulation of enzyme activity	4	4	538	98	11989	-4.63	0.0	0.44	0.22	Bcl10 Casp8ap2 Efna1 Pycard
596	GO:0019725 [4]: cell homeostasis	4	4	538	81	12006	-4.63	0.0	0.7	0.36	Ltf Slc9a3r1 Socs6 Trf
597	GO:0016055 [6]: Wnt receptor signaling pathway	4	4	538	83	12004	-4.63	0.0	0.66	0.34	Csnk2a2 Fzd6 Slc9a3r1 Wnt5b
598	GO:0009792 [4]: embryonic development (sensu Metazoa)	4	4	538	85	12002	-4.64	0.0	0.63	0.32	5830426I05Rik Pparbp Smad4 Tgfb3
599	GO:0009889 [5]: regulation of biosynthesis	4	4	538	84	12003	-4.64	0.0	0.64	0.33	Eif2ak3 Eif3s3 Eif4e2 Rnf128
600	GO:0009795 [4]: embryonic morphogenesis	4	4	538	86	12001	-4.64	0.0	0.61	0.31	Ltap Pfn1 Pparbp Tgfb3
601	GO:0009966 [4]: regulation of signal transduction	3	3	539	89	11998	-4.64	0.0	0.27	0.14	Cdc42se1 D0H4S114 Ramp1
602	GO:0051049 [5]: regulation of transport	3	3	539	48	12039	-4.64	0.0	0.98	0.52	Fcgr1 Khdrbs1 Tacc3
603	GO:0006916 [8]: anti-apoptosis	3	3	539	48	12039	-4.64	0.0	0.98	0.52	Api5 Birc5 Hells
604	GO:0016202 [7]: regulation of myogenesis	1	1	541	5	12082	-4.67	0.0	1.46	0.8	Cenpf
605	GO:0016571 [10]: histone methylation	1	1	541	5	12082	-4.67	0.0	1.46	0.8	Ezh2
606	GO:0019217 [6]: regulation of fatty acid metabolism	1	1	541	5	12082	-4.67	0.0	1.46	0.8	Acsl4
607	GO:0030199 [5]: collagen fibril organization	1	1	541	5	12082	-4.67	0.0	1.46	0.8	Col11a1
608	GO:0030516 [6]: regulation of axon extension	1	1	541	5	12082	-4.67	0.0	1.46	0.8	Tnfrsf12a
609	GO:0030851 [5]: granulocyte differentiation	1	1	541	5	12082	-4.67	0.0	1.46	0.8	Sp3
610	GO:0045444 [4]: adipocyte differentiation	1	1	541	5	12082	-4.67	0.0	1.46	0.8	Pparbp
611	GO:0045576 [6]: mast cell activation	1	1	541	5	12082	-4.67	0.0	1.46	0.8	Ndrg1
612	GO:0045577 [6]: regulation of B-cell differentiation	1	1	541	5	12082	-4.67	0.0	1.46	0.8	Hmgb3
613	GO:0046328 [5]: regulation of JNK cascade	1	1	541	5	12082	-4.67	0.0	1.46	0.8	Cdc42se1
614	GO:0006072 [8]: glycerol-3-phosphate metabolism	1	1	541	5	12082	-4.67	0.0	1.46	0.8	Gyk
615	GO:0006085 [8]: acetyl-CoA biosynthesis	1	1	541	5	12082	-4.67	0.0	1.46	0.8	Acas2l
616	GO:0006268 [8]: DNA unwinding	1	1	541	5	12082	-4.67	0.0	1.46	0.8	Mcm2
617	GO:0006378 [8]: mRNA polyadenylylation	1	1	541	5	12082	-4.67	0.0	1.46	0.8	Pabpn1
618	GO:0006564 [9]: L-serine biosynthesis	1	1	541	5	12082	-4.67	0.0	1.46	0.8	Ctbp2
619	GO:0007140 [9]: male meiosis	1	1	541	5	12082	-4.67	0.0	1.46	0.8	Siah1a
620	GO:0009311 [7]: oligosaccharide metabolism	1	1	541	5	12082	-4.67	0.0	1.46	0.8	B4galt1
621	GO:0051240 [5]: positive regulation of organismal physiological process	1	1	541	56	12031	-4.68	0.0	0.09	0.05	Fcgr1
622	GO:0006164 [7]: purine nucleotide biosynthesis	3	3	539	51	12036	-4.69	0.0	0.89	0.47	Atp6v1b2 Paics Papss1
623	GO:0009150 [8]: purine ribonucleotide metabolism	3	3	539	52	12035	-4.7	0.0	0.86	0.45	Atp6v1b2 Paics Papss1
624	GO:0043009 [5]: embryonic development (sensu Vertebrata)	3	3	539	53	12034	-4.71	0.0	0.84	0.45	5830426I05Rik Pparbp Tgfb3
625	GO:0006936 [3]: muscle contraction	3	3	539	53	12034	-4.71	0.0	0.84	0.45	Anxa6 Pde4b Tpm3
626	GO:0007420 [7]: brain development	3	3	539	56	12031	-4.74	0.0	0.76	0.4	Cxcr4 Nde1 Pparbp
627	GO:0006644 [7]: phospholipid metabolism	1	1	541	54	12033	-4.74	0.0	0.09	0.05	2010300G19Rik
628	GO:0046916 [8]: transition metal ion homeostasis	2	2	540	26	12061	-4.74	0.0	1.08	0.57	Ltf Trf
629	GO:0009408 [5]: response to heat	2	2	540	26	12061	-4.74	0.0	1.08	0.57	Hspca Hspcb
630	GO:0000165 [7]: MAPKKK cascade	2	2	540	69	12018	-4.74	0.0	0.2	0.1	Cdc42se1 Efna1
631	GO:0006399 [6]: tRNA metabolism	2	2	540	69	12018	-4.74	0.0	0.2	0.1	Dars Yars
632	GO:0006814 [8]: sodium ion transport	3	3	539	77	12010	-4.74	0.0	0.4	0.21	Atp1b1 Slc5a8 Slc5a9
633	GO:0050776 [5]: regulation of immune response	3	3	539	76	12011	-4.75	0.0	0.41	0.21	Fcgr1 Hmgb3 Rnf128
634	GO:0009888 [5]: histogenesis	3	3	539	58	12029	-4.75	0.0	0.71	0.37	Col11a1 Ovol1 Ppp2ca
635	GO:0006818 [5]: hydrogen transport	3	3	539	58	12029	-4.75	0.0	0.71	0.37	Atp6ap2 Atp6v1b2 Atp6v1c2
636	GO:0015849 [5]: organic acid transport	1	1	541	53	12034	-4.76	0.0	0.1	0.05	Slc7a5
637	GO:0046942 [6]: carboxylic acid transport	1	1	541	53	12034	-4.76	0.0	0.1	0.05	Slc7a5
638	GO:0050778 [6]: positive regulation of immune response	1	1	541	53	12034	-4.76	0.0	0.1	0.05	Fcgr1
639	GO:0006694 [7]: steroid biosynthesis	1	1	541	53	12034	-4.76	0.0	0.1	0.05	Stard4
640	GO:0001525 [6]: angiogenesis	2	2	540	68	12019	-4.76	0.0	0.21	0.1	Narg1 Tnfrsf12a
641	GO:0007156 [6]: homophilic cell adhesion	2	2	540	68	12019	-4.76	0.0	0.21	0.1	Pcdh18 Pcdh21
642	GO:0051246 [5]: regulation of protein metabolism	3	3	539	73	12014	-4.77	0.0	0.45	0.22	Arntl Pfn1 Rnf128
643	GO:0009100 [7]: glycoprotein metabolism	3	3	539	73	12014	-4.77	0.0	0.45	0.22	Galnt7 Man1b Phlda1
644	GO:0006163 [7]: purine nucleotide metabolism	3	3	539	61	12026	-4.77	0.0	0.65	0.33	Atp6v1b2 Paics Papss1
645	GO:0050801 [4]: ion homeostasis	3	3	539	69	12018	-4.77	0.0	0.51	0.25	Ltf Slc9a3r1 Trf
646	GO:0006873 [5]: cell ion homeostasis	3	3	539	69	12018	-4.77	0.0	0.51	0.25	Ltf Slc9a3r1 Trf
647	GO:0007417 [6]: central nervous system development	3	3	539	69	12018	-4.77	0.0	0.51	0.25	Cxcr4 Nde1 Pparbp
648	GO:0005977 [8]: glycogen metabolism	2	2	540	27	12060	-4.77	0.0	1.03	0.56	Ppp1cb Ppp1cc
649	GO:0006073 [7]: glucan metabolism	2	2	540	27	12060	-4.77	0.0	1.03	0.56	Ppp1cb Ppp1cc
650	GO:0016042 [5]: lipid catabolism	2	2	540	67	12020	-4.78	0.0	0.22	0.11	Lip1 Pafah1b3
651	GO:0045595 [4]: regulation of cell differentiation	2	2	540	67	12020	-4.78	0.0	0.22	0.11	Ezh2 Hmgb3
652	GO:0009101 [7]: glycoprotein biosynthesis	3	3	539	68	12019	-4.78	0.0	0.52	0.25	Galnt7 Man1b Phlda1
653	GO:0040008 [4]: regulation of growth	3	3	539	66	12021	-4.79	0.0	0.56	0.28	Nedd9 Siah1a Socs6
654	GO:0015988 [7]: energy coupled proton transport, against electrochemical gradient	1	1	541	6	12081	-4.79	0.0	1.33	0.72	Atp6v1b2
655	GO:0018195 [9]: peptidyl-arginine modification	1	1	541	6	12081	-4.79	0.0	1.33	0.72	Hrmt1l2
656	GO:0030865 [7]: cortical cytoskeleton organization and biogenesis	1	1	541	6	12081	-4.79	0.0	1.33	0.72	Calr
657	GO:0030866 [8]: cortical actin cytoskeleton organization and biogenesis	1	1	541	6	12081	-4.79	0.0	1.33	0.72	Calr
658	GO:0042176 [6]: regulation of protein catabolism	1	1	541	6	12081	-4.79	0.0	1.33	0.72	Arntl
659	GO:0042692 [4]: muscle cell differentiation	1	1	541	6	12081	-4.79	0.0	1.33	0.72	Ezh2
660	GO:0045638 [6]: negative regulation of myeloid blood cell differentiation	1	1	541	6	12081	-4.79	0.0	1.33	0.72	Hmgb3
661	GO:0050869 [8]: negative regulation of B-cell activation	1	1	541	6	12081	-4.79	0.0	1.33	0.72	Hmgb3
662	GO:0001910 [7]: regulation of immune cell mediated cytotoxicity	1	1	541	6	12081	-4.79	0.0	1.33	0.72	H2-Bl
663	GO:0006298 [7]: mismatch repair	1	1	541	6	12081	-4.79	0.0	1.33	0.72	Msh2
664	GO:0006354 [8]: RNA elongation	1	1	541	6	12081	-4.79	0.0	1.33	0.72	Polr3k
665	GO:0006402 [7]: mRNA catabolism	1	1	541	6	12081	-4.79	0.0	1.33	0.72	Usp52
666	GO:0006560 [8]: proline metabolism	1	1	541	6	12081	-4.79	0.0	1.33	0.72	Pycs
667	GO:0006760 [6]: folic acid and derivative metabolism	1	1	541	6	12081	-4.79	0.0	1.33	0.72	Folr1
668	GO:0006825 [9]: copper ion transport	1	1	541	6	12081	-4.79	0.0	1.33	0.72	Cp
669	GO:0008630 [7]: DNA damage response, signal transduction resulting in induction of apoptosis	1	1	541	6	12081	-4.79	0.0	1.33	0.72	Brca1
670	GO:0009127 [8]: purine nucleoside monophosphate biosynthesis	1	1	541	6	12081	-4.79	0.0	1.33	0.72	Paics
671	GO:0009168 [9]: purine ribonucleoside monophosphate biosynthesis	1	1	541	6	12081	-4.79	0.0	1.33	0.72	Paics
672	GO:0030003 [6]: cation homeostasis	2	2	540	66	12021	-4.8	0.0	0.23	0.11	Ltf Trf
673	GO:0006869 [5]: lipid transport	1	1	541	51	12036	-4.82	0.0	0.11	0.05	Stard4
674	GO:0006486 [8]: protein amino acid glycosylation	2	2	540	64	12023	-4.82	0.0	0.25	0.12	Galnt7 Man1b
675	GO:0030333 [5]: antigen processing	1	1	541	50	12037	-4.84	0.0	0.11	0.06	H2-Bl
676	GO:0046651 [5]: lymphocyte proliferation	2	2	540	30	12057	-4.84	0.0	0.91	0.48	Cxcr4 Prkcd
677	GO:0006112 [7]: energy reserve metabolism	2	2	540	30	12057	-4.84	0.0	0.91	0.48	Ppp1cb Ppp1cc
678	GO:0000122 [9]: negative regulation of transcription from Pol II promoter	2	2	540	62	12025	-4.85	0.0	0.27	0.14	Dr1 Sap30
679	GO:0007507 [5]: heart development	2	2	540	62	12025	-4.85	0.0	0.27	0.14	Id2 Pparbp
680	GO:0007178 [7]: transmembrane receptor protein serine/threonine kinase signaling pathway	2	2	540	60	12027	-4.86	0.0	0.29	0.15	D0H4S114 Smad4
681	GO:0046483 [5]: heterocycle metabolism	1	1	541	49	12038	-4.86	0.0	0.12	0.06	Folr1
682	GO:0050954 [6]: sensory perception of mechanical stimulus	1	1	541	49	12038	-4.86	0.0	0.12	0.06	Wdr1
683	GO:0050982 [7]: detection of mechanical stimulus	1	1	541	49	12038	-4.86	0.0	0.12	0.06	Wdr1
684	GO:0008652 [7]: amino acid biosynthesis	2	2	540	31	12056	-4.87	0.0	0.87	0.46	Ctbp2 Pycs
685	GO:0009266 [6]: response to temperature	2	2	540	31	12056	-4.87	0.0	0.87	0.46	Hspca Hspcb
686	GO:0019216 [5]: regulation of lipid metabolism	1	1	541	7	12080	-4.87	0.0	1.22	0.68	Acsl4
687	GO:0035050 [4]: embryonic heart tube development	1	1	541	7	12080	-4.87	0.0	1.22	0.68	Pparbp
688	GO:0042829 [6]: defense response to pathogen	1	1	541	7	12080	-4.87	0.0	1.22	0.68	Fcgr1
689	GO:0042830 [7]: defense response to pathogenic bacteria	1	1	541	7	12080	-4.87	0.0	1.22	0.68	Fcgr1
690	GO:0044273 [6]: sulfur compound catabolism	1	1	541	7	12080	-4.87	0.0	1.22	0.68	Ahcy
691	GO:0045005 [8]: maintenance of fidelity during DNA-dependent DNA replication	1	1	541	7	12080	-4.87	0.0	1.22	0.68	Msh2
692	GO:0050708 [5]: regulation of protein secretion	1	1	541	7	12080	-4.87	0.0	1.22	0.68	Kcnn4
693	GO:0000098 [7]: sulfur amino acid catabolism	1	1	541	7	12080	-4.87	0.0	1.22	0.68	Ahcy
694	GO:0001794 [6]: type IIa hypersensitivity	1	1	541	7	12080	-4.87	0.0	1.22	0.68	Fcgr1
695	GO:0001796 [7]: regulation of type IIa hypersensitivity	1	1	541	7	12080	-4.87	0.0	1.22	0.68	Fcgr1
696	GO:0001798 [8]: positive regulation of type IIa hypersensitivity	1	1	541	7	12080	-4.87	0.0	1.22	0.68	Fcgr1
697	GO:0006041 [7]: glucosamine metabolism	1	1	541	7	12080	-4.87	0.0	1.22	0.68	Uap1
698	GO:0006044 [8]: N-acetylglucosamine metabolism	1	1	541	7	12080	-4.87	0.0	1.22	0.68	Uap1
699	GO:0006360 [8]: transcription from Pol I promoter	1	1	541	7	12080	-4.87	0.0	1.22	0.68	Taf1b
700	GO:0006563 [8]: L-serine metabolism	1	1	541	7	12080	-4.87	0.0	1.22	0.68	Ctbp2
701	GO:0007128 [10]: meiotic prophase I	1	1	541	7	12080	-4.87	0.0	1.22	0.68	Topbp1
702	GO:0007182 [9]: common-partner SMAD protein phosphorylation	1	1	541	7	12080	-4.87	0.0	1.22	0.68	Smad4
703	GO:0007215 [6]: glutamate signaling pathway	1	1	541	7	12080	-4.87	0.0	1.22	0.68	Homer2
704	GO:0007405 [5]: neuroblast proliferation	1	1	541	7	12080	-4.87	0.0	1.22	0.68	Nde1
705	GO:0007530 [3]: sex determination	1	1	541	7	12080	-4.87	0.0	1.22	0.68	Magoh
706	GO:0007588 [4]: excretion	1	1	541	7	12080	-4.87	0.0	1.22	0.68	Kcnk5
707	GO:0009126 [8]: purine nucleoside monophosphate metabolism	1	1	541	7	12080	-4.87	0.0	1.22	0.68	Paics
708	GO:0009167 [9]: purine ribonucleoside monophosphate metabolism	1	1	541	7	12080	-4.87	0.0	1.22	0.68	Paics
709	GO:0009411 [7]: response to UV	1	1	541	7	12080	-4.87	0.0	1.22	0.68	Hus1
710	GO:0007015 [9]: actin filament organization	2	2	540	32	12055	-4.88	0.0	0.84	0.45	Arpc5 Mtss1
711	GO:0009141 [7]: nucleoside triphosphate metabolism	1	1	541	48	12039	-4.89	0.0	0.12	0.06	Atp6v1b2
712	GO:0051093 [4]: negative regulation of development	2	2	540	33	12054	-4.9	0.0	0.81	0.43	Ezh2 Hmgb3
713	GO:0016053 [6]: organic acid biosynthesis	2	2	540	56	12031	-4.91	0.0	0.33	0.17	Lta4h Mlstd2
714	GO:0046394 [7]: carboxylic acid biosynthesis	2	2	540	56	12031	-4.91	0.0	0.33	0.17	Lta4h Mlstd2
715	GO:0046903 [3]: secretion	1	1	541	47	12040	-4.91	0.0	0.13	0.07	Kcnn4
716	GO:0008284 [6]: positive regulation of cell proliferation	1	1	541	47	12040	-4.91	0.0	0.13	0.07	Ube2c
717	GO:0019882 [5]: antigen presentation	2	2	540	54	12033	-4.93	0.0	0.36	0.19	Fcgr1 H2-Bl
718	GO:0007160 [5]: cell-matrix adhesion	2	2	540	53	12034	-4.93	0.0	0.37	0.19	Itgax Lims1
719	GO:0045859 [4]: regulation of protein kinase activity	1	1	541	46	12041	-4.93	0.0	0.14	0.07	Efna1
720	GO:0016064 [6]: humoral defense mechanism (sensu Vertebrata)	2	2	540	52	12035	-4.94	0.0	0.39	0.2	Bcl10 Prkcd
721	GO:0006821 [8]: chloride transport	2	2	540	52	12035	-4.94	0.0	0.39	0.2	Clca1 Clca2
722	GO:0006875 [7]: metal ion homeostasis	2	2	540	51	12036	-4.94	0.0	0.4	0.21	Ltf Trf
723	GO:0007179 [8]: transforming growth factor beta receptor signaling pathway	2	2	540	51	12036	-4.94	0.0	0.4	0.21	D0H4S114 Smad4
724	GO:0016339 [6]: calcium-dependent cell-cell adhesion	1	1	541	8	12079	-4.95	0.0	1.12	0.6	Pcdh18
725	GO:0016569 [9]: covalent chromatin modification	1	1	541	8	12079	-4.95	0.0	1.12	0.6	Ezh2
726	GO:0016570 [10]: histone modification	1	1	541	8	12079	-4.95	0.0	1.12	0.6	Ezh2
727	GO:0018346 [10]: protein amino acid prenylation	1	1	541	8	12079	-4.95	0.0	1.12	0.6	Rp2h
728	GO:0019438 [6]: aromatic compound biosynthesis	1	1	541	8	12079	-4.95	0.0	1.12	0.6	Gch1
729	GO:0030218 [5]: erythrocyte differentiation	1	1	541	8	12079	-4.95	0.0	1.12	0.6	Sp3
730	GO:0042559 [7]: pteridine and derivative biosynthesis	1	1	541	8	12079	-4.95	0.0	1.12	0.6	Gch1
731	GO:0045814 [4]: negative regulation of gene expression, epigenetic	1	1	541	8	12079	-4.95	0.0	1.12	0.6	Hells
732	GO:0001649 [4]: osteoblast differentiation	1	1	541	8	12079	-4.95	0.0	1.12	0.6	Cbfb
733	GO:0006342 [5]: chromatin silencing	1	1	541	8	12079	-4.95	0.0	1.12	0.6	Hells
734	GO:0006892 [6]: post-Golgi transport	1	1	541	8	12079	-4.95	0.0	1.12	0.6	Chic2
735	GO:0007026 [9]: microtubule stabilization	1	1	541	8	12079	-4.95	0.0	1.12	0.6	Hdac6
736	GO:0009262 [7]: deoxyribonucleotide metabolism	1	1	541	8	12079	-4.95	0.0	1.12	0.6	Rrm2
737	GO:0018108 [9]: peptidyl-tyrosine phosphorylation	2	2	540	39	12048	-4.95	0.0	0.63	0.33	Dyrk1a Lyn
738	GO:0018212 [9]: peptidyl-tyrosine modification	2	2	540	39	12048	-4.95	0.0	0.63	0.33	Dyrk1a Lyn
739	GO:0043038 [7]: amino acid activation	2	2	540	39	12048	-4.95	0.0	0.63	0.33	Dars Yars
740	GO:0043039 [8]: tRNA aminoacylation	2	2	540	39	12048	-4.95	0.0	0.63	0.33	Dars Yars
741	GO:0051094 [4]: positive regulation of development	2	2	540	39	12048	-4.95	0.0	0.63	0.33	Tiam1 Tnfrsf12a
742	GO:0006418 [8]: tRNA aminoacylation for protein translation	2	2	540	39	12048	-4.95	0.0	0.63	0.33	Dars Yars
743	GO:0006633 [7]: fatty acid biosynthesis	2	2	540	50	12037	-4.95	0.0	0.42	0.21	Lta4h Mlstd2
744	GO:0009451 [6]: RNA modification	2	2	540	50	12037	-4.95	0.0	0.42	0.21	Dars Yars
745	GO:0006752 [7]: group transfer coenzyme metabolism	2	2	540	40	12047	-4.96	0.0	0.61	0.31	Atp6v1b2 Folr1
746	GO:0001654 [5]: eye morphogenesis	1	1	541	45	12042	-4.96	0.0	0.14	0.07	Pparbp
747	GO:0007411 [6]: axon guidance	1	1	541	45	12042	-4.96	0.0	0.14	0.07	Tnfrsf12a
748	GO:0006790 [5]: sulfur metabolism	2	2	540	47	12040	-4.96	0.0	0.47	0.23	Ahcy Papss1
749	GO:0009309 [6]: amine biosynthesis	2	2	540	47	12040	-4.96	0.0	0.47	0.23	Ctbp2 Pycs
750	GO:0006400 [7]: tRNA modification	2	2	540	42	12045	-4.96	0.0	0.56	0.28	Dars Yars
751	GO:0001505 [7]: regulation of neurotransmitter levels	2	2	540	44	12043	-4.97	0.0	0.52	0.25	Slc5a8 Slc5a9
752	GO:0030005 [7]: di-, tri-valent inorganic cation homeostasis	2	2	540	46	12041	-4.97	0.0	0.48	0.23	Ltf Trf
753	GO:0042110 [7]: T-cell activation	2	2	540	46	12041	-4.97	0.0	0.48	0.23	Cxcr4 Sp3
754	GO:0001558 [4]: regulation of cell growth	2	2	540	43	12044	-4.97	0.0	0.54	0.26	Nedd9 Socs6
755	GO:0050865 [5]: regulation of cell activation	1	1	541	44	12043	-4.98	0.0	0.15	0.08	Hmgb3
756	GO:0051249 [6]: regulation of lymphocyte activation	1	1	541	44	12043	-4.98	0.0	0.15	0.08	Hmgb3
757	GO:0006766 [5]: vitamin metabolism	1	1	541	44	12043	-4.98	0.0	0.15	0.08	Folr1
758	GO:0007605 [7]: perception of sound	1	1	541	44	12043	-4.98	0.0	0.15	0.08	Wdr1
759	GO:0009144 [8]: purine nucleoside triphosphate metabolism	1	1	541	44	12043	-4.98	0.0	0.15	0.08	Atp6v1b2
760	GO:0009894 [5]: regulation of catabolism	1	1	541	9	12078	-5.0	0.0	1.04	0.56	Arntl
761	GO:0043026 [7]: regulation of caspase activation	1	1	541	9	12078	-5.0	0.0	1.04	0.56	Pycard
762	GO:0051051 [6]: negative regulation of transport	1	1	541	9	12078	-5.0	0.0	1.04	0.56	Tacc3
763	GO:0000086 [7]: G2/M transition of mitotic cell cycle	1	1	541	9	12078	-5.0	0.0	1.04	0.56	Chek1
764	GO:0001502 [7]: cartilage condensation	1	1	541	9	12078	-5.0	0.0	1.04	0.56	Col11a1
765	GO:0006265 [6]: DNA topological change	1	1	541	9	12078	-5.0	0.0	1.04	0.56	Sept9
766	GO:0006401 [6]: RNA catabolism	1	1	541	9	12078	-5.0	0.0	1.04	0.56	Usp52
767	GO:0006839 [6]: mitochondrial transport	1	1	541	9	12078	-5.0	0.0	1.04	0.56	Kif5b
768	GO:0006914 [4]: autophagy	1	1	541	9	12078	-5.0	0.0	1.04	0.56	Becn1
769	GO:0006939 [4]: smooth muscle contraction	1	1	541	9	12078	-5.0	0.0	1.04	0.56	Pde4b
770	GO:0008064 [6]: regulation of actin polymerization and/or depolymerization	1	1	541	9	12078	-5.0	0.0	1.04	0.56	Pfn1
771	GO:0009070 [8]: serine family amino acid biosynthesis	1	1	541	9	12078	-5.0	0.0	1.04	0.56	Ctbp2
772	GO:0009084 [8]: glutamine family amino acid biosynthesis	1	1	541	9	12078	-5.0	0.0	1.04	0.56	Pycs
773	GO:0019935 [7]: cyclic-nucleotide-mediated signaling	1	1	541	42	12045	-5.03	0.0	0.16	0.08	Slc9a3r1
774	GO:0042445 [5]: hormone metabolism	1	1	541	42	12045	-5.03	0.0	0.16	0.08	Pparbp
775	GO:0009199 [8]: ribonucleoside triphosphate metabolism	1	1	541	42	12045	-5.03	0.0	0.16	0.08	Atp6v1b2
776	GO:0009205 [9]: purine ribonucleoside triphosphate metabolism	1	1	541	42	12045	-5.03	0.0	0.16	0.08	Atp6v1b2
777	GO:0015837 [5]: amine transport	1	1	541	41	12046	-5.04	0.0	0.17	0.08	Slc7a5
778	GO:0006800 [5]: oxygen and reactive oxygen species metabolism	1	1	541	41	12046	-5.04	0.0	0.17	0.08	Cyba
779	GO:0009142 [7]: nucleoside triphosphate biosynthesis	1	1	541	41	12046	-5.04	0.0	0.17	0.08	Atp6v1b2
780	GO:0046467 [7]: membrane lipid biosynthesis	1	1	541	40	12047	-5.06	0.0	0.18	0.09	2010300G19Rik
781	GO:0009615 [6]: response to virus	1	1	541	10	12077	-5.06	0.0	0.96	0.52	Tlr3
782	GO:0010003 [8]: gastrulation (sensu Mammalia)	1	1	541	10	12077	-5.06	0.0	0.96	0.52	Smad4
783	GO:0030832 [9]: regulation of actin filament length	1	1	541	10	12077	-5.06	0.0	0.96	0.52	Pfn1
784	GO:0048276 [7]: gastrulation (sensu Vertebrata)	1	1	541	10	12077	-5.06	0.0	0.96	0.52	Smad4
785	GO:0050729 [7]: positive regulation of inflammatory response	1	1	541	10	12077	-5.06	0.0	0.96	0.52	Fcgr1
786	GO:0051046 [4]: regulation of secretion	1	1	541	10	12077	-5.06	0.0	0.96	0.52	Kcnn4
787	GO:0051128 [5]: regulation of cell organization and biogenesis	1	1	541	10	12077	-5.06	0.0	0.96	0.52	Pfn1
788	GO:0051216 [6]: cartilage development	1	1	541	10	12077	-5.06	0.0	0.96	0.52	Col11a1
789	GO:0001702 [6]: gastrulation (sensu Deuterostomia)	1	1	541	10	12077	-5.06	0.0	0.96	0.52	Smad4
790	GO:0006084 [7]: acetyl-CoA metabolism	1	1	541	10	12077	-5.06	0.0	0.96	0.52	Acas2l
791	GO:0006541 [8]: glutamine metabolism	1	1	541	10	12077	-5.06	0.0	0.96	0.52	Pycs
792	GO:0006910 [8]: phagocytosis, recognition	1	1	541	10	12077	-5.06	0.0	0.96	0.52	Fcgr1
793	GO:0007127 [9]: meiosis I	1	1	541	10	12077	-5.06	0.0	0.96	0.52	Topbp1
794	GO:0007416 [6]: synaptogenesis	1	1	541	10	12077	-5.06	0.0	0.96	0.52	Igsf4a
795	GO:0009952 [4]: anterior/posterior pattern formation	1	1	541	39	12048	-5.08	0.0	0.19	0.1	Smad4
796	GO:0006836 [5]: neurotransmitter transport	1	1	541	39	12048	-5.08	0.0	0.19	0.1	Stx3
797	GO:0006865 [6]: amino acid transport	1	1	541	39	12048	-5.08	0.0	0.19	0.1	Slc7a5
798	GO:0019933 [8]: cAMP-mediated signaling	1	1	541	38	12049	-5.1	0.0	0.2	0.1	Slc9a3r1
799	GO:0048511 [3]: rhythmic process	1	1	541	38	12049	-5.1	0.0	0.2	0.1	Arntl
800	GO:0001816 [5]: cytokine production	1	1	541	38	12049	-5.1	0.0	0.2	0.1	Rnf128
801	GO:0009063 [7]: amino acid catabolism	1	1	541	38	12049	-5.1	0.0	0.2	0.1	Ahcy
802	GO:0009145 [8]: purine nucleoside triphosphate biosynthesis	1	1	541	38	12049	-5.1	0.0	0.2	0.1	Atp6v1b2
803	GO:0009201 [8]: ribonucleoside triphosphate biosynthesis	1	1	541	38	12049	-5.1	0.0	0.2	0.1	Atp6v1b2
804	GO:0009206 [9]: purine ribonucleoside triphosphate biosynthesis	1	1	541	38	12049	-5.1	0.0	0.2	0.1	Atp6v1b2
805	GO:0009618 [7]: response to pathogenic bacteria	1	1	541	11	12076	-5.11	0.0	0.89	0.47	Fcgr1
806	GO:0035264 [4]: body growth	1	1	541	11	12076	-5.11	0.0	0.89	0.47	Siah1a
807	GO:0040014 [5]: regulation of body size	1	1	541	11	12076	-5.11	0.0	0.89	0.47	Siah1a
808	GO:0050808 [5]: synapse organization and biogenesis	1	1	541	11	12076	-5.11	0.0	0.89	0.47	Igsf4a
809	GO:0006284 [7]: base-excision repair	1	1	541	11	12076	-5.11	0.0	0.89	0.47	Parp2
810	GO:0006376 [9]: mRNA splice site selection	1	1	541	11	12076	-5.11	0.0	0.89	0.47	Ptbp2
811	GO:0006493 [9]: O-linked glycosylation	1	1	541	11	12076	-5.11	0.0	0.89	0.47	Galnt7
812	GO:0006119 [6]: oxidative phosphorylation	1	1	541	37	12050	-5.12	0.0	0.21	0.1	Atp6v1b2
813	GO:0016458 [6]: gene silencing	1	1	541	12	12075	-5.14	0.0	0.83	0.45	Hells
814	GO:0017148 [7]: negative regulation of protein biosynthesis	1	1	541	12	12075	-5.14	0.0	0.83	0.45	Rnf128
815	GO:0019751 [6]: polyol metabolism	1	1	541	12	12075	-5.14	0.0	0.83	0.45	Gyk
816	GO:0042593 [4]: glucose homeostasis	1	1	541	12	12075	-5.14	0.0	0.83	0.45	Socs6
817	GO:0050866 [6]: negative regulation of cell activation	1	1	541	12	12075	-5.14	0.0	0.83	0.45	Hmgb3
818	GO:0051250 [7]: negative regulation of lymphocyte activation	1	1	541	12	12075	-5.14	0.0	0.83	0.45	Hmgb3
819	GO:0006029 [7]: proteoglycan metabolism	1	1	541	12	12075	-5.14	0.0	0.83	0.45	Col11a1
820	GO:0006071 [7]: glycerol metabolism	1	1	541	12	12075	-5.14	0.0	0.83	0.45	Gyk
821	GO:0006446 [8]: regulation of translational initiation	1	1	541	12	12075	-5.14	0.0	0.83	0.45	Eif3s3
822	GO:0006471 [8]: protein amino acid ADP-ribosylation	1	1	541	12	12075	-5.14	0.0	0.83	0.45	Parp2
823	GO:0006801 [6]: superoxide metabolism	1	1	541	12	12075	-5.14	0.0	0.83	0.45	Cyba
824	GO:0006911 [8]: phagocytosis, engulfment	1	1	541	12	12075	-5.14	0.0	0.83	0.45	Fcgr1
825	GO:0007292 [6]: female gamete generation	1	1	541	12	12075	-5.14	0.0	0.83	0.45	Magoh
826	GO:0008277 [5]: regulation of G-protein coupled receptor protein signaling pathway	1	1	541	12	12075	-5.14	0.0	0.83	0.45	Ramp1
827	GO:0042107 [5]: cytokine metabolism	1	1	541	35	12052	-5.14	0.0	0.23	0.12	Rnf128
828	GO:0007548 [3]: sex differentiation	1	1	541	35	12052	-5.14	0.0	0.23	0.12	B4galt1
829	GO:0030334 [6]: regulation of cell migration	1	1	541	34	12053	-5.16	0.0	0.24	0.12	Cxcr4
830	GO:0042089 [6]: cytokine biosynthesis	1	1	541	34	12053	-5.16	0.0	0.24	0.12	Rnf128
831	GO:0046034 [6]: ATP metabolism	1	1	541	34	12053	-5.16	0.0	0.24	0.12	Atp6v1b2
832	GO:0051270 [5]: regulation of cell motility	1	1	541	34	12053	-5.16	0.0	0.24	0.12	Cxcr4
833	GO:0008643 [5]: carbohydrate transport	1	1	541	34	12053	-5.16	0.0	0.24	0.12	Slc35a1
834	GO:0017015 [5]: regulation of transforming growth factor beta receptor signaling pathway	1	1	541	13	12074	-5.18	0.0	0.78	0.41	D0H4S114
835	GO:0018342 [9]: protein prenylation	1	1	541	13	12074	-5.18	0.0	0.78	0.41	Rp2h
836	GO:0019370 [9]: leukotriene biosynthesis	1	1	541	13	12074	-5.18	0.0	0.78	0.41	Lta4h
837	GO:0030278 [6]: regulation of ossification	1	1	541	13	12074	-5.18	0.0	0.78	0.41	Enpp1
838	GO:0045637 [5]: regulation of myeloid blood cell differentiation	1	1	541	13	12074	-5.18	0.0	0.78	0.41	Hmgb3
839	GO:0046519 [8]: sphingoid metabolism	1	1	541	13	12074	-5.18	0.0	0.78	0.41	Sgpp1
840	GO:0007004 [9]: telomerase-dependent telomere maintenance	1	1	541	13	12074	-5.18	0.0	0.78	0.41	Terf1
841	GO:0007281 [6]: germ cell development	1	1	541	13	12074	-5.18	0.0	0.78	0.41	Cxcr4
842	GO:0007568 [3]: aging	1	1	541	13	12074	-5.18	0.0	0.78	0.41	Msh2
843	GO:0048468 [3]: cell development	1	1	541	33	12054	-5.18	0.0	0.25	0.13	Cbfb
844	GO:0016358 [6]: dendrite morphogenesis	1	1	541	14	12073	-5.2	0.0	0.73	0.38	Pak1
845	GO:0042100 [6]: B-cell proliferation	1	1	541	14	12073	-5.2	0.0	0.73	0.38	Prkcd
846	GO:0043284 [5]: biopolymer biosynthesis	1	1	541	14	12073	-5.2	0.0	0.73	0.38	Cmas
847	GO:0046850 [5]: regulation of bone remodeling	1	1	541	14	12073	-5.2	0.0	0.73	0.38	Enpp1
848	GO:0000096 [6]: sulfur amino acid metabolism	1	1	541	14	12073	-5.2	0.0	0.73	0.38	Ahcy
849	GO:0000271 [6]: polysaccharide biosynthesis	1	1	541	14	12073	-5.2	0.0	0.73	0.38	Cmas
850	GO:0006094 [8]: gluconeogenesis	1	1	541	14	12073	-5.2	0.0	0.73	0.38	Atf4
851	GO:0006614 [8]: SRP-dependent cotranslational protein-membrane targeting	1	1	541	14	12073	-5.2	0.0	0.73	0.38	Srp54
852	GO:0006691 [8]: leukotriene metabolism	1	1	541	14	12073	-5.2	0.0	0.73	0.38	Lta4h
853	GO:0009306 [4]: protein secretion	1	1	541	14	12073	-5.2	0.0	0.73	0.38	Kcnn4
854	GO:0019885 [6]: antigen processing, endogenous antigen via MHC class I	1	1	541	31	12056	-5.21	0.0	0.28	0.15	H2-Bl
855	GO:0045860 [5]: positive regulation of protein kinase activity	1	1	541	31	12056	-5.21	0.0	0.28	0.15	Efna1
856	GO:0001817 [6]: regulation of cytokine production	1	1	541	31	12056	-5.21	0.0	0.28	0.15	Rnf128
857	GO:0009890 [6]: negative regulation of biosynthesis	1	1	541	15	12072	-5.22	0.0	0.68	0.36	Rnf128
858	GO:0042828 [6]: response to pathogen	1	1	541	15	12072	-5.22	0.0	0.68	0.36	Fcgr1
859	GO:0046777 [9]: autophosphorylation	1	1	541	15	12072	-5.22	0.0	0.68	0.36	Lyn
860	GO:0050764 [7]: regulation of phagocytosis	1	1	541	15	12072	-5.22	0.0	0.68	0.36	Fcgr1
861	GO:0050766 [8]: positive regulation of phagocytosis	1	1	541	15	12072	-5.22	0.0	0.68	0.36	Fcgr1
862	GO:0006487 [9]: N-linked glycosylation	1	1	541	15	12072	-5.22	0.0	0.68	0.36	Man1b
863	GO:0008544 [7]: epidermis development	1	1	541	15	12072	-5.22	0.0	0.68	0.36	Ovol1
864	GO:0009069 [7]: serine family amino acid metabolism	1	1	541	15	12072	-5.22	0.0	0.68	0.36	Ctbp2
865	GO:0009968 [5]: negative regulation of signal transduction	1	1	541	30	12057	-5.22	0.0	0.3	0.16	Cdc42se1
866	GO:0019883 [6]: antigen presentation, endogenous antigen	1	1	541	30	12057	-5.22	0.0	0.3	0.16	H2-Bl
867	GO:0006753 [8]: nucleoside phosphate metabolism	1	1	541	30	12057	-5.22	0.0	0.3	0.16	Atp6v1b2
868	GO:0006754 [7]: ATP biosynthesis	1	1	541	30	12057	-5.22	0.0	0.3	0.16	Atp6v1b2
869	GO:0007254 [8]: JNK cascade	1	1	541	30	12057	-5.22	0.0	0.3	0.16	Cdc42se1
870	GO:0008654 [8]: phospholipid biosynthesis	1	1	541	30	12057	-5.22	0.0	0.3	0.16	2010300G19Rik
871	GO:0035107 [4]: appendage morphogenesis	1	1	541	29	12058	-5.23	0.0	0.31	0.17	Pparbp
872	GO:0035108 [5]: limb morphogenesis	1	1	541	29	12058	-5.23	0.0	0.31	0.17	Pparbp
873	GO:0042035 [7]: regulation of cytokine biosynthesis	1	1	541	29	12058	-5.23	0.0	0.31	0.17	Rnf128
874	GO:0042157 [7]: lipoprotein metabolism	1	1	541	29	12058	-5.23	0.0	0.31	0.17	Rp2h
875	GO:0048015 [7]: phosphoinositide-mediated signaling	1	1	541	29	12058	-5.23	0.0	0.31	0.17	Gnb1
876	GO:0050727 [6]: regulation of inflammatory response	1	1	541	16	12071	-5.24	0.0	0.64	0.33	Fcgr1
877	GO:0001763 [5]: branching morphogenesis	1	1	541	16	12071	-5.24	0.0	0.64	0.33	Timeless
878	GO:0008629 [9]: induction of apoptosis by intracellular signals	1	1	541	16	12071	-5.24	0.0	0.64	0.33	Brca1
879	GO:0016066 [5]: cellular defense response (sensu Vertebrata)	1	1	541	28	12059	-5.24	0.0	0.33	0.17	Bcl10
880	GO:0001655 [5]: urogenital system development	1	1	541	28	12059	-5.24	0.0	0.33	0.17	Hells
881	GO:0006767 [6]: water-soluble vitamin metabolism	1	1	541	28	12059	-5.24	0.0	0.33	0.17	Folr1
882	GO:0030182 [4]: neuron differentiation	1	1	541	27	12060	-5.24	0.0	0.35	0.18	Efna1
883	GO:0030326 [6]: embryonic limb morphogenesis	1	1	541	27	12060	-5.24	0.0	0.35	0.18	Pparbp
884	GO:0035113 [5]: embryonic appendage morphogenesis	1	1	541	27	12060	-5.24	0.0	0.35	0.18	Pparbp
885	GO:0007519 [6]: myogenesis	1	1	541	27	12060	-5.24	0.0	0.35	0.18	Cenpf
886	GO:0009791 [3]: post-embryonic development	1	1	541	17	12070	-5.25	0.0	0.6	0.31	Siah1a
887	GO:0030855 [4]: epithelial cell differentiation	1	1	541	17	12070	-5.25	0.0	0.6	0.31	F11r
888	GO:0042398 [6]: amino acid derivative biosynthesis	1	1	541	17	12070	-5.25	0.0	0.6	0.31	Gatm
889	GO:0045619 [5]: regulation of lymphocyte differentiation	1	1	541	17	12070	-5.25	0.0	0.6	0.31	Hmgb3
890	GO:0045807 [7]: positive regulation of endocytosis	1	1	541	17	12070	-5.25	0.0	0.6	0.31	Fcgr1
891	GO:0000245 [8]: spliceosome assembly	1	1	541	17	12070	-5.25	0.0	0.6	0.31	Ptbp2
892	GO:0009583 [7]: detection of light	1	1	541	26	12061	-5.26	0.0	0.36	0.19	Gnb1
893	GO:0030100 [6]: regulation of endocytosis	1	1	541	26	12061	-5.26	0.0	0.36	0.19	Fcgr1
894	GO:0030323 [4]: respiratory tube development	1	1	541	26	12061	-5.26	0.0	0.36	0.19	Timeless
895	GO:0048193 [6]: Golgi vesicle transport	1	1	541	26	12061	-5.26	0.0	0.36	0.19	Chic2
896	GO:0007249 [7]: I-kappaB kinase/NF-kappaB cascade	1	1	541	26	12061	-5.26	0.0	0.36	0.19	Bcl10
897	GO:0009416 [7]: response to light	1	1	541	26	12061	-5.26	0.0	0.36	0.19	Gnb1
898	GO:0030224 [5]: monocyte differentiation	1	1	541	18	12069	-5.26	0.0	0.57	0.29	Sp3
899	GO:0006720 [6]: isoprenoid metabolism	1	1	541	18	12069	-5.26	0.0	0.57	0.29	Rbp1
900	GO:0007398 [6]: ectoderm development	1	1	541	18	12069	-5.26	0.0	0.57	0.29	Ovol1
901	GO:0007623 [4]: circadian rhythm	1	1	541	18	12069	-5.26	0.0	0.57	0.29	Arntl
902	GO:0009116 [6]: nucleoside metabolism	1	1	541	18	12069	-5.26	0.0	0.57	0.29	Prps2
903	GO:0030324 [5]: lung development	1	1	541	25	12062	-5.26	0.0	0.38	0.2	Timeless
904	GO:0006665 [7]: sphingolipid metabolism	1	1	541	25	12062	-5.26	0.0	0.38	0.2	Sgpp1
905	GO:0019319 [8]: hexose biosynthesis	1	1	541	19	12068	-5.27	0.0	0.54	0.26	Atf4
906	GO:0046165 [6]: alcohol biosynthesis	1	1	541	19	12068	-5.27	0.0	0.54	0.26	Atf4
907	GO:0046364 [7]: monosaccharide biosynthesis	1	1	541	19	12068	-5.27	0.0	0.54	0.26	Atf4
908	GO:0046456 [8]: icosanoid biosynthesis	1	1	541	19	12068	-5.27	0.0	0.54	0.26	Lta4h
909	GO:0007223 [7]: frizzled-2 signaling pathway	1	1	541	19	12068	-5.27	0.0	0.54	0.26	Wnt5b
910	GO:0042098 [6]: T-cell proliferation	1	1	541	20	12067	-5.27	0.0	0.51	0.25	Cxcr4
911	GO:0000723 [8]: telomere maintenance	1	1	541	20	12067	-5.27	0.0	0.51	0.25	Terf1
912	GO:0009064 [7]: glutamine family amino acid metabolism	1	1	541	20	12067	-5.27	0.0	0.51	0.25	Pycs
913	GO:0043010 [6]: eye morphogenesis (sensu Vertebrata)	1	1	541	23	12064	-5.27	0.0	0.43	0.21	Pparbp
914	GO:0006690 [7]: icosanoid metabolism	1	1	541	23	12064	-5.27	0.0	0.43	0.21	Lta4h
915	GO:0007050 [7]: cell cycle arrest	1	1	541	23	12064	-5.27	0.0	0.43	0.21	Msh2
916	GO:0007266 [7]: Rho protein signal transduction	1	1	541	23	12064	-5.27	0.0	0.43	0.21	Catnal1
917	GO:0007602 [8]: phototransduction	1	1	541	23	12064	-5.27	0.0	0.43	0.21	Gnb1
918	GO:0015985 [7]: energy coupled proton transport, down electrochemical gradient	1	1	541	24	12063	-5.27	0.0	0.41	0.21	Atp6v1b2
919	GO:0015986 [7]: ATP synthesis coupled proton transport	1	1	541	24	12063	-5.27	0.0	0.41	0.21	Atp6v1b2
920	GO:0051050 [6]: positive regulation of transport	1	1	541	24	12063	-5.27	0.0	0.41	0.21	Fcgr1
921	GO:0000082 [7]: G1/S transition of mitotic cell cycle	1	1	541	24	12063	-5.27	0.0	0.41	0.21	Skp2
922	GO:0006909 [7]: phagocytosis	1	1	541	24	12063	-5.27	0.0	0.41	0.21	Fcgr1
923	GO:0007200 [7]: G-protein signaling, coupled to IP3 second messenger (phospholipase C activating)	1	1	541	24	12063	-5.27	0.0	0.41	0.21	Gnb1
924	GO:0030900 [8]: forebrain development	1	1	541	22	12065	-5.27	0.0	0.45	0.23	Nde1
925	GO:0042158 [7]: lipoprotein biosynthesis	1	1	541	22	12065	-5.27	0.0	0.45	0.23	Rp2h
926	GO:0048048 [5]: embryonic eye morphogenesis	1	1	541	22	12065	-5.27	0.0	0.45	0.23	Pparbp
927	GO:0050864 [7]: regulation of B-cell activation	1	1	541	22	12065	-5.27	0.0	0.45	0.23	Hmgb3
928	GO:0050909 [7]: perception of taste	1	1	541	22	12065	-5.27	0.0	0.45	0.23	Gnb1
929	GO:0001747 [6]: eye morphogenesis (sensu Mammalia)	1	1	541	22	12065	-5.27	0.0	0.45	0.23	Pparbp
930	GO:0001764 [6]: neuronal migration	1	1	541	22	12065	-5.27	0.0	0.45	0.23	Cxcr4
931	GO:0006953 [5]: acute-phase response	1	1	541	22	12065	-5.27	0.0	0.45	0.23	Saa3
932	GO:0007369 [5]: gastrulation	1	1	541	22	12065	-5.27	0.0	0.45	0.23	Smad4
933	GO:0008360 [5]: regulation of cell shape	1	1	541	22	12065	-5.27	0.0	0.45	0.23	Cdc42se1
934	GO:0019884 [6]: antigen presentation, exogenous antigen	1	1	541	21	12066	-5.28	0.0	0.48	0.23	Fcgr1
935	GO:0030217 [5]: T-cell differentiation	1	1	541	21	12066	-5.28	0.0	0.48	0.23	Sp3
936	GO:0048469 [4]: cell maturation	1	1	541	21	12066	-5.28	0.0	0.48	0.23	Cbfb
937	GO:0000187 [6]: activation of MAPK	1	1	541	21	12066	-5.28	0.0	0.48	0.23	Efna1
938	GO:0006497 [8]: protein lipidation	1	1	541	21	12066	-5.28	0.0	0.48	0.23	Rp2h
939	GO:0007515 [5]: lymph gland development	1	1	541	21	12066	-5.28	0.0	0.48	0.23	Id2
