# Supplementary material for: A genomic analysis of mouse models of breast cancer reveals molecular features of mouse models and relationships to human breast cancer
Source: Breast Cancer Res. 2014 Jun 5;16(3):R59. doi: 10.1186/bcr3672 (PMC4078930; doi:10.1186/bcr3672)
Supplement: Additional file 3 — Fold change values organized by mouse tumor model type comparing the mouse model to normal mammary gland. [file bcr3672-S3.zip › Additional_File_3/TNP8_vs_NMLmammary/AdditionalFile82_TNP8_vs_NMLmammary/UpregulatedGenesgather_kegg_121024.txt]

#	Annotation	Total Genes With Ann	Your Genes (With Ann)	Your Genes (No Ann)	Genome (With Ann)	Genome (No Ann)	ln(Bayes factor)	neg ln(p value)	FE: neg ln(p value)	FE: neg ln(FDR)	Genes
1	path:mmu00240: Pyrimidine metabolism	13	13	116	53	2337	6.3	10.37	10.91	6.54	Cda Dck Pola1 Pole Pole2 Polr2e Polr3k Prim1 Prim2 Rrm1 Rrm2 Tk1 Txnrd1
2	path:mmu04080: Neuroactive ligand-receptor interaction	2	2	127	276	2114	5.73	9.56	0.0	0.0	Fpr-rs2 Gabrp
3	path:mmu00230: Purine metabolism	16	16	113	92	2298	4.91	9.12	9.43	5.75	Dck Enpp1 Paics Papss1 Pde4b Pkm2 Pola1 Pole Pole2 Polr2e Polr3k Prim1 Prim2 Prps2 Rrm1 Rrm2
4	path:mmu00521: Streptomycin biosynthesis	3	3	126	5	2385	0.35	4.41	5.1	1.83	Hk1 Impa1 Impa2
5	path:mmu00530: Aminosugars metabolism	5	5	124	22	2368	-0.06	0.0	4.55	1.69	Cmas Hk1 Mtmr2 Nans Uap1
6	path:mmu04070: Phosphatidylinositol signaling system	9	9	120	67	2323	-0.15	0.0	4.26	1.69	Calm2 Cdc7 Dyrk1a Eif2ak3 Impa1 Impa2 Pik3r1 Ttk Ulk1
7	path:mmu00760: Nicotinate and nicotinamide metabolism	7	7	122	44	2346	-0.21	0.0	4.28	1.69	Cdc7 Dyrk1a Eif2ak3 Enpp1 Mtmr2 Ttk Ulk1
8	path:mmu00220: Urea cycle and metabolism of amino groups	4	4	125	16	2374	-0.55	0.0	4.09	1.66	Ckmt1 Gatm Pycs Sms
9	path:mmu00562: Inositol phosphate metabolism	7	7	122	50	2340	-0.73	0.0	3.71	1.42	Cdc7 Dyrk1a Eif2ak3 Impa1 Impa2 Ttk Ulk1
10	path:mmu04060: Cytokine-cytokine receptor interaction	6	6	123	234	2156	-0.78	0.0	0.01	0.0	Ccl12 Cxcl10 Cxcr4 Il23a Tgfb3 Tnfrsf12a
11	path:mmu04530: Tight junction	11	11	118	112	2278	-1.16	0.0	3.06	0.88	Actg1 Cdk4 Cldn1 Cldn23 Cldn7 Cldn8 Csnk2a2 Ocln Ppp2ca Prkcd Tjp2
12	path:mmu00190: Oxidative phosphorylation	2	2	127	113	2277	-1.67	0.0	0.02	0.0	Atp6v1b2 Atp6v1c2
13	path:mmu04020: Calcium signaling pathway	5	5	124	176	2214	-1.8	0.0	0.04	0.0	Calm2 Ccnb2 Cdc25c Cdc2a Lyn
14	path:mmu00450: Selenoamino acid metabolism	3	3	126	15	2375	-1.81	0.0	2.8	0.73	Ahcy Hrmt1l2 Papss1
15	path:mmu00632: Benzoate degradation via CoA ligation	5	5	124	40	2350	-1.86	0.0	2.56	0.59	Cdc7 Dyrk1a Eif2ak3 Ttk Ulk1
16	path:mmu04910: Insulin signaling pathway	10	10	119	123	2267	-2.08	0.0	1.97	0.51	Calm2 Crk Eif4e2 Hk1 Pfkp Pik3r1 Pkm2 Ppp1cb Ppp1cc Socs6
17	path:mmu00010: Glycolysis / Gluconeogenesis	5	5	124	45	2345	-2.15	0.0	2.21	0.53	Acas2l Eno1 Hk1 Pfkp Pkm2
18	path:mmu00400: Phenylalanine, tyrosine and tryptophan biosynthesis	2	2	127	8	2382	-2.26	0.0	2.41	0.53	Eno1 Yars
19	path:mmu04310: Wnt signaling pathway	10	10	119	131	2259	-2.27	0.0	1.71	0.38	Csnk2a2 Ctbp2 Fzd6 Ltap Nkd2 Ppp2ca Rock1 Siah1a Smad4 Wnt5b
20	path:mmu00330: Arginine and proline metabolism	4	4	125	33	2357	-2.29	0.0	2.14	0.53	Ckmt1 Gatm Sat1 Sms
21	path:mmu00051: Fructose and mannose metabolism	4	4	125	34	2356	-2.35	0.0	2.06	0.53	B4galt1 Hk1 Mtmr2 Pfkp
22	path:mmu00271: Methionine metabolism	2	2	127	9	2381	-2.41	0.0	2.25	0.53	Ahcy Dnmt1
23	path:mmu00740: Riboflavin metabolism	2	2	127	10	2380	-2.54	0.0	2.1	0.53	Enpp1 Mtmr2
24	path:mmu04210: Apoptosis	2	2	127	87	2303	-2.55	0.0	0.05	0.0	Capns1 Pik3r1
25	path:mmu00052: Galactose metabolism	3	3	126	23	2367	-2.55	0.0	1.93	0.51	B4galt1 Hk1 Pfkp
26	path:mmu04510: Focal adhesion	12	12	117	202	2188	-2.67	0.0	0.88	0.17	Actg1 Capns1 Col11a1 Col4a6 Crk Hck Lamb3 Pak1 Pik3r1 Ppp1cb Ppp1cc Rock1
27	path:mmu04512: ECM-receptor interaction	6	6	123	78	2312	-2.72	0.0	1.35	0.17	Col11a1 Col4a6 Hmmr Lamb3 Sdc1 Sdc4
28	path:mmu04010: MAPK signaling pathway	11	11	118	220	2170	-2.73	0.0	0.43	0.17	Atf4 Casp2 Cd14 Crk Dusp6 Map3k7ip2 Map4k4 Mapk13 Pak1 Stmn1 Tgfb3
29	path:mmu00910: Nitrogen metabolism	2	2	127	12	2378	-2.75	0.0	1.84	0.47	Car2 Car6
30	path:mmu04620: Toll-like receptor signaling pathway	6	6	123	88	2302	-2.89	0.0	1.05	0.17	Cd14 Cxcl10 Map3k7ip2 Mapk13 Pik3r1 Tlr3
31	path:mmu00380: Tryptophan metabolism	2	2	127	73	2317	-2.96	0.0	0.1	0.0	Hrmt1l2 Uhrf1
32	path:mmu00071: Fatty acid metabolism	1	1	128	53	2337	-3.04	0.0	0.06	0.0	Acsl4
33	path:mmu00564: Glycerophospholipid metabolism	1	1	128	52	2338	-3.07	0.0	0.06	0.0	Pafah1b3
34	path:mmu00460: Cyanoamino acid metabolism	1	1	128	3	2387	-3.08	0.0	1.66	0.38	Shmt2
35	path:mmu04540: Gap junction	3	3	126	81	2309	-3.11	0.0	0.2	0.04	Cdc2a Tuba4 Tubb5
36	path:mmu00604: Ganglioside biosynthesis	2	2	127	17	2373	-3.12	0.0	1.37	0.17	B4galt1 Galgt1
37	path:mmu04340: Hedgehog signaling pathway	1	1	128	50	2340	-3.14	0.0	0.07	0.0	Wnt5b
38	path:mmu04520: Adherens junction	4	4	125	70	2320	-3.22	0.0	0.63	0.17	Actg1 Csnk2a2 Iqgap1 Smad4
39	path:mmu00310: Lysine degradation	3	3	126	41	2349	-3.25	0.0	0.93	0.17	Prss16 Shmt2 Suv39h1
40	path:mmu00030: Pentose phosphate pathway	2	2	127	20	2370	-3.27	0.0	1.16	0.17	Pfkp Prps2
41	path:mmu00512: O-Glycan biosynthesis	2	2	127	20	2370	-3.27	0.0	1.16	0.17	B4galt1 Galnt3
42	path:mmu00970: Aminoacyl-tRNA biosynthesis	2	2	127	20	2370	-3.27	0.0	1.16	0.17	Dars Yars
43	path:mmu00510: N-Glycan biosynthesis	2	2	127	25	2365	-3.43	0.0	0.9	0.17	B4galt1 Man1b
44	path:mmu05040: Huntington's disease	2	2	127	25	2365	-3.43	0.0	0.9	0.17	Calm2 Cltc
45	path:mmu04330: Notch signaling pathway	2	2	127	48	2342	-3.47	0.0	0.31	0.1	Adam17 Ctbp2
46	path:mmu00780: Biotin metabolism	1	1	128	6	2384	-3.48	0.0	1.18	0.17	Prss16
47	path:mmu00350: Tyrosine metabolism	1	1	128	39	2351	-3.48	0.0	0.13	0.01	Hrmt1l2
48	path:mmu00500: Starch and sucrose metabolism	2	2	127	28	2362	-3.48	0.0	0.78	0.17	Enpp1 Hk1
49	path:mmu00620: Pyruvate metabolism	2	2	127	31	2359	-3.52	0.0	0.67	0.17	Acas2l Pkm2
50	path:mmu00260: Glycine, serine and threonine metabolism	2	2	127	32	2358	-3.53	0.0	0.64	0.17	Gatm Shmt2
51	path:mmu00600: Glycosphingolipid metabolism	2	2	127	32	2358	-3.53	0.0	0.64	0.17	B4galt1 Sgpp1
52	path:mmu00561: Glycerolipid metabolism	2	2	127	33	2357	-3.53	0.0	0.61	0.17	B4galt1 Gyk
53	path:mmu00193: ATP synthesis	2	2	127	39	2351	-3.54	0.0	0.46	0.17	Atp6v1b2 Atp6v1c2
54	path:mmu00730: Thiamine metabolism	1	1	128	7	2383	-3.56	0.0	1.07	0.17	Mtmr2
55	path:mmu00480: Glutathione metabolism	1	1	128	35	2355	-3.59	0.0	0.16	0.03	Rab15
56	path:mmu00920: Sulfur metabolism	1	1	128	8	2382	-3.62	0.0	0.97	0.17	Papss1
57	path:mmu00590: Prostaglandin and leukotriene metabolism	1	1	128	32	2358	-3.66	0.0	0.19	0.04	Lta4h
58	path:mmu00750: Vitamin B6 metabolism	1	1	128	9	2381	-3.68	0.0	0.89	0.17	Mtmr2
59	path:mmu00720: Reductive carboxylate cycle (CO2 fixation)	1	1	128	9	2381	-3.68	0.0	0.89	0.17	Acas2l
60	path:mmu00150: Androgen and estrogen metabolism	1	1	128	31	2359	-3.68	0.0	0.2	0.04	Hrmt1l2
61	path:mmu00440: Aminophosphonate metabolism	1	1	128	10	2380	-3.72	0.0	0.82	0.17	Hrmt1l2
62	path:mmu00626: Nitrobenzene degradation	1	1	128	10	2380	-3.72	0.0	0.82	0.17	Hrmt1l2
63	path:mmu00680: Methane metabolism	1	1	128	10	2380	-3.72	0.0	0.82	0.17	Shmt2
64	path:mmu00601: Blood group glycolipid biosynthesis-lactoseries	1	1	128	12	2378	-3.78	0.0	0.7	0.17	B4galt1
65	path:mmu00670: One carbon pool by folate	1	1	128	12	2378	-3.78	0.0	0.7	0.17	Shmt2
66	path:mmu04710: Circadian rhythm	1	1	128	12	2378	-3.78	0.0	0.7	0.17	Arntl
67	path:mmu00120: Bile acid biosynthesis	1	1	128	25	2365	-3.79	0.0	0.29	0.1	Lip1
68	path:mmu00340: Histidine metabolism	1	1	128	25	2365	-3.79	0.0	0.29	0.1	Hrmt1l2
69	path:mmu00790: Folate biosynthesis	1	1	128	13	2377	-3.8	0.0	0.65	0.17	Gch1
70	path:mmu00640: Propanoate metabolism	1	1	128	23	2367	-3.82	0.0	0.33	0.1	Acas2l
71	path:mmu00100: Biosynthesis of steroids	1	1	128	15	2375	-3.83	0.0	0.56	0.17	Nqo1
72	path:mmu00770: Pantothenate and CoA biosynthesis	1	1	128	15	2375	-3.83	0.0	0.56	0.17	Enpp1
73	path:mmu00410: beta-Alanine metabolism	1	1	128	16	2374	-3.84	0.0	0.52	0.17	Sms
74	path:mmu00602: Blood group glycolipid biosynthesis-neolactoseries	1	1	128	16	2374	-3.84	0.0	0.52	0.17	B4galt1
75	path:mmu05020: Parkinson's disease	1	1	128	16	2374	-3.84	0.0	0.52	0.17	Ube1y1
76	path:mmu00603: Globoside metabolism	1	1	128	19	2371	-3.84	0.0	0.43	0.17	B4galt1
77	path:mmu00710: Carbon fixation	1	1	128	19	2371	-3.84	0.0	0.43	0.17	Pkm2
78	path:mmu00252: Alanine and aspartate metabolism	1	1	128	18	2372	-3.85	0.0	0.46	0.17	Dars
79	path:mmu00860: Porphyrin and chlorophyll metabolism	1	1	128	18	2372	-3.85	0.0	0.46	0.17	Cp
