# Supplementary material for: A genomic analysis of mouse models of breast cancer reveals molecular features of mouse models and relationships to human breast cancer
Source: Breast Cancer Res. 2014 Jun 5;16(3):R59. doi: 10.1186/bcr3672 (PMC4078930; doi:10.1186/bcr3672)
Supplement: Additional file 3 — Fold change values organized by mouse tumor model type comparing the mouse model to normal mammary gland. [file bcr3672-S3.zip › Additional_File_3/TNP8_vs_NMLmammary/AdditionalFile82_TNP8_vs_NMLmammary/UpregulatedGenesgather_transfac_121024.txt]

#	Annotation	Total Genes With Ann	Your Genes (With Ann)	Your Genes (No Ann)	Genome (With Ann)	Genome (No Ann)	ln(Bayes factor)	neg ln(p value)	FE: neg ln(p value)	FE: neg ln(FDR)	Genes
1	V$E2F1_Q6_01	345	345	300	5310	10216	45.1	11.93	50.94	45.09	0610040B21Rik 1700013H19Rik 1810017F10Rik 2310031L18Rik 2410043F08Rik 2600001J17Rik 2610034N03Rik 2610040E16Rik 2610312E17Rik 2610528M18Rik 2700084L22Rik 2810013E07Rik 2810021O14Rik 2810418N01Rik 3110006P09Rik 4833420K19Rik 4930470D19Rik 4930542G03Rik 5430413I02Rik 5730409F24Rik 5730592L21Rik 5830426I05Rik 5930412E23Rik 9430059P22Rik AU040576 Acsl4 Actg1 Actl6a Adam17 Adamts4 Anp32b Anxa6 Ap1m2 A…
2	V$E2F1_Q6: E2F-1	444	444	201	7900	7626	38.01	11.93	43.81	38.66	0610040B21Rik 1700013H19Rik 1810017F10Rik 2010300G19Rik 2210412K09Rik 2310031L18Rik 2310034L04Rik 2410043F08Rik 2510010F15Rik 2600001J17Rik 2610034N03Rik 2610040E16Rik 2610312E17Rik 2610528M18Rik 2700075B01Rik 2700084L22Rik 2810013E07Rik 2810021O14Rik 2810418N01Rik 3110006P09Rik 4833420K19Rik 4930470D19Rik 4930542G03Rik 5430413I02Rik 5730409F24Rik 5730592L21Rik 5830426I05Rik 5930412E23Rik 6720485…
3	V$E2F1DP1_01: E2F-1:DP-1 heterodimer	288	288	357	4314	11212	36.84	11.93	42.63	37.89	0610040B21Rik 1700013H19Rik 1810017F10Rik 2310031L18Rik 2410043F08Rik 2600001J17Rik 2610034N03Rik 2610040E16Rik 2610312E17Rik 2610528M18Rik 2700084L22Rik 2810013E07Rik 2810418N01Rik 3110006P09Rik 4833420K19Rik 4930470D19Rik 4930542G03Rik 5430413I02Rik 5730592L21Rik 5930412E23Rik 9430059P22Rik AU040576 Actg1 Actl6a Adamts4 Anxa6 Ap1m2 Arhgef5 Arl6ip6 Arntl Atf4 Atp1b1 Atp6ap2 Atp6v1b2 Aurka Aurkb …
4	V$E2F4DP2_01: E2F-4:DP-2 heterodimer	148	148	497	1693	13833	32.86	11.93	38.78	34.32	0610040B21Rik 1700013H19Rik 2410043F08Rik 2610528M18Rik 2810418N01Rik 5430413I02Rik 5930412E23Rik 9430059P22Rik Actl6a Anxa6 Ap1m2 Arhgef5 Arl6ip6 Arntl Atp1b1 Atp6v1b2 BC005537 BC017133 BC026744 Bcas2 Blm C1galt1c1 Capns1 Car2 Casp2 Casp8ap2 Cbx1 Cct3 Cct7 Cdc25c Cdc2a Cdc6 Cdca5 Cdca7 Chek1 Cited4 Ckap2 Cltc Cops5 Crk Cxxc1 D19Ertd703e Dck Dr1 Dusp6 Eef1e1 Efhd2 Enpp1 Exo1 Ezh2 Fignl1 Fnbp3 Frk…
5	V$E2F1DP2_01: E2F-1:DP-2 heterodimer	102	102	543	999	14527	29.19	11.93	35.17	30.94	0610040B21Rik 1700013H19Rik 2410043F08Rik 2610528M18Rik 2810418N01Rik 5930412E23Rik 9430059P22Rik Ap1m2 Arhgef5 Arl6ip6 Arntl Atp1b1 Atp6v1b2 BC005537 BC026744 Bcas2 Capns1 Car2 Casp2 Casp8ap2 Cct3 Cdc2a Cdc6 Cdca7 Chek1 Cited4 Cltc Cops5 Crk Cxxc1 D19Ertd703e Dck Dr1 Eef1e1 Efhd2 Enpp1 Exo1 Ezh2 Fnbp3 Frk Gmnn H2afx Hdac3 Hells Hmgb2 Hmmr Hnrpl Hrmt1l2 Hus1 Ing3 Khdrbs1 Kif18a Kif5b Lad1 Lbr Map…
6	V$E2F_Q3_01	315	315	330	5228	10298	27.15	11.93	32.82	28.77	0610040B21Rik 1810017F10Rik 2210412K09Rik 2310031L18Rik 2510010F15Rik 2610034N03Rik 2610040E16Rik 2700075B01Rik 2700084L22Rik 2810021O14Rik 2810418N01Rik 4930470D19Rik 4930542G03Rik 5730409F24Rik 5730592L21Rik 5930412E23Rik 6720485C15Rik 9430059P22Rik Acsl4 Actg1 Actl6a Adam17 Anapc5 Ap1m2 Api5 Arl6ip6 Arntl Arpc2 Asf1a Asf1b Atf4 Atp1b1 Atp6ap2 Aurkb BC004044 BC005537 BC013481 BC026744 BC037006 …
7	V$E2F1_Q3_01	267	267	378	4184	11342	26.95	11.93	32.65	28.75	1810017F10Rik 2210412K09Rik 2510010F15Rik 2600001J17Rik 2610019I03Rik 2610034N03Rik 2610040E16Rik 2610312E17Rik 2700084L22Rik 2810013E07Rik 2810418N01Rik 4833420K19Rik 4930542G03Rik 5730409F24Rik 5730592L21Rik 5930412E23Rik Acsl4 Actg1 Adam17 Anxa6 Arl6ip6 Arntl Arpc2 Arpc5 Asf1a Asf1b Atf4 Atp1b1 Atp6v1c2 B4galt1 BC004044 BC005537 BC017133 BC026744 BC037006 Bcl10 Birc5 Blm Brrn1 Calm2 Canx Capza…
8	V$KROX_Q6	348	348	297	6017	9509	26.18	11.93	31.85	28.09	0610040B21Rik 1200008O12Rik 1700013H19Rik 1700095N21Rik 1810017F10Rik 2310031L18Rik 2510010F15Rik 2610034N03Rik 2610312E17Rik 2810013E07Rik 3110006P09Rik 4930470D19Rik 4930542G03Rik 5730409F24Rik 5730592L21Rik 5930412E23Rik AU040576 Acas2l Acsl4 Actg1 Actl6a Adam17 Anapc5 Anp32b Anxa6 Arl6ip1 Arl6ip6 Arntl Arpc5 Asf1a Asf1b Atp6ap2 Atp6v1b2 Atp6v1c2 Aurka B4galt1 BC004044 BC005537 BC017133 BC0255…
9	V$ELK1_02: Elk-1	570	570	75	11860	3666	25.49	11.93	31.37	27.72	0610040B21Rik 1200008O12Rik 1700013H19Rik 1700095N21Rik 2010300G19Rik 2210412K09Rik 2310031L18Rik 2310034L04Rik 2510010F15Rik 2600001J17Rik 2600017H08Rik 2610034N03Rik 2610040E16Rik 2610312E17Rik 2610528M18Rik 2700075B01Rik 2700084L22Rik 2810013E07Rik 2810021O14Rik 2810418N01Rik 3110006P09Rik 4833420K19Rik 4930470D19Rik 4930542G03Rik 5430413I02Rik 5730409F24Rik 5730592L21Rik 5930412E23Rik 6720485…
10	V$NRF2_01: nuclear respiratory factor 2	178	178	467	2518	13008	22.13	11.93	27.86	24.32	1200008O12Rik 2010300G19Rik 2210412K09Rik 2310034L04Rik 2510010F15Rik 2610040E16Rik 2610528M18Rik 2810021O14Rik 2810418N01Rik 3110006P09Rik 4833420K19Rik 4930470D19Rik 4930542G03Rik 5730409F24Rik 5730592L21Rik 6720485C15Rik Acin1 Adam17 Ahcy Anp32b Arl6ip6 Arntl Arpc2 Arpc5 Atp6ap2 Aurka BC003236 BC003885 BC025546 BC026744 BC035291 Bcl10 Blm Bspry Calm2 Casp8ap2 Ccnb2 Cdc20 Cdc37 Cdc42se1 Cdca5 C…
11	V$E2F_03	125	125	520	1545	13981	21.31	11.93	27.13	23.68	2210412K09Rik 2310031L18Rik 2610034N03Rik 2610040E16Rik 2700084L22Rik 2810021O14Rik 2810418N01Rik 4930542G03Rik 5930412E23Rik 9430059P22Rik Acsl4 Actl6a Adam17 Api5 Arntl Atp1b1 BC026744 BC037006 Brrn1 Casp8ap2 Cbx1 Ccne2 Cct3 Cct7 Cdc2a Cdc6 Cdca5 Cdca7 Chd4 Chek1 Cited4 Cltc Col11a1 Cops5 Dck Dtnb Ect2 Eef1e1 Efna1 Eif5a Exo1 Ezh2 Foxm1 Galgt1 Galnt3 H2afx Hck Hdgf Hells Hist1h2ao Hmgb2 Hmmr Hn…
12	V$E2F1_Q4: E2F-1	264	264	381	4346	11180	20.78	11.93	26.39	23.03	0610040B21Rik 1810017F10Rik 2210412K09Rik 2310031L18Rik 2510010F15Rik 2610040E16Rik 2700075B01Rik 2700084L22Rik 2810021O14Rik 2810418N01Rik 4930470D19Rik 4930542G03Rik 5930412E23Rik 6720485C15Rik 9430059P22Rik Acin1 Acsl4 Actg1 Actl6a Adam17 Anapc5 Ap1m2 Api5 Arl6ip6 Arntl Asf1b Atp1b1 Atp6ap2 Aurkb B4galt1 BC004044 BC005537 BC013481 BC026744 BC037006 Bcl10 Birc5 Bnipl Brrn1 Bub1b Calm2 Canx Capn…
13	V$E2F_02: E2F	47	47	598	333	15193	19.95	11.93	26.06	22.92	2810418N01Rik 5930412E23Rik 9430059P22Rik Arntl Atp1b1 BC026744 Casp8ap2 Cct3 Cdc2a Cdc6 Cdca7 Cited4 Cltc Cops5 Dck Eef1e1 Exo1 Ezh2 H2afx Hnrpl Hus1 Ing3 Khdrbs1 Kif18a Lad1 Mcm2 Mcm3 Mcm5 Mcm6 Mcm7 Ncl Pde4b Plekhf2 Pola1 Pole Pole2 Prdx4 Rbl1 Rfc3 Ris2 Shrm Sms Stmn1 Taf7 Tfdp1 Tk1 Topbp1
14	V$E2F_Q3: E2F	47	47	598	333	15193	19.95	11.93	26.06	22.92	2810418N01Rik 5930412E23Rik 9430059P22Rik Arntl Atp1b1 BC026744 Casp8ap2 Cct3 Cdc2a Cdc6 Cdca7 Cited4 Cltc Cops5 Dck Eef1e1 Exo1 Ezh2 H2afx Hnrpl Hus1 Ing3 Khdrbs1 Kif18a Lad1 Mcm2 Mcm3 Mcm5 Mcm6 Mcm7 Ncl Pde4b Plekhf2 Pola1 Pole Pole2 Prdx4 Rbl1 Rfc3 Ris2 Shrm Sms Stmn1 Taf7 Tfdp1 Tk1 Topbp1
15	V$E2F4DP1_01: E2F-4:DP-1 heterodimer	47	47	598	333	15193	19.95	11.93	26.06	22.92	2810418N01Rik 5930412E23Rik 9430059P22Rik Arntl Atp1b1 BC026744 Casp8ap2 Cct3 Cdc2a Cdc6 Cdca7 Cited4 Cltc Cops5 Dck Eef1e1 Exo1 Ezh2 H2afx Hnrpl Hus1 Ing3 Khdrbs1 Kif18a Lad1 Mcm2 Mcm3 Mcm5 Mcm6 Mcm7 Ncl Pde4b Plekhf2 Pola1 Pole Pole2 Prdx4 Rbl1 Rfc3 Ris2 Shrm Sms Stmn1 Taf7 Tfdp1 Tk1 Topbp1
16	V$E2F1_Q4_01	206	206	439	3174	12352	19.29	11.93	24.95	21.87	1810017F10Rik 2210412K09Rik 2310031L18Rik 2610034N03Rik 2610040E16Rik 2700084L22Rik 2810021O14Rik 2810418N01Rik 4930470D19Rik 4930542G03Rik 5930412E23Rik 9430059P22Rik Acsl4 Actl6a Adam17 Api5 Arl6ip6 Arntl Atp1b1 Atp6ap2 BC013481 BC026744 BC037006 Bcl10 Blm Brrn1 Bub1b Capns1 Car2 Casp8ap2 Catnal1 Cbx1 Ccne2 Ccnf Ccnt1 Cct3 Cct7 Cdc2a Cdc6 Cdca5 Cdca7 Chd4 Chek1 Cited4 Cks1b Cldn23 Cldn7 Cltc Co…
17	V$E2F_Q6_01	133	133	512	1762	13764	18.56	11.93	24.33	21.32	2210412K09Rik 2610034N03Rik 2610040E16Rik 2700084L22Rik 2810021O14Rik 2810418N01Rik 4930542G03Rik 5730592L21Rik 5930412E23Rik 9430059P22Rik Acsl4 Actl6a Api5 Arntl Atp1b1 BC026744 BC037006 Bcl10 Brrn1 Capns1 Casp8ap2 Cbx1 Ccne2 Ccnt1 Cct3 Cct7 Cdc2a Cdc6 Cdca5 Cdca7 Chd4 Chek1 Cited4 Cldn23 Cltc Cops5 Dck Dr1 Dtnb Ect2 Eef1e1 Eif5a Exo1 Ezh2 Fkbp4 Galgt1 Galnt3 H2afx Hdac6 Hdgf Hells Hist1h2ao Hm…
18	V$E2F_Q4_01	189	189	456	2877	12649	17.87	11.93	23.52	20.57	2210412K09Rik 2310031L18Rik 2610034N03Rik 2610040E16Rik 2700084L22Rik 2810021O14Rik 2810418N01Rik 4930542G03Rik 5930412E23Rik 9430059P22Rik Acsl4 Actl6a Adam17 Api5 Arl6ip6 Arntl Atp1b1 Atp6ap2 BC013481 BC026744 BC037006 Bcl10 Blm Brrn1 Bub1b Capns1 Car2 Casp8ap2 Catnal1 Cbx1 Ccne2 Ccnf Ccnt1 Cct3 Cct7 Cdc2a Cdc6 Cdca5 Cdca7 Chd4 Chek1 Cited4 Cldn23 Cldn7 Cltc Col11a1 Cops5 Crk Dck Dr1 Dtnb Dusp6…
19	V$E2F_Q4: E2F	297	297	348	5217	10309	17.46	11.93	23.01	20.11	0610040B21Rik 1700013H19Rik 2010300G19Rik 2210412K09Rik 2310031L18Rik 2410043F08Rik 2510010F15Rik 2610034N03Rik 2610040E16Rik 2610528M18Rik 2700075B01Rik 2700084L22Rik 2810021O14Rik 2810418N01Rik 4930542G03Rik 5430413I02Rik 5930412E23Rik 9430059P22Rik Acin1 Acsl4 Actg1 Actl6a Adam17 Adamts4 Ap1m2 Api5 Arhgef5 Arl6ip6 Arntl Arpc2 Arpc5 Atp1b1 Atp6ap2 Atp6v1b2 Aurka Aurkb BC003236 BC003885 BC005537…
20	V$MAZR_01: MAZ related factor	346	346	299	6366	9160	17.04	11.93	22.57	19.72	1200008O12Rik 1700013H19Rik 1700051E09Rik 1700095N21Rik 2010300G19Rik 2510010F15Rik 2610019I03Rik 2610034N03Rik 2610312E17Rik 2700075B01Rik 2810418N01Rik 3110006P09Rik 4833420K19Rik 4930403J22Rik 4930542G03Rik 5730409F24Rik 5930412E23Rik 6720485C15Rik AA545217 AU040576 Acas2l Acin1 Actg1 Adam17 Adamts4 Anxa6 Aof2 Api5 Apob48r Apobec3 Arhgef5 Arl6ip6 Arpc2 Arpc5 Arrdc1 Asf1a Asf1b Atp6ap2 Atp6v1b2…
21	V$E2F1DP1RB_01: Rb:E2F-1:DP-1 trimeric complex	75	75	570	832	14694	14.6	11.93	20.48	17.68	2700084L22Rik 2810418N01Rik 4930542G03Rik 5930412E23Rik 9430059P22Rik Acsl4 Actl6a Arntl Atp1b1 BC026744 Casp8ap2 Cbx1 Ccne2 Cct3 Cdc2a Cdc6 Cdca7 Cited4 Cldn23 Cltc Cops5 Dck Ect2 Eef1e1 Efna1 Exo1 Exosc1 Ezh2 Foxm1 H2afx Hdgf Hells Hist1h2ao Hmgb2 Hmmr Hnrpl Hnrpr Hus1 Ing3 Khdrbs1 Kif18a Lad1 Mcm2 Mcm3 Mcm5 Mcm6 Mcm7 Mgat2 Ncl Pde4b Pfkp Plekhf2 Pola1 Pole Pole2 Prdx4 Racgap1 Rbl1 Rbmx Rfc3 Ri…
22	V$MAZ_Q6	515	515	130	10756	4770	14.43	11.93	20.04	17.33	0610040B21Rik 1200008O12Rik 1700013H19Rik 1700095N21Rik 2010300G19Rik 2210412K09Rik 2310031L18Rik 2310034L04Rik 2410043F08Rik 2510010F15Rik 2600001J17Rik 2610019I03Rik 2610034N03Rik 2610040E16Rik 2610312E17Rik 2700075B01Rik 2700084L22Rik 2810013E07Rik 2810021O14Rik 3110006P09Rik 4833420K19Rik 4930403J22Rik 4930470D19Rik 4930542G03Rik 5430413I02Rik 5730409F24Rik 5730592L21Rik 5930412E23Rik 6720485…
23	V$E2F_Q6: E2F	534	534	111	11279	4247	14.43	11.93	20.08	17.33	0610040B21Rik 1200008O12Rik 1700013H19Rik 1700051E09Rik 1700095N21Rik 1810017F10Rik 2010300G19Rik 2210412K09Rik 2310031L18Rik 2310034L04Rik 2410043F08Rik 2510010F15Rik 2600001J17Rik 2600017H08Rik 2610034N03Rik 2610040E16Rik 2610312E17Rik 2610528M18Rik 2700075B01Rik 2700084L22Rik 2810013E07Rik 2810021O14Rik 2810418N01Rik 3110006P09Rik 4833420K19Rik 4930470D19Rik 4930542G03Rik 5430413I02Rik 5730409…
24	V$USF_Q6: upstream stimulating factor	468	468	177	9704	5822	10.91	11.93	16.36	13.7	0610040B21Rik 1700051E09Rik 1700095N21Rik 1810017F10Rik 2010300G19Rik 2310034L04Rik 2410043F08Rik 2510010F15Rik 2600001J17Rik 2610019I03Rik 2610040E16Rik 2610312E17Rik 2610528M18Rik 2810418N01Rik 3110006P09Rik 4930403J22Rik 4930470D19Rik 5430413I02Rik 5730409F24Rik 5730592L21Rik 5930412E23Rik 9430059P22Rik AU040576 Acas2l Actg1 Adam8 Anapc5 Anp32b Anxa6 Aof2 Ap1m2 Apob48r Apobec3 Arf1 Arhgef5 Arl…
25	V$SP3_Q3	487	487	158	10226	5300	10.42	11.93	15.89	13.27	1200008O12Rik 1700013H19Rik 1700051E09Rik 1700095N21Rik 1810017F10Rik 2010300G19Rik 2210412K09Rik 2310031L18Rik 2410043F08Rik 2510010F15Rik 2600001J17Rik 2600017H08Rik 2610019I03Rik 2610040E16Rik 2610312E17Rik 2610528M18Rik 2700084L22Rik 2810013E07Rik 3110006P09Rik 4833420K19Rik 4930403J22Rik 4930470D19Rik 4930542G03Rik 5730409F24Rik 5730592L21Rik 5830426I05Rik 5930412E23Rik 6720485C15Rik 9430059…
26	V$CREB_Q2_01	257	257	388	4697	10829	9.8	11.93	15.2	12.61	0610040B21Rik 1200008O12Rik 1700013H19Rik 1700051E09Rik 1700095N21Rik 2310031L18Rik 2510010F15Rik 2600017H08Rik 2610034N03Rik 2610040E16Rik 2610312E17Rik 2610528M18Rik 2810418N01Rik 4833420K19Rik 5430413I02Rik 5930412E23Rik Acsl4 Actg1 Anxa6 Ap1m2 Arpc5 Arrdc1 Asf1a Asf1b Atf4 Atp1b1 Atp6ap2 B4galt1 BC003236 BC003885 BC004044 BC005537 BC025546 BC026744 BC035291 Bcas2 Becn1 Birc5 Bnipl Brrn1 Bub1b…
27	V$NFY_01: nuclear factor Y (Y-box binding factor)	191	191	454	3256	12270	9.67	11.93	15.13	12.58	0610040B21Rik 2310034L04Rik 2510010F15Rik 2600017H08Rik 2610528M18Rik 2700084L22Rik 4930470D19Rik 4930542G03Rik 5730592L21Rik 5930412E23Rik Actg1 Actl6a Adam8 Anapc5 Anxa6 Api5 Arl6ip6 Arntl Asf1a Asf1b Atf4 Atp6ap2 Aurka Aurkb BC003236 BC017133 Bcl10 Blm C1galt1c1 Calm2 Calr Canx Casp2 Casp8ap2 Ccna2 Ccnb2 Ccnf Ccnt1 Cct3 Cct4 Cct7 Cdc20 Cdc25c Cdc2a Cdca4 Cdca5 Chic2 Cited4 Ckap1 Ckap2 Cks1b Ck…
28	V$MYCMAX_B: c-Myc:Max binding sites	308	308	337	5878	9648	9.54	11.93	14.9	12.39	0610040B21Rik 1700095N21Rik 1810017F10Rik 2210412K09Rik 2310031L18Rik 2510010F15Rik 2610019I03Rik 2610034N03Rik 2610040E16Rik 2610312E17Rik 2610528M18Rik 2810418N01Rik 3110006P09Rik 4833420K19Rik 4930403J22Rik 5730592L21Rik 5830426I05Rik 5930412E23Rik Acas2l Acsl4 Actg1 Adam17 Anapc5 Anp32b Anxa6 Aof2 Arpc2 Arpc5 Arrdc1 Asf1a Atp1b1 Atp6v1b2 Atp6v1c2 Aurkb BC003885 BC004044 BC005537 BC017133 BC02…
29	V$GABP_B: GA binding protein	92	92	553	1282	14244	8.88	11.93	14.56	12.08	1200008O12Rik 2010300G19Rik 2310034L04Rik 2510010F15Rik 2610528M18Rik 2810021O14Rik 2810418N01Rik 4833420K19Rik 4930470D19Rik 4930542G03Rik 5730409F24Rik Acin1 Adam17 Arl6ip6 Arpc5 Aurka BC003236 BC003885 BC026744 Bcl10 Bspry Ccnb2 Cct7 Cdca1 Cenph Ckmt1 Cks1b Cltc Cops5 Ddx47 Ebna1bp2 Eif1ay Eif3s3 Eno1 Fbxo32 Fnbp3 Gmnn Golph3 Grwd1 Hat1 Hk1 Hmgn1 Hmgn2 Impa1 Incenp Khdrbs1 Khdrbs3 Kif22 Kntc2 …
30	V$PAX3_B: Pax-3 binding sites	448	448	197	9339	6187	8.52	11.93	13.89	11.44	0610040B21Rik 1200008O12Rik 1700095N21Rik 1810017F10Rik 2210412K09Rik 2310031L18Rik 2310034L04Rik 2510010F15Rik 2600001J17Rik 2600017H08Rik 2610034N03Rik 2610040E16Rik 2610312E17Rik 2610528M18Rik 2700075B01Rik 2700084L22Rik 2810013E07Rik 2810418N01Rik 3110006P09Rik 4833420K19Rik 4930403J22Rik 4930470D19Rik 4930542G03Rik 5430413I02Rik 5730409F24Rik 5730592L21Rik 5930412E23Rik 9430059P22Rik AA54521…
31	V$PAX6_Q2	179	179	466	3067	12459	8.3	11.93	13.74	11.36	1700013H19Rik 1700051E09Rik 1810017F10Rik 2410043F08Rik 2510010F15Rik 2600001J17Rik 2600017H08Rik 2810013E07Rik 2810021O14Rik 3110006P09Rik 6720485C15Rik AA545217 Acsl4 Adam17 Adam8 Ahcy Anapc5 Aof2 Ap1m2 Arf1 Arl6ip1 Arpc2 Arrdc1 Asf1b Atp6v1b2 Aurkb BC025546 Becn1 Blm Bspry Bub3 C1galt1c1 Cai Capns1 Car6 Casp8ap2 Catnal1 Ccna2 Ccnf Cd14 Cdc20 Cdc25c Cdc2a Ceacam10 Cenpf Cenph Chc1 Chic2 Ckap2 C…
32	V$AHR_Q5: aryl hydrocarbon / dioxin receptor	118	118	527	1809	13717	8.23	11.93	13.81	11.4	1700013H19Rik 1700095N21Rik 2310031L18Rik 6720485C15Rik Acsl4 Actg1 Adam17 Anapc5 Atf4 Bcas2 Bcl10 Brrn1 Calm2 Canx Capza1 Ccnf Cct3 Cdc2a Cdc37 Cdca4 Cenph Cks1b Col9a1 Crsp3 Ctbp2 Ctsh D19Ertd703e Ddx47 Dusp6 Eef1e1 Eif5a Eno1 Ero1l Eya2 Fkbp4 Folr1 Frag1 Fzd6 Galgt1 Hat1 Hmgn2 Hmmr Hnrpr Id2 Ier2 Ing3 Irx2 Kcnn4 Kif11 Lims1 Lyn Marveld2 Mcm7 Mfap3 Mki67 Mlstd2 Mospd2 Mre11a Mrpl13 Mtbp Nktr No…
33	V$CREB_Q4_01	242	242	403	4470	11056	7.89	11.93	13.23	10.88	0610040B21Rik 1200008O12Rik 1700013H19Rik 1700051E09Rik 2310031L18Rik 2610034N03Rik 2610040E16Rik 2610312E17Rik 2610528M18Rik 4833420K19Rik 5430413I02Rik 5930412E23Rik Acsl4 Actg1 Anapc5 Anp32b Anxa6 Ap1m2 Arpc5 Arrdc1 Asf1a Asf1b Atf4 Atp1b1 Atp6ap2 B4galt1 BC003236 BC003885 BC004044 BC005537 BC025546 BC026744 BC035291 Bcas2 Becn1 Birc5 Bnipl Brrn1 Bub3 Cai Calm2 Canx Casp8ap2 Ccna2 Ccnb2 Ccne2 …
34	V$DEAF1_01	172	172	473	2965	12561	7.38	11.52	12.79	10.47	1700095N21Rik 2210412K09Rik 2510010F15Rik 2610040E16Rik 2610312E17Rik 2810021O14Rik 2810418N01Rik 3110006P09Rik 4930470D19Rik 4930542G03Rik 5730592L21Rik 5930412E23Rik 9430059P22Rik AU040576 Acin1 Arhgef5 Arl6ip6 Arntl Arpc5 Atf4 Atp6ap2 Atp6v1c2 BC037006 Bcl10 Blm Bspry C1galt1c1 Calm2 Ccne2 Ccnf Ccnt1 Cdc42se1 Cdca7 Cdk4 Chic2 Cks1b Cldn7 Cltc Cmas Cops5 D19Ertd703e Dars Dck Depdc1a Dtnb Dusp6 …
35	V$CETS1P54_01: c-Ets-1(p54)	469	469	176	10047	5479	5.96	10.06	11.26	8.97	0610040B21Rik 1200008O12Rik 1700095N21Rik 2010300G19Rik 2210412K09Rik 2310031L18Rik 2310034L04Rik 2510010F15Rik 2600001J17Rik 2600017H08Rik 2610040E16Rik 2610528M18Rik 2700075B01Rik 2810013E07Rik 2810021O14Rik 2810418N01Rik 3110006P09Rik 4833420K19Rik 4930470D19Rik 4930542G03Rik 5430413I02Rik 5730409F24Rik 5730592L21Rik 5830426I05Rik 5930412E23Rik 6720485C15Rik 9430059P22Rik AU040576 Acas2l Acin1…
36	V$CREBATF_Q6	234	234	411	4445	11081	5.42	9.33	10.67	8.41	0610040B21Rik 1200008O12Rik 1700013H19Rik 2310031L18Rik 2600017H08Rik 2610034N03Rik 2610040E16Rik 2610312E17Rik 2610528M18Rik 4833420K19Rik 5430413I02Rik 5930412E23Rik Acsl4 Anapc5 Anp32b Anxa6 Ap1m2 Arhgef5 Arpc5 Arrdc1 Asf1a Asf1b Atp1b1 Atp6ap2 B4galt1 BC003236 BC003885 BC004044 BC005537 BC025546 BC026744 BC035291 Bcas2 Becn1 Birc5 Bnipl Brrn1 Calm2 Canx Casp8ap2 Ccna2 Ccne2 Ccnt1 Cct4 Cd14 Cd…
37	V$GATA2_03: GATA-binding factor 2	148	148	497	4716	10810	5.38	9.33	0.0	0.0	0610040B21Rik 1700051E09Rik 2010300G19Rik 2600001J17Rik 2810418N01Rik Acas2l Acsl4 Actl6a Ahcy Anp32b Anxa6 Aof2 Apobec3 Asf1a Atp6v1b2 Atp6v1c2 Aurkb BC026744 Casp2 Casp8ap2 Catnal1 Ccnf Cct3 Cd14 Cdc25c Cdc42se1 Cdc6 Cdca7 Cenpf Chek1 Chi3l3 Cited4 Clca2 Clec4d Col9a1 Cp Crk Crsp3 Csna Csnb Csnd Cyp4f16 D19Ertd703e Dars Dbccr1 Ddx10 Ebna1bp2 Efhd2 Ero1l F11r Fbxo3 Fignl1 Fpr-rs2 Gatm Gyk H2-Bl …
38	V$ALPHACP1_01	35	35	610	381	15145	4.63	8.6	10.52	8.29	2310034L04Rik 2600017H08Rik Arl6ip6 Aurkb BC017133 Bcl10 Calm2 Ccna2 Cks1b Dusp6 Fnbp3 H2-Bl Hmgb2 Hmmr Hnrpl Hnrpr Kif18a Mclc Mre11a Nans Nek2 Nqo1 Nudcd2 Pcdh18 Pdk3 Rpa2 Sdcbp Slc5a8 Sox4 Stard4 Sumo2 Tacc3 Ttk Uhrf1 Usp52
39	V$POU1F1_Q6	213	213	432	6282	9244	4.24	8.11	0.0	0.0	1200008O12Rik 1700051E09Rik 2310031L18Rik 2310034L04Rik 2410043F08Rik 2610034N03Rik 2700075B01Rik 2810021O14Rik 5730409F24Rik 5730592L21Rik Acas2l Anapc5 Anp32b Ap1m2 Atp1b1 Atp6ap2 Atp6v1c2 Aurkb BC003236 BC025546 Becn1 Brrn1 Bspry Btn1a1 Casp8ap2 Cct4 Cd14 Cdc25c Cdc2a Cdc42se1 Cdc6 Cdc7 Cenpc1 Chi3l3 Cited4 Ckap2 Clca2 Clec4d Clec4n Cops5 Cp Csna Csnb Csnd Csnk2a2 Ctss Cxcr4 D19Ertd703e Dck Dd…
40	V$WHN_B: winged-helix factor nude	198	198	447	3718	11808	4.23	8.11	9.47	7.26	0610040B21Rik 1200008O12Rik 2610034N03Rik 2610528M18Rik 2810021O14Rik 2810418N01Rik 3110006P09Rik 4930470D19Rik 4930542G03Rik 5730409F24Rik 5930412E23Rik 9430059P22Rik Acsl4 Actg1 Adam17 Adam8 Anp32b Apobec3 Arntl Arpc5 Atf4 Atp6ap2 Aurkb BC003236 BC004044 BC005537 BC017133 Bcl10 Blm Cacnb3 Calm2 Calr Car2 Casp8ap2 Cbx1 Ccnt1 Cct4 Cct7 Cdc20 Cdc7 Cdca7 Cenpc1 Cenpf Chd4 Chic2 Cited4 Ckap1 Ckmt1 C…
41	V$TCF1P_Q6	466	466	179	10138	5388	3.75	7.67	8.96	6.78	1200008O12Rik 1700095N21Rik 1810017F10Rik 2010300G19Rik 2210412K09Rik 2310031L18Rik 2410043F08Rik 2510010F15Rik 2600017H08Rik 2610019I03Rik 2610034N03Rik 2610040E16Rik 2610312E17Rik 2610528M18Rik 2700075B01Rik 2700084L22Rik 2810013E07Rik 2810021O14Rik 2810418N01Rik 3110006P09Rik 4833420K19Rik 4930470D19Rik 4930542G03Rik 5430413I02Rik 5730409F24Rik 5730592L21Rik 5830426I05Rik 5930412E23Rik 6720485…
42	V$TGIF_01: TGIF (5'TG3' interacting factor)	138	138	507	4307	11219	3.39	7.27	0.0	0.0	1700095N21Rik 2310031L18Rik 2310034L04Rik 2610040E16Rik 2810021O14Rik 4930470D19Rik 5730592L21Rik 5830426I05Rik 9430059P22Rik Acas2l Adam8 Ahcy Anapc5 Aof2 Apob48r Arf1 Arl6ip1 Arntl Arpc2 Arpc5 Atp1b1 BC003885 BC025546 Cacnb3 Cai Cap1 Cct4 Cct7 Cdc25c Cdc7 Cdca5 Cenpc1 Cenph Chc1 Ckap2 Cks2 Cltc Crk Cxcr4 Dbccr1 Ddx47 Diap3 Dnmt1 Dtnb Ebna1bp2 Enpp1 Fbxo32 Fcgr1 Fgd6 Fpr-rs2 Gabrp Galnt7 Gnb1 Hm…
43	V$NFY_C: NF-Y binding site	32	32	613	370	15156	2.86	6.68	8.7	6.54	2510010F15Rik 4930542G03Rik Actl6a Arntl Asf1b Aurka Bcl10 Blm Calm2 Casp2 Ccnf Cct7 Cdca5 Cks2 Cldn23 Hmgb3 Ier3 Kif22 Kpna4 Maf1 Mcm3 Mcm7 Msh2 Pcdh18 Pdk3 Slc9a3r1 Tax1bp3 Ube2c Uhrf1 Usp14 Usp43 Vbp1
44	V$VMYB_02: v-Myb	137	137	508	2471	13055	2.83	6.62	8.12	5.99	0610040B21Rik 2600001J17Rik 2610040E16Rik 2700075B01Rik 2700084L22Rik 5930412E23Rik Actg1 Anxa6 Arl6ip1 Arntl Asf1b Aurka Aurkb BC005537 BC025546 BC035291 BC037006 Brrn1 Cai Calm2 Capns1 Cbfb Cbx1 Ccna2 Ccnb2 Cct4 Cdc6 Cdc7 Cdca4 Cenpc1 Chek1 Chic2 Ckap2 Cks2 Cldn7 Csnd D19Ertd703e Dr1 Dtnb Ebna1bp2 Ezh2 Fkbp4 Frag1 Fzd6 Galgt1 Glrx1 Gpiap1 Hells Hk1 Hnrpll Hnrpr Hus1 Id2 Ing3 Iqgap1 Irx2 Khdrbs1…
45	V$CREB_01: cAMP-responsive element binding protein	85	85	560	1388	14138	2.63	6.38	8.07	5.96	2310031L18Rik 2610034N03Rik 2610528M18Rik 4833420K19Rik 5930412E23Rik Acsl4 Anxa6 Ap1m2 Atp6ap2 BC005537 BC025546 BC026744 Bcas2 Becn1 Bnipl Brrn1 Calm2 Casp8ap2 Ccna2 Ccnt1 Cct4 Cdc25c Ckap1 Cldn7 Cltc Exo1 Glt25d1 Golph3 Grsf1 Gyk Hdac6 Hspcb Ier2 Il23a Ing3 Kif18a Kntc2 Lip1 Lrrc16 Lsm8 Magoh Mcm2 Mcm5 Mcmdc1 Ms4a11 Ms4a6d Mynn Ncl Parp2 Pdk3 Pkm2 Plk4 Ppp2ca Prdx4 Prim2 Psmb2 Ptpn2 Rab25 Rad5…
46	V$CREB_Q4: cAMP-response element binding protein	77	77	568	1231	14295	2.51	6.27	7.99	5.91	1200008O12Rik 2310031L18Rik 2610034N03Rik 2610528M18Rik 4833420K19Rik 5930412E23Rik Anxa6 Atp6ap2 BC003236 BC003885 BC005537 BC025546 BC026744 Bcas2 Becn1 Birc5 Brrn1 Calm2 Ccna2 Cct4 Cited4 Cldn7 Csnb Diap3 Eif1ay Eif5a Exosc1 Golph3 Grsf1 Hdac6 Hmmr Hspcb Ier2 Ing3 Kif18a Kntc2 Lip1 Lrrc16 Mcm5 Mcmdc1 Mlstd2 Mynn Nktr Nol5 Nola1 Nudcd2 Pdk3 Plk4 Ppp2ca Prdx4 Psmb2 Rab25 Rad51ap1 Rfc3 Rp2h Rpl15…
47	V$CDPCR1_01: cut-like homeodomain protein	470	470	175	12177	3349	2.23	5.99	0.0	0.0	1200008O12Rik 1700013H19Rik 1700051E09Rik 1700095N21Rik 1810017F10Rik 2010300G19Rik 2210412K09Rik 2310031L18Rik 2410043F08Rik 2600001J17Rik 2600017H08Rik 2610034N03Rik 2610040E16Rik 2610528M18Rik 2700084L22Rik 2810013E07Rik 2810021O14Rik 3110006P09Rik 4833420K19Rik 4930403J22Rik 4930542G03Rik 5430413I02Rik 5730409F24Rik 5730592L21Rik 5830426I05Rik 5930412E23Rik AU040576 Acas2l Acin1 Actl6a Adam17…
48	V$TFIII_Q6	614	614	31	14228	1298	2.16	5.88	7.83	5.77	0610040B21Rik 1200008O12Rik 1700013H19Rik 1700095N21Rik 1810017F10Rik 2010300G19Rik 2210412K09Rik 2310031L18Rik 2310034L04Rik 2410043F08Rik 2510010F15Rik 2600001J17Rik 2600017H08Rik 2610019I03Rik 2610034N03Rik 2610312E17Rik 2610528M18Rik 2700075B01Rik 2700084L22Rik 2810013E07Rik 2810021O14Rik 2810418N01Rik 3110006P09Rik 4833420K19Rik 4930403J22Rik 4930470D19Rik 4930542G03Rik 5430413I02Rik 5730409…
49	V$LDSPOLYA_B: Lentiviral Poly A downstream element	484	484	161	12478	3048	2.09	5.84	0.0	0.0	0610040B21Rik 1700013H19Rik 1700051E09Rik 1700095N21Rik 1810017F10Rik 2010300G19Rik 2310031L18Rik 2310034L04Rik 2410043F08Rik 2600001J17Rik 2600017H08Rik 2610019I03Rik 2610040E16Rik 2610312E17Rik 2610528M18Rik 2700075B01Rik 2810013E07Rik 2810021O14Rik 2810418N01Rik 4930403J22Rik 4930470D19Rik 4930542G03Rik 5430413I02Rik 5730409F24Rik 5730592L21Rik 5830426I05Rik 6720485C15Rik 9430059P22Rik AA54521…
50	V$CP2_01: CP2	443	443	202	9708	5818	2.08	5.84	7.14	5.15	0610040B21Rik 1700013H19Rik 1700051E09Rik 1700095N21Rik 1810017F10Rik 2010300G19Rik 2410043F08Rik 2600001J17Rik 2600017H08Rik 2610034N03Rik 2610312E17Rik 2610528M18Rik 2810013E07Rik 2810021O14Rik 2810418N01Rik 4930403J22Rik 4930542G03Rik 5430413I02Rik 5730592L21Rik 6720485C15Rik 9430059P22Rik AU040576 Acas2l Acsl4 Actg1 Actl6a Adam8 Ahcy Anapc5 Aof2 Api5 Arf1 Arhgef5 Arl6ip1 Arntl Arpc2 Asf1a Asf…
51	V$CREBP1CJUN_01: CRE-binding protein 1:c-Jun heterodimer	43	43	602	591	14935	1.94	5.68	7.63	5.59	2310031L18Rik 2610034N03Rik 5930412E23Rik Anxa6 BC026744 Bcas2 Becn1 Brrn1 Ccna2 Cct4 Cldn7 Csnb Eif1ay Eif5a Exosc1 Golph3 Hspcb Ier2 Ing3 Kif18a Kntc2 Lip1 Lzp-s Mapk13 Mcm5 Nktr Nol5 Plk4 Ppp2ca Prdx4 Psmb2 Rab25 Smarca5 Sms Snx16 Stard3nl Stard4 Tdg Thoc1 Trim27 Tyrobp Wsb1 Ywhah
52	V$TANTIGEN_B: Major T-antigen binding sites	98	98	547	1698	13828	1.86	5.57	7.2	5.19	2410043F08Rik 2600017H08Rik 2810021O14Rik 6720485C15Rik AU040576 Acsl4 Adam17 Anapc5 Ap1m2 Arf1 Arrdc1 Asf1b Atp6v1b2 BC003885 Blm C1galt1c1 Cai Casp8ap2 Cbx1 Ccna2 Ccnf Cd14 Cdc25c Cdc2a Cdc37 Cenpf Chic2 Ckap2 Cks2 Clec4n Crk Crsp3 Ctsh Cxxc1 Ddx39 Ddx47 Dna2l Dr1 Dtnb Ebna1bp2 Eef1e1 Eif4e2 Eno1 F11r Fcgr1 Fgd6 Fzd6 Gch1 Glt25d1 Grsf1 Gsg2 H2afx Hdgf Hells Hn1 Ifi44 Kpna2 Lad1 Lalba Lcn2 Lzp-s…
53	V$HIF1_Q5: hypoxia-inducible factor 1	101	101	544	1767	13759	1.77	5.5	7.09	5.12	1700013H19Rik 1700095N21Rik 2410043F08Rik 2610040E16Rik AU040576 BC026744 BC035291 Bcas2 Blm Cai Canx Catnal1 Ccne2 Ccnt1 Cda Cenpc1 Ckmt1 Cmas Cxxc1 Depdc1a Diap3 Ebna1bp2 Efna1 Eif5a Eno1 Ero1l Ezh2 Foxm1 Frk Galgt1 Galnt7 Glrx1 Golph4 Grwd1 Hace1 Hat1 Hdac3 Hdgf Hist1h2ao Hmgb2 Hmgn2 Hnrpr Hrmt1l2 Hspcb Irx2 Kcne3 Kdelc1 Kif22 Kif5b Kntc2 Lgals7 Lta4h Marveld2 Mcmdc1 Mfap3 Mkrn1 Mxd3 Mynn Ncl …
54	V$CREL_01: c-Rel	503	503	142	11257	4269	1.72	5.42	6.85	4.94	0610040B21Rik 1700013H19Rik 1700051E09Rik 1700095N21Rik 1810017F10Rik 2210412K09Rik 2310034L04Rik 2410043F08Rik 2510010F15Rik 2600001J17Rik 2600017H08Rik 2610019I03Rik 2610034N03Rik 2610040E16Rik 2610312E17Rik 2700084L22Rik 2810013E07Rik 2810021O14Rik 3110006P09Rik 4833420K19Rik 4930470D19Rik 4930542G03Rik 5430413I02Rik 5730409F24Rik 5730592L21Rik 5930412E23Rik 6720485C15Rik 9430059P22Rik AA54521…
55	V$USF_01: upstream stimulating factor	93	93	552	1603	13923	1.69	5.36	7.04	5.08	0610040B21Rik 1700013H19Rik 2410043F08Rik 2610040E16Rik 2610312E17Rik 4930470D19Rik 9430059P22Rik Actg1 Anp32b Anxa6 Arpc5 Atf4 Atp1b1 Aurka BC004044 BC026744 Bcas2 Calr Canx Car6 Cdk4 Cenpc1 Chd4 Clca1 Cltc Ctbp2 Cxxc1 Cyba Ddx39 Diap3 Ebna1bp2 Eif5a Fbxo32 Foxm1 Gpsm2 Gyk Hdgf Hk1 Hmgn1 Hmgn2 Hmmr Kcne3 Khdrbs1 Kif11 Lig3 Lxn Mcm2 Mcm6 Mcmdc1 Melk Mtmr2 Mxd3 Narg1 Ngfrap1 Nrtn Parp2 Pdcd6ip Per…
56	V$SOX9_B1: SOX (SRY-related HMG box)	321	321	324	8673	6853	1.63	5.3	0.0	0.0	0610040B21Rik 1200008O12Rik 1700051E09Rik 1810017F10Rik 2310031L18Rik 2410043F08Rik 2600017H08Rik 2610312E17Rik 2810013E07Rik 2810418N01Rik 3110006P09Rik 4833420K19Rik 4930470D19Rik 4930542G03Rik 5730409F24Rik 5730592L21Rik 5830426I05Rik 5930412E23Rik 6720485C15Rik 9430059P22Rik AA545217 AU040576 Acas2l Acsl4 Actl6a Adam17 Aof2 Ap1m2 Api5 Arf1 Arpc2 Arpc5 Asf1a Atp1b1 Atp6ap2 Atp6v1b2 BC013481 BC…
57	V$CETS168_Q6	435	435	210	9578	5948	1.38	5.02	6.39	4.55	0610040B21Rik 1200008O12Rik 1700095N21Rik 2010300G19Rik 2310031L18Rik 2310034L04Rik 2510010F15Rik 2600001J17Rik 2610040E16Rik 2610312E17Rik 2610528M18Rik 2700075B01Rik 2810021O14Rik 3110006P09Rik 4833420K19Rik 4930470D19Rik 4930542G03Rik 5430413I02Rik 5730409F24Rik 5730592L21Rik 5830426I05Rik 5930412E23Rik 9430059P22Rik Acin1 Acsl4 Actg1 Actl6a Adam17 Adam8 Adamts4 Ahcy Anxa6 Aof2 Ap1m2 Apob48r A…
58	V$NRF1_Q6	50	50	595	746	14780	1.34	4.97	6.92	4.98	2610019I03Rik 2610034N03Rik 2700084L22Rik 9430059P22Rik Ahcy Arpc2 Arpc5 BC025546 Casp2 Cbfb Cct3 Cdc7 Ckap1 Cks2 Crk Cxcr4 Dna2l Eif3s3 Eif5a Ezh2 Fignl1 Fuca2 Gnb1 Khdrbs1 Kntc2 Msh2 Mxd3 Nup62 Plk4 Pola1 Ppp1cb Prc1 Ptpn2 Rock1 Rpl7 Safb2 Sap30 Sfrs7 Sgol1 Shmt2 Smarca5 Smarcc1 Snrpa1 Stag1 Tfdp1 Ttrap Wrnip1 Ythdf3 Ywhae Ywhah
59	V$NMYC_01: N-Myc	170	170	475	3310	12216	1.32	4.97	6.41	4.56	0610040B21Rik 1700013H19Rik 1700095N21Rik 2010300G19Rik 2410043F08Rik 2610040E16Rik 2610312E17Rik 3110006P09Rik 4930403J22Rik 4930470D19Rik 9430059P22Rik Actg1 Anp32b Anxa6 Apobec3 Arpc5 Arrdc1 Atf4 Atp1b1 Atp6v1c2 Aurka Aurkb BC003885 BC004044 BC026744 Bcas2 Brrn1 Calr Canx Car6 Catnal1 Cct3 Cct7 Cdk4 Ceacam10 Cenpc1 Chd4 Clca1 Cldn23 Clec4n Cltc Csnk2a2 Ctbp2 Cxcr4 Cxxc1 Cyba Ddx39 Diap3 Ebna1b…
60	V$ATF_01: activating transcription factor	90	90	555	1562	13964	1.31	4.97	6.64	4.75	1200008O12Rik 2310031L18Rik 2610034N03Rik 2610040E16Rik 2610528M18Rik 5930412E23Rik Acsl4 Anxa6 Atp1b1 Atp6ap2 BC026744 Bcas2 Becn1 Bnipl Brrn1 Casp8ap2 Ccna2 Ccnt1 Cct4 Cldn7 Cltc Cops5 Crsp3 D19Ertd703e Eif4e2 Eif5a Enpp1 Golph3 Grsf1 Gyk Hdac6 Hspcb Ier2 Igsf4a Il23a Ing3 Kif18a Kntc2 Lig3 Magoh Mclc Mcm5 Mynn Ncl Nktr Nol5 Papss1 Parp2 Pdk3 Plk4 Pola1 Ppp2ca Prdx4 Psmb2 Ptpn2 Pycs Rab25 Rad51…
61	V$OCT1_02: octamer factor 1	183	183	462	5253	10273	1.16	4.79	0.0	0.0	0610040B21Rik 1700095N21Rik 2600017H08Rik 2610034N03Rik 2610312E17Rik 2610528M18Rik 2810021O14Rik 2810418N01Rik 4833420K19Rik 5730409F24Rik 9430059P22Rik AA545217 Acas2l Adam8 Apob48r Arl6ip1 Arpc2 Asf1a Atp6ap2 Atp6v1b2 Aurkb BC003236 BC025546 Bcas2 Brrn1 Calm2 Canx Capns1 Ccnb2 Cd14 Cdc37 Cdc7 Cdca1 Cenpc1 Chc1 Chek1 Ckmt1 Clec4d Clec4n Col4a6 Csnb Csnd Csnk2a2 D19Ertd703e Dars Dbccr1 Ddx10 Dia…
62	V$MRF2_01: modulator recognition factor 2	360	360	285	9532	5994	1.01	4.63	0.0	0.0	0610040B21Rik 1700013H19Rik 1700051E09Rik 1700095N21Rik 1810017F10Rik 2010300G19Rik 2310031L18Rik 2600001J17Rik 2600017H08Rik 2610019I03Rik 2610040E16Rik 2610528M18Rik 2810021O14Rik 3110006P09Rik 4930403J22Rik 4930470D19Rik 5730592L21Rik 5830426I05Rik 5930412E23Rik 6720485C15Rik 9430059P22Rik AA545217 Acas2l Acin1 Acsl4 Aof2 Ap1m2 Apobec3 Arf1 Arhgef5 Arpc2 Arpc5 Arrdc1 Asf1b Atf4 Atp1b1 Atp6v1b2…
63	V$LHX3_01: LIM homeobox transcription factor 3	32	32	613	1259	14267	0.94	4.51	0.0	0.0	2610528M18Rik AA545217 Actl6a Csna D19Ertd703e Dck Golph4 Grwd1 Kif18a Lig3 Ltap Melk Ms4a6c Msr1 Nono Ogfrl1 Pdk3 Plscr1 Prim2 Rfc5 Rnf128 Sgpp1 Sh3bgrl2 Slc5a9 Slco1a5 Snrpa1 Snrpe Tdg Tk1 Tm4sf3 Tpm3 Trim2
64	V$XBP1_01: X-box-binding protein 1	79	79	566	1363	14163	0.75	4.27	6.1	4.28	2310031L18Rik 2610040E16Rik 2610312E17Rik 2610528M18Rik 3110006P09Rik 4930470D19Rik Arpc5 Atf4 Aurka Bub1b Calr Car6 Cdca4 Cdk4 Ckap1 Clca1 Crabp2 Cyba D19Ertd703e Diap3 Dnmt1 Enpp1 Fcgr1 Foxm1 Golph3 Gpsm2 Hist1h2ao Hmmr Hrmt1l2 Hus1 Igsf4a Impa2 Irx2 Khdrbs1 Lta4h Mcm2 Mcm6 Mcmdc1 Mgat2 Mgea5 Mlstd2 Mre11a Ms4a11 Ms4a6d Mtbp Nab1 Nans Nktr Nrtn Pabpn1 Papss1 Pdcd6ip Plk4 Pqlc1 Prp19 Rbl1 Rbmx2 …
65	V$CREBP1_Q2: CRE-binding protein 1	59	59	586	962	14564	0.52	4.03	5.96	4.16	1200008O12Rik 2310031L18Rik 2610034N03Rik 2610528M18Rik 4833420K19Rik 5930412E23Rik Anxa6 B4galt1 BC003885 BC005537 BC026744 Bcas2 Becn1 Brrn1 Calm2 Ccna2 Cct4 Cldn7 Golph3 Gyk Hdac6 Hspcb Ier2 Ing3 Kif18a Kntc2 Lip1 Lrrc16 Mcm2 Mcm5 Mcmdc1 Nktr Nol5 Pdk3 Plk4 Ppp2ca Prdx4 Psmb2 Rab25 Rad51ap1 Rfc3 Rp2h Rpl15 Sfxn3 Slc15a3 Smarce1 Sms Snx16 Stard3nl Stard4 Taf7 Tdg Thoc1 Tyrobp Uap1 Usp52 Wdr1 Ws…
66	V$E2F_01: E2F	12	12	633	99	15427	0.39	3.85	6.46	4.58	Hells Mcm2 Mcm6 Mrpl13 Mtbp Rbl1 Rpa2 Rpl3 Shmt2 Ssna1 Tfdp1 Uhrf1
67	V$ATF4_Q2: activating transcription factor 4	184	184	461	3733	11793	0.18	3.61	5.14	3.39	0610040B21Rik 1700013H19Rik 1700095N21Rik 2210412K09Rik 2310031L18Rik 2610312E17Rik 2610528M18Rik 2700075B01Rik 4930403J22Rik 5930412E23Rik Actl6a Anxa6 Aof2 Apob48r Arhgef5 Arrdc1 Atp1b1 Atp6v1c2 B4galt1 BC003236 BC005537 BC017133 BC026744 Bcas2 Becn1 Birc5 Brrn1 Bub1b Bub3 Calm2 Ccna2 Cct4 Cdca5 Cenpc1 Chek1 Cited4 Cks1b Cldn7 Cltc Crsp3 Csnd Csnk2a2 Ctbp2 Dbccr1 Ddx39 Depdc1a Diap3 Dr1 Dtnb Eb…
68	V$PITX2_Q2: pituitary homeobox factor 2	307	307	338	6612	8914	0.16	3.61	5.0	3.3	1700051E09Rik 1700095N21Rik 2310031L18Rik 2410043F08Rik 2600001J17Rik 2600017H08Rik 2610019I03Rik 2610040E16Rik 2700075B01Rik 2810013E07Rik 2810021O14Rik 4833420K19Rik 4930470D19Rik 5430413I02Rik 5730409F24Rik 5930412E23Rik 6720485C15Rik AA545217 AU040576 Acsl4 Adam17 Anapc5 Aof2 Ap1m2 Api5 Arf1 Arpc2 Arrdc1 Asf1b Atf4 Atp1b1 B4galt1 BC003236 BC003885 Becn1 Birc5 Blm Bspry Btn1a1 Bub3 Cai Capns1 …
69	V$HNF6_Q6	46	46	599	1598	13928	0.08	3.49	0.0	0.0	2600017H08Rik 2610040E16Rik 2700084L22Rik 4930542G03Rik 9430059P22Rik Acas2l Catnal1 Cdca1 Cdca7 Dr1 Egln3 Fcgr1 Fgd6 Fpr-rs2 Gmnn Il23a Map3k7ip2 Mcm3 Mgea5 Ms4a11 Ms4a6d Nfix Nhsl1 Nup160 Pigr Pik3r1 Ppp1cb Prim1 Prss16 Prss8 Rab15 Rcor1 Rex3 Rnf38 Schip1 Sdc4 Shrm Socs6 Sox4 Stxbp6 Tegt Tjp2 Topbp1 Usp14 Usp22 Zfx
70	V$NFY_Q6: nuclear factor Y (Y-box binding factor)	257	257	388	5441	10085	0.07	3.49	4.92	3.24	0610040B21Rik 1200008O12Rik 2010300G19Rik 2310034L04Rik 2510010F15Rik 2600017H08Rik 2610034N03Rik 2610528M18Rik 2700084L22Rik 2810013E07Rik 2810021O14Rik 2810418N01Rik 4930470D19Rik 4930542G03Rik 5430413I02Rik 5730592L21Rik 5930412E23Rik Actl6a Adam8 Ahcy Anapc5 Ap1m2 Api5 Arf1 Arl6ip6 Arntl Arpc5 Asf1a Asf1b Atf4 Atp6ap2 Atp6v1b2 Aurka Aurkb BC003236 BC017133 Bcl10 Blm C1galt1c1 Calm2 Calr Canx …
71	V$HOGNESS_B: Imperfect Hogness /Goldberg Box	59	59	586	986	14540	0.05	3.49	5.45	3.68	2410043F08Rik 2610019I03Rik 2810021O14Rik AA545217 Acsl4 Adam17 Ap1m2 Arf1 Arpc2 Arrdc1 Cai Casp8ap2 Cbx1 Ccnf Ccnt1 Cdc25c Chic2 Ckap2 Cks2 Crk Ctsh Cxxc1 Ddx39 Ddx47 Dtnb Ebna1bp2 Eef1e1 Eif4e2 Glt25d1 Grsf1 Gsg2 Ier3 Ifi44 Kpna2 Lalba Lcn2 Ltf Lzp-s Magoh Map3k7ip2 Mcmdc1 Nans Nqo1 Pa2g4 Pafah1b3 Pdk3 Polr2e Pparbp Prc1 Rab25 Rpa2 Shmt2 Tcfe2a Tcfl5 Thoc4 Tnfrsf12a Topbp1 Tpx2 Ube2c
72	V$MINI20_B: Muscle initiator sequence-20	425	425	220	9481	6045	0.05	0.0	4.91	3.24	0610040B21Rik 1700013H19Rik 1700051E09Rik 1700095N21Rik 1810017F10Rik 2010300G19Rik 2210412K09Rik 2310031L18Rik 2410043F08Rik 2510010F15Rik 2600017H08Rik 2610034N03Rik 2610040E16Rik 2700075B01Rik 2700084L22Rik 2810013E07Rik 2810021O14Rik 4930470D19Rik 4930542G03Rik 5730409F24Rik 5730592L21Rik 5830426I05Rik 5930412E23Rik 6720485C15Rik AU040576 Acas2l Acsl4 Actg1 Actl6a Adam17 Adam8 Ahcy Anp32b Anx…
73	V$DR3_Q4: direct repeat 3	69	69	576	2206	13320	-0.08	0.0	0.0	0.0	1700013H19Rik 2610019I03Rik 2700075B01Rik 5730592L21Rik Adam8 Anxa6 BC003885 BC026744 Bcl10 Ccl12 Cct7 Cda Cks2 Clca2 Clec4d Csnk2a2 Ect2 F11r Fignl1 Gabrp Galgt1 Gatm Glt25d1 Gmnn Gpiap1 H2-Bl Hebp2 Hells Hmgn1 Kif11 Kif18a Klk6 Lcn2 Lims1 Lsm8 Maf1 Marveld2 Ms4a11 Ms4a6d Narg1 Ncl Nono Pafah1b3 Plk4 Pola1 Pole Pqlc1 Prc1 Rcor1 Rock1 Safb2 Scrg1 Sh3bgrl2 Slc15a3 Smarca5 Spag5 Stk39 Stxbp6 Tax1bp…
74	V$CREB_02: cAMP-responsive element binding protein	89	89	556	1633	13893	-0.11	0.0	5.09	3.36	2610528M18Rik Acsl4 Anapc5 Anxa6 Asf1b Atp6ap2 BC004044 BC005537 BC026744 Birc5 Calm2 Casp8ap2 Ccna2 Ccnt1 Cdca5 Cdk4 Ckap1 Ckap2 Cops5 Cxxc1 D19Ertd703e Efhd2 Eif5a Fkbp4 Foxc1 Gnb1 Golph3 Gpsm2 H2afx Hdac6 Hnrpab Hnrpl Hrmt1l2 Ing3 Kcnn4 Kif18a Kntc2 Lta4h Mcm5 Mcmdc1 Mgat2 Mre11a Nans Nktr Nusap1 Ocln Pabpn1 Papss1 Parp2 Plekhf2 Plk4 Ppp2ca Prdx4 Psmb2 Ptpn2 Pycs Rab25 Rad51 Rad51ap1 Rasal1 Rp…
75	V$TAXCREB_01: Tax/CREB complex	29	29	616	398	15128	-0.11	0.0	5.57	3.79	1700095N21Rik 2610034N03Rik 2700084L22Rik BC005537 Bub1b Calm2 Ccne2 Eif5a Fkbp4 Foxm1 Galnt3 Gpiap1 Hdac6 Ing3 Iqgap1 Kcne3 Kntc2 Ltap Msh2 Psmb2 Pycs Rbl1 Sgol1 Sh3bgrl2 Slc15a3 Slc25a13 Timm22 Tpd52l1 Traip
76	V$SOX5_01: Sox-5	267	267	378	7172	8354	-0.12	0.0	0.01	0.0	0610040B21Rik 1200008O12Rik 1700051E09Rik 1810017F10Rik 2310031L18Rik 2410043F08Rik 2600017H08Rik 2610312E17Rik 2810013E07Rik 2810418N01Rik 3110006P09Rik 4833420K19Rik 4930470D19Rik 4930542G03Rik 5730409F24Rik 5830426I05Rik 5930412E23Rik 9430059P22Rik AU040576 Acas2l Acsl4 Actl6a Adam17 Aof2 Ap1m2 Arf1 Arpc2 Arpc5 Asf1a Atp6v1b2 BC013481 BC017133 BC026744 Bcas2 Bcl10 Becn1 Blm Bnipl Brca1 Btn1a1 …
77	V$OCT_C: Octamer binding site	27	27	618	1050	14476	-0.14	0.0	0.0	0.0	0610040B21Rik Anapc5 Atp6v1c2 Aurkb Brca1 Cdca7 Cited4 Clca2 Clec4n Cxxc1 Dck Ddx10 Egln3 Ero1l Exo1 Grwd1 H2afy Kif20a Lyn Map3k7ip2 Mrpl13 Parp2 Prss16 Stx6 Tdg Terf1 Zfx
78	V$CREB_Q2: cAMP-response element-binding protein	77	77	568	1381	14145	-0.21	0.0	5.05	3.33	0610040B21Rik 1700013H19Rik 2610528M18Rik 4833420K19Rik 5930412E23Rik Anxa6 Asf1b B4galt1 BC003885 BC005537 BC026744 Bcas2 Becn1 Brrn1 Calm2 Ccna2 Ccne2 Cct4 Cdc25c Ckap1 Cldn7 Cltc Diap3 Eif1ay Golph3 Gtl3 Hdac6 Hnrpl Ier2 Kif18a Kntc2 Lip1 Lrrc16 Mcm5 Mcmdc1 Nab1 Ngfrap1 Nktr Nola1 Pdk3 Plk4 Polr3k Ppp2ca Pqlc1 Prdx4 Psmb2 Pycs Rab25 Rad51ap1 Rex3 Rnf138 Rp2h Rpl15 Sh3bgrl2 Slc15a3 Slfn4 Smarca…
79	V$POU6F1_01	36	36	609	1300	14226	-0.22	0.0	0.0	0.0	2700075B01Rik 4833420K19Rik Arl6ip1 Bnipl Capns1 Casp8ap2 Cdc42se1 Cenpc1 Cp Fpr-rs2 Golph4 Gtl3 Id2 Impa1 Ing3 Kif18a Ltf Mmp12 Ms4a6c Mtmr2 Pabpn1 Pcdh18 Perp Prim1 Sap30 Slc5a9 Ssr2 Tax1bp3 Tjp2 Trim2 Tusc3 Uble1b Wsb1 Zfa Zfr Zfx
80	V$IPF1_Q4	111	111	534	3278	12248	-0.28	0.0	0.01	0.0	2810021O14Rik 4833420K19Rik 4930403J22Rik 5830426I05Rik Anp32b Aof2 Apob48r Arhgef5 Atp1b1 BC013481 Brca1 Btn1a1 C1galt1c1 Cap1 Ccl12 Cct3 Cenpc1 Cenpf Chi3l3 Cited4 Cltc Csnb Csnd Cxcr4 Ddx47 Diap3 Dr1 Dusp6 Ebna1bp2 Efna1 Eif1ay Eif3s3 Fgd6 Folr1 Fpr-rs2 Fuca2 Grsf1 Grwd1 Gtl3 H2afx H2afy Hck Hus1 Id2 Irx1 Itgax Kcne3 Kcnk5 Kctd1 Lgals3 Lip1 Lrrc16 Ltap Lxn Mad2l1 Map3k7ip2 Melk Metap2 Mrpl24 M…
81	V$GATA1_06: GATA-binding factor 1	158	158	487	4464	11062	-0.31	0.0	0.01	0.0	0610040B21Rik 1700051E09Rik 2010300G19Rik 2600001J17Rik 2810418N01Rik 4930403J22Rik Acas2l Acsl4 Actl6a Ahcy Anp32b Anxa6 Aof2 Apobec3 Asf1a Atp6v1c2 Aurkb BC026744 Bcl10 Brca1 Btn1a1 Calm2 Cap1 Casp2 Casp8ap2 Catnal1 Ccnf Cct3 Cda Cdc25c Cdc42se1 Cdc6 Cdca7 Cdk4 Cenpf Chek1 Chi3l3 Cited4 Ckap2 Clca2 Clec4d Col9a1 Cp Crk Crsp3 Csna Csnb Csnd Cyp4f16 Dars Dbccr1 Ddx10 E030034P13Rik Ebna1bp2 Efhd2 …
82	V$ELK1_01: Elk-1	193	193	452	4006	11520	-0.42	0.0	4.45	2.81	1700095N21Rik 2310034L04Rik 2510010F15Rik 2610040E16Rik 2810021O14Rik 3110006P09Rik 4833420K19Rik 4930470D19Rik 5730409F24Rik 5830426I05Rik AA545217 Acin1 Acsl4 Actg1 Adam17 Anp32b Apob48r Arl6ip6 B4galt1 BC003236 BC026744 BC035291 Birc5 Bnipl Btn1a1 Bub1b Calm2 Capns1 Car2 Ccnb2 Ccnf Ccnt1 Cdca4 Cdca5 Cenph Ckmt1 Cks1b Cks2 Cldn7 Cltc Col4a6 Col9a1 Cops5 Crabp2 Cyp4f16 Dars Dbccr1 Ddx39 Dr1 Ebna…
83	V$S8_01: S8	40	40	605	1395	14131	-0.43	0.0	0.0	0.0	2610034N03Rik 3110006P09Rik AA545217 Actl6a Becn1 Casp8ap2 Cdca7 Cldn23 Clec4d Eif3s3 Grwd1 Hist1h2ao Lyn Ms4a6c Msr1 Nfix Nola1 Ovol1 Pcdh18 Pdcd6ip Plscr1 Prim2 Prss8 Rnf128 S100a8 Schip1 Sh3bgrl2 Shcbp1 Slc5a9 Smarce1 Snrpe Snx16 Spag5 Stxbp6 Tcerg1 Tdg Trim2 Txnrd1 Usp12 Ythdf3
84	V$HNF1_C: Hepatic nuclear factor 1	194	194	451	5331	10195	-0.52	0.0	0.01	0.0	0610040B21Rik 1700095N21Rik 1810017F10Rik 2010300G19Rik 2600001J17Rik 2610019I03Rik 2610040E16Rik 2700084L22Rik 2810418N01Rik 4833420K19Rik 5430413I02Rik 5830426I05Rik 6720485C15Rik 9430059P22Rik AA545217 AU040576 Acas2l Acin1 Actl6a Anxa6 Ap1m2 Arl6ip1 Arpc5 Asf1b Atp1b1 Atp6v1b2 BC005537 BC013481 BC017133 BC037006 Bcl10 Becn1 Blm Brrn1 C1galt1c1 Cacnb3 Cap1 Car6 Cbx1 Ccnb2 Cct3 Cct4 Cdc2a Cdc6 …
85	V$HNF1_01: hepatic nuclear factor 1	94	94	551	2813	12713	-0.56	0.0	0.01	0.0	2410043F08Rik 2600001J17Rik 2610528M18Rik 2810013E07Rik 4833420K19Rik 5430413I02Rik 5730592L21Rik AA545217 Acin1 Anxa6 Ap1m2 Api5 Arpc5 BC005537 Blm Brrn1 Bub1b C1galt1c1 Cacnb3 Cai Car2 Car6 Cbfb Cct4 Cdc2a Cldn23 Col4a6 Cp Cxxc1 D19Ertd703e Folr1 Fpr-rs2 Frk Fzd6 Gch1 Gnb1 Golph3 Grwd1 Gyk Hn1 Hnrpc Hnrpl Igsf4a Impa2 Ing3 Irx1 Kctd1 Kif18a Kif22 Klk6 Lgals7 Lta4h Mclc Mrpl13 Ms4a6c Msh2 Msr1 N…
86	V$SMAD4_Q6	296	296	349	6456	9070	-0.65	0.0	4.09	2.48	0610040B21Rik 1700051E09Rik 1700095N21Rik 2010300G19Rik 2210412K09Rik 2310031L18Rik 2410043F08Rik 2610034N03Rik 2610040E16Rik 2700084L22Rik 2810013E07Rik 2810418N01Rik 4930470D19Rik 4930542G03Rik 5730592L21Rik 5830426I05Rik 5930412E23Rik 6720485C15Rik 9430059P22Rik AA545217 AU040576 Actg1 Actl6a Adam8 Adamts4 Anp32b Aof2 Api5 Apob48r Apobec3 Arl6ip1 Arl6ip6 Arpc2 Asf1a Asf1b Atf4 Atp1b1 Atp6v1c2 …
87	V$SREBP1_Q6	239	239	406	5111	10415	-0.67	0.0	4.1	2.48	0610040B21Rik 1200008O12Rik 1700013H19Rik 1700095N21Rik 1810017F10Rik 2210412K09Rik 2410043F08Rik 2700075B01Rik 2810418N01Rik 4930542G03Rik 5430413I02Rik 5730592L21Rik 6720485C15Rik 9430059P22Rik AU040576 Actg1 Adam17 Anapc5 Aof2 Api5 Apob48r Arl6ip1 Arl6ip6 Arpc2 Arpc5 Arrdc1 Asf1a Atf4 Atp1b1 BC003236 BC004044 BC005537 BC013481 BC035291 Bcas2 Brca1 Brrn1 Btn1a1 Calr Canx Cap1 Capza1 Car6 Ccnt1 …
88	V$E2A_Q2	408	408	237	9179	6347	-0.81	0.0	3.93	2.35	0610040B21Rik 1700095N21Rik 1810017F10Rik 2010300G19Rik 2310031L18Rik 2310034L04Rik 2410043F08Rik 2600001J17Rik 2610019I03Rik 2610034N03Rik 2610040E16Rik 2700075B01Rik 2810013E07Rik 2810021O14Rik 4930542G03Rik 5730592L21Rik 5830426I05Rik 6720485C15Rik 9430059P22Rik AA545217 AU040576 Acas2l Actg1 Adam17 Adam8 Adamts4 Anxa6 Aof2 Ap1m2 Apob48r Apobec3 Arf1 Arhgef5 Arl6ip1 Arl6ip6 Arpc2 Arrdc1 Asf1a …
89	V$NKX3A_01: NK class homeobox factor 3A	106	106	539	3090	12436	-0.84	0.0	0.01	0.0	2310034L04Rik 2600017H08Rik 2610019I03Rik 2610034N03Rik 2810013E07Rik 2810021O14Rik 2810418N01Rik 5830426I05Rik Acas2l Arf1 Arpc5 Asf1b Atp6ap2 Bcl10 Bnipl Brrn1 Car2 Cct4 Cdca1 Cdca4 Cenpc1 Col11a1 Cops5 Csna Csnb Csnd Dnmt1 Dr1 Ebna1bp2 Eef1e1 Eif1ay Eif3s3 Fbxl3 Fbxo3 Fgd6 Gabrp Galnt7 Gmnn Gpiap1 H2afx Hat1 Hmgb2 Hnrpab Impa1 Kif5b Lip1 Ly78 Mad2l1 Map3k7ip2 Marveld2 Mclc Mcm5 Mfap3 Mlp Mmp12…
90	V$ATF_B: ATF binding site	31	31	614	466	15060	-0.91	0.0	4.66	3.0	2310031L18Rik 2610034N03Rik 5930412E23Rik Anxa6 BC026744 Bcas2 Brrn1 Calm2 Ccna2 Cct4 Cldn7 Golph3 Hspcb Ier2 Ing3 Kif18a Kntc2 Mcm5 Plk4 Ppp2ca Prdx4 Psmb2 Rab25 Sms Snx16 Stard3nl Stard4 Tdg Tyrobp Wsb1 Ywhah
91	V$VMW65_Q6	253	253	392	6709	8817	-0.98	0.0	0.02	0.0	1700051E09Rik 1810017F10Rik 2010300G19Rik 2410043F08Rik 2600017H08Rik 2610019I03Rik 2610034N03Rik 2610040E16Rik 2810013E07Rik 2810418N01Rik 3110006P09Rik 4833420K19Rik 4930403J22Rik 4930542G03Rik 5730409F24Rik 5730592L21Rik 5830426I05Rik AA545217 AU040576 Acin1 Adam8 Ahcy Aof2 Apob48r Apobec3 Arf1 Arhgef5 Arl6ip1 Arpc2 Arpc5 Atp6ap2 Atp6v1c2 Aurkb BC003885 BC026744 Blm Brca1 Brrn1 Bspry Btn1a1 Bu…
92	V$CART1_01: Cart-1 (cartilage homeoprotein 1)	59	59	586	1860	13666	-0.99	0.0	0.01	0.0	0610040B21Rik 2010300G19Rik 2810021O14Rik Anxa6 Arpc2 Atp6ap2 Aurkb Becn1 C1galt1c1 Capns1 Casp2 Cdc2a Chi3l3 Clca2 Cldn23 Clec4n Cmas Csna Csnb Dars Diap3 Dr1 Eef1e1 Eif2ak3 Eif3s3 Gyk Hat1 Hnrpab Ier2 Iqgap1 Kctd1 Lip1 Lxn Mclc Mcm3 Mmp12 Mre11a Ms4a6c Nek2 Nfix Pcbp2 Pde4b Phlda1 Ppih Ppp1cb Rfc5 Sdcbp Shcbp1 Snx16 Socs6 Stra6 Suv39h1 Tdg Thoc1 Tk1 Usp22 Usp43 Vbp1 Zfx
93	V$TEF_Q6	205	205	440	5536	9990	-0.99	0.0	0.02	0.0	1700013H19Rik 1700051E09Rik 2310031L18Rik 2310034L04Rik 2410043F08Rik 2600001J17Rik 2610019I03Rik 2610312E17Rik 2700084L22Rik 2810013E07Rik 4833420K19Rik 4930403J22Rik 4930470D19Rik 5830426I05Rik 5930412E23Rik 6720485C15Rik AA545217 Anapc5 Aof2 Arpc5 Atp6ap2 Aurkb BC003236 BC026744 BC035291 Becn1 Brrn1 Bspry Btn1a1 Bub3 Cap1 Car2 Ccne2 Cct4 Cd14 Cdc20 Cdc25c Cdc37 Cdc42se1 Cdc7 Cdca7 Cenpc1 Chi3l…
94	V$LEF1TCF1_Q4	292	292	353	7653	7873	-1.0	0.0	0.02	0.0	0610040B21Rik 1700051E09Rik 2310031L18Rik 2410043F08Rik 2510010F15Rik 2600017H08Rik 2610034N03Rik 2700075B01Rik 2700084L22Rik 2810013E07Rik 2810418N01Rik 3110006P09Rik 5430413I02Rik 5730409F24Rik 5730592L21Rik 5830426I05Rik 6720485C15Rik AA545217 Acas2l Acin1 Actg1 Actl6a Adamts4 Ahcy Anapc5 Anxa6 Ap1m2 Api5 Apobec3 Arf1 Arntl Asf1a Asf1b Atp6v1c2 BC004044 BC005537 BC013481 BC017133 BC025546 Bcl1…
95	V$GATA3_03: GATA-binding factor 3	410	410	235	10460	5066	-1.03	0.0	0.02	0.0	0610040B21Rik 1700013H19Rik 1700051E09Rik 1700095N21Rik 1810017F10Rik 2010300G19Rik 2310031L18Rik 2310034L04Rik 2410043F08Rik 2600001J17Rik 2600017H08Rik 2610019I03Rik 2610034N03Rik 2610312E17Rik 2610528M18Rik 2700075B01Rik 2700084L22Rik 2810013E07Rik 2810418N01Rik 3110006P09Rik 4930403J22Rik 4930470D19Rik 5430413I02Rik 5730592L21Rik 5830426I05Rik AA545217 AU040576 Acas2l Acin1 Acsl4 Actl6a Adam8…
96	V$LMO2COM_02: complex of Lmo2 bound to Tal-1, E2A proteins, and GATA-1, half-site 2	317	317	328	8241	7285	-1.07	0.0	0.02	0.0	0610040B21Rik 1200008O12Rik 1700095N21Rik 2210412K09Rik 2310031L18Rik 2310034L04Rik 2410043F08Rik 2600017H08Rik 2610312E17Rik 2700075B01Rik 2810013E07Rik 2810021O14Rik 4930403J22Rik 4930542G03Rik 6720485C15Rik 9430059P22Rik Acas2l Anxa6 Aof2 Api5 Arf1 Arhgef5 Arl6ip6 Asf1a Atp1b1 Aurka Aurkb BC013481 Bcas2 Bcl10 Birc5 Brca1 Btn1a1 Bub3 C1galt1c1 Cai Calm2 Calr Canx Cap1 Car6 Casp2 Cbfb Ccl12 Ccna…
97	V$NFY_Q6_01	302	302	343	6663	8863	-1.08	0.0	3.59	2.11	0610040B21Rik 1200008O12Rik 1700095N21Rik 2010300G19Rik 2310034L04Rik 2510010F15Rik 2600001J17Rik 2600017H08Rik 2610034N03Rik 2610528M18Rik 2700084L22Rik 2810013E07Rik 2810021O14Rik 2810418N01Rik 3110006P09Rik 4930470D19Rik 4930542G03Rik 5430413I02Rik 5730592L21Rik 5930412E23Rik Acin1 Actg1 Actl6a Adam8 Ahcy Anapc5 Anxa6 Api5 Arf1 Arl6ip6 Arntl Arpc5 Asf1a Asf1b Atf4 Atp6ap2 Atp6v1b2 Aurka Aurkb …
98	V$TAL1_Q6	293	293	352	6464	9062	-1.18	0.0	3.48	2.02	0610040B21Rik 1200008O12Rik 1700051E09Rik 1700095N21Rik 1810017F10Rik 2010300G19Rik 2310031L18Rik 2310034L04Rik 2410043F08Rik 2600001J17Rik 2600017H08Rik 2610040E16Rik 2700075B01Rik 2810013E07Rik 2810021O14Rik 5430413I02Rik 5730592L21Rik 6720485C15Rik AA545217 AU040576 Acas2l Acin1 Acsl4 Actg1 Adamts4 Aof2 Apob48r Apobec3 Arf1 Arhgef5 Arl6ip1 Arl6ip6 Arntl Arpc2 Arpc5 Arrdc1 Asf1a Asf1b Atp1b1 At…
99	V$OCT1_06: octamer-binding factor 1	331	331	314	8557	6969	-1.2	0.0	0.03	0.0	0610040B21Rik 1700013H19Rik 1700095N21Rik 2610019I03Rik 2610034N03Rik 2610040E16Rik 2610312E17Rik 2700075B01Rik 2810021O14Rik 2810418N01Rik 3110006P09Rik 4833420K19Rik 4930403J22Rik 5830426I05Rik 5930412E23Rik 6720485C15Rik 9430059P22Rik AA545217 AU040576 Acas2l Acin1 Acsl4 Adam17 Ahcy Anapc5 Anp32b Anxa6 Aof2 Api5 Apobec3 Arl6ip1 Arrdc1 Atf4 Atp1b1 Atp6ap2 Atp6v1c2 Aurkb BC003236 BC004044 BC0134…
100	V$GATA_C: GATA binding site	282	282	363	7378	8148	-1.2	0.0	0.03	0.0	1200008O12Rik 1700051E09Rik 1700095N21Rik 1810017F10Rik 2310031L18Rik 2310034L04Rik 2600001J17Rik 2610019I03Rik 2610034N03Rik 2810418N01Rik 4833420K19Rik 4930403J22Rik 6720485C15Rik AA545217 Acas2l Adam8 Ahcy Aof2 Api5 Apob48r Asf1a Atp6v1b2 Atp6v1c2 B4galt1 BC003236 Bcas2 Bcl10 Brca1 Bspry Btn1a1 Bub3 C1galt1c1 Calr Cap1 Casp2 Casp8ap2 Cbfb Cbx1 Ccnf Ccnt1 Cd14 Cda Cdc42se1 Cdc6 Cdca1 Cdca4 Cdca…
101	V$BRN2_01: POU factor Brn-2	251	251	394	6626	8900	-1.21	0.0	0.03	0.0	0610040B21Rik 1700051E09Rik 2010300G19Rik 2410043F08Rik 2600001J17Rik 2610019I03Rik 2610040E16Rik 2610312E17Rik 2700084L22Rik 2810013E07Rik 2810418N01Rik 4930403J22Rik 4930470D19Rik 5430413I02Rik 6720485C15Rik 9430059P22Rik AA545217 AU040576 Acsl4 Adam8 Adamts4 Ahcy Anapc5 Anp32b Api5 Apobec3 Asf1a Aurka BC003236 BC003885 BC013481 BC025546 BC037006 Bcas2 Becn1 Brca1 Bspry Btn1a1 Bub3 Canx Cap1 Cc…
102	V$MYC_Q2	140	140	505	2880	12646	-1.23	0.0	3.64	2.12	0610040B21Rik 1700013H19Rik 1700095N21Rik 2410043F08Rik 2610040E16Rik 2610312E17Rik 4930403J22Rik 9430059P22Rik Actg1 Anp32b Anxa6 Apobec3 Arrdc1 Atp1b1 Aurka Aurkb BC003885 BC004044 BC026744 Bcas2 Brrn1 Canx Car6 Catnal1 Cct3 Cct7 Cdk4 Ceacam10 Cenpc1 Chd4 Clca1 Cldn23 Clec4n Cltc Ctbp2 Cxcr4 Cxxc1 Ebna1bp2 Eef1e1 Efna1 Eif3s3 Eif5a Eno1 Exo1 Fbxo32 Frk Golph4 Gpsm2 Grwd1 Gtl3 Gyk Hat1 Hdgf Hell…
103	V$MTF1_Q4	61	61	584	1114	14412	-1.32	0.0	3.9	2.35	2810013E07Rik 3110006P09Rik 6720485C15Rik BC004044 BC013481 BC017133 Bcl10 Casp2 Cdca1 Cdca7 Col9a1 Cxcr4 Diap3 Eif5a Fbxl3 Fbxo32 Fzd6 Gatm Gmnn Gnb1 Hist1h2ao Hnrpc Homer2 Kcnn4 Khdrbs1 Kif5b Lrrc16 Lta4h Lxn Lyzs Maf1 Melk Mrpl13 Mtbp Ndrg1 Nek2 Nono Pdk3 Pnn Pola1 Polr3k Ppih Pqlc1 Prim2 Prps2 Prss8 Rad51 Ramp1 Rnpep Safb2 Slc40a1 Slc9a3r1 Smox Spag5 Ssna1 Trim8 Trip13 Ttrap Txn1 Vamp8 Ythdf3
104	V$COREBINDINGFACTOR_Q6	189	189	456	5090	10436	-1.34	0.0	0.03	0.0	1700013H19Rik 2310031L18Rik 2510010F15Rik 2610528M18Rik 2700084L22Rik 9430059P22Rik AU040576 Adam17 Adam8 Aof2 Apob48r Arf1 Arl6ip1 Arntl Atf4 Atp6ap2 BC003236 Bcas2 Becn1 Birc5 Brca1 Brrn1 Bspry C1galt1c1 Calr Cap1 Ccl12 Ccna2 Ccnb2 Cct3 Cd14 Cda Cdc7 Cdk4 Cenpf Chek1 Cited4 Ckmt1 Cks1b Cks2 Clca1 Clca2 Clec4n Col11a1 Col9a1 Csnb Ctss D19Ertd703e Dars Dna2l Dnmt1 Ect2 Efna1 Eif3s3 Eif4e2 Eno1 En…
105	V$FOXJ2_02: fork head box J 2	229	229	416	6066	9460	-1.36	0.0	0.03	0.0	0610040B21Rik 1700051E09Rik 1810017F10Rik 2310031L18Rik 2310034L04Rik 2410043F08Rik 2600017H08Rik 2610034N03Rik 2610040E16Rik 2610528M18Rik 3110006P09Rik 4833420K19Rik 5730409F24Rik 6720485C15Rik AA545217 Acas2l Acsl4 Ahcy Anp32b Anxa6 Aof2 Apobec3 Arpc5 Atp6ap2 Aurkb BC003885 BC013481 Bcas2 Becn1 Brrn1 Bub3 C1galt1c1 Capns1 Car2 Casp8ap2 Catnal1 Cbx1 Ccnb2 Cct3 Cct4 Cda Cdc25c Cdc37 Cdc6 Cdc7 Cd…
106	V$TFIIA_Q6	564	564	81	13966	1560	-1.39	0.0	0.02	0.0	0610040B21Rik 1200008O12Rik 1700013H19Rik 1700051E09Rik 1700095N21Rik 1810017F10Rik 2010300G19Rik 2210412K09Rik 2310031L18Rik 2310034L04Rik 2410043F08Rik 2510010F15Rik 2600001J17Rik 2600017H08Rik 2610019I03Rik 2610034N03Rik 2610040E16Rik 2610312E17Rik 2610528M18Rik 2700075B01Rik 2700084L22Rik 2810013E07Rik 2810021O14Rik 2810418N01Rik 3110006P09Rik 4833420K19Rik 4930403J22Rik 4930470D19Rik 4930542…
107	V$SREBP_Q3	187	187	458	5031	10495	-1.4	0.0	0.03	0.0	1200008O12Rik 1810017F10Rik 2610034N03Rik 2700075B01Rik 2810418N01Rik 4930403J22Rik Actg1 Anxa6 Ap1m2 Arl6ip1 Arl6ip6 Arpc2 Atf4 Atp6v1b2 BC003236 BC004044 BC025546 BC026744 BC037006 Bcas2 Bub1b Calr Ccnt1 Cct3 Cdc25c Cdc2a Cdc7 Cdca4 Cdca5 Chd4 Cited4 Ckap1 Cks1b Clca1 Cldn23 Crabp2 Crk Ctbp2 Ctss Cyp4f16 Dars Ddx10 Diap3 Dnmt1 Eef1e1 Eif3s3 Eif4e2 Eif5a Eno1 Ero1l Exo1 Exosc1 Ezh2 Fignl1 Fkbp4 …
108	V$YY1_02: Yin and Yang 1	83	83	562	1608	13918	-1.43	0.0	3.63	2.12	0610040B21Rik 2610312E17Rik 2810013E07Rik 4930542G03Rik 5730592L21Rik 5930412E23Rik Acas2l Arrdc1 Asf1b Atp6v1b2 BC013481 Becn1 Birc5 Bnipl Brca1 Calr Canx Capza1 Casp8ap2 Col11a1 Cxxc1 Ddx47 Eef1e1 Eif5a Exo1 Fbxo3 Fgd6 Galgt1 Gmnn Gnb1 Grwd1 Hnrpl Hrmt1l2 Kif20a Kif4 Lta4h Marveld2 Mcm5 Mcm7 Metap2 Mynn Narg1 Pabpn1 Plk4 Plxnb2 Pnn Pole2 Pparbp Ppp1cb Ppp1cc Prkcd Ptpn2 Rab15 Rab20 Racgap1 Rad5…
109	V$GATA4_Q3	624	624	21	15233	293	-1.48	0.0	0.01	0.0	0610040B21Rik 1200008O12Rik 1700013H19Rik 1700051E09Rik 1700095N21Rik 1810017F10Rik 2010300G19Rik 2210412K09Rik 2310031L18Rik 2310034L04Rik 2410043F08Rik 2510010F15Rik 2600001J17Rik 2600017H08Rik 2610019I03Rik 2610034N03Rik 2610040E16Rik 2610312E17Rik 2610528M18Rik 2700075B01Rik 2700084L22Rik 2810013E07Rik 2810021O14Rik 2810418N01Rik 3110006P09Rik 4833420K19Rik 4930403J22Rik 4930470D19Rik 4930542…
110	V$STRA13_01	29	29	616	451	15075	-1.5	0.0	4.04	2.45	4930470D19Rik Arpc5 Atf4 Aurka BC026744 Bcas2 Calr Canx Cdk4 Cyba Ddx39 Diap3 Ebna1bp2 Foxm1 Hat1 Ier3 Mxd3 Ngfrap1 Pdcd6ip Pigr Rex3 Ris2 Sgol1 Snx16 Stmn1 Stx6 Tdg Tubb5 Uble1a
111	V$PAX9_B: zebrafish Pax-9 binding sites	165	165	480	3495	12031	-1.51	0.0	3.24	1.83	0610040B21Rik 1700095N21Rik 1810017F10Rik 2210412K09Rik 2600001J17Rik 2610019I03Rik 2610034N03Rik 2810418N01Rik 4833420K19Rik 4930403J22Rik 5730409F24Rik 5830426I05Rik 5930412E23Rik 9430059P22Rik Acsl4 Actg1 Ahcy Anp32b Anxa6 Api5 Arpc5 Asf1a BC003236 Bcl10 Bspry C1galt1c1 Cacnb3 Canx Car2 Casp8ap2 Catnal1 Ccl12 Ccnt1 Cdc6 Ckmt1 Cks1b Cks2 Cldn23 Col9a1 Crabp2 Csna Ctss Cyba D19Ertd703e Dr1 Egln3…
112	V$OCT1_05: octamer-binding factor 1	31	31	614	1066	14460	-1.54	0.0	0.01	0.0	0610040B21Rik Anapc5 Aurkb Becn1 Brca1 Cdca7 Clca2 Clec4n Cxxc1 Dck Ddx10 Egln3 Fbxl3 H2afy Impa2 Itgax Lgals7 Lyn Map3k7ip2 Mrpl13 Nedd9 Paics Parp2 Prss16 Rnf128 Schip1 Snx16 Stx6 Tdg Terf1 Zfx
113	V$MEF2_02: myogenic MADS factor MEF-2	34	34	611	1140	14386	-1.63	0.0	0.02	0.0	3110006P09Rik 5730592L21Rik Actl6a Ahcy Api5 BC013481 Bcl10 Bnipl Bub3 Ccnb2 Cdca7 Cp Csna Ddx47 Gmnn Hmgn1 Kif18a Mki67 Msn Ngfrap1 Pdk3 Rad51ap1 Rnpep Sdc1 Shrm Slco1a5 Tpm3 Traf3 Tyro3 Usp22 Usp52 Ywhah Zfa Zfp278
114	V$GATA2_02: GATA-binding factor 2	200	200	445	5307	10219	-1.65	0.0	0.04	0.0	0610040B21Rik 1700051E09Rik 2010300G19Rik 2600001J17Rik 2610019I03Rik 2810013E07Rik 2810418N01Rik 4930403J22Rik Acas2l Acsl4 Actl6a Ahcy Anp32b Anxa6 Aof2 Api5 Apobec3 Asf1a Atp6v1b2 Atp6v1c2 Aurka Aurkb BC026744 Bcl10 Calm2 Calr Cap1 Casp2 Casp8ap2 Catnal1 Ccnf Cct3 Cd14 Cda Cdc25c Cdc42se1 Cdc6 Cdca4 Cdca7 Cdk4 Cenpf Chek1 Chi3l3 Cited4 Clca2 Clec4d Col9a1 Cp Crk Crsp3 Csna Csnb Csnd Ctss Cxxc1…
115	V$PEBP_Q6	148	148	497	4027	11499	-1.67	0.0	0.04	0.0	1700013H19Rik 2310031L18Rik 2410043F08Rik 2610040E16Rik 2610528M18Rik 9430059P22Rik AU040576 Adam8 Aof2 Apob48r Arl6ip1 Arpc2 Atf4 Atp6ap2 BC013481 Bcas2 Becn1 Birc5 Brca1 Brrn1 C1galt1c1 Calr Cap1 Catnal1 Ccl12 Ccna2 Ccnb2 Cct3 Cct4 Cda Cdc37 Cdc7 Cdk4 Cenpf Ckmt1 Cks1b Cks2 Clca1 Clca2 Clec4n Col9a1 Cops5 Csnb D19Ertd703e Dck Ect2 Eef1e1 Efna1 Eif2ak3 Eif3s3 Eno1 Enpp1 Ero1l Eya2 Foxc1 Frk Galn…
116	V$CDPCR3HD_01: cut-like homeodomain protein	186	186	459	4957	10569	-1.69	0.0	0.05	0.0	1200008O12Rik 1700013H19Rik 1700051E09Rik 1810017F10Rik 2010300G19Rik 2310031L18Rik 2410043F08Rik 2610034N03Rik 2610040E16Rik 2700084L22Rik 4930542G03Rik 5730409F24Rik 5830426I05Rik Actl6a Adam8 Ahcy Ap1m2 Apobec3 Arf1 Arpc2 Asf1b Atf4 Atp1b1 Aurka BC037006 Bcas2 Bcl10 Brca1 Cai Calr Casp2 Catnal1 Cbx1 Ccna2 Cct4 Cdc2a Cdc37 Cdc7 Cdca1 Ceacam10 Cenpc1 Chc1 Chi3l3 Chic2 Clca1 Clca2 Clec4d Clec4n C…
117	V$AIRE_01	107	107	538	3005	12521	-1.71	0.0	0.03	0.0	0610040B21Rik 2410043F08Rik 2600017H08Rik 2700075B01Rik 2810021O14Rik 4833420K19Rik Acin1 Adam8 Aof2 Atf4 Atp6v1b2 Atp6v1c2 BC003236 BC026744 Bcas2 Bnipl Brca1 Cdc7 Cdk4 Cenpc1 Chd4 Chi3l3 Cmas Ctss Cxcr4 Dars Ddx39 Ddx47 Depdc1a Diap3 E030034P13Rik Eef1e1 Eif1ay Exo1 Gch1 Gmnn Gnb1 H2afx Hat1 Hells Hk1 Hnrpab Hus1 Kif5b Klk6 Kpna4 Lrrc16 Lsm8 Lta4h Lyzs Map3k7ip2 Mclc Mcm6 Mgea5 Mki67 Mlp Mrpl24…
118	V$E2_Q6: papilloma virus regulator E2	72	72	573	1389	14137	-1.72	0.0	3.36	1.91	2810418N01Rik 4833420K19Rik 4930470D19Rik 6720485C15Rik Actl6a Atf4 BC035291 Cai Calr Ccnb2 Cd14 Cdca4 Cdca5 Chek1 Ckap1 Ckmt1 Cldn7 Col9a1 Crk Cyp4f16 Dnmt1 Dtnb Dusp6 Eef1e1 Eif3s3 Epb4.1l4a Exosc1 Fbxo32 Fuca2 Galnt3 Gatm Hdac3 Hells Hmgn1 Hspca Hspcb Id2 Kcne3 Kdelc1 Kif18a Kntc2 Lgals3 Lig3 Mcmdc1 Mgat2 Mki67 Mlstd2 Mxd3 Ncl Nrtn Nusap1 Pik3r1 Pole2 Polr3k Ramp1 Rnpep Sfxn3 Siah1a Sox4 Stmn1…
119	V$EFC_Q6	338	338	307	8632	6894	-1.72	0.0	0.05	0.0	0610040B21Rik 1200008O12Rik 1700051E09Rik 1700095N21Rik 2310034L04Rik 2510010F15Rik 2600001J17Rik 2610034N03Rik 2610040E16Rik 2610312E17Rik 2700084L22Rik 3110006P09Rik 4930403J22Rik 5730409F24Rik 6720485C15Rik 9430059P22Rik Acsl4 Actg1 Actl6a Adam17 Adam8 Ahcy Anapc5 Anp32b Anxa6 Aof2 Ap1m2 Api5 Apob48r Apobec3 Arf1 Arl6ip1 Arl6ip6 Arpc5 Asf1b Atp1b1 Atp6v1c2 Aurka Aurkb B4galt1 BC003236 BC025546…
120	V$ATF3_Q6: activating transcription factor 3	82	82	563	1614	13912	-1.72	0.0	3.29	1.85	2310031L18Rik 2610034N03Rik 5830426I05Rik 5930412E23Rik Anxa6 Apob48r Atp6ap2 BC026744 Bcas2 Becn1 Bnipl Brrn1 Casp8ap2 Ccna2 Cct4 Cda Cldn23 Cldn7 Col11a1 Ctbp2 Ctss Dnmt1 Exosc1 Fcgr1 Fignl1 Glt25d1 Golph3 Hspcb Ier2 Igsf7 Il23a Impa2 Ing3 Kif18a Kif23 Kntc2 Kpna2 Lamb3 Lip1 Ltf Magoh Mcm5 Metap2 Mfap3 Mgat2 Mmp12 Mynn Ncl Nktr Nudcd2 Parp2 Plekhf2 Plk4 Plxnb2 Pnn Ppp2ca Prc1 Prdx4 Prkcd Psmb2 …
121	V$CHOP_01: heterodimers of CHOP and C/EBPalpha	166	166	479	4462	11064	-1.73	0.0	0.04	0.0	2010300G19Rik 2610019I03Rik 2610034N03Rik 2610528M18Rik 2810021O14Rik 2810418N01Rik 3110006P09Rik 5730409F24Rik 5930412E23Rik Acin1 Arhgef5 Arl6ip1 Arpc2 Atp1b1 Aurkb BC003236 BC003885 BC013481 Bcas2 Bcl10 C1galt1c1 Calm2 Calr Cap1 Car6 Ccnf Cct7 Cd14 Cda Cdc20 Cdc2a Cdc37 Cdk4 Cenph Chd4 Cited4 Cks2 Col11a1 Col9a1 Cp Crabp2 Crk Csnd Ctss Cyp4f16 Dbccr1 Ddx10 Ddx39 Dusp6 Ebna1bp2 Eif3s3 Eif4e2 Ei…
122	V$NFKB_Q6: NF-kappaB	96	96	549	1934	13592	-1.75	0.0	3.19	1.79	0610040B21Rik 2810013E07Rik 2810021O14Rik 4930470D19Rik 5430413I02Rik Adamts4 Api5 Arpc5 Atp6v1c2 BC005537 BC037006 Bcl10 Birc5 Cacnb3 Calm2 Car2 Cdc37 Cdc7 Ceacam10 Chc1 Chd4 Ckmt1 Clca1 Clca2 Ddx10 Efhd2 Efna1 Egln3 Enpp1 Fuca2 Fzd6 Gabrp Galgt1 Galnt7 Glt25d1 Golph3 H2afy Hmgb2 Hmmr Homer2 Hrmt1l2 Hspca Hus1 Kcnn4 Khdrbs1 Kif23 Klk6 Lamb3 Lbr Lcn2 Lgals3 Lrrc16 Lyzs Mcm5 Mgea5 Mki67 Ms4a6c Nab…
123	V$MAX_01: Max	37	37	608	630	14896	-1.77	0.0	3.61	2.11	1700013H19Rik 2410043F08Rik 4930470D19Rik 9430059P22Rik Anp32b Arpc5 Atf4 BC004044 Bcas2 Car6 Cdk4 Cxxc1 Diap3 Gyk Hdgf Kcne3 Kif11 Lxn Mcm2 Mcmdc1 Mtmr2 Parp2 Pdcd6ip Perp Pigr Plxnb2 Pola1 Rnf138 Sept9 Sgol1 Stard4 Stmn1 Tdg Thoc4 Tubb5 Tyrobp Uble1a
124	V$IK1_01: Ikaros 1	337	337	308	8578	6948	-1.86	0.0	0.06	0.0	0610040B21Rik 1700051E09Rik 2010300G19Rik 2310034L04Rik 2600001J17Rik 2600017H08Rik 2610019I03Rik 2610034N03Rik 2610040E16Rik 2610528M18Rik 2700075B01Rik 2700084L22Rik 2810013E07Rik 2810021O14Rik 2810418N01Rik 4930403J22Rik 4930470D19Rik 5430413I02Rik 5730592L21Rik 5830426I05Rik 6720485C15Rik 9430059P22Rik Acas2l Acin1 Acsl4 Actg1 Actl6a Adam17 Adam8 Adamts4 Anxa6 Arf1 Arntl Arpc5 Asf1a Atf4 Atp1…
125	V$GATA1_02: GATA-binding factor 1	214	214	431	5606	9920	-1.89	0.0	0.06	0.0	0610040B21Rik 1200008O12Rik 1700051E09Rik 1700095N21Rik 2210412K09Rik 2310031L18Rik 2310034L04Rik 2410043F08Rik 2600017H08Rik 2610312E17Rik 2610528M18Rik 4930403J22Rik 4930542G03Rik 9430059P22Rik Ahcy Anxa6 Aof2 Apob48r Asf1a Atp6v1b2 Atp6v1c2 Aurka BC013481 Becn1 Birc5 Brca1 Bspry Bub3 C1galt1c1 Calr Cap1 Capns1 Casp2 Catnal1 Cbfb Ccl12 Cct7 Cd14 Cda Cdc7 Cdca4 Cdca5 Cdca7 Cdk4 Cenpf Chi3l3 Ckap…
126	V$ARNT_02: AhR nuclear translocator homodimers	32	32	613	533	14993	-1.92	0.0	3.52	2.05	4930470D19Rik 9430059P22Rik Arpc5 Atf4 Aurka BC026744 Bcas2 Calr Canx Cdk4 Cyba Ddx39 Diap3 Ebna1bp2 Foxm1 Ier3 Mxd3 Ngfrap1 Nrtn Pdcd6ip Pigr Rex3 Ris2 Sgol1 Slc25a13 Snx16 Stard4 Stmn1 Stx6 Tdg Tubb5 Uble1a
127	V$NKX25_02: homeo domain factor Nkx-2.5/Csx, tinman homolog	244	244	401	6323	9203	-1.94	0.0	0.07	0.0	0610040B21Rik 1200008O12Rik 1700013H19Rik 1700095N21Rik 2310031L18Rik 2310034L04Rik 2600017H08Rik 2610019I03Rik 2700075B01Rik 2810013E07Rik 3110006P09Rik 4930403J22Rik 5730409F24Rik 6720485C15Rik 9430059P22Rik AA545217 Acas2l Acin1 Actl6a Apob48r Arhgef5 Arpc2 Arrdc1 Asf1b Atp6v1c2 BC003236 BC005537 BC013481 BC017133 BC025546 BC026744 BC037006 Bnipl Brca1 Btn1a1 Bub1b Calm2 Canx Capns1 Catnal1 Cb…
128	V$STAF_02: Se-Cys tRNA gene transcription activating factor	125	125	520	2628	12898	-1.95	0.0	2.82	1.5	0610040B21Rik 2600017H08Rik 2700075B01Rik 2700084L22Rik 2810021O14Rik 5830426I05Rik AA545217 AU040576 Adam17 Adam8 Arf1 BC035291 Becn1 Birc5 Bub1b C1galt1c1 Calr Canx Capza1 Car6 Casp2 Cbx1 Cct3 Cct7 Cd14 Cdc42se1 Cdca4 Ceacam10 Chd4 Chek1 Ckap2 Cmas Cp Csna Ddx47 Dnmt1 Dr1 Epb4.1l4a Exosc1 Fbxo3 Fkbp4 Fxyd3 Gatm Glrx1 H2afy Hace1 Hck Hmgn1 Hspcb Ier3 Impa1 Ing3 Khdrbs1 Khdrbs3 Kif11 Kif20a Kpna4…
129	V$EBF_Q6	166	166	479	4417	11109	-1.98	0.0	0.06	0.0	1700013H19Rik 1700051E09Rik 2610040E16Rik 2610312E17Rik 4930470D19Rik 5730592L21Rik 9430059P22Rik Acsl4 Adam17 Adam8 Adamts4 Anxa6 Arhgef5 Arl6ip6 Arpc5 Arrdc1 Atf4 Atp1b1 BC004044 Bcas2 Birc5 Cacnb3 Car2 Casp8ap2 Ccnb2 Cdc20 Cdc2a Ceacam10 Cenpc1 Chd4 Cited4 Ckmt1 Clca2 Cldn7 Cltc Crk Ctbp2 Ctsh Cyp4f16 D19Ertd703e Ddx10 Dtnb E030034P13Rik Ect2 Egln3 Eif2ak3 Eif4e2 Exo1 Fbxo3 Fignl1 Fnbp3 Frk Ga…
130	V$AFP1_Q6	95	95	550	2659	12867	-2.02	0.0	0.05	0.0	1700095N21Rik 2010300G19Rik 2600001J17Rik 2610034N03Rik 2610528M18Rik 4833420K19Rik 4930403J22Rik 9430059P22Rik AU040576 Anapc5 Anxa6 Ap1m2 Api5 Arpc2 Asf1b BC004044 Bspry Btn1a1 Bub3 C1galt1c1 Cacnb3 Cai Catnal1 Ccl12 Cdc6 Cdca4 Ckap2 Clca1 Col11a1 Col4a6 Csnb Dck Depdc1a Egln3 Enpp1 Frag1 Gch1 Grwd1 Gtl3 Hk1 Hnrpc Hnrpr Kctd1 Kif18a Lbr Lta4h Ltap Ltf Lxn Lyzs Lzp-s Map3k7ip2 Mlstd2 Ms4a6c Msr1…
131	V$STAT5A_02	117	117	528	2455	13071	-2.04	0.0	2.73	1.43	2310031L18Rik 2310034L04Rik 2600001J17Rik 2610019I03Rik 2810021O14Rik 5430413I02Rik 5930412E23Rik Actl6a Adam17 Apob48r Arl6ip1 Atf4 Atp1b1 Atp6v1c2 Aurkb B4galt1 BC003885 BC035291 Bcl10 Brrn1 Capza1 Cbfb Cdca1 Cited4 Cldn7 Clec4d Cltc Col9a1 Depdc1a Dnmt1 Eef1e1 Eif3s3 Eif5a Epb4.1l4a Ezh2 Fbxo32 Fgd6 Foxm1 Frag1 Frk Galnt3 Galnt7 Glrx1 Gnb1 Hace1 Hspca Id2 Ier3 Impa1 Impa2 Kctd1 Kif22 Kif23 Kpn…
132	V$HIF1_Q3: hypoxia induced factor	64	64	581	1245	14281	-2.09	0.0	2.97	1.63	1700013H19Rik 1700095N21Rik 2410043F08Rik Anp32b Atp1b1 Aurka Ccnf Ccnt1 Cct7 Cda Cdc2a Ckmt1 Cxxc1 Diap3 Eif5a Eno1 Ero1l Ezh2 Frk Gabrp Grwd1 Hat1 Hdgf Hspcb Impa2 Irx2 Kcne3 Kdelc1 Kif22 Kif5b Lgals7 Lta4h Mapk13 Mcmdc1 Mfap3 Mkrn1 Mlstd2 Mrpl13 Nol5 Nono Nxn Papss1 Parp2 Pdk3 Pglyrp1 Plxnb2 Pola1 Pqlc1 Psmb2 Rnf128 Rnpep Sap30 Slc39a6 Sms Stard4 Stmn1 Sumo2 Taf1b Tax1bp3 Timeless Tuft1 Wsb1 Y…
133	V$NFKAPPAB_01: NF-kappaB	105	105	540	2187	13339	-2.11	0.0	2.69	1.4	0610040B21Rik 2810021O14Rik 4930470D19Rik AU040576 Adamts4 Arpc5 Atp6ap2 BC005537 BC013481 Bcl10 Birc5 Bnipl Cacnb3 Calm2 Cdc2a Cdc37 Cdc7 Ceacam10 Chd4 Cited4 Ckmt1 Clca1 Clca2 Crsp3 Ddx10 Dusp6 Efna1 Enpp1 Exo1 Fuca2 Galgt1 Glt25d1 Gnb1 Golph3 Gyk H2afy Hnrpr Homer2 Hrmt1l2 Hspca Hus1 Igsf7 Il23a Irx1 Kcnn4 Khdrbs1 Kif23 Klk6 Lalba Lamb3 Lbr Lcn2 Lgals3 Lrrc16 Ltap Lxn Lyzs Mcm3 Mcm5 Mcm7 Mki67…
134	V$SMAD3_Q6	356	356	289	8982	6544	-2.11	0.0	0.09	0.0	0610040B21Rik 1200008O12Rik 1700013H19Rik 1700051E09Rik 1700095N21Rik 2010300G19Rik 2310031L18Rik 2410043F08Rik 2600001J17Rik 2610312E17Rik 2610528M18Rik 3110006P09Rik 4930470D19Rik 4930542G03Rik 5430413I02Rik 6720485C15Rik 9430059P22Rik Actl6a Adam17 Adamts4 Ahcy Anapc5 Anxa6 Ap1m2 Api5 Apob48r Apobec3 Arf1 Arhgef5 Arl6ip1 Arntl Arpc2 Asf1b Atf4 Atp6v1c2 Aurkb BC017133 BC025546 BC035291 BC037006…
135	V$HAND1E47_01: Hand1:E47 heterodimer	358	358	287	9023	6503	-2.13	0.0	0.09	0.0	1200008O12Rik 1700051E09Rik 1700095N21Rik 2210412K09Rik 2310031L18Rik 2410043F08Rik 2600001J17Rik 2610019I03Rik 2610040E16Rik 2610312E17Rik 2610528M18Rik 2810013E07Rik 2810021O14Rik 3110006P09Rik 4930542G03Rik 5430413I02Rik 5730592L21Rik 5830426I05Rik 6720485C15Rik 9430059P22Rik AA545217 AU040576 Acin1 Actg1 Actl6a Adam17 Adam8 Adamts4 Anapc5 Aof2 Api5 Apob48r Apobec3 Arf1 Arl6ip1 Arl6ip6 Arpc2 A…
136	V$NKX61_01: NKX6-1	28	28	617	938	14588	-2.13	0.0	0.03	0.0	5730592L21Rik Anapc5 Ap1m2 Bnipl Brca1 Car6 Cda Cdca1 Col9a1 Csnb Eif3s3 Fignl1 Foxc1 Galnt7 Melk Nans Nek2 Pdcd6ip Psmb2 Rfc3 Rnpep Sept9 Shcbp1 Socs6 Stard3nl Sumo2 Tm4sf3 Traf3
137	V$ATF1_Q6	51	51	594	959	14567	-2.14	0.0	3.03	1.65	2310031L18Rik 2610034N03Rik 2610040E16Rik 3110006P09Rik Anxa6 Apob48r BC005537 BC025546 BC026744 Bnipl Brrn1 Ccna2 Cct4 Cdc7 Cldn7 Csnb Diap3 Dusp6 Eif4e2 Exo1 Fgd6 Golph3 Hspcb Ier2 Ing3 Kif11 Kntc2 Lgals7 Lip1 Lzp-s Maf1 Mcm2 Mlstd2 Nkd2 Nxn Plk4 Pnn Psmb2 Rbl1 Sfxn3 Shcbp1 Slc41a2 Sms Snx16 Solt Stard3nl Stx6 Topbp1 Tyrobp Vbp1 Ythdf3
138	V$STAT5A_01: signal transducer and activator of transcription 5a	53	53	592	1005	14521	-2.15	0.0	2.98	1.63	2310034L04Rik 2610312E17Rik 2810021O14Rik Adamts4 BC003885 Ccnb2 Ccnt1 Cited4 Clca2 Cldn7 Csnb Fcgr1 Fpr-rs2 H2afx Hace1 Hmgb2 Hnrpr Hrmt1l2 Hspca Ier3 Ing3 Kif22 Kpna2 Kpna4 Maf1 Map3k7ip2 Mcm6 Mmp12 Nol5 Nup160 Pbk Phlda1 Pigr Ptpn2 Rcor1 Saa3 Sat1 Sdc1 Sgpp1 Shmt2 Snx16 Solt Ssna1 Tacc3 Tegt Timm22 Tpx2 Ubqln4 Vrk1 Wap Wsb1 Ythdf3 Zfp330
139	V$PPARG_03: PPAR (peroxisome proliferator-activated receptor gamma)	236	236	409	6081	9445	-2.16	0.0	0.09	0.0	0610040B21Rik 1700013H19Rik 2310031L18Rik 2310034L04Rik 2600001J17Rik 2700075B01Rik 2810021O14Rik 3110006P09Rik 4930403J22Rik 4930542G03Rik 5730592L21Rik 5930412E23Rik 6720485C15Rik 9430059P22Rik AU040576 Actg1 Adamts4 Anp32b Anxa6 Aof2 Apob48r Arl6ip1 Arl6ip6 Asf1a Atf4 Atp6v1b2 B4galt1 BC017133 Blm Bnipl Bub1b Bub3 Cacnb3 Cai Calr Canx Cap1 Capza1 Car6 Catnal1 Ccl12 Ccne2 Ccnf Cct7 Cd14 Cda Cdc…
140	V$TCF11MAFG_01: TCF11:MafG heterodimers	37	37	608	1170	14356	-2.18	0.0	0.03	0.0	2410043F08Rik 2810418N01Rik 5730409F24Rik Atp6v1b2 BC005537 Brca1 C1galt1c1 Canx Catnal1 Csnd Efhd2 F11r Frk Hat1 Itgax Kpna4 Lrrc16 Mcm5 Nhsl1 Perp Pik3r1 Prdx4 Prss16 Rab20 Rex3 Slc28a3 Stx6 Taf1b Taf7 Tra1 Tusc3 Txnrd1 Usp12 Usp14 Wrnip1 Zfp330 Zfx
141	V$GATA1_03: GATA-binding factor 1	207	207	438	5371	10155	-2.19	0.0	0.09	0.0	1200008O12Rik 2010300G19Rik 2310031L18Rik 2310034L04Rik 2610019I03Rik 2610034N03Rik 2610040E16Rik 2700084L22Rik 2810021O14Rik 3110006P09Rik 4833420K19Rik 4930470D19Rik 5730409F24Rik 5730592L21Rik 5930412E23Rik 6720485C15Rik AU040576 Acsl4 Anp32b Ap1m2 Api5 Arl6ip1 Arpc2 Atp1b1 Atp6ap2 Atp6v1b2 BC003885 Blm Bspry Btn1a1 Bub1b Capns1 Cbfb Ccne2 Cct4 Cdc20 Cdc25c Cdc2a Cdc37 Cdc42se1 Cdc7 Cdca1 Cenp…
142	V$CAAT_C: Retroviral CCAAT box	10	10	635	112	15414	-2.2	0.0	3.73	2.19	Canx Crabp2 Ddx39 Ect2 Glrx1 Hdac6 Rpa2 Solt Stard4 Trf
143	V$PAX5_02: B-cell-specific activating protein	6	6	639	48	15478	-2.2	0.0	3.91	2.35	Cct7 Cd14 Enpp1 Sap30 Slc5a8 Stmn1
144	V$PADS_C: Retroviral Poly A downstream element	182	182	463	4021	11505	-2.24	0.0	2.28	1.09	1200008O12Rik 2010300G19Rik 2310034L04Rik 2410043F08Rik 2610019I03Rik 2610312E17Rik 2610528M18Rik 2700075B01Rik 2700084L22Rik 3110006P09Rik 4930470D19Rik 5430413I02Rik 5830426I05Rik AA545217 Acin1 Adam17 Anapc5 Aof2 Arf1 Arntl Atp1b1 Atp6v1b2 B4galt1 BC025546 BC035291 Bcas2 Becn1 Brrn1 Calr Cap1 Cbx1 Ccnb2 Ccnf Ccnt1 Cct7 Cdc7 Cdca5 Cdk4 Cited4 Cks1b Cks2 Clec4d Ctsh Ctss Dars Ddx47 Dnmt1 Dr1 Ebn…
145	V$HP1SITEFACTOR_Q6	143	143	502	3799	11727	-2.27	0.0	0.09	0.0	2210412K09Rik 2810013E07Rik 3110006P09Rik 4930403J22Rik 5730409F24Rik 5730592L21Rik 5830426I05Rik 6720485C15Rik Acas2l Acsl4 Adam8 Ahcy Anxa6 Api5 Arl6ip1 BC003885 BC013481 Birc5 Bnipl Brca1 Bub3 Cai Cap1 Cbx1 Ccna2 Ccnb2 Cd14 Cdc25c Cdc37 Cdca4 Cdca7 Chi3l3 Cited4 Col11a1 Csnb Dars Dbccr1 Dna2l Ebna1bp2 Eif1ay Exo1 Frag1 Glrx1 Golph3 Gpsm2 H2afy Hace1 Hebp2 Hk1 Hmgb2 Hrmt1l2 Hus1 Ier2 Kcnk5 Kctd…
146	V$PAX5_01: B-cell-specific activating protein	72	72	573	1448	14078	-2.29	0.0	2.66	1.38	2210412K09Rik 2510010F15Rik 2600017H08Rik 3110006P09Rik 6720485C15Rik Actg1 Api5 Arhgef5 BC004044 Bcl10 Btn1a1 Cct7 Cited4 Crabp2 D19Ertd703e Efhd2 Eno1 Eya2 Fbxl3 Fgd6 Fkbp4 Fxyd3 Gpiap1 H2afx Hdac6 Hells Hmgn1 Hnrpab Hnrpll Impa1 Kcnn4 Kpna2 Lgals3 Map4k4 Mlp Mtmr2 Mxd3 Nqo1 Paics Pkm2 Plxnb2 Pola1 Prc1 Ptpn2 Rab15 Rab20 Rab25 Rabif Rbl1 Rfc3 Rock1 Rp2h Rpl7 Sdc1 Sfxn3 Sgol1 Slc25a13 Srp54 Taf7…
147	V$VMYB_01: v-Myb	474	474	171	11056	4470	-2.31	0.0	2.18	1.04	0610040B21Rik 1700095N21Rik 1810017F10Rik 2210412K09Rik 2600001J17Rik 2600017H08Rik 2610034N03Rik 2610040E16Rik 2610528M18Rik 2700075B01Rik 2700084L22Rik 2810013E07Rik 2810418N01Rik 4833420K19Rik 4930403J22Rik 4930470D19Rik 5430413I02Rik 5730409F24Rik 5730592L21Rik 5830426I05Rik 5930412E23Rik AA545217 AU040576 Acsl4 Actg1 Actl6a Adam17 Adamts4 Anapc5 Anxa6 Ap1m2 Apob48r Apobec3 Arhgef5 Arl6ip1 Ar…
148	V$PIT1_Q6	473	473	172	11725	3801	-2.33	0.0	0.1	0.0	0610040B21Rik 1700013H19Rik 1700051E09Rik 1700095N21Rik 2010300G19Rik 2210412K09Rik 2310031L18Rik 2310034L04Rik 2600001J17Rik 2600017H08Rik 2610034N03Rik 2610040E16Rik 2610312E17Rik 2610528M18Rik 2700075B01Rik 2700084L22Rik 2810013E07Rik 2810021O14Rik 4833420K19Rik 4930403J22Rik 5430413I02Rik 5730409F24Rik 5730592L21Rik 5830426I05Rik 6720485C15Rik AA545217 Acas2l Acin1 Acsl4 Actg1 Actl6a Adam17 A…
149	V$E2_01: papilloma virus regulator E2	44	44	601	821	14705	-2.35	0.0	2.85	1.52	2810418N01Rik 6720485C15Rik Atf4 Calr Cd14 Cdca4 Cdca5 Ckmt1 Cldn7 Col9a1 Crabp2 Crk Csnb Dtnb Dusp6 Eef1e1 Eif3s3 Exosc1 Fbxo32 Fuca2 Galnt3 Hdac3 Hspca Hspcb Id2 Kcne3 Kntc2 Mlstd2 Ncl Nrtn Nusap1 Rab20 Ramp1 Rnpep Sfxn3 Stmn1 Surf2 Tpd52 Tuba4 Tubb5 Tuft1 Txnrd1 Vrk1 Zfp239
150	V$AP1_Q2: activator protein 1	423	423	222	10523	5003	-2.37	0.0	0.12	0.0	0610040B21Rik 1700013H19Rik 1700051E09Rik 1810017F10Rik 2210412K09Rik 2600001J17Rik 2610034N03Rik 2610312E17Rik 2610528M18Rik 2700075B01Rik 2700084L22Rik 2810013E07Rik 2810418N01Rik 3110006P09Rik 4833420K19Rik 4930403J22Rik 4930470D19Rik 5430413I02Rik 5730409F24Rik 5830426I05Rik 6720485C15Rik 9430059P22Rik AA545217 AU040576 Acin1 Acsl4 Actg1 Actl6a Adam17 Adam8 Adamts4 Anapc5 Anp32b Anxa6 Aof2 Ap…
151	V$NKX25_01: homeo domain factor Nkx-2.5/Csx, tinman homolog	304	304	341	7666	7860	-2.37	0.0	0.13	0.0	1700013H19Rik 1700051E09Rik 1810017F10Rik 2310031L18Rik 2610019I03Rik 2610528M18Rik 2700075B01Rik 2810021O14Rik 3110006P09Rik 4833420K19Rik 5730409F24Rik 5730592L21Rik 5830426I05Rik 6720485C15Rik 9430059P22Rik Acas2l Acin1 Actl6a Adam8 Anapc5 Anxa6 Api5 Apob48r Apobec3 Arf1 Arpc2 Arrdc1 Atf4 Atp1b1 B4galt1 BC003236 BC004044 BC013481 BC017133 BC037006 Bcl10 Becn1 Btn1a1 Bub3 C1galt1c1 Cap1 Capza1 …
152	V$FOXD3_01: fork head box D3	565	565	80	13292	2234	-2.37	0.0	2.45	1.23	0610040B21Rik 1200008O12Rik 1700013H19Rik 1700051E09Rik 1700095N21Rik 1810017F10Rik 2010300G19Rik 2210412K09Rik 2310031L18Rik 2310034L04Rik 2510010F15Rik 2600001J17Rik 2600017H08Rik 2610019I03Rik 2610034N03Rik 2610040E16Rik 2610312E17Rik 2610528M18Rik 2700075B01Rik 2700084L22Rik 2810013E07Rik 2810021O14Rik 2810418N01Rik 3110006P09Rik 4833420K19Rik 4930403J22Rik 4930470D19Rik 4930542G03Rik 5430413…
153	V$PAX6_01: Pax-6	316	316	329	7266	8260	-2.39	0.0	1.92	0.82	0610040B21Rik 1700013H19Rik 1700095N21Rik 2010300G19Rik 2310031L18Rik 2310034L04Rik 2600001J17Rik 2600017H08Rik 2610019I03Rik 2610034N03Rik 2610040E16Rik 2610312E17Rik 2610528M18Rik 2700075B01Rik 2700084L22Rik 2810013E07Rik 4833420K19Rik 4930403J22Rik 4930470D19Rik 4930542G03Rik 5730592L21Rik 5830426I05Rik 5930412E23Rik AA545217 AU040576 Acsl4 Actg1 Actl6a Adam8 Anp32b Anxa6 Aof2 Ap1m2 Api5 Apob4…
154	V$IRF7_01: interferon regulatory factor 7	352	352	293	8804	6722	-2.43	0.0	0.14	0.0	0610040B21Rik 1200008O12Rik 1700051E09Rik 2210412K09Rik 2310031L18Rik 2310034L04Rik 2600001J17Rik 2600017H08Rik 2610019I03Rik 2610034N03Rik 2610040E16Rik 2610312E17Rik 2610528M18Rik 2700075B01Rik 2700084L22Rik 2810013E07Rik 2810021O14Rik 2810418N01Rik 4833420K19Rik 4930403J22Rik 4930542G03Rik 5830426I05Rik 6720485C15Rik 9430059P22Rik Acas2l Acin1 Actl6a Adam17 Anapc5 Anxa6 Aof2 Ap1m2 Apob48r Apob…
155	V$AMEF2_Q6: myocyte enhancer factor	56	56	589	1626	13900	-2.44	0.0	0.06	0.0	2410043F08Rik 2610040E16Rik 3110006P09Rik Acin1 Ahcy Arpc2 Atp6ap2 BC003236 Bcl10 Brca1 Bspry Bub1b Bub3 Cai Car2 Casp2 Cdc37 Cdca7 Cenpc1 Depdc1a Dna2l Dnmt1 Eif3s3 Eif4e2 Fignl1 Galnt7 Glt25d1 Hdgf Impa2 Kif18a Lalba Lzp-s Melk Narg1 Nudcd2 Pdk3 Pole2 Ppp1cb Ptpn2 Rad51ap1 Rbl1 Sdc1 Shcbp1 Shmt2 Skp2 Slc15a3 Smu1 Stxbp6 Tcfe2a Thoc4 Usp14 Vps24 Vrk1 Wap Ywhah Zfx
156	V$CHX10_01	24	24	621	396	15130	-2.48	0.0	3.0	1.63	2610034N03Rik Ckap1 Cks2 Clca2 Cldn23 Col9a1 Dna2l Fbxl3 Hk1 Hnrpc Ier2 Kpna4 Ovol1 Pcdh18 Prim2 Sgpp1 Sh3bgrl2 Shcbp1 Snx16 Ssr2 Tm4sf3 Txn1 Usp12 Ywhaz
157	V$CAAT_01: cellular and viral CCAAT box	401	401	244	9337	6189	-2.48	0.0	1.83	0.74	0610040B21Rik 1200008O12Rik 1700051E09Rik 1700095N21Rik 1810017F10Rik 2210412K09Rik 2310034L04Rik 2510010F15Rik 2600017H08Rik 2610019I03Rik 2610034N03Rik 2610312E17Rik 2610528M18Rik 2700084L22Rik 2810013E07Rik 2810021O14Rik 2810418N01Rik 3110006P09Rik 4930470D19Rik 4930542G03Rik 5430413I02Rik 5730409F24Rik 5730592L21Rik 5930412E23Rik 6720485C15Rik 9430059P22Rik Actl6a Adam8 Adamts4 Ahcy Anapc5 An…
158	V$NRF2_Q4: heterodimer containing Nrf2	157	157	488	4087	11439	-2.51	0.0	0.13	0.0	1700095N21Rik 1810017F10Rik 2210412K09Rik 2610040E16Rik 2610312E17Rik 2810418N01Rik 3110006P09Rik 5730409F24Rik 5830426I05Rik AA545217 AU040576 Acin1 Actl6a Adam17 Adam8 Adamts4 Anxa6 Ap1m2 Api5 Apob48r Arl6ip1 Arrdc1 BC005537 BC037006 Bcas2 Brca1 Cacnb3 Cai Calr Canx Capns1 Catnal1 Cbfb Ccnb2 Cd14 Cda Cdc42se1 Cdc6 Chek1 Cited4 Clec4n Crabp2 Crsp3 Csnk2a2 Ctsh Cxcr4 Dbccr1 Dck Ddx39 Dtnb Eef1e1 …
159	V$VMAF_01: v-Maf	393	393	252	9757	5769	-2.54	0.0	0.17	0.0	0610040B21Rik 1200008O12Rik 1700013H19Rik 1700051E09Rik 1700095N21Rik 2210412K09Rik 2310031L18Rik 2600001J17Rik 2600017H08Rik 2610034N03Rik 2610040E16Rik 2610312E17Rik 2700075B01Rik 2700084L22Rik 2810013E07Rik 2810021O14Rik 2810418N01Rik 3110006P09Rik 4930403J22Rik 4930542G03Rik 5430413I02Rik 5730409F24Rik 5730592L21Rik 5830426I05Rik 9430059P22Rik AU040576 Acin1 Acsl4 Actg1 Adam17 Adam8 Anapc5 An…
160	V$NFKB_Q6_01	424	424	221	9910	5616	-2.55	0.0	1.76	0.68	0610040B21Rik 1700051E09Rik 1700095N21Rik 1810017F10Rik 2210412K09Rik 2310031L18Rik 2410043F08Rik 2600001J17Rik 2600017H08Rik 2610040E16Rik 2700084L22Rik 2810013E07Rik 2810021O14Rik 3110006P09Rik 4833420K19Rik 4930470D19Rik 5430413I02Rik 5730409F24Rik 5730592L21Rik 5930412E23Rik 9430059P22Rik AA545217 AU040576 Acas2l Acin1 Acsl4 Actg1 Adam8 Adamts4 Ahcy Anapc5 Anxa6 Aof2 Api5 Arf1 Arhgef5 Arl6ip1…
161	V$E2_Q6_01	47	47	598	909	14617	-2.58	0.0	2.53	1.29	2810418N01Rik 6720485C15Rik Atf4 Calr Cd14 Cdca4 Cdca5 Ckmt1 Cldn7 Col9a1 Crabp2 Crk Csnb Dtnb Dusp6 Eef1e1 Eif3s3 Fbxo32 Fuca2 Galnt3 Gatm Hdac3 Hspca Hspcb Id2 Kcne3 Kntc2 Lgals3 Mki67 Mlstd2 Ncl Nrtn Nusap1 Ocln Pik3r1 Ramp1 Rfc5 Schip1 Sept9 Surf2 Tacstd1 Tuba4 Tuft1 Txnrd1 Usp12 Vrk1 Zfp239
162	V$XFD3_01: Xenopus fork head domain factor 3	67	67	578	1869	13657	-2.65	0.0	0.09	0.0	2310034L04Rik 2610019I03Rik 4930403J22Rik 5830426I05Rik Aurkb B4galt1 BC017133 BC025546 Brrn1 Cai Ccna2 Cenph Chic2 Ckap1 Ctss Ddx10 Ebna1bp2 Ect2 Hmgb3 Igsf4a Itgax Kctd1 Kif20a Mrpl24 Msh2 Msn Msr1 Mtmr2 Nans Narg1 Nusap1 Pa2g4 Pak1 Pask Pola1 Ppp1cc Prim2 Prp19 Psmb2 Rnf38 Schip1 Sdcbp Sfxn3 Shcbp1 Smarca5 Smarcc1 Smu1 Snrpe Ss18 Stard3nl Stmn1 Taf7 Tgfb3 Tgif Tm4sf3 Tnfrsf12a Tpd52l1 Traip Tt…
163	V$AML_Q6	131	131	514	3419	12107	-2.67	0.0	0.15	0.0	2610528M18Rik AU040576 Adam17 Adam8 Aof2 Arntl Atp6ap2 Bcas2 Birc5 Brca1 C1galt1c1 Calr Cap1 Ccna2 Ccnb2 Cct3 Cda Cdc37 Cdc7 Cdk4 Chek1 Cited4 Ckmt1 Cks2 Clca1 Clca2 Clec4n Col11a1 Col9a1 Cops5 Csnb D19Ertd703e Dars Ect2 Efna1 Eif4e2 Eno1 Enpp1 Exo1 Eya2 Fignl1 Foxc1 Fpr-rs2 Frk Galnt3 Gch1 Gnb1 Gpsm2 Gtl3 H2afy Hace1 Hdac6 Hist1h2ao Hn1 Hnrpc Hnrpll Hspca Ier2 Igsf7 Ing3 Kcnn4 Kif4 Kpna2 Lbr Lga…
164	V$FOXP3_Q4	372	372	273	9202	6324	-2.68	0.0	0.22	0.0	1700051E09Rik 1700095N21Rik 2010300G19Rik 2210412K09Rik 2310034L04Rik 2600001J17Rik 2610034N03Rik 2610040E16Rik 2610528M18Rik 2810013E07Rik 2810021O14Rik 2810418N01Rik 3110006P09Rik 4833420K19Rik 4930403J22Rik 4930542G03Rik 5430413I02Rik 6720485C15Rik 9430059P22Rik AA545217 Acas2l Acin1 Actl6a Adam17 Ahcy Anapc5 Anp32b Anxa6 Aof2 Ap1m2 Apobec3 Arf1 Arhgef5 Arpc2 Atp1b1 Atp6v1c2 Aurkb BC003885 BC0…
165	V$IRF_Q6	153	153	492	3945	11581	-2.68	0.0	0.17	0.0	2210412K09Rik 2310034L04Rik 2600001J17Rik 2600017H08Rik 2610034N03Rik 2610312E17Rik 2700084L22Rik 2810021O14Rik Actl6a Adam17 Aof2 Apobec3 Arl6ip1 Asf1a Atp6ap2 Atp6v1b2 BC005537 BC026744 Bcas2 Birc5 Bspry Bub1b Bub3 Calr Casp8ap2 Cbx1 Ccl12 Ccnb2 Ccne2 Cenph Chc1 Ckap2 Clca2 Cldn7 Clec4d Cp Csnd Csnk2a2 Ctbp2 Ctss Cxxc1 Cyp4f16 Dbccr1 Dna2l Ebna1bp2 Ect2 Enpp1 Exo1 Fcgr1 Fgd6 Fuca2 Galnt7 Gch1 G…
166	V$SREBP1_01: sterol regulatory element-binding protein 1	32	32	613	582	14944	-2.68	0.0	2.6	1.34	4930470D19Rik 9430059P22Rik Arpc5 Atf4 Aurka Bcas2 Blm Calr Cdk4 Cenpc1 Cltc Cyba Diap3 Ebna1bp2 Fbxl3 Foxm1 Gabrp Hmgb2 Itgax Mtmr2 Ngfrap1 Pdcd6ip Pigr Ris2 Sgol1 Snx16 Stard4 Stx6 Tdg Trip13 Tubb5 Uble1a
167	V$SRF_Q5_01	177	177	468	4521	11005	-2.68	0.0	0.18	0.0	1700013H19Rik 2210412K09Rik 2310031L18Rik 2610312E17Rik 2810418N01Rik 5430413I02Rik 5730409F24Rik 5930412E23Rik Actg1 Anxa6 Ap1m2 Apob48r Apobec3 Arf1 Arhgef5 BC005537 BC013481 BC017133 Blm Bnipl Bspry Calm2 Canx Capns1 Cct4 Cdc20 Cdc25c Cdc37 Cdca4 Cdk4 Ceacam10 Chd4 Cks1b Cldn23 Clec4n Ctsh Cyba Diap3 Dna2l Dnmt1 Eef1e1 Egln3 Eif3s3 Exo1 Exosc1 Fcgr1 Fkbp4 Fpr-rs2 Frag1 Fuca2 Fzd6 Galgt1 Galnt3…
168	V$FREAC4_01: Fork head RElated ACtivator-4	12	12	633	162	15364	-2.69	0.0	3.07	1.69	4930403J22Rik 5830426I05Rik Brrn1 Cenpf Clca1 Igsf4a Kif20a Marveld2 Stard3nl Tm4sf3 Vps24 Vrk1
169	V$AP4_01: activator protein 4	65	65	580	1337	14189	-2.69	0.0	2.19	1.04	2610034N03Rik 2810418N01Rik 5730592L21Rik 9430059P22Rik Adam8 Adamts4 Arhgef5 Atf4 Brrn1 Bub1b Casp8ap2 Ccl12 Ccne2 Cdca5 Chi3l3 Ckap1 Col4a6 Ctbp2 Fignl1 Folr1 Frk Hat1 Itgax Khdrbs1 Kpna2 Lxn Ly78 Lyn Lyzs Lzp-s Maf1 Marveld2 Mclc Mcmdc1 Mfap3 Mynn Nab1 Nrtn Ovol1 Pkm2 Plekhf2 Rabif Rai14 Rex3 Rnf38 Rock1 Rp2h Safb2 Sdc4 Sgpp1 Sh3yl1 Siah1a Slc28a3 Slc5a8 Socs6 Stra6 Stxbp6 Terf1 Tfdp1 Trf Trim…
170	V$HFH1_01: HNF-3/Fkh Homolog 1	75	75	570	2056	13470	-2.7	0.0	0.11	0.0	2310031L18Rik 2600001J17Rik 4833420K19Rik 4930403J22Rik 4930470D19Rik 5730592L21Rik 5830426I05Rik Acas2l Anp32b Ap1m2 Arl6ip1 Atp1b1 Atp6ap2 Cbfb Cct4 Cdca1 Cenpc1 Cops5 Crsp3 Csnd Depdc1a Dr1 Eif4e2 Enpp1 Exo1 Foxm1 Fzd6 Galnt3 Gmnn Golph3 Grsf1 Gtl3 Hdgf Ing3 Kcnk5 Kctd1 Kif18a Lxn Mansc1 Mapk13 Mlstd2 Mre11a Msh2 Mtbp Nab1 Nans Ndrg1 Nusap1 Pabpn1 Pak1 Pbk Pfkp Plscr1 Polr2e Ppp1cb Ptpn2 Rab25…
171	V$IRF_Q6_01	291	291	354	7238	8288	-2.72	0.0	0.24	0.0	1200008O12Rik 1700013H19Rik 2010300G19Rik 2210412K09Rik 2310031L18Rik 2310034L04Rik 2600017H08Rik 2610019I03Rik 2610034N03Rik 2610040E16Rik 2610312E17Rik 2610528M18Rik 2700075B01Rik 2700084L22Rik 2810013E07Rik 2810021O14Rik 2810418N01Rik 3110006P09Rik 4930542G03Rik 5830426I05Rik 6720485C15Rik Acin1 Acsl4 Actl6a Adam17 Adamts4 Aof2 Ap1m2 Apob48r Apobec3 Arf1 Arl6ip1 Arpc2 Asf1a Asf1b Atp6ap2 Atp6v…
172	V$LEF1_Q6	603	603	42	14287	1239	-2.72	0.0	2.32	1.12	0610040B21Rik 1200008O12Rik 1700013H19Rik 1700051E09Rik 1700095N21Rik 2010300G19Rik 2310031L18Rik 2310034L04Rik 2410043F08Rik 2510010F15Rik 2600001J17Rik 2600017H08Rik 2610019I03Rik 2610034N03Rik 2610040E16Rik 2610312E17Rik 2610528M18Rik 2700075B01Rik 2700084L22Rik 2810013E07Rik 2810021O14Rik 2810418N01Rik 3110006P09Rik 4833420K19Rik 4930403J22Rik 4930470D19Rik 4930542G03Rik 5430413I02Rik 5730409…
173	V$HLF_01: hepatic leukemia factor	180	180	465	4577	10949	-2.72	0.0	0.2	0.0	0610040B21Rik 2310031L18Rik 2310034L04Rik 2600001J17Rik 2610040E16Rik 2610312E17Rik 2610528M18Rik 2810013E07Rik 3110006P09Rik 4833420K19Rik 4930403J22Rik 5830426I05Rik Acas2l Acin1 Anapc5 Arhgef5 Arl6ip1 Atp1b1 Aurka Aurkb B4galt1 BC003885 BC005537 Bcl10 Blm Brca1 Bspry Cai Calm2 Canx Cap1 Car2 Car6 Ccl12 Ccnt1 Cd14 Cdc42se1 Cdc6 Cdca4 Chi3l3 Chic2 Ckap1 Cks1b Clca1 Clca2 Clec4d Cltc Col4a6 Cops5…
174	V$RFX1_01: X-box binding protein RFX1	292	292	353	6801	8725	-2.73	0.0	1.41	0.42	0610040B21Rik 1700051E09Rik 1700095N21Rik 2210412K09Rik 2600017H08Rik 2610040E16Rik 2610528M18Rik 2700084L22Rik 2810418N01Rik 3110006P09Rik 4833420K19Rik 4930403J22Rik 4930470D19Rik 4930542G03Rik 5830426I05Rik AA545217 Acas2l Acin1 Adamts4 Ahcy Anapc5 Aof2 Ap1m2 Arl6ip6 Atf4 Atp6v1b2 B4galt1 BC003236 BC004044 BC025546 BC026744 BC037006 Bcl10 Birc5 Blm Bspry C1galt1c1 Calm2 Calr Canx Capza1 Car6 C…
175	V$ACAAT_B: Avian C-type CCAAT box	54	54	591	1086	14440	-2.73	0.0	2.25	1.08	0610040B21Rik 2010300G19Rik 2600017H08Rik 2700075B01Rik 5730592L21Rik Actl6a Aof2 Api5 Arntl BC004044 Becn1 Casp8ap2 Cct3 Cdc2a Cdca4 Ceacam10 Ckap1 Cks2 Cyp4f16 D19Ertd703e Depdc1a Ect2 Eif2ak3 Exo1 F11r Galnt3 Gyk H2-Bl Hmgb2 Id2 Iqgap1 Maf1 Mcm7 Mkrn1 Narg1 Nusap1 Paics Ppih Prim2 Prkcd Ptpn2 Rad51ap1 Rnf138 Rpa2 Shcbp1 Stra6 Tdg Tk1 Tra1 Ube2c Usp14 Wsb1 Zfa Zfp278
176	V$NKX22_01: NK2 class homeobox factor 2	74	74	571	2026	13500	-2.74	0.0	0.11	0.0	1700013H19Rik 2310031L18Rik 2310034L04Rik 2610019I03Rik 2810021O14Rik 5830426I05Rik 6720485C15Rik AA545217 Acas2l Arpc5 B4galt1 BC003236 BC005537 BC026744 Cai Cdca1 Cdk4 Cenpc1 Clca2 Csnb Ctbp2 Ctsh Cyp4f16 Dtnb Eif3s3 Eya2 Fbxo3 Foxc1 Gabrp Galnt7 Golph4 Gpiap1 Hebp2 Ier2 Igsf4a Kcne3 Kcnk5 Kif18a Kif22 Kif5b Lgals3 Mad2l1 Mansc1 Mcm3 Mcmdc1 Melk Mospd2 Mrpl13 Msn Mtss1 Parp2 Pdk3 Pkm2 Ppp1cc Pr…
177	V$ARNT_01: AhR nuclear translocator homodimers	60	60	585	1226	14300	-2.74	0.0	2.18	1.04	2410043F08Rik 2610040E16Rik 4930470D19Rik 9430059P22Rik Anp32b Anxa6 Atf4 Atp1b1 Aurkb BC003885 BC004044 BC026744 Brrn1 Car6 Cdk4 Clec4n Cxxc1 Cyba Ebna1bp2 Eif5a Eno1 Exo1 Fbxo32 Gtl3 Gyk Hdgf Hells Hmgn1 Hmgn2 Ier3 Kcne3 Khdrbs1 Lta4h Melk Mtmr2 Mxd3 Narg1 Paics Parp2 Perp Plxnb2 Prss8 Rex3 Sept9 Sfpq Sgol1 Sgpp1 Slc15a3 Slc25a13 Stard4 Stmn1 Surf2 Taf1b Tcerg1 Tfdp1 Thoc4 Tjp2 Tyrobp Uble1a Uh…
178	V$MYOGNF1_01: myogenin / nuclear factor 1 or related factors	147	147	498	3302	12224	-2.75	0.0	1.66	0.62	1700095N21Rik 2210412K09Rik 2310034L04Rik 2600001J17Rik 2610034N03Rik 2610040E16Rik 2700075B01Rik 4833420K19Rik 4930403J22Rik 5730409F24Rik 5930412E23Rik 9430059P22Rik AU040576 Acin1 Actl6a Adam17 Anapc5 Anxa6 Apobec3 Arpc5 Asf1a Atp6v1c2 BC003885 BC017133 BC025546 Birc5 Blm C1galt1c1 Cacnb3 Capns1 Capza1 Catnal1 Ccne2 Cct4 Cda Cdc6 Cenpc1 Chic2 Cited4 Ckap1 Ckap2 Cks1b Cks2 Clca1 Clec4d Crk Ddx1…
179	V$AHRARNT_01: aryl hydrocarbon receptor:Arnt heterodimers	49	49	596	973	14553	-2.75	0.0	2.27	1.09	1200008O12Rik 1700013H19Rik 1700095N21Rik 2310031L18Rik Acsl4 Anapc5 Arl6ip6 Atf4 BC003885 Bcas2 Bcl10 Cdc37 Cdca4 Ckmt1 Cks1b Cldn7 Crk Crsp3 D19Ertd703e Dna2l Fnbp3 Hat1 Ing3 Kif11 Mcm2 Nktr Nqo1 Pcdh21 Pfn1 Pnn Pola1 Ppp1cc Ppp2ca Prss16 Psmb2 Rad51ap1 Ris2 Rpl15 Slc28a3 Slco3a1 Stard3nl Stxbp6 Thoc1 Timm22 Topbp1 Trf Trim27 Tubgcp2 Wdr1
180	V$HNF4_DR1_Q3	506	506	139	12410	3116	-2.77	0.0	0.18	0.0	0610040B21Rik 1200008O12Rik 1700013H19Rik 1700051E09Rik 1700095N21Rik 2010300G19Rik 2310031L18Rik 2410043F08Rik 2510010F15Rik 2600001J17Rik 2610019I03Rik 2610034N03Rik 2610040E16Rik 2610528M18Rik 2700075B01Rik 2810013E07Rik 2810418N01Rik 3110006P09Rik 4930403J22Rik 4930470D19Rik 4930542G03Rik 5430413I02Rik 5730409F24Rik 5730592L21Rik 5830426I05Rik 5930412E23Rik 6720485C15Rik 9430059P22Rik AU04057…
181	V$NGFIC_01: nerve growth factor-induced protein C	17	17	628	265	15261	-2.78	0.0	2.81	1.5	Actg1 Bnipl C1galt1c1 Ccnf Cdc7 Cltc Kif20a Mclc Nab1 Papss1 Pfkp Rasal1 Sfxn3 Snrpe Stmn1 Tfdp1 Uap1
182	V$XFD1_01: Xenopus fork head domain factor 1	116	116	529	2563	12963	-2.78	0.0	1.74	0.68	1700013H19Rik 1700051E09Rik 1700095N21Rik 1810017F10Rik 2410043F08Rik 2600001J17Rik 2610040E16Rik 2810013E07Rik 4833420K19Rik 4930403J22Rik 5730409F24Rik 5830426I05Rik AA545217 Adam8 Arntl Asf1a Atp6v1b2 Aurkb Becn1 Blm Brca1 Bspry Calm2 Catnal1 Cd14 Cdc2a Cited4 Clec4n Col11a1 Col4a6 Crsp3 Csnb Ddx10 Ddx39 Dna2l Dnmt1 Dr1 Ebna1bp2 Efna1 Eif4e2 Enpp1 Exosc1 Fbxl3 Foxc1 Fpr-rs2 Galgt1 Gch1 Gmnn Gt…
183	V$HNF3B_01: Hepatocyte Nuclear Factor 3beta	491	491	154	11591	3935	-2.79	0.0	1.54	0.53	0610040B21Rik 1200008O12Rik 1700013H19Rik 1700051E09Rik 1810017F10Rik 2010300G19Rik 2210412K09Rik 2310034L04Rik 2410043F08Rik 2510010F15Rik 2600001J17Rik 2600017H08Rik 2610019I03Rik 2610040E16Rik 2610312E17Rik 2610528M18Rik 2700075B01Rik 2810013E07Rik 2810021O14Rik 2810418N01Rik 4833420K19Rik 4930403J22Rik 4930470D19Rik 4930542G03Rik 5430413I02Rik 5730409F24Rik 5730592L21Rik 5830426I05Rik 9430059…
184	V$HFH3_01: HFH-3 (HNF3/fork head homolog 3)	309	309	336	7242	8284	-2.79	0.0	1.28	0.36	0610040B21Rik 1200008O12Rik 1700013H19Rik 1700051E09Rik 1810017F10Rik 2010300G19Rik 2310031L18Rik 2310034L04Rik 2600001J17Rik 2610019I03Rik 2610312E17Rik 2810013E07Rik 2810021O14Rik 2810418N01Rik 4833420K19Rik 4930403J22Rik 4930542G03Rik 5430413I02Rik 5730409F24Rik 5730592L21Rik 5830426I05Rik 9430059P22Rik AA545217 Acas2l Actl6a Adam8 Ahcy Anapc5 Anp32b Anxa6 Aof2 Ap1m2 Arhgef5 Arl6ip1 Arntl Asf1…
185	V$HNF3ALPHA_Q6	532	532	113	13031	2495	-2.8	0.0	0.16	0.0	0610040B21Rik 1200008O12Rik 1700013H19Rik 1700051E09Rik 1700095N21Rik 1810017F10Rik 2010300G19Rik 2210412K09Rik 2310034L04Rik 2510010F15Rik 2600001J17Rik 2600017H08Rik 2610019I03Rik 2610034N03Rik 2610040E16Rik 2610312E17Rik 2610528M18Rik 2700075B01Rik 2700084L22Rik 2810013E07Rik 2810021O14Rik 2810418N01Rik 3110006P09Rik 4833420K19Rik 4930403J22Rik 4930542G03Rik 5430413I02Rik 5730409F24Rik 5730592…
186	V$CLOX_01: Clox	7	7	638	319	15207	-2.8	0.0	0.02	0.0	Cyba Msr1 Nrtn Prss8 Slc15a2 Tpd52l1 Zfx
187	V$HTF_01	36	36	609	683	14843	-2.82	0.0	2.36	1.15	2310031L18Rik 2610528M18Rik 4833420K19Rik Atp1b1 Bub1b Cdca4 Cdk4 D19Ertd703e Dnmt1 Enpp1 Fcgr1 Hmmr Hnrpr Hrmt1l2 Igsf4a Impa2 Mcmdc1 Mgat2 Mre11a Ms4a11 Ms4a6d Mtbp Nab1 Pabpn1 Papss1 Plk4 Prp19 Rbl1 Slc15a2 Slc35a1 Smarce1 Snrpa1 Timp1 Traip Uap1 Zfp330
188	V$SF1_Q6	90	90	555	2395	13131	-2.82	0.0	0.15	0.0	2510010F15Rik 2610019I03Rik 2810021O14Rik 3110006P09Rik 5430413I02Rik Actg1 Arf1 Atp6ap2 B4galt1 BC013481 BC026744 Blm Brca1 Bspry Cap1 Car2 Car6 Cbx1 Ccl12 Ccnt1 Cct4 Cdc20 Cdc6 Cdca7 Chd4 Ckmt1 Col9a1 D19Ertd703e Dbccr1 E030034P13Rik Eif2ak3 Eif4e2 Epb4.1l4a Fcgr1 Fuca2 Gch1 Gmnn Grwd1 Gsg2 Gyk Hk1 Hmmr Homer2 Hspcb Igsf7 Impa2 Itgax Khdrbs3 Klk6 Lcn2 Lig1 Lrrc16 Ltap Ltf Ly78 Maf1 Mcm3 Msn Nan…
189	V$RREB1_01: Ras-responsive element binding protein 1	45	45	600	1300	14226	-2.83	0.0	0.09	0.0	0610040B21Rik 4930542G03Rik AU040576 Arl6ip6 Atp1b1 BC013481 Capza1 Cct4 Cdc42se1 Cdca5 Cdk4 Chek1 Efna1 Eif3s3 Fnbp3 Gnb1 Gpsm2 Hck Hnrpll Kntc2 Lamb3 Lbr Lgals7 Mapk13 Melk Mlp Mlstd2 Nono Nrtn Pfn1 Rbp1 Rpl15 Scrg1 Serpine2 Slc5a8 Slc7a5 Smarcc1 Smox Sox10 Sp3 Stmn1 Timp1 Tuft1 Wap Zc3hdc1
190	V$ETS1_B: c-ETS-1 binding site	291	291	354	6829	8697	-2.83	0.0	1.21	0.32	0610040B21Rik 1200008O12Rik 1700095N21Rik 2210412K09Rik 2310034L04Rik 2510010F15Rik 2600001J17Rik 2600017H08Rik 2610040E16Rik 2700084L22Rik 2810013E07Rik 4833420K19Rik 5430413I02Rik 5730409F24Rik 5830426I05Rik 6720485C15Rik Acas2l Acsl4 Actg1 Adamts4 Anxa6 Aof2 Apob48r Apobec3 Arhgef5 Arl6ip1 Arl6ip6 Arntl Atf4 Atp6v1b2 B4galt1 BC003236 BC003885 BC005537 BC013481 BC026744 BC035291 Bcl10 Birc5 Blm…
191	V$RFX1_02: X-box binding protein RFX1	227	227	418	5277	10249	-2.83	0.0	1.29	0.36	1200008O12Rik 1700051E09Rik 2310031L18Rik 2600001J17Rik 4930470D19Rik 4930542G03Rik 5430413I02Rik 5730592L21Rik 5930412E23Rik Acas2l Acin1 Acsl4 Actl6a Adam8 Adamts4 Ahcy Anp32b Anxa6 Ap1m2 Arl6ip6 Arpc5 Atp1b1 Atp6v1c2 B4galt1 BC005537 BC025546 BC037006 Bcl10 Birc5 Blm Brrn1 C1galt1c1 Cacnb3 Cap1 Car2 Cbfb Ccnb2 Ccne2 Cct3 Cct4 Cct7 Cd14 Cda Cdc37 Cdc6 Cdca4 Cdca5 Cdca7 Cdk4 Ceacam10 Cenpf Cenph…
192	V$FOXO4_01: fork head box O4	438	438	207	10718	4808	-2.88	0.0	0.3	0.0	1700013H19Rik 1700051E09Rik 1810017F10Rik 2010300G19Rik 2310031L18Rik 2310034L04Rik 2600001J17Rik 2600017H08Rik 2610019I03Rik 2610040E16Rik 2610528M18Rik 2700084L22Rik 2810013E07Rik 2810021O14Rik 2810418N01Rik 3110006P09Rik 4833420K19Rik 4930403J22Rik 4930470D19Rik 4930542G03Rik 5430413I02Rik 5730592L21Rik 5830426I05Rik 6720485C15Rik AA545217 AU040576 Acas2l Acin1 Actl6a Adam17 Adam8 Ahcy Anapc5 …
193	V$OSF2_Q6	424	424	221	10371	5155	-2.89	0.0	0.32	0.0	1700013H19Rik 1700051E09Rik 2010300G19Rik 2310031L18Rik 2310034L04Rik 2410043F08Rik 2510010F15Rik 2600017H08Rik 2610019I03Rik 2610040E16Rik 2610528M18Rik 2700084L22Rik 2810013E07Rik 2810418N01Rik 3110006P09Rik 4833420K19Rik 4930470D19Rik 5430413I02Rik 5730592L21Rik 5830426I05Rik 9430059P22Rik AU040576 Acin1 Adam17 Adam8 Aof2 Ap1m2 Apob48r Arf1 Arl6ip1 Arntl Arpc2 Arpc5 Arrdc1 Atf4 Atp6ap2 Aurka B…
194	V$ZTA_Q2	197	197	448	4916	10610	-2.89	0.0	0.3	0.0	1700013H19Rik 1810017F10Rik 2210412K09Rik 2310034L04Rik 2610019I03Rik 2610034N03Rik 2610528M18Rik 2700084L22Rik 2810021O14Rik 2810418N01Rik 5730409F24Rik 5730592L21Rik AA545217 Acin1 Acsl4 Adam8 Anapc5 Aof2 Apob48r Arl6ip1 Arrdc1 Atp6ap2 Atp6v1b2 BC003885 BC017133 BC025546 BC037006 Bcl10 Becn1 Brca1 Brrn1 Bspry Calr Canx Cap1 Car2 Car6 Casp2 Cbx1 Cd14 Cdca1 Cdca4 Ceacam10 Chc1 Chek1 Cited4 Cldn7 …
195	V$GFI1_01: growth factor independence 1	181	181	464	4537	10989	-2.89	0.0	0.29	0.0	1810017F10Rik 2310034L04Rik 2510010F15Rik 2600001J17Rik 2600017H08Rik 2610019I03Rik 2610040E16Rik 2610528M18Rik 2700084L22Rik 2810013E07Rik 2810418N01Rik 3110006P09Rik 5730409F24Rik 5730592L21Rik 5830426I05Rik AA545217 Acas2l Adam8 Ahcy Anapc5 Api5 Arl6ip6 Arpc2 Asf1b Atp1b1 Atp6v1c2 BC003236 BC003885 BC013481 BC017133 BC025546 BC035291 Becn1 Birc5 Brca1 Bspry Cap1 Cbfb Cbx1 Ccl12 Ccnf Ccnt1 Cct4…
196	V$FOXJ2_01: fork head box J 2	320	320	325	7570	7956	-2.89	0.0	1.05	0.22	1200008O12Rik 1700013H19Rik 1700051E09Rik 1700095N21Rik 1810017F10Rik 2010300G19Rik 2310031L18Rik 2310034L04Rik 2600001J17Rik 2610019I03Rik 2610040E16Rik 2610312E17Rik 2810013E07Rik 2810021O14Rik 2810418N01Rik 4833420K19Rik 4930403J22Rik 4930542G03Rik 5430413I02Rik 5730409F24Rik 5730592L21Rik 5830426I05Rik AA545217 Acas2l Actl6a Adam8 Ahcy Anapc5 Anp32b Anxa6 Aof2 Ap1m2 Arl6ip1 Arntl Arpc2 Asf1a …
197	V$MAF_Q6	25	25	620	443	15083	-2.9	0.0	2.46	1.23	Adamts4 Cdc6 Cdca7 Fcgr1 Foxc1 Gabrp Galnt3 Galnt7 Glt25d1 Itgax Kcnk5 Klk6 Lad1 Mrpl13 Ms4a6c Nup62 Pde4b Ppp1cc Solt Stxbp6 Trip13 Usp43 Vamp8 Wap Zfp239
198	V$USF_C: USF binding site	303	303	342	7412	8114	-2.91	0.0	0.41	0.0	0610040B21Rik 1200008O12Rik 1700013H19Rik 1700051E09Rik 1700095N21Rik 1810017F10Rik 2010300G19Rik 2210412K09Rik 2410043F08Rik 2510010F15Rik 2610019I03Rik 2610040E16Rik 2610312E17Rik 2610528M18Rik 2700075B01Rik 2810013E07Rik 2810418N01Rik 4930403J22Rik 4930470D19Rik 5730592L21Rik 5830426I05Rik 6720485C15Rik 9430059P22Rik Actg1 Adam8 Anp32b Anxa6 Aof2 Apobec3 Arhgef5 Arpc5 Arrdc1 Atf4 Atp1b1 Atp6v1…
199	V$ELF1_Q6	300	300	345	7339	8187	-2.92	0.0	0.41	0.0	1700013H19Rik 1700051E09Rik 1810017F10Rik 2210412K09Rik 2410043F08Rik 2510010F15Rik 2600017H08Rik 2610040E16Rik 2610528M18Rik 2700075B01Rik 2810021O14Rik 4833420K19Rik 4930470D19Rik 5430413I02Rik 5930412E23Rik Acin1 Acsl4 Adam8 Anxa6 Aof2 Api5 Apob48r Arl6ip1 Arl6ip6 Asf1a Atf4 Atp6v1b2 BC003236 BC005537 BC013481 BC017133 BC025546 BC026744 BC037006 Bcl10 Bnipl Bub1b Bub3 Cacnb3 Cai Calr Canx Capz…
200	V$TATA_C: Retroviral TATA box	189	189	456	4711	10815	-2.92	0.0	0.32	0.0	1700095N21Rik 2310031L18Rik 2310034L04Rik 2510010F15Rik 2610019I03Rik 2610528M18Rik 2810013E07Rik 2810021O14Rik 4930403J22Rik 5730409F24Rik 5730592L21Rik 5830426I05Rik 9430059P22Rik Adamts4 Aof2 Ap1m2 Asf1a Asf1b Atp6ap2 Atp6v1b2 Aurkb BC003885 BC005537 BC013481 Bcas2 Becn1 Brca1 Bspry Bub1b Cacnb3 Cai Canx Car2 Catnal1 Ccnb2 Ccne2 Ccnt1 Cct3 Cct4 Cd14 Cdca7 Cenpc1 Cenpf Cenph Cited4 Ckap1 Cks2 C…
201	V$ATF6_01: activating transcription factor 6	19	19	626	315	15211	-2.92	0.0	2.56	1.32	BC035291 Enpp1 Igsf4a Lig3 Mcmdc1 Mgat2 Mtbp Nab1 Nans Papss1 Prp19 Rasal1 Rbl1 Tcfe2a Tfdp1 Timp1 Traip Vamp8 Ywhaz
202	V$STAF_01: Se-Cys tRNA gene transcription activating factor	18	18	627	293	15233	-2.93	0.0	2.61	1.34	0610040B21Rik 2600017H08Rik Adam17 BC013481 Birc5 Cct7 Chd4 Cp Hmgn1 Kif11 Lta4h Mcm3 Mynn Nek2 Prp19 Rad51 Sap30 Tpx2
203	V$LPOLYA_B: Lentiviral Poly A signal	126	126	519	3225	12301	-2.93	0.0	0.24	0.0	1200008O12Rik 2510010F15Rik 2610528M18Rik 3110006P09Rik Actg1 Adam17 Ahcy Anxa6 Arpc2 Aurka Btn1a1 Bub1b Car2 Catnal1 Cbx1 Ccl12 Cd14 Cdca4 Cdk4 Cenpf Chc1 Cited4 Cks1b Cldn23 Cp Csnd Ctbp2 Ctss Cxcr4 Ddx10 Diap3 Dna2l Dtnb Eif5a Eno1 Exosc1 Frag1 Fxyd3 Gsg2 Gyk H2afx Hace1 Hmgb2 Hmgn1 Hmmr Hus1 Id2 Ifi44 Impa1 Ing3 Iqgap1 Kctd1 Kif20a Lig3 Lims1 Lip1 Lsm8 Mad2l1 Magoh Mgea5 Mmp12 Mrpl13 Ms4a6c M…
204	V$TITF1_Q3: TTF-1, TITF1 (thyroid transcription factor 1)	245	245	400	6023	9503	-2.93	0.0	0.39	0.0	1700095N21Rik 1810017F10Rik 2310034L04Rik 2410043F08Rik 2610019I03Rik 2610528M18Rik 2810418N01Rik 3110006P09Rik 4930403J22Rik 4930470D19Rik 5730409F24Rik 5730592L21Rik 9430059P22Rik Acas2l Acin1 Actl6a Adam17 Adam8 Aof2 Ap1m2 Apobec3 Arf1 Arl6ip1 Asf1a Atp6ap2 BC003236 BC004044 BC017133 BC025546 BC035291 BC037006 Bcas2 Becn1 Brca1 Bspry Btn1a1 Cai Cap1 Capns1 Casp2 Cbfb Ccna2 Ccnb2 Cd14 Cdc25c Cd…
205	V$TCF4_Q5	505	505	140	12334	3192	-2.93	0.0	0.25	0.0	0610040B21Rik 1700051E09Rik 1810017F10Rik 2310031L18Rik 2310034L04Rik 2410043F08Rik 2510010F15Rik 2600001J17Rik 2600017H08Rik 2610019I03Rik 2610034N03Rik 2610040E16Rik 2610312E17Rik 2700075B01Rik 2700084L22Rik 2810021O14Rik 2810418N01Rik 3110006P09Rik 4930403J22Rik 4930470D19Rik 4930542G03Rik 5430413I02Rik 5730409F24Rik 5730592L21Rik 5830426I05Rik 5930412E23Rik 6720485C15Rik AU040576 Acas2l Acin1…
206	V$E47_01: E47	105	105	540	2336	13190	-2.93	0.0	1.56	0.54	4833420K19Rik AU040576 Aof2 Ap1m2 Apobec3 Arl6ip1 Arntl Arpc2 Asf1a Asf1b Atf4 Atp1b1 Atp6ap2 Atp6v1c2 BC013481 BC025546 BC035291 Bcas2 Bub3 Ccl12 Ccna2 Cdc37 Cdc42se1 Cenpc1 Chi3l3 Cks2 Crk Csnd Cyba D19Ertd703e Ect2 Egln3 Exo1 Eya2 Fbxo3 Gabrp Galnt3 Glrx1 Hdac3 Hebp2 Hells Hn1 Homer2 Il23a Irx1 Irx2 Kcne3 Kif18a Kif23 Kpna4 Lcn2 Lgals3 Lxn Mansc1 Mapk13 Mclc Mtss1 Mynn Ndrg1 Nek2 Nfe2l3 Nktr N…
207	V$AP1_Q4: activator protein 1	518	518	127	12653	2873	-2.94	0.0	0.23	0.0	0610040B21Rik 1700051E09Rik 1700095N21Rik 1810017F10Rik 2210412K09Rik 2310034L04Rik 2410043F08Rik 2510010F15Rik 2600001J17Rik 2610034N03Rik 2610040E16Rik 2610312E17Rik 2610528M18Rik 2700075B01Rik 2700084L22Rik 2810013E07Rik 2810021O14Rik 2810418N01Rik 3110006P09Rik 4833420K19Rik 4930403J22Rik 4930470D19Rik 5430413I02Rik 5730409F24Rik 5730592L21Rik 5830426I05Rik 6720485C15Rik 9430059P22Rik AA54521…
208	V$ER_Q6: estrogen receptor	343	343	302	8155	7371	-2.94	0.0	0.95	0.19	0610040B21Rik 1700013H19Rik 1700051E09Rik 2010300G19Rik 2210412K09Rik 2310031L18Rik 2610040E16Rik 2610312E17Rik 2610528M18Rik 2700075B01Rik 2700084L22Rik 2810013E07Rik 2810418N01Rik 4833420K19Rik 4930403J22Rik 4930470D19Rik 4930542G03Rik 5430413I02Rik 5730409F24Rik 5730592L21Rik 5830426I05Rik AU040576 Acas2l Acin1 Actg1 Adamts4 Anp32b Anxa6 Api5 Apob48r Apobec3 Arf1 Arhgef5 Arpc2 Arpc5 Atf4 Atp1b…
209	V$STAT_01: signal transducers and activators of transcription	129	129	516	2928	12598	-2.95	0.0	1.39	0.42	2310031L18Rik 2310034L04Rik 2610312E17Rik 2810013E07Rik 2810021O14Rik Adamts4 Arf1 Arpc2 Arpc5 Atf4 Atp1b1 BC003885 BC004044 Bcas2 Blm Brrn1 C1galt1c1 Catnal1 Ccnb2 Ccnt1 Cct3 Cenph Cited4 Ckmt1 Clca1 Clca2 Cldn7 Clec4n Cxxc1 Dbccr1 Dck Ddx10 Dr1 Eif2ak3 Eno1 Exo1 Fcgr1 Fignl1 Fkbp4 Frk Fxyd3 Gabrp Galgt1 Galnt3 Galnt7 Gatm H2afx Hace1 Hk1 Hmgn1 Hnrpr Homer2 Hrmt1l2 Id2 Ier3 Ing3 Kcnk5 Kif22 Kpna…
210	V$AREB6_01: AREB6 (Atp1a1 regulatory element binding factor 6)	146	146	499	3345	12181	-2.95	0.0	1.31	0.36	1700051E09Rik 2210412K09Rik 2410043F08Rik 2510010F15Rik 2700075B01Rik 4930403J22Rik Adam17 Adamts4 Ahcy Anxa6 Arpc5 Arrdc1 Atp1b1 Atp6v1c2 Aurkb BC003236 BC017133 BC037006 Brrn1 Cai Cap1 Cbx1 Cdc42se1 Cdc7 Cdca4 Ceacam10 Chi3l3 Chic2 Ckap2 Cldn7 Clec4d Csnd Cyba Dars Ddx10 Dr1 Ebna1bp2 Egln3 Eif3s3 Enpp1 Epb4.1l4a Ero1l Exo1 Exosc1 Folr1 Foxc1 Frag1 Fuca2 Fxyd3 Gabrp Galnt3 Glrx1 Gpiap1 H2-Bl His…
211	V$CMYB_01: c-Myb	139	139	506	3178	12348	-2.96	0.0	1.32	0.36	0610040B21Rik 2610019I03Rik 2610312E17Rik 2610528M18Rik 2700084L22Rik 2810418N01Rik 4930403J22Rik 5930412E23Rik Actg1 Actl6a Ahcy Apobec3 Arhgef5 Arl6ip1 Asf1b Atf4 Aurka BC003885 BC005537 BC013481 Bcas2 Birc5 Cdc20 Cdc25c Cdc2a Cdc42se1 Cdca1 Chek1 Chic2 Ckap1 Cks1b Cks2 Cltc Cmas Crabp2 Csnd Ctsh Ctss D19Ertd703e Ddx10 Ddx47 Depdc1a Dusp6 Eif4e2 Fcgr1 Fzd6 Galnt3 Glrx1 Gpiap1 Gtl3 H2afx Hdgf Hm…
212	V$HNF4ALPHA_Q6	234	234	411	5525	10001	-2.96	0.0	0.98	0.2	0610040B21Rik 2310031L18Rik 2410043F08Rik 2510010F15Rik 2610034N03Rik 2610040E16Rik 2610528M18Rik 2700075B01Rik 2700084L22Rik 2810021O14Rik 2810418N01Rik 4833420K19Rik 4930403J22Rik 5430413I02Rik 5730592L21Rik 5930412E23Rik 6720485C15Rik AA545217 AU040576 Actl6a Adam8 Ahcy Anxa6 Aof2 Apob48r Arhgef5 Arl6ip1 Asf1a Atf4 Atp6ap2 Atp6v1b2 Atp6v1c2 Aurkb BC025546 Becn1 Brca1 Bspry Btn1a1 Bub1b Bub3 Ca…
213	V$ETS2_B: c-Ets-2 binding sites	183	183	462	4264	11262	-2.96	0.0	1.14	0.27	1700013H19Rik 1700095N21Rik 2010300G19Rik 2510010F15Rik 2600001J17Rik 2610040E16Rik 2810013E07Rik 4833420K19Rik 4930470D19Rik 5430413I02Rik 5730592L21Rik Acsl4 Actg1 Adamts4 Aof2 Ap1m2 Apob48r Apobec3 Arhgef5 Arl6ip6 Atf4 B4galt1 BC003885 BC013481 BC026744 BC035291 Bcl10 Birc5 Bub1b Bub3 Canx Capns1 Casp2 Ccl12 Ccnb2 Ccnt1 Cda Ceacam10 Cenpf Chd4 Cited4 Ckap2 Ckmt1 Clca1 Cp Crsp3 Ctss Cyp4f16 Dbc…
214	V$CDX2_Q5	406	406	239	9875	5651	-2.96	0.0	0.43	0.0	0610040B21Rik 1700013H19Rik 1700051E09Rik 1700095N21Rik 2010300G19Rik 2310031L18Rik 2310034L04Rik 2410043F08Rik 2510010F15Rik 2600001J17Rik 2600017H08Rik 2610019I03Rik 2610034N03Rik 2610040E16Rik 2610312E17Rik 2610528M18Rik 2700075B01Rik 2700084L22Rik 2810013E07Rik 2810021O14Rik 3110006P09Rik 4930403J22Rik 5430413I02Rik 5830426I05Rik 6720485C15Rik 9430059P22Rik AA545217 Acin1 Acsl4 Actg1 Ahcy Ana…
215	V$MYOD_01: myoblast determination gene product	426	426	219	10140	5386	-2.97	0.0	1.0	0.21	0610040B21Rik 1700013H19Rik 1700095N21Rik 1810017F10Rik 2310031L18Rik 2310034L04Rik 2410043F08Rik 2600001J17Rik 2600017H08Rik 2610019I03Rik 2610034N03Rik 2610040E16Rik 2610312E17Rik 2700084L22Rik 2810021O14Rik 2810418N01Rik 4833420K19Rik 4930403J22Rik 4930542G03Rik 5430413I02Rik 5730592L21Rik 5830426I05Rik 9430059P22Rik AA545217 AU040576 Acas2l Actg1 Adam17 Adamts4 Anxa6 Aof2 Apob48r Apobec3 Arf1…
216	V$BARBIE_01: barbiturate-inducible element	324	324	321	7776	7750	-2.99	0.0	0.72	0.05	1700051E09Rik 1810017F10Rik 2210412K09Rik 2600001J17Rik 2610019I03Rik 2610312E17Rik 2700075B01Rik 2810013E07Rik 2810418N01Rik 4833420K19Rik 4930403J22Rik 5730409F24Rik Acin1 Acsl4 Adamts4 Anapc5 Anp32b Api5 Apobec3 Arhgef5 Arntl Arpc2 Arpc5 Asf1a Asf1b Atp1b1 Atp6ap2 Atp6v1c2 Aurka Aurkb B4galt1 BC003885 BC013481 BC037006 Becn1 Bnipl Brrn1 Bub1b Bub3 Cacnb3 Calr Canx Cap1 Capns1 Car6 Casp2 Casp8a…
217	V$MTATA_B: Muscle TATA box	308	308	337	7429	8097	-2.99	0.0	0.63	0.02	1700095N21Rik 2310034L04Rik 2610019I03Rik 2610034N03Rik 2810021O14Rik 3110006P09Rik 4833420K19Rik 4930403J22Rik 4930470D19Rik 4930542G03Rik 5730409F24Rik 5730592L21Rik 5830426I05Rik 6720485C15Rik AA545217 Acin1 Actl6a Adamts4 Anapc5 Anp32b Asf1a Asf1b Atf4 Atp1b1 Atp6v1b2 Atp6v1c2 Aurkb BC003236 BC005537 BC013481 BC026744 Bcas2 Birc5 Bnipl Brca1 Brrn1 Bspry Bub3 Cacnb3 Calr Canx Capns1 Car2 Casp2…
218	V$AP1_C: AP-1 binding site	114	114	531	2920	12606	-2.99	0.0	0.25	0.0	1810017F10Rik 2700084L22Rik AA545217 Adam8 Apob48r Arl6ip1 Arrdc1 Atf4 BC037006 Brca1 Bspry Btn1a1 Bub1b Cacnb3 Calr Cap1 Capns1 Cbx1 Ccna2 Cd14 Cdca4 Chek1 Ckap2 Clca2 Col9a1 Crabp2 Crk Csnd Csnk2a2 Cyp4f16 D19Ertd703e Dbccr1 Ddx39 Depdc1a Eif1ay Eif5a Eya2 F11r Fbxl3 Frag1 Glrx1 Gmnn Grwd1 Hdac3 Hnrpab Hnrpr Hspcb Igsf4a Igsf7 Il23a Ing3 Itgax Kcnn4 Kif23 Kif4 Lamb3 Lims1 Lrrc16 Marveld2 Metap2…
219	V$AREB6_02: AREB6 (Atp1a1 regulatory element binding factor 6)	246	246	399	5975	9551	-3.0	0.0	0.54	0.0	1700013H19Rik 1700095N21Rik 1810017F10Rik 2210412K09Rik 2610034N03Rik 2700075B01Rik 2700084L22Rik 5730592L21Rik AA545217 AU040576 Anxa6 Apob48r Arf1 Arhgef5 Arl6ip1 Arpc2 Arrdc1 Asf1a Atp1b1 Atp6v1c2 B4galt1 BC025546 BC026744 Becn1 Blm Bnipl Brca1 Brrn1 Bub1b Bub3 C1galt1c1 Cap1 Capns1 Capza1 Car2 Car6 Ccl12 Ccna2 Ccne2 Cct4 Cdc2a Cdc7 Cdca4 Cenpc1 Cenpf Chc1 Chd4 Ckmt1 Clca1 Cldn23 Cldn7 Clec4d …
220	V$MEF2_Q6_01	380	380	265	9160	6366	-3.0	0.0	0.63	0.02	0610040B21Rik 1700013H19Rik 1810017F10Rik 2210412K09Rik 2310031L18Rik 2310034L04Rik 2410043F08Rik 2600001J17Rik 2600017H08Rik 2610019I03Rik 2610034N03Rik 2610040E16Rik 2610312E17Rik 2610528M18Rik 2810013E07Rik 2810418N01Rik 3110006P09Rik 4833420K19Rik 5730592L21Rik 5830426I05Rik 6720485C15Rik 9430059P22Rik AA545217 AU040576 Acas2l Acsl4 Actl6a Adam8 Adamts4 Ahcy Anapc5 Anp32b Aof2 Apobec3 Arf1 Ar…
221	V$FREAC7_01: Fork head RElated ACtivator-7	260	260	385	6258	9268	-3.01	0.0	0.66	0.02	1700013H19Rik 1700051E09Rik 1810017F10Rik 2010300G19Rik 2310031L18Rik 2310034L04Rik 2600001J17Rik 2610034N03Rik 2810013E07Rik 2810021O14Rik 2810418N01Rik 4833420K19Rik 4930403J22Rik 5430413I02Rik 5730409F24Rik 5730592L21Rik 5830426I05Rik AA545217 AU040576 Acas2l Actl6a Adam17 Adam8 Anapc5 Anp32b Aof2 Ap1m2 Arl6ip1 Arntl Arpc5 Asf1a Atp1b1 Atp6v1b2 Atp6v1c2 Aurkb BC013481 BC026744 BC037006 Bcl10 B…
222	V$COMP1_01: COMP1	401	401	244	9631	5895	-3.01	0.0	0.71	0.05	0610040B21Rik 1200008O12Rik 1700051E09Rik 1700095N21Rik 2010300G19Rik 2310031L18Rik 2310034L04Rik 2510010F15Rik 2600001J17Rik 2600017H08Rik 2610034N03Rik 2610312E17Rik 2610528M18Rik 2700075B01Rik 2810418N01Rik 4833420K19Rik 4930403J22Rik 4930470D19Rik 4930542G03Rik 5430413I02Rik 5730409F24Rik 5730592L21Rik 5830426I05Rik 5930412E23Rik Acas2l Acin1 Actl6a Adam8 Ahcy Anapc5 Aof2 Apob48r Arf1 Arl6ip1…
223	V$GCM_Q2	141	141	504	3543	11983	-3.02	0.0	0.32	0.0	1700051E09Rik 2210412K09Rik 2310031L18Rik 2310034L04Rik 2410043F08Rik 2610312E17Rik 4833420K19Rik 5830426I05Rik Adam17 Ahcy Anapc5 Arl6ip1 Asf1a Atp1b1 Atp6v1b2 Brrn1 Btn1a1 Bub1b Bub3 Cacnb3 Calr Casp2 Casp8ap2 Ccna2 Ccne2 Ceacam10 Cldn23 Cldn7 Cltc Crabp2 Crk Ctbp2 Ctss Cxcr4 D19Ertd703e Dars Dck Ddx10 Ddx39 Dtnb Ect2 Efna1 Eif4e2 Eno1 Exo1 Ezh2 Fbxl3 Foxc1 Fpr-rs2 Frag1 Galgt1 Gmnn Gnb1 H2afy …
224	V$E4BP4_01: E4BP4	18	18	627	600	14926	-3.02	0.0	0.06	0.0	2810013E07Rik 3110006P09Rik Cd14 Crsp3 Ctss Fbxo3 Khdrbs3 Kpna2 Nktr Nrtn Sh3yl1 Spag5 Ssr2 Sumo2 Timeless Tpd52l1 Uble1a Wnt5b
225	V$EVI1_04: ectopic viral integration site 1 encoded factor	483	483	162	11503	4023	-3.03	0.0	1.07	0.23	1700013H19Rik 1700051E09Rik 1700095N21Rik 2010300G19Rik 2310031L18Rik 2410043F08Rik 2600001J17Rik 2600017H08Rik 2610019I03Rik 2610040E16Rik 2610312E17Rik 2610528M18Rik 2700075B01Rik 2700084L22Rik 2810013E07Rik 2810021O14Rik 3110006P09Rik 4833420K19Rik 4930403J22Rik 4930542G03Rik 5430413I02Rik 5730592L21Rik 5830426I05Rik 9430059P22Rik AA545217 AU040576 Acas2l Acin1 Acsl4 Actl6a Adam17 Adamts4 Ahcy…
226	V$MYCMAX_02: c-Myc:Max heterodimer	223	223	422	5354	10172	-3.04	0.0	0.7	0.04	0610040B21Rik 1700013H19Rik 1700095N21Rik 2310031L18Rik 2410043F08Rik 2610019I03Rik 2610040E16Rik 2610312E17Rik 2610528M18Rik 2700075B01Rik 2810013E07Rik 2810418N01Rik 4930403J22Rik 4930470D19Rik 5730592L21Rik 6720485C15Rik 9430059P22Rik AA545217 Actg1 Adam8 Anp32b Anxa6 Apob48r Apobec3 Arpc2 Arpc5 Arrdc1 Atf4 Atp1b1 Aurka Aurkb BC003885 BC004044 BC035291 Bcas2 Birc5 Brca1 Brrn1 Bspry Bub3 Calr C…
227	V$CEBPDELTA_Q6	474	474	171	11515	4011	-3.04	0.0	0.4	0.0	0610040B21Rik 1200008O12Rik 1700013H19Rik 1700051E09Rik 1700095N21Rik 1810017F10Rik 2010300G19Rik 2310031L18Rik 2310034L04Rik 2410043F08Rik 2510010F15Rik 2600001J17Rik 2600017H08Rik 2610034N03Rik 2610040E16Rik 2610312E17Rik 2610528M18Rik 2700084L22Rik 2810013E07Rik 2810418N01Rik 4833420K19Rik 4930403J22Rik 4930542G03Rik 5430413I02Rik 5730409F24Rik 5730592L21Rik 9430059P22Rik AA545217 AU040576 Acs…
228	V$BACH2_01: BTB and CNC homolog 2	438	438	207	10581	4945	-3.05	0.0	0.56	0.02	0610040B21Rik 1700013H19Rik 1700095N21Rik 1810017F10Rik 2010300G19Rik 2210412K09Rik 2310034L04Rik 2410043F08Rik 2510010F15Rik 2600001J17Rik 2610019I03Rik 2610034N03Rik 2610040E16Rik 2610528M18Rik 2700075B01Rik 2700084L22Rik 2810021O14Rik 3110006P09Rik 4930403J22Rik 4930470D19Rik 5730409F24Rik 5930412E23Rik 6720485C15Rik AA545217 AU040576 Acsl4 Actg1 Actl6a Adam8 Adamts4 Ahcy Anapc5 Anxa6 Aof2 Apo…
229	V$MMEF2_Q6: myocyte enhancer factor	212	212	433	5089	10437	-3.05	0.0	0.7	0.04	1700013H19Rik 1700051E09Rik 2010300G19Rik 2310034L04Rik 2410043F08Rik 2510010F15Rik 2600017H08Rik 2610019I03Rik 2610040E16Rik 2610528M18Rik 2810013E07Rik 2810418N01Rik 3110006P09Rik 9430059P22Rik AU040576 Acin1 Acsl4 Actl6a Ahcy Anapc5 Anp32b Anxa6 Arpc2 Asf1a Atp6ap2 Atp6v1b2 Aurka BC003236 Bcl10 Bnipl Brca1 Brrn1 Bspry Bub1b Cai Car2 Casp2 Casp8ap2 Catnal1 Cbfb Ccne2 Ccnf Ccnt1 Cct3 Cd14 Cda Cd…
230	V$HEB_Q6	183	183	462	4484	11042	-3.05	0.0	0.47	0.0	2010300G19Rik 2310031L18Rik 2310034L04Rik 2410043F08Rik 2510010F15Rik 2600001J17Rik 2610034N03Rik 2610040E16Rik 2610528M18Rik 2810013E07Rik 4833420K19Rik 5730409F24Rik 5730592L21Rik Acas2l Actg1 Adam17 Adamts4 Apobec3 Asf1a Asf1b BC004044 BC013481 BC017133 BC037006 Birc5 Blm Bspry Bub1b Bub3 Calr Canx Cap1 Capns1 Casp8ap2 Cbfb Ccl12 Ccne2 Ccnf Ccnt1 Cct4 Cdc42se1 Cdc7 Cdca5 Cdk4 Chek1 Cited4 Ckmt…
231	V$PPARA_01: PPAR:RXR heterodimers	2	2	643	6	15520	-3.07	0.0	3.27	1.85	Suv39h1 Usp52
232	V$DEC_Q1	454	454	191	10933	4593	-3.07	0.0	0.64	0.02	0610040B21Rik 1700013H19Rik 1700051E09Rik 1700095N21Rik 1810017F10Rik 2310031L18Rik 2310034L04Rik 2410043F08Rik 2510010F15Rik 2600001J17Rik 2610019I03Rik 2610034N03Rik 2610040E16Rik 2700075B01Rik 2700084L22Rik 2810013E07Rik 2810418N01Rik 4930403J22Rik 4930470D19Rik 5430413I02Rik 5730409F24Rik 5730592L21Rik 5830426I05Rik 5930412E23Rik 6720485C15Rik 9430059P22Rik AA545217 AU040576 Acin1 Actg1 Adam1…
233	V$T3R_01: viral homolog of thyroid hormone receptor alpha1	11	11	634	412	15114	-3.08	0.0	0.05	0.0	Casp8ap2 Cdc6 F11r Fcgr1 Fignl1 Il23a Ltf Plxnb2 Rasal1 Uap1 Ywhae
234	V$E12_Q6	171	171	474	4048	11478	-3.08	0.0	0.87	0.16	0610040B21Rik 2810021O14Rik 4930403J22Rik 9430059P22Rik AA545217 AU040576 Adam17 Aof2 Ap1m2 Apobec3 Arf1 Arntl Arpc2 Asf1a Asf1b Atf4 Atp1b1 Atp6ap2 Atp6v1c2 BC004044 BC013481 BC025546 BC035291 BC037006 Blm Bspry Bub1b Bub3 C1galt1c1 Cap1 Car2 Casp2 Casp8ap2 Ccl12 Ccna2 Cct7 Cdc37 Cdc42se1 Cenpc1 Chd4 Chi3l3 Ckap2 Cks2 Cldn7 Clec4n Crk Ctsh Cxxc1 D19Ertd703e Dnmt1 Eef1e1 Eif3s3 F11r Fpr-rs2 Frag1…
235	V$CEBPGAMMA_Q6	463	463	182	11161	4365	-3.09	0.0	0.61	0.02	0610040B21Rik 1200008O12Rik 1700013H19Rik 1700051E09Rik 1700095N21Rik 1810017F10Rik 2010300G19Rik 2310031L18Rik 2510010F15Rik 2600001J17Rik 2600017H08Rik 2610019I03Rik 2610034N03Rik 2610040E16Rik 2610312E17Rik 2610528M18Rik 2700075B01Rik 2700084L22Rik 2810013E07Rik 2810021O14Rik 2810418N01Rik 4833420K19Rik 4930403J22Rik 4930542G03Rik 5730409F24Rik 5730592L21Rik 5830426I05Rik 9430059P22Rik AA54521…
236	V$ATATA_B: Avian C-type TATA box	42	42	603	1186	14340	-3.1	0.0	0.14	0.0	2310034L04Rik 2610034N03Rik 2610040E16Rik 5430413I02Rik 5830426I05Rik Actg1 Aof2 Atp6v1c2 Bspry Cdc2a Cdc6 Depdc1a F11r Fbxo3 Hace1 Impa1 Kdelc1 Kif18a Kpna4 Lad1 Lsm8 Lyzs Lzp-s Mad2l1 Mcm2 Mcmdc1 Mfap3 Mlstd2 Nusap1 Pak1 Pdcd6ip Rai14 Rnf138 Scrg1 Sfpq Sfrs7 Sms Smu1 Sumo2 Tacstd1 Tlr3 Zfx
237	V$FOX_Q2	493	493	152	11811	3715	-3.13	0.0	0.83	0.12	0610040B21Rik 1200008O12Rik 1700013H19Rik 1700051E09Rik 1810017F10Rik 2010300G19Rik 2210412K09Rik 2310034L04Rik 2510010F15Rik 2600001J17Rik 2600017H08Rik 2610019I03Rik 2610034N03Rik 2610040E16Rik 2610312E17Rik 2610528M18Rik 2700075B01Rik 2700084L22Rik 2810013E07Rik 2810021O14Rik 2810418N01Rik 3110006P09Rik 4833420K19Rik 4930403J22Rik 4930542G03Rik 5430413I02Rik 5730409F24Rik 5730592L21Rik 5830426…
238	V$CEBP_C: C/EBP binding site	152	152	493	3691	11835	-3.15	0.0	0.57	0.02	0610040B21Rik 1700013H19Rik 1700051E09Rik 2310034L04Rik 2510010F15Rik 2610312E17Rik 2610528M18Rik 5730409F24Rik AA545217 AU040576 Actl6a Adam17 Adamts4 Ahcy Anp32b Anxa6 Apob48r Arntl Asf1b Atp1b1 BC003236 BC005537 BC013481 Blm Brrn1 Bspry Cai Calr Canx Cbx1 Ccl12 Ccne2 Cdc2a Cldn23 Cltc Col9a1 Cops5 Csnd Dck Ddx10 Ddx39 Dnmt1 Dtnb Eef1e1 Eif5a Enpp1 Exo1 Fbxl3 Fbxo3 Galnt3 Glrx1 Gtl3 H2afx Hck H…
239	V$CDC5_01: cell division control protein 5	572	572	73	13613	1913	-3.15	0.0	1.41	0.42	0610040B21Rik 1200008O12Rik 1700013H19Rik 1700051E09Rik 1700095N21Rik 1810017F10Rik 2010300G19Rik 2210412K09Rik 2310031L18Rik 2310034L04Rik 2410043F08Rik 2510010F15Rik 2600001J17Rik 2600017H08Rik 2610019I03Rik 2610034N03Rik 2610040E16Rik 2610528M18Rik 2700075B01Rik 2700084L22Rik 2810013E07Rik 2810021O14Rik 2810418N01Rik 3110006P09Rik 4833420K19Rik 4930403J22Rik 4930470D19Rik 5430413I02Rik 5730409…
240	V$XFD2_01: Xenopus fork head domain factor 2	152	152	493	3673	11853	-3.15	0.0	0.62	0.02	1700051E09Rik 1810017F10Rik 2310031L18Rik 2310034L04Rik 2600001J17Rik 4833420K19Rik 4930403J22Rik 5730592L21Rik 5830426I05Rik AU040576 Acas2l Actl6a Adam17 Adam8 Aof2 Ap1m2 Arl6ip1 Asf1a Atp1b1 Aurkb BC026744 Bcl10 Brrn1 Cct4 Cda Cdc7 Cdca1 Cdk4 Cenpc1 Ckmt1 Clca1 Cldn23 Cops5 Cp Crsp3 Csnd Dck Ddx10 Depdc1a Dna2l Dnmt1 Dr1 Eef1e1 Efna1 Eif1ay Eif2ak3 Eif4e2 Enpp1 Ezh2 F11r Fbxo3 Fbxo32 Folr1 Fox…
241	V$TAL1BETAITF2_01: Tal-1beta:ITF-2 heterodimer	50	50	595	1051	14475	-3.16	0.0	1.69	0.64	1200008O12Rik 2310034L04Rik 2810013E07Rik 2810418N01Rik 5430413I02Rik Acas2l Adam8 Arf1 BC003885 BC005537 BC037006 Bcas2 Brca1 Bspry Ccnt1 Cenph Cks2 Crsp3 Ddx10 Ddx39 Depdc1a Exosc1 Fgd6 Fpr-rs2 Galnt3 Hk1 Hnrpc Ier3 Igsf4a Igsf7 Mad2l1 Mcm6 Mre11a Mxd3 Nfe2l3 Nudcd2 Nxn Pparbp Ptpn2 Rad51 Rex3 Serpine2 Smarcc1 Sms Timm22 Tpd52l1 Traf3 Uap1 Uhrf1 Vps39
242	V$EVI1_05: ectopic viral integration site 1 encoded factor	34	34	611	982	14544	-3.17	0.0	0.13	0.0	5830426I05Rik Acas2l Ckmt1 Col9a1 Crsp3 Csna Csnb Ctss Cxxc1 Ero1l Fcgr1 Fzd6 Gatm Incenp Kif18a Lta4h Mfap3 Mrpl24 Ngfrap1 Pcdh18 Plxnb2 Pnn Polr3k Rnf38 Schip1 Shcbp1 Slc25a13 Slc5a8 Slc7a5 Stard4 Stmn1 Taf7 Tfam Zfp282
243	V$E4F1_Q6	24	24	621	442	15084	-3.18	0.0	2.11	1.0	1200008O12Rik 4833420K19Rik BC003885 Calm2 Cdca5 Lig3 Mcmdc1 Pdk3 Pqlc1 Rad51ap1 Rasal1 Rnf138 Rpl15 Slc15a3 Smarce1 Srp54 Taf7 Tfdp1 Tgfb3 Traip Uap1 Usp52 Vamp8 Wdr1
244	V$OCT1_Q6: octamer factor 1	586	586	59	14246	1280	-3.21	0.0	0.21	0.0	0610040B21Rik 1700013H19Rik 1700051E09Rik 1700095N21Rik 1810017F10Rik 2010300G19Rik 2210412K09Rik 2310031L18Rik 2310034L04Rik 2510010F15Rik 2600001J17Rik 2600017H08Rik 2610019I03Rik 2610034N03Rik 2610040E16Rik 2610312E17Rik 2610528M18Rik 2700075B01Rik 2700084L22Rik 2810013E07Rik 2810021O14Rik 2810418N01Rik 3110006P09Rik 4833420K19Rik 4930403J22Rik 4930470D19Rik 4930542G03Rik 5430413I02Rik 5730409…
245	V$IK3_01: Ikaros 3	59	59	586	1565	13961	-3.23	0.0	0.23	0.0	2810021O14Rik Acsl4 Actg1 Adam17 Atp1b1 BC003236 Bnipl Bub1b Bub3 C1galt1c1 Ccl12 Chc1 Ckap1 Ckmt1 Crsp3 Cyba Dars Eif2ak3 Eif3s3 Fbxo32 Gabrp Grwd1 Gtl3 Hace1 Hrmt1l2 Il23a Incenp Kdelc1 Ltap Lyn Mgat2 Mkrn1 Mtbp Mtmr2 Mtss1 Mxd3 Nek2 Nhsl1 Nup62 Nusap1 Pabpn1 Parp2 Pcdh21 Rasal1 Rbl1 S100a8 Sdc1 Sh3bgrl2 Slc5a8 Ssr2 Surf2 Suv39h1 Trip13 Uble1b Usp43 Usp52 Wnt5b Wrnip1 Zfp7
246	V$OLF1_01: olfactory neuron-specific factor	57	57	588	1517	14009	-3.23	0.0	0.22	0.0	4930403J22Rik Actg1 Adamts4 Arhgef5 Arpc5 Asf1b Atp6v1c2 BC004044 Birc5 Cdc20 Ceacam10 Chd4 Cited4 Cldn7 Ctbp2 Cyp4f16 Dtnb Fignl1 Fnbp3 Gabrp Golph3 Hck Homer2 Ier3 Ifi44 Kcnn4 Kdelc1 Kif20a Kif23 Magoh Nek2 Nup62 Pdcd6ip Pglyrp1 Ptcd1 Rasal1 Sap30 Sdc4 Sfrs7 Sgol1 Sgpp1 Shrm Smarce1 Ssr2 Stk39 Stra6 Stxbp6 Tegt Tgif Topbp1 Tpx2 Traip Trim8 Tspan2 Tusc3 Tyro3 Usp43
247	V$AREB6_03: AREB6 (Atp1a1 regulatory element binding factor 6)	103	103	542	2398	13128	-3.24	0.0	0.98	0.2	1700013H19Rik AA545217 Apobec3 Arl6ip1 Arrdc1 Atf4 BC003236 BC003885 BC035291 BC037006 Birc5 Brca1 Cap1 Capza1 Car6 Cct7 Ckap2 Clca2 Cldn23 Cldn7 Cmas Crk Cyp4f16 Diap3 Eif1ay Ero1l Exosc1 Eya2 Fkbp4 Frag1 Galgt1 Gpsm2 H2-Bl Hmgb3 Hmmr Hnrpl Hrmt1l2 Hspca Ing3 Kcnk5 Kpna2 Lad1 Lip1 Ltap Mansc1 Map3k7ip2 Mcm7 Mki67 Mrpl24 Mtss1 Nfix Nup160 Ocln Ovol1 Pask Pcdh21 Perp Pfn1 Pglyrp1 Pigr Pik3r1 Plxnb…
248	V$DEAF1_02	20	20	625	356	15170	-3.25	0.0	2.14	1.01	2610312E17Rik 4833420K19Rik Acin1 Atp6ap2 Bspry Calr Ctbp2 Gmnn Hmgn1 Kcne3 Map4k4 Mclc Nab1 Ncl Pfn1 Prp19 Ptbp2 Rbl1 Sgpp1 Txn1
249	V$VBP_01: PAR-type chicken vitellogenin promoter-binding protein	50	50	595	1348	14178	-3.27	0.0	0.21	0.0	2310031L18Rik 2610528M18Rik 2810013E07Rik 3110006P09Rik 5930412E23Rik AU040576 Atp6ap2 BC005537 Bspry Calm2 Car2 Casp8ap2 Cd14 Crsp3 Csna Ctss Eif4e2 Fbxo3 Hck Hdac6 Hnrpc Homer2 Igsf4a Il23a Impa2 Incenp Khdrbs3 Kif20a Kpna2 Mansc1 Mtmr2 Nktr Nrtn Nup160 Ogfrl1 Pask Pdk3 Rpl15 Sh3yl1 Spag5 Ssr2 Stx6 Sumo2 Thoc1 Timeless Tpd52l1 Tuft1 Uap1 Uble1a Wnt5b
250	V$NFE2_01: NF-E2 p45	88	88	557	2210	13316	-3.27	0.0	0.39	0.0	1810017F10Rik 2610019I03Rik 2700084L22Rik 3110006P09Rik AA545217 Acsl4 Adam8 Apob48r Arl6ip1 Arpc2 Arrdc1 BC037006 Becn1 Brca1 Bspry Cacnb3 Cap1 Capns1 Cda Cdca4 Cenph Chek1 Crabp2 Cyp4f16 Dbccr1 Efhd2 Eif1ay Eif4e2 Frag1 Fzd6 Glrx1 Grwd1 Gsg2 Hspcb Igsf4a Igsf7 Il23a Itgax Kif4 Lamb3 Lrrc16 Mfap3 Mgea5 Mlp Mmp12 Mrpl13 Mtbp Mxd3 Narg1 Oas1a Parp2 Pdk3 Perp Pglyrp1 Ppih Rabif Rad51 Rasal1 Rbp1 Ri…
251	V$GATA1_05: GATA-binding factor 1	103	103	542	2537	12989	-3.27	0.0	0.49	0.0	1200008O12Rik 1700051E09Rik 2810013E07Rik 2810418N01Rik Acsl4 Actl6a Asf1a Aurka Aurkb C1galt1c1 Cai Calm2 Canx Casp8ap2 Ccna2 Cct4 Cdc42se1 Cdc6 Ceacam10 Cenpf Cenph Chi3l3 Cited4 Clec4d Col9a1 Crk Crsp3 Cyba Cyp4f16 Dbccr1 Dtnb Efhd2 Eif2ak3 Ero1l Exo1 Eya2 Ezh2 Frag1 Frk Galnt7 H2afy Hspa5bp1 Ifi44 Iqgap1 Kdelc1 Kif18a Kif20a Kif4 Lgals3 Lgals7 Ltf Maf1 Mansc1 Mclc Mcm6 Mki67 Mlstd2 Mmp12 Mosp…
252	V$E47_02: E47	96	96	549	2239	13287	-3.27	0.0	0.94	0.19	1700013H19Rik 5730592L21Rik 9430059P22Rik AA545217 Apob48r Arl6ip1 Arntl Arrdc1 Atp1b1 B4galt1 BC003236 BC003885 BC004044 BC025546 Brca1 Bub1b Calr Cap1 Car6 Cenpc1 Cenpf Chi3l3 Cldn7 Cp Csnd Diap3 Ect2 Eif1ay Ero1l Eya2 Fpr-rs2 Frag1 Gabrp Galnt7 Hk1 Hmgn2 Hrmt1l2 Hspca Ifi44 Incenp Irx1 Kcne3 Kcnn4 Khdrbs1 Khdrbs3 Kif5b Lad1 Lgals3 Mansc1 Mgat2 Mtss1 Ncl Nktr Nudcd2 Ovol1 Pask Pglyrp1 Phlda1 Pi…
253	V$COUP_01: COUP:HNF-4 heterodimer	99	99	546	2323	13203	-3.28	0.0	0.89	0.16	2410043F08Rik 2810013E07Rik 3110006P09Rik 4930403J22Rik Actl6a Adam8 Anxa6 Aof2 Apob48r Arl6ip1 Atf4 Atp6v1c2 Aurkb BC017133 Bnipl Brca1 Bspry Capns1 Capza1 Cbfb Cd14 Cda Cenpc1 Ckap1 Ckap2 Clca1 Cldn7 Clec4n Crabp2 Cyba Cyp4f16 Dna2l Folr1 Glrx1 Glt25d1 Gpiap1 Grwd1 Hace1 Hebp2 Hmgb3 Hmmr Hnrpab Ing3 Iqgap1 Irx1 Lad1 Lalba Lip1 Lsm8 Ltf Mansc1 Mfap3 Ms4a11 Ms4a6d Msn Msr1 Nek2 Nudcd2 Nup160 Ocln…
254	V$ZID_01: zinc finger with interaction domain	94	94	551	2292	13234	-3.33	0.0	0.56	0.02	1200008O12Rik 1700095N21Rik 2010300G19Rik 2610312E17Rik AU040576 Adam17 Ahcy Api5 Arhgef5 Aurka BC013481 BC037006 Bub1b Cai Capns1 Car2 Ccna2 Cd14 Cdca7 Ceacam10 Cenph Chek1 Chic2 Ckmt1 Clca1 Clec4n Cltc Ctbp2 Ctss Efhd2 Eif3s3 Eno1 Enpp1 Ero1l F11r Fbxl3 Hace1 Hnrpr Hrmt1l2 Hspcb Itgax Kdelc1 Kif5b Klk6 Mcm7 Mgea5 Mki67 Mlstd2 Mrpl13 Mrpl24 Mtmr2 Mtss1 Ncl Nkd2 Pa2g4 Pabpn1 Pcbp2 Pglyrp1 Pigr Pp…
255	V$HFH8_01: HNF-3/Fkh Homolog-8	96	96	549	2327	13199	-3.33	0.0	0.6	0.02	1810017F10Rik 2310031L18Rik 2310034L04Rik 2600001J17Rik 4930403J22Rik 5730592L21Rik 5830426I05Rik Acas2l Adam17 Anp32b Ap1m2 Arl6ip1 Atp1b1 Aurkb Bcl10 Brrn1 Cbfb Cct4 Cdc7 Cdca1 Cdk4 Cenpc1 Cops5 Cp Csnd Dck Depdc1a Dr1 Efna1 Eif4e2 Enpp1 Ezh2 Fbxo32 Folr1 Foxm1 Gabrp Galnt3 Galnt7 Gch1 Gmnn Golph3 Grsf1 Gtl3 Hace1 Hdgf Ing3 Kcnk5 Kctd1 Kif18a Kif20a Mansc1 Mapk13 Mclc Mcm7 Mlstd2 Msh2 Mtbp Nab1…
256	V$DR4_Q2: direct repeat 4	557	557	88	13368	2158	-3.35	0.0	0.79	0.09	0610040B21Rik 1200008O12Rik 1700013H19Rik 1700051E09Rik 1700095N21Rik 1810017F10Rik 2010300G19Rik 2210412K09Rik 2310031L18Rik 2310034L04Rik 2410043F08Rik 2510010F15Rik 2600001J17Rik 2600017H08Rik 2610019I03Rik 2610034N03Rik 2610040E16Rik 2610312E17Rik 2610528M18Rik 2700075B01Rik 2810013E07Rik 2810021O14Rik 2810418N01Rik 3110006P09Rik 4833420K19Rik 4930403J22Rik 4930470D19Rik 4930542G03Rik 5430413…
257	V$ARP1_01: apolipoprotein AI regulatory protein 1	72	72	573	1644	13882	-3.35	0.0	1.08	0.23	2600001J17Rik 2600017H08Rik 2700075B01Rik 5730409F24Rik 5930412E23Rik 9430059P22Rik AU040576 Api5 Arl6ip1 Asf1a Atf4 Atp1b1 B4galt1 BC035291 Bnipl Cbfb Cct3 Cdk4 Cldn7 Csna E030034P13Rik Eif3s3 Eif4e2 Exo1 Fbxo3 Fxyd3 Gpsm2 H2afy Hn1 Hnrpab Hnrpr Id2 Ier3 Kpna2 Lig3 Lims1 Ltf Melk Mfap3 Mki67 Ms4a11 Ms4a6c Ms4a6d Nrtn Nudcd2 Perp Pglyrp1 Pola1 Pole2 Ppp1cb Ppp2ca Pqlc1 Prkcd Ptpn2 Pycard Rcor1 S1…
258	V$GR_01: high affinity binding site for glucocorticoid receptor	53	53	592	1165	14361	-3.37	0.0	1.31	0.36	2600001J17Rik 2600017H08Rik 2810418N01Rik Apob48r BC003885 BC005537 Brca1 Brrn1 Bub1b Capns1 Casp8ap2 Ccl12 Cdc20 Cdca1 Cenpf Clca1 Clca2 Clec4d Cmas Crsp3 Dusp6 E030034P13Rik Eif1ay Eno1 Fbxl3 Fbxo32 Frag1 Frk Golph4 Irx2 Lcn2 Maf1 Pigr Pole2 Ppp1cc Psmb2 Pycard Rabif Rad51 Rbp1 Rfc3 Sdcbp Slc15a2 Srp54 Stk39 Surf2 Tacstd1 Tead2 Trip13 Ttrap Tyro3 Vrk1 Ywhaz
259	V$RORA1_01: RAR-related orphan receptor alpha1	77	77	568	1901	13625	-3.4	0.0	0.49	0.0	1700013H19Rik 2610040E16Rik 2810013E07Rik 5430413I02Rik 5830426I05Rik 6720485C15Rik Atp6ap2 Bcas2 Becn1 Blm Brca1 Bspry Bub1b Ccna2 Cdc2a Cdc6 Cdca4 Cdca7 Chi3l3 Clca2 Col9a1 Crk Dck Ebna1bp2 Efna1 Exosc1 Fcgr1 Fignl1 Fuca2 Golph4 Gpiap1 Gsg2 Gyk Hrmt1l2 Hspcb Igsf7 Itgax Kif5b Klk6 Lad1 Lig1 Lims1 Ly78 Lzp-s Mad2l1 Mospd2 Msn Mtbp Nkd2 Nktr Nudcd2 Pdcd6ip Ppp2ca Prdx4 Prss8 Psmb2 Rab25 Rbmx2 Rnp…
260	V$NFKB_C: NF-kappaB binding site	27	27	618	535	14991	-3.43	0.0	1.7	0.64	2810021O14Rik Birc5 Cdc7 Ceacam10 Chd4 Clca1 Clca2 Efhd2 Egln3 Hmgb2 Kif23 Lamb3 Ms4a6c Nrtn Nup62 Pafah1b3 Pcdh21 Pfn1 Pglyrp1 Ptcd1 Rab20 Rfc3 Sdc1 Siah1a Taf7 Tax1bp3 Tlr3
261	V$CACCCBINDINGFACTOR_Q6	48	48	597	1252	14274	-3.46	0.0	0.31	0.0	1700095N21Rik 4930542G03Rik 5930412E23Rik Aof2 Arl6ip1 Arl6ip6 Birc5 Catnal1 Ccl12 Cdk4 Chc1 Chd4 Cp Ctbp2 Dars Eif5a Fnbp3 Gatm Hdac3 Kif4 Klk6 Lamb3 Lta4h Mclc Mcm6 Mgea5 Mrpl24 Nab1 Narg1 Nrtn Ogfrl1 Pigr Plekhf2 Ppih Prc1 Rbmx2 Rock1 Scrg1 Slc9a3r1 Slco3a1 Stard4 Tacc3 Terf1 Timp1 Tyro3 Uhrf1 Ulk1 Zfp278
262	V$SRF_Q4	48	48	597	1248	14278	-3.48	0.0	0.32	0.0	2310031L18Rik 2610312E17Rik Actg1 Apob48r Arf1 Arhgef5 Blm Eef1e1 Eif3s3 Fcgr1 Fkbp4 Fpr-rs2 Fuca2 Galgt1 Gatm Gpiap1 Ier3 Kcnk5 Khdrbs3 Mansc1 Mlp Mtss1 Nans Nfe2l3 Nfix Ngfrap1 Nono Nrtn Pak1 Pkm2 Pqlc1 Rbl1 Rbmx Rnpep Sdc1 Slc28a3 Slc35a1 Slc41a2 Slfn4 Sms Spag5 Ssr2 Sumo2 Tacstd1 Txnrd1 Usp12 Wsb1 Zfp7
263	V$PTF1BETA_Q6	49	49	596	1266	14260	-3.49	0.0	0.34	0.0	0610040B21Rik 1700095N21Rik 2410043F08Rik 4833420K19Rik 6720485C15Rik Adamts4 Arntl BC003236 Bcas2 Crk Csnk2a2 Cyp4f16 Eif4e2 Fuca2 Grwd1 Hck Hnrpr Hrmt1l2 Ifi44 Klk6 Lxn Lyn Maf1 Mlstd2 Ms4a6c Ncl Ndrg1 Nkd2 Pbk Pcdh18 Phlda1 Plekhf2 Prim2 Pycard Rab15 Rab25 Rabif Rock1 Sdc1 Sgol1 Skp2 Smarce1 Sox4 Srp54 Stag1 Tgfb3 Vamp8 Ywhah Ywhaz
264	V$FREAC2_01: Fork head RElated ACtivator-2	44	44	601	973	14553	-3.52	0.0	1.18	0.31	4930403J22Rik 4930542G03Rik 5830426I05Rik 6720485C15Rik Adam8 Aurkb BC017133 Bcl10 Ccna2 Cdca1 Cenpf Clca1 Cldn23 Dbccr1 Ddx47 Dusp6 Ebna1bp2 Efna1 Gtl3 Hist1h2ao Igsf4a Kif20a Marveld2 Mfap3 Nans Nusap1 Pa2g4 Pak1 Rbp1 Rnf38 Rpl15 Sdcbp Sfxn3 Smarcc1 Ss18 Stard3nl Stmn1 Taf7 Tgfb3 Tm4sf3 Tpd52 Vps24 Zfp282 Zfx
265	V$NFKAPPAB65_01: NF-kappaB (p65)	41	41	604	899	14627	-3.53	0.0	1.21	0.32	0610040B21Rik 2600001J17Rik 2810021O14Rik Api5 Birc5 Cdc7 Cited4 Clca1 Clca2 Dusp6 Exo1 Hrmt1l2 Ier3 Kif22 Lalba Lamb3 Lig3 Mtss1 Nans Nup62 Pak1 Pask Pbk Pcdh21 Pfn1 Pglyrp1 Plk4 Pqlc1 Rab20 Rfc3 Rnf138 Sat1 Srp54 Ssr2 Tlr3 Tuft1 Uhrf1 Usp14 Usp52 Zfp101 Zfp7
266	V$MEIS1AHOXA9_01: Meis-1a:HOXA9 heterodimeric binding	3	3	642	167	15359	-3.55	0.0	0.03	0.0	Fbxo32 Hnrpr Lad1
267	V$PBX_Q3	612	612	33	14825	701	-3.56	0.0	0.23	0.0	0610040B21Rik 1200008O12Rik 1700013H19Rik 1700051E09Rik 1700095N21Rik 1810017F10Rik 2010300G19Rik 2210412K09Rik 2310031L18Rik 2310034L04Rik 2410043F08Rik 2510010F15Rik 2600001J17Rik 2600017H08Rik 2610019I03Rik 2610034N03Rik 2610040E16Rik 2610312E17Rik 2610528M18Rik 2700075B01Rik 2700084L22Rik 2810021O14Rik 3110006P09Rik 4833420K19Rik 4930470D19Rik 4930542G03Rik 5430413I02Rik 5730409F24Rik 5730592…
268	V$OCT1_B: Octamer binding factor 1	35	35	610	938	14588	-3.56	0.0	0.27	0.0	0610040B21Rik Ahcy Anapc5 Atp6v1c2 Aurkb Becn1 Brca1 Cap1 Cdca7 Cited4 Clca1 Clca2 Clec4n Csna Dck Ddx10 Egln3 Eif1ay Exo1 Fbxl3 Grwd1 Impa2 Lyn Pabpn1 Parp2 Prss16 Rbmx2 Slc5a9 Slfn4 Sms Stx6 Tdg Terf1 Ythdf3 Zfx
269	V$FREAC3_01: Fork head RElated ACtivator-3	10	10	635	351	15175	-3.57	0.0	0.09	0.0	Becn1 Cenpc1 Hus1 Ing3 Ms4a11 Ms4a6d Psmb2 Pycard Trf Ulk1
270	V$TAL1ALPHAE47_01: Tal-1alpha:E47 heterodimer	52	52	593	1257	14269	-3.59	0.0	0.63	0.02	1200008O12Rik 2310034L04Rik 2810013E07Rik 2810418N01Rik 5430413I02Rik Acas2l Adam8 Arf1 Atp6v1c2 BC003885 BC005537 BC035291 BC037006 Brca1 Brrn1 Bspry Ccnt1 Cks2 Crsp3 Ddx10 Ddx39 Depdc1a Diap3 Exosc1 Fgd6 Fpr-rs2 Galnt3 H2afx Hk1 Hnrpc Hnrpl Ier3 Igsf4a Igsf7 Il23a Klk6 Mad2l1 Mcm6 Narg1 Nudcd2 Pbk Pparbp Prss16 Ptpn2 Rad51 Rex3 Rfc5 Smarcc1 Tpd52l1 Traf3 Uhrf1 Vps39
271	V$TEL2_Q6	47	47	598	1082	14444	-3.6	0.0	0.91	0.18	4833420K19Rik B4galt1 Canx Ceacam10 Cks1b Ctss Dars Dbccr1 Eif4e2 Ero1l Hk1 Hmgn1 Igsf7 Lad1 Lamb3 Lyn Lyzs Mfap3 Ms4a11 Ms4a6d Nab1 Nfe2l3 Ocln Perp Pfn1 Pglyrp1 Ppih Ris2 Rpa2 Slc28a3 Slc5a9 Slc9a3r1 Slfn4 Smarce1 Sms Snx16 Sp3 Taf1b Taf7 Tcfe2a Tlr3 Topbp1 Traip Trf Tusc3 Txn1 Vamp8
272	V$AR_Q2: androgen receptor	33	33	612	884	14642	-3.61	0.0	0.28	0.0	2600017H08Rik 4930403J22Rik Adam17 BC003885 Brca1 Car2 Casp8ap2 Cdc20 Cdc25c Cdca4 Chc1 Clca1 Dusp6 E030034P13Rik Ect2 Fbxl3 Gsg2 H2afy Igsf4a Lcn2 Mcm5 Metap2 Nek2 Rab25 Rfc3 Slc15a2 Stk39 Surf2 Tacstd1 Tfam Tubb5 Ywhaz Zfp239
273	V$AR_01: androgen receptor	49	49	596	1194	14332	-3.61	0.0	0.59	0.02	3110006P09Rik 4833420K19Rik 5830426I05Rik Anp32b BC003885 Brca1 Bub1b Bub3 Casp8ap2 Cdc37 Cdca1 Cdca5 Ceacam10 Cited4 Cks2 Cltc E030034P13Rik Eif1ay Exo1 Golph3 Golph4 Gpsm2 Gsg2 H2afx Hmgb3 Irx1 Irx2 Klk6 Lcn2 Ltf Lyn Mcm5 Metap2 Nek2 Nxn Ovol1 Pa2g4 Pbk Prdx4 Pycard Rad51 Rbmx2 Rfc3 Ris2 Schip1 Stk39 Tgif Timm22 Uhrf1
274	V$R_01: Epstein-Barr virus transcription factor R	13	13	632	226	15300	-3.65	0.0	1.83	0.74	2310034L04Rik BC004044 Cldn7 Galgt1 Mcm7 Mcmdc1 Mkrn1 Pkm2 Plxnb2 Ppp2ca Shmt2 Snx16 Tyrobp
275	V$TAL1BETAE47_01: Tal-1beta:E47 heterodimer	38	38	607	861	14665	-3.67	0.0	0.97	0.2	1200008O12Rik 2310034L04Rik 2810013E07Rik 2810418N01Rik 5430413I02Rik Acas2l Adam8 Arf1 BC003885 BC005537 BC037006 Brca1 Bspry Ccnt1 Cks2 Crsp3 Ddx10 Ddx39 Exosc1 Fgd6 Fpr-rs2 Galnt3 Hk1 Hnrpc Ier3 Igsf4a Mad2l1 Mcm6 Nudcd2 Pparbp Ptpn2 Rad51 Rex3 Smarcc1 Tpd52l1 Traf3 Uhrf1 Vps39
276	V$NFKAPPAB50_01: NF-kappaB (p50)	24	24	621	672	14854	-3.67	0.0	0.23	0.0	4930470D19Rik BC035291 Bnipl Cited4 Ero1l Exo1 Foxc1 Gch1 Gnb1 Hmgn2 Hnrpr Il23a Nxn Pfkp Pqlc1 Pycard Rab15 Schip1 Siah1a Slc5a8 Smarce1 Tacstd1 Tegt Tpx2
277	V$SRF_Q6: serum response factor	39	39	606	986	14540	-3.68	0.0	0.44	0.0	Actg1 Apob48r Arf1 Arhgef5 Eef1e1 Eif3s3 Gatm Golph3 Gpiap1 Hebp2 Khdrbs3 Mansc1 Mfap3 Mkrn1 Mlp Nfe2l3 Nfix Ngfrap1 Nrtn Pak1 Pkm2 Pqlc1 Psmc3 Rbl1 Rbmx Sdc1 Sdc4 Serpine2 Slc28a3 Slc35a1 Slc41a2 Slfn4 Spag5 Sumo2 Tacstd1 Txnrd1 Usp12 Wsb1 Zfp7
278	V$ICSBP_Q6	32	32	613	838	14688	-3.69	0.0	0.34	0.0	2810013E07Rik Apobec3 Atp6v1b2 Ccl12 Cda Csnb D19Ertd703e Dna2l Exo1 Grwd1 Gtl3 Ifi44 Khdrbs1 Kif22 Kpna4 Lsm8 Metap2 Mtmr2 Nono Pigr Prss16 Psmc3 Sgpp1 Slc15a2 Slfn4 Ssr2 Stxbp6 Tgif Tjp2 Tpd52l1 Trf Vps39
279	V$PR_02: is recognized by progesterone receptor	36	36	609	816	14710	-3.69	0.0	0.96	0.2	2810021O14Rik Apob48r Arpc5 B4galt1 BC003885 Brca1 Brrn1 Bub1b Capns1 Casp8ap2 Ccnt1 Cdca1 Cdca4 E030034P13Rik Eif1ay Golph4 Itgax Kif20a Kpna2 Lcn2 Ltap Msr1 Pole2 Ppp2ca Rad51 Rbp1 Rfc3 Rrm1 Sdcbp Sfxn3 Sgpp1 Slc15a2 Taf7 Trip13 Tspan2 Ttrap
280	V$FOXO1_02: fork head box O1	38	38	607	945	14581	-3.72	0.0	0.5	0.0	4930403J22Rik 4930542G03Rik B4galt1 BC017133 Bcl10 Cenpf Clca1 Crsp3 Diap3 Ebna1bp2 Ect2 Efna1 Fbxl3 Hist1h2ao Igsf4a Kif20a Marveld2 Mfap3 Msh2 Nans Nusap1 Pa2g4 Pak1 Rnf38 Rpl15 Sdcbp Sfxn3 Smarcc1 Ss18 Stard3nl Stmn1 Taf7 Tgfb3 Tpd52 Tpd52l1 Vps24 Zfp282 Zfx
281	V$NFMUE1_Q6	26	26	619	554	14972	-3.74	0.0	1.22	0.32	2610312E17Rik 4930542G03Rik 5930412E23Rik Acas2l Capza1 Cdc20 Cxxc1 Ddx47 Eef1e1 Grwd1 Hnrpl Hrmt1l2 Mcm5 Mynn Nxn Plxnb2 Pnn Pparbp Ppp1cb Ppp1cc Rpa2 Stag1 Suv39h1 Tax1bp3 Vbp1 Wsb1
282	V$RSRFC4_Q2	11	11	634	359	15167	-3.77	0.0	0.13	0.0	Bub3 Hmgn1 Mki67 Pdk3 Plk4 Rnpep Sdc1 Shrm Tyro3 Usp52 Ywhah
283	V$NERF_Q2: new ets-related factor 1a	31	31	614	785	14741	-3.79	0.0	0.45	0.0	Apobec3 Arl6ip6 B4galt1 Canx Cops5 Cxcr4 Ero1l Gtl3 Hmgn1 Igsf7 Kcne3 Ly78 Lyn Mgea5 Mtmr2 Nfix Pcdh21 Pfn1 Pglyrp1 Ris2 Schip1 Smarce1 Sms Snrpe Stard4 Terf1 Tpd52l1 Traip Tusc3 Txn1 Usp43
284	V$HNF4_01_B: Hepatocyte nuclear factor 4	27	27	618	596	14930	-3.79	0.0	1.03	0.22	2410043F08Rik 3110006P09Rik 5430413I02Rik Asf1a Atf4 Cda Crsp3 Cyba Dusp6 Fuca2 Gpiap1 Hmgb3 Lalba Lamb3 Lims1 Mansc1 Mgea5 Mlp Prss8 Rbl1 Srp54 Stxbp6 Suv39h1 Tegt Usp52 Vps24 Vps39
285	V$GRE_C: Glucocorticoid response element	26	26	619	574	14952	-3.83	0.0	1.02	0.22	2600017H08Rik 5830426I05Rik Atp6v1c2 Brca1 Bub1b Cdca1 Golph4 Gsg2 Irx1 Itgax Klk6 Lcn2 Lgals3 Lip1 Lyn Nxn Ovol1 Pa2g4 Ppp1cc Ppp2ca Rad51 Sfxn3 Stk39 Tgif Timm22 Txnrd1
286	V$RP58_01: 58 KDA repressor protein	19	19	626	392	15134	-3.86	0.0	1.25	0.34	Apob48r Arf1 Aurka Bcl10 Brca1 Ceacam10 Ctss Dnmt1 Gpsm2 Igsf7 Kcnk5 Klk6 Mlstd2 Nqo1 Prss16 Pycs Sdcbp Slc7a5 Smarce1
287	V$HNF4_01: hepatic nuclear factor 4	618	618	27	14904	622	-3.87	0.0	0.45	0.0	0610040B21Rik 1200008O12Rik 1700013H19Rik 1700051E09Rik 1700095N21Rik 1810017F10Rik 2210412K09Rik 2310031L18Rik 2310034L04Rik 2410043F08Rik 2510010F15Rik 2600001J17Rik 2600017H08Rik 2610019I03Rik 2610040E16Rik 2610312E17Rik 2610528M18Rik 2700075B01Rik 2700084L22Rik 2810013E07Rik 2810021O14Rik 2810418N01Rik 3110006P09Rik 4833420K19Rik 4930403J22Rik 4930542G03Rik 5430413I02Rik 5730409F24Rik 5730592…
288	V$PAX_Q6	618	618	27	14853	673	-3.89	0.0	0.74	0.06	0610040B21Rik 1200008O12Rik 1700013H19Rik 1700051E09Rik 1700095N21Rik 1810017F10Rik 2010300G19Rik 2310031L18Rik 2310034L04Rik 2410043F08Rik 2510010F15Rik 2600001J17Rik 2600017H08Rik 2610019I03Rik 2610034N03Rik 2610040E16Rik 2610312E17Rik 2610528M18Rik 2700075B01Rik 2700084L22Rik 2810013E07Rik 2810021O14Rik 2810418N01Rik 3110006P09Rik 4833420K19Rik 4930403J22Rik 4930470D19Rik 4930542G03Rik 5430413…
289	V$HFH4_01	20	20	625	540	14986	-3.9	0.0	0.32	0.0	BC017133 Bspry Cbx1 Cp Depdc1a Fbxl3 Hnrpab Kpna4 Ndrg1 Nol5 Prim1 Rfc3 Rfc5 Rpl31 Shmt2 Slc5a8 Tacstd1 Uble1a Uhrf1 Vps24
290	V$HNF1_Q6	619	619	26	14899	627	-3.92	0.0	0.6	0.02	0610040B21Rik 1200008O12Rik 1700013H19Rik 1700051E09Rik 1700095N21Rik 1810017F10Rik 2010300G19Rik 2210412K09Rik 2310031L18Rik 2310034L04Rik 2410043F08Rik 2510010F15Rik 2600001J17Rik 2600017H08Rik 2610019I03Rik 2610034N03Rik 2610040E16Rik 2610312E17Rik 2610528M18Rik 2700075B01Rik 2700084L22Rik 2810013E07Rik 2810021O14Rik 2810418N01Rik 3110006P09Rik 4833420K19Rik 4930403J22Rik 4930470D19Rik 4930542…
291	V$AR_03: is recognized by androgen reseptor	15	15	630	302	15224	-3.96	0.0	1.26	0.34	BC003885 BC005537 Brca1 Bub1b Casp8ap2 Cdca1 E030034P13Rik Eif1ay Golph4 Lcn2 Pycard Rad51 Rfc3 Stk39 Tyro3
292	V$FOXO4_02: fork head box O4	20	20	625	440	15086	-3.98	0.0	0.97	0.2	4930542G03Rik B4galt1 BC017133 Ebna1bp2 Efna1 Hist1h2ao Igsf4a Kif20a Marveld2 Mfap3 Msh2 Nans Rnf38 Sdcbp Sfxn3 Ss18 Stmn1 Tgfb3 Tpd52 Vps24
293	V$ISRE_01: interferon-stimulated response element	13	13	632	253	15273	-3.98	0.0	1.33	0.36	Apobec3 Bcas2 Grwd1 Ifi44 Kif22 Lip1 Lsm8 Nab1 Pigr Prss16 Slco1a5 Slfn4 Stxbp6
294	V$SRF_C: serum response factor	22	22	623	511	15015	-3.98	0.0	0.76	0.07	2810418N01Rik Actg1 Arhgef5 Dna2l Eif3s3 Khdrbs3 Lip1 Nfix Nol5 Nono Pak1 Pik3r1 Pqlc1 Sdc1 Sdc4 Slfn4 Spag5 Tuft1 Usp12 Wsb1 Ywhah Zfp7
295	V$COUP_DR1_Q6	17	17	628	458	15068	-4.0	0.0	0.34	0.0	Anxa6 Ckap1 Crabp2 Cyba Cyp4f16 Eif3s3 Hebp2 Hmgb3 Ltf Ocln Paics Rbl1 Srp54 Suv39h1 Tlr3 Usp52 Vps39
296	V$FXR_Q3	8	8	637	266	15260	-4.02	0.0	0.15	0.0	Anxa6 Cbfb Cdk4 Col11a1 Efhd2 Fcgr1 Pdk3 Rai14
297	V$OCT1_01: octamer factor 1	20	20	625	457	15069	-4.02	0.0	0.82	0.12	Anapc5 Atp6v1c2 Aurkb Cdca7 Cited4 Clca2 Clec4n Col4a6 Ddx10 Dnmt1 Efna1 Egln3 Exo1 Grwd1 Lyn Prss16 Skp2 Stx6 Tdg Zfx
298	V$FOXO3_01: fork head box O3	17	17	628	366	15160	-4.03	0.0	1.02	0.22	4930542G03Rik BC017133 Ebna1bp2 Efna1 Hist1h2ao Igsf4a Kif20a Marveld2 Mfap3 Nans Rnf38 Sdcbp Sfxn3 Ss18 Stmn1 Tpd52 Vps24
299	V$EVI1_02: ectopic viral integration site 1 encoded factor	13	13	632	374	15152	-4.03	0.0	0.25	0.0	4930403J22Rik Csnb Cxxc1 Fbxo3 Il23a Pnn Ris2 Shcbp1 Slc25a13 Slc5a8 Stmn1 Tfam Zfp282
300	V$MYCMAX_01: c-Myc:Max heterodimer	8	8	637	134	15392	-4.04	0.0	1.58	0.54	BC004044 Kcne3 Plxnb2 Rab20 Rnf138 Sept9 Tyrobp Uble1a
301	V$IRF1_01: interferon regulatory factor 1	16	16	629	341	15185	-4.04	0.0	1.04	0.22	2210412K09Rik 2610034N03Rik Hnrpc Ifi44 Lip1 Lsm8 Ngfrap1 Pfn1 Pigr Prss16 Slfn4 Tegt Tgif Tjp2 Tuft1 Zfp239
302	V$STAT5B_01: signal transducer and activator of transcription 5b	15	15	630	314	15212	-4.05	0.0	1.09	0.24	2310034L04Rik 2810021O14Rik Adamts4 Ccnb2 Cited4 Clca2 H2afx Hmgb2 Hnrpr Hrmt1l2 Kif22 Lyn Pbk Sgpp1 Wsb1
303	V$HEN1_01: HEN1	13	13	632	370	15156	-4.06	0.0	0.27	0.0	2700084L22Rik Adam8 Capns1 Ctbp2 Khdrbs1 Lyn Nab1 Rab25 Ramp1 Serpine2 Solt Ube2c Zc3hdc1
304	V$OCT1_07: octamer factor 1	6	6	639	216	15310	-4.06	0.0	0.13	0.0	2600017H08Rik Clec4d Eif3s3 Exo1 Hmgn1 Skp2
305	V$PPARA_02: PPAR-alpha:RXR-alpha heterodimer (peroxisome proliferator activated factor alpha:retinoid X receptor alpha)	19	19	626	465	15061	-4.07	0.0	0.58	0.02	Actl6a Aof2 Cks1b Clca2 Foxm1 Gabrp Hus1 Igsf7 Kif20a Kpna2 Lig1 Mcm7 Nkd2 Ppp1cc Racgap1 Slc25a13 Smarca5 Snrpa1 Ttk
306	V$MEF3_B: MEF-3	19	19	626	466	15060	-4.07	0.0	0.57	0.02	2510010F15Rik 2610040E16Rik 5730409F24Rik Atp6v1c2 Cks1b Cldn7 Fignl1 Frk Nxn Ogfrl1 Paics Pcdh21 Pole2 Sh3bgrl2 Slc25a13 Tjp2 Tm4sf3 Trim2 Usp52
307	V$CDP_01: cut-like homeodomain protein	3	3	642	143	15383	-4.07	0.0	0.07	0.0	E030034P13Rik Fgd6 Zfr
308	V$POLY_C: Retroviral Poly A signal	7	7	638	237	15289	-4.11	0.0	0.15	0.0	Ccne2 Col11a1 H2afx Mgea5 Pafah1b3 Prss16 Saa3
309	V$AHRARNT_02: aryl hydrocarbon receptor:Arnt heterodimers, fixed core	2	2	643	13	15513	-4.11	0.0	2.13	1.01	Dtnb Pcbp2
310	V$MEF2_03: myogenic MADS factor MEF-2	14	14	631	308	15218	-4.15	0.0	0.89	0.16	Api5 BC013481 Bcl10 Bub3 Gmnn Hmgn1 Msn Pdk3 Sdc1 Shrm Slco1a5 Tpm3 Usp52 Ywhah
311	V$CDPCR3_01: cut-like homeodomain protein	16	16	629	389	15137	-4.15	0.0	0.59	0.02	2210412K09Rik 2610528M18Rik Calr Cdc2a Cenpf Ctss Efna1 F11r Kif18a Mcm3 Ramp1 Schip1 Sfpq Suv39h1 Tgif Tusc3
312	V$PR_01: high affinity binding sites for progesterone receptor	9	9	636	274	15252	-4.16	0.0	0.22	0.0	Bub1b Capns1 Cdca1 Eif1ay Golph4 Lcn2 Rad51 Rrm1 Stk39
313	V$BACH1_01: BTB and CNC homolog 1	7	7	638	231	15295	-4.16	0.0	0.17	0.0	Btn1a1 Cbx1 Fbxl3 Ms4a11 Ms4a6d Msn Rabif
314	V$EVI1_06: ectopic viral integration site 1 encoded factor	6	6	639	201	15325	-4.26	0.0	0.18	0.0	Csnb Cxxc1 Pbk Ppp1cb Tubb5 Zfp282
315	V$PBX1_02: homeo domain factor Pbx-1	11	11	634	239	15287	-4.28	0.0	0.88	0.16	2700084L22Rik Fcgr1 Kif22 Lgals3 Papss1 Sdc4 Shrm Slc39a6 Sumo2 Suv39h1 Tpd52l1
316	V$HSF_Q6	8	8	637	151	15375	-4.29	0.0	1.2	0.32	B4galt1 Enpp1 Gabrp Hspca Hspcb Melk Pglyrp1 Pigr
317	V$HEN1_02: HEN1	9	9	636	181	15345	-4.3	0.0	1.06	0.22	Capns1 Ctbp2 Khdrbs1 Lyn Rad51ap1 Ramp1 Serpine2 Solt Ube2c
318	V$CREBP1_01: cAMP-responsive element binding protein 1	11	11	634	251	15275	-4.32	0.0	0.75	0.06	2610528M18Rik 5930412E23Rik BC005537 Bspry Calm2 Hdac6 Homer2 Pdk3 Rpl15 Tuft1 Uap1
319	V$MIF1_01: MIBP-1 / RFX1 complex	6	6	639	192	15334	-4.37	0.0	0.22	0.0	4930403J22Rik Aof2 Cxcr4 Cxxc1 Nrtn Rfc5
320	V$HOX13_01: Hox-1.3	10	10	635	235	15291	-4.38	0.0	0.66	0.02	Canx Cyp4f16 Fbxo3 Kcnk5 Lgals3 Mkrn1 Mrpl24 Rpa2 Stxbp6 Vps39
321	V$MEIS1BHOXA9_02: Meis-1b:HOXA9 heterodimeric binding	6	6	639	187	15339	-4.42	0.0	0.24	0.0	2610528M18Rik Enpp1 Fbxo32 Ms4a11 Ms4a6d Nusap1
322	V$SRF_01: serum response factor	2	2	643	17	15509	-4.44	0.0	1.75	0.68	Actg1 Arhgef5
323	V$RORA2_01: RAR-related orphan receptor alpha2	9	9	636	215	15311	-4.44	0.0	0.62	0.02	1700013H19Rik Arntl Bub1b Gsg2 Hmmr Kif5b Mgea5 Ppp2ca Suv39h1
324	V$EGR2_01: Egr-2/Krox-20 early growth response gene product	8	8	637	210	15316	-4.46	0.0	0.44	0.0	C1galt1c1 Cdc7 Cltc Nab1 Pfkp Sfxn3 Snrpe Tfdp1
325	V$EGR3_01: early growth response gene 3 product	6	6	639	175	15351	-4.51	0.0	0.31	0.0	C1galt1c1 Nab1 Pfkp Sfxn3 Snrpe Tfdp1
326	V$CDP_02: transcriptional repressor CDP	5	5	640	156	15370	-4.51	0.0	0.26	0.0	Cyba Msr1 Nrtn Slc15a2 Zfx
327	V$EGR1_01: Egr-1/Krox-24/NGFI-A immediate-early gene product	6	6	639	166	15360	-4.56	0.0	0.37	0.0	Cdc7 Cltc Kif23 Mclc Rasal1 Uap1
328	V$AHR_01: aryl hydrocarbon / dioxin receptor	3	3	642	40	15486	-4.56	0.0	1.41	0.42	Cdca4 Pfkp Tfam
329	V$LXR_DR4_Q3	2	2	643	94	15432	-4.58	0.0	0.1	0.0	Mki67 Ptcd1
330	V$FXR_IR1_Q6	6	6	639	148	15378	-4.63	0.0	0.54	0.0	Cdca4 Kctd1 Magoh Pdk3 Rai14 Slc39a6
331	V$TAXCREB_02: Tax/CREB complex	2	2	643	21	15505	-4.66	0.0	1.46	0.45	0610040B21Rik Nab1
332	V$POU3F2_02	3	3	642	107	15419	-4.69	0.0	0.2	0.0	Col4a6 Dnmt1 Lyn
333	V$LXR_Q3	4	4	641	76	15450	-4.72	0.0	0.93	0.18	Ly78 Mapk13 Ptcd1 Smarce1
334	V$STAT1_01: signal transducer and activator of transcription 1	3	3	642	47	15479	-4.74	0.0	1.13	0.27	2310034L04Rik Maf1 Zfp330
335	V$PAX3_01: Pax-3 binding sites	2	2	643	24	15502	-4.8	0.0	1.28	0.36	Cd14 Mxd3
336	V$SREBP1_02: sterol regulatory element-binding protein 1	4	4	641	91	15435	-4.81	0.0	0.64	0.02	1810017F10Rik Galnt7 Homer2 Ssr2
337	V$RSRFC4_01: related to serum response factor, C4	3	3	642	91	15435	-4.87	0.0	0.32	0.0	Bub3 Sdc1 Ywhah
338	V$GNCF_01: GCNF (germ cell nuclear factor)	3	3	642	92	15434	-4.87	0.0	0.31	0.0	Nkd2 Nktr Slc5a8
339	V$DTYPEPA_B: poly A signal of D-type LTRs	3	3	642	82	15444	-4.92	0.0	0.41	0.0	2700075B01Rik E030034P13Rik Thoc4
340	V$EVI1_03: ectopic viral integration site 1 encoded factor	2	2	643	70	15456	-4.97	0.0	0.24	0.0	Pnn Slc7a5
341	V$POU3F2_01	2	2	643	64	15462	-5.05	0.0	0.29	0.0	Ezh2 Hus1
342	V$HMEF2_Q6: myocyte enhancer factor	2	2	643	57	15469	-5.12	0.0	0.37	0.0	2610040E16Rik Bub1b
343	V$APOLYA_B: Avian C-type PolyA signal	2	2	643	41	15485	-5.12	0.0	0.66	0.02	Ebna1bp2 Ltf
344	V$AR_02: high affinity binding sites for androgen receptor	2	2	643	53	15473	-5.13	0.0	0.43	0.0	Golph4 Lcn2
345	V$IRF2_01: interferon regulatory factor 2	1	1	644	19	15507	-5.42	0.0	0.58	0.02	2210412K09Rik
