# Supplementary material for: A genomic analysis of mouse models of breast cancer reveals molecular features of mouse models and relationships to human breast cancer
Source: Breast Cancer Res. 2014 Jun 5;16(3):R59. doi: 10.1186/bcr3672 (PMC4078930; doi:10.1186/bcr3672)
Supplement: Additional file 3 — Fold change values organized by mouse tumor model type comparing the mouse model to normal mammary gland. [file bcr3672-S3.zip › Additional_File_3/wnt_vs_NMLmammary/AdditionalFile83_wnt_vs_NMLmammary/DownregulatedGenesgather_gene_ontology_121024.txt]

#	Annotation	Total Genes With Ann	Your Genes (With Ann)	Your Genes (No Ann)	Genome (With Ann)	Genome (No Ann)	ln(Bayes factor)	neg ln(p value)	FE: neg ln(p value)	FE: neg ln(FDR)	Genes
1	GO:0006091 [5]: generation of precursor metabolites and energy	84	84	371	346	11828	82.18	10.41	88.13	81.32	1110020P15Rik 1500040F11Rik 1810044O22Rik Acadl Acadm Acadvl Acdc Aco2 Acox3 Aldoa Aox1 Atp5a1 Atp5h Atp5k Atp5o BC019806 Cox4i1 Cox5a Cox5b Cox6a1 Cox6a2 Cox6c Cox7a1 Cox8a Cox8b Cs Csl Cyb5 Cyp2e1 Dlat Dlst Eno3 Etfa Etfb Etfdh Fads3 Fbp2 Fh1 Fmo1 Gbe1 Gpd2 Gyg1 Gys2 Hibadh Hk2 Idh3a Idh3b Idh3g Mdh1 Mdh2 Ndufa5 Ndufa6 Ndufb4 Ndufb7 Ndufb8 Ndufb9 Ndufs2 Ndufs3 Ndufs4 Ndufs7 Ndufv1 Pck1 Pcx Pdcd…
2	GO:0015980 [6]: energy derivation by oxidation of organic compounds	36	36	419	80	12094	48.32	10.41	54.33	48.22	Acdc Aco2 Aldoa Cs Csl Dlat Dlst Eno3 Fbp2 Fh1 Gbe1 Gpd2 Gyg1 Gys2 Hibadh Hk2 Idh3a Idh3b Idh3g Mdh1 Mdh2 Pck1 Pcx Pdha1 Pdhb Pgam2 Phka1 Ppp1r1a Ppp1r3c Pygl Pygm Sdha Sdhb Sdhd Suclg1 Taldo1
3	GO:0007186 [6]: G-protein coupled receptor protein signaling pathway	9	9	446	1878	10296	42.11	10.41	0.0	0.0	Calca Fzd4 Gpr109b Opn3 Ptger3 Rgs7 Sucnr1 Tgm2 Tmod2
4	GO:0006092 [7]: main pathways of carbohydrate metabolism	28	28	427	53	12121	39.77	10.41	45.79	40.08	Acdc Aco2 Aldoa Cs Csl Dlat Dlst Eno3 Fbp2 Fh1 Gpd2 Hibadh Hk2 Idh3a Idh3b Idh3g Mdh1 Mdh2 Pck1 Pcx Pdha1 Pdhb Pgam2 Sdha Sdhb Sdhd Suclg1 Taldo1
5	GO:0007166 [5]: cell surface receptor linked signal transduction	19	19	436	2283	9891	38.54	10.41	0.0	0.0	Adamts5 Bmp6 Calca Dtx2 Eif4ebp1 Fzd4 Gpr109b Il1r2 Opn3 P2rx5 Prss11 Ptger3 Rgs7 Sitpec Sucnr1 Tgfbr2 Tgm2 Tmod2 Wnt4
6	GO:0019752 [6]: carboxylic acid metabolism	51	51	404	262	11912	38.53	10.41	44.43	39.23	Aacs Acadl Acadm Acadvl Acdc Aco2 Acox3 Aldh4a1 Aldh9a1 Arg2 Aspa Bcat2 Bckdhb Cav1 Cdo1 Cpt1b Cpt2 Crat Cyb5 Dci Ddt Degs1 Dlat Ech1 Echs1 Ehhadh Elovl3 Elovl6 Fads3 Fasn Fh1 Glul Gstz1 Hadhb Hibadh Hsd17b4 Lias Ltc4s Mccc1 Mdh1 Mdh2 Mlycd Ndufab1 Pcca Pck1 Pdk4 Phyh Scd1 Scp2 Tph1 Ucp3
7	GO:0006082 [5]: organic acid metabolism	51	51	404	262	11912	38.53	10.41	44.43	39.23	Aacs Acadl Acadm Acadvl Acdc Aco2 Acox3 Aldh4a1 Aldh9a1 Arg2 Aspa Bcat2 Bckdhb Cav1 Cdo1 Cpt1b Cpt2 Crat Cyb5 Dci Ddt Degs1 Dlat Ech1 Echs1 Ehhadh Elovl3 Elovl6 Fads3 Fasn Fh1 Glul Gstz1 Hadhb Hibadh Hsd17b4 Lias Ltc4s Mccc1 Mdh1 Mdh2 Mlycd Ndufab1 Pcca Pck1 Pdk4 Phyh Scd1 Scp2 Tph1 Ucp3
8	GO:0007600 [5]: sensory perception	3	3	452	1354	10820	36.31	10.41	0.0	0.0	Dtnbp1 Ndufb9 Opn3
9	GO:0006118 [6]: electron transport	48	48	407	244	11930	36.31	10.41	42.21	37.19	1110020P15Rik 1500040F11Rik 1810044O22Rik Acadl Acadm Acadvl Acox3 Aox1 BC019806 Cox4i1 Cox5a Cox5b Cox6a1 Cox6a2 Cox6c Cox7a1 Cox8a Cox8b Cyb5 Cyp2e1 Etfa Etfb Etfdh Fads3 Fmo1 Gpd2 Ndufa5 Ndufa6 Ndufb4 Ndufb7 Ndufb8 Ndufb9 Ndufs2 Ndufs3 Ndufs4 Ndufs7 Ndufv1 Pdcd8 Por Sdha Sdhb Sdhd Sqrdl Uqcr Uqcrb Uqcrc1 Uqcrfs1 Uqcrh
10	GO:0044262 [6]: cellular carbohydrate metabolism	39	39	416	154	12020	35.86	10.41	41.81	36.94	Acdc Aco2 Aldoa Cs Csl Dlat Dlst Eno3 Fbp2 Fh1 Gbe1 Gnpnat1 Gpd2 Gyg1 Gys2 Hibadh Hk2 Idh3a Idh3b Idh3g Itih2 Mdh1 Mdh2 Pck1 Pcx Pdha1 Pdhb Pfkfb3 Pgam2 Phka1 Ppp1r1a Ppp1r3c Pygl Pygm Sdha Sdhb Sdhd Suclg1 Taldo1
11	GO:0050877 [4]: neurophysiological process	7	7	448	1500	10674	32.32	10.41	0.0	0.0	Comt Dtnbp1 Hnmt Ndufb9 Opn3 Tmod2 Tph1
12	GO:0009581 [5]: detection of external stimulus	5	5	450	1362	10812	31.62	10.41	0.0	0.0	Cd209b Dtnbp1 Fech Ndufb9 Opn3
13	GO:0006099 [8]: tricarboxylic acid cycle	15	15	440	8	12166	31.17	10.41	37.24	32.51	Aco2 Cs Csl Dlst Fh1 Idh3a Idh3b Idh3g Mdh1 Mdh2 Pdhb Sdha Sdhb Sdhd Suclg1
14	GO:0006631 [6]: fatty acid metabolism	29	29	426	96	12078	29.25	10.41	35.22	30.61	Aacs Acadl Acadm Acadvl Acdc Acox3 Cav1 Cpt1b Cpt2 Crat Cyb5 Dci Degs1 Ech1 Echs1 Ehhadh Elovl3 Elovl6 Fads3 Fasn Hadhb Hsd17b4 Ltc4s Mlycd Ndufab1 Phyh Scd1 Scp2 Ucp3
15	GO:0007154 [3]: cell communication	60	60	395	3549	8625	28.46	10.41	0.0	0.0	Acdc Adamts5 Akt2 Aoc3 Arl4 Asb11 Asb5 Bmp6 Calca Cav1 Ccl5 Cd36 Chn1 Clstn3 Comt Cxcl15 Dpt Dtx2 Dusp10 Efemp1 Eif4ebp1 Epas1 Fzd4 Glycam1 Gpr109b Hnmt Il1r2 Irak1bp1 Ldb3 Mpdz Nid1 Ninj2 Nkiras1 Opn3 P2rx5 Pde8a Ppp1r1a Ppp2r2d Prkcm Prss11 Psen2 Ptger3 Rab5a Rasa4 Rgl1 Rgs7 Sitpec Smpd3 Snx10 Sos2 Stmn4 Sucnr1 Tgfbr2 Tgm2 Thbs3 Tmod2 Tnxb Tph1 Wnt4 Ywhag
16	GO:0007165 [4]: signal transduction	46	46	409	3014	9160	27.29	10.41	0.0	0.0	Acdc Adamts5 Akt2 Arl4 Asb11 Asb5 Bmp6 Calca Cav1 Ccl5 Chn1 Cxcl15 Dtx2 Dusp10 Eif4ebp1 Epas1 Fzd4 Gpr109b Il1r2 Irak1bp1 Ldb3 Nkiras1 Opn3 P2rx5 Pde8a Ppp1r1a Ppp2r2d Prkcm Prss11 Psen2 Ptger3 Rab5a Rasa4 Rgl1 Rgs7 Sitpec Smpd3 Snx10 Sos2 Stmn4 Sucnr1 Tgfbr2 Tgm2 Tmod2 Wnt4 Ywhag
17	GO:0009605 [4]: response to external stimulus	25	25	430	2147	10027	25.55	10.41	0.0	0.0	C1r Calca Ccl24 Ccl5 Cd1d1 Cd209b Comt Cryab Cxcl12 Cxcl13 Cxcl15 Cxcl9 Dtnbp1 Ephx2 Fech Igh-4 Igj Kng1 Ndufb9 Ninj2 Opn3 Orm1 Orm2 Ptger3 Serpina1a
18	GO:0008152 [3]: metabolism	280	280	175	5322	6852	25.21	10.41	30.64	26.14	1110020P15Rik 1500040F11Rik 1810044O22Rik 1810055D05Rik 2410001H17Rik 2810004N20Rik A2bp1 AI317395 Aacs Acadl Acadm Acadvl Acas2 Acdc Aco2 Acox3 Acy3 Adamts5 Adfp Adk Adpn Adssl1 Agpat1 Agpat3 Akt2 Alas1 Aldh1a7 Aldh4a1 Aldh6a1 Aldh9a1 Aldoa Alpk3 Amacr Amy1 Aox1 Apobec2 Arg2 Asb11 Asb5 Aspa Atf5 Atp5a1 Atp5h Atp5j2 Atp5k Atp5o BC019806 Bcat2 Bckdhb Btbd4 C1r C1s Cabc1 Camk2d Car13 Car3 Car4 Car5…
19	GO:0005975 [5]: carbohydrate metabolism	41	41	414	256	11918	24.11	10.41	29.96	25.54	Acdc Aco2 Aldoa Amy1 Cs Csl Dlat Dlst Eno3 Fbp2 Fh1 Gbe1 Gnpnat1 Gpd2 Gyg1 Gys2 Hibadh Hk2 Idh3a Idh3b Idh3g Itih2 Mdh1 Mdh2 Pck1 Pcx Pdha1 Pdhb Pfkfb3 Pgam2 Pgm2 Phka1 Ppp1r1a Ppp1r3c Pygl Pygm Sdha Sdhb Sdhd Suclg1 Taldo1
20	GO:0006629 [5]: lipid metabolism	50	50	405	384	11790	23.31	10.41	29.1	24.78	2810004N20Rik Aacs Acadl Acadm Acadvl Acdc Acox3 Adfp Adpn Agpat1 Agpat3 Aldh1a7 Amacr Cav1 Cidea Cpt1b Cpt2 Crat Cyb5 Dci Degs1 Dgat2 Ech1 Echs1 Ehhadh Elovl3 Elovl6 Fads3 Fasn Hadhb Hsd11b1 Hsd17b4 Lipe Lpgat1 Lpin1 Lpl Ltc4s Mlycd Mogat2 Ndufab1 Pck1 Pcx Phyh Pla1a Sc5d Scd1 Scp2 Smpd3 Sult1a1 Ucp3
21	GO:0044255 [5]: cellular lipid metabolism	44	44	411	303	11871	23.2	10.41	29.02	24.78	2810004N20Rik Aacs Acadl Acadm Acadvl Acdc Acox3 Agpat1 Agpat3 Aldh1a7 Amacr Cav1 Cpt1b Cpt2 Crat Cyb5 Dci Degs1 Dgat2 Ech1 Echs1 Ehhadh Elovl3 Elovl6 Fads3 Fasn Hadhb Hsd11b1 Hsd17b4 Lipe Lpgat1 Ltc4s Mlycd Mogat2 Ndufab1 Pck1 Pcx Phyh Sc5d Scd1 Scp2 Smpd3 Sult1a1 Ucp3
22	GO:0044237 [4]: cellular metabolism	261	261	194	5005	7169	20.57	10.41	25.94	21.77	1110020P15Rik 1500040F11Rik 1810044O22Rik 1810055D05Rik 2410001H17Rik 2810004N20Rik A2bp1 AI317395 Aacs Acadl Acadm Acadvl Acas2 Acdc Aco2 Acox3 Adamts5 Adk Adssl1 Agpat1 Agpat3 Akt2 Alas1 Aldh1a7 Aldh4a1 Aldh9a1 Aldoa Alpk3 Amacr Aox1 Apobec2 Arg2 Asb11 Asb5 Aspa Atf5 Atp5a1 Atp5h Atp5j2 Atp5k Atp5o BC019806 Bcat2 Bckdhb Btbd4 C1r C1s Cabc1 Camk2d Car13 Car3 Car4 Car5b Cav1 Cd1d1 Cd209b Cdkn2c C…
23	GO:0050896 [3]: response to stimulus	45	45	410	2706	9468	19.88	10.41	0.0	0.0	Acdc C1r Calca Ccl24 Ccl5 Cd1d1 Cd209b Cd7 Comt Cryab Cxcl12 Cxcl13 Cxcl15 Cxcl7 Cxcl9 Dtnbp1 Dusp10 Epas1 Ephx2 Fcgrt Fech Gbp2 Gpx4 H2-Oa H2-Q1 Hspb3 Ifi202b Ifi203 Ifi204 Igh-4 Igj Il7 Kng1 Ltb Ly6c Msra Ndufb9 Ninj2 Opn3 Orm1 Orm2 Ptger3 Serpina1a Smpd3 Ucp3
24	GO:0050875 [3]: cellular physiological process	351	351	104	7583	4591	19.24	10.41	24.67	20.63	1110020P15Rik 1190002H23Rik 1500040F11Rik 1700020C11Rik 1810044O22Rik 1810055D05Rik 2400002F11Rik 2410001H17Rik 2810004N20Rik 9030617O03Rik A2bp1 AI317395 Aacs Abcb4 Acadl Acadm Acadvl Acas2 Acdc Aco2 Acox3 Acta1 Adamts5 Adfp Adk Adssl1 Agpat1 Agpat3 Akt2 Alas1 Aldh1a7 Aldh4a1 Aldh9a1 Aldoa Alpk3 Amacr Angptl4 Aox1 Apip Apobec2 Aqp7 Arfl4 Arg2 Arl4 Asb11 Asb5 Aspa Atf5 Atp5a1 Atp5h Atp5j2 Atp5k A…
25	GO:0007517 [5]: muscle development	25	25	430	111	12063	19.06	10.41	24.98	20.88	1500003O03Rik Acta1 Casq1 Cryab Dtnbp1 Fhl1 Gpd2 Mef2c Myf6 Myh4 Myh6 Myh7 Myl1 Myl2 Myl4 Mylpf Myom1 Myom2 Phka1 Pvalb Tnnc2 Tnni2 Tnnt1 Tnnt3 Tpm2
26	GO:0006936 [3]: muscle contraction	16	16	439	40	12134	17.41	10.41	23.4	19.43	Acta1 Actn2 Actn3 Calca Casq1 Myh4 Myh6 Myh7 Myom1 Myom2 Smpx Tnnc2 Tnni2 Tnnt1 Tnnt3 Tpm2
27	GO:0050874 [3]: organismal physiological process	43	43	412	2365	9809	13.23	10.41	0.0	0.0	Anxa5 C1r Calca Cav1 Ccl24 Ccl5 Cd1d1 Cd209b Cd7 Comt Cxcl12 Cxcl13 Cxcl15 Cxcl7 Cxcl9 Dtnbp1 Fcgrt Fgb Fli1 Gbp2 H2-Oa H2-Q1 Hnmt Ifi202b Ifi203 Ifi204 Igh-4 Igj Il7 Kng1 Ltb Msra Ndufb9 Opn3 Orm1 Orm2 Procr Psen2 Ptger3 Serpina1a Thbd Tmod2 Tph1
28	GO:0051186 [5]: cofactor metabolism	21	21	434	108	12066	13.0	10.41	18.9	14.98	Acas2 Alas1 Atp5a1 Atp5h Atp5j2 Atp5k Atp5o D5Ertd33e Dlat Ehhadh Fech Gstk1 Hibadh Lias Mlycd Mocs2 Pank3 Pcca Pdk4 Scp2 Taldo1
29	GO:0042775 [8]: ATP synthesis coupled electron transport (sensu Eukaryota)	7	7	448	4	12170	11.56	10.41	17.64	13.77	1110020P15Rik Ndufb9 Ndufs3 Ndufs7 Ndufv1 Uqcrb Uqcrh
30	GO:0042773 [7]: ATP synthesis coupled electron transport	7	7	448	5	12169	10.73	10.41	16.79	12.98	1110020P15Rik Ndufb9 Ndufs3 Ndufs7 Ndufv1 Uqcrb Uqcrh
31	GO:0006732 [6]: coenzyme metabolism	18	18	437	91	12083	10.72	10.41	16.62	12.9	Acas2 Atp5a1 Atp5h Atp5j2 Atp5k Atp5o D5Ertd33e Dlat Ehhadh Gstk1 Hibadh Lias Mlycd Mocs2 Pank3 Pdk4 Scp2 Taldo1
32	GO:0006119 [6]: oxidative phosphorylation	11	11	444	27	12147	10.64	10.41	16.65	12.9	1110020P15Rik Atp5a1 Atp5h Atp5k Atp5o Ndufb9 Ndufs3 Ndufs7 Ndufv1 Uqcrb Uqcrh
33	GO:0006006 [8]: glucose metabolism	14	14	441	58	12116	9.38	10.41	15.31	11.64	Acdc Aldoa Dlat Eno3 Fbp2 Gpd2 Hibadh Hk2 Pck1 Pcx Pdha1 Pdhb Pgam2 Taldo1
34	GO:0019318 [7]: hexose metabolism	15	15	440	77	12097	8.01	10.41	13.91	10.28	Acdc Aldoa Dlat Eno3 Fbp2 Gpd2 Hibadh Hk2 Pck1 Pcx Pdha1 Pdhb Pfkfb3 Pgam2 Taldo1
35	GO:0005996 [6]: monosaccharide metabolism	15	15	440	79	12095	7.74	10.41	13.63	10.07	Acdc Aldoa Dlat Eno3 Fbp2 Gpd2 Hibadh Hk2 Pck1 Pcx Pdha1 Pdhb Pfkfb3 Pgam2 Taldo1
36	GO:0006641 [7]: triacylglycerol metabolism	5	5	450	2	12172	7.57	10.41	13.65	10.07	Cav1 Dgat2 Lipe Mogat2 Pck1
37	GO:0006139 [5]: nucleobase, nucleoside, nucleotide and nucleic acid metabolism	52	52	403	2375	9799	7.14	10.41	0.0	0.0	A2bp1 Adk Adssl1 Apobec2 Asb11 Asb5 Atf5 Atp5a1 Atp5h Atp5j2 Atp5k Atp5o Btbd4 Cdkn2c Dmrt2 Dpf3 E2f6 Enpp2 Epas1 Fli1 Gnpnat1 Gpx4 Hdgfrp2 Hibadh Hoxa7 Hoxc6 Htatsf1 Id1 Ifi204 Mef2c Mrps31 Myf6 Ndufa10 Pdcd8 Ppargc1b Rbpms2 Rfx2 Rnf30 Rxrg Sitpec Smarcd3 Sox7 Taldo1 Tcf15 Tcfap2a Timm44 Trub2 Ugp2 Wbscr14 Zfhx1a Zfp354b id3
38	GO:0006635 [8]: fatty acid beta-oxidation	5	5	450	3	12171	6.63	10.41	12.7	9.19	Acdc Acox3 Dci Ehhadh Hadhb
39	GO:0007582 [2]: physiological process	404	404	51	9871	2303	6.41	10.01	11.75	8.39	1110020P15Rik 1190002H23Rik 1500040F11Rik 1700020C11Rik 1810044O22Rik 1810055D05Rik 2400002F11Rik 2410001H17Rik 2810004N20Rik 9030617O03Rik A2bp1 AI317395 Aacs Abcb4 Acadl Acadm Acadvl Acas2 Acdc Aco2 Acox3 Acta1 Actn2 Actn3 Acy3 Adamts5 Adfp Adk Adpn Adssl1 Agpat1 Agpat3 Akt2 Alas1 Aldh1a7 Aldh4a1 Aldh6a1 Aldh9a1 Aldoa Alpk3 Amacr Amy1 Angptl4 Anxa5 Aox1 Apip Apobec2 Aqp7 Arfl4 Arg2 Arl4 Asb11 A…
40	GO:0019395 [7]: fatty acid oxidation	6	6	449	8	12166	6.17	9.72	12.21	8.73	Acdc Acox3 Dci Ehhadh Hadhb Phyh
41	GO:0005977 [8]: glycogen metabolism	8	8	447	21	12153	6.05	9.72	12.04	8.64	Gbe1 Gyg1 Gys2 Phka1 Ppp1r1a Ppp1r3c Pygl Pygm
42	GO:0006073 [7]: glucan metabolism	8	8	447	21	12153	6.05	9.72	12.04	8.64	Gbe1 Gyg1 Gys2 Phka1 Ppp1r1a Ppp1r3c Pygl Pygm
43	GO:0006941 [4]: striated muscle contraction	6	6	449	9	12165	5.69	9.31	11.73	8.39	Myh4 Myh6 Myh7 Myom1 Myom2 Smpx
44	GO:0051188 [6]: cofactor biosynthesis	12	12	443	61	12113	5.58	9.31	11.48	8.17	Acas2 Alas1 Atp5a1 Atp5h Atp5j2 Atp5k Atp5o D5Ertd33e Fech Lias Mocs2 Pank3
45	GO:0006112 [7]: energy reserve metabolism	8	8	447	24	12150	5.26	9.03	11.24	7.96	Gbe1 Gyg1 Gys2 Phka1 Ppp1r1a Ppp1r3c Pygl Pygm
46	GO:0019320 [8]: hexose catabolism	9	9	446	33	12141	5.18	8.91	11.13	7.96	Aldoa Dlat Eno3 Hibadh Hk2 Pdha1 Pdhb Pgam2 Taldo1
47	GO:0046164 [6]: alcohol catabolism	9	9	446	33	12141	5.18	8.91	11.13	7.96	Aldoa Dlat Eno3 Hibadh Hk2 Pdha1 Pdhb Pgam2 Taldo1
48	GO:0046365 [7]: monosaccharide catabolism	9	9	446	33	12141	5.18	8.91	11.13	7.96	Aldoa Dlat Eno3 Hibadh Hk2 Pdha1 Pdhb Pgam2 Taldo1
49	GO:0006007 [9]: glucose catabolism	9	9	446	33	12141	5.18	8.91	11.13	7.96	Aldoa Dlat Eno3 Hibadh Hk2 Pdha1 Pdhb Pgam2 Taldo1
50	GO:0044264 [6]: cellular polysaccharide metabolism	8	8	447	25	12149	5.02	8.8	11.0	7.85	Gbe1 Gyg1 Gys2 Phka1 Ppp1r1a Ppp1r3c Pygl Pygm
51	GO:0006638 [6]: neutral lipid metabolism	5	5	450	6	12168	4.63	8.16	10.68	7.61	Cav1 Dgat2 Lipe Mogat2 Pck1
52	GO:0006639 [6]: acylglycerol metabolism	5	5	450	6	12168	4.63	8.16	10.68	7.61	Cav1 Dgat2 Lipe Mogat2 Pck1
53	GO:0006350 [6]: transcription	32	32	423	1579	10595	4.59	8.11	0.0	0.0	Asb11 Asb5 Atf5 Btbd4 Cdkn2c Dmrt2 Dpf3 E2f6 Epas1 Fli1 Hdgfrp2 Hoxa7 Hoxc6 Id1 Ifi204 Mef2c Mrps31 Myf6 Rfx2 Rnf30 Rxrg Sitpec Smarcd3 Sox7 Tcf15 Tcfap2a Timm44 Ugp2 Wbscr14 Zfhx1a Zfp354b id3
54	GO:0030044 [7]: actin filament stabilization	4	4	451	2	12172	4.58	8.11	10.66	7.61	Gsn Tmod1 Tmod2 Tmod4
55	GO:0051016 [8]: barbed-end actin filament capping	4	4	451	2	12172	4.58	8.11	10.66	7.61	Gsn Tmod1 Tmod2 Tmod4
56	GO:0006066 [5]: alcohol metabolism	18	18	437	149	12025	4.57	8.11	10.33	7.35	Acdc Aldoa Comt Dlat Eno3 Fbp2 Gpd2 Hibadh Hk2 Lipe Pck1 Pcx Pdha1 Pdhb Pfkfb3 Pgam2 Sc5d Taldo1
57	GO:0005976 [5]: polysaccharide metabolism	8	8	447	27	12147	4.56	8.11	10.53	7.51	Gbe1 Gyg1 Gys2 Phka1 Ppp1r1a Ppp1r3c Pygl Pygm
58	GO:0009058 [4]: biosynthesis	53	53	402	793	11381	4.47	7.85	9.85	7.01	Acas2 Acdc Adamts5 Adssl1 Alas1 Atp5a1 Atp5h Atp5j2 Atp5k Atp5o Bcat2 Cav1 Cd1d1 Cd209b D5Ertd33e Ddt Degs1 Dgat2 Eif4e3 Eif4ebp1 Elovl3 Elovl6 Fads3 Fasn Fbp2 Fech Fthfd Gbe1 Glul Gnpnat1 Gpd2 Gpt1 Gyg1 Gys2 Lias Ltc4s Mlycd Mocs2 Mogat2 Mrpl35 Mrpl39 Ndufab1 Pank3 Pck1 Pcx Ppp1r3c Psen2 Qdpr Rpl5 Scd1 Smarcd3 St8sia4 Tph1
59	GO:0016051 [6]: carbohydrate biosynthesis	10	10	445	47	12127	4.45	7.85	10.37	7.36	Acdc Fbp2 Gbe1 Gnpnat1 Gpd2 Gyg1 Gys2 Pck1 Pcx Ppp1r3c
60	GO:0009310 [6]: amine catabolism	9	9	446	38	12136	4.24	7.67	10.18	7.27	Aldh4a1 Arg2 Aspa Bcat2 Bckdhb Cdo1 Comt Gstz1 Mccc1
61	GO:0006937 [4]: regulation of muscle contraction	6	6	449	13	12161	4.15	7.67	10.17	7.27	Calca Casq1 Tnnc2 Tnni2 Tnnt1 Tnnt3
62	GO:0046486 [6]: glycerolipid metabolism	5	5	450	7	12167	4.13	7.67	10.17	7.27	Cav1 Dgat2 Lipe Mogat2 Pck1
63	GO:0006662 [5]: glycerol ether metabolism	5	5	450	7	12167	4.13	7.67	10.17	7.27	Cav1 Dgat2 Lipe Mogat2 Pck1
64	GO:0019432 [8]: triacylglycerol biosynthesis	3	3	452	0	12174	3.88	7.39	9.98	7.12	Dgat2 Mogat2 Pck1
65	GO:0006122 [9]: mitochondrial electron transport, ubiquinol to cytochrome c	3	3	452	0	12174	3.88	7.39	9.98	7.12	1110020P15Rik Uqcrb Uqcrh
66	GO:0009063 [7]: amino acid catabolism	8	8	447	31	12143	3.75	7.23	9.7	6.88	Aldh4a1 Arg2 Aspa Bcat2 Bckdhb Cdo1 Gstz1 Mccc1
67	GO:0016052 [6]: carbohydrate catabolism	9	9	446	41	12133	3.74	7.23	9.66	6.88	Aldoa Dlat Eno3 Hibadh Hk2 Pdha1 Pdhb Pgam2 Taldo1
68	GO:0044275 [7]: cellular carbohydrate catabolism	9	9	446	41	12133	3.74	7.23	9.66	6.88	Aldoa Dlat Eno3 Hibadh Hk2 Pdha1 Pdhb Pgam2 Taldo1
69	GO:0019219 [5]: regulation of nucleobase, nucleoside, nucleotide and nucleic acid metabolism	32	32	423	1530	10644	3.68	7.21	0.0	0.0	Asb11 Asb5 Atf5 Btbd4 Cdkn2c Dmrt2 Dpf3 E2f6 Epas1 Fli1 Hdgfrp2 Hoxa7 Hoxc6 Id1 Ifi204 Mef2c Mrps31 Myf6 Rfx2 Rnf30 Rxrg Sitpec Smarcd3 Sox7 Tcf15 Tcfap2a Timm44 Ugp2 Wbscr14 Zfhx1a Zfp354b id3
70	GO:0044249 [5]: cellular biosynthesis	50	50	405	760	11414	3.62	7.14	8.98	6.28	Acas2 Acdc Adamts5 Adssl1 Alas1 Atp5a1 Atp5h Atp5j2 Atp5k Atp5o Bcat2 Cd1d1 Cd209b D5Ertd33e Ddt Degs1 Dgat2 Eif4e3 Eif4ebp1 Elovl3 Elovl6 Fads3 Fasn Fbp2 Fech Gbe1 Glul Gnpnat1 Gpd2 Gyg1 Gys2 Lias Ltc4s Mlycd Mocs2 Mogat2 Mrpl35 Mrpl39 Ndufab1 Pank3 Pck1 Pcx Ppp1r3c Psen2 Qdpr Rpl5 Scd1 Smarcd3 St8sia4 Tph1
71	GO:0045449 [6]: regulation of transcription	32	32	423	1523	10651	3.54	7.03	0.0	0.0	Asb11 Asb5 Atf5 Btbd4 Cdkn2c Dmrt2 Dpf3 E2f6 Epas1 Fli1 Hdgfrp2 Hoxa7 Hoxc6 Id1 Ifi204 Mef2c Mrps31 Myf6 Rfx2 Rnf30 Rxrg Sitpec Smarcd3 Sox7 Tcf15 Tcfap2a Timm44 Ugp2 Wbscr14 Zfhx1a Zfp354b id3
72	GO:0006351 [7]: transcription, DNA-dependent	32	32	423	1523	10651	3.54	7.03	0.0	0.0	Asb11 Asb5 Atf5 Btbd4 Cdkn2c Dmrt2 Dpf3 E2f6 Epas1 Fli1 Hdgfrp2 Hoxa7 Hoxc6 Id1 Ifi204 Mef2c Mrps31 Myf6 Rfx2 Rnf30 Rxrg Sitpec Smarcd3 Sox7 Tcf15 Tcfap2a Timm44 Ugp2 Wbscr14 Zfhx1a Zfp354b id3
73	GO:0009108 [7]: coenzyme biosynthesis	10	10	445	54	12120	3.44	6.89	9.34	6.59	Acas2 Atp5a1 Atp5h Atp5j2 Atp5k Atp5o D5Ertd33e Lias Mocs2 Pank3
74	GO:0006633 [7]: fatty acid biosynthesis	9	9	446	43	12131	3.43	6.89	9.34	6.59	Degs1 Elovl3 Elovl6 Fads3 Fasn Ltc4s Mlycd Ndufab1 Scd1
75	GO:0008610 [6]: lipid biosynthesis	17	17	438	150	12024	3.38	6.83	9.12	6.4	Agpat1 Agpat3 Degs1 Dgat2 Elovl3 Elovl6 Fads3 Fasn Lpgat1 Ltc4s Mlycd Mogat2 Ndufab1 Pck1 Pcx Sc5d Scd1
76	GO:0006120 [9]: mitochondrial electron transport, NADH to ubiquinone	4	4	451	4	12170	3.11	6.65	9.17	6.44	Ndufb9 Ndufs3 Ndufs7 Ndufv1
77	GO:0006355 [7]: regulation of transcription, DNA-dependent	32	32	423	1496	10678	3.07	6.63	0.0	0.0	Asb11 Asb5 Atf5 Btbd4 Cdkn2c Dmrt2 Dpf3 E2f6 Epas1 Fli1 Hdgfrp2 Hoxa7 Hoxc6 Id1 Ifi204 Mef2c Mrps31 Myf6 Rfx2 Rnf30 Rxrg Sitpec Smarcd3 Sox7 Tcf15 Tcfap2a Timm44 Ugp2 Wbscr14 Zfhx1a Zfp354b id3
78	GO:0006259 [5]: DNA metabolism	3	3	452	418	11756	3.06	6.63	0.0	0.0	Gpx4 Pdcd8 Smarcd3
79	GO:0006094 [8]: gluconeogenesis	5	5	450	10	12164	2.91	6.38	8.93	6.25	Acdc Fbp2 Gpd2 Pck1 Pcx
80	GO:0016053 [6]: organic acid biosynthesis	9	9	446	49	12125	2.58	5.93	8.47	5.83	Degs1 Elovl3 Elovl6 Fads3 Fasn Ltc4s Mlycd Ndufab1 Scd1
81	GO:0046394 [7]: carboxylic acid biosynthesis	9	9	446	49	12125	2.58	5.93	8.47	5.83	Degs1 Elovl3 Elovl6 Fads3 Fasn Ltc4s Mlycd Ndufab1 Scd1
82	GO:0006096 [8]: glycolysis	7	7	448	28	12146	2.52	5.93	8.47	5.83	Aldoa Dlat Eno3 Hk2 Pdha1 Pdhb Pgam2
83	GO:0044238 [4]: primary metabolism	215	215	240	4841	7333	2.22	5.56	7.04	4.68	1810055D05Rik 2410001H17Rik 2810004N20Rik A2bp1 AI317395 Aacs Acadl Acadm Acadvl Acdc Aco2 Acox3 Adamts5 Adfp Adk Adpn Adssl1 Agpat1 Agpat3 Akt2 Aldh1a7 Aldh4a1 Aldh9a1 Aldoa Alpk3 Amacr Amy1 Apobec2 Arg2 Asb11 Asb5 Aspa Atf5 Atp5a1 Atp5h Atp5j2 Atp5k Atp5o Bcat2 Bckdhb Btbd4 C1r C1s Cabc1 Camk2d Cav1 Cd1d1 Cd209b Cdkn2c Cdo1 Cidea Ckm Ckmt2 Clpx Comt Cpa3 Cpt1b Cpt2 Crat Cs Csl Ctsb Ctsl Cyb5 Dc…
84	GO:0044248 [5]: cellular catabolism	41	41	414	625	11549	2.15	5.51	7.51	5.01	AI317395 Adamts5 Aldh4a1 Aldoa Amacr Arg2 Aspa Bcat2 Bckdhb C1r C1s Cdo1 Comt Cpa3 Ctsb Ctsl Dlat Dpep1 Eno3 Enpep Ephx2 Gstz1 Hibadh Hk2 Immp2l Lipe Mccc1 Mcpt5 Mmp19 Pdcd8 Pdha1 Pdhb Pep4 Pgam2 Pmpcb Prss11 Rnf11 Taldo1 Tgm2 Tinag Uqcrc1
85	GO:0008064 [6]: regulation of actin polymerization and/or depolymerization	4	4	451	6	12168	2.09	5.38	8.13	5.51	Gsn Tmod1 Tmod2 Tmod4
86	GO:0000004 [2]: biological_process unknown	19	19	436	992	11182	1.86	5.16	0.0	0.0	1200020A08Rik Arhgap24 Asb13 Atpaf2 Bloc1s1 Brp44l Chchd6 Chpt1 Clybl Cmya5 Glcci1 Lace1 Lims2 Nrbf1 Pgcp Rspondin Sh3bgr Smoc1 Trdn
87	GO:0030832 [9]: regulation of actin filament length	4	4	451	7	12167	1.67	4.96	7.71	5.2	Gsn Tmod1 Tmod2 Tmod4
88	GO:0051128 [5]: regulation of cell organization and biogenesis	4	4	451	7	12167	1.67	4.96	7.71	5.2	Gsn Tmod1 Tmod2 Tmod4
89	GO:0005978 [8]: glycogen biosynthesis	4	4	451	7	12167	1.67	4.96	7.71	5.2	Gbe1 Gyg1 Gys2 Ppp1r3c
90	GO:0006084 [7]: acetyl-CoA metabolism	4	4	451	7	12167	1.67	4.96	7.71	5.2	Acas2 Dlat Mlycd Pdk4
91	GO:0009250 [7]: glucan biosynthesis	4	4	451	7	12167	1.67	4.96	7.71	5.2	Gbe1 Gyg1 Gys2 Ppp1r3c
92	GO:0046460 [7]: neutral lipid biosynthesis	3	3	452	2	12172	1.66	4.89	7.73	5.2	Dgat2 Mogat2 Pck1
93	GO:0046463 [7]: acylglycerol biosynthesis	3	3	452	2	12172	1.66	4.89	7.73	5.2	Dgat2 Mogat2 Pck1
94	GO:0006090 [7]: pyruvate metabolism	3	3	452	2	12172	1.66	4.89	7.73	5.2	Dlat Pck1 Pdk4
95	GO:0019319 [8]: hexose biosynthesis	5	5	450	15	12159	1.45	4.69	7.44	4.99	Acdc Fbp2 Gpd2 Pck1 Pcx
96	GO:0046165 [6]: alcohol biosynthesis	5	5	450	15	12159	1.45	4.69	7.44	4.99	Acdc Fbp2 Gpd2 Pck1 Pcx
97	GO:0046364 [7]: monosaccharide biosynthesis	5	5	450	15	12159	1.45	4.69	7.44	4.99	Acdc Fbp2 Gpd2 Pck1 Pcx
98	GO:0006519 [5]: amino acid and derivative metabolism	16	16	439	165	12009	1.41	4.69	7.07	4.68	Aldh4a1 Aldh9a1 Arg2 Aspa Bcat2 Bckdhb Cdo1 Ckm Ckmt2 Comt Ddt Glul Gstz1 Hibadh Mccc1 Tph1
99	GO:0006100 [8]: tricarboxylic acid cycle intermediate metabolism	4	4	451	8	12166	1.31	4.6	7.33	4.89	Aco2 Fh1 Mdh1 Mdh2
100	GO:0009056 [4]: catabolism	43	43	412	700	11474	1.29	4.52	6.57	4.25	AI317395 Adamts5 Adpn Aldh4a1 Aldoa Amacr Arg2 Aspa Bcat2 Bckdhb C1r C1s Cdo1 Comt Cpa3 Ctsb Ctsl Dlat Dpep1 Eno3 Enpep Ephx2 Gstz1 Hibadh Hk2 Immp2l Lipe Lpl Mccc1 Mcpt5 Mmp19 Pdcd8 Pdha1 Pdhb Pep4 Pgam2 Pmpcb Prss11 Rnf11 Taldo1 Tgm2 Tinag Uqcrc1
101	GO:0019222 [4]: regulation of metabolism	41	41	414	1654	10520	1.01	4.28	0.0	0.0	Acdc Asb11 Asb5 Atf5 Btbd4 Cav1 Cd1d1 Cd209b Cdkn2c Dmrt2 Dpf3 E2f6 Eif4ebp1 Epas1 Fli1 Gsn Hdgfrp2 Hoxa7 Hoxc6 Id1 Ifi204 Mef2c Mrps31 Myf6 Rfx2 Rnf30 Rxrg Sitpec Smarcd3 Sox7 Tcf15 Tcfap2a Timm44 Tmod1 Tmod2 Tmod4 Ugp2 Wbscr14 Zfhx1a Zfp354b id3
102	GO:0045017 [7]: glycerolipid biosynthesis	3	3	452	3	12171	1.0	4.28	7.06	4.68	Dgat2 Mogat2 Pck1
103	GO:0046504 [6]: glycerol ether biosynthesis	3	3	452	3	12171	1.0	4.28	7.06	4.68	Dgat2 Mogat2 Pck1
104	GO:0006085 [8]: acetyl-CoA biosynthesis	3	3	452	3	12171	1.0	4.28	7.06	4.68	Acas2 Dlat Pdk4
105	GO:0009081 [7]: branched chain family amino acid metabolism	3	3	452	3	12171	1.0	4.28	7.06	4.68	Bcat2 Hibadh Mccc1
106	GO:0015909 [7]: long-chain fatty acid transport	2	2	453	0	12174	0.56	3.78	6.65	4.32	Adfp Cpt1b
107	GO:0019915 [6]: lipid storage	2	2	453	0	12174	0.56	3.78	6.65	4.32	Adfp Cav1
108	GO:0006603 [8]: phosphocreatine metabolism	2	2	453	0	12174	0.56	3.78	6.65	4.32	Ckm Ckmt2
109	GO:0043284 [5]: biopolymer biosynthesis	4	4	451	11	12163	0.4	3.62	6.4	4.11	Gbe1 Gyg1 Gys2 Ppp1r3c
110	GO:0000271 [6]: polysaccharide biosynthesis	4	4	451	11	12163	0.4	3.62	6.4	4.11	Gbe1 Gyg1 Gys2 Ppp1r3c
111	GO:0008154 [6]: actin polymerization and/or depolymerization	4	4	451	12	12162	0.15	3.37	6.15	3.86	Gsn Tmod1 Tmod2 Tmod4
112	GO:0009308 [5]: amine metabolism	16	16	439	193	11981	0.02	0.0	5.6	3.33	Aldh4a1 Aldh9a1 Arg2 Aspa Bcat2 Bckdhb Cdo1 Comt Ddt Glul Gnpnat1 Gstz1 Hibadh Itih2 Mccc1 Tph1
113	GO:0006512 [8]: ubiquitin cycle	4	4	451	353	11821	-0.06	0.0	0.0	0.0	Dtx2 Rnf11 Ubd Wwp1
114	GO:0007399 [5]: neurogenesis	3	3	452	304	11870	-0.27	0.0	0.0	0.0	Cxcl12 Mef2c Rtn4
115	GO:0006752 [7]: group transfer coenzyme metabolism	6	6	449	36	12138	-0.28	0.0	5.6	3.33	Atp5a1 Atp5h Atp5j2 Atp5k Atp5o Pank3
116	GO:0006520 [6]: amino acid metabolism	12	12	443	128	12046	-0.29	0.0	5.37	3.18	Aldh4a1 Arg2 Aspa Bcat2 Bckdhb Cdo1 Ddt Glul Gstz1 Hibadh Mccc1 Tph1
117	GO:0006464 [7]: protein modification	26	26	429	1090	11084	-0.36	0.0	0.0	0.0	2410001H17Rik Adamts5 Akt2 Alpk3 Camk2d Dtx2 Dusp1 Dusp10 Frap1 Lrrk2 Msra Myh7 Pcmt1 Pdk4 Ppm1a Prkcm Psen2 Ptplb Rnf11 Smarcd3 St8sia4 Tgfbr2 Tgm2 Tiparp Ubd Wwp1
118	GO:0015908 [6]: fatty acid transport	2	2	453	1	12173	-0.51	0.0	5.57	3.33	Adfp Cpt1b
119	GO:0006086 [8]: acetyl-CoA biosynthesis from pyruvate	2	2	453	1	12173	-0.51	0.0	5.57	3.33	Dlat Pdk4
120	GO:0009887 [4]: organogenesis	48	48	407	902	11272	-0.52	0.0	4.55	2.43	1500003O03Rik Acta1 Alpk3 Casq1 Cd1d1 Clec3b Cryab Cxcl12 Cxcl13 Cxcl15 Dtnbp1 Enpep Epas1 Fhl1 Figf Fli1 Gpd2 H2-Oa Hoxa7 Hoxc6 Hsd11b1 Id1 Il7 Ltb Mef2c Mmp19 Myf6 Myh4 Myh6 Myh7 Myl1 Myl2 Myl4 Mylpf Myom1 Myom2 Phka1 Pvalb Rtn4 Sitpec Tnnc2 Tnni2 Tnnt1 Tnnt3 Tpm2 Vegfb Wnt4 id3
121	GO:0006730 [5]: one-carbon compound metabolism	5	5	450	26	12148	-0.55	0.0	5.37	3.18	Car13 Car3 Car4 Car5b Fthfd
122	GO:0006753 [8]: nucleoside phosphate metabolism	5	5	450	26	12148	-0.55	0.0	5.37	3.18	Atp5a1 Atp5h Atp5j2 Atp5k Atp5o
123	GO:0006754 [7]: ATP biosynthesis	5	5	450	26	12148	-0.55	0.0	5.37	3.18	Atp5a1 Atp5h Atp5j2 Atp5k Atp5o
124	GO:0044267 [6]: cellular protein metabolism	62	62	393	2147	10027	-0.59	0.0	0.01	0.0	1810055D05Rik 2410001H17Rik AI317395 Acdc Adamts5 Akt2 Alpk3 C1r C1s Cabc1 Camk2d Cav1 Cd1d1 Cd209b Clpx Cpa3 Ctsb Ctsl Dnajb4 Dnajd1 Dpep1 Dtx2 Dusp1 Dusp10 Eif4e3 Eif4ebp1 Enpep Frap1 Grpel1 Hspb3 Immp2l Lrrk2 Mcpt5 Mmp19 Mrpl35 Mrpl39 Msra Myh7 Ndufaf1 ORF28 Pcmt1 Pdk4 Pep4 Pmpcb Ppm1a Prkcm Prss11 Psen2 Ptplb Rnf11 Rpl5 Smarcd3 St13 St8sia4 Tgfbr2 Tgm2 Tinag Tiparp Tuba8 Ubd Uqcrc1 Wwp1
125	GO:0006968 [4]: cellular defense response	1	1	454	203	11971	-0.59	0.0	0.0	0.0	Cd1d1
126	GO:0048513 [3]: organ development	48	48	407	908	11266	-0.61	0.0	4.44	2.36	1500003O03Rik Acta1 Alpk3 Casq1 Cd1d1 Clec3b Cryab Cxcl12 Cxcl13 Cxcl15 Dtnbp1 Enpep Epas1 Fhl1 Figf Fli1 Gpd2 H2-Oa Hoxa7 Hoxc6 Hsd11b1 Id1 Il7 Ltb Mef2c Mmp19 Myf6 Myh4 Myh6 Myh7 Myl1 Myl2 Myl4 Mylpf Myom1 Myom2 Phka1 Pvalb Rtn4 Sitpec Tnnc2 Tnni2 Tnnt1 Tnnt3 Tpm2 Vegfb Wnt4 id3
127	GO:0044260 [5]: cellular macromolecule metabolism	104	104	351	2275	9899	-0.62	0.0	4.11	2.12	1810055D05Rik 2410001H17Rik AI317395 Acdc Aco2 Adamts5 Akt2 Aldoa Alpk3 C1r C1s Cabc1 Camk2d Cav1 Cd1d1 Cd209b Clpx Cpa3 Cs Csl Ctsb Ctsl Dlat Dlst Dnajb4 Dnajd1 Dpep1 Dtx2 Dusp1 Dusp10 Eif4e3 Eif4ebp1 Eno3 Enpep Fbp2 Fh1 Frap1 Gbe1 Gnpnat1 Gpd2 Grpel1 Gsn Gyg1 Gys2 Hibadh Hk2 Hspb3 Idh3a Idh3b Idh3g Immp2l Itih2 Lrrk2 Mcpt5 Mdh1 Mdh2 Mmp19 Mrpl35 Mrpl39 Msra Myh7 Ndufaf1 ORF28 Pck1 Pcmt1 Pcx Pdh…
128	GO:0006637 [7]: acyl-CoA metabolism	3	3	452	7	12167	-0.64	0.0	5.38	3.18	Ehhadh Mlycd Scp2
129	GO:0006839 [6]: mitochondrial transport	3	3	452	7	12167	-0.64	0.0	5.38	3.18	Slc25a4 Ucp1 Ucp3
130	GO:0006818 [5]: hydrogen transport	7	7	448	54	12120	-0.72	0.0	5.1	2.92	Atp5a1 Atp5h Atp5j2 Atp5k Atp5o Immp2l Tnni2
131	GO:0006810 [4]: transport	83	83	372	1770	10404	-0.82	0.0	3.97	2.04	9030617O03Rik AI317395 Abcb4 Acdc Adfp Aqp7 Arfl4 Arl4 Atp5a1 Atp5h Atp5j2 Atp5k Atp5o B430110G05Rik C330005L02Rik Cacna1s Camk2d Cav1 Cd209b Cd36 Clpx Cpt1b Cpt2 Crat Ctsb Dbi Dnm1 Dp1 Etfb Etfdh Fabp3 Fabp4 Fcna Fmo1 Fxyd1 Fxyd2 Ghr Gsn Gstk1 Hsd17b4 Igh-4 Il1r2 Immp2l Mlycd Mtch2 Orm1 Orm2 P2rx5 Pex13 Pkd2l2 Ppp1r3c Ptger3 Rab5a Rbp4 Rbp7 Scp2 Sdha Sec15l1 Slc16a1 Slc1a3 Slc1a5 Slc22a3 Slc22a4…
132	GO:0051234 [4]: establishment of localization	83	83	372	1773	10401	-0.85	0.0	3.93	2.03	9030617O03Rik AI317395 Abcb4 Acdc Adfp Aqp7 Arfl4 Arl4 Atp5a1 Atp5h Atp5j2 Atp5k Atp5o B430110G05Rik C330005L02Rik Cacna1s Camk2d Cav1 Cd209b Cd36 Clpx Cpt1b Cpt2 Crat Ctsb Dbi Dnm1 Dp1 Etfb Etfdh Fabp3 Fabp4 Fcna Fmo1 Fxyd1 Fxyd2 Ghr Gsn Gstk1 Hsd17b4 Igh-4 Il1r2 Immp2l Mlycd Mtch2 Orm1 Orm2 P2rx5 Pex13 Pkd2l2 Ppp1r3c Ptger3 Rab5a Rbp4 Rbp7 Scp2 Sdha Sec15l1 Slc16a1 Slc1a3 Slc1a5 Slc22a3 Slc22a4…
133	GO:0051179 [3]: localization	83	83	372	1790	10384	-1.02	0.0	3.73	1.9	9030617O03Rik AI317395 Abcb4 Acdc Adfp Aqp7 Arfl4 Arl4 Atp5a1 Atp5h Atp5j2 Atp5k Atp5o B430110G05Rik C330005L02Rik Cacna1s Camk2d Cav1 Cd209b Cd36 Clpx Cpt1b Cpt2 Crat Ctsb Dbi Dnm1 Dp1 Etfb Etfdh Fabp3 Fabp4 Fcna Fmo1 Fxyd1 Fxyd2 Ghr Gsn Gstk1 Hsd17b4 Igh-4 Il1r2 Immp2l Mlycd Mtch2 Orm1 Orm2 P2rx5 Pex13 Pkd2l2 Ppp1r3c Ptger3 Rab5a Rbp4 Rbp7 Scp2 Sdha Sec15l1 Slc16a1 Slc1a3 Slc1a5 Slc22a3 Slc22a4…
134	GO:0046034 [6]: ATP metabolism	5	5	450	30	12144	-1.05	0.0	4.84	2.69	Atp5a1 Atp5h Atp5j2 Atp5k Atp5o
135	GO:0050878 [4]: regulation of body fluids	6	6	449	44	12130	-1.1	0.0	4.73	2.6	Anxa5 Fgb Kng1 Procr Ptger3 Thbd
136	GO:0006108 [7]: malate metabolism	2	2	453	2	12172	-1.16	0.0	4.91	2.75	Mdh1 Mdh2
137	GO:0006599 [7]: phosphagen metabolism	2	2	453	2	12172	-1.16	0.0	4.91	2.75	Ckm Ckmt2
138	GO:0043170 [4]: macromolecule metabolism	106	106	349	2390	9784	-1.2	0.0	3.42	1.84	1810055D05Rik 2410001H17Rik AI317395 Acdc Aco2 Adamts5 Akt2 Aldoa Alpk3 Amy1 C1r C1s Cabc1 Camk2d Cav1 Cd1d1 Cd209b Clpx Cpa3 Cs Csl Ctsb Ctsl Dlat Dlst Dnajb4 Dnajd1 Dpep1 Dtx2 Dusp1 Dusp10 Eif4e3 Eif4ebp1 Eno3 Enpep Fbp2 Fh1 Frap1 Gbe1 Gnpnat1 Gpd2 Grpel1 Gsn Gyg1 Gys2 Hibadh Hk2 Hspb3 Idh3a Idh3b Idh3g Immp2l Itih2 Lrrk2 Mcpt5 Mdh1 Mdh2 Mmp19 Mrpl35 Mrpl39 Msra Myh7 Ndufaf1 ORF28 Pck1 Pcmt1 Pc…
139	GO:0050789 [2]: regulation of biological process	67	67	388	2224	9950	-1.21	0.0	0.02	0.0	Acdc Akt2 Angptl4 Apip Asb11 Asb5 Atf5 Bcl2l13 Bnip3 Btbd4 Calca Card10 Casq1 Cav1 Cd1d1 Cd209b Cdkn2c Cidec Cxcl12 Dmrt2 Dpf3 E2f6 Eif4ebp1 Epas1 Fli1 Gsn H2-Oa Hdgfrp2 Hoxa7 Hoxc6 Id1 Ifi204 Igfbp6 Igh-4 Il7 Lgals12 Mef2c Mrps31 Myf6 Procr Prss11 Rfx2 Rnf30 Rtn4 Rxrg Sitpec Smarcd3 Sox7 Tcf15 Tcfap2a Tgfbr2 Thbd Timm44 Tkt Tmod1 Tmod2 Tmod4 Tnnc2 Tnni2 Tnnt1 Tnnt3 Tnxb Ugp2 Wbscr14 Zfhx1a Zfp35…
140	GO:0006575 [6]: amino acid derivative metabolism	6	6	449	47	12127	-1.35	0.0	4.46	2.36	Aldh9a1 Cdo1 Ckm Ckmt2 Comt Tph1
141	GO:0001525 [6]: angiogenesis	7	7	448	63	12111	-1.39	0.0	4.36	2.35	Enpep Epas1 Figf Id1 Mmp19 Rtn4 Vegfb
142	GO:0006164 [7]: purine nucleotide biosynthesis	6	6	449	48	12126	-1.44	0.0	4.37	2.35	Adssl1 Atp5a1 Atp5h Atp5j2 Atp5k Atp5o
143	GO:0015985 [7]: energy coupled proton transport, down electrochemical gradient	4	4	451	21	12153	-1.46	0.0	4.46	2.36	Atp5a1 Atp5h Atp5k Atp5o
144	GO:0015986 [7]: ATP synthesis coupled proton transport	4	4	451	21	12153	-1.46	0.0	4.46	2.36	Atp5a1 Atp5h Atp5k Atp5o
145	GO:0019748 [4]: secondary metabolism	4	4	451	21	12153	-1.46	0.0	4.46	2.36	Alas1 Aldh1a7 Ddt Fech
146	GO:0019538 [5]: protein metabolism	66	66	389	2164	10010	-1.47	0.0	0.03	0.0	1810055D05Rik 2410001H17Rik AI317395 Acdc Adamts5 Akt2 Alpk3 C1r C1s Cabc1 Camk2d Cav1 Cd1d1 Cd209b Clpx Cpa3 Ctsb Ctsl Dnajb4 Dnajd1 Dpep1 Dtx2 Dusp1 Dusp10 Eif4e3 Eif4ebp1 Enpep Frap1 Grpel1 Gsn Hspb3 Immp2l Lrrk2 Mcpt5 Mmp19 Mrpl35 Mrpl39 Msra Myh7 Ndufaf1 ORF28 Pcmt1 Pdk4 Pep4 Pmpcb Ppm1a Prkcm Prss11 Psen2 Ptplb Rnf11 Rpl5 Smarcd3 St13 St8sia4 Tgfbr2 Tgm2 Tinag Tiparp Tmod1 Tmod2 Tmod4 Tuba8…
147	GO:0009145 [8]: purine nucleoside triphosphate biosynthesis	5	5	450	34	12140	-1.47	0.0	4.39	2.35	Atp5a1 Atp5h Atp5j2 Atp5k Atp5o
148	GO:0009201 [8]: ribonucleoside triphosphate biosynthesis	5	5	450	34	12140	-1.47	0.0	4.39	2.35	Atp5a1 Atp5h Atp5j2 Atp5k Atp5o
149	GO:0009206 [9]: purine ribonucleoside triphosphate biosynthesis	5	5	450	34	12140	-1.47	0.0	4.39	2.35	Atp5a1 Atp5h Atp5j2 Atp5k Atp5o
150	GO:0007005 [6]: mitochondrion organization and biogenesis	3	3	452	11	12163	-1.61	0.0	4.38	2.35	1700020C11Rik Mfn2 Mrpl39
151	GO:0043283 [4]: biopolymer metabolism	36	36	419	1289	10885	-1.62	0.0	0.03	0.0	A2bp1 AI317395 Adamts5 Apobec2 C1r C1s Cpa3 Ctsb Ctsl Dpep1 Enpep Gbe1 Gpx4 Gyg1 Gys2 Htatsf1 Immp2l Mcpt5 Mmp19 Pdcd8 Pep4 Phka1 Pmpcb Ppargc1b Ppp1r1a Ppp1r3c Prss11 Pygl Pygm Rbpms2 Rnf11 Smarcd3 Tgm2 Tinag Trub2 Uqcrc1
152	GO:0008283 [4]: cell proliferation	17	17	438	721	11453	-1.62	0.0	0.02	0.0	1190002H23Rik Akt2 Atf5 Camk2d Cav1 Cdkn1c Cdkn2c Cxcl12 Dusp1 E2f6 Enpep Figf Il7 Sspn Sycp3 Tgfbr2 Vegfb
153	GO:0050818 [4]: regulation of coagulation	2	2	453	3	12171	-1.63	0.0	4.42	2.36	Procr Thbd
154	GO:0050819 [5]: negative regulation of coagulation	2	2	453	3	12171	-1.63	0.0	4.42	2.36	Procr Thbd
155	GO:0009083 [8]: branched chain family amino acid catabolism	2	2	453	3	12171	-1.63	0.0	4.42	2.36	Bcat2 Mccc1
156	GO:0016070 [5]: RNA metabolism	6	6	449	362	11812	-1.64	0.0	0.01	0.0	A2bp1 Apobec2 Htatsf1 Ppargc1b Rbpms2 Trub2
157	GO:0051244 [4]: regulation of cellular physiological process	23	23	432	395	11779	-1.7	0.0	3.54	1.84	Acdc Angptl4 Apip Atf5 Bcl2l13 Bnip3 Card10 Cav1 Cd1d1 Cd209b Cidec Cxcl12 Gsn H2-Oa Ifi204 Igh-4 Il7 Lgals12 Rtn4 Tgfbr2 Tmod1 Tmod2 Tmod4
158	GO:0009142 [7]: nucleoside triphosphate biosynthesis	5	5	450	37	12137	-1.75	0.0	4.08	2.11	Atp5a1 Atp5h Atp5j2 Atp5k Atp5o
159	GO:0007275 [2]: development	71	71	384	1567	10607	-1.76	0.0	2.92	1.53	1500003O03Rik Acta1 Alas1 Alpk3 Bmp6 Casq1 Cd1d1 Clec3b Cryab Cxcl12 Cxcl13 Cxcl15 Ddt Dmrt2 Dtnbp1 Enpep Epas1 Fech Fhl1 Figf Fli1 Frap1 Fzd4 Gpd2 Gpx4 H2-Oa Hoxa7 Hoxc6 Hsd11b1 Id1 Igfbp6 Il7 Lgals1 Ltb Mef2c Mfn2 Mfng Mlf1 Mmp19 Msra Myf6 Myh4 Myh6 Myh7 Myl1 Myl2 Myl4 Mylpf Myom1 Myom2 Ndrg2 Ninj2 Nnat Phka1 Prss11 Psen2 Pvalb Rtn4 Sitpec Tcf15 Tgfbr2 Thbd Tkt Tnnc2 Tnni2 Tnnt1 Tnnt3 Tpm2 Vegf…
160	GO:0006605 [7]: protein targeting	13	13	442	182	11992	-1.77	0.0	3.72	1.9	9030617O03Rik AI317395 Ctsb Etfb Gstk1 Hsd17b4 Mlycd Pex13 Ppp1r3c Slc1a3 Timm44 Ywhag Zadh2
161	GO:0051246 [5]: regulation of protein metabolism	7	7	448	69	12105	-1.78	0.0	3.94	2.03	Cd1d1 Cd209b Eif4ebp1 Gsn Tmod1 Tmod2 Tmod4
162	GO:0045580 [6]: regulation of T-cell differentiation	3	3	452	12	12162	-1.79	0.0	4.18	2.19	Cd1d1 H2-Oa Il7
163	GO:0046148 [5]: pigment biosynthesis	3	3	452	12	12162	-1.79	0.0	4.18	2.19	Alas1 Ddt Fech
164	GO:0006468 [8]: protein amino acid phosphorylation	9	9	446	455	11719	-1.8	0.0	0.01	0.0	2410001H17Rik Akt2 Alpk3 Camk2d Frap1 Lrrk2 Pdk4 Prkcm Tgfbr2
165	GO:0009199 [8]: ribonucleoside triphosphate metabolism	5	5	450	38	12136	-1.85	0.0	3.99	2.05	Atp5a1 Atp5h Atp5j2 Atp5k Atp5o
166	GO:0009205 [9]: purine ribonucleoside triphosphate metabolism	5	5	450	38	12136	-1.85	0.0	3.99	2.05	Atp5a1 Atp5h Atp5j2 Atp5k Atp5o
167	GO:0050791 [3]: regulation of physiological process	62	62	393	1998	10176	-1.89	0.0	0.05	0.0	Acdc Angptl4 Apip Asb11 Asb5 Atf5 Bcl2l13 Bnip3 Btbd4 Calca Card10 Casq1 Cav1 Cd1d1 Cd209b Cdkn2c Cidec Cxcl12 Dmrt2 Dpf3 E2f6 Eif4ebp1 Epas1 Fli1 Gsn H2-Oa Hdgfrp2 Hoxa7 Hoxc6 Id1 Ifi204 Igh-4 Il7 Lgals12 Mef2c Mrps31 Myf6 Procr Rfx2 Rnf30 Rtn4 Rxrg Sitpec Smarcd3 Sox7 Tcf15 Tcfap2a Tgfbr2 Thbd Timm44 Tmod1 Tmod2 Tmod4 Tnnc2 Tnni2 Tnnt1 Tnnt3 Ugp2 Wbscr14 Zfhx1a Zfp354b id3
168	GO:0007049 [5]: cell cycle	12	12	443	546	11628	-1.89	0.0	0.02	0.0	1190002H23Rik Akt2 Atf5 Camk2d Cdkn1c Cdkn2c Dusp1 E2f6 Figf Sspn Sycp3 Vegfb
169	GO:0006725 [5]: aromatic compound metabolism	7	7	448	71	12103	-1.9	0.0	3.81	1.94	Comt Ddt Ephx2 Gstz1 Mocs2 Qdpr Tph1
170	GO:0009653 [3]: morphogenesis	50	50	405	1056	11118	-1.91	0.0	2.9	1.52	1500003O03Rik Acta1 Alpk3 Casq1 Cd1d1 Clec3b Cryab Cxcl12 Cxcl13 Cxcl15 Dtnbp1 Enpep Epas1 Fhl1 Figf Fli1 Gpd2 H2-Oa Hoxa7 Hoxc6 Hsd11b1 Id1 Igfbp6 Il7 Ltb Mef2c Mmp19 Myf6 Myh4 Myh6 Myh7 Myl1 Myl2 Myl4 Mylpf Myom1 Myom2 Phka1 Prss11 Pvalb Rtn4 Sitpec Tnnc2 Tnni2 Tnnt1 Tnnt3 Tpm2 Vegfb Wnt4 id3
171	GO:0050817 [3]: coagulation	5	5	450	39	12135	-1.93	0.0	3.9	2.01	Anxa5 Fgb Kng1 Procr Thbd
172	GO:0007596 [4]: blood coagulation	5	5	450	39	12135	-1.93	0.0	3.9	2.01	Anxa5 Fgb Kng1 Procr Thbd
173	GO:0006767 [6]: water-soluble vitamin metabolism	4	4	451	25	12149	-1.95	0.0	3.95	2.03	Aldh9a1 Hibadh Pcca Taldo1
174	GO:0048514 [5]: blood vessel morphogenesis	7	7	448	72	12102	-1.96	0.0	3.75	1.9	Enpep Epas1 Figf Id1 Mmp19 Rtn4 Vegfb
175	GO:0009890 [6]: negative regulation of biosynthesis	3	3	452	13	12161	-1.96	0.0	4.0	2.05	Acdc Cav1 Eif4ebp1
176	GO:0019217 [6]: regulation of fatty acid metabolism	2	2	453	4	12170	-2.0	0.0	4.04	2.08	Acdc Cav1
177	GO:0046339 [7]: diacylglycerol metabolism	2	2	453	4	12170	-2.0	0.0	4.04	2.08	Lipe Mogat2
178	GO:0006766 [5]: vitamin metabolism	5	5	450	40	12134	-2.01	0.0	3.81	1.94	Aldh1a7 Aldh9a1 Hibadh Pcca Taldo1
179	GO:0009144 [8]: purine nucleoside triphosphate metabolism	5	5	450	40	12134	-2.01	0.0	3.81	1.94	Atp5a1 Atp5h Atp5j2 Atp5k Atp5o
180	GO:0044265 [6]: cellular macromolecule catabolism	28	28	427	528	11646	-2.01	0.0	3.08	1.64	AI317395 Adamts5 Aldoa C1r C1s Cpa3 Ctsb Ctsl Dlat Dpep1 Eno3 Enpep Hibadh Hk2 Immp2l Mcpt5 Mmp19 Pdha1 Pdhb Pep4 Pgam2 Pmpcb Prss11 Rnf11 Taldo1 Tgm2 Tinag Uqcrc1
181	GO:0051276 [6]: chromosome organization and biogenesis	3	3	452	236	11938	-2.05	0.0	0.01	0.0	Gpx4 Smarcd3 Trub2
182	GO:0007599 [5]: hemostasis	5	5	450	41	12133	-2.09	0.0	3.72	1.9	Anxa5 Fgb Kng1 Procr Thbd
183	GO:0006163 [7]: purine nucleotide metabolism	6	6	449	58	12116	-2.14	0.0	3.6	1.84	Adssl1 Atp5a1 Atp5h Atp5j2 Atp5k Atp5o
184	GO:0007001 [7]: chromosome organization and biogenesis (sensu Eukaryota)	3	3	452	231	11943	-2.17	0.0	0.01	0.0	Gpx4 Smarcd3 Trub2
185	GO:0006954 [5]: inflammatory response	9	9	446	114	12060	-2.19	0.0	3.39	1.84	Calca Ccl24 Ccl5 Cxcl13 Cxcl15 Cxcl9 Igh-4 Kng1 Ptger3
186	GO:0015992 [6]: proton transport	5	5	450	43	12131	-2.23	0.0	3.56	1.84	Atp5a1 Atp5h Atp5j2 Atp5k Atp5o
187	GO:0009152 [8]: purine ribonucleotide biosynthesis	5	5	450	43	12131	-2.23	0.0	3.56	1.84	Atp5a1 Atp5h Atp5j2 Atp5k Atp5o
188	GO:0045619 [5]: regulation of lymphocyte differentiation	3	3	452	15	12159	-2.27	0.0	3.68	1.87	Cd1d1 H2-Oa Il7
189	GO:0007031 [6]: peroxisome organization and biogenesis	3	3	452	15	12159	-2.27	0.0	3.68	1.87	Pex13 Pxmp2 Scp2
190	GO:0009057 [5]: macromolecule catabolism	28	28	427	546	11628	-2.28	0.0	2.75	1.49	AI317395 Adamts5 Aldoa C1r C1s Cpa3 Ctsb Ctsl Dlat Dpep1 Eno3 Enpep Hibadh Hk2 Immp2l Mcpt5 Mmp19 Pdha1 Pdhb Pep4 Pgam2 Pmpcb Prss11 Rnf11 Taldo1 Tgm2 Tinag Uqcrc1
191	GO:0006098 [8]: pentose-phosphate shunt	2	2	453	5	12169	-2.3	0.0	3.72	1.9	Hibadh Taldo1
192	GO:0006740 [10]: NADPH regeneration	2	2	453	5	12169	-2.3	0.0	3.72	1.9	Hibadh Taldo1
193	GO:0009065 [8]: glutamine family amino acid catabolism	2	2	453	5	12169	-2.3	0.0	3.72	1.9	Aldh4a1 Arg2
194	GO:0006790 [5]: sulfur metabolism	5	5	450	44	12130	-2.31	0.0	3.48	1.84	Acas2 Cdo1 Gstk1 Mocs2 Pcca
195	GO:0009141 [7]: nucleoside triphosphate metabolism	5	5	450	44	12130	-2.31	0.0	3.48	1.84	Atp5a1 Atp5h Atp5j2 Atp5k Atp5o
196	GO:0006974 [5]: response to DNA damage stimulus	1	1	454	148	12026	-2.32	0.0	0.0	0.0	Ifi204
197	GO:0046483 [5]: heterocycle metabolism	5	5	450	45	12129	-2.38	0.0	3.4	1.84	Alas1 Fech Lias Pcca Tph1
198	GO:0030509 [9]: BMP signaling pathway	3	3	452	16	12158	-2.4	0.0	3.53	1.84	Bmp6 Prss11 Sitpec
199	GO:0001568 [4]: blood vessel development	7	7	448	82	12092	-2.45	0.0	3.19	1.74	Enpep Epas1 Figf Id1 Mmp19 Rtn4 Vegfb
200	GO:0009260 [7]: ribonucleotide biosynthesis	5	5	450	47	12127	-2.51	0.0	3.26	1.78	Atp5a1 Atp5h Atp5j2 Atp5k Atp5o
201	GO:0042440 [4]: pigment metabolism	3	3	452	17	12157	-2.53	0.0	3.39	1.84	Alas1 Ddt Fech
202	GO:0007155 [4]: cell adhesion	11	11	444	471	11703	-2.55	0.0	0.04	0.0	Aoc3 Cd36 Clstn3 Dpt Efemp1 Glycam1 Mpdz Nid1 Ninj2 Thbs3 Tnxb
203	GO:0019216 [5]: regulation of lipid metabolism	2	2	453	6	12168	-2.55	0.0	3.46	1.84	Acdc Cav1
204	GO:0006886 [6]: intracellular protein transport	18	18	437	326	11848	-2.57	0.0	2.62	1.47	9030617O03Rik AI317395 Arfl4 Arl4 Ctsb Etfb Gstk1 Hsd17b4 Mlycd Pex13 Ppp1r3c Slc1a3 Snx10 Stx18 Timm44 Vti1b Ywhag Zadh2
205	GO:0050794 [3]: regulation of cellular process	27	27	428	547	11627	-2.61	0.0	2.36	1.3	Acdc Akt2 Angptl4 Apip Atf5 Bcl2l13 Bnip3 Card10 Cav1 Cd1d1 Cd209b Cidec Cxcl12 Gsn H2-Oa Ifi204 Igfbp6 Igh-4 Il7 Lgals12 Prss11 Rtn4 Tgfbr2 Tmod1 Tmod2 Tmod4 Tnxb
206	GO:0000279 [6]: M phase	1	1	454	138	12036	-2.61	0.0	0.01	0.0	Sycp3
207	GO:0006412 [6]: protein biosynthesis	11	11	444	465	11709	-2.64	0.0	0.04	0.0	Adamts5 Cd1d1 Cd209b Eif4e3 Eif4ebp1 Mrpl35 Mrpl39 Psen2 Rpl5 Smarcd3 St8sia4
208	GO:0009064 [7]: glutamine family amino acid metabolism	3	3	452	18	12156	-2.65	0.0	3.27	1.79	Aldh4a1 Arg2 Glul
209	GO:0009072 [6]: aromatic amino acid family metabolism	3	3	452	18	12156	-2.65	0.0	3.27	1.79	Ddt Gstz1 Tph1
210	GO:0006644 [7]: phospholipid metabolism	5	5	450	50	12124	-2.69	0.0	3.05	1.63	2810004N20Rik Agpat1 Agpat3 Lpgat1 Smpd3
211	GO:0009150 [8]: purine ribonucleotide metabolism	5	5	450	50	12124	-2.69	0.0	3.05	1.63	Atp5a1 Atp5h Atp5j2 Atp5k Atp5o
212	GO:0042981 [6]: regulation of apoptosis	12	12	443	195	11979	-2.73	0.0	2.64	1.48	Angptl4 Apip Atf5 Bcl2l13 Bnip3 Card10 Cd1d1 Cidec Ifi204 Igh-4 Il7 Lgals12
213	GO:0006396 [6]: RNA processing	6	6	449	305	11869	-2.75	0.0	0.03	0.0	A2bp1 Apobec2 Htatsf1 Ppargc1b Rbpms2 Trub2
214	GO:0030217 [5]: T-cell differentiation	3	3	452	19	12155	-2.76	0.0	3.15	1.71	Cd1d1 H2-Oa Il7
215	GO:0006807 [4]: nitrogen compound metabolism	3	3	452	19	12155	-2.76	0.0	3.15	1.71	Arg2 Cav1 Glul
216	GO:0019438 [6]: aromatic compound biosynthesis	2	2	453	7	12167	-2.76	0.0	3.23	1.78	Mocs2 Qdpr
217	GO:0042559 [7]: pteridine and derivative biosynthesis	2	2	453	7	12167	-2.76	0.0	3.23	1.78	Mocs2 Qdpr
218	GO:0006779 [7]: porphyrin biosynthesis	2	2	453	7	12167	-2.76	0.0	3.23	1.78	Alas1 Fech
219	GO:0006783 [6]: heme biosynthesis	2	2	453	7	12167	-2.76	0.0	3.23	1.78	Alas1 Fech
220	GO:0009589 [8]: detection of UV	1	1	454	0	12174	-2.77	0.0	3.32	1.84	Fech
221	GO:0009743 [5]: response to carbohydrate stimulus	1	1	454	0	12174	-2.77	0.0	3.32	1.84	Acdc
222	GO:0009746 [6]: response to hexose stimulus	1	1	454	0	12174	-2.77	0.0	3.32	1.84	Acdc
223	GO:0009749 [7]: response to glucose stimulus	1	1	454	0	12174	-2.77	0.0	3.32	1.84	Acdc
224	GO:0018158 [8]: protein amino acid oxidation	1	1	454	0	12174	-2.77	0.0	3.32	1.84	Msra
225	GO:0018159 [9]: peptidyl-methionine oxidation	1	1	454	0	12174	-2.77	0.0	3.32	1.84	Msra
226	GO:0018206 [9]: peptidyl-methionine modification	1	1	454	0	12174	-2.77	0.0	3.32	1.84	Msra
227	GO:0019433 [8]: triacylglycerol catabolism	1	1	454	0	12174	-2.77	0.0	3.32	1.84	Lipe
228	GO:0030146 [5]: diuresis	1	1	454	0	12174	-2.77	0.0	3.32	1.84	Ptger3
229	GO:0042311 [6]: vasodilation	1	1	454	0	12174	-2.77	0.0	3.32	1.84	Cav1
230	GO:0042312 [5]: regulation of vasodilation	1	1	454	0	12174	-2.77	0.0	3.32	1.84	Cav1
231	GO:0044269 [6]: glycerol ether catabolism	1	1	454	0	12174	-2.77	0.0	3.32	1.84	Lipe
232	GO:0045721 [7]: negative regulation of gluconeogenesis	1	1	454	0	12174	-2.77	0.0	3.32	1.84	Acdc
233	GO:0045907 [6]: positive regulation of vasoconstriction	1	1	454	0	12174	-2.77	0.0	3.32	1.84	Cav1
234	GO:0045908 [6]: negative regulation of vasodilation	1	1	454	0	12174	-2.77	0.0	3.32	1.84	Cav1
235	GO:0045912 [6]: negative regulation of carbohydrate metabolism	1	1	454	0	12174	-2.77	0.0	3.32	1.84	Acdc
236	GO:0045932 [5]: negative regulation of muscle contraction	1	1	454	0	12174	-2.77	0.0	3.32	1.84	Calca
237	GO:0045986 [6]: negative regulation of smooth muscle contraction	1	1	454	0	12174	-2.77	0.0	3.32	1.84	Calca
238	GO:0046173 [7]: polyol biosynthesis	1	1	454	0	12174	-2.77	0.0	3.32	1.84	Pck1
239	GO:0046327 [8]: glycerol biosynthesis from pyruvate	1	1	454	0	12174	-2.77	0.0	3.32	1.84	Pck1
240	GO:0046340 [8]: diacylglycerol catabolism	1	1	454	0	12174	-2.77	0.0	3.32	1.84	Lipe
241	GO:0046461 [7]: neutral lipid catabolism	1	1	454	0	12174	-2.77	0.0	3.32	1.84	Lipe
242	GO:0046462 [7]: monoacylglycerol metabolism	1	1	454	0	12174	-2.77	0.0	3.32	1.84	Mogat2
243	GO:0046464 [7]: acylglycerol catabolism	1	1	454	0	12174	-2.77	0.0	3.32	1.84	Lipe
244	GO:0046503 [7]: glycerolipid catabolism	1	1	454	0	12174	-2.77	0.0	3.32	1.84	Lipe
245	GO:0048004 [7]: antigen presentation, endogenous peptide antigen	1	1	454	0	12174	-2.77	0.0	3.32	1.84	H2-Q1
246	GO:0000303 [8]: response to superoxide	1	1	454	0	12174	-2.77	0.0	3.32	1.84	Ucp3
247	GO:0001561 [8]: fatty acid alpha-oxidation	1	1	454	0	12174	-2.77	0.0	3.32	1.84	Phyh
248	GO:0001660 [5]: fever	1	1	454	0	12174	-2.77	0.0	3.32	1.84	Ptger3
249	GO:0006083 [7]: acetate metabolism	1	1	454	0	12174	-2.77	0.0	3.32	1.84	Aspa
250	GO:0006106 [7]: fumarate metabolism	1	1	454	0	12174	-2.77	0.0	3.32	1.84	Fh1
251	GO:0006111 [7]: regulation of gluconeogenesis	1	1	454	0	12174	-2.77	0.0	3.32	1.84	Acdc
252	GO:0006113 [7]: fermentation	1	1	454	0	12174	-2.77	0.0	3.32	1.84	Pck1
253	GO:0006114 [8]: glycerol biosynthesis	1	1	454	0	12174	-2.77	0.0	3.32	1.84	Pck1
254	GO:0006531 [8]: aspartate metabolism	1	1	454	0	12174	-2.77	0.0	3.32	1.84	Aspa
255	GO:0006533 [9]: aspartate catabolism	1	1	454	0	12174	-2.77	0.0	3.32	1.84	Aspa
256	GO:0006551 [8]: leucine metabolism	1	1	454	0	12174	-2.77	0.0	3.32	1.84	Mccc1
257	GO:0006552 [9]: leucine catabolism	1	1	454	0	12174	-2.77	0.0	3.32	1.84	Mccc1
258	GO:0006573 [8]: valine metabolism	1	1	454	0	12174	-2.77	0.0	3.32	1.84	Hibadh
259	GO:0006768 [6]: biotin metabolism	1	1	454	0	12174	-2.77	0.0	3.32	1.84	Pcca
260	GO:0007522 [6]: visceral muscle development	1	1	454	0	12174	-2.77	0.0	3.32	1.84	Myh6
261	GO:0008300 [7]: isoprenoid catabolism	1	1	454	0	12174	-2.77	0.0	3.32	1.84	Amacr
262	GO:0009060 [8]: aerobic respiration	1	1	454	0	12174	-2.77	0.0	3.32	1.84	Sdhb
263	GO:0009399 [5]: nitrogen fixation	1	1	454	0	12174	-2.77	0.0	3.32	1.84	Glul
264	GO:0043067 [5]: regulation of programmed cell death	12	12	443	198	11976	-2.79	0.0	2.56	1.42	Angptl4 Apip Atf5 Bcl2l13 Bnip3 Card10 Cd1d1 Cidec Ifi204 Igh-4 Il7 Lgals12
265	GO:0051240 [5]: positive regulation of organismal physiological process	5	5	450	52	12122	-2.8	0.0	2.92	1.53	Cav1 Cd1d1 Cd209b Igh-4 Il7
266	GO:0006953 [5]: acute-phase response	3	3	452	20	12154	-2.86	0.0	3.03	1.63	Orm1 Orm2 Serpina1a
267	GO:0000280 [7]: nuclear division	1	1	454	129	12045	-2.88	0.0	0.01	0.0	Sycp3
268	GO:0006323 [6]: DNA packaging	2	2	453	164	12010	-2.92	0.0	0.02	0.0	Gpx4 Smarcd3
269	GO:0042558 [6]: pteridine and derivative metabolism	2	2	453	8	12166	-2.95	0.0	3.03	1.63	Mocs2 Qdpr
270	GO:0051260 [8]: protein homooligomerization	2	2	453	8	12166	-2.95	0.0	3.03	1.63	Acdc Cav1
271	GO:0006739 [9]: NADPH metabolism	2	2	453	8	12166	-2.95	0.0	3.03	1.63	Hibadh Taldo1
272	GO:0006835 [7]: dicarboxylic acid transport	2	2	453	8	12166	-2.95	0.0	3.03	1.63	Slc1a3 Slc1a5
273	GO:0019439 [6]: aromatic compound catabolism	3	3	452	21	12153	-2.95	0.0	2.92	1.53	Comt Ephx2 Gstz1
274	GO:0046907 [5]: intracellular transport	22	22	433	452	11722	-2.96	0.0	2.01	1.14	9030617O03Rik AI317395 Arfl4 Arl4 Ctsb Etfb Gstk1 Hsd17b4 Mlycd Pex13 Ppp1r3c Slc1a3 Slc25a4 Snx10 Stx18 Timm44 Tuba8 Ucp1 Ucp3 Vti1b Ywhag Zadh2
275	GO:0009259 [7]: ribonucleotide metabolism	5	5	450	55	12119	-2.97	0.0	2.74	1.49	Atp5a1 Atp5h Atp5j2 Atp5k Atp5o
276	GO:0030001 [7]: metal ion transport	6	6	449	292	11882	-2.97	0.0	0.04	0.0	Cacna1s Camk2d Fxyd2 Slc22a4 Slc24a3 Slc5a6
277	GO:0009117 [6]: nucleotide metabolism	9	9	446	139	12035	-3.0	0.0	2.44	1.31	Adssl1 Atp5a1 Atp5h Atp5j2 Atp5k Atp5o Enpp2 Hibadh Taldo1
278	GO:0006800 [5]: oxygen and reactive oxygen species metabolism	4	4	451	38	12136	-3.02	0.0	2.76	1.49	Gpx4 Msra Sod2 Ucp3
279	GO:0051050 [6]: positive regulation of transport	3	3	452	22	12152	-3.05	0.0	2.82	1.49	Acdc Cd209b Igh-4
280	GO:0009987 [2]: cellular process	382	382	73	10157	2017	-3.08	0.0	0.88	0.51	1110020P15Rik 1190002H23Rik 1500040F11Rik 1700020C11Rik 1810044O22Rik 1810055D05Rik 2400002F11Rik 2410001H17Rik 2810004N20Rik 9030617O03Rik A2bp1 AI317395 Aacs Abcb4 Acadl Acadm Acadvl Acas2 Acdc Aco2 Acox3 Acta1 Adamts5 Adfp Adk Adssl1 Agpat1 Agpat3 Akt2 Alas1 Aldh1a7 Aldh4a1 Aldh9a1 Aldoa Alpk3 Amacr Angptl4 Aoc3 Aox1 Apip Apobec2 Aqp7 Arfl4 Arg2 Arl4 Asb11 Asb5 Aspa Atf5 Atp5a1 Atp5h Atp5j2 At…
281	GO:0044242 [6]: cellular lipid catabolism	2	2	453	9	12165	-3.12	0.0	2.86	1.49	Amacr Lipe
282	GO:0051259 [7]: protein oligomerization	2	2	453	9	12165	-3.12	0.0	2.86	1.49	Acdc Cav1
283	GO:0001906 [5]: cell killing	2	2	453	9	12165	-3.12	0.0	2.86	1.49	Cd1d1 Igh-4
284	GO:0001909 [6]: immune cell mediated cytotoxicity	2	2	453	9	12165	-3.12	0.0	2.86	1.49	Cd1d1 Igh-4
285	GO:0006910 [8]: phagocytosis, recognition	2	2	453	9	12165	-3.12	0.0	2.86	1.49	Cd209b Igh-4
286	GO:0051242 [5]: positive regulation of cellular physiological process	10	10	445	168	12006	-3.14	0.0	2.21	1.25	Acdc Bnip3 Cd1d1 Cd209b Cidec Cxcl12 Ifi204 Igh-4 Il7 Lgals12
287	GO:0006325 [7]: establishment and/or maintenance of chromatin architecture	2	2	453	155	12019	-3.16	0.0	0.02	0.0	Gpx4 Smarcd3
288	GO:0006915 [6]: apoptosis	17	17	438	345	11829	-3.2	0.0	1.83	1.02	1700020C11Rik Angptl4 Apip Atf5 Bcl2l13 Bnip3 Card10 Cd1d1 Cidea Cidec Faf1 Grim19 Ifi204 Igh-4 Il7 Lgals12 Pdcd8
289	GO:0016071 [6]: mRNA metabolism	5	5	450	247	11927	-3.21	0.0	0.05	0.0	A2bp1 Apobec2 Htatsf1 Ppargc1b Rbpms2
290	GO:0006979 [5]: response to oxidative stress	3	3	452	24	12150	-3.22	0.0	2.63	1.48	Gpx4 Msra Ucp3
291	GO:0009719 [4]: response to endogenous stimulus	2	2	453	152	12022	-3.23	0.0	0.02	0.0	Acdc Ifi204
292	GO:0043037 [7]: translation	2	2	453	152	12022	-3.23	0.0	0.02	0.0	Eif4e3 Eif4ebp1
293	GO:0045582 [7]: positive regulation of T-cell differentiation	2	2	453	10	12164	-3.26	0.0	2.7	1.49	Cd1d1 Il7
294	GO:0006570 [7]: tyrosine metabolism	2	2	453	10	12164	-3.26	0.0	2.7	1.49	Ddt Gstz1
295	GO:0006950 [4]: response to stress	25	25	430	782	11392	-3.27	0.0	0.21	0.08	C1r Calca Ccl24 Ccl5 Cd1d1 Cryab Cxcl13 Cxcl15 Cxcl9 Dusp10 Epas1 Gpx4 Hspb3 Ifi204 Igh-4 Igj Kng1 Msra Ninj2 Orm1 Orm2 Ptger3 Serpina1a Smpd3 Ucp3
296	GO:0012501 [5]: programmed cell death	17	17	438	351	11823	-3.27	0.0	1.73	0.97	1700020C11Rik Angptl4 Apip Atf5 Bcl2l13 Bnip3 Card10 Cd1d1 Cidea Cidec Faf1 Grim19 Ifi204 Igh-4 Il7 Lgals12 Pdcd8
297	GO:0006952 [5]: defense response	29	29	426	879	11295	-3.29	0.0	0.25	0.11	C1r Calca Ccl24 Ccl5 Cd1d1 Cd209b Cd7 Cxcl12 Cxcl13 Cxcl15 Cxcl7 Cxcl9 Fcgrt Gbp2 H2-Oa H2-Q1 Ifi202b Ifi203 Ifi204 Igh-4 Igj Il7 Kng1 Ltb Ly6c Orm1 Orm2 Ptger3 Serpina1a
298	GO:0008104 [4]: protein localization	22	22	433	487	11687	-3.29	0.0	1.53	0.86	9030617O03Rik AI317395 Arfl4 Arl4 Clpx Ctsb Etfb Gstk1 Hsd17b4 Immp2l Mlycd Pex13 Ppp1r3c Rab5a Sec15l1 Slc1a3 Snx10 Stx18 Timm44 Vti1b Ywhag Zadh2
299	GO:0015031 [5]: protein transport	21	21	434	465	11709	-3.33	0.0	1.5	0.86	9030617O03Rik AI317395 Arfl4 Arl4 Clpx Ctsb Etfb Gstk1 Hsd17b4 Mlycd Pex13 Ppp1r3c Rab5a Sec15l1 Slc1a3 Snx10 Stx18 Timm44 Vti1b Ywhag Zadh2
300	GO:0009607 [4]: response to biotic stimulus	33	33	422	961	11213	-3.34	0.0	0.33	0.16	C1r Calca Ccl24 Ccl5 Cd1d1 Cd209b Cd7 Cxcl12 Cxcl13 Cxcl15 Cxcl7 Cxcl9 Fcgrt Gbp2 Gpx4 H2-Oa H2-Q1 Hspb3 Ifi202b Ifi203 Ifi204 Igh-4 Igj Il7 Kng1 Ltb Ly6c Msra Orm1 Orm2 Ptger3 Serpina1a Ucp3
301	GO:0006457 [7]: protein folding	10	10	445	178	11996	-3.34	0.0	1.95	1.1	1810055D05Rik Cabc1 Clpx Dnajb4 Dnajd1 Grpel1 Hspb3 Ndufaf1 ORF28 St13
302	GO:0042110 [7]: T-cell activation	4	4	451	44	12130	-3.36	0.0	2.37	1.3	Cd1d1 Cxcl12 H2-Oa Il7
303	GO:0045184 [5]: establishment of protein localization	21	21	434	469	11705	-3.36	0.0	1.45	0.83	9030617O03Rik AI317395 Arfl4 Arl4 Clpx Ctsb Etfb Gstk1 Hsd17b4 Mlycd Pex13 Ppp1r3c Rab5a Sec15l1 Slc1a3 Snx10 Stx18 Timm44 Vti1b Ywhag Zadh2
304	GO:0016265 [3]: death	18	18	437	387	11787	-3.36	0.0	1.56	0.88	1700020C11Rik Angptl4 Apip Atf5 Bcl2l13 Bnip3 Card10 Cd1d1 Cidea Cidec Faf1 Grim19 Ifi204 Igh-4 Il7 Lgals12 Msra Pdcd8
305	GO:0043207 [5]: response to external biotic stimulus	16	16	439	536	11638	-3.37	0.0	0.16	0.06	C1r Calca Ccl24 Ccl5 Cd1d1 Cd209b Cxcl13 Cxcl15 Cxcl9 Igh-4 Igj Kng1 Orm1 Orm2 Ptger3 Serpina1a
306	GO:0006397 [7]: mRNA processing	5	5	450	237	11937	-3.38	0.0	0.06	0.0	A2bp1 Apobec2 Htatsf1 Ppargc1b Rbpms2
307	GO:0019751 [6]: polyol metabolism	2	2	453	11	12163	-3.39	0.0	2.55	1.42	Gpd2 Pck1
308	GO:0045621 [6]: positive regulation of lymphocyte differentiation	2	2	453	11	12163	-3.39	0.0	2.55	1.42	Cd1d1 Il7
309	GO:0006071 [7]: glycerol metabolism	2	2	453	11	12163	-3.39	0.0	2.55	1.42	Gpd2 Pck1
310	GO:0015860 [7]: purine nucleoside transport	1	1	454	1	12173	-3.42	0.0	2.65	1.49	Slc28a2
311	GO:0016045 [6]: detection of bacteria	1	1	454	1	12173	-3.42	0.0	2.65	1.49	Cd209b
312	GO:0016046 [6]: detection of fungi	1	1	454	1	12173	-3.42	0.0	2.65	1.49	Cd209b
313	GO:0019448 [9]: L-cysteine catabolism	1	1	454	1	12173	-3.42	0.0	2.65	1.49	Cdo1
314	GO:0019452 [8]: L-cysteine catabolism to taurine	1	1	454	1	12173	-3.42	0.0	2.65	1.49	Cdo1
315	GO:0019530 [7]: taurine metabolism	1	1	454	1	12173	-3.42	0.0	2.65	1.49	Cdo1
316	GO:0030497 [8]: fatty acid elongation	1	1	454	1	12173	-3.42	0.0	2.65	1.49	Elovl6
317	GO:0042097 [7]: interleukin-4 biosynthesis	1	1	454	1	12173	-3.42	0.0	2.65	1.49	Cd1d1
318	GO:0042427 [7]: serotonin biosynthesis	1	1	454	1	12173	-3.42	0.0	2.65	1.49	Tph1
319	GO:0042428 [6]: serotonin metabolism	1	1	454	1	12173	-3.42	0.0	2.65	1.49	Tph1
320	GO:0042771 [8]: DNA damage response, signal transduction by p53 class mediator resulting in induction of apoptosis	1	1	454	1	12173	-3.42	0.0	2.65	1.49	Ifi204
321	GO:0043255 [6]: regulation of carbohydrate biosynthesis	1	1	454	1	12173	-3.42	0.0	2.65	1.49	Acdc
322	GO:0045019 [7]: negative regulation of nitric oxide biosynthesis	1	1	454	1	12173	-3.42	0.0	2.65	1.49	Cav1
323	GO:0045078 [9]: positive regulation of interferon-gamma biosynthesis	1	1	454	1	12173	-3.42	0.0	2.65	1.49	Cd1d1
324	GO:0045402 [8]: regulation of interleukin-4 biosynthesis	1	1	454	1	12173	-3.42	0.0	2.65	1.49	Cd1d1
325	GO:0045404 [9]: positive regulation of interleukin-4 biosynthesis	1	1	454	1	12173	-3.42	0.0	2.65	1.49	Cd1d1
326	GO:0045785 [5]: positive regulation of cell adhesion	1	1	454	1	12173	-3.42	0.0	2.65	1.49	Tnxb
327	GO:0045834 [6]: positive regulation of lipid metabolism	1	1	454	1	12173	-3.42	0.0	2.65	1.49	Acdc
328	GO:0045923 [7]: positive regulation of fatty acid metabolism	1	1	454	1	12173	-3.42	0.0	2.65	1.49	Acdc
329	GO:0045947 [9]: negative regulation of translational initiation	1	1	454	1	12173	-3.42	0.0	2.65	1.49	Eif4ebp1
330	GO:0046326 [7]: positive regulation of glucose import	1	1	454	1	12173	-3.42	0.0	2.65	1.49	Acdc
331	GO:0046439 [8]: L-cysteine metabolism	1	1	454	1	12173	-3.42	0.0	2.65	1.49	Cdo1
332	GO:0048284 [6]: organelle fusion	1	1	454	1	12173	-3.42	0.0	2.65	1.49	Mfn2
333	GO:0051132 [8]: NK T-cell activation	1	1	454	1	12173	-3.42	0.0	2.65	1.49	Cd1d1
334	GO:0051133 [8]: regulation of NK T-cell activation	1	1	454	1	12173	-3.42	0.0	2.65	1.49	Cd1d1
335	GO:0051135 [9]: positive regulation of NK T-cell activation	1	1	454	1	12173	-3.42	0.0	2.65	1.49	Cd1d1
336	GO:0000273 [6]: lipoic acid metabolism	1	1	454	1	12173	-3.42	0.0	2.65	1.49	Lias
337	GO:0000305 [7]: response to oxygen radicals	1	1	454	1	12173	-3.42	0.0	2.65	1.49	Ucp3
338	GO:0001879 [7]: detection of yeast	1	1	454	1	12173	-3.42	0.0	2.65	1.49	Cd209b
339	GO:0001913 [7]: T-cell mediated cytotoxicity	1	1	454	1	12173	-3.42	0.0	2.65	1.49	Cd1d1
340	GO:0001914 [8]: regulation of T-cell mediated cytotoxicity	1	1	454	1	12173	-3.42	0.0	2.65	1.49	Cd1d1
341	GO:0001916 [9]: positive regulation of T-cell mediated cytotoxicity	1	1	454	1	12173	-3.42	0.0	2.65	1.49	Cd1d1
342	GO:0006003 [9]: fructose 2,6-bisphosphate metabolism	1	1	454	1	12173	-3.42	0.0	2.65	1.49	Pfkfb3
343	GO:0006042 [8]: glucosamine biosynthesis	1	1	454	1	12173	-3.42	0.0	2.65	1.49	Gnpnat1
344	GO:0006045 [9]: N-acetylglucosamine biosynthesis	1	1	454	1	12173	-3.42	0.0	2.65	1.49	Gnpnat1
345	GO:0006048 [8]: UDP-N-acetylglucosamine biosynthesis	1	1	454	1	12173	-3.42	0.0	2.65	1.49	Gnpnat1
346	GO:0006101 [7]: citrate metabolism	1	1	454	1	12173	-3.42	0.0	2.65	1.49	Aco2
347	GO:0006109 [5]: regulation of carbohydrate metabolism	1	1	454	1	12173	-3.42	0.0	2.65	1.49	Acdc
348	GO:0006587 [8]: serotonin biosynthesis from tryptophan	1	1	454	1	12173	-3.42	0.0	2.65	1.49	Tph1
349	GO:0008053 [7]: mitochondrial fusion	1	1	454	1	12173	-3.42	0.0	2.65	1.49	Mfn2
350	GO:0008354 [6]: germ cell migration	1	1	454	1	12173	-3.42	0.0	2.65	1.49	Cxcl12
351	GO:0009082 [8]: branched chain family amino acid biosynthesis	1	1	454	1	12173	-3.42	0.0	2.65	1.49	Bcat2
352	GO:0009093 [8]: cysteine catabolism	1	1	454	1	12173	-3.42	0.0	2.65	1.49	Cdo1
353	GO:0009105 [7]: lipoic acid biosynthesis	1	1	454	1	12173	-3.42	0.0	2.65	1.49	Lias
354	GO:0009106 [7]: lipoate metabolism	1	1	454	1	12173	-3.42	0.0	2.65	1.49	Lias
355	GO:0009107 [8]: lipoate biosynthesis	1	1	454	1	12173	-3.42	0.0	2.65	1.49	Lias
356	GO:0006955 [4]: immune response	28	28	427	684	11490	-3.43	0.0	1.07	0.62	C1r Calca Ccl24 Ccl5 Cd1d1 Cd209b Cd7 Cxcl12 Cxcl13 Cxcl15 Cxcl7 Cxcl9 Fcgrt Gbp2 H2-Oa H2-Q1 Ifi202b Ifi203 Ifi204 Igh-4 Igj Il7 Kng1 Ltb Orm1 Orm2 Ptger3 Serpina1a
357	GO:0009613 [5]: response to pest, pathogen or parasite	15	15	440	501	11673	-3.44	0.0	0.18	0.06	C1r Calca Ccl24 Ccl5 Cd1d1 Cxcl13 Cxcl15 Cxcl9 Igh-4 Igj Kng1 Orm1 Orm2 Ptger3 Serpina1a
358	GO:0016043 [4]: cell organization and biogenesis	30	30	425	853	11321	-3.46	0.0	0.42	0.22	1700020C11Rik 2400002F11Rik Acta1 Fhl1 Gpx4 Gsn Igfbp6 Mfn2 Mrpl30 Mrpl39 Myh4 Myh6 Myh7 Myl1 Myl2 Myl4 Mylpf Nrap Pex13 Prss11 Pxmp2 Rnf30 Rpl5 Scp2 Smarcd3 Tmod1 Tmod2 Tmod4 Trub2 Tuba8
359	GO:0043065 [7]: positive regulation of apoptosis	6	6	449	90	12084	-3.49	0.0	2.02	1.14	Bnip3 Cd1d1 Cidec Ifi204 Igh-4 Lgals12
360	GO:0050863 [7]: regulation of T-cell activation	3	3	452	28	12146	-3.5	0.0	2.31	1.3	Cd1d1 H2-Oa Il7
361	GO:0008654 [8]: phospholipid biosynthesis	3	3	452	28	12146	-3.5	0.0	2.31	1.3	Agpat1 Agpat3 Lpgat1
362	GO:0043118 [4]: negative regulation of physiological process	13	13	442	266	11908	-3.5	0.0	1.57	0.89	Acdc Angptl4 Apip Atf5 Calca Cav1 Eif4ebp1 Id1 Il7 Procr Thbd Wbscr14 id3
363	GO:0009790 [3]: embryonic development	3	3	452	171	12003	-3.5	0.0	0.05	0.0	Cryab Sitpec Thbd
364	GO:0018342 [9]: protein prenylation	2	2	453	12	12162	-3.51	0.0	2.42	1.31	Adamts5 Smarcd3
365	GO:0030574 [9]: collagen catabolism	2	2	453	12	12162	-3.51	0.0	2.42	1.31	Mmp19 Pep4
366	GO:0042168 [5]: heme metabolism	2	2	453	12	12162	-3.51	0.0	2.42	1.31	Alas1 Fech
367	GO:0048278 [6]: vesicle docking	2	2	453	12	12162	-3.51	0.0	2.42	1.31	Sec15l1 Stx18
368	GO:0006778 [6]: porphyrin metabolism	2	2	453	12	12162	-3.51	0.0	2.42	1.31	Alas1 Fech
369	GO:0006904 [7]: vesicle docking during exocytosis	2	2	453	12	12162	-3.51	0.0	2.42	1.31	Sec15l1 Stx18
370	GO:0007281 [6]: germ cell development	2	2	453	12	12162	-3.51	0.0	2.42	1.31	Cxcl12 Frap1
371	GO:0043068 [6]: positive regulation of programmed cell death	6	6	449	91	12083	-3.52	0.0	1.99	1.13	Bnip3 Cd1d1 Cidec Ifi204 Igh-4 Lgals12
372	GO:0006793 [5]: phosphorus metabolism	24	24	431	587	11587	-3.53	0.0	1.02	0.6	1110020P15Rik 2410001H17Rik Akt2 Alpk3 Atp5a1 Atp5h Atp5k Atp5o Camk2d Dusp1 Dusp10 Frap1 Lrrk2 Ndufb9 Ndufs3 Ndufs7 Ndufv1 Pdk4 Ppm1a Prkcm Ptplb Tgfbr2 Uqcrb Uqcrh
373	GO:0006796 [6]: phosphate metabolism	24	24	431	587	11587	-3.53	0.0	1.02	0.6	1110020P15Rik 2410001H17Rik Akt2 Alpk3 Atp5a1 Atp5h Atp5k Atp5o Camk2d Dusp1 Dusp10 Frap1 Lrrk2 Ndufb9 Ndufs3 Ndufs7 Ndufv1 Pdk4 Ppm1a Prkcm Ptplb Tgfbr2 Uqcrb Uqcrh
374	GO:0008219 [4]: cell death	17	17	438	381	11793	-3.54	0.0	1.31	0.77	1700020C11Rik Angptl4 Apip Atf5 Bcl2l13 Bnip3 Card10 Cd1d1 Cidea Cidec Faf1 Grim19 Ifi204 Igh-4 Il7 Lgals12 Pdcd8
375	GO:0006996 [5]: organelle organization and biogenesis	27	27	428	720	11454	-3.57	0.0	0.65	0.38	1700020C11Rik 2400002F11Rik Acta1 Gpx4 Gsn Mfn2 Mrpl30 Mrpl39 Myh4 Myh6 Myh7 Myl1 Myl2 Myl4 Mylpf Nrap Pex13 Pxmp2 Rnf30 Rpl5 Scp2 Smarcd3 Tmod1 Tmod2 Tmod4 Trub2 Tuba8
376	GO:0009059 [5]: macromolecule biosynthesis	21	21	434	508	11666	-3.58	0.0	1.04	0.6	Acdc Adamts5 Cd1d1 Cd209b Eif4e3 Eif4ebp1 Fbp2 Gbe1 Gnpnat1 Gpd2 Gyg1 Gys2 Mrpl35 Mrpl39 Pck1 Pcx Ppp1r3c Psen2 Rpl5 Smarcd3 St8sia4
377	GO:0007017 [7]: microtubule-based process	2	2	453	136	12038	-3.6	0.0	0.04	0.0	Rnf30 Tuba8
378	GO:0007242 [5]: intracellular signaling cascade	23	23	432	648	11526	-3.61	0.0	0.46	0.26	Acdc Akt2 Arl4 Asb11 Asb5 Cav1 Chn1 Dusp10 Irak1bp1 Ldb3 Nkiras1 Prkcm Psen2 Ptger3 Rab5a Rasa4 Rgl1 Rgs7 Snx10 Sos2 Stmn4 Tgm2 Ywhag
379	GO:0040007 [3]: growth	6	6	449	95	12079	-3.62	0.0	1.85	1.02	Bmp6 Fhl1 Igfbp6 Ninj2 Prss11 Tkt
380	GO:0050778 [6]: positive regulation of immune response	4	4	451	50	12124	-3.62	0.0	2.05	1.14	Cd1d1 Cd209b Igh-4 Il7
381	GO:0016310 [7]: phosphorylation	20	20	435	490	11684	-3.63	0.0	0.97	0.58	1110020P15Rik 2410001H17Rik Akt2 Alpk3 Atp5a1 Atp5h Atp5k Atp5o Camk2d Frap1 Lrrk2 Ndufb9 Ndufs3 Ndufs7 Ndufv1 Pdk4 Prkcm Tgfbr2 Uqcrb Uqcrh
382	GO:0008380 [7]: RNA splicing	4	4	451	193	11981	-3.63	0.0	0.07	0.0	A2bp1 Htatsf1 Ppargc1b Rbpms2
383	GO:0000278 [6]: mitotic cell cycle	2	2	453	134	12040	-3.63	0.0	0.04	0.0	Camk2d Sycp3
384	GO:0007010 [6]: cytoskeleton organization and biogenesis	15	15	440	340	11834	-3.65	0.0	1.21	0.69	Acta1 Gsn Myh4 Myh6 Myh7 Myl1 Myl2 Myl4 Mylpf Nrap Rnf30 Tmod1 Tmod2 Tmod4 Tuba8
385	GO:0048066 [3]: pigmentation	3	3	452	31	12143	-3.67	0.0	2.1	1.15	Alas1 Ddt Fech
386	GO:0007015 [9]: actin filament organization	3	3	452	31	12143	-3.67	0.0	2.1	1.15	Tmod1 Tmod2 Tmod4
387	GO:0006811 [5]: ion transport	19	19	436	546	11628	-3.68	0.0	0.42	0.23	Acdc Atp5a1 Atp5h Atp5j2 Atp5k Atp5o Cacna1s Camk2d Fcna Fxyd1 Fxyd2 P2rx5 Pkd2l2 Ptger3 Slc16a1 Slc22a3 Slc22a4 Slc24a3 Slc5a6
388	GO:0007389 [3]: pattern specification	2	2	453	132	12042	-3.68	0.0	0.04	0.0	Hoxa7 Hoxc6
389	GO:0050776 [5]: regulation of immune response	5	5	450	74	12100	-3.69	0.0	1.86	1.02	Cd1d1 Cd209b H2-Oa Igh-4 Il7
390	GO:0000375 [8]: RNA splicing, via transesterification reactions	4	4	451	189	11985	-3.69	0.0	0.08	0.0	A2bp1 Htatsf1 Ppargc1b Rbpms2
391	GO:0000377 [9]: RNA splicing, via transesterification reactions with bulged adenosine as nucleophile	4	4	451	189	11985	-3.69	0.0	0.08	0.0	A2bp1 Htatsf1 Ppargc1b Rbpms2
392	GO:0000398 [8]: nuclear mRNA splicing, via spliceosome	4	4	451	189	11985	-3.69	0.0	0.08	0.0	A2bp1 Htatsf1 Ppargc1b Rbpms2
393	GO:0044257 [7]: cellular protein catabolism	19	19	436	477	11697	-3.69	0.0	0.86	0.51	AI317395 Adamts5 C1r C1s Cpa3 Ctsb Ctsl Dpep1 Enpep Immp2l Mcpt5 Mmp19 Pep4 Pmpcb Prss11 Rnf11 Tgm2 Tinag Uqcrc1
394	GO:0006508 [8]: proteolysis and peptidolysis	19	19	436	477	11697	-3.69	0.0	0.86	0.51	AI317395 Adamts5 C1r C1s Cpa3 Ctsb Ctsl Dpep1 Enpep Immp2l Mcpt5 Mmp19 Pep4 Pmpcb Prss11 Rnf11 Tgm2 Tinag Uqcrc1
395	GO:0009165 [6]: nucleotide biosynthesis	6	6	449	98	12076	-3.69	0.0	1.76	0.99	Adssl1 Atp5a1 Atp5h Atp5j2 Atp5k Atp5o
396	GO:0019882 [5]: antigen presentation	4	4	451	52	12122	-3.7	0.0	1.95	1.1	Cd1d1 Fcgrt H2-Oa H2-Q1
397	GO:0000074 [6]: regulation of cell cycle	7	7	448	268	11906	-3.7	0.0	0.14	0.04	Akt2 Atf5 Cdkn1c E2f6 Figf Sspn Vegfb
398	GO:0050764 [7]: regulation of phagocytosis	2	2	453	14	12160	-3.71	0.0	2.19	1.24	Cd209b Igh-4
399	GO:0050766 [8]: positive regulation of phagocytosis	2	2	453	14	12160	-3.71	0.0	2.19	1.24	Cd209b Igh-4
400	GO:0006749 [6]: glutathione metabolism	2	2	453	14	12160	-3.71	0.0	2.19	1.24	Acas2 Gstk1
401	GO:0006643 [6]: membrane lipid metabolism	5	5	450	75	12099	-3.71	0.0	1.82	1.02	2810004N20Rik Agpat1 Agpat3 Lpgat1 Smpd3
402	GO:0030163 [6]: protein catabolism	19	19	436	495	11679	-3.72	0.0	0.72	0.42	AI317395 Adamts5 C1r C1s Cpa3 Ctsb Ctsl Dpep1 Enpep Immp2l Mcpt5 Mmp19 Pep4 Pmpcb Prss11 Rnf11 Tgm2 Tinag Uqcrc1
403	GO:0043285 [5]: biopolymer catabolism	19	19	436	498	11676	-3.73	0.0	0.7	0.4	AI317395 Adamts5 C1r C1s Cpa3 Ctsb Ctsl Dpep1 Enpep Immp2l Mcpt5 Mmp19 Pep4 Pmpcb Prss11 Rnf11 Tgm2 Tinag Uqcrc1
404	GO:0048232 [6]: male gamete generation	1	1	454	99	12075	-3.73	0.0	0.03	0.0	Gpx4
405	GO:0007283 [7]: spermatogenesis	1	1	454	99	12075	-3.73	0.0	0.03	0.0	Gpx4
406	GO:0008015 [4]: circulation	3	3	452	32	12142	-3.73	0.0	2.04	1.14	Cav1 Fli1 Kng1
407	GO:0008643 [5]: carbohydrate transport	3	3	452	32	12142	-3.73	0.0	2.04	1.14	Acdc Dp1 Slc2a5
408	GO:0012502 [7]: induction of programmed cell death	5	5	450	76	12098	-3.74	0.0	1.79	1.02	Cd1d1 Cidec Ifi204 Igh-4 Lgals12
409	GO:0006917 [8]: induction of apoptosis	5	5	450	76	12098	-3.74	0.0	1.79	1.02	Cd1d1 Cidec Ifi204 Igh-4 Lgals12
410	GO:0009628 [5]: response to abiotic stimulus	11	11	444	361	11813	-3.75	0.0	0.24	0.09	Ccl24 Ccl5 Comt Cryab Cxcl12 Cxcl13 Cxcl15 Ephx2 Fech Ndufb9 Opn3
411	GO:0016337 [5]: cell-cell adhesion	1	1	454	98	12076	-3.76	0.0	0.03	0.0	Clstn3
412	GO:0009595 [5]: detection of biotic stimulus	1	1	454	2	12172	-3.79	0.0	2.26	1.3	Cd209b
413	GO:0015701 [8]: bicarbonate transport	1	1	454	2	12172	-3.79	0.0	2.26	1.3	Ptger3
414	GO:0015937 [8]: coenzyme A biosynthesis	1	1	454	2	12172	-3.79	0.0	2.26	1.3	Pank3
415	GO:0016478 [8]: negative regulation of translation	1	1	454	2	12172	-3.79	0.0	2.26	1.3	Eif4ebp1
416	GO:0018107 [9]: peptidyl-threonine phosphorylation	1	1	454	2	12172	-3.79	0.0	2.26	1.3	Frap1
417	GO:0018210 [9]: peptidyl-threonine modification	1	1	454	2	12172	-3.79	0.0	2.26	1.3	Frap1
418	GO:0019731 [7]: antibacterial humoral response	1	1	454	2	12172	-3.79	0.0	2.26	1.3	Igh-4
419	GO:0019733 [8]: antibacterial humoral response (sensu Vertebrata)	1	1	454	2	12172	-3.79	0.0	2.26	1.3	Igh-4
420	GO:0030330 [7]: DNA damage response, signal transduction by p53 class mediator	1	1	454	2	12172	-3.79	0.0	2.26	1.3	Ifi204
421	GO:0042092 [6]: T-helper 2 type immune response	1	1	454	2	12172	-3.79	0.0	2.26	1.3	Cd1d1
422	GO:0042246 [4]: tissue regeneration	1	1	454	2	12172	-3.79	0.0	2.26	1.3	Ninj2
423	GO:0042420 [7]: dopamine catabolism	1	1	454	2	12172	-3.79	0.0	2.26	1.3	Comt
424	GO:0042424 [8]: catecholamine catabolism	1	1	454	2	12172	-3.79	0.0	2.26	1.3	Comt
425	GO:0042435 [6]: indole derivative biosynthesis	1	1	454	2	12172	-3.79	0.0	2.26	1.3	Tph1
426	GO:0042574 [7]: retinal metabolism	1	1	454	2	12172	-3.79	0.0	2.26	1.3	Aldh1a7
427	GO:0043101 [6]: purine salvage	1	1	454	2	12172	-3.79	0.0	2.26	1.3	Adk
428	GO:0043123 [6]: positive regulation of I-kappaB kinase/NF-kappaB cascade	1	1	454	2	12172	-3.79	0.0	2.26	1.3	Acdc
429	GO:0043174 [6]: nucleoside salvage	1	1	454	2	12172	-3.79	0.0	2.26	1.3	Adk
430	GO:0043288 [6]: apocarotenoid metabolism	1	1	454	2	12172	-3.79	0.0	2.26	1.3	Aldh1a7
431	GO:0045072 [8]: regulation of interferon-gamma biosynthesis	1	1	454	2	12172	-3.79	0.0	2.26	1.3	Cd1d1
432	GO:0045428 [6]: regulation of nitric oxide biosynthesis	1	1	454	2	12172	-3.79	0.0	2.26	1.3	Cav1
433	GO:0046219 [7]: indolalkylamine biosynthesis	1	1	454	2	12172	-3.79	0.0	2.26	1.3	Tph1
434	GO:0046349 [7]: amino sugar biosynthesis	1	1	454	2	12172	-3.79	0.0	2.26	1.3	Gnpnat1
435	GO:0048003 [6]: antigen presentation, lipid antigen	1	1	454	2	12172	-3.79	0.0	2.26	1.3	Cd1d1
436	GO:0048007 [7]: antigen presentation, exogenous lipid antigen	1	1	454	2	12172	-3.79	0.0	2.26	1.3	Cd1d1
437	GO:0051014 [8]: actin filament severing	1	1	454	2	12172	-3.79	0.0	2.26	1.3	Gsn
438	GO:0051136 [7]: regulation of NK T-cell differentiation	1	1	454	2	12172	-3.79	0.0	2.26	1.3	Cd1d1
439	GO:0051138 [8]: positive regulation of NK T-cell differentiation	1	1	454	2	12172	-3.79	0.0	2.26	1.3	Cd1d1
440	GO:0000002 [7]: mitochondrial genome maintenance	1	1	454	2	12172	-3.79	0.0	2.26	1.3	Mrpl39
441	GO:0001659 [4]: thermoregulation	1	1	454	2	12172	-3.79	0.0	2.26	1.3	Ptger3
442	GO:0001865 [6]: NK T-cell differentiation	1	1	454	2	12172	-3.79	0.0	2.26	1.3	Cd1d1
443	GO:0001878 [7]: response to yeast	1	1	454	2	12172	-3.79	0.0	2.26	1.3	Cd209b
444	GO:0001912 [8]: positive regulation of immune cell mediated cytotoxicity	1	1	454	2	12172	-3.79	0.0	2.26	1.3	Cd1d1
445	GO:0006000 [8]: fructose metabolism	1	1	454	2	12172	-3.79	0.0	2.26	1.3	Pfkfb3
446	GO:0006047 [7]: UDP-N-acetylglucosamine metabolism	1	1	454	2	12172	-3.79	0.0	2.26	1.3	Gnpnat1
447	GO:0006166 [7]: purine ribonucleoside salvage	1	1	454	2	12172	-3.79	0.0	2.26	1.3	Adk
448	GO:0006381 [8]: mRNA editing	1	1	454	2	12172	-3.79	0.0	2.26	1.3	Apobec2
449	GO:0006562 [9]: proline catabolism	1	1	454	2	12172	-3.79	0.0	2.26	1.3	Aldh4a1
450	GO:0006625 [7]: protein-peroxisome targeting	1	1	454	2	12172	-3.79	0.0	2.26	1.3	Pex13
451	GO:0006651 [8]: diacylglycerol biosynthesis	1	1	454	2	12172	-3.79	0.0	2.26	1.3	Mogat2
452	GO:0006684 [8]: sphingomyelin metabolism	1	1	454	2	12172	-3.79	0.0	2.26	1.3	Smpd3
453	GO:0006940 [5]: regulation of smooth muscle contraction	1	1	454	2	12172	-3.79	0.0	2.26	1.3	Calca
454	GO:0009437 [7]: carnitine metabolism	1	1	454	2	12172	-3.79	0.0	2.26	1.3	Aldh9a1
455	GO:0006769 [8]: nicotinamide metabolism	2	2	453	15	12159	-3.8	0.0	2.09	1.15	Hibadh Taldo1
456	GO:0008213 [8]: protein amino acid alkylation	2	2	453	15	12159	-3.8	0.0	2.09	1.15	Myh7 Pcmt1
457	GO:0008629 [9]: induction of apoptosis by intracellular signals	2	2	453	15	12159	-3.8	0.0	2.09	1.15	Ifi204 Lgals12
458	GO:0019941 [9]: modification-dependent protein catabolism	1	1	454	96	12078	-3.81	0.0	0.03	0.0	Rnf11
459	GO:0000902 [4]: cellular morphogenesis	3	3	452	153	12021	-3.84	0.0	0.08	0.0	Fhl1 Igfbp6 Prss11
460	GO:0007267 [4]: cell-cell signaling	5	5	450	205	11969	-3.85	0.0	0.13	0.03	Comt Hnmt Tmod2 Tph1 Wnt4
461	GO:0051239 [4]: regulation of organismal physiological process	6	6	449	106	12068	-3.85	0.0	1.53	0.86	Cav1 Cd1d1 Cd209b H2-Oa Igh-4 Il7
462	GO:0006511 [10]: ubiquitin-dependent protein catabolism	1	1	454	94	12080	-3.86	0.0	0.03	0.0	Rnf11
463	GO:0007169 [7]: transmembrane receptor protein tyrosine kinase signaling pathway	1	1	454	94	12080	-3.86	0.0	0.03	0.0	Eif4ebp1
464	GO:0045807 [7]: positive regulation of endocytosis	2	2	453	16	12158	-3.88	0.0	2.0	1.14	Cd209b Igh-4
465	GO:0007178 [7]: transmembrane receptor protein serine/threonine kinase signaling pathway	4	4	451	58	12116	-3.89	0.0	1.69	0.94	Bmp6 Prss11 Sitpec Tgfbr2
466	GO:0006813 [8]: potassium ion transport	2	2	453	122	12052	-3.89	0.0	0.06	0.0	Fxyd2 Slc24a3
467	GO:0006812 [6]: cation transport	13	13	442	364	11810	-3.9	0.0	0.5	0.29	Atp5a1 Atp5h Atp5j2 Atp5k Atp5o Cacna1s Camk2d Fxyd2 Pkd2l2 Slc22a3 Slc22a4 Slc24a3 Slc5a6
468	GO:0009889 [5]: regulation of biosynthesis	5	5	450	83	12091	-3.9	0.0	1.56	0.88	Acdc Cav1 Cd1d1 Cd209b Eif4ebp1
469	GO:0030036 [8]: actin cytoskeleton organization and biogenesis	5	5	450	83	12091	-3.9	0.0	1.56	0.88	Gsn Nrap Tmod1 Tmod2 Tmod4
470	GO:0009611 [5]: response to wounding	11	11	444	321	11853	-3.95	0.0	0.42	0.23	Calca Ccl24 Ccl5 Cd1d1 Cxcl13 Cxcl15 Cxcl9 Igh-4 Kng1 Ninj2 Ptger3
471	GO:0019362 [7]: pyridine nucleotide metabolism	2	2	453	17	12157	-3.96	0.0	1.91	1.07	Hibadh Taldo1
472	GO:0006720 [6]: isoprenoid metabolism	2	2	453	17	12157	-3.96	0.0	1.91	1.07	Aldh1a7 Amacr
473	GO:0030154 [3]: cell differentiation	11	11	444	319	11855	-3.96	0.0	0.43	0.23	Bmp6 Cd1d1 Fhl1 H2-Oa Il7 Lgals1 Mlf1 Myf6 Ndrg2 Psen2 Tgfbr2
474	GO:0016192 [5]: vesicle-mediated transport	10	10	445	237	11937	-3.97	0.0	0.92	0.53	Arfl4 Cav1 Cd209b Dnm1 Ghr Gsn Igh-4 Rab5a Sec15l1 Stx18
475	GO:0000087 [7]: M phase of mitotic cell cycle	1	1	454	90	12084	-3.97	0.0	0.04	0.0	Sycp3
476	GO:0043119 [4]: positive regulation of physiological process	11	11	444	278	11896	-3.98	0.0	0.76	0.44	Acdc Bnip3 Cav1 Cd1d1 Cd209b Cidec Cxcl12 Ifi204 Igh-4 Il7 Lgals12
477	GO:0009966 [4]: regulation of signal transduction	5	5	450	87	12087	-3.99	0.0	1.44	0.82	Acdc Akt2 Cav1 Prss11 Tmod2
478	GO:0009795 [4]: embryonic morphogenesis	1	1	454	89	12085	-3.99	0.0	0.04	0.0	Cryab
479	GO:0007067 [8]: mitosis	1	1	454	89	12085	-3.99	0.0	0.04	0.0	Sycp3
480	GO:0046467 [7]: membrane lipid biosynthesis	3	3	452	38	12136	-3.99	0.0	1.7	0.94	Agpat1 Agpat3 Lpgat1
481	GO:0006576 [6]: biogenic amine metabolism	3	3	452	38	12136	-3.99	0.0	1.7	0.94	Aldh9a1 Comt Tph1
482	GO:0007264 [6]: small GTPase mediated signal transduction	5	5	450	191	11983	-4.02	0.0	0.17	0.06	Arl4 Nkiras1 Rab5a Rgl1 Sos2
483	GO:0030029 [7]: actin filament-based process	5	5	450	89	12085	-4.02	0.0	1.38	0.82	Gsn Nrap Tmod1 Tmod2 Tmod4
484	GO:0009967 [5]: positive regulation of signal transduction	2	2	453	18	12156	-4.03	0.0	1.83	1.02	Acdc Tmod2
485	GO:0015672 [7]: monovalent inorganic cation transport	9	9	446	215	11959	-4.03	0.0	0.87	0.51	Atp5a1 Atp5h Atp5j2 Atp5k Atp5o Fxyd2 Slc22a4 Slc24a3 Slc5a6
486	GO:0043066 [7]: negative regulation of apoptosis	4	4	451	63	12111	-4.03	0.0	1.51	0.86	Angptl4 Apip Atf5 Il7
487	GO:0015858 [6]: nucleoside transport	1	1	454	3	12171	-4.04	0.0	1.99	1.14	Slc28a2
488	GO:0015936 [8]: coenzyme A metabolism	1	1	454	3	12171	-4.04	0.0	1.99	1.14	Pank3
489	GO:0016096 [7]: polyisoprenoid metabolism	1	1	454	3	12171	-4.04	0.0	1.99	1.14	Aldh1a7
490	GO:0016547 [7]: RNA editing	1	1	454	3	12171	-4.04	0.0	1.99	1.14	Apobec2
491	GO:0016556 [7]: mRNA modification	1	1	454	3	12171	-4.04	0.0	1.99	1.14	Apobec2
492	GO:0019229 [5]: regulation of vasoconstriction	1	1	454	3	12171	-4.04	0.0	1.99	1.14	Cav1
493	GO:0019720 [7]: Mo-molybdopterin cofactor metabolism	1	1	454	3	12171	-4.04	0.0	1.99	1.14	Mocs2
494	GO:0019730 [6]: antimicrobial humoral response	1	1	454	3	12171	-4.04	0.0	1.99	1.14	Igh-4
495	GO:0019735 [7]: antimicrobial humoral response (sensu Vertebrata)	1	1	454	3	12171	-4.04	0.0	1.99	1.14	Igh-4
496	GO:0030212 [8]: hyaluronan metabolism	1	1	454	3	12171	-4.04	0.0	1.99	1.14	Itih2
497	GO:0042095 [7]: interferon-gamma biosynthesis	1	1	454	3	12171	-4.04	0.0	1.99	1.14	Cd1d1
498	GO:0042214 [5]: terpene metabolism	1	1	454	3	12171	-4.04	0.0	1.99	1.14	Aldh1a7
499	GO:0042310 [6]: vasoconstriction	1	1	454	3	12171	-4.04	0.0	1.99	1.14	Cav1
500	GO:0043094 [5]: metabolic compound salvage	1	1	454	3	12171	-4.04	0.0	1.99	1.14	Adk
501	GO:0044270 [5]: nitrogen compound catabolism	1	1	454	3	12171	-4.04	0.0	1.99	1.14	Arg2
502	GO:0045333 [7]: cellular respiration	1	1	454	3	12171	-4.04	0.0	1.99	1.14	Sdhb
503	GO:0045745 [6]: positive regulation of G-protein coupled receptor protein signaling pathway	1	1	454	3	12171	-4.04	0.0	1.99	1.14	Tmod2
504	GO:0050880 [5]: regulation of blood vessel size	1	1	454	3	12171	-4.04	0.0	1.99	1.14	Cav1
505	GO:0001788 [7]: antibody-dependent cellular cytotoxicity	1	1	454	3	12171	-4.04	0.0	1.99	1.14	Igh-4
506	GO:0006527 [6]: arginine catabolism	1	1	454	3	12171	-4.04	0.0	1.99	1.14	Arg2
507	GO:0006721 [5]: terpenoid metabolism	1	1	454	3	12171	-4.04	0.0	1.99	1.14	Aldh1a7
508	GO:0006777 [8]: Mo-molybdopterin cofactor biosynthesis	1	1	454	3	12171	-4.04	0.0	1.99	1.14	Mocs2
509	GO:0007628 [5]: adult walking behavior	1	1	454	3	12171	-4.04	0.0	1.99	1.14	Msra
510	GO:0008340 [4]: determination of adult life span	1	1	454	3	12171	-4.04	0.0	1.99	1.14	Msra
511	GO:0009071 [8]: serine family amino acid catabolism	1	1	454	3	12171	-4.04	0.0	1.99	1.14	Cdo1
512	GO:0042221 [6]: response to chemical substance	7	7	448	229	11945	-4.06	0.0	0.29	0.13	Ccl24 Ccl5 Comt Cxcl12 Cxcl13 Cxcl15 Ephx2
513	GO:0043069 [6]: negative regulation of programmed cell death	4	4	451	64	12110	-4.06	0.0	1.47	0.85	Angptl4 Apip Atf5 Il7
514	GO:0006928 [4]: cell motility	4	4	451	163	12011	-4.07	0.0	0.15	0.05	Cxcl12 Cxcl15 Enpep Rtn4
515	GO:0016042 [5]: lipid catabolism	4	4	451	65	12109	-4.08	0.0	1.44	0.82	Adpn Amacr Lipe Lpl
516	GO:0042133 [5]: neurotransmitter metabolism	2	2	453	19	12155	-4.09	0.0	1.75	0.99	Comt Tph1
517	GO:0001501 [5]: skeletal development	1	1	454	85	12089	-4.1	0.0	0.04	0.0	Clec3b
518	GO:0006897 [6]: endocytosis	6	6	449	123	12051	-4.1	0.0	1.14	0.65	Cav1 Cd209b Dnm1 Ghr Igh-4 Rab5a
519	GO:0019725 [4]: cell homeostasis	1	1	454	84	12090	-4.12	0.0	0.04	0.0	Slc24a3
520	GO:0006366 [8]: transcription from Pol II promoter	8	8	447	220	11954	-4.14	0.0	0.54	0.31	Atf5 Id1 Mef2c Sitpec Sox7 Tcfap2a Wbscr14 id3
521	GO:0050865 [5]: regulation of cell activation	3	3	452	42	12132	-4.14	0.0	1.51	0.86	Cd1d1 H2-Oa Il7
522	GO:0051249 [6]: regulation of lymphocyte activation	3	3	452	42	12132	-4.14	0.0	1.51	0.86	Cd1d1 H2-Oa Il7
523	GO:0016568 [8]: chromatin modification	1	1	454	83	12091	-4.14	0.0	0.05	0.0	Smarcd3
524	GO:0019884 [6]: antigen presentation, exogenous antigen	2	2	453	20	12154	-4.15	0.0	1.68	0.94	Cd1d1 H2-Oa
525	GO:0042108 [8]: positive regulation of cytokine biosynthesis	2	2	453	20	12154	-4.15	0.0	1.68	0.94	Cd1d1 Cd209b
526	GO:0001819 [7]: positive regulation of cytokine production	2	2	453	20	12154	-4.15	0.0	1.68	0.94	Cd1d1 Cd209b
527	GO:0006497 [8]: protein lipidation	2	2	453	20	12154	-4.15	0.0	1.68	0.94	Adamts5 Smarcd3
528	GO:0006733 [7]: oxidoreduction coenzyme metabolism	2	2	453	20	12154	-4.15	0.0	1.68	0.94	Hibadh Taldo1
529	GO:0007515 [5]: lymph gland development	2	2	453	20	12154	-4.15	0.0	1.68	0.94	Cxcl13 Ltb
530	GO:0001505 [7]: regulation of neurotransmitter levels	3	3	452	43	12131	-4.17	0.0	1.47	0.85	Comt Hnmt Tph1
531	GO:0042330 [5]: taxis	5	5	450	98	12076	-4.17	0.0	1.16	0.67	Ccl24 Ccl5 Cxcl12 Cxcl13 Cxcl15
532	GO:0006935 [6]: chemotaxis	5	5	450	98	12076	-4.17	0.0	1.16	0.67	Ccl24 Ccl5 Cxcl12 Cxcl13 Cxcl15
533	GO:0007167 [6]: enzyme linked receptor protein signaling pathway	5	5	450	173	12001	-4.19	0.0	0.26	0.11	Bmp6 Eif4ebp1 Prss11 Sitpec Tgfbr2
534	GO:0019226 [5]: transmission of nerve impulse	4	4	451	153	12021	-4.19	0.0	0.2	0.07	Comt Hnmt Tmod2 Tph1
535	GO:0006357 [8]: regulation of transcription from Pol II promoter	7	7	448	176	11998	-4.2	0.0	0.71	0.42	Atf5 Id1 Sitpec Sox7 Tcfap2a Wbscr14 id3
536	GO:0006959 [5]: humoral immune response	4	4	451	152	12022	-4.2	0.0	0.2	0.07	C1r Cd1d1 Igh-4 Igj
537	GO:0042158 [7]: lipoprotein biosynthesis	2	2	453	21	12153	-4.2	0.0	1.61	0.93	Adamts5 Smarcd3
538	GO:0050870 [8]: positive regulation of T-cell activation	2	2	453	21	12153	-4.2	0.0	1.61	0.93	Cd1d1 Il7
539	GO:0009892 [5]: negative regulation of metabolism	6	6	449	136	12038	-4.21	0.0	0.9	0.53	Acdc Cav1 Eif4ebp1 Id1 Wbscr14 id3
540	GO:0030098 [4]: lymphocyte differentiation	3	3	452	45	12129	-4.23	0.0	1.39	0.82	Cd1d1 H2-Oa Il7
541	GO:0018149 [8]: peptide cross-linking	1	1	454	4	12170	-4.23	0.0	1.79	1.02	Tgm2
542	GO:0030335 [7]: positive regulation of cell migration	1	1	454	4	12170	-4.23	0.0	1.79	1.02	Cxcl12
543	GO:0042278 [7]: purine nucleoside metabolism	1	1	454	4	12170	-4.23	0.0	1.79	1.02	Adk
544	GO:0042417 [6]: dopamine metabolism	1	1	454	4	12170	-4.23	0.0	1.79	1.02	Comt
545	GO:0042640 [6]: anagen	1	1	454	4	12170	-4.23	0.0	1.79	1.02	Psen2
546	GO:0045086 [9]: positive regulation of interleukin-2 biosynthesis	1	1	454	4	12170	-4.23	0.0	1.79	1.02	Cd1d1
547	GO:0046128 [8]: purine ribonucleoside metabolism	1	1	454	4	12170	-4.23	0.0	1.79	1.02	Adk
548	GO:0046146 [7]: tetrahydrobiopterin metabolism	1	1	454	4	12170	-4.23	0.0	1.79	1.02	Qdpr
549	GO:0050918 [7]: positive chemotaxis	1	1	454	4	12170	-4.23	0.0	1.79	1.02	Cxcl12
550	GO:0050920 [7]: regulation of chemotaxis	1	1	454	4	12170	-4.23	0.0	1.79	1.02	Cxcl12
551	GO:0050921 [8]: positive regulation of chemotaxis	1	1	454	4	12170	-4.23	0.0	1.79	1.02	Cxcl12
552	GO:0050926 [8]: regulation of positive chemotaxis	1	1	454	4	12170	-4.23	0.0	1.79	1.02	Cxcl12
553	GO:0050927 [9]: positive regulation of positive chemotaxis	1	1	454	4	12170	-4.23	0.0	1.79	1.02	Cxcl12
554	GO:0050930 [10]: induction of positive chemotaxis	1	1	454	4	12170	-4.23	0.0	1.79	1.02	Cxcl12
555	GO:0051272 [6]: positive regulation of cell motility	1	1	454	4	12170	-4.23	0.0	1.79	1.02	Cxcl12
556	GO:0000050 [5]: urea cycle	1	1	454	4	12170	-4.23	0.0	1.79	1.02	Arg2
557	GO:0006081 [5]: aldehyde metabolism	1	1	454	4	12170	-4.23	0.0	1.79	1.02	Aldh9a1
558	GO:0006309 [7]: DNA fragmentation during apoptosis	1	1	454	4	12170	-4.23	0.0	1.79	1.02	Pdcd8
559	GO:0006534 [7]: cysteine metabolism	1	1	454	4	12170	-4.23	0.0	1.79	1.02	Cdo1
560	GO:0006542 [9]: glutamine biosynthesis	1	1	454	4	12170	-4.23	0.0	1.79	1.02	Glul
561	GO:0006572 [8]: tyrosine catabolism	1	1	454	4	12170	-4.23	0.0	1.79	1.02	Gstz1
562	GO:0006729 [8]: tetrahydrobiopterin biosynthesis	1	1	454	4	12170	-4.23	0.0	1.79	1.02	Qdpr
563	GO:0009119 [7]: ribonucleoside metabolism	1	1	454	4	12170	-4.23	0.0	1.79	1.02	Adk
564	GO:0009893 [5]: positive regulation of metabolism	3	3	452	128	12046	-4.23	0.0	0.16	0.05	Acdc Cd1d1 Cd209b
565	GO:0009309 [6]: amine biosynthesis	3	3	452	46	12128	-4.25	0.0	1.35	0.8	Bcat2 Glul Tph1
566	GO:0050793 [3]: regulation of development	6	6	449	152	12022	-4.28	0.0	0.68	0.39	Cd1d1 H2-Oa Igfbp6 Il7 Prss11 Tkt
567	GO:0006814 [8]: sodium ion transport	4	4	451	76	12098	-4.28	0.0	1.12	0.64	Fxyd2 Slc22a4 Slc24a3 Slc5a6
568	GO:0006909 [7]: phagocytosis	2	2	453	23	12151	-4.3	0.0	1.48	0.86	Cd209b Igh-4
569	GO:0007200 [7]: G-protein signaling, coupled to IP3 second messenger (phospholipase C activating)	2	2	453	23	12151	-4.3	0.0	1.48	0.86	Ptger3 Tgm2
570	GO:0051049 [5]: regulation of transport	3	3	452	48	12126	-4.3	0.0	1.28	0.74	Acdc Cd209b Igh-4
571	GO:0006869 [5]: lipid transport	3	3	452	49	12125	-4.32	0.0	1.24	0.72	Adfp Cpt1b Scp2
572	GO:0019953 [4]: sexual reproduction	5	5	450	151	12023	-4.33	0.0	0.41	0.22	Cxcl12 Frap1 Gpx4 Tkt Wnt4
573	GO:0000003 [3]: reproduction	5	5	450	151	12023	-4.33	0.0	0.41	0.22	Cxcl12 Frap1 Gpx4 Tkt Wnt4
574	GO:0007268 [6]: synaptic transmission	4	4	451	138	12036	-4.33	0.0	0.28	0.12	Comt Hnmt Tmod2 Tph1
575	GO:0007243 [6]: protein kinase cascade	5	5	450	118	12056	-4.34	0.0	0.78	0.46	Acdc Akt2 Cav1 Dusp10 Irak1bp1
576	GO:0045727 [7]: positive regulation of protein biosynthesis	2	2	453	24	12150	-4.34	0.0	1.43	0.82	Cd1d1 Cd209b
577	GO:0006805 [5]: xenobiotic metabolism	2	2	453	24	12150	-4.34	0.0	1.43	0.82	Comt Ephx2
578	GO:0009410 [7]: response to xenobiotic stimulus	2	2	453	24	12150	-4.34	0.0	1.43	0.82	Comt Ephx2
579	GO:0007179 [8]: transforming growth factor beta receptor signaling pathway	3	3	452	50	12124	-4.34	0.0	1.21	0.69	Bmp6 Prss11 Sitpec
580	GO:0045934 [6]: negative regulation of nucleobase, nucleoside, nucleotide and nucleic acid metabolism	3	3	452	119	12055	-4.35	0.0	0.2	0.07	Id1 Wbscr14 id3
581	GO:0016477 [5]: cell migration	4	4	451	136	12038	-4.35	0.0	0.29	0.13	Cxcl12 Cxcl15 Enpep Rtn4
582	GO:0016567 [9]: protein ubiquitination	3	3	452	118	12056	-4.36	0.0	0.2	0.08	Dtx2 Rnf11 Wwp1
583	GO:0042592 [3]: homeostasis	3	3	452	118	12056	-4.36	0.0	0.2	0.08	Acdc Ptger3 Slc24a3
584	GO:0016049 [4]: cell growth	3	3	452	51	12123	-4.36	0.0	1.18	0.69	Fhl1 Igfbp6 Prss11
585	GO:0051243 [5]: negative regulation of cellular physiological process	5	5	450	131	12043	-4.36	0.0	0.61	0.35	Angptl4 Apip Atf5 Cav1 Il7
586	GO:0030199 [5]: collagen fibril organization	1	1	454	5	12169	-4.37	0.0	1.62	0.94	Tnxb
587	GO:0030262 [8]: apoptotic nuclear changes	1	1	454	5	12169	-4.37	0.0	1.62	0.94	Pdcd8
588	GO:0030890 [8]: positive regulation of B-cell proliferation	1	1	454	5	12169	-4.37	0.0	1.62	0.94	Il7
589	GO:0042438 [6]: melanin biosynthesis	1	1	454	5	12169	-4.37	0.0	1.62	0.94	Ddt
590	GO:0043122 [5]: regulation of I-kappaB kinase/NF-kappaB cascade	1	1	454	5	12169	-4.37	0.0	1.62	0.94	Acdc
591	GO:0045059 [7]: positive thymic T-cell selection	1	1	454	5	12169	-4.37	0.0	1.62	0.94	Cd1d1
592	GO:0045076 [8]: regulation of interleukin-2 biosynthesis	1	1	454	5	12169	-4.37	0.0	1.62	0.94	Cd1d1
593	GO:0045453 [5]: bone resorption	1	1	454	5	12169	-4.37	0.0	1.62	0.94	Il7
594	GO:0046323 [9]: glucose import	1	1	454	5	12169	-4.37	0.0	1.62	0.94	Acdc
595	GO:0046324 [6]: regulation of glucose import	1	1	454	5	12169	-4.37	0.0	1.62	0.94	Acdc
596	GO:0046328 [5]: regulation of JNK cascade	1	1	454	5	12169	-4.37	0.0	1.62	0.94	Akt2
597	GO:0046488 [10]: phosphatidylinositol metabolism	1	1	454	5	12169	-4.37	0.0	1.62	0.94	2810004N20Rik
598	GO:0048002 [6]: antigen presentation, peptide antigen	1	1	454	5	12169	-4.37	0.0	1.62	0.94	H2-Q1
599	GO:0000051 [4]: urea cycle intermediate metabolism	1	1	454	5	12169	-4.37	0.0	1.62	0.94	Arg2
600	GO:0000302 [6]: response to reactive oxygen species	1	1	454	5	12169	-4.37	0.0	1.62	0.94	Ucp3
601	GO:0001812 [8]: positive regulation of type I hypersensitivity	1	1	454	5	12169	-4.37	0.0	1.62	0.94	Igh-4
602	GO:0006072 [8]: glycerol-3-phosphate metabolism	1	1	454	5	12169	-4.37	0.0	1.62	0.94	Gpd2
603	GO:0006525 [5]: arginine metabolism	1	1	454	5	12169	-4.37	0.0	1.62	0.94	Arg2
604	GO:0006568 [7]: tryptophan metabolism	1	1	454	5	12169	-4.37	0.0	1.62	0.94	Tph1
605	GO:0006582 [5]: melanin metabolism	1	1	454	5	12169	-4.37	0.0	1.62	0.94	Ddt
606	GO:0006583 [7]: melanin biosynthesis from tyrosine	1	1	454	5	12169	-4.37	0.0	1.62	0.94	Ddt
607	GO:0006750 [7]: glutathione biosynthesis	1	1	454	5	12169	-4.37	0.0	1.62	0.94	Acas2
608	GO:0006921 [8]: disassembly of cell structures during apoptosis	1	1	454	5	12169	-4.37	0.0	1.62	0.94	Pdcd8
609	GO:0009068 [8]: aspartate family amino acid catabolism	1	1	454	5	12169	-4.37	0.0	1.62	0.94	Aspa
610	GO:0009583 [7]: detection of light	2	2	453	25	12149	-4.39	0.0	1.37	0.82	Fech Opn3
611	GO:0030100 [6]: regulation of endocytosis	2	2	453	25	12149	-4.39	0.0	1.37	0.82	Cd209b Igh-4
612	GO:0007249 [7]: I-kappaB kinase/NF-kappaB cascade	2	2	453	25	12149	-4.39	0.0	1.37	0.82	Acdc Irak1bp1
613	GO:0009416 [7]: response to light	2	2	453	25	12149	-4.39	0.0	1.37	0.82	Fech Opn3
614	GO:0006820 [6]: anion transport	4	4	451	130	12044	-4.4	0.0	0.33	0.16	Acdc Fcna Ptger3 Slc16a1
615	GO:0016481 [7]: negative regulation of transcription	3	3	452	114	12060	-4.4	0.0	0.23	0.09	Id1 Wbscr14 id3
616	GO:0007276 [5]: gametogenesis	4	4	451	127	12047	-4.41	0.0	0.36	0.17	Cxcl12 Frap1 Gpx4 Wnt4
617	GO:0008361 [5]: regulation of cell size	3	3	452	54	12120	-4.42	0.0	1.08	0.63	Fhl1 Igfbp6 Prss11
618	GO:0042127 [5]: regulation of cell proliferation	4	4	451	125	12049	-4.43	0.0	0.37	0.19	Atf5 Cav1 Il7 Tgfbr2
619	GO:0015674 [7]: di-, tri-valent inorganic cation transport	3	3	452	112	12062	-4.43	0.0	0.24	0.09	Cacna1s Camk2d Slc24a3
620	GO:0050801 [4]: ion homeostasis	1	1	454	71	12103	-4.43	0.0	0.07	0.0	Slc24a3
621	GO:0006873 [5]: cell ion homeostasis	1	1	454	71	12103	-4.43	0.0	0.07	0.0	Slc24a3
622	GO:0007417 [6]: central nervous system development	1	1	454	71	12103	-4.43	0.0	0.07	0.0	Cxcl12
623	GO:0046649 [6]: lymphocyte activation	4	4	451	94	12080	-4.45	0.0	0.75	0.44	Cd1d1 Cxcl12 H2-Oa Il7
624	GO:0006470 [8]: protein amino acid dephosphorylation	4	4	451	94	12080	-4.45	0.0	0.75	0.44	Dusp1 Dusp10 Ppm1a Ptplb
625	GO:0016311 [7]: dephosphorylation	4	4	451	96	12078	-4.45	0.0	0.72	0.42	Dusp1 Dusp10 Ppm1a Ptplb
626	GO:0015698 [7]: inorganic anion transport	3	3	452	109	12065	-4.45	0.0	0.26	0.11	Acdc Fcna Ptger3
627	GO:0009891 [6]: positive regulation of biosynthesis	2	2	453	27	12147	-4.46	0.0	1.27	0.74	Cd1d1 Cd209b
628	GO:0006958 [7]: complement activation, classical pathway	2	2	453	27	12147	-4.46	0.0	1.27	0.74	C1r Igh-4
629	GO:0008202 [6]: steroid metabolism	4	4	451	101	12073	-4.47	0.0	0.64	0.37	Hsd11b1 Lipe Sc5d Sult1a1
630	GO:0001775 [4]: cell activation	4	4	451	104	12070	-4.48	0.0	0.6	0.35	Cd1d1 Cxcl12 H2-Oa Il7
631	GO:0007156 [6]: homophilic cell adhesion	1	1	454	69	12105	-4.48	0.0	0.08	0.0	Clstn3
632	GO:0045321 [5]: immune cell activation	4	4	451	103	12071	-4.48	0.0	0.61	0.36	Cd1d1 Cxcl12 H2-Oa Il7
633	GO:0030097 [5]: hemopoiesis	4	4	451	105	12069	-4.48	0.0	0.59	0.34	Cd1d1 Cxcl15 H2-Oa Il7
634	GO:0042035 [7]: regulation of cytokine biosynthesis	2	2	453	28	12146	-4.48	0.0	1.22	0.71	Cd1d1 Cd209b
635	GO:0042157 [7]: lipoprotein metabolism	2	2	453	28	12146	-4.48	0.0	1.22	0.71	Adamts5 Smarcd3
636	GO:0045597 [5]: positive regulation of cell differentiation	2	2	453	28	12146	-4.48	0.0	1.22	0.71	Cd1d1 Il7
637	GO:0048015 [7]: phosphoinositide-mediated signaling	2	2	453	28	12146	-4.48	0.0	1.22	0.71	Ptger3 Tgm2
638	GO:0042430 [6]: indole and derivative metabolism	1	1	454	6	12168	-4.49	0.0	1.48	0.86	Tph1
639	GO:0042434 [7]: indole derivative metabolism	1	1	454	6	12168	-4.49	0.0	1.48	0.86	Tph1
640	GO:0042533 [7]: tumor necrosis factor-alpha biosynthesis	1	1	454	6	12168	-4.49	0.0	1.48	0.86	Cd209b
641	GO:0042534 [8]: regulation of tumor necrosis factor-alpha biosynthesis	1	1	454	6	12168	-4.49	0.0	1.48	0.86	Cd209b
642	GO:0042535 [9]: positive regulation of tumor necrosis factor-alpha biosynthesis	1	1	454	6	12168	-4.49	0.0	1.48	0.86	Cd209b
643	GO:0045445 [4]: myoblast differentiation	1	1	454	6	12168	-4.49	0.0	1.48	0.86	Lgals1
644	GO:0001810 [7]: regulation of type I hypersensitivity	1	1	454	6	12168	-4.49	0.0	1.48	0.86	Igh-4
645	GO:0001910 [7]: regulation of immune cell mediated cytotoxicity	1	1	454	6	12168	-4.49	0.0	1.48	0.86	Cd1d1
646	GO:0006559 [8]: L-phenylalanine catabolism	1	1	454	6	12168	-4.49	0.0	1.48	0.86	Gstz1
647	GO:0006560 [8]: proline metabolism	1	1	454	6	12168	-4.49	0.0	1.48	0.86	Aldh4a1
648	GO:0006586 [7]: indolalkylamine metabolism	1	1	454	6	12168	-4.49	0.0	1.48	0.86	Tph1
649	GO:0006888 [6]: ER to Golgi transport	1	1	454	6	12168	-4.49	0.0	1.48	0.86	Stx18
650	GO:0007006 [6]: mitochondrial membrane organization and biogenesis	1	1	454	6	12168	-4.49	0.0	1.48	0.86	1700020C11Rik
651	GO:0007631 [3]: feeding behavior	1	1	454	6	12168	-4.49	0.0	1.48	0.86	Calca
652	GO:0008630 [7]: DNA damage response, signal transduction resulting in induction of apoptosis	1	1	454	6	12168	-4.49	0.0	1.48	0.86	Ifi204
653	GO:0007218 [7]: neuropeptide signaling pathway	1	1	454	68	12106	-4.51	0.0	0.08	0.0	Calca
654	GO:0009792 [4]: embryonic development (sensu Metazoa)	2	2	453	87	12087	-4.52	0.0	0.18	0.06	Cryab Sitpec
655	GO:0009968 [5]: negative regulation of signal transduction	2	2	453	29	12145	-4.52	0.0	1.18	0.69	Cav1 Prss11
656	GO:0007254 [8]: JNK cascade	2	2	453	29	12145	-4.52	0.0	1.18	0.69	Akt2 Dusp10
657	GO:0000122 [9]: negative regulation of transcription from Pol II promoter	3	3	452	61	12113	-4.52	0.0	0.9	0.52	Id1 Wbscr14 id3
658	GO:0007507 [5]: heart development	3	3	452	61	12113	-4.52	0.0	0.9	0.52	Alpk3 Id1 id3
659	GO:0030003 [6]: cation homeostasis	1	1	454	67	12107	-4.52	0.0	0.09	0.0	Slc24a3
660	GO:0030705 [6]: cytoskeleton-dependent intracellular transport	1	1	454	67	12107	-4.52	0.0	0.09	0.0	Tuba8
661	GO:0046651 [5]: lymphocyte proliferation	2	2	453	30	12144	-4.54	0.0	1.14	0.65	Cxcl12 Il7
662	GO:0001817 [6]: regulation of cytokine production	2	2	453	30	12144	-4.54	0.0	1.14	0.65	Cd1d1 Cd209b
663	GO:0007028 [5]: cytoplasm organization and biogenesis	3	3	452	99	12075	-4.55	0.0	0.33	0.16	2400002F11Rik Mrpl30 Rpl5
664	GO:0045045 [5]: secretory pathway	3	3	452	98	12076	-4.55	0.0	0.34	0.16	9030617O03Rik Sec15l1 Stx18
665	GO:0016055 [6]: Wnt receptor signaling pathway	2	2	453	85	12089	-4.55	0.0	0.19	0.07	Fzd4 Wnt4
666	GO:0007018 [7]: microtubule-based movement	1	1	454	65	12109	-4.57	0.0	0.09	0.0	Tuba8
667	GO:0040008 [4]: regulation of growth	3	3	452	66	12108	-4.57	0.0	0.79	0.46	Igfbp6 Prss11 Tkt
668	GO:0045595 [4]: regulation of cell differentiation	3	3	452	66	12108	-4.57	0.0	0.79	0.46	Cd1d1 H2-Oa Il7
669	GO:0050867 [6]: positive regulation of cell activation	2	2	453	31	12143	-4.58	0.0	1.09	0.63	Cd1d1 Il7
670	GO:0051251 [7]: positive regulation of lymphocyte activation	2	2	453	31	12143	-4.58	0.0	1.09	0.63	Cd1d1 Il7
671	GO:0008652 [7]: amino acid biosynthesis	2	2	453	31	12143	-4.58	0.0	1.09	0.63	Bcat2 Glul
672	GO:0000165 [7]: MAPKKK cascade	3	3	452	68	12106	-4.58	0.0	0.75	0.44	Akt2 Cav1 Dusp10
673	GO:0009620 [6]: response to fungi	1	1	454	7	12167	-4.59	0.0	1.37	0.82	Cd209b
674	GO:0015711 [7]: organic anion transport	1	1	454	7	12167	-4.59	0.0	1.37	0.82	Slc16a1
675	GO:0016068 [6]: type I hypersensitivity	1	1	454	7	12167	-4.59	0.0	1.37	0.82	Igh-4
676	GO:0030510 [6]: regulation of BMP signaling pathway	1	1	454	7	12167	-4.59	0.0	1.37	0.82	Prss11
677	GO:0030514 [7]: negative regulation of BMP signaling pathway	1	1	454	7	12167	-4.59	0.0	1.37	0.82	Prss11
678	GO:0042094 [7]: interleukin-2 biosynthesis	1	1	454	7	12167	-4.59	0.0	1.37	0.82	Cd1d1
679	GO:0042135 [6]: neurotransmitter catabolism	1	1	454	7	12167	-4.59	0.0	1.37	0.82	Comt
680	GO:0042303 [4]: molting cycle	1	1	454	7	12167	-4.59	0.0	1.37	0.82	Psen2
681	GO:0042633 [5]: hair cycle	1	1	454	7	12167	-4.59	0.0	1.37	0.82	Psen2
682	GO:0042829 [6]: defense response to pathogen	1	1	454	7	12167	-4.59	0.0	1.37	0.82	Igh-4
683	GO:0042830 [7]: defense response to pathogenic bacteria	1	1	454	7	12167	-4.59	0.0	1.37	0.82	Igh-4
684	GO:0044273 [6]: sulfur compound catabolism	1	1	454	7	12167	-4.59	0.0	1.37	0.82	Cdo1
685	GO:0000098 [7]: sulfur amino acid catabolism	1	1	454	7	12167	-4.59	0.0	1.37	0.82	Cdo1
686	GO:0001794 [6]: type IIa hypersensitivity	1	1	454	7	12167	-4.59	0.0	1.37	0.82	Igh-4
687	GO:0001796 [7]: regulation of type IIa hypersensitivity	1	1	454	7	12167	-4.59	0.0	1.37	0.82	Igh-4
688	GO:0001798 [8]: positive regulation of type IIa hypersensitivity	1	1	454	7	12167	-4.59	0.0	1.37	0.82	Igh-4
689	GO:0006041 [7]: glucosamine metabolism	1	1	454	7	12167	-4.59	0.0	1.37	0.82	Gnpnat1
690	GO:0006044 [8]: N-acetylglucosamine metabolism	1	1	454	7	12167	-4.59	0.0	1.37	0.82	Gnpnat1
691	GO:0006308 [6]: DNA catabolism	1	1	454	7	12167	-4.59	0.0	1.37	0.82	Pdcd8
692	GO:0006558 [7]: L-phenylalanine metabolism	1	1	454	7	12167	-4.59	0.0	1.37	0.82	Gstz1
693	GO:0007204 [8]: cytosolic calcium ion concentration elevation	1	1	454	7	12167	-4.59	0.0	1.37	0.82	Ptger3
694	GO:0009411 [7]: response to UV	1	1	454	7	12167	-4.59	0.0	1.37	0.82	Fech
695	GO:0042742 [6]: defense response to bacteria	1	1	454	64	12110	-4.59	0.0	0.1	0.01	Igh-4
696	GO:0042254 [6]: ribosome biogenesis and assembly	3	3	452	89	12085	-4.59	0.0	0.43	0.23	2400002F11Rik Mrpl30 Rpl5
697	GO:0007610 [2]: behavior	3	3	452	89	12085	-4.59	0.0	0.43	0.23	Calca Msra Tmod2
698	GO:0019932 [6]: second-messenger-mediated signaling	2	2	453	81	12093	-4.6	0.0	0.22	0.08	Ptger3 Tgm2
699	GO:0045892 [8]: negative regulation of transcription, DNA-dependent	3	3	452	76	12098	-4.61	0.0	0.61	0.35	Id1 Wbscr14 id3
700	GO:0007046 [7]: ribosome biogenesis	3	3	452	83	12091	-4.61	0.0	0.5	0.29	2400002F11Rik Mrpl30 Rpl5
701	GO:0006816 [8]: calcium ion transport	3	3	452	75	12099	-4.61	0.0	0.62	0.36	Cacna1s Camk2d Slc24a3
702	GO:0006417 [6]: regulation of protein biosynthesis	3	3	452	79	12095	-4.61	0.0	0.56	0.32	Cd1d1 Cd209b Eif4ebp1
703	GO:0009582 [6]: detection of abiotic stimulus	3	3	452	80	12094	-4.62	0.0	0.55	0.31	Fech Ndufb9 Opn3
704	GO:0030334 [6]: regulation of cell migration	2	2	453	33	12141	-4.62	0.0	1.02	0.6	Cxcl12 Rtn4
705	GO:0042089 [6]: cytokine biosynthesis	2	2	453	33	12141	-4.62	0.0	1.02	0.6	Cd1d1 Cd209b
706	GO:0051270 [5]: regulation of cell motility	2	2	453	33	12141	-4.62	0.0	1.02	0.6	Cxcl12 Rtn4
707	GO:0006413 [8]: translational initiation	2	2	453	33	12141	-4.62	0.0	1.02	0.6	Eif4e3 Eif4ebp1
708	GO:0042107 [5]: cytokine metabolism	2	2	453	34	12140	-4.63	0.0	0.98	0.58	Cd1d1 Cd209b
709	GO:0051247 [6]: positive regulation of protein metabolism	2	2	453	34	12140	-4.63	0.0	0.98	0.58	Cd1d1 Cd209b
710	GO:0007548 [3]: sex differentiation	2	2	453	34	12140	-4.63	0.0	0.98	0.58	Dmrt2 Wnt4
711	GO:0035295 [3]: tube development	1	1	454	61	12113	-4.65	0.0	0.11	0.02	Hsd11b1
712	GO:0045165 [4]: cell fate commitment	2	2	453	35	12139	-4.66	0.0	0.95	0.56	Psen2 Tgfbr2
713	GO:0018346 [10]: protein amino acid prenylation	1	1	454	8	12166	-4.67	0.0	1.27	0.74	Adamts5
714	GO:0046209 [5]: nitric oxide metabolism	1	1	454	8	12166	-4.67	0.0	1.27	0.74	Cav1
715	GO:0000188 [8]: inactivation of MAPK	1	1	454	8	12166	-4.67	0.0	1.27	0.74	Cav1
716	GO:0001666 [5]: response to hypoxia	1	1	454	8	12166	-4.67	0.0	1.27	0.74	Epas1
717	GO:0001707 [5]: mesoderm formation	1	1	454	8	12166	-4.67	0.0	1.27	0.74	Sitpec
718	GO:0006776 [7]: vitamin A metabolism	1	1	454	8	12166	-4.67	0.0	1.27	0.74	Aldh1a7
719	GO:0006809 [5]: nitric oxide biosynthesis	1	1	454	8	12166	-4.67	0.0	1.27	0.74	Cav1
720	GO:0007026 [9]: microtubule stabilization	1	1	454	8	12166	-4.67	0.0	1.27	0.74	Rnf30
721	GO:0009401 [6]: phosphoenolpyruvate-dependent sugar phosphotransferase system	1	1	454	8	12166	-4.67	0.0	1.27	0.74	Dp1
722	GO:0009888 [5]: histogenesis	1	1	454	60	12114	-4.67	0.0	0.11	0.02	Sitpec
723	GO:0007229 [6]: integrin-mediated signaling pathway	1	1	454	60	12114	-4.67	0.0	0.11	0.02	Adamts5
724	GO:0009100 [7]: glycoprotein metabolism	2	2	453	74	12100	-4.68	0.0	0.27	0.12	Psen2 St8sia4
725	GO:0001816 [5]: cytokine production	2	2	453	37	12137	-4.69	0.0	0.89	0.51	Cd1d1 Cd209b
726	GO:0000226 [8]: microtubule cytoskeleton organization and biogenesis	2	2	453	38	12136	-4.71	0.0	0.86	0.51	Rnf30 Tuba8
727	GO:0007420 [7]: brain development	1	1	454	58	12116	-4.71	0.0	0.12	0.03	Cxcl12
728	GO:0009617 [6]: response to bacteria	2	2	453	70	12104	-4.71	0.0	0.3	0.14	Cd209b Igh-4
729	GO:0050879 [4]: organismal movement	2	2	453	70	12104	-4.71	0.0	0.3	0.14	Dtnbp1 Opn3
730	GO:0051094 [4]: positive regulation of development	2	2	453	39	12135	-4.72	0.0	0.83	0.48	Cd1d1 Il7
731	GO:0050881 [5]: musculoskeletal movement	2	2	453	69	12105	-4.73	0.0	0.31	0.15	Dtnbp1 Opn3
732	GO:0050885 [6]: regulation of balance	2	2	453	69	12105	-4.73	0.0	0.31	0.15	Dtnbp1 Opn3
733	GO:0050953 [6]: sensory perception of light	2	2	453	69	12105	-4.73	0.0	0.31	0.15	Dtnbp1 Opn3
734	GO:0050957 [6]: equilibrioception	2	2	453	69	12105	-4.73	0.0	0.31	0.15	Dtnbp1 Opn3
735	GO:0007601 [7]: visual perception	2	2	453	69	12105	-4.73	0.0	0.31	0.15	Dtnbp1 Opn3
736	GO:0009101 [7]: glycoprotein biosynthesis	2	2	453	69	12105	-4.73	0.0	0.31	0.15	Psen2 St8sia4
737	GO:0030512 [6]: negative regulation of transforming growth factor beta receptor signaling pathway	1	1	454	9	12165	-4.73	0.0	1.18	0.69	Prss11
738	GO:0048332 [4]: mesoderm morphogenesis	1	1	454	9	12165	-4.73	0.0	1.18	0.69	Sitpec
739	GO:0001704 [6]: formation of primary germ layer	1	1	454	9	12165	-4.73	0.0	1.18	0.69	Sitpec
740	GO:0001708 [5]: cell fate specification	1	1	454	9	12165	-4.73	0.0	1.18	0.69	Psen2
741	GO:0006939 [4]: smooth muscle contraction	1	1	454	9	12165	-4.73	0.0	1.18	0.69	Calca
742	GO:0008344 [4]: adult locomotory behavior	1	1	454	9	12165	-4.73	0.0	1.18	0.69	Msra
743	GO:0008637 [8]: apoptotic mitochondrial changes	1	1	454	9	12165	-4.73	0.0	1.18	0.69	Pdcd8
744	GO:0009074 [7]: aromatic amino acid family catabolism	1	1	454	9	12165	-4.73	0.0	1.18	0.69	Gstz1
745	GO:0009084 [8]: glutamine family amino acid biosynthesis	1	1	454	9	12165	-4.73	0.0	1.18	0.69	Glul
746	GO:0042445 [5]: hormone metabolism	2	2	453	41	12133	-4.74	0.0	0.77	0.45	Tph1 Wnt4
747	GO:0006956 [6]: complement activation	2	2	453	42	12132	-4.75	0.0	0.75	0.44	C1r Igh-4
748	GO:0009314 [6]: response to radiation	2	2	453	42	12132	-4.75	0.0	0.75	0.44	Fech Opn3
749	GO:0001558 [4]: regulation of cell growth	2	2	453	43	12131	-4.76	0.0	0.72	0.42	Igfbp6 Prss11
750	GO:0006817 [8]: phosphate transport	2	2	453	43	12131	-4.76	0.0	0.72	0.42	Acdc Fcna
751	GO:0006486 [8]: protein amino acid glycosylation	2	2	453	64	12110	-4.77	0.0	0.37	0.18	Psen2 St8sia4
752	GO:0043009 [5]: embryonic development (sensu Vertebrata)	1	1	454	55	12119	-4.78	0.0	0.14	0.04	Cryab
753	GO:0007160 [5]: cell-matrix adhesion	1	1	454	54	12120	-4.79	0.0	0.14	0.04	Nid1
754	GO:0016125 [6]: sterol metabolism	2	2	453	47	12127	-4.79	0.0	0.63	0.36	Lipe Sc5d
755	GO:0006887 [6]: exocytosis	2	2	453	51	12123	-4.79	0.0	0.55	0.32	Sec15l1 Stx18
756	GO:0030333 [5]: antigen processing	2	2	453	49	12125	-4.79	0.0	0.59	0.34	H2-Oa H2-Q1
757	GO:0018193 [8]: peptidyl-amino acid modification	2	2	453	59	12115	-4.79	0.0	0.43	0.23	Frap1 Msra
758	GO:0009636 [7]: response to toxin	1	1	454	10	12164	-4.8	0.0	1.1	0.64	Ephx2
759	GO:0030593 [7]: neutrophil chemotaxis	1	1	454	10	12164	-4.8	0.0	1.1	0.64	Cxcl15
760	GO:0042060 [6]: wound healing	1	1	454	10	12164	-4.8	0.0	1.1	0.64	Ninj2
761	GO:0042402 [7]: biogenic amine catabolism	1	1	454	10	12164	-4.8	0.0	1.1	0.64	Comt
762	GO:0050729 [7]: positive regulation of inflammatory response	1	1	454	10	12164	-4.8	0.0	1.1	0.64	Igh-4
763	GO:0006541 [8]: glutamine metabolism	1	1	454	10	12164	-4.8	0.0	1.1	0.64	Glul
764	GO:0009066 [7]: aspartate family amino acid metabolism	1	1	454	10	12164	-4.8	0.0	1.1	0.64	Aspa
765	GO:0009225 [6]: nucleotide-sugar metabolism	1	1	454	10	12164	-4.8	0.0	1.1	0.64	Gnpnat1
766	GO:0015849 [5]: organic acid transport	2	2	453	52	12122	-4.8	0.0	0.54	0.31	Slc1a3 Slc1a5
767	GO:0016064 [6]: humoral defense mechanism (sensu Vertebrata)	2	2	453	52	12122	-4.8	0.0	0.54	0.31	C1r Igh-4
768	GO:0046942 [6]: carboxylic acid transport	2	2	453	52	12122	-4.8	0.0	0.54	0.31	Slc1a3 Slc1a5
769	GO:0006694 [7]: steroid biosynthesis	1	1	454	53	12121	-4.81	0.0	0.15	0.05	Sc5d
770	GO:0006875 [7]: metal ion homeostasis	1	1	454	52	12122	-4.82	0.0	0.15	0.05	Slc24a3
771	GO:0046849 [4]: bone remodeling	1	1	454	51	12123	-4.84	0.0	0.16	0.06	Il7
772	GO:0009451 [6]: RNA modification	1	1	454	51	12123	-4.84	0.0	0.16	0.06	Apobec2
773	GO:0009618 [7]: response to pathogenic bacteria	1	1	454	11	12163	-4.85	0.0	1.03	0.6	Igh-4
774	GO:0018955 [7]: phenanthrene metabolism	1	1	454	11	12163	-4.85	0.0	1.03	0.6	Comt
775	GO:0018958 [6]: phenol metabolism	1	1	454	11	12163	-4.85	0.0	1.03	0.6	Comt
776	GO:0030888 [7]: regulation of B-cell proliferation	1	1	454	11	12163	-4.85	0.0	1.03	0.6	Il7
777	GO:0042044 [5]: fluid transport	1	1	454	11	12163	-4.85	0.0	1.03	0.6	Aqp7
778	GO:0042136 [6]: neurotransmitter biosynthesis	1	1	454	11	12163	-4.85	0.0	1.03	0.6	Tph1
779	GO:0042219 [6]: amino acid derivative catabolism	1	1	454	11	12163	-4.85	0.0	1.03	0.6	Comt
780	GO:0042591 [7]: antigen presentation, exogenous antigen via MHC class II	1	1	454	11	12163	-4.85	0.0	1.03	0.6	H2-Oa
781	GO:0045061 [6]: thymic T-cell selection	1	1	454	11	12163	-4.85	0.0	1.03	0.6	Cd1d1
782	GO:0045765 [7]: regulation of angiogenesis	1	1	454	11	12163	-4.85	0.0	1.03	0.6	Id1
783	GO:0050671 [7]: positive regulation of lymphocyte proliferation	1	1	454	11	12163	-4.85	0.0	1.03	0.6	Il7
784	GO:0006584 [7]: catecholamine metabolism	1	1	454	11	12163	-4.85	0.0	1.03	0.6	Comt
785	GO:0006833 [6]: water transport	1	1	454	11	12163	-4.85	0.0	1.03	0.6	Aqp7
786	GO:0007219 [6]: Notch signaling pathway	1	1	454	11	12163	-4.85	0.0	1.03	0.6	Dtx2
787	GO:0006916 [8]: anti-apoptosis	1	1	454	50	12124	-4.86	0.0	0.17	0.06	Atf5
788	GO:0050954 [6]: sensory perception of mechanical stimulus	1	1	454	49	12125	-4.87	0.0	0.17	0.06	Ndufb9
789	GO:0050982 [7]: detection of mechanical stimulus	1	1	454	49	12125	-4.87	0.0	0.17	0.06	Ndufb9
790	GO:0008285 [6]: negative regulation of cell proliferation	1	1	454	49	12125	-4.87	0.0	0.17	0.06	Cav1
791	GO:0017148 [7]: negative regulation of protein biosynthesis	1	1	454	12	12162	-4.89	0.0	0.97	0.58	Eif4ebp1
792	GO:0030203 [7]: glycosaminoglycan metabolism	1	1	454	12	12162	-4.89	0.0	0.97	0.58	Itih2
793	GO:0042178 [6]: xenobiotic catabolism	1	1	454	12	12162	-4.89	0.0	0.97	0.58	Comt
794	GO:0042537 [6]: benzene and derivative metabolism	1	1	454	12	12162	-4.89	0.0	0.97	0.58	Comt
795	GO:0042593 [4]: glucose homeostasis	1	1	454	12	12162	-4.89	0.0	0.97	0.58	Acdc
796	GO:0045058 [5]: T-cell selection	1	1	454	12	12162	-4.89	0.0	0.97	0.58	Cd1d1
797	GO:0046785 [8]: microtubule polymerization	1	1	454	12	12162	-4.89	0.0	0.97	0.58	Tuba8
798	GO:0006022 [6]: aminoglycan metabolism	1	1	454	12	12162	-4.89	0.0	0.97	0.58	Itih2
799	GO:0006446 [8]: regulation of translational initiation	1	1	454	12	12162	-4.89	0.0	0.97	0.58	Eif4ebp1
800	GO:0006471 [8]: protein amino acid ADP-ribosylation	1	1	454	12	12162	-4.89	0.0	0.97	0.58	Tiparp
801	GO:0006801 [6]: superoxide metabolism	1	1	454	12	12162	-4.89	0.0	0.97	0.58	Sod2
802	GO:0006911 [8]: phagocytosis, engulfment	1	1	454	12	12162	-4.89	0.0	0.97	0.58	Igh-4
803	GO:0007292 [6]: female gamete generation	1	1	454	12	12162	-4.89	0.0	0.97	0.58	Wnt4
804	GO:0008277 [5]: regulation of G-protein coupled receptor protein signaling pathway	1	1	454	12	12162	-4.89	0.0	0.97	0.58	Tmod2
805	GO:0030005 [7]: di-, tri-valent inorganic cation homeostasis	1	1	454	47	12127	-4.91	0.0	0.19	0.07	Slc24a3
806	GO:0046903 [3]: secretion	1	1	454	47	12127	-4.91	0.0	0.19	0.07	Arfl4
807	GO:0008284 [6]: positive regulation of cell proliferation	1	1	454	47	12127	-4.91	0.0	0.19	0.07	Il7
808	GO:0007126 [8]: meiosis	1	1	454	46	12128	-4.92	0.0	0.2	0.07	Sycp3
809	GO:0017015 [5]: regulation of transforming growth factor beta receptor signaling pathway	1	1	454	13	12161	-4.93	0.0	0.91	0.53	Prss11
810	GO:0019370 [9]: leukotriene biosynthesis	1	1	454	13	12161	-4.93	0.0	0.91	0.53	Ltc4s
811	GO:0006040 [6]: amino sugar metabolism	1	1	454	13	12161	-4.93	0.0	0.91	0.53	Gnpnat1
812	GO:0007004 [9]: telomerase-dependent telomere maintenance	1	1	454	13	12161	-4.93	0.0	0.91	0.53	Trub2
813	GO:0007568 [3]: aging	1	1	454	13	12161	-4.93	0.0	0.91	0.53	Msra
814	GO:0001654 [5]: eye morphogenesis	1	1	454	45	12129	-4.95	0.0	0.2	0.08	Cryab
815	GO:0008203 [7]: cholesterol metabolism	1	1	454	45	12129	-4.95	0.0	0.2	0.08	Lipe
816	GO:0042113 [7]: B-cell activation	1	1	454	44	12130	-4.96	0.0	0.21	0.08	Il7
817	GO:0007605 [7]: perception of sound	1	1	454	44	12130	-4.96	0.0	0.21	0.08	Ndufb9
818	GO:0019886 [6]: antigen processing, exogenous antigen via MHC class II	1	1	454	14	12160	-4.96	0.0	0.86	0.51	H2-Oa
819	GO:0030384 [9]: phosphoinositide metabolism	1	1	454	14	12160	-4.96	0.0	0.86	0.51	2810004N20Rik
820	GO:0030534 [3]: adult behavior	1	1	454	14	12160	-4.96	0.0	0.86	0.51	Msra
821	GO:0030595 [6]: immune cell chemotaxis	1	1	454	14	12160	-4.96	0.0	0.86	0.51	Cxcl15
822	GO:0042100 [6]: B-cell proliferation	1	1	454	14	12160	-4.96	0.0	0.86	0.51	Il7
823	GO:0000096 [6]: sulfur amino acid metabolism	1	1	454	14	12160	-4.96	0.0	0.86	0.51	Cdo1
824	GO:0006479 [9]: protein amino acid methylation	1	1	454	14	12160	-4.96	0.0	0.86	0.51	Pcmt1
825	GO:0006614 [8]: SRP-dependent cotranslational protein-membrane targeting	1	1	454	14	12160	-4.96	0.0	0.86	0.51	9030617O03Rik
826	GO:0006691 [8]: leukotriene metabolism	1	1	454	14	12160	-4.96	0.0	0.86	0.51	Ltc4s
827	GO:0006775 [6]: fat-soluble vitamin metabolism	1	1	454	14	12160	-4.96	0.0	0.86	0.51	Aldh1a7
828	GO:0007270 [7]: nerve-nerve synaptic transmission	1	1	454	14	12160	-4.96	0.0	0.86	0.51	Tmod2
829	GO:0009306 [4]: protein secretion	1	1	454	14	12160	-4.96	0.0	0.86	0.51	Arfl4
830	GO:0001701 [6]: embryonic development (sensu Mammalia)	1	1	454	43	12131	-4.96	0.0	0.22	0.08	Cryab
831	GO:0006986 [5]: response to unfolded protein	1	1	454	43	12131	-4.96	0.0	0.22	0.08	Hspb3
832	GO:0042401 [7]: biogenic amine biosynthesis	1	1	454	15	12159	-4.98	0.0	0.81	0.48	Tph1
833	GO:0042828 [6]: response to pathogen	1	1	454	15	12159	-4.98	0.0	0.81	0.48	Igh-4
834	GO:0046545 [5]: development of primary female sexual characteristics	1	1	454	15	12159	-4.98	0.0	0.81	0.48	Wnt4
835	GO:0046660 [4]: female sex differentiation	1	1	454	15	12159	-4.98	0.0	0.81	0.48	Wnt4
836	GO:0046777 [9]: autophosphorylation	1	1	454	15	12159	-4.98	0.0	0.81	0.48	Camk2d
837	GO:0050871 [8]: positive regulation of B-cell activation	1	1	454	15	12159	-4.98	0.0	0.81	0.48	Il7
838	GO:0050900 [6]: immune cell migration	1	1	454	15	12159	-4.98	0.0	0.81	0.48	Cxcl15
839	GO:0006487 [9]: N-linked glycosylation	1	1	454	15	12159	-4.98	0.0	0.81	0.48	Psen2
840	GO:0007565 [5]: pregnancy	1	1	454	15	12159	-4.98	0.0	0.81	0.48	Thbd
841	GO:0008585 [6]: female gonad development	1	1	454	15	12159	-4.98	0.0	0.81	0.48	Wnt4
842	GO:0009069 [7]: serine family amino acid metabolism	1	1	454	15	12159	-4.98	0.0	0.81	0.48	Cdo1
843	GO:0019935 [7]: cyclic-nucleotide-mediated signaling	1	1	454	42	12132	-4.99	0.0	0.23	0.09	Ptger3
844	GO:0006445 [7]: regulation of translation	1	1	454	40	12134	-5.0	0.0	0.25	0.11	Eif4ebp1
845	GO:0042770 [6]: DNA damage response, signal transduction	1	1	454	16	12158	-5.01	0.0	0.77	0.45	Ifi204
846	GO:0050727 [6]: regulation of inflammatory response	1	1	454	16	12158	-5.01	0.0	0.77	0.45	Igh-4
847	GO:0019933 [8]: cAMP-mediated signaling	1	1	454	38	12136	-5.03	0.0	0.27	0.12	Ptger3
848	GO:0008632 [7]: apoptotic program	1	1	454	38	12136	-5.03	0.0	0.27	0.12	Pdcd8
849	GO:0042088 [7]: T-helper 1 type immune response	1	1	454	17	12157	-5.03	0.0	0.73	0.43	Cd1d1
850	GO:0042398 [6]: amino acid derivative biosynthesis	1	1	454	17	12157	-5.03	0.0	0.73	0.43	Tph1
851	GO:0051248 [6]: negative regulation of protein metabolism	1	1	454	17	12157	-5.03	0.0	0.73	0.43	Eif4ebp1
852	GO:0006613 [7]: cotranslational protein-membrane targeting	1	1	454	17	12157	-5.03	0.0	0.73	0.43	9030617O03Rik
853	GO:0008217 [5]: regulation of blood pressure	1	1	454	17	12157	-5.03	0.0	0.73	0.43	Kng1
854	GO:0008286 [8]: insulin receptor signaling pathway	1	1	454	17	12157	-5.03	0.0	0.73	0.43	Eif4ebp1
855	GO:0030198 [4]: extracellular matrix organization and biogenesis	1	1	454	37	12137	-5.04	0.0	0.28	0.13	Tnxb
856	GO:0043062 [3]: extracellular structure organization and biogenesis	1	1	454	37	12137	-5.04	0.0	0.28	0.13	Tnxb
857	GO:0050876 [4]: reproductive physiological process	1	1	454	37	12137	-5.04	0.0	0.28	0.13	Thbd
858	GO:0007187 [7]: G-protein signaling, coupled to cyclic nucleotide second messenger	1	1	454	37	12137	-5.04	0.0	0.28	0.13	Ptger3
859	GO:0007626 [3]: locomotory behavior	1	1	454	37	12137	-5.04	0.0	0.28	0.13	Msra
860	GO:0015749 [6]: monosaccharide transport	1	1	454	18	12156	-5.05	0.0	0.69	0.4	Acdc
861	GO:0015758 [8]: glucose transport	1	1	454	18	12156	-5.05	0.0	0.69	0.4	Acdc
862	GO:0008645 [7]: hexose transport	1	1	454	18	12156	-5.05	0.0	0.69	0.4	Acdc
863	GO:0009116 [6]: nucleoside metabolism	1	1	454	18	12156	-5.05	0.0	0.69	0.4	Adk
864	GO:0042087 [6]: cell-mediated immune response	1	1	454	19	12155	-5.07	0.0	0.65	0.38	Cd1d1
865	GO:0044272 [6]: sulfur compound biosynthesis	1	1	454	19	12155	-5.07	0.0	0.65	0.38	Acas2
866	GO:0045047 [6]: protein-ER targeting	1	1	454	19	12155	-5.07	0.0	0.65	0.38	9030617O03Rik
867	GO:0046456 [8]: icosanoid biosynthesis	1	1	454	19	12155	-5.07	0.0	0.65	0.38	Ltc4s
868	GO:0006612 [8]: protein-membrane targeting	1	1	454	19	12155	-5.07	0.0	0.65	0.38	9030617O03Rik
869	GO:0006874 [8]: calcium ion homeostasis	1	1	454	19	12155	-5.07	0.0	0.65	0.38	Slc24a3
870	GO:0007223 [7]: frizzled-2 signaling pathway	1	1	454	19	12155	-5.07	0.0	0.65	0.38	Wnt4
871	GO:0007498 [3]: mesoderm development	1	1	454	19	12155	-5.07	0.0	0.65	0.38	Sitpec
872	GO:0007188 [8]: G-protein signaling, coupled to cAMP nucleotide second messenger	1	1	454	33	12141	-5.07	0.0	0.34	0.16	Ptger3
873	GO:0042098 [6]: T-cell proliferation	1	1	454	20	12154	-5.08	0.0	0.62	0.36	Cxcl12
874	GO:0042446 [6]: hormone biosynthesis	1	1	454	20	12154	-5.08	0.0	0.62	0.36	Tph1
875	GO:0050670 [6]: regulation of lymphocyte proliferation	1	1	454	20	12154	-5.08	0.0	0.62	0.36	Il7
876	GO:0051241 [5]: negative regulation of organismal physiological process	1	1	454	20	12154	-5.08	0.0	0.62	0.36	Cav1
877	GO:0051258 [7]: protein polymerization	1	1	454	20	12154	-5.08	0.0	0.62	0.36	Tuba8
878	GO:0000723 [8]: telomere maintenance	1	1	454	20	12154	-5.08	0.0	0.62	0.36	Trub2
879	GO:0006650 [8]: glycerophospholipid metabolism	1	1	454	21	12153	-5.08	0.0	0.59	0.34	2810004N20Rik
880	GO:0016126 [7]: sterol biosynthesis	1	1	454	22	12152	-5.09	0.0	0.56	0.32	Sc5d
881	GO:0045137 [4]: development of primary sexual characteristics	1	1	454	22	12152	-5.09	0.0	0.56	0.32	Wnt4
882	GO:0048048 [5]: embryonic eye morphogenesis	1	1	454	22	12152	-5.09	0.0	0.56	0.32	Cryab
883	GO:0050864 [7]: regulation of B-cell activation	1	1	454	22	12152	-5.09	0.0	0.56	0.32	Il7
884	GO:0001747 [6]: eye morphogenesis (sensu Mammalia)	1	1	454	22	12152	-5.09	0.0	0.56	0.32	Cryab
885	GO:0007369 [5]: gastrulation	1	1	454	22	12152	-5.09	0.0	0.56	0.32	Sitpec
886	GO:0008406 [5]: gonad development	1	1	454	22	12152	-5.09	0.0	0.56	0.32	Wnt4
887	GO:0009266 [6]: response to temperature	1	1	454	32	12142	-5.09	0.0	0.35	0.17	Cryab
888	GO:0019885 [6]: antigen processing, endogenous antigen via MHC class I	1	1	454	31	12143	-5.09	0.0	0.37	0.18	H2-Q1
889	GO:0009566 [5]: fertilization	1	1	454	23	12151	-5.09	0.0	0.53	0.31	Tkt
890	GO:0043010 [6]: eye morphogenesis (sensu Vertebrata)	1	1	454	23	12151	-5.09	0.0	0.53	0.31	Cryab
891	GO:0006690 [7]: icosanoid metabolism	1	1	454	23	12151	-5.09	0.0	0.53	0.31	Ltc4s
892	GO:0007050 [7]: cell cycle arrest	1	1	454	23	12151	-5.09	0.0	0.53	0.31	Cdkn1c
893	GO:0007338 [6]: fertilization (sensu Metazoa)	1	1	454	23	12151	-5.09	0.0	0.53	0.31	Tkt
894	GO:0007602 [8]: phototransduction	1	1	454	23	12151	-5.09	0.0	0.53	0.31	Opn3
895	GO:0019883 [6]: antigen presentation, endogenous antigen	1	1	454	30	12144	-5.1	0.0	0.39	0.2	H2-Q1
896	GO:0015931 [5]: nucleobase, nucleoside, nucleotide and nucleic acid transport	1	1	454	28	12146	-5.1	0.0	0.42	0.23	Slc28a2
897	GO:0016066 [5]: cellular defense response (sensu Vertebrata)	1	1	454	28	12146	-5.1	0.0	0.42	0.23	Cd1d1
898	GO:0030155 [4]: regulation of cell adhesion	1	1	454	24	12150	-5.1	0.0	0.51	0.29	Tnxb
899	GO:0000082 [7]: G1/S transition of mitotic cell cycle	1	1	454	24	12150	-5.1	0.0	0.51	0.29	Camk2d
900	GO:0030324 [5]: lung development	1	1	454	25	12149	-5.1	0.0	0.49	0.27	Hsd11b1
901	GO:0006665 [7]: sphingolipid metabolism	1	1	454	25	12149	-5.1	0.0	0.49	0.27	Smpd3
902	GO:0007519 [6]: myogenesis	1	1	454	27	12147	-5.11	0.0	0.44	0.24	Myf6
903	GO:0007611 [3]: learning and/or memory	1	1	454	27	12147	-5.11	0.0	0.44	0.24	Tmod2
904	GO:0009408 [5]: response to heat	1	1	454	27	12147	-5.11	0.0	0.44	0.24	Cryab
905	GO:0016044 [5]: membrane organization and biogenesis	1	1	454	26	12148	-5.11	0.0	0.46	0.26	1700020C11Rik
906	GO:0030323 [4]: respiratory tube development	1	1	454	26	12148	-5.11	0.0	0.46	0.26	Hsd11b1
907	GO:0048193 [6]: Golgi vesicle transport	1	1	454	26	12148	-5.11	0.0	0.46	0.26	Stx18
