# Supplementary material for: A genomic analysis of mouse models of breast cancer reveals molecular features of mouse models and relationships to human breast cancer
Source: Breast Cancer Res. 2014 Jun 5;16(3):R59. doi: 10.1186/bcr3672 (PMC4078930; doi:10.1186/bcr3672)
Supplement: Additional file 3 — Fold change values organized by mouse tumor model type comparing the mouse model to normal mammary gland. [file bcr3672-S3.zip › Additional_File_3/wnt_vs_NMLmammary/AdditionalFile83_wnt_vs_NMLmammary/DownregulatedGenesgather_kegg_121024.txt]

#	Annotation	Total Genes With Ann	Your Genes (With Ann)	Your Genes (No Ann)	Genome (With Ann)	Genome (No Ann)	ln(Bayes factor)	neg ln(p value)	FE: neg ln(p value)	FE: neg ln(FDR)	Genes
1	path:mmu00190: Oxidative phosphorylation	47	47	153	68	2251	48.5	11.06	53.62	49.13	1110020P15Rik 1500040F11Rik Atp5a1 Atp5h Atp5j2 Atp5k Atp5o Cox4i1 Cox5a Cox5b Cox6a1 Cox6a2 Cox6c Cox7a1 Cox8a Cox8b Grim19 Ndufa1 Ndufa10 Ndufa2 Ndufa4 Ndufa5 Ndufa6 Ndufa9 Ndufab1 Ndufb10 Ndufb3 Ndufb4 Ndufb5 Ndufb7 Ndufb8 Ndufb9 Ndufc1 Ndufs2 Ndufs3 Ndufs4 Ndufs7 Ndufv1 Pyp Sdha Sdhb Sdhd Uqcr Uqcrb Uqcrc1 Uqcrfs1 Uqcrh
2	path:mmu00020: Citrate cycle (TCA cycle)	15	15	185	9	2310	19.88	11.06	25.06	21.26	Aco2 Cs Csl Dlst Fh1 Idh3a Idh3g Mdh1 Mdh2 Pck1 Pcx Sdha Sdhb Sdhd Suclg1
3	path:mmu04080: Neuroactive ligand-receptor interaction	3	3	197	275	2044	11.11	11.06	0.0	0.0	Ghr P2rx5 Ptger3
4	path:mmu00620: Pyruvate metabolism	11	11	189	22	2297	5.55	9.45	10.61	7.22	Acas2 Acat2 Acyp2 Dlat Hagh Mdh1 Mdh2 Pck1 Pcx Pdha1 Pdhb
5	path:mmu00280: Valine, leucine and isoleucine degradation	10	10	190	22	2297	4.08	8.35	9.13	6.02	Acadm Acat2 Aldh6a1 Aox1 Bcat2 Echs1 Ehhadh Hibadh Mccc1 Pcca
6	path:mmu00640: Propanoate metabolism	8	8	192	16	2303	2.94	7.2	8.01	5.13	Acadm Acas2 Acat2 Aldh6a1 Echs1 Ehhadh Pcca Suclg1
7	path:mmu00630: Glyoxylate and dicarboxylate metabolism	5	5	195	5	2314	2.37	6.64	7.52	4.97	Aco2 Cs Csl Mdh1 Mdh2
8	path:mmu00720: Reductive carboxylate cycle (CO2 fixation)	5	5	195	5	2314	2.37	6.64	7.52	4.97	Acas2 Aco2 Fh1 Mdh1 Mdh2
9	path:mmu00010: Glycolysis / Gluconeogenesis	11	11	189	39	2280	1.64	5.8	6.56	4.15	Acas2 Acyp2 Aldoa Dlat Eno3 Fbp2 Hk2 Pdha1 Pdhb Pgam2 Pgm2
10	path:mmu00500: Starch and sucrose metabolism	8	8	192	22	2297	1.35	5.52	6.35	4.06	Amy1 Enpp2 Gbe1 Hk2 Pgm2 Pygl Pygm Ugp2
11	path:mmu00910: Nitrogen metabolism	5	5	195	9	2310	0.62	4.73	5.71	3.64	Car13 Car3 Car4 Car5b Glul
12	path:mmu00710: Carbon fixation	6	6	194	14	2305	0.61	4.73	5.65	3.64	Aldoa Fbp2 Gpt2 Mdh1 Mdh2 Tkt
13	path:mmu00062: Fatty acid biosynthesis (path 2)	4	4	196	5	2314	0.51	4.61	5.64	3.64	Acat2 Echs1 Ehhadh Fasn
14	path:mmu04010: MAPK signaling pathway	9	9	191	222	2097	0.15	4.25	0.0	0.0	Akt2 Dusp1 Dusp10 Il1r2 Mef2c Ppm1a Sitpec Sos2 Tgfbr2
15	path:mmu04310: Wnt signaling pathway	4	4	196	137	2182	-0.19	0.0	0.0	0.0	Camk2d Fzd4 Ppp2r2d Wnt4
16	path:mmu04510: Focal adhesion	9	9	191	205	2114	-0.62	0.0	0.01	0.0	Actn2 Actn3 Akt2 Cav1 Figf Sos2 Thbs3 Tnxb Vegfb
17	path:mmu00071: Fatty acid metabolism	9	9	191	45	2274	-1.05	0.0	3.73	1.8	Acadl Acadm Acat2 Acox3 Cpt2 Cyp2e1 Dci Echs1 Ehhadh
18	path:mmu04210: Apoptosis	2	2	198	87	2232	-1.17	0.0	0.0	0.0	Akt2 Pdcd8
19	path:mmu00030: Pentose phosphate pathway	5	5	195	17	2302	-1.31	0.0	3.65	1.8	Aldoa Fbp2 Pgm2 Taldo1 Tkt
20	path:mmu00290: Valine, leucine and isoleucine biosynthesis	3	3	197	6	2313	-1.55	0.0	3.54	1.76	Bcat2 Pdha1 Pdhb
21	path:mmu00410: beta-Alanine metabolism	4	4	196	13	2306	-1.78	0.0	3.21	1.49	Acadm Aoc3 Echs1 Ehhadh
22	path:mmu04620: Toll-like receptor signaling pathway	3	3	197	91	2228	-1.85	0.0	0.02	0.0	Akt2 Ccl5 Cxcl9
23	path:mmu04020: Calcium signaling pathway	9	9	191	172	2147	-1.92	0.0	0.04	0.0	Cacna1s Camk2d P2rx5 Phka1 Ptger3 Pygl Pygm Slc25a4 Tnnc2
24	path:mmu04530: Tight junction	5	5	195	118	2201	-1.93	0.0	0.03	0.0	Actn2 Actn3 Akt2 Mpdz Ppp2r2d
25	path:mmu00252: Alanine and aspartate metabolism	4	4	196	15	2304	-2.1	0.0	2.85	1.19	Adssl1 Crat Gpt2 Pcx
26	path:mmu00650: Butanoate metabolism	6	6	194	31	2288	-2.1	0.0	2.69	1.09	Aacs Acat2 Echs1 Ehhadh Pdha1 Pdhb
27	path:mmu04540: Gap junction	3	3	197	81	2238	-2.36	0.0	0.03	0.0	Gstz1 Sos2 Tuba8
28	path:mmu04060: Cytokine-cytokine receptor interaction	15	15	185	225	2094	-2.46	0.0	0.13	0.0	Ccl5 Cxcl12 Cxcl13 Cxcl15 Cxcl7 Cxcl9 Epor Ghr Ifngr1 Il1r2 Il7 Lifr Ltb Tgfbr2 Vegfb
29	path:mmu00130: Ubiquinone biosynthesis	2	2	198	4	2315	-2.53	0.0	2.58	1.03	D5Ertd33e Grim19
30	path:mmu00230: Purine metabolism	5	5	195	103	2216	-2.54	0.0	0.06	0.0	Adk Adssl1 Ak2 Enpp2 Pde8a
31	path:mmu00310: Lysine degradation	6	6	194	38	2281	-2.64	0.0	2.03	0.65	6530401D17Rik Acat2 Aldh9a1 Dlst Echs1 Ehhadh
32	path:mmu04910: Insulin signaling pathway	13	13	187	120	2199	-2.79	0.0	1.37	0.32	Akt2 Eif4ebp1 Fasn Fbp2 Frap1 Hk2 Lipe Pck1 Phka1 Pygl Pygm Sorbs1 Sos2
33	path:mmu00770: Pantothenate and CoA biosynthesis	3	3	197	13	2306	-2.87	0.0	2.05	0.65	Bcat2 Enpp2 Pank3
34	path:mmu04512: ECM-receptor interaction	4	4	196	80	2239	-2.93	0.0	0.09	0.0	Cd36 Fndc1 Thbs3 Tnxb
35	path:mmu00521: Streptomycin biosynthesis	2	2	198	6	2313	-2.99	0.0	2.06	0.65	Hk2 Pgm2
36	path:mmu00350: Tyrosine metabolism	5	5	195	35	2284	-3.06	0.0	1.57	0.42	Aoc3 Aox1 Comt Ech1 Gstz1
37	path:mmu00193: ATP synthesis	5	5	195	36	2283	-3.11	0.0	1.5	0.38	Atp5a1 Atp5h Atp5j2 Atp5k Atp5o
38	path:mmu00251: Glutamate metabolism	3	3	197	16	2303	-3.17	0.0	1.67	0.48	Glul Gnpnat1 Gpt2
39	path:mmu04340: Hedgehog signaling pathway	2	2	198	49	2270	-3.25	0.0	0.08	0.0	Bmp6 Wnt4
40	path:mmu04520: Adherens junction	4	4	196	70	2249	-3.26	0.0	0.16	0.0	Actn2 Actn3 Sorbs1 Tgfbr2
41	path:mmu00380: Tryptophan metabolism	7	7	193	68	2251	-3.29	0.0	0.95	0.07	Acat2 Aoc3 Aox1 Cyp2e1 Echs1 Ehhadh Tph1
42	path:mmu00031: Inositol metabolism	1	1	199	1	2318	-3.3	0.0	1.88	0.65	Aldh6a1
43	path:mmu00061: Fatty acid biosynthesis (path 1)	1	1	199	1	2318	-3.3	0.0	1.88	0.65	Fasn
44	path:mmu00550: Peptidoglycan biosynthesis	1	1	199	1	2318	-3.3	0.0	1.88	0.65	Glul
45	path:mmu00791: Atrazine degradation	1	1	199	1	2318	-3.3	0.0	1.88	0.65	Apobec2
46	path:mmu04610: Complement and coagulation cascades	6	6	194	62	2257	-3.42	0.0	0.78	0.04	C1r C1s Fgb Kng1 Serpina1a Thbd
47	path:mmu00260: Glycine, serine and threonine metabolism	1	1	199	33	2286	-3.48	0.0	0.06	0.0	Aoc3
48	path:mmu00051: Fructose and mannose metabolism	4	4	196	34	2285	-3.49	0.0	1.03	0.13	Aldoa Fbp2 Hk2 Sdh1
49	path:mmu00930: Caprolactam degradation	2	2	198	10	2309	-3.52	0.0	1.4	0.32	Echs1 Ehhadh
50	path:mmu00590: Prostaglandin and leukotriene metabolism	1	1	199	32	2287	-3.53	0.0	0.07	0.0	Ltc4s
51	path:mmu00564: Glycerophospholipid metabolism	3	3	197	50	2269	-3.55	0.0	0.22	0.0	Agpat1 Agpat3 Gpd2
52	path:mmu00052: Galactose metabolism	3	3	197	23	2296	-3.59	0.0	1.08	0.14	Hk2 Pgm2 Ugp2
53	path:mmu00760: Nicotinate and nicotinamide metabolism	3	3	197	48	2271	-3.6	0.0	0.24	0.0	Aox1 Enpp2 Pbef1
54	path:mmu00632: Benzoate degradation via CoA ligation	4	4	196	41	2278	-3.62	0.0	0.72	0.04	Acat2 Acyp2 Echs1 Ehhadh
55	path:mmu04330: Notch signaling pathway	3	3	197	47	2272	-3.62	0.0	0.26	0.0	Dtx2 Mfng Psen2
56	path:mmu00960: Alkaloid biosynthesis II	2	2	198	12	2307	-3.68	0.0	1.18	0.19	Aoc3 Ces3
57	path:mmu00361: gamma-Hexachlorocyclohexane degradation	2	2	198	37	2282	-3.7	0.0	0.19	0.0	Cyp2e1 Pon3
58	path:mmu00561: Glycerolipid metabolism	3	3	197	32	2287	-3.77	0.0	0.63	0.01	Agpat1 Agpat3 Lpl
59	path:mmu00330: Arginine and proline metabolism	3	3	197	34	2285	-3.77	0.0	0.56	0.01	Aoc3 Arg2 Ckm
60	path:mmu00480: Glutathione metabolism	2	2	198	34	2285	-3.79	0.0	0.23	0.0	Gpx4 Gstz1
61	path:mmu00072: Synthesis and degradation of ketone bodies	1	1	199	3	2316	-3.83	0.0	1.27	0.24	Acat2
62	path:mmu05040: Huntington's disease	1	1	199	26	2293	-3.83	0.0	0.11	0.0	Tgm2
63	path:mmu00600: Glycosphingolipid metabolism	2	2	198	32	2287	-3.84	0.0	0.27	0.0	Degs1 Smpd3
64	path:mmu00120: Bile acid biosynthesis	1	1	199	25	2294	-3.88	0.0	0.12	0.0	Acadvl
65	path:mmu00150: Androgen and estrogen metabolism	2	2	198	30	2289	-3.88	0.0	0.31	0.0	Hsd11b1 Hsd17b4
66	path:mmu00220: Urea cycle and metabolism of amino groups	2	2	198	18	2301	-3.92	0.0	0.73	0.04	Arg2 Ckm
67	path:mmu00903: Limonene and pinene degradation	2	2	198	18	2301	-3.92	0.0	0.73	0.04	Echs1 Ehhadh
68	path:mmu00530: Aminosugars metabolism	2	2	198	25	2294	-3.95	0.0	0.44	0.0	Gnpnat1 Hk2
69	path:mmu05010: Alzheimer's disease	2	2	198	21	2298	-3.96	0.0	0.59	0.01	Lpl Psen2
70	path:mmu00340: Histidine metabolism	2	2	198	24	2295	-3.96	0.0	0.47	0.0	Aoc3 Hdc
71	path:mmu00362: Benzoate degradation via hydroxylation	1	1	199	4	2315	-3.97	0.0	1.08	0.14	Ech1
72	path:mmu00360: Phenylalanine metabolism	1	1	199	20	2299	-4.08	0.0	0.19	0.0	Aoc3
73	path:mmu00780: Biotin metabolism	1	1	199	6	2313	-4.14	0.0	0.82	0.04	6530401D17Rik
74	path:mmu00628: Fluorene degradation	1	1	199	6	2313	-4.14	0.0	0.82	0.04	Ech1
75	path:mmu00643: Styrene degradation	1	1	199	6	2313	-4.14	0.0	0.82	0.04	Gstz1
76	path:mmu00860: Porphyrin and chlorophyll metabolism	1	1	199	18	2301	-4.14	0.0	0.23	0.0	Fech
77	path:mmu00625: Tetrachloroethene degradation	1	1	199	7	2312	-4.19	0.0	0.72	0.04	Ephx2
78	path:mmu00100: Biosynthesis of steroids	1	1	199	15	2304	-4.22	0.0	0.31	0.0	Sc5d
79	path:mmu00920: Sulfur metabolism	1	1	199	8	2311	-4.23	0.0	0.64	0.01	Sult1a1
80	path:mmu00400: Phenylalanine, tyrosine and tryptophan biosynthesis	1	1	199	9	2310	-4.25	0.0	0.57	0.01	Eno3
81	path:mmu00750: Vitamin B6 metabolism	1	1	199	9	2310	-4.25	0.0	0.57	0.01	Aox1
82	path:mmu00790: Folate biosynthesis	1	1	199	13	2306	-4.25	0.0	0.38	0.0	Qdpr
83	path:mmu00624: 1- and 2-Methylnaphthalene degradation	1	1	199	13	2306	-4.25	0.0	0.38	0.0	Acadvl
84	path:mmu00040: Pentose and glucuronate interconversions	1	1	199	10	2309	-4.26	0.0	0.51	0.01	Ugp2
85	path:mmu00520: Nucleotide sugars metabolism	1	1	199	10	2309	-4.26	0.0	0.51	0.01	Ugp2
86	path:mmu00363: Bisphenol A degradation	1	1	199	10	2309	-4.26	0.0	0.51	0.01	Pon3
87	path:mmu00140: C21-Steroid hormone metabolism	1	1	199	12	2307	-4.26	0.0	0.42	0.0	Hsd11b1
88	path:mmu00670: One carbon pool by folate	1	1	199	12	2307	-4.26	0.0	0.42	0.0	Fthfd
89	path:mmu00740: Riboflavin metabolism	1	1	199	11	2308	-4.26	0.0	0.46	0.0	Enpp2
