# Supplementary material for: A genomic analysis of mouse models of breast cancer reveals molecular features of mouse models and relationships to human breast cancer
Source: Breast Cancer Res. 2014 Jun 5;16(3):R59. doi: 10.1186/bcr3672 (PMC4078930; doi:10.1186/bcr3672)
Supplement: Additional file 3 — Fold change values organized by mouse tumor model type comparing the mouse model to normal mammary gland. [file bcr3672-S3.zip › Additional_File_3/wnt_vs_NMLmammary/AdditionalFile83_wnt_vs_NMLmammary/DownregulatedGenesgather_transfac_121024.txt]

#	Annotation	Total Genes With Ann	Your Genes (With Ann)	Your Genes (No Ann)	Genome (With Ann)	Genome (No Ann)	ln(Bayes factor)	neg ln(p value)	FE: neg ln(p value)	FE: neg ln(FDR)	Genes
1	V$MAZ_Q6	432	432	101	10839	4799	15.18	11.93	20.7	14.85	0610007A15Rik 0610009E20Rik 1110006I15Rik 1110020A09Rik 1500040F11Rik 1810008K03Rik 1810055D05Rik 2010002H18Rik 2310001N14Rik 2310014H19Rik 2310076O21Rik 2410001H17Rik 2610205H19Rik 2810004N20Rik 5430431G03Rik 5730439E10Rik 6330579B17Rik Aacs Abcb4 Acadl Acadm Acadvl Acas2 Acat2 Aco2 Acox3 Acta1 Actn2 Actn3 Acy3 Acyp2 Adfp Adk Adpn Adssl1 Ak2 Akt2 Aldh1a7 Aldh6a1 Aldh9a1 Alpk3 Amacr Anxa11 Anxa5 …
2	V$E2F1_Q6: E2F-1	325	325	208	8019	7619	6.87	10.68	12.04	6.88	0610007A15Rik 0610009E20Rik 1110006I15Rik 1500040F11Rik 1810008K03Rik 1810055D05Rik 2310014H19Rik 2310076O21Rik 3300001H21Rik 4933424N09Rik 5430431G03Rik 5730439E10Rik 6330579B17Rik Aacs Abcb4 Acadl Acadvl Acat1 Acat2 Aco2 Actn3 Acyp2 Adk Adssl1 Ak2 Akt2 Alas1 Aldh6a1 Amacr Anxa11 Anxa5 Apobec2 Areg Arg2 Arhgap24 Arl4 Asb13 Atf5 Atoh8 Atp5a1 Atp5h Atp5j2 Atp5k Atpaf2 BC004044 BC009118 BC013529 BC…
3	V$MINI20_B: Muscle initiator sequence-20	373	373	160	9533	6105	6.14	10.22	11.33	6.57	0610007A15Rik 0610009E20Rik 0610039N19Rik 1110006I15Rik 1500040F11Rik 1700007D05Rik 1810008K03Rik 1810055D05Rik 2310001N14Rik 2310014H19Rik 2310076O21Rik 2410001H17Rik 2610205H19Rik 4933424N09Rik 5430431G03Rik Abcb4 Acadl Acadm Acas2 Acat2 Aco2 Acox3 Acta1 Actn2 Actn3 Adfp Adk Adpn Adssl1 Ak2 Akt2 Alas1 Aldh1a7 Aldh4a1 Aldh6a1 Aldh9a1 Aldoa Alpk3 Amacr Anxa11 Anxa5 Aoc3 Aox1 Apobec2 Aqp7 Areg Arf…
4	V$LPOLYA_B: Lentiviral Poly A signal	74	74	459	3277	12361	5.33	9.25	0.0	0.0	9030611N15Rik A2bp1 Acadvl Adpn Aldh4a1 Amy1 Apobec2 Arfl4 Asb5 BC028663 Bcat2 Cav1 Cd151 Cln2 Cox6c Cyp2e1 Dpt Dtnbp1 Echs1 Etfdh Fabp3 Fech Gabarapl1 Gbp2 Glcci1 Glul Glycam1 Gnpnat1 Hadhb Hdgfrp2 Hibadh Idh3a Idh3b Ifngr1 Igfbp6 Immp2l Itih2 Klhl7 LOC330189 Lace1 Myh6 Myom1 Myom2 Ndufab1 Ndufaf1 Ndufb8 Ndufs7 Nrbf1 Ogn P2rx5 Pcolce2 Pkd2l2 Pon3 Ppp1r3c Ppp2r2d Ppp2r5a Rarres2 Scp2 Sec15l1 Serp…
5	V$FOXJ2_02: fork head box J 2	166	166	367	6129	9509	4.25	8.11	0.0	0.0	0610039N19Rik 1500040F11Rik 1810044O22Rik 4933424N09Rik 5430431G03Rik 6330579B17Rik A2bp1 Abcb4 Acadl Acox3 Anxa5 Aoc3 Aox1 Arg2 Arhgap24 Asb5 Aspa Atf5 Atp5a1 Atp5j2 BC003479 BC013529 BC022145 Bckdhb Bloc1s1 C1r C330023F11Rik Car3 Cd1d1 Cd209b Cd36 Cdo1 Chchd6 Chpt1 Cidec Ckm Clpx Cox6a2 Cox6c Cox8a Cpt2 Csl Ctsl Cxcl15 Cxcl7 Cyb5 D5Ertd33e Dci Dcn Decr1 Dhrs7 Dlat Dnajd1 Dnm1 Dpf3 Dtnbp1 Dtx2 E…
6	V$BRN2_01: POU factor Brn-2	185	185	348	6692	8946	4.08	7.97	0.0	0.0	0610039N19Rik 1110006I15Rik 1110020A09Rik 1810055D05Rik 2810004N20Rik 5430431G03Rik 9030611N15Rik Abcb4 Acadl Acadm Acadvl Acat1 Acta1 Acy3 Acyp2 Adfp Adpn Ak2 Aldh1a7 Aldh9a1 Aoc3 Arg2 Asb11 Asb5 Aspa Atp5a1 Atp5j2 BC003479 BC013529 BC022145 Bckdhb Bloc1s1 Brp44l Btbd4 C330005L02Rik C330023F11Rik Calca Car13 Casq1 Cd1d1 Cd36 Cdo1 Chn1 Chst1 Cidec Ckm Clybl Cox6a1 Cox6a2 Cox6c Cpt2 Cryab Csl Cxcl…
7	V$E2F_Q3_01	222	222	311	5321	10317	3.55	7.49	8.57	4.32	0610007A15Rik 0610009E20Rik 1110020A09Rik 1500040F11Rik 1810008K03Rik 1810044O22Rik 1810055D05Rik 2310014H19Rik 2310076O21Rik 5430431G03Rik 5730439E10Rik 6330579B17Rik Abcb4 Acadvl Acat1 Aco2 Actn3 Acy3 Acyp2 Adfp Adpn Adssl1 Akt2 Alas1 Aldh6a1 Amacr Anxa11 Anxa5 Areg Arl4 Asb13 Atp5h Atp5j2 Atp5k Atpaf2 BC003479 BC004044 BC013529 BC019806 BC022145 BC024806 Bckdhb Bmp6 Brp44l Btbd4 C330005L02Rik …
8	V$KROX_Q6	250	250	283	6115	9523	3.55	7.49	8.56	4.32	0610007A15Rik 0610009E20Rik 1810055D05Rik 2310001N14Rik 2310014H19Rik 2310076O21Rik 2410001H17Rik 2610205H19Rik 2810004N20Rik 4933424N09Rik 5430431G03Rik 5730439E10Rik 6330579B17Rik A2bp1 Abcb4 Acadl Acadm Acadvl Acas2 Acat2 Aco2 Actn2 Actn3 Acy3 Acyp2 Adk Adpn Adssl1 Ak2 Alas1 Aldh4a1 Aldh6a1 Amacr Anxa5 Aoc3 Arfl4 Arg2 Arl4 Atf5 Atoh8 Atpaf2 BC004044 BC013529 BC022145 BC024806 BC028663 Bcat2 Bc…
9	V$SREBP1_Q6	213	213	320	5137	10501	2.8	6.56	7.78	3.72	0610007A15Rik 0610039N19Rik 1110006I15Rik 1810008K03Rik 2310001N14Rik 2310014H19Rik 2310076O21Rik 2610205H19Rik 2810004N20Rik 6330579B17Rik 9030611N15Rik Aacs Acadl Acadvl Acas2 Acat2 Acox3 Acta1 Acyp2 Akt2 Aldh6a1 Aldh9a1 Anxa11 Anxa5 Arfl4 Arhgap24 Arl4 Atoh8 Atp5j2 BC004044 BC019806 Bckdhb Bnip3 Brp44l C1s C330005L02Rik C330023F11Rik Cabc1 Cacna1s Camk2d Car13 Car3 Car4 Car5b Ccl24 Cd36 Cdo1 C…
10	V$E2F1_Q4: E2F-1	185	185	348	4425	11213	2.06	5.78	7.02	3.25	0610007A15Rik 1500040F11Rik 1810044O22Rik 1810055D05Rik 2610205H19Rik 5430431G03Rik 5730439E10Rik 6330579B17Rik Abcb4 Acas2 Acat1 Aco2 Acy3 Adssl1 Alas1 Aldh6a1 Anxa11 Apobec2 Arl4 Asb13 Atp5h Atp5j2 Atpaf2 BC003479 BC004044 BC019806 BC024806 Bckdhb Bmp6 Brp44l C330005L02Rik Cabc1 Calca Car13 Car3 Car5b Ccbl2 Ccl24 Cd7 Cdkn2c Cdo1 Cln2 Clpx Clybl Cmya1 Cox4i1 Cox5a Cox5b Cox6a1 Cox8a Cpt2 Crat Cs…
11	V$E2F_Q6: E2F	420	420	113	11393	4245	1.76	5.42	6.79	3.14	0610007A15Rik 0610009E20Rik 0610039N19Rik 1110006I15Rik 1500040F11Rik 1700007D05Rik 1810008K03Rik 1810044O22Rik 1810055D05Rik 2010002H18Rik 2310076O21Rik 2410001H17Rik 2610205H19Rik 2810004N20Rik 3300001H21Rik 4933424N09Rik 5430431G03Rik 5730439E10Rik 6330579B17Rik 9030611N15Rik A2bp1 Aacs Abcb4 Acadl Acadvl Acas2 Acat1 Acat2 Aco2 Acta1 Actn2 Actn3 Acy3 Acyp2 Adfp Adk Adssl1 Ak2 Akt2 Alas1 Aldh6a…
12	V$VMAF_01: v-Maf	367	367	166	9783	5855	1.5	5.13	6.42	2.87	0610007A15Rik 0610039N19Rik 1500040F11Rik 1700007D05Rik 1810044O22Rik 2010002H18Rik 2310014H19Rik 2410001H17Rik 2610205H19Rik 2810004N20Rik 5730439E10Rik 9030611N15Rik A2bp1 Aacs Acadm Acas2 Acat1 Acat2 Aco2 Acox3 Acta1 Actn2 Actn3 Acyp2 Adfp Adk Adssl1 Ak2 Akt2 Aldh4a1 Aldh6a1 Aldh9a1 Aldoa Alpk3 Amacr Amy1 Anxa5 Apobec2 Areg Arfl4 Arg2 Arhgap24 Arl4 Asb13 Aspa Atf5 Atoh8 Atp5h Atp5j2 Atp5k Atpa…
13	V$NFMUE1_Q6	34	34	499	546	15092	1.49	5.13	7.04	3.25	0610009E20Rik 6330579B17Rik Atp5h Atpaf2 Cox8a Crat Cyb5 Dnajb4 E2f6 Ela1 Fasn Gstz1 Hbld1 Hsdl2 Lace1 Mccc1 Mrpl35 Ndufa2 Ndufa6 Ndufa9 Ndufs2 Ndufs4 Ndufs7 Nrap Pdhb Ppargc1b Prkcm Sec15l1 Slc25a19 Tmem15 Uqcrc1 Uqcrh Ywhag Zadh2
14	V$E2F1_Q3_01	177	177	356	4274	11364	1.34	4.97	6.26	2.84	0610007A15Rik 0610009E20Rik 1110020A09Rik 1500040F11Rik 1810055D05Rik 2310014H19Rik 2310076O21Rik 2610205H19Rik 4933424N09Rik 5430431G03Rik Aacs Acadl Acas2 Acat2 Aco2 Actn2 Adk Adssl1 Alas1 Aldh6a1 Aldh9a1 Aldoa Alpk3 Anxa5 Arl4 Atf5 Atp5a1 Atp5j2 Atpaf2 BC004044 BC019806 BC024806 Bnip3 Brp44l Btbd4 C1r C330023F11Rik Car3 Card10 Cd151 Cdo1 Chchd3 Chchd6 Chpt1 Chst1 Clpx Cox4i1 Cox5a Cox5b Crat C…
15	V$NKX3A_01: NK class homeobox factor 3A	79	79	454	3117	12521	1.3	4.91	0.0	0.0	0610009E20Rik 2610205H19Rik 5430431G03Rik A2bp1 Aacs Acadl Adpn Amy1 Anxa5 Atp5k BC013529 C1r Casq1 Cox5a Cox6a2 Cpa3 Cpt2 Csl Ctsl Cyb5 Decr1 Dpt Dtnbp1 E2f6 Echdc1 Elovl3 Fabp4 Fbp2 Fh1 Fmo1 Gstk1 Gypc Hadhb Hdgfrp2 Hint3 Hoxc6 Htatsf1 Id1 Il1r2 Klhl2 Lum Ly6c Mbnl1 Mcpt5 Mef2c Mpdz Mrpl35 Myf6 Myh6 Myom2 Ndufa5 Ndufa9 Ndufaf1 Ndufb9 Ndufc1 Ndufs3 Nifun Orm2 Pdcd8 Pdha1 Pdhb Pep4 Pfkfb1 Pgam2 P…
16	V$HNF1_C: Hepatic nuclear factor 1	151	151	382	5374	10264	1.29	4.91	0.0	0.0	0610007A15Rik 1810055D05Rik 2010002H18Rik 2310001N14Rik 2410001H17Rik 3300001H21Rik 5430431G03Rik 6330579B17Rik A2bp1 Aacs Acadm Acadvl Acyp2 Adfp Ak2 Aldh1a7 Alpk3 Anxa11 Aoc3 Areg Asb13 Asb5 BC003479 BC009118 BC013529 BC028663 Blcap C330005L02Rik Cacna1s Car13 Car3 Cav1 Cd302 Cd36 Chchd6 Cib2 Cmya1 Cox5a Cox7a1 Cpa3 Cs Cxcl7 Dbi Dcn Dmrt2 Dpf3 Dtnbp1 Dtx2 Efemp1 Eif4ebp1 Elovl3 Elovl6 Enpep Epo…
17	V$SP3_Q3	384	384	149	10329	5309	1.26	4.91	6.19	2.84	0610007A15Rik 0610009E20Rik 1110006I15Rik 1110020A09Rik 1500040F11Rik 1810008K03Rik 2310001N14Rik 2310014H19Rik 2310076O21Rik 2610205H19Rik 2810004N20Rik 3300001H21Rik 4933424N09Rik 5430431G03Rik 5730439E10Rik 6330579B17Rik 9030611N15Rik Aacs Abcb4 Acadl Acadm Acadvl Acas2 Acat1 Acat2 Aco2 Acta1 Actn2 Actn3 Acy3 Acyp2 Adfp Adk Adpn Adssl1 Ak2 Aldh1a7 Aldh6a1 Aldh9a1 Alpk3 Anxa5 Aoc3 Apobec2 Aqp7 …
18	V$CP2_01: CP2	366	366	167	9785	5853	1.22	4.84	6.11	2.84	0610007A15Rik 1110020A09Rik 1500040F11Rik 1700007D05Rik 1810008K03Rik 1810055D05Rik 2010002H18Rik 2310014H19Rik 2310076O21Rik 2410001H17Rik 2610205H19Rik 3300001H21Rik 4933424N09Rik 5730439E10Rik 6330579B17Rik 9030611N15Rik A2bp1 Abcb4 Acadl Acadvl Acat1 Acat2 Aco2 Acta1 Actn2 Actn3 Acy3 Acyp2 Adfp Adk Adssl1 Ak2 Akt2 Alas1 Aldh1a7 Aldh4a1 Aldh6a1 Aldh9a1 Aldoa Alpk3 Amacr Anxa11 Aoc3 Aqp7 Areg A…
19	V$NFY_01: nuclear factor Y (Y-box binding factor)	141	141	392	3306	12332	1.09	4.68	6.06	2.84	0610009E20Rik 1700007D05Rik 1810008K03Rik 1810044O22Rik 2010002H18Rik 2310014H19Rik 2310076O21Rik 2610205H19Rik 3300001H21Rik 5730439E10Rik Acat1 Aco2 Actn3 Adk Adpn Aldh1a7 Aldh4a1 Aldh6a1 Aldh9a1 Alpk3 Aox1 Arfl4 Arl4 Asb11 Atf5 Atp5a1 Atp5h BC028663 Bckdhb Bnip3 Brp44l Btbd4 C1r C330005L02Rik Cacna1s Calca Car3 Card10 Chn1 Clpx Clstn3 Cmya1 Cox6a2 Cox6c Ctsl Cxcl12 Cyb5 Cyp2e1 Dbi Dmrt2 Dpf3 D…
20	V$OCT1_02: octamer factor 1	149	149	384	5287	10351	1.07	4.68	0.0	0.0	2010002H18Rik 4933424N09Rik 5430431G03Rik Abcb4 Acadvl Acta1 Acyp2 Adssl1 Ak2 Akt2 Aldh1a7 Aldh9a1 Amy1 Apobec2 Areg Arhgap24 Asb11 Asb13 Asb5 Aspa Atp5a1 Bckdhb Blcap C330005L02Rik Calca Car13 Card10 Cd151 Cd1d1 Cd209b Cd36 Cdkn2c Chchd3 Chn1 Chpt1 Chst1 Cidec Clstn3 Cox6a2 Cpa3 Cpt2 Cxcl7 Dbi Degs1 Dmrt2 Dnm1 Dtx2 Ech1 Echdc1 Eif4e3 Enpep Ephx2 Etfa Faf1 Fbp2 Fcna Fez2 Fhl1 Gnpnat1 Gstk1 Gyg1 G…
21	V$PIT1_Q6	374	374	159	11824	3814	0.96	4.57	0.0	0.0	0610009E20Rik 0610039N19Rik 1110006I15Rik 1110020A09Rik 1500040F11Rik 1700007D05Rik 1810008K03Rik 1810044O22Rik 1810055D05Rik 2010002H18Rik 2310001N14Rik 2810004N20Rik 4933424N09Rik 5730439E10Rik 9030611N15Rik A2bp1 Aacs Abcb4 Acadl Acadm Acadvl Acas2 Acat1 Acox3 Actn2 Acyp2 Adfp Adk Ak2 Aldh1a7 Aldh6a1 Aldh9a1 Alpk3 Amacr Amy1 Anxa11 Anxa5 Aox1 Apobec2 Areg Arfl4 Arg2 Arhgap24 Asb5 Aspa Atf5 Ato…
22	V$WHN_B: winged-helix factor nude	157	157	376	3759	11879	0.95	4.51	5.87	2.73	1500040F11Rik 1810008K03Rik 1810044O22Rik 2810004N20Rik 3300001H21Rik 5430431G03Rik 5730439E10Rik 6330579B17Rik A2bp1 Acas2 Acat1 Aco2 Acyp2 Akt2 Alas1 Aldh9a1 Anxa11 Anxa5 Arg2 Arl4 Atp5a1 Atp5h Atp5j2 BC004044 BC019806 BC022145 Bcat2 Bckdhb Bmp6 C330023F11Rik Camk2d Car4 Card10 Casq1 Ccbl2 Cd151 Cd1d1 Cd302 Cdkn2c Cdo1 Chchd6 Chpt1 Ckmt2 Clpx Cmya1 Cox4i1 Cox5a Cox5b Cox6a1 Cpt1b Cryab Cxcl12 D…
23	V$DR3_Q4: direct repeat 3	53	53	480	2222	13416	0.83	4.4	0.0	0.0	0610009E20Rik 2310014H19Rik 2310076O21Rik 2610205H19Rik 6330579B17Rik Acat1 Aco2 Adssl1 BC013529 Cabc1 Cacna1s Car5b Casq1 Cd209b Cpt1b Cs Dhrs7 Echs1 Etfdh Fabp3 Fbp2 Fcgrt Gpt1 Hoxc6 Id1 Itgb1bp2 March5 Mrps36 Msra Mtch2 Myh7 Myoz1 Ndufb10 Nrap Pck1 Pcx Pde8a Pdhb Pep4 Prss11 Ptger3 Pxmp2 Pyp Rnf30 Scd1 Sdpr Slc25a4 Sod2 Sult1a1 Tde2 Tnnc2 Ywhag id3
24	V$CART1_01: Cart-1 (cartilage homeoprotein 1)	43	43	490	1876	13762	0.7	4.27	0.0	0.0	Aacs Acox3 Aldh1a7 Anxa11 Aspa Atp5a1 Atp5k C1r C1s C330005L02Rik Cd1d1 Cd302 Cd36 D5Ertd33e Etfa Fez2 Fgb Figf Gbp2 Gypc Gys2 Hnmt Idh3a Idh3b Itgb1bp2 LOC330189 Lace1 March5 Mfap1 Mfng Myoz1 Nnat Pank3 Pcca Pdk4 Pvalb Pygl Sos2 Sspn Stx18 Suclg1 Sucnr1 Tax1bp1
25	V$GATA1_06: GATA-binding factor 1	125	125	408	4497	11141	0.63	4.15	0.0	0.0	0610039N19Rik 1500040F11Rik 1810055D05Rik 2010002H18Rik 5430431G03Rik 9030611N15Rik Acadvl Aldh4a1 Amacr Apobec2 Aqp7 Atp5j2 Atp5k BC003479 BC009118 Bckdhb Bmp6 C1r C1s Car5b Card10 Cav1 Ccl24 Cd36 Ces3 Cmya1 Cox7a1 Cpa3 Cs Cxcl13 Dci Decr1 Dmrt2 Dnm1 Dpt Dusp1 E2f6 Echs1 Eif4e3 Elovl6 Eno3 Enpp2 Epor Fabp4 Fbp2 Figf Fli1 Fmo1 Fndc1 Glul Glycam1 Gnpnat1 Gpr109b Gpt2 Gstk1 Gstz1 Gys2 Hagh Hbld1 Hd…
26	V$PAX3_B: Pax-3 binding sites	352	352	181	9435	6203	0.62	4.15	5.44	2.42	0610007A15Rik 1110006I15Rik 1500040F11Rik 1700007D05Rik 1810008K03Rik 1810044O22Rik 1810055D05Rik 2310001N14Rik 2310014H19Rik 2410001H17Rik 2610205H19Rik 2810004N20Rik 3300001H21Rik 4933424N09Rik 5430431G03Rik 5730439E10Rik 6330579B17Rik Abcb4 Acadl Acadm Acadvl Acat2 Aco2 Actn3 Adfp Adk Adssl1 Ak2 Alas1 Aldh1a7 Aldh6a1 Aldh9a1 Aldoa Alpk3 Amacr Anxa11 Aoc3 Areg Arfl4 Arg2 Arl4 Asb13 Asb5 Aspa At…
27	V$MAZR_01: MAZ related factor	251	251	282	6461	9177	0.6	4.15	5.38	2.42	0610007A15Rik 0610009E20Rik 1110006I15Rik 1500040F11Rik 1810008K03Rik 2010002H18Rik 2310014H19Rik 2410001H17Rik 2610205H19Rik 2810004N20Rik 3300001H21Rik 5430431G03Rik 5730439E10Rik 6330579B17Rik A2bp1 Abcb4 Acadl Acas2 Acat2 Aco2 Acox3 Actn2 Actn3 Acy3 Acyp2 Adk Adpn Adssl1 Ak2 Aldh4a1 Aldoa Amacr Anxa5 Aoc3 Aox1 Areg Arfl4 Arhgap24 Atf5 Atp5k Atpaf2 BC009118 BC013529 BC022145 Bcat2 Bnip3 Brp44l…
28	V$POU1F1_Q6	185	185	348	6310	9328	0.52	4.03	0.0	0.0	0610009E20Rik 1110020A09Rik 2010002H18Rik 2410001H17Rik 2810004N20Rik 3300001H21Rik 4933424N09Rik 5430431G03Rik Aacs Abcb4 Acadl Acadvl Acat1 Aco2 Acox3 Actn2 Acyp2 Adfp Adpn Ak2 Aldh1a7 Aldh9a1 Alpk3 Amacr Amy1 Anxa11 Aox1 Apobec2 Areg Arg2 Arhgap24 Asb11 Asb13 Asb5 Aspa Atp5a1 Atp5k BC003479 BC022145 Blcap Bmp6 Bnip3 C330005L02Rik Casq1 Ccl24 Cd151 Cd36 Cox5a Cox6a1 Cox6a2 Cox6c Cpt2 Csl Cxcl13…
29	V$TEF_Q6	161	161	372	5580	10058	0.47	3.97	0.0	0.0	1110020A09Rik 2410001H17Rik 4933424N09Rik A2bp1 Abcb4 Acadl Acadvl Acas2 Adk Alpk3 Amy1 Anxa11 Arg2 Asb5 Aspa Atp5a1 Atp5j2 BC003479 BC009118 BC022145 BC028663 Bckdhb C330023F11Rik Cacna1s Cav1 Ccbl2 Cd36 Cdo1 Ces3 Chchd3 Chchd6 Chn1 Cib2 Ckmt2 Clpx Clybl Cox7a1 Cox8a Cpt2 Cs Ctsl Cxcl12 Cxcl15 Cxcl7 Cyb5 D5Ertd33e Dcn Dhrs7 Dmrt2 Dpt Dtnbp1 Dtx2 Echdc1 Echs1 Efemp1 Enpep Faf1 Fbp2 Fez2 Fgb Fhl1 …
30	V$NRF1_Q6	41	41	492	755	14883	0.37	3.85	5.76	2.68	1110006I15Rik 1110020A09Rik 2010002H18Rik 2310076O21Rik Acadm Adssl1 Alas1 Amacr Apobec2 Atf5 Atpaf2 Blcap Clpx Cox6a1 Cox6c Dbi E2f6 Etfdh Gnpnat1 Hibadh Hint3 Idh3a Klhl2 Lpin1 Mocs2 Mtch2 Ndufa6 Nnat Np15 Pbef1 Por Ppm1a Ppp1r3c Rpl5 Sdha Sdhd Syap1 Them2 Tmem43 Uqcrc1 Ywhag
31	V$HP1SITEFACTOR_Q6	105	105	428	3837	11801	0.3	3.73	0.0	0.0	0610009E20Rik 1810044O22Rik A2bp1 Acadl Acat1 Adk Akt2 Amy1 Anxa5 Aox1 Aqp7 Asb5 Atp5a1 BC013529 C330005L02Rik Cav1 Cd302 Ces3 Ckm Clpx Cox5a Cox6a1 Cpt1b Cpt2 Csl Ctsl Cxcl13 Dbi Decr1 Dhrs7 Dpep1 Dpf3 Dtnbp1 Dusp10 Ech1 Echdc1 Epas1 Faf1 Fech Fez2 Fhl1 Figf Fmo1 Fndc1 Ghr Gpr109b Gpt2 Gstk1 Gstm3 Gys2 Hspb3 Id1 Idh3b Irak1bp1 Kazald1 Klhl2 Klrd1 Lace1 Lgals1 Lgals12 Lpin1 Lrrk2 March5 Mef2c Mrp…
32	V$E2F_Q4: E2F	209	209	324	5305	10333	0.21	3.67	4.98	2.32	0610007A15Rik 0610009E20Rik 1110006I15Rik 1500040F11Rik 1810008K03Rik 1810055D05Rik 2310076O21Rik 3300001H21Rik 4933424N09Rik 5730439E10Rik 6330579B17Rik Acat1 Aco2 Actn3 Acy3 Adssl1 Ak2 Akt2 Alas1 Aldh6a1 Anxa11 Anxa5 Aox1 Areg Arg2 Arl4 Asb11 Asb13 Atf5 Atp5h Atp5j2 Atp5k Atpaf2 BC013529 BC022145 BC024806 BC028663 Bckdhb Bloc1s1 Brp44l Btbd4 C1r Cabc1 Camk2d Car13 Car4 Car5b Card10 Cd7 Cdkn2c C…
33	V$E2F_03	74	74	459	1596	14042	0.17	3.61	5.3	2.39	0610007A15Rik 1810055D05Rik Aco2 Akt2 Anxa11 Areg Asb13 Atp5j2 Atp5k Atpaf2 Cabc1 Car13 Car5b Chn1 Clpx Cmya1 Cox4i1 Cox5a Cox5b Cox8a Crat Cs Cxcl12 Degs1 Dlat Dlst Dmrt2 Dusp10 Elovl6 Fabp3 Faf1 Fh1 Fli1 Fzd4 Glcci1 Grim19 Gstz1 Htatsf1 Lims2 Lpl Mlf1 Mocs2 Mpdz Mrpl30 Ndufa1 Ndufa2 Ndufab1 Ndufb9 Ndufs7 Nid1 Nifun Nnat Nrg4 Orm1 Orm2 Pgam2 Ppm1a Pvalb Pxmp2 Rbp4 Rbpms2 Sepw1 Sgce Slc16a1 Slc1a…
34	V$MTATA_B: Muscle TATA box	227	227	306	7510	8128	0.15	3.61	0.01	0.0	1110006I15Rik 1810008K03Rik 1810055D05Rik 2310014H19Rik 2410001H17Rik 2810004N20Rik 3300001H21Rik 4933424N09Rik 5430431G03Rik 6330579B17Rik 9030611N15Rik A2bp1 Aacs Abcb4 Acadl Acadm Acta1 Actn2 Acy3 Adk Ak2 Alas1 Aldh1a7 Aldoa Alpk3 Amacr Amy1 Anxa11 Aoc3 Aox1 Apobec2 Arg2 Asb11 Aspa Atp5k BC003479 BC013529 BC022145 BC054059 Bcat2 Bckdhb Cabc1 Calca Car4 Casq1 Cav1 Ccbl2 Ccl24 Cd1d1 Cd36 Chchd6 …
35	V$E47_01: E47	102	102	431	2339	13299	0.15	3.55	5.14	2.33	0610039N19Rik Acadvl Acat1 Acta1 Anxa11 Aqp7 Atf5 Atp5j2 BC028663 Bnip3 Cabc1 Camk2d Card10 Cd1d1 Ces3 Ckm Cln2 Cox8b Cpa3 Cryab Cxcl13 Dbi Dcn Degs1 Dlat Dlst Dmrt2 Dtx2 Dusp1 Ech1 Echdc1 Eif4e3 Enpep Fbp2 Fxyd2 Gpt1 Gstm3 Gyg1 Gypc Hagh Hoxa7 Idh3a Igj Il7 Inmt Klhl7 LOC330189 Lactb2 Lgals12 Lifr Lipe Lum Mdh2 Mfng Mlycd Mmd Mocs2 Mrpl30 Myh7 Ndufa1 Ndufb10 Ndufb3 Ndufs3 Ndufs4 Nid1 Pcmt1 Pdcd1…
36	V$E2F1_Q4_01	135	135	398	3245	12393	0.07	3.49	4.96	2.32	0610007A15Rik 1500040F11Rik 1810055D05Rik 5430431G03Rik 5730439E10Rik 6330579B17Rik Acat1 Aco2 Adssl1 Akt2 Alas1 Anxa11 Anxa5 Areg Asb13 Atp5j2 Atp5k Atpaf2 BC013529 BC024806 Brp44l C330005L02Rik Cabc1 Car13 Car5b Cd7 Cdkn2c Chn1 Clpx Clybl Cmya1 Cox4i1 Cox5a Cox5b Cox8a Cpt2 Crat Cs Cxcl12 Degs1 Dgat2 Dhrs7 Dlat Dlst Dmrt2 Dnajb4 Dpt Dusp1 Dusp10 Echs1 Elovl6 Epas1 Etfa Etfdh Fabp3 Faf1 Fasn Fbp…
37	V$GATA3_03: GATA-binding factor 3	332	332	201	10538	5100	0.04	0.0	0.01	0.0	0610009E20Rik 0610039N19Rik 1110006I15Rik 1110020A09Rik 1700007D05Rik 1810008K03Rik 1810055D05Rik 2010002H18Rik 2310001N14Rik 2410001H17Rik 4933424N09Rik 5430431G03Rik 9030611N15Rik Abcb4 Acadm Acadvl Acas2 Acat1 Acta1 Acy3 Acyp2 Adfp Adk Adpn Ak2 Aldh4a1 Amacr Amy1 Anxa11 Anxa5 Aox1 Areg Arfl4 Arg2 Arhgap24 Arl4 Asb11 Asb5 Aspa Atoh8 Atp5a1 Atp5h Atp5j2 BC003479 BC009118 BC022145 BC024806 BC0286…
38	V$MTF1_Q4	55	55	478	1120	14518	0.02	0.0	5.25	2.39	1810008K03Rik Acat2 Acox3 Amacr Atp5a1 Atp5h Atpaf2 BC004044 BC028663 Bmp6 C330023F11Rik Cabc1 Cdkn2c Ces3 Ckmt2 Cox5a Cox6a2 Cpt1b Cyp2e1 D8Ertd594e Dmrt2 Dnajb4 Eif4e3 Eif4ebp1 Ela1 Elovl3 Eno3 Fndc1 Gpt2 Gstk1 Immt Mef2c Mpdz Myl4 Ndufa10 Ndufa9 Ndufs3 Np15 Pmpcb Qdpr Rbp4 Rspondin Rtn2 S100a13 Sepw1 Sitpec Slc22a4 Smarcd3 Sod2 Them2 Timp2 Tmem45b Tph1 Vegfb Zfp354b
39	V$CDPCR1_01: cut-like homeodomain protein	394	394	139	12253	3385	-0.18	0.0	0.01	0.0	0610007A15Rik 0610009E20Rik 1110020A09Rik 1500040F11Rik 1700007D05Rik 1810008K03Rik 1810055D05Rik 2010002H18Rik 2310014H19Rik 2310076O21Rik 2410001H17Rik 2610205H19Rik 2810004N20Rik 4933424N09Rik 5430431G03Rik 5730439E10Rik 9030611N15Rik A2bp1 Abcb4 Acadl Acadm Acadvl Acat2 Acox3 Acta1 Actn2 Actn3 Acy3 Acyp2 Adfp Adk Akt2 Alas1 Aldh1a7 Aldh6a1 Aldh9a1 Aldoa Alpk3 Amacr Amy1 Anxa11 Anxa5 Aox1 Apob…
40	V$E2F1DP1RB_01: Rb:E2F-1:DP-1 trimeric complex	44	44	489	863	14775	-0.29	0.0	5.02	2.32	Aco2 Akt2 Anxa11 Areg Asb13 Atp5j2 Atpaf2 Cabc1 Chn1 Clpx Cox5a Cox5b Cox8a Cxcl12 Degs1 Dlst Dmrt2 Faf1 Fh1 Fli1 Glcci1 Lims2 Lpl Mrpl30 Ndufa1 Ndufb8 Ndufs7 Nid1 Nifun Nnat Nrg4 Orm1 Orm2 Phka1 Pxmp2 Rbp4 Sepw1 Sgce Slc16a1 Slc25a19 Smarcd3 Sorbs1 Them2 Vti1b
41	V$SOX9_B1: SOX (SRY-related HMG box)	271	271	262	8723	6915	-0.38	0.0	0.01	0.0	0610039N19Rik 1110006I15Rik 1700007D05Rik 1810044O22Rik 1810055D05Rik 2010002H18Rik 2310001N14Rik 2310014H19Rik 2310076O21Rik 2410001H17Rik 2610205H19Rik 3300001H21Rik 9030611N15Rik Abcb4 Acadl Acadm Acas2 Acat1 Acyp2 Adfp Aldh1a7 Aldh9a1 Alpk3 Amy1 Anxa11 Apobec2 Aqp7 Arg2 Arhgap24 Arl4 Asb11 Asb5 Aspa Atf5 Atoh8 Atp5a1 Atp5k BC009118 BC022145 BC024806 BC028663 Bcat2 Bloc1s1 C330023F11Rik Cacna1…
42	V$HFH8_01: HNF-3/Fkh Homolog-8	61	61	472	2362	13276	-0.45	0.0	0.01	0.0	Abcb4 Acadm Acas2 Acyp2 Alpk3 Anxa11 BC009118 BC022145 BC024806 BC028663 C330005L02Rik C330023F11Rik Car3 Cav1 Cox6a1 Cs Dcn Decr1 Dlat Dmrt2 Dnajd1 Dtnbp1 Dusp1 Eif4e3 Enpp2 Fabp4 Fez2 Gabarapl1 Gpr109b Gstm3 Hdgfrp2 Ifi27 Immp2l Irak1bp1 Klhl2 Lactb2 Mdh2 Mef2c Mmp19 Myf6 Myh4 Ndufab1 Ndufb8 Nrap Nrg4 Orm1 P2rx5 Phka1 Pkd2l2 Pon3 Rspondin Rtn2 Sepw1 Sitpec Slc1a5 Smarcd3 Smpx Stom Tiparp Tpst1 …
43	V$HNF6_Q6	38	38	495	1606	14032	-0.5	0.0	0.01	0.0	Abcb4 Arhgap24 BC009118 BC028663 Bckdhb C1s Ccl24 Cd36 Chn1 Cyb5 Dlat Dpt Fh1 Figf Hadhb Hspb3 Idh3b Ifngr1 Immt Kazald1 Lgals1 Lpgat1 Mbnl1 Mmp19 Msra Ndufa2 Ndufa4 Pck1 Pdcd1lg1 Rxrg Slc1a3 Slc25a19 Slc28a2 Suclg1 Taldo1 Tm4sf12 Trdn Zfp354b
44	V$SRF_Q5_01	178	178	355	4520	11118	-0.51	0.0	4.21	1.82	0610007A15Rik 0610009E20Rik 2310001N14Rik 2410001H17Rik 2810004N20Rik 5430431G03Rik 9030611N15Rik A2bp1 Acta1 Actn2 Actn3 Acyp2 Alas1 Aldh4a1 Aldh6a1 Amy1 Anxa5 Aoc3 Aqp7 Areg Arfl4 Arl4 Asb13 Asb5 Aspa Atp5a1 Atp5j2 Atp5k BC009118 BC024806 BC054059 Blcap Bloc1s1 Brp44l Btbd4 Cacna1s Calca Car3 Car4 Card10 Ccbl2 Ccl24 Cd1d1 Cd302 Cdkn2c Chchd6 Chst1 Cib2 Ckm Clec3b Cln2 Cmya1 Cox6a1 Cox7a1 Cpa3 C…
45	V$MAF_Q6	26	26	507	442	15196	-0.53	0.0	4.99	2.32	Acadvl Atf5 Calca Ces3 Ckm Cs Elovl6 Fabp4 Glul Grim19 Gyg1 Idh3a Il1r2 Lims2 Ltc4s Mlf1 Nnat Pck1 Phyh Pon3 Psen2 Sncg Stmn4 Sult1a1 Tph1 Tuba8
46	V$ELK1_02: Elk-1	431	431	102	11999	3639	-0.56	0.0	4.3	1.82	0610007A15Rik 0610009E20Rik 0610039N19Rik 1110006I15Rik 1110020A09Rik 1500040F11Rik 1700007D05Rik 1810008K03Rik 1810044O22Rik 1810055D05Rik 2010002H18Rik 2310001N14Rik 2310014H19Rik 2310076O21Rik 2610205H19Rik 2810004N20Rik 3300001H21Rik 4933424N09Rik 5730439E10Rik 6330579B17Rik 9030611N15Rik A2bp1 Aacs Acadl Acadm Acadvl Acas2 Acat1 Acat2 Aco2 Acox3 Acta1 Actn2 Actn3 Acy3 Adfp Adk Adpn Adssl1 Ak…
47	V$AHR_Q5: aryl hydrocarbon / dioxin receptor	81	81	452	1846	13792	-0.61	0.0	4.4	1.84	1110006I15Rik 2310014H19Rik Aacs Acadvl Acat1 Aldh9a1 Alpk3 Anxa11 Anxa5 Arhgap24 Atp5k BC024806 Camk2d Car5b Cd151 Cdo1 Chchd6 Cidea Cidec Cox5a Cox6a1 Cox7a1 Cpt2 Cs Dnajb4 Dpep1 Epor Etfdh Fxyd1 Ghitm Gnpnat1 Gyg1 Hk2 Hsdl2 Il7 Kazald1 Klhl7 Ldb3 Lias Lum Ly6c Mfn2 Mlf1 Mmd Mocs2 Mogat2 Msra Ndufa1 Ndufa2 Ndufa4 Ndufa9 Ndufb9 Pank3 Pbef1 Pcca Phyh Por Ppp1r3c Pvalb Pyp Rpl5 Rspondin Rtn4 Sdh1 …
48	V$SOX5_01: Sox-5	221	221	312	7218	8420	-0.62	0.0	0.01	0.0	0610039N19Rik 1110006I15Rik 1700007D05Rik 1810044O22Rik 2010002H18Rik 2310001N14Rik 2310014H19Rik 2310076O21Rik 2410001H17Rik 2610205H19Rik 3300001H21Rik 9030611N15Rik Acadl Acadm Acas2 Acat1 Acyp2 Adfp Aldh1a7 Aldh6a1 Aldh9a1 Alpk3 Amy1 Anxa11 Apobec2 Aqp7 Arfl4 Arg2 Arhgap24 Asb11 Asb5 Aspa Atf5 Atoh8 Atp5a1 Atp5k BC009118 BC022145 BC024806 Bcat2 Bloc1s1 Brp44l C330023F11Rik Cacna1s Car13 Car5b…
49	V$XFD2_01: Xenopus fork head domain factor 2	105	105	428	3720	11918	-0.64	0.0	0.01	0.0	1810055D05Rik Abcb4 Acadm Acas2 Acox3 Acyp2 Adpn Aldh4a1 Alpk3 Anxa11 Asb13 Aspa Atp5j2 BC009118 BC022145 BC024806 BC028663 Bloc1s1 C330005L02Rik Car3 Cav1 Cidea Cidec Clpx Cox6a1 Cox6a2 Cs Cxcl13 Dcn Decr1 Dlat Dmrt2 Dnajd1 Dtnbp1 Dusp1 Eif4e3 Eif4ebp1 Enpep Enpp2 Epor Fech Fez2 Fhl1 Fli1 Fndc1 Gabarapl1 Gpr109b Gstm3 Hadhb Hdgfrp2 Hint3 Hnmt Hspb3 Ifi27 Igj Irak1bp1 Itgb1bp2 Klhl2 Klrd1 Lims2 L…
50	V$E2F1DP1_01: E2F-1:DP-1 heterodimer	174	174	359	4428	11210	-0.66	0.0	4.05	1.77	0610007A15Rik 0610009E20Rik 1110006I15Rik 1700007D05Rik 1810008K03Rik 1810055D05Rik 2310076O21Rik 4933424N09Rik 6330579B17Rik Aco2 Actn3 Ak2 Alas1 Aldh6a1 Anxa11 Arg2 Asb13 Atf5 Atp5h Atp5j2 Atp5k Atpaf2 BC024806 BC028663 Bcat2 Blcap Bnip3 Brp44l Btbd4 C1r C330023F11Rik Cacna1s Calca Camk2d Card10 Ccl24 Cd209b Cdkn2c Chchd3 Clpx Cox4i1 Cox5a Cox5b Cox6c Cox8a Cpt2 Crat Cs Csl Cxcl12 Cxcl13 D8Ertd…
51	V$TAL1_Q6	246	246	287	6511	9127	-0.76	0.0	3.85	1.69	0610007A15Rik 0610039N19Rik 1110020A09Rik 1700007D05Rik 1810008K03Rik 1810044O22Rik 1810055D05Rik 2010002H18Rik 2310001N14Rik 2310076O21Rik 2810004N20Rik 3300001H21Rik 4933424N09Rik Aacs Acat1 Acat2 Acta1 Actn2 Acy3 Adfp Adk Adpn Ak2 Akt2 Alpk3 Amacr Aoc3 Aox1 Apobec2 Areg Arfl4 Arhgap24 Arl4 Asb5 Atf5 Atoh8 Atp5k Atpaf2 BC004044 BC013529 BC028663 Bcat2 Btbd4 C1r C1s C330023F11Rik Cacna1s Car4 Ca…
52	V$CHOP_01: heterodimers of CHOP and C/EBPalpha	131	131	402	4497	11141	-0.78	0.0	0.01	0.0	1810044O22Rik 2310076O21Rik 2610205H19Rik 4933424N09Rik Aacs Acas2 Adfp Adk Alas1 Aldh9a1 Anxa11 Aox1 Arg2 Atp5j2 Atp5k BC009118 BC013529 BC019806 BC022145 Bckdhb Bnip3 C1r C1s Car13 Car3 Car4 Ccl24 Cdo1 Ces3 Chchd3 Cln2 Cox5b Cox6a1 Cox6a2 Cpa3 Cs Cxcl12 Cxcl13 Dhrs7 Dnajd1 Dusp1 Echs1 Efemp1 Eif4e3 Enpep Ephx2 Etfa Etfdh Faf1 Fbp2 Fh1 Fxyd1 Gbp2 Glcci1 Gpr109b Grim19 Gstk1 Gyg1 Gys2 Hint3 Hk2 H…
53	V$E2F1_Q6_01	209	209	324	5446	10192	-0.78	0.0	3.85	1.69	0610007A15Rik 0610009E20Rik 1110006I15Rik 1500040F11Rik 1810055D05Rik 2310014H19Rik 2310076O21Rik 2810004N20Rik 4933424N09Rik Aacs Abcb4 Acas2 Acat1 Aco2 Actn3 Adssl1 Ak2 Akt2 Alas1 Aldh6a1 Anxa11 Areg Arg2 Arl4 Asb13 Atf5 Atp5h Atp5j2 Atp5k Atpaf2 BC024806 BC028663 Bcat2 Bmp6 Bnip3 Brp44l C1r C330005L02Rik C330023F11Rik Cabc1 Calca Camk2d Car13 Car3 Car5b Card10 Ccl24 Cdkn2c Chchd3 Chchd6 Chn1 C…
54	V$HNF1_01: hepatic nuclear factor 1	77	77	456	2830	12808	-0.79	0.0	0.01	0.0	0610007A15Rik 2010002H18Rik 2810004N20Rik 3300001H21Rik Acadl Acat1 Adpn Ak2 Akt2 Aoc3 Atp5a1 BC013529 Blcap Cav1 Cd36 Chchd6 Ckm Cox5a Cox6c Cs Cxcl7 D8Ertd594e Dlst Dtnbp1 Efemp1 Elovl3 Elovl6 Enpep Ephx2 Fcgrt Fgb Fh1 Fhl1 Glycam1 Gsn Hadhb Hnmt Inmt Klhl7 Klrd1 Ldb3 Lpin1 March5 Mccc1 Mcpt5 Mdh2 Mfap1 Mmd Myh4 Ndufab1 Ndufb8 Ndufv1 Ogn Pck1 Pde8a Pdha1 Phyh Ppp2r5a Ptger3 Pyp Rab5a Slc25a19 S…
55	V$E2F_Q6_01	79	79	454	1816	13822	-0.85	0.0	4.13	1.8	0610007A15Rik 1500040F11Rik 1810055D05Rik 6330579B17Rik Acat1 Aco2 Adssl1 Akt2 Anxa11 Anxa5 Asb13 Atf5 Atp5j2 Atpaf2 Brp44l Cabc1 Car13 Car5b Cdkn2c Clpx Clybl Cmya1 Cox4i1 Cox5a Cox5b Cox8a Crat Cs Cxcl12 Dhrs7 Dlat Dlst Dmrt2 Dusp1 Dusp10 Elovl6 Fabp3 Faf1 Fh1 Fli1 Glcci1 Grim19 Gstz1 Lims2 Lpl Mlf1 Mocs2 Ndufa1 Ndufa2 Ndufab1 Ndufb9 Ndufs7 Nnat Nrg4 Orm1 Orm2 Pgam2 Pmpcb Ppm1a Prkcm Pvalb Pxmp…
56	V$GATA2_03: GATA-binding factor 2	139	139	394	4725	10913	-0.88	0.0	0.02	0.0	0610039N19Rik 1110020A09Rik 1700007D05Rik 5430431G03Rik 9030611N15Rik Acadvl Aldh4a1 Aldh9a1 Amacr Anxa11 Arfl4 Atp5h BC003479 BC009118 Bckdhb Card10 Casq1 Cav1 Ccl24 Cd302 Cd36 Ces3 Chchd6 Cox5a Cox7a1 Cpa3 Cs Csl Cyp2e1 Dmrt2 Dnajd1 Dnm1 Dtnbp1 Dusp1 E2f6 Ech1 Eif4e3 Eno3 Enpp2 Etfa Fabp4 Fbp2 Fez2 Fgb Fh1 Fhl1 Figf Fli1 Fmo1 Fndc1 Fthfd Glycam1 Gpr109b Gpt2 Grem2 Gstk1 Gstm3 Gstz1 Gypc Hagh Hb…
57	V$E2F_Q4_01	120	120	413	2946	12692	-0.91	0.0	3.88	1.69	0610007A15Rik 1500040F11Rik 1810055D05Rik 5430431G03Rik 5730439E10Rik 6330579B17Rik Acat1 Aco2 Adssl1 Akt2 Alas1 Anxa11 Anxa5 Areg Asb13 Atp5j2 Atp5k Atpaf2 BC024806 Brp44l Cabc1 Car13 Car5b Cd7 Cdkn2c Clpx Clybl Cmya1 Cox4i1 Cox5a Cox5b Cox8a Cpt2 Crat Cs Cxcl12 Degs1 Dgat2 Dhrs7 Dlat Dlst Dmrt2 Dnajb4 Dusp1 Dusp10 Echs1 Elovl6 Etfa Etfdh Fabp3 Faf1 Fasn Fbp2 Fh1 Fli1 Fzd4 Glcci1 Grim19 Gstz1 Ht…
58	V$CREB_Q2: cAMP-response element-binding protein	63	63	470	1395	14243	-0.91	0.0	4.16	1.8	1810008K03Rik 2310001N14Rik 2610205H19Rik Acox3 Adpn Adssl1 Akt2 Alas1 Aldh6a1 Areg Arfl4 Arg2 Arl4 Atoh8 BC019806 BC024806 Bloc1s1 C330005L02Rik Calca Camk2d Clstn3 D5Ertd33e Decr1 Dlat Dusp1 Echs1 Fabp3 Fh1 Fxyd2 Gnpnat1 Grim19 Id1 Klhl7 Lactb2 Lrrk2 Mdh2 Mfn2 Mlf1 Mlycd Myom2 Ndufa10 Ndufv1 Nkiras1 Nrbf1 Pbef1 Pck1 Pcolce2 Pdhb Pex13 Ppm1a Prss11 Rab5a Rnf11 S100a13 Sdhb St13 Sult1a1 Tax1bp1 T…
59	V$MEF3_B: MEF-3	26	26	507	459	15179	-0.92	0.0	4.55	1.96	1700007D05Rik 3300001H21Rik Actn2 Arhgap24 Cd151 Chpt1 Cib2 Dpep1 E2f6 Eno3 Fzd4 Gys2 Hoxa7 Hrc Myom2 Ndufb7 Opn3 Orm2 Phyh Pmpcb Pvalb Sgce Slc28a2 Slc41a3 St8sia4 Uqcr
60	V$USF_Q6: upstream stimulating factor	357	357	176	9815	5823	-0.97	0.0	3.66	1.56	0610039N19Rik 1110006I15Rik 1110020A09Rik 1500040F11Rik 1700007D05Rik 1810008K03Rik 1810044O22Rik 1810055D05Rik 2310001N14Rik 2410001H17Rik 4933424N09Rik 5430431G03Rik 5730439E10Rik 6330579B17Rik 9030611N15Rik Aacs Abcb4 Acadl Acas2 Acat1 Acat2 Acox3 Acta1 Acy3 Acyp2 Adfp Adk Adssl1 Ak2 Akt2 Alas1 Aldh1a7 Aldh4a1 Aldh6a1 Aldh9a1 Aldoa Amacr Anxa11 Anxa5 Aoc3 Apobec2 Aqp7 Areg Arfl4 Arg2 Arhgap24 …
61	V$FREAC7_01: Fork head RElated ACtivator-7	193	193	340	6325	9313	-1.0	0.0	0.02	0.0	1110006I15Rik 1700007D05Rik 1810055D05Rik 2010002H18Rik 2410001H17Rik 4933424N09Rik 5430431G03Rik 5730439E10Rik Abcb4 Acadl Acadm Acas2 Acox3 Acyp2 Adpn Aldh4a1 Alpk3 Amy1 Anxa11 Asb13 Aspa Atp5a1 Atp5j2 BC003479 BC009118 BC022145 BC024806 BC028663 Bckdhb Bloc1s1 C330005L02Rik C330023F11Rik Car3 Cav1 Cd1d1 Cd302 Cd36 Cidea Cidec Clpx Cox6a1 Cox6a2 Cox8a Cpa3 Cs Cxcl13 Cxcl7 D5Ertd33e D8Ertd594e D…
62	V$NKX25_02: homeo domain factor Nkx-2.5/Csx, tinman homolog	195	195	338	6372	9266	-1.07	0.0	0.02	0.0	1110006I15Rik 1110020A09Rik 1500040F11Rik 1810044O22Rik 2310014H19Rik 6330579B17Rik 9030611N15Rik Aacs Acox3 Actn2 Actn3 Acyp2 Alas1 Aldh9a1 Alpk3 Amy1 Anxa11 Anxa5 Arg2 Arhgap24 Arl4 Aspa Atp5j2 Atp5k BC022145 Bcat2 Blcap C1s Cabc1 Car3 Car4 Casq1 Ccbl2 Cd209b Cd302 Cd36 Ces3 Chchd3 Chn1 Cidec Clec3b Clpx Cmya1 Cox5a Cox5b Cpa3 Cpt1b Cs Csl Cxcl15 Cyb5 D5Ertd33e D8Ertd594e Dci Dcn Dlst Dnajb4 Dp…
63	V$CREL_01: c-Rel	407	407	126	11353	4285	-1.17	0.0	3.52	1.45	0610009E20Rik 0610039N19Rik 1110006I15Rik 1110020A09Rik 1500040F11Rik 1700007D05Rik 1810008K03Rik 1810044O22Rik 1810055D05Rik 2010002H18Rik 2310001N14Rik 2310014H19Rik 2310076O21Rik 2610205H19Rik 2810004N20Rik 3300001H21Rik 4933424N09Rik 5430431G03Rik 5730439E10Rik 6330579B17Rik 9030611N15Rik A2bp1 Aacs Abcb4 Acadl Acadm Acas2 Acat2 Aco2 Acox3 Actn3 Acy3 Adfp Adk Adpn Adssl1 Ak2 Akt2 Aldh1a7 Aldh…
64	V$HOGNESS_B: Imperfect Hogness /Goldberg Box	47	47	486	998	14640	-1.18	0.0	3.99	1.74	1110020A09Rik 1810008K03Rik 5430431G03Rik Abcb4 Acadvl Acat2 Aldh4a1 Aoc3 Aspa BC013529 Bcat2 Bckdhb Chchd6 Cidec Clybl Cox8a Dci Dhrs7 Dnajd1 Dtx2 Ech1 Glul Gys2 Hdgfrp2 Idh3b Lactb2 Mylpf Nid1 Nrbf1 Ogn Pcolce2 Ppp1r3c Ppp2r5a Procr Rnf11 Rnf30 Rpl5 Rtn4 Sdh1 Sdhb Sitpec Slc25a19 St13 Stx18 Syap1 Timm44 Trub2
65	V$TGIF_01: TGIF (5'TG3' interacting factor)	166	166	367	4279	11359	-1.18	0.0	3.45	1.43	0610009E20Rik 0610039N19Rik 1110020A09Rik 1810055D05Rik 2010002H18Rik 2310076O21Rik 2810004N20Rik 3300001H21Rik 5730439E10Rik 6330579B17Rik Acadl Acadm Acat2 Acox3 Acta1 Actn3 Ak2 Akt2 Aldh1a7 Aldh4a1 Amacr Anxa11 Aox1 Apobec2 Areg Asb11 Atp5j2 Atp5k Atpaf2 BC013529 BC054059 Blcap Bloc1s1 Bmp6 C330005L02Rik Cacna1s Camk2d Car4 Car5b Cdkn2c Chchd3 Cidec Clec3b Cox5b Cox7a1 Cpa3 Cpt2 Crat Cs Ctsb C…
66	V$BARBIE_01: barbiturate-inducible element	288	288	245	7812	7826	-1.19	0.0	3.34	1.36	0610039N19Rik 1500040F11Rik 1700007D05Rik 1810008K03Rik 2010002H18Rik 2310001N14Rik 2310014H19Rik 2310076O21Rik 2810004N20Rik 4933424N09Rik A2bp1 Acadl Acas2 Acat1 Acat2 Aco2 Actn2 Actn3 Acyp2 Adfp Adk Adpn Akt2 Alas1 Aldh1a7 Aldh6a1 Amy1 Anxa11 Anxa5 Aox1 Apobec2 Aqp7 Areg Arfl4 Arg2 Arhgap24 Asb11 Asb5 Aspa Atf5 Atoh8 Atpaf2 BC003479 BC009118 BC013529 BC019806 BC024806 BC028663 BC054059 Bcat2 B…
67	V$OCT1_05: octamer-binding factor 1	24	24	509	1073	14565	-1.23	0.0	0.01	0.0	Adpn Aldh1a7 Anxa11 Asb13 C1r C330005L02Rik Car13 Card10 Cd36 Cxcl7 D8Ertd594e Figf Lpl Lum Msra Ndufa5 Ndufa6 Ndufs4 Pfkfb1 Serpina3c Smpd3 Sucnr1 Sycp3 Uqcrb
68	V$NFY_C: NF-Y binding site	22	22	511	380	15258	-1.24	0.0	4.25	1.82	0610009E20Rik 1700007D05Rik Actn3 Aldh4a1 Aldh6a1 Atp5a1 Cmya1 Dbi Dmrt2 Fh1 Hagh Mbnl1 Mmd Mpdz Ndufa6 Np15 Pdk4 Sdpr Serpina3c Slc1a5 Stmn4 Tnnc2
69	V$TAXCREB_01: Tax/CREB complex	23	23	510	404	15234	-1.25	0.0	4.22	1.82	1810055D05Rik Acadm Acta1 Ak2 Aldh6a1 Atoh8 Camk2d Crat Dusp1 Echs1 Eif4ebp1 Epas1 Mpdz Pbef1 Pcca Pdk4 Ppp2r2d Sc5d Sdhb Slc5a6 Tmem43 Tuba8 Ywhag
70	V$SRF_Q4	56	56	477	1240	14398	-1.26	0.0	3.81	1.69	0610007A15Rik 2310001N14Rik Acta1 Actn3 Amy1 Aqp7 Arfl4 Arl4 Asb13 Asb5 Aspa Atp5a1 BC054059 Bloc1s1 Brp44l Car4 Ccbl2 Ckm Cs Cxcl7 Decr1 Dtx2 Eif4ebp1 Ela1 Elovl3 Eno3 Gabarapl1 Gstm3 Gypc Hint3 Hsd11b1 Itgb1bp2 Itih2 Klrd1 Ldb3 Myh4 Mylpf Myom1 Ndufb3 Nnat Pnpla2 Prkcm Ptger3 Qdpr Rarres2 Rbp4 Rbpms2 Sdhb Slc1a5 Slc22a4 Timp2 Tinag Tm4sf12 Tpm2 Trdn Uqcrc1
71	V$PR_01: high affinity binding sites for progesterone receptor	17	17	516	266	15372	-1.27	0.0	4.35	1.83	1700007D05Rik 6330579B17Rik Blcap Ces3 Dlat Gstz1 Hsd17b4 Immt Klrd1 Myom1 Ndufb8 Nrap Rtn2 Sdpr Sult1a1 Tnnc2 Tnni2
72	V$AR_01: androgen receptor	54	54	479	1189	14449	-1.28	0.0	3.81	1.69	1700007D05Rik 2810004N20Rik 3300001H21Rik 9030611N15Rik Acas2 Areg C1r Cav1 Ces3 Cidea Cyp2e1 Dbi Dlat Dlst Dpep1 Dtnbp1 Dusp1 Eif4ebp1 Etfdh Fzd4 Ghitm Gpt1 Hsd17b4 Itih2 Lgals1 March5 Mrps31 Myom1 Myoz1 Ndufb8 Np15 Nrap Opn3 Orm1 Pfkfb3 Prss11 Pygl Rab5a Rgl1 Rnf30 S3-12 Scp2 Sdpr Serpina1a Serpina3c Sitpec Slc22a3 Slc5a6 Smarcd3 Snx10 Sult1a1 Tcf15 Tmod1 Tnnc2
73	V$XFD1_01: Xenopus fork head domain factor 1	72	72	461	2607	13031	-1.32	0.0	0.02	0.0	1110006I15Rik 2610205H19Rik Aacs Adfp Adpn Aldh6a1 Arfl4 Atp5j2 Atp5k Bloc1s1 Bmp6 Cd36 Chchd3 Cox5a Cpa3 Cxcl15 Cxcl7 Cyb5 Cyp2e1 D5Ertd33e Dpf3 Dusp10 Ech1 Echs1 Ela1 Elovl6 Enpep Epor Etfa Etfdh Fabp3 Fabp4 Fcna Fgb Figf Gabarapl1 Ghitm Glycam1 Id1 Il7 Itgb1bp2 LOC330189 Lace1 Mmd Mmp19 Myf6 Myom1 Ndufa2 Ndufa6 Ndufab1 Ndufaf1 Ndufb8 Ndufc1 Ndufs7 Pank3 Pcca Pep4 Pgam2 Pkd2l2 Pxmp2 Sitpec Slc1…
74	V$IRF_Q6_01	228	228	305	7301	8337	-1.32	0.0	0.03	0.0	1110020A09Rik 1700007D05Rik 1810044O22Rik 1810055D05Rik 2310001N14Rik 2310014H19Rik 2410001H17Rik 3300001H21Rik 6330579B17Rik 9030611N15Rik A2bp1 Aacs Acadl Acat1 Actn2 Actn3 Acy3 Adpn Ak2 Aldh1a7 Aldh4a1 Aldh9a1 Alpk3 Amacr Amy1 Anxa5 Aox1 Areg Arfl4 Arg2 Arhgap24 Asb11 Asb5 Atp5a1 Atp5j2 BC009118 BC013529 BC019806 BC022145 Bloc1s1 Bmp6 C1s C330005L02Rik Calca Car3 Car4 Cav1 Cd1d1 Cd209b Cdo1 Ch…
75	V$NFKB_Q6_01	360	360	173	9974	5664	-1.36	0.0	3.2	1.25	0610007A15Rik 0610009E20Rik 0610039N19Rik 1110006I15Rik 1500040F11Rik 1700007D05Rik 1810008K03Rik 1810055D05Rik 2010002H18Rik 2310001N14Rik 2310014H19Rik 2310076O21Rik 2610205H19Rik 2810004N20Rik 3300001H21Rik 4933424N09Rik 5430431G03Rik 6330579B17Rik 9030611N15Rik Abcb4 Acadl Acadm Acas2 Acat1 Acat2 Aco2 Acox3 Actn2 Actn3 Acy3 Adfp Adk Adpn Adssl1 Ak2 Alas1 Aldh6a1 Aldoa Amacr Amy1 Anxa11 Anxa5 …
76	V$HFH3_01: HFH-3 (HNF3/fork head homolog 3)	229	229	304	7322	8316	-1.37	0.0	0.04	0.0	1110006I15Rik 1110020A09Rik 1810044O22Rik 1810055D05Rik 4933424N09Rik 5730439E10Rik A2bp1 Abcb4 Acadl Acadm Acadvl Acas2 Acat1 Actn2 Acyp2 Adpn Akt2 Aldh4a1 Alpk3 Amacr Amy1 Anxa11 Asb13 Asb5 Atoh8 Atp5a1 Atp5j2 Atpaf2 BC003479 BC009118 BC013529 BC022145 BC024806 BC028663 BC054059 Bcat2 Bckdhb C330005L02Rik C330023F11Rik Car3 Car4 Cav1 Cd209b Cd302 Cd36 Ces3 Chchd3 Chchd6 Chpt1 Chst1 Cib2 Cidec C…
77	V$AIRE_01	86	86	447	3026	12612	-1.42	0.0	0.03	0.0	0610039N19Rik 1700007D05Rik 1810055D05Rik 2310076O21Rik 2410001H17Rik 3300001H21Rik Abcb4 Acadm Acadvl Acy3 Adfp Ak2 Alas1 Amacr Anxa11 Anxa5 Aox1 Arhgap24 Aspa BC022145 Bckdhb Cacna1s Car5b Cd151 Cd209b Cd302 Chchd3 Chn1 Chpt1 Cox6a1 Cox6a2 Cox6c Cpa3 Ctsl Cxcl13 Dpf3 Echdc1 Ela1 Elovl6 Fabp4 Fxyd1 Fzd4 Glycam1 Gpd2 Grem2 Hadhb Hibadh Inmt Klrd1 LOC330189 Lias Lipe Mcpt5 Mfap1 Mfn2 Mlf1 Mrpl35 M…
78	V$MYCMAX_B: c-Myc:Max binding sites	223	223	310	5963	9675	-1.43	0.0	3.07	1.2	0610007A15Rik 1110006I15Rik 1110020A09Rik 1500040F11Rik 1810008K03Rik 1810044O22Rik 2010002H18Rik 2310076O21Rik 2610205H19Rik 5430431G03Rik 5730439E10Rik 9030611N15Rik Aacs Acat1 Acox3 Actn2 Acyp2 Adfp Adk Adpn Adssl1 Ak2 Alas1 Aldh4a1 Aldh9a1 Amacr Anxa11 Apobec2 Arhgap24 Arl4 Asb13 Atoh8 Atp5a1 Atp5j2 Atpaf2 BC004044 BC013529 BC019806 BC024806 BC028663 BC054059 Bcat2 Blcap Bmp6 Bnip3 Brp44l Btb…
79	V$HNF4_01: hepatic nuclear factor 4	521	521	12	15001	637	-1.49	0.0	4.07	1.77	0610007A15Rik 0610009E20Rik 0610039N19Rik 1110006I15Rik 1110020A09Rik 1500040F11Rik 1700007D05Rik 1810008K03Rik 1810044O22Rik 1810055D05Rik 2010002H18Rik 2310001N14Rik 2310014H19Rik 2310076O21Rik 2410001H17Rik 2610205H19Rik 2810004N20Rik 3300001H21Rik 4933424N09Rik 5430431G03Rik 5730439E10Rik 6330579B17Rik A2bp1 Aacs Abcb4 Acadm Acadvl Acas2 Acat1 Acat2 Aco2 Acox3 Acta1 Actn2 Actn3 Acy3 Acyp2 Adf…
80	V$IRF7_01: interferon regulatory factor 7	283	283	250	8873	6765	-1.52	0.0	0.04	0.0	0610039N19Rik 1110020A09Rik 1700007D05Rik 1810055D05Rik 2310014H19Rik 2310076O21Rik 6330579B17Rik 9030611N15Rik A2bp1 Acadl Acas2 Aco2 Acox3 Actn2 Actn3 Adfp Adk Adssl1 Ak2 Akt2 Alas1 Aldh1a7 Aldh4a1 Aldh6a1 Alpk3 Amacr Amy1 Aox1 Aqp7 Areg Arg2 Arhgap24 Asb11 Asb13 Asb5 Atp5a1 Atp5j2 BC003479 BC009118 BC013529 BC022145 BC028663 Bckdhb Blcap Bloc1s1 Bmp6 Brp44l C1r C1s C330005L02Rik Calca Car13 Ca…
81	V$HNF4_DR1_Q3	442	442	91	12474	3164	-1.52	0.0	3.23	1.27	0610007A15Rik 0610009E20Rik 1110020A09Rik 1500040F11Rik 1700007D05Rik 1810008K03Rik 1810044O22Rik 1810055D05Rik 2310001N14Rik 2310014H19Rik 2310076O21Rik 2410001H17Rik 2810004N20Rik 4933424N09Rik 5430431G03Rik 5730439E10Rik 6330579B17Rik 9030611N15Rik A2bp1 Aacs Abcb4 Acadm Acadvl Acas2 Acat1 Acat2 Aco2 Acox3 Acta1 Actn3 Acy3 Acyp2 Adfp Adk Adssl1 Ak2 Akt2 Alas1 Aldh1a7 Aldh6a1 Aldh9a1 Aldoa Alpk…
82	V$NKX61_01: NKX6-1	21	21	512	945	14693	-1.56	0.0	0.01	0.0	1810044O22Rik Aldh4a1 Apobec2 Arg2 Car13 Ckm Cpa3 Dtx2 Fh1 Fhl1 Gypc Id1 Idh3a Itih2 March5 Ndufa9 Ndufc1 Ndufs3 Pgam2 Sec15l1 Tiparp
83	V$PAX6_Q2	123	123	410	3123	12515	-1.58	0.0	3.08	1.2	0610009E20Rik 0610039N19Rik 1110020A09Rik 1810008K03Rik 1810044O22Rik 2310001N14Rik 2810004N20Rik 5430431G03Rik 5730439E10Rik 9030611N15Rik Aacs Abcb4 Acadvl Acat2 Aco2 Acy3 Acyp2 Adfp Ak2 Aoc3 Aox1 Aqp7 Arfl4 Asb13 Aspa Atp5a1 BC003479 BC009118 BC013529 Bcat2 Bckdhb C330023F11Rik Cd151 Chn1 Cidec Cln2 Clpx Clstn3 Clybl Cox4i1 Cox8a Cpa3 Ctsl D5Ertd33e Dci Dgat2 Dlat Dnajd1 Dtx2 Ech1 Elovl6 Ephx2…
84	V$POU6F1_01	32	32	501	1304	14334	-1.61	0.0	0.02	0.0	Acy3 Adpn BC003479 C1s Cabc1 Cd1d1 Chn1 Cxcl13 Dgat2 Dtnbp1 Etfa Fabp4 Faf1 Fgb Gstk1 Idh3b Klhl7 Lactb2 Msra Myh6 Myl4 Ndufab1 Ndufb10 Ndufc1 Ogn Rnf30 Serpina1a Sucnr1 Sycp3 Tinag Uqcrb Uqcrc1
85	V$SRF_Q6: serum response factor	45	45	488	980	14658	-1.62	0.0	3.5	1.45	Acta1 Actn3 Amy1 Aqp7 Arl4 Asb5 Aspa Atp5a1 Atp5j2 Car4 Ccbl2 Ckm Cs Cxcl7 Eif4ebp1 Ela1 Elovl3 Eno3 Gypc Hint3 Hsd11b1 Il1r2 Itgb1bp2 Itih2 Klrd1 Ldb3 Mylpf Myom1 Ndufb3 Nnat Prkcm Ptger3 Pygl Rarres2 Rbp4 Rbpms2 Rxrg Smoc1 Timp2 Tinag Tm4sf12 Tpm2 Trdn Tuba8 Uqcrc1
86	V$NFKB_C: NF-kappaB binding site	10	10	523	552	15086	-1.69	0.0	0.01	0.0	0610009E20Rik Acat2 Atf5 Cox7a1 Dpep1 Mfap1 Pdk4 Smoc1 Smpd3 Tnip1
87	V$CDX2_Q5	322	322	211	9959	5679	-1.75	0.0	0.06	0.0	0610039N19Rik 1110020A09Rik 1500040F11Rik 1810044O22Rik 1810055D05Rik 2010002H18Rik 2310076O21Rik 2410001H17Rik 4933424N09Rik 5430431G03Rik 5730439E10Rik 9030611N15Rik A2bp1 Aacs Abcb4 Acadl Acadm Acadvl Acat1 Aco2 Acox3 Actn2 Acy3 Acyp2 Adfp Adpn Akt2 Aldh1a7 Aldh4a1 Alpk3 Amy1 Anxa11 Aoc3 Aox1 Aqp7 Arg2 Arhgap24 Asb11 Asb13 Asb5 Aspa Atf5 Atp5h Atp5j2 Atp5k BC003479 BC009118 BC013529 BC019806 B…
88	V$VMYB_01: v-Myb	396	396	137	11134	4504	-1.8	0.0	2.74	0.97	0610007A15Rik 0610009E20Rik 0610039N19Rik 1110006I15Rik 1110020A09Rik 1700007D05Rik 1810008K03Rik 1810044O22Rik 1810055D05Rik 2010002H18Rik 2310001N14Rik 2310014H19Rik 2310076O21Rik 2610205H19Rik 3300001H21Rik 4933424N09Rik 5430431G03Rik 9030611N15Rik A2bp1 Aacs Abcb4 Acadl Acadm Acadvl Acas2 Acat1 Acat2 Aco2 Acox3 Actn2 Acy3 Acyp2 Adfp Adk Adpn Adssl1 Ak2 Akt2 Aldh1a7 Aldh4a1 Aldh6a1 Alpk3 Amacr…
89	V$ELF1_Q6	235	235	298	7404	8234	-1.81	0.0	0.07	0.0	0610009E20Rik 0610039N19Rik 1700007D05Rik 2610205H19Rik 2810004N20Rik 3300001H21Rik 4933424N09Rik 6330579B17Rik 9030611N15Rik Acadl Acas2 Acat2 Actn2 Actn3 Acyp2 Adpn Ak2 Akt2 Alas1 Aldh1a7 Aldh4a1 Aldh6a1 Amy1 Anxa11 Apobec2 Aqp7 Areg Arfl4 Asb11 Asb5 Aspa Atoh8 Atp5h Atpaf2 BC022145 BC028663 BC054059 C1r C1s Car13 Car3 Car5b Card10 Casq1 Ccbl2 Cd151 Cd1d1 Cd209b Cd302 Cd7 Cdo1 Chchd6 Chn1 Cib2 …
90	V$CREBATF_Q6	170	170	363	4509	11129	-1.82	0.0	2.66	0.94	1810008K03Rik 2310001N14Rik 2410001H17Rik 2610205H19Rik Aco2 Acox3 Actn3 Adfp Adpn Adssl1 Akt2 Alas1 Aldh6a1 Amacr Areg Arfl4 Arg2 Arhgap24 Arl4 Asb11 Asb5 Atoh8 Atp5a1 Atp5j2 BC003479 BC004044 BC009118 BC013529 BC019806 BC024806 Bcat2 Bloc1s1 C1s C330005L02Rik Calca Camk2d Car3 Cd7 Cdkn2c Cdo1 Chchd3 Chn1 Chpt1 Ckmt2 Cln2 Clstn3 Cmya1 Cox5b Cox6c Cox8a Crat Ctsb Ctsl D5Ertd33e Decr1 Dgat2 Dhrs7 …
91	V$SMAD3_Q6	324	324	209	9014	6624	-1.87	0.0	2.52	0.87	0610007A15Rik 0610009E20Rik 0610039N19Rik 1500040F11Rik 1810008K03Rik 1810055D05Rik 2310001N14Rik 2310014H19Rik 2310076O21Rik 2810004N20Rik 5430431G03Rik 6330579B17Rik 9030611N15Rik A2bp1 Acadl Acadm Acadvl Acas2 Acat1 Acat2 Acox3 Acta1 Actn2 Actn3 Acy3 Acyp2 Adfp Adk Alas1 Aldh4a1 Aldh6a1 Aldh9a1 Aldoa Amacr Aoc3 Aox1 Apobec2 Aqp7 Areg Arfl4 Arg2 Arhgap24 Arl4 Asb5 Atf5 Atp5a1 Atp5h Atp5j2 Atp5k…
92	V$TATA_C: Retroviral TATA box	146	146	387	4754	10884	-1.89	0.0	0.06	0.0	2310001N14Rik 2310076O21Rik 2410001H17Rik 4933424N09Rik Aacs Abcb4 Acy3 Akt2 Aldh1a7 Alpk3 Amacr Aoc3 Areg Arhgap24 Asb11 Asb5 Aspa Atp5j2 BC009118 BC013529 BC028663 BC054059 Bcat2 Bckdhb C1r C330005L02Rik C330023F11Rik Calca Car4 Cd36 Chchd3 Chchd6 Cidec Clstn3 Cox6a1 Cox6a2 Cox8a Cox8b Cpa3 Cxcl7 D5Ertd33e Dbi Dci Dcn Dlat Dpep1 Dpt Dtnbp1 Dtx2 Dusp1 Eif4e3 Eno3 Epas1 Fabp4 Faf1 Fez2 Figf Fmo1 …
93	V$CEBPGAMMA_Q6	368	368	165	11256	4382	-1.9	0.0	0.07	0.0	0610009E20Rik 0610039N19Rik 1110006I15Rik 1110020A09Rik 1500040F11Rik 1810044O22Rik 1810055D05Rik 2010002H18Rik 2310001N14Rik 2410001H17Rik 2810004N20Rik 3300001H21Rik 4933424N09Rik 6330579B17Rik 9030611N15Rik A2bp1 Aacs Abcb4 Acadl Acadvl Acas2 Acat1 Aco2 Acox3 Acta1 Actn3 Acyp2 Adfp Adk Adpn Ak2 Aldh1a7 Aldh4a1 Aldh6a1 Aldh9a1 Alpk3 Amacr Amy1 Anxa11 Anxa5 Aoc3 Aox1 Apobec2 Areg Arfl4 Arg2 Arhg…
94	V$MEF2_Q6_01	299	299	234	9241	6397	-1.96	0.0	0.08	0.0	1110006I15Rik 1700007D05Rik 1810055D05Rik 2010002H18Rik 2810004N20Rik 3300001H21Rik 4933424N09Rik 5430431G03Rik 9030611N15Rik A2bp1 Aacs Abcb4 Acadl Acadvl Aco2 Acox3 Acta1 Acy3 Acyp2 Adfp Adk Adpn Ak2 Alas1 Aldh1a7 Aldh4a1 Aldh6a1 Alpk3 Amacr Amy1 Anxa11 Anxa5 Aoc3 Aox1 Apobec2 Arfl4 Arg2 Arl4 Asb11 Asb13 Asb5 Aspa Atoh8 Atp5j2 Atp5k BC003479 BC004044 BC022145 BC024806 BC028663 Bcat2 Bckdhb Bmp6…
95	V$STAT_01: signal transducers and activators of transcription	87	87	446	2970	12668	-1.96	0.0	0.05	0.0	0610007A15Rik 1500040F11Rik 2010002H18Rik 6330579B17Rik Adfp Akt2 Aldh9a1 Amacr Asb11 Atf5 Atp5a1 BC004044 BC019806 BC024806 Brp44l C1r Cacna1s Car3 Ccbl2 Ccl24 Cd302 Ckmt2 Cox5b Ctsb Dlst Dtx2 Efemp1 Eif4ebp1 Epas1 Etfdh Faf1 Fbp2 Fh1 Glul Glycam1 Grem2 Gyg1 Gypc Hadhb Hibadh Hnmt Hoxa7 Idh3a Ifngr1 Itih2 Klhl7 Ldb3 Lipe Mrpl30 Mylpf Ndufa5 Ndufv1 Nrbf1 Nrg4 Ogn Pdcd1lg1 Phyh Pnpla2 Ppp1r1a Prkc…
96	V$OCT1_Q6: octamer factor 1	478	478	55	14354	1284	-1.98	0.0	0.04	0.0	0610009E20Rik 0610039N19Rik 1110006I15Rik 1110020A09Rik 1500040F11Rik 1700007D05Rik 1810008K03Rik 1810044O22Rik 1810055D05Rik 2010002H18Rik 2310001N14Rik 2310014H19Rik 2310076O21Rik 2410001H17Rik 2810004N20Rik 3300001H21Rik 4933424N09Rik 5430431G03Rik 5730439E10Rik 6330579B17Rik 9030611N15Rik A2bp1 Aacs Abcb4 Acadl Acadm Acas2 Acat1 Acat2 Aco2 Acox3 Acta1 Actn2 Actn3 Acy3 Acyp2 Adfp Adk Adpn Ak2 …
97	V$MYCMAX_02: c-Myc:Max heterodimer	169	169	364	5408	10230	-2.02	0.0	0.08	0.0	1110006I15Rik 1500040F11Rik 1810008K03Rik 1810044O22Rik 2810004N20Rik 5430431G03Rik 6330579B17Rik 9030611N15Rik Aacs Acat1 Adfp Adk Aldh6a1 Aldoa Aoc3 Aqp7 Arfl4 Arl4 Atoh8 Atp5a1 Atp5j2 Atpaf2 BC003479 BC004044 BC013529 BC019806 BC024806 Bloc1s1 Bmp6 Bnip3 Btbd4 C330005L02Rik Car5b Card10 Cd151 Cd36 Cdkn2c Chchd3 Chst1 Ckmt2 Cln2 Cox6a2 Cox6c Cpt1b Crat Cs Ctsb Ctsl Cyp2e1 Dbi Decr1 Dgat2 Dlat D…
98	V$IPF1_Q4	98	98	435	3291	12347	-2.02	0.0	0.06	0.0	1110020A09Rik 1500040F11Rik 5430431G03Rik Acadl Acat1 Acox3 Acta1 Adfp Arfl4 Asb11 Atp5a1 Atp5h Atp5j2 BC009118 BC019806 Brp44l C330005L02Rik Camk2d Car13 Cd1d1 Ces3 Cidec Ckmt2 Clec3b Cox6a1 Cox6c Cryab Cs Cxcl13 Dpf3 Dtnbp1 Echdc1 Elovl3 Elovl6 Epas1 Fabp4 Fcgrt Fez2 Fli1 Fzd4 Ghr Glycam1 Gstm3 Gypc Hagh Hbld1 Hdgfrp2 Hsdl2 Inmt Itgb1bp2 Klhl7 Klrd1 Lgals12 Lpgat1 March5 Mbnl1 Mfng Mrps31 Myh4 …
99	V$NKX22_01: NK2 class homeobox factor 2	57	57	476	2043	13595	-2.04	0.0	0.05	0.0	5430431G03Rik A2bp1 Amy1 Anxa11 Aox1 Atp5j2 Atp5k BC013529 Bckdhb C1r Cd209b Cdo1 Chst1 Cox7a1 Cox8a Cryab Dnajd1 Dpf3 Dpt Fbp2 Fez2 Fh1 Fxyd1 Gstk1 Hoxa7 Hsdl2 Idh3a Igj Il1r2 Klhl2 Lum Ly6c Mcpt5 Mrpl35 Mtch2 Myh7 Myl1 Myl2 Ndufa1 Ndufb7 Pank3 Pcolce2 Pdcd8 Pdhb Pep4 Pex13 Por Sdha Slc1a3 Smpx Sorbs1 Suclg1 Sycp3 Tmem43 Ugp2 Wwp1 id3
100	V$HFH1_01: HNF-3/Fkh Homolog 1	58	58	475	2073	13565	-2.04	0.0	0.05	0.0	1110020A09Rik Acadm Acas2 Acyp2 Adfp Anxa11 BC009118 BC022145 BC024806 BC028663 Bloc1s1 C330005L02Rik Cav1 Cox6a1 Decr1 Dlat Dnajd1 Dtnbp1 Dusp1 Eif4e3 Enpp2 Fabp4 Fez2 Fgb Fndc1 Gabarapl1 Gypc Hdgfrp2 Hnmt Hsd17b4 Igj Immp2l Itih2 Klhl2 Lactb2 Mdh2 Mmp19 Myf6 Myh4 Ndufab1 Ndufb8 Nrap Nrg4 Orm1 P2rx5 Phka1 Pon3 Rspondin Rtn2 Sdha Sepw1 Sitpec Slc1a5 Smarcd3 Smpx Tiparp Tnfaip9 Wbscr14
101	V$TITF1_Q3: TTF-1, TITF1 (thyroid transcription factor 1)	192	192	341	6076	9562	-2.06	0.0	0.09	0.0	0610039N19Rik 1700007D05Rik 1810055D05Rik 3300001H21Rik 5430431G03Rik 6330579B17Rik Aacs Abcb4 Acadvl Acyp2 Adk Adssl1 Akt2 Amacr Amy1 Aoc3 Aox1 Aqp7 Arg2 Arhgap24 Aspa Atp5h BC004044 BC009118 BC019806 BC022145 BC024806 Blcap Bnip3 C1r C330023F11Rik Calca Car13 Car4 Ccbl2 Cd209b Cd302 Cd36 Cdo1 Chchd6 Chpt1 Cidec Ckm Clec3b Cmya1 Cox5a Cox5b Cox6a2 Cs Csl Ctsl Cxcl13 D5Ertd33e Dci Dcn Decr1 Degs1…
102	V$GATA1_02: GATA-binding factor 1	206	206	327	5614	10024	-2.09	0.0	2.25	0.63	1110020A09Rik 1500040F11Rik 2010002H18Rik 2310076O21Rik 2410001H17Rik 2810004N20Rik 4933424N09Rik 5730439E10Rik 9030611N15Rik Abcb4 Acadvl Acas2 Acat1 Actn3 Acy3 Acyp2 Adfp Aldh1a7 Aldh9a1 Aldoa Anxa5 Aox1 Apobec2 Aqp7 Arfl4 Arl4 Aspa Atoh8 Atp5a1 Atp5j2 Atp5k BC013529 Bmp6 Bnip3 Btbd4 C1r C1s Calca Car13 Car4 Car5b Card10 Casq1 Ccl24 Cd151 Cd209b Cd302 Cd36 Cdkn2c Chchd3 Chchd6 Chst1 Ckmt2 Cox6a…
103	V$USF_C: USF binding site	240	240	293	7475	8163	-2.11	0.0	0.1	0.0	1110006I15Rik 1110020A09Rik 1500040F11Rik 1700007D05Rik 1810008K03Rik 1810055D05Rik 2010002H18Rik 2310001N14Rik 2810004N20Rik 5430431G03Rik 5730439E10Rik 6330579B17Rik 9030611N15Rik A2bp1 Acadl Acadm Acat1 Acyp2 Adfp Adk Adpn Ak2 Alas1 Aldh6a1 Aldoa Amacr Anxa5 Aoc3 Apobec2 Aqp7 Arfl4 Arhgap24 Atoh8 Atp5a1 Atp5j2 Atpaf2 BC004044 BC013529 BC019806 BC024806 Bloc1s1 Bmp6 Bnip3 Brp44l Btbd4 C1r C3300…
104	V$AR_03: is recognized by androgen reseptor	17	17	516	300	15338	-2.11	0.0	3.38	1.37	1700007D05Rik 2810004N20Rik 9030611N15Rik Dlat Hsd17b4 Immt Itih2 Myom1 Ndufb8 Nrap Pex13 Ppp2r2d Scp2 Sdpr Sitpec Sult1a1 Tnnc2
105	V$IK1_01: Ikaros 1	308	308	225	8607	7031	-2.12	0.0	2.18	0.62	0610007A15Rik 1110006I15Rik 1110020A09Rik 1500040F11Rik 1700007D05Rik 1810008K03Rik 1810044O22Rik 1810055D05Rik 2010002H18Rik 2310014H19Rik 2310076O21Rik 3300001H21Rik 4933424N09Rik 5430431G03Rik 6330579B17Rik 9030611N15Rik A2bp1 Acadm Acadvl Acas2 Acat1 Acat2 Acox3 Acta1 Adfp Adpn Adssl1 Ak2 Akt2 Aldh1a7 Aldh4a1 Aldh6a1 Aldh9a1 Alpk3 Apobec2 Aqp7 Areg Asb11 Asb13 Atf5 Atoh8 Atp5j2 Atp5k Atpaf2 B…
106	V$ER_Q6: estrogen receptor	294	294	239	8204	7434	-2.15	0.0	2.13	0.61	0610007A15Rik 0610009E20Rik 0610039N19Rik 1110006I15Rik 1110020A09Rik 1500040F11Rik 1700007D05Rik 1810044O22Rik 1810055D05Rik 2610205H19Rik 2810004N20Rik 5730439E10Rik 6330579B17Rik 9030611N15Rik Acadm Acat2 Aco2 Acox3 Acta1 Actn2 Acyp2 Adfp Adpn Adssl1 Ak2 Alas1 Aldh1a7 Aldh4a1 Aldoa Amy1 Aqp7 Areg Arfl4 Asb13 Atf5 Atoh8 Atp5a1 Atp5h Atp5j2 Atp5k BC003479 BC009118 BC019806 BC054059 Bckdhb Blcap …
107	V$COUP_DR1_Q6	23	23	510	452	15186	-2.19	0.0	3.15	1.22	Acta1 Aldh9a1 Atoh8 Ckmt2 Cln2 Fbp2 Fgb Fxyd1 Gabarapl1 Gypc Htatsf1 Igj Ndufb7 Ndufc1 Nrap Pck1 Pcx Psen2 Qdpr Rarres2 Slc16a1 Sod2 Ttc7b
108	V$VMW65_Q6	216	216	317	6746	8892	-2.2	0.0	0.11	0.0	0610039N19Rik 1500040F11Rik 1700007D05Rik 1810055D05Rik 2010002H18Rik 2810004N20Rik 4933424N09Rik 5430431G03Rik 9030611N15Rik Acadl Acadvl Acas2 Acat1 Adfp Adk Adpn Ak2 Akt2 Aldh1a7 Aldh6a1 Aldh9a1 Amy1 Aoc3 Aox1 Apobec2 Arfl4 Arhgap24 Asb11 Asb5 Atoh8 Atp5a1 Atp5h Atp5j2 BC013529 BC019806 Bloc1s1 Brp44l C1r C1s C330005L02Rik Calca Camk2d Car13 Car3 Car5b Cav1 Cd1d1 Cd209b Cd36 Cdo1 Chchd3 Chchd6…
109	V$GATA_C: GATA binding site	239	239	294	7421	8217	-2.2	0.0	0.12	0.0	1500040F11Rik 1700007D05Rik 1810055D05Rik 2010002H18Rik 2310001N14Rik 2310076O21Rik 2810004N20Rik 5430431G03Rik 9030611N15Rik Aacs Abcb4 Acadvl Acas2 Acox3 Actn3 Adfp Ak2 Akt2 Aldh4a1 Alpk3 Anxa5 Apobec2 Aqp7 Areg Arfl4 Aspa Atoh8 Atp5k BC013529 BC054059 Bckdhb Bmp6 Btbd4 C1r C1s C330005L02Rik Cabc1 Car5b Card10 Casq1 Cav1 Ccl24 Cd151 Cd36 Chchd3 Chchd6 Chn1 Clec3b Cln2 Cmya1 Cox6c Cox7a1 Cox8b C…
110	V$AP1_Q2: activator protein 1	374	374	159	10572	5066	-2.2	0.0	2.16	0.62	0610007A15Rik 0610039N19Rik 1110006I15Rik 1110020A09Rik 1500040F11Rik 1810008K03Rik 1810044O22Rik 1810055D05Rik 2010002H18Rik 2310001N14Rik 2410001H17Rik 3300001H21Rik 4933424N09Rik 5430431G03Rik 5730439E10Rik 6330579B17Rik 9030611N15Rik Aacs Abcb4 Acadm Acas2 Acat1 Aco2 Acox3 Acta1 Actn2 Acy3 Acyp2 Adk Adpn Adssl1 Ak2 Akt2 Alas1 Aldh1a7 Aldh4a1 Aldh6a1 Aldh9a1 Alpk3 Amacr Amy1 Anxa11 Anxa5 Aox1 …
111	V$NRF2_Q4: heterodimer containing Nrf2	127	127	406	4117	11521	-2.22	0.0	0.09	0.0	0610007A15Rik 0610039N19Rik 1700007D05Rik 1810008K03Rik 2310001N14Rik 2310014H19Rik 2610205H19Rik 3300001H21Rik 5730439E10Rik A2bp1 Aacs Acadm Acox3 Acta1 Actn2 Adk Adpn Adssl1 Alas1 Aldh1a7 Alpk3 Aox1 Arfl4 Atp5k BC028663 Blcap Bloc1s1 Cabc1 Cacna1s Car13 Ccbl2 Ccl24 Cd209b Cd302 Cd36 Cd7 Cdo1 Ces3 Chst1 Cib2 Cidec Cln2 Cmya1 Cox4i1 Cox6c Crat Cryab Cxcl13 D5Ertd33e D8Ertd594e Dci Dtnbp1 Dtx2 Du…
112	V$HNF3B_01: Hepatocyte Nuclear Factor 3beta	386	386	147	11696	3942	-2.26	0.0	0.1	0.0	0610039N19Rik 1110006I15Rik 1110020A09Rik 1500040F11Rik 1700007D05Rik 1810044O22Rik 1810055D05Rik 2010002H18Rik 2310001N14Rik 2610205H19Rik 2810004N20Rik 3300001H21Rik 4933424N09Rik 5430431G03Rik 5730439E10Rik 9030611N15Rik A2bp1 Aacs Abcb4 Acadl Acadm Acadvl Acas2 Acat1 Acat2 Acy3 Acyp2 Adfp Adk Adpn Akt2 Alas1 Aldh1a7 Aldh4a1 Aldh6a1 Aldh9a1 Alpk3 Amacr Amy1 Anxa11 Anxa5 Aoc3 Aox1 Apobec2 Arfl4…
113	V$MYOD_01: myoblast determination gene product	361	361	172	10205	5433	-2.27	0.0	2.05	0.58	0610009E20Rik 0610039N19Rik 1110006I15Rik 1110020A09Rik 1500040F11Rik 1700007D05Rik 1810008K03Rik 1810055D05Rik 2010002H18Rik 2310001N14Rik 2310076O21Rik 2610205H19Rik 2810004N20Rik 3300001H21Rik 5430431G03Rik 5730439E10Rik 9030611N15Rik Aacs Acadvl Acat1 Acat2 Aco2 Acox3 Acta1 Actn2 Actn3 Adfp Adk Adssl1 Akt2 Alas1 Aldh1a7 Aldh4a1 Aldh6a1 Alpk3 Amacr Anxa11 Aoc3 Aox1 Apobec2 Aqp7 Areg Arfl4 Arg2…
114	V$SRF_C: serum response factor	25	25	508	508	15130	-2.27	0.0	3.01	1.17	Acta1 Amy1 Aoc3 Aqp7 Aspa BC054059 Brp44l Ccbl2 Ccl24 Ckm Cxcl7 Hsd11b1 Il1r2 Itih2 Klrd1 Ldb3 Myh4 Mylpf Myom1 Ndufb3 Rarres2 Rbp4 Sdhb Timp2 Tinag
115	V$PAX_Q6	518	518	15	14953	685	-2.27	0.0	3.12	1.21	0610007A15Rik 0610009E20Rik 0610039N19Rik 1110006I15Rik 1110020A09Rik 1500040F11Rik 1700007D05Rik 1810008K03Rik 1810044O22Rik 1810055D05Rik 2010002H18Rik 2310001N14Rik 2310014H19Rik 2310076O21Rik 2410001H17Rik 2810004N20Rik 3300001H21Rik 4933424N09Rik 5430431G03Rik 5730439E10Rik 6330579B17Rik 9030611N15Rik A2bp1 Aacs Abcb4 Acadl Acadm Acadvl Acas2 Acat1 Acat2 Aco2 Acox3 Acta1 Actn2 Actn3 Acy3 Acy…
116	V$PTF1BETA_Q6	53	53	480	1262	14376	-2.28	0.0	2.62	0.92	0610039N19Rik 4933424N09Rik Actn3 Aldh1a7 Anxa5 Arl4 Atoh8 Brp44l C1s Ccbl2 Chst1 Cox6c Cox8b Cpt1b Dcn Dgat2 Dnajb4 Dnm1 Dpep1 Dpf3 Ech1 Eif4e3 Ela1 Epas1 Fabp3 Fgb Glcci1 Grem2 Hrc Htatsf1 Idh3b Igfbp6 Il1r2 Klhl7 Lpl Ltc4s Mccc1 Mfap1 Mpdz Ndufb5 Pdha1 Procr Rbpms2 Rpl5 Serpina3c Slc7a6 Smoc1 Sucnr1 Tgoln1 Tm4sf12 Tmod4 Tnip1 Zfp354b
117	V$ETS1_B: c-ETS-1 binding site	222	222	311	6898	8740	-2.28	0.0	0.13	0.0	0610007A15Rik 0610009E20Rik 0610039N19Rik 1700007D05Rik 1810008K03Rik 1810044O22Rik 1810055D05Rik 2310076O21Rik 2610205H19Rik 3300001H21Rik 6330579B17Rik 9030611N15Rik Abcb4 Acas2 Acat2 Acox3 Acta1 Actn2 Acy3 Adpn Ak2 Alas1 Aldh1a7 Aldh6a1 Aldh9a1 Amacr Amy1 Aox1 Apobec2 Aqp7 Areg Arl4 Asb11 Aspa Atoh8 Atp5h Atpaf2 BC019806 BC022145 BC024806 BC054059 Bckdhb Blcap Brp44l Cabc1 Calca Card10 Casq1 C…
118	V$TFIII_Q6	499	499	34	14343	1295	-2.29	0.0	2.75	0.97	0610007A15Rik 0610009E20Rik 0610039N19Rik 1110006I15Rik 1110020A09Rik 1500040F11Rik 1700007D05Rik 1810008K03Rik 1810044O22Rik 1810055D05Rik 2010002H18Rik 2310001N14Rik 2310076O21Rik 2410001H17Rik 2610205H19Rik 2810004N20Rik 3300001H21Rik 4933424N09Rik 5430431G03Rik 5730439E10Rik 6330579B17Rik 9030611N15Rik A2bp1 Aacs Abcb4 Acadl Acadm Acadvl Acat1 Acat2 Aco2 Acox3 Acta1 Actn2 Actn3 Acy3 Acyp2 Adf…
119	V$NFY_Q6_01	242	242	291	6723	8915	-2.29	0.0	1.94	0.51	0610009E20Rik 1700007D05Rik 1810008K03Rik 1810044O22Rik 2010002H18Rik 2310014H19Rik 2310076O21Rik 2610205H19Rik 3300001H21Rik 5730439E10Rik 6330579B17Rik Abcb4 Acadl Acat1 Aco2 Actn3 Adk Adpn Ak2 Aldh1a7 Aldh4a1 Aldh6a1 Aldh9a1 Alpk3 Aox1 Apobec2 Areg Arg2 Arl4 Asb11 Atf5 Atp5a1 Atp5h Atp5k Atpaf2 BC004044 BC009118 BC019806 BC024806 BC028663 Bckdhb Bmp6 Bnip3 Brp44l Btbd4 C1r C1s C330005L02Rik Ca…
120	V$AML_Q6	105	105	428	3445	12193	-2.3	0.0	0.09	0.0	1700007D05Rik 1810044O22Rik 2410001H17Rik 4933424N09Rik Acta1 Actn3 Acy3 Akt2 Aldh1a7 Alpk3 Anxa11 Aox1 Arg2 Asb13 Atp5a1 Atp5k BC024806 Bloc1s1 Bnip3 Brp44l C1s Car3 Cd302 Cd7 Chchd3 Cidec Cox6c Cox8b Cxcl7 Cyp2e1 D8Ertd594e Dnajd1 Dpep1 Dpt Dtnbp1 E2f6 Efemp1 Ela1 Eno3 Fabp3 Fh1 Fhl1 Figf Fndc1 Fthfd Fxyd2 Gbp2 Gpr109b Grem2 Gsn Gstk1 Gstm3 Gstz1 Hdgfrp2 Hk2 Hoxc6 Hsd11b1 Il1r2 Immp2l Irak1bp1 …
121	V$PAX5_01: B-cell-specific activating protein	60	60	473	1460	14178	-2.31	0.0	2.52	0.87	0610009E20Rik 1810055D05Rik 2010002H18Rik 2310076O21Rik 5730439E10Rik 6330579B17Rik Acadm Acta1 Actn2 Adk Adpn Aspa Atp5a1 Atpaf2 BC004044 BC013529 Bnip3 Btbd4 Camk2d Card10 Ccl24 Clstn3 Cpt1b Cs D5Ertd33e Dbi Dlat Dpt Fbp2 Gpd2 Grim19 Gyg1 Hagh Irak1bp1 Lifr Mogat2 Ndufb10 Ninj2 Np15 Pde8a Pep4 Phlda3 Por Prss11 Ptger3 Rtn2 S100a13 Sdhd Sgce Syt12 Taldo1 Thbd Tmem15 Tmod1 Tnip1 Tnnc2 Tpmt Uqcr U…
122	V$OSF2_Q6	368	368	165	10427	5211	-2.33	0.0	1.99	0.53	0610007A15Rik 0610039N19Rik 1110006I15Rik 1110020A09Rik 1500040F11Rik 1700007D05Rik 1810008K03Rik 1810044O22Rik 1810055D05Rik 2310001N14Rik 2310014H19Rik 2310076O21Rik 2410001H17Rik 2810004N20Rik 3300001H21Rik 4933424N09Rik 6330579B17Rik 9030611N15Rik A2bp1 Aacs Abcb4 Acadm Acadvl Acas2 Acat1 Acat2 Acox3 Acta1 Actn2 Actn3 Acy3 Acyp2 Adfp Adk Adpn Adssl1 Ak2 Akt2 Alas1 Aldh1a7 Aldh4a1 Aldh9a1 Aldo…
123	V$CAAT_01: cellular and viral CCAAT box	309	309	224	9429	6209	-2.34	0.0	0.14	0.0	0610009E20Rik 1500040F11Rik 1700007D05Rik 1810008K03Rik 1810044O22Rik 1810055D05Rik 2010002H18Rik 2310001N14Rik 2310014H19Rik 2310076O21Rik 2610205H19Rik 3300001H21Rik 4933424N09Rik 5430431G03Rik 5730439E10Rik 6330579B17Rik 9030611N15Rik Acat1 Acat2 Aco2 Actn2 Actn3 Acy3 Adfp Adk Adpn Akt2 Alas1 Aldh1a7 Aldh4a1 Aldh6a1 Aldh9a1 Alpk3 Anxa11 Aox1 Apobec2 Areg Arfl4 Arg2 Arl4 Asb11 Asb13 Atf5 Atp5a1…
124	V$RP58_01: 58 KDA repressor protein	7	7	526	404	15234	-2.34	0.0	0.02	0.0	6330579B17Rik Actn3 Anxa11 Nrap Pkd2l2 Psen2 Tuba8
125	V$RFX1_01: X-box binding protein RFX1	222	222	311	6871	8767	-2.37	0.0	0.15	0.0	0610007A15Rik 1500040F11Rik 1700007D05Rik 2010002H18Rik 2310076O21Rik 2410001H17Rik 2610205H19Rik 3300001H21Rik 4933424N09Rik 6330579B17Rik Aacs Acadl Acas2 Acat2 Aco2 Acyp2 Adfp Adssl1 Ak2 Alas1 Aldh6a1 Aldh9a1 Amacr Aoc3 Areg Arl4 Asb11 Asb5 Aspa Atp5k Atpaf2 BC004044 BC019806 BC054059 Bckdhb C1r C330005L02Rik Cabc1 Cacna1s Car3 Cav1 Ccbl2 Cd209b Cdo1 Chchd6 Chn1 Chst1 Cib2 Ckm Clpx Clstn3 Clyb…
126	V$CEBPDELTA_Q6	384	384	149	11605	4033	-2.39	0.0	0.13	0.0	1110006I15Rik 1110020A09Rik 1500040F11Rik 1700007D05Rik 1810008K03Rik 1810044O22Rik 1810055D05Rik 2310014H19Rik 2810004N20Rik 3300001H21Rik 4933424N09Rik 5730439E10Rik 9030611N15Rik A2bp1 Aacs Abcb4 Acadl Acadvl Acas2 Acat1 Acox3 Acta1 Actn2 Actn3 Acyp2 Adfp Adk Adpn Adssl1 Akt2 Aldh1a7 Aldh6a1 Aldh9a1 Alpk3 Amy1 Anxa11 Anxa5 Aoc3 Aox1 Apobec2 Arfl4 Arhgap24 Asb11 Asb5 Aspa Atf5 Atoh8 Atp5a1 Atp5…
127	V$MRF2_01: modulator recognition factor 2	315	315	218	9577	6061	-2.43	0.0	0.16	0.0	0610039N19Rik 1110006I15Rik 1110020A09Rik 1810044O22Rik 1810055D05Rik 2010002H18Rik 2310001N14Rik 2310014H19Rik 2410001H17Rik 2810004N20Rik 3300001H21Rik 4933424N09Rik 5430431G03Rik A2bp1 Abcb4 Acadm Acadvl Acas2 Acat1 Acat2 Aco2 Acta1 Actn2 Acyp2 Adfp Adk Adpn Akt2 Alas1 Aldh1a7 Aldh9a1 Amy1 Anxa11 Anxa5 Aoc3 Aox1 Arfl4 Arhgap24 Asb11 Asb5 Aspa Atp5a1 Atp5h Atp5j2 Atp5k BC003479 BC009118 BC02214…
128	V$E2A_Q2	327	327	206	9260	6378	-2.44	0.0	1.75	0.45	0610007A15Rik 0610009E20Rik 0610039N19Rik 1110020A09Rik 1700007D05Rik 1810008K03Rik 2010002H18Rik 2310014H19Rik 2310076O21Rik 2610205H19Rik 2810004N20Rik 5730439E10Rik 9030611N15Rik A2bp1 Aacs Acadvl Acat1 Acat2 Aco2 Acox3 Acta1 Actn2 Actn3 Acy3 Adfp Adk Adpn Adssl1 Akt2 Alas1 Aldh4a1 Aldh6a1 Aldoa Alpk3 Amacr Anxa11 Anxa5 Aoc3 Aox1 Apobec2 Aqp7 Areg Arfl4 Arg2 Arhgap24 Arl4 Asb5 Aspa Atf5 Atp5a1…
129	V$COREBINDINGFACTOR_Q6	163	163	370	5116	10522	-2.44	0.0	0.15	0.0	1500040F11Rik 1700007D05Rik 1810055D05Rik 2310001N14Rik 2410001H17Rik 4933424N09Rik Acadm Acta1 Actn3 Akt2 Aldh4a1 Aldh9a1 Alpk3 Amy1 Anxa11 Aox1 Arg2 Arhgap24 Asb13 Aspa Atp5a1 Atp5h Atp5j2 Atp5k BC022145 BC024806 BC028663 Bckdhb Blcap Bloc1s1 Bnip3 Brp44l C1s Cabc1 Car3 Casq1 Cd209b Cd302 Cd7 Chchd3 Clec3b Cmya1 Cox6c Cox8b Ctsb Cxcl7 Cyb5 Cyp2e1 D8Ertd594e Dcn Dhrs7 Dnajd1 Dpep1 Dpt Dtnbp1 Dtx…
130	V$CREB_Q4_01	166	166	367	4546	11092	-2.45	0.0	1.82	0.46	1810008K03Rik 2310001N14Rik 2410001H17Rik Aco2 Acox3 Actn3 Adfp Adpn Adssl1 Akt2 Aldh6a1 Amacr Anxa11 Apobec2 Areg Arfl4 Arg2 Arhgap24 Arl4 Asb11 Asb5 Atoh8 Atp5a1 Atp5j2 BC003479 BC004044 BC009118 BC013529 BC019806 BC024806 Bcat2 Bloc1s1 C1s C330005L02Rik Calca Camk2d Car3 Cd7 Cdkn2c Cdo1 Chchd3 Chn1 Chpt1 Cln2 Clstn3 Cmya1 Cox4i1 Cox5b Cox6c Cox8a Crat Ctsl D5Ertd33e Dgat2 Dhrs7 Dlat Dnajb4 Dpe…
131	V$GRE_C: Glucocorticoid response element	27	27	506	573	15065	-2.45	0.0	2.76	0.97	1700007D05Rik 2810004N20Rik 3300001H21Rik BC009118 C1r Car5b Cav1 Chst1 Cidea Cyp2e1 Dlat Dusp1 Fmo1 Ghitm Ghr Hsd17b4 Klrd1 March5 Myom1 Ndufb8 Orm1 Prss11 Rtn2 Sdpr Sec15l1 Serpina3c Tnfaip9
132	V$CREBP1_Q2: CRE-binding protein 1	42	42	491	979	14659	-2.46	0.0	2.52	0.87	Aco2 Actn3 Adpn Aldh6a1 Areg Arfl4 Arg2 Arl4 BC003479 BC019806 C330005L02Rik Camk2d Clstn3 Dhrs7 Dnajb4 Dusp1 Fabp3 Hint3 Id1 Lactb2 Lrrk2 Mbnl1 Mdh2 Mfn2 Mlf1 Ndufa10 Ndufa5 Nkiras1 Pbef1 Pck1 Pcolce2 Pdhb Pex13 Ppm1a Ppp2r2d Rab5a S100a13 Sdhb St13 Sult1a1 Uqcrfs1 Ywhag
133	V$GATA1_03: GATA-binding factor 1	173	173	360	5405	10233	-2.46	0.0	0.16	0.0	0610039N19Rik 1500040F11Rik 4933424N09Rik Aacs Acadvl Actn2 Acyp2 Adfp Adssl1 Aldh9a1 Alpk3 Aoc3 Aox1 Arfl4 Aspa Atf5 Atp5k BC009118 BC013529 BC019806 Bckdhb Bloc1s1 Brp44l C1r C1s C330005L02Rik C330023F11Rik Cacna1s Car13 Car5b Cd151 Cd1d1 Cd209b Cd302 Cdkn2c Chchd3 Cib2 Clec3b Cln2 Clybl Cox4i1 Cox5a Cpt2 Ctsl Cxcl13 Cxcl15 Degs1 Dhrs7 Dmrt2 Dtnbp1 Dusp1 E2f6 Eif4ebp1 Elovl3 Elovl6 Etfa Fgb Fhl…
134	V$MYOGNF1_01: myogenin / nuclear factor 1 or related factors	124	124	409	3325	12313	-2.47	0.0	1.93	0.51	0610007A15Rik 0610009E20Rik 1700007D05Rik 1810008K03Rik 3300001H21Rik Acadvl Acas2 Acat1 Acox3 Actn2 Actn3 Acy3 Adk Adssl1 Alas1 Aldh6a1 Aldh9a1 Arfl4 Atp5a1 Atp5k BC013529 BC024806 Bckdhb Bmp6 Brp44l C330023F11Rik Car3 Card10 Ccl24 Cd1d1 Cd302 Cd7 Clstn3 Clybl Cox6c Cox7a1 Cox8b Cpt2 Cryab Ctsb Cyb5 Dbi Dci Dlst Dusp1 E2f6 Enpep Etfa Etfdh Fabp3 Fech Fmo1 Ghitm Gpd2 Gpr109b Hbld1 Hdgfrp2 Hspb3 H…
135	V$DEC_Q1	365	365	168	11022	4616	-2.48	0.0	0.16	0.0	1110006I15Rik 1110020A09Rik 1500040F11Rik 1700007D05Rik 1810008K03Rik 1810044O22Rik 1810055D05Rik 2010002H18Rik 2310014H19Rik 2310076O21Rik 2810004N20Rik 3300001H21Rik 4933424N09Rik 5430431G03Rik 5730439E10Rik 6330579B17Rik 9030611N15Rik A2bp1 Aacs Acadl Acadvl Acas2 Acat1 Acat2 Aco2 Acox3 Acta1 Actn2 Acy3 Acyp2 Adfp Adk Ak2 Akt2 Alas1 Aldh1a7 Aldh6a1 Aldoa Amacr Anxa11 Anxa5 Aoc3 Aqp7 Areg Arfl4…
136	V$FOXD3_01: fork head box D3	447	447	86	13410	2228	-2.49	0.0	0.11	0.0	0610007A15Rik 0610039N19Rik 1110006I15Rik 1110020A09Rik 1500040F11Rik 1700007D05Rik 1810044O22Rik 1810055D05Rik 2010002H18Rik 2310001N14Rik 2310014H19Rik 2310076O21Rik 2410001H17Rik 2810004N20Rik 3300001H21Rik 4933424N09Rik 5430431G03Rik 5730439E10Rik 9030611N15Rik A2bp1 Aacs Abcb4 Acadl Acadm Acadvl Acas2 Acat1 Acat2 Aco2 Acy3 Acyp2 Adfp Adk Adpn Adssl1 Ak2 Akt2 Alas1 Aldh1a7 Aldh4a1 Aldh6a1 Ald…
137	V$DR4_Q2: direct repeat 4	469	469	64	13456	2182	-2.49	0.0	2.2	0.62	0610007A15Rik 0610009E20Rik 0610039N19Rik 1110006I15Rik 1110020A09Rik 1500040F11Rik 1700007D05Rik 1810008K03Rik 1810044O22Rik 1810055D05Rik 2010002H18Rik 2310001N14Rik 2310014H19Rik 2310076O21Rik 2610205H19Rik 2810004N20Rik 3300001H21Rik 4933424N09Rik 5430431G03Rik 5730439E10Rik 6330579B17Rik 9030611N15Rik A2bp1 Aacs Abcb4 Acadl Acadm Acadvl Acas2 Acat2 Aco2 Acox3 Acta1 Actn2 Actn3 Acy3 Acyp2 Adf…
138	V$AMEF2_Q6: myocyte enhancer factor	46	46	487	1636	14002	-2.5	0.0	0.08	0.0	1110006I15Rik A2bp1 Abcb4 Acta1 Aldh1a7 BC028663 BC054059 Brp44l Casq1 Cd1d1 Cidec Ckm Ckmt2 Cmya1 Cox6a2 Cpt1b Cxcl13 Cxcl15 Dtnbp1 Echs1 Efemp1 Eno3 Fabp4 Gnpnat1 Hrc Hspb3 Htatsf1 Klhl2 Lum Mfap1 Myl2 Myl4 Nid1 Nrap Opn3 Pcx Pep4 Pkd2l2 Rpl5 Sdhb Slc16a1 Sorbs1 Tnni2 Tnnt3 Uqcrb Wwp1
139	V$ATF_B: ATF binding site	23	23	510	474	15164	-2.52	0.0	2.74	0.97	Adpn Areg Arfl4 Arg2 BC003479 BC019806 C330005L02Rik Camk2d Clstn3 Dusp1 Id1 Lactb2 Mdh2 Ndufa10 Pbef1 Pex13 Ppm1a Ppp2r2d Rab5a Sdhb St13 Sult1a1 Uqcrfs1
140	V$GATA1_05: GATA-binding factor 1	77	77	456	2563	13075	-2.52	0.0	0.11	0.0	Acat1 Amacr Apobec2 Asb13 Atoh8 BC003479 C1r Card10 Cav1 Cd209b Ces3 Chchd3 Clec3b Cox6a2 Cox7a1 Csl Cxcl12 Cxcl15 Dgat2 Dmrt2 Dnm1 Dtx2 Dusp1 Ela1 Enpp2 Fh1 Fndc1 Gpr109b Gpt2 Gsn Gstk1 Hdc Hsd17b4 Hsdl2 Hspb3 Ifi27 Igj Il7 Itm2a LOC330189 Lifr Lims2 Lum Ly6c Mbnl1 Mcpt5 Mef2c Mrpl30 Mrpl35 Msra Myl4 Ndufc1 Nrg4 Pfkfb1 Pgcp Phka1 Prkcm Rab5a Rspondin Sc5d Sdha Sdpr Sepw1 Slc24a3 Slc2a5 Smarcd3 S…
141	V$ATF4_Q2: activating transcription factor 4	139	139	394	3778	11860	-2.53	0.0	1.79	0.46	0610007A15Rik 1810008K03Rik 1810055D05Rik 2310001N14Rik 2310014H19Rik 2610205H19Rik Acas2 Aco2 Acox3 Adfp Adpn Alas1 Aldh6a1 Amacr Anxa11 Areg Arfl4 Arg2 Arhgap24 Arl4 Asb13 Atoh8 Atp5j2 BC003479 BC019806 BC024806 Bcat2 Bloc1s1 Brp44l C330005L02Rik Calca Camk2d Cd302 Cdo1 Chchd6 Cidec Ckmt2 Clstn3 Clybl Cmya1 Cox4i1 Cox5b Cox8a Cs Ctsl D5Ertd33e Dgat2 Dnajb4 Dusp1 Ephx2 Epor Fabp3 Fabp4 Fgb Fmo1 …
142	V$IRF_Q6	125	125	408	3973	11665	-2.53	0.0	0.15	0.0	1700007D05Rik 1810055D05Rik 2310014H19Rik 3300001H21Rik 9030611N15Rik Aacs Acadl Acat1 Actn2 Ak2 Aldh4a1 Alpk3 Amy1 Anxa5 Arg2 Asb5 Atp5a1 Atp5j2 BC009118 BC013529 BC022145 C330005L02Rik Calca Car3 Cd209b Cdo1 Chchd3 Cib2 Clec3b Clpx Clstn3 Cryab Ctsb Ctsl Cyb5 Degs1 Dnajd1 Dpep1 Dusp10 E2f6 Eif4ebp1 Elovl3 Enpep Enpp2 Epas1 Ephx2 Epor Etfa Fabp4 Fgb Fhl1 Fli1 Fthfd Fxyd1 Gbp2 Ghr Glul Glycam1 Gr…
143	V$CMYB_01: c-Myb	119	119	414	3198	12440	-2.54	0.0	1.84	0.46	0610007A15Rik 1500040F11Rik 2310076O21Rik 2410001H17Rik 2610205H19Rik 3300001H21Rik 4933424N09Rik 5730439E10Rik 6330579B17Rik 9030611N15Rik Acadl Acta1 Actn3 Acy3 Acyp2 Ak2 Aldh6a1 Anxa11 Aqp7 Arhgap24 Asb13 Atf5 Atoh8 Atp5k Brp44l Btbd4 C330023F11Rik Car4 Casq1 Cd1d1 Cd7 Cdo1 Chn1 Ckmt2 Cox4i1 Cox5a Cox6a1 Cox8a Cpt1b Crat Cyp2e1 D5Ertd33e D8Ertd594e Dbi Dhrs7 Dmrt2 Dtnbp1 Efemp1 Epas1 Etfdh Fab…
144	V$EFC_Q6	286	286	247	8684	6954	-2.54	0.0	0.2	0.0	0610007A15Rik 0610039N19Rik 1700007D05Rik 1810044O22Rik 2310001N14Rik 2410001H17Rik 3300001H21Rik 4933424N09Rik 6330579B17Rik A2bp1 Acadvl Acas2 Aco2 Acox3 Actn2 Acyp2 Adk Aldh6a1 Aldh9a1 Aldoa Alpk3 Amacr Amy1 Anxa5 Aoc3 Aox1 Areg Arg2 Arhgap24 Arl4 Asb13 Aspa Atoh8 Atp5a1 Atp5j2 Atpaf2 BC003479 BC019806 BC022145 BC024806 BC028663 BC054059 Bckdhb Blcap Bloc1s1 Bmp6 Brp44l C1s C330005L02Rik C3300…
145	V$TAL1BETAITF2_01: Tal-1beta:ITF-2 heterodimer	28	28	505	1073	14565	-2.57	0.0	0.06	0.0	9030611N15Rik Acat2 Actn3 Aoc3 Arfl4 Arg2 Bckdhb Cidec Cox6a2 Cox8a Ela1 Fndc1 Glycam1 Gsn Gstz1 Itih2 Lims2 March5 Mlycd Mrps36 Msra Myl1 Ndufa5 Pep4 Rtn2 Slc1a3 Tcf15 Tnfaip9
146	V$GATA2_02: GATA-binding factor 2	172	172	361	5335	10303	-2.57	0.0	0.19	0.0	0610039N19Rik 1500040F11Rik 1810055D05Rik 2810004N20Rik 5430431G03Rik 9030611N15Rik Abcb4 Acadvl Aldh4a1 Amacr Anxa5 Apobec2 Aqp7 Atoh8 Atp5k BC009118 Bckdhb Bmp6 Btbd4 C1r C1s Car5b Card10 Cav1 Ccl24 Cd36 Ces3 Chchd3 Clec3b Cox7a1 Cpa3 Cs Csl Ctsb Cxcl13 Dci Decr1 Dgat2 Dhrs7 Dmrt2 Dnm1 Dpep1 Dpt Dtx2 Dusp1 E2f6 Ech1 Echdc1 Echs1 Eif4e3 Ela1 Eno3 Enpp2 Epor Fabp4 Fbp2 Fh1 Figf Fli1 Fmo1 Fndc1 Gl…
147	V$PEBP_Q6	128	128	405	4047	11591	-2.58	0.0	0.17	0.0	0610007A15Rik 0610039N19Rik 1500040F11Rik 1700007D05Rik 1810044O22Rik 2310001N14Rik 2410001H17Rik 4933424N09Rik 9030611N15Rik Acta1 Actn3 Acy3 Adfp Akt2 Aldh1a7 Alpk3 Arg2 Arhgap24 Asb13 Atp5a1 Atp5h Atp5j2 BC024806 Blcap Bloc1s1 Bnip3 Brp44l Cabc1 Casq1 Cd209b Cd7 Chchd3 Cidec Cmya1 Cs Ctsb Cxcl13 Cxcl15 Cxcl7 D8Ertd594e Dci Dnajd1 Dpt Dtnbp1 Dtx2 E2f6 Efemp1 Ela1 Eno3 Fabp4 Fh1 Fhl1 Figf Fndc1 …
148	V$PPARG_03: PPAR (peroxisome proliferator-activated receptor gamma)	217	217	316	6100	9538	-2.6	0.0	1.48	0.36	0610009E20Rik 0610039N19Rik 1700007D05Rik 1810055D05Rik 2010002H18Rik 2310001N14Rik 2310076O21Rik 2810004N20Rik 4933424N09Rik 5430431G03Rik Acas2 Acat1 Aco2 Acta1 Adk Adssl1 Ak2 Aldh1a7 Aldh6a1 Aldh9a1 Aldoa Anxa11 Aoc3 Apobec2 Aqp7 Arg2 Aspa Atp5a1 BC013529 BC022145 BC024806 Btbd4 C1s Cabc1 Calca Camk2d Car4 Casq1 Ccbl2 Cd36 Cd7 Chchd6 Cib2 Cidec Ckmt2 Cln2 Clpx Clstn3 Cox5a Cox5b Cox6a1 Cox8b C…
149	V$EBF_Q6	160	160	373	4423	11215	-2.62	0.0	1.59	0.4	0610007A15Rik 1110006I15Rik 1110020A09Rik 1500040F11Rik 1700007D05Rik 1810055D05Rik 2610205H19Rik 2810004N20Rik 4933424N09Rik 5730439E10Rik Acadl Acta1 Acy3 Aldh1a7 Aldh6a1 Aldh9a1 Alpk3 Anxa5 Aqp7 Asb5 Atf5 Atp5h Atp5k BC004044 BC009118 BC019806 Bcat2 Brp44l Btbd4 C1s C330005L02Rik Car4 Casq1 Cd7 Chst1 Cib2 Cidea Cidec Ckm Cmya1 Cox5b Cox6a1 Cox7a1 Crat Cryab Ctsb Cxcl12 Cxcl7 Decr1 Dpf3 Dpt Dtn…
150	V$FOXP3_Q4	307	307	226	9267	6371	-2.62	0.0	0.23	0.0	0610007A15Rik 1110020A09Rik 1500040F11Rik 1700007D05Rik 1810008K03Rik 1810044O22Rik 2310001N14Rik 2310014H19Rik 2810004N20Rik 3300001H21Rik 5430431G03Rik 5730439E10Rik 6330579B17Rik Aacs Abcb4 Acadm Acadvl Acas2 Acat1 Aco2 Acox3 Actn2 Actn3 Acy3 Akt2 Alas1 Aldh1a7 Aldh9a1 Alpk3 Amacr Anxa5 Aoc3 Aqp7 Areg Arfl4 Arg2 Arhgap24 Arl4 Asb13 Asb5 Aspa Atf5 Atp5a1 Atp5j2 Atp5k BC003479 BC004044 BC009118 …
151	V$HNF4ALPHA_Q6	181	181	352	5578	10060	-2.62	0.0	0.22	0.0	0610007A15Rik 0610009E20Rik 1810055D05Rik 2010002H18Rik 2310014H19Rik 2310076O21Rik 2410001H17Rik 4933424N09Rik 6330579B17Rik Acas2 Aco2 Acta1 Actn3 Acy3 Acyp2 Adfp Aldh1a7 Aldh9a1 Alpk3 Amy1 Aspa Atoh8 Atp5k Bnip3 C1r C1s Cacna1s Car3 Card10 Ccbl2 Cd302 Cd36 Cd7 Cdo1 Ces3 Chst1 Ckm Ckmt2 Cox5a Cox5b Cox6a1 Cox6a2 Cox8a Cox8b Cpa3 Cpt1b Cs Csl Cxcl12 Cxcl13 Cxcl7 Cyp2e1 D5Ertd33e Degs1 Dhrs7 Dlat…
152	V$HLF_01: hepatic leukemia factor	148	148	385	4609	11029	-2.64	0.0	0.2	0.0	1500040F11Rik 1810044O22Rik 1810055D05Rik 2310076O21Rik 2610205H19Rik 3300001H21Rik 4933424N09Rik 5730439E10Rik 9030611N15Rik Aacs Acadl Acat1 Acat2 Actn2 Ak2 Aldh1a7 Aldh6a1 Alpk3 Amy1 Anxa11 Arhgap24 Asb5 Aspa Atf5 Atp5h BC019806 BC022145 BC054059 Blcap Brp44l Cabc1 Cd302 Ces3 Chchd3 Chpt1 Cib2 Cln2 Cox5a Cox5b Cox6c Cpa3 Cryab Csl Ctsb Ctsl Cyb5 D5Ertd33e Dcn Decr1 Dgat2 Dlat Dpf3 Dtnbp1 Eif4e…
153	V$GR_01: high affinity binding site for glucocorticoid receptor	48	48	485	1170	14468	-2.65	0.0	2.19	0.62	1700007D05Rik 2310014H19Rik 2810004N20Rik 6330579B17Rik 9030611N15Rik Arhgap24 Cabc1 Car5b Ccl24 Ces3 Cidec Clybl Cpa3 Dlat Eif4ebp1 Ghr Gsn Hdc Hsd17b4 Immt Itih2 Lipe Mtch2 Myom1 Ndufab1 Ndufb3 Ndufb8 Ndufs4 Nrap Ogn Orm2 Pcolce2 Pex13 Pon3 Ppp2r2d Rnf30 Rtn2 S3-12 Scp2 Sdpr Sitpec Sult1a1 Tcf15 Tde2 Tmod4 Tnnc2 Tnni2 Zfp354b
154	V$TCF1P_Q6	358	358	175	10246	5392	-2.65	0.0	1.47	0.35	0610007A15Rik 0610009E20Rik 1110006I15Rik 1110020A09Rik 1500040F11Rik 1700007D05Rik 1810008K03Rik 1810044O22Rik 2010002H18Rik 2310001N14Rik 2310014H19Rik 2410001H17Rik 2610205H19Rik 3300001H21Rik 4933424N09Rik 5430431G03Rik 5730439E10Rik A2bp1 Abcb4 Acadl Acadm Acadvl Acat2 Aco2 Acox3 Acta1 Actn3 Acy3 Adfp Adpn Adssl1 Ak2 Akt2 Alas1 Aldh1a7 Alpk3 Amacr Anxa11 Anxa5 Aoc3 Aox1 Areg Arfl4 Arg2 Arhga…
155	V$COMP1_01: COMP1	323	323	210	9709	5929	-2.69	0.0	0.26	0.0	0610009E20Rik 0610039N19Rik 1110020A09Rik 1700007D05Rik 1810008K03Rik 1810044O22Rik 1810055D05Rik 2010002H18Rik 2310014H19Rik 2310076O21Rik 2410001H17Rik 2610205H19Rik 5730439E10Rik 9030611N15Rik Abcb4 Acadl Acadm Acas2 Acat1 Acat2 Aco2 Acox3 Acta1 Actn2 Actn3 Adfp Adk Adpn Ak2 Akt2 Aldh1a7 Aldh4a1 Alpk3 Anxa11 Anxa5 Aox1 Apobec2 Arfl4 Arg2 Arhgap24 Asb11 Asb13 Asb5 Aspa Atf5 Atoh8 Atp5h Atp5k At…
156	V$NKX25_01: homeo domain factor Nkx-2.5/Csx, tinman homolog	270	270	263	7700	7938	-2.7	0.0	1.29	0.27	0610009E20Rik 1110006I15Rik 1500040F11Rik 1810044O22Rik 1810055D05Rik 2310014H19Rik 4933424N09Rik 5430431G03Rik 5730439E10Rik Abcb4 Acas2 Acox3 Actn3 Acy3 Acyp2 Adfp Adpn Ak2 Akt2 Aldh1a7 Aldh4a1 Aldh6a1 Amacr Amy1 Anxa5 Aoc3 Aqp7 Areg Arfl4 Arhgap24 Asb11 Atoh8 Atp5h Atp5j2 Atpaf2 BC003479 BC004044 BC009118 BC013529 BC028663 Bckdhb Blcap Bloc1s1 C1r C1s C330005L02Rik C330023F11Rik Cabc1 Cacna1s …
157	V$STAT5A_02	93	93	440	2479	13159	-2.7	0.0	1.74	0.45	0610007A15Rik 1110006I15Rik 1110020A09Rik 1810008K03Rik 2310001N14Rik 9030611N15Rik Abcb4 Acta1 Adfp Adssl1 Ak2 Amy1 Areg Arg2 Asb11 Asb13 Atf5 Atoh8 Atp5a1 Atpaf2 BC003479 BC028663 C1r Car3 Car4 Cav1 Cdo1 Ckmt2 Cox6c Cpa3 Ctsl Dpf3 Dtx2 Eif4ebp1 Elovl6 Eno3 Enpp2 Etfdh Fxyd2 Glul Glycam1 Gnpnat1 Gpt2 Grem2 Gstz1 Hadhb Hint3 Hk2 Hoxa7 Hoxc6 Hsdl2 Immt Itih2 LOC330189 Ldb3 Lgals12 Lifr Lpgat1 Mbnl…
158	V$CREB_Q2_01	171	171	362	4783	10855	-2.7	0.0	1.41	0.32	1810008K03Rik 2310001N14Rik 2410001H17Rik 2610205H19Rik 3300001H21Rik Aco2 Acox3 Actn3 Adfp Adpn Adssl1 Akt2 Aldh6a1 Amacr Areg Arfl4 Arg2 Arhgap24 Arl4 Asb11 Asb5 Atoh8 Atp5a1 Atp5j2 BC003479 BC004044 BC009118 BC013529 BC019806 BC024806 Bcat2 Bloc1s1 C1s C330005L02Rik Calca Camk2d Cd1d1 Cd7 Cdkn2c Cdo1 Chchd3 Chn1 Chpt1 Cln2 Clstn3 Cmya1 Cox4i1 Cox5a Cox5b Cox6c Cox8a Crat Ctsb Ctsl D5Ertd33e De…
159	V$CDPCR3HD_01: cut-like homeodomain protein	162	162	371	4981	10657	-2.72	0.0	0.25	0.0	1700007D05Rik 1810055D05Rik 2410001H17Rik 2810004N20Rik 5730439E10Rik 9030611N15Rik A2bp1 Acadl Acadm Acadvl Acox3 Acta1 Actn2 Acy3 Acyp2 Adfp Alas1 Aldh9a1 Aldoa Alpk3 Amacr Aox1 Apobec2 Asb11 Aspa Atf5 BC009118 BC022145 BC024806 BC054059 Bloc1s1 C1s C330023F11Rik Car3 Car4 Ccl24 Cd1d1 Cd209b Cdo1 Chchd3 Chn1 Ckmt2 Clstn3 Clybl Cox6a1 Cox6a2 Cox8b Cpt2 Cxcl12 Cyp2e1 D5Ertd33e Dcn Decr1 Dhrs7 Dmr…
160	V$AREB6_03: AREB6 (Atp1a1 regulatory element binding factor 6)	74	74	459	2427	13211	-2.73	0.0	0.15	0.0	1110006I15Rik 1500040F11Rik 1810008K03Rik 2010002H18Rik 2610205H19Rik 5430431G03Rik Aco2 Adfp Adk Aldh1a7 Anxa11 Anxa5 Arg2 Asb5 Aspa Atp5k BC022145 BC054059 Car3 Card10 Cd151 Cdo1 Ces3 Ckm Clstn3 Cmya1 Cox7a1 Cyb5 Cyp2e1 D5Ertd33e Dci Dtnbp1 Fech Fmo1 Gpt1 Grpel1 Gypc Hibch Hint3 Hk2 Id1 Irak1bp1 Ltc4s Mccc1 Mef2c Mfng Mlycd Myom1 Myom2 Ndufa2 Ndufs4 Pep4 Pgam2 Pnpla2 Ppm1a Ppp2r2d S3-12 Sdhd Sd…
161	V$SMAD4_Q6	229	229	304	6523	9115	-2.75	0.0	1.21	0.26	0610007A15Rik 0610039N19Rik 2310001N14Rik 2310076O21Rik 2610205H19Rik 2810004N20Rik 6330579B17Rik 9030611N15Rik Acadl Acadvl Acas2 Acat1 Aco2 Acox3 Acta1 Actn2 Actn3 Acyp2 Adfp Adssl1 Alas1 Aldh6a1 Amacr Aox1 Apobec2 Arfl4 Arhgap24 Arl4 Aspa Atp5a1 Atp5h Atp5k Atpaf2 BC004044 BC013529 BC024806 BC054059 Bcat2 Bckdhb Brp44l Cabc1 Cacna1s Calca Cav1 Cd1d1 Cd7 Cdkn2c Cdo1 Chchd6 Chst1 Ckm Cox4i1 Cox8…
162	V$ETS2_B: c-Ets-2 binding sites	139	139	394	4308	11330	-2.75	0.0	0.24	0.0	0610039N19Rik 1700007D05Rik 1810055D05Rik 3300001H21Rik 6330579B17Rik 9030611N15Rik Abcb4 Acat2 Acox3 Actn2 Acy3 Ak2 Aldh1a7 Aldh9a1 Amacr Amy1 Aoc3 Aox1 Apobec2 Asb11 Aspa Atf5 Atoh8 Atp5h BC019806 BC022145 BC024806 BC054059 Blcap Brp44l Calca Car13 Card10 Ccl24 Chchd6 Clec3b Cln2 Cox5b Cox8b Csl Ctsb Ctsl Cxcl13 Cxcl7 Cyp2e1 D5Ertd33e Dcn Degs1 Dhrs7 Dnm1 Dtx2 Eif4e3 Enpep Ephx2 Epor Etfa Etfdh…
163	V$RFX1_02: X-box binding protein RFX1	188	188	345	5316	10322	-2.76	0.0	1.26	0.26	0610007A15Rik 0610009E20Rik 0610039N19Rik 1810008K03Rik 1810044O22Rik 2310001N14Rik 2310014H19Rik 2310076O21Rik 2410001H17Rik 2610205H19Rik 3300001H21Rik 4933424N09Rik 5430431G03Rik 9030611N15Rik Abcb4 Acadm Acas2 Aco2 Acox3 Actn2 Acy3 Adfp Adk Ak2 Aldh1a7 Aldh6a1 Alpk3 Areg Arhgap24 Asb11 Aspa Atoh8 Atp5a1 Atp5j2 Atp5k BC022145 BC028663 Bloc1s1 Bnip3 Brp44l C330023F11Rik Cacna1s Camk2d Car3 Casq…
164	V$HAND1E47_01: Hand1:E47 heterodimer	303	303	230	9078	6560	-2.76	0.0	0.32	0.0	0610009E20Rik 0610039N19Rik 1110020A09Rik 1500040F11Rik 1700007D05Rik 2310001N14Rik 2310014H19Rik 2310076O21Rik 3300001H21Rik 4933424N09Rik 5430431G03Rik 5730439E10Rik 6330579B17Rik 9030611N15Rik A2bp1 Aacs Acadm Acadvl Acas2 Acat1 Acat2 Aco2 Acox3 Actn2 Actn3 Acy3 Akt2 Aldh1a7 Aldh6a1 Aldh9a1 Amacr Amy1 Anxa5 Aox1 Apobec2 Aqp7 Arfl4 Arg2 Arhgap24 Arl4 Asb5 Atoh8 Atp5h Atp5j2 BC004044 BC009118 BC…
165	V$FOXO4_01: fork head box O4	361	361	172	10795	4843	-2.77	0.0	0.28	0.0	0610007A15Rik 0610039N19Rik 1110006I15Rik 1110020A09Rik 1500040F11Rik 1700007D05Rik 1810044O22Rik 1810055D05Rik 2010002H18Rik 2310001N14Rik 2310076O21Rik 2410001H17Rik 2610205H19Rik 2810004N20Rik 3300001H21Rik 4933424N09Rik 5430431G03Rik 5730439E10Rik 6330579B17Rik 9030611N15Rik A2bp1 Aacs Abcb4 Acadl Acadm Acadvl Acas2 Acat1 Acat2 Aco2 Acox3 Acy3 Acyp2 Adfp Adpn Akt2 Aldh4a1 Alpk3 Amacr Amy1 Anx…
166	V$NMYC_01: N-Myc	122	122	411	3358	12280	-2.77	0.0	1.46	0.35	0610009E20Rik 1110006I15Rik 1500040F11Rik 1810008K03Rik 5430431G03Rik 6330579B17Rik 9030611N15Rik Acat1 Adfp Adk Adssl1 Aldh6a1 Aldh9a1 Aldoa Aqp7 Atoh8 Atp5a1 Atpaf2 BC004044 BC013529 BC019806 BC024806 Bloc1s1 Bmp6 Bnip3 Brp44l Btbd4 C330005L02Rik Camk2d Card10 Cd151 Cdkn2c Chchd3 Chst1 Cidec Cpt1b Crat Ctsb Ctsl Dbi Dgat2 Dlat Dpt Dtx2 Dusp1 E2f6 Elovl3 Elovl6 Eno3 Epor Etfa Fabp3 Faf1 Fasn Fbp…
167	V$SREBP_Q3	178	178	355	5040	10598	-2.8	0.0	1.2	0.26	0610007A15Rik 1110006I15Rik 1110020A09Rik 1500040F11Rik 1810008K03Rik 2310001N14Rik 2310076O21Rik 2610205H19Rik 2810004N20Rik 3300001H21Rik 5430431G03Rik 5730439E10Rik 6330579B17Rik A2bp1 Acadvl Acas2 Acox3 Actn2 Actn3 Adk Adpn Ak2 Aldh9a1 Alpk3 Amacr Arfl4 Arl4 Atf5 Atoh8 Atp5j2 BC004044 BC019806 BC024806 Brp44l C1s Cabc1 Cacna1s Car13 Car3 Car4 Card10 Cav1 Cd209b Cd7 Cdo1 Chchd3 Chchd6 Chn1 Cid…
168	V$FXR_Q3	14	14	519	260	15378	-2.81	0.0	2.65	0.94	Atp5h BC003479 Bckdhb Car4 Cd209b Gpr109b Gpt1 Itih2 Lace1 Pck1 Ptger3 Slc24a3 Smpx Tmem15
169	V$AREB6_02: AREB6 (Atp1a1 regulatory element binding factor 6)	210	210	323	6011	9627	-2.82	0.0	1.07	0.23	0610009E20Rik 1500040F11Rik 1810008K03Rik 2010002H18Rik 2810004N20Rik 3300001H21Rik 5430431G03Rik 5730439E10Rik 9030611N15Rik A2bp1 Acas2 Acat1 Acat2 Aco2 Acox3 Acta1 Actn2 Adk Adssl1 Aldh6a1 Alpk3 Anxa11 Aoc3 Aox1 Apobec2 Arg2 Asb13 Aspa BC013529 BC054059 Bcat2 Blcap Bloc1s1 Bmp6 Brp44l Cabc1 Calca Camk2d Car13 Car3 Ccbl2 Ccl24 Cd151 Cd209b Cd7 Chchd6 Chn1 Cib2 Clpx Cmya1 Cox6a2 Cox6c Cox7a1 Cox…
170	V$NFY_Q6: nuclear factor Y (Y-box binding factor)	193	193	340	5505	10133	-2.83	0.0	1.1	0.25	0610009E20Rik 1700007D05Rik 1810008K03Rik 1810044O22Rik 2010002H18Rik 2310014H19Rik 2310076O21Rik 2610205H19Rik 3300001H21Rik 5730439E10Rik 6330579B17Rik Abcb4 Acadl Acat1 Aco2 Actn3 Adk Adpn Ak2 Aldh1a7 Aldh4a1 Aldh6a1 Aldh9a1 Alpk3 Aox1 Apobec2 Areg Arl4 Asb11 Atf5 Atp5a1 Atp5h Atp5j2 BC019806 BC024806 BC028663 Bckdhb Bnip3 Brp44l Btbd4 C1r C1s Cacna1s Calca Car3 Car4 Car5b Card10 Ccbl2 Cd151 C…
171	V$SF1_Q6	89	89	444	2396	13242	-2.83	0.0	1.57	0.38	0610039N19Rik Aco2 Acy3 Ak2 Akt2 Alas1 Aqp7 Arl4 Bnip3 Brp44l C1r Ccbl2 Cd7 Chchd6 Ckmt2 Clpx Cox4i1 Cox5b Cox6a2 Cox8a Dci Dhrs7 Ech1 Elovl6 Epas1 Fabp3 Fh1 Fthfd Fxyd2 Fzd4 Gabarapl1 Ghitm Glycam1 Gstm3 Hagh Hdc Hk2 Hoxa7 Hoxc6 Hrc Hsd11b1 Idh3b Ifngr1 Immt Irak1bp1 Itgb1bp2 Ldb3 Lpgat1 Mfap1 Mrps31 Mtch2 Myl1 Myl2 Myl4 Ndufa1 Ndufa2 Ndufa6 Ndufa9 Ndufb5 Nifun Ninj2 Np15 Nrap Ogn Pcx Pfkfb1 Pga…
172	V$VMYB_02: v-Myb	93	93	440	2515	13123	-2.83	0.0	1.54	0.38	1810008K03Rik 2310076O21Rik 2610205H19Rik 4933424N09Rik 5430431G03Rik Acadl Acas2 Adssl1 Aldh6a1 Anxa5 Apobec2 Arg2 Arl4 Atf5 BC022145 Bmp6 Brp44l Cabc1 Calca Cd1d1 Cd302 Clstn3 Cox5a Cox5b Crat Cxcl15 Cyp2e1 D8Ertd594e Decr1 E2f6 Etfdh Faf1 Fez2 Fhl1 Ghitm Glul Gstk1 Gypc Hadhb Hdc Hdgfrp2 Hint3 Id1 Igfbp6 Klhl2 Lum Mcpt5 Mdh2 Mfap1 Mfn2 Mrpl30 Mrps31 Mtch2 Myl1 Ndufa1 Ndufa6 Ndufaf1 Ndufs2 Nifu…
173	V$FOXJ2_01: fork head box J 2	256	256	277	7634	8004	-2.84	0.0	0.42	0.0	1110006I15Rik 1110020A09Rik 1700007D05Rik 1810044O22Rik 1810055D05Rik 5730439E10Rik Aacs Abcb4 Acadl Acadm Acadvl Acas2 Acat1 Acox3 Acyp2 Adpn Akt2 Aldh4a1 Alpk3 Amacr Amy1 Anxa11 Apobec2 Asb13 Asb5 Aspa Atoh8 Atp5a1 Atp5j2 Atpaf2 BC003479 BC009118 BC013529 BC022145 BC024806 BC028663 Bcat2 Bckdhb C330005L02Rik C330023F11Rik Car3 Car4 Car5b Cav1 Cd1d1 Cd209b Cd302 Cd36 Ces3 Chchd3 Chpt1 Chst1 Cib2…
174	V$OCT1_06: octamer-binding factor 1	289	289	244	8599	7039	-2.85	0.0	0.43	0.0	0610007A15Rik 0610009E20Rik 0610039N19Rik 1110006I15Rik 1700007D05Rik 1810008K03Rik 1810055D05Rik 2010002H18Rik 2310014H19Rik 2310076O21Rik 3300001H21Rik 4933424N09Rik 9030611N15Rik A2bp1 Aacs Acadl Acadm Acas2 Acat1 Aco2 Acox3 Actn2 Acyp2 Adfp Adpn Adssl1 Ak2 Aldh4a1 Amacr Amy1 Anxa11 Anxa5 Aoc3 Apobec2 Arfl4 Arg2 Arhgap24 Asb11 Asb13 Asb5 Aspa Atoh8 Atp5k BC003479 BC004044 BC009118 BC028663 Bck…
175	V$HEB_Q6	159	159	374	4508	11130	-2.86	0.0	1.13	0.25	1810044O22Rik 2010002H18Rik 2310001N14Rik 2310076O21Rik 4933424N09Rik Acta1 Acy3 Adk Adpn Adssl1 Akt2 Alpk3 Aoc3 Apobec2 Aqp7 Areg Arhgap24 Arl4 Asb5 Aspa Atf5 BC004044 BC028663 C1s C330005L02Rik Card10 Casq1 Cav1 Cd209b Cd7 Ces3 Chst1 Ckm Cln2 Cox5b Cox8b Cpt2 Ctsb Ctsl Cxcl13 D8Ertd594e Dmrt2 Dpt Dtx2 Dusp1 Ech1 Efemp1 Ela1 Elovl3 Epor Etfdh Fabp3 Fbp2 Figf Fxyd2 Fzd4 Gabarapl1 Glycam1 Gpd2 Gpt…
176	V$TCF4_Q5	417	417	116	12422	3216	-2.87	0.0	0.26	0.0	0610009E20Rik 0610039N19Rik 1110020A09Rik 1500040F11Rik 1700007D05Rik 1810044O22Rik 1810055D05Rik 2010002H18Rik 2310001N14Rik 2310014H19Rik 2410001H17Rik 2610205H19Rik 2810004N20Rik 3300001H21Rik 4933424N09Rik 6330579B17Rik 9030611N15Rik A2bp1 Aacs Abcb4 Acadl Acadm Acadvl Acat1 Acat2 Aco2 Acox3 Acta1 Actn3 Acyp2 Adfp Adpn Ak2 Akt2 Alas1 Aldh1a7 Aldh4a1 Aldh6a1 Aldh9a1 Aldoa Alpk3 Amacr Amy1 Anxa…
177	V$ZTA_Q2	173	173	360	4940	10698	-2.87	0.0	1.05	0.21	0610009E20Rik 0610039N19Rik 1110006I15Rik 1700007D05Rik 1810008K03Rik 2010002H18Rik 2310014H19Rik 3300001H21Rik 5730439E10Rik 9030611N15Rik Acadvl Acat1 Acat2 Acox3 Adk Ak2 Akt2 Alas1 Aldh1a7 Aldh4a1 Anxa11 Aoc3 Aox1 Aqp7 Arfl4 Arg2 Arhgap24 Asb11 Atf5 Atp5j2 BC013529 BC054059 Blcap C1r C1s C330005L02Rik Cabc1 Car5b Cd1d1 Cd36 Cd7 Cdo1 Ces3 Chst1 Cib2 Cidec Ckm Cmya1 Cox6a1 Cox6a2 Cox6c Cox7a1 Co…
178	V$CETS1P54_01: c-Ets-1(p54)	351	351	182	10165	5473	-2.88	0.0	1.02	0.21	0610007A15Rik 0610009E20Rik 0610039N19Rik 1110006I15Rik 1500040F11Rik 1700007D05Rik 1810044O22Rik 1810055D05Rik 2310001N14Rik 2310014H19Rik 2610205H19Rik 3300001H21Rik 4933424N09Rik 5430431G03Rik 5730439E10Rik 6330579B17Rik A2bp1 Aacs Acas2 Acat2 Aco2 Acox3 Actn2 Acy3 Acyp2 Adfp Adk Adpn Ak2 Alas1 Aldh1a7 Aldh9a1 Aldoa Amacr Amy1 Anxa11 Aoc3 Aox1 Apobec2 Aqp7 Areg Arfl4 Arhgap24 Arl4 Asb11 Asb13 …
179	V$GABP_B: GA binding protein	52	52	481	1322	14316	-2.88	0.0	1.81	0.46	1110006I15Rik 1500040F11Rik 4933424N09Rik 5730439E10Rik 6330579B17Rik Acas2 Adk Amacr Atp5h BC019806 BC022145 Bcat2 Cd209b Cox5b Cox6a1 Cpt2 Ctsl Dlst Dnm1 Dtx2 Dusp10 Echdc1 Ela1 Epas1 Etfa Fcna Fzd4 Idh3b Mdh2 Mmd Mogat2 Mrpl30 Mtch2 Ndufa1 Ndufaf1 Ndufb9 Ndufs2 Ndufs3 Ndufv1 Nifun Nkiras1 Pank3 Rasa4 Sdhb Slc25a4 St13 Stx18 Suclg1 Tde2 Tgoln1 Uqcrh Vti1b
180	V$PAX6_01: Pax-6	252	252	281	7330	8308	-2.89	0.0	0.81	0.09	0610009E20Rik 1110006I15Rik 1110020A09Rik 1700007D05Rik 1810044O22Rik 1810055D05Rik 2010002H18Rik 2310014H19Rik 2810004N20Rik 3300001H21Rik 5730439E10Rik 9030611N15Rik A2bp1 Aacs Acadvl Aco2 Acta1 Acy3 Acyp2 Adk Aldh4a1 Alpk3 Anxa11 Aox1 Apobec2 Arhgap24 Asb11 Asb13 Asb5 Atf5 Atp5j2 Atp5k BC004044 BC024806 Btbd4 C1s C330005L02Rik C330023F11Rik Cacna1s Camk2d Car3 Car4 Ccbl2 Ccl24 Cd151 Cd1d1 Cd36…
181	V$CETS168_Q6	333	333	200	9680	5958	-2.9	0.0	0.89	0.14	0610007A15Rik 0610039N19Rik 1110006I15Rik 1500040F11Rik 1700007D05Rik 1810008K03Rik 1810044O22Rik 1810055D05Rik 2310001N14Rik 2310076O21Rik 3300001H21Rik 4933424N09Rik 5430431G03Rik 5730439E10Rik 6330579B17Rik A2bp1 Abcb4 Acas2 Acat2 Aco2 Acox3 Actn2 Acy3 Adfp Adpn Ak2 Akt2 Alas1 Aldh1a7 Aldh9a1 Aldoa Amacr Amy1 Aoc3 Aox1 Apobec2 Aqp7 Areg Arg2 Arl4 Asb11 Asb13 Asb5 Atf5 Atoh8 Atp5a1 Atp5h Atp5j2…
182	V$AFP1_Q6	84	84	449	2670	12968	-2.9	0.0	0.22	0.0	1500040F11Rik 5430431G03Rik Abcb4 Acadl Acat1 Ak2 Aldh1a7 Amacr Amy1 Aoc3 Areg Asb5 Atp5h BC004044 BC024806 Bckdhb Ccl24 Cd36 Cmya1 Cox6a2 Cpt1b Ctsb Ctsl Cxcl12 Cyb5 D5Ertd33e Decr1 Echdc1 Efemp1 Elovl3 Enpp2 Epor Etfa Fbp2 Fcgrt Fez2 Fhl1 Gbp2 Ghitm Gnpnat1 Gpt2 Grem2 Hint3 Hnmt Igj Klhl2 Klrd1 LOC330189 Lifr Mef2c Mlf1 Mogat2 Mylpf Ndufa6 Ndufb8 Ndufb9 Ndufc1 Ndufs4 Nifun Pdk4 Pkd2l2 Pyp Rasa4…
183	V$STAT5A_01: signal transducer and activator of transcription 5a	28	28	505	1030	14608	-2.9	0.0	0.1	0.0	1500040F11Rik Ak2 Aldh9a1 Ccl24 Ckmt2 Cox5b Dtx2 Eif4ebp1 Etfdh Fbp2 Glycam1 Hibadh Lipe Mef2c Nrbf1 Pdk4 Pnpla2 Rtn2 Scp2 Sdha Sdhd Slc1a3 Slc2a5 Sox7 Sqrdl Sspn Thbd Tmem43
184	V$EVI1_04: ectopic viral integration site 1 encoded factor	390	390	143	11596	4042	-2.9	0.0	0.34	0.0	0610039N19Rik 1110006I15Rik 1110020A09Rik 1810055D05Rik 2010002H18Rik 2310001N14Rik 2310014H19Rik 2310076O21Rik 2410001H17Rik 2610205H19Rik 4933424N09Rik 5430431G03Rik 5730439E10Rik 9030611N15Rik A2bp1 Aacs Abcb4 Acadm Acadvl Acat1 Acat2 Aco2 Acox3 Actn2 Acy3 Acyp2 Adfp Adpn Adssl1 Akt2 Alas1 Aldh1a7 Aldh4a1 Aldh6a1 Aldh9a1 Aldoa Alpk3 Amy1 Anxa11 Anxa5 Aoc3 Aox1 Apobec2 Aqp7 Areg Arfl4 Arg2 Asb1…
185	V$LMO2COM_02: complex of Lmo2 bound to Tal-1, E2A proteins, and GATA-1, half-site 2	283	283	250	8275	7363	-2.9	0.0	0.72	0.04	1500040F11Rik 1810044O22Rik 1810055D05Rik 2010002H18Rik 2310014H19Rik 2310076O21Rik 2410001H17Rik 2810004N20Rik 4933424N09Rik 5430431G03Rik 9030611N15Rik Aacs Acadl Acadvl Acas2 Acat1 Actn3 Acy3 Adfp Akt2 Aldh1a7 Aldh4a1 Aldh9a1 Aldoa Alpk3 Anxa11 Aox1 Apobec2 Aqp7 Arfl4 Arg2 Arl4 Asb13 Aspa Atp5a1 Atp5h Atp5j2 Atp5k BC013529 BC019806 Bcat2 Bckdhb Blcap Bmp6 Bnip3 C1r C1s Calca Car13 Car4 Car5b C…
186	V$PITX2_Q2: pituitary homeobox factor 2	230	230	303	6689	8949	-2.9	0.0	0.8	0.08	0610039N19Rik 1110020A09Rik 1810008K03Rik 2010002H18Rik 2310001N14Rik 2410001H17Rik 2810004N20Rik 4933424N09Rik 5430431G03Rik A2bp1 Aacs Abcb4 Acadm Acadvl Acat2 Aco2 Acyp2 Adfp Ak2 Alas1 Aldh4a1 Alpk3 Amacr Amy1 Aoc3 Aox1 Apobec2 Arfl4 Arg2 Asb11 Aspa Atf5 Atp5a1 Atp5k BC003479 BC009118 BC013529 BC019806 Bcat2 Bckdhb Bloc1s1 Bmp6 Bnip3 C1s C330005L02Rik Car13 Car5b Casq1 Cav1 Cd151 Cd302 Cd36 Cd…
187	V$E12_Q6	144	144	389	4075	11563	-2.9	0.0	1.12	0.25	0610039N19Rik 1810008K03Rik 2310014H19Rik 2610205H19Rik 5430431G03Rik Aacs Acat1 Acat2 Aco2 Acta1 Adk Alas1 Aldh4a1 Aldh6a1 Alpk3 Anxa11 Aox1 Apobec2 Areg Arfl4 Arg2 Arl4 Atf5 Atp5a1 Atp5j2 BC004044 BC013529 BC022145 BC028663 Bcat2 Card10 Cd151 Chchd3 Ckm Cln2 Cmya1 Cox4i1 Cpa3 Crat Cryab Cxcl13 Cyp2e1 Dbi Dci Dlat Dmrt2 Dtx2 Dusp1 Ech1 Eif4e3 Ela1 Eno3 Etfa Etfdh Fabp3 Fech Fhl1 Ghitm Gpt1 Grim1…
188	V$LEF1TCF1_Q4	262	262	271	7683	7955	-2.91	0.0	0.67	0.01	0610009E20Rik 1110020A09Rik 1700007D05Rik 1810055D05Rik 2010002H18Rik 2810004N20Rik A2bp1 Aacs Abcb4 Acat2 Aco2 Acox3 Acta1 Actn3 Acy3 Adpn Ak2 Aldh9a1 Alpk3 Amy1 Anxa5 Aox1 Arg2 Asb11 Asb13 Asb5 Aspa Atp5a1 BC004044 BC009118 BC013529 BC019806 BC028663 BC054059 Bcat2 Bloc1s1 Bnip3 C330023F11Rik Cabc1 Calca Car13 Car3 Car5b Casq1 Ccl24 Cd209b Cd7 Cdo1 Ces3 Chchd6 Chpt1 Chst1 Ckmt2 Clec3b Clstn3 Cl…
189	V$PAX9_B: zebrafish Pax-9 binding sites	126	126	407	3534	12104	-2.91	0.0	1.2	0.26	1700007D05Rik 1810008K03Rik 2010002H18Rik 4933424N09Rik 5730439E10Rik Acadm Acas2 Acat2 Aco2 Actn3 Adpn Alas1 Atpaf2 Bcat2 Bloc1s1 Bmp6 C1s C330005L02Rik C330023F11Rik Cacna1s Camk2d Car5b Card10 Chchd6 Chn1 Chpt1 Cib2 Cox5b Cox6a2 Cpt1b Crat Cxcl12 Cyb5 D5Ertd33e Dbi Dgat2 Dlat Dlst Dnajd1 Dnm1 Dpt Dusp10 Echs1 Etfdh Fabp4 Fasn Fbp2 Fli1 Fzd4 Gnpnat1 Gpd2 Gyg1 Hagh Hbld1 Hdgfrp2 Hnmt Hsdl2 Ifngr…
190	V$ACAAT_B: Avian C-type CCAAT box	44	44	489	1096	14542	-2.92	0.0	1.87	0.47	2310014H19Rik Alas1 Arhgap24 Atpaf2 BC004044 Brp44l Btbd4 Calca Cd302 Cd7 Chn1 Ckmt2 Cox7a1 Dmrt2 Dnajb4 Dusp10 Glcci1 Grpel1 Gys2 Hagh Hdgfrp2 LOC330189 Lactb2 Mlf1 Myl4 Myom1 Ndufb3 Nkiras1 Np15 Pank3 Pcca Pcmt1 Pfkfb1 Pgm2 Rasa4 S3-12 Sdpr Sox7 Sucnr1 Tgfbr2 Tmeff2 Tph1 Ugp2 Uqcrb
191	V$TAL1BETAE47_01: Tal-1beta:E47 heterodimer	23	23	510	876	14762	-2.92	0.0	0.08	0.0	9030611N15Rik Actn3 Aoc3 Arfl4 Arg2 Bckdhb Cidec Cox6a2 Cox8a Ela1 Fndc1 Glycam1 Gstz1 Itih2 Mlycd Mrps36 Msra Myl1 Ndufa5 Rtn2 Slc1a3 Tcf15 Tnfaip9
192	V$IK3_01: Ikaros 3	60	60	473	1564	14074	-2.92	0.0	1.66	0.43	0610007A15Rik 2310076O21Rik 6330579B17Rik Adfp Adssl1 Atf5 Bnip3 Btbd4 Cox8b Cxcl15 Cyb5 Decr1 Dnm1 Etfdh Fabp3 Fmo1 Gabarapl1 Gpt2 Gys2 Hint3 Hnmt Hrc Hsd17b4 Igfbp6 Lgals12 Lims2 Lipe Ltc4s Mcpt5 Mfap1 Mmp19 Mpdz Myh4 Ndufa1 Ndufb3 Ndufb9 Nrbf1 Pbef1 Pde8a Pdk4 Pnpla2 Ppp1r1a Ppp2r5a Rab5a Rpl5 Rspondin Slc5a6 Smoc1 Sspn Tcf15 Timm44 Timp2 Tnfaip9 Tnni2 Tnnt1 Tph1 Tpst1 Tuba8 Uqcrh Zfhx1a
193	V$BACH2_01: BTB and CNC homolog 2	360	360	173	10659	4979	-2.92	0.0	0.45	0.0	0610007A15Rik 0610039N19Rik 1110006I15Rik 1110020A09Rik 1500040F11Rik 1700007D05Rik 1810008K03Rik 1810055D05Rik 2010002H18Rik 2310001N14Rik 2310076O21Rik 2410001H17Rik 2610205H19Rik 3300001H21Rik 5730439E10Rik 9030611N15Rik A2bp1 Aacs Acadvl Acas2 Acat1 Acat2 Aco2 Acox3 Acta1 Acyp2 Adk Adpn Adssl1 Ak2 Akt2 Alas1 Aldh1a7 Aldh4a1 Aldh6a1 Alpk3 Amy1 Aoc3 Aox1 Apobec2 Aqp7 Arfl4 Arg2 Arhgap24 Asb13 A…
194	V$NFKB_Q6: NF-kappaB	60	60	473	1970	13668	-2.92	0.0	0.18	0.0	0610009E20Rik 3300001H21Rik Acat2 Aco2 Acox3 Adk Akt2 Alas1 Aldh6a1 Amy1 Anxa5 Atf5 Atpaf2 BC009118 C1s Cav1 Ccbl2 Cd151 Cln2 Cox7a1 Cpt2 Ctsl Cyb5 Dcn Dpep1 Enpp2 Fbp2 Fmo1 Gbp2 Grim19 Gstk1 Kazald1 Mbnl1 Mcpt5 Mfap1 Myl1 Ndufaf1 Ndufb9 Nifun Opn3 Pank3 Pdcd8 Pdk4 Pex13 Ppp1r1a Prkcm Procr Rgs7 Slc22a4 Slc28a2 Smoc1 Smpd3 Smpx Sorbs1 Stx18 Tgm2 Tmod1 Tnip1 Tph1 Ucp1
195	V$MMEF2_Q6: myocyte enhancer factor	172	172	361	5129	10509	-2.93	0.0	0.48	0.0	0610039N19Rik 1110006I15Rik 1500040F11Rik 2310001N14Rik 2410001H17Rik 3300001H21Rik 4933424N09Rik 5730439E10Rik 9030611N15Rik A2bp1 Abcb4 Acadvl Acta1 Actn2 Aldh1a7 Alpk3 Amy1 Aox1 Arfl4 Arg2 Asb11 Aspa Atp5a1 Atp5j2 BC003479 BC028663 BC054059 Bnip3 Brp44l C1r Casq1 Cav1 Cd1d1 Cd36 Cdo1 Ces3 Chn1 Cidec Ckm Ckmt2 Cmya1 Cox5b Cox6a2 Cox6c Cox8a Cox8b Cpa3 Cpt1b Ctsl Cxcl12 Cxcl13 Cxcl15 Cxcl7 Cyb5 …
196	V$GFI1_01: growth factor independence 1	152	152	381	4566	11072	-2.94	0.0	0.43	0.0	0610009E20Rik 1700007D05Rik 3300001H21Rik 9030611N15Rik A2bp1 Acyp2 Akt2 Aldh9a1 Aoc3 Aox1 Apobec2 Asb11 Atp5a1 Atp5j2 BC054059 Bnip3 Cav1 Chn1 Chpt1 Ckm Clstn3 Cox6a1 Cox6a2 Cpa3 Csl Cxcl7 Dci Degs1 Dlst Dmrt2 Dnajd1 Dpf3 Dpt Dtnbp1 Dtx2 Ech1 Echs1 Elovl3 Enpp2 Epas1 Epor Etfdh Fabp4 Faf1 Fbp2 Fcgrt Fech Fez2 Fgb Fh1 Fhl1 Figf Fmo1 Fxyd1 Fxyd2 Ghitm Ghr Glul Gnpnat1 Gpr109b Grem2 Gypc Hbld1 Hint…
197	V$MYC_Q2	105	105	428	2915	12723	-2.94	0.0	1.26	0.26	1110006I15Rik 1500040F11Rik 1810008K03Rik 5430431G03Rik 9030611N15Rik Acat1 Adfp Adk Aldoa Aqp7 Atoh8 Atp5a1 Atpaf2 BC004044 BC013529 BC019806 BC024806 Bmp6 Bnip3 Brp44l Btbd4 Card10 Cd151 Cdkn2c Chchd3 Chst1 Crat Ctsl Dbi Dgat2 Dpt Dtx2 Dusp1 E2f6 Elovl3 Elovl6 Eno3 Epor Etfa Fabp3 Faf1 Fbp2 Fcgrt Fech Gyg1 Hoxa7 Hsd17b4 Il7 Inmt Irak1bp1 Lactb2 Lgals12 Lrrk2 Mbnl1 Mfn2 Mpdz Mtch2 Myl2 Ndufa5 Nd…
198	V$GCM_Q2	126	126	407	3558	12080	-2.95	0.0	1.1	0.25	0610007A15Rik 0610009E20Rik 1110006I15Rik 1500040F11Rik 1810044O22Rik 2010002H18Rik 5730439E10Rik Acat2 Aco2 Acta1 Adfp Adk Adpn Ak2 Anxa5 Apobec2 Aqp7 Arhgap24 Asb11 Asb13 Atoh8 Atp5a1 Atp5j2 BC013529 BC028663 BC054059 Bcat2 C330005L02Rik C330023F11Rik Cabc1 Cacna1s Car13 Cd151 Cd209b Cd7 Cidea Ckmt2 Cln2 Clpx Cox5a Cox7a1 Cpt2 Cryab Dmrt2 Efemp1 Ela1 Enpp2 Ephx2 Etfdh Fabp4 Fasn Gabarapl1 Ghr G…
199	V$AREB6_01: AREB6 (Atp1a1 regulatory element binding factor 6)	110	110	423	3381	12257	-2.96	0.0	0.33	0.0	1700007D05Rik 1810008K03Rik 1810055D05Rik 5730439E10Rik 6330579B17Rik Acadl Acadm Acta1 Adfp Ak2 Anxa11 Arl4 Aspa BC009118 BC022145 BC028663 Btbd4 C1s Cabc1 Calca Camk2d Car5b Ccl24 Cd1d1 Cd209b Cd302 Cd7 Cidec Ckm Cox5b Cox6c Cpa3 Cpt1b Ctsl Cxcl13 Dci Dnm1 Echdc1 Elovl3 Epor Etfa Fasn Fcgrt Fhl1 Fxyd2 Gbp2 Ghitm Glcci1 Glul Grpel1 Gstm3 Gypc Hdc Hsdl2 Igfbp6 Il7 Immt Itgb1bp2 Lactb2 Ldb3 Lgals1…
200	V$FXR_IR1_Q6	9	9	524	145	15493	-2.96	0.0	2.68	0.94	Atp5h BC009118 C1s Car4 Cox5b Ifi27 Ly6c Sdhd Tnnt1
201	V$AP1_C: AP-1 binding site	105	105	428	2929	12709	-2.97	0.0	1.19	0.26	0610007A15Rik 0610039N19Rik 1810008K03Rik 2410001H17Rik 3300001H21Rik 9030611N15Rik Acadvl Acox3 Adk Adpn Adssl1 Alas1 Aldh1a7 Aox1 Aqp7 Asb13 Atf5 Atp5j2 BC013529 Blcap Cabc1 Car13 Car5b Cd151 Cd302 Cd7 Chchd6 Chst1 Cib2 Cidec Cmya1 Cox5a Cox6a1 Cxcl7 D5Ertd33e Dci Dtnbp1 E2f6 Elovl3 Fabp4 Fbp2 Fez2 Fgb Figf Fli1 Fxyd1 Gabarapl1 Gbp2 Ghr Grim19 Hadhb Hint3 Hrc Id1 Igj Itih2 Lactb2 Ldb3 Lias Lifr…
202	V$PR_02: is recognized by progesterone receptor	34	34	499	818	14820	-2.98	0.0	1.94	0.51	1700007D05Rik 2810004N20Rik 9030611N15Rik BC022145 Car5b Ces3 Chst1 Ckm Cryab Dlat Gabarapl1 Ghr Hdc Hint3 Hsd17b4 Id1 Immt Itih2 March5 Msra Myf6 Myom1 Ndufa5 Ndufb8 Nrap Pex13 Ppp2r2d Rtn2 Scp2 Sdpr Sitpec Suclg1 Sult1a1 Tnnc2
203	V$STAF_02: Se-Cys tRNA gene transcription activating factor	85	85	448	2668	12970	-2.99	0.0	0.27	0.0	5730439E10Rik Abcb4 Acadvl Actn3 Adpn Aldh6a1 Aldh9a1 Anxa11 Aspa Atf5 Atp5j2 BC009118 Bloc1s1 Btbd4 Cabc1 Camk2d Card10 Cav1 Chchd3 Cln2 Cox6c Dbi Dhrs7 Dtx2 Ela1 Eno3 Etfdh Fcgrt Fh1 Fxyd2 Gnpnat1 Grim19 Gyg1 Hagh Hdgfrp2 Hoxc6 Hsd17b4 Htatsf1 Igj Il1r2 Inmt Lims2 Mlf1 Mocs2 Myl4 Myoz1 Ndufa9 Ndufab1 Ndufb10 Ndufs7 Ndufv1 Ninj2 Pank3 Pck1 Phlda3 Ppp2r5a Psen2 Pyp Rarres2 Rasa4 Rpl5 Rspondin Sdh…
204	V$OCT_C: Octamer binding site	29	29	504	1048	14590	-2.99	0.0	0.11	0.0	2010002H18Rik Adpn Aldh1a7 Anxa11 Asb13 BC013529 C1r C330005L02Rik Car13 Card10 Cxcl7 D8Ertd594e Figf Lpl Lum Mocs2 Msra Ndufa5 Ndufs4 Pfkfb1 Pmpcb Serpina3c Slc22a3 Smpd3 Sucnr1 Sycp3 Tde2 Trdn Uqcrb
205	V$ZID_01: zinc finger with interaction domain	84	84	449	2302	13336	-3.0	0.0	1.31	0.27	0610039N19Rik 2310076O21Rik 5730439E10Rik Actn3 Adk Adpn Ak2 Alas1 Aldh4a1 Alpk3 Amacr Areg Atp5j2 Atpaf2 Cacna1s Calca Car4 Cd7 Chn1 Clybl Cryab Cs Csl Dnajb4 Dtx2 Ech1 Enpep Epor Fthfd Fxyd1 Fzd4 Gsn Hbld1 Hdc Ifngr1 Lipe Lpgat1 Ly6c Mdh2 Mef2c Mrps31 Myh7 Myom1 Myoz1 Ndufa10 Ndufa2 Ndufa6 Ndufb3 Ndufs7 Nifun Pcx Pdha1 Pdk4 Phlda3 Ppp1r1a Prkcm Pvalb Rab5a Rfx2 Rnf11 Rspondin S100a13 Scp2 Slc1a…
206	V$ELK1_01: Elk-1	136	136	397	4063	11575	-3.01	0.0	0.49	0.0	0610039N19Rik 2610205H19Rik 4933424N09Rik 5430431G03Rik 5730439E10Rik 6330579B17Rik Aacs Aco2 Adfp Ak2 Aldh6a1 Aldh9a1 Amacr Aox1 Apobec2 Aqp7 Areg Atoh8 Atp5a1 Atp5h Atp5k BC003479 BC019806 BC022145 BC024806 Bcat2 Blcap Brp44l Btbd4 Card10 Cd209b Cd302 Chchd6 Chn1 Ckmt2 Clpx Cox4i1 Cox5b Cox7a1 Cox8a Cpt1b Cpt2 Cs Ctsb Ctsl Cxcl12 Cxcl7 Degs1 Dlst Dnm1 Dpt Dusp10 Ech1 Echdc1 Enpep Epas1 Ephx2 Fb…
207	V$RORA1_01: RAR-related orphan receptor alpha1	59	59	474	1919	13719	-3.01	0.0	0.2	0.0	0610039N19Rik 2310014H19Rik 2810004N20Rik Aco2 Aqp7 Arl4 Asb13 Asb5 Atp5j2 Atp5k BC003479 BC054059 Brp44l Cabc1 Calca Car3 Cd7 Chchd6 Ckmt2 Clpx Cox5b Cox8a Cs Csl D5Ertd33e Dhrs7 Eno3 Epas1 Fabp4 Fh1 Glycam1 Grpel1 Gypc Gys2 Id1 Idh3b Igj Immt Itih2 Lrrk2 Mrpl35 Ndufa2 Pcca Pdcd1lg1 Pde8a Pgam2 Procr Rnf11 Rpl5 Slc25a19 Slc25a4 Smpx Snx10 Tcf15 Tcfap2a Tmem45b Tnnt1 Tpst1 Trub2
208	V$FOX_Q2	403	403	130	11901	3737	-3.02	0.0	0.47	0.0	0610039N19Rik 1110006I15Rik 1110020A09Rik 1500040F11Rik 1700007D05Rik 1810044O22Rik 1810055D05Rik 2010002H18Rik 2310001N14Rik 2310014H19Rik 2310076O21Rik 2410001H17Rik 2610205H19Rik 2810004N20Rik 3300001H21Rik 4933424N09Rik 5430431G03Rik 5730439E10Rik 9030611N15Rik A2bp1 Aacs Abcb4 Acadl Acadm Acadvl Acas2 Acat1 Acat2 Aco2 Acy3 Acyp2 Adfp Adk Adpn Adssl1 Akt2 Alas1 Aldh4a1 Aldh6a1 Alpk3 Amacr Amy…
209	V$E2_Q6: papilloma virus regulator E2	54	54	479	1407	14231	-3.02	0.0	1.59	0.4	1810055D05Rik 2610205H19Rik Acat2 Aco2 Acox3 Adssl1 Apobec2 Arg2 Asb5 Atp5a1 Atp5h Bcat2 Bckdhb Clybl Cryab Cs Dlst Dnajb4 Dnajd1 Elovl3 Fasn Fli1 Glcci1 Gnpnat1 Gpt2 Grpel1 Hibch Lpgat1 Mfap1 Mfn2 Mfng Ndufa6 Ndufb5 Ndufb9 Ndufs3 Nifun Por Ppp1r3c Prkcm Rbp4 Rxrg Sdh1 Serpina1a Slc16a1 Sspn Taldo1 Tax1bp1 Thbd Thbs3 Tmem43 Ttc7b Ugp2 Ywhag id3
210	V$CREB_Q4: cAMP-response element binding protein	49	49	484	1259	14379	-3.02	0.0	1.66	0.43	1810008K03Rik Aco2 Adpn Aldh6a1 Areg Arfl4 Arg2 Arl4 Atp5j2 BC003479 BC019806 Bloc1s1 C330005L02Rik Calca Camk2d Clstn3 D5Ertd33e Dnajb4 Dusp1 Fabp3 Fh1 Gstz1 Hint3 Id1 Ifngr1 Lactb2 Lrrk2 Mdh2 Mfn2 Mlf1 Ndufa10 Nifun Nkiras1 Opn3 Pbef1 Pck1 Pcolce2 Pdhb Pex13 Ppm1a Ppp2r2d Rab5a S100a13 Sdhb Sdpr St13 Sult1a1 Uqcrfs1 Ywhag
211	V$PADS_C: Retroviral Poly A downstream element	139	139	394	4064	11574	-3.02	0.0	0.7	0.03	0610007A15Rik 1500040F11Rik 1810008K03Rik 1810044O22Rik 2310076O21Rik 2610205H19Rik 3300001H21Rik 5430431G03Rik Aacs Acadm Acadvl Acas2 Adfp Adssl1 Akt2 Aldh4a1 Alpk3 Amy1 Anxa11 Aox1 Aqp7 Arg2 Arhgap24 Asb11 Asb13 Atp5a1 Atp5j2 Atp5k Bloc1s1 Btbd4 Camk2d Car13 Car5b Cd302 Cd7 Chchd6 Chpt1 Clec3b Cln2 Clybl Cox6c Ctsl Cxcl7 Cyb5 D8Ertd594e Dcn Dnajb4 Dpep1 Dpf3 Dusp10 E2f6 Echs1 Ela1 Elovl6 Eno3 …
212	V$STRA13_01	21	21	512	459	15179	-3.02	0.0	2.16	0.62	1500040F11Rik 1810008K03Rik 6330579B17Rik Aldh6a1 Bloc1s1 C330005L02Rik Camk2d Card10 Chchd3 Cpt1b Crat Ctsb Dlat Faf1 Lrrk2 Pdhb Pmpcb Ppm1a Ppp1r3c Rab5a Zfhx1a
213	V$S8_01: S8	41	41	492	1394	14244	-3.03	0.0	0.16	0.0	2010002H18Rik 3300001H21Rik 9030611N15Rik Acyp2 Alas1 Apobec2 Cox5a Cox6a2 Csl Cxcl12 Cxcl13 Cxcl15 D5Ertd33e Decr1 Dpep1 Echs1 Ephx2 Fcgrt Fh1 Glycam1 Hsd17b4 Igj Il1r2 Klhl7 Lpgat1 Mfng Mrps31 Myh4 Myl1 Ndufs3 Pdha1 Pdk4 Pkd2l2 Pon3 Slc1a3 Slc7a6 Smpx Snx10 Sspn Tmod2 Ttc7b
214	V$CEBP_C: C/EBP binding site	124	124	409	3719	11919	-3.03	0.0	0.47	0.0	1810008K03Rik 2310014H19Rik Acadvl Akt2 Anxa5 Aoc3 Aox1 Arfl4 Arhgap24 Arl4 Asb11 Aspa BC003479 Bcat2 Bckdhb Blcap Car13 Car3 Car4 Card10 Ccbl2 Cd1d1 Cd209b Chchd6 Chst1 Cln2 Cox7a1 Cox8a Cox8b Cpa3 Csl Cyp2e1 Dbi Dcn Decr1 Dpf3 Dpt Echdc1 Echs1 Efemp1 Fbp2 Fmo1 Fzd4 Gbp2 Glcci1 Gpd2 Gpr109b Gpt1 Gpt2 Gstk1 Gyg1 Hagh Hdc Hk2 Hnmt Hoxc6 Hrc Htatsf1 Igfbp6 Itm2a Klhl7 LOC330189 Lgals12 Lpl Lum Mccc…
215	V$DEAF1_01	107	107	426	3030	12608	-3.04	0.0	1.02	0.21	0610007A15Rik 0610039N19Rik 2010002H18Rik 2310014H19Rik 2610205H19Rik 2810004N20Rik 5430431G03Rik Aacs Acadvl Aco2 Acox3 Actn3 Aldh6a1 Anxa11 Anxa5 Asb11 Atp5h Atp5k Atpaf2 BC019806 BC028663 Bckdhb Bloc1s1 Btbd4 Cabc1 Camk2d Card10 Ccl24 Cd1d1 Chpt1 Cib2 Cidec Cox4i1 Cpt1b Cpt2 Ctsl D8Ertd594e Dgat2 Dlat Dnajb4 Dusp1 E2f6 Echs1 Ephx2 Fabp3 Fasn Fh1 Figf Glcci1 Gpd2 Grim19 Gypc Htatsf1 Idh3b Irak1…
216	V$CREBP1_01: cAMP-responsive element binding protein 1	13	13	520	249	15389	-3.07	0.0	2.36	0.73	Aldh6a1 Arl4 BC019806 Cln2 Cpa3 Csl Dpf3 Mfn2 Nkiras1 Pck1 S100a13 Stx18 Ywhag
217	V$OCT1_B: Octamer binding factor 1	26	26	507	947	14691	-3.07	0.0	0.12	0.0	2010002H18Rik Acadl Adpn Aldh1a7 Anxa11 Asb13 C1r Car13 Cd36 D8Ertd594e Dci Fcna Figf Il1r2 Lpl Lum Msra Ndufs4 Pdha1 Pfkfb1 Serpina3c Smpd3 Sucnr1 Tde2 Trdn Uqcrb
218	V$FREAC2_01: Fork head RElated ACtivator-2	39	39	494	978	14660	-3.09	0.0	1.7	0.44	2010002H18Rik Acy3 Adfp Apobec2 Brp44l Cidea Dtnbp1 Elovl6 Enpp2 Etfa Fgb Gpt2 Gyg1 Hbld1 Hdgfrp2 Hibadh Hrc Hspb3 Htatsf1 Lipe Mccc1 Mef2c Mmd Mrpl30 Ndufa6 Ndufaf1 Ndufs4 Ninj2 Np15 Nrap Ogn Ppm1a Ppp2r5a Ptger3 Pygl Rbp4 Scp2 Tde2 Uqcrc1
219	V$COUP_01: COUP:HNF-4 heterodimer	84	84	449	2338	13300	-3.09	0.0	1.13	0.25	2810004N20Rik 6330579B17Rik Aco2 Acta1 Acyp2 Adfp Aldh1a7 Aldh9a1 Amy1 Atoh8 C1r Ccl24 Cd36 Ckmt2 Cln2 Cox6a2 Cpt1b Cs Csl Cxcl12 Cyp2e1 Dnajd1 Dpf3 Ech1 Ela1 Epor Fabp3 Fbp2 Fcgrt Fgb Fndc1 Fthfd Fxyd1 Fzd4 Gabarapl1 Gstk1 Gypc Gys2 Hdc Igj Immp2l Itgb1bp2 Klhl2 Klhl7 Lace1 Lum Mocs2 Mrpl35 Mrps36 Mylpf Ndufa9 Ndufb10 Ndufb7 Np15 Nrap Orm1 Orm2 Pck1 Pcx Pdha1 Pdhb Pep4 Pfkfb1 Pon3 Procr Psen2 Px…
220	V$NFE2_01: NF-E2 p45	80	80	453	2218	13420	-3.1	0.0	1.16	0.25	0610007A15Rik 0610039N19Rik 1810008K03Rik 2410001H17Rik 2810004N20Rik 5730439E10Rik Acox3 Adpn Adssl1 Aox1 Arfl4 Asb13 Atp5j2 BC013529 Blcap Cabc1 Car5b Cd302 Cd7 Chst1 Cib2 Ckmt2 Cmya1 Dcn Dhrs7 Dtnbp1 E2f6 Elovl3 Enpep Fabp4 Fbp2 Fez2 Figf Fli1 Fthfd Fxyd1 Gys2 Hspb3 Id1 Igj Immt Lactb2 Lifr Lpin1 Lrrk2 Lum Mccc1 Mfng Mmp19 Mocs2 Mpdz Myf6 Ndufa5 Ndufs7 Orm1 Orm2 Pank3 Pcmt1 Pdcd8 Pdhb Ppargc1b…
221	V$CDC5_01: cell division control protein 5	463	463	70	13722	1916	-3.12	0.0	0.28	0.0	0610007A15Rik 0610009E20Rik 0610039N19Rik 1110006I15Rik 1110020A09Rik 1500040F11Rik 1700007D05Rik 1810008K03Rik 1810044O22Rik 1810055D05Rik 2010002H18Rik 2310001N14Rik 2310014H19Rik 2310076O21Rik 2810004N20Rik 3300001H21Rik 4933424N09Rik 5430431G03Rik 5730439E10Rik 6330579B17Rik 9030611N15Rik A2bp1 Aacs Abcb4 Acadl Acadm Acadvl Acas2 Acat1 Acat2 Aco2 Acox3 Actn2 Actn3 Acy3 Acyp2 Adfp Adk Adpn Ads…
222	V$LDSPOLYA_B: Lentiviral Poly A downstream element	427	427	106	12535	3103	-3.13	0.0	0.62	0.0	0610009E20Rik 0610039N19Rik 1110006I15Rik 1110020A09Rik 1500040F11Rik 1700007D05Rik 1810008K03Rik 1810055D05Rik 2010002H18Rik 2310001N14Rik 2310014H19Rik 2410001H17Rik 2810004N20Rik 3300001H21Rik 5430431G03Rik 5730439E10Rik 6330579B17Rik 9030611N15Rik A2bp1 Aacs Abcb4 Acadl Acadm Acadvl Acas2 Acat1 Acat2 Acox3 Acta1 Actn2 Actn3 Acy3 Acyp2 Adfp Adk Adpn Adssl1 Ak2 Akt2 Alas1 Aldh1a7 Aldh4a1 Aldh6a…
223	V$AP1_Q4: activator protein 1	433	433	100	12738	2900	-3.14	0.0	0.55	0.0	0610007A15Rik 0610039N19Rik 1110006I15Rik 1110020A09Rik 1500040F11Rik 1700007D05Rik 1810008K03Rik 1810044O22Rik 1810055D05Rik 2010002H18Rik 2310001N14Rik 2310076O21Rik 2410001H17Rik 2610205H19Rik 2810004N20Rik 3300001H21Rik 4933424N09Rik 5430431G03Rik 5730439E10Rik 6330579B17Rik 9030611N15Rik A2bp1 Aacs Abcb4 Acadm Acadvl Acas2 Acat1 Aco2 Acox3 Acta1 Actn2 Actn3 Acy3 Acyp2 Adfp Adk Adpn Adssl1 Ak…
224	V$NFKAPPAB50_01: NF-kappaB (p50)	28	28	505	668	14970	-3.15	0.0	1.83	0.46	0610039N19Rik 2310076O21Rik Acas2 Actn3 Aldoa Btbd4 Car13 Cox4i1 Ghr Gsn Lace1 Mfng Mpdz Myom1 Pnpla2 Ppp2r5a Prkcm Rspondin Sdha Slc1a5 Slc24a3 Smoc1 Taldo1 Tcf15 Tnip1 Tpmt Uqcrfs1 Ywhag
225	V$XFD3_01: Xenopus fork head domain factor 3	59	59	474	1877	13761	-3.15	0.0	0.27	0.0	1110020A09Rik 1810055D05Rik Acadl Acadvl Acy3 Apobec2 BC054059 Brp44l Cabc1 Cav1 Ccbl2 Cidec Cxcl7 Dcn Dtnbp1 Ela1 Elovl6 Enpp2 Fgb Gpt2 Grim19 Hbld1 Hdgfrp2 Hibadh Hspb3 Htatsf1 Immp2l Lgals12 Lipe Mccc1 Mcpt5 Mfap1 Mfng Mlf1 Mrpl30 Myl1 Myl2 Ndufa6 Ndufaf1 Ndufs7 Ndufv1 Nifun Ninj2 Np15 Ogn Pmpcb Por Ptger3 Rtn4 Serpina1a Slc5a6 Smpd3 Sqrdl Suclg1 Taldo1 Tde2 Tph1 Trdn Uqcrc1
226	V$E2F4DP2_01: E2F-4:DP-2 heterodimer	65	65	468	1776	13862	-3.15	0.0	1.22	0.26	0610009E20Rik 1110006I15Rik 1810055D05Rik 2310076O21Rik 4933424N09Rik Aco2 Ak2 Aldh6a1 Anxa11 Asb13 Atf5 Atp5h Atp5j2 Atp5k BC024806 Bnip3 Brp44l Calca Card10 Ccl24 Chchd3 Cox4i1 Cox5a Cox6c Cox8a Csl Cxcl13 Dbi Dhrs7 Dlst Dusp1 Faf1 Fasn Fh1 Figf Fli1 Gnpnat1 Gstz1 Kazald1 Klhl2 Klhl7 Lims2 Lpl Mef2c Mfap1 Mpdz Ndufaf1 Ndufb3 Nnat Nrg4 Phka1 Ppp2r5a Pxmp2 Rbpms2 Sdh1 Sgce Slc16a1 Slc7a6 Smarcd3 …
227	V$AP4_01: activator protein 4	51	51	482	1351	14287	-3.16	0.0	1.4	0.32	0610009E20Rik 1500040F11Rik 1810008K03Rik 1810044O22Rik Akt2 Apobec2 Atpaf2 BC028663 Bckdhb Bmp6 Calca Car13 Chst1 Cox8b Ctsb Cxcl13 E2f6 Echdc1 Eif4e3 Eif4ebp1 Epor Fthfd Gpt1 Hint3 Hoxc6 Hrc Hsdl2 Itm2a Lace1 Mfng Mlycd Mmp19 Ndufa4 Ndufs2 Ndufs4 Pcx Rbp4 Rbpms2 Rnf11 Rxrg Sorbs1 Stom Tex27 Tkt Tm4sf12 Tmod2 Tmod4 Tnip1 Tpm2 Tpmt Tuba8
228	V$E4BP4_01: E4BP4	15	15	518	603	15035	-3.16	0.0	0.09	0.0	3300001H21Rik Amy1 Brp44l Cd302 Ces3 Chchd3 Csl Dcn Dpf3 Elovl6 Ndufb3 Pex13 Slc41a3 Stx18 Tnnt1
229	V$E47_02: E47	80	80	453	2255	13383	-3.17	0.0	0.99	0.19	1500040F11Rik 2610205H19Rik 3300001H21Rik 5730439E10Rik 9030611N15Rik Actn2 Adssl1 Aldh4a1 Aqp7 Areg Arl4 Asb13 BC004044 BC028663 BC054059 Btbd4 Cabc1 Car3 Cd151 Cd1d1 Chchd3 Ckm Clstn3 Cox6a1 Cox6a2 Cox6c Cs Ctsb Cyb5 Dnm1 Dpt Dtnbp1 Fech Fhl1 Fxyd2 Gpt1 Gsn Gyg1 Gypc Gys2 Hibadh Hrc Hsd11b1 Il7 Klhl7 Lipe Mef2c Mfn2 Myom1 Ndufa10 Ndufa5 Ndufa9 Ndufs4 Pcmt1 Pdcd8 Pde8a Pdhb Pep4 Pfkfb3 Phka1 Ppp…
230	V$IRF1_01: interferon regulatory factor 1	7	7	526	350	15288	-3.17	0.0	0.05	0.0	BC022145 Chchd3 Enpp2 Ndufab1 Pdcd1lg1 Sepw1 Tgfbr2
231	V$T3R_01: viral homolog of thyroid hormone receptor alpha1	9	9	524	414	15224	-3.18	0.0	0.06	0.0	Atp5a1 Cabc1 D8Ertd594e Dnajb4 Echs1 Fxyd1 Mrpl35 Nkiras1 Vegfb
232	V$YY1_02: Yin and Yang 1	60	60	473	1631	14007	-3.18	0.0	1.24	0.26	0610009E20Rik 3300001H21Rik 6330579B17Rik Acadm Acadvl Acyp2 Adfp Adk Anxa5 Atp5h Atpaf2 Cav1 Cd302 Chchd6 Chst1 Cox6a2 Cox8a Crat Cyb5 Dci Dnajb4 E2f6 Ela1 Fasn Gpd2 Hsdl2 Lace1 Lipe Mrpl35 Mtch2 Myh4 Ndufa2 Ndufa6 Ndufa9 Ndufs2 Ndufs3 Ndufs4 Ndufs7 Nifun Pdhb Pgcp Pmpcb Pon3 Ppargc1b Prkcm Pvalb Pyp S3-12 Sdhb Sec15l1 Slc1a3 Slc25a19 Snx10 Sycp3 Tmem15 Tph1 Uqcrc1 Uqcrh Vegfb Zadh2
233	V$E2F_02: E2F	17	17	516	363	15275	-3.18	0.0	2.07	0.59	Aco2 Asb13 Atp5j2 Cox5a Cox8a Dlst Faf1 Fli1 Lims2 Lpl Nnat Nrg4 Pxmp2 Sgce Slc16a1 Smarcd3 Vti1b
234	V$E2F_Q3: E2F	17	17	516	363	15275	-3.18	0.0	2.07	0.59	Aco2 Asb13 Atp5j2 Cox5a Cox8a Dlst Faf1 Fli1 Lims2 Lpl Nnat Nrg4 Pxmp2 Sgce Slc16a1 Smarcd3 Vti1b
235	V$E2F4DP1_01: E2F-4:DP-1 heterodimer	17	17	516	363	15275	-3.18	0.0	2.07	0.59	Aco2 Asb13 Atp5j2 Cox5a Cox8a Dlst Faf1 Fli1 Lims2 Lpl Nnat Nrg4 Pxmp2 Sgce Slc16a1 Smarcd3 Vti1b
236	V$CREB_01: cAMP-responsive element binding protein	53	53	480	1420	14218	-3.19	0.0	1.31	0.27	Actn3 Adpn Aldh6a1 Areg Arfl4 Arg2 Arl4 Asb5 BC003479 BC009118 BC013529 BC019806 BC024806 C330005L02Rik Camk2d Cd7 Clstn3 Cox8a Dhrs7 Dnajb4 Dusp1 Fabp3 Fh1 Hint3 Htatsf1 Id1 Itgb1bp2 Klhl7 Lactb2 Lrrk2 Mbnl1 Mdh2 Mfn2 Mlf1 Ndufa10 Ndufa5 Nifun Nkiras1 Nrbf1 Pbef1 Pck1 Pex13 Ppm1a Ppp2r2d Rab5a Rnf11 S100a13 Sdhb St13 Sult1a1 Tnnc2 Uqcrfs1 Ywhag
237	V$TEL2_Q6	42	42	491	1087	14551	-3.19	0.0	1.49	0.36	3300001H21Rik Acy3 Amacr Amy1 Atp5a1 Atp5h BC022145 BC024806 BC054059 Chchd6 Cox8a Ctsl Dnm1 Epor Etfa Fcna Fthfd Glcci1 Gpt1 Hibadh Immt Klrd1 Lrrk2 Mlycd Mogat2 Myh7 Ndufv1 P2rx5 Pank3 Pep4 Phyh Pnpla2 Rasa4 S3-12 Sdhb Slc28a2 Sncg Sspn Sucnr1 Tgoln1 Uqcr Zadh2
238	V$NRF2_01: nuclear respiratory factor 2	88	88	445	2608	13030	-3.2	0.0	0.58	0.0	1110006I15Rik 1500040F11Rik 2610205H19Rik 4933424N09Rik 5730439E10Rik 6330579B17Rik Acas2 Acyp2 Adk Amacr Atp5h BC003479 BC019806 BC022145 BC024806 Bcat2 Bloc1s1 Brp44l Btbd4 Cd209b Cox4i1 Cox5b Cox6a1 Cox8a Cpt1b Cpt2 Crat Csl Dbi Decr1 Dhrs7 Dlst Dtx2 Dusp10 Echdc1 Epas1 Fez2 Ghitm Grim19 Hbld1 Hdgfrp2 Hibch Hsd17b4 Idh3a Idh3b Immt Itm2a Lace1 Mdh2 Mfap1 Mlycd Mmd Mtch2 Myh6 Myoz1 Ndufa1 Ndufa…
239	V$TAL1ALPHAE47_01: Tal-1alpha:E47 heterodimer	38	38	495	1271	14367	-3.21	0.0	0.2	0.0	9030611N15Rik Actn3 Adssl1 Aoc3 Arfl4 Arg2 BC022145 Bckdhb Cidec Cox6a2 Cox8a Cs Dlst Dusp10 Ela1 Fndc1 Glycam1 Gsn Gstz1 Itih2 March5 Mlycd Mrpl30 Mrps36 Msra Myh4 Myl1 Ndufa5 Nrap Pcx Psen2 Qdpr Rtn2 Slc1a3 Tcf15 Tmem15 Tnfaip9 Tuba8
240	V$OLF1_01: olfactory neuron-specific factor	56	56	477	1518	14120	-3.21	0.0	1.24	0.26	1700007D05Rik 2310014H19Rik 2610205H19Rik Acy3 Aldh6a1 Anxa5 Atf5 Atp5k BC004044 BC009118 BC019806 Cacna1s Car4 Casq1 Cd7 Cdkn2c Cidea Cidec Cmya1 Cox6a2 Cyb5 Dtnbp1 Gpr109b Gsn Idh3b Igj Inmt Lace1 Ldb3 Mlf1 Myoz1 Ndufa2 Ndufaf1 Nifun P2rx5 Pank3 Pcolce2 Pdk4 Phka1 Ppm1a Ppp2r2d Rbp4 Serpina1a Slc22a4 Smarcd3 Smpd3 Them2 Tnfaip9 Tnni2 Tnnt1 Tph1 Ugp2 Uqcr Wnt4 Ywhag Zadh2
241	V$HNF3ALPHA_Q6	448	448	85	13115	2523	-3.21	0.0	0.73	0.04	0610009E20Rik 0610039N19Rik 1110006I15Rik 1110020A09Rik 1500040F11Rik 1700007D05Rik 1810044O22Rik 1810055D05Rik 2010002H18Rik 2310001N14Rik 2310014H19Rik 2410001H17Rik 2610205H19Rik 2810004N20Rik 3300001H21Rik 4933424N09Rik 5430431G03Rik 5730439E10Rik 9030611N15Rik A2bp1 Aacs Abcb4 Acadl Acadm Acadvl Acas2 Acat1 Acat2 Aco2 Acox3 Actn2 Actn3 Acy3 Acyp2 Adfp Adk Adpn Adssl1 Ak2 Akt2 Alas1 Aldh1a7 A…
242	V$PBX1_02: homeo domain factor Pbx-1	4	4	529	246	15392	-3.22	0.0	0.03	0.0	Enpep Hspb3 Myf6 Zfhx1a
243	V$HFH4_01	23	23	510	537	15101	-3.24	0.0	1.81	0.46	1810044O22Rik Acadl Acadm Aox1 Atoh8 C330023F11Rik Chchd3 Cyp2e1 Enpp2 Fez2 Gabarapl1 Hnmt Hsd17b4 Ifi27 Irak1bp1 Mrpl30 Np15 Ogn P2rx5 Rtn2 Tax1bp1 Tcf15 Timm44
244	V$NFKAPPAB_01: NF-kappaB	74	74	459	2218	13420	-3.25	0.0	0.52	0.0	0610039N19Rik 2010002H18Rik 2310076O21Rik 4933424N09Rik Acadl Acas2 Acat2 Aco2 Acox3 Actn3 Adk Akt2 Alas1 Aldh6a1 Aoc3 Arg2 Asb11 Atf5 Atpaf2 Btbd4 C1s Car13 Cd151 Cd302 Cidec Ckm Cln2 Clpx Cox4i1 Cox7a1 Cpt2 Cyb5 Dpep1 Enpp2 Ephx2 Etfa Fmo1 Gbp2 Ghr Gstk1 Hoxa7 Kazald1 Lace1 Mcpt5 Mfng Mpdz Ndufaf1 Opn3 Pank3 Pdcd8 Pdk4 Pex13 Pnpla2 Ppp1r1a Ppp2r5a Procr Rab5a Rgs7 Rspondin Sdhb Slc1a5 Slc22a4 S…
245	V$MEF2_02: myogenic MADS factor MEF-2	43	43	490	1131	14507	-3.25	0.0	1.37	0.3	2310014H19Rik 5430431G03Rik Acta1 Acy3 Alpk3 Apobec2 Asb5 BC028663 Bcat2 Brp44l Casq1 Chn1 Cidea Cidec Ckm Ckmt2 Cox6a2 Cpt1b Cyb5 Eno3 Epor Fabp3 Fli1 Gbp2 Glycam1 Hspb3 Itm2a Lpl Mlf1 Msra Myh4 Ndufa9 Ndufab1 Pank3 Pgam2 Sc5d Sec15l1 Stom Taldo1 Tgoln1 Tinag Tiparp Tnnt3
246	V$HIF1_Q5: hypoxia-inducible factor 1	59	59	474	1809	13829	-3.3	0.0	0.42	0.0	1500040F11Rik 2410001H17Rik 2610205H19Rik Acas2 Acox3 Acta1 Actn3 Adk Amacr Atpaf2 BC013529 Bnip3 Btbd4 C330023F11Rik Cabc1 Ckmt2 Cox7a1 Cox8b Cpt1b Dgat2 Eif4e3 Elovl6 Epas1 Etfa Fabp3 Faf1 Fech Fh1 Fthfd Gpr109b Grim19 Gstk1 Gstz1 Hibadh Ifngr1 Irak1bp1 Klhl2 Lactb2 Lpin1 Mogat2 Ndufa1 Ndufb10 Pbef1 Pcca Pgcp Phlda3 Ppm1a Ppp1r3c Prkcm Rab5a Rasa4 Rbpms2 Sepw1 Smpx Spg4 Tcf15 Timm44 Tpm2 Zfp354b
247	V$XBP1_01: X-box-binding protein 1	51	51	482	1391	14247	-3.3	0.0	1.15	0.25	1110006I15Rik 1500040F11Rik 1810008K03Rik 5430431G03Rik 5730439E10Rik 6330579B17Rik Aco2 Adfp Aldh4a1 Aldh9a1 Amacr Arl4 BC022145 C330005L02Rik Camk2d Cdkn2c Chchd3 Clstn3 Cmya1 Cox6c Ctsb Cyp2e1 Dbi E2f6 Enpep Fcgrt Fh1 Glul Gypc Hibadh Hk2 Il7 Irak1bp1 Lactb2 Lims2 Lrrk2 Mfn2 Myh4 Nkiras1 Pdcd8 Pdhb Pdk4 Pon3 Ppp1r3c Ptger3 Stx18 Sult1a1 Thbd Tm4sf12 Ttc7b Wnt4
248	V$ARNT_02: AhR nuclear translocator homodimers	23	23	510	542	15096	-3.3	0.0	1.75	0.45	1500040F11Rik 1810008K03Rik 6330579B17Rik Aldh6a1 Bloc1s1 C330005L02Rik Camk2d Card10 Chchd3 Cpt1b Ctsb Dlat Dusp1 Faf1 Fcgrt Gyg1 Lrrk2 Mtch2 Pmpcb Ppm1a Ppp1r3c Rab5a Zfhx1a
249	V$ARNT_01: AhR nuclear translocator homodimers	38	38	495	1248	14390	-3.3	0.0	0.24	0.0	1500040F11Rik 6330579B17Rik Adfp Aldh6a1 Aldoa Atp5a1 Atpaf2 BC004044 BC019806 Bloc1s1 Bmp6 Cpt1b Crat Ctsl Dbi E2f6 Epor Faf1 Fcgrt Hoxa7 Hsd17b4 Lrrk2 Mbnl1 Mpdz Myl2 Pank3 Pmpcb Ppm1a Ppp1r3c Rab5a Sdh1 Slc25a19 Spg4 Sycp3 Tmeff2 Tmem15 Tnip1 Zfhx1a
250	V$OCT1_01: octamer factor 1	11	11	522	466	15172	-3.31	0.0	0.08	0.0	Aldh1a7 C1r C330005L02Rik Lpl Mmp19 Msra Pfkfb1 Sucnr1 Trdn Uqcrb Wbscr14
251	V$CREB_02: cAMP-responsive element binding protein	59	59	474	1663	13975	-3.31	0.0	0.93	0.15	Aco2 Acox3 Adpn Adssl1 Arg2 Arl4 Atoh8 Atp5a1 BC003479 BC004044 BC019806 BC024806 Calca Camk2d Cdkn2c Clstn3 D5Ertd33e Dpf3 Dusp1 Echs1 Etfdh Fabp3 Glcci1 Gnpnat1 Gstk1 Gstz1 Gypc Id1 Idh3a Klrd1 Mfn2 Mmd Myh4 Ndufa10 Ndufa2 Nifun Pbef1 Pcolce2 Pdhb Pdk4 Pfkfb3 Phka1 Pon3 Ppm1a Ppp2r2d Rbpms2 Rxrg Sdhb Slc22a3 Slc41a3 Stx18 Suclg1 Tde2 Thbd Them2 Timm44 Tph1 Uqcrfs1 Ywhag
252	V$ATF3_Q6: activating transcription factor 3	53	53	480	1643	13995	-3.33	0.0	0.38	0.0	Actn3 Adpn Aqp7 Areg Arfl4 Arg2 BC003479 BC013529 BC019806 C330005L02Rik Camk2d Clstn3 Csl D8Ertd594e Dnajb4 Dpep1 Dusp1 Epor Fxyd2 Hagh Id1 Lactb2 Mbnl1 Mdh2 Mlf1 Mlycd Mpdz Mrps36 Ndufa10 Ndufa5 Ndufs3 Pbef1 Pcmt1 Pex13 Pgcp Ppargc1b Ppm1a Ppp2r2d Procr Ptger3 Rab5a Rarres2 Rgl1 Sdhb Slc28a2 Smpx Sorbs1 St13 Stmn4 Sult1a1 Syt12 Ttc7b Uqcrfs1
253	V$USF_01: upstream stimulating factor	58	58	475	1638	14000	-3.33	0.0	0.91	0.15	1500040F11Rik 1810008K03Rik 5430431G03Rik 6330579B17Rik Acat1 Adfp Aldh6a1 Aldoa Atoh8 Atp5a1 Atpaf2 BC004044 BC019806 Bloc1s1 Bmp6 Btbd4 C330005L02Rik Camk2d Chchd3 Ctsb Ctsl Dbi Dusp1 E2f6 Eno3 Epor Faf1 Fbp2 Fcgrt Gyg1 Hoxa7 Il7 Irak1bp1 Lactb2 Lrrk2 Mpdz Mtch2 Myl2 Ndufv1 Pank3 Pdcd8 Pmpcb Ppm1a Ppp1r3c Psen2 Pyp Rab5a Rgs7 Sc5d Scp2 Sdh1 Slc16a1 Sycp3 Tmeff2 Tmem15 Tmem43 Tnnc2 Zfhx1a
254	V$E2F1DP2_01: E2F-1:DP-2 heterodimer	40	40	493	1061	14577	-3.34	0.0	1.27	0.26	0610009E20Rik 1810055D05Rik 2310076O21Rik Aco2 Ak2 Aldh6a1 Anxa11 Asb13 Atf5 Atp5h Atp5j2 BC024806 Brp44l Card10 Cox5a Cox8a Cxcl13 Dlst Dusp1 Faf1 Fasn Figf Fli1 Gnpnat1 Gstz1 Kazald1 Klhl7 Lims2 Lpl Mef2c Mfap1 Nnat Nrg4 Pxmp2 Rbpms2 Sgce Slc16a1 Smarcd3 Sycp3 Vti1b
255	V$CREBP1CJUN_01: CRE-binding protein 1:c-Jun heterodimer	25	25	508	609	15029	-3.36	0.0	1.59	0.4	Adpn Areg Arfl4 Arg2 BC003479 C330005L02Rik Camk2d Clstn3 Dusp1 Id1 Lactb2 Mdh2 Mlf1 Ndufa10 Opn3 Pbef1 Pcolce2 Pex13 Ppm1a Ppp2r2d Rab5a Sdhb St13 Sult1a1 Uqcrfs1
256	V$TANTIGEN_B: Major T-antigen binding sites	59	59	474	1737	13901	-3.37	0.0	0.63	0.0	0610039N19Rik 1110020A09Rik 1810008K03Rik Aacs Abcb4 Acadvl Acat2 Aoc3 Arfl4 BC003479 BC009118 BC013529 Bcat2 Bckdhb C330023F11Rik Cd151 Chn1 Cidec Cox8a Ctsl D5Ertd33e Dci Dhrs7 Dlat Dnajd1 Dtnbp1 Dtx2 E2f6 Ech1 Elovl6 Ephx2 Glul Hdgfrp2 LOC330189 Lactb2 Lifr Mylpf Ndufs7 Nid1 Nrbf1 Ogn Pank3 Phyh Procr Rnf11 Rnf30 Rpl5 Rtn2 Rtn4 Sdh1 Sdhd Sitpec Slc1a5 Slc25a19 St13 Syap1 Timm44 Trub2 Tuba8
257	V$AR_Q2: androgen receptor	34	34	499	883	14755	-3.38	0.0	1.34	0.29	2310014H19Rik 2810004N20Rik 9030611N15Rik Arhgap24 BC022145 C1r Chchd3 Dtnbp1 Fcgrt Hdc Hibadh Hoxc6 Hsd17b4 Il7 Itih2 Klrd1 Lpl Mylpf Myom1 Ndufa5 Ndufa6 Ndufab1 Ndufb8 Ndufs4 Pank3 Pcolce2 Pdcd8 Scp2 Sitpec Sult1a1 Tcf15 Tnnc2 Tpst1 Zfhx1a
258	V$RREB1_01: Ras-responsive element binding protein 1	47	47	486	1298	14340	-3.38	0.0	1.03	0.21	Aco2 Acta1 Acyp2 Anxa5 Aqp7 Arhgap24 Calca Camk2d Car13 Chchd6 Cln2 Clstn3 Cox5a Cox6a2 Cox7a1 Cpt1b Cpt2 Cryab Cxcl15 Cyb5 D8Ertd594e Dbi Dusp1 E2f6 Gpt2 Hbld1 Hibch Hsdl2 Klrd1 Lifr Lpin1 Myom1 Ndufb8 Nnat Rarres2 Rnf30 Rtn2 S100a13 Slc24a3 Slc25a4 Smoc1 Tex27 Thbs3 Tiparp Tnnt1 Tpmt Zfp354b
259	V$TCF11MAFG_01: TCF11:MafG heterodimers	36	36	497	1171	14467	-3.38	0.0	0.27	0.0	0610007A15Rik 0610039N19Rik 2310001N14Rik 2310014H19Rik 3300001H21Rik A2bp1 Acta1 Aox1 Atp5k BC019806 BC028663 Cd209b Cd36 Cd7 Cox5a Cox6c D5Ertd33e Echs1 Faf1 Fasn Fgb Glcci1 Gpd2 Ifngr1 Igj Lpin1 Ndufa1 Ndufv1 Pfkfb1 Psen2 Slc22a4 Tax1bp1 Tinag Tiparp Tm4sf12 Zadh2
260	V$ATF_01: activating transcription factor	53	53	480	1599	14039	-3.39	0.0	0.5	0.0	1810008K03Rik Actn3 Adpn Aldh6a1 Areg Arfl4 Arg2 Asb11 BC003479 BC009118 BC013529 BC019806 BC024806 C330005L02Rik Camk2d Clstn3 Dgat2 Dnajb4 Dusp1 Fabp3 Fcgrt Fh1 Ghitm Hagh Hint3 Hk2 Id1 Lactb2 Lrrk2 Mbnl1 Mdh2 Mfn2 Ndufa10 Nifun Nkiras1 Nrbf1 Pbef1 Pck1 Pdhb Pdk4 Pex13 Pon3 Ppm1a Ppp2r2d Rab5a Rnf11 Sdhb St13 Stx18 Sult1a1 Tmod1 Ucp3 Uqcrfs1
261	V$ARP1_01: apolipoprotein AI regulatory protein 1	56	56	477	1660	13978	-3.39	0.0	0.59	0.0	0610009E20Rik 2310014H19Rik 2810004N20Rik Acyp2 Adpn Ak2 Amacr Anxa5 Atoh8 Atp5a1 Cabc1 Car4 Chchd6 Chpt1 Cidec Clec3b Cox6a2 Cox6c Cox8a Cs Ctsb Dmrt2 Dtx2 Echs1 Fli1 Gbp2 Ghitm Gpt1 Grem2 Grim19 Mogat2 Ndufs3 Ndufv1 Ninj2 Pbef1 Pdk4 Phka1 Phyh Pnpla2 Ppp1r3c Rgl1 Rgs7 Slc1a3 Slc25a19 Slc25a4 Sod2 Sspn Sult1a1 Tcf15 Tcfap2a Tmem45b Tnnc2 Tpmt Tpst1 Tuba8 Zfp354b
262	V$PBX_Q3	505	505	28	14932	706	-3.4	0.0	0.2	0.0	0610007A15Rik 0610009E20Rik 1110006I15Rik 1110020A09Rik 1500040F11Rik 1700007D05Rik 1810008K03Rik 1810044O22Rik 1810055D05Rik 2010002H18Rik 2310001N14Rik 2310014H19Rik 2310076O21Rik 2410001H17Rik 2610205H19Rik 2810004N20Rik 3300001H21Rik 4933424N09Rik 5430431G03Rik 5730439E10Rik 6330579B17Rik 9030611N15Rik A2bp1 Aacs Abcb4 Acadl Acadm Acadvl Acas2 Acat1 Acat2 Aco2 Acox3 Acta1 Actn2 Actn3 Acy3 Acy…
263	V$TFIIA_Q6	480	480	53	14050	1588	-3.4	0.0	0.75	0.04	0610007A15Rik 0610009E20Rik 0610039N19Rik 1110006I15Rik 1110020A09Rik 1500040F11Rik 1700007D05Rik 1810008K03Rik 1810044O22Rik 1810055D05Rik 2010002H18Rik 2310001N14Rik 2310014H19Rik 2310076O21Rik 2410001H17Rik 2610205H19Rik 2810004N20Rik 3300001H21Rik 4933424N09Rik 5430431G03Rik 5730439E10Rik 6330579B17Rik 9030611N15Rik A2bp1 Aacs Abcb4 Acadl Acadm Acadvl Acat1 Acat2 Aco2 Acox3 Acta1 Actn2 Acy3 A…
264	V$AHRARNT_01: aryl hydrocarbon receptor:Arnt heterodimers	37	37	496	985	14653	-3.4	0.0	1.21	0.26	Acat1 Arhgap24 Atp5k Camk2d Car5b Cdo1 Clybl Cox6a1 Dmrt2 Dpep1 Eif4ebp1 Gpd2 Lias Mfn2 Mlycd Mmd Ndufb9 Nid1 Opn3 Pcmt1 Pdcd8 Pmpcb Por Ppp1r3c Sdh1 Sitpec Slc25a19 Smarcd3 Sod2 Spg4 Syt12 Tde2 Tex27 Timm44 Timp2 Tiparp Wbscr14
265	V$FOXO4_02: fork head box O4	19	19	514	441	15197	-3.42	0.0	1.68	0.43	Acy3 Adfp Brp44l Elovl6 Enpp2 Gpt2 Hbld1 Hdgfrp2 Hspb3 Lgals12 Mccc1 Ndufa6 Np15 Ogn Ptger3 Smpd3 Taldo1 Tde2 Uqcrc1
266	V$SREBP1_01: sterol regulatory element-binding protein 1	24	24	509	590	15048	-3.43	0.0	1.51	0.36	1500040F11Rik 1810008K03Rik 5430431G03Rik 6330579B17Rik Adfp Aldh6a1 Bloc1s1 C330005L02Rik Camk2d Ckmt2 Ctsb E2f6 Fabp3 Faf1 Gpd2 Lrrk2 Mtch2 Ndufa9 Pmpcb Ppm1a Ppp1r3c Rab5a Tmem15 Zfhx1a
267	V$CACCCBINDINGFACTOR_Q6	40	40	493	1260	14378	-3.43	0.0	0.36	0.0	1110006I15Rik 1500040F11Rik 2610205H19Rik Acas2 Actn2 Aldh6a1 Amacr Bloc1s1 Brp44l C1r Cd151 Cdo1 Ctsb Cyb5 E2f6 Fxyd1 Glul Gstk1 Hdgfrp2 Hibadh Id1 Kazald1 Lgals1 Lias Lipe Lpin1 Mrpl30 Pfkfb3 Phlda3 Ppp1r1a Prss11 Rbpms2 Sdha Sdhb Smoc1 Snx10 Tgm2 Tgoln1 Tnni2 Zadh2
268	V$LHX3_01: LIM homeobox transcription factor 3	40	40	493	1251	14387	-3.45	0.0	0.38	0.0	2010002H18Rik 3300001H21Rik Acyp2 Asb11 Asb5 Chchd6 Cox6a2 Csl Cxcl15 D5Ertd33e Dtnbp1 Ephx2 Etfa Fabp4 Fcgrt Fez2 Ghr Glycam1 Grem2 Hoxa7 Hsd17b4 Ifngr1 Igj Itgb1bp2 Klhl2 March5 Mfn2 Mrps31 Myf6 Myh4 Myl1 Ogn Pdha1 Pdk4 Slc7a6 Smpx Sspn Tcfap2a Tph1 Ttc7b
269	V$E4F1_Q6	19	19	514	447	15191	-3.46	0.0	1.61	0.4	Aco2 Aldh6a1 Arl4 BC019806 BC024806 Cmya1 Ctsb Dlat Gpt2 Lrrk2 Mfn2 Nkiras1 Pdhb Pon3 Prss11 Rnf11 S100a13 Slc7a6 Ywhag
270	V$VBP_01: PAR-type chicken vitellogenin promoter-binding protein	45	45	488	1353	14285	-3.47	0.0	0.53	0.0	3300001H21Rik Aacs Ak2 Aldh6a1 Amy1 Arl4 BC013529 BC019806 BC054059 Brp44l Cd302 Ces3 Chchd3 Cln2 Cmya1 Cpa3 Csl Cxcl7 Dcn Dnajb4 Dpf3 Ech1 Efemp1 Ela1 Elovl6 Fbp2 Gys2 Klhl7 Lpl Mfn2 Ndufb3 Ndufc1 Ndufs3 Nkiras1 Pcca Pck1 Pex13 Pfkfb3 Ptger3 S100a13 Slc41a3 Sox7 Stx18 Tnnt1 Ywhag
271	V$ATATA_B: Avian C-type TATA box	38	38	495	1190	14448	-3.48	0.0	0.38	0.0	1810044O22Rik 2810004N20Rik Acadm Adpn Amy1 Aspa Bckdhb Chn1 Cidec Cpa3 Dlat Faf1 Gbp2 Ghitm Glycam1 Hibadh Hspb3 Idh3b Igj Il7 Immp2l Kazald1 Lrrk2 Mfng Mrpl35 Myom1 Ndufb8 Ndufb9 Pon3 Procr Rab5a Rpl5 Serpina3c Slc2a5 Sqrdl Taldo1 Tiparp Trdn
272	V$MEF2_01: myogenic enhancer factor 2	1	1	532	1	15637	-3.5	0.0	2.74	0.97	Ckm
273	V$HIF1_Q3: hypoxia induced factor	42	42	491	1267	14371	-3.5	0.0	0.52	0.0	1500040F11Rik Acas2 Aco2 Acox3 Adk Blcap Bmp6 Bnip3 Btbd4 C330023F11Rik Cdkn2c Cox7a1 Cox8b Crat Dci Dgat2 Eif4e3 Elovl3 Elovl6 Etfa Fech Fh1 Fthfd Grim19 Gstk1 Lias Mfn2 Nrg4 Pdha1 Pdhb Ppm1a Ppp1r3c Prkcm Rarres2 Sepw1 Sos2 Spg4 Sycp3 Tcf15 Timm44 Tm4sf12 Tmem43
274	V$LEF1_Q6	492	492	41	14398	1240	-3.51	0.0	0.77	0.06	0610009E20Rik 0610039N19Rik 1110006I15Rik 1110020A09Rik 1500040F11Rik 1700007D05Rik 1810008K03Rik 1810044O22Rik 1810055D05Rik 2010002H18Rik 2310001N14Rik 2310014H19Rik 2310076O21Rik 2410001H17Rik 2610205H19Rik 2810004N20Rik 3300001H21Rik 4933424N09Rik 5430431G03Rik 5730439E10Rik 6330579B17Rik 9030611N15Rik A2bp1 Aacs Abcb4 Acadl Acadm Acadvl Acas2 Acat1 Acat2 Aco2 Acox3 Acta1 Acy3 Acyp2 Adfp Adk …
275	V$PPARA_02: PPAR-alpha:RXR-alpha heterodimer (peroxisome proliferator activated factor alpha:retinoid X receptor alpha)	12	12	521	472	15166	-3.54	0.0	0.13	0.0	Aldoa Atp5h Cox5a Efemp1 Ela1 Fcna Gbp2 Ifi27 Mlycd Pde8a Tex27 Uqcrc1
276	V$NFKAPPAB65_01: NF-kappaB (p65)	28	28	505	912	14726	-3.55	0.0	0.3	0.0	2010002H18Rik Acox3 Amy1 Aoc3 Atf5 Btbd4 C1s Car13 Ccbl2 Cd151 Ctsl Cyp2e1 Dbi Dpep1 Echdc1 Ephx2 Gbp2 Ghr Mlycd Myl1 Ndufb9 Pdk4 Prkcm Rbpms2 Sdhb Smpd3 Sult1a1 Tnfaip9
277	V$EGR3_01: early growth response gene 3 product	9	9	524	172	15466	-3.56	0.0	1.93	0.51	5430431G03Rik C330023F11Rik Cxcl12 Ifngr1 Mogat2 Pex13 Sc5d Sgce Slc7a6
278	V$E2_Q6_01	33	33	500	923	14715	-3.59	0.0	0.87	0.14	1810055D05Rik 2610205H19Rik Acat2 Aco2 Acox3 Adssl1 Apobec2 Bcat2 Ckmt2 Dlst Dnajb4 Glcci1 Gnpnat1 Hibch Lpgat1 Mcpt5 Mfap1 Mfng Ndufa6 Ndufb5 Ndufb9 Por Ppp1r3c Prkcm Sdh1 Serpina1a Slc16a1 Syt12 Taldo1 Tkt Ttc7b Uqcr Uqcrb
279	V$NERF_Q2: new ets-related factor 1a	29	29	504	787	14851	-3.6	0.0	1.01	0.21	Acy3 Arl4 Asb11 Asb13 Atoh8 Atp5h BC054059 Chchd6 Ctsb Etfa Fbp2 Fthfd Ifi27 Il1r2 Klrd1 Myh6 Ndufv1 Np15 Pank3 Pep4 Pnpla2 Rasa4 Sdhb Serpina3c Sncg Sorbs1 St13 Tgm2 Uqcrfs1
280	V$ATF1_Q6	34	34	499	976	14662	-3.61	0.0	0.74	0.04	Aldh1a7 Amacr Areg Arg2 Arl4 BC013529 BC019806 Chpt1 Clstn3 D8Ertd594e Dnajb4 Dusp1 Fh1 Id1 Igj Mbnl1 Mrpl30 Mtch2 Ndufa10 Ndufa5 Pck1 Ppm1a Ppp2r2d Procr Rab5a Sdpr St13 Sult1a1 Syt12 Tinag Tmod2 Uqcrfs1 Ywhag id3
281	V$FOXO1_02: fork head box O1	33	33	500	950	14688	-3.62	0.0	0.73	0.04	Acadvl Acy3 Adfp Apobec2 Brp44l Cabc1 Elovl6 Enpp2 Fgb Gpt2 Hbld1 Hdgfrp2 Hibadh Hspb3 Htatsf1 Lgals12 Lipe Mccc1 Mrpl30 Ndufa6 Ndufaf1 Ndufs7 Np15 Ogn Pdk4 Ppm1a Ppp2r5a Ptger3 Pygl Smpd3 Taldo1 Tde2 Uqcrc1
282	V$HTF_01	26	26	507	693	14945	-3.62	0.0	1.08	0.23	1110006I15Rik 1810008K03Rik 6330579B17Rik Aco2 Adfp Arl4 BC024806 Cdkn2c Chchd3 Clstn3 Cmya1 Cyp2e1 Fcgrt Fh1 Gpt2 Gypc Hk2 Hsdl2 Htatsf1 Lrrk2 Myh4 Pdhb Pdk4 Pon3 Slc7a6 Stx18
283	V$EVI1_05: ectopic viral integration site 1 encoded factor	33	33	500	983	14655	-3.63	0.0	0.58	0.0	1110020A09Rik 2310076O21Rik 5430431G03Rik Acadvl Alas1 Cav1 Ccl24 Cd151 Cd36 Cxcl15 Cyp2e1 Dtnbp1 Eif4e3 Enpep Gstz1 Hspb3 Il7 Klhl7 Lifr Lims2 Lipe Mfng Mrpl35 Mrps31 Myom1 Ndufb10 Ppp2r2d Rarres2 Slc28a2 Sos2 Tgfbr2 Them2 Wbscr14
284	V$ATF6_01: activating transcription factor 6	14	14	519	320	15318	-3.63	0.0	1.54	0.38	1810008K03Rik Adfp Asb11 Clstn3 Gpt2 Gypc Hk2 Hsdl2 Htatsf1 Lrrk2 Pdk4 Pon3 Slc7a6 Wnt4
285	V$HNF1_Q6	509	509	24	15009	629	-3.64	0.0	0.28	0.0	0610007A15Rik 0610009E20Rik 0610039N19Rik 1110006I15Rik 1110020A09Rik 1500040F11Rik 1700007D05Rik 1810044O22Rik 1810055D05Rik 2010002H18Rik 2310001N14Rik 2310014H19Rik 2310076O21Rik 2410001H17Rik 2610205H19Rik 2810004N20Rik 3300001H21Rik 4933424N09Rik 5430431G03Rik 5730439E10Rik 6330579B17Rik 9030611N15Rik A2bp1 Aacs Abcb4 Acadl Acadm Acadvl Acas2 Acat1 Acat2 Aco2 Acox3 Acta1 Actn2 Acyp2 Adfp Adp…
286	V$E2_01: papilloma virus regulator E2	30	30	503	835	14803	-3.64	0.0	0.88	0.14	1810055D05Rik 2610205H19Rik Acat2 Aco2 Acox3 Adssl1 Apobec2 Bcat2 Dlst Dnajb4 Glcci1 Gnpnat1 Hibch Lpgat1 Mcpt5 Mfap1 Mfng Ndufa6 Ndufb5 Ndufb9 Por Ppp1r3c Prkcm Rbp4 Sdh1 Slc16a1 Taldo1 Ttc7b Ywhag id3
287	V$AR_02: high affinity binding sites for androgen receptor	4	4	529	51	15587	-3.64	0.0	2.23	0.63	1700007D05Rik Dlat Hsd17b4 Myom1
288	V$HNF4_01_B: Hepatocyte nuclear factor 4	23	23	510	600	15038	-3.64	0.0	1.15	0.25	2310001N14Rik Acta1 Aldh9a1 Aspa Cd7 Dtx2 Etfa Fabp3 Fgb Gnpnat1 Gstk1 Gys2 Itgb1bp2 Lum Mylpf Ndufb10 Ndufb8 Pcca Pck1 Pdha1 Pygl Qdpr S3-12
289	V$ICSBP_Q6	28	28	505	842	14796	-3.7	0.0	0.54	0.0	1700007D05Rik Ak2 Aldh1a7 Amy1 Asb11 BC022145 Bmp6 Casq1 Cdkn2c Chchd3 Chpt1 Ctsb Fxyd1 Gbp2 Mef2c Mrps31 Mtch2 Ndufa2 Ogn Pcca Pdcd1lg1 Pxmp2 Pyp Sepw1 Taldo1 Tgfbr2 Tmem45b Ucp3
290	V$HEN1_02: HEN1	9	9	524	181	15457	-3.7	0.0	1.73	0.45	Eif4ebp1 Hrc Idh3a Pbef1 Prss11 Rbpms2 Rnf11 Tmod2 Tnfaip9
291	V$DEAF1_02	15	15	518	361	15277	-3.74	0.0	1.35	0.29	0610007A15Rik Atp5a1 Atp5j2 Chpt1 Cs Ctsl Dlat Etfdh Fli1 Hdc March5 Nifun Opn3 St13 Stx18
292	V$MAX_01: Max	22	22	511	645	14993	-3.82	0.0	0.63	0.0	1500040F11Rik Acat1 Adfp Aldoa Atoh8 Atpaf2 BC004044 Bloc1s1 Ctsb Ctsl Dbi E2f6 Eno3 Epor Mtch2 Ppm1a Sc5d Scp2 Sdh1 Sycp3 Tmem15 Zfhx1a
293	V$CDP_01: cut-like homeodomain protein	2	2	531	144	15494	-3.87	0.0	0.05	0.0	Fez2 Sdha
294	V$FOXO3_01: fork head box O3	10	10	523	373	15265	-3.89	0.0	0.2	0.0	Adfp Brp44l Enpp2 Hbld1 Hdgfrp2 Mccc1 Ndufa6 Ogn Ptger3 Uqcrc1
295	V$RSRFC4_Q2	14	14	519	356	15282	-3.9	0.0	1.09	0.24	2310014H19Rik 5430431G03Rik Amy1 BC003479 BC028663 Brp44l Cidea Ckmt2 Cox6a2 Cpt1b Ghr Hsd17b4 Hspb3 Mlf1
296	V$CLOX_01: Clox	8	8	525	318	15320	-3.9	0.0	0.17	0.0	Hnmt Lims2 Mbnl1 Msra Pdcd1lg1 Pde8a Sc5d Suclg1
297	V$BACH1_01: BTB and CNC homolog 1	5	5	528	233	15405	-3.9	0.0	0.11	0.0	Gabarapl1 Ldb3 Rgs7 Sucnr1 Sycp3
298	V$CDPCR3_01: cut-like homeodomain protein	11	11	522	394	15244	-3.93	0.0	0.24	0.0	Adfp Cdo1 Cidea Fmo1 Gpt1 Pcmt1 Psen2 S3-12 Sox7 Tgoln1 Wbscr14
299	V$STAF_01: Se-Cys tRNA gene transcription activating factor	12	12	521	299	15339	-3.97	0.0	1.11	0.25	Acadvl BC009118 Btbd4 Mbnl1 Myoz1 Ndufa9 Ndufab1 Ninj2 Ppp2r5a Slc5a6 Taldo1 Vti1b
300	V$NGFIC_01: nerve growth factor-induced protein C	11	11	522	271	15367	-3.99	0.0	1.12	0.25	5430431G03Rik C330023F11Rik Cox5a Cxcl12 Ifngr1 Mogat2 Pex13 Prss11 Sdhd Sgce Slc7a6
301	V$EVI1_02: ectopic viral integration site 1 encoded factor	11	11	522	376	15262	-4.01	0.0	0.31	0.0	Ccl24 Dtnbp1 Echdc1 Gstz1 Lipe Myom1 Slc28a2 Sos2 Tgfbr2 Tpm2 Wbscr14
302	V$FREAC3_01: Fork head RElated ACtivator-3	10	10	523	351	15287	-4.03	0.0	0.28	0.0	BC022145 Cox5a Glcci1 Id1 LOC330189 Ogn Suclg1 Tm4sf12 Trdn Zfhx1a
303	V$CHX10_01	14	14	519	406	15232	-4.04	0.0	0.65	0.01	Abcb4 Acyp2 Alas1 Cd36 Cox6a2 Cs Dnajb4 Gypc Hsd17b4 Ndufa9 Rab5a Sc5d Sos2 Suclg1
304	V$HEN1_01: HEN1	11	11	522	372	15266	-4.04	0.0	0.33	0.0	Areg Cryab Hrc Idh3a Lgals1 Lias Pbef1 Prss11 Rbpms2 Tmod2 Tnfaip9
305	V$EGR2_01: Egr-2/Krox-20 early growth response gene product	9	9	524	209	15429	-4.04	0.0	1.23	0.26	5430431G03Rik C330023F11Rik Cxcl12 Ifngr1 Mogat2 Pex13 Prss11 Sgce Slc7a6
306	V$STAT5B_01: signal transducer and activator of transcription 5b	12	12	521	317	15321	-4.05	0.0	0.91	0.15	1500040F11Rik Eif4ebp1 Etfdh Glycam1 Hibadh Nrbf1 Rtn2 Scp2 Slc2a5 Sox7 Sspn Tmem43
307	V$ALPHACP1_01	13	13	520	403	15235	-4.05	0.0	0.48	0.0	Aldh1a7 Atp5h C1r Cmya1 Dbi Enpep Etfa Etfdh Hk2 Ndufa6 Ndufb3 Sycp3 Uqcr
308	V$RORA2_01: RAR-related orphan receptor alpha2	5	5	528	219	15419	-4.08	0.0	0.14	0.0	Asb5 Ctsb Itih2 Procr St13
309	V$GATA4_Q3	522	522	11	15335	303	-4.13	0.0	0.42	0.0	0610007A15Rik 0610009E20Rik 0610039N19Rik 1110006I15Rik 1110020A09Rik 1500040F11Rik 1700007D05Rik 1810044O22Rik 1810055D05Rik 2010002H18Rik 2310001N14Rik 2310014H19Rik 2310076O21Rik 2410001H17Rik 2610205H19Rik 2810004N20Rik 3300001H21Rik 4933424N09Rik 5430431G03Rik 5730439E10Rik 6330579B17Rik 9030611N15Rik A2bp1 Aacs Abcb4 Acadl Acadm Acadvl Acas2 Acat1 Acat2 Aco2 Acox3 Acta1 Actn2 Actn3 Acy3 Acy…
310	V$POLY_C: Retroviral Poly A signal	6	6	527	238	15400	-4.14	0.0	0.2	0.0	Hdc Ogn Pde8a Pygl Tax1bp1 Tde2
311	V$MEF2_03: myogenic MADS factor MEF-2	10	10	523	312	15326	-4.17	0.0	0.48	0.0	2310014H19Rik Asb5 BC028663 Cidea Ckmt2 Cox6a2 Cpt1b Hspb3 Mlf1 Pank3
312	V$HSF_Q6	3	3	530	156	15482	-4.18	0.0	0.11	0.0	Cryab Glycam1 Nnat
313	V$R_01: Epstein-Barr virus transcription factor R	6	6	527	233	15405	-4.19	0.0	0.22	0.0	BC004044 Cox4i1 Ltc4s Mmd Ndufs2 Ucp1
314	V$EVI1_06: ectopic viral integration site 1 encoded factor	8	8	525	199	15439	-4.2	0.0	0.98	0.19	2010002H18Rik Hbld1 Hint3 Slc16a1 Slc28a2 Tinag Tmod2 id3
315	V$ISRE_01: interferon-stimulated response element	9	9	524	257	15381	-4.25	0.0	0.66	0.01	1700007D05Rik BC022145 Chchd3 Fthfd Gbp2 Mrpl30 Ogn Sepw1 Tcfap2a
316	V$TAXCREB_02: Tax/CREB complex	2	2	531	21	15617	-4.26	0.0	1.74	0.45	Fxyd2 Klhl7
317	V$HOX13_01: Hox-1.3	8	8	525	237	15401	-4.31	0.0	0.58	0.0	Chn1 Elovl6 Fez2 Fh1 Il7 Lactb2 Mfn2 Mlycd
318	V$MIF1_01: MIBP-1 / RFX1 complex	5	5	528	193	15445	-4.34	0.0	0.24	0.0	Car3 Elovl6 Orm1 Orm2 Slc22a3
319	V$OCT1_07: octamer factor 1	7	7	526	215	15423	-4.36	0.0	0.51	0.0	1110006I15Rik Aldh1a7 Igj Mfng Msra Uqcrb Wbscr14
320	V$MEIS1BHOXA9_02: Meis-1b:HOXA9 heterodimeric binding	5	5	528	188	15450	-4.36	0.0	0.27	0.0	Pcx Pdhb Slc28a2 Tmem45b Ttc7b
321	V$MEIS1AHOXA9_01: Meis-1a:HOXA9 heterodimeric binding	4	4	529	166	15472	-4.37	0.0	0.2	0.0	Efemp1 Gstk1 Suclg1 Ttc7b
322	V$MYCMAX_01: c-Myc:Max heterodimer	3	3	530	139	15499	-4.4	0.0	0.16	0.0	Acat1 BC004044 Scp2
323	V$CAAT_C: Retroviral CCAAT box	5	5	528	117	15521	-4.41	0.0	0.98	0.19	Adk Bloc1s1 Cyp2e1 Hibch Myh6
324	V$PAX3_01: Pax-3 binding sites	2	2	531	24	15614	-4.42	0.0	1.56	0.38	Ndufa1 Smpd3
325	V$CDP_02: transcriptional repressor CDP	4	4	529	157	15481	-4.45	0.0	0.25	0.0	Hnmt Lims2 Pde8a Psen2
326	V$DTYPEPA_B: poly A signal of D-type LTRs	1	1	532	84	15554	-4.45	0.0	0.06	0.0	Nnat
327	V$STAT3_01: signal transducer and activator of transcription 3	1	1	532	5	15633	-4.46	0.0	1.7	0.44	1500040F11Rik
328	V$FREAC4_01: Fork head RElated ACtivator-4	5	5	528	169	15469	-4.48	0.0	0.38	0.0	Ccbl2 Dtnbp1 Enpp2 Ninj2 Scp2
329	V$EGR1_01: Egr-1/Krox-24/NGFI-A immediate-early gene product	5	5	528	167	15471	-4.48	0.0	0.39	0.0	C330023F11Rik Cox5a Ifngr1 Prss11 Sdhd
330	V$BEL1_B: Bel-1 similar region	2	2	531	26	15612	-4.49	0.0	1.45	0.35	LOC330189 id3
331	V$HMEF2_Q6: myocyte enhancer factor	3	3	530	56	15582	-4.53	0.0	1.18	0.25	Ckm Cmya1 Myl2
332	V$POU3F2_02	4	4	529	106	15532	-4.61	0.0	0.71	0.04	Mfng Myom2 Slc28a2 Wbscr14
333	V$PPARA_01: PPAR:RXR heterodimers	1	1	532	7	15631	-4.67	0.0	1.45	0.35	Acta1
334	V$E2F_01: E2F	3	3	530	108	15530	-4.72	0.0	0.34	0.0	2310076O21Rik Ak2 Ndufb9
335	V$EVI1_03: ectopic viral integration site 1 encoded factor	1	1	532	71	15567	-4.73	0.0	0.09	0.0	Wbscr14
336	V$RSRFC4_01: related to serum response factor, C4	3	3	530	91	15547	-4.78	0.0	0.51	0.0	Cidea Ckmt2 Hspb3
337	V$GNCF_01: GCNF (germ cell nuclear factor)	3	3	530	92	15546	-4.78	0.0	0.49	0.0	Brp44l Cox8a Lgals12
338	V$SREBP1_02: sterol regulatory element-binding protein 1	3	3	530	92	15546	-4.78	0.0	0.49	0.0	Fasn Mtch2 Tgm2
339	V$LXR_DR4_Q3	3	3	530	93	15545	-4.78	0.0	0.48	0.0	Fasn Hsd17b4 Ttc7b
340	V$AHR_01: aryl hydrocarbon / dioxin receptor	2	2	531	41	15597	-4.86	0.0	0.88	0.14	Camk2d Sdha
341	V$LXR_Q3	2	2	531	78	15560	-4.88	0.0	0.29	0.0	Fasn Hk2
342	V$STAT1_01: signal transducer and activator of transcription 1	2	2	531	48	15590	-4.93	0.0	0.7	0.04	1500040F11Rik Cox5b
343	V$POU3F2_01	2	2	531	64	15574	-4.96	0.0	0.44	0.0	Gabarapl1 Slc28a2
344	V$PAX5_02: B-cell-specific activating protein	1	1	532	53	15585	-5.05	0.0	0.18	0.0	Fabp4
345	V$AHRARNT_02: aryl hydrocarbon receptor:Arnt heterodimers, fixed core	1	1	532	14	15624	-5.08	0.0	0.93	0.15	Msra
346	V$VJUN_01: v-Jun	1	1	532	15	15623	-5.11	0.0	0.88	0.14	Ppp2r2d
347	V$APOLYA_B: Avian C-type PolyA signal	1	1	532	42	15596	-5.2	0.0	0.27	0.0	Rxrg
348	V$IRF2_01: interferon regulatory factor 2	1	1	532	19	15619	-5.2	0.0	0.72	0.04	Pdcd1lg1
349	V$HMX1_01: H6 homeobox 3	1	1	532	22	15616	-5.24	0.0	0.62	0.0	Nrg4
