# Supplementary material for: A genomic analysis of mouse models of breast cancer reveals molecular features of mouse models and relationships to human breast cancer
Source: Breast Cancer Res. 2014 Jun 5;16(3):R59. doi: 10.1186/bcr3672 (PMC4078930; doi:10.1186/bcr3672)
Supplement: Additional file 3 — Fold change values organized by mouse tumor model type comparing the mouse model to normal mammary gland. [file bcr3672-S3.zip › Additional_File_3/wnt_vs_NMLmammary/AdditionalFile83_wnt_vs_NMLmammary/UpregulatedGenesgather_gene_ontology_121024.txt]

#	Annotation	Total Genes With Ann	Your Genes (With Ann)	Your Genes (No Ann)	Genome (With Ann)	Genome (No Ann)	ln(Bayes factor)	neg ln(p value)	FE: neg ln(p value)	FE: neg ln(FDR)	Genes
1	GO:0008283 [4]: cell proliferation	32	32	103	706	11788	21.17	10.41	25.86	19.83	Aurkb Brca1 Ccna2 Ccnb1-rs1 Ccnb2 Cdk4 Crip2 Cxcr4 Dhcr7 Dip3b Incenp Mcm3 Mcm5 Mcm6 Mcm7 Mif Mki67 Nfix Nusap1 Prim1 Pttg1 Pycard Rad51 Rfc5 Ris2 Rrm1 Spag5 Stat6 Stmn1 Tacc3 Tgfb3 Uhrf1
2	GO:0007049 [5]: cell cycle	25	25	110	533	11961	16.13	10.41	20.82	15.47	Aurkb Brca1 Ccna2 Ccnb1-rs1 Ccnb2 Cdk4 Incenp Mcm3 Mcm5 Mcm6 Mcm7 Mki67 Nfix Nusap1 Prim1 Pttg1 Pycard Rad51 Rfc5 Ris2 Rrm1 Spag5 Stmn1 Tacc3 Tgfb3
3	GO:0000067 [6]: DNA replication and chromosome cycle	12	12	123	107	12387	14.33	10.41	19.14	14.2	Brca1 Mcm3 Mcm5 Mcm6 Mcm7 Nfix Nusap1 Prim1 Pttg1 Rfc5 Ris2 Rrm1
4	GO:0050875 [3]: cellular physiological process	115	115	20	7819	4675	14.21	10.41	18.78	14.13	5430413I02Rik Arf1 Arf6 Asf1b Atpif1 Aurkb B4galt6 BC031407 Biklk Birc5 Bnipl Brca1 Cacnb3 Casp1 Ccna2 Ccnb1-rs1 Ccnb2 Cdk4 Cmas Col11a1 Col8a1 Crabp2 Crip2 Ctgf Cxcr4 Cyr61 D3Bwg0562e Dhcr7 Dip3b Dnase2a Dusp6 Egln3 Eif2b2 Emid1 Enpp1 Etv1 Eya2 Foxc1 Gabrp Galnt10 Gatm Hmgn1 Hnrpab Hpn Hspa5bp1 Incenp Insr Kcne3 Kcnn4 Kif22 Lamr1 Lgals7 Lta4h Mcm3 Mcm5 Mcm6 Mcm7 Melk Mif Mki67 Nab2 Ncoa5 Nek6 Nf…
5	GO:0007166 [5]: cell surface receptor linked signal transduction	4	4	131	2298	10196	11.98	10.41	0.0	0.0	Ctgf Cxcr4 Insr Rgs11
6	GO:0007186 [6]: G-protein coupled receptor protein signaling pathway	2	2	133	1885	10609	11.42	10.41	0.0	0.0	Cxcr4 Rgs11
7	GO:0006259 [5]: DNA metabolism	19	19	116	402	12092	11.37	10.41	16.05	11.63	Asf1b Aurkb Brca1 Ctgf Dnase2a Hmgn1 Mcm3 Mcm5 Mcm6 Mcm7 Nfix Prim1 Pttg1 Rad51 Rfc5 Ris2 Rrm1 Smarcd2 Tk1
8	GO:0000279 [6]: M phase	11	11	124	128	12366	10.34	10.41	15.13	10.88	Brca1 Ccna2 Ccnb1-rs1 Ccnb2 Incenp Mki67 Nusap1 Pttg1 Rad51 Spag5 Stmn1
9	GO:0006260 [6]: DNA replication	9	9	126	85	12409	9.38	10.41	14.19	10.1	Mcm3 Mcm5 Mcm6 Mcm7 Nfix Prim1 Rfc5 Ris2 Rrm1
10	GO:0000280 [7]: nuclear division	10	10	125	120	12374	8.81	10.41	13.59	9.64	Ccna2 Ccnb1-rs1 Ccnb2 Incenp Mki67 Nusap1 Pttg1 Rad51 Spag5 Stmn1
11	GO:0050791 [3]: regulation of physiological process	44	44	91	2016	10478	8.62	10.41	13.04	9.22	Atpif1 BC031407 Biklk Birc5 Bnipl Brca1 Casp1 Cdk4 Crip2 Cxcr4 Dhcr7 Enpp1 Etv1 Eya2 Foxc1 Hnrpab Kcnn4 Mcm3 Mcm5 Mcm6 Mcm7 Mglap Mif Nab2 Ncoa5 Nfix Nrarp Pa2g4 Pdlim1 Perp Pycard Rps10 Sall2 Smarcd2 Sox10 Sox4 Stat6 Tacc3 Tada2l Tcfap2c Tgfb3 Uhrf1 Wig1 Zfp239
12	GO:0050789 [2]: regulation of biological process	47	47	88	2244	10250	8.46	10.41	12.85	9.22	Atpif1 Aurkb BC031407 Biklk Birc5 Bnipl Brca1 Casp1 Cdk4 Crip2 Ctgf Cxcr4 Cyr61 Dhcr7 Enpp1 Etv1 Eya2 Foxc1 Hnrpab Kcnn4 Mcm3 Mcm5 Mcm6 Mcm7 Mglap Mif Nab2 Ncoa5 Nfix Nrarp Pa2g4 Pdlim1 Perp Pycard Rps10 Sall2 Smarcd2 Sox10 Sox4 Stat6 Tacc3 Tada2l Tcfap2c Tgfb3 Uhrf1 Wig1 Zfp239
13	GO:0006270 [8]: DNA replication initiation	4	4	131	6	12488	8.02	10.41	12.9	9.22	Mcm3 Mcm5 Mcm6 Mcm7
14	GO:0009581 [5]: detection of external stimulus	1	1	134	1366	11128	7.85	10.41	0.0	0.0	Rdh10
15	GO:0007600 [5]: sensory perception	1	1	134	1356	11138	7.73	10.41	0.0	0.0	Rdh10
16	GO:0007067 [8]: mitosis	8	8	127	82	12412	7.37	10.41	12.18	8.63	Ccna2 Ccnb1-rs1 Ccnb2 Incenp Nusap1 Pttg1 Spag5 Stmn1
17	GO:0009605 [4]: response to external stimulus	6	6	129	2166	10328	7.36	10.41	0.0	0.0	Cklfsf7 Cxcr4 Cyr61 Mif Pycard Rdh10
18	GO:0000087 [7]: M phase of mitotic cell cycle	8	8	127	83	12411	7.3	10.41	12.1	8.62	Ccna2 Ccnb1-rs1 Ccnb2 Incenp Nusap1 Pttg1 Spag5 Stmn1
19	GO:0051244 [4]: regulation of cellular physiological process	16	16	119	402	12092	6.9	10.41	11.54	8.14	Biklk Birc5 Bnipl Brca1 Casp1 Cdk4 Crip2 Cxcr4 Dhcr7 Mif Perp Pycard Stat6 Tacc3 Tgfb3 Wig1
20	GO:0007165 [4]: signal transduction	13	13	122	3047	9447	6.85	10.41	0.0	0.0	Arf1 Arf6 Cdk4 Cipp Ctgf Cxcr4 Insr Iqgap1 Rasal1 Rgs11 Rtkn Stat6 Stmn1
21	GO:0044238 [4]: primary metabolism	78	78	57	4978	7516	6.48	10.41	10.75	7.55	Asf1b Atpif1 Aurkb B4galt6 BC031407 Brca1 Casp1 Cdk4 Cmas Col11a1 Ctgf D3Bwg0562e Dhcr7 Dnase2a Dusp6 Eif2b2 Enpp1 Etv1 Eya2 Foxc1 Galnt10 Gatm Hmgn1 Hnrpab Hpn Hspa5bp1 Insr Lamr1 Lta4h Mcm3 Mcm5 Mcm6 Mcm7 Melk Nab2 Ncoa5 Nek6 Nfix Nrarp Pa2g4 Pdlim1 Pld3 Prim1 Ptbp1 Pttg1 Rad51 Rbp1 Rfc5 Ris2 Rpl12 Rpl13 Rpl15 Rpl31 Rpl35 Rpl36a Rps10 Rps13 Rps17 Rps19 Rrm1 Sall2 Slc27a3 Slc7a7 Smarcd2 Sox10 So…
22	GO:0000278 [6]: mitotic cell cycle	9	9	126	127	12367	6.36	10.01	11.12	7.79	Ccna2 Ccnb1-rs1 Ccnb2 Incenp Nusap1 Pttg1 Ris2 Spag5 Stmn1
23	GO:0006261 [7]: DNA-dependent DNA replication	5	5	130	26	12468	6.09	9.72	10.95	7.68	Mcm3 Mcm5 Mcm6 Mcm7 Prim1
24	GO:0050794 [3]: regulation of cellular process	18	18	117	556	11938	5.59	9.31	10.15	7.01	Biklk Birc5 Bnipl Brca1 Casp1 Cdk4 Crip2 Ctgf Cxcr4 Cyr61 Dhcr7 Mif Perp Pycard Stat6 Tacc3 Tgfb3 Wig1
25	GO:0044237 [4]: cellular metabolism	79	79	56	5187	7307	5.56	9.31	9.79	6.7	Asf1b Atpif1 Aurkb B4galt6 BC031407 Brca1 Casp1 Cdk4 Cmas Col11a1 Ctgf D3Bwg0562e Dhcr7 Dnase2a Dusp6 Eif2b2 Enpp1 Etv1 Eya2 Foxc1 Galnt10 Gatm Hmgn1 Hnrpab Hpn Hspa5bp1 Insr Lamr1 Lta4h Mcm3 Mcm5 Mcm6 Mcm7 Melk Nab2 Ncoa5 Nek6 Nfix Nqo1 Nrarp Pa2g4 Pdlim1 Prim1 Ptbp1 Pttg1 Rad51 Rbp1 Rfc5 Ris2 Rpl12 Rpl13 Rpl15 Rpl31 Rpl35 Rpl36a Rps10 Rps13 Rps17 Rps19 Rrm1 Sall2 Slc27a3 Slc5a9 Slc7a7 Smarcd2 S…
26	GO:0050877 [4]: neurophysiological process	3	3	132	1504	10990	5.41	9.16	0.0	0.0	Gabrp Rdh10 Slc5a9
27	GO:0050874 [3]: organismal physiological process	10	10	125	2398	10096	4.57	8.11	0.0	0.0	Ctgf Cxcr4 Enpp1 Foxc1 Gabrp Mglap Mif Pycard Rdh10 Slc5a9
28	GO:0050896 [3]: response to stimulus	13	13	122	2738	9756	4.33	7.85	0.0	0.0	Brca1 Casp1 Cklfsf7 Cxcr4 Cyr61 Hspa5bp1 Mif Pttg1 Pycard Rad51 Rdh10 Rfc5 Tacc3
29	GO:0000910 [5]: cytokinesis	7	7	128	103	12391	3.9	7.39	8.66	5.62	Ccna2 Ccnb1-rs1 Ccnb2 Cdk4 Incenp Nusap1 Spag5
30	GO:0008152 [3]: metabolism	80	80	55	5522	6972	3.86	7.39	8.01	5.15	Asf1b Atpif1 Aurkb B4galt6 BC031407 Brca1 Casp1 Cdk4 Cmas Col11a1 Ctgf D3Bwg0562e Dhcr7 Dnase2a Dusp6 Eif2b2 Enpp1 Etv1 Eya2 Foxc1 Galnt10 Gatm Hmgn1 Hnrpab Hpn Hspa5bp1 Insr Lamr1 Lta4h Mcm3 Mcm5 Mcm6 Mcm7 Melk Nab2 Ncoa5 Nek6 Nfix Nqo1 Nrarp Pa2g4 Pdlim1 Pld3 Prim1 Ptbp1 Pttg1 Rad51 Rbp1 Rfc5 Ris2 Rpl12 Rpl13 Rpl15 Rpl31 Rpl35 Rpl36a Rps10 Rps13 Rps17 Rps19 Rrm1 Sall2 Slc27a3 Slc5a9 Slc7a7 Smar…
31	GO:0007154 [3]: cell communication	21	21	114	3588	8906	3.84	7.28	0.0	0.0	Arf1 Arf6 Cdk4 Cipp Col11a1 Col8a1 Ctgf Cxcr4 Cyr61 Gabrp Insr Iqgap1 Pcdh18 Rasal1 Rgs11 Rtkn Slc5a9 Ssx2ip Stat6 Stmn1 Tyro3
32	GO:0043283 [4]: biopolymer metabolism	28	28	107	1297	11197	3.72	7.23	8.08	5.18	Asf1b Aurkb Brca1 Casp1 Cmas Ctgf D3Bwg0562e Dnase2a Hmgn1 Hnrpab Hpn Lta4h Mcm3 Mcm5 Mcm6 Mcm7 Nfix Pa2g4 Prim1 Ptbp1 Pttg1 Rad51 Rfc5 Ris2 Rrm1 Smarcd2 Spag5 Tk1
33	GO:0012502 [7]: induction of programmed cell death	6	6	129	75	12419	3.62	7.14	8.4	5.46	Biklk Bnipl Brca1 Casp1 Perp Pycard
34	GO:0006917 [8]: induction of apoptosis	6	6	129	75	12419	3.62	7.14	8.4	5.46	Biklk Bnipl Brca1 Casp1 Perp Pycard
35	GO:0006139 [5]: nucleobase, nucleoside, nucleotide and nucleic acid metabolism	42	42	93	2385	10109	3.19	6.75	7.4	4.7	Asf1b Atpif1 Aurkb BC031407 Brca1 Cmas Ctgf Dnase2a Enpp1 Etv1 Eya2 Foxc1 Hmgn1 Hnrpab Mcm3 Mcm5 Mcm6 Mcm7 Nab2 Ncoa5 Nfix Nrarp Pa2g4 Pdlim1 Prim1 Ptbp1 Pttg1 Rad51 Rfc5 Ris2 Rps10 Rrm1 Sall2 Smarcd2 Sox10 Sox4 Stat6 Tada2l Tcfap2c Tk1 Uhrf1 Zfp239
36	GO:0009059 [5]: macromolecule biosynthesis	15	15	120	514	11980	3.03	6.55	7.55	4.74	Cmas D3Bwg0562e Eif2b2 Galnt10 Lamr1 Rpl12 Rpl13 Rpl15 Rpl31 Rpl35 Rpl36a Rps13 Rps17 Rps19 St6galnac4
37	GO:0043065 [7]: positive regulation of apoptosis	6	6	129	90	12404	2.73	6.16	7.48	4.7	Biklk Bnipl Brca1 Casp1 Perp Pycard
38	GO:0043068 [6]: positive regulation of programmed cell death	6	6	129	91	12403	2.67	6.1	7.43	4.7	Biklk Bnipl Brca1 Casp1 Perp Pycard
39	GO:0000074 [6]: regulation of cell cycle	10	10	125	265	12229	2.59	6.02	7.22	4.55	Brca1 Ccna2 Ccnb1-rs1 Ccnb2 Cdk4 Nusap1 Pycard Ris2 Tacc3 Tgfb3
40	GO:0008219 [4]: cell death	12	12	123	386	12108	2.22	5.56	6.77	4.14	Biklk Birc5 Bnipl Brca1 Casp1 Dnase2a Egln3 Eya2 Lgals7 Mif Perp Pycard
41	GO:0016265 [3]: death	12	12	123	393	12101	2.08	5.38	6.62	4.02	Biklk Birc5 Bnipl Brca1 Casp1 Dnase2a Egln3 Eya2 Lgals7 Mif Perp Pycard
42	GO:0006412 [6]: protein biosynthesis	13	13	122	463	12031	1.84	5.16	6.35	3.84	Eif2b2 Galnt10 Lamr1 Rpl12 Rpl13 Rpl15 Rpl31 Rpl35 Rpl36a Rps13 Rps17 Rps19 St6galnac4
43	GO:0006915 [6]: apoptosis	11	11	124	351	12143	1.8	5.07	6.36	3.84	Biklk Birc5 Bnipl Brca1 Casp1 Dnase2a Egln3 Eya2 Lgals7 Perp Pycard
44	GO:0012501 [5]: programmed cell death	11	11	124	357	12137	1.68	4.96	6.23	3.75	Biklk Birc5 Bnipl Brca1 Casp1 Dnase2a Egln3 Eya2 Lgals7 Perp Pycard
45	GO:0001503 [5]: ossification	4	4	131	43	12451	1.66	4.89	6.46	3.89	Ctgf Enpp1 Foxc1 Mglap
46	GO:0044249 [5]: cellular biosynthesis	18	18	117	792	11702	1.63	4.89	6.02	3.64	Cmas D3Bwg0562e Eif2b2 Galnt10 Gatm Lamr1 Lta4h Rpl12 Rpl13 Rpl15 Rpl31 Rpl35 Rpl36a Rps13 Rps17 Rps19 Slc5a9 St6galnac4
47	GO:0001501 [5]: skeletal development	5	5	130	81	12413	1.35	4.6	6.09	3.68	Col11a1 Ctgf Enpp1 Foxc1 Mglap
48	GO:0046849 [4]: bone remodeling	4	4	131	48	12446	1.29	4.52	6.09	3.68	Ctgf Enpp1 Foxc1 Mglap
49	GO:0042127 [5]: regulation of cell proliferation	6	6	129	123	12371	1.25	4.52	5.95	3.63	Cdk4 Crip2 Dhcr7 Mif Stat6 Tgfb3
50	GO:0009058 [4]: biosynthesis	18	18	117	828	11666	1.2	4.46	5.55	3.3	Cmas D3Bwg0562e Eif2b2 Galnt10 Gatm Lamr1 Lta4h Rpl12 Rpl13 Rpl15 Rpl31 Rpl35 Rpl36a Rps13 Rps17 Rps19 Slc5a9 St6galnac4
51	GO:0007052 [9]: mitotic spindle organization and biogenesis	2	2	133	5	12489	1.19	4.46	6.07	3.68	Nusap1 Stmn1
52	GO:0016049 [4]: cell growth	4	4	131	50	12444	1.16	4.4	5.95	3.63	Ctgf Cyr61 Tgfb3 Wig1
53	GO:0051242 [5]: positive regulation of cellular physiological process	7	7	128	171	12323	1.16	4.4	5.81	3.51	Biklk Bnipl Brca1 Casp1 Crip2 Perp Pycard
54	GO:0008361 [5]: regulation of cell size	4	4	131	53	12441	0.98	4.23	5.75	3.48	Ctgf Cyr61 Tgfb3 Wig1
55	GO:0009887 [4]: organogenesis	19	19	116	931	11563	0.83	4.1	5.14	3.0	Boc Col11a1 Crip2 Ctgf Cxcr4 Cyr61 Dhcr7 Dnase2a Enpp1 Etv1 Foxc1 Id2 Insr Lamr1 Mglap Sema4g Stmn1 Tacc3 Tgfb3
56	GO:0048513 [3]: organ development	19	19	116	937	11557	0.77	3.99	5.07	2.95	Boc Col11a1 Crip2 Ctgf Cxcr4 Cyr61 Dhcr7 Dnase2a Enpp1 Etv1 Foxc1 Id2 Insr Lamr1 Mglap Sema4g Stmn1 Tacc3 Tgfb3
57	GO:0007275 [2]: development	28	28	107	1610	10884	0.75	3.99	4.9	2.83	Aurkb Birc5 Boc Brca1 Col11a1 Crip2 Ctgf Cxcr4 Cyr61 Dhcr7 Dnase2a Enpp1 Etv1 Eya2 Foxc1 Id2 Inhbb Insr Lamr1 Mglap Mif Sema4g Sox10 Stmn1 Tacc3 Tcfap2c Tgfb3 Wig1
58	GO:0040007 [3]: growth	5	5	130	96	12398	0.68	3.95	5.4	3.17	Ctgf Cyr61 Inhbb Tgfb3 Wig1
59	GO:0001502 [7]: cartilage condensation	2	2	133	8	12486	0.47	3.73	5.33	3.13	Col11a1 Ctgf
60	GO:0042981 [6]: regulation of apoptosis	7	7	128	200	12294	0.38	3.62	4.99	2.89	Biklk Birc5 Bnipl Brca1 Casp1 Perp Pycard
61	GO:0043067 [5]: regulation of programmed cell death	7	7	128	203	12291	0.31	3.52	4.91	2.83	Biklk Birc5 Bnipl Brca1 Casp1 Perp Pycard
62	GO:0051216 [6]: cartilage development	2	2	133	9	12485	0.27	3.52	5.14	3.0	Col11a1 Ctgf
63	GO:0007051 [8]: spindle organization and biogenesis	2	2	133	9	12485	0.27	3.52	5.14	3.0	Nusap1 Stmn1
64	GO:0007582 [2]: physiological process	120	120	15	10155	2339	0.21	3.47	4.41	2.69	5430413I02Rik Arf1 Arf6 Asf1b Atpif1 Aurkb B4galt6 BC031407 Biklk Birc5 Bnipl Brca1 Cacnb3 Casp1 Ccna2 Ccnb1-rs1 Ccnb2 Cdk4 Cklfsf7 Cmas Col11a1 Col8a1 Crabp2 Crip2 Ctgf Cxcr4 Cyr61 D3Bwg0562e Dhcr7 Dip3b Dnase2a Dusp6 Egln3 Eif2b2 Emid1 Enpp1 Etv1 Eya2 Foxc1 Gabrp Galnt10 Gatm Hmgn1 Hnrpab Hpn Hspa5bp1 Incenp Insr Kcne3 Kcnn4 Kif22 Lamr1 Lgals7 Lta4h Mcm3 Mcm5 Mcm6 Mcm7 Melk Mglap Mif Mki67 Nab2…
65	GO:0044267 [6]: cellular protein metabolism	34	34	101	2175	10319	0.17	3.41	4.2	2.57	Asf1b Aurkb Brca1 Casp1 Cdk4 Col11a1 Dusp6 Eif2b2 Eya2 Galnt10 Hpn Hspa5bp1 Insr Lamr1 Lta4h Melk Nek6 Pa2g4 Rpl12 Rpl13 Rpl15 Rpl31 Rpl35 Rpl36a Rps13 Rps17 Rps19 Slc7a7 Spag5 St6galnac4 Stk39 Stmn1 Trim11 Tyro3
66	GO:0019219 [5]: regulation of nucleobase, nucleoside, nucleotide and nucleic acid metabolism	26	26	109	1536	10958	0.16	3.41	4.28	2.64	Atpif1 BC031407 Etv1 Eya2 Foxc1 Hnrpab Mcm3 Mcm5 Mcm6 Mcm7 Nab2 Ncoa5 Nfix Nrarp Pa2g4 Pdlim1 Rps10 Sall2 Smarcd2 Sox10 Sox4 Stat6 Tada2l Tcfap2c Uhrf1 Zfp239
67	GO:0044260 [5]: cellular macromolecule metabolism	36	36	99	2343	10151	0.15	3.37	4.16	2.56	Asf1b Aurkb Brca1 Casp1 Cdk4 Cmas Col11a1 D3Bwg0562e Dusp6 Eif2b2 Eya2 Galnt10 Hpn Hspa5bp1 Insr Lamr1 Lta4h Melk Nek6 Pa2g4 Rpl12 Rpl13 Rpl15 Rpl31 Rpl35 Rpl36a Rps13 Rps17 Rps19 Slc7a7 Spag5 St6galnac4 Stk39 Stmn1 Trim11 Tyro3
68	GO:0009653 [3]: morphogenesis	20	20	115	1086	11408	0.09	3.32	4.29	2.64	Boc Col11a1 Crip2 Ctgf Cxcr4 Cyr61 Dhcr7 Dnase2a Enpp1 Etv1 Foxc1 Id2 Insr Lamr1 Mglap Sema4g Stmn1 Tacc3 Tgfb3 Wig1
69	GO:0019538 [5]: protein metabolism	34	34	101	2196	10298	0.06	3.32	4.07	2.5	Asf1b Aurkb Brca1 Casp1 Cdk4 Col11a1 Dusp6 Eif2b2 Eya2 Galnt10 Hpn Hspa5bp1 Insr Lamr1 Lta4h Melk Nek6 Pa2g4 Rpl12 Rpl13 Rpl15 Rpl31 Rpl35 Rpl36a Rps13 Rps17 Rps19 Slc7a7 Spag5 St6galnac4 Stk39 Stmn1 Trim11 Tyro3
70	GO:0043118 [4]: negative regulation of physiological process	8	8	127	271	12223	0.04	0.0	4.59	2.76	Atpif1 Birc5 Enpp1 Nab2 Pa2g4 Tacc3 Tgfb3 Wig1
71	GO:0043170 [4]: macromolecule metabolism	37	37	98	2459	10035	-0.02	0.0	3.95	2.46	Asf1b Aurkb B4galt6 Brca1 Casp1 Cdk4 Cmas Col11a1 D3Bwg0562e Dusp6 Eif2b2 Eya2 Galnt10 Hpn Hspa5bp1 Insr Lamr1 Lta4h Melk Nek6 Pa2g4 Rpl12 Rpl13 Rpl15 Rpl31 Rpl35 Rpl36a Rps13 Rps17 Rps19 Slc7a7 Spag5 St6galnac4 Stk39 Stmn1 Trim11 Tyro3
72	GO:0006952 [5]: defense response	3	3	132	905	11589	-0.03	0.0	0.0	0.0	Cxcr4 Mif Pycard
73	GO:0009987 [2]: cellular process	122	122	13	10417	2077	-0.04	0.0	4.18	2.56	5430413I02Rik Arf1 Arf6 Asf1b Atpif1 Aurkb B4galt6 BC031407 Biklk Birc5 Bnipl Brca1 Cacnb3 Casp1 Ccna2 Ccnb1-rs1 Ccnb2 Cdk4 Cipp Cmas Col11a1 Col8a1 Crabp2 Crip2 Ctgf Cxcr4 Cyr61 D3Bwg0562e Dhcr7 Dip3b Dnase2a Dusp6 Egln3 Eif2b2 Emid1 Enpp1 Etv1 Eya2 Foxc1 Gabrp Galnt10 Gatm Hmgn1 Hnrpab Hpn Hspa5bp1 Incenp Insr Iqgap1 Kcne3 Kcnn4 Kif22 Lamr1 Lgals7 Lta4h Mcm3 Mcm5 Mcm6 Mcm7 Melk Mif Mki67 Nab2 N…
74	GO:0043119 [4]: positive regulation of physiological process	8	8	127	281	12213	-0.14	0.0	4.39	2.69	Biklk Bnipl Brca1 Casp1 Crip2 Kcnn4 Perp Pycard
75	GO:0030278 [6]: regulation of ossification	2	2	133	12	12482	-0.2	0.0	4.66	2.76	Enpp1 Mglap
76	GO:0000004 [2]: biological_process unknown	4	4	131	1007	11487	-0.24	0.0	0.0	0.0	AL033314 Ddit4 Litaf Tenc1
77	GO:0045449 [6]: regulation of transcription	25	25	110	1530	10964	-0.32	0.0	3.75	2.38	BC031407 Etv1 Eya2 Foxc1 Hnrpab Mcm3 Mcm5 Mcm6 Mcm7 Nab2 Ncoa5 Nfix Nrarp Pa2g4 Pdlim1 Rps10 Sall2 Smarcd2 Sox10 Sox4 Stat6 Tada2l Tcfap2c Uhrf1 Zfp239
78	GO:0043284 [5]: biopolymer biosynthesis	2	2	133	13	12481	-0.33	0.0	4.52	2.76	Cmas D3Bwg0562e
79	GO:0046850 [5]: regulation of bone remodeling	2	2	133	13	12481	-0.33	0.0	4.52	2.76	Enpp1 Mglap
80	GO:0000271 [6]: polysaccharide biosynthesis	2	2	133	13	12481	-0.33	0.0	4.52	2.76	Cmas D3Bwg0562e
81	GO:0040001 [10]: mitotic spindle positioning or orientation	1	1	134	0	12494	-0.36	0.0	4.54	2.76	Nusap1
82	GO:0042994 [7]: cytoplasmic sequestering of transcription factor	1	1	134	0	12494	-0.36	0.0	4.54	2.76	Tacc3
83	GO:0045787 [7]: positive regulation of cell cycle	1	1	134	0	12494	-0.36	0.0	4.54	2.76	Nusap1
84	GO:0045840 [8]: positive regulation of mitosis	1	1	134	0	12494	-0.36	0.0	4.54	2.76	Nusap1
85	GO:0045978 [7]: negative regulation of nucleoside metabolism	1	1	134	0	12494	-0.36	0.0	4.54	2.76	Atpif1
86	GO:0046380 [8]: N-acetylneuraminate biosynthesis	1	1	134	0	12494	-0.36	0.0	4.54	2.76	Cmas
87	GO:0051220 [6]: cytoplasmic sequestering of protein	1	1	134	0	12494	-0.36	0.0	4.54	2.76	Tacc3
88	GO:0051223 [6]: regulation of protein transport	1	1	134	0	12494	-0.36	0.0	4.54	2.76	Tacc3
89	GO:0051224 [7]: negative regulation of protein transport	1	1	134	0	12494	-0.36	0.0	4.54	2.76	Tacc3
90	GO:0051261 [7]: protein depolymerization	1	1	134	0	12494	-0.36	0.0	4.54	2.76	Stmn1
91	GO:0000281 [6]: cytokinesis after mitosis	1	1	134	0	12494	-0.36	0.0	4.54	2.76	Nusap1
92	GO:0006055 [8]: CMP-N-acetylneuraminate biosynthesis	1	1	134	0	12494	-0.36	0.0	4.54	2.76	Cmas
93	GO:0007019 [8]: microtubule depolymerization	1	1	134	0	12494	-0.36	0.0	4.54	2.76	Stmn1
94	GO:0009118 [6]: regulation of nucleoside metabolism	1	1	134	0	12494	-0.36	0.0	4.54	2.76	Atpif1
95	GO:0009607 [4]: response to biotic stimulus	4	4	131	990	11504	-0.36	0.0	0.0	0.0	Cxcr4 Hspa5bp1 Mif Pycard
96	GO:0001558 [4]: regulation of cell growth	3	3	132	42	12452	-0.38	0.0	4.4	2.69	Ctgf Cyr61 Wig1
97	GO:0006817 [8]: phosphate transport	3	3	132	42	12452	-0.38	0.0	4.4	2.69	Col11a1 Col8a1 Emid1
98	GO:0007046 [7]: ribosome biogenesis	4	4	131	82	12412	-0.41	0.0	4.3	2.64	Rpl12 Rpl13 Rpl36a Rps19
99	GO:0007126 [8]: meiosis	3	3	132	44	12450	-0.49	0.0	4.29	2.64	Mki67 Pttg1 Rad51
100	GO:0007017 [7]: microtubule-based process	5	5	130	133	12361	-0.52	0.0	4.12	2.53	Birc5 Brca1 Kif22 Nusap1 Stmn1
101	GO:0042770 [6]: DNA damage response, signal transduction	2	2	133	15	12479	-0.57	0.0	4.28	2.64	Brca1 Mif
102	GO:0042254 [6]: ribosome biogenesis and assembly	4	4	131	88	12406	-0.62	0.0	4.08	2.5	Rpl12 Rpl13 Rpl36a Rps19
103	GO:0006350 [6]: transcription	25	25	110	1586	10908	-0.65	0.0	3.37	2.15	BC031407 Etv1 Eya2 Foxc1 Hnrpab Mcm3 Mcm5 Mcm6 Mcm7 Nab2 Ncoa5 Nfix Nrarp Pa2g4 Pdlim1 Rps10 Sall2 Smarcd2 Sox10 Sox4 Stat6 Tada2l Tcfap2c Uhrf1 Zfp239
104	GO:0006355 [7]: regulation of transcription, DNA-dependent	24	24	111	1504	10990	-0.65	0.0	3.4	2.16	BC031407 Etv1 Eya2 Foxc1 Hnrpab Mcm3 Mcm5 Mcm6 Mcm7 Nab2 Ncoa5 Nfix Nrarp Pa2g4 Rps10 Sall2 Smarcd2 Sox10 Sox4 Stat6 Tada2l Tcfap2c Uhrf1 Zfp239
105	GO:0019222 [4]: regulation of metabolism	26	26	109	1669	10825	-0.66	0.0	3.35	2.14	Atpif1 BC031407 Etv1 Eya2 Foxc1 Hnrpab Mcm3 Mcm5 Mcm6 Mcm7 Nab2 Ncoa5 Nfix Nrarp Pa2g4 Pdlim1 Rps10 Sall2 Smarcd2 Sox10 Sox4 Stat6 Tada2l Tcfap2c Uhrf1 Zfp239
106	GO:0007059 [7]: chromosome segregation	2	2	133	17	12477	-0.77	0.0	4.06	2.5	Nusap1 Pttg1
107	GO:0006974 [5]: response to DNA damage stimulus	5	5	130	144	12350	-0.79	0.0	3.82	2.44	Brca1 Mif Pttg1 Rad51 Rfc5
108	GO:0006351 [7]: transcription, DNA-dependent	24	24	111	1531	10963	-0.8	0.0	3.22	2.02	BC031407 Etv1 Eya2 Foxc1 Hnrpab Mcm3 Mcm5 Mcm6 Mcm7 Nab2 Ncoa5 Nfix Nrarp Pa2g4 Rps10 Sall2 Smarcd2 Sox10 Sox4 Stat6 Tada2l Tcfap2c Uhrf1 Zfp239
109	GO:0009719 [4]: response to endogenous stimulus	5	5	130	149	12345	-0.91	0.0	3.7	2.35	Brca1 Mif Pttg1 Rad51 Rfc5
110	GO:0007028 [5]: cytoplasm organization and biogenesis	4	4	131	98	12396	-0.94	0.0	3.74	2.38	Rpl12 Rpl13 Rpl36a Rps19
111	GO:0030279 [7]: negative regulation of ossification	1	1	134	1	12493	-1.04	0.0	3.85	2.46	Enpp1
112	GO:0042396 [7]: phosphagen biosynthesis	1	1	134	1	12493	-1.04	0.0	3.85	2.46	Gatm
113	GO:0042992 [9]: negative regulation of transcription factor-nucleus import	1	1	134	1	12493	-1.04	0.0	3.85	2.46	Tacc3
114	GO:0045143 [9]: homologous chromosome segregation	1	1	134	1	12493	-1.04	0.0	3.85	2.46	Pttg1
115	GO:0045185 [5]: maintenance of protein localization	1	1	134	1	12493	-1.04	0.0	3.85	2.46	Tacc3
116	GO:0046381 [7]: CMP-N-acetylneuraminate metabolism	1	1	134	1	12493	-1.04	0.0	3.85	2.46	Cmas
117	GO:0050714 [6]: positive regulation of protein secretion	1	1	134	1	12493	-1.04	0.0	3.85	2.46	Kcnn4
118	GO:0006600 [6]: creatine metabolism	1	1	134	1	12493	-1.04	0.0	3.85	2.46	Gatm
119	GO:0006601 [7]: creatine biosynthesis	1	1	134	1	12493	-1.04	0.0	3.85	2.46	Gatm
120	GO:0007090 [8]: regulation of S phase of mitotic cell cycle	1	1	134	1	12493	-1.04	0.0	3.85	2.46	Ris2
121	GO:0007133 [10]: meiotic anaphase I	1	1	134	1	12493	-1.04	0.0	3.85	2.46	Pttg1
122	GO:0007638 [3]: mechanosensory behavior	1	1	134	1	12493	-1.04	0.0	3.85	2.46	Etv1
123	GO:0008354 [6]: germ cell migration	1	1	134	1	12493	-1.04	0.0	3.85	2.46	Cxcr4
124	GO:0008653 [6]: lipopolysaccharide metabolism	1	1	134	1	12493	-1.04	0.0	3.85	2.46	Cmas
125	GO:0009103 [7]: lipopolysaccharide biosynthesis	1	1	134	1	12493	-1.04	0.0	3.85	2.46	Cmas
126	GO:0016043 [4]: cell organization and biogenesis	15	15	120	868	11626	-1.15	0.0	3.0	1.87	Asf1b Birc5 Brca1 Ctgf Cyr61 Kif22 Nusap1 Rpl12 Rpl13 Rpl36a Rps19 Smarcd2 Stmn1 Tgfb3 Wig1
127	GO:0040008 [4]: regulation of growth	3	3	132	66	12428	-1.43	0.0	3.28	2.08	Ctgf Cyr61 Wig1
128	GO:0030308 [5]: negative regulation of cell growth	1	1	134	2	12492	-1.44	0.0	3.45	2.21	Wig1
129	GO:0030330 [7]: DNA damage response, signal transduction by p53 class mediator	1	1	134	2	12492	-1.44	0.0	3.45	2.21	Mif
130	GO:0045132 [8]: meiotic chromosome segregation	1	1	134	2	12492	-1.44	0.0	3.45	2.21	Pttg1
131	GO:0045792 [6]: negative regulation of cell size	1	1	134	2	12492	-1.44	0.0	3.45	2.21	Wig1
132	GO:0046349 [7]: amino sugar biosynthesis	1	1	134	2	12492	-1.44	0.0	3.45	2.21	Cmas
133	GO:0051047 [5]: positive regulation of secretion	1	1	134	2	12492	-1.44	0.0	3.45	2.21	Kcnn4
134	GO:0051235 [4]: maintenance of localization	1	1	134	2	12492	-1.44	0.0	3.45	2.21	Tacc3
135	GO:0000070 [9]: mitotic sister chromatid segregation	1	1	134	2	12492	-1.44	0.0	3.45	2.21	Nusap1
136	GO:0000090 [9]: mitotic anaphase	1	1	134	2	12492	-1.44	0.0	3.45	2.21	Nusap1
137	GO:0000819 [8]: sister chromatid segregation	1	1	134	2	12492	-1.44	0.0	3.45	2.21	Nusap1
138	GO:0006269 [10]: DNA replication, synthesis of RNA primer	1	1	134	2	12492	-1.44	0.0	3.45	2.21	Prim1
139	GO:0006273 [9]: lagging strand elongation	1	1	134	2	12492	-1.44	0.0	3.45	2.21	Prim1
140	GO:0009048 [5]: dosage compensation, by inactivation of X chromosome	1	1	134	2	12492	-1.44	0.0	3.45	2.21	Brca1
141	GO:0006955 [4]: immune response	3	3	132	709	11785	-1.5	0.0	0.02	0.0	Cxcr4 Mif Pycard
142	GO:0006281 [6]: DNA repair	4	4	131	124	12370	-1.58	0.0	3.03	1.88	Brca1 Pttg1 Rad51 Rfc5
143	GO:0042990 [8]: regulation of transcription factor-nucleus import	1	1	134	3	12491	-1.71	0.0	3.17	2.01	Tacc3
144	GO:0042991 [8]: transcription factor-nucleus import	1	1	134	3	12491	-1.71	0.0	3.17	2.01	Tacc3
145	GO:0046851 [6]: negative regulation of bone remodeling	1	1	134	3	12491	-1.71	0.0	3.17	2.01	Enpp1
146	GO:0006271 [8]: DNA strand elongation	1	1	134	3	12491	-1.71	0.0	3.17	2.01	Prim1
147	GO:0006599 [7]: phosphagen metabolism	1	1	134	3	12491	-1.71	0.0	3.17	2.01	Gatm
148	GO:0051243 [5]: negative regulation of cellular physiological process	4	4	131	132	12362	-1.74	0.0	2.85	1.78	Birc5 Tacc3 Tgfb3 Wig1
149	GO:0044264 [6]: cellular polysaccharide metabolism	2	2	133	31	12463	-1.76	0.0	3.03	1.88	Cmas D3Bwg0562e
150	GO:0043207 [5]: response to external biotic stimulus	2	2	133	550	11944	-1.8	0.0	0.02	0.0	Mif Pycard
151	GO:0005976 [5]: polysaccharide metabolism	2	2	133	33	12461	-1.85	0.0	2.93	1.85	Cmas D3Bwg0562e
152	GO:0030238 [4]: male sex determination	1	1	134	4	12490	-1.93	0.0	2.95	1.87	Insr
153	GO:0042306 [7]: regulation of protein-nucleus import	1	1	134	4	12490	-1.93	0.0	2.95	1.87	Tacc3
154	GO:0001523 [7]: retinoid metabolism	1	1	134	4	12490	-1.93	0.0	2.95	1.87	Rbp1
155	GO:0001569 [5]: patterning of blood vessels	1	1	134	4	12490	-1.93	0.0	2.95	1.87	Cyr61
156	GO:0006054 [7]: N-acetylneuraminate metabolism	1	1	134	4	12490	-1.93	0.0	2.95	1.87	Cmas
157	GO:0007098 [8]: centrosome cycle	1	1	134	4	12490	-1.93	0.0	2.95	1.87	Brca1
158	GO:0007549 [4]: dosage compensation	1	1	134	4	12490	-1.93	0.0	2.95	1.87	Brca1
159	GO:0008543 [8]: fibroblast growth factor receptor signaling pathway	1	1	134	4	12490	-1.93	0.0	2.95	1.87	Ctgf
160	GO:0001568 [4]: blood vessel development	3	3	132	86	12408	-1.99	0.0	2.66	1.64	Ctgf Cyr61 Dhcr7
161	GO:0008632 [7]: apoptotic program	2	2	133	37	12457	-2.03	0.0	2.73	1.69	Eya2 Pycard
162	GO:0009613 [5]: response to pest, pathogen or parasite	2	2	133	514	11980	-2.05	0.0	0.02	0.0	Mif Pycard
163	GO:0000226 [8]: microtubule cytoskeleton organization and biogenesis	2	2	133	38	12456	-2.07	0.0	2.69	1.66	Birc5 Brca1
164	GO:0000902 [4]: cellular morphogenesis	4	4	131	152	12342	-2.09	0.0	2.45	1.51	Ctgf Cyr61 Tgfb3 Wig1
165	GO:0016202 [7]: regulation of myogenesis	1	1	134	5	12489	-2.09	0.0	2.77	1.73	Boc
166	GO:0030199 [5]: collagen fibril organization	1	1	134	5	12489	-2.09	0.0	2.77	1.73	Col11a1
167	GO:0007569 [4]: cell aging	1	1	134	5	12489	-2.09	0.0	2.77	1.73	Mif
168	GO:0040029 [3]: regulation of gene expression, epigenetic	2	2	133	40	12454	-2.15	0.0	2.6	1.6	Aurkb Brca1
169	GO:0001701 [6]: embryonic development (sensu Mammalia)	2	2	133	42	12452	-2.22	0.0	2.52	1.55	Tcfap2c Tgfb3
170	GO:0006811 [5]: ion transport	9	9	126	556	11938	-2.23	0.0	1.89	1.15	Cacnb3 Col11a1 Col8a1 Emid1 Gabrp Kcne3 Kcnn4 Sfxn3 Slc5a9
171	GO:0008610 [6]: lipid biosynthesis	4	4	131	163	12331	-2.24	0.0	2.26	1.38	B4galt6 Cmas Dhcr7 Lta4h
172	GO:0045926 [5]: negative regulation of growth	1	1	134	6	12488	-2.25	0.0	2.62	1.62	Wig1
173	GO:0046822 [6]: regulation of nucleocytoplasmic transport	1	1	134	6	12488	-2.25	0.0	2.62	1.62	Tacc3
174	GO:0008630 [7]: DNA damage response, signal transduction resulting in induction of apoptosis	1	1	134	6	12488	-2.25	0.0	2.62	1.62	Brca1
175	GO:0006996 [5]: organelle organization and biogenesis	11	11	124	736	11758	-2.27	0.0	1.74	1.05	Asf1b Birc5 Brca1 Kif22 Nusap1 Rpl12 Rpl13 Rpl36a Rps19 Smarcd2 Stmn1
176	GO:0042330 [5]: taxis	3	3	132	100	12394	-2.29	0.0	2.32	1.42	Cklfsf7 Cxcr4 Cyr61
177	GO:0006935 [6]: chemotaxis	3	3	132	100	12394	-2.29	0.0	2.32	1.42	Cklfsf7 Cxcr4 Cyr61
178	GO:0009790 [3]: embryonic development	4	4	131	170	12324	-2.33	0.0	2.15	1.32	Birc5 Cyr61 Tcfap2c Tgfb3
179	GO:0030148 [8]: sphingolipid biosynthesis	1	1	134	7	12487	-2.37	0.0	2.5	1.55	B4galt6
180	GO:0050708 [5]: regulation of protein secretion	1	1	134	7	12487	-2.37	0.0	2.5	1.55	Kcnn4
181	GO:0000072 [7]: M phase specific microtubule process	1	1	134	7	12487	-2.37	0.0	2.5	1.55	Brca1
182	GO:0000088 [9]: mitotic prophase	1	1	134	7	12487	-2.37	0.0	2.5	1.55	Nusap1
183	GO:0006308 [6]: DNA catabolism	1	1	134	7	12487	-2.37	0.0	2.5	1.55	Dnase2a
184	GO:0007076 [8]: mitotic chromosome condensation	1	1	134	7	12487	-2.37	0.0	2.5	1.55	Nusap1
185	GO:0007530 [3]: sex determination	1	1	134	7	12487	-2.37	0.0	2.5	1.55	Insr
186	GO:0006810 [4]: transport	22	22	113	1831	10663	-2.38	0.0	1.11	0.68	Arf1 Arf6 Cacnb3 Ccnb1-rs1 Col11a1 Col8a1 Crabp2 Emid1 Gabrp Gatm Kcne3 Kcnn4 Rbp1 Serpinb11 Sfxn3 Slc27a3 Slc29a3 Slc5a9 Slc6a15 Slc7a7 Tacc3 Uhrf1
187	GO:0051234 [4]: establishment of localization	22	22	113	1834	10660	-2.39	0.0	1.1	0.67	Arf1 Arf6 Cacnb3 Ccnb1-rs1 Col11a1 Col8a1 Crabp2 Emid1 Gabrp Gatm Kcne3 Kcnn4 Rbp1 Serpinb11 Sfxn3 Slc27a3 Slc29a3 Slc5a9 Slc6a15 Slc7a7 Tacc3 Uhrf1
188	GO:0030097 [5]: hemopoiesis	3	3	132	106	12388	-2.4	0.0	2.2	1.36	Crip2 Dnase2a Tacc3
189	GO:0051179 [3]: localization	22	22	113	1851	10643	-2.41	0.0	1.05	0.65	Arf1 Arf6 Cacnb3 Ccnb1-rs1 Col11a1 Col8a1 Crabp2 Emid1 Gabrp Gatm Kcne3 Kcnn4 Rbp1 Serpinb11 Sfxn3 Slc27a3 Slc29a3 Slc5a9 Slc6a15 Slc7a7 Tacc3 Uhrf1
190	GO:0045786 [7]: negative regulation of cell cycle	2	2	133	48	12446	-2.41	0.0	2.31	1.41	Brca1 Pycard
191	GO:0015698 [7]: inorganic anion transport	3	3	132	109	12385	-2.44	0.0	2.14	1.31	Col11a1 Col8a1 Emid1
192	GO:0006793 [5]: phosphorus metabolism	9	9	126	602	11892	-2.47	0.0	1.58	0.97	Aurkb Cdk4 Dusp6 Eya2 Insr Melk Nek6 Stk39 Tyro3
193	GO:0006796 [6]: phosphate metabolism	9	9	126	602	11892	-2.47	0.0	1.58	0.97	Aurkb Cdk4 Dusp6 Eya2 Insr Melk Nek6 Stk39 Tyro3
194	GO:0016339 [6]: calcium-dependent cell-cell adhesion	1	1	134	8	12486	-2.47	0.0	2.38	1.47	Pcdh18
195	GO:0030218 [5]: erythrocyte differentiation	1	1	134	8	12486	-2.47	0.0	2.38	1.47	Dnase2a
196	GO:0001666 [5]: response to hypoxia	1	1	134	8	12486	-2.47	0.0	2.38	1.47	Casp1
197	GO:0007346 [7]: regulation of mitotic cell cycle	1	1	134	8	12486	-2.47	0.0	2.38	1.47	Ris2
198	GO:0044255 [5]: cellular lipid metabolism	6	6	129	341	12153	-2.47	0.0	1.79	1.07	B4galt6 Cmas Dhcr7 Lta4h Rbp1 Slc27a3
199	GO:0006629 [5]: lipid metabolism	7	7	128	427	12067	-2.48	0.0	1.7	1.03	B4galt6 Cmas Dhcr7 Lta4h Pld3 Rbp1 Slc27a3
200	GO:0006464 [7]: protein modification	14	14	121	1102	11392	-2.53	0.0	1.19	0.72	Aurkb Brca1 Casp1 Cdk4 Dusp6 Eya2 Galnt10 Insr Melk Nek6 St6galnac4 Stk39 Trim11 Tyro3
201	GO:0043026 [7]: regulation of caspase activation	1	1	134	9	12485	-2.57	0.0	2.28	1.4	Pycard
202	GO:0051051 [6]: negative regulation of transport	1	1	134	9	12485	-2.57	0.0	2.28	1.4	Tacc3
203	GO:0043009 [5]: embryonic development (sensu Vertebrata)	2	2	133	54	12440	-2.58	0.0	2.12	1.31	Tcfap2c Tgfb3
204	GO:0045934 [6]: negative regulation of nucleobase, nucleoside, nucleotide and nucleic acid metabolism	3	3	132	119	12375	-2.59	0.0	1.95	1.19	Atpif1 Nab2 Pa2g4
205	GO:0016051 [6]: carbohydrate biosynthesis	2	2	133	55	12439	-2.6	0.0	2.09	1.29	Cmas D3Bwg0562e
206	GO:0006091 [5]: generation of precursor metabolites and energy	2	2	133	428	12066	-2.63	0.0	0.05	0.01	D3Bwg0562e Nqo1
207	GO:0006468 [8]: protein amino acid phosphorylation	7	7	128	457	12037	-2.63	0.0	1.48	0.91	Aurkb Cdk4 Insr Melk Nek6 Stk39 Tyro3
208	GO:0030261 [7]: chromosome condensation	1	1	134	10	12484	-2.65	0.0	2.19	1.36	Nusap1
209	GO:0030500 [7]: regulation of bone mineralization	1	1	134	10	12484	-2.65	0.0	2.19	1.36	Mglap
210	GO:0051046 [4]: regulation of secretion	1	1	134	10	12484	-2.65	0.0	2.19	1.36	Kcnn4
211	GO:0005978 [8]: glycogen biosynthesis	1	1	134	10	12484	-2.65	0.0	2.19	1.36	D3Bwg0562e
212	GO:0007127 [9]: meiosis I	1	1	134	10	12484	-2.65	0.0	2.19	1.36	Pttg1
213	GO:0009225 [6]: nucleotide-sugar metabolism	1	1	134	10	12484	-2.65	0.0	2.19	1.36	Cmas
214	GO:0009250 [7]: glucan biosynthesis	1	1	134	10	12484	-2.65	0.0	2.19	1.36	D3Bwg0562e
215	GO:0009888 [5]: histogenesis	2	2	133	59	12435	-2.7	0.0	1.98	1.2	Col11a1 Ctgf
216	GO:0007155 [4]: cell adhesion	7	7	128	475	12019	-2.71	0.0	1.36	0.84	Col11a1 Col8a1 Ctgf Cyr61 Pcdh18 Ssx2ip Tyro3
217	GO:0035295 [3]: tube development	2	2	133	60	12434	-2.71	0.0	1.95	1.19	Cyr61 Dhcr7
218	GO:0005975 [5]: carbohydrate metabolism	5	5	130	292	12202	-2.71	0.0	1.55	0.96	B4galt6 Brca1 Cmas Col11a1 D3Bwg0562e
219	GO:0042136 [6]: neurotransmitter biosynthesis	1	1	134	11	12483	-2.72	0.0	2.11	1.31	Slc5a9
220	GO:0006493 [9]: O-linked glycosylation	1	1	134	11	12483	-2.72	0.0	2.11	1.31	Galnt10
221	GO:0007088 [7]: regulation of mitosis	1	1	134	11	12483	-2.72	0.0	2.11	1.31	Nusap1
222	GO:0030001 [7]: metal ion transport	5	5	130	293	12201	-2.73	0.0	1.54	0.95	Cacnb3 Kcne3 Kcnn4 Sfxn3 Slc5a9
223	GO:0006820 [6]: anion transport	3	3	132	131	12363	-2.75	0.0	1.76	1.05	Col11a1 Col8a1 Emid1
224	GO:0007507 [5]: heart development	2	2	133	62	12432	-2.76	0.0	1.9	1.16	Id2 Lamr1
225	GO:0006029 [7]: proteoglycan metabolism	1	1	134	12	12482	-2.8	0.0	2.04	1.24	Col11a1
226	GO:0016310 [7]: phosphorylation	7	7	128	503	11991	-2.81	0.0	1.19	0.72	Aurkb Cdk4 Insr Melk Nek6 Stk39 Tyro3
227	GO:0019752 [6]: carboxylic acid metabolism	5	5	130	308	12186	-2.81	0.0	1.41	0.88	Cmas Gatm Lta4h Slc27a3 Slc7a7
228	GO:0006082 [5]: organic acid metabolism	5	5	130	308	12186	-2.81	0.0	1.41	0.88	Cmas Gatm Lta4h Slc27a3 Slc7a7
229	GO:0006486 [8]: protein amino acid glycosylation	2	2	133	64	12430	-2.81	0.0	1.85	1.12	Galnt10 St6galnac4
230	GO:0016477 [5]: cell migration	3	3	132	137	12357	-2.82	0.0	1.67	1.01	Ctgf Cxcr4 Etv1
231	GO:0009892 [5]: negative regulation of metabolism	3	3	132	139	12355	-2.84	0.0	1.64	0.99	Atpif1 Nab2 Pa2g4
232	GO:0019370 [9]: leukotriene biosynthesis	1	1	134	13	12481	-2.86	0.0	1.97	1.2	Lta4h
233	GO:0006040 [6]: amino sugar metabolism	1	1	134	13	12481	-2.86	0.0	1.97	1.2	Cmas
234	GO:0007281 [6]: germ cell development	1	1	134	13	12481	-2.86	0.0	1.97	1.2	Cxcr4
235	GO:0007568 [3]: aging	1	1	134	13	12481	-2.86	0.0	1.97	1.2	Mif
236	GO:0001525 [6]: angiogenesis	2	2	133	68	12426	-2.88	0.0	1.76	1.05	Ctgf Cyr61
237	GO:0009101 [7]: glycoprotein biosynthesis	2	2	133	69	12425	-2.89	0.0	1.74	1.05	Galnt10 St6galnac4
238	GO:0006118 [6]: electron transport	1	1	134	291	12203	-2.89	0.0	0.04	0.0	Nqo1
239	GO:0006950 [4]: response to stress	9	9	126	798	11696	-2.9	0.0	0.7	0.45	Brca1 Casp1 Hspa5bp1 Mif Pttg1 Pycard Rad51 Rfc5 Tacc3
240	GO:0007242 [5]: intracellular signaling cascade	8	8	127	663	11831	-2.91	0.0	0.85	0.55	Arf1 Arf6 Cipp Iqgap1 Rasal1 Rgs11 Stat6 Stmn1
241	GO:0006691 [8]: leukotriene metabolism	1	1	134	14	12480	-2.92	0.0	1.9	1.16	Lta4h
242	GO:0009306 [4]: protein secretion	1	1	134	14	12480	-2.92	0.0	1.9	1.16	Kcnn4
243	GO:0009056 [4]: catabolism	7	7	128	736	11758	-2.96	0.0	0.37	0.25	Casp1 Dnase2a Hpn Lta4h Pa2g4 Pld3 Spag5
244	GO:0030282 [6]: bone mineralization	1	1	134	15	12479	-2.97	0.0	1.84	1.12	Mglap
245	GO:0009100 [7]: glycoprotein metabolism	2	2	133	74	12420	-2.98	0.0	1.63	0.99	Galnt10 St6galnac4
246	GO:0044248 [5]: cellular catabolism	6	6	129	660	11834	-3.0	0.0	0.32	0.22	Casp1 Dnase2a Hpn Lta4h Pa2g4 Spag5
247	GO:0050793 [3]: regulation of development	3	3	132	155	12339	-3.0	0.0	1.43	0.89	Ctgf Cyr61 Wig1
248	GO:0016070 [5]: RNA metabolism	2	2	133	366	12128	-3.0	0.0	0.1	0.05	Hnrpab Ptbp1
249	GO:0007010 [6]: cytoskeleton organization and biogenesis	5	5	130	350	12144	-3.0	0.0	1.11	0.68	Birc5 Brca1 Kif22 Nusap1 Stmn1
250	GO:0007409 [6]: axonogenesis	2	2	133	76	12418	-3.01	0.0	1.6	0.98	Etv1 Stmn1
251	GO:0001763 [5]: branching morphogenesis	1	1	134	16	12478	-3.03	0.0	1.79	1.07	Cyr61
252	GO:0008629 [9]: induction of apoptosis by intracellular signals	1	1	134	16	12478	-3.03	0.0	1.79	1.07	Brca1
253	GO:0048514 [5]: blood vessel morphogenesis	2	2	133	77	12417	-3.03	0.0	1.58	0.97	Ctgf Cyr61
254	GO:0006323 [6]: DNA packaging	3	3	132	163	12331	-3.05	0.0	1.34	0.83	Asf1b Hmgn1 Smarcd2
255	GO:0006512 [8]: ubiquitin cycle	2	2	133	355	12139	-3.06	0.0	0.11	0.06	Brca1 Trim11
256	GO:0009057 [5]: macromolecule catabolism	5	5	130	569	11925	-3.06	0.0	0.3	0.2	Casp1 Hpn Lta4h Pa2g4 Spag5
257	GO:0006928 [4]: cell motility	3	3	132	164	12330	-3.06	0.0	1.33	0.82	Ctgf Cxcr4 Etv1
258	GO:0008104 [4]: protein localization	4	4	131	505	11989	-3.06	0.0	0.22	0.15	Arf1 Arf6 Ccnb1-rs1 Tacc3
259	GO:0042398 [6]: amino acid derivative biosynthesis	1	1	134	17	12477	-3.07	0.0	1.74	1.05	Gatm
260	GO:0008286 [8]: insulin receptor signaling pathway	1	1	134	17	12477	-3.07	0.0	1.74	1.05	Insr
261	GO:0006812 [6]: cation transport	5	5	130	372	12122	-3.07	0.0	0.98	0.61	Cacnb3 Kcne3 Kcnn4 Sfxn3 Slc5a9
262	GO:0044265 [6]: cellular macromolecule catabolism	5	5	130	551	11943	-3.09	0.0	0.34	0.22	Casp1 Hpn Lta4h Pa2g4 Spag5
263	GO:0009880 [4]: embryonic pattern specification	1	1	134	18	12476	-3.11	0.0	1.69	1.03	Cyr61
264	GO:0006720 [6]: isoprenoid metabolism	1	1	134	18	12476	-3.11	0.0	1.69	1.03	Rbp1
265	GO:0006826 [9]: iron ion transport	1	1	134	18	12476	-3.11	0.0	1.69	1.03	Sfxn3
266	GO:0009116 [6]: nucleoside metabolism	1	1	134	18	12476	-3.11	0.0	1.69	1.03	Atpif1
267	GO:0045184 [5]: establishment of protein localization	4	4	131	486	12008	-3.12	0.0	0.26	0.17	Arf1 Arf6 Ccnb1-rs1 Tacc3
268	GO:0015031 [5]: protein transport	4	4	131	482	12012	-3.13	0.0	0.26	0.18	Arf1 Arf6 Ccnb1-rs1 Tacc3
269	GO:0046456 [8]: icosanoid biosynthesis	1	1	134	19	12475	-3.15	0.0	1.64	0.99	Lta4h
270	GO:0030163 [6]: protein catabolism	5	5	130	509	11985	-3.15	0.0	0.43	0.29	Casp1 Hpn Lta4h Pa2g4 Spag5
271	GO:0046907 [5]: intracellular transport	4	4	131	470	12024	-3.15	0.0	0.29	0.19	Arf1 Arf6 Ccnb1-rs1 Tacc3
272	GO:0043285 [5]: biopolymer catabolism	5	5	130	512	11982	-3.16	0.0	0.43	0.29	Casp1 Hpn Lta4h Pa2g4 Spag5
273	GO:0009792 [4]: embryonic development (sensu Metazoa)	2	2	133	87	12407	-3.16	0.0	1.4	0.88	Tcfap2c Tgfb3
274	GO:0044257 [7]: cellular protein catabolism	5	5	130	491	12003	-3.18	0.0	0.48	0.33	Casp1 Hpn Lta4h Pa2g4 Spag5
275	GO:0006508 [8]: proteolysis and peptidolysis	5	5	130	491	12003	-3.18	0.0	0.48	0.33	Casp1 Hpn Lta4h Pa2g4 Spag5
276	GO:0009611 [5]: response to wounding	2	2	133	330	12164	-3.18	0.0	0.13	0.08	Mif Pycard
277	GO:0042098 [6]: T-cell proliferation	1	1	134	20	12474	-3.19	0.0	1.6	0.98	Cxcr4
278	GO:0042133 [5]: neurotransmitter metabolism	1	1	134	20	12474	-3.19	0.0	1.6	0.98	Slc5a9
279	GO:0051241 [5]: negative regulation of organismal physiological process	1	1	134	20	12474	-3.19	0.0	1.6	0.98	Enpp1
280	GO:0006695 [8]: cholesterol biosynthesis	1	1	134	20	12474	-3.19	0.0	1.6	0.98	Dhcr7
281	GO:0007399 [5]: neurogenesis	4	4	131	303	12191	-3.21	0.0	0.88	0.56	Cxcr4 Etv1 Sema4g Stmn1
282	GO:0016192 [5]: vesicle-mediated transport	1	1	134	246	12248	-3.22	0.0	0.07	0.03	Arf6
283	GO:0044262 [6]: cellular carbohydrate metabolism	3	3	132	190	12304	-3.23	0.0	1.08	0.67	Cmas Col11a1 D3Bwg0562e
284	GO:0007169 [7]: transmembrane receptor protein tyrosine kinase signaling pathway	2	2	133	93	12401	-3.23	0.0	1.31	0.82	Ctgf Insr
285	GO:0016485 [8]: protein processing	1	1	134	21	12473	-3.23	0.0	1.56	0.96	Casp1
286	GO:0007515 [5]: lymph gland development	1	1	134	21	12473	-3.23	0.0	1.56	0.96	Id2
287	GO:0006461 [7]: protein complex assembly	2	2	133	94	12400	-3.23	0.0	1.29	0.81	Asf1b Slc7a7
288	GO:0007264 [6]: small GTPase mediated signal transduction	3	3	132	193	12301	-3.24	0.0	1.05	0.65	Arf1 Arf6 Iqgap1
289	GO:0030154 [3]: cell differentiation	4	4	131	326	12168	-3.25	0.0	0.75	0.5	Ctgf Dhcr7 Dnase2a Sox10
290	GO:0016126 [7]: sterol biosynthesis	1	1	134	22	12472	-3.26	0.0	1.52	0.94	Dhcr7
291	GO:0001764 [6]: neuronal migration	1	1	134	22	12472	-3.26	0.0	1.52	0.94	Cxcr4
292	GO:0006470 [8]: protein amino acid dephosphorylation	2	2	133	96	12398	-3.26	0.0	1.27	0.78	Dusp6 Eya2
293	GO:0006886 [6]: intracellular protein transport	4	4	131	340	12154	-3.27	0.0	0.69	0.45	Arf1 Arf6 Ccnb1-rs1 Tacc3
294	GO:0016311 [7]: dephosphorylation	2	2	133	98	12396	-3.28	0.0	1.24	0.76	Dusp6 Eya2
295	GO:0009628 [5]: response to abiotic stimulus	3	3	132	369	12125	-3.28	0.0	0.27	0.18	Cklfsf7 Cxcr4 Cyr61
296	GO:0006690 [7]: icosanoid metabolism	1	1	134	23	12471	-3.29	0.0	1.48	0.91	Lta4h
297	GO:0006919 [6]: caspase activation	1	1	134	23	12471	-3.29	0.0	1.48	0.91	Pycard
298	GO:0006396 [6]: RNA processing	2	2	133	309	12185	-3.29	0.0	0.16	0.1	Hnrpab Ptbp1
299	GO:0009308 [5]: amine metabolism	3	3	132	206	12288	-3.3	0.0	0.95	0.6	Cmas Gatm Slc7a7
300	GO:0043280 [5]: positive regulation of caspase activity	1	1	134	24	12470	-3.32	0.0	1.44	0.89	Pycard
301	GO:0043281 [4]: regulation of caspase activity	1	1	134	24	12470	-3.32	0.0	1.44	0.89	Pycard
302	GO:0006305 [7]: DNA alkylation	1	1	134	24	12470	-3.32	0.0	1.44	0.89	Aurkb
303	GO:0006306 [4]: DNA methylation	1	1	134	24	12470	-3.32	0.0	1.44	0.89	Aurkb
304	GO:0015672 [7]: monovalent inorganic cation transport	3	3	132	221	12273	-3.34	0.0	0.84	0.55	Kcne3 Kcnn4 Slc5a9
305	GO:0006366 [8]: transcription from Pol II promoter	1	1	134	227	12267	-3.34	0.0	0.09	0.04	Tcfap2c
306	GO:0030324 [5]: lung development	1	1	134	25	12469	-3.35	0.0	1.41	0.88	Dhcr7
307	GO:0006665 [7]: sphingolipid metabolism	1	1	134	25	12469	-3.35	0.0	1.41	0.88	B4galt6
308	GO:0051239 [4]: regulation of organismal physiological process	2	2	133	110	12384	-3.37	0.0	1.09	0.67	Enpp1 Mglap
309	GO:0042221 [6]: response to chemical substance	3	3	132	233	12261	-3.37	0.0	0.77	0.51	Cklfsf7 Cxcr4 Cyr61
310	GO:0030323 [4]: respiratory tube development	1	1	134	26	12468	-3.38	0.0	1.38	0.86	Dhcr7
311	GO:0007519 [6]: myogenesis	1	1	134	27	12467	-3.4	0.0	1.35	0.83	Boc
312	GO:0015674 [7]: di-, tri-valent inorganic cation transport	2	2	133	113	12381	-3.4	0.0	1.05	0.65	Cacnb3 Sfxn3
313	GO:0016481 [7]: negative regulation of transcription	2	2	133	115	12379	-3.41	0.0	1.03	0.64	Nab2 Pa2g4
314	GO:0005977 [8]: glycogen metabolism	1	1	134	28	12466	-3.43	0.0	1.32	0.82	D3Bwg0562e
315	GO:0006073 [7]: glucan metabolism	1	1	134	28	12466	-3.43	0.0	1.32	0.82	D3Bwg0562e
316	GO:0006304 [6]: DNA modification	1	1	134	28	12466	-3.43	0.0	1.32	0.82	Aurkb
317	GO:0016567 [9]: protein ubiquitination	2	2	133	119	12375	-3.43	0.0	0.99	0.61	Brca1 Trim11
318	GO:0006954 [5]: inflammatory response	2	2	133	121	12373	-3.45	0.0	0.97	0.6	Mif Pycard
319	GO:0006813 [8]: potassium ion transport	2	2	133	122	12372	-3.45	0.0	0.96	0.6	Kcne3 Kcnn4
320	GO:0006631 [6]: fatty acid metabolism	2	2	133	123	12371	-3.46	0.0	0.95	0.6	Lta4h Slc27a3
321	GO:0046651 [5]: lymphocyte proliferation	1	1	134	31	12463	-3.49	0.0	1.23	0.76	Cxcr4
322	GO:0006112 [7]: energy reserve metabolism	1	1	134	31	12463	-3.49	0.0	1.23	0.76	D3Bwg0562e
323	GO:0016071 [6]: mRNA metabolism	2	2	133	250	12244	-3.5	0.0	0.28	0.19	Hnrpab Ptbp1
324	GO:0007517 [5]: muscle development	2	2	133	134	12360	-3.5	0.0	0.85	0.55	Boc Etv1
325	GO:0006397 [7]: mRNA processing	2	2	133	240	12254	-3.53	0.0	0.31	0.21	Hnrpab Ptbp1
326	GO:0007268 [6]: synaptic transmission	2	2	133	140	12354	-3.53	0.0	0.8	0.52	Gabrp Slc5a9
327	GO:0035239 [4]: tube morphogenesis	1	1	134	33	12461	-3.53	0.0	1.18	0.72	Cyr61
328	GO:0051276 [6]: chromosome organization and biogenesis	2	2	133	237	12257	-3.53	0.0	0.32	0.21	Asf1b Smarcd2
329	GO:0007001 [7]: chromosome organization and biogenesis (sensu Eukaryota)	2	2	133	232	12262	-3.55	0.0	0.33	0.22	Asf1b Smarcd2
330	GO:0030334 [6]: regulation of cell migration	1	1	134	34	12460	-3.55	0.0	1.16	0.71	Cxcr4
331	GO:0051093 [4]: negative regulation of development	1	1	134	34	12460	-3.55	0.0	1.16	0.71	Wig1
332	GO:0051270 [5]: regulation of cell motility	1	1	134	34	12460	-3.55	0.0	1.16	0.71	Cxcr4
333	GO:0006413 [8]: translational initiation	1	1	134	34	12460	-3.55	0.0	1.16	0.71	Eif2b2
334	GO:0006310 [6]: DNA recombination	1	1	134	35	12459	-3.57	0.0	1.14	0.69	Rad51
335	GO:0019226 [5]: transmission of nerve impulse	2	2	133	155	12339	-3.57	0.0	0.69	0.45	Gabrp Slc5a9
336	GO:0006325 [7]: establishment and/or maintenance of chromatin architecture	2	2	133	155	12339	-3.57	0.0	0.69	0.45	Asf1b Smarcd2
337	GO:0000041 [8]: transition metal ion transport	1	1	134	36	12458	-3.59	0.0	1.11	0.68	Sfxn3
338	GO:0006457 [7]: protein folding	1	1	134	187	12307	-3.59	0.0	0.14	0.08	Hspa5bp1
339	GO:0007267 [4]: cell-cell signaling	2	2	133	208	12286	-3.59	0.0	0.42	0.28	Gabrp Slc5a9
340	GO:0000375 [8]: RNA splicing, via transesterification reactions	2	2	133	191	12303	-3.6	0.0	0.49	0.33	Hnrpab Ptbp1
341	GO:0000377 [9]: RNA splicing, via transesterification reactions with bulged adenosine as nucleophile	2	2	133	191	12303	-3.6	0.0	0.49	0.33	Hnrpab Ptbp1
342	GO:0000398 [8]: nuclear mRNA splicing, via spliceosome	2	2	133	191	12303	-3.6	0.0	0.49	0.33	Hnrpab Ptbp1
343	GO:0007167 [6]: enzyme linked receptor protein signaling pathway	2	2	133	176	12318	-3.6	0.0	0.56	0.37	Ctgf Insr
344	GO:0008380 [7]: RNA splicing	2	2	133	195	12299	-3.6	0.0	0.47	0.32	Hnrpab Ptbp1
345	GO:0006519 [5]: amino acid and derivative metabolism	2	2	133	179	12315	-3.6	0.0	0.55	0.37	Gatm Slc7a7
346	GO:0006605 [7]: protein targeting	2	2	133	193	12301	-3.6	0.0	0.48	0.32	Ccnb1-rs1 Tacc3
347	GO:0030198 [4]: extracellular matrix organization and biogenesis	1	1	134	37	12457	-3.6	0.0	1.09	0.67	Col11a1
348	GO:0043062 [3]: extracellular structure organization and biogenesis	1	1	134	37	12457	-3.6	0.0	1.09	0.67	Col11a1
349	GO:0006357 [8]: regulation of transcription from Pol II promoter	1	1	134	182	12312	-3.61	0.0	0.15	0.09	Tcfap2c
350	GO:0006836 [5]: neurotransmitter transport	1	1	134	39	12455	-3.63	0.0	1.05	0.65	Slc6a15
351	GO:0006865 [6]: amino acid transport	1	1	134	39	12455	-3.63	0.0	1.05	0.65	Slc7a7
352	GO:0046467 [7]: membrane lipid biosynthesis	1	1	134	40	12454	-3.64	0.0	1.03	0.64	B4galt6
353	GO:0015837 [5]: amine transport	1	1	134	41	12453	-3.66	0.0	1.01	0.63	Slc7a7
354	GO:0030099 [4]: myeloid blood cell differentiation	1	1	134	42	12452	-3.67	0.0	0.99	0.61	Dnase2a
355	GO:0006986 [5]: response to unfolded protein	1	1	134	43	12451	-3.68	0.0	0.97	0.61	Hspa5bp1
356	GO:0006066 [5]: alcohol metabolism	1	1	134	166	12328	-3.69	0.0	0.18	0.12	Dhcr7
357	GO:0051170 [7]: nuclear import	1	1	134	44	12450	-3.69	0.0	0.96	0.6	Tacc3
358	GO:0006606 [7]: protein-nucleus import	1	1	134	44	12450	-3.69	0.0	0.96	0.6	Tacc3
359	GO:0001505 [7]: regulation of neurotransmitter levels	1	1	134	45	12449	-3.71	0.0	0.94	0.6	Slc5a9
360	GO:0007411 [6]: axon guidance	1	1	134	45	12449	-3.71	0.0	0.94	0.6	Etv1
361	GO:0008203 [7]: cholesterol metabolism	1	1	134	45	12449	-3.71	0.0	0.94	0.6	Dhcr7
362	GO:0042110 [7]: T-cell activation	1	1	134	47	12447	-3.73	0.0	0.91	0.58	Cxcr4
363	GO:0046903 [3]: secretion	1	1	134	47	12447	-3.73	0.0	0.91	0.58	Kcnn4
364	GO:0008284 [6]: positive regulation of cell proliferation	1	1	134	47	12447	-3.73	0.0	0.91	0.58	Crip2
365	GO:0016125 [6]: sterol metabolism	1	1	134	48	12446	-3.74	0.0	0.89	0.57	Dhcr7
366	GO:0017038 [6]: protein import	1	1	134	48	12446	-3.74	0.0	0.89	0.57	Tacc3
367	GO:0019953 [4]: sexual reproduction	1	1	134	155	12339	-3.74	0.0	0.2	0.14	Cxcr4
368	GO:0000003 [3]: reproduction	1	1	134	155	12339	-3.74	0.0	0.2	0.14	Cxcr4
369	GO:0008285 [6]: negative regulation of cell proliferation	1	1	134	49	12445	-3.75	0.0	0.88	0.56	Tgfb3
370	GO:0043037 [7]: translation	1	1	134	153	12341	-3.75	0.0	0.21	0.14	Eif2b2
371	GO:0051049 [5]: regulation of transport	1	1	134	50	12444	-3.76	0.0	0.86	0.55	Tacc3
372	GO:0006916 [8]: anti-apoptosis	1	1	134	50	12444	-3.76	0.0	0.86	0.55	Birc5
373	GO:0006633 [7]: fatty acid biosynthesis	1	1	134	51	12443	-3.77	0.0	0.85	0.55	Lta4h
374	GO:0006869 [5]: lipid transport	1	1	134	51	12443	-3.77	0.0	0.85	0.55	Slc27a3
375	GO:0006575 [6]: amino acid derivative metabolism	1	1	134	52	12442	-3.77	0.0	0.83	0.54	Gatm
376	GO:0015849 [5]: organic acid transport	1	1	134	53	12441	-3.78	0.0	0.82	0.54	Slc7a7
377	GO:0046942 [6]: carboxylic acid transport	1	1	134	53	12441	-3.78	0.0	0.82	0.54	Slc7a7
378	GO:0006694 [7]: steroid biosynthesis	1	1	134	53	12441	-3.78	0.0	0.82	0.54	Dhcr7
379	GO:0009117 [6]: nucleotide metabolism	1	1	134	147	12347	-3.78	0.0	0.23	0.15	Enpp1
380	GO:0007160 [5]: cell-matrix adhesion	1	1	134	54	12440	-3.79	0.0	0.81	0.53	Ctgf
381	GO:0006936 [3]: muscle contraction	1	1	134	55	12439	-3.8	0.0	0.79	0.52	Wdr21
382	GO:0006520 [6]: amino acid metabolism	1	1	134	139	12355	-3.81	0.0	0.25	0.17	Slc7a7
383	GO:0016053 [6]: organic acid biosynthesis	1	1	134	57	12437	-3.81	0.0	0.77	0.51	Lta4h
384	GO:0046394 [7]: carboxylic acid biosynthesis	1	1	134	57	12437	-3.81	0.0	0.77	0.51	Lta4h
385	GO:0007420 [7]: brain development	1	1	134	58	12436	-3.82	0.0	0.75	0.5	Cxcr4
386	GO:0007389 [3]: pattern specification	1	1	134	133	12361	-3.83	0.0	0.27	0.18	Cyr61
387	GO:0007229 [6]: integrin-mediated signaling pathway	1	1	134	60	12434	-3.83	0.0	0.73	0.48	Ctgf
388	GO:0006334 [8]: nucleosome assembly	1	1	134	61	12433	-3.83	0.0	0.72	0.47	Asf1b
389	GO:0007276 [5]: gametogenesis	1	1	134	130	12364	-3.84	0.0	0.28	0.19	Cxcr4
390	GO:0043066 [7]: negative regulation of apoptosis	1	1	134	66	12428	-3.86	0.0	0.67	0.43	Birc5
391	GO:0007156 [6]: homophilic cell adhesion	1	1	134	69	12425	-3.86	0.0	0.64	0.42	Pcdh18
392	GO:0043069 [6]: negative regulation of programmed cell death	1	1	134	67	12427	-3.87	0.0	0.66	0.43	Birc5
393	GO:0051169 [6]: nuclear transport	1	1	134	67	12427	-3.87	0.0	0.66	0.43	Tacc3
394	GO:0043085 [4]: positive regulation of enzyme activity	1	1	134	70	12424	-3.87	0.0	0.63	0.42	Pycard
395	GO:0050881 [5]: musculoskeletal movement	1	1	134	70	12424	-3.87	0.0	0.63	0.42	Rdh10
396	GO:0050885 [6]: regulation of balance	1	1	134	70	12424	-3.87	0.0	0.63	0.42	Rdh10
397	GO:0050953 [6]: sensory perception of light	1	1	134	70	12424	-3.87	0.0	0.63	0.42	Rdh10
398	GO:0050957 [6]: equilibrioception	1	1	134	70	12424	-3.87	0.0	0.63	0.42	Rdh10
399	GO:0007601 [7]: visual perception	1	1	134	70	12424	-3.87	0.0	0.63	0.42	Rdh10
400	GO:0016042 [5]: lipid catabolism	1	1	134	68	12426	-3.87	0.0	0.65	0.42	Pld3
401	GO:0050879 [4]: organismal movement	1	1	134	71	12423	-3.88	0.0	0.62	0.42	Rdh10
402	GO:0007417 [6]: central nervous system development	1	1	134	71	12423	-3.88	0.0	0.62	0.42	Cxcr4
403	GO:0015980 [6]: energy derivation by oxidation of organic compounds	1	1	134	115	12379	-3.88	0.0	0.34	0.22	D3Bwg0562e
404	GO:0045892 [8]: negative regulation of transcription, DNA-dependent	1	1	134	78	12416	-3.89	0.0	0.56	0.37	Pa2g4
405	GO:0001775 [4]: cell activation	1	1	134	107	12387	-3.89	0.0	0.37	0.25	Cxcr4
406	GO:0006816 [8]: calcium ion transport	1	1	134	77	12417	-3.89	0.0	0.56	0.37	Cacnb3
407	GO:0008202 [6]: steroid metabolism	1	1	134	104	12390	-3.89	0.0	0.39	0.26	Dhcr7
408	GO:0006643 [6]: membrane lipid metabolism	1	1	134	79	12415	-3.9	0.0	0.55	0.37	B4galt6
409	GO:0006814 [8]: sodium ion transport	1	1	134	79	12415	-3.9	0.0	0.55	0.37	Slc5a9
410	GO:0006913 [6]: nucleocytoplasmic transport	1	1	134	79	12415	-3.9	0.0	0.55	0.37	Tacc3
411	GO:0045321 [5]: immune cell activation	1	1	134	106	12388	-3.9	0.0	0.38	0.25	Cxcr4
412	GO:0016568 [8]: chromatin modification	1	1	134	83	12411	-3.9	0.0	0.52	0.35	Smarcd2
413	GO:0006333 [8]: chromatin assembly or disassembly	1	1	134	83	12411	-3.9	0.0	0.52	0.35	Asf1b
414	GO:0046649 [6]: lymphocyte activation	1	1	134	97	12397	-3.9	0.0	0.43	0.29	Cxcr4
415	GO:0050790 [3]: regulation of enzyme activity	1	1	134	101	12393	-3.9	0.0	0.4	0.27	Pycard
416	GO:0016337 [5]: cell-cell adhesion	1	1	134	98	12396	-3.91	0.0	0.42	0.29	Pcdh18
417	GO:0007610 [2]: behavior	1	1	134	91	12403	-3.91	0.0	0.46	0.32	Etv1
418	GO:0009795 [4]: embryonic morphogenesis	1	1	134	89	12405	-3.91	0.0	0.48	0.32	Tgfb3
