# Supplementary material for: A genomic analysis of mouse models of breast cancer reveals molecular features of mouse models and relationships to human breast cancer
Source: Breast Cancer Res. 2014 Jun 5;16(3):R59. doi: 10.1186/bcr3672 (PMC4078930; doi:10.1186/bcr3672)
Supplement: Additional file 3 — Fold change values organized by mouse tumor model type comparing the mouse model to normal mammary gland. [file bcr3672-S3.zip › Additional_File_3/wnt_vs_NMLmammary/AdditionalFile83_wnt_vs_NMLmammary/UpregulatedGenesgather_kegg_121024.txt]

#	Annotation	Total Genes With Ann	Your Genes (With Ann)	Your Genes (No Ann)	Genome (With Ann)	Genome (No Ann)	ln(Bayes factor)	neg ln(p value)	FE: neg ln(p value)	FE: neg ln(FDR)	Genes
1	path:mmu05050: Dentatorubropallidoluysian atrophy (DRPLA)	2	2	31	12	2474	0.82	4.92	4.29	1.06	Casp1 Insr
2	path:mmu00100: Biosynthesis of steroids	2	2	31	14	2472	0.57	4.67	4.03	1.06	Dhcr7 Nqo1
3	path:mmu00604: Ganglioside biosynthesis	2	2	31	17	2469	0.26	4.36	3.7	1.06	B4galt6 St6galnac4
4	path:mmu00240: Pyrimidine metabolism	3	3	30	63	2423	-0.38	0.0	2.93	0.75	Prim1 Rrm1 Tk1
5	path:mmu04520: Adherens junction	3	3	30	71	2415	-0.63	0.0	2.65	0.75	Insr Iqgap1 Ssx2ip
6	path:mmu00380: Tryptophan metabolism	3	3	30	72	2414	-0.66	0.0	2.62	0.75	Hrmt1l3 Trim11 Uhrf1
7	path:mmu00350: Tyrosine metabolism	2	2	31	38	2448	-1.0	0.0	2.35	0.75	Hrmt1l3 Mif
8	path:mmu04080: Neuroactive ligand-receptor interaction	1	1	32	277	2209	-1.05	0.0	0.02	0.02	Gabrp
9	path:mmu00230: Purine metabolism	3	3	30	105	2381	-1.36	0.0	1.8	0.75	Enpp1 Prim1 Rrm1
10	path:mmu00440: Aminophosphonate metabolism	1	1	32	10	2476	-1.45	0.0	2.0	0.75	Hrmt1l3
11	path:mmu00626: Nitrobenzene degradation	1	1	32	10	2476	-1.45	0.0	2.0	0.75	Hrmt1l3
12	path:mmu05060: Prion disease	1	1	32	10	2476	-1.45	0.0	2.0	0.75	Lamr1
13	path:mmu00740: Riboflavin metabolism	1	1	32	11	2475	-1.52	0.0	1.92	0.75	Enpp1
14	path:mmu04530: Tight junction	3	3	30	120	2366	-1.56	0.0	1.53	0.75	Cdk4 Cipp Cldn1
15	path:mmu00601: Blood group glycolipid biosynthesis-lactoseries	1	1	32	12	2474	-1.59	0.0	1.85	0.75	B4galt6
16	path:mmu04510: Focal adhesion	1	1	32	213	2273	-1.7	0.0	0.05	0.03	Col11a1
17	path:mmu00770: Pantothenate and CoA biosynthesis	1	1	32	15	2471	-1.76	0.0	1.66	0.75	Enpp1
18	path:mmu04010: MAPK signaling pathway	4	4	29	227	2259	-1.79	0.0	1.03	0.75	Casp1 Dusp6 Stmn1 Tgfb3
19	path:mmu00602: Blood group glycolipid biosynthesis-neolactoseries	1	1	32	16	2470	-1.81	0.0	1.6	0.75	B4galt6
20	path:mmu00450: Selenoamino acid metabolism	1	1	32	17	2469	-1.85	0.0	1.55	0.75	Hrmt1l3
21	path:mmu00220: Urea cycle and metabolism of amino groups	1	1	32	19	2467	-1.93	0.0	1.46	0.75	Gatm
22	path:mmu00603: Globoside metabolism	1	1	32	19	2467	-1.93	0.0	1.46	0.75	B4galt6
23	path:mmu04512: ECM-receptor interaction	2	2	31	82	2404	-1.94	0.0	1.2	0.75	Col11a1 Sdc1
24	path:mmu00360: Phenylalanine metabolism	1	1	32	20	2466	-1.97	0.0	1.42	0.75	Mif
25	path:mmu04020: Calcium signaling pathway	1	1	32	180	2306	-1.99	0.0	0.09	0.04	Ccnb2
26	path:mmu00512: O-Glycan biosynthesis	1	1	32	21	2465	-2.0	0.0	1.38	0.75	B4galt6
27	path:mmu04060: Cytokine-cytokine receptor interaction	3	3	30	237	2249	-2.07	0.0	0.47	0.35	Cxcr4 Inhbb Tgfb3
28	path:mmu00340: Histidine metabolism	1	1	32	25	2461	-2.12	0.0	1.23	0.75	Hrmt1l3
29	path:mmu00510: N-Glycan biosynthesis	1	1	32	26	2460	-2.14	0.0	1.2	0.75	B4galt6
30	path:mmu00530: Aminosugars metabolism	1	1	32	26	2460	-2.14	0.0	1.2	0.75	Cmas
31	path:mmu05040: Huntington's disease	1	1	32	26	2460	-2.14	0.0	1.2	0.75	Casp1
32	path:mmu00500: Starch and sucrose metabolism	1	1	32	29	2457	-2.21	0.0	1.11	0.75	Enpp1
33	path:mmu00150: Androgen and estrogen metabolism	1	1	32	31	2455	-2.25	0.0	1.06	0.75	Hrmt1l3
34	path:mmu00590: Prostaglandin and leukotriene metabolism	1	1	32	32	2454	-2.26	0.0	1.04	0.75	Lta4h
35	path:mmu00260: Glycine, serine and threonine metabolism	1	1	32	33	2453	-2.28	0.0	1.01	0.75	Gatm
36	path:mmu00600: Glycosphingolipid metabolism	1	1	32	33	2453	-2.28	0.0	1.01	0.75	B4galt6
37	path:mmu04310: Wnt signaling pathway	1	1	32	140	2346	-2.29	0.0	0.16	0.09	Nkd2
38	path:mmu00561: Glycerolipid metabolism	1	1	32	34	2452	-2.3	0.0	0.99	0.75	B4galt6
39	path:mmu00330: Arginine and proline metabolism	1	1	32	36	2450	-2.33	0.0	0.95	0.74	Gatm
40	path:mmu04910: Insulin signaling pathway	1	1	32	132	2354	-2.34	0.0	0.18	0.09	Insr
41	path:mmu00051: Fructose and mannose metabolism	1	1	32	37	2449	-2.34	0.0	0.93	0.74	B4galt6
42	path:mmu00760: Nicotinate and nicotinamide metabolism	1	1	32	50	2436	-2.47	0.0	0.71	0.55	Enpp1
