# Supplementary material for: A genomic analysis of mouse models of breast cancer reveals molecular features of mouse models and relationships to human breast cancer
Source: Breast Cancer Res. 2014 Jun 5;16(3):R59. doi: 10.1186/bcr3672 (PMC4078930; doi:10.1186/bcr3672)
Supplement: Additional file 3 — Fold change values organized by mouse tumor model type comparing the mouse model to normal mammary gland. [file bcr3672-S3.zip › Additional_File_3/wnt_vs_NMLmammary/AdditionalFile83_wnt_vs_NMLmammary/UpregulatedGenesgather_transfac_121024.txt]

#	Annotation	Total Genes With Ann	Your Genes (With Ann)	Your Genes (No Ann)	Genome (With Ann)	Genome (No Ann)	ln(Bayes factor)	neg ln(p value)	FE: neg ln(p value)	FE: neg ln(FDR)	Genes
1	V$E2F1_Q6: E2F-1	105	105	48	8239	7779	6.84	10.68	11.25	5.99	1300002F13Rik 3100002B05Rik 5430413I02Rik Arf6 Arhgdig Asf1b Atpif1 Aurkb BC006933 BC031407 Biklk Birc5 Cdk4 Cipp Cklfsf7 Col11a1 Crabp2 Crlf1 Ctgf Cxcr4 Cyr61 Ddit4 Dhcr7 Dip3b Dnase2a Dusp6 Egln3 Eif2b2 Enpp1 Foxc1 Gatm Grwd1 Hist2h3c1 Hmgn1 Hnrpab Hrmt1l3 Id2 Ier3 Incenp Inhbb Insr Iqgap1 Lamr1 Lta4h Mansc1 Mclc Mcm3 Mcm5 Mcm6 Mcm7 Melk Mglap Mki67 Mlp Mxd3 Nab2 Nek6 Nfix Nrarp Nusap1 Olfml3 P…
2	V$SP3_Q3	125	125	28	10588	5430	6.59	10.54	11.08	5.99	1200008O12Rik 1300002F13Rik 3100002B05Rik 4930403J22Rik Arf6 Arhgdig Aurkb B4galt6 BC006933 BC031407 Biklk Birc5 Bnipl Brca1 Cacnb3 Casp1 Ccna2 Cdk4 Cipp Cmas Col11a1 Crabp2 Crlf1 Ctgf Cxcr4 Cyr61 Ddit4 Dhcr7 Dip3b Dnase2a Dusp6 Egln3 Eif2b2 Eps8l2 Etv1 Eya2 Foxc1 Gabrp Galnt10 Gatm Grwd1 Hist2h3c1 Hmgn1 Hpn Hrmt1l3 Hspa5bp1 Id2 Ier3 Ier5 Incenp Inhbb Insr Iqgap1 Kcne3 Kcnn4 Kif22 Lamr1 Lgals7 Lt…
3	V$KROX_Q6	84	84	69	6281	9737	5.29	9.25	9.62	4.92	1200008O12Rik Arf6 Arhgdig Asf1b Atpif1 BC031407 Biklk Bnipl Cacnb3 Ccna2 Cdk4 Cmas Crabp2 Crlf1 Cxcr4 Cyr61 Ddit4 Dhcr7 Dip3b Dusp6 Egln3 Enpp1 Eps8l2 Etv1 Eya2 Foxc1 Hist2h3c1 Hmgn1 Hpn Hrmt1l3 Hspa5bp1 Id2 Ier5 Inhbb Insr Iqgap1 Kcnn4 Lamr1 Lgals7 Mclc Mcm6 Mcm7 Mki67 Mlp Mxd3 Nab2 Ncoa5 Nek6 Nhsl1 Nkd2 Nqo1 Nrarp Nusap1 Olfml3 Pld3 Rasal1 Rbp1 Rdh10 Rgs11 Rpl12 Rpl13a Rpl35 Rps10 Rps13 Sdc1 S…
4	V$OCT1_02: octamer factor 1	30	30	123	5406	10612	4.91	8.77	0.0	0.0	Aurkb B4galt6 Casp1 Ccnb2 Dhcr7 Dip3b Dusp6 Egln3 Grwd1 Ier3 Insr Lgals7 Mansc1 Mclc Mcm3 Ncoa5 Nusap1 Pdlim1 Prim1 Pycard Rfc5 Rpl15 Sall2 Serpinb11 Slc5a9 Slc7a7 Sox4 Stat6 Trim11 Wig1
5	V$GATA3_03: GATA-binding factor 3	81	81	72	10789	5229	4.46	8.37	0.0	0.0	3100002B05Rik 4930403J22Rik 5430413I02Rik Arf1 Asf1b Atpif1 Aurkb B4galt6 BC031407 Biklk Birc5 Brca1 Cacnb3 Ccna2 Cdk4 Cipp Col11a1 Crabp2 Crlf1 Ctgf Cyr61 Dip3b Dnase2a Egln3 Eif2b2 Enpp1 Etv1 Eya2 Gabrp Gatm Grwd1 Hspa5bp1 Ier3 Ier5 Incenp Iqgap1 Kcne3 Lamr1 Lgals7 Lta4h Mansc1 Mcm6 Mcm7 Melk Mglap Nek6 Nfix Nhsl1 Nrarp Olfml3 Pcdh18 Prim1 Pttg1 Pycard Rad51 Rasal1 Rbp1 Rfc5 Rgs11 Ris2 Rpl15 Rp…
6	V$MAZ_Q6	126	126	27	11145	4873	3.92	7.85	8.32	3.93	1200008O12Rik 1300002F13Rik 4930403J22Rik 5430413I02Rik Arf6 Arhgdig Asf1b Atpif1 B4galt6 BC006933 BC031407 Biklk Birc5 Bnipl Cacnb3 Ccna2 Ccnb2 Cdk4 Cklfsf7 Cmas Col11a1 Crabp2 Crlf1 Cxcr4 Cyr61 Ddit4 Dhcr7 Dip3b Dnase2a Dusp6 Egln3 Eif2b2 Enpp1 Eps8l2 Etv1 Foxc1 Gabrp Galnt10 Grwd1 Hist2h3c1 Hmgn1 Hpn Hrmt1l3 Hspa5bp1 Id2 Ier5 Incenp Inhbb Insr Iqgap1 Kcnn4 Lamr1 Lgals7 Mansc1 Mclc Mcm5 Mcm6 Mc…
7	V$MAZR_01: MAZ related factor	85	85	68	6627	9391	3.87	7.79	8.11	3.93	1200008O12Rik 4930403J22Rik Arf6 Arhgdig Asf1b Atpif1 BC006933 Biklk Cdk4 Cklfsf7 Crabp2 Crlf1 Cxcr4 Cyr61 Ddit4 Dhcr7 Dip3b Dnase2a Dusp6 Enpp1 Eps8l2 Etv1 Eya2 Foxc1 Hmgn1 Hpn Hrmt1l3 Id2 Ier3 Ier5 Inhbb Insr Iqgap1 Kcnn4 Lamr1 Lgals7 Lta4h Mansc1 Mcm5 Melk Mglap Mki67 Mlp Mxd3 Nab2 Nek6 Nfix Nhsl1 Nkd2 Nrarp Olfml3 Pcdh18 Pycard Rasal1 Rdh10 Rgs11 Rpl12 Rpl13 Rpl15 Rps13 Sall2 Scrg1 Sdc1 Sema4…
8	V$USF_Q6: upstream stimulating factor	116	116	37	10056	5962	3.43	7.34	7.74	3.74	3100002B05Rik 4930403J22Rik 5430413I02Rik Arf1 Arf6 Arhgdig Asf1b Aurkb BC006933 BC031407 Biklk Bnipl Cacnb3 Casp1 Ccna2 Cdk4 Cipp Cklfsf7 Cmas Crabp2 Crlf1 Ctgf Cxcr4 Cyr61 Ddit4 Dhcr7 Dnase2a Dusp6 Egln3 Enpp1 Eps8l2 Etv1 Eya2 Galnt10 Grwd1 Hist2h3c1 Hmgn1 Hnrpab Hpn Hrmt1l3 Hspa5bp1 Id2 Ier3 Incenp Insr Kcne3 Kcnn4 Kif22 Lamr1 Lgals7 Lta4h Mansc1 Mclc Mcm3 Mcm5 Mcm6 Mcm7 Melk Mlp Mxd3 Nab2 Nco…
9	V$BRN2_01: POU factor Brn-2	45	45	108	6832	9186	3.27	7.1	0.0	0.0	3100002B05Rik 4930403J22Rik 5430413I02Rik Atpif1 BC006933 BC031407 Brca1 Ccna2 Ccnb2 Cipp Cklfsf7 Col11a1 Ctgf Cyr61 Dip3b Dusp6 Egln3 Eif2b2 Grwd1 Id2 Ier5 Incenp Lgals7 Mclc Mcm3 Mcm5 Melk Nqo1 Pa2g4 Pcdh18 Pdlim1 Prim1 Rad51 Rpl12 Rpl13 Rpl15 Rps13 Sall2 Scrg1 Serpinb11 Sgol1 Slc7a7 St6galnac4 Tada2l Wig1
10	V$NRF2_01: nuclear respiratory factor 2	42	42	111	2654	13364	3.22	7.1	7.56	3.72	1200008O12Rik 3100002B05Rik BC031407 Ccnb2 Dhcr7 Dip3b Eif2b2 Enpp1 Galnt10 Gatm Grwd1 Hmgn1 Hpn Hrmt1l3 Incenp Iqgap1 Kcnn4 Kif22 Lamr1 Mcm6 Mcm7 Melk Mxd3 Nhsl1 Pdlim1 Pld3 Prim1 Pttg1 Rfc5 Rpl15 Rpl31 Rpl35 Rpl36a Rps10 Rps17 Sgol1 Slc29a3 Stmn1 Tacc3 Tada2l Trim11 Uhrf1
11	V$FOXJ2_02: fork head box J 2	40	40	113	6255	9763	3.18	7.04	0.0	0.0	3100002B05Rik Aurkb Biklk Casp1 Ccnb2 Cipp Cmas Col11a1 Ctgf Dhcr7 Etv1 Gabrp Hmgn1 Hnrpab Id2 Ier5 Insr Iqgap1 Kcnn4 Lgals7 Mcm3 Mcm6 Melk Mglap Nfix Perp Pttg1 Pycard Rpl31 Rpl36a Rps10 Rps13 Rps19 Sdc1 Serpinb11 Slc6a15 Spag5 Tada2l Tgfb3 Zfp239
12	V$HLF_01: hepatic leukemia factor	27	27	126	4730	11288	3.12	6.98	0.0	0.0	4930403J22Rik Aurkb Brca1 Casp1 Ctgf Cxcr4 Dip3b Hmgn1 Hnrpab Hrmt1l3 Ier5 Incenp Kcne3 Lamr1 Nrarp Pdlim1 Ppil5 Rpl12 Rrm1 Scrg1 Slc29a3 Smarcd2 Sox4 Spag5 Tk1 Tyro3 Uhrf1
13	V$NMYC_01: N-Myc	50	50	103	3430	12588	2.78	6.56	7.05	3.5	4930403J22Rik Arf6 Arhgdig Aurkb Casp1 Cdk4 Cklfsf7 Cxcr4 Dnase2a Eps8l2 Grwd1 Hmgn1 Hrmt1l3 Ier3 Kcne3 Kcnn4 Lamr1 Lgals7 Lta4h Mansc1 Mclc Mcm6 Melk Mxd3 Nab2 Ncoa5 Nqo1 Nrarp Perp Ptbp1 Rasal1 Ris2 Rpl12 Rpl13a Rpl31 Rpl35 Rps19 Sema4g Serpine2 Sgol1 Slc6a15 Slc7a7 Sox4 Stk39 Stmn1 Tada2l Tenc1 Trim11 Uhrf1 Zfp239
14	V$DEAF1_01	46	46	107	3091	12927	2.64	6.38	6.92	3.5	1300002F13Rik 3100002B05Rik Arf6 B4galt6 BC006933 Cdk4 Cipp Cmas Crlf1 Dip3b Dusp6 Enpp1 Etv1 Galnt10 Hmgn1 Hpn Id2 Incenp Inhbb Kif22 Lamr1 Lta4h Mclc Mcm3 Mcm6 Mcm7 Pdlim1 Ptbp1 Pttg1 Rasal1 Rgs11 Rpl12 Rpl13 Rpl15 Rpl31 Rps17 Rps19 Sdc1 Sema4g Sfxn3 Slc29a3 Slc6a15 Stk39 Trim11 Trip13 Wig1
15	V$TCF4_Q5	105	105	48	12734	3284	2.56	6.32	0.0	0.0	1300002F13Rik 3100002B05Rik 4930403J22Rik 5430413I02Rik Arf1 Arf6 Asf1b Atpif1 Aurkb BC006933 BC031407 Biklk Bnipl Brca1 Ccnb2 Cdk4 Cipp Cklfsf7 Col11a1 Crabp2 Ctgf Cyr61 Dip3b Dnase2a Dusp6 Egln3 Eif2b2 Enpp1 Eps8l2 Etv1 Eya2 Gabrp Galnt10 Gatm Grwd1 Hnrpab Ier3 Incenp Insr Iqgap1 Kcnn4 Kif22 Lta4h Mansc1 Mcm3 Mcm5 Mcm6 Mcm7 Mglap Mlp Ncoa5 Nek6 Nfix Nkd2 Nqo1 Nrarp Nusap1 Olfml3 Pcdh18 Pdlim1 P…
16	V$OCT1_06: octamer-binding factor 1	65	65	88	8823	7195	2.52	6.27	0.0	0.0	4930403J22Rik Arhgdig Atpif1 Aurkb BC006933 Biklk Birc5 Bnipl Brca1 Cacnb3 Ccna2 Ccnb2 Col11a1 Dhcr7 Dip3b Dnase2a Egln3 Eif2b2 Enpp1 Etv1 Eya2 Foxc1 Gabrp Galnt10 Hmgn1 Hnrpab Id2 Incenp Kcnn4 Kif22 Lamr1 Mclc Mcm6 Melk Mglap Mki67 Mlp Ncoa5 Nek6 Nhsl1 Nkd2 Nusap1 Olfml3 Prim1 Rbp1 Rfc5 Rgs11 Ris2 Rpl13a Rpl36a Rps10 Rps13 Rps19 Sall2 Serpinb11 Slc5a9 Slc6a15 Smarcd2 Sox4 Spag5 Stk39 Tada2l Tk1 …
17	V$AHR_Q5: aryl hydrocarbon / dioxin receptor	32	32	121	1895	14123	2.51	6.27	6.9	3.5	1300002F13Rik 3100002B05Rik Arf6 Cklfsf7 Dusp6 Etv1 Eya2 Id2 Kcnn4 Mcm7 Mki67 Nek6 Nqo1 Pa2g4 Pcdh18 Perp Pttg1 Rad51 Rasal1 Rdh10 Ris2 Rpl12 Rpl13 Rpl13a Rpl15 Sfxn3 Sgol1 Slc6a15 Stmn1 Tcfap2c Tgfb3 Trim11
18	V$E2F_Q6: E2F	128	128	25	11685	4333	2.3	6.06	6.64	3.33	1200008O12Rik 1300002F13Rik 3100002B05Rik 5430413I02Rik Arf1 Arf6 Arhgdig Asf1b Atpif1 Aurkb B4galt6 BC006933 BC031407 Biklk Birc5 Bnipl Ccna2 Cdk4 Cipp Col11a1 Crabp2 Crlf1 Ctgf Cxcr4 Cyr61 Ddit4 Dhcr7 Dip3b Dnase2a Dusp6 Egln3 Eif2b2 Enpp1 Etv1 Foxc1 Gabrp Gatm Grwd1 Hist2h3c1 Hmgn1 Hpn Hrmt1l3 Id2 Ier3 Ier5 Incenp Inhbb Insr Iqgap1 Kcne3 Kif22 Lamr1 Lta4h Mansc1 Mclc Mcm3 Mcm5 Mcm6 Mcm7 Melk M…
19	V$AMEF2_Q6: myocyte enhancer factor	5	5	148	1677	14341	2.27	6.06	0.0	0.0	Brca1 Ier5 Melk Sdc1 Slc6a15
20	V$TFIII_Q6	150	150	3	14692	1326	2.08	5.84	6.89	3.5	1200008O12Rik 1300002F13Rik 3100002B05Rik 4930403J22Rik 5430413I02Rik Arf1 Arf6 Arhgdig Asf1b Atpif1 Aurkb B4galt6 BC006933 BC031407 Biklk Birc5 Bnipl Brca1 Cacnb3 Casp1 Ccna2 Ccnb2 Cdk4 Cipp Cklfsf7 Cmas Col11a1 Crabp2 Crlf1 Ctgf Cxcr4 Cyr61 Ddit4 Dhcr7 Dip3b Dnase2a Dusp6 Egln3 Eif2b2 Eps8l2 Etv1 Eya2 Foxc1 Gabrp Galnt10 Gatm Grwd1 Hist2h3c1 Hmgn1 Hnrpab Hpn Hrmt1l3 Hspa5bp1 Id2 Ier3 Ier5 Incen…
21	V$CP2_01: CP2	113	113	40	10038	5980	1.85	5.57	6.05	2.97	1300002F13Rik 3100002B05Rik 4930403J22Rik 5430413I02Rik Arf1 Arf6 Arhgdig Asf1b Atpif1 B4galt6 BC031407 Biklk Birc5 Bnipl Brca1 Cacnb3 Ccna2 Ccnb2 Cdk4 Cklfsf7 Cmas Crlf1 Cxcr4 Ddit4 Dhcr7 Egln3 Enpp1 Eps8l2 Etv1 Eya2 Foxc1 Gabrp Galnt10 Gatm Grwd1 Hist2h3c1 Hmgn1 Hnrpab Hpn Hrmt1l3 Hspa5bp1 Id2 Ier3 Incenp Inhbb Insr Kcne3 Kcnn4 Kif22 Lamr1 Lgals7 Lta4h Mansc1 Mclc Mcm5 Mcm7 Melk Mki67 Mxd3 Nab2…
22	V$CDX2_Q5	80	80	73	10201	5817	1.81	5.5	0.0	0.0	3100002B05Rik 4930403J22Rik 5430413I02Rik Asf1b Aurkb Bnipl Brca1 Cacnb3 Casp1 Ccna2 Ccnb2 Cdk4 Cipp Cklfsf7 Cmas Col11a1 Crabp2 Ctgf Dip3b Dusp6 Egln3 Eif2b2 Etv1 Eya2 Galnt10 Grwd1 Hmgn1 Hnrpab Hrmt1l3 Hspa5bp1 Ier5 Incenp Insr Iqgap1 Kcne3 Lamr1 Lgals7 Lta4h Mcm3 Mcm6 Mcm7 Melk Mki67 Nrarp Nusap1 Pcdh18 Pdlim1 Perp Ppil5 Prim1 Ptbp1 Pttg1 Pycard Rbp1 Rfc5 Rpl13 Rpl13a Rpl35 Rpl36a Rps19 Rrm1 S…
23	V$E2F1DP1_01: E2F-1:DP-1 heterodimer	60	60	93	4542	11476	1.8	5.5	5.96	2.95	5430413I02Rik Arf6 Aurkb BC006933 BC031407 Birc5 Cipp Crabp2 Crlf1 Cxcr4 Cyr61 Dusp6 Enpp1 Grwd1 Hist2h3c1 Hmgn1 Incenp Inhbb Lamr1 Lta4h Mansc1 Mclc Mcm3 Mcm5 Mcm6 Mcm7 Mxd3 Nab2 Nfix Nrarp Nusap1 Olfml3 Pa2g4 Pcdh18 Perp Pld3 Ppil5 Prim1 Ptbp1 Rdh10 Rfc5 Ris2 Rpl12 Rpl15 Rpl35 Rps10 Rps19 Rrm1 Sdc1 Sema4g Serpine2 Sgol1 Slc27a3 Ssx2ip Stmn1 Tacc3 Tcfap2c Tk1 Trim11 Uhrf1
24	V$NGFIC_01: nerve growth factor-induced protein C	9	9	144	273	15745	1.77	5.5	6.52	3.3	Bnipl Dhcr7 Mclc Nab2 Rasal1 Rpl12 Sfxn3 Stmn1 Wdr21
25	V$GFI1_01: growth factor independence 1	29	29	124	4689	11329	1.71	5.36	0.0	0.0	Asf1b Birc5 Brca1 Col11a1 Crlf1 Ctgf Dnase2a Eya2 Gabrp Hnrpab Ier5 Lgals7 Lta4h Mcm3 Mcm7 Ncoa5 Nfix Nhsl1 Olfml3 Rdh10 Rps17 Sema4g Slc5a9 Slc7a7 Sox4 Spag5 Stk39 Tyro3 Zfp239
26	V$MYC_Q2	43	43	110	2977	13041	1.66	5.36	5.89	2.93	4930403J22Rik Arf6 Arhgdig Aurkb Casp1 Cdk4 Cklfsf7 Cxcr4 Grwd1 Hmgn1 Hrmt1l3 Kcne3 Kcnn4 Lamr1 Lgals7 Lta4h Mansc1 Mclc Mcm6 Melk Mxd3 Nab2 Nqo1 Nrarp Perp Ptbp1 Rasal1 Rpl12 Rpl13a Rpl31 Rpl35 Rps19 Sema4g Serpine2 Sgol1 Slc6a15 Slc7a7 Stmn1 Tada2l Tenc1 Trim11 Uhrf1 Zfp239
27	V$E2F1_Q3_01	58	58	95	4393	11625	1.59	5.24	5.74	2.84	Arhgdig Asf1b BC006933 BC031407 Birc5 Ccna2 Cklfsf7 Crlf1 Cyr61 Dip3b Dusp6 Eif2b2 Enpp1 Gatm Grwd1 Hist2h3c1 Hmgn1 Hnrpab Hrmt1l3 Hspa5bp1 Id2 Inhbb Iqgap1 Lamr1 Lta4h Mclc Mcm3 Mcm5 Mcm6 Mki67 Mlp Mxd3 Nab2 Nek6 Nfix Nusap1 Olfml3 Pcdh18 Perp Pld3 Ppil5 Prim1 Ptbp1 Ris2 Rpl12 Rpl15 Rpl31 Rpl35 Sfxn3 Sgol1 Sox4 Stk39 Stmn1 Tacc3 Tada2l Tcfap2c Trim11 Uhrf1
28	V$ALPHACP1_01	11	11	142	405	15613	1.51	5.19	6.2	3.05	Aurkb BC031407 Ccna2 Dusp6 Mclc Nqo1 Pcdh18 Ptbp1 Sox4 Tacc3 Uhrf1
29	V$E2F1_Q6_01	70	70	83	5585	10433	1.5	5.13	5.61	2.77	5430413I02Rik Arf6 Asf1b Aurkb BC006933 BC031407 Birc5 Ccnb2 Cdk4 Cipp Col11a1 Crlf1 Cyr61 Dhcr7 Dusp6 Egln3 Enpp1 Grwd1 Hist2h3c1 Hmgn1 Hrmt1l3 Incenp Inhbb Lamr1 Lta4h Mansc1 Mclc Mcm3 Mcm5 Mcm6 Mcm7 Melk Mglap Mki67 Mlp Mxd3 Nfix Nrarp Nusap1 Olfml3 Pa2g4 Pcdh18 Pdlim1 Pld3 Ppil5 Prim1 Ptbp1 Rad51 Rdh10 Rfc5 Ris2 Rpl15 Rps10 Rps13 Rps19 Rrm1 Sdc1 Serpine2 Sfxn3 Sgol1 Slc27a3 Slc6a15 Ssx2ip Stk…
30	V$E2F_Q4: E2F	68	68	85	5446	10572	1.24	4.84	5.32	2.58	5430413I02Rik Arf6 Aurkb BC006933 BC031407 Biklk Birc5 Bnipl Cipp Col11a1 Crlf1 Ctgf Cyr61 Ddit4 Dhcr7 Dip3b Dusp6 Enpp1 Etv1 Gabrp Hist2h3c1 Hmgn1 Id2 Insr Lamr1 Lta4h Mansc1 Mcm3 Mcm5 Mcm6 Mcm7 Melk Mglap Mki67 Mxd3 Ncoa5 Nqo1 Olfml3 Pa2g4 Pcdh18 Perp Pld3 Ppil5 Prim1 Pycard Rad51 Rdh10 Ris2 Rpl13 Rpl13a Rpl15 Rps19 Serpine2 Sgol1 Slc27a3 Slc29a3 Slc6a15 Spag5 Ssx2ip Stat6 Stk39 Stmn1 Tacc3 Tad…
31	V$RREB1_01: Ras-responsive element binding protein 1	23	23	130	1322	14696	1.14	4.73	5.54	2.74	1300002F13Rik Atpif1 B4galt6 BC031407 Cdk4 Crlf1 Dip3b Eps8l2 Insr Lgals7 Melk Mlp Nab2 Rbp1 Rpl13 Rpl13a Rpl15 Rps13 Scrg1 Serpine2 Smarcd2 Sox10 Stmn1
32	V$LPOLYA_B: Lentiviral Poly A signal	19	19	134	3332	12686	0.94	4.51	0.0	0.0	1200008O12Rik B4galt6 BC031407 Cdk4 Cxcr4 Dhcr7 Hmgn1 Id2 Ier5 Iqgap1 Lamr1 Nfix Prim1 Rpl13 Rpl15 Rpl35 Rps10 Rps19 Zfp239
33	V$ZTA_Q2	34	34	119	5079	10939	0.88	4.46	0.0	0.0	3100002B05Rik Brca1 Casp1 Cklfsf7 Crabp2 Ctgf Dnase2a Dusp6 Egln3 Eya2 Galnt10 Hist2h3c1 Hnrpab Incenp Inhbb Kcnn4 Mcm7 Mlp Mxd3 Perp Pld3 Ppil5 Pttg1 Rad51 Rdh10 Ris2 Rpl12 Rpl13 Rps13 Serpine2 Slc7a7 Stat6 Stk39 Zfp239
34	V$E2F_Q3_01	67	67	86	5476	10542	0.69	4.21	4.73	2.17	Arf6 Asf1b Aurkb BC006933 Biklk Birc5 Ccnb2 Cdk4 Col11a1 Crlf1 Ctgf Cyr61 Ddit4 Dhcr7 Dusp6 Grwd1 Hist2h3c1 Hmgn1 Inhbb Iqgap1 Lamr1 Mansc1 Mclc Mcm3 Mcm5 Mcm6 Mcm7 Melk Mglap Mki67 Mlp Nek6 Nfix Nrarp Nusap1 Olfml3 Pa2g4 Pcdh18 Pdlim1 Pld3 Ppil5 Prim1 Ptbp1 Pycard Rad51 Rdh10 Rfc5 Ris2 Rpl12 Rpl13a Rpl15 Rpl31 Rpl35 Rpl36a Rps17 Serpine2 Sgol1 Slc27a3 Slc6a15 Ssx2ip Stmn1 Tacc3 Tada2l Tk1 Trip13…
35	V$POU1F1_Q6	47	47	106	6448	9570	0.59	4.09	0.01	0.0	1200008O12Rik 3100002B05Rik Arhgdig Atpif1 Aurkb B4galt6 BC006933 Casp1 Cipp Cxcr4 Dhcr7 Dusp6 Enpp1 Etv1 Grwd1 Id2 Ier3 Kcne3 Lamr1 Mansc1 Mcm3 Mcm7 Mki67 Ncoa5 Nek6 Nqo1 Pa2g4 Pcdh18 Pdlim1 Prim1 Rad51 Rfc5 Rgs11 Rpl13 Sall2 Scrg1 Serpinb11 Sfxn3 Slc29a3 Sox4 Ssx2ip Stk39 Tcfap2c Tmem40 Tyro3 Uhrf1 Zfp239
36	V$ELK1_02: Elk-1	130	130	23	12300	3718	0.51	4.03	4.75	2.17	1200008O12Rik 1300002F13Rik 3100002B05Rik 5430413I02Rik Arf6 Arhgdig Asf1b Atpif1 Aurkb BC006933 BC031407 Biklk Birc5 Bnipl Cacnb3 Casp1 Ccna2 Ccnb2 Cdk4 Cklfsf7 Cmas Crabp2 Crlf1 Ctgf Ddit4 Dhcr7 Dip3b Dnase2a Dusp6 Eif2b2 Enpp1 Eps8l2 Etv1 Eya2 Foxc1 Gabrp Galnt10 Gatm Grwd1 Hist2h3c1 Hmgn1 Hnrpab Hpn Hrmt1l3 Hspa5bp1 Id2 Ier3 Ier5 Incenp Insr Iqgap1 Kcne3 Kcnn4 Kif22 Lamr1 Lgals7 Lta4h Mansc1 …
37	V$SOX5_01: Sox-5	56	56	97	7383	8635	0.46	3.97	0.01	0.0	1200008O12Rik 3100002B05Rik Arf1 Bnipl Brca1 Cacnb3 Casp1 Ccna2 Cipp Cmas Col11a1 Ctgf Cxcr4 Dhcr7 Dnase2a Dusp6 Eps8l2 Eya2 Galnt10 Ier5 Incenp Insr Kcne3 Lgals7 Mansc1 Mcm3 Mglap Ncoa5 Nfix Nkd2 Nrarp Olfml3 Pa2g4 Pcdh18 Pdlim1 Pld3 Ppil5 Prim1 Rad51 Rpl15 Rpl35 Rpl36a Rps13 Sall2 Sdc1 Sema4g Serpinb11 Sfxn3 Sgol1 Slc27a3 Ssx2ip Stmn1 Tada2l Tcfap2c Tk1 Trim11
38	V$AFP1_Q6	15	15	138	2739	13279	0.45	3.91	0.0	0.0	4930403J22Rik Asf1b Cacnb3 Col11a1 Egln3 Enpp1 Grwd1 Lta4h Serpinb11 Serpine2 Slc27a3 Stk39 Tada2l Tk1 Wdr21
39	V$HIF1_Q5: hypoxia-inducible factor 1	28	28	125	1840	14178	0.44	3.91	4.71	2.17	Arf6 Arhgdig Cipp Cklfsf7 Cmas Ddit4 Grwd1 Hist2h3c1 Insr Kcne3 Kif22 Lamr1 Lgals7 Lta4h Mxd3 Nab2 Nfix Nqo1 Nusap1 Pld3 Ptbp1 Rdh10 Rpl31 Serpine2 Sgol1 Slc6a15 Stmn1 Tada2l
40	V$PAX5_01: B-cell-specific activating protein	24	24	129	1496	14522	0.43	3.91	4.76	2.17	B4galt6 BC031407 Crabp2 Crlf1 Ddit4 Dhcr7 Eif2b2 Eya2 Hmgn1 Hnrpab Inhbb Kcnn4 Mlp Mxd3 Nab2 Nqo1 Rdh10 Rps13 Sall2 Sdc1 Sfxn3 Sgol1 Tgfb3 Wdr21
41	V$E2F1_Q4: E2F-1	57	57	96	4553	11465	0.42	3.91	4.46	2.07	Arf6 Asf1b Atpif1 Aurkb BC006933 Birc5 Bnipl Col11a1 Crabp2 Crlf1 Cyr61 Dusp6 Hist2h3c1 Ier3 Ier5 Inhbb Iqgap1 Mcm3 Mcm5 Mcm6 Mcm7 Melk Mki67 Nek6 Nfix Nkd2 Nusap1 Olfml3 Pld3 Ppil5 Prim1 Pycard Rad51 Rdh10 Rgs11 Ris2 Rpl12 Rpl13 Rpl13a Rpl31 Rpl35 Rpl36a Rps17 Rrm1 Sdc1 Serpine2 Slc29a3 Slc6a15 Ssx2ip Stmn1 Tacc3 Tada2l Tgfb3 Tk1 Trip13 Uhrf1 Wig1
42	V$MYOGNF1_01: myogenin / nuclear factor 1 or related factors	45	45	108	3404	12614	0.39	3.85	4.49	2.07	1300002F13Rik 4930403J22Rik Arhgdig BC031407 Biklk Birc5 Cacnb3 Crlf1 Eif2b2 Gabrp Gatm Grwd1 Hist2h3c1 Hmgn1 Id2 Kcne3 Mcm3 Mcm5 Mcm6 Mcm7 Mki67 Mxd3 Nab2 Nfix Nhsl1 Nqo1 Nrarp Pa2g4 Pttg1 Rad51 Rgs11 Rpl13a Sema4g Serpine2 Sfxn3 Slc5a9 Slc6a15 Smarcd2 Sox4 Spag5 Ssx2ip Stat6 Stk39 Tgfb3 Zfp239
43	V$CREL_01: c-Rel	124	124	29	11636	4382	0.37	3.85	4.53	2.07	1300002F13Rik 3100002B05Rik 5430413I02Rik Arf1 Arf6 Asf1b Atpif1 B4galt6 BC006933 BC031407 Biklk Birc5 Bnipl Cacnb3 Ccnb2 Cipp Cklfsf7 Col11a1 Crlf1 Ctgf Cxcr4 Cyr61 Ddit4 Dip3b Dnase2a Dusp6 Egln3 Eif2b2 Enpp1 Etv1 Foxc1 Gabrp Galnt10 Gatm Grwd1 Hist2h3c1 Hnrpab Hpn Hrmt1l3 Id2 Ier3 Incenp Inhbb Insr Kcne3 Kif22 Lamr1 Lta4h Mansc1 Mclc Mcm3 Mcm5 Mcm6 Mcm7 Mglap Mki67 Mxd3 Nab2 Ncoa5 Nek6 Nfix Nh…
44	V$LEF1TCF1_Q4	61	61	92	7884	8134	0.35	3.79	0.01	0.0	3100002B05Rik 5430413I02Rik Arf1 Arf6 Arhgdig Asf1b B4galt6 BC006933 Bnipl Cacnb3 Casp1 Ccnb2 Cdk4 Cipp Cklfsf7 Cmas Cyr61 Dhcr7 Egln3 Eif2b2 Enpp1 Gabrp Gatm Hmgn1 Insr Kif22 Lamr1 Lta4h Mcm6 Ncoa5 Nfix Nusap1 Pcdh18 Pld3 Prim1 Ptbp1 Pycard Rad51 Rbp1 Rgs11 Rpl13a Rpl36a Rps10 Rps13 Rps17 Rps19 Sdc1 Sema4g Serpinb11 Sgol1 Slc27a3 Slc29a3 Slc5a9 Slc6a15 Slc7a7 Smarcd2 Sox10 Stk39 Stmn1 Tacc3 Zfp2…
45	V$E2_Q6_01	17	17	136	939	15079	0.27	3.73	4.71	2.17	Arf6 Arhgdig Crabp2 Ctgf Dusp6 Gatm Id2 Kcne3 Mki67 Nab2 Nusap1 Rfc5 Rgs11 Rpl36a Rps10 Wig1 Zfp239
46	V$GATA2_02: GATA-binding factor 2	39	39	114	5468	10550	0.22	3.67	0.01	0.0	3100002B05Rik 4930403J22Rik Aurkb Cdk4 Cipp Dhcr7 Dip3b Dnase2a Eya2 Foxc1 Galnt10 Gatm Hmgn1 Hspa5bp1 Incenp Mansc1 Mclc Mcm3 Mki67 Nqo1 Pcdh18 Pdlim1 Prim1 Pycard Rad51 Rasal1 Ris2 Rpl15 Rps19 Scrg1 Serpine2 Slc27a3 Slc5a9 Slc7a7 Sox4 St6galnac4 Tyro3 Wig1 Zfp239
47	V$PAX3_B: Pax-3 binding sites	106	106	47	9681	6337	0.18	3.61	4.2	1.89	1200008O12Rik 1300002F13Rik 4930403J22Rik 5430413I02Rik Arf1 Arf6 Arhgdig Asf1b Atpif1 Aurkb B4galt6 Birc5 Brca1 Cacnb3 Ccna2 Cdk4 Cipp Cmas Crabp2 Crlf1 Cyr61 Ddit4 Dhcr7 Dip3b Dnase2a Egln3 Eif2b2 Enpp1 Eps8l2 Etv1 Foxc1 Galnt10 Gatm Grwd1 Hist2h3c1 Hmgn1 Hnrpab Hpn Hrmt1l3 Hspa5bp1 Id2 Ier5 Incenp Inhbb Insr Kcne3 Lamr1 Lta4h Mansc1 Mclc Mcm3 Mcm5 Mcm7 Mglap Mki67 Mxd3 Nab2 Ncoa5 Nhsl1 Nqo1 Nr…
48	V$CACCCBINDINGFACTOR_Q6	21	21	132	1279	14739	0.17	3.61	4.52	2.07	3100002B05Rik BC031407 Birc5 Cdk4 Crlf1 Ddit4 Dhcr7 Gatm Lta4h Mclc Mcm6 Rpl12 Scrg1 Sema4g Ssx2ip Tacc3 Tcfap2c Tenc1 Tmem40 Tyro3 Uhrf1
49	V$CETS168_Q6	108	108	45	9905	6113	0.16	3.61	4.18	1.89	1200008O12Rik 1300002F13Rik 3100002B05Rik 5430413I02Rik Arf6 Atpif1 BC031407 Birc5 Bnipl Brca1 Casp1 Ccna2 Ccnb2 Cklfsf7 Crabp2 Crlf1 Ctgf Cxcr4 Dhcr7 Dip3b Dnase2a Eif2b2 Enpp1 Eps8l2 Eya2 Foxc1 Gabrp Galnt10 Gatm Grwd1 Hmgn1 Hnrpab Hpn Hrmt1l3 Hspa5bp1 Id2 Ier3 Ier5 Incenp Iqgap1 Kcne3 Kcnn4 Kif22 Lamr1 Lta4h Mansc1 Mcm3 Mcm5 Mcm6 Mcm7 Mglap Mlp Nab2 Nek6 Nfix Nhsl1 Nrarp Olfml3 Pa2g4 Pcdh18 Pd…
50	V$E2F_03	25	25	128	1645	14373	0.02	0.0	4.28	1.92	Arf6 BC006933 Col11a1 Cyr61 Hist2h3c1 Lamr1 Mcm3 Mcm5 Mcm6 Mcm7 Melk Mglap Mki67 Olfml3 Pld3 Rad51 Ris2 Serpine2 Sgol1 Slc6a15 Stmn1 Tacc3 Tada2l Tk1 Uhrf1
51	V$NFY_01: nuclear factor Y (Y-box binding factor)	44	44	109	3403	12615	-0.02	0.0	4.03	1.77	1300002F13Rik Asf1b Aurkb B4galt6 BC006933 BC031407 Ccna2 Ccnb2 Crabp2 Ddit4 Dhcr7 Dusp6 Eif2b2 Eps8l2 Etv1 Foxc1 Gatm Hist2h3c1 Hnrpab Ier3 Ier5 Incenp Kif22 Mclc Mcm3 Mcm5 Mcm6 Mcm7 Mxd3 Nqo1 Nusap1 Olfml3 Pcdh18 Pld3 Ptbp1 Pttg1 Rpl13a Rpl31 Sfxn3 Sox4 Ssx2ip Tacc3 Tgfb3 Uhrf1
52	V$CETS1P54_01: c-Ets-1(p54)	112	112	41	10404	5614	-0.05	0.0	3.97	1.73	1200008O12Rik 3100002B05Rik 5430413I02Rik Atpif1 Aurkb BC031407 Birc5 Bnipl Ccna2 Ccnb2 Cdk4 Cklfsf7 Cmas Crabp2 Crlf1 Cxcr4 Cyr61 Ddit4 Dhcr7 Dip3b Dnase2a Eif2b2 Enpp1 Eps8l2 Etv1 Eya2 Gabrp Galnt10 Gatm Grwd1 Hmgn1 Hnrpab Hpn Hrmt1l3 Hspa5bp1 Id2 Ier3 Ier5 Incenp Inhbb Insr Iqgap1 Kcne3 Kcnn4 Kif22 Lamr1 Lta4h Mcm3 Mcm5 Mcm6 Mcm7 Melk Mglap Mki67 Mxd3 Nab2 Nfix Nhsl1 Nrarp Nusap1 Olfml3 Pa2g4 …
53	V$GATA2_03: GATA-binding factor 2	34	34	119	4830	11188	-0.08	0.0	0.01	0.0	Aurkb Casp1 Cipp Dhcr7 Dip3b Galnt10 Gatm Hpn Hspa5bp1 Ier5 Incenp Iqgap1 Lgals7 Mclc Nqo1 Pcdh18 Prim1 Rad51 Rasal1 Rbp1 Rgs11 Rpl13a Rpl15 Rps19 Rrm1 Sall2 Scrg1 Serpine2 Slc27a3 Slc5a9 Slc7a7 Sox4 Stat6 Wig1
54	V$CEBPGAMMA_Q6	98	98	55	11526	4492	-0.1	0.0	0.01	0.0	1200008O12Rik 3100002B05Rik 4930403J22Rik Arf1 Arf6 Atpif1 B4galt6 BC006933 Brca1 Casp1 Ccna2 Ccnb2 Cdk4 Cmas Col11a1 Ctgf Cxcr4 Dhcr7 Dip3b Dnase2a Dusp6 Egln3 Eif2b2 Eps8l2 Etv1 Eya2 Foxc1 Gabrp Galnt10 Gatm Grwd1 Hnrpab Hrmt1l3 Ier3 Ier5 Incenp Insr Kcne3 Kcnn4 Kif22 Lamr1 Lgals7 Mclc Mcm3 Mcm5 Melk Mglap Mki67 Mlp Mxd3 Nhsl1 Nqo1 Nrarp Olfml3 Pcdh18 Pdlim1 Perp Pld3 Ppil5 Prim1 Ptbp1 Rad51 Ra…
55	V$COREBINDINGFACTOR_Q6	38	38	115	5241	10777	-0.19	0.0	0.01	0.0	Arf1 BC006933 Birc5 Brca1 Casp1 Ccna2 Ccnb2 Cdk4 Col11a1 Enpp1 Eya2 Foxc1 Galnt10 Ier5 Kcnn4 Lamr1 Lgals7 Lta4h Mglap Nfix Nkd2 Ptbp1 Pycard Rad51 Rasal1 Rbp1 Rfc5 Rpl13a Rpl15 Sdc1 Serpinb11 Sfxn3 Tacc3 Trim11 Trip13 Uhrf1 Wdr21 Wig1
56	V$MEF2_Q6_01	78	78	75	9462	6556	-0.27	0.0	0.02	0.0	3100002B05Rik Arf1 Arf6 Asf1b B4galt6 Bnipl Brca1 Casp1 Cdk4 Cipp Cklfsf7 Col11a1 Crlf1 Ctgf Ddit4 Dhcr7 Dip3b Dnase2a Dusp6 Eif2b2 Enpp1 Etv1 Eya2 Foxc1 Grwd1 Hist2h3c1 Hmgn1 Hnrpab Hspa5bp1 Id2 Ier5 Incenp Kif22 Lamr1 Lgals7 Mcm5 Melk Mglap Mki67 Ncoa5 Nqo1 Pa2g4 Pcdh18 Pdlim1 Perp Pttg1 Pycard Rad51 Rbp1 Rpl13 Rpl13a Rpl15 Rpl31 Rpl35 Rpl36a Rps13 Rrm1 Sall2 Scrg1 Sdc1 Serpinb11 Slc27a3 Slc6a1…
57	V$IRF_Q6	28	28	125	4070	11948	-0.38	0.0	0.02	0.0	Arhgdig Birc5 Casp1 Ccnb2 Cipp Eif2b2 Enpp1 Grwd1 Hnrpab Hspa5bp1 Kif22 Mcm6 Nfix Pa2g4 Pcdh18 Pycard Rgs11 Rps19 Rrm1 Slc5a9 Slc7a7 Ssx2ip Stat6 Trim11 Trip13 Tyro3 Wdr21 Zfp239
58	V$IPF1_Q4	22	22	131	3367	12651	-0.44	0.0	0.01	0.0	4930403J22Rik B4galt6 Brca1 Cxcr4 Dusp6 Grwd1 Hpn Id2 Kcne3 Melk Mxd3 Nfix Nqo1 Nusap1 Perp Pld3 Pycard Rpl36a Rps19 Slc27a3 Uhrf1 Zfp239
59	V$SREBP1_Q6	62	62	91	5288	10730	-0.44	0.0	3.46	1.43	1200008O12Rik 3100002B05Rik 5430413I02Rik Arf6 B4galt6 BC031407 Biklk Brca1 Cipp Cklfsf7 Crlf1 Ddit4 Dip3b Enpp1 Eps8l2 Eya2 Gatm Hist2h3c1 Hspa5bp1 Id2 Insr Iqgap1 Kcne3 Kcnn4 Lgals7 Mclc Mcm3 Nfix Nkd2 Pcdh18 Ppil5 Ptbp1 Pttg1 Pycard Rad51 Rasal1 Rbp1 Rgs11 Ris2 Rpl13a Rpl15 Rpl31 Rps10 Scrg1 Sdc1 Sgol1 Slc27a3 Slc6a15 Smarcd2 Sox10 Ssx2ip St6galnac4 Stat6 Stmn1 Tcfap2c Tenc1 Tgfb3 Trim11 Trip1…
60	V$CEBP_C: C/EBP binding site	26	26	127	3817	12201	-0.47	0.0	0.02	0.0	3100002B05Rik Asf1b Casp1 Enpp1 Etv1 Id2 Ier3 Ier5 Incenp Kcne3 Lamr1 Mansc1 Mcm6 Ppil5 Prim1 Rbp1 Rpl12 Rpl15 Serpine2 Slc6a15 Slc7a7 Sox4 Ssx2ip Tacc3 Tyro3 Zfp239
61	V$TEF_Q6	43	43	110	5698	10320	-0.48	0.0	0.02	0.0	3100002B05Rik 4930403J22Rik Arf6 Aurkb B4galt6 BC006933 Cklfsf7 Col11a1 Ctgf Cxcr4 Enpp1 Eps8l2 Etv1 Eya2 Gatm Grwd1 Hmgn1 Hrmt1l3 Incenp Iqgap1 Kcne3 Lgals7 Mclc Mcm6 Mglap Ncoa5 Nek6 Nrarp Rfc5 Ris2 Rpl36a Rps10 Rrm1 Scrg1 Serpinb11 Sgol1 Slc5a9 Sox4 Spag5 Stk39 Stmn1 Tada2l Wig1
62	V$FOXP3_Q4	79	79	74	9495	6523	-0.5	0.0	0.02	0.0	1300002F13Rik 4930403J22Rik 5430413I02Rik Arf1 Atpif1 Aurkb BC006933 Birc5 Brca1 Casp1 Ccna2 Ccnb2 Cdk4 Crabp2 Ctgf Dnase2a Eps8l2 Etv1 Eya2 Gabrp Grwd1 Hist2h3c1 Hpn Hrmt1l3 Ier3 Incenp Insr Iqgap1 Kcne3 Kcnn4 Lgals7 Mansc1 Mclc Mcm3 Mcm5 Mcm6 Mcm7 Melk Mglap Mki67 Mxd3 Nfix Nqo1 Nrarp Nusap1 Olfml3 Pcdh18 Pdlim1 Perp Pld3 Ppil5 Prim1 Pttg1 Rad51 Rasal1 Rbp1 Rpl13 Rpl13a Rpl35 Rps10 Rps17 Rrm1 S…
63	V$NFKB_Q6_01	109	109	44	10225	5793	-0.53	0.0	3.4	1.43	3100002B05Rik 5430413I02Rik Arf1 Arf6 Arhgdig Asf1b B4galt6 BC006933 BC031407 Birc5 Bnipl Cacnb3 Ccnb2 Cklfsf7 Crabp2 Crlf1 Ctgf Cyr61 Dip3b Dusp6 Egln3 Eif2b2 Enpp1 Eps8l2 Etv1 Foxc1 Gabrp Gatm Grwd1 Hist2h3c1 Hmgn1 Hpn Hrmt1l3 Id2 Ier3 Incenp Inhbb Insr Kif22 Lamr1 Lgals7 Mansc1 Mclc Mcm3 Mcm5 Mcm6 Mcm7 Melk Mglap Mki67 Mlp Mxd3 Nab2 Ncoa5 Nek6 Nhsl1 Nkd2 Nqo1 Nrarp Nusap1 Olfml3 Pa2g4 Pdlim1 P…
64	V$RFX1_02: X-box binding protein RFX1	63	63	90	5441	10577	-0.61	0.0	3.26	1.36	1200008O12Rik 3100002B05Rik 5430413I02Rik Arf6 Arhgdig BC006933 BC031407 Birc5 Cacnb3 Casp1 Ccnb2 Cdk4 Crabp2 Crlf1 Cxcr4 Cyr61 Dhcr7 Dusp6 Eif2b2 Eya2 Foxc1 Gatm Grwd1 Hrmt1l3 Hspa5bp1 Id2 Insr Iqgap1 Kcne3 Mansc1 Mclc Mcm5 Mcm7 Mglap Mxd3 Ncoa5 Nhsl1 Nqo1 Nrarp Pcdh18 Perp Rasal1 Ris2 Rpl12 Rpl13a Rpl35 Rpl36a Rps10 Rps19 Serpinb11 Serpine2 Sfxn3 Slc6a15 Slc7a7 Smarcd2 Sox4 Spag5 Stmn1 Tacc3 Tk…
65	V$HNF6_Q6	8	8	145	1636	14382	-0.63	0.0	0.01	0.0	Egln3 Mcm3 Ncoa5 Nfix Nhsl1 Prim1 Sall2 Sox4
66	V$GATA1_03: GATA-binding factor 1	42	42	111	5536	10482	-0.65	0.0	0.03	0.0	1200008O12Rik Atpif1 Col11a1 Ctgf Grwd1 Hmgn1 Hnrpab Hrmt1l3 Ier5 Insr Iqgap1 Kcne3 Mansc1 Mki67 Nek6 Nqo1 Pcdh18 Pdlim1 Perp Prim1 Ptbp1 Pttg1 Rasal1 Rfc5 Ris2 Rpl13 Rpl35 Rps19 Sall2 Scrg1 Serpine2 Sfxn3 Smarcd2 Sox4 Stat6 Stmn1 Tcfap2c Tgfb3 Tk1 Trip13 Tyro3 Wdr21
67	V$E2F_Q6_01	26	26	127	1869	14149	-0.73	0.0	3.42	1.43	Arf6 BC006933 Ctgf Cyr61 Dhcr7 Hist2h3c1 Lamr1 Mcm3 Mcm5 Mcm6 Mcm7 Melk Mglap Mki67 Nrarp Pld3 Pycard Rad51 Ris2 Sgol1 Slc6a15 Stmn1 Tacc3 Tada2l Tk1 Uhrf1
68	V$DR4_Q2: direct repeat 4	140	140	13	13785	2233	-0.74	0.0	3.55	1.45	1200008O12Rik 1300002F13Rik 3100002B05Rik 4930403J22Rik 5430413I02Rik Arf1 Arf6 Arhgdig Atpif1 Aurkb B4galt6 BC006933 BC031407 Biklk Birc5 Brca1 Cacnb3 Casp1 Ccna2 Cdk4 Cipp Cklfsf7 Cmas Col11a1 Crabp2 Crlf1 Ctgf Cxcr4 Cyr61 Ddit4 Dhcr7 Dip3b Dnase2a Dusp6 Egln3 Eif2b2 Enpp1 Eps8l2 Eya2 Foxc1 Gabrp Galnt10 Gatm Grwd1 Hist2h3c1 Hmgn1 Hnrpab Hpn Hrmt1l3 Hspa5bp1 Ier3 Incenp Inhbb Insr Iqgap1 Kcnn4 …
69	V$SF1_Q6	15	15	138	2470	13548	-0.75	0.0	0.02	0.0	5430413I02Rik Arf1 Arhgdig Brca1 Grwd1 Mcm3 Ncoa5 Nkd2 Ppil5 Pycard Rgs11 Rpl36a Ssx2ip Stmn1 Wdr21
70	V$MYCMAX_B: c-Myc:Max binding sites	69	69	84	6117	9901	-0.79	0.0	3.02	1.16	4930403J22Rik Arf6 Arhgdig Aurkb BC006933 Birc5 Cacnb3 Cdk4 Cipp Cklfsf7 Cmas Crabp2 Crlf1 Cxcr4 Dhcr7 Dnase2a Enpp1 Galnt10 Gatm Hmgn1 Hrmt1l3 Hspa5bp1 Inhbb Insr Kcne3 Kcnn4 Lamr1 Lta4h Mansc1 Mclc Mcm6 Mxd3 Nab2 Nek6 Nrarp Pcdh18 Ppil5 Prim1 Ptbp1 Rdh10 Rfc5 Ris2 Rpl12 Rpl13a Rpl15 Rpl31 Rpl35 Rps17 Rps19 Sema4g Serpine2 Sgol1 Slc29a3 Slc6a15 Slc7a7 Sox10 Sox4 St6galnac4 Stat6 Stk39 Stmn1 Tada…
71	V$NFE2_01: NF-E2 p45	30	30	123	2268	13750	-0.84	0.0	3.22	1.35	BC006933 Brca1 Cacnb3 Casp1 Cipp Crabp2 Dhcr7 Dnase2a Grwd1 Hpn Hrmt1l3 Mlp Mxd3 Perp Rad51 Rasal1 Rbp1 Ris2 Rpl13 Rps19 Rrm1 Serpinb11 Sgol1 Slc27a3 Slc6a15 Tacc3 Tmem40 Trim11 Tyro3 Zfp239
72	V$E2_Q6: papilloma virus regulator E2	21	21	132	1440	14578	-0.86	0.0	3.36	1.43	Arf6 Ccnb2 Ctgf Dusp6 Gatm Hmgn1 Id2 Kcne3 Mki67 Mxd3 Nab2 Ncoa5 Nusap1 Rpl36a Rps10 Sfxn3 Sox4 Ssx2ip Stmn1 Wig1 Zfp239
73	V$FREAC2_01: Fork head RElated ACtivator-2	16	16	137	1001	15017	-0.86	0.0	3.46	1.43	4930403J22Rik Aurkb Ccna2 Cipp Cklfsf7 Ctgf Cyr61 Dusp6 Nusap1 Pa2g4 Rbp1 Rpl15 Sema4g Sfxn3 Stmn1 Tgfb3
74	V$GATA1_06: GATA-binding factor 1	34	34	119	4588	11430	-0.87	0.0	0.03	0.0	3100002B05Rik 4930403J22Rik Aurkb Brca1 Cdk4 Dhcr7 Dip3b Eif2b2 Foxc1 Galnt10 Gatm Hmgn1 Hrmt1l3 Hspa5bp1 Incenp Mclc Mcm3 Nqo1 Pcdh18 Prim1 Pycard Rad51 Rasal1 Rpl15 Rps19 Scrg1 Serpine2 Slc27a3 Slc5a9 Slc7a7 Smarcd2 Sox4 St6galnac4 Wig1
75	V$GABP_B: GA binding protein	20	20	133	1354	14664	-0.87	0.0	3.35	1.43	1200008O12Rik 3100002B05Rik BC031407 Ccnb2 Dip3b Eif2b2 Grwd1 Hmgn1 Hrmt1l3 Incenp Insr Kif22 Mcm3 Melk Rpl15 Rps10 Slc29a3 Tacc3 Trim11 Uhrf1
76	V$ARNT_01: AhR nuclear translocator homodimers	19	19	134	1267	14751	-0.89	0.0	3.36	1.43	Arf6 Aurkb Cdk4 Dnase2a Hmgn1 Ier3 Kcne3 Lta4h Melk Mxd3 Nab2 Perp Ptbp1 Rpl13a Sema4g Sgol1 Stmn1 Tenc1 Uhrf1
77	V$TAL1_Q6	74	74	79	6683	9335	-0.94	0.0	2.85	1.03	1200008O12Rik 3100002B05Rik 5430413I02Rik Arf1 Arf6 Arhgdig Asf1b Biklk Birc5 Bnipl Ccna2 Cdk4 Cipp Crabp2 Dhcr7 Dnase2a Eif2b2 Eps8l2 Galnt10 Gatm Hist2h3c1 Hnrpab Hpn Hrmt1l3 Ier3 Ier5 Insr Iqgap1 Kcne3 Mcm5 Mcm6 Mcm7 Mki67 Mxd3 Nab2 Ncoa5 Nek6 Nfix Nhsl1 Nkd2 Nqo1 Nrarp Nusap1 Pdlim1 Pld3 Pycard Rasal1 Rfc5 Rgs11 Ris2 Rpl35 Rps10 Sdc1 Sema4g Serpinb11 Serpine2 Sfxn3 Slc27a3 Slc29a3 Slc5a9 Slc6…
78	V$SOX9_B1: SOX (SRY-related HMG box)	75	75	78	8919	7099	-0.95	0.0	0.04	0.0	1200008O12Rik 3100002B05Rik Arf1 Atpif1 Bnipl Brca1 Cacnb3 Casp1 Ccna2 Cipp Cmas Col11a1 Ctgf Cxcr4 Cyr61 Dhcr7 Dnase2a Dusp6 Eps8l2 Eya2 Galnt10 Hnrpab Hrmt1l3 Hspa5bp1 Ier5 Incenp Insr Kcne3 Kcnn4 Lgals7 Mansc1 Mcm3 Mcm6 Mcm7 Mglap Mki67 Ncoa5 Nek6 Nfix Nkd2 Nqo1 Nrarp Olfml3 Pa2g4 Pcdh18 Pdlim1 Pld3 Ppil5 Prim1 Rad51 Rpl13 Rpl15 Rpl35 Rpl36a Rps13 Sall2 Scrg1 Sdc1 Sema4g Serpinb11 Sfxn3 Sgol1 …
79	V$E2_01: papilloma virus regulator E2	14	14	139	851	15167	-1.01	0.0	3.35	1.43	Arf6 Crabp2 Ctgf Dusp6 Id2 Kcne3 Nab2 Nusap1 Rpl36a Rps10 Sfxn3 Stmn1 Wig1 Zfp239
80	V$E2F_02: E2F	8	8	145	372	15646	-1.02	0.0	3.57	1.45	Lamr1 Mcm3 Mcm5 Mcm6 Mcm7 Ris2 Stmn1 Tk1
81	V$E2F_Q3: E2F	8	8	145	372	15646	-1.02	0.0	3.57	1.45	Lamr1 Mcm3 Mcm5 Mcm6 Mcm7 Ris2 Stmn1 Tk1
82	V$E2F4DP1_01: E2F-4:DP-1 heterodimer	8	8	145	372	15646	-1.02	0.0	3.57	1.45	Lamr1 Mcm3 Mcm5 Mcm6 Mcm7 Ris2 Stmn1 Tk1
83	V$WHN_B: winged-helix factor nude	46	46	107	3870	12148	-1.02	0.0	2.86	1.03	1200008O12Rik 1300002F13Rik Arf6 Arhgdig Aurkb B4galt6 Biklk Cacnb3 Cmas Crabp2 Crlf1 Ddit4 Dusp6 Foxc1 Galnt10 Gatm Grwd1 Hist2h3c1 Hrmt1l3 Hspa5bp1 Id2 Ier3 Incenp Insr Kcne3 Kcnn4 Mansc1 Mcm3 Nab2 Ncoa5 Nrarp Perp Ptbp1 Pttg1 Rdh10 Ris2 Rpl13a Rpl15 Rpl35 Rps10 Rps13 Rps19 Sfxn3 Sgol1 Stk39 Trim11
84	V$HNF1_C: Hepatic nuclear factor 1	43	43	110	5482	10536	-1.1	0.0	0.05	0.0	5430413I02Rik Asf1b Atpif1 BC006933 Cacnb3 Casp1 Ccnb2 Cdk4 Crabp2 Cyr61 Dusp6 Egln3 Enpp1 Grwd1 Hrmt1l3 Id2 Kcne3 Lgals7 Lta4h Mclc Mcm6 Ncoa5 Nfix Pcdh18 Pttg1 Pycard Rpl12 Rpl13a Rpl36a Rps13 Rps17 Sall2 Sema4g Slc27a3 Slc6a15 Sox4 Spag5 Ssx2ip Stk39 Tcfap2c Tyro3 Uhrf1 Zfp239
85	V$GATA_C: GATA binding site	63	63	90	7597	8421	-1.12	0.0	0.05	0.0	1200008O12Rik 3100002B05Rik 4930403J22Rik Atpif1 BC006933 Brca1 Cipp Col11a1 Ctgf Dhcr7 Dip3b Dusp6 Eif2b2 Eya2 Foxc1 Galnt10 Gatm Hmgn1 Hrmt1l3 Hspa5bp1 Id2 Ier3 Incenp Kcne3 Lgals7 Mclc Mcm3 Mcm5 Mcm6 Mglap Mki67 Mlp Nek6 Pcdh18 Pdlim1 Pld3 Pycard Rad51 Rasal1 Rbp1 Ris2 Rpl13a Rpl15 Rpl36a Rps13 Rps19 Sall2 Scrg1 Serpinb11 Serpine2 Sfxn3 Slc27a3 Slc5a9 Smarcd2 Sox10 Sox4 St6galnac4 Stat6 Stmn1 …
86	V$MINI20_B: Muscle initiator sequence-20	103	103	50	9803	6215	-1.13	0.0	2.65	0.91	1300002F13Rik 3100002B05Rik Arf1 Arf6 Arhgdig Aurkb B4galt6 BC031407 Biklk Birc5 Bnipl Brca1 Cacnb3 Ccna2 Ccnb2 Cdk4 Cklfsf7 Cmas Crabp2 Crlf1 Cyr61 Ddit4 Dhcr7 Dnase2a Dusp6 Egln3 Eps8l2 Etv1 Foxc1 Gabrp Hist2h3c1 Hmgn1 Hpn Hrmt1l3 Id2 Ier3 Ier5 Inhbb Insr Iqgap1 Kcne3 Kif22 Lamr1 Mansc1 Mcm3 Mcm7 Mlp Ncoa5 Nek6 Nfix Nhsl1 Nkd2 Nqo1 Nrarp Nusap1 Pa2g4 Pcdh18 Perp Pld3 Prim1 Ptbp1 Pycard Rasal1 R…
87	V$PAX9_B: zebrafish Pax-9 binding sites	43	43	110	3617	12401	-1.15	0.0	2.72	0.94	4930403J22Rik Cacnb3 Crabp2 Ctgf Cyr61 Dnase2a Egln3 Etv1 Foxc1 Gabrp Hist2h3c1 Hmgn1 Incenp Inhbb Insr Kcnn4 Lamr1 Mclc Mki67 Mlp Nhsl1 Nkd2 Nqo1 Pa2g4 Ppil5 Ptbp1 Rad51 Rbp1 Rdh10 Rpl13 Rpl13a Rpl15 Rpl31 Rps10 Rps13 Sdc1 Sgol1 Slc27a3 Sox10 Tcfap2c Tgfb3 Tmem40 Zfp239
88	V$EBF_Q6	52	52	101	4531	11487	-1.18	0.0	2.62	0.91	1300002F13Rik Arhgdig Atpif1 BC031407 Biklk Birc5 Cacnb3 Ccnb2 Crlf1 Ddit4 Dnase2a Egln3 Etv1 Gabrp Galnt10 Gatm Grwd1 Hist2h3c1 Hpn Hrmt1l3 Hspa5bp1 Id2 Ier3 Inhbb Insr Kcnn4 Mansc1 Mcm7 Melk Mglap Mki67 Mxd3 Nab2 Nek6 Nhsl1 Nusap1 Rasal1 Rpl12 Rpl13a Rps17 Rrm1 Sdc1 Serpine2 Slc27a3 Slc29a3 Slc7a7 Smarcd2 Ssx2ip Stmn1 Tacc3 Tcfap2c Trip13
89	V$VMAF_01: v-Maf	105	105	48	10045	5973	-1.21	0.0	2.57	0.9	1200008O12Rik 1300002F13Rik 4930403J22Rik 5430413I02Rik Arf1 Arf6 Asf1b Atpif1 Aurkb B4galt6 BC006933 BC031407 Biklk Birc5 Bnipl Brca1 Cacnb3 Casp1 Ccna2 Ccnb2 Cdk4 Cipp Cmas Col11a1 Crabp2 Cxcr4 Cyr61 Ddit4 Dhcr7 Dnase2a Dusp6 Enpp1 Eps8l2 Etv1 Eya2 Gabrp Galnt10 Gatm Grwd1 Hist2h3c1 Hnrpab Hrmt1l3 Id2 Ier5 Iqgap1 Kcnn4 Lamr1 Lgals7 Lta4h Mansc1 Mclc Mcm3 Mcm5 Mki67 Mlp Mxd3 Ncoa5 Nek6 Nfix Nhsl…
90	V$ICSBP_Q6	3	3	150	867	15151	-1.24	0.0	0.01	0.0	Grwd1 Kif22 Ssx2ip
91	V$ELK1_01: Elk-1	48	48	105	4151	11867	-1.24	0.0	2.57	0.9	3100002B05Rik Atpif1 B4galt6 Birc5 Bnipl Ccnb2 Cipp Crabp2 Dip3b Dnase2a Enpp1 Eps8l2 Galnt10 Hmgn1 Hnrpab Hpn Hspa5bp1 Id2 Ier3 Incenp Inhbb Kif22 Lamr1 Mclc Mcm3 Mxd3 Olfml3 Pld3 Prim1 Pycard Rad51 Rbp1 Rpl35 Rps13 Rps17 Rps19 Sema4g Serpinb11 Sgol1 Slc27a3 Slc29a3 Slc5a9 Tacc3 Tmem40 Trim11 Trip13 Tyro3 Uhrf1
92	V$PAX3_01: Pax-3 binding sites	2	2	151	24	15994	-1.27	0.0	3.69	1.49	Mxd3 Rpl13
93	V$SMAD3_Q6	97	97	56	9241	6777	-1.31	0.0	2.41	0.89	1200008O12Rik 1300002F13Rik 3100002B05Rik 5430413I02Rik Arf1 Asf1b Aurkb B4galt6 BC031407 Biklk Bnipl Cacnb3 Casp1 Ccnb2 Cdk4 Cipp Cmas Col11a1 Cyr61 Dhcr7 Egln3 Eif2b2 Enpp1 Eps8l2 Eya2 Galnt10 Gatm Grwd1 Hist2h3c1 Hmgn1 Hnrpab Hpn Hrmt1l3 Ier3 Incenp Kcne3 Kcnn4 Kif22 Lamr1 Mansc1 Mcm5 Mcm6 Melk Mglap Mxd3 Ncoa5 Nhsl1 Nkd2 Nrarp Nusap1 Pa2g4 Pdlim1 Perp Pld3 Prim1 Ptbp1 Pttg1 Rad51 Rasal1 Rbp1 …
94	V$HNF1_01: hepatic nuclear factor 1	20	20	133	2887	13131	-1.32	0.0	0.04	0.0	5430413I02Rik Cacnb3 Galnt10 Grwd1 Ier5 Kif22 Lgals7 Lta4h Mclc Nusap1 Rpl13a Rps13 Rrm1 Sall2 Sema4g Slc6a15 Spag5 Stk39 Tcfap2c Wdr21
95	V$CDPCR1_01: cut-like homeodomain protein	112	112	41	12535	3483	-1.34	0.0	0.06	0.0	1200008O12Rik 1300002F13Rik 3100002B05Rik 4930403J22Rik 5430413I02Rik Arf1 Arf6 Arhgdig Asf1b Atpif1 Aurkb B4galt6 BC031407 Biklk Birc5 Bnipl Brca1 Cacnb3 Casp1 Ccna2 Ccnb2 Cdk4 Cipp Cklfsf7 Col11a1 Crlf1 Ctgf Cxcr4 Cyr61 Ddit4 Dnase2a Dusp6 Egln3 Eif2b2 Enpp1 Etv1 Eya2 Gabrp Galnt10 Gatm Grwd1 Hnrpab Hpn Hspa5bp1 Id2 Ier5 Incenp Kcne3 Kif22 Lamr1 Lgals7 Lta4h Mcm3 Mcm5 Mcm6 Mcm7 Melk Mglap Mlp M…
96	V$LEF1_Q6	135	135	18	14755	1263	-1.36	0.0	0.03	0.0	1200008O12Rik 1300002F13Rik 3100002B05Rik 4930403J22Rik 5430413I02Rik Arf1 Arf6 Arhgdig Asf1b Atpif1 Aurkb B4galt6 BC006933 Biklk Birc5 Bnipl Brca1 Cacnb3 Casp1 Ccna2 Ccnb2 Cdk4 Cipp Cklfsf7 Cmas Col11a1 Crabp2 Crlf1 Cxcr4 Cyr61 Ddit4 Dhcr7 Dnase2a Dusp6 Egln3 Eif2b2 Enpp1 Eps8l2 Etv1 Eya2 Gabrp Galnt10 Gatm Hist2h3c1 Hmgn1 Hnrpab Hpn Hrmt1l3 Hspa5bp1 Id2 Ier3 Ier5 Incenp Insr Kcnn4 Kif22 Lamr1 L…
97	V$AP1_Q4: activator protein 1	132	132	21	13039	2979	-1.38	0.0	2.64	0.91	3100002B05Rik 4930403J22Rik 5430413I02Rik Arf1 Arf6 Arhgdig Asf1b Atpif1 Aurkb B4galt6 BC006933 BC031407 Biklk Bnipl Brca1 Cacnb3 Casp1 Ccna2 Ccnb2 Cdk4 Cipp Cklfsf7 Col11a1 Crabp2 Crlf1 Ctgf Cxcr4 Cyr61 Ddit4 Dhcr7 Dip3b Dnase2a Dusp6 Egln3 Enpp1 Eps8l2 Etv1 Eya2 Foxc1 Gabrp Galnt10 Gatm Grwd1 Hist2h3c1 Hmgn1 Hnrpab Hpn Hrmt1l3 Hspa5bp1 Id2 Ier3 Ier5 Incenp Iqgap1 Kcne3 Kcnn4 Kif22 Lgals7 Mansc1…
98	V$COMP1_01: COMP1	87	87	66	9945	6073	-1.44	0.0	0.08	0.0	1200008O12Rik 1300002F13Rik 3100002B05Rik 4930403J22Rik 5430413I02Rik Arf1 Asf1b Atpif1 Aurkb B4galt6 BC006933 BC031407 Cacnb3 Ccnb2 Cklfsf7 Col11a1 Crabp2 Cxcr4 Cyr61 Ddit4 Dhcr7 Dusp6 Eif2b2 Enpp1 Etv1 Eya2 Foxc1 Gabrp Galnt10 Hist2h3c1 Hnrpab Hpn Hspa5bp1 Id2 Ier5 Incenp Iqgap1 Kcne3 Kcnn4 Kif22 Lamr1 Lgals7 Lta4h Mclc Mcm3 Mcm5 Mcm7 Mglap Mxd3 Nek6 Nhsl1 Nqo1 Nrarp Nusap1 Pcdh18 Perp Pld3 Ppi…
99	V$ATATA_B: Avian C-type TATA box	6	6	147	1222	14796	-1.45	0.0	0.02	0.0	5430413I02Rik Galnt10 Nusap1 Olfml3 Pld3 Scrg1
100	V$E2F_Q4_01	36	36	117	3030	12988	-1.47	0.0	2.39	0.89	Arf6 BC006933 Col11a1 Crlf1 Ctgf Cyr61 Ddit4 Dhcr7 Dusp6 Hist2h3c1 Lamr1 Mcm3 Mcm5 Mcm6 Mcm7 Melk Mglap Mki67 Nrarp Olfml3 Pld3 Ppil5 Prim1 Pycard Rad51 Ris2 Rpl13a Rps17 Serpine2 Sgol1 Slc6a15 Stmn1 Tacc3 Tada2l Tk1 Uhrf1
101	V$OCT1_05: octamer-binding factor 1	5	5	148	1092	14926	-1.47	0.0	0.02	0.0	Aurkb Brca1 Egln3 Lgals7 Sema4g
102	V$VMW65_Q6	58	58	95	6904	9114	-1.48	0.0	0.09	0.0	4930403J22Rik Arf1 Arf6 Arhgdig Atpif1 Aurkb B4galt6 BC006933 BC031407 Brca1 Casp1 Ccnb2 Cipp Cklfsf7 Col11a1 Cxcr4 Dip3b Dnase2a Eif2b2 Enpp1 Eps8l2 Gabrp Grwd1 Hnrpab Ier5 Lgals7 Mansc1 Mclc Melk Mxd3 Nab2 Nrarp Nusap1 Pcdh18 Perp Pld3 Ppil5 Prim1 Rdh10 Rfc5 Rpl35 Rps13 Rps19 Rrm1 Sall2 Scrg1 Sema4g Serpinb11 Slc27a3 Slc5a9 Slc7a7 Sox4 Stk39 Tada2l Tcfap2c Tmem40 Tyro3 Zfp239
103	V$E2F1_Q4_01	39	39	114	3341	12677	-1.5	0.0	2.32	0.86	Arf6 BC006933 Col11a1 Crlf1 Ctgf Cyr61 Ddit4 Dhcr7 Dusp6 Hist2h3c1 Hmgn1 Lamr1 Mcm3 Mcm5 Mcm6 Mcm7 Melk Mglap Mki67 Nrarp Olfml3 Pld3 Ppil5 Prim1 Pycard Rad51 Ris2 Rpl13a Rps17 Serpine2 Sgol1 Slc6a15 Ssx2ip Stmn1 Tacc3 Tada2l Tk1 Trip13 Uhrf1
104	V$PAX6_01: Pax-6	64	64	89	7518	8500	-1.51	0.0	0.09	0.0	1300002F13Rik 3100002B05Rik 4930403J22Rik Arhgdig Atpif1 B4galt6 BC006933 Biklk Birc5 Brca1 Cacnb3 Casp1 Ccnb2 Col11a1 Crabp2 Dnase2a Dusp6 Egln3 Enpp1 Eya2 Grwd1 Hrmt1l3 Id2 Kcnn4 Lamr1 Lta4h Mcm3 Mcm5 Mcm6 Nek6 Nfix Nkd2 Nqo1 Nrarp Nusap1 Perp Ppil5 Prim1 Pycard Rad51 Rdh10 Rfc5 Rgs11 Rpl13 Rpl15 Rpl35 Rps13 Rps17 Rrm1 Sall2 Serpinb11 Serpine2 Sfxn3 Sgol1 Slc27a3 Sox4 St6galnac4 Stk39 Tenc1 Tk1…
105	V$USF_01: upstream stimulating factor	22	22	131	1674	14344	-1.52	0.0	2.54	0.9	Cdk4 Dnase2a Hmgn1 Hrmt1l3 Kcne3 Lamr1 Mcm6 Melk Mxd3 Perp Ptbp1 Rasal1 Ris2 Rpl13a Sema4g Sgol1 Slc6a15 Slc7a7 Stmn1 Tenc1 Uhrf1 Zfp239
106	V$FREAC7_01: Fork head RElated ACtivator-7	54	54	99	6464	9554	-1.53	0.0	0.09	0.0	1300002F13Rik 4930403J22Rik 5430413I02Rik Arf6 Atpif1 Aurkb BC006933 Biklk Brca1 Ccna2 Ccnb2 Cdk4 Cyr61 Ddit4 Dnase2a Eif2b2 Enpp1 Eps8l2 Eya2 Gabrp Hmgn1 Hpn Id2 Incenp Insr Iqgap1 Lamr1 Lgals7 Mansc1 Mclc Mcm5 Mcm7 Nusap1 Pcdh18 Pld3 Ppil5 Prim1 Pycard Rasal1 Rfc5 Rpl13 Rps10 Rps13 Scrg1 Sdc1 Sema4g Serpinb11 Slc7a7 Stk39 Tada2l Tgfb3 Tyro3 Wdr21 Zfp239
107	V$NFKAPPAB_01: NF-kappaB	28	28	125	2264	13754	-1.54	0.0	2.4	0.89	Arf6 Birc5 Bnipl Cacnb3 Cklfsf7 Crlf1 Ctgf Dip3b Dusp6 Enpp1 Etv1 Inhbb Kcnn4 Mcm3 Mcm5 Mcm7 Mki67 Nrarp Rpl31 Rpl35 Rps19 Sdc1 Sema4g Slc27a3 Slc6a15 Slc7a7 Tada2l Tcfap2c
108	V$PITX2_Q2: pituitary homeobox factor 2	58	58	95	6861	9157	-1.57	0.0	0.1	0.0	5430413I02Rik Arf1 Asf1b Atpif1 BC031407 Birc5 Ccna2 Cdk4 Col11a1 Crlf1 Cxcr4 Dnase2a Dusp6 Eif2b2 Enpp1 Foxc1 Gabrp Gatm Grwd1 Hmgn1 Id2 Ier3 Iqgap1 Kif22 Lta4h Mansc1 Melk Nek6 Nfix Nqo1 Pa2g4 Pld3 Pttg1 Rad51 Rasal1 Rbp1 Rfc5 Rpl12 Rps17 Rps19 Sall2 Scrg1 Sema4g Serpinb11 Sfxn3 Sox10 Sox4 Spag5 St6galnac4 Stat6 Tcfap2c Tenc1 Tgfb3 Tk1 Trim11 Trip13 Tyro3 Wdr21
109	V$CART1_01: Cart-1 (cartilage homeoprotein 1)	12	12	141	1907	14111	-1.57	0.0	0.04	0.0	Aurkb BC006933 Casp1 Cmas Hnrpab Iqgap1 Mclc Mcm3 Nfix Rfc5 Rps10 Tk1
110	V$OCT_C: Octamer binding site	5	5	148	1072	14946	-1.58	0.0	0.02	0.0	Aurkb Brca1 Egln3 Grwd1 Nrarp
111	V$OSF2_Q6	95	95	58	10700	5318	-1.59	0.0	0.1	0.0	5430413I02Rik Arf1 Arhgdig Atpif1 B4galt6 BC006933 Biklk Birc5 Bnipl Brca1 Cacnb3 Casp1 Ccna2 Ccnb2 Cdk4 Cipp Col11a1 Crlf1 Dnase2a Eif2b2 Enpp1 Eps8l2 Etv1 Eya2 Foxc1 Galnt10 Gatm Grwd1 Hmgn1 Hpn Id2 Ier3 Ier5 Incenp Iqgap1 Kcnn4 Kif22 Lamr1 Lgals7 Lta4h Mansc1 Mcm3 Mcm7 Mglap Nfix Nhsl1 Nkd2 Nqo1 Nrarp Pdlim1 Perp Ppil5 Ptbp1 Pycard Rad51 Rasal1 Rbp1 Rfc5 Rgs11 Ris2 Rpl12 Rpl13 Rpl13a Rpl15 Rpl…
112	V$AREB6_02: AREB6 (Atp1a1 regulatory element binding factor 6)	66	66	87	6155	9863	-1.6	0.0	2.01	0.6	1300002F13Rik Arf1 Arhgdig B4galt6 Biklk Bnipl Brca1 Ccna2 Cipp Cklfsf7 Col11a1 Crlf1 Cxcr4 Dhcr7 Egln3 Eif2b2 Enpp1 Eps8l2 Eya2 Foxc1 Gatm Grwd1 Hnrpab Hpn Hspa5bp1 Inhbb Insr Iqgap1 Kcnn4 Lta4h Mansc1 Mcm7 Melk Ncoa5 Nfix Nhsl1 Nqo1 Nrarp Nusap1 Pdlim1 Perp Pld3 Ppil5 Prim1 Rad51 Rbp1 Rgs11 Rpl13 Rpl15 Rpl31 Rrm1 Sall2 Scrg1 Sema4g Sfxn3 Smarcd2 Sox10 Sox4 Spag5 Stmn1 Tacc3 Trip13 Tyro3 Uhrf1 W…
113	V$NFY_Q6_01	73	73	80	6892	9126	-1.62	0.0	1.97	0.59	1200008O12Rik 1300002F13Rik 5430413I02Rik Arf1 Arhgdig Asf1b Aurkb B4galt6 BC006933 BC031407 Ccna2 Ccnb2 Crabp2 Ddit4 Dhcr7 Dusp6 Eif2b2 Eps8l2 Etv1 Foxc1 Gatm Hist2h3c1 Hmgn1 Hnrpab Hpn Id2 Ier3 Ier5 Incenp Kif22 Lamr1 Mansc1 Mclc Mcm3 Mcm5 Mcm6 Mcm7 Mglap Mki67 Mxd3 Nfix Nkd2 Nqo1 Nusap1 Olfml3 Pcdh18 Perp Pld3 Prim1 Ptbp1 Pttg1 Rbp1 Rgs11 Rpl12 Rpl13 Rpl13a Rpl31 Rpl35 Rps17 Scrg1 Serpinb11 Sf…
114	V$GATA1_02: GATA-binding factor 1	62	62	91	5758	10260	-1.65	0.0	1.98	0.59	1200008O12Rik 3100002B05Rik 4930403J22Rik Arhgdig Biklk Birc5 Brca1 Casp1 Cdk4 Cipp Crabp2 Crlf1 Dip3b Dusp6 Egln3 Eya2 Foxc1 Galnt10 Gatm Hist2h3c1 Hpn Ier5 Incenp Insr Iqgap1 Kif22 Lta4h Mclc Mcm5 Mcm7 Mxd3 Nek6 Nkd2 Nqo1 Perp Pld3 Pttg1 Pycard Rad51 Rasal1 Rgs11 Ris2 Rpl12 Rpl15 Rps17 Rps19 Rrm1 Sall2 Sdc1 Serpinb11 Serpine2 Sfxn3 Smarcd2 Sox10 St6galnac4 Stat6 Stmn1 Tcfap2c Tenc1 Trip13 Tyro3…
115	V$MRF2_01: modulator recognition factor 2	87	87	66	9805	6213	-1.71	0.0	0.13	0.0	1300002F13Rik 3100002B05Rik 4930403J22Rik Arf1 Arf6 Arhgdig Asf1b Aurkb B4galt6 Birc5 Bnipl Ccnb2 Cdk4 Cipp Cklfsf7 Col11a1 Crlf1 Ctgf Cyr61 Dhcr7 Dip3b Dnase2a Egln3 Eif2b2 Enpp1 Etv1 Eya2 Foxc1 Gabrp Hmgn1 Hpn Ier5 Incenp Kcne3 Kcnn4 Kif22 Lamr1 Lta4h Mansc1 Mclc Mcm3 Melk Nab2 Ncoa5 Nek6 Nfix Nhsl1 Nkd2 Nqo1 Pcdh18 Pdlim1 Pld3 Ppil5 Prim1 Ptbp1 Rasal1 Rfc5 Rgs11 Ris2 Rpl13 Rpl15 Rpl31 Rpl36a R…
116	V$ETS1_B: c-ETS-1 binding site	74	74	79	7046	8972	-1.71	0.0	1.85	0.56	1200008O12Rik 1300002F13Rik 3100002B05Rik 5430413I02Rik Arf6 Atpif1 Birc5 Bnipl Ccnb2 Ctgf Cxcr4 Cyr61 Ddit4 Dhcr7 Dip3b Eps8l2 Etv1 Eya2 Foxc1 Gabrp Gatm Grwd1 Hmgn1 Hnrpab Hpn Hspa5bp1 Ier3 Incenp Kcne3 Kcnn4 Kif22 Lgals7 Lta4h Mansc1 Mcm3 Mcm6 Melk Mlp Nek6 Nfix Nhsl1 Nrarp Pa2g4 Pdlim1 Perp Ppil5 Pycard Rbp1 Ris2 Rpl13a Rpl15 Rpl35 Rpl36a Rps10 Rps13 Rps17 Rps19 Serpinb11 Serpine2 Slc27a3 Slc…
117	V$CHOP_01: heterodimers of CHOP and C/EBPalpha	50	50	103	4578	11440	-1.75	0.0	1.88	0.58	3100002B05Rik Aurkb Cdk4 Col11a1 Crabp2 Cyr61 Dhcr7 Dip3b Dusp6 Etv1 Foxc1 Galnt10 Hmgn1 Hspa5bp1 Id2 Ier3 Ier5 Kcnn4 Kif22 Lta4h Mcm3 Mki67 Mlp Mxd3 Nrarp Nusap1 Pdlim1 Ppil5 Ptbp1 Rasal1 Rpl12 Rpl13a Rpl31 Rps10 Rps17 Serpinb11 Serpine2 Sfxn3 Slc6a15 Smarcd2 Sox4 Spag5 Stat6 Stk39 Tacc3 Tada2l Uhrf1 Wdr21 Wig1 Zfp239
118	V$IK1_01: Ikaros 1	78	78	75	8837	7181	-1.76	0.0	0.14	0.0	3100002B05Rik 4930403J22Rik 5430413I02Rik Arf1 Aurkb B4galt6 BC031407 Bnipl Cacnb3 Ccnb2 Cdk4 Cipp Cmas Crlf1 Cxcr4 Cyr61 Eif2b2 Eps8l2 Eya2 Foxc1 Galnt10 Grwd1 Hist2h3c1 Hmgn1 Hpn Hspa5bp1 Id2 Ier5 Incenp Inhbb Kif22 Lta4h Mclc Mcm3 Mcm5 Mcm6 Mcm7 Melk Mxd3 Ncoa5 Nek6 Nkd2 Nqo1 Nusap1 Olfml3 Pa2g4 Perp Pld3 Prim1 Pttg1 Rad51 Rasal1 Rdh10 Rfc5 Ris2 Rpl13 Rpl13a Rpl15 Rpl31 Rpl36a Rps19 Sall2 Sdc1…
119	V$CREB_Q2_01	53	53	100	4901	11117	-1.77	0.0	1.83	0.56	1200008O12Rik 1300002F13Rik 5430413I02Rik Arf6 Arhgdig Asf1b BC006933 BC031407 Birc5 Bnipl Casp1 Ccna2 Ccnb2 Cdk4 Cyr61 Ddit4 Egln3 Enpp1 Grwd1 Hist2h3c1 Hnrpab Ier5 Inhbb Kcnn4 Lamr1 Lta4h Mclc Mcm5 Mxd3 Nhsl1 Nusap1 Olfml3 Pld3 Rad51 Rasal1 Rgs11 Rpl13 Rpl13a Rpl15 Rpl31 Rps13 Rps17 Rrm1 Serpine2 Sfxn3 Sgol1 Slc6a15 Stat6 Stmn1 Tenc1 Tgfb3 Tmem40 Trim11
120	V$CREB_01: cAMP-responsive element binding protein	19	19	134	1454	14564	-1.78	0.0	2.28	0.83	1300002F13Rik Arf6 Arhgdig Bnipl Casp1 Ccna2 Cyr61 Lamr1 Mcm5 Olfml3 Pld3 Rgs11 Rpl13 Rpl13a Rpl15 Rps17 Sfxn3 Tenc1 Tgfb3
121	V$VBP_01: PAR-type chicken vitellogenin promoter-binding protein	8	8	145	1390	14628	-1.79	0.0	0.04	0.0	Ctgf Ier5 Incenp Mansc1 Rpl13 Rpl13a Rpl15 Spag5
122	V$NERF_Q2: new ets-related factor 1a	12	12	141	804	15214	-1.81	0.0	2.45	0.89	Cxcr4 Dip3b Galnt10 Hmgn1 Kcne3 Nfix Nrarp Ris2 Rps10 Rps13 Slc27a3 Smarcd2
123	V$DEAF1_02	7	7	146	369	15649	-1.82	0.0	2.71	0.94	Dip3b Eif2b2 Hmgn1 Kcne3 Mclc Sema4g Trim11
124	V$E2F1DP2_01: E2F-1:DP-2 heterodimer	15	15	138	1086	14932	-1.84	0.0	2.32	0.86	Cipp Enpp1 Lamr1 Mcm3 Mcm5 Mcm6 Mcm7 Mxd3 Ppil5 Ris2 Slc27a3 Stmn1 Tk1 Trim11 Uhrf1
125	V$E12_Q6	34	34	119	4185	11833	-1.86	0.0	0.12	0.0	4930403J22Rik Arf1 Arhgdig Asf1b BC006933 Biklk Ccna2 Cipp Eif2b2 Gatm Hist2h3c1 Hrmt1l3 Mansc1 Mcm7 Mki67 Ncoa5 Nek6 Nqo1 Nrarp Nusap1 Prim1 Rasal1 Rfc5 Rgs11 Rpl15 Serpinb11 Slc5a9 Smarcd2 Sox4 Ssx2ip Stk39 Tk1 Trim11 Tyro3
126	V$VMYB_02: v-Myb	30	30	123	2578	13440	-1.87	0.0	1.94	0.58	Asf1b Aurkb B4galt6 Casp1 Ccna2 Ccnb2 Cyr61 Dhcr7 Etv1 Hist2h3c1 Id2 Iqgap1 Lta4h Mcm7 Nab2 Olfml3 Pa2g4 Ptbp1 Pttg1 Rpl12 Rpl13a Rpl36a Rps10 Rps19 Serpine2 Sfxn3 Smarcd2 Spag5 Tacc3 Trip13
127	V$CREB_Q4_01	50	50	103	4662	11356	-1.9	0.0	1.67	0.45	1200008O12Rik 1300002F13Rik 5430413I02Rik Arf6 Arhgdig Asf1b BC006933 BC031407 Birc5 Bnipl Casp1 Ccna2 Ccnb2 Cdk4 Cyr61 Ddit4 Egln3 Enpp1 Hist2h3c1 Hnrpab Inhbb Kcnn4 Lamr1 Lta4h Mclc Mcm5 Mxd3 Nhsl1 Nusap1 Olfml3 Pld3 Rad51 Rasal1 Rgs11 Rpl13 Rpl13a Rpl15 Rps13 Rps17 Rrm1 Serpine2 Sfxn3 Slc6a15 Stat6 Stmn1 Tenc1 Tgfb3 Tk1 Tmem40 Trim11
128	V$EVI1_04: ectopic viral integration site 1 encoded factor	108	108	45	11878	4140	-1.9	0.0	0.15	0.0	3100002B05Rik 4930403J22Rik 5430413I02Rik Arf1 Arf6 Asf1b Atpif1 Aurkb B4galt6 BC006933 BC031407 Biklk Birc5 Brca1 Casp1 Ccnb2 Cdk4 Cipp Cklfsf7 Cmas Col11a1 Ctgf Ddit4 Dhcr7 Dip3b Dnase2a Dusp6 Egln3 Eif2b2 Enpp1 Etv1 Eya2 Foxc1 Gabrp Galnt10 Gatm Grwd1 Hnrpab Hpn Hrmt1l3 Hspa5bp1 Ier3 Ier5 Incenp Kcne3 Kcnn4 Kif22 Lamr1 Lgals7 Lta4h Mansc1 Mclc Mcm3 Mcm5 Mcm6 Mcm7 Melk Mglap Mki67 Ncoa5 Nhsl1 N…
129	V$MEF3_B: MEF-3	1	1	152	484	15534	-1.92	0.0	0.01	0.0	Eps8l2
130	V$ELF1_Q6	67	67	86	7572	8446	-1.94	0.0	0.19	0.0	3100002B05Rik 5430413I02Rik Arf6 Bnipl Cacnb3 Casp1 Ccna2 Ccnb2 Cdk4 Cipp Cklfsf7 Ddit4 Dip3b Dnase2a Egln3 Eif2b2 Eps8l2 Etv1 Eya2 Foxc1 Gabrp Hpn Hrmt1l3 Hspa5bp1 Id2 Incenp Kcnn4 Lgals7 Mansc1 Mcm3 Mcm5 Melk Mglap Mlp Ncoa5 Nfix Nqo1 Nrarp Pdlim1 Pld3 Pycard Rasal1 Rbp1 Rpl13a Rpl35 Rps13 Rps17 Rps19 Rrm1 Sall2 Scrg1 Sdc1 Sema4g Serpinb11 Slc27a3 Slc5a9 Slc7a7 Sox4 Ssx2ip Stat6 Tacc3 Tk1 Trim1…
131	V$MYCMAX_02: c-Myc:Max heterodimer	58	58	95	5519	10499	-1.94	0.0	1.57	0.39	4930403J22Rik Arf6 Aurkb B4galt6 Birc5 Brca1 Casp1 Ccnb2 Cdk4 Cklfsf7 Cxcr4 Cyr61 Dnase2a Grwd1 Hmgn1 Hrmt1l3 Ier3 Kcne3 Kcnn4 Lamr1 Lgals7 Lta4h Mansc1 Mclc Mcm6 Melk Mxd3 Nab2 Nqo1 Nrarp Perp Pld3 Ptbp1 Rad51 Rasal1 Ris2 Rpl12 Rpl13a Rpl31 Rpl35 Rpl36a Rps19 Rrm1 Sema4g Serpine2 Sgol1 Slc5a9 Slc6a15 Slc7a7 Sox10 Stmn1 Tada2l Tenc1 Tmem40 Trim11 Uhrf1 Wdr21 Zfp239
132	V$NFY_Q6: nuclear factor Y (Y-box binding factor)	59	59	94	5639	10379	-1.95	0.0	1.53	0.36	1200008O12Rik 5430413I02Rik Arf1 Arhgdig Asf1b Aurkb B4galt6 BC006933 BC031407 Ccna2 Ccnb2 Crabp2 Dhcr7 Dusp6 Eif2b2 Eps8l2 Etv1 Foxc1 Gatm Hist2h3c1 Hnrpab Hpn Id2 Ier3 Ier5 Incenp Kif22 Lamr1 Mclc Mcm3 Mcm5 Mcm6 Mcm7 Mki67 Mxd3 Nek6 Nqo1 Nusap1 Pcdh18 Pdlim1 Perp Pld3 Ptbp1 Pttg1 Rgs11 Rpl13a Rpl31 Rps17 Serpinb11 Sfxn3 Slc6a15 Sox4 Spag5 Ssx2ip Tacc3 Tcfap2c Tgfb3 Tk1 Uhrf1
133	V$NFKB_Q6: NF-kappaB	24	24	129	2006	14012	-1.97	0.0	1.92	0.58	5430413I02Rik Arf6 Birc5 Cacnb3 Cklfsf7 Crlf1 Ctgf Dip3b Egln3 Enpp1 Gabrp Kcnn4 Mcm5 Mki67 Ppil5 Rpl31 Rpl35 Sdc1 Sema4g Serpine2 Slc27a3 Slc7a7 Tada2l Tcfap2c
134	V$HSF_Q6	4	4	149	155	15863	-1.98	0.0	2.74	0.94	Enpp1 Gabrp Melk Rps13
135	V$RFX1_01: X-box binding protein RFX1	72	72	81	7021	8997	-1.98	0.0	1.45	0.33	1300002F13Rik 4930403J22Rik Biklk Birc5 Ccna2 Cdk4 Cipp Cmas Crabp2 Cxcr4 Cyr61 Ddit4 Dhcr7 Dnase2a Eps8l2 Eya2 Foxc1 Gabrp Galnt10 Gatm Grwd1 Hpn Hrmt1l3 Id2 Ier3 Ier5 Inhbb Kcne3 Kcnn4 Kif22 Lamr1 Mansc1 Mcm5 Mcm6 Mcm7 Mxd3 Ncoa5 Nek6 Nkd2 Nqo1 Pdlim1 Perp Pttg1 Rasal1 Rbp1 Rfc5 Ris2 Rpl12 Rpl13a Rpl31 Rpl36a Rps13 Rps17 Rrm1 Scrg1 Sdc1 Sgol1 Slc29a3 Slc5a9 Slc6a15 Smarcd2 Sox10 Spag5 Ssx2ip St…
136	V$STRA13_01	8	8	145	472	15546	-1.98	0.0	2.45	0.89	Cdk4 Dnase2a Ier3 Mxd3 Ris2 Sgol1 Stmn1 Tada2l
137	V$STAF_01: Se-Cys tRNA gene transcription activating factor	6	6	147	305	15713	-1.98	0.0	2.59	0.9	Birc5 Hmgn1 Hrmt1l3 Lta4h Mcm3 Rad51
138	V$AREB6_01: AREB6 (Atp1a1 regulatory element binding factor 6)	38	38	115	3453	12565	-1.98	0.0	1.67	0.45	1300002F13Rik 4930403J22Rik Aurkb B4galt6 Cipp Cklfsf7 Dhcr7 Egln3 Enpp1 Eps8l2 Foxc1 Gabrp Hpn Hspa5bp1 Ier5 Kcne3 Kif22 Mansc1 Mcm3 Mcm5 Mlp Nkd2 Rfc5 Rgs11 Rpl36a Rps10 Rps19 Sall2 Scrg1 Sema4g Serpine2 Sfxn3 Smarcd2 Sox10 Spag5 Tacc3 Tada2l Wig1
139	V$NKX3A_01: NK class homeobox factor 3A	25	25	128	3171	12847	-2.0	0.0	0.13	0.0	Arf1 Asf1b Atpif1 Bnipl Cipp Cklfsf7 Col11a1 Dhcr7 Gabrp Hnrpab Ier5 Mclc Mcm5 Mlp Nek6 Nusap1 Olfml3 Pld3 Prim1 Pttg1 Rad51 Rpl13 Sdc1 Serpinb11 Trip13
140	V$CAAT_01: cellular and viral CCAAT box	97	97	56	9641	6377	-2.0	0.0	1.45	0.33	1200008O12Rik 1300002F13Rik 5430413I02Rik Arhgdig Asf1b Aurkb B4galt6 BC006933 BC031407 Bnipl Brca1 Ccna2 Ccnb2 Cdk4 Cklfsf7 Crabp2 Crlf1 Ddit4 Dhcr7 Dusp6 Eif2b2 Eps8l2 Etv1 Eya2 Foxc1 Galnt10 Gatm Hist2h3c1 Hmgn1 Hnrpab Hpn Id2 Ier3 Ier5 Incenp Iqgap1 Kcne3 Kif22 Lamr1 Lgals7 Mansc1 Mclc Mcm3 Mcm5 Mcm6 Mcm7 Melk Mxd3 Nab2 Nek6 Nhsl1 Nqo1 Nrarp Nusap1 Olfml3 Pcdh18 Pdlim1 Perp Pld3 Prim1 Ptbp1 P…
141	V$XFD2_01: Xenopus fork head domain factor 2	31	31	122	3794	12224	-2.0	0.0	0.15	0.0	4930403J22Rik Arf6 Atpif1 Aurkb BC006933 Cdk4 Cyr61 Ddit4 Dnase2a Enpp1 Eps8l2 Gabrp Hmgn1 Insr Iqgap1 Mansc1 Mclc Mcm7 Nusap1 Pa2g4 Pld3 Ppil5 Rasal1 Rfc5 Serpinb11 Stk39 Stmn1 Tada2l Tgfb3 Tyro3 Wdr21
142	V$GATA4_Q3	147	147	6	15710	308	-2.01	0.0	0.03	0.0	1200008O12Rik 1300002F13Rik 3100002B05Rik 4930403J22Rik 5430413I02Rik Arf1 Arf6 Arhgdig Asf1b Atpif1 Aurkb B4galt6 BC006933 BC031407 Biklk Birc5 Bnipl Brca1 Cacnb3 Casp1 Ccna2 Ccnb2 Cdk4 Cipp Cklfsf7 Cmas Col11a1 Crabp2 Crlf1 Ctgf Cyr61 Ddit4 Dhcr7 Dip3b Dnase2a Dusp6 Egln3 Eif2b2 Enpp1 Eps8l2 Etv1 Eya2 Foxc1 Gabrp Galnt10 Gatm Grwd1 Hist2h3c1 Hmgn1 Hnrpab Hpn Hrmt1l3 Hspa5bp1 Id2 Ier3 Ier5 Incen…
143	V$FOXJ2_01: fork head box J 2	70	70	83	7820	8198	-2.01	0.0	0.22	0.0	1200008O12Rik 1300002F13Rik 4930403J22Rik 5430413I02Rik Arf6 Arhgdig Atpif1 Aurkb B4galt6 BC006933 Brca1 Ccna2 Ccnb2 Cklfsf7 Ctgf Cyr61 Ddit4 Dnase2a Dusp6 Egln3 Eif2b2 Enpp1 Eps8l2 Foxc1 Gabrp Hnrpab Hpn Hspa5bp1 Id2 Ier3 Ier5 Incenp Insr Iqgap1 Lamr1 Lgals7 Mansc1 Mclc Mcm5 Mlp Ncoa5 Nusap1 Pcdh18 Pld3 Ppil5 Prim1 Pttg1 Pycard Rad51 Rasal1 Rfc5 Rgs11 Rpl13 Rpl15 Rps10 Rps13 Rrm1 Scrg1 Sema4g Sg…
144	V$TGIF_01: TGIF (5'TG3' interacting factor)	37	37	116	4408	11610	-2.01	0.0	0.17	0.0	1300002F13Rik Arf1 Cacnb3 Cxcr4 Enpp1 Eps8l2 Gabrp Hmgn1 Id2 Ier5 Incenp Insr Iqgap1 Lta4h Mansc1 Melk Olfml3 Perp Pld3 Ppil5 Prim1 Pycard Rdh10 Rfc5 Rgs11 Ris2 Rps13 Slc27a3 Slc29a3 Slc6a15 Slc7a7 Sox4 Stk39 Tcfap2c Tmem40 Trip13 Wig1
145	V$E2F4DP2_01: E2F-4:DP-2 heterodimer	22	22	131	1819	14199	-2.01	0.0	1.91	0.58	5430413I02Rik BC031407 Cipp Dusp6 Enpp1 Lamr1 Mcm3 Mcm5 Mcm6 Mcm7 Mxd3 Nusap1 Ppil5 Ris2 Rpl35 Sdc1 Slc27a3 Ssx2ip Stmn1 Tk1 Trim11 Uhrf1
146	V$IRF7_01: interferon regulatory factor 7	82	82	71	9074	6944	-2.02	0.0	0.22	0.0	1200008O12Rik 4930403J22Rik Arf1 Arf6 Arhgdig Asf1b Birc5 Bnipl Cacnb3 Casp1 Ccna2 Ccnb2 Cipp Cmas Cxcr4 Cyr61 Dnase2a Eif2b2 Enpp1 Etv1 Gatm Grwd1 Hmgn1 Hnrpab Hpn Hspa5bp1 Id2 Ier3 Ier5 Kcne3 Kcnn4 Kif22 Lamr1 Lgals7 Lta4h Mcm3 Mcm5 Mcm7 Mglap Mlp Mxd3 Nqo1 Nrarp Pa2g4 Pcdh18 Pld3 Ppil5 Pttg1 Pycard Rad51 Rgs11 Rpl12 Rpl13 Rpl15 Rpl35 Rpl36a Rps10 Rps19 Rrm1 Scrg1 Sdc1 Sema4g Sgol1 Slc27a3 Slc2…
147	V$ER_Q6: estrogen receptor	85	85	68	8413	7605	-2.03	0.0	1.37	0.29	1300002F13Rik 4930403J22Rik 5430413I02Rik Arf1 Arf6 Arhgdig Atpif1 Aurkb B4galt6 Biklk Bnipl Brca1 Cacnb3 Ccna2 Cdk4 Cipp Cklfsf7 Cmas Col11a1 Crabp2 Cyr61 Ddit4 Dhcr7 Egln3 Eif2b2 Eps8l2 Eya2 Foxc1 Galnt10 Grwd1 Hist2h3c1 Hrmt1l3 Ier5 Insr Iqgap1 Kif22 Lamr1 Lgals7 Lta4h Mansc1 Mcm3 Mcm6 Mcm7 Melk Mxd3 Nab2 Nek6 Nhsl1 Nrarp Nusap1 Olfml3 Pa2g4 Perp Prim1 Ptbp1 Pttg1 Pycard Rad51 Rasal1 Rbp1 Rdh1…
148	V$AR_03: is recognized by androgen reseptor	6	6	147	311	15707	-2.03	0.0	2.51	0.9	Brca1 Pycard Rad51 Stk39 Tmem40 Tyro3
149	V$NFY_C: NF-Y binding site	7	7	146	395	15623	-2.04	0.0	2.43	0.89	Asf1b Ier3 Kif22 Mcm3 Mcm7 Pcdh18 Uhrf1
150	V$XBP1_01: X-box-binding protein 1	9	9	144	1433	14585	-2.06	0.0	0.07	0.0	Cdk4 Crabp2 Enpp1 Hrmt1l3 Lta4h Mcm6 Pld3 Rpl15 Stmn1
151	V$NKX22_01: NK2 class homeobox factor 2	15	15	138	2085	13933	-2.06	0.0	0.1	0.0	Cdk4 Ddit4 Eya2 Foxc1 Gabrp Kcne3 Kif22 Mansc1 Mcm3 Melk Pttg1 Rad51 Rps13 Spag5 Zfp239
152	V$IRF_Q6_01	67	67	86	7462	8556	-2.07	0.0	0.25	0.0	1200008O12Rik Arf1 Arhgdig Asf1b BC031407 Birc5 Brca1 Cacnb3 Casp1 Ccna2 Ccnb2 Cipp Cmas Crabp2 Dnase2a Dusp6 Eif2b2 Enpp1 Etv1 Grwd1 Hnrpab Hspa5bp1 Ier3 Kcne3 Kif22 Lgals7 Lta4h Mclc Mcm3 Mcm6 Melk Mglap Mki67 Ncoa5 Nqo1 Olfml3 Pa2g4 Pcdh18 Perp Pld3 Ppil5 Pycard Rgs11 Rpl13 Rpl15 Rpl35 Rps10 Rps13 Rps19 Rrm1 Sall2 Sdc1 Sema4g Slc29a3 Slc5a9 Slc7a7 Smarcd2 Sox10 Sox4 Ssx2ip Stk39 Tgfb3 Trim11 T…
153	V$FOX_Q2	112	112	41	12192	3826	-2.07	0.0	0.19	0.0	1200008O12Rik 1300002F13Rik 3100002B05Rik 4930403J22Rik 5430413I02Rik Arf1 Arf6 Arhgdig Atpif1 Aurkb B4galt6 BC006933 BC031407 Birc5 Bnipl Brca1 Casp1 Ccna2 Ccnb2 Cdk4 Cipp Cklfsf7 Col11a1 Ctgf Cyr61 Ddit4 Dip3b Dnase2a Dusp6 Egln3 Eif2b2 Eps8l2 Eya2 Foxc1 Gabrp Gatm Hmgn1 Hnrpab Hspa5bp1 Id2 Ier3 Ier5 Incenp Insr Kcnn4 Kif22 Lamr1 Lgals7 Lta4h Mansc1 Mclc Mcm3 Mcm5 Mcm6 Mcm7 Melk Mglap Mki67 Mxd…
154	V$USF_C: USF binding site	77	77	76	7638	8380	-2.08	0.0	1.26	0.26	1200008O12Rik 3100002B05Rik 4930403J22Rik Arf6 Arhgdig Aurkb Biklk Bnipl Brca1 Casp1 Cdk4 Cklfsf7 Col11a1 Cxcr4 Dhcr7 Dnase2a Egln3 Enpp1 Eya2 Grwd1 Hmgn1 Hrmt1l3 Ier3 Kcne3 Kcnn4 Lamr1 Lgals7 Lta4h Mansc1 Mclc Mcm3 Mcm6 Melk Mki67 Mlp Mxd3 Nab2 Nfix Nqo1 Nrarp Pdlim1 Perp Pld3 Ptbp1 Pycard Rad51 Rasal1 Rfc5 Ris2 Rpl12 Rpl13 Rpl13a Rpl31 Rpl35 Rpl36a Rps19 Rrm1 Sema4g Serpine2 Sgol1 Slc29a3 Slc5a…
155	V$AREB6_03: AREB6 (Atp1a1 regulatory element binding factor 6)	28	28	125	2473	13545	-2.1	0.0	1.65	0.44	Arhgdig Birc5 Brca1 Cklfsf7 Cmas Cyr61 Dip3b Eif2b2 Eps8l2 Eya2 Inhbb Insr Mansc1 Mcm7 Mki67 Nek6 Nfix Perp Rad51 Rpl13 Rpl31 Sall2 Sdc1 Sema4g Serpine2 Slc27a3 Ssx2ip Uhrf1
156	V$RORA1_01: RAR-related orphan receptor alpha1	14	14	139	1964	14054	-2.1	0.0	0.1	0.0	5430413I02Rik B4galt6 Brca1 Ccna2 Cipp Cklfsf7 Dnase2a Ncoa5 Nkd2 Rpl13a Rpl36a Sgol1 Tk1 Uhrf1
157	V$MMEF2_Q6: myocyte enhancer factor	46	46	107	5255	10763	-2.12	0.0	0.24	0.0	3100002B05Rik Arf6 Atpif1 BC006933 Bnipl Brca1 Casp1 Cipp Cklfsf7 Col11a1 Ctgf Dip3b Dnase2a Egln3 Enpp1 Etv1 Foxc1 Galnt10 Gatm Grwd1 Hnrpab Ier5 Incenp Inhbb Lgals7 Mcm3 Mcm6 Melk Mki67 Mxd3 Nfix Pa2g4 Rad51 Rdh10 Rpl13 Rpl13a Rpl15 Rps10 Rrm1 Sall2 Slc6a15 St6galnac4 Stk39 Tada2l Trim11 Wdr21
158	V$OLF1_01: olfactory neuron-specific factor	19	19	134	1555	14463	-2.12	0.0	1.83	0.56	4930403J22Rik Asf1b Birc5 Dnase2a Eps8l2 Gabrp Ier3 Kcnn4 Mglap Rasal1 Rpl13a Sgol1 Slc27a3 Slc7a7 Smarcd2 Ssx2ip Stk39 Tcfap2c Tyro3
159	V$HNF4_DR1_Q3	118	118	35	12798	3220	-2.12	0.0	0.19	0.0	1200008O12Rik 1300002F13Rik 3100002B05Rik 4930403J22Rik 5430413I02Rik Arf1 Arf6 Arhgdig Asf1b Atpif1 Aurkb BC006933 Biklk Birc5 Bnipl Brca1 Cacnb3 Casp1 Ccna2 Cdk4 Cipp Cklfsf7 Cmas Col11a1 Crabp2 Crlf1 Ctgf Cxcr4 Cyr61 Ddit4 Dhcr7 Dip3b Dnase2a Dusp6 Egln3 Enpp1 Eps8l2 Eya2 Gabrp Galnt10 Gatm Grwd1 Hist2h3c1 Hmgn1 Hnrpab Hpn Hrmt1l3 Hspa5bp1 Id2 Ier3 Incenp Insr Iqgap1 Kif22 Lgals7 Lta4h Mansc1 …
160	V$MTF1_Q4	15	15	138	1160	14858	-2.14	0.0	1.93	0.58	BC006933 Cklfsf7 Crlf1 Ctgf Cxcr4 Galnt10 Gatm Hist2h3c1 Kcnn4 Lta4h Melk Rad51 Slc29a3 Spag5 Trip13
161	V$AIRE_01	25	25	128	3087	12931	-2.16	0.0	0.17	0.0	3100002B05Rik Bnipl Brca1 Cdk4 Cipp Cmas Cxcr4 Hnrpab Insr Lta4h Mclc Mcm6 Mki67 Mlp Nrarp Nusap1 Olfml3 Rrm1 Scrg1 Serpinb11 Sfxn3 Slc6a15 Sox4 Ssx2ip Stmn1
162	V$MTATA_B: Muscle TATA box	70	70	83	7667	8351	-2.17	0.0	0.32	0.0	1300002F13Rik 3100002B05Rik 4930403J22Rik Arf6 Asf1b Aurkb Biklk Birc5 Bnipl Brca1 Cacnb3 Ccnb2 Cdk4 Cklfsf7 Col11a1 Crabp2 Ctgf Cxcr4 Cyr61 Dnase2a Eif2b2 Enpp1 Gatm Hist2h3c1 Hnrpab Hrmt1l3 Incenp Insr Lamr1 Lgals7 Mansc1 Mclc Mcm5 Melk Mglap Mki67 Mxd3 Nek6 Nqo1 Pcdh18 Pdlim1 Pld3 Ppil5 Prim1 Ptbp1 Pttg1 Pycard Rasal1 Rbp1 Rdh10 Rfc5 Rpl15 Rpl31 Rpl35 Rpl36a Rps17 Rrm1 Sall2 Scrg1 Sdc1 Serpinb…
163	V$SRF_Q5_01	48	48	105	4650	11368	-2.17	0.0	1.24	0.25	5430413I02Rik Arf1 Arf6 Arhgdig B4galt6 Bnipl Cdk4 Cipp Crlf1 Ctgf Ddit4 Dnase2a Egln3 Etv1 Galnt10 Gatm Hist2h3c1 Hnrpab Hpn Hspa5bp1 Ier3 Kif22 Mansc1 Mlp Mxd3 Nfix Nhsl1 Nrarp Nusap1 Olfml3 Pa2g4 Prim1 Rbp1 Rgs11 Rpl12 Rpl13a Rpl15 Rpl36a Rps17 Rps19 Rrm1 Sdc1 Serpine2 Smarcd2 Spag5 Tada2l Uhrf1 Wdr21
164	V$TITF1_Q3: TTF-1, TITF1 (thyroid transcription factor 1)	56	56	97	6212	9806	-2.18	0.0	0.31	0.0	3100002B05Rik 4930403J22Rik Arf1 Arf6 BC006933 BC031407 Biklk Brca1 Casp1 Ccna2 Ccnb2 Cdk4 Cipp Col11a1 Crabp2 Dhcr7 Dusp6 Egln3 Enpp1 Eps8l2 Etv1 Galnt10 Hrmt1l3 Ier3 Ier5 Incenp Kif22 Mcm3 Mglap Mxd3 Nfix Nkd2 Nrarp Pa2g4 Pcdh18 Perp Pld3 Prim1 Pttg1 Rdh10 Rfc5 Rpl31 Rpl36a Rrm1 Sall2 Serpinb11 Sfxn3 Slc27a3 Slc6a15 Smarcd2 Ssx2ip St6galnac4 Tacc3 Tcfap2c Tk1 Wig1
165	V$STAF_02: Se-Cys tRNA gene transcription activating factor	30	30	123	2723	13295	-2.18	0.0	1.49	0.35	Arf1 Birc5 Cmas Crlf1 Eps8l2 Gatm Hmgn1 Hrmt1l3 Ier3 Insr Lta4h Mcm3 Mcm6 Mlp Mxd3 Olfml3 Pa2g4 Prim1 Pycard Rad51 Rasal1 Rdh10 Ris2 Rpl35 Rps13 Slc5a9 Slc6a15 Tacc3 Tenc1 Wdr21
166	V$HNF4ALPHA_Q6	51	51	102	5708	10310	-2.18	0.0	0.29	0.0	3100002B05Rik 4930403J22Rik 5430413I02Rik Atpif1 Aurkb Biklk Brca1 Casp1 Cipp Ctgf Cyr61 Enpp1 Etv1 Foxc1 Gatm Grwd1 Hnrpab Hpn Iqgap1 Kcnn4 Kif22 Lta4h Mansc1 Melk Nab2 Nhsl1 Nqo1 Pa2g4 Pcdh18 Pdlim1 Perp Rasal1 Rbp1 Rfc5 Rpl12 Rpl13 Rpl31 Rpl35 Rpl36a Sall2 Serpinb11 Sgol1 Slc29a3 Slc5a9 Slc6a15 Slc7a7 Stat6 Tgfb3 Tmem40 Trip13 Tyro3
167	V$FREAC4_01: Fork head RElated ACtivator-4	4	4	149	170	15848	-2.18	0.0	2.48	0.89	4930403J22Rik Ctgf Ssx2ip Stat6
168	V$ATF4_Q2: activating transcription factor 4	33	33	120	3884	12134	-2.19	0.0	0.22	0.0	1300002F13Rik 4930403J22Rik Arf6 BC006933 Birc5 Ccna2 Ddit4 Eya2 Galnt10 Hist2h3c1 Hnrpab Lgals7 Mcm5 Nhsl1 Pcdh18 Rdh10 Ris2 Rpl13 Rpl13a Rpl15 Rpl35 Rps13 Sdc1 Sfxn3 Sgol1 Slc6a15 Ssx2ip Stmn1 Tenc1 Tgfb3 Trim11 Wdr21 Wig1
169	V$EFC_Q6	82	82	71	8888	7130	-2.19	0.0	0.34	0.0	1200008O12Rik 3100002B05Rik 4930403J22Rik Arf1 Arhgdig Asf1b Atpif1 Aurkb B4galt6 BC006933 BC031407 Biklk Ccna2 Ccnb2 Cmas Col11a1 Ctgf Cxcr4 Ddit4 Dip3b Eif2b2 Enpp1 Eps8l2 Etv1 Gabrp Galnt10 Gatm Grwd1 Hnrpab Hpn Hrmt1l3 Hspa5bp1 Id2 Ier3 Incenp Inhbb Insr Iqgap1 Kcnn4 Kif22 Lamr1 Lgals7 Lta4h Mansc1 Mclc Mcm3 Mcm5 Mcm7 Mglap Mxd3 Ncoa5 Nek6 Nkd2 Nqo1 Nusap1 Pdlim1 Perp Pld3 Ppil5 Rasal1 Rdh10 …
170	V$XFD1_01: Xenopus fork head domain factor 1	21	21	132	2658	13360	-2.19	0.0	0.16	0.0	1300002F13Rik 4930403J22Rik Aurkb Brca1 Casp1 Col11a1 Ctgf Dnase2a Enpp1 Foxc1 Incenp Mclc Nab2 Pcdh18 Pld3 Pycard Rbp1 Rfc5 Rpl13 Slc6a15 Stmn1
171	V$NKX25_02: homeo domain factor Nkx-2.5/Csx, tinman homolog	65	65	88	6502	9516	-2.2	0.0	1.06	0.16	1200008O12Rik 4930403J22Rik Asf1b Atpif1 B4galt6 BC006933 Bnipl Brca1 Casp1 Ccnb2 Cipp Cklfsf7 Cmas Col11a1 Dip3b Dnase2a Egln3 Eif2b2 Etv1 Gabrp Grwd1 Hmgn1 Hnrpab Id2 Ier3 Kcne3 Kif22 Lta4h Mansc1 Mclc Mcm5 Mcm7 Melk Nek6 Nkd2 Nrarp Nusap1 Olfml3 Pa2g4 Pcdh18 Ppil5 Rdh10 Rpl13 Rpl36a Rps13 Rps17 Rrm1 Sall2 Sdc1 Sema4g Serpinb11 Sgol1 Slc5a9 Slc6a15 Smarcd2 Sox10 Sox4 Spag5 Ssx2ip Stat6 Stmn1 Ta…
172	V$AP4_01: activator protein 4	9	9	144	1393	14625	-2.2	0.0	0.08	0.0	Arhgdig Cklfsf7 Mclc Rgs11 Serpinb11 Slc29a3 Slc7a7 Smarcd2 Tenc1
173	V$CEBPDELTA_Q6	110	110	43	11879	4139	-2.2	0.0	0.26	0.0	1200008O12Rik 3100002B05Rik 4930403J22Rik 5430413I02Rik Arf1 Arf6 Arhgdig Asf1b Aurkb B4galt6 Birc5 Bnipl Brca1 Cacnb3 Casp1 Ccna2 Ccnb2 Cdk4 Cipp Cklfsf7 Cmas Col11a1 Crlf1 Cxcr4 Dhcr7 Dip3b Dnase2a Dusp6 Egln3 Eif2b2 Etv1 Eya2 Foxc1 Gabrp Galnt10 Gatm Grwd1 Hmgn1 Hnrpab Hpn Hrmt1l3 Id2 Ier3 Ier5 Incenp Insr Kcne3 Kcnn4 Lamr1 Lgals7 Mansc1 Mclc Mcm3 Mcm5 Mcm6 Mcm7 Melk Mglap Mlp Nek6 Nhsl1 Nkd2 …
174	V$HAND1E47_01: Hand1:E47 heterodimer	86	86	67	9295	6723	-2.2	0.0	0.35	0.0	1200008O12Rik 1300002F13Rik 3100002B05Rik 5430413I02Rik Arf1 Atpif1 Aurkb Bnipl Brca1 Cacnb3 Casp1 Ccna2 Ccnb2 Cmas Col11a1 Crabp2 Ctgf Cyr61 Dip3b Dusp6 Egln3 Eif2b2 Enpp1 Eya2 Foxc1 Gabrp Gatm Grwd1 Hist2h3c1 Hmgn1 Hnrpab Hspa5bp1 Ier5 Incenp Insr Iqgap1 Kcne3 Kcnn4 Kif22 Lamr1 Lta4h Mansc1 Mcm6 Mcm7 Mglap Mki67 Mlp Ncoa5 Nek6 Nhsl1 Nkd2 Nqo1 Nrarp Olfml3 Pa2g4 Pdlim1 Pld3 Ptbp1 Pttg1 Rasal1 Rf…
175	V$E2A_Q2	88	88	65	9499	6519	-2.21	0.0	0.35	0.0	Arf1 Arf6 Arhgdig Asf1b Aurkb B4galt6 Biklk Birc5 Bnipl Cacnb3 Ccna2 Cdk4 Cipp Cmas Crabp2 Cxcr4 Cyr61 Ddit4 Dhcr7 Dnase2a Egln3 Eif2b2 Eps8l2 Foxc1 Gabrp Gatm Grwd1 Hist2h3c1 Hmgn1 Hnrpab Hpn Hrmt1l3 Hspa5bp1 Incenp Insr Iqgap1 Kcne3 Kcnn4 Mansc1 Mcm5 Mcm6 Mcm7 Melk Mki67 Ncoa5 Nek6 Nfix Nkd2 Nqo1 Nrarp Nusap1 Perp Pld3 Prim1 Pycard Rad51 Rasal1 Rbp1 Rfc5 Rgs11 Ris2 Rpl12 Rpl15 Rpl35 Sall2 Sdc1 …
176	V$CMYB_01: c-Myb	35	35	118	3282	12736	-2.21	0.0	1.34	0.29	4930403J22Rik Arf6 Asf1b B4galt6 BC031407 Birc5 Casp1 Cmas Crabp2 Crlf1 Dusp6 Ier3 Iqgap1 Kcne3 Kif22 Mcm6 Mcm7 Mlp Mxd3 Nab2 Ncoa5 Nek6 Pld3 Ppil5 Ptbp1 Rasal1 Rpl13a Rps10 Slc6a15 Smarcd2 Ssx2ip Stat6 Tyro3 Uhrf1 Zfp239
177	V$MYOD_01: myoblast determination gene product	97	97	56	10469	5549	-2.21	0.0	0.32	0.0	4930403J22Rik 5430413I02Rik Arf1 Arf6 Arhgdig Asf1b B4galt6 BC006933 Biklk Birc5 Bnipl Brca1 Ccna2 Cipp Cklfsf7 Cmas Crabp2 Cxcr4 Ddit4 Dhcr7 Dip3b Egln3 Eif2b2 Eps8l2 Etv1 Eya2 Gabrp Galnt10 Gatm Grwd1 Hist2h3c1 Hnrpab Hpn Hrmt1l3 Hspa5bp1 Incenp Inhbb Insr Iqgap1 Kcne3 Kcnn4 Lgals7 Mansc1 Mcm5 Mcm6 Mcm7 Melk Mki67 Ncoa5 Nek6 Nfix Nhsl1 Nqo1 Nrarp Nusap1 Pdlim1 Perp Pld3 Prim1 Ptbp1 Pycard Rad51…
178	V$LDSPOLYA_B: Lentiviral Poly A downstream element	119	119	34	12843	3175	-2.21	0.0	0.22	0.0	1300002F13Rik 3100002B05Rik 4930403J22Rik 5430413I02Rik Arf6 Arhgdig Atpif1 Aurkb B4galt6 Biklk Bnipl Brca1 Cacnb3 Casp1 Ccna2 Ccnb2 Cdk4 Cipp Cklfsf7 Col11a1 Crabp2 Ctgf Cxcr4 Cyr61 Ddit4 Dhcr7 Dip3b Dnase2a Dusp6 Egln3 Eif2b2 Enpp1 Eps8l2 Etv1 Eya2 Galnt10 Gatm Grwd1 Hist2h3c1 Hmgn1 Hrmt1l3 Hspa5bp1 Ier3 Ier5 Incenp Insr Kcne3 Kcnn4 Kif22 Lamr1 Lgals7 Lta4h Mansc1 Mcm3 Mcm6 Mcm7 Melk Mglap Mlp …
179	V$BARBIE_01: barbiturate-inducible element	79	79	74	8021	7997	-2.23	0.0	0.96	0.12	1300002F13Rik 4930403J22Rik Arhgdig Asf1b Atpif1 Aurkb BC031407 Biklk Bnipl Cacnb3 Cdk4 Cipp Cklfsf7 Cmas Col11a1 Cxcr4 Cyr61 Dhcr7 Dnase2a Eif2b2 Enpp1 Etv1 Gatm Grwd1 Hnrpab Hpn Hrmt1l3 Incenp Inhbb Insr Kcnn4 Lamr1 Lgals7 Mclc Mcm3 Mcm5 Mcm6 Melk Mglap Mki67 Mlp Mxd3 Ncoa5 Nhsl1 Nkd2 Nusap1 Ppil5 Prim1 Pycard Rad51 Rgs11 Ris2 Rpl13 Rpl13a Rpl31 Rpl35 Rpl36a Rps19 Rrm1 Scrg1 Sdc1 Serpinb11 Serp…
180	V$PEBP_Q6	36	36	117	4139	11879	-2.24	0.0	0.26	0.0	Atpif1 B4galt6 BC006933 Birc5 Brca1 Casp1 Ccna2 Ccnb2 Cdk4 Cipp Enpp1 Eya2 Foxc1 Ier5 Kcnn4 Lamr1 Lgals7 Lta4h Mglap Nfix Nhsl1 Nkd2 Nqo1 Ptbp1 Rad51 Rasal1 Rbp1 Rfc5 Rpl15 Rps13 Sall2 Serpinb11 Serpine2 Slc7a7 Trip13 Wig1
181	V$SMAD4_Q6	66	66	87	6686	9332	-2.25	0.0	0.93	0.12	1300002F13Rik Asf1b Atpif1 Aurkb BC006933 BC031407 Brca1 Casp1 Ccna2 Cdk4 Cmas Col11a1 Dhcr7 Dip3b Dnase2a Egln3 Enpp1 Etv1 Eya2 Gabrp Galnt10 Grwd1 Hnrpab Hpn Hspa5bp1 Id2 Ier3 Kcne3 Kcnn4 Kif22 Mclc Mcm5 Mki67 Mlp Mxd3 Nab2 Ncoa5 Nek6 Nfix Nhsl1 Ppil5 Prim1 Rdh10 Rpl12 Rpl13 Rpl31 Rps17 Sdc1 Sema4g Slc27a3 Slc7a7 Smarcd2 Sox10 St6galnac4 Stk39 Tacc3 Tcfap2c Tenc1 Tgfb3 Tk1 Tmem40 Trim11 Trip13 …
182	V$LMO2COM_02: complex of Lmo2 bound to Tal-1, E2A proteins, and GATA-1, half-site 2	83	83	70	8475	7543	-2.25	0.0	0.91	0.1	1200008O12Rik 3100002B05Rik 4930403J22Rik Arf1 Arhgdig Aurkb BC006933 Biklk Birc5 Brca1 Casp1 Ccna2 Cdk4 Col11a1 Crabp2 Crlf1 Ctgf Cxcr4 Ddit4 Egln3 Eif2b2 Eya2 Foxc1 Galnt10 Gatm Grwd1 Hist2h3c1 Hmgn1 Hnrpab Hpn Hrmt1l3 Id2 Ier3 Ier5 Incenp Insr Iqgap1 Kif22 Lamr1 Lgals7 Lta4h Mansc1 Mclc Mcm3 Mcm5 Mcm6 Mcm7 Melk Mki67 Mxd3 Nab2 Nek6 Nkd2 Pcdh18 Perp Pld3 Ppil5 Prim1 Ptbp1 Pttg1 Pycard Rasal1 Rf…
183	V$AP1_Q2: activator protein 1	101	101	52	10845	5173	-2.25	0.0	0.35	0.0	3100002B05Rik 4930403J22Rik 5430413I02Rik Arf1 Arf6 Arhgdig Atpif1 Aurkb BC006933 BC031407 Biklk Bnipl Brca1 Cacnb3 Casp1 Ccna2 Ccnb2 Cdk4 Cipp Crabp2 Crlf1 Cxcr4 Dhcr7 Dnase2a Dusp6 Egln3 Enpp1 Eps8l2 Etv1 Eya2 Foxc1 Gabrp Galnt10 Grwd1 Hist2h3c1 Hmgn1 Hnrpab Hpn Hrmt1l3 Hspa5bp1 Id2 Ier5 Incenp Kcne3 Kcnn4 Kif22 Lamr1 Lgals7 Mansc1 Mcm5 Mcm6 Mcm7 Melk Mlp Mxd3 Ncoa5 Nek6 Nhsl1 Nkd2 Nqo1 Nrarp N…
184	V$HIF1_Q3: hypoxia induced factor	16	16	137	1293	14725	-2.25	0.0	1.74	0.5	3100002B05Rik Cipp Cklfsf7 Ddit4 Gabrp Grwd1 Insr Kcne3 Kif22 Lgals7 Lta4h Nab2 Pld3 Ptbp1 Rps19 Stmn1
185	V$STAT_01: signal transducers and activators of transcription	25	25	128	3032	12986	-2.25	0.0	0.2	0.0	3100002B05Rik Arf1 Arf6 Ccnb2 Cipp Dnase2a Eps8l2 Etv1 Gabrp Gatm Hmgn1 Id2 Ier3 Kif22 Lta4h Mcm6 Nrarp Nusap1 Rasal1 Rpl35 Sdc1 Tacc3 Tcfap2c Tmem40 Trip13
186	V$SREBP1_01: sterol regulatory element-binding protein 1	9	9	144	605	15413	-2.26	0.0	2.05	0.63	Cdk4 Dnase2a Gabrp Pld3 Ptbp1 Ris2 Sgol1 Slc29a3 Trip13
187	V$CREBATF_Q6	47	47	106	4632	11386	-2.26	0.0	1.08	0.16	1200008O12Rik 1300002F13Rik 5430413I02Rik Arf6 Arhgdig Asf1b BC006933 BC031407 Birc5 Bnipl Casp1 Ccna2 Cdk4 Cyr61 Ddit4 Egln3 Enpp1 Foxc1 Hist2h3c1 Hnrpab Kcnn4 Lamr1 Lta4h Mclc Mcm5 Mxd3 Nhsl1 Nusap1 Olfml3 Pld3 Rad51 Rasal1 Rgs11 Rpl13 Rpl13a Rpl15 Rps13 Rps17 Rrm1 Sfxn3 Slc6a15 Stat6 Stmn1 Tenc1 Tgfb3 Tmem40 Trim11
188	V$NKX25_01: homeo domain factor Nkx-2.5/Csx, tinman homolog	77	77	76	7893	8125	-2.26	0.0	0.85	0.08	Arf1 Arhgdig B4galt6 BC006933 BC031407 Ccna2 Ccnb2 Cipp Crabp2 Ctgf Cxcr4 Ddit4 Dhcr7 Dnase2a Eif2b2 Enpp1 Eps8l2 Etv1 Eya2 Grwd1 Hist2h3c1 Hpn Hspa5bp1 Ier3 Incenp Iqgap1 Kcne3 Kcnn4 Kif22 Mansc1 Mcm5 Mcm6 Mcm7 Mglap Mxd3 Nab2 Nfix Nhsl1 Nrarp Olfml3 Pcdh18 Pdlim1 Perp Ppil5 Prim1 Pycard Rasal1 Rbp1 Rgs11 Rpl13a Rpl15 Rpl35 Rpl36a Rps13 Rrm1 Scrg1 Sema4g Serpinb11 Sfxn3 Slc27a3 Slc29a3 Slc5a9 Sl…
189	V$E2F1DP1RB_01: Rb:E2F-1:DP-1 trimeric complex	12	12	141	895	15123	-2.26	0.0	1.89	0.58	Lamr1 Mcm3 Mcm5 Mcm6 Mcm7 Mglap Olfml3 Ris2 Sgol1 Ssx2ip Stmn1 Tk1
190	V$HFH3_01: HFH-3 (HNF3/fork head homolog 3)	73	73	80	7478	8540	-2.26	0.0	0.84	0.08	1200008O12Rik 1300002F13Rik 4930403J22Rik 5430413I02Rik Arf6 Arhgdig Atpif1 Aurkb B4galt6 BC006933 Brca1 Ccna2 Ccnb2 Cdk4 Cklfsf7 Col11a1 Ctgf Cyr61 Dnase2a Dusp6 Egln3 Eif2b2 Enpp1 Eps8l2 Foxc1 Gabrp Hpn Hspa5bp1 Id2 Ier3 Ier5 Incenp Insr Kcnn4 Lamr1 Mansc1 Mclc Mcm5 Mlp Ncoa5 Nusap1 Olfml3 Pcdh18 Pld3 Ppil5 Prim1 Pttg1 Pycard Rasal1 Rfc5 Rgs11 Rpl13 Rpl13a Rpl15 Rps10 Rps13 Rps19 Rrm1 Scrg1 Sem…
191	V$ETS2_B: c-Ets-2 binding sites	39	39	114	4408	11610	-2.27	0.0	0.3	0.0	3100002B05Rik 5430413I02Rik Atpif1 Birc5 Casp1 Ccnb2 Ddit4 Dip3b Enpp1 Eps8l2 Etv1 Eya2 Gabrp Hmgn1 Hpn Ier3 Incenp Kcne3 Kcnn4 Lta4h Mcm3 Mcm6 Mlp Nfix Perp Ppil5 Pycard Rbp1 Ris2 Rps10 Rps13 Rps17 Serpinb11 Slc27a3 Slc5a9 Smarcd2 Tmem40 Trim11 Wdr21
192	V$CDPCR3HD_01: cut-like homeodomain protein	46	46	107	5097	10921	-2.28	0.0	0.35	0.0	1200008O12Rik 1300002F13Rik 3100002B05Rik Arf1 Arf6 Arhgdig Asf1b B4galt6 Brca1 Ccna2 Cklfsf7 Ctgf Cxcr4 Cyr61 Enpp1 Etv1 Gabrp Galnt10 Grwd1 Hnrpab Hspa5bp1 Ier5 Lamr1 Mcm5 Mcm6 Mcm7 Nfix Nqo1 Nrarp Olfml3 Pcdh18 Pdlim1 Rfc5 Rgs11 Rpl31 Sdc1 Slc5a9 Smarcd2 Sox4 Spag5 Ssx2ip Stat6 Tada2l Tcfap2c Tenc1 Zfp239
193	V$VMYB_01: v-Myb	112	112	41	11418	4600	-2.28	0.0	1.09	0.16	1300002F13Rik 4930403J22Rik 5430413I02Rik Arf6 Asf1b Atpif1 Aurkb B4galt6 BC006933 BC031407 Birc5 Casp1 Ccna2 Ccnb2 Cipp Cklfsf7 Cmas Crabp2 Crlf1 Ctgf Cyr61 Ddit4 Dhcr7 Dip3b Dnase2a Dusp6 Egln3 Eif2b2 Enpp1 Etv1 Eya2 Gabrp Galnt10 Gatm Hist2h3c1 Hmgn1 Hnrpab Hpn Hrmt1l3 Hspa5bp1 Id2 Ier3 Ier5 Incenp Iqgap1 Kcne3 Kcnn4 Kif22 Lamr1 Lgals7 Lta4h Mansc1 Mclc Mcm5 Mcm7 Melk Mglap Mki67 Mxd3 Nab2 Nco…
194	V$HP1SITEFACTOR_Q6	34	34	119	3908	12110	-2.28	0.0	0.27	0.0	3100002B05Rik 4930403J22Rik Birc5 Bnipl Brca1 Casp1 Ccna2 Ccnb2 Cipp Col11a1 Eif2b2 Etv1 Lgals7 Mcm3 Mcm5 Melk Nfix Nkd2 Nqo1 Pycard Rasal1 Rbp1 Rfc5 Rpl13 Rpl15 Rpl36a Rps10 Rps13 Tgfb3 Tk1 Tyro3 Wdr21 Wig1 Zfp239
195	V$ATF3_Q6: activating transcription factor 3	12	12	141	1684	14334	-2.28	0.0	0.12	0.0	1300002F13Rik Bnipl Ccna2 Col11a1 Mcm5 Olfml3 Rpl13 Sfxn3 Slc5a9 Stk39 Tada2l Tenc1
196	V$PPARG_03: PPAR (peroxisome proliferator-activated receptor gamma)	58	58	95	6259	9759	-2.29	0.0	0.44	0.0	1300002F13Rik 4930403J22Rik Arf6 Arhgdig B4galt6 BC006933 Biklk Bnipl Cacnb3 Cipp Cklfsf7 Crabp2 Cyr61 Ddit4 Dhcr7 Dnase2a Etv1 Eya2 Grwd1 Hnrpab Hpn Ier3 Insr Kif22 Lgals7 Mansc1 Mcm3 Mcm5 Mcm7 Melk Mlp Nkd2 Nqo1 Nusap1 Olfml3 Perp Prim1 Rbp1 Rfc5 Rgs11 Ris2 Rpl13 Rps17 Rps19 Rrm1 Scrg1 Serpinb11 Slc29a3 Slc5a9 Slc7a7 Smarcd2 Sox4 Stat6 Stmn1 Tacc3 Tenc1 Trim11 Uhrf1
197	V$SREBP_Q3	47	47	106	5171	10847	-2.29	0.0	0.37	0.0	1200008O12Rik 1300002F13Rik 3100002B05Rik 4930403J22Rik Arhgdig BC006933 Biklk Cklfsf7 Crabp2 Cyr61 Eps8l2 Foxc1 Gatm Grwd1 Ier5 Kcnn4 Kif22 Lgals7 Lta4h Mcm7 Nek6 Nusap1 Prim1 Ptbp1 Pttg1 Pycard Rad51 Rgs11 Rpl13a Rpl36a Rps13 Rps17 Rrm1 Serpinb11 Sgol1 Slc27a3 Slc29a3 Sox4 Ssx2ip St6galnac4 Stat6 Stmn1 Tenc1 Tmem40 Tyro3 Wig1 Zfp239
198	V$EGR3_01: early growth response gene 3 product	4	4	149	177	15841	-2.3	0.0	2.37	0.89	Dhcr7 Nab2 Rpl12 Sfxn3
199	V$TCF1P_Q6	102	102	51	10502	5516	-2.32	0.0	0.86	0.08	1200008O12Rik 1300002F13Rik 3100002B05Rik 5430413I02Rik Arf6 Asf1b Atpif1 Aurkb BC031407 Biklk Birc5 Brca1 Casp1 Ccna2 Ccnb2 Cklfsf7 Cmas Col11a1 Crlf1 Cxcr4 Ddit4 Dhcr7 Egln3 Eif2b2 Eps8l2 Foxc1 Grwd1 Hist2h3c1 Hmgn1 Hnrpab Hrmt1l3 Id2 Ier5 Incenp Inhbb Iqgap1 Kcne3 Kcnn4 Kif22 Lamr1 Mansc1 Mclc Mcm3 Mcm5 Mcm6 Mcm7 Mglap Mlp Mxd3 Ncoa5 Nek6 Nfix Nhsl1 Nkd2 Nrarp Nusap1 Olfml3 Pa2g4 Pcdh18 Perp P…
200	V$ACAAT_B: Avian C-type CCAAT box	7	7	146	1133	14885	-2.34	0.0	0.08	0.0	Galnt10 Id2 Iqgap1 Mcm7 Nusap1 Pld3 Tk1
201	V$BACH2_01: BTB and CNC homolog 2	103	103	50	10916	5102	-2.34	0.0	0.47	0.0	3100002B05Rik 4930403J22Rik Arf1 Asf1b Atpif1 Aurkb BC006933 BC031407 Biklk Bnipl Brca1 Cacnb3 Casp1 Ccna2 Ccnb2 Cdk4 Cipp Cklfsf7 Col11a1 Crabp2 Crlf1 Ddit4 Dhcr7 Dnase2a Egln3 Eps8l2 Eya2 Foxc1 Gabrp Galnt10 Gatm Grwd1 Hist2h3c1 Hnrpab Hpn Hrmt1l3 Hspa5bp1 Ier3 Incenp Insr Iqgap1 Kcne3 Kcnn4 Kif22 Lamr1 Lgals7 Mansc1 Mcm3 Mcm5 Mcm6 Mglap Mlp Mxd3 Nab2 Ncoa5 Nek6 Nfix Nqo1 Nrarp Nusap1 Pdlim1 Pe…
202	V$HFH8_01: HNF-3/Fkh Homolog-8	26	26	127	2397	13621	-2.35	0.0	1.3	0.26	4930403J22Rik Arf6 Atpif1 Aurkb BC006933 Cdk4 Cyr61 Enpp1 Eps8l2 Gabrp Hpn Insr Mansc1 Mclc Mcm7 Nusap1 Pld3 Ppil5 Rasal1 Rfc5 Slc7a7 Stk39 Tada2l Tgfb3 Tyro3 Wdr21
203	V$FOXO4_01: fork head box O4	105	105	48	11051	4967	-2.36	0.0	0.55	0.0	3100002B05Rik 4930403J22Rik 5430413I02Rik Arf1 Arf6 Arhgdig Atpif1 Aurkb B4galt6 BC006933 BC031407 Biklk Brca1 Cacnb3 Casp1 Ccna2 Ccnb2 Cdk4 Cipp Cklfsf7 Ctgf Cxcr4 Cyr61 Ddit4 Dnase2a Dusp6 Egln3 Enpp1 Eps8l2 Etv1 Eya2 Foxc1 Gabrp Galnt10 Hmgn1 Hnrpab Hpn Hspa5bp1 Ier5 Incenp Insr Iqgap1 Kcne3 Kcnn4 Lamr1 Lgals7 Lta4h Mansc1 Mclc Mcm6 Mcm7 Melk Mglap Mlp Ncoa5 Nek6 Nusap1 Olfml3 Pa2g4 Pcdh18 Pdl…
204	V$DEC_Q1	107	107	46	11280	4738	-2.37	0.0	0.53	0.0	1300002F13Rik 4930403J22Rik 5430413I02Rik Arf1 Arf6 Arhgdig Asf1b Atpif1 BC006933 BC031407 Biklk Bnipl Brca1 Cacnb3 Ccnb2 Cdk4 Cipp Cklfsf7 Cmas Col11a1 Crabp2 Ctgf Cxcr4 Dhcr7 Dip3b Dnase2a Egln3 Eif2b2 Enpp1 Eps8l2 Etv1 Gabrp Hist2h3c1 Hmgn1 Hpn Hrmt1l3 Hspa5bp1 Ier3 Inhbb Insr Iqgap1 Kcne3 Kcnn4 Lamr1 Lgals7 Mansc1 Mcm3 Mcm6 Mcm7 Mki67 Mlp Mxd3 Nab2 Nhsl1 Nqo1 Nrarp Nusap1 Pcdh18 Pdlim1 Perp P…
205	V$TATA_C: Retroviral TATA box	47	47	106	4853	11165	-2.37	0.0	0.72	0.03	3100002B05Rik 4930403J22Rik Asf1b Aurkb B4galt6 Biklk Brca1 Cacnb3 Ccnb2 Cipp Crabp2 Ctgf Dhcr7 Dnase2a Dusp6 Etv1 Hmgn1 Hnrpab Hspa5bp1 Incenp Insr Iqgap1 Kif22 Mcm5 Mglap Mki67 Nfix Nqo1 Nusap1 Olfml3 Pcdh18 Ppil5 Ptbp1 Pttg1 Pycard Rfc5 Rpl15 Rpl35 Rrm1 Serpinb11 Sgol1 Slc27a3 Slc7a7 Stk39 Tgfb3 Tk1 Uhrf1
206	V$STAT1_01: signal transducer and activator of transcription 1	2	2	151	48	15970	-2.37	0.0	2.51	0.9	3100002B05Rik Rpl35
207	V$EVI1_05: ectopic viral integration site 1 encoded factor	6	6	147	1010	15008	-2.4	0.0	0.08	0.0	Crlf1 Gatm Incenp Lta4h Pcdh18 Stmn1
208	V$HEB_Q6	44	44	109	4623	11395	-2.4	0.0	0.61	0.0	3100002B05Rik Arf6 Arhgdig Asf1b Birc5 Cdk4 Cipp Cklfsf7 Cmas Crabp2 Cxcr4 Ddit4 Eps8l2 Gabrp Grwd1 Hist2h3c1 Hpn Kcnn4 Mansc1 Mki67 Nab2 Nfix Nqo1 Perp Pycard Rasal1 Rgs11 Ris2 Rpl36a Sall2 Sdc1 Sema4g Serpinb11 Slc29a3 Slc5a9 St6galnac4 Stat6 Stk39 Tada2l Tcfap2c Tgfb3 Tk1 Trim11 Wdr21
209	V$AP1_C: AP-1 binding site	31	31	122	3003	13015	-2.4	0.0	1.06	0.16	3100002B05Rik BC006933 Brca1 Cacnb3 Ccna2 Crabp2 Dhcr7 Dnase2a Eya2 Grwd1 Hnrpab Hpn Hrmt1l3 Kcnn4 Mxd3 Ncoa5 Nrarp Perp Pttg1 Rasal1 Rbp1 Rdh10 Ris2 Rpl13 Rps19 Rrm1 Serpinb11 Slc27a3 Stk39 Trim11 Zfp239
210	V$PIT1_Q6	114	114	39	12084	3934	-2.4	0.0	0.44	0.0	1300002F13Rik 3100002B05Rik 4930403J22Rik 5430413I02Rik Arhgdig Asf1b Atpif1 Aurkb B4galt6 BC006933 Bnipl Brca1 Cacnb3 Casp1 Ccna2 Cdk4 Cipp Cklfsf7 Cmas Col11a1 Crabp2 Ctgf Cxcr4 Cyr61 Ddit4 Dhcr7 Dip3b Dnase2a Dusp6 Egln3 Enpp1 Etv1 Eya2 Gabrp Galnt10 Gatm Grwd1 Hnrpab Hspa5bp1 Id2 Ier3 Ier5 Incenp Kcnn4 Kif22 Lamr1 Lgals7 Lta4h Mansc1 Mclc Mcm3 Mcm5 Mcm6 Mcm7 Melk Mglap Mki67 Mxd3 Ncoa5 Nek6 N…
211	V$CHX10_01	1	1	152	419	15599	-2.4	0.0	0.02	0.0	Pcdh18
212	V$NRF2_Q4: heterodimer containing Nrf2	41	41	112	4203	11815	-2.41	0.0	0.76	0.05	BC006933 Brca1 Cacnb3 Casp1 Ccnb2 Cklfsf7 Crabp2 Ctgf Cxcr4 Dhcr7 Dnase2a Enpp1 Eya2 Foxc1 Hrmt1l3 Hspa5bp1 Ier5 Kcnn4 Mansc1 Mcm5 Perp Rasal1 Rbp1 Rpl13 Rpl13a Rpl15 Rpl31 Rpl36a Rps19 Rrm1 Sall2 Serpinb11 Serpine2 Sgol1 Slc5a9 Tada2l Tmem40 Trim11 Tyro3 Uhrf1 Zfp239
213	V$POU6F1_01	9	9	144	1327	14691	-2.41	0.0	0.11	0.0	Bnipl Cklfsf7 Etv1 Id2 Pcdh18 Perp Prim1 Sall2 Slc5a9
214	V$YY1_02: Yin and Yang 1	19	19	134	1672	14346	-2.42	0.0	1.4	0.3	3100002B05Rik Asf1b Birc5 Bnipl Brca1 Col11a1 Ctgf Grwd1 Lta4h Mcm5 Mcm7 Mglap Ncoa5 Ptbp1 Rasal1 Rps13 Rps19 Rrm1 Wdr21
215	V$PADS_C: Retroviral Poly A downstream element	39	39	114	4164	11854	-2.42	0.0	0.53	0.0	1200008O12Rik 1300002F13Rik 5430413I02Rik Arf1 BC006933 Ccnb2 Cdk4 Cklfsf7 Cyr61 Egln3 Enpp1 Eya2 Galnt10 Gatm Hmgn1 Hspa5bp1 Ier3 Kcne3 Kcnn4 Kif22 Mcm6 Nfix Pa2g4 Rasal1 Ris2 Rpl13a Rpl15 Rpl35 Serpinb11 Sfxn3 Sox10 Stat6 Tacc3 Tada2l Tmem40 Trim11 Trip13 Uhrf1 Wig1
216	V$S8_01: S8	10	10	143	1425	14593	-2.42	0.0	0.13	0.0	B4galt6 Eps8l2 Grwd1 Nfix Pcdh18 Rpl36a Serpinb11 Slc5a9 Slc6a15 Spag5
217	V$HNF3B_01: Hepatocyte Nuclear Factor 3beta	114	114	39	11968	4050	-2.43	0.0	0.57	0.0	1200008O12Rik 1300002F13Rik 3100002B05Rik 4930403J22Rik 5430413I02Rik Arf1 Arf6 Arhgdig Atpif1 Aurkb B4galt6 BC006933 BC031407 Birc5 Bnipl Brca1 Cacnb3 Casp1 Ccna2 Ccnb2 Cdk4 Cipp Cklfsf7 Col11a1 Crabp2 Crlf1 Ctgf Cyr61 Dip3b Dnase2a Dusp6 Egln3 Eif2b2 Enpp1 Eps8l2 Etv1 Eya2 Foxc1 Grwd1 Hnrpab Hspa5bp1 Id2 Ier3 Ier5 Incenp Insr Kcne3 Kcnn4 Kif22 Lamr1 Lgals7 Lta4h Mansc1 Mclc Mcm3 Mcm5 Mcm6 Mcm7 …
218	V$CREB_02: cAMP-responsive element binding protein	19	19	134	1703	14315	-2.47	0.0	1.3	0.26	1300002F13Rik Asf1b Birc5 Ccna2 Cdk4 Foxc1 Hist2h3c1 Hnrpab Ier5 Inhbb Kcnn4 Lta4h Mcm5 Nusap1 Rad51 Rasal1 Serpine2 Sgol1 Tenc1
219	V$GCM_Q2	34	34	119	3650	12368	-2.47	0.0	0.52	0.0	3100002B05Rik Arf6 B4galt6 BC006933 Cacnb3 Ccna2 Cipp Crabp2 Cxcr4 Dhcr7 Dnase2a Foxc1 Galnt10 Hist2h3c1 Hrmt1l3 Id2 Mglap Mlp Nfix Nhsl1 Nkd2 Nusap1 Olfml3 Prim1 Ris2 Rpl13 Rpl13a Rps13 Scrg1 Slc7a7 Ssx2ip Tenc1 Tmem40 Zfp239
220	V$HFH4_01	8	8	145	552	15466	-2.47	0.0	1.82	0.56	Hnrpab Ier5 Pld3 Ppil5 Prim1 Rfc5 Rpl31 Uhrf1
221	V$PAX6_Q2	32	32	121	3214	12804	-2.47	0.0	0.85	0.08	Arf1 Asf1b Aurkb Ccna2 Cklfsf7 Dnase2a Eif2b2 Foxc1 Hist2h3c1 Hnrpab Kcnn4 Kif22 Lamr1 Mansc1 Mcm5 Melk Ncoa5 Nkd2 Nqo1 Pa2g4 Perp Pld3 Pttg1 Rad51 Rps10 Rps19 Sall2 Sgol1 Spag5 Tk1 Uhrf1 Wdr21
222	V$PAX5_02: B-cell-specific activating protein	2	2	151	52	15966	-2.48	0.0	2.38	0.89	Enpp1 Stmn1
223	V$AML_Q6	33	33	120	3517	12501	-2.49	0.0	0.55	0.0	B4galt6 BC006933 Birc5 Brca1 Ccna2 Ccnb2 Cdk4 Cipp Col11a1 Enpp1 Eya2 Foxc1 Galnt10 Ier5 Kcnn4 Lamr1 Lgals7 Mglap Nfix Nhsl1 Nkd2 Ptbp1 Rad51 Rasal1 Rbp1 Rfc5 Rpl15 Rps13 Sall2 Serpinb11 Trim11 Trip13 Wdr21
224	V$MIF1_01: MIBP-1 / RFX1 complex	4	4	149	194	15824	-2.5	0.0	2.13	0.7	4930403J22Rik Cxcr4 Ncoa5 Rfc5
225	V$MAX_01: Max	9	9	144	658	15360	-2.51	0.0	1.71	0.47	Cdk4 Kcne3 Lamr1 Perp Ptbp1 Sema4g Sgol1 Slc7a7 Stmn1
226	V$STAT5A_02	22	22	131	2550	13468	-2.51	0.0	0.31	0.0	5430413I02Rik Aurkb Cipp Cklfsf7 Eps8l2 Hpn Id2 Ier3 Kif22 Mcm6 Ncoa5 Perp Prim1 Rdh10 Ris2 Rpl13 Sdc1 Sox10 Tacc3 Tada2l Tcfap2c Wig1
227	V$FOXO1_02: fork head box O1	12	12	141	971	15047	-2.52	0.0	1.51	0.36	4930403J22Rik Cklfsf7 Ctgf Cyr61 Insr Nusap1 Pa2g4 Ppil5 Rpl15 Sfxn3 Stmn1 Tgfb3
228	V$PTF1BETA_Q6	15	15	138	1300	14718	-2.54	0.0	1.34	0.29	BC006933 BC031407 Grwd1 Nkd2 Pcdh18 Pycard Rps13 Sdc1 Sgol1 Smarcd2 Sox4 Stat6 Tada2l Tcfap2c Tgfb3
229	V$LHX3_01: LIM homeobox transcription factor 3	9	9	144	1282	14736	-2.54	0.0	0.14	0.0	Etv1 Grwd1 Melk Rfc5 Rps10 Rps13 Serpinb11 Slc5a9 Tk1
230	V$ATF_01: activating transcription factor	18	18	135	1634	14384	-2.54	0.0	1.21	0.23	1200008O12Rik 1300002F13Rik BC006933 Bnipl Ccna2 Cyr61 Enpp1 Mclc Mcm5 Olfml3 Pld3 Rasal1 Rpl13 Rpl15 Tenc1 Tgfb3 Tmem40 Trim11
231	V$TAL1BETAITF2_01: Tal-1beta:ITF-2 heterodimer	13	13	140	1088	14930	-2.55	0.0	1.42	0.31	1200008O12Rik 5430413I02Rik Arf1 Brca1 Ier3 Mcm6 Mxd3 Rad51 Serpine2 Slc7a7 Smarcd2 Tenc1 Uhrf1
232	V$E47_02: E47	20	20	133	2315	13703	-2.57	0.0	0.33	0.0	B4galt6 Brca1 Dip3b Eif2b2 Eya2 Gabrp Incenp Inhbb Kcne3 Kcnn4 Mansc1 Rad51 Rasal1 Rbp1 Rpl31 Sema4g Serpine2 Stmn1 Wdr21 Zfp239
233	V$TANTIGEN_B: Major T-antigen binding sites	19	19	134	1777	14241	-2.58	0.0	1.08	0.16	Arf1 Asf1b BC031407 Ccna2 Cklfsf7 Eif2b2 Lamr1 Mansc1 Melk Ncoa5 Nqo1 Prim1 Rad51 Rfc5 Rps10 Rps19 Sall2 St6galnac4 Wdr21
234	V$GATA1_05: GATA-binding factor 1	25	25	128	2615	13403	-2.59	0.0	0.63	0.0	1200008O12Rik Aurkb BC031407 Ccna2 Cklfsf7 Dhcr7 Eya2 Galnt10 Hspa5bp1 Iqgap1 Lgals7 Mansc1 Mclc Mcm6 Mki67 Nfix Nqo1 Prim1 Ptbp1 Rasal1 Scrg1 Serpine2 Slc6a15 Sox4 Tyro3
235	V$FOXD3_01: fork head box D3	130	130	23	13727	2291	-2.6	0.0	0.42	0.0	1200008O12Rik 1300002F13Rik 3100002B05Rik 4930403J22Rik 5430413I02Rik Arf1 Arf6 Arhgdig Atpif1 Aurkb B4galt6 BC006933 BC031407 Birc5 Bnipl Brca1 Cacnb3 Casp1 Ccna2 Ccnb2 Cdk4 Cipp Cklfsf7 Col11a1 Ctgf Cyr61 Ddit4 Dhcr7 Dip3b Dnase2a Dusp6 Egln3 Eif2b2 Enpp1 Eps8l2 Etv1 Eya2 Foxc1 Gabrp Gatm Grwd1 Hnrpab Hspa5bp1 Id2 Ier3 Ier5 Incenp Insr Iqgap1 Kcne3 Kcnn4 Kif22 Lamr1 Lgals7 Lta4h Mansc1 Mclc Mcm…
236	V$HFH1_01: HNF-3/Fkh Homolog 1	18	18	135	2113	13905	-2.6	0.0	0.31	0.0	4930403J22Rik Arf6 Cklfsf7 Ctgf Enpp1 Eps8l2 Mansc1 Nusap1 Pld3 Ppil5 Pttg1 Rasal1 Rfc5 Sema4g Serpinb11 Stk39 Tada2l Wdr21
237	V$ZID_01: zinc finger with interaction domain	21	21	132	2365	13653	-2.6	0.0	0.39	0.0	1200008O12Rik BC006933 Ccna2 Eif2b2 Enpp1 Hist2h3c1 Mcm7 Mki67 Nkd2 Pa2g4 Pycard Rasal1 Rpl12 Rpl13 Rpl36a Rps17 Serpinb11 Slc6a15 Slc7a7 Tk1 Trip13
238	V$HNF3ALPHA_Q6	129	129	24	13434	2584	-2.61	0.0	0.7	0.03	1200008O12Rik 1300002F13Rik 3100002B05Rik 4930403J22Rik 5430413I02Rik Arf1 Arf6 Arhgdig Atpif1 Aurkb B4galt6 BC006933 BC031407 Birc5 Bnipl Brca1 Cacnb3 Casp1 Ccna2 Ccnb2 Cdk4 Cipp Cklfsf7 Cmas Col11a1 Crabp2 Ctgf Cyr61 Ddit4 Dnase2a Dusp6 Egln3 Eif2b2 Enpp1 Eps8l2 Etv1 Eya2 Foxc1 Gabrp Grwd1 Hist2h3c1 Hrmt1l3 Hspa5bp1 Id2 Ier3 Ier5 Incenp Insr Kcne3 Kcnn4 Lamr1 Lgals7 Lta4h Mansc1 Mclc Mcm3 Mcm5 …
239	V$CREB_Q2: cAMP-response element-binding protein	11	11	142	1447	14571	-2.62	0.0	0.19	0.0	1300002F13Rik Asf1b Ccna2 Cyr61 Mcm5 Rpl13 Rpl13a Rpl15 Rps17 Tenc1 Tgfb3
240	V$E47_01: E47	22	22	131	2419	13599	-2.62	0.0	0.46	0.0	Arhgdig Asf1b BC006933 Ccna2 Egln3 Eya2 Gabrp Hist2h3c1 Ier5 Kcne3 Mansc1 Mclc Ncoa5 Nrarp Perp Prim1 Rfc5 Smarcd2 Spag5 Stk39 Stmn1 Trim11
241	V$COUP_01: COUP:HNF-4 heterodimer	23	23	130	2399	13619	-2.63	0.0	0.64	0.0	4930403J22Rik Atpif1 Aurkb Biklk Bnipl Brca1 Crabp2 Ctgf Grwd1 Hnrpab Iqgap1 Mansc1 Pdlim1 Perp Pycard Rbp1 Rpl31 Slc29a3 Smarcd2 Stat6 Tmem40 Wdr21 Zfp239
242	V$AHRARNT_01: aryl hydrocarbon receptor:Arnt heterodimers	12	12	141	1010	15008	-2.63	0.0	1.34	0.29	1200008O12Rik Arf6 BC006933 Cklfsf7 Nek6 Nqo1 Pttg1 Ris2 Rpl12 Rpl13 Rpl15 Ssx2ip
243	V$ARP1_01: apolipoprotein AI regulatory protein 1	18	18	135	1698	14320	-2.64	0.0	1.03	0.14	Bnipl Cdk4 Ctgf Ddit4 Dhcr7 Eps8l2 Hnrpab Id2 Ier3 Insr Melk Mki67 Pdlim1 Perp Pycard Rps10 Serpine2 Sox10
244	V$GRE_C: Glucocorticoid response element	8	8	145	592	15426	-2.65	0.0	1.57	0.39	Brca1 Pa2g4 Rad51 Rgs11 Sfxn3 Stk39 Wdr21 Wig1
245	V$CDC5_01: cell division control protein 5	136	136	17	14049	1969	-2.65	0.0	0.95	0.12	1200008O12Rik 1300002F13Rik 3100002B05Rik 4930403J22Rik 5430413I02Rik Arf1 Arf6 Arhgdig Asf1b Atpif1 Aurkb B4galt6 BC006933 Biklk Birc5 Bnipl Brca1 Cacnb3 Casp1 Ccna2 Ccnb2 Cdk4 Cipp Col11a1 Crabp2 Crlf1 Ctgf Cxcr4 Cyr61 Dhcr7 Dip3b Dnase2a Dusp6 Egln3 Eif2b2 Enpp1 Etv1 Eya2 Foxc1 Gabrp Galnt10 Gatm Grwd1 Hist2h3c1 Hmgn1 Hnrpab Hpn Hrmt1l3 Hspa5bp1 Id2 Ier5 Incenp Insr Iqgap1 Kcne3 Kif22 Lamr1 Lg…
246	V$AR_01: androgen receptor	9	9	144	1234	14784	-2.66	0.0	0.17	0.0	Brca1 Mcm5 Pa2g4 Pycard Rad51 Ris2 Stk39 Tcfap2c Uhrf1
247	V$DR3_Q4: direct repeat 3	21	21	132	2254	13764	-2.66	0.0	0.54	0.0	3100002B05Rik BC031407 Casp1 Cklfsf7 Cyr61 Eif2b2 Gabrp Galnt10 Gatm Hmgn1 Olfml3 Rgs11 Rps17 Scrg1 Sema4g Spag5 Stk39 Tada2l Tcfap2c Tenc1 Wig1
248	V$IK3_01: Ikaros 3	17	17	136	1607	14411	-2.66	0.0	1.0	0.13	3100002B05Rik BC031407 Bnipl Gabrp Grwd1 Incenp Mxd3 Nek6 Nhsl1 Nusap1 Olfml3 Pttg1 Rasal1 Rpl35 Sall2 Sdc1 Trip13
249	V$E4BP4_01: E4BP4	3	3	150	615	15403	-2.67	0.0	0.07	0.0	Ctgf Ier5 Spag5
250	V$NFKAPPAB65_01: NF-kappaB (p65)	6	6	147	934	15084	-2.67	0.0	0.12	0.0	Birc5 Dusp6 Ier3 Kif22 Nrarp Uhrf1
251	V$XFD3_01: Xenopus fork head domain factor 3	19	19	134	1917	14101	-2.69	0.0	0.76	0.05	4930403J22Rik Aurkb Biklk Ccna2 Cklfsf7 Ctgf Cyr61 Nusap1 Olfml3 Pa2g4 Pld3 Ppil5 Serpinb11 Sfxn3 Ssx2ip Stmn1 Tenc1 Tgfb3 Wdr21
252	V$HTF_01	4	4	149	715	15303	-2.7	0.0	0.09	0.0	BC031407 Cdk4 Enpp1 Pld3
253	V$EGR2_01: Egr-2/Krox-20 early growth response gene product	4	4	149	214	15804	-2.7	0.0	1.88	0.58	Dhcr7 Nab2 Rpl12 Sfxn3
254	V$SRF_Q4	14	14	139	1282	14736	-2.72	0.0	1.07	0.16	Arf1 Arhgdig B4galt6 Gatm Ier3 Mansc1 Mlp Nfix Rgs11 Rpl12 Rps19 Sdc1 Spag5 Tada2l
255	V$RP58_01: 58 KDA repressor protein	6	6	147	405	15613	-2.73	0.0	1.64	0.44	Arf1 Brca1 Galnt10 Nqo1 Smarcd2 Wdr21
256	V$TCF11MAFG_01: TCF11:MafG heterodimers	9	9	144	1198	14820	-2.74	0.0	0.2	0.0	Brca1 Cklfsf7 Dnase2a Mcm5 Nhsl1 Perp Rpl13 Sall2 Trim11
257	V$TFIIA_Q6	138	138	15	14392	1626	-2.8	0.0	0.67	0.02	1200008O12Rik 1300002F13Rik 3100002B05Rik 4930403J22Rik 5430413I02Rik Arf1 Arf6 Arhgdig Asf1b Atpif1 B4galt6 BC006933 BC031407 Biklk Birc5 Bnipl Brca1 Cacnb3 Casp1 Ccna2 Ccnb2 Cdk4 Cipp Cklfsf7 Col11a1 Crlf1 Ctgf Cxcr4 Cyr61 Ddit4 Dip3b Dnase2a Dusp6 Egln3 Enpp1 Eps8l2 Eya2 Foxc1 Gabrp Galnt10 Gatm Grwd1 Hist2h3c1 Hmgn1 Hnrpab Hrmt1l3 Hspa5bp1 Id2 Ier3 Ier5 Incenp Inhbb Iqgap1 Kcne3 Kcnn4 Kif22 L…
258	V$COUP_DR1_Q6	2	2	151	473	15545	-2.83	0.0	0.06	0.0	Crabp2 Smarcd2
259	V$ATF1_Q6	11	11	142	999	15019	-2.84	0.0	1.02	0.14	1300002F13Rik Bnipl Ccna2 Ddit4 Dusp6 Hist2h3c1 Lgals7 Nkd2 Olfml3 Sfxn3 Stat6
260	V$IRF1_01: interferon regulatory factor 1	1	1	152	356	15662	-2.85	0.0	0.03	0.0	Zfp239
261	V$CREBP1_Q2: CRE-binding protein 1	11	11	142	1010	15008	-2.86	0.0	0.99	0.13	1200008O12Rik 1300002F13Rik Ccna2 Cyr61 Mcm5 Rpl13 Rpl13a Rpl15 Rps17 Sfxn3 Tenc1
262	V$TAL1BETAE47_01: Tal-1beta:E47 heterodimer	10	10	143	889	15129	-2.86	0.0	1.06	0.16	1200008O12Rik 5430413I02Rik Arf1 Brca1 Ier3 Mcm6 Rad51 Slc7a7 Smarcd2 Uhrf1
263	V$SRF_Q6: serum response factor	11	11	142	1014	15004	-2.86	0.0	0.97	0.13	Arf1 Arhgdig Gatm Mansc1 Mlp Nfix Rgs11 Rps19 Sdc1 Serpine2 Spag5
264	V$CREB_Q4: cAMP-response element binding protein	13	13	140	1295	14723	-2.86	0.0	0.76	0.05	1200008O12Rik 1300002F13Rik Arf6 Birc5 Ccna2 Cyr61 Hist2h3c1 Mcm5 Rpl13 Rpl13a Rpl15 Rps17 Tenc1
265	V$TAL1ALPHAE47_01: Tal-1alpha:E47 heterodimer	13	13	140	1296	14722	-2.86	0.0	0.76	0.05	1200008O12Rik 5430413I02Rik Arf1 Brca1 Galnt10 Ier3 Mcm6 Rad51 Rfc5 Slc7a7 Smarcd2 Tenc1 Uhrf1
266	V$NKX61_01: NKX6-1	7	7	146	959	15059	-2.87	0.0	0.2	0.0	Bnipl Brca1 Foxc1 Melk Ppil5 Serpinb11 Slc6a15
267	V$OCT1_Q6: octamer factor 1	141	141	12	14691	1327	-2.89	0.0	0.7	0.03	1300002F13Rik 3100002B05Rik 4930403J22Rik 5430413I02Rik Arf1 Arf6 Arhgdig Asf1b Atpif1 Aurkb B4galt6 BC006933 BC031407 Biklk Birc5 Bnipl Brca1 Cacnb3 Casp1 Ccna2 Ccnb2 Cdk4 Cipp Cklfsf7 Cmas Col11a1 Crabp2 Crlf1 Ctgf Cxcr4 Cyr61 Ddit4 Dhcr7 Dip3b Dnase2a Dusp6 Egln3 Eif2b2 Enpp1 Eps8l2 Etv1 Eya2 Gabrp Galnt10 Gatm Grwd1 Hmgn1 Hnrpab Hpn Hrmt1l3 Hspa5bp1 Id2 Ier3 Ier5 Incenp Insr Iqgap1 Kcne3 Kcnn…
268	V$AR_Q2: androgen receptor	10	10	143	907	15111	-2.9	0.0	1.0	0.13	4930403J22Rik Brca1 Ddit4 Dusp6 Eif2b2 Mcm5 Sema4g Stk39 Wig1 Zfp239
269	V$GR_01: high affinity binding site for glucocorticoid receptor	12	12	141	1206	14812	-2.9	0.0	0.72	0.03	Brca1 Cmas Dusp6 Pycard Rad51 Rbp1 Stk39 Tmem40 Trim11 Trip13 Tyro3 Wig1
270	V$ARNT_02: AhR nuclear translocator homodimers	7	7	146	558	15460	-2.92	0.0	1.25	0.25	Cdk4 Dnase2a Ier3 Mxd3 Ris2 Sgol1 Stmn1
271	V$MEF2_02: myogenic MADS factor MEF-2	10	10	143	1164	14854	-2.93	0.0	0.38	0.0	Bnipl Ccnb2 Hmgn1 Mki67 Pdlim1 Sall2 Sdc1 Serpinb11 Slc7a7 Tyro3
272	V$E4F1_Q6	6	6	147	460	15558	-2.95	0.0	1.27	0.26	1200008O12Rik Cyr61 Rasal1 Rpl15 Rps17 Tgfb3
273	V$TEL2_Q6	10	10	143	1119	14899	-2.97	0.0	0.46	0.0	Dip3b Eps8l2 Hmgn1 Lamr1 Perp Ris2 Rps13 Serpinb11 Slc5a9 Wdr21
274	V$HNF4_01: hepatic nuclear factor 4	149	149	4	15373	645	-2.97	0.0	1.35	0.29	1200008O12Rik 1300002F13Rik 3100002B05Rik 4930403J22Rik 5430413I02Rik Arf1 Arf6 Arhgdig Asf1b Atpif1 Aurkb B4galt6 BC006933 BC031407 Biklk Birc5 Bnipl Brca1 Cacnb3 Casp1 Ccna2 Ccnb2 Cdk4 Cipp Cklfsf7 Cmas Col11a1 Crabp2 Crlf1 Ctgf Cxcr4 Cyr61 Ddit4 Dhcr7 Dip3b Dnase2a Dusp6 Egln3 Eif2b2 Enpp1 Eps8l2 Etv1 Eya2 Foxc1 Gabrp Galnt10 Gatm Grwd1 Hist2h3c1 Hmgn1 Hnrpab Hpn Hrmt1l3 Hspa5bp1 Id2 Ier3 Ier5…
275	V$MAF_Q6	6	6	147	462	15556	-2.98	0.0	1.26	0.26	Foxc1 Gabrp Rps19 Serpinb11 Trip13 Zfp239
276	V$PR_02: is recognized by progesterone receptor	9	9	144	843	15175	-2.98	0.0	0.88	0.08	Brca1 Rad51 Rbp1 Rpl13a Rrm1 Sfxn3 Tenc1 Tmem40 Trip13
277	V$STAT5A_01: signal transducer and activator of transcription 5a	9	9	144	1049	14969	-2.98	0.0	0.39	0.0	3100002B05Rik Arf6 Ccnb2 Ier3 Kif22 Mcm6 Rpl35 Sdc1 Tacc3
278	V$HOGNESS_B: Imperfect Hogness /Goldberg Box	9	9	144	1036	14982	-3.0	0.0	0.41	0.0	Arf1 BC031407 Eif2b2 Ier3 Nqo1 Pa2g4 Rps10 Rps19 Wdr21
279	V$OCT1_B: Octamer binding factor 1	8	8	145	965	15053	-3.01	0.0	0.34	0.0	Aurkb Brca1 Egln3 Grwd1 Ncoa5 Nrarp Sema4g Slc5a9
280	V$PPARA_02: PPAR-alpha:RXR-alpha heterodimer (peroxisome proliferator activated factor alpha:retinoid X receptor alpha)	6	6	147	478	15540	-3.02	0.0	1.17	0.2	Arf6 Gabrp Galnt10 Hist2h3c1 Mcm7 Nkd2
281	V$HNF4_01_B: Hepatocyte nuclear factor 4	7	7	146	616	15402	-3.05	0.0	0.98	0.13	5430413I02Rik Biklk Cipp Dusp6 Mansc1 Mlp Slc29a3
282	V$NRF1_Q6	6	6	147	790	15228	-3.05	0.0	0.26	0.0	Arf6 Cxcr4 Hrmt1l3 Mxd3 Rps17 Sgol1
283	V$CLOX_01: Clox	1	1	152	325	15693	-3.06	0.0	0.04	0.0	Galnt10
284	V$PBX_Q3	147	147	6	15290	728	-3.16	0.0	0.79	0.05	1200008O12Rik 1300002F13Rik 3100002B05Rik 5430413I02Rik Arf1 Arf6 Arhgdig Asf1b Atpif1 B4galt6 BC006933 BC031407 Biklk Birc5 Bnipl Brca1 Cacnb3 Casp1 Ccna2 Ccnb2 Cdk4 Cipp Cklfsf7 Cmas Col11a1 Crabp2 Crlf1 Ctgf Cxcr4 Cyr61 Ddit4 Dhcr7 Dip3b Dusp6 Egln3 Eif2b2 Enpp1 Eps8l2 Etv1 Eya2 Foxc1 Gabrp Galnt10 Gatm Grwd1 Hist2h3c1 Hmgn1 Hnrpab Hpn Hrmt1l3 Hspa5bp1 Id2 Ier3 Ier5 Incenp Inhbb Insr Iqgap1 Kc…
285	V$NFKB_C: NF-kappaB binding site	6	6	147	556	15462	-3.18	0.0	0.82	0.07	Birc5 Egln3 Rpl35 Sdc1 Slc7a7 Tcfap2c
286	V$CDPCR3_01: cut-like homeodomain protein	2	2	151	403	15615	-3.2	0.0	0.11	0.0	Mcm3 Serpinb11
287	V$PAX_Q6	147	147	6	15324	694	-3.2	0.0	0.68	0.02	1200008O12Rik 3100002B05Rik 4930403J22Rik 5430413I02Rik Arf1 Arf6 Arhgdig Asf1b Atpif1 Aurkb B4galt6 BC006933 BC031407 Biklk Birc5 Bnipl Brca1 Cacnb3 Casp1 Ccna2 Ccnb2 Cdk4 Cipp Cklfsf7 Cmas Col11a1 Crabp2 Crlf1 Ctgf Cxcr4 Cyr61 Dhcr7 Dip3b Dnase2a Dusp6 Egln3 Eif2b2 Enpp1 Eps8l2 Etv1 Eya2 Foxc1 Gabrp Galnt10 Gatm Grwd1 Hist2h3c1 Hmgn1 Hnrpab Hpn Hspa5bp1 Id2 Ier3 Ier5 Incenp Inhbb Insr Iqgap1 Kc…
288	V$NFKAPPAB50_01: NF-kappaB (p50)	6	6	147	690	15328	-3.21	0.0	0.43	0.0	Bnipl Foxc1 Pycard Rps19 Slc6a15 Wdr21
289	V$CREBP1CJUN_01: CRE-binding protein 1:c-Jun heterodimer	5	5	148	629	15389	-3.22	0.0	0.33	0.0	1300002F13Rik Ccna2 Mcm5 Rpl13 Tenc1
290	V$HNF1_Q6	147	147	6	15371	647	-3.24	0.0	0.55	0.0	1200008O12Rik 1300002F13Rik 3100002B05Rik 4930403J22Rik 5430413I02Rik Arf1 Arf6 Arhgdig Asf1b Atpif1 Aurkb B4galt6 BC006933 BC031407 Biklk Birc5 Bnipl Brca1 Cacnb3 Casp1 Ccna2 Ccnb2 Cdk4 Cipp Cklfsf7 Col11a1 Crlf1 Ctgf Cxcr4 Cyr61 Ddit4 Dhcr7 Dip3b Dnase2a Dusp6 Egln3 Eif2b2 Enpp1 Eps8l2 Etv1 Eya2 Foxc1 Gabrp Galnt10 Gatm Grwd1 Hist2h3c1 Hmgn1 Hnrpab Hpn Hrmt1l3 Hspa5bp1 Id2 Ier3 Ier5 Incenp Inhb…
291	V$LXR_DR4_Q3	2	2	151	94	15924	-3.25	0.0	1.47	0.33	Mki67 Rpl13a
292	V$FOXO4_02: fork head box O4	5	5	148	455	15563	-3.27	0.0	0.82	0.07	Ctgf Insr Sfxn3 Stmn1 Tgfb3
293	V$NFMUE1_Q6	5	5	148	575	15443	-3.29	0.0	0.44	0.0	Grwd1 Mcm5 Ptbp1 Rpl13a Rps19
294	V$SRF_C: serum response factor	5	5	148	528	15490	-3.32	0.0	0.56	0.0	Cipp Etv1 Nfix Sdc1 Spag5
295	V$ATF_B: ATF binding site	4	4	149	493	15525	-3.36	0.0	0.36	0.0	1300002F13Rik Ccna2 Mcm5 Rpl13
296	V$FREAC3_01: Fork head RElated ACtivator-3	2	2	151	359	15659	-3.38	0.0	0.15	0.0	Pld3 Pycard
297	V$RSRFC4_Q2	4	4	149	366	15652	-3.39	0.0	0.77	0.05	Hmgn1 Mki67 Sdc1 Tyro3
298	V$OCT1_01: octamer factor 1	4	4	149	473	15545	-3.4	0.0	0.41	0.0	Aurkb Egln3 Grwd1 Nrarp
299	V$E2F_01: E2F	2	2	151	109	15909	-3.4	0.0	1.26	0.26	Mcm6 Uhrf1
300	V$HEN1_01: HEN1	4	4	149	379	15639	-3.41	0.0	0.71	0.03	Hpn Serpine2 Slc6a15 Tenc1
301	V$T3R_01: viral homolog of thyroid hormone receptor alpha1	4	4	149	419	15599	-3.41	0.0	0.56	0.0	Dhcr7 Rasal1 Wdr21 Wig1
302	V$TAXCREB_01: Tax/CREB complex	4	4	149	423	15595	-3.42	0.0	0.55	0.0	Iqgap1 Kcne3 Sgol1 Slc29a3
303	V$R_01: Epstein-Barr virus transcription factor R	3	3	150	236	15782	-3.44	0.0	0.93	0.12	Cyr61 Dip3b Mcm7
304	V$ATF6_01: activating transcription factor 6	2	2	151	332	15686	-3.47	0.0	0.19	0.0	Enpp1 Rasal1
305	V$EVI1_02: ectopic viral integration site 1 encoded factor	3	3	150	384	15634	-3.48	0.0	0.34	0.0	4930403J22Rik Ris2 Stmn1
306	V$CAAT_C: Retroviral CCAAT box	2	2	151	120	15898	-3.48	0.0	1.14	0.17	Crabp2 Cyr61
307	V$FOXO3_01: fork head box O3	3	3	150	380	15638	-3.5	0.0	0.35	0.0	Ctgf Sfxn3 Stmn1
308	V$STAT5B_01: signal transducer and activator of transcription 5b	2	2	151	327	15691	-3.5	0.0	0.2	0.0	Ccnb2 Kif22
309	V$ISRE_01: interferon-stimulated response element	3	3	150	263	15755	-3.51	0.0	0.77	0.05	Grwd1 Kif22 Ssx2ip
310	V$MEF2_03: myogenic MADS factor MEF-2	2	2	151	320	15698	-3.52	0.0	0.21	0.0	Hmgn1 Sdc1
311	V$PBX1_02: homeo domain factor Pbx-1	1	1	152	249	15769	-3.53	0.0	0.1	0.0	Kif22
312	V$PR_01: high affinity binding sites for progesterone receptor	3	3	150	280	15738	-3.54	0.0	0.69	0.02	Rad51 Rrm1 Stk39
313	V$BACH1_01: BTB and CNC homolog 1	1	1	152	237	15781	-3.59	0.0	0.11	0.0	Nrarp
314	V$MYCMAX_01: c-Myc:Max heterodimer	2	2	151	140	15878	-3.6	0.0	0.94	0.12	Kcne3 Slc7a7
315	V$FXR_IR1_Q6	2	2	151	152	15866	-3.65	0.0	0.85	0.08	Arhgdig Rgs11
316	V$FXR_Q3	2	2	151	272	15746	-3.67	0.0	0.31	0.0	Cdk4 Col11a1
317	V$CREBP1_01: cAMP-responsive element binding protein 1	2	2	151	260	15758	-3.69	0.0	0.34	0.0	Rpl13a Rpl15
318	V$EGR1_01: Egr-1/Krox-24/NGFI-A immediate-early gene product	2	2	151	170	15848	-3.69	0.0	0.72	0.03	Mclc Rasal1
319	V$POLY_C: Retroviral Poly A signal	2	2	151	242	15776	-3.72	0.0	0.39	0.0	Col11a1 St6galnac4
320	V$OCT1_07: octamer factor 1	2	2	151	220	15798	-3.73	0.0	0.47	0.0	Hmgn1 Tcfap2c
321	V$MEIS1BHOXA9_02: Meis-1b:HOXA9 heterodimeric binding	2	2	151	191	15827	-3.73	0.0	0.6	0.0	Enpp1 Nusap1
322	V$AHR_01: aryl hydrocarbon / dioxin receptor	1	1	152	42	15976	-3.73	0.0	1.09	0.16	Nek6
323	V$RORA2_01: RAR-related orphan receptor alpha2	2	2	151	222	15796	-3.75	0.0	0.46	0.0	B4galt6 Ssx2ip
324	V$HEN1_02: HEN1	1	1	152	189	15829	-3.81	0.0	0.18	0.0	Serpine2
325	V$CDP_02: transcriptional repressor CDP	1	1	152	160	15858	-3.93	0.0	0.24	0.0	Galnt10
326	V$GNCF_01: GCNF (germ cell nuclear factor)	1	1	152	94	15924	-4.04	0.0	0.52	0.0	Nkd2
327	V$RSRFC4_01: related to serum response factor, C4	1	1	152	93	15925	-4.05	0.0	0.52	0.0	Sdc1
