# Supplementary material for: A genomic analysis of mouse models of breast cancer reveals molecular features of mouse models and relationships to human breast cancer
Source: Breast Cancer Res. 2014 Jun 5;16(3):R59. doi: 10.1186/bcr3672 (PMC4078930; doi:10.1186/bcr3672)
Supplement: Additional file 3 — Fold change values organized by mouse tumor model type comparing the mouse model to normal mammary gland. [file bcr3672-S3.zip › Additional_File_3/wnt_vs_NMLmammary/AdditionalFile83_wnt_vs_NMLmammary/wnt_vs_nml_SAM.txt]

Current settings
Input parameters
Data type?								Two class unpaired
Array or Seq data?								array
Arrays centered?								FALSE
Delta								1.664107153
Minimum fold change								0
Test statistic								standard
Are data are log scale?								TRUE
Number of permutations								100
Input percentile for exchangeability factor s0								Automatic choice
Number of neighbors for KNN								10
Seed for Random number generator								21206778
Computed values
Estimate of pi0 (proportion of null genes)								0.571
s0 percentile								0
False Discovery Rate (%)								0
List of Significant Genes for Delta = 1.664
Positive genes (265) Upregulated in Wnt tumors compared to NML mammary gland
	Row	Gene ID	Gene Name	Score(d)	Numerator(r)	Denominator(s+s0)	Fold Change	q-value(%)
	15742	1451698_at	6.219454953	6.182651656	2.241932075	0.362616592	4.730301284	0
	8212	1425416_s_at	6.966962155	5.94358669	1.986336159	0.334198231	3.962294625	0
	1501	1417323_at	6.85417813	5.789415292	1.940583417	0.335195062	3.838608473	0
	11560	1435415_x_at	7.222978816	5.488305789	1.385936047	0.252525297	2.613414656	0
	3470	1419485_at	7.947161109	5.31285875	1.666732402	0.313716679	3.174946766	0
	11598	1435627_x_at	7.392235156	5.279109647	1.261550539	0.238970323	2.397532778	0
	3471	1419486_at	8.192526981	5.234680305	1.620031644	0.309480532	3.073817783	0
	9348	1426935_at	8.47895147	5.21216104	1.646580711	0.315911327	3.13090712	0
	117	1415834_at	8.094956802	5.076558068	1.418029198	0.279328864	2.672202238	0
	95	1415811_at	7.748154729	4.994375002	1.364325008	0.27317232	2.574558422	0
	12791	1448113_at	7.733152814	4.892064244	1.31007335	0.267795615	2.479541463	0
	13721	1449154_at	6.951798743	4.723688443	1.689718856	0.357711749	3.225938323	0
	12547	1438926_at	5.912112203	4.676834787	1.404136793	0.300232285	2.646593812	0
	336	1416076_at	7.519120197	4.656013275	1.316803276	0.282817767	2.49113512	0
	1522	1417347_at	6.135649704	4.596735183	1.271051077	0.276511704	2.41337328	0
	509	1416258_at	6.703644921	4.575505019	1.117415319	0.244216827	2.1695793	0
	15373	1451246_s_at	6.670243868	4.567204855	1.303107549	0.285318393	2.467598286	0
	14896	1450684_at	5.344396867	4.55161111	1.819993258	0.399856933	3.530795485	0
	11763	1436384_at	7.440291566	4.548157107	1.078072211	0.237034954	2.111213105	0
	194	1415922_s_at	8.02141111	4.507025222	1.059405987	0.235056592	2.084073252	0
	3450	1419465_at	9.328471759	4.494767116	1.557509074	0.346516078	2.943451944	0
	2671	1418599_at	6.661254712	4.488288979	1.597501132	0.355926532	3.026186983	0
	12875	1448205_at	7.75244831	4.485424651	1.280787959	0.285544415	2.429716449	0
	3451	1419466_at	9.48247652	4.447632459	1.546735479	0.347766029	2.921553035	0
	6269	1423093_at	6.195757414	4.431756709	1.039539969	0.234566118	2.05557209	0
	2527	1418441_at	5.899682152	4.422857208	1.446847794	0.327129664	2.72611759	0
	94	1415810_at	7.98128039	4.408444759	1.211216908	0.274749254	2.315328516	0
	5856	1422607_at	5.521638029	4.396611836	1.748570219	0.397708573	3.360253835	0
	15325	1451191_at	4.601656467	4.381894259	1.591101814	0.363108218	3.012793546	0
	16811	1454833_at	6.874700261	4.351783311	1.041879007	0.239414266	2.058907488	0
	9347	1426934_at	9.128405098	4.330288644	1.423129841	0.328645492	2.68166652	0
	6722	1423627_at	6.340518997	4.317870542	1.164485072	0.269689668	2.241531964	0
	14096	1449581_at	9.712959766	4.316040893	1.557643799	0.360896441	2.943726828	0
	131	1415849_s_at	8.777505755	4.314091565	1.029667105	0.238675301	2.041553118	0
	895	1416666_at	9.28112663	4.30229361	1.499493478	0.348533506	2.827434254	0
	12029	1437226_x_at	7.792180903	4.300481998	1.100064724	0.255800332	2.143643094	0
	16115	1452200_at	7.331045426	4.296084879	0.826859115	0.192468058	1.773819381	0
	8341	1425601_a_at	7.099069802	4.292792803	0.894251181	0.208314545	1.85864492	0
	17018	1455791_at	5.660060834	4.273589054	1.2032389	0.281552317	2.302560239	0
	3932	1420363_at	5.358711241	4.261025161	1.194045954	0.280225042	2.287934822	0
	4213	1420683_at	6.839732818	4.250557336	1.29281987	0.304153025	2.450064738	0
	10166	1428306_at	9.093569148	4.248524627	1.257660784	0.296022948	2.391077322	0
	7290	1424278_a_at	6.792605822	4.239371488	1.222936225	0.288471116	2.334213016	0
	17212	1456340_at	6.01102204	4.213690972	1.213884564	0.288081061	2.3196137	0
	11243	1434198_at	5.635161861	4.194700888	1.389699991	0.331298948	2.62024187	0
	3931	1420362_a_at	5.347898739	4.194483129	1.173906032	0.279869056	2.256217314	0
	2046	1417911_at	7.433208774	4.16620613	1.111469378	0.266782138	2.16065597	0
	2030	1417893_at	6.669293825	4.149390868	1.014705079	0.244543142	2.020489815	0
	3802	1420029_at	6.15404997	4.138516994	1.192467649	0.288138879	2.285433195	0
	15398	1451278_a_at	6.56786199	4.137064912	1.07547383	0.259960589	2.107414105	0
	9719	1427498_a_at	5.306141616	4.123312495	1.262342956	0.306147777	2.398850012	0
	2045	1417910_at	7.52422143	4.123272	1.093886301	0.265295693	2.134482451	0
	17356	1459546_s_at	8.839622113	4.118085357	1.297330022	0.315032329	2.457736114	0
	13332	1448710_at	7.800307994	4.09926598	1.139364844	0.277943625	2.202840204	0
	7162	1424128_x_at	7.033938561	4.058911396	1.185435634	0.292057529	2.274320593	0
	11146	1433892_at	5.439159173	4.053218768	1.263285843	0.311674724	2.400418315	0
	6892	1423813_at	4.593294292	4.041508848	1.130782166	0.27979208	2.189774281	0
	8583	1425918_at	6.177467283	4.041016775	1.254878481	0.310535331	2.386470464	0
	2258	1418147_at	8.636981787	4.03401219	1.473016962	0.365149358	2.776018075	0
	15275	1451128_s_at	4.625710881	4.033392505	1.11242598	0.275804048	2.162089103	0
	185	1415913_at	7.521048124	4.017437105	0.925152951	0.230284365	1.898885546	0
	12831	1448158_at	8.38239532	4.013972673	1.21578105	0.302887226	2.322664939	0
	1622	1417455_at	8.315261479	4.009246979	1.13926976	0.284160533	2.202695026	0
	14203	1449836_x_at	5.603155891	4.009189133	1.096852236	0.273584558	2.138875096	0
	15175	1451013_at	5.261544539	4.006097019	1.003808947	0.250570304	2.005287298	0
	3274	1419276_at	8.788503402	4.002374324	1.284516686	0.320938668	2.43600431	0
	15618	1451546_s_at	6.614261391	3.994219531	1.063420546	0.266239884	2.089880638	0
	11147	1433893_s_at	5.588717687	3.96239863	1.249727587	0.315396734	2.377965174	0
	11889	1436872_at	5.882086583	3.951886443	0.996487694	0.252154941	1.995136833	0
	12955	1448294_at	7.014651349	3.937885867	0.863283775	0.219225189	1.819174296	0
	12008	1437169_at	6.925017716	3.93669762	0.987174918	0.25076219	1.982299454	0
	9261	1426807_at	5.158120053	3.931927057	1.064527788	0.270739455	2.091485198	0
	17041	1455834_x_at	5.840201336	3.912345544	0.989685276	0.25296469	1.985751752	0
	13066	1448416_at	10.59088971	3.901238421	1.42624493	0.365587738	2.68746307	0
	1521	1417346_at	7.033526865	3.89315413	1.030020838	0.264572325	2.042053747	0
	13572	1448977_at	8.724300706	3.874686472	1.426341037	0.368117794	2.687642105	0
	820	1416586_at	5.836103307	3.873549373	0.873582954	0.225525189	1.832207569	0
	559	1416310_at	6.235673592	3.865581937	1.093062432	0.282767886	2.133263876	0
	7161	1424127_at	7.398691863	3.8573436	1.086959255	0.281789586	2.124258378	0
	12520	1438850_at	3.599919128	3.852522227	1.399973588	0.363391437	2.638967508	0
	2526	1418440_at	6.07093896	3.851810601	1.293094889	0.335710922	2.450531835	0
	14698	1450443_at	7.313511108	3.84937933	0.86881375	0.225702295	1.82616073	0
	12636	1439269_x_at	8.329674555	3.844646064	0.885573556	0.230339423	1.847498965	0
	7707	1424777_at	6.809015562	3.844164087	0.799427561	0.207958751	1.740410422	0
	1165	1416953_at	7.806467161	3.843966183	1.224416905	0.318529573	2.336609918	0
	214	1415945_at	7.265481945	3.835411225	1.049507965	0.273636359	2.069823808	0
	12201	1437716_x_at	5.08285195	3.834936122	1.081966135	0.28213407	2.116919097	0
	13763	1449202_at	5.002890009	3.832318957	0.901097566	0.235131151	1.867486179	0
	1998	1417858_at	4.883664969	3.823688328	0.971692843	0.254124489	1.961140427	0
	6268	1423092_at	6.587700479	3.818329099	0.870311988	0.227930062	1.828058182	0
	7550	1424594_at	4.955368599	3.817801009	1.464480537	0.383592684	2.759640879	0
	5597	1422308_a_at	4.350359784	3.80066851	1.487093124	0.391271462	2.803235837	0
	17597	1460442_at	7.046076569	3.799123037	1.087137378	0.286154823	2.124520668	0
	4805	1421380_at	2.780063166	3.784513276	0.914079166	0.241531499	1.884365947	0
	11160	1433928_a_at	8.046746045	3.781543646	0.835931403	0.221055601	1.785009067	0
	9143	1426634_at	5.546654739	3.777950901	1.277883188	0.338247696	2.424829296	0
	13641	1449061_a_at	7.252320687	3.777299373	0.983162111	0.260281755	1.976793417	0
	2299	1418194_at	6.378774826	3.772609874	0.856793443	0.227108943	1.811008657	0
	12418	1438501_at	7.476917952	3.770956829	0.928982971	0.246352057	1.903933344	0
	12009	1437170_x_at	7.073244871	3.768971105	0.920972789	0.244356553	1.893391551	0
	4283	1420764_at	4.767574502	3.767832118	1.216365409	0.322828983	2.323605917	0
	11281	1434328_at	7.770531131	3.767511026	1.021744063	0.271198692	2.030371977	0
	12521	1438851_x_at	3.717184264	3.766876389	1.358223483	0.360570229	2.56369295	0
	11766	1436392_s_at	8.842611047	3.759501236	1.391419439	0.370107456	2.623366617	0
	16570	1453528_at	5.444254893	3.75941236	1.049310074	0.27911545	2.069539915	0
	11911	1436922_at	4.389059949	3.753603272	0.875247846	0.233175374	1.834323185	0
	16078	1452136_at	5.303795879	3.753521343	1.285896071	0.342583924	2.43833453	0
	9159	1426652_at	6.730455238	3.753088467	1.006670705	0.268224614	2.009268974	0
	4517	1421038_a_at	5.424664937	3.746142915	1.35618539	0.362021797	2.560073783	0
	17049	1455867_at	7.137866313	3.742347113	0.867878979	0.231907665	1.824977882	0
	11968	1437036_at	5.703439142	3.7412105	0.910426221	0.243350707	1.879600714	0
	792	1416558_at	6.124817504	3.740156175	1.095521396	0.292907928	2.136902962	0
	2112	1417986_at	7.716999816	3.738107661	1.164703567	0.311575715	2.241871468	0
	8175	1425369_a_at	8.510765687	3.729873588	1.021124321	0.27376915	2.029499974	0
	9160	1426653_at	6.680418245	3.728550792	1.020280884	0.273640066	2.028313822	0
	8084	1425248_a_at	4.496174285	3.721872778	0.843887501	0.226737331	1.794880133	0
	8082	1425245_a_at	6.885480077	3.716750725	0.784138517	0.210974202	1.722063708	0
	12680	1439436_x_at	6.658171111	3.711790696	0.872414841	0.235038803	1.830724678	0
	13580	1448986_x_at	6.19130841	3.701925933	0.89509408	0.241791461	1.859731156	0
	17006	1455731_at	5.753725065	3.69918583	0.874914041	0.236515298	1.833898815	0
	292	1416031_s_at	8.600685202	3.683236991	0.836769171	0.227183093	1.786045917	0
	213	1415944_at	8.447421199	3.680902942	1.145039655	0.311075753	2.211522093	0
	12419	1438502_x_at	7.454802087	3.677747912	0.89480489	0.243302399	1.859358408	0
	1618	1417450_a_at	6.091399756	3.674417677	0.911044555	0.247942568	1.880406477	0
	5756	1422496_at	7.767872937	3.674220705	0.916118225	0.249336743	1.887031132	0
	10713	1431395_a_at	6.318594135	3.666089522	1.177232399	0.321113926	2.261425391	0
	291	1416030_a_at	8.666648086	3.658600288	0.821394159	0.224510494	1.76711283	0
	12047	1437279_x_at	8.65243116	3.645024912	1.169263264	0.320783339	2.248968203	0
	7853	1424966_at	7.028838333	3.631463636	0.976571837	0.268919624	1.967783958	0
	12650	1439374_x_at	8.112302942	3.625781542	0.746212032	0.205807223	1.677382874	0
	6431	1423284_at	7.720612122	3.624889575	1.255983135	0.346488661	2.388298454	0
	14147	1449705_x_at	6.97111977	3.621318245	0.982302393	0.271255473	1.975615774	0
	2300	1418195_at	6.54273627	3.621173548	0.827429922	0.228497726	1.774521338	0
	5708	1422439_a_at	8.220673362	3.616156736	0.796199352	0.22017833	1.736520392	0
	12522	1438852_x_at	8.058664627	3.603608874	1.040644499	0.288778426	2.057146442	0
	3597	1419630_a_at	6.385871007	3.596976733	0.742801562	0.206507191	1.673422296	0
	11969	1437037_x_at	5.888615151	3.595454975	0.848730921	0.236056612	1.800916038	0
	13484	1448878_at	4.470319297	3.580620931	0.704265017	0.196687957	1.629314397	0
	2714	1418648_at	6.469504438	3.580478981	1.19260418	0.333085095	2.28564949	0
	13290	1448660_at	5.562647541	3.57934123	0.89176338	0.249141762	1.855442613	0
	2459	1418369_at	7.525078154	3.573715746	0.937057147	0.262208081	1.914618756	0
	13119	1448475_at	7.012560612	3.57274835	1.056722443	0.295772985	2.080200289	0
	16152	1452264_at	6.29314599	3.570988795	1.171590483	0.328085735	2.252598954	0
	9924	1427864_at	4.07320138	3.555121414	0.687960596	0.193512546	1.611004581	0
	12519	1438847_at	6.779000484	3.552814515	1.042609088	0.29346004	2.059949668	0
	5709	1422440_at	8.18682586	3.550551219	0.785840159	0.221329059	1.724096061	0
	10714	1431396_at	6.408827967	3.549991729	1.106276698	0.311627965	2.152893119	0
	6379	1423228_at	6.134634568	3.548982824	0.935951541	0.263723886	1.913152053	0
	558	1416309_at	7.032733291	3.547393463	0.913314859	0.257460828	1.883367918	0
	1986	1417843_s_at	7.375453476	3.539350689	0.847269081	0.239385457	1.799092147	0
	10698	1431349_at	7.494948113	3.535239093	0.893998359	0.252882007	1.858319234	0
	7581	1424630_a_at	5.021045976	3.529287994	0.920034403	0.260685556	1.892160414	0
	8085	1425249_a_at	4.434671944	3.527929046	0.784998428	0.222509698	1.723090442	0
	16852	1455001_x_at	8.532576213	3.524780988	0.72154763	0.204707082	1.648949973	0
	16474	1452917_at	7.061837921	3.51752092	0.768957858	0.218607899	1.704038413	0
	13385	1448770_a_at	6.821474634	3.516852839	1.19283621	0.339177175	2.286017123	0
	3610	1419647_a_at	6.588075357	3.513478248	1.029846685	0.293113153	2.041807258	0
	3011	1418983_at	6.889346001	3.513006763	1.024240089	0.291556538	2.033887791	0
	13984	1449451_at	6.349119917	3.509424694	1.753453426	0.499641274	3.37164683	0
	7097	1424055_at	6.836108281	3.509230968	0.704932493	0.20087948	1.630068389	0
	11678	1435945_a_at	5.55641476	3.506192846	1.275394585	0.363754831	2.420650149	0
	3801	1420028_s_at	6.96113675	3.504465587	0.942145476	0.268841412	1.921383463	0
	10924	1432360_a_at	7.196638675	3.503232016	0.836922254	0.238900036	1.786235443	0
	2111	1417985_at	7.930899636	3.502413088	1.094035058	0.312366083	2.13470255	0
	16582	1453596_at	4.753954816	3.501678624	0.999121277	0.285326377	1.998782202	0
	1565	1417392_a_at	5.856346538	3.501074121	0.737810597	0.210738354	1.667643138	0
	9217	1426743_at	8.923486403	3.493132551	0.882475766	0.252631629	1.843536226	0
	10720	1431419_at	7.122849171	3.487745801	0.976998665	0.280123243	1.968366222	0
	15089	1450913_at	6.313210365	3.485605789	0.915955054	0.26278217	1.886817718	0
	15200	1451043_at	5.44284675	3.482525356	0.701069302	0.201310609	1.625709295	0
	522	1416271_at	8.586878011	3.477252975	1.273860149	0.366340947	2.418076938	0
	2062	1417930_at	5.919646409	3.471160882	0.788638912	0.227197453	1.727443964	0
	12080	1437367_at	5.548182029	3.470986931	1.12245679	0.323382603	2.177174117	0
	1964	1417821_at	6.095011656	3.467886444	1.106760142	0.319145439	2.153614669	0
	12311	1438133_a_at	4.030577559	3.463574983	0.912128729	0.263348919	1.881820119	0
	5710	1422441_x_at	8.355263594	3.459940421	0.771612566	0.223013252	1.707176907	0
	13286	1448656_at	7.134673637	3.459153941	0.778540078	0.225066618	1.715394117	0
	9369	1426968_a_at	8.20494255	3.458636413	1.120116924	0.323860849	2.173645883	0
	3725	1419816_s_at	6.182654665	3.454837003	0.891296859	0.257985213	1.854842719	0
	12120	1437480_at	5.743852957	3.453973984	0.908559354	0.263047538	1.877170058	0
	17516	1460329_at	6.45621827	3.453587613	0.914090516	0.264678537	1.884380772	0
	15518	1451424_at	10.05062097	3.446836713	1.496036378	0.434031694	2.820667044	0
	13371	1448754_at	7.940807623	3.433626002	1.321263349	0.384801183	2.498848349	0
	9555	1427247_at	4.07270056	3.430294598	1.245470319	0.363079696	2.370958349	0
	14167	1449764_x_at	3.610139315	3.430283033	0.85023202	0.247860603	1.802790834	0
	11630	1435758_at	6.246018409	3.429277721	0.906533551	0.264351162	1.874536024	0
	9844	1427698_at	5.209824638	3.428398359	0.908511683	0.264995951	1.877108031	0
	9166	1426662_at	7.408105135	3.427474117	0.898770153	0.26222522	1.864475906	0
	9725	1427506_at	4.892989538	3.423319274	0.799596573	0.233573473	1.740614323	0
	15418	1451306_at	7.81243335	3.413837024	0.745668153	0.218425235	1.67675064	0
	15331	1451198_at	6.683979857	3.412023973	0.667901561	0.195749375	1.588760391	0
	11410	1434790_a_at	5.962227898	3.409654909	0.968369404	0.284008039	1.956627881	0
	17366	1459909_at	8.48220381	3.407360756	0.788534577	0.231420925	1.727319041	0
	11749	1436327_a_at	6.219857745	3.404558354	0.698998195	0.205312444	1.623377131	0
	502	1416251_at	8.587048117	3.402254194	0.972213446	0.285755676	1.961848241	0
	13817	1449265_at	6.37516191	3.40164476	0.913300093	0.268487793	1.883348641	0
	10547	1430427_a_at	6.771948169	3.40069721	1.02708243	0.302021135	2.037898828	0
	9512	1427180_at	5.791835037	3.398776523	0.814866224	0.239752811	1.759135026	0
	11898	1436887_x_at	4.329896132	3.395038821	0.728955632	0.214712017	1.657438836	0
	3861	1420185_at	3.607528548	3.393354212	0.844672359	0.248919596	1.795856854	0
	450	1416196_at	2.799453863	3.389726693	0.731203686	0.215711694	1.660023524	0
	1767	1417608_a_at	8.985449953	3.384658871	0.652765535	0.192860067	1.572179055	0
	6168	1422970_at	4.829354148	3.382074756	0.660198849	0.19520528	1.580300424	0
	583	1416335_at	8.440047853	3.380072636	0.774736425	0.229207034	1.710877452	0
	2581	1418499_a_at	6.018655962	3.378646387	0.970951291	0.287378784	1.96013265	0
	6105	1422890_at	6.830700172	3.376306634	1.028211379	0.304537321	2.039494164	0
	7867	1424985_a_at	8.705807922	3.373643938	0.938896081	0.278303253	1.917060784	0
	9270	1426817_at	7.206191795	3.372786829	0.964394663	0.285934069	1.951244631	0
	12374	1438320_s_at	8.968058244	3.356366915	0.768597805	0.228996955	1.70361319	0
	6801	1423714_at	6.632383218	3.351894191	0.777782911	0.232042799	1.714494066	0
	16988	1455644_at	6.304926018	3.349281479	0.677224239	0.202199858	1.599060184	0
	3862	1420186_at	3.612495489	3.349075316	0.832800718	0.248665867	1.781139752	0
	14352	1450014_at	4.201779423	3.347173706	1.171449347	0.349981641	2.252378597	0
	15511	1451417_at	5.233576332	3.346427552	0.854886989	0.255462572	1.808617075	0
	9299	1426859_at	9.424834086	3.343744634	1.081464269	0.323429086	2.11618282	0
	274	1416013_at	7.112815149	3.342497166	0.652861744	0.195321555	1.572283902	0
	7596	1424647_at	10.34653499	3.339531473	1.446717862	0.43320983	2.725872083	0
	16181	1452310_at	6.736716064	3.339432523	0.695505951	0.208270701	1.619452273	0
	10797	1431768_a_at	5.561915005	3.33153154	0.91465031	0.274543494	1.885112091	0
	2381	1418281_at	6.663711651	3.330784711	0.899084897	0.269931855	1.864882711	0
	300	1416039_x_at	4.092111413	3.326080567	0.844930876	0.254031993	1.796178684	0
	10728	1431434_at	5.548868685	3.325923506	1.044780836	0.314132551	2.063052931	0
	6452	1423306_at	5.952220429	3.325469365	0.943228727	0.283637774	1.92282668	0
	9200	1426712_at	3.41848079	3.322866543	1.292857266	0.389078902	2.450128246	0
	3588	1419620_at	4.446028956	3.322059384	0.635282086	0.191231406	1.553241422	0
	16667	1454008_at	5.603196581	3.321657908	0.876816112	0.26396942	1.836318249	0
	15532	1451443_at	8.235042367	3.316266184	0.789977182	0.238212839	1.729047116	0
	14523	1450225_at	3.043018515	3.313977495	0.795772907	0.240126225	1.73600717	0
	8960	1426391_at	4.899831075	3.311008402	0.647800256	0.195650442	1.566777436	0
	1062	1416845_at	7.283452112	3.310118985	0.693139653	0.209400223	1.616798236	0
	11717	1436144_at	6.141497774	3.308921662	0.772411389	0.233432963	1.708122436	0
	12803	1448127_at	7.597545674	3.308085635	0.714698919	0.216046075	1.641140686	0
	212	1415943_at	8.765288436	3.305654789	1.047516437	0.316886216	2.066968549	0
	17379	1460009_at	4.987131082	3.305341546	0.840058495	0.254151797	1.790122722	0
	8932	1426353_at	6.230718334	3.303857374	0.737874131	0.223337162	1.66771658	0
	15745	1451702_at	3.258039424	3.294052879	0.59921999	0.181909645	1.514897298	0
	9733	1427517_at	6.204824025	3.293566485	1.165210932	0.353783941	2.242660024	0
	11841	1436730_at	5.406140375	3.287653643	0.804763556	0.244783558	1.746859474	0
	1965	1417822_at	6.352960734	3.287394975	1.046738502	0.318409716	2.065854291	0
	16599	1453683_a_at	5.944474166	3.284656423	1.069620321	0.325641462	2.098880925	0
	2192	1418074_at	4.589965796	3.279926853	0.809794467	0.246894063	1.75296169	0
	2865	1418824_at	5.89439901	3.27909764	0.810062251	0.247038161	1.753287094	0
	3012	1418984_at	6.920380171	3.275190251	0.930801873	0.284197803	1.906335274	0
	11604	1435655_at	7.478812073	3.273247512	0.798039368	0.243806606	1.738736566	0
	12102	1437428_x_at	6.595051094	3.273159074	0.587889392	0.179609172	1.503046239	0
	12260	1437932_a_at	4.385777206	3.272975369	1.15090713	0.351639411	2.220534721	0
	17472	1460265_at	6.520766672	3.271091372	0.782320233	0.23916184	1.719894693	0
	10389	1429294_at	4.949814625	3.270985045	0.839719801	0.256717713	1.789702514	0
	2561	1418476_at	6.762730456	3.267037513	0.996405732	0.304987539	1.995023489	0
	13254	1448619_at	8.390970681	3.266266448	0.862776787	0.264147705	1.818535119	0
	16491	1453013_at	6.289610016	3.265504021	1.009018939	0.308993323	2.012542067	0
	17241	1456447_at	6.386185672	3.263018489	0.93726268	0.287237931	1.914891541	0
	17623	1460581_a_at	8.476020531	3.262292299	0.608585694	0.186551553	1.524763717	0
	2950	1418919_at	6.582729331	3.259701927	0.847338898	0.259943675	1.799179213	0
	8793	1426192_at	4.386538335	3.251884058	0.861767293	0.265005541	1.817263084	0
	13899	1449353_at	6.083468366	3.251024667	0.749486736	0.230538619	1.68119461	0
	16958	1455505_at	6.570169454	3.249884457	0.704288878	0.216711975	1.629341344	0
	11702	1436032_at	7.053530778	3.243027799	0.87214109	0.268928034	1.830377331	0
	15095	1450920_at	7.06530361	3.242893971	0.915786594	0.282397945	1.886597413	0
	870	1416638_at	4.774999583	3.239493892	0.754880931	0.233024342	1.687492314	0
	4237	1420712_a_at	3.773428742	3.23101611	0.87825213	0.271819174	1.83814698	0
	1489	1417311_at	8.848424684	3.228529338	0.718174667	0.222446381	1.645099298	0
	6675	1423569_at	3.885216026	3.228399877	1.112489178	0.344594604	2.162183817	0
	154	1415878_at	7.703970226	3.226887778	0.686348367	0.212696695	1.609205269	0
	11034	1433530_at	6.691598209	3.223641143	1.057586198	0.328071938	2.081446098	0
Negative genes (967) Downregulated in Wnt tumors compared to NML mammary gland
	Row	Gene ID	Gene Name	Score(d)	Numerator(r)	Denominator(s+s0)	Fold Change	q-value(%)	InverseFoldChange
	15725	1451679_at	5.662931356	-8.805687894	-2.320831994	0.263560556	0.20015201	0	4.996202645
	10179	1428333_at	6.054997903	-8.804067786	-2.241894708	0.254643054	0.2114085	0	4.730178766
	15210	1451054_at	4.843539192	-8.468522657	-2.711817298	0.320223185	0.152637643	0	6.551463858
	8823	1426225_at	5.666192899	-8.159236663	-2.969727829	0.363971282	0.127650595	0	7.833884342
	284	1416023_at	1.779797523	-7.715242757	-3.118167483	0.404156756	0.115169652	0	8.682842908
	13623	1449038_at	4.86049691	-7.165660236	-2.225333305	0.310555236	0.213849345	0	4.676189208
	7355	1424357_at	4.231751116	-7.165298992	-2.772751437	0.386969398	0.146325038	0	6.834100373
	12538	1438913_x_at	5.072593444	-7.059500722	-2.357964191	0.334012883	0.195066212	0	5.126464451
	6327	1423166_at	2.633890747	-7.045057417	-2.923686302	0.414998222	0.131790081	0	7.587824456
	15064	1450883_a_at	2.611801456	-7.027998256	-2.929300145	0.416804336	0.131278253	0	7.617407863
	12537	1438912_at	5.009365483	-7.020348877	-2.341854164	0.333580881	0.197256649	0	5.069537605
	16895	1455209_at	4.193790115	-6.914351888	-2.596200367	0.375479931	0.165373461	0	6.046919475
	6562	1423439_at	4.811047453	-6.81806393	-2.42350154	0.355453038	0.186403191	0	5.364715037
	2667	1418595_at	5.547064105	-6.714126938	-2.265234825	0.337383378	0.208015823	0	4.807326615
	4184	1420654_a_at	6.634144635	-6.65834868	-1.787830342	0.26850957	0.289607257	0	3.452952151
	15065	1450884_at	2.196570892	-6.542432361	-2.745995102	0.419720824	0.149064115	0	6.7085227
	8857	1426265_x_at	6.506127438	-6.424656641	-1.368470078	0.213002835	0.387301749	0	2.581966134
	2768	1418709_at	4.116255552	-6.423367471	-2.512086432	0.391085586	0.175301904	0	5.704444612
	7317	1424308_at	4.137819314	-6.400672889	-1.686414854	0.263474619	0.310698062	0	3.218558862
	5920	1422677_at	5.164877209	-6.396027295	-1.994326191	0.311807017	0.250985132	0	3.984299754
	8856	1426264_at	6.614899938	-6.319136897	-1.349118942	0.213497344	0.392531696	0	2.547564974
	15969	1452005_at	6.089759897	-6.317252555	-1.312849116	0.207819634	0.402525165	0	2.484316728
	15473	1451371_at	4.494158697	-6.304843109	-2.222449121	0.352498719	0.214277293	0	4.666850075
	11067	1433613_at	6.822984689	-6.268034752	-1.696015659	0.270581726	0.308637302	0	3.240049063
	5921	1422678_at	5.156569615	-6.263956253	-2.027432676	0.323666481	0.24529119	0	4.076787266
	15935	1451966_at	3.641999422	-6.243398156	-2.232714428	0.357612052	0.212758042	0	4.700174852
	176	1415904_at	4.622589191	-6.233845372	-2.303647214	0.369538716	0.202550393	0	4.937043011
	16594	1453651_a_at	6.38971566	-6.083479823	-1.608650149	0.264429273	0.32790501	0	3.049663679
	2302	1418197_at	3.640655392	-6.071743887	-2.879949151	0.474319932	0.135846646	0	7.361241745
	2083	1417956_at	3.740695786	-6.020629816	-2.67753591	0.444726879	0.156308061	0	6.39762269
	1577	1417404_at	6.57652415	-6.017323483	-2.029781568	0.337322993	0.24489215	0	4.083430203
	2424	1418328_at	2.596780962	-6.011705472	-1.819317742	0.302629221	0.28335494	0	3.529142641
	15590	1451511_at	4.321341677	-5.987912582	-1.641262809	0.274095987	0.320575748	0	3.119387562
	7054	1424008_a_at	4.684004374	-5.97868768	-1.518450742	0.253977265	0.349060559	0	2.864832404
	13968	1449434_at	7.466048889	-5.973723757	-3.296776211	0.551879589	0.101758682	0	9.827171346
	15591	1451512_s_at	5.021536472	-5.971732253	-1.830131592	0.306465782	0.281238967	0	3.555695034
	8854	1426259_at	5.857193954	-5.916150316	-1.482787271	0.250633806	0.357796884	0	2.794881801
	1576	1417403_at	6.428539148	-5.885386163	-1.941509861	0.329886571	0.260343833	0	3.841074274
	2011	1417872_at	4.888790243	-5.847386847	-2.365197313	0.404487915	0.194090672	0	5.152231126
	2079	1417951_at	3.6845545	-5.84346938	-2.586081373	0.442559241	0.16653746	0	6.004655063
	17465	1460256_at	7.639518284	-5.831488804	-3.180230794	0.545354866	0.110320225	0	9.064521057
	13776	1449218_at	4.208691147	-5.821162897	-2.393189673	0.411118829	0.190361064	0	5.253175098
	13713	1449145_a_at	7.485012502	-5.799703187	-2.089071258	0.360203133	0.235031942	0	4.254740836
	13699	1449131_s_at	5.721902131	-5.74574077	-1.584025425	0.275686894	0.333549914	0	2.998052039
	17203	1456312_x_at	7.921424661	-5.735646305	-1.856137127	0.323614294	0.276214866	0	3.620369948
	17136	1456081_a_at	5.625242053	-5.730025349	-1.241077685	0.216592006	0.423056517	0	2.363750372
	13581	1448987_at	7.232797763	-5.654000437	-1.298876617	0.22972701	0.406442559	0	2.460372264
	96	1415812_at	7.882233721	-5.649867914	-1.803638826	0.319235574	0.286451178	0	3.490996295
	10639	1431056_a_at	4.509154583	-5.648727913	-2.190496104	0.387785735	0.219076083	0	4.564624247
	15265	1451116_at	5.103218771	-5.643170631	-1.240821165	0.219880143	0.423131746	0	2.36333012
	6877	1423797_at	5.781886996	-5.580686127	-1.252245321	0.224389133	0.419794357	0	2.382118729
	11941	1436991_x_at	7.865773456	-5.571488409	-1.812696374	0.325352265	0.284658409	0	3.512982462
	12010	1437171_x_at	7.939568801	-5.569637097	-1.827529229	0.328123574	0.28174673	0	3.549286981
	15204	1451047_at	3.082856875	-5.548054411	-2.065801923	0.372347092	0.238853526	0	4.186666275
	17411	1460194_at	7.340011505	-5.547580407	-1.585916529	0.285875357	0.333112979	0	3.001984503
	2829	1418782_at	4.26235079	-5.479732985	-1.580945565	0.288507774	0.334262736	0	2.991658635
	1067	1416850_s_at	6.312621046	-5.476895632	-1.400523374	0.255714819	0.3787917	0	2.639973365
	13546	1448949_at	2.485131237	-5.472466215	-1.606999988	0.293651879	0.328280284	0	3.046177454
	1603	1417434_at	6.114976572	-5.469366829	-1.42019094	0.25966277	0.373662855	0	2.676209281
	998	1416778_at	5.996772046	-5.450688594	-1.728594962	0.317133319	0.301745683	0	3.314049065
	7211	1424184_at	7.296224468	-5.440243714	-1.143774078	0.210243169	0.452574098	0	2.209582929
	2210	1418094_s_at	2.704951816	-5.423248407	-1.626662975	0.299942553	0.323836392	0	3.087979071
	6042	1422820_at	6.002622665	-5.415505499	-1.479827399	0.273257483	0.358531703	0	2.789153625
	7732	1424815_at	4.393140394	-5.400685006	-2.009979445	0.372171205	0.248276661	0	4.027764814
	1886	1417741_at	4.620814767	-5.391425593	-2.374177505	0.440361731	0.192886288	0	5.184401696
	12783	1448104_at	6.060717081	-5.376939689	-1.456032081	0.270791968	0.364494239	0	2.743527584
	4005	1420442_at	2.671535815	-5.367903706	-1.578898927	0.294136969	0.334737265	0	2.987417613
	6094	1422878_at	6.165624359	-5.324609048	-1.078225346	0.2024985	0.473611052	0	2.111437212
	13698	1449130_at	5.565692682	-5.309046232	-1.515505754	0.285457253	0.349773828	0	2.858990357
	9871	1427735_a_at	5.473591248	-5.296355545	-3.172599059	0.599015499	0.110905356	0	9.016697106
	999	1416779_at	5.985895428	-5.287028164	-1.704588908	0.322409651	0.306808656	0	3.259360451
	17713	AFFX-PyruCarbMur/L09192_3_at	5.867372663	-5.2747246	-1.047594286	0.198606442	0.483774192	0	2.067080087
	2956	1418926_at	2.368207335	-5.255063134	-1.401385493	0.266673388	0.378565412	0	2.641551419
	15888	1451900_at	5.471270282	-5.254304337	-1.147560605	0.218403909	0.45138782	0	2.215389862
	6904	1423828_at	8.875149791	-5.251926962	-1.522007669	0.289799854	0.348201019	0	2.871904288
	6706	1423608_at	3.07662534	-5.238716009	-1.984139682	0.378745418	0.252763546	0	3.956266694
	17715	AFFX-PyruCarbMur/L09192_MA_at	4.9472992	-5.228790286	-0.999019438	0.191061294	0.500339952	0	1.998641115
	7663	1424729_at	4.258167455	-5.201814379	-1.3961539	0.268397486	0.379940682	0	2.631989803
	992	1416772_at	6.079303833	-5.185318174	-1.119864259	0.215968282	0.460137117	0	2.173265237
	14882	1450667_a_at	7.143971612	-5.178569344	-1.049177587	0.202599892	0.48324356	0	2.069349872
	12807	1448131_at	6.426540493	-5.177172967	-1.023938762	0.197779516	0.491771911	0	2.033463031
	1066	1416849_at	6.249402151	-5.175129086	-1.269760335	0.245358196	0.414728663	0	2.411215064
	2758	1418699_s_at	5.636952077	-5.172524153	-1.056109605	0.204176834	0.480927189	0	2.079316836
	16151	1452260_at	6.807134487	-5.153535465	-2.150123797	0.41721335	0.225293282	0	4.438658752
	16397	1452651_a_at	4.813812387	-5.151483009	-2.610763858	0.506798499	0.163712472	0	6.108270102
	17274	1456569_x_at	6.437597371	-5.137956261	-1.755111228	0.341597153	0.296250352	0	3.37552342
	6606	1423488_at	6.432251755	-5.131458945	-1.651079871	0.321756422	0.318401741	0	3.140686346
	8870	1426278_at	6.375767805	-5.13140283	-2.047343825	0.398983259	0.241929093	0	4.13344252
	5061	1421681_at	4.036573707	-5.106037134	-1.476915391	0.289248854	0.359256113	0	2.783529535
	2661	1418589_a_at	3.863443676	-5.086432156	-1.855758545	0.364844844	0.276287358	0	3.619420041
	5734	1422471_at	7.049299683	-5.084203959	-1.045699788	0.205676207	0.484409886	0	2.064367449
	629	1416383_a_at	5.949072077	-5.078267769	-1.042356682	0.205258314	0.485533693	0	2.059589302
	3480	1419495_at	4.094791243	-5.069812933	-1.509121526	0.297668089	0.35132508	0	2.846366678
	8515	1425826_a_at	6.163098457	-5.054371344	-1.426036212	0.282139185	0.372151973	0	2.687074297
	2756	1418697_at	3.87491209	-5.050743897	-1.619971939	0.320739276	0.325341792	0	3.073690577
	2557	1418472_at	5.642199093	-5.047615928	-1.676984579	0.332232999	0.312735613	0	3.197589141
	1909	1417765_a_at	4.031082614	-5.04136486	-2.790953608	0.553610716	0.144490485	0	6.920870969
	5895	1422651_at	5.96250024	-5.036781634	-2.688184377	0.533710725	0.155158606	0	6.445017949
	2981	1418952_at	3.010013801	-5.029024157	-1.902095153	0.378223507	0.267554528	0	3.737555889
	5861	1422612_at	5.677293775	-5.021978432	-1.362402548	0.271288013	0.388934051	0	2.571129985
	5813	1422561_at	5.531860004	-5.019870306	-1.492413005	0.297301108	0.355417592	0	2.813591741
	5830	1422578_at	7.165680765	-5.015144264	-1.019427461	0.203269818	0.493312086	0	2.027114332
	7398	1424408_at	4.728194891	-5.011972762	-1.31433617	0.262239288	0.402110477	0	2.486878752
	13452	1448842_at	7.50712234	-5.011565667	-2.003238314	0.39972305	0.249439472	0	4.008988597
	12252	1437902_s_at	3.796681015	-5.008740741	-1.618417782	0.323118697	0.325692458	0	3.070381197
	13520	1448919_at	4.16868831	-4.997252209	-1.341839269	0.268515419	0.394517371	0	2.534742632
	937	1416713_at	4.141737226	-4.996613495	-1.463645075	0.292927415	0.362575897	0	2.758043239
	14438	1450118_a_at	3.619125594	-4.994073108	-2.734049807	0.547458907	0.150303467	0	6.653206476
	13654	1449081_at	4.184662649	-4.979324041	-2.207044522	0.443241794	0.21657753	0	4.617284159
	7879	1425001_at	6.304568443	-4.970309972	-1.287920393	0.259122751	0.409540947	0	2.441758286
	6607	1423489_at	6.485556641	-4.969706582	-1.614017427	0.324771171	0.326687367	0	3.061030515
	247	1415984_at	8.085325223	-4.959706839	-1.391054968	0.280471208	0.381285886	0	2.622703954
	350	1416090_at	8.291163457	-4.941603974	-1.04926917	0.212333723	0.483212885	0	2.069481239
	1105	1416889_at	3.794959069	-4.941212541	-2.500013308	0.505951381	0.176775065	0	5.656906431
	11843	1436737_a_at	5.452104223	-4.934905345	-1.493894425	0.302719975	0.355052821	0	2.816482338
	12452	1438609_x_at	4.032178198	-4.929260036	-2.459173184	0.498892971	0.181850754	0	5.499014856
	11550	1435370_a_at	4.05831491	-4.924730205	-2.231421465	0.453105322	0.212948804	0	4.69596438
	13715	1449147_at	3.94204689	-4.924647335	-1.496500442	0.303879718	0.354412049	0	2.821574499
	15433	1451322_at	4.238826107	-4.923799856	-1.720217802	0.349367938	0.303502898	0	3.294861454
	17273	1456568_at	6.365697223	-4.922471068	-1.719623376	0.34934149	0.303627975	0	3.293504169
	1401	1417212_at	5.314607854	-4.922002125	-1.232843538	0.250476027	0.425478006	0	2.35029775
	14875	1450658_at	5.311824315	-4.91918232	-1.465303273	0.297875374	0.3621594	0	2.76121509
	13279	1448649_at	3.816279548	-4.918266578	-1.866295127	0.379461971	0.274276871	0	3.645950886
	13938	1449396_at	5.20256468	-4.916910583	-2.11679743	0.430513713	0.23055815	0	4.337300589
	2417	1418321_at	5.511056229	-4.90533795	-1.077735468	0.21970667	0.473771898	0	2.110720378
	1533	1417358_s_at	5.826523483	-4.872494314	-1.344192973	0.275873687	0.393874255	0	2.538881347
	15238	1451084_at	7.195018513	-4.868804937	-1.199722386	0.246410033	0.435359049	0	2.296954671
	7351	1424349_a_at	4.843873584	-4.867429922	-1.15247978	0.23677378	0.449851338	0	2.222956597
	9605	1427324_at	6.124032275	-4.853272803	-1.185282136	0.244223266	0.439738534	0	2.274078626
	10227	1428538_s_at	3.732240935	-4.837578646	-1.570954708	0.32473988	0.336585584	0	2.971012567
	11567	1435446_a_at	4.230737655	-4.833139265	-1.636777393	0.338657196	0.321573986	0	3.109704281
	3527	1419552_at	7.036158226	-4.817864264	-1.276324735	0.264915046	0.412845895	0	2.42221132
	5829	1422577_at	7.223803841	-4.817326719	-0.960134945	0.199308662	0.514008833	0	1.945491861
	3660	1419705_at	5.486375002	-4.816649349	-1.292726265	0.268387041	0.408178963	0	2.449905778
	3879	1420243_at	1.817725959	-4.804375598	-1.260865005	0.262440973	0.417293685	0	2.396393798
	1008	1416788_a_at	7.332800364	-4.790192934	-0.902508572	0.188407562	0.534955736	0	1.869313539
	1457	1417273_at	1.762529315	-4.788916703	-2.353286108	0.491402598	0.19569976	0	5.1098683
	9052	1426516_a_at	3.965431872	-4.76762955	-1.216093636	0.255073013	0.430446656	0	2.32316824
	11685	1435967_s_at	6.646989069	-4.752619494	-1.056847187	0.222371513	0.480681376	0	2.080380164
	3676	1419721_at	4.304285739	-4.750486079	-1.3837633	0.291288781	0.383217859	0	2.609481728
	2128	1418003_at	3.768618817	-4.735125276	-1.553104332	0.327996461	0.340776007	0	2.934478895
	13465	1448856_a_at	4.763426221	-4.711896388	-0.963170879	0.204412576	0.512928316	0	1.949590166
	9978	1427943_at	6.607542081	-4.71064943	-1.345359719	0.285599627	0.393555847	0	2.540935439
	1009	1416789_at	7.331054949	-4.710621102	-0.889616454	0.188853324	0.539757596	0	1.852683516
	236	1415970_at	8.017000899	-4.709996925	-0.93043634	0.197545	0.524699623	0	1.90585233
	14751	1450504_a_at	6.024183057	-4.701750816	-0.966081846	0.205472787	0.511894409	0	1.953527881
	1810	1417653_at	4.483419092	-4.701302144	-2.572539776	0.547197286	0.168107993	0	5.94855714
	15482	1451381_at	6.378978089	-4.697348401	-0.963561569	0.205128827	0.512789431	0	1.950118198
	3359	1419367_at	5.734614045	-4.696622166	-1.146455029	0.244102035	0.451733863	0	2.213692799
	11551	1435371_x_at	3.46061924	-4.692524178	-2.101916258	0.447928701	0.232948629	0	4.29279196
	4185	1420655_at	6.108239573	-4.691301799	-1.92394836	0.410109697	0.263532289	0	3.794601434
	7741	1424828_a_at	7.180862586	-4.685677636	-1.021304151	0.217962957	0.492670792	0	2.029752964
	7830	1424937_at	3.58676741	-4.677165482	-1.43192827	0.306153006	0.37063518	0	2.69807092
	1588	1417417_a_at	8.57966582	-4.675994781	-0.959178916	0.205128312	0.514349563	0	1.944203071
	12451	1438608_at	3.968941304	-4.673370038	-2.309759114	0.494238439	0.201694114	0	4.958002894
	4001	1420438_at	2.882356091	-4.672095654	-1.245516876	0.266586339	0.421756768	0	2.371034864
	14978	1450782_at	5.07274575	-4.665851276	-1.115123083	0.238996706	0.461651768	0	2.166134887
	2980	1418951_at	2.541115162	-4.632043296	-1.725424863	0.372497568	0.302409452	0	3.306774951
	13142	1448499_a_at	5.976650042	-4.629217991	-1.6990363	0.367024474	0.307991769	0	3.246840017
	256	1415994_at	4.848039791	-4.619976284	-2.006915662	0.434399559	0.248804475	0	4.019220316
	16344	1452579_at	6.864174022	-4.618809224	-0.987131466	0.213719904	0.504479844	0	1.982239751
	8684	1426048_s_at	4.359669717	-4.610642319	-1.556515602	0.337591922	0.33997119	0	2.941425715
	863	1416629_at	5.224988182	-4.604255911	-1.383192878	0.30041616	0.383369408	0	2.608450179
	15545	1451457_at	4.282070883	-4.596632425	-1.157835278	0.251887724	0.448184519	0	2.231223876
	12425	1438511_a_at	3.895287799	-4.588955471	-1.528583329	0.333100493	0.346617565	0	2.885024017
	2103	1417977_at	5.799058355	-4.588021019	-1.323984505	0.288574202	0.399430248	0	2.503566028
	7956	1425091_at	2.804681278	-4.585906234	-1.434150185	0.312729941	0.370064799	0	2.702229458
	2387	1418288_at	3.894140913	-4.584797912	-1.179727726	0.257312917	0.441434801	0	2.265340201
	1301	1417103_at	6.678049776	-4.583584128	-0.832426353	0.181610358	0.561583965	0	1.780677624
	12869	1448198_a_at	7.159435662	-4.56709637	-1.117173042	0.244613415	0.460996262	0	2.169214985
	2104	1417978_at	5.686091685	-4.566976912	-1.328635025	0.290922212	0.39814476	0	2.511649281
	7490	1424524_at	4.088747871	-4.564871281	-1.346536528	0.294977984	0.393234954	0	2.543008929
	9513	1427183_at	3.317883991	-4.562302032	-2.040712439	0.447298847	0.243043686	0	4.114486641
	16176	1452299_at	6.001636109	-4.553011055	-1.287223661	0.282719204	0.409738777	0	2.440579354
	12812	1448136_at	5.303243521	-4.550032905	-1.43928421	0.316323912	0.368750213	0	2.711862837
	4194	1420664_s_at	3.027678593	-4.548994501	-1.2160389	0.267320371	0.430462987	0	2.323080101
	6862	1423780_at	6.598398255	-4.547243452	-1.020390829	0.224397668	0.492982784	0	2.028468401
	11940	1436990_s_at	6.323548247	-4.544191582	-1.283773727	0.282508715	0.410719763	0	2.43475014
	7352	1424350_s_at	4.522793995	-4.541679141	-1.087285639	0.239401685	0.47064604	0	2.124739009
	3880	1420244_at	1.612088349	-4.538745336	-1.183092942	0.260665196	0.440406314	0	2.270630479
	15294	1451149_at	5.948656054	-4.518572071	-1.019591791	0.225644689	0.493255899	0	2.027345243
	9842	1427696_at	4.72639176	-4.515487299	-0.987847594	0.218768768	0.504229491	0	1.983223943
	2738	1418677_at	3.763916428	-4.513152352	-2.088141863	0.462679232	0.2351834	0	4.252000785
	11866	1436803_a_at	7.595441613	-4.512607309	-0.935283399	0.207260091	0.522939735	0	1.912266239
	1468	1417285_a_at	6.440915787	-4.509644082	-0.948828927	0.210399958	0.518052808	0	1.930305142
	11095	1433691_at	4.807084067	-4.497834602	-1.643038905	0.365295537	0.320181331	0	3.123230192
	1843	1417687_at	6.637580086	-4.4918989	-1.256467834	0.279718636	0.418567489	0	2.389100982
	6908	1423833_a_at	7.556973347	-4.487130712	-0.871624676	0.194249896	0.546531034	0	1.829722263
	6973	1423911_at	6.591936863	-4.48159296	-1.380752269	0.308094082	0.384018503	0	2.604041191
	13582	1448988_at	5.819048431	-4.480283854	-1.290231092	0.287979765	0.408885528	0	2.445672274
	9761	1427552_a_at	6.208343334	-4.479141441	-1.102670668	0.246179024	0.465653695	0	2.147518661
	13745	1449181_at	5.349759138	-4.468356972	-0.904971285	0.202528869	0.534043333	0	1.872507225
	14310	1449969_at	4.437228692	-4.467534276	-1.76054675	0.394075712	0.295136294	0	3.388265086
	8763	1426146_a_at	4.106594888	-4.467337642	-1.563176325	0.349912286	0.338405208	0	2.955037268
	14239	1449883_at	5.051507721	-4.466440663	-1.243908954	0.278501171	0.422227089	0	2.368393753
	168	1415894_at	5.190853747	-4.446668359	-1.37634646	0.309523074	0.38519304	0	2.596100906
	7279	1424266_s_at	5.177365931	-4.443630267	-1.666859997	0.375112216	0.314938056	0	3.175227576
	4801	1421374_a_at	4.866362379	-4.441456047	-1.286793561	0.289723358	0.409860948	0	2.43985187
	2211	1418095_at	2.264599041	-4.439891068	-2.203094384	0.496204603	0.217171338	0	4.604659201
	15793	1451760_s_at	4.527796813	-4.434109075	-1.018021358	0.229588704	0.493793121	0	2.025139594
	1385	1417196_s_at	5.948333344	-4.433912286	-1.333083943	0.300656363	0.39691887	0	2.519406546
	16074	1452132_at	5.989458404	-4.431074222	-0.87286091	0.196986299	0.546062916	0	1.83129081
	15602	1451527_at	6.38572272	-4.422035316	-1.839944513	0.416085441	0.279332528	0	3.579962592
	1469	1417286_at	6.464202664	-4.417946113	-0.949260006	0.214864551	0.517898036	0	1.930882007
	157	1415882_at	6.420785105	-4.410940143	-0.993369344	0.225205809	0.502303299	0	1.99082905
	16455	1452823_at	5.632827067	-4.410276485	-1.158773717	0.262744007	0.447893081	0	2.232675706
	9621	1427345_a_at	4.157332611	-4.407893279	-1.628979666	0.369559688	0.32331679	0	3.092941755
	2265	1418155_at	2.822415188	-4.402495312	-2.617876478	0.5946347	0.162907341	0	6.138458793
	3193	1419185_a_at	5.310696025	-4.396680003	-1.413051512	0.321390575	0.375516574	0	2.662998308
	7998	1425141_at	5.455851083	-4.39013214	-1.051408756	0.239493647	0.482496788	0	2.072552656
	2723	1418658_at	5.935045787	-4.384447444	-1.219864058	0.278225266	0.429323171	0	2.329247682
	5536	1422241_a_at	8.101467172	-4.383011814	-1.103899218	0.2518586	0.465257329	0	2.149348194
	3370	1419378_a_at	5.359910245	-4.381621722	-1.22767486	0.280187323	0.427005081	0	2.34189251
	3624	1419662_at	3.336344887	-4.380219326	-1.647536207	0.376130984	0.319184786	0	3.132981405
	1766	1417607_at	3.901820389	-4.378069697	-1.639441086	0.374466648	0.320980801	0	3.115451129
	3625	1419663_at	3.047774117	-4.376141667	-1.667842583	0.381121707	0.314723632	0	3.177390887
	3371	1419379_x_at	5.352249987	-4.373891765	-1.228214496	0.280805873	0.42684539	0	2.342768652
	3113	1419097_a_at	6.104631426	-4.373643287	-1.07228894	0.245170644	0.475563884	0	2.102766913
	10276	1428722_at	2.807450937	-4.373520246	-2.033823305	0.465031186	0.24420704	0	4.094886048
	3669	1419714_at	3.266088385	-4.370752254	-1.128942031	0.258294674	0.457250917	0	2.186983038
	15214	1451058_at	6.04317496	-4.369716567	-1.026086389	0.234817607	0.491040393	0	2.036492342
	16107	1452184_at	7.592468858	-4.364059303	-0.941268347	0.215686424	0.520774839	0	1.920215657
	1381	1417190_at	6.036205539	-4.350667622	-1.294325383	0.297500406	0.407726778	0	2.452622818
	156	1415881_at	6.182216109	-4.348572333	-0.944688836	0.217241146	0.519541595	0	1.924773702
	9057	1426522_at	6.509372056	-4.3442344	-1.060471887	0.244110191	0.479475204	0	2.085613588
	13079	1448429_at	5.254844517	-4.343330795	-1.088897833	0.250705711	0.470120392	0	2.127114705
	13245	1448610_a_at	6.5066328	-4.338871044	-0.931756338	0.214746262	0.524219767	0	1.907596894
	2757	1418698_a_at	5.360020337	-4.335222741	-0.893869361	0.206187644	0.538168792	0	1.858153082
	17104	1455997_a_at	7.250473967	-4.332463639	-0.899205006	0.207550503	0.536182112	0	1.865037975
	17714	AFFX-PyruCarbMur/L09192_5_at	4.676242556	-4.32933438	-0.8816064	0.203635553	0.542762744	0	1.842425648
	14737	1450488_at	3.566571699	-4.327321253	-1.126389334	0.260297137	0.458060691	0	2.183116824
	12011	1437172_x_at	6.228538832	-4.325250702	-1.084700136	0.250783183	0.471490257	0	2.120934601
	7212	1424186_at	6.795131216	-4.324092419	-1.505864807	0.348249913	0.352119052	0	2.839948577
	9	1415678_at	5.022572031	-4.318068248	-1.009935511	0.233885954	0.496568444	0	2.01382108
	233	1415967_at	6.836372474	-4.314534379	-0.842193243	0.195199103	0.557794942	0	1.792773517
	7997	1425140_at	5.396195011	-4.30891757	-1.062031373	0.246472891	0.478957194	0	2.087869257
	12536	1438910_a_at	6.2926231	-4.304577766	-1.076020936	0.249971308	0.474335274	0	2.108213441
	6621	1423506_a_at	4.990482657	-4.2999821	-1.515921562	0.352541366	0.349673032	0	2.859814483
	11326	1434491_a_at	7.667216144	-4.299778763	-0.842318384	0.195898075	0.55774656	0	1.792929032
	3422	1419435_at	6.604719437	-4.297815504	-1.2058862	0.280581193	0.433502975	0	2.306789242
	10293	1428782_a_at	6.167042747	-4.292074111	-0.848164785	0.197611869	0.555490912	0	1.800209468
	4245	1420722_at	3.967898499	-4.289996237	-1.723834352	0.401826542	0.302743029	0	3.303131378
	14028	1449499_at	4.317330595	-4.289904836	-1.015835266	0.23679669	0.494541924	0	2.022073258
	1631	1417464_at	5.203736328	-4.288603816	-2.470018275	0.575949279	0.180488863	0	5.540508054
	165	1415891_at	7.505271436	-4.288443456	-1.226488361	0.285998492	0.427356402	0	2.339967286
	10175	1428322_a_at	6.273159512	-4.286777915	-0.784967152	0.183113557	0.580365171	0	1.723053087
	17291	1456601_x_at	5.065598004	-4.281951895	-1.178610816	0.275250831	0.441776684	0	2.263587093
	12915	1448250_at	2.668115384	-4.27857168	-1.370256863	0.32026035	0.386822371	0	2.585165892
	13746	1449183_at	7.174468173	-4.273062046	-0.976911201	0.228620879	0.508066343	0	1.968246893
	1123	1416910_at	6.249184854	-4.267362723	-0.803674502	0.188330488	0.572888188	0	1.745541312
	9701	1427474_s_at	4.163019338	-4.262330154	-1.038457136	0.243636016	0.486847846	0	2.054029834
	10858	1432016_a_at	6.665161841	-4.25635099	-1.393988518	0.327507887	0.380511374	0	2.628042338
	8368	1425631_at	4.360427179	-4.251330798	-1.503605522	0.353678787	0.352670908	0	2.835504649
	7361	1424364_a_at	6.012520626	-4.247086837	-1.158411015	0.272754257	0.448005698	0	2.23211447
	529	1416278_a_at	7.966507593	-4.243883331	-0.744274361	0.175375783	0.596968056	0	1.675131509
	1498	1417320_at	7.332879222	-4.240815141	-0.860799539	0.202979736	0.550647306	0	1.816044481
	1589	1417418_s_at	8.235556175	-4.236671097	-0.890950529	0.210294948	0.539258707	0	1.854397504
	13035	1448382_at	3.902299343	-4.23197865	-1.162753943	0.274754208	0.446659099	0	2.238843901
	1327	1417130_s_at	3.936565027	-4.221739252	-1.387118477	0.328565644	0.382327671	0	2.615557484
	9128	1426616_at	5.607067518	-4.214642706	-0.792234283	0.187971873	0.577449111	0	1.731754332
	11298	1434369_a_at	7.387841025	-4.210054079	-1.252822245	0.297578658	0.419626518	0	2.383071512
	1382	1417193_at	6.498608024	-4.20082372	-0.937240467	0.223108735	0.522230829	0	1.914862057
	6453	1423309_at	7.229390141	-4.198800985	-0.888786171	0.211676184	0.54006832	0	1.851617588
	1384	1417195_at	5.864854961	-4.186114276	-1.255861279	0.300006449	0.418743506	0	2.388096738
	2592	1418511_at	4.45359456	-4.178497829	-1.781657667	0.426387123	0.290849017	0	3.438210005
	8996	1426440_at	6.941286574	-4.17485811	-1.27996311	0.30658841	0.411806038	0	2.428327676
	711	1416472_at	7.823169629	-4.16841967	-0.834265719	0.20013957	0.560868429	0	1.78294935
	1806	1417649_at	3.67312996	-4.167515758	-1.092620612	0.26217552	0.468908842	0	2.132610671
	6705	1423607_at	6.182126771	-4.16604978	-1.794171434	0.430664905	0.288337137	0	3.468162347
	9205	1426721_s_at	5.116843106	-4.154409813	-1.172114745	0.282137487	0.443770372	0	2.253417676
	1216	1417008_at	5.881966605	-4.151624534	-1.053159017	0.253673955	0.481911784	0	2.075068579
	6570	1423447_at	6.013039668	-4.142091307	-0.942685111	0.227586753	0.520263676	0	1.922102284
	10115	1428159_s_at	7.608219661	-4.139001257	-1.079992194	0.260930627	0.473031383	0	2.114024643
	9687	1427454_at	4.203306423	-4.137024761	-0.841848661	0.203491328	0.557928185	0	1.792345371
	3502	1419524_at	4.39576436	-4.127818729	-1.203855923	0.291644571	0.434113465	0	2.303545227
	2064	1417933_at	3.769259534	-4.123196562	-1.257687579	0.305027316	0.418213756	0	2.391121731
	15571	1451488_at	4.489033162	-4.118388623	-1.019372409	0.247517294	0.493330911	0	2.02703698
	695	1416455_a_at	7.239266505	-4.112845496	-1.223122968	0.297390935	0.428354465	0	2.334515177
	15165	1451002_at	8.128946157	-4.110178965	-0.887652427	0.215964422	0.540492901	0	1.850163062
	13134	1448491_at	6.984432364	-4.107344598	-0.96828518	0.235744812	0.511113223	0	1.956513656
	1859	1417707_at	4.873311185	-4.0863416	-1.006874763	0.246400047	0.497623057	0	2.009553189
	1085	1416868_at	7.143920674	-4.083034696	-1.104882191	0.270603184	0.464940436	0	2.15081314
	13237	1448602_at	3.746373041	-4.080708562	-1.851925688	0.45382454	0.277022356	0	3.609816966
	4218	1420688_a_at	4.059002406	-4.077233516	-1.268548581	0.311129734	0.41507715	0	2.409190677
	10726	1431429_a_at	5.665933389	-4.07666225	-1.251491986	0.306989373	0.420013619	0	2.380875177
	17247	1456465_at	4.795185505	-4.071837784	-0.819207695	0.201188686	0.566753109	0	1.764436726
	11908	1436909_at	4.999437122	-4.069632695	-0.816420502	0.200612823	0.567849097	0	1.76103124
	17470	1460262_a_at	4.851000379	-4.065769264	-1.057370659	0.260066568	0.480506996	0	2.081135152
	1146	1416933_at	6.269454759	-4.065031366	-0.842889606	0.207351317	0.557525769	0	1.793639066
	3074	1419056_at	3.365069705	-4.065028645	-1.364676558	0.335711425	0.388321487	0	2.575185856
	7026	1423972_at	8.105114219	-4.063935128	-1.053934478	0.259338411	0.481652821	0	2.076184246
	13976	1449443_at	5.052191608	-4.054166732	-1.076142786	0.265441176	0.474295214	0	2.108391507
	9493	1427153_at	7.168177991	-4.048437245	-1.112064773	0.274689888	0.462631443	0	2.161547849
	5761	1422501_s_at	5.957369525	-4.048224931	-1.307533021	0.322989222	0.40401114	0	2.475179273
	10017	1427997_at	6.199072017	-4.047685342	-0.995247171	0.245880568	0.501649921	0	1.993422021
	17114	1456015_x_at	6.685838759	-4.039083863	-0.796561055	0.197213299	0.575719884	0	1.736955815
	11103	1433720_s_at	6.786331759	-4.032479397	-1.185316584	0.293942378	0.439728034	0	2.274132926
	13242	1448607_at	5.2849785	-4.032079174	-1.181959739	0.29313902	0.440752379	0	2.268847652
	16373	1452609_at	6.673686339	-4.030408591	-1.150562933	0.285470544	0.450449434	0	2.220005012
	232	1415966_a_at	6.689273351	-4.026765957	-0.796234332	0.197735438	0.57585028	0	1.736562496
	950	1416727_a_at	5.211935676	-4.025906548	-1.082128333	0.26879122	0.472331503	0	2.117157111
	12779	1448100_at	5.840967683	-4.024743403	-0.862979514	0.214418518	0.549815882	0	1.818790677
	11299	1434370_s_at	7.682372712	-4.022679311	-1.17411567	0.291874042	0.443155318	0	2.256545189
	13532	1448934_at	5.288656307	-4.01526789	-1.116773003	0.27813163	0.461124108	0	2.168613576
	16392	1452641_at	4.383726851	-4.013762206	-0.847539494	0.211158372	0.555731725	0	1.799429393
	1842	1417686_at	6.588860825	-4.006121968	-1.175183706	0.293346961	0.442827368	0	2.258216342
	7752	1424842_a_at	5.13429095	-4.003539017	-1.122804404	0.280452969	0.459200334	0	2.177698765
	12684	1439443_x_at	8.88863926	-3.997614964	-1.076975802	0.269404585	0.474021433	0	2.10960925
	717	1416478_a_at	8.012653305	-3.995184813	-0.678917987	0.169934063	0.624633571	0	1.60093861
	3125	1419109_at	4.108823694	-3.983490447	-1.275220187	0.320126332	0.413162097	0	2.42035755
	897	1416668_at	6.755579409	-3.977974943	-0.816307955	0.205206912	0.567893398	0	1.760893864
	11117	1433783_at	3.435106318	-3.975557261	-1.804682581	0.453944557	0.286244012	0	3.493522861
	11455	1434976_x_at	6.17398823	-3.971453399	-0.892466384	0.224720347	0.5386924	0	1.856346962
	1026	1416808_at	4.648331028	-3.970083817	-1.293229991	0.32574375	0.40803647	0	2.450761328
	3487	1419504_at	5.84147091	-3.969643227	-1.302756982	0.328179866	0.405350834	0	2.466998746
	11174	1433984_a_at	8.080638182	-3.960750679	-0.671998289	0.169664375	0.62763674	0	1.593278303
	10429	1429534_a_at	6.292318908	-3.960366396	-0.893010602	0.225486865	0.538489231	0	1.857047352
	12176	1437670_x_at	5.682570002	-3.956993236	-0.749050102	0.189297797	0.594995185	0	1.68068587
	8567	1425895_a_at	5.322707384	-3.955743722	-1.116147519	0.282158703	0.461324072	0	2.167673572
	17139	1456085_x_at	5.773236433	-3.954526425	-0.772697641	0.195395746	0.585321979	0	1.708461387
	15359	1451232_at	5.578278083	-3.954079988	-0.719118748	0.181867527	0.607468393	0	1.646176182
	11002	1433470_a_at	6.304756652	-3.951002745	-0.894500727	0.226398407	0.537933325	0	1.858966442
	16094	1452161_at	4.703621278	-3.949047585	-1.138010106	0.288173308	0.454385875	0	2.200772635
	7577	1424626_at	4.577468053	-3.948080886	-1.218012817	0.308507564	0.429874424	0	2.32626075
	8761	1426143_at	1.429703073	-3.945133411	-1.065709915	0.270132795	0.477737518	0	2.093199639
	13888	1449341_a_at	5.923313385	-3.941997979	-0.992520773	0.251781147	0.502598833	0	1.98965842
	10993	1433448_at	5.002570659	-3.936026269	-0.792070279	0.201236025	0.577514759	0	1.73155748
	11659	1435860_at	5.082165638	-3.93460099	-0.853489548	0.216918958	0.553444461	0	1.806866039
	15964	1451999_at	3.050001502	-3.933924797	-1.704425371	0.433263333	0.306843436	0	3.258991007
	15093	1450917_at	2.392579759	-3.933068592	-1.67395124	0.42560947	0.313393847	0	3.190873113
	88	1415802_at	6.226186505	-3.930334799	-1.24566969	0.316937298	0.421712097	0	2.371286022
	12916	1448251_at	2.277575332	-3.926950159	-1.283175634	0.326761375	0.410890069	0	2.433740983
	2565	1418480_at	1.518610863	-3.925180252	-1.145169129	0.291749437	0.452136681	0	2.211720574
	13024	1448371_at	3.938200903	-3.924360391	-2.088113657	0.532090188	0.235187998	0	4.251917654
	11437	1434897_a_at	8.398429895	-3.92229011	-0.869381191	0.221651425	0.547381586	0	1.826879136
	675	1416432_at	3.404452911	-3.921777385	-1.213979459	0.309548284	0.43107791	0	2.31976628
	6072	1422852_at	6.990902789	-3.921390604	-1.140002382	0.290713805	0.453758829	0	2.20381387
	7213	1424187_at	6.636368315	-3.920844917	-1.400702067	0.357244955	0.378744786	0	2.640300373
	371	1416112_at	7.348115973	-3.920447601	-0.734906107	0.187454643	0.600857128	0	1.664289151
	12539	1438914_at	5.225451369	-3.912916298	-1.30604376	0.333777587	0.404428407	0	2.472625521
	2240	1418126_at	3.774240597	-3.912879687	-1.493906394	0.381792059	0.355049876	0	2.816505705
	12947	1448284_a_at	7.012613483	-3.912561679	-0.781576159	0.199760725	0.581730899	0	1.719007881
	4188	1420658_at	3.588589394	-3.911106259	-0.913031315	0.233445796	0.531068066	0	1.8829978
	9631	1427361_at	4.635690992	-3.909745334	-0.840494883	0.21497433	0.558451972	0	1.790664282
	4187	1420657_at	3.672294642	-3.909447236	-0.914832453	0.234005576	0.530405466	0	1.885350104
	8207	1425411_at	4.592782693	-3.908834177	-1.156767113	0.295936604	0.448516476	0	2.2295725
	13113	1448469_at	4.588163725	-3.907710588	-1.281290786	0.327887841	0.411427238	0	2.430563433
	15460	1451354_at	5.533161151	-3.907662485	-0.819346273	0.209676828	0.566698672	0	1.764606217
	12740	1447919_x_at	7.572267586	-3.902147252	-1.036402834	0.265598084	0.487541579	0	2.051107112
	9383	1426989_at	4.79203071	-3.895525479	-1.194128077	0.306538382	0.437050509	0	2.288065063
	10998	1433460_at	5.190858175	-3.892064844	-0.927037139	0.238186458	0.52593735	0	1.901367148
	13225	1448589_at	7.317493717	-3.891682771	-0.845780448	0.217330265	0.556409729	0	1.797236726
	12298	1438082_at	5.854340451	-3.88701589	-1.251249618	0.32190494	0.420084186	0	2.380475232
	7129	1424093_x_at	5.616038041	-3.886143069	-0.724021218	0.186308431	0.605407638	0	1.651779622
	7085	1424041_s_at	4.64646367	-3.885985864	-1.329171655	0.342042329	0.397996692	0	2.512583698
	9632	1427362_x_at	4.589908919	-3.885098797	-0.83387579	0.214634385	0.56102004	0	1.782467522
	781	1416547_at	7.656422096	-3.883846307	-0.995559627	0.256333425	0.501541287	0	1.9938538
	1722	1417562_at	6.187266464	-3.882643922	-0.898536276	0.231423817	0.536430705	0	1.864173678
	14107	1449592_at	4.150368427	-3.881677184	-1.065872416	0.27459069	0.47768371	0	2.093435424
	17487	1460287_at	5.669670182	-3.881421394	-1.096814611	0.282580658	0.467547676	0	2.138819316
	11349	1434569_at	6.999895669	-3.877359472	-0.792806041	0.204470606	0.577220306	0	1.732440784
	13589	1449002_at	6.840689392	-3.875337875	-0.943649053	0.243501105	0.519916176	0	1.923386973
	7199	1424172_at	5.47862634	-3.869239335	-0.834328812	0.215631224	0.560843901	0	1.783027324
	3427	1419440_at	1.293975831	-3.865145497	-1.207885474	0.312507116	0.432902647	0	2.309988187
	2759	1418700_at	6.157419606	-3.855838496	-0.83397137	0.216287941	0.560982873	0	1.782585617
	17075	1455934_at	6.362744909	-3.852528821	-0.997855955	0.259013235	0.500743622	0	1.997029929
	13170	1448529_at	3.599920009	-3.851757438	-1.320331251	0.342786708	0.400442984	0	2.497234412
	14862	1450639_at	4.069863481	-3.849367468	-1.193497861	0.310050384	0.437241468	0	2.287065781
	15922	1451943_a_at	4.768643522	-3.846804739	-0.83863785	0.218008947	0.559171273	0	1.788360827
	3693	1419742_at	4.50708831	-3.84435119	-0.970378149	0.252416624	0.51037227	0	1.9593541
	4744	1421307_at	4.791239865	-3.841934489	-1.089568289	0.283598873	0.469901967	0	2.128103458
	7527	1424562_a_at	8.411208428	-3.83215521	-0.846599573	0.220919959	0.556093904	0	1.79825744
	974	1416752_at	3.353389172	-3.829394683	-1.590805001	0.415419442	0.331986159	0	3.012173772
	1217	1417009_at	5.138929749	-3.826171955	-1.181748812	0.308859305	0.440816823	0	2.268515964
	871	1416639_at	4.182151329	-3.824607167	-1.631141473	0.426486016	0.322832679	0	3.09757985
	17117	1456029_a_at	4.615351827	-3.824012277	-0.94725097	0.247711279	0.518619742	0	1.928195014
	7772	1424869_at	6.782881569	-3.823750581	-0.790290023	0.206679281	0.57822784	0	1.729422091
	1300	1417102_a_at	7.138747611	-3.821815556	-0.825951836	0.216115044	0.564109901	0	1.772704216
	16093	1452160_at	4.710640859	-3.816864007	-1.078640267	0.282598559	0.473474861	0	2.112044551
	12974	1448318_at	6.639890263	-3.812799954	-0.982495652	0.257683504	0.506103497	0	1.97588044
	16763	1454677_at	5.841059261	-3.807007134	-1.098420553	0.288526003	0.467027513	0	2.141201478
	7198	1424171_a_at	5.573659193	-3.805298855	-0.816874659	0.214667675	0.567670368	0	1.761585695
	12890	1448222_x_at	7.453111866	-3.798557842	-0.72356556	0.190484281	0.605598879	0	1.65125801
	17312	1456676_a_at	2.923944472	-3.796647913	-1.158611167	0.305166872	0.447943548	0	2.232424163
	11594	1435613_x_at	7.832804675	-3.794311873	-0.655721335	0.172816931	0.634758039	0	1.575403444
	2718	1418652_at	4.32737648	-3.794061972	-1.438567909	0.379162997	0.368933344	0	2.710516725
	1931	1417788_at	4.064556389	-3.792309502	-1.705295088	0.449671918	0.306658514	0	3.260956257
	13343	1448722_s_at	4.449027723	-3.791630947	-0.825342184	0.217674715	0.564348332	0	1.771955267
	16869	1455069_x_at	8.407080443	-3.791055713	-0.839654413	0.221483005	0.558777404	0	1.789621399
	15176	1451015_at	8.868070603	-3.790746849	-1.036817883	0.273512826	0.487401338	0	2.051697281
	2493	1418406_at	5.159504323	-3.789983174	-0.878975933	0.231920801	0.543753266	0	1.839069413
	17287	1456588_x_at	7.921994318	-3.781584849	-0.660619655	0.17469386	0.632606526	0	1.580761434
	2026	1417889_at	3.76862826	-3.779187717	-1.781887079	0.471500019	0.290802771	0	3.438756779
	16911	1455282_x_at	5.020219693	-3.767810813	-0.895861539	0.237767124	0.537426163	0	1.860720727
	2088	1417962_s_at	6.021704873	-3.763242216	-1.184755245	0.314823011	0.439899161	0	2.273248254
	7647	1424709_at	3.871663564	-3.76117728	-0.996724572	0.265003348	0.501136467	0	1.995464443
	3636	1419674_a_at	5.11140921	-3.759748931	-1.245816891	0.331356405	0.42166907	0	2.371527982
	1984	1417841_at	6.520022068	-3.758742451	-0.817071103	0.217378848	0.567593076	0	1.761825578
	5760	1422500_at	5.828893127	-3.753324242	-1.204481051	0.320910471	0.433925402	0	2.304543581
	5735	1422472_at	5.785764291	-3.753226092	-0.894241254	0.238259362	0.538030083	0	1.858632132
	12133	1437519_x_at	5.575440067	-3.752003965	-0.822138121	0.219119737	0.565603079	0	1.768024322
	15584	1451504_at	6.389864938	-3.750971528	-0.867660747	0.231316271	0.54803474	0	1.824701844
	16205	1452349_x_at	3.572074619	-3.748783438	-1.8479473	0.492945867	0.277787329	0	3.599876218
	12840	1448167_at	5.660514566	-3.746449852	-0.93433042	0.249390879	0.523285279	0	1.911003499
	11073	1433645_at	7.432185163	-3.742152849	-0.855430016	0.228593019	0.552700562	0	1.809297962
	7314	1424305_at	3.375048143	-3.739901635	-1.411011021	0.377285597	0.376048065	0	2.65923453
	10065	1428075_at	7.169260736	-3.728435941	-0.834020133	0.223691689	0.560963912	0	1.782645869
	4007	1420444_at	3.81321966	-3.727815725	-1.275479631	0.342152007	0.413087803	0	2.42079285
	10428	1429533_at	6.030097976	-3.727389835	-0.840252325	0.225426468	0.558545872	0	1.790363246
	16756	1454647_at	5.627517213	-3.724620593	-0.903149079	0.242480826	0.534718287	0	1.870143635
	3114	1419098_at	5.548162138	-3.723406157	-0.922859671	0.247853614	0.527462462	0	1.895869513
	536	1416285_at	7.147378221	-3.719603349	-0.778289809	0.209240001	0.583057548	0	1.715096568
	7739	1424825_a_at	1.93372814	-3.718230452	-2.645025045	0.711366624	0.159870422	0	6.255065733
	10307	1428843_at	7.57127271	-3.716119867	-0.90695191	0.244058841	0.533310667	0	1.875079688
	1494	1417316_at	6.744412863	-3.713626853	-0.727598973	0.195926786	0.603908141	0	1.655880972
	9022	1426474_at	5.797223636	-3.7092182	-0.675175052	0.182026243	0.626256227	0	1.59679051
	16226	1452375_at	6.976666931	-3.707466964	-0.803321435	0.216676627	0.573028407	0	1.745114182
	13867	1449319_at	2.846371035	-3.705749948	-1.946238326	0.525194186	0.259491947	0	3.853684134
	8591	1425927_a_at	6.212112662	-3.703077009	-0.740264497	0.19990524	0.598629592	0	1.67048207
	3137	1419121_at	3.667210959	-3.699512326	-0.820539104	0.221796559	0.566230315	0	1.76606581
	7160	1424126_at	5.777466827	-3.697881658	-0.884454662	0.239178736	0.541692244	0	1.846066677
	17066	1455901_at	3.043611978	-3.695340692	-1.409825568	0.381514368	0.376357188	0	2.657050352
	6391	1423242_at	5.977255315	-3.693198959	-0.798741991	0.216273751	0.57485022	0	1.739583573
	9739	1427525_at	5.104922356	-3.692317736	-0.641286464	0.173681278	0.641140983	0	1.559719355
	11078	1433662_s_at	5.506346471	-3.6919366	-1.07375395	0.290837592	0.475081209	0	2.10490329
	7326	1424317_at	5.13517083	-3.691243268	-1.001230934	0.271244906	0.499573573	0	2.001707166
	12607	1439164_at	6.334459416	-3.690717671	-1.009616364	0.273555567	0.496678305	0	2.013375639
	13902	1449356_at	2.603806384	-3.690217587	-1.490819938	0.403992421	0.355810271	0	2.810486603
	8229	1425439_a_at	3.860449101	-3.6901556	-0.856730596	0.232166523	0.55220253	0	1.810929768
	14959	1450759_at	3.804865518	-3.688670132	-0.819343488	0.222124359	0.566699766	0	1.764602811
	14374	1450040_at	5.445271675	-3.682081939	-1.051655372	0.285614332	0.482414317	0	2.072906971
	15424	1451312_at	6.899881961	-3.680991	-0.685592047	0.18625203	0.621750623	0	1.608361878
	7318	1424309_a_at	6.859158306	-3.680174109	-0.775377178	0.210690352	0.584235862	0	1.711637483
	11676	1435943_at	4.957682494	-3.680099135	-1.237512747	0.336271579	0.424103194	0	2.357916691
	16315	1452522_at	5.471926491	-3.676673382	-0.928993071	0.252672178	0.525224795	0	1.903946673
	1844	1417688_at	4.573234129	-3.674380998	-0.988655585	0.269067249	0.503947173	0	1.984334972
	10124	1428181_at	6.406570216	-3.673869556	-0.856991714	0.233266778	0.552102595	0	1.811257563
	13927	1449383_at	5.088488953	-3.670400218	-1.27842829	0.3483076	0.412244374	0	2.425745658
	3115	1419099_x_at	5.577351694	-3.668420687	-0.929001117	0.253242797	0.525221865	0	1.903957291
	13192	1448553_at	1.524928406	-3.662067886	-1.4655766	0.400204651	0.362090793	0	2.761738266
	16555	1453410_at	2.825520818	-3.656801019	-1.258486989	0.344149704	0.417982084	0	2.392447041
	1493	1417315_at	5.708619249	-3.656453433	-0.714168335	0.195317224	0.609556419	0	1.640537231
	14948	1450748_at	2.568476722	-3.650809122	-0.870965722	0.238567861	0.54678072	0	1.828886724
	11661	1435870_at	2.967251725	-3.643711204	-1.39654673	0.383275911	0.379837242	0	2.632706563
	15588	1451508_at	6.224686944	-3.643164146	-0.737670974	0.20248085	0.599706713	0	1.667481753
	9702	1427475_a_at	3.518201465	-3.642126931	-1.155959937	0.317385956	0.448767487	0	2.228325421
	9597	1427312_at	3.26104503	-3.636511681	-1.60713175	0.441943239	0.328250303	0	3.046455676
	14863	1450640_x_at	7.25166755	-3.628800236	-0.762261073	0.210058703	0.589571597	0	1.696146839
	13967	1449433_at	4.219491535	-3.626592148	-0.857710713	0.236505975	0.55182751	0	1.812160469
	5784	1422525_at	7.250588136	-3.623107513	-0.757620729	0.20910799	0.591470972	0	1.690700047
	1448	1417264_at	6.316024729	-3.621319567	-0.735570609	0.203122258	0.600580439	0	1.665055895
	1854	1417702_a_at	4.972741053	-3.617342677	-1.266034134	0.349990102	0.415801211	0	2.404995399
	8762	1426144_x_at	1.324956601	-3.612943135	-0.974319654	0.269674783	0.508979814	0	1.964714459
	10069	1428079_at	2.175546226	-3.610794891	-1.048954213	0.290505067	0.483318387	0	2.069029497
	3293	1419298_at	4.63032567	-3.607868999	-1.094623042	0.303398777	0.468258458	0	2.135572746
	892	1416663_at	7.272572808	-3.602547857	-0.679393936	0.188587068	0.624427536	0	1.601466851
	12983	1448327_at	2.630578156	-3.601569827	-1.478612339	0.410546625	0.358833792	0	2.786805544
	936	1416712_at	7.176463122	-3.597960953	-0.755808856	0.210065886	0.592214264	0	1.688578039
	12883	1448214_at	6.963424633	-3.595356146	-0.979916539	0.272550618	0.50700907	0	1.972351304
	16200	1452341_at	7.138473574	-3.592745249	-0.906655906	0.252357415	0.5334201	0	1.87469501
	8990	1426434_at	6.065534688	-3.591512592	-1.020712163	0.284201193	0.492872994	0	2.028920256
	3498	1419518_at	3.368965371	-3.591353513	-1.132821983	0.315430374	0.456022849	0	2.192872578
	12282	1438001_x_at	7.662032741	-3.586201836	-0.925462109	0.258061914	0.526511844	0	1.899292506
	11290	1434341_x_at	5.083520943	-3.584180945	-1.049331433	0.292767427	0.483192031	0	2.069570555
	11540	1435333_at	5.69612381	-3.583417013	-0.892493746	0.249062206	0.538682183	0	1.85638217
	15416	1451304_at	5.234156687	-3.583110774	-0.796259333	0.222225709	0.575840301	0	1.736592591
	13193	1448554_s_at	1.557597868	-3.582643438	-1.426874113	0.398274106	0.371935894	0	2.688635373
	10066	1428076_s_at	7.095800341	-3.579636921	-0.803338555	0.224419005	0.573021607	0	1.745134891
	663	1416419_s_at	8.03645623	-3.577804839	-0.830391785	0.232095327	0.5623765	0	1.778168184
	10589	1430713_s_at	7.715110317	-3.571774343	-0.611950588	0.171329577	0.654311445	0	1.528324175
	7363	1424366_at	5.917688717	-3.570739215	-0.648603513	0.181644045	0.637897481	0	1.567650021
	12978	1448322_a_at	8.382830928	-3.569973382	-0.665550647	0.186430143	0.630448029	0	1.586173567
	13097	1448450_at	7.219800461	-3.568907847	-0.86057547	0.241131323	0.550732835	0	1.815762447
	16204	1452348_s_at	2.97236776	-3.568893275	-1.758826596	0.492821292	0.295488401	0	3.384227595
	4604	1421134_at	4.092229513	-3.568666704	-1.900845049	0.532648523	0.267786466	0	3.734318677
	1267	1417066_at	4.56576191	-3.562742591	-1.081345999	0.303515051	0.472587705	0	2.116009346
	857	1416623_at	3.533729511	-3.556179854	-0.980622386	0.275751628	0.506761074	0	1.973316524
	17419	1460202_at	2.63002765	-3.554732503	-1.161159144	0.326651624	0.447153123	0	2.236370383
	11562	1435417_at	4.755562806	-3.552816508	-1.076957091	0.303127698	0.474027581	0	2.109581889
	13468	1448859_at	3.930267994	-3.551130584	-1.674050648	0.47141343	0.313372254	0	3.191092985
	8293	1425537_at	4.378863475	-3.547813499	-0.783642328	0.220880361	0.580898364	0	1.721471537
	3854	1420174_s_at	4.976073339	-3.545385615	-1.053196855	0.297061299	0.481899145	0	2.075123003
	203	1415933_a_at	7.309245912	-3.543709348	-0.905341659	0.255478531	0.53390625	0	1.872988003
	1190	1416978_at	6.022420156	-3.538707296	-1.00553579	0.284153423	0.498085117	0	2.007688977
	7325	1424316_at	5.240549213	-3.53648591	-0.966858987	0.273395402	0.511618739	0	1.954580478
	12977	1448321_at	5.811492103	-3.527560676	-1.288200221	0.365181591	0.409461519	0	2.442231941
	4176	1420641_a_at	5.443968299	-3.521448227	-1.112846769	0.316019631	0.462380747	0	2.162719808
	12827	1448154_at	7.214642676	-3.521399486	-1.252869126	0.355787275	0.419612882	0	2.383148952
	7322	1424313_a_at	6.891676401	-3.521199507	-0.649424841	0.184432845	0.637534429	0	1.568542741
	17093	1455976_x_at	8.143133958	-3.519440137	-0.883147861	0.25093419	0.542183134	0	1.844395257
	2356	1418254_at	6.400624917	-3.516297153	-0.644357205	0.183248792	0.639777781	0	1.563042715
	12717	1441659_at	4.005369697	-3.509425167	-0.745651449	0.212471107	0.596398507	0	1.676731227
	2552	1418467_at	4.827905298	-3.507443145	-0.78236357	0.22305809	0.581413482	0	1.719946357
	6008	1422779_at	2.734541786	-3.506286926	-0.856460329	0.244264188	0.552305987	0	1.810590549
	1910	1417766_at	7.696811466	-3.504822602	-0.791618755	0.22586557	0.577695533	0	1.731015634
	1541	1417368_s_at	6.983901785	-3.504038533	-0.589167476	0.168139554	0.664726385	0	1.504378378
	230	1415964_at	8.304307987	-3.50349213	-1.134177139	0.323727611	0.455594697	0	2.19493336
	9437	1427073_at	5.855662193	-3.500590338	-0.778433146	0.222371963	0.582999622	0	1.715266978
	11042	1433545_s_at	5.576305748	-3.495054731	-0.847525879	0.242492877	0.555736969	0	1.799412411
	4968	1421571_a_at	5.567338672	-3.494172023	-1.112133379	0.318282378	0.462609443	0	2.161650643
	3509	1419532_at	5.023043321	-3.493785683	-1.108260887	0.317209179	0.463852851	0	2.155856106
	5847	1422598_at	3.970101565	-3.491853604	-1.431881944	0.410063567	0.370647081	0	2.697984283
	7392	1424401_at	4.718366857	-3.490672451	-1.219103597	0.349246059	0.429549531	0	2.328020233
	1773	1417614_at	4.744657598	-3.485708715	-1.908907389	0.547638241	0.266294145	0	3.75524592
	17259	1456510_x_at	4.162324302	-3.481047134	-0.907764965	0.260773534	0.533010196	0	1.876136719
	4745	1421308_at	4.512955666	-3.474589988	-1.002660991	0.288569585	0.499078621	0	2.003692321
	4648	1421184_a_at	4.384993626	-3.473307719	-0.911296542	0.262371381	0.531707034	0	1.880734946
	15313	1451177_at	5.559631486	-3.472272849	-1.043071706	0.300400271	0.485293114	0	2.060610323
	12953	1448292_at	6.776042983	-3.468817189	-0.722950742	0.208414195	0.605857016	0	1.650554461
	13351	1448730_at	3.532383161	-3.467647586	-1.232658858	0.355474086	0.425532475	0	2.349996906
	585	1416337_at	6.652807029	-3.462374357	-0.705740712	0.203831429	0.613127614	0	1.630981833
	16787	1454760_at	4.56288703	-3.460877262	-0.79715247	0.230332488	0.575483923	0	1.737668004
	4327	1420809_a_at	6.502919105	-3.454734973	-0.817982578	0.236771441	0.567234592	0	1.762939027
	17414	1460197_a_at	7.215507423	-3.452340476	-1.280473785	0.370900204	0.411660296	0	2.42918739
	662	1416418_at	7.854538696	-3.448445036	-0.766082229	0.222152948	0.588012109	0	1.700645249
	11175	1433991_x_at	8.265692485	-3.447411199	-0.86322425	0.25039782	0.54972262	0	1.819099239
	1400	1417211_a_at	5.602065652	-3.446706435	-0.747333937	0.216825526	0.595703386	0	1.67868779
	17716	AFFX-PyruCarbMur/L09192_MB_at	5.271440556	-3.44425613	-0.783058917	0.227352115	0.581133321	0	1.720775533
	2130	1418005_at	6.546832039	-3.442954407	-0.829388464	0.240894408	0.56276774	0	1.776931989
	15495	1451398_at	6.825696797	-3.437972423	-0.674215776	0.196108547	0.626672775	0	1.595729126
	1229	1417023_a_at	6.76992471	-3.434347782	-1.909265656	0.555932531	0.266228024	0	3.756178582
	12277	1437993_x_at	6.117704486	-3.431804918	-0.768636487	0.223974412	0.586971969	0	1.703658869
	11653	1435837_at	6.816048058	-3.424205459	-1.068748987	0.312115906	0.476732211	0	2.097613662
	2576	1418492_at	3.877026889	-3.42248939	-0.938224974	0.274135247	0.521874576	0	1.91616922
	7071	1424026_s_at	6.254846046	-3.419216907	-0.99561808	0.291183071	0.501520966	0	1.993934585
	4649	1421185_at	3.663960326	-3.416737252	-0.8980657	0.262843067	0.536605706	0	1.863565723
	13994	1449461_at	6.89618617	-3.416386935	-1.142970107	0.334555227	0.452826374	0	2.208351937
	1834	1417677_at	5.355348811	-3.415365736	-0.93213634	0.272924311	0.524081708	0	1.908099415
	4095	1420551_at	3.396466042	-3.414963215	-1.068908022	0.313007185	0.476679662	0	2.097844904
	11032	1433521_at	7.849922754	-3.413019334	-1.11734416	0.327377038	0.460941587	0	2.169472292
	15248	1451096_at	8.156548202	-3.412127583	-0.776651142	0.227614919	0.583720183	0	1.713149603
	14993	1450798_at	4.734537332	-3.410891374	-1.247125799	0.365630465	0.421286678	0	2.373680565
	13098	1448451_at	7.013310122	-3.408823425	-0.837647995	0.245729359	0.55955506	0	1.787134226
	1777	1417618_at	4.654882458	-3.408133553	-0.861381947	0.252743014	0.550425057	0	1.816777755
	10116	1428160_at	6.859472237	-3.405604774	-0.913480954	0.268228704	0.530902576	0	1.883584758
	16129	1452231_x_at	3.021327845	-3.402440623	-1.776886864	0.522238905	0.291812408	0	3.426859075
	7252	1424231_s_at	5.206422406	-3.402407959	-0.740774412	0.217720632	0.598418046	0	1.671072599
	15779	1451742_a_at	5.861399405	-3.396033846	-1.042550704	0.30699067	0.4854684	0	2.059866307
	11826	1436689_a_at	5.938143854	-3.395681098	-0.787209981	0.231826829	0.57946363	0	1.725733847
	15821	1451803_a_at	7.222957833	-3.393238183	-0.810820262	0.238951768	0.570057652	0	1.754208536
	4962	1421564_at	3.243641811	-3.392626627	-1.098150448	0.323687387	0.467114959	0	2.140800634
	1117	1416904_at	6.860770693	-3.392259259	-0.827776761	0.244019309	0.563396786	0	1.774948003
	12302	1438093_x_at	7.712423632	-3.391801423	-0.867674822	0.255815336	0.548029393	0	1.824719646
	9700	1427473_at	3.835279887	-3.389422909	-0.804381658	0.237321125	0.572607448	0	1.746397122
	7652	1424715_at	6.913373311	-3.386875496	-0.789067115	0.232977893	0.578718185	0	1.727956759
	15582	1451501_a_at	5.667260492	-3.377569522	-1.110824982	0.328882936	0.463029179	0	2.159691105
	14876	1450659_at	3.29858414	-3.376971319	-0.920910721	0.272703151	0.528175497	0	1.893310094
	6795	1423707_at	6.056703747	-3.375874643	-0.840872978	0.249082998	0.558305635	0	1.791133633
	2923	1418886_s_at	7.005282625	-3.373634377	-0.882670886	0.261637981	0.542362416	0	1.843785575
	661	1416417_a_at	7.244480404	-3.372111368	-0.518383714	0.153726748	0.698153553	0	1.432349653
	12826	1448153_at	7.453570916	-3.368271374	-0.88043664	0.261391243	0.543203003	0	1.840932386
	1796	1417639_at	4.216557376	-3.367740146	-0.908021398	0.269623355	0.532915464	0	1.876470224
	1928	1417785_at	4.127826736	-3.363344978	-1.072515184	0.31888349	0.475489311	0	2.103096696
	8336	1425596_at	4.17113006	-3.360015447	-0.770912189	0.229437097	0.586046811	0	1.706348334
	1993	1417851_at	3.778659798	-3.35996776	-1.589631519	0.473109158	0.332256305	0	3.009724677
	2673	1418601_at	7.256867125	-3.359582724	-1.340144309	0.398902012	0.394981145	0	2.531766421
	1115	1416902_a_at	7.585676599	-3.359433145	-0.586916158	0.174706902	0.665764496	0	1.502032634
	10112	1428143_a_at	6.833233409	-3.35749211	-0.874675296	0.260514475	0.545376599	0	1.833595357
	3855	1420175_at	4.63444639	-3.357006323	-1.017713325	0.30316098	0.493898562	0	2.02470725
	13939	1449400_at	1.985801821	-3.356648899	-0.622217982	0.185368801	0.649671362	0	1.539239772
	10140	1428235_at	7.56431946	-3.353168418	-0.769623598	0.229521307	0.586570492	0	1.704824933
	11324	1434485_a_at	5.715253032	-3.3510265	-0.995581594	0.297097499	0.50153365	0	1.993884158
	15387	1451263_a_at	6.34371816	-3.348079969	-1.859838899	0.555494169	0.275507042	0	3.629671285
	11325	1434486_x_at	5.583707406	-3.347409562	-0.996385064	0.297658546	0.501254412	0	1.994994908
	8760	1426142_a_at	1.15646596	-3.345622647	-0.880216246	0.263094897	0.543285992	0	1.840651176
	5701	1422432_at	8.073289372	-3.343253266	-0.849330477	0.254043116	0.555042259	0	1.801664618
	2728	1418664_at	4.899529469	-3.342436503	-0.776114688	0.232200279	0.583937275	0	1.712512701
	17169	1456193_x_at	8.228377798	-3.339789787	-1.017575481	0.304682494	0.493945755	0	2.024513806
	9527	1427213_at	5.25883999	-3.337655783	-0.877785225	0.262994533	0.54420223	0	1.83755219
	15739	1451695_a_at	8.503357286	-3.334126278	-1.014430978	0.304256916	0.495023535	0	2.020105974
	13111	1448467_a_at	4.067001932	-3.331894362	-0.815068317	0.244626098	0.568381571	0	1.759381463
	15817	1451796_s_at	3.775407316	-3.328791408	-0.881657367	0.2648581	0.54274357	0	1.842490738
	4425	1420924_at	5.051548113	-3.328360288	-0.964618412	0.289817907	0.512413925	0	1.951547276
	5986	1422754_at	4.735323687	-3.32673364	-0.859630598	0.258400789	0.551093647	0	1.81457363
	13659	1449088_at	3.131980707	-3.323361335	-1.084372655	0.326287919	0.471597294	0	2.12045322
	3689	1419738_a_at	6.149468973	-3.321325345	-1.207934956	0.363690645	0.432887799	0	2.310067416
	7210	1424183_at	5.900253146	-3.319344408	-0.775048243	0.233494374	0.584369083	0	1.711247274
	2655	1418583_at	4.364459165	-3.319023092	-0.710510574	0.2140722	0.611103829	0	1.636383135
	7458	1424480_s_at	6.910099318	-3.316388855	-0.808127296	0.243676882	0.571122728	0	1.750937146
	10553	1430474_a_at	7.280685977	-3.315728818	-1.098347262	0.331253647	0.467051239	0	2.141092704
	14294	1449945_at	4.378296183	-3.313411696	-0.878437991	0.26511586	0.543956055	0	1.838383802
	16396	1452649_at	9.351697839	-3.311646365	-1.042882013	0.314913459	0.485356927	0	2.060339401
	8947	1426375_s_at	5.268178366	-3.311492625	-0.745283658	0.225059736	0.596550568	0	1.676303826
	13454	1448844_at	7.560087527	-3.310865639	-0.738996499	0.223203409	0.599155965	0	1.669014512
	11198	1434053_x_at	7.209342183	-3.310370217	-0.686685396	0.207434622	0.621279607	0	1.60958124
	1639	1417473_a_at	3.999580611	-3.308967218	-0.680048666	0.205516894	0.62414422	0	1.602193801
	17238	1456437_x_at	4.713655945	-3.308314168	-1.077456062	0.325681301	0.473863662	0	2.110311637
	1449	1417265_s_at	6.075790147	-3.305188133	-0.680651008	0.205934119	0.623883687	0	1.602862875
	15749	1451707_s_at	3.322095925	-3.30457753	-0.745470291	0.225587169	0.596473401	0	1.676520694
	17128	1456057_x_at	6.673158322	-3.30444686	-0.691214876	0.20917718	0.619332098	0	1.614642617
	10537	1430326_s_at	4.414617751	-3.303058453	-0.800671866	0.242403178	0.574081764	0	1.74191215
	15134	1450968_at	8.123760967	-3.295490881	-0.660757823	0.200503611	0.632545944	0	1.580912832
	11951	1437008_x_at	6.774270564	-3.293734836	-0.676595071	0.205418804	0.625640117	0	1.598362977
	7391	1424400_a_at	5.348607168	-3.293366831	-1.173529113	0.356331127	0.443335528	0	2.255627931
	9180	1426688_at	7.899570798	-3.290668144	-0.755661008	0.229637561	0.592274957	0	1.688405001
	8925	1426341_at	3.227955363	-3.289460985	-0.998461688	0.303533525	0.500533423	0	1.997868583
	2632	1418560_at	8.985761304	-3.286039699	-0.661705484	0.201368682	0.632130581	0	1.581951625
	8501	1425809_at	6.126883404	-3.285424269	-1.790055783	0.544847678	0.289160865	0	3.45828264
	16816	1454858_x_at	4.550152627	-3.285202774	-0.855436756	0.260390854	0.55269798	0	1.809306414
	4328	1420810_at	6.557859059	-3.280303973	-0.781856586	0.238348822	0.581617835	0	1.71934205
	16489	1453004_at	4.560510303	-3.278458557	-0.838193497	0.255666949	0.559343525	0	1.787810093
	13590	1449003_a_at	7.446063493	-3.277418402	-0.635592882	0.193930955	0.643676239	0	1.553576068
	16014	1452058_a_at	7.457259752	-3.277252649	-0.771333066	0.235359659	0.585875869	0	1.7068462
	1268	1417067_s_at	3.780750339	-3.276281451	-1.04051253	0.317589482	0.486154732	0	2.056958276
	12517	1438843_x_at	6.929079671	-3.275919756	-1.093998679	0.333951611	0.468461152	0	2.134648722
	15500	1451405_at	6.499708067	-3.272622864	-0.79824789	0.243916859	0.575047131	0	1.738987894
	14715	1450463_at	5.096440398	-3.271318279	-0.665502793	0.20343566	0.630468942	0	1.586120955
	13998	1449466_at	3.850511955	-3.270672947	-1.170998647	0.358029881	0.444113814	0	2.251675061
	971	1416749_at	6.013502312	-3.270214418	-1.197101877	0.366062198	0.436150553	0	2.292786272
	1278	1417080_a_at	5.922697106	-3.267026511	-0.604698159	0.185091292	0.657608951	0	1.520660567
	11232	1434150_a_at	4.181393059	-3.266033041	-0.864583122	0.26471965	0.549205081	0	1.820813453
	2922	1418885_a_at	7.066280484	-3.264311685	-0.840503756	0.257482691	0.558448538	0	1.790675296
	11233	1434151_at	4.526838138	-3.261574413	-0.85933253	0.263471692	0.551207518	0	1.814198768
	13077	1448427_at	6.848051166	-3.260728991	-0.656483059	0.201330151	0.634422983	0	1.576235457
	1134	1416921_x_at	9.11746462	-3.260727301	-0.766163511	0.234967061	0.587978982	0	1.700741066
	1723	1417563_at	5.265269199	-3.257665395	-0.820107236	0.251746922	0.56639984	0	1.765537221
	15483	1451382_at	4.445211726	-3.256826983	-1.012205403	0.310794957	0.495787773	0	2.016992057
	7122	1424085_at	7.672054789	-3.256311477	-0.98930989	0.30381304	0.50371867	0	1.985235131
	15819	1451801_at	0.883671987	-3.255729589	-0.877099613	0.269401862	0.544460913	0	1.836679137
	3307	1419314_at	3.591065257	-3.255426751	-0.850762444	0.261336688	0.554491618	0	1.803453773
	8948	1426376_at	7.464034057	-3.25258268	-0.821306945	0.252509168	0.565929032	0	1.767006007
	5903	1422659_at	3.383701237	-3.25061258	-0.743687343	0.228783752	0.597211006	0	1.674450053
	15503	1451408_at	5.388913599	-3.250257716	-0.801957816	0.246736686	0.573570283	0	1.7434655
	7244	1424223_at	4.585598261	-3.249102626	-0.968472475	0.298073833	0.511046873	0	1.956767673
	3644	1419687_at	4.911968976	-3.248119948	-0.854084147	0.262947231	0.553216408	0	1.807610882
	14021	1449491_at	6.462851373	-3.247068914	-0.662348211	0.203983416	0.631849027	0	1.582656548
	7564	1424611_x_at	5.430229962	-3.245999859	-0.757988824	0.233514743	0.591320081	0	1.691131474
	3387	1419398_a_at	7.764159578	-3.245147233	-0.855623901	0.263662583	0.552626289	0	1.809541132
	12634	1439267_x_at	7.30434386	-3.2447482	-0.818334025	0.252202628	0.567096428	0	1.763368538
	6485	1423344_at	4.684340481	-3.242982364	-0.63405423	0.195515781	0.644363094	0	1.551920043
	9304	1426867_at	3.380858106	-3.240967441	-1.283038813	0.395881426	0.410929038	0	2.433510185
	13554	1448959_at	5.412860787	-3.237535278	-0.866335666	0.267591112	0.548538328	0	1.823026668
	7563	1424610_at	5.41414309	-3.235711863	-0.757460446	0.234093911	0.591536688	0	1.690512221
	3411	1419422_at	3.488612133	-3.235373816	-0.759124058	0.234632565	0.590854963	0	1.692462722
	13869	1449321_x_at	1.991451545	-3.231835856	-0.723905299	0.223991976	0.605456284	0	1.65164691
	12356	1438251_x_at	6.002694054	-3.231824294	-1.191682775	0.368733776	0.437791917	0	2.284190183
	7070	1424025_at	6.30365365	-3.227306468	-0.952154478	0.295030698	0.516860022	0	1.934759815
	8314	1425567_a_at	8.693557828	-3.22467937	-0.879646076	0.272785593	0.543500747	0	1.839923873
	7182	1424155_at	6.168045236	-3.223866517	-1.768566377	0.548585485	0.293500247	0	3.407152157
	1429	1417241_at	6.524534151	-3.223440973	-0.599358561	0.185937501	0.660047355	0	1.515042811
	6799	1423711_at	4.942085471	-3.222062459	-0.718493289	0.222991732	0.607731809	0	1.645462661
	7397	1424406_at	6.832928367	-3.220913489	-0.636058929	0.197477806	0.64346834	0	1.554078015
	1296	1417098_s_at	5.474076636	-3.219768779	-0.742489947	0.230603499	0.597706879	0	1.673060884
	10624	1430998_at	4.69501797	-3.218890744	-1.043389853	0.324145781	0.485186107	0	2.061064785
	15991	1452031_at	3.272994432	-3.218569346	-0.982052466	0.305120804	0.506258992	0	1.975273556
	5344	1422017_s_at	5.196763714	-3.217968614	-0.655849882	0.203808663	0.634701483	0	1.575543822
	11289	1434340_at	4.843538275	-3.214696383	-0.973602055	0.302859723	0.509233044	0	1.96373745
	8980	1426418_at	4.62650933	-3.212917382	-0.640414639	0.199324963	0.641528543	0	1.558777097
	2345	1418243_at	3.106947343	-3.211067002	-1.170588854	0.364548249	0.444239981	0	2.251035571
	9327	1426906_at	3.052864278	-3.211021068	-1.650253296	0.513934123	0.318584218	0	3.138887441
	2763	1418704_at	5.650118006	-3.209572865	-0.726141927	0.226242543	0.604518365	0	1.654209464
	7123	1424086_at	6.168805803	-3.209431922	-1.044559467	0.325465532	0.484792919	0	2.062736397
	16777	1454716_x_at	7.481399866	-3.207999959	-0.576758342	0.179787515	0.670468593	0	1.491494174
	12093	1437398_a_at	5.764589028	-3.206602822	-0.73575014	0.229448479	0.600505706	0	1.66526311
	5888	1422644_at	4.093639522	-3.20581812	-1.100462905	0.343270536	0.466366833	0	2.144234817
	3666	1419711_at	5.52668404	-3.204727255	-0.872077415	0.272122195	0.546359551	0	1.830296548
	1801	1417644_at	6.721635385	-3.204380882	-0.887987751	0.277116792	0.540367289	0	1.850593144
	3709	1419762_at	3.567243417	-3.203695826	-1.257779721	0.392602728	0.418187046	0	2.391274453
	16477	1452925_a_at	7.30495634	-3.203622484	-0.810076442	0.252862641	0.570351637	0	1.75330434
	6937	1423867_at	2.212932846	-3.202766681	-0.760637692	0.237493944	0.590235381	0	1.694239337
	5311	1421977_at	3.409290047	-3.199002041	-0.805710651	0.251863125	0.572080212	0	1.748006623
	2186	1418068_at	4.72741812	-3.198710814	-0.813993711	0.254475555	0.568805093	0	1.758071458
	5733	1422470_at	6.560042027	-3.198699698	-1.039512232	0.324979626	0.486491926	0	2.05553257
	17102	1455991_at	4.413262672	-3.198638186	-0.788532648	0.246521364	0.57893262	0	1.72731673
	17619	1460561_x_at	8.318960126	-3.195831372	-0.688071109	0.215302695	0.620683152	0	1.611127991
	9886	1427763_a_at	3.538052643	-3.195140819	-0.749510762	0.234578319	0.59480523	0	1.681222607
	1295	1417097_at	5.613329267	-3.19409446	-0.726315362	0.227393201	0.604445696	0	1.654408339
	4701	1421253_at	3.083762363	-3.192820484	-0.95694245	0.29971696	0.515147526	0	1.941191503
	1357	1417164_at	4.34338755	-3.190375085	-0.893235995	0.279978363	0.538405109	0	1.857337501
	1201	1416992_at	4.977816096	-3.180743452	-0.934561329	0.293818518	0.523201532	0	1.911309387
	16879	1455099_at	3.109228361	-3.178737752	-0.92051989	0.28958661	0.528318601	0	1.89279726
	11292	1434348_at	4.646513072	-3.178221728	-0.776687915	0.24437814	0.583705305	0	1.71319327
	11792	1436528_at	5.326061904	-3.177566512	-0.851207538	0.267880321	0.554320575	0	1.804010253
	6798	1423710_at	6.245526189	-3.175469134	-0.7268776	0.228904004	0.604210182	0	1.655053209
	13993	1449460_at	4.343799616	-3.175403601	-0.843632296	0.265677187	0.557238832	0	1.794562658
	2727	1418663_at	4.764203608	-3.173827945	-0.694697882	0.218883283	0.617838688	0	1.618545454
	2241	1418127_a_at	7.117720943	-3.172296387	-0.70919061	0.223557488	0.611663202	0	1.634886646
	17464	1460254_at	5.672322105	-3.171993168	-0.824265984	0.259857427	0.564769474	0	1.770633943
	4422	1420921_at	4.835486803	-3.171961233	-0.489590487	0.154349455	0.712227237	0	1.404046276
	8946	1426374_at	6.537013414	-3.171333163	-0.643601308	0.202943455	0.640113079	0	1.562223976
	14721	1450470_at	1.359924943	-3.16992466	-1.224829359	0.386390684	0.427848115	0	2.337278029
	11556	1435395_s_at	7.685305975	-3.169583222	-0.666473146	0.21027154	0.630045032	0	1.587188135
	2342	1418240_at	4.827689142	-3.168618293	-0.921964865	0.290967475	0.527789712	0	1.894693998
	3225	1419220_at	2.694128819	-3.167378032	-0.697851682	0.220324721	0.616489539	0	1.622087541
	6824	1423737_at	7.710687534	-3.166633085	-0.568190722	0.179430552	0.674462099	0	1.482663002
	8924	1426340_at	3.28492944	-3.162923248	-0.973418772	0.307759214	0.509297743	0	1.963487988
	7506	1424541_at	5.686285931	-3.161066846	-0.808154625	0.255658822	0.571111909	0	1.750970315
	10218	1428503_a_at	5.707634329	-3.160875651	-0.731815798	0.231523122	0.602145567	0	1.660727995
	6388	1423238_at	3.107684911	-3.159704133	-1.006763004	0.31862572	0.497661607	0	2.009397524
	13179	1448539_a_at	4.945778022	-3.1596826	-0.689024289	0.218067564	0.620273206	0	1.612192805
	7251	1424230_at	4.759088254	-3.159401511	-0.632517429	0.20020166	0.645049854	0	1.550267772
	12114	1437459_x_at	4.330781557	-3.157669277	-0.951703125	0.301394174	0.517021749	0	1.934154612
	15394	1451271_a_at	5.863504387	-3.154816347	-0.728104041	0.23079126	0.603696758	0	1.656460775
	12395	1438385_s_at	7.157427536	-3.153773863	-0.812888224	0.257750955	0.569241116	0	1.756724825
	5863	1422614_s_at	6.376049603	-3.153062308	-0.575074909	0.182386154	0.671251397	0	1.489754813
	3649	1419692_a_at	4.064840849	-3.152998106	-1.018106112	0.322900959	0.493764112	0	2.025258569
	11672	1435906_x_at	4.891082556	-3.152006617	-0.924945171	0.293446456	0.526700535	0	1.898612084
	10674	1431241_at	5.660648748	-3.151833745	-0.767114277	0.243386656	0.587591619	0	1.701862259
	5832	1422580_at	3.870600196	-3.148515289	-0.687840575	0.218465058	0.620782342	0	1.610870563
	6945	1423878_at	3.048162685	-3.148047679	-0.876254961	0.278348694	0.544779771	0	1.835604134
	6757	1423666_s_at	5.892382609	-3.147426064	-0.858610573	0.272797694	0.551483424	0	1.813291129
	3007	1418979_at	3.219178874	-3.146874611	-1.302032878	0.413754292	0.405554336	0	2.465760843
	6604	1423486_at	7.411508325	-3.146525881	-0.64407289	0.204693339	0.639903876	0	1.562734713
	3150	1419135_at	4.110344956	-3.145029415	-1.138783604	0.362089969	0.454142323	0	2.20195289
	1022	1416804_at	3.892874461	-3.144869333	-0.769174845	0.24458086	0.586752974	0	1.704294727
	1383	1417194_at	5.628445751	-3.142727684	-0.850285988	0.270556686	0.554674771	0	1.802858274
	9926	1427870_x_at	4.167748761	-3.140926343	-1.147041043	0.365191959	0.451550409	0	2.21459217
	15941	1451972_at	5.726200402	-3.139327979	-1.002320091	0.319278552	0.499196564	0	2.003218917
	9181	1426689_s_at	7.698913438	-3.13888949	-0.736065304	0.234498636	0.600374537	0	1.665626936
	2761	1418702_a_at	6.00799502	-3.137287372	-0.630179933	0.200867775	0.646095829	0	1.547758018
	8833	1426236_a_at	5.396938998	-3.137001996	-1.080749745	0.344516754	0.472783062	0	2.115134996
	16166	1452281_at	5.325500196	-3.135218956	-0.650651763	0.207529928	0.636992476	0	1.569877256
	16160	1452274_at	7.264207598	-3.132282208	-0.608515569	0.194272268	0.6558712	0	1.524689604
	8463	1425764_a_at	5.480464117	-3.130407601	-0.783158581	0.25017783	0.581093177	0	1.720894411
	7901	1425028_a_at	5.740298711	-3.130165468	-1.181413598	0.377428481	0.44091926	0	2.267988929
	5742	1422479_at	5.152859591	-3.129034448	-1.036666324	0.331305501	0.487452544	0	2.051481756
	5854	1422605_at	4.259116839	-3.127143379	-1.068182652	0.341584163	0.476919391	0	2.096790398
	13440	1448830_at	4.543113406	-3.126536292	-0.88188379	0.282064146	0.542658396	0	1.84277993
	10244	1428591_at	5.43243018	-3.125186449	-0.916590802	0.293291558	0.529759404	0	1.887649361
	12969	1448313_at	7.447558605	-3.1250887	-0.715199276	0.228857272	0.60912099	0	1.641709968
	10587	1430701_a_at	3.882884812	-3.123412851	-0.66754581	0.213723207	0.629576759	0	1.58836867
	13284	1448654_at	6.976946643	-3.123321792	-1.03514652	0.331424871	0.48796632	0	2.049321765
	3576	1419606_a_at	1.361131907	-3.123205372	-1.205308587	0.385920375	0.433676572	0	2.305865857
	1397	1417208_at	5.565564138	-3.119505136	-0.611851096	0.19613723	0.65435657	0	1.528218782
	2494	1418407_at	4.458376923	-3.11889837	-0.780297823	0.250183793	0.582246585	0	1.717485385
	12006	1437164_x_at	7.267693285	-3.118304177	-0.63779204	0.204531695	0.642695805	0	1.555946052
	10780	1431734_a_at	5.325219538	-3.117306071	-0.935277504	0.300027486	0.522941872	0	1.912258424
	2888	1418847_at	4.169168391	-3.116440182	-1.280490324	0.410882369	0.411655577	0	2.429215238
	5459	1422153_a_at	2.968711221	-3.115592786	-1.109321202	0.356054619	0.463512065	0	2.157441144
	1949	1417806_at	3.697897647	-3.114543716	-0.724714438	0.232687194	0.605116807	0	1.6525735
	4090	1420545_a_at	4.187060591	-3.114510934	-0.809577143	0.259937165	0.570549063	0	1.752697648
	10749	1431619_a_at	5.241310853	-3.113503381	-0.690659351	0.221827076	0.619570625	0	1.614021002
	13913	1449368_at	6.998833143	-3.112865787	-1.25755323	0.403985689	0.418252703	0	2.390899071
	8755	1426134_at	1.028049777	-3.11154726	-0.82738212	0.265906975	0.563550921	0	1.774462541
	1911	1417767_at	7.236317488	-3.105741491	-0.730460925	0.235196949	0.602711324	0	1.659169093
	15920	1451940_x_at	1.017388084	-3.105649833	-0.82405743	0.265341386	0.564851122	0	1.770378002
	1882	1417737_at	5.722647773	-3.099866888	-0.596382045	0.192389566	0.661410547	0	1.511920252
	1598	1417429_at	4.290665807	-3.099595644	-1.001161237	0.322997369	0.499597708	0	2.001610465
	2462	1418373_at	3.372848798	-3.093593061	-1.46499123	0.473556541	0.362237741	0	2.760617925
	16075	1452133_at	7.250316579	-3.092140997	-0.613313986	0.198346061	0.65369339	0	1.529769179
	17010	1455752_a_at	6.524262961	-3.090977601	-0.58967161	0.190771881	0.664494144	0	1.504904158
	12487	1438705_at	4.197208203	-3.090299715	-0.757780209	0.245212529	0.591405593	0	1.690886952
	14187	1449818_at	3.751608892	-3.089565833	-0.771054248	0.249567185	0.585989107	0	1.706516363
	2220	1418105_at	3.903596523	-3.089416755	-0.722850113	0.233976239	0.605899276	0	1.650439338
	1356	1417163_at	4.105378504	-3.087183619	-0.844267239	0.273474902	0.556993641	0	1.795352634
	6487	1423346_at	6.42187454	-3.086381543	-0.656113276	0.212583333	0.634585615	0	1.575831497
	10454	1429709_at	6.281988618	-3.085398483	-0.54236631	0.17578485	0.686643751	0	1.456359281
	9679	1427435_at	6.732552224	-3.084642661	-0.773807907	0.250858201	0.584871702	0	1.709776686
	9010	1426459_s_at	7.77115396	-3.083424691	-0.627136	0.203389433	0.647460462	0	1.544495856
	8551	1425869_a_at	4.988103365	-3.080529977	-0.755444545	0.245232006	0.592363829	0	1.688151691
	15869	1451871_a_at	5.659875974	-3.080083302	-1.045341621	0.339387451	0.484530161	0	2.063855009
	14346	1450007_at	6.387919069	-3.080025458	-0.76571195	0.248605721	0.588163047	0	1.700208821
	3285	1419288_at	4.660262546	-3.076929897	-0.82028657	0.266592544	0.566329438	0	1.765756699
	5916	1422673_at	6.195349294	-3.076573187	-0.770404249	0.250409856	0.586253181	0	1.705747674
	1751	1417592_at	6.353685703	-3.074676664	-0.591007258	0.192217694	0.663879239	0	1.506298045
	13946	1449408_at	4.790010746	-3.073685204	-0.832586009	0.270875498	0.56152182	0	1.780874694
	1654	1417490_at	8.563084287	-3.072167866	-0.644207001	0.209691341	0.639844394	0	1.56287999
	13511	1448909_a_at	6.535314894	-3.07166032	-0.552252068	0.179789433	0.681954756	0	1.46637294
	13989	1449456_a_at	3.982768021	-3.070461159	-0.996437899	0.324523857	0.501236055	0	1.995067971
	12367	1438292_x_at	6.820150973	-3.069899665	-0.677540247	0.220704362	0.625230366	0	1.599410481
	5741	1422478_a_at	4.959164153	-3.06834956	-1.01689557	0.331414511	0.494178596	0	2.02355992
	3771	1419954_s_at	7.276419107	-3.065944436	-0.601899297	0.196317745	0.658885966	0	1.517713309
	13488	1448882_at	6.837679883	-3.064616652	-0.667907858	0.217941731	0.629418785	0	1.588767326
	11886	1436861_at	2.640152334	-3.062223509	-0.683365525	0.223159911	0.622710916	0	1.605881596
	9012	1426461_at	5.395284245	-3.060504393	-0.911113239	0.297700353	0.531774595	0	1.880496002
	520	1416269_at	7.616191674	-3.059053331	-0.639598543	0.209083816	0.641891542	0	1.557895586
	17456	1460245_at	4.364679849	-3.051676813	-1.100566773	0.360643292	0.466333258	0	2.144389197
	10719	1431417_at	4.601486178	-3.047386215	-0.802956327	0.263490175	0.573173444	0	1.744672596
	17346	1457126_at	4.123634999	-3.046310817	-0.651394038	0.213830458	0.636664824	0	1.570685174
	15413	1451301_at	2.778409167	-3.045229259	-0.673791091	0.221261204	0.626857275	0	1.595259462
	4507	1421028_a_at	4.471746816	-3.044417503	-0.853198785	0.280250256	0.553556014	0	1.806501917
	11162	1433936_at	5.345047928	-3.0436793	-0.575064909	0.188937418	0.67125605	0	1.489744488
	5351	1422024_at	3.301837997	-3.042560567	-0.760073378	0.249813721	0.590466298	0	1.69357676
	8818	1426219_at	7.79372775	-3.041893838	-0.655497223	0.215489842	0.634856651	0	1.575158736
	14350	1450012_x_at	5.979601291	-3.039657633	-0.946598999	0.311416321	0.518854165	0	1.927323836
	4588	1421116_a_at	8.977703782	-3.038683324	-0.942752861	0.310250447	0.520239245	0	1.922192549
	231	1415965_at	7.885226949	-3.037829477	-1.012792782	0.333393559	0.495585959	0	2.017813424
	11590	1435567_at	5.968929417	-3.036640603	-0.771635059	0.254108128	0.585753243	0	1.707203524
	3296	1419301_at	4.260050583	-3.035752224	-1.032318342	0.340053557	0.48892384	0	2.045308325
	8817	1426218_at	5.485753463	-3.035009638	-0.949709027	0.312917961	0.517736872	0	1.931483064
	11984	1437081_at	4.544363149	-3.033496687	-0.875053522	0.288463648	0.545233639	0	1.834076127
	669	1416426_at	6.779764833	-3.03282301	-0.847315494	0.279381781	0.555818017	0	1.799150026
	11413	1434799_x_at	8.949639888	-3.03258971	-0.712335387	0.234893426	0.610331354	0	1.638454248
	10638	1431055_a_at	5.35139809	-3.031090059	-0.742506894	0.244963653	0.597699859	0	1.673080537
	15422	1451310_a_at	5.27213655	-3.025775212	-0.812495023	0.268524582	0.569396282	0	1.756246101
	9213	1426735_at	5.340662529	-3.025373652	-0.656649166	0.217047295	0.634349942	0	1.57641695
	14243	1449888_at	4.598522399	-3.024264899	-0.752687894	0.248882925	0.593496779	0	1.684929109
	864	1416630_at	6.987604099	-3.023370416	-0.907377603	0.300121215	0.533153327	0	1.875633047
	9411	1427026_at	3.045069768	-3.023286824	-1.542838435	0.510318248	0.343209541	0	2.913671912
	3194	1419186_a_at	3.787994632	-3.021678652	-0.911107222	0.301523533	0.531776813	0	1.880488158
	3573	1419603_at	4.03370999	-3.021519781	-0.969803352	0.320965415	0.510575653	0	1.958573611
	14508	1450207_at	5.282992074	-3.021164525	-0.83188423	0.275352177	0.561795031	0	1.780008623
	10623	1430994_at	7.021393775	-3.02072714	-0.795669566	0.263403323	0.57607575	0	1.735882824
	9297	1426857_a_at	4.200780512	-3.020707696	-0.917134756	0.303615857	0.529559701	0	1.888361214
	3620	1419657_a_at	6.029159954	-3.020009073	-0.668762311	0.221443809	0.629046115	0	1.58970857
	15658	1451593_at	5.019366663	-3.019369033	-1.040461155	0.344595557	0.486172045	0	2.056885028
	10077	1428091_at	4.40856057	-3.017764451	-0.681153	0.225714436	0.623666642	0	1.603420695
	11772	1436409_at	6.133039031	-3.016111356	-0.739733891	0.245260802	0.598849802	0	1.669867798
	11464	1435003_at	6.145285018	-3.015037007	-0.502166971	0.166554165	0.706045483	0	1.41633935
	12515	1438841_s_at	3.936027831	-3.012869988	-1.241976132	0.412223606	0.422793138	0	2.36522287
	12987	1448331_at	6.902823067	-3.012729052	-0.474283369	0.157426493	0.71982426	0	1.389227977
	8971	1426404_a_at	7.286267098	-3.011848295	-0.706184649	0.234468864	0.612938976	0	1.631483785
	13183	1448543_at	5.886816016	-3.010124535	-0.631244938	0.20970725	0.645619054	0	1.548901003
	2047	1417912_at	6.741556975	-3.009593365	-0.674897269	0.224248657	0.626376821	0	1.596483086
	10712	1431394_a_at	3.863770674	-3.009010696	-0.765247328	0.25431858	0.588352496	0	1.699661354
	10614	1430889_a_at	3.627852418	-3.007138842	-0.716809618	0.238369312	0.608441466	0	1.643543474
	7759	1424852_at	4.536892861	-3.00632075	-0.833206721	0.277151638	0.561280281	0	1.78164107
	17410	1460193_at	5.059796411	-3.006067657	-0.686581236	0.228398464	0.621324464	0	1.609465036
	8042	1425195_a_at	6.831879636	-3.005762586	-0.869552321	0.289295078	0.547316661	0	1.827095852
	16855	1455007_s_at	7.295197032	-3.004058744	-0.771035239	0.256664501	0.585996828	0	1.706493878
	16775	1454713_s_at	3.179307435	-3.003830566	-0.830540034	0.276493636	0.562318714	0	1.778350915
	12322	1438166_x_at	5.043053736	-3.002656407	-0.763891999	0.254405398	0.588905479	0	1.698065371
	16800	1454794_at	6.948947628	-3.001899694	-0.678421451	0.225997375	0.624848589	0	1.600387706
	2410	1418314_a_at	1.888136333	-3.001815401	-1.023043384	0.340808227	0.492077213	0	2.032201397
	7653	1424716_at	6.365496598	-3.001009843	-0.770507219	0.256749314	0.58621134	0	1.705869424
	7969	1425107_a_at	5.294093075	-3.000996427	-0.83001063	0.276578347	0.562525097	0	1.777698461
	5105	1421733_a_at	5.936353284	-2.997606515	-0.737959335	0.246182857	0.599586857	0	1.667815076
	7579	1424628_a_at	7.105218687	-2.997342107	-0.622614171	0.207722091	0.649492976	0	1.539662532
	13992	1449459_s_at	4.200307689	-2.996726722	-0.756703574	0.252510036	0.591847104	0	1.689625571
	13047	1448394_at	1.7433089	-2.993932853	-1.362366836	0.455042549	0.388943678	0	2.57106634
	1802	1417645_at	6.26843524	-2.990431049	-0.857063161	0.28660188	0.552075253	0	1.811347265
	15232	1451077_at	5.584843983	-2.98999114	-0.821656155	0.274802204	0.565792064	0	1.76743377
	13434	1448823_at	3.992074882	-2.989884295	-0.99522023	0.332862456	0.501659289	0	1.993384796
	6755	1423664_at	5.925437984	-2.989116498	-0.696704115	0.233080282	0.616980109	0	1.620797794
	9373	1426978_at	5.539849893	-2.98692783	-0.742898488	0.248716584	0.597537645	0	1.673534727
	13889	1449342_at	6.576391245	-2.984021687	-0.856615058	0.287067303	0.552246755	0	1.810784745
	10649	1431085_a_at	5.232955073	-2.9837673	-0.519893067	0.174240487	0.697423525	0	1.433848967
	5310	1421976_at	3.478333774	-2.983710845	-0.738595749	0.24754267	0.599322421	0	1.668550959
	5975	1422743_at	5.930093889	-2.981599735	-0.763188782	0.255966209	0.589192601	0	1.697237879
	317	1416056_a_at	7.979922168	-2.979785659	-0.492141538	0.165160047	0.710968951	0	1.406531183
	2041	1417906_at	2.420116688	-2.973478506	-0.628087962	0.211230033	0.647033376	0	1.545515328
	8201	1425404_a_at	4.862120301	-2.971686248	-0.557932411	0.187749434	0.679274965	0	1.472157892
	14231	1449872_at	2.586149921	-2.971463793	-0.861496593	0.289923301	0.550381319	0	1.816922134
	3292	1419297_at	3.291733012	-2.969974918	-0.876292929	0.295050616	0.544765434	0	1.835652443
	1510	1417333_at	4.807778759	-2.968958226	-0.658586964	0.221824261	0.633498468	0	1.578535782
	15586	1451506_at	4.481428957	-2.96827358	-0.827946135	0.278931882	0.563330646	0	1.775156396
	10363	1429168_at	4.168789845	-2.967048169	-0.691813105	0.233165445	0.619075339	0	1.615312285
	14618	1450344_a_at	3.047610696	-2.966170355	-1.042149079	0.351344985	0.485603566	0	2.059292951
	4825	1421404_at	4.415539627	-2.966149258	-1.174259713	0.395886926	0.443111074	0	2.2567705
	7247	1424226_at	5.219456348	-2.964373824	-0.746933032	0.251969919	0.595868946	0	1.678221372
	1509	1417332_at	5.068064802	-2.963845742	-0.719296556	0.242690281	0.607393529	0	1.64637908
	14089	1449573_at	3.16186964	-2.963828304	-0.956711045	0.322795704	0.515230161	0	1.940880165
	6320	1423156_at	5.826561089	-2.963653665	-0.780409822	0.26332693	0.582201386	0	1.717618722
	6861	1423779_at	4.555450279	-2.962465348	-0.672425168	0.226981615	0.627451056	0	1.593749808
	3806	1420033_s_at	6.822371541	-2.961218355	-0.442836019	0.14954521	0.735686988	0	1.359273734
	14055	1449534_at	2.545904093	-2.961020184	-1.108519069	0.374370656	0.463769848	0	2.156241948
	9042	1426502_s_at	6.586480229	-2.960172662	-0.769481955	0.259944957	0.586628084	0	1.704657563
	17547	1460365_a_at	4.605149862	-2.959078683	-0.797732484	0.269588128	0.575252605	0	1.738366748
	12045	1437277_x_at	7.459244897	-2.956190621	-0.790521492	0.267412219	0.578135075	0	1.729699586
	13978	1449445_x_at	6.388357338	-2.955901384	-0.907685216	0.307075609	0.53303966	0	1.876033014
	12651	1439375_x_at	8.756997827	-2.955453555	-0.692277297	0.234237245	0.618876181	0	1.615832101
	4804	1421379_at	4.767069495	-2.950386831	-0.589545425	0.199819705	0.664552266	0	1.504772538
	11451	1434964_at	6.261482039	-2.946924054	-0.575067352	0.195141558	0.671254913	0	1.48974701
	9212	1426734_at	4.351310756	-2.945633444	-0.673301284	0.228576059	0.627070135	0	1.59471795
	3390	1419401_at	3.951326137	-2.944367522	-0.736309261	0.250073829	0.600273023	0	1.665908614
	10979	1433428_x_at	7.537157334	-2.941989542	-0.794307142	0.269989791	0.57662003	0	1.734244299
	2487	1418400_at	3.307583565	-2.941129239	-0.743501447	0.252794552	0.597287963	0	1.674234309
	902	1416676_at	1.089847723	-2.940905283	-1.097152713	0.373066321	0.467438117	0	2.139320617
	9626	1427355_at	2.569730618	-2.940380083	-1.131443226	0.384794888	0.45645887	0	2.190777891
	11062	1433604_x_at	8.878176736	-2.939820013	-0.687711947	0.233929949	0.620837692	0	1.610726947
	6936	1423866_at	2.122447563	-2.939605603	-0.7260208	0.246978982	0.604569121	0	1.654070584
	614	1416367_at	6.213120005	-2.939057977	-0.616789843	0.209859706	0.652120355	0	1.533459265
	7181	1424154_a_at	5.964805542	-2.93896204	-0.613379098	0.208706029	0.653663888	0	1.529838221
	9102	1426581_at	6.271044774	-2.938694959	-0.571750693	0.194559388	0.672799858	0	1.486326116
	7887	1425011_x_at	5.623258398	-2.934918681	-0.603843274	0.205744465	0.65799874	0	1.51975975
	12677	1439429_x_at	6.078453644	-2.933458643	-0.601553085	0.205066155	0.659044102	0	1.517349139
	2889	1418848_at	3.53698435	-2.932782191	-0.918854472	0.31330471	0.528928833	0	1.890613514
	7898	1425025_at	4.928477975	-2.932621576	-0.744089366	0.253728395	0.597044609	0	1.674916723
	17613	1460541_at	5.729719808	-2.932584402	-0.748204032	0.255134697	0.595344223	0	1.67970052
	8681	1426045_at	1.319401964	-2.932575429	-1.107076445	0.377509964	0.464233827	0	2.154086889
	4168	1420631_a_at	5.996025385	-2.931750675	-0.600448433	0.204808833	0.659548916	0	1.51618777
	4214	1420684_at	4.53106878	-2.931114056	-0.544904625	0.18590359	0.685436715	0	1.458923893
	5324	1421993_a_at	6.025264399	-2.929341512	-0.536933701	0.183295017	0.689234249	0	1.450885531
	15397	1451277_at	5.716969222	-2.924721675	-0.691946074	0.236585272	0.619018283	0	1.61546117
	16942	1455439_a_at	6.342500913	-2.922668506	-0.840987773	0.287746548	0.558261212	0	1.791276159
	3165	1419150_at	2.229498966	-2.921501578	-0.964351875	0.330087748	0.512508602	0	1.951186762
	4505	1421025_at	6.042306821	-2.92059995	-0.668669232	0.228949272	0.629086701	0	1.589606009
	1152	1416939_at	6.65875292	-2.920095973	-0.764665885	0.261863272	0.588589665	0	1.698976486
	17306	1456629_at	5.067736225	-2.918874092	-0.715941646	0.245280071	0.608807634	0	1.642554962
	2352	1418250_at	3.714943882	-2.917843043	-0.683469135	0.2342378	0.622666197	0	1.605996929
	120	1415838_at	7.118258413	-2.917414214	-0.62922905	0.215680395	0.646521813	0	1.546738223
	9391	1426998_at	7.244831744	-2.916893983	-0.603650048	0.206949602	0.658086874	0	1.519556216
	12786	1448108_at	6.996078628	-2.915263229	-0.636811355	0.21844043	0.643132832	0	1.554888743
	7493	1424527_at	6.728801239	-2.91175881	-0.442628985	0.152014303	0.735792571	0	1.359078685
	17310	1456644_at	3.992139313	-2.911524803	-0.626330118	0.215120997	0.647822231	0	1.543633349
	16999	1455700_at	5.181456023	-2.911443975	-0.738935861	0.253803909	0.599181149	0	1.668944363
	13445	1448835_at	7.211360139	-2.909297912	-0.640578891	0.220183326	0.641455509	0	1.558954574
	16633	1453856_at	4.09265373	-2.908490676	-0.690202035	0.237305913	0.619767052	0	1.613509459
	11441	1434923_at	6.322598886	-2.908036078	-0.599767976	0.206245026	0.65986007	0	1.515472818
	9011	1426460_a_at	5.09633676	-2.907093101	-0.884599056	0.304289895	0.54163803	0	1.846251452
	12328	1438172_x_at	4.565231144	-2.90482723	-1.187992353	0.408971777	0.438913225	0	2.278354677
	11486	1435112_a_at	7.72867766	-2.90394724	-0.572214799	0.197047243	0.672583458	0	1.486804334
	1542	1417369_at	6.871992766	-2.903019907	-0.543589119	0.187249532	0.686062008	0	1.457594195
	6927	1423857_at	7.165364356	-2.898725031	-0.666671652	0.22998789	0.629958348	0	1.587406538
	10365	1429173_at	5.520454736	-2.898543697	-0.611079392	0.210822901	0.654706682	0	1.527401549
	16732	1454604_s_at	5.926375438	-2.897917835	-0.943671608	0.325637807	0.519908048	0	1.923417044
	14306	1449964_a_at	4.567442528	-2.897658289	-0.556594173	0.19208413	0.67990535	0	1.470792957
	15968	1452004_at	2.522402827	-2.896225561	-1.111477107	0.383767453	0.462819929	0	2.160667545
	11875	1436834_x_at	6.311975617	-2.892281801	-1.080331574	0.373522239	0.47292012	0	2.114522004
	3926	1420356_at	4.33639016	-2.891278557	-0.617931583	0.213722604	0.651604475	0	1.534673315
	7259	1424239_at	4.75729195	-2.891141926	-0.642018067	0.222063836	0.640815937	0	1.560510503
	13705	1449137_at	8.582817067	-2.88942692	-0.595638315	0.206144101	0.661751601	0	1.511141036
	16830	1454925_x_at	6.3090187	-2.888978113	-1.065117983	0.3686833	0.477933572	0	2.092340984
	3690	1419739_at	5.245167816	-2.888501598	-1.097718207	0.380030327	0.467254931	0	2.140159331
	5396	1422080_at	2.62637498	-2.887814692	-0.621790982	0.215315402	0.649863677	0	1.538784264
	12562	1438954_x_at	3.818004239	-2.886064233	-0.804258726	0.278669725	0.572656242	0	1.746248318
	13449	1448839_at	5.278770473	-2.88602387	-0.717853953	0.248734586	0.608001188	0	1.644733629
	16400	1452660_s_at	4.507785622	-2.885458547	-0.668697762	0.231747485	0.62907426	0	1.589637445
	16790	1454773_at	5.885913017	-2.885194835	-0.600237394	0.208040506	0.659645403	0	1.515965996
	16545	1453321_at	3.954363548	-2.882130739	-1.105176861	0.383458268	0.464845482	0	2.151252488
	8230	1425440_x_at	3.224655747	-2.882103253	-0.650812356	0.225811603	0.636921573	0	1.570052016
	4759	1421324_a_at	6.611946471	-2.881906088	-0.689495295	0.239249744	0.620070735	0	1.612719234
	7987	1425129_a_at	8.341120685	-2.881702267	-0.582907369	0.202278832	0.667617016	0	1.497864758
	4494	1421014_a_at	4.409534573	-2.88128417	-0.813854981	0.282462587	0.568859793	0	1.757902409
	4504	1421024_at	5.913505568	-2.880495879	-0.64748964	0.224784088	0.638390178	0	1.56644014
	11001	1433467_at	5.655841095	-2.880021673	-0.731150011	0.253869621	0.602423514	0	1.659961764
	683	1416441_at	5.02186682	-2.878455359	-0.845579892	0.293761683	0.556487084	0	1.7969869
	6284	1423111_at	9.309811881	-2.875791942	-0.536827278	0.186671111	0.689285094	0	1.450778508
	1416	1417227_at	6.476761013	-2.874508501	-0.740997438	0.257782309	0.598325544	0	1.67133095
	13692	1449124_at	4.379025574	-2.873489368	-0.654266371	0.227690549	0.635398517	0	1.573815445
	16349	1452584_at	6.500464766	-2.871772313	-0.719665721	0.250599853	0.607238126	0	1.646800419
	8832	1426235_a_at	4.979295256	-2.869094711	-0.99304879	0.346119208	0.502414919	0	1.990386754
	10088	1428106_at	6.742816997	-2.868220092	-0.623145856	0.217258731	0.649253658	0	1.540230058
	2610	1418535_at	4.577806701	-2.865258778	-0.651894136	0.22751667	0.636444168	0	1.571229733
	6781	1423693_at	4.267598183	-2.864588826	-0.856716668	0.299071427	0.552207861	0	1.810912285
	17574	1460400_at	6.883701693	-2.862033993	-0.647916844	0.22638335	0.638201169	0	1.566904056
	4220	1420693_at	2.625773564	-2.861594892	-0.943272917	0.329631885	0.520051745	0	1.922885578
	13951	1449416_at	3.536896484	-2.861221426	-0.968966178	0.338654733	0.510872018	0	1.957437411
	16825	1454884_at	4.113527521	-2.861195743	-0.65824333	0.230058825	0.633649379	0	1.578159837
	9046	1426510_at	6.04586908	-2.860767049	-0.615498415	0.215151533	0.652704361	0	1.532087204
	13414	1448801_a_at	6.67981805	-2.860094171	-0.518044585	0.181128506	0.698317685	0	1.432012996
	2847	1418804_at	3.44885543	-2.858929869	-1.069635985	0.374138588	0.476439197	0	2.098903713
	7319	1424310_at	5.513285433	-2.855952818	-0.778839068	0.27270726	0.582835611	0	1.715749659
	14001	1449469_at	3.404085629	-2.855277859	-0.68469651	0.239800308	0.622136687	0	1.607363816
	6486	1423345_at	6.399527154	-2.854598708	-0.622028033	0.217903845	0.649756905	0	1.539037125
	17292	1456604_a_at	5.399260177	-2.854516493	-0.492880531	0.172666906	0.710604864	0	1.407251837
	8770	1426157_a_at	4.689742493	-2.853815592	-0.996591246	0.34921361	0.501182781	0	1.995280042
	4333	1420817_at	5.752185999	-2.853462391	-0.86440932	0.30293349	0.549271248	0	1.820594113
	12845	1448172_at	6.518472686	-2.851167269	-1.03601301	0.363364514	0.487673333	0	2.050552967
	10182	1428357_at	4.35942635	-2.850539435	-0.900016423	0.315735475	0.535880631	0	1.866087225
	10798	1431771_a_at	4.382087096	-2.85050393	-0.677290806	0.237603884	0.625338477	0	1.599133968
	1664	1417500_a_at	7.381632007	-2.844710381	-0.766394771	0.269410474	0.587884738	0	1.701013713
	4950	1421551_s_at	5.817020589	-2.841966807	-1.009482365	0.355205544	0.496724439	0	2.013188644
	4088	1420543_at	5.354247356	-2.841552887	-0.64469033	0.226879581	0.639630071	0	1.56340367
	14051	1449528_at	3.760578045	-2.841345109	-0.792696557	0.27898637	0.577264112	0	1.732309317
	10688	1431326_a_at	2.727359898	-2.840657216	-0.633433297	0.222988291	0.644640486	0	1.551252244
	17069	1455911_x_at	7.995072233	-2.839373978	-0.477483298	0.16816499	0.718229444	0	1.392312734
	6721	1423625_a_at	5.723989914	-2.838832222	-0.690876797	0.243366548	0.619477249	0	1.614264288
	10517	1430153_at	2.760760881	-2.838360983	-0.629919048	0.221930562	0.646212674	0	1.547478159
	13399	1448786_at	6.268535296	-2.837843382	-0.998568266	0.351875749	0.500496447	0	1.99801618
	16263	1452442_at	2.623834315	-2.837765158	-0.648838032	0.22864402	0.637793795	0	1.567904873
	9836	1427689_a_at	6.463846039	-2.836874313	-0.570640744	0.201151225	0.673317682	0	1.485183038
	2559	1418474_at	4.901921363	-2.835358923	-0.706776584	0.249272351	0.612687539	0	1.632153317
	11345	1434542_at	7.113354625	-2.83482614	-0.729606834	0.257372692	0.603068241	0	1.658187138
	9105	1426584_a_at	3.935969723	-2.831185638	-0.78249781	0.276385201	0.581359385	0	1.720106403
	6322	1423158_at	5.801746379	-2.830267041	-0.763153778	0.269640202	0.589206897	0	1.697196699
	11028	1433512_at	3.232296086	-2.829950699	-0.727979567	0.257241077	0.603748847	0	1.656317864
	9987	1427957_at	4.096994996	-2.829361515	-0.836695787	0.29571894	0.5599245	0	1.78595507
	5976	1422744_at	5.783463114	-2.828900635	-0.732113801	0.258797991	0.602021201	0	1.661071069
	2822	1418773_at	5.891846185	-2.826305336	-0.900276365	0.318534715	0.535784086	0	1.866423484
	2553	1418468_at	5.440013702	-2.823588071	-0.693574813	0.245635977	0.618319833	0	1.617285985
	798	1416564_at	3.615694575	-2.821429698	-0.705177721	0.249936308	0.613366925	0	1.63034549
	8966	1426397_at	3.944973673	-2.821184158	-0.672404444	0.238341209	0.627460069	0	1.593726914
	3362	1419370_a_at	6.182048675	-2.820620497	-0.850003471	0.301353362	0.554783401	0	1.802505262
	1342	1417147_at	5.231230031	-2.820565369	-0.699949624	0.248159334	0.615593701	0	1.62444807
	3355	1419363_a_at	5.927528473	-2.819746991	-0.585175881	0.207527797	0.666568071	0	1.500221872
	3091	1419073_at	4.767772714	-2.819655994	-0.954840474	0.338637222	0.515898632	0	1.938365287
	Estimated Miss rates for Delta=1.66410715344723
		Quantiles	Cutpoints	Miss Rate(%)
		0 -> 0.05	-2.819 -> -2.095	96.94
		0.05 -> 0.1	-2.095 -> -1.627	85.63
		0.1 -> 0.15	-1.627 -> -1.298	68.62
		0.15 -> 0.2	-1.298 -> -1.055	55.13
		0.2 -> 0.25	-1.055 -> -0.851	42.15
		0.25 -> 0.75	-0.851 -> 0.863	7.12
		0.75 -> 0.8	0.863 -> 1.106	34.02
		0.8 -> 0.85	1.106 -> 1.369	57.73
		0.85 -> 0.9	1.369 -> 1.708	73.86
		0.9 -> 0.95	1.708 -> 2.207	88.81
		0.95 -> 1	2.207 -> 3.221	97.86
