# Supplementary material for: A genomic analysis of mouse models of breast cancer reveals molecular features of mouse models and relationships to human breast cancer
Source: Breast Cancer Res. 2014 Jun 5;16(3):R59. doi: 10.1186/bcr3672 (PMC4078930; doi:10.1186/bcr3672)
Supplement: Additional file 6 — Fold change for genes in clusters 1-4 from the manuscript and the gene ontology associated with each cluster. [file bcr3672-S6.zip]

Archive with 32 entries (28 files):
- AdditionalFile6/Cluster1/
- AdditionalFile6/Cluster1/Cluster1DownregulatedGenesgather_gene_ontology_121107.txt
- AdditionalFile6/Cluster1/Cluster1DownregulatedGenesgather_kegg_121107.txt
- AdditionalFile6/Cluster1/Cluster1DownregulatedGenesgather_transfac_121107.txt
- AdditionalFile6/Cluster1/Cluster1UpregulatedGenesgather_gene_ontology_121107.txt
- AdditionalFile6/Cluster1/Cluster1UpregulatedGenesgather_kegg_121107.txt
- AdditionalFile6/Cluster1/Cluster1UpregulatedGenesgather_transfac_121107.txt
- AdditionalFile6/Cluster1/SAMCluster1_vs_All.xlsx
- AdditionalFile6/Cluster2/
- AdditionalFile6/Cluster2/Cluster2DownregulatedGenesgather_gene_ontology_121107.txt
- AdditionalFile6/Cluster2/Cluster2DownregulatedGenesgather_kegg_121107.txt
- AdditionalFile6/Cluster2/Cluster2DownregulatedGenesgather_transfac_121107.txt
- AdditionalFile6/Cluster2/Cluster2UpregulatedGenesgather_gene_ontology_121107.txt
- AdditionalFile6/Cluster2/Cluster2UpregulatedGenesgather_kegg_121107.txt
- AdditionalFile6/Cluster2/Cluster2UpregulatedGenesgather_transfac_121107.txt
- AdditionalFile6/Cluster2/SAMCluster2_vs_all.xlsx
- AdditionalFile6/Cluster3/
- AdditionalFile6/Cluster3/Cluster3DownregulatedGenesgather_gene_ontology_121108.txt
- AdditionalFile6/Cluster3/Cluster3DownregulatedGenesgather_kegg_121108.txt
- AdditionalFile6/Cluster3/Cluster3DownregulatedGenesgather_transfac_121108.txt
- AdditionalFile6/Cluster3/Cluster3UpregulatedGenesgather_gene_ontology_121108.txt
- AdditionalFile6/Cluster3/Cluster3UpregulatedGenesgather_kegg_121108.txt
- AdditionalFile6/Cluster3/Cluster3UpregulatedGenesgather_transfac_121108.txt
- AdditionalFile6/Cluster3/SAMCluster3_VS_All.xlsx
- AdditionalFile6/Cluster4/
- AdditionalFile6/Cluster4/Cluster4DownregulatedGenesgather_gene_ontology_121108.txt
- AdditionalFile6/Cluster4/Cluster4DownregulatedGenesgather_kegg_121108.txt
- AdditionalFile6/Cluster4/Cluster4DownregulatedGenesgather_transfac_121108.txt
- AdditionalFile6/Cluster4/Cluster4UpregulatedGenesgather_gene_ontology_121108.txt
- AdditionalFile6/Cluster4/Cluster4UpregulatedGenesgather_kegg_121108.txt
- AdditionalFile6/Cluster4/Cluster4UpregulatedGenesgather_transfac_121108.txt
- AdditionalFile6/Cluster4/SAMCluster4_vs_all.xlsx
