# Supplementary material for: A genomic analysis of mouse models of breast cancer reveals molecular features of mouse models and relationships to human breast cancer
Source: Breast Cancer Res. 2014 Jun 5;16(3):R59. doi: 10.1186/bcr3672 (PMC4078930; doi:10.1186/bcr3672)
Supplement: Additional file 6 — Fold change for genes in clusters 1-4 from the manuscript and the gene ontology associated with each cluster. [file bcr3672-S6.zip › AdditionalFile6/Cluster1/Cluster1DownregulatedGenesgather_gene_ontology_121107.txt]

#	Annotation	Total Genes With Ann	Your Genes (With Ann)	Your Genes (No Ann)	Genome (With Ann)	Genome (No Ann)	ln(Bayes factor)	neg ln(p value)	FE: neg ln(p value)	FE: neg ln(FDR)	Genes
1	GO:0050877 [4]: neurophysiological process	6	6	537	1501	10585	44.9	10.41	0.0	0.0	Gad1 Myo7a Ngfb Pkd2 Rgnef Rpgrip1
2	GO:0007600 [5]: sensory perception	5	5	538	1352	10734	40.59	10.41	0.0	0.0	Myo7a Ngfb Pkd2 Rgnef Rpgrip1
3	GO:0009581 [5]: detection of external stimulus	6	6	537	1361	10725	38.6	10.41	0.0	0.0	Fech Myo7a Ngfb Pkd2 Rgnef Rpgrip1
4	GO:0007186 [6]: G-protein coupled receptor protein signaling pathway	22	22	521	1865	10221	31.37	10.41	0.0	0.0	Adcy8 Adrb3 Cerk Edg1 Edg7 Fzd9 Gna14 Gnai3 Gng10 Gng2 Gpr43 Gprc5b Gprk5 Htr5b Lancl1 Oxtr Ptger3 Ramp2 Ramp3 Rgs2 Slc19a2 Sucnr1
5	GO:0009605 [4]: response to external stimulus	37	37	506	2135	9951	22.88	10.41	0.0	0.0	1200009O22Rik Abcb1a Abhd6 Abhd8 Becn1 Ccl5 Cd1d1 Cxcl1 Cxcl10 Cxcl11 Cxcl15 Cxcl5 Cxcl9 Elk3 Ephx2 Fech Foxa3 H2-Bl Hspa8 Hspa9a Mest Myo7a Ngfb Pdpk1 Pkd2 Pla2g7 Pmaip1 Ptger3 Rac1 Rgnef Robo1 Rpgrip1 Serpinh1 Tlr1 Trpv4 Utrn Wasl
6	GO:0007166 [5]: cell surface receptor linked signal transduction	43	43	500	2259	9827	20.88	10.41	0.0	0.0	Adamts4 Adcy8 Adrb3 Cerk Dtx1 Edg1 Edg7 Fzd9 Gna14 Gnai3 Gng10 Gng2 Gpr43 Gprc5b Gprk5 Hbegf Htr5b Igf1r Il12rb1 Il1r1 Il2rg Itgb1 Lancl1 Lef1 Lrp6 Nck2 Oxtr Plat Plaur Prss11 Ptger3 Ptk2 Ptprm Ptprs Ramp2 Ramp3 Rgs2 Slc19a2 Socs1 Stat4 Sucnr1 Trpv4 Wnt7b
7	GO:0050874 [3]: organismal physiological process	49	49	494	2359	9727	18.47	10.41	0.0	0.0	Ank Anxa5 Bteb1 Cav1 Ccl5 Cd1d1 Cxcl1 Cxcl10 Cxcl11 Cxcl15 Cxcl5 Cxcl9 Enpp1 Fcgrt Fgg Gad1 Gbp1 Gnai3 H2-Bl H2-Eb1 H2-M3 H2-T10 H2-T22 H2-T23 H28 Hbegf Ifi203 Ifi204 Ifitm3 Indo Lamb1-1 Mpa2 Myo5a Myo7a Ngfb Pkd2 Pla2g7 Ptger3 Pthlh Ptn Rac1 Rgnef Rpgrip1 Tap1 Tapbp Tlr1 Tnfrsf7 Tnfsf9 Wnt7b
8	GO:0050875 [3]: cellular physiological process	404	404	139	7530	4556	14.13	10.41	19.57	12.66	0610033I05Rik 1190002H23Rik 1700093E07Rik 1810012H11Rik 4933402J24Rik 4933425F03Rik 5730438N18Rik AI481750 Aacs Aatk Abcb1a Abcb1b Abcc1 Abcc5 Abhd6 Abhd8 Adam10 Adamdec1 Adamts1 Adamts4 Adcy8 Ak1 Akap12 Alb1 Alcam Aldh1a7 Angptl2 Ank Ankrd1 Aox1 Apg12l Aplp2 Apobec1 Aqp7 Arf4 Arhgap5 Arhgap6 Arhgef10 Arl6 Art3 Aspa Atf4 Auh B3gnt1 B4galt6 Bach1 Bbp Bbx Bcat1 Bcl6 Becn1 Bhlhb2 Bnip2 Bnip3 Bok Bte…
9	GO:0050896 [3]: response to stimulus	69	69	474	2682	9404	12.13	10.41	0.0	0.0	1200009O22Rik Abcb1a Abhd6 Abhd8 Becn1 Ccl5 Cd1d1 Cxcl1 Cxcl10 Cxcl11 Cxcl15 Cxcl5 Cxcl9 Dusp10 Eif2ak3 Eif3s6ip Elk3 Ephx2 Fcgrt Fech Foxa3 Gadd45a Gbp1 Gpx2 H2-Bl H2-Eb1 H2-M3 H2-T10 H2-T22 H2-T23 H28 Hif1a Hspa14 Hspa8 Hspa9a Ifi203 Ifi204 Ifitm3 Il1rl1 Indo Insig2 Ly75 Mest Mpa2 Myo7a Ngfb Pdpk1 Pkd2 Pla2g7 Pmaip1 Ppp1r15b Ppp3ca Prkag2 Ptger3 Rac1 Rad21 Rev3l Rgnef Robo1 Rpgrip1 Serpinh1 Tap…
10	GO:0007165 [4]: signal transduction	86	86	457	2974	9112	8.7	10.41	0.0	0.0	1700093E07Rik Adamts4 Adcy8 Adrb3 Akap12 Arf4 Arhgap5 Arl6 Bcar3 Bteb1 Cav1 Ccl5 Cerk Clock Crk Cxcl15 Cxcl5 Dscr1 Dtx1 Dusp10 Edg1 Edg7 Fgf1 Fzd9 Gem Gna14 Gnai3 Gng10 Gng2 Gpr43 Gprc5b Gprk5 Hbegf Hif1a Htr5b Igf1r Il12rb1 Il1r1 Il2rg Irak1bp1 Itgb1 Lancl1 Lck Lef1 Lrp6 Mras Myo7a Nck2 Oxtr Pdk1 Pdpk1 Pkd2 Plat Plaur Plcl2 Ppp1r15b Ppp1r1b Prss11 Ptger3 Ptk2 Ptpn13 Ptprm Ptprs Rab32 Rab8b Rac1 …
11	GO:0007275 [2]: development	109	109	434	1529	10557	8.07	10.41	13.5	7.28	1500003O03Rik 2900073G15Rik Adamts4 Alcam Ank Aplp2 Arhgap5 Bcl6 Bteb1 Cald1 Calu Capzb Cd1d1 Cd9 Col18a1 Crim1 Csrp2 Cxcl15 Dbn1 Dmrt2 Dpysl3 Ebf1 Edg1 Efnb2 Elk3 Emp3 Enpep Enpp1 Etv1 Ext1 Fech Fgf1 Fmr1 Fzd9 Gpc6 Gpd2 H2afy2 Heph Hgf Hif1a Hmgcr Hod Hoxa1 Hoxb5 Igf1r Igfbp7 Il1rl1 Kif5c Lama4 Lamb1-1 Lef1 Lefty1 Lrp6 Lrrk1 Mcf2 Mef2c Mfng Mtap1b Myo5a Nck2 Ndrg2 Ngfb Nr2f1 Nr2f2 Pbx1 Pkd2 Prss…
12	GO:0009653 [3]: morphogenesis	78	78	465	1028	11058	6.33	10.01	11.81	6.03	1500003O03Rik 2900073G15Rik Adamts4 Alcam Ank Aplp2 Arhgap5 Cald1 Calu Capzb Cd1d1 Col18a1 Crim1 Cxcl15 Dbn1 Dpysl3 Edg1 Efnb2 Elk3 Emp3 Enpep Enpp1 Etv1 Ext1 Fgf1 Fmr1 Gpd2 Heph Hgf Hif1a Hod Hoxa1 Hoxb5 Igf1r Igfbp7 Kif5c Lef1 Lefty1 Lrp6 Lrrk1 Mcf2 Mef2c Mtap1b Nck2 Ngfb Nr2f1 Nr2f2 Pbx1 Prss11 Pthlh Ptk2 Ptn Qk Rac1 Rcn2 Rhoj Robo1 Rpgrip1 Sema4a Sema5a Slc39a6 Socs1 Socs2 Socs5 Stxbp1 Tagln2…
13	GO:0007154 [3]: cell communication	113	113	430	3496	8590	5.8	9.72	0.0	0.0	1700093E07Rik Adamts4 Adcy8 Adrb3 Akap12 Alcam Arf4 Arhgap5 Arhgap6 Arl6 Bcar3 Bteb1 C920006C10Rik Catna1 Cav1 Ccl5 Cd164 Cd9 Cdh13 Cdh17 Cdh2 Cerk Clock Col18a1 Comp Crk Cxcl15 Cxcl5 Dscr1 Dtx1 Dusp10 Edg1 Edg7 Epdr2 Fgf1 Foxa3 Fzd9 Gad1 Gem Gna14 Gnai3 Gng10 Gng2 Gpr43 Gprc5b Gprk5 Hbegf Hif1a Htr5b Igf1r Il12rb1 Il1r1 Il2rg Irak1bp1 Itgb1 Lama4 Lamb1-1 Lamc1 Lamc2 Lancl1 Lck Lef1 Lims1 Lrp6 Mi…
14	GO:0006928 [4]: cell motility	21	21	522	146	11940	5.63	9.31	11.54	6.03	Alcam Cdh2 Col18a1 Cxcl15 Enpep Etv1 Kif5c Lama4 Lrp6 Mospd2 Nck2 Nr2f1 Nr2f2 Ptk2 Rac1 Robo1 Sema5a Tm4sf9 Twist1 Vcl Zfhx1b
15	GO:0008152 [3]: metabolism	285	285	258	5317	6769	4.64	8.16	9.69	4.74	0610033I05Rik 2310009E04Rik AI481750 Aacs Aatk Abhd6 Abhd8 Adam10 Adamdec1 Adamts1 Adamts4 Adcy8 Ak1 Aldh1a7 Aldh2 Aldh3a2 Angptl2 Ankrd1 Aox1 Apg12l Apobec1 Arhgef10 Arl6 Art3 Aspa Atf4 Auh B3gnt1 B4galt6 Bach1 Bbx Bcat1 Bcl6 Bhlhb2 Bteb1 C1d C430014D17Rik C80913 Camk2d Capn2 Capn6 Casp12 Cav1 Cbr3 Cd1d1 Cdo1 Cdyl Cerk Chd4 Clock Cpe Cpeb2 Cpsf3 Creb3l2 Cri1 Crot Csad Cth Ctps2 Cugbp2 Cyp2j6 Dck…
16	GO:0016477 [5]: cell migration	18	18	525	122	11964	4.46	7.85	10.39	5.09	Alcam Cdh2 Col18a1 Cxcl15 Enpep Etv1 Kif5c Lama4 Lrp6 Nck2 Nr2f1 Nr2f2 Ptk2 Robo1 Sema5a Twist1 Vcl Zfhx1b
17	GO:0000902 [4]: cellular morphogenesis	19	19	524	137	11949	4.22	7.67	10.13	5.01	Arhgap5 Capzb Col18a1 Crim1 Emp3 Hgf Igfbp7 Lefty1 Nck2 Prss11 Rac1 Rhoj Rpgrip1 Socs1 Socs2 Socs5 Vcl Vil2 Wasl
18	GO:0044238 [4]: primary metabolism	255	255	288	4801	7285	2.68	6.1	7.64	3.2	0610033I05Rik 2310009E04Rik AI481750 Aacs Aatk Adam10 Adamdec1 Adamts1 Adamts4 Adcy8 Ak1 Aldh1a7 Angptl2 Ankrd1 Apg12l Apobec1 Arhgef10 Arl6 Art3 Aspa Atf4 Auh B3gnt1 B4galt6 Bach1 Bbx Bcat1 Bcl6 Bhlhb2 Bteb1 C1d C430014D17Rik C80913 Camk2d Capn2 Capn6 Casp12 Cav1 Cd1d1 Cdo1 Cdyl Cerk Chd4 Clock Cpe Cpeb2 Cpsf3 Creb3l2 Cri1 Crot Csad Cth Ctps2 Cugbp2 Dck Dmrt2 Dmtf1 Dnahc8 Dnaja4 Dnajb4 Dnajb6 Dt…
19	GO:0044237 [4]: cellular metabolism	263	263	280	5003	7083	2.33	5.67	7.26	3.2	0610033I05Rik AI481750 Aacs Aatk Abhd6 Abhd8 Adam10 Adamdec1 Adamts1 Adamts4 Adcy8 Ak1 Aldh1a7 Angptl2 Ankrd1 Aox1 Apg12l Apobec1 Arhgef10 Arl6 Art3 Aspa Atf4 Auh B3gnt1 B4galt6 Bach1 Bbx Bcat1 Bcl6 Bhlhb2 Bteb1 C1d C430014D17Rik C80913 Camk2d Capn2 Capn6 Casp12 Cav1 Cd1d1 Cdo1 Cdyl Cerk Chd4 Clock Cpe Cpeb2 Cpsf3 Creb3l2 Cri1 Crot Csad Cth Ctps2 Cugbp2 Cyp2j6 Dck Dmrt2 Dmtf1 Dnahc8 Dnaja4 Dnajb4…
20	GO:0019752 [6]: carboxylic acid metabolism	27	27	516	286	11800	2.0	5.33	7.68	3.2	Aacs Aspa Auh Bcat1 Cav1 Cdo1 Crot Csad Cth Ctps2 Gad1 Gfpt2 Hadhsc Hs3st3b1 Indo Mccc1 Mdh1 Mthfd2 Nr5a2 Phyh Prkag2 Ptgds Sah Scd2 Sgpl1 Tmlhe Tor3a
21	GO:0006082 [5]: organic acid metabolism	27	27	516	286	11800	2.0	5.33	7.68	3.2	Aacs Aspa Auh Bcat1 Cav1 Cdo1 Crot Csad Cth Ctps2 Gad1 Gfpt2 Hadhsc Hs3st3b1 Indo Mccc1 Mdh1 Mthfd2 Nr5a2 Phyh Prkag2 Ptgds Sah Scd2 Sgpl1 Tmlhe Tor3a
22	GO:0048513 [3]: organ development	62	62	481	894	11192	1.92	5.19	7.28	3.2	1500003O03Rik 2900073G15Rik Adamts4 Alcam Ank Aplp2 Cald1 Calu Cd1d1 Col18a1 Cxcl15 Dbn1 Dpysl3 Edg1 Efnb2 Elk3 Enpep Enpp1 Etv1 Ext1 Fgf1 Fmr1 Gpd2 Heph Hif1a Hod Hoxa1 Hoxb5 Igf1r Kif5c Lama4 Lef1 Lrrk1 Mcf2 Mef2c Mtap1b Ngfb Nr2f1 Nr2f2 Pbx1 Pthlh Ptk2 Ptn Qk Rac1 Rcn2 Robo1 Rpgrip1 Sema4a Sema5a Slc39a6 Stxbp1 Tagln2 Tm4sf9 Tnnt2 Twist1 Utrn Vamp5 Vegfb Vegfc Wnt7b id3
23	GO:0006972 [6]: hyperosmotic response	3	3	540	1	12085	1.85	5.16	8.09	3.27	Pdpk1 Rac1 Trpv4
24	GO:0009887 [4]: organogenesis	61	61	482	889	11197	1.59	4.84	6.93	3.16	1500003O03Rik 2900073G15Rik Adamts4 Alcam Ank Aplp2 Cald1 Calu Cd1d1 Col18a1 Cxcl15 Dbn1 Dpysl3 Edg1 Efnb2 Elk3 Enpep Enpp1 Etv1 Ext1 Fgf1 Fmr1 Gpd2 Heph Hif1a Hod Hoxa1 Hoxb5 Igf1r Kif5c Lef1 Lrrk1 Mcf2 Mef2c Mtap1b Ngfb Nr2f1 Nr2f2 Pbx1 Pthlh Ptk2 Ptn Qk Rac1 Rcn2 Robo1 Rpgrip1 Sema4a Sema5a Slc39a6 Stxbp1 Tagln2 Tm4sf9 Tnnt2 Twist1 Utrn Vamp5 Vegfb Vegfc Wnt7b id3
25	GO:0007399 [5]: neurogenesis	26	26	517	281	11805	1.5	4.73	7.17	3.2	Alcam Aplp2 Dbn1 Dpysl3 Efnb2 Etv1 Fmr1 Hoxa1 Igf1r Kif5c Lrrk1 Mcf2 Mef2c Mtap1b Ngfb Nr2f1 Nr2f2 Ptk2 Qk Rac1 Robo1 Sema4a Sema5a Slc39a6 Stxbp1 Twist1
26	GO:0030029 [7]: actin filament-based process	12	12	531	82	12004	1.36	4.64	7.3	3.2	Arhgap6 Capza2 Capzb Coro1c Dbn1 Myo5a Nck2 Pfn2 Rac1 Rhoj Tln1 Wasl
27	GO:0008361 [5]: regulation of cell size	9	9	534	48	12038	1.29	4.52	7.31	3.2	Arhgap5 Crim1 Emp3 Igfbp7 Lefty1 Prss11 Socs1 Socs2 Socs5
28	GO:0043065 [7]: positive regulation of apoptosis	12	12	531	84	12002	1.18	4.4	7.11	3.2	Bbp Bnip3 Bok Casp12 Cd1d1 Col18a1 H2-Bl Ifi204 Nr4a1 Pmaip1 Rnf7 Stk17b
29	GO:0043068 [6]: positive regulation of programmed cell death	12	12	531	85	12001	1.09	4.35	7.01	3.2	Bbp Bnip3 Bok Casp12 Cd1d1 Col18a1 H2-Bl Ifi204 Nr4a1 Pmaip1 Rnf7 Stk17b
30	GO:0006534 [7]: cysteine metabolism	3	3	540	2	12084	0.97	4.23	7.21	3.2	Cdo1 Csad Cth
31	GO:0009083 [8]: branched chain family amino acid catabolism	3	3	540	2	12084	0.97	4.23	7.21	3.2	Auh Bcat1 Mccc1
32	GO:0009636 [7]: response to toxin	4	4	539	7	12079	0.85	4.1	7.04	3.2	Abhd6 Abhd8 Ephx2 Mest
33	GO:0030032 [7]: lamellipodium biogenesis	4	4	539	7	12079	0.85	4.1	7.04	3.2	Capzb Nck2 Rac1 Vcl
34	GO:0030036 [8]: actin cytoskeleton organization and biogenesis	11	11	532	77	12009	0.69	3.95	6.62	3.02	Arhgap6 Capza2 Capzb Coro1c Dbn1 Nck2 Pfn2 Rac1 Rhoj Tln1 Wasl
35	GO:0000074 [6]: regulation of cell cycle	23	23	520	252	11834	0.66	3.9	6.33	3.02	Ak1 Ccnd2 Ccng2 Crk Cxcl1 Elk3 Fgf1 Gadd45a Gspt2 Hspa8 Itgb1 Maff Nmyc1 Nr2f1 Pkd2 Pmp22 Ptn Reck Slfn1 Sspn Ube1c Vegfb Vegfc
36	GO:0006915 [6]: apoptosis	28	28	515	334	11752	0.66	3.9	6.24	3.02	Aatk Bbp Bcl6 Bnip2 Bnip3 Bok Card10 Casp12 Cd1d1 Col18a1 Esrrbl1 Gzma Gzmb H2-Bl Hif1a Ifi204 Mageh1 Nr4a1 Pmaip1 Rad21 Rnf7 Sgpl1 Sgpp1 Siah2 Sphk1 Stk17b Tnfrsf7 Ube1c
37	GO:0009063 [7]: amino acid catabolism	7	7	536	32	12054	0.65	3.9	6.72	3.02	Aspa Auh Bcat1 Cdo1 Csad Indo Mccc1
38	GO:0001568 [4]: blood vessel development	11	11	532	78	12008	0.6	3.84	6.53	3.02	Col18a1 Edg1 Elk3 Enpep Fgf1 Hif1a Lama4 Ptk2 Qk Vegfb Vegfc
39	GO:0008283 [4]: cell proliferation	48	48	495	690	11396	0.59	3.84	5.94	2.84	1190002H23Rik Ak1 Camk2d Cav1 Ccnd2 Ccng2 Col18a1 Crk Cxcl1 Dusp1 Ebna1bp2 Elk3 Enpep Fgf1 Gadd45a Gspt2 Hgf Hspa8 Ifitm3 Itgb1 Maff Mapk12 Nck2 Nmyc1 Nr2f1 Pkd2 Pmaip1 Pmp22 Ppp3ca Ptn Rad21 Reck Rev3l Rgs2 Rnf2 Sept7 Siah2 Slfn1 Sphk1 Sspn Stag1 Stat4 Tm4sf9 Top3b Ube1c Uhrf1 Vegfb Vegfc
40	GO:0006968 [4]: cellular defense response	1	1	542	203	11883	0.55	3.78	0.0	0.0	Cd1d1
41	GO:0006865 [6]: amino acid transport	7	7	536	33	12053	0.51	3.73	6.56	3.02	Slc12a2 Slc12a4 Slc12a6 Slc12a8 Slc3a1 Slc6a9 Slc7a10
42	GO:0012501 [5]: programmed cell death	28	28	515	340	11746	0.43	3.68	6.0	2.88	Aatk Bbp Bcl6 Bnip2 Bnip3 Bok Card10 Casp12 Cd1d1 Col18a1 Esrrbl1 Gzma Gzmb H2-Bl Hif1a Ifi204 Mageh1 Nr4a1 Pmaip1 Rad21 Rnf7 Sgpl1 Sgpp1 Siah2 Sphk1 Stk17b Tnfrsf7 Ube1c
43	GO:0006970 [5]: response to osmotic stress	3	3	540	3	12083	0.33	3.58	6.55	3.02	Pdpk1 Rac1 Trpv4
44	GO:0009081 [7]: branched chain family amino acid metabolism	3	3	540	3	12083	0.33	3.58	6.55	3.02	Auh Bcat1 Mccc1
45	GO:0050789 [2]: regulation of biological process	122	122	421	2169	9917	0.31	3.52	5.25	2.3	AI481750 Adcy8 Ank Ankrd1 Arhgap6 Atf4 Bach1 Bbp Bbx Bcl6 Bhlhb2 Bnip3 Bok Bteb1 C1d C430014D17Rik Cald1 Card10 Casp12 Cav1 Cd1d1 Chd4 Clock Col18a1 Creb3l2 Cri1 Crim1 Dmrt2 Dmtf1 Ebf1 Edg1 Eif2ak3 Elk3 Enpp1 Esrrbl1 Etv1 Fmr1 Fosl1 Foxa1 Foxa3 Foxp1 Gadd45a Git2 Glrp1 Gnai3 H2-Bl H2afy2 Hbegf Hif1a Hmga2 Hod Hoxa1 Hoxb5 Hspa14 Ifi204 Ifitm3 Igfbp7 Il1rl1 Lama4 Lef1 Lrrk1 Maff Mef2a Mef2c Nck2 Nf…
46	GO:0015837 [5]: amine transport	7	7	536	35	12051	0.22	3.47	6.26	3.02	Slc12a2 Slc12a4 Slc12a6 Slc12a8 Slc3a1 Slc6a9 Slc7a10
47	GO:0015849 [5]: organic acid transport	8	8	535	46	12040	0.21	3.47	6.21	3.02	Slc12a2 Slc12a4 Slc12a6 Slc12a8 Slc3a1 Slc6a9 Slc7a10 Slco2a1
48	GO:0016049 [4]: cell growth	8	8	535	46	12040	0.21	3.47	6.21	3.02	Crim1 Emp3 Igfbp7 Lefty1 Prss11 Socs1 Socs2 Socs5
49	GO:0046942 [6]: carboxylic acid transport	8	8	535	46	12040	0.21	3.47	6.21	3.02	Slc12a2 Slc12a4 Slc12a6 Slc12a8 Slc3a1 Slc6a9 Slc7a10 Slco2a1
50	GO:0006471 [8]: protein amino acid ADP-ribosylation	4	4	539	9	12077	0.17	3.41	6.34	3.02	Arl6 Art3 Gna14 Tiparp
51	GO:0012502 [7]: induction of programmed cell death	10	10	533	71	12015	0.11	3.37	6.03	2.89	Bbp Bok Casp12 Cd1d1 H2-Bl Ifi204 Nr4a1 Pmaip1 Rnf7 Stk17b
52	GO:0006917 [8]: induction of apoptosis	10	10	533	71	12015	0.11	3.37	6.03	2.89	Bbp Bok Casp12 Cd1d1 H2-Bl Ifi204 Nr4a1 Pmaip1 Rnf7 Stk17b
53	GO:0019448 [9]: L-cysteine catabolism	2	2	541	0	12086	0.05	0.0	6.3	3.02	Cdo1 Csad
54	GO:0019452 [8]: L-cysteine catabolism to taurine	2	2	541	0	12086	0.05	0.0	6.3	3.02	Cdo1 Csad
55	GO:0019530 [7]: taurine metabolism	2	2	541	0	12086	0.05	0.0	6.3	3.02	Cdo1 Csad
56	GO:0046439 [8]: L-cysteine metabolism	2	2	541	0	12086	0.05	0.0	6.3	3.02	Cdo1 Csad
57	GO:0009093 [8]: cysteine catabolism	2	2	541	0	12086	0.05	0.0	6.3	3.02	Cdo1 Csad
58	GO:0043170 [4]: macromolecule metabolism	130	130	413	2366	9720	-0.08	0.0	4.8	2.02	2310009E04Rik Aatk Adam10 Adamdec1 Adamts1 Adamts4 Adcy8 Angptl2 Apg12l Apobec1 Arhgef10 Arl6 Art3 Atf4 Auh B3gnt1 B4galt6 C80913 Camk2d Capn2 Capn6 Casp12 Cav1 Cd1d1 Cpe Cugbp2 Dnahc8 Dnaja4 Dnajb4 Dnajb6 Dtx1 Dusp1 Dusp10 Dusp6 Eif2ak3 Eif2c2 Eif3s6ip Eif4e3 Enpep Eps8 Fbxo21 Fkbp1b Fkbp9 Gfpt2 Ggta1 Gna14 Gpd2 Gprk5 Gspt2 Gys2 Gzma Gzmb Hexa Hgf Hs3st3b1 Hspa14 Hspa8 Hspa9a Igf1r Immp2l Itih2 …
59	GO:0009308 [5]: amine metabolism	18	18	525	191	11895	-0.16	0.0	5.53	2.53	Aspa Auh Bcat1 Cdo1 Csad Cth Ctps2 Gad1 Gfpt2 Hs3st3b1 Indo Itih2 Mccc1 P4ha1 Sgpl1 Sgpp1 Sms Tmlhe
60	GO:0007049 [5]: cell cycle	37	37	506	521	11565	-0.25	0.0	5.15	2.25	1190002H23Rik Ak1 Camk2d Ccnd2 Ccng2 Crk Cxcl1 Dusp1 Ebna1bp2 Elk3 Fgf1 Gadd45a Gspt2 Hspa8 Itgb1 Maff Mapk12 Nmyc1 Nr2f1 Pkd2 Pmp22 Ppp3ca Ptn Rad21 Reck Rev3l Rgs2 Rnf2 Sept7 Siah2 Slfn1 Sspn Stag1 Top3b Ube1c Vegfb Vegfc
61	GO:0007050 [7]: cell cycle arrest	5	5	538	19	12067	-0.33	0.0	5.77	2.7	Ak1 Gadd45a Pkd2 Pmp22 Slfn1
62	GO:0000096 [6]: sulfur amino acid metabolism	4	4	539	11	12075	-0.4	0.0	5.76	2.7	Cdo1 Csad Cth Hs3st3b1
63	GO:0009310 [6]: amine catabolism	7	7	536	40	12046	-0.41	0.0	5.6	2.57	Aspa Auh Bcat1 Cdo1 Csad Indo Mccc1
64	GO:0006519 [5]: amino acid and derivative metabolism	16	16	527	165	11921	-0.42	0.0	5.3	2.32	Aspa Auh Bcat1 Cdo1 Csad Cth Ctps2 Gad1 Gfpt2 Hs3st3b1 Indo Mccc1 P4ha1 Sgpl1 Sms Tmlhe
65	GO:0000082 [7]: G1/S transition of mitotic cell cycle	5	5	538	20	12066	-0.51	0.0	5.59	2.57	Camk2d Gspt2 Itgb1 Ppp3ca Slfn1
66	GO:0008219 [4]: cell death	28	28	515	370	11716	-0.56	0.0	4.93	2.1	Aatk Bbp Bcl6 Bnip2 Bnip3 Bok Card10 Casp12 Cd1d1 Col18a1 Esrrbl1 Gzma Gzmb H2-Bl Hif1a Ifi204 Mageh1 Nr4a1 Pmaip1 Rad21 Rnf7 Sgpl1 Sgpp1 Siah2 Sphk1 Stk17b Tnfrsf7 Ube1c
67	GO:0016265 [3]: death	28	28	515	377	11709	-0.76	0.0	4.7	1.96	Aatk Bbp Bcl6 Bnip2 Bnip3 Bok Card10 Casp12 Cd1d1 Col18a1 Esrrbl1 Gzma Gzmb H2-Bl Hif1a Ifi204 Mageh1 Nr4a1 Pmaip1 Rad21 Rnf7 Sgpl1 Sgpp1 Siah2 Sphk1 Stk17b Tnfrsf7 Ube1c
68	GO:0051234 [4]: establishment of localization	98	98	445	1758	10328	-0.76	0.0	4.14	1.61	1700093E07Rik 1810012H11Rik 4933402J24Rik 4933425F03Rik 5730438N18Rik Abcb1a Abcb1b Abcc1 Abcc5 Akap12 Alb1 Ank Aqp7 Arf4 C80638 Camk2d Cav1 Cdh17 Clic4 Col18a1 Coro1c Cp Crot Dnahc8 Ehd1 Ehd2 Epim Fabp7 Fmr1 Gfpt2 Gltp Heph Hspa9a Immp2l Itpr1 Kcnmb4 Kif2a Kif5c Kpna4 Lrp6 Ly75 Mfsd1 Mospd2 Mtch2 Myo5a Nup62 Pkd2 Pmaip1 Ppp3ca Prkwnk4 Ptgds Ptger3 Rab32 Rab8b Rac1 Ramp2 Ramp3 Rbp4 Slc12a2 Slc12a…
69	GO:0042981 [6]: regulation of apoptosis	17	17	526	190	11896	-0.84	0.0	4.82	2.03	Bbp Bcl6 Bnip3 Bok Card10 Casp12 Cd1d1 Col18a1 Esrrbl1 H2-Bl Hif1a Ifi204 Nr4a1 Pmaip1 Rnf7 Sphk1 Stk17b
70	GO:0006520 [6]: amino acid metabolism	13	13	530	127	11959	-0.84	0.0	4.92	2.1	Aspa Auh Bcat1 Cdo1 Csad Cth Ctps2 Gad1 Gfpt2 Hs3st3b1 Indo Mccc1 Sgpl1
71	GO:0048514 [5]: blood vessel morphogenesis	9	9	534	70	12016	-0.89	0.0	5.01	2.13	Col18a1 Edg1 Elk3 Enpep Fgf1 Hif1a Qk Vegfb Vegfc
72	GO:0044248 [5]: cellular catabolism	41	41	502	625	11461	-0.92	0.0	4.35	1.76	Adam10 Adamdec1 Adamts1 Adamts4 Adcy8 Arhgef10 Aspa Auh Bcat1 Capn2 Capn6 Casp12 Cdo1 Cpe Csad Dnahc8 Enpep Ephx2 Eps8 Gzma Gzmb Hgf Hspa14 Immp2l Indo Mbtps1 Mccc1 Mest Mme Oxr1 Park2 Pfkp Plat Prep Prss11 Siah2 Trfr2 Ube1y1 Upp1 Uqcrc2 Usp25
73	GO:0051179 [3]: localization	98	98	445	1775	10311	-0.96	0.0	3.91	1.43	1700093E07Rik 1810012H11Rik 4933402J24Rik 4933425F03Rik 5730438N18Rik Abcb1a Abcb1b Abcc1 Abcc5 Akap12 Alb1 Ank Aqp7 Arf4 C80638 Camk2d Cav1 Cdh17 Clic4 Col18a1 Coro1c Cp Crot Dnahc8 Ehd1 Ehd2 Epim Fabp7 Fmr1 Gfpt2 Gltp Heph Hspa9a Immp2l Itpr1 Kcnmb4 Kif2a Kif5c Kpna4 Lrp6 Ly75 Mfsd1 Mospd2 Mtch2 Myo5a Nup62 Pkd2 Pmaip1 Ppp3ca Prkwnk4 Ptgds Ptger3 Rab32 Rab8b Rac1 Ramp2 Ramp3 Rbp4 Slc12a2 Slc12a…
74	GO:0043067 [5]: regulation of programmed cell death	17	17	526	193	11893	-0.97	0.0	4.69	1.96	Bbp Bcl6 Bnip3 Bok Card10 Casp12 Cd1d1 Col18a1 Esrrbl1 H2-Bl Hif1a Ifi204 Nr4a1 Pmaip1 Rnf7 Sphk1 Stk17b
75	GO:0016339 [6]: calcium-dependent cell-cell adhesion	3	3	540	6	12080	-0.98	0.0	5.21	2.29	Cdh17 Cdh2 Pcdh18
76	GO:0006810 [4]: transport	97	97	446	1756	10330	-0.98	0.0	3.89	1.42	1700093E07Rik 1810012H11Rik 4933402J24Rik 4933425F03Rik 5730438N18Rik Abcb1a Abcb1b Abcc1 Abcc5 Akap12 Alb1 Ank Aqp7 Arf4 C80638 Camk2d Cav1 Cdh17 Clic4 Col18a1 Coro1c Cp Crot Dnahc8 Ehd1 Ehd2 Epim Fabp7 Fmr1 Gfpt2 Gltp Heph Hspa9a Immp2l Itpr1 Kcnmb4 Kif2a Kif5c Kpna4 Lrp6 Ly75 Mfsd1 Mospd2 Mtch2 Myo5a Nup62 Pkd2 Ppp3ca Prkwnk4 Ptgds Ptger3 Rab32 Rab8b Rac1 Ramp2 Ramp3 Rbp4 Slc12a2 Slc12a4 Slc12…
77	GO:0008045 [7]: motor axon guidance	2	2	541	1	12085	-1.01	0.0	5.23	2.29	Alcam Kif5c
78	GO:0050794 [3]: regulation of cellular process	36	36	507	538	11548	-1.08	0.0	4.22	1.66	Bbp Bcl6 Bnip3 Bok Card10 Casp12 Cav1 Cd1d1 Col18a1 Crim1 Edg1 Esrrbl1 H2-Bl Hif1a Ifi204 Ifitm3 Igfbp7 Lama4 Nck2 Nr4a1 Pmaip1 Prss11 Pscd3 Rac1 Ramp2 Ramp3 Rnf7 Slfn1 Socs1 Socs2 Socs5 Sphk1 Spry1 Stk17b Vcl Wnt7b
79	GO:0030031 [6]: cell projection biogenesis	5	5	538	24	12062	-1.15	0.0	4.92	2.1	Capzb Nck2 Rac1 Vcl Wasl
80	GO:0044260 [5]: cellular macromolecule metabolism	120	120	423	2259	9827	-1.19	0.0	3.56	1.36	Aatk Adam10 Adamdec1 Adamts1 Adamts4 Adcy8 Angptl2 Apg12l Apobec1 Arhgef10 Arl6 Art3 Atf4 B3gnt1 C80913 Camk2d Capn2 Capn6 Casp12 Cav1 Cd1d1 Cpe Cugbp2 Dnahc8 Dnaja4 Dnajb4 Dnajb6 Dtx1 Dusp1 Dusp10 Dusp6 Eif2ak3 Eif2c2 Eif3s6ip Eif4e3 Enpep Eps8 Fbxo21 Fkbp1b Fkbp9 Gna14 Gpd2 Gprk5 Gspt2 Gys2 Gzma Gzmb Hgf Hs3st3b1 Hspa14 Hspa8 Hspa9a Igf1r Immp2l Itih2 Lck Limk1 Man1a Mapk12 Mbtps1 Mdh1 Mest Mme…
81	GO:0009056 [4]: catabolism	44	44	499	699	11387	-1.23	0.0	3.97	1.47	Adam10 Adamdec1 Adamts1 Adamts4 Adcy8 Arhgef10 Aspa Auh Bcat1 Capn2 Capn6 Casp12 Cdo1 Cpe Csad Dnahc8 Enpep Ephx2 Eps8 Gzma Gzmb Hgf Hspa14 Immp2l Indo Mbtps1 Mccc1 Mest Mme Oxr1 Park2 Pfkp Pla2g2d Pla2g7 Plat Plcl2 Prep Prss11 Siah2 Trfr2 Ube1y1 Upp1 Uqcrc2 Usp25
82	GO:0007059 [7]: chromosome segregation	4	4	539	15	12071	-1.26	0.0	4.85	2.04	Ebna1bp2 Rad21 Stag1 Top3b
83	GO:0030030 [5]: cell projection organization and biogenesis	5	5	538	25	12061	-1.27	0.0	4.78	2.01	Capzb Nck2 Rac1 Vcl Wasl
84	GO:0019226 [5]: transmission of nerve impulse	1	1	542	156	11930	-1.28	0.0	0.0	0.0	Gad1
85	GO:0001525 [6]: angiogenesis	8	8	535	62	12024	-1.3	0.0	4.6	1.92	Col18a1 Edg1 Elk3 Enpep Fgf1 Hif1a Vegfb Vegfc
86	GO:0006959 [5]: humoral immune response	1	1	542	155	11931	-1.31	0.0	0.0	0.0	Cd1d1
87	GO:0019882 [5]: antigen presentation	7	7	536	49	12037	-1.32	0.0	4.63	1.92	Cd1d1 Fcgrt H2-Bl H2-Eb1 H2-T10 H2-T22 H2-T23
88	GO:0019538 [5]: protein metabolism	112	112	431	2118	9968	-1.46	0.0	3.27	1.36	Aatk Adam10 Adamdec1 Adamts1 Adamts4 Adcy8 Angptl2 Apg12l Apobec1 Arhgef10 Arl6 Art3 B3gnt1 C80913 Camk2d Capn2 Capn6 Casp12 Cav1 Cd1d1 Cpe Cugbp2 Dnahc8 Dnaja4 Dnajb4 Dnajb6 Dtx1 Dusp1 Dusp10 Dusp6 Eif2ak3 Eif2c2 Eif3s6ip Eif4e3 Enpep Eps8 Fbxo21 Fkbp1b Fkbp9 Gna14 Gprk5 Gspt2 Gzma Gzmb Hgf Hs3st3b1 Hspa14 Hspa8 Hspa9a Igf1r Immp2l Lck Limk1 Man1a Mapk12 Mbtps1 Mest Mme Mrpl13 P4ha1 Paip1 Pak2 P…
89	GO:0006986 [5]: response to unfolded protein	6	6	537	38	12048	-1.46	0.0	4.53	1.9	Eif2ak3 Eif3s6ip Hspa14 Hspa8 Hspa9a Serpinh1
90	GO:0044267 [6]: cellular protein metabolism	111	111	432	2098	9988	-1.47	0.0	3.26	1.36	Aatk Adam10 Adamdec1 Adamts1 Adamts4 Adcy8 Angptl2 Apg12l Apobec1 Arhgef10 Arl6 Art3 B3gnt1 C80913 Camk2d Capn2 Capn6 Casp12 Cav1 Cd1d1 Cpe Cugbp2 Dnahc8 Dnaja4 Dnajb4 Dnajb6 Dtx1 Dusp1 Dusp10 Dusp6 Eif2ak3 Eif2c2 Eif3s6ip Eif4e3 Enpep Eps8 Fbxo21 Fkbp1b Fkbp9 Gna14 Gprk5 Gspt2 Gzma Gzmb Hgf Hs3st3b1 Hspa14 Hspa8 Hspa9a Igf1r Immp2l Lck Limk1 Man1a Mapk12 Mbtps1 Mest Mme Mrpl13 P4ha1 Paip1 Pak2 P…
91	GO:0007517 [5]: muscle development	12	12	531	124	11962	-1.48	0.0	4.25	1.68	1500003O03Rik 2900073G15Rik Cald1 Calu Etv1 Gpd2 Mef2c Rcn2 Tagln2 Tnnt2 Utrn Vamp5
92	GO:0019885 [6]: antigen processing, endogenous antigen via MHC class I	5	5	538	27	12059	-1.53	0.0	4.5	1.89	H2-Bl H2-T10 H2-T22 H2-T23 Tapbp
93	GO:0001558 [4]: regulation of cell growth	6	6	537	39	12047	-1.56	0.0	4.42	1.82	Crim1 Igfbp7 Prss11 Socs1 Socs2 Socs5
94	GO:0045446 [4]: endothelial cell differentiation	2	2	541	2	12084	-1.67	0.0	4.56	1.92	Col18a1 Hoxb5
95	GO:0048144 [5]: fibroblast proliferation	2	2	541	2	12084	-1.67	0.0	4.56	1.92	Pmaip1 Sphk1
96	GO:0048145 [6]: regulation of fibroblast proliferation	2	2	541	2	12084	-1.67	0.0	4.56	1.92	Pmaip1 Sphk1
97	GO:0009071 [8]: serine family amino acid catabolism	2	2	541	2	12084	-1.67	0.0	4.56	1.92	Cdo1 Csad
98	GO:0006954 [5]: inflammatory response	11	11	532	112	11974	-1.67	0.0	4.08	1.57	Ccl5 Cxcl1 Cxcl10 Cxcl11 Cxcl15 Cxcl5 Cxcl9 Pla2g7 Ptger3 Rac1 Tlr1
99	GO:0050791 [3]: regulation of physiological process	103	103	440	1957	10129	-1.74	0.0	2.97	1.24	AI481750 Ank Ankrd1 Atf4 Bach1 Bbp Bbx Bcl6 Bhlhb2 Bnip3 Bok Bteb1 C1d C430014D17Rik Cald1 Card10 Casp12 Cav1 Cd1d1 Chd4 Clock Col18a1 Creb3l2 Cri1 Dmrt2 Dmtf1 Ebf1 Eif2ak3 Elk3 Enpp1 Esrrbl1 Etv1 Fmr1 Fosl1 Foxa1 Foxa3 Foxp1 Glrp1 Gnai3 H2-Bl Hbegf Hif1a Hmga2 Hod Hoxa1 Hoxb5 Hspa14 Ifi204 Ifitm3 Lama4 Lef1 Lrrk1 Maff Mef2a Mef2c Nck2 Nfil3 Nfkbie Nmyc1 Nr1d2 Nr2f1 Nr2f2 Nr4a1 Nr5a2 Paip1 Pbx1 P…
100	GO:0000004 [2]: biological_process unknown	32	32	511	979	11107	-1.77	0.0	0.02	0.0	A330049M08Rik AI839562 Acpp Antxr1 Antxr2 Arhgap24 Cdr2 Ckap4 Cpne2 Crispld1 Fto Gba2 Glcci1 Hig1 Hmgn3 Hs3st3a1 Itm2b Maged2 Niban Nicn1 Nudt11 Prdx4 Rbbp9 Rsn Serpina3g Sh3bgrl Sh3d19 Spata6 Tcte1l Trdn Trim37 Vapa
101	GO:0044255 [5]: cellular lipid metabolism	23	23	520	324	11762	-1.78	0.0	3.64	1.36	Aacs Aldh1a7 B4galt6 Cav1 Cerk Crot Fdft1 Hadhsc Hmgcr Hsd3b7 Lpgat1 Mbtps1 Mogat2 Nr5a2 Pbx1 Phyh Prkag2 Ptgds Sah Scd2 Sgpp1 Sorl1 Stard6
102	GO:0043119 [4]: positive regulation of physiological process	20	20	523	269	11817	-1.79	0.0	3.7	1.36	Atf4 Bbp Bnip3 Bok Casp12 Cav1 Cd1d1 Col18a1 Ebf1 H2-Bl Ifi204 Lef1 Nr4a1 Pmaip1 Ppargc1a Rac1 Rnf7 Sphk1 Stk17b Tef
103	GO:0007268 [6]: synaptic transmission	1	1	542	141	11945	-1.84	0.0	0.0	0.0	Gad1
104	GO:0001764 [6]: neuronal migration	4	4	539	19	12067	-1.92	0.0	4.16	1.61	Nr2f1 Nr2f2 Ptk2 Twist1
105	GO:0007267 [4]: cell-cell signaling	3	3	540	207	11879	-1.92	0.0	0.01	0.0	Gad1 Trpv4 Wnt7b
106	GO:0006629 [5]: lipid metabolism	27	27	516	407	11679	-1.95	0.0	3.36	1.36	Aacs Aldh1a7 B4galt6 Cav1 Cerk Crot Fdft1 Hadhsc Hmgcr Hsd3b7 Lpgat1 Mbtps1 Mogat2 Nr5a2 Pbx1 Phyh Pla2g2d Pla2g7 Plcl2 Prkag2 Ptgds Sah Scd2 Sgpl1 Sgpp1 Sorl1 Stard6
107	GO:0044257 [7]: cellular protein catabolism	30	30	513	466	11620	-1.97	0.0	3.29	1.36	Adam10 Adamdec1 Adamts1 Adamts4 Adcy8 Arhgef10 Capn2 Capn6 Casp12 Cpe Dnahc8 Enpep Eps8 Gzma Gzmb Hgf Hspa14 Immp2l Mbtps1 Mest Mme Park2 Plat Prep Prss11 Siah2 Trfr2 Ube1y1 Uqcrc2 Usp25
108	GO:0006508 [8]: proteolysis and peptidolysis	30	30	513	466	11620	-1.97	0.0	3.29	1.36	Adam10 Adamdec1 Adamts1 Adamts4 Adcy8 Arhgef10 Capn2 Capn6 Casp12 Cpe Dnahc8 Enpep Eps8 Gzma Gzmb Hgf Hspa14 Immp2l Mbtps1 Mest Mme Park2 Plat Prep Prss11 Siah2 Trfr2 Ube1y1 Uqcrc2 Usp25
109	GO:0007010 [6]: cytoskeleton organization and biogenesis	23	23	520	332	11754	-1.98	0.0	3.41	1.36	Arhgap6 Capza2 Capzb Coro1c Dbn1 Dnahc8 Gadd45a Kif2a Kif5c Mtap1b Myo5a Myo7a Nck2 Pfn2 Ptk2 Rac1 Rhoj Sgcb Tln1 Tuba1 Tubb6 Vil2 Wasl
110	GO:0043207 [5]: response to external biotic stimulus	15	15	528	537	11549	-2.01	0.0	0.02	0.0	Becn1 Ccl5 Cd1d1 Cxcl1 Cxcl10 Cxcl11 Cxcl15 Cxcl5 Cxcl9 H2-Bl Pla2g7 Ptger3 Rac1 Tlr1 Wasl
111	GO:0006464 [7]: protein modification	59	59	484	1057	11029	-2.01	0.0	2.9	1.21	Aatk Apg12l Arl6 Art3 B3gnt1 Camk2d Cpe Dtx1 Dusp1 Dusp10 Dusp6 Eif2ak3 Fbxo21 Gna14 Gprk5 Hs3st3b1 Igf1r Lck Limk1 Man1a Mapk12 P4ha1 Pak2 Pak3 Park2 Pdpk1 Pftk1 Pim3 Plod2 Prkg2 Prkwnk4 Prkx Ptk2 Ptk2b Ptpn13 Ptpn2 Ptprm Ptprs Rab32 Rapgef3 Rbx1 Rnf14 Rnf7 Rps6ka4 Rps6kb1 Siah2 Socs1 St3gal4 St3gal5 Stk17b Tceb1 Tiparp Trim8 Trpm7 Ubd Ube1c Ube1y1 Usp25 Usp45
112	GO:0016043 [4]: cell organization and biogenesis	48	48	495	835	11251	-2.08	0.0	2.92	1.22	Arhgap5 Arhgap6 Capza2 Capzb Cdyl Chd4 Col18a1 Coro1c Crim1 Dbn1 Dnahc8 Ebna1bp2 Ehd1 Emp3 Gadd45a Gtpbp4 Hgf Hmga2 Hps3 Igfbp7 Kif2a Kif5c Lefty1 Mtap1b Myo5a Myo7a Nck2 Pfn2 Pmaip1 Prss11 Ptk2 Rac1 Rad21 Rhoj Rpgrip1 Rps6kb1 Sgcb Socs1 Socs2 Socs5 Suv39h1 Tln1 Tspyl1 Tuba1 Tubb6 Vcl Vil2 Wasl
113	GO:0007155 [4]: cell adhesion	29	29	514	453	11633	-2.09	0.0	3.16	1.36	Alcam Arhgap6 C920006C10Rik Catna1 Cd164 Cd9 Cdh13 Cdh17 Cdh2 Col18a1 Comp Edg1 Epdr2 Itgb1 Lama4 Lamb1-1 Lamc1 Lamc2 Lims1 Mia1 Pcdh18 Pcdhb22 Pscd3 Ptprs Pvrl3 Rac1 Tm4sf9 Vcam1 Vcl
114	GO:0030333 [5]: antigen processing	6	6	537	45	12041	-2.1	0.0	3.84	1.38	H2-Bl H2-Eb1 H2-T10 H2-T22 H2-T23 Tapbp
115	GO:0007566 [3]: embryo implantation	2	2	541	3	12083	-2.13	0.0	4.08	1.57	Bteb1 Lamb1-1
116	GO:0016337 [5]: cell-cell adhesion	9	9	534	90	11996	-2.15	0.0	3.63	1.36	C920006C10Rik Cd164 Cdh13 Cdh17 Cdh2 Pcdh18 Pcdhb22 Pvrl3 Vcam1
117	GO:0007582 [2]: physiological process	454	454	89	9821	2265	-2.22	0.0	2.39	1.16	0610033I05Rik 1190002H23Rik 1200009O22Rik 1700093E07Rik 1810012H11Rik 2310009E04Rik 4933402J24Rik 4933425F03Rik 5730438N18Rik AI481750 Aacs Aatk Abcb1a Abcb1b Abcc1 Abcc5 Abhd6 Abhd8 Adam10 Adamdec1 Adamts1 Adamts4 Adcy8 Ak1 Akap12 Alb1 Alcam Aldh1a7 Aldh2 Aldh3a2 Angptl2 Ank Ankrd1 Anxa5 Aox1 Apg12l Aplp2 Apobec1 Aqp7 Arf4 Arhgap5 Arhgap6 Arhgef10 Arl6 Art3 Aspa Atf4 Auh B3gnt1 B4galt6 Bach1 Bbp…
118	GO:0040007 [3]: growth	9	9	534	92	11994	-2.24	0.0	3.52	1.36	Crim1 Emp3 Igfbp7 Lama4 Lefty1 Prss11 Socs1 Socs2 Socs5
119	GO:0006575 [6]: amino acid derivative metabolism	6	6	537	47	12039	-2.25	0.0	3.67	1.36	Cdo1 Csad Indo P4ha1 Sms Tmlhe
120	GO:0044265 [6]: cellular macromolecule catabolism	32	32	511	524	11562	-2.29	0.0	2.87	1.21	Adam10 Adamdec1 Adamts1 Adamts4 Adcy8 Arhgef10 Auh Capn2 Capn6 Casp12 Cpe Dnahc8 Enpep Eps8 Gzma Gzmb Hgf Hspa14 Immp2l Mbtps1 Mest Mme Park2 Pfkp Plat Prep Prss11 Siah2 Trfr2 Ube1y1 Uqcrc2 Usp25
121	GO:0030163 [6]: protein catabolism	30	30	513	484	11602	-2.29	0.0	2.9	1.21	Adam10 Adamdec1 Adamts1 Adamts4 Adcy8 Arhgef10 Capn2 Capn6 Casp12 Cpe Dnahc8 Enpep Eps8 Gzma Gzmb Hgf Hspa14 Immp2l Mbtps1 Mest Mme Park2 Plat Prep Prss11 Siah2 Trfr2 Ube1y1 Uqcrc2 Usp25
122	GO:0040008 [4]: regulation of growth	7	7	536	62	12024	-2.3	0.0	3.57	1.36	Crim1 Igfbp7 Lama4 Prss11 Socs1 Socs2 Socs5
123	GO:0006805 [5]: xenobiotic metabolism	4	4	539	22	12064	-2.31	0.0	3.74	1.36	Abhd6 Abhd8 Ephx2 Mest
124	GO:0009410 [7]: response to xenobiotic stimulus	4	4	539	22	12064	-2.31	0.0	3.74	1.36	Abhd6 Abhd8 Ephx2 Mest
125	GO:0006694 [7]: steroid biosynthesis	6	6	537	48	12038	-2.32	0.0	3.59	1.36	Fdft1 Hmgcr Hsd3b7 Pbx1 Prkag2 Stard6
126	GO:0043285 [5]: biopolymer catabolism	30	30	513	487	11599	-2.34	0.0	2.84	1.19	Adam10 Adamdec1 Adamts1 Adamts4 Adcy8 Arhgef10 Capn2 Capn6 Casp12 Cpe Dnahc8 Enpep Eps8 Gzma Gzmb Hgf Hspa14 Immp2l Mbtps1 Mest Mme Park2 Plat Prep Prss11 Siah2 Trfr2 Ube1y1 Uqcrc2 Usp25
127	GO:0009628 [5]: response to abiotic stimulus	23	23	520	349	11737	-2.35	0.0	2.97	1.24	1200009O22Rik Abcb1a Abhd6 Abhd8 Ccl5 Cxcl10 Cxcl11 Cxcl15 Cxcl5 Ephx2 Fech Hspa8 Hspa9a Mest Myo7a Pdpk1 Pkd2 Pmaip1 Rac1 Robo1 Serpinh1 Trpv4 Utrn
128	GO:0016358 [6]: dendrite morphogenesis	3	3	540	12	12074	-2.41	0.0	3.71	1.36	Mcf2 Mtap1b Rac1
129	GO:0006259 [5]: DNA metabolism	11	11	532	410	11676	-2.42	0.0	0.02	0.0	Cdyl Chd4 Hmga2 Il1rl1 Rad21 Recql Rev3l Slamf6 Suv39h1 Top3b Tspyl1
130	GO:0008202 [6]: steroid metabolism	9	9	534	96	11990	-2.43	0.0	3.3	1.36	Fdft1 Hmgcr Hsd3b7 Mbtps1 Nr5a2 Pbx1 Prkag2 Sorl1 Stard6
131	GO:0051242 [5]: positive regulation of cellular physiological process	13	13	530	165	11921	-2.44	0.0	3.13	1.36	Bbp Bnip3 Bok Casp12 Cd1d1 Col18a1 H2-Bl Ifi204 Nr4a1 Pmaip1 Rnf7 Sphk1 Stk17b
132	GO:0016051 [6]: carbohydrate biosynthesis	6	6	537	51	12035	-2.53	0.0	3.35	1.36	Atf4 Gfpt2 Gpd2 Gys2 Large Pmm1
133	GO:0009057 [5]: macromolecule catabolism	32	32	511	542	11544	-2.56	0.0	2.54	1.19	Adam10 Adamdec1 Adamts1 Adamts4 Adcy8 Arhgef10 Auh Capn2 Capn6 Casp12 Cpe Dnahc8 Enpep Eps8 Gzma Gzmb Hgf Hspa14 Immp2l Mbtps1 Mest Mme Park2 Pfkp Plat Prep Prss11 Siah2 Trfr2 Ube1y1 Uqcrc2 Usp25
134	GO:0030282 [6]: bone mineralization	3	3	540	13	12073	-2.57	0.0	3.54	1.36	Ank Pthlh Ptn
135	GO:0009069 [7]: serine family amino acid metabolism	3	3	540	13	12073	-2.57	0.0	3.54	1.36	Cdo1 Csad Cth
136	GO:0009613 [5]: response to pest, pathogen or parasite	15	15	528	501	11585	-2.58	0.0	0.04	0.01	Becn1 Ccl5 Cd1d1 Cxcl1 Cxcl10 Cxcl11 Cxcl15 Cxcl5 Cxcl9 H2-Bl Pla2g7 Ptger3 Rac1 Tlr1 Wasl
137	GO:0006066 [5]: alcohol metabolism	12	12	531	155	11931	-2.69	0.0	2.87	1.21	Atf4 Fdft1 Gdpd1 Gpd2 Hmgcr Mbtps1 Pfkfb3 Pfkp Pmm1 Prkag2 Sgpp1 Sorl1
138	GO:0008610 [6]: lipid biosynthesis	12	12	531	155	11931	-2.69	0.0	2.87	1.21	B4galt6 Fdft1 Hmgcr Hsd3b7 Lpgat1 Mogat2 Pbx1 Prkag2 Ptgds Sah Scd2 Stard6
139	GO:0007242 [5]: intracellular signaling cascade	36	36	507	635	11451	-2.69	0.0	2.31	1.09	1700093E07Rik Adcy8 Arf4 Arhgap5 Arl6 Bcar3 Bteb1 Cav1 Cerk Crk Dscr1 Dusp10 Edg1 Gem Irak1bp1 Lck Mras Nck2 Pkd2 Plcl2 Ppp1r15b Ptger3 Ptpn13 Rab32 Rab8b Rac1 Rapgef3 Rasa3 Rgnef Rhoj Snx10 Socs1 Socs2 Socs5 Stat4 T2bp
140	GO:0019222 [4]: regulation of metabolism	81	81	462	1614	10472	-2.71	0.0	1.81	0.92	AI481750 Ankrd1 Atf4 Bach1 Bbx Bcl6 Bhlhb2 Bteb1 C1d C430014D17Rik Cav1 Cd1d1 Chd4 Clock Creb3l2 Cri1 Dmrt2 Dmtf1 Ebf1 Eif2ak3 Elk3 Etv1 Fmr1 Fosl1 Foxa1 Foxa3 Foxp1 Glrp1 Hif1a Hmga2 Hod Hoxa1 Hoxb5 Hspa14 Ifi204 Lef1 Lrrk1 Maff Mef2a Mef2c Nfil3 Nfkbie Nmyc1 Nr1d2 Nr2f1 Nr2f2 Nr4a1 Nr5a2 Paip1 Pbx1 Ppargc1a Ppp1r15b Prdm5 Rab8b Rac1 Rai14 Rnf14 Scx Six1 Six4 Socs1 Ssbp2 Stat4 Tceb1 Tcf4 Tef Tgf…
141	GO:0008629 [9]: induction of apoptosis by intracellular signals	3	3	540	14	12072	-2.72	0.0	3.37	1.36	Ifi204 Pmaip1 Rnf7
142	GO:0006793 [5]: phosphorus metabolism	33	33	510	578	11508	-2.76	0.0	2.26	1.06	Aatk Camk2d Dusp1 Dusp10 Dusp6 Eif2ak3 Gprk5 Igf1r Lck Limk1 Mapk12 Pak2 Pak3 Pdpk1 Pftk1 Pim3 Ppp3ca Prkg2 Prkwnk4 Prkx Ptk2 Ptk2b Ptpn13 Ptpn2 Ptprm Ptprs Rab32 Rapgef3 Rps6ka4 Rps6kb1 Socs1 Stk17b Trpm7
143	GO:0006796 [6]: phosphate metabolism	33	33	510	578	11508	-2.76	0.0	2.26	1.06	Aatk Camk2d Dusp1 Dusp10 Dusp6 Eif2ak3 Gprk5 Igf1r Lck Limk1 Mapk12 Pak2 Pak3 Pdpk1 Pftk1 Pim3 Ppp3ca Prkg2 Prkwnk4 Prkx Ptk2 Ptk2b Ptpn13 Ptpn2 Ptprm Ptprs Rab32 Rapgef3 Rps6ka4 Rps6kb1 Socs1 Stk17b Trpm7
144	GO:0030865 [7]: cortical cytoskeleton organization and biogenesis	2	2	541	5	12081	-2.79	0.0	3.39	1.36	Coro1c Tln1
145	GO:0030866 [8]: cortical actin cytoskeleton organization and biogenesis	2	2	541	5	12081	-2.79	0.0	3.39	1.36	Coro1c Tln1
146	GO:0001910 [7]: regulation of immune cell mediated cytotoxicity	2	2	541	5	12081	-2.79	0.0	3.39	1.36	Cd1d1 H2-Bl
147	GO:0006641 [7]: triacylglycerol metabolism	2	2	541	5	12081	-2.79	0.0	3.39	1.36	Cav1 Mogat2
148	GO:0006825 [9]: copper ion transport	2	2	541	5	12081	-2.79	0.0	3.39	1.36	Cp Heph
149	GO:0051244 [4]: regulation of cellular physiological process	24	24	519	394	11692	-2.8	0.0	2.39	1.16	Bbp Bcl6 Bnip3 Bok Card10 Casp12 Cav1 Cd1d1 Col18a1 Esrrbl1 H2-Bl Hif1a Ifi204 Ifitm3 Lama4 Nck2 Nr4a1 Pmaip1 Rac1 Rnf7 Slfn1 Sphk1 Stk17b Vcl
150	GO:0006412 [6]: protein biosynthesis	14	14	529	462	11624	-2.81	0.0	0.05	0.02	Angptl2 B3gnt1 Cd1d1 Eif2ak3 Eif2c2 Eif4e3 Gspt2 Man1a Mrpl13 Paip1 Ppp1r15b Rad21 St3gal4 St3gal5
151	GO:0006355 [7]: regulation of transcription, DNA-dependent	73	73	470	1455	10631	-2.81	0.0	1.72	0.86	AI481750 Ankrd1 Atf4 Bach1 Bbx Bcl6 Bhlhb2 Bteb1 C430014D17Rik Chd4 Clock Creb3l2 Cri1 Dmrt2 Dmtf1 Ebf1 Elk3 Etv1 Fmr1 Fosl1 Foxa1 Foxa3 Foxp1 Glrp1 Hif1a Hmga2 Hod Hoxa1 Hoxb5 Hspa14 Ifi204 Lef1 Lrrk1 Maff Mef2a Mef2c Nfil3 Nfkbie Nmyc1 Nr1d2 Nr2f1 Nr2f2 Nr4a1 Nr5a2 Pbx1 Ppargc1a Prdm5 Rab8b Rai14 Rnf14 Scx Six1 Six4 Ssbp2 Stat4 Tceb1 Tcf4 Tef Tgfb1i4 Tgif Trpv4 Trpv6 Twist1 Twist2 Ubtf Uhrf1 Wa…
152	GO:0019883 [6]: antigen presentation, endogenous antigen	4	4	539	27	12059	-2.83	0.0	3.16	1.36	H2-Bl H2-T10 H2-T22 H2-T23
153	GO:0045449 [6]: regulation of transcription	74	74	469	1481	10605	-2.84	0.0	1.68	0.84	AI481750 Ankrd1 Atf4 Bach1 Bbx Bcl6 Bhlhb2 Bteb1 C1d C430014D17Rik Chd4 Clock Creb3l2 Cri1 Dmrt2 Dmtf1 Ebf1 Elk3 Etv1 Fmr1 Fosl1 Foxa1 Foxa3 Foxp1 Glrp1 Hif1a Hmga2 Hod Hoxa1 Hoxb5 Hspa14 Ifi204 Lef1 Lrrk1 Maff Mef2a Mef2c Nfil3 Nfkbie Nmyc1 Nr1d2 Nr2f1 Nr2f2 Nr4a1 Nr5a2 Pbx1 Ppargc1a Prdm5 Rab8b Rai14 Rnf14 Scx Six1 Six4 Ssbp2 Stat4 Tceb1 Tcf4 Tef Tgfb1i4 Tgif Trpv4 Trpv6 Twist1 Twist2 Ubtf Uhrf…
154	GO:0007411 [6]: axon guidance	5	5	538	41	12045	-2.85	0.0	3.07	1.31	Alcam Etv1 Kif5c Robo1 Sema5a
155	GO:0008203 [7]: cholesterol metabolism	5	5	538	41	12045	-2.85	0.0	3.07	1.31	Fdft1 Hmgcr Mbtps1 Prkag2 Sorl1
156	GO:0019219 [5]: regulation of nucleobase, nucleoside, nucleotide and nucleic acid metabolism	74	74	469	1488	10598	-2.88	0.0	1.62	0.84	AI481750 Ankrd1 Atf4 Bach1 Bbx Bcl6 Bhlhb2 Bteb1 C1d C430014D17Rik Chd4 Clock Creb3l2 Cri1 Dmrt2 Dmtf1 Ebf1 Elk3 Etv1 Fmr1 Fosl1 Foxa1 Foxa3 Foxp1 Glrp1 Hif1a Hmga2 Hod Hoxa1 Hoxb5 Hspa14 Ifi204 Lef1 Lrrk1 Maff Mef2a Mef2c Nfil3 Nfkbie Nmyc1 Nr1d2 Nr2f1 Nr2f2 Nr4a1 Nr5a2 Pbx1 Ppargc1a Prdm5 Rab8b Rai14 Rnf14 Scx Six1 Six4 Ssbp2 Stat4 Tceb1 Tcf4 Tef Tgfb1i4 Tgif Trpv4 Trpv6 Twist1 Twist2 Ubtf Uhrf…
157	GO:0006913 [6]: nucleocytoplasmic transport	7	7	536	73	12013	-2.89	0.0	2.88	1.21	1810012H11Rik Fmr1 Hspa9a Kpna4 Nup62 Ppp3ca Xpo1
158	GO:0006952 [5]: defense response	32	32	511	876	11210	-2.9	0.0	0.1	0.06	Ccl5 Cd1d1 Cxcl1 Cxcl10 Cxcl11 Cxcl15 Cxcl5 Cxcl9 Fcgrt Gbp1 H2-Bl H2-Eb1 H2-M3 H2-T10 H2-T22 H2-T23 H28 Ifi203 Ifi204 Ifitm3 Il1rl1 Indo Ly75 Mpa2 Pla2g7 Ptger3 Rac1 Tap1 Tapbp Tlr1 Tnfrsf7 Tnfsf9
159	GO:0005975 [5]: carbohydrate metabolism	18	18	525	279	11807	-2.9	0.0	2.41	1.16	2310009E04Rik Atf4 B4galt6 Gfpt2 Ggta1 Gpd2 Gys2 Hexa Itih2 Large Man1a Man2a1 Mdh1 Pfkfb3 Pfkp Pmm1 Pygl Slc3a1
160	GO:0001503 [5]: ossification	5	5	538	42	12044	-2.92	0.0	2.99	1.24	Ank Enpp1 Pthlh Ptn Wnt7b
161	GO:0000278 [6]: mitotic cell cycle	10	10	533	126	11960	-2.92	0.0	2.68	1.19	Camk2d Ccng2 Gspt2 Itgb1 Ppp3ca Rad21 Rnf2 Slfn1 Stag1 Ube1c
162	GO:0006351 [7]: transcription, DNA-dependent	73	73	470	1482	10604	-2.96	0.0	1.5	0.76	AI481750 Ankrd1 Atf4 Bach1 Bbx Bcl6 Bhlhb2 Bteb1 C430014D17Rik Chd4 Clock Creb3l2 Cri1 Dmrt2 Dmtf1 Ebf1 Elk3 Etv1 Fmr1 Fosl1 Foxa1 Foxa3 Foxp1 Glrp1 Hif1a Hmga2 Hod Hoxa1 Hoxb5 Hspa14 Ifi204 Lef1 Lrrk1 Maff Mef2a Mef2c Nfil3 Nfkbie Nmyc1 Nr1d2 Nr2f1 Nr2f2 Nr4a1 Nr5a2 Pbx1 Ppargc1a Prdm5 Rab8b Rai14 Rnf14 Scx Six1 Six4 Ssbp2 Stat4 Tceb1 Tcf4 Tef Tgfb1i4 Tgif Trpv4 Trpv6 Twist1 Twist2 Ubtf Uhrf1 Wa…
163	GO:0043118 [4]: negative regulation of physiological process	17	17	526	262	11824	-2.97	0.0	2.37	1.14	Bcl6 Bhlhb2 C1d Cav1 Cri1 Enpp1 Foxp1 Hod Ifitm3 Nck2 Nr4a1 Pmaip1 Rnf7 Slfn1 Socs1 Sphk1 id3
164	GO:0016311 [7]: dephosphorylation	8	8	535	92	11994	-2.98	0.0	2.72	1.19	Dusp1 Dusp10 Dusp6 Ppp3ca Ptpn13 Ptpn2 Ptprm Ptprs
165	GO:0006350 [6]: transcription	75	75	468	1536	10550	-2.99	0.0	1.41	0.73	AI481750 Ankrd1 Atf4 Bach1 Bbx Bcl6 Bhlhb2 Bteb1 C1d C430014D17Rik Chd4 Clock Creb3l2 Cri1 Dmrt2 Dmtf1 Ebf1 Elk3 Etv1 Fmr1 Fosl1 Foxa1 Foxa3 Foxp1 Glrp1 Hif1a Hmga2 Hod Hoxa1 Hoxb5 Hspa14 Ifi204 Lef1 Lrrk1 Maff Mef2a Mef2c Nfil3 Nfkbie Nmyc1 Nr1d2 Nr2f1 Nr2f2 Nr4a1 Nr5a2 Pbx1 Ppargc1a Ppp1r1b Prdm5 Rab8b Rai14 Rnf14 Scx Six1 Six4 Ssbp2 Stat4 Tceb1 Tcf4 Tef Tgfb1i4 Tgif Trpv4 Trpv6 Twist1 Twist2 U…
166	GO:0044273 [6]: sulfur compound catabolism	2	2	541	6	12080	-3.03	0.0	3.14	1.36	Cdo1 Csad
167	GO:0000098 [7]: sulfur amino acid catabolism	2	2	541	6	12080	-3.03	0.0	3.14	1.36	Cdo1 Csad
168	GO:0006857 [6]: oligopeptide transport	2	2	541	6	12080	-3.03	0.0	3.14	1.36	Cdh17 Tap1
169	GO:0007173 [8]: epidermal growth factor receptor signaling pathway	2	2	541	6	12080	-3.03	0.0	3.14	1.36	Hbegf Nck2
170	GO:0009411 [7]: response to UV	2	2	541	6	12080	-3.03	0.0	3.14	1.36	Fech Pmaip1
171	GO:0016125 [6]: sterol metabolism	5	5	538	44	12042	-3.05	0.0	2.84	1.19	Fdft1 Hmgcr Mbtps1 Prkag2 Sorl1
172	GO:0006790 [5]: sulfur metabolism	5	5	538	44	12042	-3.05	0.0	2.84	1.19	Cdo1 Csad Cth Gclc Hs3st3b1
173	GO:0009058 [4]: biosynthesis	42	42	501	804	11282	-3.06	0.0	1.7	0.85	Adcy8 Angptl2 Atf4 B3gnt1 Bcat1 Cav1 Cd1d1 Cth Ctps2 Eif2ak3 Eif2c2 Eif4e3 Fdft1 Fech Fthfd Gad1 Gclc Gfpt2 Gpd2 Gspt2 Gys2 Hmgcr Hsd3b7 Large Man1a Mogat2 Mrpl13 Mthfd2 Paics Paip1 Pbx1 Pmm1 Ppp1r15b Prkag2 Ptgds Rad21 Sah Scd2 St3gal4 St3gal5 Tmlhe Uck1
174	GO:0001775 [4]: cell activation	1	1	542	107	11979	-3.08	0.0	0.01	0.0	Cd1d1
175	GO:0042330 [5]: taxis	8	8	535	95	11991	-3.09	0.0	2.58	1.19	1200009O22Rik Ccl5 Cxcl10 Cxcl11 Cxcl15 Cxcl5 Robo1 Utrn
176	GO:0006935 [6]: chemotaxis	8	8	535	95	11991	-3.09	0.0	2.58	1.19	1200009O22Rik Ccl5 Cxcl10 Cxcl11 Cxcl15 Cxcl5 Robo1 Utrn
177	GO:0015672 [7]: monovalent inorganic cation transport	5	5	538	219	11867	-3.1	0.0	0.03	0.01	Kcnmb4 Slc12a2 Slc12a4 Slc12a6 Slc24a3
178	GO:0009589 [8]: detection of UV	1	1	542	0	12086	-3.1	0.0	3.15	1.36	Fech
179	GO:0009651 [6]: response to salt stress	1	1	542	0	12086	-3.1	0.0	3.15	1.36	Trpv4
180	GO:0015732 [8]: prostaglandin transport	1	1	542	0	12086	-3.1	0.0	3.15	1.36	Slco2a1
181	GO:0016554 [9]: cytidine to uridine editing	1	1	542	0	12086	-3.1	0.0	3.15	1.36	Apobec1
182	GO:0019630 [7]: quinate metabolism	1	1	542	0	12086	-3.1	0.0	3.15	1.36	Tor3a
183	GO:0030070 [7]: insulin processing	1	1	542	0	12086	-3.1	0.0	3.15	1.36	Cpe
184	GO:0030102 [7]: negative regulation of natural killer cell activity	1	1	542	0	12086	-3.1	0.0	3.15	1.36	H2-Bl
185	GO:0030103 [6]: vasopressin secretion	1	1	542	0	12086	-3.1	0.0	3.15	1.36	Trpv4
186	GO:0030146 [5]: diuresis	1	1	542	0	12086	-3.1	0.0	3.15	1.36	Ptger3
187	GO:0030325 [6]: adrenal gland development	1	1	542	0	12086	-3.1	0.0	3.15	1.36	Pbx1
188	GO:0030644 [8]: chloride ion homeostasis	1	1	542	0	12086	-3.1	0.0	3.15	1.36	Prkwnk4
189	GO:0035214 [6]: eye-antennal disc development	1	1	542	0	12086	-3.1	0.0	3.15	1.36	Tm4sf9
190	GO:0035270 [5]: endocrine system development	1	1	542	0	12086	-3.1	0.0	3.15	1.36	Pbx1
191	GO:0042311 [6]: vasodilation	1	1	542	0	12086	-3.1	0.0	3.15	1.36	Cav1
192	GO:0042312 [5]: regulation of vasodilation	1	1	542	0	12086	-3.1	0.0	3.15	1.36	Cav1
193	GO:0042518 [8]: negative regulation of tyrosine phosphorylation of Stat3 protein	1	1	542	0	12086	-3.1	0.0	3.15	1.36	Socs1
194	GO:0042538 [7]: hyperosmotic salinity response	1	1	542	0	12086	-3.1	0.0	3.15	1.36	Trpv4
195	GO:0042542 [7]: response to hydrogen peroxide	1	1	542	0	12086	-3.1	0.0	3.15	1.36	Ppp1r15b
196	GO:0042594 [5]: response to starvation	1	1	542	0	12086	-3.1	0.0	3.15	1.36	Foxa3
197	GO:0043129 [5]: surfactant homeostasis	1	1	542	0	12086	-3.1	0.0	3.15	1.36	Pthlh
198	GO:0045010 [9]: actin nucleation	1	1	542	0	12086	-3.1	0.0	3.15	1.36	Wasl
199	GO:0045845 [6]: regulation of natural killer cell activity	1	1	542	0	12086	-3.1	0.0	3.15	1.36	H2-Bl
200	GO:0045907 [6]: positive regulation of vasoconstriction	1	1	542	0	12086	-3.1	0.0	3.15	1.36	Cav1
201	GO:0045908 [6]: negative regulation of vasodilation	1	1	542	0	12086	-3.1	0.0	3.15	1.36	Cav1
202	GO:0045924 [4]: regulation of female receptivity	1	1	542	0	12086	-3.1	0.0	3.15	1.36	Ppp1r1b
203	GO:0046462 [7]: monoacylglycerol metabolism	1	1	542	0	12086	-3.1	0.0	3.15	1.36	Mogat2
204	GO:0048146 [7]: positive regulation of fibroblast proliferation	1	1	542	0	12086	-3.1	0.0	3.15	1.36	Sphk1
205	GO:0048286 [6]: alveolus development	1	1	542	0	12086	-3.1	0.0	3.15	1.36	Pthlh
206	GO:0050847 [8]: progesterone receptor signaling pathway	1	1	542	0	12086	-3.1	0.0	3.15	1.36	Bteb1
207	GO:0000147 [9]: actin cortical patch assembly	1	1	542	0	12086	-3.1	0.0	3.15	1.36	Coro1c
208	GO:0001561 [8]: fatty acid alpha-oxidation	1	1	542	0	12086	-3.1	0.0	3.15	1.36	Phyh
209	GO:0001660 [5]: fever	1	1	542	0	12086	-3.1	0.0	3.15	1.36	Ptger3
210	GO:0001745 [7]: compound eye morphogenesis (sensu Endopterygota)	1	1	542	0	12086	-3.1	0.0	3.15	1.36	Tm4sf9
211	GO:0001885 [4]: endothelial cell development	1	1	542	0	12086	-3.1	0.0	3.15	1.36	Col18a1
212	GO:0001886 [5]: endothelial cell morphogenesis	1	1	542	0	12086	-3.1	0.0	3.15	1.36	Col18a1
213	GO:0006083 [7]: acetate metabolism	1	1	542	0	12086	-3.1	0.0	3.15	1.36	Aspa
214	GO:0006531 [8]: aspartate metabolism	1	1	542	0	12086	-3.1	0.0	3.15	1.36	Aspa
215	GO:0006533 [9]: aspartate catabolism	1	1	542	0	12086	-3.1	0.0	3.15	1.36	Aspa
216	GO:0006551 [8]: leucine metabolism	1	1	542	0	12086	-3.1	0.0	3.15	1.36	Mccc1
217	GO:0006552 [9]: leucine catabolism	1	1	542	0	12086	-3.1	0.0	3.15	1.36	Mccc1
218	GO:0006667 [9]: sphinganine metabolism	1	1	542	0	12086	-3.1	0.0	3.15	1.36	Sgpp1
219	GO:0006668 [10]: sphinganine-1-phosphate metabolism	1	1	542	0	12086	-3.1	0.0	3.15	1.36	Sgpp1
220	GO:0007113 [6]: endomitotic cell cycle	1	1	542	0	12086	-3.1	0.0	3.15	1.36	Ube1c
221	GO:0007176 [5]: regulation of epidermal growth factor receptor activity	1	1	542	0	12086	-3.1	0.0	3.15	1.36	Nck2
222	GO:0007231 [6]: osmosensory signaling pathway	1	1	542	0	12086	-3.1	0.0	3.15	1.36	Trpv4
223	GO:0007455 [6]: eye-antennal disc metamorphosis	1	1	542	0	12086	-3.1	0.0	3.15	1.36	Tm4sf9
224	GO:0007456 [6]: eye morphogenesis (sensu Endopterygota)	1	1	542	0	12086	-3.1	0.0	3.15	1.36	Tm4sf9
225	GO:0007621 [5]: negative regulation of female receptivity	1	1	542	0	12086	-3.1	0.0	3.15	1.36	Ppp1r1b
226	GO:0008583 [8]: mystery cell fate differentiation (sensu Endopterygota)	1	1	542	0	12086	-3.1	0.0	3.15	1.36	Tm4sf9
227	GO:0009267 [5]: cellular response to starvation	1	1	542	0	12086	-3.1	0.0	3.15	1.36	Foxa3
228	GO:0008285 [6]: negative regulation of cell proliferation	5	5	538	45	12041	-3.11	0.0	2.77	1.19	Cav1 Ifitm3 Nck2 Pmaip1 Slfn1
229	GO:0019221 [6]: cytokine and chemokine mediated signaling pathway	3	3	540	17	12069	-3.11	0.0	2.95	1.24	Il1r1 Socs1 Stat4
230	GO:0019319 [8]: hexose biosynthesis	3	3	540	17	12069	-3.11	0.0	2.95	1.24	Atf4 Gpd2 Pmm1
231	GO:0046165 [6]: alcohol biosynthesis	3	3	540	17	12069	-3.11	0.0	2.95	1.24	Atf4 Gpd2 Pmm1
232	GO:0046364 [7]: monosaccharide biosynthesis	3	3	540	17	12069	-3.11	0.0	2.95	1.24	Atf4 Gpd2 Pmm1
233	GO:0006874 [8]: calcium ion homeostasis	3	3	540	17	12069	-3.11	0.0	2.95	1.24	Pkd2 Pthlh Slc24a3
234	GO:0045321 [5]: immune cell activation	1	1	542	106	11980	-3.11	0.0	0.01	0.0	Cd1d1
235	GO:0006468 [8]: protein amino acid phosphorylation	25	25	518	439	11647	-3.13	0.0	1.93	0.93	Aatk Camk2d Eif2ak3 Gprk5 Igf1r Lck Limk1 Mapk12 Pak2 Pak3 Pdpk1 Pftk1 Pim3 Prkg2 Prkwnk4 Prkx Ptk2 Ptk2b Rab32 Rapgef3 Rps6ka4 Rps6kb1 Socs1 Stk17b Trpm7
236	GO:0006139 [5]: nucleobase, nucleoside, nucleotide and nucleic acid metabolism	105	105	438	2322	9764	-3.13	0.0	0.71	0.4	0610033I05Rik AI481750 Adcy8 Ak1 Ankrd1 Apobec1 Atf4 Auh Bach1 Bbx Bcl6 Bhlhb2 Bteb1 C1d C430014D17Rik Cdyl Chd4 Clock Cpeb2 Cpsf3 Creb3l2 Cri1 Ctps2 Cugbp2 Dck Dmrt2 Dmtf1 Ebf1 Ebna1bp2 Elk3 Enpp1 Enpp2 Etv1 Fmr1 Fosl1 Foxa1 Foxa3 Foxp1 Glrp1 Hif1a Hmga2 Hod Hoxa1 Hoxb5 Hspa14 Ifi204 Il1rl1 Lef1 Lrrk1 Lsm8 Maff Mef2a Mef2c Mtap Nfil3 Nfkbie Nmyc1 Nr1d2 Nr2f1 Nr2f2 Nr4a1 Nr5a2 Paics Pbx1 Pmm1 Ppa…
237	GO:0030705 [6]: cytoskeleton-dependent intracellular transport	6	6	537	62	12024	-3.16	0.0	2.64	1.19	Dnahc8 Kif2a Kif5c Myo5a Tuba1 Tubb6
238	GO:0009987 [2]: cellular process	455	455	88	10084	2002	-3.18	0.0	0.82	0.45	0610033I05Rik 1190002H23Rik 1700093E07Rik 1810012H11Rik 4933402J24Rik 4933425F03Rik 5730438N18Rik AI481750 Aacs Aatk Abcb1a Abcb1b Abcc1 Abcc5 Abhd6 Abhd8 Adam10 Adamdec1 Adamts1 Adamts4 Adcy8 Adrb3 Ak1 Akap12 Alb1 Alcam Aldh1a7 Angptl2 Ank Ankrd1 Aox1 Apg12l Aplp2 Apobec1 Aqp7 Arf4 Arhgap5 Arhgap6 Arhgef10 Arl6 Art3 Aspa Atf4 Auh B3gnt1 B4galt6 Bach1 Bbp Bbx Bcar3 Bcat1 Bcl6 Becn1 Bhlhb2 Bnip2 B…
239	GO:0006631 [6]: fatty acid metabolism	9	9	534	116	11970	-3.19	0.0	2.41	1.16	Aacs Cav1 Crot Hadhsc Phyh Prkag2 Ptgds Sah Scd2
240	GO:0006695 [8]: cholesterol biosynthesis	3	3	540	18	12068	-3.21	0.0	2.83	1.19	Fdft1 Hmgcr Prkag2
241	GO:0046849 [4]: bone remodeling	5	5	538	47	12039	-3.22	0.0	2.64	1.19	Ank Enpp1 Pthlh Ptn Wnt7b
242	GO:0015833 [5]: peptide transport	2	2	541	7	12079	-3.23	0.0	2.91	1.22	Cdh17 Tap1
243	GO:0006611 [8]: protein-nucleus export	2	2	541	7	12079	-3.23	0.0	2.91	1.22	Hspa9a Xpo1
244	GO:0046907 [5]: intracellular transport	25	25	518	449	11637	-3.24	0.0	1.77	0.9	1810012H11Rik Akap12 Arf4 Dnahc8 Ehd1 Epim Fmr1 Hspa9a Kif2a Kif5c Kpna4 Myo5a Nup62 Ppp3ca Rab8b Ramp2 Ramp3 Snx10 Tomm7 Tram1 Tuba1 Tubb6 Xpo1 Ywhab Ywhaz
245	GO:0006457 [7]: protein folding	12	12	531	176	11910	-3.25	0.0	2.19	1.06	C80913 Dnaja4 Dnajb4 Dnajb6 Eif3s6ip Fkbp1b Fkbp9 Hspa14 Hspa8 Hspa9a Serpinh1 Tor3a
246	GO:0006897 [6]: endocytosis	9	9	534	120	11966	-3.31	0.0	2.26	1.06	4933425F03Rik Cav1 Coro1c Ehd2 Lrp6 Ly75 Rac1 Sorl1 Stxbp1
247	GO:0045045 [5]: secretory pathway	1	1	542	100	11986	-3.31	0.0	0.01	0.0	Stxbp1
248	GO:0006821 [8]: chloride transport	5	5	538	49	12037	-3.33	0.0	2.51	1.19	Clic4 Prkwnk4 Slc12a2 Slc12a4 Slc12a6
249	GO:0007417 [6]: central nervous system development	6	6	537	66	12020	-3.33	0.0	2.42	1.16	Aplp2 Fmr1 Hoxa1 Igf1r Nr2f1 Nr2f2
250	GO:0051276 [6]: chromosome organization and biogenesis	6	6	537	233	11853	-3.34	0.0	0.05	0.02	Cdyl Chd4 Hmga2 Rad21 Suv39h1 Tspyl1
251	GO:0030198 [4]: extracellular matrix organization and biogenesis	4	4	539	34	12052	-3.38	0.0	2.54	1.19	Aplp2 Col18a1 Mia1 Ptk2
252	GO:0043062 [3]: extracellular structure organization and biogenesis	4	4	539	34	12052	-3.38	0.0	2.54	1.19	Aplp2 Col18a1 Mia1 Ptk2
253	GO:0009966 [4]: regulation of signal transduction	7	7	536	85	12001	-3.38	0.0	2.3	1.08	Cav1 Nck2 Prss11 Ramp2 Ramp3 Socs1 Spry1
254	GO:0007160 [5]: cell-matrix adhesion	5	5	538	50	12036	-3.38	0.0	2.45	1.17	Arhgap6 Epdr2 Itgb1 Lims1 Mia1
255	GO:0043283 [4]: biopolymer metabolism	56	56	487	1269	10817	-3.39	0.0	0.55	0.31	0610033I05Rik AI481750 Adam10 Adamdec1 Adamts1 Adamts4 Adcy8 Apobec1 Arhgef10 Auh Capn2 Capn6 Casp12 Cdyl Chd4 Cpe Cpeb2 Cpsf3 Cugbp2 Dnahc8 Ebna1bp2 Enpep Eps8 Fmr1 Gys2 Gzma Gzmb Hgf Hmga2 Hspa14 Il1rl1 Immp2l Lsm8 Mbtps1 Mest Mme Park2 Plat Prep Prss11 Ptbp2 Pygl Rad21 Rbpms2 Recql Rev3l Siah2 Slamf6 Snrpb2 Suv39h1 Top3b Trfr2 Tspyl1 Ube1y1 Uqcrc2 Usp25
256	GO:0015698 [7]: inorganic anion transport	8	8	535	104	11982	-3.39	0.0	2.21	1.06	Ank Clic4 Col18a1 Prkwnk4 Ptger3 Slc12a2 Slc12a4 Slc12a6
257	GO:0006914 [4]: autophagy	2	2	541	8	12078	-3.41	0.0	2.72	1.19	Apg12l Becn1
258	GO:0006939 [4]: smooth muscle contraction	2	2	541	8	12078	-3.41	0.0	2.72	1.19	Cald1 Cnn3
259	GO:0008637 [8]: apoptotic mitochondrial changes	2	2	541	8	12078	-3.41	0.0	2.72	1.19	Pmaip1 Rnf7
260	GO:0016126 [7]: sterol biosynthesis	3	3	540	20	12066	-3.41	0.0	2.6	1.19	Fdft1 Hmgcr Prkag2
261	GO:0030900 [8]: forebrain development	3	3	540	20	12066	-3.41	0.0	2.6	1.19	Aplp2 Nr2f1 Nr2f2
262	GO:0007369 [5]: gastrulation	3	3	540	20	12066	-3.41	0.0	2.6	1.19	Ext1 Lrp6 Rnf2
263	GO:0006281 [6]: DNA repair	2	2	541	126	11960	-3.42	0.0	0.02	0.0	Rad21 Rev3l
264	GO:0046649 [6]: lymphocyte activation	1	1	542	97	11989	-3.42	0.0	0.01	0.0	Cd1d1
265	GO:0007001 [7]: chromosome organization and biogenesis (sensu Eukaryota)	6	6	537	228	11858	-3.43	0.0	0.06	0.03	Cdyl Chd4 Hmga2 Rad21 Suv39h1 Tspyl1
266	GO:0008632 [7]: apoptotic program	4	4	539	35	12051	-3.44	0.0	2.46	1.19	Esrrbl1 Nr4a1 Pmaip1 Rnf7
267	GO:0006996 [5]: organelle organization and biogenesis	35	35	508	712	11374	-3.48	0.0	1.13	0.59	Arhgap6 Capza2 Capzb Cdyl Chd4 Coro1c Dbn1 Dnahc8 Ebna1bp2 Ehd1 Gadd45a Gtpbp4 Hmga2 Hps3 Kif2a Kif5c Mtap1b Myo5a Myo7a Nck2 Pfn2 Pmaip1 Ptk2 Rac1 Rad21 Rhoj Rps6kb1 Sgcb Suv39h1 Tln1 Tspyl1 Tuba1 Tubb6 Vil2 Wasl
268	GO:0051243 [5]: negative regulation of cellular physiological process	9	9	534	127	11959	-3.49	0.0	2.03	1.01	Bcl6 Cav1 Ifitm3 Nck2 Nr4a1 Pmaip1 Rnf7 Slfn1 Sphk1
269	GO:0015674 [7]: di-, tri-valent inorganic cation transport	8	8	535	107	11979	-3.49	0.0	2.1	1.06	Camk2d Cp Heph Itpr1 Pkd2 Ppp3ca Slc24a3 Trpv6
270	GO:0006919 [6]: caspase activation	3	3	540	21	12065	-3.5	0.0	2.5	1.19	Esrrbl1 Nr4a1 Rnf7
271	GO:0006950 [4]: response to stress	37	37	506	770	11316	-3.51	0.0	1.01	0.53	Becn1 Ccl5 Cd1d1 Cxcl1 Cxcl10 Cxcl11 Cxcl15 Cxcl5 Cxcl9 Dusp10 Eif2ak3 Eif3s6ip Elk3 Foxa3 Gadd45a Gpx2 H2-Bl Hif1a Hspa14 Hspa8 Hspa9a Ifi204 Insig2 Pdpk1 Pla2g7 Pmaip1 Ppp1r15b Ppp3ca Prkag2 Ptger3 Rac1 Rad21 Rev3l Serpinh1 Tlr1 Trpv4 Wasl
272	GO:0009952 [4]: anterior/posterior pattern formation	4	4	539	36	12050	-3.51	0.0	2.39	1.16	Hoxa1 Lef1 Lrp6 Rnf2
273	GO:0009607 [4]: response to biotic stimulus	42	42	501	952	11134	-3.51	0.0	0.56	0.32	Becn1 Ccl5 Cd1d1 Cxcl1 Cxcl10 Cxcl11 Cxcl15 Cxcl5 Cxcl9 Eif2ak3 Eif3s6ip Fcgrt Gbp1 Gpx2 H2-Bl H2-Eb1 H2-M3 H2-T10 H2-T22 H2-T23 H28 Hspa14 Hspa8 Hspa9a Ifi203 Ifi204 Ifitm3 Il1rl1 Indo Ly75 Mpa2 Pla2g7 Ppp1r15b Ptger3 Rac1 Serpinh1 Tap1 Tapbp Tlr1 Tnfrsf7 Tnfsf9 Wasl
274	GO:0044249 [5]: cellular biosynthesis	37	37	506	773	11313	-3.51	0.0	0.98	0.52	Adcy8 Angptl2 Atf4 B3gnt1 Bcat1 Cd1d1 Cth Ctps2 Eif2ak3 Eif2c2 Eif4e3 Fech Gad1 Gclc Gfpt2 Gpd2 Gspt2 Gys2 Hsd3b7 Large Man1a Mogat2 Mrpl13 Mthfd2 Paics Paip1 Pbx1 Pmm1 Ppp1r15b Prkag2 Ptgds Rad21 Sah Scd2 St3gal4 St3gal5 Tmlhe
275	GO:0016310 [7]: phosphorylation	25	25	518	485	11601	-3.54	0.0	1.29	0.66	Aatk Camk2d Eif2ak3 Gprk5 Igf1r Lck Limk1 Mapk12 Pak2 Pak3 Pdpk1 Pftk1 Pim3 Prkg2 Prkwnk4 Prkx Ptk2 Ptk2b Rab32 Rapgef3 Rps6ka4 Rps6kb1 Socs1 Stk17b Trpm7
276	GO:0010003 [8]: gastrulation (sensu Mammalia)	2	2	541	9	12077	-3.57	0.0	2.54	1.19	Lrp6 Rnf2
277	GO:0048276 [7]: gastrulation (sensu Vertebrata)	2	2	541	9	12077	-3.57	0.0	2.54	1.19	Lrp6 Rnf2
278	GO:0000904 [4]: cellular morphogenesis during differentiation	2	2	541	9	12077	-3.57	0.0	2.54	1.19	Col18a1 Rpgrip1
279	GO:0001702 [6]: gastrulation (sensu Deuterostomia)	2	2	541	9	12077	-3.57	0.0	2.54	1.19	Lrp6 Rnf2
280	GO:0001906 [5]: cell killing	2	2	541	9	12077	-3.57	0.0	2.54	1.19	Cd1d1 H2-Bl
281	GO:0001909 [6]: immune cell mediated cytotoxicity	2	2	541	9	12077	-3.57	0.0	2.54	1.19	Cd1d1 H2-Bl
282	GO:0006541 [8]: glutamine metabolism	2	2	541	9	12077	-3.57	0.0	2.54	1.19	Ctps2 Gfpt2
283	GO:0006638 [6]: neutral lipid metabolism	2	2	541	9	12077	-3.57	0.0	2.54	1.19	Cav1 Mogat2
284	GO:0006639 [6]: acylglycerol metabolism	2	2	541	9	12077	-3.57	0.0	2.54	1.19	Cav1 Mogat2
285	GO:0006816 [8]: calcium ion transport	6	6	537	72	12014	-3.57	0.0	2.13	1.06	Camk2d Itpr1 Pkd2 Ppp3ca Slc24a3 Trpv6
286	GO:0007409 [6]: axonogenesis	6	6	537	72	12014	-3.57	0.0	2.13	1.06	Alcam Etv1 Kif5c Robo1 Sema5a Stxbp1
287	GO:0007420 [7]: brain development	5	5	538	54	12032	-3.58	0.0	2.22	1.06	Aplp2 Hoxa1 Igf1r Nr2f1 Nr2f2
288	GO:0006357 [8]: regulation of transcription from Pol II promoter	11	11	532	172	11914	-3.58	0.0	1.8	0.92	Ankrd1 Atf4 Bcl6 Cri1 Glrp1 Hod Hoxa1 Lef1 Tef Twist2 id3
289	GO:0006470 [8]: protein amino acid dephosphorylation	7	7	536	91	11995	-3.58	0.0	2.05	1.03	Dusp1 Dusp10 Dusp6 Ptpn13 Ptpn2 Ptprm Ptprs
290	GO:0030155 [4]: regulation of cell adhesion	3	3	540	22	12064	-3.59	0.0	2.4	1.16	Edg1 Lama4 Pscd3
291	GO:0043280 [5]: positive regulation of caspase activity	3	3	540	22	12064	-3.59	0.0	2.4	1.16	Esrrbl1 Nr4a1 Rnf7
292	GO:0043281 [4]: regulation of caspase activity	3	3	540	22	12064	-3.59	0.0	2.4	1.16	Esrrbl1 Nr4a1 Rnf7
293	GO:0009892 [5]: negative regulation of metabolism	9	9	534	133	11953	-3.63	0.0	1.84	0.93	Bcl6 Bhlhb2 C1d Cav1 Cri1 Foxp1 Hod Socs1 id3
294	GO:0042592 [3]: homeostasis	8	8	535	113	11973	-3.64	0.0	1.9	0.93	Foxa3 Nr5a2 Pkd2 Prkwnk4 Ptger3 Pthlh Slc24a3 Trfr2
295	GO:0006665 [7]: sphingolipid metabolism	3	3	540	23	12063	-3.67	0.0	2.31	1.09	B4galt6 Cerk Sgpp1
296	GO:0006955 [4]: immune response	30	30	513	682	11404	-3.68	0.0	0.55	0.32	Ccl5 Cd1d1 Cxcl1 Cxcl10 Cxcl11 Cxcl15 Cxcl5 Cxcl9 Fcgrt Gbp1 H2-Bl H2-Eb1 H2-M3 H2-T10 H2-T22 H2-T23 H28 Ifi203 Ifi204 Ifitm3 Indo Mpa2 Pla2g7 Ptger3 Rac1 Tap1 Tapbp Tlr1 Tnfrsf7 Tnfsf9
297	GO:0009059 [5]: macromolecule biosynthesis	20	20	523	509	11577	-3.68	0.0	0.28	0.16	Angptl2 Atf4 B3gnt1 Cd1d1 Eif2ak3 Eif2c2 Eif4e3 Gfpt2 Gpd2 Gspt2 Gys2 Large Man1a Mrpl13 Paip1 Pmm1 Ppp1r15b Rad21 St3gal4 St3gal5
298	GO:0042221 [6]: response to chemical substance	13	13	530	223	11863	-3.69	0.0	1.53	0.76	1200009O22Rik Abcb1a Abhd6 Abhd8 Ccl5 Cxcl10 Cxcl11 Cxcl15 Cxcl5 Ephx2 Mest Robo1 Utrn
299	GO:0050790 [3]: regulation of enzyme activity	7	7	536	95	11991	-3.69	0.0	1.9	0.93	Adcy8 Arhgap6 Esrrbl1 Gadd45a Git2 Nr4a1 Rnf7
300	GO:0046486 [6]: glycerolipid metabolism	2	2	541	10	12076	-3.71	0.0	2.39	1.16	Cav1 Mogat2
301	GO:0006376 [9]: mRNA splice site selection	2	2	541	10	12076	-3.71	0.0	2.39	1.16	Cugbp2 Ptbp2
302	GO:0006662 [5]: glycerol ether metabolism	2	2	541	10	12076	-3.71	0.0	2.39	1.16	Cav1 Mogat2
303	GO:0008016 [5]: regulation of heart contraction rate	2	2	541	10	12076	-3.71	0.0	2.39	1.16	Gnai3 Hbegf
304	GO:0009991 [4]: response to extracellular stimulus	1	1	542	1	12085	-3.75	0.0	2.48	1.19	Foxa3
305	GO:0015860 [7]: purine nucleoside transport	1	1	542	1	12085	-3.75	0.0	2.48	1.19	Slc28a2
306	GO:0015888 [6]: thiamin transport	1	1	542	1	12085	-3.75	0.0	2.48	1.19	Slc19a2
307	GO:0016188 [8]: synaptic vesicle maturation	1	1	542	1	12085	-3.75	0.0	2.48	1.19	Stxbp1
308	GO:0016553 [8]: base conversion or substitution editing	1	1	542	1	12085	-3.75	0.0	2.48	1.19	Apobec1
309	GO:0019307 [8]: mannose biosynthesis	1	1	542	1	12085	-3.75	0.0	2.48	1.19	Pmm1
310	GO:0019441 [9]: tryptophan catabolism to kynurenine	1	1	542	1	12085	-3.75	0.0	2.48	1.19	Indo
311	GO:0019915 [6]: lipid storage	1	1	542	1	12085	-3.75	0.0	2.48	1.19	Cav1
312	GO:0030050 [7]: vesicle transport along actin filament	1	1	542	1	12085	-3.75	0.0	2.48	1.19	Myo5a
313	GO:0030279 [7]: negative regulation of ossification	1	1	542	1	12085	-3.75	0.0	2.48	1.19	Enpp1
314	GO:0030320 [7]: monovalent inorganic anion homeostasis	1	1	542	1	12085	-3.75	0.0	2.48	1.19	Prkwnk4
315	GO:0030518 [7]: steroid hormone receptor signaling pathway	1	1	542	1	12085	-3.75	0.0	2.48	1.19	Bteb1
316	GO:0030838 [7]: positive regulation of actin filament polymerization	1	1	542	1	12085	-3.75	0.0	2.48	1.19	Rac1
317	GO:0042097 [7]: interleukin-4 biosynthesis	1	1	542	1	12085	-3.75	0.0	2.48	1.19	Cd1d1
318	GO:0042270 [10]: protection from natural killer cell mediated cytotoxicity	1	1	542	1	12085	-3.75	0.0	2.48	1.19	H2-Bl
319	GO:0042532 [7]: negative regulation of tyrosine phosphorylation of STAT protein	1	1	542	1	12085	-3.75	0.0	2.48	1.19	Socs1
320	GO:0042771 [8]: DNA damage response, signal transduction by p53 class mediator resulting in induction of apoptosis	1	1	542	1	12085	-3.75	0.0	2.48	1.19	Ifi204
321	GO:0045019 [7]: negative regulation of nitric oxide biosynthesis	1	1	542	1	12085	-3.75	0.0	2.48	1.19	Cav1
322	GO:0045078 [9]: positive regulation of interferon-gamma biosynthesis	1	1	542	1	12085	-3.75	0.0	2.48	1.19	Cd1d1
323	GO:0045329 [8]: carnitine biosynthesis	1	1	542	1	12085	-3.75	0.0	2.48	1.19	Tmlhe
324	GO:0045402 [8]: regulation of interleukin-4 biosynthesis	1	1	542	1	12085	-3.75	0.0	2.48	1.19	Cd1d1
325	GO:0045404 [9]: positive regulation of interleukin-4 biosynthesis	1	1	542	1	12085	-3.75	0.0	2.48	1.19	Cd1d1
326	GO:0045666 [6]: positive regulation of neuron differentiation	1	1	542	1	12085	-3.75	0.0	2.48	1.19	Socs2
327	GO:0045669 [6]: positive regulation of osteoblast differentiation	1	1	542	1	12085	-3.75	0.0	2.48	1.19	Wnt7b
328	GO:0045785 [5]: positive regulation of cell adhesion	1	1	542	1	12085	-3.75	0.0	2.48	1.19	Pscd3
329	GO:0046040 [10]: IMP metabolism	1	1	542	1	12085	-3.75	0.0	2.48	1.19	Paics
330	GO:0046426 [6]: negative regulation of JAK-STAT cascade	1	1	542	1	12085	-3.75	0.0	2.48	1.19	Socs1
331	GO:0046698 [4]: metamorphosis (sensu Insecta)	1	1	542	1	12085	-3.75	0.0	2.48	1.19	Tm4sf9
332	GO:0047484 [6]: regulation of response to osmotic stress	1	1	542	1	12085	-3.75	0.0	2.48	1.19	Trpv4
333	GO:0048041 [6]: focal adhesion formation	1	1	542	1	12085	-3.75	0.0	2.48	1.19	Arhgap6
334	GO:0050732 [7]: negative regulation of peptidyl-tyrosine phosphorylation	1	1	542	1	12085	-3.75	0.0	2.48	1.19	Socs1
335	GO:0051132 [8]: NK T-cell activation	1	1	542	1	12085	-3.75	0.0	2.48	1.19	Cd1d1
336	GO:0051133 [8]: regulation of NK T-cell activation	1	1	542	1	12085	-3.75	0.0	2.48	1.19	Cd1d1
337	GO:0051135 [9]: positive regulation of NK T-cell activation	1	1	542	1	12085	-3.75	0.0	2.48	1.19	Cd1d1
338	GO:0051180 [5]: vitamin transport	1	1	542	1	12085	-3.75	0.0	2.48	1.19	Slc19a2
339	GO:0051204 [7]: protein insertion into mitochondrial membrane	1	1	542	1	12085	-3.75	0.0	2.48	1.19	Pmaip1
340	GO:0000288 [8]: mRNA catabolism, deadenylylation-dependent decay	1	1	542	1	12085	-3.75	0.0	2.48	1.19	Auh
341	GO:0001578 [9]: microtubule bundle formation	1	1	542	1	12085	-3.75	0.0	2.48	1.19	Mtap1b
342	GO:0001844 [8]: protein insertion into mitochondrial membrane during induction of apoptosis	1	1	542	1	12085	-3.75	0.0	2.48	1.19	Pmaip1
343	GO:0001913 [7]: T-cell mediated cytotoxicity	1	1	542	1	12085	-3.75	0.0	2.48	1.19	Cd1d1
344	GO:0001914 [8]: regulation of T-cell mediated cytotoxicity	1	1	542	1	12085	-3.75	0.0	2.48	1.19	Cd1d1
345	GO:0001916 [9]: positive regulation of T-cell mediated cytotoxicity	1	1	542	1	12085	-3.75	0.0	2.48	1.19	Cd1d1
346	GO:0002165 [3]: larval or pupal development (sensu Insecta)	1	1	542	1	12085	-3.75	0.0	2.48	1.19	Tm4sf9
347	GO:0006003 [9]: fructose 2,6-bisphosphate metabolism	1	1	542	1	12085	-3.75	0.0	2.48	1.19	Pfkfb3
348	GO:0006188 [10]: IMP biosynthesis	1	1	542	1	12085	-3.75	0.0	2.48	1.19	Paics
349	GO:0006189 [11]: 'de novo' IMP biosynthesis	1	1	542	1	12085	-3.75	0.0	2.48	1.19	Paics
350	GO:0006477 [7]: protein amino acid sulfation	1	1	542	1	12085	-3.75	0.0	2.48	1.19	Hs3st3b1
351	GO:0006670 [6]: sphingosine metabolism	1	1	542	1	12085	-3.75	0.0	2.48	1.19	Sgpp1
352	GO:0006991 [5]: response to sterol depletion	1	1	542	1	12085	-3.75	0.0	2.48	1.19	Insig2
353	GO:0007412 [7]: axon target recognition	1	1	542	1	12085	-3.75	0.0	2.48	1.19	Stxbp1
354	GO:0007444 [5]: imaginal disc development	1	1	542	1	12085	-3.75	0.0	2.48	1.19	Tm4sf9
355	GO:0007452 [5]: imaginal disc metamorphosis	1	1	542	1	12085	-3.75	0.0	2.48	1.19	Tm4sf9
356	GO:0007527 [7]: adult somatic muscle development	1	1	542	1	12085	-3.75	0.0	2.48	1.19	Utrn
357	GO:0007552 [3]: metamorphosis	1	1	542	1	12085	-3.75	0.0	2.48	1.19	Tm4sf9
358	GO:0007617 [4]: mating behavior	1	1	542	1	12085	-3.75	0.0	2.48	1.19	Ppp1r1b
359	GO:0007638 [3]: mechanosensory behavior	1	1	542	1	12085	-3.75	0.0	2.48	1.19	Etv1
360	GO:0009082 [8]: branched chain family amino acid biosynthesis	1	1	542	1	12085	-3.75	0.0	2.48	1.19	Bcat1
361	GO:0006811 [5]: ion transport	23	23	520	542	11544	-3.77	0.0	0.45	0.26	Ank C80638 Camk2d Clic4 Col18a1 Cp Heph Itpr1 Kcnmb4 Pkd2 Ppp3ca Prkwnk4 Ptger3 Slc12a2 Slc12a4 Slc12a6 Slc22a3 Slc24a3 Slc39a6 Slco3a1 Trpm7 Trpv4 Trpv6
362	GO:0007264 [6]: small GTPase mediated signal transduction	11	11	532	185	11901	-3.78	0.0	1.5	0.76	1700093E07Rik Arf4 Arhgap5 Arl6 Gem Mras Rab32 Rab8b Rac1 Rapgef3 Rhoj
363	GO:0016070 [5]: RNA metabolism	13	13	530	355	11731	-3.79	0.0	0.22	0.12	0610033I05Rik AI481750 Apobec1 Auh Cpeb2 Cpsf3 Cugbp2 Ebna1bp2 Fmr1 Lsm8 Ptbp2 Rbpms2 Snrpb2
364	GO:0019725 [4]: cell homeostasis	6	6	537	79	12007	-3.79	0.0	1.84	0.93	Foxa3 Pkd2 Prkwnk4 Pthlh Slc24a3 Trfr2
365	GO:0015031 [5]: protein transport	19	19	524	467	11619	-3.8	0.0	0.36	0.2	1700093E07Rik Akap12 Arf4 Epim Hspa9a Kpna4 Ppp3ca Rab32 Rab8b Ramp2 Ramp3 Snx10 Stxbp1 Tomm7 Tram1 Wdr10 Xpo1 Ywhab Ywhaz
366	GO:0009408 [5]: response to heat	3	3	540	25	12061	-3.8	0.0	2.14	1.06	Hspa8 Hspa9a Serpinh1
367	GO:0001501 [5]: skeletal development	6	6	537	80	12006	-3.83	0.0	1.8	0.92	Adamts4 Ank Enpp1 Pthlh Ptn Wnt7b
368	GO:0008104 [4]: protein localization	22	22	521	487	11599	-3.83	0.0	0.65	0.36	1700093E07Rik Akap12 Arf4 Epim Hspa9a Immp2l Kpna4 Pmaip1 Ppp3ca Prkwnk4 Rab32 Rab8b Ramp2 Ramp3 Snx10 Stxbp1 Tomm7 Tram1 Wdr10 Xpo1 Ywhab Ywhaz
369	GO:0019751 [6]: polyol metabolism	2	2	541	11	12075	-3.83	0.0	2.25	1.06	Gdpd1 Gpd2
370	GO:0006071 [7]: glycerol metabolism	2	2	541	11	12075	-3.83	0.0	2.25	1.06	Gdpd1 Gpd2
371	GO:0008277 [5]: regulation of G-protein coupled receptor protein signaling pathway	2	2	541	11	12075	-3.83	0.0	2.25	1.06	Ramp2 Ramp3
372	GO:0045184 [5]: establishment of protein localization	20	20	523	470	11616	-3.84	0.0	0.46	0.27	1700093E07Rik Akap12 Arf4 Epim Hspa9a Kpna4 Pmaip1 Ppp3ca Rab32 Rab8b Ramp2 Ramp3 Snx10 Stxbp1 Tomm7 Tram1 Wdr10 Xpo1 Ywhab Ywhaz
373	GO:0007018 [7]: microtubule-based movement	5	5	538	61	12025	-3.85	0.0	1.87	0.93	Dnahc8 Kif2a Kif5c Tuba1 Tubb6
374	GO:0006304 [6]: DNA modification	3	3	540	26	12060	-3.87	0.0	2.06	1.04	Il1rl1 Slamf6 Top3b
375	GO:0006366 [8]: transcription from Pol II promoter	12	12	531	216	11870	-3.88	0.0	1.28	0.66	Ankrd1 Atf4 Bcl6 Cri1 Glrp1 Hod Hoxa1 Lef1 Mef2c Tef Twist2 id3
376	GO:0006091 [5]: generation of precursor metabolites and energy	17	17	526	413	11673	-3.88	0.0	0.39	0.22	Aox1 Atf4 Cyp2j6 Eif2ak3 Gpd2 Gys2 Lamc2 Mdh1 Pfkp Pftk1 Ppargc1a Pygl Sorl1 Sqrdl Txndc7 Ugdh Uqcrc2
377	GO:0006820 [6]: anion transport	8	8	535	126	11960	-3.91	0.0	1.52	0.76	Ank Clic4 Col18a1 Prkwnk4 Ptger3 Slc12a2 Slc12a4 Slc12a6
378	GO:0030005 [7]: di-, tri-valent inorganic cation homeostasis	4	4	539	44	12042	-3.91	0.0	1.89	0.93	Pkd2 Pthlh Slc24a3 Trfr2
379	GO:0051169 [6]: nuclear transport	5	5	538	63	12023	-3.92	0.0	1.79	0.91	Fmr1 Hspa9a Kpna4 Ppp3ca Xpo1
380	GO:0050793 [3]: regulation of development	9	9	534	149	11937	-3.92	0.0	1.43	0.74	Cd1d1 Crim1 Igfbp7 Lama4 Prss11 Socs1 Socs2 Socs5 Wnt7b
381	GO:0045597 [5]: positive regulation of cell differentiation	3	3	540	27	12059	-3.93	0.0	1.99	0.99	Cd1d1 Socs2 Wnt7b
382	GO:0051168 [7]: nuclear export	3	3	540	27	12059	-3.93	0.0	1.99	0.99	Fmr1 Hspa9a Xpo1
383	GO:0006732 [6]: coenzyme metabolism	2	2	541	107	11979	-3.94	0.0	0.05	0.02	Gclc Mthfd2
384	GO:0006325 [7]: establishment and/or maintenance of chromatin architecture	4	4	539	153	11933	-3.95	0.0	0.09	0.05	Cdyl Chd4 Suv39h1 Tspyl1
385	GO:0030278 [6]: regulation of ossification	2	2	541	12	12074	-3.95	0.0	2.12	1.06	Ank Enpp1
386	GO:0046519 [8]: sphingoid metabolism	2	2	541	12	12074	-3.95	0.0	2.12	1.06	Cerk Sgpp1
387	GO:0007281 [6]: germ cell development	2	2	541	12	12074	-3.95	0.0	2.12	1.06	Rps6kb1 Zfp37
388	GO:0006512 [8]: ubiquitin cycle	16	16	527	341	11745	-3.96	0.0	0.76	0.42	Apg12l Dtx1 Fbxo21 Park2 Rbx1 Rnf14 Rnf7 Siah2 Socs1 Tceb1 Trim8 Ubd Ube1c Ube1y1 Usp25 Usp45
389	GO:0007156 [6]: homophilic cell adhesion	5	5	538	65	12021	-3.97	0.0	1.7	0.85	Cdh13 Cdh17 Cdh2 Pcdh18 Pcdhb22
390	GO:0006812 [6]: cation transport	16	16	527	361	11725	-3.98	0.0	0.58	0.32	Camk2d Cp Heph Itpr1 Kcnmb4 Pkd2 Ppp3ca Slc12a2 Slc12a4 Slc12a6 Slc22a3 Slc24a3 Slc39a6 Trpm7 Trpv4 Trpv6
391	GO:0007017 [7]: microtubule-based process	8	8	535	130	11956	-3.98	0.0	1.42	0.73	Dnahc8 Gadd45a Kif2a Kif5c Mtap1b Ptk2 Tuba1 Tubb6
392	GO:0046483 [5]: heterocycle metabolism	4	4	539	46	12040	-3.99	0.0	1.79	0.91	Fech Indo Mthfd2 P4ha1
393	GO:0009968 [5]: negative regulation of signal transduction	3	3	540	28	12058	-3.99	0.0	1.92	0.93	Cav1 Prss11 Socs1
394	GO:0006886 [6]: intracellular protein transport	15	15	528	329	11757	-4.01	0.0	0.66	0.37	Akap12 Arf4 Epim Hspa9a Kpna4 Ppp3ca Rab8b Ramp2 Ramp3 Snx10 Tomm7 Tram1 Xpo1 Ywhab Ywhaz
395	GO:0000280 [7]: nuclear division	3	3	540	127	11959	-4.01	0.0	0.08	0.04	Ccng2 Rad21 Stag1
396	GO:0009611 [5]: response to wounding	13	13	530	319	11767	-4.01	0.0	0.39	0.22	Ccl5 Cd1d1 Cxcl1 Cxcl10 Cxcl11 Cxcl15 Cxcl5 Cxcl9 Elk3 Pla2g7 Ptger3 Rac1 Tlr1
397	GO:0016481 [7]: negative regulation of transcription	7	7	536	110	11976	-4.02	0.0	1.43	0.74	Bcl6 Bhlhb2 C1d Cri1 Foxp1 Hod id3
398	GO:0016192 [5]: vesicle-mediated transport	12	12	531	235	11851	-4.03	0.0	0.98	0.52	4933425F03Rik Cav1 Coro1c Ehd1 Ehd2 Lrp6 Ly75 Rac1 Sorl1 Stxbp1 Vamp4 Vamp5
399	GO:0050801 [4]: ion homeostasis	5	5	538	67	12019	-4.03	0.0	1.62	0.84	Pkd2 Prkwnk4 Pthlh Slc24a3 Trfr2
400	GO:0006873 [5]: cell ion homeostasis	5	5	538	67	12019	-4.03	0.0	1.62	0.84	Pkd2 Prkwnk4 Pthlh Slc24a3 Trfr2
401	GO:0006396 [6]: RNA processing	12	12	531	299	11787	-4.04	0.0	0.37	0.21	0610033I05Rik AI481750 Apobec1 Cpeb2 Cpsf3 Cugbp2 Ebna1bp2 Fmr1 Lsm8 Ptbp2 Rbpms2 Snrpb2
402	GO:0050776 [5]: regulation of immune response	1	1	542	78	12008	-4.04	0.0	0.03	0.01	Cd1d1
403	GO:0030154 [3]: cell differentiation	14	14	529	316	11770	-4.05	0.0	0.58	0.32	Cd1d1 Col18a1 Csrp2 Heph Hif1a Hoxb5 Ndrg2 Pthlh Qk Rpgrip1 Socs2 Twist1 Twist2 Wnt7b
404	GO:0043087 [4]: regulation of GTPase activity	2	2	541	13	12073	-4.05	0.0	2.01	1.0	Arhgap6 Git2
405	GO:0046850 [5]: regulation of bone remodeling	2	2	541	13	12073	-4.05	0.0	2.01	1.0	Ank Enpp1
406	GO:0006094 [8]: gluconeogenesis	2	2	541	13	12073	-4.05	0.0	2.01	1.0	Atf4 Gpd2
407	GO:0006700 [7]: C21-steroid hormone biosynthesis	2	2	541	13	12073	-4.05	0.0	2.01	1.0	Hsd3b7 Pbx1
408	GO:0016071 [6]: mRNA metabolism	12	12	531	240	11846	-4.05	0.0	0.92	0.49	0610033I05Rik AI481750 Apobec1 Auh Cpeb2 Cpsf3 Cugbp2 Fmr1 Lsm8 Ptbp2 Rbpms2 Snrpb2
409	GO:0006633 [7]: fatty acid biosynthesis	4	4	539	48	12038	-4.07	0.0	1.69	0.84	Prkag2 Ptgds Sah Scd2
410	GO:0006869 [5]: lipid transport	4	4	539	48	12038	-4.07	0.0	1.69	0.84	Crot Gltp Sorl1 Stard6
411	GO:0030001 [7]: metal ion transport	13	13	530	285	11801	-4.08	0.0	0.66	0.37	Camk2d Cp Heph Itpr1 Kcnmb4 Pkd2 Ppp3ca Slc12a2 Slc12a4 Slc12a6 Slc24a3 Slc39a6 Trpv6
412	GO:0006875 [7]: metal ion homeostasis	4	4	539	49	12037	-4.09	0.0	1.65	0.84	Pkd2 Pthlh Slc24a3 Trfr2
413	GO:0006118 [6]: electron transport	12	12	531	280	11806	-4.1	0.0	0.5	0.29	Aox1 Cyp2j6 Eif2ak3 Gpd2 Lamc2 Pftk1 Ppargc1a Sorl1 Sqrdl Txndc7 Ugdh Uqcrc2
414	GO:0009266 [6]: response to temperature	3	3	540	30	12056	-4.1	0.0	1.79	0.91	Hspa8 Hspa9a Serpinh1
415	GO:0045934 [6]: negative regulation of nucleobase, nucleoside, nucleotide and nucleic acid metabolism	7	7	536	115	11971	-4.1	0.0	1.3	0.67	Bcl6 Bhlhb2 C1d Cri1 Foxp1 Hod id3
416	GO:0009790 [3]: embryonic development	9	9	534	165	11921	-4.11	0.0	1.1	0.58	Ext1 Hmgcr Hoxa1 Lama4 Lef1 Lrp6 Rnf2 Twist1 Vegfc
417	GO:0015701 [8]: bicarbonate transport	1	1	542	2	12084	-4.12	0.0	2.09	1.06	Ptger3
418	GO:0015908 [6]: fatty acid transport	1	1	542	2	12084	-4.12	0.0	2.09	1.06	Crot
419	GO:0016236 [5]: macroautophagy	1	1	542	2	12084	-4.12	0.0	2.09	1.06	Apg12l
420	GO:0018401 [7]: peptidyl-proline hydroxylation to 4-hydroxy-L-proline	1	1	542	2	12084	-4.12	0.0	2.09	1.06	P4ha1
421	GO:0019098 [3]: reproductive behavior	1	1	542	2	12084	-4.12	0.0	2.09	1.06	Ppp1r1b
422	GO:0019344 [8]: cysteine biosynthesis	1	1	542	2	12084	-4.12	0.0	2.09	1.06	Cth
423	GO:0019432 [8]: triacylglycerol biosynthesis	1	1	542	2	12084	-4.12	0.0	2.09	1.06	Mogat2
424	GO:0019471 [6]: 4-hydroxyproline metabolism	1	1	542	2	12084	-4.12	0.0	2.09	1.06	P4ha1
425	GO:0019511 [10]: peptidyl-proline hydroxylation	1	1	542	2	12084	-4.12	0.0	2.09	1.06	P4ha1
426	GO:0030330 [7]: DNA damage response, signal transduction by p53 class mediator	1	1	542	2	12084	-4.12	0.0	2.09	1.06	Ifi204
427	GO:0030522 [6]: intracellular receptor-mediated signaling pathway	1	1	542	2	12084	-4.12	0.0	2.09	1.06	Bteb1
428	GO:0030902 [8]: hindbrain development	1	1	542	2	12084	-4.12	0.0	2.09	1.06	Hoxa1
429	GO:0040023 [6]: nuclear positioning	1	1	542	2	12084	-4.12	0.0	2.09	1.06	Ptk2
430	GO:0042074 [6]: cell migration during gastrulation	1	1	542	2	12084	-4.12	0.0	2.09	1.06	Lrp6
431	GO:0042092 [6]: T-helper 2 type immune response	1	1	542	2	12084	-4.12	0.0	2.09	1.06	Cd1d1
432	GO:0042326 [7]: negative regulation of phosphorylation	1	1	542	2	12084	-4.12	0.0	2.09	1.06	Socs1
433	GO:0042436 [7]: indole derivative catabolism	1	1	542	2	12084	-4.12	0.0	2.09	1.06	Indo
434	GO:0042574 [7]: retinal metabolism	1	1	542	2	12084	-4.12	0.0	2.09	1.06	Aldh1a7
435	GO:0043154 [8]: negative regulation of caspase activation	1	1	542	2	12084	-4.12	0.0	2.09	1.06	Nr4a1
436	GO:0043288 [6]: apocarotenoid metabolism	1	1	542	2	12084	-4.12	0.0	2.09	1.06	Aldh1a7
437	GO:0045072 [8]: regulation of interferon-gamma biosynthesis	1	1	542	2	12084	-4.12	0.0	2.09	1.06	Cd1d1
438	GO:0045428 [6]: regulation of nitric oxide biosynthesis	1	1	542	2	12084	-4.12	0.0	2.09	1.06	Cav1
439	GO:0045936 [6]: negative regulation of phosphate metabolism	1	1	542	2	12084	-4.12	0.0	2.09	1.06	Socs1
440	GO:0046218 [8]: indolalkylamine catabolism	1	1	542	2	12084	-4.12	0.0	2.09	1.06	Indo
441	GO:0046627 [6]: negative regulation of insulin receptor signaling pathway	1	1	542	2	12084	-4.12	0.0	2.09	1.06	Socs1
442	GO:0048003 [6]: antigen presentation, lipid antigen	1	1	542	2	12084	-4.12	0.0	2.09	1.06	Cd1d1
443	GO:0048007 [7]: antigen presentation, exogenous lipid antigen	1	1	542	2	12084	-4.12	0.0	2.09	1.06	Cd1d1
444	GO:0048147 [7]: negative regulation of fibroblast proliferation	1	1	542	2	12084	-4.12	0.0	2.09	1.06	Pmaip1
445	GO:0050795 [3]: regulation of behavior	1	1	542	2	12084	-4.12	0.0	2.09	1.06	Ppp1r1b
446	GO:0051136 [7]: regulation of NK T-cell differentiation	1	1	542	2	12084	-4.12	0.0	2.09	1.06	Cd1d1
447	GO:0051138 [8]: positive regulation of NK T-cell differentiation	1	1	542	2	12084	-4.12	0.0	2.09	1.06	Cd1d1
448	GO:0000045 [6]: autophagic vacuole formation	1	1	542	2	12084	-4.12	0.0	2.09	1.06	Apg12l
449	GO:0001659 [4]: thermoregulation	1	1	542	2	12084	-4.12	0.0	2.09	1.06	Ptger3
450	GO:0001719 [9]: inhibition of caspase activation	1	1	542	2	12084	-4.12	0.0	2.09	1.06	Nr4a1
451	GO:0001865 [6]: NK T-cell differentiation	1	1	542	2	12084	-4.12	0.0	2.09	1.06	Cd1d1
452	GO:0001912 [8]: positive regulation of immune cell mediated cytotoxicity	1	1	542	2	12084	-4.12	0.0	2.09	1.06	Cd1d1
453	GO:0006000 [8]: fructose metabolism	1	1	542	2	12084	-4.12	0.0	2.09	1.06	Pfkfb3
454	GO:0006013 [8]: mannose metabolism	1	1	542	2	12084	-4.12	0.0	2.09	1.06	Pmm1
455	GO:0006381 [8]: mRNA editing	1	1	542	2	12084	-4.12	0.0	2.09	1.06	Apobec1
456	GO:0006569 [8]: tryptophan catabolism	1	1	542	2	12084	-4.12	0.0	2.09	1.06	Indo
457	GO:0006651 [8]: diacylglycerol biosynthesis	1	1	542	2	12084	-4.12	0.0	2.09	1.06	Mogat2
458	GO:0006940 [5]: regulation of smooth muscle contraction	1	1	542	2	12084	-4.12	0.0	2.09	1.06	Cald1
459	GO:0007525 [6]: somatic muscle development	1	1	542	2	12084	-4.12	0.0	2.09	1.06	Utrn
460	GO:0009437 [7]: carnitine metabolism	1	1	542	2	12084	-4.12	0.0	2.09	1.06	Tmlhe
461	GO:0007565 [5]: pregnancy	2	2	541	14	12072	-4.13	0.0	1.9	0.93	Bteb1 Lamb1-1
462	GO:0048468 [3]: cell development	3	3	540	31	12055	-4.15	0.0	1.72	0.86	Col18a1 Qk Rpgrip1
463	GO:0007015 [9]: actin filament organization	3	3	540	31	12055	-4.15	0.0	1.72	0.86	Arhgap6 Dbn1 Nck2
464	GO:0007188 [8]: G-protein signaling, coupled to cAMP nucleotide second messenger	3	3	540	31	12055	-4.15	0.0	1.72	0.86	Adcy8 Edg1 Ptger3
465	GO:0006323 [6]: DNA packaging	5	5	538	161	11925	-4.15	0.0	0.17	0.09	Cdyl Chd4 Hmga2 Suv39h1 Tspyl1
466	GO:0006397 [7]: mRNA processing	11	11	532	231	11855	-4.15	0.0	0.76	0.42	0610033I05Rik AI481750 Apobec1 Cpeb2 Cpsf3 Cugbp2 Fmr1 Lsm8 Ptbp2 Rbpms2 Snrpb2
467	GO:0006725 [5]: aromatic compound metabolism	5	5	538	73	12013	-4.18	0.0	1.41	0.73	Abhd6 Abhd8 Ephx2 Indo Mthfd2
468	GO:0006936 [3]: muscle contraction	4	4	539	52	12034	-4.2	0.0	1.51	0.76	Cald1 Cnn3 Tnnt2 Utrn
469	GO:0030334 [6]: regulation of cell migration	3	3	540	32	12054	-4.2	0.0	1.66	0.84	Col18a1 Lama4 Vcl
470	GO:0051270 [5]: regulation of cell motility	3	3	540	32	12054	-4.2	0.0	1.66	0.84	Col18a1 Lama4 Vcl
471	GO:0008015 [4]: circulation	3	3	540	32	12054	-4.2	0.0	1.66	0.84	Cav1 Gnai3 Hbegf
472	GO:0042127 [5]: regulation of cell proliferation	7	7	536	122	11964	-4.2	0.0	1.14	0.59	Cav1 Col18a1 Ifitm3 Nck2 Pmaip1 Slfn1 Sphk1
473	GO:0045892 [8]: negative regulation of transcription, DNA-dependent	5	5	538	74	12012	-4.2	0.0	1.38	0.7	Bcl6 Bhlhb2 Cri1 Hod id3
474	GO:0008207 [6]: C21-steroid hormone metabolism	2	2	541	15	12071	-4.22	0.0	1.81	0.92	Hsd3b7 Pbx1
475	GO:0009893 [5]: positive regulation of metabolism	7	7	536	124	11962	-4.22	0.0	1.1	0.58	Atf4 Cd1d1 Ebf1 Lef1 Ppargc1a Rac1 Tef
476	GO:0044262 [6]: cellular carbohydrate metabolism	9	9	534	184	11902	-4.22	0.0	0.8	0.44	Atf4 Gpd2 Gys2 Itih2 Mdh1 Pfkfb3 Pfkp Pmm1 Pygl
477	GO:0008380 [7]: RNA splicing	7	7	536	190	11896	-4.23	0.0	0.29	0.17	0610033I05Rik Cpeb2 Cugbp2 Lsm8 Ptbp2 Rbpms2 Snrpb2
478	GO:0000279 [6]: M phase	4	4	539	135	11951	-4.25	0.0	0.16	0.09	Ccng2 Gadd45a Rad21 Stag1
479	GO:0016053 [6]: organic acid biosynthesis	4	4	539	54	12032	-4.25	0.0	1.43	0.74	Prkag2 Ptgds Sah Scd2
480	GO:0046394 [7]: carboxylic acid biosynthesis	4	4	539	54	12032	-4.25	0.0	1.43	0.74	Prkag2 Ptgds Sah Scd2
481	GO:0009617 [6]: response to bacteria	1	1	542	71	12015	-4.26	0.0	0.04	0.02	Wasl
482	GO:0000375 [8]: RNA splicing, via transesterification reactions	7	7	536	186	11900	-4.26	0.0	0.32	0.18	0610033I05Rik Cpeb2 Cugbp2 Lsm8 Ptbp2 Rbpms2 Snrpb2
483	GO:0000377 [9]: RNA splicing, via transesterification reactions with bulged adenosine as nucleophile	7	7	536	186	11900	-4.26	0.0	0.32	0.18	0610033I05Rik Cpeb2 Cugbp2 Lsm8 Ptbp2 Rbpms2 Snrpb2
484	GO:0000398 [8]: nuclear mRNA splicing, via spliceosome	7	7	536	186	11900	-4.26	0.0	0.32	0.18	0610033I05Rik Cpeb2 Cugbp2 Lsm8 Ptbp2 Rbpms2 Snrpb2
485	GO:0019932 [6]: second-messenger-mediated signaling	5	5	538	78	12008	-4.28	0.0	1.25	0.64	Adcy8 Cerk Dscr1 Edg1 Ptger3
486	GO:0019953 [4]: sexual reproduction	5	5	538	151	11935	-4.28	0.0	0.22	0.12	Bcl6 Cd9 Qk Rps6kb1 Zfp37
487	GO:0000003 [3]: reproduction	5	5	538	151	11935	-4.28	0.0	0.22	0.12	Bcl6 Cd9 Qk Rps6kb1 Zfp37
488	GO:0000245 [8]: spliceosome assembly	2	2	541	16	12070	-4.29	0.0	1.72	0.86	Cugbp2 Ptbp2
489	GO:0007259 [7]: JAK-STAT cascade	2	2	541	16	12070	-4.29	0.0	1.72	0.86	Pkd2 Socs1
490	GO:0006260 [6]: DNA replication	2	2	541	92	11994	-4.3	0.0	0.09	0.05	Rev3l Top3b
491	GO:0007167 [6]: enzyme linked receptor protein signaling pathway	8	8	535	170	11916	-4.31	0.0	0.69	0.39	Hbegf Igf1r Nck2 Plat Prss11 Ptprm Ptprs Socs1
492	GO:0006605 [7]: protein targeting	8	8	535	187	11899	-4.31	0.0	0.5	0.29	Akap12 Hspa9a Kpna4 Ppp3ca Tram1 Xpo1 Ywhab Ywhaz
493	GO:0009719 [4]: response to endogenous stimulus	5	5	538	149	11937	-4.31	0.0	0.23	0.13	Gadd45a Ifi204 Pmaip1 Rad21 Rev3l
494	GO:0043037 [7]: translation	5	5	538	149	11937	-4.31	0.0	0.23	0.13	Eif2ak3 Eif4e3 Gspt2 Paip1 Ppp1r15b
495	GO:0051239 [4]: regulation of organismal physiological process	6	6	537	106	11980	-4.31	0.0	1.05	0.55	Ank Cav1 Cd1d1 Enpp1 Gnai3 Hbegf
496	GO:0050876 [4]: reproductive physiological process	3	3	540	35	12051	-4.32	0.0	1.5	0.76	Bteb1 Lamb1-1 Pthlh
497	GO:0007187 [7]: G-protein signaling, coupled to cyclic nucleotide second messenger	3	3	540	35	12051	-4.32	0.0	1.5	0.76	Adcy8 Edg1 Ptger3
498	GO:0009117 [6]: nucleotide metabolism	7	7	536	141	11945	-4.35	0.0	0.79	0.44	Adcy8 Ak1 Ctps2 Enpp1 Enpp2 Paics Upp1
499	GO:0035295 [3]: tube development	4	4	539	58	12028	-4.35	0.0	1.29	0.66	Fgf1 Pbx1 Pthlh Twist1
500	GO:0019933 [8]: cAMP-mediated signaling	3	3	540	36	12050	-4.35	0.0	1.45	0.75	Adcy8 Edg1 Ptger3
501	GO:0048511 [3]: rhythmic process	3	3	540	36	12050	-4.35	0.0	1.45	0.75	Ccrn4l Clock Tef
502	GO:0016331 [5]: morphogenesis of embryonic epithelium	2	2	541	17	12069	-4.35	0.0	1.63	0.84	Twist1 Vegfc
503	GO:0006720 [6]: isoprenoid metabolism	2	2	541	17	12069	-4.35	0.0	1.63	0.84	Aldh1a7 Fdft1
504	GO:0015980 [6]: energy derivation by oxidation of organic compounds	6	6	537	110	11976	-4.36	0.0	0.96	0.52	Atf4 Gpd2 Gys2 Mdh1 Pfkp Pygl
505	GO:0009889 [5]: regulation of biosynthesis	5	5	538	83	12003	-4.36	0.0	1.12	0.59	Cav1 Cd1d1 Eif2ak3 Paip1 Ppp1r15b
506	GO:0006974 [5]: response to DNA damage stimulus	5	5	538	144	11942	-4.36	0.0	0.26	0.15	Gadd45a Ifi204 Pmaip1 Rad21 Rev3l
507	GO:0007276 [5]: gametogenesis	4	4	539	127	11959	-4.36	0.0	0.2	0.11	Bcl6 Qk Rps6kb1 Zfp37
508	GO:0010165 [7]: response to X-ray	1	1	542	3	12083	-4.37	0.0	1.82	0.93	Pmaip1
509	GO:0015858 [6]: nucleoside transport	1	1	542	3	12083	-4.37	0.0	1.82	0.93	Slc28a2
510	GO:0015893 [5]: drug transport	1	1	542	3	12083	-4.37	0.0	1.82	0.93	Abcb1a
511	GO:0016096 [7]: polyisoprenoid metabolism	1	1	542	3	12083	-4.37	0.0	1.82	0.93	Aldh1a7
512	GO:0016547 [7]: RNA editing	1	1	542	3	12083	-4.37	0.0	1.82	0.93	Apobec1
513	GO:0016556 [7]: mRNA modification	1	1	542	3	12083	-4.37	0.0	1.82	0.93	Apobec1
514	GO:0018208 [9]: peptidyl-proline modification	1	1	542	3	12083	-4.37	0.0	1.82	0.93	P4ha1
515	GO:0019229 [5]: regulation of vasoconstriction	1	1	542	3	12083	-4.37	0.0	1.82	0.93	Cav1
516	GO:0030002 [6]: anion homeostasis	1	1	542	3	12083	-4.37	0.0	1.82	0.93	Prkwnk4
517	GO:0030212 [8]: hyaluronan metabolism	1	1	542	3	12083	-4.37	0.0	1.82	0.93	Itih2
518	GO:0030833 [7]: regulation of actin filament polymerization	1	1	542	3	12083	-4.37	0.0	1.82	0.93	Rac1
519	GO:0035137 [6]: hindlimb morphogenesis	1	1	542	3	12083	-4.37	0.0	1.82	0.93	Twist1
520	GO:0042095 [7]: interferon-gamma biosynthesis	1	1	542	3	12083	-4.37	0.0	1.82	0.93	Cd1d1
521	GO:0042214 [5]: terpene metabolism	1	1	542	3	12083	-4.37	0.0	1.82	0.93	Aldh1a7
522	GO:0042310 [6]: vasoconstriction	1	1	542	3	12083	-4.37	0.0	1.82	0.93	Cav1
523	GO:0042516 [7]: regulation of tyrosine phosphorylation of Stat3 protein	1	1	542	3	12083	-4.37	0.0	1.82	0.93	Socs1
524	GO:0042632 [4]: cholesterol homeostasis	1	1	542	3	12083	-4.37	0.0	1.82	0.93	Nr5a2
525	GO:0042733 [7]: embryonic digit morphogenesis	1	1	542	3	12083	-4.37	0.0	1.82	0.93	Lrp6
526	GO:0045087 [5]: innate immune response	1	1	542	3	12083	-4.37	0.0	1.82	0.93	H2-Bl
527	GO:0045953 [9]: negative regulation of natural killer cell mediated cytotoxicity	1	1	542	3	12083	-4.37	0.0	1.82	0.93	H2-Bl
528	GO:0046626 [5]: regulation of insulin receptor signaling pathway	1	1	542	3	12083	-4.37	0.0	1.82	0.93	Socs1
529	GO:0046851 [6]: negative regulation of bone remodeling	1	1	542	3	12083	-4.37	0.0	1.82	0.93	Enpp1
530	GO:0048008 [8]: platelet-derived growth factor receptor signaling pathway	1	1	542	3	12083	-4.37	0.0	1.82	0.93	Plat
531	GO:0048009 [8]: insulin-like growth factor receptor signaling pathway	1	1	542	3	12083	-4.37	0.0	1.82	0.93	Igf1r
532	GO:0048488 [7]: synaptic vesicle endocytosis	1	1	542	3	12083	-4.37	0.0	1.82	0.93	Stxbp1
533	GO:0050880 [5]: regulation of blood vessel size	1	1	542	3	12083	-4.37	0.0	1.82	0.93	Cav1
534	GO:0051205 [6]: protein insertion into membrane	1	1	542	3	12083	-4.37	0.0	1.82	0.93	Pmaip1
535	GO:0001755 [6]: neural crest cell migration	1	1	542	3	12083	-4.37	0.0	1.82	0.93	Zfhx1b
536	GO:0001911 [8]: negative regulation of immune cell mediated cytotoxicity	1	1	542	3	12083	-4.37	0.0	1.82	0.93	H2-Bl
537	GO:0006108 [7]: malate metabolism	1	1	542	3	12083	-4.37	0.0	1.82	0.93	Mdh1
538	GO:0006721 [5]: terpenoid metabolism	1	1	542	3	12083	-4.37	0.0	1.82	0.93	Aldh1a7
539	GO:0006983 [5]: ER-overload response	1	1	542	3	12083	-4.37	0.0	1.82	0.93	Ppp1r15b
540	GO:0007157 [6]: heterophilic cell adhesion	1	1	542	3	12083	-4.37	0.0	1.82	0.93	Cd164
541	GO:0008631 [10]: induction of apoptosis by oxidative stress	1	1	542	3	12083	-4.37	0.0	1.82	0.93	Rnf7
542	GO:0009396 [7]: folic acid and derivative biosynthesis	1	1	542	3	12083	-4.37	0.0	1.82	0.93	Mthfd2
543	GO:0000226 [8]: microtubule cytoskeleton organization and biogenesis	3	3	540	37	12049	-4.39	0.0	1.4	0.73	Gadd45a Mtap1b Ptk2
544	GO:0000122 [9]: negative regulation of transcription from Pol II promoter	4	4	539	60	12026	-4.39	0.0	1.22	0.64	Bcl6 Cri1 Hod id3
545	GO:0051186 [5]: cofactor metabolism	4	4	539	125	11961	-4.39	0.0	0.21	0.12	Ak1 Fech Gclc Mthfd2
546	GO:0000910 [5]: cytokinesis	3	3	540	107	11979	-4.4	0.0	0.15	0.09	Ccnd2 Ccng2 Sept7
547	GO:0016567 [9]: protein ubiquitination	6	6	537	115	11971	-4.4	0.0	0.87	0.47	Dtx1 Rbx1 Rnf14 Rnf7 Siah2 Trim8
548	GO:0007243 [6]: protein kinase cascade	6	6	537	117	11969	-4.41	0.0	0.83	0.46	Cav1 Dusp10 Irak1bp1 Pkd2 Socs1 T2bp
549	GO:0051094 [4]: positive regulation of development	3	3	540	38	12048	-4.41	0.0	1.36	0.69	Cd1d1 Socs2 Wnt7b
550	GO:0006445 [7]: regulation of translation	3	3	540	38	12048	-4.41	0.0	1.36	0.69	Eif2ak3 Paip1 Ppp1r15b
551	GO:0006576 [6]: biogenic amine metabolism	3	3	540	38	12048	-4.41	0.0	1.36	0.69	Indo Sms Tmlhe
552	GO:0019318 [7]: hexose metabolism	5	5	538	87	11999	-4.41	0.0	1.02	0.53	Atf4 Gpd2 Pfkfb3 Pfkp Pmm1
553	GO:0030097 [5]: hemopoiesis	3	3	540	106	11980	-4.42	0.0	0.16	0.09	Cd1d1 Cxcl15 Heph
554	GO:0044272 [6]: sulfur compound biosynthesis	2	2	541	18	12068	-4.42	0.0	1.55	0.78	Cth Gclc
555	GO:0007185 [7]: transmembrane receptor protein tyrosine phosphatase signaling pathway	2	2	541	18	12068	-4.42	0.0	1.55	0.78	Ptprm Ptprs
556	GO:0005996 [6]: monosaccharide metabolism	5	5	538	89	11997	-4.43	0.0	0.97	0.52	Atf4 Gpd2 Pfkfb3 Pfkp Pmm1
557	GO:0006486 [8]: protein amino acid glycosylation	4	4	539	62	12024	-4.43	0.0	1.15	0.59	B3gnt1 Man1a St3gal4 St3gal5
558	GO:0007389 [3]: pattern specification	6	6	537	128	11958	-4.44	0.0	0.66	0.37	Hoxa1 Hoxb5 Lef1 Lrp6 Pkd2 Rnf2
559	GO:0045941 [7]: positive regulation of transcription	5	5	538	90	11996	-4.45	0.0	0.95	0.51	Atf4 Ebf1 Lef1 Ppargc1a Tef
560	GO:0007169 [7]: transmembrane receptor protein tyrosine kinase signaling pathway	5	5	538	90	11996	-4.45	0.0	0.95	0.51	Hbegf Igf1r Nck2 Plat Socs1
561	GO:0040029 [3]: regulation of gene expression, epigenetic	3	3	540	39	12047	-4.45	0.0	1.31	0.67	H2afy2 Il1rl1 Slamf6
562	GO:0045935 [6]: positive regulation of nucleobase, nucleoside, nucleotide and nucleic acid metabolism	5	5	538	91	11995	-4.45	0.0	0.92	0.49	Atf4 Ebf1 Lef1 Ppargc1a Tef
563	GO:0043066 [7]: negative regulation of apoptosis	4	4	539	63	12023	-4.46	0.0	1.12	0.59	Bcl6 Nr4a1 Rnf7 Sphk1
564	GO:0030003 [6]: cation homeostasis	4	4	539	64	12022	-4.47	0.0	1.09	0.58	Pkd2 Pthlh Slc24a3 Trfr2
565	GO:0043069 [6]: negative regulation of programmed cell death	4	4	539	64	12022	-4.47	0.0	1.09	0.58	Bcl6 Nr4a1 Rnf7 Sphk1
566	GO:0042446 [6]: hormone biosynthesis	2	2	541	19	12067	-4.47	0.0	1.48	0.76	Hsd3b7 Pbx1
567	GO:0051241 [5]: negative regulation of organismal physiological process	2	2	541	19	12067	-4.47	0.0	1.48	0.76	Cav1 Enpp1
568	GO:0051258 [7]: protein polymerization	2	2	541	19	12067	-4.47	0.0	1.48	0.76	Rac1 Tuba1
569	GO:0009064 [7]: glutamine family amino acid metabolism	2	2	541	19	12067	-4.47	0.0	1.48	0.76	Ctps2 Gfpt2
570	GO:0019935 [7]: cyclic-nucleotide-mediated signaling	3	3	540	40	12046	-4.48	0.0	1.27	0.65	Adcy8 Edg1 Ptger3
571	GO:0042445 [5]: hormone metabolism	3	3	540	40	12046	-4.48	0.0	1.27	0.65	Cpe Hsd3b7 Pbx1
572	GO:0009165 [6]: nucleotide biosynthesis	3	3	540	101	11985	-4.48	0.0	0.19	0.11	Adcy8 Ctps2 Paics
573	GO:0016568 [8]: chromatin modification	2	2	541	82	12004	-4.51	0.0	0.13	0.07	Chd4 Suv39h1
574	GO:0043085 [4]: positive regulation of enzyme activity	4	4	539	67	12019	-4.51	0.0	1.01	0.53	Adcy8 Esrrbl1 Nr4a1 Rnf7
575	GO:0009101 [7]: glycoprotein biosynthesis	4	4	539	67	12019	-4.51	0.0	1.01	0.53	B3gnt1 Man1a St3gal4 St3gal5
576	GO:0006813 [8]: potassium ion transport	5	5	538	119	11967	-4.52	0.0	0.48	0.28	Kcnmb4 Slc12a2 Slc12a4 Slc12a6 Slc24a3
577	GO:0019884 [6]: antigen presentation, exogenous antigen	2	2	541	20	12066	-4.53	0.0	1.41	0.73	Cd1d1 H2-Eb1
578	GO:0006807 [4]: nitrogen compound metabolism	2	2	541	20	12066	-4.53	0.0	1.41	0.73	Cav1 Vnn1
579	GO:0000067 [6]: DNA replication and chromosome cycle	5	5	538	114	11972	-4.54	0.0	0.54	0.31	Ebna1bp2 Rad21 Rev3l Stag1 Top3b
580	GO:0015718 [7]: monocarboxylic acid transport	1	1	542	4	12082	-4.54	0.0	1.62	0.84	Slco2a1
581	GO:0015804 [7]: neutral amino acid transport	1	1	542	4	12082	-4.54	0.0	1.62	0.84	Slc7a10
582	GO:0030238 [4]: male sex determination	1	1	542	4	12082	-4.54	0.0	1.62	0.84	Igf1r
583	GO:0030335 [7]: positive regulation of cell migration	1	1	542	4	12082	-4.54	0.0	1.62	0.84	Col18a1
584	GO:0042267 [7]: natural killer cell mediated cytotoxicity	1	1	542	4	12082	-4.54	0.0	1.62	0.84	H2-Bl
585	GO:0042269 [8]: regulation of natural killer cell mediated cytotoxicity	1	1	542	4	12082	-4.54	0.0	1.62	0.84	H2-Bl
586	GO:0042509 [6]: regulation of tyrosine phosphorylation of STAT protein	1	1	542	4	12082	-4.54	0.0	1.62	0.84	Socs1
587	GO:0042640 [6]: anagen	1	1	542	4	12082	-4.54	0.0	1.62	0.84	Myo5a
588	GO:0045086 [9]: positive regulation of interleukin-2 biosynthesis	1	1	542	4	12082	-4.54	0.0	1.62	0.84	Cd1d1
589	GO:0045667 [5]: regulation of osteoblast differentiation	1	1	542	4	12082	-4.54	0.0	1.62	0.84	Wnt7b
590	GO:0046460 [7]: neutral lipid biosynthesis	1	1	542	4	12082	-4.54	0.0	1.62	0.84	Mogat2
591	GO:0046463 [7]: acylglycerol biosynthesis	1	1	542	4	12082	-4.54	0.0	1.62	0.84	Mogat2
592	GO:0048005 [7]: antigen presentation, exogenous peptide antigen	1	1	542	4	12082	-4.54	0.0	1.62	0.84	H2-Eb1
593	GO:0051272 [6]: positive regulation of cell motility	1	1	542	4	12082	-4.54	0.0	1.62	0.84	Col18a1
594	GO:0001678 [5]: cell glucose homeostasis	1	1	542	4	12082	-4.54	0.0	1.62	0.84	Foxa3
595	GO:0001836 [9]: release of cytochrome c from mitochondria	1	1	542	4	12082	-4.54	0.0	1.62	0.84	Pmaip1
596	GO:0007044 [6]: cell-substrate junction assembly	1	1	542	4	12082	-4.54	0.0	1.62	0.84	Tln1
597	GO:0007098 [8]: centrosome cycle	1	1	542	4	12082	-4.54	0.0	1.62	0.84	Gadd45a
598	GO:0007549 [4]: dosage compensation	1	1	542	4	12082	-4.54	0.0	1.62	0.84	H2afy2
599	GO:0048232 [6]: male gamete generation	3	3	540	97	11989	-4.55	0.0	0.21	0.12	Bcl6 Qk Zfp37
600	GO:0007283 [7]: spermatogenesis	3	3	540	97	11989	-4.55	0.0	0.21	0.12	Bcl6 Qk Zfp37
601	GO:0006334 [8]: nucleosome assembly	1	1	542	61	12025	-4.55	0.0	0.07	0.04	Tspyl1
602	GO:0007178 [7]: transmembrane receptor protein serine/threonine kinase signaling pathway	1	1	542	61	12025	-4.55	0.0	0.07	0.04	Prss11
603	GO:0009100 [7]: glycoprotein metabolism	4	4	539	72	12014	-4.57	0.0	0.88	0.48	B3gnt1 Man1a St3gal4 St3gal5
604	GO:0002009 [4]: morphogenesis of an epithelium	3	3	540	44	12042	-4.57	0.0	1.11	0.59	Pthlh Twist1 Vegfc
605	GO:0009888 [5]: histogenesis	1	1	542	60	12026	-4.58	0.0	0.07	0.04	Ext1
606	GO:0006818 [5]: hydrogen transport	1	1	542	60	12026	-4.58	0.0	0.07	0.04	Immp2l
607	GO:0019941 [9]: modification-dependent protein catabolism	3	3	540	94	11992	-4.59	0.0	0.23	0.13	Siah2 Ube1y1 Usp25
608	GO:0006461 [7]: protein complex assembly	3	3	540	93	11993	-4.59	0.0	0.24	0.13	Cugbp2 Ptbp2 Tspyl1
609	GO:0006643 [6]: membrane lipid metabolism	4	4	539	76	12010	-4.6	0.0	0.79	0.44	B4galt6 Cerk Lpgat1 Sgpp1
610	GO:0006814 [8]: sodium ion transport	4	4	539	76	12010	-4.6	0.0	0.79	0.44	Slc12a2 Slc12a4 Slc12a6 Slc24a3
611	GO:0006511 [10]: ubiquitin-dependent protein catabolism	3	3	540	92	11994	-4.61	0.0	0.25	0.14	Siah2 Ube1y1 Usp25
612	GO:0019439 [6]: aromatic compound catabolism	2	2	541	22	12064	-4.61	0.0	1.29	0.66	Ephx2 Indo
613	GO:0019835 [5]: cytolysis	2	2	541	22	12064	-4.61	0.0	1.29	0.66	Gzma Gzmb
614	GO:0007266 [7]: Rho protein signal transduction	2	2	541	22	12064	-4.61	0.0	1.29	0.66	Arhgap5 Rhoj
615	GO:0006092 [7]: main pathways of carbohydrate metabolism	4	4	539	77	12009	-4.61	0.0	0.77	0.43	Atf4 Gpd2 Mdh1 Pfkp
616	GO:0009309 [6]: amine biosynthesis	3	3	540	46	12040	-4.62	0.0	1.04	0.55	Bcat1 Cth Tmlhe
617	GO:0006417 [6]: regulation of protein biosynthesis	4	4	539	78	12008	-4.62	0.0	0.75	0.42	Cd1d1 Eif2ak3 Paip1 Ppp1r15b
618	GO:0006333 [8]: chromatin assembly or disassembly	4	4	539	80	12006	-4.63	0.0	0.71	0.4	Cdyl Chd4 Suv39h1 Tspyl1
619	GO:0007028 [5]: cytoplasm organization and biogenesis	4	4	539	98	11988	-4.63	0.0	0.44	0.26	Ebna1bp2 Gtpbp4 Rps6kb1 Tln1
620	GO:0050878 [4]: regulation of body fluids	3	3	540	47	12039	-4.63	0.0	1.01	0.53	Anxa5 Fgg Ptger3
621	GO:0009792 [4]: embryonic development (sensu Metazoa)	4	4	539	85	12001	-4.64	0.0	0.62	0.34	Ext1 Lef1 Lrp6 Rnf2
622	GO:0016055 [6]: Wnt receptor signaling pathway	4	4	539	83	12003	-4.64	0.0	0.66	0.37	Fzd9 Lef1 Lrp6 Wnt7b
623	GO:0042254 [6]: ribosome biogenesis and assembly	3	3	540	89	11997	-4.64	0.0	0.27	0.15	Ebna1bp2 Gtpbp4 Rps6kb1
624	GO:0007610 [2]: behavior	4	4	539	88	11998	-4.65	0.0	0.58	0.32	Etv1 Ppp1r1b Ptn Qk
625	GO:0009795 [4]: embryonic morphogenesis	4	4	539	86	12000	-4.65	0.0	0.61	0.34	Hoxa1 Lrp6 Twist1 Vegfc
626	GO:0019748 [4]: secondary metabolism	2	2	541	23	12063	-4.66	0.0	1.23	0.64	Aldh1a7 Fech
627	GO:0006305 [7]: DNA alkylation	2	2	541	23	12063	-4.66	0.0	1.23	0.64	Il1rl1 Slamf6
628	GO:0006306 [4]: DNA methylation	2	2	541	23	12063	-4.66	0.0	1.23	0.64	Il1rl1 Slamf6
629	GO:0007200 [7]: G-protein signaling, coupled to IP3 second messenger (phospholipase C activating)	2	2	541	23	12063	-4.66	0.0	1.23	0.64	Cerk Ptger3
630	GO:0000087 [7]: M phase of mitotic cell cycle	3	3	540	88	11998	-4.66	0.0	0.28	0.16	Ccng2 Rad21 Stag1
631	GO:0007067 [8]: mitosis	3	3	540	87	11999	-4.67	0.0	0.29	0.17	Ccng2 Rad21 Stag1
632	GO:0009948 [5]: anterior/posterior axis specification	1	1	542	5	12081	-4.68	0.0	1.46	0.76	Rnf2
633	GO:0016486 [6]: peptide hormone processing	1	1	542	5	12081	-4.68	0.0	1.46	0.76	Cpe
634	GO:0019217 [6]: regulation of fatty acid metabolism	1	1	542	5	12081	-4.68	0.0	1.46	0.76	Cav1
635	GO:0030048 [8]: actin filament-based movement	1	1	542	5	12081	-4.68	0.0	1.46	0.76	Myo5a
636	GO:0030072 [5]: peptide hormone secretion	1	1	542	5	12081	-4.68	0.0	1.46	0.76	Trpv4
637	GO:0035088 [6]: establishment and/or maintenance of apical/basal cell polarity	1	1	542	5	12081	-4.68	0.0	1.46	0.76	Vil2
638	GO:0042503 [9]: tyrosine phosphorylation of Stat3 protein	1	1	542	5	12081	-4.68	0.0	1.46	0.76	Socs1
639	GO:0045017 [7]: glycerolipid biosynthesis	1	1	542	5	12081	-4.68	0.0	1.46	0.76	Mogat2
640	GO:0045059 [7]: positive thymic T-cell selection	1	1	542	5	12081	-4.68	0.0	1.46	0.76	Cd1d1
641	GO:0045076 [8]: regulation of interleukin-2 biosynthesis	1	1	542	5	12081	-4.68	0.0	1.46	0.76	Cd1d1
642	GO:0045995 [4]: regulation of embryonic development	1	1	542	5	12081	-4.68	0.0	1.46	0.76	Lama4
643	GO:0046339 [7]: diacylglycerol metabolism	1	1	542	5	12081	-4.68	0.0	1.46	0.76	Mogat2
644	GO:0046457 [9]: prostanoid biosynthesis	1	1	542	5	12081	-4.68	0.0	1.46	0.76	Ptgds
645	GO:0046504 [6]: glycerol ether biosynthesis	1	1	542	5	12081	-4.68	0.0	1.46	0.76	Mogat2
646	GO:0048002 [6]: antigen presentation, peptide antigen	1	1	542	5	12081	-4.68	0.0	1.46	0.76	H2-Eb1
647	GO:0000302 [6]: response to reactive oxygen species	1	1	542	5	12081	-4.68	0.0	1.46	0.76	Ppp1r15b
648	GO:0001516 [10]: prostaglandin biosynthesis	1	1	542	5	12081	-4.68	0.0	1.46	0.76	Ptgds
649	GO:0001658 [6]: ureteric bud branching	1	1	542	5	12081	-4.68	0.0	1.46	0.76	Pbx1
650	GO:0006072 [8]: glycerol-3-phosphate metabolism	1	1	542	5	12081	-4.68	0.0	1.46	0.76	Gpd2
651	GO:0006268 [8]: DNA unwinding	1	1	542	5	12081	-4.68	0.0	1.46	0.76	Top3b
652	GO:0006378 [8]: mRNA polyadenylylation	1	1	542	5	12081	-4.68	0.0	1.46	0.76	Cpsf3
653	GO:0006568 [7]: tryptophan metabolism	1	1	542	5	12081	-4.68	0.0	1.46	0.76	Indo
654	GO:0006750 [7]: glutathione biosynthesis	1	1	542	5	12081	-4.68	0.0	1.46	0.76	Gclc
655	GO:0006984 [6]: ER-nuclear signaling pathway	1	1	542	5	12081	-4.68	0.0	1.46	0.76	Ppp1r15b
656	GO:0008215 [8]: spermine metabolism	1	1	542	5	12081	-4.68	0.0	1.46	0.76	Sms
657	GO:0009068 [8]: aspartate family amino acid catabolism	1	1	542	5	12081	-4.68	0.0	1.46	0.76	Aspa
658	GO:0030324 [5]: lung development	2	2	541	24	12062	-4.69	0.0	1.18	0.6	Fgf1 Pthlh
659	GO:0007046 [7]: ribosome biogenesis	3	3	540	83	12003	-4.71	0.0	0.33	0.19	Ebna1bp2 Gtpbp4 Rps6kb1
660	GO:0043009 [5]: embryonic development (sensu Vertebrata)	1	1	542	55	12031	-4.72	0.0	0.09	0.05	Lef1
661	GO:0016044 [5]: membrane organization and biogenesis	2	2	541	25	12061	-4.72	0.0	1.13	0.59	Pmaip1 Sgcb
662	GO:0030323 [4]: respiratory tube development	2	2	541	25	12061	-4.72	0.0	1.13	0.59	Fgf1 Pthlh
663	GO:0006979 [5]: response to oxidative stress	2	2	541	25	12061	-4.72	0.0	1.13	0.59	Gpx2 Ppp1r15b
664	GO:0007249 [7]: I-kappaB kinase/NF-kappaB cascade	2	2	541	25	12061	-4.72	0.0	1.13	0.59	Irak1bp1 T2bp
665	GO:0050879 [4]: organismal movement	2	2	541	70	12016	-4.73	0.0	0.2	0.11	Rgnef Rpgrip1
666	GO:0009582 [6]: detection of abiotic stimulus	3	3	540	80	12006	-4.73	0.0	0.36	0.2	Fech Myo7a Pkd2
667	GO:0050881 [5]: musculoskeletal movement	2	2	541	69	12017	-4.74	0.0	0.2	0.12	Rgnef Rpgrip1
668	GO:0050885 [6]: regulation of balance	2	2	541	69	12017	-4.74	0.0	0.2	0.12	Rgnef Rpgrip1
669	GO:0050953 [6]: sensory perception of light	2	2	541	69	12017	-4.74	0.0	0.2	0.12	Rgnef Rpgrip1
670	GO:0050957 [6]: equilibrioception	2	2	541	69	12017	-4.74	0.0	0.2	0.12	Rgnef Rpgrip1
671	GO:0000165 [7]: MAPKKK cascade	2	2	541	69	12017	-4.74	0.0	0.2	0.12	Cav1 Dusp10
672	GO:0007601 [7]: visual perception	2	2	541	69	12017	-4.74	0.0	0.2	0.12	Rgnef Rpgrip1
673	GO:0006644 [7]: phospholipid metabolism	1	1	542	54	12032	-4.74	0.0	0.09	0.05	Lpgat1
674	GO:0045944 [9]: positive regulation of transcription from Pol II promoter	3	3	540	56	12030	-4.75	0.0	0.76	0.42	Atf4 Lef1 Tef
675	GO:0030326 [6]: embryonic limb morphogenesis	2	2	541	26	12060	-4.75	0.0	1.08	0.56	Lrp6 Twist1
676	GO:0035113 [5]: embryonic appendage morphogenesis	2	2	541	26	12060	-4.75	0.0	1.08	0.56	Lrp6 Twist1
677	GO:0007229 [6]: integrin-mediated signaling pathway	3	3	540	58	12028	-4.76	0.0	0.71	0.4	Adamts4 Itgb1 Ptk2
678	GO:0050778 [6]: positive regulation of immune response	1	1	542	53	12033	-4.76	0.0	0.1	0.06	Cd1d1
679	GO:0006164 [7]: purine nucleotide biosynthesis	1	1	542	53	12033	-4.76	0.0	0.1	0.06	Paics
680	GO:0051246 [5]: regulation of protein metabolism	3	3	540	73	12013	-4.77	0.0	0.45	0.26	Cd1d1 Rac1 Socs1
681	GO:0045893 [8]: positive regulation of transcription, DNA-dependent	3	3	540	71	12015	-4.77	0.0	0.47	0.27	Atf4 Lef1 Tef
682	GO:0006006 [8]: glucose metabolism	3	3	540	69	12017	-4.77	0.0	0.5	0.29	Atf4 Gpd2 Pfkp
683	GO:0051188 [6]: cofactor biosynthesis	3	3	540	70	12016	-4.78	0.0	0.49	0.28	Fech Gclc Mthfd2
684	GO:0015931 [5]: nucleobase, nucleoside, nucleotide and nucleic acid transport	2	2	541	27	12059	-4.78	0.0	1.03	0.55	Fmr1 Slc28a2
685	GO:0005977 [8]: glycogen metabolism	2	2	541	27	12059	-4.78	0.0	1.03	0.55	Gys2 Pygl
686	GO:0006073 [7]: glucan metabolism	2	2	541	27	12059	-4.78	0.0	1.03	0.55	Gys2 Pygl
687	GO:0006887 [6]: exocytosis	1	1	542	52	12034	-4.79	0.0	0.1	0.06	Stxbp1
688	GO:0007179 [8]: transforming growth factor beta receptor signaling pathway	1	1	542	52	12034	-4.79	0.0	0.1	0.06	Prss11
689	GO:0016042 [5]: lipid catabolism	3	3	540	66	12020	-4.79	0.0	0.55	0.32	Pla2g2d Pla2g7 Plcl2
690	GO:0045595 [4]: regulation of cell differentiation	3	3	540	66	12020	-4.79	0.0	0.55	0.32	Cd1d1 Socs2 Wnt7b
691	GO:0016998 [6]: cell wall catabolism	1	1	542	6	12080	-4.79	0.0	1.33	0.69	Oxr1
692	GO:0042430 [6]: indole and derivative metabolism	1	1	542	6	12080	-4.79	0.0	1.33	0.69	Indo
693	GO:0042434 [7]: indole derivative metabolism	1	1	542	6	12080	-4.79	0.0	1.33	0.69	Indo
694	GO:0042462 [6]: eye photoreceptor cell development	1	1	542	6	12080	-4.79	0.0	1.33	0.69	Rpgrip1
695	GO:0042692 [4]: muscle cell differentiation	1	1	542	6	12080	-4.79	0.0	1.33	0.69	Qk
696	GO:0045664 [5]: regulation of neuron differentiation	1	1	542	6	12080	-4.79	0.0	1.33	0.69	Socs2
697	GO:0046425 [5]: regulation of JAK-STAT cascade	1	1	542	6	12080	-4.79	0.0	1.33	0.69	Socs1
698	GO:0006402 [7]: mRNA catabolism	1	1	542	6	12080	-4.79	0.0	1.33	0.69	Auh
699	GO:0006586 [7]: indolalkylamine metabolism	1	1	542	6	12080	-4.79	0.0	1.33	0.69	Indo
700	GO:0006760 [6]: folic acid and derivative metabolism	1	1	542	6	12080	-4.79	0.0	1.33	0.69	Mthfd2
701	GO:0007006 [6]: mitochondrial membrane organization and biogenesis	1	1	542	6	12080	-4.79	0.0	1.33	0.69	Pmaip1
702	GO:0008630 [7]: DNA damage response, signal transduction resulting in induction of apoptosis	1	1	542	6	12080	-4.79	0.0	1.33	0.69	Ifi204
703	GO:0009127 [8]: purine nucleoside monophosphate biosynthesis	1	1	542	6	12080	-4.79	0.0	1.33	0.69	Paics
704	GO:0009168 [9]: purine ribonucleoside monophosphate biosynthesis	1	1	542	6	12080	-4.79	0.0	1.33	0.69	Paics
705	GO:0035107 [4]: appendage morphogenesis	2	2	541	28	12058	-4.8	0.0	0.99	0.52	Lrp6 Twist1
706	GO:0035108 [5]: limb morphogenesis	2	2	541	28	12058	-4.8	0.0	0.99	0.52	Lrp6 Twist1
707	GO:0048015 [7]: phosphoinositide-mediated signaling	2	2	541	28	12058	-4.8	0.0	0.99	0.52	Cerk Ptger3
708	GO:0009260 [7]: ribonucleotide biosynthesis	1	1	542	51	12035	-4.82	0.0	0.11	0.06	Paics
709	GO:0009451 [6]: RNA modification	1	1	542	51	12035	-4.82	0.0	0.11	0.06	Apobec1
710	GO:0006730 [5]: one-carbon compound metabolism	2	2	541	29	12057	-4.83	0.0	0.95	0.51	Fthfd Mthfd2
711	GO:0006414 [8]: translational elongation	1	1	542	50	12036	-4.84	0.0	0.11	0.06	Gspt2
712	GO:0006163 [7]: purine nucleotide metabolism	2	2	541	62	12024	-4.84	0.0	0.26	0.15	Ak1 Paics
713	GO:0007507 [5]: heart development	2	2	541	62	12024	-4.84	0.0	0.26	0.15	Hod id3
714	GO:0009108 [7]: coenzyme biosynthesis	2	2	541	62	12024	-4.84	0.0	0.26	0.15	Gclc Mthfd2
715	GO:0006112 [7]: energy reserve metabolism	2	2	541	30	12056	-4.85	0.0	0.91	0.49	Gys2 Pygl
716	GO:0016052 [6]: carbohydrate catabolism	1	1	542	49	12037	-4.86	0.0	0.12	0.07	Pfkp
717	GO:0044275 [7]: cellular carbohydrate catabolism	1	1	542	49	12037	-4.86	0.0	0.12	0.07	Pfkp
718	GO:0045786 [7]: negative regulation of cell cycle	1	1	542	49	12037	-4.86	0.0	0.12	0.07	Reck
719	GO:0044264 [6]: cellular polysaccharide metabolism	2	2	541	31	12055	-4.87	0.0	0.87	0.48	Gys2 Pygl
720	GO:0008652 [7]: amino acid biosynthesis	2	2	541	31	12055	-4.87	0.0	0.87	0.48	Bcat1 Cth
721	GO:0019216 [5]: regulation of lipid metabolism	1	1	542	7	12079	-4.88	0.0	1.22	0.64	Cav1
722	GO:0030041 [7]: actin filament polymerization	1	1	542	7	12079	-4.88	0.0	1.22	0.64	Rac1
723	GO:0030148 [8]: sphingolipid biosynthesis	1	1	542	7	12079	-4.88	0.0	1.22	0.64	B4galt6
724	GO:0030510 [6]: regulation of BMP signaling pathway	1	1	542	7	12079	-4.88	0.0	1.22	0.64	Prss11
725	GO:0030514 [7]: negative regulation of BMP signaling pathway	1	1	542	7	12079	-4.88	0.0	1.22	0.64	Prss11
726	GO:0042094 [7]: interleukin-2 biosynthesis	1	1	542	7	12079	-4.88	0.0	1.22	0.64	Cd1d1
727	GO:0042303 [4]: molting cycle	1	1	542	7	12079	-4.88	0.0	1.22	0.64	Myo5a
728	GO:0042461 [5]: photoreceptor cell development	1	1	542	7	12079	-4.88	0.0	1.22	0.64	Rpgrip1
729	GO:0042633 [5]: hair cycle	1	1	542	7	12079	-4.88	0.0	1.22	0.64	Myo5a
730	GO:0000072 [7]: M phase specific microtubule process	1	1	542	7	12079	-4.88	0.0	1.22	0.64	Gadd45a
731	GO:0000097 [7]: sulfur amino acid biosynthesis	1	1	542	7	12079	-4.88	0.0	1.22	0.64	Cth
732	GO:0007204 [8]: cytosolic calcium ion concentration elevation	1	1	542	7	12079	-4.88	0.0	1.22	0.64	Ptger3
733	GO:0007260 [8]: tyrosine phosphorylation of STAT protein	1	1	542	7	12079	-4.88	0.0	1.22	0.64	Socs1
734	GO:0007530 [3]: sex determination	1	1	542	7	12079	-4.88	0.0	1.22	0.64	Igf1r
735	GO:0007595 [5]: lactation	1	1	542	7	12079	-4.88	0.0	1.22	0.64	Pthlh
736	GO:0008206 [7]: bile acid metabolism	1	1	542	7	12079	-4.88	0.0	1.22	0.64	Nr5a2
737	GO:0009126 [8]: purine nucleoside monophosphate metabolism	1	1	542	7	12079	-4.88	0.0	1.22	0.64	Paics
738	GO:0009167 [9]: purine ribonucleoside monophosphate metabolism	1	1	542	7	12079	-4.88	0.0	1.22	0.64	Paics
739	GO:0018193 [8]: peptidyl-amino acid modification	2	2	541	59	12027	-4.88	0.0	0.3	0.17	P4ha1 Socs1
740	GO:0035239 [4]: tube morphogenesis	2	2	541	32	12054	-4.89	0.0	0.84	0.46	Pbx1 Twist1
741	GO:0048066 [3]: pigmentation	2	2	541	32	12054	-4.89	0.0	0.84	0.46	Fech Myo5a
742	GO:0009259 [7]: ribonucleotide metabolism	2	2	541	58	12028	-4.89	0.0	0.31	0.17	Ak1 Paics
743	GO:0009141 [7]: nucleoside triphosphate metabolism	1	1	542	48	12038	-4.89	0.0	0.12	0.07	Ak1
744	GO:0005976 [5]: polysaccharide metabolism	2	2	541	33	12053	-4.9	0.0	0.8	0.44	Gys2 Pygl
745	GO:0006413 [8]: translational initiation	2	2	541	33	12053	-4.9	0.0	0.8	0.44	Eif4e3 Ppp1r15b
746	GO:0051247 [6]: positive regulation of protein metabolism	2	2	541	34	12052	-4.91	0.0	0.77	0.43	Cd1d1 Rac1
747	GO:0007548 [3]: sex differentiation	2	2	541	34	12052	-4.91	0.0	0.77	0.43	Dmrt2 Pbx1
748	GO:0030098 [4]: lymphocyte differentiation	1	1	542	47	12039	-4.91	0.0	0.13	0.07	Cd1d1
749	GO:0042110 [7]: T-cell activation	1	1	542	47	12039	-4.91	0.0	0.13	0.07	Cd1d1
750	GO:0046903 [3]: secretion	1	1	542	47	12039	-4.91	0.0	0.13	0.07	Trpv4
751	GO:0009152 [8]: purine ribonucleotide biosynthesis	1	1	542	47	12039	-4.91	0.0	0.13	0.07	Paics
752	GO:0051240 [5]: positive regulation of organismal physiological process	2	2	541	55	12031	-4.92	0.0	0.34	0.19	Cav1 Cd1d1
753	GO:0000041 [8]: transition metal ion transport	2	2	541	35	12051	-4.92	0.0	0.74	0.41	Cp Heph
754	GO:0045859 [4]: regulation of protein kinase activity	1	1	542	46	12040	-4.93	0.0	0.13	0.08	Gadd45a
755	GO:0009150 [8]: purine ribonucleotide metabolism	2	2	541	53	12033	-4.94	0.0	0.37	0.21	Ak1 Paics
756	GO:0009798 [4]: axis specification	1	1	542	8	12078	-4.95	0.0	1.12	0.59	Rnf2
757	GO:0010092 [5]: specification of organ identity	1	1	542	8	12078	-4.95	0.0	1.12	0.59	Fgf1
758	GO:0030218 [5]: erythrocyte differentiation	1	1	542	8	12078	-4.95	0.0	1.12	0.59	Heph
759	GO:0046209 [5]: nitric oxide metabolism	1	1	542	8	12078	-4.95	0.0	1.12	0.59	Cav1
760	GO:0051084 [8]: posttranslational protein folding	1	1	542	8	12078	-4.95	0.0	1.12	0.59	Hspa8
761	GO:0051085 [9]: chaperone cofactor dependent protein folding	1	1	542	8	12078	-4.95	0.0	1.12	0.59	Hspa8
762	GO:0000188 [8]: inactivation of MAPK	1	1	542	8	12078	-4.95	0.0	1.12	0.59	Cav1
763	GO:0001649 [4]: osteoblast differentiation	1	1	542	8	12078	-4.95	0.0	1.12	0.59	Wnt7b
764	GO:0001666 [5]: response to hypoxia	1	1	542	8	12078	-4.95	0.0	1.12	0.59	Hif1a
765	GO:0001754 [5]: eye photoreceptor cell differentiation	1	1	542	8	12078	-4.95	0.0	1.12	0.59	Rpgrip1
766	GO:0001759 [4]: induction of an organ	1	1	542	8	12078	-4.95	0.0	1.12	0.59	Fgf1
767	GO:0006692 [8]: prostanoid metabolism	1	1	542	8	12078	-4.95	0.0	1.12	0.59	Ptgds
768	GO:0006693 [9]: prostaglandin metabolism	1	1	542	8	12078	-4.95	0.0	1.12	0.59	Ptgds
769	GO:0006776 [7]: vitamin A metabolism	1	1	542	8	12078	-4.95	0.0	1.12	0.59	Aldh1a7
770	GO:0006779 [7]: porphyrin biosynthesis	1	1	542	8	12078	-4.95	0.0	1.12	0.59	Fech
771	GO:0006783 [6]: heme biosynthesis	1	1	542	8	12078	-4.95	0.0	1.12	0.59	Fech
772	GO:0006809 [5]: nitric oxide biosynthesis	1	1	542	8	12078	-4.95	0.0	1.12	0.59	Cav1
773	GO:0006997 [5]: nuclear organization and biogenesis	1	1	542	8	12078	-4.95	0.0	1.12	0.59	Ptk2
774	GO:0007163 [5]: establishment and/or maintenance of cell polarity	1	1	542	8	12078	-4.95	0.0	1.12	0.59	Vil2
775	GO:0007193 [9]: G-protein signaling, adenylate cyclase inhibiting pathway	1	1	542	8	12078	-4.95	0.0	1.12	0.59	Edg1
776	GO:0007205 [8]: protein kinase C activation	1	1	542	8	12078	-4.95	0.0	1.12	0.59	Cerk
777	GO:0046467 [7]: membrane lipid biosynthesis	2	2	541	39	12047	-4.95	0.0	0.63	0.35	B4galt6 Lpgat1
778	GO:0006916 [8]: anti-apoptosis	2	2	541	49	12037	-4.96	0.0	0.43	0.25	Nr4a1 Rnf7
779	GO:0006800 [5]: oxygen and reactive oxygen species metabolism	2	2	541	40	12046	-4.96	0.0	0.61	0.34	Gpx2 Ppp1r15b
780	GO:0050954 [6]: sensory perception of mechanical stimulus	2	2	541	48	12038	-4.96	0.0	0.45	0.26	Myo7a Pkd2
781	GO:0050982 [7]: detection of mechanical stimulus	2	2	541	48	12038	-4.96	0.0	0.45	0.26	Myo7a Pkd2
782	GO:0001505 [7]: regulation of neurotransmitter levels	1	1	542	45	12041	-4.96	0.0	0.14	0.08	Gad1
783	GO:0008284 [6]: positive regulation of cell proliferation	2	2	541	46	12040	-4.97	0.0	0.48	0.28	Col18a1 Sphk1
784	GO:0051170 [7]: nuclear import	2	2	541	43	12043	-4.97	0.0	0.54	0.31	Kpna4 Ppp3ca
785	GO:0006606 [7]: protein-nucleus import	2	2	541	43	12043	-4.97	0.0	0.54	0.31	Kpna4 Ppp3ca
786	GO:0006766 [5]: vitamin metabolism	2	2	541	43	12043	-4.97	0.0	0.54	0.31	Aldh1a7 Tmlhe
787	GO:0006817 [8]: phosphate transport	2	2	541	43	12043	-4.97	0.0	0.54	0.31	Ank Col18a1
788	GO:0017038 [6]: protein import	2	2	541	47	12039	-4.97	0.0	0.46	0.27	Kpna4 Ppp3ca
789	GO:0050817 [3]: coagulation	2	2	541	42	12044	-4.97	0.0	0.56	0.32	Anxa5 Fgg
790	GO:0007596 [4]: blood coagulation	2	2	541	42	12044	-4.97	0.0	0.56	0.32	Anxa5 Fgg
791	GO:0009314 [6]: response to radiation	2	2	541	42	12044	-4.97	0.0	0.56	0.32	Fech Pmaip1
792	GO:0001654 [5]: eye morphogenesis	2	2	541	44	12042	-4.97	0.0	0.52	0.3	Rpgrip1 Tm4sf9
793	GO:0007599 [5]: hemostasis	2	2	541	44	12042	-4.97	0.0	0.52	0.3	Anxa5 Fgg
794	GO:0050865 [5]: regulation of cell activation	1	1	542	44	12042	-4.98	0.0	0.15	0.09	Cd1d1
795	GO:0051249 [6]: regulation of lymphocyte activation	1	1	542	44	12042	-4.98	0.0	0.15	0.09	Cd1d1
796	GO:0007605 [7]: perception of sound	1	1	542	44	12042	-4.98	0.0	0.15	0.09	Myo7a
797	GO:0009144 [8]: purine nucleoside triphosphate metabolism	1	1	542	44	12042	-4.98	0.0	0.15	0.09	Ak1
798	GO:0019233 [6]: perception of pain	1	1	542	9	12077	-5.01	0.0	1.03	0.55	Ngfb
799	GO:0030512 [6]: negative regulation of transforming growth factor beta receptor signaling pathway	1	1	542	9	12077	-5.01	0.0	1.03	0.55	Prss11
800	GO:0043026 [7]: regulation of caspase activation	1	1	542	9	12077	-5.01	0.0	1.03	0.55	Nr4a1
801	GO:0051260 [8]: protein homooligomerization	1	1	542	9	12077	-5.01	0.0	1.03	0.55	Cav1
802	GO:0001570 [4]: vasculogenesis	1	1	542	9	12077	-5.01	0.0	1.03	0.55	Qk
803	GO:0006265 [6]: DNA topological change	1	1	542	9	12077	-5.01	0.0	1.03	0.55	Top3b
804	GO:0006401 [6]: RNA catabolism	1	1	542	9	12077	-5.01	0.0	1.03	0.55	Auh
805	GO:0008064 [6]: regulation of actin polymerization and/or depolymerization	1	1	542	9	12077	-5.01	0.0	1.03	0.55	Rac1
806	GO:0008299 [7]: isoprenoid biosynthesis	1	1	542	9	12077	-5.01	0.0	1.03	0.55	Fdft1
807	GO:0009070 [8]: serine family amino acid biosynthesis	1	1	542	9	12077	-5.01	0.0	1.03	0.55	Cth
808	GO:0009074 [7]: aromatic amino acid family catabolism	1	1	542	9	12077	-5.01	0.0	1.03	0.55	Indo
809	GO:0009156 [8]: ribonucleoside monophosphate biosynthesis	1	1	542	9	12077	-5.01	0.0	1.03	0.55	Paics
810	GO:0030099 [4]: myeloid blood cell differentiation	1	1	542	42	12044	-5.03	0.0	0.16	0.09	Heph
811	GO:0009199 [8]: ribonucleoside triphosphate metabolism	1	1	542	42	12044	-5.03	0.0	0.16	0.09	Ak1
812	GO:0009205 [9]: purine ribonucleoside triphosphate metabolism	1	1	542	42	12044	-5.03	0.0	0.16	0.09	Ak1
813	GO:0019320 [8]: hexose catabolism	1	1	542	41	12045	-5.04	0.0	0.17	0.1	Pfkp
814	GO:0046164 [6]: alcohol catabolism	1	1	542	41	12045	-5.04	0.0	0.17	0.1	Pfkp
815	GO:0046365 [7]: monosaccharide catabolism	1	1	542	41	12045	-5.04	0.0	0.17	0.1	Pfkp
816	GO:0006007 [9]: glucose catabolism	1	1	542	41	12045	-5.04	0.0	0.17	0.1	Pfkp
817	GO:0006752 [7]: group transfer coenzyme metabolism	1	1	542	41	12045	-5.04	0.0	0.17	0.1	Mthfd2
818	GO:0018108 [9]: peptidyl-tyrosine phosphorylation	1	1	542	40	12046	-5.06	0.0	0.18	0.1	Socs1
819	GO:0018212 [9]: peptidyl-tyrosine modification	1	1	542	40	12046	-5.06	0.0	0.18	0.1	Socs1
820	GO:0030500 [7]: regulation of bone mineralization	1	1	542	10	12076	-5.07	0.0	0.96	0.52	Ank
821	GO:0030593 [7]: neutrophil chemotaxis	1	1	542	10	12076	-5.07	0.0	0.96	0.52	Cxcl15
822	GO:0030832 [9]: regulation of actin filament length	1	1	542	10	12076	-5.07	0.0	0.96	0.52	Rac1
823	GO:0042060 [6]: wound healing	1	1	542	10	12076	-5.07	0.0	0.96	0.52	Elk3
824	GO:0042402 [7]: biogenic amine catabolism	1	1	542	10	12076	-5.07	0.0	0.96	0.52	Indo
825	GO:0042493 [7]: response to drug	1	1	542	10	12076	-5.07	0.0	0.96	0.52	Abcb1a
826	GO:0046530 [4]: photoreceptor cell differentiation	1	1	542	10	12076	-5.07	0.0	0.96	0.52	Rpgrip1
827	GO:0046879 [4]: hormone secretion	1	1	542	10	12076	-5.07	0.0	0.96	0.52	Trpv4
828	GO:0051128 [5]: regulation of cell organization and biogenesis	1	1	542	10	12076	-5.07	0.0	0.96	0.52	Rac1
829	GO:0051259 [7]: protein oligomerization	1	1	542	10	12076	-5.07	0.0	0.96	0.52	Cav1
830	GO:0001657 [8]: ureteric bud development	1	1	542	10	12076	-5.07	0.0	0.96	0.52	Pbx1
831	GO:0005978 [8]: glycogen biosynthesis	1	1	542	10	12076	-5.07	0.0	0.96	0.52	Gys2
832	GO:0007222 [7]: frizzled signaling pathway	1	1	542	10	12076	-5.07	0.0	0.96	0.52	Fzd9
833	GO:0009066 [7]: aspartate family amino acid metabolism	1	1	542	10	12076	-5.07	0.0	0.96	0.52	Aspa
834	GO:0009124 [7]: nucleoside monophosphate biosynthesis	1	1	542	10	12076	-5.07	0.0	0.96	0.52	Paics
835	GO:0009161 [8]: ribonucleoside monophosphate metabolism	1	1	542	10	12076	-5.07	0.0	0.96	0.52	Paics
836	GO:0009225 [6]: nucleotide-sugar metabolism	1	1	542	10	12076	-5.07	0.0	0.96	0.52	Pmm1
837	GO:0009250 [7]: glucan biosynthesis	1	1	542	10	12076	-5.07	0.0	0.96	0.52	Gys2
838	GO:0006836 [5]: neurotransmitter transport	1	1	542	39	12047	-5.08	0.0	0.19	0.11	Slc6a9
839	GO:0001816 [5]: cytokine production	1	1	542	38	12048	-5.1	0.0	0.2	0.11	Cd1d1
840	GO:0009618 [7]: response to pathogenic bacteria	1	1	542	11	12075	-5.11	0.0	0.89	0.49	Wasl
841	GO:0035264 [4]: body growth	1	1	542	11	12075	-5.11	0.0	0.89	0.49	Socs2
842	GO:0040014 [5]: regulation of body size	1	1	542	11	12075	-5.11	0.0	0.89	0.49	Socs2
843	GO:0042044 [5]: fluid transport	1	1	542	11	12075	-5.11	0.0	0.89	0.49	Aqp7
844	GO:0042136 [6]: neurotransmitter biosynthesis	1	1	542	11	12075	-5.11	0.0	0.89	0.49	Gad1
845	GO:0042219 [6]: amino acid derivative catabolism	1	1	542	11	12075	-5.11	0.0	0.89	0.49	Indo
846	GO:0042591 [7]: antigen presentation, exogenous antigen via MHC class II	1	1	542	11	12075	-5.11	0.0	0.89	0.49	H2-Eb1
847	GO:0045061 [6]: thymic T-cell selection	1	1	542	11	12075	-5.11	0.0	0.89	0.49	Cd1d1
848	GO:0045582 [7]: positive regulation of T-cell differentiation	1	1	542	11	12075	-5.11	0.0	0.89	0.49	Cd1d1
849	GO:0045761 [4]: regulation of adenylate cyclase activity	1	1	542	11	12075	-5.11	0.0	0.89	0.49	Adcy8
850	GO:0045762 [5]: positive regulation of adenylate cyclase activity	1	1	542	11	12075	-5.11	0.0	0.89	0.49	Adcy8
851	GO:0001756 [4]: somitogenesis	1	1	542	11	12075	-5.11	0.0	0.89	0.49	Lef1
852	GO:0006100 [8]: tricarboxylic acid cycle intermediate metabolism	1	1	542	11	12075	-5.11	0.0	0.89	0.49	Mdh1
853	GO:0006833 [6]: water transport	1	1	542	11	12075	-5.11	0.0	0.89	0.49	Aqp7
854	GO:0007190 [6]: adenylate cyclase activation	1	1	542	11	12075	-5.11	0.0	0.89	0.49	Adcy8
855	GO:0007219 [6]: Notch signaling pathway	1	1	542	11	12075	-5.11	0.0	0.89	0.49	Dtx1
856	GO:0008366 [6]: nerve ensheathment	1	1	542	11	12075	-5.11	0.0	0.89	0.49	Qk
857	GO:0009123 [7]: nucleoside monophosphate metabolism	1	1	542	11	12075	-5.11	0.0	0.89	0.49	Paics
858	GO:0007626 [3]: locomotory behavior	1	1	542	37	12049	-5.12	0.0	0.21	0.12	Qk
859	GO:0016197 [6]: endosome transport	1	1	542	12	12074	-5.15	0.0	0.83	0.46	Ehd1
860	GO:0019722 [7]: calcium-mediated signaling	1	1	542	12	12074	-5.15	0.0	0.83	0.46	Dscr1
861	GO:0030203 [7]: glycosaminoglycan metabolism	1	1	542	12	12074	-5.15	0.0	0.83	0.46	Itih2
862	GO:0042551 [5]: nerve maturation	1	1	542	12	12074	-5.15	0.0	0.83	0.46	Qk
863	GO:0042593 [4]: glucose homeostasis	1	1	542	12	12074	-5.15	0.0	0.83	0.46	Foxa3
864	GO:0045058 [5]: T-cell selection	1	1	542	12	12074	-5.15	0.0	0.83	0.46	Cd1d1
865	GO:0045621 [6]: positive regulation of lymphocyte differentiation	1	1	542	12	12074	-5.15	0.0	0.83	0.46	Cd1d1
866	GO:0046785 [8]: microtubule polymerization	1	1	542	12	12074	-5.15	0.0	0.83	0.46	Tuba1
867	GO:0006022 [6]: aminoglycan metabolism	1	1	542	12	12074	-5.15	0.0	0.83	0.46	Itih2
868	GO:0006171 [8]: cAMP biosynthesis	1	1	542	12	12074	-5.15	0.0	0.83	0.46	Adcy8
869	GO:0006446 [8]: regulation of translational initiation	1	1	542	12	12074	-5.15	0.0	0.83	0.46	Ppp1r15b
870	GO:0006672 [9]: ceramide metabolism	1	1	542	12	12074	-5.15	0.0	0.83	0.46	Cerk
871	GO:0008624 [9]: induction of apoptosis by extracellular signals	1	1	542	12	12074	-5.15	0.0	0.83	0.46	Bbp
872	GO:0042107 [5]: cytokine metabolism	1	1	542	35	12051	-5.15	0.0	0.23	0.13	Cd1d1
873	GO:0042089 [6]: cytokine biosynthesis	1	1	542	34	12052	-5.17	0.0	0.24	0.14	Cd1d1
874	GO:0046034 [6]: ATP metabolism	1	1	542	34	12052	-5.17	0.0	0.24	0.14	Ak1
875	GO:0006096 [8]: glycolysis	1	1	542	34	12052	-5.17	0.0	0.24	0.14	Pfkp
876	GO:0008643 [5]: carbohydrate transport	1	1	542	34	12052	-5.17	0.0	0.24	0.14	Slc2a5
877	GO:0017015 [5]: regulation of transforming growth factor beta receptor signaling pathway	1	1	542	13	12073	-5.18	0.0	0.78	0.44	Prss11
878	GO:0019395 [7]: fatty acid oxidation	1	1	542	13	12073	-5.18	0.0	0.78	0.44	Phyh
879	GO:0042168 [5]: heme metabolism	1	1	542	13	12073	-5.18	0.0	0.78	0.44	Fech
880	GO:0046058 [8]: cAMP metabolism	1	1	542	13	12073	-5.18	0.0	0.78	0.44	Adcy8
881	GO:0048278 [6]: vesicle docking	1	1	542	13	12073	-5.18	0.0	0.78	0.44	Stxbp1
882	GO:0048489 [6]: synaptic vesicle transport	1	1	542	13	12073	-5.18	0.0	0.78	0.44	Stxbp1
883	GO:0001839 [6]: neural plate morphogenesis	1	1	542	13	12073	-5.18	0.0	0.78	0.44	Twist1
884	GO:0001841 [6]: neural tube formation	1	1	542	13	12073	-5.18	0.0	0.78	0.44	Twist1
885	GO:0001843 [6]: neural tube closure	1	1	542	13	12073	-5.18	0.0	0.78	0.44	Twist1
886	GO:0006469 [5]: negative regulation of protein kinase activity	1	1	542	13	12073	-5.18	0.0	0.78	0.44	Gadd45a
887	GO:0006778 [6]: porphyrin metabolism	1	1	542	13	12073	-5.18	0.0	0.78	0.44	Fech
888	GO:0006904 [7]: vesicle docking during exocytosis	1	1	542	13	12073	-5.18	0.0	0.78	0.44	Stxbp1
889	GO:0007005 [6]: mitochondrion organization and biogenesis	1	1	542	13	12073	-5.18	0.0	0.78	0.44	Pmaip1
890	GO:0007492 [6]: endoderm development	1	1	542	13	12073	-5.18	0.0	0.78	0.44	Ext1
891	GO:0050867 [6]: positive regulation of cell activation	1	1	542	32	12054	-5.2	0.0	0.27	0.15	Cd1d1
892	GO:0051251 [7]: positive regulation of lymphocyte activation	1	1	542	32	12054	-5.2	0.0	0.27	0.15	Cd1d1
893	GO:0019886 [6]: antigen processing, exogenous antigen via MHC class II	1	1	542	14	12072	-5.2	0.0	0.73	0.41	H2-Eb1
894	GO:0030595 [6]: immune cell chemotaxis	1	1	542	14	12072	-5.2	0.0	0.73	0.41	Cxcl15
895	GO:0042472 [6]: inner ear morphogenesis	1	1	542	14	12072	-5.2	0.0	0.73	0.41	Hoxa1
896	GO:0043086 [4]: negative regulation of enzyme activity	1	1	542	14	12072	-5.2	0.0	0.73	0.41	Gadd45a
897	GO:0043284 [5]: biopolymer biosynthesis	1	1	542	14	12072	-5.2	0.0	0.73	0.41	Gys2
898	GO:0045580 [6]: regulation of T-cell differentiation	1	1	542	14	12072	-5.2	0.0	0.73	0.41	Cd1d1
899	GO:0046148 [5]: pigment biosynthesis	1	1	542	14	12072	-5.2	0.0	0.73	0.41	Fech
900	GO:0000271 [6]: polysaccharide biosynthesis	1	1	542	14	12072	-5.2	0.0	0.73	0.41	Gys2
901	GO:0006595 [7]: polyamine metabolism	1	1	542	14	12072	-5.2	0.0	0.73	0.41	Sms
902	GO:0006775 [6]: fat-soluble vitamin metabolism	1	1	542	14	12072	-5.2	0.0	0.73	0.41	Aldh1a7
903	GO:0001817 [6]: regulation of cytokine production	1	1	542	31	12055	-5.21	0.0	0.28	0.16	Cd1d1
904	GO:0009890 [6]: negative regulation of biosynthesis	1	1	542	15	12071	-5.22	0.0	0.68	0.39	Cav1
905	GO:0042401 [7]: biogenic amine biosynthesis	1	1	542	15	12071	-5.22	0.0	0.68	0.39	Tmlhe
906	GO:0042475 [6]: odontogenesis (sensu Vertebrata)	1	1	542	15	12071	-5.22	0.0	0.68	0.39	Lef1
907	GO:0042476 [5]: odontogenesis	1	1	542	15	12071	-5.22	0.0	0.68	0.39	Lef1
908	GO:0042828 [6]: response to pathogen	1	1	542	15	12071	-5.22	0.0	0.68	0.39	Wasl
909	GO:0046777 [9]: autophosphorylation	1	1	542	15	12071	-5.22	0.0	0.68	0.39	Camk2d
910	GO:0050900 [6]: immune cell migration	1	1	542	15	12071	-5.22	0.0	0.68	0.39	Cxcl15
911	GO:0000160 [5]: two-component signal transduction system (phosphorelay)	1	1	542	15	12071	-5.22	0.0	0.68	0.39	Rab8b
912	GO:0001838 [5]: embryonic epithelial tube formation	1	1	542	15	12071	-5.22	0.0	0.68	0.39	Twist1
913	GO:0006487 [9]: N-linked glycosylation	1	1	542	15	12071	-5.22	0.0	0.68	0.39	Man1a
914	GO:0006749 [6]: glutathione metabolism	1	1	542	15	12071	-5.22	0.0	0.68	0.39	Gclc
915	GO:0007032 [6]: endosome organization and biogenesis	1	1	542	15	12071	-5.22	0.0	0.68	0.39	Ehd1
916	GO:0008154 [6]: actin polymerization and/or depolymerization	1	1	542	15	12071	-5.22	0.0	0.68	0.39	Rac1
917	GO:0016072 [6]: rRNA metabolism	1	1	542	30	12056	-5.23	0.0	0.3	0.17	Ebna1bp2
918	GO:0050863 [7]: regulation of T-cell activation	1	1	542	30	12056	-5.23	0.0	0.3	0.17	Cd1d1
919	GO:0006261 [7]: DNA-dependent DNA replication	1	1	542	30	12056	-5.23	0.0	0.3	0.17	Top3b
920	GO:0007254 [8]: JNK cascade	1	1	542	30	12056	-5.23	0.0	0.3	0.17	Dusp10
921	GO:0008654 [8]: phospholipid biosynthesis	1	1	542	30	12056	-5.23	0.0	0.3	0.17	Lpgat1
922	GO:0042035 [7]: regulation of cytokine biosynthesis	1	1	542	29	12057	-5.23	0.0	0.31	0.18	Cd1d1
923	GO:0042157 [7]: lipoprotein metabolism	1	1	542	29	12057	-5.23	0.0	0.31	0.18	Apobec1
924	GO:0042770 [6]: DNA damage response, signal transduction	1	1	542	16	12070	-5.24	0.0	0.64	0.36	Ifi204
925	GO:0001763 [5]: branching morphogenesis	1	1	542	16	12070	-5.24	0.0	0.64	0.36	Pbx1
926	GO:0001894 [4]: tissue homeostasis	1	1	542	16	12070	-5.24	0.0	0.64	0.36	Pthlh
927	GO:0009891 [6]: positive regulation of biosynthesis	1	1	542	28	12058	-5.24	0.0	0.33	0.19	Cd1d1
928	GO:0016066 [5]: cellular defense response (sensu Vertebrata)	1	1	542	28	12058	-5.24	0.0	0.33	0.19	Cd1d1
929	GO:0019220 [6]: regulation of phosphate metabolism	1	1	542	28	12058	-5.24	0.0	0.33	0.19	Socs1
930	GO:0042325 [7]: regulation of phosphorylation	1	1	542	28	12058	-5.24	0.0	0.33	0.19	Socs1
931	GO:0051174 [5]: regulation of phosphorus metabolism	1	1	542	28	12058	-5.24	0.0	0.33	0.19	Socs1
932	GO:0001655 [5]: urogenital system development	1	1	542	28	12058	-5.24	0.0	0.33	0.19	Pbx1
933	GO:0006364 [7]: rRNA processing	1	1	542	28	12058	-5.24	0.0	0.33	0.19	Ebna1bp2
934	GO:0006767 [6]: water-soluble vitamin metabolism	1	1	542	28	12058	-5.24	0.0	0.33	0.19	Tmlhe
935	GO:0007422 [6]: peripheral nervous system development	1	1	542	28	12058	-5.24	0.0	0.33	0.19	Ngfb
936	GO:0030182 [4]: neuron differentiation	1	1	542	27	12059	-5.25	0.0	0.34	0.19	Socs2
937	GO:0046916 [8]: transition metal ion homeostasis	1	1	542	27	12059	-5.25	0.0	0.34	0.19	Trfr2
938	GO:0007519 [6]: myogenesis	1	1	542	27	12059	-5.25	0.0	0.34	0.19	Vamp5
939	GO:0007611 [3]: learning and/or memory	1	1	542	27	12059	-5.25	0.0	0.34	0.19	Ptn
940	GO:0009187 [7]: cyclic nucleotide metabolism	1	1	542	27	12059	-5.25	0.0	0.34	0.19	Adcy8
941	GO:0009799 [4]: determination of symmetry	1	1	542	17	12069	-5.25	0.0	0.6	0.34	Pkd2
942	GO:0009855 [5]: determination of bilateral symmetry	1	1	542	17	12069	-5.25	0.0	0.6	0.34	Pkd2
943	GO:0030855 [4]: epithelial cell differentiation	1	1	542	17	12069	-5.25	0.0	0.6	0.34	Pthlh
944	GO:0035282 [3]: segmentation	1	1	542	17	12069	-5.25	0.0	0.6	0.34	Lef1
945	GO:0042088 [7]: T-helper 1 type immune response	1	1	542	17	12069	-5.25	0.0	0.6	0.34	Cd1d1
946	GO:0042398 [6]: amino acid derivative biosynthesis	1	1	542	17	12069	-5.25	0.0	0.6	0.34	Tmlhe
947	GO:0045619 [5]: regulation of lymphocyte differentiation	1	1	542	17	12069	-5.25	0.0	0.6	0.34	Cd1d1
948	GO:0051028 [7]: mRNA transport	1	1	542	17	12069	-5.25	0.0	0.6	0.34	Fmr1
949	GO:0051248 [6]: negative regulation of protein metabolism	1	1	542	17	12069	-5.25	0.0	0.6	0.34	Socs1
950	GO:0006406 [8]: mRNA-nucleus export	1	1	542	17	12069	-5.25	0.0	0.6	0.34	Fmr1
951	GO:0007368 [6]: determination of left/right symmetry	1	1	542	17	12069	-5.25	0.0	0.6	0.34	Pkd2
952	GO:0007612 [4]: learning	1	1	542	17	12069	-5.25	0.0	0.6	0.34	Ptn
953	GO:0008286 [8]: insulin receptor signaling pathway	1	1	542	17	12069	-5.25	0.0	0.6	0.34	Socs1
954	GO:0009583 [7]: detection of light	1	1	542	26	12060	-5.26	0.0	0.36	0.2	Fech
955	GO:0009416 [7]: response to light	1	1	542	26	12060	-5.26	0.0	0.36	0.2	Fech
956	GO:0030509 [9]: BMP signaling pathway	1	1	542	18	12068	-5.26	0.0	0.57	0.32	Prss11
957	GO:0006221 [7]: pyrimidine nucleotide biosynthesis	1	1	542	18	12068	-5.26	0.0	0.57	0.32	Ctps2
958	GO:0006826 [9]: iron ion transport	1	1	542	18	12068	-5.26	0.0	0.57	0.32	Heph
959	GO:0006937 [4]: regulation of muscle contraction	1	1	542	18	12068	-5.26	0.0	0.57	0.32	Cald1
960	GO:0007623 [4]: circadian rhythm	1	1	542	18	12068	-5.26	0.0	0.57	0.32	Clock
961	GO:0009116 [6]: nucleoside metabolism	1	1	542	18	12068	-5.26	0.0	0.57	0.32	Upp1
962	GO:0009166 [6]: nucleotide catabolism	1	1	542	18	12068	-5.26	0.0	0.57	0.32	Upp1
963	GO:0045727 [7]: positive regulation of protein biosynthesis	1	1	542	25	12061	-5.26	0.0	0.38	0.22	Cd1d1
964	GO:0001932 [8]: regulation of protein amino acid phosphorylation	1	1	542	25	12061	-5.26	0.0	0.38	0.22	Socs1
965	GO:0006403 [4]: RNA localization	1	1	542	25	12061	-5.26	0.0	0.38	0.22	Fmr1
966	GO:0042087 [6]: cell-mediated immune response	1	1	542	19	12067	-5.27	0.0	0.54	0.31	Cd1d1
967	GO:0042440 [4]: pigment metabolism	1	1	542	19	12067	-5.27	0.0	0.54	0.31	Fech
968	GO:0046456 [8]: icosanoid biosynthesis	1	1	542	19	12067	-5.27	0.0	0.54	0.31	Ptgds
969	GO:0006220 [7]: pyrimidine nucleotide metabolism	1	1	542	19	12067	-5.27	0.0	0.54	0.31	Ctps2
970	GO:0006879 [8]: iron ion homeostasis	1	1	542	19	12067	-5.27	0.0	0.54	0.31	Trfr2
971	GO:0007223 [7]: frizzled-2 signaling pathway	1	1	542	19	12067	-5.27	0.0	0.54	0.31	Wnt7b
972	GO:0007498 [3]: mesoderm development	1	1	542	19	12067	-5.27	0.0	0.54	0.31	Ext1
973	GO:0042133 [5]: neurotransmitter metabolism	1	1	542	20	12066	-5.27	0.0	0.51	0.29	Gad1
974	GO:0042471 [5]: ear morphogenesis	1	1	542	20	12066	-5.27	0.0	0.51	0.29	Hoxa1
975	GO:0009072 [6]: aromatic amino acid family metabolism	1	1	542	20	12066	-5.27	0.0	0.51	0.29	Indo
976	GO:0009566 [5]: fertilization	1	1	542	23	12063	-5.27	0.0	0.43	0.25	Cd9
977	GO:0001656 [7]: metanephros development	1	1	542	23	12063	-5.27	0.0	0.43	0.25	Pbx1
978	GO:0006405 [7]: RNA-nucleus export	1	1	542	23	12063	-5.27	0.0	0.43	0.25	Fmr1
979	GO:0006690 [7]: icosanoid metabolism	1	1	542	23	12063	-5.27	0.0	0.43	0.25	Ptgds
980	GO:0007338 [6]: fertilization (sensu Metazoa)	1	1	542	23	12063	-5.27	0.0	0.43	0.25	Cd9
981	GO:0050657 [6]: nucleic acid transport	1	1	542	24	12062	-5.28	0.0	0.4	0.23	Fmr1
982	GO:0050658 [6]: RNA transport	1	1	542	24	12062	-5.28	0.0	0.4	0.23	Fmr1
983	GO:0051236 [5]: establishment of RNA localization	1	1	542	24	12062	-5.28	0.0	0.4	0.23	Fmr1
984	GO:0001822 [6]: kidney development	1	1	542	24	12062	-5.28	0.0	0.4	0.23	Pbx1
985	GO:0006909 [7]: phagocytosis	1	1	542	24	12062	-5.28	0.0	0.4	0.23	Coro1c
986	GO:0050730 [6]: regulation of peptidyl-tyrosine phosphorylation	1	1	542	22	12064	-5.28	0.0	0.45	0.26	Socs1
987	GO:0050870 [8]: positive regulation of T-cell activation	1	1	542	22	12064	-5.28	0.0	0.45	0.26	Cd1d1
988	GO:0006099 [8]: tricarboxylic acid cycle	1	1	542	22	12064	-5.28	0.0	0.45	0.26	Mdh1
989	GO:0007189 [9]: G-protein signaling, adenylate cyclase activating pathway	1	1	542	22	12064	-5.28	0.0	0.45	0.26	Adcy8
990	GO:0008360 [5]: regulation of cell shape	1	1	542	22	12064	-5.28	0.0	0.45	0.26	Rhoj
991	GO:0009190 [7]: cyclic nucleotide biosynthesis	1	1	542	22	12064	-5.28	0.0	0.45	0.26	Adcy8
992	GO:0016485 [8]: protein processing	1	1	542	21	12065	-5.28	0.0	0.48	0.28	Cpe
993	GO:0030217 [5]: T-cell differentiation	1	1	542	21	12065	-5.28	0.0	0.48	0.28	Cd1d1
994	GO:0042108 [8]: positive regulation of cytokine biosynthesis	1	1	542	21	12065	-5.28	0.0	0.48	0.28	Cd1d1
995	GO:0048469 [4]: cell maturation	1	1	542	21	12065	-5.28	0.0	0.48	0.28	Qk
996	GO:0001819 [7]: positive regulation of cytokine production	1	1	542	21	12065	-5.28	0.0	0.48	0.28	Cd1d1
997	GO:0007265 [7]: Ras protein signal transduction	1	1	542	21	12065	-5.28	0.0	0.48	0.28	Arl6
