# Supplementary material for: A genomic analysis of mouse models of breast cancer reveals molecular features of mouse models and relationships to human breast cancer
Source: Breast Cancer Res. 2014 Jun 5;16(3):R59. doi: 10.1186/bcr3672 (PMC4078930; doi:10.1186/bcr3672)
Supplement: Additional file 6 — Fold change for genes in clusters 1-4 from the manuscript and the gene ontology associated with each cluster. [file bcr3672-S6.zip › AdditionalFile6/Cluster1/Cluster1DownregulatedGenesgather_kegg_121107.txt]

#	Annotation	Total Genes With Ann	Your Genes (With Ann)	Your Genes (No Ann)	Genome (With Ann)	Genome (No Ann)	ln(Bayes factor)	neg ln(p value)	FE: neg ln(p value)	FE: neg ln(FDR)	Genes
1	path:mmu04080: Neuroactive ligand-receptor interaction	6	6	169	272	2072	3.93	8.14	0.0	0.0	Adrb3 Bzrp Edg1 Edg7 Gzma Ptger3
2	path:mmu04510: Focal adhesion	24	24	151	190	2154	0.14	4.2	4.53	0.87	Arhgap5 Capn2 Capn6 Cav1 Ccnd2 Comp Crk Hgf Igf1r Itgb1 Lama4 Lamb1-1 Lamc1 Lamc2 Mras Pak2 Pak3 Pdpk1 Ptk2 Rac1 Tln1 Vcl Vegfb Vegfc
3	path:mmu00310: Lysine degradation	8	8	167	36	2308	-0.11	0.0	4.67	0.87	6530401D17Rik Aldh2 Aldh3a2 Hadhsc Plod1 Plod2 Suv39h1 Tmlhe
4	path:mmu00280: Valine, leucine and isoleucine degradation	6	6	169	26	2318	-0.92	0.0	3.89	0.87	Aldh2 Aldh3a2 Aox1 Bcat1 Hadhsc Mccc1
5	path:mmu00770: Pantothenate and CoA biosynthesis	4	4	171	12	2332	-1.06	0.0	3.86	0.87	Bcat1 Enpp1 Enpp2 Vnn1
6	path:mmu00410: beta-Alanine metabolism	4	4	171	13	2331	-1.26	0.0	3.64	0.87	Aldh2 Aldh3a2 Gad1 Sms
7	path:mmu00602: Blood group glycolipid biosynthesis-neolactoseries	4	4	171	13	2331	-1.26	0.0	3.64	0.87	B3gnt1 B4galt6 Gcnt2 Ggta1
8	path:mmu00190: Oxidative phosphorylation	3	3	172	112	2232	-1.38	0.0	0.01	0.0	0610006O14Rik Ndufs8 Uqcrc2
9	path:mmu00330: Arginine and proline metabolism	6	6	169	31	2313	-1.51	0.0	3.23	0.61	Aldh2 Aldh3a2 Loxl3 Oat P4ha1 Sms
10	path:mmu00760: Nicotinate and nicotinamide metabolism	7	7	168	44	2300	-1.81	0.0	2.82	0.45	Aox1 Eif2ak3 Enpp1 Enpp2 Gprk5 Pnp Vnn1
11	path:mmu04520: Adherens junction	9	9	166	65	2279	-1.83	0.0	2.7	0.43	Catna1 Igf1r Lef1 Lmo7 Ptprm Rac1 Sorbs1 Vcl Wasl
12	path:mmu04010: MAPK signaling pathway	21	21	154	210	2134	-1.93	0.0	2.16	0.27	Atf4 Crk Dusp1 Dusp10 Dusp6 Fgf1 Gadd45a Hspa8 Hspa9a Il1r1 Mapk12 Mef2c Mras Ngfb Nr4a1 Pak2 Pla2g2d Ppp3ca Prkx Rac1 Rps6ka4
13	path:mmu00430: Taurine and hypotaurine metabolism	2	2	173	4	2340	-2.18	0.0	2.82	0.45	Csad Gad1
14	path:mmu00600: Glycosphingolipid metabolism	5	5	170	29	2315	-2.21	0.0	2.5	0.33	B4galt6 Cerk Sgpl1 Sgpp1 Sphk1
15	path:mmu00480: Glutathione metabolism	5	5	170	31	2313	-2.37	0.0	2.3	0.27	Gclc Gpx2 Gstm1 Gstm2 Gstm5
16	path:mmu04530: Tight junction	5	5	170	118	2226	-2.44	0.0	0.06	0.03	Catna1 Cldn10 Gnai3 Mras Vapa
17	path:mmu00650: Butanoate metabolism	5	5	170	32	2312	-2.44	0.0	2.21	0.27	Aacs Aldh2 Aldh3a2 Gad1 Hadhsc
18	path:mmu00380: Tryptophan metabolism	8	8	167	67	2277	-2.49	0.0	1.93	0.27	Aldh2 Aldh3a2 Aox1 Cyp2j6 Hadhsc Hrmt1l3 Indo Uhrf1
19	path:mmu00500: Starch and sucrose metabolism	4	4	171	26	2318	-2.78	0.0	1.89	0.27	Enpp1 Enpp2 Pygl Ugdh
20	path:mmu00251: Glutamate metabolism	3	3	172	16	2328	-2.82	0.0	1.96	0.27	Gad1 Gclc Gfpt2
21	path:mmu04060: Cytokine-cytokine receptor interaction	17	17	158	223	2121	-2.84	0.0	0.68	0.23	Ccl5 Csf2rb1 Cxcl1 Cxcl10 Cxcl11 Cxcl15 Cxcl5 Cxcl9 Hgf Il12rb1 Il18rap Il1r1 Il2rg Tnfrsf7 Tnfsf9 Vegfb Vegfc
22	path:mmu04910: Insulin signaling pathway	11	11	164	122	2222	-2.87	0.0	1.15	0.23	Crk Mras Pdpk1 Pfkp Ppargc1a Prkag2 Prkx Pygl Socs1 Socs2 Sorbs1
23	path:mmu04020: Calcium signaling pathway	13	13	162	168	2176	-2.96	0.0	0.71	0.23	Adcy8 Adrb3 Camk2d Gna14 Itpr1 Lck Nfkbie Ppp3ca Prkx Ptger3 Ptk2b Pygl Sphk1
24	path:mmu04310: Wnt signaling pathway	11	11	164	130	2214	-2.97	0.0	0.94	0.23	Camk2d Ccnd2 Fosl1 Fzd9 Lef1 Lrp6 Ppp3ca Prkx Rac1 Rbx1 Wnt7b
25	path:mmu00630: Glyoxylate and dicarboxylate metabolism	2	2	173	8	2336	-3.0	0.0	1.9	0.27	Mdh1 Mthfd2
26	path:mmu00791: Atrazine degradation	1	1	174	1	2343	-3.05	0.0	2.01	0.27	Apobec1
27	path:mmu05060: Prion disease	2	2	173	9	2335	-3.13	0.0	1.74	0.23	Lamb1-1 Lamc1
28	path:mmu04512: ECM-receptor interaction	7	7	168	77	2267	-3.14	0.0	1.01	0.23	Fndc4 Itgb1 Lama4 Lamb1-1 Lamc1 Lamc2 Sdc2
29	path:mmu04540: Gap junction	7	7	168	77	2267	-3.14	0.0	1.01	0.23	Gna14 Gnai3 Itpr1 Mras Prkg2 Prkx Tuba1
30	path:mmu04210: Apoptosis	7	7	168	82	2262	-3.2	0.0	0.86	0.23	Capn2 Capn6 Casp12 Csf2rb1 Il1r1 Ngfb Ppp3ca
31	path:mmu00230: Purine metabolism	7	7	168	101	2243	-3.23	0.0	0.46	0.14	Adcy8 Ak1 Dck Enpp1 Enpp2 Paics Pnp
32	path:mmu00740: Riboflavin metabolism	2	2	173	10	2334	-3.24	0.0	1.61	0.23	Enpp1 Enpp2
33	path:mmu00930: Caprolactam degradation	2	2	173	10	2334	-3.24	0.0	1.61	0.23	Hadhsc Vnn1
34	path:mmu04620: Toll-like receptor signaling pathway	7	7	168	87	2257	-3.24	0.0	0.73	0.23	Ccl5 Cxcl10 Cxcl11 Cxcl9 Mapk12 Rac1 Tlr1
35	path:mmu04610: Complement and coagulation cascades	3	3	172	65	2279	-3.24	0.0	0.15	0.04	Fgg Plat Plaur
36	path:mmu00193: ATP synthesis	1	1	174	40	2304	-3.26	0.0	0.05	0.03	0610006O14Rik
37	path:mmu00240: Pyrimidine metabolism	3	3	172	63	2281	-3.29	0.0	0.16	0.04	Dck Pnp Upp1
38	path:mmu00340: Histidine metabolism	3	3	172	23	2321	-3.31	0.0	1.31	0.23	Aldh2 Aldh3a2 Hrmt1l3
39	path:mmu04070: Phosphatidylinositol signaling system	4	4	171	72	2272	-3.32	0.0	0.24	0.05	Eif2ak3 Gprk5 Itpr1 Pip5k2a
40	path:mmu00053: Ascorbate and aldarate metabolism	2	2	173	11	2333	-3.33	0.0	1.48	0.23	Aldh2 Aldh3a2
41	path:mmu00601: Blood group glycolipid biosynthesis-lactoseries	2	2	173	11	2333	-3.33	0.0	1.48	0.23	B4galt6 Ggta1
42	path:mmu00670: One carbon pool by folate	2	2	173	11	2333	-3.33	0.0	1.48	0.23	Fthfd Mthfd2
43	path:mmu04710: Circadian rhythm	2	2	173	11	2333	-3.33	0.0	1.48	0.23	Bhlhb2 Clock
44	path:mmu00361: gamma-Hexachlorocyclohexane degradation	1	1	174	38	2306	-3.35	0.0	0.06	0.03	Cyp2j6
45	path:mmu00510: N-Glycan biosynthesis	3	3	172	24	2320	-3.36	0.0	1.24	0.23	B4galt6 Man1a Man2a1
46	path:mmu04340: Hedgehog signaling pathway	2	2	173	49	2295	-3.39	0.0	0.13	0.04	Prkx Wnt7b
47	path:mmu00532: Chondroitin / Heparan sulfate biosynthesis	3	3	172	25	2319	-3.4	0.0	1.18	0.23	Chst12 Ext1 Hs3st1
48	path:mmu04330: Notch signaling pathway	2	2	173	48	2296	-3.42	0.0	0.14	0.04	Dtx1 Mfng
49	path:mmu00562: Inositol phosphate metabolism	3	3	172	54	2290	-3.5	0.0	0.26	0.05	Eif2ak3 Gprk5 Pip5k2a
50	path:mmu00071: Fatty acid metabolism	4	4	171	50	2294	-3.51	0.0	0.65	0.23	Aldh2 Aldh3a2 Cyp2j6 Hadhsc
51	path:mmu00620: Pyruvate metabolism	3	3	172	30	2314	-3.55	0.0	0.9	0.23	Aldh2 Aldh3a2 Mdh1
52	path:mmu00564: Glycerophospholipid metabolism	3	3	172	50	2294	-3.57	0.0	0.32	0.06	Gpd2 Pla2g2d Pla2g7
53	path:mmu00260: Glycine, serine and threonine metabolism	1	1	174	33	2311	-3.58	0.0	0.09	0.04	Cth
54	path:mmu00561: Glycerolipid metabolism	3	3	172	32	2312	-3.59	0.0	0.81	0.23	Aldh2 Aldh3a2 B4galt6
55	path:mmu05020: Parkinson's disease	2	2	173	15	2329	-3.6	0.0	1.1	0.23	Park2 Ube1y1
56	path:mmu00010: Glycolysis / Gluconeogenesis	3	3	172	47	2297	-3.61	0.0	0.38	0.09	Aldh2 Aldh3a2 Pfkp
57	path:mmu00590: Prostaglandin and leukotriene metabolism	1	1	174	32	2312	-3.62	0.0	0.1	0.04	Pla2g2d
58	path:mmu00051: Fructose and mannose metabolism	3	3	172	35	2309	-3.63	0.0	0.7	0.23	B4galt6 Pfkp Sdh1
59	path:mmu00632: Benzoate degradation via CoA ligation	3	3	172	42	2302	-3.64	0.0	0.49	0.14	Eif2ak3 Gprk5 Hadhsc
60	path:mmu00450: Selenoamino acid metabolism	2	2	173	16	2328	-3.65	0.0	1.02	0.23	Cth Hrmt1l3
61	path:mmu00150: Androgen and estrogen metabolism	1	1	174	31	2313	-3.67	0.0	0.1	0.04	Hrmt1l3
62	path:mmu00860: Porphyrin and chlorophyll metabolism	2	2	173	17	2327	-3.69	0.0	0.96	0.23	Cp Fech
63	path:mmu00604: Ganglioside biosynthesis	2	2	173	17	2327	-3.69	0.0	0.96	0.23	B4galt6 St3gal5
64	path:mmu00350: Tyrosine metabolism	2	2	173	38	2306	-3.69	0.0	0.25	0.05	Aox1 Hrmt1l3
65	path:mmu00220: Urea cycle and metabolism of amino groups	2	2	173	18	2326	-3.72	0.0	0.89	0.23	Oat Sms
66	path:mmu00903: Limonene and pinene degradation	2	2	173	18	2326	-3.72	0.0	0.89	0.23	Aldh2 Aldh3a2
67	path:mmu00603: Globoside metabolism	2	2	173	18	2326	-3.72	0.0	0.89	0.23	B4galt6 Hexa
68	path:mmu00900: Terpenoid biosynthesis	1	1	174	4	2340	-3.76	0.0	1.2	0.23	Fdft1
69	path:mmu00512: O-Glycan biosynthesis	2	2	173	20	2324	-3.77	0.0	0.78	0.23	B4galt6 Gcnt1
70	path:mmu00640: Propanoate metabolism	2	2	173	22	2322	-3.81	0.0	0.68	0.23	Aldh2 Aldh3a2
71	path:mmu00120: Bile acid biosynthesis	2	2	173	24	2320	-3.83	0.0	0.6	0.23	Aldh2 Aldh3a2
72	path:mmu00530: Aminosugars metabolism	2	2	173	25	2319	-3.83	0.0	0.56	0.2	Gfpt2 Hexa
73	path:mmu05040: Huntington's disease	1	1	174	26	2318	-3.86	0.0	0.15	0.04	Esrrbl1
74	path:mmu00052: Galactose metabolism	1	1	174	25	2319	-3.89	0.0	0.17	0.04	Pfkp
75	path:mmu00531: Glycosaminoglycan degradation	1	1	174	6	2338	-3.95	0.0	0.93	0.23	Hexa
76	path:mmu00780: Biotin metabolism	1	1	174	6	2338	-3.95	0.0	0.93	0.23	6530401D17Rik
77	path:mmu00020: Citrate cycle (TCA cycle)	1	1	174	23	2321	-3.96	0.0	0.19	0.04	Mdh1
78	path:mmu05010: Alzheimer's disease	1	1	174	22	2322	-3.99	0.0	0.21	0.04	Mme
79	path:mmu00625: Tetrachloroethene degradation	1	1	174	7	2337	-4.01	0.0	0.82	0.23	Ephx2
80	path:mmu00030: Pentose phosphate pathway	1	1	174	21	2323	-4.01	0.0	0.23	0.05	Pfkp
81	path:mmu00062: Fatty acid biosynthesis (path 2)	1	1	174	8	2336	-4.06	0.0	0.74	0.23	Hadhsc
82	path:mmu00272: Cysteine metabolism	1	1	174	8	2336	-4.06	0.0	0.74	0.23	Cth
83	path:mmu00290: Valine, leucine and isoleucine biosynthesis	1	1	174	8	2336	-4.06	0.0	0.74	0.23	Bcat1
84	path:mmu00920: Sulfur metabolism	1	1	174	8	2336	-4.06	0.0	0.74	0.23	Chst12
85	path:mmu00710: Carbon fixation	1	1	174	19	2325	-4.06	0.0	0.27	0.05	Mdh1
86	path:mmu00252: Alanine and aspartate metabolism	1	1	174	18	2326	-4.08	0.0	0.29	0.05	Gad1
87	path:mmu00750: Vitamin B6 metabolism	1	1	174	9	2335	-4.09	0.0	0.67	0.23	Aox1
88	path:mmu00720: Reductive carboxylate cycle (CO2 fixation)	1	1	174	9	2335	-4.09	0.0	0.67	0.23	Mdh1
89	path:mmu00040: Pentose and glucuronate interconversions	1	1	174	10	2334	-4.11	0.0	0.6	0.23	Ugdh
90	path:mmu00271: Methionine metabolism	1	1	174	10	2334	-4.11	0.0	0.6	0.23	Cth
91	path:mmu00440: Aminophosphonate metabolism	1	1	174	10	2334	-4.11	0.0	0.6	0.23	Hrmt1l3
92	path:mmu00520: Nucleotide sugars metabolism	1	1	174	10	2334	-4.11	0.0	0.6	0.23	Ugdh
93	path:mmu00626: Nitrobenzene degradation	1	1	174	10	2334	-4.11	0.0	0.6	0.23	Hrmt1l3
94	path:mmu05030: Amyotrophic lateral sclerosis (ALS)	1	1	174	16	2328	-4.12	0.0	0.35	0.07	Ppp3ca
95	path:mmu00100: Biosynthesis of steroids	1	1	174	15	2329	-4.13	0.0	0.38	0.09	Fdft1
96	path:mmu00910: Nitrogen metabolism	1	1	174	13	2331	-4.14	0.0	0.45	0.14	Cth
