# Supplementary material for: A genomic analysis of mouse models of breast cancer reveals molecular features of mouse models and relationships to human breast cancer
Source: Breast Cancer Res. 2014 Jun 5;16(3):R59. doi: 10.1186/bcr3672 (PMC4078930; doi:10.1186/bcr3672)
Supplement: Additional file 6 — Fold change for genes in clusters 1-4 from the manuscript and the gene ontology associated with each cluster. [file bcr3672-S6.zip › AdditionalFile6/Cluster1/Cluster1DownregulatedGenesgather_transfac_121107.txt]

#	Annotation	Total Genes With Ann	Your Genes (With Ann)	Your Genes (No Ann)	Genome (With Ann)	Genome (No Ann)	ln(Bayes factor)	neg ln(p value)	FE: neg ln(p value)	FE: neg ln(FDR)	Genes
1	V$E2F1_Q6: E2F-1	419	419	227	7925	7600	21.06	11.93	26.68	20.84	0610006O14Rik 1300002F13Rik 1810012H11Rik 2310075C12Rik 2700038L12Rik 4930488L10Rik 5430431G03Rik 9030408N13Rik AA407930 AI839562 Aacs Abcb1b Abhd6 Abhd8 Adam10 Adamts4 Adcy8 Adrb3 Ak1 Akap12 Aldh2 Aldh3a2 Angptl2 Anxa11 Anxa3 Anxa5 Apg12l Aplp2 Areg Arhgap24 Arhgap6 Arhgef10 Arl6ip6 Atf4 B3gnt1 BC003332 BC004004 BC013529 BC014699 BC019943 BC025546 BC027663 BC053440 Bbp Bcar3 Bcat1 Becn1 Bnip2 Bn…
2	V$E2F_Q6: E2F	537	537	109	11276	4249	15.76	11.93	21.44	16.6	0610006O14Rik 0610039N19Rik 1300002F13Rik 1810012H11Rik 2310075C12Rik 2410118I19Rik 2700038L12Rik 4930488L10Rik 5430431G03Rik 9030408N13Rik AA407930 AI114950 AI481750 AI839562 Aacs Aatk Abcb1a Abcb1b Abhd6 Abhd8 Adam10 Adamts4 Adcy8 Adrb3 Ak1 Akap12 Alb1 Aldh2 Aldh3a2 Ang2 Angptl2 Ank Ankrd1 Antxr1 Anxa11 Anxa3 Anxa5 Aox1 Apg12l Aplp2 Apobec1 Aqp7 Areg Arf4 Arhgap24 Arhgap6 Arhgef10 Arl6ip6 Art3 …
3	V$MAZ_Q6	518	518	128	10753	4772	15.71	11.93	21.35	16.6	0610006O14Rik 1110007H17Rik 1300002F13Rik 1810012H11Rik 2310032D16Rik 2310044D20Rik 2410118I19Rik 2700038L12Rik 4930488L10Rik 4933425F03Rik 5430431G03Rik 9030408N13Rik AA407930 AI114950 AI481750 AI839562 Aacs Aatk Abcb1a Abhd6 Abhd8 Acpp Adam10 Adamts4 Adcy8 Adrb3 Ak1 Alb1 Aldh1a7 Aldh3a2 Ang2 Angptl2 Ank Antxr1 Anxa11 Anxa3 Anxa5 Aox1 Apg12l Aplp2 Aqp7 Areg Arhgap24 Arhgap6 Arl6ip6 Art3 Aspa Asp…
4	V$MAZR_01: MAZ related factor	342	342	304	6370	9155	14.82	11.93	20.31	15.85	1110007H17Rik 1810012H11Rik 2310032D16Rik 2410118I19Rik 2700038L12Rik 4930488L10Rik 4933425F03Rik 5430431G03Rik 9030408N13Rik AI839562 Abhd6 Abhd8 Adamts4 Adcy8 Ak1 Alb1 Aldh3a2 Anxa5 Aox1 Apg12l Aplp2 Apobec1 Areg Arf4 Arhgap24 Arhgap6 Arl6ip6 Asph Auh B3gnt1 B4galt2 BC006965 BC013529 BC019943 BC021523 BC025546 BC027663 Bcar3 Bcat1 Bhlhb2 Bnip2 Bnip3 Bok Bzrp C1galt1c1 C330027I04Rik Calu Camk2d …
5	V$KROX_Q6	321	321	325	6044	9481	11.72	11.93	17.14	12.91	1110007H17Rik 2310032D16Rik 2410118I19Rik 2700038L12Rik 4930488L10Rik 5430431G03Rik 9030408N13Rik AI481750 AI839562 Abhd6 Abhd8 Acpp Adam10 Adcy8 Alb1 Aldh2 Anxa3 Anxa5 Apg12l Aplp2 Arhgap6 Arl6ip6 Asph Auh B3gnt1 B4galt2 BC003332 BC006965 BC013529 BC014699 BC025546 BC027663 Bbp Bcar3 Bcat1 Bhlhb2 Bnip2 Bnip3 Bok C1galt1c1 C330027I04Rik Calu Capn2 Capn6 Capza2 Card10 Catna1 Cav1 Ccnd2 Cd9 Cdh13 C…
6	V$MYCMAX_B: c-Myc:Max binding sites	310	310	336	5876	9649	10.18	11.93	15.56	11.51	1110007H17Rik 2310032D16Rik 2310044D20Rik 2410118I19Rik 2700038L12Rik 4930488L10Rik 4933425F03Rik 5430431G03Rik AA407930 AI114950 AI839562 Aacs Abhd6 Abhd8 Adam10 Agtpbp1 Aldh3a2 Angptl2 Anxa11 Apg12l Aplp2 Arhgap24 Arhgap5 Arhgap6 Art3 Asph Auh B3gnt1 B4galt2 BC003332 BC013529 BC014699 BC025546 BC027663 Becn1 Bhlhb2 Bnip3 Bteb1 C1d C330027I04Rik C430014D17Rik Calu Capza2 Card10 Catna1 Cav1 Ccnd2…
7	V$SP3_Q3	486	486	160	10227	5298	9.62	11.93	15.09	11.19	0610006O14Rik 1110007H17Rik 1300002F13Rik 1810012H11Rik 2310032D16Rik 2410118I19Rik 2700038L12Rik 4930488L10Rik 4933425F03Rik 5430431G03Rik AA407930 AI114950 AI839562 Aacs Aatk Abcb1a Abhd6 Abhd8 Acpp Adam10 Adamts4 Adcy8 Adrb3 Ak1 Akap12 Alb1 Aldh1a7 Aldh3a2 Angptl2 Ankrd1 Antxr1 Anxa3 Anxa5 Apg12l Aplp2 Apobec1 Aqp7 Areg Arhgap24 Arhgap6 Arl6ip6 Art3 Atf4 Auh B3gnt1 B4galt2 B4galt6 BC003332 BC0…
8	V$E2F1_Q3_01	231	231	415	4220	11305	7.83	11.93	13.18	9.42	2310032D16Rik 4930488L10Rik 5430431G03Rik 9030408N13Rik AA407930 Aacs Abhd6 Abhd8 Adcy8 Aldh3a2 Anxa3 Anxa5 Apg12l Aplp2 Arf4 Arhgap6 Arl6ip6 Atf4 Auh B3gnt1 BC003332 BC004004 BC027663 BC053440 Bcat1 Bnip3 Calu Capn2 Capn6 Card10 Catna1 Cd164 Cdh2 Cdo1 Cdr2 Chchd3 Chd4 Ckap4 Clic4 Comp Coro1c Cpeb2 Cpne2 Cri1 Crim1 Crot Csrp2 Cxxc5 D030028O16Rik D10Ertd718e D9Wsu20e Dbn1 Dck Dmrt2 Dnaja4 Dnajb4 D…
9	V$POU1F1_Q6	205	205	441	6290	9235	7.16	11.01	0.0	0.0	1810012H11Rik 2310044D20Rik 2700038L12Rik 5430431G03Rik Aacs Abcb1a Abhd6 Adam10 Adamdec1 Agtpbp1 Aldh1a7 Ank Anxa11 Aox1 Apobec1 Areg Arf4 Arhgap24 Arhgap5 Aspa Asph Auh B4galt2 B4galt6 BC003332 BC014699 BC019943 BC025546 BC053440 Bbp Bcar3 Bche Becn1 Bhlhb2 Bnip3 C430014D17Rik Capza2 Capzb Casp12 Ccrn4l Cd164 Cdh13 Cdh17 Chc1l Col18a1 Cp Cpe Crispld1 Csf2rb1 Cxcl15 Cyp2j6 Cyp2j9 D9Wsu20e Dck Dm…
10	V$E2F_Q4: E2F	274	274	372	5240	10285	7.02	11.01	12.32	8.67	1810012H11Rik 2310075C12Rik 4930488L10Rik AA407930 Aatk Abhd6 Abhd8 Adam10 Adamts4 Adcy8 Aldh2 Angptl2 Anxa11 Anxa5 Aox1 Aplp2 Apobec1 Areg Arhgap6 Arl6ip6 B3gnt1 BC006965 BC013529 BC014699 BC019943 BC027663 Bcar3 Bcat1 Bnip2 Bok C1d Calu Camk2d Capn2 Card10 Catna1 Ccnd2 Ccng2 Cd164 Cdh13 Cdh2 Cdr2 Chd4 Chst12 Cib2 Ckap4 Clic4 Col18a1 Comp Coro1c Cpsf3 Creb3l2 Cri1 Crim1 Crispld1 Crk Crot Csad Cs…
11	V$E2F1_Q6_01	276	276	370	5379	10146	5.64	9.53	10.88	7.34	2310075C12Rik 4930488L10Rik AA407930 Aacs Abhd8 Adam10 Adamts4 Adcy8 Adrb3 Ak1 Angptl2 Anxa11 Anxa3 Apg12l Aplp2 Areg Arhgap6 Arl6ip6 Atf4 B3gnt1 BC003332 BC004004 BC014699 BC027663 BC053440 Bcar3 Bcat1 Bnip2 Bnip3 Bok Bteb1 C1d C1galt1c1 Calu Camk2d Capn2 Capza2 Card10 Catna1 Ccnd2 Cdh13 Cdh2 Cdr2 Cerk Chchd3 Chd4 Clic4 Col18a1 Comp Coro1c Cpeb2 Cpne2 Creb3l2 Cri1 Crim1 Crk Crot Csrp2 Cth Ctps2 …
12	V$E2F_Q3_01	270	270	376	5273	10252	5.19	9.07	10.41	6.97	1810012H11Rik 2310044D20Rik 2310075C12Rik 2700038L12Rik 4930488L10Rik 5430431G03Rik AA407930 Abhd6 Abhd8 Adam10 Adcy8 Agtpbp1 Akap12 Aldh2 Angptl2 Anxa11 Anxa5 Aplp2 Areg Arhgap6 Arl6ip6 Art3 Asph Atf4 B3gnt1 B4galt2 BC013529 BC014699 BC019943 BC027663 BC053440 Bcar3 Bcat1 Bok Bteb1 C1d Calu Camk2d Capn2 Capza2 Catna1 Ccnd2 Ccng2 Cd164 Cd83 Cdh13 Cdh2 Cdr2 Chd4 Chst12 Clic4 Col18a1 Coro1c Cpeb2 C…
13	V$OCT1_02: octamer factor 1	172	172	474	5264	10261	4.53	8.43	0.0	0.0	2310044D20Rik 2410118I19Rik 2700038L12Rik 5430431G03Rik AA407930 Abcb1a Adamdec1 Adcy8 Adrb3 Agtpbp1 Alb1 Aldh1a7 Ank Areg Arhgap24 Arhgap5 Art3 Aspa Asph B4galt6 BC014699 BC019943 BC025546 BC053440 Bche Bok C430014D17Rik Capzb Card10 Casp12 Cd1d1 Chchd3 Cldn10 Cnn3 Cri1 Crispld1 Crot Csad Csf2rb1 Cxcl1 Cyp2j9 Dmrt2 Dmtf1 Dpysl3 Dusp6 E030034P13Rik Eif4e3 Enpep Epdr2 Ephx2 Evi5 Fabp7 Fez2 Fkbp1b …
14	V$DEAF1_01	165	165	481	2972	12553	4.45	8.37	9.76	6.4	0610039N19Rik 1300002F13Rik 5430431G03Rik AI114950 AI839562 Aacs Abhd6 Adcy8 Akap12 Anxa11 Anxa5 Apg12l Arhgap6 Arl6ip6 Atf4 B3gnt1 B4galt6 BC006965 BC021523 BC053440 Bbp Bcat1 Bche Bnip2 Bok Bteb1 C1galt1c1 Calu Camk2d Card10 Catna1 Cd1d1 Cd83 Cd9 Cib2 Comp Coro1c Cpsf3 Crot Csrp2 D030028O16Rik Dck Dnaja4 Dnajb4 Dnajb6 Dusp1 Dusp6 E430036I04Rik Ebna1bp2 Ehd1 Eif2ak3 Enpp1 Ephx2 Etv1 Fabp7 Fdft1 …
15	V$E2F1_Q4_01	174	174	472	3206	12319	3.84	7.79	9.12	5.84	1810012H11Rik 5430431G03Rik AA407930 Abhd6 Abhd8 Adam10 Adcy8 Angptl2 Anxa11 Anxa5 Aplp2 Areg Arhgap6 Arl6ip6 B3gnt1 BC013529 BC027663 Bcar3 Bcat1 Bok C1d Calu Capn2 Capza2 Catna1 Ccnd2 Cdh2 Chd4 Chst12 Clic4 Coro1c Creb3l2 Cri1 Crim1 Crk Crot Csrp2 Cth Ctps2 D10Ertd718e D9Wsu20e Dck Dmrt2 Dnahc8 Dnajb4 Dusp1 Dusp10 Dusp6 E430036I04Rik Ebf1 Ehd1 Eif2ak3 Emb Fdft1 Fech Fgg Fmr1 Fosl1 Foxp1 Gad1 Gf…
16	V$AFP1_Q6	76	76	570	2678	12847	3.79	7.75	0.0	0.0	5430431G03Rik Adcy8 Aldh1a7 Areg Art3 Bcar3 Bche Bnip2 C1galt1c1 Capza2 Cd164 Cd83 Cpe Cri1 Csrp2 Dck Emb Enpp1 Enpp2 Evc Evi5 Ext1 Fcgrt Fez2 Fto Gba2 Gbp1 Gnai3 Gprk5 Gzma H2-T23 Hgf Hig1 Hs3st3a1 Klhl2 Lmna Mef2c Mogat2 Ngfb Pcdhb22 Pdk1 Pdk3 Pftk1 Plcl2 Ppargc1a Pqlc1 Prkg2 Prkwnk4 Ptk2b Ptn Ptprm Ptprs Pttg1ip S100a10 Sah Seh1l Sema5a Serpinb9 Sgcb Slamf6 Slc7a6 Sntb2 Spata6 Sspn Suv39h1 Tax…
17	V$VMW65_Q6	233	233	413	6729	8796	3.77	7.75	0.0	0.0	0610006O14Rik 0610039N19Rik 1810012H11Rik 5430431G03Rik AA407930 Acpp Adam10 Adamdec1 Agtpbp1 Ak1 Alb1 Aldh1a7 Aldh3a2 Ank Ankrd1 Antxr1 Aox1 Aplp2 Arf4 Arhgap24 Arhgap5 B4galt2 B4galt6 BC013529 Bcar3 Bcat1 Bnip2 Bok Bzrp C1d C1galt1c1 C430014D17Rik Cald1 Camk2d Capza2 Casp12 Cav1 Cd164 Cd1d1 Cd83 Cdh13 Cdh17 Cdh2 Cdo1 Cdyl Chc1l Chchd3 Chst12 Cldn10 Cnn3 Cp Cpe Cpeb2 Crispld1 Cth Cxcl15 Cxxc5 Cy…
18	V$MINI20_B: Muscle initiator sequence-20	440	440	206	9466	6059	3.75	7.67	8.94	5.78	0610039N19Rik 1110007H17Rik 1300002F13Rik 2310032D16Rik 2310044D20Rik 2410118I19Rik 2700038L12Rik 4930488L10Rik 4933425F03Rik 5430431G03Rik 9030408N13Rik AA407930 AI114950 AI839562 Aatk Abcb1b Abhd8 Acpp Adamdec1 Adcy8 Adrb3 Agtpbp1 Ak1 Akap12 Aldh1a7 Aldh2 Aldh3a2 Ang2 Angptl2 Ankrd1 Antxr1 Anxa11 Anxa5 Aox1 Apg12l Aplp2 Apobec1 Aqp7 Areg Arf4 Arhgap24 Arhgap6 Arhgef10 Arl6ip6 Art3 Asph Atf4 Auh…
19	V$USF_Q6: upstream stimulating factor	450	450	196	9722	5803	3.68	7.58	8.87	5.78	0610039N19Rik 1110007H17Rik 2310044D20Rik 2310075C12Rik 2700038L12Rik 4930488L10Rik 4933425F03Rik 5430431G03Rik 9030408N13Rik AA407930 AI114950 AI481750 AI839562 Aacs Aatk Abcb1a Abcb1b Abhd6 Adam10 Adamdec1 Adrb3 Aldh1a7 Aldh2 Aldh3a2 Ang2 Angptl2 Ank Ankrd1 Anxa11 Anxa5 Aplp2 Aqp7 Areg Arf4 Arhgap24 Arhgap6 Arhgef10 Arl6ip6 Art3 Asph Atf4 Auh B3gnt1 B4galt2 BC003332 BC013529 BC014699 BC019943 B…
20	V$NFKB_Q6_01	456	456	190	9878	5647	3.63	7.53	8.81	5.78	0610006O14Rik 0610039N19Rik 1110007H17Rik 1810012H11Rik 2310044D20Rik 2700038L12Rik 4933425F03Rik 5430431G03Rik 9030408N13Rik AA407930 AI114950 AI481750 AI839562 Aatk Abcb1a Abcb1b Abhd8 Acpp Adam10 Adamts4 Adcy8 Adrb3 Agtpbp1 Ak1 Akap12 Aldh3a2 Angptl2 Ankrd1 Antxr1 Anxa11 Anxa3 Anxa5 Apg12l Aplp2 Apobec1 Aqp7 Areg Arhgap6 Arhgef10 Art3 Aspa Asph Atf4 Auh B3gnt1 B4galt2 B4galt6 BC003332 BC013529…
21	V$E2F1_Q4: E2F-1	226	226	420	4384	11141	3.62	7.53	8.79	5.78	1810012H11Rik 2310075C12Rik 4930488L10Rik 5430431G03Rik AA407930 Abhd6 Abhd8 Adam10 Adcy8 Adrb3 Akap12 Aldh2 Angptl2 Anxa11 Aplp2 Arhgap6 Arl6ip6 B3gnt1 BC027663 BC053440 Bcar3 Bcat1 Bteb1 C1d Calu Capn2 Capza2 Catna1 Cd164 Cd83 Cdh13 Cdh2 Cdo1 Cdr2 Cln2 Coro1c Cp Cpeb2 Cpne2 Crim1 Crot Csrp2 Cth Ctps2 Cxcl1 D10Ertd718e D9Wsu20e Dck Dnahc8 Dnaja4 Dnajb4 Dusp1 Dusp6 E430036I04Rik Ebf1 Ebna1bp2 Edg…
22	V$NMYC_01: N-Myc	177	177	469	3303	12222	3.39	7.27	8.63	5.73	2700038L12Rik 4930488L10Rik 4933425F03Rik 5430431G03Rik AI114950 Abcb1a Abcb1b Abhd6 Adam10 Aldh3a2 Angptl2 Aplp2 Aqp7 Arhgap6 Arhgef10 Art3 Atf4 B3gnt1 B4galt2 BC013529 BC014699 Bcar3 Bhlhb2 Bnip3 Bteb1 C330027I04Rik Camk2d Capzb Card10 Ccnd2 Cd164 Cerk Chchd3 Chd4 Chst12 Cpe Cpeb2 Cpsf3 Creb3l2 Cri1 Crispld1 Cth Cxcl1 Cxxc5 Cyp2j6 D030028O16Rik Dusp1 E130107N23Rik Ebna1bp2 Ehd1 Evc Fcgrt Fech F…
23	V$USF_01: upstream stimulating factor	97	97	549	1599	13926	3.27	7.1	8.71	5.75	2700038L12Rik 5430431G03Rik Adam10 Angptl2 Arhgef10 Art3 Atf4 B3gnt1 B4galt2 Bhlhb2 Camk2d Cd164 Chchd3 Chd4 Cpe Cpeb2 Crispld1 Cxxc5 Cyp2j6 D030028O16Rik Dusp1 E130107N23Rik Ebna1bp2 Fcgrt Fkbp9 Fmr1 Fzd9 Glrp1 Gnai3 Gpr43 Gstm2 Gzma Gzmb Hexa Hif1a Hmga2 Hoxa1 Hoxb5 Hps3 Hrmt1l3 Hs3st3a1 Hspa9a Irak1bp1 Lactb2 Lancl1 Laptm4b Ly75 Maff Mapk12 Mapre2 Mfsd1 Mns1 Mtap Mtch2 Nfil3 Niban Nr2f2 Papd4 …
24	V$ELK1_02: Elk-1	533	533	113	11897	3628	3.14	6.98	8.44	5.59	0610006O14Rik 0610039N19Rik 1110007H17Rik 1300002F13Rik 1810012H11Rik 2310032D16Rik 2310044D20Rik 2310075C12Rik 2410118I19Rik 2700038L12Rik 4930488L10Rik 4933425F03Rik 9030408N13Rik AA407930 AI114950 AI481750 AI839562 Aacs Abcb1a Abcb1b Abhd6 Abhd8 Acpp Adam10 Adamdec1 Adamts4 Adcy8 Adrb3 Agtpbp1 Akap12 Aldh1a7 Aldh2 Aldh3a2 Ang2 Angptl2 Ank Ankrd1 Antxr1 Anxa11 Anxa3 Anxa5 Aox1 Apg12l Aplp2 Apob…
25	V$MYC_Q2	156	156	490	2864	12661	3.07	6.92	8.32	5.52	2700038L12Rik 4930488L10Rik 4933425F03Rik 5430431G03Rik AI114950 Abcb1a Abcb1b Abhd6 Adam10 Aldh3a2 Angptl2 Aqp7 Arhgap6 Arhgef10 Art3 B3gnt1 B4galt2 BC013529 BC014699 Bcar3 Bhlhb2 Bnip3 Bteb1 Capzb Card10 Ccnd2 Cd164 Cerk Chchd3 Chd4 Chst12 Cpe Creb3l2 Cri1 Crispld1 Cth Cxcl1 Cxxc5 Cyp2j6 D030028O16Rik Dusp1 E130107N23Rik Ebna1bp2 Ehd1 Evc Fcgrt Fech Fgf1 Fkbp9 Fzd9 Gclc Glrp1 Gmfb Gnai3 Gpm6b G…
26	V$E2F_Q4_01	157	157	489	2909	12616	2.72	6.51	7.96	5.26	1810012H11Rik 5430431G03Rik AA407930 Abhd6 Abhd8 Adam10 Adcy8 Angptl2 Anxa11 Anxa5 Aplp2 Areg Arhgap6 Arl6ip6 B3gnt1 BC027663 Bcar3 Bcat1 Bok C1d Calu Capn2 Capza2 Catna1 Ccnd2 Cdh2 Chd4 Coro1c Creb3l2 Cri1 Crim1 Crk Crot Csrp2 Cth Ctps2 D10Ertd718e D9Wsu20e Dck Dmrt2 Dnahc8 Dnajb4 Dusp1 Dusp10 Dusp6 E430036I04Rik Ebf1 Ehd1 Eif2ak3 Emb Fdft1 Fgg Fmr1 Fosl1 Foxp1 Gad1 Glcci1 Gna14 Gnai3 Gpr43 Gprk…
27	V$CREL_01: c-Rel	507	507	139	11253	4272	2.7	6.51	7.93	5.26	0610006O14Rik 0610039N19Rik 1110007H17Rik 1300002F13Rik 1810012H11Rik 2310075C12Rik 2410118I19Rik 4933425F03Rik 5430431G03Rik 9030408N13Rik AA407930 AI114950 AI481750 AI839562 Aacs Aatk Abcb1a Abcb1b Abhd6 Abhd8 Acpp Adam10 Adamdec1 Adamts4 Adcy8 Adrb3 Agtpbp1 Ak1 Akap12 Aldh1a7 Aldh2 Aldh3a2 Ang2 Angptl2 Ank Ankrd1 Antxr1 Anxa11 Anxa3 Anxa5 Aox1 Apg12l Aplp2 Apobec1 Aqp7 Areg Arf4 Arhgap6 Arl6ip…
28	V$PIT1_Q6	450	450	196	11748	3777	2.7	6.45	0.0	0.0	0610006O14Rik 0610039N19Rik 1110007H17Rik 1300002F13Rik 1810012H11Rik 2310032D16Rik 2310044D20Rik 2410118I19Rik 2700038L12Rik 4930488L10Rik 4933425F03Rik AA407930 AI481750 AI839562 Aacs Aatk Abcb1a Abhd8 Acpp Adam10 Adamdec1 Adamts4 Adrb3 Agtpbp1 Akap12 Alb1 Aldh1a7 Aldh2 Ang2 Ank Ankrd1 Antxr1 Anxa11 Anxa3 Anxa5 Aox1 Aplp2 Apobec1 Areg Arf4 Arhgap24 Arhgap5 Art3 Aspa Asph Atf4 Auh B3gnt1 B4galt2…
29	V$SREBP1_Q6	253	253	393	5097	10428	2.45	6.21	7.53	4.9	0610039N19Rik 1810012H11Rik 2700038L12Rik 4930488L10Rik 4933425F03Rik AI114950 AI481750 AI839562 Aacs Aatk Abcb1b Abhd6 Adcy8 Adrb3 Ak1 Alb1 Angptl2 Antxr1 Anxa11 Anxa5 Apg12l Aplp2 Arhgap24 Arhgap6 Arhgef10 Arl6ip6 Asph Atf4 B4galt2 B4galt6 BC014699 BC019943 BC053440 Bcar3 Bcat1 Bnip3 Bteb1 C330027I04Rik Camk2d Catna1 Cd83 Cdo1 Cerk Chd4 Col18a1 Comp Coro1c Creb3l2 Cri1 Csad Ctps2 Cugbp2 Cxcl1 C…
30	V$HNF3ALPHA_Q6	510	510	136	13053	2472	2.41	6.16	0.0	0.0	0610039N19Rik 1110007H17Rik 1300002F13Rik 1810012H11Rik 2310032D16Rik 2310044D20Rik 2700038L12Rik 4930488L10Rik 4933425F03Rik 5430431G03Rik 9030408N13Rik AA407930 AI114950 AI481750 Aacs Abcb1a Abcb1b Abhd6 Abhd8 Acpp Adam10 Adamdec1 Adamts4 Agtpbp1 Akap12 Alb1 Aldh1a7 Aldh2 Aldh3a2 Ang2 Angptl2 Ank Ankrd1 Antxr1 Anxa11 Anxa3 Anxa5 Aox1 Aplp2 Apobec1 Areg Arhgap5 Arhgap6 Arhgef10 Art3 Aspa Asph At…
31	V$HFH3_01: HFH-3 (HNF3/fork head homolog 3)	262	262	384	7289	8236	2.11	5.84	0.0	0.0	1110007H17Rik 1300002F13Rik 2310032D16Rik 2410118I19Rik 2700038L12Rik 4933425F03Rik AA407930 AI114950 Abhd6 Acpp Adam10 Adamdec1 Agtpbp1 Aldh2 Ang2 Ank Ankrd1 Anxa11 Anxa3 Apobec1 Arhgap5 Atf4 B4galt2 B4galt6 BC004004 BC013529 BC027663 Bbp Bcar3 Bcat1 Bche Becn1 Bok Bteb1 Bzrp C1d C1galt1c1 C430014D17Rik Calu Capza2 Cav1 Ccng2 Cdyl Chc1l Chchd3 Chst12 Cib2 Cnn3 Comp Cp Cri1 Crk Cth Cxcl1 Cxcl5 Cy…
32	V$EGR3_01: early growth response gene 3 product	18	18	628	163	15362	1.94	5.68	7.97	5.26	2410118I19Rik 4930488L10Rik 5430431G03Rik Abhd8 Asph BC003332 C1galt1c1 Clic4 D9Wsu20e Fbxo21 Hspa9a Maff Mogat2 Pfkp Pscd3 Siah2 Slc7a6 Ssb4
33	V$E2F1DP2_01: E2F-1:DP-2 heterodimer	66	66	580	1035	14490	1.92	5.68	7.43	4.84	4930488L10Rik Adcy8 Anxa11 Arhgap6 Arl6ip6 BC027663 C1d Card10 Cd164 Cdh2 Crk Crot Csrp2 Cth D030028O16Rik Dck Dusp1 Emb Enpp1 Eps8 Evc Fmr1 Foxp1 Gad1 Ggta1 Gprc5b Hs3st3b1 Htr5b Itpr1 Kif2a Klhl7 Laptm4b Mapre2 Mef2c Mgat4b Mospd2 Mrpl13 Nmyc1 Nup62 Paics Parp3 Pmm1 Ppp1r15b Prdx4 Qk Rbpms2 Rbx1 Rcn2 Rsn Scrn3 Slc12a4 Slco3a1 Slfn1 Sms Sphk1 Ssb4 Stag1 Suv39h1 Tgif Tpbg Tram1 Uhrf1 Vamp4 Vamp5 …
34	V$GATA1_06: GATA-binding factor 1	150	150	496	4472	11053	1.76	5.5	0.0	0.0	0610006O14Rik 0610039N19Rik 1810012H11Rik 2700038L12Rik 5430431G03Rik Acpp Adamdec1 Agtpbp1 Ank Aqp7 Arhgap5 Art3 Asph BC021523 BC027663 Bbp Bcar3 Bche Bnip2 C430014D17Rik Cald1 Calu Card10 Casp12 Cav1 Ccng2 Cd83 Cerk Chc1l Cnn3 Cp Cpne2 Crk Csf2rb1 Cugbp2 Cxcl5 Dmrt2 Dmtf1 Dnajb6 Dusp1 E030034P13Rik E430036I04Rik Ebna1bp2 Efnb2 Ehd2 Eif4e3 Emb Enpp2 Evc Evi5 Fdft1 Foxp1 Fto Gadd45a Gcnt1 Gem Glr…
35	V$ARNT_02: AhR nuclear translocator homodimers	39	39	607	526	14999	1.62	5.3	7.34	4.79	Abcb1b Atf4 Camk2d Card10 Cd164 Chchd3 Cpeb2 Cpsf3 Crispld1 Dusp1 E130107N23Rik Ebna1bp2 Fcgrt Fmr1 Glrp1 Gmfb Hexa Hmga2 Hoxa1 Hoxb5 Hps3 Laptm4b Maff Mapk12 Mfsd1 Mtap Mtch2 Papd4 Parp3 Pcdhb22 Ppp1r1b Prkg2 Pscd3 Ptprs Qk Seh1l St3gal5 Trpm7 Zfp62
36	V$AP1_C: AP-1 binding site	152	152	494	2882	12643	1.58	5.24	6.74	4.26	0610039N19Rik 1810012H11Rik AI481750 Aatk Abcb1a Abcb1b Adam10 Ak1 Alb1 Aldh1a7 Ang2 Aox1 Aqp7 Arhgap6 Asph Atf4 BC004004 BC006965 BC013529 BC014699 BC021523 BC053440 Bcat1 Bche Bteb1 Bzrp C430014D17Rik Capn2 Capn6 Casp12 Catna1 Ccng2 Ccrn4l Cdh13 Cdh2 Cdyl Chc1l Cib2 Clic4 Col18a1 Comp Cpne2 Cpsf3 Crk Csad Ctps2 Cugbp2 Cxcl5 Cxxc5 Dnajb6 E130107N23Rik Edg1 Eif3s6ip Emp3 Evc Evi5 Fbxo21 Fez2 Foxa…
37	V$AHR_Q5: aryl hydrocarbon / dioxin receptor	103	103	543	1824	13701	1.46	5.13	6.77	4.26	1300002F13Rik 2410118I19Rik 2700038L12Rik AI114950 AI481750 Aacs Aldh3a2 Anxa11 Anxa5 Aplp2 Arhgap24 Arhgap6 Asph Atf4 Auh BC019943 BC027663 Bteb1 Bzrp Camk2d Cd9 Cdh2 Cdo1 Ckap4 Cpeb2 Creb3l2 Cri1 Csf2rb1 Cth Cyp2j9 D9Wsu20e Dnaja4 Dnajb4 Dusp6 E030024M05Rik Ehd1 Epdr2 Etv1 Fbxo21 Fkbp1b Fmr1 Ggta1 Gpc6 Gpm6b Gstm2 Hoxa1 Hspa9a Il1r1 Itm2b Kcnmb4 Klhl7 Lamb1-1 Lims1 Mageh1 Mmd Mobkl2b Mogat2 Mos…
38	V$NKX3A_01: NK class homeobox factor 3A	98	98	548	3098	12427	1.43	5.07	0.0	0.0	2310032D16Rik 5430431G03Rik AI839562 Aacs Abcb1b Abhd8 Adam10 Adrb3 Antxr1 Anxa3 Anxa5 BC013529 BC021523 Bcat1 Bche Bok C1d C430014D17Rik Cald1 Capn2 Capza2 Capzb Casp12 Cd9 Cdyl Chc1l Comp Cri1 Cth Ctps2 Cxcl5 Dbn1 Dmtf1 Dpysl3 Ebna1bp2 Edg7 Epim Evi5 Gdpd1 Gnai3 Gpc6 Gypc Gzma H28 Heph Hod Hps3 Hs3st3a1 Kif5c Klhl2 Lrp6 Lrrk1 Ly6i Maged2 Man1a Mbnl1 Mef2c Mospd2 Ms4a4b Nr5a2 Papd4 Park2 Pla2g2d…
39	V$E2F1DP1_01: E2F-1:DP-1 heterodimer	218	218	428	4384	11141	1.41	5.07	6.46	4.07	4930488L10Rik AI839562 Abcb1b Abhd8 Adam10 Adamts4 Adcy8 Ak1 Anxa11 Anxa3 Arhgap6 Arl6ip6 Atf4 B3gnt1 BC027663 Bcat1 Bnip2 Bnip3 Bok Bteb1 Bzrp C1d C1galt1c1 Calu Camk2d Capn2 Card10 Cd164 Cd83 Cdh2 Cerk Chchd3 Chd4 Clic4 Col18a1 Comp Coro1c Cpne2 Creb3l2 Cri1 Crk Crot Csrp2 Cth Cyp2j6 D030028O16Rik D9Wsu20e Dck Dnaja4 Dnajb4 Dnajb6 Dpysl3 Dusp1 Dusp10 Dusp6 E030024M05Rik E430036I04Rik Edg1 Ehd1 …
40	V$HNF6_Q6	43	43	603	1601	13924	1.4	5.02	0.0	0.0	2310032D16Rik Arhgap24 Arhgap5 BC006965 Bcar3 Bche C330027I04Rik Cxcl5 Cyp2j9 D10Ertd718e Dnajb6 Dpysl3 Fabp7 Fkbp9 Fto Gbp1 Gcnt2 Gfpt2 Gpx2 Gstm2 Hmgn3 Lefty1 Lpgat1 Matn2 Mbnl1 Pdcd1lg1 Ptn Rhoj Rpgrip1 Rsn Sah Schip1 Six1 Slc25a19 Slc28a2 Tcf4 Tgfb1i4 Tm4sf13 Tmlhe Trdn Trpm7 Vcl Wdr10
41	V$MRF2_01: modulator recognition factor 2	359	359	287	9533	5992	1.37	5.02	0.0	0.0	0610039N19Rik 1300002F13Rik 1810012H11Rik 2310032D16Rik 2310075C12Rik 2410118I19Rik 2700038L12Rik 4933425F03Rik 5430431G03Rik 9030408N13Rik AA407930 AI481750 Abcb1a Acpp Adam10 Adamdec1 Adcy8 Agtpbp1 Akap12 Alb1 Aldh1a7 Aldh2 Ankrd1 Antxr1 Anxa11 Anxa5 Aox1 Aplp2 Apobec1 Arf4 Arhgap24 Arhgap5 Art3 Aspa Asph Atf4 B4galt6 BC003332 BC004004 BC006965 BC019943 BC025546 BC027663 BC053440 Bbp Bcar3 Bcat…
42	V$NKX61_01: NKX6-1	21	21	625	945	14580	1.22	4.84	0.0	0.0	AA407930 Art3 Bcat1 Cpe Cpne2 Cyp2j6 Dtx1 Ga17 Gbp1 Gypc Il1rl1 Indo Itih2 March5 Mras Pcdhb22 Ppargc1a Ptk2b Rac1 Tcf4 Tiparp
43	V$E2F4DP2_01: E2F-4:DP-2 heterodimer	98	98	548	1743	13782	1.06	4.68	6.35	4.0	4930488L10Rik Adam10 Adcy8 Anxa11 Arhgap6 Arl6ip6 BC027663 Bnip3 C1d C1galt1c1 Calu Card10 Cd164 Cdh2 Cerk Chchd3 Col18a1 Crk Crot Csrp2 Cth D030028O16Rik Dck Dpysl3 Dusp1 Dusp6 Ehd1 Ehd2 Eif3s6ip Emb Enpp1 Eps8 Evc Fmr1 Foxp1 Gad1 Ggta1 Gnai3 Gpr43 Gprc5b H2-T10 Hs3st3b1 Hspa8 Htr5b Itm2b Itpr1 Kcnmb4 Kif2a Klhl2 Klhl7 Laptm4b Mapre2 Mef2c Mgat4b Mospd2 Mrpl13 Nmyc1 Nup62 Paics Parp3 Pip5k2a Pmm…
44	V$EVI1_04: ectopic viral integration site 1 encoded factor	447	447	199	11539	3986	1.02	4.63	0.0	0.0	0610006O14Rik 0610039N19Rik 1810012H11Rik 2310032D16Rik 2310044D20Rik 2700038L12Rik 4930488L10Rik 4933425F03Rik 5430431G03Rik 9030408N13Rik AA407930 AI114950 AI481750 Aacs Aatk Abcb1a Acpp Adam10 Adamdec1 Adamts4 Adrb3 Agtpbp1 Ak1 Akap12 Alb1 Aldh1a7 Aldh3a2 Ang2 Ank Ankrd1 Antxr1 Anxa11 Anxa5 Aox1 Apg12l Aplp2 Apobec1 Aqp7 Areg Arf4 Arhgap5 Arhgef10 Art3 Aspa Atf4 Auh B4galt2 B4galt6 BC013529 BC…
45	V$FREAC7_01: Fork head RElated ACtivator-7	226	226	420	6292	9233	0.97	4.57	0.0	0.0	1300002F13Rik 2310032D16Rik 2310044D20Rik 2700038L12Rik 5430431G03Rik AA407930 AI481750 Adam10 Agtpbp1 Ak1 Aldh2 Ang2 Ank Ankrd1 Anxa11 Anxa3 Apobec1 Arhgap5 Art3 Aspa BC004004 BC027663 Bbp Bcar3 Bcat1 Bche Becn1 Bnip2 Bok Bzrp C1d C430014D17Rik Casp12 Catna1 Cav1 Ccng2 Cd1d1 Cdyl Chc1l Cp Crim1 Csf2rb1 Cth Cugbp2 Cxcl1 Cxcl5 Cxxc5 Cyp2j9 D9Wsu20e Dck Dmrt2 Dmtf1 Dnahc8 Dnajb6 Dtx1 Dusp1 Eif2ak3 …
46	V$E2F_03	90	90	556	1580	13945	0.95	4.51	6.27	3.95	Abhd8 Adcy8 Angptl2 Anxa11 Areg Arhgap6 B3gnt1 Capn2 Catna1 Chd4 Coro1c Creb3l2 Cri1 Crim1 Csrp2 Cth D10Ertd718e D9Wsu20e Dck Dmrt2 Dnahc8 Dusp10 Ehd1 Emb Fgg Fmr1 Fosl1 Foxp1 Gad1 Glcci1 Gltp Gpr43 Gprk5 Gstm1 Hspa14 Htr5b Igf1r Itpr1 Kcnmb4 Klhdc2 Laptm4b Lck Lims1 Lsm8 Mageh1 Man2a1 Mapre2 Mgat4b Mrpl13 Nmyc1 Oat P4ha1 Park2 Pdk1 Pdk3 Pdpk1 Pfkp Pi4k2b Pmm1 Ppp1r15b Prdx4 Prep Psme3 Rbp4 Rbpms…
47	V$EGR2_01: Egr-2/Krox-20 early growth response gene product	19	19	627	199	15326	0.77	4.34	6.71	4.26	4930488L10Rik 5430431G03Rik Abhd8 Asph BC003332 C1galt1c1 Clic4 Fbxo21 Hadhsc Hspa9a Lamb1-1 Maff Mogat2 Pfkp Prss11 Pscd3 Siah2 Slc7a6 Ssb4
48	V$POU6F1_01	34	34	612	1302	14223	0.71	4.27	0.0	0.0	AA407930 C430014D17Rik Capza2 Casp12 Ccng2 Cd1d1 Chc1l Cldn10 Cp Cri1 Dnahc8 Emb Etv1 Fdft1 H2-T23 Hgf Il18rap Il1rl1 Itgb1 Klhl7 Lactb2 Lmo7 Maged2 Mapre2 Mcf2 P4ha1 Papd4 Pcdh18 Pcdhb22 Ptn Sh3d19 Six1 Slc3a1 Sucnr1
49	V$GATA3_03: GATA-binding factor 3	402	402	244	10468	5057	0.69	4.21	0.0	0.0	0610006O14Rik 0610039N19Rik 1810012H11Rik 2310032D16Rik 2310044D20Rik 2310075C12Rik 2410118I19Rik 2700038L12Rik 4933425F03Rik 5430431G03Rik 9030408N13Rik AA407930 AI481750 Abcb1a Abcb1b Abhd8 Adam10 Adamdec1 Adamts4 Agtpbp1 Ak1 Akap12 Alb1 Aldh2 Ang2 Ankrd1 Antxr1 Anxa11 Anxa5 Aox1 Aplp2 Apobec1 Areg Arf4 Arhgap24 Arhgap5 Arhgap6 Arl6ip6 Art3 Aspa Asph Auh B3gnt1 B4galt6 BC006965 BC019943 BC05344…
50	V$GATA2_02: GATA-binding factor 2	188	188	458	5319	10206	0.68	4.21	0.0	0.0	0610006O14Rik 0610039N19Rik 1810012H11Rik 2310075C12Rik 2700038L12Rik 5430431G03Rik Adamdec1 Agtpbp1 Ank Antxr1 Anxa5 Aqp7 Arhgap5 Art3 Asph Auh BC021523 Bbp Bcar3 Bche Bok C430014D17Rik Cald1 Calu Capn2 Card10 Casp12 Cav1 Ccng2 Cerk Chchd3 Cnn3 Cp Cpne2 Crk Crot Csf2rb1 Ctps2 Cugbp2 Cxcl5 Dmrt2 Dmtf1 Dnajb6 Dusp1 E430036I04Rik Ebna1bp2 Edg1 Efnb2 Ehd2 Eif2ak3 Eif4e3 Emb Enpp2 Evc Fdft1 Foxp1 Fto…
51	V$FOXJ2_02: fork head box J 2	219	219	427	6076	9449	0.59	4.09	0.0	0.0	0610039N19Rik 2310044D20Rik 2310075C12Rik 2700038L12Rik 4933425F03Rik 5430431G03Rik Aatk Abcb1a Ak1 Alb1 Ang2 Angptl2 Ankrd1 Antxr1 Anxa5 Aox1 Arhgap24 Arhgap5 Art3 Aspa B4galt2 BC003332 BC004004 BC006965 BC013529 BC027663 BC053440 Bbp Bcat1 Bche Becn1 Bnip2 C1d C1galt1c1 C430014D17Rik Cald1 Capn2 Capn6 Capza2 Casp12 Catna1 Cd1d1 Cd83 Cd9 Cdh17 Cdo1 Cdr2 Cdyl Chc1l Cldn10 Cp Cpe Crim1 Crot Csad C…
52	V$MEF2_02: myogenic MADS factor MEF-2	29	29	617	1145	14380	0.51	4.03	0.0	0.0	1810012H11Rik 5430431G03Rik Ang2 Ank Apobec1 Bok Cd83 Cdr2 Cp Cyp2j6 E430036I04Rik Fabp7 Fbxo21 Ga17 Glrp1 Gmfb Hod Msn Nr4a1 Pdk3 Qk Rad21 Stk17b Tcf4 Tgfb1i4 Tiparp Tspyl1 Upk3a Vcl
53	V$FOXO1_02: fork head box O1	23	23	623	960	14565	0.35	3.85	0.0	0.0	Adam10 Cd83 Comp E030024M05Rik Ebna1bp2 Enpp2 Epim Foxa1 Hexa Igf1r Mccc1 Ms4a4b Papd4 Pla2g7 Ppp2r5a Ptger3 Pthlh Pygl Scrn3 Sema5a Sept7 Socs5 Tde2
54	V$WHN_B: winged-helix factor nude	185	185	461	3731	11794	0.35	3.79	5.34	3.11	1300002F13Rik 1810012H11Rik 2310044D20Rik 2410118I19Rik 4930488L10Rik 4933425F03Rik 5430431G03Rik 9030408N13Rik AI114950 AI481750 Abcb1a Abcb1b Abhd6 Acpp Adcy8 Adrb3 Ak1 Aldh3a2 Anxa11 Anxa5 Apg12l Aplp2 Asph Atf4 Auh B3gnt1 B4galt6 BC003332 BC053440 Bhlhb2 Bok C1d C330027I04Rik Camk2d Card10 Ccnd2 Ccrn4l Cd164 Cd1d1 Cdh17 Cdo1 Chd4 Clic4 Cpeb2 Creb3l2 Crim1 Crk Csad Cth D030028O16Rik D9Wsu20e D…
55	V$CEBPDELTA_Q6	450	450	196	11539	3986	0.32	3.79	0.0	0.0	0610006O14Rik 2310032D16Rik 2700038L12Rik 4930488L10Rik 4933425F03Rik 9030408N13Rik AI114950 AI839562 Aacs Abcb1a Abcb1b Abhd6 Abhd8 Acpp Adam10 Adamdec1 Adamts4 Adcy8 Agtpbp1 Ak1 Akap12 Alb1 Aldh1a7 Aldh2 Aldh3a2 Ang2 Angptl2 Ank Ankrd1 Anxa11 Anxa5 Aox1 Aplp2 Apobec1 Arhgap24 Arhgap5 Arhgef10 Art3 Aspa Asph B4galt6 BC003332 BC006965 BC013529 BC014699 BC019943 BC021523 BC025546 BC053440 Bbp Bcar…
56	V$AHR_01: aryl hydrocarbon / dioxin receptor	7	7	639	36	15489	0.3	3.79	6.54	4.13	Camk2d Fbxo21 Pfkp Pip5k2a Pmm1 Prkg2 Rgs2
57	V$PAX9_B: zebrafish Pax-9 binding sites	174	174	472	3486	12039	0.29	3.73	5.3	3.09	2410118I19Rik 2700038L12Rik AA407930 AI114950 AI839562 Aatk Abcb1b Adam10 Aldh2 Ankrd1 Apg12l Arf4 Arhgef10 Asph Auh BC003332 BC019943 Bhlhb2 Bzrp C1galt1c1 Camk2d Capn2 Capzb Card10 Catna1 Ccrn4l Cd164 Cdyl Chc1l Cib2 Ckap4 Cnn3 Col18a1 Cpeb2 Cpne2 Crim1 Csad Cth Ctps2 Cyp2j6 D030028O16Rik Dnajb6 Dpysl3 Dusp10 E030024M05Rik Ebf1 Edg7 Ehd1 Emb Eps8 Etv1 Fbxo21 Fkbp9 Ga17 Gadd45a Gclc Ggta1 Gpd2 G…
58	V$IRF1_01: interferon regulatory factor 1	26	26	620	331	15194	0.25	3.67	6.03	3.73	Anxa3 Apobec1 Bzrp Casp12 Chchd3 Csf2rb1 Cyp2j6 Enpp2 Foxp1 Hgf Hs3st1 Indo Itgb1 Lsm8 Mapre2 Mpa2 Nfkbie Pdcd1lg1 Pi4k2b Pnp Seh1l Sepw1 Spata6 Tgif Twist2 Vcl
59	V$AMEF2_Q6: myocyte enhancer factor	47	47	599	1635	13890	0.24	3.67	0.0	0.0	2700038L12Rik Ak1 Aldh1a7 BC019943 Bcar3 Cd1d1 Crot Cxcl15 Dpysl3 E430036I04Rik Edg7 Ext1 Fbxo21 Gcnt1 Gmfb Gspt2 H2-T10 H2-T22 Hod Il18rap Klhl2 Lama4 Laptm4b Maged2 Mapre2 Mcf2 Mia1 Nicn1 Nr5a2 Pdk3 Phc2 Pla2g2d Pla2g7 Ptpn13 Ptpn2 Rad21 Ramp2 Rpgrip1 Slamf6 Sntb2 Sorbs1 Spry1 Tcf4 Tgfb1i4 Upk3a Vamp5 Vapa
60	V$VMAF_01: v-Maf	436	436	210	9714	5811	0.2	3.67	5.12	2.94	0610006O14Rik 0610039N19Rik 1110007H17Rik 1300002F13Rik 1810012H11Rik 2310044D20Rik 2410118I19Rik 2700038L12Rik 4933425F03Rik 9030408N13Rik AA407930 AI114950 AI481750 Aacs Aatk Abcb1a Abcb1b Abhd8 Adamdec1 Adcy8 Agtpbp1 Ak1 Aldh2 Aldh3a2 Ang2 Angptl2 Ank Ankrd1 Anxa3 Anxa5 Apg12l Aplp2 Apobec1 Areg Arhgap24 Arhgap6 Arhgef10 Arl6ip6 Art3 Aspa Asph Atf4 B3gnt1 B4galt2 B4galt6 BC004004 BC006965 BC02…
61	V$EFC_Q6	327	327	319	8643	6882	0.19	3.61	0.01	0.0	0610006O14Rik 0610039N19Rik 1810012H11Rik 2700038L12Rik 4933425F03Rik 9030408N13Rik AI481750 Abcb1a Acpp Adam10 Adrb3 Alb1 Aldh2 Ang2 Angptl2 Ankrd1 Anxa5 Aox1 Apg12l Apobec1 Areg Arhgap24 Arhgap6 Arhgef10 Arl6ip6 Art3 Aspa Auh B4galt6 BC003332 BC006965 BC019943 BC025546 BC053440 Bbp Bcar3 Bcat1 Bche Bhlhb2 Bnip2 Bteb1 Cald1 Calu Camk2d Capn6 Casp12 Catna1 Ccng2 Cd164 Cd1d1 Cd9 Cdh13 Cdh17 Cdh2 C…
62	V$RREB1_01: Ras-responsive element binding protein 1	73	73	573	1272	14253	0.12	3.55	5.44	3.18	1300002F13Rik Adcy8 Adrb3 Ang2 Anxa5 Apobec1 Aqp7 Arhgap24 Arl6ip6 Auh B4galt6 BC006965 BC014699 C330027I04Rik Camk2d Capn2 Catna1 Cln2 Cxcl1 Cxcl15 Cyp2j9 Dnahc8 Dnaja4 Dusp1 Eif3s6ip Gng10 Gstm2 H2-T10 H2-T22 H2afy2 Hadhsc Hibch Hoxb5 Hspa8 Hspa9a Ifitm3 Lancl1 Lef1 Lefty1 Mageh1 Man1a Mapk12 Mns1 Nfil3 Nfkbie Oxtr Papd4 Pdk1 Pftk1 Pip5k2a Plat Pmaip1 Pmm1 Prep Qk Ramp2 Rgnef Rhoj Sh3bp1 Slc12a…
63	V$CREB_Q2_01	227	227	419	4727	10798	0.1	3.49	4.99	2.85	0610006O14Rik 1300002F13Rik 1810012H11Rik 2310032D16Rik 2310044D20Rik 2310075C12Rik 2410118I19Rik 2700038L12Rik AA407930 AI114950 AI481750 Aatk Adam10 Adcy8 Akap12 Aldh2 Aldh3a2 Angptl2 Apg12l Areg Arf4 Arhgap24 Art3 Atf4 B3gnt1 BC004004 BC006965 BC013529 BC021523 BC025546 BC053440 Becn1 Bnip2 Bteb1 C1d Calu Camk2d Casp12 Ccnd2 Cd164 Cd1d1 Cdo1 Cdr2 Chchd3 Chd4 Chst12 Ckap4 Clic4 Cln2 Cpe Cpeb2 C…
64	V$CDPCR1_01: cut-like homeodomain protein	479	479	167	12168	3357	-0.01	0.0	0.01	0.0	0610006O14Rik 1110007H17Rik 1300002F13Rik 1810012H11Rik 2310075C12Rik 2410118I19Rik 2700038L12Rik 4933425F03Rik 5430431G03Rik 9030408N13Rik AA407930 AI839562 Aatk Abcb1a Abcb1b Abhd6 Adam10 Adrb3 Agtpbp1 Akap12 Alb1 Aldh1a7 Aldh3a2 Ang2 Ank Anxa11 Anxa3 Anxa5 Aox1 Aplp2 Areg Arhgap24 Arhgap5 Arhgef10 Art3 Aspa Asph Atf4 B3gnt1 B4galt2 B4galt6 BC003332 BC004004 BC006965 BC013529 BC014699 BC019943 …
65	V$HP1SITEFACTOR_Q6	131	131	515	3811	11714	-0.02	0.0	0.01	0.0	2310044D20Rik AI839562 Aatk Adamdec1 Adrb3 Alb1 Angptl2 Antxr1 Anxa5 Aox1 Aqp7 Arhgap5 Arhgap6 Art3 Asph BC013529 BC019943 Bbp Bnip2 Bteb1 Capn6 Cav1 Ccng2 Cd9 Cdh17 Comp Dusp10 Ebf1 Ebna1bp2 Edg1 Elk3 Emb Epdr2 Etv1 Fech Fez2 Fkbp1b Fto Gad1 Gadd45a Gna14 Gng2 Gpr43 Gprc5b Gys2 H28 Hif1a Hig1 Hmga2 Hs3st1 Hs3st3b1 Hspa14 Il18rap Il2rg Irak1bp1 Itgb1 Kcnmb4 Kif5c Klhl2 Lama4 Lck Lrrk1 Lsm8 Maged2…
66	V$GATA1_03: GATA-binding factor 1	194	194	452	5384	10141	-0.05	0.0	0.01	0.0	0610006O14Rik 0610039N19Rik 2310032D16Rik Aacs Agtpbp1 Alb1 Aldh3a2 Ank Ankrd1 Anxa3 Aox1 Apg12l Arhgap5 Aspa B3gnt1 B4galt2 BC003332 BC013529 BC019943 BC027663 BC053440 Bbp Bcat1 Bche Bzrp C1d Cald1 Capn6 Ccrn4l Cd1d1 Cd9 Cdh13 Cerk Chc1l Chchd3 Cib2 Cldn10 Clic4 Cln2 Col18a1 Crispld1 Csf2rb1 Ctps2 Cxcl1 Cxcl15 Cxxc5 Cyp2j9 D10Ertd718e D9Wsu20e Dmrt2 Dmtf1 Dusp1 E030034P13Rik Eif2ak3 Eif3s6ip Em…
67	V$AIRE_01	100	100	546	3012	12513	-0.09	0.0	0.0	0.0	0610039N19Rik 2410118I19Rik 4930488L10Rik Antxr1 Anxa11 Anxa5 Aox1 Apobec1 Arf4 Arhgap24 Art3 Aspa Atf4 BC021523 Bcar3 Cd164 Chchd3 Chd4 Chst12 Cpne2 Cpsf3 Creb3l2 Crispld1 D9Wsu20e Dbn1 Dmtf1 Dnahc8 Dpysl3 Dtx1 E030024M05Rik E030034P13Rik Eif3s6ip Epim Fbxo21 Fkbp9 Fosl1 Fscn1 Gclc Gem Gpd2 Gprk5 Gzmb H2-T10 Hgf Hif1a Hig1 Hmgn3 Hspa14 Htr5b Id4 Igfbp7 Insig2 Kpna4 Lamb1-1 Lamc2 Lef1 Loh11cr2a L…
68	V$IRF7_01: interferon regulatory factor 7	336	336	310	8820	6705	-0.11	0.0	0.01	0.0	0610006O14Rik 0610039N19Rik 1110007H17Rik 1810012H11Rik AI114950 AI839562 Aatk Abcb1b Abhd6 Acpp Adam10 Adamdec1 Adcy8 Adrb3 Agtpbp1 Alb1 Aldh1a7 Aldh2 Aldh3a2 Ang2 Ankrd1 Antxr1 Anxa3 Aox1 Apg12l Apobec1 Aqp7 Areg Arhgap24 Art3 Atf4 Auh BC004004 BC006965 BC013529 BC019943 BC025546 BC053440 Bcar3 Bnip2 Bteb1 Bzrp C1galt1c1 C430014D17Rik Cald1 Calu Capn6 Capza2 Casp12 Cav1 Ccrn4l Cd1d1 Cd9 Cdh13 C…
69	V$FOXD3_01: fork head box D3	531	531	115	13326	2199	-0.12	0.0	0.0	0.0	0610006O14Rik 0610039N19Rik 1110007H17Rik 1300002F13Rik 1810012H11Rik 2310032D16Rik 2310044D20Rik 2410118I19Rik 2700038L12Rik 4933425F03Rik 5430431G03Rik 9030408N13Rik AA407930 AI114950 AI481750 Aacs Aatk Abcb1a Abcb1b Abhd6 Acpp Adam10 Adamdec1 Adamts4 Agtpbp1 Akap12 Alb1 Aldh1a7 Aldh2 Ang2 Angptl2 Ank Ankrd1 Antxr1 Anxa11 Anxa3 Anxa5 Aplp2 Apobec1 Aqp7 Areg Arf4 Arhgap5 Arhgap6 Arhgef10 Art3 As…
70	V$TANTIGEN_B: Major T-antigen binding sites	52	52	594	1744	13781	-0.13	0.0	0.0	0.0	0610039N19Rik AA407930 AI481750 Aacs Akap12 Apobec1 BC013529 BC053440 C1galt1c1 Casp12 Ccrn4l Cdh13 Chc1l Crk Csad Ebna1bp2 Eif3s6ip Ephx2 Fbxo21 Gclc Gltp Il12rb1 Lactb2 Lama4 Laptm4b Mcf2 Nicn1 Nr5a2 Pdk1 Pdk3 Phyh Pi4k2b Pmm1 Pnp Psme3 Ptgds Recql Rnf14 Rnf20 Rnf7 Rpgrip1 Sah Sdh1 Sema4a Slc25a19 Tef Tor3a Tram1 Tuba1 Uck1 Utrn Xpo1
71	V$PITX2_Q2: pituitary homeobox factor 2	247	247	399	6672	8853	-0.16	0.0	0.01	0.0	0610006O14Rik 0610039N19Rik 1110007H17Rik 2310032D16Rik 2410118I19Rik 2700038L12Rik 4930488L10Rik 5430431G03Rik 9030408N13Rik AA407930 AI481750 Aacs Aatk Acpp Adrb3 Agtpbp1 Akap12 Aldh2 Ank Aox1 Apg12l Apobec1 Arhgap5 Arhgef10 Art3 Aspa Atf4 Auh B3gnt1 BC006965 BC013529 BC019943 BC027663 BC053440 Bcat1 Becn1 Bnip2 Bnip3 Bzrp C1d C430014D17Rik Casp12 Catna1 Cav1 Ccng2 Ccrn4l Cd9 Cdh13 Cdo1 Chc1l C…
72	V$GATA1_02: GATA-binding factor 1	204	204	442	5616	9909	-0.18	0.0	0.01	0.0	1110007H17Rik 2700038L12Rik 4930488L10Rik 4933425F03Rik AI114950 Abhd6 Adcy8 Adrb3 Aldh1a7 Aldh2 Ang2 Ank Ankrd1 Antxr1 Anxa3 Anxa5 Aox1 Aqp7 Arf4 Aspa Auh B4galt2 BC006965 BC013529 BC014699 BC021523 BC027663 Bcar3 Becn1 Bnip2 Bnip3 Bteb1 Bzrp C1galt1c1 Card10 Ccnd2 Ccng2 Cd83 Cdh13 Cdh2 Cerk Chc1l Chchd3 Cnn3 Col18a1 Cp Cpne2 Cpsf3 Creb3l2 Ctps2 Cxcl1 Cxcl15 Cxcl5 Cxxc5 Cyp2j6 D030028O16Rik Dmtf…
73	V$SMAD4_Q6	299	299	347	6453	9072	-0.19	0.0	4.63	2.52	0610006O14Rik 0610039N19Rik 1300002F13Rik 1810012H11Rik 2700038L12Rik 4930488L10Rik 4933425F03Rik AA407930 AI114950 Aatk Abhd6 Abhd8 Adamts4 Adcy8 Adrb3 Aldh2 Ang2 Aox1 Apg12l Aplp2 Arf4 Arhgap24 Arhgap6 Arhgef10 Arl6ip6 Aspa Atf4 Auh B3gnt1 BC003332 BC004004 BC013529 BC014699 BC025546 BC027663 Bbp Bcar3 Bche Becn1 Bhlhb2 Bnip2 Bzrp C1d C330027I04Rik Calu Capzb Catna1 Cav1 Ccnd2 Ccng2 Ccrn4l Cd1d…
74	V$ICSBP_Q6	50	50	596	820	14705	-0.35	0.0	5.09	2.94	Abcb1a Aldh1a7 Arhgap5 BC019943 Bteb1 Bzrp Chchd3 Dnahc8 Dpysl3 Edg1 Fmr1 Glrp1 Gnai3 Gspt2 Gzma H2-T10 H2-T22 H28 Hgf Ifitm3 Indo Klhdc2 Kpna4 Lancl1 Lsm8 Mef2a Mef2c Mfsd1 Mtch2 Pdcd1lg1 Pi4k2b Rac1 Recql Rps6kb1 S100a11 Sepw1 Sgpp1 Six4 Spata6 St3gal4 Tgif Tgtp Tnnt2 Tor3a Twist2 Uck1 Upk3a Upp1 Vcam1 Xpo1
75	V$SOX9_B1: SOX (SRY-related HMG box)	331	331	315	8663	6862	-0.4	0.0	0.01	0.0	0610006O14Rik 0610039N19Rik 1810012H11Rik 2310032D16Rik 2310075C12Rik 2410118I19Rik 2700038L12Rik 4933425F03Rik AI839562 Abcb1a Acpp Adamdec1 Adrb3 Agtpbp1 Aldh1a7 Antxr1 Anxa11 Anxa3 Aplp2 Apobec1 Aqp7 Arhgap24 Aspa Asph Auh B4galt2 BC003332 BC004004 BC019943 BC021523 BC027663 BC053440 Bcar3 Bcat1 Becn1 Bnip2 Bok Bteb1 Bzrp C1d C430014D17Rik Cald1 Calu Capn2 Casp12 Catna1 Cav1 Ccng2 Cd164 Cd83 C…
76	V$MMEF2_Q6: myocyte enhancer factor	185	185	461	5116	10409	-0.42	0.0	0.01	0.0	0610039N19Rik 2700038L12Rik 4933425F03Rik 9030408N13Rik Adcy8 Akap12 Aldh1a7 Ankrd1 Antxr1 Aox1 Arhgap5 Art3 Aspa BC004004 BC014699 BC019943 Bcar3 Bcat1 Bnip3 Bok C430014D17Rik Cald1 Capn6 Cav1 Ccng2 Cd1d1 Cdo1 Cp Crispld1 Crk Crot Cxcl15 Cxcl5 Cyp2j9 D9Wsu20e Dck Dmrt2 Dnahc8 Dpysl3 E030034P13Rik E430036I04Rik Eif2ak3 Enpp1 Enpp2 Etv1 Evi5 Ext1 Fabp7 Fbxo21 Fech Fkbp9 Fmr1 Fosl1 Fthfd Gmfb Gng10…
77	V$GATA_C: GATA binding site	278	278	368	7382	8143	-0.46	0.0	0.01	0.0	0610006O14Rik 1110007H17Rik 1810012H11Rik 2310044D20Rik 2310075C12Rik 4930488L10Rik 5430431G03Rik Aacs Abhd6 Acpp Adamdec1 Agtpbp1 Alb1 Ank Ankrd1 Antxr1 Anxa5 Aqp7 Areg Art3 Aspa Asph Auh B3gnt1 B4galt2 BC013529 BC021523 BC027663 Bcar3 Bche Bnip2 Bteb1 Bzrp C1galt1c1 Cald1 Capn2 Card10 Cav1 Ccng2 Cdr2 Cdyl Cerk Chc1l Chchd3 Ckap4 Cldn10 Cln2 Cnn3 Cp Cpe Cpne2 Cri1 Crk Crot Csad Ctps2 Cxcl1 Cxcl1…
78	V$OCT1_06: octamer-binding factor 1	328	328	318	8560	6965	-0.63	0.0	0.01	0.0	0610006O14Rik 0610039N19Rik 1110007H17Rik 2310044D20Rik 2700038L12Rik AA407930 AI114950 AI839562 Aacs Aatk Abcb1a Abhd8 Acpp Adamdec1 Adrb3 Agtpbp1 Ak1 Alb1 Aldh3a2 Angptl2 Ankrd1 Anxa11 Anxa3 Anxa5 Arf4 Arhgap24 Arhgap5 Aspa Atf4 Auh B4galt2 BC003332 BC004004 BC019943 BC027663 BC053440 Bcar3 Bcat1 Bche Becn1 Bhlhb2 Bnip2 Bok Bzrp C1galt1c1 C330027I04Rik Cald1 Calu Capn2 Capzb Ccng2 Ccrn4l Cd1d1 …
79	V$CDPCR3HD_01: cut-like homeodomain protein	180	180	466	4963	10562	-0.64	0.0	0.01	0.0	1110007H17Rik 1300002F13Rik 2310075C12Rik 2410118I19Rik 2700038L12Rik 4933425F03Rik AA407930 Abcb1b Adam10 Ang2 Ank Aox1 Aplp2 Aspa Asph Atf4 B3gnt1 B4galt2 B4galt6 Bcar3 Bok Bzrp Cald1 Capzb Ccng2 Cd164 Cd1d1 Cdh13 Cdh17 Cdo1 Cerk Chc1l Chchd3 Col18a1 Creb3l2 Crispld1 Crot Csad Csf2rb1 Csrp2 Cyp2j6 D10Ertd718e D9Wsu20e Dmrt2 Dnahc8 Dnajb6 Dusp10 E030034P13Rik E430036I04Rik Ebna1bp2 Ehd1 Eif2c2 E…
80	V$CREBATF_Q6	212	212	434	4467	11058	-0.65	0.0	4.17	2.1	0610006O14Rik 1300002F13Rik 1810012H11Rik 2310032D16Rik 2310044D20Rik 2310075C12Rik 2410118I19Rik 2700038L12Rik AA407930 AI114950 AI481750 Aatk Adam10 Adcy8 Akap12 Aldh2 Aldh3a2 Angptl2 Apg12l Areg Arf4 Arhgap24 BC004004 BC006965 BC013529 BC021523 BC025546 BC053440 Becn1 Bnip2 Bteb1 C1d Calu Camk2d Casp12 Ccnd2 Cd164 Cdo1 Cdr2 Chchd3 Chd4 Chst12 Ckap4 Clic4 Cln2 Cpe Creb3l2 Csrp2 Cugbp2 Cxcl1 D03…
81	V$ARNT_01: AhR nuclear translocator homodimers	68	68	578	1218	14307	-0.7	0.0	4.57	2.49	Abcb1b Aldh3a2 Angptl2 Arhgef10 Art3 Atf4 B3gnt1 B4galt2 Cd164 Cpe Cpeb2 Cri1 Cxxc5 D030028O16Rik E130107N23Rik Ebna1bp2 Evc Fcgrt Fkbp9 Fmr1 Glrp1 Gmfb Gpr43 Gzma Hexa Hoxa1 Hoxb5 Hs3st3a1 Laptm4b Lef1 Lmna Maff Mapk12 Mapre2 Mbnl1 Mfsd1 Mns1 Mras Niban Paics Papd4 Pcdhb22 Pftk1 Ppp1r1b Prkg2 Pscd3 Psme3 Ptk2b Rapgef3 S100a11 Sdh1 Seh1l Serpinb9 Sgpp1 Slc12a6 Slc25a19 Socs5 St3gal5 Stk17b Tln1 T…
82	V$FOX_Q2	468	468	178	11836	3689	-0.74	0.0	0.01	0.0	0610039N19Rik 1110007H17Rik 1300002F13Rik 1810012H11Rik 2310032D16Rik 2310044D20Rik 2410118I19Rik 2700038L12Rik 4933425F03Rik 5430431G03Rik 9030408N13Rik AA407930 AI481750 Aacs Aatk Abcb1a Abcb1b Abhd6 Acpp Adam10 Adamdec1 Adamts4 Adcy8 Agtpbp1 Akap12 Alb1 Aldh2 Ank Ankrd1 Antxr1 Anxa11 Anxa3 Anxa5 Aplp2 Apobec1 Areg Arf4 Arhgap24 Arhgap5 Arhgap6 Arhgef10 Art3 Aspa Asph Auh B3gnt1 B4galt6 BC00333…
83	V$CEBPGAMMA_Q6	440	440	206	11184	4341	-0.76	0.0	0.01	0.0	0610039N19Rik 1810012H11Rik 2310032D16Rik 2310044D20Rik 2700038L12Rik 4930488L10Rik 4933425F03Rik 9030408N13Rik AA407930 AI481750 Aacs Aatk Abcb1a Abcb1b Abhd6 Abhd8 Acpp Adamdec1 Adrb3 Agtpbp1 Alb1 Aldh1a7 Aldh2 Ang2 Angptl2 Ank Ankrd1 Antxr1 Anxa11 Anxa3 Anxa5 Aox1 Aplp2 Areg Arf4 Arhgap24 Arhgap5 Arhgap6 Art3 Aspa Asph Auh B3gnt1 B4galt6 BC003332 BC004004 BC006965 BC013529 BC014699 BC019943 Bb…
84	V$XFD2_01: Xenopus fork head domain factor 2	130	130	516	3695	11830	-0.81	0.0	0.01	0.0	2310044D20Rik Aldh2 Ankrd1 Anxa11 Anxa3 Arhgap5 Art3 Aspa BC004004 Bok Bzrp C430014D17Rik Casp12 Cav1 Ccng2 Cdyl Chc1l Cnn3 Cp Cth Cxcl1 Cxcl5 Cxxc5 Cyp2j9 D9Wsu20e Dck Dmrt2 Dnajb6 Dusp1 Eif2ak3 Eif4e3 Enpep Enpp1 Enpp2 Evi5 Fabp7 Fech Fez2 Fgf1 Fgg Fkbp9 Fosl1 Fscn1 Gabarapl1 Gadd45a Gdpd1 Glrp1 Gpc6 Gzmb H2-T23 Has2 Heph Hif1a Hmgn3 Hps3 Il1r1 Il1rl1 Il2rg Indo Insig2 Irak1bp1 Itgb1 Klhl2 Lama…
85	V$LMO2COM_02: complex of Lmo2 bound to Tal-1, E2A proteins, and GATA-1, half-site 2	316	316	330	8242	7283	-0.83	0.0	0.02	0.0	0610006O14Rik 1110007H17Rik 2310032D16Rik 2310044D20Rik 2410118I19Rik 2700038L12Rik 4933425F03Rik 5430431G03Rik AA407930 Aacs Aatk Abcb1b Abhd6 Acpp Adam10 Adcy8 Aldh1a7 Aldh2 Ang2 Ank Ankrd1 Antxr1 Anxa11 Aox1 Apg12l Aplp2 Aqp7 Arl6ip6 Art3 Aspa Asph Auh B3gnt1 B4galt2 BC004004 BC006965 BC013529 BC019943 BC021523 BC027663 Bcar3 Bcat1 Bche Bhlhb2 Bnip2 Bnip3 Bteb1 C1galt1c1 Calu Capn2 Capzb Ccnd2…
86	V$FOXJ2_01: fork head box J 2	290	290	356	7600	7925	-0.95	0.0	0.02	0.0	1110007H17Rik 1300002F13Rik 1810012H11Rik 2310032D16Rik 2310044D20Rik 2410118I19Rik 2700038L12Rik 4933425F03Rik 9030408N13Rik AA407930 AI114950 AI481750 Aacs Aatk Abcb1a Abhd6 Acpp Adam10 Adamdec1 Agtpbp1 Aldh2 Ang2 Ank Ankrd1 Anxa11 Anxa3 Apobec1 Arhgap5 Arhgap6 Art3 Aspa Auh B4galt2 B4galt6 BC004004 BC013529 BC019943 BC027663 Bbp Bcar3 Bcat1 Bche Becn1 Bnip2 Bzrp C1d C1galt1c1 C430014D17Rik Cal…
87	V$CP2_01: CP2	430	430	216	9721	5804	-0.96	0.0	3.79	1.86	0610006O14Rik 1300002F13Rik 1810012H11Rik 2310032D16Rik 2310044D20Rik 2410118I19Rik 4930488L10Rik 4933425F03Rik 9030408N13Rik AI114950 AI481750 AI839562 Aatk Abcb1a Abcb1b Abhd6 Abhd8 Acpp Adam10 Adcy8 Adrb3 Ak1 Aldh1a7 Aldh2 Aldh3a2 Angptl2 Ankrd1 Antxr1 Anxa11 Apg12l Aplp2 Apobec1 Aqp7 Areg Arf4 Arhgap24 Arhgap5 Arhgap6 Arhgef10 Art3 Asph Auh B3gnt1 B4galt2 B4galt6 BC003332 BC006965 BC014699 BC…
88	V$GATA2_03: GATA-binding factor 2	171	171	475	4693	10832	-0.99	0.0	0.02	0.0	0610039N19Rik 1810012H11Rik 2310032D16Rik 2700038L12Rik 5430431G03Rik AI114950 Adamdec1 Agtpbp1 Akap12 Alb1 Aldh2 Ank Antxr1 Anxa11 Arhgap5 Art3 Auh BC006965 Bbp Bche Bnip2 C430014D17Rik Cald1 Calu Card10 Casp12 Cav1 Ccng2 Cd83 Chc1l Cnn3 Comp Cp Cpne2 Crk Csf2rb1 Cugbp2 Cxcl5 Dmrt2 Dpysl3 Dusp1 E430036I04Rik Ebf1 Ebna1bp2 Ehd2 Eif4e3 Elk3 Emb Enpp2 Evc Fdft1 Fez2 Foxp1 Fthfd Fto Gadd45a Gcnt1 Gc…
89	V$BRN2_01: POU factor Brn-2	250	250	396	6627	8898	-0.99	0.0	0.02	0.0	0610039N19Rik 2410118I19Rik 5430431G03Rik AA407930 Abcb1a Abcb1b Adam10 Adamdec1 Adamts4 Adcy8 Agtpbp1 Alb1 Aldh1a7 Aldh2 Aldh3a2 Ang2 Angptl2 Ankrd1 Aplp2 Arf4 Arhgap5 Art3 Aspa B3gnt1 BC013529 BC019943 BC025546 BC053440 Bche Becn1 Bnip2 Bteb1 C430014D17Rik Calu Capn6 Casp12 Ccnd2 Ccng2 Cd164 Cd1d1 Cd83 Cdo1 Chc1l Ckap4 Cldn10 Cp Cpe Creb3l2 Cri1 Crispld1 Crot Csf2rb1 Csrp2 Cugbp2 Cxcl15 Cxcl5 C…
90	V$LDSPOLYA_B: Lentiviral Poly A downstream element	497	497	149	12465	3060	-1.05	0.0	0.02	0.0	0610039N19Rik 1110007H17Rik 1300002F13Rik 1810012H11Rik 2310044D20Rik 2410118I19Rik 2700038L12Rik 4930488L10Rik 4933425F03Rik 5430431G03Rik 9030408N13Rik AI481750 Aacs Aatk Abcb1b Abhd6 Acpp Adamdec1 Adamts4 Adcy8 Adrb3 Agtpbp1 Akap12 Alb1 Aldh1a7 Aldh2 Aldh3a2 Ang2 Angptl2 Ank Anxa11 Anxa3 Anxa5 Aox1 Aplp2 Apobec1 Aqp7 Areg Arf4 Arhgap6 Arhgef10 Art3 Aspa Auh B3gnt1 B4galt2 B4galt6 BC004004 BC00…
91	V$XFD3_01: Xenopus fork head domain factor 3	60	60	586	1876	13649	-1.08	0.0	0.01	0.0	Adam10 BC025546 BC053440 Bcar3 Bok Calu Cav1 Cdr2 Cnn3 Comp Crot Cugbp2 Dpysl3 Dtx1 E030024M05Rik Ebna1bp2 Elk3 Enpp2 Epdr2 Epim Foxa1 Gcnt1 Gpm6b H2-T23 Igf1r Immp2l Lmna Lrrk1 Maged2 Mccc1 Mfng Mns1 Ms4a4b Msn Mtap1b Ngfb Papd4 Park2 Pbx1 Pla2g7 Plod2 Ppargc1a Ptger3 Ptk2 Reck Recql Sah Schip1 Scrn3 Sqrdl Tceb1 Tcf4 Tde2 Tgif Tlr1 Tmlhe Tnfsf9 Trdn Vcam1 Wdr10
92	V$TCF1P_Q6	447	447	199	10157	5368	-1.09	0.0	3.66	1.74	0610006O14Rik 1300002F13Rik 1810012H11Rik 2310032D16Rik 2310044D20Rik 2310075C12Rik 2410118I19Rik 4930488L10Rik 4933425F03Rik 5430431G03Rik 9030408N13Rik AA407930 AI114950 AI481750 AI839562 Aatk Abcb1a Abcb1b Abhd6 Abhd8 Acpp Adam10 Adamts4 Adcy8 Adrb3 Agtpbp1 Ak1 Akap12 Alb1 Aldh1a7 Ang2 Angptl2 Ankrd1 Antxr1 Anxa11 Anxa3 Anxa5 Aox1 Apg12l Aplp2 Areg Arf4 Arhgap24 Arhgap6 Arl6ip6 Asph Atf4 Auh B…
93	V$E2F_Q6_01	93	93	553	1802	13723	-1.16	0.0	3.91	1.93	Abhd6 Abhd8 Adcy8 Angptl2 Anxa11 Anxa5 Arhgap6 Bcat1 C1d Capza2 Ccnd2 Chd4 Coro1c Creb3l2 Cri1 Crot Csrp2 Cth Dck Dmrt2 Dnahc8 Dusp1 Dusp10 Ehd1 Emb Fmr1 Fosl1 Foxp1 Gad1 Glcci1 Gnai3 Gpr43 Gspt2 Hoxa1 Hps3 Hspa14 Htr5b Il1rl1 Itpr1 Kcnmb4 Klhdc2 Laptm4b Lck Lims1 Lsm8 Mageh1 Man2a1 Mgat4b Mrpl13 Nmyc1 Nup62 Oat P4ha1 Park2 Pdk3 Pdpk1 Pi4k2b Pmm1 Pmp22 Ppp1r15b Prdm5 Prdx4 Prep Psme3 Rab32 Rbp4 R…
94	V$TEF_Q6	207	207	439	5534	9991	-1.28	0.0	0.03	0.0	0610006O14Rik 2410118I19Rik Adam10 Adamdec1 Agtpbp1 Ankrd1 Anxa11 Anxa3 Arf4 Arhgap5 Arhgef10 Art3 Aspa B4galt6 BC003332 BC019943 Bbp Bcar3 Bche Becn1 C430014D17Rik Cald1 Capn2 Capn6 Capza2 Casp12 Cav1 Cd164 Cd9 Cdh2 Cdo1 Cerk Chc1l Chchd3 Cib2 Cldn10 Cpne2 Crk Csrp2 Cugbp2 Cxcl1 Cxcl15 Cyp2j6 Cyp2j9 D10Ertd718e Dmrt2 Dmtf1 Dnahc8 E030024M05Rik E030034P13Rik Ebna1bp2 Edg7 Eif3s6ip Emp3 Enpep Enpp…
95	V$CDC5_01: cell division control protein 5	550	550	96	13635	1890	-1.38	0.0	0.02	0.0	0610006O14Rik 0610039N19Rik 1300002F13Rik 1810012H11Rik 2310032D16Rik 2310044D20Rik 2310075C12Rik 2410118I19Rik 2700038L12Rik 4930488L10Rik 4933425F03Rik 5430431G03Rik 9030408N13Rik AA407930 AI114950 AI839562 Aacs Aatk Abcb1a Abcb1b Abhd6 Abhd8 Acpp Adam10 Adamdec1 Adamts4 Adcy8 Agtpbp1 Ak1 Alb1 Aldh1a7 Aldh2 Aldh3a2 Ang2 Angptl2 Ank Antxr1 Anxa11 Anxa3 Anxa5 Aox1 Apg12l Aplp2 Apobec1 Areg Arf4 A…
96	V$CREB_Q4_01	209	209	437	4503	11022	-1.41	0.0	3.28	1.48	0610006O14Rik 1300002F13Rik 1810012H11Rik 2310032D16Rik 2310044D20Rik 2310075C12Rik 2410118I19Rik 2700038L12Rik AA407930 AI481750 Aatk Adam10 Adcy8 Akap12 Aldh2 Angptl2 Anxa11 Apg12l Aplp2 Areg Arf4 Arhgap24 Atf4 BC004004 BC006965 BC013529 BC021523 BC025546 BC053440 Becn1 Bnip2 Bteb1 C1d Calu Camk2d Casp12 Ccnd2 Cd164 Cdo1 Cdr2 Chchd3 Chd4 Chst12 Ckap4 Clic4 Cln2 Cpe Cpne2 Creb3l2 Csrp2 Cugbp2 Cx…
97	V$HNF4_DR1_Q3	497	497	149	12419	3106	-1.42	0.0	0.03	0.0	0610006O14Rik 1110007H17Rik 1300002F13Rik 2310032D16Rik 2410118I19Rik 2700038L12Rik 4930488L10Rik 5430431G03Rik 9030408N13Rik AA407930 AI481750 AI839562 Aacs Aatk Abcb1a Abcb1b Abhd8 Acpp Adamdec1 Adamts4 Adcy8 Agtpbp1 Ak1 Alb1 Aldh1a7 Aldh3a2 Ang2 Angptl2 Ankrd1 Antxr1 Anxa11 Anxa3 Anxa5 Apg12l Aplp2 Apobec1 Aqp7 Arf4 Arhgap24 Arhgap5 Arhgap6 Arhgef10 Arl6ip6 Aspa Asph Atf4 Auh B3gnt1 B4galt2 BC…
98	V$NFE2_01: NF-E2 p45	109	109	537	2189	13336	-1.42	0.0	3.53	1.69	0610039N19Rik 1810012H11Rik 2410118I19Rik 2700038L12Rik AI481750 Aatk Abcb1b Ak1 Akap12 Alb1 Ang2 Aox1 Arhgap6 BC006965 BC013529 BC021523 Bcat1 Becn1 Capn2 Capn6 Casp12 Ccng2 Cdyl Chst12 Cib2 Ckap4 Comp Cpne2 Cri1 Crim1 Ctps2 Cugbp2 Cxcl5 Cxxc5 Dbn1 Dtx1 E030024M05Rik E130107N23Rik Emp3 Enpep Evi5 Fez2 Foxa1 Fthfd Gadd45a Gbp1 Glrp1 Gnai3 Gys2 Gzma Gzmb H2afy2 Hrmt1l3 Hspa8 Igfbp7 Il1r1 Itm2b Lac…
99	V$AHRARNT_01: aryl hydrocarbon receptor:Arnt heterodimers	54	54	592	968	14557	-1.42	0.0	3.85	1.89	2410118I19Rik Aldh3a2 Aplp2 Arhgap24 Arl6ip6 Asph Atf4 B3gnt1 B4galt2 Bzrp Camk2d Catna1 Cd83 Cdo1 Crispld1 Crk Csf2rb1 Cyp2j9 D9Wsu20e Dmrt2 Ext1 Fbxo21 Fkbp1b Gpd2 Gstm2 H2afy2 Hmgn3 Hspa9a Il1r1 Kif5c Mgat4b Mmd Nicn1 Oxtr Plaur Plod2 Reck Scmh1 Sdh1 Semcap2 Six4 Slc25a19 Slco3a1 Stard6 Syt12 T2bp Tde2 Timp3 Tiparp Tm4sf1 Tram1 Ubtf Vegfc Wnt7b
100	V$HNF1_01: hepatic nuclear factor 1	98	98	548	2809	12716	-1.46	0.0	0.02	0.0	1810012H11Rik Akap12 Alb1 Aldh3a2 Ank Antxr1 BC013529 Bteb1 C1galt1c1 Capn2 Capn6 Catna1 Cav1 Ccng2 Cdh17 Cldn10 Cp Csf2rb1 D9Wsu20e Dmtf1 Dpysl3 Edg1 Eif3s6ip Enpep Ephx2 Evi5 Fabp7 Fcgrt Foxp1 Fscn1 Fto Gcnt1 Gng2 Gpm6b Gtpbp4 Gzma H2-T22 H2-T23 Has2 Hig1 Igfbp7 Klhl7 Lamc2 Loh11cr2a March5 Mccc1 Mmd Mrpl13 Ms4a4b Nmyc1 Nr2f2 Nr5a2 Oat Papd4 Pcdhb22 Pdk3 Pftk1 Phyh Pi4k2b Pip5k2a Plat Plod1 Ppp…
101	V$ALPHACP1_01	26	26	620	390	15135	-1.5	0.0	4.11	2.09	1810012H11Rik Abcb1b Adamdec1 Aldh1a7 Aldh3a2 Arl6ip6 BC014699 Bteb1 Cdh2 Dusp6 Enpep H2-Bl Hif1a Hig1 Id4 Mthfd2 Pcdh18 Pdk3 Ppp3ca Pttg1ip Rbbp9 Scd2 Six1 Tceb1 Uhrf1 Ywhab
102	V$HNF1_C: Hepatic nuclear factor 1	200	200	446	5325	10200	-1.51	0.0	0.04	0.0	0610006O14Rik 1810012H11Rik 2310032D16Rik 5430431G03Rik Aacs Abcb1a Abcb1b Adamdec1 Akap12 Alb1 Aldh1a7 Aldh2 Ank Ankrd1 Antxr1 Anxa11 Anxa3 Areg Arhgap6 Arhgef10 Art3 B4galt2 BC013529 BC053440 Bcar3 Bcat1 Bche Becn1 Bnip2 Bzrp C1galt1c1 Capn6 Capzb Cav1 Ccnd2 Cd83 Cdh17 Cib2 Ckap4 Cldn10 Cp Cpsf3 Csad Csf2rb1 Cth Cugbp2 Cxcl1 Cyp2j6 Dmrt2 Dmtf1 Dtx1 Dusp6 E030024M05Rik Ebna1bp2 Edg7 Eif3s6ip Enp…
103	V$OCT1_05: octamer-binding factor 1	31	31	615	1066	14459	-1.53	0.0	0.01	0.0	Acpp Aldh1a7 Anxa11 Becn1 Bteb1 Card10 Ccng2 Creb3l2 Csf2rb1 Dck Gadd45a Hs3st3b1 Insig2 Lama4 Mrpl13 Paics Pftk1 Pmaip1 Schip1 Serpina3c Sgcb Sh3bgrl Sucnr1 Tln1 Tlr1 Tm4sf13 Tm7sf1 Tpbg Utrn Wdr10 Zfp286
104	V$DEAF1_02	24	24	622	352	15173	-1.54	0.0	4.11	2.09	Akap12 Arf4 Bche Cpsf3 Crim1 Cxcl1 Dnajb6 E030024M05Rik Fkbp1b Gad1 Gpx2 Hspa14 Hspa8 Lef1 March5 Nfil3 Ptbp2 Rev3l Sgpp1 Six4 Tln1 Tm4sf6 Twist1 Zfp62
105	V$HIF1_Q3: hypoxia induced factor	66	66	580	1243	14282	-1.61	0.0	3.55	1.69	Angptl2 Arf4 Arhgef10 Bnip3 Bteb1 Capzb Ccng2 Cdh13 Col18a1 Creb3l2 Cri1 Cxcl1 Dnajb6 E030024M05Rik E130107N23Rik Eif4e3 Fech Fgf1 Fthfd Gad1 Gclc Gpm6b Gstm2 Hif1a Hmga2 Hspa9a Igf1r Il1r1 Itpr1 Lamc2 Lrp6 Mns1 Mrpl13 Mtap1b Myo1h Nck2 P4ha1 Papd4 Pdk1 Pdk3 Pfn2 Plod2 Pqlc1 Prdm5 Psme3 Ptprs Rev3l Sah Seh1l Sepw1 Sgpl1 Slc39a6 Slc7a10 Sms Sphk1 Tln1 Tmem43 Tnfaip8 Tnfsf9 Tpbg Trpm7 Twist1 Ubtf V…
106	V$PAX3_B: Pax-3 binding sites	411	411	235	9376	6149	-1.67	0.0	2.92	1.22	1300002F13Rik 1810012H11Rik 2310032D16Rik 2310044D20Rik 2310075C12Rik 2700038L12Rik 4930488L10Rik 4933425F03Rik 5430431G03Rik AI114950 AI481750 AI839562 Aatk Abhd6 Adam10 Adcy8 Adrb3 Akap12 Alb1 Aldh1a7 Aldh3a2 Angptl2 Anxa11 Anxa3 Apg12l Aplp2 Apobec1 Areg Arf4 Arhgap5 Arhgap6 Arhgef10 Arl6ip6 Aspa Asph Atf4 B3gnt1 B4galt6 BC003332 BC004004 BC006965 BC019943 BC021523 BC025546 BC027663 BC053440 B…
107	V$CDX2_Q5	391	391	255	9890	5635	-1.69	0.0	0.05	0.0	0610039N19Rik 2310032D16Rik 2410118I19Rik 2700038L12Rik 4933425F03Rik 5430431G03Rik AA407930 AI114950 AI481750 Aacs Aatk Abcb1a Acpp Adam10 Adamdec1 Adcy8 Agtpbp1 Ak1 Alb1 Aldh1a7 Aldh3a2 Ang2 Ank Ankrd1 Antxr1 Anxa11 Anxa3 Aox1 Apobec1 Aqp7 Arf4 Arhgap24 Arhgap5 Art3 Aspa Asph Atf4 B3gnt1 B4galt2 BC004004 BC006965 BC013529 BC019943 BC021523 BC053440 Bbp Bcar3 Bche Becn1 Bnip2 Bok C1d C1galt1c1 C…
108	V$HEN1_01: HEN1	24	24	622	359	15166	-1.71	0.0	3.91	1.93	AI481750 Ak1 Areg Clic4 Dnaja4 Dpysl3 Efnb2 Evi5 Gzmb Hif1a Hoxb5 Hs3st3a1 Nfil3 Prss11 Ptgds Pttg1ip Rbpms2 Rgnef S100a10 Spata6 Tnfaip9 Tnfrsf7 Twist2 Wdr10
109	V$IPF1_Q4	118	118	528	3271	12254	-1.73	0.0	0.04	0.0	2700038L12Rik 5430431G03Rik Abhd6 Agtpbp1 Akap12 Aldh3a2 Ank Ankrd1 B4galt6 BC014699 BC019943 Bzrp C1galt1c1 C430014D17Rik Cald1 Camk2d Casp12 Ccng2 Cd1d1 Cdh17 Cdyl Chc1l Cnn3 Col18a1 Cpe Cpne2 Crim1 Crot Ctps2 Cxcl5 Dmtf1 Dnaja4 Dpysl3 Dusp6 Ebna1bp2 Ehd2 Eif3s6ip Elk3 Emp3 Fcgrt Fez2 Fgf1 Fgg Fscn1 Fto Fzd9 Gbp1 Ggta1 Glrp1 Gmfb Gna14 Gng2 Gypc Gzma H2-T10 H2-T22 Heph Hgf Hmgn3 Hod Hoxb5 Hs3st…
110	V$FOXO4_01: fork head box O4	427	427	219	10729	4796	-1.76	0.0	0.05	0.0	0610006O14Rik 0610039N19Rik 1110007H17Rik 1810012H11Rik 2310044D20Rik 4930488L10Rik 4933425F03Rik 5430431G03Rik AI481750 AI839562 Aacs Abcb1a Abcb1b Abhd6 Abhd8 Acpp Adam10 Adamdec1 Agtpbp1 Akap12 Alb1 Aldh2 Antxr1 Anxa11 Anxa3 Anxa5 Aox1 Aplp2 Aqp7 Arhgap5 Arhgap6 Art3 Aspa Atf4 Auh B4galt2 B4galt6 BC004004 BC006965 BC013529 BC025546 BC027663 BC053440 Bbp Bcar3 Bcat1 Bche Becn1 Bnip3 Bok Bteb1 B…
111	V$CART1_01: Cart-1 (cartilage homeoprotein 1)	62	62	584	1857	13668	-1.77	0.0	0.03	0.0	Aacs Abcb1a Adam10 Adrb3 Aldh1a7 Ank Anxa11 Arhgap5 Aspa BC019943 Bbp Bcar3 Becn1 C1d C1galt1c1 Cd164 Cd1d1 Creb3l2 D9Wsu20e Edg1 Eif2ak3 Elk3 Emb Fez2 Gadd45a Gcnt2 Gstm1 Gypc Gys2 Heph Hgf Hmgcr Hs3st1 Hsd3b7 Hspa14 Il1rl1 Itgb1 Klhdc2 March5 Mfng Ms4a4b Ms4a4c Pbx1 Pcdhb22 Ppp1r15b Pygl Qk Rbbp9 S100a10 Slc12a6 Sspn Stxbp1 Sucnr1 Suv39h1 Tax1bp1 Timp3 Tlr1 Tmcc2 Tmlhe Upk3a Vamp4 Zfhx1b
112	V$CETS1P54_01: c-Ets-1(p54)	439	439	207	10077	5448	-1.78	0.0	2.82	1.18	0610006O14Rik 0610039N19Rik 1810012H11Rik 2310044D20Rik 2410118I19Rik 2700038L12Rik 5430431G03Rik 9030408N13Rik AA407930 AI114950 AI481750 AI839562 Aacs Abcb1b Abhd8 Acpp Adam10 Adamts4 Adcy8 Adrb3 Agtpbp1 Akap12 Aldh1a7 Aldh2 Aldh3a2 Ang2 Angptl2 Ank Antxr1 Anxa11 Anxa3 Aox1 Apg12l Aplp2 Apobec1 Aqp7 Areg Arf4 Arhgap24 Arhgef10 Arl6ip6 Art3 Aspa Atf4 Auh B3gnt1 B4galt2 BC004004 BC006965 BC013529…
113	V$HNF4_01_B: Hepatocyte nuclear factor 4	35	35	611	588	14937	-1.8	0.0	3.62	1.74	Apobec1 Aspa Atf4 B3gnt1 BC006965 Bcar3 Calu Chc1l Ctps2 Dusp6 Efnb2 Fbxo21 Foxa3 Fto Glg1 Gna14 Gpr43 Gys2 Hsd3b7 Lims1 Ly75 Mageh1 Msln Mtap Parp3 Ptn Pygl Rnf7 Slc3a1 Spry1 Stard6 Suv39h1 Tnfaip8 Tnfsf9 Tnnt2
114	V$ZTA_Q2	186	186	460	4927	10598	-1.83	0.0	0.05	0.0	0610006O14Rik 0610039N19Rik 1110007H17Rik AA407930 AI114950 Aatk Abcb1a Abcb1b Adam10 Ak1 Aldh1a7 Aldh2 Angptl2 Anxa11 Aox1 Apobec1 Aqp7 Arhgap24 Arhgap5 Art3 Asph BC004004 BC013529 BC014699 BC025546 Bbp Bche Becn1 Bteb1 C1d Capn2 Capn6 Capza2 Capzb Catna1 Ccng2 Ccrn4l Cd1d1 Cdh13 Cdo1 Cdyl Chst12 Cib2 Col18a1 Comp Cp Cpne2 Crk Csad Cth Cxcl15 Dmtf1 Dnahc8 Dnajb6 Dusp6 Ebna1bp2 Ehd1 Ehd2 Emp3 Enp…
115	V$ATF1_Q6	52	52	594	958	14567	-1.88	0.0	3.33	1.51	1300002F13Rik 2310044D20Rik 2700038L12Rik Adcy8 Aldh1a7 Ang2 Areg BC013529 BC025546 BC053440 Bteb1 Calu Cd83 Clic4 Creb3l2 D9Wsu20e Dmtf1 Dnajb4 Dusp1 Dusp6 E130107N23Rik Foxa3 Fscn1 Gem Gfpt2 Gpm6b Hod Hs3st3a1 Kif5c Maff Mbnl1 Mtch2 Nfil3 Nptx1 Oxr1 Pmaip1 Ptprs Rnf7 Sdpr Sema4a Sept7 Sgcb Slc19a2 Sms Spata6 Ssbp2 St3gal5 Syt12 Tspyl1 Vcam1 Zfp37 id3
116	V$HEB_Q6	204	204	442	4463	11062	-1.89	0.0	2.72	1.13	1810012H11Rik 2310032D16Rik 2700038L12Rik 4930488L10Rik AI839562 Abhd6 Abhd8 Adamts4 Adcy8 Adrb3 Ak1 Angptl2 Ank Antxr1 Aplp2 Aqp7 Areg Arf4 Arhgap24 Arhgap6 Arhgef10 Aspa Auh BC004004 BC006965 Bok Bteb1 C330027I04Rik Capza2 Capzb Card10 Casp12 Cav1 Ccnd2 Cd9 Cdh2 Cdr2 Cdyl Ckap4 Cln2 Cpe Cpne2 Cpsf3 Creb3l2 Csad Csrp2 Cugbp2 Cxcl5 Cxxc5 Cyp2j6 Dmrt2 Dpysl3 Dtx1 Dusp1 E030024M05Rik E430036I04Rik …
117	V$NKX25_02: homeo domain factor Nkx-2.5/Csx, tinman homolog	244	244	402	6323	9202	-1.9	0.0	0.06	0.0	0610006O14Rik 1810012H11Rik 2310044D20Rik 2700038L12Rik 9030408N13Rik AI839562 Aacs Acpp Adamdec1 Adrb3 Agtpbp1 Akap12 Ang2 Ank Ankrd1 Antxr1 Anxa11 Anxa3 Anxa5 Apg12l Apobec1 Arf4 Arhgap24 Arhgef10 Aspa B4galt6 BC003332 BC019943 BC025546 Bbp Bcar3 Bche Bok C1d Capza2 Casp12 Cd164 Cdr2 Chchd3 Cldn10 Clic4 Cnn3 Cp Crispld1 Csrp2 Cth Cugbp2 Cxcl15 Cyp2j9 D030028O16Rik Dmtf1 Dnahc8 Dnajb4 Ebf1 Edg1 …
118	V$VMYB_01: v-Myb	478	478	168	11052	4473	-1.91	0.0	2.72	1.13	0610006O14Rik 0610039N19Rik 1300002F13Rik 1810012H11Rik 2310044D20Rik 2410118I19Rik 4933425F03Rik 5430431G03Rik 9030408N13Rik AI114950 AI481750 AI839562 Aacs Aatk Abcb1b Abhd6 Acpp Adamdec1 Adamts4 Adrb3 Agtpbp1 Akap12 Alb1 Aldh1a7 Aldh2 Aldh3a2 Angptl2 Ank Ankrd1 Antxr1 Anxa11 Anxa3 Anxa5 Aox1 Apg12l Aplp2 Apobec1 Aqp7 Arf4 Arhgap24 Arhgap5 Arhgap6 Arl6ip6 Art3 Asph Auh B3gnt1 B4galt6 BC006965 B…
119	V$LEF1TCF1_Q4	299	299	347	7646	7879	-1.92	0.0	0.07	0.0	0610006O14Rik 1810012H11Rik 2310032D16Rik 2410118I19Rik 2700038L12Rik 4933425F03Rik 9030408N13Rik Aacs Abcb1a Abcb1b Acpp Adam10 Adamdec1 Adamts4 Akap12 Aldh2 Ang2 Ank Anxa5 Aox1 Aplp2 Arf4 Arhgap5 Aspa B3gnt1 B4galt6 BC003332 BC004004 BC013529 BC014699 BC019943 BC025546 BC053440 Bbp Bche Bnip2 Bnip3 Bzrp C1d C1galt1c1 C330027I04Rik Cald1 Capn2 Capn6 Capza2 Casp12 Ccng2 Cdh13 Cdh17 Cdo1 Cdr2 Chc1…
120	V$MTATA_B: Muscle TATA box	291	291	355	7446	8079	-1.95	0.0	0.07	0.0	1300002F13Rik 1810012H11Rik 2310032D16Rik 5430431G03Rik Aacs Aatk Acpp Adamdec1 Adamts4 Agtpbp1 Ak1 Akap12 Alb1 Aldh1a7 Ank Anxa11 Aox1 Aplp2 Apobec1 Arhgap5 Aspa Atf4 Auh BC006965 BC013529 BC014699 BC027663 BC053440 Bcat1 Bche Bnip2 Bok Bteb1 C430014D17Rik Cald1 Calu Capn2 Capzb Casp12 Cav1 Ccng2 Ccrn4l Cd1d1 Cdh13 Cdh17 Cdyl Cerk Cldn10 Cnn3 Cp Cpsf3 Creb3l2 Cri1 Crk Crot Csf2rb1 Ctps2 Cugbp2 C…
121	V$CREB_Q2: cAMP-response element-binding protein	71	71	575	1387	14138	-1.96	0.0	3.08	1.35	1300002F13Rik 2310032D16Rik 2310044D20Rik 2700038L12Rik AA407930 AI114950 AI481750 Aldh3a2 Apg12l Areg BC053440 Becn1 Bnip2 Calu Camk2d Casp12 Ccnd2 Cd164 Chst12 Creb3l2 Dnajb6 Dusp1 E430036I04Rik Eps8 Fosl1 Fscn1 Gdpd1 Gem Gpm6b Hmgcr Hoxa1 Hs3st3a1 Hspa14 Hspa9a Kif5c Klhl7 Lactb2 Lancl1 Maff Ndufs8 Nr4a1 Pbx1 Pcolce2 Pdk3 Pim3 Pla2g7 Plcl2 Pmaip1 Ppargc1a Pqlc1 Prdx4 Prss11 Psme3 Ptprs Rapgef3…
122	V$LPOLYA_B: Lentiviral Poly A signal	118	118	528	3233	12292	-1.99	0.0	0.05	0.0	2700038L12Rik 4933425F03Rik Abcb1b Acpp Adcy8 Agtpbp1 Ang2 Ank Arhgap5 Art3 B4galt6 Bche Bzrp C430014D17Rik Cav1 Cd83 Cd9 Cdh13 Cln2 Cp Creb3l2 Csad D030028O16Rik Dnahc8 Eif3s6ip Emp3 Fabp7 Fech Ga17 Gabarapl1 Gbp1 Gcnt1 Gcnt2 Glcci1 Glrp1 Gltp Gpr43 Gzma H2-T23 H28 Heph Hexa Hsd3b7 Ifitm3 Il18rap Immp2l Indo Itih2 Itm2b Itpr1 Klhl7 Lck Lims1 Lsm8 Mapre2 Matn2 Mgat4b Mrpl13 Ms4a4b Ms4a4c Msn Nck2…
123	V$E47_01: E47	112	112	534	2329	13196	-2.0	0.0	2.81	1.18	0610039N19Rik 1810012H11Rik 2310044D20Rik 4933425F03Rik AI114950 AI839562 Abhd6 Abhd8 Adcy8 Angptl2 Ankrd1 Anxa11 Apg12l Aqp7 Atf4 Auh B4galt2 BC014699 BC021523 BC025546 Bcar3 Bche Bnip3 Camk2d Capzb Card10 Ccrn4l Cd164 Cd1d1 Cd9 Cdh2 Cln2 Col18a1 Crk Csad Csrp2 D10Ertd718e Dmrt2 Dnajb6 Dtx1 Dusp1 E030024M05Rik E130107N23Rik Ehd1 Eif3s6ip Eif4e3 Enpep Fbxo21 Gad1 Gng10 Gpm6b Gypc H2-T23 Hmgcr Hmg…
124	V$HIF1_Q5: hypoxia-inducible factor 1	88	88	558	1780	13745	-2.03	0.0	2.9	1.21	4930488L10Rik Abcb1b Abhd6 Angptl2 Arf4 Art3 BC013529 Bnip3 Bteb1 Bzrp Calu Ccng2 Cd9 Cdh13 Ckap4 Cpsf3 Cri1 Cxcl5 E030024M05Rik E130107N23Rik Ebna1bp2 Ehd1 Eif4e3 Ext1 Fech Fosl1 Fscn1 Fthfd Gad1 Gba2 Gnai3 Gng2 Gpm6b Heph Hexa Hig1 Hs3st3b1 Hspa9a Igf1r Irak1bp1 Itpr1 Klhl2 Lactb2 Lamc2 Lrp6 Lrrk1 Mcf2 Mogat2 Mtap1b Myo1h Nptx1 Nr2f2 Oxtr Paics Papd4 Pdk1 Pdk3 Pfn2 Pftk1 Phlda3 Plcl2 Pqlc1 Prdm…
125	V$CETS168_Q6	383	383	263	9630	5895	-2.04	0.0	0.08	0.0	0610006O14Rik 0610039N19Rik 1300002F13Rik 1810012H11Rik 2310044D20Rik 2410118I19Rik 2700038L12Rik 5430431G03Rik 9030408N13Rik AI114950 AI481750 Abcb1b Abhd8 Acpp Adam10 Adamdec1 Adamts4 Adrb3 Agtpbp1 Ak1 Aldh1a7 Aldh2 Aldh3a2 Ang2 Angptl2 Ank Ankrd1 Antxr1 Anxa3 Aox1 Apg12l Aplp2 Apobec1 Aqp7 Areg Arf4 Arhgef10 Arl6ip6 Art3 Atf4 B3gnt1 B4galt2 BC004004 BC006965 BC014699 BC019943 BC025546 BC027663…
126	V$SOX5_01: Sox-5	280	280	366	7159	8366	-2.05	0.0	0.08	0.0	0610006O14Rik 0610039N19Rik 1810012H11Rik 2310032D16Rik 2310075C12Rik 2410118I19Rik 2700038L12Rik 4933425F03Rik AI839562 Abcb1a Acpp Adamdec1 Adrb3 Aldh1a7 Antxr1 Anxa11 Aplp2 Apobec1 Aqp7 Arhgap24 Aspa Asph Auh BC003332 BC004004 BC019943 BC027663 BC053440 Bcar3 Becn1 Bnip2 Bok Bteb1 C430014D17Rik Cald1 Calu Capn2 Casp12 Catna1 Cav1 Ccng2 Cd164 Cd83 Cdh2 Cdo1 Cdyl Chc1l Cib2 Cp Cpe Cpsf3 Cri1 Cri…
127	V$FXR_Q3	18	18	628	256	15269	-2.07	0.0	3.61	1.74	Apg12l Crot Ctps2 Cxxc5 Emp3 Hsd3b7 Itih2 Lrrk1 Myo7a Nppb Nr4a1 Pdk3 Ptger3 Rai14 Sept7 Slc24a3 T2bp Vnn1
128	V$HNF3B_01: Hepatocyte Nuclear Factor 3beta	467	467	179	11615	3910	-2.09	0.0	0.07	0.0	0610039N19Rik 1110007H17Rik 1300002F13Rik 1810012H11Rik 2310032D16Rik 2310044D20Rik 2410118I19Rik 2700038L12Rik 4933425F03Rik 5430431G03Rik 9030408N13Rik AA407930 AI114950 AI481750 Aacs Aatk Abcb1a Abhd6 Acpp Adam10 Adamdec1 Adamts4 Agtpbp1 Akap12 Alb1 Aldh1a7 Aldh2 Ang2 Ank Ankrd1 Antxr1 Anxa11 Anxa3 Anxa5 Aox1 Aplp2 Apobec1 Arf4 Arhgap5 Arhgap6 Arhgef10 Art3 Aspa Asph Auh B3gnt1 B4galt2 B4galt6…
129	V$CEBP_C: C/EBP binding site	138	138	508	3705	11820	-2.1	0.0	0.07	0.0	2310044D20Rik 4930488L10Rik Acpp Adamts4 Agtpbp1 Alb1 Aldh2 Ankrd1 Anxa5 Aox1 Arhgap24 Arhgap5 Arhgef10 Aspa BC003332 BC019943 BC027663 BC053440 Bcat1 Bteb1 C430014D17Rik Capza2 Card10 Ccng2 Cd1d1 Cdh17 Cln2 Comp Cpeb2 Creb3l2 Cri1 Cth Ctps2 Cyp2j9 Dck Dmtf1 E130107N23Rik Enpp1 Etv1 Fgf1 Fosl1 Fto Gbp1 Gem Glcci1 Glg1 Glrp1 Gpd2 Gstm1 Gstm2 H2afy2 Hadhsc Heph Hmgn3 Il18rap Il1r1 Il1rl1 Itpr1 Klhl…
130	V$TAL1BETAITF2_01: Tal-1beta:ITF-2 heterodimer	33	33	613	1068	14457	-2.14	0.0	0.03	0.0	9030408N13Rik Ankrd1 Ccng2 Ccrn4l Cdyl Ctps2 Dnahc8 Gcnt2 Gspt2 Gstm2 Gzma H2-T10 H2-T23 Hs3st3b1 Il1r1 Itgb1 Itih2 Lck Lefty1 Lrrk1 March5 Ptpn2 Rcn1 Reck Sah Serpinb9 Sms Tnfaip9 Uhrf1 Usp45 Vegfc Vil2 Xpo1
131	V$AREB6_03: AREB6 (Atp1a1 regulatory element binding factor 6)	86	86	560	2415	13110	-2.14	0.0	0.05	0.0	5430431G03Rik Aatk Abhd6 Aldh1a7 Ang2 Anxa11 Anxa5 Aspa Atf4 Auh B3gnt1 Card10 Cdo1 Ckap4 Crk Dbn1 Dmtf1 Efnb2 Ehd1 Emb Epim Evc Fech Fgg Fosl1 Foxa1 Ga17 Gltp Gmfb Gna14 Gstm2 Gypc Gzma H2-Bl Heph Hibch Hspa14 Il12rb1 Irak1bp1 Lama4 Lamc2 Lefty1 Lrrk1 Mapk12 Mccc1 Mef2a Mef2c Mfng Mns1 Mras Park2 Parp3 Pfn2 Pla2g2d Plat Plcl2 Ppargc1a Prkg2 Psip1 Ptbp2 Ptpn13 Ptprm Rgnef Rpgrip1 Scx Sdpr Sh3d19 …
132	V$VBP_01: PAR-type chicken vitellogenin promoter-binding protein	44	44	602	1354	14171	-2.15	0.0	0.04	0.0	2310032D16Rik Aacs Alb1 Arhgap5 BC013529 BC014699 C430014D17Rik Cald1 Chchd3 Cldn10 Cln2 Cnn3 Creb3l2 Cri1 Crim1 Crot Cyp2j6 Dnajb4 Ga17 Gdpd1 Gpm6b Gtpbp4 Gys2 Hadhsc Hmgcr Klhl7 Lrrk1 Mapre2 Mpa2 Mras Nck2 Nfil3 Pdk3 Pfkfb3 Pmp22 Ptgds Ptger3 Rps6ka4 Rps6kb1 Sah Spata6 Tef Tpbg Zfp37
133	V$NFY_01: nuclear factor Y (Y-box binding factor)	152	152	494	3295	12230	-2.2	0.0	2.42	0.97	0610006O14Rik 1300002F13Rik 1810012H11Rik 2310032D16Rik 9030408N13Rik Abcb1b Abhd6 Acpp Adamdec1 Alb1 Aldh1a7 Aldh2 Aldh3a2 Ang2 Antxr1 Aox1 Aplp2 Arl6ip6 Atf4 B4galt6 BC014699 Bnip3 Bteb1 C1galt1c1 Card10 Ccng2 Ccrn4l Cdh2 Cdr2 Clic4 Cnn3 Cp Creb3l2 Csad Cth Cxcl1 D10Ertd718e Dmrt2 Dusp10 Dusp6 Ebf1 Efnb2 Eif2ak3 Eif3s6ip Enpep Etv1 Fabp7 Fdft1 Fkbp1b Fndc4 Fthfd Fto Gem Gfpt2 Git2 Glcci1 Gna14 …
134	V$TAL1ALPHAE47_01: Tal-1alpha:E47 heterodimer	41	41	605	1268	14257	-2.23	0.0	0.04	0.0	9030408N13Rik Ankrd1 Ccrn4l Ctps2 Cxxc5 Dnahc8 Dusp10 Foxp1 Gcnt2 Glg1 Gspt2 Gstm2 Gzma H2-T10 H2-T23 Hs3st3b1 Il1r1 Il2rg Itgb1 Itih2 Itm2b Lck Lefty1 Lrrk1 March5 Mest Ptpn2 Rcn1 Reck Recql S100a11 Serpinb9 Tlr1 Tm7sf1 Tnfaip9 Tor3a Uhrf1 Upk3a Usp45 Vegfc Xpo1
135	V$MEF2_Q6_01	366	366	280	9174	6351	-2.25	0.0	0.11	0.0	1810012H11Rik 2310032D16Rik 2310044D20Rik 2310075C12Rik 2700038L12Rik 4930488L10Rik 4933425F03Rik 5430431G03Rik 9030408N13Rik AA407930 Aacs Abcb1a Abcb1b Adamdec1 Adamts4 Agtpbp1 Akap12 Alb1 Aldh1a7 Aldh2 Aldh3a2 Ang2 Ank Ankrd1 Antxr1 Anxa11 Anxa5 Aox1 Aplp2 Apobec1 Arf4 Arhgap5 Arhgef10 Art3 Aspa Atf4 Auh B4galt6 BC014699 BC019943 BC027663 Bbp Bcar3 Bcat1 Bche Becn1 Bnip3 Bok Bteb1 C430014D17Ri…
136	V$TATA_C: Retroviral TATA box	181	181	465	4719	10806	-2.27	0.0	0.1	0.0	2700038L12Rik 9030408N13Rik AI481750 Aacs Abcb1b Acpp Adamdec1 Adamts4 Adrb3 Agtpbp1 Alb1 Aldh1a7 Ankrd1 Anxa3 Areg Arhgap24 Arhgap5 Aspa B4galt6 BC013529 BC014699 BC019943 Becn1 Bnip2 Bok C430014D17Rik Cald1 Casp12 Ccng2 Cd83 Chc1l Chchd3 Ckap4 Cp Cpsf3 Creb3l2 Cri1 Csf2rb1 Csrp2 Cth Cxcl1 Dnajb6 Dusp1 Dusp6 E030034P13Rik E130107N23Rik Ebna1bp2 Eif4e3 Epdr2 Etv1 Evc Evi5 Fdft1 Fez2 Fkbp9 Foxa3 F…
137	V$HNF1_Q6	611	611	35	14907	618	-2.29	0.0	0.03	0.0	0610006O14Rik 0610039N19Rik 1110007H17Rik 1300002F13Rik 1810012H11Rik 2310032D16Rik 2310044D20Rik 2310075C12Rik 2410118I19Rik 2700038L12Rik 4930488L10Rik 4933425F03Rik 5430431G03Rik 9030408N13Rik AA407930 AI114950 AI481750 AI839562 Aacs Aatk Abcb1a Abcb1b Abhd6 Abhd8 Acpp Adam10 Adamdec1 Adamts4 Adcy8 Adrb3 Agtpbp1 Akap12 Alb1 Aldh1a7 Aldh2 Aldh3a2 Ang2 Angptl2 Ank Ankrd1 Antxr1 Anxa11 Anxa3 Anxa…
138	V$TFIII_Q6	604	604	42	14238	1287	-2.3	0.0	2.86	1.19	0610006O14Rik 0610039N19Rik 1110007H17Rik 1300002F13Rik 1810012H11Rik 2310032D16Rik 2410118I19Rik 2700038L12Rik 4930488L10Rik 4933425F03Rik 5430431G03Rik AA407930 AI114950 AI481750 AI839562 Aacs Aatk Abcb1b Abhd6 Abhd8 Acpp Adam10 Adamts4 Adcy8 Adrb3 Agtpbp1 Ak1 Akap12 Alb1 Aldh1a7 Aldh2 Aldh3a2 Ang2 Angptl2 Ank Ankrd1 Antxr1 Anxa11 Anxa3 Anxa5 Aox1 Apg12l Aplp2 Apobec1 Aqp7 Areg Arf4 Arhgap24 Ar…
139	V$TFIIA_Q6	569	569	77	13961	1564	-2.33	0.0	0.06	0.0	0610006O14Rik 0610039N19Rik 1300002F13Rik 1810012H11Rik 2310032D16Rik 2310044D20Rik 2410118I19Rik 4930488L10Rik 4933425F03Rik 5430431G03Rik 9030408N13Rik AA407930 AI481750 AI839562 Aacs Aatk Abcb1a Abcb1b Abhd6 Abhd8 Acpp Adam10 Adamdec1 Adamts4 Adcy8 Adrb3 Agtpbp1 Ak1 Akap12 Alb1 Aldh1a7 Aldh2 Aldh3a2 Ang2 Angptl2 Ankrd1 Anxa11 Anxa3 Anxa5 Aox1 Apg12l Aplp2 Aqp7 Areg Arf4 Arhgap24 Arhgap5 Arhgef…
140	V$CREBP1CJUN_01: CRE-binding protein 1:c-Jun heterodimer	34	34	612	600	14925	-2.34	0.0	3.0	1.28	1300002F13Rik 2310032D16Rik 2310044D20Rik 2700038L12Rik AA407930 AI481750 Adcy8 Areg BC053440 Becn1 Calu Camk2d Csrp2 Dusp1 Ebf1 Fkbp9 Foxa1 Fscn1 Gem Gpm6b Hs3st3a1 Kif5c Lactb2 Maff Pcolce2 Pmaip1 Ppargc1a Prdx4 Ptprs Rhoj Rnf7 Sema5a Sms Tspyl1
141	V$ELF1_Q6	291	291	355	7348	8177	-2.35	0.0	0.13	0.0	0610006O14Rik 0610039N19Rik 1110007H17Rik 2310032D16Rik 2310044D20Rik 2410118I19Rik 4933425F03Rik 9030408N13Rik AI114950 Acpp Adamdec1 Adrb3 Akap12 Alb1 Aldh1a7 Aldh2 Aldh3a2 Angptl2 Ankrd1 Anxa11 Apobec1 Aqp7 Areg Arhgap6 Arhgef10 Arl6ip6 Art3 Aspa Asph Atf4 Auh BC004004 BC021523 BC025546 Bcar3 Bche Bnip2 Bteb1 Bzrp C1d C430014D17Rik Cald1 Capn2 Capn6 Capza2 Card10 Casp12 Catna1 Ccnd2 Ccrn4l Cd1…
142	V$NFY_Q6_01	292	292	354	6673	8852	-2.38	0.0	1.96	0.65	0610006O14Rik 1300002F13Rik 1810012H11Rik 2310032D16Rik 9030408N13Rik AA407930 AI114950 Abcb1a Abcb1b Abhd6 Acpp Adam10 Adamdec1 Adrb3 Alb1 Aldh1a7 Aldh2 Aldh3a2 Ang2 Antxr1 Aox1 Apg12l Areg Arl6ip6 Asph Atf4 B4galt2 B4galt6 BC006965 BC014699 BC021523 BC027663 Bcar3 Becn1 Bnip2 Bnip3 Bteb1 Bzrp C1galt1c1 Calu Capn6 Capza2 Card10 Casp12 Ccng2 Cd1d1 Cdh13 Cdh2 Cdr2 Chchd3 Chst12 Cib2 Ckap4 Clic4 Cn…
143	V$PTF1BETA_Q6	63	63	583	1252	14273	-2.41	0.0	2.6	1.05	0610039N19Rik 9030408N13Rik AI114950 Abhd8 Adamts4 Aldh1a7 Anxa5 Apobec1 B3gnt1 BC004004 Bbp Bcat1 Casp12 Cdr2 Crk D030028O16Rik Dnahc8 Dnajb4 Dpysl3 E030024M05Rik Eif4e3 Gdpd1 Glcci1 Gna14 Gpc6 Gprk5 Hgf Hps3 Hs3st3b1 Ifitm3 Klhl7 Mccc1 Nr1d2 Pcdh18 Plat Plcl2 Rac1 Rbpms2 Reck Rev3l Rhoj Rnf2 Rpgrip1 Serpina3c Serpinb9 Sh3d19 Slc7a6 Slco2a1 Stag1 Sucnr1 Tln1 Tm4sf1 Tmem33 Tnfaip8 Tor3a Trpm7 Ube…
144	V$E2_Q6: papilloma virus regulator E2	69	69	577	1392	14133	-2.43	0.0	2.52	1.03	2310044D20Rik AA407930 Arhgap6 Arhgef10 Art3 Atf4 B3gnt1 Calu Cd164 Cdh13 Cdh2 Ckap4 Crim1 Crk Ctps2 D9Wsu20e Dnajb4 Dpysl3 Dusp6 E130107N23Rik Edg7 Ehd1 Ehd2 Eif3s6ip Foxa3 Gad1 Gfpt2 Ggta1 Glcci1 Hibch Hig1 Hsd3b7 Lpgat1 Lrrk1 Maged2 Man1a Mapre2 Mfng Nfkbie Nicn1 Nmyc1 Nr4a1 Oxtr P4ha1 Pdk1 Rab32 Rapgef3 Rbp4 Rbx1 Rev3l Rgs2 Sdh1 Sgpl1 Sspn Tax1bp1 Tes Tmem33 Tmem43 Tnfsf9 Tpbg Trim37 Trpv4 Ts…
145	V$HAND1E47_01: Hand1:E47 heterodimer	362	362	284	9019	6506	-2.47	0.0	0.15	0.0	0610039N19Rik 1110007H17Rik 1300002F13Rik 1810012H11Rik 2310032D16Rik 2310044D20Rik 2410118I19Rik 4933425F03Rik 5430431G03Rik 9030408N13Rik AI481750 Aacs Abcb1a Acpp Adamdec1 Adamts4 Adcy8 Adrb3 Agtpbp1 Ak1 Alb1 Aldh1a7 Aldh2 Aldh3a2 Ang2 Ank Ankrd1 Anxa5 Aox1 Aplp2 Apobec1 Aqp7 Arf4 Arhgap24 Arhgap6 Arhgef10 Arl6ip6 Art3 Atf4 Auh B4galt2 BC003332 BC014699 BC025546 Bbp Bcar3 Bcat1 Bche Becn1 Bhlh…
146	V$IK3_01: Ikaros 3	54	54	592	1570	13955	-2.48	0.0	0.06	0.0	1810012H11Rik Aatk Abcb1a Arf4 Art3 Auh B4galt2 Bnip3 C1galt1c1 Ckap4 Csrp2 Cxcl15 Cxcl5 Dnaja4 E430036I04Rik Eif2ak3 Elk3 Fbxo21 Fgg Fkbp9 Fscn1 Ga17 Gabarapl1 Gfpt2 Git2 Gprc5b Gpx2 Gys2 Insig2 Lef1 Man1a Myo1h Nfil3 Niban Nup62 Ppp2r5a Rab32 Ramp2 Rgs2 Sh3bgrl Siah2 Spry1 Sspn Suv39h1 Tln1 Tnfaip9 Tox Tpst1 Upk3a Vamp5 Vnn1 Wasl Wrnip1 Wwtr1
147	V$XFD1_01: Xenopus fork head domain factor 1	95	95	551	2584	12941	-2.48	0.0	0.09	0.0	1300002F13Rik 2310032D16Rik AA407930 AI114950 Aacs Adam10 Adamdec1 Apobec1 Arhgap5 BC053440 Bcar3 Becn1 Bok C1d C430014D17Rik Cd83 Cdyl Chchd3 Crim1 Cth Cxcl15 Dnahc8 Dnajb6 Dusp10 Ebna1bp2 Enpep Enpp1 Epdr2 Epim Fosl1 Gabarapl1 Gclc Gfpt2 Glrp1 Gna14 Gng2 Gzmb H2-T23 H2afy2 Hexa Hmgn3 Hspa14 Il18rap Il2rg Itpr1 Laptm5 Lck Maged2 Mapre2 Mmd Mns1 Mpa2 Mras Msln Mtap Mthfd2 Myo1h Nck2 Oat Pbx1 Pcdh…
148	V$TGIF_01: TGIF (5'TG3' interacting factor)	165	165	481	4280	11245	-2.49	0.0	0.13	0.0	0610039N19Rik 1300002F13Rik 2310044D20Rik Abhd6 Acpp Adam10 Adcy8 Aldh1a7 Angptl2 Anxa11 Aox1 Areg BC004004 BC013529 BC025546 BC053440 Bcar3 Bche Camk2d Capza2 Ccng2 Cd164 Cd9 Cdr2 Chchd3 Chst12 Cldn10 Col18a1 Cpe Cpsf3 Crispld1 Crk Cugbp2 Cxcl1 Cxcl15 Cxcl5 Dmrt2 Dmtf1 Dnahc8 Dtx1 Ebna1bp2 Edg1 Efnb2 Eif2c2 Eif4e3 Emb Enpep Enpp1 Epim Evc Fgg Fkbp9 Fosl1 Fthfd Ga17 Gba2 Gem Glcci1 Glrp1 Gna14 Gn…
149	V$BACH2_01: BTB and CNC homolog 2	428	428	218	10591	4934	-2.51	0.0	0.15	0.0	0610039N19Rik 1110007H17Rik 1810012H11Rik 2310032D16Rik 2410118I19Rik 4933425F03Rik AA407930 AI114950 AI481750 AI839562 Aacs Aatk Abcb1a Abcb1b Abhd8 Acpp Adam10 Adamdec1 Adamts4 Ak1 Alb1 Aldh1a7 Aldh2 Aldh3a2 Ang2 Ank Ankrd1 Anxa3 Aox1 Apg12l Aqp7 Arhgap24 Arhgap5 Arhgap6 Arl6ip6 Art3 Asph Atf4 Auh B4galt2 BC004004 BC006965 BC013529 BC014699 BC021523 BC025546 BC027663 BC053440 Bbp Bcat1 Bche Bec…
150	V$RFX1_02: X-box binding protein RFX1	232	232	414	5272	10253	-2.52	0.0	1.82	0.54	0610006O14Rik 0610039N19Rik 2410118I19Rik 2700038L12Rik 5430431G03Rik AA407930 AI114950 AI481750 Abcb1b Adamts4 Adcy8 Adrb3 Agtpbp1 Ak1 Alb1 Aldh1a7 Aldh2 Angptl2 Areg Arhgap24 Arhgef10 Arl6ip6 Art3 Aspa Auh B3gnt1 BC014699 BC019943 BC025546 BC053440 Bcar3 Bcat1 Bnip2 Bnip3 C1galt1c1 Calu Camk2d Capn2 Capzb Catna1 Ccng2 Cd164 Cd83 Cdo1 Cdr2 Cerk Chchd3 Clic4 Col18a1 Comp Cpeb2 Cpsf3 Csad Csf2rb1 …
151	V$CREB_01: cAMP-responsive element binding protein	69	69	577	1404	14121	-2.52	0.0	2.4	0.96	1300002F13Rik 2310032D16Rik 2310044D20Rik 2700038L12Rik AA407930 AI481750 Adcy8 Akap12 Aldh2 Apg12l Areg BC004004 BC013529 BC025546 BC053440 Becn1 Bnip2 Calu Camk2d Cd164 Creb3l2 Cugbp2 Dnaja4 Dnajb4 Dusp1 Emp3 Evc Foxa3 Fscn1 Gdpd1 Gem Gfpt2 Gpm6b Gzmb Hmgcr Hs3st3a1 Kif5c Klhl7 Lactb2 Lsm8 Maff Mbnl1 Nppb Nptx1 Oxr1 Pbx1 Pdk3 Pmaip1 Ppargc1a Prdx4 Ptpn2 Ptprs Rad21 Rapgef3 Rgs2 Rhoj Rnf7 Scmh1 …
152	V$CAAT_01: cellular and viral CCAAT box	377	377	269	9361	6164	-2.53	0.0	0.17	0.0	0610006O14Rik 1300002F13Rik 1810012H11Rik 2310032D16Rik 4933425F03Rik 5430431G03Rik AI481750 Abcb1a Abcb1b Abhd6 Acpp Adamdec1 Adamts4 Adcy8 Adrb3 Ak1 Alb1 Aldh1a7 Aldh2 Aldh3a2 Ang2 Angptl2 Ankrd1 Antxr1 Anxa11 Anxa3 Aox1 Aplp2 Apobec1 Areg Arf4 Arl6ip6 Art3 Asph Atf4 B4galt2 B4galt6 BC006965 BC013529 BC014699 BC019943 BC021523 BC025546 BC027663 Bcar3 Bcat1 Bche Bnip2 Bnip3 Bteb1 Bzrp C1d C1galt…
153	V$AML_Q6	130	130	516	3420	12105	-2.55	0.0	0.12	0.0	1110007H17Rik 2310075C12Rik AA407930 AI481750 Abcb1b Agtpbp1 Aldh1a7 Ankrd1 Anxa11 Aox1 Aplp2 Apobec1 Asph B4galt2 B4galt6 BC004004 BC006965 BC014699 Bcar3 Bnip3 C1galt1c1 Capn2 Capza2 Cdh17 Chc1l Chchd3 Cldn10 Col18a1 Cri1 Ctps2 Cxxc5 Cyp2j9 D9Wsu20e Dnahc8 Dtx1 E030024M05Rik Ebf1 Ehd1 Elk3 Emp3 Enpp1 Epdr2 Fdft1 Fosl1 Foxa3 Foxp1 Fthfd Fto Gadd45a Gclc Gem Glg1 Gng2 Gpm6b Gprk5 Gspt2 Gstm1 Gstm…
154	V$YY1_02: Yin and Yang 1	57	57	589	1634	13891	-2.56	0.0	0.07	0.0	1110007H17Rik 2410118I19Rik 4933425F03Rik Adrb3 Ang2 Antxr1 Anxa5 Auh Becn1 Bteb1 C430014D17Rik Capza2 Cav1 Cyp2j9 D10Ertd718e Dnajb4 Dnajb6 Fbxo21 Foxa3 Fzd9 Ggta1 Git2 Gpd2 Hs3st1 Hspa9a Kif5c Matn2 Mcf2 Mtch2 Myo5a Ndufs8 Pak3 Pfn2 Pnp Ptpn2 Rac1 Reck Seh1l Sept7 Sgcb Sgpl1 Slamf6 Slc25a19 Slc39a6 Snx10 Stag1 Stard6 Tmcc2 Tpbg Twist2 Uck1 Vamp4 Vegfb Vil2 Wasl Zfp52 Zfp62
155	V$ER_Q6: estrogen receptor	328	328	318	8170	7355	-2.57	0.0	0.18	0.0	0610039N19Rik 1110007H17Rik 1300002F13Rik 1810012H11Rik 2310032D16Rik 2410118I19Rik 4933425F03Rik AA407930 AI481750 Aatk Abcb1a Abcb1b Acpp Adamts4 Adcy8 Adrb3 Ak1 Aldh1a7 Aldh2 Aldh3a2 Angptl2 Ank Aplp2 Apobec1 Aqp7 Areg Arf4 Arhgap6 Atf4 B3gnt1 B4galt2 B4galt6 BC003332 BC004004 BC014699 BC021523 BC027663 Bbp Bcar3 Becn1 Bhlhb2 Bnip2 Bnip3 C1d C330027I04Rik Cald1 Camk2d Capn2 Capza2 Capzb Card10…
156	V$BARBIE_01: barbiturate-inducible element	335	335	311	7765	7760	-2.58	0.0	1.66	0.44	0610006O14Rik 0610039N19Rik 1300002F13Rik 1810012H11Rik 2410118I19Rik 2700038L12Rik Abhd6 Acpp Adam10 Adamts4 Agtpbp1 Alb1 Aldh1a7 Aldh3a2 Ang2 Angptl2 Ank Ankrd1 Antxr1 Anxa11 Anxa3 Anxa5 Aox1 Apg12l Apobec1 Aqp7 Areg Arf4 Arhgap24 Arhgap5 Arhgap6 Aspa BC006965 BC013529 BC027663 Bbp Bcat1 Becn1 Bnip2 Bnip3 Bok Bteb1 Bzrp C330027I04Rik C430014D17Rik Capn2 Capn6 Capza2 Catna1 Cav1 Ccnd2 Cd83 Cdh13…
157	V$TAL1BETAE47_01: Tal-1beta:E47 heterodimer	27	27	619	872	14653	-2.58	0.0	0.05	0.0	9030408N13Rik Ankrd1 Ccrn4l Ctps2 Dnahc8 Gcnt2 Gspt2 Gstm2 Gzma H2-T23 Hs3st3b1 Il1r1 Itgb1 Itih2 Lck Lefty1 Lrrk1 Ptpn2 Rcn1 Reck Serpinb9 Tcf4 Tnfaip9 Uhrf1 Usp45 Vegfc Xpo1
158	V$E2F1DP1RB_01: Rb:E2F-1:DP-1 trimeric complex	45	45	601	862	14663	-2.59	0.0	2.55	1.04	1810012H11Rik Adcy8 Anxa11 Areg Arhgap6 Col18a1 Csrp2 Cth Dck Dmrt2 Emb Fgg Fmr1 Foxp1 Gad1 Glcci1 Gstm1 Hspa14 Htr5b Itpr1 Kcnmb4 Laptm4b Mapre2 Mgat4b Nmyc1 P4ha1 Pdpk1 Pfkp Ppp1r15b Prdx4 Rbp4 Rbx1 Scrn3 Sepw1 Slc25a19 Sms Sorbs1 Sphk1 Ssbp2 St3gal5 Stxbp1 Tm7sf1 Tram1 Wasl Zfhx1b
159	V$HEN1_02: HEN1	13	13	633	177	15348	-2.59	0.0	3.18	1.39	Dpysl3 Efnb2 Gzmb Nfil3 Pip5k2a Prss11 Ptgds Pttg1ip Rbpms2 Spata6 Tnfaip9 Twist2 Wdr10
160	V$GR_01: high affinity binding site for glucocorticoid receptor	39	39	607	1179	14346	-2.59	0.0	0.06	0.0	Alb1 Ankrd1 Arhgap24 Bcar3 Bok Bzrp Cyp2j9 Dnajb6 Dusp6 E030034P13Rik Efnb2 Fmr1 Gem Glg1 Gmfb Gpx2 Hig1 Itih2 Kcnmb4 Lef1 Mras Mtch2 Mthfd2 Myo1h Niban Nr4a1 Pcolce2 Pdpk1 Pmaip1 Ptgds Sdpr Stxbp1 Tagln2 Tde2 Usp45 Xpo1 Ywhab Ywhaz Zfp37
161	V$NERF_Q2: new ets-related factor 1a	41	41	605	775	14750	-2.61	0.0	2.56	1.04	9030408N13Rik Adrb3 Aplp2 Arl6ip6 B3gnt1 Bzrp Ccnd2 Cdh17 Csad D9Wsu20e Dnajb6 E430036I04Rik Elk3 Fbxo21 Fscn1 Fthfd Gbp1 Ggta1 Gmfb Gng2 H2afy2 Lamc2 Lancl1 Lck Lmo7 Mageh1 Man2a1 Nptx1 Prkx Schip1 Scx Serpina3c Serpinb9 Slc19a2 Slfn1 Sms Sorbs1 Tagln2 Tln1 Usp45 Vcam1
162	V$TCF4_Q5	502	502	144	12337	3188	-2.61	0.0	0.14	0.0	0610006O14Rik 0610039N19Rik 1110007H17Rik 1300002F13Rik 2310032D16Rik 2310044D20Rik 2310075C12Rik 2410118I19Rik 2700038L12Rik 4933425F03Rik 9030408N13Rik AI481750 AI839562 Aacs Aatk Abcb1a Abcb1b Abhd8 Adam10 Adamdec1 Adamts4 Adcy8 Adrb3 Agtpbp1 Akap12 Alb1 Aldh1a7 Aldh3a2 Angptl2 Ankrd1 Anxa3 Anxa5 Aox1 Apg12l Apobec1 Aqp7 Areg Arf4 Arhgap5 Arhgap6 Art3 Aspa Asph Atf4 Auh B3gnt1 B4galt2 BC003332…
163	V$PAX_Q6	610	610	36	14861	664	-2.62	0.0	0.05	0.0	0610006O14Rik 0610039N19Rik 1110007H17Rik 1810012H11Rik 2310032D16Rik 2310044D20Rik 2310075C12Rik 2410118I19Rik 2700038L12Rik 4930488L10Rik 4933425F03Rik 5430431G03Rik 9030408N13Rik AA407930 AI114950 AI481750 AI839562 Aacs Aatk Abcb1a Abcb1b Abhd6 Abhd8 Acpp Adam10 Adamdec1 Adamts4 Adcy8 Adrb3 Agtpbp1 Ak1 Akap12 Alb1 Aldh1a7 Aldh2 Aldh3a2 Ang2 Angptl2 Ank Ankrd1 Antxr1 Anxa11 Anxa3 Anxa5 Aox1 Apg…
164	V$EVI1_06: ectopic viral integration site 1 encoded factor	3	3	643	204	15321	-2.63	0.0	0.01	0.0	Maged2 Slc28a2 id3
165	V$LHX3_01: LIM homeobox transcription factor 3	42	42	604	1249	14276	-2.63	0.0	0.07	0.0	AA407930 Ank Antxr1 Arhgap5 Bcar3 C1d Cd83 Cxcl15 Dck Dmtf1 Emb Ephx2 Etv1 Fcgrt Fez2 Foxp1 Fto Ga17 Glrp1 Gnai3 Gtpbp4 H2-T23 Hgf Il18rap Indo Klhl2 Mageh1 March5 Mcf2 Pdk3 Plcl2 Ptn Rbbp9 Sgpl1 Sgpp1 Six1 Slc7a6 Sspn Tes Tlr1 Trim37 Tuba1
166	V$E2_01: papilloma virus regulator E2	43	43	603	822	14703	-2.64	0.0	2.51	1.03	2310044D20Rik Art3 Atf4 B3gnt1 Calu Cd164 Ckap4 Crk Ctps2 Dnajb4 Dpysl3 Dusp6 E130107N23Rik Ehd2 Eif3s6ip Foxa3 Gad1 Gfpt2 Glcci1 Hibch Hig1 Hsd3b7 Lpgat1 Lrrk1 Maged2 Mfng Nfkbie Nmyc1 Nr4a1 P4ha1 Pdk1 Rab32 Rapgef3 Rbp4 Sdh1 Sgpl1 Tes Tmem33 Tnfsf9 Tpbg Trpv4 Zfp62 id3
167	V$PADS_C: Retroviral Poly A downstream element	157	157	489	4046	11479	-2.64	0.0	0.16	0.0	0610006O14Rik 1110007H17Rik 1300002F13Rik 2310075C12Rik 2700038L12Rik 5430431G03Rik AI481750 Aacs Adcy8 Agtpbp1 Anxa11 Aox1 Apobec1 Aqp7 Arf4 Arhgap24 Auh BC014699 BC025546 BC053440 Bcat1 Becn1 C1d C330027I04Rik Calu Camk2d Cd164 Cd83 Chc1l Cln2 Col18a1 Dnaja4 Dnajb4 Dtx1 Dusp10 E430036I04Rik Ebna1bp2 Ehd1 Elk3 Enpp1 Enpp2 Epim Eps8 Ext1 Fgf1 Fkbp1b Foxa3 Foxp1 Fscn1 Fto Fzd9 Gad1 Gadd45a Gclc Gc…
168	V$NRF1_Q6	40	40	606	756	14769	-2.65	0.0	2.53	1.03	0610006O14Rik 2310044D20Rik Adam10 BC003332 BC025546 Bnip2 C1d Capza2 Chst12 Cpeb2 Cri1 Crk D9Wsu20e Fmr1 Ga17 Git2 Hrmt1l3 Hspa8 Klhl2 Ms4a4b Mtch2 Nup62 Park2 Pim3 Ppp1r15b Prdm5 Ptpn2 Qk Scrn3 Snrpb2 St3gal4 Stag1 T2bp Tmem43 Tomm7 Trim37 Uck1 Wasl Wrnip1 Zfp286
169	V$ATF4_Q2: activating transcription factor 4	167	167	479	3750	11775	-2.66	0.0	1.75	0.5	1300002F13Rik 1810012H11Rik 2310032D16Rik 2310044D20Rik 2410118I19Rik 2700038L12Rik 4930488L10Rik 4933425F03Rik AA407930 AI481750 Aatk Abcb1a Adam10 Adcy8 Ang2 Ank Anxa11 Anxa3 Areg Arf4 Arhgap24 Art3 Asph BC021523 BC053440 Becn1 C1d Camk2d Ccnd2 Ccrn4l Cd164 Cdo1 Cdr2 Cldn10 Cpeb2 Cpne2 Creb3l2 Crispld1 Csad Cyp2j9 Dmtf1 Dnaja4 Dnajb4 Dnajb6 Dusp1 E130107N23Rik E430036I04Rik Ebf1 Ebna1bp2 Edg7 E…
170	V$NFKB_Q6: NF-kappaB	91	91	555	1939	13586	-2.66	0.0	2.06	0.71	1810012H11Rik AI481750 Abcb1a Abhd6 Adamts4 Anxa5 Apg12l Arhgef10 Bcat1 Bok Cav1 Cd83 Chd4 Clic4 Cln2 Coro1c Crim1 Csad Cxcl1 Cxcl5 Cyp2j6 Cyp2j9 Dnahc8 E430036I04Rik Edg7 Eif2c2 Elk3 Enpp1 Enpp2 Fgf1 Fkbp9 Fndc4 Fscn1 Fto Gcnt1 Gcnt2 Gnai3 Gpr43 Gprc5b Gtpbp4 H2-T10 H2-T22 Has2 Hsd3b7 Ifitm3 Igf1r Il12rb1 Indo Insig2 Itpr1 Kcnmb4 Kif5c Laptm4b Lefty1 Mageh1 Mapre2 Mbnl1 Mme Mpa2 Mtap Nck2 Ndrg4 …
171	V$PAX6_01: Pax-6	293	293	353	7289	8236	-2.68	0.0	0.23	0.0	0610006O14Rik 1300002F13Rik 2700038L12Rik AA407930 AI839562 Aacs Abcb1b Abhd6 Acpp Adrb3 Agtpbp1 Aldh3a2 Antxr1 Anxa11 Aox1 Apg12l Arf4 Arhgap24 Arhgap5 Arhgef10 Art3 Atf4 B4galt6 BC003332 BC004004 BC006965 BC019943 BC025546 BC053440 Bcar3 Bcat1 Bhlhb2 Bzrp C430014D17Rik Calu Camk2d Capza2 Casp12 Ccnd2 Ccrn4l Cd164 Cd1d1 Cd83 Cdh13 Cdh17 Cdr2 Cdyl Cerk Chchd3 Ckap4 Cldn10 Cnn3 Cp Cpe Cpne2 Crispl…
172	V$CACCCBINDINGFACTOR_Q6	61	61	585	1239	14286	-2.68	0.0	2.26	0.85	AI114950 Aatk Adcy8 Apg12l Arl6ip6 BC021523 Bzrp Cald1 Cd9 Cdo1 Chd4 Cp Cpeb2 Cri1 Dnaja4 Dpysl3 Emb Fzd9 Gclc Gcnt1 Gpc6 Gpr43 Gstm2 Hmgcr Hoxb5 Id4 Ifitm3 Kcnmb4 Kif5c Lamc2 Man2a1 Mgat4b Pfkfb3 Phlda3 Pim3 Ppp1r1b Prkx Prss11 Pthlh Pttg1ip Rab8b Ramp2 Ramp3 Rbpms2 Rev3l Rnf2 Rsnl2 Scmh1 Scx Slc12a2 Slc7a10 Slco3a1 Snx10 Tes Tln1 Tmcc2 Trpv4 Ubtf Uhrf1 Uqcrc2 Vnn1
173	V$HFH1_01: HNF-3/Fkh Homolog 1	75	75	571	2056	13469	-2.69	0.0	0.11	0.0	Abcb1a Adamdec1 Anxa11 Arhgap5 BC004004 Bzrp Cav1 Cdyl Chc1l Cxcl1 Cxxc5 Cyp2j9 D9Wsu20e Dusp1 Edg1 Eif4e3 Enpp1 Enpp2 Fez2 Fgf1 Gabarapl1 Gadd45a Gdpd1 Gpc6 Gpm6b Gypc H2-T23 Has2 Hif1a Hs3st3b1 Igfbp7 Il1r1 Il1rl1 Immp2l Indo Itgb1 Itih2 Klhl2 Lactb2 Maged2 Mef2a Mest Mme Mns1 Mtap Myo1h Nicn1 Pdk1 Pfkp Pnp Ppargc1a Ppp1r15b Ppp1r1b Pscd3 Ptk2 Ptpn2 Rac1 Ramp3 Reck Recql Rnf20 Sah Schip1 Scrn3 …
174	V$LEF1_Q6	604	604	42	14286	1239	-2.72	0.0	2.34	0.92	0610006O14Rik 0610039N19Rik 1300002F13Rik 1810012H11Rik 2310032D16Rik 2310044D20Rik 2410118I19Rik 2700038L12Rik 4930488L10Rik 4933425F03Rik 5430431G03Rik 9030408N13Rik AA407930 AI114950 AI481750 Aacs Aatk Abcb1a Abcb1b Abhd6 Acpp Adam10 Adamdec1 Adcy8 Adrb3 Akap12 Aldh1a7 Aldh2 Aldh3a2 Ang2 Angptl2 Ank Ankrd1 Antxr1 Anxa11 Anxa3 Anxa5 Aox1 Apg12l Aplp2 Apobec1 Arf4 Arhgap24 Arhgap5 Arhgap6 Arhgef…
175	V$FXR_IR1_Q6	11	11	635	143	15382	-2.73	0.0	3.1	1.35	E030024M05Rik Gbp1 Gstm1 Lrrk1 Pdk3 Ptprm Rai14 Scara3 Slc39a6 Vnn1 Zfhx1b
176	V$FOXP3_Q4	374	374	272	9200	6325	-2.78	0.0	0.26	0.0	0610006O14Rik 1300002F13Rik 1810012H11Rik 2310044D20Rik 2410118I19Rik 4930488L10Rik 4933425F03Rik 5430431G03Rik 9030408N13Rik AA407930 AI481750 Aacs Aatk Abcb1a Abcb1b Abhd8 Adam10 Adamdec1 Adrb3 Agtpbp1 Akap12 Alb1 Aldh1a7 Aldh2 Aldh3a2 Ang2 Anxa5 Apobec1 Aqp7 Areg Arf4 Arhgap24 Arhgap6 Art3 Aspa Asph Auh B3gnt1 B4galt2 BC003332 BC004004 BC006965 BC013529 BC014699 BC019943 BC021523 BC027663 BC05…
177	V$CMYB_01: c-Myb	123	123	523	3194	12331	-2.78	0.0	0.17	0.0	2410118I19Rik 4930488L10Rik AI114950 AI839562 Aatk Aldh2 Anxa11 Aqp7 Arf4 Arhgap24 Atf4 B4galt6 BC003332 BC019943 Bnip2 C1d Capn2 Catna1 Ccnd2 Ccng2 Cd164 Cd1d1 Cdo1 Cerk Csf2rb1 Cth Cxcl1 Cxxc5 Dmrt2 Dusp6 E030024M05Rik Ebf1 Edg7 Epdr2 Eps8 Evi5 Fndc4 Fscn1 Ga17 Gad1 Gbp1 Gcnt2 Glcci1 H2afy2 Hmgcr Hs3st3b1 Hspa14 Igfbp7 Irak1bp1 Kcnmb4 Klhl7 Lamc2 Lancl1 Laptm5 Lims1 Man2a1 Mia1 Mns1 Mobkl2b Mpa…
178	V$AREB6_01: AREB6 (Atp1a1 regulatory element binding factor 6)	130	130	516	3361	12164	-2.79	0.0	0.18	0.0	0610006O14Rik 1300002F13Rik 1810012H11Rik AA407930 AI839562 Abcb1a Abcb1b Adamts4 Ak1 Akap12 Ang2 Anxa11 Anxa3 Aspa B4galt6 BC003332 BC006965 BC014699 BC019943 Bcat1 C330027I04Rik C430014D17Rik Camk2d Capn2 Capn6 Capza2 Casp12 Catna1 Ccnd2 Ccrn4l Cd1d1 Cdh13 Chst12 Crispld1 Cxcl1 Cyp2j6 D030028O16Rik Dbn1 Dmtf1 Ebna1bp2 Edg1 Ehd2 Eif2c2 Eif3s6ip Emb Enpp1 Epim Evi5 Fabp7 Fbxo21 Fcgrt Fdft1 Fgf1 F…
179	V$NGFIC_01: nerve growth factor-induced protein C	17	17	629	265	15260	-2.79	0.0	2.8	1.18	4930488L10Rik 5430431G03Rik Abhd8 Asph C1galt1c1 Cdh2 Clic4 Fbxo21 Lamb1-1 Maff Mogat2 Pfkp Ppp1r1b Prss11 Pscd3 Slc7a6 Ssb4
180	V$OCT1_Q6: octamer factor 1	584	584	62	14248	1277	-2.79	0.0	0.1	0.0	0610039N19Rik 1110007H17Rik 1300002F13Rik 1810012H11Rik 2310032D16Rik 2310044D20Rik 2410118I19Rik 2700038L12Rik 4930488L10Rik 4933425F03Rik 5430431G03Rik 9030408N13Rik AI114950 AI481750 Aacs Abcb1a Abcb1b Abhd6 Abhd8 Acpp Adam10 Adamdec1 Adamts4 Adcy8 Adrb3 Agtpbp1 Ak1 Akap12 Alb1 Aldh1a7 Aldh2 Aldh3a2 Ang2 Angptl2 Ank Ankrd1 Antxr1 Anxa11 Anxa3 Aox1 Apg12l Aplp2 Apobec1 Aqp7 Areg Arf4 Arhgap24 A…
181	V$SRF_Q5_01	179	179	467	4519	11006	-2.82	0.0	0.23	0.0	4930488L10Rik 5430431G03Rik AA407930 AI114950 Aatk Abcb1a Acpp Ak1 Aldh2 Aldh3a2 Angptl2 Ankrd1 Anxa3 Anxa5 Aplp2 Aqp7 Areg Arf4 Aspa B4galt2 B4galt6 BC003332 BC004004 BC006965 BC021523 Bbp Bok Bteb1 C1d Cald1 Capzb Card10 Catna1 Cd1d1 Cdh2 Chc1l Chd4 Cib2 Cldn10 Cln2 Creb3l2 Crot Csf2rb1 Cxcl15 Cxcl5 Cxxc5 D030028O16Rik Dnahc8 Dnaja4 Dnajb6 Dtx1 Dusp1 Ehd2 Eif2c2 Epim Etv1 Evi5 Fdft1 Fosl1 Foxa3…
182	V$NRF2_Q4: heterodimer containing Nrf2	178	178	468	4066	11459	-2.83	0.0	1.46	0.28	0610039N19Rik 2410118I19Rik 4933425F03Rik 9030408N13Rik AA407930 AI481750 AI839562 Aacs Abcb1b Abhd8 Adamts4 Ak1 Aldh1a7 Ang2 Aox1 Apobec1 Arhgef10 Auh BC006965 BC021523 Bcat1 Bche Bteb1 Capn2 Capn6 Casp12 Catna1 Ccng2 Cd83 Cdh17 Cdo1 Cdyl Cerk Cib2 Cln2 Comp Cpeb2 Csad Csrp2 Cxcl5 Cxxc5 Dck Dpysl3 Dtx1 Dusp1 E030024M05Rik Edg1 Eif2c2 Emp3 Enpp1 Epdr2 Evc Fdft1 Fech Fez2 Foxa1 Fscn1 Fthfd Fzd9 Gb…
183	V$COREBINDINGFACTOR_Q6	203	203	443	5076	10449	-2.84	0.0	0.27	0.0	1110007H17Rik 2310032D16Rik 2310075C12Rik AA407930 AI481750 Abcb1b Agtpbp1 Alb1 Ankrd1 Antxr1 Anxa11 Aox1 Aplp2 Apobec1 Arhgap24 Aspa Atf4 B4galt2 BC004004 BC006965 BC014699 BC021523 BC053440 Bcar3 Becn1 Bnip2 Bnip3 C1galt1c1 Calu Capn2 Capza2 Casp12 Catna1 Ccnd2 Cd164 Cdh17 Cdyl Chc1l Chchd3 Chst12 Cldn10 Col18a1 Cpne2 Cri1 Ctps2 Cxcl1 Cxxc5 Cyp2j9 D9Wsu20e Dnahc8 Dtx1 E030024M05Rik Ehd1 Eif2c2 …
184	V$TITF1_Q3: TTF-1, TITF1 (thyroid transcription factor 1)	243	243	403	6025	9500	-2.84	0.0	0.3	0.0	0610006O14Rik 0610039N19Rik 1110007H17Rik 2310032D16Rik 2700038L12Rik 4930488L10Rik 5430431G03Rik Aacs Abcb1a Abcb1b Adamdec1 Agtpbp1 Alb1 Ang2 Anxa3 Aox1 Aqp7 Arhgap24 Arhgap5 Arhgap6 Arhgef10 Aspa Auh B3gnt1 B4galt2 BC003332 BC025546 BC053440 Bcar3 Bcat1 Bche Becn1 Bnip3 Bok Bzrp C330027I04Rik Cald1 Casp12 Catna1 Ccnd2 Ccrn4l Cd164 Cd83 Cd9 Cdh2 Cdo1 Cdyl Chc1l Cldn10 Col18a1 Coro1c Cri1 Csf2rb…
185	V$SREBP_Q3	216	216	430	5002	10523	-2.85	0.0	1.3	0.18	1300002F13Rik 2410118I19Rik 2700038L12Rik 4930488L10Rik 5430431G03Rik 9030408N13Rik Abcb1b Abhd6 Adrb3 Alb1 Aldh3a2 Angptl2 Ankrd1 Apobec1 Arf4 Arl6ip6 Asph Atf4 B4galt2 BC003332 BC019943 BC025546 BC053440 Bche Bteb1 C1d Cald1 Calu Capn2 Capzb Card10 Cav1 Cdo1 Cdr2 Cdyl Chchd3 Chd4 Ckap4 Cldn10 Clic4 Cpne2 Cri1 Crispld1 Crk Csrp2 Cugbp2 Cyp2j9 Dmtf1 Dnahc8 Dnaja4 Dnajb6 Dpysl3 Dtx1 E030024M05Rik …
186	V$E2A_Q2	390	390	256	9197	6328	-2.85	0.0	1.21	0.12	0610039N19Rik 1110007H17Rik 2310032D16Rik 2310044D20Rik 4930488L10Rik 9030408N13Rik AI114950 AI481750 AI839562 Aacs Aatk Abcb1b Abhd6 Abhd8 Adamdec1 Adamts4 Adcy8 Akap12 Aldh3a2 Ang2 Angptl2 Ankrd1 Antxr1 Anxa11 Anxa5 Aox1 Apg12l Aplp2 Apobec1 Aqp7 Areg Arhgap24 Arhgef10 Arl6ip6 Aspa Asph Atf4 Auh B3gnt1 B4galt2 B4galt6 BC004004 BC006965 BC013529 BC021523 BC025546 BC053440 Bcar3 Bcat1 Becn1 Bnip2…
187	V$RFX1_01: X-box binding protein RFX1	290	290	356	6803	8722	-2.86	0.0	1.17	0.12	1300002F13Rik 2310032D16Rik 2310044D20Rik AI114950 Aacs Abcb1a Acpp Adamts4 Adcy8 Angptl2 Ankrd1 Anxa3 Apg12l Apobec1 Areg Arhgap6 Arl6ip6 Art3 Aspa Atf4 Auh BC003332 BC006965 BC014699 BC025546 BC053440 Bbp Bcar3 Bcat1 Bche Bteb1 C1galt1c1 C430014D17Rik Cald1 Calu Capn6 Catna1 Cav1 Ccng2 Cd83 Cd9 Cdh17 Cdh2 Cdo1 Cerk Chd4 Cib2 Ckap4 Col18a1 Comp Cpeb2 Cpne2 Cpsf3 Creb3l2 Crim1 Crk Cth Ctps2 Cugbp…
188	V$AP1_Q2: activator protein 1	430	430	216	10516	5009	-2.86	0.0	0.29	0.0	0610039N19Rik 1110007H17Rik 1810012H11Rik 2310032D16Rik 2410118I19Rik 2700038L12Rik 4933425F03Rik 5430431G03Rik AI114950 AI481750 Aacs Aatk Abcb1a Abcb1b Abhd6 Adam10 Adamts4 Adcy8 Adrb3 Agtpbp1 Ak1 Alb1 Aldh1a7 Aldh2 Aldh3a2 Ang2 Ankrd1 Antxr1 Anxa11 Anxa3 Anxa5 Aox1 Apobec1 Aqp7 Areg Arf4 Arhgap24 Arhgap5 Arhgap6 Arhgef10 Aspa Asph Atf4 BC004004 BC006965 BC013529 BC014699 BC019943 BC021523 BC02…
189	V$MYOD_01: myoblast determination gene product	415	415	231	10151	5374	-2.87	0.0	0.3	0.0	0610006O14Rik 0610039N19Rik 1110007H17Rik 1810012H11Rik 2310032D16Rik 2310044D20Rik 2310075C12Rik 4930488L10Rik 4933425F03Rik 5430431G03Rik 9030408N13Rik AI114950 AI839562 Aacs Aatk Abcb1b Abhd6 Abhd8 Acpp Adamts4 Adcy8 Ak1 Akap12 Aldh1a7 Aldh2 Aldh3a2 Ang2 Angptl2 Ank Ankrd1 Antxr1 Anxa11 Aox1 Apg12l Apobec1 Aqp7 Areg Arhgap6 Arhgef10 Art3 Aspa Atf4 Auh B3gnt1 B4galt2 B4galt6 BC004004 BC013529 B…
190	V$PPARG_03: PPAR (peroxisome proliferator-activated receptor gamma)	259	259	387	6058	9467	-2.87	0.0	1.19	0.12	0610039N19Rik 1300002F13Rik 1810012H11Rik 2700038L12Rik 5430431G03Rik Aatk Adamts4 Adcy8 Adrb3 Alb1 Aldh1a7 Ankrd1 Anxa11 Anxa3 Apobec1 Aqp7 Arl6ip6 Aspa Atf4 Auh B3gnt1 B4galt2 B4galt6 BC003332 BC006965 BC013529 BC014699 BC019943 BC021523 Bcar3 Bcat1 C1d C330027I04Rik Camk2d Capn6 Capzb Ccnd2 Cdh13 Cdh17 Cerk Chc1l Cib2 Ckap4 Cln2 Cnn3 Comp Cpeb2 Creb3l2 Cri1 Crispld1 Crot Csad Ctps2 Cxcl1 Cxxc5…
191	V$STAT5A_02	94	94	552	2478	13047	-2.87	0.0	0.17	0.0	2310044D20Rik 2410118I19Rik Abcb1a Adamdec1 Angptl2 Ank Ankrd1 Antxr1 Aplp2 Areg Arhgef10 Asph Atf4 BC019943 Bteb1 Bzrp Cald1 Cav1 Ccnd2 Cd9 Cdo1 Cldn10 Clic4 Cri1 E130107N23Rik Edg1 Enpp2 Evc Fkbp1b Foxa3 Fscn1 Gcnt1 Git2 Gpr43 Gprk5 Gzmb H2-T22 Hgf Hmgcr Hs3st3b1 Hsd3b7 Itih2 Lancl1 Laptm4b Lmo7 Lpgat1 Mbnl1 Mef2a Mef2c Mia1 Mobkl2b Myo5a Ndufs8 Niban Nup62 Oxtr Papd4 Parp3 Pbx1 Pcolce2 Pdk3 Ph…
192	V$ETS1_B: c-ETS-1 binding site	278	278	368	6842	8683	-2.87	0.0	0.34	0.0	0610006O14Rik 0610039N19Rik 1300002F13Rik 2310044D20Rik 2410118I19Rik 4933425F03Rik 9030408N13Rik AI114950 AI481750 Abhd8 Acpp Adam10 Adamts4 Adrb3 Agtpbp1 Alb1 Aldh1a7 Aldh2 Aldh3a2 Angptl2 Ank Ankrd1 Aox1 Apg12l Aplp2 Apobec1 Aqp7 Areg Arhgef10 Arl6ip6 Art3 Aspa Atf4 B3gnt1 BC004004 BC014699 BC027663 BC053440 Bche Bteb1 Bzrp Capn2 Capn6 Capza2 Capzb Card10 Catna1 Ccnd2 Cd9 Cdh17 Cdh2 Chd4 Chst1…
193	V$USF_C: USF binding site	314	314	332	7401	8124	-2.88	0.0	1.09	0.07	1110007H17Rik 2310075C12Rik 2700038L12Rik 4930488L10Rik 4933425F03Rik 5430431G03Rik 9030408N13Rik AA407930 AI114950 AI481750 Aatk Abcb1a Abcb1b Abhd6 Adam10 Adamdec1 Agtpbp1 Aldh2 Aldh3a2 Angptl2 Anxa5 Aqp7 Arf4 Arhgap24 Arhgap5 Arhgap6 Arhgef10 Art3 Asph Atf4 B3gnt1 B4galt2 BC003332 BC004004 BC013529 BC014699 BC019943 Bbp Bcar3 Becn1 Bhlhb2 Bnip2 Bnip3 Bteb1 C430014D17Rik Cald1 Calu Camk2d Capzb…
194	V$ARP1_01: apolipoprotein AI regulatory protein 1	60	60	586	1656	13869	-2.9	0.0	0.13	0.0	Abhd8 Ak1 Anxa5 Atf4 Bteb1 Bzrp Casp12 Cpe Creb3l2 Cugbp2 Dmrt2 E030034P13Rik Edg1 Eif2c2 Epdr2 Epim Fosl1 Gcnt1 Gng10 Gpm6b Hadhsc Htr5b Itm2b Lamc1 Lims1 Mogat2 Mpa2 Myo1h Nicn1 Nr5a2 Oxr1 Phyh Pla2g7 Plaur Pqlc1 Prep Prkg2 Pthlh Ptk2b Ptpn2 Rab8b Ramp2 Scd2 Scrn3 Sgpp1 Sh3bp1 Slc19a2 Slc25a19 Slc3a1 Sntb2 Sphk1 Spry1 Sspn Tgfb1i4 Tm4sf13 Tpst1 Uqcrc2 Vamp4 Vcl Wfdc2
195	V$POLY_C: Retroviral Poly A signal	15	15	631	229	15296	-2.91	0.0	2.73	1.13	Aldh2 Casp12 Chc1l Cxxc5 Fmr1 Lamc2 Oat Oxtr Pygl Rbbp9 Spry1 Tax1bp1 Tde2 Tln1 Ube1c
196	V$ISRE_01: interferon-stimulated response element	16	16	630	250	15275	-2.91	0.0	2.68	1.11	Bteb1 Bzrp Chchd3 Fthfd Gspt2 Gzma H2-T10 H2-T22 Hgf Ifitm3 Indo Lsm8 Rac1 Sepw1 Spata6 Upp1
197	V$ATATA_B: Avian C-type TATA box	41	41	605	1187	14338	-2.92	0.0	0.1	0.0	Aspa Crot Eif3s6ip Fdft1 Ga17 Gad1 Gdpd1 Gfpt2 Glrp1 Gzma Heph Hmgn3 Hs3st1 Immp2l Itpr1 Kpna4 Lsm8 Ly6i Mfng Mpa2 Ms4a4b Ms4a4c Mtap Nr5a2 Prdm5 Ptk2b Ptn Rai14 Sah Serpina3c Slc2a5 Slc6a9 Sms Spata6 Sqrdl Tiparp Tm4sf1 Trdn Tuba1 Uck1 Zfhx1b
198	V$ACAAT_B: Avian C-type CCAAT box	53	53	593	1087	14438	-2.95	0.0	1.98	0.65	AA407930 Aldh2 Aldh3a2 Ang2 Arhgap24 BC003332 BC014699 BC053440 Becn1 Bzrp Casp12 Cdh2 Chst12 Creb3l2 Cth Dmrt2 Dnajb4 Dpysl3 Dusp10 Eif2ak3 Epim Gfpt2 Glcci1 Gltp Gmfb Gys2 H2-Bl Hgf Hmgcr Hs3st3b1 Htr5b Il12rb1 Lactb2 Laptm4b Myo7a Nicn1 Nr1d2 Nr5a2 Paics Pdpk1 Ptpn2 Pttg1ip Sah Sdpr Sgcb Slc19a1 Slfn1 Sucnr1 T2bp Tceb1 Tmcc2 Wasl Wdr10
199	V$MYCMAX_02: c-Myc:Max heterodimer	228	228	418	5349	10176	-2.95	0.0	1.07	0.05	2310075C12Rik 2700038L12Rik 4933425F03Rik 5430431G03Rik 9030408N13Rik AA407930 AI114950 Aacs Abcb1a Abcb1b Abhd6 Adamdec1 Agtpbp1 Aldh2 Aldh3a2 Angptl2 Aplp2 Aqp7 Arhgap6 Arhgef10 Art3 Atf4 Auh B3gnt1 B4galt2 B4galt6 BC013529 BC014699 Bcar3 Bche Bhlhb2 Bnip2 Bnip3 Bteb1 Cald1 Calu Capzb Card10 Casp12 Ccnd2 Ccrn4l Cd164 Cerk Chc1l Chchd3 Chd4 Chst12 Cln2 Col18a1 Cp Cpe Cpeb2 Cpsf3 Creb3l2 Cri1 Cri…
200	V$ATF6_01: activating transcription factor 6	19	19	627	315	15210	-2.95	0.0	2.55	1.04	0610006O14Rik Arf4 BC006965 Ckap4 Cpe Enpp1 Fkbp1b Gnai3 Gypc H2-T22 Mapre2 Park2 Pmm1 Ptprm Slc7a6 Tm4sf13 Twist1 Wdr10 Ywhaz
201	V$NFY_C: NF-Y binding site	22	22	624	380	15145	-2.95	0.0	2.47	1.0	Abcb1b Cnn3 Dmrt2 Gpc6 H2-T10 H2-T22 Id4 Kpna4 Mbnl1 Mmd Mns1 Pbx1 Pcdh18 Pdk3 Plaur Sdpr Serpina3c Slamf6 T2bp Tm4sf13 Twist2 Uhrf1
202	V$FOXO4_02: fork head box O4	12	12	634	448	15077	-2.95	0.0	0.04	0.0	Adam10 Cd83 Ebna1bp2 Enpp2 Epim Foxa1 Mccc1 Pla2g7 Ptger3 Scrn3 Socs5 Tde2
203	V$OSF2_Q6	426	426	220	10369	5156	-2.95	0.0	0.37	0.0	0610006O14Rik 0610039N19Rik 1110007H17Rik 1810012H11Rik 2310032D16Rik 2310044D20Rik 2310075C12Rik 2700038L12Rik 4930488L10Rik 4933425F03Rik AA407930 AI114950 AI481750 Aacs Aatk Abcb1b Abhd8 Adamdec1 Adcy8 Adrb3 Agtpbp1 Ak1 Alb1 Aldh1a7 Aldh2 Ang2 Angptl2 Ank Ankrd1 Antxr1 Anxa11 Anxa3 Anxa5 Aox1 Aplp2 Apobec1 Aqp7 Arf4 Arhgap24 Arhgef10 Art3 Aspa Asph Atf4 Auh B3gnt1 B4galt2 B4galt6 BC003332 BC00…
204	V$SMAD3_Q6	369	369	277	8969	6556	-2.96	0.0	0.44	0.0	0610006O14Rik 0610039N19Rik 1300002F13Rik 2310032D16Rik 2310044D20Rik 4930488L10Rik 4933425F03Rik 5430431G03Rik 9030408N13Rik AA407930 AI114950 AI481750 AI839562 Abcb1b Abhd8 Adamts4 Adcy8 Adrb3 Ak1 Alb1 Aldh3a2 Angptl2 Ankrd1 Anxa3 Aox1 Apg12l Aplp2 Apobec1 Aqp7 Areg Arf4 Arhgap24 Arhgap5 Arhgef10 Art3 Asph Atf4 Auh B4galt6 BC003332 BC006965 BC014699 BC019943 BC021523 BC025546 BC027663 Bcar3 Bca…
205	V$E12_Q6	162	162	484	4057	11468	-2.96	0.0	0.3	0.0	0610006O14Rik 0610039N19Rik 1110007H17Rik 2310032D16Rik 2310044D20Rik 4933425F03Rik 5430431G03Rik AI114950 AI839562 Aacs Abhd6 Abhd8 Adcy8 Akap12 Aldh3a2 Ang2 Angptl2 Anxa11 Aox1 Apg12l Apobec1 Areg Atf4 B3gnt1 B4galt2 BC013529 BC021523 BC025546 Bcar3 Bche C1galt1c1 Cald1 Capzb Card10 Ccrn4l Cd164 Cd9 Cdh2 Chc1l Chchd3 Chd4 Cln2 Col18a1 Cpe Crk Csad Csrp2 Cth D10Ertd718e Dmrt2 Dmtf1 Dtx1 Dusp1 E4…
206	V$RORA1_01: RAR-related orphan receptor alpha1	71	71	575	1907	13618	-2.97	0.0	0.16	0.0	0610039N19Rik 2700038L12Rik 4933425F03Rik Aqp7 B4galt6 BC027663 Becn1 Bhlhb2 C1d C430014D17Rik Capza2 Catna1 Crk Cth Dck E130107N23Rik Ebna1bp2 Evc Gcnt2 Glrp1 Gpx2 Gypc Gys2 H2-T10 Hadhsc Hexa Hgf Hmgcr Itih2 Kif5c Lims1 Lmna Lmo7 Ly75 Mbtps1 Mospd2 Msn Nr4a1 Pdcd1lg1 Pftk1 Pla2g2d Plod1 Prdx4 Pscd3 Rac1 Ramp3 Rcn2 Reck Rnf2 Rsn Scd2 Sh3d19 Six4 Slc25a19 Snrpb2 Snx10 Spata6 St3gal4 Stag1 Suv39h1…
207	V$IK1_01: Ikaros 1	353	353	293	8562	6963	-2.97	0.0	0.48	0.0	0610006O14Rik 1110007H17Rik 2700038L12Rik 4930488L10Rik 5430431G03Rik 9030408N13Rik AI114950 AI481750 Aatk Abcb1a Abhd8 Acpp Adamdec1 Adamts4 Adcy8 Adrb3 Ak1 Aldh1a7 Aldh2 Aldh3a2 Angptl2 Ank Ankrd1 Anxa3 Aplp2 Apobec1 Aqp7 Areg Arf4 Arhgap5 Arhgef10 Art3 Asph Atf4 Auh B3gnt1 B4galt2 B4galt6 BC004004 BC053440 Bcar3 Bcat1 Bche Bhlhb2 Bnip2 Bnip3 Bok Bteb1 Bzrp C1d Cald1 Capn6 Capzb Card10 Catna1 C…
208	V$HFH8_01: HNF-3/Fkh Homolog-8	89	89	557	2334	13191	-2.98	0.0	0.19	0.0	2310044D20Rik Anxa11 Arhgap5 BC004004 Bzrp Casp12 Cav1 Cdyl Chc1l Cp Cth Cxcl1 Cxcl5 Cxxc5 Cyp2j9 D9Wsu20e Dck Dmrt2 Dusp1 Eif4e3 Enpp1 Enpp2 Fez2 Fgf1 Gabarapl1 Gadd45a Gbp1 Gdpd1 Gpc6 Gstm1 H2-T23 Has2 Hif1a Il1r1 Il1rl1 Il2rg Immp2l Insig2 Irak1bp1 Itgb1 Klhdc2 Klhl2 Lactb2 Lancl1 Maged2 Mef2a Mef2c Mest Mfsd1 Mns1 Mobkl2b Mtap Myo1h Nicn1 Pcdhb22 Pdk1 Pfkp Pftk1 Ppargc1a Ppp1r15b Ppp1r1b Pscd…
209	V$DEC_Q1	450	450	196	10937	4588	-2.99	0.0	0.38	0.0	0610006O14Rik 1110007H17Rik 1300002F13Rik 1810012H11Rik 2310032D16Rik 2310044D20Rik 2310075C12Rik 2700038L12Rik 4930488L10Rik 4933425F03Rik 5430431G03Rik 9030408N13Rik AA407930 AI114950 AI481750 Aacs Aatk Abcb1a Abcb1b Abhd6 Abhd8 Acpp Adam10 Adrb3 Aldh1a7 Aldh2 Aldh3a2 Angptl2 Ankrd1 Antxr1 Anxa11 Anxa5 Aqp7 Areg Arf4 Arhgap24 Arhgap5 Arhgap6 Arhgef10 Art3 Aspa Atf4 Auh B3gnt1 B4galt2 BC003332 B…
210	V$NKX25_01: homeo domain factor Nkx-2.5/Csx, tinman homolog	320	320	326	7650	7875	-2.99	0.0	0.77	0.0	0610006O14Rik 2310032D16Rik 2310075C12Rik 2410118I19Rik 4930488L10Rik 4933425F03Rik 5430431G03Rik AA407930 Abcb1a Abhd6 Abhd8 Acpp Adamdec1 Adcy8 Alb1 Aldh1a7 Aldh2 Ankrd1 Anxa3 Anxa5 Aqp7 Areg Arf4 Arhgap24 Arhgap6 Atf4 Auh B3gnt1 B4galt2 B4galt6 BC003332 BC013529 Bbp Bcar3 Bcat1 Becn1 Bhlhb2 Bnip2 Bok Bteb1 Bzrp C1galt1c1 C330027I04Rik Cald1 Capn6 Card10 Casp12 Catna1 Cd164 Cd83 Cd9 Cdh17 Cdo1 …
211	V$TAL1_Q6	267	267	379	6490	9035	-2.99	0.0	0.5	0.0	0610039N19Rik 1110007H17Rik 2310032D16Rik AI114950 AI481750 AI839562 Aacs Abcb1b Abhd6 Abhd8 Adam10 Adamts4 Adcy8 Adrb3 Akap12 Angptl2 Ank Antxr1 Aox1 Apg12l Apobec1 Areg Arhgap24 Arhgap6 Arhgef10 Arl6ip6 Asph Auh B3gnt1 B4galt2 BC013529 BC021523 BC025546 Bcar3 Becn1 Bok Bteb1 Bzrp C1galt1c1 C330027I04Rik Cald1 Capza2 Capzb Casp12 Ccnd2 Ccrn4l Cd164 Cd83 Cd9 Cdh13 Cdh17 Cdh2 Cerk Chc1l Chchd3 Chd…
212	V$COMP1_01: COMP1	398	398	248	9634	5891	-3.0	0.0	0.5	0.0	0610006O14Rik 0610039N19Rik 1300002F13Rik 1810012H11Rik 2310032D16Rik 2310044D20Rik 2410118I19Rik 2700038L12Rik 9030408N13Rik AI481750 AI839562 Abcb1a Acpp Adam10 Adcy8 Alb1 Aldh1a7 Aldh2 Angptl2 Ankrd1 Antxr1 Anxa11 Anxa5 Aox1 Apg12l Apobec1 Arhgap24 Arhgap5 Arhgap6 Arhgef10 Arl6ip6 Art3 Aspa Asph Atf4 B4galt2 B4galt6 BC003332 BC006965 BC014699 BC021523 BC027663 BC053440 Bcar3 Bcat1 Bche Bnip2 B…
213	V$CHOP_01: heterodimers of CHOP and C/EBPalpha	180	180	466	4448	11077	-3.0	0.0	0.38	0.0	2310032D16Rik 2700038L12Rik AI114950 Aacs Abcb1a Abhd8 Acpp Agtpbp1 Alb1 Aldh3a2 Ankrd1 Anxa11 Aox1 Arhgap5 Arhgap6 BC013529 Bbp Bcar3 Bcat1 Bhlhb2 Bnip3 Bteb1 C1galt1c1 C330027I04Rik Cald1 Capn6 Ccnd2 Ccng2 Cdh13 Cdh17 Cdo1 Cdr2 Cerk Chchd3 Chd4 Ckap4 Cldn10 Cln2 Cp Cpe Cri1 Crk Crot Csf2rb1 Csrp2 Cth Ctps2 Cyp2j6 Cyp2j9 Dbn1 Dmtf1 Dnaja4 Dtx1 Dusp1 Dusp6 E030024M05Rik Ebna1bp2 Edg1 Eif4e3 Enpep…
214	V$IRF_Q6_01	301	301	345	7228	8297	-3.0	0.0	0.68	0.0	1810012H11Rik 2410118I19Rik 2700038L12Rik 4933425F03Rik 9030408N13Rik AA407930 Aacs Aatk Abcb1a Adamdec1 Adamts4 Adrb3 Agtpbp1 Akap12 Aldh1a7 Aldh2 Aldh3a2 Ank Ankrd1 Antxr1 Anxa3 Anxa5 Aox1 Apg12l Apobec1 Areg Arhgap24 Auh BC006965 BC013529 BC014699 BC019943 BC025546 BC027663 BC053440 Bcar3 Bche Bnip2 Bteb1 Bzrp C1d Cald1 Capn6 Capza2 Casp12 Cav1 Ccrn4l Cd1d1 Cd9 Cdh13 Cdh2 Cdo1 Chc1l Chchd3 Cib…
215	V$PAX5_01: B-cell-specific activating protein	68	68	578	1452	14073	-3.0	0.0	1.74	0.5	1110007H17Rik AI114950 Adam10 Aplp2 Arhgef10 Aspa B4galt6 BC003332 BC013529 Bbp Bnip3 Bok Camk2d Card10 Cd9 Col18a1 Comp Crim1 D030028O16Rik Dnaja4 E030024M05Rik Eif3s6ip Elk3 Fgf1 Gba2 Gclc Gem Gng2 Gpd2 Gpr43 Il1r1 Irak1bp1 Kif2a Klhdc2 Lamc2 Laptm5 Mgat4b Mogat2 Mtap1b Nfil3 Ngfb Nicn1 Paics Pbx1 Phlda3 Ppp1r1b Ppp3ca Prss11 Ptger3 Ptpn2 Rcn2 Rgnef Rnf7 Scara3 Slc6a9 Slco2a1 Syt12 Tceb1 Tes Tg…
216	V$HNF4ALPHA_Q6	227	227	419	5532	9993	-3.01	0.0	0.48	0.0	0610006O14Rik 9030408N13Rik Aatk Abcb1a Acpp Adamdec1 Aldh1a7 Anxa3 Apobec1 Arf4 Arhgap6 Art3 Aspa Atf4 B3gnt1 B4galt2 BC003332 BC006965 BC019943 BC021523 BC025546 BC053440 Bche Becn1 Bnip2 Bnip3 Bteb1 C330027I04Rik C430014D17Rik Calu Capn6 Card10 Ccng2 Cdh17 Cdo1 Cdr2 Cerk Chc1l Clic4 Comp Cpne2 Cpsf3 Cri1 Crot Csad Cth Ctps2 Cugbp2 Cxcl1 Cyp2j6 Cyp2j9 Dck Dmrt2 Dmtf1 Dusp1 E030034P13Rik Ebf1 Ef…
217	V$EBF_Q6	178	178	468	4405	11120	-3.01	0.0	0.37	0.0	1300002F13Rik AI839562 Aatk Adamts4 Alb1 Aldh1a7 Aldh2 Ang2 Anxa5 Aqp7 Arhgap6 Arl6ip6 Art3 Atf4 B4galt2 BC014699 BC021523 BC027663 Bbp Bcar3 Bok Bteb1 C1d Capzb Ccnd2 Cdh17 Cdr2 Cdyl Chd4 Chst12 Cib2 Comp Cpne2 Cpsf3 Creb3l2 Crim1 Crispld1 Crk Ctps2 D9Wsu20e Dbn1 Dusp1 E030034P13Rik E130107N23Rik E430036I04Rik Edg1 Edg7 Eif2ak3 Eif4e3 Elk3 Emb Etv1 Evc Fkbp1b Fndc4 Fosl1 Foxa3 Foxp1 Fthfd Fto Ga…
218	V$AREB6_02: AREB6 (Atp1a1 regulatory element binding factor 6)	250	250	396	5971	9554	-3.02	0.0	0.76	0.0	1110007H17Rik 1300002F13Rik 2310032D16Rik 2700038L12Rik 4930488L10Rik 5430431G03Rik Acpp Adrb3 Ak1 Akap12 Alb1 Ang2 Ank Ankrd1 Antxr1 Anxa11 Aox1 Arhgap6 Aspa Auh B3gnt1 B4galt2 B4galt6 BC004004 BC013529 BC025546 BC053440 Becn1 Bok Bzrp C1d C1galt1c1 Cald1 Camk2d Capn6 Capza2 Capzb Casp12 Catna1 Ccng2 Cd83 Cdh13 Cdh2 Cdyl Chd4 Chst12 Cib2 Clic4 Cnn3 Cp Crispld1 Crk Csad Cyp2j6 D10Ertd718e Dbn1 Dn…
219	V$E4BP4_01: E4BP4	18	18	628	600	14925	-3.02	0.0	0.06	0.0	2310032D16Rik Alb1 C430014D17Rik Chchd3 Cnn3 Crim1 Crot Cyp2j6 Hadhsc Lrrk1 Mapre2 Nfil3 Pmp22 Ptgds Rps6ka4 Rps6kb1 Sah Tpbg
220	V$MTF1_Q4	54	54	592	1121	14404	-3.02	0.0	1.86	0.57	4930488L10Rik Adam10 Alb1 Aplp2 Cdh13 Chc1l Col18a1 Cpeb2 Crot Dbn1 Dmrt2 Dnajb4 E030024M05Rik Ehd2 Eif4e3 Elk3 Fndc4 Fosl1 Foxa3 Gad1 Gpr43 Hmga2 Hs3st1 Hsd3b7 Hspa9a Igfbp7 Kif2a Lrp6 Ly75 Man2a1 Mapk12 Mef2c Mobkl2b Mrpl13 Pdk3 Pqlc1 Prkg2 Pthlh Ptprs Rab32 Rbp4 Rgs2 Sepw1 Slc12a4 Slc6a9 T2bp Tef Tln1 Tm9sf2 Tor3a Trim8 Vegfb Vegfc Zfhx1b
221	V$XBP1_01: X-box-binding protein 1	50	50	596	1392	14133	-3.03	0.0	0.13	0.0	0610006O14Rik 5430431G03Rik Arf4 Atf4 BC006965 Calu Camk2d Chc1l Chchd3 Ckap4 Cpe Creb3l2 E130107N23Rik Ehd1 Enpep Enpp1 Epdr2 Fcgrt Fdft1 Gnai3 Gypc H2-T22 Hrmt1l3 Irak1bp1 Lactb2 Mapk12 Mapre2 Mfsd1 Mtap Mthfd2 Ppp1r1b Pqlc1 Prkg2 Ptger3 Ptpn13 Ptprs Rbbp9 Rnf20 S100a11 Sept7 Sh3bgrl Sms Socs5 St3gal5 Tln1 Tm4sf13 Trpm7 Upp1 Wdr10 Zfp62
222	V$NFY_Q6: nuclear factor Y (Y-box binding factor)	226	226	420	5472	10053	-3.03	0.0	0.56	0.0	0610006O14Rik 1810012H11Rik 2310032D16Rik 9030408N13Rik AA407930 AI114950 Abcb1a Abcb1b Abhd6 Acpp Adamdec1 Alb1 Aldh1a7 Aldh2 Aldh3a2 Ang2 Antxr1 Aox1 Areg Arl6ip6 Atf4 B3gnt1 B4galt2 B4galt6 BC006965 BC014699 BC019943 BC027663 Bnip2 Bnip3 Bteb1 C1galt1c1 Calu Capza2 Card10 Casp12 Ccng2 Cdh13 Cdr2 Chst12 Cib2 Ckap4 Cnn3 Cp Cpsf3 Creb3l2 Cri1 Crispld1 Csad Cth Ctps2 Cugbp2 Cxcl1 D10Ertd718e D9Wsu…
223	V$STAT5A_01: signal transducer and activator of transcription 5a	35	35	611	1023	14502	-3.04	0.0	0.11	0.0	Adamts4 Asph BC004004 BC006965 Bok Ccnd2 Cd83 Cdh17 Cldn10 Cyp2j9 D10Ertd718e Fbxo21 Foxa3 Il1r1 Kpna4 Loh11cr2a Maff Mef2a Mef2c Mme Plaur Ptpn2 Ramp2 Rbbp9 Scmh1 Sgpp1 Siah2 Slc2a5 Sqrdl Sspn Stat4 Tgtp Tmem43 Tmlhe Trim37
224	V$NRF2_01: nuclear respiratory factor 2	114	114	532	2582	12943	-3.05	0.0	1.33	0.19	2310044D20Rik 2410118I19Rik 4930488L10Rik 9030408N13Rik AI114950 AI839562 Aldh3a2 Anxa3 Apg12l Arl6ip6 Art3 Auh BC003332 BC004004 BC006965 BC019943 BC025546 BC053440 Bbp Bche Calu Catna1 Ccng2 Cdh2 Chd4 Clic4 Coro1c Cpsf3 D10Ertd718e D9Wsu20e Dmtf1 Dusp10 E130107N23Rik Ebna1bp2 Edg7 Eif3s6ip Enpp1 Ext1 Fez2 Fmr1 Ga17 Gba2 Git2 Gltp Gmfb Gna14 Gnai3 Gng10 Gstm1 Gtpbp4 Gzmb Hibch Hod Hrmt1l3 Hspa14…
225	V$STAT_01: signal transducers and activators of transcription	116	116	530	2941	12584	-3.06	0.0	0.29	0.0	2310032D16Rik 9030408N13Rik Abcb1b Acpp Adamts4 Arf4 Arhgap5 Arhgef10 Atf4 Auh BC003332 BC004004 BC006965 Bche C1galt1c1 C430014D17Rik Calu Casp12 Ccnd2 Cd83 Cdh17 Chc1l Clic4 Creb3l2 Crispld1 Cyp2j9 D10Ertd718e Dck Edg1 Ehd1 Eif2ak3 Emb Emp3 Eps8 Etv1 Fbxo21 Foxa3 Fzd9 Gdpd1 Gng10 Gstm1 Gypc Hexa Hs3st1 Hsd3b7 Htr5b Il18rap Il1r1 Il2rg Itih2 Kcnmb4 Klhl7 Kpna4 Laptm4b Loh11cr2a Lsm8 Maff Man1a M…
226	V$OCT1_07: octamer factor 1	4	4	642	218	15307	-3.06	0.0	0.02	0.0	Aldh1a7 Dnahc8 Fto Mfng
227	V$HLF_01: hepatic leukemia factor	192	192	454	4565	10960	-3.07	0.0	0.81	0.0	1810012H11Rik 2310032D16Rik 2310044D20Rik 4933425F03Rik AI839562 Aacs Abcb1a Abcb1b Abhd6 Agtpbp1 Alb1 Aldh1a7 Ang2 Angptl2 Antxr1 Anxa11 Arf4 Arhgap24 Arhgap5 Arhgef10 Aspa BC003332 BC004004 BC006965 BC014699 BC019943 BC021523 Bbp Bhlhb2 Bteb1 C430014D17Rik Cald1 Ccng2 Cd164 Cd83 Cdh17 Cdyl Chc1l Chchd3 Cib2 Cln2 Cnn3 Comp Cri1 Crim1 Crot Csad Ctps2 Cugbp2 Cxcl1 Cyp2j6 D9Wsu20e Dck Dmtf1 Dnahc8 …
228	V$STRA13_01	25	25	621	455	15070	-3.09	0.0	2.24	0.85	Abcb1b Aldh3a2 Atf4 Camk2d Card10 Cd164 Chchd3 Cpeb2 Cpsf3 Creb3l2 Crispld1 Ebna1bp2 Fmr1 Gmfb Hexa Hps3 Maff Mfsd1 Mtap Parp3 Pcdhb22 Pscd3 Trpm7 Vil2 Zfp62
229	V$GFI1_01: growth factor independence 1	189	189	457	4529	10996	-3.09	0.0	0.7	0.0	2310032D16Rik 2310044D20Rik 2410118I19Rik 4930488L10Rik 9030408N13Rik AA407930 AI114950 Abcb1b Adam10 Aldh3a2 Aox1 Aplp2 Arf4 Arl6ip6 Art3 Asph BC025546 BC027663 BC053440 Bche Becn1 Bnip2 Bnip3 Cald1 Calu Capn2 Capzb Cav1 Ccrn4l Cd164 Cdh13 Cdr2 Cdyl Chc1l Cldn10 Col18a1 Cp Cpe Creb3l2 Csad Cugbp2 Cxcl1 Cxcl5 Cyp2j6 Dmrt2 Dnahc8 Dtx1 E030024M05Rik Ebf1 Ebna1bp2 Eif3s6ip Enpp2 Evc Ext1 Fbxo21 Fcgr…
230	V$VMYB_02: v-Myb	110	110	536	2498	13027	-3.09	0.0	1.28	0.18	0610006O14Rik 2410118I19Rik 5430431G03Rik AI114950 Aatk Aldh2 Angptl2 Anxa5 Apg12l B4galt6 BC025546 Bcar3 Bnip2 Bzrp Calu Capzb Cd1d1 Cdyl Cpeb2 Creb3l2 Cth Cxcl15 Dbn1 Dnahc8 Dpysl3 Ebf1 Ebna1bp2 Emb Emp3 Etv1 Fez2 Foxp1 Fscn1 Gad1 Gdpd1 Git2 Gmfb Gnai3 Gpr43 Gprc5b Gpx2 Gspt2 Gstm2 Gypc Gzma Hmgn3 Igfbp7 Il1rl1 Indo Itpr1 Kif2a Klhl2 Kpna4 Lamc1 Man2a1 Mapre2 Mtch2 Myo7a Ndufs8 Nfil3 Nr1d2 Nup6…
231	V$MYOGNF1_01: myogenin / nuclear factor 1 or related factors	133	133	513	3316	12209	-3.1	0.0	0.36	0.0	1300002F13Rik 4933425F03Rik 9030408N13Rik AA407930 Aatk Acpp Ak1 Alb1 Aldh3a2 Auh B4galt2 BC013529 BC025546 Bche Bhlhb2 Bzrp C1galt1c1 Card10 Catna1 Ccrn4l Cd1d1 Cd83 Cdh13 Cdh17 Col18a1 Cpe Crk Crot Csrp2 Cugbp2 Cxcl5 Cyp2j9 Dusp1 E030034P13Rik Ehd2 Enpep Fbxo21 Fdft1 Fech Fgf1 Fgg Fkbp9 Fmr1 Fosl1 Foxa3 Fscn1 Ga17 Gadd45a Gbp1 Gcnt1 Gem Ggta1 Gpd2 Gspt2 H2-T23 Hif1a Hmga2 Hmgcr Hoxa1 Hsd3b7 Ind…
232	V$ETS2_B: c-Ets-2 binding sites	177	177	469	4270	11255	-3.1	0.0	0.62	0.0	0610006O14Rik 0610039N19Rik 2310044D20Rik 4933425F03Rik 9030408N13Rik Abhd8 Adam10 Adamts4 Adrb3 Agtpbp1 Alb1 Aldh1a7 Aldh2 Aldh3a2 Ank Aox1 Apg12l Aplp2 Apobec1 Arhgef10 Arl6ip6 Art3 Aspa Atf4 B3gnt1 BC004004 BC014699 Bche Bteb1 Bzrp Capn2 Capn6 Capza2 Capzb Card10 Ccnd2 Cd9 Cdh17 Chd4 Cln2 Cp Csad Cth Cxxc5 Cyp2j6 D9Wsu20e Dnajb6 Dpysl3 E430036I04Rik Ebna1bp2 Efnb2 Ehd2 Eif4e3 Elk3 Enpep Enpp1 …
233	V$ELK1_01: Elk-1	170	170	476	4029	11496	-3.11	0.0	0.84	0.0	0610039N19Rik 2310044D20Rik 2410118I19Rik 5430431G03Rik 9030408N13Rik AI114950 Aacs Abcb1b Adrb3 Agtpbp1 Akap12 Aldh3a2 Ang2 Ankrd1 Anxa3 Aox1 Apobec1 Aqp7 Areg Arl6ip6 B4galt6 BC004004 BC006965 BC014699 BC053440 Bbp Bnip2 Bteb1 Bzrp C330027I04Rik Calu Capza2 Capzb Card10 Ccng2 Chst12 Cpe Cpsf3 Crispld1 Csad Cyp2j6 D9Wsu20e Dbn1 Dnajb6 Dusp10 E430036I04Rik Ebna1bp2 Edg7 Ehd2 Eif3s6ip Elk3 Enpep E…
234	V$E47_02: E47	87	87	559	2248	13277	-3.12	0.0	0.25	0.0	4933425F03Rik AI114950 Abhd6 Aqp7 Areg B3gnt1 B4galt6 BC004004 BC025546 BC053440 Bche Capzb Cd1d1 Chchd3 Col18a1 Cp Csrp2 Cyp2j6 D10Ertd718e Dnaja4 Dtx1 E430036I04Rik Edg7 Eps8 Evc Evi5 Fech Fgf1 Fgg Gad1 Gbp1 Gdpd1 Gltp Gmfb Gna14 Gstm2 Gtpbp4 Gypc Gys2 Hig1 Htr5b Klhl7 Lamb1-1 Lamc2 Lefty1 Mageh1 Man1a Mapk12 Mbtps1 Mef2a Mef2c Mfsd1 Mgat4b Mns1 Msln Myo1h Nck2 Ngfb Pcdhb22 Pfkfb3 Phc2 Plat Prk…
235	V$IRF2_01: interferon regulatory factor 2	3	3	643	17	15508	-3.12	0.0	3.13	1.36	Pdcd1lg1 Pi4k2b Seh1l
236	V$PEBP_Q6	167	167	479	4008	11517	-3.13	0.0	0.68	0.0	0610006O14Rik 0610039N19Rik 1110007H17Rik 2310032D16Rik 2310075C12Rik AA407930 AI481750 Abcb1b Agtpbp1 Ak1 Aldh1a7 Ankrd1 Antxr1 Aplp2 Apobec1 Arhgap24 Asph Atf4 B4galt2 B4galt6 BC004004 BC006965 Bcar3 Becn1 Bnip2 Bnip3 C1galt1c1 Catna1 Ccnd2 Cd164 Cdh13 Cdh17 Chchd3 Chst12 Cldn10 Col18a1 Cri1 Ctps2 Cxcl1 Cxcl15 Cxxc5 D9Wsu20e Dck Dnahc8 Dtx1 Ebf1 Eif2ak3 Eif2c2 Emp3 Enpp1 Epdr2 Fdft1 Fkbp9 Foxp1…
237	V$IRF_Q6	164	164	482	3934	11591	-3.14	0.0	0.68	0.0	2700038L12Rik Aacs Adamdec1 Adrb3 Agtpbp1 Ankrd1 Anxa3 Anxa5 BC006965 BC013529 BC019943 BC027663 Bnip2 Bzrp C1d Cald1 Capza2 Casp12 Ccng2 Ccrn4l Cdh13 Cdh17 Cdo1 Chc1l Chchd3 Cib2 Cp Csf2rb1 Csrp2 Cugbp2 Cyp2j6 Cyp2j9 Dpysl3 Dtx1 Dusp10 E030024M05Rik E130107N23Rik Ebf1 Ebna1bp2 Ehd1 Enpep Enpp1 Enpp2 Ephx2 Evi5 Fgf1 Fmr1 Fosl1 Foxa1 Foxp1 Fthfd Gad1 Gcnt1 Glrp1 Gstm1 Gstm2 Gypc Gzma H2-T10 H2-T22…
238	V$OLF1_01: olfactory neuron-specific factor	69	69	577	1505	14020	-3.14	0.0	1.51	0.32	4933425F03Rik AI114950 Aatk Adamts4 Anxa5 Bcar3 C1d Cd83 Chd4 Cpe Cpsf3 Creb3l2 Crispld1 D9Wsu20e Dbn1 Dnaja4 E130107N23Rik Edg7 Eps8 Fkbp1b Fto Ggta1 Gnai3 Gng10 Gpc6 Il1r1 Il2rg Itpr1 Lrp6 Mcf2 Myo5a Nptx1 Nup62 Oxr1 P4ha1 Pcolce2 Pfn2 Pkd2 Ppp1r1b Prkg2 Rad21 Rbp4 S100a10 Scrn3 Seh1l Sgpp1 Six4 Slc12a6 Slc6a9 Slco2a1 Slfn1 T2bp Tef Tgfb1i4 Tgif Tmcc2 Tnfaip9 Trim8 Tubb6 Twist1 Twist2 Ubtf Ugdh…
239	V$COUP_01: COUP:HNF-4 heterodimer	91	91	555	2331	13194	-3.14	0.0	0.28	0.0	0610006O14Rik Abcb1a Adamdec1 Aldh1a7 Aplp2 Apobec1 Atf4 B3gnt1 B4galt2 BC004004 BC006965 BC019943 Capzb Cdyl Chc1l Ckap4 Cln2 Creb3l2 Csad Ctps2 Cxxc5 E030024M05Rik Epim Evi5 Fcgrt Fkbp9 Foxa1 Foxa3 Fscn1 Fthfd Gabarapl1 Gem Glg1 Gna14 Gnai3 Gpr43 Gypc Gys2 H2-T10 H2-T22 Hadhsc Hif1a Hspa8 Hspa9a Immp2l Itpr1 Klhl2 Klhl7 Lsm8 Maff Mageh1 Matn2 Msn Parp3 Pftk1 Pip5k2a Pla2g7 Pmp22 Ppargc1a Rab8b …
240	V$PAX6_Q2	126	126	520	3120	12405	-3.17	0.0	0.42	0.0	0610039N19Rik 2310032D16Rik 4933425F03Rik 5430431G03Rik AA407930 AI481750 Aacs Akap12 Aox1 Apobec1 Aqp7 Aspa BC004004 BC013529 BC025546 BC053440 Bcar3 Becn1 Bhlhb2 C1d C1galt1c1 Casp12 Ccrn4l Cd9 Cdh13 Chc1l Chst12 Cln2 Creb3l2 Crim1 Crispld1 Crk Csad Ctps2 Cyp2j6 Ebna1bp2 Efnb2 Ehd2 Eif3s6ip Ephx2 Evi5 Fabp7 Fbxo21 Fgf1 Fkbp1b Fosl1 Fscn1 Gclc Gcnt2 Gdpd1 Gltp Gng10 Gpr43 Gypc H28 Hexa Ifitm3 Il…
241	V$GCM_Q2	146	146	500	3538	11987	-3.17	0.0	0.58	0.0	2700038L12Rik 4930488L10Rik 9030408N13Rik AI481750 Abhd6 Abhd8 Adamdec1 Adcy8 Alb1 Ankrd1 Antxr1 Anxa3 Anxa5 Aqp7 Arhgap24 Asph B3gnt1 B4galt6 BC004004 BC013529 BC014699 BC021523 Bcar3 Bcat1 Bzrp C1d C330027I04Rik C430014D17Rik Calu Ccnd2 Cd83 Cdh13 Cdr2 Cldn10 Cln2 Col18a1 Cpe Cpeb2 Cpne2 Creb3l2 Crk Crot Csrp2 Cxcl5 Cxxc5 Dck Dmrt2 Dnahc8 Dnaja4 Dtx1 Ebf1 Enpp2 Epdr2 Ephx2 Epim Evi5 Fkbp1b Fndc…
242	V$ZID_01: zinc finger with interaction domain	90	90	556	2296	13229	-3.18	0.0	0.3	0.0	0610006O14Rik 0610039N19Rik 2310032D16Rik 2310044D20Rik 2700038L12Rik AI114950 Adcy8 Ank Areg Asph B3gnt1 C1d C430014D17Rik Calu Ccrn4l Cdr2 Ckap4 Cyp2j9 Dmtf1 Dnajb4 Ehd2 Eif2c2 Emb Enpep Enpp1 Evi5 Fgf1 Foxp1 Fthfd Ga17 Gba2 Gcnt1 Gem Gfpt2 Gzma Hexa Hoxa1 Hspa8 Igfbp7 Il12rb1 Lamc1 Laptm4b Lck Lef1 Lpgat1 Maff Man1a Man2a1 Mef2c Mrpl13 Mtap Myo7a Ndrg4 Nptx1 Pak3 Phlda3 Pi4k2b Pla2g7 Plaur Pmp…
243	V$HFH4_01	28	28	618	532	14993	-3.18	0.0	2.03	0.69	Aox1 Bzrp Capn6 Cdyl Chchd3 Cp Cxcl1 Enpp2 Fez2 Gabarapl1 Glrp1 Gpc6 Has2 Irak1bp1 Kpna4 Lrp6 Myo1h Oat Ramp3 Rgnef Rnf7 Rpgrip1 Rsnl2 Scrn3 Tax1bp1 Tox Uhrf1 Vapa
244	V$CREB_Q4: cAMP-response element binding protein	58	58	588	1250	14275	-3.22	0.0	1.53	0.32	1300002F13Rik 2310032D16Rik 2310044D20Rik 2700038L12Rik AA407930 AI481750 Adcy8 Apg12l Areg BC025546 BC053440 Becn1 Bteb1 Calu Camk2d Ccnd2 Cd164 Creb3l2 Dnaja4 Dnajb4 Dusp1 Ebf1 Fkbp9 Foxa1 Fscn1 Gdpd1 Gem Gpm6b Hmgcr Hoxa1 Hs3st3a1 Hspa14 Kif5c Lactb2 Maff Ndufs8 Nppb Nptx1 Pcolce2 Pdk3 Pmaip1 Ppargc1a Prdx4 Psme3 Ptprs Rapgef3 Rhoj Rnf7 Sdpr Sema5a Sept7 Siah2 Slc19a2 Sms Spata6 Tcte1l Tomm7 T…
245	V$DR3_Q4: direct repeat 3	95	95	551	2180	13345	-3.23	0.0	1.1	0.07	1810012H11Rik Angptl2 Apg12l Asph BC013529 BC014699 BC019943 BC021523 BC027663 Bteb1 C330027I04Rik Cald1 Cd9 Cdh17 Cerk Clic4 Col18a1 Cpeb2 Csad Csf2rb1 Cth D10Ertd718e Ehd1 Eif2c2 Epim Evc Fabp7 Fcgrt Fdft1 Fgg Foxa3 H2-Bl H2-T10 H2-T22 Hig1 Il18rap Il1r1 Il2rg Indo Itm2b Kcnmb4 Lims1 Lsm8 Ly75 Mageh1 Man1a March5 Matn2 Mef2a Mest Mtch2 Myo1h Myo5a Ndufs8 Nptx1 Oxr1 Pak3 Pdpk1 Pkd2 Plat Plod1 Pl…
246	V$DR4_Q2: direct repeat 4	552	552	94	13373	2152	-3.23	0.0	0.34	0.0	0610006O14Rik 0610039N19Rik 1110007H17Rik 1300002F13Rik 1810012H11Rik 2310032D16Rik 2310044D20Rik 2410118I19Rik 2700038L12Rik 4930488L10Rik 5430431G03Rik 9030408N13Rik AA407930 AI114950 AI481750 AI839562 Aacs Aatk Abcb1b Abhd6 Abhd8 Acpp Adam10 Adamdec1 Adamts4 Adrb3 Agtpbp1 Ak1 Alb1 Aldh2 Aldh3a2 Ang2 Angptl2 Ank Ankrd1 Antxr1 Anxa3 Anxa5 Aplp2 Apobec1 Aqp7 Areg Arhgap24 Arhgap5 Arhgap6 Arhgef10…
247	V$AP1_Q4: activator protein 1	525	525	121	12646	2879	-3.24	0.0	0.56	0.0	0610006O14Rik 0610039N19Rik 1110007H17Rik 1810012H11Rik 2310032D16Rik 2410118I19Rik 2700038L12Rik 4933425F03Rik 5430431G03Rik 9030408N13Rik AA407930 AI114950 AI481750 Aacs Aatk Abcb1a Abcb1b Abhd6 Acpp Adam10 Adamts4 Adcy8 Adrb3 Agtpbp1 Ak1 Alb1 Aldh1a7 Aldh2 Aldh3a2 Ang2 Ankrd1 Antxr1 Anxa11 Anxa3 Anxa5 Aox1 Apg12l Aplp2 Apobec1 Aqp7 Areg Arf4 Arhgap24 Arhgap5 Arhgap6 Arhgef10 Art3 Aspa Asph Atf…
248	V$BACH1_01: BTB and CNC homolog 1	14	14	632	224	15301	-3.25	0.0	2.34	0.92	Abcb1b Cdh13 Dnajb6 Gabarapl1 Mpa2 Msn Pla2g7 Plod1 Rapgef3 Rgs2 Socs5 Sucnr1 Upp1 Zfhx1b
249	V$GATA1_05: GATA-binding factor 1	103	103	543	2537	12988	-3.27	0.0	0.47	0.0	0610006O14Rik 2700038L12Rik Agtpbp1 Ankrd1 Arhgap5 Bbp Bche C1galt1c1 C430014D17Rik Capzb Card10 Casp12 Cav1 Ccnd2 Chchd3 Cpne2 Crk Cugbp2 Cxcl15 Cxcl5 Dmrt2 Dmtf1 Dnahc8 Dusp1 E430036I04Rik Ebf1 Eif2ak3 Emb Enpp2 Evc Fdft1 Foxp1 Fto Gcnt2 Gem Git2 Glrp1 Gltp Gna14 Gpc6 Gstm1 Gzmb H28 Hadhsc Has2 Hif1a Hoxa1 Ifitm3 Il12rb1 Indo Laptm4b Lefty1 Lmo7 Mbnl1 Mef2c Mia1 Mospd2 Ms4a4c Mtap Nicn1 Nr5a2 O…
250	V$FOXO3_01: fork head box O3	10	10	636	373	15152	-3.27	0.0	0.06	0.0	Adam10 Cd83 Ebna1bp2 Enpp2 Epim Foxa1 Mccc1 Ptger3 Scrn3 Socs5
251	V$ATF_B: ATF binding site	25	25	621	472	15053	-3.28	0.0	1.96	0.65	1300002F13Rik 2310032D16Rik 2310044D20Rik 2700038L12Rik AA407930 Adcy8 Areg BC053440 Camk2d Dusp1 Fscn1 Gdpd1 Gem Gpm6b Hs3st3a1 Kif5c Lactb2 Maff Pmaip1 Ppargc1a Prdx4 Ptprs Rhoj Rnf7 Sms
252	V$STAF_02: Se-Cys tRNA gene transcription activating factor	109	109	537	2644	12881	-3.29	0.0	0.58	0.0	2310044D20Rik AI114950 AI481750 Aatk Abcb1a Adcy8 Ak1 Aldh2 Aldh3a2 Anxa11 Arf4 Aspa Asph BC014699 Becn1 Bnip2 Bzrp C1galt1c1 Calu Camk2d Card10 Cav1 Ccnd2 Cdh17 Cerk Chchd3 Chd4 Cldn10 Cln2 Col18a1 Cp Cpe Cugbp2 Cyp2j6 Dbn1 Dnajb6 Dtx1 Evc Ext1 Fcgrt Fgf1 Fmr1 Fosl1 Foxa3 Fto Ga17 Gbp1 Git2 Glg1 Gnai3 Gpx2 Gtpbp4 H2-T22 Hod Hoxa1 Hrmt1l3 Itpr1 Kpna4 Lamb1-1 Lamc1 Lck Lefty1 Mospd2 Ms4a4c Myo1h N…
253	V$CREBP1_Q2: CRE-binding protein 1	46	46	600	975	14550	-3.3	0.0	1.53	0.32	1300002F13Rik 2310032D16Rik 2310044D20Rik 2700038L12Rik AA407930 AI481750 Adcy8 Apg12l Areg BC053440 Becn1 Calu Camk2d Cd164 Creb3l2 Dnajb4 Dusp1 Ehd1 Evc Fkbp9 Foxa1 Fscn1 Gdpd1 Gem Gfpt2 Gpm6b Hmgcr Hs3st3a1 Kif5c Lactb2 Maff Mbnl1 Nppb Pcolce2 Pdk3 Pmaip1 Ppargc1a Prdx4 Psme3 Ptprs Rhoj Rnf7 Sms Spata6 Tgfb1i4 Tspyl1
254	V$HOGNESS_B: Imperfect Hogness /Goldberg Box	36	36	610	1009	14516	-3.31	0.0	0.17	0.0	5430431G03Rik AA407930 AI481750 Akap12 Apobec1 Aspa Auh BC013529 Casp12 Ccrn4l Cdh13 Crk Cyp2j6 Ebna1bp2 Fbxo21 Gclc Gltp Gys2 H28 Lactb2 Lama4 Laptm4b Pcolce2 Pdk1 Pdk3 Pi4k2b Ppp2r5a Psme3 Ptgds Rbx1 Rnf20 Rnf7 Rpgrip1 Sdh1 Slc25a19 Tef
255	V$E2F_02: E2F	20	20	626	360	15165	-3.32	0.0	2.06	0.71	Adcy8 Arhgap6 Csrp2 Cth Dck Emb Fmr1 Gad1 Htr5b Itpr1 Laptm4b Mgat4b Nmyc1 Ppp1r15b Prdx4 Scrn3 Sms Sphk1 Tram1 Zfhx1b
256	V$E2F_Q3: E2F	20	20	626	360	15165	-3.32	0.0	2.06	0.71	Adcy8 Arhgap6 Csrp2 Cth Dck Emb Fmr1 Gad1 Htr5b Itpr1 Laptm4b Mgat4b Nmyc1 Ppp1r15b Prdx4 Scrn3 Sms Sphk1 Tram1 Zfhx1b
257	V$E2F4DP1_01: E2F-4:DP-1 heterodimer	20	20	626	360	15165	-3.32	0.0	2.06	0.71	Adcy8 Arhgap6 Csrp2 Cth Dck Emb Fmr1 Gad1 Htr5b Itpr1 Laptm4b Mgat4b Nmyc1 Ppp1r15b Prdx4 Scrn3 Sms Sphk1 Tram1 Zfhx1b
258	V$SF1_Q6	100	100	546	2385	13140	-3.32	0.0	0.72	0.0	0610039N19Rik 4933425F03Rik 9030408N13Rik Adamdec1 Angptl2 Aqp7 BC027663 Bcar3 Bche Bhlhb2 Bnip2 Bnip3 Bzrp C1d Calu Cdh17 Chd4 Comp Creb3l2 Cugbp2 Cxcl1 Cxxc5 E030024M05Rik E030034P13Rik Eif2ak3 Eif2c2 Evc Fkbp1b Fmr1 Fthfd Gabarapl1 Gcnt2 Glrp1 Gng2 Gstm1 Gtpbp4 Gzmb H2-T10 H2-T22 Has2 Hexa Hps3 Hspa9a Il18rap Il1r1 Il1rl1 Irak1bp1 Lamb1-1 Lamc2 Lck Lmo7 Lpgat1 Lrrk1 Mef2a Msn Mtap1b Mtch2 Myo5…
259	V$SRF_Q6: serum response factor	46	46	600	979	14546	-3.33	0.0	1.5	0.31	AI114950 Angptl2 Aqp7 Aspa Cald1 Capzb Creb3l2 Csf2rb1 Cxcl5 Fosl1 Foxa3 Fto Gclc Gltp Gypc Hmgn3 Hoxb5 Indo Itih2 Lamb1-1 Lmo7 Loh11cr2a Mfsd1 Ndufs8 Nr4a1 Pqlc1 Ptger3 Pygl Rbp4 Rbpms2 Rcn2 Rhoj Serpina3g Sgpl1 Slamf6 Stard6 Tes Tmcc2 Tmlhe Tomm7 Trdn Trpm7 Uqcrc2 Vamp5 Wwtr1 Xpo1
260	V$NFKAPPAB_01: NF-kappaB	93	93	553	2199	13326	-3.34	0.0	0.79	0.0	0610039N19Rik AI481750 Adamts4 Apg12l Arhgef10 Bcat1 Bok C1d Cd83 Cdh17 Chd4 Clic4 Cln2 Coro1c Csad Cxcl1 Cxcl5 Cyp2j6 Dnaja4 Dusp6 E430036I04Rik Edg1 Edg7 Ehd1 Eif2c2 Elk3 Enpp1 Enpp2 Ephx2 Etv1 Fdft1 Fgf1 Fkbp9 Fndc4 Fscn1 Fto Ga17 Gcnt1 Gem Gnai3 Gpr43 Gprc5b Gtpbp4 Hsd3b7 Ifitm3 Indo Itpr1 Kif5c Laptm4b Lefty1 Man1a Mest Mfng Mme Mpa2 Mtap Nck2 Ndrg4 Nfil3 Niban Nmyc1 Nr1d2 Nr2f2 Nup62 Pak3 P…
261	V$PPARA_02: PPAR-alpha:RXR-alpha heterodimer (peroxisome proliferator activated factor alpha:retinoid X receptor alpha)	14	14	632	470	15055	-3.36	0.0	0.08	0.0	2310044D20Rik Cdh17 Col18a1 Cpne2 Creb3l2 Evi5 Gprc5b Hoxa1 Il12rb1 Kif5c Scx Sh3bp1 Tor3a Ugdh
262	V$NFKAPPAB65_01: NF-kappaB (p65)	32	32	614	908	14617	-3.36	0.0	0.16	0.0	Crim1 Csad Cxcl1 Cxcl5 Dusp6 Ebf1 Eif2c2 Ephx2 Fdft1 Gcnt1 Il18rap Il1rl1 Itm2b Kcnmb4 Mia1 Mpa2 Nr1d2 Nr2f2 Nup62 Pmp22 Pqlc1 Pthlh Rbpms2 Rhoj Rnf14 Sh3d19 Slc12a2 Slfn1 T2bp Tnfaip9 Tor3a Uhrf1
263	V$GATA4_Q3	629	629	17	15228	297	-3.39	0.0	0.08	0.0	0610006O14Rik 0610039N19Rik 1110007H17Rik 1300002F13Rik 1810012H11Rik 2310032D16Rik 2310044D20Rik 2410118I19Rik 2700038L12Rik 4930488L10Rik 4933425F03Rik 5430431G03Rik 9030408N13Rik AA407930 AI114950 AI481750 AI839562 Aacs Aatk Abcb1a Abcb1b Abhd6 Abhd8 Acpp Adam10 Adamdec1 Adamts4 Adcy8 Adrb3 Agtpbp1 Ak1 Akap12 Alb1 Aldh1a7 Aldh2 Aldh3a2 Ang2 Angptl2 Ank Ankrd1 Antxr1 Anxa11 Anxa3 Anxa5 Aox1 Apg…
264	V$NKX22_01: NK2 class homeobox factor 2	83	83	563	2017	13508	-3.4	0.0	0.58	0.0	5430431G03Rik Adamdec1 Angptl2 Anxa11 Aox1 Apg12l Arhgap5 BC013529 BC014699 BC019943 C1d C430014D17Rik Capza2 Cdh17 Cdo1 Cldn10 Creb3l2 Crot Cxxc5 Cyp2j6 Evi5 Fdft1 Fez2 Foxp1 Fto Gcnt1 Ggta1 Gng2 Gpx2 Gzma Heph Hgf Hmgn3 Hs3st1 Il12rb1 Kif5c Klhl2 Loh11cr2a Ly6i Man1a Mcf2 Mef2a Mospd2 Mrpl13 Msn Mtch2 Myo5a P4ha1 Papd4 Park2 Pbx1 Pcdhb22 Pcolce2 Pdk3 Plod1 Prdm5 Prdx4 Pscd3 Pthlh Ptn Rab8b Rai1…
265	V$ATF_01: activating transcription factor	69	69	577	1583	13942	-3.4	0.0	1.01	0.03	1300002F13Rik 2310032D16Rik 2310044D20Rik 2700038L12Rik AA407930 AI481750 Adcy8 Aldh2 Areg BC004004 BC013529 BC053440 Becn1 Calu Camk2d Cpe Creb3l2 Dnahc8 Dnaja4 Dnajb4 Dusp1 Enpp1 Evc Fcgrt Fdft1 Fkbp1b Foxa1 Foxa3 Fscn1 Gdpd1 Gem Gpm6b Gzmb Hmgcr Hoxb5 Hs3st3a1 Itgb1 Kif5c Lactb2 Lrp6 Maff Mapre2 Mbnl1 Mthfd2 Nppb Nptx1 Oxr1 Park2 Pdk3 Pmaip1 Ppargc1a Prdx4 Psip1 Psme3 Ptpn13 Ptpn2 Ptprm Ptprs …
266	V$OCT_C: Octamer binding site	38	38	608	1039	14486	-3.41	0.0	0.21	0.0	Acpp Aldh1a7 Ankrd1 Anxa11 BC013529 BC019943 Bteb1 Card10 Csf2rb1 Cyp2j6 Cyp2j9 Dck Ebf1 Fto Gadd45a Gdpd1 Hs3st3a1 Hs3st3b1 Insig2 Mrpl13 Pftk1 Serpina3c Sh3bgrl Slc12a2 Slc22a3 St3gal4 Sucnr1 Tde2 Tln1 Tm4sf13 Tm7sf1 Tpbg Trdn Ube1c Upk3a Utrn Wdr10 Zfp286
267	V$SRF_C: serum response factor	26	26	620	507	15018	-3.41	0.0	1.77	0.51	Aqp7 Aspa Cald1 Creb3l2 Csf2rb1 Etv1 Fosl1 Gclc Gpx2 Hoxb5 Il1rl1 Indo Itih2 Mfsd1 Myo1h Ndufs8 Nr4a1 Pqlc1 Rbp4 Rcn2 Rhoj Serpina3g Timp3 Tmlhe Vcl Wwtr1
268	V$CREB_02: cAMP-responsive element binding protein	69	69	577	1653	13872	-3.48	0.0	0.68	0.0	0610006O14Rik 1300002F13Rik 1810012H11Rik AA407930 AI481750 Aldh3a2 Angptl2 Arf4 B3gnt1 BC006965 BC053440 Bnip2 C1d Calu Camk2d Casp12 Chst12 Ckap4 Cpeb2 Dnaja4 Dusp1 Ebf1 Emp3 Fdft1 Fscn1 Gem Glcci1 Gnai3 Gpm6b Gypc Gzmb Hoxa1 Hoxb5 Hs3st3a1 Hspa8 Il1r1 Itm2b Kif5c Maff Man1a Mmd Ndufs8 Nptx1 Pbx1 Pcolce2 Pfkfb3 Pim3 Plcl2 Plod1 Pmaip1 Ppp1r1b Prdx4 Prkx Ptpn2 Ptprm Ptprs Pttg1ip Rbpms2 Rgs2 Rho…
269	V$MYCMAX_01: c-Myc:Max heterodimer	2	2	644	140	15385	-3.48	0.0	0.02	0.0	Angptl2 Niban
270	V$ATF3_Q6: activating transcription factor 3	67	67	579	1629	13896	-3.49	0.0	0.58	0.0	1300002F13Rik 2310032D16Rik 2310044D20Rik 2700038L12Rik AA407930 AI114950 AI481750 Abhd8 Adcy8 Aqp7 Areg BC013529 BC053440 Becn1 Bteb1 Camk2d Capza2 Dnajb4 Dusp1 Ehd1 Ehd2 Ext1 Fndc4 Foxa3 Fscn1 Gem Gfpt2 Gng10 Gpm6b Gprc5b Hig1 Hs3st1 Hs3st3a1 Ifitm3 Kif5c Lactb2 Ly75 Maff Mbnl1 Mest Mtap Mtap1b Ngfb Nppb Nptx1 Plat Plcl2 Pmaip1 Ppargc1a Prdx4 Ptger3 Ptpn2 Ptprs Rhoj Rnf7 S100a11 Scx Sept7 Siah2…
271	V$AR_Q2: androgen receptor	32	32	614	885	14640	-3.5	0.0	0.21	0.0	Arhgap24 Arhgap5 Bcar3 Bok C1d Chchd3 Cugbp2 Cyp2j9 Dnajb6 Dusp6 E030034P13Rik Ebf1 Fcgrt Gem Gmfb Ifitm3 Itih2 Mthfd2 Myo1h Nr4a1 Park2 Pcolce2 Pmaip1 Sh3bp1 Stxbp1 Tpst1 Usp45 Vnn1 Xpo1 Ywhab Ywhaz Zfp37
272	V$TEL2_Q6	41	41	605	1088	14437	-3.5	0.0	0.27	0.0	0610006O14Rik 2310044D20Rik 9030408N13Rik Agtpbp1 Aldh2 Aldh3a2 B3gnt1 BC006965 Cdh17 Csad Cyp2j6 D9Wsu20e Dnajb6 Fbxo21 Fscn1 Fthfd Glcci1 Hs3st3a1 Lancl1 Lck Mageh1 Mogat2 Mtap1b Ndufs8 Nppb Phyh Pscd3 Scx Sept7 Serpinb9 Sh3bgrl Sh3bp1 Slc19a2 Slc28a2 Slfn1 Sms Sspn Sucnr1 Tmem41b Zfp52 Zfp62
273	V$HTF_01	24	24	622	695	14830	-3.51	0.0	0.17	0.0	0610006O14Rik Arf4 BC006965 Chchd3 Ckap4 Cpe Ehd1 Enpp1 Epdr2 Fcgrt Fkbp1b Gnai3 Gypc H2-T22 Hmgn3 Mthfd2 Pcdhb22 Ptpn13 Rnf20 Sept7 Sh3bgrl Slc7a6 Tm4sf13 Vcam1
274	V$GABP_B: GA binding protein	52	52	594	1322	14203	-3.51	0.0	0.38	0.0	Arl6ip6 Auh BC004004 Bbp Bche Calu Ccng2 Coro1c D10Ertd718e D9Wsu20e Dnajb6 Dusp10 Ebna1bp2 Fmr1 Ga17 Gba2 Gltp Gnai3 Hod Hrmt1l3 Hspa14 Id4 Klhdc2 Man1a Mmd Mogat2 Mrpl13 Mtch2 Paics Pdk3 Pfkp Pmp22 Ptgds Scrn3 Slc12a2 Slc12a4 Slc39a6 Snrpb2 Sntb2 Spata6 Stard6 Stxbp1 Tde2 Tm9sf2 Tmem33 Tmem41b Txndc7 Uhrf1 Vil2 Wasl Ywhab Zfp52
275	V$TCF11MAFG_01: TCF11:MafG heterodimers	51	51	595	1156	14369	-3.52	0.0	1.03	0.03	0610039N19Rik AI481750 Ak1 Ang2 Aox1 Apg12l Arhgef10 Auh C1galt1c1 Casp12 Cdyl Cxcl5 Dtx1 Epdr2 Glcci1 Gng2 Gpd2 Gpx2 H2-T10 H2-T22 Hadhsc Hexa Hod Hsd3b7 Il18rap Il1rl1 Itgb1 Kpna4 Lama4 Lamc1 Mapk12 Matn2 Mthfd2 Pftk1 Pmm1 Pmp22 Prdx4 Ptprs Recql S100a11 Scrn3 Seh1l Serpinb9 Slc12a6 St3gal5 Tax1bp1 Tceb1 Timp3 Tiparp Tor3a Wrnip1
276	V$S8_01: S8	55	55	591	1380	14145	-3.52	0.0	0.43	0.0	AA407930 Ank Arhgap5 B4galt6 Becn1 Bzrp Cxcl15 Cyp2j6 Dmtf1 Dnajb6 Ephx2 Fcgrt Fdft1 Fkbp1b Foxa1 Fto Glrp1 Gnai3 H2-T10 H2-T22 H2-T23 Hmgn3 Hps3 Indo Klhl7 Lpgat1 Mageh1 Mef2a Mfng Ndufs8 Nptx1 Pcdh18 Pla2g2d Ptk2b Rnf20 Rnf7 Schip1 Sgpl1 Sh3bgrl Slamf6 Slc12a4 Slc3a1 Slc7a6 Snx10 Sspn Stat4 Tbc1d14 Tcf4 Tlr1 Tm4sf13 Trim37 Uqcrc2 Vcam1 Xpo1 Zfp52
277	V$MEIS1AHOXA9_01: Meis-1a:HOXA9 heterodimeric binding	3	3	643	167	15358	-3.56	0.0	0.03	0.0	Gba2 Gna14 Tm4sf13
278	V$AP4_01: activator protein 4	55	55	591	1347	14178	-3.57	0.0	0.55	0.0	2310044D20Rik 4930488L10Rik AI481750 Adamts4 Adcy8 Angptl2 Apobec1 Arhgap6 Asph Atf4 BC014699 BC021523 Bcat1 Clic4 Comp Cpe Cyp2j6 E030024M05Rik Eif4e3 Epim Fbxo21 Fgg Fthfd Gstm1 Hmgn3 Hsd3b7 Ifitm3 Kif2a Lamc2 Laptm4b Man2a1 Mfng Nck2 Pbx1 Ppp1r1b Prkwnk4 Ptgds Rac1 Rai14 Rbp4 Rbpms2 Rgnef S100a10 Scmh1 Serpina3g Sgpl1 Sgpp1 Slc12a2 Sorbs1 Tmem33 Tor3a Trim8 Upp1 Wnt7b Wrnip1
279	V$EVI1_02: ectopic viral integration site 1 encoded factor	11	11	635	376	15149	-3.58	0.0	0.09	0.0	1810012H11Rik Acpp BC027663 Cald1 Cxcl5 Gclc Ms4a4c Rbx1 Slc28a2 Ube1c Vcam1
280	V$FREAC2_01: Fork head RElated ACtivator-2	37	37	609	980	14545	-3.58	0.0	0.29	0.0	Adam10 Anxa3 Bche Cd83 Cnn3 Comp Dusp6 E030024M05Rik Ebna1bp2 Enpp2 Epim Fabp7 Igf1r Il1rl1 Lmo7 Man1a Mccc1 Mef2c Mmd Mpa2 Ms4a4b Mtap1b Papd4 Pla2g7 Ppp2r5a Ptger3 Pygl Rbp4 Scrn3 Sema4a Sema5a Sept7 Stxbp1 Tde2 Tmlhe Utrn Zfp62
281	V$FREAC3_01: Fork head RElated ACtivator-3	10	10	636	351	15174	-3.58	0.0	0.09	0.0	Becn1 C1d Dnahc8 Glcci1 Gzmb Itpr1 Myo1h Reck St3gal5 Trdn
282	V$AR_01: androgen receptor	51	51	595	1192	14333	-3.59	0.0	0.82	0.0	Angptl2 Ankrd1 Anxa3 Areg BC014699 Cav1 Cdr2 Dusp1 E030034P13Rik Efnb2 Fbxo21 Glg1 Gmfb Gnai3 Has2 Hif1a Igf1r Il18rap Itgb1 Itih2 March5 Mcf2 Mtap Mthfd2 Myo1h Ndrg4 Pfkfb3 Pmaip1 Prdx4 Prss11 Psme3 Ptgds Ptk2b Pygl Rapgef3 Schip1 Sdpr Serpina3c Slc22a3 Snx10 Stxbp1 Tgif Tln1 Txndc7 Uhrf1 Uqcrc2 Vamp4 Wfdc2 Xpo1 Ywhab Zfp37
283	V$SRF_Q4	52	52	594	1244	14281	-3.61	0.0	0.68	0.0	Aatk Ak1 Angptl2 Aqp7 Aspa B4galt6 Cald1 Capzb Creb3l2 Csf2rb1 Cxcl5 Ehd2 Fosl1 Foxa3 Fto Gabarapl1 Gclc Gypc Gzmb Hmgn3 Hoxb5 Il1rl1 Indo Itih2 Lamb1-1 Loh11cr2a Matn2 Mfsd1 Myo1h Ndufs8 Nfil3 Nr4a1 Pnp Pqlc1 Ptger3 Rbp4 Rbpms2 Rcn2 Rhoj Serpina3g Sms Stard6 Tceb1 Tes Timp3 Tm4sf1 Tmlhe Trdn Trpm7 Uqcrc2 Vcl Wwtr1
284	V$MAX_01: Max	30	30	616	637	14888	-3.64	0.0	1.29	0.18	Angptl2 Arhgef10 Art3 Atf4 B4galt2 Cpe Crispld1 Cxxc5 E130107N23Rik Fkbp9 Glrp1 Gnai3 Gstm2 Gzma Hoxb5 Mapk12 Mns1 Mtch2 Niban Nr2f2 Papd4 Pcdhb22 Pscd3 Psme3 Ptprs S100a11 Sdh1 Seh1l St3gal5 Vnn1
285	V$NFKB_C: NF-kappaB binding site	26	26	620	536	14989	-3.64	0.0	1.4	0.25	1810012H11Rik Bcat1 Cd83 Chd4 Csad Cxcl1 Cxcl5 E430036I04Rik Eif2c2 Gcnt1 H2-T10 H2-T22 Hsd3b7 Mageh1 Mpa2 Nup62 Parp3 Pthlh Rev3l Rnf14 St3gal4 T2bp Tm4sf9 Vamp4 Vcam1 Wnt7b
286	V$E2_Q6_01	40	40	606	916	14609	-3.68	0.0	0.91	0.0	2310044D20Rik Ak1 Art3 Atf4 B3gnt1 BC003332 Calu Cd164 Ckap4 Crk Ctps2 Dnajb4 Dusp6 E130107N23Rik Ehd2 Eif3s6ip Foxa3 Gad1 Gfpt2 Glcci1 Hibch Hig1 Lpgat1 Maged2 Mfng Nfkbie Nr4a1 P4ha1 Pdk1 Rapgef3 S100a10 Schip1 Sdh1 Sgpl1 Syt12 Tes Tmem33 Tnfsf9 Tpbg Trpv4
287	V$PR_02: is recognized by progesterone receptor	31	31	615	821	14704	-3.69	0.0	0.31	0.0	Acpp Art3 Bcar3 Bok Cpe Cyp2j9 E030034P13Rik Gabarapl1 Gmfb Gstm1 Hod Hs3st1 Itih2 Lefty1 Maged2 March5 Mthfd2 Myo1h Nr4a1 Park2 Pdpk1 Pim3 Pmaip1 Ptgds Rnf7 Sdpr Sgpp1 Stxbp1 Xpo1 Ywhab Zfp37
288	V$OCT1_01: octamer factor 1	15	15	631	462	15063	-3.69	0.0	0.15	0.0	Aldh1a7 BC019943 Bteb1 Csf2rb1 Fto Gadd45a Sh3bgrl Slc12a2 Sucnr1 Tln1 Tm4sf13 Trdn Upk3a Utrn Zfp286
289	V$CLOX_01: Clox	9	9	637	317	15208	-3.7	0.0	0.1	0.0	Ccnd2 Ccng2 Mbnl1 Mbtps1 Msln Pdcd1lg1 Sept7 Tmem41b Tmlhe
290	V$EVI1_05: ectopic viral integration site 1 encoded factor	39	39	607	977	14548	-3.7	0.0	0.47	0.0	1810012H11Rik 5430431G03Rik BC027663 Cald1 Cav1 Cxcl15 Cxcl5 Dnahc8 Eif4e3 Enpep Gcnt1 Gng2 Gpx2 H2-T23 Heph Il1rl1 Klhl7 Maged2 Mapk12 Mfng Ms4a4c Pcdh18 Plaur Prep Rac1 Rbx1 Rcn2 Rnf20 Sah Schip1 Serpina3g Sh3bgrl Slc28a2 Tes Tgtp Tmlhe Ube1c Vapa Vcam1
291	V$OCT1_B: Octamer binding factor 1	38	38	608	935	14590	-3.74	0.0	0.54	0.0	Acpp Aldh1a7 Anxa11 BC019943 Becn1 Bteb1 Cald1 Ccng2 Csf2rb1 Cyp2j6 Cyp2j9 Dck E030024M05Rik Fbxo21 Fto Gadd45a Hs3st3b1 Kif5c Lama4 Lefty1 Pla2g7 Pmaip1 Rcn1 Serpina3c Serpina3g Sh3bgrl Slc12a2 Sms Sucnr1 Tde2 Tln1 Tm4sf13 Tm7sf1 Trdn Upk3a Utrn Wdr10 Zfp286
292	V$NFKAPPAB50_01: NF-kappaB (p50)	30	30	616	666	14859	-3.78	0.0	1.02	0.03	0610039N19Rik Auh C1d Cd83 Cpne2 Dnaja4 Fgf1 Ga17 Kcnmb4 Man1a Mest Mfng Ndufs8 Niban Nptx1 Nr4a1 Pfkp Pip5k2a Pmaip1 Ppp2r5a Pqlc1 Pthlh Ramp2 S100a10 Schip1 Slc24a3 Tspyl1 Tubb6 Twist1 Vil2
293	V$HNF4_01: hepatic nuclear factor 4	623	623	23	14899	626	-3.79	0.0	1.15	0.1	0610006O14Rik 0610039N19Rik 1110007H17Rik 1300002F13Rik 1810012H11Rik 2310032D16Rik 2310044D20Rik 2410118I19Rik 2700038L12Rik 4930488L10Rik 4933425F03Rik 5430431G03Rik 9030408N13Rik AA407930 AI114950 AI481750 AI839562 Aacs Aatk Abcb1a Abcb1b Abhd6 Abhd8 Acpp Adam10 Adamdec1 Adamts4 Adcy8 Adrb3 Agtpbp1 Ak1 Akap12 Alb1 Aldh1a7 Aldh2 Aldh3a2 Ang2 Angptl2 Ank Ankrd1 Antxr1 Anxa11 Anxa3 Anxa5 Aox1 Apg…
294	V$PBX_Q3	619	619	27	14818	707	-3.81	0.0	0.99	0.02	0610006O14Rik 1110007H17Rik 1300002F13Rik 1810012H11Rik 2310032D16Rik 2310044D20Rik 2410118I19Rik 4930488L10Rik 4933425F03Rik 5430431G03Rik 9030408N13Rik AA407930 AI114950 AI481750 AI839562 Aacs Aatk Abcb1a Abcb1b Abhd6 Abhd8 Acpp Adam10 Adamdec1 Adamts4 Adrb3 Agtpbp1 Ak1 Alb1 Aldh1a7 Aldh2 Aldh3a2 Ang2 Angptl2 Ank Ankrd1 Antxr1 Anxa11 Anxa3 Anxa5 Aox1 Apg12l Aplp2 Apobec1 Aqp7 Areg Arf4 Arhgap24…
295	V$GRE_C: Glucocorticoid response element	26	26	620	574	14951	-3.84	0.0	1.02	0.03	4930488L10Rik Arhgef10 BC014699 Bcar3 Cav1 Cldn10 Dusp1 Fbxo21 Gmfb Hod Il18rap Maged2 March5 Mcf2 Ndrg4 Prep Prss11 Ptk2b Rnf7 Sdpr Serpina3c Tgif Tmem33 Tnfaip9 Vegfc Ywhab
296	V$NFMUE1_Q6	25	25	621	555	14970	-3.87	0.0	0.98	0.01	2410118I19Rik Bteb1 Capza2 Cerk Dnajb4 Epim Foxa3 Kcnmb4 Kif5c Ly75 Man2a1 Mccc1 Pfn2 Prkwnk4 Rac1 Rapgef3 Sept7 Sgcb Slc25a19 Slco2a1 Stag1 Suv39h1 Vil2 Zfp52 Zfp62
297	V$CDPCR3_01: cut-like homeodomain protein	13	13	633	392	15133	-3.91	0.0	0.19	0.0	BC053440 Cdo1 Itgb1 Laptm5 Nr2f2 Oxr1 Schip1 Sgcb Suv39h1 Tceb1 Tes Tgif Tln1
298	V$SREBP1_01: sterol regulatory element-binding protein 1	23	23	623	591	14934	-3.93	0.0	0.42	0.0	5430431G03Rik Atf4 Camk2d Cd164 Cpe Crispld1 Cyp2j6 Ebna1bp2 Ehd2 Evc Fmr1 Foxp1 Gpd2 Gstm2 Hoxb5 Hps3 Mfsd1 Mtap Mtch2 Parp3 Pcdhb22 Pscd3 Seh1l
299	V$MEF2_03: myogenic MADS factor MEF-2	15	15	631	307	15218	-4.01	0.0	1.18	0.12	1810012H11Rik Ank Cd83 E430036I04Rik Fbxo21 Ga17 Glrp1 Gmfb Hod Msn Nr4a1 Pdk3 Stk17b Upk3a Vcl
300	V$CHX10_01	18	18	628	402	15123	-4.06	0.0	0.88	0.0	0610006O14Rik Aldh3a2 Anxa3 Dnajb4 Gdpd1 Gypc Hgf Kpna4 Mageh1 Pcdh18 Pftk1 Ptgds Rnf14 Sgpp1 Slc12a4 Tlr1 Wasl Ywhaz
301	V$COUP_DR1_Q6	18	18	628	457	15068	-4.07	0.0	0.47	0.0	Apobec1 Cln2 Col18a1 Csad Ctps2 Ehd2 Gabarapl1 Gypc Hs3st3b1 Hspa8 Man2a1 Paics Pftk1 Rac1 Scara3 Suv39h1 Tagln2 Tnnt2
302	V$E4F1_Q6	19	19	627	447	15078	-4.07	0.0	0.7	0.0	Apg12l Arf4 Arhgef10 Casp12 Cd164 Creb3l2 Eps8 Hmgcr Pdk3 Pqlc1 Prss11 Psme3 Ptprm Sema5a Slc7a6 Spata6 Tm4sf13 Tmem41b Tnfaip8
303	V$MIF1_01: MIBP-1 / RFX1 complex	5	5	641	193	15332	-4.07	0.0	0.1	0.0	Cerk Cpeb2 Cpsf3 Cxcl1 Slc22a3
304	V$HOX13_01: Hox-1.3	12	12	634	233	15292	-4.07	0.0	1.29	0.18	Ang2 Cxxc5 Fez2 Git2 Gprk5 Lactb2 Prkx Rbbp9 Scd2 Spata6 Tm4sf1 Upp1
305	V$MEF3_B: MEF-3	19	19	627	466	15059	-4.08	0.0	0.56	0.0	2310044D20Rik Arhgap24 BC014699 Cib2 Fzd9 Gcnt1 Gys2 Kif2a Mageh1 Mapre2 Mbtps1 Paics Phyh Rgnef Six4 Slc28a2 Slco2a1 Tor3a Zfp37
306	V$MAF_Q6	18	18	628	450	15075	-4.09	0.0	0.51	0.0	Adamts4 Bche C1d Cyp2j6 Dnahc8 Gnai3 Mgat4b Mrpl13 Nup62 Pbx1 Phyh Rps6ka4 Scx Sema4a T2bp Tagln2 Tm4sf1 Tm7sf1
307	V$TAXCREB_01: Tax/CREB complex	17	17	629	410	15115	-4.13	0.0	0.61	0.0	Aldh3a2 Bcat1 Bnip2 Camk2d Dusp1 Eps8 Gclc Lmna Ndufs8 Pim3 Pla2g2d Plcl2 Ptprs Pttg1ip Tmem43 Tox Usp45
308	V$T3R_01: viral homolog of thyroid hormone receptor alpha1	16	16	630	407	15118	-4.13	0.0	0.47	0.0	Acpp Clic4 Dnajb4 Ehd2 Evc Hig1 Hs3st1 Ly75 Mme Nppb Ramp2 Six4 Tagln2 Tuba1 Upp1 Vegfb
309	V$MEIS1BHOXA9_02: Meis-1b:HOXA9 heterodimeric binding	5	5	641	188	15337	-4.14	0.0	0.12	0.0	Cpe Cpsf3 Enpp1 Nck2 Slc28a2
310	V$CREBP1_01: cAMP-responsive element binding protein 1	8	8	638	254	15271	-4.15	0.0	0.19	0.0	Arhgap5 Cln2 Creb3l2 Gdpd1 Gpm6b Hmgcr Pdk3 Spata6
311	V$RP58_01: 58 KDA repressor protein	16	16	630	395	15130	-4.16	0.0	0.55	0.0	Aatk Anxa11 Cxxc5 D10Ertd718e Git2 Glg1 Hspa9a Lefty1 Mest Park2 Plod1 Ptpn13 Recql Seh1l Tor3a Xpo1
312	V$AR_03: is recognized by androgen reseptor	14	14	632	303	15222	-4.16	0.0	0.94	0.0	Ankrd1 E030034P13Rik Gmfb Itih2 Lef1 Mthfd2 Myo1h Pmaip1 Ptgds Sdpr Stxbp1 Xpo1 Ywhab Zfp37
313	V$PAX5_02: B-cell-specific activating protein	4	4	642	50	15475	-4.18	0.0	1.78	0.51	Enpp1 Ramp3 Trpm7 Vamp4
314	V$RSRFC4_Q2	15	15	631	355	15170	-4.19	0.0	0.66	0.0	1810012H11Rik 5430431G03Rik Ang2 Ank Bok Cd83 E430036I04Rik Glrp1 Gmfb Hod Nr4a1 Pdk3 Stk17b Upk3a Vcl
315	V$STAT5B_01: signal transducer and activator of transcription 5b	14	14	632	315	15210	-4.2	0.0	0.81	0.0	Adamts4 Cdh17 Clic4 Emb Mef2a Ramp2 Scmh1 Sgpp1 Slc2a5 Sspn Tgtp Tmem43 Tmlhe Ugdh
316	V$R_01: Epstein-Barr virus transcription factor R	11	11	635	228	15297	-4.23	0.0	1.02	0.03	0610006O14Rik BC021523 Ga17 Gba2 Gng10 Ly75 Mmd Mns1 Oxtr Rnf2 Twist1
317	V$PBX1_02: homeo domain factor Pbx-1	8	8	638	242	15283	-4.26	0.0	0.24	0.0	Cdh17 Enpep Fkbp9 Lmo7 Pla2g2d Scmh1 Slc39a6 Suv39h1
318	V$STAF_01: Se-Cys tRNA gene transcription activating factor	12	12	634	299	15226	-4.29	0.0	0.53	0.0	Chd4 Cp Hod Hrmt1l3 Insig2 Lamc1 Mbnl1 Myo5a Ppp2r5a Prkg2 Tceb1 Tnfrsf7
319	V$HSF_Q6	4	4	642	155	15370	-4.3	0.0	0.12	0.0	Enpp1 Lef1 Plod2 S100a10
320	V$PR_01: high affinity binding sites for progesterone receptor	10	10	636	273	15252	-4.3	0.0	0.36	0.0	Glg1 Gmfb Lef1 Mthfd2 Nr4a1 Pmaip1 Ptprs Sdpr Ywhab Zfp37
321	V$FREAC4_01: Fork head RElated ACtivator-4	8	8	638	166	15359	-4.42	0.0	0.93	0.0	E030024M05Rik Enpp2 Epim Gpm6b Sah Sept7 Utrn Zfp286
322	V$RORA2_01: RAR-related orphan receptor alpha2	8	8	638	216	15309	-4.44	0.0	0.39	0.0	B4galt6 Cth Hmgcr Itih2 Sh3d19 Snrpb2 St3gal4 Suv39h1
323	V$CDP_02: transcriptional repressor CDP	5	5	641	156	15369	-4.52	0.0	0.25	0.0	Ccng2 D9Wsu20e Mbtps1 Msln Sept7
324	V$RSRFC4_01: related to serum response factor, C4	5	5	641	89	15436	-4.54	0.0	1.13	0.09	Ank E430036I04Rik Gmfb Nr4a1 Upk3a
325	V$APOLYA_B: Avian C-type PolyA signal	3	3	643	40	15485	-4.57	0.0	1.4	0.25	AI481750 Ebna1bp2 Slc12a2
326	V$EGR1_01: Egr-1/Krox-24/NGFI-A immediate-early gene product	6	6	640	166	15359	-4.57	0.0	0.37	0.0	Lamb1-1 Ppp1r1b Prss11 Pscd3 Qk Ssb4
327	V$LXR_DR4_Q3	2	2	644	94	15431	-4.59	0.0	0.1	0.0	E130107N23Rik Nr5a2
328	V$SREBP1_02: sterol regulatory element-binding protein 1	2	2	644	93	15432	-4.61	0.0	0.11	0.0	Mtch2 Tnfrsf7
329	V$CDP_01: cut-like homeodomain protein	6	6	640	140	15385	-4.63	0.0	0.63	0.0	BC027663 Cdr2 E030034P13Rik Fez2 Tgfb1i4 Vamp4
330	V$MEF2_04: myogenic MADS factor MEF-2	1	1	645	4	15521	-4.66	0.0	1.69	0.46	Glrp1
331	V$POU3F2_02	3	3	643	107	15418	-4.69	0.0	0.2	0.0	Mfng Nck2 Slc28a2
332	V$E2F_01: E2F	5	5	641	106	15419	-4.7	0.0	0.78	0.0	Mrpl13 Ube1c Uhrf1 Uqcrc2 Vit
333	V$CAAT_C: Retroviral CCAAT box	5	5	641	117	15408	-4.73	0.0	0.61	0.0	Ak1 Fdft1 Hibch Tes Twist2
334	V$DTYPEPA_B: poly A signal of D-type LTRs	2	2	644	83	15442	-4.8	0.0	0.15	0.0	E030034P13Rik Hs3st3b1
335	V$BEL1_B: Bel-1 similar region	2	2	644	26	15499	-4.86	0.0	1.18	0.12	AI481750 id3
336	V$GNCF_01: GCNF (germ cell nuclear factor)	3	3	643	92	15433	-4.87	0.0	0.31	0.0	Hexa Sgpl1 Tor3a
337	V$POU3F2_01	3	3	643	63	15462	-4.94	0.0	0.7	0.0	Gabarapl1 Serpina3g Slc28a2
338	V$EVI1_03: ectopic viral integration site 1 encoded factor	3	3	643	69	15456	-4.95	0.0	0.59	0.0	Cald1 Ms4a4c Ube1c
339	V$PPARA_01: PPAR:RXR heterodimers	1	1	645	7	15518	-5.01	0.0	1.28	0.18	Suv39h1
340	V$AR_02: high affinity binding sites for androgen receptor	1	1	645	54	15471	-5.03	0.0	0.11	0.0	Gmfb
341	V$HMEF2_Q6: myocyte enhancer factor	2	2	644	57	15468	-5.12	0.0	0.37	0.0	Mapre2 Spry1
342	V$TAACC_B: Lentiviral TATA upstream element	1	1	645	14	15511	-5.35	0.0	0.78	0.0	Zfp62
343	V$VJUN_01: v-Jun	1	1	645	15	15510	-5.39	0.0	0.74	0.0	Rhoj
344	V$SRF_01: serum response factor	1	1	645	18	15507	-5.43	0.0	0.62	0.0	Vcl
345	V$TAXCREB_02: Tax/CREB complex	1	1	645	22	15503	-5.45	0.0	0.5	0.0	Klhl7
346	V$PAX3_01: Pax-3 binding sites	1	1	645	25	15500	-5.47	0.0	0.42	0.0	Sema5a
