# Supplementary material for: A genomic analysis of mouse models of breast cancer reveals molecular features of mouse models and relationships to human breast cancer
Source: Breast Cancer Res. 2014 Jun 5;16(3):R59. doi: 10.1186/bcr3672 (PMC4078930; doi:10.1186/bcr3672)
Supplement: Additional file 6 — Fold change for genes in clusters 1-4 from the manuscript and the gene ontology associated with each cluster. [file bcr3672-S6.zip › AdditionalFile6/Cluster1/Cluster1UpregulatedGenesgather_gene_ontology_121107.txt]

#	Annotation	Total Genes With Ann	Your Genes (With Ann)	Your Genes (No Ann)	Genome (With Ann)	Genome (No Ann)	ln(Bayes factor)	neg ln(p value)	FE: neg ln(p value)	FE: neg ln(FDR)	Genes
1	GO:0007186 [6]: G-protein coupled receptor protein signaling pathway	14	14	544	1873	10198	46.73	10.41	0.0	0.0	Agtrl1 Ccl28 Celsr2 Csprs Ednra Fzd7 Gpr56 Gpr87 Gpr97 Pamci Rassf3 Rgl3 Rgs11 Vipr1
2	GO:0009581 [5]: detection of external stimulus	7	7	551	1360	10711	37.91	10.41	0.0	0.0	Aldh7a1 Atp2b2 Atp6v1b1 Gjb6 Myo6 Rdh12 Tulp1
3	GO:0007600 [5]: sensory perception	7	7	551	1350	10721	37.46	10.41	0.0	0.0	Aldh7a1 Atp2b2 Atp6v1b1 Gjb6 Myo6 Rdh12 Tulp1
4	GO:0050877 [4]: neurophysiological process	11	11	547	1496	10575	35.85	10.41	0.0	0.0	Aldh7a1 Atp2b2 Atp6v1b1 Gjb6 Myo6 Rdh12 Slc5a8 Slc5a9 Tulp1 Unc13b Vdac1
5	GO:0007166 [5]: cell surface receptor linked signal transduction	38	38	520	2264	9807	28.09	10.41	0.0	0.0	Acvr1b Acvrl1 Agtrl1 Angpt1 Axin2 Ccl28 Celsr2 Chrdl2 Csprs Ddr1 Dkk3 Ednra Epha1 Epha3 Epha4 Fbxw7 Fzd7 Gpr56 Gpr87 Gpr97 Il15ra Itga8 Itgbl1 Lama1 Ltk Pamci Pcsk5 Rassf3 Rgl3 Rgs11 Sfrp2 Slc9a3r1 Srcasm Tgfbr1 Tle3 Tob1 Vipr1 Wnt5b
6	GO:0050896 [3]: response to stimulus	53	53	505	2698	9373	27.38	10.41	0.0	0.0	Acdc Ada Adn Aire Aldh7a1 Atp2b2 Atp6v1b1 Blnk C4 C6.1A Ccl11 Ccl28 Ccl8 Cd14 Chek1 Cklfsf8 Cxcl14 Daf1 Defb3 Defb6 Ephx1 Fmod Gca Gjb6 H2-Bf Hp Igh-4 Igj Il1f6 Il1f9 Lcp1 Lig3 Myo6 Oas2 Orm1 Pglyrp1 Pik3r1 Polb Pycard Rdh12 Rnf128 S100a8 Saa1 Saa2 Saa3 Sdfr2 Serping1 Slk Tacstd2 Tnfsf13 Tulp1 Vdac1 Xrcc1
7	GO:0009605 [4]: response to external stimulus	38	38	520	2134	9937	23.65	10.41	0.0	0.0	Adn Aire Aldh7a1 Atp2b2 Atp6v1b1 C4 C6.1A Ccl11 Ccl28 Ccl8 Cd14 Cklfsf8 Daf1 Defb3 Defb6 Ephx1 Fmod Gca Gjb6 H2-Bf Hp Igh-4 Igj Il1f6 Lcp1 Myo6 Orm1 Pglyrp1 Pycard Rdh12 S100a8 Saa1 Saa2 Saa3 Sdfr2 Serping1 Tnfsf13 Tulp1
8	GO:0050874 [3]: organismal physiological process	50	50	508	2358	9713	19.4	10.41	0.0	0.0	Ada Adn Aire Aldh7a1 Atp2b2 Atp6v1b1 C4 Ccl11 Ccl28 Ccl8 Cd14 Cxcl14 Daf1 Ednra Gca Gjb6 H2-Bf Hp Igh-4 Igj Il1f6 Il1f9 Kcnk5 Mmp13 Myo6 Oas2 Orm1 Pglyrp1 Pik3r1 Pycard Rdh12 Rnf128 Saa1 Saa2 Saa3 Serpind1 Serping1 Sftpd Slc5a8 Slc5a9 Stat5a Tnfrsf11a Tnfsf13 Tob1 Ttpa Tulp1 Unc13b Vdac1 Vdr Xdh
9	GO:0050875 [3]: cellular physiological process	421	421	137	7513	4558	18.07	10.41	23.6	16.76	1110015E22Rik 1110032D12Rik 1300013B24Rik 1700030A21Rik 1700040I03Rik 1700051E09Rik 1810010G06Rik 2210008M09Rik 2310015I08Rik 4632408A20Rik 5430413I02Rik AY036118 Aass Abcb6 Abcb9 Abcg2 Acaa1 Acas2l Acdc Acsl4 Acta1 Acvr1b Acvrl1 Ada Adamts15 Adfp Adn Aire Alad Aldh1a3 Anpep Ap1m2 Ap2a2 Ap3s2 Apoc1 Aqp3 Arg2 Arl4 Arpc3 Arpc4 Asrgl1 Ass1 Atp11a Atp12a Atp2b2 Atp6v1b1 Atp6v1c2 Axin2 BC031407 Bace1 …
10	GO:0007165 [4]: signal transduction	81	81	477	2979	9092	13.45	10.41	0.0	0.0	AW049765 AW742319 Acdc Acvr1b Acvrl1 Agtrl1 Angpt1 Arl4 Axin2 Blnk Camk1 Ccl11 Ccl28 Ccl8 Cdc42ep5 Celsr2 Chrdl2 Cipp Clic3 Crkl Csprs Dapk1 Ddr1 Dkk3 Ednra Epha1 Epha3 Epha4 Fbxw7 Fes Fzd7 Gpr56 Gpr87 Gpr97 Il15ra Itga8 Itgbl1 Lama1 Ldb3 Ltk Lyn Map3k6 Pamci Pcsk5 Pde7a Pdlim3 Pik3r1 Plek2 Prkch Prkcz Ptk7 Rab25 Rab38 Rab40b Rab4a Rac3 Ralgds Rasal1 Rassf3 Rem2 Rgl3 Rgs11 Rhou Rhov Rhpn2 Sfrp2 S…
11	GO:0007154 [3]: cell communication	112	112	446	3497	8574	7.94	10.41	0.0	0.0	AW049765 AW742319 Acdc Acvr1b Acvrl1 Agtrl1 Angpt1 Arl4 Axin2 Blnk Camk1 Ccl11 Ccl28 Ccl8 Cd36 Cdc42ep5 Cdh11 Celsr2 Chrdl2 Cipp Clic3 Clstn1 Cml2 Col1a1 Col3a1 Col9a1 Cpxm1 Cpxm2 Crkl Csprs Dapk1 Ddr1 Dkk3 Dpt Dsc1 Ednra Epha1 Epha3 Epha4 Fbxw7 Fes Fzd7 Gjb2 Gjb6 Glycam1 Gpnmb Gpr56 Gpr87 Gpr97 Igfals Il15ra Itga8 Itgbl1 Jam4 Lama1 Lamb3 Ldb3 Ltk Lyn Map3k6 Mfap4 Mfge8 Pamci Pcdh21 Pcsk5 Pde7a P…
12	GO:0044248 [5]: cellular catabolism	56	56	502	610	11461	7.29	10.41	12.95	6.81	1700040I03Rik 2310015I08Rik Adamts15 Adn Anpep Arg2 Asrgl1 Bace1 Cant1 Capn5 Cblc Cel Cpxm1 Cpxm2 Ctsc Ctse Ctsh Dpp4 Ephx1 Erf H2-Bf Hal Hk1 Hp Hpn Klk10 Klk22 Klk7 Lao1 Ldh2 Lipe Lta4h Mmp12 Mmp13 Pcsk5 Pfkl Pgam2 Pgd Pgk2 Pglyrp1 Pgpep1 Prodh Prss18 Prss8 Prtn3 Rnf128 Sat1 Sdfr2 Spag5 St14 Thop1 Tmprss2 Tmprss4 Tpi1 Ube2c Usp12
13	GO:0008152 [3]: metabolism	298	298	260	5304	6767	6.69	10.41	11.85	6.11	1110015E22Rik 1300013B24Rik 1700030A21Rik 1700040I03Rik 1700051E09Rik 1810010G06Rik 2210008M09Rik 2310015I08Rik 4632408A20Rik Aass Abhd5 Acaa1 Acas2l Acdc Acsl4 Acvr1b Acvrl1 Ada Adamts15 Adfp Adn Aire Alad Aldh1a3 Aldh7a1 Anpep Ap2a2 Apoc1 Arg2 Arpc4 Asrgl1 Ass1 Atp11a Atp12a Atp2b2 Atp6v1b1 BC031407 Bace1 Basp1 Baz1b Bcl3 Camk1 Cant1 Capn5 Car2 Car3 Car5b Car6 Cblc Cbr2 Cel Chek1 Chek2 Chi3l1 C…
14	GO:0044265 [6]: cellular macromolecule catabolism	47	47	511	509	11562	5.52	9.16	11.18	5.86	1700040I03Rik 2310015I08Rik Adamts15 Adn Anpep Asrgl1 Bace1 Capn5 Cblc Cpxm1 Cpxm2 Ctsc Ctse Ctsh Dpp4 Ephx1 Erf H2-Bf Hk1 Hp Hpn Klk10 Klk22 Klk7 Ldh2 Lta4h Mmp12 Mmp13 Pcsk5 Pfkl Pgam2 Pgd Pgk2 Pglyrp1 Pgpep1 Prss18 Prss8 Prtn3 Rnf128 Spag5 St14 Thop1 Tmprss2 Tmprss4 Tpi1 Ube2c Usp12
15	GO:0009056 [4]: catabolism	58	58	500	685	11386	5.51	9.16	11.09	5.86	1700040I03Rik 2310015I08Rik Adamts15 Adn Anpep Arg2 Asrgl1 Bace1 Cant1 Capn5 Cblc Cel Cpxm1 Cpxm2 Ctsc Ctse Ctsh Dpp4 Ephx1 Erf H2-Bf Hal Hk1 Hp Hpn Klk10 Klk22 Klk7 Lao1 Ldh2 Lip1 Lipe Lpl Lta4h Mmp12 Mmp13 Pcsk5 Pfkl Pgam2 Pgd Pgk2 Pglyrp1 Pgpep1 Prodh Prss18 Prss8 Prtn3 Rnf128 Sat1 Sdfr2 Spag5 St14 Thop1 Tmprss2 Tmprss4 Tpi1 Ube2c Usp12
16	GO:0009057 [5]: macromolecule catabolism	47	47	511	527	11544	4.74	8.33	10.37	5.38	1700040I03Rik 2310015I08Rik Adamts15 Adn Anpep Asrgl1 Bace1 Capn5 Cblc Cpxm1 Cpxm2 Ctsc Ctse Ctsh Dpp4 Ephx1 Erf H2-Bf Hk1 Hp Hpn Klk10 Klk22 Klk7 Ldh2 Lta4h Mmp12 Mmp13 Pcsk5 Pfkl Pgam2 Pgd Pgk2 Pglyrp1 Pgpep1 Prss18 Prss8 Prtn3 Rnf128 Spag5 St14 Thop1 Tmprss2 Tmprss4 Tpi1 Ube2c Usp12
17	GO:0006631 [6]: fatty acid metabolism	17	17	541	108	11963	4.3	7.85	10.28	5.38	Acaa1 Acdc Acsl4 Cryl1 Cte1 Degs2 Ehhadh Elovl4 Fads1 Fads2 Hpgd Lta4h Pte2b Scd1 Slc27a2 Thedc1 Tpi1
18	GO:0019752 [6]: carboxylic acid metabolism	30	30	528	283	11788	4.03	7.58	9.79	5.15	Acaa1 Acdc Acsl4 Arg2 Ass1 Cmas Cryl1 Cte1 Degs2 Ehhadh Elovl4 Fads1 Fads2 Folr1 Gldc Hal Hpgd Lao1 Lta4h Mthfr Npl Prodh Psat1 Pte2b Pycs Scd1 Shmt1 Slc27a2 Thedc1 Tpi1
19	GO:0006082 [5]: organic acid metabolism	30	30	528	283	11788	4.03	7.58	9.79	5.15	Acaa1 Acdc Acsl4 Arg2 Ass1 Cmas Cryl1 Cte1 Degs2 Ehhadh Elovl4 Fads1 Fads2 Folr1 Gldc Hal Hpgd Lao1 Lta4h Mthfr Npl Prodh Psat1 Pte2b Pycs Scd1 Shmt1 Slc27a2 Thedc1 Tpi1
20	GO:0044237 [4]: cellular metabolism	274	274	284	4992	7079	3.59	7.14	8.61	4.17	1110015E22Rik 1300013B24Rik 1700030A21Rik 1700040I03Rik 1700051E09Rik 2210008M09Rik 2310015I08Rik Aass Acaa1 Acas2l Acdc Acsl4 Acvr1b Acvrl1 Ada Adamts15 Adn Aire Alad Aldh1a3 Anpep Ap2a2 Apoc1 Arg2 Arpc4 Asrgl1 Ass1 Atp6v1b1 BC031407 Bace1 Basp1 Baz1b Bcl3 Camk1 Cant1 Capn5 Car2 Car3 Car5b Car6 Cblc Cbr2 Cel Chek1 Chek2 Chst2 Cited4 Ckm Cmas Cnot3 Cpxm1 Cpxm2 Creb3l1 Cryl1 Cte1 Ctsc Ctse Ctsh Cy…
21	GO:0051186 [5]: cofactor metabolism	16	16	542	113	11958	2.71	6.1	8.64	4.17	Acas2l Alad Atp6v1b1 Cbr2 Cte1 Dcxr Ehhadh Folr1 Ggt1 Gstt2 Gstt3 Hebp1 Mgst1 Pgd Pte2b Tpi1
22	GO:0044257 [7]: cellular protein catabolism	39	39	519	457	11614	2.39	5.77	7.98	3.85	1700040I03Rik 2310015I08Rik Adamts15 Adn Anpep Asrgl1 Bace1 Capn5 Cblc Cpxm1 Cpxm2 Ctsc Ctse Ctsh Dpp4 Ephx1 Erf H2-Bf Hp Hpn Klk10 Klk22 Klk7 Lta4h Mmp12 Mmp13 Pcsk5 Pgpep1 Prss18 Prss8 Prtn3 Rnf128 Spag5 St14 Thop1 Tmprss2 Tmprss4 Ube2c Usp12
23	GO:0006508 [8]: proteolysis and peptidolysis	39	39	519	457	11614	2.39	5.77	7.98	3.85	1700040I03Rik 2310015I08Rik Adamts15 Adn Anpep Asrgl1 Bace1 Capn5 Cblc Cpxm1 Cpxm2 Ctsc Ctse Ctsh Dpp4 Ephx1 Erf H2-Bf Hp Hpn Klk10 Klk22 Klk7 Lta4h Mmp12 Mmp13 Pcsk5 Pgpep1 Prss18 Prss8 Prtn3 Rnf128 Spag5 St14 Thop1 Tmprss2 Tmprss4 Ube2c Usp12
24	GO:0006732 [6]: coenzyme metabolism	14	14	544	95	11976	2.13	5.44	8.09	3.85	Acas2l Atp6v1b1 Cbr2 Cte1 Dcxr Ehhadh Folr1 Ggt1 Gstt2 Gstt3 Mgst1 Pgd Pte2b Tpi1
25	GO:0006066 [5]: alcohol metabolism	18	18	540	149	11922	1.92	5.19	7.77	3.71	1110015E22Rik Acdc Aldh1a3 Dcxr Gdpd2 Gpd1 Gyk Hk1 Isyna1 Ldh2 Lipe Pfkl Pgam2 Pgd Pgk2 Sdfr2 Srebf1 Tpi1
26	GO:0007010 [6]: cytoskeleton organization and biogenesis	30	30	528	325	11746	1.91	5.19	7.58	3.64	Acta1 Arpc4 Bicd2 Birc5 Crb3 Eln Hook2 Kif22 Krt1-1 Krt1-14 Krt1-16 Krt1-17 Krt1-19 Krt1-3 Krt1-4 Krt1-c29 Krt2-5 Krt2-6b Krt2-6g Lcp1 Mtap2 Mtap7 Myl1 Mylpf Myo6 Pdlim3 Ptk7 Rhou Trp63 Zfp282
27	GO:0001738 [5]: morphogenesis of a polarized epithelium	3	3	555	1	12070	1.74	4.99	8.01	3.85	Crb3 Ptk7 Trp63
28	GO:0030163 [6]: protein catabolism	39	39	519	475	11596	1.74	4.99	7.28	3.42	1700040I03Rik 2310015I08Rik Adamts15 Adn Anpep Asrgl1 Bace1 Capn5 Cblc Cpxm1 Cpxm2 Ctsc Ctse Ctsh Dpp4 Ephx1 Erf H2-Bf Hp Hpn Klk10 Klk22 Klk7 Lta4h Mmp12 Mmp13 Pcsk5 Pgpep1 Prss18 Prss8 Prtn3 Rnf128 Spag5 St14 Thop1 Tmprss2 Tmprss4 Ube2c Usp12
29	GO:0043285 [5]: biopolymer catabolism	39	39	519	478	11593	1.63	4.89	7.17	3.39	1700040I03Rik 2310015I08Rik Adamts15 Adn Anpep Asrgl1 Bace1 Capn5 Cblc Cpxm1 Cpxm2 Ctsc Ctse Ctsh Dpp4 Ephx1 Erf H2-Bf Hp Hpn Klk10 Klk22 Klk7 Lta4h Mmp12 Mmp13 Pcsk5 Pgpep1 Prss18 Prss8 Prtn3 Rnf128 Spag5 St14 Thop1 Tmprss2 Tmprss4 Ube2c Usp12
30	GO:0006629 [5]: lipid metabolism	34	34	524	400	11671	1.47	4.73	7.05	3.39	4632408A20Rik Abhd5 Acaa1 Acdc Acsl4 Adfp Aldh1a3 Cel Cidea Cmas Cryl1 Cte1 Degs2 Ehhadh Elovl4 Fads1 Fads2 Galgt1 Hpgd Hsd17b2 Isyna1 Lip1 Lipe Lpl Lta4h Psap Pte2b Scd1 Slc27a2 Srebf1 Stard5 Sult1b1 Thedc1 Tpi1
31	GO:0008544 [7]: epidermis development	5	5	553	11	12060	1.45	4.69	7.64	3.64	Cst6 Krt1-14 Krt1-17 Krt2-5 Ovol1
32	GO:0006766 [5]: vitamin metabolism	8	8	550	37	12034	1.19	4.46	7.26	3.42	Cbr2 Cyp24a1 Dcxr Folr1 Pgd Rfk Tpi1 Ttpa
33	GO:0007517 [5]: muscle development	15	15	543	121	11950	1.06	4.31	6.93	3.39	Acta1 Boc Eln Gca Mb Myl1 Mylpf Pdlim3 Pvalb Snta1 Tcap Tnnc2 Tnni2 Tnni3 Tnnt3
34	GO:0016053 [6]: organic acid biosynthesis	9	9	549	49	12022	0.96	4.23	6.99	3.39	Degs2 Elovl4 Fads1 Fads2 Lta4h Npl Scd1 Thedc1 Tpi1
35	GO:0046394 [7]: carboxylic acid biosynthesis	9	9	549	49	12022	0.96	4.23	6.99	3.39	Degs2 Elovl4 Fads1 Fads2 Lta4h Npl Scd1 Thedc1 Tpi1
36	GO:0006810 [4]: transport	106	106	452	1747	10324	0.91	4.16	5.99	3.02	1110032D12Rik 1300013B24Rik 1810010G06Rik 4632408A20Rik Abcb6 Abcb9 Abcg2 Acdc Adfp Ap1m2 Ap2a2 Ap3s2 Apoc1 Aqp3 Arl4 Atp11a Atp12a Atp2b2 Atp6v1b1 Atp6v1c2 Bicd2 Camk1 Ccnb1-rs1 Cd36 Clca1 Clca2 Clcn3 Clic1 Clic3 Col1a1 Col3a1 Col9a1 Copg2 Cp Cpxm1 Crabp2 Csna Csnb Csnd Csng Ednra Epha1 Fabp3 Fabp4 Folr1 Fxyd3 Hba-a1 Hip1r Igh-4 Kcnk1 Kcnk5 Kcnn4 Lasp1 Lcn2 Ltf Mb Mfge8 Orm1 Rab25 Rab38 Rab40b R…
37	GO:0002009 [4]: morphogenesis of an epithelium	8	8	550	39	12032	0.9	4.16	6.96	3.39	Crb3 Lama1 Lmo4 Ppp3r1 Ptk7 Stat5a Trp63 Xdh
38	GO:0030855 [4]: epithelial cell differentiation	5	5	553	13	12058	0.87	4.1	7.04	3.39	Crb3 Ppp3r1 Ptk7 Stat5a Xdh
39	GO:0051234 [4]: establishment of localization	106	106	452	1750	10321	0.86	4.1	5.94	2.99	1110032D12Rik 1300013B24Rik 1810010G06Rik 4632408A20Rik Abcb6 Abcb9 Abcg2 Acdc Adfp Ap1m2 Ap2a2 Ap3s2 Apoc1 Aqp3 Arl4 Atp11a Atp12a Atp2b2 Atp6v1b1 Atp6v1c2 Bicd2 Camk1 Ccnb1-rs1 Cd36 Clca1 Clca2 Clcn3 Clic1 Clic3 Col1a1 Col3a1 Col9a1 Copg2 Cp Cpxm1 Crabp2 Csna Csnb Csnd Csng Ednra Epha1 Fabp3 Fabp4 Folr1 Fxyd3 Hba-a1 Hip1r Igh-4 Kcnk1 Kcnk5 Kcnn4 Lasp1 Lcn2 Ltf Mb Mfge8 Orm1 Rab25 Rab38 Rab40b R…
40	GO:0044260 [5]: cellular macromolecule metabolism	131	131	427	2248	9823	0.81	4.04	5.81	2.92	1700030A21Rik 1700040I03Rik 2310015I08Rik Acdc Acvr1b Acvrl1 Adamts15 Adn Anpep Ap2a2 Apoc1 Arpc4 Asrgl1 Bace1 Camk1 Capn5 Cblc Chek1 Chek2 Chst2 Cmas Cpxm1 Cpxm2 Ctsc Ctse Ctsh Dapk1 Dcxr Ddr1 Dnajb8 Dpp4 Dusp7 Eef2 Eif3s6 Eln Epha1 Epha3 Epha4 Ephx1 Erf Eya2 Fbxw11 Fbxw7 Fes Galnt10 Galnt7 Gpd1 H2-Bf Hipk3 Hist1h4i Hk1 Hp Hpn Hrmt1l2 Isyna1 Klk10 Klk22 Klk7 Lalba Ldh2 Lgtn Lta4h Ltk Lyn Map3k6 …
41	GO:0006006 [8]: glucose metabolism	10	10	548	62	12009	0.75	3.99	6.74	3.36	Acdc Dcxr Gpd1 Hk1 Ldh2 Pfkl Pgam2 Pgd Pgk2 Tpi1
42	GO:0015749 [6]: monosaccharide transport	5	5	553	14	12057	0.61	3.84	6.77	3.37	Acdc Ednra Slc2a9 Slc5a1 Yes1
43	GO:0015758 [8]: glucose transport	5	5	553	14	12057	0.61	3.84	6.77	3.37	Acdc Ednra Slc2a9 Slc5a1 Yes1
44	GO:0007398 [6]: ectoderm development	5	5	553	14	12057	0.61	3.84	6.77	3.37	Cst6 Krt1-14 Krt1-17 Krt2-5 Ovol1
45	GO:0008645 [7]: hexose transport	5	5	553	14	12057	0.61	3.84	6.77	3.37	Acdc Ednra Slc2a9 Slc5a1 Yes1
46	GO:0009888 [5]: histogenesis	9	9	549	52	12019	0.59	3.84	6.62	3.29	Angpt1 Cst6 Krt1-14 Krt1-17 Krt2-5 Lama1 Mmp13 Ovol1 Trp63
47	GO:0051179 [3]: localization	106	106	452	1767	10304	0.59	3.84	5.65	2.8	1110032D12Rik 1300013B24Rik 1810010G06Rik 4632408A20Rik Abcb6 Abcb9 Abcg2 Acdc Adfp Ap1m2 Ap2a2 Ap3s2 Apoc1 Aqp3 Arl4 Atp11a Atp12a Atp2b2 Atp6v1b1 Atp6v1c2 Bicd2 Camk1 Ccnb1-rs1 Cd36 Clca1 Clca2 Clcn3 Clic1 Clic3 Col1a1 Col3a1 Col9a1 Copg2 Cp Cpxm1 Crabp2 Csna Csnb Csnd Csng Ednra Epha1 Fabp3 Fabp4 Folr1 Fxyd3 Hba-a1 Hip1r Igh-4 Kcnk1 Kcnk5 Kcnn4 Lasp1 Lcn2 Ltf Mb Mfge8 Orm1 Rab25 Rab38 Rab40b R…
48	GO:0016052 [6]: carbohydrate catabolism	8	8	550	42	12029	0.5	3.73	6.54	3.29	Hk1 Ldh2 Pfkl Pgam2 Pgd Pgk2 Pglyrp1 Tpi1
49	GO:0044275 [7]: cellular carbohydrate catabolism	8	8	550	42	12029	0.5	3.73	6.54	3.29	Hk1 Ldh2 Pfkl Pgam2 Pgd Pgk2 Pglyrp1 Tpi1
50	GO:0006767 [6]: water-soluble vitamin metabolism	6	6	552	23	12048	0.43	3.68	6.54	3.29	Cbr2 Dcxr Folr1 Pgd Rfk Tpi1
51	GO:0006633 [7]: fatty acid biosynthesis	8	8	550	44	12027	0.25	3.47	6.28	3.13	Degs2 Elovl4 Fads1 Fads2 Lta4h Scd1 Thedc1 Tpi1
52	GO:0044238 [4]: primary metabolism	252	252	306	4804	7267	0.24	3.47	5.0	2.35	1700030A21Rik 1700040I03Rik 1700051E09Rik 2210008M09Rik 2310015I08Rik 4632408A20Rik Abhd5 Acaa1 Acdc Acsl4 Acvr1b Acvrl1 Ada Adamts15 Adfp Adn Aire Aldh1a3 Anpep Ap2a2 Apoc1 Arg2 Arpc4 Asrgl1 Ass1 Atp6v1b1 BC031407 Bace1 Basp1 Baz1b Bcl3 Camk1 Cant1 Capn5 Cblc Cbr2 Cel Chek1 Chek2 Chi3l1 Chst2 Cidea Cited4 Ckm Cmas Cnot3 Cpxm1 Cpxm2 Creb3l1 Cryl1 Cte1 Ctsc Ctse Ctsh Dapk1 Dcxr Ddr1 Degs2 Dlx5 Dna…
53	GO:0044255 [5]: cellular lipid metabolism	27	27	531	320	11751	0.18	3.41	5.77	2.9	Acaa1 Acdc Acsl4 Cel Cmas Cryl1 Cte1 Degs2 Ehhadh Elovl4 Fads1 Fads2 Galgt1 Hpgd Hsd17b2 Isyna1 Lipe Lta4h Psap Pte2b Scd1 Slc27a2 Srebf1 Stard5 Sult1b1 Thedc1 Tpi1
54	GO:0019318 [7]: hexose metabolism	11	11	547	81	11990	0.11	3.37	6.04	3.05	Acdc Dcxr Gpd1 Hk1 Isyna1 Ldh2 Pfkl Pgam2 Pgd Pgk2 Tpi1
55	GO:0043170 [4]: macromolecule metabolism	134	134	424	2362	9709	0.1	3.32	5.01	2.35	1700030A21Rik 1700040I03Rik 2310015I08Rik Acdc Acvr1b Acvrl1 Adamts15 Adn Anpep Ap2a2 Apoc1 Arpc4 Asrgl1 Bace1 Camk1 Capn5 Cblc Chek1 Chek2 Chi3l1 Chst2 Cmas Cpxm1 Cpxm2 Ctsc Ctse Ctsh Dapk1 Dcxr Ddr1 Dnajb8 Dpp4 Dusp7 Eef2 Eif3s6 Eln Epha1 Epha3 Epha4 Ephx1 Erf Eya2 Fbxw11 Fbxw7 Fes Galnt10 Galnt7 Gpd1 Gyk H2-Bf Hipk3 Hist1h4i Hk1 Hp Hpn Hrmt1l2 Isyna1 Klk10 Klk22 Klk7 Lalba Ldh2 Lgtn Lta4h Ltk …
56	GO:0019320 [8]: hexose catabolism	7	7	551	35	12036	0.05	0.0	6.11	3.1	Hk1 Ldh2 Pfkl Pgam2 Pgd Pgk2 Tpi1
57	GO:0046164 [6]: alcohol catabolism	7	7	551	35	12036	0.05	0.0	6.11	3.1	Hk1 Ldh2 Pfkl Pgam2 Pgd Pgk2 Tpi1
58	GO:0046365 [7]: monosaccharide catabolism	7	7	551	35	12036	0.05	0.0	6.11	3.1	Hk1 Ldh2 Pfkl Pgam2 Pgd Pgk2 Tpi1
59	GO:0006007 [9]: glucose catabolism	7	7	551	35	12036	0.05	0.0	6.11	3.1	Hk1 Ldh2 Pfkl Pgam2 Pgd Pgk2 Tpi1
60	GO:0019751 [6]: polyol metabolism	4	4	554	9	12062	0.04	0.0	6.24	3.13	1110015E22Rik Gdpd2 Gpd1 Gyk
61	GO:0006071 [7]: glycerol metabolism	4	4	554	9	12062	0.04	0.0	6.24	3.13	1110015E22Rik Gdpd2 Gpd1 Gyk
62	GO:0030859 [5]: polarized epithelial cell differentiation	2	2	556	0	12071	-0.04	0.0	6.24	3.13	Crb3 Ptk7
63	GO:0045198 [6]: establishment of epithelial cell polarity	2	2	556	0	12071	-0.04	0.0	6.24	3.13	Crb3 Ptk7
64	GO:0001676 [7]: long-chain fatty acid metabolism	2	2	556	0	12071	-0.04	0.0	6.24	3.13	Cte1 Fads1
65	GO:0005996 [6]: monosaccharide metabolism	11	11	547	83	11988	-0.04	0.0	5.87	2.95	Acdc Dcxr Gpd1 Hk1 Isyna1 Ldh2 Pfkl Pgam2 Pgd Pgk2 Tpi1
66	GO:0000004 [2]: biological_process unknown	29	29	529	982	11089	-0.19	0.0	0.0	0.0	9230117N10Rik Abpb Apob48r Arhgap9 Arhgef16 Bat2 Bspry C1qtnf3 Cast1 Chpt1 Cmya5 Cotl1 Ddit4 Deadc1 Llglh2 Mfap5 Mrpl52 Nans Pp11r Pxmp4 Rbbp6 Rgpr Slc30a2 Smoc2 Smyd5 Sprrl1 Tbc1d8 Zbp1 Zmynd10
67	GO:0006953 [5]: acute-phase response	5	5	553	18	12053	-0.28	0.0	5.85	2.95	Hp Orm1 Saa1 Saa2 Saa3
68	GO:0044262 [6]: cellular carbohydrate metabolism	17	17	541	176	11895	-0.47	0.0	5.24	2.48	Acdc Chst2 Cmas Dcxr Gpd1 Hk1 Isyna1 Lalba Ldh2 Pfkl Pgam2 Pgd Pgk2 Pglyrp1 Ppp1r2 Pygm Tpi1
69	GO:0006096 [8]: glycolysis	6	6	552	29	12042	-0.54	0.0	5.54	2.72	Hk1 Ldh2 Pfkl Pgam2 Pgk2 Tpi1
70	GO:0008643 [5]: carbohydrate transport	6	6	552	29	12042	-0.54	0.0	5.54	2.72	Acdc Ednra Slc2a9 Slc35a2 Slc5a1 Yes1
71	GO:0007155 [4]: cell adhesion	33	33	525	449	11622	-0.64	0.0	4.79	2.2	Cd36 Cdh11 Celsr2 Clstn1 Cml2 Col1a1 Col3a1 Col9a1 Cpxm1 Cpxm2 Ddr1 Dpt Dsc1 Glycam1 Gpnmb Igfals Itga8 Itgbl1 Jam4 Lama1 Lamb3 Mfap4 Mfge8 Pcdh21 Pkp3 Pscdbp Ptk7 Pvrl4 Ssx2ip Stat5a Thbs4 Tnxb Tyro3
72	GO:0030155 [4]: regulation of cell adhesion	5	5	553	20	12051	-0.65	0.0	5.47	2.67	Cml2 Lama1 Pscdbp Stat5a Tnxb
73	GO:0006749 [6]: glutathione metabolism	4	4	554	12	12059	-0.75	0.0	5.41	2.63	Ggt1 Gstt2 Gstt3 Mgst1
74	GO:0007275 [2]: development	90	90	468	1548	10523	-0.79	0.0	4.17	1.84	AY036118 Acta1 Acvr1b Alad Angpt1 Anpep Axin2 Birc5 Boc Celsr2 Chrdl2 Crb3 Crkl Cryba4 Cst6 Dkk3 Dlx5 Dnmt3b Eln Epha4 Eya2 Foxi1 Fzd7 Gata2 Gata3 Gca Gdf5 Ggt1 Gjb6 Hebp1 Hrmt1l2 Hrnr Id2 Ifrd2 Igfbp2 Igfbp5 Jarid2 Krt1-14 Krt1-17 Krt2-5 Lama1 Lmo4 Mb Mdfi Mfge8 Mmp13 Mtap2 Myl1 Mylpf Nfib Nfic Notch3 Ntn1 Ovol1 Pdlim3 Pik3r1 Ppp3r1 Ptk7 Pvalb Rhou Rorc Sfrp2 Slc5a1 Snta1 Sox10 Sox2 Sprr1b Stat5…
75	GO:0051276 [6]: chromosome organization and biogenesis	3	3	555	236	11835	-0.83	0.0	0.0	0.0	Baz1b Hist1h4i Suv420h1
76	GO:0006769 [8]: nicotinamide metabolism	4	4	554	13	12058	-0.98	0.0	5.17	2.48	Cbr2 Dcxr Pgd Tpi1
77	GO:0007001 [7]: chromosome organization and biogenesis (sensu Eukaryota)	3	3	555	231	11840	-1.0	0.0	0.0	0.0	Baz1b Hist1h4i Suv420h1
78	GO:0009132 [7]: nucleoside diphosphate metabolism	3	3	555	6	12065	-1.08	0.0	5.13	2.45	Cant1 Rrm2 Tyki
79	GO:0035089 [7]: establishment of apical/basal cell polarity	2	2	556	1	12070	-1.09	0.0	5.17	2.48	Crb3 Ptk7
80	GO:0045197 [7]: establishment and/or maintenance of epithelial cell polarity	2	2	556	1	12070	-1.09	0.0	5.17	2.48	Crb3 Ptk7
81	GO:0009186 [8]: deoxyribonucleoside diphosphate metabolism	2	2	556	1	12070	-1.09	0.0	5.17	2.48	Rrm2 Tyki
82	GO:0006139 [5]: nucleobase, nucleoside, nucleotide and nucleic acid metabolism	89	89	469	2338	9733	-1.12	0.0	0.02	0.0	1700051E09Rik 2210008M09Rik Ada Aire Atp6v1b1 BC031407 Basp1 Baz1b Bcl3 Cant1 Cbr2 Cited4 Cmas Cnot3 Creb3l1 Dcxr Dlx5 Dnmt3b Eaf2 Ehf Elf5 Erf Eya2 Foxi1 Gata2 Gata3 Gmpr Hist1h4i Hr Irx1 Irx2 Irx3 Irx5 Jarid2 Klf13 Lig3 Lmo4 Mga Mllt1 Mxd4 Ncl Nfat5 Nfatc2ip Nfe2l3 Nfib Nfic Nola2 Notch3 Ovol1 Peg3 Pgd Phf2 Polb Ppargc1b Prpf4b Qtrtd1 Rab25 Rem2 Rorc Rps10 Rrm2 Sec14l2 Slk Sox10 Sox2 Sox4 Srebf…
83	GO:0006092 [7]: main pathways of carbohydrate metabolism	9	9	549	72	11999	-1.22	0.0	4.68	2.13	Acdc Gpd1 Hk1 Ldh2 Pfkl Pgam2 Pgd Pgk2 Tpi1
84	GO:0044267 [6]: cellular protein metabolism	115	115	443	2094	9977	-1.24	0.0	3.55	1.41	1700030A21Rik 1700040I03Rik 2310015I08Rik Acdc Acvr1b Acvrl1 Adamts15 Adn Anpep Ap2a2 Apoc1 Arpc4 Asrgl1 Bace1 Camk1 Capn5 Cblc Chek1 Chek2 Cpxm1 Cpxm2 Ctsc Ctse Ctsh Dapk1 Ddr1 Dnajb8 Dpp4 Dusp7 Eef2 Eif3s6 Eln Epha1 Epha3 Epha4 Ephx1 Erf Eya2 Fbxw11 Fbxw7 Fes Galnt10 Galnt7 H2-Bf Hipk3 Hist1h4i Hp Hpn Hrmt1l2 Klk10 Klk22 Klk7 Lgtn Lta4h Ltk Lyn Map3k6 Mapk13 Mid2 Mmp12 Mmp13 Nola2 Padi1 Padi3 P…
85	GO:0006811 [5]: ion transport	36	36	522	529	11542	-1.25	0.0	4.06	1.75	1810010G06Rik Acdc Atp11a Atp12a Atp2b2 Atp6v1b1 Atp6v1c2 Clca1 Clca2 Clcn3 Clic1 Clic3 Col1a1 Col3a1 Col9a1 Cp Fxyd3 Kcnk1 Kcnk5 Kcnn4 Lasp1 Ltf Scnn1b Scnn1g Sftpd Slc22a18 Slc34a2 Slc38a3 Slc41a2 Slc5a1 Slc5a8 Slc5a9 Slco1a5 Trf Vdac1 Vdr
86	GO:0007582 [2]: physiological process	471	471	87	9804	2267	-1.36	0.0	3.47	1.41	1110015E22Rik 1110032D12Rik 1300013B24Rik 1700030A21Rik 1700040I03Rik 1700051E09Rik 1810010G06Rik 2210008M09Rik 2310015I08Rik 4632408A20Rik 5430413I02Rik AY036118 Aass Abcb6 Abcb9 Abcg2 Abhd5 Acaa1 Acas2l Acdc Acsl4 Acta1 Actn3 Acvr1b Acvrl1 Ada Adamts15 Adfp Adn Aire Alad Aldh1a3 Aldh7a1 Anpep Ap1m2 Ap2a2 Ap3s2 Apoc1 Aqp3 Arg2 Arl4 Arpc3 Arpc4 Asrgl1 Ass1 Atp11a Atp12a Atp2b2 Atp6v1b1 Atp6v1c2 A…
87	GO:0019362 [7]: pyridine nucleotide metabolism	4	4	554	15	12056	-1.38	0.0	4.76	2.19	Cbr2 Dcxr Pgd Tpi1
88	GO:0006937 [4]: regulation of muscle contraction	4	4	554	15	12056	-1.38	0.0	4.76	2.19	Tnnc2 Tnni2 Tnni3 Tnnt3
89	GO:0006637 [7]: acyl-CoA metabolism	3	3	555	7	12064	-1.39	0.0	4.81	2.2	Cte1 Ehhadh Pte2b
90	GO:0006739 [9]: NADPH metabolism	3	3	555	7	12064	-1.39	0.0	4.81	2.2	Dcxr Pgd Tpi1
91	GO:0009084 [8]: glutamine family amino acid biosynthesis	3	3	555	7	12064	-1.39	0.0	4.81	2.2	Ass1 Prodh Pycs
92	GO:0019538 [5]: protein metabolism	115	115	443	2115	9956	-1.44	0.0	3.3	1.41	1700030A21Rik 1700040I03Rik 2310015I08Rik Acdc Acvr1b Acvrl1 Adamts15 Adn Anpep Ap2a2 Apoc1 Arpc4 Asrgl1 Bace1 Camk1 Capn5 Cblc Chek1 Chek2 Cpxm1 Cpxm2 Ctsc Ctse Ctsh Dapk1 Ddr1 Dnajb8 Dpp4 Dusp7 Eef2 Eif3s6 Eln Epha1 Epha3 Epha4 Ephx1 Erf Eya2 Fbxw11 Fbxw7 Fes Galnt10 Galnt7 H2-Bf Hipk3 Hist1h4i Hp Hpn Hrmt1l2 Klk10 Klk22 Klk7 Lgtn Lta4h Ltk Lyn Map3k6 Mapk13 Mid2 Mmp12 Mmp13 Nola2 Padi1 Padi3 P…
93	GO:0006936 [3]: muscle contraction	7	7	551	49	12022	-1.48	0.0	4.49	2.04	Acta1 Actn3 Tnnc2 Tnni2 Tnni3 Tnnt3 Wdr21
94	GO:0015980 [6]: energy derivation by oxidation of organic compounds	11	11	547	105	11966	-1.49	0.0	4.3	1.91	Acdc Gpd1 Hk1 Ldh2 Pfkl Pgam2 Pgd Pgk2 Ppp1r2 Pygm Tpi1
95	GO:0006730 [5]: one-carbon compound metabolism	5	5	553	26	12045	-1.54	0.0	4.52	2.05	Car2 Car3 Car5b Car6 Shmt1
96	GO:0019319 [8]: hexose biosynthesis	4	4	554	16	12055	-1.56	0.0	4.57	2.06	Acdc Gpd1 Isyna1 Tpi1
97	GO:0046165 [6]: alcohol biosynthesis	4	4	554	16	12055	-1.56	0.0	4.57	2.06	Acdc Gpd1 Isyna1 Tpi1
98	GO:0046364 [7]: monosaccharide biosynthesis	4	4	554	16	12055	-1.56	0.0	4.57	2.06	Acdc Gpd1 Isyna1 Tpi1
99	GO:0006820 [6]: anion transport	12	12	546	122	11949	-1.58	0.0	4.17	1.84	Acdc Clca1 Clca2 Clcn3 Clic3 Col1a1 Col3a1 Col9a1 Sftpd Slc22a18 Slc34a2 Vdac1
100	GO:0006956 [6]: complement activation	6	6	552	38	12033	-1.6	0.0	4.4	1.97	Adn C4 Daf1 H2-Bf Igh-4 Serping1
101	GO:0006468 [8]: protein amino acid phosphorylation	30	30	528	434	11637	-1.6	0.0	3.74	1.5	Acvr1b Acvrl1 Camk1 Chek1 Chek2 Dapk1 Ddr1 Epha1 Epha3 Epha4 Fes Hipk3 Ltk Lyn Map3k6 Mapk13 Pcsk5 Pik3r1 Prkch Prkcz Prpf4b Ptk7 Rab38 Slk Tgfbr1 Tnk1 Tyro3 Uhmk1 Ulk1 Yes1
102	GO:0050801 [4]: ion homeostasis	8	8	550	64	12007	-1.62	0.0	4.28	1.91	Atp6v1b1 Clstn1 Ltf Mt4 Nucb2 Slc9a3r1 Trf Vdr
103	GO:0006873 [5]: cell ion homeostasis	8	8	550	64	12007	-1.62	0.0	4.28	1.91	Atp6v1b1 Clstn1 Ltf Mt4 Nucb2 Slc9a3r1 Trf Vdr
104	GO:0007399 [5]: neurogenesis	6	6	552	301	11770	-1.64	0.0	0.01	0.0	Cryba4 Dlx5 Epha4 Mtap2 Ntn1 Ulk1
105	GO:0009607 [4]: response to biotic stimulus	32	32	526	962	11109	-1.66	0.0	0.02	0.0	Ada Adn Aire Blnk C4 Ccl11 Ccl28 Ccl8 Cd14 Cxcl14 Daf1 Defb3 Defb6 Gca H2-Bf Hp Igh-4 Igj Il1f6 Il1f9 Oas2 Orm1 Pglyrp1 Pik3r1 Pycard Rnf128 Saa1 Saa2 Saa3 Serping1 Tacstd2 Tnfsf13
106	GO:0006817 [8]: phosphate transport	6	6	552	39	12032	-1.71	0.0	4.3	1.91	Acdc Col1a1 Col3a1 Col9a1 Sftpd Slc34a2
107	GO:0009064 [7]: glutamine family amino acid metabolism	4	4	554	17	12054	-1.72	0.0	4.39	1.97	Arg2 Ass1 Prodh Pycs
108	GO:0019730 [6]: antimicrobial humoral response	2	2	556	2	12069	-1.74	0.0	4.51	2.05	Gca Igh-4
109	GO:0019735 [7]: antimicrobial humoral response (sensu Vertebrata)	2	2	556	2	12069	-1.74	0.0	4.51	2.05	Gca Igh-4
110	GO:0030010 [6]: establishment of cell polarity	2	2	556	2	12069	-1.74	0.0	4.51	2.05	Crb3 Ptk7
111	GO:0009611 [5]: response to wounding	7	7	551	325	11746	-1.75	0.0	0.01	0.0	Ccl11 Ccl8 Cd14 Igh-4 Il1f6 Lcp1 Pycard
112	GO:0008652 [7]: amino acid biosynthesis	5	5	553	28	12043	-1.78	0.0	4.26	1.9	Ass1 Npl Prodh Psat1 Pycs
113	GO:0009790 [3]: embryonic development	14	14	544	160	11911	-1.85	0.0	3.81	1.56	Acvr1b Axin2 Birc5 Dlx5 Foxi1 Gdf5 Gjb6 Lama1 Lmo4 Ptk7 Tcfap2c Tgfb3 Tgfbr1 Top2a
114	GO:0006733 [7]: oxidoreduction coenzyme metabolism	4	4	554	18	12053	-1.88	0.0	4.22	1.88	Cbr2 Dcxr Pgd Tpi1
115	GO:0009058 [4]: biosynthesis	48	48	510	798	11273	-1.93	0.0	3.14	1.41	Acdc Ada Alad Ass1 Atp6v1b1 Cmas Degs2 Eef2 Eif3s6 Elovl4 Fads1 Fads2 Galnt10 Galnt7 Ggt1 Gpd1 Hal Isyna1 Lalba Lgtn Lta4h Nola2 Npl Phlda1 Plek2 Prodh Psat1 Pycs Qars Qtrtd1 Rfk Rnf128 Rpl11 Rpl14 Rpl18 Rpl37a Rps13 Rps27l Rps9 Scd1 Skiv2l Slc5a8 Slc5a9 St6gal1 Thedc1 Tpi1 Tyki Umpk
116	GO:0044249 [5]: cellular biosynthesis	46	46	512	764	11307	-2.01	0.0	3.06	1.39	Acdc Ada Alad Ass1 Atp6v1b1 Cmas Degs2 Eef2 Eif3s6 Elovl4 Fads1 Fads2 Galnt10 Galnt7 Ggt1 Gpd1 Isyna1 Lalba Lgtn Lta4h Nola2 Npl Phlda1 Plek2 Prodh Psat1 Pycs Qars Qtrtd1 Rfk Rnf128 Rpl11 Rpl14 Rpl18 Rpl37a Rps13 Rps27l Rps9 Scd1 Skiv2l Slc5a8 Slc5a9 St6gal1 Thedc1 Tpi1 Tyki
117	GO:0009653 [3]: morphogenesis	60	60	498	1046	11025	-2.02	0.0	2.91	1.27	AY036118 Acta1 Angpt1 Anpep Boc Crb3 Crkl Cryba4 Cst6 Dlx5 Eln Epha4 Foxi1 Gca Gdf5 Gjb6 Hrmt1l2 Id2 Igfbp2 Igfbp5 Krt1-14 Krt1-17 Krt2-5 Lama1 Lmo4 Mb Mmp13 Mtap2 Myl1 Mylpf Nfib Nfic Ntn1 Ovol1 Pdlim3 Pik3r1 Ppp3r1 Ptk7 Pvalb Rhou Rorc Slc5a1 Snta1 Sprr1b Stat5a Tcap Tgfb3 Tgfbr1 Tgm1 Tnfrsf11a Tnnc2 Tnni2 Tnni3 Tnnt3 Tob1 Trp63 Ulk1 Vdr Wnt5b Xdh
118	GO:0006790 [5]: sulfur metabolism	6	6	552	43	12028	-2.07	0.0	3.9	1.64	Ggt1 Gstt2 Gstt3 Mgst1 Mthfr Sult1d1
119	GO:0007242 [5]: intracellular signaling cascade	39	39	519	632	11439	-2.1	0.0	3.04	1.38	AW049765 AW742319 Acdc Arl4 Blnk Ccl28 Cdc42ep5 Cipp Crkl Fes Ldb3 Lyn Map3k6 Pdlim3 Pik3r1 Plek2 Prkch Prkcz Rab25 Rab38 Rab40b Rab4a Rac3 Ralgds Rasal1 Rem2 Rgl3 Rgs11 Rhou Rhov Rhpn2 Sh3bp2 Sh3bp5 Slc9a3r1 Stat5a Thop1 Ulk1 Unc13b Yes1
120	GO:0006519 [5]: amino acid and derivative metabolism	14	14	544	167	11904	-2.11	0.0	3.51	1.41	Arg2 Ass1 Ckm Gldc Hal Lao1 Mthfr Npl Prodh Psat1 Pycs Sat1 Sdfr2 Shmt1
121	GO:0015698 [7]: inorganic anion transport	10	10	548	102	11969	-2.12	0.0	3.64	1.46	Acdc Clca1 Clca2 Clcn3 Clic3 Col1a1 Col3a1 Col9a1 Sftpd Slc34a2
122	GO:0050794 [3]: regulation of cellular process	34	34	524	540	11531	-2.19	0.0	3.0	1.35	AY036118 Acdc Axin2 Bak1 Bcl2l11 Birc5 Chrdl2 Cml2 Dkk3 Eaf2 Eln Gdf5 Igfbp2 Igfbp5 Igh-4 Lama1 Mfge8 Ntn1 Pik3r1 Polb Pscdbp Pycard Qars Rab4a Stat5a Tax1bp3 Tde1 Tgfb3 Tnfsf13 Tnxb Tob1 Trp63 Ube2c Xdh
123	GO:0018149 [8]: peptide cross-linking	2	2	556	3	12068	-2.21	0.0	4.03	1.75	Tgm1 Tgm3
124	GO:0030856 [5]: regulation of epithelial cell differentiation	2	2	556	3	12068	-2.21	0.0	4.03	1.75	Stat5a Xdh
125	GO:0000050 [5]: urea cycle	2	2	556	3	12068	-2.21	0.0	4.03	1.75	Arg2 Ass1
126	GO:0006544 [8]: glycine metabolism	2	2	556	3	12068	-2.21	0.0	4.03	1.75	Gldc Shmt1
127	GO:0016070 [5]: RNA metabolism	9	9	549	359	11712	-2.21	0.0	0.02	0.0	2210008M09Rik Ncl Nola2 Ppargc1b Prpf4b Qtrtd1 Tia1 U2af1 Uhmk1
128	GO:0005975 [5]: carbohydrate metabolism	20	20	538	277	11794	-2.23	0.0	3.21	1.41	Acdc Chi3l1 Chst2 Cmas Dcxr Gpd1 Gyk Hk1 Isyna1 Lalba Ldh2 Pfkl Pgam2 Pgd Pgk2 Pglyrp1 Ppp1r2 Pygm Smpdl3b Tpi1
129	GO:0006351 [7]: transcription, DNA-dependent	58	58	500	1497	10574	-2.36	0.0	0.07	0.03	1700051E09Rik Aire BC031407 Basp1 Baz1b Bcl3 Cnot3 Creb3l1 Dlx5 Ehf Elf5 Erf Eya2 Foxi1 Gata2 Gata3 Hr Irx1 Irx2 Irx3 Irx5 Jarid2 Klf13 Lmo4 Mga Mllt1 Mxd4 Nfat5 Nfatc2ip Nfe2l3 Nfib Nfic Notch3 Ovol1 Peg3 Phf2 Rab25 Rem2 Rorc Rps10 Sec14l2 Sox10 Sox2 Sox4 Srebf1 Stat5a Tcfap2a Tcfap2c Tcfcp2l1 Tead4 Tle3 Trim27 Trp63 Vdr Xbp1 Zfp110 Zfp282 Zfp354a
130	GO:0030003 [6]: cation homeostasis	7	7	551	61	12010	-2.37	0.0	3.51	1.41	Atp6v1b1 Clstn1 Ltf Mt4 Nucb2 Trf Vdr
131	GO:0006875 [7]: metal ion homeostasis	6	6	552	47	12024	-2.37	0.0	3.55	1.41	Clstn1 Ltf Mt4 Nucb2 Trf Vdr
132	GO:0009308 [5]: amine metabolism	15	15	543	194	11877	-2.42	0.0	3.12	1.41	Arg2 Ass1 Chst2 Cmas Gldc Hal Lao1 Mthfr Npl Prodh Psat1 Pycs Sat1 Sdfr2 Shmt1
133	GO:0019725 [4]: cell homeostasis	8	8	550	77	11994	-2.43	0.0	3.39	1.41	Atp6v1b1 Clstn1 Ltf Mt4 Nucb2 Slc9a3r1 Trf Vdr
134	GO:0006457 [7]: protein folding	3	3	555	185	11886	-2.44	0.0	0.01	0.0	1700030A21Rik Dnajb8 Trap1
135	GO:0016064 [6]: humoral defense mechanism (sensu Vertebrata)	6	6	552	48	12023	-2.45	0.0	3.47	1.41	C4 Daf1 Gca Igh-4 Serping1 Tnfsf13
136	GO:0006350 [6]: transcription	61	61	497	1550	10521	-2.47	0.0	0.08	0.04	1700051E09Rik Aire BC031407 Basp1 Baz1b Bcl3 Cited4 Cnot3 Creb3l1 Dlx5 Eaf2 Ehf Elf5 Erf Eya2 Foxi1 Gata2 Gata3 Hr Irx1 Irx2 Irx3 Irx5 Jarid2 Klf13 Lmo4 Mga Mllt1 Mxd4 Nfat5 Nfatc2ip Nfe2l3 Nfib Nfic Notch3 Ovol1 Peg3 Phf2 Rab25 Rem2 Rorc Rps10 Sec14l2 Sox10 Sox2 Sox4 Srebf1 Stat5a Tcfap2a Tcfap2c Tcfcp2l1 Tcfcp2l2 Tead4 Tle3 Trim27 Trp63 Vdr Xbp1 Zfp110 Zfp282 Zfp354a
137	GO:0016310 [7]: phosphorylation	30	30	528	480	11591	-2.48	0.0	2.7	1.17	Acvr1b Acvrl1 Camk1 Chek1 Chek2 Dapk1 Ddr1 Epha1 Epha3 Epha4 Fes Hipk3 Ltk Lyn Map3k6 Mapk13 Pcsk5 Pik3r1 Prkch Prkcz Prpf4b Ptk7 Rab38 Slk Tgfbr1 Tnk1 Tyro3 Uhmk1 Ulk1 Yes1
138	GO:0006094 [8]: gluconeogenesis	3	3	555	12	12059	-2.49	0.0	3.64	1.46	Acdc Gpd1 Tpi1
139	GO:0009987 [2]: cellular process	476	476	82	10063	2008	-2.5	0.0	2.08	0.99	1110015E22Rik 1110032D12Rik 1300013B24Rik 1700030A21Rik 1700040I03Rik 1700051E09Rik 1810010G06Rik 2210008M09Rik 2310015I08Rik 4632408A20Rik 5430413I02Rik AW049765 AW742319 AY036118 Aass Abcb6 Abcb9 Abcg2 Acaa1 Acas2l Acdc Acsl4 Acta1 Acvr1b Acvrl1 Ada Adamts15 Adfp Adn Agtrl1 Aire Alad Aldh1a3 Angpt1 Anpep Ap1m2 Ap2a2 Ap3s2 Apoc1 Aqp3 Arg2 Arl4 Arpc3 Arpc4 Asrgl1 Ass1 Atp11a Atp12a Atp2b2 Atp6v1b…
140	GO:0016567 [9]: protein ubiquitination	10	10	548	111	11960	-2.53	0.0	3.18	1.41	Fbxw7 Mid2 Rnf25 Traip Trim10 Trim11 Trim27 Trim46 Trim6 Wwp1
141	GO:0042592 [3]: homeostasis	10	10	548	111	11960	-2.53	0.0	3.18	1.41	Acdc Atp6v1b1 Clstn1 Ltf Mt4 Nucb2 Sftpd Slc9a3r1 Trf Vdr
142	GO:0019217 [6]: regulation of fatty acid metabolism	2	2	556	4	12067	-2.56	0.0	3.65	1.46	Acdc Acsl4
143	GO:0035088 [6]: establishment and/or maintenance of apical/basal cell polarity	2	2	556	4	12067	-2.56	0.0	3.65	1.46	Crb3 Ptk7
144	GO:0000051 [4]: urea cycle intermediate metabolism	2	2	556	4	12067	-2.56	0.0	3.65	1.46	Arg2 Ass1
145	GO:0006072 [8]: glycerol-3-phosphate metabolism	2	2	556	4	12067	-2.56	0.0	3.65	1.46	Gpd1 Gyk
146	GO:0006525 [5]: arginine metabolism	2	2	556	4	12067	-2.56	0.0	3.65	1.46	Arg2 Ass1
147	GO:0006355 [7]: regulation of transcription, DNA-dependent	58	58	500	1470	10601	-2.57	0.0	0.09	0.05	1700051E09Rik Aire BC031407 Basp1 Baz1b Bcl3 Cnot3 Creb3l1 Dlx5 Ehf Elf5 Erf Eya2 Foxi1 Gata2 Gata3 Hr Irx1 Irx2 Irx3 Irx5 Jarid2 Klf13 Lmo4 Mga Mllt1 Mxd4 Nfat5 Nfatc2ip Nfe2l3 Nfib Nfic Notch3 Ovol1 Peg3 Phf2 Rab25 Rem2 Rorc Rps10 Sec14l2 Sox10 Sox2 Sox4 Srebf1 Stat5a Tcfap2a Tcfap2c Tcfcp2l1 Tead4 Tle3 Trim27 Trp63 Vdr Xbp1 Zfp110 Zfp282 Zfp354a
148	GO:0006520 [6]: amino acid metabolism	11	11	547	129	11942	-2.58	0.0	3.08	1.41	Arg2 Ass1 Gldc Hal Lao1 Mthfr Npl Prodh Psat1 Pycs Shmt1
149	GO:0007264 [6]: small GTPase mediated signal transduction	14	14	544	182	11889	-2.59	0.0	2.95	1.3	AW742319 Arl4 Cdc42ep5 Rab25 Rab38 Rab40b Rab4a Rac3 Ralgds Rem2 Rgl3 Rhou Rhov Ulk1
150	GO:0007519 [6]: myogenesis	4	4	554	24	12047	-2.63	0.0	3.4	1.41	Boc Eln Snta1 Tcap
151	GO:0016051 [6]: carbohydrate biosynthesis	6	6	552	51	12020	-2.65	0.0	3.24	1.41	Acdc Cmas Gpd1 Isyna1 Lalba Tpi1
152	GO:0009069 [7]: serine family amino acid metabolism	3	3	555	13	12058	-2.65	0.0	3.47	1.41	Gldc Psat1 Shmt1
153	GO:0009795 [4]: embryonic morphogenesis	8	8	550	82	11989	-2.69	0.0	3.1	1.41	Dlx5 Foxi1 Gdf5 Gjb6 Lmo4 Ptk7 Tgfb3 Tgfbr1
154	GO:0006952 [5]: defense response	32	32	526	876	11195	-2.69	0.0	0.07	0.04	Ada Adn Aire Blnk C4 Ccl11 Ccl28 Ccl8 Cd14 Cxcl14 Daf1 Defb3 Defb6 Gca H2-Bf Hp Igh-4 Igj Il1f6 Il1f9 Oas2 Orm1 Pglyrp1 Pik3r1 Pycard Rnf128 Saa1 Saa2 Saa3 Serping1 Tacstd2 Tnfsf13
155	GO:0006259 [5]: DNA metabolism	12	12	546	409	11662	-2.69	0.0	0.04	0.01	Baz1b Dnmt3b Hist1h4i Lig3 Nfib Nfic Polb Rrm2 Slk Suv420h1 Top2a Xrcc1
156	GO:0006950 [4]: response to stress	28	28	530	779	11292	-2.75	0.0	0.07	0.04	Adn Aire C4 Ccl11 Ccl8 Cd14 Chek1 Daf1 Defb3 Gca H2-Bf Hp Igh-4 Igj Il1f6 Lcp1 Lig3 Orm1 Polb Pycard Saa1 Saa2 Saa3 Serping1 Slk Tnfsf13 Vdac1 Xrcc1
157	GO:0019219 [5]: regulation of nucleobase, nucleoside, nucleotide and nucleic acid metabolism	61	61	497	1501	10570	-2.8	0.0	0.14	0.07	1700051E09Rik Aire BC031407 Basp1 Baz1b Bcl3 Cited4 Cnot3 Creb3l1 Dlx5 Eaf2 Ehf Elf5 Erf Eya2 Foxi1 Gata2 Gata3 Hr Irx1 Irx2 Irx3 Irx5 Jarid2 Klf13 Lmo4 Mga Mllt1 Mxd4 Nfat5 Nfatc2ip Nfe2l3 Nfib Nfic Notch3 Ovol1 Peg3 Phf2 Rab25 Rem2 Rorc Rps10 Sec14l2 Sox10 Sox2 Sox4 Srebf1 Stat5a Tcfap2a Tcfap2c Tcfcp2l1 Tcfcp2l2 Tead4 Tle3 Trim27 Trp63 Vdr Xbp1 Zfp110 Zfp282 Zfp354a
158	GO:0019222 [4]: regulation of metabolism	67	67	491	1628	10443	-2.82	0.0	0.15	0.07	1700051E09Rik Acdc Acsl4 Aire BC031407 Basp1 Baz1b Bcl3 Cited4 Cnot3 Creb3l1 Dlx5 Eaf2 Ehf Eif3s6 Elf5 Eln Erf Eya2 Foxi1 Gata2 Gata3 Hr Irx1 Irx2 Irx3 Irx5 Jarid2 Klf13 Lmo4 Mga Mllt1 Mxd4 Nfat5 Nfatc2ip Nfe2l3 Nfib Nfic Notch3 Ovol1 Peg3 Phf2 Rab25 Rem2 Rnf128 Rorc Rps10 Sec14l2 Skiv2l Sox10 Sox2 Sox4 Srebf1 Stat5a Tcfap2a Tcfap2c Tcfcp2l1 Tcfcp2l2 Tead4 Tle3 Trim27 Trp63 Vdr Xbp1 Zfp110 Zfp282…
159	GO:0008610 [6]: lipid biosynthesis	12	12	546	155	11916	-2.85	0.0	2.71	1.17	Cmas Degs2 Elovl4 Fads1 Fads2 Hsd17b2 Isyna1 Lta4h Scd1 Stard5 Thedc1 Tpi1
160	GO:0045449 [6]: regulation of transcription	61	61	497	1494	10577	-2.85	0.0	0.15	0.07	1700051E09Rik Aire BC031407 Basp1 Baz1b Bcl3 Cited4 Cnot3 Creb3l1 Dlx5 Eaf2 Ehf Elf5 Erf Eya2 Foxi1 Gata2 Gata3 Hr Irx1 Irx2 Irx3 Irx5 Jarid2 Klf13 Lmo4 Mga Mllt1 Mxd4 Nfat5 Nfatc2ip Nfe2l3 Nfib Nfic Notch3 Ovol1 Peg3 Phf2 Rab25 Rem2 Rorc Rps10 Sec14l2 Sox10 Sox2 Sox4 Srebf1 Stat5a Tcfap2a Tcfap2c Tcfcp2l1 Tcfcp2l2 Tead4 Tle3 Trim27 Trp63 Vdr Xbp1 Zfp110 Zfp282 Zfp354a
161	GO:0009887 [4]: organogenesis	49	49	509	901	11170	-2.85	0.0	1.95	0.91	AY036118 Acta1 Angpt1 Anpep Boc Crkl Cryba4 Cst6 Dlx5 Eln Epha4 Foxi1 Gca Gjb6 Hrmt1l2 Id2 Krt1-14 Krt1-17 Krt2-5 Lama1 Mb Mmp13 Mtap2 Myl1 Mylpf Nfib Nfic Ntn1 Ovol1 Pdlim3 Pik3r1 Ppp3r1 Pvalb Rorc Slc5a1 Snta1 Tcap Tgfb3 Tgm1 Tnfrsf11a Tnnc2 Tnni2 Tnni3 Tnnt3 Tob1 Trp63 Ulk1 Vdr Wnt5b
162	GO:0006098 [8]: pentose-phosphate shunt	2	2	556	5	12066	-2.86	0.0	3.34	1.41	Pgd Tpi1
163	GO:0006560 [8]: proline metabolism	2	2	556	5	12066	-2.86	0.0	3.34	1.41	Prodh Pycs
164	GO:0006740 [10]: NADPH regeneration	2	2	556	5	12066	-2.86	0.0	3.34	1.41	Pgd Tpi1
165	GO:0009065 [8]: glutamine family amino acid catabolism	2	2	556	5	12066	-2.86	0.0	3.34	1.41	Arg2 Prodh
166	GO:0007605 [7]: perception of sound	5	5	553	40	12031	-2.88	0.0	3.05	1.39	Aldh7a1 Atp2b2 Atp6v1b1 Gjb6 Myo6
167	GO:0048513 [3]: organ development	49	49	509	907	11164	-2.9	0.0	1.88	0.88	AY036118 Acta1 Angpt1 Anpep Boc Crkl Cryba4 Cst6 Dlx5 Eln Epha4 Foxi1 Gca Gjb6 Hrmt1l2 Id2 Krt1-14 Krt1-17 Krt2-5 Lama1 Mb Mmp13 Mtap2 Myl1 Mylpf Nfib Nfic Ntn1 Ovol1 Pdlim3 Pik3r1 Ppp3r1 Pvalb Rorc Slc5a1 Snta1 Tcap Tgfb3 Tgm1 Tnfrsf11a Tnnc2 Tnni2 Tnni3 Tnnt3 Tob1 Trp63 Ulk1 Vdr Wnt5b
168	GO:0007169 [7]: transmembrane receptor protein tyrosine kinase signaling pathway	8	8	550	87	11984	-2.9	0.0	2.83	1.23	Angpt1 Ddr1 Epha1 Epha3 Epha4 Ltk Pcsk5 Srcasm
169	GO:0050789 [2]: regulation of biological process	107	107	451	2184	9887	-2.94	0.0	1.29	0.61	1700051E09Rik AY036118 Acdc Acsl4 Aire Axin2 BC031407 Bak1 Basp1 Baz1b Bcl2l11 Bcl3 Birc5 Chrdl2 Cited4 Cml2 Cnot3 Creb3l1 Dkk3 Dlx5 Dnmt3b Eaf2 Ehf Eif3s6 Elf5 Eln Erf Eya2 Foxi1 Gata2 Gata3 Gdf5 Hr Igfbp2 Igfbp5 Igh-4 Irx1 Irx2 Irx3 Irx5 Jarid2 Kcnn4 Klf13 Lama1 Lmo4 Map3k6 Mfge8 Mga Mllt1 Mxd4 Nfat5 Nfatc2ip Nfe2l3 Nfib Nfic Notch3 Ntn1 Ovol1 Peg3 Phf2 Pik3r1 Pkig Polb Pscdbp Pycard Qars Rab25…
170	GO:0006793 [5]: phosphorus metabolism	33	33	525	578	11493	-2.98	0.0	2.01	0.94	Acvr1b Acvrl1 Camk1 Chek1 Chek2 Dapk1 Ddr1 Dusp7 Epha1 Epha3 Epha4 Eya2 Fes Hipk3 Ltk Lyn Map3k6 Mapk13 Pcsk5 Pik3r1 Prkch Prkcz Prpf4b Ptk7 Ptpn18 Rab38 Slk Tgfbr1 Tnk1 Tyro3 Uhmk1 Ulk1 Yes1
171	GO:0006796 [6]: phosphate metabolism	33	33	525	578	11493	-2.98	0.0	2.01	0.94	Acvr1b Acvrl1 Camk1 Chek1 Chek2 Dapk1 Ddr1 Dusp7 Epha1 Epha3 Epha4 Eya2 Fes Hipk3 Ltk Lyn Map3k6 Mapk13 Pcsk5 Pik3r1 Prkch Prkcz Prpf4b Ptk7 Ptpn18 Rab38 Slk Tgfbr1 Tnk1 Tyro3 Uhmk1 Ulk1 Yes1
172	GO:0009310 [6]: amine catabolism	5	5	553	42	12029	-3.02	0.0	2.9	1.26	Arg2 Hal Lao1 Prodh Sat1
173	GO:0006323 [6]: DNA packaging	3	3	555	163	11908	-3.06	0.0	0.02	0.0	Baz1b Hist1h4i Suv420h1
174	GO:0006464 [7]: protein modification	55	55	503	1061	11010	-3.06	0.0	1.55	0.72	Acvr1b Acvrl1 Camk1 Chek1 Chek2 Dapk1 Ddr1 Dusp7 Epha1 Epha3 Epha4 Eya2 Fbxw11 Fbxw7 Fes Galnt10 Galnt7 Hipk3 Hrmt1l2 Ltk Lyn Map3k6 Mapk13 Mid2 Padi1 Padi3 Pcsk5 Pik3r1 Prkch Prkcz Prpf4b Ptk7 Ptpn18 Rab38 Rnf25 Slk St6gal1 Suv420h1 Tgfbr1 Tgm1 Tgm3 Tnk1 Traip Trim10 Trim11 Trim27 Trim46 Trim6 Tyro3 Ube2c Uhmk1 Ulk1 Usp12 Wwp1 Yes1
175	GO:0030005 [7]: di-, tri-valent inorganic cation homeostasis	5	5	553	43	12028	-3.09	0.0	2.82	1.22	Clstn1 Ltf Nucb2 Trf Vdr
176	GO:0019216 [5]: regulation of lipid metabolism	2	2	556	6	12065	-3.1	0.0	3.09	1.41	Acdc Acsl4
177	GO:0030041 [7]: actin filament polymerization	2	2	556	6	12065	-3.1	0.0	3.09	1.41	Arpc4 Eln
178	GO:0030510 [6]: regulation of BMP signaling pathway	2	2	556	6	12065	-3.1	0.0	3.09	1.41	Chrdl2 Tob1
179	GO:0030514 [7]: negative regulation of BMP signaling pathway	2	2	556	6	12065	-3.1	0.0	3.09	1.41	Chrdl2 Tob1
180	GO:0006563 [8]: L-serine metabolism	2	2	556	6	12065	-3.1	0.0	3.09	1.41	Psat1 Shmt1
181	GO:0006635 [8]: fatty acid beta-oxidation	2	2	556	6	12065	-3.1	0.0	3.09	1.41	Acdc Ehhadh
182	GO:0006857 [6]: oligopeptide transport	2	2	556	6	12065	-3.1	0.0	3.09	1.41	Abcb9 Slc15a2
183	GO:0007595 [5]: lactation	2	2	556	6	12065	-3.1	0.0	3.09	1.41	Stat5a Xdh
184	GO:0006091 [5]: generation of precursor metabolites and energy	24	24	534	406	11665	-3.15	0.0	1.95	0.91	1300013B24Rik Aass Acdc Cyp24a1 Cyp2b19 Cyp2d10 Cyp2f2 Fads2 Glrx1 Gpd1 Hk1 Lao1 Ldh2 Nxn Pcanap6 Pfkl Pgam2 Pgd Pgk2 Ppp1r2 Pygm Stat5a Tpi1 Xdh
185	GO:0009309 [6]: amine biosynthesis	5	5	553	44	12027	-3.15	0.0	2.75	1.17	Ass1 Npl Prodh Psat1 Pycs
186	GO:0007389 [3]: pattern specification	2	2	556	132	11939	-3.15	0.0	0.02	0.0	Axin2 Trp63
187	GO:0007167 [6]: enzyme linked receptor protein signaling pathway	12	12	546	166	11905	-3.16	0.0	2.34	1.09	Acvrl1 Angpt1 Chrdl2 Ddr1 Epha1 Epha3 Epha4 Ltk Pcsk5 Srcasm Tgfbr1 Tob1
188	GO:0009743 [5]: response to carbohydrate stimulus	1	1	557	0	12071	-3.16	0.0	3.12	1.41	Acdc
189	GO:0009746 [6]: response to hexose stimulus	1	1	557	0	12071	-3.16	0.0	3.12	1.41	Acdc
190	GO:0009749 [7]: response to glucose stimulus	1	1	557	0	12071	-3.16	0.0	3.12	1.41	Acdc
191	GO:0015817 [8]: L-histidine transport	1	1	557	0	12071	-3.16	0.0	3.12	1.41	Slc38a3
192	GO:0015864 [7]: pyrimidine nucleoside transport	1	1	557	0	12071	-3.16	0.0	3.12	1.41	Slc28a3
193	GO:0018216 [10]: peptidyl-arginine methylation	1	1	557	0	12071	-3.16	0.0	3.12	1.41	Hrmt1l2
194	GO:0019433 [8]: triacylglycerol catabolism	1	1	557	0	12071	-3.16	0.0	3.12	1.41	Lipe
195	GO:0019919 [13]: peptidyl-arginine methylation, to asymmetrical-dimethyl arginine	1	1	557	0	12071	-3.16	0.0	3.12	1.41	Hrmt1l2
196	GO:0035246 [11]: peptidyl-arginine N-methylation	1	1	557	0	12071	-3.16	0.0	3.12	1.41	Hrmt1l2
197	GO:0035247 [12]: peptidyl-arginine omega-N-methylation	1	1	557	0	12071	-3.16	0.0	3.12	1.41	Hrmt1l2
198	GO:0042360 [7]: vitamin E metabolism	1	1	557	0	12071	-3.16	0.0	3.12	1.41	Ttpa
199	GO:0042726 [7]: riboflavin and derivative metabolism	1	1	557	0	12071	-3.16	0.0	3.12	1.41	Rfk
200	GO:0042727 [8]: riboflavin and derivative biosynthesis	1	1	557	0	12071	-3.16	0.0	3.12	1.41	Rfk
201	GO:0042759 [8]: long-chain fatty acid biosynthesis	1	1	557	0	12071	-3.16	0.0	3.12	1.41	Fads1
202	GO:0044269 [6]: glycerol ether catabolism	1	1	557	0	12071	-3.16	0.0	3.12	1.41	Lipe
203	GO:0045210 [8]: FasL biosynthesis	1	1	557	0	12071	-3.16	0.0	3.12	1.41	Phlda1
204	GO:0045721 [7]: negative regulation of gluconeogenesis	1	1	557	0	12071	-3.16	0.0	3.12	1.41	Acdc
205	GO:0045912 [6]: negative regulation of carbohydrate metabolism	1	1	557	0	12071	-3.16	0.0	3.12	1.41	Acdc
206	GO:0046340 [8]: diacylglycerol catabolism	1	1	557	0	12071	-3.16	0.0	3.12	1.41	Lipe
207	GO:0046351 [7]: disaccharide biosynthesis	1	1	557	0	12071	-3.16	0.0	3.12	1.41	Lalba
208	GO:0046380 [8]: N-acetylneuraminate biosynthesis	1	1	557	0	12071	-3.16	0.0	3.12	1.41	Cmas
209	GO:0046461 [7]: neutral lipid catabolism	1	1	557	0	12071	-3.16	0.0	3.12	1.41	Lipe
210	GO:0046464 [7]: acylglycerol catabolism	1	1	557	0	12071	-3.16	0.0	3.12	1.41	Lipe
211	GO:0046503 [7]: glycerolipid catabolism	1	1	557	0	12071	-3.16	0.0	3.12	1.41	Lipe
212	GO:0046655 [7]: folic acid metabolism	1	1	557	0	12071	-3.16	0.0	3.12	1.41	Folr1
213	GO:0005988 [8]: lactose metabolism	1	1	557	0	12071	-3.16	0.0	3.12	1.41	Lalba
214	GO:0005989 [8]: lactose biosynthesis	1	1	557	0	12071	-3.16	0.0	3.12	1.41	Lalba
215	GO:0005997 [8]: xylulose metabolism	1	1	557	0	12071	-3.16	0.0	3.12	1.41	Dcxr
216	GO:0006021 [9]: myo-inositol biosynthesis	1	1	557	0	12071	-3.16	0.0	3.12	1.41	Isyna1
217	GO:0006055 [8]: CMP-N-acetylneuraminate biosynthesis	1	1	557	0	12071	-3.16	0.0	3.12	1.41	Cmas
218	GO:0006111 [7]: regulation of gluconeogenesis	1	1	557	0	12071	-3.16	0.0	3.12	1.41	Acdc
219	GO:0006116 [10]: NADH oxidation	1	1	557	0	12071	-3.16	0.0	3.12	1.41	Cbr2
220	GO:0006636 [7]: fatty acid desaturation	1	1	557	0	12071	-3.16	0.0	3.12	1.41	Fads1
221	GO:0006734 [9]: NADH metabolism	1	1	557	0	12071	-3.16	0.0	3.12	1.41	Cbr2
222	GO:0006771 [8]: riboflavin metabolism	1	1	557	0	12071	-3.16	0.0	3.12	1.41	Rfk
223	GO:0007499 [4]: ectoderm and mesoderm interaction	1	1	557	0	12071	-3.16	0.0	3.12	1.41	Trp63
224	GO:0008054 [7]: cyclin catabolism	1	1	557	0	12071	-3.16	0.0	3.12	1.41	Ube2c
225	GO:0009051 [9]: pentose-phosphate shunt, oxidative branch	1	1	557	0	12071	-3.16	0.0	3.12	1.41	Pgd
226	GO:0009231 [8]: riboflavin biosynthesis	1	1	557	0	12071	-3.16	0.0	3.12	1.41	Rfk
227	GO:0043283 [4]: biopolymer metabolism	63	63	495	1262	10809	-3.17	0.0	1.26	0.59	1700040I03Rik 2210008M09Rik 2310015I08Rik Adamts15 Adn Anpep Asrgl1 Bace1 Baz1b Capn5 Cblc Cmas Cpxm1 Cpxm2 Ctsc Ctse Ctsh Dnmt3b Dpp4 Ephx1 Erf H2-Bf Hist1h4i Hp Hpn Klk10 Klk22 Klk7 Lig3 Lta4h Mmp12 Mmp13 Ncl Nfib Nfic Nola2 Pcsk5 Pgpep1 Polb Ppargc1b Ppp1r2 Prpf4b Prss18 Prss8 Prtn3 Pygm Qtrtd1 Rnf128 Rrm2 Slk Spag5 St14 Suv420h1 Thop1 Tia1 Tmprss2 Tmprss4 Top2a U2af1 Ube2c Uhmk1 Usp12 Xrcc1
228	GO:0006874 [8]: calcium ion homeostasis	3	3	555	17	12054	-3.19	0.0	2.88	1.26	Clstn1 Nucb2 Vdr
229	GO:0050954 [6]: sensory perception of mechanical stimulus	5	5	553	45	12026	-3.21	0.0	2.68	1.17	Aldh7a1 Atp2b2 Atp6v1b1 Gjb6 Myo6
230	GO:0050982 [7]: detection of mechanical stimulus	5	5	553	45	12026	-3.21	0.0	2.68	1.17	Aldh7a1 Atp2b2 Atp6v1b1 Gjb6 Myo6
231	GO:0050791 [3]: regulation of physiological process	91	91	467	1969	10102	-3.22	0.0	0.65	0.33	1700051E09Rik AY036118 Acdc Acsl4 Aire BC031407 Bak1 Basp1 Baz1b Bcl2l11 Bcl3 Birc5 Cited4 Cnot3 Creb3l1 Dlx5 Eaf2 Ehf Eif3s6 Elf5 Eln Erf Eya2 Foxi1 Gata2 Gata3 Gdf5 Hr Igh-4 Irx1 Irx2 Irx3 Irx5 Jarid2 Kcnn4 Klf13 Lama1 Lmo4 Mfge8 Mga Mllt1 Mxd4 Nfat5 Nfatc2ip Nfe2l3 Nfib Nfic Notch3 Ntn1 Ovol1 Peg3 Phf2 Pik3r1 Polb Pycard Qars Rab25 Rab4a Rem2 Rnf128 Rorc Rps10 Sec14l2 Skiv2l Sox10 Sox2 Sox4 Sr…
232	GO:0051244 [4]: regulation of cellular physiological process	23	23	535	395	11676	-3.28	0.0	1.81	0.88	AY036118 Acdc Bak1 Bcl2l11 Birc5 Eaf2 Eln Gdf5 Igh-4 Lama1 Mfge8 Ntn1 Pik3r1 Polb Pycard Qars Rab4a Tax1bp3 Tde1 Tgfb3 Tnfsf13 Trp63 Ube2c
233	GO:0006396 [6]: RNA processing	9	9	549	302	11769	-3.29	0.0	0.07	0.03	2210008M09Rik Ncl Nola2 Ppargc1b Prpf4b Qtrtd1 Tia1 U2af1 Uhmk1
234	GO:0042471 [5]: ear morphogenesis	3	3	555	18	12053	-3.29	0.0	2.76	1.17	Dlx5 Foxi1 Gjb6
235	GO:0016055 [6]: Wnt receptor signaling pathway	7	7	551	80	11991	-3.31	0.0	2.41	1.14	Axin2 Dkk3 Fzd7 Sfrp2 Slc9a3r1 Tle3 Wnt5b
236	GO:0015833 [5]: peptide transport	2	2	556	7	12064	-3.31	0.0	2.86	1.26	Abcb9 Slc15a2
237	GO:0006957 [7]: complement activation, alternative pathway	2	2	556	7	12064	-3.31	0.0	2.86	1.26	Adn H2-Bf
238	GO:0007163 [5]: establishment and/or maintenance of cell polarity	2	2	556	7	12064	-3.31	0.0	2.86	1.26	Crb3 Ptk7
239	GO:0009262 [7]: deoxyribonucleotide metabolism	2	2	556	7	12064	-3.31	0.0	2.86	1.26	Rrm2 Tyki
240	GO:0006325 [7]: establishment and/or maintenance of chromatin architecture	3	3	555	154	11917	-3.31	0.0	0.03	0.01	Baz1b Hist1h4i Suv420h1
241	GO:0006812 [6]: cation transport	21	21	537	356	11715	-3.32	0.0	1.81	0.88	1810010G06Rik Atp11a Atp12a Atp2b2 Atp6v1b1 Atp6v1c2 Clic1 Cp Kcnk1 Kcnk5 Kcnn4 Ltf Scnn1b Scnn1g Slc38a3 Slc41a2 Slc5a1 Slc5a8 Slc5a9 Trf Vdr
242	GO:0009117 [6]: nucleotide metabolism	10	10	548	138	11933	-3.4	0.0	2.12	0.99	Ada Atp6v1b1 Cant1 Cbr2 Dcxr Gmpr Pgd Rrm2 Tpi1 Tyki
243	GO:0007515 [5]: lymph gland development	3	3	555	19	12052	-3.4	0.0	2.65	1.17	Id2 Rorc Tnfrsf11a
244	GO:0006915 [6]: apoptosis	20	20	538	342	11729	-3.4	0.0	1.72	0.8	Bak1 Bcl2l11 Birc5 Cidea Clca2 Dapk1 Eaf2 Eya2 Gdf5 Igh-4 Lgals7 Ntn1 Pglyrp1 Pik3r1 Polb Pycard Qars Tde1 Tia1 Trp63
245	GO:0015849 [5]: organic acid transport	5	5	553	49	12022	-3.43	0.0	2.42	1.14	Slc1a1 Slc1a4 Slc38a3 Slc6a14 Slc7a5
246	GO:0046942 [6]: carboxylic acid transport	5	5	553	49	12022	-3.43	0.0	2.42	1.14	Slc1a1 Slc1a4 Slc38a3 Slc6a14 Slc7a5
247	GO:0012501 [5]: programmed cell death	20	20	538	348	11723	-3.47	0.0	1.62	0.76	Bak1 Bcl2l11 Birc5 Cidea Clca2 Dapk1 Eaf2 Eya2 Gdf5 Igh-4 Lgals7 Ntn1 Pglyrp1 Pik3r1 Polb Pycard Qars Tde1 Tia1 Trp63
248	GO:0006996 [5]: organelle organization and biogenesis	36	36	522	711	11360	-3.47	0.0	1.15	0.55	Acta1 Arpc4 Baz1b Bicd2 Birc5 Crb3 Eln Gnl2 Hist1h4i Hook2 Kif22 Krt1-1 Krt1-14 Krt1-16 Krt1-17 Krt1-19 Krt1-3 Krt1-4 Krt1-c29 Krt2-5 Krt2-6b Krt2-6g Lcp1 Mtap2 Mtap7 Myl1 Mylpf Myo6 Pdlim3 Pex11a Ptk7 Rhou Rpl37a Suv420h1 Trp63 Zfp282
249	GO:0015669 [5]: gas transport	2	2	556	8	12063	-3.48	0.0	2.67	1.17	Hba-a1 Mb
250	GO:0015671 [6]: oxygen transport	2	2	556	8	12063	-3.48	0.0	2.67	1.17	Hba-a1 Mb
251	GO:0030111 [5]: regulation of Wnt receptor signaling pathway	2	2	556	8	12063	-3.48	0.0	2.67	1.17	Axin2 Dkk3
252	GO:0030512 [6]: negative regulation of transforming growth factor beta receptor signaling pathway	2	2	556	8	12063	-3.48	0.0	2.67	1.17	Chrdl2 Tob1
253	GO:0051017 [10]: actin filament bundle formation	2	2	556	8	12063	-3.48	0.0	2.67	1.17	Eln Lcp1
254	GO:0000086 [7]: G2/M transition of mitotic cell cycle	2	2	556	8	12063	-3.48	0.0	2.67	1.17	Chek1 Sfn
255	GO:0006835 [7]: dicarboxylic acid transport	2	2	556	8	12063	-3.48	0.0	2.67	1.17	Slc1a1 Slc1a4
256	GO:0016043 [4]: cell organization and biogenesis	41	41	517	842	11229	-3.5	0.0	0.94	0.49	Acta1 Arpc4 Baz1b Bicd2 Birc5 Crb3 Eln Gnl2 Hist1h4i Hook2 Igfbp2 Igfbp5 Kif22 Krt1-1 Krt1-14 Krt1-16 Krt1-17 Krt1-19 Krt1-3 Krt1-4 Krt1-c29 Krt2-5 Krt2-6b Krt2-6g Lcp1 Mtap2 Mtap7 Myl1 Mylpf Myo6 Ntn1 Pdlim3 Pex11a Ptk7 Rhou Rpl37a Sprr1b Suv420h1 Tgfb3 Trp63 Zfp282
257	GO:0006955 [4]: immune response	28	28	530	684	11387	-3.52	0.0	0.26	0.11	Ada Adn Aire C4 Ccl11 Ccl28 Ccl8 Cd14 Cxcl14 Daf1 Gca H2-Bf Hp Igh-4 Igj Il1f6 Il1f9 Oas2 Orm1 Pglyrp1 Pik3r1 Pycard Rnf128 Saa1 Saa2 Saa3 Serping1 Tnfsf13
258	GO:0009063 [7]: amino acid catabolism	4	4	554	35	12036	-3.53	0.0	2.39	1.12	Arg2 Hal Lao1 Prodh
259	GO:0000902 [4]: cellular morphogenesis	10	10	548	146	11925	-3.58	0.0	1.88	0.88	Crb3 Igfbp2 Igfbp5 Krt1-14 Krt1-17 Krt2-5 Ptk7 Rhou Sprr1b Tgfb3
260	GO:0006959 [5]: humoral immune response	10	10	548	146	11925	-3.58	0.0	1.88	0.88	Adn Aire C4 Daf1 Gca H2-Bf Igh-4 Igj Serping1 Tnfsf13
261	GO:0051242 [5]: positive regulation of cellular physiological process	11	11	547	167	11904	-3.6	0.0	1.8	0.88	AY036118 Acdc Bcl2l11 Eaf2 Igh-4 Mfge8 Pycard Tde1 Tnfsf13 Trp63 Ube2c
262	GO:0000278 [6]: mitotic cell cycle	9	9	549	127	11944	-3.6	0.0	1.91	0.88	Ccnb1-rs1 Chek1 Incenp Rhou Rprm Sfn Spag5 Tnk1 Ube2c
263	GO:0044242 [6]: cellular lipid catabolism	2	2	556	9	12062	-3.64	0.0	2.5	1.17	Cel Lipe
264	GO:0006910 [8]: phagocytosis, recognition	2	2	556	9	12062	-3.64	0.0	2.5	1.17	Igh-4 Mfge8
265	GO:0007222 [7]: frizzled signaling pathway	2	2	556	9	12062	-3.64	0.0	2.5	1.17	Axin2 Tle3
266	GO:0009066 [7]: aspartate family amino acid metabolism	2	2	556	9	12062	-3.64	0.0	2.5	1.17	Mthfr Npl
267	GO:0051050 [6]: positive regulation of transport	3	3	555	22	12049	-3.67	0.0	2.34	1.09	Acdc Igh-4 Mfge8
268	GO:0008283 [4]: cell proliferation	32	32	526	706	11365	-3.67	0.0	0.56	0.27	AY036118 Axin2 Ccnb1-rs1 Centd3 Chek1 Chek2 Crkl Cul4a Dip3b Fes G0s2 H2-Bf Ifrd2 Incenp Lig3 Mapk13 Nfib Nfic Polb Pycard Rhou Rprm Rrm2 Sfn Spag5 Tax1bp3 Tgfb3 Tnfsf13 Tnk1 Top2a Ube2c Yes1
269	GO:0030001 [7]: metal ion transport	16	16	542	282	11789	-3.71	0.0	1.4	0.67	Atp12a Atp2b2 Clic1 Cp Kcnk1 Kcnk5 Kcnn4 Ltf Scnn1b Scnn1g Slc38a3 Slc5a1 Slc5a8 Slc5a9 Trf Vdr
270	GO:0016337 [5]: cell-cell adhesion	7	7	551	92	11979	-3.71	0.0	1.91	0.88	Cdh11 Celsr2 Clstn1 Dsc1 Jam4 Pcdh21 Pvrl4
271	GO:0042981 [6]: regulation of apoptosis	12	12	546	195	11876	-3.72	0.0	1.58	0.75	Bak1 Bcl2l11 Birc5 Eaf2 Gdf5 Igh-4 Pik3r1 Polb Pycard Qars Tde1 Trp63
272	GO:0008219 [4]: cell death	20	20	538	378	11693	-3.73	0.0	1.18	0.57	Bak1 Bcl2l11 Birc5 Cidea Clca2 Dapk1 Eaf2 Eya2 Gdf5 Igh-4 Lgals7 Ntn1 Pglyrp1 Pik3r1 Polb Pycard Qars Tde1 Tia1 Trp63
273	GO:0007049 [5]: cell cycle	26	26	532	532	11539	-3.73	0.0	0.87	0.47	Axin2 Ccnb1-rs1 Centd3 Chek1 Chek2 Crkl Cul4a Fes G0s2 Incenp Lig3 Mapk13 Nfib Nfic Polb Pycard Rhou Rprm Rrm2 Sfn Spag5 Tgfb3 Tnk1 Top2a Ube2c Yes1
274	GO:0009059 [5]: macromolecule biosynthesis	25	25	533	504	11567	-3.73	0.0	0.93	0.49	Acdc Cmas Eef2 Eif3s6 Galnt10 Galnt7 Gpd1 Isyna1 Lalba Lgtn Nola2 Phlda1 Plek2 Qars Rnf128 Rpl11 Rpl14 Rpl18 Rpl37a Rps13 Rps27l Rps9 Skiv2l St6gal1 Tpi1
275	GO:0006814 [8]: sodium ion transport	6	6	552	74	11997	-3.74	0.0	1.95	0.91	Scnn1b Scnn1g Slc38a3 Slc5a1 Slc5a8 Slc5a9
276	GO:0008104 [4]: protein localization	20	20	538	489	11582	-3.74	0.0	0.3	0.13	1110032D12Rik 4632408A20Rik Ap1m2 Ap2a2 Ap3s2 Arl4 Ccnb1-rs1 Copg2 Folr1 Rab25 Rab38 Rab40b Rab4a Slc28a3 Slc35a3 Srcasm Syngr1 Sytl1 Tmed9 Tob1
277	GO:0006818 [5]: hydrogen transport	5	5	553	56	12015	-3.75	0.0	2.03	0.96	Atp12a Atp6v1b1 Atp6v1c2 Sytl1 Tnni2
278	GO:0043067 [5]: regulation of programmed cell death	12	12	546	198	11873	-3.76	0.0	1.52	0.7	Bak1 Bcl2l11 Birc5 Eaf2 Gdf5 Igh-4 Pik3r1 Polb Pycard Qars Tde1 Trp63
279	GO:0030154 [3]: cell differentiation	17	17	541	313	11758	-3.77	0.0	1.23	0.58	Chrdl2 Crb3 Gata2 Gata3 Ifrd2 Mdfi Notch3 Pik3r1 Ppp3r1 Ptk7 Rorc Sox10 Sox2 Stat5a Tob1 Trp63 Xdh
280	GO:0042136 [6]: neurotransmitter biosynthesis	2	2	556	10	12061	-3.77	0.0	2.34	1.09	Slc5a8 Slc5a9
281	GO:0006493 [9]: O-linked glycosylation	2	2	556	10	12061	-3.77	0.0	2.34	1.09	Galnt10 Galnt7
282	GO:0016265 [3]: death	20	20	538	385	11686	-3.77	0.0	1.09	0.53	Bak1 Bcl2l11 Birc5 Cidea Clca2 Dapk1 Eaf2 Eya2 Gdf5 Igh-4 Lgals7 Ntn1 Pglyrp1 Pik3r1 Polb Pycard Qars Tde1 Tia1 Trp63
283	GO:0043207 [5]: response to external biotic stimulus	23	23	535	529	11542	-3.79	0.0	0.44	0.21	Adn Aire C4 Ccl11 Ccl8 Cd14 Daf1 Defb3 Defb6 Gca H2-Bf Hp Igh-4 Igj Il1f6 Orm1 Pglyrp1 Pycard Saa1 Saa2 Saa3 Serping1 Tnfsf13
284	GO:0009613 [5]: response to pest, pathogen or parasite	21	21	537	495	11576	-3.79	0.0	0.38	0.18	Adn Aire C4 Ccl11 Ccl8 Cd14 Daf1 Defb3 Gca H2-Bf Hp Igh-4 Igj Il1f6 Orm1 Pycard Saa1 Saa2 Saa3 Serping1 Tnfsf13
285	GO:0015780 [6]: nucleotide-sugar transport	1	1	557	1	12070	-3.8	0.0	2.45	1.17	Slc35a2
286	GO:0015860 [7]: purine nucleoside transport	1	1	557	1	12070	-3.8	0.0	2.45	1.17	Slc28a3
287	GO:0015909 [7]: long-chain fatty acid transport	1	1	557	1	12070	-3.8	0.0	2.45	1.17	Adfp
288	GO:0016188 [8]: synaptic vesicle maturation	1	1	557	1	12070	-3.8	0.0	2.45	1.17	Unc13b
289	GO:0019915 [6]: lipid storage	1	1	557	1	12070	-3.8	0.0	2.45	1.17	Adfp
290	GO:0030239 [7]: myofibril assembly	1	1	557	1	12070	-3.8	0.0	2.45	1.17	Tcap
291	GO:0030259 [7]: lipid glycosylation	1	1	557	1	12070	-3.8	0.0	2.45	1.17	Galgt1
292	GO:0030319 [7]: di-, tri-valent inorganic anion homeostasis	1	1	557	1	12070	-3.8	0.0	2.45	1.17	Slc9a3r1
293	GO:0030643 [8]: phosphate ion homeostasis	1	1	557	1	12070	-3.8	0.0	2.45	1.17	Slc9a3r1
294	GO:0042451 [7]: purine nucleoside biosynthesis	1	1	557	1	12070	-3.8	0.0	2.45	1.17	Qtrtd1
295	GO:0042455 [7]: ribonucleoside biosynthesis	1	1	557	1	12070	-3.8	0.0	2.45	1.17	Qtrtd1
296	GO:0043149 [11]: stress fiber formation	1	1	557	1	12070	-3.8	0.0	2.45	1.17	Eln
297	GO:0043255 [6]: regulation of carbohydrate biosynthesis	1	1	557	1	12070	-3.8	0.0	2.45	1.17	Acdc
298	GO:0045214 [8]: sarcomere organization	1	1	557	1	12070	-3.8	0.0	2.45	1.17	Tcap
299	GO:0045668 [6]: negative regulation of osteoblast differentiation	1	1	557	1	12070	-3.8	0.0	2.45	1.17	Tob1
300	GO:0045785 [5]: positive regulation of cell adhesion	1	1	557	1	12070	-3.8	0.0	2.45	1.17	Tnxb
301	GO:0045834 [6]: positive regulation of lipid metabolism	1	1	557	1	12070	-3.8	0.0	2.45	1.17	Acdc
302	GO:0045923 [7]: positive regulation of fatty acid metabolism	1	1	557	1	12070	-3.8	0.0	2.45	1.17	Acdc
303	GO:0046072 [10]: dTDP metabolism	1	1	557	1	12070	-3.8	0.0	2.45	1.17	Tyki
304	GO:0046114 [9]: guanosine biosynthesis	1	1	557	1	12070	-3.8	0.0	2.45	1.17	Qtrtd1
305	GO:0046116 [11]: queuosine metabolism	1	1	557	1	12070	-3.8	0.0	2.45	1.17	Qtrtd1
306	GO:0046118 [10]: 7-methylguanosine biosynthesis	1	1	557	1	12070	-3.8	0.0	2.45	1.17	Qtrtd1
307	GO:0046129 [8]: purine ribonucleoside biosynthesis	1	1	557	1	12070	-3.8	0.0	2.45	1.17	Qtrtd1
308	GO:0046208 [9]: spermine catabolism	1	1	557	1	12070	-3.8	0.0	2.45	1.17	Sat1
309	GO:0046326 [7]: positive regulation of glucose import	1	1	557	1	12070	-3.8	0.0	2.45	1.17	Acdc
310	GO:0046381 [7]: CMP-N-acetylneuraminate metabolism	1	1	557	1	12070	-3.8	0.0	2.45	1.17	Cmas
311	GO:0048290 [9]: isotype switching to IgA isotypes	1	1	557	1	12070	-3.8	0.0	2.45	1.17	Tnfsf13
312	GO:0048296 [9]: regulation of isotype switching to IgA isotypes	1	1	557	1	12070	-3.8	0.0	2.45	1.17	Tnfsf13
313	GO:0048298 [10]: positive regulation of isotype switching to IgA isotypes	1	1	557	1	12070	-3.8	0.0	2.45	1.17	Tnfsf13
314	GO:0050714 [6]: positive regulation of protein secretion	1	1	557	1	12070	-3.8	0.0	2.45	1.17	Kcnn4
315	GO:0050829 [7]: defense response to Gram-negative bacteria	1	1	557	1	12070	-3.8	0.0	2.45	1.17	Defb6
316	GO:0001578 [9]: microtubule bundle formation	1	1	557	1	12070	-3.8	0.0	2.45	1.17	Mtap2
317	GO:0001736 [6]: establishment of planar polarity	1	1	557	1	12070	-3.8	0.0	2.45	1.17	Trp63
318	GO:0005984 [7]: disaccharide metabolism	1	1	557	1	12070	-3.8	0.0	2.45	1.17	Lalba
319	GO:0006109 [5]: regulation of carbohydrate metabolism	1	1	557	1	12070	-3.8	0.0	2.45	1.17	Acdc
320	GO:0006233 [10]: dTDP biosynthesis	1	1	557	1	12070	-3.8	0.0	2.45	1.17	Tyki
321	GO:0006537 [9]: glutamate biosynthesis	1	1	557	1	12070	-3.8	0.0	2.45	1.17	Prodh
322	GO:0006603 [8]: phosphocreatine metabolism	1	1	557	1	12070	-3.8	0.0	2.45	1.17	Ckm
323	GO:0006620 [7]: posttranslational protein-membrane targeting	1	1	557	1	12070	-3.8	0.0	2.45	1.17	Folr1
324	GO:0006868 [8]: L-glutamine transport	1	1	557	1	12070	-3.8	0.0	2.45	1.17	Slc38a3
325	GO:0007164 [7]: establishment of tissue polarity	1	1	557	1	12070	-3.8	0.0	2.45	1.17	Trp63
326	GO:0008616 [8]: queuosine biosynthesis	1	1	557	1	12070	-3.8	0.0	2.45	1.17	Qtrtd1
327	GO:0008617 [9]: guanosine metabolism	1	1	557	1	12070	-3.8	0.0	2.45	1.17	Qtrtd1
328	GO:0008618 [10]: 7-methylguanosine metabolism	1	1	557	1	12070	-3.8	0.0	2.45	1.17	Qtrtd1
329	GO:0008653 [6]: lipopolysaccharide metabolism	1	1	557	1	12070	-3.8	0.0	2.45	1.17	Cmas
330	GO:0009103 [7]: lipopolysaccharide biosynthesis	1	1	557	1	12070	-3.8	0.0	2.45	1.17	Cmas
331	GO:0009138 [8]: pyrimidine nucleoside diphosphate metabolism	1	1	557	1	12070	-3.8	0.0	2.45	1.17	Tyki
332	GO:0009139 [8]: pyrimidine nucleoside diphosphate biosynthesis	1	1	557	1	12070	-3.8	0.0	2.45	1.17	Tyki
333	GO:0009163 [6]: nucleoside biosynthesis	1	1	557	1	12070	-3.8	0.0	2.45	1.17	Qtrtd1
334	GO:0009189 [8]: deoxyribonucleoside diphosphate biosynthesis	1	1	557	1	12070	-3.8	0.0	2.45	1.17	Tyki
335	GO:0009196 [9]: pyrimidine deoxyribonucleoside diphosphate metabolism	1	1	557	1	12070	-3.8	0.0	2.45	1.17	Tyki
336	GO:0009197 [9]: pyrimidine deoxyribonucleoside diphosphate biosynthesis	1	1	557	1	12070	-3.8	0.0	2.45	1.17	Tyki
337	GO:0016071 [6]: mRNA metabolism	8	8	550	244	11827	-3.81	0.0	0.14	0.07	2210008M09Rik Ncl Nola2 Ppargc1b Prpf4b Tia1 U2af1 Uhmk1
338	GO:0006412 [6]: protein biosynthesis	19	19	539	457	11614	-3.81	0.0	0.34	0.16	Eef2 Eif3s6 Galnt10 Galnt7 Lgtn Nola2 Phlda1 Plek2 Qars Rnf128 Rpl11 Rpl14 Rpl18 Rpl37a Rps13 Rps27l Rps9 Skiv2l St6gal1
339	GO:0030100 [6]: regulation of endocytosis	3	3	555	24	12047	-3.81	0.0	2.16	0.99	Igh-4 Mfge8 Rab4a
340	GO:0046907 [5]: intracellular transport	19	19	539	455	11616	-3.82	0.0	0.35	0.16	1110032D12Rik 4632408A20Rik Ap1m2 Ap2a2 Ap3s2 Arl4 Bicd2 Camk1 Ccnb1-rs1 Folr1 Rab38 Slc28a3 Slc35a3 Srcasm Syngr1 Sytl1 Tmed9 Tob1 Zfp282
341	GO:0006512 [8]: ubiquitin cycle	13	13	545	344	11727	-3.82	0.0	0.22	0.09	Fbxw11 Fbxw7 Mid2 Rnf25 Traip Trim10 Trim11 Trim27 Trim46 Trim6 Ube2c Usp12 Wwp1
342	GO:0045184 [5]: establishment of protein localization	20	20	538	470	11601	-3.82	0.0	0.39	0.18	1110032D12Rik 4632408A20Rik Ap1m2 Ap2a2 Ap3s2 Arl4 Ccnb1-rs1 Copg2 Folr1 Rab25 Rab38 Rab40b Rab4a Slc28a3 Slc35a3 Srcasm Syngr1 Sytl1 Tmed9 Tob1
343	GO:0009582 [6]: detection of abiotic stimulus	6	6	552	77	11994	-3.83	0.0	1.83	0.88	Aldh7a1 Atp2b2 Atp6v1b1 Gjb6 Myo6 Tulp1
344	GO:0015031 [5]: protein transport	20	20	538	466	11605	-3.84	0.0	0.41	0.19	1110032D12Rik 4632408A20Rik Ap1m2 Ap2a2 Ap3s2 Arl4 Ccnb1-rs1 Copg2 Folr1 Rab25 Rab38 Rab40b Rab4a Slc28a3 Slc35a3 Srcasm Syngr1 Sytl1 Tmed9 Tob1
345	GO:0043119 [4]: positive regulation of physiological process	15	15	543	274	11797	-3.85	0.0	1.21	0.58	AY036118 Acdc Bcl2l11 Cited4 Eaf2 Igh-4 Kcnn4 Klf13 Mfge8 Nfat5 Pycard Tde1 Tnfsf13 Trp63 Ube2c
346	GO:0030097 [5]: hemopoiesis	2	2	556	107	11964	-3.88	0.0	0.04	0.02	AY036118 Pik3r1
347	GO:0019226 [5]: transmission of nerve impulse	4	4	554	153	11918	-3.89	0.0	0.08	0.04	Slc5a8 Slc5a9 Unc13b Vdac1
348	GO:0006911 [8]: phagocytosis, engulfment	2	2	556	11	12060	-3.89	0.0	2.21	0.99	Igh-4 Mfge8
349	GO:0001775 [4]: cell activation	2	2	556	106	11965	-3.9	0.0	0.05	0.02	Pik3r1 Tnfsf13
350	GO:0015672 [7]: monovalent inorganic cation transport	12	12	546	212	11859	-3.92	0.0	1.25	0.59	Atp12a Atp6v1b1 Atp6v1c2 Kcnk1 Kcnk5 Kcnn4 Scnn1b Scnn1g Slc38a3 Slc5a1 Slc5a8 Slc5a9
351	GO:0045321 [5]: immune cell activation	2	2	556	105	11966	-3.93	0.0	0.05	0.02	Pik3r1 Tnfsf13
352	GO:0007276 [5]: gametogenesis	3	3	555	128	11943	-3.94	0.0	0.07	0.03	Ggt1 Ovol1 Tle3
353	GO:0006397 [7]: mRNA processing	8	8	550	234	11837	-3.94	0.0	0.17	0.08	2210008M09Rik Ncl Nola2 Ppargc1b Prpf4b Tia1 U2af1 Uhmk1
354	GO:0006958 [7]: complement activation, classical pathway	3	3	555	26	12045	-3.95	0.0	2.01	0.94	Daf1 Igh-4 Serping1
355	GO:0009628 [5]: response to abiotic stimulus	15	15	543	357	11714	-3.97	0.0	0.39	0.18	Aldh7a1 Atp2b2 Atp6v1b1 C6.1A Ccl11 Ccl28 Ccl8 Cklfsf8 Ephx1 Fmod Gjb6 Myo6 S100a8 Sdfr2 Tulp1
356	GO:0006886 [6]: intracellular protein transport	16	16	542	328	11743	-3.98	0.0	0.79	0.41	1110032D12Rik 4632408A20Rik Ap1m2 Ap2a2 Ap3s2 Arl4 Ccnb1-rs1 Folr1 Rab38 Slc28a3 Slc35a3 Srcasm Syngr1 Sytl1 Tmed9 Tob1
357	GO:0042221 [6]: response to chemical substance	8	8	550	228	11843	-4.01	0.0	0.19	0.09	Ccl11 Ccl28 Ccl8 Cklfsf8 Ephx1 Fmod S100a8 Sdfr2
358	GO:0050793 [3]: regulation of development	9	9	549	149	11922	-4.01	0.0	1.33	0.62	Igfbp2 Igfbp5 Lama1 Notch3 Ntn1 Stat5a Tkt Tob1 Xdh
359	GO:0017015 [5]: regulation of transforming growth factor beta receptor signaling pathway	2	2	556	12	12059	-4.01	0.0	2.08	0.99	Chrdl2 Tob1
360	GO:0019395 [7]: fatty acid oxidation	2	2	556	12	12059	-4.01	0.0	2.08	0.99	Acdc Ehhadh
361	GO:0030574 [9]: collagen catabolism	2	2	556	12	12059	-4.01	0.0	2.08	0.99	Mmp13 Prtn3
362	GO:0042168 [5]: heme metabolism	2	2	556	12	12059	-4.01	0.0	2.08	0.99	Alad Hebp1
363	GO:0001839 [6]: neural plate morphogenesis	2	2	556	12	12059	-4.01	0.0	2.08	0.99	Lmo4 Ptk7
364	GO:0001841 [6]: neural tube formation	2	2	556	12	12059	-4.01	0.0	2.08	0.99	Lmo4 Ptk7
365	GO:0001843 [6]: neural tube closure	2	2	556	12	12059	-4.01	0.0	2.08	0.99	Lmo4 Ptk7
366	GO:0006040 [6]: amino sugar metabolism	2	2	556	12	12059	-4.01	0.0	2.08	0.99	Chst2 Cmas
367	GO:0006778 [6]: porphyrin metabolism	2	2	556	12	12059	-4.01	0.0	2.08	0.99	Alad Hebp1
368	GO:0007585 [4]: respiratory gaseous exchange	2	2	556	12	12059	-4.01	0.0	2.08	0.99	Ednra Sftpd
369	GO:0007218 [7]: neuropeptide signaling pathway	5	5	553	64	12007	-4.02	0.0	1.67	0.76	Celsr2 Gpr56 Pamci Rassf3 Rgl3
370	GO:0007156 [6]: homophilic cell adhesion	5	5	553	65	12006	-4.05	0.0	1.63	0.76	Cdh11 Celsr2 Clstn1 Dsc1 Pcdh21
371	GO:0009968 [5]: negative regulation of signal transduction	3	3	555	28	12043	-4.06	0.0	1.86	0.88	Chrdl2 Dkk3 Tob1
372	GO:0007254 [8]: JNK cascade	3	3	555	28	12043	-4.06	0.0	1.86	0.88	AW742319 Cdc42ep5 Map3k6
373	GO:0007267 [4]: cell-cell signaling	7	7	551	203	11868	-4.07	0.0	0.19	0.09	Gjb2 Gjb6 Slc5a8 Slc5a9 Unc13b Vdac1 Wnt5b
374	GO:0006366 [8]: transcription from Pol II promoter	8	8	550	220	11851	-4.08	0.0	0.23	0.09	Klf13 Lmo4 Mllt1 Nfat5 Tcfap2a Tcfap2c Tcfcp2l1 Trp63
375	GO:0006928 [4]: cell motility	5	5	553	162	11909	-4.09	0.0	0.14	0.07	Arpc3 Epha4 Lama1 Ntn1 St14
376	GO:0006118 [6]: electron transport	13	13	545	279	11792	-4.1	0.0	0.64	0.32	1300013B24Rik Aass Cyp24a1 Cyp2b19 Cyp2d10 Cyp2f2 Fads2 Glrx1 Lao1 Nxn Pcanap6 Stat5a Xdh
377	GO:0042472 [6]: inner ear morphogenesis	2	2	556	13	12058	-4.1	0.0	1.96	0.91	Dlx5 Foxi1
378	GO:0006479 [9]: protein amino acid methylation	2	2	556	13	12058	-4.1	0.0	1.96	0.91	Hrmt1l2 Suv420h1
379	GO:0006775 [6]: fat-soluble vitamin metabolism	2	2	556	13	12058	-4.1	0.0	1.96	0.91	Cyp24a1 Ttpa
380	GO:0051049 [5]: regulation of transport	4	4	554	47	12024	-4.1	0.0	1.67	0.76	Acdc Igh-4 Mfge8 Rab4a
381	GO:0043118 [4]: negative regulation of physiological process	11	11	547	268	11803	-4.11	0.0	0.37	0.17	Acdc Birc5 Jarid2 Pik3r1 Polb Qars Rnf128 Tax1bp3 Tcfcp2l1 Tgfb3 Vdr
382	GO:0045934 [6]: negative regulation of nucleobase, nucleoside, nucleotide and nucleic acid metabolism	3	3	555	119	11952	-4.13	0.0	0.09	0.05	Jarid2 Tcfcp2l1 Vdr
383	GO:0043065 [7]: positive regulation of apoptosis	6	6	552	90	11981	-4.14	0.0	1.39	0.66	Bcl2l11 Eaf2 Igh-4 Pycard Tde1 Trp63
384	GO:0000074 [6]: regulation of cell cycle	12	12	546	263	11808	-4.15	0.0	0.58	0.29	Axin2 Ccnb1-rs1 Chek1 Crkl Fes Pycard Rprm Sfn Tgfb3 Tnk1 Ube2c Yes1
385	GO:0006357 [8]: regulation of transcription from Pol II promoter	6	6	552	177	11894	-4.16	0.0	0.19	0.09	Klf13 Nfat5 Tcfap2a Tcfap2c Tcfcp2l1 Trp63
386	GO:0007268 [6]: synaptic transmission	4	4	554	138	11933	-4.16	0.0	0.13	0.07	Slc5a8 Slc5a9 Unc13b Vdac1
387	GO:0046649 [6]: lymphocyte activation	2	2	556	96	11975	-4.17	0.0	0.07	0.03	Pik3r1 Tnfsf13
388	GO:0043068 [6]: positive regulation of programmed cell death	6	6	552	91	11980	-4.17	0.0	1.36	0.63	Bcl2l11 Eaf2 Igh-4 Pycard Tde1 Trp63
389	GO:0007179 [8]: transforming growth factor beta receptor signaling pathway	4	4	554	49	12022	-4.17	0.0	1.58	0.75	Acvrl1 Chrdl2 Tgfbr1 Tob1
390	GO:0015802 [7]: basic amino acid transport	1	1	557	2	12069	-4.17	0.0	2.07	0.99	Slc38a3
391	GO:0015908 [6]: fatty acid transport	1	1	557	2	12069	-4.17	0.0	2.07	0.99	Adfp
392	GO:0019321 [7]: pentose metabolism	1	1	557	2	12069	-4.17	0.0	2.07	0.99	Dcxr
393	GO:0019731 [7]: antibacterial humoral response	1	1	557	2	12069	-4.17	0.0	2.07	0.99	Igh-4
394	GO:0019733 [8]: antibacterial humoral response (sensu Vertebrata)	1	1	557	2	12069	-4.17	0.0	2.07	0.99	Igh-4
395	GO:0019877 [7]: diaminopimelate biosynthesis	1	1	557	2	12069	-4.17	0.0	2.07	0.99	Npl
396	GO:0030517 [7]: negative regulation of axon extension	1	1	557	2	12069	-4.17	0.0	2.07	0.99	Ntn1
397	GO:0040023 [6]: nuclear positioning	1	1	557	2	12069	-4.17	0.0	2.07	0.99	Ntn1
398	GO:0042359 [7]: vitamin D metabolism	1	1	557	2	12069	-4.17	0.0	2.07	0.99	Cyp24a1
399	GO:0043123 [6]: positive regulation of I-kappaB kinase/NF-kappaB cascade	1	1	557	2	12069	-4.17	0.0	2.07	0.99	Acdc
400	GO:0044271 [5]: nitrogen compound biosynthesis	1	1	557	2	12069	-4.17	0.0	2.07	0.99	Ass1
401	GO:0045216 [6]: intercellular junction assembly and/or maintenance	1	1	557	2	12069	-4.17	0.0	2.07	0.99	Crb3
402	GO:0045773 [7]: positive regulation of axon extension	1	1	557	2	12069	-4.17	0.0	2.07	0.99	Ntn1
403	GO:0046075 [10]: dTTP metabolism	1	1	557	2	12069	-4.17	0.0	2.07	0.99	Tyki
404	GO:0046125 [8]: pyrimidine deoxyribonucleoside metabolism	1	1	557	2	12069	-4.17	0.0	2.07	0.99	Tyki
405	GO:0046349 [7]: amino sugar biosynthesis	1	1	557	2	12069	-4.17	0.0	2.07	0.99	Cmas
406	GO:0046451 [6]: diaminopimelate metabolism	1	1	557	2	12069	-4.17	0.0	2.07	0.99	Npl
407	GO:0046514 [10]: ceramide catabolism	1	1	557	2	12069	-4.17	0.0	2.07	0.99	Cel
408	GO:0046521 [9]: sphingoid catabolism	1	1	557	2	12069	-4.17	0.0	2.07	0.99	Cel
409	GO:0051047 [5]: positive regulation of secretion	1	1	557	2	12069	-4.17	0.0	2.07	0.99	Kcnn4
410	GO:0000012 [7]: single strand break repair	1	1	557	2	12069	-4.17	0.0	2.07	0.99	Xrcc1
411	GO:0006213 [7]: pyrimidine nucleoside metabolism	1	1	557	2	12069	-4.17	0.0	2.07	0.99	Tyki
412	GO:0006235 [10]: dTTP biosynthesis	1	1	557	2	12069	-4.17	0.0	2.07	0.99	Tyki
413	GO:0006526 [6]: arginine biosynthesis	1	1	557	2	12069	-4.17	0.0	2.07	0.99	Ass1
414	GO:0006536 [8]: glutamate metabolism	1	1	557	2	12069	-4.17	0.0	2.07	0.99	Prodh
415	GO:0006553 [8]: lysine metabolism	1	1	557	2	12069	-4.17	0.0	2.07	0.99	Npl
416	GO:0006562 [9]: proline catabolism	1	1	557	2	12069	-4.17	0.0	2.07	0.99	Prodh
417	GO:0007184 [9]: SMAD protein nuclear translocation	1	1	557	2	12069	-4.17	0.0	2.07	0.99	Tob1
418	GO:0008635 [7]: caspase activation via cytochrome c	1	1	557	2	12069	-4.17	0.0	2.07	0.99	Bak1
419	GO:0009048 [5]: dosage compensation, by inactivation of X chromosome	1	1	557	2	12069	-4.17	0.0	2.07	0.99	Xist
420	GO:0009085 [9]: lysine biosynthesis	1	1	557	2	12069	-4.17	0.0	2.07	0.99	Npl
421	GO:0009089 [7]: lysine biosynthesis via diaminopimelate	1	1	557	2	12069	-4.17	0.0	2.07	0.99	Npl
422	GO:0009133 [7]: nucleoside diphosphate biosynthesis	1	1	557	2	12069	-4.17	0.0	2.07	0.99	Tyki
423	GO:0009148 [8]: pyrimidine nucleoside triphosphate biosynthesis	1	1	557	2	12069	-4.17	0.0	2.07	0.99	Tyki
424	GO:0009202 [8]: deoxyribonucleoside triphosphate biosynthesis	1	1	557	2	12069	-4.17	0.0	2.07	0.99	Tyki
425	GO:0009211 [9]: pyrimidine deoxyribonucleoside triphosphate metabolism	1	1	557	2	12069	-4.17	0.0	2.07	0.99	Tyki
426	GO:0009212 [9]: pyrimidine deoxyribonucleoside triphosphate biosynthesis	1	1	557	2	12069	-4.17	0.0	2.07	0.99	Tyki
427	GO:0009253 [8]: peptidoglycan catabolism	1	1	557	2	12069	-4.17	0.0	2.07	0.99	Pglyrp1
428	GO:0044264 [6]: cellular polysaccharide metabolism	3	3	555	30	12041	-4.17	0.0	1.73	0.81	Cmas Ppp1r2 Pygm
429	GO:0016192 [5]: vesicle-mediated transport	10	10	548	237	11834	-4.18	0.0	0.42	0.2	Ap1m2 Ap2a2 Ap3s2 Hip1r Igh-4 Mfge8 Rab4a Srcasm Stxbp6 Unc13b
430	GO:0009890 [6]: negative regulation of biosynthesis	2	2	556	14	12057	-4.19	0.0	1.86	0.88	Acdc Rnf128
431	GO:0050764 [7]: regulation of phagocytosis	2	2	556	14	12057	-4.19	0.0	1.86	0.88	Igh-4 Mfge8
432	GO:0050766 [8]: positive regulation of phagocytosis	2	2	556	14	12057	-4.19	0.0	1.86	0.88	Igh-4 Mfge8
433	GO:0000160 [5]: two-component signal transduction system (phosphorelay)	2	2	556	14	12057	-4.19	0.0	1.86	0.88	Rab25 Rem2
434	GO:0001838 [5]: embryonic epithelial tube formation	2	2	556	14	12057	-4.19	0.0	1.86	0.88	Lmo4 Ptk7
435	GO:0008154 [6]: actin polymerization and/or depolymerization	2	2	556	14	12057	-4.19	0.0	1.86	0.88	Arpc4 Eln
436	GO:0016477 [5]: cell migration	4	4	554	136	11935	-4.2	0.0	0.14	0.07	Epha4 Lama1 Ntn1 St14
437	GO:0006821 [8]: chloride transport	4	4	554	50	12021	-4.21	0.0	1.54	0.71	Clca1 Clca2 Clcn3 Clic3
438	GO:0009100 [7]: glycoprotein metabolism	5	5	553	71	12000	-4.21	0.0	1.41	0.67	Asrgl1 Galnt10 Galnt7 Phlda1 St6gal1
439	GO:0007015 [9]: actin filament organization	3	3	555	31	12040	-4.21	0.0	1.67	0.76	Eln Lcp1 Pdlim3
440	GO:0006461 [7]: protein complex assembly	2	2	556	94	11977	-4.21	0.0	0.07	0.04	Ap2a2 Hist1h4i
441	GO:0006605 [7]: protein targeting	7	7	551	188	11883	-4.23	0.0	0.27	0.11	4632408A20Rik Ccnb1-rs1 Folr1 Slc28a3 Slc35a3 Syngr1 Tob1
442	GO:0040007 [3]: growth	6	6	552	95	11976	-4.23	0.0	1.24	0.59	Gdf5 Igfbp2 Igfbp5 Lama1 Tgfb3 Tkt
443	GO:0016481 [7]: negative regulation of transcription	3	3	555	114	11957	-4.23	0.0	0.11	0.06	Jarid2 Tcfcp2l1 Vdr
444	GO:0006399 [6]: tRNA metabolism	1	1	557	70	12001	-4.25	0.0	0.04	0.02	Qtrtd1
445	GO:0019953 [4]: sexual reproduction	5	5	553	151	11920	-4.26	0.0	0.19	0.09	Ggt1 Mfge8 Ovol1 Tkt Tle3
446	GO:0000003 [3]: reproduction	5	5	553	151	11920	-4.26	0.0	0.19	0.09	Ggt1 Mfge8 Ovol1 Tkt Tle3
447	GO:0005976 [5]: polysaccharide metabolism	3	3	555	32	12039	-4.26	0.0	1.61	0.76	Cmas Ppp1r2 Pygm
448	GO:0006897 [6]: endocytosis	7	7	551	122	11949	-4.26	0.0	1.07	0.51	Ap1m2 Ap2a2 Hip1r Igh-4 Mfge8 Rab4a Unc13b
449	GO:0042330 [5]: taxis	6	6	552	97	11974	-4.26	0.0	1.19	0.58	Ccl11 Ccl28 Ccl8 Cklfsf8 Fmod S100a8
450	GO:0006935 [6]: chemotaxis	6	6	552	97	11974	-4.26	0.0	1.19	0.58	Ccl11 Ccl28 Ccl8 Cklfsf8 Fmod S100a8
451	GO:0043009 [5]: embryonic development (sensu Vertebrata)	4	4	554	52	12019	-4.27	0.0	1.45	0.7	Axin2 Tcfap2c Tgfb3 Tgfbr1
452	GO:0008213 [8]: protein amino acid alkylation	2	2	556	15	12056	-4.28	0.0	1.76	0.84	Hrmt1l2 Suv420h1
453	GO:0043037 [7]: translation	5	5	553	149	11922	-4.29	0.0	0.2	0.09	Eef2 Eif3s6 Lgtn Qars Skiv2l
454	GO:0008380 [7]: RNA splicing	8	8	550	189	11882	-4.3	0.0	0.44	0.21	2210008M09Rik Ncl Nola2 Ppargc1b Prpf4b Tia1 U2af1 Uhmk1
455	GO:0012502 [7]: induction of programmed cell death	5	5	553	76	11995	-4.31	0.0	1.25	0.59	Eaf2 Igh-4 Pycard Tde1 Trp63
456	GO:0006917 [8]: induction of apoptosis	5	5	553	76	11995	-4.31	0.0	1.25	0.59	Eaf2 Igh-4 Pycard Tde1 Trp63
457	GO:0042254 [6]: ribosome biogenesis and assembly	2	2	556	90	11981	-4.31	0.0	0.08	0.04	Gnl2 Rpl37a
458	GO:0000375 [8]: RNA splicing, via transesterification reactions	8	8	550	185	11886	-4.31	0.0	0.47	0.23	2210008M09Rik Ncl Nola2 Ppargc1b Prpf4b Tia1 U2af1 Uhmk1
459	GO:0000377 [9]: RNA splicing, via transesterification reactions with bulged adenosine as nucleophile	8	8	550	185	11886	-4.31	0.0	0.47	0.23	2210008M09Rik Ncl Nola2 Ppargc1b Prpf4b Tia1 U2af1 Uhmk1
460	GO:0000398 [8]: nuclear mRNA splicing, via spliceosome	8	8	550	185	11886	-4.31	0.0	0.47	0.23	2210008M09Rik Ncl Nola2 Ppargc1b Prpf4b Tia1 U2af1 Uhmk1
461	GO:0051239 [4]: regulation of organismal physiological process	3	3	555	109	11962	-4.33	0.0	0.13	0.07	Igh-4 Rnf128 Tnfsf13
462	GO:0006974 [5]: response to DNA damage stimulus	5	5	553	144	11927	-4.34	0.0	0.23	0.09	Chek1 Lig3 Polb Slk Xrcc1
463	GO:0000041 [8]: transition metal ion transport	3	3	555	34	12037	-4.34	0.0	1.5	0.7	Cp Ltf Trf
464	GO:0007017 [7]: microtubule-based process	7	7	551	131	11940	-4.34	0.0	0.89	0.47	Bicd2 Birc5 Hook2 Kif22 Mtap2 Mtap7 Zfp282
465	GO:0051169 [6]: nuclear transport	1	1	557	67	12004	-4.35	0.0	0.05	0.02	Tob1
466	GO:0045807 [7]: positive regulation of endocytosis	2	2	556	16	12055	-4.35	0.0	1.67	0.76	Igh-4 Mfge8
467	GO:0000910 [5]: cytokinesis	6	6	552	104	11967	-4.35	0.0	1.02	0.51	Ccnb1-rs1 Incenp Lig3 Spag5 Tnk1 Ube2c
468	GO:0001568 [4]: blood vessel development	2	2	556	87	11984	-4.37	0.0	0.1	0.05	Angpt1 Anpep
469	GO:0050876 [4]: reproductive physiological process	3	3	555	35	12036	-4.38	0.0	1.45	0.7	Stat5a Ttpa Xdh
470	GO:0006281 [6]: DNA repair	4	4	554	124	11947	-4.38	0.0	0.19	0.09	Lig3 Polb Slk Xrcc1
471	GO:0001501 [5]: skeletal development	5	5	553	81	11990	-4.39	0.0	1.11	0.53	Mmp13 Tnfrsf11a Tob1 Trp63 Vdr
472	GO:0015674 [7]: di-, tri-valent inorganic cation transport	6	6	552	109	11962	-4.4	0.0	0.92	0.48	Atp2b2 Clic1 Cp Ltf Trf Vdr
473	GO:0007178 [7]: transmembrane receptor protein serine/threonine kinase signaling pathway	4	4	554	58	12013	-4.41	0.0	1.23	0.58	Acvrl1 Chrdl2 Tgfbr1 Tob1
474	GO:0016331 [5]: morphogenesis of embryonic epithelium	2	2	556	17	12054	-4.41	0.0	1.59	0.76	Lmo4 Ptk7
475	GO:0030509 [9]: BMP signaling pathway	2	2	556	17	12054	-4.41	0.0	1.59	0.76	Chrdl2 Tob1
476	GO:0006826 [9]: iron ion transport	2	2	556	17	12054	-4.41	0.0	1.59	0.76	Ltf Trf
477	GO:0009116 [6]: nucleoside metabolism	2	2	556	17	12054	-4.41	0.0	1.59	0.76	Qtrtd1 Tyki
478	GO:0010165 [7]: response to X-ray	1	1	557	3	12068	-4.41	0.0	1.8	0.88	C6.1A
479	GO:0015858 [6]: nucleoside transport	1	1	557	3	12068	-4.41	0.0	1.8	0.88	Slc28a3
480	GO:0030002 [6]: anion homeostasis	1	1	557	3	12068	-4.41	0.0	1.8	0.88	Slc9a3r1
481	GO:0030833 [7]: regulation of actin filament polymerization	1	1	557	3	12068	-4.41	0.0	1.8	0.88	Eln
482	GO:0040016 [5]: embryonic cleavage	1	1	557	3	12068	-4.41	0.0	1.8	0.88	Top2a
483	GO:0044270 [5]: nitrogen compound catabolism	1	1	557	3	12068	-4.41	0.0	1.8	0.88	Arg2
484	GO:0048488 [7]: synaptic vesicle endocytosis	1	1	557	3	12068	-4.41	0.0	1.8	0.88	Unc13b
485	GO:0050771 [6]: negative regulation of axonogenesis	1	1	557	3	12068	-4.41	0.0	1.8	0.88	Ntn1
486	GO:0000103 [7]: sulfate assimilation	1	1	557	3	12068	-4.41	0.0	1.8	0.88	Sult1d1
487	GO:0000270 [7]: peptidoglycan metabolism	1	1	557	3	12068	-4.41	0.0	1.8	0.88	Pglyrp1
488	GO:0001788 [7]: antibody-dependent cellular cytotoxicity	1	1	557	3	12068	-4.41	0.0	1.8	0.88	Igh-4
489	GO:0006287 [8]: base-excision repair, gap-filling	1	1	557	3	12068	-4.41	0.0	1.8	0.88	Polb
490	GO:0006516 [8]: glycoprotein catabolism	1	1	557	3	12068	-4.41	0.0	1.8	0.88	Asrgl1
491	GO:0006527 [6]: arginine catabolism	1	1	557	3	12068	-4.41	0.0	1.8	0.88	Arg2
492	GO:0006548 [9]: histidine catabolism	1	1	557	3	12068	-4.41	0.0	1.8	0.88	Hal
493	GO:0006561 [9]: proline biosynthesis	1	1	557	3	12068	-4.41	0.0	1.8	0.88	Pycs
494	GO:0006598 [8]: polyamine catabolism	1	1	557	3	12068	-4.41	0.0	1.8	0.88	Sat1
495	GO:0006599 [7]: phosphagen metabolism	1	1	557	3	12068	-4.41	0.0	1.8	0.88	Ckm
496	GO:0006791 [6]: sulfur utilization	1	1	557	3	12068	-4.41	0.0	1.8	0.88	Sult1d1
497	GO:0007628 [5]: adult walking behavior	1	1	557	3	12068	-4.41	0.0	1.8	0.88	Epha4
498	GO:0009077 [8]: histidine family amino acid catabolism	1	1	557	3	12068	-4.41	0.0	1.8	0.88	Hal
499	GO:0009120 [7]: deoxyribonucleoside metabolism	1	1	557	3	12068	-4.41	0.0	1.8	0.88	Tyki
500	GO:0009191 [8]: ribonucleoside diphosphate catabolism	1	1	557	3	12068	-4.41	0.0	1.8	0.88	Cant1
501	GO:0009219 [8]: pyrimidine deoxyribonucleotide metabolism	1	1	557	3	12068	-4.41	0.0	1.8	0.88	Tyki
502	GO:0009221 [8]: pyrimidine deoxyribonucleotide biosynthesis	1	1	557	3	12068	-4.41	0.0	1.8	0.88	Tyki
503	GO:0009892 [5]: negative regulation of metabolism	5	5	553	137	11934	-4.41	0.0	0.28	0.12	Acdc Jarid2 Rnf128 Tcfcp2l1 Vdr
504	GO:0030036 [8]: actin cytoskeleton organization and biogenesis	5	5	553	83	11988	-4.41	0.0	1.05	0.51	Arpc4 Eln Lcp1 Pdlim3 Rhou
505	GO:0008632 [7]: apoptotic program	3	3	555	36	12035	-4.41	0.0	1.4	0.67	Bak1 Eya2 Pycard
506	GO:0009719 [4]: response to endogenous stimulus	6	6	552	148	11923	-4.42	0.0	0.38	0.18	Acdc Chek1 Lig3 Polb Slk Xrcc1
507	GO:0000067 [6]: DNA replication and chromosome cycle	6	6	552	113	11958	-4.42	0.0	0.84	0.44	Lig3 Nfib Nfic Polb Rrm2 Top2a
508	GO:0009792 [4]: embryonic development (sensu Metazoa)	5	5	553	84	11987	-4.42	0.0	1.03	0.51	Axin2 Tcfap2c Tgfb3 Tgfbr1 Top2a
509	GO:0006813 [8]: potassium ion transport	4	4	554	120	11951	-4.43	0.0	0.22	0.09	Atp12a Kcnk1 Kcnk5 Kcnn4
510	GO:0007046 [7]: ribosome biogenesis	2	2	556	84	11987	-4.44	0.0	0.11	0.06	Gnl2 Rpl37a
511	GO:0007067 [8]: mitosis	5	5	553	85	11986	-4.44	0.0	1.0	0.5	Ccnb1-rs1 Incenp Spag5 Tnk1 Ube2c
512	GO:0000226 [8]: microtubule cytoskeleton organization and biogenesis	3	3	555	37	12034	-4.45	0.0	1.35	0.63	Birc5 Hook2 Mtap2
513	GO:0006865 [6]: amino acid transport	3	3	555	37	12034	-4.45	0.0	1.35	0.63	Slc38a3 Slc6a14 Slc7a5
514	GO:0006954 [5]: inflammatory response	6	6	552	117	11954	-4.45	0.0	0.77	0.4	Ccl11 Ccl8 Cd14 Igh-4 Il1f6 Pycard
515	GO:0000087 [7]: M phase of mitotic cell cycle	5	5	553	86	11985	-4.45	0.0	0.98	0.49	Ccnb1-rs1 Incenp Spag5 Tnk1 Ube2c
516	GO:0009966 [4]: regulation of signal transduction	5	5	553	87	11984	-4.46	0.0	0.96	0.49	Acdc Axin2 Chrdl2 Dkk3 Tob1
517	GO:0000122 [9]: negative regulation of transcription from Pol II promoter	1	1	557	63	12008	-4.47	0.0	0.06	0.03	Tcfcp2l1
518	GO:0042742 [6]: defense response to bacteria	4	4	554	61	12010	-4.47	0.0	1.13	0.53	Defb3 Defb6 Igh-4 Pglyrp1
519	GO:0000279 [6]: M phase	6	6	552	133	11938	-4.47	0.0	0.54	0.26	Ccnb1-rs1 Centd3 Incenp Spag5 Tnk1 Ube2c
520	GO:0009165 [6]: nucleotide biosynthesis	3	3	555	101	11970	-4.47	0.0	0.17	0.08	Ada Atp6v1b1 Tyki
521	GO:0042440 [4]: pigment metabolism	2	2	556	18	12053	-4.47	0.0	1.51	0.7	Alad Hebp1
522	GO:0006879 [8]: iron ion homeostasis	2	2	556	18	12053	-4.47	0.0	1.51	0.7	Ltf Trf
523	GO:0007498 [3]: mesoderm development	2	2	556	18	12053	-4.47	0.0	1.51	0.7	Ovol1 Trp63
524	GO:0000280 [7]: nuclear division	6	6	552	124	11947	-4.47	0.0	0.66	0.34	Ccnb1-rs1 Centd3 Incenp Spag5 Tnk1 Ube2c
525	GO:0009893 [5]: positive regulation of metabolism	6	6	552	125	11946	-4.47	0.0	0.65	0.33	Acdc Cited4 Eaf2 Klf13 Nfat5 Trp63
526	GO:0051243 [5]: negative regulation of cellular physiological process	6	6	552	130	11941	-4.48	0.0	0.58	0.29	Birc5 Pik3r1 Polb Qars Tax1bp3 Tgfb3
527	GO:0030029 [7]: actin filament-based process	5	5	553	89	11982	-4.49	0.0	0.91	0.47	Arpc4 Eln Lcp1 Pdlim3 Rhou
528	GO:0006260 [6]: DNA replication	5	5	553	89	11982	-4.49	0.0	0.91	0.47	Lig3 Nfib Nfic Polb Rrm2
529	GO:0016568 [8]: chromatin modification	2	2	556	82	11989	-4.49	0.0	0.12	0.06	Baz1b Suv420h1
530	GO:0006333 [8]: chromatin assembly or disassembly	2	2	556	82	11989	-4.49	0.0	0.12	0.06	Baz1b Hist1h4i
531	GO:0045941 [7]: positive regulation of transcription	5	5	553	90	11981	-4.49	0.0	0.89	0.47	Cited4 Eaf2 Klf13 Nfat5 Trp63
532	GO:0045935 [6]: positive regulation of nucleobase, nucleoside, nucleotide and nucleic acid metabolism	5	5	553	91	11980	-4.5	0.0	0.87	0.47	Cited4 Eaf2 Klf13 Nfat5 Trp63
533	GO:0007028 [5]: cytoplasm organization and biogenesis	3	3	555	99	11972	-4.5	0.0	0.18	0.08	Crb3 Gnl2 Rpl37a
534	GO:0043066 [7]: negative regulation of apoptosis	4	4	554	63	12008	-4.51	0.0	1.07	0.51	Birc5 Pik3r1 Polb Qars
535	GO:0015837 [5]: amine transport	3	3	555	39	12032	-4.51	0.0	1.26	0.59	Slc38a3 Slc6a14 Slc7a5
536	GO:0019932 [6]: second-messenger-mediated signaling	2	2	556	81	11990	-4.51	0.0	0.12	0.06	Ccl28 Slc9a3r1
537	GO:0045045 [5]: secretory pathway	3	3	555	98	11973	-4.51	0.0	0.19	0.09	Folr1 Srcasm Unc13b
538	GO:0042127 [5]: regulation of cell proliferation	5	5	553	124	11947	-4.52	0.0	0.39	0.18	AY036118 Tax1bp3 Tgfb3 Tnfsf13 Ube2c
539	GO:0006334 [8]: nucleosome assembly	1	1	557	61	12010	-4.52	0.0	0.06	0.03	Hist1h4i
540	GO:0043069 [6]: negative regulation of programmed cell death	4	4	554	64	12007	-4.52	0.0	1.04	0.51	Birc5 Pik3r1 Polb Qars
541	GO:0042133 [5]: neurotransmitter metabolism	2	2	556	19	12052	-4.52	0.0	1.44	0.7	Slc5a8 Slc5a9
542	GO:0051258 [7]: protein polymerization	2	2	556	19	12052	-4.52	0.0	1.44	0.7	Arpc4 Eln
543	GO:0016311 [7]: dephosphorylation	3	3	555	97	11974	-4.53	0.0	0.19	0.09	Dusp7 Eya2 Ptpn18
544	GO:0048232 [6]: male gamete generation	3	3	555	97	11974	-4.53	0.0	0.19	0.09	Ggt1 Ovol1 Tle3
545	GO:0007283 [7]: spermatogenesis	3	3	555	97	11974	-4.53	0.0	0.19	0.09	Ggt1 Ovol1 Tle3
546	GO:0016042 [5]: lipid catabolism	4	4	554	65	12006	-4.54	0.0	1.01	0.51	Cel Lip1 Lipe Lpl
547	GO:0040008 [4]: regulation of growth	4	4	554	65	12006	-4.54	0.0	1.01	0.51	Igfbp2 Igfbp5 Lama1 Tkt
548	GO:0050790 [3]: regulation of enzyme activity	5	5	553	97	11974	-4.54	0.0	0.75	0.39	Bak1 Map3k6 Pkig Pycard Sfn
549	GO:0007243 [6]: protein kinase cascade	5	5	553	118	11953	-4.54	0.0	0.45	0.21	AW742319 Acdc Cdc42ep5 Map3k6 Thop1
550	GO:0008202 [6]: steroid metabolism	5	5	553	100	11971	-4.55	0.0	0.7	0.36	Hsd17b2 Lipe Srebf1 Stard5 Sult1b1
551	GO:0009101 [7]: glycoprotein biosynthesis	4	4	554	67	12004	-4.56	0.0	0.96	0.49	Galnt10 Galnt7 Phlda1 St6gal1
552	GO:0001701 [6]: embryonic development (sensu Mammalia)	3	3	555	41	12030	-4.56	0.0	1.18	0.57	Tcfap2c Tgfb3 Tgfbr1
553	GO:0006470 [8]: protein amino acid dephosphorylation	3	3	555	95	11976	-4.56	0.0	0.21	0.09	Dusp7 Eya2 Ptpn18
554	GO:0006913 [6]: nucleocytoplasmic transport	2	2	556	78	11993	-4.57	0.0	0.13	0.07	Camk1 Tob1
555	GO:0009617 [6]: response to bacteria	4	4	554	68	12003	-4.57	0.0	0.93	0.49	Defb3 Defb6 Igh-4 Pglyrp1
556	GO:0019941 [9]: modification-dependent protein catabolism	3	3	555	94	11977	-4.58	0.0	0.21	0.09	Cblc Ube2c Usp12
557	GO:0006807 [4]: nitrogen compound metabolism	2	2	556	20	12051	-4.58	0.0	1.37	0.64	Arg2 Ass1
558	GO:0030149 [8]: sphingolipid catabolism	1	1	557	4	12067	-4.59	0.0	1.6	0.76	Cel
559	GO:0042036 [8]: negative regulation of cytokine biosynthesis	1	1	557	4	12067	-4.59	0.0	1.6	0.76	Rnf128
560	GO:0042278 [7]: purine nucleoside metabolism	1	1	557	4	12067	-4.59	0.0	1.6	0.76	Qtrtd1
561	GO:0045667 [5]: regulation of osteoblast differentiation	1	1	557	4	12067	-4.59	0.0	1.6	0.76	Tob1
562	GO:0046128 [8]: purine ribonucleoside metabolism	1	1	557	4	12067	-4.59	0.0	1.6	0.76	Qtrtd1
563	GO:0050772 [6]: positive regulation of axonogenesis	1	1	557	4	12067	-4.59	0.0	1.6	0.76	Ntn1
564	GO:0050828 [4]: regulation of liquid surface tension	1	1	557	4	12067	-4.59	0.0	1.6	0.76	Sftpd
565	GO:0001818 [7]: negative regulation of cytokine production	1	1	557	4	12067	-4.59	0.0	1.6	0.76	Rnf128
566	GO:0002011 [5]: morphogenesis of an epithelial sheet	1	1	557	4	12067	-4.59	0.0	1.6	0.76	Lama1
567	GO:0006054 [7]: N-acetylneuraminate metabolism	1	1	557	4	12067	-4.59	0.0	1.6	0.76	Cmas
568	GO:0006542 [9]: glutamine biosynthesis	1	1	557	4	12067	-4.59	0.0	1.6	0.76	Pycs
569	GO:0006547 [8]: histidine metabolism	1	1	557	4	12067	-4.59	0.0	1.6	0.76	Hal
570	GO:0007549 [4]: dosage compensation	1	1	557	4	12067	-4.59	0.0	1.6	0.76	Xist
571	GO:0007566 [3]: embryo implantation	1	1	557	4	12067	-4.59	0.0	1.6	0.76	Ttpa
572	GO:0009075 [7]: histidine family amino acid metabolism	1	1	557	4	12067	-4.59	0.0	1.6	0.76	Hal
573	GO:0009119 [7]: ribonucleoside metabolism	1	1	557	4	12067	-4.59	0.0	1.6	0.76	Qtrtd1
574	GO:0009134 [7]: nucleoside diphosphate catabolism	1	1	557	4	12067	-4.59	0.0	1.6	0.76	Cant1
575	GO:0009185 [8]: ribonucleoside diphosphate metabolism	1	1	557	4	12067	-4.59	0.0	1.6	0.76	Cant1
576	GO:0009200 [8]: deoxyribonucleoside triphosphate metabolism	1	1	557	4	12067	-4.59	0.0	1.6	0.76	Tyki
577	GO:0009263 [7]: deoxyribonucleotide biosynthesis	1	1	557	4	12067	-4.59	0.0	1.6	0.76	Tyki
578	GO:0045892 [8]: negative regulation of transcription, DNA-dependent	2	2	556	77	11994	-4.59	0.0	0.14	0.07	Jarid2 Tcfcp2l1
579	GO:0048514 [5]: blood vessel morphogenesis	2	2	556	77	11994	-4.59	0.0	0.14	0.07	Angpt1 Anpep
580	GO:0006511 [10]: ubiquitin-dependent protein catabolism	3	3	555	92	11979	-4.6	0.0	0.23	0.09	Cblc Ube2c Usp12
581	GO:0045859 [4]: regulation of protein kinase activity	3	3	555	44	12027	-4.62	0.0	1.07	0.51	Map3k6 Pkig Sfn
582	GO:0001503 [5]: ossification	3	3	555	44	12027	-4.62	0.0	1.07	0.51	Mmp13 Tnfrsf11a Tob1
583	GO:0008360 [5]: regulation of cell shape	2	2	556	21	12050	-4.62	0.0	1.31	0.62	Rhou Sprr1b
584	GO:0007409 [6]: axonogenesis	4	4	554	74	11997	-4.63	0.0	0.79	0.41	Dlx5 Epha4 Ntn1 Ulk1
585	GO:0007610 [2]: behavior	3	3	555	89	11982	-4.64	0.0	0.25	0.1	Epha4 Itga8 Vdac1
586	GO:0015992 [6]: proton transport	3	3	555	45	12026	-4.65	0.0	1.03	0.51	Atp12a Atp6v1b1 Atp6v1c2
587	GO:0008284 [6]: positive regulation of cell proliferation	3	3	555	45	12026	-4.65	0.0	1.03	0.51	AY036118 Tnfsf13 Ube2c
588	GO:0051246 [5]: regulation of protein metabolism	2	2	556	74	11997	-4.65	0.0	0.16	0.07	Eln Rnf128
589	GO:0009566 [5]: fertilization	2	2	556	22	12049	-4.66	0.0	1.25	0.59	Mfge8 Tkt
590	GO:0019439 [6]: aromatic compound catabolism	2	2	556	22	12049	-4.66	0.0	1.25	0.59	Ephx1 Sdfr2
591	GO:0006690 [7]: icosanoid metabolism	2	2	556	22	12049	-4.66	0.0	1.25	0.59	Hpgd Lta4h
592	GO:0006919 [6]: caspase activation	2	2	556	22	12049	-4.66	0.0	1.25	0.59	Bak1 Pycard
593	GO:0007266 [7]: Rho protein signal transduction	2	2	556	22	12049	-4.66	0.0	1.25	0.59	AW742319 Cdc42ep5
594	GO:0007338 [6]: fertilization (sensu Metazoa)	2	2	556	22	12049	-4.66	0.0	1.25	0.59	Mfge8 Tkt
595	GO:0009889 [5]: regulation of biosynthesis	4	4	554	84	11987	-4.67	0.0	0.6	0.29	Acdc Eif3s6 Rnf128 Skiv2l
596	GO:0045786 [7]: negative regulation of cell cycle	3	3	555	47	12024	-4.68	0.0	0.96	0.49	Axin2 Pycard Tnk1
597	GO:0046483 [5]: heterocycle metabolism	3	3	555	47	12024	-4.68	0.0	0.96	0.49	Alad Folr1 Hebp1
598	GO:0006916 [8]: anti-apoptosis	3	3	555	48	12023	-4.7	0.0	0.93	0.49	Birc5 Polb Qars
599	GO:0019748 [4]: secondary metabolism	2	2	556	23	12048	-4.7	0.0	1.19	0.58	Alad Hebp1
600	GO:0043280 [5]: positive regulation of caspase activity	2	2	556	23	12048	-4.7	0.0	1.19	0.58	Bak1 Pycard
601	GO:0043281 [4]: regulation of caspase activity	2	2	556	23	12048	-4.7	0.0	1.19	0.58	Bak1 Pycard
602	GO:0000082 [7]: G1/S transition of mitotic cell cycle	2	2	556	23	12048	-4.7	0.0	1.19	0.58	Rhou Sfn
603	GO:0006909 [7]: phagocytosis	2	2	556	23	12048	-4.7	0.0	1.19	0.58	Igh-4 Mfge8
604	GO:0046849 [4]: bone remodeling	3	3	555	49	12022	-4.71	0.0	0.9	0.47	Mmp13 Tnfrsf11a Tob1
605	GO:0006869 [5]: lipid transport	3	3	555	49	12022	-4.71	0.0	0.9	0.47	Adfp Apoc1 Stard5
606	GO:0050879 [4]: organismal movement	2	2	556	70	12001	-4.72	0.0	0.18	0.08	Rdh12 Tulp1
607	GO:0006644 [7]: phospholipid metabolism	1	1	557	54	12017	-4.72	0.0	0.09	0.04	Isyna1
608	GO:0006575 [6]: amino acid derivative metabolism	3	3	555	50	12021	-4.72	0.0	0.87	0.47	Ckm Sat1 Sdfr2
609	GO:0016202 [7]: regulation of myogenesis	1	1	557	5	12066	-4.72	0.0	1.44	0.7	Boc
610	GO:0016571 [10]: histone methylation	1	1	557	5	12066	-4.72	0.0	1.44	0.7	Suv420h1
611	GO:0030199 [5]: collagen fibril organization	1	1	557	5	12066	-4.72	0.0	1.44	0.7	Tnxb
612	GO:0030516 [6]: regulation of axon extension	1	1	557	5	12066	-4.72	0.0	1.44	0.7	Ntn1
613	GO:0042596 [5]: fear response	1	1	557	5	12066	-4.72	0.0	1.44	0.7	Vdac1
614	GO:0043122 [5]: regulation of I-kappaB kinase/NF-kappaB cascade	1	1	557	5	12066	-4.72	0.0	1.44	0.7	Acdc
615	GO:0045104 [8]: intermediate filament cytoskeleton organization and biogenesis	1	1	557	5	12066	-4.72	0.0	1.44	0.7	Krt1-16
616	GO:0045191 [8]: regulation of isotype switching	1	1	557	5	12066	-4.72	0.0	1.44	0.7	Tnfsf13
617	GO:0045830 [9]: positive regulation of isotype switching	1	1	557	5	12066	-4.72	0.0	1.44	0.7	Tnfsf13
618	GO:0045995 [4]: regulation of embryonic development	1	1	557	5	12066	-4.72	0.0	1.44	0.7	Lama1
619	GO:0046323 [9]: glucose import	1	1	557	5	12066	-4.72	0.0	1.44	0.7	Acdc
620	GO:0046324 [6]: regulation of glucose import	1	1	557	5	12066	-4.72	0.0	1.44	0.7	Acdc
621	GO:0046339 [7]: diacylglycerol metabolism	1	1	557	5	12066	-4.72	0.0	1.44	0.7	Lipe
622	GO:0050768 [5]: negative regulation of neurogenesis	1	1	557	5	12066	-4.72	0.0	1.44	0.7	Ntn1
623	GO:0050769 [5]: positive regulation of neurogenesis	1	1	557	5	12066	-4.72	0.0	1.44	0.7	Ntn1
624	GO:0050892 [5]: intestinal absorption	1	1	557	5	12066	-4.72	0.0	1.44	0.7	Vdr
625	GO:0001662 [3]: behavioral fear response	1	1	557	5	12066	-4.72	0.0	1.44	0.7	Vdac1
626	GO:0001812 [8]: positive regulation of type I hypersensitivity	1	1	557	5	12066	-4.72	0.0	1.44	0.7	Igh-4
627	GO:0001837 [5]: epithelial to mesenchymal transition	1	1	557	5	12066	-4.72	0.0	1.44	0.7	Ppp3r1
628	GO:0006020 [8]: myo-inositol metabolism	1	1	557	5	12066	-4.72	0.0	1.44	0.7	Isyna1
629	GO:0006085 [8]: acetyl-CoA biosynthesis	1	1	557	5	12066	-4.72	0.0	1.44	0.7	Acas2l
630	GO:0006518 [5]: peptide metabolism	1	1	557	5	12066	-4.72	0.0	1.44	0.7	Thop1
631	GO:0006555 [7]: methionine metabolism	1	1	557	5	12066	-4.72	0.0	1.44	0.7	Mthfr
632	GO:0006564 [9]: L-serine biosynthesis	1	1	557	5	12066	-4.72	0.0	1.44	0.7	Psat1
633	GO:0006750 [7]: glutathione biosynthesis	1	1	557	5	12066	-4.72	0.0	1.44	0.7	Ggt1
634	GO:0007528 [7]: neuromuscular junction development	1	1	557	5	12066	-4.72	0.0	1.44	0.7	Snta1
635	GO:0008215 [8]: spermine metabolism	1	1	557	5	12066	-4.72	0.0	1.44	0.7	Sat1
636	GO:0009261 [7]: ribonucleotide catabolism	1	1	557	5	12066	-4.72	0.0	1.44	0.7	Cant1
637	GO:0016049 [4]: cell growth	3	3	555	51	12020	-4.73	0.0	0.85	0.45	Igfbp2 Igfbp5 Tgfb3
638	GO:0006665 [7]: sphingolipid metabolism	2	2	556	24	12047	-4.73	0.0	1.14	0.54	Cel Psap
639	GO:0006805 [5]: xenobiotic metabolism	2	2	556	24	12047	-4.73	0.0	1.14	0.54	Ephx1 Sdfr2
640	GO:0009410 [7]: response to xenobiotic stimulus	2	2	556	24	12047	-4.73	0.0	1.14	0.54	Ephx1 Sdfr2
641	GO:0050881 [5]: musculoskeletal movement	2	2	556	69	12002	-4.74	0.0	0.19	0.09	Rdh12 Tulp1
642	GO:0050885 [6]: regulation of balance	2	2	556	69	12002	-4.74	0.0	0.19	0.09	Rdh12 Tulp1
643	GO:0050953 [6]: sensory perception of light	2	2	556	69	12002	-4.74	0.0	0.19	0.09	Rdh12 Tulp1
644	GO:0050957 [6]: equilibrioception	2	2	556	69	12002	-4.74	0.0	0.19	0.09	Rdh12 Tulp1
645	GO:0007601 [7]: visual perception	2	2	556	69	12002	-4.74	0.0	0.19	0.09	Rdh12 Tulp1
646	GO:0006417 [6]: regulation of protein biosynthesis	3	3	555	79	11992	-4.74	0.0	0.34	0.16	Eif3s6 Rnf128 Skiv2l
647	GO:0001525 [6]: angiogenesis	2	2	556	68	12003	-4.75	0.0	0.2	0.09	Angpt1 Anpep
648	GO:0008361 [5]: regulation of cell size	3	3	555	54	12017	-4.76	0.0	0.77	0.4	Igfbp2 Igfbp5 Tgfb3
649	GO:0006643 [6]: membrane lipid metabolism	3	3	555	77	11994	-4.76	0.0	0.37	0.17	Cel Isyna1 Psap
650	GO:0050776 [5]: regulation of immune response	3	3	555	76	11995	-4.77	0.0	0.38	0.18	Igh-4 Rnf128 Tnfsf13
651	GO:0007249 [7]: I-kappaB kinase/NF-kappaB cascade	2	2	556	25	12046	-4.77	0.0	1.09	0.53	AW742319 Acdc
652	GO:0006725 [5]: aromatic compound metabolism	3	3	555	75	11996	-4.78	0.0	0.39	0.18	Ephx1 Folr1 Sdfr2
653	GO:0006816 [8]: calcium ion transport	3	3	555	75	11996	-4.78	0.0	0.39	0.18	Atp2b2 Clic1 Vdr
654	GO:0045944 [9]: positive regulation of transcription from Pol II promoter	3	3	555	56	12015	-4.78	0.0	0.72	0.37	Klf13 Nfat5 Trp63
655	GO:0006887 [6]: exocytosis	1	1	557	52	12019	-4.78	0.0	0.1	0.05	Unc13b
656	GO:0009259 [7]: ribonucleotide metabolism	3	3	555	57	12014	-4.79	0.0	0.7	0.36	Ada Atp6v1b1 Cant1
657	GO:0030705 [6]: cytoskeleton-dependent intracellular transport	2	2	556	66	12005	-4.79	0.0	0.21	0.09	Bicd2 Zfp282
658	GO:0051188 [6]: cofactor biosynthesis	3	3	555	70	12001	-4.79	0.0	0.46	0.22	Alad Atp6v1b1 Ggt1
659	GO:0045893 [8]: positive regulation of transcription, DNA-dependent	3	3	555	71	12000	-4.8	0.0	0.44	0.21	Klf13 Nfat5 Trp63
660	GO:0035295 [3]: tube development	3	3	555	59	12012	-4.8	0.0	0.65	0.33	Lmo4 Nfib Ptk7
661	GO:0030326 [6]: embryonic limb morphogenesis	2	2	556	26	12045	-4.8	0.0	1.04	0.51	Dlx5 Gdf5
662	GO:0035113 [5]: embryonic appendage morphogenesis	2	2	556	26	12045	-4.8	0.0	1.04	0.51	Dlx5 Gdf5
663	GO:0046916 [8]: transition metal ion homeostasis	2	2	556	26	12045	-4.8	0.0	1.04	0.51	Ltf Trf
664	GO:0007611 [3]: learning and/or memory	2	2	556	26	12045	-4.8	0.0	1.04	0.51	Itga8 Vdac1
665	GO:0043085 [4]: positive regulation of enzyme activity	3	3	555	68	12003	-4.8	0.0	0.49	0.24	Bak1 Map3k6 Pycard
666	GO:0000165 [7]: MAPKKK cascade	3	3	555	68	12003	-4.8	0.0	0.49	0.24	AW742319 Cdc42ep5 Map3k6
667	GO:0009451 [6]: RNA modification	1	1	557	51	12020	-4.8	0.0	0.1	0.05	Qtrtd1
668	GO:0006486 [8]: protein amino acid glycosylation	3	3	555	63	12008	-4.81	0.0	0.57	0.29	Galnt10 Galnt7 St6gal1
669	GO:0045595 [4]: regulation of cell differentiation	3	3	555	66	12005	-4.81	0.0	0.52	0.26	Stat5a Tob1 Xdh
670	GO:0007018 [7]: microtubule-based movement	2	2	556	64	12007	-4.82	0.0	0.23	0.09	Bicd2 Zfp282
671	GO:0005977 [8]: glycogen metabolism	2	2	556	27	12044	-4.83	0.0	1.0	0.5	Ppp1r2 Pygm
672	GO:0006073 [7]: glucan metabolism	2	2	556	27	12044	-4.83	0.0	1.0	0.5	Ppp1r2 Pygm
673	GO:0006414 [8]: translational elongation	1	1	557	50	12021	-4.83	0.0	0.1	0.05	Eef2
674	GO:0016601 [7]: Rac protein signal transduction	1	1	557	6	12065	-4.84	0.0	1.3	0.62	Rhou
675	GO:0018195 [9]: peptidyl-arginine modification	1	1	557	6	12065	-4.84	0.0	1.3	0.62	Hrmt1l2
676	GO:0030178 [6]: negative regulation of Wnt receptor signaling pathway	1	1	557	6	12065	-4.84	0.0	1.3	0.62	Dkk3
677	GO:0045190 [8]: isotype switching	1	1	557	6	12065	-4.84	0.0	1.3	0.62	Tnfsf13
678	GO:0046466 [7]: membrane lipid catabolism	1	1	557	6	12065	-4.84	0.0	1.3	0.62	Cel
679	GO:0000079 [5]: regulation of cyclin dependent protein kinase activity	1	1	557	6	12065	-4.84	0.0	1.3	0.62	Sfn
680	GO:0001810 [7]: regulation of type I hypersensitivity	1	1	557	6	12065	-4.84	0.0	1.3	0.62	Igh-4
681	GO:0006349 [4]: imprinting	1	1	557	6	12065	-4.84	0.0	1.3	0.62	Dnmt3b
682	GO:0006641 [7]: triacylglycerol metabolism	1	1	557	6	12065	-4.84	0.0	1.3	0.62	Lipe
683	GO:0006760 [6]: folic acid and derivative metabolism	1	1	557	6	12065	-4.84	0.0	1.3	0.62	Folr1
684	GO:0006825 [9]: copper ion transport	1	1	557	6	12065	-4.84	0.0	1.3	0.62	Cp
685	GO:0006891 [6]: intra-Golgi transport	1	1	557	6	12065	-4.84	0.0	1.3	0.62	Srcasm
686	GO:0009127 [8]: purine nucleoside monophosphate biosynthesis	1	1	557	6	12065	-4.84	0.0	1.3	0.62	Ada
687	GO:0009168 [9]: purine ribonucleoside monophosphate biosynthesis	1	1	557	6	12065	-4.84	0.0	1.3	0.62	Ada
688	GO:0035107 [4]: appendage morphogenesis	2	2	556	28	12043	-4.85	0.0	0.95	0.49	Dlx5 Gdf5
689	GO:0035108 [5]: limb morphogenesis	2	2	556	28	12043	-4.85	0.0	0.95	0.49	Dlx5 Gdf5
690	GO:0006163 [7]: purine nucleotide metabolism	2	2	556	62	12009	-4.85	0.0	0.25	0.1	Ada Atp6v1b1
691	GO:0007507 [5]: heart development	2	2	556	62	12009	-4.85	0.0	0.25	0.1	Id2 Ppp3r1
692	GO:0009108 [7]: coenzyme biosynthesis	2	2	556	62	12009	-4.85	0.0	0.25	0.1	Atp6v1b1 Ggt1
693	GO:0017038 [6]: protein import	1	1	557	48	12023	-4.89	0.0	0.12	0.06	Tob1
694	GO:0006112 [7]: energy reserve metabolism	2	2	556	30	12041	-4.89	0.0	0.88	0.47	Ppp1r2 Pygm
695	GO:0018193 [8]: peptidyl-amino acid modification	2	2	556	59	12012	-4.89	0.0	0.28	0.12	Hrmt1l2 Lyn
696	GO:0007229 [6]: integrin-mediated signaling pathway	2	2	556	59	12012	-4.89	0.0	0.28	0.12	Itga8 Itgbl1
697	GO:0030098 [4]: lymphocyte differentiation	1	1	557	47	12024	-4.9	0.0	0.12	0.06	Pik3r1
698	GO:0046903 [3]: secretion	1	1	557	47	12024	-4.9	0.0	0.12	0.06	Kcnn4
699	GO:0035239 [4]: tube morphogenesis	2	2	556	32	12039	-4.92	0.0	0.81	0.42	Lmo4 Ptk7
700	GO:0048066 [3]: pigmentation	2	2	556	32	12039	-4.92	0.0	0.81	0.42	Alad Hebp1
701	GO:0015807 [7]: L-amino acid transport	1	1	557	7	12064	-4.93	0.0	1.19	0.58	Slc38a3
702	GO:0016068 [6]: type I hypersensitivity	1	1	557	7	12064	-4.93	0.0	1.19	0.58	Igh-4
703	GO:0042829 [6]: defense response to pathogen	1	1	557	7	12064	-4.93	0.0	1.19	0.58	Igh-4
704	GO:0042830 [7]: defense response to pathogenic bacteria	1	1	557	7	12064	-4.93	0.0	1.19	0.58	Igh-4
705	GO:0050708 [5]: regulation of protein secretion	1	1	557	7	12064	-4.93	0.0	1.19	0.58	Kcnn4
706	GO:0001794 [6]: type IIa hypersensitivity	1	1	557	7	12064	-4.93	0.0	1.19	0.58	Igh-4
707	GO:0001796 [7]: regulation of type IIa hypersensitivity	1	1	557	7	12064	-4.93	0.0	1.19	0.58	Igh-4
708	GO:0001798 [8]: positive regulation of type IIa hypersensitivity	1	1	557	7	12064	-4.93	0.0	1.19	0.58	Igh-4
709	GO:0006041 [7]: glucosamine metabolism	1	1	557	7	12064	-4.93	0.0	1.19	0.58	Chst2
710	GO:0006044 [8]: N-acetylglucosamine metabolism	1	1	557	7	12064	-4.93	0.0	1.19	0.58	Chst2
711	GO:0007204 [8]: cytosolic calcium ion concentration elevation	1	1	557	7	12064	-4.93	0.0	1.19	0.58	Ccl28
712	GO:0007257 [7]: activation of JUNK	1	1	557	7	12064	-4.93	0.0	1.19	0.58	Map3k6
713	GO:0007588 [4]: excretion	1	1	557	7	12064	-4.93	0.0	1.19	0.58	Kcnk5
714	GO:0009126 [8]: purine nucleoside monophosphate metabolism	1	1	557	7	12064	-4.93	0.0	1.19	0.58	Ada
715	GO:0009167 [9]: purine ribonucleoside monophosphate metabolism	1	1	557	7	12064	-4.93	0.0	1.19	0.58	Ada
716	GO:0051240 [5]: positive regulation of organismal physiological process	2	2	556	55	12016	-4.93	0.0	0.32	0.15	Igh-4 Tnfsf13
717	GO:0007126 [8]: meiosis	1	1	557	46	12025	-4.93	0.0	0.13	0.07	Centd3
718	GO:0030334 [6]: regulation of cell migration	2	2	556	33	12038	-4.94	0.0	0.77	0.4	Lama1 Ntn1
719	GO:0051093 [4]: negative regulation of development	2	2	556	33	12038	-4.94	0.0	0.77	0.4	Ntn1 Tob1
720	GO:0051270 [5]: regulation of cell motility	2	2	556	33	12038	-4.94	0.0	0.77	0.4	Lama1 Ntn1
721	GO:0006413 [8]: translational initiation	2	2	556	33	12038	-4.94	0.0	0.77	0.4	Eif3s6 Lgtn
722	GO:0007160 [5]: cell-matrix adhesion	2	2	556	53	12018	-4.95	0.0	0.35	0.16	Itga8 Itgbl1
723	GO:0009150 [8]: purine ribonucleotide metabolism	2	2	556	53	12018	-4.95	0.0	0.35	0.16	Ada Atp6v1b1
724	GO:0050778 [6]: positive regulation of immune response	2	2	556	52	12019	-4.96	0.0	0.36	0.17	Igh-4 Tnfsf13
725	GO:0006164 [7]: purine nucleotide biosynthesis	2	2	556	52	12019	-4.96	0.0	0.36	0.17	Ada Atp6v1b1
726	GO:0006694 [7]: steroid biosynthesis	2	2	556	52	12019	-4.96	0.0	0.36	0.17	Hsd17b2 Stard5
727	GO:0045165 [4]: cell fate commitment	2	2	556	35	12036	-4.96	0.0	0.71	0.37	Gata3 Sox2
728	GO:0050865 [5]: regulation of cell activation	1	1	557	44	12027	-4.97	0.0	0.14	0.07	Tnfsf13
729	GO:0051170 [7]: nuclear import	1	1	557	44	12027	-4.97	0.0	0.14	0.07	Tob1
730	GO:0051249 [6]: regulation of lymphocyte activation	1	1	557	44	12027	-4.97	0.0	0.14	0.07	Tnfsf13
731	GO:0006606 [7]: protein-nucleus import	1	1	557	44	12027	-4.97	0.0	0.14	0.07	Tob1
732	GO:0009144 [8]: purine nucleoside triphosphate metabolism	1	1	557	44	12027	-4.97	0.0	0.14	0.07	Atp6v1b1
733	GO:0009260 [7]: ribonucleotide biosynthesis	2	2	556	50	12021	-4.98	0.0	0.39	0.18	Ada Atp6v1b1
734	GO:0050878 [4]: regulation of body fluids	2	2	556	48	12023	-4.98	0.0	0.42	0.2	Serpind1 Serping1
735	GO:0008285 [6]: negative regulation of cell proliferation	2	2	556	48	12023	-4.98	0.0	0.42	0.2	Tax1bp3 Tgfb3
736	GO:0006445 [7]: regulation of translation	2	2	556	39	12032	-4.99	0.0	0.6	0.3	Eif3s6 Skiv2l
737	GO:0006576 [6]: biogenic amine metabolism	2	2	556	39	12032	-4.99	0.0	0.6	0.3	Sat1 Sdfr2
738	GO:0016125 [6]: sterol metabolism	2	2	556	47	12024	-4.99	0.0	0.44	0.21	Lipe Srebf1
739	GO:0009141 [7]: nucleoside triphosphate metabolism	2	2	556	47	12024	-4.99	0.0	0.44	0.21	Atp6v1b1 Tyki
740	GO:0040029 [3]: regulation of gene expression, epigenetic	2	2	556	40	12031	-4.99	0.0	0.58	0.29	Dnmt3b Xist
741	GO:0006752 [7]: group transfer coenzyme metabolism	2	2	556	40	12031	-4.99	0.0	0.58	0.29	Atp6v1b1 Folr1
742	GO:0009142 [7]: nucleoside triphosphate biosynthesis	2	2	556	40	12031	-4.99	0.0	0.58	0.29	Atp6v1b1 Tyki
743	GO:0050817 [3]: coagulation	2	2	556	42	12029	-4.99	0.0	0.54	0.26	Serpind1 Serping1
744	GO:0007596 [4]: blood coagulation	2	2	556	42	12029	-4.99	0.0	0.54	0.26	Serpind1 Serping1
745	GO:0009314 [6]: response to radiation	2	2	556	42	12029	-4.99	0.0	0.54	0.26	C6.1A Tulp1
746	GO:0001505 [7]: regulation of neurotransmitter levels	2	2	556	44	12027	-4.99	0.0	0.5	0.24	Slc5a8 Slc5a9
747	GO:0007411 [6]: axon guidance	2	2	556	44	12027	-4.99	0.0	0.5	0.24	Epha4 Ntn1
748	GO:0007599 [5]: hemostasis	2	2	556	44	12027	-4.99	0.0	0.5	0.24	Serpind1 Serping1
749	GO:0008203 [7]: cholesterol metabolism	2	2	556	44	12027	-4.99	0.0	0.5	0.24	Lipe Srebf1
750	GO:0009152 [8]: purine ribonucleotide biosynthesis	2	2	556	46	12025	-4.99	0.0	0.46	0.22	Ada Atp6v1b1
751	GO:0042113 [7]: B-cell activation	2	2	556	43	12028	-5.0	0.0	0.52	0.26	Pik3r1 Tnfsf13
752	GO:0001558 [4]: regulation of cell growth	2	2	556	43	12028	-5.0	0.0	0.52	0.26	Igfbp2 Igfbp5
753	GO:0016569 [9]: covalent chromatin modification	1	1	557	8	12063	-5.0	0.0	1.1	0.53	Suv420h1
754	GO:0016570 [10]: histone modification	1	1	557	8	12063	-5.0	0.0	1.1	0.53	Suv420h1
755	GO:0030258 [6]: lipid modification	1	1	557	8	12063	-5.0	0.0	1.1	0.53	Galgt1
756	GO:0045103 [7]: intermediate filament-based process	1	1	557	8	12063	-5.0	0.0	1.1	0.53	Krt1-16
757	GO:0001649 [4]: osteoblast differentiation	1	1	557	8	12063	-5.0	0.0	1.1	0.53	Tob1
758	GO:0006692 [8]: prostanoid metabolism	1	1	557	8	12063	-5.0	0.0	1.1	0.53	Hpgd
759	GO:0006693 [9]: prostaglandin metabolism	1	1	557	8	12063	-5.0	0.0	1.1	0.53	Hpgd
760	GO:0006779 [7]: porphyrin biosynthesis	1	1	557	8	12063	-5.0	0.0	1.1	0.53	Alad
761	GO:0006783 [6]: heme biosynthesis	1	1	557	8	12063	-5.0	0.0	1.1	0.53	Alad
762	GO:0006898 [7]: receptor mediated endocytosis	1	1	557	8	12063	-5.0	0.0	1.1	0.53	Hip1r
763	GO:0006997 [5]: nuclear organization and biogenesis	1	1	557	8	12063	-5.0	0.0	1.1	0.53	Ntn1
764	GO:0007026 [9]: microtubule stabilization	1	1	557	8	12063	-5.0	0.0	1.1	0.53	Mtap2
765	GO:0007346 [7]: regulation of mitotic cell cycle	1	1	557	8	12063	-5.0	0.0	1.1	0.53	Rprm
766	GO:0007613 [4]: memory	1	1	557	8	12063	-5.0	0.0	1.1	0.53	Itga8
767	GO:0009067 [8]: aspartate family amino acid biosynthesis	1	1	557	8	12063	-5.0	0.0	1.1	0.53	Npl
768	GO:0006400 [7]: tRNA modification	1	1	557	43	12028	-5.0	0.0	0.15	0.07	Qtrtd1
769	GO:0019935 [7]: cyclic-nucleotide-mediated signaling	1	1	557	42	12029	-5.02	0.0	0.15	0.07	Slc9a3r1
770	GO:0009199 [8]: ribonucleoside triphosphate metabolism	1	1	557	42	12029	-5.02	0.0	0.15	0.07	Atp6v1b1
771	GO:0009205 [9]: purine ribonucleoside triphosphate metabolism	1	1	557	42	12029	-5.02	0.0	0.15	0.07	Atp6v1b1
772	GO:0006800 [5]: oxygen and reactive oxygen species metabolism	1	1	557	41	12030	-5.04	0.0	0.16	0.08	Noxo1
773	GO:0030216 [4]: keratinocyte differentiation	1	1	557	9	12062	-5.05	0.0	1.01	0.51	Trp63
774	GO:0042364 [7]: water-soluble vitamin biosynthesis	1	1	557	9	12062	-5.05	0.0	1.01	0.51	Rfk
775	GO:0042558 [6]: pteridine and derivative metabolism	1	1	557	9	12062	-5.05	0.0	1.01	0.51	Folr1
776	GO:0043026 [7]: regulation of caspase activation	1	1	557	9	12062	-5.05	0.0	1.01	0.51	Pycard
777	GO:0051260 [8]: protein homooligomerization	1	1	557	9	12062	-5.05	0.0	1.01	0.51	Acdc
778	GO:0000060 [8]: protein-nucleus import, translocation	1	1	557	9	12062	-5.05	0.0	1.01	0.51	Tob1
779	GO:0000077 [7]: DNA damage checkpoint	1	1	557	9	12062	-5.05	0.0	1.01	0.51	Chek1
780	GO:0001708 [5]: cell fate specification	1	1	557	9	12062	-5.05	0.0	1.01	0.51	Sox2
781	GO:0006265 [6]: DNA topological change	1	1	557	9	12062	-5.05	0.0	1.01	0.51	Top2a
782	GO:0007162 [5]: negative regulation of cell adhesion	1	1	557	9	12062	-5.05	0.0	1.01	0.51	Cml2
783	GO:0008064 [6]: regulation of actin polymerization and/or depolymerization	1	1	557	9	12062	-5.05	0.0	1.01	0.51	Eln
784	GO:0008344 [4]: adult locomotory behavior	1	1	557	9	12062	-5.05	0.0	1.01	0.51	Epha4
785	GO:0009070 [8]: serine family amino acid biosynthesis	1	1	557	9	12062	-5.05	0.0	1.01	0.51	Psat1
786	GO:0009156 [8]: ribonucleoside monophosphate biosynthesis	1	1	557	9	12062	-5.05	0.0	1.01	0.51	Ada
787	GO:0018108 [9]: peptidyl-tyrosine phosphorylation	1	1	557	40	12031	-5.06	0.0	0.17	0.08	Lyn
788	GO:0018212 [9]: peptidyl-tyrosine modification	1	1	557	40	12031	-5.06	0.0	0.17	0.08	Lyn
789	GO:0046467 [7]: membrane lipid biosynthesis	1	1	557	40	12031	-5.06	0.0	0.17	0.08	Isyna1
790	GO:0051094 [4]: positive regulation of development	1	1	557	40	12031	-5.06	0.0	0.17	0.08	Ntn1
791	GO:0009952 [4]: anterior/posterior pattern formation	1	1	557	39	12032	-5.09	0.0	0.18	0.08	Axin2
792	GO:0006836 [5]: neurotransmitter transport	1	1	557	39	12032	-5.09	0.0	0.18	0.08	Slc6a14
793	GO:0009636 [7]: response to toxin	1	1	557	10	12061	-5.1	0.0	0.94	0.49	Ephx1
794	GO:0030261 [7]: chromosome condensation	1	1	557	10	12061	-5.1	0.0	0.94	0.49	Top2a
795	GO:0030832 [9]: regulation of actin filament length	1	1	557	10	12061	-5.1	0.0	0.94	0.49	Eln
796	GO:0042402 [7]: biogenic amine catabolism	1	1	557	10	12061	-5.1	0.0	0.94	0.49	Sat1
797	GO:0050729 [7]: positive regulation of inflammatory response	1	1	557	10	12061	-5.1	0.0	0.94	0.49	Igh-4
798	GO:0050770 [5]: regulation of axonogenesis	1	1	557	10	12061	-5.1	0.0	0.94	0.49	Ntn1
799	GO:0051046 [4]: regulation of secretion	1	1	557	10	12061	-5.1	0.0	0.94	0.49	Kcnn4
800	GO:0051128 [5]: regulation of cell organization and biogenesis	1	1	557	10	12061	-5.1	0.0	0.94	0.49	Eln
801	GO:0051216 [6]: cartilage development	1	1	557	10	12061	-5.1	0.0	0.94	0.49	Mmp13
802	GO:0051259 [7]: protein oligomerization	1	1	557	10	12061	-5.1	0.0	0.94	0.49	Acdc
803	GO:0001709 [5]: cell fate determination	1	1	557	10	12061	-5.1	0.0	0.94	0.49	Gata3
804	GO:0001906 [5]: cell killing	1	1	557	10	12061	-5.1	0.0	0.94	0.49	Igh-4
805	GO:0001909 [6]: immune cell mediated cytotoxicity	1	1	557	10	12061	-5.1	0.0	0.94	0.49	Igh-4
806	GO:0006084 [7]: acetyl-CoA metabolism	1	1	557	10	12061	-5.1	0.0	0.94	0.49	Acas2l
807	GO:0006541 [8]: glutamine metabolism	1	1	557	10	12061	-5.1	0.0	0.94	0.49	Pycs
808	GO:0006638 [6]: neutral lipid metabolism	1	1	557	10	12061	-5.1	0.0	0.94	0.49	Lipe
809	GO:0006639 [6]: acylglycerol metabolism	1	1	557	10	12061	-5.1	0.0	0.94	0.49	Lipe
810	GO:0009110 [6]: vitamin biosynthesis	1	1	557	10	12061	-5.1	0.0	0.94	0.49	Rfk
811	GO:0009124 [7]: nucleoside monophosphate biosynthesis	1	1	557	10	12061	-5.1	0.0	0.94	0.49	Ada
812	GO:0009147 [8]: pyrimidine nucleoside triphosphate metabolism	1	1	557	10	12061	-5.1	0.0	0.94	0.49	Tyki
813	GO:0009161 [8]: ribonucleoside monophosphate metabolism	1	1	557	10	12061	-5.1	0.0	0.94	0.49	Ada
814	GO:0009225 [6]: nucleotide-sugar metabolism	1	1	557	10	12061	-5.1	0.0	0.94	0.49	Cmas
815	GO:0019933 [8]: cAMP-mediated signaling	1	1	557	38	12033	-5.1	0.0	0.19	0.09	Slc9a3r1
816	GO:0001816 [5]: cytokine production	1	1	557	38	12033	-5.1	0.0	0.19	0.09	Rnf128
817	GO:0009145 [8]: purine nucleoside triphosphate biosynthesis	1	1	557	38	12033	-5.1	0.0	0.19	0.09	Atp6v1b1
818	GO:0009201 [8]: ribonucleoside triphosphate biosynthesis	1	1	557	38	12033	-5.1	0.0	0.19	0.09	Atp6v1b1
819	GO:0009206 [9]: purine ribonucleoside triphosphate biosynthesis	1	1	557	38	12033	-5.1	0.0	0.19	0.09	Atp6v1b1
820	GO:0030198 [4]: extracellular matrix organization and biogenesis	1	1	557	37	12034	-5.12	0.0	0.2	0.09	Tnxb
821	GO:0043062 [3]: extracellular structure organization and biogenesis	1	1	557	37	12034	-5.12	0.0	0.2	0.09	Tnxb
822	GO:0007626 [3]: locomotory behavior	1	1	557	37	12034	-5.12	0.0	0.2	0.09	Epha4
823	GO:0009618 [7]: response to pathogenic bacteria	1	1	557	11	12060	-5.14	0.0	0.87	0.47	Igh-4
824	GO:0018955 [7]: phenanthrene metabolism	1	1	557	11	12060	-5.14	0.0	0.87	0.47	Sdfr2
825	GO:0018958 [6]: phenol metabolism	1	1	557	11	12060	-5.14	0.0	0.87	0.47	Sdfr2
826	GO:0042044 [5]: fluid transport	1	1	557	11	12060	-5.14	0.0	0.87	0.47	Aqp3
827	GO:0042219 [6]: amino acid derivative catabolism	1	1	557	11	12060	-5.14	0.0	0.87	0.47	Sat1
828	GO:0046486 [6]: glycerolipid metabolism	1	1	557	11	12060	-5.14	0.0	0.87	0.47	Lipe
829	GO:0001756 [4]: somitogenesis	1	1	557	11	12060	-5.14	0.0	0.87	0.47	Axin2
830	GO:0006100 [8]: tricarboxylic acid cycle intermediate metabolism	1	1	557	11	12060	-5.14	0.0	0.87	0.47	Ldh2
831	GO:0006284 [7]: base-excision repair	1	1	557	11	12060	-5.14	0.0	0.87	0.47	Polb
832	GO:0006584 [7]: catecholamine metabolism	1	1	557	11	12060	-5.14	0.0	0.87	0.47	Sdfr2
833	GO:0006662 [5]: glycerol ether metabolism	1	1	557	11	12060	-5.14	0.0	0.87	0.47	Lipe
834	GO:0006833 [6]: water transport	1	1	557	11	12060	-5.14	0.0	0.87	0.47	Aqp3
835	GO:0007219 [6]: Notch signaling pathway	1	1	557	11	12060	-5.14	0.0	0.87	0.47	Fbxw7
836	GO:0009123 [7]: nucleoside monophosphate metabolism	1	1	557	11	12060	-5.14	0.0	0.87	0.47	Ada
837	GO:0042107 [5]: cytokine metabolism	1	1	557	35	12036	-5.16	0.0	0.22	0.09	Rnf128
838	GO:0006310 [6]: DNA recombination	1	1	557	35	12036	-5.16	0.0	0.22	0.09	Lig3
839	GO:0042089 [6]: cytokine biosynthesis	1	1	557	34	12037	-5.17	0.0	0.23	0.09	Rnf128
840	GO:0046034 [6]: ATP metabolism	1	1	557	34	12037	-5.17	0.0	0.23	0.09	Atp6v1b1
841	GO:0017148 [7]: negative regulation of protein biosynthesis	1	1	557	12	12059	-5.18	0.0	0.81	0.42	Rnf128
842	GO:0042178 [6]: xenobiotic catabolism	1	1	557	12	12059	-5.18	0.0	0.81	0.42	Sdfr2
843	GO:0042537 [6]: benzene and derivative metabolism	1	1	557	12	12059	-5.18	0.0	0.81	0.42	Sdfr2
844	GO:0042593 [4]: glucose homeostasis	1	1	557	12	12059	-5.18	0.0	0.81	0.42	Acdc
845	GO:0006446 [8]: regulation of translational initiation	1	1	557	12	12059	-5.18	0.0	0.81	0.42	Eif3s6
846	GO:0006672 [9]: ceramide metabolism	1	1	557	12	12059	-5.18	0.0	0.81	0.42	Cel
847	GO:0006801 [6]: superoxide metabolism	1	1	557	12	12059	-5.18	0.0	0.81	0.42	Noxo1
848	GO:0050867 [6]: positive regulation of cell activation	1	1	557	32	12039	-5.21	0.0	0.25	0.1	Tnfsf13
849	GO:0051251 [7]: positive regulation of lymphocyte activation	1	1	557	32	12039	-5.21	0.0	0.25	0.1	Tnfsf13
850	GO:0019370 [9]: leukotriene biosynthesis	1	1	557	13	12058	-5.21	0.0	0.76	0.39	Lta4h
851	GO:0046519 [8]: sphingoid metabolism	1	1	557	13	12058	-5.21	0.0	0.76	0.39	Cel
852	GO:0048489 [6]: synaptic vesicle transport	1	1	557	13	12058	-5.21	0.0	0.76	0.39	Unc13b
853	GO:0006469 [5]: negative regulation of protein kinase activity	1	1	557	13	12058	-5.21	0.0	0.76	0.39	Pkig
854	GO:0007492 [6]: endoderm development	1	1	557	13	12058	-5.21	0.0	0.76	0.39	Angpt1
855	GO:0045860 [5]: positive regulation of protein kinase activity	1	1	557	31	12040	-5.22	0.0	0.27	0.11	Map3k6
856	GO:0001817 [6]: regulation of cytokine production	1	1	557	31	12040	-5.22	0.0	0.27	0.11	Rnf128
857	GO:0016358 [6]: dendrite morphogenesis	1	1	557	14	12057	-5.23	0.0	0.71	0.37	Mtap2
858	GO:0030534 [3]: adult behavior	1	1	557	14	12057	-5.23	0.0	0.71	0.37	Epha4
859	GO:0030641 [8]: hydrogen ion homeostasis	1	1	557	14	12057	-5.23	0.0	0.71	0.37	Atp6v1b1
860	GO:0043086 [4]: negative regulation of enzyme activity	1	1	557	14	12057	-5.23	0.0	0.71	0.37	Pkig
861	GO:0043284 [5]: biopolymer biosynthesis	1	1	557	14	12057	-5.23	0.0	0.71	0.37	Cmas
862	GO:0046148 [5]: pigment biosynthesis	1	1	557	14	12057	-5.23	0.0	0.71	0.37	Alad
863	GO:0000096 [6]: sulfur amino acid metabolism	1	1	557	14	12057	-5.23	0.0	0.71	0.37	Mthfr
864	GO:0000271 [6]: polysaccharide biosynthesis	1	1	557	14	12057	-5.23	0.0	0.71	0.37	Cmas
865	GO:0006595 [7]: polyamine metabolism	1	1	557	14	12057	-5.23	0.0	0.71	0.37	Sat1
866	GO:0006691 [8]: leukotriene metabolism	1	1	557	14	12057	-5.23	0.0	0.71	0.37	Lta4h
867	GO:0006885 [9]: regulation of pH	1	1	557	14	12057	-5.23	0.0	0.71	0.37	Atp6v1b1
868	GO:0007270 [7]: nerve-nerve synaptic transmission	1	1	557	14	12057	-5.23	0.0	0.71	0.37	Vdac1
869	GO:0009306 [4]: protein secretion	1	1	557	14	12057	-5.23	0.0	0.71	0.37	Kcnn4
870	GO:0006753 [8]: nucleoside phosphate metabolism	1	1	557	30	12041	-5.24	0.0	0.28	0.12	Atp6v1b1
871	GO:0006754 [7]: ATP biosynthesis	1	1	557	30	12041	-5.24	0.0	0.28	0.12	Atp6v1b1
872	GO:0008654 [8]: phospholipid biosynthesis	1	1	557	30	12041	-5.24	0.0	0.28	0.12	Isyna1
873	GO:0042035 [7]: regulation of cytokine biosynthesis	1	1	557	29	12042	-5.25	0.0	0.3	0.13	Rnf128
874	GO:0042157 [7]: lipoprotein metabolism	1	1	557	29	12042	-5.25	0.0	0.3	0.13	Apoc1
875	GO:0048015 [7]: phosphoinositide-mediated signaling	1	1	557	29	12042	-5.25	0.0	0.3	0.13	Ccl28
876	GO:0030282 [6]: bone mineralization	1	1	557	15	12056	-5.25	0.0	0.66	0.34	Mmp13
877	GO:0042475 [6]: odontogenesis (sensu Vertebrata)	1	1	557	15	12056	-5.25	0.0	0.66	0.34	Nfic
878	GO:0042476 [5]: odontogenesis	1	1	557	15	12056	-5.25	0.0	0.66	0.34	Nfic
879	GO:0042828 [6]: response to pathogen	1	1	557	15	12056	-5.25	0.0	0.66	0.34	Igh-4
880	GO:0046777 [9]: autophosphorylation	1	1	557	15	12056	-5.25	0.0	0.66	0.34	Lyn
881	GO:0050871 [8]: positive regulation of B-cell activation	1	1	557	15	12056	-5.25	0.0	0.66	0.34	Tnfsf13
882	GO:0007565 [5]: pregnancy	1	1	557	15	12056	-5.25	0.0	0.66	0.34	Ttpa
883	GO:0015931 [5]: nucleobase, nucleoside, nucleotide and nucleic acid transport	1	1	557	28	12043	-5.26	0.0	0.31	0.14	Slc28a3
884	GO:0001655 [5]: urogenital system development	1	1	557	28	12043	-5.26	0.0	0.31	0.14	Slc5a1
885	GO:0006304 [6]: DNA modification	1	1	557	28	12043	-5.26	0.0	0.31	0.14	Dnmt3b
886	GO:0007422 [6]: peripheral nervous system development	1	1	557	28	12043	-5.26	0.0	0.31	0.14	Cryba4
887	GO:0016582 [9]: non-covalent chromatin modification	1	1	557	27	12044	-5.27	0.0	0.33	0.15	Baz1b
888	GO:0030182 [4]: neuron differentiation	1	1	557	27	12044	-5.27	0.0	0.33	0.15	Gata2
889	GO:0006338 [10]: chromatin remodeling	1	1	557	27	12044	-5.27	0.0	0.33	0.15	Baz1b
890	GO:0008033 [7]: tRNA processing	1	1	557	27	12044	-5.27	0.0	0.33	0.15	Qtrtd1
891	GO:0030183 [5]: B-cell differentiation	1	1	557	16	12055	-5.27	0.0	0.62	0.31	Pik3r1
892	GO:0042770 [6]: DNA damage response, signal transduction	1	1	557	16	12055	-5.27	0.0	0.62	0.31	Chek1
893	GO:0050727 [6]: regulation of inflammatory response	1	1	557	16	12055	-5.27	0.0	0.62	0.31	Igh-4
894	GO:0050777 [6]: negative regulation of immune response	1	1	557	16	12055	-5.27	0.0	0.62	0.31	Rnf128
895	GO:0006289 [7]: nucleotide-excision repair	1	1	557	16	12055	-5.27	0.0	0.62	0.31	Slk
896	GO:0007586 [4]: digestion	1	1	557	16	12055	-5.27	0.0	0.62	0.31	Vdr
897	GO:0008629 [9]: induction of apoptosis by intracellular signals	1	1	557	16	12055	-5.27	0.0	0.62	0.31	Eaf2
898	GO:0009583 [7]: detection of light	1	1	557	26	12045	-5.28	0.0	0.35	0.16	Tulp1
899	GO:0030323 [4]: respiratory tube development	1	1	557	26	12045	-5.28	0.0	0.35	0.16	Nfib
900	GO:0048193 [6]: Golgi vesicle transport	1	1	557	26	12045	-5.28	0.0	0.35	0.16	Srcasm
901	GO:0009416 [7]: response to light	1	1	557	26	12045	-5.28	0.0	0.35	0.16	Tulp1
902	GO:0050767 [4]: regulation of neurogenesis	1	1	557	18	12053	-5.28	0.0	0.55	0.27	Ntn1
903	GO:0000075 [7]: cell cycle checkpoint	1	1	557	18	12053	-5.28	0.0	0.55	0.27	Chek1
904	GO:0006221 [7]: pyrimidine nucleotide biosynthesis	1	1	557	18	12053	-5.28	0.0	0.55	0.27	Tyki
905	GO:0007059 [7]: chromosome segregation	1	1	557	18	12053	-5.28	0.0	0.55	0.27	Top2a
906	GO:0007423 [7]: sensory organ development	1	1	557	18	12053	-5.28	0.0	0.55	0.27	Cryba4
907	GO:0009166 [6]: nucleotide catabolism	1	1	557	18	12053	-5.28	0.0	0.55	0.27	Cant1
908	GO:0030004 [7]: monovalent inorganic cation homeostasis	1	1	557	17	12054	-5.28	0.0	0.59	0.29	Atp6v1b1
909	GO:0035282 [3]: segmentation	1	1	557	17	12054	-5.28	0.0	0.59	0.29	Axin2
910	GO:0051248 [6]: negative regulation of protein metabolism	1	1	557	17	12054	-5.28	0.0	0.59	0.29	Rnf128
911	GO:0007031 [6]: peroxisome organization and biogenesis	1	1	557	17	12054	-5.28	0.0	0.59	0.29	Pex11a
912	GO:0007612 [4]: learning	1	1	557	17	12054	-5.28	0.0	0.59	0.29	Vdac1
913	GO:0030324 [5]: lung development	1	1	557	25	12046	-5.28	0.0	0.37	0.17	Nfib
914	GO:0001656 [7]: metanephros development	1	1	557	23	12048	-5.29	0.0	0.41	0.19	Slc5a1
915	GO:0007050 [7]: cell cycle arrest	1	1	557	23	12048	-5.29	0.0	0.41	0.19	Rprm
916	GO:0007602 [8]: phototransduction	1	1	557	23	12048	-5.29	0.0	0.41	0.19	Tulp1
917	GO:0001822 [6]: kidney development	1	1	557	24	12047	-5.29	0.0	0.39	0.18	Slc5a1
918	GO:0006305 [7]: DNA alkylation	1	1	557	24	12047	-5.29	0.0	0.39	0.18	Dnmt3b
919	GO:0006306 [4]: DNA methylation	1	1	557	24	12047	-5.29	0.0	0.39	0.18	Dnmt3b
920	GO:0007200 [7]: G-protein signaling, coupled to IP3 second messenger (phospholipase C activating)	1	1	557	24	12047	-5.29	0.0	0.39	0.18	Ccl28
921	GO:0009967 [5]: positive regulation of signal transduction	1	1	557	19	12052	-5.29	0.0	0.52	0.26	Acdc
922	GO:0044272 [6]: sulfur compound biosynthesis	1	1	557	19	12052	-5.29	0.0	0.52	0.26	Ggt1
923	GO:0045047 [6]: protein-ER targeting	1	1	557	19	12052	-5.29	0.0	0.52	0.26	Folr1
924	GO:0046456 [8]: icosanoid biosynthesis	1	1	557	19	12052	-5.29	0.0	0.52	0.26	Lta4h
925	GO:0006220 [7]: pyrimidine nucleotide metabolism	1	1	557	19	12052	-5.29	0.0	0.52	0.26	Tyki
926	GO:0006612 [8]: protein-membrane targeting	1	1	557	19	12052	-5.29	0.0	0.52	0.26	Folr1
927	GO:0007223 [7]: frizzled-2 signaling pathway	1	1	557	19	12052	-5.29	0.0	0.52	0.26	Wnt5b
928	GO:0051241 [5]: negative regulation of organismal physiological process	1	1	557	20	12051	-5.3	0.0	0.49	0.24	Rnf128
929	GO:0050864 [7]: regulation of B-cell activation	1	1	557	22	12049	-5.3	0.0	0.44	0.21	Tnfsf13
930	GO:0001764 [6]: neuronal migration	1	1	557	22	12049	-5.3	0.0	0.44	0.21	Ntn1
931	GO:0045596 [5]: negative regulation of cell differentiation	1	1	557	21	12050	-5.3	0.0	0.46	0.22	Tob1
932	GO:0000187 [6]: activation of MAPK	1	1	557	21	12050	-5.3	0.0	0.46	0.22	Map3k6
933	GO:0007265 [7]: Ras protein signal transduction	1	1	557	21	12050	-5.3	0.0	0.46	0.22	Ulk1
