# Supplementary material for: A genomic analysis of mouse models of breast cancer reveals molecular features of mouse models and relationships to human breast cancer
Source: Breast Cancer Res. 2014 Jun 5;16(3):R59. doi: 10.1186/bcr3672 (PMC4078930; doi:10.1186/bcr3672)
Supplement: Additional file 6 — Fold change for genes in clusters 1-4 from the manuscript and the gene ontology associated with each cluster. [file bcr3672-S6.zip › AdditionalFile6/Cluster1/Cluster1UpregulatedGenesgather_kegg_121107.txt]

#	Annotation	Total Genes With Ann	Your Genes (With Ann)	Your Genes (No Ann)	Genome (With Ann)	Genome (No Ann)	ln(Bayes factor)	neg ln(p value)	FE: neg ln(p value)	FE: neg ln(FDR)	Genes
1	path:mmu04080: Neuroactive ligand-receptor interaction	3	3	150	275	2091	6.3	10.37	0.0	0.0	Agtrl1 Cck Vipr1
2	path:mmu04530: Tight junction	18	18	135	105	2261	3.46	7.73	8.05	3.58	Actn3 Cipp Cldn1 Cldn2 Cldn23 Cldn3 Cldn4 Cldn7 Cldn8 Crb3 Cttn Llglh2 Ocln Prkch Prkcz Tjp2 Tjp3 Yes1
3	path:mmu00910: Nitrogen metabolism	5	5	148	9	2357	2.04	6.23	6.92	3.13	Car2 Car3 Car5b Car6 Hal
4	path:mmu00220: Urea cycle and metabolism of amino groups	5	5	148	15	2351	0.36	4.45	5.17	1.79	Arg2 Ass1 Ckm Ckmt1 Pycs
5	path:mmu00010: Glycolysis / Gluconeogenesis	8	8	145	42	2324	0.03	0.0	4.68	1.59	Acas2l Aldh7a1 Hk1 Ldh2 Pfkl Pgam2 Pgk2 Tpi1
6	path:mmu00640: Propanoate metabolism	5	5	148	19	2347	-0.41	0.0	4.36	1.49	Acas2l Aldh7a1 Ehhadh Ldh2 Slc27a2
7	path:mmu00330: Arginine and proline metabolism	6	6	147	31	2335	-0.85	0.0	3.81	1.28	Aldh7a1 Arg2 Ass1 Ckm Ckmt1 Sat1
8	path:mmu00460: Cyanoamino acid metabolism	2	2	151	2	2364	-1.04	0.0	3.9	1.28	Ggt1 Shmt1
9	path:mmu00903: Limonene and pinene degradation	4	4	149	16	2350	-1.24	0.0	3.52	1.24	Aldh7a1 Cyp24a1 Ehhadh Slc27a2
10	path:mmu00710: Carbon fixation	4	4	149	16	2350	-1.24	0.0	3.52	1.24	Gpt2 Pgk2 Tkt Tpi1
11	path:mmu00190: Oxidative phosphorylation	3	3	150	112	2254	-1.92	0.0	0.02	0.01	Atp12a Atp6v1b1 Atp6v1c2
12	path:mmu00120: Bile acid biosynthesis	4	4	149	22	2344	-2.0	0.0	2.68	0.53	Acaa1 Aldh7a1 Cel Lip1
13	path:mmu00530: Aminosugars metabolism	4	4	149	23	2343	-2.1	0.0	2.56	0.53	Cmas Hk1 Nans Smpdl3b
14	path:mmu04010: MAPK signaling pathway	10	10	143	221	2145	-2.21	0.0	0.09	0.04	Acvr1b Cd14 Crkl Dusp7 Map3k6 Mapk13 Ppp3r1 Rac3 Tgfb3 Tgfbr1
15	path:mmu00071: Fatty acid metabolism	6	6	147	48	2318	-2.22	0.0	2.24	0.48	Acaa1 Acsl4 Aldh7a1 Cyp2b19 Cyp2d10 Ehhadh
16	path:mmu04512: ECM-receptor interaction	8	8	145	76	2290	-2.3	0.0	2.01	0.43	Cd36 Col1a1 Col3a1 Itga8 Lama1 Lamb3 Thbs4 Tnxb
17	path:mmu00521: Streptomycin biosynthesis	2	2	151	6	2360	-2.33	0.0	2.52	0.53	Hk1 Isyna1
18	path:mmu00450: Selenoamino acid metabolism	3	3	150	15	2351	-2.33	0.0	2.39	0.48	Ggt1 Hrmt1l2 Sephs2
19	path:mmu04910: Insulin signaling pathway	11	11	142	122	2244	-2.39	0.0	1.71	0.43	Calm4 Calml3 Cblc Crkl Hk1 Lipe Pfkl Pik3r1 Prkcz Pygm Srebf1
20	path:mmu00380: Tryptophan metabolism	7	7	146	68	2298	-2.52	0.0	1.79	0.43	Aldh7a1 Cyp2b19 Cyp2d10 Ehhadh Hrmt1l2 Rnf25 Trim11
21	path:mmu00062: Fatty acid biosynthesis (path 2)	2	2	151	7	2359	-2.52	0.0	2.31	0.48	Acaa1 Ehhadh
22	path:mmu04060: Cytokine-cytokine receptor interaction	12	12	141	228	2138	-2.59	0.0	0.21	0.05	Acvr1b Ccl11 Ccl28 Ccl8 Cxcl14 Gdf5 Il15ra Tgfb3 Tgfbr1 Tnfrsf11a Tnfrsf19 Tnfsf13
23	path:mmu00260: Glycine, serine and threonine metabolism	4	4	149	30	2336	-2.63	0.0	1.91	0.43	Chka Gldc Psat1 Shmt1
24	path:mmu00561: Glycerolipid metabolism	4	4	149	31	2335	-2.69	0.0	1.83	0.43	Aldh7a1 Cel Gyk Lpl
25	path:mmu00030: Pentose phosphate pathway	3	3	150	19	2347	-2.72	0.0	1.93	0.43	Pfkl Pgd Tkt
26	path:mmu04020: Calcium signaling pathway	9	9	144	172	2194	-2.79	0.0	0.24	0.05	Atp2b2 Calm4 Calml3 Lyn Nfat5 Ppp3r1 Pygm Tnnc2 Vdac1
27	path:mmu04610: Complement and coagulation cascades	6	6	147	62	2304	-2.8	0.0	1.47	0.36	Adn C4 Daf1 H2-Bf Serpind1 Serping1
28	path:mmu00031: Inositol metabolism	1	1	152	1	2365	-2.8	0.0	2.14	0.43	Tpi1
29	path:mmu04210: Apoptosis	3	3	150	86	2280	-2.81	0.0	0.09	0.04	Capn5 Pik3r1 Ppp3r1
30	path:mmu04510: Focal adhesion	13	13	140	201	2165	-2.84	0.0	0.61	0.26	Actn3 Capn5 Col1a1 Col3a1 Crkl Itga8 Lama1 Lamb3 Pik3r1 Rac3 Thbs4 Tnk1 Tnxb
31	path:mmu00361: gamma-Hexachlorocyclohexane degradation	4	4	149	35	2331	-2.9	0.0	1.56	0.42	Cyp24a1 Cyp2b19 Cyp2d10 Pon2
32	path:mmu00930: Caprolactam degradation	2	2	151	10	2356	-2.94	0.0	1.82	0.43	Ehhadh Slc27a2
33	path:mmu04520: Adherens junction	6	6	147	68	2298	-2.96	0.0	1.23	0.34	Actn3 Acvr1b Rac3 Ssx2ip Tgfbr1 Yes1
34	path:mmu00760: Nicotinate and nicotinamide metabolism	1	1	152	50	2316	-2.96	0.0	0.04	0.02	Ulk1
35	path:mmu00340: Histidine metabolism	3	3	150	23	2343	-3.0	0.0	1.57	0.42	Aldh7a1 Hal Hrmt1l2
36	path:mmu04330: Notch signaling pathway	1	1	152	49	2317	-3.01	0.0	0.04	0.02	Notch3
37	path:mmu00240: Pyrimidine metabolism	2	2	151	64	2302	-3.03	0.0	0.08	0.04	Rrm2 Umpk
38	path:mmu04310: Wnt signaling pathway	8	8	145	133	2233	-3.04	0.0	0.45	0.15	Axin2 Fbxw11 Fzd7 Nfat5 Ppp3r1 Rac3 Sfrp2 Wnt5b
39	path:mmu00053: Ascorbate and aldarate metabolism	2	2	151	11	2355	-3.04	0.0	1.69	0.43	Aldh7a1 Cyp24a1
40	path:mmu00670: One carbon pool by folate	2	2	151	11	2355	-3.04	0.0	1.69	0.43	Mthfr Shmt1
41	path:mmu00230: Purine metabolism	5	5	148	103	2263	-3.05	0.0	0.23	0.05	Ada Gmpr Pde7a Rrm2 Xdh
42	path:mmu04620: Toll-like receptor signaling pathway	4	4	149	90	2276	-3.06	0.0	0.18	0.05	Cd14 Mapk13 Pik3r1 Rac3
43	path:mmu00310: Lysine degradation	4	4	149	40	2326	-3.09	0.0	1.28	0.34	Aldh7a1 Ehhadh Otub1 Shmt1
44	path:mmu00960: Alkaloid biosynthesis II	2	2	151	12	2354	-3.13	0.0	1.57	0.42	Ces3 Slc27a2
45	path:mmu00280: Valine, leucine and isoleucine degradation	3	3	150	29	2337	-3.27	0.0	1.18	0.34	Acaa1 Aldh7a1 Ehhadh
46	path:mmu00562: Inositol phosphate metabolism	2	2	151	55	2311	-3.3	0.0	0.14	0.04	Isyna1 Ulk1
47	path:mmu00590: Prostaglandin and leukotriene metabolism	3	3	150	30	2336	-3.3	0.0	1.13	0.34	Cbr2 Ggt1 Lta4h
48	path:mmu00620: Pyruvate metabolism	3	3	150	30	2336	-3.3	0.0	1.13	0.34	Acas2l Aldh7a1 Ldh2
49	path:mmu04070: Phosphatidylinositol signaling system	4	4	149	72	2294	-3.34	0.0	0.37	0.12	Calm4 Calml3 Pik3r1 Ulk1
50	path:mmu00410: beta-Alanine metabolism	2	2	151	15	2351	-3.35	0.0	1.29	0.34	Aldh7a1 Ehhadh
51	path:mmu00480: Glutathione metabolism	3	3	150	33	2333	-3.39	0.0	0.98	0.29	Anpep Ggt1 Gstt2
52	path:mmu00564: Glycerophospholipid metabolism	2	2	151	51	2315	-3.41	0.0	0.17	0.05	Chka Gpd1
53	path:mmu00350: Tyrosine metabolism	1	1	152	39	2327	-3.41	0.0	0.08	0.04	Hrmt1l2
54	path:mmu00051: Fructose and mannose metabolism	3	3	150	35	2331	-3.43	0.0	0.89	0.28	Hk1 Pfkl Tpi1
55	path:mmu00252: Alanine and aspartate metabolism	2	2	151	17	2349	-3.45	0.0	1.13	0.34	Ass1 Gpt2
56	path:mmu00860: Porphyrin and chlorophyll metabolism	2	2	151	17	2349	-3.45	0.0	1.13	0.34	Alad Cp
57	path:mmu04340: Hedgehog signaling pathway	2	2	151	49	2317	-3.46	0.0	0.19	0.05	Fbxw11 Wnt5b
58	path:mmu00362: Benzoate degradation via hydroxylation	1	1	152	4	2362	-3.54	0.0	1.31	0.34	Acaa1
59	path:mmu00632: Benzoate degradation via CoA ligation	2	2	151	43	2323	-3.58	0.0	0.26	0.05	Ehhadh Ulk1
60	path:mmu05010: Alzheimer's disease	2	2	151	21	2345	-3.6	0.0	0.89	0.28	Bace1 Lpl
61	path:mmu00600: Glycosphingolipid metabolism	1	1	152	33	2333	-3.63	0.0	0.12	0.04	Degs2
62	path:mmu00193: ATP synthesis	2	2	151	39	2327	-3.64	0.0	0.32	0.1	Atp6v1b1 Atp6v1c2
63	path:mmu00430: Taurine and hypotaurine metabolism	1	1	152	5	2361	-3.66	0.0	1.16	0.34	Ggt1
64	path:mmu00642: Ethylbenzene degradation	1	1	152	5	2361	-3.66	0.0	1.16	0.34	Slc27a2
65	path:mmu00052: Galactose metabolism	2	2	151	24	2342	-3.66	0.0	0.74	0.28	Hk1 Pfkl
66	path:mmu05040: Huntington's disease	2	2	151	25	2341	-3.67	0.0	0.7	0.28	Calm4 Calml3
67	path:mmu00532: Chondroitin / Heparan sulfate biosynthesis	2	2	151	26	2340	-3.69	0.0	0.66	0.27	Extl1 Extl3
68	path:mmu00650: Butanoate metabolism	2	2	151	35	2331	-3.69	0.0	0.4	0.12	Aldh7a1 Ehhadh
69	path:mmu00500: Starch and sucrose metabolism	2	2	151	28	2338	-3.7	0.0	0.59	0.26	Hk1 Pygm
70	path:mmu00150: Androgen and estrogen metabolism	2	2	151	30	2336	-3.71	0.0	0.53	0.21	Hrmt1l2 Hsd17b2
71	path:mmu00531: Glycosaminoglycan degradation	1	1	152	6	2360	-3.75	0.0	1.03	0.32	Ids
72	path:mmu00780: Biotin metabolism	1	1	152	6	2360	-3.75	0.0	1.03	0.32	Otub1
73	path:mmu00628: Fluorene degradation	1	1	152	6	2360	-3.75	0.0	1.03	0.32	Cyp24a1
74	path:mmu00625: Tetrachloroethene degradation	1	1	152	7	2359	-3.82	0.0	0.93	0.28	Ephx1
75	path:mmu00510: N-Glycan biosynthesis	1	1	152	26	2340	-3.84	0.0	0.2	0.05	St6gal1
76	path:mmu00272: Cysteine metabolism	1	1	152	8	2358	-3.87	0.0	0.84	0.28	Ldh2
77	path:mmu00750: Vitamin B6 metabolism	1	1	152	9	2357	-3.92	0.0	0.76	0.28	Psat1
78	path:mmu00720: Reductive carboxylate cycle (CO2 fixation)	1	1	152	9	2357	-3.92	0.0	0.76	0.28	Acas2l
79	path:mmu00271: Methionine metabolism	1	1	152	10	2356	-3.95	0.0	0.7	0.28	Dnmt3b
80	path:mmu00440: Aminophosphonate metabolism	1	1	152	10	2356	-3.95	0.0	0.7	0.28	Hrmt1l2
81	path:mmu00626: Nitrobenzene degradation	1	1	152	10	2356	-3.95	0.0	0.7	0.28	Hrmt1l2
82	path:mmu00680: Methane metabolism	1	1	152	10	2356	-3.95	0.0	0.7	0.28	Shmt1
83	path:mmu05060: Prion disease	1	1	152	10	2356	-3.95	0.0	0.7	0.28	Lama1
84	path:mmu00363: Bisphenol A degradation	1	1	152	10	2356	-3.95	0.0	0.7	0.28	Pon2
85	path:mmu00940: Stilbene, coumarine and lignin biosynthesis	1	1	152	11	2355	-3.97	0.0	0.64	0.27	Cyp24a1
86	path:mmu00740: Riboflavin metabolism	1	1	152	11	2355	-3.97	0.0	0.64	0.27	Rfk
87	path:mmu00251: Glutamate metabolism	1	1	152	18	2348	-3.99	0.0	0.36	0.12	Gpt2
88	path:mmu00604: Ganglioside biosynthesis	1	1	152	18	2348	-3.99	0.0	0.36	0.12	Galgt1
