# Supplementary material for: A genomic analysis of mouse models of breast cancer reveals molecular features of mouse models and relationships to human breast cancer
Source: Breast Cancer Res. 2014 Jun 5;16(3):R59. doi: 10.1186/bcr3672 (PMC4078930; doi:10.1186/bcr3672)
Supplement: Additional file 6 — Fold change for genes in clusters 1-4 from the manuscript and the gene ontology associated with each cluster. [file bcr3672-S6.zip › AdditionalFile6/Cluster1/Cluster1UpregulatedGenesgather_transfac_121107.txt]

#	Annotation	Total Genes With Ann	Your Genes (With Ann)	Your Genes (No Ann)	Genome (With Ann)	Genome (No Ann)	ln(Bayes factor)	neg ln(p value)	FE: neg ln(p value)	FE: neg ln(FDR)	Genes
1	V$MAZ_Q6	521	521	120	10750	4780	19.89	11.93	25.61	19.76	1110015E22Rik 1300010A20Rik 1300013B24Rik 1700030A21Rik 1810057B09Rik 2210008M09Rik 4430402O11Rik 5430413I02Rik 5830442J12Rik 6530411B15Rik 9330161F08Rik A930025J12Rik AI256711 AU040576 AW742319 Aass Abcb6 Abcb9 Abcg2 Abhd5 Abpa Acaa1 Acas2l Acsl4 Acta1 Actn3 Acvr1b Acvrl1 Ada Adamts15 Adfp Adn Agtrl1 Alad Aldh1a3 Aldh7a1 Angpt1 Anpep Apob48r Apoc1 Aqp3 Arg2 Arhgap9 Arhgef16 Arl4 Arpc3 Arpc4 Ass1…
2	V$SP3_Q3	488	488	153	10225	5305	12.27	11.93	17.8	12.64	1300010A20Rik 1300013B24Rik 1700030A21Rik 1700051E09Rik 1810013B01Rik 2210008M09Rik 2210415M20Rik 6530411B15Rik 9330161F08Rik AI256711 AU040576 AW742319 Aass Abcb6 Abcb9 Abcg2 Abhd5 Acaa1 Acas2l Acta1 Actn3 Acvr1b Acvrl1 Ada Adamts15 Adfp Adn Agtrl1 Alad Aldh1a3 Ap2a2 Apob48r Apoc1 Arhgap9 Arl4 Arpc4 Ass1 Atp11a Atp12a Atp2b2 Atp6v1b1 Atp6v1c2 Axin2 BC003277 BC004044 BC004728 BC010462 BC010552 BC…
3	V$E2A_Q2	445	445	196	9142	6388	11.61	11.93	17.07	12.32	1110015E22Rik 1300010A20Rik 1300013B24Rik 1700030A21Rik 1810013B01Rik 1810057B09Rik 2210008M09Rik 5830442J12Rik 6530411B15Rik 9330161F08Rik A930025J12Rik AI256711 AU040576 AW742319 Abcb6 Abcb9 Abpb Acas2l Acta1 Actn3 Ada Adamts15 Adfp Adn Agr2 Aldh7a1 Angpt1 Anpep Ap1m2 Ap2a2 Ap3s2 Apob48r Apoc1 Aqp3 Arg2 Arhgap9 Arhgef16 Arl4 Arpc3 Arpc4 Ass1 Atad3a Atp12a Atp2b2 Atp6v1c2 Axin2 BC003277 BC004044…
4	V$KROX_Q6	316	316	325	6049	9481	10.52	11.93	15.91	11.45	1300010A20Rik 1300013B24Rik 2210008M09Rik 6530411B15Rik 9330161F08Rik AU040576 AW742319 Aass Acaa1 Acas2l Acsl4 Actn3 Acvr1b Acvrl1 Ada Agtrl1 Alad Aldh1a3 Aldh7a1 Angpt1 Anpep Apoc1 Aqp3 Arg2 Arl4 Arpc3 Arpc4 Ass1 Atad3a Atp11a Atp12a Atp6v1c2 Axin2 BC003277 BC004044 BC004728 BC010462 BC010552 BC017133 BC025833 BC031407 Baiap2l1 Baz1b Bcl2l11 Bcl3 Bicd2 Btn1a1 Calml3 Car2 Car3 Car5b Car6 Cd24a C…
5	V$CDX2_Q5	346	346	295	9935	5595	9.9	11.93	0.0	0.0	1110032D12Rik 1300010A20Rik 1700030A21Rik 1700051E09Rik 2210008M09Rik 2210415M20Rik 4430402O11Rik 5430413I02Rik 6530411B15Rik 9330161F08Rik AW742319 Abcb6 Abcg2 Abhd5 Abpa Abpb Acsl4 Acvr1b Ada Adfp Adn Agr2 Alad Aldh7a1 Angpt1 Ap1m2 Ap2a2 Apob48r Aqp3 Arg2 Arpc3 Asrgl1 Atad3a Atp12a Atp6v1c2 BC004728 BC011487 BC013481 BC025833 Btn1a1 C1qtnf3 Calml3 Car3 Car5b Cblc Cbr2 Ccl28 Ccl8 Cd14 Cd24a Cd36…
6	V$TAL1_Q6	325	325	316	6432	9098	7.76	11.93	13.07	8.82	1300013B24Rik 1700001L23Rik 1700030A21Rik 1700051E09Rik 1810057B09Rik 2210008M09Rik 5430413I02Rik 6530411B15Rik 9330161F08Rik AI256711 AU040576 Aass Abcb6 Abcb9 Abpb Acas2l Acsl4 Acta1 Acvrl1 Ada Adamts15 Adfp Adn Agtrl1 Aldh1a3 Aldh7a1 Ap3s2 Apob48r Apoc1 Aqp3 Arhgap9 Arl4 Arpc3 Ass1 Atp12a Atp6v1c2 Axin2 BC003277 BC004044 BC004728 BC004853 BC010552 BC011487 BC017133 BC031593 Baz1b Bicd2 Birc5 B…
7	V$POU1F1_Q6	202	202	439	6293	9237	7.62	11.93	0.0	0.0	1300013B24Rik 1700001L23Rik 1700030A21Rik 1700051E09Rik 1810013B01Rik 2210008M09Rik 2210415M20Rik 4430402O11Rik A930025J12Rik Abcb6 Abcg2 Abpa Acaa1 Acas2l Acvr1b Ada Adfp Agr2 Agtrl1 Alad Angpt1 Ap1m2 Ap3s2 Arg2 Arpc3 Atad3a Atp6v1c2 BC004728 BC010462 BC011487 BC031593 Baz1b Bspry Btn1a1 Cant1 Ccl11 Ccl28 Ccl8 Cd14 Cd36 Centd3 Chek2 Chi3l1 Chka Cipp Cited4 Cklfsf8 Clca2 Clcn3 Clec14a Col1a1 Col3…
8	V$AREB6_03: AREB6 (Atp1a1 regulatory element binding factor 6)	141	141	500	2360	13170	6.71	10.68	12.17	8.11	1300010A20Rik 1700030A21Rik 2210008M09Rik 9330161F08Rik Abcb9 Adfp Aldh7a1 Arg2 Atad3a Atp12a BC025833 Birc5 Car3 Car6 Ccl11 Cel Centd3 Ces3 Cklfsf8 Ckm Clca2 Clcn3 Cldn23 Cldn4 Cldn7 Clstn1 Cmas Cml2 Cnot3 Cpxm1 Crb3 Ctsc Ctse Cxcl14 Cyp24a1 Cyp2b19 Cyp2f2 Dcpp Defb3 Dip3b Dkkl1 Dsc1 Eif3s6 Elf5 Epha1 Eps8l2 Eya2 Foxi1 Galgt1 Gca Ggt1 Gjb6 Gldc Gmpr Gpr172b Hip1r Hrmt1l2 Igsf4c Kcnk5 Krt1-14 Krt…
9	V$OCT1_02: octamer factor 1	165	165	476	5271	10259	6.56	10.54	0.0	0.0	1110032D12Rik 1300010A20Rik 1300013B24Rik 1700001L23Rik 2210415M20Rik 4430402O11Rik 5830442J12Rik 9330161F08Rik Aass Abcg2 Acas2l Acta1 Acvrl1 Ada Agtrl1 Aldh7a1 Apob48r Arpc3 BC004728 BC010462 BC025833 C1qtnf3 Calml3 Cast1 Ccl28 Ccl8 Cd14 Cd36 Cel Centd3 Chek1 Chek2 Chpt1 Ckmt1 Clcn3 Col3a1 Creb3l1 Csnb Csnd Csprs Cxcl14 Cyp2b19 Daf1 Deadc1 Defb6 Degs2 Dip3b Dkkl1 Dpp4 Dsc1 Epha1 Extl3 Fes Foxi1…
10	V$FOXJ2_02: fork head box J 2	198	198	443	6097	9433	6.27	10.32	0.0	0.0	1110032D12Rik 1300013B24Rik 1700030A21Rik 1700051E09Rik 2210415M20Rik 5830442J12Rik AW742319 Abcb9 Abcg2 Abhd5 Acas2l Acsl4 Acvr1b Acvrl1 Agr2 Agtrl1 Akap1 Alad Aldh7a1 Angpt1 Anpep Ap3s2 Aqp3 Arg2 Arhgef16 Asrgl1 Atp12a BC013481 Bace1 C1qtnf3 Calml3 Car2 Car3 Cbr2 Ccl28 Cd24a Cd36 Centd3 Chpt1 Chrdl2 Cipp Ckm Clca1 Clca2 Cldn2 Clec14a Cmas Col9a1 Copg2 Cp Csna Csnb Csnd Csprs Cyp2b19 Dapk1 Dcxr …
11	V$MAZR_01: MAZ related factor	319	319	322	6393	9137	6.26	10.32	11.5	7.77	1300013B24Rik 1700030A21Rik 1700051E09Rik 1810013B01Rik 2210415M20Rik 4430402O11Rik 5830442J12Rik 6530411B15Rik AU040576 AW742319 Abcb6 Abhd5 Acas2l Actn3 Acvr1b Acvrl1 Ada Adamts15 Alad Aldh7a1 Apob48r Apoc1 Aqp3 Arhgap9 Arpc4 Ass1 Atp11a Atp6v1b1 Atp6v1c2 Axin2 BC003277 BC004728 BC010552 BC017133 BC019755 BC025833 BC031593 Bace1 Baiap2l1 Baz1b Bcl3 Btn1a1 Capn5 Car2 Car3 Car5b Car6 Cd24a Cdc42e…
12	V$E47_01: E47	137	137	504	2304	13226	6.14	10.22	11.58	7.77	2210008M09Rik AU040576 Abcb9 Acta1 Anpep Ap1m2 Ap3s2 Aqp3 Arhgap9 Arpc3 Ass1 Atp6v1c2 BC003277 BC004728 BC013481 BC025833 BC031593 Cant1 Cbr2 Ccl8 Cd24a Cel Celsr2 Ces3 Ckm Clcn3 Cldn3 Copg2 Cpxm2 Crb3 Csnd Cul4a D830019K17Rik Dapk1 Deadc1 Defb3 Dkkl1 Dusp7 Ephx1 Erf Evl Expi Eya2 Fbn1 Foxi1 Gdap10 Gdpd2 Glrx1 Gpr172b Gpr56 Gsdm1 Igfbp2 Igj Irx1 Irx2 Irx5 Itgbl1 Kif23 Krt1-14 Krt1-16 Krt1-19 Krt1…
13	V$CP2_01: CP2	453	453	188	9698	5832	6.13	10.22	11.42	7.77	1110015E22Rik 1110032D12Rik 1700051E09Rik 1810013B01Rik 1810057B09Rik 2210008M09Rik 2210415M20Rik 4430402O11Rik 5430413I02Rik 6530411B15Rik 9330161F08Rik A930025J12Rik AI256711 AU040576 AW742319 Abcb6 Abcb9 Abpb Acaa1 Acas2l Acsl4 Acta1 Actn3 Acvrl1 Ada Adamts15 Adfp Adn Agtrl1 Akap1 Alad Aldh1a3 Anpep Ap2a2 Ap3s2 Apoc1 Aqp3 Arg2 Arhgap9 Arhgef16 Arl4 Arpc3 Asrgl1 Ass1 Atad3a Atp11a Atp12a Atp2b2…
14	V$USF_Q6: upstream stimulating factor	452	452	189	9720	5810	5.47	9.33	10.74	7.19	1110015E22Rik 1110032D12Rik 1300010A20Rik 1300013B24Rik 1700001L23Rik 1700051E09Rik 1810057B09Rik 2210008M09Rik 5430413I02Rik 6530411B15Rik AI256711 AU040576 AW742319 Aass Abcb6 Abcg2 Abhd5 Abpa Abpb Acaa1 Acas2l Acta1 Acvr1b Acvrl1 Adamts15 Adfp Adn Agtrl1 Akap1 Alad Aldh1a3 Anpep Ap1m2 Ap3s2 Apob48r Apoc1 Aqp3 Arg2 Arhgap9 Arl4 Arpc3 Arpc4 Ass1 Atad3a Atp11a Atp12a Atp2b2 Atp6v1c2 Axin2 BC00327…
15	V$HEB_Q6	232	232	409	4435	11095	5.35	9.25	10.6	7.14	1110015E22Rik 1700001L23Rik 1810013B01Rik 1810057B09Rik 2210415M20Rik 4430402O11Rik 6530411B15Rik Abcb9 Acas2l Acta1 Acvrl1 Ada Adamts15 Adn Agr2 Agtrl1 Alad Aldh1a3 Anpep Ap2a2 Apoc1 Aqp3 Arhgef16 Arl4 Atad3a Atp12a Atp6v1b1 Axin2 BC004044 BC004728 BC010552 BC013481 BC017133 BC031593 Bcl2l11 Birc5 Bspry Calml3 Cant1 Cblc Cbr2 Cck Ccl8 Cd24a Cdh11 Cel Centd3 Ces3 Chek1 Chi3l1 Chka Cipp Cited4 Ckm…
16	V$AFP1_Q6	72	72	569	2682	12848	5.33	9.25	0.0	0.0	1300010A20Rik 1700030A21Rik 2210415M20Rik 4430402O11Rik 9330161F08Rik AU040576 Abcg2 Ap1m2 BC004044 BC004728 Bspry Btn1a1 C1qtnf3 Cd36 Cdh11 Clca1 Cml2 Col3a1 Cpxm2 Csnb Cyp2d10 Ddr1 Defb3 Dpp4 Erf Fbxw7 Gdap10 Gpt2 Hk1 Igj Il15ra Kctd1 Kctd14 Lgtn Lta4h Ltf Mfge8 Mylpf Nucb2 Pex11a Pglyrp1 Polb Ppp3r1 Prg4 Prpf4b Pvrl4 Pycs Rhou S100a9 Scnn1b Sephs2 Slc1a4 Slc27a2 Slc35c2 Slc38a3 Slc41a2 Smr1 Sm…
17	V$BRN2_01: POU factor Brn-2	223	223	418	6654	8876	5.29	9.25	0.0	0.0	1700001L23Rik 1700051E09Rik 1810013B01Rik 1810057B09Rik 2210415M20Rik 5430413I02Rik 5830442J12Rik 9330161F08Rik AU040576 Abcb9 Abcg2 Abpa Acaa1 Acsl4 Acta1 Acvr1b Ada Adfp Agr2 Aldh7a1 Angpt1 Anpep Ap2a2 Apoc1 Aqp3 Arg2 Atad3a Atp11a Atp6v1b1 Axin2 BC013481 BC031407 Baiap2l1 Bicd2 Bspry Btn1a1 C1qtnf3 Cast1 Cblc Cck Ccl28 Ccl8 Cd36 Cdh11 Celsr2 Chka Chrdl2 Cipp Ckm Clca1 Cldn7 Clec14a Cnot3 Col3a…
18	V$TEF_Q6	180	180	461	5561	9969	5.22	9.13	0.0	0.0	1300010A20Rik 1300013B24Rik 1700030A21Rik 1700051E09Rik 1810057B09Rik 4430402O11Rik 9330161F08Rik Abcb6 Abhd5 Abpa Abpb Adamts15 Agr2 Akap1 Aldh7a1 Angpt1 Ap3s2 Arg2 Arhgef16 Arpc3 Atp12a Axin2 BC031593 Bspry Btn1a1 C1qtnf3 Car2 Ccl11 Ccl28 Ccl8 Cd14 Cd36 Cdc42ep5 Ces3 Cfl1 Chi3l1 Clca2 Cldn7 Clec14a Cml2 Copg2 Creb3l1 Csna Csnb Csprs Cttn Dcxr Ddx39 Deadc1 Defb3 Dpt Echdc2 Elovl4 Eps8l2 Erf Expi…
19	V$MRF2_01: modulator recognition factor 2	343	343	298	9549	5981	5.1	9.01	0.0	0.0	1110032D12Rik 1300013B24Rik 1700030A21Rik 1700051E09Rik 1810013B01Rik 2210008M09Rik 2210415M20Rik 9330161F08Rik A930025J12Rik AW742319 Aass Abcb9 Abpa Abpb Acaa1 Acas2l Acsl4 Acta1 Adfp Adn Agr2 Akap1 Aldh7a1 Angpt1 Anpep Ap1m2 Arhgap9 Arhgef16 Arpc3 Asrgl1 Atp12a Atp2b2 Atp6v1b1 Axin2 BC011487 BC025833 Bcl2l11 Bcl3 Birc5 Btn1a1 C1qtnf3 Calml3 Car2 Car5b Cast1 Ccl11 Ccl28 Ccl8 Cd14 Cd24a Cdh11 Ce…
20	V$SMAD4_Q6	317	317	324	6435	9095	5.04	8.98	10.23	6.87	1110015E22Rik 1300010A20Rik 1700001L23Rik 1700030A21Rik 1700051E09Rik 1810057B09Rik 2210008M09Rik 5830442J12Rik AU040576 Aass Abcb9 Acaa1 Acta1 Actn3 Adamts15 Adfp Agtrl1 Akap1 Aldh1a3 Ap2a2 Apob48r Apoc1 Aqp3 Arhgef16 Arl4 Arpc4 Ass1 Atad3a Atp11a Atp12a Atp2b2 Atp6v1b1 Atp6v1c2 BC003277 BC004044 BC004853 BC025833 BC031407 BC031593 Baiap2l1 Baz1b Bcl2l11 Bcl3 Bicd2 C1qtnf3 Calm4 Calml3 Cant1 Cap…
21	V$SOX9_B1: SOX (SRY-related HMG box)	307	307	334	8687	6843	5.01	8.98	0.0	0.0	1110032D12Rik 1300013B24Rik 1700030A21Rik 1700051E09Rik 2210415M20Rik 9330161F08Rik AU040576 Aass Abcb9 Abcg2 Abpb Acas2l Acsl4 Acvr1b Adamts15 Adfp Adn Agtrl1 Akap1 Alad Aldh7a1 Angpt1 Anpep Ap1m2 Ap2a2 Ap3s2 Arg2 Arl4 Arpc4 Atad3a Atp12a Atp6v1b1 BC011487 BC013481 BC017133 BC019755 Bcl2l11 Bicd2 Btn1a1 C1qtnf3 Calml3 Camk1 Car2 Car3 Car5b Cast1 Ccl28 Cd14 Cd24a Cd36 Cdh11 Ceacam10 Celsr2 Centd3…
22	V$SOX5_01: Sox-5	246	246	395	7193	8337	4.88	8.77	0.0	0.0	1110032D12Rik 1300013B24Rik 1700030A21Rik 1700051E09Rik 9330161F08Rik AU040576 Abcb9 Abcg2 Abpb Acas2l Acsl4 Acvr1b Adfp Agtrl1 Akap1 Alad Aldh7a1 Angpt1 Anpep Ap1m2 Ap2a2 Ap3s2 Arg2 Atad3a Atp12a BC011487 BC013481 BC017133 BC019755 Bcl2l11 Btn1a1 C1qtnf3 Calml3 Camk1 Car2 Car5b Cck Ccl28 Cd14 Cd36 Cdh11 Ceacam10 Celsr2 Ces3 Cfl1 Chek1 Chi3l1 Cipp Cklfsf8 Ckm Clca1 Clec14a Cmas Cnot3 Col3a1 Col9a…
23	V$MINI20_B: Muscle initiator sequence-20	439	439	202	9467	6063	4.48	8.37	9.69	6.4	1110015E22Rik 1110032D12Rik 1300010A20Rik 1700051E09Rik 1810013B01Rik 2210008M09Rik 2210415M20Rik 4430402O11Rik 6530411B15Rik 9330161F08Rik AI256711 AU040576 Aass Abcb9 Abhd5 Abpa Abpb Acas2l Acsl4 Acta1 Actn3 Acvrl1 Adamts15 Adfp Adn Aldh1a3 Aldh7a1 Anpep Ap2a2 Apob48r Aqp3 Arg2 Arhgap9 Arhgef16 Arl4 Arpc3 Arpc4 Asrgl1 Ass1 Atad3a Atp11a Atp12a Atp2b2 Atp6v1b1 Atp6v1c2 Axin2 BC003277 BC004044 BC…
24	V$TATA_C: Retroviral TATA box	151	151	490	4749	10781	4.37	8.28	0.0	0.0	1300010A20Rik 1300013B24Rik 1700030A21Rik 2210415M20Rik A930025J12Rik Abcg2 Abhd5 Abpb Acaa1 Adn Agr2 Alad Aldh7a1 Angpt1 Ap1m2 Ap3s2 Aqp3 Atp2b2 Atp6v1b1 Axin2 BC004728 BC010552 BC013481 Baz1b Bspry Cant1 Car2 Cbr2 Ccl28 Ccl8 Cd14 Cd24a Cd36 Chrdl2 Cipp Cited4 Clca2 Cldn2 Cml2 Col1a1 Col3a1 Cp Crabp2 Csna Csnb Csnd Cst6 Ctsc Ctse Cyp2b19 Dcpp Dcxr Ddx39 Dhrs8 Dpp4 Dpt Eef2 Elovl4 Epha1 Fabp4 Fxy…
25	V$E12_Q6	209	209	432	4010	11520	3.96	7.91	9.17	5.96	1110015E22Rik 2210008M09Rik 9330161F08Rik AU040576 Abcb6 Abcb9 Abpb Acta1 Ada Aldh1a3 Aldh7a1 Anpep Ap1m2 Ap3s2 Aqp3 Arg2 Arhgap9 Arl4 Arpc3 Ass1 Atp2b2 Atp6v1c2 BC003277 BC004044 BC004853 BC010552 BC013481 BC025833 BC031593 Bace1 Bspry Calml3 Car2 Cbr2 Cd24a Cel Celsr2 Chrdl2 Cipp Cklfsf8 Ckm Clcn3 Cldn2 Cldn3 Cldn4 Cldn7 Cnot3 Copg2 Cotl1 Cpxm1 Cpxm2 Crb3 Cryba4 Ctsh Cttn Cul4a Cxcl14 D830019K1…
26	V$XFD2_01: Xenopus fork head domain factor 2	113	113	528	3712	11818	3.89	7.85	0.0	0.0	1700001L23Rik 1700030A21Rik 1700051E09Rik 2210008M09Rik 2210415M20Rik AU040576 Abcb9 Acas2l Aldh1a3 Angpt1 Ap1m2 Ap2a2 Ap3s2 Asrgl1 Atp2b2 Atp6v1b1 Axin2 BC011487 BC019755 Bcl2l11 Car3 Cidea Ckmt1 Clca1 Clcn3 Cldn23 Cldn4 Clec14a Col3a1 Cp Cryl1 Csnd Ctse Cyp2b19 Ddit4 Dsc1 Eps8l2 Extl1 Fbxw7 Folr1 Galnt7 Gca Gnl2 Gpnmb Gpr56 Hal Hpgd Hrnr Igj Kcnk5 Kctd1 Lasp1 Lpl Mansc1 Mapk13 Mbtd1 Mclc Mmp13 …
27	V$FOX_Q2	448	448	193	11856	3674	3.61	7.53	0.0	0.0	1110032D12Rik 1300010A20Rik 1300013B24Rik 1700001L23Rik 1700030A21Rik 1700051E09Rik 1810013B01Rik 2210008M09Rik 2210415M20Rik 5430413I02Rik 5830442J12Rik 6530411B15Rik 9330161F08Rik AU040576 AW742319 Aass Abcb9 Abcg2 Abhd5 Abpa Abpb Acas2l Acvr1b Ada Adamts15 Adfp Adn Agr2 Agtrl1 Akap1 Alad Aldh7a1 Angpt1 Anpep Ap1m2 Ap2a2 Ap3s2 Apoc1 Aqp3 Arg2 Arhgef16 Arpc3 Arpc4 Asrgl1 Atad3a Atp11a Atp12a Atp…
28	V$EBF_Q6	223	223	418	4360	11170	3.52	7.44	8.7	5.6	1700051E09Rik 4430402O11Rik 6530411B15Rik AI256711 AW742319 Abcb9 Abpa Acaa1 Acsl4 Acta1 Acvrl1 Ada Akap1 Alad Aldh1a3 Anpep Arpc4 Atp2b2 BC004044 BC004728 BC004853 BC010552 BC031407 Bcl3 Bicd2 Birc5 Calm4 Car2 Cblc Ccl8 Ceacam10 Celsr2 Cfl1 Chek2 Chst2 Cidea Cited4 Cklfsf8 Ckm Ckmt1 Clca2 Clcn3 Cldn3 Cldn4 Cldn7 Clstn1 Cnot3 Col1a1 Copg2 Cpxm2 Cryba4 Cte1 Ctse Ctsh Cyp2b19 Cyp2d10 D730049H07Rik …
29	V$MYOD_01: myoblast determination gene product	461	461	180	10105	5425	3.49	7.44	8.68	5.6	1110015E22Rik 1300010A20Rik 1300013B24Rik 1700030A21Rik 2210008M09Rik 2210415M20Rik 5430413I02Rik 5830442J12Rik 6530411B15Rik 9330161F08Rik A930025J12Rik AI256711 AU040576 AW742319 Abcb6 Abcb9 Abhd5 Abpb Acas2l Acta1 Actn3 Ada Adfp Adn Aldh1a3 Aldh7a1 Anpep Ap2a2 Ap3s2 Apob48r Apoc1 Aqp3 Arg2 Arhgap9 Arl4 Arpc3 Arpc4 Ass1 Atad3a Atp11a Atp12a Atp2b2 Atp6v1c2 BC003277 BC004044 BC004728 BC004853 BC…
30	V$POU6F1_01	29	29	612	1307	14223	3.35	7.22	0.0	0.0	1700030A21Rik Bace1 Cp Csprs Cttn Fabp4 Fbxw7 Id2 Kctd14 Ltf Mmp12 Mtap2 Plekhh2 Ppnr Ppp3r1 Scnn1b Slc35a2 Slc5a9 Sprr1a Sprr2d Sult1b1 Syngr1 Tax1bp3 Tbc1d8 Tde1 Tjp2 Tjp3 Tmed9 Uhmk1
31	V$HNF3B_01: Hepatocyte Nuclear Factor 3beta	440	440	201	11642	3888	3.15	6.98	0.0	0.0	1110032D12Rik 1300010A20Rik 1300013B24Rik 1700001L23Rik 1700030A21Rik 1700051E09Rik 1810013B01Rik 2210008M09Rik 2210415M20Rik 4430402O11Rik 5430413I02Rik 5830442J12Rik 6530411B15Rik 9330161F08Rik A930025J12Rik AU040576 AW742319 Aass Abcb6 Abcb9 Abcg2 Abhd5 Abpa Acas2l Acsl4 Acvr1b Ada Adamts15 Adfp Adn Agr2 Agtrl1 Akap1 Alad Aldh1a3 Aldh7a1 Angpt1 Anpep Ap1m2 Ap2a2 Ap3s2 Arg2 Arhgef16 Arpc3 Arpc4…
32	V$GATA3_03: GATA-binding factor 3	390	390	251	10480	5050	2.97	6.8	0.0	0.0	1110032D12Rik 1300010A20Rik 1300013B24Rik 1700030A21Rik 1700051E09Rik 2210415M20Rik 4430402O11Rik 5430413I02Rik 5830442J12Rik 6530411B15Rik 9330161F08Rik A930025J12Rik AI256711 AU040576 Abcb6 Abcg2 Abpb Acas2l Acsl4 Acta1 Acvr1b Acvrl1 Ada Adamts15 Adfp Agr2 Agtrl1 Akap1 Alad Aldh1a3 Aldh7a1 Angpt1 Anpep Ap2a2 Ap3s2 Arg2 Arhgap9 Arhgef16 Arl4 Arpc4 Asrgl1 Ass1 Atp11a Atp12a Atp2b2 Atp6v1c2 Axin2 …
33	V$PIT1_Q6	446	446	195	11752	3778	2.81	6.62	0.0	0.0	1300010A20Rik 1300013B24Rik 1700001L23Rik 1700030A21Rik 1700051E09Rik 1810013B01Rik 2210008M09Rik 2210415M20Rik 4430402O11Rik 5430413I02Rik 5830442J12Rik 6530411B15Rik 9330161F08Rik A930025J12Rik AW742319 Aass Abcb6 Abcb9 Abcg2 Abpa Abpb Acas2l Acsl4 Acvr1b Adamts15 Adfp Agr2 Agtrl1 Akap1 Alad Aldh1a3 Aldh7a1 Angpt1 Anpep Ap1m2 Ap3s2 Apob48r Aqp3 Arg2 Arhgef16 Arpc3 Asrgl1 Atad3a Atp11a Atp2b2 At…
34	V$FOXD3_01: fork head box D3	519	519	122	13338	2192	2.38	6.16	0.0	0.0	1110032D12Rik 1300010A20Rik 1300013B24Rik 1700001L23Rik 1700030A21Rik 1700051E09Rik 1810013B01Rik 1810057B09Rik 2210008M09Rik 2210415M20Rik 4430402O11Rik 5430413I02Rik 5830442J12Rik 6530411B15Rik 9330161F08Rik A930025J12Rik AU040576 AW742319 Aass Abcb6 Abcb9 Abcg2 Abhd5 Abpa Abpb Acaa1 Acas2l Acsl4 Acvr1b Ada Adamts15 Adfp Adn Agr2 Agtrl1 Akap1 Alad Aldh1a3 Aldh7a1 Angpt1 Anpep Ap1m2 Ap2a2 Ap3s2 …
35	V$MEF2_Q6_01	338	338	303	9202	6328	2.36	6.11	0.0	0.0	1110015E22Rik 1110032D12Rik 1700030A21Rik 1810013B01Rik 1810057B09Rik 2210415M20Rik 5830442J12Rik 9330161F08Rik A930025J12Rik AU040576 Aass Abcb6 Abcb9 Abcg2 Abhd5 Abpa Acas2l Acsl4 Acta1 Ada Adamts15 Adfp Agr2 Alad Aldh1a3 Aldh7a1 Angpt1 Ap2a2 Aqp3 Arg2 Arhgef16 Arl4 Arpc3 Atp12a Atp6v1c2 BC004044 BC010462 BC010552 BC011487 BC013481 Bace1 Baz1b Bicd2 Bspry Btn1a1 C1qtnf3 Calml3 Car2 Car5b Car6 C…
36	V$HNF1_C: Hepatic nuclear factor 1	181	181	460	5344	10186	2.29	6.06	0.0	0.0	1300013B24Rik 1700030A21Rik 2210008M09Rik 2210415M20Rik 5430413I02Rik 5830442J12Rik A930025J12Rik AI256711 AU040576 Abcb9 Abcg2 Abpb Acas2l Acvr1b Adfp Agr2 Alad Aldh7a1 Anpep Ap1m2 Atp12a Atp2b2 Axin2 BC004853 BC013481 BC017133 BC019755 Baz1b C1qtnf3 Capn5 Car3 Car6 Cck Ccl11 Cd36 Cdh11 Chrdl2 Clca1 Cldn23 Cml2 Cnot3 Col1a1 Col3a1 Col9a1 Cotl1 Cp Crabp2 Crb3 Csnb Ctsc Ctse Cttn Cyp2b19 Cyp2f2 De…
37	V$SREBP1_Q6	250	250	391	5100	10430	2.13	5.88	7.18	4.16	1110015E22Rik 1700001L23Rik 2210008M09Rik 4430402O11Rik 5430413I02Rik 5830442J12Rik 6530411B15Rik AI256711 AU040576 Abcb6 Abcb9 Abpa Abpb Acta1 Ada Adn Agr2 Agtrl1 Apob48r Apoc1 Arl4 Arpc4 Asrgl1 Atp11a Atp2b2 Atp6v1b1 Axin2 BC003277 BC004044 BC010462 BC010552 BC013481 BC031407 BC031593 Baiap2l1 Bcl2l11 Btn1a1 Calm4 Calml3 Car3 Car5b Car6 Cblc Ccl11 Cd14 Cd36 Cdc42ep5 Centd3 Cfl1 Cipp Cited4 Ckm …
38	V$GATA1_03: GATA-binding factor 1	184	184	457	5394	10136	2.0	5.73	0.0	0.0	1700001L23Rik 4430402O11Rik 9330161F08Rik A930025J12Rik AI256711 AU040576 AW742319 Abcg2 Abhd5 Abpb Acaa1 Acsl4 Adfp Adn Agr2 Agtrl1 Akap1 Alad Angpt1 Anpep Ap1m2 Apoc1 Aqp3 Arpc3 Ass1 Atp11a Atp2b2 BC019755 BC025833 Bace1 Baz1b Bspry Btn1a1 C1qtnf3 Car5b Cast1 Ccl11 Ccl28 Ccl8 Cdh11 Centd3 Chi3l1 Cited4 Cldn2 Clec14a Clstn1 Copg2 Csnb Csnd Csprs Ctse Cxcl14 Cyp24a1 Cyp2f2 D830019K17Rik Dcxr Ddr1…
39	V$MYCMAX_B: c-Myc:Max binding sites	283	283	358	5903	9627	1.84	5.57	6.84	3.88	1110032D12Rik 1300010A20Rik 1810057B09Rik 4430402O11Rik 6530411B15Rik 9330161F08Rik AI256711 AW742319 Abcb6 Abcg2 Abpa Abpb Acas2l Acsl4 Acvr1b Adfp Adn Akap1 Alad Aldh1a3 Ap3s2 Apoc1 Aqp3 Arl4 Ass1 Atad3a Atp11a Atp12a Atp6v1c2 BC004044 BC004728 BC017133 BC019755 Baz1b Bcl2l11 Bcl3 Bicd2 Birc5 Bspry Calml3 Camk1 Cant1 Car2 Car5b Car6 Cblc Cck Ccl28 Ccl8 Cd24a Cdc42ep5 Ceacam10 Centd3 Ces3 Cfl1 C…
40	V$CART1_01: Cart-1 (cartilage homeoprotein 1)	51	51	590	1868	13662	1.81	5.5	0.0	0.0	2210415M20Rik 4430402O11Rik 5830442J12Rik Abhd5 Acaa1 Aldh7a1 Ap3s2 Cd36 Clca2 Cldn23 Cmas Cml2 Csna Csnb Defb3 Defb6 Dhrs8 Gyk Itgbl1 Kctd1 Krt1-19 Krt1-4 Lip1 Mclc Mga Mmp12 Mtap2 Phlda1 Plek2 Polb Ppp3r1 Prg4 Pvalb Pxmp4 Rbbp6 Rpl11 Rpl18 Rps10 S100a9 Scel Sprr2d Sprrl3 Sult1d1 Tcfcp2l1 Tead4 Thrsp Tia1 Xylb Zcchc3 Zdhhc9 Zmynd10
41	V$NRF1_Q6	15	15	626	781	14749	1.64	5.3	0.0	0.0	AW742319 Abhd5 Asrgl1 Capn5 Evl Nfat5 Pdik1l Ralgds Rpl37a Slk Spint2 Syngr1 Sypl Thop1 Tia1
42	V$GATA_C: GATA binding site	267	267	374	7393	8137	1.39	5.02	0.0	0.0	1110032D12Rik 1300010A20Rik 1700030A21Rik 1700051E09Rik 1810057B09Rik 2210415M20Rik 4430402O11Rik 5830442J12Rik 9330161F08Rik A930025J12Rik Aass Abcg2 Acas2l Actn3 Acvr1b Acvrl1 Adfp Agtrl1 Alad Aldh7a1 Ap2a2 Apob48r Aqp3 Arhgap9 Atp12a Atp6v1b1 Atp6v1c2 Axin2 BC011487 BC019755 Bspry Btn1a1 C1qtnf3 Calm4 Capn5 Car5b Cck Cd14 Cd36 Cdc42ep5 Cdh11 Cel Centd3 Chek1 Chek2 Chrdl2 Cipp Cited4 Ckmt1 Clca…
43	V$AREB6_01: AREB6 (Atp1a1 regulatory element binding factor 6)	169	169	472	3322	12208	1.17	4.79	6.26	3.44	1700051E09Rik 2210008M09Rik 4430402O11Rik 9330161F08Rik A930025J12Rik Abcb9 Acta1 Acvrl1 Ada Adfp Agr2 Akap1 Aldh7a1 Ap2a2 Aqp3 Arl4 Arpc4 Atp12a Atp2b2 Atp6v1c2 BC004853 BC010552 BC011487 BC017133 BC031593 Calml3 Cant1 Car5b Cast1 Ccl11 Ccl28 Ccl8 Cd24a Ceacam10 Cel Cipp Cklfsf8 Ckm Cldn7 Clic3 Crb3 Cryl1 Csnd Csprs Cst6 Cyp24a1 Cyp2b19 Cyp2f2 Dcpp Degs2 Dsc1 Epb4.1l4a Epha1 Eps8l2 Erf Evpl Fbxw…
44	V$TFIII_Q6	608	608	33	14234	1296	0.93	4.51	6.52	3.61	1110015E22Rik 1110032D12Rik 1300010A20Rik 1300013B24Rik 1700001L23Rik 1700030A21Rik 1810013B01Rik 1810057B09Rik 2210008M09Rik 2210415M20Rik 4430402O11Rik 5430413I02Rik 5830442J12Rik 6530411B15Rik 9330161F08Rik A930025J12Rik AI256711 AU040576 AW742319 Aass Abcb6 Abcb9 Abhd5 Abpa Abpb Acaa1 Acas2l Acsl4 Acta1 Actn3 Acvr1b Acvrl1 Ada Adamts15 Adfp Adn Agr2 Agtrl1 Akap1 Alad Aldh1a3 Aldh7a1 Angpt1 An…
45	V$OLF1_01: olfactory neuron-specific factor	85	85	556	1489	14041	0.92	4.51	6.25	3.44	4430402O11Rik Abcb9 Arpc4 Atp2b2 Atp6v1c2 BC004044 BC004728 Birc5 Ceacam10 Chka Cidea Cited4 Cldn7 Dcpp Dhrs8 Dkkl1 Dpp4 Ednra Epha1 Epha4 Eps8l2 Evpl G0s2 Gata2 Ggt1 Gmpr Hal Hebp1 Hip1r Igj Isyna1 Kai1 Kcnn4 Kif23 Klk7 Krt1-16 Krt1-17 Krt1-4 Lama1 Ldb3 Llglh2 Mt4 Mthfr Nfat5 Otub1 Pcsk5 Pglyrp1 Phxr4 Plekhh2 Pp11r Prkch Ptk7 Rab11fip5 Rasal1 Rdh12 Rdh9 Rorc Rpl13a Scml4 Sdfr2 Sfrp2 Sh3bp4 Slc16…
46	V$VMW65_Q6	242	242	399	6720	8810	0.84	4.4	0.0	0.0	1110032D12Rik 1300010A20Rik 1700051E09Rik 2210008M09Rik 2210415M20Rik 4430402O11Rik 6530411B15Rik 9330161F08Rik A930025J12Rik AI256711 AU040576 Abcb9 Abcg2 Abpa Abpb Acvr1b Adamts15 Adfp Adn Agr2 Agtrl1 Angpt1 Ap2a2 Ap3s2 Apob48r Apoc1 Arhgef16 Asrgl1 Atp6v1c2 Axin2 BC003277 BC031407 Bace1 Baiap2l1 Baz1b Bspry Btn1a1 Capn5 Car2 Car3 Car5b Cast1 Ccl28 Ccl8 Cd36 Cdh11 Ceacam10 Chka Chpt1 Cipp Cklfs…
47	V$MMEF2_Q6: myocyte enhancer factor	179	179	462	5122	10408	0.57	4.09	0.0	0.0	1110032D12Rik 1700051E09Rik 6530411B15Rik A930025J12Rik AU040576 Abcb9 Abhd5 Acsl4 Acta1 Acvr1b Agr2 Aldh7a1 Angpt1 Aqp3 Arg2 Arhgap9 Arpc3 Atad3a BC011487 Baiap2l1 Baz1b Bspry Cant1 Car2 Cast1 Cblc Ccl28 Cd14 Cd36 Ces3 Cfl1 Chek2 Cipp Cited4 Ckm Clca1 Clca2 Cldn2 Cldn23 Clec14a Col3a1 Cotl1 Cp Crb3 Creb3l1 Csna Csnb Csprs Cst6 Ctsc Ctse Cttn Dapk1 Dcxr Defb6 Dip3b Dkk3 Echdc2 Eef2 Evl Evpl Expi …
48	V$CDPCR3HD_01: cut-like homeodomain protein	173	173	468	4970	10560	0.56	4.09	0.0	0.0	1300010A20Rik 1300013B24Rik 1700001L23Rik 1700051E09Rik 2210415M20Rik A930025J12Rik Aass Abcb6 Abcg2 Abpa Acta1 Adamts15 Adfp Anpep Ap1m2 Ap2a2 Apoc1 Aqp3 Arhgap9 Atp12a BC003277 Bcl3 Calml3 Car3 Cbr2 Cck Ceacam10 Chi3l1 Cklfsf8 Clca1 Clca2 Clcn3 Cldn4 Cml2 Copg2 Creb3l1 Csprs Cst6 Cyp2b19 Cyp2f2 Dcxr Deadc1 Defb3 Dkk3 Dnmt3b Dpt Eef2 Elf5 Eln Epha4 Evpl Extl1 Extl3 Fbn1 Fbxw7 Fmod Fxyd3 Galnt10 …
49	V$LPOLYA_B: Lentiviral Poly A signal	106	106	535	3245	12285	0.46	3.97	0.0	0.0	1110032D12Rik 1810057B09Rik 2210415M20Rik A930025J12Rik AW742319 Abcb6 Ada Adamts15 Akap1 Ap2a2 Asrgl1 Atp12a BC025833 BC031407 Baz1b Btn1a1 Car2 Cd14 Cdh11 Chek2 Cited4 Cldn23 Cml2 Col1a1 Copg2 Cp Csnd Ctsc Ctse Dapk1 Dcxr Defb3 Defb6 Dpt Dsc1 Eif3s6 Elf5 Expi Fabp3 Fbxw7 Fxyd3 Gldc Glycam1 Gyk Hist1h4i Hook2 Id2 Il1f9 Isyna1 Kai1 Kctd1 Krt1-14 Krt2-6g Krtcap3 Lao1 Lasp1 Lig3 Lip1 Mfge8 Mmp12 Nf…
50	V$SMAD3_Q6	402	402	239	8936	6594	0.39	3.85	5.28	2.63	1110015E22Rik 1300010A20Rik 1700001L23Rik 1700051E09Rik 1810013B01Rik 1810057B09Rik 4430402O11Rik 5430413I02Rik 5830442J12Rik 6530411B15Rik 9330161F08Rik A930025J12Rik AI256711 AW742319 Aass Abcb9 Abhd5 Abpa Abpb Acaa1 Acta1 Actn3 Acvr1b Acvrl1 Adamts15 Adfp Adn Agtrl1 Akap1 Alad Aldh1a3 Angpt1 Anpep Ap1m2 Ap2a2 Apob48r Apoc1 Aqp3 Arg2 Arhgef16 Arl4 Arpc3 Arpc4 Ass1 Atp12a Atp2b2 Atp6v1b1 Atp6v1c…
51	V$AHR_Q5: aryl hydrocarbon / dioxin receptor	99	99	542	1828	13702	0.35	3.85	5.57	2.85	1300010A20Rik 2210415M20Rik 4430402O11Rik Abcb6 Acsl4 Aqp3 Arhgap9 Asrgl1 Atp12a Axin2 BC010552 Car5b Ccl28 Chek2 Chi3l1 Chka Cidea Cklfsf8 Cml2 Cnot3 Col9a1 Csprs Ctsh Cttn Dhrs8 Dpp4 Echdc2 Echdc3 Epha1 Ephx1 Eya2 Folr1 Galgt1 Gata3 Hip1r Hipk3 Hr Hsdl2 Id2 Igfbp2 Igsf4c Irx2 Jarid2 Kcnn4 Kctd14 Krt1-24 Ldb3 Lyn Marveld2 Mtap7 Nrtn Ntn1 Ovol1 Pcdh21 Pgpep1 Plek2 Plekhh2 Pte2b Pvalb Rab40b Raly …
52	V$AP1_Q4: activator protein 1	496	496	145	12675	2855	0.31	3.79	0.0	0.0	1110015E22Rik 1110032D12Rik 1300010A20Rik 1300013B24Rik 1700001L23Rik 1700030A21Rik 1700051E09Rik 1810013B01Rik 1810057B09Rik 2210008M09Rik 5430413I02Rik 5830442J12Rik 6530411B15Rik 9330161F08Rik AI256711 AU040576 AW742319 Abcb6 Abcb9 Abcg2 Abhd5 Abpa Abpb Acta1 Actn3 Acvrl1 Ada Adfp Adn Agtrl1 Akap1 Alad Aldh7a1 Angpt1 Anpep Ap1m2 Ap2a2 Ap3s2 Apob48r Arg2 Arhgap9 Arpc3 Atad3a Atp11a Atp12a Atp2b…
53	V$MTF1_Q4	65	65	576	1110	14420	0.19	3.61	5.56	2.85	4430402O11Rik 6530411B15Rik Acaa1 Akap1 Aldh1a3 Atp11a Atp12a Atp2b2 Axin2 BC004044 BC010552 BC013481 BC017133 BC025833 Centd3 Ces3 Chst2 Col9a1 Cyp24a1 Degs2 Dlx5 Dsc1 Epha4 Evl Fzd7 Galnt10 Gjb6 Gpt2 Hist1h2ao Kcnn4 Krt1-1 Krt1-16 Krt1-3 Krt1-4 Lisch7 Lta4h Mt4 Nucb2 Oas2 Otub1 Peg3 Pgd Phxr4 Pkig Plekhf1 Prg4 Prss8 Ptpn18 Rab4a Raly Rem2 Rps27l Slc29a3 Slc35c2 Slc9a3r1 Spag5 Surf4 Thbs4 Tnfrsf…
54	V$CDC5_01: cell division control protein 5	540	540	101	13645	1885	0.17	3.61	0.0	0.0	1110032D12Rik 1300010A20Rik 1300013B24Rik 1700001L23Rik 1700030A21Rik 1700051E09Rik 1810013B01Rik 2210008M09Rik 2210415M20Rik 4430402O11Rik 5430413I02Rik 5830442J12Rik 6530411B15Rik 9330161F08Rik A930025J12Rik AI256711 AU040576 AW742319 Aass Abcg2 Abhd5 Abpb Acaa1 Acsl4 Actn3 Acvr1b Acvrl1 Adamts15 Adfp Adn Agr2 Agtrl1 Akap1 Alad Aldh1a3 Aldh7a1 Angpt1 Anpep Ap1m2 Ap2a2 Ap3s2 Apob48r Apoc1 Aqp3 A…
55	V$NKX25_02: homeo domain factor Nkx-2.5/Csx, tinman homolog	230	230	411	6337	9193	0.1	3.55	0.01	0.0	1110032D12Rik 1300013B24Rik 1700001L23Rik 1700030A21Rik 1810013B01Rik A930025J12Rik AW742319 Abcg2 Acas2l Actn3 Ada Adamts15 Agtrl1 Aldh1a3 Aldh7a1 Angpt1 Anpep Ap2a2 Ap3s2 Apob48r Aqp3 Arg2 Arl4 Arpc4 Asrgl1 Atp6v1b1 Atp6v1c2 BC011487 BC013481 BC017133 Bcl2l11 Btn1a1 Car3 Ccl11 Ccl28 Ccl8 Cd14 Cd36 Cdc42ep5 Ces3 Cfl1 Chek1 Cipp Cklfsf8 Ckmt1 Clca2 Clcn3 Cldn4 Cldn7 Cmas Cml2 Copg2 Cp Creb3l1 Csn…
56	V$PAX6_01: Pax-6	270	270	371	7312	8218	0.06	3.49	0.01	0.0	1110015E22Rik 1110032D12Rik 1300010A20Rik 1300013B24Rik 1700001L23Rik 1700030A21Rik 1810057B09Rik 5830442J12Rik A930025J12Rik AI256711 AU040576 Aass Abcb9 Abcg2 Abhd5 Abpa Acaa1 Acsl4 Acta1 Acvr1b Adn Agtrl1 Akap1 Aldh1a3 Ap1m2 Ap3s2 Apob48r Arhgap9 Arhgef16 Atp6v1b1 BC004044 BC004853 BC013481 BC017133 Baz1b Birc5 Bspry Calm4 Camk1 Cant1 Car3 Ccl11 Ccl28 Cd14 Cd36 Cel Celsr2 Ces3 Cfl1 Chek1 Chka …
57	V$E2F1_Q6: E2F-1	361	361	280	7983	7547	-0.01	0.0	4.81	2.23	1110015E22Rik 1300013B24Rik 1810057B09Rik 2210008M09Rik 4430402O11Rik 5430413I02Rik 6530411B15Rik 9330161F08Rik A930025J12Rik AU040576 AW742319 Aass Abcb6 Abcb9 Abhd5 Acaa1 Acsl4 Actn3 Acvr1b Acvrl1 Ada Adamts15 Agr2 Alad Aldh1a3 Ap1m2 Ap3s2 Aqp3 Arg2 Arhgap9 Arhgef16 Arl4 Arpc3 Arpc4 Asrgl1 Ass1 Atad3a Atp12a Atp6v1c2 Axin2 BC003277 BC004044 BC004853 BC010552 BC011487 BC017133 BC019755 BC031407 …
58	V$NKX3A_01: NK class homeobox factor 3A	102	102	539	3094	12436	-0.02	0.0	0.0	0.0	1810057B09Rik 9330161F08Rik Abpa Acas2l Acvr1b Agr2 Agtrl1 Alad Aldh1a3 Aldh7a1 Aqp3 Arhgef16 Arpc3 Bcl3 Car2 Ccl8 Cd24a Chek2 Cipp Clcn3 Csna Csnb Csnd Csprs Cst6 Cttn Dcxr Defb6 Dpt Echdc3 Eif3s6 Epha1 Extl3 Fabp4 Fbxw7 Galnt7 Gca Gdf5 Gpnmb Gsdm1 Hip1r Igfbp5 Kai1 Kctd14 Klk7 Krt1-3 Krt2-18 Lama1 Lip1 Llglh2 Lrg1 Marveld2 Mbtd1 Mclc Mga Mlp Mmp12 Mtap2 Myo6 Nxn Olfml3 Pcsk5 Pgam2 Pkp3 Pon2 Pp1…
59	V$TGIF_01: TGIF (5'TG3' interacting factor)	149	149	492	4296	11234	-0.04	0.0	0.01	0.0	1110015E22Rik 1300010A20Rik 1700030A21Rik 4430402O11Rik 9330161F08Rik Abcb9 Abpb Acas2l Acta1 Actn3 Acvrl1 Aldh1a3 Apob48r Apoc1 Asrgl1 Atad3a BC010462 Baiap2l1 Baz1b Calm4 Car5b Cblc Cck Chi3l1 Cklfsf8 Clcn3 Cldn2 Cml2 Col3a1 Copg2 Cpxm2 Cryl1 Csprs Cttn Cul4a Cxcl14 D830019K17Rik Daf1 Dcpp Degs2 Dkk3 Dkkl1 Dnmt3b Dpp4 Dsc1 Echdc2 Ednra Eef2 Eif3s6 Elf5 Eps8l2 Evl Extl1 Fbn1 Foxi1 Galnt7 Gdpd2 G…
60	V$CACCCBINDINGFACTOR_Q6	70	70	571	1230	14300	-0.06	0.0	5.26	2.63	Arhgap9 Ass1 BC004853 BC031407 BC031593 Bicd2 Birc5 Clec14a Cp Crb3 Cyp24a1 Ddit4 Eif3s6 Epha4 Ephx1 Evpl Fbn1 Fes Foxi1 Gdap10 Gldc Hal Il15ra Irx3 Irx5 Klf13 Krt1-17 Krt1-24 Lamb3 Lipe Llglh2 Lrg1 Lta4h Ltk Mal2 Mclc Mdfi Mfap5 Mid2 Myo6 Nrtn Ntn1 Ogfrl1 Pigr Psap Psat1 Pte2b Ralgds Scnn1g Sfrp2 Sh3bp2 Slc16a2 Slc9a3r1 Spint2 Spnb3 Srcasm Ssx2ip St6gal1 Stfa3 Surf4 Syngr1 Tcap Tcfap2c Tead4 Tgf…
61	V$OCT1_06: octamer-binding factor 1	323	323	318	8565	6965	-0.19	0.0	0.01	0.0	1110032D12Rik 1300010A20Rik 1300013B24Rik 1700030A21Rik 1810013B01Rik 1810057B09Rik 2210415M20Rik 5830442J12Rik 9330161F08Rik AU040576 AW742319 Aass Abcb6 Abcb9 Abcg2 Abhd5 Abpa Acas2l Acsl4 Adamts15 Adfp Agr2 Agtrl1 Alad Aldh7a1 Ap2a2 Arg2 Arhgef16 Arpc3 Atad3a Atp12a Atp2b2 Atp6v1b1 Atp6v1c2 BC004044 BC004728 BC013481 BC019755 Bace1 Bicd2 Birc5 Btn1a1 Calm4 Calml3 Camk1 Cant1 Car2 Car3 Car6 Cas…
62	V$CDPCR1_01: cut-like homeodomain protein	476	476	165	12171	3359	-0.19	0.0	0.01	0.0	1110015E22Rik 1300010A20Rik 1300013B24Rik 1700001L23Rik 1700030A21Rik 1700051E09Rik 1810013B01Rik 1810057B09Rik 2210415M20Rik 4430402O11Rik 5430413I02Rik 5830442J12Rik 6530411B15Rik 9330161F08Rik A930025J12Rik AI256711 AU040576 AW742319 Aass Abcb6 Abcg2 Abhd5 Abpa Abpb Acaa1 Acas2l Acta1 Actn3 Acvrl1 Ada Adamts15 Adfp Agr2 Agtrl1 Akap1 Alad Aldh1a3 Aldh7a1 Angpt1 Anpep Ap1m2 Ap2a2 Ap3s2 Apob48r A…
63	V$HP1SITEFACTOR_Q6	131	131	510	3811	11719	-0.29	0.0	0.01	0.0	1110015E22Rik 1300013B24Rik 1700030A21Rik 1810013B01Rik 4430402O11Rik A930025J12Rik Abpb Acas2l Acsl4 Acvr1b Aldh7a1 Angpt1 Anpep Ap2a2 Atp6v1b1 BC004728 BC010552 BC013481 Birc5 Cant1 Capn5 Ccl28 Ccl8 Cd14 Cdh11 Ces3 Cipp Cited4 Ckm Clcn3 Cldn2 Clstn1 Col1a1 Cotl1 Csnb Cxcl14 Cyp2b19 Cyp2f2 Dapk1 Deadc1 Defb3 Elovl4 Epha1 Expi Gca Gdap10 Gdpd2 Glrx1 Gnl2 Gpnmb Gpr172b Gpt2 Hk1 Hpgd Hrmt1l2 Hrnr H…
64	V$AMEF2_Q6: myocyte enhancer factor	48	48	593	1634	13896	-0.31	0.0	0.0	0.0	Acta1 Agr2 Aldh7a1 Arpc3 BC011487 Baiap2l1 Bspry Car2 Ccl28 Cdh11 Ckm Cldn2 Clec14a Cst6 Cttn Dapk1 Evl Fabp4 Galnt7 Gca Gdpd2 Gjb6 Gnl2 Gpd1 Hp Il1f6 Itga8 Klk7 Krt1-1 Krt1-4 Lalba Mfge8 Nfib Noxo1 Polb Reg1 Rpl37a Slc1a1 Smyd5 Sprr1a Sprr2d Steap Stxbp6 Tcfcp2l1 Tnni2 Tnnt3 Wap Wwp1
65	V$CEBPGAMMA_Q6	435	435	206	11189	4341	-0.46	0.0	0.01	0.0	1110032D12Rik 1300010A20Rik 1300013B24Rik 1700001L23Rik 1700030A21Rik 1700051E09Rik 1810013B01Rik 1810057B09Rik 2210008M09Rik 2210415M20Rik 4430402O11Rik 5830442J12Rik 6530411B15Rik 9330161F08Rik AI256711 AU040576 Abcb9 Abcg2 Abhd5 Abpa Acas2l Acsl4 Acta1 Actn3 Acvr1b Ada Adamts15 Adfp Adn Agr2 Agtrl1 Akap1 Alad Aldh7a1 Angpt1 Ap1m2 Ap3s2 Apob48r Apoc1 Aqp3 Arg2 Arhgef16 Arl4 Arpc3 Arpc4 Asrgl1 A…
66	V$MTATA_B: Muscle TATA box	279	279	362	7458	8072	-0.5	0.0	0.01	0.0	1110032D12Rik 1300013B24Rik 1700030A21Rik 4430402O11Rik 6530411B15Rik 9330161F08Rik A930025J12Rik AW742319 Abcb6 Abcb9 Abcg2 Abhd5 Abpa Abpb Acaa1 Acta1 Ada Adn Agr2 Alad Aldh1a3 Aldh7a1 Ap3s2 Aqp3 Arg2 Arhgap9 Arpc4 Ass1 Atp12a Atp2b2 Atp6v1b1 Atp6v1c2 BC004728 BC004853 BC010462 BC010552 BC011487 BC013481 BC025833 Bicd2 Birc5 Bspry C1qtnf3 Capn5 Car2 Ccl11 Ccl8 Cd14 Cd24a Cd36 Cdc42ep5 Cdh11 Chk…
67	V$STAT_01: signal transducers and activators of transcription	144	144	497	2913	12617	-0.53	0.0	4.43	1.98	1300010A20Rik 1810057B09Rik 9330161F08Rik AI256711 Abhd5 Acvrl1 Ada Adamts15 Adfp Asrgl1 BC003277 BC004044 BC004728 BC010462 BC019755 BC025833 Cant1 Capn5 Car3 Ccl11 Ccl28 Chek2 Chi3l1 Chka Cipp Cited4 Ckmt1 Clca1 Clca2 Cldn2 Cldn4 Cldn7 Cpxm2 Ctse Cyp24a1 Cyp2b19 D730049H07Rik Ddr1 Dhrs8 Dkkl1 Ednra Ephx1 Eps8l2 Expi Fes Fxyd3 Galgt1 Galnt7 Gata2 Ggt1 Gjb6 Glycam1 Gnl2 Hk1 Hook2 Hrmt1l2 Hsd17b2 …
68	V$GR_01: high affinity binding site for glucocorticoid receptor	65	65	576	1153	14377	-0.53	0.0	4.77	2.23	Apob48r Arhgef16 BC025833 Bace1 Camk1 Car5b Ccl28 Centd3 Ces3 Clca1 Clca2 Cmas Dapk1 Dhrs8 Dpp4 Eef2 G0s2 Gmpr Gpnmb Gpr56 Gsdm1 Hist1h4i Hsd17b2 Igfbp2 Irx2 Irx5 Kcnk1 Krt1-14 Krt1-24 Krt2-5 Lama1 Lcn2 Lipe Mb Mrpl52 Pigr Pip Pon2 Ppp3r1 Pscdbp Pycard Rab40b Rpl37a Rprm S100a9 Sephs2 Slc15a2 Slc30a2 Smyd5 Sprr2d Sprrl3 Stard10 Surf2 Tgm3 Tmprss4 Tnfrsf19 Tnnc2 Tnni2 Trem2 Trim11 Trip13 Tulp1 Tyr…
69	V$ER_Q6: estrogen receptor	364	364	277	8134	7396	-0.59	0.0	4.16	1.8	1300013B24Rik 1700001L23Rik 1700030A21Rik 1700051E09Rik 1810013B01Rik 2210008M09Rik 4430402O11Rik 5430413I02Rik 5830442J12Rik 6530411B15Rik 9330161F08Rik A930025J12Rik AI256711 AU040576 AW742319 Aass Abcb6 Abcb9 Abpa Abpb Acas2l Acta1 Acvr1b Acvrl1 Adamts15 Adfp Adn Agtrl1 Aldh1a3 Angpt1 Ap3s2 Apob48r Apoc1 Aqp3 Arhgap9 Arhgef16 Arpc3 Ass1 Atad3a Atp12a Atp2b2 Atp6v1b1 Atp6v1c2 BC003277 BC010462 …
70	V$XFD3_01: Xenopus fork head domain factor 3	58	58	583	1878	13652	-0.63	0.0	0.01	0.0	9330161F08Rik Agr2 Agtrl1 Ap3s2 Apoc1 Asrgl1 BC017133 Bcl2l11 Calml3 Cbr2 Cck Cml2 Cte1 Cyp2b19 D730049H07Rik Dkkl1 Dsc1 Gca Gpnmb Gpt2 Hpgd Hrnr Hsd17b2 Kctd1 Kctd14 Krtap3-3 Krtcap3 Lcp1 Lipe Lox Mfap5 Mllt1 Mxd4 Myl1 Nans Olfml3 Pex11a Ppnr Rab11fip5 Rgpr Rpl14 Shmt1 Slc27a2 Slc30a2 Smr1 Ssx2ip Stard10 Tcap Tgfb3 Tmed9 Tnk1 Tob1 Traip Tulp1 Ulk1 Wdr21 Yes1 Zfp354a
71	V$TCF4_Q5	486	486	155	12353	3177	-0.63	0.0	0.01	0.0	1110015E22Rik 1110032D12Rik 1300010A20Rik 1300013B24Rik 1700030A21Rik 1700051E09Rik 1810013B01Rik 1810057B09Rik 2210008M09Rik 2210415M20Rik 4430402O11Rik 5430413I02Rik 5830442J12Rik 9330161F08Rik A930025J12Rik AI256711 AU040576 AW742319 Aass Abcb6 Abcb9 Abcg2 Abpa Abpb Acaa1 Acas2l Acsl4 Acta1 Actn3 Acvr1b Acvrl1 Adfp Adn Agr2 Akap1 Alad Aldh7a1 Angpt1 Ap2a2 Ap3s2 Apob48r Arg2 Arpc3 Arpc4 Asrgl1 …
72	V$FOXP3_Q4	353	353	288	9221	6309	-0.66	0.0	0.01	0.0	1110032D12Rik 1300010A20Rik 1700030A21Rik 1700051E09Rik 1810057B09Rik 2210008M09Rik 2210415M20Rik 5430413I02Rik 5830442J12Rik 6530411B15Rik 9330161F08Rik Aass Abcb9 Abcg2 Abhd5 Abpb Acaa1 Acas2l Actn3 Acvr1b Acvrl1 Ada Adamts15 Adn Aldh7a1 Angpt1 Anpep Ap1m2 Ap2a2 Ap3s2 Aqp3 Arg2 Arhgef16 Arl4 Asrgl1 Ass1 Atp2b2 Atp6v1b1 Atp6v1c2 Axin2 BC003277 BC004044 BC004728 BC010552 BC011487 BC013481 BC01713…
73	V$E47_02: E47	113	113	528	2222	13308	-0.67	0.0	4.38	1.96	1300010A20Rik 2210008M09Rik AW742319 Abcb6 Abpb Adn Ap3s2 Apob48r Arl4 Atp2b2 BC004044 BC004853 Cant1 Car3 Car6 Centd3 Cklfsf8 Ckm Cldn3 Cldn4 Cldn7 Cp Cpxm2 Crb3 Csnd Cul4a Cyp24a1 D830019K17Rik Dhrs8 Dip3b Dpt Dsc1 Epha4 Eya2 Foxi1 Galnt7 Gata3 Gdf5 Gdpd2 Ggt1 Gjb2 Gldc Gpr172b Gpr56 Gsdm1 Hip1r Hk1 Hrmt1l2 Hrnr Ifrd2 Incenp Irx1 Kcnn4 Khdrbs3 Krt1-16 Lipe Ltk Mansc1 Mgst1 Mllt1 Ncl Npl Ovol1 P…
74	V$GATA2_02: GATA-binding factor 2	193	193	448	5314	10216	-0.72	0.0	0.01	0.0	1700030A21Rik 1700051E09Rik 2210415M20Rik 4430402O11Rik 5830442J12Rik 9330161F08Rik A930025J12Rik Acas2l Acsl4 Adamts15 Agtrl1 Akap1 Aldh7a1 Ap3s2 Aqp3 Atp12a Atp6v1b1 Atp6v1c2 Axin2 BC010552 BC031593 Bicd2 C1qtnf3 Car5b Cd14 Cd36 Cdc42ep5 Cel Centd3 Ces3 Chek1 Chek2 Chrdl2 Cipp Cited4 Clca2 Cldn2 Clec14a Cnot3 Col3a1 Col9a1 Cp Csna Csnb Csnd Cst6 Cte1 Ctsc Ctse Cttn Cyp2b19 Cyp2d10 D730049H07Rik…
75	V$FREAC7_01: Fork head RElated ACtivator-7	233	233	408	6285	9245	-0.84	0.0	0.02	0.0	1110032D12Rik 1700001L23Rik 1700030A21Rik 1700051E09Rik 1810057B09Rik 2210008M09Rik 2210415M20Rik 5430413I02Rik AU040576 Abcb9 Abcg2 Abhd5 Abpa Acas2l Acvr1b Ada Agr2 Alad Aldh1a3 Aldh7a1 Angpt1 Ap1m2 Ap2a2 Ap3s2 Arhgef16 Arpc3 Asrgl1 Atad3a Atp12a Atp2b2 Atp6v1c2 Axin2 BC011487 BC013481 BC019755 BC031593 Bace1 Bcl2l11 Car3 Cast1 Cd36 Cdh11 Centd3 Cidea Cklfsf8 Ckmt1 Clca1 Clcn3 Cldn4 Clec14a Col…
76	V$CEBPDELTA_Q6	452	452	189	11537	3993	-0.86	0.0	0.02	0.0	1300010A20Rik 1300013B24Rik 1700001L23Rik 1700030A21Rik 1700051E09Rik 1810057B09Rik 2210008M09Rik 2210415M20Rik 4430402O11Rik 5430413I02Rik 6530411B15Rik 9330161F08Rik A930025J12Rik AI256711 AU040576 Aass Abcb9 Abcg2 Abpa Acaa1 Acsl4 Acta1 Actn3 Acvr1b Acvrl1 Ada Adamts15 Adfp Agr2 Agtrl1 Akap1 Alad Aldh1a3 Aldh7a1 Angpt1 Ap2a2 Ap3s2 Aqp3 Arhgef16 Arpc3 Arpc4 Asrgl1 Ass1 Atp12a Atp2b2 Atp6v1b1 BC…
77	V$CHOP_01: heterodimers of CHOP and C/EBPalpha	160	160	481	4468	11062	-0.89	0.0	0.02	0.0	1700030A21Rik 1810057B09Rik Aass Abcb6 Acvr1b Ada Adfp Agr2 Alad Ap2a2 Ap3s2 Arg2 Arpc4 Atp2b2 BC004728 BC010462 BC010552 BC011487 BC013481 Bace1 Bcl2l11 C1qtnf3 Capn5 Car3 Car6 Cast1 Cck Ccl28 Cd14 Cdc42ep5 Cdh11 Ces3 Cfl1 Chek2 Cited4 Cnot3 Col9a1 Cp Crabp2 Cryl1 Csnd Ctsc Cxcl14 Dcxr Ddr1 Ddx39 Defb3 Degs2 Dip3b Dpp4 Dsc1 Echdc3 Elf5 Elovl4 Ephx1 Fmod Galnt10 Gdpd2 Gjb2 Glrx1 Gnl2 Gpnmb Gyk Hr…
78	V$IRF7_01: interferon regulatory factor 7	338	338	303	8818	6712	-0.96	0.0	0.02	0.0	1300010A20Rik 1700001L23Rik 1700030A21Rik 1700051E09Rik 2210415M20Rik A930025J12Rik AI256711 AW742319 Abcb9 Abpa Acas2l Actn3 Adfp Agr2 Agtrl1 Akap1 Aldh7a1 Anpep Ap1m2 Ap2a2 Apob48r Aqp3 Arg2 Arhgef16 Arpc3 Asrgl1 Atp6v1b1 Atp6v1c2 BC004728 BC010462 BC011487 BC013481 BC031593 Bace1 Baz1b Bicd2 Birc5 C1qtnf3 Calml3 Cant1 Capn5 Car3 Car6 Cast1 Ccl11 Ccl28 Cd14 Cd24a Cd36 Cel Celsr2 Centd3 Cfl1 Che…
79	V$ETS1_B: c-ETS-1 binding site	307	307	334	6813	8717	-0.98	0.0	3.71	1.38	1110015E22Rik 1110032D12Rik 1300013B24Rik 1810057B09Rik 2210008M09Rik 4430402O11Rik 5430413I02Rik 5830442J12Rik 9330161F08Rik A930025J12Rik AI256711 AW742319 Aass Abcb6 Abcg2 Abhd5 Abpa Abpb Acas2l Acsl4 Acta1 Acvrl1 Adn Agr2 Agtrl1 Ap2a2 Ap3s2 Apob48r Apoc1 Arhgap9 Arl4 Atad3a Atp11a Atp2b2 BC004728 BC004853 BC010552 BC011487 BC013481 BC025833 BC031593 Bcl3 Bicd2 Birc5 Btn1a1 Calm4 Calml3 Camk1 …
80	V$RREB1_01: Ras-responsive element binding protein 1	69	69	572	1276	14254	-1.05	0.0	4.15	1.8	5830442J12Rik 6530411B15Rik AU040576 Abpb Acta1 Agr2 Akap1 Axin2 BC013481 BC031407 BC031593 Bcl3 Capn5 Cdc42ep5 Chek1 Chi3l1 Cldn3 Copg2 Cte1 Dip3b Eln Eps8l2 Fbn1 Foxi1 Fzd7 G0s2 Gata3 Gca Gjb2 Gmpr Gpt2 Hebp1 Hip1r Hsdl2 Irx5 Isyna1 Krt1-14 Lamb3 Lgals7 Mapk13 Mbtd1 Mlp Nfib Nola2 Nrtn Ntn1 Pgd Pip Pkp3 Psap Psat1 Rab38 Rpl13a Rps13 Sdfr2 Serping1 Sfrp2 Slc5a8 Slc7a5 Smpdl3b Sox10 Tcap Tle3 Tmc…
81	V$PR_01: high affinity binding sites for progesterone receptor	20	20	621	263	15267	-1.08	0.0	4.69	2.2	BC025833 Ces3 Dpp4 Eef2 Irx5 Krt1-14 Lama1 Lcn2 Mb Phxr4 Ppp3r1 S100a9 Slc30a2 Slc5a1 Sprr2d Tmprss4 Tnnc2 Tnni2 Trem2 Zcchc3
82	V$EGR1_01: Egr-1/Krox-24/NGFI-A immediate-early gene product	14	14	627	158	15372	-1.15	0.0	4.75	2.23	Agr2 Capn5 Kif23 Mclc Pgpep1 Prpf4b Rasal1 Smyd5 Sox2 Tgfbr1 Tmem30b Vdr Zcchc3 Zdhhc9
83	V$CREB_Q2_01	175	175	466	4779	10751	-1.33	0.0	0.03	0.0	1110015E22Rik 1700001L23Rik 1700030A21Rik 1700051E09Rik 1810057B09Rik 5430413I02Rik AW742319 Aass Abcb9 Abcg2 Acsl4 Actn3 Adamts15 Adfp Aldh7a1 Angpt1 Anpep Ap1m2 Ap2a2 Arg2 Arl4 Arpc3 Arpc4 Ass1 BC004044 BC004728 BC025833 BC031407 Bicd2 Birc5 Calml3 Cck Cd14 Cd24a Cel Chek1 Chka Chpt1 Chst2 Cited4 Clcn3 Cldn3 Cldn7 Clec14a Cnot3 Col1a1 Cpxm1 Cpxm2 Cryba4 Csnb Cst6 Cul4a D730049H07Rik D830019K17R…
84	V$PAX9_B: zebrafish Pax-9 binding sites	165	165	476	3495	12035	-1.35	0.0	3.44	1.14	1300013B24Rik 1810057B09Rik Abcb9 Acsl4 Actn3 Akap1 Aldh1a3 Anpep Ap3s2 Apoc1 Aqp3 Arhgef16 Arpc3 Atp11a Atp12a Atp2b2 BC003277 BC004728 BC010552 Bspry Calm4 Calml3 Camk1 Cant1 Car2 Car5b Cblc Cd24a Cdc42ep5 Chpt1 Chrdl2 Chst2 Ckmt1 Cldn23 Cml2 Col1a1 Col9a1 Copg2 Cpxm1 Cpxm2 Crabp2 Creb3l1 Cryl1 Csna Ctse Cyp2f2 D830019K17Rik Ddr1 Dlx5 Dnajb8 Dpp4 Dpt Echdc2 Ednra Elovl4 Epha4 Evl Expi Fabp4 Fbx…
85	V$PAX3_B: Pax-3 binding sites	410	410	231	9377	6153	-1.36	0.0	3.29	1.02	1110015E22Rik 1110032D12Rik 1300010A20Rik 1700030A21Rik 1810057B09Rik 4430402O11Rik 5430413I02Rik 5830442J12Rik 6530411B15Rik 9330161F08Rik AI256711 AU040576 Aass Abcb6 Abcb9 Abhd5 Abpb Acas2l Acsl4 Actn3 Acvr1b Ada Adamts15 Adfp Adn Akap1 Alad Aldh1a3 Angpt1 Anpep Ap1m2 Ap2a2 Ap3s2 Apob48r Aqp3 Arg2 Arhgap9 Arhgef16 Arl4 Arpc3 Asrgl1 Ass1 Atad3a Atp11a Atp12a Atp6v1c2 Axin2 BC003277 BC004044 BC0…
86	V$FOXO4_01: fork head box O4	421	421	220	10735	4795	-1.36	0.0	0.03	0.0	1110032D12Rik 1300010A20Rik 1300013B24Rik 1700001L23Rik 1700030A21Rik 1700051E09Rik 2210008M09Rik 2210415M20Rik 5430413I02Rik 5830442J12Rik 6530411B15Rik 9330161F08Rik A930025J12Rik AI256711 AU040576 Aass Abcb9 Abcg2 Abhd5 Abpb Acaa1 Acas2l Acvr1b Ada Adfp Agtrl1 Akap1 Alad Aldh1a3 Aldh7a1 Angpt1 Ap1m2 Ap2a2 Ap3s2 Apob48r Arg2 Arhgef16 Arpc3 Arpc4 Asrgl1 Atp11a Atp2b2 Atp6v1b1 Axin2 BC004728 BC00…
87	V$AP1_Q2: activator protein 1	413	413	228	10533	4997	-1.44	0.0	0.03	0.0	1110032D12Rik 1300010A20Rik 1300013B24Rik 1700001L23Rik 1700030A21Rik 1700051E09Rik 2210008M09Rik 5430413I02Rik 5830442J12Rik 6530411B15Rik 9330161F08Rik AI256711 AU040576 Abcb6 Abhd5 Abpb Acsl4 Acta1 Acvrl1 Ada Agtrl1 Akap1 Alad Aldh7a1 Angpt1 Anpep Ap2a2 Ap3s2 Apob48r Arg2 Arpc3 Atad3a Atp11a Atp12a Atp2b2 Atp6v1b1 Atp6v1c2 Axin2 BC004044 BC004728 BC004853 BC010462 BC017133 BC019755 BC031407 Ba…
88	V$HNF1_Q6	604	604	37	14914	616	-1.45	0.0	0.01	0.0	1110032D12Rik 1300010A20Rik 1300013B24Rik 1700001L23Rik 1700030A21Rik 1700051E09Rik 1810013B01Rik 1810057B09Rik 2210008M09Rik 2210415M20Rik 4430402O11Rik 5430413I02Rik 5830442J12Rik 6530411B15Rik 9330161F08Rik A930025J12Rik AI256711 AU040576 AW742319 Aass Abcb6 Abcb9 Abcg2 Abhd5 Abpa Abpb Acaa1 Acas2l Acsl4 Acta1 Acvr1b Acvrl1 Ada Adamts15 Adfp Adn Agr2 Agtrl1 Akap1 Alad Aldh1a3 Aldh7a1 Angpt1 An…
89	V$CREB_Q4: cAMP-response element binding protein	38	38	603	1270	14260	-1.46	0.0	0.01	0.0	1110015E22Rik 1700030A21Rik Aass Aldh7a1 Arg2 Arl4 Arpc3 BC004728 Bicd2 Birc5 Cited4 Clcn3 Cldn7 Csnb D730049H07Rik Eef2 Epha4 Erf Fabp3 G0s2 Gnl2 Il1f6 Lip1 Lmo4 Mal2 Mt4 Notch3 Padi1 Pdlim3 Plekhh2 Polb Rab25 Rpl13a Rpl18 Rps9 Tde1 U2af1 Zdhhc9
90	V$E2F_Q3_01	240	240	401	5303	10227	-1.56	0.0	3.05	0.87	1810057B09Rik 2210008M09Rik 4430402O11Rik 6530411B15Rik 9330161F08Rik A930025J12Rik AW742319 Acaa1 Acsl4 Actn3 Ada Adamts15 Adfp Akap1 Aldh1a3 Aldh7a1 Angpt1 Ap1m2 Arl4 Arpc3 Asrgl1 Ass1 Atad3a Atp12a Axin2 BC003277 BC004044 BC004728 BC004853 BC010552 BC011487 BC013481 Baz1b Bcl2l11 Bicd2 Birc5 C1qtnf3 Calml3 Cant1 Capn5 Car2 Car5b Cck Cd24a Celsr2 Cfl1 Chek1 Chek2 Chka Chrdl2 Chst2 Cited4 Cklfsf…
91	V$LDSPOLYA_B: Lentiviral Poly A downstream element	496	496	145	12466	3064	-1.6	0.0	0.03	0.0	1110015E22Rik 1300010A20Rik 1300013B24Rik 1700001L23Rik 1700030A21Rik 1700051E09Rik 1810013B01Rik 1810057B09Rik 2210008M09Rik 4430402O11Rik 5430413I02Rik 6530411B15Rik A930025J12Rik AU040576 AW742319 Aass Abcb9 Abcg2 Abhd5 Abpa Abpb Acas2l Acsl4 Acta1 Actn3 Acvrl1 Ada Adfp Adn Agr2 Agtrl1 Alad Aldh1a3 Aldh7a1 Angpt1 Ap1m2 Ap2a2 Ap3s2 Apob48r Arg2 Arhgap9 Arhgef16 Arpc3 Arpc4 Asrgl1 Atp11a Atp12a …
92	V$TCF11MAFG_01: TCF11:MafG heterodimers	35	35	606	1172	14358	-1.65	0.0	0.02	0.0	1110032D12Rik AW742319 Acta1 Adn C1qtnf3 Cd36 Clcn3 Cryba4 Csnd Gata3 Gjb6 Igj Il15ra Krt1-3 Krt2-18 Lmo4 Pik3r1 Pon2 Psap Rgpr Rpl14 S100a9 Sec14l2 Serping1 Slc28a3 Slc38a3 Spag7 Sprrl1 Sult1d1 Sytl1 Tead4 Trim11 Usp12 Xist Yes1
93	V$BARBIE_01: barbiturate-inducible element	341	341	300	7759	7771	-1.71	0.0	2.84	0.74	1110015E22Rik 1300013B24Rik 1700001L23Rik 1700051E09Rik 1810057B09Rik 2210008M09Rik 2210415M20Rik 4430402O11Rik 5830442J12Rik 6530411B15Rik 9330161F08Rik A930025J12Rik AI256711 Abcb9 Abcg2 Abhd5 Acsl4 Actn3 Acvr1b Acvrl1 Ada Adamts15 Adfp Agr2 Agtrl1 Anpep Ap2a2 Ap3s2 Apoc1 Aqp3 Arg2 Arpc4 Atp12a Atp2b2 Atp6v1c2 Axin2 BC004853 BC010552 BC013481 BC031407 BC031593 Baz1b Calm4 Camk1 Capn5 Car3 Car6 …
94	V$IRF_Q6_01	279	279	362	7250	8280	-1.76	0.0	0.05	0.0	1700001L23Rik 1700030A21Rik 1810013B01Rik 2210415M20Rik 5830442J12Rik 9330161F08Rik AW742319 Aass Abcb9 Abpa Abpb Acsl4 Actn3 Acvr1b Adn Agr2 Akap1 Alad Aldh1a3 Aldh7a1 Angpt1 Anpep Ap1m2 Ap2a2 Apob48r Apoc1 Aqp3 Arg2 Arhgap9 Arhgef16 Arpc3 Arpc4 Asrgl1 Atp6v1b1 BC003277 BC010462 BC013481 BC031407 Bace1 Bcl3 Birc5 Btn1a1 C1qtnf3 Calml3 Cant1 Capn5 Car2 Car3 Cck Ccl11 Ccl28 Ccl8 Cd24a Celsr2 Chek1…
95	V$FXR_Q3	4	4	637	270	15260	-1.81	0.0	0.0	0.0	1700001L23Rik Ap2a2 Eif3s6 U2af1
96	V$DR4_Q2: direct repeat 4	567	567	74	13358	2172	-1.82	0.0	3.15	0.94	1110015E22Rik 1110032D12Rik 1300010A20Rik 1300013B24Rik 1700001L23Rik 1700030A21Rik 1700051E09Rik 1810013B01Rik 1810057B09Rik 2210008M09Rik 2210415M20Rik 4430402O11Rik 5430413I02Rik 5830442J12Rik 6530411B15Rik 9330161F08Rik A930025J12Rik AI256711 AU040576 AW742319 Aass Abcb6 Abcb9 Abcg2 Abhd5 Abpb Acaa1 Acas2l Acsl4 Acta1 Actn3 Acvr1b Acvrl1 Ada Adamts15 Adfp Adn Agr2 Agtrl1 Akap1 Alad Aldh1a3 Al…
97	V$HNF3ALPHA_Q6	522	522	119	13041	2489	-1.83	0.0	0.04	0.0	1110032D12Rik 1300010A20Rik 1300013B24Rik 1700001L23Rik 1700030A21Rik 1700051E09Rik 1810013B01Rik 2210008M09Rik 2210415M20Rik 4430402O11Rik 5430413I02Rik 5830442J12Rik 6530411B15Rik 9330161F08Rik A930025J12Rik AU040576 AW742319 Aass Abcb6 Abcb9 Abcg2 Abhd5 Abpa Abpb Acaa1 Acas2l Acsl4 Actn3 Acvr1b Ada Adamts15 Adfp Adn Agr2 Agtrl1 Akap1 Alad Aldh1a3 Aldh7a1 Angpt1 Anpep Ap1m2 Ap2a2 Ap3s2 Apob48r …
98	V$TITF1_Q3: TTF-1, TITF1 (thyroid transcription factor 1)	230	230	411	6038	9492	-1.85	0.0	0.06	0.0	1700001L23Rik 1700030A21Rik 1810013B01Rik 1810057B09Rik 4430402O11Rik 5830442J12Rik A930025J12Rik AW742319 Abcb9 Abcg2 Acas2l Acvr1b Acvrl1 Alad Angpt1 Ap1m2 Arg2 Arpc3 Asrgl1 Atp2b2 Axin2 BC004044 BC010552 BC017133 BC019755 BC025833 BC031407 BC031593 Baiap2l1 Bcl2l11 Bspry Btn1a1 Calml3 Cblc Cck Ccl8 Cd14 Cd36 Chek2 Chpt1 Cipp Cklfsf8 Ckm Ckmt1 Clca1 Cldn3 Clec14a Clic3 Cml2 Cnot3 Col3a1 Col9a1 …
99	V$CETS1P54_01: c-Ets-1(p54)	435	435	206	10081	5449	-1.87	0.0	2.7	0.74	1110015E22Rik 1110032D12Rik 1300013B24Rik 1700001L23Rik 1810057B09Rik 2210008M09Rik 5430413I02Rik 5830442J12Rik 6530411B15Rik 9330161F08Rik A930025J12Rik AI256711 AU040576 AW742319 Aass Abcg2 Abhd5 Abpa Abpb Acas2l Acsl4 Acvrl1 Ada Adfp Adn Agr2 Agtrl1 Akap1 Alad Aldh1a3 Aldh7a1 Angpt1 Anpep Ap2a2 Ap3s2 Apob48r Apoc1 Aqp3 Arhgap9 Arhgef16 Arl4 Arpc3 Arpc4 Asrgl1 Ass1 Atp11a Atp2b2 Atp6v1b1 BC0032…
100	V$CREBP1_Q2: CRE-binding protein 1	29	29	612	992	14538	-1.88	0.0	0.02	0.0	1110015E22Rik 1700030A21Rik Actn3 Aldh7a1 Arg2 Arl4 Clcn3 Cldn7 D730049H07Rik Eef2 Erf Fabp3 Gnl2 Gyk Il1f6 Lip1 Mal2 Mt4 Notch3 Padi1 Pdlim3 Polb Rab25 Rpl13a Rpl18 Rps9 Tde1 U2af1 Zdhhc9
101	V$IPF1_Q4	118	118	523	3271	12259	-1.89	0.0	0.05	0.0	1110032D12Rik 1700001L23Rik 2210008M09Rik 4430402O11Rik 6530411B15Rik 9330161F08Rik A930025J12Rik AI256711 Abcg2 Abhd5 Acta1 Acvr1b Adfp Adn Agtrl1 Ap3s2 Apob48r Atp11a Atp12a BC010462 BC013481 BC019755 Btn1a1 Calm4 Celsr2 Ces3 Chi3l1 Cited4 Cldn2 Copg2 Csnb Csnd Ctse Echdc3 Eif3s6 Elf5 Erf Fabp4 Fbxw7 Fmod Folr1 Gjb6 Glycam1 Hal Hebp1 Hpn Hsdl2 Id2 Il1f6 Il1f9 Irx1 Kcnk1 Kcnk5 Kctd1 Krt1-1 Krt1-…
102	V$E2F1_Q6_01	242	242	399	5413	10117	-1.9	0.0	2.63	0.69	1110015E22Rik 1300013B24Rik 1810057B09Rik 2210008M09Rik 5430413I02Rik 6530411B15Rik 9330161F08Rik A930025J12Rik AU040576 Abcb6 Abhd5 Acsl4 Actn3 Ada Adamts15 Aldh7a1 Ap1m2 Arg2 Arl4 Arpc3 Asrgl1 Ass1 Atp12a Axin2 BC003277 BC004728 BC004853 BC010552 BC019755 BC031407 BC031593 Bace1 Baz1b Bcl2l11 Bicd2 Birc5 Calml3 Cant1 Capn5 Car2 Car3 Car5b Car6 Cblc Cck Ccl28 Ccl8 Cd24a Cel Celsr2 Cfl1 Chek1 Che…
103	V$HFH1_01: HNF-3/Fkh Homolog 1	70	70	571	2061	13469	-1.9	0.0	0.04	0.0	1700001L23Rik 2210415M20Rik 6530411B15Rik Abcb9 Acas2l Acvr1b Ada Adfp Aldh1a3 Angpt1 Ap1m2 Ap3s2 BC004853 Bcl2l11 Cldn4 Clec14a Csnd Ctse Cyp2b19 Ednra Eps8l2 Extl1 Fabp4 Fbxw7 Gca Gnl2 Gpnmb Hist1h4i Igj Isyna1 Kcnk5 Kctd1 Mansc1 Mapk13 Mfge8 Mmp13 Myo6 Nans Orm1 Pcsk5 Pdlim3 Pip Pkig Prg4 Prkch Ptpn18 Rab25 Rasal1 Rbbp6 Rhov Rnf25 Selenbp1 Slc25a15 Slc2a9 Slco1a5 Smr1 Sprrl1 Srrm2 St14 Steap S…
104	V$NKX22_01: NK2 class homeobox factor 2	69	69	572	2031	13499	-1.94	0.0	0.04	0.0	Abpa Acas2l Acvr1b Acvrl1 Aqp3 BC004728 C1qtnf3 Camk1 Cast1 Cblc Cd24a Cfl1 Chek2 Chrdl2 Clca2 Copg2 Cotl1 Csnb Ctsh Cxcl14 Ddit4 Dpt Epha1 Erf Eya2 Galnt7 Gjb6 Gnl2 Gsdm1 Hsdl2 Igj Il1f6 Kcnk5 Kctd14 Kif22 Klk10 Klk7 Krt2-18 Krtap3-3 Mal2 Mansc1 Mgst1 Myl1 Plekhh2 Ppp3r1 Pscdbp Raly Rbbp6 Reg1 Rfk Rnf25 Rpl11 Rpl37a Rprm Rps13 S100a8 Slc1a4 Smpdl3b Spag5 Sprr1b Sprr2h Sprrl1 Stxbp6 Tmem30b Trim6…
105	V$RFX1_01: X-box binding protein RFX1	299	299	342	6794	8736	-1.95	0.0	2.53	0.63	1110015E22Rik 1110032D12Rik 1300010A20Rik 1300013B24Rik 1700051E09Rik 1810057B09Rik 2210008M09Rik 5830442J12Rik 9330161F08Rik A930025J12Rik AI256711 AW742319 Abcb6 Abcg2 Abpa Acas2l Acvrl1 Ada Adfp Angpt1 Ap1m2 Ap3s2 Apoc1 Aqp3 Arhgap9 Arhgef16 Arl4 Atp12a Atp6v1b1 BC003277 BC004044 BC004728 BC010462 BC011487 BC019755 Baiap2l1 Baz1b Bcl2l11 Bcl3 Birc5 Bspry Calm4 Camk1 Cant1 Capn5 Car3 Car6 Cbr2 …
106	V$RFX1_02: X-box binding protein RFX1	201	201	440	5303	10227	-1.99	0.0	0.07	0.0	1110015E22Rik 1700030A21Rik 1700051E09Rik 5430413I02Rik 6530411B15Rik 9330161F08Rik A930025J12Rik Abcb6 Abcb9 Abpa Acas2l Acsl4 Ada Adfp Ap1m2 Apoc1 Arhgap9 Arpc3 Atp11a Atp12a Atp6v1b1 Atp6v1c2 BC004728 BC004853 BC011487 BC031407 Baiap2l1 Bcl2l11 Birc5 Car2 Car3 Cast1 Cblc Cd14 Cd24a Ceacam10 Celsr2 Cfl1 Cited4 Ckm Ckmt1 Clcn3 Cldn4 Clec14a Clic3 Cpxm1 Crabp2 Cst6 Cte1 Cul4a Cxcl14 Daf1 Ddr1 Dsc…
107	V$ATATA_B: Avian C-type TATA box	37	37	604	1191	14339	-2.04	0.0	0.03	0.0	1110032D12Rik 1300013B24Rik 5430413I02Rik Acvr1b Arpc3 Atp12a Atp6v1c2 BC011487 Bspry Cck Cd24a Chi3l1 Chst2 Clec14a Col3a1 Eif3s6 Epha1 Galnt10 Gdap10 Glycam1 Hist1h4i Hrnr Igj Klk7 Krt2-6b Krtap3-3 Olfml3 Rab4a Reg1 Rhov Rpl11 Spag7 Sprrl3 Sult1b1 Tle3 Trim6 Xist
108	V$GATA1_06: GATA-binding factor 1	167	167	474	4455	11075	-2.06	0.0	0.07	0.0	1300013B24Rik 1700030A21Rik 1700051E09Rik 2210415M20Rik 4430402O11Rik 5830442J12Rik A930025J12Rik Acas2l Acsl4 Adamts15 Agtrl1 Akap1 Ap2a2 Ap3s2 Aqp3 Atp6v1b1 Atp6v1c2 Axin2 BC010552 BC031593 Btn1a1 C1qtnf3 Car5b Cd36 Cdc42ep5 Cel Centd3 Ces3 Chek1 Chek2 Chrdl2 Cited4 Clca2 Cldn2 Cnot3 Col3a1 Col9a1 Cp Csna Csnb Csnd Csprs Cst6 Cte1 Ctsc Ctse Cyp2b19 D730049H07Rik Deadc1 Defb6 Dip3b Dkk3 Dpp4 Dpt…
109	V$DR3_Q4: direct repeat 3	104	104	537	2171	13359	-2.06	0.0	2.76	0.74	1110015E22Rik 1700030A21Rik 1810057B09Rik 2210415M20Rik 9330161F08Rik A930025J12Rik AI256711 Abcb9 Abpb Adamts15 Agtrl1 Alad Angpt1 Ap2a2 Arhgef16 Atad3a Atp2b2 BC025833 BC031407 Calml3 Cant1 Car5b Cel Centd3 Chst2 Cklfsf8 Clca2 Cldn4 Clic3 Cml2 Cpxm1 Ctsc Cyp24a1 Cyp2b19 Cyp2d10 Dcxr Dsc1 Eln Elovl4 Fabp3 Fbn1 Fes Galgt1 Galnt10 Gca Gdpd2 Gsdm1 Hebp1 Hpgd Irx3 Kcnk1 Krt1-16 Krt2-6g Lama1 Lcn2 Ma…
110	V$LEF1TCF1_Q4	298	298	343	7647	7883	-2.07	0.0	0.08	0.0	1110015E22Rik 1700051E09Rik 1810013B01Rik 4430402O11Rik 5430413I02Rik 6530411B15Rik 9330161F08Rik A930025J12Rik AW742319 Aass Abcb6 Abcb9 Abcg2 Abpa Acaa1 Acas2l Acta1 Actn3 Acvrl1 Ada Adn Agr2 Akap1 Alad Aldh7a1 Angpt1 Ap1m2 Ap3s2 Arg2 Asrgl1 Ass1 Atp6v1c2 Axin2 BC003277 BC004044 BC004853 BC013481 BC017133 BC019755 Bace1 Bcl2l11 Bcl3 Bspry Btn1a1 C1qtnf3 Calml3 Car3 Car5b Car6 Cast1 Cblc Cbr2 Cc…
111	V$HIF1_Q5: hypoxia-inducible factor 1	87	87	554	1781	13749	-2.1	0.0	2.81	0.74	4430402O11Rik 6530411B15Rik AU040576 Abcb6 Abcb9 Acta1 Actn3 Acvr1b Aqp3 Asrgl1 BC025833 Baz1b Bcl2l11 Cd24a Chst2 Cipp Ckmt1 Cmas Cyp24a1 Ddit4 Eef2 Epha4 Erf Evl Extl3 Fabp3 Fbxw11 Galgt1 Galnt7 Gdpd2 Glrx1 Gpr56 Hist1h2ao Hrmt1l2 Irx2 Irx3 Kai1 Kif22 Klf13 Lama1 Lgals7 Lox Lta4h Marveld2 Mb Mllt1 Mtap2 Mxd4 Ncl Nola2 Ntn1 Nucb2 Pgd Pglyrp1 Pkig Pkp3 Prg4 Psat1 Rac3 Rgl3 Rnf128 Rnf167 Rpl14 Sfn…
112	V$CREBP1CJUN_01: CRE-binding protein 1:c-Jun heterodimer	16	16	625	618	14912	-2.1	0.0	0.02	0.0	Aldh7a1 Arg2 Clcn3 Cldn7 Csnb Eef2 Lip1 Mal2 Mapk13 Padi1 Pdlim3 Polb Rab25 Rpl18 Rps9 Trim27
113	V$BACH2_01: BTB and CNC homolog 2	421	421	220	10598	4932	-2.13	0.0	0.08	0.0	1110015E22Rik 1110032D12Rik 1300013B24Rik 1700001L23Rik 1700030A21Rik 1810013B01Rik 1810057B09Rik 2210008M09Rik 5830442J12Rik 6530411B15Rik 9330161F08Rik AI256711 AU040576 Aass Abcb6 Abcb9 Abhd5 Abpa Abpb Acsl4 Acta1 Acvr1b Acvrl1 Adn Agr2 Agtrl1 Akap1 Aldh7a1 Ap2a2 Ap3s2 Apob48r Arg2 Arhgap9 Arhgef16 Arpc3 Asrgl1 Ass1 Atad3a Atp11a Atp12a Atp6v1b1 Atp6v1c2 BC004853 BC010462 BC010552 BC013481 BC0…
114	V$E2F1_Q4: E2F-1	198	198	443	4412	11118	-2.16	0.0	2.36	0.53	1810057B09Rik 6530411B15Rik A930025J12Rik AI256711 AW742319 Abcb6 Acaa1 Acsl4 Ada Adamts15 Agr2 Aldh1a3 Ap1m2 Ap3s2 Arl4 Arpc3 Ass1 Atp12a BC004044 BC010552 BC011487 BC013481 Baiap2l1 Baz1b Bcl2l11 Bcl3 Bicd2 Birc5 C1qtnf3 Car2 Car3 Car5b Cd24a Chek1 Chek2 Chi3l1 Chka Cited4 Cklfsf8 Clcn3 Cldn23 Clic3 Col1a1 Cp Crabp2 Cryl1 Cst6 Ctse Cul4a Cxcl14 D830019K17Rik Deadc1 Dpp4 Dpt Dusp7 Echdc2 Eif3s6 …
115	V$AIRE_01	109	109	532	3003	12527	-2.17	0.0	0.06	0.0	A930025J12Rik Abpa Acaa1 Adamts15 Adfp Akap1 Aldh7a1 Atp11a Atp6v1c2 Axin2 Car5b Ccl28 Ccl8 Celsr2 Centd3 Chpt1 Cipp Cmas Copg2 Cotl1 Csprs Cttn Cyp2d10 Dcxr Ddx39 Dkkl1 Echdc2 Fabp4 Fes Fmod Gdap10 Gjb6 Glycam1 Gnl2 Gpd1 Hist1h4i Hk1 Ifrd2 Il1f9 Krt1-24 Krt1-4 Krt2-6g Lasp1 Lipe Lta4h Mbtd1 Mclc Mdfi Mfap4 Mga Mid2 Mlp Mtap2 Mtap7 Nfib Notch3 Noxo1 Nucb2 Nxn Olfml3 Otub1 Ovol1 Peg3 Pigr Pik3r1 P…
116	V$NFKAPPAB50_01: NF-kappaB (p50)	37	37	604	659	14871	-2.18	0.0	3.15	0.94	Actn3 Alad Aldh1a3 Capn5 Chi3l1 Cited4 Cte1 Cyp2b19 Defb6 Eln Fbxw7 Gpr87 Irx3 Krt1-16 Krtcap3 Lama1 Lgtn Mbtd1 Mgl1 Ntn1 Nucb2 Nxn Pex11a Pp11r Prtn3 Pycard Rnf167 Rpl14 Slc5a8 Spag7 Spnb3 Srebf1 Srrm2 Tnfsf13 Tpx2 Vipr1 Wdr21
117	V$STRA13_01	11	11	630	469	15061	-2.2	0.0	0.02	0.0	Acvr1b Clic3 Crb3 Ddx39 Defb3 Eef2 Lox Padi1 Pigr Ralgds Sephs2
118	V$AP4_01: activator protein 4	67	67	574	1335	14195	-2.22	0.0	2.79	0.74	1300010A20Rik Ass1 BC004728 BC010462 Baiap2l1 Cdc42ep5 Cdh11 Cfl1 Clic3 Col1a1 Cte1 Ctse D830019K17Rik Ddr1 Defb3 Dkk3 Dnajb8 Eef2 Ephx1 Extl1 Fbn1 Folr1 G0s2 Gdf5 Hipk3 Hp Hsdl2 Isyna1 Kai1 Lrg1 Lyn Marveld2 Mb Mbtd1 Mclc Mfap4 Mrpl52 Mt4 Nrtn Ntn1 Ovol1 Pcanap6 Pip Pte2b Ptk7 Rgpr Rgs11 Rnf25 Rpl11 Rprm Shmt1 Slc28a3 Slc29a3 Slc34a2 Slc35c2 Slc38a3 Slc5a8 Srrm2 Stxbp6 Suv420h1 Tcap Tkt Trf Trim…
119	V$E2F_Q6: E2F	483	483	158	11330	4200	-2.23	0.0	2.33	0.52	1110015E22Rik 1110032D12Rik 1300013B24Rik 1700001L23Rik 1700030A21Rik 1700051E09Rik 1810057B09Rik 2210008M09Rik 2210415M20Rik 4430402O11Rik 5430413I02Rik 6530411B15Rik 9330161F08Rik A930025J12Rik AI256711 AU040576 AW742319 Aass Abcb6 Abcg2 Abhd5 Abpb Acaa1 Acsl4 Acta1 Actn3 Acvr1b Acvrl1 Ada Adamts15 Adfp Agr2 Akap1 Alad Aldh1a3 Ap1m2 Ap3s2 Apob48r Arg2 Arhgap9 Arhgef16 Arl4 Arpc3 Arpc4 Asrgl1 As…
120	V$ELK1_02: Elk-1	507	507	134	11923	3607	-2.24	0.0	2.38	0.53	1110015E22Rik 1110032D12Rik 1300010A20Rik 1300013B24Rik 1700001L23Rik 1700030A21Rik 1810057B09Rik 2210008M09Rik 5430413I02Rik 6530411B15Rik 9330161F08Rik A930025J12Rik AI256711 AU040576 AW742319 Aass Abcb6 Abcg2 Abhd5 Abpa Abpb Acaa1 Acsl4 Acta1 Actn3 Acvr1b Acvrl1 Ada Adfp Adn Agtrl1 Akap1 Alad Aldh1a3 Aldh7a1 Angpt1 Ap1m2 Ap2a2 Ap3s2 Apob48r Apoc1 Aqp3 Arhgap9 Arhgef16 Arpc3 Arpc4 Asrgl1 Ass1 A…
121	V$CREB_Q4_01	172	172	469	4540	10990	-2.24	0.0	0.09	0.0	1110015E22Rik 1700001L23Rik 1700030A21Rik 1700051E09Rik 1810057B09Rik 5430413I02Rik AW742319 Aass Abcg2 Acsl4 Actn3 Adamts15 Adfp Aldh7a1 Ap1m2 Ap2a2 Arg2 Arl4 Arpc3 Arpc4 Ass1 Atp12a BC004044 BC004728 BC025833 BC031407 Baiap2l1 Bicd2 Birc5 Calml3 Car3 Cck Cd14 Cd24a Cel Chek1 Chka Chpt1 Cited4 Clcn3 Cldn3 Cldn7 Clec14a Cnot3 Cpxm1 Cryba4 Csnb Cst6 Cul4a D730049H07Rik D830019K17Rik Dcpp Ddit4 Ddx…
122	V$PEBP_Q6	151	151	490	4024	11506	-2.24	0.0	0.09	0.0	1300013B24Rik AI256711 AU040576 Abcb9 Abhd5 Abpb Acta1 Actn3 Adfp Adn Agr2 Agtrl1 Akap1 Aldh1a3 Angpt1 Anpep Ap3s2 Apob48r Aqp3 Arg2 Arhgap9 Arpc3 BC004853 BC011487 BC013481 BC019755 BC031593 Birc5 Calm4 Cbr2 Ccl28 Cdc42ep5 Cdh11 Centd3 Chek2 Chi3l1 Chst2 Cipp Ckmt1 Clca1 Clca2 Cldn2 Cldn4 Clic3 Col9a1 Cpxm2 Crb3 Csnb Ctse Cyp2b19 Dapk1 Dcpp Ddr1 Deadc1 Defb6 Dhrs8 Dkkl1 Dnajb8 Dpp4 Dpt Elovl4 Ey…
123	V$GATA2_03: GATA-binding factor 2	178	178	463	4686	10844	-2.24	0.0	0.09	0.0	1300013B24Rik 1700030A21Rik 1700051E09Rik 5830442J12Rik A930025J12Rik Acas2l Acsl4 Adamts15 Agtrl1 Akap1 Alad Ap2a2 Ap3s2 Arhgap9 Atp6v1b1 Atp6v1c2 Axin2 BC010552 BC011487 BC031593 C1qtnf3 Ccl28 Cd14 Cd36 Cdc42ep5 Ces3 Chek1 Chek2 Chst2 Cipp Cited4 Clca2 Cldn2 Cnot3 Col3a1 Col9a1 Cp Cryba4 Csna Csnb Csnd Csprs Cst6 Ctsc Ctse Cyp2b19 D730049H07Rik Ddr1 Deadc1 Dip3b Dnajb8 Dpp4 Eif3s6 Expi Extl3 Fa…
124	V$HFH8_01: HNF-3/Fkh Homolog-8	83	83	558	2340	13190	-2.27	0.0	0.06	0.0	1700001L23Rik 1700030A21Rik 2210415M20Rik Abcb9 Acas2l Acvr1b Aldh1a3 Ap1m2 Ap2a2 Ap3s2 Axin2 BC011487 BC019755 Bcl2l11 Car3 Centd3 Cldn4 Clec14a Cp Csnd Ctse Cyp2b19 Ednra Eps8l2 Extl1 Fabp4 Folr1 Galnt7 Gca Gnl2 Gpnmb Hal Hpn Hrnr Isyna1 Kcnk5 Kctd1 Lasp1 Mansc1 Mapk13 Mclc Mmp13 Orm1 Pcsk5 Pdlim3 Phxr4 Pip Pkig Polb Prg4 Prkch Ptpn18 Rab11fip5 Rab38 Rasal1 Rbbp6 Rdh12 Rgpr Rhov Rnf128 Rnf25 Rp…
125	V$CREB_01: cAMP-responsive element binding protein	47	47	594	1426	14104	-2.28	0.0	0.05	0.0	1110015E22Rik 1700030A21Rik Acsl4 Actn3 Aldh7a1 Ap1m2 Arg2 Arl4 Chka Clcn3 Cldn7 Cryba4 D830019K17Rik Dcpp Eef2 Erf Fabp3 Gnl2 Gyk Il1f6 Irx3 Kcnk1 Klf13 Lip1 Lmo4 Mal2 Mt4 Ncl Olfml3 Padi1 Pdlim3 Polb Ppnr Rab25 Rgs11 Rpl13a Rpl18 Rps9 Slc41a2 Srrm2 Tbc1d8 Tde1 Tgfb3 Tjp2 Tnnc2 U2af1 Zfp354a
126	V$VMAF_01: v-Maf	417	417	224	9733	5797	-2.29	0.0	2.13	0.45	1110015E22Rik 1110032D12Rik 1300010A20Rik 1300013B24Rik 1700001L23Rik 1700030A21Rik 1700051E09Rik 1810013B01Rik 1810057B09Rik 4430402O11Rik 5430413I02Rik 5830442J12Rik 6530411B15Rik 9330161F08Rik AI256711 AU040576 AW742319 Aass Abcb6 Abcb9 Abcg2 Abhd5 Abpa Abpb Acaa1 Acsl4 Acta1 Actn3 Ada Adamts15 Adfp Adn Agr2 Agtrl1 Akap1 Alad Aldh1a3 Aldh7a1 Angpt1 Anpep Ap1m2 Apob48r Apoc1 Arg2 Arhgap9 Arhgef…
127	V$COREBINDINGFACTOR_Q6	195	195	446	5084	10446	-2.31	0.0	0.11	0.0	1300010A20Rik 1300013B24Rik 1700001L23Rik 2210008M09Rik 2210415M20Rik AU040576 AW742319 Abhd5 Acta1 Actn3 Adn Agr2 Agtrl1 Akap1 Aldh1a3 Angpt1 Anpep Ap2a2 Ap3s2 Apob48r Arg2 Arpc3 BC004728 BC004853 BC011487 BC019755 BC031593 Baiap2l1 Bicd2 Birc5 Bspry Calm4 Camk1 Car3 Cbr2 Cd14 Cdh11 Centd3 Chek1 Chst2 Cited4 Ckmt1 Clca1 Clca2 Cldn2 Cldn4 Clic3 Col1a1 Col9a1 Csnb Csprs Ctse Cyp2d10 Dapk1 Ddr1 Dea…
128	V$E2F1_Q3_01	190	190	451	4261	11269	-2.35	0.0	2.12	0.45	1110032D12Rik 1810057B09Rik 5830442J12Rik 9330161F08Rik Abcb9 Abhd5 Acsl4 Adamts15 Aldh1a3 Ap3s2 Aqp3 Arl4 Arpc3 Ass1 Atad3a Atp11a Atp6v1c2 BC004044 BC004728 BC010552 BC017133 BC031407 Baiap2l1 Baz1b Bcl2l11 Bicd2 Birc5 Capn5 Car3 Cck Cel Celsr2 Cfl1 Chek2 Chka Chpt1 Chrdl2 Chst2 Cldn23 Cldn7 Clstn1 Cnot3 Copg2 Cpxm2 Crb3 Creb3l1 Cryl1 Csprs Cte1 Cul4a D730049H07Rik Dapk1 Dip3b Dpp4 Dusp7 Echdc2…
129	V$ZTA_Q2	216	216	425	4897	10633	-2.39	0.0	2.01	0.42	1110015E22Rik 1110032D12Rik 1700001L23Rik Aass Abcb9 Abpb Acaa1 Acsl4 Acvr1b Acvrl1 Adn Akap1 Apob48r Arg2 Arhgef16 Ass1 Atp2b2 Atp6v1b1 Axin2 BC004853 BC017133 Bspry Car2 Car5b Car6 Cd14 Cd36 Cdc42ep5 Ceacam10 Cel Ces3 Chek1 Cited4 Cklfsf8 Ckm Clcn3 Cldn2 Cldn3 Cldn7 Clec14a Col3a1 Cotl1 Cp Crabp2 Crb3 Cryba4 Cryl1 Csnd Csprs Ctsc Ctse Cxcl14 Cyp24a1 Cyp2b19 Daf1 Dcpp Dcxr Ddx39 Defb3 Defb6 Dkkl…
130	V$ATF_B: ATF binding site	12	12	629	485	15045	-2.42	0.0	0.02	0.0	1110015E22Rik Aldh7a1 Arg2 Clcn3 Cldn7 Eef2 Padi1 Pdlim3 Polb Rab25 Rpl18 Rps9
131	V$CREB_Q2: cAMP-response element-binding protein	47	47	594	1411	14119	-2.42	0.0	0.05	0.0	1110015E22Rik 1700030A21Rik Aass Aldh1a3 Aldh7a1 Arg2 Arl4 Bcl2l11 Bicd2 Cck Clcn3 Cldn7 Col1a1 D730049H07Rik Dapk1 Dcpp Eef2 Epha4 Erf Fabp3 G0s2 Hebp1 Hipk3 Il1f6 Kcnk1 Lip1 Lisch7 Mt4 Padi1 Pdlim3 Polb Pon2 Ppnr Prg4 Pycs Rab25 Rpl13a Rpl18 Rps9 Slc1a1 Slc30a2 Smr1 Tde1 Tgfb3 Vdac1 Xist Zdhhc9
132	V$GFI1_01: growth factor independence 1	174	174	467	4544	10986	-2.43	0.0	0.12	0.0	1110032D12Rik 1300010A20Rik 1700030A21Rik 9330161F08Rik Abhd5 Abpa Acas2l Acvrl1 Ada Agr2 Aldh7a1 Angpt1 Ap2a2 Ap3s2 Arhgef16 Asrgl1 Ass1 Atp2b2 Atp6v1c2 Axin2 BC004728 BC011487 BC013481 BC017133 BC019755 BC031593 Bace1 Birc5 Bspry Calml3 Cblc Ccl8 Cdh11 Chi3l1 Chpt1 Cklfsf8 Ckm Clca1 Clca2 Clec14a Cml2 Col3a1 Cotl1 Cp Csprs Cte1 Ctse Cxcl14 Cyp24a1 Ddr1 Ddx39 Dlx5 Dnajb8 Dpt Dsc1 Echdc2 Echdc3 E…
133	V$XFD1_01: Xenopus fork head domain factor 1	94	94	547	2585	12945	-2.44	0.0	0.09	0.0	1110032D12Rik 1700051E09Rik Abpa Adfp Agr2 Angpt1 Arhgef16 Atp12a Bace1 Bspry Calml3 Cd14 Cd36 Cdh11 Cited4 Clec14a Csnb Csprs Ctse Ddx39 Degs2 Elovl4 Evpl Fabp3 Fabp4 G0s2 Galgt1 Gca Gdap10 Gdf5 Glycam1 Gpr56 Hebp1 Hist1h2ao Hist1h4i Hk1 Hr Incenp Kcnk1 Klk7 Krt2-6g Krtap3-3 Krtcap3 Lig3 Lip1 Ltf Mclc Mllt1 Mtap2 Mtap7 Myo6 Nans Noxo1 Oas2 Pgam2 Pglyrp1 Prpf4b Prss8 Pycard Rab4a Rhou Rhov Rpl11 …
134	V$ELK1_01: Elk-1	179	179	462	4020	11510	-2.45	0.0	2.01	0.42	1110015E22Rik 2210008M09Rik 5830442J12Rik A930025J12Rik AI256711 AW742319 Abhd5 Abpa Abpb Acsl4 Acvrl1 Adfp Akap1 Anpep Ap2a2 Ap3s2 Apob48r Apoc1 Aqp3 Arhgap9 Arhgef16 Arpc3 Arpc4 Atp2b2 BC010552 BC011487 BC025833 Bcl3 Birc5 Btn1a1 Calml3 Car2 Cck Ccl8 Centd3 Chst2 Cipp Ckmt1 Cldn4 Cldn7 Cnot3 Col9a1 Cotl1 Cpxm1 Crabp2 Crb3 Ctsc Ctse Cttn Cul4a Cyp24a1 Cyp2b19 Ddr1 Ddx39 Dhrs8 Dip3b Dnajb8 Dpt Ep…
135	V$NMYC_01: N-Myc	150	150	491	3330	12200	-2.47	0.0	2.05	0.42	1110032D12Rik 6530411B15Rik AI256711 AW742319 Abcb6 Abcg2 Acvr1b Adfp Akap1 Alad Aldh1a3 Apoc1 Aqp3 Ass1 Atp6v1c2 BC004044 BC004728 BC004853 Baz1b Car6 Cck Ccl28 Ccl8 Cd24a Cdc42ep5 Ceacam10 Clca1 Clcn3 Cldn23 Clic3 Cml2 Cotl1 Cpxm1 Crb3 Cryba4 Cryl1 Cul4a Dcxr Ddx39 Defb3 Dpt Dusp7 Echdc2 Ednra Eef2 Elovl4 Eps8l2 Erf Evl Fabp3 Fzd7 Gdap10 Gpd1 Gpnmb Gyk Hebp1 Hk1 Hook2 Hp Hpgd Hr Hrmt1l2 Igfbp2 …
136	V$HNF4_DR1_Q3	524	524	117	12392	3138	-2.5	0.0	2.1	0.45	1110015E22Rik 1110032D12Rik 1300010A20Rik 1300013B24Rik 1700001L23Rik 1700030A21Rik 1700051E09Rik 1810013B01Rik 1810057B09Rik 2210008M09Rik 4430402O11Rik 5430413I02Rik 6530411B15Rik 9330161F08Rik A930025J12Rik AI256711 AU040576 Aass Abcb6 Abcb9 Abhd5 Abpa Abpb Acaa1 Acas2l Acta1 Actn3 Acvrl1 Ada Adamts15 Adfp Adn Agr2 Agtrl1 Akap1 Alad Aldh7a1 Angpt1 Anpep Ap2a2 Apob48r Aqp3 Arhgap9 Arhgef16 Arl4…
137	V$EVI1_04: ectopic viral integration site 1 encoded factor	463	463	178	11523	4007	-2.5	0.0	0.13	0.0	1110032D12Rik 1300010A20Rik 1700030A21Rik 1700051E09Rik 1810013B01Rik 2210008M09Rik 2210415M20Rik 4430402O11Rik 5430413I02Rik 5830442J12Rik 6530411B15Rik 9330161F08Rik A930025J12Rik AI256711 AU040576 Aass Abcb6 Abcg2 Abpa Abpb Acaa1 Acas2l Acsl4 Acvr1b Acvrl1 Adfp Agr2 Agtrl1 Alad Aldh1a3 Aldh7a1 Ap1m2 Ap2a2 Ap3s2 Apob48r Apoc1 Aqp3 Arg2 Arhgap9 Arhgef16 Arpc3 Arpc4 Asrgl1 Atad3a Atp6v1b1 Atp6v1c…
138	V$OCT1_Q6: octamer factor 1	578	578	63	14254	1276	-2.51	0.0	0.07	0.0	1110032D12Rik 1300010A20Rik 1300013B24Rik 1700001L23Rik 1700030A21Rik 1700051E09Rik 1810013B01Rik 1810057B09Rik 2210008M09Rik 2210415M20Rik 4430402O11Rik 5430413I02Rik 5830442J12Rik 6530411B15Rik 9330161F08Rik A930025J12Rik AI256711 AU040576 AW742319 Aass Abcb6 Abcb9 Abcg2 Abhd5 Abpa Abpb Acaa1 Acsl4 Acta1 Actn3 Acvr1b Ada Adfp Adn Agr2 Agtrl1 Akap1 Alad Aldh1a3 Aldh7a1 Angpt1 Anpep Ap1m2 Ap2a2 A…
139	V$AR_01: androgen receptor	59	59	582	1184	14346	-2.52	0.0	2.48	0.6	1810013B01Rik 1810057B09Rik Ada Akap1 BC019755 BC025833 C1qtnf3 Ceacam10 Ces3 Cidea Cited4 Clcn3 Clic3 Cte1 Dpp4 Eef2 Elovl4 Epha4 Extl3 Gjb6 Gmpr Hebp1 Irx1 Irx2 Irx5 Jarid2 Krt1-24 Krtcap3 Lama1 Lcn2 Lgtn Ltf Lyn Map3k6 Mid2 Nxn Orm1 Ovol1 Pp11r Ppp3r1 Pscdbp Pycard Rem2 Rpl14 Rpl37a S100a9 Selenbp1 Sephs2 Serping1 Slc30a2 Slc38a3 Sprr2d Tbc1d8 Tcfap2c Tead4 Tmprss4 Tnfrsf19 Tnnc2 Zbp1
140	V$STAT5A_02	113	113	528	2459	13071	-2.54	0.0	2.09	0.45	5430413I02Rik Aass Abhd5 Acta1 Adfp Agtrl1 Aldh7a1 Apob48r Arg2 Atp6v1c2 BC010462 Bicd2 Camk1 Car3 Cast1 Ccl11 Ccl28 Celsr2 Cipp Cited4 Cldn7 Col9a1 Cpxm2 Creb3l1 Cul4a Defb6 Dhrs8 Dkk3 Dnajb8 Dnmt3b Ednra Epb4.1l4a Eps8l2 Galnt7 Gata2 Gjb2 Gjb6 Glrx1 Glycam1 Gpt2 Gsdm1 Hal Hpn Hsd17b2 Hsdl2 Id2 Il1f6 Il1f9 Irx5 Kctd1 Kctd14 Kif22 Kif23 Krt2-6b Lalba Lama1 Lasp1 Ldb3 Lgtn Lmo4 Mbtd1 Mfap4 Mmp13 M…
141	V$OCT1_05: octamer-binding factor 1	34	34	607	1063	14467	-2.55	0.0	0.05	0.0	5830442J12Rik Aass Angpt1 Baiap2l1 C1qtnf3 Calml3 Cd36 Clca2 Clec14a D730049H07Rik Defb3 Fes Hebp1 Igfbp5 Itgbl1 Krt1-24 Lgals7 Lpl Lyn Nfatc2ip Padi3 Rem2 Rnf128 Rnf167 S100a9 Sdfr2 Sftpd Slc35a2 Sprr2d Sprr2h Sprrl3 Sult1b1 Surf4 Zdhhc9
142	V$TCF1P_Q6	432	432	209	10172	5358	-2.57	0.0	1.76	0.3	1110015E22Rik 1110032D12Rik 1700001L23Rik 1700030A21Rik 1810013B01Rik 2210008M09Rik 4430402O11Rik 5430413I02Rik 5830442J12Rik 6530411B15Rik A930025J12Rik AU040576 AW742319 Aass Abcb6 Abcg2 Abhd5 Abpa Abpb Acaa1 Acsl4 Acta1 Actn3 Acvr1b Acvrl1 Adamts15 Adfp Agtrl1 Akap1 Alad Aldh1a3 Aldh7a1 Ap1m2 Ap2a2 Apoc1 Aqp3 Arg2 Arhgef16 Arpc3 Asrgl1 Atad3a Atp2b2 Atp6v1b1 Atp6v1c2 BC003277 BC004728 BC010462…
143	V$HLF_01: hepatic leukemia factor	177	177	464	4580	10950	-2.57	0.0	0.15	0.0	1110015E22Rik 1300010A20Rik 1300013B24Rik 1700030A21Rik 2210008M09Rik 2210415M20Rik 4430402O11Rik 9330161F08Rik Aass Abcg2 Abhd5 Acas2l Acvr1b Adamts15 Agr2 Akap1 Alad Angpt1 Anpep Arhgef16 Asrgl1 Atp12a BC010462 Baiap2l1 Baz1b Bspry Car2 Car6 Cck Ccl11 Cd14 Cdh11 Ces3 Chi3l1 Chpt1 Cklfsf8 Clca1 Clca2 Clcn3 Cml2 Cotl1 Cpxm1 Csnb Csnd Cte1 Ctsh Cyp2b19 Dcxr Deadc1 Defb3 Defb6 Dip3b Dsc1 Eef2 Eln E…
144	V$HNF1_01: hepatic nuclear factor 1	104	104	537	2803	12727	-2.58	0.0	0.11	0.0	5430413I02Rik AI256711 Abcg2 Acaa1 Angpt1 Anpep Ap1m2 Arpc3 BC004853 Bace1 Capn5 Car2 Car6 Cd36 Cdh11 Ckm Cldn2 Cldn23 Cml2 Cnot3 Col1a1 Cp Crb3 Cttn Cyp2b19 Cyp2f2 Deadc1 Dhrs8 Dnmt3b Dpp4 Eln Expi Folr1 Galnt10 Glycam1 Gnl2 Gpr87 Gyk Irx1 Kctd1 Kif22 Krt1-1 Krt1-19 Krt1-4 Krtap3-3 Ldb3 Ldh2 Lgals7 Llglh2 Lta4h Mb Mclc Mgl1 Mrpl52 Mtap2 Nans Otub1 Padi3 Pcanap6 Phlda1 Plek2 Pon2 Ppnr Prg4 Prtn3 …
145	V$HNF6_Q6	55	55	586	1589	13941	-2.6	0.0	0.08	0.0	9330161F08Rik AW742319 Acas2l Aldh7a1 Angpt1 Atp2b2 Bace1 Ccl28 Cd36 Cdh11 Cnot3 Col3a1 Cyp2f2 Dapk1 Dlx5 Dpt Echdc2 Gldc Gpnmb Gpr87 Hal Hist1h4i Hp Klk7 Krt1-3 Krt1-c29 Mfge8 Mga Nfat5 Nola2 Padi1 Pigr Pik3r1 Ppnr Prss8 Rab38 Slc1a4 Smyd5 Sox4 Sprr2d Sprr2h Stat5a Stfa3 Stxbp6 Sult1d1 Thbs4 Thrsp Tjp2 Tjp3 Tnfsf13 Tob1 Trem2 Uhmk1 Unc13b Vipr1
146	V$NKX25_01: homeo domain factor Nkx-2.5/Csx, tinman homolog	305	305	336	7665	7865	-2.61	0.0	0.2	0.0	1110015E22Rik 1300010A20Rik 1700001L23Rik 1700030A21Rik 1700051E09Rik 1810057B09Rik 4430402O11Rik 5830442J12Rik 6530411B15Rik AW742319 Abpa Abpb Acaa1 Acas2l Actn3 Acvr1b Ada Adamts15 Adfp Adn Agr2 Alad Aldh7a1 Angpt1 Anpep Apob48r Arpc3 Arpc4 Atad3a Atp2b2 BC003277 BC004044 BC004728 BC013481 BC017133 BC019755 BC031407 Bcl3 Btn1a1 C1qtnf3 Calml3 Camk1 Car2 Car3 Car5b Cck Ccl11 Ccl8 Cd24a Cd36 Cel…
147	V$FOXJ2_01: fork head box J 2	302	302	339	7588	7942	-2.61	0.0	0.2	0.0	1110032D12Rik 1700001L23Rik 1700051E09Rik 1810057B09Rik 2210008M09Rik 2210415M20Rik 5430413I02Rik 6530411B15Rik AW742319 Aass Abcb9 Abhd5 Abpa Acaa1 Acas2l Acvr1b Agr2 Akap1 Alad Aldh1a3 Aldh7a1 Angpt1 Ap1m2 Ap2a2 Ap3s2 Arhgef16 Arpc3 Arpc4 Asrgl1 Atad3a Atp12a Atp6v1c2 Axin2 BC011487 BC013481 BC019755 BC025833 Bace1 Bcl2l11 Bspry Btn1a1 Calml3 Car3 Car5b Car6 Cblc Ccl11 Cd36 Cdc42ep5 Centd3 Ces3…
148	V$WHN_B: winged-helix factor nude	166	166	475	3750	11780	-2.62	0.0	1.79	0.3	1110032D12Rik 1810013B01Rik 4430402O11Rik A930025J12Rik Abcb6 Abcb9 Abcg2 Abhd5 Acaa1 Acsl4 Acvr1b Acvrl1 Adamts15 Aldh7a1 Angpt1 Ap2a2 Arg2 Arl4 Arpc3 Ass1 Atad3a Axin2 BC004044 BC004728 BC010552 BC017133 Baiap2l1 Camk1 Car2 Cck Ccl8 Chka Chpt1 Chrdl2 Cited4 Cklfsf8 Ckmt1 Cldn23 Cldn4 Clec14a Cmas Copg2 Cotl1 Crabp2 Creb3l1 Cyp24a1 D730049H07Rik D830019K17Rik Ddit4 Ddr1 Ddx39 Deadc1 Dusp7 Echdc2…
149	V$NRF2_01: nuclear respiratory factor 2	96	96	545	2600	12930	-2.62	0.0	0.11	0.0	1110032D12Rik A930025J12Rik Abpb Acvrl1 Ada Alad Aldh1a3 Arpc3 Arpc4 Asrgl1 Atp11a BC031407 Baz1b Bcl3 Bicd2 Bspry Cck Cfl1 Chka Clcn3 Cldn7 Col9a1 Copg2 Crb3 Cryl1 Cttn Cul4a Cxcl14 Ddr1 Dip3b Dnmt3b Epb4.1l4a Expi Extl3 Fbxw11 Fes Fzd7 Galnt10 Gata3 Gnl2 Gpr172b Gpr56 Gyk Hpn Igfbp5 Incenp Irx3 Kcnn4 Khdrbs3 Kif22 Kif23 Krt1-c29 Lgtn Lisch7 Ltk Map3k6 Mdfi Mllt1 Mrpl52 Ncl Nfat5 Nola2 Otub1 Pad…
150	V$COMP1_01: COMP1	387	387	254	9645	5885	-2.62	0.0	0.19	0.0	1110015E22Rik 1300010A20Rik 1300013B24Rik 1700051E09Rik 1810013B01Rik 2210415M20Rik 4430402O11Rik 5430413I02Rik 6530411B15Rik A930025J12Rik AW742319 Aass Abcb9 Abcg2 Abpa Abpb Acaa1 Acas2l Acta1 Actn3 Adfp Adn Agtrl1 Akap1 Alad Aldh1a3 Aldh7a1 Ap2a2 Ap3s2 Apob48r Apoc1 Arg2 Arhgap9 Asrgl1 Atad3a Atp2b2 BC004853 BC010462 BC010552 BC011487 BC013481 BC017133 BC031407 BC031593 Baiap2l1 Bcl3 Bicd2 Bsp…
151	V$MYC_Q2	130	130	511	2890	12640	-2.66	0.0	1.86	0.33	1110032D12Rik 6530411B15Rik AI256711 AW742319 Abcb6 Abcg2 Acvr1b Adfp Akap1 Alad Aldh1a3 Apoc1 Aqp3 Ass1 BC004044 BC004853 Baz1b Car6 Cck Ccl28 Ccl8 Cd24a Cdc42ep5 Ceacam10 Clca1 Clcn3 Cldn23 Clic3 Cml2 Cotl1 Cpxm1 Crb3 Cryba4 Dcxr Dpt Dusp7 Echdc2 Ednra Eef2 Elovl4 Erf Evl Fabp3 Fzd7 Gdap10 Gpd1 Gpnmb Gyk Hebp1 Hk1 Hook2 Hp Hpgd Hr Hrmt1l2 Igfbp2 Itga8 Kcnk5 Kcnn4 Kctd14 Klk7 Krt1-16 Lama1 Lasp1…
152	V$PBX_Q3	604	604	37	14833	697	-2.67	0.0	0.06	0.0	1110015E22Rik 1110032D12Rik 1300010A20Rik 1300013B24Rik 1700001L23Rik 1700030A21Rik 1700051E09Rik 1810013B01Rik 1810057B09Rik 2210008M09Rik 2210415M20Rik 4430402O11Rik 5430413I02Rik 5830442J12Rik 6530411B15Rik 9330161F08Rik A930025J12Rik AI256711 AU040576 AW742319 Aass Abcb6 Abcb9 Abcg2 Abhd5 Abpa Abpb Acaa1 Acas2l Acsl4 Acta1 Actn3 Acvr1b Acvrl1 Ada Adamts15 Adfp Adn Agr2 Agtrl1 Akap1 Alad Aldh1…
153	V$HNF4_01: hepatic nuclear factor 4	623	623	18	14899	631	-2.69	0.0	2.76	0.74	1110015E22Rik 1110032D12Rik 1300010A20Rik 1300013B24Rik 1700001L23Rik 1700030A21Rik 1700051E09Rik 1810013B01Rik 1810057B09Rik 2210008M09Rik 2210415M20Rik 4430402O11Rik 5430413I02Rik 5830442J12Rik 6530411B15Rik 9330161F08Rik A930025J12Rik AI256711 AU040576 AW742319 Aass Abcb6 Abcb9 Abcg2 Abhd5 Abpa Abpb Acaa1 Acas2l Acsl4 Acta1 Actn3 Acvr1b Ada Adamts15 Adfp Adn Agr2 Agtrl1 Akap1 Alad Aldh1a3 Aldh…
154	V$ARNT_02: AhR nuclear translocator homodimers	15	15	626	550	14980	-2.7	0.0	0.04	0.0	Acvr1b Crb3 Ddx39 Defb3 Eef2 Gdap10 Hook2 Lox Nrtn Padi1 Pigr Pp11r Ralgds Sephs2 Xist
155	V$NFKB_Q6: NF-kappaB	90	90	551	1940	13590	-2.71	0.0	1.99	0.42	1700001L23Rik 1810057B09Rik 5430413I02Rik AI256711 Ada Akap1 Alad Aldh1a3 Angpt1 Atp6v1c2 BC004728 BC011487 BC031593 Baz1b Bcl3 Bicd2 Birc5 Calm4 Car2 Ccl11 Cd24a Ceacam10 Centd3 Cfl1 Chrdl2 Chst2 Ckmt1 Clca1 Clca2 Cldn4 Cnot3 Cpxm2 Cryl1 Cyp2b19 Dip3b Dkk3 Dpp4 Elf5 Extl1 Fbn1 Galgt1 Galnt7 Gjb6 Hal Hrmt1l2 Ifrd2 Il1f6 Il1f9 Kai1 Kcnn4 Kif23 Lamb3 Lasp1 Lcn2 Mbtd1 Mdfi Mllt1 Myl1 Myo6 Nrtn Otub1…
156	V$AREB6_02: AREB6 (Atp1a1 regulatory element binding factor 6)	256	256	385	5965	9565	-2.71	0.0	1.47	0.16	1110015E22Rik 1300010A20Rik 1300013B24Rik 1810013B01Rik 2210008M09Rik 9330161F08Rik A930025J12Rik AI256711 AU040576 AW742319 Abcb9 Abpb Acta1 Acvr1b Ada Adn Aldh7a1 Ap2a2 Ap3s2 Apob48r Arg2 Arpc4 Atp2b2 Atp6v1c2 Axin2 BC004728 BC004853 BC010462 BC011487 BC019755 BC025833 BC031593 Bace1 Baz1b Bicd2 C1qtnf3 Calm4 Car2 Car3 Car6 Cast1 Cblc Cbr2 Cck Ccl11 Cel Celsr2 Chi3l1 Cipp Cklfsf8 Ckmt1 Clca1 Cl…
157	V$LMO2COM_02: complex of Lmo2 bound to Tal-1, E2A proteins, and GATA-1, half-site 2	330	330	311	8228	7302	-2.72	0.0	0.24	0.0	1110015E22Rik 1110032D12Rik 1300010A20Rik 1300013B24Rik 1700030A21Rik 2210008M09Rik 2210415M20Rik 4430402O11Rik 5830442J12Rik 6530411B15Rik 9330161F08Rik A930025J12Rik Aass Abcb6 Abhd5 Abpa Acas2l Actn3 Acvr1b Acvrl1 Adfp Agr2 Alad Angpt1 Apoc1 Aqp3 Arg2 Arhgap9 Arhgef16 Arl4 Asrgl1 Atp11a Atp6v1b1 BC010552 BC011487 BC013481 BC031593 Baiap2l1 Baz1b Birc5 Btn1a1 C1qtnf3 Calm4 Camk1 Cant1 Capn5 Car…
158	V$SRF_Q6: serum response factor	49	49	592	976	14554	-2.72	0.0	2.31	0.52	9330161F08Rik Acta1 Actn3 Agtrl1 Anpep Apob48r Arl4 Arpc4 Cblc Cbr2 Chi3l1 Ckm Cml2 Col1a1 Cyp2b19 Daf1 Dcpp Dkkl1 Elovl4 Il1f6 Khdrbs3 Ldb3 Lox Mansc1 Mfap4 Mlp Mrpl52 Mylpf Nfe2l3 Nfic Noxo1 Nrtn Psap Rdh9 Rgs11 Rpl18 Slc28a3 Slc41a2 Spag5 Sprr2h Stat5a Surf4 Suv420h1 Sypl Tde1 Tia1 Tmc4 Usp12 Zfp354a
159	V$NFKB_Q6_01	419	419	222	9915	5615	-2.73	0.0	1.48	0.16	1300010A20Rik 1300013B24Rik 1700001L23Rik 1700051E09Rik 1810057B09Rik 2210008M09Rik 2210415M20Rik 4430402O11Rik 5430413I02Rik 5830442J12Rik A930025J12Rik AI256711 AU040576 Abpa Abpb Acaa1 Acas2l Acsl4 Actn3 Acvr1b Acvrl1 Ada Adamts15 Adfp Adn Agr2 Agtrl1 Akap1 Alad Aldh1a3 Aldh7a1 Angpt1 Ap2a2 Ap3s2 Arg2 Arl4 Asrgl1 Ass1 Atad3a Atp11a Atp12a Atp2b2 Atp6v1c2 BC003277 BC004044 BC004728 BC004853 BC0…
160	V$R_01: Epstein-Barr virus transcription factor R	15	15	626	224	15306	-2.73	0.0	2.92	0.76	Ass1 Atad3a BC004044 Cd24a Cldn7 Cxcl14 Dip3b Evl Galgt1 Mmp13 Nfat5 Pip Selenbp1 Sh3bp5 Slk
161	V$CETS168_Q6	406	406	235	9607	5923	-2.74	0.0	1.43	0.14	1110015E22Rik 1110032D12Rik 1300013B24Rik 1700001L23Rik 2210008M09Rik 4430402O11Rik 5430413I02Rik 5830442J12Rik 6530411B15Rik 9330161F08Rik A930025J12Rik AI256711 AW742319 Aass Abcb6 Abhd5 Abpa Abpb Acsl4 Acvrl1 Ada Adfp Agtrl1 Akap1 Alad Aldh7a1 Angpt1 Anpep Ap1m2 Ap2a2 Ap3s2 Apob48r Apoc1 Aqp3 Arg2 Arhgap9 Arhgef16 Arl4 Arpc3 Arpc4 Asrgl1 Atp11a Atp2b2 Atp6v1b1 BC003277 BC004728 BC004853 BC0104…
162	V$IK1_01: Ikaros 1	362	362	279	8553	6977	-2.76	0.0	1.36	0.13	1300010A20Rik 1300013B24Rik 1700051E09Rik 1810057B09Rik 2210415M20Rik 4430402O11Rik 5430413I02Rik 9330161F08Rik A930025J12Rik AI256711 AW742319 Abcb6 Abcb9 Abpa Acaa1 Acas2l Acsl4 Acta1 Acvrl1 Ada Adamts15 Adfp Agr2 Alad Aldh1a3 Aqp3 Arhgap9 Arpc3 Atp2b2 Atp6v1c2 BC003277 BC004044 BC004728 BC004853 BC011487 BC013481 BC019755 BC025833 BC031407 Bace1 Baz1b Bicd2 Bspry Calm4 Calml3 Capn5 Car2 Car3 C…
163	V$GATA1_05: GATA-binding factor 1	95	95	546	2545	12985	-2.76	0.0	0.14	0.0	1700051E09Rik 5830442J12Rik Abcb9 Abpa Acsl4 Akap1 Aldh7a1 Ap3s2 Atp11a Atp6v1b1 Axin2 BC031407 C1qtnf3 Cdh11 Ceacam10 Cel Ces3 Chek2 Cited4 Cldn2 Cnot3 Col3a1 Col9a1 Cpxm1 Cyp2b19 Cyp2d10 Deadc1 Dnmt3b Dpp4 Eya2 Fbn1 Galnt10 Galnt7 Gca Gpr56 Gpt2 Hp Hsdl2 Ifrd2 Igj Klk7 Krt1-c29 Krtap3-3 Lgals7 Ltf Mansc1 Mb Mclc Mfge8 Mmp12 Mrpl52 Ncl Npl Padi3 Pdlim3 Pip Pkig Plekhf1 Pscdbp Pte2b Pxmp4 Rasal1 …
164	V$HFH4_01	15	15	626	545	14985	-2.76	0.0	0.04	0.0	1300010A20Rik AW742319 Ada Ap3s2 BC017133 Bspry Cp Gpnmb Krt1-14 Pip Pxmp4 Saa2 Slc5a8 Smr1 Steap
165	V$ATF3_Q6: activating transcription factor 3	58	58	583	1638	13892	-2.77	0.0	0.1	0.0	Abpa Abpb Actn3 Aldh7a1 Apob48r Arg2 Camk1 Cant1 Clcn3 Cldn23 Cldn4 Cldn7 Clic3 Copg2 Crb3 Cyp2b19 Eef2 Eln Erf Gdf5 Gsdm1 Il15ra Kif23 Krt1-16 Lamb3 Lip1 Lmo4 Ltf Mal2 Mmp12 Mthfr Myo6 Ncl Oas2 Olfml3 Padi1 Pcsk5 Pdlim3 Pkig Polb Ppargc1b Prkcz Rab25 Rbbp6 Rpl18 Rps9 Sh3bp5 Slc5a9 Sprr1a Srrm2 Stard10 Suv420h1 Syngr1 Tacstd2 Tgm1 Tjp2 U2af1 Zfp110
166	V$E2F_Q4: E2F	227	227	414	5287	10243	-2.78	0.0	1.39	0.14	1810057B09Rik 2210008M09Rik 5430413I02Rik 6530411B15Rik 9330161F08Rik Aass Acsl4 Actn3 Acvr1b Acvrl1 Ada Adamts15 Aldh1a3 Ap1m2 Arg2 Arl4 Arpc3 Asrgl1 Ass1 Atp12a BC003277 BC004853 BC025833 BC031407 Bace1 Baiap2l1 Baz1b Bcl2l11 Birc5 Calml3 Car2 Car5b Car6 Ccl28 Ccl8 Cel Cfl1 Chek1 Chek2 Chka Chrdl2 Cipp Cited4 Cklfsf8 Ckmt1 Cldn23 Cldn3 Cldn4 Cml2 Cnot3 Cpxm1 Cpxm2 Crb3 Creb3l1 Cryl1 Cst6 Ctsc C…
167	V$GATA1_02: GATA-binding factor 1	238	238	403	5582	9948	-2.84	0.0	1.26	0.12	1300010A20Rik 1300013B24Rik 1700030A21Rik 1700051E09Rik 2210415M20Rik 4430402O11Rik 9330161F08Rik A930025J12Rik Abcb6 Abpa Actn3 Acvr1b Acvrl1 Adfp Alad Angpt1 Apob48r Aqp3 Arhgef16 Arl4 Arpc3 Arpc4 Atp12a Atp6v1b1 Atp6v1c2 BC011487 BC013481 BC031593 Birc5 Bspry Calml3 Camk1 Capn5 Car5b Ccl8 Cd14 Cd36 Cdc42ep5 Cdh11 Cel Centd3 Chek2 Chrdl2 Cipp Ckmt1 Clca2 Clec14a Clic3 Cml2 Col1a1 Col3a1 Col9a1 …
168	V$ISRE_01: interferon-stimulated response element	16	16	625	250	15280	-2.86	0.0	2.74	0.74	C1qtnf3 Chka Cml2 Gldc Kctd14 Kif22 Lip1 Mtap7 Pigr Plek2 Rgpr Slco1a5 Ssx2ip Stxbp6 Tcfap2a Zbp1
169	V$ATF1_Q6	32	32	609	978	14552	-2.86	0.0	0.08	0.0	Aldh7a1 Apob48r Arg2 Arl4 Atp12a Cdh11 Chpt1 Clcn3 Cldn7 Csnb Ddit4 Eef2 Erf Gpr172b Hook2 Igj Klf13 Lgals7 Lgtn Lip1 Lmo4 Mt4 Notch3 Nxn Olfml3 Pdlim3 Plekhf1 Plekhh2 Polb Slc41a2 Stard5 U2af1
170	V$ATF4_Q2: activating transcription factor 4	163	163	478	3754	11776	-2.87	0.0	1.4	0.14	1110015E22Rik 1700030A21Rik AI256711 AW742319 Abpb Adfp Aldh7a1 Ap2a2 Apob48r Arg2 Arl4 Arpc3 Arpc4 Atp6v1b1 Atp6v1c2 Axin2 BC004853 BC017133 Bcl2l11 Bicd2 Birc5 Calml3 Cant1 Capn5 Cck Cel Chek1 Chka Cited4 Clcn3 Cldn7 Clec14a Col1a1 Col3a1 Cpxm1 Crb3 Cryl1 Csnd Cyp24a1 Cyp2f2 Dapk1 Ddit4 Ddx39 Dnmt3b Dpp4 Echdc3 Eef2 Epha1 Extl1 Eya2 Fabp3 Fabp4 Fzd7 G0s2 Galnt10 Gdf5 Gjb6 Glycam1 Gmpr Gnl2 Gpd1…
171	V$CREBATF_Q6	178	178	463	4501	11029	-2.88	0.0	0.27	0.0	1110015E22Rik 1700001L23Rik 1700030A21Rik 1810057B09Rik 5430413I02Rik AW742319 Aass Abcb9 Abcg2 Abhd5 Acsl4 Actn3 Adamts15 Adfp Aldh1a3 Aldh7a1 Ap1m2 Ap2a2 Arg2 Arl4 Arpc3 Arpc4 Ass1 Atp12a BC004044 BC004728 BC031407 Baiap2l1 Bcl2l11 Bicd2 Birc5 Calml3 Car3 Cck Cd14 Cd24a Cel Chek1 Chka Chpt1 Chst2 Cited4 Clcn3 Cldn3 Cldn7 Clec14a Cnot3 Col1a1 Cpxm1 Cryba4 Csnb Cst6 Cul4a D730049H07Rik D830019K17…
172	V$NFKAPPAB_01: NF-kappaB	99	99	542	2193	13337	-2.88	0.0	1.67	0.25	1300013B24Rik 1700001L23Rik 1810057B09Rik AI256711 AU040576 Actn3 Ada Akap1 Aldh1a3 Arg2 BC004728 BC013481 Baz1b Bcl3 Birc5 Calm4 Capn5 Ccl11 Cd24a Ceacam10 Chrdl2 Cited4 Ckm Ckmt1 Clca1 Clca2 Cldn4 Clic3 Cnot3 Cpxm2 Cryl1 Cte1 Cyp2b19 Dip3b Elf5 Eln Expi Extl1 Fbn1 Fbxw7 Foxi1 Galgt1 Gjb6 Gpd1 Gpr87 Gyk Hrmt1l2 Ifrd2 Il1f6 Il1f9 Irx1 Irx3 Kai1 Kcnn4 Kif23 Krt1-16 Krtcap3 Lalba Lamb3 Lasp1 Lcn2 L…
173	V$ELF1_Q6	308	308	333	7331	8199	-2.9	0.0	1.04	0.03	1110032D12Rik 1300010A20Rik 1300013B24Rik 1700001L23Rik 1700030A21Rik 1700051E09Rik 2210008M09Rik 5430413I02Rik 5830442J12Rik A930025J12Rik AW742319 Aass Abhd5 Abpa Acsl4 Actn3 Acvr1b Acvrl1 Adn Agtrl1 Angpt1 Ap3s2 Apob48r Arhgap9 Asrgl1 Atad3a Atp2b2 Atp6v1b1 Axin2 BC003277 BC004728 BC004853 BC013481 BC017133 BC019755 Baiap2l1 Bcl3 Bicd2 C1qtnf3 Calml3 Camk1 Cant1 Car3 Car5b Car6 Cblc Cck Ccl28 …
174	V$ETS2_B: c-Ets-2 binding sites	183	183	458	4264	11266	-2.91	0.0	1.25	0.12	1300013B24Rik 5430413I02Rik 5830442J12Rik 9330161F08Rik A930025J12Rik AI256711 AW742319 Aass Abcg2 Abpa Acsl4 Adn Ap1m2 Ap2a2 Ap3s2 Apob48r Apoc1 Arhgap9 Atp11a Atp2b2 BC004728 BC010552 BC013481 BC025833 Bcl3 Bicd2 Birc5 Calm4 Cblc Cck Ccl8 Ceacam10 Centd3 Cfl1 Chek2 Chi3l1 Chka Cited4 Ckmt1 Clca1 Cldn4 Clec14a Cnot3 Col1a1 Cp Cryba4 Cryl1 Ctsc Ctse Cttn Cul4a Cxcl14 Cyp2b19 Cyp2d10 Dcpp Ddit4 Dd…
175	V$PPARG_03: PPAR (peroxisome proliferator-activated receptor gamma)	256	256	385	6061	9469	-2.91	0.0	1.09	0.03	1110015E22Rik 1300010A20Rik 1700001L23Rik 1700030A21Rik 1810057B09Rik 4430402O11Rik 5830442J12Rik AI256711 AU040576 Abcb6 Abpa Abpb Acta1 Acvrl1 Adamts15 Angpt1 Anpep Ap2a2 Ap3s2 Apob48r Aqp3 Arg2 Arhgap9 Arpc3 Asrgl1 Atad3a Atp11a Atp12a Atp2b2 BC004853 BC010552 BC017133 BC019755 BC025833 BC031593 Baz1b Bcl3 Bicd2 Calm4 Cant1 Capn5 Car6 Cast1 Cck Cd14 Cd36 Cdc42ep5 Ceacam10 Cel Centd3 Cfl1 Chek1…
176	V$E2F1DP1_01: E2F-1:DP-1 heterodimer	189	189	452	4413	11117	-2.92	0.0	1.23	0.11	1110015E22Rik 1300013B24Rik 2210008M09Rik 5430413I02Rik 6530411B15Rik 9330161F08Rik A930025J12Rik AU040576 Abcb6 Abhd5 Actn3 Ada Aldh1a3 Ap1m2 Arg2 Arhgef16 Arpc3 Arpc4 Asrgl1 Ass1 Atad3a Axin2 BC004853 BC017133 BC019755 BC031407 BC031593 Bace1 Baz1b Bcl2l11 Birc5 Calml3 Cant1 Car2 Car6 Ccl28 Ccl8 Cel Celsr2 Cfl1 Chek1 Chek2 Chka Chrdl2 Chst2 Cipp Cited4 Ckmt1 Cldn4 Cml2 Cnot3 Cpxm1 Crabp2 Creb3l…
177	V$EFC_Q6	351	351	290	8619	6911	-2.93	0.0	0.42	0.0	1110032D12Rik 1300013B24Rik 1700001L23Rik 1700051E09Rik 2210008M09Rik 2210415M20Rik 4430402O11Rik 5830442J12Rik 9330161F08Rik AI256711 AW742319 Abcg2 Acsl4 Ada Adamts15 Adn Agr2 Agtrl1 Aldh7a1 Angpt1 Ap1m2 Apob48r Aqp3 Arg2 Arhgef16 Arl4 Asrgl1 Atp12a Atp6v1b1 Atp6v1c2 Axin2 BC003277 BC004728 BC004853 BC010462 BC010552 BC011487 BC025833 BC031407 Bcl2l11 Bcl3 Bicd2 Car3 Car5b Car6 Cbr2 Cck Ccl8 Cd…
178	V$CAAT_01: cellular and viral CCAAT box	391	391	250	9347	6183	-2.93	0.0	1.03	0.02	1110032D12Rik 1300010A20Rik 1300013B24Rik 1700001L23Rik 1700030A21Rik 1700051E09Rik 1810013B01Rik 2210008M09Rik 2210415M20Rik 4430402O11Rik 5430413I02Rik 5830442J12Rik A930025J12Rik AW742319 Aass Abcb6 Abcb9 Abhd5 Acaa1 Actn3 Ada Adamts15 Adfp Adn Agr2 Agtrl1 Akap1 Alad Aldh1a3 Aldh7a1 Ap1m2 Aqp3 Arg2 Arl4 Arpc4 Asrgl1 Atad3a Atp11a Atp2b2 Axin2 BC003277 BC004853 BC011487 BC013481 BC017133 BC0258…
179	V$PAX5_01: B-cell-specific activating protein	68	68	573	1452	14078	-2.93	0.0	1.84	0.32	1300013B24Rik 2210415M20Rik Acta1 Aldh1a3 Arhgef16 Ass1 Atp11a BC004044 BC004728 BC031407 Bcl3 Bicd2 Btn1a1 Calml3 Cast1 Cited4 Clcn3 Clec14a Crabp2 Ddit4 Dnajb8 Dpt Elovl4 Evl Evpl Eya2 Fxyd3 Gjb2 Gldc Hipk3 Il1f6 Kcnn4 Klf13 Krt2-6g Lisch7 Lox Mlp Mxd4 Otub1 Pgd Pkig Ppp3r1 Prss18 Psap Rab11fip5 Rab25 Raly Rgl3 Rps13 Scnn1b Scnn1g Sftpd Sh3bp2 Smoc2 Smpdl3b Stat5a Suv420h1 Tax1bp3 Tbc1d8 Tde1 T…
180	V$VMYB_01: v-Myb	451	451	190	11079	4451	-2.94	0.0	0.33	0.0	1110032D12Rik 1300010A20Rik 1300013B24Rik 1700030A21Rik 1810057B09Rik 2210008M09Rik 2210415M20Rik 4430402O11Rik 5430413I02Rik 5830442J12Rik 6530411B15Rik 9330161F08Rik A930025J12Rik AI256711 AU040576 Aass Abcb6 Abcg2 Abpa Abpb Acaa1 Acsl4 Acvr1b Acvrl1 Ada Adamts15 Adfp Agr2 Akap1 Alad Aldh1a3 Aldh7a1 Angpt1 Anpep Ap1m2 Ap3s2 Apob48r Apoc1 Aqp3 Arg2 Arl4 Arpc3 Asrgl1 Ass1 Atp11a Atp6v1b1 BC003277…
181	V$NFY_Q6_01	272	272	369	6693	8837	-2.95	0.0	0.44	0.0	1110032D12Rik 1300010A20Rik 1300013B24Rik 1700001L23Rik 1810057B09Rik 2210008M09Rik 4430402O11Rik 5430413I02Rik A930025J12Rik AW742319 Aass Abcb6 Abpb Acaa1 Actn3 Adn Agr2 Agtrl1 Akap1 Alad Aldh1a3 Angpt1 Ap3s2 Arg2 Arl4 Asrgl1 Atad3a Atp12a Axin2 BC004044 BC004853 BC010462 BC010552 BC011487 BC017133 BC031407 Bace1 Baiap2l1 Baz1b Bcl2l11 Bicd2 Cant1 Capn5 Car3 Car5b Cast1 Ccl11 Ccl28 Cd14 Cd36 Cd…
182	V$IK3_01: Ikaros 3	72	72	569	1552	13978	-2.95	0.0	1.78	0.3	1300013B24Rik Acsl4 Adfp Agr2 Agtrl1 Akap1 Aldh1a3 BC031407 Calml3 Capn5 Chrdl2 Ckmt1 Cldn4 Cml2 Copg2 Cpxm1 Crb3 Cyp2b19 Dnajb8 Dnmt3b Echdc2 Elf5 Eln Epha4 Expi Fabp3 Fbxw7 Gata3 Gjb2 Gpr56 Gpt2 Hrmt1l2 Incenp Krt1-19 Krt1-24 Krt2-6b Lgtn Lipe Lrg1 Lyn Mdfi Mgl1 Mrpl52 Nfic Noxo1 Olfml3 Pcdh21 Pdlim3 Pex11a Pkig Plekhh2 Ppnr Rasal1 Rprm S100a8 S100a9 Sec14l2 Slc16a2 Slc1a1 Slc5a8 Smr1 St14 Surf…
183	V$SF1_Q6	106	106	535	2379	13151	-2.95	0.0	1.53	0.19	1700001L23Rik 1700030A21Rik 4430402O11Rik 5430413I02Rik A930025J12Rik AI256711 Abcg2 Akap1 Ap3s2 Apoc1 Aqp3 Arhgap9 Arl4 Asrgl1 Ass1 Atp11a BC013481 BC031593 Bcl2l11 Bcl3 Bspry Car2 Car6 Ccl11 Ccl8 Cel Chrdl2 Ckmt1 Clic3 Col9a1 Cpxm1 Cryba4 Csprs Cst6 Ctse Cyp2f2 Dcxr Echdc2 Epb4.1l4a Fabp3 Fmod Gdf5 Gjb6 Glycam1 Gpd1 Gpr87 Gyk Hal Hipk3 Hk1 Hpgd Igfbp2 Il1f6 Khdrbs3 Krt1-1 Krt1-c29 Lasp1 Lcn2 Ld…
184	V$HNF4ALPHA_Q6	223	223	418	5536	9994	-2.95	0.0	0.38	0.0	1110032D12Rik 1300010A20Rik 1700030A21Rik 1810057B09Rik 5430413I02Rik 9330161F08Rik A930025J12Rik AI256711 AU040576 Abcb9 Abhd5 Abpa Acaa1 Acta1 Actn3 Adfp Agr2 Alad Aldh1a3 Anpep Apob48r Apoc1 Arhgef16 Atp11a Atp6v1c2 BC004853 BC010552 BC019755 BC031593 Baz1b Bcl3 Bspry Btn1a1 Car3 Cck Ccl11 Ccl8 Cd36 Cdh11 Cel Ces3 Cfl1 Chrdl2 Cipp Cited4 Ckm Clca1 Cldn2 Cldn23 Cldn4 Cldn7 Cml2 Col1a1 Col3a1 Co…
185	V$ZID_01: zinc finger with interaction domain	102	102	539	2284	13246	-2.96	0.0	1.54	0.19	2210008M09Rik AU040576 Actn3 Ada Adamts15 Akap1 Anpep Ap3s2 Ass1 BC004853 BC013481 Bcl2l11 Car2 Cd14 Ceacam10 Chek1 Chst2 Ckmt1 Clca1 Cpxm2 Cryl1 Csprs Cte1 Ctse Cxcl14 Cyp2d10 D830019K17Rik Dcxr Deadc1 Degs2 Dnajb8 Dusp7 Elovl4 Extl1 Fzd7 Gdap10 Gdpd2 Gjb6 Gldc Gpr172b Hpgd Hrmt1l2 Hsd17b2 Igfbp5 Isyna1 Klk7 Krt1-4 Lipe Map3k6 Mfap4 Mt4 Mxd4 Ncl Nfib Padi1 Padi3 Pex11a Pglyrp1 Pigr Pip Prkch Pte…
186	V$YY1_02: Yin and Yang 1	59	59	582	1632	13898	-2.96	0.0	0.14	0.0	A930025J12Rik Acaa1 Acas2l Adfp Asrgl1 BC013481 Baiap2l1 Bcl3 Birc5 Cant1 Clcn3 Cnot3 Cyp2d10 Dkkl1 Dsc1 Eif3s6 Evl Galgt1 Gdf5 Gsdm1 Hipk3 Hrmt1l2 Hsdl2 Lipe Lta4h Marveld2 Mxd4 Nfic Otub1 Padi1 Pgpep1 Pkp3 Plekhf1 Ppargc1b Prpf4b Pvalb Rasal1 Rhov Rps13 S100a9 Saa3 Scnn1g Slc35a2 Slc5a8 Smoc2 Smyd5 Spag7 Spnb3 Sprr2d Tax1bp3 Tgm3 Tia1 Tjp2 Tmed9 Tmprss4 Tpx2 Traip Trem2 Wdr21
187	V$HFH3_01: HFH-3 (HNF3/fork head homolog 3)	296	296	345	7255	8275	-2.96	0.0	0.48	0.0	1110032D12Rik 1700001L23Rik 1700030A21Rik 1700051E09Rik 2210008M09Rik 2210415M20Rik 5430413I02Rik 6530411B15Rik AW742319 Aass Abcb6 Abcb9 Abhd5 Abpa Acaa1 Acas2l Acvr1b Ada Agr2 Agtrl1 Akap1 Alad Aldh1a3 Aldh7a1 Angpt1 Ap1m2 Ap2a2 Ap3s2 Apoc1 Arhgef16 Arpc3 Arpc4 Atad3a Atp12a Atp6v1c2 BC011487 BC013481 BC019755 BC025833 Bace1 Bcl2l11 Bspry Btn1a1 Calml3 Car2 Car3 Car6 Cblc Ccl11 Cd36 Cdc42ep5 Cd…
188	V$E2_Q6_01	45	45	596	911	14619	-2.97	0.0	2.04	0.42	Acaa1 Ap2a2 Ap3s2 Aqp3 Atp6v1b1 Axin2 Cant1 Cd14 Ckmt1 Cldn7 Col9a1 Crabp2 Csnb Cttn Dhrs8 Dpp4 Gata2 Id2 Irx5 Mtap7 Mthfr Myo6 Ncl Nfat5 Nrtn Ocln Pex11a Pik3r1 Prkch Rgs11 Rps10 Selenbp1 Slc1a1 Slc1a4 Slc27a2 Slc35c2 Srrm2 Surf2 Tbc1d8 Tde1 Thop1 Tkt Top2a Usp12 Xist
189	V$NRF2_Q4: heterodimer containing Nrf2	174	174	467	4070	11460	-2.97	0.0	1.16	0.08	1110015E22Rik 1110032D12Rik 2210008M09Rik 5830442J12Rik 9330161F08Rik AU040576 AW742319 Acaa1 Acta1 Acvrl1 Adamts15 Adn Agtrl1 Aldh7a1 Ap1m2 Ap3s2 Apob48r Arhgef16 Atp12a Atp6v1b1 BC004728 BC004853 BC010462 Bace1 Bcl2l11 C1qtnf3 Calml3 Capn5 Cblc Ccl8 Cd14 Cd24a Cd36 Ces3 Chek1 Chek2 Chi3l1 Cited4 Clcn3 Cldn4 Clstn1 Cpxm1 Crabp2 Ctsh Cxcl14 Cyp2b19 D830019K17Rik Daf1 Dapk1 Ddx39 Defb3 Defb6 Dkkl1…
190	V$AML_Q6	134	134	507	3416	12114	-2.98	0.0	0.28	0.0	1300013B24Rik AU040576 Abhd5 Acta1 Actn3 Adn Agr2 Agtrl1 Akap1 Aldh1a3 Angpt1 Anpep Ap3s2 Arg2 BC004853 BC011487 BC031593 Birc5 Car3 Cdc42ep5 Cdh11 Centd3 Chek1 Chst2 Cipp Cited4 Ckmt1 Clca1 Clca2 Cldn2 Cldn4 Clic3 Col1a1 Col9a1 Crb3 Csnb Cyp2b19 Cyp2d10 Dapk1 Ddr1 Deadc1 Dhrs8 Dkkl1 Dnajb8 Dpp4 Dpt Elovl4 Evpl Eya2 Fabp3 Fbxw7 Foxi1 G0s2 Galnt10 Gdpd2 Gpnmb Hist1h2ao Hp Il15ra Kcnk1 Kcnn4 Kctd14…
191	V$STAF_02: Se-Cys tRNA gene transcription activating factor	116	116	525	2637	12893	-2.99	0.0	1.41	0.14	1300013B24Rik 2210415M20Rik AU040576 Abcb6 Actn3 Adamts15 Adn Ap2a2 Ass1 Atp2b2 Axin2 BC031593 Bace1 Baiap2l1 Bicd2 Birc5 Cant1 Car6 Ccl11 Cd14 Ceacam10 Chek1 Chi3l1 Cklfsf8 Cldn4 Cmas Cml2 Cp Cryl1 Csna Cst6 Cyp24a1 Dhrs8 Dlx5 Dnajb8 Eln Elovl4 Epb4.1l4a Ephx1 Eps8l2 Fes Fxyd3 Gdpd2 Gjb2 Glrx1 Gpd1 Gpnmb Gpr56 Hebp1 Hr Ifrd2 Igj Irx3 Isyna1 Itga8 Jarid2 Khdrbs3 Krt1-17 Krt1-19 Lama1 Lisch7 Llglh…
192	V$HAND1E47_01: Hand1:E47 heterodimer	370	370	271	9011	6519	-2.99	0.0	0.55	0.0	1110015E22Rik 1110032D12Rik 1700001L23Rik 1700030A21Rik 1700051E09Rik 1810013B01Rik 1810057B09Rik 2210008M09Rik 2210415M20Rik 4430402O11Rik 5430413I02Rik 5830442J12Rik 6530411B15Rik 9330161F08Rik A930025J12Rik AI256711 AU040576 Abcb9 Abhd5 Abpb Acaa1 Actn3 Acvr1b Ada Adamts15 Agtrl1 Akap1 Aldh1a3 Angpt1 Anpep Ap3s2 Apob48r Aqp3 Arg2 Arhgef16 Arl4 Arpc4 Ass1 Atp11a Atp12a Atp2b2 Atp6v1b1 Axin2 BC0…
193	V$USF_C: USF binding site	306	306	335	7409	8121	-2.99	0.0	0.67	0.0	1110015E22Rik 1110032D12Rik 1300013B24Rik 1700001L23Rik 1700051E09Rik 1810013B01Rik 2210415M20Rik 6530411B15Rik AI256711 AW742319 Aass Abcb6 Abcb9 Abcg2 Abhd5 Abpa Abpb Acvr1b Acvrl1 Adfp Akap1 Alad Aldh1a3 Aldh7a1 Ap2a2 Ap3s2 Apoc1 Aqp3 Arhgef16 Arpc3 Ass1 Atp2b2 Atp6v1b1 Axin2 BC004044 BC004853 BC010462 BC019755 BC025833 Baz1b Bicd2 Bspry Btn1a1 C1qtnf3 Cant1 Car3 Car5b Car6 Cast1 Cbr2 Cck Ccl1…
194	V$PITX2_Q2: pituitary homeobox factor 2	276	276	365	6643	8887	-3.0	0.0	0.78	0.0	1300013B24Rik 1700030A21Rik 1700051E09Rik 1810013B01Rik 4430402O11Rik 5430413I02Rik A930025J12Rik AU040576 AW742319 Abcb9 Abcg2 Abhd5 Acsl4 Acvr1b Acvrl1 Adfp Adn Agr2 Agtrl1 Akap1 Aldh7a1 Ap1m2 Ap3s2 Apoc1 Arg2 Arhgap9 Arpc3 Atp11a BC003277 BC004728 BC011487 BC019755 BC025833 BC031407 BC031593 Bace1 Bcl2l11 Bicd2 Birc5 Bspry Btn1a1 Camk1 Car5b Car6 Cblc Ccl11 Ccl28 Cd14 Cd24a Cd36 Centd3 Cfl1 Ch…
195	V$SRF_Q5_01	191	191	450	4507	11023	-3.0	0.0	1.05	0.03	1300010A20Rik 5430413I02Rik 9330161F08Rik AI256711 AW742319 Aass Abpb Acta1 Actn3 Ada Agr2 Agtrl1 Akap1 Anpep Ap1m2 Ap2a2 Apob48r Arhgef16 Arl4 Arpc4 Atp2b2 BC004728 BC004853 BC013481 BC017133 Bcl2l11 Bspry C1qtnf3 Calm4 Camk1 Car3 Cblc Cbr2 Ccl28 Cdc42ep5 Ceacam10 Cel Celsr2 Chek2 Chi3l1 Cipp Ckm Cldn23 Clstn1 Cml2 Col1a1 Crb3 Cryba4 Cst6 Ctsh Cyp2b19 Cyp2d10 Daf1 Dcpp Dcxr Ddit4 Dhrs8 Dkkl1 Elo…
196	V$NFY_Q6: nuclear factor Y (Y-box binding factor)	228	228	413	5470	10060	-3.01	0.0	0.81	0.0	1110032D12Rik 1300010A20Rik 1300013B24Rik 1700001L23Rik 2210008M09Rik 2210415M20Rik 4430402O11Rik 5430413I02Rik 6530411B15Rik A930025J12Rik Aass Abcb6 Abpb Acaa1 Actn3 Agr2 Akap1 Alad Aldh1a3 Angpt1 Ap1m2 Ap3s2 Arl4 Asrgl1 Axin2 BC017133 BC031407 Bace1 Baiap2l1 Baz1b Bcl2l11 Bicd2 Camk1 Capn5 Car3 Car5b Cast1 Ccl11 Cdc42ep5 Cdh11 Ceacam10 Chek2 Chka Cited4 Cklfsf8 Ckmt1 Clca1 Clcn3 Cldn23 Cml2 Cn…
197	V$CREL_01: c-Rel	471	471	170	11289	4241	-3.02	0.0	1.05	0.03	1110015E22Rik 1300010A20Rik 1300013B24Rik 1700001L23Rik 1700030A21Rik 1700051E09Rik 1810057B09Rik 2210008M09Rik 2210415M20Rik 4430402O11Rik 5430413I02Rik 5830442J12Rik 9330161F08Rik A930025J12Rik AI256711 AU040576 Aass Abhd5 Abpa Acaa1 Acas2l Acsl4 Actn3 Acvr1b Acvrl1 Ada Adamts15 Adfp Adn Agr2 Akap1 Alad Aldh1a3 Aldh7a1 Angpt1 Ap1m2 Ap2a2 Ap3s2 Apob48r Aqp3 Arg2 Arhgap9 Arhgef16 Arpc4 Asrgl1 Ass…
198	V$ATF_01: activating transcription factor	58	58	583	1594	13936	-3.03	0.0	0.15	0.0	1810057B09Rik Acsl4 Actn3 Aldh7a1 Arg2 BC004728 Bicd2 Cd24a Clcn3 Cldn3 Cldn7 Cnot3 Cryba4 Cst6 Cul4a D730049H07Rik D830019K17Rik Eef2 Epha4 Erf Fabp3 Gnl2 Gpr56 Gyk Hipk3 Irx3 Krt1-c29 Lama1 Lig3 Lmo4 Mclc Mthfr Ncl Olfml3 Padi1 Pdlim3 Pip Polb Pp11r Pycs Rab25 Rasal1 Rpl18 Rps9 Sdfr2 Slc1a1 Slc1a4 Srrm2 Tbc1d8 Tde1 Tgfb3 Tjp2 Traip Trim11 Trim27 Trim46 U2af1 Vdr
199	V$MYCMAX_02: c-Myc:Max heterodimer	219	219	422	5358	10172	-3.03	0.0	0.54	0.0	1110032D12Rik 1810013B01Rik 2210415M20Rik 6530411B15Rik AI256711 AW742319 Abcb6 Abcb9 Abcg2 Abpa Abpb Ada Adfp Agr2 Akap1 Alad Aldh1a3 Aldh7a1 Apob48r Apoc1 Aqp3 Arhgef16 Arl4 Ass1 Atp2b2 Atp6v1b1 BC004044 BC004728 BC004853 Baz1b Bicd2 Birc5 Bspry Car5b Car6 Cck Ccl28 Ccl8 Cd24a Cd36 Cdc42ep5 Ceacam10 Celsr2 Chek1 Clca1 Clcn3 Cldn2 Cldn23 Clec14a Clic3 Cml2 Cotl1 Cp Cpxm1 Crb3 Cryba4 Csnd Ctse Cx…
200	V$RP58_01: 58 KDA repressor protein	22	22	619	389	15141	-3.04	0.0	2.35	0.53	Abpb Actn3 Apob48r Ccl8 Ceacam10 Cldn4 Col3a1 Crb3 Ctse Ephx1 Galnt10 Kcnk5 Klf13 Krt1-1 Pte2b Pycs Rbbp6 Scml4 Slc7a5 Thrsp Tmprss4 Wdr21
201	V$SREBP_Q3	209	209	432	5009	10521	-3.04	0.0	0.82	0.0	1110015E22Rik 1300010A20Rik 5830442J12Rik A930025J12Rik AI256711 Abcb6 Abhd5 Abpb Acaa1 Actn3 Agtrl1 Akap1 Alad Ap1m2 Apoc1 Aqp3 Arhgap9 Arhgef16 Arl4 Arpc4 Asrgl1 Atad3a Atp12a Axin2 BC004044 BC011487 Bcl3 C1qtnf3 Calm4 Calml3 Capn5 Car3 Cblc Cck Ccl8 Cdc42ep5 Cited4 Clca1 Cldn23 Cldn4 Cml2 Copg2 Crabp2 Creb3l1 Cryl1 Csprs Ctsc Cxcl14 Cyp24a1 D830019K17Rik Daf1 Defb6 Degs2 Dkk3 Dpt Echdc2 Echdc3…
202	V$AP1_C: AP-1 binding site	126	126	515	2908	12622	-3.04	0.0	1.23	0.11	1110015E22Rik 5830442J12Rik 9330161F08Rik AI256711 Abpb Acvrl1 Akap1 Apob48r Atp11a Atp6v1b1 BC004853 BC019755 Bspry Btn1a1 Car5b Cd14 Chek1 Chek2 Chi3l1 Clca2 Clcn3 Cldn4 Col3a1 Col9a1 Cpxm2 Crabp2 Csnd Csprs Cxcl14 Cyp24a1 Ddx39 Defb3 Defb6 Dkkl1 Dpp4 Elovl4 Epha1 Evpl Eya2 Fabp4 Gca Gdf5 Gjb6 Glrx1 Gpnmb Hpn Hsd17b2 Igfbp2 Igj Igsf4c Il15ra Kcnn4 Kif23 Krt1-14 Krt1-16 Krt2-5 Lamb3 Lao1 Ldb3 Li…
203	V$DEAF1_01	130	130	511	3007	12523	-3.04	0.0	1.21	0.11	1110032D12Rik 1810057B09Rik 9330161F08Rik AU040576 Actn3 Acvr1b Ada Aldh1a3 Ap3s2 Aqp3 Arpc4 Atp6v1c2 BC011487 BC025833 Bspry Cant1 Cbr2 Cck Cfl1 Chpt1 Cipp Clcn3 Cldn3 Cldn7 Clstn1 Cmas Col1a1 Cpxm1 Cryl1 Cul4a Cyp2d10 Dapk1 Deadc1 Dip3b Dkkl1 Eef2 Eif3s6 Elf5 Epha4 Erf Fabp3 Fbn1 Fes Fzd7 Galgt1 Galnt10 Gjb2 Gpr172b Hist1h4i Hpn Hrmt1l2 Id2 Ifrd2 Igsf4c Incenp Irx2 Irx3 Kif22 Krt1-c29 Lama1 Las…
204	V$PAX_Q6	620	620	21	14851	679	-3.05	0.0	2.26	0.48	1110015E22Rik 1110032D12Rik 1300010A20Rik 1300013B24Rik 1700001L23Rik 1700030A21Rik 1700051E09Rik 1810013B01Rik 1810057B09Rik 2210008M09Rik 2210415M20Rik 4430402O11Rik 5430413I02Rik 5830442J12Rik 6530411B15Rik 9330161F08Rik A930025J12Rik AI256711 AU040576 AW742319 Aass Abcb6 Abcb9 Abcg2 Abhd5 Abpa Abpb Acaa1 Acas2l Acsl4 Acta1 Actn3 Acvr1b Acvrl1 Ada Adamts15 Adfp Adn Agr2 Agtrl1 Akap1 Alad Aldh1…
205	V$OSF2_Q6	429	429	212	10366	5164	-3.05	0.0	0.73	0.0	1110032D12Rik 1300010A20Rik 1300013B24Rik 1700001L23Rik 1700051E09Rik 1810057B09Rik 2210008M09Rik 2210415M20Rik 5430413I02Rik 9330161F08Rik AI256711 AU040576 AW742319 Abcb9 Abhd5 Abpa Abpb Acta1 Actn3 Acvr1b Acvrl1 Adamts15 Adfp Adn Agr2 Agtrl1 Akap1 Aldh1a3 Angpt1 Anpep Ap1m2 Ap2a2 Ap3s2 Apob48r Apoc1 Aqp3 Arg2 Arhgap9 Arhgef16 Arpc3 Arpc4 Atad3a Atp11a Atp12a Atp2b2 Atp6v1b1 BC003277 BC004044 B…
206	V$DEC_Q1	454	454	187	10933	4597	-3.05	0.0	0.85	0.0	1110015E22Rik 1110032D12Rik 1300013B24Rik 1700001L23Rik 1700051E09Rik 1810013B01Rik 1810057B09Rik 2210415M20Rik 4430402O11Rik 5430413I02Rik 5830442J12Rik 6530411B15Rik 9330161F08Rik A930025J12Rik AI256711 AU040576 AW742319 Aass Abcb6 Abcb9 Abhd5 Abpa Abpb Acaa1 Acta1 Acvr1b Ada Adfp Agr2 Alad Aldh1a3 Aldh7a1 Anpep Ap1m2 Ap3s2 Apob48r Apoc1 Aqp3 Arg2 Arhgap9 Arl4 Arpc3 Arpc4 Asrgl1 Ass1 Atp11a Atp…
207	V$PADS_C: Retroviral Poly A downstream element	170	170	471	4033	11497	-3.07	0.0	0.93	0.0	1300013B24Rik 1700030A21Rik 1810057B09Rik 2210415M20Rik 5430413I02Rik AW742319 Abhd5 Ada Adfp Agr2 Agtrl1 Akap1 Alad Ap2a2 Arg2 Arpc3 BC004728 BC011487 Baiap2l1 Bcl3 Bicd2 Calm4 Camk1 Capn5 Car5b Cdh11 Chek2 Chpt1 Chst2 Cited4 Clcn3 Clec14a Clic3 Col1a1 Cpxm1 Cte1 Ctsc Ctse Ctsh Cyp2d10 D830019K17Rik Dcpp Ddr1 Deadc1 Defb6 Dnajb8 Echdc2 Ednra Elovl4 Evpl Extl1 Eya2 Fes G0s2 Galnt10 Gjb6 Glycam1 G…
208	V$LHX3_01: LIM homeobox transcription factor 3	44	44	597	1247	14283	-3.07	0.0	0.13	0.0	Adamts15 Cml2 Csna Cyp2b19 Cyp2f2 D830019K17Rik Daf1 Defb3 Fabp4 Fbxw7 Gdf5 Glycam1 Igfbp5 Igj Il15ra Krt2-18 Krtap3-3 Lao1 Lig3 Lox Mfge8 Myl1 Nfib Ogfrl1 Ppnr Ppp3r1 Rnf128 Rpl11 Rps10 Rps13 Rps27l Rptn S100a9 Saa2 Scel Slc5a9 Slco1a5 Sprr2d Syngr1 Tcap Tcfap2a Uhmk1 Xylb Zmynd10
209	V$E2F1DP1RB_01: Rb:E2F-1:DP-1 trimeric complex	29	29	612	878	14652	-3.08	0.0	0.1	0.0	1810057B09Rik Acsl4 Ada Adamts15 Bcl2l11 Chek2 Chka Cited4 Cldn23 Cldn3 Cnot3 D830019K17Rik Degs2 Dkkl1 Hip1r Hist1h2ao Lasp1 Lgtn Lpl Ncl Nfatc2ip Olfml3 Orm1 Pcsk5 Smoc2 Spint2 Srcasm Ssx2ip Thop1
210	V$XBP1_01: X-box-binding protein 1	50	50	591	1392	14138	-3.08	0.0	0.15	0.0	1110032D12Rik 1810057B09Rik 2210415M20Rik AW742319 Adfp Arl4 Bicd2 Cant1 Car6 Cast1 Clca1 Clcn3 Clic3 Cpxm1 Crabp2 Cryba4 Cul4a Dkkl1 Dpp4 Dusp7 Epha4 Hipk3 Hist1h2ao Hrmt1l2 Il15ra Irx2 Krt2-5 Lta4h Mb Mllt1 Mthfr Nans Nrtn Pip Pxmp4 Rnf25 Sdfr2 Sephs2 Serping1 Sh3bp5 Slc15a2 Slc16a2 Slc1a1 Slc34a2 Tax1bp3 Tead4 Tgfbr1 Thedc1 Trim46 Vdac1
211	V$MEF3_B: MEF-3	25	25	616	460	15070	-3.1	0.0	2.22	0.46	Arhgef16 Atp11a Atp6v1c2 Chpt1 Cldn7 Crb3 Cte1 Dcxr Dnmt3b Eps8l2 Kctd14 Mal2 Nxn Ogfrl1 Otub1 Pcdh21 Pvalb Scnn1g Sec14l2 Slc16a2 Stat5a Syngr1 Timd2 Tjp2 Tmem30b
212	V$SREBP1_01: sterol regulatory element-binding protein 1	18	18	623	596	14934	-3.11	0.0	0.07	0.0	AW742319 Adfp Atp2b2 Crb3 Defb3 Eef2 Elovl4 Fabp3 Gpnmb Hook2 Lox Padi1 Pigr Pp11r Sephs2 Slc29a3 Thrsp Trip13
213	V$IRF_Q6	162	162	479	3936	11594	-3.13	0.0	0.63	0.0	1700030A21Rik 1810013B01Rik 5830442J12Rik AW742319 Abcb9 Abhd5 Abpa Adn Akap1 Aldh7a1 Angpt1 Anpep Apoc1 Arg2 Arhgef16 Arpc3 Asrgl1 BC003277 BC010462 Bace1 Birc5 Bspry C1qtnf3 Calml3 Capn5 Car3 Cblc Ccl28 Ccl8 Cd24a Chka Cipp Clca2 Cldn2 Cldn7 Clic3 Cml2 Col3a1 Cotl1 Cp Csnd Cst6 Ctse Cttn Cyp2d10 Daf1 Dpp4 Eef2 Extl1 Extl3 Fabp4 Fbn1 Fes G0s2 Galnt7 Gdap10 Gdpd2 Glycam1 Gnl2 Gpnmb Gpr87 Hist1h4i…
214	V$NFY_01: nuclear factor Y (Y-box binding factor)	133	133	508	3314	12216	-3.14	0.0	0.42	0.0	1110032D12Rik 1300010A20Rik 1300013B24Rik 1700001L23Rik 4430402O11Rik A930025J12Rik Aass Abcb6 Abpb Acaa1 Actn3 Agr2 Akap1 Aldh1a3 Arl4 BC017133 BC031407 Baiap2l1 Baz1b Bcl2l11 Bicd2 Capn5 Car3 Cast1 Ccl11 Cdh11 Chek2 Chka Cited4 Cklfsf8 Clca1 Cldn23 Cnot3 Col1a1 Col9a1 Cotl1 Cp Crabp2 Cryl1 Cte1 Cyp24a1 Cyp2b19 Dcxr Ddit4 Dnmt3b Dpp4 Ednra Elf5 Eps8l2 Extl1 Fabp4 Fzd7 Gca Gldc Gyk Hist1h2ao Hrmt…
215	V$GCM_Q2	148	148	493	3536	11994	-3.15	0.0	0.82	0.0	1110032D12Rik 1700051E09Rik 2210415M20Rik AI256711 Abcb9 Acaa1 Acta1 Acvrl1 Ada Adfp Adn Anpep Ap3s2 Atp12a Axin2 BC004853 BC010462 BC031593 Btn1a1 Calm4 Calml3 Cant1 Cck Ccl28 Ceacam10 Celsr2 Cfl1 Chek2 Chi3l1 Cidea Cipp Cldn23 Cldn3 Cldn7 Clic3 Cnot3 Crabp2 Cryba4 Daf1 Dapk1 Ddr1 Ddx39 Degs2 Dkkl1 Dnajb8 Echdc3 Eif3s6 Elovl4 Evpl Fabp4 Fbxw7 Fes Fmod Foxi1 Galgt1 Galnt10 Gata3 Gldc Gmpr Gpr87 G…
216	V$CEBP_C: C/EBP binding site	153	153	488	3690	11840	-3.15	0.0	0.71	0.0	1300013B24Rik 1700030A21Rik 1700051E09Rik 2210415M20Rik 4430402O11Rik 6530411B15Rik AU040576 Abcb9 Abpb Agr2 Angpt1 Anpep Ap2a2 Ap3s2 Apob48r Arl4 BC004728 BC004853 BC010462 BC013481 BC025833 Baiap2l1 Bspry C1qtnf3 Camk1 Car3 Cast1 Cblc Ccl8 Cfl1 Chi3l1 Chka Cldn23 Clstn1 Cml2 Col9a1 Cotl1 Creb3l1 Cryl1 Csnd Cxcl14 Cyp24a1 Cyp2f2 D830019K17Rik Daf1 Ddx39 Defb6 Dpt Dusp7 Eef2 Eln Fbn1 Fbxw7 Fmod G…
217	V$TANTIGEN_B: Major T-antigen binding sites	77	77	564	1719	13811	-3.16	0.0	1.41	0.14	1810013B01Rik 5830442J12Rik AU040576 Acsl4 Adn Aldh7a1 Ap1m2 Aqp3 Arpc3 BC025833 BC031407 Bace1 Cblc Ccl28 Cd14 Cfl1 Cklfsf8 Cldn4 Crb3 Csprs Cst6 Ctse Ctsh Dcxr Ddx39 Dkkl1 Ephx1 Gdap10 Gpd1 Ifrd2 Lalba Lcn2 Mansc1 Map3k6 Mapk13 Mthfr Mylpf Nans Nfatc2ip Nola2 Noxo1 Npl Otub1 Padi1 Pgd Polb Pon2 Prpf4b Prss8 Prtn3 Rab25 Rab4a Rac3 Ralgds Rpl11 Rpl37a Rps10 Rptn Sat1 Sdfr2 Serping1 Sh3bp2 Shmt1 S…
218	V$HIF1_Q3: hypoxia induced factor	58	58	583	1251	14279	-3.16	0.0	1.6	0.21	Abcb6 Acvr1b Aqp3 BC019755 Baz1b Bcl2l11 Cck Cd24a Cipp Ckmt1 Clic3 Cpxm1 Cyp24a1 Dapk1 Ddit4 Erf Fbxw11 Fzd7 Gpr56 Hpgd Igfbp2 Irx2 Irx3 Kif22 Klf13 Lama1 Lasp1 Lgals7 Lta4h Mapk13 Mb Mgl1 Mllt1 Nola2 Ntn1 Nxn Pglyrp1 Prkcz Rac3 Ralgds Rnf128 Rpl14 Shmt1 Slc35c2 Slk Smoc2 Smr1 Sox2 Sprr1b Srebf1 St14 Stard5 Surf4 Tax1bp3 Tfpt Tle3 Unc13b Vdac1
219	V$ICSBP_Q6	28	28	613	842	14688	-3.16	0.0	0.11	0.0	Arhgef16 C1qtnf3 Chpt1 Cml2 Csnb Dusp7 Gldc Ifrd2 Il1f6 Kctd14 Kif22 Krt2-6g Mtap7 Pgd Pgpep1 Pigr Pkp3 Plek2 Rdh12 Rgpr Slc15a2 Sprrl3 Ssx2ip Stxbp6 Tjp2 Top2a Trf Zbp1
220	V$CMYB_01: c-Myb	134	134	507	3183	12347	-3.17	0.0	0.88	0.0	1110032D12Rik 1700030A21Rik 2210008M09Rik 6530411B15Rik 9330161F08Rik Abcg2 Abhd5 Acta1 Actn3 Agr2 Aldh1a3 Apoc1 Aqp3 Atp6v1b1 BC010552 BC013481 BC031407 Bicd2 Birc5 Cbr2 Cd24a Centd3 Cfl1 Chek1 Chka Chst2 Cklfsf8 Cldn3 Clstn1 Cmas Copg2 Cpxm2 Crabp2 Csnd Ctsc Ctsh Cttn Cul4a Cyp2f2 Degs2 Dhrs8 Dkk3 Eef2 Extl1 Fabp3 Fbn1 Fbxw7 Fzd7 Gdf5 Gldc Glrx1 Gnl2 Gpr87 Hp Hrmt1l2 Hsd17b2 Igfbp5 Igj Irx1 Irx…
221	V$MEF2_02: myogenic MADS factor MEF-2	40	40	601	1134	14396	-3.17	0.0	0.15	0.0	Abcg2 Abhd5 Acta1 Angpt1 BC013481 Calml3 Cd24a Cidea Ckm Cp Csna Dpp4 Elovl4 Evpl Extl1 Extl3 Fabp3 Gca Gdpd2 Glycam1 Gpd1 Krt2-6g Krtap3-3 Ldh2 Lpl Nfic Pgam2 Rptn Sephs2 Slco1a5 Tcap Thrsp Tia1 Tmc4 Tnfrsf19 Tnfsf13 Tnnt3 Tyro3 Xylb Zmynd10
222	V$NFE2_01: NF-E2 p45	96	96	545	2202	13328	-3.17	0.0	1.2	0.1	1110015E22Rik AI256711 Abcb9 Acsl4 Acvrl1 Akap1 Apob48r Arhgef16 Asrgl1 Ass1 Atp6v1b1 Bace1 Bspry Car5b Centd3 Chek1 Chi3l1 Cipp Clcn3 Cldn4 Clec14a Cpxm2 Crabp2 Dkkl1 Elovl4 Fabp4 Gca Gdap10 Ggt1 Gjb2 Glrx1 Gnl2 Hpn Hsd17b2 Igj Igsf4c Il15ra Kcnk1 Krt1-14 Krt1-16 Lamb3 Ldh2 Lisch7 Mal2 Mbtd1 Mfge8 Mga Mlp Mmp12 Mmp13 Mthfr Npl Orm1 Pglyrp1 Pkp3 Pon2 Ppargc1b Ppp3r1 Prg4 Prss18 Psap Pte2b Pxmp4 R…
223	V$MAF_Q6	24	24	617	444	15086	-3.18	0.0	2.13	0.45	Arhgap9 Bicd2 Calm4 Cbr2 Ces3 Ckm Cxcl14 Cyp2b19 Extl1 Fabp4 Galnt7 Hpgd Ifrd2 Kcnk5 Ntn1 Plek2 Rpl14 Sftpd Sox2 Stxbp6 Tmprss4 Tnfrsf19 Trip13 Wap
224	V$GABP_B: GA binding protein	48	48	593	1326	14204	-3.18	0.0	0.17	0.0	1110032D12Rik A930025J12Rik Ada Alad Apoc1 Aqp3 Arpc3 Arpc4 BC019755 BC031407 Baz1b Bspry Chka Ckmt1 Crb3 Cttn Cul4a Dip3b Fzd7 Hk1 Il1f6 Incenp Khdrbs3 Kif22 Krt1-3 Lisch7 Map3k6 Mrpl52 Nfat5 Nola2 Padi3 Peg3 Pex11a Rnf167 Rps10 Sat1 Slc16a2 Slc1a4 Slc29a3 Slc7a5 Surf2 Tcap Tle3 Trim11 Ttpa Uhmk1 Vdr Zfp110
225	V$PAX6_Q2	126	126	515	3120	12410	-3.19	0.0	0.48	0.0	1110032D12Rik 1700051E09Rik 1810013B01Rik 4430402O11Rik 5830442J12Rik Abpa Acsl4 Adfp Akap1 Ap1m2 Apoc1 Aqp3 Arpc3 Ass1 BC025833 Bace1 Bcl3 Bspry Car6 Cast1 Cblc Ccl28 Cd14 Ceacam10 Cfl1 Cklfsf8 Cldn3 Creb3l1 Csprs Cst6 Ctse Ctsh Cyp2f2 Dcxr Ddx39 Defb3 Dhrs8 Dkkl1 Dnmt3b Echdc3 Eef2 Extl3 Fbxw11 Folr1 Gdap10 Gjb2 Gjb6 Gmpr Gpd1 Ifrd2 Kcnk5 Kcnn4 Kif22 Krt2-6b Lalba Lao1 Lcn2 Lmo4 Ltf Mansc1 Mapk…
226	V$MYOGNF1_01: myogenin / nuclear factor 1 or related factors	135	135	506	3314	12216	-3.19	0.0	0.54	0.0	1810013B01Rik AI256711 AU040576 Abcb9 Abhd5 Actn3 Adamts15 Agtrl1 Akap1 Apoc1 Arhgef16 Ass1 Atad3a Atp6v1c2 BC004853 BC017133 BC019755 BC031407 Bcl2l11 Bicd2 Birc5 Calml3 Capn5 Car3 Cbr2 Cel Celsr2 Chek2 Chka Chrdl2 Cited4 Clca1 Cldn2 Clic3 Col1a1 Cryba4 Cte1 Daf1 Dcpp Dnajb8 Ednra Eef2 Eln Erf Evpl Extl1 Extl3 Fabp3 Folr1 Foxi1 Fxyd3 Fzd7 Gdpd2 Gpr172b Gsdm1 Hal Hipk3 Hook2 Hp Hr Hsd17b2 Id2 Il1…
227	V$E2F_Q4_01	124	124	517	2942	12588	-3.2	0.0	0.88	0.0	1810057B09Rik 9330161F08Rik Acaa1 Acsl4 Ada Adamts15 Arpc3 Ass1 Atp12a BC011487 BC013481 Bcl2l11 Bicd2 C1qtnf3 Calml3 Car2 Car5b Chek1 Chek2 Chka Cited4 Cklfsf8 Cldn23 Cldn3 Cldn7 Cml2 Cnot3 Cryl1 Csprs Cst6 Ctsc Ctse Cul4a Cxcl14 D830019K17Rik Ddit4 Degs2 Dpp4 Dusp7 Elovl4 Epb4.1l4a Epha4 Evl Fabp3 Fes G0s2 Galgt1 Gata3 Gpr172b Hip1r Hist1h2ao Hist1h4i Hpgd Hrmt1l2 Igsf4c Irx5 Itga8 Kcnk1 Kctd14…
228	V$E2F1_Q4_01	134	134	507	3246	12284	-3.2	0.0	0.66	0.0	1810057B09Rik 4430402O11Rik 9330161F08Rik Acaa1 Acsl4 Ada Adamts15 Arpc3 Ass1 Atp12a BC011487 BC013481 Bcl2l11 Bicd2 C1qtnf3 Calml3 Car2 Car5b Cd24a Cfl1 Chek1 Chek2 Chka Chrdl2 Cited4 Cklfsf8 Cldn23 Cldn3 Cldn7 Cml2 Cnot3 Cryl1 Csprs Cst6 Ctsc Ctse Cul4a Cxcl14 D830019K17Rik Ddit4 Degs2 Dpp4 Dpt Dusp7 Elovl4 Epb4.1l4a Epha4 Evl Fabp3 Fes G0s2 Galgt1 Gata3 Gpr172b Hip1r Hist1h2ao Hist1h4i Hpgd Hr…
229	V$E2F4DP2_01: E2F-4:DP-2 heterodimer	78	78	563	1763	13767	-3.22	0.0	1.27	0.12	1110015E22Rik 1300013B24Rik 2210008M09Rik 5430413I02Rik Abhd5 Ada Ap1m2 Ass1 BC004853 BC017133 BC019755 BC031407 BC031593 Bace1 Bcl2l11 Calml3 Car2 Ccl28 Celsr2 Chek1 Chek2 Chka Chrdl2 Cipp Cited4 Cnot3 Cpxm1 Cyp2b19 Degs2 Dkkl1 Eln Elovl4 Fbn1 Gata2 Gjb6 Hip1r Hrmt1l2 Lasp1 Lgtn Lpl Mapk13 Mb Mfge8 Ncl Nfatc2ip Nola2 Ogfrl1 Ovol1 Pgd Phf2 Phlda1 Plekhf1 Rassf3 Rnf167 S100a8 Scnn1g Sec14l2 Sfrp2 …
230	V$FREAC3_01: Fork head RElated ACtivator-3	9	9	632	352	15178	-3.23	0.0	0.05	0.0	Cyp2b19 Degs2 Mga Oas2 Pycard Tnk1 Trf Tyki Ulk1
231	V$POLY_C: Retroviral Poly A signal	5	5	636	239	15291	-3.26	0.0	0.03	0.0	Nfatc2ip Plek2 Ptpn18 Saa3 Slc1a1
232	V$FOXO1_02: fork head box O1	33	33	608	950	14580	-3.27	0.0	0.15	0.0	1300010A20Rik 9330161F08Rik Acvr1b Adfp Agtrl1 Ap3s2 BC017133 Bcl2l11 Clca1 Cml2 Gca Gpnmb Gpt2 Hist1h2ao Hr Krtap3-3 Krtcap3 Lcp1 Lipe Lox Marveld2 Mfap5 Mmp13 Myo6 Nans Rgpr Rpl14 Shmt1 Slc30a2 Smr1 Tgfb3 Tulp1 Zfp282
233	V$E2F_03	61	61	580	1609	13921	-3.28	0.0	0.26	0.0	9330161F08Rik Acsl4 Ada Adamts15 Ass1 Bcl2l11 Calml3 Car5b Chek1 Chek2 Chka Cited4 Cldn3 Cml2 Cnot3 Cryl1 Degs2 Epha4 Fabp3 Galgt1 Gata3 Gpr172b Hip1r Hist1h2ao Hpgd Hrmt1l2 Igsf4c Irx5 Itga8 Jarid2 Khdrbs3 Krtcap3 Lasp1 Lgtn Lpl Ncl Nfatc2ip Nfib Ntn1 Nxn Olfml3 Orm1 Pcsk5 Pgam2 Prkcz Pvalb Rac3 Rnf128 Sfrp2 Shmt1 Slc16a2 Slc7a5 Smoc2 Spint2 Srcasm Surf2 Tgm3 Thop1 U2af1 Vipr1 Zmynd10
234	V$VMYB_02: v-Myb	103	103	538	2505	13025	-3.31	0.0	0.63	0.0	1110032D12Rik 1700030A21Rik 1810057B09Rik 9330161F08Rik Abcg2 Ada Ap3s2 Arg2 Arl4 Asrgl1 Atp11a Bicd2 Calml3 Cbr2 Cd24a Cfl1 Chek1 Chka Chst2 Cldn3 Cldn7 Cnot3 Crb3 Csnd Ctse Cul4a Cyp2d10 Cyp2f2 D830019K17Rik Daf1 Dcxr Dsc1 Eif3s6 Ephx1 Extl3 Fzd7 Galgt1 Glrx1 Hk1 Id2 Igfbp2 Irx2 Isyna1 Itgbl1 Jarid2 Kai1 Kctd14 Krt1-17 Krt1-3 Krt1-c29 Lta4h Ltk Mrpl52 Myl1 Nfe2l3 Olfml3 Ovol1 Pigr Pik3r1 Polb P…
235	V$AR_02: high affinity binding sites for androgen receptor	5	5	636	50	15480	-3.33	0.0	2.72	0.74	Lcn2 S100a9 Slc30a2 Sprr2d Tmprss4
236	V$COUP_01: COUP:HNF-4 heterodimer	96	96	545	2326	13204	-3.33	0.0	0.66	0.0	1300010A20Rik 1810057B09Rik 9330161F08Rik A930025J12Rik Abpa Acta1 Adfp Apob48r Atp6v1c2 BC004853 BC017133 BC031593 Baiap2l1 Baz1b Bspry Cast1 Cck Cd14 Cd36 Centd3 Chek2 Clca1 Cldn2 Cldn7 Cml2 Col3a1 Crabp2 Csprs Cte1 Ctsc Ctse Cxcl14 Cyp2b19 Deadc1 Defb3 Dsc1 Eef2 Eif3s6 Epha1 Fabp3 Folr1 Gata2 Gdf5 Gldc Glrx1 Gpd1 Hpgd Igj Irx1 Kcnk1 Lalba Lasp1 Lcp1 Lgtn Lip1 Lox Ltf Mansc1 Map3k6 Mfap4 Muc1 M…
237	V$TFIIA_Q6	572	572	69	13958	1572	-3.33	0.0	0.32	0.0	1110032D12Rik 1300010A20Rik 1300013B24Rik 1700001L23Rik 1700030A21Rik 1700051E09Rik 1810013B01Rik 1810057B09Rik 2210008M09Rik 2210415M20Rik 4430402O11Rik 5430413I02Rik 5830442J12Rik 6530411B15Rik 9330161F08Rik A930025J12Rik AI256711 AU040576 AW742319 Aass Abcb9 Abcg2 Abhd5 Abpa Abpb Acaa1 Acas2l Acsl4 Acta1 Acvr1b Acvrl1 Adamts15 Adfp Agr2 Akap1 Alad Aldh1a3 Aldh7a1 Angpt1 Anpep Ap1m2 Ap2a2 Ap3s2…
238	V$CLOX_01: Clox	8	8	633	318	15212	-3.34	0.0	0.05	0.0	Atp2b2 Galnt10 Mfge8 Nrtn Prss8 Slc15a2 Tob1 Xylb
239	V$E2F_02: E2F	10	10	631	370	15160	-3.35	0.0	0.06	0.0	Ada Bcl2l11 Chka Cited4 Cnot3 Lgtn Lpl Ncl Nfatc2ip Spint2
240	V$E2F_Q3: E2F	10	10	631	370	15160	-3.35	0.0	0.06	0.0	Ada Bcl2l11 Chka Cited4 Cnot3 Lgtn Lpl Ncl Nfatc2ip Spint2
241	V$E2F4DP1_01: E2F-4:DP-1 heterodimer	10	10	631	370	15160	-3.35	0.0	0.06	0.0	Ada Bcl2l11 Chka Cited4 Cnot3 Lgtn Lpl Ncl Nfatc2ip Spint2
242	V$ARNT_01: AhR nuclear translocator homodimers	46	46	595	1240	14290	-3.37	0.0	0.23	0.0	1110032D12Rik Abcg2 Acvr1b Adfp Akap1 BC004044 BC004853 Baz1b Car6 Clcn3 Cml2 Crb3 Cryba4 Dusp7 Elovl4 Evl Gpd1 Gyk Hook2 Hp Hr Igfbp2 Klk7 Lta4h Mal2 Mb Mgl1 Mtap7 Padi1 Phf2 Pp11r Prss8 Ralgds Rorc Rpl13a Shmt1 Slc34a2 Smyd5 Sox2 Sprr1b Surf2 Sytl1 Tjp2 Tnfsf13 Tob1 Vdac1
243	V$PPARA_02: PPAR-alpha:RXR-alpha heterodimer (peroxisome proliferator activated factor alpha:retinoid X receptor alpha)	24	24	617	460	15070	-3.37	0.0	1.87	0.33	1300013B24Rik Arpc3 BC031593 Cblc Chi3l1 Chrdl2 Clca2 Cldn3 Ctsc Dusp7 Foxi1 Galnt10 Gjb6 Hp Jarid2 Krt1-1 Krt2-6g Mtap7 Muc1 Ppp3r1 Rassf3 Thop1 Tmc4 Vdac1
244	V$NKX61_01: NKX6-1	33	33	608	933	14597	-3.39	0.0	0.18	0.0	1110032D12Rik 1700030A21Rik Alad Ap1m2 Arg2 C1qtnf3 Car6 Ckm Col1a1 Col9a1 Csnb Defb3 Degs2 Galnt7 Gata3 Gpnmb Llglh2 Mtap2 Nans Pgam2 Pip Pon2 Pscdbp Rdh12 Rem2 Sprrl1 Stat5a Surf4 Tbc1d8 Thbs4 Thrsp Trim6 Vdac1
245	V$NFKB_C: NF-kappaB binding site	27	27	614	535	14995	-3.39	0.0	1.74	0.3	1810057B09Rik Aldh1a3 Bcl3 Bicd2 Birc5 Ceacam10 Centd3 Clca1 Clca2 Dpp4 Ifrd2 Il1f6 Kif23 Lamb3 Lasp1 Mbtd1 Mdfi Nfic Nrtn Pcdh21 Pglyrp1 Pkp3 Rac3 Slc1a1 Tax1bp3 Tcfap2c Vipr1
246	V$USF_01: upstream stimulating factor	70	70	571	1626	13904	-3.4	0.0	0.98	0.01	1110032D12Rik AW742319 Abcg2 Adfp Akap1 BC004044 BC004853 Car6 Cck Ccl28 Cd24a Cdc42ep5 Clca1 Clcn3 Cotl1 Crb3 Ddx39 Defb3 Dusp7 Eef2 Elovl4 Fzd7 Gpd1 Gpnmb Gyk Hk1 Hook2 Hp Hr Igfbp2 Krt1-16 Lama1 Lig3 Lox Mal2 Mb Mtap7 Mxd4 Npl Nrtn Padi1 Pigr Pp11r Prss8 Pte2b Pycs Ralgds Rasal1 Rpl13a Rpl37a Sephs2 Shmt1 Slc1a1 Slc34a2 Smpdl3b Smyd5 Sox2 Sprr1b Surf2 Sytl1 Tead4 Tjp2 Tjp3 Tnfsf13 Tnnc2 Trim27…
247	V$HMX1_01: H6 homeobox 3	3	3	638	20	15510	-3.42	0.0	2.8	0.74	Gca Rac3 Rhou
248	V$RORA1_01: RAR-related orphan receptor alpha1	78	78	563	1900	13630	-3.42	0.0	0.62	0.0	1810013B01Rik 2210008M09Rik 4430402O11Rik 5430413I02Rik A930025J12Rik Abpa Adamts15 Agtrl1 Aldh1a3 Angpt1 Arl4 Ass1 BC019755 BC031593 Bace1 Bcl3 Bicd2 Bspry Car3 Cel Cfl1 Cipp Clca2 Col9a1 Csprs Cst6 Cyp2f2 Dcxr Dkkl1 Elovl4 Fabp4 Gjb6 Gldc Glycam1 Gpd1 Gyk Hrmt1l2 Igfbp2 Igj Map3k6 Mga Mthfr Nola2 Pcsk5 Pgam2 Pgd Plekhh2 Prss8 Psap Ptpn18 Rab25 Rab4a Rdh9 Rgl3 Rpl13a Rptn Sdfr2 Sftpd Slc2a9 Slc3…
249	V$E2F_Q6_01	74	74	567	1821	13709	-3.43	0.0	0.55	0.0	9330161F08Rik Acsl4 Ada Adamts15 Ass1 Bcl2l11 C1qtnf3 Calml3 Car5b Chek1 Chek2 Chka Cited4 Cldn23 Cldn3 Cml2 Cnot3 Cul4a Cxcl14 Degs2 Dpp4 Dusp7 Elovl4 Evl Fabp3 Galgt1 Gata3 Gpr172b Hip1r Hist1h2ao Hist1h4i Hpgd Hrmt1l2 Igsf4c Irx5 Itga8 Kcnk1 Kctd14 Krtcap3 Lasp1 Lgtn Lpl Ncl Nfatc2ip Nfib Ntn1 Nxn Orm1 Pcsk5 Pgam2 Pon2 Prkcz Prpf4b Pvalb Pycard Rac3 Raly Rnf128 Sfrp2 Shmt1 Slc7a5 Spint2 Srcasm…
250	V$S8_01: S8	53	53	588	1382	14148	-3.43	0.0	0.32	0.0	1110032D12Rik Acaa1 Aldh1a3 Calml3 Ccl28 Cldn23 Cml2 Cyp2b19 Cyp2d10 Daf1 Defb3 Degs2 Eps8l2 Expi Fbxw7 Glycam1 Hal Hist1h2ao Igfbp5 Igj Krt1-19 Krt2-6g Lao1 Lyn Mfge8 Mga Mgl1 Myl1 Ovol1 Pip Ppp3r1 Prss8 Rdh12 Rgpr Rhou Rnf128 S100a8 S100a9 Saa2 Slc5a9 Spag5 Sprrl1 Stxbp6 Sult1d1 Tbc1d8 Tcap Tcfcp2l1 Tde1 Thrsp Top2a Uhmk1 Usp12 Vdr
251	V$TAXCREB_01: Tax/CREB complex	12	12	629	415	15115	-3.43	0.0	0.08	0.0	Acta1 Dapk1 Ggt1 Hipk3 Igsf4c Klf13 Krt2-5 Pycs Raly Slc1a1 Slc29a3 Traip
252	V$ARP1_01: apolipoprotein AI regulatory protein 1	70	70	571	1646	13884	-3.43	0.0	0.87	0.0	5830442J12Rik AU040576 Adamts15 Angpt1 BC031593 Capn5 Cast1 Chka Chpt1 Chst2 Cldn7 Cml2 Cryl1 Csna D730049H07Rik Ddit4 Defb3 Dhrs8 Dkk3 Epha4 Eps8l2 Fes Fxyd3 Gca Ggt1 Gpnmb Gpr87 Id2 Il1f9 Isyna1 Kcnk1 Krt1-3 Lig3 Lisch7 Llglh2 Ltf Map3k6 Mga Mt4 Mtap2 Myo6 Notch3 Nrtn Pglyrp1 Prss18 Pycard Qscn6 Rpl11 Rps10 S100a8 Sh3bp5 Slc25a15 Slc34a2 Slc35a3 Slc38a3 Smyd5 Sox10 Sprrl1 Surf4 Tcap Tcfap2a The…
253	V$PTF1BETA_Q6	48	48	593	1267	14263	-3.44	0.0	0.29	0.0	1300010A20Rik Actn3 Angpt1 Anpep Arl4 BC003277 BC031407 Bcl2l11 Creb3l1 Cttn D830019K17Rik Daf1 Dcxr Fabp3 Hrmt1l2 Ifrd2 Il1f9 Irx5 Krt1-3 Krt1-c29 Lasp1 Lpl Lyn Mdfi Myo6 Ncl Nfic Notch3 Phlda1 Pycard Rab11fip5 Rab25 Rpl18 Rps13 Saa1 Scml4 Sh3bp5 Slc2a9 Slc5a1 Sox4 Spint2 Syngr1 Tacstd2 Tbc1d8 Tcfap2c Tgfb3 Timd2 Ttpa
254	V$CREB_02: cAMP-responsive element binding protein	66	66	575	1656	13874	-3.44	0.0	0.45	0.0	1110032D12Rik 1700001L23Rik 1810057B09Rik AW742319 Acsl4 Aldh7a1 Arg2 Arl4 BC004044 BC025833 Birc5 Calml3 Cck Chka Chst2 Clcn3 Cpxm1 Dcpp Eef2 Erf Fabp3 Gca Gmpr Gpd1 Hebp1 Hip1r Hipk3 Hrmt1l2 Il1f6 Kcnk1 Kcnn4 Klf13 Krt1-c29 Lisch7 Lmo4 Lta4h Mb Mt4 Mtap7 Mthfr Nans Ocln Padi1 Polb Pon2 Prg4 Prkcz Psap Pycs Rab25 Rasal1 Rpl18 Rps9 Sdfr2 Slc16a2 Slc1a1 Slk Smoc2 Smpdl3b Srrm2 Surf2 Tde1 Tfpt Trim…
255	V$PR_02: is recognized by progesterone receptor	29	29	612	823	14707	-3.47	0.0	0.19	0.0	Apob48r Atp12a Car5b Cblc Centd3 Ces3 Ckm Defb3 Gmpr Gpnmb Irx5 Krt1-14 Krt2-18 Lama1 Lcn2 Ppp3r1 Prpf4b Rgpr Rpl13a Rpl37a S100a9 Sephs2 Slc15a2 Slc30a2 Sprr2d Tmprss4 Tnnc2 Trem2 Trip13
256	V$POU3F2_02	1	1	640	109	15421	-3.47	0.0	0.01	0.0	Lyn
257	V$ACAAT_B: Avian C-type CCAAT box	41	41	600	1099	14431	-3.48	0.0	0.27	0.0	1700001L23Rik 2210008M09Rik A930025J12Rik AW742319 Acaa1 Akap1 Alad Ap3s2 Atp12a BC004044 BC010552 BC011487 Bicd2 Ceacam10 Chek2 Cklfsf8 Cte1 Cttn Evl Galnt10 Gyk Id2 Ifrd2 Itgbl1 Krt1-1 Krt1-3 Krt1-4 Krt2-18 Llglh2 Mal2 Mbtd1 Padi3 Pip Plekhh2 Raly Slc38a3 Sprr1b Tmem30b Ttpa Ube2c Zcchc3
258	V$VBP_01: PAR-type chicken vitellogenin promoter-binding protein	52	52	589	1346	14184	-3.48	0.0	0.34	0.0	1110015E22Rik 1300013B24Rik 1700030A21Rik 2210008M09Rik 2210415M20Rik 4430402O11Rik AU040576 Adamts15 Arl4 Asrgl1 Atp6v1b1 Baz1b Bspry Car2 Ccl11 Cd14 Ces3 Chi3l1 Clcn3 Cpxm1 Csna Cte1 Defb6 Eef2 Expi Fbxw7 Gpd1 Gpr87 Igfbp5 Il1f6 Incenp Khdrbs3 Klk7 Lcp1 Lpl Mansc1 Mt4 Nrtn Ogfrl1 Rpl13a Spag5 St14 Sult1b1 Sult1d1 Sypl Tbc1d8 Tde1 Tia1 Tmem30b Tnfsf13 Wnt5b Zbp1
259	V$EVI1_06: ectopic viral integration site 1 encoded factor	12	12	629	195	15335	-3.49	0.0	2.11	0.45	Agtrl1 Csnb Csprs Hip1r Hist1h4i Il1f6 Klk7 Mb Qscn6 Rfk Yes1 Zfp282
260	V$T3R_01: viral homolog of thyroid hormone receptor alpha1	21	21	620	402	15128	-3.49	0.0	1.76	0.3	Abcb6 Abpa Arhgef16 Calml3 Chka D830019K17Rik Dkkl1 Hp Itga8 Krt1-c29 Krt2-6b Ltf Myo6 Pcsk5 Prkcz Rasal1 Rpl37a Sfn Tgm1 Vdac1 Wdr21
261	V$AR_Q2: androgen receptor	40	40	601	877	14653	-3.53	0.0	1.25	0.12	Abhd5 Akap1 Bace1 Car2 Centd3 Cklfsf8 Clca1 Col3a1 Cryba4 Cyp24a1 Ddit4 Defb6 Dhrs8 Fbxw7 Hist1h4i Hpgd Igfbp2 Il1f6 Kcnk1 Krt1-24 Lama1 Lao1 Lcn2 Lpl Mylpf Pdlim3 Rab25 Rab40b Rem2 S100a9 Sephs2 Slc15a2 Slc35c2 Sprr2d Surf2 Tbc1d8 Tmprss4 Tnnc2 Unc13b Xbp1
262	V$E2_01: papilloma virus regulator E2	38	38	603	827	14703	-3.53	0.0	1.28	0.12	Acaa1 Ap2a2 Ap3s2 Aqp3 Cant1 Cd14 Ckmt1 Cldn7 Col9a1 Crabp2 Csnb Cttn Dhrs8 Dpp4 Elovl4 Gnl2 Id2 Irx5 Mtap7 Mthfr Myo6 Ncl Nfat5 Nrtn Pex11a Prkch Rps10 Saa2 Slc1a1 Slc1a4 Slc27a2 Srrm2 Surf2 Sytl1 Tbc1d8 Thop1 Top2a Xist
263	V$E2_Q6: papilloma virus regulator E2	59	59	582	1402	14128	-3.53	0.0	0.78	0.0	Acaa1 Ap2a2 Ap3s2 Aqp3 Arg2 Atad3a Cant1 Cd14 Chek1 Ckmt1 Cldn7 Cnot3 Col9a1 Cttn Dhrs8 Dpp4 Elovl4 Epb4.1l4a Epha1 Evpl Gnl2 Gpt2 Id2 Ifrd2 Irx5 Lig3 Mtap2 Mtap7 Mthfr Myo6 Ncl Nfat5 Nrtn Pex11a Phxr4 Pik3r1 Prkch Prkcz Raly Rhpn2 Rps10 Slc1a1 Slc1a4 Slc27a2 Slc35c2 Sox4 Srrm2 Ssx2ip Surf2 Surf4 Tbc1d8 Tde1 Tgm3 Thop1 Tmprss4 Top2a Traip Xist Zmynd10
264	V$TAL1ALPHAE47_01: Tal-1alpha:E47 heterodimer	54	54	587	1255	14275	-3.54	0.0	0.92	0.0	5430413I02Rik AW742319 Abpa Acas2l Actn3 Adn Arg2 Atp6v1c2 Bspry C1qtnf3 Calm4 Camk1 Ccl8 Cldn4 Cotl1 Crb3 Dcxr Ddx39 Evpl Fbxw11 Foxi1 Galnt10 Gjb6 Glycam1 Hk1 Hsd17b2 Igfbp5 Il1f6 Itgbl1 Klk10 Krt1-1 Krtap3-3 Lao1 Mdfi Mfap5 Mgl1 Myl1 Myo6 Pte2b Qscn6 Rbbp6 Rhou Rpl14 Rps9 S100a9 Scel Slc25a15 Slc30a2 St6gal1 Suv420h1 Tbc1d8 Thrsp Tnk1 Trim6
265	V$E2F1DP2_01: E2F-1:DP-2 heterodimer	40	40	601	1061	14469	-3.54	0.0	0.3	0.0	2210008M09Rik Ada Ap1m2 Bace1 Bcl2l11 Car2 Ccl28 Chek1 Chek2 Chka Chrdl2 Cipp Cited4 Cnot3 Eln Elovl4 Gata2 Hrmt1l2 Lgtn Lpl Mapk13 Mb Mfge8 Ncl Nfatc2ip Rassf3 Sec14l2 Slc1a4 Slk Spint2 Stard5 Tead4 Tgm1 Tle3 Top2a Trem2 Trim11 Trim27 U2af1 Unc13b
266	V$HTF_01	24	24	617	695	14835	-3.54	0.0	0.18	0.0	1110032D12Rik 1810057B09Rik Adfp Arl4 BC031407 Baz1b Cpxm1 Cryba4 Cul4a Gpt2 Hipk3 Hrmt1l2 Hsdl2 Il15ra Mb Mllt1 Mthfr Rnf25 Sdfr2 Slc15a2 Slc16a2 Stard10 Traip Trim46
267	V$LEF1_Q6	593	593	48	14297	1233	-3.54	0.0	0.98	0.01	1110015E22Rik 1110032D12Rik 1300013B24Rik 1700030A21Rik 1700051E09Rik 1810013B01Rik 1810057B09Rik 2210008M09Rik 2210415M20Rik 4430402O11Rik 5430413I02Rik 5830442J12Rik 6530411B15Rik 9330161F08Rik A930025J12Rik AI256711 AU040576 AW742319 Aass Abcb6 Abcb9 Abcg2 Abhd5 Abpa Abpb Acaa1 Acas2l Acsl4 Acta1 Acvrl1 Ada Adamts15 Adfp Adn Agr2 Akap1 Alad Aldh1a3 Aldh7a1 Angpt1 Anpep Ap1m2 Ap2a2 Ap3s2 Apob48…
268	V$SRF_C: serum response factor	25	25	616	508	15022	-3.58	0.0	1.52	0.19	9330161F08Rik Acta1 Cbr2 Cipp Ckm Col1a1 Crb3 Cyp2b19 Dcpp Gjb6 Il1f6 Khdrbs3 Ldb3 Lip1 Lox Mylpf Pik3r1 Rassf3 Slc6a14 Spag5 Surf4 Suv420h1 Tia1 Usp12 Zcchc3
269	V$TAL1BETAITF2_01: Tal-1beta:ITF-2 heterodimer	46	46	595	1055	14475	-3.58	0.0	0.98	0.01	5430413I02Rik AW742319 Abpa Acas2l Actn3 Arg2 Bspry C1qtnf3 Calm4 Camk1 Cotl1 Crb3 Dcxr Ddx39 Eln Evpl Fbxw11 Gjb6 Glycam1 Gpr56 Hk1 Il1f6 Itgbl1 Klk10 Krt1-1 Krtap3-3 Lao1 Mdfi Mgl1 Myl1 Myo6 Nfe2l3 Nxn Pte2b Qscn6 Rhou Rpl14 Rps9 Scel Slc25a15 Slc30a2 Suv420h1 Tbc1d8 Tgm1 Tnk1 Trim6
270	V$HOGNESS_B: Imperfect Hogness /Goldberg Box	44	44	597	1001	14529	-3.59	0.0	1.02	0.02	1810013B01Rik Acsl4 Adn Aldh7a1 Ap1m2 Arpc3 BC025833 BC031407 Bace1 Cfl1 Cst6 Ctse Ctsh Ddx39 Dkkl1 Ifrd2 Lalba Lcn2 Ltf Mylpf Nans Nola2 Npl Pgd Prkcz Prpf4b Prtn3 Psap Rab25 Rpl11 Rpl37a Rps10 Rptn Serping1 Sh3bp2 Shmt1 Slc1a1 Snta1 Syngr1 Tpx2 Trim6 Ube2c Wdr21 Xylb
271	V$TEL2_Q6	42	42	599	1087	14443	-3.6	0.0	0.37	0.0	9330161F08Rik Ap2a2 Ap3s2 Arhgap9 Atp2b2 BC003277 BC010552 Calm4 Cblc Ceacam10 Chka Cnot3 Ctse Cyp2b19 Dip3b Dpp4 Eps8l2 Hk1 Il1f6 Itgbl1 Krt1-14 Lama1 Lamb3 Lcp1 Lyn Mgl1 Nfe2l3 Ocln Otub1 Pglyrp1 Rdh9 Rps13 Slc27a2 Slc28a3 Slc38a3 Slc5a9 Slc9a3r1 Sprr2d Traip Trf Wdr21 Zcchc3
272	V$EVI1_05: ectopic viral integration site 1 encoded factor	37	37	604	979	14551	-3.6	0.0	0.31	0.0	1810057B09Rik Acaa1 Acas2l Agr2 Atp6v1b1 BC011487 Cd36 Chek2 Ckmt1 Col9a1 Csna Csnb Extl3 Gmpr Hip1r Hpgd Ifrd2 Incenp Kcnk1 Krt1-4 Lipe Lta4h Mdfi Notch3 Pkig Rnf25 Slc30a2 Slc5a8 Slc6a14 Slc7a5 Stat5a Surf4 Tead4 Tfpt Thedc1 Uhmk1 Zfp282
273	V$SRF_Q4	51	51	590	1245	14285	-3.6	0.0	0.61	0.0	9330161F08Rik Acta1 Actn3 Anpep Apob48r Arl4 Arpc4 Calm4 Cbr2 Celsr2 Chi3l1 Ckm Dcpp Dkkl1 Elovl4 Extl1 Galgt1 Gjb6 Il1f6 Kcnk5 Khdrbs3 Krt2-5 Ldb3 Lox Mansc1 Mfap4 Mlp Mrpl52 Mylpf Nans Nfe2l3 Nfic Noxo1 Nrtn Rdh12 Rdh9 Rgs11 Rpl18 Selenbp1 Slc28a3 Slc41a2 Slc6a14 Spag5 Stat5a Surf4 Suv420h1 Sypl Tde1 Tia1 Usp12 Zcchc3
274	V$BACH1_01: BTB and CNC homolog 1	13	13	628	225	15305	-3.61	0.0	1.88	0.33	Atp11a BC004853 Btn1a1 Chek2 Dkkl1 Epha1 Igsf4c Ldb3 Rab11fip5 Sdfr2 Sh3bp4 Sprr1a Tead4
275	V$NFKAPPAB65_01: NF-kappaB (p65)	40	40	601	900	14630	-3.62	0.0	1.07	0.03	1300013B24Rik 1810057B09Rik Angpt1 Birc5 Chek2 Cited4 Clca1 Clca2 Cpxm1 Cryl1 Cte1 Dkk3 Fbxw11 Foxi1 Hrmt1l2 Ifrd2 Il1f9 Kif22 Krt1-16 Lalba Lamb3 Lasp1 Lig3 Mbtd1 Mdfi Myl1 Nans Pcdh21 Pglyrp1 Pgpep1 Psat1 Rac3 Rorc Sat1 Slc6a14 Srrm2 Timd2 Umpk Unc13b Vipr1
276	V$OCT_C: Octamer binding site	40	40	601	1037	14493	-3.62	0.0	0.37	0.0	1300010A20Rik 5830442J12Rik Aass Abcg2 Atp6v1c2 C1qtnf3 Calm4 Calml3 Cited4 Clca2 Clec14a Cpxm1 D730049H07Rik Defb3 Defb6 Extl3 Fes Hebp1 Hip1r Igfbp5 Itgbl1 Krt1-24 Lmo4 Lpl Lyn Padi3 Ppp3r1 Rem2 Rnf167 Rps27l S100a9 Sdfr2 Sfrp2 Sftpd Slc35a2 Sprr1a Sprrl3 St6gal1 Sult1b1 Surf4
277	V$FREAC2_01: Fork head RElated ACtivator-2	42	42	599	975	14555	-3.66	0.0	0.88	0.0	1300010A20Rik 9330161F08Rik Acvr1b Adfp Agtrl1 Atp6v1b1 Axin2 BC017133 Bcl2l11 Cidea Cipp Clca1 Cldn23 Cryl1 Fbxw7 Gca Gpnmb Gpt2 Hebp1 Hist1h2ao Hr Hrnr Itgbl1 Krtap3-3 Lcp1 Lipe Lox Marveld2 Mmp13 Myo6 Nans Padi3 Pex11a Rgpr Rpl14 Shmt1 Slc30a2 Smr1 Tgfb3 Tulp1 Yes1 Zfp282
278	V$GRE_C: Glucocorticoid response element	27	27	614	573	14957	-3.68	0.0	1.29	0.12	1810057B09Rik Akap1 Atp12a Atp6v1c2 Car5b Cidea Clcn3 Gca Gjb6 Hp Irx1 Lcn2 Lip1 Lyn Nxn Orm1 Ovol1 Rgs11 Rpl14 S100a9 Slc30a2 Slc5a1 Sprr2d Tacstd2 Tead4 Tmprss4 Wdr21
279	V$STAT5A_01: signal transducer and activator of transcription 5a	41	41	600	1017	14513	-3.69	0.0	0.54	0.0	1810057B09Rik AI256711 Abhd5 Ada Adamts15 BC010462 Cant1 Chka Cited4 Clca2 Cldn7 Csnb Dhrs8 Expi Fes Gjb6 Glycam1 Hrmt1l2 Il1f9 Kif22 Lipe Mbtd1 Mgl1 Mmp12 Muc1 Padi1 Phlda1 Pigr Prpf4b Raly Rnf25 Saa3 Sat1 Selenbp1 Sephs2 Sprr1a Tfpt Tgm1 Thedc1 Tpx2 Wap
280	V$AR_03: is recognized by androgen reseptor	16	16	625	301	15229	-3.69	0.0	1.64	0.23	Centd3 Gmpr Irx5 Kcnk1 Lama1 Lcn2 Pip Ppp3r1 Pycard Rpl37a S100a9 Slc30a2 Sprr2d Tmprss4 Tnnc2 Tyro3
281	V$CDPCR3_01: cut-like homeodomain protein	12	12	629	393	15137	-3.69	0.0	0.12	0.0	Acvr1b Adfp Cidea Elovl4 G0s2 Gdf5 Hrnr Krt1-4 Plekhh2 Rdh9 Rgl3 Sprr2d
282	V$AHRARNT_01: aryl hydrocarbon receptor:Arnt heterodimers	41	41	600	981	14549	-3.7	0.0	0.71	0.0	1300010A20Rik 2210415M20Rik Acsl4 Capn5 Car5b Ccl28 Cdc42ep5 Chi3l1 Chka Ckmt1 Cldn7 Dhrs8 Dusp7 Evl Gpr172b Hip1r Jarid2 Kctd14 Pcdh21 Polb Pp11r Raly Rhov Selenbp1 Slc1a1 Slc1a4 Slc28a3 Sox2 Spag7 Spint2 Spnb3 Srrm2 Ssx2ip Stxbp6 Syt9 Trf Trim27 Tulp1 Uhmk1 Vdac1 Zcchc3
283	V$OCT1_B: Octamer binding factor 1	37	37	604	936	14594	-3.72	0.0	0.46	0.0	1300010A20Rik 5830442J12Rik Aass Atp6v1c2 C1qtnf3 Calml3 Cd36 Cited4 Clca1 Clca2 Col3a1 Csna Cyp2d10 D730049H07Rik Defb3 Defb6 Epha1 Extl1 Fes Hebp1 Lmo4 Lpl Lyn Padi3 Rnf167 Rps27l Sdfr2 Sfrp2 Sftpd Slc35a2 Slc5a9 Sprr2d Sprr2h Sprrl3 St6gal1 Sult1b1 Thedc1
284	V$NFMUE1_Q6	26	26	615	554	14976	-3.72	0.0	1.25	0.12	A930025J12Rik Abcb9 Acas2l Baiap2l1 Clstn1 Cnot3 Dkkl1 Eif3s6 Eln Hrmt1l2 Hsdl2 Nfatc2ip Nxn Otub1 Pkp3 Ppargc1b Prpf4b Rpl13a Slc35a2 Smoc2 Smyd5 Spag7 Spnb3 Tax1bp3 Tia1 Xist
285	V$DTYPEPA_B: poly A signal of D-type LTRs	6	6	635	79	15451	-3.76	0.0	2.11	0.45	Ada Col1a1 Cryl1 Gata3 Slc35c2 Spag7
286	V$TAL1BETAE47_01: Tal-1beta:E47 heterodimer	36	36	605	863	14667	-3.76	0.0	0.69	0.0	5430413I02Rik Abpa Acas2l Actn3 Arg2 Bspry C1qtnf3 Calm4 Camk1 Cotl1 Crb3 Dcxr Ddx39 Evpl Fbxw11 Gjb6 Glycam1 Hk1 Itgbl1 Krtap3-3 Lao1 Mdfi Mgl1 Myl1 Myo6 Pte2b Qscn6 Rhou Rpl14 Rps9 Slc30a2 St6gal1 Suv420h1 Tbc1d8 Tnk1 Trim6
287	V$HNF4_01_B: Hepatocyte nuclear factor 4	27	27	614	596	14934	-3.78	0.0	1.07	0.03	1300010A20Rik 1700030A21Rik 5430413I02Rik Abpa Acta1 BC025833 Cipp Cnot3 Cyp2d10 Deadc1 Fabp3 Gldc Gpd1 Hook2 Hsd17b2 Lalba Lamb3 Mansc1 Mlp Mylpf Prss8 Pte2b Rgpr Slc29a3 Slc38a3 Sprr1b Stxbp6
288	V$CDP_02: transcriptional repressor CDP	3	3	638	158	15372	-3.78	0.0	0.04	0.0	Galnt10 Nrtn Slc15a2
289	V$CHX10_01	13	13	628	407	15123	-3.79	0.0	0.16	0.0	Cd36 Cklfsf8 Clca2 Cldn23 Col9a1 Hk1 Itgbl1 Krtap3-3 Ovol1 Sprr1a Surf4 Ttpa Usp12
290	V$NERF_Q2: new ets-related factor 1a	32	32	609	784	14746	-3.82	0.0	0.59	0.0	9330161F08Rik Arl4 Atp11a BC004728 Cblc Cbr2 Centd3 Chka Col1a1 Ctse Cttn Cxcl14 Dcpp Dip3b Galnt10 Gpr56 Itgbl1 Krt1-14 Ltk Lyn Pcdh21 Pglyrp1 Pkp3 Rem2 Rps10 Rps13 Slc38a3 Sult1b1 Tnfrsf19 Traip Tulp1 Zmynd10
291	V$FOXO4_02: fork head box O4	21	21	620	439	15091	-3.82	0.0	1.26	0.12	1300010A20Rik Adfp Agtrl1 BC017133 Bcl2l11 Cml2 Gca Gpt2 Hist1h2ao Hr Krtcap3 Lox Marveld2 Mfap5 Myo6 Nans Rgpr Rpl14 Shmt1 Smr1 Tgfb3
292	V$MAX_01: Max	24	24	617	643	14887	-3.83	0.0	0.33	0.0	AW742319 Abcg2 Adfp BC004044 Car6 Cck Crb3 Elovl4 Gyk Hook2 Hp Igfbp2 Krt1-16 Lama1 Lox Mxd4 Pigr Pp11r Shmt1 Sox2 Sprr1b Sytl1 Tnfsf13 Vdac1
293	V$FOXO3_01: fork head box O3	18	18	623	365	15165	-3.84	0.0	1.34	0.12	1300010A20Rik Adfp Agtrl1 BC017133 Bcl2l11 Gca Gpnmb Hist1h2ao Hr Krtcap3 Lcp1 Marveld2 Mfap5 Myo6 Nans Rgpr Rpl14 Shmt1
294	V$MEF2_01: myogenic enhancer factor 2	1	1	640	1	15529	-3.86	0.0	2.55	0.63	Ckm
295	V$EVI1_02: ectopic viral integration site 1 encoded factor	12	12	629	375	15155	-3.87	0.0	0.17	0.0	9330161F08Rik Atp6v1b1 BC031593 Chek2 Csnb Hip1r Lipe Pkig Rnf25 Slc5a8 Tead4 Zfp282
296	V$E4BP4_01: E4BP4	26	26	615	592	14938	-3.87	0.0	0.9	0.0	1300013B24Rik 2210415M20Rik 4430402O11Rik Adamts15 Asrgl1 Baz1b Ccl11 Cd14 Ces3 Chi3l1 Cpxm1 Defb6 Eef2 Expi Fbxw7 Gpd1 Igfbp5 Khdrbs3 Lcp1 Nrtn Spag5 Sult1b1 Sypl Tia1 Tnfsf13 Wnt5b
297	V$GATA4_Q3	632	632	9	15225	305	-3.87	0.0	1.62	0.22	1110015E22Rik 1110032D12Rik 1300010A20Rik 1300013B24Rik 1700001L23Rik 1700030A21Rik 1700051E09Rik 1810013B01Rik 1810057B09Rik 2210008M09Rik 2210415M20Rik 4430402O11Rik 5430413I02Rik 5830442J12Rik 9330161F08Rik A930025J12Rik AI256711 AU040576 AW742319 Aass Abcb6 Abcb9 Abcg2 Abhd5 Abpa Abpb Acaa1 Acas2l Acsl4 Acta1 Actn3 Acvr1b Acvrl1 Ada Adamts15 Adfp Adn Agr2 Agtrl1 Akap1 Alad Aldh1a3 Aldh7a1 Ang…
298	V$COUP_DR1_Q6	16	16	625	459	15071	-3.9	0.0	0.24	0.0	Abpa Acta1 BC004853 Col1a1 Crabp2 Hr Igj Lasp1 Ltf Mb Ocln Prss18 Pte2b Smyd5 Tcap Xylb
299	V$HSF_Q6	9	9	632	150	15380	-3.91	0.0	1.71	0.28	BC004853 Dcxr Dlx5 Glycam1 Pglyrp1 Pigr Rps13 Tbc1d8 Vipr1
300	V$SREBP1_02: sterol regulatory element-binding protein 1	1	1	640	94	15436	-3.95	0.0	0.02	0.0	Galnt7
301	V$RSRFC4_Q2	12	12	629	358	15172	-4.01	0.0	0.22	0.0	Angpt1 Cidea Elovl4 Evpl Extl1 Gca Krtap3-3 Ldh2 Pcsk5 Rptn Thrsp Tyro3
302	V$OCT1_01: octamer factor 1	20	20	621	457	15073	-4.01	0.0	0.84	0.0	Aass Atp6v1c2 Calml3 Cited4 Clca2 D730049H07Rik Defb3 Defb6 Fes Hebp1 Lpl Lyn Nfatc2ip Padi3 Rps27l Sdfr2 Sfrp2 Sftpd St6gal1 Sult1b1
303	V$E4F1_Q6	18	18	623	448	15082	-4.08	0.0	0.55	0.0	1110015E22Rik 1700030A21Rik Aass Arl4 Cul4a D730049H07Rik Epha4 Gpt2 Il1f6 Lig3 Mb Mt4 Notch3 Rasal1 Sdfr2 Tgfb3 Traip Zdhhc9
304	V$CAAT_C: Retroviral CCAAT box	7	7	634	115	15415	-4.1	0.0	1.56	0.19	Axin2 Chek2 Crabp2 Ddx39 Elf5 Glrx1 Trf
305	V$ALPHACP1_01	15	15	626	401	15129	-4.11	0.0	0.38	0.0	4430402O11Rik BC017133 BC031407 Cklfsf8 Cnot3 Col1a1 Dcxr Isyna1 Mclc Nans Rab40b Reg1 Slc5a8 Sox4 Top2a
306	V$MEIS1AHOXA9_01: Meis-1a:HOXA9 heterodimeric binding	4	4	637	166	15364	-4.12	0.0	0.1	0.0	Cryl1 Ednra Myo6 Sprr1a
307	V$HEN1_01: HEN1	16	16	625	367	15163	-4.14	0.0	0.8	0.0	Abcb6 Atp2b2 Baiap2l1 Cfl1 Clic3 Creb3l1 Fbn1 Hpn Lyn Prkcz Ptk7 Rab25 Slc5a1 Spint2 Suv420h1 Ube2c
308	V$NFY_C: NF-Y binding site	16	16	625	386	15144	-4.15	0.0	0.64	0.0	1700001L23Rik Actn3 Akap1 Cast1 Cdh11 Chek2 Cldn23 Dpp4 Kif22 Pgd Prpf4b Pxmp4 Slc9a3r1 Tax1bp3 Tnnc2 Ube2c
309	V$IRF1_01: interferon regulatory factor 1	15	15	626	342	15188	-4.16	0.0	0.81	0.0	Aldh7a1 Cml2 Gpnmb Kctd14 Lip1 Mgst1 Pex11a Pigr Pp11r Ptpn18 Rfk Tjp2 Xbp1 Zbp1 Zmynd10
310	V$PAX5_02: B-cell-specific activating protein	4	4	637	50	15480	-4.16	0.0	1.8	0.3	Cd14 Fabp4 Slc25a15 Slc5a8
311	V$STAT5B_01: signal transducer and activator of transcription 5b	14	14	627	315	15215	-4.18	0.0	0.84	0.0	Ada BC010462 Cited4 Clca2 Expi Glycam1 Hrmt1l2 Kif22 Lyn Mbtd1 Plek2 Selenbp1 Sephs2 Sprr1a
312	V$DEAF1_02	15	15	626	361	15169	-4.19	0.0	0.64	0.0	Bace1 Bspry Chpt1 Dip3b Echdc3 Fzd7 Mclc Ncl Nfat5 Peg3 Rac3 Srrm2 Tgm1 Trim11 Vipr1
313	V$ATF6_01: activating transcription factor 6	14	14	627	320	15210	-4.19	0.0	0.79	0.0	1810057B09Rik Adfp Cpxm1 Cul4a Gpt2 Hipk3 Hsdl2 Lig3 Mb Mthfr Nans Rasal1 Slc16a2 Traip
314	V$MEF2_03: myogenic MADS factor MEF-2	12	12	629	310	15220	-4.25	0.0	0.47	0.0	Angpt1 BC013481 Cidea Elovl4 Extl1 Extl3 Gca Ldh2 Rptn Slco1a5 Thrsp Tmc4
315	V$NGFIC_01: nerve growth factor-induced protein C	12	12	629	270	15260	-4.26	0.0	0.82	0.0	Ada Capn5 Mclc Pgpep1 Prpf4b Rasal1 Rassf3 Smyd5 Sox2 Tmem30b Wdr21 Zdhhc9
316	V$PBX1_02: homeo domain factor Pbx-1	8	8	633	242	15288	-4.27	0.0	0.25	0.0	Aass Kif22 Krt1-1 Krt1-c29 Nola2 Psat1 Rab38 Xylb
317	V$EGR2_01: Egr-2/Krox-20 early growth response gene product	10	10	631	208	15322	-4.27	0.0	1.01	0.02	Ada Agr2 Capn5 Erf Pgpep1 Prpf4b Slc1a1 Smyd5 Zcchc3 Zdhhc9
318	V$E2F_01: E2F	2	2	639	109	15421	-4.28	0.0	0.06	0.0	Calml3 Stard5
319	V$STAF_01: Se-Cys tRNA gene transcription activating factor	12	12	629	299	15231	-4.28	0.0	0.55	0.0	Atp12a BC013481 Birc5 Ccl11 Cp Fes Ifrd2 Lama1 Lisch7 Lta4h Slc30a2 Tpx2
320	V$CREBP1_01: cAMP-responsive element binding protein 1	11	11	630	251	15279	-4.32	0.0	0.76	0.0	1110015E22Rik 1700030A21Rik Arl4 Bspry Clcn3 Gpr87 Il1f6 Mt4 Rpl13a Tde1 Zbp1
321	V$HOX13_01: Hox-1.3	8	8	633	237	15293	-4.32	0.0	0.27	0.0	4430402O11Rik Bcl2l11 Daf1 Dsc1 Kcnk5 Lasp1 Myo6 Stxbp6
322	V$OCT1_07: octamer factor 1	7	7	634	215	15315	-4.34	0.0	0.25	0.0	Angpt1 Igj Rps27l Sprr1a Surf4 Tcfap2c Umpk
323	V$MIF1_01: MIBP-1 / RFX1 complex	9	9	632	189	15341	-4.36	0.0	0.95	0.0	Atp6v1b1 Car3 Hpgd Nrtn Orm1 Otub1 Plek2 Rnf25 Tmed9
324	V$FREAC4_01: Fork head RElated ACtivator-4	8	8	633	166	15364	-4.4	0.0	0.95	0.0	9330161F08Rik Clca1 G0s2 Marveld2 Rgpr Slc2a9 Ssx2ip Stard10
325	V$MEIS1BHOXA9_02: Meis-1b:HOXA9 heterodimeric binding	6	6	635	187	15343	-4.42	0.0	0.25	0.0	Ednra Hpgd Il1f9 Myo6 Sprr1a Xdh
326	V$RORA2_01: RAR-related orphan receptor alpha2	8	8	633	216	15314	-4.44	0.0	0.4	0.0	BC019755 Il1f6 Plekhh2 Rdh12 Rptn Ssx2ip Tjp3 Umpk
327	V$HEN1_02: HEN1	6	6	635	184	15346	-4.45	0.0	0.26	0.0	Baiap2l1 Cfl1 Clic3 Fbn1 Lyn Ube2c
328	V$FXR_IR1_Q6	7	7	634	147	15383	-4.49	0.0	0.89	0.0	Eif3s6 Fmod Kctd1 Lcp1 Rdh9 Rgs11 U2af1
329	V$CDP_01: cut-like homeodomain protein	4	4	637	142	15388	-4.49	0.0	0.18	0.0	Alad Sult1b1 Syngr1 Zdhhc9
330	V$RSRFC4_01: related to serum response factor, C4	5	5	636	89	15441	-4.52	0.0	1.15	0.08	Cidea Elovl4 Extl1 Ldh2 Rptn
331	V$EGR3_01: early growth response gene 3 product	6	6	635	175	15355	-4.53	0.0	0.32	0.0	Ada Erf Prpf4b Slc1a1 Smyd5 Zcchc3
332	V$GNCF_01: GCNF (germ cell nuclear factor)	5	5	636	90	15440	-4.53	0.0	1.13	0.06	BC031593 Csprs Slc5a8 Smyd5 U2af1
333	V$MYCMAX_01: c-Myc:Max heterodimer	4	4	637	138	15392	-4.54	0.0	0.2	0.0	Abcg2 BC004044 Hp Tnfsf13
334	V$APOLYA_B: Avian C-type PolyA signal	3	3	638	40	15490	-4.55	0.0	1.42	0.14	Atp12a Dkkl1 Ltf
335	V$POU3F2_01	1	1	640	65	15465	-4.76	0.0	0.07	0.0	Abpa
336	V$STAT3_01: signal transducer and activator of transcription 3	1	1	640	5	15525	-4.8	0.0	1.53	0.19	Ada
337	V$PAX3_01: Pax-3 binding sites	2	2	639	24	15506	-4.8	0.0	1.29	0.12	Cd14 Top2a
338	V$LXR_DR4_Q3	4	4	637	92	15438	-4.82	0.0	0.63	0.0	Apoc1 Crb3 Dkk3 Rpl13a
339	V$BEL1_B: Bel-1 similar region	2	2	639	26	15504	-4.86	0.0	1.19	0.1	Rpl11 Zmynd10
340	V$HMEF2_Q6: myocyte enhancer factor	3	3	638	56	15474	-4.88	0.0	0.88	0.0	Ckm Cldn2 Steap
341	V$LXR_Q3	2	2	639	78	15452	-4.88	0.0	0.18	0.0	Apoc1 Mapk13
342	V$EVI1_03: ectopic viral integration site 1 encoded factor	2	2	639	70	15460	-4.99	0.0	0.24	0.0	Pkig Slc7a5
343	V$PPARA_01: PPAR:RXR heterodimers	1	1	640	7	15523	-4.99	0.0	1.29	0.12	Acta1
344	V$STAT1_01: signal transducer and activator of transcription 1	2	2	639	48	15482	-5.14	0.0	0.52	0.0	Ada Muc1
345	V$AHR_01: aryl hydrocarbon / dioxin receptor	1	1	640	42	15488	-5.27	0.0	0.19	0.0	Zdhhc9
346	V$AHRARNT_02: aryl hydrocarbon receptor:Arnt heterodimers, fixed core	1	1	640	14	15516	-5.34	0.0	0.79	0.0	Hipk3
347	V$TAACC_B: Lentiviral TATA upstream element	1	1	640	14	15516	-5.34	0.0	0.79	0.0	Gdpd2
348	V$TAXCREB_02: Tax/CREB complex	1	1	640	22	15508	-5.45	0.0	0.5	0.0	Pkig
