# Supplementary material for: A genomic analysis of mouse models of breast cancer reveals molecular features of mouse models and relationships to human breast cancer
Source: Breast Cancer Res. 2014 Jun 5;16(3):R59. doi: 10.1186/bcr3672 (PMC4078930; doi:10.1186/bcr3672)
Supplement: Additional file 6 — Fold change for genes in clusters 1-4 from the manuscript and the gene ontology associated with each cluster. [file bcr3672-S6.zip › AdditionalFile6/Cluster2/Cluster2DownregulatedGenesgather_gene_ontology_121107.txt]

#	Annotation	Total Genes With Ann	Your Genes (With Ann)	Your Genes (No Ann)	Genome (With Ann)	Genome (No Ann)	ln(Bayes factor)	neg ln(p value)	FE: neg ln(p value)	FE: neg ln(FDR)	Genes
1	GO:0050877 [4]: neurophysiological process	4	4	328	1503	10794	24.87	10.41	0.0	0.0	Myo6 Rdh12 Tbl1xr1 Tulp1
2	GO:0007186 [6]: G-protein coupled receptor protein signaling pathway	9	9	323	1878	10419	24.8	10.41	0.0	0.0	Adcy8 Csprs Cx3cr1 Ednra Fzd9 Mrgprf Ptgfr Rassf3 Rgs11
3	GO:0050874 [3]: organismal physiological process	18	18	314	2390	9907	23.38	10.41	0.0	0.0	Agt Ahsg Ednra F7 Hfe Il11ra1 Il1f9 Itgb2 Ltb Myo6 Pirb Pycard Rdh12 Repin1 Saa1 Saa2 Tbl1xr1 Tulp1
4	GO:0009581 [5]: detection of external stimulus	4	4	328	1363	10934	21.1	10.41	0.0	0.0	Myo6 Rdh12 Tbl1xr1 Tulp1
5	GO:0050896 [3]: response to stimulus	26	26	306	2725	9572	20.86	10.41	0.0	0.0	Aspn C1qr1 C6.1A Ephx2 Herpud1 Hfe Hmox1 Il11ra1 Il1f9 Itgb2 Lcp1 Ltb Lyzl4 Lyzs Lzp-s Myo6 Ninj1 Pdir Pirb Pycard Rdh12 Repin1 Saa1 Saa2 Tbl1xr1 Tulp1
6	GO:0007600 [5]: sensory perception	4	4	328	1353	10944	20.83	10.41	0.0	0.0	Myo6 Rdh12 Tbl1xr1 Tulp1
7	GO:0009605 [4]: response to external stimulus	18	18	314	2154	10143	17.97	10.41	0.0	0.0	Aspn C6.1A Ephx2 Itgb2 Lcp1 Lyzl4 Lyzs Lzp-s Myo6 Ninj1 Pirb Pycard Rdh12 Repin1 Saa1 Saa2 Tbl1xr1 Tulp1
8	GO:0007166 [5]: cell surface receptor linked signal transduction	21	21	311	2281	10016	17.09	10.41	0.0	0.0	Acvr1b Adcy8 Angpt2 Csprs Cx3cr1 Dkk2 Ednra Fzd9 Il11ra1 Il15ra Il17r Itgb2 Mrgprf Pdgfrb Pirb Ptgfr Ptpro Rassf3 Rgs11 Tle2 Zfp106
9	GO:0007165 [4]: signal transduction	42	42	290	3018	9279	11.21	10.41	0.0	0.0	AW742319 Acvr1b Adcy8 Akap12 Angpt2 Arl4 Arl5 Asb5 Chn1 Crkl Csprs Cx3cr1 Dkk2 Ednra Fzd9 Gpsm1 Grcc9 Hivep2 Il11ra1 Il15ra Il17r Itgb2 Lnx1 Mrgprf Pdgfrb Pirb Ppp1r1a Ppp2r2a Ptgfr Ptpro Rab38 Rab3d Rab40b Rac3 Rasa4 Rassf3 Rgs11 Sh3bp5 Spry2 Tbl1xr1 Tle2 Zfp106
10	GO:0007517 [5]: muscle development	17	17	315	119	12178	10.55	10.41	16.13	9.69	Acta1 Calml4 Capn3 Casq1 Csrp3 Etv1 Myl1 Mylpf Myom1 Myom2 Pvalb Tcap Tnnc2 Tnni2 Tnni3 Tnnt1 Tnnt3
11	GO:0006936 [3]: muscle contraction	11	11	321	45	12252	9.85	10.41	15.52	9.69	Acta1 Actn3 Casq1 Myom1 Myom2 Smpx Tnnc2 Tnni2 Tnni3 Tnnt1 Tnnt3
12	GO:0007154 [3]: cell communication	58	58	274	3551	8746	8.4	10.41	0.0	0.0	AW742319 Acvr1b Adcy8 Akap12 Angpt2 Arl4 Arl5 Asb5 C1qr1 Cdh5 Chn1 Cml1 Col1a1 Col5a1 Comp Crkl Csprs Cx3cr1 Dhh Dkk2 Ednra Emilin1 Fzd9 Gjb1 Gpld1 Gpnmb Gpsm1 Grcc9 Hivep2 Il11ra1 Il15ra Il17r Itgb2 Lnx1 Mrgprf Nid2 Ninj1 Pdgfrb Pirb Ppp1r1a Ppp2r2a Ptgfr Ptpro Rab38 Rab3d Rab40b Rac3 Rasa4 Rassf3 Rgs11 Sh3bp5 Spry2 Tbl1xr1 Thbs4 Tle2 Tnxb Vtn Zfp106
13	GO:0015980 [6]: energy derivation by oxidation of organic compounds	14	14	318	102	12195	7.51	10.41	13.09	7.7	Aldoa Eno3 Gpd1 Gys1 Hk1 Idh3a Pfkl Pfkm Pfkp Pgam2 Ppp1r1a Ppp1r3c Pygm Tpi1
14	GO:0006096 [8]: glycolysis	8	8	324	27	12270	7.14	10.41	12.84	7.7	Aldoa Eno3 Hk1 Pfkl Pfkm Pfkp Pgam2 Tpi1
15	GO:0005975 [5]: carbohydrate metabolism	23	23	309	274	12023	7.07	10.41	12.51	7.6	2310009E04Rik Aldoa B4galt6 Eno3 Fn3k Gne Gpd1 Gys1 Hk1 Idh3a Lyzl4 Lyzs Lzp-s Neu2 Pfkl Pfkm Pfkp Pgam2 Ppp1r1a Ppp1r3c Pygm Smpdl3a Tpi1
16	GO:0006937 [4]: regulation of muscle contraction	6	6	326	13	12284	6.24	10.01	11.96	7.23	Casq1 Tnnc2 Tnni2 Tnni3 Tnnt1 Tnnt3
17	GO:0044248 [5]: cellular catabolism	37	37	295	629	11668	5.98	9.72	11.23	7.11	Adcy8 Aldh4a1 Aldoa Anpep Arg1 BC051244 Bcat2 Bckdhb Cant1 Capn3 Capn9 Dhh Dnase1 Dpp4 Eno3 Ephx2 Erf F7 Hal Hk1 Hmox1 Klk11 Klk22 Klk7 Lipe Lnx1 Lta4h Lyzs Lzp-s Mcpt7 Pfkl Pfkm Pfkp Pgam2 Sec11l3 Tpi1 Usp12
18	GO:0019320 [8]: hexose catabolism	8	8	324	34	12263	5.72	9.5	11.39	7.17	Aldoa Eno3 Hk1 Pfkl Pfkm Pfkp Pgam2 Tpi1
19	GO:0046164 [6]: alcohol catabolism	8	8	324	34	12263	5.72	9.5	11.39	7.17	Aldoa Eno3 Hk1 Pfkl Pfkm Pfkp Pgam2 Tpi1
20	GO:0046365 [7]: monosaccharide catabolism	8	8	324	34	12263	5.72	9.5	11.39	7.17	Aldoa Eno3 Hk1 Pfkl Pfkm Pfkp Pgam2 Tpi1
21	GO:0006007 [9]: glucose catabolism	8	8	324	34	12263	5.72	9.5	11.39	7.17	Aldoa Eno3 Hk1 Pfkl Pfkm Pfkp Pgam2 Tpi1
22	GO:0009056 [4]: catabolism	38	38	294	705	11592	4.51	7.93	9.69	5.94	Adcy8 Aldh4a1 Aldoa Anpep Arg1 BC051244 Bcat2 Bckdhb Cant1 Capn3 Capn9 Dhh Dnase1 Dpp4 Eno3 Ephx2 Erf F7 Hal Hk1 Hmox1 Klk11 Klk22 Klk7 Lipe Lnx1 Lta4h Lyzs Lzp-s Mcpt7 Pfkl Pfkm Pfkp Pgam2 Pla2g12a Sec11l3 Tpi1 Usp12
23	GO:0044262 [6]: cellular carbohydrate metabolism	16	16	316	177	12120	4.43	7.85	9.9	6.09	Aldoa Eno3 Fn3k Gne Gpd1 Gys1 Hk1 Idh3a Pfkl Pfkm Pfkp Pgam2 Ppp1r1a Ppp1r3c Pygm Tpi1
24	GO:0016052 [6]: carbohydrate catabolism	8	8	324	42	12255	4.41	7.85	10.06	6.1	Aldoa Eno3 Hk1 Pfkl Pfkm Pfkp Pgam2 Tpi1
25	GO:0044275 [7]: cellular carbohydrate catabolism	8	8	324	42	12255	4.41	7.85	10.06	6.1	Aldoa Eno3 Hk1 Pfkl Pfkm Pfkp Pgam2 Tpi1
26	GO:0008152 [3]: metabolism	181	181	151	5421	6876	4.41	7.85	9.16	5.72	1110015E22Rik 1300013B24Rik 1600020H07Rik 1700030A21Rik 2310009E04Rik 4632408A20Rik A2bp1 Aass Acadsb Acas2l Acsl4 Acvr1b Adarb1 Adcy8 Adssl1 Ak1 Alas2 Aldh4a1 Aldoa Anpep Arg1 Asb5 Ass1 B4galt6 BC051244 Baz1b Baz2a Bcat2 Bckdhb Cabc1 Cant1 Capn3 Capn9 Car5b Car6 Cidea Ckm Cox7a1 Cox8b Cpeb1 Crat Creb3l1 Creg1 Cyp24a1 Dbp Dbt Dhcr7 Dhh Dhrs7 Dhrs8 Dnajc7 Dnase1 Dpf3 Dpp4 Eaf2 Echdc3 Eef1a2 Eif3s6…
27	GO:0006092 [7]: main pathways of carbohydrate metabolism	10	10	322	71	12226	4.32	7.85	9.92	6.09	Aldoa Eno3 Gpd1 Hk1 Idh3a Pfkl Pfkm Pfkp Pgam2 Tpi1
28	GO:0006091 [5]: generation of precursor metabolites and energy	26	26	306	404	11893	4.28	7.85	9.58	5.89	1300013B24Rik Aass Acadsb Aldoa Cox7a1 Cox8b Cyp24a1 Eno3 Glrx1 Gpd1 Grp58 Gys1 Hk1 Idh3a Pdir Pfkl Pfkm Pfkp Pgam2 Ppp1r1a Ppp1r3c Pygm Slc37a2 Srpx2 Tpi1 Zfp106
29	GO:0019752 [6]: carboxylic acid metabolism	21	21	311	292	12005	4.04	7.58	9.41	5.88	Acadsb Acsl4 Aldh4a1 Arg1 Ass1 BC051244 Bcat2 Bckdhb Crat Folr1 Gne Got1 Hal Lta4h Mthfr Npl Pdk2 Phgdh Pycr1 Srr Tpi1
30	GO:0006082 [5]: organic acid metabolism	21	21	311	292	12005	4.04	7.58	9.41	5.88	Acadsb Acsl4 Aldh4a1 Arg1 Ass1 BC051244 Bcat2 Bckdhb Crat Folr1 Gne Got1 Hal Lta4h Mthfr Npl Pdk2 Phgdh Pycr1 Srr Tpi1
31	GO:0006520 [6]: amino acid metabolism	13	13	319	127	12170	3.91	7.39	9.42	5.88	Aldh4a1 Arg1 Ass1 BC051244 Bcat2 Bckdhb Got1 Hal Mthfr Npl Phgdh Pycr1 Srr
32	GO:0006006 [8]: glucose metabolism	9	9	323	63	12234	3.55	7.03	9.15	5.72	Aldoa Eno3 Gpd1 Hk1 Pfkl Pfkm Pfkp Pgam2 Tpi1
33	GO:0008652 [7]: amino acid biosynthesis	6	6	326	27	12270	2.89	6.28	8.56	5.17	Ass1 BC051244 Bcat2 Npl Phgdh Pycr1
34	GO:0006519 [5]: amino acid and derivative metabolism	14	14	318	167	12130	2.66	6.1	8.1	4.75	Aldh4a1 Arg1 Ass1 BC051244 Bcat2 Bckdhb Ckm Got1 Hal Mthfr Npl Phgdh Pycr1 Srr
35	GO:0050875 [3]: cellular physiological process	236	236	96	7698	4599	2.4	5.77	7.1	4.02	1110015E22Rik 1190002H23Rik 1300013B24Rik 1700020C11Rik 1700030A21Rik 4632408A20Rik A2bp1 Aass Abcb6 Abcb9 Acadsb Acas2l Acsl4 Acta1 Acvr1b Adarb1 Adcy8 Adssl1 Ak1 Akap12 Alas2 Aldh4a1 Aldoa Anpep Ap3s2 Arfgap3 Arg1 Arhgap8 Arl4 Arl5 Arl6ip5 Arpc3 Asb5 Ass1 B4galt6 BC051244 Baz1b Baz2a Bcat2 Bckdhb C1ql3 C80638 Cabc1 Cacng1 Cant1 Capn3 Capn9 Car5b Car6 Cidea Ckm Col1a1 Copg2 Copz2 Cox7a1 Cox8b Cp…
36	GO:0009308 [5]: amine metabolism	15	15	317	194	12103	2.37	5.77	7.78	4.48	Aldh4a1 Arg1 Ass1 BC051244 Bcat2 Bckdhb Fn3k Gne Got1 Hal Mthfr Npl Phgdh Pycr1 Srr
37	GO:0006066 [5]: alcohol metabolism	13	13	319	154	12143	2.23	5.56	7.67	4.41	1110015E22Rik Aldoa Dhcr7 Eno3 Gpd1 Hk1 Lipe Pfkl Pfkm Pfkp Pgam2 Slc37a2 Tpi1
38	GO:0009063 [7]: amino acid catabolism	6	6	326	33	12264	1.97	5.24	7.61	4.39	Aldh4a1 Arg1 BC051244 Bcat2 Bckdhb Hal
39	GO:0019318 [7]: hexose metabolism	9	9	323	83	12214	1.74	4.99	7.28	4.13	Aldoa Eno3 Gpd1 Hk1 Pfkl Pfkm Pfkp Pgam2 Tpi1
40	GO:0005996 [6]: monosaccharide metabolism	9	9	323	85	12212	1.6	4.84	7.13	4.02	Aldoa Eno3 Gpd1 Hk1 Pfkl Pfkm Pfkp Pgam2 Tpi1
41	GO:0006620 [7]: posttranslational protein-membrane targeting	2	2	330	0	12297	1.51	4.73	7.28	4.13	Folr1 Folr2
42	GO:0044237 [4]: cellular metabolism	164	164	168	5102	7195	1.44	4.69	6.01	3.1	1110015E22Rik 1300013B24Rik 1700030A21Rik A2bp1 Aass Acadsb Acas2l Acsl4 Acvr1b Adarb1 Adcy8 Adssl1 Ak1 Alas2 Aldh4a1 Aldoa Anpep Arg1 Asb5 Ass1 B4galt6 BC051244 Baz1b Baz2a Bcat2 Bckdhb Cabc1 Cant1 Capn3 Capn9 Car5b Car6 Ckm Cox7a1 Cox8b Cpeb1 Crat Creb3l1 Creg1 Cyp24a1 Dbp Dhcr7 Dhh Dnajc7 Dnase1 Dpf3 Dpp4 Eaf2 Eef1a2 Eif3s6 Eno3 Ephx2 Erf Etv1 F7 Fbxw11 Fn3k Folr1 Foxc2 Galnt10 Gata6 Glrx1 Gmf…
43	GO:0009310 [6]: amine catabolism	6	6	326	41	12256	0.99	4.28	6.6	3.54	Aldh4a1 Arg1 BC051244 Bcat2 Bckdhb Hal
44	GO:0044264 [6]: cellular polysaccharide metabolism	5	5	327	28	12269	0.8	4.04	6.45	3.43	Gne Gys1 Ppp1r1a Ppp1r3c Pygm
45	GO:0009309 [6]: amine biosynthesis	6	6	326	43	12254	0.77	3.99	6.38	3.38	Ass1 BC051244 Bcat2 Npl Phgdh Pycr1
46	GO:0043170 [4]: macromolecule metabolism	85	85	247	2411	9886	0.64	3.9	5.28	2.48	1700030A21Rik 2310009E04Rik Acvr1b Adcy8 Aldoa Anpep B4galt6 Cabc1 Capn3 Capn9 Cpeb1 Dhh Dnajc7 Dpp4 Eef1a2 Eif3s6 Eno3 Erf F7 Fbxw11 Fn3k Galnt10 Gmfg Gne Gpd1 Gspt2 Gys1 Herpud1 Hist1h4i Hk1 Hrmt1l2 Idh3a Klk11 Klk22 Klk7 Lgtn Lnx1 Loxl1 Lrrk2 Lta4h Lyzl4 Lyzs Lzp-s Mapk12 Mcpt7 Mipol1 Msrb2 Mst1r Neu2 Npm3 Padi2 Pdgfrb Pdir Pdk2 Pfkl Pfkm Pfkp Pgam2 Pik3cg Ppp1r1a Ppp1r3c Ptp4a3 Ptpla Ptpn18 P…
47	GO:0009064 [7]: glutamine family amino acid metabolism	4	4	328	17	12280	0.55	3.78	6.23	3.26	Aldh4a1 Arg1 Ass1 Pycr1
48	GO:0005976 [5]: polysaccharide metabolism	5	5	327	30	12267	0.55	3.78	6.18	3.24	Gne Gys1 Ppp1r1a Ppp1r3c Pygm
49	GO:0006950 [4]: response to stress	10	10	322	797	11500	0.26	3.52	0.0	0.0	Herpud1 Itgb2 Lcp1 Ninj1 Pdir Pirb Pycard Repin1 Saa1 Saa2
50	GO:0009066 [7]: aspartate family amino acid metabolism	3	3	329	8	12289	0.25	3.47	5.98	3.09	BC051244 Mthfr Npl
51	GO:0019751 [6]: polyol metabolism	3	3	329	10	12287	-0.24	0.0	5.46	2.63	1110015E22Rik Gpd1 Slc37a2
52	GO:0006071 [7]: glycerol metabolism	3	3	329	10	12287	-0.24	0.0	5.46	2.63	1110015E22Rik Gpd1 Slc37a2
53	GO:0006139 [5]: nucleobase, nucleoside, nucleotide and nucleic acid metabolism	48	48	284	2379	9918	-0.34	0.0	0.01	0.0	A2bp1 Adarb1 Adcy8 Adssl1 Ak1 Asb5 Baz1b Baz2a Cant1 Cpeb1 Creb3l1 Creg1 Dbp Dnase1 Dpf3 Eaf2 Erf Etv1 Foxc2 Gata6 Gne Hic1 Hist1h4i Hivep2 Hoxb6 Hoxd8 Lyl1 Nfat5 Nfia Nfic Nme4 Nr1i2 Pitx1 Polr2e Rnf30 Satb1 Sox18 Spdef Tbl1xr1 Tbx15 Tcf15 Tle2 Tpi1 Ugp2 Utf1 Xbp1 Zfhx1a Zfp354a
54	GO:0051186 [5]: cofactor metabolism	9	9	323	120	12177	-0.45	0.0	4.96	2.38	Acas2l Ak1 Alas2 Folr1 Gstt2 Hebp1 Hmox1 Pdk2 Tpi1
55	GO:0009607 [4]: response to biotic stimulus	15	15	317	979	11318	-0.45	0.0	0.01	0.0	C1qr1 Herpud1 Hfe Il11ra1 Il1f9 Itgb2 Ltb Lyzl4 Lyzs Lzp-s Pirb Pycard Repin1 Saa1 Saa2
56	GO:0042168 [5]: heme metabolism	3	3	329	11	12286	-0.46	0.0	5.24	2.48	Alas2 Hebp1 Hmox1
57	GO:0006778 [6]: porphyrin metabolism	3	3	329	11	12286	-0.46	0.0	5.24	2.48	Alas2 Hebp1 Hmox1
58	GO:0006817 [8]: phosphate transport	5	5	327	40	12257	-0.51	0.0	5.07	2.41	C1ql3 Col1a1 Emilin1 Fcna Marco
59	GO:0044260 [5]: cellular macromolecule metabolism	78	78	254	2301	9996	-0.54	0.0	3.99	1.64	1700030A21Rik Acvr1b Adcy8 Aldoa Anpep Cabc1 Capn3 Capn9 Cpeb1 Dhh Dnajc7 Dpp4 Eef1a2 Eif3s6 Eno3 Erf F7 Fbxw11 Fn3k Galnt10 Gmfg Gne Gpd1 Gspt2 Gys1 Herpud1 Hist1h4i Hk1 Hrmt1l2 Idh3a Klk11 Klk22 Klk7 Lgtn Lnx1 Loxl1 Lrrk2 Lta4h Mapk12 Mcpt7 Mipol1 Msrb2 Mst1r Npm3 Padi2 Pdgfrb Pdir Pdk2 Pfkl Pfkm Pfkp Pgam2 Pik3cg Ppp1r1a Ppp1r3c Ptp4a3 Ptpla Ptpn18 Ptpro Pygm Rab38 Rnf25 Rpl14 Rpl37 Rps9 Satb1…
60	GO:0044265 [6]: cellular macromolecule catabolism	24	24	308	532	11765	-0.58	0.0	4.43	1.97	Adcy8 Aldoa Anpep Capn3 Capn9 Dhh Dpp4 Eno3 Erf F7 Hk1 Klk11 Klk22 Klk7 Lnx1 Lta4h Mcpt7 Pfkl Pfkm Pfkp Pgam2 Sec11l3 Tpi1 Usp12
61	GO:0044238 [4]: primary metabolism	151	151	181	4905	7392	-0.58	0.0	3.75	1.61	1600020H07Rik 1700030A21Rik 2310009E04Rik 4632408A20Rik A2bp1 Acadsb Acsl4 Acvr1b Adarb1 Adcy8 Adssl1 Ak1 Aldh4a1 Aldoa Anpep Arg1 Asb5 Ass1 B4galt6 BC051244 Baz1b Baz2a Bcat2 Bckdhb Cabc1 Cant1 Capn3 Capn9 Cidea Ckm Cpeb1 Crat Creb3l1 Creg1 Dbp Dhcr7 Dhh Dnajc7 Dnase1 Dpf3 Dpp4 Eaf2 Eef1a2 Eif3s6 Eno3 Erf Etv1 F7 Fbxw11 Fn3k Foxc2 Galnt10 Gata6 Gmfg Gne Got1 Gpd1 Gpld1 Gspt2 Gys1 Hal Herpud1 Hic…
62	GO:0005977 [8]: glycogen metabolism	4	4	328	25	12272	-0.62	0.0	5.02	2.41	Gys1 Ppp1r1a Ppp1r3c Pygm
63	GO:0006073 [7]: glucan metabolism	4	4	328	25	12272	-0.62	0.0	5.02	2.41	Gys1 Ppp1r1a Ppp1r3c Pygm
64	GO:0043284 [5]: biopolymer biosynthesis	3	3	329	12	12285	-0.66	0.0	5.04	2.41	Gne Gys1 Ppp1r3c
65	GO:0000271 [6]: polysaccharide biosynthesis	3	3	329	12	12285	-0.66	0.0	5.04	2.41	Gne Gys1 Ppp1r3c
66	GO:0006941 [4]: striated muscle contraction	3	3	329	12	12285	-0.66	0.0	5.04	2.41	Myom1 Myom2 Smpx
67	GO:0000050 [5]: urea cycle	2	2	330	3	12294	-0.72	0.0	5.03	2.41	Arg1 Ass1
68	GO:0009057 [5]: macromolecule catabolism	24	24	308	550	11747	-0.89	0.0	4.08	1.72	Adcy8 Aldoa Anpep Capn3 Capn9 Dhh Dpp4 Eno3 Erf F7 Hk1 Klk11 Klk22 Klk7 Lnx1 Lta4h Mcpt7 Pfkl Pfkm Pfkp Pgam2 Sec11l3 Tpi1 Usp12
69	GO:0006952 [5]: defense response	14	14	318	894	11403	-0.95	0.0	0.01	0.0	C1qr1 Hfe Il11ra1 Il1f9 Itgb2 Ltb Lyzl4 Lyzs Lzp-s Pirb Pycard Repin1 Saa1 Saa2
70	GO:0006112 [7]: energy reserve metabolism	4	4	328	28	12269	-0.95	0.0	4.66	2.16	Gys1 Ppp1r1a Ppp1r3c Pygm
71	GO:0016070 [5]: RNA metabolism	3	3	329	365	11932	-1.0	0.0	0.0	0.0	A2bp1 Adarb1 Cpeb1
72	GO:0007399 [5]: neurogenesis	2	2	330	305	11992	-1.07	0.0	0.0	0.0	Etv1 Ntn1
73	GO:0000051 [4]: urea cycle intermediate metabolism	2	2	330	4	12293	-1.09	0.0	4.64	2.16	Arg1 Ass1
74	GO:0006072 [8]: glycerol-3-phosphate metabolism	2	2	330	4	12293	-1.09	0.0	4.64	2.16	Gpd1 Slc37a2
75	GO:0006085 [8]: acetyl-CoA biosynthesis	2	2	330	4	12293	-1.09	0.0	4.64	2.16	Acas2l Pdk2
76	GO:0006525 [5]: arginine metabolism	2	2	330	4	12293	-1.09	0.0	4.64	2.16	Arg1 Ass1
77	GO:0006555 [7]: methionine metabolism	2	2	330	4	12293	-1.09	0.0	4.64	2.16	BC051244 Mthfr
78	GO:0006955 [4]: immune response	10	10	322	702	11595	-1.09	0.0	0.01	0.0	Hfe Il11ra1 Il1f9 Itgb2 Ltb Pirb Pycard Repin1 Saa1 Saa2
79	GO:0009887 [4]: organogenesis	35	35	297	915	11382	-1.14	0.0	3.63	1.61	Acta1 Ahsg Angpt2 Anpep Calml4 Capn3 Casq1 Clec3b Crkl Csrp3 Dhcr7 Etv1 Hoxb6 Hoxd8 Hrmt1l2 Id2 Il11ra1 Ltb Myl1 Mylpf Myom1 Myom2 Nfic Ntn1 Pirb Pvalb Slc5a1 Spry2 Tcap Tie1 Tnnc2 Tnni2 Tnni3 Tnnt1 Tnnt3
80	GO:0009613 [5]: response to pest, pathogen or parasite	6	6	326	510	11787	-1.14	0.0	0.01	0.0	Itgb2 Pirb Pycard Repin1 Saa1 Saa2
81	GO:0048513 [3]: organ development	35	35	297	921	11376	-1.21	0.0	3.55	1.57	Acta1 Ahsg Angpt2 Anpep Calml4 Capn3 Casq1 Clec3b Crkl Csrp3 Dhcr7 Etv1 Hoxb6 Hoxd8 Hrmt1l2 Id2 Il11ra1 Ltb Myl1 Mylpf Myom1 Myom2 Nfic Ntn1 Pirb Pvalb Slc5a1 Spry2 Tcap Tie1 Tnnc2 Tnni2 Tnni3 Tnnt1 Tnnt3
82	GO:0016998 [6]: cell wall catabolism	2	2	330	5	12292	-1.41	0.0	4.32	1.91	Lyzs Lzp-s
83	GO:0006560 [8]: proline metabolism	2	2	330	5	12292	-1.41	0.0	4.32	1.91	Aldh4a1 Pycr1
84	GO:0009065 [8]: glutamine family amino acid catabolism	2	2	330	5	12292	-1.41	0.0	4.32	1.91	Aldh4a1 Arg1
85	GO:0016051 [6]: carbohydrate biosynthesis	5	5	327	52	12245	-1.43	0.0	4.09	1.72	Gne Gpd1 Gys1 Ppp1r3c Tpi1
86	GO:0042440 [4]: pigment metabolism	3	3	329	17	12280	-1.44	0.0	4.22	1.82	Alas2 Hebp1 Hmox1
87	GO:0007275 [2]: development	53	53	279	1585	10712	-1.69	0.0	2.78	1.07	Acta1 Acvr1b Ahsg Alas2 Angpt2 Anpep Calml4 Capn3 Casq1 Clec3b Crkl Csrp3 Dhcr7 Dhh Dkk2 Etv1 Fzd9 Hebp1 Hic1 Hmox1 Hoxb6 Hoxd8 Hrmt1l2 Id2 Il11ra1 Itgb2 Ldb2 Ltb Mst1r Myl1 Mylpf Myom1 Myom2 Nfic Ninj1 Ntn1 Pirb Pitx1 Pvalb Slc5a1 Sprr1b Spry2 Tcap Tcf15 Tie1 Tkt Tnnc2 Tnni2 Tnni3 Tnnt1 Tnnt3 Xist Zfp354a
88	GO:0030154 [3]: cell differentiation	3	3	329	327	11970	-1.7	0.0	0.01	0.0	Dhcr7 Il11ra1 Pirb
89	GO:0006886 [6]: intracellular protein transport	15	15	317	329	11968	-1.8	0.0	3.26	1.32	4632408A20Rik Akap12 Ap3s2 Arl4 Arl5 Copz2 Folr1 Folr2 Ppp1r3c Rab38 Slc35a3 Sytl1 Sytl4 Tmed3 Tmed9
90	GO:0009987 [2]: cellular process	267	267	65	10272	2025	-1.81	0.0	0.06	0.0	1110015E22Rik 1190002H23Rik 1300013B24Rik 1700020C11Rik 1700030A21Rik 4632408A20Rik A2bp1 AW742319 Aass Abcb6 Abcb9 Acadsb Acas2l Acsl4 Acta1 Acvr1b Adarb1 Adcy8 Adssl1 Ak1 Akap12 Alas2 Aldh4a1 Aldoa Angpt2 Anpep Ap3s2 Arfgap3 Arg1 Arhgap8 Arl4 Arl5 Arl6ip5 Arpc3 Asb5 Ass1 B4galt6 BC051244 Baz1b Baz2a Bcat2 Bckdhb C1ql3 C1qr1 C80638 Cabc1 Cacng1 Cant1 Capn3 Capn9 Car5b Car6 Cdh5 Chn1 Cidea Ckm Cm…
91	GO:0009058 [4]: biosynthesis	30	30	302	816	11481	-1.86	0.0	2.85	1.12	Adcy8 Adssl1 Alas2 Ass1 BC051244 Bcat2 Cpeb1 Eef1a2 Eif3s6 Galnt10 Gcat Gne Got1 Gpd1 Gspt2 Gys1 Hal Hsd3b7 Lgtn Lta4h Nme4 Npl Phgdh Ppp1r3c Pycr1 Rpl14 Rpl37 Rps9 St6galnac4 Tpi1
92	GO:0009067 [8]: aspartate family amino acid biosynthesis	2	2	330	7	12290	-1.89	0.0	3.82	1.61	BC051244 Npl
93	GO:0019835 [5]: cytolysis	3	3	329	21	12276	-1.91	0.0	3.72	1.61	Lyzl4 Lyzs Lzp-s
94	GO:0015031 [5]: protein transport	19	19	313	467	11830	-2.01	0.0	2.9	1.13	4632408A20Rik Akap12 Ap3s2 Arfgap3 Arl4 Arl5 Copg2 Copz2 Folr1 Folr2 Ppp1r3c Rab38 Rab3d Rab40b Slc35a3 Sytl1 Sytl4 Tmed3 Tmed9
95	GO:0019748 [4]: secondary metabolism	3	3	329	22	12275	-2.01	0.0	3.61	1.61	Alas2 Hebp1 Hmox1
96	GO:0006396 [6]: RNA processing	3	3	329	308	11989	-2.04	0.0	0.01	0.0	A2bp1 Adarb1 Cpeb1
97	GO:0045184 [5]: establishment of protein localization	19	19	313	471	11826	-2.07	0.0	2.83	1.11	4632408A20Rik Akap12 Ap3s2 Arfgap3 Arl4 Arl5 Copg2 Copz2 Folr1 Folr2 Ppp1r3c Rab38 Rab3d Rab40b Slc35a3 Sytl1 Sytl4 Tmed3 Tmed9
98	GO:0015669 [5]: gas transport	2	2	330	8	12289	-2.09	0.0	3.61	1.61	Cygb Hba-a1
99	GO:0015671 [6]: oxygen transport	2	2	330	8	12289	-2.09	0.0	3.61	1.61	Cygb Hba-a1
100	GO:0009084 [8]: glutamine family amino acid biosynthesis	2	2	330	8	12289	-2.09	0.0	3.61	1.61	Ass1 Pycr1
101	GO:0015791 [5]: polyol transport	1	1	331	0	12297	-2.14	0.0	3.64	1.61	Slc37a2
102	GO:0015793 [6]: glycerol transport	1	1	331	0	12297	-2.14	0.0	3.64	1.61	Slc37a2
103	GO:0015794 [7]: glycerol-3-phosphate transport	1	1	331	0	12297	-2.14	0.0	3.64	1.61	Slc37a2
104	GO:0018216 [10]: peptidyl-arginine methylation	1	1	331	0	12297	-2.14	0.0	3.64	1.61	Hrmt1l2
105	GO:0019433 [8]: triacylglycerol catabolism	1	1	331	0	12297	-2.14	0.0	3.64	1.61	Lipe
106	GO:0019919 [13]: peptidyl-arginine methylation, to asymmetrical-dimethyl arginine	1	1	331	0	12297	-2.14	0.0	3.64	1.61	Hrmt1l2
107	GO:0030389 [7]: fructosamine metabolism	1	1	331	0	12297	-2.14	0.0	3.64	1.61	Fn3k
108	GO:0035246 [11]: peptidyl-arginine N-methylation	1	1	331	0	12297	-2.14	0.0	3.64	1.61	Hrmt1l2
109	GO:0035247 [12]: peptidyl-arginine omega-N-methylation	1	1	331	0	12297	-2.14	0.0	3.64	1.61	Hrmt1l2
110	GO:0042787 [10]: protein ubiquitination during ubiquitin-dependent protein catabolism	1	1	331	0	12297	-2.14	0.0	3.64	1.61	Lnx1
111	GO:0044269 [6]: glycerol ether catabolism	1	1	331	0	12297	-2.14	0.0	3.64	1.61	Lipe
112	GO:0046340 [8]: diacylglycerol catabolism	1	1	331	0	12297	-2.14	0.0	3.64	1.61	Lipe
113	GO:0046461 [7]: neutral lipid catabolism	1	1	331	0	12297	-2.14	0.0	3.64	1.61	Lipe
114	GO:0046464 [7]: acylglycerol catabolism	1	1	331	0	12297	-2.14	0.0	3.64	1.61	Lipe
115	GO:0046503 [7]: glycerolipid catabolism	1	1	331	0	12297	-2.14	0.0	3.64	1.61	Lipe
116	GO:0046655 [7]: folic acid metabolism	1	1	331	0	12297	-2.14	0.0	3.64	1.61	Folr1
117	GO:0006127 [7]: glycerophosphate shuttle	1	1	331	0	12297	-2.14	0.0	3.64	1.61	Slc37a2
118	GO:0006507 [11]: GPI anchor release	1	1	331	0	12297	-2.14	0.0	3.64	1.61	Gpld1
119	GO:0009088 [8]: threonine biosynthesis	1	1	331	0	12297	-2.14	0.0	3.64	1.61	BC051244
120	GO:0006629 [5]: lipid metabolism	17	17	315	417	11880	-2.2	0.0	2.71	1.05	1600020H07Rik 4632408A20Rik Acadsb Acsl4 B4galt6 Cidea Crat Dhcr7 Gne Gpld1 Hsd3b7 Lipe Lta4h Nudt13 Pla2g12a Psap Tpi1
121	GO:0009653 [3]: morphogenesis	36	36	296	1070	11227	-2.26	0.0	2.25	0.91	Acta1 Ahsg Angpt2 Anpep Calml4 Capn3 Casq1 Clec3b Crkl Csrp3 Dhcr7 Etv1 Hoxb6 Hoxd8 Hrmt1l2 Id2 Il11ra1 Ltb Myl1 Mylpf Myom1 Myom2 Nfic Ntn1 Pirb Pvalb Slc5a1 Sprr1b Spry2 Tcap Tie1 Tnnc2 Tnni2 Tnni3 Tnnt1 Tnnt3
122	GO:0005978 [8]: glycogen biosynthesis	2	2	330	9	12288	-2.27	0.0	3.43	1.48	Gys1 Ppp1r3c
123	GO:0006084 [7]: acetyl-CoA metabolism	2	2	330	9	12288	-2.27	0.0	3.43	1.48	Acas2l Pdk2
124	GO:0007222 [7]: frizzled signaling pathway	2	2	330	9	12288	-2.27	0.0	3.43	1.48	Fzd9 Tle2
125	GO:0009250 [7]: glucan biosynthesis	2	2	330	9	12288	-2.27	0.0	3.43	1.48	Gys1 Ppp1r3c
126	GO:0008104 [4]: protein localization	19	19	313	490	11807	-2.3	0.0	2.54	1.03	4632408A20Rik Akap12 Ap3s2 Arfgap3 Arl4 Arl5 Copg2 Copz2 Folr1 Folr2 Ppp1r3c Rab38 Rab3d Rab40b Slc35a3 Sytl1 Sytl4 Tmed3 Tmed9
127	GO:0008283 [4]: cell proliferation	13	13	319	725	11572	-2.31	0.0	0.05	0.0	1190002H23Rik Ak1 Cpeb1 Crkl Dhcr7 G0s2 Gspt2 Mapk12 Nfia Nfic Pstpip1 Pycard Repin1
128	GO:0046483 [5]: heterocycle metabolism	4	4	328	46	12251	-2.33	0.0	3.17	1.25	Alas2 Folr1 Hebp1 Hmox1
129	GO:0006357 [8]: regulation of transcription from Pol II promoter	1	1	331	182	12115	-2.48	0.0	0.01	0.0	Nfat5
130	GO:0043207 [5]: response to external biotic stimulus	9	9	323	543	11754	-2.49	0.0	0.04	0.0	Itgb2 Lyzl4 Lyzs Lzp-s Pirb Pycard Repin1 Saa1 Saa2
131	GO:0006812 [6]: cation transport	5	5	327	372	11925	-2.49	0.0	0.03	0.0	Cacng1 Kcne3 Kcnn4 Slc31a2 Slc5a1
132	GO:0044249 [5]: cellular biosynthesis	27	27	305	783	11514	-2.49	0.0	2.12	0.85	Adcy8 Adssl1 Alas2 Ass1 BC051244 Bcat2 Cpeb1 Eef1a2 Eif3s6 Galnt10 Gne Gpd1 Gspt2 Gys1 Hsd3b7 Lgtn Lta4h Nme4 Npl Phgdh Ppp1r3c Pycr1 Rpl14 Rpl37 Rps9 St6galnac4 Tpi1
133	GO:0006350 [6]: transcription	36	36	296	1575	10722	-2.54	0.0	0.13	0.04	Asb5 Baz1b Baz2a Creb3l1 Creg1 Dbp Dpf3 Eaf2 Erf Etv1 Foxc2 Gata6 Hic1 Hivep2 Hoxb6 Hoxd8 Lyl1 Nfat5 Nfia Nfic Nr1i2 Pitx1 Polr2e Rnf30 Satb1 Sox18 Spdef Tbl1xr1 Tbx15 Tcf15 Tle2 Ugp2 Utf1 Xbp1 Zfhx1a Zfp354a
134	GO:0006118 [6]: electron transport	12	12	320	280	12017	-2.54	0.0	2.47	0.96	1300013B24Rik Aass Acadsb Cox7a1 Cox8b Cyp24a1 Glrx1 Grp58 Pdir Slc37a2 Srpx2 Zfp106
135	GO:0006355 [7]: regulation of transcription, DNA-dependent	34	34	298	1494	10803	-2.57	0.0	0.13	0.04	Asb5 Baz1b Baz2a Creb3l1 Creg1 Dbp Dpf3 Erf Etv1 Foxc2 Gata6 Hic1 Hivep2 Hoxb6 Hoxd8 Lyl1 Nfat5 Nfia Nfic Nr1i2 Pitx1 Rnf30 Satb1 Sox18 Spdef Tbl1xr1 Tbx15 Tcf15 Tle2 Ugp2 Utf1 Xbp1 Zfhx1a Zfp354a
136	GO:0019219 [5]: regulation of nucleobase, nucleoside, nucleotide and nucleic acid metabolism	35	35	297	1527	10770	-2.6	0.0	0.14	0.04	Asb5 Baz1b Baz2a Creb3l1 Creg1 Dbp Dpf3 Eaf2 Erf Etv1 Foxc2 Gata6 Hic1 Hivep2 Hoxb6 Hoxd8 Lyl1 Nfat5 Nfia Nfic Nr1i2 Pitx1 Rnf30 Satb1 Sox18 Spdef Tbl1xr1 Tbx15 Tcf15 Tle2 Ugp2 Utf1 Xbp1 Zfhx1a Zfp354a
137	GO:0006366 [8]: transcription from Pol II promoter	2	2	330	226	12071	-2.62	0.0	0.02	0.0	Nfat5 Polr2e
138	GO:0045449 [6]: regulation of transcription	35	35	297	1520	10777	-2.63	0.0	0.15	0.04	Asb5 Baz1b Baz2a Creb3l1 Creg1 Dbp Dpf3 Eaf2 Erf Etv1 Foxc2 Gata6 Hic1 Hivep2 Hoxb6 Hoxd8 Lyl1 Nfat5 Nfia Nfic Nr1i2 Pitx1 Rnf30 Satb1 Sox18 Spdef Tbl1xr1 Tbx15 Tcf15 Tle2 Ugp2 Utf1 Xbp1 Zfhx1a Zfp354a
139	GO:0006351 [7]: transcription, DNA-dependent	35	35	297	1520	10777	-2.63	0.0	0.15	0.04	Asb5 Baz1b Baz2a Creb3l1 Creg1 Dbp Dpf3 Erf Etv1 Foxc2 Gata6 Hic1 Hivep2 Hoxb6 Hoxd8 Lyl1 Nfat5 Nfia Nfic Nr1i2 Pitx1 Polr2e Rnf30 Satb1 Sox18 Spdef Tbl1xr1 Tbx15 Tcf15 Tle2 Ugp2 Utf1 Xbp1 Zfhx1a Zfp354a
140	GO:0006810 [4]: transport	54	54	278	1799	10498	-2.63	0.0	1.5	0.66	1300013B24Rik 4632408A20Rik Abcb6 Abcb9 Akap12 Ap3s2 Arfgap3 Arl4 Arl5 Arl6ip5 C1ql3 C80638 Cacng1 Col1a1 Copg2 Copz2 Crat Cygb Ednra Elmo1 Emilin1 Fabp4 Fcna Folr1 Folr2 Gata6 Hba-a1 Kcne3 Kcnn4 Laptm4a Lasp1 Marco Ppp1r3c Pstpip1 Rab38 Rab3d Rab40b Rbp7 Slc16a7 Slc29a3 Slc31a2 Slc35a3 Slc35c2 Slc37a2 Slc5a1 Slc6a14 Slc6a4 Slc7a8 Sytl1 Sytl4 Tmed3 Tmed9 Tmem37 Tnni2
141	GO:0051234 [4]: establishment of localization	54	54	278	1802	10495	-2.64	0.0	1.48	0.66	1300013B24Rik 4632408A20Rik Abcb6 Abcb9 Akap12 Ap3s2 Arfgap3 Arl4 Arl5 Arl6ip5 C1ql3 C80638 Cacng1 Col1a1 Copg2 Copz2 Crat Cygb Ednra Elmo1 Emilin1 Fabp4 Fcna Folr1 Folr2 Gata6 Hba-a1 Kcne3 Kcnn4 Laptm4a Lasp1 Marco Ppp1r3c Pstpip1 Rab38 Rab3d Rab40b Rbp7 Slc16a7 Slc29a3 Slc31a2 Slc35a3 Slc35c2 Slc37a2 Slc5a1 Slc6a14 Slc6a4 Slc7a8 Sytl1 Sytl4 Tmed3 Tmed9 Tmem37 Tnni2
142	GO:0009790 [3]: embryonic development	1	1	331	173	12124	-2.67	0.0	0.01	0.0	Acvr1b
143	GO:0006040 [6]: amino sugar metabolism	2	2	330	12	12285	-2.69	0.0	2.98	1.18	Fn3k Gne
144	GO:0051179 [3]: localization	54	54	278	1819	10478	-2.69	0.0	1.39	0.64	1300013B24Rik 4632408A20Rik Abcb6 Abcb9 Akap12 Ap3s2 Arfgap3 Arl4 Arl5 Arl6ip5 C1ql3 C80638 Cacng1 Col1a1 Copg2 Copz2 Crat Cygb Ednra Elmo1 Emilin1 Fabp4 Fcna Folr1 Folr2 Gata6 Hba-a1 Kcne3 Kcnn4 Laptm4a Lasp1 Marco Ppp1r3c Pstpip1 Rab38 Rab3d Rab40b Rbp7 Slc16a7 Slc29a3 Slc31a2 Slc35a3 Slc35c2 Slc37a2 Slc5a1 Slc6a14 Slc6a4 Slc7a8 Sytl1 Sytl4 Tmed3 Tmed9 Tmem37 Tnni2
145	GO:0048066 [3]: pigmentation	3	3	329	31	12266	-2.72	0.0	2.83	1.11	Alas2 Hebp1 Hmox1
146	GO:0050789 [2]: regulation of biological process	64	64	268	2227	10070	-2.75	0.0	1.16	0.54	Acsl4 Adcy8 Arfgap3 Arhgap8 Asb5 Baz1b Baz2a Casq1 Cml1 Cpeb1 Creb3l1 Creg1 Dap Dbp Dhcr7 Dkk2 Dpf3 Eaf2 Eef1a2 Eif3s6 Erf Etv1 Foxc2 Gata6 Hic1 Hivep2 Hoxb6 Hoxd8 Kcnn4 Lyl1 Nfat5 Nfia Nfic Nr1i2 Ntn1 Pdgfrb Pik3cg Pitx1 Pycard Rab3d Rnf30 Satb1 Sox18 Spdef Spry2 Tbl1xr1 Tbx15 Tcf15 Tie1 Tkt Tle2 Tmod4 Tnnc2 Tnni2 Tnni3 Tnnt1 Tnnt3 Tnxb Ugp2 Utf1 Xbp1 Xist Zfhx1a Zfp354a
147	GO:0019538 [5]: protein metabolism	62	62	270	2168	10129	-2.78	0.0	1.1	0.52	1700030A21Rik Acvr1b Adcy8 Anpep Cabc1 Capn3 Capn9 Cpeb1 Dhh Dnajc7 Dpp4 Eef1a2 Eif3s6 Erf F7 Fbxw11 Galnt10 Gmfg Gspt2 Herpud1 Hist1h4i Hrmt1l2 Klk11 Klk22 Klk7 Lgtn Lnx1 Loxl1 Lrrk2 Lta4h Mapk12 Mcpt7 Mipol1 Msrb2 Mst1r Npm3 Padi2 Pdgfrb Pdir Pdk2 Pik3cg Ptp4a3 Ptpla Ptpn18 Ptpro Rab38 Rnf25 Rpl14 Rpl37 Rps9 Satb1 Sec11l3 St6galnac4 Tbl1xr1 Tgm3 Tie1 Tle2 Tmod4 Trap1 Trim10 Usp12 Wwp1
148	GO:0030334 [6]: regulation of cell migration	3	3	329	32	12265	-2.79	0.0	2.76	1.06	Arhgap8 Ntn1 Tie1
149	GO:0051270 [5]: regulation of cell motility	3	3	329	32	12265	-2.79	0.0	2.76	1.06	Arhgap8 Ntn1 Tie1
150	GO:0015800 [7]: acidic amino acid transport	1	1	331	1	12296	-2.8	0.0	2.96	1.18	Arl6ip5
151	GO:0015813 [8]: L-glutamate transport	1	1	331	1	12296	-2.8	0.0	2.96	1.18	Arl6ip5
152	GO:0030239 [7]: myofibril assembly	1	1	331	1	12296	-2.8	0.0	2.96	1.18	Tcap
153	GO:0045214 [8]: sarcomere organization	1	1	331	1	12296	-2.8	0.0	2.96	1.18	Tcap
154	GO:0045785 [5]: positive regulation of cell adhesion	1	1	331	1	12296	-2.8	0.0	2.96	1.18	Tnxb
155	GO:0050714 [6]: positive regulation of protein secretion	1	1	331	1	12296	-2.8	0.0	2.96	1.18	Kcnn4
156	GO:0001779 [5]: natural killer cell differentiation	1	1	331	1	12296	-2.8	0.0	2.96	1.18	Il11ra1
157	GO:0006603 [8]: phosphocreatine metabolism	1	1	331	1	12296	-2.8	0.0	2.96	1.18	Ckm
158	GO:0006788 [6]: heme oxidation	1	1	331	1	12296	-2.8	0.0	2.96	1.18	Hmox1
159	GO:0007130 [13]: synaptonemal complex formation	1	1	331	1	12296	-2.8	0.0	2.96	1.18	Cpeb1
160	GO:0007616 [5]: long-term memory	1	1	331	1	12296	-2.8	0.0	2.96	1.18	Chst10
161	GO:0007638 [3]: mechanosensory behavior	1	1	331	1	12296	-2.8	0.0	2.96	1.18	Etv1
162	GO:0008653 [6]: lipopolysaccharide metabolism	1	1	331	1	12296	-2.8	0.0	2.96	1.18	Gne
163	GO:0009082 [8]: branched chain family amino acid biosynthesis	1	1	331	1	12296	-2.8	0.0	2.96	1.18	Bcat2
164	GO:0009103 [7]: lipopolysaccharide biosynthesis	1	1	331	1	12296	-2.8	0.0	2.96	1.18	Gne
165	GO:0019222 [4]: regulation of metabolism	40	40	292	1655	10642	-2.8	0.0	0.23	0.08	Acsl4 Asb5 Baz1b Baz2a Cpeb1 Creb3l1 Creg1 Dbp Dpf3 Eaf2 Eif3s6 Erf Etv1 Foxc2 Gata6 Hic1 Hivep2 Hoxb6 Hoxd8 Lyl1 Nfat5 Nfia Nfic Nr1i2 Pdgfrb Pitx1 Rnf30 Satb1 Sox18 Spdef Tbl1xr1 Tbx15 Tcf15 Tle2 Tmod4 Ugp2 Utf1 Xbp1 Zfhx1a Zfp354a
166	GO:0000096 [6]: sulfur amino acid metabolism	2	2	330	13	12284	-2.8	0.0	2.85	1.12	BC051244 Mthfr
167	GO:0006094 [8]: gluconeogenesis	2	2	330	13	12284	-2.8	0.0	2.85	1.12	Gpd1 Tpi1
168	GO:0006479 [9]: protein amino acid methylation	2	2	330	13	12284	-2.8	0.0	2.85	1.12	Hrmt1l2 Satb1
169	GO:0044267 [6]: cellular protein metabolism	61	61	271	2148	10149	-2.82	0.0	1.03	0.48	1700030A21Rik Acvr1b Adcy8 Anpep Cabc1 Capn3 Capn9 Cpeb1 Dhh Dnajc7 Dpp4 Eef1a2 Eif3s6 Erf F7 Fbxw11 Galnt10 Gmfg Gspt2 Herpud1 Hist1h4i Hrmt1l2 Klk11 Klk22 Klk7 Lgtn Lnx1 Loxl1 Lrrk2 Lta4h Mapk12 Mcpt7 Mipol1 Msrb2 Mst1r Npm3 Padi2 Pdgfrb Pdir Pdk2 Pik3cg Ptp4a3 Ptpla Ptpn18 Ptpro Rab38 Rnf25 Rpl14 Rpl37 Rps9 Satb1 Sec11l3 St6galnac4 Tbl1xr1 Tgm3 Tie1 Tle2 Trap1 Trim10 Usp12 Wwp1
170	GO:0007049 [5]: cell cycle	10	10	322	548	11749	-2.83	0.0	0.08	0.0	1190002H23Rik Ak1 Cpeb1 Crkl G0s2 Gspt2 Mapk12 Nfia Nfic Pycard
171	GO:0044255 [5]: cellular lipid metabolism	13	13	319	334	11963	-2.83	0.0	2.06	0.84	Acadsb Acsl4 B4galt6 Crat Dhcr7 Gne Gpld1 Hsd3b7 Lipe Lta4h Nudt13 Psap Tpi1
172	GO:0007582 [2]: physiological process	271	271	61	10004	2293	-2.9	0.0	0.73	0.34	1110015E22Rik 1190002H23Rik 1300013B24Rik 1600020H07Rik 1700020C11Rik 1700030A21Rik 2310009E04Rik 4632408A20Rik A2bp1 Aass Abcb6 Abcb9 Acadsb Acas2l Acsl4 Acta1 Actn3 Acvr1b Adarb1 Adcy8 Adssl1 Agt Ahsg Ak1 Akap12 Alas2 Aldh4a1 Aldoa Anpep Ap3s2 Arfgap3 Arg1 Arhgap8 Arl4 Arl5 Arl6ip5 Arpc3 Asb5 Aspn Ass1 B4galt6 BC051244 Baz1b Baz2a Bcat2 Bckdhb C1ql3 C1qr1 C6.1A C80638 Cabc1 Cacng1 Cant1 Capn3 C…
173	GO:0050791 [3]: regulation of physiological process	56	56	276	2004	10293	-2.92	0.0	0.88	0.42	Acsl4 Arhgap8 Asb5 Baz1b Baz2a Casq1 Cpeb1 Creb3l1 Creg1 Dap Dbp Dhcr7 Dpf3 Eaf2 Eef1a2 Eif3s6 Erf Etv1 Foxc2 Gata6 Hic1 Hivep2 Hoxb6 Hoxd8 Kcnn4 Lyl1 Nfat5 Nfia Nfic Nr1i2 Ntn1 Pdgfrb Pik3cg Pitx1 Pycard Rab3d Rnf30 Satb1 Sox18 Spdef Tbl1xr1 Tbx15 Tcf15 Tie1 Tle2 Tmod4 Tnnc2 Tnni2 Tnni3 Tnnt1 Tnnt3 Ugp2 Utf1 Xbp1 Zfhx1a Zfp354a
174	GO:0007010 [6]: cytoskeleton organization and biogenesis	13	13	319	342	11955	-2.93	0.0	1.94	0.79	Acta1 Arhgap8 Elmo1 Gata6 Krt1-1 Krt1-c29 Lcp1 Mipol1 Myl1 Mylpf Myo6 Rnf30 Tmod4
175	GO:0007267 [4]: cell-cell signaling	2	2	330	208	12089	-2.94	0.0	0.02	0.0	Dhh Gjb1
176	GO:0043283 [4]: biopolymer metabolism	31	31	301	1294	11003	-2.94	0.0	0.25	0.09	A2bp1 Adarb1 Adcy8 Anpep Baz1b Baz2a Capn3 Capn9 Cpeb1 Dhh Dnase1 Dpp4 Erf F7 Gne Gys1 Hist1h4i Klk11 Klk22 Klk7 Lnx1 Lta4h Mcpt7 Nfia Nfic Ppp1r1a Ppp1r3c Pygm Satb1 Sec11l3 Usp12
177	GO:0006259 [5]: DNA metabolism	7	7	325	414	11883	-2.98	0.0	0.07	0.0	Baz1b Baz2a Dnase1 Hist1h4i Nfia Nfic Satb1
178	GO:0016071 [6]: mRNA metabolism	3	3	329	249	12048	-2.99	0.0	0.04	0.0	A2bp1 Adarb1 Cpeb1
179	GO:0046907 [5]: intracellular transport	16	16	316	458	11839	-3.01	0.0	1.69	0.72	4632408A20Rik Akap12 Ap3s2 Arl4 Arl5 Copz2 Folr1 Folr2 Gata6 Ppp1r3c Rab38 Slc35a3 Sytl1 Sytl4 Tmed3 Tmed9
180	GO:0008213 [8]: protein amino acid alkylation	2	2	330	15	12282	-3.02	0.0	2.63	1.05	Hrmt1l2 Satb1
181	GO:0019953 [4]: sexual reproduction	1	1	331	155	12142	-3.05	0.0	0.02	0.0	Tkt
182	GO:0000003 [3]: reproduction	1	1	331	155	12142	-3.05	0.0	0.02	0.0	Tkt
183	GO:0000902 [4]: cellular morphogenesis	1	1	331	155	12142	-3.05	0.0	0.02	0.0	Sprr1b
184	GO:0006959 [5]: humoral immune response	1	1	331	155	12142	-3.05	0.0	0.02	0.0	Pirb
185	GO:0006464 [7]: protein modification	32	32	300	1084	11213	-3.05	0.0	1.11	0.52	Acvr1b Dhh Fbxw11 Galnt10 Gmfg Herpud1 Hrmt1l2 Lnx1 Loxl1 Lrrk2 Mapk12 Mst1r Padi2 Pdgfrb Pdk2 Pik3cg Ptp4a3 Ptpla Ptpn18 Ptpro Rab38 Rnf25 Satb1 Sec11l3 St6galnac4 Tbl1xr1 Tgm3 Tie1 Tle2 Trim10 Usp12 Wwp1
186	GO:0000004 [2]: biological_process unknown	23	23	309	988	11309	-3.05	0.0	0.23	0.08	1810043G02Rik A630054L15Rik Abpb Bat2 Ccpg1 Cd248 Chpt1 Clybl Cuedc1 Ddit4 Deadc1 Gga2 Llglh2 Map17 Pgcp Pp11r Pxmp4 Ropn1l Serpina3n Sprrl1 Tmem4 Zbp1 Zmynd10
187	GO:0009611 [5]: response to wounding	5	5	327	327	11970	-3.07	0.0	0.06	0.0	Itgb2 Lcp1 Ninj1 Pycard Repin1
188	GO:0006865 [6]: amino acid transport	3	3	329	37	12260	-3.07	0.0	2.44	0.95	Arl6ip5 Slc6a14 Slc7a8
189	GO:0016043 [4]: cell organization and biogenesis	20	20	312	863	11434	-3.14	0.0	0.24	0.08	1700020C11Rik Acta1 Arhgap8 Baz1b Baz2a Elmo1 Gata6 Hist1h4i Krt1-1 Krt1-c29 Lcp1 Mipol1 Myl1 Mylpf Myo6 Ntn1 Rnf30 Satb1 Sprr1b Tmod4
190	GO:0006397 [7]: mRNA processing	3	3	329	239	12058	-3.14	0.0	0.05	0.0	A2bp1 Adarb1 Cpeb1
191	GO:0008380 [7]: RNA splicing	2	2	330	195	12102	-3.16	0.0	0.03	0.0	A2bp1 Cpeb1
192	GO:0015837 [5]: amine transport	3	3	329	39	12258	-3.16	0.0	2.33	0.95	Arl6ip5 Slc6a14 Slc7a8
193	GO:0044257 [7]: cellular protein catabolism	16	16	316	480	11817	-3.17	0.0	1.45	0.66	Adcy8 Anpep Capn3 Capn9 Dhh Dpp4 Erf F7 Klk11 Klk22 Klk7 Lnx1 Lta4h Mcpt7 Sec11l3 Usp12
194	GO:0006508 [8]: proteolysis and peptidolysis	16	16	316	480	11817	-3.17	0.0	1.45	0.66	Adcy8 Anpep Capn3 Capn9 Dhh Dpp4 Erf F7 Klk11 Klk22 Klk7 Lnx1 Lta4h Mcpt7 Sec11l3 Usp12
195	GO:0015749 [6]: monosaccharide transport	2	2	330	17	12280	-3.18	0.0	2.43	0.95	Ednra Slc5a1
196	GO:0015758 [8]: glucose transport	2	2	330	17	12280	-3.18	0.0	2.43	0.95	Ednra Slc5a1
197	GO:0008645 [7]: hexose transport	2	2	330	17	12280	-3.18	0.0	2.43	0.95	Ednra Slc5a1
198	GO:0016539 [10]: intein-mediated protein splicing	1	1	331	2	12295	-3.19	0.0	2.57	1.05	Dhh
199	GO:0019877 [7]: diaminopimelate biosynthesis	1	1	331	2	12295	-3.19	0.0	2.57	1.05	Npl
200	GO:0030091 [7]: protein repair	1	1	331	2	12295	-3.19	0.0	2.57	1.05	Msrb2
201	GO:0030517 [7]: negative regulation of axon extension	1	1	331	2	12295	-3.19	0.0	2.57	1.05	Ntn1
202	GO:0030908 [9]: protein splicing	1	1	331	2	12295	-3.19	0.0	2.57	1.05	Dhh
203	GO:0040023 [6]: nuclear positioning	1	1	331	2	12295	-3.19	0.0	2.57	1.05	Ntn1
204	GO:0042246 [4]: tissue regeneration	1	1	331	2	12295	-3.19	0.0	2.57	1.05	Ninj1
205	GO:0042359 [7]: vitamin D metabolism	1	1	331	2	12295	-3.19	0.0	2.57	1.05	Cyp24a1
206	GO:0044271 [5]: nitrogen compound biosynthesis	1	1	331	2	12295	-3.19	0.0	2.57	1.05	Ass1
207	GO:0045773 [7]: positive regulation of axon extension	1	1	331	2	12295	-3.19	0.0	2.57	1.05	Ntn1
208	GO:0046451 [6]: diaminopimelate metabolism	1	1	331	2	12295	-3.19	0.0	2.57	1.05	Npl
209	GO:0051047 [5]: positive regulation of secretion	1	1	331	2	12295	-3.19	0.0	2.57	1.05	Kcnn4
210	GO:0006047 [7]: UDP-N-acetylglucosamine metabolism	1	1	331	2	12295	-3.19	0.0	2.57	1.05	Gne
211	GO:0006086 [8]: acetyl-CoA biosynthesis from pyruvate	1	1	331	2	12295	-3.19	0.0	2.57	1.05	Pdk2
212	GO:0006526 [6]: arginine biosynthesis	1	1	331	2	12295	-3.19	0.0	2.57	1.05	Ass1
213	GO:0006553 [8]: lysine metabolism	1	1	331	2	12295	-3.19	0.0	2.57	1.05	Npl
214	GO:0006562 [9]: proline catabolism	1	1	331	2	12295	-3.19	0.0	2.57	1.05	Aldh4a1
215	GO:0006787 [7]: porphyrin catabolism	1	1	331	2	12295	-3.19	0.0	2.57	1.05	Hmox1
216	GO:0007022 [9]: chaperonin-mediated tubulin folding	1	1	331	2	12295	-3.19	0.0	2.57	1.05	Mipol1
217	GO:0009048 [5]: dosage compensation, by inactivation of X chromosome	1	1	331	2	12295	-3.19	0.0	2.57	1.05	Xist
218	GO:0009085 [9]: lysine biosynthesis	1	1	331	2	12295	-3.19	0.0	2.57	1.05	Npl
219	GO:0009089 [7]: lysine biosynthesis via diaminopimelate	1	1	331	2	12295	-3.19	0.0	2.57	1.05	Npl
220	GO:0008610 [6]: lipid biosynthesis	7	7	325	160	12137	-3.21	0.0	1.89	0.78	B4galt6 Dhcr7 Gne Hsd3b7 Lta4h Nudt13 Tpi1
221	GO:0043118 [4]: negative regulation of physiological process	4	4	328	275	12022	-3.21	0.0	0.06	0.0	Eef1a2 Nr1i2 Pik3cg Tie1
222	GO:0006820 [6]: anion transport	6	6	326	128	12169	-3.23	0.0	1.95	0.79	C1ql3 Col1a1 Emilin1 Fcna Marco Slc16a7
223	GO:0000375 [8]: RNA splicing, via transesterification reactions	2	2	330	191	12106	-3.23	0.0	0.04	0.0	A2bp1 Cpeb1
224	GO:0000377 [9]: RNA splicing, via transesterification reactions with bulged adenosine as nucleophile	2	2	330	191	12106	-3.23	0.0	0.04	0.0	A2bp1 Cpeb1
225	GO:0000398 [8]: nuclear mRNA splicing, via spliceosome	2	2	330	191	12106	-3.23	0.0	0.04	0.0	A2bp1 Cpeb1
226	GO:0042221 [6]: response to chemical substance	3	3	329	233	12064	-3.23	0.0	0.05	0.0	Aspn Ephx2 Itgb2
227	GO:0000074 [6]: regulation of cell cycle	4	4	328	271	12026	-3.26	0.0	0.07	0.0	Ak1 Crkl Gspt2 Pycard
228	GO:0019319 [8]: hexose biosynthesis	2	2	330	18	12279	-3.26	0.0	2.34	0.95	Gpd1 Tpi1
229	GO:0045047 [6]: protein-ER targeting	2	2	330	18	12279	-3.26	0.0	2.34	0.95	Folr1 Folr2
230	GO:0046165 [6]: alcohol biosynthesis	2	2	330	18	12279	-3.26	0.0	2.34	0.95	Gpd1 Tpi1
231	GO:0046364 [7]: monosaccharide biosynthesis	2	2	330	18	12279	-3.26	0.0	2.34	0.95	Gpd1 Tpi1
232	GO:0006612 [8]: protein-membrane targeting	2	2	330	18	12279	-3.26	0.0	2.34	0.95	Folr1 Folr2
233	GO:0030163 [6]: protein catabolism	16	16	316	498	11799	-3.27	0.0	1.28	0.59	Adcy8 Anpep Capn3 Capn9 Dhh Dpp4 Erf F7 Klk11 Klk22 Klk7 Lnx1 Lta4h Mcpt7 Sec11l3 Usp12
234	GO:0043285 [5]: biopolymer catabolism	16	16	316	501	11796	-3.29	0.0	1.25	0.59	Adcy8 Anpep Capn3 Capn9 Dhh Dpp4 Erf F7 Klk11 Klk22 Klk7 Lnx1 Lta4h Mcpt7 Sec11l3 Usp12
235	GO:0006766 [5]: vitamin metabolism	3	3	329	42	12255	-3.3	0.0	2.17	0.85	Cyp24a1 Folr1 Tpi1
236	GO:0008219 [4]: cell death	13	13	319	385	11912	-3.31	0.0	1.39	0.64	1700020C11Rik Cidea Dap Dnase1 Eaf2 Eef1a2 Elmo1 Lyzl4 Lyzs Lzp-s Ntn1 Pik3cg Pycard
237	GO:0007155 [4]: cell adhesion	15	15	317	467	11830	-3.32	0.0	1.25	0.59	C1qr1 Cdh5 Cml1 Col1a1 Col5a1 Comp Emilin1 Gpld1 Gpnmb Itgb2 Nid2 Ninj1 Thbs4 Tnxb Vtn
238	GO:0009892 [5]: negative regulation of metabolism	1	1	331	141	12156	-3.33	0.0	0.02	0.0	Nr1i2
239	GO:0016265 [3]: death	13	13	319	392	11905	-3.35	0.0	1.31	0.6	1700020C11Rik Cidea Dap Dnase1 Eaf2 Eef1a2 Elmo1 Lyzl4 Lyzs Lzp-s Ntn1 Pik3cg Pycard
240	GO:0006996 [5]: organelle organization and biogenesis	18	18	314	729	11568	-3.37	0.0	0.38	0.15	1700020C11Rik Acta1 Arhgap8 Baz1b Baz2a Elmo1 Gata6 Hist1h4i Krt1-1 Krt1-c29 Lcp1 Mipol1 Myl1 Mylpf Myo6 Rnf30 Satb1 Tmod4
241	GO:0000279 [6]: M phase	1	1	331	138	12159	-3.38	0.0	0.02	0.0	Cpeb1
242	GO:0015672 [7]: monovalent inorganic cation transport	3	3	329	221	12076	-3.39	0.0	0.07	0.0	Kcne3 Kcnn4 Slc5a1
243	GO:0006732 [6]: coenzyme metabolism	5	5	327	104	12193	-3.4	0.0	1.84	0.74	Acas2l Folr1 Gstt2 Pdk2 Tpi1
244	GO:0016485 [8]: protein processing	2	2	330	20	12277	-3.41	0.0	2.18	0.86	Dhh Sec11l3
245	GO:0006807 [4]: nitrogen compound metabolism	2	2	330	20	12277	-3.41	0.0	2.18	0.86	Arg1 Ass1
246	GO:0007515 [5]: lymph gland development	2	2	330	20	12277	-3.41	0.0	2.18	0.86	Id2 Ltb
247	GO:0007242 [5]: intracellular signaling cascade	16	16	316	655	11642	-3.42	0.0	0.37	0.15	AW742319 Adcy8 Arl4 Arl5 Asb5 Chn1 Crkl Grcc9 Lnx1 Rab38 Rab3d Rab40b Rac3 Rasa4 Rgs11 Sh3bp5
248	GO:0016310 [7]: phosphorylation	11	11	321	499	11798	-3.43	0.0	0.23	0.08	Acvr1b Gmfg Lrrk2 Mapk12 Mst1r Pdgfrb Pdk2 Pik3cg Rab38 Tie1 Tle2
249	GO:0009628 [5]: response to abiotic stimulus	7	7	325	365	11932	-3.43	0.0	0.15	0.04	Aspn C6.1A Ephx2 Itgb2 Myo6 Tbl1xr1 Tulp1
250	GO:0006412 [6]: protein biosynthesis	10	10	322	466	11831	-3.44	0.0	0.21	0.07	Cpeb1 Eef1a2 Eif3s6 Galnt10 Gspt2 Lgtn Rpl14 Rpl37 Rps9 St6galnac4
251	GO:0030001 [7]: metal ion transport	5	5	327	293	12004	-3.44	0.0	0.11	0.02	Cacng1 Kcne3 Kcnn4 Slc31a2 Slc5a1
252	GO:0015698 [7]: inorganic anion transport	5	5	327	107	12190	-3.44	0.0	1.76	0.72	C1ql3 Col1a1 Emilin1 Fcna Marco
253	GO:0000278 [6]: mitotic cell cycle	1	1	331	135	12162	-3.44	0.0	0.03	0.0	Gspt2
254	GO:0010165 [7]: response to X-ray	1	1	331	3	12294	-3.44	0.0	2.29	0.95	C6.1A
255	GO:0043011 [5]: dendritic cell differentiation	1	1	331	3	12294	-3.44	0.0	2.29	0.95	Pirb
256	GO:0044270 [5]: nitrogen compound catabolism	1	1	331	3	12294	-3.44	0.0	2.29	0.95	Arg1
257	GO:0045026 [4]: plasma membrane fusion	1	1	331	3	12294	-3.44	0.0	2.29	0.95	Tie1
258	GO:0045123 [6]: cellular extravasation	1	1	331	3	12294	-3.44	0.0	2.29	0.95	Itgb2
259	GO:0050771 [6]: negative regulation of axonogenesis	1	1	331	3	12294	-3.44	0.0	2.29	0.95	Ntn1
260	GO:0000238 [11]: zygotene	1	1	331	3	12294	-3.44	0.0	2.29	0.95	Cpeb1
261	GO:0001773 [6]: dendritic cell activation	1	1	331	3	12294	-3.44	0.0	2.29	0.95	Pirb
262	GO:0006465 [6]: signal peptide processing	1	1	331	3	12294	-3.44	0.0	2.29	0.95	Sec11l3
263	GO:0006527 [6]: arginine catabolism	1	1	331	3	12294	-3.44	0.0	2.29	0.95	Arg1
264	GO:0006548 [9]: histidine catabolism	1	1	331	3	12294	-3.44	0.0	2.29	0.95	Hal
265	GO:0006561 [9]: proline biosynthesis	1	1	331	3	12294	-3.44	0.0	2.29	0.95	Pycr1
266	GO:0006599 [7]: phosphagen metabolism	1	1	331	3	12294	-3.44	0.0	2.29	0.95	Ckm
267	GO:0007129 [12]: synapsis	1	1	331	3	12294	-3.44	0.0	2.29	0.95	Cpeb1
268	GO:0009077 [8]: histidine family amino acid catabolism	1	1	331	3	12294	-3.44	0.0	2.29	0.95	Hal
269	GO:0009191 [8]: ribonucleoside diphosphate catabolism	1	1	331	3	12294	-3.44	0.0	2.29	0.95	Cant1
270	GO:0006790 [5]: sulfur metabolism	3	3	329	46	12251	-3.46	0.0	1.98	0.79	BC051244 Gstt2 Mthfr
271	GO:0009117 [6]: nucleotide metabolism	6	6	326	142	12155	-3.47	0.0	1.64	0.72	Adcy8 Adssl1 Ak1 Cant1 Nme4 Tpi1
272	GO:0006953 [5]: acute-phase response	2	2	330	21	12276	-3.47	0.0	2.11	0.85	Saa1 Saa2
273	GO:0009059 [5]: macromolecule biosynthesis	15	15	317	514	11783	-3.49	0.0	0.87	0.41	Cpeb1 Eef1a2 Eif3s6 Galnt10 Gne Gpd1 Gspt2 Gys1 Lgtn Ppp1r3c Rpl14 Rpl37 Rps9 St6galnac4 Tpi1
274	GO:0006793 [5]: phosphorus metabolism	15	15	317	596	11701	-3.49	0.0	0.44	0.17	Acvr1b Gmfg Lrrk2 Mapk12 Mst1r Pdgfrb Pdk2 Pik3cg Ptp4a3 Ptpla Ptpn18 Ptpro Rab38 Tie1 Tle2
275	GO:0006796 [6]: phosphate metabolism	15	15	317	596	11701	-3.49	0.0	0.44	0.17	Acvr1b Gmfg Lrrk2 Mapk12 Mst1r Pdgfrb Pdk2 Pik3cg Ptp4a3 Ptpla Ptpn18 Ptpro Rab38 Tie1 Tle2
276	GO:0006457 [7]: protein folding	7	7	325	181	12116	-3.51	0.0	1.49	0.66	1700030A21Rik Cabc1 Dnajc7 Mipol1 Npm3 Pdir Trap1
277	GO:0050794 [3]: regulation of cellular process	15	15	317	559	11738	-3.53	0.0	0.6	0.27	Arhgap8 Cml1 Dap Dhcr7 Dkk2 Eaf2 Eef1a2 Ntn1 Pik3cg Pycard Rab3d Spry2 Tie1 Tmod4 Tnxb
278	GO:0006811 [5]: ion transport	14	14	318	551	11746	-3.54	0.0	0.46	0.17	C1ql3 C80638 Cacng1 Col1a1 Emilin1 Fcna Kcne3 Kcnn4 Lasp1 Marco Slc16a7 Slc31a2 Slc5a1 Tmem37
279	GO:0006512 [8]: ubiquitin cycle	7	7	325	350	11947	-3.54	0.0	0.18	0.05	Fbxw11 Lnx1 Rnf25 Tbl1xr1 Trim10 Usp12 Wwp1
280	GO:0000280 [7]: nuclear division	1	1	331	129	12168	-3.56	0.0	0.03	0.0	Cpeb1
281	GO:0042127 [5]: regulation of cell proliferation	1	1	331	128	12169	-3.58	0.0	0.03	0.0	Dhcr7
282	GO:0030155 [4]: regulation of cell adhesion	2	2	330	23	12274	-3.59	0.0	1.97	0.79	Cml1 Tnxb
283	GO:0007264 [6]: small GTPase mediated signal transduction	7	7	325	189	12108	-3.59	0.0	1.36	0.63	AW742319 Arl4 Arl5 Rab38 Rab3d Rab40b Rac3
284	GO:0006468 [8]: protein amino acid phosphorylation	11	11	321	453	11844	-3.62	0.0	0.39	0.15	Acvr1b Gmfg Lrrk2 Mapk12 Mst1r Pdgfrb Pdk2 Pik3cg Rab38 Tie1 Tle2
285	GO:0015849 [5]: organic acid transport	3	3	329	51	12246	-3.62	0.0	1.78	0.73	Arl6ip5 Slc6a14 Slc7a8
286	GO:0046942 [6]: carboxylic acid transport	3	3	329	51	12246	-3.62	0.0	1.78	0.73	Arl6ip5 Slc6a14 Slc7a8
287	GO:0030324 [5]: lung development	2	2	330	24	12273	-3.64	0.0	1.91	0.79	Dhcr7 Spry2
288	GO:0006665 [7]: sphingolipid metabolism	2	2	330	24	12273	-3.64	0.0	1.91	0.79	B4galt6 Psap
289	GO:0018149 [8]: peptide cross-linking	1	1	331	4	12293	-3.64	0.0	2.08	0.85	Tgm3
290	GO:0030335 [7]: positive regulation of cell migration	1	1	331	4	12293	-3.64	0.0	2.08	0.85	Arhgap8
291	GO:0050772 [6]: positive regulation of axonogenesis	1	1	331	4	12293	-3.64	0.0	2.08	0.85	Ntn1
292	GO:0051272 [6]: positive regulation of cell motility	1	1	331	4	12293	-3.64	0.0	2.08	0.85	Arhgap8
293	GO:0006054 [7]: N-acetylneuraminate metabolism	1	1	331	4	12293	-3.64	0.0	2.08	0.85	Gne
294	GO:0006090 [7]: pyruvate metabolism	1	1	331	4	12293	-3.64	0.0	2.08	0.85	Pdk2
295	GO:0006542 [9]: glutamine biosynthesis	1	1	331	4	12293	-3.64	0.0	2.08	0.85	Pycr1
296	GO:0006547 [8]: histidine metabolism	1	1	331	4	12293	-3.64	0.0	2.08	0.85	Hal
297	GO:0006566 [8]: threonine metabolism	1	1	331	4	12293	-3.64	0.0	2.08	0.85	BC051244
298	GO:0007021 [8]: tubulin folding	1	1	331	4	12293	-3.64	0.0	2.08	0.85	Mipol1
299	GO:0007549 [4]: dosage compensation	1	1	331	4	12293	-3.64	0.0	2.08	0.85	Xist
300	GO:0009075 [7]: histidine family amino acid metabolism	1	1	331	4	12293	-3.64	0.0	2.08	0.85	Hal
301	GO:0009083 [8]: branched chain family amino acid catabolism	1	1	331	4	12293	-3.64	0.0	2.08	0.85	Bcat2
302	GO:0009134 [7]: nucleoside diphosphate catabolism	1	1	331	4	12293	-3.64	0.0	2.08	0.85	Cant1
303	GO:0009185 [8]: ribonucleoside diphosphate metabolism	1	1	331	4	12293	-3.64	0.0	2.08	0.85	Cant1
304	GO:0007160 [5]: cell-matrix adhesion	3	3	329	52	12245	-3.65	0.0	1.74	0.72	Gpld1 Itgb2 Nid2
305	GO:0006631 [6]: fatty acid metabolism	5	5	327	120	12177	-3.66	0.0	1.46	0.66	Acadsb Acsl4 Crat Lta4h Tpi1
306	GO:0001568 [4]: blood vessel development	4	4	328	85	12212	-3.66	0.0	1.58	0.68	Angpt2 Anpep Dhcr7 Tie1
307	GO:0051276 [6]: chromosome organization and biogenesis	4	4	328	235	12062	-3.67	0.0	0.13	0.03	Baz1b Baz2a Hist1h4i Satb1
308	GO:0051244 [4]: regulation of cellular physiological process	11	11	321	407	11890	-3.68	0.0	0.61	0.28	Arhgap8 Dap Dhcr7 Eaf2 Eef1a2 Ntn1 Pik3cg Pycard Rab3d Tie1 Tmod4
309	GO:0007243 [6]: protein kinase cascade	1	1	331	122	12175	-3.69	0.0	0.04	0.0	AW742319
310	GO:0006928 [4]: cell motility	6	6	326	161	12136	-3.69	0.0	1.29	0.59	Arhgap8 Arpc3 Etv1 Itgb2 Ntn1 Tie1
311	GO:0030323 [4]: respiratory tube development	2	2	330	25	12272	-3.7	0.0	1.85	0.74	Dhcr7 Spry2
312	GO:0045934 [6]: negative regulation of nucleobase, nucleoside, nucleotide and nucleic acid metabolism	1	1	331	121	12176	-3.71	0.0	0.04	0.0	Nr1i2
313	GO:0007001 [7]: chromosome organization and biogenesis (sensu Eukaryota)	4	4	328	230	12067	-3.71	0.0	0.14	0.04	Baz1b Baz2a Hist1h4i Satb1
314	GO:0006915 [6]: apoptosis	10	10	322	352	11945	-3.71	0.0	0.73	0.34	1700020C11Rik Cidea Dap Dnase1 Eaf2 Eef1a2 Elmo1 Ntn1 Pik3cg Pycard
315	GO:0012501 [5]: programmed cell death	10	10	322	358	11939	-3.72	0.0	0.69	0.32	1700020C11Rik Cidea Dap Dnase1 Eaf2 Eef1a2 Elmo1 Ntn1 Pik3cg Pycard
316	GO:0016053 [6]: organic acid biosynthesis	3	3	329	55	12242	-3.73	0.0	1.63	0.72	Lta4h Npl Tpi1
317	GO:0046394 [7]: carboxylic acid biosynthesis	3	3	329	55	12242	-3.73	0.0	1.63	0.72	Lta4h Npl Tpi1
318	GO:0016582 [9]: non-covalent chromatin modification	2	2	330	26	12271	-3.74	0.0	1.79	0.73	Baz1b Baz2a
319	GO:0006338 [10]: chromatin remodeling	2	2	330	26	12271	-3.74	0.0	1.79	0.73	Baz1b Baz2a
320	GO:0007519 [6]: myogenesis	2	2	330	26	12271	-3.74	0.0	1.79	0.73	Csrp3 Tcap
321	GO:0030029 [7]: actin filament-based process	4	4	328	90	12207	-3.75	0.0	1.45	0.66	Arhgap8 Elmo1 Lcp1 Tmod4
322	GO:0050793 [3]: regulation of development	2	2	330	156	12141	-3.76	0.0	0.08	0.0	Ntn1 Tkt
323	GO:0009259 [7]: ribonucleotide metabolism	3	3	329	57	12240	-3.79	0.0	1.57	0.68	Ak1 Cant1 Nme4
324	GO:0006767 [6]: water-soluble vitamin metabolism	2	2	330	27	12270	-3.79	0.0	1.73	0.72	Folr1 Tpi1
325	GO:0016525 [8]: negative regulation of angiogenesis	1	1	331	5	12292	-3.8	0.0	1.91	0.79	Tie1
326	GO:0016571 [10]: histone methylation	1	1	331	5	12292	-3.8	0.0	1.91	0.79	Satb1
327	GO:0019217 [6]: regulation of fatty acid metabolism	1	1	331	5	12292	-3.8	0.0	1.91	0.79	Acsl4
328	GO:0030044 [7]: actin filament stabilization	1	1	331	5	12292	-3.8	0.0	1.91	0.79	Tmod4
329	GO:0030199 [5]: collagen fibril organization	1	1	331	5	12292	-3.8	0.0	1.91	0.79	Tnxb
330	GO:0030516 [6]: regulation of axon extension	1	1	331	5	12292	-3.8	0.0	1.91	0.79	Ntn1
331	GO:0046339 [7]: diacylglycerol metabolism	1	1	331	5	12292	-3.8	0.0	1.91	0.79	Lipe
332	GO:0050768 [5]: negative regulation of neurogenesis	1	1	331	5	12292	-3.8	0.0	1.91	0.79	Ntn1
333	GO:0050769 [5]: positive regulation of neurogenesis	1	1	331	5	12292	-3.8	0.0	1.91	0.79	Ntn1
334	GO:0051016 [8]: barbed-end actin filament capping	1	1	331	5	12292	-3.8	0.0	1.91	0.79	Tmod4
335	GO:0051187 [6]: cofactor catabolism	1	1	331	5	12292	-3.8	0.0	1.91	0.79	Hmox1
336	GO:0006505 [10]: GPI anchor metabolism	1	1	331	5	12292	-3.8	0.0	1.91	0.79	Gpld1
337	GO:0006518 [5]: peptide metabolism	1	1	331	5	12292	-3.8	0.0	1.91	0.79	Sec11l3
338	GO:0006564 [9]: L-serine biosynthesis	1	1	331	5	12292	-3.8	0.0	1.91	0.79	Phgdh
339	GO:0009068 [8]: aspartate family amino acid catabolism	1	1	331	5	12292	-3.8	0.0	1.91	0.79	BC051244
340	GO:0009081 [7]: branched chain family amino acid metabolism	1	1	331	5	12292	-3.8	0.0	1.91	0.79	Bcat2
341	GO:0009261 [7]: ribonucleotide catabolism	1	1	331	5	12292	-3.8	0.0	1.91	0.79	Cant1
342	GO:0016481 [7]: negative regulation of transcription	1	1	331	116	12181	-3.81	0.0	0.04	0.0	Nr1i2
343	GO:0006470 [8]: protein amino acid dephosphorylation	4	4	328	94	12203	-3.82	0.0	1.36	0.63	Ptp4a3 Ptpla Ptpn18 Ptpro
344	GO:0016477 [5]: cell migration	5	5	327	135	12162	-3.84	0.0	1.18	0.55	Arhgap8 Etv1 Itgb2 Ntn1 Tie1
345	GO:0016311 [7]: dephosphorylation	4	4	328	96	12201	-3.85	0.0	1.31	0.6	Ptp4a3 Ptpla Ptpn18 Ptpro
346	GO:0045045 [5]: secretory pathway	4	4	328	97	12200	-3.86	0.0	1.29	0.6	Folr1 Folr2 Rab3d Sytl4
347	GO:0016192 [5]: vesicle-mediated transport	5	5	327	242	12055	-3.86	0.0	0.25	0.09	Ap3s2 Elmo1 Pstpip1 Rab3d Sytl4
348	GO:0043119 [4]: positive regulation of physiological process	7	7	325	282	12015	-3.87	0.0	0.45	0.17	Arhgap8 Dap Eaf2 Gata6 Kcnn4 Nfat5 Pycard
349	GO:0006730 [5]: one-carbon compound metabolism	2	2	330	29	12268	-3.87	0.0	1.63	0.72	Car5b Car6
350	GO:0006163 [7]: purine nucleotide metabolism	3	3	329	61	12236	-3.88	0.0	1.44	0.65	Adssl1 Ak1 Nme4
351	GO:0042742 [6]: defense response to bacteria	3	3	329	62	12235	-3.89	0.0	1.41	0.64	Lyzl4 Lyzs Lzp-s
352	GO:0006605 [7]: protein targeting	6	6	326	189	12108	-3.9	0.0	0.9	0.42	4632408A20Rik Akap12 Folr1 Folr2 Ppp1r3c Slc35a3
353	GO:0018195 [9]: peptidyl-arginine modification	1	1	331	6	12291	-3.93	0.0	1.77	0.73	Hrmt1l2
354	GO:0030178 [6]: negative regulation of Wnt receptor signaling pathway	1	1	331	6	12291	-3.93	0.0	1.77	0.73	Dkk2
355	GO:0006098 [8]: pentose-phosphate shunt	1	1	331	6	12291	-3.93	0.0	1.77	0.73	Tpi1
356	GO:0006641 [7]: triacylglycerol metabolism	1	1	331	6	12291	-3.93	0.0	1.77	0.73	Lipe
357	GO:0006740 [10]: NADPH regeneration	1	1	331	6	12291	-3.93	0.0	1.77	0.73	Tpi1
358	GO:0006760 [6]: folic acid and derivative metabolism	1	1	331	6	12291	-3.93	0.0	1.77	0.73	Folr1
359	GO:0006825 [9]: copper ion transport	1	1	331	6	12291	-3.93	0.0	1.77	0.73	Slc31a2
360	GO:0007006 [6]: mitochondrial membrane organization and biogenesis	1	1	331	6	12291	-3.93	0.0	1.77	0.73	1700020C11Rik
361	GO:0007020 [9]: microtubule nucleation	1	1	331	6	12291	-3.93	0.0	1.77	0.73	Mipol1
362	GO:0000910 [5]: cytokinesis	1	1	331	109	12188	-3.93	0.0	0.05	0.0	Pstpip1
363	GO:0043037 [7]: translation	5	5	327	149	12148	-3.96	0.0	0.97	0.46	Cpeb1 Eef1a2 Eif3s6 Gspt2 Lgtn
364	GO:0007015 [9]: actin filament organization	2	2	330	32	12265	-3.97	0.0	1.49	0.66	Lcp1 Tmod4
365	GO:0001525 [6]: angiogenesis	3	3	329	67	12230	-3.98	0.0	1.27	0.59	Angpt2 Anpep Tie1
366	GO:0050881 [5]: musculoskeletal movement	3	3	329	68	12229	-4.0	0.0	1.25	0.59	Rdh12 Tbl1xr1 Tulp1
367	GO:0050885 [6]: regulation of balance	3	3	329	68	12229	-4.0	0.0	1.25	0.59	Rdh12 Tbl1xr1 Tulp1
368	GO:0050953 [6]: sensory perception of light	3	3	329	68	12229	-4.0	0.0	1.25	0.59	Rdh12 Tbl1xr1 Tulp1
369	GO:0050957 [6]: equilibrioception	3	3	329	68	12229	-4.0	0.0	1.25	0.59	Rdh12 Tbl1xr1 Tulp1
370	GO:0007601 [7]: visual perception	3	3	329	68	12229	-4.0	0.0	1.25	0.59	Rdh12 Tbl1xr1 Tulp1
371	GO:0006413 [8]: translational initiation	2	2	330	33	12264	-4.01	0.0	1.45	0.66	Eif3s6 Lgtn
372	GO:0008643 [5]: carbohydrate transport	2	2	330	33	12264	-4.01	0.0	1.45	0.66	Ednra Slc5a1
373	GO:0009617 [6]: response to bacteria	3	3	329	69	12228	-4.02	0.0	1.22	0.59	Lyzl4 Lyzs Lzp-s
374	GO:0050879 [4]: organismal movement	3	3	329	69	12228	-4.02	0.0	1.22	0.59	Rdh12 Tbl1xr1 Tulp1
375	GO:0015711 [7]: organic anion transport	1	1	331	7	12290	-4.03	0.0	1.65	0.72	Slc16a7
376	GO:0015807 [7]: L-amino acid transport	1	1	331	7	12290	-4.03	0.0	1.65	0.72	Arl6ip5
377	GO:0019216 [5]: regulation of lipid metabolism	1	1	331	7	12290	-4.03	0.0	1.65	0.72	Acsl4
378	GO:0019724 [7]: B-cell mediated immunity	1	1	331	7	12290	-4.03	0.0	1.65	0.72	Pirb
379	GO:0030148 [8]: sphingolipid biosynthesis	1	1	331	7	12290	-4.03	0.0	1.65	0.72	B4galt6
380	GO:0030336 [7]: negative regulation of cell migration	1	1	331	7	12290	-4.03	0.0	1.65	0.72	Tie1
381	GO:0044273 [6]: sulfur compound catabolism	1	1	331	7	12290	-4.03	0.0	1.65	0.72	BC051244
382	GO:0046036 [10]: CTP metabolism	1	1	331	7	12290	-4.03	0.0	1.65	0.72	Nme4
383	GO:0046039 [10]: GTP metabolism	1	1	331	7	12290	-4.03	0.0	1.65	0.72	Nme4
384	GO:0046051 [10]: UTP metabolism	1	1	331	7	12290	-4.03	0.0	1.65	0.72	Nme4
385	GO:0050708 [5]: regulation of protein secretion	1	1	331	7	12290	-4.03	0.0	1.65	0.72	Kcnn4
386	GO:0051271 [6]: negative regulation of cell motility	1	1	331	7	12290	-4.03	0.0	1.65	0.72	Tie1
387	GO:0000098 [7]: sulfur amino acid catabolism	1	1	331	7	12290	-4.03	0.0	1.65	0.72	BC051244
388	GO:0006041 [7]: glucosamine metabolism	1	1	331	7	12290	-4.03	0.0	1.65	0.72	Gne
389	GO:0006044 [8]: N-acetylglucosamine metabolism	1	1	331	7	12290	-4.03	0.0	1.65	0.72	Gne
390	GO:0006183 [10]: GTP biosynthesis	1	1	331	7	12290	-4.03	0.0	1.65	0.72	Nme4
391	GO:0006228 [10]: UTP biosynthesis	1	1	331	7	12290	-4.03	0.0	1.65	0.72	Nme4
392	GO:0006241 [10]: CTP biosynthesis	1	1	331	7	12290	-4.03	0.0	1.65	0.72	Nme4
393	GO:0006308 [6]: DNA catabolism	1	1	331	7	12290	-4.03	0.0	1.65	0.72	Dnase1
394	GO:0006563 [8]: L-serine metabolism	1	1	331	7	12290	-4.03	0.0	1.65	0.72	Phgdh
395	GO:0006857 [6]: oligopeptide transport	1	1	331	7	12290	-4.03	0.0	1.65	0.72	Abcb9
396	GO:0007128 [10]: meiotic prophase I	1	1	331	7	12290	-4.03	0.0	1.65	0.72	Cpeb1
397	GO:0009208 [9]: pyrimidine ribonucleoside triphosphate metabolism	1	1	331	7	12290	-4.03	0.0	1.65	0.72	Nme4
398	GO:0009209 [9]: pyrimidine ribonucleoside triphosphate biosynthesis	1	1	331	7	12290	-4.03	0.0	1.65	0.72	Nme4
399	GO:0043067 [5]: regulation of programmed cell death	5	5	327	205	12092	-4.03	0.0	0.43	0.17	Dap Eaf2 Eef1a2 Pik3cg Pycard
400	GO:0042981 [6]: regulation of apoptosis	5	5	327	202	12095	-4.04	0.0	0.45	0.17	Dap Eaf2 Eef1a2 Pik3cg Pycard
401	GO:0016567 [9]: protein ubiquitination	4	4	328	117	12180	-4.07	0.0	0.93	0.43	Lnx1 Rnf25 Trim10 Wwp1
402	GO:0051242 [5]: positive regulation of cellular physiological process	4	4	328	174	12123	-4.1	0.0	0.37	0.15	Arhgap8 Dap Eaf2 Pycard
403	GO:0007167 [6]: enzyme linked receptor protein signaling pathway	4	4	328	174	12123	-4.1	0.0	0.37	0.15	Angpt2 Pdgfrb Ptpro Zfp106
404	GO:0048514 [5]: blood vessel morphogenesis	3	3	329	76	12221	-4.12	0.0	1.07	0.5	Angpt2 Anpep Tie1
405	GO:0016337 [5]: cell-cell adhesion	1	1	331	98	12199	-4.12	0.0	0.07	0.0	Cdh5
406	GO:0015833 [5]: peptide transport	1	1	331	8	12289	-4.12	0.0	1.55	0.68	Abcb9
407	GO:0016569 [9]: covalent chromatin modification	1	1	331	8	12289	-4.12	0.0	1.55	0.68	Satb1
408	GO:0016570 [10]: histone modification	1	1	331	8	12289	-4.12	0.0	1.55	0.68	Satb1
409	GO:0001782 [6]: B-cell homeostasis	1	1	331	8	12289	-4.12	0.0	1.55	0.68	Pirb
410	GO:0006779 [7]: porphyrin biosynthesis	1	1	331	8	12289	-4.12	0.0	1.55	0.68	Alas2
411	GO:0006783 [6]: heme biosynthesis	1	1	331	8	12289	-4.12	0.0	1.55	0.68	Alas2
412	GO:0006944 [3]: membrane fusion	1	1	331	8	12289	-4.12	0.0	1.55	0.68	Tie1
413	GO:0006997 [5]: nuclear organization and biogenesis	1	1	331	8	12289	-4.12	0.0	1.55	0.68	Ntn1
414	GO:0007026 [9]: microtubule stabilization	1	1	331	8	12289	-4.12	0.0	1.55	0.68	Rnf30
415	GO:0007613 [4]: memory	1	1	331	8	12289	-4.12	0.0	1.55	0.68	Chst10
416	GO:0009132 [7]: nucleoside diphosphate metabolism	1	1	331	8	12289	-4.12	0.0	1.55	0.68	Cant1
417	GO:0009218 [8]: pyrimidine ribonucleotide metabolism	1	1	331	8	12289	-4.12	0.0	1.55	0.68	Nme4
418	GO:0009220 [8]: pyrimidine ribonucleotide biosynthesis	1	1	331	8	12289	-4.12	0.0	1.55	0.68	Nme4
419	GO:0006643 [6]: membrane lipid metabolism	3	3	329	77	12220	-4.12	0.0	1.05	0.49	B4galt6 Gpld1 Psap
420	GO:0046649 [6]: lymphocyte activation	1	1	331	97	12200	-4.14	0.0	0.08	0.0	Il11ra1
421	GO:0006897 [6]: endocytosis	2	2	330	127	12170	-4.14	0.0	0.15	0.04	Elmo1 Pstpip1
422	GO:0012502 [7]: induction of programmed cell death	3	3	329	78	12219	-4.14	0.0	1.02	0.48	Dap Eaf2 Pycard
423	GO:0006917 [8]: induction of apoptosis	3	3	329	78	12219	-4.14	0.0	1.02	0.48	Dap Eaf2 Pycard
424	GO:0006323 [6]: DNA packaging	4	4	328	162	12135	-4.14	0.0	0.45	0.17	Baz1b Baz2a Hist1h4i Satb1
425	GO:0000226 [8]: microtubule cytoskeleton organization and biogenesis	2	2	330	38	12259	-4.15	0.0	1.26	0.59	Mipol1 Rnf30
426	GO:0006836 [5]: neurotransmitter transport	2	2	330	38	12259	-4.15	0.0	1.26	0.59	Slc6a14 Slc6a4
427	GO:0009582 [6]: detection of abiotic stimulus	3	3	329	80	12217	-4.16	0.0	0.99	0.46	Myo6 Tbl1xr1 Tulp1
428	GO:0006325 [7]: establishment and/or maintenance of chromatin architecture	4	4	328	153	12144	-4.16	0.0	0.52	0.21	Baz1b Baz2a Hist1h4i Satb1
429	GO:0006461 [7]: protein complex assembly	1	1	331	95	12202	-4.16	0.0	0.08	0.0	Hist1h4i
430	GO:0006445 [7]: regulation of translation	2	2	330	39	12258	-4.16	0.0	1.23	0.59	Cpeb1 Eif3s6
431	GO:0016568 [8]: chromatin modification	3	3	329	81	12216	-4.17	0.0	0.97	0.46	Baz1b Baz2a Satb1
432	GO:0006813 [8]: potassium ion transport	2	2	330	122	12175	-4.18	0.0	0.17	0.05	Kcne3 Kcnn4
433	GO:0016055 [6]: Wnt receptor signaling pathway	3	3	329	84	12213	-4.19	0.0	0.91	0.43	Dkk2 Fzd9 Tle2
434	GO:0017157 [6]: regulation of exocytosis	1	1	331	9	12288	-4.2	0.0	1.45	0.66	Rab3d
435	GO:0030111 [5]: regulation of Wnt receptor signaling pathway	1	1	331	9	12288	-4.2	0.0	1.45	0.66	Dkk2
436	GO:0042558 [6]: pteridine and derivative metabolism	1	1	331	9	12288	-4.2	0.0	1.45	0.66	Folr1
437	GO:0043026 [7]: regulation of caspase activation	1	1	331	9	12288	-4.2	0.0	1.45	0.66	Pycard
438	GO:0051017 [10]: actin filament bundle formation	1	1	331	9	12288	-4.2	0.0	1.45	0.66	Lcp1
439	GO:0051260 [8]: protein homooligomerization	1	1	331	9	12288	-4.2	0.0	1.45	0.66	Lnx1
440	GO:0006739 [9]: NADPH metabolism	1	1	331	9	12288	-4.2	0.0	1.45	0.66	Tpi1
441	GO:0007162 [5]: negative regulation of cell adhesion	1	1	331	9	12288	-4.2	0.0	1.45	0.66	Cml1
442	GO:0008064 [6]: regulation of actin polymerization and/or depolymerization	1	1	331	9	12288	-4.2	0.0	1.45	0.66	Tmod4
443	GO:0008299 [7]: isoprenoid biosynthesis	1	1	331	9	12288	-4.2	0.0	1.45	0.66	Nudt13
444	GO:0009070 [8]: serine family amino acid biosynthesis	1	1	331	9	12288	-4.2	0.0	1.45	0.66	Phgdh
445	GO:0030036 [8]: actin cytoskeleton organization and biogenesis	3	3	329	85	12212	-4.2	0.0	0.89	0.42	Arhgap8 Lcp1 Tmod4
446	GO:0009199 [8]: ribonucleoside triphosphate metabolism	2	2	330	41	12256	-4.21	0.0	1.16	0.55	Ak1 Nme4
447	GO:0009205 [9]: purine ribonucleoside triphosphate metabolism	2	2	330	41	12256	-4.21	0.0	1.16	0.55	Ak1 Nme4
448	GO:0042592 [3]: homeostasis	2	2	330	119	12178	-4.22	0.0	0.18	0.05	Nucb2 Pirb
449	GO:0009314 [6]: response to radiation	2	2	330	42	12255	-4.23	0.0	1.13	0.52	C6.1A Tulp1
450	GO:0007017 [7]: microtubule-based process	3	3	329	135	12162	-4.24	0.0	0.35	0.14	Gata6 Mipol1 Rnf30
451	GO:0051243 [5]: negative regulation of cellular physiological process	3	3	329	133	12164	-4.24	0.0	0.36	0.15	Eef1a2 Pik3cg Tie1
452	GO:0000067 [6]: DNA replication and chromosome cycle	2	2	330	117	12180	-4.24	0.0	0.19	0.06	Nfia Nfic
453	GO:0045941 [7]: positive regulation of transcription	3	3	329	92	12205	-4.25	0.0	0.78	0.36	Eaf2 Gata6 Nfat5
454	GO:0007169 [7]: transmembrane receptor protein tyrosine kinase signaling pathway	3	3	329	92	12205	-4.25	0.0	0.78	0.36	Angpt2 Pdgfrb Zfp106
455	GO:0007389 [3]: pattern specification	3	3	329	131	12166	-4.25	0.0	0.37	0.15	Dhh Hoxb6 Hoxd8
456	GO:0007605 [7]: perception of sound	2	2	330	43	12254	-4.25	0.0	1.1	0.52	Myo6 Tbl1xr1
457	GO:0009144 [8]: purine nucleoside triphosphate metabolism	2	2	330	43	12254	-4.25	0.0	1.1	0.52	Ak1 Nme4
458	GO:0043065 [7]: positive regulation of apoptosis	3	3	329	93	12204	-4.26	0.0	0.77	0.35	Dap Eaf2 Pycard
459	GO:0045935 [6]: positive regulation of nucleobase, nucleoside, nucleotide and nucleic acid metabolism	3	3	329	93	12204	-4.26	0.0	0.77	0.35	Eaf2 Gata6 Nfat5
460	GO:0043068 [6]: positive regulation of programmed cell death	3	3	329	94	12203	-4.26	0.0	0.75	0.35	Dap Eaf2 Pycard
461	GO:0009893 [5]: positive regulation of metabolism	3	3	329	128	12169	-4.27	0.0	0.39	0.15	Eaf2 Gata6 Nfat5
462	GO:0009636 [7]: response to toxin	1	1	331	10	12287	-4.27	0.0	1.37	0.64	Ephx2
463	GO:0030593 [7]: neutrophil chemotaxis	1	1	331	10	12287	-4.27	0.0	1.37	0.64	Itgb2
464	GO:0030832 [9]: regulation of actin filament length	1	1	331	10	12287	-4.27	0.0	1.37	0.64	Tmod4
465	GO:0042060 [6]: wound healing	1	1	331	10	12287	-4.27	0.0	1.37	0.64	Ninj1
466	GO:0044242 [6]: cellular lipid catabolism	1	1	331	10	12287	-4.27	0.0	1.37	0.64	Lipe
467	GO:0050770 [5]: regulation of axonogenesis	1	1	331	10	12287	-4.27	0.0	1.37	0.64	Ntn1
468	GO:0051046 [4]: regulation of secretion	1	1	331	10	12287	-4.27	0.0	1.37	0.64	Kcnn4
469	GO:0051128 [5]: regulation of cell organization and biogenesis	1	1	331	10	12287	-4.27	0.0	1.37	0.64	Tmod4
470	GO:0051259 [7]: protein oligomerization	1	1	331	10	12287	-4.27	0.0	1.37	0.64	Lnx1
471	GO:0006541 [8]: glutamine metabolism	1	1	331	10	12287	-4.27	0.0	1.37	0.64	Pycr1
472	GO:0006638 [6]: neutral lipid metabolism	1	1	331	10	12287	-4.27	0.0	1.37	0.64	Lipe
473	GO:0006639 [6]: acylglycerol metabolism	1	1	331	10	12287	-4.27	0.0	1.37	0.64	Lipe
474	GO:0007127 [9]: meiosis I	1	1	331	10	12287	-4.27	0.0	1.37	0.64	Cpeb1
475	GO:0009147 [8]: pyrimidine nucleoside triphosphate metabolism	1	1	331	10	12287	-4.27	0.0	1.37	0.64	Nme4
476	GO:0009225 [6]: nucleotide-sugar metabolism	1	1	331	10	12287	-4.27	0.0	1.37	0.64	Gne
477	GO:0007411 [6]: axon guidance	2	2	330	44	12253	-4.27	0.0	1.07	0.5	Etv1 Ntn1
478	GO:0008203 [7]: cholesterol metabolism	2	2	330	44	12253	-4.27	0.0	1.07	0.5	Dhcr7 Lipe
479	GO:0015674 [7]: di-, tri-valent inorganic cation transport	2	2	330	113	12184	-4.28	0.0	0.21	0.07	Cacng1 Slc31a2
480	GO:0050790 [3]: regulation of enzyme activity	3	3	329	99	12198	-4.28	0.0	0.68	0.32	Adcy8 Arfgap3 Pycard
481	GO:0008202 [6]: steroid metabolism	3	3	329	102	12195	-4.29	0.0	0.65	0.3	Dhcr7 Hsd3b7 Lipe
482	GO:0009165 [6]: nucleotide biosynthesis	3	3	329	101	12196	-4.29	0.0	0.66	0.3	Adcy8 Adssl1 Nme4
483	GO:0006954 [5]: inflammatory response	3	3	329	120	12177	-4.29	0.0	0.46	0.17	Itgb2 Pycard Repin1
484	GO:0016125 [6]: sterol metabolism	2	2	330	47	12250	-4.32	0.0	0.99	0.46	Dhcr7 Lipe
485	GO:0009141 [7]: nucleoside triphosphate metabolism	2	2	330	47	12250	-4.32	0.0	0.99	0.46	Ak1 Nme4
486	GO:0030097 [5]: hemopoiesis	2	2	330	107	12190	-4.33	0.0	0.24	0.09	Il11ra1 Pirb
487	GO:0050954 [6]: sensory perception of mechanical stimulus	2	2	330	48	12249	-4.33	0.0	0.97	0.46	Myo6 Tbl1xr1
488	GO:0050982 [7]: detection of mechanical stimulus	2	2	330	48	12249	-4.33	0.0	0.97	0.46	Myo6 Tbl1xr1
489	GO:0045761 [4]: regulation of adenylate cyclase activity	1	1	331	11	12286	-4.33	0.0	1.3	0.6	Adcy8
490	GO:0045762 [5]: positive regulation of adenylate cyclase activity	1	1	331	11	12286	-4.33	0.0	1.3	0.6	Adcy8
491	GO:0045765 [7]: regulation of angiogenesis	1	1	331	11	12286	-4.33	0.0	1.3	0.6	Tie1
492	GO:0046486 [6]: glycerolipid metabolism	1	1	331	11	12286	-4.33	0.0	1.3	0.6	Lipe
493	GO:0006493 [9]: O-linked glycosylation	1	1	331	11	12286	-4.33	0.0	1.3	0.6	Galnt10
494	GO:0006662 [5]: glycerol ether metabolism	1	1	331	11	12286	-4.33	0.0	1.3	0.6	Lipe
495	GO:0007190 [6]: adenylate cyclase activation	1	1	331	11	12286	-4.33	0.0	1.3	0.6	Adcy8
496	GO:0001775 [4]: cell activation	2	2	330	106	12191	-4.33	0.0	0.25	0.09	Il11ra1 Pirb
497	GO:0019725 [4]: cell homeostasis	1	1	331	84	12213	-4.34	0.0	0.11	0.02	Nucb2
498	GO:0006414 [8]: translational elongation	2	2	330	49	12248	-4.35	0.0	0.94	0.44	Eef1a2 Gspt2
499	GO:0045321 [5]: immune cell activation	2	2	330	105	12192	-4.35	0.0	0.25	0.09	Il11ra1 Pirb
500	GO:0006633 [7]: fatty acid biosynthesis	2	2	330	50	12247	-4.36	0.0	0.92	0.43	Lta4h Tpi1
501	GO:0019932 [6]: second-messenger-mediated signaling	1	1	331	82	12215	-4.37	0.0	0.12	0.02	Adcy8
502	GO:0006887 [6]: exocytosis	2	2	330	51	12246	-4.37	0.0	0.9	0.42	Rab3d Sytl4
503	GO:0006164 [7]: purine nucleotide biosynthesis	2	2	330	52	12245	-4.38	0.0	0.87	0.42	Adssl1 Nme4
504	GO:0006694 [7]: steroid biosynthesis	2	2	330	52	12245	-4.38	0.0	0.87	0.42	Dhcr7 Hsd3b7
505	GO:0042330 [5]: taxis	2	2	330	101	12196	-4.38	0.0	0.28	0.11	Aspn Itgb2
506	GO:0006935 [6]: chemotaxis	2	2	330	101	12196	-4.38	0.0	0.28	0.11	Aspn Itgb2
507	GO:0001776 [5]: immune cell homeostasis	1	1	331	12	12285	-4.38	0.0	1.23	0.59	Pirb
508	GO:0006171 [8]: cAMP biosynthesis	1	1	331	12	12285	-4.38	0.0	1.23	0.59	Adcy8
509	GO:0006446 [8]: regulation of translational initiation	1	1	331	12	12285	-4.38	0.0	1.23	0.59	Eif3s6
510	GO:0006801 [6]: superoxide metabolism	1	1	331	12	12285	-4.38	0.0	1.23	0.59	Sod2
511	GO:0008624 [9]: induction of apoptosis by extracellular signals	1	1	331	12	12285	-4.38	0.0	1.23	0.59	Dap
512	GO:0040007 [3]: growth	2	2	330	99	12198	-4.39	0.0	0.29	0.11	Ninj1 Tkt
513	GO:0009150 [8]: purine ribonucleotide metabolism	2	2	330	53	12244	-4.39	0.0	0.85	0.4	Ak1 Nme4
514	GO:0019941 [9]: modification-dependent protein catabolism	2	2	330	95	12202	-4.42	0.0	0.32	0.13	Lnx1 Usp12
515	GO:0006814 [8]: sodium ion transport	1	1	331	79	12218	-4.42	0.0	0.13	0.03	Slc5a1
516	GO:0006511 [10]: ubiquitin-dependent protein catabolism	2	2	330	93	12204	-4.43	0.0	0.33	0.13	Lnx1 Usp12
517	GO:0006260 [6]: DNA replication	2	2	330	92	12205	-4.43	0.0	0.34	0.13	Nfia Nfic
518	GO:0019370 [9]: leukotriene biosynthesis	1	1	331	13	12284	-4.43	0.0	1.17	0.55	Lta4h
519	GO:0046058 [8]: cAMP metabolism	1	1	331	13	12284	-4.43	0.0	1.17	0.55	Adcy8
520	GO:0007005 [6]: mitochondrion organization and biogenesis	1	1	331	13	12284	-4.43	0.0	1.17	0.55	1700020C11Rik
521	GO:0007492 [6]: endoderm development	1	1	331	13	12284	-4.43	0.0	1.17	0.55	Angpt2
522	GO:0007585 [4]: respiratory gaseous exchange	1	1	331	13	12284	-4.43	0.0	1.17	0.55	Ednra
523	GO:0006816 [8]: calcium ion transport	1	1	331	77	12220	-4.44	0.0	0.13	0.04	Cacng1
524	GO:0009966 [4]: regulation of signal transduction	2	2	330	90	12207	-4.44	0.0	0.36	0.14	Dkk2 Spry2
525	GO:0007610 [2]: behavior	2	2	330	90	12207	-4.44	0.0	0.36	0.14	Chst10 Etv1
526	GO:0018193 [8]: peptidyl-amino acid modification	2	2	330	59	12238	-4.44	0.0	0.74	0.34	Hrmt1l2 Pdgfrb
527	GO:0006818 [5]: hydrogen transport	2	2	330	59	12238	-4.44	0.0	0.74	0.34	Sytl1 Tnni2
528	GO:0035295 [3]: tube development	2	2	330	60	12237	-4.44	0.0	0.72	0.34	Dhcr7 Spry2
529	GO:0009889 [5]: regulation of biosynthesis	2	2	330	86	12211	-4.45	0.0	0.39	0.15	Cpeb1 Eif3s6
530	GO:0001501 [5]: skeletal development	2	2	330	84	12213	-4.46	0.0	0.41	0.16	Ahsg Clec3b
531	GO:0006486 [8]: protein amino acid glycosylation	2	2	330	64	12233	-4.47	0.0	0.65	0.3	Galnt10 St6galnac4
532	GO:0030384 [9]: phosphoinositide metabolism	1	1	331	14	12283	-4.47	0.0	1.11	0.52	Gpld1
533	GO:0030595 [6]: immune cell chemotaxis	1	1	331	14	12283	-4.47	0.0	1.11	0.52	Itgb2
534	GO:0043087 [4]: regulation of GTPase activity	1	1	331	14	12283	-4.47	0.0	1.11	0.52	Arfgap3
535	GO:0046148 [5]: pigment biosynthesis	1	1	331	14	12283	-4.47	0.0	1.11	0.52	Alas2
536	GO:0006691 [8]: leukotriene metabolism	1	1	331	14	12283	-4.47	0.0	1.11	0.52	Lta4h
537	GO:0006700 [7]: C21-steroid hormone biosynthesis	1	1	331	14	12283	-4.47	0.0	1.11	0.52	Hsd3b7
538	GO:0006775 [6]: fat-soluble vitamin metabolism	1	1	331	14	12283	-4.47	0.0	1.11	0.52	Cyp24a1
539	GO:0009306 [4]: protein secretion	1	1	331	14	12283	-4.47	0.0	1.11	0.52	Kcnn4
540	GO:0006333 [8]: chromatin assembly or disassembly	2	2	330	82	12215	-4.47	0.0	0.43	0.17	Baz1b Hist1h4i
541	GO:0043069 [6]: negative regulation of programmed cell death	2	2	330	66	12231	-4.47	0.0	0.62	0.28	Eef1a2 Pik3cg
542	GO:0043085 [4]: positive regulation of enzyme activity	2	2	330	69	12228	-4.48	0.0	0.58	0.26	Adcy8 Pycard
543	GO:0009101 [7]: glycoprotein biosynthesis	2	2	330	69	12228	-4.48	0.0	0.58	0.26	Galnt10 St6galnac4
544	GO:0043066 [7]: negative regulation of apoptosis	2	2	330	65	12232	-4.48	0.0	0.64	0.29	Eef1a2 Pik3cg
545	GO:0006417 [6]: regulation of protein biosynthesis	2	2	330	80	12217	-4.48	0.0	0.45	0.17	Cpeb1 Eif3s6
546	GO:0016042 [5]: lipid catabolism	2	2	330	67	12230	-4.48	0.0	0.61	0.28	Lipe Pla2g12a
547	GO:0006725 [5]: aromatic compound metabolism	2	2	330	76	12221	-4.49	0.0	0.49	0.19	Ephx2 Folr1
548	GO:0007409 [6]: axonogenesis	2	2	330	76	12221	-4.49	0.0	0.49	0.19	Etv1 Ntn1
549	GO:0051246 [5]: regulation of protein metabolism	2	2	330	74	12223	-4.49	0.0	0.51	0.21	Pdgfrb Tmod4
550	GO:0009100 [7]: glycoprotein metabolism	2	2	330	74	12223	-4.49	0.0	0.51	0.21	Galnt10 St6galnac4
551	GO:0045893 [8]: positive regulation of transcription, DNA-dependent	1	1	331	73	12224	-4.5	0.0	0.15	0.04	Nfat5
552	GO:0051188 [6]: cofactor biosynthesis	1	1	331	72	12225	-4.51	0.0	0.15	0.04	Alas2
553	GO:0042475 [6]: odontogenesis (sensu Vertebrata)	1	1	331	15	12282	-4.51	0.0	1.06	0.5	Nfic
554	GO:0042476 [5]: odontogenesis	1	1	331	15	12282	-4.51	0.0	1.06	0.5	Nfic
555	GO:0050900 [6]: immune cell migration	1	1	331	15	12282	-4.51	0.0	1.06	0.5	Itgb2
556	GO:0006749 [6]: glutathione metabolism	1	1	331	15	12282	-4.51	0.0	1.06	0.5	Gstt2
557	GO:0008154 [6]: actin polymerization and/or depolymerization	1	1	331	15	12282	-4.51	0.0	1.06	0.5	Tmod4
558	GO:0009069 [7]: serine family amino acid metabolism	1	1	331	15	12282	-4.51	0.0	1.06	0.5	Phgdh
559	GO:0050801 [4]: ion homeostasis	1	1	331	71	12226	-4.52	0.0	0.16	0.04	Nucb2
560	GO:0006873 [5]: cell ion homeostasis	1	1	331	71	12226	-4.52	0.0	0.16	0.04	Nucb2
561	GO:0000165 [7]: MAPKKK cascade	1	1	331	70	12227	-4.53	0.0	0.16	0.04	AW742319
562	GO:0007156 [6]: homophilic cell adhesion	1	1	331	69	12228	-4.54	0.0	0.17	0.05	Cdh5
563	GO:0001894 [4]: tissue homeostasis	1	1	331	16	12281	-4.55	0.0	1.01	0.48	Pirb
564	GO:0006769 [8]: nicotinamide metabolism	1	1	331	16	12281	-4.55	0.0	1.01	0.48	Tpi1
565	GO:0008207 [6]: C21-steroid hormone metabolism	1	1	331	16	12281	-4.55	0.0	1.01	0.48	Hsd3b7
566	GO:0008629 [9]: induction of apoptosis by intracellular signals	1	1	331	16	12281	-4.55	0.0	1.01	0.48	Eaf2
567	GO:0040008 [4]: regulation of growth	1	1	331	68	12229	-4.57	0.0	0.17	0.05	Tkt
568	GO:0007218 [7]: neuropeptide signaling pathway	1	1	331	68	12229	-4.57	0.0	0.17	0.05	Rassf3
569	GO:0007612 [4]: learning	1	1	331	17	12280	-4.57	0.0	0.96	0.46	Chst10
570	GO:0008217 [5]: regulation of blood pressure	1	1	331	17	12280	-4.57	0.0	0.96	0.46	Agt
571	GO:0008286 [8]: insulin receptor signaling pathway	1	1	331	17	12280	-4.57	0.0	0.96	0.46	Zfp106
572	GO:0030003 [6]: cation homeostasis	1	1	331	67	12230	-4.57	0.0	0.18	0.05	Nucb2
573	GO:0030705 [6]: cytoskeleton-dependent intracellular transport	1	1	331	67	12230	-4.57	0.0	0.18	0.05	Gata6
574	GO:0019362 [7]: pyridine nucleotide metabolism	1	1	331	18	12279	-4.6	0.0	0.92	0.43	Tpi1
575	GO:0050767 [4]: regulation of neurogenesis	1	1	331	18	12279	-4.6	0.0	0.92	0.43	Ntn1
576	GO:0006221 [7]: pyrimidine nucleotide biosynthesis	1	1	331	18	12279	-4.6	0.0	0.92	0.43	Nme4
577	GO:0006720 [6]: isoprenoid metabolism	1	1	331	18	12279	-4.6	0.0	0.92	0.43	Nudt13
578	GO:0007623 [4]: circadian rhythm	1	1	331	18	12279	-4.6	0.0	0.92	0.43	Dbp
579	GO:0009166 [6]: nucleotide catabolism	1	1	331	18	12279	-4.6	0.0	0.92	0.43	Cant1
580	GO:0007018 [7]: microtubule-based movement	1	1	331	65	12232	-4.6	0.0	0.19	0.05	Gata6
581	GO:0007507 [5]: heart development	1	1	331	63	12234	-4.62	0.0	0.2	0.06	Id2
582	GO:0019221 [6]: cytokine and chemokine mediated signaling pathway	1	1	331	19	12278	-4.63	0.0	0.88	0.42	Pirb
583	GO:0046456 [8]: icosanoid biosynthesis	1	1	331	19	12278	-4.63	0.0	0.88	0.42	Lta4h
584	GO:0006220 [7]: pyrimidine nucleotide metabolism	1	1	331	19	12278	-4.63	0.0	0.88	0.42	Nme4
585	GO:0006874 [8]: calcium ion homeostasis	1	1	331	19	12278	-4.63	0.0	0.88	0.42	Nucb2
586	GO:0007185 [7]: transmembrane receptor protein tyrosine phosphatase signaling pathway	1	1	331	19	12278	-4.63	0.0	0.88	0.42	Ptpro
587	GO:0006334 [8]: nucleosome assembly	1	1	331	61	12236	-4.64	0.0	0.21	0.07	Hist1h4i
588	GO:0042446 [6]: hormone biosynthesis	1	1	331	20	12277	-4.65	0.0	0.85	0.4	Hsd3b7
589	GO:0006695 [8]: cholesterol biosynthesis	1	1	331	20	12277	-4.65	0.0	0.85	0.4	Dhcr7
590	GO:0009888 [5]: histogenesis	1	1	331	60	12237	-4.65	0.0	0.22	0.07	Angpt2
591	GO:0007229 [6]: integrin-mediated signaling pathway	1	1	331	60	12237	-4.65	0.0	0.22	0.07	Itgb2
592	GO:0045944 [9]: positive regulation of transcription from Pol II promoter	1	1	331	58	12239	-4.67	0.0	0.23	0.08	Nfat5
593	GO:0006650 [8]: glycerophospholipid metabolism	1	1	331	21	12276	-4.67	0.0	0.81	0.37	Gpld1
594	GO:0006733 [7]: oxidoreduction coenzyme metabolism	1	1	331	21	12276	-4.67	0.0	0.81	0.37	Tpi1
595	GO:0016126 [7]: sterol biosynthesis	1	1	331	22	12275	-4.69	0.0	0.78	0.36	Dhcr7
596	GO:0050730 [6]: regulation of peptidyl-tyrosine phosphorylation	1	1	331	22	12275	-4.69	0.0	0.78	0.36	Pdgfrb
597	GO:0001764 [6]: neuronal migration	1	1	331	22	12275	-4.69	0.0	0.78	0.36	Ntn1
598	GO:0006099 [8]: tricarboxylic acid cycle	1	1	331	22	12275	-4.69	0.0	0.78	0.36	Idh3a
599	GO:0007189 [9]: G-protein signaling, adenylate cyclase activating pathway	1	1	331	22	12275	-4.69	0.0	0.78	0.36	Adcy8
600	GO:0008360 [5]: regulation of cell shape	1	1	331	22	12275	-4.69	0.0	0.78	0.36	Sprr1b
601	GO:0009190 [7]: cyclic nucleotide biosynthesis	1	1	331	22	12275	-4.69	0.0	0.78	0.36	Adcy8
602	GO:0009566 [5]: fertilization	1	1	331	23	12274	-4.7	0.0	0.75	0.35	Tkt
603	GO:0019439 [6]: aromatic compound catabolism	1	1	331	23	12274	-4.7	0.0	0.75	0.35	Ephx2
604	GO:0001656 [7]: metanephros development	1	1	331	23	12274	-4.7	0.0	0.75	0.35	Slc5a1
605	GO:0006690 [7]: icosanoid metabolism	1	1	331	23	12274	-4.7	0.0	0.75	0.35	Lta4h
606	GO:0006919 [6]: caspase activation	1	1	331	23	12274	-4.7	0.0	0.75	0.35	Pycard
607	GO:0007050 [7]: cell cycle arrest	1	1	331	23	12274	-4.7	0.0	0.75	0.35	Ak1
608	GO:0007266 [7]: Rho protein signal transduction	1	1	331	23	12274	-4.7	0.0	0.75	0.35	AW742319
609	GO:0007338 [6]: fertilization (sensu Metazoa)	1	1	331	23	12274	-4.7	0.0	0.75	0.35	Tkt
610	GO:0007602 [8]: phototransduction	1	1	331	23	12274	-4.7	0.0	0.75	0.35	Tulp1
611	GO:0019882 [5]: antigen presentation	1	1	331	55	12242	-4.7	0.0	0.25	0.09	Hfe
612	GO:0006644 [7]: phospholipid metabolism	1	1	331	54	12243	-4.71	0.0	0.26	0.1	Gpld1
613	GO:0016064 [6]: humoral defense mechanism (sensu Vertebrata)	1	1	331	53	12244	-4.71	0.0	0.27	0.1	Pirb
614	GO:0043280 [5]: positive regulation of caspase activity	1	1	331	24	12273	-4.71	0.0	0.72	0.34	Pycard
615	GO:0043281 [4]: regulation of caspase activity	1	1	331	24	12273	-4.71	0.0	0.72	0.34	Pycard
616	GO:0000082 [7]: G1/S transition of mitotic cell cycle	1	1	331	24	12273	-4.71	0.0	0.72	0.34	Gspt2
617	GO:0001822 [6]: kidney development	1	1	331	24	12273	-4.71	0.0	0.72	0.34	Slc5a1
618	GO:0006909 [7]: phagocytosis	1	1	331	24	12273	-4.71	0.0	0.72	0.34	Elmo1
619	GO:0006575 [6]: amino acid derivative metabolism	1	1	331	52	12245	-4.72	0.0	0.28	0.11	Ckm
620	GO:0006875 [7]: metal ion homeostasis	1	1	331	52	12245	-4.72	0.0	0.28	0.11	Nucb2
621	GO:0001932 [8]: regulation of protein amino acid phosphorylation	1	1	331	25	12272	-4.73	0.0	0.69	0.32	Pdgfrb
622	GO:0006805 [5]: xenobiotic metabolism	1	1	331	25	12272	-4.73	0.0	0.69	0.32	Ephx2
623	GO:0009410 [7]: response to xenobiotic stimulus	1	1	331	25	12272	-4.73	0.0	0.69	0.32	Ephx2
624	GO:0046849 [4]: bone remodeling	1	1	331	51	12246	-4.74	0.0	0.29	0.11	Ahsg
625	GO:0009260 [7]: ribonucleotide biosynthesis	1	1	331	51	12246	-4.74	0.0	0.29	0.11	Nme4
626	GO:0030333 [5]: antigen processing	1	1	331	50	12247	-4.74	0.0	0.3	0.11	Hfe
627	GO:0051049 [5]: regulation of transport	1	1	331	50	12247	-4.74	0.0	0.3	0.11	Rab3d
628	GO:0006916 [8]: anti-apoptosis	1	1	331	50	12247	-4.74	0.0	0.3	0.11	Eef1a2
629	GO:0045786 [7]: negative regulation of cell cycle	1	1	331	49	12248	-4.74	0.0	0.31	0.12	Pycard
630	GO:0050878 [4]: regulation of body fluids	1	1	331	49	12248	-4.74	0.0	0.31	0.12	F7
631	GO:0009583 [7]: detection of light	1	1	331	26	12271	-4.75	0.0	0.67	0.31	Tulp1
632	GO:0016044 [5]: membrane organization and biogenesis	1	1	331	26	12271	-4.75	0.0	0.67	0.31	1700020C11Rik
633	GO:0007249 [7]: I-kappaB kinase/NF-kappaB cascade	1	1	331	26	12271	-4.75	0.0	0.67	0.31	AW742319
634	GO:0009416 [7]: response to light	1	1	331	26	12271	-4.75	0.0	0.67	0.31	Tulp1
635	GO:0007611 [3]: learning and/or memory	1	1	331	27	12270	-4.75	0.0	0.64	0.3	Chst10
636	GO:0009187 [7]: cyclic nucleotide metabolism	1	1	331	27	12270	-4.75	0.0	0.64	0.3	Adcy8
637	GO:0030005 [7]: di-, tri-valent inorganic cation homeostasis	1	1	331	47	12250	-4.76	0.0	0.33	0.13	Nucb2
638	GO:0030098 [4]: lymphocyte differentiation	1	1	331	47	12250	-4.76	0.0	0.33	0.13	Il11ra1
639	GO:0046903 [3]: secretion	1	1	331	47	12250	-4.76	0.0	0.33	0.13	Kcnn4
640	GO:0009152 [8]: purine ribonucleotide biosynthesis	1	1	331	47	12250	-4.76	0.0	0.33	0.13	Nme4
641	GO:0001503 [5]: ossification	1	1	331	46	12251	-4.76	0.0	0.34	0.13	Ahsg
642	GO:0007126 [8]: meiosis	1	1	331	46	12251	-4.76	0.0	0.34	0.13	Cpeb1
643	GO:0019220 [6]: regulation of phosphate metabolism	1	1	331	28	12269	-4.76	0.0	0.62	0.28	Pdgfrb
644	GO:0042325 [7]: regulation of phosphorylation	1	1	331	28	12269	-4.76	0.0	0.62	0.28	Pdgfrb
645	GO:0051174 [5]: regulation of phosphorus metabolism	1	1	331	28	12269	-4.76	0.0	0.62	0.28	Pdgfrb
646	GO:0001655 [5]: urogenital system development	1	1	331	28	12269	-4.76	0.0	0.62	0.28	Slc5a1
647	GO:0007599 [5]: hemostasis	1	1	331	45	12252	-4.77	0.0	0.35	0.14	F7
648	GO:0050817 [3]: coagulation	1	1	331	43	12254	-4.77	0.0	0.37	0.15	F7
649	GO:0006986 [5]: response to unfolded protein	1	1	331	43	12254	-4.77	0.0	0.37	0.15	Herpud1
650	GO:0007596 [4]: blood coagulation	1	1	331	43	12254	-4.77	0.0	0.37	0.15	F7
651	GO:0009968 [5]: negative regulation of signal transduction	1	1	331	30	12267	-4.77	0.0	0.58	0.26	Dkk2
652	GO:0019883 [6]: antigen presentation, endogenous antigen	1	1	331	30	12267	-4.77	0.0	0.58	0.26	Hfe
653	GO:0007254 [8]: JNK cascade	1	1	331	30	12267	-4.77	0.0	0.58	0.26	AW742319
654	GO:0019885 [6]: antigen processing, endogenous antigen via MHC class I	1	1	331	31	12266	-4.77	0.0	0.55	0.24	Hfe
655	GO:0018108 [9]: peptidyl-tyrosine phosphorylation	1	1	331	40	12257	-4.78	0.0	0.41	0.16	Pdgfrb
656	GO:0018212 [9]: peptidyl-tyrosine modification	1	1	331	40	12257	-4.78	0.0	0.41	0.16	Pdgfrb
657	GO:0046467 [7]: membrane lipid biosynthesis	1	1	331	40	12257	-4.78	0.0	0.41	0.16	B4galt6
658	GO:0051094 [4]: positive regulation of development	1	1	331	40	12257	-4.78	0.0	0.41	0.16	Ntn1
659	GO:0007188 [8]: G-protein signaling, coupled to cAMP nucleotide second messenger	1	1	331	33	12264	-4.78	0.0	0.52	0.21	Adcy8
660	GO:0040029 [3]: regulation of gene expression, epigenetic	1	1	331	41	12256	-4.78	0.0	0.39	0.15	Xist
661	GO:0006752 [7]: group transfer coenzyme metabolism	1	1	331	41	12256	-4.78	0.0	0.39	0.15	Folr1
662	GO:0006800 [5]: oxygen and reactive oxygen species metabolism	1	1	331	41	12256	-4.78	0.0	0.39	0.15	Sod2
663	GO:0009142 [7]: nucleoside triphosphate biosynthesis	1	1	331	41	12256	-4.78	0.0	0.39	0.15	Nme4
664	GO:0019935 [7]: cyclic-nucleotide-mediated signaling	1	1	331	42	12255	-4.78	0.0	0.38	0.15	Adcy8
665	GO:0030099 [4]: myeloid blood cell differentiation	1	1	331	42	12255	-4.78	0.0	0.38	0.15	Pirb
666	GO:0042445 [5]: hormone metabolism	1	1	331	42	12255	-4.78	0.0	0.38	0.15	Hsd3b7
667	GO:0019933 [8]: cAMP-mediated signaling	1	1	331	38	12259	-4.78	0.0	0.44	0.17	Adcy8
668	GO:0048511 [3]: rhythmic process	1	1	331	38	12259	-4.78	0.0	0.44	0.17	Dbp
669	GO:0008632 [7]: apoptotic program	1	1	331	38	12259	-4.78	0.0	0.44	0.17	Pycard
670	GO:0009145 [8]: purine nucleoside triphosphate biosynthesis	1	1	331	38	12259	-4.78	0.0	0.44	0.17	Nme4
671	GO:0009201 [8]: ribonucleoside triphosphate biosynthesis	1	1	331	38	12259	-4.78	0.0	0.44	0.17	Nme4
672	GO:0009206 [9]: purine ribonucleoside triphosphate biosynthesis	1	1	331	38	12259	-4.78	0.0	0.44	0.17	Nme4
673	GO:0046034 [6]: ATP metabolism	1	1	331	34	12263	-4.79	0.0	0.5	0.2	Ak1
674	GO:0051093 [4]: negative regulation of development	1	1	331	34	12263	-4.79	0.0	0.5	0.2	Ntn1
675	GO:0008015 [4]: circulation	1	1	331	34	12263	-4.79	0.0	0.5	0.2	Agt
676	GO:0000041 [8]: transition metal ion transport	1	1	331	36	12261	-4.79	0.0	0.47	0.17	Slc31a2
677	GO:0030198 [4]: extracellular matrix organization and biogenesis	1	1	331	37	12260	-4.79	0.0	0.45	0.17	Tnxb
678	GO:0043062 [3]: extracellular structure organization and biogenesis	1	1	331	37	12260	-4.79	0.0	0.45	0.17	Tnxb
679	GO:0007187 [7]: G-protein signaling, coupled to cyclic nucleotide second messenger	1	1	331	37	12260	-4.79	0.0	0.45	0.17	Adcy8
