# Supplementary material for: A genomic analysis of mouse models of breast cancer reveals molecular features of mouse models and relationships to human breast cancer
Source: Breast Cancer Res. 2014 Jun 5;16(3):R59. doi: 10.1186/bcr3672 (PMC4078930; doi:10.1186/bcr3672)
Supplement: Additional file 6 — Fold change for genes in clusters 1-4 from the manuscript and the gene ontology associated with each cluster. [file bcr3672-S6.zip › AdditionalFile6/Cluster2/Cluster2DownregulatedGenesgather_kegg_121107.txt]

#	Annotation	Total Genes With Ann	Your Genes (With Ann)	Your Genes (No Ann)	Genome (With Ann)	Genome (No Ann)	ln(Bayes factor)	neg ln(p value)	FE: neg ln(p value)	FE: neg ln(FDR)	Genes
1	path:mmu00010: Glycolysis / Gluconeogenesis	9	9	90	41	2379	4.79	9.12	9.19	4.69	Acas2l Aldoa Eno3 Hk1 Pfkl Pfkm Pfkp Pgam2 Tpi1
2	path:mmu04080: Neuroactive ligand-receptor interaction	1	1	98	277	2143	4.7	9.05	0.0	0.0	Ptgfr
3	path:mmu00051: Fructose and mannose metabolism	7	7	92	31	2389	3.11	7.39	7.52	3.71	Aldoa B4galt6 Hk1 Pfkl Pfkm Pfkp Tpi1
4	path:mmu00030: Pentose phosphate pathway	5	5	94	17	2403	2.19	6.45	6.64	3.24	Aldoa Pfkl Pfkm Pfkp Tkt
5	path:mmu00052: Galactose metabolism	5	5	94	21	2399	1.42	5.59	5.85	2.73	Hk1 Pfkl Pfkm Pfkp Ugp2
6	path:mmu00252: Alanine and aspartate metabolism	4	4	95	15	2405	0.76	4.82	5.2	2.45	Adssl1 Ass1 Crat Got1
7	path:mmu00220: Urea cycle and metabolism of amino groups	4	4	95	16	2404	0.57	4.67	5.01	2.45	Arg1 Ass1 Ckm Pycr1
8	path:mmu00710: Carbon fixation	4	4	95	16	2404	0.57	4.67	5.01	2.45	Aldoa Got1 Tkt Tpi1
9	path:mmu00330: Arginine and proline metabolism	5	5	94	32	2388	-0.04	0.0	4.3	1.88	Arg1 Ass1 Ckm Got1 Pycr1
10	path:mmu00910: Nitrogen metabolism	3	3	96	11	2409	-0.3	0.0	4.16	1.86	Car5b Car6 Hal
11	path:mmu04910: Insulin signaling pathway	10	10	89	123	2297	-0.65	0.0	3.4	1.3	Calm4 Crkl Gys1 Hk1 Lipe Pfkl Pfkm Pfkp Pik3cg Pygm
12	path:mmu00500: Starch and sucrose metabolism	4	4	95	26	2394	-0.77	0.0	3.57	1.38	Gys1 Hk1 Pygm Ugp2
13	path:mmu04510: Focal adhesion	13	13	86	201	2219	-1.21	0.0	2.63	0.74	Actn3 Capn3 Capn9 Col1a1 Col5a1 Comp Crkl Pdgfrb Pik3cg Rac3 Thbs4 Tnxb Vtn
14	path:mmu00400: Phenylalanine, tyrosine and tryptophan biosynthesis	2	2	97	8	2412	-1.58	0.0	2.88	0.87	Eno3 Got1
15	path:mmu00340: Histidine metabolism	3	3	96	23	2397	-1.79	0.0	2.53	0.74	Dbt Hal Hrmt1l2
16	path:mmu04512: ECM-receptor interaction	6	6	93	78	2342	-1.83	0.0	2.21	0.62	Col1a1 Col5a1 Sdc2 Thbs4 Tnxb Vtn
17	path:mmu00530: Aminosugars metabolism	3	3	96	24	2396	-1.87	0.0	2.44	0.71	Gne Hk1 Smpdl3a
18	path:mmu00031: Inositol metabolism	1	1	98	1	2419	-1.98	0.0	2.56	0.74	Tpi1
19	path:mmu00624: 1- and 2-Methylnaphthalene degradation	2	2	97	12	2408	-2.12	0.0	2.28	0.62	Acadsb Dbt
20	path:mmu00260: Glycine, serine and threonine metabolism	3	3	96	31	2389	-2.31	0.0	1.92	0.41	Alas2 Gcat Phgdh
21	path:mmu00401: Novobiocin biosynthesis	1	1	98	2	2418	-2.35	0.0	2.18	0.62	Got1
22	path:mmu00480: Glutathione metabolism	3	3	96	33	2387	-2.41	0.0	1.8	0.37	Anpep Gsta3 Gstt2
23	path:mmu04540: Gap junction	1	1	98	83	2337	-2.41	0.0	0.03	0.02	Pdgfrb
24	path:mmu04010: MAPK signaling pathway	7	7	92	224	2196	-2.42	0.0	0.2	0.13	Acvr1b Crkl Mapk12 Pdgfrb Pla2g12a Rac3 Tmem37
25	path:mmu04060: Cytokine-cytokine receptor interaction	8	8	91	232	2188	-2.53	0.0	0.3	0.17	Acvr1b Cx3cr1 Il11ra1 Il15ra Il17r Lifr Ltb Pdgfrb
26	path:mmu00604: Ganglioside biosynthesis	2	2	97	17	2403	-2.55	0.0	1.77	0.37	B4galt6 St6galnac4
27	path:mmu00350: Tyrosine metabolism	3	3	96	37	2383	-2.57	0.0	1.58	0.34	Dbt Got1 Hrmt1l2
28	path:mmu00903: Limonene and pinene degradation	2	2	97	18	2402	-2.62	0.0	1.69	0.37	Cyp24a1 Dbt
29	path:mmu00360: Phenylalanine metabolism	2	2	97	19	2401	-2.68	0.0	1.62	0.34	Dbt Got1
30	path:mmu04020: Calcium signaling pathway	7	7	92	174	2246	-2.72	0.0	0.55	0.19	Adcy8 Calm4 Nfat5 Pdgfrb Ptgfr Pygm Tnnc2
31	path:mmu04310: Wnt signaling pathway	6	6	93	135	2285	-2.77	0.0	0.73	0.2	Dkk2 Fbxw11 Fzd9 Nfat5 Rac3 Tbl1xr1
32	path:mmu00950: Alkaloid biosynthesis I	1	1	98	4	2416	-2.78	0.0	1.7	0.37	Got1
33	path:mmu00230: Purine metabolism	5	5	94	103	2317	-2.81	0.0	0.87	0.24	Adcy8 Adssl1 Ak1 Nme4 Polr2e
34	path:mmu04610: Complement and coagulation cascades	1	1	98	67	2353	-2.85	0.0	0.07	0.04	F7
35	path:mmu04530: Tight junction	5	5	94	118	2302	-2.87	0.0	0.62	0.2	Actn3 Cldn2 Cttn Hcls1 Llglh2
36	path:mmu00642: Ethylbenzene degradation	1	1	98	5	2415	-2.92	0.0	1.54	0.34	Dbt
37	path:mmu00564: Glycerophospholipid metabolism	3	3	96	50	2370	-2.92	0.0	1.06	0.24	Dbt Gpd1 Pla2g12a
38	path:mmu00190: Oxidative phosphorylation	4	4	95	111	2309	-2.94	0.0	0.4	0.18	0610006O14Rik Cox7a1 Cox8b Ndufb2
39	path:mmu04620: Toll-like receptor signaling pathway	3	3	96	91	2329	-3.03	0.0	0.32	0.17	Mapk12 Pik3cg Rac3
40	path:mmu00628: Fluorene degradation	1	1	98	6	2414	-3.04	0.0	1.41	0.24	Cyp24a1
41	path:mmu04210: Apoptosis	3	3	96	86	2334	-3.06	0.0	0.37	0.18	Capn3 Capn9 Pik3cg
42	path:mmu00380: Tryptophan metabolism	2	2	97	73	2347	-3.1	0.0	0.22	0.13	Hrmt1l2 Rnf25
43	path:mmu00280: Valine, leucine and isoleucine degradation	2	2	97	30	2390	-3.11	0.0	1.02	0.24	Bcat2 Dbt
44	path:mmu04520: Adherens junction	3	3	96	71	2349	-3.11	0.0	0.57	0.19	Actn3 Acvr1b Rac3
45	path:mmu04070: Phosphatidylinositol signaling system	3	3	96	73	2347	-3.11	0.0	0.54	0.19	Calm4 Fn3k Pik3cg
46	path:mmu00590: Prostaglandin and leukotriene metabolism	2	2	97	31	2389	-3.13	0.0	0.98	0.24	Lta4h Pla2g12a
47	path:mmu00521: Streptomycin biosynthesis	1	1	98	7	2413	-3.13	0.0	1.29	0.24	Hk1
48	path:mmu00625: Tetrachloroethene degradation	1	1	98	7	2413	-3.13	0.0	1.29	0.24	Ephx2
49	path:mmu00600: Glycosphingolipid metabolism	2	2	97	32	2388	-3.15	0.0	0.94	0.24	B4galt6 Neu2
50	path:mmu00071: Fatty acid metabolism	1	1	98	53	2367	-3.19	0.0	0.12	0.08	Acsl4
51	path:mmu00240: Pyrimidine metabolism	2	2	97	64	2356	-3.21	0.0	0.3	0.17	Nme4 Polr2e
52	path:mmu00272: Cysteine metabolism	1	1	98	8	2412	-3.21	0.0	1.19	0.24	Got1
53	path:mmu00290: Valine, leucine and isoleucine biosynthesis	1	1	98	8	2412	-3.21	0.0	1.19	0.24	Bcat2
54	path:mmu00361: gamma-Hexachlorocyclohexane degradation	2	2	97	37	2383	-3.23	0.0	0.78	0.2	Cyp24a1 Pon3
55	path:mmu00760: Nicotinate and nicotinamide metabolism	1	1	98	50	2370	-3.26	0.0	0.14	0.09	Fn3k
56	path:mmu00562: Inositol phosphate metabolism	2	2	97	55	2365	-3.27	0.0	0.41	0.18	Fn3k Pik3cg
57	path:mmu00720: Reductive carboxylate cycle (CO2 fixation)	1	1	98	9	2411	-3.27	0.0	1.11	0.24	Acas2l
58	path:mmu00632: Benzoate degradation via CoA ligation	2	2	97	43	2377	-3.28	0.0	0.63	0.2	Dbt Fn3k
59	path:mmu04340: Hedgehog signaling pathway	2	2	97	49	2371	-3.29	0.0	0.51	0.18	Dhh Fbxw11
60	path:mmu00040: Pentose and glucuronate interconversions	1	1	98	10	2410	-3.33	0.0	1.03	0.24	Ugp2
61	path:mmu00440: Aminophosphonate metabolism	1	1	98	10	2410	-3.33	0.0	1.03	0.24	Hrmt1l2
62	path:mmu00520: Nucleotide sugars metabolism	1	1	98	10	2410	-3.33	0.0	1.03	0.24	Ugp2
63	path:mmu00626: Nitrobenzene degradation	1	1	98	10	2410	-3.33	0.0	1.03	0.24	Hrmt1l2
64	path:mmu00363: Bisphenol A degradation	1	1	98	10	2410	-3.33	0.0	1.03	0.24	Pon3
65	path:mmu00940: Stilbene, coumarine and lignin biosynthesis	1	1	98	11	2409	-3.38	0.0	0.96	0.24	Cyp24a1
66	path:mmu00310: Lysine degradation	1	1	98	43	2377	-3.39	0.0	0.18	0.13	Dbt
67	path:mmu00053: Ascorbate and aldarate metabolism	1	1	98	12	2408	-3.42	0.0	0.9	0.24	Cyp24a1
68	path:mmu00601: Blood group glycolipid biosynthesis-lactoseries	1	1	98	12	2408	-3.42	0.0	0.9	0.24	B4galt6
69	path:mmu00670: One carbon pool by folate	1	1	98	12	2408	-3.42	0.0	0.9	0.24	Mthfr
70	path:mmu00193: ATP synthesis	1	1	98	40	2380	-3.44	0.0	0.21	0.13	0610006O14Rik
71	path:mmu00790: Folate biosynthesis	1	1	98	13	2407	-3.45	0.0	0.84	0.24	Ggh
72	path:mmu00960: Alkaloid biosynthesis II	1	1	98	13	2407	-3.45	0.0	0.84	0.24	Dbt
73	path:mmu00650: Butanoate metabolism	1	1	98	36	2384	-3.5	0.0	0.25	0.15	Dbt
74	path:mmu00100: Biosynthesis of steroids	1	1	98	15	2405	-3.5	0.0	0.75	0.2	Dhcr7
75	path:mmu00770: Pantothenate and CoA biosynthesis	1	1	98	15	2405	-3.5	0.0	0.75	0.2	Bcat2
76	path:mmu00561: Glycerolipid metabolism	1	1	98	34	2386	-3.53	0.0	0.28	0.16	B4galt6
77	path:mmu00602: Blood group glycolipid biosynthesis-neolactoseries	1	1	98	16	2404	-3.53	0.0	0.7	0.2	B4galt6
78	path:mmu00450: Selenoamino acid metabolism	1	1	98	17	2403	-3.54	0.0	0.66	0.2	Hrmt1l2
79	path:mmu00620: Pyruvate metabolism	1	1	98	32	2388	-3.55	0.0	0.31	0.17	Acas2l
80	path:mmu00251: Glutamate metabolism	1	1	98	18	2402	-3.56	0.0	0.63	0.2	Got1
81	path:mmu00860: Porphyrin and chlorophyll metabolism	1	1	98	18	2402	-3.56	0.0	0.63	0.2	Hmox1
82	path:mmu00150: Androgen and estrogen metabolism	1	1	98	31	2389	-3.56	0.0	0.32	0.17	Hrmt1l2
83	path:mmu00603: Globoside metabolism	1	1	98	19	2401	-3.57	0.0	0.59	0.19	B4galt6
84	path:mmu00512: O-Glycan biosynthesis	1	1	98	21	2399	-3.58	0.0	0.53	0.19	B4galt6
85	path:mmu00532: Chondroitin / Heparan sulfate biosynthesis	1	1	98	27	2393	-3.59	0.0	0.39	0.18	Extl3
86	path:mmu00510: N-Glycan biosynthesis	1	1	98	26	2394	-3.59	0.0	0.41	0.18	B4galt6
87	path:mmu05040: Huntington's disease	1	1	98	26	2394	-3.59	0.0	0.41	0.18	Calm4
88	path:mmu00120: Bile acid biosynthesis	1	1	98	25	2395	-3.59	0.0	0.43	0.18	Acadsb
89	path:mmu00020: Citrate cycle (TCA cycle)	1	1	98	23	2397	-3.59	0.0	0.48	0.18	Idh3a
90	path:mmu00640: Propanoate metabolism	1	1	98	23	2397	-3.59	0.0	0.48	0.18	Acas2l
