# Supplementary material for: A genomic analysis of mouse models of breast cancer reveals molecular features of mouse models and relationships to human breast cancer
Source: Breast Cancer Res. 2014 Jun 5;16(3):R59. doi: 10.1186/bcr3672 (PMC4078930; doi:10.1186/bcr3672)
Supplement: Additional file 6 — Fold change for genes in clusters 1-4 from the manuscript and the gene ontology associated with each cluster. [file bcr3672-S6.zip › AdditionalFile6/Cluster2/Cluster2DownregulatedGenesgather_transfac_121107.txt]

#	Annotation	Total Genes With Ann	Your Genes (With Ann)	Your Genes (No Ann)	Genome (With Ann)	Genome (No Ann)	ln(Bayes factor)	neg ln(p value)	FE: neg ln(p value)	FE: neg ln(FDR)	Genes
1	V$XFD2_01: Xenopus fork head domain factor 2	59	59	323	3766	12023	4.95	8.91	0.0	0.0	1700030A21Rik 2010002A20Rik Abcb9 Acas2l Aldh4a1 Ap3s2 Arl5 Aspn BC017612 BC019755 BC051244 Cidea Clec14a Dap Dbt Ddit4 Folr1 Folr2 Galnt6 Gga2 Gmfg Gpld1 Gpnmb Gstm3 Hal Hic1 Hivep2 Hoxb6 Itgb1bp2 Laptm4a Lasp1 Loxl1 Myom1 Ndufb2 Nid2 Oit1 Pfkp Phgdh Pla2g12a Polr2e Ppp1r1a Ptpn18 Ptpro Rab38 Rdh12 Repin1 Rnf25 Rtn2 Selenbp1 Serpina3n Slc31a2 Smpx Sprr1b Sprrl1 Stac2 Sytl4 Tle2 Tmed3 Tulp1
2	V$CART1_01: Cart-1 (cartilage homeoprotein 1)	22	22	360	1897	13892	4.89	8.77	0.0	0.0	Ap3s2 BC017612 Csrp3 D15Ertd405e Dhrs8 Galnt6 Hfe Hoxd8 Hsd3b7 Idh3a Itgb1bp2 Msrb2 Nudt13 Pdir Ptgfr Pvalb Pxmp4 Ropn1l Sprrl3 Thrsp Tmem38a Zmynd10
3	V$TAL1_Q6	196	196	186	6561	9228	4.44	8.37	9.3	3.46	0710001E13Rik 1300013B24Rik 1700030A21Rik Aass Abcb6 Abcb9 Abpb Acadsb Acas2l Acsl4 Acta1 Adcy8 Agt Akap12 Ap3s2 Arg1 Arhgdig Arl4 Arl6ip5 Arpc3 Asb5 Ass1 BC004636 BC004728 BC017612 BC051244 Baz1b Baz2a Bcat2 C1ql3 C1qr1 Cacng1 Calm4 Calml4 Cant1 Capn3 Capn9 Casq1 Ccpg1 Cd248 Cd68 Cdh5 Ckm Cldn2 Clec14a Clec3b Col5a1 Comp Copg2 Cox8b Cpeb1 Crat Creb3l1 Csprs Csrp3 Cx3cr1 Cygb D15Ertd405e D830019K…
4	V$FOXJ2_02: fork head box J 2	114	114	268	6181	9608	4.21	8.11	0.0	0.0	1300013B24Rik 1700030A21Rik 6330406P08Rik A2bp1 AL024210 AW742319 Abcb9 Acas2l Acsl4 Acvr1b Adarb1 Ak1 Alas2 Anpep Ap3s2 Arg1 Arl6ip5 Asb5 Aspn Bckdhb Bex2 C1qr1 Capn3 Ccpg1 Cdc91l1 Chd8 Chpt1 Ckm Cldn2 Clec14a Cml1 Copg2 Csprs Csrp3 Dap Dhcr7 Dhrs7 Dnajc7 Dpf3 Echdc1 Elmo1 Ephx2 Etv1 Extl3 Fabp4 Foxc2 Gga2 Gmfg Gspt2 Hal Hebp1 Hfe Hivep2 Hk1 Hmox1 Id2 Idh3a Il1f9 Kcnn4 Klk11 Laptm4a Ldb2 Lgtn Lo…
5	V$OCT1_02: octamer factor 1	97	97	285	5339	10450	3.33	7.22	0.0	0.0	0710001E13Rik 1300013B24Rik 2010002A20Rik 6330406P08Rik AL024210 Aass Acas2l Acta1 Adcy8 Adssl1 Alas2 Arpc3 Asb5 B4galt6 BC004728 BC025833 Baz2a Bckdhb Cdc91l1 Cdh5 Chd8 Chn1 Chpt1 Creb3l1 Csprs Cx3cr1 Deadc1 Dhcr7 Dpp4 Echdc1 Elmo1 Ephx2 Extl3 Fcna Galnt6 Gga2 Gspt2 Hal Hebp1 Hfe Hivep2 Hoxd8 Itgb2 Klk11 Lgtn Lifr Lipe Lnx1 Lox Lrrk2 Mipol1 Msrb2 Myo6 Myom2 Nfia Nme4 Npm3 Ogn Oit1 Pdir Pdk2 Pgcp…
6	V$E47_01: E47	83	83	299	2358	13431	3.13	6.98	8.12	2.97	1600020H07Rik 6330406P08Rik Abcb9 Acta1 Adcy8 Anpep Ap3s2 Arhgdig Arl6ip5 Arpc3 Ass1 BC004728 BC017612 BC025833 Baz2a Cabc1 Cant1 Cdh5 Ckm Copg2 Cox8b Cuedc1 D15Ertd405e D830019K17Rik Deadc1 Dhh E130107N23Rik Echdc1 Erf F7 Galnt6 Ggh Gjb1 Glrx1 Gne Grp58 Gsdm1 Gstm3 Hsd3b7 Idh3a Kcne3 Klhl7 Lifr Lipe Lor Lox Lyl1 Mapk12 Mrgprf Mthfr Pfkp Phgdh Pp11r Pvalb Pxmp4 Rab3d Rac3 Rasa4 Rassf3 Repin1 Ropn…
7	V$SREBP1_Q6	157	157	225	5193	10596	2.73	6.51	7.51	2.77	1110015E22Rik 1600020H07Rik 2010002A20Rik AL024210 Abcb6 Abcb9 Abpa Abpb Acta1 Adcy8 Agt Ak1 Alas2 Arhgap8 Arl4 B4galt6 Bckdhb Cabc1 Cacng1 Calm4 Car5b Car6 Ccpg1 Cd248 Cd68 Chn1 Ckm Cml1 Col1a1 Col5a1 Comp Cox7a1 Cox8b Crat Csrp3 Cygb D830019K17Rik Dbp Ddit4 Dhh Dhrs4 Dkk2 Dnajc7 E130107N23Rik Echdc1 Echdc3 Elmo1 Eno3 Erf Folr1 Frmd4b Fzd9 G0s2 Galnt6 Gata6 Gcat Glrx1 Got1 Gpsm1 Gspt2 Gsta3 Hal …
8	V$AFP1_Q6	42	42	340	2712	13077	2.41	6.16	0.0	0.0	0710001E13Rik 1700030A21Rik Adcy8 Alas2 Arg1 Asb5 Aspn BC004728 Bckdhb Cuedc1 D15Ertd405e Dpp4 Echdc1 Erf Frmd4b Gjb1 Gmfg Hk1 Il15ra Lgtn Lifr Lor Lta4h Lyzs Lzp-s Mylpf Nucb2 Ormdl3 Ptgfr Rasa4 Ropn1l Slc35c2 Smpx Sprr2h Sytl4 Tgm3 Tkt Tm4sf15 Tmed9 Ttc7b Utf1 Wwp1
9	V$MAZ_Q6	294	294	88	10977	4812	2.23	5.99	7.08	2.62	0610006O14Rik 0710001E13Rik 1110015E22Rik 1300013B24Rik 1600020H07Rik 1700030A21Rik AL024210 AW550801 AW742319 Aass Abcb6 Abcb9 Abpa Acas2l Acsl4 Acta1 Actn3 Acvr1b Adcy8 Adssl1 Agt Ak1 Alas2 Anpep Arhgap8 Arhgdig Arl4 Arl5 Arpc3 Asb5 Ass1 Atad3a B4galt6 BC004636 BC004728 BC017612 BC019755 BC025833 BC051244 Baz1b Baz2a Bcat2 Bckdhb Bex2 C1ql3 C1qr1 Cabc1 Cacng1 Calm4 Calml4 Cant1 Capn3 Capn9 Car5…
10	V$MAZR_01: MAZ related factor	188	188	194	6524	9265	1.98	5.73	6.69	2.46	1300013B24Rik 1700030A21Rik A2bp1 AL024210 AW550801 AW742319 Abcb6 Acas2l Actn3 Acvr1b Adcy8 Adssl1 Ak1 Aldh4a1 Aldoa Arg1 Arhgap8 Arhgdig Arl5 Aspn Ass1 BC004636 BC004728 BC019755 BC025833 BC051244 Baz1b Baz2a Bcat2 Bex2 Capn9 Car5b Car6 Cd248 Cd68 Chd8 Chpt1 Ckm Col1a1 Col5a1 Copz2 Cox7a1 Creb3l1 Csrp3 Cttn Cyp24a1 D11Ertd498e Dbp Dbt Dcpp Ddit4 Dhcr7 Dhh Dhrs4 Dhrs8 Dkk2 Dnajc7 E130107N23Rik E…
11	V$CDX2_Q5	214	214	168	10067	5722	1.96	5.68	0.0	0.0	0710001E13Rik 1600020H07Rik 1700030A21Rik 2010002A20Rik 6330406P08Rik A2bp1 AL024210 AW550801 AW742319 Abcb6 Abpa Abpb Acadsb Acsl4 Acvr1b Adarb1 Adcy8 Ak1 Aldh4a1 Angpt2 Arl6ip5 Arpc3 Asb5 Aspn Atad3a BC004728 BC017612 BC025833 BC051244 Baz2a Bcat2 Bckdhb Bex2 Cabc1 Capn3 Car5b Casq1 Cdc91l1 Cdh5 Chd8 Chn1 Chpt1 Chst10 Cldn2 Clec14a Clec3b Clybl Col1a1 Comp Copg2 Cox7a1 Cox8b Cpeb1 Csprs Csrp3 D…
12	V$FOXP3_Q4	197	197	185	9377	6412	1.91	5.63	0.0	0.0	0610006O14Rik 1600020H07Rik 1700030A21Rik 2010002A20Rik 6330406P08Rik AL024210 Aass Abcb9 Abpb Acadsb Acas2l Actn3 Acvr1b Adarb1 Agt Akap12 Alas2 Anpep Ap3s2 Arhgap8 Arl4 Arl6ip5 Asb5 Aspn Ass1 BC004728 Baz2a Bckdhb Bex2 Cabc1 Calml4 Cant1 Capn3 Car5b Cdc91l1 Chpt1 Cidea Ckm Clec14a Clybl Cml1 Col1a1 Col5a1 Comp Copg2 Cox7a1 Csrp3 Cuedc1 Cx3cr1 Cyp24a1 D11Ertd498e D15Ertd405e D6Ertd253e Dap Dhrs7…
13	V$EBF_Q6	135	135	247	4448	11341	1.74	5.42	6.47	2.43	1600020H07Rik 2010002A20Rik 6330406P08Rik AL024210 AW550801 AW742319 Abcb9 Abpa Acsl4 Acta1 Agt Angpt2 Anpep Arhgap8 Arhgdig Asb5 BC004728 Baz2a Bcat2 Cacng1 Calm4 Calml4 Capn3 Capn9 Casq1 Cdh5 Cidea Ckm Cml1 Col1a1 Col5a1 Comp Copg2 Cox7a1 Cpeb1 Crat Cuedc1 Cx3cr1 D6Ertd253e Dap Dbp Dcpp Ddit4 Dhh Dhrs4 Dhrs8 Dnajc7 Dpf3 Dpp4 E130107N23Rik Echdc1 Echdc3 Eef1a2 Ehd3 Etv1 F7 Fign Fnbp1 G0s2 Galnt1…
14	V$FREAC7_01: Fork head RElated ACtivator-7	126	126	256	6392	9397	1.66	5.3	0.0	0.0	1700030A21Rik 2010002A20Rik Abcb9 Abpa Acas2l Acvr1b Ak1 Alas2 Aldh4a1 Ap3s2 Arg1 Arl5 Arpc3 Aspn Atad3a BC017612 BC019755 BC051244 Baz2a Bckdhb Capn9 Cd248 Cd68 Cdc91l1 Chd8 Cidea Clec14a Col1a1 Cpeb1 Csprs Cx3cr1 Cygb Cyp24a1 Dap Dbt Ddit4 Dhrs4 Ednra Eef1a2 Ela1 Fabp4 Fcna Folr1 Folr2 Galnt6 Gga2 Ggh Gmfg Gne Gpld1 Gpnmb Gspt2 Gstm3 Hal Hic1 Hivep2 Hk1 Hmox1 Hoxb6 Hoxd8 Id2 Itgb1bp2 Klhl7 Klk1…
15	V$HNF1_C: Hepatic nuclear factor 1	104	104	278	5421	10368	1.49	5.13	0.0	0.0	0610006O14Rik 1300013B24Rik 1600020H07Rik 1700030A21Rik 2010002A20Rik A2bp1 AL024210 Abcb9 Abpb Acas2l Acvr1b Adarb1 Akap12 Alas2 Angpt2 Anpep Arl6ip5 Asb5 Aspn BC019755 Baz1b Baz2a Capn9 Car6 Cd248 Cdc91l1 Cml1 Col1a1 Copz2 Cox7a1 Cttn Dap Dbt Deadc1 Dpf3 Dpp4 Eef1a2 Emilin1 Fabp4 Fign Folr1 Frmd4b Gga2 Gjb1 Gmfg Hebp1 Hfe Hivep2 Hoxb6 Hoxd8 Id2 Itgb1bp2 Kcne3 Laptm4a Ldb2 Lipe Lox Loxl1 Lta4h L…
16	V$IRF_Q6_01	150	150	232	7379	8410	1.46	5.07	0.0	0.0	1700030A21Rik 2010002A20Rik A2bp1 AL024210 AW550801 AW742319 Aass Abcb9 Abpa Abpb Acsl4 Actn3 Acvr1b Akap12 Alas2 Aldh4a1 Anpep Arhgdig Arpc3 Asb5 BC004636 Baz2a Bex2 Cant1 Capn9 Cd68 Cdc91l1 Cdh5 Chst10 Cldn2 Clec3b Cml1 Col5a1 Comp Copg2 Copz2 Cpeb1 Csprs Cttn D6Ertd253e Dbt Dhrs7 Dhrs8 Dkk2 Dpp4 E130107N23Rik Echdc3 Eif3s6 Elmo1 Ephx2 Etv1 Extl3 Fabp4 Folr1 Folr2 G0s2 Gata6 Gga2 Ggh Gne Gpnmb …
17	V$SOX5_01: Sox-5	148	148	234	7291	8498	1.43	5.07	0.0	0.0	0610006O14Rik 0710001E13Rik 1300013B24Rik 1700030A21Rik 2010002A20Rik Abcb9 Abpb Acadsb Acas2l Acsl4 Acvr1b Adarb1 Angpt2 Anpep Ap3s2 Arg1 Asb5 Aspn Atad3a BC004636 BC017612 BC019755 BC051244 Baz2a Bcat2 C1qr1 Capn3 Car5b Cd68 Cdh5 Chst10 Ckm Clec14a Clec3b Copg2 Cox8b Cpeb1 Creb3l1 Csprs Csrp3 Cyp24a1 D11Ertd498e D15Ertd405e D830019K17Rik Dap Dbt Dhcr7 Dhrs4 Dhrs7 Dnajc7 Dpf3 Dpp4 E130107N23Rik …
18	V$VMW65_Q6	138	138	244	6824	8965	1.11	4.73	0.0	0.0	0610006O14Rik 0710001E13Rik 1600020H07Rik 2010002A20Rik 6330406P08Rik AL024210 Abcb9 Abpa Abpb Acadsb Acvr1b Ak1 Alas2 Angpt2 Ap3s2 Arhgap8 Arhgdig Asb5 B4galt6 Baz1b Calml4 Capn3 Capn9 Car5b Chd8 Chpt1 Col1a1 Copg2 Copz2 Cox7a1 Cpeb1 Cx3cr1 Cygb D15Ertd405e Dbp Dhrs7 Dnajc7 Eef1a2 Ehd3 Eif3s6 Ela1 Erf Fabp4 Fcna Fn3k Fnbp1 Folr2 Foxc2 Fzd9 G0s2 Gmfg Gne Gpsm1 Grp58 Gsdm1 Gspt2 Gstm3 Hal Hfe Hist…
19	V$NRF2_01: nuclear respiratory factor 2	44	44	338	2652	13137	0.91	4.51	0.0	0.0	Abpb Acadsb Arg1 Arpc3 BC004636 BC051244 Baz1b Bcat2 Ccpg1 Cdc91l1 Cml1 Copg2 Crat Cttn Cygb Dhcr7 Dhrs7 E130107N23Rik Echdc1 Extl3 Fbxw11 Galnt10 Got1 Hivep2 Idh3a Kcnn4 Krt1-c29 Lgtn Mipol1 Nfat5 Nin Papln Pfkp Phgdh Pstpip1 Rasa4 Rpl14 Rpl37 Slc29a3 Slc35c2 Slc6a14 Tcap Tcta Tmem38a
20	V$SMAD4_Q6	185	185	197	6567	9222	0.8	4.34	5.4	1.73	0610006O14Rik 0710001E13Rik 1110015E22Rik 1700030A21Rik 6330406P08Rik AL024210 Aass Abcb9 Acta1 Actn3 Adcy8 Adssl1 Agt Angpt2 Arl4 Ass1 Atad3a BC004636 BC017612 BC025833 Baz1b Baz2a Bcat2 Bckdhb C1ql3 Cabc1 Cacng1 Calm4 Cant1 Capn3 Car6 Cd248 Cd68 Cdh5 Chst10 Ckm Cldn2 Col1a1 Comp Copz2 Cox8b Cpeb1 Csrp3 Cttn Cx3cr1 Cygb D11Ertd498e D6Ertd253e D830019K17Rik Dbt Deadc1 Dhcr7 Dhh Dhrs4 Dkk2 Dpp4 Ei…
21	V$TFIII_Q6	365	365	17	14477	1312	0.73	4.27	5.99	2.1	0610006O14Rik 0710001E13Rik 1110015E22Rik 1300013B24Rik 1600020H07Rik 1700030A21Rik 2010002A20Rik 6330406P08Rik A2bp1 AL024210 AW550801 AW742319 Aass Abcb6 Abcb9 Abpa Abpb Acadsb Acas2l Acsl4 Acta1 Actn3 Acvr1b Adarb1 Adcy8 Adssl1 Agt Ak1 Akap12 Alas2 Aldh4a1 Aldoa Angpt2 Anpep Ap3s2 Arfgap3 Arg1 Arhgap8 Arhgdig Arl4 Arl5 Arpc3 Asb5 Aspn Ass1 Atad3a B4galt6 BC004636 BC004728 BC017612 BC019755 BC0…
22	V$SP3_Q3	277	277	105	10436	5353	0.69	4.21	5.37	1.73	0610006O14Rik 1300013B24Rik 1700030A21Rik AL024210 AW550801 AW742319 Aass Abcb6 Abcb9 Acas2l Acta1 Actn3 Acvr1b Adcy8 Adssl1 Ak1 Akap12 Alas2 Arg1 Arhgap8 Arhgdig Arl4 Arl5 Asb5 Aspn Ass1 B4galt6 BC004636 BC004728 BC017612 BC019755 BC025833 BC051244 Baz1b Baz2a Bcat2 Bckdhb Bex2 C1ql3 C1qr1 Cabc1 Cacng1 Calm4 Cant1 Capn9 Car6 Casq1 Cd248 Cd68 Chd8 Chn1 Chpt1 Chst10 Ckm Cldn2 Clec14a Clec3b Clybl …
23	V$E2A_Q2	251	251	131	9336	6453	0.61	4.15	5.23	1.7	0710001E13Rik 1110015E22Rik 1300013B24Rik 1600020H07Rik 1700030A21Rik 6330406P08Rik A2bp1 AL024210 AW742319 Abcb6 Abcb9 Abpb Acas2l Acta1 Actn3 Adarb1 Adcy8 Adssl1 Akap12 Aldh4a1 Aldoa Anpep Ap3s2 Arg1 Arhgap8 Arhgdig Arl4 Arpc3 Asb5 Ass1 Atad3a B4galt6 BC004636 BC004728 BC017612 BC025833 Baz1b Baz2a Bcat2 C1ql3 Cabc1 Cacng1 Calm4 Calml4 Cant1 Capn3 Car5b Casq1 Ccpg1 Cd248 Cd68 Cdc91l1 Cdh5 Chd8 …
24	V$HNF3B_01: Hepatocyte Nuclear Factor 3beta	263	263	119	11819	3970	0.59	4.09	0.0	0.0	0710001E13Rik 1300013B24Rik 1600020H07Rik 1700030A21Rik 2010002A20Rik 6330406P08Rik A2bp1 AL024210 AW742319 Aass Abcb6 Abcb9 Abpa Acadsb Acas2l Acsl4 Acvr1b Adarb1 Agt Akap12 Alas2 Aldh4a1 Angpt2 Anpep Ap3s2 Arg1 Arhgdig Arl5 Arl6ip5 Arpc3 Asb5 Aspn Atad3a B4galt6 BC004728 BC017612 BC025833 BC051244 Baz2a Bcat2 Bckdhb Bex2 C1ql3 Cabc1 Capn3 Capn9 Car5b Car6 Ccpg1 Cd248 Cd68 Cdc91l1 Chd8 Chn1 Chpt…
25	V$HEB_Q6	133	133	249	4534	11255	0.48	3.97	5.1	1.66	0710001E13Rik 1110015E22Rik AW550801 Abcb9 Acadsb Acas2l Acta1 Adcy8 Adssl1 Agt Ak1 Angpt2 Anpep Arg1 Arhgap8 Arhgdig Arl4 Arl6ip5 Asb5 Atad3a BC004636 BC004728 BC017612 BC051244 C1qr1 Cant1 Capn9 Casq1 Ccpg1 Cd248 Ckm Clec14a Cox8b Cpeb1 Creb3l1 Cx3cr1 Cygb D11Ertd498e Dap Dcpp Ddit4 Dhh Dkk2 Echdc3 Eef1a2 Ela1 Elmo1 Emilin1 Erf Extl3 Folr1 Gcat Gga2 Ggh Gne Gpd1 Grp58 Gsdm1 Gsta3 Gstm3 Hal Herp…
26	V$HLF_01: hepatic leukemia factor	90	90	292	4667	11122	0.47	3.97	0.0	0.0	1110015E22Rik 1300013B24Rik 1600020H07Rik 1700030A21Rik AL024210 Aass Acas2l Acvr1b Alas2 Angpt2 Anpep Arg1 Arhgap8 Asb5 Baz1b C1qr1 Cabc1 Car6 Chpt1 Chst10 Comp Cpeb1 Deadc1 Dhh Dpf3 Etnk1 G0s2 Galnt6 Gata6 Gga2 Gmfg Got1 Gpd1 Gpld1 Gpnmb Hal Herpud1 Hfe Hmox1 Il11ra1 Itgb1bp2 Kcne3 Klhl7 Krt1-1 Lcp1 Lifr Lipe Lor Lox Ltb4dh Lyl1 Lyplal1 Mipol1 Msrb2 Myl1 Myo6 Myom1 Ncald Ormdl3 Pdir Pla2g12a Pt…
27	V$FOXJ2_01: fork head box J 2	162	162	220	7728	8061	0.46	3.97	0.0	0.0	1600020H07Rik 2010002A20Rik 6330406P08Rik AW742319 Aass Abcb9 Abpa Acas2l Acvr1b Alas2 Aldh4a1 Angpt2 Ap3s2 Arhgdig Arl5 Arl6ip5 Arpc3 Asb5 Aspn Atad3a B4galt6 BC019755 BC025833 BC051244 Baz2a Bcat2 Bckdhb Bex2 Capn3 Capn9 Car5b Car6 Cd248 Cd68 Cdc91l1 Chpt1 Ckm Clec14a Comp Cox7a1 Cpeb1 Crat Csprs Csrp3 Cttn Cx3cr1 Cygb Dap Dbt Ddit4 Dhh Dhrs4 Dhrs7 Dhrs8 Ednra Ehd3 Ela1 Extl3 Fabp4 Fcna Folr1 F…
28	V$BRN2_01: POU factor Brn-2	139	139	243	6738	9051	0.28	3.73	0.01	0.0	0710001E13Rik 1600020H07Rik 2010002A20Rik 6330406P08Rik AL024210 Abcb9 Abpa Acadsb Acsl4 Acta1 Acvr1b Adarb1 Adcy8 Alas2 Anpep Arl5 Asb5 Aspn Atad3a BC017612 Baz2a Bckdhb C1ql3 Capn9 Casq1 Cd68 Cdc91l1 Chn1 Chst10 Ckm Clec14a Clybl Cml1 Csprs Csrp3 Cx3cr1 D830019K17Rik Dbt Dhh Dhrs7 Dhrs8 Dnajc7 Dpp4 E130107N23Rik Echdc1 Eef1a2 Ehd3 Ela1 Erf Etnk1 Fcna Fnbp1 Foxc2 Fzd9 Ggh Gmfg Gne Gpld1 Gpnmb Gs…
29	V$SMAD3_Q6	244	244	138	9094	6695	0.28	3.73	4.85	1.54	0610006O14Rik 0710001E13Rik 1110015E22Rik 1600020H07Rik 2010002A20Rik A2bp1 AW550801 AW742319 Aass Abcb9 Abpa Abpb Acta1 Actn3 Acvr1b Adarb1 Adcy8 Agt Ak1 Alas2 Aldh4a1 Aldoa Angpt2 Anpep Arhgap8 Arl4 Arl5 Arl6ip5 Arpc3 Asb5 Ass1 B4galt6 BC025833 BC051244 Baz2a Bcat2 Bckdhb Bex2 Cabc1 Cacng1 Calm4 Calml4 Cant1 Capn3 Ccpg1 Cd248 Cdh5 Chn1 Chpt1 Cidea Ckm Cldn2 Clybl Cml1 Col1a1 Col5a1 Comp Copz2 C…
30	V$TEF_Q6	113	113	269	5628	10161	0.25	3.67	0.01	0.0	0610006O14Rik 1300013B24Rik 1700030A21Rik 6330406P08Rik A2bp1 AL024210 Abcb6 Abpa Abpb Acadsb Alas2 Angpt2 Ap3s2 Arpc3 Asb5 B4galt6 BC017612 BC051244 Bckdhb Bex2 C1ql3 Capn3 Capn9 Ccpg1 Chd8 Chn1 Chst10 Clec14a Clybl Cml1 Copg2 Cox7a1 Creb3l1 Csprs Csrp3 Cttn D11Ertd498e Dap Deadc1 Dhrs7 Echdc1 Elmo1 Erf Etv1 Foxc2 Galnt6 Gcat Gga2 Glrx1 Gmfg Gpnmb Gspt2 Gstm3 Hebp1 Hfe Hivep2 Hoxb6 Hsd3b7 Idh3a …
31	V$MYCMAX_B: c-Myc:Max binding sites	169	169	213	6017	9772	0.17	3.61	4.72	1.54	AL024210 AW550801 AW742319 Abcb6 Abpa Abpb Acas2l Acsl4 Acvr1b Adarb1 Adssl1 Agt Alas2 Aldh4a1 Ap3s2 Arg1 Arhgap8 Arhgdig Arl4 Arl5 Ass1 Atad3a BC004636 BC004728 BC019755 Baz1b Bcat2 Bex2 Cabc1 Calml4 Cant1 Capn9 Car5b Car6 Cd68 Chn1 Chpt1 Chst10 Clybl Cml1 Col1a1 Col5a1 Crat Csprs Cygb Cyp24a1 D11Ertd498e D15Ertd405e D6Ertd253e D830019K17Rik Dbp Dhcr7 Dhh Dhrs7 Dpf3 Echdc1 Ednra Ehd3 Eif3s6 Elmo…
32	V$ER_Q6: estrogen receptor	224	224	158	8274	7515	0.17	3.61	4.71	1.54	1300013B24Rik 1700030A21Rik 6330406P08Rik AL024210 AW742319 Aass Abcb6 Abcb9 Abpa Abpb Acadsb Acas2l Acta1 Acvr1b Adcy8 Adssl1 Agt Ak1 Alas2 Aldh4a1 Aldoa Ap3s2 Arg1 Arhgap8 Arhgdig Arpc3 Ass1 Atad3a B4galt6 BC017612 BC019755 BC025833 Baz2a Bckdhb C1ql3 C1qr1 Cabc1 Cacng1 Calm4 Calml4 Cant1 Capn3 Car5b Car6 Cd68 Cdc91l1 Cdh5 Chd8 Chpt1 Chst10 Cidea Ckm Cldn2 Clec14a Clec3b Clybl Cml1 Col5a1 Comp …
33	V$PPARG_03: PPAR (peroxisome proliferator-activated receptor gamma)	172	172	210	6145	9644	0.13	3.55	4.67	1.54	1110015E22Rik 1600020H07Rik 1700030A21Rik AL024210 AW550801 Abcb6 Abpa Abpb Acadsb Acta1 Adarb1 Adcy8 Adssl1 Alas2 Aldoa Anpep Ap3s2 Arhgdig Arl6ip5 Arpc3 Atad3a B4galt6 BC004636 BC017612 BC019755 BC025833 Baz1b Cabc1 Calm4 Cant1 Capn3 Capn9 Car6 Casq1 Cd248 Chd8 Chst10 Col1a1 Comp Cox8b Cpeb1 Creb3l1 Cttn Cuedc1 Cx3cr1 Cygb Cyp24a1 D11Ertd498e D830019K17Rik Dap Dcpp Ddit4 Deadc1 Dhcr7 Dhh Dhrs8 …
34	V$MEF2_Q6_01	203	203	179	9337	6452	0.0	0.0	0.01	0.0	1110015E22Rik 1600020H07Rik 1700030A21Rik 2010002A20Rik A2bp1 AL024210 Aass Abcb6 Abcb9 Abpa Acadsb Acas2l Acsl4 Acta1 Adarb1 Akap12 Alas2 Aldh4a1 Angpt2 Arg1 Arl4 Arl6ip5 Arpc3 Asb5 B4galt6 BC017612 BC051244 Baz1b Baz2a Bcat2 Bckdhb Bex2 C1qr1 Capn3 Car5b Car6 Casq1 Ccpg1 Cd248 Cd68 Cdc91l1 Chd8 Chn1 Chpt1 Chst10 Cidea Ckm Cldn2 Clec14a Clybl Col1a1 Comp Copz2 Cox8b Cpeb1 Csprs Csrp3 Cttn Cx3cr1…
35	V$CDC5_01: cell division control protein 5	319	319	63	13866	1923	-0.08	0.0	0.01	0.0	0610006O14Rik 0710001E13Rik 1300013B24Rik 1600020H07Rik 1700030A21Rik 2010002A20Rik 6330406P08Rik A2bp1 AL024210 AW742319 Aass Abpb Acadsb Acsl4 Actn3 Acvr1b Adarb1 Adcy8 Adssl1 Agt Ak1 Alas2 Aldh4a1 Angpt2 Anpep Ap3s2 Arg1 Arhgdig Arl5 Arl6ip5 Arpc3 Asb5 Aspn Atad3a B4galt6 BC004636 BC004728 BC017612 BC019755 BC025833 BC051244 Baz1b Bcat2 Bckdhb Bex2 C1ql3 C1qr1 Cabc1 Cacng1 Calm4 Calml4 Cant1 C…
36	V$FOXD3_01: fork head box D3	311	311	71	13546	2243	-0.28	0.0	0.01	0.0	0610006O14Rik 0710001E13Rik 1300013B24Rik 1600020H07Rik 1700030A21Rik 2010002A20Rik 6330406P08Rik A2bp1 AL024210 AW742319 Aass Abcb6 Abcb9 Abpa Abpb Acadsb Acas2l Acsl4 Acvr1b Adarb1 Adssl1 Agt Akap12 Alas2 Aldh4a1 Angpt2 Anpep Ap3s2 Arg1 Arhgdig Arl5 Arl6ip5 Arpc3 Asb5 Aspn Atad3a B4galt6 BC004636 BC004728 BC017612 BC019755 BC025833 BC051244 Baz2a Bcat2 Bckdhb Bex2 C1ql3 C1qr1 Cabc1 Calml4 Capn3…
37	V$PIT1_Q6	269	269	113	11929	3860	-0.28	0.0	0.01	0.0	0610006O14Rik 0710001E13Rik 1300013B24Rik 1700030A21Rik 2010002A20Rik 6330406P08Rik A2bp1 AL024210 AW742319 Aass Abcb6 Abcb9 Abpa Abpb Acadsb Acas2l Acsl4 Acvr1b Adarb1 Agt Akap12 Alas2 Angpt2 Anpep Ap3s2 Arfgap3 Arg1 Arhgdig Arl5 Arpc3 Asb5 Aspn Atad3a B4galt6 BC004636 BC017612 BC019755 BC051244 Baz1b Baz2a Bcat2 Bckdhb Bex2 C1ql3 C1qr1 Cabc1 Cacng1 Calm4 Capn3 Capn9 Car5b Car6 Casq1 Ccpg1 Cd68 …
38	V$TATA_C: Retroviral TATA box	96	96	286	4804	10985	-0.32	0.0	0.01	0.0	0710001E13Rik 1300013B24Rik 1700030A21Rik 2010002A20Rik Abpb Adarb1 Alas2 Angpt2 Ap3s2 Asb5 Aspn B4galt6 BC004636 BC004728 BC017612 BC051244 Baz1b Bcat2 Bckdhb Cant1 Capn3 Cdc91l1 Chst10 Cldn2 Col1a1 Cox8b Cygb D6Ertd253e Dcpp Dhcr7 Dhrs8 Dkk2 Dpp4 E130107N23Rik Eno3 Etv1 Fabp4 Folr2 Galnt6 Gcat Glrx1 Got1 Gpld1 Gsdm1 Gsta3 Herpud1 Hfe Hivep2 Hmox1 Hoxb6 Il1f9 Itgb1bp2 Klk7 Krt1-1 Krt1-c29 Ldb2 L…
39	V$HNF1_01: hepatic nuclear factor 1	52	52	330	2855	12934	-0.41	0.0	0.01	0.0	0710001E13Rik 1600020H07Rik 2010002A20Rik Akap12 Anpep Arl6ip5 Arpc3 C1ql3 Car6 Cd248 Ckm Cldn2 Cml1 Col1a1 Cttn Cygb D15Ertd405e Deadc1 Dhrs8 Dpp4 Ehd3 Elmo1 Ephx2 Folr1 Galnt10 Gjb1 Hoxd8 Klhl7 Krt1-1 Ldb2 Llglh2 Lta4h Msrb2 Nme4 Ogn Psap Pxmp4 Rpl37 Rps9 Slc16a7 Slc31a2 Slc5a1 Slc6a4 Smpx Sod2 Sprr1b Sprr2h Sytl4 Tmed9 Tmem37 Xbp1 Zbp1
40	V$CREBP1CJUN_01: CRE-binding protein 1:c-Jun heterodimer	6	6	376	628	15161	-0.45	0.0	0.0	0.0	Adcy8 Lzp-s Mrgprf Ndufb2 Ormdl3 Rps9
41	V$CHOP_01: heterodimers of CHOP and C/EBPalpha	91	91	291	4537	11252	-0.61	0.0	0.01	0.0	0710001E13Rik 1700030A21Rik 2010002A20Rik 6330406P08Rik AL024210 AW550801 Aass Abcb6 Acadsb Acvr1b Adarb1 Alas2 Ap3s2 Arl6ip5 BC004728 Bckdhb Capn9 Car6 Cd68 Cdc91l1 Cml1 Col5a1 Csrp3 Cuedc1 D6Ertd253e Dap Dbp Dhcr7 Dhrs7 Dpp4 Echdc3 Emilin1 Ephx2 Etv1 Fn3k Galnt10 Gga2 Ggh Glrx1 Gmfg Got1 Gpnmb Gspt2 Gys1 Hfe Hivep2 Id2 Il15ra Itgb1bp2 Itgb2 Kcnn4 Klhl7 Krt1-1 Lcp1 Llglh2 Lor Lta4h Lyzl4 Lyzs Ma…
42	V$FOX_Q2	273	273	109	12031	3758	-0.63	0.0	0.02	0.0	0710001E13Rik 1300013B24Rik 1600020H07Rik 1700030A21Rik 2010002A20Rik 6330406P08Rik A2bp1 AL024210 AW742319 Aass Abcb9 Abpa Abpb Acadsb Acas2l Acvr1b Adarb1 Adcy8 Adssl1 Agt Akap12 Alas2 Aldh4a1 Angpt2 Anpep Ap3s2 Arg1 Arhgdig Arl5 Arl6ip5 Arpc3 Asb5 Aspn Atad3a B4galt6 BC004636 BC004728 BC017612 BC025833 BC051244 Baz2a Bcat2 Bckdhb Bex2 C1ql3 C1qr1 Capn3 Capn9 Car5b Car6 Ccpg1 Cd248 Cd68 Cdc91l1…
43	V$CP2_01: CP2	259	259	123	9892	5897	-0.65	0.0	3.83	0.95	0610006O14Rik 0710001E13Rik 1110015E22Rik 1600020H07Rik 2010002A20Rik 6330406P08Rik A2bp1 AW742319 Abcb6 Abcb9 Abpb Acas2l Acsl4 Acta1 Actn3 Adarb1 Adcy8 Adssl1 Agt Ak1 Alas2 Aldh4a1 Aldoa Angpt2 Anpep Ap3s2 Arhgap8 Arhgdig Arl4 Arl5 Arl6ip5 Arpc3 Aspn Ass1 Atad3a B4galt6 BC004728 BC019755 Baz2a Bckdhb Bex2 C1qr1 Cabc1 Cacng1 Calm4 Calml4 Capn3 Capn9 Car6 Ccpg1 Cd248 Cd68 Cdc91l1 Cdh5 Chpt1 Chst1…
44	V$POU1F1_Q6	134	134	248	6361	9428	-0.65	0.0	0.02	0.0	0710001E13Rik 1300013B24Rik 1600020H07Rik 1700030A21Rik 2010002A20Rik Abcb6 Abpa Acas2l Acvr1b Adarb1 Angpt2 Ap3s2 Arg1 Arhgdig Arpc3 Asb5 Aspn Atad3a B4galt6 BC004728 Baz1b Bex2 C1ql3 Cacng1 Cant1 Casq1 Cdc91l1 Cdh5 Chd8 Clec14a Col1a1 Csprs Cttn Cx3cr1 Dbt Dhcr7 Dhrs4 Dhrs8 Echdc1 Echdc3 Eif3s6 Etnk1 Etv1 Fabp4 Folr1 Folr2 Foxc2 Frmd4b Galnt6 Gcat Gga2 Gmfg Gsdm1 Gsta3 Gys1 Hal Hebp1 Hfe Hist1h…
45	V$E2F4DP2_01: E2F-4:DP-2 heterodimer	30	30	352	1811	13978	-0.69	0.0	0.01	0.0	1110015E22Rik 1300013B24Rik AW550801 Adcy8 Ass1 BC019755 Dap Dhrs7 Fnbp1 Gata6 Hrmt1l2 Klhl7 Laptm4a Lasp1 Lgtn Lrrfip1 Lyl1 Mipol1 Nfia Rassf3 Rpl37 Slc6a4 Spry2 Srr Tbl1xr1 Tm4sf15 Tnnt1 Trem2 Ugp2 Vtn
46	V$SOX9_B1: SOX (SRY-related HMG box)	193	193	189	8801	6988	-0.7	0.0	0.02	0.0	0610006O14Rik 0710001E13Rik 1300013B24Rik 1700030A21Rik 2010002A20Rik Aass Abcb9 Abpb Acadsb Acas2l Acsl4 Acvr1b Adarb1 Angpt2 Anpep Ap3s2 Arg1 Arhgap8 Arl4 Asb5 Aspn Atad3a BC004636 BC017612 BC019755 BC051244 Baz2a Bcat2 C1qr1 Cacng1 Car5b Cd68 Cdh5 Chst10 Ckm Clec14a Clec3b Copg2 Cox8b Cpeb1 Creb3l1 Csprs Csrp3 Cttn Cyp24a1 D11Ertd498e D15Ertd405e D830019K17Rik Dap Dbt Dcpp Dhcr7 Dhh Dhrs4 Dhrs…
47	V$HIF1_Q5: hypoxia-inducible factor 1	58	58	324	1810	13979	-0.74	0.0	4.03	1.03	Abcb6 Abcb9 Acta1 Actn3 Acvr1b Arhgdig BC025833 Baz1b Cabc1 Copz2 Cox7a1 Cox8b Cyp24a1 D11Ertd498e D6Ertd253e Dbp Ddit4 E130107N23Rik Ehd3 Erf Etnk1 Extl3 Fbxw11 Fign Fn3k Gata6 Gcat Gga2 Glrx1 Gys1 Hrmt1l2 Kai1 Kcne3 Lox Loxl1 Lta4h Ninj1 Nme4 Ntn1 Nucb2 Padi2 Pdir Pgcp Ppp1r3c Ptpla Rac3 Rasa4 Rpl14 Sec11l3 Sel1h Slc35c2 Smpx Spdef Sprrl1 Srr Tcf15 Tmem38a Zmynd10
48	V$MMEF2_Q6: myocyte enhancer factor	107	107	275	5194	10595	-0.77	0.0	0.02	0.0	6330406P08Rik A2bp1 Abcb9 Acadsb Acsl4 Acta1 Acvr1b Adarb1 Adcy8 Akap12 Arl5 Arl6ip5 Arpc3 Aspn Atad3a BC004636 Baz1b Baz2a C1ql3 C1qr1 Cant1 Casq1 Cd68 Cdh5 Chn1 Chst10 Ckm Cldn2 Clec14a Copz2 Cox8b Creb3l1 Csprs Cttn Cygb D6Ertd253e Dbt Dhrs4 Dhrs7 Dpf3 Eef1a2 Ehd3 Eno3 Etv1 Fabp4 Fbxw11 Galnt10 Galnt6 Gga2 Gne Gpd1 Gspt2 Gstm3 Hebp1 Hivep2 Hoxd8 Idh3a Itgb1bp2 Klk7 Krt1-1 Lasp1 Lcp1 Ldb2 Lgtn …
49	V$MYOD_01: myoblast determination gene product	268	268	114	10298	5491	-0.77	0.0	3.7	0.91	0610006O14Rik 0710001E13Rik 1110015E22Rik 1300013B24Rik 1600020H07Rik 1700030A21Rik 2010002A20Rik 6330406P08Rik AL024210 AW550801 AW742319 Abcb6 Abcb9 Abpb Acas2l Acta1 Actn3 Adcy8 Adssl1 Agt Ak1 Akap12 Aldh4a1 Anpep Ap3s2 Arg1 Arhgap8 Arhgdig Arl4 Arl6ip5 Arpc3 Asb5 Ass1 Atad3a B4galt6 BC004636 BC004728 BC017612 BC019755 BC025833 Baz1b Baz2a Bcat2 C1ql3 C1qr1 Cabc1 Calm4 Calml4 Car5b Car6 Casq1 …
50	V$MRF2_01: modulator recognition factor 2	215	215	167	9677	6112	-0.81	0.0	0.02	0.0	0710001E13Rik 1300013B24Rik 1600020H07Rik 1700030A21Rik 2010002A20Rik 6330406P08Rik A2bp1 AW742319 Aass Abcb9 Abpa Abpb Acas2l Acsl4 Acta1 Adarb1 Adcy8 Akap12 Alas2 Angpt2 Anpep Arg1 Arhgdig Arl6ip5 Arpc3 Asb5 B4galt6 BC017612 BC025833 BC051244 Baz2a Bcat2 Bckdhb Bex2 C1ql3 Cabc1 Cacng1 Calml4 Capn9 Car5b Cd68 Cdh5 Chn1 Chpt1 Chst10 Clec3b Col1a1 Col5a1 Copg2 Cox8b Crat Creb3l1 Csprs Csrp3 Cttn D…
51	V$S8_01: S8	22	22	360	1413	14376	-0.85	0.0	0.01	0.0	0710001E13Rik B4galt6 Baz2a Copz2 Ephx2 Frmd4b Hal Hoxb6 Hoxd8 Klhl7 Klk11 Myl1 Nudt13 Pon3 Rdh12 Saa2 Smpx Sprrl1 Tcap Thrsp Ttc7b Usp12
52	V$IK3_01: Ikaros 3	26	26	356	1598	14191	-0.9	0.0	0.01	0.0	1300013B24Rik Acsl4 Adssl1 Agt Angpt2 Baz2a Capn9 Copg2 Cox8b Cuedc1 Foxc2 Hrmt1l2 Lgtn Lipe Lrg1 Mcpt7 Nfic Ppp1r1a Serpinb2 Slc16a7 Sox18 Tcf15 Tcta Tnni2 Tnnt1 Zfhx1a
53	V$HFH3_01: HFH-3 (HNF3/fork head homolog 3)	160	160	222	7391	8398	-0.93	0.0	0.03	0.0	1600020H07Rik 1700030A21Rik 2010002A20Rik 6330406P08Rik A2bp1 AW742319 Aass Abcb6 Abcb9 Abpa Acas2l Acvr1b Alas2 Aldh4a1 Angpt2 Ap3s2 Arhgdig Arl5 Arl6ip5 Arpc3 Asb5 Atad3a B4galt6 BC019755 BC025833 BC051244 Baz2a Bcat2 Bckdhb Bex2 Capn3 Capn9 Car6 Ccpg1 Cd248 Cd68 Cdc91l1 Chpt1 Ckm Clec14a Comp Cox7a1 Cpeb1 Crat Csprs Csrp3 Cttn Cx3cr1 Cygb D15Ertd405e Dap Dbt Dhrs4 Dhrs8 Ednra Ehd3 Ela1 Fabp4 F…
54	V$MINI20_B: Muscle initiator sequence-20	252	252	130	9654	6135	-0.94	0.0	3.48	0.82	1110015E22Rik 1600020H07Rik AL024210 AW550801 Aass Abcb9 Abpa Abpb Acas2l Acsl4 Acta1 Actn3 Adcy8 Adssl1 Agt Ak1 Akap12 Alas2 Aldh4a1 Aldoa Anpep Arfgap3 Arg1 Arhgap8 Arhgdig Arl4 Arl6ip5 Arpc3 Asb5 Ass1 Atad3a B4galt6 BC004636 BC004728 BC017612 BC019755 BC051244 Baz1b Baz2a Bcat2 Bckdhb Bex2 C1qr1 Calml4 Cant1 Capn3 Capn9 Car6 Casq1 Ccpg1 Cd248 Cd68 Cdh5 Chd8 Chn1 Chpt1 Chst10 Ckm Cldn2 Clec14a …
55	V$GABP_B: GA binding protein	21	21	361	1353	14436	-0.97	0.0	0.01	0.0	Arpc3 BC019755 Baz1b Bcat2 Cml1 Cttn Echdc1 Ela1 Fcna Hk1 Nfat5 Papln Pfkp Pstpip1 Rasa4 Rpl37 Serpini1 Slc29a3 Tcap Tcta Tle2
56	V$NMYC_01: N-Myc	98	98	284	3382	12407	-0.98	0.0	3.55	0.82	AL024210 AW550801 AW742319 Abcb6 Acadsb Acvr1b Adssl1 Agt Alas2 Aldoa Arg1 Arhgap8 Arhgdig Ass1 BC004636 BC004728 Baz1b Bex2 Car6 Cdh5 Crat D11Ertd498e D6Ertd253e Dap E130107N23Rik Ednra Elmo1 Eno3 Erf F7 Fn3k Foxc2 Fzd9 Gata6 Gcat Gga2 Gmfg Gpd1 Gpnmb Gpsm1 Grp58 Hebp1 Hk1 Hmox1 Hoxb6 Hrmt1l2 Hsd3b7 Itgb2 Kcne3 Kcnn4 Klk7 Laptm4a Lasp1 Lox Lrrfip1 Lrrk2 Lta4h Lyplal1 Mapk12 Mcpt7 Nin Nme4 Npl Or…
57	V$GATA2_03: GATA-binding factor 2	98	98	284	4766	11023	-1.0	0.0	0.02	0.0	1300013B24Rik 1700030A21Rik 2010002A20Rik Acas2l Acsl4 Akap12 Alas2 Aldh4a1 Ap3s2 BC017612 Bckdhb C1ql3 Casq1 Cdh5 Chd8 Cldn2 Comp Cox7a1 Csprs Csrp3 D11Ertd498e D6Ertd253e Deadc1 Dhcr7 Dhrs4 Dpp4 Eif3s6 Emilin1 Eno3 Etnk1 Extl3 Fabp4 Foxc2 Galnt10 Ggh Gmfg Got1 Gpsm1 Gsdm1 Gspt2 Gstm3 Hebp1 Hfe Hic1 Hivep2 Hk1 Itgb1bp2 Klk7 Krt1-1 Krt1-c29 Laptm4a Lnx1 Ltb4dh Lyplal1 Lyzl4 Marco Msrb2 Nat2 Neu2 …
58	V$E2F1DP1_01: E2F-1:DP-1 heterodimer	92	92	290	4510	11279	-1.0	0.0	0.02	0.0	1110015E22Rik 1300013B24Rik 1600020H07Rik AW550801 Abcb6 Actn3 Adcy8 Ak1 Arpc3 Ass1 Atad3a BC004636 BC019755 Baz1b Bcat2 Cant1 Car6 Col5a1 Comp Crat Creb3l1 D11Ertd498e D6Ertd253e Dap Dbp Dhrs7 Echdc1 Elmo1 Emilin1 Eno3 Erf Fnbp1 Fzd9 G0s2 Gata6 Gcat Ggh Got1 Grp58 Gstm3 Hic1 Hrmt1l2 Idh3a Klhl7 Klk7 Laptm4a Lasp1 Lgtn Lrrfip1 Lta4h Lyl1 Mapk12 Mipol1 Mst1r Mthfr Nfia Nid2 Padi2 Pdgfrb Pdk2 Pgcp …
59	V$OCT1_06: octamer-binding factor 1	192	192	190	8696	7093	-1.0	0.0	0.03	0.0	0610006O14Rik 1300013B24Rik 1700030A21Rik 2010002A20Rik A2bp1 AL024210 AW742319 Aass Abcb6 Abcb9 Abpa Acas2l Acsl4 Adarb1 Adssl1 Ak1 Alas2 Aldh4a1 Angpt2 Arg1 Arhgap8 Arhgdig Arl5 Arpc3 Asb5 Atad3a BC004728 BC019755 Bckdhb C1qr1 Calm4 Calml4 Cant1 Capn3 Car6 Ccpg1 Cd248 Cdc91l1 Cdh5 Chd8 Chn1 Clec3b Copg2 Cox7a1 Cox8b Csprs Csrp3 Cttn Cuedc1 Cx3cr1 D15Ertd405e Dbp Dbt Dcpp Deadc1 Dhcr7 Dhh Dhrs7 …
60	V$AP4_01: activator protein 4	45	45	337	1357	14432	-1.0	0.0	3.84	0.95	Adcy8 Arhgdig Ass1 BC004728 BC051244 Baz2a Bckdhb Col1a1 Comp Cox8b D830019K17Rik Echdc1 Emilin1 Fn3k Folr1 G0s2 Hfe Hoxd8 Hsd3b7 Itgb2 Kai1 Lrg1 Lrrfip1 Lyzs Lzp-s Mst1r Nid2 Ntn1 Padi2 Ptp4a3 Ptpro Pycr1 Rgs11 Rnf25 Satb1 Serpina3n Slc29a3 Slc35c2 Tbl1xr1 Tbx15 Tcap Tkt Tle2 Tmod4 Zbp1
61	V$CEBPGAMMA_Q6	258	258	124	11366	4423	-1.03	0.0	0.03	0.0	0710001E13Rik 1300013B24Rik 1600020H07Rik 1700030A21Rik 2010002A20Rik 6330406P08Rik A2bp1 AL024210 Abcb9 Abpa Acadsb Acas2l Acsl4 Acta1 Actn3 Acvr1b Adarb1 Agt Alas2 Aldh4a1 Angpt2 Ap3s2 Arg1 Arhgap8 Arl4 Arl6ip5 Arpc3 Asb5 Aspn Atad3a B4galt6 BC004636 BC004728 BC051244 Baz1b Baz2a Bckdhb Bex2 C1ql3 C1qr1 Cabc1 Calm4 Calml4 Cant1 Capn3 Capn9 Car5b Car6 Ccpg1 Cd68 Cdh5 Chn1 Chpt1 Chst10 Ckm Cldn2 …
62	V$GATA2_02: GATA-binding factor 2	113	113	269	5394	10395	-1.04	0.0	0.03	0.0	0610006O14Rik 1700030A21Rik 2010002A20Rik Acas2l Acsl4 Alas2 Aldh4a1 Angpt2 Ap3s2 Aspn BC017612 Baz2a Bckdhb C1qr1 Capn9 Car5b Cdh5 Chd8 Cldn2 Clec14a Clec3b Cml1 Cox7a1 Cpeb1 Cttn Cygb Deadc1 Dhcr7 Dhrs4 Dhrs7 Dnajc7 Dpp4 Echdc1 Ednra Ehd3 Eif3s6 Ela1 Eno3 Extl3 Fabp4 Fn3k Folr2 Frmd4b Galnt10 Galnt6 Ggh Gjb1 Glrx1 Gmfg Got1 Gpsm1 Gsdm1 Gspt2 Gsta3 Gys1 Hal Hfe Hic1 Hivep2 Hk1 Hoxb6 Klk7 Krt1-1 …
63	V$EVI1_04: ectopic viral integration site 1 encoded factor	267	267	115	11719	4070	-1.07	0.0	0.03	0.0	0610006O14Rik 1600020H07Rik 1700030A21Rik 2010002A20Rik 6330406P08Rik A2bp1 AL024210 AW550801 Aass Abcb6 Abpa Abpb Acadsb Acas2l Acsl4 Acvr1b Adarb1 Adssl1 Ak1 Akap12 Alas2 Aldh4a1 Aldoa Angpt2 Ap3s2 Arg1 Arl5 Arl6ip5 Arpc3 Asb5 Aspn Atad3a B4galt6 BC004636 BC017612 BC019755 BC051244 Baz2a Bcat2 Bckdhb C1ql3 C1qr1 Cabc1 Capn3 Car5b Car6 Casq1 Cd248 Cdc91l1 Cdh5 Chd8 Chn1 Chpt1 Chst10 Ckm Cldn2 Cl…
64	V$IK1_01: Ikaros 1	193	193	189	8722	7067	-1.07	0.0	0.03	0.0	0610006O14Rik 1300013B24Rik 2010002A20Rik 6330406P08Rik A2bp1 AW550801 AW742319 Abcb6 Abcb9 Abpa Acas2l Acsl4 Acta1 Adarb1 Adcy8 Adssl1 Agt Ak1 Alas2 Aldh4a1 Angpt2 Arhgap8 Arl6ip5 Arpc3 Aspn B4galt6 BC004728 BC017612 BC019755 BC025833 BC051244 Baz1b Baz2a Bcat2 Bex2 C1ql3 C1qr1 Cabc1 Cacng1 Calm4 Capn9 Car5b Cd68 Cdc91l1 Cdh5 Chpt1 Ckm Cldn2 Clec3b Comp Copg2 Copz2 Cox7a1 Cox8b Cpeb1 Cuedc1 Cx3c…
65	V$IRF_Q6	81	81	301	4017	11772	-1.1	0.0	0.02	0.0	0710001E13Rik 1700030A21Rik AL024210 AW742319 Abcb9 Abpa Alas2 Aldh4a1 Anpep Arhgdig Arpc3 Asb5 Baz2a Cdh5 Cldn2 Clec3b Cpeb1 Cttn D15Ertd405e D6Ertd253e Dpp4 E130107N23Rik Ephx2 Extl3 Fabp4 Folr2 G0s2 Gata6 Gne Gpnmb Gpsm1 Hist1h4i Hivep2 Idh3a Il11ra1 Il1f9 Itgb1bp2 Lasp1 Lyzs Mcpt7 Myl1 Myo6 Myom2 Nat2 Neu2 Nme4 Npl Ntn1 Ogn Pdgfrb Pfkp Pp11r Ppp1r1a Ptpn18 Pxmp4 Pycard Rab38 Raly Rdh12 Rgs11 …
66	V$GATA1_06: GATA-binding factor 1	93	93	289	4529	11260	-1.12	0.0	0.03	0.0	0610006O14Rik 1300013B24Rik 1700030A21Rik 2010002A20Rik Acadsb Acas2l Acsl4 Alas2 Aldh4a1 Ap3s2 BC017612 Bckdhb C1qr1 Capn9 Car5b Ccpg1 Cdh5 Chd8 Cldn2 Cox7a1 Cpeb1 Csprs Cygb D11Ertd498e D6Ertd253e Deadc1 Dhcr7 Dhrs4 Dpp4 Ednra Eif3s6 Eno3 Extl3 Fabp4 Fn3k Folr2 Galnt10 Gata6 Gmfg Got1 Gpsm1 Gspt2 Hal Hfe Hivep2 Hk1 Hoxb6 Il1f9 Klk7 Krt1-c29 Laptm4a Lasp1 Ldb2 Lifr Lnx1 Lor Ltb4dh Lyl1 Lyplal1 M…
67	V$USF_Q6: upstream stimulating factor	257	257	125	9915	5874	-1.17	0.0	3.21	0.63	1110015E22Rik 1300013B24Rik AL024210 AW550801 AW742319 Aass Abcb6 Abpa Abpb Acas2l Acta1 Acvr1b Adarb1 Adssl1 Agt Alas2 Aldh4a1 Aldoa Angpt2 Anpep Ap3s2 Arg1 Arhgap8 Arhgdig Arl4 Arl5 Arl6ip5 Arpc3 Ass1 Atad3a BC004636 BC004728 BC019755 BC025833 Baz1b Bcat2 Bex2 Cacng1 Calm4 Capn9 Car5b Car6 Casq1 Cd248 Cd68 Cdc91l1 Cdh5 Chd8 Chpt1 Ckm Cldn2 Clec14a Clec3b Clybl Cml1 Col5a1 Copz2 Cox8b Crat Csrp3…
68	V$TAL1BETAE47_01: Tal-1beta:E47 heterodimer	31	31	351	868	14921	-1.19	0.0	3.79	0.95	6330406P08Rik Abpa Acas2l Actn3 Alas2 Bckdhb Calm4 Cdc91l1 Cuedc1 Ela1 Emilin1 Fbxw11 Fign Gne Gpsm1 Gspt2 Hk1 Hoxb6 Lyl1 Lyplal1 Myl1 Myo6 Qscn6 Repin1 Rpl14 Rps9 Rtn2 Serpina3n Tcf15 Utf1 Zfp106
69	V$GATA_C: GATA binding site	164	164	218	7496	8293	-1.2	0.0	0.04	0.0	0610006O14Rik 1700030A21Rik 2010002A20Rik Aass Acas2l Actn3 Acvr1b Alas2 Aldh4a1 Angpt2 Arl5 Arl6ip5 BC019755 BC051244 Baz2a Bckdhb C1qr1 Cabc1 Calm4 Capn9 Car5b Casq1 Cd248 Cdc91l1 Cdh5 Chd8 Chn1 Clec14a Clec3b Cml1 Col1a1 Cox7a1 Cox8b Cpeb1 Csprs Cttn Cuedc1 Cx3cr1 Cygb Dap Dbp Deadc1 Dhcr7 Dhh Dhrs4 Dhrs7 Dnajc7 Dpf3 Dpp4 Echdc1 Ednra Eef1a2 Ehd3 Eif3s6 Ela1 Eno3 Extl3 Fabp4 Fign Fn3k Folr2 Fr…
70	V$CDPCR1_01: cut-like homeodomain protein	284	284	98	12363	3426	-1.23	0.0	0.03	0.0	0610006O14Rik 0710001E13Rik 1110015E22Rik 1300013B24Rik 1600020H07Rik 1700030A21Rik 2010002A20Rik 6330406P08Rik A2bp1 AL024210 AW742319 Aass Abcb6 Abpa Abpb Acadsb Acas2l Acta1 Actn3 Adarb1 Akap12 Alas2 Aldoa Angpt2 Anpep Ap3s2 Arhgap8 Arhgdig Arl5 Arl6ip5 Asb5 Aspn B4galt6 BC004636 BC019755 BC051244 Baz2a Bcat2 Bckdhb Bex2 C1ql3 Cabc1 Cacng1 Calm4 Capn3 Car5b Casq1 Cd68 Cdh5 Chd8 Chn1 Chpt1 Chst…
71	V$NFY_Q6: nuclear factor Y (Y-box binding factor)	119	119	263	5579	10210	-1.36	0.0	0.04	0.0	0610006O14Rik 1300013B24Rik Aass Abcb6 Abpb Actn3 Aldh4a1 Ap3s2 Arhgdig Arl4 Arl6ip5 B4galt6 BC017612 Baz1b Bckdhb Bex2 Capn9 Car5b Cd68 Chn1 Chst10 Col1a1 Cx3cr1 Cyp24a1 D11Ertd498e Dbp Dhcr7 Dhrs8 Dpf3 Dpp4 E130107N23Rik Echdc1 Ednra Ehd3 Elmo1 Emilin1 Etv1 Fabp4 Foxc2 Fzd9 Gata6 Gjb1 Got1 Gpld1 Grp58 Gsta3 Gys1 Hic1 Hoxb6 Hoxd8 Hrmt1l2 Id2 Idh3a Klk11 Krt1-1 Krt1-c29 Laptm4a Ldb2 Lgtn Lifr Llg…
72	V$TAL1BETAITF2_01: Tal-1beta:ITF-2 heterodimer	36	36	346	1065	14724	-1.38	0.0	3.51	0.82	6330406P08Rik AW742319 Abpa Acas2l Actn3 Alas2 Bckdhb Calm4 Cdc91l1 Cuedc1 Ela1 Emilin1 Fbxw11 Fign Gne Gpsm1 Gspt2 Hk1 Hoxb6 Krt1-1 Loxl1 Lyl1 Lyplal1 Myl1 Myo6 Oit1 Qscn6 Repin1 Rpl14 Rps9 Rtn2 Serpina3n Slc37a2 Tcf15 Utf1 Zfp106
73	V$E12_Q6	114	114	268	4105	11684	-1.44	0.0	2.94	0.53	0610006O14Rik 0710001E13Rik 1110015E22Rik 1600020H07Rik AW550801 Abcb6 Abcb9 Abpb Acta1 Adcy8 Agt Akap12 Aldh4a1 Anpep Ap3s2 Arhgdig Arl4 Arpc3 Ass1 BC004636 BC017612 BC025833 Bcat2 C1ql3 Calml4 Cd68 Cdh5 Ckm Cldn2 Copg2 Crat Cttn D15Ertd405e D6Ertd253e D830019K17Rik Dbp Dbt Deadc1 Dhh Eef1a2 Eif3s6 Ela1 Eno3 F7 Folr2 Galnt6 Gcat Ggh Gjb1 Glrx1 Got1 Gpd1 Gpld1 Grp58 Gsdm1 Hal Hoxd8 Itgb2 Klhl7 Kl…
74	V$OCT_C: Octamer binding site	16	16	366	1061	14728	-1.46	0.0	0.01	0.0	6330406P08Rik Aass Aspn Calm4 Chst10 Clec14a Dbt Extl3 Hebp1 Ldb2 Nfia Phgdh Repin1 Sprrl3 Stac2 Utf1
75	V$TCF4_Q5	290	290	92	12549	3240	-1.5	0.0	0.04	0.0	0610006O14Rik 0710001E13Rik 1110015E22Rik 1300013B24Rik 1600020H07Rik 1700030A21Rik 2010002A20Rik 6330406P08Rik A2bp1 AW742319 Aass Abcb6 Abcb9 Abpa Abpb Acadsb Acas2l Acsl4 Acta1 Actn3 Acvr1b Adarb1 Adcy8 Agt Akap12 Alas2 Aldh4a1 Aldoa Angpt2 Ap3s2 Arfgap3 Arg1 Arhgap8 Arl5 Arl6ip5 Arpc3 Aspn Ass1 Atad3a BC004636 BC004728 BC017612 BC019755 BC025833 BC051244 Baz1b Baz2a Bcat2 Bex2 C1ql3 C1qr1 Cab…
76	V$LPOLYA_B: Lentiviral Poly A signal	66	66	316	3285	12504	-1.54	0.0	0.04	0.0	2010002A20Rik A2bp1 AW742319 Abcb6 Adcy8 Alas2 Aldh4a1 Angpt2 Arl6ip5 Asb5 Aspn B4galt6 BC025833 Baz1b Bcat2 Bex2 C1ql3 C1qr1 Capn3 Ccpg1 Cd248 Cdc91l1 Chd8 Cml1 Col1a1 Copg2 Cx3cr1 D15Ertd405e Dhcr7 Eif3s6 Galnt6 Gga2 Hist1h4i Hoxd8 Hsd3b7 Id2 Idh3a Il1f9 Kai1 Klhl7 Lasp1 Lor Mipol1 Mustn1 Myom1 Myom2 Nfic Ogn Ormdl3 Pon3 Ppp1r3c Psap Rarres2 Serpinb2 Slc37a2 Smpdl3a Tbl1xr1 Thbs4 Tmem37 Ttc7b V…
77	V$MTATA_B: Muscle TATA box	168	168	214	7569	8220	-1.57	0.0	0.06	0.0	0710001E13Rik 1300013B24Rik 1600020H07Rik 1700030A21Rik 2010002A20Rik A2bp1 AL024210 AW742319 Abcb6 Abcb9 Abpa Abpb Acadsb Acta1 Adarb1 Ak1 Akap12 Alas2 Aldoa Angpt2 Ap3s2 Arg1 Arl5 Aspn Ass1 BC004636 BC004728 BC025833 BC051244 Bcat2 Bckdhb Bex2 C1ql3 Cabc1 Capn9 Casq1 Cdc91l1 Chd8 Chpt1 Cidea Ckm Clec14a Col1a1 Cox8b Csprs Csrp3 Cygb D6Ertd253e D830019K17Rik Deadc1 Dhh Dhrs4 Dhrs7 Dkk2 Dnajc7 Dp…
78	V$PPARA_01: PPAR:RXR heterodimers	2	2	380	6	15783	-1.62	0.0	4.26	1.19	Acta1 Papln
79	V$IRF7_01: interferon regulatory factor 7	202	202	180	8954	6835	-1.63	0.0	0.06	0.0	0610006O14Rik 1700030A21Rik 6330406P08Rik A2bp1 AL024210 AW742319 Abcb9 Abpa Acadsb Acas2l Actn3 Adarb1 Adcy8 Adssl1 Alas2 Aldh4a1 Anpep Arhgdig Arl6ip5 Arpc3 Asb5 BC004636 BC004728 BC051244 Baz1b Baz2a Bckdhb Bex2 C1ql3 C1qr1 Cant1 Capn3 Car6 Cdc91l1 Chpt1 Chst10 Cldn2 Clec3b Clybl Cml1 Col5a1 Copg2 Copz2 Cox7a1 Csprs Cttn Cx3cr1 D11Ertd498e D15Ertd405e D6Ertd253e Dap Dbp Deadc1 Dhrs8 Dpp4 E1301…
80	V$AML_Q6	71	71	311	3479	12310	-1.65	0.0	0.05	0.0	0710001E13Rik 1300013B24Rik 1600020H07Rik 6330406P08Rik Acta1 Actn3 Anpep Ap3s2 Arhgap8 B4galt6 Calml4 Capn9 Cldn2 Col1a1 Copz2 Cox8b Csrp3 Cygb Dbt Deadc1 Dhrs8 Dpp4 Ela1 Elmo1 Eno3 Fn3k G0s2 Galnt10 Galnt6 Gmfg Gne Gpnmb Gspt2 Gstm3 Il15ra Itgb1bp2 Kcnn4 Klk11 Ldb2 Lgtn Lifr Lipe Lrg1 Lyplal1 Lyzl4 Lyzs Lzp-s Mst1r Muc10 Myom1 Ogn Pfkm Pgcp Ppp1r3c Rab38 Rasa4 Rdh12 Repin1 Ropn1l Rpl37 Rps9 Slc…
81	V$VMYB_01: v-Myb	259	259	123	11271	4518	-1.66	0.0	0.06	0.0	0610006O14Rik 0710001E13Rik 1300013B24Rik 1600020H07Rik 1700030A21Rik 2010002A20Rik 6330406P08Rik A2bp1 AL024210 AW550801 Aass Abcb6 Abpa Abpb Acadsb Acsl4 Acvr1b Adarb1 Adssl1 Akap12 Alas2 Aldh4a1 Angpt2 Anpep Ap3s2 Arg1 Arl4 Arl6ip5 Arpc3 Asb5 Aspn Ass1 B4galt6 BC004636 BC004728 BC017612 BC019755 BC051244 Baz1b Baz2a Bcat2 Bex2 C1ql3 C1qr1 Cabc1 Cant1 Capn9 Car5b Ccpg1 Cd248 Cd68 Cdc91l1 Cdh5 C…
82	V$NKX25_02: homeo domain factor Nkx-2.5/Csx, tinman homolog	141	141	241	6426	9363	-1.66	0.0	0.06	0.0	0610006O14Rik 0710001E13Rik 1300013B24Rik 1700030A21Rik 2010002A20Rik 6330406P08Rik AW742319 Acadsb Acas2l Actn3 Akap12 Alas2 Angpt2 Anpep Ap3s2 Arg1 Arl4 Aspn B4galt6 BC004636 BC051244 Baz2a Bcat2 C1ql3 Cabc1 Casq1 Ccpg1 Cd68 Cdc91l1 Chd8 Chn1 Clec3b Col5a1 Copg2 Creb3l1 Csrp3 Cx3cr1 Cyp24a1 Deadc1 Dhh Dnajc7 Dpf3 Dpp4 Ednra Eef1a2 Ehd3 Eif3s6 Etv1 Fabp4 Fbxw11 Foxc2 Galnt6 Gga2 Gpld1 Grp58 Gsta…
83	V$ELK1_01: Elk-1	86	86	296	4113	11676	-1.67	0.0	0.05	0.0	1110015E22Rik AW742319 Abpa Abpb Acadsb Acsl4 Agt Akap12 Anpep Ap3s2 Arg1 Arpc3 B4galt6 BC025833 Bcat2 Bex2 C1qr1 Calml4 Cd68 Chn1 Cml1 Cox7a1 Cpeb1 Cttn Cx3cr1 Cygb Cyp24a1 Dhrs8 Echdc1 Ehd3 Elmo1 Ephx2 Fcna Frmd4b Galnt10 Got1 Gpnmb Gpsm1 Gstm3 Hal Hebp1 Hist1h4i Hk1 Hsd3b7 Id2 Il15ra Lgtn Lipe Lnx1 Lox Lrg1 Ltb4dh Lyplal1 Lyzs Lzp-s Mipol1 Myom2 Nat2 Nfia Nudt13 Papln Pdgfrb Pitx1 Pon3 Pp11r P…
84	V$E2F1DP2_01: E2F-1:DP-2 heterodimer	17	17	365	1084	14705	-1.68	0.0	0.02	0.0	AW550801 Adcy8 Dap Fnbp1 Gata6 Hrmt1l2 Klhl7 Laptm4a Lgtn Lrrfip1 Lyl1 Mipol1 Nfia Rassf3 Tbl1xr1 Trem2 Vtn
85	V$XFD3_01: Xenopus fork head domain factor 3	35	35	347	1901	13888	-1.71	0.0	0.03	0.0	Acadsb Ap3s2 Arl5 Aspn BC051244 Cabc1 Ccpg1 Comp Dap Ela1 Galnt6 Gjb1 Gpnmb Hic1 Hoxd8 Lcp1 Lipe Lox Mipol1 Mustn1 Myl1 Nat2 Nudt13 Ogn Pdir Pik3cg Rpl14 Slc6a4 Srpx2 Tcap Tie1 Tmed9 Tmem37 Tulp1 Zfp354a
86	V$KROX_Q6	164	164	218	6201	9588	-1.72	0.0	2.5	0.4	1300013B24Rik 1600020H07Rik A2bp1 AL024210 AW550801 AW742319 Aass Acas2l Acsl4 Actn3 Acvr1b Adcy8 Adssl1 Agt Alas2 Aldh4a1 Anpep Arhgap8 Arhgdig Arl4 Arpc3 Ass1 Atad3a BC004728 BC025833 Baz1b Bcat2 Bckdhb Bex2 Cabc1 Car5b Car6 Cd248 Chpt1 Ckm Clybl Cml1 Col1a1 Col5a1 Comp Copg2 Copz2 Crat Creb3l1 Cuedc1 Cyp24a1 D11Ertd498e D15Ertd405e D6Ertd253e Dap Dbp Dcpp Ddit4 Dhcr7 Dhh Dhrs7 Dkk2 Dpf3 E13010…
87	V$OCT1_05: octamer-binding factor 1	17	17	365	1080	14709	-1.72	0.0	0.02	0.0	1600020H07Rik 6330406P08Rik Aass Aspn Chst10 Clec14a Dbt Gga2 Hebp1 Lyplal1 Phgdh Repin1 Serpinb2 Sprr2h Sprrl3 Stac2 Tie1
88	V$PAX5_01: B-cell-specific activating protein	26	26	356	1494	14295	-1.73	0.0	0.03	0.0	1300013B24Rik Acta1 Ass1 B4galt6 BC004728 Clec14a Comp Ddit4 Dhcr7 Dhh Emilin1 Fign Kcnn4 Lifr Lox Mst1r Papln Pdgfrb Pla2g12a Psap Raly Rtn2 Satb1 Srr Tnnc2 Wwp1
89	V$MYCMAX_02: c-Myc:Max heterodimer	145	145	237	5432	10357	-1.74	0.0	2.49	0.4	AL024210 AW550801 AW742319 Abcb6 Abcb9 Abpa Abpb Acadsb Agt Alas2 Aldoa Arg1 Arhgap8 Arl4 Ass1 B4galt6 BC004636 BC004728 Baz1b Bex2 Car5b Car6 Cdh5 Cldn2 Clec14a Copz2 Crat Cygb D11Ertd498e D15Ertd405e Dap Dbp Dbt Dhh E130107N23Rik Echdc1 Echdc3 Ednra Ela1 Elmo1 Eno3 Erf Extl3 F7 Fcna Fn3k Foxc2 Fzd9 Gata6 Gga2 Gmfg Gne Gpd1 Gpnmb Gpsm1 Grp58 Gsdm1 Hebp1 Herpud1 Hist1h4i Hivep2 Hk1 Hmox1 Hrmt1l2 …
90	V$OLF1_01: olfactory neuron-specific factor	47	47	335	1527	14262	-1.79	0.0	2.9	0.53	AL024210 Abcb9 Agt Arg1 Arhgap8 BC004728 Capn9 Casq1 Cidea Cpeb1 Cuedc1 Dcpp Dhrs8 Dnajc7 Dpp4 E130107N23Rik Ednra Eef1a2 Ehd3 Fign G0s2 Hal Hebp1 Kai1 Kcnn4 Klk7 Llglh2 Lnx1 Loxl1 Mrgprf Mst1r Mthfr Nfat5 Ninj1 Ormdl3 Pp11r Ptp4a3 Ptpla Rdh12 Serpina3n Smpdl3a Tle2 Tmem37 Tnni2 Tnnt1 Trem2 Ugp2
91	V$E2_Q6_01	31	31	351	925	14864	-1.81	0.0	3.08	0.56	6330406P08Rik AL024210 Adssl1 Ak1 Alas2 Ap3s2 Arhgdig BC004636 Bcat2 Cant1 Capn9 Cttn Dhrs8 Dpp4 E130107N23Rik Got1 Id2 Kcne3 Mthfr Myo6 Nfat5 Ormdl3 Ppp1r3c Repin1 Rgs11 Selenbp1 Slc35c2 Tkt Ttc7b Usp12 Xist
92	V$E2_Q6: papilloma virus regulator E2	44	44	338	1417	14372	-1.82	0.0	2.88	0.53	6330406P08Rik AL024210 Adssl1 Alas2 Ap3s2 Asb5 Atad3a BC004636 Bcat2 Bckdhb Cacng1 Cant1 Capn9 Clybl Copz2 Cttn Dhrs8 Dpp4 E130107N23Rik Got1 Gys1 Hoxd8 Hsd3b7 Id2 Kcne3 Loxl1 Mthfr Myo6 Ndufb2 Nfat5 Nid2 Ormdl3 Ppp1r3c Raly Repin1 Slc35c2 Slc37a2 Slc7a8 Tgm3 Ttc7b Ugp2 Xist Zfp106 Zmynd10
93	V$NFE2_01: NF-E2 p45	65	65	317	2233	13556	-1.83	0.0	2.7	0.45	1110015E22Rik Abcb9 Acsl4 Adssl1 Ak1 Akap12 Arg1 Arl6ip5 Ass1 BC051244 C1ql3 C1qr1 Cabc1 Capn9 Car5b Cd68 Cdh5 Clec14a Cml1 Comp Dap Dhcr7 Dhrs7 E130107N23Rik Fabp4 Fn3k Folr2 Glrx1 Gys1 Hfe Hic1 Il15ra Klk11 Laptm4a Lifr Lrrfip1 Lrrk2 Mapk12 Mcpt7 Mrgprf Mthfr Npl Oit1 Pdgfrb Pfkm Psap Pxmp4 Rab3d Rdh12 Repin1 Rpl14 Sdc2 Sel1h Slc37a2 Slc6a14 Smpx Spdef Sprr2h Srpx2 Sytl1 Tbx15 Tmem37 Tmem38a Ut…
94	V$HP1SITEFACTOR_Q6	81	81	301	3861	11928	-1.84	0.0	0.06	0.0	1110015E22Rik 1300013B24Rik 1700030A21Rik A2bp1 Abpb Acas2l Acsl4 Acvr1b Anpep Arg1 Arl6ip5 Asb5 Aspn BC004728 Bex2 C1qr1 Cacng1 Cant1 Capn3 Chd8 Ckm Cldn2 Col1a1 Comp Deadc1 Dhh Dhrs7 Dkk2 Dpf3 Echdc1 Etv1 F7 Fign Fnbp1 Glrx1 Gpnmb Gstm3 Herpud1 Hivep2 Hk1 Hrmt1l2 Krt1-c29 Ldb2 Lgtn Lnx1 Loxl1 Lrrk2 Lyplal1 Mipol1 Msrb2 Myo6 Nid2 Nin Ninj1 Pdk2 Pgcp Pik3cg Pon3 Psap Ptgfr Pycard Raly Rarres2 Rep…
95	V$E2F1_Q6_01	121	121	261	5534	10255	-1.86	0.0	0.08	0.0	1110015E22Rik 1300013B24Rik 1600020H07Rik AL024210 AW550801 Abcb6 Acsl4 Actn3 Adcy8 Adssl1 Ak1 Arhgap8 Arl4 Arl5 Arpc3 Ass1 BC004636 BC004728 BC019755 Baz1b Bcat2 Cabc1 Cant1 Car5b Car6 Cd248 Chn1 Clybl Col5a1 Comp Crat Creb3l1 Dap Dbp Dhcr7 Dhrs7 Dpf3 Ednra Elmo1 Eno3 Ephx2 Etnk1 Fbxw11 Fnbp1 Foxc2 Fzd9 G0s2 Gata6 Gcat Ggh Gne Got1 Grp58 Gstm3 Hal Hic1 Hist1h4i Hivep2 Hrmt1l2 Klhl7 Laptm4a Lasp1…
96	V$TAL1ALPHAE47_01: Tal-1alpha:E47 heterodimer	40	40	342	1269	14520	-1.86	0.0	2.89	0.53	6330406P08Rik AW742319 Abpa Acas2l Actn3 Adssl1 Alas2 Bckdhb Calm4 Capn9 Cdc91l1 Cuedc1 Dnajc7 Ela1 Emilin1 F7 Fbxw11 Fign Galnt10 Gne Gpsm1 Gspt2 Hk1 Hoxb6 Krt1-1 Lyl1 Lyplal1 Myl1 Myo6 Npm3 Qscn6 Repin1 Rpl14 Rps9 Rtn2 Serpina3n Tcf15 Thrsp Utf1 Zfp106
97	V$AREB6_01: AREB6 (Atp1a1 regulatory element binding factor 6)	94	94	288	3397	12392	-1.86	0.0	2.48	0.4	0610006O14Rik 1600020H07Rik AL024210 AW550801 Abcb9 Acadsb Acta1 Ak1 Akap12 Arg1 Arhgap8 Arl4 B4galt6 BC004636 BC017612 Bex2 Cabc1 Calml4 Cant1 Capn9 Car5b Ccpg1 Chd8 Chst10 Ckm Csprs Csrp3 Cx3cr1 Cygb Cyp24a1 Dbt Dcpp Dhcr7 Echdc1 Elmo1 Erf Etnk1 Fbxw11 Fign Fn3k Folr1 Glrx1 Gne Gstm3 Gys1 Hal Herpud1 Hist1h4i Hk1 Hmox1 Il1f9 Itgb1bp2 Itgb2 Kcne3 Klk7 Lasp1 Lcp1 Lifr Llglh2 Lor Lrrk2 Lyplal1 Msr…
98	V$AMEF2_Q6: myocyte enhancer factor	30	30	352	1652	14137	-1.88	0.0	0.04	0.0	A2bp1 Acta1 Ak1 Arpc3 Cacng1 Casq1 Ckm Cldn2 Clec14a Cttn Dhrs4 Eno3 Fabp4 Gga2 Gpd1 Gspt2 Klk7 Krt1-1 Ldb2 Lzp-s Mipol1 Npm3 Nudt13 Phgdh Ptp4a3 Serpinb2 Tle2 Tnni2 Tnnt3 Wwp1
99	V$HFH1_01: HNF-3/Fkh Homolog 1	40	40	342	2091	13698	-1.89	0.0	0.05	0.0	2010002A20Rik Abcb9 Acadsb Acas2l Acvr1b Ap3s2 Arl5 BC017612 Bex2 Clec14a Dbt Ednra Fabp4 Gga2 Ggh Gmfg Got1 Gpnmb Hist1h4i Laptm4a Ldb2 Myo6 Ndufb2 Npm3 Oit1 Pfkp Polr2e Pon3 Ptpn18 Ptpro Rnf25 Rtn2 Selenbp1 Smpx Sprrl1 Sytl4 Tmed3 Tmed9 Tulp1 Utf1
100	V$LDSPOLYA_B: Lentiviral Poly A downstream element	295	295	87	12667	3122	-1.89	0.0	0.07	0.0	0710001E13Rik 1110015E22Rik 1300013B24Rik 1600020H07Rik 1700030A21Rik 2010002A20Rik 6330406P08Rik A2bp1 AL024210 AW550801 AW742319 Aass Abcb9 Abpa Abpb Acadsb Acas2l Acsl4 Acta1 Actn3 Adarb1 Adcy8 Adssl1 Agt Akap12 Alas2 Aldh4a1 Aldoa Angpt2 Ap3s2 Arg1 Arhgap8 Arhgdig Arl5 Arl6ip5 Arpc3 Asb5 Aspn B4galt6 BC017612 BC019755 BC025833 BC051244 Baz1b Bcat2 Bckdhb Bex2 C1ql3 C1qr1 Cabc1 Calml4 Cant1 Ca…
101	V$VMAF_01: v-Maf	252	252	130	9898	5891	-1.93	0.0	2.26	0.28	0610006O14Rik 0710001E13Rik 1110015E22Rik 1300013B24Rik 1700030A21Rik 6330406P08Rik A2bp1 AL024210 AW550801 AW742319 Aass Abcb6 Abcb9 Abpa Abpb Acsl4 Acta1 Actn3 Adarb1 Adcy8 Adssl1 Agt Ak1 Alas2 Aldh4a1 Aldoa Angpt2 Anpep Arfgap3 Arg1 Arhgap8 Arl4 Arpc3 Aspn Atad3a B4galt6 BC004636 BC004728 BC019755 BC025833 BC051244 Baz2a Bcat2 Bckdhb C1qr1 Cabc1 Calml4 Capn3 Capn9 Car6 Casq1 Cd248 Cd68 Cdh5 Ch…
102	V$CREB_Q4: cAMP-response element binding protein	22	22	360	1286	14503	-1.93	0.0	0.03	0.0	1110015E22Rik 1600020H07Rik 1700030A21Rik Aass Adcy8 Arl4 Arpc3 BC004728 Erf Fnbp1 G0s2 Galnt6 Laptm4a Lrrk2 Mrgprf Ndufb2 Nfia Ormdl3 Rps9 Slc6a4 Sytl4 Zfp106
103	V$VBP_01: PAR-type chicken vitellogenin promoter-binding protein	24	24	358	1374	14415	-1.95	0.0	0.04	0.0	1110015E22Rik 1300013B24Rik 1700030A21Rik Arg1 Arl4 BC051244 Baz1b Cpeb1 Dpf3 Ela1 Etnk1 Galnt6 Gpd1 Gpld1 Klhl7 Klk7 Lcp1 Lor Mipol1 Msrb2 Ormdl3 Tnnt1 Zbp1 Zfp106
104	V$TITF1_Q3: TTF-1, TITF1 (thyroid transcription factor 1)	136	136	246	6132	9657	-1.96	0.0	0.09	0.0	0610006O14Rik 1600020H07Rik 1700030A21Rik 2010002A20Rik AW742319 Abcb9 Acas2l Acvr1b Adarb1 Adssl1 Agt Angpt2 Arg1 Arl6ip5 Arpc3 Aspn BC019755 BC025833 BC051244 Bex2 C1ql3 C1qr1 Calml4 Cd68 Cdc91l1 Chpt1 Chst10 Ckm Clec14a Clec3b Copg2 Copz2 Csprs Csrp3 Dap Dcpp Dhcr7 Dhh Dhrs4 Dhrs8 Dkk2 Dnajc7 Dpp4 E130107N23Rik Ednra Eef1a2 Eif3s6 Emilin1 Ephx2 Etv1 Extl3 F7 Folr2 Galnt10 Galnt6 Gga2 Gpsm1 Gst…
105	V$HNF3ALPHA_Q6	310	310	72	13253	2536	-1.96	0.0	0.07	0.0	0710001E13Rik 1300013B24Rik 1600020H07Rik 1700030A21Rik 2010002A20Rik 6330406P08Rik A2bp1 AL024210 AW742319 Aass Abcb6 Abcb9 Abpa Abpb Acadsb Acas2l Acsl4 Actn3 Acvr1b Adarb1 Adssl1 Agt Akap12 Alas2 Aldh4a1 Angpt2 Anpep Ap3s2 Arg1 Arhgap8 Arhgdig Arl5 Arl6ip5 Arpc3 Asb5 Aspn Ass1 Atad3a B4galt6 BC004636 BC019755 BC025833 BC051244 Baz1b Baz2a Bcat2 Bckdhb Bex2 C1ql3 Cabc1 Cacng1 Calml4 Cant1 Capn3…
106	V$MYC_Q2	82	82	300	2938	12851	-1.97	0.0	2.41	0.35	AL024210 AW550801 AW742319 Abcb6 Acvr1b Agt Alas2 Aldoa Arg1 Arhgap8 Arhgdig Ass1 BC004636 Baz1b Car6 Crat D11Ertd498e Dap E130107N23Rik Ednra Elmo1 Eno3 Erf F7 Fn3k Foxc2 Fzd9 Gata6 Gga2 Gmfg Gpd1 Gpnmb Gpsm1 Grp58 Hebp1 Hk1 Hmox1 Hrmt1l2 Hsd3b7 Itgb2 Kcne3 Kcnn4 Klk7 Laptm4a Lasp1 Lrrfip1 Lrrk2 Lta4h Lyplal1 Mapk12 Mcpt7 Nme4 Npl Ormdl3 Pdir Pdk2 Pfkp Pp11r Ppp1r3c Ptp4a3 Pxmp4 Rab3d Repin1 Rnf…
107	V$PR_01: high affinity binding sites for progesterone receptor	12	12	370	271	15518	-2.0	0.0	3.29	0.68	BC025833 Capn9 Dpp4 Myom1 Nat2 Neu2 Rtn2 Slc5a1 Smpdl3a Tnnc2 Tnni2 Trem2
108	V$ZTA_Q2	132	132	250	4981	10808	-2.02	0.0	2.15	0.22	0610006O14Rik 0710001E13Rik 1110015E22Rik 2010002A20Rik AL024210 Aass Abcb9 Abpb Acadsb Acsl4 Acvr1b Adarb1 Ak1 Aldh4a1 Arl5 Arl6ip5 Ass1 BC051244 C1ql3 Cabc1 Cacng1 Car5b Car6 Cd248 Cd68 Cdc91l1 Chst10 Ckm Cldn2 Clec14a Col5a1 Comp Copz2 Cox7a1 Cox8b Csprs Csrp3 Cygb Cyp24a1 D6Ertd253e Dap Dcpp Dhh Dnajc7 Ednra Ehd3 Eif3s6 Ela1 Emilin1 Ephx2 Fabp4 Fbxw11 Folr1 Folr2 Fzd9 Galnt10 Glrx1 Gmfg Gne G…
109	V$MTF1_Q4	36	36	346	1139	14650	-2.03	0.0	2.73	0.45	0710001E13Rik 6330406P08Rik AW550801 BC025833 Cabc1 Cd248 Cyp24a1 Ela1 Eno3 Etnk1 Galnt10 Hoxd8 Hsd3b7 Kcnn4 Krt1-1 Lta4h Lyzs Mapk12 Nucb2 Pdir Ptpn18 Raly Rtn2 Satb1 Slc16a7 Slc29a3 Slc35c2 Slc37a2 Sod2 Stac2 Tbl1xr1 Tcta Thbs4 Tmem37 Tnni3 Zbp1
110	V$GR_01: high affinity binding site for glucocorticoid receptor	37	37	345	1181	14608	-2.06	0.0	2.68	0.45	BC025833 Cabc1 Capn9 Car5b Ccpg1 Clybl Dhrs8 Dpp4 Elmo1 Emilin1 G0s2 Gcat Gpnmb Gsdm1 Hist1h4i Lipe Myom1 Nat2 Neu2 Ogn Papln Pon3 Pycard Rab3d Rab40b Rnf30 Rtn2 Smpdl3a Sprrl3 Tcf15 Tgm3 Tmod4 Tnnc2 Tnni2 Trem2 Tulp1 Zfp106
111	V$NKX22_01: NK2 class homeobox factor 2	40	40	342	2060	13729	-2.07	0.0	0.06	0.0	A2bp1 AW550801 Abpa Acas2l Acvr1b BC004728 Bckdhb C1ql3 Copg2 Cox7a1 Ddit4 Dkk2 Dpf3 Erf Galnt6 Gjb1 Gmfg Gsdm1 Hoxd8 Idh3a Kcne3 Klk7 Lor Myl1 Ndufb2 Nid2 Ninj1 Phgdh Raly Rnf25 Sdc2 Sel1h Smpx Sprr1b Sprr2h Sprrl1 Srpx2 Ugp2 Wwp1 Zfp106
112	V$E4BP4_01: E4BP4	8	8	374	610	15179	-2.09	0.0	0.02	0.0	1300013B24Rik Baz1b Dpf3 Gpd1 Gpld1 Lcp1 Mipol1 Tnnt1
113	V$USF_C: USF binding site	193	193	189	7522	8267	-2.12	0.0	1.94	0.18	1110015E22Rik 1300013B24Rik 6330406P08Rik A2bp1 AL024210 AW550801 AW742319 Aass Abcb6 Abcb9 Abpa Abpb Acadsb Acvr1b Agt Alas2 Aldoa Angpt2 Ap3s2 Arg1 Arhgap8 Arhgdig Arl5 Arpc3 Ass1 BC004636 BC019755 BC025833 Baz1b Baz2a Bex2 Cabc1 Cacng1 Calml4 Cant1 Car5b Car6 Cdh5 Chn1 Ckm Cldn2 Copz2 Crat Cuedc1 Cx3cr1 Cygb D11Ertd498e D15Ertd405e D6Ertd253e Dap Dbp Dcpp Dhcr7 E130107N23Rik Ednra Ela1 Elmo1 E…
114	V$BACH2_01: BTB and CNC homolog 2	271	271	111	10748	5041	-2.12	0.0	2.06	0.18	0710001E13Rik 1110015E22Rik 1300013B24Rik 1700030A21Rik 2010002A20Rik 6330406P08Rik A2bp1 AL024210 AW550801 Aass Abcb6 Abcb9 Abpa Abpb Acadsb Acsl4 Acta1 Acvr1b Adarb1 Adssl1 Agt Ak1 Alas2 Aldh4a1 Angpt2 Ap3s2 Arg1 Arhgap8 Arl5 Arl6ip5 Arpc3 Aspn Ass1 Atad3a BC004636 BC017612 BC019755 BC025833 BC051244 Baz2a Bex2 C1ql3 C1qr1 Cabc1 Cacng1 Calm4 Calml4 Cant1 Capn3 Capn9 Car5b Car6 Casq1 Ccpg1 Cd248…
115	V$HNF6_Q6	30	30	352	1614	14175	-2.12	0.0	0.05	0.0	AW742319 Acadsb Acas2l Bckdhb Cd68 Chn1 Csrp3 Dap Dbt Emilin1 Folr2 Gcat Gmfg Gpnmb Hal Hist1h4i Klk11 Klk7 Krt1-c29 Lyzl4 Nfat5 Pla2g12a Ppp2r2a Rab38 Smpdl3a Sprr2h Thbs4 Thrsp Tmed3 Trem2
116	V$CEBPDELTA_Q6	273	273	109	11716	4073	-2.13	0.0	0.11	0.0	0610006O14Rik 0710001E13Rik 1300013B24Rik 1600020H07Rik 1700030A21Rik 2010002A20Rik 6330406P08Rik A2bp1 AL024210 Aass Abcb9 Abpa Acadsb Acsl4 Acta1 Actn3 Acvr1b Adarb1 Adcy8 Adssl1 Agt Ak1 Akap12 Alas2 Angpt2 Ap3s2 Arfgap3 Arg1 Arhgap8 Arhgdig Arl6ip5 Arpc3 Asb5 Aspn Ass1 B4galt6 BC004636 BC004728 BC017612 BC019755 BC025833 BC051244 Baz1b Baz2a Bckdhb Bex2 C1ql3 C1qr1 Cabc1 Capn3 Capn9 Ccpg1 Cd68…
117	V$DEC_Q1	259	259	123	11128	4661	-2.17	0.0	0.13	0.0	0610006O14Rik 1110015E22Rik 1300013B24Rik 1600020H07Rik 2010002A20Rik 6330406P08Rik A2bp1 AW550801 AW742319 Aass Abcb6 Abcb9 Abpa Abpb Acadsb Acta1 Acvr1b Agt Alas2 Aldoa Angpt2 Anpep Ap3s2 Arg1 Arhgap8 Arhgdig Arl4 Arpc3 Aspn Ass1 BC004636 BC017612 BC019755 BC025833 Baz1b Bcat2 Bckdhb Bex2 C1qr1 Cacng1 Calm4 Calml4 Cant1 Car5b Car6 Cd68 Cdh5 Chd8 Chn1 Chpt1 Cidea Ckm Cldn2 Clec14a Clec3b Clybl C…
118	V$E2F_Q4: E2F	120	120	262	5394	10395	-2.18	0.0	0.13	0.0	0710001E13Rik AW550801 Aass Acsl4 Actn3 Acvr1b Adcy8 Adssl1 Angpt2 Arhgap8 Arl4 Arl5 Arpc3 Ass1 BC017612 BC025833 Baz1b Bckdhb Cabc1 Car5b Car6 Cd248 Chn1 Clybl Cml1 Comp Cox7a1 Cox8b Crat Creb3l1 D6Ertd253e D830019K17Rik Dap Dbp Ddit4 Dhcr7 Dhrs7 Dpp4 Echdc1 Eif3s6 Ela1 Elmo1 Emilin1 Eno3 Etnk1 Etv1 Fnbp1 G0s2 Gata6 Gcat Ggh Glrx1 Got1 Grp58 Gspt2 Gsta3 Gys1 Hal Hic1 Hist1h4i Hrmt1l2 Id2 Idh3a K…
119	V$PTF1BETA_Q6	39	39	343	1276	14513	-2.18	0.0	2.49	0.4	Actn3 Alas2 Anpep Arl4 Col5a1 Cox8b Creb3l1 Cttn D830019K17Rik Dkk2 Dpf3 Ela1 F7 Gsta3 Hivep2 Hoxb6 Hrmt1l2 Il1f9 Klhl7 Klk11 Krt1-c29 Lasp1 Loxl1 Lyzl4 Marco Myo6 Ndufb2 Nfic Nid2 Nin Oit1 Pdgfrb Pycard Saa1 Sh3bp5 Slc31a2 Slc5a1 Sytl4 Tmod4
120	V$GATA1_05: GATA-binding factor 1	53	53	329	2587	13202	-2.21	0.0	0.08	0.0	0610006O14Rik Abcb9 Abpa Acsl4 Ap3s2 Aspn BC017612 Bex2 Cdc91l1 Cldn2 Clec3b Cox7a1 Csrp3 D11Ertd498e Dbt Deadc1 Dhcr7 Dhrs4 Dpp4 Ela1 Galnt10 Galnt6 Ggh Gsta3 Hfe Hic1 Hivep2 Klk7 Krt1-c29 Lifr Lyl1 Msrb2 Npl Pfkm Pgcp Phgdh Polr2e Ppp2r2a Ptp4a3 Ptpro Pxmp4 Rnf25 Saa2 Sdc2 Slc31a2 Slc6a4 Sox18 Sprrl1 Tie1 Tnni2 Tnni3 Wwp1 Xbp1
121	V$ETS1_B: c-ETS-1 binding site	178	178	204	6942	8847	-2.22	0.0	1.8	0.12	0610006O14Rik 1110015E22Rik 1300013B24Rik 6330406P08Rik AW742319 Aass Abcb6 Abpa Abpb Acas2l Acsl4 Acta1 Agt Angpt2 Ap3s2 Arg1 Arl4 Aspn Atad3a BC004636 BC004728 BC025833 Baz2a Bckdhb C1qr1 Cabc1 Cacng1 Calm4 Calml4 Cant1 Capn3 Car6 Casq1 Cd248 Cd68 Chn1 Chst10 Cldn2 Clec14a Clec3b Cml1 Col1a1 Col5a1 Copg2 Cox7a1 Cox8b Cpeb1 Csprs Cttn Cuedc1 Cx3cr1 Cygb D15Ertd405e Dcpp Ddit4 Dhcr7 Dhrs7 Dhrs8 D…
122	V$ATF4_Q2: activating transcription factor 4	102	102	280	3815	11974	-2.22	0.0	1.97	0.18	1110015E22Rik 1700030A21Rik 2010002A20Rik AW742319 Abpb Adcy8 Angpt2 Arl4 Arpc3 BC004636 Bcat2 Bex2 C1qr1 Cacng1 Cant1 Clec14a Clybl Col1a1 Cyp24a1 Ddit4 Dhh Dpp4 E130107N23Rik Echdc3 Ehd3 Ephx2 Etnk1 Fabp4 Fn3k Fnbp1 G0s2 Galnt10 Galnt6 Gjb1 Gmfg Gpd1 Gpnmb Gpsm1 Grp58 Gspt2 Hebp1 Herpud1 Hfe Hmox1 Hoxd8 Il15ra Itgb2 Klk11 Laptm4a Lgtn Lifr Lnx1 Lox Lrrk2 Lyplal1 Lyzs Lzp-s Mrgprf Myom2 Ncald Nd…
123	V$ELK1_02: Elk-1	303	303	79	12127	3662	-2.27	0.0	1.98	0.18	0610006O14Rik 0710001E13Rik 1110015E22Rik 1300013B24Rik 1600020H07Rik 1700030A21Rik 6330406P08Rik A2bp1 AL024210 AW550801 AW742319 Aass Abcb6 Abpa Abpb Acadsb Acsl4 Acta1 Actn3 Acvr1b Adarb1 Adcy8 Adssl1 Agt Akap12 Alas2 Aldh4a1 Aldoa Angpt2 Ap3s2 Arfgap3 Arg1 Arhgap8 Arhgdig Arl5 Arl6ip5 Arpc3 Asb5 Ass1 Atad3a BC004636 BC004728 BC017612 BC025833 BC051244 Baz1b Bcat2 Bckdhb Bex2 C1ql3 C1qr1 Cabc1…
124	V$NKX25_01: homeo domain factor Nkx-2.5/Csx, tinman homolog	179	179	203	7791	7998	-2.28	0.0	0.17	0.0	0610006O14Rik 1110015E22Rik 1700030A21Rik 2010002A20Rik 6330406P08Rik AW742319 Abpa Abpb Acas2l Actn3 Acvr1b Adcy8 Agt Alas2 Aldh4a1 Anpep Arg1 Arhgdig Arpc3 Aspn Atad3a B4galt6 BC004728 BC017612 BC019755 Bckdhb Bex2 C1ql3 C1qr1 Cabc1 Cacng1 Capn3 Car5b Chd8 Chn1 Chpt1 Cidea Cldn2 Clec14a Col1a1 Col5a1 Cpeb1 Csrp3 Cuedc1 Cx3cr1 Cyp24a1 D6Ertd253e Dap Dbt Dcpp Ddit4 Dhcr7 Dhh Dhrs7 Dhrs8 Dnajc7 Dp…
125	V$ATF_B: ATF binding site	6	6	376	491	15298	-2.32	0.0	0.02	0.0	1110015E22Rik Adcy8 Mrgprf Ndufb2 Ormdl3 Rps9
126	V$SRF_Q4	38	38	344	1258	14531	-2.32	0.0	2.33	0.3	Acta1 Actn3 Ak1 Anpep Arhgap8 Arhgdig Arl4 Asb5 B4galt6 Calm4 Cd248 Ckm Dcpp Dhrs4 Dkk2 Ela1 Eno3 Fn3k Gstm3 Herpud1 Il11ra1 Itgb1bp2 Lox Mcpt7 Mylpf Myom1 Nfic Padi2 Rarres2 Rdh12 Repin1 Rgs11 Selenbp1 Slc6a14 Sox18 Usp12 Utf1 Zfyve21
127	V$OCT1_Q6: octamer factor 1	343	343	39	14489	1300	-2.34	0.0	0.08	0.0	0710001E13Rik 1300013B24Rik 1600020H07Rik 1700030A21Rik 2010002A20Rik 6330406P08Rik A2bp1 AL024210 AW550801 AW742319 Aass Abcb6 Abcb9 Abpa Abpb Acadsb Acsl4 Acta1 Actn3 Acvr1b Adarb1 Adcy8 Agt Ak1 Akap12 Alas2 Aldh4a1 Angpt2 Anpep Ap3s2 Arfgap3 Arg1 Arhgap8 Arhgdig Arl4 Arl5 Arl6ip5 Arpc3 Asb5 Aspn Ass1 Atad3a B4galt6 BC004636 BC004728 BC017612 BC019755 BC025833 BC051244 Baz1b Baz2a Bcat2 Bckdhb …
128	V$AP1_C: AP-1 binding site	80	80	302	2954	12835	-2.35	0.0	1.9	0.16	1110015E22Rik 2010002A20Rik Abpb Acadsb Adarb1 Adssl1 Ak1 Angpt2 Arg1 Arl5 Arl6ip5 BC019755 BC051244 C1ql3 Cabc1 Car5b Cd68 Cdh5 Cml1 Col5a1 Comp Csprs Csrp3 Cygb Cyp24a1 Dbt Dhcr7 Dpp4 E130107N23Rik Emilin1 Fabp4 Glrx1 Gpnmb Grp58 Hfe Hic1 Il15ra Kcnn4 Klk11 Laptm4a Lifr Lnx1 Lor Lrrfip1 Lrrk2 Mcpt7 Mrgprf Mthfr Neu2 Nfat5 Nfic Nudt13 Oit1 Pdgfrb Pfkm Pgam2 Psap Pstpip1 Pvalb Pxmp4 Rdh12 Repin1 …
129	V$GFI1_01: growth factor independence 1	103	103	279	4615	11174	-2.38	0.0	0.17	0.0	0710001E13Rik 1600020H07Rik 1700030A21Rik 2010002A20Rik A2bp1 Abpa Acadsb Acas2l Angpt2 Ap3s2 Arfgap3 Arl5 Arl6ip5 Ass1 BC004728 BC019755 BC051244 Baz2a C1ql3 C1qr1 Cd68 Chn1 Chpt1 Ckm Clec14a Col5a1 Csprs Csrp3 Cygb Cyp24a1 Dap Dpf3 Echdc3 Elmo1 Erf Etnk1 Fabp4 Fign Folr2 Foxc2 Frmd4b Fzd9 G0s2 Galnt6 Gata6 Gmfg Gpld1 Gsdm1 Hal Hfe Hoxd8 Il1f9 Klk11 Klk7 Lasp1 Lcp1 Ldb2 Lrrfip1 Lrrk2 Lta4h Ltb4d…
130	V$HFH4_01	19	19	363	541	15248	-2.38	0.0	2.61	0.44	6330406P08Rik AW742319 Ap3s2 Arl5 BC051244 Bex2 Col5a1 Gpld1 Gpnmb Gpsm1 Mipol1 Msrb2 Mustn1 Ogn Pxmp4 Rtn2 Saa2 Tcf15 Zfp106
131	V$NKX3A_01: NK class homeobox factor 3A	67	67	315	3129	12660	-2.38	0.0	0.13	0.0	1600020H07Rik 2010002A20Rik A2bp1 AL024210 Abpa Acas2l Acvr1b Arl5 Arpc3 Aspn BC017612 BC051244 C1ql3 Casq1 Chst10 Comp Cpeb1 Csprs Cttn Dhcr7 Dhh Echdc1 Echdc3 Eif3s6 Etnk1 Extl3 Fabp4 Folr2 Galnt6 Gjb1 Gmfg Gpnmb Gsdm1 Gys1 Hfe Hivep2 Kai1 Klk7 Llglh2 Lrg1 Mst1r Myo6 Myom2 Neu2 Pdir Pgam2 Pgcp Phgdh Pik3cg Pp11r Psap Pxmp4 Raly Rdh12 Sel1h Slc16a7 Smpdl3a Spdef Sprr2h Sprrl1 Tgm3 Tmem37 Usp12 U…
132	V$PAX6_01: Pax-6	171	171	211	7411	8378	-2.39	0.0	0.21	0.0	0610006O14Rik 0710001E13Rik 1110015E22Rik 1300013B24Rik 1600020H07Rik 1700030A21Rik 6330406P08Rik A2bp1 AL024210 Aass Abcb9 Abpa Acsl4 Acta1 Acvr1b Adarb1 Alas2 Aldh4a1 Angpt2 Ap3s2 Arhgdig Arl6ip5 Asb5 B4galt6 BC004636 BC051244 Baz1b Baz2a Bex2 C1qr1 Calm4 Cant1 Cd248 Cd68 Cdh5 Chst10 Clec14a Col1a1 Col5a1 Copg2 Cox8b Cpeb1 Crat Creb3l1 Cygb Cyp24a1 D11Ertd498e Dbt Deadc1 Dhh Dhrs7 Dhrs8 Dpf3 Dp…
133	V$NFKAPPAB_01: NF-kappaB	46	46	336	2246	13543	-2.4	0.0	0.1	0.0	1300013B24Rik 1600020H07Rik Actn3 Alas2 Arl6ip5 BC004728 Baz1b C1ql3 Calm4 Cdh5 Ckm Cox7a1 Dap Ephx2 Etv1 Fign Gpd1 Hoxb6 Hrmt1l2 Hsd3b7 Il1f9 Kai1 Kcnn4 Klk11 Lasp1 Lgtn Lyzs Msrb2 Mthfr Myo6 Nid2 Ntn1 Padi2 Pla2g12a Ppp1r1a Ptp4a3 Rac3 Serpinb2 Slc6a14 Slc6a4 Tcf15 Tle2 Tm4sf15 Usp12 Utf1 Xist
134	V$HFH8_01: HNF-3/Fkh Homolog-8	49	49	333	2374	13415	-2.4	0.0	0.11	0.0	1700030A21Rik 2010002A20Rik Abcb9 Acas2l Acvr1b Ap3s2 Arl5 BC017612 BC019755 BC051244 Baz2a Clec14a Cpeb1 Dap Dbt Ednra Fabp4 Folr1 Gga2 Gmfg Gpld1 Gpnmb Gstm3 Hal Laptm4a Lasp1 Ldb2 Loxl1 Ndufb2 Oit1 Pfkp Phgdh Polr2e Pon3 Ptpn18 Ptpro Rab38 Rdh12 Rnf25 Rtn2 Selenbp1 Slc31a2 Smpx Sprr1b Sprrl1 Sytl4 Tmed3 Tmed9 Utf1
135	V$NFKB_Q6: NF-kappaB	40	40	342	1990	13799	-2.42	0.0	0.09	0.0	BC004728 Baz1b C1ql3 Calm4 Capn3 Capn9 Cdh5 Col5a1 Cox7a1 Dpp4 Fign Gsta3 Hal Hrmt1l2 Hsd3b7 Il1f9 Kai1 Kcnn4 Klk11 Lasp1 Lyzs Msrb2 Myl1 Myo6 Ninj1 Pla2g12a Ppp1r1a Ptp4a3 Rab40b Rac3 Serpinb2 Slc6a4 Smpx Sytl4 Tle2 Tm4sf15 Usp12 Utf1 Xist Zbp1
136	V$AREB6_03: AREB6 (Atp1a1 regulatory element binding factor 6)	51	51	331	2450	13339	-2.43	0.0	0.11	0.0	1700030A21Rik AW550801 Abcb9 Agt Arhgdig Asb5 Atad3a BC025833 C1qr1 Car6 Cd68 Ckm Cox7a1 Cuedc1 Cyp24a1 D6Ertd253e Dcpp Dhh Eif3s6 Fn3k Gcat Herpud1 Hoxd8 Hrmt1l2 Itgb2 Klk11 Llglh2 Mapk12 Mcpt7 Mst1r Myom1 Myom2 Neu2 Nfic Ninj1 Pdk2 Pgam2 Ptp4a3 Pycr1 Rab38 Rdh12 Serpini1 Sh3bp5 Slc5a1 Smpx Sytl1 Tgm3 Thbs4 Tle2 Tm4sf15 Tnnt1
137	V$TFIIA_Q6	336	336	46	14194	1595	-2.44	0.0	0.1	0.0	0610006O14Rik 0710001E13Rik 1300013B24Rik 1600020H07Rik 1700030A21Rik 2010002A20Rik 6330406P08Rik A2bp1 AL024210 AW550801 AW742319 Aass Abcb9 Abpa Abpb Acadsb Acas2l Acsl4 Acta1 Acvr1b Adarb1 Adcy8 Adssl1 Ak1 Akap12 Alas2 Aldh4a1 Aldoa Angpt2 Anpep Ap3s2 Arfgap3 Arg1 Arhgap8 Arhgdig Arl5 Arl6ip5 Arpc3 Asb5 Ass1 Atad3a B4galt6 BC004636 BC004728 BC017612 BC019755 BC025833 BC051244 Baz1b Baz2a Bcat2…
138	V$AP1_Q2: activator protein 1	251	251	131	10695	5094	-2.44	0.0	0.21	0.0	0710001E13Rik 1300013B24Rik 1600020H07Rik 1700030A21Rik 2010002A20Rik 6330406P08Rik AW550801 Abcb6 Abpb Acadsb Acsl4 Acta1 Adarb1 Adcy8 Adssl1 Agt Ak1 Aldh4a1 Angpt2 Anpep Ap3s2 Arg1 Arhgap8 Arhgdig Arl5 Arl6ip5 Arpc3 Aspn Atad3a BC004636 BC004728 BC019755 BC051244 Baz2a Bcat2 Bckdhb C1qr1 Cabc1 Cacng1 Calml4 Cant1 Capn3 Capn9 Car5b Car6 Ccpg1 Cd68 Cdh5 Chd8 Chpt1 Cidea Ckm Cldn2 Clec14a Clec3b C…
139	V$GATA1_02: GATA-binding factor 1	145	145	237	5675	10114	-2.44	0.0	1.5	0.0	1300013B24Rik 1700030A21Rik 2010002A20Rik Abcb6 Abpa Acadsb Actn3 Acvr1b Adcy8 Aldoa Angpt2 Arg1 Arhgdig Arl4 Arl5 Arpc3 BC017612 C1ql3 C1qr1 Cacng1 Capn3 Capn9 Car5b Casq1 Cd248 Chd8 Clec14a Cml1 Col1a1 Copg2 Copz2 Cox8b Cpeb1 Csprs Cx3cr1 Cygb D15Ertd405e Dbt Deadc1 Dhrs4 Dhrs7 Dnajc7 Dpf3 Dpp4 Ednra Ehd3 Eif3s6 Ela1 Eno3 Erf Extl3 Fbxw11 Fign Fn3k Fnbp1 Folr1 Folr2 Frmd4b G0s2 Galnt10 Gga2 Ggh…
140	V$R_01: Epstein-Barr virus transcription factor R	10	10	372	229	15560	-2.46	0.0	2.85	0.53	0610006O14Rik Ass1 Atad3a Dbt Lyl1 Nfat5 Nfia Selenbp1 Sh3bp5 Tmem4
141	V$PITX2_Q2: pituitary homeobox factor 2	156	156	226	6763	9026	-2.46	0.0	0.23	0.0	0610006O14Rik 1300013B24Rik 1700030A21Rik 6330406P08Rik A2bp1 AW742319 Abcb9 Acadsb Acsl4 Acvr1b Adarb1 Akap12 Alas2 Aldh4a1 Ap3s2 Arl5 Arpc3 Aspn BC004636 BC004728 BC019755 BC025833 BC051244 Bcat2 Bckdhb Bex2 Calml4 Capn3 Capn9 Car5b Car6 Casq1 Ccpg1 Cd248 Cd68 Cdc91l1 Cdh5 Chd8 Chpt1 Chst10 Ckm Cldn2 Clec14a Clec3b Clybl Cml1 Cpeb1 Csprs Cuedc1 D15Ertd405e D830019K17Rik Dap Dhrs7 Dkk2 Dnajc7 Dp…
142	V$CDPCR3HD_01: cut-like homeodomain protein	114	114	268	5029	10760	-2.47	0.0	0.21	0.0	0710001E13Rik 1300013B24Rik 1600020H07Rik 6330406P08Rik A2bp1 Aass Abcb6 Abpa Acta1 Aldoa Angpt2 Anpep Arhgap8 Arhgdig Arl5 B4galt6 BC004636 Capn3 Cdh5 Chn1 Clybl Copg2 Cox8b Creb3l1 Csprs Dap Dbt Deadc1 Dhrs7 Dnajc7 Eef1a2 Ela1 Elmo1 Etv1 Extl3 F7 Fcna Fign Fn3k Foxc2 Galnt10 Gata6 Gcat Ggh Gjb1 Got1 Gpnmb Gsdm1 Gspt2 Gys1 Hal Herpud1 Hfe Hmox1 Hoxd8 Hrmt1l2 Idh3a Itgb2 Kai1 Krt1-1 Ldb2 Lor Loxl…
143	V$E2F1_Q4_01	72	72	310	3308	12481	-2.48	0.0	0.15	0.0	0710001E13Rik AW550801 Acsl4 Adcy8 Adssl1 Arhgap8 Arl5 Arpc3 Ass1 BC017612 Cabc1 Car5b Cd248 Chn1 Clybl Cml1 Crat Csprs D6Ertd253e D830019K17Rik Dbp Ddit4 Dhcr7 Dhrs7 Dpp4 Elmo1 Fnbp1 Foxc2 G0s2 Gata6 Gcat Ggh Grp58 Gspt2 Herpud1 Hic1 Hist1h4i Hrmt1l2 Krt1-1 Laptm4a Lasp1 Lgtn Lrrfip1 Lyl1 Mipol1 Nin Ntn1 Pfkp Pgam2 Polr2e Pon3 Pp11r Ptpla Pvalb Pycard Rab3d Rac3 Raly Ropn1l Slc35a3 Slc37a2 Slc6a…
144	V$PEBP_Q6	91	91	291	4084	11705	-2.48	0.0	0.18	0.0	0610006O14Rik 0710001E13Rik 1300013B24Rik 1600020H07Rik 6330406P08Rik Abcb9 Abpb Acta1 Actn3 Adarb1 Agt Ak1 Alas2 Anpep Ap3s2 Arhgap8 Arl6ip5 Arpc3 B4galt6 BC019755 Baz2a C1qr1 Cabc1 Calm4 Calml4 Capn9 Casq1 Cldn2 Copz2 Cpeb1 Csrp3 Cygb Dbt Dcpp Deadc1 Dhrs8 Dkk2 Dpp4 Ela1 Elmo1 Eno3 Fabp4 Gmfg Gne Gpnmb Gsdm1 Gspt2 Gstm3 Hmox1 Itgb1bp2 Kcnn4 Klk11 Lcp1 Lgtn Lipe Lox Lrg1 Lrrfip1 Lta4h Lyplal1 Ly…
145	V$HEN1_01: HEN1	14	14	368	369	15420	-2.5	0.0	2.64	0.44	Abcb6 Ak1 Creb3l1 Gne Hfe Idh3a Lrrfip1 Mst1r Ptp4a3 Serpinb2 Slc5a1 Sox18 Tm4sf15 Tmem38a
146	V$RFX1_02: X-box binding protein RFX1	123	123	259	5381	10408	-2.51	0.0	0.23	0.0	0610006O14Rik 1110015E22Rik 1600020H07Rik 1700030A21Rik 2010002A20Rik 6330406P08Rik Abcb6 Abcb9 Abpa Acas2l Acsl4 Adcy8 Agt Ak1 Alas2 Arhgdig Arl6ip5 Arpc3 Aspn BC004728 Baz2a C1qr1 Calml4 Capn9 Casq1 Ccpg1 Cd248 Ckm Clec14a Clec3b Cml1 Col5a1 Comp Cuedc1 Cx3cr1 D15Ertd405e D6Ertd253e Dap Dbt Dhcr7 Dhrs4 Dpf3 E130107N23Rik Echdc3 Eef1a2 Ehd3 Ela1 Emilin1 Eno3 Ephx2 Erf Etnk1 G0s2 Gata6 Gcat Gne G…
147	V$AP1_Q4: activator protein 1	304	304	78	12867	2922	-2.51	0.0	0.17	0.0	0610006O14Rik 1110015E22Rik 1300013B24Rik 1600020H07Rik 1700030A21Rik 2010002A20Rik 6330406P08Rik A2bp1 AL024210 AW550801 AW742319 Abcb6 Abcb9 Abpa Abpb Acadsb Acta1 Actn3 Adarb1 Adcy8 Adssl1 Agt Ak1 Alas2 Aldh4a1 Angpt2 Anpep Ap3s2 Arg1 Arhgap8 Arhgdig Arl5 Arl6ip5 Arpc3 Asb5 Aspn Atad3a B4galt6 BC004636 BC004728 BC019755 BC051244 Baz1b Baz2a Bcat2 Bckdhb Bex2 C1ql3 C1qr1 Cabc1 Cacng1 Calml4 Can…
148	V$E2F_Q3_01	124	124	258	5419	10370	-2.52	0.0	0.23	0.0	0710001E13Rik AL024210 AW550801 AW742319 Acsl4 Actn3 Adcy8 Adssl1 Akap12 Arhgap8 Arl4 Arl5 Arpc3 Ass1 Atad3a BC004636 BC004728 BC017612 Baz1b Bckdhb C1ql3 Cabc1 Cant1 Car5b Cd248 Chn1 Chst10 Clybl Cml1 Col5a1 Copz2 Crat Creb3l1 Csprs Csrp3 Cygb D6Ertd253e D830019K17Rik Dap Dbp Ddit4 Dhcr7 Dhrs7 Dhrs8 Dpp4 Echdc1 Eif3s6 Elmo1 Etnk1 Fnbp1 Foxc2 G0s2 Gata6 Gcat Ggh Got1 Grp58 Gspt2 Gys1 Herpud1 Hic1…
149	V$GATA1_03: GATA-binding factor 1	125	125	257	5453	10336	-2.53	0.0	0.24	0.0	0610006O14Rik 2010002A20Rik AL024210 AW742319 Abpb Acadsb Acsl4 Adarb1 Adssl1 Agt Anpep Arg1 Arl5 Arl6ip5 Arpc3 Aspn Ass1 BC004636 BC019755 BC025833 Baz1b Bckdhb Bex2 C1qr1 Cacng1 Car5b Ccpg1 Cd68 Cdc91l1 Cdh5 Chd8 Chst10 Cldn2 Clec14a Clec3b Clybl Cml1 Copg2 Csprs Csrp3 Cyp24a1 D830019K17Rik Dbp Dhrs7 Dpp4 Ednra Eef1a2 Eif3s6 F7 Fign Fn3k Folr1 Folr2 Frmd4b Gga2 Gne Gpd1 Gpld1 Grp58 Hebp1 Hfe Hi…
150	V$HAND1E47_01: Hand1:E47 heterodimer	228	228	154	9153	6636	-2.53	0.0	1.31	0.0	1110015E22Rik 1600020H07Rik 1700030A21Rik 2010002A20Rik 6330406P08Rik A2bp1 AL024210 AW550801 Abcb9 Abpb Actn3 Acvr1b Adarb1 Adcy8 Agt Ak1 Alas2 Angpt2 Anpep Ap3s2 Arfgap3 Arhgap8 Arl4 Arl6ip5 Asb5 Ass1 BC017612 BC019755 BC051244 Baz2a Bcat2 Bex2 C1ql3 Cabc1 Cacng1 Capn3 Capn9 Car5b Ccpg1 Cd248 Cdc91l1 Cdh5 Chd8 Chn1 Ckm Cldn2 Clec14a Clybl Col1a1 Col5a1 Comp Copg2 Cox7a1 Cox8b Cpeb1 Crat Csprs C…
151	V$HNF1_Q6	361	361	21	15157	632	-2.56	0.0	0.06	0.0	0610006O14Rik 0710001E13Rik 1300013B24Rik 1600020H07Rik 1700030A21Rik 2010002A20Rik 6330406P08Rik A2bp1 AL024210 AW550801 AW742319 Aass Abcb6 Abcb9 Abpa Abpb Acadsb Acas2l Acsl4 Acta1 Acvr1b Adarb1 Adcy8 Agt Akap12 Alas2 Aldh4a1 Aldoa Angpt2 Anpep Ap3s2 Arg1 Arhgap8 Arhgdig Arl4 Arl5 Arl6ip5 Arpc3 Asb5 Aspn Ass1 Atad3a B4galt6 BC004636 BC004728 BC017612 BC019755 BC025833 BC051244 Baz1b Baz2a Bcat…
152	V$ATF3_Q6: activating transcription factor 3	33	33	349	1663	14126	-2.56	0.0	0.1	0.0	AW550801 Abpa Abpb Actn3 Adcy8 Alas2 Arl6ip5 Aspn Cant1 Copg2 Erf Gjb1 Gpsm1 Grp58 Gsdm1 Hoxd8 Il15ra Loxl1 Mrgprf Mthfr Myo6 Ndufb2 Ninj1 Oit1 Ormdl3 Papln Pgcp Rarres2 Rps9 Sh3bp5 Smpx Tmem38a Ttc7b
153	V$XFD1_01: Xenopus fork head domain factor 1	56	56	326	2623	13166	-2.56	0.0	0.15	0.0	1600020H07Rik AL024210 Abpa Acadsb Arg1 BC017612 Ccpg1 Cd248 Clec14a Csprs Cygb Dhrs4 Dnajc7 Dpf3 Ela1 Fabp4 Fcna G0s2 Galnt6 Gne Hebp1 Hfe Hist1h4i Hivep2 Hk1 Hmox1 Itgb1bp2 Klk7 Lyzs Lzp-s Mipol1 Myo6 Myom1 Nme4 Pgam2 Ptpro Pycard Rpl14 Sdc2 Serpina3n Slc16a7 Spdef Sprrl3 Sytl4 Tgm3 Thbs4 Thrsp Tie1 Trem2 Tulp1 Vtn Wwp1 Xbp1 Zbp1 Zfhx1a Zfp354a
154	V$WHN_B: winged-helix factor nude	99	99	283	3817	11972	-2.57	0.0	1.46	0.0	A2bp1 AW550801 Abcb6 Abcb9 Acadsb Acsl4 Acvr1b Adcy8 Ak1 Arhgdig Arl4 Arl5 Arpc3 Ass1 Atad3a B4galt6 BC004728 Bcat2 Bckdhb Bex2 C1qr1 Calml4 Capn9 Casq1 Ccpg1 Cdc91l1 Chpt1 Clec14a Cml1 Copg2 Creb3l1 Cyp24a1 D11Ertd498e D15Ertd405e D830019K17Rik Dbt Ddit4 Deadc1 Dhrs7 Dnajc7 Eef1a2 Etnk1 Fign Foxc2 G0s2 Galnt10 Gcat Gpsm1 Gspt2 Hebp1 Herpud1 Hfe Hist1h4i Hoxd8 Hrmt1l2 Id2 Il15ra Kcne3 Kcnn4 Krt1-…
155	V$MYOGNF1_01: myogenin / nuclear factor 1 or related factors	88	88	294	3361	12428	-2.58	0.0	1.51	0.0	1600020H07Rik Abcb9 Actn3 Adssl1 Ak1 Alas2 Arhgdig Arl6ip5 Ass1 Atad3a BC017612 BC019755 Baz2a Bckdhb Capn3 Capn9 Cd68 Cdc91l1 Cdh5 Cldn2 Clybl Col1a1 Col5a1 Cox7a1 Cox8b Cygb Dcpp Dnajc7 Ednra Erf Extl3 Folr1 Gjb1 Gpsm1 Gsdm1 Gspt2 Hal Herpud1 Hoxb6 Hsd3b7 Id2 Il1f9 Itgb2 Kcne3 Lasp1 Lcp1 Loxl1 Lyl1 Lyzl4 Mipol1 Msrb2 Mst1r Myl1 Mylpf Myo6 Nin Papln Pdgfrb Pfkm Pitx1 Polr2e Pstpip1 Ptgfr Ptpn18 …
156	V$NFKB_Q6_01	250	250	132	10084	5705	-2.59	0.0	1.27	0.0	0610006O14Rik 0710001E13Rik 1300013B24Rik 1600020H07Rik 2010002A20Rik AL024210 AW550801 Abpa Abpb Acas2l Acsl4 Actn3 Acvr1b Adcy8 Adssl1 Agt Ak1 Akap12 Alas2 Aldoa Ap3s2 Arhgap8 Arhgdig Arl4 Arl6ip5 Aspn Ass1 Atad3a B4galt6 BC004636 BC004728 BC017612 BC019755 BC025833 Baz1b Baz2a Bcat2 Bckdhb Bex2 C1ql3 C1qr1 Cabc1 Cacng1 Calm4 Calml4 Capn3 Capn9 Ccpg1 Cd248 Cd68 Cdh5 Chn1 Ckm Cldn2 Clec3b Cml1 C…
157	V$CACCCBINDINGFACTOR_Q6	37	37	345	1263	14526	-2.59	0.0	2.0	0.18	Adcy8 Arg1 Ass1 Bex2 Chst10 Clec14a Cpeb1 Cx3cr1 Cyp24a1 D11Ertd498e Ddit4 Dhcr7 Eif3s6 Fzd9 Hal Il15ra Klk11 Lipe Llglh2 Lrg1 Lrrfip1 Lta4h Myo6 Nfia Nme4 Ntn1 Padi2 Ppp1r1a Psap Rpl37 Spry2 Sytl4 Tcap Tmem37 Tmem38a Tnni2 Zmynd10
158	V$E2F1_Q6: E2F-1	192	192	190	8152	7637	-2.6	0.0	0.33	0.0	0610006O14Rik 0710001E13Rik 1110015E22Rik 1300013B24Rik 1600020H07Rik AW550801 AW742319 Aass Abcb6 Abcb9 Acsl4 Actn3 Acvr1b Adcy8 Adssl1 Ak1 Akap12 Ap3s2 Arhgap8 Arhgdig Arl4 Arl5 Arl6ip5 Arpc3 Ass1 Atad3a BC017612 BC019755 Baz1b Bcat2 Bex2 Cabc1 Cant1 Capn3 Car5b Car6 Cd248 Chn1 Chst10 Ckm Clybl Col5a1 Comp Crat Creb3l1 D11Ertd498e D15Ertd405e D6Ertd253e D830019K17Rik Dap Dbp Dbt Ddit4 Deadc1 Dh…
159	V$EFC_Q6	217	217	165	8753	7036	-2.61	0.0	1.15	0.0	0610006O14Rik 1300013B24Rik 1600020H07Rik 2010002A20Rik 6330406P08Rik A2bp1 AW550801 AW742319 Acadsb Acsl4 Adarb1 Agt Aldoa Angpt2 Arg1 Arhgdig Arl4 Arl5 Arl6ip5 B4galt6 BC004636 BC004728 BC017612 BC025833 Bckdhb Bex2 C1ql3 C1qr1 Cabc1 Capn3 Capn9 Car5b Car6 Ccpg1 Cd68 Cdh5 Chd8 Chn1 Chpt1 Chst10 Cidea Ckm Cldn2 Clec14a Col1a1 Col5a1 Copg2 Cox7a1 Cpeb1 Crat Creb3l1 Csprs Cttn Cuedc1 Cx3cr1 Cyp24a…
160	V$CAAT_01: cellular and viral CCAAT box	225	225	157	9513	6276	-2.61	0.0	0.33	0.0	0610006O14Rik 1300013B24Rik 1700030A21Rik 6330406P08Rik AL024210 AW550801 AW742319 Aass Abcb6 Abcb9 Acadsb Actn3 Adcy8 Agt Ak1 Alas2 Aldh4a1 Arfgap3 Arhgap8 Arhgdig Arl4 Arl5 Arl6ip5 Aspn Atad3a B4galt6 BC017612 BC025833 BC051244 Baz1b Baz2a Bckdhb Bex2 C1ql3 Cabc1 Calm4 Calml4 Cant1 Capn3 Capn9 Car6 Ccpg1 Cd68 Chn1 Chst10 Ckm Cldn2 Clec14a Clec3b Col1a1 Copz2 Cox7a1 Crat Csprs Csrp3 Cttn Cx3cr1 …
161	V$RFX1_01: X-box binding protein RFX1	172	172	210	6921	8868	-2.63	0.0	1.08	0.0	0710001E13Rik 1110015E22Rik 1300013B24Rik 6330406P08Rik AW742319 Abcb6 Abpa Acadsb Acas2l Adarb1 Adcy8 Adssl1 Agt Alas2 Angpt2 Ap3s2 Arg1 Arl4 Arl5 Arl6ip5 Asb5 BC004636 BC004728 BC017612 BC019755 Baz1b Bckdhb C1ql3 Cabc1 Cacng1 Calm4 Cant1 Capn3 Capn9 Car6 Ccpg1 Cd248 Cd68 Cdh5 Chn1 Chst10 Ckm Cldn2 Clybl Comp Copz2 Cox8b Crat Creb3l1 Cuedc1 Cyp24a1 D15Ertd405e Dap Dbp Dbt Ddit4 Dhcr7 Dhh Dhrs7 …
162	V$PAX3_B: Pax-3 binding sites	236	236	146	9551	6238	-2.64	0.0	1.12	0.0	1110015E22Rik 1600020H07Rik 1700030A21Rik 6330406P08Rik AL024210 AW550801 Aass Abcb6 Abcb9 Abpb Acadsb Acas2l Acsl4 Actn3 Acvr1b Adarb1 Adcy8 Adssl1 Akap12 Aldoa Anpep Ap3s2 Arhgap8 Arhgdig Arl4 Arl5 Arpc3 Asb5 Ass1 Atad3a B4galt6 BC004728 BC025833 BC051244 Baz1b Baz2a Bex2 C1ql3 C1qr1 Cabc1 Cacng1 Calm4 Calml4 Cant1 Capn9 Car6 Ccpg1 Cd68 Cdh5 Chn1 Chpt1 Chst10 Cidea Ckm Clec14a Clec3b Cml1 Col5a…
163	V$SRF_Q6: serum response factor	30	30	352	995	14794	-2.65	0.0	2.03	0.18	Acta1 Actn3 Anpep Arhgap8 Arhgdig Arl4 Asb5 Cd248 Ckm Col1a1 Dcpp Dkk2 Ela1 Eno3 Fn3k Gmfg Herpud1 Itgb1bp2 Lox Mylpf Myom1 Nfic Padi2 Pdgfrb Psap Rarres2 Rgs11 Sprr2h Usp12 Zfp354a
164	V$NRF1_Q6	13	13	369	783	15006	-2.66	0.0	0.06	0.0	0610006O14Rik AW742319 Adssl1 D15Ertd405e Idh3a Lyplal1 Nfat5 Ppp1r3c Ptpla Ropn1l Srr Tcta Tmed3
165	V$CREBP1_Q2: CRE-binding protein 1	18	18	364	1003	14786	-2.66	0.0	0.08	0.0	1110015E22Rik 1600020H07Rik 1700030A21Rik Actn3 Adcy8 Arl4 Dhrs7 Erf Fnbp1 Galnt6 Gys1 Laptm4a Lrrk2 Mrgprf Ndufb2 Ormdl3 Rps9 Zfp106
166	V$SREBP_Q3	128	128	254	5090	10699	-2.66	0.0	1.15	0.0	1110015E22Rik 2010002A20Rik A2bp1 Abcb6 Abpb Actn3 Adarb1 Angpt2 Arhgdig Arl4 Arl6ip5 Atad3a BC017612 Baz2a C1qr1 Cabc1 Cacng1 Calm4 Ccpg1 Cd248 Chd8 Chn1 Clec3b Col5a1 Copg2 Copz2 Crat Creb3l1 Csprs Cygb Cyp24a1 D830019K17Rik Dbp Dhrs4 Dnajc7 E130107N23Rik Echdc1 Echdc3 Eif3s6 Elmo1 Eno3 Etnk1 Extl3 Fign Fn3k Folr1 Frmd4b Fzd9 Gcat Glrx1 Gmfg Gne Got1 Gpsm1 Grp58 Gsdm1 Gspt2 Gsta3 Gys1 Hal Hebp1…
167	V$CREB_Q2_01	112	112	270	4842	10947	-2.67	0.0	0.31	0.0	0610006O14Rik 1110015E22Rik 1600020H07Rik 1700030A21Rik 6330406P08Rik AW550801 AW742319 Aass Abcb9 Acsl4 Actn3 Adcy8 Adssl1 Akap12 Anpep Arhgdig Arl4 Arpc3 Asb5 Ass1 BC004636 BC004728 BC017612 BC025833 BC051244 Bcat2 Bex2 C1ql3 Ccpg1 Cd68 Chn1 Chpt1 Clec14a Col1a1 Crat Cygb D6Ertd253e D830019K17Rik Dcpp Ddit4 Deadc1 Dhrs7 Dnajc7 Erf Etnk1 Fn3k Fnbp1 G0s2 Galnt6 Gcat Gpd1 Gpld1 Gys1 Hebp1 Herpud1 …
168	V$E2_01: papilloma virus regulator E2	26	26	356	839	14950	-2.67	0.0	2.09	0.18	Adssl1 Alas2 Ap3s2 BC004636 Bcat2 Cant1 Capn9 Cttn Dhrs8 Dpp4 E130107N23Rik Got1 Hsd3b7 Id2 Kcne3 Mthfr Myo6 Nfat5 Ormdl3 Ppp1r3c Repin1 Saa2 Slc7a8 Sytl1 Ttc7b Xist
169	V$COREBINDINGFACTOR_Q6	120	120	262	5159	10630	-2.67	0.0	0.33	0.0	0710001E13Rik 1300013B24Rik 1600020H07Rik 6330406P08Rik AW742319 Acadsb Acta1 Actn3 Agt Alas2 Aldh4a1 Anpep Ap3s2 Arhgap8 Arl6ip5 Arpc3 BC004728 BC019755 Bckdhb Bex2 C1qr1 Cabc1 Calm4 Calml4 Capn3 Casq1 Cldn2 Clec3b Cml1 Col1a1 Copz2 Cox8b Cpeb1 Csprs Csrp3 Cygb Dbt Deadc1 Dhrs4 Dhrs7 Dhrs8 Dnajc7 Dpp4 Echdc3 Ela1 Elmo1 Eno3 Fabp4 Fn3k G0s2 Galnt10 Galnt6 Gpd1 Gpnmb Gpsm1 Gstm3 Hebp1 Herpud1 Hmox…
170	V$GATA4_Q3	379	379	3	15478	311	-2.68	0.0	2.84	0.53	0610006O14Rik 0710001E13Rik 1110015E22Rik 1300013B24Rik 1600020H07Rik 1700030A21Rik 2010002A20Rik 6330406P08Rik A2bp1 AL024210 AW550801 AW742319 Aass Abcb6 Abcb9 Abpa Abpb Acadsb Acas2l Acsl4 Acta1 Actn3 Acvr1b Adarb1 Adcy8 Adssl1 Agt Ak1 Akap12 Alas2 Aldh4a1 Aldoa Angpt2 Anpep Ap3s2 Arfgap3 Arg1 Arhgap8 Arhgdig Arl4 Arl5 Arl6ip5 Arpc3 Asb5 Aspn Ass1 Atad3a B4galt6 BC004636 BC004728 BC017612 BC01…
171	V$NRF2_Q4: heterodimer containing Nrf2	95	95	287	4149	11640	-2.69	0.0	0.29	0.0	1110015E22Rik 1600020H07Rik 2010002A20Rik A2bp1 AW742319 Acadsb Acta1 Adssl1 Ak1 Ap3s2 Arg1 Arhgap8 Aspn BC004636 BC004728 C1qr1 Cabc1 Cd248 Cdh5 Chd8 Cml1 Comp Crat Cx3cr1 D6Ertd253e D830019K17Rik Dap Dhcr7 Dhh Dnajc7 Dpp4 Echdc3 Ednra Eef1a2 Fabp4 Folr1 Frmd4b Fzd9 Galnt6 Gjb1 Gne Gpnmb Gpsm1 Grp58 Gsta3 Hebp1 Hfe Hic1 Hivep2 Hrmt1l2 Il15ra Kai1 Kcnn4 Klk11 Krt1-1 Lifr Lipe Lor Loxl1 Lrrfip1 Lr…
172	V$HNF4ALPHA_Q6	132	132	250	5627	10162	-2.7	0.0	0.38	0.0	0610006O14Rik 1700030A21Rik 2010002A20Rik Abcb9 Abpa Acadsb Acta1 Actn3 Adarb1 Agt Angpt2 Anpep Arhgap8 BC017612 BC019755 BC051244 Baz1b C1ql3 C1qr1 Capn9 Ccpg1 Chst10 Ckm Cldn2 Col1a1 Comp Copg2 Copz2 Cox8b Cpeb1 Csprs Cuedc1 Cyp24a1 Dbp Dcpp Dhrs4 Dhrs7 Dhrs8 Dnajc7 Echdc3 Eif3s6 Emilin1 Eno3 Etnk1 Etv1 Extl3 F7 Fabp4 Fbxw11 Fign Fn3k Fnbp1 Folr1 Fzd9 Gga2 Glrx1 Gne Gpld1 Gpsm1 Grp58 Gspt2 Hive…
173	V$NFY_Q6_01	167	167	215	6798	8991	-2.71	0.0	0.87	0.0	0610006O14Rik 0710001E13Rik 1300013B24Rik AL024210 AW742319 Aass Abcb6 Abpb Actn3 Alas2 Aldh4a1 Ap3s2 Arhgdig Arl4 Arl5 Arl6ip5 Atad3a B4galt6 BC017612 Baz1b Baz2a Bckdhb Bex2 Cant1 Capn9 Car5b Cd68 Chn1 Chst10 Clec3b Col1a1 Cttn Cx3cr1 Cygb Cyp24a1 D11Ertd498e D830019K17Rik Dbp Dbt Ddit4 Deadc1 Dhcr7 Dhrs4 Dhrs8 Dnajc7 Dpf3 Dpp4 E130107N23Rik Echdc1 Ednra Eif3s6 Elmo1 Emilin1 Ephx2 Etv1 F7 Fabp4…
174	V$ELF1_Q6	180	180	202	7459	8330	-2.73	0.0	0.62	0.0	0610006O14Rik 1300013B24Rik 1700030A21Rik 6330406P08Rik AL024210 AW550801 AW742319 Aass Abpa Acadsb Acsl4 Actn3 Acvr1b Akap12 Alas2 Aldh4a1 Angpt2 Ap3s2 Arg1 Arl6ip5 Asb5 Atad3a BC004728 BC019755 BC051244 Baz2a Bex2 C1ql3 Cacng1 Calml4 Cant1 Car5b Car6 Casq1 Ccpg1 Cd248 Cd68 Cdh5 Chd8 Chn1 Chst10 Cidea Clec3b Cml1 Col5a1 Cpeb1 Creb3l1 Cttn Cx3cr1 Cygb D830019K17Rik Dbt Dcpp Ddit4 Dhrs8 Dkk2 Dnajc…
175	V$ATATA_B: Avian C-type TATA box	23	23	359	1205	14584	-2.74	0.0	0.1	0.0	1300013B24Rik Acvr1b Adarb1 Arpc3 Bckdhb Chn1 Clec14a D15Ertd405e Eif3s6 Elmo1 Galnt10 Hist1h4i Hivep2 Klk7 Lrrk2 Lyzs Lzp-s Marco Mustn1 Myom1 Pon3 Sprrl3 Xist
176	V$LEF1TCF1_Q4	189	189	193	7756	8033	-2.74	0.0	0.76	0.0	0610006O14Rik 0710001E13Rik 1110015E22Rik 2010002A20Rik 6330406P08Rik A2bp1 AW550801 AW742319 Aass Abcb6 Abcb9 Abpa Acas2l Acta1 Actn3 Akap12 Alas2 Angpt2 Ap3s2 Arhgap8 Arhgdig Arl6ip5 Asb5 Aspn Ass1 B4galt6 BC004636 BC017612 BC019755 BC051244 Baz2a Bcat2 C1ql3 C1qr1 Cabc1 Cacng1 Capn3 Car5b Car6 Casq1 Ccpg1 Chd8 Chpt1 Cldn2 Clec3b Clybl Cml1 Col1a1 Col5a1 Comp Copg2 Cox7a1 Cox8b Cpeb1 Crat Csrp3…
177	V$CETS168_Q6	239	239	143	9774	6015	-2.74	0.0	0.87	0.0	0610006O14Rik 0710001E13Rik 1110015E22Rik 1300013B24Rik 1600020H07Rik 6330406P08Rik A2bp1 AW550801 AW742319 Aass Abcb6 Abpa Abpb Acadsb Acsl4 Adarb1 Ak1 Aldoa Angpt2 Anpep Ap3s2 Arfgap3 Arg1 Arl4 Arl5 Arl6ip5 Arpc3 Asb5 Aspn BC004636 BC004728 BC017612 BC025833 BC051244 Baz1b Baz2a Bcat2 Bckdhb Bex2 C1ql3 C1qr1 Cacng1 Calm4 Calml4 Cant1 Capn9 Car6 Casq1 Ccpg1 Cd248 Cd68 Cdc91l1 Chn1 Chst10 Ckm Cld…
178	V$BARBIE_01: barbiturate-inducible element	191	191	191	7909	7880	-2.74	0.0	0.63	0.0	0610006O14Rik 0710001E13Rik 1110015E22Rik 1300013B24Rik 2010002A20Rik A2bp1 AW550801 Abcb9 Acadsb Acsl4 Actn3 Acvr1b Agt Alas2 Angpt2 Anpep Ap3s2 Arhgap8 Arhgdig Arl6ip5 Asb5 BC004636 BC017612 BC051244 Baz1b Baz2a Bcat2 Bckdhb C1ql3 Cacng1 Calm4 Calml4 Capn9 Car6 Ccpg1 Cd68 Cdh5 Chd8 Chn1 Cldn2 Clec14a Clec3b Clybl Col5a1 Cox7a1 Cpeb1 Creb3l1 Csprs Cuedc1 Cx3cr1 Cyp24a1 D830019K17Rik Dap Dbt Dcpp…
179	V$LMO2COM_02: complex of Lmo2 bound to Tal-1, E2A proteins, and GATA-1, half-site 2	203	203	179	8355	7434	-2.74	0.0	0.72	0.0	0610006O14Rik 1110015E22Rik 1300013B24Rik 1700030A21Rik 2010002A20Rik Aass Abcb6 Abpa Acadsb Acas2l Actn3 Acvr1b Adcy8 Alas2 Aldh4a1 Aldoa Angpt2 Arg1 Arhgdig Arl4 BC017612 Baz1b Baz2a Bcat2 Bckdhb C1ql3 C1qr1 Cacng1 Calm4 Cant1 Capn3 Capn9 Car5b Car6 Casq1 Ccpg1 Cd248 Cdh5 Chd8 Cidea Clec14a Clec3b Col1a1 Copg2 Cox7a1 Cox8b Cpeb1 Csprs Cuedc1 Cx3cr1 Cygb D15Ertd405e D830019K17Rik Dap Dbt Dcpp Dd…
180	V$PAX9_B: zebrafish Pax-9 binding sites	91	91	291	3569	12220	-2.74	0.0	1.19	0.0	1300013B24Rik Abcb9 Acsl4 Actn3 Anpep Ap3s2 Arpc3 BC004728 BC017612 Bcat2 Calm4 Cant1 Capn3 Capn9 Car5b Chn1 Chpt1 Col1a1 Col5a1 Copg2 Copz2 Crat Creb3l1 Csrp3 Cygb D830019K17Rik Dhrs4 Dpp4 Ednra Eef1a2 Ehd3 Emilin1 Etnk1 Etv1 F7 Fabp4 Fbxw11 Fign Fn3k Folr1 Folr2 Frmd4b G0s2 Gcat Ggh Gpnmb Grp58 Hebp1 Kcnn4 Klk7 Krt1-c29 Lasp1 Llglh2 Lrrfip1 Lyplal1 Mcpt7 Nid2 Ntn1 Nucb2 Oit1 Pdgfrb Pdir Pgam2 P…
181	V$AREB6_02: AREB6 (Atp1a1 regulatory element binding factor 6)	145	145	237	6076	9713	-2.74	0.0	0.51	0.0	0710001E13Rik 1110015E22Rik 1300013B24Rik 1600020H07Rik A2bp1 AW550801 AW742319 Abcb9 Abpb Acta1 Acvr1b Adarb1 Adssl1 Ak1 Akap12 Alas2 Angpt2 Ap3s2 Arg1 Arhgdig B4galt6 BC004636 BC004728 BC017612 BC019755 BC025833 Baz1b Bcat2 C1ql3 C1qr1 Cabc1 Calm4 Car6 Cdc91l1 Chd8 Chn1 Cldn2 Cml1 Col1a1 Col5a1 Copg2 Copz2 Cox7a1 Cox8b Cttn Cuedc1 Cygb Cyp24a1 D6Ertd253e Dbp Dcpp Deadc1 Dhcr7 Dhh Dhrs7 Dkk2 Dpp…
182	V$GATA3_03: GATA-binding factor 3	254	254	128	10616	5173	-2.75	0.0	0.44	0.0	0610006O14Rik 0710001E13Rik 1300013B24Rik 1700030A21Rik 2010002A20Rik AL024210 Abcb6 Abpb Acadsb Acas2l Acsl4 Acta1 Acvr1b Adarb1 Agt Ak1 Akap12 Alas2 Aldh4a1 Angpt2 Anpep Ap3s2 Arfgap3 Arg1 Arl4 Asb5 Aspn Ass1 B4galt6 BC017612 BC019755 BC025833 Baz1b Bckdhb Bex2 C1ql3 C1qr1 Calm4 Capn3 Capn9 Car5b Casq1 Ccpg1 Cd68 Cdc91l1 Cdh5 Chd8 Chn1 Chpt1 Chst10 Cidea Cldn2 Clec14a Clec3b Comp Copg2 Copz2 Co…
183	V$E2F1_Q3_01	101	101	281	4350	11439	-2.75	0.0	0.35	0.0	AW550801 Abcb9 Acsl4 Adcy8 Adssl1 Aldoa Ap3s2 Arhgdig Arl4 Arl5 Arpc3 Ass1 Atad3a BC004728 BC051244 Baz1b Ccpg1 Chpt1 Col5a1 Comp Copg2 Crat Creb3l1 Csprs D15Ertd405e D6Ertd253e Dbp Dkk2 Dpp4 Echdc3 Eef1a2 Ehd3 Elmo1 Erf Fign Fn3k Fnbp1 Frmd4b Fzd9 Gata6 Gcat Gpsm1 Grp58 Gys1 Herpud1 Hic1 Hrmt1l2 Id2 Idh3a Klhl7 Lasp1 Lrg1 Lrrfip1 Lta4h Mipol1 Msrb2 Nfat5 Nfia Nfic Nin Nme4 Ntn1 Nucb2 Pdir Pitx1 …
184	V$CREL_01: c-Rel	274	274	108	11486	4303	-2.75	0.0	0.37	0.0	0610006O14Rik 0710001E13Rik 1110015E22Rik 1300013B24Rik 1600020H07Rik 1700030A21Rik 2010002A20Rik 6330406P08Rik A2bp1 AL024210 AW550801 Aass Abpa Acadsb Acas2l Acsl4 Actn3 Acvr1b Adcy8 Adssl1 Agt Ak1 Akap12 Alas2 Aldh4a1 Aldoa Angpt2 Ap3s2 Arfgap3 Arg1 Arhgap8 Arl6ip5 Aspn Ass1 B4galt6 BC004728 BC025833 Baz1b Baz2a Bcat2 Bckdhb C1ql3 C1qr1 Cabc1 Cacng1 Calm4 Calml4 Capn3 Capn9 Car5b Car6 Casq1 Cc…
185	V$ATF_01: activating transcription factor	33	33	349	1619	14170	-2.75	0.0	0.14	0.0	AW550801 Acsl4 Actn3 Adcy8 BC004728 BC017612 BC051244 C1ql3 Cd68 D6Ertd253e D830019K17Rik Erf Fnbp1 Galnt6 Gys1 Hoxd8 Krt1-c29 Laptm4a Lrrk2 Lyzl4 Mrgprf Mthfr Nat2 Ndufb2 Ninj1 Ormdl3 Papln Pon3 Pp11r Rps9 Slc16a7 Spdef Sytl4
186	V$OSF2_Q6	258	258	124	10537	5252	-2.76	0.0	0.93	0.0	0610006O14Rik 0710001E13Rik 1300013B24Rik 1600020H07Rik 6330406P08Rik A2bp1 AL024210 AW550801 AW742319 Abcb9 Abpa Abpb Acadsb Acta1 Actn3 Acvr1b Adarb1 Adcy8 Adssl1 Agt Ak1 Alas2 Aldh4a1 Aldoa Angpt2 Anpep Ap3s2 Arg1 Arhgap8 Arhgdig Arl6ip5 Arpc3 Asb5 Aspn Atad3a B4galt6 BC004728 BC019755 BC025833 Baz2a Bcat2 Bckdhb Bex2 C1qr1 Cabc1 Calm4 Calml4 Capn3 Capn9 Car5b Casq1 Cdc91l1 Chd8 Chpt1 Chst10 C…
187	V$PADS_C: Retroviral Poly A downstream element	103	103	279	4100	11689	-2.76	0.0	1.05	0.0	0610006O14Rik 0710001E13Rik 1300013B24Rik 1700030A21Rik 6330406P08Rik AW742319 Adcy8 Adssl1 Alas2 Aldh4a1 Arg1 Arhgap8 Arl6ip5 Arpc3 BC004636 BC004728 C1ql3 Calm4 Capn3 Capn9 Car5b Chpt1 Clec14a Clec3b Clybl Col1a1 Csrp3 Cuedc1 Cygb D11Ertd498e D830019K17Rik Dcpp Deadc1 Dhh Dhrs4 Dpf3 Ednra Ela1 Eno3 Fcna Foxc2 Fzd9 G0s2 Galnt10 Gga2 Gpnmb Gpsm1 Gstm3 Herpud1 Hk1 Hmox1 Il15ra Itgb2 Kai1 Kcne3 Kcn…
188	V$TCF1P_Q6	253	253	129	10351	5438	-2.76	0.0	0.88	0.0	0610006O14Rik 0710001E13Rik 1110015E22Rik 1700030A21Rik 6330406P08Rik A2bp1 AL024210 AW742319 Aass Abcb6 Abpa Abpb Acsl4 Acta1 Actn3 Acvr1b Adarb1 Adcy8 Adssl1 Agt Ak1 Akap12 Alas2 Angpt2 Arg1 Arhgap8 Arl5 Arl6ip5 Arpc3 Aspn Atad3a BC004636 BC004728 BC017612 BC019755 BC025833 BC051244 Baz1b Baz2a Bex2 C1ql3 C1qr1 Cabc1 Calm4 Capn3 Car5b Casq1 Ccpg1 Cd248 Cd68 Cdh5 Chd8 Chn1 Chpt1 Cldn2 Clec14a Cl…
189	V$COMP1_01: COMP1	238	238	144	9794	5995	-2.76	0.0	0.73	0.0	0610006O14Rik 0710001E13Rik 1110015E22Rik 1300013B24Rik 1600020H07Rik 2010002A20Rik AL024210 AW550801 AW742319 Aass Abcb9 Abpa Abpb Acadsb Acas2l Acta1 Actn3 Adarb1 Adcy8 Agt Alas2 Aldh4a1 Ap3s2 Arfgap3 Arg1 Arhgap8 Arl6ip5 Asb5 Aspn Atad3a B4galt6 BC004636 BC051244 Baz2a Bcat2 Bckdhb Bex2 C1ql3 Cabc1 Calm4 Calml4 Cant1 Capn3 Capn9 Car5b Cd248 Cd68 Cdc91l1 Cdh5 Chd8 Chn1 Chpt1 Chst10 Cidea Ckm Cl…
190	V$YY1_02: Yin and Yang 1	34	34	348	1657	14132	-2.77	0.0	0.15	0.0	0710001E13Rik AW550801 Acas2l Cant1 Capn3 Chd8 Cpeb1 Crat Ehd3 Eif3s6 Ela1 F7 Fzd9 Gga2 Gsdm1 Hrmt1l2 Lipe Lor Lta4h Lyzl4 Mipol1 Mustn1 Nfic Nin Npm3 Pgcp Pon3 Pvalb Repin1 Srr Tgm3 Tmed9 Trem2 Zfp106
191	V$CETS1P54_01: c-Ets-1(p54)	250	250	132	10266	5523	-2.77	0.0	0.79	0.0	0610006O14Rik 1110015E22Rik 1300013B24Rik 1600020H07Rik 6330406P08Rik A2bp1 AW550801 AW742319 Aass Abpa Abpb Acadsb Acas2l Acsl4 Adarb1 Adcy8 Agt Akap12 Aldoa Angpt2 Anpep Ap3s2 Arg1 Arl4 Arl5 Arl6ip5 Arpc3 Asb5 Ass1 BC004636 BC004728 BC017612 BC025833 BC051244 Baz1b Bcat2 Bckdhb Bex2 C1ql3 C1qr1 Cacng1 Calm4 Calml4 Cant1 Car6 Casq1 Ccpg1 Cd248 Cd68 Cdc91l1 Chn1 Chst10 Clec14a Clybl Cml1 Col1a1 C…
192	V$ICSBP_Q6	15	15	367	855	14934	-2.78	0.0	0.08	0.0	AL024210 Arl5 Casq1 Cdh5 Chpt1 D15Ertd405e Dnajc7 Folr2 Gspt2 Nat2 Ogn Rdh12 Serpinb2 Sprrl3 Zbp1
193	V$PPARA_02: PPAR-alpha:RXR-alpha heterodimer (peroxisome proliferator activated factor alpha:retinoid X receptor alpha)	16	16	366	468	15321	-2.79	0.0	2.19	0.25	1300013B24Rik Aldoa Arpc3 Dbt Ehd3 Ela1 Elmo1 Fcna Galnt10 Herpud1 Itgb2 Krt1-1 Ptgfr Rassf3 Slc16a7 Slc37a2
194	V$CREBATF_Q6	108	108	274	4571	11218	-2.8	0.0	0.46	0.0	0610006O14Rik 1110015E22Rik 1600020H07Rik 1700030A21Rik 6330406P08Rik AW550801 AW742319 Aass Abcb9 Acsl4 Actn3 Adcy8 Adssl1 Akap12 Arhgdig Arl4 Arpc3 Asb5 Ass1 BC004636 BC004728 BC017612 BC051244 Bcat2 Bex2 C1ql3 Ccpg1 Cd68 Chn1 Chpt1 Clec14a Col1a1 Crat Cuedc1 D6Ertd253e D830019K17Rik Dcpp Ddit4 Deadc1 Dhrs7 Dpf3 Erf Etnk1 F7 Fn3k Fnbp1 G0s2 Galnt6 Gcat Gpd1 Gpld1 Grp58 Gys1 Hebp1 Herpud1 Hist1h…
195	V$E2F_Q6: E2F	282	282	100	11531	4258	-2.81	0.0	0.94	0.0	0610006O14Rik 0710001E13Rik 1110015E22Rik 1300013B24Rik 1600020H07Rik 1700030A21Rik A2bp1 AL024210 AW550801 AW742319 Aass Abcb6 Abpb Acsl4 Acta1 Actn3 Acvr1b Adcy8 Adssl1 Agt Ak1 Akap12 Alas2 Angpt2 Ap3s2 Arg1 Arhgap8 Arhgdig Arl4 Arl5 Arl6ip5 Arpc3 Aspn Ass1 Atad3a B4galt6 BC004636 BC004728 BC017612 BC019755 BC025833 Baz1b Bcat2 Bckdhb Bex2 C1qr1 Cabc1 Cacng1 Calml4 Cant1 Capn3 Car5b Car6 Ccpg1 …
196	V$FOXO4_01: fork head box O4	263	263	119	10893	4896	-2.82	0.0	0.6	0.0	0610006O14Rik 0710001E13Rik 1300013B24Rik 1700030A21Rik 2010002A20Rik 6330406P08Rik A2bp1 Aass Abcb9 Abpb Acadsb Acas2l Acvr1b Adarb1 Akap12 Alas2 Aldh4a1 Angpt2 Ap3s2 Arg1 Arhgdig Arl5 Arl6ip5 Arpc3 Asb5 Aspn B4galt6 BC004728 BC017612 BC019755 BC051244 Baz2a Bcat2 Bex2 Cabc1 Calm4 Calml4 Cant1 Capn3 Capn9 Car5b Car6 Casq1 Ccpg1 Cd68 Cdc91l1 Chd8 Chpt1 Chst10 Cidea Ckm Clec14a Clec3b Clybl Cml1 C…
197	V$IPF1_Q4	76	76	306	3313	12476	-2.83	0.0	0.33	0.0	0710001E13Rik 2010002A20Rik AL024210 Acadsb Acta1 Acvr1b Agt Akap12 Ap3s2 B4galt6 BC019755 C1qr1 Calm4 Capn3 Chd8 Cldn2 Clec3b Copg2 Dap Dkk2 Dpf3 Echdc1 Echdc3 Eef1a2 Eif3s6 Erf Fabp4 Fnbp1 Folr1 Fzd9 Gga2 Gne Gstm3 Hal Hebp1 Id2 Il1f9 Itgb1bp2 Kcne3 Klhl7 Krt1-1 Krt1-c29 Lasp1 Lcp1 Lor Lyplal1 Marco Myo6 Myom1 Ncald Neu2 Ogn Pdk2 Phgdh Ptpn18 Pycard Pycr1 Rab38 Rdh12 Rpl14 Sel1h Slc16a7 Slc31a2…
198	V$TGIF_01: TGIF (5'TG3' interacting factor)	103	103	279	4342	11447	-2.83	0.0	0.49	0.0	1110015E22Rik 1700030A21Rik 6330406P08Rik AL024210 Abcb9 Abpb Acadsb Acas2l Acta1 Actn3 Adcy8 Aldh4a1 Arl6ip5 Atad3a BC004636 BC017612 Baz1b C1ql3 Cacng1 Calm4 Calml4 Capn3 Capn9 Car5b Ccpg1 Cd68 Cdh5 Chd8 Cldn2 Clec3b Col5a1 Copg2 Copz2 Cox7a1 Crat Csprs Cttn D6Ertd253e D830019K17Rik Dap Dcpp Dnajc7 Dpf3 Dpp4 Ednra Eif3s6 Elmo1 Eno3 Fnbp1 Gcat Gjb1 Gstm3 Gys1 Hebp1 Id2 Il15ra Il1f9 Laptm4a Lgtn …
199	V$CREB_Q4_01	111	111	271	4601	11188	-2.83	0.0	0.63	0.0	0610006O14Rik 1110015E22Rik 1600020H07Rik 1700030A21Rik AW550801 AW742319 Aass Acsl4 Actn3 Adcy8 Adssl1 Akap12 Arhgdig Arl4 Arpc3 Asb5 Ass1 BC004636 BC004728 BC017612 BC025833 BC051244 Bcat2 Bex2 C1ql3 Ccpg1 Cd68 Chn1 Chpt1 Clec14a Crat Cygb D6Ertd253e D830019K17Rik Dcpp Ddit4 Deadc1 Dhrs7 Dpf3 Erf Etnk1 F7 Fn3k Fnbp1 Foxc2 G0s2 Galnt6 Gcat Gpd1 Gpld1 Gys1 Hebp1 Herpud1 Hist1h4i Hoxd8 Hrmt1l2 Il1…
200	V$RP58_01: 58 KDA repressor protein	14	14	368	397	15392	-2.83	0.0	2.21	0.25	1600020H07Rik Abpb Actn3 Capn9 Cuedc1 Dnajc7 Galnt10 Hic1 Krt1-1 Lyplal1 Mrgprf Npm3 Srpx2 Thrsp
201	V$GCM_Q2	90	90	292	3594	12195	-2.84	0.0	0.98	0.0	AW550801 Abcb9 Acta1 Adarb1 Adcy8 Agt Anpep Ap3s2 Arg1 Arhgap8 B4galt6 Bcat2 Bex2 C1ql3 Cabc1 Calm4 Cant1 Cd68 Cidea Cml1 Copz2 Cox7a1 Csrp3 Dap Dbp Dhcr7 Dnajc7 Echdc3 Eef1a2 Eif3s6 Ela1 Elmo1 Ephx2 F7 Fabp4 Folr2 Foxc2 Fzd9 Galnt10 Galnt6 Gcat Ggh Gsdm1 Gsta3 Hfe Hk1 Hoxd8 Id2 Idh3a Itgb2 Lasp1 Ldb2 Lifr Mrgprf Mst1r Mustn1 Myom1 Ndufb2 Ninj1 Oit1 Pdir Pgam2 Pgcp Polr2e Pstpip1 Ptp4a3 Ptpn18 Ra…
202	V$E2F1_Q4: E2F-1	108	108	274	4502	11287	-2.84	0.0	0.58	0.0	0710001E13Rik AW742319 Abcb6 Acsl4 Adcy8 Adssl1 Akap12 Ap3s2 Arl4 Arl5 Arpc3 Aspn Ass1 Baz1b Bckdhb Cabc1 Cacng1 Car5b Cd248 Chst10 Clybl Cml1 Col1a1 Crat D11Ertd498e D6Ertd253e D830019K17Rik Dbp Deadc1 Dhh Dhrs4 Dhrs7 Dpp4 Echdc1 Eif3s6 Ela1 Elmo1 Erf Etnk1 Fnbp1 Folr2 Foxc2 G0s2 Gata6 Gcat Grp58 Gspt2 Gys1 Hal Hic1 Hist1h4i Hoxb6 Hrmt1l2 Idh3a Kai1 Klhl7 Krt1-1 Laptm4a Lasp1 Lgtn Lipe Lyl1 Lypl…
203	V$SRF_Q5_01	111	111	271	4587	11202	-2.84	0.0	0.66	0.0	6330406P08Rik A2bp1 AW742319 Aass Abpb Acta1 Actn3 Agt Ak1 Alas2 Aldh4a1 Anpep Arfgap3 Arhgap8 Arhgdig Arl4 Asb5 B4galt6 BC004728 Calm4 Cd248 Ckm Clec3b Col1a1 Copz2 Cox7a1 Cygb Dcpp Ddit4 Dhrs4 Dhrs8 Dkk2 Dnajc7 Eef1a2 Ela1 Emilin1 Eno3 Etv1 Fign Fn3k Foxc2 Fzd9 Galnt10 Gga2 Gmfg Gstm3 Herpud1 Hic1 Hk1 Hrmt1l2 Hsd3b7 Il11ra1 Itgb1bp2 Klhl7 Klk7 Lifr Lipe Llglh2 Lor Lox Lrrfip1 Ltb4dh Lyl1 Lzp-s …
204	V$ETS2_B: c-Ets-2 binding sites	104	104	278	4343	11446	-2.84	0.0	0.57	0.0	0610006O14Rik 1300013B24Rik 6330406P08Rik AW742319 Aass Abpa Acsl4 Adarb1 Angpt2 Ap3s2 Arg1 BC004728 BC025833 Baz2a C1qr1 Cacng1 Calm4 Calml4 Capn3 Cd248 Cd68 Clec14a Clec3b Col1a1 Cox8b Cpeb1 Cttn Cx3cr1 Cygb D15Ertd405e Dcpp Ddit4 Dhrs7 Dkk2 Dpp4 Ehd3 Elmo1 Emilin1 Ephx2 Erf Etv1 F7 Fbxw11 Fcna Folr1 Folr2 Foxc2 Frmd4b Gpd1 Gpld1 Gstm3 Gys1 Hfe Hk1 Hmox1 Hsd3b7 Il11ra1 Itgb2 Kcne3 Kcnn4 Klk11 L…
205	V$HNF4_DR1_Q3	309	309	73	12607	3182	-2.85	0.0	1.1	0.0	0610006O14Rik 0710001E13Rik 1110015E22Rik 1300013B24Rik 1600020H07Rik 1700030A21Rik 2010002A20Rik 6330406P08Rik A2bp1 AL024210 AW550801 Aass Abcb6 Abcb9 Abpa Abpb Acas2l Acta1 Actn3 Adarb1 Adcy8 Adssl1 Agt Ak1 Alas2 Aldoa Angpt2 Anpep Arfgap3 Arg1 Arhgap8 Arhgdig Arl4 Arl6ip5 Arpc3 Ass1 Atad3a BC004636 BC017612 BC019755 BC025833 BC051244 Baz1b Baz2a Bex2 C1ql3 C1qr1 Cabc1 Cacng1 Calm4 Calml4 Cant…
206	V$TANTIGEN_B: Major T-antigen binding sites	37	37	345	1759	14030	-2.85	0.0	0.18	0.0	Acsl4 Akap12 Arpc3 BC025833 Bcat2 Bckdhb Cd68 Cdh5 Chd8 Chn1 Chst10 Copz2 Csprs Dhrs7 Ephx2 Folr2 Frmd4b Gpd1 Hmox1 Laptm4a Lifr Lzp-s Mthfr Mylpf Npl Nudt13 Ogn Ppp2r2a Ptpro Rac3 Rnf30 Rtn2 St6galnac4 Stac2 Tm4sf15 Tmem4 Tulp1
207	V$POU6F1_01	26	26	356	1310	14479	-2.85	0.0	0.13	0.0	1600020H07Rik 1700030A21Rik 2010002A20Rik Arg1 Cabc1 Chn1 Csprs Csrp3 Cttn Etv1 Fabp4 Gga2 Gpld1 Herpud1 Hivep2 Id2 Klhl7 Laptm4a Ldb2 Lor Mipol1 Nme4 Ogn Rnf30 Slc16a7 Tmed9
208	V$STAT5A_02	56	56	326	2516	13273	-2.85	0.0	0.26	0.0	AL024210 Aass Acta1 Adarb1 Adssl1 Alas2 Angpt2 BC017612 BC051244 Cdc91l1 Creb3l1 Dbp Dhrs8 Dpf3 E130107N23Rik Ednra Emilin1 Eno3 Galnt6 Gga2 Gjb1 Glrx1 Gsdm1 Hal Hsd3b7 Id2 Il1f9 Lasp1 Lgtn Lifr Ltb4dh Mst1r Npm3 Oit1 Ormdl3 Raly Rnf25 Rps9 Rtn2 Sec11l3 Serpina3n Slc16a7 Slc35c2 Slc37a2 Sox18 Sprr1b Spry2 Stac2 Sytl1 Tbl1xr1 Tbx15 Tgm3 Tmem37 Vtn Xbp1 Xist
209	V$MEF2_01: myogenic enhancer factor 2	1	1	381	1	15788	-2.85	0.0	3.06	0.56	Ckm
210	V$STAF_02: Se-Cys tRNA gene transcription activating factor	69	69	313	2684	13105	-2.86	0.0	1.16	0.0	1300013B24Rik AW550801 Abcb6 Acadsb Actn3 Adcy8 Ak1 Ass1 Baz2a C1qr1 Cabc1 Cant1 Car6 Ccpg1 Chst10 Cpeb1 Cuedc1 Cyp24a1 Dhh Dhrs4 Dhrs7 Dhrs8 Ehd3 Ela1 Eno3 Fign Glrx1 Gpd1 Gpld1 Gpnmb Hebp1 Il11ra1 Llglh2 Lta4h Ltb4dh Mustn1 Nfat5 Nfia Nid2 Ntn1 Oit1 Pdir Pstpip1 Ptgfr Pycard Pycr1 Qscn6 Rab40b Rarres2 Rasa4 Sec11l3 Sel1h Serpini1 Slc35a3 Smpx Sod2 Sprrl3 Tbl1xr1 Tbx15 Tcta Thbs4 Tmed9 Tmem4 Tnn…
211	V$DR4_Q2: direct repeat 4	334	334	48	13591	2198	-2.86	0.0	1.38	0.0	0610006O14Rik 0710001E13Rik 1110015E22Rik 1300013B24Rik 1600020H07Rik 1700030A21Rik 2010002A20Rik 6330406P08Rik A2bp1 AW550801 AW742319 Aass Abcb6 Abcb9 Abpb Acadsb Acas2l Acsl4 Acta1 Actn3 Acvr1b Adarb1 Adssl1 Agt Ak1 Alas2 Aldh4a1 Angpt2 Anpep Ap3s2 Arg1 Arhgap8 Arhgdig Arl4 Arl5 Arl6ip5 Arpc3 Asb5 Ass1 Atad3a B4galt6 BC004728 BC017612 BC019755 BC025833 BC051244 Baz1b Bckdhb Bex2 C1ql3 C1qr1 Ca…
212	V$SRF_C: serum response factor	17	17	365	516	15273	-2.88	0.0	2.04	0.18	Acta1 Cd248 Ckm Col1a1 Dcpp Etv1 Herpud1 Lox Loxl1 Mcpt7 Mylpf Myom1 Rarres2 Rassf3 Slc6a14 Usp12 Utf1
213	V$CMYB_01: c-Myb	81	81	301	3236	12553	-2.88	0.0	0.95	0.0	1700030A21Rik Acta1 Actn3 Arg1 Arhgap8 Arl5 Arl6ip5 B4galt6 Casq1 Cdc91l1 Chd8 Chn1 Copg2 Crat Cttn Cuedc1 Cx3cr1 D15Ertd405e Dhrs4 Dhrs7 Dhrs8 Elmo1 Emilin1 F7 Fign Fnbp1 Galnt6 Gata6 Glrx1 Gpld1 Gpsm1 Gsta3 Gys1 Hrmt1l2 Kai1 Kcne3 Klhl7 Krt1-1 Lasp1 Lipe Lrg1 Ltb4dh Mst1r Mthfr Mustn1 Nat2 Ndufb2 Nfic Ntn1 Oit1 Pdk2 Pfkm Pfkp Pik3cg Pon3 Ppp1r1a Psap Pycr1 Qscn6 Raly Rarres2 Rasa4 Rassf3 Repin1…
214	V$CEBP_C: C/EBP binding site	90	90	292	3753	12036	-2.9	0.0	0.58	0.0	1300013B24Rik 1700030A21Rik AW550801 Abcb9 Abpb Alas2 Anpep Ap3s2 Arl4 Arl5 Aspn BC004728 BC017612 BC025833 BC051244 Bcat2 Bckdhb C1ql3 Cd68 Cdh5 Chst10 Col5a1 Comp Cox7a1 Cox8b Creb3l1 Cuedc1 Cyp24a1 D15Ertd405e D830019K17Rik Dbt Dpf3 E130107N23Rik Echdc1 Etnk1 Etv1 Fign Fnbp1 Frmd4b Glrx1 Gmfg Got1 Hal Hfe Hivep2 Hmox1 Hoxd8 Id2 Kcne3 Klhl7 Lcp1 Lor Lyplal1 Lyzs Marco Mcpt7 Mrgprf Mylpf Myo6 Nu…
215	V$STAT_01: signal transducers and activators of transcription	75	75	307	2982	12807	-2.9	0.0	0.98	0.0	2010002A20Rik Angpt2 Arg1 BC004728 BC019755 BC025833 Baz2a Bex2 Cant1 Capn9 Cd248 Cd68 Cldn2 Cyp24a1 D11Ertd498e Dap Dhrs8 Dnajc7 Ednra Ehd3 Etv1 F7 Foxc2 Fzd9 Gga2 Hivep2 Hk1 Hmox1 Hrmt1l2 Hsd3b7 Id2 Idh3a Il1f9 Klhl7 Krt1-c29 Laptm4a Lasp1 Lgtn Lipe Lta4h Lyl1 Mylpf Myo6 Nfic Ogn Padi2 Pdgfrb Phgdh Pp11r Ppp1r1a Pycr1 Qscn6 Raly Rnf30 Rpl37 Rps9 Rtn2 Sec11l3 Selenbp1 Serpini1 Slc35c2 Slc6a14 Sl…
216	V$PR_02: is recognized by progesterone receptor	15	15	367	837	14952	-2.9	0.0	0.1	0.0	BC051244 Capn9 Car5b Ckm Gpnmb Lyplal1 Myom1 Nat2 Neu2 Nin Rab3d Rtn2 Stac2 Tnnc2 Trem2
217	V$DEAF1_01	71	71	311	3066	12723	-2.91	0.0	0.39	0.0	1600020H07Rik AW550801 Actn3 Acvr1b Adcy8 Akap12 Ap3s2 Arhgap8 Arl6ip5 B4galt6 BC004636 BC025833 Bckdhb Bex2 Cabc1 Cant1 Cd68 Chpt1 Cml1 Col1a1 Comp D6Ertd253e Dbt Deadc1 Eif3s6 Ephx2 Erf Etnk1 Etv1 Galnt10 Galnt6 Gga2 Gpsm1 Gys1 Hist1h4i Hmox1 Hrmt1l2 Id2 Itgb2 Krt1-c29 Lasp1 Lgtn Loxl1 Lta4h Lyl1 Mcpt7 Nfat5 Npm3 Padi2 Pdgfrb Pitx1 Pxmp4 Rac3 Raly Rgs11 Rtn2 Serpini1 Slc29a3 Slc31a2 Slc35a3 Slc…
218	V$ARP1_01: apolipoprotein AI regulatory protein 1	45	45	337	1671	14118	-2.91	0.0	1.39	0.0	Ak1 Arg1 Arl6ip5 Cabc1 Calml4 Cd248 Chpt1 Chst10 Clec3b Cpeb1 Cygb Dbp Ddit4 Dhcr7 Dhrs8 Ggh Gjb1 Gpnmb Gpsm1 Hoxd8 Id2 Il11ra1 Il1f9 Llglh2 Lnx1 Lor Loxl1 Myo6 Oit1 Pfkm Ppp1r3c Ptp4a3 Ptpro Pycard Qscn6 Sh3bp5 Slc16a7 Slc35a3 Sod2 Sprrl1 Tcap Tcf15 Tmem38a Tnnc2 Vtn
219	V$ARNT_01: AhR nuclear translocator homodimers	35	35	347	1251	14538	-2.92	0.0	1.55	0.0	AL024210 Acvr1b Aldoa Arhgap8 BC004636 Baz1b Car6 Cdh5 Crat E130107N23Rik Elmo1 F7 Fn3k Foxc2 Gga2 Gpd1 Hmox1 Itgb2 Kcne3 Klk7 Lrrfip1 Lrrk2 Lta4h Mapk12 Pp11r Ppp1r3c Repin1 Sec11l3 Slc31a2 Spdef Sprr1b Srpx2 Sytl1 Tie1 Zfhx1a
220	V$NFY_01: nuclear factor Y (Y-box binding factor)	82	82	300	3365	12424	-2.93	0.0	0.71	0.0	0610006O14Rik 1300013B24Rik 1600020H07Rik 2010002A20Rik Aass Abcb6 Abpb Actn3 Aldh4a1 Arl4 Arl6ip5 B4galt6 BC017612 Baz1b Bckdhb Capn9 Cd68 Chn1 Chst10 Col1a1 Cyp24a1 Dbp Dbt Ddit4 Dhcr7 Dpf3 Dpp4 Echdc1 Ednra Elmo1 Etv1 Fabp4 Frmd4b Gata6 Got1 Gpld1 Grp58 Gys1 Herpud1 Hic1 Hoxd8 Hrmt1l2 Idh3a Lgtn Lifr Llglh2 Marco Mipol1 Myom2 Nat2 Nid2 Nucb2 Pdgfrb Pdk2 Pgam2 Phgdh Ppp1r1a Ppp1r3c Ptpn18 Pxmp4…
221	V$E2F_Q4_01	70	70	312	2996	12793	-2.94	0.0	0.44	0.0	0710001E13Rik AW550801 Acsl4 Adcy8 Adssl1 Arhgap8 Arl5 Arpc3 Ass1 BC017612 Cabc1 Car5b Cd248 Clybl Cml1 Crat Csprs D6Ertd253e D830019K17Rik Dbp Ddit4 Dhcr7 Dhrs7 Dpp4 Elmo1 Fnbp1 Foxc2 G0s2 Gata6 Gcat Ggh Grp58 Gspt2 Herpud1 Hic1 Hist1h4i Hrmt1l2 Krt1-1 Laptm4a Lasp1 Lgtn Lrrfip1 Lyl1 Mipol1 Nin Ntn1 Pfkp Pgam2 Polr2e Pon3 Pp11r Ptpla Pvalb Pycard Rab3d Rac3 Raly Ropn1l Slc35a3 Slc37a2 Slc6a4 Spr…
222	V$PAX6_Q2	75	75	307	3171	12618	-2.94	0.0	0.5	0.0	Abpa Acadsb Acsl4 Adarb1 Akap12 Arpc3 Ass1 BC025833 BC051244 Baz2a Bcat2 Bckdhb Capn9 Car6 Cd68 Cdc91l1 Cdh5 Chd8 Chn1 Clybl Copz2 Creb3l1 Csprs Csrp3 Dhrs8 Echdc3 Ehd3 Ephx2 Extl3 Fbxw11 Folr1 Frmd4b Galnt6 Gga2 Gpd1 Grp58 Hic1 Hivep2 Hmox1 Kcnn4 Laptm4a Lnx1 Lzp-s Mrgprf Myl1 Mylpf Myom1 Nfat5 Nme4 Npl Nudt13 Ogn Pgam2 Pgcp Polr2e Ppp2r2a Psap Ptp4a3 Ptpro Rac3 Rnf30 Rps9 Rtn2 Saa1 Stac2 Sytl1 …
223	V$NFMUE1_Q6	9	9	373	571	15218	-2.95	0.0	0.07	0.0	Abcb9 Acas2l Crat Eif3s6 Ela1 Hrmt1l2 Mustn1 Srr Xist
224	V$OCT1_B: Octamer binding factor 1	18	18	364	955	14834	-2.96	0.0	0.12	0.0	Aass Adarb1 Arl5 Chd8 Chst10 Dbt Fcna Gga2 Hebp1 Ldb2 Nfia Phgdh Repin1 Sprr2h Sprrl3 Stac2 Tie1 Utf1
225	V$RREB1_01: Ras-responsive element binding protein 1	36	36	346	1309	14480	-2.97	0.0	1.43	0.0	Abpb Acta1 Adcy8 Alas2 Arhgap8 B4galt6 Copg2 Cox7a1 Csrp3 Cuedc1 G0s2 Gpsm1 Hebp1 Hic1 Hoxb6 Lifr Ltb4dh Mapk12 Myom1 Nfia Ntn1 Padi2 Psap Ptp4a3 Pycr1 Rab38 Rarres2 Repin1 Rnf30 Rtn2 Slc37a2 Tcap Tmem38a Tnni3 Tnnt1 Xist
226	V$AIRE_01	72	72	310	3040	12749	-2.97	0.0	0.51	0.0	0710001E13Rik 2010002A20Rik 6330406P08Rik Abpa Angpt2 Aspn Bckdhb C1ql3 C1qr1 Car5b Ccpg1 Cdc91l1 Chd8 Chn1 Chpt1 Copg2 Copz2 Csprs Cttn Dkk2 Dpf3 Echdc1 Ela1 Elmo1 Fabp4 Folr2 Foxc2 Got1 Gpd1 Gpld1 Hist1h4i Hk1 Hmox1 Hoxb6 Il1f9 Klk11 Lasp1 Lipe Lta4h Lyzs Mapk12 Mrgprf Msrb2 Mst1r Nat2 Nin Nucb2 Nudt13 Pdgfrb Phgdh Polr2e Pp11r Ppp1r1a Psap Pxmp4 Rab3d Rac3 Rnf25 Rpl37 Rps9 Saa1 Sdc2 Sec11l3 Sl…
227	V$ATF1_Q6	19	19	363	991	14798	-2.99	0.0	0.13	0.0	1600020H07Rik AW550801 Adcy8 Arl4 Chpt1 Cuedc1 Ddit4 E130107N23Rik Erf Fnbp1 Hmox1 Lgtn Lzp-s Ndufb2 Nfia Ninj1 Ormdl3 Papln Pfkm
228	V$RORA1_01: RAR-related orphan receptor alpha1	50	50	332	1928	13861	-3.0	0.0	1.12	0.0	2010002A20Rik 6330406P08Rik Abpa Agt Arl4 Asb5 Ass1 B4galt6 BC017612 BC019755 Cabc1 Csprs Cuedc1 Dbp Dhrs7 E130107N23Rik Eno3 F7 Fabp4 Fn3k Gata6 Got1 Gpd1 Gpld1 Hic1 Hoxd8 Hrmt1l2 Lrrk2 Lzp-s Msrb2 Mthfr Nat2 Nin Nudt13 Pfkm Pgam2 Ppp2r2a Psap Pstpip1 Ptpn18 Ropn1l Slc6a14 Smpx Tcf15 Tgm3 Tmed9 Tnnt1 Tulp1 Vtn Zmynd10
229	V$XBP1_01: X-box-binding protein 1	38	38	344	1404	14385	-3.01	0.0	1.34	0.0	0610006O14Rik 1600020H07Rik AW742319 Aldh4a1 Angpt2 Arl4 BC051244 C1ql3 Cant1 Car6 D6Ertd253e Dpp4 E130107N23Rik Gmfg Gys1 Hrmt1l2 Il15ra Lrrk2 Lta4h Lyzl4 Mapk12 Mthfr Nfia Ninj1 Ormdl3 Pon3 Ppp1r3c Pxmp4 Rnf25 Sh3bp5 Slc16a7 Smpdl3a Spdef Srpx2 Sytl4 Tie1 Tmem4 Ttc7b
230	V$LHX3_01: LIM homeobox transcription factor 3	26	26	356	1265	14524	-3.03	0.0	0.19	0.0	0710001E13Rik 1600020H07Rik 2010002A20Rik Alas2 Angpt2 Asb5 Csrp3 D15Ertd405e D830019K17Rik Dnajc7 Ephx2 Etv1 Fabp4 Gga2 Il15ra Itgb1bp2 Lox Myl1 Ogn Saa2 Slc7a8 Smpx Tcap Tm4sf15 Ttc7b Zmynd10
231	V$SF1_Q6	60	60	322	2425	13364	-3.04	0.0	0.8	0.0	1700030A21Rik Adarb1 Agt Ap3s2 Arhgdig Arl4 Ass1 Car6 Cdh5 Comp Csprs D11Ertd498e Dhrs7 Fn3k Folr2 Ggh Got1 Gpd1 Gpsm1 Gstm3 Hal Hic1 Hk1 Itgb1bp2 Klk11 Krt1-1 Krt1-c29 Lasp1 Msrb2 Myl1 Nat2 Neu2 Ninj1 Nudt13 Ogn Pfkm Pgam2 Pon3 Psap Pstpip1 Ptpn18 Pvalb Pycard Rab40b Rgs11 Saa1 Slc31a2 Slc37a2 Slc6a14 Spdef Sprr1b Tcf15 Tkt Tmed9 Tmem37 Tnni3 Tnnt1 Ttc7b Tulp1 Zfyve21
232	V$ZID_01: zinc finger with interaction domain	54	54	328	2332	13457	-3.04	0.0	0.42	0.0	0610006O14Rik Actn3 Adcy8 Aldh4a1 Anpep Ap3s2 Ass1 Capn3 Chn1 Clybl Csprs D830019K17Rik Dbt Deadc1 Emilin1 Fn3k Foxc2 Got1 Grp58 Herpud1 Hic1 Hmox1 Hrmt1l2 Klk7 Lipe Mipol1 Mrgprf Myom1 Nme4 Padi2 Ppp1r1a Ptgfr Ptpn18 Pvalb Pycard Qscn6 Rab3d Raly Repin1 Rps9 Slc6a4 Srpx2 Stac2 Tcap Tcf15 Tmem38a Tnnt1 Ttc7b Ugp2 Usp12 Xbp1 Xist Zbp1 Zfhx1a
233	V$HTF_01	21	21	361	698	15091	-3.05	0.0	1.68	0.03	0610006O14Rik 1600020H07Rik Arl4 BC051244 Baz1b C1ql3 D6Ertd253e Hrmt1l2 Il15ra Lrrk2 Lyzl4 Mthfr Nat2 Nfia Ninj1 Ormdl3 Pon3 Rnf25 Slc16a7 Spdef Sytl4
234	V$VMYB_02: v-Myb	61	61	321	2547	13242	-3.05	0.0	0.59	0.0	0610006O14Rik 1600020H07Rik 1700030A21Rik 2010002A20Rik AL024210 Adssl1 Ap3s2 Arl4 B4galt6 BC051244 Cabc1 Cd248 Cd68 Crat Cuedc1 Cygb D830019K17Rik Dhcr7 Eif3s6 Elmo1 Etv1 Extl3 Gcat Gjb1 Glrx1 Gpsm1 Gspt2 Hic1 Hivep2 Hk1 Id2 Kai1 Krt1-c29 Lta4h Ltb4dh Mipol1 Msrb2 Myl1 Nid2 Ninj1 Ptp4a3 Ptpla Ptpro Pxmp4 Qscn6 Rab3d Rac3 Rassf3 Repin1 Rps9 Serpini1 Sod2 Sprrl3 Spry2 Tie1 Tkt Tmed3 Tmem38a Vtn Zf…
235	V$CREB_02: cAMP-responsive element binding protein	37	37	345	1685	14104	-3.06	0.0	0.28	0.0	0610006O14Rik AW742319 Acsl4 Adssl1 Arl4 BC004636 BC025833 Cuedc1 Dcpp Dpf3 Erf Etnk1 Fn3k Fnbp1 Galnt6 Gpd1 Gys1 Hebp1 Herpud1 Hrmt1l2 Idh3a Kcnn4 Krt1-c29 Lta4h Mrgprf Mthfr Ninj1 Oit1 Ormdl3 Pon3 Psap Rps9 Serpini1 Slc16a7 Smpdl3a Sytl4 Zfp106
236	V$OCT1_01: octamer factor 1	7	7	375	470	15319	-3.07	0.0	0.07	0.0	Aass Hebp1 Ldb2 Nfia Repin1 Stac2 Utf1
237	V$COUP_01: COUP:HNF-4 heterodimer	57	57	325	2365	13424	-3.07	0.0	0.63	0.0	0610006O14Rik 2010002A20Rik Abpa Acta1 Baz1b Baz2a C1ql3 Capn3 Chst10 Cldn2 Cpeb1 Csprs Deadc1 Dpf3 Eif3s6 Ela1 F7 Fign Fn3k Folr1 Glrx1 Gne Gpd1 Gsta3 Hivep2 Itgb1bp2 Klhl7 Lasp1 Lcp1 Lgtn Lor Lox Ltb4dh Lyl1 Mylpf Nfia Ninj1 Oit1 Papln Polr2e Pon3 Psap Pycard Rnf30 Slc29a3 Slc5a1 Slc7a8 Spdef Sprr1b Sprrl1 Sytl4 Tcap Tie1 Tmem38a Ttc7b Tulp1 Utf1
238	V$USF_01: upstream stimulating factor	43	43	339	1653	14136	-3.07	0.0	1.1	0.0	AW550801 AW742319 Aldoa BC004636 Bex2 Car6 Cdh5 D11Ertd498e E130107N23Rik Eno3 F7 Foxc2 Fzd9 Gcat Gga2 Gpd1 Gpnmb Hk1 Hmox1 Kcne3 Laptm4a Lox Lrrk2 Mapk12 Npl Pdk2 Pfkp Pp11r Ppp1r3c Ptp4a3 Rab3d Repin1 Sec11l3 Slc31a2 Smpdl3a Spdef Sprr1b Sytl1 Tie1 Tmem4 Tnnc2 Xist Zfhx1a
239	V$E47_02: E47	55	55	327	2280	13509	-3.09	0.0	0.63	0.0	6330406P08Rik AW742319 Abcb6 Abpb Adssl1 Agt Aldh4a1 Ap3s2 Arl4 B4galt6 BC017612 Baz2a C1ql3 Cabc1 Cant1 Car6 Ckm Cuedc1 Cyp24a1 D830019K17Rik Dhh Dhrs8 Folr2 Gga2 Ggh Gjb1 Gne Gsdm1 Hk1 Hrmt1l2 Kcne3 Kcnn4 Klhl7 Klk11 Lipe Lor Mapk12 Mst1r Myom1 Npl Padi2 Pp11r Ptgfr Pxmp4 Pycr1 Rab38 Rdh12 Sh3bp5 Sytl4 Tcap Thrsp Tnnt1 Ugp2 Vtn Zfp354a
240	V$HNF4_01: hepatic nuclear factor 4	371	371	11	15151	638	-3.1	0.0	1.86	0.14	0610006O14Rik 0710001E13Rik 1110015E22Rik 1300013B24Rik 1600020H07Rik 1700030A21Rik 2010002A20Rik 6330406P08Rik A2bp1 AL024210 AW550801 AW742319 Aass Abcb6 Abcb9 Abpa Abpb Acadsb Acas2l Acsl4 Acta1 Actn3 Acvr1b Adarb1 Adcy8 Adssl1 Agt Ak1 Akap12 Alas2 Aldh4a1 Aldoa Angpt2 Anpep Ap3s2 Arfgap3 Arg1 Arhgap8 Arhgdig Arl4 Arl5 Arl6ip5 Arpc3 Asb5 Aspn Ass1 Atad3a B4galt6 BC004636 BC004728 BC017612 BC01…
241	V$DR3_Q4: direct repeat 3	53	53	329	2222	13567	-3.11	0.0	0.57	0.0	1110015E22Rik 1700030A21Rik 2010002A20Rik Abcb9 Abpb Acadsb Adssl1 Arg1 Atad3a BC025833 Cabc1 Cant1 Car5b Casq1 Cd248 Cyp24a1 Dhrs7 Galnt10 Gmfg Gsdm1 Hebp1 Herpud1 Hic1 Itgb1bp2 Itgb2 Lrrfip1 Marco Mustn1 Ndufb2 Ninj1 Padi2 Papln Pdgfrb Pp11r Psap Pstpip1 Ptgfr Ptpn18 Rac3 Rassf3 Rgs11 Rnf30 Ropn1l Saa2 Satb1 Sdc2 Slc16a7 Sod2 Sytl1 Sytl4 Tgm3 Tnnc2 Tnni3
242	V$FOXO1_02: fork head box O1	19	19	363	964	14825	-3.12	0.0	0.17	0.0	Acvr1b Ap3s2 Arl5 BC051244 Cabc1 Comp Gpnmb Hoxd8 Lcp1 Lipe Lox Mipol1 Myo6 Ogn Pik3cg Rpl14 Tie1 Tmem37 Tulp1
243	V$AHR_Q5: aryl hydrocarbon / dioxin receptor	47	47	335	1880	13909	-3.13	0.0	0.84	0.0	0710001E13Rik AW550801 Abcb6 Acsl4 BC004636 Car5b Cidea Cox7a1 Csprs Cttn Cygb Dhrs8 Dpp4 Echdc3 Etv1 Folr1 Hivep2 Id2 Kcnn4 Klhl7 Laptm4a Lor Nat2 Ntn1 Pdgfrb Pfkp Ppp1r3c Ptp4a3 Pvalb Rab40b Raly Rassf3 Ropn1l Sec11l3 Sh3bp5 Slc31a2 Sod2 Srr Stac2 Tgm3 Tmem4 Tnni2 Tnni3 Tulp1 Ugp2 Zbp1 Zfyve21
244	V$HOGNESS_B: Imperfect Hogness /Goldberg Box	28	28	354	1017	14772	-3.15	0.0	1.31	0.0	Acsl4 Akap12 Aldh4a1 Arpc3 BC025833 Bcat2 Bckdhb Cd68 Chd8 Clybl Cml1 Dhrs7 Frmd4b Laptm4a Lzp-s Mylpf Nme4 Npl Ogn Papln Polr2e Ppp1r3c Ppp2r2a Psap Ptpro Rnf30 Stac2 Tmem4
245	V$FREAC2_01: Fork head RElated ACtivator-2	20	20	362	997	14792	-3.16	0.0	0.18	0.0	Acvr1b Arl5 BC051244 Cidea Comp Gpnmb Hebp1 Hoxd8 Il11ra1 Lcp1 Lipe Lox Mipol1 Myo6 Ogn Pik3cg Rpl14 Tie1 Tmem37 Tulp1
246	V$EVI1_05: ectopic viral integration site 1 encoded factor	20	20	362	996	14793	-3.16	0.0	0.18	0.0	Acas2l Capn3 Dhrs4 Eef1a2 Ehd3 Extl3 Gga2 Gjb1 Klhl7 Lifr Lipe Lta4h Mapk12 Mipol1 Myom1 Ptgfr Rarres2 Rnf25 Serpini1 Slc6a14
247	V$E2F_Q6_01	44	44	338	1851	13938	-3.18	0.0	0.56	0.0	0710001E13Rik AW550801 Acsl4 Adcy8 Adssl1 Arhgap8 Arl5 Ass1 Cabc1 Car5b Cd248 Clybl Cml1 Crat Dhcr7 Dhrs7 Dpp4 Elmo1 Fnbp1 Gata6 Gcat Ggh Grp58 Gspt2 Herpud1 Hic1 Hist1h4i Hrmt1l2 Laptm4a Lasp1 Lgtn Lrrfip1 Lyl1 Mipol1 Ntn1 Pgam2 Ptpla Pvalb Pycard Rac3 Raly Slc6a4 Tbl1xr1 Tgm3
248	V$CLOX_01: Clox	4	4	378	322	15467	-3.2	0.0	0.05	0.0	Csrp3 Galnt10 Pdk2 Repin1
249	V$NKX61_01: NKX6-1	19	19	363	947	14842	-3.2	0.0	0.19	0.0	1700030A21Rik Aldh4a1 Car6 Ckm Col1a1 Dbp Gpld1 Gpnmb Idh3a Llglh2 Marco Pgam2 Phgdh Ptgfr Rdh12 Sel1h Sprrl1 Thbs4 Thrsp
250	V$ALPHACP1_01	6	6	376	410	15379	-3.21	0.0	0.07	0.0	Col1a1 Dbp Hic1 Pycr1 Rab40b Spry2
251	V$EGR1_01: Egr-1/Krox-24/NGFI-A immediate-early gene product	1	1	381	171	15618	-3.23	0.0	0.02	0.0	D15Ertd405e
252	V$E2F_03	39	39	343	1631	14158	-3.24	0.0	0.59	0.0	AW550801 Acsl4 Adcy8 Arhgap8 Arl5 Ass1 Cabc1 Car5b Cd248 Chn1 Crat Dbp Elmo1 Fnbp1 Gata6 Gcat Ggh Grp58 Hic1 Hrmt1l2 Laptm4a Lasp1 Lgtn Lrrfip1 Lyl1 Mipol1 Nid2 Ntn1 Pfkp Pgam2 Ptpla Pvalb Rab3d Rac3 Ropn1l Tbl1xr1 Tcta Tgm3 Zmynd10
253	V$HIF1_Q3: hypoxia induced factor	33	33	349	1276	14513	-3.24	0.0	0.98	0.0	Abcb6 Acvr1b BC019755 Baz1b Cox7a1 Cox8b Crat Cyp24a1 D11Ertd498e D6Ertd253e Ddit4 E130107N23Rik Ehd3 Erf Fbxw11 Gata6 Kcne3 Lasp1 Lta4h Ndufb2 Ninj1 Nme4 Ntn1 Padi2 Ppp1r3c Ptpla Rac3 Rarres2 Rpl14 Slc35c2 Smpdl3a Sprr1b Tcf15
254	V$LEF1_Q6	350	350	32	14540	1249	-3.27	0.0	0.39	0.0	0610006O14Rik 0710001E13Rik 1110015E22Rik 1300013B24Rik 1600020H07Rik 1700030A21Rik 2010002A20Rik 6330406P08Rik A2bp1 AL024210 AW550801 AW742319 Aass Abcb6 Abcb9 Abpa Abpb Acadsb Acas2l Acsl4 Acta1 Adarb1 Adcy8 Adssl1 Agt Akap12 Alas2 Aldh4a1 Angpt2 Anpep Ap3s2 Arg1 Arhgap8 Arhgdig Arl5 Arl6ip5 Arpc3 Asb5 Aspn Ass1 Atad3a B4galt6 BC004636 BC017612 BC019755 BC025833 BC051244 Baz2a Bcat2 Bckdhb Bex…
255	V$CREB_01: cAMP-responsive element binding protein	34	34	348	1439	14350	-3.29	0.0	0.54	0.0	1110015E22Rik 1700030A21Rik AW550801 Acsl4 Actn3 Adcy8 Akap12 Arhgdig Arl4 Asb5 BC017612 D830019K17Rik Dcpp Dhrs7 Erf Fnbp1 Galnt6 Gpld1 Gys1 Hoxd8 Itgb1bp2 Klhl7 Laptm4a Lrrk2 Mrgprf Ndufb2 Ormdl3 Papln Rgs11 Rps9 Tmem38a Tnnc2 Zfp106 Zfp354a
256	V$AR_01: androgen receptor	31	31	351	1212	14577	-3.29	0.0	0.91	0.0	Arhgap8 BC019755 BC025833 Capn9 Cidea Copz2 Cx3cr1 Cygb Dpp4 Extl3 Gmfg Got1 Gpsm1 Hebp1 Klk11 Lgtn Myom1 Nat2 Neu2 Nudt13 Pdgfrb Pp11r Pycard Rab3d Rnf30 Rpl14 Selenbp1 Serpina3n Tcf15 Tnnc2 Zbp1
257	V$CREB_Q2: cAMP-response element-binding protein	34	34	348	1424	14365	-3.3	0.0	0.58	0.0	1110015E22Rik 1700030A21Rik 6330406P08Rik AW550801 Aass Adssl1 Arl4 BC017612 Bex2 Col1a1 Dcpp Erf Etnk1 Fn3k Fnbp1 G0s2 Galnt6 Grp58 Hebp1 Herpud1 Klhl7 Laptm4a Lrrk2 Mrgprf Myom2 Nat2 Ndufb2 Oit1 Ormdl3 Rps9 Slc6a4 Tnnt1 Xist Zfp106
258	V$FREAC3_01: Fork head RElated ACtivator-3	5	5	377	356	15433	-3.31	0.0	0.07	0.0	Acadsb BC051244 Ogn Pycard Zfhx1a
259	V$NFKAPPAB65_01: NF-kappaB (p65)	19	19	363	921	14868	-3.31	0.0	0.23	0.0	1300013B24Rik Alas2 Arl6ip5 Capn3 Echdc1 Ephx2 Fbxw11 Gmfg Hrmt1l2 Il1f9 Lasp1 Myl1 Pycr1 Rac3 Slc16a7 Slc6a14 Sytl4 Tle2 Tm4sf15
260	V$AR_Q2: androgen receptor	24	24	358	893	14896	-3.33	0.0	1.11	0.0	Capn9 Cyp24a1 Ddit4 Dhrs4 Dhrs8 Gcat Ggh Gmfg Gsta3 Hist1h4i Lor Mylpf Myom1 Pdk2 Ptp4a3 Rab3d Rab40b Slc35c2 Tcf15 Tie1 Tnnc2 Xbp1 Zfhx1a Zfp106
261	V$ISRE_01: interferon-stimulated response element	3	3	379	263	15526	-3.33	0.0	0.05	0.0	Gspt2 Ogn Zbp1
262	V$FOXO3_01: fork head box O3	12	12	370	371	15418	-3.33	0.0	1.62	0.0	Arl5 BC051244 Gpnmb Hoxd8 Lcp1 Mipol1 Myo6 Ogn Pik3cg Rpl14 Tie1 Tmem37
263	V$CREBP1_01: cAMP-responsive element binding protein 1	9	9	373	253	15536	-3.35	0.0	1.78	0.12	1110015E22Rik 1700030A21Rik Arl4 Dpf3 Etnk1 Galnt6 Ormdl3 Zbp1 Zfp106
264	V$STAF_01: Se-Cys tRNA gene transcription activating factor	4	4	378	307	15482	-3.35	0.0	0.06	0.0	Ccpg1 Gpld1 Lta4h Sel1h
265	V$MEF2_02: myogenic MADS factor MEF-2	26	26	356	1148	14641	-3.36	0.0	0.41	0.0	Acta1 Asb5 BC017612 Bcat2 C1qr1 Capn3 Casq1 Chn1 Cidea Ckm Csrp3 Dpp4 Eno3 Extl3 Gpd1 Lnx1 Lyzl4 Nfic Nudt13 Pgam2 Ptp4a3 Serpinb2 Tcap Thrsp Tnnt3 Zmynd10
266	V$TCF11MAFG_01: TCF11:MafG heterodimers	29	29	353	1178	14611	-3.37	0.0	0.71	0.0	1600020H07Rik A2bp1 AW742319 Acta1 Ak1 BC004636 D6Ertd253e Eef1a2 Frmd4b Grp58 Gsta3 Hfe Hivep2 Hsd3b7 Il15ra Laptm4a Lor Lyzl4 Mapk12 Pdk2 Phgdh Psap Rpl14 Sprrl1 Srpx2 Sytl1 Tmem37 Usp12 Xist
267	V$NFKAPPAB50_01: NF-kappaB (p50)	19	19	363	677	15112	-3.37	0.0	1.24	0.0	1600020H07Rik Actn3 Aldoa Arl6ip5 Dap Got1 Hoxb6 Lgtn Myom1 Nin Ntn1 Nucb2 Padi2 Pfkp Pp11r Ptp4a3 Pycard Rpl14 Tcf15
268	V$RORA2_01: RAR-related orphan receptor alpha2	8	8	374	216	15573	-3.37	0.0	1.82	0.13	Asb5 B4galt6 BC019755 Dbp Got1 Papln Ppp2r2a Rdh12
269	V$PAX_Q6	363	363	19	15108	681	-3.38	0.0	0.25	0.0	0610006O14Rik 1110015E22Rik 1300013B24Rik 1600020H07Rik 1700030A21Rik 2010002A20Rik 6330406P08Rik A2bp1 AL024210 AW550801 AW742319 Aass Abcb6 Abcb9 Abpa Abpb Acadsb Acas2l Acsl4 Acta1 Actn3 Acvr1b Adarb1 Adcy8 Adssl1 Agt Ak1 Akap12 Alas2 Aldh4a1 Aldoa Angpt2 Anpep Ap3s2 Arfgap3 Arg1 Arhgap8 Arhgdig Arl4 Arl5 Arl6ip5 Arpc3 Asb5 Aspn Ass1 Atad3a B4galt6 BC004636 BC004728 BC017612 BC019755 BC025833 …
270	V$STAT5A_01: signal transducer and activator of transcription 5a	23	23	359	1035	14754	-3.38	0.0	0.37	0.0	Cant1 Capn9 Dhrs8 Dnajc7 F7 Hivep2 Hmox1 Hrmt1l2 Il1f9 Lipe Lyl1 Phgdh Pla2g12a Pstpip1 Pycr1 Raly Rnf25 Rtn2 Sec11l3 Selenbp1 Serpini1 Sytl4 Tbx15
271	V$AHRARNT_01: aryl hydrocarbon receptor:Arnt heterodimers	22	22	360	1000	14789	-3.39	0.0	0.35	0.0	Acsl4 BC051244 Car5b Clybl Dhh Dhrs8 Dnajc7 Hic1 Hivep2 Lor Mipol1 Papln Pp11r Ppp1r3c Rab3d Raly Repin1 Selenbp1 Sod2 Stac2 Tulp1 Utf1
272	V$NFKB_C: NF-kappaB binding site	10	10	372	552	15237	-3.4	0.0	0.15	0.0	Cdh5 Cox7a1 Dpp4 Hsd3b7 Lasp1 Nfic Ninj1 Ptp4a3 Rac3 Tm4sf15
273	V$ACAAT_B: Avian C-type CCAAT box	26	26	356	1114	14675	-3.4	0.0	0.5	0.0	AL024210 AW742319 Ap3s2 Cd68 Chn1 Cox7a1 Cttn Galnt10 Got1 Grp58 Gys1 Id2 Krt1-1 Llglh2 Myom1 Ndufb2 Nin Raly Rasa4 Slc31a2 Sprr1b Tle2 Tmem38a Ugp2 Vtn Zfyve21
274	V$ARNT_02: AhR nuclear translocator homodimers	16	16	366	549	15240	-3.4	0.0	1.33	0.0	Acvr1b Bex2 Cdh5 E130107N23Rik Gcat Gga2 Lox Lrrk2 Mapk12 Pp11r Ppp1r3c Spdef Tie1 Tmem4 Xist Zfhx1a
275	V$TEL2_Q6	26	26	356	1103	14686	-3.42	0.0	0.54	0.0	0610006O14Rik AW550801 Ap3s2 Cacng1 Calm4 Cml1 Cx3cr1 Cygb Dpp4 Elmo1 Fcna Folr2 Frmd4b Hk1 Itgb2 Lcp1 Lrrk2 Ltb4dh Lyplal1 Lyzs Nat2 Nudt13 Pstpip1 Rasa4 Rpl37 Serpini1
276	V$HSF_Q6	1	1	381	158	15631	-3.46	0.0	0.02	0.0	C1ql3
277	V$HMX1_01: H6 homeobox 3	2	2	380	21	15768	-3.46	0.0	2.29	0.28	Grp58 Rac3
278	V$FXR_IR1_Q6	6	6	376	148	15641	-3.47	0.0	1.85	0.14	Arhgdig Eif3s6 Hoxb6 Lcp1 Rgs11 Tnnt1
279	V$E2F1DP1RB_01: Rb:E2F-1:DP-1 trimeric complex	20	20	362	887	14902	-3.49	0.0	0.42	0.0	AW550801 Acsl4 Adcy8 Arhgap8 Arl5 Cabc1 Chn1 D830019K17Rik Fnbp1 Gata6 Hic1 Laptm4a Lasp1 Lgtn Lrrfip1 Lyl1 Mipol1 Pfkp Ropn1l Tbl1xr1
280	V$NERF_Q2: new ets-related factor 1a	18	18	364	798	14991	-3.54	0.0	0.43	0.0	Arl4 BC004728 Col1a1 Cttn Cygb Dcpp Elmo1 Galnt10 Kcne3 Loxl1 Ltb4dh Neu2 Npm3 Pik3cg Rasa4 Serpina3n Tulp1 Zmynd10
281	V$MAX_01: Max	17	17	365	650	15139	-3.57	0.0	0.89	0.0	AW742319 Aldoa BC004636 Car6 D11Ertd498e E130107N23Rik Eno3 Foxc2 Hmox1 Kcne3 Lox Mapk12 Pp11r Spdef Sprr1b Sytl1 Zfhx1a
282	V$PBX_Q3	365	365	17	15072	717	-3.62	0.0	0.63	0.0	0610006O14Rik 0710001E13Rik 1110015E22Rik 1300013B24Rik 1600020H07Rik 1700030A21Rik 2010002A20Rik 6330406P08Rik A2bp1 AL024210 AW550801 AW742319 Aass Abcb6 Abcb9 Abpa Abpb Acadsb Acas2l Acsl4 Acta1 Actn3 Acvr1b Adarb1 Adssl1 Agt Ak1 Alas2 Aldh4a1 Aldoa Angpt2 Anpep Ap3s2 Arg1 Arhgap8 Arhgdig Arl5 Arl6ip5 Arpc3 Asb5 Aspn Ass1 Atad3a B4galt6 BC004728 BC017612 BC019755 BC025833 BC051244 Baz1b Baz2a …
283	V$STRA13_01	13	13	369	467	15322	-3.62	0.0	1.06	0.0	Acvr1b Bex2 Cdh5 Crat Gcat Gga2 Lox Lrrk2 Ppp1r3c Spdef Tie1 Tmem4 Zfhx1a
284	V$EVI1_06: ectopic viral integration site 1 encoded factor	7	7	375	200	15589	-3.63	0.0	1.52	0.0	Csprs Gpsm1 Hist1h4i Klk7 Nat2 Ormdl3 Qscn6
285	V$GRE_C: Glucocorticoid response element	15	15	367	585	15204	-3.65	0.0	0.8	0.0	BC051244 Car5b Cidea Gmfg Gys1 Klk11 Lyplal1 Myom1 Nat2 Neu2 Rgs11 Rpl14 Rtn2 Serpina3n Slc5a1
286	V$BACH1_01: BTB and CNC homolog 1	3	3	379	235	15554	-3.67	0.0	0.08	0.0	Acadsb Neu2 Repin1
287	V$HNF4_01_B: Hepatocyte nuclear factor 4	14	14	368	609	15180	-3.69	0.0	0.49	0.0	1700030A21Rik Abpa Acta1 Arl6ip5 BC025833 Deadc1 F7 Gpd1 Hsd3b7 Itgb1bp2 Mylpf Papln Slc29a3 Sprr1b
288	V$CDP_01: cut-like homeodomain protein	1	1	381	145	15644	-3.69	0.0	0.03	0.0	Ehd3
289	V$SREBP1_01: sterol regulatory element-binding protein 1	14	14	368	600	15189	-3.7	0.0	0.52	0.0	AW742319 Bex2 Gcat Gpnmb Itgb2 Lox Lrrk2 Ndufb2 Pp11r Ppp1r3c Slc29a3 Spdef Thrsp Zfhx1a
290	V$NFY_C: NF-Y binding site	11	11	371	391	15398	-3.71	0.0	1.04	0.0	Actn3 Aldh4a1 Chst10 Dpp4 Got1 Gpld1 Nid2 Pxmp4 Sel1h Tcta Tnnc2
291	V$IRF1_01: interferon regulatory factor 1	6	6	376	351	15438	-3.71	0.0	0.16	0.0	Gpnmb Pp11r Ptpn18 Xbp1 Zbp1 Zmynd10
292	V$FREAC4_01: Fork head RElated ACtivator-4	6	6	376	168	15621	-3.73	0.0	1.47	0.0	Arl5 G0s2 Pik3cg Pitx1 Tie1 Tmem37
293	V$BEL1_B: Bel-1 similar region	2	2	380	26	15763	-3.74	0.0	1.96	0.18	Calml4 Zmynd10
294	V$COUP_DR1_Q6	12	12	370	463	15326	-3.75	0.0	0.8	0.0	Abpa Acta1 Col1a1 D6Ertd253e F7 Herpud1 Lasp1 Papln Rarres2 Sod2 Tcap Ttc7b
295	V$EVI1_02: ectopic viral integration site 1 encoded factor	7	7	375	380	15409	-3.75	0.0	0.21	0.0	Dhrs4 Echdc1 Eef1a2 Ehd3 Lipe Myom1 Rnf25
296	V$MAF_Q6	12	12	370	456	15333	-3.76	0.0	0.85	0.0	Calm4 Ckm Fabp4 Folr2 Idh3a Il11ra1 Klk11 Ntn1 Pon3 Ptpla Rpl14 Tmem4
297	V$MEF3_B: MEF-3	10	10	372	475	15314	-3.77	0.0	0.34	0.0	Cacng1 Chpt1 D6Ertd253e Eno3 Fzd9 Lyplal1 Myom2 Pvalb Sel1h Slc7a8
298	V$CHX10_01	8	8	374	412	15377	-3.78	0.0	0.25	0.0	0610006O14Rik Copz2 Fn3k Hk1 Ldb2 Nudt13 Pdir Usp12
299	V$T3R_01: viral homolog of thyroid hormone receptor alpha1	11	11	371	412	15377	-3.78	0.0	0.88	0.0	Abcb6 Abpa Cabc1 D15Ertd405e D830019K17Rik Dhcr7 Krt1-c29 Myo6 Nid2 Pdgfrb Slc16a7
300	V$MEF2_03: myogenic MADS factor MEF-2	9	9	373	313	15476	-3.79	0.0	1.05	0.0	Asb5 C1qr1 Capn3 Cidea Extl3 Lnx1 Ptp4a3 Serpinb2 Thrsp
301	V$E4F1_Q6	11	11	371	455	15334	-3.82	0.0	0.61	0.0	1110015E22Rik 1600020H07Rik 1700030A21Rik Aass Arl4 Gcat Laptm4a Lrrk2 Ormdl3 Pon3 Slc16a7
302	V$FOXO4_02: fork head box O4	11	11	371	449	15340	-3.84	0.0	0.64	0.0	Arl5 BC051244 Hoxd8 Lox Mipol1 Myo6 Ogn Pik3cg Rpl14 Tie1 Tmem37
303	V$RSRFC4_Q2	7	7	375	363	15426	-3.84	0.0	0.26	0.0	Baz2a Capn3 Cidea Nudt13 Ptp4a3 Ptpro Thrsp
304	V$OCT1_07: octamer factor 1	3	3	379	219	15570	-3.85	0.0	0.11	0.0	Nfia Nudt13 Utf1
305	V$HEN1_02: HEN1	6	6	376	184	15605	-3.87	0.0	1.23	0.0	Idh3a Lrrfip1 Mst1r Ptp4a3 Satb1 Sox18
306	V$TAXCREB_01: Tax/CREB complex	10	10	372	417	15372	-3.88	0.0	0.59	0.0	Acta1 Adarb1 Crat Etnk1 Fnbp1 Hoxd8 Kcne3 Padi2 Raly Slc29a3
307	V$CDPCR3_01: cut-like homeodomain protein	9	9	373	396	15393	-3.91	0.0	0.48	0.0	Acadsb Acvr1b Angpt2 Cidea D6Ertd253e G0s2 Itgb2 Phgdh Stac2
308	V$E2F_02: E2F	8	8	374	372	15417	-3.92	0.0	0.39	0.0	Adcy8 Fnbp1 Gata6 Laptm4a Lgtn Lyl1 Mipol1 Tbl1xr1
309	V$E2F_Q3: E2F	8	8	374	372	15417	-3.92	0.0	0.39	0.0	Adcy8 Fnbp1 Gata6 Laptm4a Lgtn Lyl1 Mipol1 Tbl1xr1
310	V$E2F4DP1_01: E2F-4:DP-1 heterodimer	8	8	374	372	15417	-3.92	0.0	0.39	0.0	Adcy8 Fnbp1 Gata6 Laptm4a Lgtn Lyl1 Mipol1 Tbl1xr1
311	V$HOX13_01: Hox-1.3	7	7	375	238	15551	-3.92	0.0	1.02	0.0	Alas2 Chn1 Dnajc7 Lasp1 Myo6 Neu2 Pstpip1
312	V$DEAF1_02	8	8	374	368	15421	-3.93	0.0	0.4	0.0	Akap12 Chpt1 Echdc3 Ehd3 Kcne3 Nfat5 Rac3 Serpini1
313	V$ATF6_01: activating transcription factor 6	7	7	375	327	15462	-3.98	0.0	0.39	0.0	0610006O14Rik Gcat Lrrk2 Lyzl4 Mthfr Ormdl3 Pon3
314	V$STAT5B_01: signal transducer and activator of transcription 5b	7	7	375	322	15467	-4.01	0.0	0.41	0.0	Bex2 Capn9 F7 Hivep2 Hrmt1l2 Rtn2 Selenbp1
315	V$AR_03: is recognized by androgen reseptor	7	7	375	310	15479	-4.03	0.0	0.47	0.0	Capn9 Myom1 Nat2 Neu2 Pycard Rab3d Tnnc2
316	V$FXR_Q3	7	7	375	267	15522	-4.03	0.0	0.75	0.0	Acadsb Aspn Bckdhb Eif3s6 Hsd3b7 Nin Smpx
317	V$NGFIC_01: nerve growth factor-induced protein C	7	7	375	275	15514	-4.03	0.0	0.69	0.0	Dhcr7 Got1 Hic1 Lrrfip1 Padi2 Pfkp Rassf3
318	V$CDP_02: transcriptional repressor CDP	2	2	380	159	15630	-4.1	0.0	0.11	0.0	Galnt10 Repin1
319	V$PBX1_02: homeo domain factor Pbx-1	5	5	377	245	15544	-4.12	0.0	0.35	0.0	Aass Krt1-1 Krt1-c29 Rab38 Zfhx1a
320	V$POLY_C: Retroviral Poly A signal	5	5	377	239	15550	-4.15	0.0	0.38	0.0	Agt Ogn Ptpn18 St6galnac4 Tmem37
321	V$EGR3_01: early growth response gene 3 product	5	5	377	176	15613	-4.16	0.0	0.85	0.0	Dhcr7 Erf Hic1 Padi2 Pfkp
322	V$MEIS1BHOXA9_02: Meis-1b:HOXA9 heterodimeric binding	5	5	377	188	15601	-4.19	0.0	0.73	0.0	Ednra Il1f9 Lyzl4 Myo6 Ttc7b
323	V$MIF1_01: MIBP-1 / RFX1 complex	5	5	377	193	15596	-4.2	0.0	0.69	0.0	Mustn1 Rnf25 Smpdl3a Tmed9 Tmem4
324	V$EGR2_01: Egr-2/Krox-20 early growth response gene product	5	5	377	213	15576	-4.21	0.0	0.53	0.0	Dhcr7 Erf Hic1 Padi2 Pfkp
325	V$DTYPEPA_B: poly A signal of D-type LTRs	3	3	379	82	15707	-4.23	0.0	1.12	0.0	Col1a1 Repin1 Slc35c2
326	V$E2F_01: E2F	1	1	381	110	15679	-4.26	0.0	0.07	0.0	Tbl1xr1
327	V$MEIS1AHOXA9_01: Meis-1a:HOXA9 heterodimeric binding	4	4	378	166	15623	-4.31	0.0	0.56	0.0	BC017612 Ednra Myo6 Ttc7b
328	V$RSRFC4_01: related to serum response factor, C4	3	3	379	91	15698	-4.33	0.0	0.96	0.0	Capn3 Cidea Ptp4a3
329	V$LXR_DR4_Q3	3	3	379	93	15696	-4.35	0.0	0.93	0.0	E130107N23Rik Loxl1 Ttc7b
330	V$POU3F2_02	3	3	379	107	15682	-4.42	0.0	0.73	0.0	Dhrs4 Myom2 Nudt13
331	V$MYCMAX_01: c-Myc:Max heterodimer	3	3	379	139	15650	-4.42	0.0	0.42	0.0	BC004636 D11Ertd498e Kcne3
332	V$CAAT_C: Retroviral CCAAT box	3	3	379	119	15670	-4.43	0.0	0.59	0.0	Ak1 Glrx1 Nudt13
333	V$AR_02: high affinity binding sites for androgen receptor	2	2	380	53	15736	-4.48	0.0	0.98	0.0	Myom1 Nat2
334	V$GNCF_01: GCNF (germ cell nuclear factor)	1	1	381	94	15695	-4.49	0.0	0.11	0.0	Csprs
335	V$SREBP1_02: sterol regulatory element-binding protein 1	1	1	381	94	15695	-4.49	0.0	0.11	0.0	Elmo1
336	V$HMEF2_Q6: myocyte enhancer factor	2	2	380	57	15732	-4.53	0.0	0.9	0.0	Ckm Cldn2
337	V$POU3F2_01	2	2	380	64	15725	-4.59	0.0	0.77	0.0	Abpa Slc16a7
338	V$LXR_Q3	2	2	380	78	15711	-4.63	0.0	0.57	0.0	Mipol1 Zfyve21
339	V$SRF_01: serum response factor	1	1	381	18	15771	-4.7	0.0	1.01	0.0	Cd248
340	V$EVI1_03: ectopic viral integration site 1 encoded factor	1	1	381	71	15718	-4.76	0.0	0.2	0.0	Dhrs4
341	V$TAXCREB_02: Tax/CREB complex	1	1	381	22	15767	-4.79	0.0	0.86	0.0	Klhl7
342	V$PAX5_02: B-cell-specific activating protein	1	1	381	53	15736	-4.91	0.0	0.32	0.0	Fabp4
343	V$AHR_01: aryl hydrocarbon / dioxin receptor	1	1	381	42	15747	-4.94	0.0	0.44	0.0	Pfkp
