# Supplementary material for: A genomic analysis of mouse models of breast cancer reveals molecular features of mouse models and relationships to human breast cancer
Source: Breast Cancer Res. 2014 Jun 5;16(3):R59. doi: 10.1186/bcr3672 (PMC4078930; doi:10.1186/bcr3672)
Supplement: Additional file 6 — Fold change for genes in clusters 1-4 from the manuscript and the gene ontology associated with each cluster. [file bcr3672-S6.zip › AdditionalFile6/Cluster2/Cluster2UpregulatedGenesgather_gene_ontology_121107.txt]

#	Annotation	Total Genes With Ann	Your Genes (With Ann)	Your Genes (No Ann)	Genome (With Ann)	Genome (No Ann)	ln(Bayes factor)	neg ln(p value)	FE: neg ln(p value)	FE: neg ln(FDR)	Genes
1	GO:0007606 [6]: sensory perception of chemical stimulus	1	1	511	1224	10893	43.14	10.41	0.0	0.0	Gucy1b3
2	GO:0007608 [7]: perception of smell	1	1	511	1176	10941	40.98	10.41	0.0	0.0	Gucy1b3
3	GO:0007186 [6]: G-protein coupled receptor protein signaling pathway	14	14	498	1873	10244	40.3	10.41	0.0	0.0	Cd97 Celsr1 Cmkor1 Edg7 F2rl1 Gnai2 Gnai3 Gpsm2 Lgr6 Oxtr Ptger2 Ptger4 Ramp1 Tmod2
4	GO:0009581 [5]: detection of external stimulus	4	4	508	1363	10754	40.24	10.41	0.0	0.0	Gucy1b3 Pkd2 Rdh10 Rpgrip1
5	GO:0007600 [5]: sensory perception	4	4	508	1353	10764	39.81	10.41	0.0	0.0	Gucy1b3 Pkd2 Rdh10 Rpgrip1
6	GO:0050877 [4]: neurophysiological process	9	9	503	1498	10619	34.63	10.41	0.0	0.0	Abat Chrnb1 Gabrp Gucy1b3 Pkd2 Rdh10 Rpgrip1 Slc5a8 Tmod2
7	GO:0050875 [3]: cellular physiological process	398	398	114	7536	4581	24.29	10.41	29.87	22.97	1110020P15Rik 2700084L22Rik 4930542G03Rik 4933425F03Rik 5830426I05Rik AA545217 AJ430384 Abat Adam10 Adamts1 Adamts15 Adamts4 Aicda Alcam Aldh1a1 Aldh1a3 Aldh1a7 Alox12e Alox15 Anxa1 Anxa2 Apc2 Apg12l Aplp2 Apobec1 Arf4 Arg2 Arhgap5 Arl6 Atf4 Atp1a1 Atpif1 Axl B3gnt1 B430218L07Rik Bach1 Basp1 Bbox1 Bcl3 Becn1 Bmi1 Bnip2 Brca1 Brunol4 Bub1 C1qtnf1 C430014D17Rik C80913 Cadps2 Capn2 Capza2 Capzb Car2…
8	GO:0007166 [5]: cell surface receptor linked signal transduction	39	39	473	2263	9854	20.99	10.41	0.0	0.0	Adamts4 Apc2 Cd97 Celsr1 Cmkor1 Ctgf Edg7 Eif4ebp2 Elf1 Epha4 F2rl1 Foxo1 Fst Gnai2 Gnai3 Gpsm2 Igh-6 Il18r1 Ilk Itgb1 Lgr6 Ltbp3 Osmr Oxtr Pace4 Plat Ptger2 Ptger4 Ptk2 Ptprs Ramp1 Socs3 Sostdc1 Tcf3 Tcf7l2 Tmod2 Trpv4 Wnt5b Wnt7b
9	GO:0009605 [4]: response to external stimulus	37	37	475	2135	9982	19.17	10.41	0.0	0.0	Becn1 Bmi1 Ccl20 Cklfsf8 Cmkor1 Cryab Cxcl1 Cxcl10 Cxcl11 Cxcl16 Cxcl5 Cyr61 Defb1 Foxa3 Gucy1b3 H2-Bl Hp Hspa8 Hspca Igh-6 Krt2-8 Moxd1 Msh6 Nfkbiz Pdpk1 Pkd2 Pmaip1 Rac1 Rdh10 Relb Rpgrip1 Serpinh1 Snai2 Tlr3 Trpv4 Utrn Wasl
10	GO:0008283 [4]: cell proliferation	69	69	443	669	11448	18.09	10.41	23.83	17.63	5830426I05Rik AA545217 Anxa1 Apc2 Axl Bmi1 Brca1 Bub1 Ccnt1 Cdc42 Cdc45l Cdca1 Cdkn2b Cherp Cks1b Col18a1 Cops5 Cxcl1 Ebna1bp2 Ect2 Fgf1 Foxo1 Frk Gmnn H2afx Hspa8 Ifitm3 Igh-6 Ilk Itgb1 Junb Jund1 Kras Mcm3 Mcm5 Mcm6 Mcm7 Msh6 Nek2 Nfkbia Nmyc1 Pard6b Pdgfa Pfdn1 Pkd2 Plk4 Pmaip1 Pold1 Ppp1cb Prim2 Ptn Rad21 Rbl1 Relb Rfc3 Rfc4 Ris2 Rnf2 Rpa3 S100a6 Sept2 Sept7 Sphk1 Sspn Stag1 Stmn1 Top3b Uhrf1…
11	GO:0044237 [4]: cellular metabolism	284	284	228	4982	7135	17.57	10.41	22.97	17.17	1110020P15Rik 2700084L22Rik 4930542G03Rik AJ430384 Abat Adam10 Adamts1 Adamts15 Adamts4 Aicda Aldh1a1 Aldh1a3 Aldh1a7 Alox12e Alox15 Apg12l Apobec1 Arg2 Arl6 Atf4 Atpif1 Axl B3gnt1 Bach1 Basp1 Bbox1 Bcl3 Bmi1 Brca1 Brunol4 Bub1 C1qtnf1 C430014D17Rik C80913 Capn2 Car2 Cbx1 Ccnt1 Cdc45l Cdkn2b Cdo1 Cdyl Cebpd Chd4 Cherp Cited4 Clock Cnot6l Cnp1 Cops5 Cpsf3 Cte1 Ctgf Ctps Ctps2 Cyba Cyp1b1 Cyp26a1 C…
12	GO:0007049 [5]: cell cycle	55	55	457	503	11614	15.24	10.41	21.01	15.5	AA545217 Anxa1 Apc2 Axl Brca1 Bub1 Ccnt1 Cdc45l Cdca1 Cdkn2b Cks1b Cops5 Cxcl1 Ebna1bp2 Ect2 Fgf1 Frk Gmnn H2afx Hspa8 Itgb1 Junb Jund1 Kras Mcm3 Mcm5 Mcm6 Mcm7 Msh6 Nek2 Nmyc1 Pard6b Pdgfa Pfdn1 Pkd2 Plk4 Pold1 Prim2 Ptn Rad21 Rbl1 Relb Rfc3 Rfc4 Ris2 Rnf2 Rpa3 S100a6 Sept2 Sept7 Sspn Stag1 Stmn1 Top3b Vegfc
13	GO:0008152 [3]: metabolism	291	291	221	5311	6806	13.82	10.41	19.13	13.84	1110020P15Rik 2700084L22Rik 4930542G03Rik AJ430384 Abat Adam10 Adamts1 Adamts15 Adamts4 Aicda Aldh1a1 Aldh1a3 Aldh1a7 Alg2 Alox12e Alox15 Apg12l Apobec1 Arg2 Arl6 Atf4 Atp1a1 Atpif1 Axl B3gnt1 Bach1 Basp1 Bbox1 Bcl3 Bmi1 Brca1 Brunol4 Bub1 C1qtnf1 C430014D17Rik C80913 Capn2 Car2 Cbx1 Ccnt1 Cdc45l Cdkn2b Cdo1 Cdyl Cebpd Chd4 Cherp Cited4 Clock Cnot6l Cnp1 Cops5 Cpsf3 Cte1 Ctgf Ctps Ctps2 Cyba Cyp1…
14	GO:0050896 [3]: response to stimulus	63	63	449	2688	9429	12.66	10.41	0.0	0.0	Becn1 Bmi1 Brca1 Ccl20 Cklfsf8 Cmkor1 Cryab Cxcl1 Cxcl10 Cxcl11 Cxcl16 Cxcl5 Cyr61 Defb1 Egr1 Eif3s6ip Elf1 Foxa3 Gab1 Gbp1 Gbp2 Gpx2 Gucy1b3 H2-Bl H2-T10 H2-T22 H28 H2afx Hells Hp Hspa14 Hspa8 Hspca Ifi203 Ifit2 Ifitm3 Igh-6 Krt2-8 Moxd1 Msh6 Ndrg1 Nfkbiz Oas3 Pdpk1 Pkd2 Pmaip1 Pold1 Rac1 Rad21 Rdh10 Relb Rpgrip1 Serpinh1 Snai2 Sp3 Tacstd1 Tacstd2 Tapbp Tlr3 Trpv4 Ung Utrn Wasl
15	GO:0050789 [2]: regulation of biological process	143	143	369	2148	9969	12.43	10.41	17.83	13.02	Anxa1 Anxa2 Atf4 Atpif1 Bach1 Basp1 Bcl3 Bmi1 Brca1 C430014D17Rik Cadps2 Cald1 Card10 Catnd2 Cbx1 Ccnt1 Cdkn2b Cebpd Chd4 Cherp Cited4 Clock Cnot6l Col18a1 Cops5 Crim1 Ctgf Cyr61 Dmtf1 Dnmt1 Edar Eed Egr1 Eif4ebp2 Elf1 Elf3 Esrrbl1 Ezh2 Fgfr3 Fhl2 Fmr1 Foxa1 Foxa3 Foxj1 Foxo1 Foxp1 Frk Fst Gab1 Glis2 Gmnn Gnai2 Gnai3 Gtf2i H2-Bl Hells Hey2 Hivep1 Hmgb2 Hoxa3 Hspa14 Id1 Ifitm3 Igfbp7 Igh-6 Ilk Irf…
16	GO:0007275 [2]: development	111	111	401	1527	10590	12.4	10.41	17.88	13.02	1500003O03Rik 5830426I05Rik Adamts4 Alcam Anxa2 Aplp2 Arc Arhgap5 Bmi1 Brca1 Cald1 Capzb Catnd2 Cd9 Cdc42 Celsr1 Col18a1 Crim1 Cryab Ctgf Cyr61 Dag1 Dbn1 Dnmt1 Edar Edil3 Eed Efhd2 Efnb1 Efnb2 Egr1 Elf3 Epha4 Ext1 Ezh2 F11r Fbn2 Fgf1 Fgfr3 Fmr1 Foxj1 Foxo1 Fst Gmnn H2afx Hells Hey2 Hmgcr Hoxa3 Id1 Igfbp7 Igsf4a Ilk Inhbb Kcnq1 Kras Krt1-14 Krt1-17 Lama5 Lamb1-1 Lfng Lrrk1 Ltbp3 Mbd1 Mfge8 Msh6 Nf…
17	GO:0044238 [4]: primary metabolism	265	265	247	4791	7326	12.07	10.41	17.35	12.65	2700084L22Rik 4930542G03Rik AJ430384 Adam10 Adamts1 Adamts15 Adamts4 Aicda Aldh1a3 Aldh1a7 Alox12e Alox15 Apg12l Apobec1 Arg2 Arl6 Atf4 Atpif1 Axl B3gnt1 Bach1 Basp1 Bbox1 Bcl3 Bmi1 Brca1 Brunol4 Bub1 C1qtnf1 C430014D17Rik C80913 Capn2 Cbx1 Ccnt1 Cdc45l Cdkn2b Cdo1 Cdyl Cebpd Chd4 Cherp Cited4 Clock Cnot6l Cnp1 Cops5 Cpsf3 Cte1 Ctgf Ctps Ctps2 Cyp39a1 D3Bwg0562e Dapk2 Dmgdh Dmtf1 Dnaja3 Dnaja4 Dn…
18	GO:0006261 [7]: DNA-dependent DNA replication	11	11	501	20	12097	11.72	10.41	17.85	13.02	Cdc45l Gmnn Mcm3 Mcm5 Mcm6 Mcm7 Msh6 Pold1 Prim2 Rfc4 Top3b
19	GO:0050874 [3]: organismal physiological process	54	54	458	2354	9763	11.02	10.41	0.0	0.0	Abat Anxa2 Anxa5 Bmi1 Ccl20 Chrnb1 Ctgf Cxcl1 Cxcl10 Cxcl11 Cxcl16 Cxcl5 Egr1 Elf1 F2rl1 F3 Gabrp Gbp1 Gbp2 Gnai2 Gnai3 Gucy1b3 H2-Bl H2-T10 H2-T22 H28 Hells Hp Ifi203 Ifit2 Ifitm3 Igh-6 Ikbkb Lamb1-1 Msh6 Ndrg1 Nfkbiz Oas3 Pkd2 Ptger4 Pthlh Ptn Rac1 Rdh10 Relb Rpgrip1 Sftpd Slc5a8 Sp3 Tapbp Tlr3 Tmod2 Vdr Wnt7b
20	GO:0009653 [3]: morphogenesis	81	81	431	1025	11092	10.66	10.41	16.2	11.61	1500003O03Rik Adamts4 Alcam Anxa2 Aplp2 Arc Arhgap5 Bmi1 Cald1 Capzb Catnd2 Cdc42 Celsr1 Col18a1 Crim1 Cryab Ctgf Cyr61 Dag1 Dbn1 Edar Efhd2 Efnb1 Efnb2 Egr1 Elf3 Epha4 Ext1 F11r Fbn2 Fgf1 Fmr1 Foxj1 Fst Gmnn Hells Hey2 Hoxa3 Id1 Igfbp7 Igsf4a Ilk Krt1-14 Krt1-17 Lama5 Lrrk1 Ltbp3 Nfkb2 Pbx1 Pdgfa Prelp Ptger4 Pthlh Ptk2 Ptn Qk Rac1 Relb Rhoj Rpgrip1 Smarcc1 Socs3 Sp3 Stmn1 Tagln2 Tcf3 Timeless T…
21	GO:0050791 [3]: regulation of physiological process	127	127	385	1933	10184	9.58	10.41	14.95	10.54	Anxa1 Anxa2 Atf4 Atpif1 Bach1 Basp1 Bcl3 Bmi1 Brca1 C430014D17Rik Cadps2 Cald1 Card10 Cbx1 Ccnt1 Cdkn2b Cebpd Chd4 Cherp Cited4 Clock Cnot6l Col18a1 Cops5 Dmtf1 Dnmt1 Edar Egr1 Eif4ebp2 Elf1 Elf3 Esrrbl1 Ezh2 Fhl2 Fmr1 Foxa1 Foxa3 Foxj1 Foxo1 Foxp1 Frk Glis2 Gmnn Gnai2 Gnai3 Gtf2i H2-Bl Hells Hey2 Hivep1 Hmgb2 Hoxa3 Hspa14 Id1 Ifitm3 Igh-6 Ilk Irf6 Junb Jund1 Klf4 Klf5 Klf7 Lama5 Lrrk1 Mbd1 Mcm3 …
22	GO:0000067 [6]: DNA replication and chromosome cycle	19	19	493	100	12017	9.09	10.41	15.06	10.56	Brca1 Cdc45l Ebna1bp2 Gmnn Mcm3 Mcm5 Mcm6 Mcm7 Msh6 Nek2 Pold1 Prim2 Rad21 Rfc3 Rfc4 Ris2 Rpa3 Stag1 Top3b
23	GO:0006139 [5]: nucleobase, nucleoside, nucleotide and nucleic acid metabolism	143	143	369	2284	9833	8.9	10.41	14.21	9.88	Aicda Apobec1 Atf4 Atpif1 Bach1 Basp1 Bcl3 Bmi1 Brca1 Brunol4 C430014D17Rik Cbx1 Ccnt1 Cdc45l Cdkn2b Cdyl Cebpd Chd4 Cherp Cited4 Clock Cnot6l Cnp1 Cops5 Cpsf3 Ctgf Ctps Ctps2 Dmtf1 Dnmt1 Ebna1bp2 Eed Egr1 Elf1 Elf3 Enpp2 Exosc1 Ezh2 Fhl2 Fmr1 Foxa1 Foxa3 Foxj1 Foxo1 Foxp1 Glis2 Gmnn Gtf2i Gucy1a3 Gucy1b3 H2afx Hells Hey2 Hivep1 Hmgb2 Hmgn2 Hoxa3 Hspa14 Id1 Irf6 Junb Jund1 Kcnq1 Klf4 Klf5 Klf7 Lr…
24	GO:0000074 [6]: regulation of cell cycle	29	29	483	246	11871	7.14	10.41	12.95	8.69	AA545217 Apc2 Axl Brca1 Ccnt1 Cdc45l Cdkn2b Cops5 Cxcl1 Ect2 Fgf1 Frk Gmnn H2afx Hspa8 Itgb1 Junb Jund1 Kras Nmyc1 Pdgfa Pkd2 Ptn Rbl1 Relb Ris2 S100a6 Sspn Vegfc
25	GO:0007165 [4]: signal transduction	83	83	429	2977	9140	7.0	10.41	0.0	0.0	Adamts4 Anxa1 Apc2 Arf4 Arhgap5 Arl6 Ccl20 Cd97 Cdc42 Celsr1 Cipp Clock Cmkor1 Ctgf Cxcl5 Dnaja3 Ect2 Edar Edg7 Eif4ebp2 Elf1 Epha4 F2rl1 Fgf1 Fgfr3 Foxo1 Frk Fst Gab1 Gnai2 Gnai3 Gpsm2 Gpsm3 Gucy1a3 Gucy1b3 Igh-6 Ikbkb Il18r1 Ilk Iqgap1 Itgb1 Kras Lgr6 Ltbp3 Nfkb2 Osmr Oxtr Pace4 Pard6b Pde7a Pdpk1 Pkd2 Plat Ptger2 Ptger4 Ptk2 Ptpn13 Ptprs Rab15 Rab20 Rab27b Rac1 Ralgds Ramp1 Rhoe Rhoj Rhov Shrm…
26	GO:0019222 [4]: regulation of metabolism	104	104	408	1591	10526	6.6	10.41	11.94	7.81	Atf4 Atpif1 Bach1 Basp1 Bcl3 Bmi1 C430014D17Rik Cbx1 Ccnt1 Cdkn2b Cebpd Chd4 Cherp Cited4 Clock Cnot6l Cops5 Dmtf1 Dnmt1 Egr1 Eif4ebp2 Elf1 Elf3 Ezh2 Fhl2 Fmr1 Foxa1 Foxa3 Foxj1 Foxo1 Foxp1 Glis2 Gmnn Gtf2i Hells Hey2 Hivep1 Hmgb2 Hoxa3 Hspa14 Id1 Igh-6 Irf6 Junb Jund1 Klf4 Klf5 Klf7 Lrrk1 Mbd1 Mcm3 Mcm5 Mcm6 Mcm7 Mef2a Msh6 Nfe2l3 Nfkb2 Nfkbie Nfkbiz Nmyc1 Nrarp Nrip1 Pbx1 Pdgfa Pum2 Rab15 Rac1 …
27	GO:0048513 [3]: organ development	67	67	445	889	11228	6.49	10.41	11.97	7.81	1500003O03Rik Adamts4 Alcam Anxa2 Aplp2 Arc Bmi1 Cald1 Catnd2 Celsr1 Col18a1 Cryab Ctgf Cyr61 Dbn1 Edar Efhd2 Efnb1 Efnb2 Egr1 Epha4 Ext1 Fgf1 Fmr1 Foxo1 Fst Gmnn Hells Hey2 Hoxa3 Id1 Igsf4a Krt1-14 Krt1-17 Lama5 Lrrk1 Ltbp3 Nfkb2 Pbx1 Pdgfa Prelp Ptger4 Pthlh Ptk2 Ptn Qk Rac1 Relb Rpgrip1 Smarcc1 Sp3 Stmn1 Tagln2 Tcf3 Timeless Tnfaip2 Tnfrsf11b Tnfrsf12a Tnnt2 Tpm3 Trp63 Utrn Vamp5 Vdr Vegfc Wnt…
28	GO:0019219 [5]: regulation of nucleobase, nucleoside, nucleotide and nucleic acid metabolism	97	97	415	1465	10652	6.29	10.01	11.64	7.58	Atf4 Atpif1 Bach1 Basp1 Bcl3 Bmi1 C430014D17Rik Cbx1 Ccnt1 Cdkn2b Cebpd Chd4 Cherp Cited4 Clock Cnot6l Cops5 Dmtf1 Dnmt1 Egr1 Elf1 Elf3 Ezh2 Fhl2 Fmr1 Foxa1 Foxa3 Foxj1 Foxo1 Foxp1 Glis2 Gmnn Gtf2i Hells Hey2 Hivep1 Hmgb2 Hoxa3 Hspa14 Id1 Irf6 Junb Jund1 Klf4 Klf5 Klf7 Lrrk1 Mbd1 Mcm3 Mcm5 Mcm6 Mcm7 Mef2a Msh6 Nfe2l3 Nfkb2 Nfkbie Nfkbiz Nmyc1 Nrarp Nrip1 Pbx1 Rab15 Rai14 Rbl1 Relb Ripk4 Rnf134 Rn…
29	GO:0009887 [4]: organogenesis	66	66	446	884	11233	6.04	9.72	11.52	7.51	1500003O03Rik Adamts4 Alcam Anxa2 Aplp2 Arc Bmi1 Cald1 Catnd2 Celsr1 Col18a1 Cryab Ctgf Cyr61 Dbn1 Edar Efhd2 Efnb1 Efnb2 Egr1 Epha4 Ext1 Fgf1 Fmr1 Fst Gmnn Hells Hey2 Hoxa3 Id1 Igsf4a Krt1-14 Krt1-17 Lama5 Lrrk1 Ltbp3 Nfkb2 Pbx1 Pdgfa Prelp Ptger4 Pthlh Ptk2 Ptn Qk Rac1 Relb Rpgrip1 Smarcc1 Sp3 Stmn1 Tagln2 Tcf3 Timeless Tnfaip2 Tnfrsf11b Tnfrsf12a Tnnt2 Tpm3 Trp63 Utrn Vamp5 Vdr Vegfc Wnt5b Wnt…
30	GO:0007010 [6]: cytoskeleton organization and biogenesis	32	32	480	323	11794	5.13	8.8	10.83	7.03	4930542G03Rik Brca1 Capza2 Capzb Cdc42 Cdca1 Celsr1 Dbn1 Foxj1 Hap1 Ilk Krt1-14 Krt1-17 Krt1-18 Krt1-19 Krt2-7 Krt2-8 Mtap4 Myh14 Pdgfa Pfn2 Ptk2 Rac1 Rhoe Rhoj Stmn1 Tmod2 Trp63 Tuba1 Tubb6 Vil2 Wasl
31	GO:0006355 [7]: regulation of transcription, DNA-dependent	93	93	419	1435	10682	5.07	8.8	10.38	6.7	Atf4 Bach1 Basp1 Bcl3 Bmi1 C430014D17Rik Cbx1 Ccnt1 Cdkn2b Cebpd Chd4 Cherp Clock Cnot6l Cops5 Dmtf1 Dnmt1 Egr1 Elf1 Elf3 Ezh2 Fhl2 Fmr1 Foxa1 Foxa3 Foxj1 Foxo1 Foxp1 Glis2 Gtf2i Hells Hey2 Hivep1 Hmgb2 Hoxa3 Hspa14 Id1 Irf6 Junb Jund1 Klf4 Klf5 Klf7 Lrrk1 Mbd1 Mcm3 Mcm5 Mcm6 Mcm7 Mef2a Nfe2l3 Nfkb2 Nfkbie Nfkbiz Nmyc1 Nrarp Nrip1 Pbx1 Rab15 Rai14 Rbl1 Relb Ripk4 Rnf134 Rnf14 Sall2 Scx Shox2 Smar…
32	GO:0000902 [4]: cellular morphogenesis	19	19	493	137	11980	5.06	8.8	10.93	7.08	Arhgap5 Capzb Cdc42 Col18a1 Crim1 Ctgf Cyr61 Foxj1 Igfbp7 Ilk Krt1-14 Krt1-17 Pdgfa Rac1 Rhoj Rpgrip1 Socs3 Vil2 Wasl
33	GO:0030198 [4]: extracellular matrix organization and biogenesis	9	9	503	29	12088	4.99	8.8	11.06	7.16	Anxa2 Aplp2 Catnd2 Col18a1 Col4a6 Elf3 Igsf4a Mia1 Ptk2
34	GO:0043062 [3]: extracellular structure organization and biogenesis	9	9	503	29	12088	4.99	8.8	11.06	7.16	Anxa2 Aplp2 Catnd2 Col18a1 Col4a6 Elf3 Igsf4a Mia1 Ptk2
35	GO:0045449 [6]: regulation of transcription	94	94	418	1461	10656	4.92	8.8	10.22	6.62	Atf4 Bach1 Basp1 Bcl3 Bmi1 C430014D17Rik Cbx1 Ccnt1 Cdkn2b Cebpd Chd4 Cherp Cited4 Clock Cnot6l Cops5 Dmtf1 Dnmt1 Egr1 Elf1 Elf3 Ezh2 Fhl2 Fmr1 Foxa1 Foxa3 Foxj1 Foxo1 Foxp1 Glis2 Gtf2i Hells Hey2 Hivep1 Hmgb2 Hoxa3 Hspa14 Id1 Irf6 Junb Jund1 Klf4 Klf5 Klf7 Lrrk1 Mbd1 Mcm3 Mcm5 Mcm6 Mcm7 Mef2a Nfe2l3 Nfkb2 Nfkbie Nfkbiz Nmyc1 Nrarp Nrip1 Pbx1 Rab15 Rai14 Rbl1 Relb Ripk4 Rnf134 Rnf14 Sall2 Scx Sho…
36	GO:0006351 [7]: transcription, DNA-dependent	94	94	418	1461	10656	4.92	8.8	10.22	6.62	Atf4 Bach1 Basp1 Bcl3 Bmi1 C430014D17Rik Cbx1 Ccnt1 Cdkn2b Cebpd Chd4 Cherp Clock Cnot6l Cops5 Dmtf1 Dnmt1 Egr1 Elf1 Elf3 Ezh2 Fhl2 Fmr1 Foxa1 Foxa3 Foxj1 Foxo1 Foxp1 Glis2 Gtf2i Hells Hey2 Hivep1 Hmgb2 Hoxa3 Hspa14 Id1 Irf6 Junb Jund1 Klf4 Klf5 Klf7 Lrrk1 Mbd1 Mcm3 Mcm5 Mcm6 Mcm7 Mef2a Nfe2l3 Nfkb2 Nfkbie Nfkbiz Nmyc1 Nrarp Nrip1 Pbx1 Rab15 Rai14 Rbl1 Relb Ripk4 Rnf134 Rnf14 Sall2 Scx Shox2 Smar…
37	GO:0006260 [6]: DNA replication	14	14	498	80	12037	4.69	8.33	10.64	6.92	Cdc45l Gmnn Mcm3 Mcm5 Mcm6 Mcm7 Msh6 Pold1 Prim2 Rfc3 Rfc4 Ris2 Rpa3 Top3b
38	GO:0006270 [8]: DNA replication initiation	5	5	507	5	12112	4.53	7.93	10.69	6.92	Cdc45l Mcm3 Mcm5 Mcm6 Mcm7
39	GO:0006350 [6]: transcription	95	95	417	1516	10601	4.11	7.67	9.37	5.84	Atf4 Bach1 Basp1 Bcl3 Bmi1 C430014D17Rik Cbx1 Ccnt1 Cdkn2b Cebpd Chd4 Cherp Cited4 Clock Cnot6l Cops5 Dmtf1 Dnmt1 Egr1 Elf1 Elf3 Ezh2 Fhl2 Fmr1 Foxa1 Foxa3 Foxj1 Foxo1 Foxp1 Glis2 Gtf2i Hells Hey2 Hivep1 Hmgb2 Hoxa3 Hspa14 Id1 Irf6 Junb Jund1 Klf4 Klf5 Klf7 Lrrk1 Mbd1 Mcm3 Mcm5 Mcm6 Mcm7 Mef2a Nfe2l3 Nfkb2 Nfkbie Nfkbiz Nmyc1 Nrarp Nrip1 Pbx1 Rab15 Rai14 Rbl1 Relb Ripk4 Rnf134 Rnf14 Sall2 Scx Sho…
40	GO:0001568 [4]: blood vessel development	13	13	499	76	12041	3.82	7.28	9.77	6.2	Anxa2 Col18a1 Ctgf Cyr61 Fgf1 Foxo1 Hey2 Id1 Ptk2 Qk Tnfaip2 Tnfrsf12a Vegfc
41	GO:0016043 [4]: cell organization and biogenesis	58	58	454	825	11292	3.29	6.78	8.69	5.19	4930542G03Rik Arhgap5 Bmi1 Brca1 Capza2 Capzb Cbx1 Cdc42 Cdca1 Cdyl Celsr1 Chd4 Col18a1 Crim1 Ctgf Cyr61 Dbn1 Ebna1bp2 Exosc1 Ezh2 Foxj1 Gtpbp4 H2afx Hap1 Hells Hps3 Igfbp7 Igh-6 Ilk Krt1-14 Krt1-17 Krt1-18 Krt1-19 Krt2-7 Krt2-8 Mtap4 Myh14 Pdgfa Pfn2 Pmaip1 Pop5 Ptk2 Rac1 Rad21 Rhoe Rhoj Rpgrip1 Smarcc1 Smarcd2 Socs3 Stmn1 Suv39h1 Tmod2 Trp63 Tuba1 Tubb6 Vil2 Wasl
42	GO:0043283 [4]: biopolymer metabolism	79	79	433	1246	10871	2.98	6.5	8.24	4.84	Adam10 Adamts1 Adamts15 Adamts4 Aicda Apobec1 Bmi1 Brca1 Brunol4 Capn2 Cbx1 Cdc45l Cdyl Chd4 Cherp Cpsf3 Ctgf D3Bwg0562e Dnmt1 Ebna1bp2 Eps8 Exosc1 Ezh2 Fmr1 Gmnn Gzma H2afx Hells Hmgb2 Hmgn2 Hp Hpn Hspa14 Lcn7 Lsm5 Lsm8 Mbd1 Mbtps1 Mcm3 Mcm5 Mcm6 Mcm7 Mgll Msh6 Pace4 Pappa Plat Pold1 Pop5 Ppih Ppp1cb Prep Prim2 Pum2 Rad21 Recql Rfc3 Rfc4 Ris2 Rod1 Rpa3 Sf3b1 Sf3b4 Sfpq Sfrs7 Slbp Smarcc1 Smarcd2…
43	GO:0006259 [5]: DNA metabolism	33	33	479	388	11729	2.81	6.22	8.4	4.94	Bmi1 Brca1 Cbx1 Cdc45l Cdyl Chd4 Ctgf Dnmt1 Ezh2 Gmnn H2afx Hells Hmgb2 Hmgn2 Mbd1 Mcm3 Mcm5 Mcm6 Mcm7 Msh6 Pold1 Prim2 Rad21 Recql Rfc3 Rfc4 Ris2 Rpa3 Smarcc1 Smarcd2 Suv39h1 Top3b Ung
44	GO:0006996 [5]: organelle organization and biogenesis	50	50	462	697	11420	2.65	6.02	8.07	4.73	4930542G03Rik Bmi1 Brca1 Capza2 Capzb Cbx1 Cdc42 Cdca1 Cdyl Celsr1 Chd4 Dbn1 Ebna1bp2 Exosc1 Ezh2 Foxj1 Gtpbp4 H2afx Hap1 Hells Hps3 Igh-6 Ilk Krt1-14 Krt1-17 Krt1-18 Krt1-19 Krt2-7 Krt2-8 Mtap4 Myh14 Pdgfa Pfn2 Pmaip1 Pop5 Ptk2 Rac1 Rad21 Rhoe Rhoj Smarcc1 Smarcd2 Stmn1 Suv39h1 Tmod2 Trp63 Tuba1 Tubb6 Vil2 Wasl
45	GO:0007155 [4]: cell adhesion	36	36	476	446	11671	2.57	5.93	8.11	4.74	Alcam Catna1 Catnd2 Cd9 Cd97 Cdh2 Cdh3 Celsr1 Col17a1 Col18a1 Col4a5 Col9a3 Ctgf Cyr61 Dsg2 Edil3 Eva1 F11r Igsf4a Itgb1 Kpna2 Lama5 Lamb1-1 Lamb3 Lamc2 Lims1 Mfge8 Mia1 Pkp1 Pkp3 Pscdbp Ptprs Rac1 Rhoe Spon1 Tnfrsf12a
46	GO:0000004 [2]: biological_process unknown	22	22	490	989	11128	2.12	5.44	0.0	0.0	3110001A13Rik 4930511A21Rik A330049M08Rik Antxr1 Cd2ap Crispld1 Fgfr1op2 Gba2 Msi2h Niban Prdx4 Rbbp9 Rps25 Rspondin Sca7 Tcfl5 Tcte1l Tenc1 Tera Tmem2 Tmepai Trim37
47	GO:0048514 [5]: blood vessel morphogenesis	11	11	501	68	12049	2.09	5.38	8.03	4.72	Anxa2 Col18a1 Ctgf Cyr61 Fgf1 Hey2 Id1 Qk Tnfaip2 Tnfrsf12a Vegfc
48	GO:0006972 [6]: hyperosmotic response	3	3	509	1	12116	2.08	5.38	8.27	4.84	Pdpk1 Rac1 Trpv4
49	GO:0030029 [7]: actin filament-based process	12	12	500	82	12035	1.92	5.19	7.82	4.54	Capza2 Capzb Cdc42 Dbn1 Myh14 Pdgfa Pfn2 Rac1 Rhoe Rhoj Tmod2 Wasl
50	GO:0006939 [4]: smooth muscle contraction	4	4	508	6	12111	1.54	4.78	7.68	4.42	Cald1 Cnn1 Cnn2 Cnn3
51	GO:0001501 [5]: skeletal development	11	11	501	75	12042	1.39	4.64	7.29	4.06	Adamts4 Bmi1 Ctgf Ltbp3 Prelp Ptger4 Pthlh Ptn Trp63 Vdr Wnt7b
52	GO:0050794 [3]: regulation of cellular process	39	39	473	535	11582	1.38	4.64	6.83	3.69	Anxa1 Brca1 Cadps2 Card10 Cherp Col18a1 Crim1 Ctgf Cyr61 Edar Elf1 Esrrbl1 Ezh2 Fgfr3 Foxo1 Frk Fst H2-Bl Hells Ifitm3 Igfbp7 Igh-6 Ilk Lama5 Mfge8 Msh6 Nfkbia Pmaip1 Pscdbp Rac1 Ramp1 Rnf7 Snai2 Socs3 Sostdc1 Sphk1 Tmod2 Trp63 Wnt7b
53	GO:0030036 [8]: actin cytoskeleton organization and biogenesis	11	11	501	77	12040	1.2	4.46	7.1	3.91	Capza2 Capzb Cdc42 Dbn1 Pdgfa Pfn2 Rac1 Rhoe Rhoj Tmod2 Wasl
54	GO:0007154 [3]: cell communication	118	118	394	3491	8626	1.13	4.35	0.0	0.0	Abat Adamts4 Alcam Anxa1 Apc2 Arf4 Arhgap5 Arl6 Catna1 Catnd2 Ccl20 Cd9 Cd97 Cdc42 Cdh2 Cdh3 Celsr1 Chrnb1 Cipp Clock Cmkor1 Col17a1 Col18a1 Col4a5 Col9a3 Ctgf Cxcl5 Cyr61 Dnaja3 Dsg2 Ect2 Edar Edg7 Edil3 Eif4ebp2 Elf1 Epha4 Eva1 F11r F2rl1 Fgf1 Fgfr3 Foxa3 Foxo1 Frk Fst Gab1 Gabrp Gjb4 Gnai2 Gnai3 Gpsm2 Gpsm3 Gucy1a3 Gucy1b3 Igh-6 Igsf4a Ikbkb Il18r1 Ilk Iqgap1 Itgb1 Kpna2 Kras Lama5 Lamb1-1 Lam…
55	GO:0007059 [7]: chromosome segregation	5	5	507	14	12103	1.06	4.31	7.16	3.95	Ebna1bp2 Nek2 Rad21 Stag1 Top3b
56	GO:0030031 [6]: cell projection biogenesis	6	6	506	23	12094	0.93	4.16	6.99	3.83	Capzb Cdc42 Foxj1 Pdgfa Rac1 Wasl
57	GO:0030030 [5]: cell projection organization and biogenesis	6	6	506	24	12093	0.75	3.99	6.8	3.69	Capzb Cdc42 Foxj1 Pdgfa Rac1 Wasl
58	GO:0007582 [2]: physiological process	440	440	72	9835	2282	0.72	3.95	5.77	2.9	1110020P15Rik 2700084L22Rik 4930542G03Rik 4933425F03Rik 5830426I05Rik AA545217 AJ430384 Abat Adam10 Adamts1 Adamts15 Adamts4 Aicda Alcam Aldh1a1 Aldh1a3 Aldh1a7 Alg2 Alox12e Alox15 Anxa1 Anxa2 Anxa5 Apc2 Apg12l Aplp2 Apobec1 Arf4 Arg2 Arhgap5 Arl6 Atf4 Atp1a1 Atpif1 Axl B3gnt1 B430218L07Rik Bach1 Basp1 Bbox1 Bcl3 Becn1 Bmi1 Bnip2 Brca1 Brunol4 Bub1 C1qtnf1 C430014D17Rik C80913 Cadps2 Cald1 Capn2 …
59	GO:0040029 [3]: regulation of gene expression, epigenetic	7	7	505	35	12082	0.6	3.84	6.6	3.58	Brca1 Dnmt1 Eed Hells Kcnq1 Mbd1 Xist
60	GO:0009948 [5]: anterior/posterior axis specification	3	3	509	3	12114	0.55	3.78	6.72	3.67	Pace4 Rnf2 Tcf3
61	GO:0035088 [6]: establishment and/or maintenance of apical/basal cell polarity	3	3	509	3	12114	0.55	3.78	6.72	3.67	Foxj1 Ilk Vil2
62	GO:0006970 [5]: response to osmotic stress	3	3	509	3	12114	0.55	3.78	6.72	3.67	Pdpk1 Rac1 Trpv4
63	GO:0001525 [6]: angiogenesis	9	9	503	61	12056	0.31	3.58	6.22	3.3	Anxa2 Col18a1 Ctgf Cyr61 Fgf1 Id1 Tnfaip2 Tnfrsf12a Vegfc
64	GO:0001676 [7]: long-chain fatty acid metabolism	2	2	510	0	12117	0.21	3.47	6.41	3.47	Cte1 Fads1
65	GO:0001736 [6]: establishment of planar polarity	2	2	510	0	12117	0.21	3.47	6.41	3.47	Celsr1 Trp63
66	GO:0007090 [8]: regulation of S phase of mitotic cell cycle	2	2	510	0	12117	0.21	3.47	6.41	3.47	AA545217 Ris2
67	GO:0007164 [7]: establishment of tissue polarity	2	2	510	0	12117	0.21	3.47	6.41	3.47	Celsr1 Trp63
68	GO:0006968 [4]: cellular defense response	1	1	511	203	11914	0.14	3.37	0.0	0.0	Relb
69	GO:0042692 [4]: muscle cell differentiation	3	3	509	4	12113	0.03	0.0	6.19	3.28	Ezh2 Kras Qk
70	GO:0007389 [3]: pattern specification	13	13	499	121	11996	0.01	0.0	5.78	2.9	Arc Cyr61 Efnb1 Foxj1 Fst Hoxa3 Lfng Pace4 Pkd2 Rnf2 Shrm Tcf3 Trp63
71	GO:0001763 [5]: branching morphogenesis	4	4	508	13	12104	-0.61	0.0	5.48	2.65	Cyr61 Lama5 Pbx1 Timeless
72	GO:0008629 [9]: induction of apoptosis by intracellular signals	4	4	508	13	12104	-0.61	0.0	5.48	2.65	Brca1 Msh6 Pmaip1 Rnf7
73	GO:0016071 [6]: mRNA metabolism	19	19	493	233	11884	-0.61	0.0	4.96	2.3	Aicda Apobec1 Brunol4 Cherp Cpsf3 Fmr1 Lsm5 Lsm8 Ppih Pum2 Rod1 Sf3b1 Sf3b4 Sfpq Sfrs7 Slbp Tardbp Thoc3 Thoc4
74	GO:0009798 [4]: axis specification	3	3	509	6	12111	-0.76	0.0	5.37	2.65	Pace4 Rnf2 Tcf3
75	GO:0006776 [7]: vitamin A metabolism	3	3	509	6	12111	-0.76	0.0	5.37	2.65	Aldh1a1 Aldh1a7 Cyp26a1
76	GO:0007163 [5]: establishment and/or maintenance of cell polarity	3	3	509	6	12111	-0.76	0.0	5.37	2.65	Foxj1 Ilk Vil2
77	GO:0009987 [2]: cellular process	445	445	67	10094	2023	-0.8	0.0	4.12	1.79	1110020P15Rik 2700084L22Rik 4930542G03Rik 4933425F03Rik 5830426I05Rik AA545217 AJ430384 Abat Adam10 Adamts1 Adamts15 Adamts4 Aicda Alcam Aldh1a1 Aldh1a3 Aldh1a7 Alox12e Alox15 Anxa1 Anxa2 Apc2 Apg12l Aplp2 Apobec1 Arf4 Arg2 Arhgap5 Arl6 Atf4 Atp1a1 Atpif1 Axl B3gnt1 B430218L07Rik Bach1 Basp1 Bbox1 Bcl3 Becn1 Bmi1 Bnip2 Brca1 Brunol4 Bub1 C1qtnf1 C430014D17Rik C80913 Cadps2 Capn2 Capza2 Capzb Car2…
78	GO:0051146 [5]: striated muscle cell differentiation	2	2	510	1	12116	-0.84	0.0	5.34	2.65	Ezh2 Kras
79	GO:0000578 [5]: embryonic axis specification	2	2	510	1	12116	-0.84	0.0	5.34	2.65	Pace4 Tcf3
80	GO:0007350 [4]: blastoderm segmentation	2	2	510	1	12116	-0.84	0.0	5.34	2.65	Pace4 Tcf3
81	GO:0007351 [5]: regional subdivision	2	2	510	1	12116	-0.84	0.0	5.34	2.65	Pace4 Tcf3
82	GO:0008595 [6]: determination of anterior/posterior axis, embryo	2	2	510	1	12116	-0.84	0.0	5.34	2.65	Pace4 Tcf3
83	GO:0009048 [5]: dosage compensation, by inactivation of X chromosome	2	2	510	1	12116	-0.84	0.0	5.34	2.65	Brca1 Xist
84	GO:0006397 [7]: mRNA processing	18	18	494	224	11893	-0.94	0.0	4.63	2.15	Aicda Apobec1 Brunol4 Cherp Cpsf3 Fmr1 Lsm5 Lsm8 Ppih Rod1 Sf3b1 Sf3b4 Sfpq Sfrs7 Slbp Tardbp Thoc3 Thoc4
85	GO:0006936 [3]: muscle contraction	7	7	505	49	12068	-0.98	0.0	4.94	2.29	Cald1 Cnn1 Cnn2 Cnn3 Tnnt2 Tpm3 Utrn
86	GO:0009880 [4]: embryonic pattern specification	4	4	508	15	12102	-1.01	0.0	5.06	2.38	Cyr61 Efnb1 Pace4 Tcf3
87	GO:0042330 [5]: taxis	10	10	502	93	12024	-1.06	0.0	4.72	2.18	Ccl20 Cklfsf8 Cmkor1 Cxcl10 Cxcl11 Cxcl16 Cxcl5 Cyr61 Tlr3 Utrn
88	GO:0006935 [6]: chemotaxis	10	10	502	93	12024	-1.06	0.0	4.72	2.18	Ccl20 Cklfsf8 Cmkor1 Cxcl10 Cxcl11 Cxcl16 Cxcl5 Cyr61 Tlr3 Utrn
89	GO:0016053 [6]: organic acid biosynthesis	7	7	505	51	12066	-1.15	0.0	4.75	2.18	Alox12e Alox15 Cyp39a1 Fads1 Fads2 Fads3 Mlstd2
90	GO:0046394 [7]: carboxylic acid biosynthesis	7	7	505	51	12066	-1.15	0.0	4.75	2.18	Alox12e Alox15 Cyp39a1 Fads1 Fads2 Fads3 Mlstd2
91	GO:0009790 [3]: embryonic development	14	14	498	160	11957	-1.16	0.0	4.48	2.03	5830426I05Rik Celsr1 Cryab Cyr61 Efnb1 Elf3 Ext1 Fbn2 Hmgcr Lama5 Pace4 Rnf2 Tcf3 Vegfc
92	GO:0006874 [8]: calcium ion homeostasis	4	4	508	16	12101	-1.19	0.0	4.87	2.23	Cherp Pkd2 Pthlh Vdr
93	GO:0019538 [5]: protein metabolism	107	107	405	2123	9994	-1.24	0.0	3.5	1.5	2700084L22Rik 4930542G03Rik AJ430384 Adam10 Adamts1 Adamts15 Adamts4 Apg12l Apobec1 Arl6 Axl B3gnt1 Bmi1 Brca1 Brunol4 Bub1 C1qtnf1 C80913 Capn2 Dapk2 Dnaja3 Dnaja4 Dnajb6 Eif2c2 Eif3s10 Eif3s6ip Eif4a2 Eif4ebp2 Epha4 Eps8 Ezh2 Fbxo11 Fbxo3 Fgfr3 Frk Galnt2 Gzma H2afx Hp Hpn Hspa14 Hspa8 Hspca Igh-6 Ikbkb Ilk Krt2-8 Lama5 Lcn7 Mbtps1 Mgll Mrpl13 Nedd4 Nek2 Nek7 Pace4 Padi4 Pak2 Pak3 Pappa Pdgfa P…
94	GO:0044267 [6]: cellular protein metabolism	106	106	406	2103	10014	-1.26	0.0	3.47	1.5	2700084L22Rik 4930542G03Rik AJ430384 Adam10 Adamts1 Adamts15 Adamts4 Apg12l Apobec1 Arl6 Axl B3gnt1 Bmi1 Brca1 Brunol4 Bub1 C1qtnf1 C80913 Capn2 Dapk2 Dnaja3 Dnaja4 Dnajb6 Eif2c2 Eif3s10 Eif3s6ip Eif4a2 Eif4ebp2 Epha4 Eps8 Ezh2 Fbxo11 Fbxo3 Fgfr3 Frk Galnt2 Gzma H2afx Hp Hpn Hspa14 Hspa8 Hspca Igh-6 Ikbkb Ilk Krt2-8 Lama5 Lcn7 Mbtps1 Mgll Mrpl13 Nedd4 Nek2 Nek7 Pace4 Padi4 Pak2 Pak3 Pappa Pdgfa P…
95	GO:0006396 [6]: RNA processing	21	21	491	290	11827	-1.29	0.0	4.17	1.81	Aicda Apobec1 Brunol4 Cherp Cpsf3 Ebna1bp2 Exosc1 Fmr1 Lsm5 Lsm8 Pop5 Ppih Rod1 Sf3b1 Sf3b4 Sfpq Sfrs7 Slbp Tardbp Thoc3 Thoc4
96	GO:0006118 [6]: electron transport	20	20	492	272	11845	-1.31	0.0	4.16	1.81	1110020P15Rik Alox12e Alox15 Cyba Cyp1b1 Cyp26a1 Cyp39a1 Dmgdh Fads2 Fads3 Fmo2 Lamc2 Pcanap6 Pftk1 Smox Txndc7 Txnl1 Txnrd1 Ugdh Uqcrc2
97	GO:0007264 [6]: small GTPase mediated signal transduction	15	15	497	181	11936	-1.32	0.0	4.29	1.86	Arf4 Arhgap5 Arl6 Cdc42 Dnaja3 Iqgap1 Kras Rab15 Rab20 Rab27b Rac1 Ralgds Rhoe Rhoj Rhov
98	GO:0009888 [5]: histogenesis	7	7	505	54	12063	-1.41	0.0	4.48	2.03	Arc Ctgf Ext1 Krt1-14 Krt1-17 Tcf3 Trp63
99	GO:0051244 [4]: regulation of cellular physiological process	26	26	486	392	11725	-1.44	0.0	3.91	1.62	Anxa1 Brca1 Cadps2 Card10 Cherp Col18a1 Edar Esrrbl1 Foxo1 Frk H2-Bl Hells Ifitm3 Igh-6 Ilk Lama5 Mfge8 Msh6 Nfkbia Pmaip1 Rac1 Rnf7 Snai2 Sphk1 Tmod2 Trp63
100	GO:0002009 [4]: morphogenesis of an epithelium	6	6	506	41	12076	-1.45	0.0	4.48	2.03	Celsr1 Dag1 F11r Pthlh Trp63 Vegfc
101	GO:0046652 [5]: thymocyte differentiation	2	2	510	2	12115	-1.5	0.0	4.68	2.18	Egr1 Sp3
102	GO:0048144 [5]: fibroblast proliferation	2	2	510	2	12115	-1.5	0.0	4.68	2.18	Pmaip1 Sphk1
103	GO:0048145 [6]: regulation of fibroblast proliferation	2	2	510	2	12115	-1.5	0.0	4.68	2.18	Pmaip1 Sphk1
104	GO:0051053 [7]: negative regulation of DNA metabolism	2	2	510	2	12115	-1.5	0.0	4.68	2.18	Gmnn Msh6
105	GO:0001738 [5]: morphogenesis of a polarized epithelium	2	2	510	2	12115	-1.5	0.0	4.68	2.18	Celsr1 Trp63
106	GO:0006271 [8]: DNA strand elongation	2	2	510	2	12115	-1.5	0.0	4.68	2.18	Prim2 Rfc4
107	GO:0009071 [8]: serine family amino acid catabolism	2	2	510	2	12115	-1.5	0.0	4.68	2.18	Cdo1 Dmgdh
108	GO:0044260 [5]: cellular macromolecule metabolism	112	112	400	2267	9850	-1.51	0.0	3.15	1.46	2700084L22Rik 4930542G03Rik AJ430384 Adam10 Adamts1 Adamts15 Adamts4 Apg12l Apobec1 Arl6 Atf4 Axl B3gnt1 Bmi1 Brca1 Brunol4 Bub1 C1qtnf1 C80913 Capn2 D3Bwg0562e Dapk2 Dnaja3 Dnaja4 Dnajb6 Eif2c2 Eif3s10 Eif3s6ip Eif4a2 Eif4ebp2 Eno1 Epha4 Eps8 Ezh2 Fbxo11 Fbxo3 Fgfr3 Frk Galnt2 Gzma H2afx Hp Hpn Hspa14 Hspa8 Hspca Igh-6 Ikbkb Ilk Impa1 Krt2-8 Lama5 Lcn7 Mbtps1 Mdh1 Mgll Mrpl13 Nedd4 Nek2 Nek7 Pac…
109	GO:0042127 [5]: regulation of cell proliferation	11	11	501	118	11999	-1.55	0.0	4.15	1.81	Anxa1 Cherp Col18a1 Foxo1 Frk Ifitm3 Igh-6 Ilk Nfkbia Pmaip1 Sphk1
110	GO:0006915 [6]: apoptosis	23	23	489	339	11778	-1.58	0.0	3.8	1.56	Bnip2 Brca1 Card10 Clca2 Col18a1 Dapk2 Dnaja3 Edar Esrrbl1 Faf1 Gzma H2-Bl Hells Msh6 Pmaip1 Rad21 Rnf7 Snai2 Sphk1 Tnfrsf11b Tnfrsf12a Trp63 Txnl1
111	GO:0043170 [4]: macromolecule metabolism	116	116	396	2380	9737	-1.69	0.0	2.91	1.33	2700084L22Rik 4930542G03Rik AJ430384 Adam10 Adamts1 Adamts15 Adamts4 Alox15 Apg12l Apobec1 Arl6 Atf4 Axl B3gnt1 Bmi1 Brca1 Brunol4 Bub1 C1qtnf1 C80913 Capn2 D3Bwg0562e Dapk2 Dnaja3 Dnaja4 Dnajb6 Eif2c2 Eif3s10 Eif3s6ip Eif4a2 Eif4ebp2 Eno1 Epha4 Eps8 Ezh2 Fbxo11 Fbxo3 Fgfr3 Frk Galnt2 Gzma H2afx Hp Hpn Hspa14 Hspa8 Hspca Igh-6 Ikbkb Ilk Impa1 Krt2-8 Lama5 Large Lcn7 Lsm5 Mbtps1 Mdh1 Mgll Mrpl13 N…
112	GO:0006091 [5]: generation of precursor metabolites and energy	26	26	486	404	11713	-1.71	0.0	3.59	1.5	1110020P15Rik Alox12e Alox15 Atf4 Cyba Cyp1b1 Cyp26a1 Cyp39a1 D3Bwg0562e Dmgdh Eno1 Fads2 Fads3 Fmo2 Lamc2 Mdh1 Mto1 Pcanap6 Pftk1 Ppp1cb Smox Txndc7 Txnl1 Txnrd1 Ugdh Uqcrc2
113	GO:0012501 [5]: programmed cell death	23	23	489	345	11772	-1.73	0.0	3.63	1.5	Bnip2 Brca1 Card10 Clca2 Col18a1 Dapk2 Dnaja3 Edar Esrrbl1 Faf1 Gzma H2-Bl Hells Msh6 Pmaip1 Rad21 Rnf7 Snai2 Sphk1 Tnfrsf11b Tnfrsf12a Trp63 Txnl1
114	GO:0006633 [7]: fatty acid biosynthesis	6	6	506	46	12071	-1.88	0.0	4.01	1.7	Alox12e Alox15 Fads1 Fads2 Fads3 Mlstd2
115	GO:0016568 [8]: chromatin modification	8	8	504	76	12041	-1.89	0.0	3.9	1.62	Bmi1 Cbx1 Chd4 Ezh2 Hells Smarcc1 Smarcd2 Suv39h1
116	GO:0051169 [6]: nuclear transport	7	7	505	61	12056	-1.92	0.0	3.92	1.63	Edar Fmr1 Kpna2 Nfkbia Ranbp5 Thoc3 Thoc4
117	GO:0008219 [4]: cell death	24	24	488	374	11743	-1.93	0.0	3.38	1.5	Bnip2 Brca1 Card10 Clca2 Clu Col18a1 Dapk2 Dnaja3 Edar Esrrbl1 Faf1 Gzma H2-Bl Hells Msh6 Pmaip1 Rad21 Rnf7 Snai2 Sphk1 Tnfrsf11b Tnfrsf12a Trp63 Txnl1
118	GO:0051050 [6]: positive regulation of transport	4	4	508	21	12096	-1.95	0.0	4.06	1.74	Cadps2 Edar Igh-6 Mfge8
119	GO:0042573 [6]: retinoic acid metabolism	2	2	510	3	12114	-1.96	0.0	4.19	1.82	Aldh1a1 Cyp26a1
120	GO:0046146 [7]: tetrahydrobiopterin metabolism	2	2	510	3	12114	-1.96	0.0	4.19	1.82	Gch1 Pcbd1
121	GO:0051052 [6]: regulation of DNA metabolism	2	2	510	3	12114	-1.96	0.0	4.19	1.82	Gmnn Msh6
122	GO:0006729 [8]: tetrahydrobiopterin biosynthesis	2	2	510	3	12114	-1.96	0.0	4.19	1.82	Gch1 Pcbd1
123	GO:0007549 [4]: dosage compensation	2	2	510	3	12114	-1.96	0.0	4.19	1.82	Brca1 Xist
124	GO:0006464 [7]: protein modification	56	56	456	1060	11057	-1.98	0.0	2.91	1.33	2700084L22Rik AJ430384 Apg12l Arl6 Axl B3gnt1 Bmi1 Brca1 Bub1 Dapk2 Epha4 Ezh2 Fbxo11 Fbxo3 Fgfr3 Frk Galnt2 Igh-6 Ikbkb Ilk Krt2-8 Nedd4 Nek2 Nek7 Pace4 Padi4 Pak2 Pak3 Pdgfa Pdpk1 Pftk1 Plk4 Ppp1cb Prkx Ptk2 Ptpn13 Ptpn2 Ptprs Ripk4 Rnf14 Rnf7 Socs3 St3gal4 Stk23 Stk39 Styx Tceb1 Tiparp Ubd Ube1x Ube1y1 Usp1 Usp25 Usp43 Wwp2 X99384
125	GO:0050793 [3]: regulation of development	12	12	500	146	11971	-2.01	0.0	3.61	1.5	Catnd2 Crim1 Ctgf Cyr61 Ezh2 Fgfr3 Fst Igfbp7 Lama5 Socs3 Tnfrsf12a Wnt7b
126	GO:0051242 [5]: positive regulation of cellular physiological process	13	13	499	165	11952	-2.04	0.0	3.53	1.5	Brca1 Cadps2 Col18a1 Edar H2-Bl Igh-6 Ilk Mfge8 Msh6 Pmaip1 Rnf7 Sphk1 Trp63
127	GO:0030324 [5]: lung development	4	4	508	22	12095	-2.07	0.0	3.93	1.63	Fgf1 Lama5 Pthlh Timeless
128	GO:0016265 [3]: death	24	24	488	381	11736	-2.07	0.0	3.21	1.5	Bnip2 Brca1 Card10 Clca2 Clu Col18a1 Dapk2 Dnaja3 Edar Esrrbl1 Faf1 Gzma H2-Bl Hells Msh6 Pmaip1 Rad21 Rnf7 Snai2 Sphk1 Tnfrsf11b Tnfrsf12a Trp63 Txnl1
129	GO:0043118 [4]: negative regulation of physiological process	18	18	494	261	11856	-2.08	0.0	3.34	1.5	Anxa2 Atpif1 Cherp Eif4ebp2 Foxp1 Frk Gmnn Hells Id1 Ifitm3 Msh6 Nrip1 Pmaip1 Rnf134 Rnf7 Snai2 Sphk1 Vdr
130	GO:0030323 [4]: respiratory tube development	4	4	508	23	12094	-2.2	0.0	3.8	1.56	Fgf1 Lama5 Pthlh Timeless
131	GO:0016070 [5]: RNA metabolism	22	22	490	346	11771	-2.2	0.0	3.11	1.44	Aicda Apobec1 Brunol4 Cherp Cpsf3 Ebna1bp2 Exosc1 Fmr1 Lsm5 Lsm8 Pop5 Ppih Pum2 Rod1 Sf3b1 Sf3b4 Sfpq Sfrs7 Slbp Tardbp Thoc3 Thoc4
132	GO:0006775 [6]: fat-soluble vitamin metabolism	3	3	509	12	12105	-2.2	0.0	3.87	1.6	Aldh1a1 Aldh1a7 Cyp26a1
133	GO:0008361 [5]: regulation of cell size	6	6	506	51	12066	-2.25	0.0	3.6	1.5	Arhgap5 Crim1 Ctgf Cyr61 Igfbp7 Socs3
134	GO:0009628 [5]: response to abiotic stimulus	22	22	490	350	11767	-2.28	0.0	3.01	1.39	Ccl20 Cklfsf8 Cmkor1 Cryab Cxcl10 Cxcl11 Cxcl16 Cxcl5 Cyr61 Hspa8 Hspca Moxd1 Msh6 Pdpk1 Pkd2 Pmaip1 Rac1 Serpinh1 Snai2 Tlr3 Trpv4 Utrn
135	GO:0006323 [6]: DNA packaging	12	12	500	154	11963	-2.29	0.0	3.28	1.5	Bmi1 Cbx1 Cdyl Chd4 Ezh2 H2afx Hells Hmgb2 Hmgn2 Smarcc1 Smarcd2 Suv39h1
136	GO:0009408 [5]: response to heat	4	4	508	24	12093	-2.3	0.0	3.68	1.5	Cryab Hspa8 Hspca Serpinh1
137	GO:0043119 [4]: positive regulation of physiological process	18	18	494	271	11846	-2.32	0.0	3.06	1.4	Atf4 Brca1 Cadps2 Cited4 Col18a1 Edar H2-Bl Igh-6 Ilk Mfge8 Msh6 Pmaip1 Rac1 Rnf7 Sphk1 Surb7 Tef Trp63
138	GO:0006457 [7]: protein folding	13	13	499	175	11942	-2.37	0.0	3.16	1.46	C80913 Dnaja3 Dnaja4 Dnajb6 Eif3s6ip Hspa14 Hspa8 Hspca Pfdn1 Ppih Serpinh1 St13 Thoc4
139	GO:0019752 [6]: carboxylic acid metabolism	19	19	493	294	11823	-2.38	0.0	2.95	1.35	Alox12e Alox15 Arg2 Bbox1 Cdo1 Cte1 Ctps Ctps2 Cyp39a1 Dmgdh Fads1 Fads2 Fads3 Hadhsc Mat2a Mdh1 Mlstd2 Pcbd1 Uroc1
140	GO:0006082 [5]: organic acid metabolism	19	19	493	294	11823	-2.38	0.0	2.95	1.35	Alox12e Alox15 Arg2 Bbox1 Cdo1 Cte1 Ctps Ctps2 Cyp39a1 Dmgdh Fads1 Fads2 Fads3 Hadhsc Mat2a Mdh1 Mlstd2 Pcbd1 Uroc1
141	GO:0006810 [4]: transport	65	65	447	1788	10329	-2.41	0.0	0.09	0.06	4930542G03Rik 4933425F03Rik Arf4 Atp1a1 B430218L07Rik Cadps2 Chrnb1 Clca1 Clca2 Clca4 Clic4 Col17a1 Col18a1 Cp Csna Dmgdh Edar Fmr1 Fxyd3 Gabrp Hap1 Hey2 Igh-6 Kcnd2 Kcnk1 Kcnq1 Kpna2 Lcn2 Lcn7 Mfge8 Nfkbia Npc1 Pkd2 Rab15 Rab20 Rac1 Ralgds Ramp1 Ranbp5 Rbp1 Sftpd Slc16a1 Slc25a13 Slc25a19 Slc39a4 Slc39a8 Slc5a8 Slc6a9 Slco3a1 Stx3 Synpr Thoc3 Thoc4 Tm9sf2 Tomm7 Tram1 Trpv4 Trpv6 Tuba1 Tubb6 Uhrf…
142	GO:0006304 [6]: DNA modification	4	4	508	25	12092	-2.41	0.0	3.56	1.5	Dnmt1 Hells Mbd1 Top3b
143	GO:0007242 [5]: intracellular signaling cascade	35	35	477	636	11481	-2.43	0.0	2.59	1.27	Arf4 Arhgap5 Arl6 Cdc42 Cipp Dnaja3 Ect2 Eif4ebp2 Frk Gab1 Gnai2 Gucy1a3 Gucy1b3 Igh-6 Ikbkb Iqgap1 Kras Pard6b Pkd2 Ptger4 Ptpn13 Rab15 Rab20 Rab27b Rac1 Ralgds Rhoe Rhoj Rhov Shrm Socs3 Stmn1 Taf7 Wsb1 Ywhae
144	GO:0006986 [5]: response to unfolded protein	5	5	507	39	12078	-2.44	0.0	3.45	1.5	Eif3s6ip Hspa14 Hspa8 Hspca Serpinh1
145	GO:0051179 [3]: localization	66	66	446	1807	10310	-2.45	0.0	0.1	0.06	4930542G03Rik 4933425F03Rik Arf4 Atp1a1 B430218L07Rik Cadps2 Chrnb1 Clca1 Clca2 Clca4 Clic4 Col17a1 Col18a1 Cp Csna Dmgdh Edar Fmr1 Fxyd3 Gabrp Hap1 Hey2 Igh-6 Kcnd2 Kcnk1 Kcnq1 Kpna2 Lcn2 Lcn7 Mfge8 Nfkbia Npc1 Pkd2 Pmaip1 Rab15 Rab20 Rac1 Ralgds Ramp1 Ranbp5 Rbp1 Sftpd Slc16a1 Slc25a13 Slc25a19 Slc39a4 Slc39a8 Slc5a8 Slc6a9 Slco3a1 Stx3 Synpr Thoc3 Thoc4 Tm9sf2 Tomm7 Tram1 Trpv4 Trpv6 Tuba1 Tub…
146	GO:0001558 [4]: regulation of cell growth	5	5	507	40	12077	-2.52	0.0	3.36	1.5	Crim1 Ctgf Cyr61 Igfbp7 Socs3
147	GO:0006793 [5]: phosphorus metabolism	32	32	480	579	11538	-2.53	0.0	2.5	1.24	1110020P15Rik Axl Bub1 Dapk2 Epha4 Fgfr3 Frk Igh-6 Ikbkb Ilk Krt2-8 Nek2 Nek7 Pace4 Pak2 Pak3 Pdgfa Pdpk1 Pftk1 Plk4 Ppp1cb Prkx Ptk2 Ptpn13 Ptpn2 Ptprs Ripk4 Socs3 Stk23 Stk39 Styx X99384
148	GO:0006796 [6]: phosphate metabolism	32	32	480	579	11538	-2.53	0.0	2.5	1.24	1110020P15Rik Axl Bub1 Dapk2 Epha4 Fgfr3 Frk Igh-6 Ikbkb Ilk Krt2-8 Nek2 Nek7 Pace4 Pak2 Pak3 Pdgfa Pdpk1 Pftk1 Plk4 Ppp1cb Prkx Ptk2 Ptpn13 Ptpn2 Ptprs Ripk4 Socs3 Stk23 Stk39 Styx X99384
149	GO:0051186 [5]: cofactor metabolism	1	1	511	128	11989	-2.54	0.0	0.0	0.0	Cte1
150	GO:0051234 [4]: establishment of localization	66	66	446	1790	10327	-2.55	0.0	0.11	0.07	4930542G03Rik 4933425F03Rik Arf4 Atp1a1 B430218L07Rik Cadps2 Chrnb1 Clca1 Clca2 Clca4 Clic4 Col17a1 Col18a1 Cp Csna Dmgdh Edar Fmr1 Fxyd3 Gabrp Hap1 Hey2 Igh-6 Kcnd2 Kcnk1 Kcnq1 Kpna2 Lcn2 Lcn7 Mfge8 Nfkbia Npc1 Pkd2 Pmaip1 Rab15 Rab20 Rac1 Ralgds Ramp1 Ranbp5 Rbp1 Sftpd Slc16a1 Slc25a13 Slc25a19 Slc39a4 Slc39a8 Slc5a8 Slc6a9 Slco3a1 Stx3 Synpr Thoc3 Thoc4 Tm9sf2 Tomm7 Tram1 Trpv4 Trpv6 Tuba1 Tub…
151	GO:0035295 [3]: tube development	6	6	506	56	12061	-2.57	0.0	3.24	1.5	Cyr61 Fgf1 Lama5 Pbx1 Pthlh Timeless
152	GO:0007517 [5]: muscle development	10	10	502	126	11991	-2.59	0.0	3.0	1.38	1500003O03Rik Cald1 Cryab Efhd2 Lama5 Tagln2 Tnnt2 Tpm3 Utrn Vamp5
153	GO:0006913 [6]: nucleocytoplasmic transport	7	7	505	73	12044	-2.61	0.0	3.14	1.46	Edar Fmr1 Kpna2 Nfkbia Ranbp5 Thoc3 Thoc4
154	GO:0006349 [4]: imprinting	2	2	510	5	12112	-2.63	0.0	3.5	1.5	Eed Kcnq1
155	GO:0051028 [7]: mRNA transport	3	3	509	15	12102	-2.66	0.0	3.37	1.5	Fmr1 Thoc3 Thoc4
156	GO:0006406 [8]: mRNA-nucleus export	3	3	509	15	12102	-2.66	0.0	3.37	1.5	Fmr1 Thoc3 Thoc4
157	GO:0008286 [8]: insulin receptor signaling pathway	3	3	509	15	12102	-2.66	0.0	3.37	1.5	Eif4ebp2 Foxo1 Socs3
158	GO:0001503 [5]: ossification	5	5	507	42	12075	-2.67	0.0	3.2	1.5	Ctgf Ptger4 Pthlh Ptn Wnt7b
159	GO:0009310 [6]: amine catabolism	5	5	507	42	12075	-2.67	0.0	3.2	1.5	Arg2 Cdo1 Dmgdh Smox Uroc1
160	GO:0019885 [6]: antigen processing, endogenous antigen via MHC class I	4	4	508	28	12089	-2.7	0.0	3.24	1.5	H2-Bl H2-T10 H2-T22 Tapbp
161	GO:0006468 [8]: protein amino acid phosphorylation	25	25	487	439	11678	-2.71	0.0	2.41	1.17	Axl Bub1 Dapk2 Epha4 Fgfr3 Frk Igh-6 Ikbkb Ilk Krt2-8 Nek2 Nek7 Pace4 Pak2 Pak3 Pdgfa Pdpk1 Pftk1 Plk4 Prkx Ptk2 Ripk4 Socs3 Stk23 Stk39
162	GO:0030154 [3]: cell differentiation	19	19	493	311	11806	-2.72	0.0	2.54	1.27	Col18a1 Ctgf Edar Egr1 Ezh2 F11r Fgfr3 Fst Hells Hey2 Kras Pappa Pthlh Qk Relb Rpgrip1 Sp3 Trp63 Wnt7b
163	GO:0040007 [3]: growth	8	8	504	93	12024	-2.73	0.0	2.95	1.35	5830426I05Rik Crim1 Ctgf Cyr61 Igfbp7 Inhbb Lama5 Socs3
164	GO:0016477 [5]: cell migration	10	10	502	130	11987	-2.74	0.0	2.84	1.28	Alcam Cdh2 Col18a1 Ctgf Efnb1 Epha4 Lama5 Ptk2 St14 Tnfrsf12a
165	GO:0030005 [7]: di-, tri-valent inorganic cation homeostasis	5	5	507	43	12074	-2.74	0.0	3.12	1.45	Cherp Pkd2 Pthlh Slc39a4 Vdr
166	GO:0006720 [6]: isoprenoid metabolism	3	3	509	16	12101	-2.79	0.0	3.23	1.5	Aldh1a7 Fdps Rbp1
167	GO:0045934 [6]: negative regulation of nucleobase, nucleoside, nucleotide and nucleic acid metabolism	9	9	503	113	12004	-2.79	0.0	2.82	1.28	Atpif1 Foxp1 Gmnn Hells Id1 Msh6 Nrip1 Rnf134 Vdr
168	GO:0009266 [6]: response to temperature	4	4	508	29	12088	-2.79	0.0	3.14	1.46	Cryab Hspa8 Hspca Serpinh1
169	GO:0006959 [5]: humoral immune response	2	2	510	154	11963	-2.79	0.0	0.01	0.0	Bmi1 Igh-6
170	GO:0009892 [5]: negative regulation of metabolism	10	10	502	132	11985	-2.8	0.0	2.76	1.27	Atpif1 Eif4ebp2 Foxp1 Gmnn Hells Id1 Msh6 Nrip1 Rnf134 Vdr
171	GO:0045005 [8]: maintenance of fidelity during DNA-dependent DNA replication	2	2	510	6	12111	-2.87	0.0	3.24	1.5	Msh6 Pold1
172	GO:0000072 [7]: M phase specific microtubule process	2	2	510	6	12111	-2.87	0.0	3.24	1.5	Brca1 Cdca1
173	GO:0009411 [7]: response to UV	2	2	510	6	12111	-2.87	0.0	3.24	1.5	Msh6 Pmaip1
174	GO:0035239 [4]: tube morphogenesis	4	4	508	30	12087	-2.87	0.0	3.05	1.4	Cyr61 Lama5 Pbx1 Timeless
175	GO:0007015 [9]: actin filament organization	4	4	508	30	12087	-2.87	0.0	3.05	1.4	Cdc42 Dbn1 Rhoe Tmod2
176	GO:0044248 [5]: cellular catabolism	33	33	479	633	11484	-2.9	0.0	2.01	1.05	Abat Adam10 Adamts1 Adamts15 Adamts4 Arg2 Capn2 Cdo1 Cnp1 Cyp39a1 Dmgdh Eno1 Eps8 Gzma Hp Hpn Hspa14 Lcn7 Lsm5 Mbtps1 Mgll Moxd1 Pace4 Pappa Plat Prep Smox St14 Ube1x Ube1y1 Uqcrc2 Uroc1 Usp25
177	GO:0007498 [3]: mesoderm development	3	3	509	17	12100	-2.92	0.0	3.1	1.43	Ext1 Tcf3 Trp63
178	GO:0006928 [4]: cell motility	11	11	501	156	11961	-2.93	0.0	2.56	1.27	Alcam Cdh2 Col18a1 Ctgf Efnb1 Epha4 Lama5 Ptk2 Rac1 St14 Tnfrsf12a
179	GO:0008610 [6]: lipid biosynthesis	11	11	501	156	11961	-2.93	0.0	2.56	1.27	Alox12e Alox15 Cyp39a1 Fads1 Fads2 Fads3 Fdps Hmgcr Lpgat1 Mlstd2 Pbx1
180	GO:0030333 [5]: antigen processing	5	5	507	46	12071	-2.93	0.0	2.91	1.33	H2-Bl H2-T10 H2-T22 Igh-6 Tapbp
181	GO:0040008 [4]: regulation of growth	6	6	506	63	12054	-2.96	0.0	2.81	1.28	Crim1 Ctgf Cyr61 Igfbp7 Lama5 Socs3
182	GO:0015031 [5]: protein transport	14	14	498	472	11645	-2.99	0.0	0.07	0.04	Arf4 Dmgdh Edar Kpna2 Nfkbia Rab15 Rab20 Ramp1 Ranbp5 Stx3 Tomm7 Tram1 Ywhae Ywhaz
183	GO:0009651 [6]: response to salt stress	1	1	511	0	12117	-2.99	0.0	3.21	1.5	Trpv4
184	GO:0016127 [7]: sterol catabolism	1	1	511	0	12117	-2.99	0.0	3.21	1.5	Cyp39a1
185	GO:0016554 [9]: cytidine to uridine editing	1	1	511	0	12117	-2.99	0.0	3.21	1.5	Apobec1
186	GO:0030102 [7]: negative regulation of natural killer cell activity	1	1	511	0	12117	-2.99	0.0	3.21	1.5	H2-Bl
187	GO:0030103 [6]: vasopressin secretion	1	1	511	0	12117	-2.99	0.0	3.21	1.5	Trpv4
188	GO:0030325 [6]: adrenal gland development	1	1	511	0	12117	-2.99	0.0	3.21	1.5	Pbx1
189	GO:0030520 [8]: estrogen receptor signaling pathway	1	1	511	0	12117	-2.99	0.0	3.21	1.5	Taf7
190	GO:0030573 [8]: bile acid catabolism	1	1	511	0	12117	-2.99	0.0	3.21	1.5	Cyp39a1
191	GO:0035270 [5]: endocrine system development	1	1	511	0	12117	-2.99	0.0	3.21	1.5	Pbx1
192	GO:0042249 [7]: establishment of polarity of embryonic epithelium	1	1	511	0	12117	-2.99	0.0	3.21	1.5	Celsr1
193	GO:0042483 [7]: negative regulation of odontogenesis	1	1	511	0	12117	-2.99	0.0	3.21	1.5	Tnfrsf11b
194	GO:0042489 [8]: negative regulation of odontogenesis (sensu Vertebrata)	1	1	511	0	12117	-2.99	0.0	3.21	1.5	Tnfrsf11b
195	GO:0042538 [7]: hyperosmotic salinity response	1	1	511	0	12117	-2.99	0.0	3.21	1.5	Trpv4
196	GO:0042594 [5]: response to starvation	1	1	511	0	12117	-2.99	0.0	3.21	1.5	Foxa3
197	GO:0042730 [7]: fibrinolysis	1	1	511	0	12117	-2.99	0.0	3.21	1.5	Anxa2
198	GO:0042759 [8]: long-chain fatty acid biosynthesis	1	1	511	0	12117	-2.99	0.0	3.21	1.5	Fads1
199	GO:0043129 [5]: surfactant homeostasis	1	1	511	0	12117	-2.99	0.0	3.21	1.5	Pthlh
200	GO:0045004 [7]: DNA replication proofreading	1	1	511	0	12117	-2.99	0.0	3.21	1.5	Pold1
201	GO:0045010 [9]: actin nucleation	1	1	511	0	12117	-2.99	0.0	3.21	1.5	Wasl
202	GO:0045845 [6]: regulation of natural killer cell activity	1	1	511	0	12117	-2.99	0.0	3.21	1.5	H2-Bl
203	GO:0045978 [7]: negative regulation of nucleoside metabolism	1	1	511	0	12117	-2.99	0.0	3.21	1.5	Atpif1
204	GO:0046500 [6]: S-adenosylmethionine metabolism	1	1	511	0	12117	-2.99	0.0	3.21	1.5	Mat2a
205	GO:0046717 [4]: acid secretion	1	1	511	0	12117	-2.99	0.0	3.21	1.5	Anxa1
206	GO:0046847 [8]: filopodium formation	1	1	511	0	12117	-2.99	0.0	3.21	1.5	Cdc42
207	GO:0048146 [7]: positive regulation of fibroblast proliferation	1	1	511	0	12117	-2.99	0.0	3.21	1.5	Sphk1
208	GO:0048286 [6]: alveolus development	1	1	511	0	12117	-2.99	0.0	3.21	1.5	Pthlh
209	GO:0048318 [4]: axial mesoderm development	1	1	511	0	12117	-2.99	0.0	3.21	1.5	Tcf3
210	GO:0048319 [5]: axial mesoderm morphogenesis	1	1	511	0	12117	-2.99	0.0	3.21	1.5	Tcf3
211	GO:0050482 [5]: arachidonic acid secretion	1	1	511	0	12117	-2.99	0.0	3.21	1.5	Anxa1
212	GO:0051147 [5]: regulation of muscle cell differentiation	1	1	511	0	12117	-2.99	0.0	3.21	1.5	Ezh2
213	GO:0051148 [6]: negative regulation of muscle cell differentiation	1	1	511	0	12117	-2.99	0.0	3.21	1.5	Ezh2
214	GO:0051153 [6]: regulation of striated muscle cell differentiation	1	1	511	0	12117	-2.99	0.0	3.21	1.5	Ezh2
215	GO:0051154 [7]: negative regulation of striated muscle cell differentiation	1	1	511	0	12117	-2.99	0.0	3.21	1.5	Ezh2
216	GO:0051261 [7]: protein depolymerization	1	1	511	0	12117	-2.99	0.0	3.21	1.5	Stmn1
217	GO:0001885 [4]: endothelial cell development	1	1	511	0	12117	-2.99	0.0	3.21	1.5	Col18a1
218	GO:0001886 [5]: endothelial cell morphogenesis	1	1	511	0	12117	-2.99	0.0	3.21	1.5	Col18a1
219	GO:0006299 [8]: short patch mismatch repair system	1	1	511	0	12117	-2.99	0.0	3.21	1.5	Msh6
220	GO:0006556 [6]: S-adenosylmethionine biosynthesis	1	1	511	0	12117	-2.99	0.0	3.21	1.5	Mat2a
221	GO:0006607 [8]: NLS-bearing substrate-nucleus import	1	1	511	0	12117	-2.99	0.0	3.21	1.5	Ranbp5
222	GO:0006636 [7]: fatty acid desaturation	1	1	511	0	12117	-2.99	0.0	3.21	1.5	Fads1
223	GO:0006706 [7]: steroid catabolism	1	1	511	0	12117	-2.99	0.0	3.21	1.5	Cyp39a1
224	GO:0006707 [8]: cholesterol catabolism	1	1	511	0	12117	-2.99	0.0	3.21	1.5	Cyp39a1
225	GO:0006931 [7]: substrate-bound cell migration, cell attachment to substrate	1	1	511	0	12117	-2.99	0.0	3.21	1.5	Tnfrsf12a
226	GO:0007019 [8]: microtubule depolymerization	1	1	511	0	12117	-2.99	0.0	3.21	1.5	Stmn1
227	GO:0007231 [6]: osmosensory signaling pathway	1	1	511	0	12117	-2.99	0.0	3.21	1.5	Trpv4
228	GO:0007354 [7]: zygotic determination of anterior/posterior axis, embryo	1	1	511	0	12117	-2.99	0.0	3.21	1.5	Pace4
229	GO:0007499 [4]: ectoderm and mesoderm interaction	1	1	511	0	12117	-2.99	0.0	3.21	1.5	Trp63
230	GO:0009118 [6]: regulation of nucleoside metabolism	1	1	511	0	12117	-2.99	0.0	3.21	1.5	Atpif1
231	GO:0009267 [5]: cellular response to starvation	1	1	511	0	12117	-2.99	0.0	3.21	1.5	Foxa3
232	GO:0046849 [4]: bone remodeling	5	5	507	47	12070	-3.0	0.0	2.84	1.28	Ctgf Ptger4 Pthlh Ptn Wnt7b
233	GO:0016310 [7]: phosphorylation	26	26	486	484	11633	-3.0	0.0	2.0	1.05	1110020P15Rik Axl Bub1 Dapk2 Epha4 Fgfr3 Frk Igh-6 Ikbkb Ilk Krt2-8 Nek2 Nek7 Pace4 Pak2 Pak3 Pdgfa Pdpk1 Pftk1 Plk4 Prkx Ptk2 Ripk4 Socs3 Stk23 Stk39
234	GO:0051258 [7]: protein polymerization	3	3	509	18	12099	-3.03	0.0	2.97	1.36	4930542G03Rik Rac1 Tuba1
235	GO:0009064 [7]: glutamine family amino acid metabolism	3	3	509	18	12099	-3.03	0.0	2.97	1.36	Arg2 Ctps Ctps2
236	GO:0008104 [4]: protein localization	15	15	497	494	11623	-3.03	0.0	0.08	0.05	Arf4 Dmgdh Edar Kpna2 Nfkbia Pmaip1 Rab15 Rab20 Ramp1 Ranbp5 Stx3 Tomm7 Tram1 Ywhae Ywhaz
237	GO:0006575 [6]: amino acid derivative metabolism	5	5	507	48	12069	-3.05	0.0	2.77	1.27	Bbox1 Cdo1 Mat2a Moxd1 Smox
238	GO:0006875 [7]: metal ion homeostasis	5	5	507	48	12069	-3.05	0.0	2.77	1.27	Cherp Pkd2 Pthlh Slc39a4 Vdr
239	GO:0000375 [8]: RNA splicing, via transesterification reactions	12	12	500	181	11936	-3.05	0.0	2.37	1.15	Brunol4 Cherp Lsm5 Lsm8 Ppih Sf3b1 Sf3b4 Sfpq Sfrs7 Tardbp Thoc3 Thoc4
240	GO:0000377 [9]: RNA splicing, via transesterification reactions with bulged adenosine as nucleophile	12	12	500	181	11936	-3.05	0.0	2.37	1.15	Brunol4 Cherp Lsm5 Lsm8 Ppih Sf3b1 Sf3b4 Sfpq Sfrs7 Tardbp Thoc3 Thoc4
241	GO:0000398 [8]: nuclear mRNA splicing, via spliceosome	12	12	500	181	11936	-3.05	0.0	2.37	1.15	Brunol4 Cherp Lsm5 Lsm8 Ppih Sf3b1 Sf3b4 Sfpq Sfrs7 Tardbp Thoc3 Thoc4
242	GO:0000910 [5]: cytokinesis	8	8	504	102	12015	-3.07	0.0	2.55	1.27	Ccnt1 Cdc42 Cks1b Nek2 Pard6b Ppp1cb Sept2 Sept7
243	GO:0019438 [6]: aromatic compound biosynthesis	2	2	510	7	12110	-3.08	0.0	3.02	1.39	Gch1 Pcbd1
244	GO:0042559 [7]: pteridine and derivative biosynthesis	2	2	510	7	12110	-3.08	0.0	3.02	1.39	Gch1 Pcbd1
245	GO:0007346 [7]: regulation of mitotic cell cycle	2	2	510	7	12110	-3.08	0.0	3.02	1.39	AA545217 Ris2
246	GO:0016049 [4]: cell growth	5	5	507	49	12068	-3.11	0.0	2.7	1.27	Crim1 Ctgf Cyr61 Igfbp7 Socs3
247	GO:0043207 [5]: response to external biotic stimulus	17	17	495	535	11582	-3.13	0.0	0.1	0.06	Becn1 Bmi1 Ccl20 Cxcl1 Cxcl10 Cxcl11 Cxcl5 Defb1 H2-Bl Hp Igh-6 Krt2-8 Nfkbiz Rac1 Relb Tlr3 Wasl
248	GO:0008380 [7]: RNA splicing	12	12	500	185	11932	-3.14	0.0	2.26	1.14	Brunol4 Cherp Lsm5 Lsm8 Ppih Sf3b1 Sf3b4 Sfpq Sfrs7 Tardbp Thoc3 Thoc4
249	GO:0009058 [4]: biosynthesis	39	39	473	807	11310	-3.16	0.0	1.51	0.88	Alg2 Alox12e Alox15 Atf4 B3gnt1 Bbox1 Ctps Ctps2 Cyp39a1 D3Bwg0562e Eif2c2 Eif3s10 Eif4a2 Eif4ebp2 Fads1 Fads2 Fads3 Galnt2 Gch1 Gucy1a3 Gucy1b3 Hmgcr Lama5 Large Mat2a Mlstd2 Mrpl13 Paics Pbx1 Pcbd1 Pum2 Rad21 Rpl15 Rpl23a Rpl3 Rpl41 Slc5a8 Sptlc1 St3gal4
250	GO:0007167 [6]: enzyme linked receptor protein signaling pathway	11	11	501	167	11950	-3.2	0.0	2.22	1.14	Ctgf Eif4ebp2 Epha4 Foxo1 Fst Ltbp3 Pace4 Plat Ptprs Socs3 Sostdc1
251	GO:0006732 [6]: coenzyme metabolism	1	1	511	108	12009	-3.21	0.0	0.01	0.0	Cte1
252	GO:0006325 [7]: establishment and/or maintenance of chromatin architecture	10	10	502	147	11970	-3.22	0.0	2.25	1.14	Bmi1 Cbx1 Cdyl Chd4 Ezh2 H2afx Hells Smarcc1 Smarcd2 Suv39h1
253	GO:0000278 [6]: mitotic cell cycle	9	9	503	127	11990	-3.23	0.0	2.29	1.14	AA545217 Bub1 Itgb1 Nek2 Rad21 Ris2 Rnf2 Stag1 Stmn1
254	GO:0007169 [7]: transmembrane receptor protein tyrosine kinase signaling pathway	7	7	505	88	12029	-3.24	0.0	2.4	1.17	Ctgf Eif4ebp2 Epha4 Foxo1 Pace4 Plat Socs3
255	GO:0009063 [7]: amino acid catabolism	4	4	508	35	12082	-3.24	0.0	2.63	1.27	Arg2 Cdo1 Dmgdh Uroc1
256	GO:0045184 [5]: establishment of protein localization	15	15	497	475	11642	-3.24	0.0	0.11	0.07	Arf4 Dmgdh Edar Kpna2 Nfkbia Pmaip1 Rab15 Rab20 Ramp1 Ranbp5 Stx3 Tomm7 Tram1 Ywhae Ywhaz
257	GO:0042558 [6]: pteridine and derivative metabolism	2	2	510	8	12109	-3.26	0.0	2.82	1.28	Gch1 Pcbd1
258	GO:0001570 [4]: vasculogenesis	2	2	510	8	12109	-3.26	0.0	2.82	1.28	Hey2 Qk
259	GO:0006182 [8]: cGMP biosynthesis	2	2	510	8	12109	-3.26	0.0	2.82	1.28	Gucy1a3 Gucy1b3
260	GO:0006914 [4]: autophagy	2	2	510	8	12109	-3.26	0.0	2.82	1.28	Apg12l Becn1
261	GO:0008064 [6]: regulation of actin polymerization and/or depolymerization	2	2	510	8	12109	-3.26	0.0	2.82	1.28	Rac1 Tmod2
262	GO:0008637 [8]: apoptotic mitochondrial changes	2	2	510	8	12109	-3.26	0.0	2.82	1.28	Pmaip1 Rnf7
263	GO:0043065 [7]: positive regulation of apoptosis	7	7	505	89	12028	-3.27	0.0	2.36	1.15	Brca1 Col18a1 H2-Bl Msh6 Pmaip1 Rnf7 Trp63
264	GO:0006519 [5]: amino acid and derivative metabolism	11	11	501	170	11947	-3.27	0.0	2.14	1.14	Arg2 Bbox1 Cdo1 Ctps Ctps2 Dmgdh Mat2a Moxd1 Pcbd1 Smox Uroc1
265	GO:0007017 [7]: microtubule-based process	9	9	503	129	11988	-3.29	0.0	2.22	1.14	4930542G03Rik Brca1 Cdca1 Hap1 Mtap4 Ptk2 Stmn1 Tuba1 Tubb6
266	GO:0009611 [5]: response to wounding	9	9	503	323	11794	-3.31	0.0	0.08	0.05	Ccl20 Cxcl1 Cxcl10 Cxcl11 Cxcl5 Nfkbiz Rac1 Relb Tlr3
267	GO:0043068 [6]: positive regulation of programmed cell death	7	7	505	90	12027	-3.31	0.0	2.32	1.14	Brca1 Col18a1 H2-Bl Msh6 Pmaip1 Rnf7 Trp63
268	GO:0009952 [4]: anterior/posterior pattern formation	4	4	508	36	12081	-3.31	0.0	2.56	1.27	Arc Pace4 Rnf2 Tcf3
269	GO:0000226 [8]: microtubule cytoskeleton organization and biogenesis	4	4	508	36	12081	-3.31	0.0	2.56	1.27	Brca1 Cdca1 Mtap4 Ptk2
270	GO:0015672 [7]: monovalent inorganic cation transport	5	5	507	219	11898	-3.32	0.0	0.05	0.03	Atp1a1 Kcnd2 Kcnk1 Kcnq1 Slc5a8
271	GO:0006405 [7]: RNA-nucleus export	3	3	509	21	12096	-3.32	0.0	2.64	1.27	Fmr1 Thoc3 Thoc4
272	GO:0007266 [7]: Rho protein signal transduction	3	3	509	21	12096	-3.32	0.0	2.64	1.27	Arhgap5 Cdc42 Rhoj
273	GO:0042981 [6]: regulation of apoptosis	12	12	500	195	11922	-3.35	0.0	2.0	1.05	Brca1 Card10 Col18a1 Esrrbl1 H2-Bl Hells Msh6 Pmaip1 Rnf7 Snai2 Sphk1 Trp63
274	GO:0006952 [5]: defense response	33	33	479	875	11242	-3.35	0.0	0.26	0.16	Bmi1 Ccl20 Cmkor1 Cxcl1 Cxcl10 Cxcl11 Cxcl16 Cxcl5 Defb1 Egr1 Elf1 Gbp1 Gbp2 H2-Bl H2-T10 H2-T22 H28 Hells Hp Ifi203 Ifit2 Ifitm3 Igh-6 Ndrg1 Nfkbiz Oas3 Rac1 Relb Sp3 Tacstd1 Tacstd2 Tapbp Tlr3
275	GO:0009607 [4]: response to biotic stimulus	43	43	469	951	11166	-3.36	0.0	1.05	0.63	Becn1 Bmi1 Ccl20 Cmkor1 Cxcl1 Cxcl10 Cxcl11 Cxcl16 Cxcl5 Defb1 Egr1 Eif3s6ip Elf1 Gab1 Gbp1 Gbp2 Gpx2 H2-Bl H2-T10 H2-T22 H28 Hells Hp Hspa14 Hspa8 Hspca Ifi203 Ifit2 Ifitm3 Igh-6 Krt2-8 Ndrg1 Nfkbiz Oas3 Rac1 Relb Serpinh1 Sp3 Tacstd1 Tacstd2 Tapbp Tlr3 Wasl
276	GO:0044249 [5]: cellular biosynthesis	36	36	476	774	11343	-3.38	0.0	1.19	0.69	Alox12e Alox15 Atf4 B3gnt1 Bbox1 Ctps Ctps2 Cyp39a1 D3Bwg0562e Eif2c2 Eif3s10 Eif4a2 Eif4ebp2 Fads1 Fads2 Fads3 Galnt2 Gch1 Gucy1a3 Gucy1b3 Lama5 Large Mat2a Mlstd2 Mrpl13 Paics Pbx1 Pcbd1 Pum2 Rad21 Rpl15 Rpl23a Rpl3 Rpl41 Slc5a8 St3gal4
277	GO:0006412 [6]: protein biosynthesis	15	15	497	461	11656	-3.4	0.0	0.13	0.08	B3gnt1 Eif2c2 Eif3s10 Eif4a2 Eif4ebp2 Galnt2 Lama5 Mrpl13 Pum2 Rad21 Rpl15 Rpl23a Rpl3 Rpl41 St3gal4
278	GO:0043067 [5]: regulation of programmed cell death	12	12	500	198	11919	-3.4	0.0	1.92	1.05	Brca1 Card10 Col18a1 Esrrbl1 H2-Bl Hells Msh6 Pmaip1 Rnf7 Snai2 Sphk1 Trp63
279	GO:0042592 [3]: homeostasis	8	8	504	113	12004	-3.4	0.0	2.13	1.14	Cherp Foxa3 Ikbkb Pkd2 Pthlh Sftpd Slc39a4 Vdr
280	GO:0050657 [6]: nucleic acid transport	3	3	509	22	12095	-3.41	0.0	2.54	1.27	Fmr1 Thoc3 Thoc4
281	GO:0050658 [6]: RNA transport	3	3	509	22	12095	-3.41	0.0	2.54	1.27	Fmr1 Thoc3 Thoc4
282	GO:0051236 [5]: establishment of RNA localization	3	3	509	22	12095	-3.41	0.0	2.54	1.27	Fmr1 Thoc3 Thoc4
283	GO:0006305 [7]: DNA alkylation	3	3	509	22	12095	-3.41	0.0	2.54	1.27	Dnmt1 Hells Mbd1
284	GO:0006306 [4]: DNA methylation	3	3	509	22	12095	-3.41	0.0	2.54	1.27	Dnmt1 Hells Mbd1
285	GO:0006800 [5]: oxygen and reactive oxygen species metabolism	4	4	508	38	12079	-3.42	0.0	2.42	1.18	Cyba Fmo2 Gab1 Gpx2
286	GO:0030032 [7]: lamellipodium biogenesis	2	2	510	9	12108	-3.43	0.0	2.65	1.27	Capzb Rac1
287	GO:0030832 [9]: regulation of actin filament length	2	2	510	9	12108	-3.43	0.0	2.65	1.27	Rac1 Tmod2
288	GO:0051128 [5]: regulation of cell organization and biogenesis	2	2	510	9	12108	-3.43	0.0	2.65	1.27	Rac1 Tmod2
289	GO:0000904 [4]: cellular morphogenesis during differentiation	2	2	510	9	12108	-3.43	0.0	2.65	1.27	Col18a1 Rpgrip1
290	GO:0006541 [8]: glutamine metabolism	2	2	510	9	12108	-3.43	0.0	2.65	1.27	Ctps Ctps2
291	GO:0007416 [6]: synaptogenesis	2	2	510	9	12108	-3.43	0.0	2.65	1.27	Catnd2 Igsf4a
292	GO:0007399 [5]: neurogenesis	16	16	496	291	11826	-3.43	0.0	1.7	0.97	Alcam Aplp2 Bmi1 Catnd2 Dbn1 Efnb1 Efnb2 Epha4 Fmr1 Igsf4a Lrrk1 Ptk2 Qk Rac1 Stmn1 Tnfrsf12a
293	GO:0009056 [4]: catabolism	33	33	479	710	11407	-3.44	0.0	1.15	0.67	Abat Adam10 Adamts1 Adamts15 Adamts4 Arg2 Capn2 Cdo1 Cnp1 Cyp39a1 Dmgdh Eno1 Eps8 Gzma Hp Hpn Hspa14 Lcn7 Lsm5 Mbtps1 Mgll Moxd1 Pace4 Pappa Plat Prep Smox St14 Ube1x Ube1y1 Uqcrc2 Uroc1 Usp25
294	GO:0006512 [8]: ubiquitin cycle	18	18	494	339	11778	-3.44	0.0	1.6	0.91	2700084L22Rik AJ430384 Apg12l Bmi1 Brca1 Fbxo11 Fbxo3 Nedd4 Rnf14 Rnf7 Tceb1 Ubd Ube1x Ube1y1 Usp1 Usp25 Usp43 Wwp2
295	GO:0007229 [6]: integrin-mediated signaling pathway	5	5	507	56	12061	-3.45	0.0	2.3	1.14	Adamts4 Ctgf Ilk Itgb1 Ptk2
296	GO:0045045 [5]: secretory pathway	1	1	511	100	12017	-3.45	0.0	0.02	0.0	Cadps2
297	GO:0006954 [5]: inflammatory response	8	8	504	115	12002	-3.46	0.0	2.07	1.08	Ccl20 Cxcl1 Cxcl10 Cxcl11 Cxcl5 Nfkbiz Rac1 Tlr3
298	GO:0012502 [7]: induction of programmed cell death	6	6	506	75	12042	-3.46	0.0	2.21	1.14	Brca1 H2-Bl Msh6 Pmaip1 Rnf7 Trp63
299	GO:0006917 [8]: induction of apoptosis	6	6	506	75	12042	-3.46	0.0	2.21	1.14	Brca1 H2-Bl Msh6 Pmaip1 Rnf7 Trp63
300	GO:0009613 [5]: response to pest, pathogen or parasite	17	17	495	499	11618	-3.47	0.0	0.17	0.1	Becn1 Bmi1 Ccl20 Cxcl1 Cxcl10 Cxcl11 Cxcl5 Defb1 H2-Bl Hp Igh-6 Krt2-8 Nfkbiz Rac1 Relb Tlr3 Wasl
301	GO:0006950 [4]: response to stress	35	35	477	772	11345	-3.47	0.0	1.01	0.63	Becn1 Bmi1 Brca1 Ccl20 Cryab Cxcl1 Cxcl10 Cxcl11 Cxcl5 Defb1 Eif3s6ip Foxa3 Gab1 Gpx2 H2-Bl H2afx Hp Hspa14 Hspa8 Hspca Igh-6 Krt2-8 Msh6 Nfkbiz Pdpk1 Pmaip1 Pold1 Rac1 Rad21 Relb Serpinh1 Tlr3 Trpv4 Ung Wasl
302	GO:0001932 [8]: regulation of protein amino acid phosphorylation	3	3	509	23	12094	-3.49	0.0	2.45	1.21	Igh-6 Pdgfa Socs3
303	GO:0006403 [4]: RNA localization	3	3	509	23	12094	-3.49	0.0	2.45	1.21	Fmr1 Thoc3 Thoc4
304	GO:0006631 [6]: fatty acid metabolism	8	8	504	117	12000	-3.51	0.0	2.0	1.05	Alox12e Alox15 Cte1 Fads1 Fads2 Fads3 Hadhsc Mlstd2
305	GO:0050817 [3]: coagulation	4	4	508	40	12077	-3.53	0.0	2.29	1.14	Anxa2 Anxa5 F2rl1 F3
306	GO:0007596 [4]: blood coagulation	4	4	508	40	12077	-3.53	0.0	2.29	1.14	Anxa2 Anxa5 F2rl1 F3
307	GO:0009059 [5]: macromolecule biosynthesis	18	18	494	511	11606	-3.54	0.0	0.21	0.13	Atf4 B3gnt1 D3Bwg0562e Eif2c2 Eif3s10 Eif4a2 Eif4ebp2 Galnt2 Lama5 Large Mrpl13 Pum2 Rad21 Rpl15 Rpl23a Rpl3 Rpl41 St3gal4
308	GO:0006333 [8]: chromatin assembly or disassembly	6	6	506	78	12039	-3.56	0.0	2.08	1.09	Cbx1 Cdyl Chd4 H2afx Smarcc1 Suv39h1
309	GO:0046068 [8]: cGMP metabolism	2	2	510	10	12107	-3.56	0.0	2.49	1.24	Gucy1a3 Gucy1b3
310	GO:0050808 [5]: synapse organization and biogenesis	2	2	510	10	12107	-3.56	0.0	2.49	1.24	Catnd2 Igsf4a
311	GO:0008016 [5]: regulation of heart contraction rate	2	2	510	10	12107	-3.56	0.0	2.49	1.24	Gnai2 Gnai3
312	GO:0019725 [4]: cell homeostasis	6	6	506	79	12038	-3.59	0.0	2.04	1.07	Cherp Foxa3 Pkd2 Pthlh Slc39a4 Vdr
313	GO:0051170 [7]: nuclear import	4	4	508	41	12076	-3.59	0.0	2.22	1.14	Edar Kpna2 Nfkbia Ranbp5
314	GO:0006606 [7]: protein-nucleus import	4	4	508	41	12076	-3.59	0.0	2.22	1.14	Edar Kpna2 Nfkbia Ranbp5
315	GO:0006766 [5]: vitamin metabolism	4	4	508	41	12076	-3.59	0.0	2.22	1.14	Aldh1a1 Aldh1a7 Bbox1 Cyp26a1
316	GO:0006811 [5]: ion transport	25	25	487	540	11577	-3.61	0.0	1.04	0.63	Atp1a1 B430218L07Rik Chrnb1 Clca1 Clca2 Clca4 Clic4 Col17a1 Col18a1 Cp Fxyd3 Gabrp Kcnd2 Kcnk1 Kcnq1 Pkd2 Sftpd Slc16a1 Slc39a4 Slc39a8 Slc5a8 Slco3a1 Trpv4 Trpv6 Vdr
317	GO:0043037 [7]: translation	3	3	509	151	11966	-3.62	0.0	0.05	0.03	Eif4ebp2 Lama5 Pum2
318	GO:0007611 [3]: learning and/or memory	3	3	509	25	12092	-3.64	0.0	2.28	1.14	Catnd2 Ptn Tmod2
319	GO:0009187 [7]: cyclic nucleotide metabolism	3	3	509	25	12092	-3.64	0.0	2.28	1.14	Cnp1 Gucy1a3 Gucy1b3
320	GO:0006955 [4]: immune response	29	29	483	683	11434	-3.64	0.0	0.66	0.43	Bmi1 Ccl20 Cxcl1 Cxcl10 Cxcl11 Cxcl16 Cxcl5 Egr1 Elf1 Gbp1 Gbp2 H2-Bl H2-T10 H2-T22 H28 Hells Hp Ifi203 Ifit2 Ifitm3 Igh-6 Ndrg1 Nfkbiz Oas3 Rac1 Relb Sp3 Tapbp Tlr3
321	GO:0009991 [4]: response to extracellular stimulus	1	1	511	1	12116	-3.64	0.0	2.53	1.27	Foxa3
322	GO:0016054 [6]: organic acid catabolism	1	1	511	1	12116	-3.64	0.0	2.53	1.27	Cyp39a1
323	GO:0016553 [8]: base conversion or substitution editing	1	1	511	1	12116	-3.64	0.0	2.53	1.27	Apobec1
324	GO:0019448 [9]: L-cysteine catabolism	1	1	511	1	12116	-3.64	0.0	2.53	1.27	Cdo1
325	GO:0019452 [8]: L-cysteine catabolism to taurine	1	1	511	1	12116	-3.64	0.0	2.53	1.27	Cdo1
326	GO:0019530 [7]: taurine metabolism	1	1	511	1	12116	-3.64	0.0	2.53	1.27	Cdo1
327	GO:0030035 [7]: microspike biogenesis	1	1	511	1	12116	-3.64	0.0	2.53	1.27	Cdc42
328	GO:0030518 [7]: steroid hormone receptor signaling pathway	1	1	511	1	12116	-3.64	0.0	2.53	1.27	Taf7
329	GO:0030838 [7]: positive regulation of actin filament polymerization	1	1	511	1	12116	-3.64	0.0	2.53	1.27	Rac1
330	GO:0042270 [10]: protection from natural killer cell mediated cytotoxicity	1	1	511	1	12116	-3.64	0.0	2.53	1.27	H2-Bl
331	GO:0042346 [9]: positive regulation of NF-kappaB-nucleus import	1	1	511	1	12116	-3.64	0.0	2.53	1.27	Edar
332	GO:0042481 [6]: regulation of odontogenesis	1	1	511	1	12116	-3.64	0.0	2.53	1.27	Tnfrsf11b
333	GO:0042993 [9]: positive regulation of transcription factor-nucleus import	1	1	511	1	12116	-3.64	0.0	2.53	1.27	Edar
334	GO:0045329 [8]: carnitine biosynthesis	1	1	511	1	12116	-3.64	0.0	2.53	1.27	Bbox1
335	GO:0045669 [6]: positive regulation of osteoblast differentiation	1	1	511	1	12116	-3.64	0.0	2.53	1.27	Wnt7b
336	GO:0045910 [8]: negative regulation of DNA recombination	1	1	511	1	12116	-3.64	0.0	2.53	1.27	Msh6
337	GO:0045921 [7]: positive regulation of exocytosis	1	1	511	1	12116	-3.64	0.0	2.53	1.27	Cadps2
338	GO:0045947 [9]: negative regulation of translational initiation	1	1	511	1	12116	-3.64	0.0	2.53	1.27	Eif4ebp2
339	GO:0046040 [10]: IMP metabolism	1	1	511	1	12116	-3.64	0.0	2.53	1.27	Paics
340	GO:0046208 [9]: spermine catabolism	1	1	511	1	12116	-3.64	0.0	2.53	1.27	Smox
341	GO:0046395 [7]: carboxylic acid catabolism	1	1	511	1	12116	-3.64	0.0	2.53	1.27	Cyp39a1
342	GO:0046439 [8]: L-cysteine metabolism	1	1	511	1	12116	-3.64	0.0	2.53	1.27	Cdo1
343	GO:0047484 [6]: regulation of response to osmotic stress	1	1	511	1	12116	-3.64	0.0	2.53	1.27	Trpv4
344	GO:0047496 [8]: vesicle transport along microtubule	1	1	511	1	12116	-3.64	0.0	2.53	1.27	Hap1
345	GO:0051204 [7]: protein insertion into mitochondrial membrane	1	1	511	1	12116	-3.64	0.0	2.53	1.27	Pmaip1
346	GO:0000018 [7]: regulation of DNA recombination	1	1	511	1	12116	-3.64	0.0	2.53	1.27	Msh6
347	GO:0000724 [8]: double-strand break repair via homologous recombination	1	1	511	1	12116	-3.64	0.0	2.53	1.27	H2afx
348	GO:0000725 [7]: recombinational repair	1	1	511	1	12116	-3.64	0.0	2.53	1.27	H2afx
349	GO:0001779 [5]: natural killer cell differentiation	1	1	511	1	12116	-3.64	0.0	2.53	1.27	Sp3
350	GO:0001844 [8]: protein insertion into mitochondrial membrane during induction of apoptosis	1	1	511	1	12116	-3.64	0.0	2.53	1.27	Pmaip1
351	GO:0006125 [7]: thioredoxin pathway	1	1	511	1	12116	-3.64	0.0	2.53	1.27	Txnrd1
352	GO:0006188 [10]: IMP biosynthesis	1	1	511	1	12116	-3.64	0.0	2.53	1.27	Paics
353	GO:0006189 [11]: 'de novo' IMP biosynthesis	1	1	511	1	12116	-3.64	0.0	2.53	1.27	Paics
354	GO:0006546 [9]: glycine catabolism	1	1	511	1	12116	-3.64	0.0	2.53	1.27	Dmgdh
355	GO:0006699 [8]: bile acid biosynthesis	1	1	511	1	12116	-3.64	0.0	2.53	1.27	Cyp39a1
356	GO:0007252 [8]: I-kappaB phosphorylation	1	1	511	1	12116	-3.64	0.0	2.53	1.27	Ikbkb
357	GO:0007527 [7]: adult somatic muscle development	1	1	511	1	12116	-3.64	0.0	2.53	1.27	Utrn
358	GO:0008156 [8]: negative regulation of DNA replication	1	1	511	1	12116	-3.64	0.0	2.53	1.27	Gmnn
359	GO:0008608 [8]: attachment of spindle microtubules to kinetochore	1	1	511	1	12116	-3.64	0.0	2.53	1.27	Cdca1
360	GO:0009093 [8]: cysteine catabolism	1	1	511	1	12116	-3.64	0.0	2.53	1.27	Cdo1
361	GO:0007411 [6]: axon guidance	4	4	508	42	12075	-3.65	0.0	2.16	1.14	Alcam Efnb1 Epha4 Tnfrsf12a
362	GO:0007599 [5]: hemostasis	4	4	508	42	12075	-3.65	0.0	2.16	1.14	Anxa2 Anxa5 F2rl1 F3
363	GO:0006366 [8]: transcription from Pol II promoter	12	12	500	216	11901	-3.66	0.0	1.53	0.89	Atf4 Fhl2 Glis2 Hey2 Id1 Nrip1 Rnf134 Surb7 Taf7 Tef Thrap4 Trp63
364	GO:0044257 [7]: cellular protein catabolism	22	22	490	474	11643	-3.68	0.0	1.02	0.63	Adam10 Adamts1 Adamts15 Adamts4 Capn2 Eps8 Gzma Hp Hpn Hspa14 Lcn7 Mbtps1 Mgll Pace4 Pappa Plat Prep St14 Ube1x Ube1y1 Uqcrc2 Usp25
365	GO:0006508 [8]: proteolysis and peptidolysis	22	22	490	474	11643	-3.68	0.0	1.02	0.63	Adam10 Adamts1 Adamts15 Adamts4 Capn2 Eps8 Gzma Hp Hpn Hspa14 Lcn7 Mbtps1 Mgll Pace4 Pappa Plat Prep St14 Ube1x Ube1y1 Uqcrc2 Usp25
366	GO:0044265 [6]: cellular macromolecule catabolism	24	24	488	532	11585	-3.68	0.0	0.9	0.57	Adam10 Adamts1 Adamts15 Adamts4 Capn2 Eno1 Eps8 Gzma Hp Hpn Hspa14 Lcn7 Lsm5 Mbtps1 Mgll Pace4 Pappa Plat Prep St14 Ube1x Ube1y1 Uqcrc2 Usp25
367	GO:0016458 [6]: gene silencing	2	2	510	11	12106	-3.69	0.0	2.35	1.15	Hells Kcnq1
368	GO:0046785 [8]: microtubule polymerization	2	2	510	11	12106	-3.69	0.0	2.35	1.15	4930542G03Rik Tuba1
369	GO:0050851 [6]: antigen receptor-mediated signaling pathway	2	2	510	11	12106	-3.69	0.0	2.35	1.15	Elf1 Igh-6
370	GO:0006471 [8]: protein amino acid ADP-ribosylation	2	2	510	11	12106	-3.69	0.0	2.35	1.15	Arl6 Tiparp
371	GO:0008277 [5]: regulation of G-protein coupled receptor protein signaling pathway	2	2	510	11	12106	-3.69	0.0	2.35	1.15	Ramp1 Tmod2
372	GO:0006820 [6]: anion transport	8	8	504	126	11991	-3.7	0.0	1.73	0.97	Clca1 Clca2 Clca4 Clic4 Col17a1 Col18a1 Sftpd Slc16a1
373	GO:0015931 [5]: nucleobase, nucleoside, nucleotide and nucleic acid transport	3	3	509	26	12091	-3.71	0.0	2.19	1.14	Fmr1 Thoc3 Thoc4
374	GO:0019220 [6]: regulation of phosphate metabolism	3	3	509	26	12091	-3.71	0.0	2.19	1.14	Igh-6 Pdgfa Socs3
375	GO:0042325 [7]: regulation of phosphorylation	3	3	509	26	12091	-3.71	0.0	2.19	1.14	Igh-6 Pdgfa Socs3
376	GO:0051174 [5]: regulation of phosphorus metabolism	3	3	509	26	12091	-3.71	0.0	2.19	1.14	Igh-6 Pdgfa Socs3
377	GO:0006364 [7]: rRNA processing	3	3	509	26	12091	-3.71	0.0	2.19	1.14	Ebna1bp2 Exosc1 Pop5
378	GO:0009057 [5]: macromolecule catabolism	24	24	488	550	11567	-3.72	0.0	0.76	0.49	Adam10 Adamts1 Adamts15 Adamts4 Capn2 Eno1 Eps8 Gzma Hp Hpn Hspa14 Lcn7 Lsm5 Mbtps1 Mgll Pace4 Pappa Plat Prep St14 Ube1x Ube1y1 Uqcrc2 Usp25
379	GO:0015698 [7]: inorganic anion transport	7	7	505	105	12012	-3.73	0.0	1.78	0.98	Clca1 Clca2 Clca4 Clic4 Col17a1 Col18a1 Sftpd
380	GO:0030003 [6]: cation homeostasis	5	5	507	63	12054	-3.73	0.0	1.96	1.05	Cherp Pkd2 Pthlh Slc39a4 Vdr
381	GO:0006357 [8]: regulation of transcription from Pol II promoter	10	10	502	173	11944	-3.73	0.0	1.56	0.89	Atf4 Fhl2 Glis2 Hey2 Id1 Nrip1 Rnf134 Surb7 Tef Trp63
382	GO:0030163 [6]: protein catabolism	22	22	490	492	11625	-3.73	0.0	0.85	0.54	Adam10 Adamts1 Adamts15 Adamts4 Capn2 Eps8 Gzma Hp Hpn Hspa14 Lcn7 Mbtps1 Mgll Pace4 Pappa Plat Prep St14 Ube1x Ube1y1 Uqcrc2 Usp25
383	GO:0008284 [6]: positive regulation of cell proliferation	4	4	508	44	12073	-3.74	0.0	2.05	1.07	Col18a1 Igh-6 Ilk Sphk1
384	GO:0009308 [5]: amine metabolism	11	11	501	198	11919	-3.74	0.0	1.48	0.86	Arg2 Bbox1 Cdo1 Ctps Ctps2 Dmgdh Mat2a Moxd1 Pcbd1 Smox Uroc1
385	GO:0051243 [5]: negative regulation of cellular physiological process	8	8	504	128	11989	-3.74	0.0	1.67	0.97	Cherp Frk Hells Ifitm3 Pmaip1 Rnf7 Snai2 Sphk1
386	GO:0043285 [5]: biopolymer catabolism	22	22	490	495	11622	-3.75	0.0	0.82	0.53	Adam10 Adamts1 Adamts15 Adamts4 Capn2 Eps8 Gzma Hp Hpn Hspa14 Lcn7 Mbtps1 Mgll Pace4 Pappa Plat Prep St14 Ube1x Ube1y1 Uqcrc2 Usp25
387	GO:0051168 [7]: nuclear export	3	3	509	27	12090	-3.77	0.0	2.12	1.12	Fmr1 Thoc3 Thoc4
388	GO:0016192 [5]: vesicle-mediated transport	7	7	505	240	11877	-3.78	0.0	0.13	0.08	4933425F03Rik Cadps2 Igh-6 Mfge8 Npc1 Rac1 Vamp5
389	GO:0017038 [6]: protein import	4	4	508	45	12072	-3.78	0.0	1.99	1.05	Edar Kpna2 Nfkbia Ranbp5
390	GO:0044255 [5]: cellular lipid metabolism	16	16	496	331	11786	-3.79	0.0	1.1	0.65	Aldh1a7 Alox12e Alox15 Cte1 Cyp39a1 Fads1 Fads2 Fads3 Fdps Hadhsc Hmgcr Lpgat1 Mbtps1 Mlstd2 Pbx1 Rbp1
391	GO:0007610 [2]: behavior	6	6	506	86	12031	-3.79	0.0	1.77	0.98	Catnd2 Celsr1 Epha4 Ptn Qk Tmod2
392	GO:0046907 [5]: intracellular transport	20	20	492	454	11663	-3.8	0.0	0.78	0.5	4930542G03Rik Arf4 Dmgdh Edar Fmr1 Hap1 Igh-6 Kpna2 Nfkbia Ramp1 Ranbp5 Stx3 Thoc3 Thoc4 Tomm7 Tram1 Tuba1 Tubb6 Ywhae Ywhaz
393	GO:0019370 [9]: leukotriene biosynthesis	2	2	510	12	12105	-3.8	0.0	2.22	1.14	Alox12e Alox15
394	GO:0007492 [6]: endoderm development	2	2	510	12	12105	-3.8	0.0	2.22	1.14	Arc Ext1
395	GO:0006520 [6]: amino acid metabolism	8	8	504	132	11985	-3.82	0.0	1.57	0.89	Arg2 Cdo1 Ctps Ctps2 Dmgdh Mat2a Pcbd1 Uroc1
396	GO:0045786 [7]: negative regulation of cell cycle	4	4	508	46	12071	-3.82	0.0	1.94	1.05	Apc2 Brca1 Cdkn2b Rbl1
397	GO:0050878 [4]: regulation of body fluids	4	4	508	46	12071	-3.82	0.0	1.94	1.05	Anxa2 Anxa5 F2rl1 F3
398	GO:0008285 [6]: negative regulation of cell proliferation	4	4	508	46	12071	-3.82	0.0	1.94	1.05	Cherp Frk Ifitm3 Pmaip1
399	GO:0006812 [6]: cation transport	13	13	499	364	11753	-3.83	0.0	0.27	0.17	Atp1a1 B430218L07Rik Cp Kcnd2 Kcnk1 Kcnq1 Pkd2 Slc39a4 Slc39a8 Slc5a8 Trpv4 Trpv6 Vdr
400	GO:0009968 [5]: negative regulation of signal transduction	3	3	509	28	12089	-3.84	0.0	2.05	1.07	Elf1 Socs3 Sostdc1
401	GO:0016072 [6]: rRNA metabolism	3	3	509	28	12089	-3.84	0.0	2.05	1.07	Ebna1bp2 Exosc1 Pop5
402	GO:0019883 [6]: antigen presentation, endogenous antigen	3	3	509	28	12089	-3.84	0.0	2.05	1.07	H2-Bl H2-T10 H2-T22
403	GO:0050801 [4]: ion homeostasis	5	5	507	67	12050	-3.85	0.0	1.79	0.99	Cherp Pkd2 Pthlh Slc39a4 Vdr
404	GO:0006873 [5]: cell ion homeostasis	5	5	507	67	12050	-3.85	0.0	1.79	0.99	Cherp Pkd2 Pthlh Slc39a4 Vdr
405	GO:0006629 [5]: lipid metabolism	18	18	494	416	11701	-3.86	0.0	0.7	0.46	Aldh1a3 Aldh1a7 Alox12e Alox15 Cte1 Cyp39a1 Fads1 Fads2 Fads3 Fdps Hadhsc Hmgcr Lpgat1 Mbtps1 Mgll Mlstd2 Pbx1 Rbp1
406	GO:0051049 [5]: regulation of transport	4	4	508	47	12070	-3.86	0.0	1.89	1.05	Cadps2 Edar Igh-6 Mfge8
407	GO:0000096 [6]: sulfur amino acid metabolism	2	2	510	13	12104	-3.9	0.0	2.11	1.12	Cdo1 Mat2a
408	GO:0006691 [8]: leukotriene metabolism	2	2	510	13	12104	-3.9	0.0	2.11	1.12	Alox12e Alox15
409	GO:0006886 [6]: intracellular protein transport	12	12	500	332	11785	-3.91	0.0	0.3	0.19	Arf4 Dmgdh Edar Kpna2 Nfkbia Ramp1 Ranbp5 Stx3 Tomm7 Tram1 Ywhae Ywhaz
410	GO:0006470 [8]: protein amino acid dephosphorylation	6	6	506	92	12025	-3.94	0.0	1.58	0.89	Ppp1cb Ptpn13 Ptpn2 Ptprs Styx X99384
411	GO:0005975 [5]: carbohydrate metabolism	10	10	502	287	11830	-3.95	0.0	0.26	0.16	Alox15 Atf4 Brca1 D3Bwg0562e Eno1 Impa1 Large Mdh1 Ppp1cb Ung
412	GO:0051246 [5]: regulation of protein metabolism	5	5	507	71	12046	-3.96	0.0	1.64	0.94	Eif4ebp2 Igh-6 Pdgfa Rac1 Tmod2
413	GO:0006821 [8]: chloride transport	4	4	508	50	12067	-3.97	0.0	1.74	0.97	Clca1 Clca2 Clca4 Clic4
414	GO:0016311 [7]: dephosphorylation	6	6	506	94	12023	-3.98	0.0	1.52	0.89	Ppp1cb Ptpn13 Ptpn2 Ptprs Styx X99384
415	GO:0048468 [3]: cell development	3	3	509	31	12086	-3.99	0.0	1.85	1.02	Col18a1 Qk Rpgrip1
416	GO:0007001 [7]: chromosome organization and biogenesis (sensu Eukaryota)	11	11	501	223	11894	-3.99	0.0	1.05	0.63	Bmi1 Cbx1 Cdyl Chd4 Ezh2 H2afx Hells Rad21 Smarcc1 Smarcd2 Suv39h1
417	GO:0030282 [6]: bone mineralization	2	2	510	14	12103	-3.99	0.0	2.0	1.05	Pthlh Ptn
418	GO:0042475 [6]: odontogenesis (sensu Vertebrata)	2	2	510	14	12103	-3.99	0.0	2.0	1.05	Fst Tnfrsf11b
419	GO:0042476 [5]: odontogenesis	2	2	510	14	12103	-3.99	0.0	2.0	1.05	Fst Tnfrsf11b
420	GO:0008154 [6]: actin polymerization and/or depolymerization	2	2	510	14	12103	-3.99	0.0	2.0	1.05	Rac1 Tmod2
421	GO:0008544 [7]: epidermis development	2	2	510	14	12103	-3.99	0.0	2.0	1.05	Krt1-14 Krt1-17
422	GO:0009069 [7]: serine family amino acid metabolism	2	2	510	14	12103	-3.99	0.0	2.0	1.05	Cdo1 Dmgdh
423	GO:0042221 [6]: response to chemical substance	11	11	501	225	11892	-4.0	0.0	1.02	0.63	Ccl20 Cklfsf8 Cmkor1 Cxcl10 Cxcl11 Cxcl16 Cxcl5 Cyr61 Moxd1 Tlr3 Utrn
424	GO:0007160 [5]: cell-matrix adhesion	4	4	508	51	12066	-4.01	0.0	1.7	0.97	Ctgf Itgb1 Lims1 Mia1
425	GO:0009582 [6]: detection of abiotic stimulus	1	1	511	82	12035	-4.01	0.0	0.03	0.01	Pkd2
426	GO:0010025 [8]: wax biosynthesis	1	1	511	2	12115	-4.01	0.0	2.15	1.14	Mlstd2
427	GO:0010166 [7]: wax metabolism	1	1	511	2	12115	-4.01	0.0	2.15	1.14	Mlstd2
428	GO:0016236 [5]: macroautophagy	1	1	511	2	12115	-4.01	0.0	2.15	1.14	Apg12l
429	GO:0016338 [6]: calcium-independent cell-cell adhesion	1	1	511	2	12115	-4.01	0.0	2.15	1.14	Igsf4a
430	GO:0016478 [8]: negative regulation of translation	1	1	511	2	12115	-4.01	0.0	2.15	1.14	Eif4ebp2
431	GO:0030193 [5]: regulation of blood coagulation	1	1	511	2	12115	-4.01	0.0	2.15	1.14	Anxa2
432	GO:0030195 [6]: negative regulation of blood coagulation	1	1	511	2	12115	-4.01	0.0	2.15	1.14	Anxa2
433	GO:0030522 [6]: intracellular receptor-mediated signaling pathway	1	1	511	2	12115	-4.01	0.0	2.15	1.14	Taf7
434	GO:0035089 [7]: establishment of apical/basal cell polarity	1	1	511	2	12115	-4.01	0.0	2.15	1.14	Foxj1
435	GO:0040023 [6]: nuclear positioning	1	1	511	2	12115	-4.01	0.0	2.15	1.14	Ptk2
436	GO:0042307 [8]: positive regulation of protein-nucleus import	1	1	511	2	12115	-4.01	0.0	2.15	1.14	Edar
437	GO:0042345 [9]: regulation of NF-kappaB-nucleus import	1	1	511	2	12115	-4.01	0.0	2.15	1.14	Edar
438	GO:0042348 [9]: NF-kappaB-nucleus import	1	1	511	2	12115	-4.01	0.0	2.15	1.14	Edar
439	GO:0042574 [7]: retinal metabolism	1	1	511	2	12115	-4.01	0.0	2.15	1.14	Aldh1a7
440	GO:0043288 [6]: apocarotenoid metabolism	1	1	511	2	12115	-4.01	0.0	2.15	1.14	Aldh1a7
441	GO:0045022 [7]: early endosome to late endosome transport	1	1	511	2	12115	-4.01	0.0	2.15	1.14	Igh-6
442	GO:0045197 [7]: establishment and/or maintenance of epithelial cell polarity	1	1	511	2	12115	-4.01	0.0	2.15	1.14	Ilk
443	GO:0045773 [7]: positive regulation of axon extension	1	1	511	2	12115	-4.01	0.0	2.15	1.14	Tnfrsf12a
444	GO:0045884 [9]: regulation of survival gene product activity	1	1	511	2	12115	-4.01	0.0	2.15	1.14	Snai2
445	GO:0046627 [6]: negative regulation of insulin receptor signaling pathway	1	1	511	2	12115	-4.01	0.0	2.15	1.14	Socs3
446	GO:0046824 [7]: positive regulation of nucleocytoplasmic transport	1	1	511	2	12115	-4.01	0.0	2.15	1.14	Edar
447	GO:0048147 [7]: negative regulation of fibroblast proliferation	1	1	511	2	12115	-4.01	0.0	2.15	1.14	Pmaip1
448	GO:0000045 [6]: autophagic vacuole formation	1	1	511	2	12115	-4.01	0.0	2.15	1.14	Apg12l
449	GO:0000070 [9]: mitotic sister chromatid segregation	1	1	511	2	12115	-4.01	0.0	2.15	1.14	Nek2
450	GO:0000090 [9]: mitotic anaphase	1	1	511	2	12115	-4.01	0.0	2.15	1.14	Nek2
451	GO:0000819 [8]: sister chromatid segregation	1	1	511	2	12115	-4.01	0.0	2.15	1.14	Nek2
452	GO:0001824 [3]: blastocyst development	1	1	511	2	12115	-4.01	0.0	2.15	1.14	5830426I05Rik
453	GO:0001832 [4]: blastocyst growth	1	1	511	2	12115	-4.01	0.0	2.15	1.14	5830426I05Rik
454	GO:0001833 [5]: inner cell mass cell proliferation	1	1	511	2	12115	-4.01	0.0	2.15	1.14	5830426I05Rik
455	GO:0006122 [9]: mitochondrial electron transport, ubiquinol to cytochrome c	1	1	511	2	12115	-4.01	0.0	2.15	1.14	1110020P15Rik
456	GO:0006269 [10]: DNA replication, synthesis of RNA primer	1	1	511	2	12115	-4.01	0.0	2.15	1.14	Prim2
457	GO:0006273 [9]: lagging strand elongation	1	1	511	2	12115	-4.01	0.0	2.15	1.14	Prim2
458	GO:0006275 [7]: regulation of DNA replication	1	1	511	2	12115	-4.01	0.0	2.15	1.14	Gmnn
459	GO:0006381 [8]: mRNA editing	1	1	511	2	12115	-4.01	0.0	2.15	1.14	Apobec1
460	GO:0006940 [5]: regulation of smooth muscle contraction	1	1	511	2	12115	-4.01	0.0	2.15	1.14	Cald1
461	GO:0007089 [7]: traversing start control point of mitotic cell cycle	1	1	511	2	12115	-4.01	0.0	2.15	1.14	AA545217
462	GO:0007525 [6]: somatic muscle development	1	1	511	2	12115	-4.01	0.0	2.15	1.14	Utrn
463	GO:0008045 [7]: motor axon guidance	1	1	511	2	12115	-4.01	0.0	2.15	1.14	Alcam
464	GO:0009214 [7]: cyclic nucleotide catabolism	1	1	511	2	12115	-4.01	0.0	2.15	1.14	Cnp1
465	GO:0009437 [7]: carnitine metabolism	1	1	511	2	12115	-4.01	0.0	2.15	1.14	Bbox1
466	GO:0051276 [6]: chromosome organization and biogenesis	11	11	501	228	11889	-4.02	0.0	0.98	0.61	Bmi1 Cbx1 Cdyl Chd4 Ezh2 H2afx Hells Rad21 Smarcc1 Smarcd2 Suv39h1
467	GO:0006725 [5]: aromatic compound metabolism	5	5	507	73	12044	-4.02	0.0	1.56	0.89	Gch1 Mat2a Mgll Moxd1 Pcbd1
468	GO:0007409 [6]: axonogenesis	5	5	507	73	12044	-4.02	0.0	1.56	0.89	Alcam Efnb1 Epha4 Stmn1 Tnfrsf12a
469	GO:0008015 [4]: circulation	3	3	509	32	12085	-4.04	0.0	1.78	0.98	Gnai2 Gnai3 Gucy1b3
470	GO:0019882 [5]: antigen presentation	4	4	508	52	12065	-4.04	0.0	1.65	0.95	H2-Bl H2-T10 H2-T22 Relb
471	GO:0030001 [7]: metal ion transport	12	12	500	286	11831	-4.06	0.0	0.59	0.38	Atp1a1 B430218L07Rik Cp Kcnd2 Kcnk1 Kcnq1 Pkd2 Slc39a4 Slc39a8 Slc5a8 Trpv6 Vdr
472	GO:0009893 [5]: positive regulation of metabolism	7	7	505	124	11993	-4.07	0.0	1.27	0.74	Atf4 Cited4 Igh-6 Rac1 Surb7 Tef Trp63
473	GO:0042770 [6]: DNA damage response, signal transduction	2	2	510	15	12102	-4.08	0.0	1.9	1.05	Brca1 H2afx
474	GO:0001894 [4]: tissue homeostasis	2	2	510	15	12102	-4.08	0.0	1.9	1.05	Ikbkb Pthlh
475	GO:0006643 [6]: membrane lipid metabolism	1	1	511	79	12038	-4.1	0.0	0.04	0.02	Lpgat1
476	GO:0045321 [5]: immune cell activation	6	6	506	101	12016	-4.1	0.0	1.32	0.75	Egr1 Hells Igh-6 Ndrg1 Relb Sp3
477	GO:0001775 [4]: cell activation	6	6	506	102	12015	-4.11	0.0	1.3	0.74	Egr1 Hells Igh-6 Ndrg1 Relb Sp3
478	GO:0045944 [9]: positive regulation of transcription from Pol II promoter	4	4	508	55	12062	-4.13	0.0	1.53	0.89	Atf4 Surb7 Tef Trp63
479	GO:0006066 [5]: alcohol metabolism	8	8	504	159	11958	-4.14	0.0	1.0	0.63	Aldh1a3 Atf4 Cyp39a1 Eno1 Hmgcr Impa1 Mbtps1 Moxd1
480	GO:0044262 [6]: cellular carbohydrate metabolism	6	6	506	187	11930	-4.15	0.0	0.22	0.14	Atf4 D3Bwg0562e Eno1 Impa1 Mdh1 Ppp1cb
481	GO:0009799 [4]: determination of symmetry	2	2	510	16	12101	-4.15	0.0	1.81	1.0	Pace4 Pkd2
482	GO:0009855 [5]: determination of bilateral symmetry	2	2	510	16	12101	-4.15	0.0	1.81	1.0	Pace4 Pkd2
483	GO:0030855 [4]: epithelial cell differentiation	2	2	510	16	12101	-4.15	0.0	1.81	1.0	F11r Pthlh
484	GO:0035282 [3]: segmentation	2	2	510	16	12101	-4.15	0.0	1.81	1.0	Pace4 Tcf3
485	GO:0045807 [7]: positive regulation of endocytosis	2	2	510	16	12101	-4.15	0.0	1.81	1.0	Igh-6 Mfge8
486	GO:0007368 [6]: determination of left/right symmetry	2	2	510	16	12101	-4.15	0.0	1.81	1.0	Pace4 Pkd2
487	GO:0007612 [4]: learning	2	2	510	16	12101	-4.15	0.0	1.81	1.0	Catnd2 Ptn
488	GO:0000279 [6]: M phase	7	7	505	132	11985	-4.16	0.0	1.1	0.65	Brca1 Bub1 Cdca1 Nek2 Rad21 Stag1 Stmn1
489	GO:0007626 [3]: locomotory behavior	3	3	509	35	12082	-4.18	0.0	1.62	0.92	Celsr1 Epha4 Qk
490	GO:0007267 [4]: cell-cell signaling	9	9	503	201	11916	-4.19	0.0	0.73	0.48	Abat Chrnb1 Gabrp Gjb4 Slc5a8 Tmod2 Trpv4 Wnt5b Wnt7b
491	GO:0016055 [6]: Wnt receptor signaling pathway	5	5	507	82	12035	-4.2	0.0	1.28	0.74	Apc2 Tcf3 Tcf7l2 Wnt5b Wnt7b
492	GO:0019933 [8]: cAMP-mediated signaling	3	3	509	36	12081	-4.21	0.0	1.56	0.89	Eif4ebp2 Gnai2 Ptger4
493	GO:0048511 [3]: rhythmic process	3	3	509	36	12081	-4.21	0.0	1.56	0.89	Ccrn4l Clock Tef
494	GO:0008632 [7]: apoptotic program	3	3	509	36	12081	-4.21	0.0	1.56	0.89	Esrrbl1 Pmaip1 Rnf7
495	GO:0015674 [7]: di-, tri-valent inorganic cation transport	6	6	506	109	12008	-4.22	0.0	1.13	0.66	B430218L07Rik Cp Pkd2 Slc39a4 Trpv6 Vdr
496	GO:0030509 [9]: BMP signaling pathway	2	2	510	17	12100	-4.22	0.0	1.72	0.97	Fst Sostdc1
497	GO:0050767 [4]: regulation of neurogenesis	2	2	510	17	12100	-4.22	0.0	1.72	0.97	Catnd2 Tnfrsf12a
498	GO:0006221 [7]: pyrimidine nucleotide biosynthesis	2	2	510	17	12100	-4.22	0.0	1.72	0.97	Ctps Ctps2
499	GO:0006937 [4]: regulation of muscle contraction	2	2	510	17	12100	-4.22	0.0	1.72	0.97	Cald1 Tpm3
500	GO:0007398 [6]: ectoderm development	2	2	510	17	12100	-4.22	0.0	1.72	0.97	Krt1-14 Krt1-17
501	GO:0015980 [6]: energy derivation by oxidation of organic compounds	6	6	506	110	12007	-4.23	0.0	1.11	0.65	Atf4 D3Bwg0562e Eno1 Mdh1 Mto1 Ppp1cb
502	GO:0016481 [7]: negative regulation of transcription	6	6	506	111	12006	-4.24	0.0	1.09	0.65	Foxp1 Hells Id1 Nrip1 Rnf134 Vdr
503	GO:0009117 [6]: nucleotide metabolism	7	7	505	141	11976	-4.24	0.0	0.93	0.59	Cnp1 Ctps Ctps2 Enpp2 Gucy1a3 Gucy1b3 Paics
504	GO:0006974 [5]: response to DNA damage stimulus	7	7	505	142	11975	-4.25	0.0	0.92	0.58	Brca1 H2afx Msh6 Pmaip1 Pold1 Rad21 Ung
505	GO:0010165 [7]: response to X-ray	1	1	511	3	12114	-4.26	0.0	1.88	1.05	Pmaip1
506	GO:0016096 [7]: polyisoprenoid metabolism	1	1	511	3	12114	-4.26	0.0	1.88	1.05	Aldh1a7
507	GO:0016547 [7]: RNA editing	1	1	511	3	12114	-4.26	0.0	1.88	1.05	Apobec1
508	GO:0016556 [7]: mRNA modification	1	1	511	3	12114	-4.26	0.0	1.88	1.05	Apobec1
509	GO:0030010 [6]: establishment of cell polarity	1	1	511	3	12114	-4.26	0.0	1.88	1.05	Foxj1
510	GO:0030833 [7]: regulation of actin filament polymerization	1	1	511	3	12114	-4.26	0.0	1.88	1.05	Rac1
511	GO:0042214 [5]: terpene metabolism	1	1	511	3	12114	-4.26	0.0	1.88	1.05	Aldh1a7
512	GO:0042487 [7]: regulation of odontogenesis (sensu Vertebrata)	1	1	511	3	12114	-4.26	0.0	1.88	1.05	Tnfrsf11b
513	GO:0042990 [8]: regulation of transcription factor-nucleus import	1	1	511	3	12114	-4.26	0.0	1.88	1.05	Edar
514	GO:0042991 [8]: transcription factor-nucleus import	1	1	511	3	12114	-4.26	0.0	1.88	1.05	Edar
515	GO:0043011 [5]: dendritic cell differentiation	1	1	511	3	12114	-4.26	0.0	1.88	1.05	Relb
516	GO:0044270 [5]: nitrogen compound catabolism	1	1	511	3	12114	-4.26	0.0	1.88	1.05	Arg2
517	GO:0045087 [5]: innate immune response	1	1	511	3	12114	-4.26	0.0	1.88	1.05	H2-Bl
518	GO:0045333 [7]: cellular respiration	1	1	511	3	12114	-4.26	0.0	1.88	1.05	Mto1
519	GO:0045446 [4]: endothelial cell differentiation	1	1	511	3	12114	-4.26	0.0	1.88	1.05	Col18a1
520	GO:0045745 [6]: positive regulation of G-protein coupled receptor protein signaling pathway	1	1	511	3	12114	-4.26	0.0	1.88	1.05	Tmod2
521	GO:0045953 [9]: negative regulation of natural killer cell mediated cytotoxicity	1	1	511	3	12114	-4.26	0.0	1.88	1.05	H2-Bl
522	GO:0046626 [5]: regulation of insulin receptor signaling pathway	1	1	511	3	12114	-4.26	0.0	1.88	1.05	Socs3
523	GO:0048008 [8]: platelet-derived growth factor receptor signaling pathway	1	1	511	3	12114	-4.26	0.0	1.88	1.05	Plat
524	GO:0048103 [6]: somatic stem cell division	1	1	511	3	12114	-4.26	0.0	1.88	1.05	Bmi1
525	GO:0050858 [6]: negative regulation of antigen receptor mediated signaling pathway	1	1	511	3	12114	-4.26	0.0	1.88	1.05	Elf1
526	GO:0050860 [7]: negative regulation of T-cell receptor signaling pathway	1	1	511	3	12114	-4.26	0.0	1.88	1.05	Elf1
527	GO:0051205 [6]: protein insertion into membrane	1	1	511	3	12114	-4.26	0.0	1.88	1.05	Pmaip1
528	GO:0001755 [6]: neural crest cell migration	1	1	511	3	12114	-4.26	0.0	1.88	1.05	Efnb1
529	GO:0001773 [6]: dendritic cell activation	1	1	511	3	12114	-4.26	0.0	1.88	1.05	Relb
530	GO:0001911 [8]: negative regulation of immune cell mediated cytotoxicity	1	1	511	3	12114	-4.26	0.0	1.88	1.05	H2-Bl
531	GO:0006108 [7]: malate metabolism	1	1	511	3	12114	-4.26	0.0	1.88	1.05	Mdh1
532	GO:0006287 [8]: base-excision repair, gap-filling	1	1	511	3	12114	-4.26	0.0	1.88	1.05	Pold1
533	GO:0006527 [6]: arginine catabolism	1	1	511	3	12114	-4.26	0.0	1.88	1.05	Arg2
534	GO:0006548 [9]: histidine catabolism	1	1	511	3	12114	-4.26	0.0	1.88	1.05	Uroc1
535	GO:0006598 [8]: polyamine catabolism	1	1	511	3	12114	-4.26	0.0	1.88	1.05	Smox
536	GO:0006721 [5]: terpenoid metabolism	1	1	511	3	12114	-4.26	0.0	1.88	1.05	Aldh1a7
537	GO:0006882 [8]: zinc ion homeostasis	1	1	511	3	12114	-4.26	0.0	1.88	1.05	Slc39a4
538	GO:0007213 [7]: acetylcholine receptor signaling, muscarinic pathway	1	1	511	3	12114	-4.26	0.0	1.88	1.05	Gnai2
539	GO:0007263 [6]: nitric oxide mediated signal transduction	1	1	511	3	12114	-4.26	0.0	1.88	1.05	Gucy1b3
540	GO:0007628 [5]: adult walking behavior	1	1	511	3	12114	-4.26	0.0	1.88	1.05	Epha4
541	GO:0008340 [4]: determination of adult life span	1	1	511	3	12114	-4.26	0.0	1.88	1.05	Msh6
542	GO:0008631 [10]: induction of apoptosis by oxidative stress	1	1	511	3	12114	-4.26	0.0	1.88	1.05	Rnf7
543	GO:0009077 [8]: histidine family amino acid catabolism	1	1	511	3	12114	-4.26	0.0	1.88	1.05	Uroc1
544	GO:0006605 [7]: protein targeting	8	8	504	187	11930	-4.26	0.0	0.62	0.4	Dmgdh Edar Kpna2 Nfkbia Ranbp5 Tram1 Ywhae Ywhaz
545	GO:0007067 [8]: mitosis	5	5	507	85	12032	-4.26	0.0	1.2	0.69	Bub1 Nek2 Rad21 Stag1 Stmn1
546	GO:0000087 [7]: M phase of mitotic cell cycle	5	5	507	86	12031	-4.27	0.0	1.17	0.69	Bub1 Nek2 Rad21 Stag1 Stmn1
547	GO:0051094 [4]: positive regulation of development	3	3	509	38	12079	-4.28	0.0	1.47	0.85	Fgfr3 Tnfrsf12a Wnt7b
548	GO:0006576 [6]: biogenic amine metabolism	3	3	509	38	12079	-4.28	0.0	1.47	0.85	Bbox1 Moxd1 Smox
549	GO:0009719 [4]: response to endogenous stimulus	7	7	505	147	11970	-4.28	0.0	0.84	0.53	Brca1 H2afx Msh6 Pmaip1 Pold1 Rad21 Ung
550	GO:0009966 [4]: regulation of signal transduction	5	5	507	87	12030	-4.29	0.0	1.15	0.67	Elf1 Ramp1 Socs3 Sostdc1 Tmod2
551	GO:0046456 [8]: icosanoid biosynthesis	2	2	510	18	12099	-4.29	0.0	1.64	0.94	Alox12e Alox15
552	GO:0006220 [7]: pyrimidine nucleotide metabolism	2	2	510	18	12099	-4.29	0.0	1.64	0.94	Ctps Ctps2
553	GO:0007223 [7]: frizzled-2 signaling pathway	2	2	510	18	12099	-4.29	0.0	1.64	0.94	Wnt5b Wnt7b
554	GO:0007018 [7]: microtubule-based movement	4	4	508	62	12055	-4.3	0.0	1.28	0.74	4930542G03Rik Hap1 Tuba1 Tubb6
555	GO:0019226 [5]: transmission of nerve impulse	5	5	507	152	11965	-4.31	0.0	0.26	0.16	Abat Chrnb1 Gabrp Slc5a8 Tmod2
556	GO:0045941 [7]: positive regulation of transcription	5	5	507	90	12027	-4.32	0.0	1.07	0.65	Atf4 Cited4 Surb7 Tef Trp63
557	GO:0006461 [7]: protein complex assembly	2	2	510	94	12023	-4.32	0.0	0.1	0.06	Brunol4 H2afx
558	GO:0043066 [7]: negative regulation of apoptosis	4	4	508	63	12054	-4.33	0.0	1.24	0.72	Hells Rnf7 Snai2 Sphk1
559	GO:0045935 [6]: positive regulation of nucleobase, nucleoside, nucleotide and nucleic acid metabolism	5	5	507	91	12026	-4.33	0.0	1.05	0.63	Atf4 Cited4 Surb7 Tef Trp63
560	GO:0006281 [6]: DNA repair	6	6	506	122	11995	-4.34	0.0	0.87	0.56	Brca1 H2afx Msh6 Pold1 Rad21 Ung
561	GO:0030705 [6]: cytoskeleton-dependent intracellular transport	4	4	508	64	12053	-4.34	0.0	1.21	0.69	4930542G03Rik Hap1 Tuba1 Tubb6
562	GO:0043069 [6]: negative regulation of programmed cell death	4	4	508	64	12053	-4.34	0.0	1.21	0.69	Hells Rnf7 Snai2 Sphk1
563	GO:0042133 [5]: neurotransmitter metabolism	2	2	510	19	12098	-4.34	0.0	1.57	0.89	Abat Slc5a8
564	GO:0019935 [7]: cyclic-nucleotide-mediated signaling	3	3	509	40	12077	-4.35	0.0	1.38	0.8	Eif4ebp2 Gnai2 Ptger4
565	GO:0042445 [5]: hormone metabolism	3	3	509	40	12077	-4.35	0.0	1.38	0.8	Aldh1a1 Cyp26a1 Pbx1
566	GO:0006399 [6]: tRNA metabolism	1	1	511	70	12047	-4.35	0.0	0.05	0.03	Pop5
567	GO:0045595 [4]: regulation of cell differentiation	4	4	508	65	12052	-4.36	0.0	1.18	0.69	Ezh2 Fgfr3 Fst Wnt7b
568	GO:0007156 [6]: homophilic cell adhesion	4	4	508	66	12051	-4.37	0.0	1.15	0.68	Cdh2 Cdh3 Celsr1 Dsg2
569	GO:0016337 [5]: cell-cell adhesion	5	5	507	94	12023	-4.37	0.0	0.98	0.61	Cdh2 Cdh3 Celsr1 Dsg2 Igsf4a
570	GO:0009314 [6]: response to radiation	3	3	509	41	12076	-4.38	0.0	1.33	0.76	Msh6 Pmaip1 Snai2
571	GO:0019953 [4]: sexual reproduction	6	6	506	150	11967	-4.38	0.0	0.49	0.33	Cd9 Fst H2afx Mfge8 Qk Styx
572	GO:0000003 [3]: reproduction	6	6	506	150	11967	-4.38	0.0	0.49	0.33	Cd9 Fst H2afx Mfge8 Qk Styx
573	GO:0043085 [4]: positive regulation of enzyme activity	4	4	508	67	12050	-4.39	0.0	1.12	0.65	Esrrbl1 Gab1 Igh-6 Rnf7
574	GO:0007276 [5]: gametogenesis	4	4	508	127	11990	-4.4	0.0	0.24	0.15	Fst H2afx Qk Styx
575	GO:0045596 [5]: negative regulation of cell differentiation	2	2	510	20	12097	-4.41	0.0	1.5	0.88	Ezh2 Fst
576	GO:0000187 [6]: activation of MAPK	2	2	510	20	12097	-4.41	0.0	1.5	0.88	Gab1 Igh-6
577	GO:0007265 [7]: Ras protein signal transduction	2	2	510	20	12097	-4.41	0.0	1.5	0.88	Arl6 Kras
578	GO:0006817 [8]: phosphate transport	3	3	509	42	12075	-4.41	0.0	1.29	0.74	Col17a1 Col18a1 Sftpd
579	GO:0009165 [6]: nucleotide biosynthesis	5	5	507	99	12018	-4.41	0.0	0.88	0.56	Ctps Ctps2 Gucy1a3 Gucy1b3 Paics
580	GO:0016042 [5]: lipid catabolism	1	1	511	68	12049	-4.42	0.0	0.06	0.04	Cyp39a1
581	GO:0007268 [6]: synaptic transmission	5	5	507	137	11980	-4.43	0.0	0.37	0.25	Abat Chrnb1 Gabrp Slc5a8 Tmod2
582	GO:0045893 [8]: positive regulation of transcription, DNA-dependent	4	4	508	70	12047	-4.43	0.0	1.04	0.63	Atf4 Surb7 Tef Trp63
583	GO:0008203 [7]: cholesterol metabolism	3	3	509	43	12074	-4.44	0.0	1.25	0.73	Cyp39a1 Hmgcr Mbtps1
584	GO:0015918 [6]: sterol transport	1	1	511	4	12113	-4.44	0.0	1.68	0.97	Npc1
585	GO:0030301 [7]: cholesterol transport	1	1	511	4	12113	-4.44	0.0	1.68	0.97	Npc1
586	GO:0030335 [7]: positive regulation of cell migration	1	1	511	4	12113	-4.44	0.0	1.68	0.97	Col18a1
587	GO:0042267 [7]: natural killer cell mediated cytotoxicity	1	1	511	4	12113	-4.44	0.0	1.68	0.97	H2-Bl
588	GO:0042269 [8]: regulation of natural killer cell mediated cytotoxicity	1	1	511	4	12113	-4.44	0.0	1.68	0.97	H2-Bl
589	GO:0042306 [7]: regulation of protein-nucleus import	1	1	511	4	12113	-4.44	0.0	1.68	0.97	Edar
590	GO:0045667 [5]: regulation of osteoblast differentiation	1	1	511	4	12113	-4.44	0.0	1.68	0.97	Wnt7b
591	GO:0048167 [5]: regulation of synaptic plasticity	1	1	511	4	12113	-4.44	0.0	1.68	0.97	Catnd2
592	GO:0050772 [6]: positive regulation of axonogenesis	1	1	511	4	12113	-4.44	0.0	1.68	0.97	Tnfrsf12a
593	GO:0050818 [4]: regulation of coagulation	1	1	511	4	12113	-4.44	0.0	1.68	0.97	Anxa2
594	GO:0050819 [5]: negative regulation of coagulation	1	1	511	4	12113	-4.44	0.0	1.68	0.97	Anxa2
595	GO:0050828 [4]: regulation of liquid surface tension	1	1	511	4	12113	-4.44	0.0	1.68	0.97	Sftpd
596	GO:0050853 [7]: B-cell receptor signaling pathway	1	1	511	4	12113	-4.44	0.0	1.68	0.97	Igh-6
597	GO:0050854 [5]: regulation of antigen receptor mediated signaling pathway	1	1	511	4	12113	-4.44	0.0	1.68	0.97	Elf1
598	GO:0050856 [6]: regulation of T-cell receptor signaling pathway	1	1	511	4	12113	-4.44	0.0	1.68	0.97	Elf1
599	GO:0051272 [6]: positive regulation of cell motility	1	1	511	4	12113	-4.44	0.0	1.68	0.97	Col18a1
600	GO:0000050 [5]: urea cycle	1	1	511	4	12113	-4.44	0.0	1.68	0.97	Arg2
601	GO:0000080 [7]: G1 phase of mitotic cell cycle	1	1	511	4	12113	-4.44	0.0	1.68	0.97	AA545217
602	GO:0001523 [7]: retinoid metabolism	1	1	511	4	12113	-4.44	0.0	1.68	0.97	Rbp1
603	GO:0001569 [5]: patterning of blood vessels	1	1	511	4	12113	-4.44	0.0	1.68	0.97	Cyr61
604	GO:0001678 [5]: cell glucose homeostasis	1	1	511	4	12113	-4.44	0.0	1.68	0.97	Foxa3
605	GO:0001836 [9]: release of cytochrome c from mitochondria	1	1	511	4	12113	-4.44	0.0	1.68	0.97	Pmaip1
606	GO:0002011 [5]: morphogenesis of an epithelial sheet	1	1	511	4	12113	-4.44	0.0	1.68	0.97	Dag1
607	GO:0006534 [7]: cysteine metabolism	1	1	511	4	12113	-4.44	0.0	1.68	0.97	Cdo1
608	GO:0006544 [8]: glycine metabolism	1	1	511	4	12113	-4.44	0.0	1.68	0.97	Dmgdh
609	GO:0006547 [8]: histidine metabolism	1	1	511	4	12113	-4.44	0.0	1.68	0.97	Uroc1
610	GO:0006929 [6]: substrate-bound cell migration	1	1	511	4	12113	-4.44	0.0	1.68	0.97	Tnfrsf12a
611	GO:0007098 [8]: centrosome cycle	1	1	511	4	12113	-4.44	0.0	1.68	0.97	Brca1
612	GO:0007386 [4]: compartment specification	1	1	511	4	12113	-4.44	0.0	1.68	0.97	Lfng
613	GO:0007566 [3]: embryo implantation	1	1	511	4	12113	-4.44	0.0	1.68	0.97	Lamb1-1
614	GO:0008543 [8]: fibroblast growth factor receptor signaling pathway	1	1	511	4	12113	-4.44	0.0	1.68	0.97	Ctgf
615	GO:0009075 [7]: histidine family amino acid metabolism	1	1	511	4	12113	-4.44	0.0	1.68	0.97	Uroc1
616	GO:0050730 [6]: regulation of peptidyl-tyrosine phosphorylation	2	2	510	21	12096	-4.45	0.0	1.43	0.82	Igh-6 Pdgfa
617	GO:0007369 [5]: gastrulation	2	2	510	21	12096	-4.45	0.0	1.43	0.82	Ext1 Rnf2
618	GO:0009190 [7]: cyclic nucleotide biosynthesis	2	2	510	21	12096	-4.45	0.0	1.43	0.82	Gucy1a3 Gucy1b3
619	GO:0051239 [4]: regulation of organismal physiological process	5	5	507	107	12010	-4.46	0.0	0.74	0.48	Elf1 Gnai2 Gnai3 Igh-6 Ptger4
620	GO:0006813 [8]: potassium ion transport	4	4	508	120	11997	-4.46	0.0	0.29	0.19	Atp1a1 Kcnd2 Kcnk1 Kcnq1
621	GO:0000280 [7]: nuclear division	5	5	507	125	11992	-4.47	0.0	0.49	0.33	Bub1 Nek2 Rad21 Stag1 Stmn1
622	GO:0009889 [5]: regulation of biosynthesis	2	2	510	86	12031	-4.47	0.0	0.13	0.08	Eif4ebp2 Pum2
623	GO:0007243 [6]: protein kinase cascade	4	4	508	119	11998	-4.48	0.0	0.3	0.19	Gab1 Igh-6 Ikbkb Pkd2
624	GO:0006897 [6]: endocytosis	5	5	507	124	11993	-4.48	0.0	0.5	0.33	4933425F03Rik Igh-6 Mfge8 Npc1 Rac1
625	GO:0030098 [4]: lymphocyte differentiation	3	3	509	45	12072	-4.48	0.0	1.18	0.69	Egr1 Hells Sp3
626	GO:0006816 [8]: calcium ion transport	4	4	508	74	12043	-4.49	0.0	0.94	0.6	B430218L07Rik Pkd2 Trpv6 Vdr
627	GO:0009566 [5]: fertilization	2	2	510	22	12095	-4.49	0.0	1.37	0.8	Cd9 Mfge8
628	GO:0006690 [7]: icosanoid metabolism	2	2	510	22	12095	-4.49	0.0	1.37	0.8	Alox12e Alox15
629	GO:0006919 [6]: caspase activation	2	2	510	22	12095	-4.49	0.0	1.37	0.8	Esrrbl1 Rnf7
630	GO:0007338 [6]: fertilization (sensu Metazoa)	2	2	510	22	12095	-4.49	0.0	1.37	0.8	Cd9 Mfge8
631	GO:0016567 [9]: protein ubiquitination	4	4	508	117	12000	-4.5	0.0	0.32	0.2	Bmi1 Brca1 Rnf14 Rnf7
632	GO:0045892 [8]: negative regulation of transcription, DNA-dependent	4	4	508	75	12042	-4.5	0.0	0.92	0.58	Hells Id1 Nrip1 Rnf134
633	GO:0016125 [6]: sterol metabolism	3	3	509	46	12071	-4.51	0.0	1.14	0.67	Cyp39a1 Hmgcr Mbtps1
634	GO:0042742 [6]: defense response to bacteria	1	1	511	64	12053	-4.51	0.0	0.07	0.04	Defb1
635	GO:0006916 [8]: anti-apoptosis	3	3	509	48	12069	-4.54	0.0	1.07	0.65	Hells Rnf7 Snai2
636	GO:0006163 [7]: purine nucleotide metabolism	1	1	511	63	12054	-4.54	0.0	0.07	0.05	Paics
637	GO:0007507 [5]: heart development	1	1	511	63	12054	-4.54	0.0	0.07	0.05	Id1
638	GO:0030155 [4]: regulation of cell adhesion	2	2	510	23	12094	-4.54	0.0	1.31	0.75	Lama5 Pscdbp
639	GO:0043280 [5]: positive regulation of caspase activity	2	2	510	23	12094	-4.54	0.0	1.31	0.75	Esrrbl1 Rnf7
640	GO:0043281 [4]: regulation of caspase activity	2	2	510	23	12094	-4.54	0.0	1.31	0.75	Esrrbl1 Rnf7
641	GO:0007046 [7]: ribosome biogenesis	4	4	508	82	12035	-4.56	0.0	0.77	0.5	Ebna1bp2 Exosc1 Gtpbp4 Pop5
642	GO:0048232 [6]: male gamete generation	3	3	509	97	12020	-4.56	0.0	0.25	0.16	H2afx Qk Styx
643	GO:0007283 [7]: spermatogenesis	3	3	509	97	12020	-4.56	0.0	0.25	0.16	H2afx Qk Styx
644	GO:0009792 [4]: embryonic development (sensu Metazoa)	4	4	508	85	12032	-4.57	0.0	0.71	0.47	5830426I05Rik Cryab Ext1 Rnf2
645	GO:0030097 [5]: hemopoiesis	4	4	508	105	12012	-4.57	0.0	0.43	0.29	Egr1 Hells Relb Sp3
646	GO:0007179 [8]: transforming growth factor beta receptor signaling pathway	3	3	509	50	12067	-4.57	0.0	1.01	0.63	Fst Ltbp3 Sostdc1
647	GO:0016571 [10]: histone methylation	1	1	511	5	12112	-4.57	0.0	1.51	0.89	Ezh2
648	GO:0017145 [5]: stem cell division	1	1	511	5	12112	-4.57	0.0	1.51	0.89	Bmi1
649	GO:0030044 [7]: actin filament stabilization	1	1	511	5	12112	-4.57	0.0	1.51	0.89	Tmod2
650	GO:0030048 [8]: actin filament-based movement	1	1	511	5	12112	-4.57	0.0	1.51	0.89	Myh14
651	GO:0030072 [5]: peptide hormone secretion	1	1	511	5	12112	-4.57	0.0	1.51	0.89	Trpv4
652	GO:0030199 [5]: collagen fibril organization	1	1	511	5	12112	-4.57	0.0	1.51	0.89	Anxa2
653	GO:0030516 [6]: regulation of axon extension	1	1	511	5	12112	-4.57	0.0	1.51	0.89	Tnfrsf12a
654	GO:0030851 [5]: granulocyte differentiation	1	1	511	5	12112	-4.57	0.0	1.51	0.89	Sp3
655	GO:0030890 [8]: positive regulation of B-cell proliferation	1	1	511	5	12112	-4.57	0.0	1.51	0.89	Igh-6
656	GO:0042384 [7]: cilium biogenesis	1	1	511	5	12112	-4.57	0.0	1.51	0.89	Foxj1
657	GO:0045576 [6]: mast cell activation	1	1	511	5	12112	-4.57	0.0	1.51	0.89	Ndrg1
658	GO:0045995 [4]: regulation of embryonic development	1	1	511	5	12112	-4.57	0.0	1.51	0.89	Lama5
659	GO:0050769 [5]: positive regulation of neurogenesis	1	1	511	5	12112	-4.57	0.0	1.51	0.89	Tnfrsf12a
660	GO:0050892 [5]: intestinal absorption	1	1	511	5	12112	-4.57	0.0	1.51	0.89	Vdr
661	GO:0051016 [8]: barbed-end actin filament capping	1	1	511	5	12112	-4.57	0.0	1.51	0.89	Tmod2
662	GO:0000051 [4]: urea cycle intermediate metabolism	1	1	511	5	12112	-4.57	0.0	1.51	0.89	Arg2
663	GO:0001658 [6]: ureteric bud branching	1	1	511	5	12112	-4.57	0.0	1.51	0.89	Pbx1
664	GO:0006020 [8]: myo-inositol metabolism	1	1	511	5	12112	-4.57	0.0	1.51	0.89	Impa1
665	GO:0006268 [8]: DNA unwinding	1	1	511	5	12112	-4.57	0.0	1.51	0.89	Top3b
666	GO:0006378 [8]: mRNA polyadenylylation	1	1	511	5	12112	-4.57	0.0	1.51	0.89	Cpsf3
667	GO:0006525 [5]: arginine metabolism	1	1	511	5	12112	-4.57	0.0	1.51	0.89	Arg2
668	GO:0008215 [8]: spermine metabolism	1	1	511	5	12112	-4.57	0.0	1.51	0.89	Smox
669	GO:0009795 [4]: embryonic morphogenesis	4	4	508	86	12031	-4.58	0.0	0.7	0.45	Celsr1 Cryab Fbn2 Vegfc
670	GO:0008202 [6]: steroid metabolism	4	4	508	101	12016	-4.58	0.0	0.48	0.32	Cyp39a1 Hmgcr Mbtps1 Pbx1
671	GO:0042254 [6]: ribosome biogenesis and assembly	4	4	508	88	12029	-4.58	0.0	0.66	0.43	Ebna1bp2 Exosc1 Gtpbp4 Pop5
672	GO:0006417 [6]: regulation of protein biosynthesis	2	2	510	80	12037	-4.58	0.0	0.16	0.1	Eif4ebp2 Pum2
673	GO:0006334 [8]: nucleosome assembly	1	1	511	61	12056	-4.59	0.0	0.08	0.05	H2afx
674	GO:0006694 [7]: steroid biosynthesis	3	3	509	51	12066	-4.59	0.0	0.98	0.61	Cyp39a1 Hmgcr Pbx1
675	GO:0050790 [3]: regulation of enzyme activity	4	4	508	98	12019	-4.59	0.0	0.51	0.34	Esrrbl1 Gab1 Igh-6 Rnf7
676	GO:0007028 [5]: cytoplasm organization and biogenesis	4	4	508	98	12019	-4.59	0.0	0.51	0.34	Ebna1bp2 Exosc1 Gtpbp4 Pop5
677	GO:0046649 [6]: lymphocyte activation	4	4	508	94	12023	-4.59	0.0	0.57	0.37	Egr1 Hells Igh-6 Sp3
678	GO:0019941 [9]: modification-dependent protein catabolism	3	3	509	94	12023	-4.6	0.0	0.28	0.17	Ube1x Ube1y1 Usp25
679	GO:0030100 [6]: regulation of endocytosis	2	2	510	25	12092	-4.61	0.0	1.2	0.69	Igh-6 Mfge8
680	GO:0006979 [5]: response to oxidative stress	2	2	510	25	12092	-4.61	0.0	1.2	0.69	Gab1 Gpx2
681	GO:0006511 [10]: ubiquitin-dependent protein catabolism	3	3	509	92	12025	-4.62	0.0	0.29	0.19	Ube1x Ube1y1 Usp25
682	GO:0006814 [8]: sodium ion transport	2	2	510	78	12039	-4.62	0.0	0.17	0.11	Atp1a1 Slc5a8
683	GO:0005996 [6]: monosaccharide metabolism	3	3	509	91	12026	-4.62	0.0	0.3	0.19	Atf4 Eno1 Impa1
684	GO:0050776 [5]: regulation of immune response	2	2	510	77	12040	-4.63	0.0	0.18	0.11	Elf1 Igh-6
685	GO:0016051 [6]: carbohydrate biosynthesis	3	3	509	54	12063	-4.63	0.0	0.89	0.56	Atf4 D3Bwg0562e Large
686	GO:0009259 [7]: ribonucleotide metabolism	1	1	511	59	12058	-4.64	0.0	0.09	0.05	Paics
687	GO:0019318 [7]: hexose metabolism	3	3	509	89	12028	-4.64	0.0	0.32	0.2	Atf4 Eno1 Impa1
688	GO:0001655 [5]: urogenital system development	2	2	510	27	12090	-4.67	0.0	1.11	0.65	Hells Pbx1
689	GO:0005977 [8]: glycogen metabolism	2	2	510	27	12090	-4.67	0.0	1.11	0.65	D3Bwg0562e Ppp1cb
690	GO:0006073 [7]: glucan metabolism	2	2	510	27	12090	-4.67	0.0	1.11	0.65	D3Bwg0562e Ppp1cb
691	GO:0007178 [7]: transmembrane receptor protein serine/threonine kinase signaling pathway	3	3	509	59	12058	-4.68	0.0	0.77	0.5	Fst Ltbp3 Sostdc1
692	GO:0042462 [6]: eye photoreceptor cell development	1	1	511	6	12111	-4.69	0.0	1.38	0.8	Rpgrip1
693	GO:0046822 [6]: regulation of nucleocytoplasmic transport	1	1	511	6	12111	-4.69	0.0	1.38	0.8	Edar
694	GO:0050852 [7]: T-cell receptor signaling pathway	1	1	511	6	12111	-4.69	0.0	1.38	0.8	Elf1
695	GO:0001910 [7]: regulation of immune cell mediated cytotoxicity	1	1	511	6	12111	-4.69	0.0	1.38	0.8	H2-Bl
696	GO:0006298 [7]: mismatch repair	1	1	511	6	12111	-4.69	0.0	1.38	0.8	Msh6
697	GO:0006402 [7]: mRNA catabolism	1	1	511	6	12111	-4.69	0.0	1.38	0.8	Lsm5
698	GO:0006825 [9]: copper ion transport	1	1	511	6	12111	-4.69	0.0	1.38	0.8	Cp
699	GO:0007006 [6]: mitochondrial membrane organization and biogenesis	1	1	511	6	12111	-4.69	0.0	1.38	0.8	Pmaip1
700	GO:0007052 [9]: mitotic spindle organization and biogenesis	1	1	511	6	12111	-4.69	0.0	1.38	0.8	Stmn1
701	GO:0008630 [7]: DNA damage response, signal transduction resulting in induction of apoptosis	1	1	511	6	12111	-4.69	0.0	1.38	0.8	Brca1
702	GO:0009065 [8]: glutamine family amino acid catabolism	1	1	511	6	12111	-4.69	0.0	1.38	0.8	Arg2
703	GO:0009127 [8]: purine nucleoside monophosphate biosynthesis	1	1	511	6	12111	-4.69	0.0	1.38	0.8	Paics
704	GO:0009168 [9]: purine ribonucleoside monophosphate biosynthesis	1	1	511	6	12111	-4.69	0.0	1.38	0.8	Paics
705	GO:0000122 [9]: negative regulation of transcription from Pol II promoter	3	3	509	61	12056	-4.7	0.0	0.73	0.48	Id1 Nrip1 Rnf134
706	GO:0019932 [6]: second-messenger-mediated signaling	3	3	509	80	12037	-4.7	0.0	0.42	0.28	Eif4ebp2 Gnai2 Ptger4
707	GO:0045597 [5]: positive regulation of cell differentiation	2	2	510	28	12089	-4.7	0.0	1.06	0.64	Fgfr3 Wnt7b
708	GO:0051240 [5]: positive regulation of organismal physiological process	1	1	511	56	12061	-4.71	0.0	0.1	0.06	Igh-6
709	GO:0006092 [7]: main pathways of carbohydrate metabolism	3	3	509	78	12039	-4.71	0.0	0.44	0.29	Atf4 Eno1 Mdh1
710	GO:0006486 [8]: protein amino acid glycosylation	3	3	509	63	12054	-4.71	0.0	0.68	0.45	B3gnt1 Galnt2 St3gal4
711	GO:0007417 [6]: central nervous system development	3	3	509	69	12048	-4.72	0.0	0.57	0.38	Aplp2 Bmi1 Fmr1
712	GO:0009101 [7]: glycoprotein biosynthesis	3	3	509	68	12049	-4.72	0.0	0.59	0.38	B3gnt1 Galnt2 St3gal4
713	GO:0009100 [7]: glycoprotein metabolism	3	3	509	73	12044	-4.73	0.0	0.51	0.33	B3gnt1 Galnt2 St3gal4
714	GO:0006730 [5]: one-carbon compound metabolism	2	2	510	29	12088	-4.73	0.0	1.02	0.63	Car2 Mat2a
715	GO:0009617 [6]: response to bacteria	2	2	510	70	12047	-4.73	0.0	0.23	0.15	Defb1 Wasl
716	GO:0050879 [4]: organismal movement	2	2	510	70	12047	-4.73	0.0	0.23	0.15	Rdh10 Rpgrip1
717	GO:0006006 [8]: glucose metabolism	2	2	510	70	12047	-4.73	0.0	0.23	0.15	Atf4 Eno1
718	GO:0050881 [5]: musculoskeletal movement	2	2	510	69	12048	-4.74	0.0	0.24	0.15	Rdh10 Rpgrip1
719	GO:0050885 [6]: regulation of balance	2	2	510	69	12048	-4.74	0.0	0.24	0.15	Rdh10 Rpgrip1
720	GO:0050953 [6]: sensory perception of light	2	2	510	69	12048	-4.74	0.0	0.24	0.15	Rdh10 Rpgrip1
721	GO:0050957 [6]: equilibrioception	2	2	510	69	12048	-4.74	0.0	0.24	0.15	Rdh10 Rpgrip1
722	GO:0000165 [7]: MAPKKK cascade	2	2	510	69	12048	-4.74	0.0	0.24	0.15	Gab1 Igh-6
723	GO:0007601 [7]: visual perception	2	2	510	69	12048	-4.74	0.0	0.24	0.15	Rdh10 Rpgrip1
724	GO:0045860 [5]: positive regulation of protein kinase activity	2	2	510	30	12087	-4.75	0.0	0.98	0.61	Gab1 Igh-6
725	GO:0006112 [7]: energy reserve metabolism	2	2	510	30	12087	-4.75	0.0	0.98	0.61	D3Bwg0562e Ppp1cb
726	GO:0006644 [7]: phospholipid metabolism	1	1	511	54	12063	-4.77	0.0	0.11	0.07	Lpgat1
727	GO:0009150 [8]: purine ribonucleotide metabolism	1	1	511	54	12063	-4.77	0.0	0.11	0.07	Paics
728	GO:0044264 [6]: cellular polysaccharide metabolism	2	2	510	31	12086	-4.77	0.0	0.94	0.6	D3Bwg0562e Ppp1cb
729	GO:0007218 [7]: neuropeptide signaling pathway	2	2	510	67	12050	-4.78	0.0	0.25	0.16	Cd97 Celsr1
730	GO:0015711 [7]: organic anion transport	1	1	511	7	12110	-4.78	0.0	1.27	0.74	Slc16a1
731	GO:0030041 [7]: actin filament polymerization	1	1	511	7	12110	-4.78	0.0	1.27	0.74	Rac1
732	GO:0030510 [6]: regulation of BMP signaling pathway	1	1	511	7	12110	-4.78	0.0	1.27	0.74	Sostdc1
733	GO:0030514 [7]: negative regulation of BMP signaling pathway	1	1	511	7	12110	-4.78	0.0	1.27	0.74	Sostdc1
734	GO:0042135 [6]: neurotransmitter catabolism	1	1	511	7	12110	-4.78	0.0	1.27	0.74	Abat
735	GO:0042461 [5]: photoreceptor cell development	1	1	511	7	12110	-4.78	0.0	1.27	0.74	Rpgrip1
736	GO:0044273 [6]: sulfur compound catabolism	1	1	511	7	12110	-4.78	0.0	1.27	0.74	Cdo1
737	GO:0000097 [7]: sulfur amino acid biosynthesis	1	1	511	7	12110	-4.78	0.0	1.27	0.74	Mat2a
738	GO:0000098 [7]: sulfur amino acid catabolism	1	1	511	7	12110	-4.78	0.0	1.27	0.74	Cdo1
739	GO:0006302 [7]: double-strand break repair	1	1	511	7	12110	-4.78	0.0	1.27	0.74	H2afx
740	GO:0006558 [7]: L-phenylalanine metabolism	1	1	511	7	12110	-4.78	0.0	1.27	0.74	Pcbd1
741	GO:0007257 [7]: activation of JUNK	1	1	511	7	12110	-4.78	0.0	1.27	0.74	Gab1
742	GO:0007595 [5]: lactation	1	1	511	7	12110	-4.78	0.0	1.27	0.74	Pthlh
743	GO:0008206 [7]: bile acid metabolism	1	1	511	7	12110	-4.78	0.0	1.27	0.74	Cyp39a1
744	GO:0009126 [8]: purine nucleoside monophosphate metabolism	1	1	511	7	12110	-4.78	0.0	1.27	0.74	Paics
745	GO:0009167 [9]: purine ribonucleoside monophosphate metabolism	1	1	511	7	12110	-4.78	0.0	1.27	0.74	Paics
746	GO:0007188 [8]: G-protein signaling, coupled to cAMP nucleotide second messenger	2	2	510	32	12085	-4.79	0.0	0.91	0.57	Gnai2 Ptger4
747	GO:0015849 [5]: organic acid transport	1	1	511	53	12064	-4.79	0.0	0.11	0.07	Slc6a9
748	GO:0016064 [6]: humoral defense mechanism (sensu Vertebrata)	1	1	511	53	12064	-4.79	0.0	0.11	0.07	Igh-6
749	GO:0046942 [6]: carboxylic acid transport	1	1	511	53	12064	-4.79	0.0	0.11	0.07	Slc6a9
750	GO:0050778 [6]: positive regulation of immune response	1	1	511	53	12064	-4.79	0.0	0.11	0.07	Igh-6
751	GO:0006164 [7]: purine nucleotide biosynthesis	1	1	511	53	12064	-4.79	0.0	0.11	0.07	Paics
752	GO:0006887 [6]: exocytosis	1	1	511	52	12065	-4.81	0.0	0.12	0.07	Cadps2
753	GO:0030334 [6]: regulation of cell migration	2	2	510	33	12084	-4.81	0.0	0.87	0.56	Col18a1 Lama5
754	GO:0051093 [4]: negative regulation of development	2	2	510	33	12084	-4.81	0.0	0.87	0.56	Ezh2 Fst
755	GO:0051270 [5]: regulation of cell motility	2	2	510	33	12084	-4.81	0.0	0.87	0.56	Col18a1 Lama5
756	GO:0005976 [5]: polysaccharide metabolism	2	2	510	33	12084	-4.81	0.0	0.87	0.56	D3Bwg0562e Ppp1cb
757	GO:0006413 [8]: translational initiation	2	2	510	33	12084	-4.81	0.0	0.87	0.56	Eif4ebp2 Lama5
758	GO:0051247 [6]: positive regulation of protein metabolism	2	2	510	34	12083	-4.82	0.0	0.84	0.54	Igh-6 Rac1
759	GO:0006310 [6]: DNA recombination	2	2	510	34	12083	-4.82	0.0	0.84	0.54	H2afx Msh6
760	GO:0007548 [3]: sex differentiation	2	2	510	34	12083	-4.82	0.0	0.84	0.54	Fst Pbx1
761	GO:0006869 [5]: lipid transport	1	1	511	51	12066	-4.84	0.0	0.12	0.07	Npc1
762	GO:0009260 [7]: ribonucleotide biosynthesis	1	1	511	51	12066	-4.84	0.0	0.12	0.07	Paics
763	GO:0009451 [6]: RNA modification	1	1	511	51	12066	-4.84	0.0	0.12	0.07	Apobec1
764	GO:0000041 [8]: transition metal ion transport	2	2	510	35	12082	-4.84	0.0	0.81	0.52	Cp Slc39a4
765	GO:0010092 [5]: specification of organ identity	1	1	511	8	12109	-4.86	0.0	1.17	0.69	Fgf1
766	GO:0016339 [6]: calcium-dependent cell-cell adhesion	1	1	511	8	12109	-4.86	0.0	1.17	0.69	Cdh2
767	GO:0016569 [9]: covalent chromatin modification	1	1	511	8	12109	-4.86	0.0	1.17	0.69	Ezh2
768	GO:0016570 [10]: histone modification	1	1	511	8	12109	-4.86	0.0	1.17	0.69	Ezh2
769	GO:0030218 [5]: erythrocyte differentiation	1	1	511	8	12109	-4.86	0.0	1.17	0.69	Sp3
770	GO:0035272 [5]: exocrine system development	1	1	511	8	12109	-4.86	0.0	1.17	0.69	Edar
771	GO:0045814 [4]: negative regulation of gene expression, epigenetic	1	1	511	8	12109	-4.86	0.0	1.17	0.69	Hells
772	GO:0051084 [8]: posttranslational protein folding	1	1	511	8	12109	-4.86	0.0	1.17	0.69	Hspa8
773	GO:0051085 [9]: chaperone cofactor dependent protein folding	1	1	511	8	12109	-4.86	0.0	1.17	0.69	Hspa8
774	GO:0001649 [4]: osteoblast differentiation	1	1	511	8	12109	-4.86	0.0	1.17	0.69	Wnt7b
775	GO:0001754 [5]: eye photoreceptor cell differentiation	1	1	511	8	12109	-4.86	0.0	1.17	0.69	Rpgrip1
776	GO:0001759 [4]: induction of an organ	1	1	511	8	12109	-4.86	0.0	1.17	0.69	Fgf1
777	GO:0001782 [6]: B-cell homeostasis	1	1	511	8	12109	-4.86	0.0	1.17	0.69	Ikbkb
778	GO:0006342 [5]: chromatin silencing	1	1	511	8	12109	-4.86	0.0	1.17	0.69	Hells
779	GO:0006997 [5]: nuclear organization and biogenesis	1	1	511	8	12109	-4.86	0.0	1.17	0.69	Ptk2
780	GO:0007026 [9]: microtubule stabilization	1	1	511	8	12109	-4.86	0.0	1.17	0.69	Mtap4
781	GO:0007193 [9]: G-protein signaling, adenylate cyclase inhibiting pathway	1	1	511	8	12109	-4.86	0.0	1.17	0.69	Gnai2
782	GO:0007431 [6]: salivary gland development	1	1	511	8	12109	-4.86	0.0	1.17	0.69	Edar
783	GO:0050876 [4]: reproductive physiological process	2	2	510	36	12081	-4.86	0.0	0.78	0.5	Lamb1-1 Pthlh
784	GO:0007187 [7]: G-protein signaling, coupled to cyclic nucleotide second messenger	2	2	510	36	12081	-4.86	0.0	0.78	0.5	Gnai2 Ptger4
785	GO:0018193 [8]: peptidyl-amino acid modification	2	2	510	59	12058	-4.86	0.0	0.34	0.22	Igh-6 Pdgfa
786	GO:0007420 [7]: brain development	2	2	510	57	12060	-4.87	0.0	0.36	0.24	Aplp2 Bmi1
787	GO:0006836 [5]: neurotransmitter transport	2	2	510	38	12079	-4.87	0.0	0.72	0.47	Slc6a9 Stx3
788	GO:0016052 [6]: carbohydrate catabolism	1	1	511	49	12068	-4.87	0.0	0.13	0.08	Eno1
789	GO:0044275 [7]: cellular carbohydrate catabolism	1	1	511	49	12068	-4.87	0.0	0.13	0.08	Eno1
790	GO:0046483 [5]: heterocycle metabolism	1	1	511	49	12068	-4.87	0.0	0.13	0.08	Mat2a
791	GO:0050954 [6]: sensory perception of mechanical stimulus	1	1	511	49	12068	-4.87	0.0	0.13	0.08	Pkd2
792	GO:0050982 [7]: detection of mechanical stimulus	1	1	511	49	12068	-4.87	0.0	0.13	0.08	Pkd2
793	GO:0018108 [9]: peptidyl-tyrosine phosphorylation	2	2	510	39	12078	-4.88	0.0	0.69	0.45	Igh-6 Pdgfa
794	GO:0018212 [9]: peptidyl-tyrosine modification	2	2	510	39	12078	-4.88	0.0	0.69	0.45	Igh-6 Pdgfa
795	GO:0006445 [7]: regulation of translation	2	2	510	39	12078	-4.88	0.0	0.69	0.45	Eif4ebp2 Pum2
796	GO:0043009 [5]: embryonic development (sensu Vertebrata)	2	2	510	54	12063	-4.9	0.0	0.4	0.26	5830426I05Rik Cryab
797	GO:0001701 [6]: embryonic development (sensu Mammalia)	2	2	510	42	12075	-4.9	0.0	0.62	0.4	5830426I05Rik Cryab
798	GO:0030099 [4]: myeloid blood cell differentiation	2	2	510	41	12076	-4.9	0.0	0.64	0.42	Relb Sp3
799	GO:0042113 [7]: B-cell activation	2	2	510	43	12074	-4.91	0.0	0.6	0.39	Igh-6 Sp3
800	GO:0045859 [4]: regulation of protein kinase activity	2	2	510	45	12072	-4.91	0.0	0.56	0.36	Gab1 Igh-6
801	GO:0001505 [7]: regulation of neurotransmitter levels	2	2	510	44	12073	-4.92	0.0	0.58	0.38	Abat Slc5a8
802	GO:0001654 [5]: eye morphogenesis	2	2	510	44	12073	-4.92	0.0	0.58	0.38	Cryab Rpgrip1
803	GO:0046903 [3]: secretion	2	2	510	46	12071	-4.92	0.0	0.54	0.35	Anxa1 Trpv4
804	GO:0006790 [5]: sulfur metabolism	2	2	510	47	12070	-4.92	0.0	0.52	0.34	Cdo1 Mat2a
805	GO:0009309 [6]: amine biosynthesis	2	2	510	47	12070	-4.92	0.0	0.52	0.34	Bbox1 Mat2a
806	GO:0042110 [7]: T-cell activation	1	1	511	47	12070	-4.92	0.0	0.15	0.09	Sp3
807	GO:0009152 [8]: purine ribonucleotide biosynthesis	1	1	511	47	12070	-4.92	0.0	0.15	0.09	Paics
808	GO:0017157 [6]: regulation of exocytosis	1	1	511	9	12108	-4.92	0.0	1.08	0.65	Cadps2
809	GO:0030216 [4]: keratinocyte differentiation	1	1	511	9	12108	-4.92	0.0	1.08	0.65	Trp63
810	GO:0030512 [6]: negative regulation of transforming growth factor beta receptor signaling pathway	1	1	511	9	12108	-4.92	0.0	1.08	0.65	Sostdc1
811	GO:0042327 [7]: positive regulation of phosphorylation	1	1	511	9	12108	-4.92	0.0	1.08	0.65	Igh-6
812	GO:0045937 [6]: positive regulation of phosphate metabolism	1	1	511	9	12108	-4.92	0.0	1.08	0.65	Igh-6
813	GO:0048332 [4]: mesoderm morphogenesis	1	1	511	9	12108	-4.92	0.0	1.08	0.65	Tcf3
814	GO:0050731 [7]: positive regulation of peptidyl-tyrosine phosphorylation	1	1	511	9	12108	-4.92	0.0	1.08	0.65	Igh-6
815	GO:0051260 [8]: protein homooligomerization	1	1	511	9	12108	-4.92	0.0	1.08	0.65	C1qtnf1
816	GO:0000060 [8]: protein-nucleus import, translocation	1	1	511	9	12108	-4.92	0.0	1.08	0.65	Nfkbia
817	GO:0000077 [7]: DNA damage checkpoint	1	1	511	9	12108	-4.92	0.0	1.08	0.65	H2afx
818	GO:0001502 [7]: cartilage condensation	1	1	511	9	12108	-4.92	0.0	1.08	0.65	Ctgf
819	GO:0006265 [6]: DNA topological change	1	1	511	9	12108	-4.92	0.0	1.08	0.65	Top3b
820	GO:0006401 [6]: RNA catabolism	1	1	511	9	12108	-4.92	0.0	1.08	0.65	Lsm5
821	GO:0006637 [7]: acyl-CoA metabolism	1	1	511	9	12108	-4.92	0.0	1.08	0.65	Cte1
822	GO:0006829 [9]: zinc ion transport	1	1	511	9	12108	-4.92	0.0	1.08	0.65	Slc39a4
823	GO:0008299 [7]: isoprenoid biosynthesis	1	1	511	9	12108	-4.92	0.0	1.08	0.65	Fdps
824	GO:0008344 [4]: adult locomotory behavior	1	1	511	9	12108	-4.92	0.0	1.08	0.65	Epha4
825	GO:0009156 [8]: ribonucleoside monophosphate biosynthesis	1	1	511	9	12108	-4.92	0.0	1.08	0.65	Paics
826	GO:0007126 [8]: meiosis	1	1	511	46	12071	-4.94	0.0	0.15	0.09	Nek2
827	GO:0009615 [6]: response to virus	1	1	511	10	12107	-4.98	0.0	1.01	0.63	Tlr3
828	GO:0010003 [8]: gastrulation (sensu Mammalia)	1	1	511	10	12107	-4.98	0.0	1.01	0.63	Rnf2
829	GO:0042402 [7]: biogenic amine catabolism	1	1	511	10	12107	-4.98	0.0	1.01	0.63	Smox
830	GO:0042775 [8]: ATP synthesis coupled electron transport (sensu Eukaryota)	1	1	511	10	12107	-4.98	0.0	1.01	0.63	1110020P15Rik
831	GO:0044242 [6]: cellular lipid catabolism	1	1	511	10	12107	-4.98	0.0	1.01	0.63	Cyp39a1
832	GO:0046530 [4]: photoreceptor cell differentiation	1	1	511	10	12107	-4.98	0.0	1.01	0.63	Rpgrip1
833	GO:0046879 [4]: hormone secretion	1	1	511	10	12107	-4.98	0.0	1.01	0.63	Trpv4
834	GO:0048276 [7]: gastrulation (sensu Vertebrata)	1	1	511	10	12107	-4.98	0.0	1.01	0.63	Rnf2
835	GO:0050770 [5]: regulation of axonogenesis	1	1	511	10	12107	-4.98	0.0	1.01	0.63	Tnfrsf12a
836	GO:0051216 [6]: cartilage development	1	1	511	10	12107	-4.98	0.0	1.01	0.63	Ctgf
837	GO:0051259 [7]: protein oligomerization	1	1	511	10	12107	-4.98	0.0	1.01	0.63	C1qtnf1
838	GO:0001657 [8]: ureteric bud development	1	1	511	10	12107	-4.98	0.0	1.01	0.63	Pbx1
839	GO:0001702 [6]: gastrulation (sensu Deuterostomia)	1	1	511	10	12107	-4.98	0.0	1.01	0.63	Rnf2
840	GO:0001906 [5]: cell killing	1	1	511	10	12107	-4.98	0.0	1.01	0.63	H2-Bl
841	GO:0001909 [6]: immune cell mediated cytotoxicity	1	1	511	10	12107	-4.98	0.0	1.01	0.63	H2-Bl
842	GO:0005978 [8]: glycogen biosynthesis	1	1	511	10	12107	-4.98	0.0	1.01	0.63	D3Bwg0562e
843	GO:0006910 [8]: phagocytosis, recognition	1	1	511	10	12107	-4.98	0.0	1.01	0.63	Mfge8
844	GO:0007051 [8]: spindle organization and biogenesis	1	1	511	10	12107	-4.98	0.0	1.01	0.63	Stmn1
845	GO:0009124 [7]: nucleoside monophosphate biosynthesis	1	1	511	10	12107	-4.98	0.0	1.01	0.63	Paics
846	GO:0009161 [8]: ribonucleoside monophosphate metabolism	1	1	511	10	12107	-4.98	0.0	1.01	0.63	Paics
847	GO:0009250 [7]: glucan biosynthesis	1	1	511	10	12107	-4.98	0.0	1.01	0.63	D3Bwg0562e
848	GO:0050865 [5]: regulation of cell activation	1	1	511	44	12073	-4.98	0.0	0.17	0.1	Igh-6
849	GO:0051249 [6]: regulation of lymphocyte activation	1	1	511	44	12073	-4.98	0.0	0.17	0.1	Igh-6
850	GO:0009618 [7]: response to pathogenic bacteria	1	1	511	11	12106	-5.03	0.0	0.94	0.6	Wasl
851	GO:0018955 [7]: phenanthrene metabolism	1	1	511	11	12106	-5.03	0.0	0.94	0.6	Moxd1
852	GO:0018958 [6]: phenol metabolism	1	1	511	11	12106	-5.03	0.0	0.94	0.6	Moxd1
853	GO:0030888 [7]: regulation of B-cell proliferation	1	1	511	11	12106	-5.03	0.0	0.94	0.6	Igh-6
854	GO:0042136 [6]: neurotransmitter biosynthesis	1	1	511	11	12106	-5.03	0.0	0.94	0.6	Slc5a8
855	GO:0042219 [6]: amino acid derivative catabolism	1	1	511	11	12106	-5.03	0.0	0.94	0.6	Smox
856	GO:0042773 [7]: ATP synthesis coupled electron transport	1	1	511	11	12106	-5.03	0.0	0.94	0.6	1110020P15Rik
857	GO:0045765 [7]: regulation of angiogenesis	1	1	511	11	12106	-5.03	0.0	0.94	0.6	Id1
858	GO:0050671 [7]: positive regulation of lymphocyte proliferation	1	1	511	11	12106	-5.03	0.0	0.94	0.6	Igh-6
859	GO:0000059 [8]: protein-nucleus import, docking	1	1	511	11	12106	-5.03	0.0	0.94	0.6	Ranbp5
860	GO:0006100 [8]: tricarboxylic acid cycle intermediate metabolism	1	1	511	11	12106	-5.03	0.0	0.94	0.6	Mdh1
861	GO:0006284 [7]: base-excision repair	1	1	511	11	12106	-5.03	0.0	0.94	0.6	Pold1
862	GO:0006376 [9]: mRNA splice site selection	1	1	511	11	12106	-5.03	0.0	0.94	0.6	Brunol4
863	GO:0006493 [9]: O-linked glycosylation	1	1	511	11	12106	-5.03	0.0	0.94	0.6	Galnt2
864	GO:0006584 [7]: catecholamine metabolism	1	1	511	11	12106	-5.03	0.0	0.94	0.6	Moxd1
865	GO:0008366 [6]: nerve ensheathment	1	1	511	11	12106	-5.03	0.0	0.94	0.6	Qk
866	GO:0009123 [7]: nucleoside monophosphate metabolism	1	1	511	11	12106	-5.03	0.0	0.94	0.6	Paics
867	GO:0015837 [5]: amine transport	1	1	511	41	12076	-5.04	0.0	0.19	0.12	Slc6a9
868	GO:0019320 [8]: hexose catabolism	1	1	511	41	12076	-5.04	0.0	0.19	0.12	Eno1
869	GO:0046164 [6]: alcohol catabolism	1	1	511	41	12076	-5.04	0.0	0.19	0.12	Eno1
870	GO:0046365 [7]: monosaccharide catabolism	1	1	511	41	12076	-5.04	0.0	0.19	0.12	Eno1
871	GO:0006007 [9]: glucose catabolism	1	1	511	41	12076	-5.04	0.0	0.19	0.12	Eno1
872	GO:0046467 [7]: membrane lipid biosynthesis	1	1	511	40	12077	-5.04	0.0	0.2	0.13	Lpgat1
873	GO:0016197 [6]: endosome transport	1	1	511	12	12105	-5.06	0.0	0.88	0.56	Igh-6
874	GO:0017148 [7]: negative regulation of protein biosynthesis	1	1	511	12	12105	-5.06	0.0	0.88	0.56	Eif4ebp2
875	GO:0042178 [6]: xenobiotic catabolism	1	1	511	12	12105	-5.06	0.0	0.88	0.56	Moxd1
876	GO:0042537 [6]: benzene and derivative metabolism	1	1	511	12	12105	-5.06	0.0	0.88	0.56	Moxd1
877	GO:0042551 [5]: nerve maturation	1	1	511	12	12105	-5.06	0.0	0.88	0.56	Qk
878	GO:0042593 [4]: glucose homeostasis	1	1	511	12	12105	-5.06	0.0	0.88	0.56	Foxa3
879	GO:0001776 [5]: immune cell homeostasis	1	1	511	12	12105	-5.06	0.0	0.88	0.56	Ikbkb
880	GO:0006446 [8]: regulation of translational initiation	1	1	511	12	12105	-5.06	0.0	0.88	0.56	Eif4ebp2
881	GO:0006801 [6]: superoxide metabolism	1	1	511	12	12105	-5.06	0.0	0.88	0.56	Cyba
882	GO:0006911 [8]: phagocytosis, engulfment	1	1	511	12	12105	-5.06	0.0	0.88	0.56	Mfge8
883	GO:0006865 [6]: amino acid transport	1	1	511	39	12078	-5.07	0.0	0.21	0.13	Slc6a9
884	GO:0001816 [5]: cytokine production	1	1	511	38	12079	-5.08	0.0	0.22	0.14	Elf1
885	GO:0017015 [5]: regulation of transforming growth factor beta receptor signaling pathway	1	1	511	13	12104	-5.09	0.0	0.82	0.53	Sostdc1
886	GO:0030278 [6]: regulation of ossification	1	1	511	13	12104	-5.09	0.0	0.82	0.53	Ptger4
887	GO:0007005 [6]: mitochondrion organization and biogenesis	1	1	511	13	12104	-5.09	0.0	0.82	0.53	Pmaip1
888	GO:0007568 [3]: aging	1	1	511	13	12104	-5.09	0.0	0.82	0.53	Msh6
889	GO:0007585 [4]: respiratory gaseous exchange	1	1	511	13	12104	-5.09	0.0	0.82	0.53	Sftpd
890	GO:0006119 [6]: oxidative phosphorylation	1	1	511	37	12080	-5.1	0.0	0.23	0.15	1110020P15Rik
891	GO:0016358 [6]: dendrite morphogenesis	1	1	511	14	12103	-5.12	0.0	0.77	0.5	Rac1
892	GO:0030534 [3]: adult behavior	1	1	511	14	12103	-5.12	0.0	0.77	0.5	Epha4
893	GO:0042100 [6]: B-cell proliferation	1	1	511	14	12103	-5.12	0.0	0.77	0.5	Igh-6
894	GO:0042472 [6]: inner ear morphogenesis	1	1	511	14	12103	-5.12	0.0	0.77	0.5	Celsr1
895	GO:0043284 [5]: biopolymer biosynthesis	1	1	511	14	12103	-5.12	0.0	0.77	0.5	D3Bwg0562e
896	GO:0046850 [5]: regulation of bone remodeling	1	1	511	14	12103	-5.12	0.0	0.77	0.5	Ptger4
897	GO:0000271 [6]: polysaccharide biosynthesis	1	1	511	14	12103	-5.12	0.0	0.77	0.5	D3Bwg0562e
898	GO:0006094 [8]: gluconeogenesis	1	1	511	14	12103	-5.12	0.0	0.77	0.5	Atf4
899	GO:0006479 [9]: protein amino acid methylation	1	1	511	14	12103	-5.12	0.0	0.77	0.5	Ezh2
900	GO:0006595 [7]: polyamine metabolism	1	1	511	14	12103	-5.12	0.0	0.77	0.5	Smox
901	GO:0006700 [7]: C21-steroid hormone biosynthesis	1	1	511	14	12103	-5.12	0.0	0.77	0.5	Pbx1
902	GO:0007270 [7]: nerve-nerve synaptic transmission	1	1	511	14	12103	-5.12	0.0	0.77	0.5	Tmod2
903	GO:0009890 [6]: negative regulation of biosynthesis	1	1	511	15	12102	-5.14	0.0	0.72	0.48	Eif4ebp2
904	GO:0042401 [7]: biogenic amine biosynthesis	1	1	511	15	12102	-5.14	0.0	0.72	0.48	Bbox1
905	GO:0042828 [6]: response to pathogen	1	1	511	15	12102	-5.14	0.0	0.72	0.48	Wasl
906	GO:0046545 [5]: development of primary female sexual characteristics	1	1	511	15	12102	-5.14	0.0	0.72	0.48	Fst
907	GO:0046660 [4]: female sex differentiation	1	1	511	15	12102	-5.14	0.0	0.72	0.48	Fst
908	GO:0050764 [7]: regulation of phagocytosis	1	1	511	15	12102	-5.14	0.0	0.72	0.48	Mfge8
909	GO:0050766 [8]: positive regulation of phagocytosis	1	1	511	15	12102	-5.14	0.0	0.72	0.48	Mfge8
910	GO:0050871 [8]: positive regulation of B-cell activation	1	1	511	15	12102	-5.14	0.0	0.72	0.48	Igh-6
911	GO:0000160 [5]: two-component signal transduction system (phosphorelay)	1	1	511	15	12102	-5.14	0.0	0.72	0.48	Rab15
912	GO:0007032 [6]: endosome organization and biogenesis	1	1	511	15	12102	-5.14	0.0	0.72	0.48	Igh-6
913	GO:0007565 [5]: pregnancy	1	1	511	15	12102	-5.14	0.0	0.72	0.48	Lamb1-1
914	GO:0008585 [6]: female gonad development	1	1	511	15	12102	-5.14	0.0	0.72	0.48	Fst
915	GO:0006096 [8]: glycolysis	1	1	511	34	12083	-5.14	0.0	0.27	0.17	Eno1
916	GO:0050867 [6]: positive regulation of cell activation	1	1	511	32	12085	-5.16	0.0	0.29	0.19	Igh-6
917	GO:0051251 [7]: positive regulation of lymphocyte activation	1	1	511	32	12085	-5.16	0.0	0.29	0.19	Igh-6
918	GO:0008652 [7]: amino acid biosynthesis	1	1	511	32	12085	-5.16	0.0	0.29	0.19	Mat2a
919	GO:0030183 [5]: B-cell differentiation	1	1	511	16	12101	-5.16	0.0	0.68	0.45	Sp3
920	GO:0007586 [4]: digestion	1	1	511	16	12101	-5.16	0.0	0.68	0.45	Vdr
921	GO:0008207 [6]: C21-steroid hormone metabolism	1	1	511	16	12101	-5.16	0.0	0.68	0.45	Pbx1
922	GO:0008213 [8]: protein amino acid alkylation	1	1	511	16	12101	-5.16	0.0	0.68	0.45	Ezh2
923	GO:0046651 [5]: lymphocyte proliferation	1	1	511	31	12086	-5.17	0.0	0.31	0.2	Igh-6
924	GO:0001817 [6]: regulation of cytokine production	1	1	511	31	12086	-5.17	0.0	0.31	0.2	Elf1
925	GO:0042088 [7]: T-helper 1 type immune response	1	1	511	17	12100	-5.18	0.0	0.64	0.42	Relb
926	GO:0042398 [6]: amino acid derivative biosynthesis	1	1	511	17	12100	-5.18	0.0	0.64	0.42	Bbox1
927	GO:0051248 [6]: negative regulation of protein metabolism	1	1	511	17	12100	-5.18	0.0	0.64	0.42	Eif4ebp2
928	GO:0000245 [8]: spliceosome assembly	1	1	511	17	12100	-5.18	0.0	0.64	0.42	Brunol4
929	GO:0007259 [7]: JAK-STAT cascade	1	1	511	17	12100	-5.18	0.0	0.64	0.42	Pkd2
930	GO:0007254 [8]: JNK cascade	1	1	511	30	12087	-5.19	0.0	0.32	0.21	Gab1
931	GO:0008654 [8]: phospholipid biosynthesis	1	1	511	30	12087	-5.19	0.0	0.32	0.21	Lpgat1
932	GO:0016331 [5]: morphogenesis of embryonic epithelium	1	1	511	18	12099	-5.19	0.0	0.61	0.39	Vegfc
933	GO:0030224 [5]: monocyte differentiation	1	1	511	18	12099	-5.19	0.0	0.61	0.39	Sp3
934	GO:0000075 [7]: cell cycle checkpoint	1	1	511	18	12099	-5.19	0.0	0.61	0.39	H2afx
935	GO:0007623 [4]: circadian rhythm	1	1	511	18	12099	-5.19	0.0	0.61	0.39	Clock
936	GO:0009116 [6]: nucleoside metabolism	1	1	511	18	12099	-5.19	0.0	0.61	0.39	Atpif1
937	GO:0009166 [6]: nucleotide catabolism	1	1	511	18	12099	-5.19	0.0	0.61	0.39	Cnp1
938	GO:0035107 [4]: appendage morphogenesis	1	1	511	29	12088	-5.19	0.0	0.34	0.22	Fbn2
939	GO:0035108 [5]: limb morphogenesis	1	1	511	29	12088	-5.19	0.0	0.34	0.22	Fbn2
940	GO:0042157 [7]: lipoprotein metabolism	1	1	511	29	12088	-5.19	0.0	0.34	0.22	Apobec1
941	GO:0009967 [5]: positive regulation of signal transduction	1	1	511	19	12098	-5.2	0.0	0.57	0.38	Tmod2
942	GO:0019319 [8]: hexose biosynthesis	1	1	511	19	12098	-5.2	0.0	0.57	0.38	Atf4
943	GO:0042087 [6]: cell-mediated immune response	1	1	511	19	12098	-5.2	0.0	0.57	0.38	Relb
944	GO:0044272 [6]: sulfur compound biosynthesis	1	1	511	19	12098	-5.2	0.0	0.57	0.38	Mat2a
945	GO:0046165 [6]: alcohol biosynthesis	1	1	511	19	12098	-5.2	0.0	0.57	0.38	Atf4
946	GO:0046364 [7]: monosaccharide biosynthesis	1	1	511	19	12098	-5.2	0.0	0.57	0.38	Atf4
947	GO:0007185 [7]: transmembrane receptor protein tyrosine phosphatase signaling pathway	1	1	511	19	12098	-5.2	0.0	0.57	0.38	Ptprs
948	GO:0016582 [9]: non-covalent chromatin modification	1	1	511	27	12090	-5.2	0.0	0.38	0.25	Hells
949	GO:0030326 [6]: embryonic limb morphogenesis	1	1	511	27	12090	-5.2	0.0	0.38	0.25	Fbn2
950	GO:0035113 [5]: embryonic appendage morphogenesis	1	1	511	27	12090	-5.2	0.0	0.38	0.25	Fbn2
951	GO:0046916 [8]: transition metal ion homeostasis	1	1	511	27	12090	-5.2	0.0	0.38	0.25	Slc39a4
952	GO:0006338 [10]: chromatin remodeling	1	1	511	27	12090	-5.2	0.0	0.38	0.25	Hells
953	GO:0007519 [6]: myogenesis	1	1	511	27	12090	-5.2	0.0	0.38	0.25	Vamp5
954	GO:0008033 [7]: tRNA processing	1	1	511	27	12090	-5.2	0.0	0.38	0.25	Pop5
955	GO:0016066 [5]: cellular defense response (sensu Vertebrata)	1	1	511	28	12089	-5.21	0.0	0.36	0.23	Relb
956	GO:0006767 [6]: water-soluble vitamin metabolism	1	1	511	28	12089	-5.21	0.0	0.36	0.23	Bbox1
957	GO:0042446 [6]: hormone biosynthesis	1	1	511	20	12097	-5.21	0.0	0.54	0.35	Pbx1
958	GO:0042471 [5]: ear morphogenesis	1	1	511	20	12097	-5.21	0.0	0.54	0.35	Celsr1
959	GO:0050670 [6]: regulation of lymphocyte proliferation	1	1	511	20	12097	-5.21	0.0	0.54	0.35	Igh-6
960	GO:0006695 [8]: cholesterol biosynthesis	1	1	511	20	12097	-5.21	0.0	0.54	0.35	Hmgcr
961	GO:0009072 [6]: aromatic amino acid family metabolism	1	1	511	20	12097	-5.21	0.0	0.54	0.35	Pcbd1
962	GO:0016044 [5]: membrane organization and biogenesis	1	1	511	26	12091	-5.21	0.0	0.4	0.26	Pmaip1
963	GO:0007249 [7]: I-kappaB kinase/NF-kappaB cascade	1	1	511	26	12091	-5.21	0.0	0.4	0.26	Ikbkb
964	GO:0006805 [5]: xenobiotic metabolism	1	1	511	25	12092	-5.21	0.0	0.42	0.28	Moxd1
965	GO:0009410 [7]: response to xenobiotic stimulus	1	1	511	25	12092	-5.21	0.0	0.42	0.28	Moxd1
966	GO:0016126 [7]: sterol biosynthesis	1	1	511	22	12095	-5.22	0.0	0.49	0.33	Hmgcr
967	GO:0030900 [8]: forebrain development	1	1	511	22	12095	-5.22	0.0	0.49	0.33	Aplp2
968	GO:0045137 [4]: development of primary sexual characteristics	1	1	511	22	12095	-5.22	0.0	0.49	0.33	Fst
969	GO:0048048 [5]: embryonic eye morphogenesis	1	1	511	22	12095	-5.22	0.0	0.49	0.33	Cryab
970	GO:0050864 [7]: regulation of B-cell activation	1	1	511	22	12095	-5.22	0.0	0.49	0.33	Igh-6
971	GO:0001747 [6]: eye morphogenesis (sensu Mammalia)	1	1	511	22	12095	-5.22	0.0	0.49	0.33	Cryab
972	GO:0001764 [6]: neuronal migration	1	1	511	22	12095	-5.22	0.0	0.49	0.33	Ptk2
973	GO:0006099 [8]: tricarboxylic acid cycle	1	1	511	22	12095	-5.22	0.0	0.49	0.33	Mdh1
974	GO:0006953 [5]: acute-phase response	1	1	511	22	12095	-5.22	0.0	0.49	0.33	Hp
975	GO:0007189 [9]: G-protein signaling, adenylate cyclase activating pathway	1	1	511	22	12095	-5.22	0.0	0.49	0.33	Ptger4
976	GO:0008360 [5]: regulation of cell shape	1	1	511	22	12095	-5.22	0.0	0.49	0.33	Rhoj
977	GO:0008406 [5]: gonad development	1	1	511	22	12095	-5.22	0.0	0.49	0.33	Fst
978	GO:0030217 [5]: T-cell differentiation	1	1	511	21	12096	-5.22	0.0	0.51	0.34	Sp3
979	GO:0048469 [4]: cell maturation	1	1	511	21	12096	-5.22	0.0	0.51	0.34	Qk
980	GO:0006807 [4]: nitrogen compound metabolism	1	1	511	21	12096	-5.22	0.0	0.51	0.34	Arg2
981	GO:0007515 [5]: lymph gland development	1	1	511	21	12096	-5.22	0.0	0.51	0.34	Nfkb2
982	GO:0019439 [6]: aromatic compound catabolism	1	1	511	23	12094	-5.22	0.0	0.46	0.31	Moxd1
983	GO:0019835 [5]: cytolysis	1	1	511	23	12094	-5.22	0.0	0.46	0.31	Gzma
984	GO:0043010 [6]: eye morphogenesis (sensu Vertebrata)	1	1	511	23	12094	-5.22	0.0	0.46	0.31	Cryab
985	GO:0001656 [7]: metanephros development	1	1	511	23	12094	-5.22	0.0	0.46	0.31	Pbx1
986	GO:0007050 [7]: cell cycle arrest	1	1	511	23	12094	-5.22	0.0	0.46	0.31	Pkd2
987	GO:0019748 [4]: secondary metabolism	1	1	511	24	12093	-5.22	0.0	0.44	0.29	Aldh1a7
988	GO:0000082 [7]: G1/S transition of mitotic cell cycle	1	1	511	24	12093	-5.22	0.0	0.44	0.29	Itgb1
989	GO:0001822 [6]: kidney development	1	1	511	24	12093	-5.22	0.0	0.44	0.29	Pbx1
990	GO:0006909 [7]: phagocytosis	1	1	511	24	12093	-5.22	0.0	0.44	0.29	Mfge8
