# Supplementary material for: A genomic analysis of mouse models of breast cancer reveals molecular features of mouse models and relationships to human breast cancer
Source: Breast Cancer Res. 2014 Jun 5;16(3):R59. doi: 10.1186/bcr3672 (PMC4078930; doi:10.1186/bcr3672)
Supplement: Additional file 6 — Fold change for genes in clusters 1-4 from the manuscript and the gene ontology associated with each cluster. [file bcr3672-S6.zip › AdditionalFile6/Cluster2/Cluster2UpregulatedGenesgather_kegg_121107.txt]

#	Annotation	Total Genes With Ann	Your Genes (With Ann)	Your Genes (No Ann)	Genome (With Ann)	Genome (No Ann)	ln(Bayes factor)	neg ln(p value)	FE: neg ln(p value)	FE: neg ln(FDR)	Genes
1	path:mmu04530: Tight junction	14	14	118	109	2278	1.09	5.22	5.48	0.99	Catna1 Cdc42 Cipp Cldn23 Cldn4 Cldn7 Cldn8 Gnai2 Gnai3 Kras Myh14 Ocln Pard6b Tjp2
2	path:mmu04080: Neuroactive ligand-receptor interaction	6	6	126	272	2115	0.66	4.76	0.0	0.0	Edg7 F2rl1 Gabrp Gzma Ptger2 Ptger4
3	path:mmu04510: Focal adhesion	19	19	113	195	2192	0.09	4.14	4.28	0.48	Arhgap5 Capn2 Cdc42 Col4a6 Ilk Itgb1 Kras Lama5 Lamb1-1 Lamb3 Lamc2 Pak2 Pak3 Pdgfa Pdpk1 Ppp1cb Ptk2 Rac1 Vegfc
4	path:mmu04512: ECM-receptor interaction	9	9	123	75	2312	-0.84	0.0	3.53	0.19	Col4a6 Dag1 Fndc4 Itgb1 Lama5 Lamb1-1 Lamb3 Lamc2 Sdc1
5	path:mmu04020: Calcium signaling pathway	4	4	128	177	2210	-0.99	0.0	0.01	0.0	Nfkb2 Nfkbie Prkx Sphk1
6	path:mmu04520: Adherens junction	8	8	124	66	2321	-1.09	0.0	3.29	0.19	Catna1 Cdc42 Iqgap1 Rac1 Snai2 Tcf3 Tcf7l2 Wasl
7	path:mmu00240: Pyrimidine metabolism	7	7	125	59	2328	-1.47	0.0	2.91	0.12	Aicda Cda Ctps Pnp Pold1 Prim2 Txnrd1
8	path:mmu00190: Oxidative phosphorylation	2	2	130	113	2274	-1.59	0.0	0.01	0.0	1110020P15Rik Uqcrc2
9	path:mmu04070: Phosphatidylinositol signaling system	1	1	131	75	2312	-2.15	0.0	0.02	0.0	Impa1
10	path:mmu04540: Gap junction	7	7	125	77	2310	-2.28	0.0	1.91	0.12	Gnai2 Gnai3 Gucy1a3 Kras Pdgfa Prkx Tuba1
11	path:mmu00626: Nitrobenzene degradation	2	2	130	9	2378	-2.46	0.0	2.21	0.12	Cyp39a1 Hrmt1l3
12	path:mmu04010: MAPK signaling pathway	14	14	118	217	2170	-2.51	0.0	1.13	0.12	Atf4 Cdc42 Fgf1 Fgfr3 Hspa8 Ikbkb Jund1 Kras Nfkb2 Pak2 Pdgfa Prkx Rac1 Stmn1
13	path:mmu00627: 1,4-Dichlorobenzene degradation	1	1	131	1	2386	-2.53	0.0	2.28	0.12	Cyp39a1
14	path:mmu00791: Atrazine degradation	1	1	131	1	2386	-2.53	0.0	2.28	0.12	Apobec1
15	path:mmu04620: Toll-like receptor signaling pathway	7	7	125	87	2300	-2.57	0.0	1.52	0.12	Cxcl10 Cxcl11 Ikbkb Nfkb2 Nfkbia Rac1 Tlr3
16	path:mmu00940: Stilbene, coumarine and lignin biosynthesis	2	2	130	10	2377	-2.59	0.0	2.06	0.12	Cyp26a1 Cyp39a1
17	path:mmu00340: Histidine metabolism	3	3	129	23	2364	-2.62	0.0	1.88	0.12	Cyp39a1 Hrmt1l3 Uroc1
18	path:mmu04060: Cytokine-cytokine receptor interaction	13	13	119	227	2160	-2.7	0.0	0.7	0.12	Cxcl1 Cxcl10 Cxcl11 Cxcl16 Cxcl5 Edar Il18r1 Inhbb Osmr Pdgfa Tnfrsf11b Tnfrsf12a Vegfc
19	path:mmu00230: Purine metabolism	7	7	125	101	2286	-2.83	0.0	1.09	0.12	Enpp2 Gucy1a3 Paics Pde7a Pnp Pold1 Prim2
20	path:mmu04310: Wnt signaling pathway	8	8	124	133	2254	-2.9	0.0	0.77	0.12	Apc2 Nkd2 Prkx Rac1 Tcf3 Tcf7l2 Wnt5b Wnt7b
21	path:mmu00562: Inositol phosphate metabolism	1	1	131	56	2331	-2.9	0.0	0.05	0.0	Impa1
22	path:mmu00100: Biosynthesis of steroids	2	2	130	14	2373	-2.97	0.0	1.59	0.12	Cyp39a1 Fdps
23	path:mmu04910: Insulin signaling pathway	7	7	125	126	2261	-2.99	0.0	0.59	0.12	Foxo1 Ikbkb Kras Pdpk1 Ppp1cb Prkx Socs3
24	path:mmu00380: Tryptophan metabolism	5	5	127	70	2317	-3.0	0.0	1.03	0.12	Cyp1b1 Cyp39a1 Hadhsc Hrmt1l3 Uhrf1
25	path:mmu05020: Parkinson's disease	2	2	130	15	2372	-3.05	0.0	1.5	0.12	Ube1x Ube1y1
26	path:mmu00480: Glutathione metabolism	3	3	129	33	2354	-3.09	0.0	1.23	0.12	Gpx2 Gsto1 Rab15
27	path:mmu00830: Retinol metabolism	1	1	131	3	2384	-3.12	0.0	1.64	0.12	Aldh1a1
28	path:mmu04610: Complement and coagulation cascades	2	2	130	66	2321	-3.12	0.0	0.13	0.03	F3 Plat
29	path:mmu00010: Glycolysis / Gluconeogenesis	1	1	131	49	2338	-3.16	0.0	0.07	0.01	Eno1
30	path:mmu04330: Notch signaling pathway	1	1	131	49	2338	-3.16	0.0	0.07	0.01	Lfng
31	path:mmu00361: gamma-Hexachlorocyclohexane degradation	3	3	129	36	2351	-3.18	0.0	1.09	0.12	Cyp1b1 Cyp26a1 Cyp39a1
32	path:mmu04210: Apoptosis	4	4	128	85	2302	-3.19	0.0	0.36	0.11	Capn2 Ikbkb Nfkb2 Nfkbia
33	path:mmu00903: Limonene and pinene degradation	2	2	130	18	2369	-3.22	0.0	1.26	0.12	Cyp26a1 Cyp39a1
34	path:mmu00310: Lysine degradation	3	3	129	41	2346	-3.28	0.0	0.9	0.12	Bbox1 Hadhsc Suv39h1
35	path:mmu00900: Terpenoid biosynthesis	1	1	131	4	2383	-3.28	0.0	1.44	0.12	Fdps
36	path:mmu00632: Benzoate degradation via CoA ligation	1	1	131	44	2343	-3.32	0.0	0.09	0.01	Hadhsc
37	path:mmu04340: Hedgehog signaling pathway	3	3	129	48	2339	-3.36	0.0	0.68	0.12	Prkx Wnt5b Wnt7b
38	path:mmu00071: Fatty acid metabolism	2	2	130	52	2335	-3.41	0.0	0.24	0.08	Cyp1b1 Hadhsc
39	path:mmu00760: Nicotinate and nicotinamide metabolism	2	2	130	49	2338	-3.46	0.0	0.28	0.08	Enpp2 Pnp
40	path:mmu05040: Huntington's disease	2	2	130	25	2362	-3.46	0.0	0.87	0.12	Esrrbl1 Hap1
41	path:mmu00628: Fluorene degradation	1	1	131	6	2381	-3.51	0.0	1.16	0.12	Cyp26a1
42	path:mmu00643: Styrene degradation	1	1	131	6	2381	-3.51	0.0	1.16	0.12	Cyp39a1
43	path:mmu00500: Starch and sucrose metabolism	2	2	130	28	2359	-3.52	0.0	0.75	0.12	Enpp2 Ugdh
44	path:mmu00150: Androgen and estrogen metabolism	2	2	130	30	2357	-3.54	0.0	0.68	0.12	Cyp39a1 Hrmt1l3
45	path:mmu00590: Prostaglandin and leukotriene metabolism	2	2	130	31	2356	-3.55	0.0	0.65	0.12	Alox12e Alox15
46	path:mmu00600: Glycosphingolipid metabolism	2	2	130	32	2355	-3.55	0.0	0.62	0.12	Sphk1 Sptlc1
47	path:mmu00350: Tyrosine metabolism	2	2	130	38	2349	-3.56	0.0	0.46	0.12	Cyp39a1 Hrmt1l3
48	path:mmu00330: Arginine and proline metabolism	1	1	131	36	2351	-3.56	0.0	0.14	0.04	Arg2
49	path:mmu00650: Butanoate metabolism	2	2	130	35	2352	-3.56	0.0	0.53	0.12	Abat Hadhsc
50	path:mmu00521: Streptomycin biosynthesis	1	1	131	7	2380	-3.59	0.0	1.05	0.12	Impa1
51	path:mmu00561: Glycerolipid metabolism	1	1	131	34	2353	-3.61	0.0	0.16	0.04	Mgll
52	path:mmu00062: Fatty acid biosynthesis (path 2)	1	1	131	8	2379	-3.66	0.0	0.96	0.12	Hadhsc
53	path:mmu00620: Pyruvate metabolism	1	1	131	32	2355	-3.66	0.0	0.18	0.05	Mdh1
54	path:mmu00280: Valine, leucine and isoleucine degradation	1	1	131	31	2356	-3.69	0.0	0.19	0.05	Hadhsc
55	path:mmu00400: Phenylalanine, tyrosine and tryptophan biosynthesis	1	1	131	9	2378	-3.71	0.0	0.88	0.12	Eno1
56	path:mmu00630: Glyoxylate and dicarboxylate metabolism	1	1	131	9	2378	-3.71	0.0	0.88	0.12	Mdh1
57	path:mmu00720: Reductive carboxylate cycle (CO2 fixation)	1	1	131	9	2378	-3.71	0.0	0.88	0.12	Mdh1
58	path:mmu00040: Pentose and glucuronate interconversions	1	1	131	10	2377	-3.75	0.0	0.8	0.12	Ugdh
59	path:mmu00271: Methionine metabolism	1	1	131	10	2377	-3.75	0.0	0.8	0.12	Dnmt1
60	path:mmu00440: Aminophosphonate metabolism	1	1	131	10	2377	-3.75	0.0	0.8	0.12	Hrmt1l3
61	path:mmu00520: Nucleotide sugars metabolism	1	1	131	10	2377	-3.75	0.0	0.8	0.12	Ugdh
62	path:mmu00680: Methane metabolism	1	1	131	10	2377	-3.75	0.0	0.8	0.12	Cyp39a1
63	path:mmu05060: Prion disease	1	1	131	10	2377	-3.75	0.0	0.8	0.12	Lamb1-1
64	path:mmu00363: Bisphenol A degradation	1	1	131	10	2377	-3.75	0.0	0.8	0.12	Cyp39a1
65	path:mmu00532: Chondroitin / Heparan sulfate biosynthesis	1	1	131	27	2360	-3.77	0.0	0.25	0.08	Ext1
66	path:mmu00740: Riboflavin metabolism	1	1	131	11	2376	-3.78	0.0	0.74	0.12	Enpp2
67	path:mmu00930: Caprolactam degradation	1	1	131	11	2376	-3.78	0.0	0.74	0.12	Hadhsc
68	path:mmu00510: N-Glycan biosynthesis	1	1	131	26	2361	-3.79	0.0	0.26	0.08	Alg2
69	path:mmu00120: Bile acid biosynthesis	1	1	131	25	2362	-3.8	0.0	0.28	0.08	Cyp39a1
70	path:mmu00053: Ascorbate and aldarate metabolism	1	1	131	12	2375	-3.81	0.0	0.68	0.12	Cyp26a1
71	path:mmu04710: Circadian rhythm	1	1	131	12	2375	-3.81	0.0	0.68	0.12	Clock
72	path:mmu00790: Folate biosynthesis	1	1	131	13	2374	-3.83	0.0	0.63	0.12	Gch1
73	path:mmu00910: Nitrogen metabolism	1	1	131	13	2374	-3.83	0.0	0.63	0.12	Car2
74	path:mmu05050: Dentatorubropallidoluysian atrophy (DRPLA)	1	1	131	13	2374	-3.83	0.0	0.63	0.12	Wwp2
75	path:mmu00624: 1- and 2-Methylnaphthalene degradation	1	1	131	13	2374	-3.83	0.0	0.63	0.12	Cyp39a1
76	path:mmu00020: Citrate cycle (TCA cycle)	1	1	131	23	2364	-3.83	0.0	0.32	0.09	Mdh1
77	path:mmu00640: Propanoate metabolism	1	1	131	23	2364	-3.83	0.0	0.32	0.09	Abat
78	path:mmu00512: O-Glycan biosynthesis	1	1	131	21	2366	-3.85	0.0	0.36	0.11	Galnt2
79	path:mmu00770: Pantothenate and CoA biosynthesis	1	1	131	15	2372	-3.86	0.0	0.55	0.12	Enpp2
80	path:mmu00360: Phenylalanine metabolism	1	1	131	20	2367	-3.86	0.0	0.39	0.11	Cyp39a1
81	path:mmu00410: beta-Alanine metabolism	1	1	131	16	2371	-3.86	0.0	0.51	0.12	Abat
82	path:mmu00602: Blood group glycolipid biosynthesis-neolactoseries	1	1	131	16	2371	-3.86	0.0	0.51	0.12	B3gnt1
83	path:mmu05030: Amyotrophic lateral sclerosis (ALS)	1	1	131	16	2371	-3.86	0.0	0.51	0.12	Ssr4
84	path:mmu00220: Urea cycle and metabolism of amino groups	1	1	131	19	2368	-3.86	0.0	0.41	0.12	Arg2
85	path:mmu00710: Carbon fixation	1	1	131	19	2368	-3.86	0.0	0.41	0.12	Mdh1
86	path:mmu00450: Selenoamino acid metabolism	1	1	131	17	2370	-3.87	0.0	0.48	0.12	Hrmt1l3
87	path:mmu00251: Glutamate metabolism	1	1	131	18	2369	-3.87	0.0	0.44	0.12	Abat
88	path:mmu00252: Alanine and aspartate metabolism	1	1	131	18	2369	-3.87	0.0	0.44	0.12	Abat
89	path:mmu00860: Porphyrin and chlorophyll metabolism	1	1	131	18	2369	-3.87	0.0	0.44	0.12	Cp
