# Supplementary material for: A genomic analysis of mouse models of breast cancer reveals molecular features of mouse models and relationships to human breast cancer
Source: Breast Cancer Res. 2014 Jun 5;16(3):R59. doi: 10.1186/bcr3672 (PMC4078930; doi:10.1186/bcr3672)
Supplement: Additional file 6 — Fold change for genes in clusters 1-4 from the manuscript and the gene ontology associated with each cluster. [file bcr3672-S6.zip › AdditionalFile6/Cluster2/Cluster2UpregulatedGenesgather_transfac_121107.txt]

#	Annotation	Total Genes With Ann	Your Genes (With Ann)	Your Genes (No Ann)	Genome (With Ann)	Genome (No Ann)	ln(Bayes factor)	neg ln(p value)	FE: neg ln(p value)	FE: neg ln(FDR)	Genes
1	V$E2F1_Q6: E2F-1	420	420	189	7924	7638	36.23	11.93	42.0	36.16	2410018G23Rik 2410129E14Rik 2600017J23Rik 2610312E17Rik 2700038L12Rik 2700084L22Rik 2900091E11Rik 3110006P09Rik 4930488L10Rik 4930542G03Rik 5830426I05Rik 9430059P22Rik AA407930 AJ430384 Adam10 Adamts15 Adamts4 Aicda Aldh1a3 Alg2 Alox12e Anxa1 Anxa3 Anxa5 Apg12l Aplp2 Arc Areg Arg2 Arl6ip6 Atf4 Atp1a1 Atpif1 Axl B3gnt1 B430218L07Rik BC005537 BC006933 BC014699 BC027663 BC053440 Bcl3 Becn1 Bicd1 Bni…
2	V$KROX_Q6	334	334	275	6031	9531	27.94	11.93	33.6	28.45	1110007H17Rik 1110037N09Rik 1200008O12Rik 2410018G23Rik 2410118I19Rik 2410129E14Rik 2600017J23Rik 2610312E17Rik 2700038L12Rik 2900091E11Rik 3110006P09Rik 4930488L10Rik 4930542G03Rik AJ430384 Adam10 Aicda Aldh1a3 Alg2 Alox12e Anxa3 Anxa5 Apg12l Aplp2 Arc Arg2 Arl6ip6 Atp1a1 Atpif1 Axl B3gnt1 B430218L07Rik BC005537 BC006965 BC014699 BC027663 Bcl3 Bnip2 Brunol4 C1qtnf1 Cadps2 Capn2 Capza2 Car2 Card1…
3	V$E2F1_Q6_01	295	295	314	5360	10202	21.21	11.93	26.8	22.05	2410018G23Rik 2600017J23Rik 2610312E17Rik 2700084L22Rik 3110006P09Rik 4930488L10Rik 4930542G03Rik 5830426I05Rik 9430059P22Rik AA407930 Adam10 Adamts15 Adamts4 Aicda Anxa3 Apg12l Aplp2 Arc Areg Arg2 Arl6ip6 Atf4 Atp1a1 Axl B3gnt1 B430218L07Rik BC005537 BC006933 BC014699 BC027663 BC053440 Bnip2 Cadps2 Capn2 Capza2 Car2 Card10 Catna1 Cbx1 Ccnt1 Cd24a Cdh2 Cdkl2 Cenpb Chchd3 Chd4 Cherp Cipp Cited4 Cl…
4	V$E2F_Q3_01	284	284	325	5259	10303	17.57	11.93	23.1	18.71	2410018G23Rik 2410129E14Rik 2700038L12Rik 2700084L22Rik 4930488L10Rik 4930542G03Rik 9430059P22Rik AA407930 AJ430384 Adam10 Adamts15 Agtpbp1 Aicda Aldh1a3 Alox12e Anxa5 Aplp2 Arc Areg Arl6ip6 Atf4 Atp1a1 Axl B3gnt1 BC005537 BC006933 BC014699 BC027663 BC053440 Bicd1 Cadps2 Capn2 Capza2 Car2 Catna1 Cbx1 Ccnt1 Cd24a Cd2ap Cdh2 Cdkn2b Cenpb Chd4 Cherp Cited4 Cklfsf8 Cks1b Cldn23 Cldn4 Cldn7 Clic4 Cnn2…
5	V$E2F1_Q3_01	239	239	370	4212	11350	17.34	11.93	22.89	18.71	2310067E08Rik 2410018G23Rik 2410129E14Rik 2600017J23Rik 2610312E17Rik 2700084L22Rik 4930488L10Rik 4930542G03Rik AA407930 AJ430384 Adamts15 Aldh1a3 Anxa3 Anxa5 Apg12l Aplp2 Arf4 Arl6ip6 Atf4 B3gnt1 B430218L07Rik BC005537 BC006933 BC027663 BC053440 Brunol4 Cadps2 Capn2 Card10 Catna1 Cbx1 Cd2ap Cd97 Cdh2 Cdo1 Celsr1 Cenpb Chchd3 Chd4 Cherp Cldn23 Cldn7 Clic4 Cnot6l Cnp1 Col9a3 Cops5 Crim1 Cte1 Cxcl1…
6	V$E2F1_Q4_01	193	193	416	3187	12375	17.11	11.93	22.71	18.71	2700084L22Rik 4930542G03Rik 9430059P22Rik AA407930 Adam10 Adamts15 Alox12e Anxa5 Aplp2 Areg Arl6ip6 Axl B3gnt1 BC006933 BC027663 Cadps2 Capn2 Capza2 Car2 Catna1 Cbx1 Ccnt1 Cd24a Cd2ap Cdh2 Chd4 Cherp Cited4 Cklfsf8 Cks1b Cldn23 Cldn7 Clic4 Col9a3 Cops5 Coro2a Crim1 Ctgf Ctps2 Cxcl16 Cyp1b1 Cyp26a1 Cyr61 D10Ertd718e Dag1 Ect2 Efhd2 Efnb1 Egfl6 Eif3s10 Emb Epb4.1l4a Epha4 Exosc1 Ezh2 F3 Faf1 Fbn2 F…
7	V$E2F_Q4_01	179	179	430	2887	12675	17.0	11.93	22.6	18.71	2700084L22Rik 4930542G03Rik 9430059P22Rik AA407930 Adam10 Adamts15 Alox12e Anxa5 Aplp2 Areg Arl6ip6 Axl B3gnt1 BC006933 BC027663 Cadps2 Capn2 Capza2 Car2 Catna1 Cbx1 Ccnt1 Cd2ap Cdh2 Chd4 Cherp Cited4 Cklfsf8 Cldn23 Cldn7 Cops5 Coro2a Crim1 Ctgf Ctps2 Cxcl16 Cyp1b1 Cyp26a1 Cyr61 D10Ertd718e Dag1 Ect2 Efnb1 Egfl6 Emb Epb4.1l4a Epha4 Exosc1 Ezh2 F3 Faf1 Fbn2 Fdps Fgfr1op2 Fmr1 Foxj1 Foxo1 Foxp1 Fst…
8	V$MAZ_Q6	491	491	118	10780	4782	16.19	11.93	21.82	18.06	1110007H17Rik 1110037N09Rik 1200008O12Rik 2310067E08Rik 2410018G23Rik 2410118I19Rik 2410129E14Rik 2610312E17Rik 2700038L12Rik 2700084L22Rik 2900091E11Rik 3110006P09Rik 4930403J22Rik 4930488L10Rik 4930542G03Rik 4933425F03Rik 9430059P22Rik AA407930 AI114950 AJ430384 Adam10 Adamts15 Adamts4 Aicda Aldh1a3 Aldh1a7 Alox12e Alox15 Antxr1 Anxa1 Anxa3 Anxa5 Apc2 Apg12l Aplp2 Arc Areg Arg2 Arl6ip6 Atf4 Atp…
9	V$SP3_Q3	470	470	139	10243	5319	14.87	11.93	20.43	16.79	1110007H17Rik 1110037N09Rik 1200008O12Rik 2310067E08Rik 2410003B16Rik 2410018G23Rik 2410118I19Rik 2410129E14Rik 2600017J23Rik 2610312E17Rik 2700038L12Rik 2700084L22Rik 2900091E11Rik 3110006P09Rik 4930403J22Rik 4930488L10Rik 4930542G03Rik 4933425F03Rik 5830426I05Rik 9430059P22Rik AA407930 AI114950 AJ430384 Adam10 Adamts15 Adamts4 Aicda Aldh1a1 Aldh1a3 Aldh1a7 Alg2 Alox12e Alox15 Antxr1 Anxa3 Anxa5…
10	V$E2F_Q4: E2F	275	275	334	5239	10323	13.56	11.93	19.01	15.47	2410018G23Rik 2600017J23Rik 2700084L22Rik 4930488L10Rik 4930542G03Rik 9430059P22Rik AA407930 Adam10 Adamts15 Adamts4 Aicda Aldh1a3 Alg2 Alox12e Anxa5 Aplp2 Apobec1 Areg Arg2 Arl6ip6 Axl B3gnt1 B430218L07Rik BC005537 BC006933 BC006965 BC014699 BC027663 Bnip2 Cadps2 Capn2 Car2 Card10 Catna1 Catnd2 Cbx1 Ccnt1 Cd97 Cdh2 Cdh3 Cdkl2 Cenpb Chd4 Cherp Cipp Cited4 Cklfsf8 Cks1b Cldn23 Cldn4 Clic4 Clu Cmko…
11	V$E2F1DP2_01: E2F-1:DP-2 heterodimer	80	80	529	1021	14541	12.76	11.93	18.54	15.1	2600017J23Rik 4930488L10Rik 9430059P22Rik Arl6ip6 BC005537 BC027663 Cadps2 Car2 Card10 Cdh2 Cenpb Cipp Cited4 Cmkor1 Cnn2 Cops5 Coro2a Eed Efhd2 Emb Eps8 Ezh2 Faf1 Fbn2 Fdps Fmr1 Foxp1 Frk Gmnn Gucy1b3 H2afx Hells Hmgb2 Ifit2 Lad1 Lbr Lsm5 Luc7l2 Mcm3 Mcm5 Mcm6 Mcm7 Mfge8 Mrpl13 Msh6 Nmyc1 Paics Paqr4 Pard6b Pdgfa Pold1 Ppil5 Prdx4 Qk Rbl1 Rfc3 Ris2 Rpl3 S100a6 Shrm Slc16a1 Slc39a8 Slc43a3 Slco3a…
12	V$MAZR_01: MAZ related factor	320	320	289	6392	9170	12.65	11.93	18.06	14.78	1110007H17Rik 1110037N09Rik 1200008O12Rik 2410018G23Rik 2410118I19Rik 2610312E17Rik 2700038L12Rik 2900091E11Rik 3110006P09Rik 4930403J22Rik 4930488L10Rik 4930542G03Rik 4933425F03Rik AA545217 AJ430384 Adamts15 Adamts4 Aicda Alox12e Alox15 Anxa5 Apg12l Aplp2 Apobec1 Areg Arf4 Arl6ip6 Armcx2 Atpif1 Axl B3gnt1 BC006933 BC006965 BC027663 Bcl3 Bmi1 Bnip2 Brunol4 Btbd3 C1qtnf1 Cadps2 Capza2 Car2 Card10 …
13	V$E2F4DP2_01: E2F-4:DP-2 heterodimer	116	116	493	1725	13837	12.58	11.93	18.24	14.88	2600017J23Rik 4930488L10Rik 9430059P22Rik Adam10 Aicda Arl6ip6 BC005537 BC027663 Cadps2 Car2 Card10 Cbx1 Cdh2 Cenpb Chchd3 Cipp Cited4 Cmkor1 Cnn2 Col18a1 Cops5 Coro2a Eed Efhd2 Eif3s6ip Emb Eps8 Ezh2 Faf1 Fbn2 Fdps Fignl1 Fmr1 Foxj1 Foxp1 Frk Gmnn Gnai3 Gucy1b3 H2-T10 H2afx Hap1 Hells Hmgb2 Hspa8 Ifit2 Irf6 Klf7 Klhl2 Kras Lad1 Lbr Lsm5 Luc7l2 Mcm3 Mcm5 Mcm6 Mcm7 Mfge8 Mrpl13 Msh6 Nek2 Nmyc1 Ogf…
14	V$POU6F1_01	18	18	591	1318	14244	11.13	11.93	0.0	0.0	AA407930 C430014D17Rik Capza2 Cd2ap Chc1l Cp Emb Faf1 Impa1 Itgb1 Mto1 Pace4 Papd4 Ptn Sall2 Sf3b1 Tjp2 Wsb1
15	V$POU1F1_Q6	183	183	426	6312	9250	10.89	11.93	0.0	0.0	1200008O12Rik 2700038L12Rik Adam10 Agtpbp1 Aldh1a1 Aldh1a7 Anxa1 Apobec1 Areg Arf4 Arg2 Arhgap5 Armcx2 Atp1a1 Atpif1 B430218L07Rik BC006933 BC014699 BC053440 Bbox1 Becn1 Brunol4 C430014D17Rik Capza2 Capzb Catnd2 Ccl20 Ccrn4l Cdc42 Cdh3 Cdkn2b Cenpb Chc1l Chrnb1 Cipp Cited4 Cklfsf8 Clca2 Clca4 Clu Cnp1 Col18a1 Cops5 Cp Crispld1 Csna Dctn4 Ddx21 Ddx47 Dmgdh Dmtf1 Dnajb6 Dnmt1 E030034P13Rik Efhd2 Ef…
16	V$E2F1DP1_01: E2F-1:DP-1 heterodimer	232	232	377	4370	11192	10.65	11.93	16.06	12.86	2410018G23Rik 2410129E14Rik 2600017J23Rik 2610312E17Rik 2700084L22Rik 3110006P09Rik 4930488L10Rik 4930542G03Rik 9430059P22Rik Adam10 Adamts4 Aicda Aldh1a3 Anxa3 Arg2 Arl6ip6 Atf4 Atp1a1 B3gnt1 BC005537 BC006933 BC027663 Bnip2 Cadps2 Capn2 Car2 Card10 Cbx1 Cdh2 Cdkl2 Cenpb Chchd3 Chd4 Cherp Cipp Cited4 Cldn4 Clic4 Cmkor1 Cnn2 Col18a1 Cops5 Coro2a Cte1 Cyp1b1 Cyp39a1 Cyr61 D2Bwg0891e Dag1 Dapk2 Def…
17	V$OCT1_06: octamer-binding factor 1	272	272	337	8616	6946	10.49	11.93	0.0	0.0	1110007H17Rik 2410003B16Rik 2610312E17Rik 2700038L12Rik 2900091E11Rik 3110006P09Rik 4930403J22Rik 5830426I05Rik 9430059P22Rik AA407930 AA545217 AI114950 Adamts15 Agtpbp1 Aicda Anxa1 Anxa3 Anxa5 Arf4 Arg2 Arhgap5 Atf4 Atpif1 Axl BC006933 BC027663 BC053440 Bbox1 Becn1 Bicd1 Bnip2 Brca1 Btbd3 Cadps2 Cald1 Capn2 Capzb Car2 Catnd2 Cbx1 Ccl20 Ccrn4l Cdc42 Cdca1 Cdh3 Cdkn2b Cdyl Celsr1 Cenpb Chc1l Chchd…
18	V$OCT1_02: octamer factor 1	148	148	461	5288	10274	9.85	11.93	0.0	0.0	1110037N09Rik 2410118I19Rik 2610312E17Rik 2700038L12Rik 9430059P22Rik AA407930 AA545217 AJ430384 Agtpbp1 Aldh1a7 Areg Arhgap5 Armcx2 Atp1a1 BC014699 BC053440 Bicd1 Bmi1 Brunol4 Btbd3 C430014D17Rik Capzb Card10 Catnd2 Cdca1 Chchd3 Cherp Clca4 Cmkor1 Cnn3 Col4a6 Crispld1 Cxcl1 Dctn4 Dmgdh Dmtf1 E030034P13Rik Elf3 Eno1 Faf1 Fbxo11 Fgfr1op2 Fmo2 Foxo1 Foxp1 Ga17 Gmnn Gnai3 Gsto1 Gucy1b3 Gzma H28 Has2…
19	V$MYCMAX_B: c-Myc:Max binding sites	293	293	316	5893	9669	9.73	11.93	15.07	12.0	1110007H17Rik 1110037N09Rik 2410003B16Rik 2410018G23Rik 2410118I19Rik 2410129E14Rik 2610312E17Rik 2700038L12Rik 3110006P09Rik 4930403J22Rik 4930488L10Rik 4933425F03Rik 5830426I05Rik AA407930 AI114950 AJ430384 Adam10 Agtpbp1 Aldh1a3 Alox15 Apg12l Aplp2 Arhgap5 Armcx2 Atp1a1 B3gnt1 B430218L07Rik BC005537 BC006933 BC014699 BC027663 Bcl3 Becn1 Bicd1 Bmi1 Brunol4 C430014D17Rik Cadps2 Capza2 Car2 Card1…
20	V$E2F1DP1RB_01: Rb:E2F-1:DP-1 trimeric complex	66	66	543	841	14721	9.68	11.93	15.46	12.33	2700084L22Rik 4930542G03Rik 9430059P22Rik Adamts15 Aicda Areg Cbx1 Cited4 Cldn23 Col18a1 Cops5 Coro2a Ect2 Egfl6 Emb Exosc1 Ezh2 Faf1 Fdps Fmr1 Foxp1 H2afx Hdgf Hells Hmgb2 Hnrpu Hspa14 Jund1 Klf7 Lad1 Lgr6 Mat2a Mcm3 Mcm5 Mcm6 Mcm7 Mfhas1 Nmyc1 Paqr4 Pard6b Pdgfa Pdpk1 Prdx4 Rbl1 Rfc3 Ris2 Rpa3 S100a6 Shrm Slc16a1 Slc25a19 Slc39a8 Sphk1 Spint2 Stmn1 Stx3 Surb7 Taf7 Tera Thoc3 Tmepai Tram1 Ttyh1 …
21	V$E2F1_Q4: E2F-1	229	229	380	4381	11181	9.18	11.93	14.55	11.54	2410018G23Rik 2410129E14Rik 2700084L22Rik 4930488L10Rik 4930542G03Rik 9430059P22Rik AA407930 Adam10 Adamts15 Aldh1a3 Alox12e Aplp2 Arc Arl6ip6 Atpif1 Axl B3gnt1 BC005537 BC006933 BC027663 BC053440 Bcl3 C1qtnf1 Cadps2 Capn2 Capza2 Car2 Catna1 Cbx1 Cd24a Cd2ap Cdh2 Cdo1 Cherp Cited4 Cklfsf8 Cks1b Cldn23 Cnot6l Cnp1 Col9a3 Cops5 Coro2a Cp Crim1 Ctps2 Cxcl1 Cxcl16 Cyp1b1 Cyp26a1 Cyr61 D10Ertd718e D2B…
22	V$E2F_Q6: E2F	495	495	114	11318	4244	8.49	11.93	13.96	11.0	1200008O12Rik 2410018G23Rik 2410118I19Rik 2410129E14Rik 2600017J23Rik 2610312E17Rik 2700038L12Rik 2700084L22Rik 3110006P09Rik 4930488L10Rik 4930542G03Rik 5830426I05Rik 9430059P22Rik AA407930 AI114950 AJ430384 Adam10 Adamts15 Adamts4 Aicda Aldh1a3 Alg2 Alox12e Alox15 Antxr1 Anxa3 Anxa5 Apg12l Aplp2 Apobec1 Arc Areg Arf4 Arg2 Arl6ip6 Atf4 Atp1a1 Atpif1 Axl B3gnt1 B430218L07Rik BC005537 BC006933 BC0…
23	V$GATA3_03: GATA-binding factor 3	356	356	253	10514	5048	7.63	11.93	0.0	0.0	1110037N09Rik 2310067E08Rik 2410003B16Rik 2410118I19Rik 2410129E14Rik 2600017J23Rik 2610312E17Rik 2700038L12Rik 2700084L22Rik 2900091E11Rik 3110006P09Rik 4930403J22Rik 4933425F03Rik 5830426I05Rik AA407930 AA545217 Adam10 Adamts15 Adamts4 Agtpbp1 Aicda Aldh1a1 Aldh1a3 Antxr1 Anxa1 Anxa5 Aplp2 Apobec1 Areg Arf4 Arg2 Arhgap5 Arl6ip6 Armcx2 Atpif1 B3gnt1 BC005537 BC006965 BC053440 Bbox1 Bicd1 Bmi1 Bn…
24	V$GATA2_02: GATA-binding factor 2	158	158	451	5349	10213	6.58	10.54	0.0	0.0	1110037N09Rik 2700038L12Rik 4930403J22Rik Adamts15 Agtpbp1 Aldh1a1 Antxr1 Anxa1 Anxa5 Arhgap5 Armcx2 Atp1a1 Bbox1 Bmi1 Btbd3 C430014D17Rik Cald1 Capn2 Card10 Ccl20 Cda Cdkn2b Chchd3 Chrnb1 Cipp Cited4 Clca2 Clca4 Cnn1 Cnn3 Coro2a Cp Csna Cte1 Ctps2 Cxcl16 Cxcl5 Dag1 Ddx47 Defb1 Dmgdh Dmtf1 Dnajb6 Ebna1bp2 Eed Efhd2 Efnb2 Egfl6 Eif3s10 Elf1 Emb Enpp2 Epb4.1l5 Fgfr3 Foxo1 Foxp1 Frk Gtpbp4 Gucy1a3 G…
25	V$MINI20_B: Muscle initiator sequence-20	423	423	186	9483	6079	6.19	10.32	11.46	8.56	1110007H17Rik 1110037N09Rik 2310067E08Rik 2410018G23Rik 2410118I19Rik 2410129E14Rik 2600017J23Rik 2700038L12Rik 2700084L22Rik 4930488L10Rik 4930542G03Rik 4933425F03Rik 5830426I05Rik AA407930 AI114950 AJ430384 Adamts15 Agtpbp1 Aicda Aldh1a3 Aldh1a7 Alg2 Alox12e Alox15 Antxr1 Anxa5 Apg12l Aplp2 Apobec1 Arc Areg Arf4 Arg2 Arl6ip6 Atf4 Atp1a1 Axl B3gnt1 BC005537 BC027663 BC053440 Bbox1 Bcl3 Bicd1 Bmi…
26	V$HP1SITEFACTOR_Q6	106	106	503	3836	11726	5.72	9.53	0.0	0.0	1110037N09Rik 2410003B16Rik 2410018G23Rik 3110006P09Rik 4930403J22Rik 5830426I05Rik Antxr1 Anxa5 Arhgap5 Armcx2 Axl Bmi1 Bnip2 Brca1 Brunol4 Cbx1 Cd2ap Cd9 Cdkl2 Cipp Cited4 Dctn4 Ddx21 Dsg2 Ebna1bp2 Eif3s10 Elf1 Elf3 Elovl7 Emb Eppk1 Faf1 Fgfr1op2 Fhl2 Fmo2 Gpsm2 Gucy1b3 H28 Hmgb2 Hspa14 Iapp Id1 Ifrg15 Ilk Isg20 Itgb1 Jund1 Kctd1 Klf5 Klhl2 Kras Lrrk1 Lsm8 Ltbp3 Luzp1 Marveld2 Mbd1 Mcm3 Mcm5 Md…
27	V$MRF2_01: modulator recognition factor 2	323	323	286	9569	5993	5.66	9.53	0.0	0.0	2410003B16Rik 2410018G23Rik 2410118I19Rik 2700038L12Rik 3110006P09Rik 4930403J22Rik 4933425F03Rik 5830426I05Rik 9430059P22Rik AA407930 AA545217 Adam10 Agtpbp1 Aldh1a7 Alg2 Antxr1 Anxa1 Anxa5 Aplp2 Apobec1 Arf4 Arhgap5 Atf4 Atp1a1 B430218L07Rik BC005537 BC006965 BC027663 BC053440 Bbox1 Bcl3 Becn1 Bicd1 Bmi1 Brunol4 Btbd3 C1qtnf1 C430014D17Rik Cadps2 Cald1 Capza2 Capzb Car2 Card10 Catna1 Catnd2 Ccl…
28	V$RREB1_01: Ras-responsive element binding protein 1	80	80	529	1265	14297	4.99	8.91	10.54	7.83	2410018G23Rik 2600017J23Rik 4930542G03Rik Alg2 Anxa5 Apc2 Apobec1 Arl6ip6 Atpif1 B430218L07Rik BC006965 BC014699 Bcl3 Cadps2 Capn2 Catna1 Coro2a Cryab Cte1 Cxcl1 Dnaja4 Eif3s6ip Elf3 Fbn2 Gpsm2 H2-T10 H2-T22 Hadhsc Hspa8 Ifitm3 Irf6 Klf7 Krt1-14 Lamb3 Lbr Lgr6 Mlp Mlstd2 Msi2h Mycbpap Nedd4 Nfkbie Osr1 Oxtr Padi4 Papd4 Paqr4 Pftk1 Pkp3 Plat Pmaip1 Pop5 Prelp Prep Psmd7 Qk Ranbp5 Rbp1 Rhoj Rpl15 S…
29	V$E2F_02: E2F	32	32	577	348	15214	4.97	8.91	10.86	8.11	9430059P22Rik Cited4 Cops5 Coro2a Emb Ezh2 Faf1 Fdps Fmr1 H2afx Lad1 Mcm3 Mcm5 Mcm6 Mcm7 Nmyc1 Paqr4 Pdgfa Prdx4 Rbl1 Rfc3 Ris2 S100a6 Shrm Slc16a1 Slc39a8 Sphk1 Spint2 Stmn1 Taf7 Tram1 Usp1
30	V$E2F_Q3: E2F	32	32	577	348	15214	4.97	8.91	10.86	8.11	9430059P22Rik Cited4 Cops5 Coro2a Emb Ezh2 Faf1 Fdps Fmr1 H2afx Lad1 Mcm3 Mcm5 Mcm6 Mcm7 Nmyc1 Paqr4 Pdgfa Prdx4 Rbl1 Rfc3 Ris2 S100a6 Shrm Slc16a1 Slc39a8 Sphk1 Spint2 Stmn1 Taf7 Tram1 Usp1
31	V$E2F4DP1_01: E2F-4:DP-1 heterodimer	32	32	577	348	15214	4.97	8.91	10.86	8.11	9430059P22Rik Cited4 Cops5 Coro2a Emb Ezh2 Faf1 Fdps Fmr1 H2afx Lad1 Mcm3 Mcm5 Mcm6 Mcm7 Nmyc1 Paqr4 Pdgfa Prdx4 Rbl1 Rfc3 Ris2 S100a6 Shrm Slc16a1 Slc39a8 Sphk1 Spint2 Stmn1 Taf7 Tram1 Usp1
32	V$GATA1_03: GATA-binding factor 1	165	165	444	5413	10149	4.88	8.77	0.0	0.0	1200008O12Rik 2410018G23Rik 2700084L22Rik 3110006P09Rik AJ430384 Agtpbp1 Anxa3 Apg12l Arhgap5 Atpif1 B3gnt1 BC027663 BC053440 Bbox1 Btbd3 Cald1 Ccl20 Ccrn4l Cd9 Cd97 Cdca1 Cdkl2 Chc1l Chchd3 Cited4 Clca4 Clic4 Cnot6l Col18a1 Col9a3 Cops5 Coro2a Crispld1 Ctgf Ctps2 Cxcl1 Cyp39a1 D10Ertd718e Dmtf1 Dnmt1 E030034P13Rik Efnb1 Eif3s10 Eif3s6ip Eif4ebp2 Epb4.1l5 Epha4 Eps8 Eva1 Exosc1 Ext1 F11r Fignl1 F…
33	V$E2F_Q6_01	104	104	505	1791	13771	4.61	8.56	10.04	7.42	2700084L22Rik 4930542G03Rik 9430059P22Rik Adamts15 Alox12e Anxa5 BC006933 Capza2 Cbx1 Ccnt1 Cd2ap Chd4 Cherp Cited4 Cldn23 Cops5 Coro2a Ctgf Cyr61 Dag1 Ect2 Egfl6 Emb Ezh2 Faf1 Fbn2 Fdps Fgfr1op2 Fmr1 Foxo1 Foxp1 Fst Gnai3 H2afx Hdgf Hells Hivep1 Hmgb2 Hps3 Hspa14 Jund1 Kcnk1 Klf5 Klf7 Lad1 Lama5 Lims1 Lsm8 Mat2a Mcm3 Mcm5 Mcm6 Mcm7 Mfhas1 Mlstd2 Mrpl13 Mrpl21 Msh6 Mtap4 Ndrg1 Nmyc1 Nrarp Paqr4 P…
34	V$E2F_03	94	94	515	1576	13986	4.6	8.56	10.07	7.42	2410018G23Rik 2700084L22Rik 4930542G03Rik 9430059P22Rik Adamts15 Areg B3gnt1 BC006933 Capn2 Catna1 Cbx1 Chd4 Cherp Cited4 Cops5 Coro2a Crim1 Cyr61 D10Ertd718e Dag1 Ect2 Egfl6 Emb Epha4 Ezh2 Faf1 Fbn2 Fdps Fgfr1op2 Fmr1 Foxo1 Foxp1 Fst H2afx Hdgf Hells Hmgb2 Hnrpu Hspa14 Jund1 Klf5 Klf7 Lad1 Lama5 Lgr6 Lims1 Lsm8 Mat2a Mcm3 Mcm5 Mcm6 Mcm7 Mfhas1 Mrpl13 Msh6 Mtap4 Ndrg1 Nmyc1 Paqr4 Pard6b Pcm1 Pdgf…
35	V$FOXJ2_02: fork head box J 2	192	192	417	6103	9459	4.43	8.37	0.0	0.0	2700038L12Rik 3110006P09Rik 4933425F03Rik AA545217 AJ430384 Aicda Antxr1 Anxa1 Anxa5 Arg2 Arhgap5 B430218L07Rik BC006965 BC027663 BC053440 Becn1 Bicd1 Bnip2 Btbd3 C430014D17Rik Cadps2 Cald1 Capn2 Capza2 Car2 Catna1 Cbx1 Ccl20 Cd24a Cd2ap Cd9 Cda Cdc42 Cdkl2 Cdo1 Cdyl Chc1l Cipp Clca1 Clca2 Clca4 Cnot6l Col4a6 Coro2a Cp Crim1 Csna Ctgf Cxcl1 Cxcl5 Defb1 Dmgdh Dsg2 Ect2 Edg7 Efnb1 Elf1 Emb Epb4.1l5…
36	V$GATA2_03: GATA-binding factor 2	141	141	468	4723	10839	4.43	8.37	0.0	0.0	2600017J23Rik 2700038L12Rik AI114950 Adamts15 Agtpbp1 Aicda Antxr1 Anxa1 Arhgap5 Armcx2 Atp1a1 BC006965 Bbox1 Bmi1 Bnip2 C430014D17Rik Cald1 Card10 Ccl20 Chc1l Chrnb1 Cipp Cited4 Clca2 Clca4 Cmkor1 Cnn3 Cnot6l Coro2a Cp Csna Cxcl5 Dag1 Defb1 Ebna1bp2 Edil3 Eed Efhd2 Egr1 Elf1 Emb Enpp2 F11r Fbxo11 Fbxo3 Fignl1 Foxp1 Gpx2 Gucy1a3 Gzma H2-Bl Hadhsc Hap1 Hivep1 Hmgcr Hp Hpn Hps3 Iapp Ier5 Ifit2 Ifit…
37	V$SMAD4_Q6	300	300	309	6452	9110	4.27	8.16	9.4	6.85	1110037N09Rik 2310067E08Rik 2410003B16Rik 2700038L12Rik 2700084L22Rik 4930488L10Rik 4930542G03Rik 4933425F03Rik 5830426I05Rik 9430059P22Rik AA407930 AA545217 AI114950 Adamts15 Adamts4 Aicda Aldh1a3 Apc2 Apg12l Aplp2 Arf4 Arl6ip6 Atf4 Atp1a1 Atpif1 Axl B3gnt1 BC006933 BC014699 BC027663 Bbox1 Bcl3 Becn1 Bicd1 Bmi1 Bnip2 Brca1 Brunol4 Btbd3 C1qtnf1 Cadps2 Capzb Car2 Catna1 Ccrn4l Cd2ap Cd9 Cd97 Cda …
38	V$BRN2_01: POU factor Brn-2	214	214	395	6663	8899	4.17	8.06	0.0	0.0	2410003B16Rik 2410118I19Rik 2600017J23Rik 2610312E17Rik 2700084L22Rik 2900091E11Rik 4930403J22Rik 9430059P22Rik AA407930 AA545217 AJ430384 Adam10 Adamts4 Agtpbp1 Aicda Aldh1a1 Aldh1a7 Alg2 Aplp2 Arf4 Arg2 Arhgap5 Armcx2 Atpif1 B3gnt1 BC006933 BC053440 Bbox1 Becn1 Bnip2 Brca1 Btbd3 C430014D17Rik Catnd2 Ccl20 Ccnt1 Cdc42 Cdca1 Cdh3 Cdkn2b Cdo1 Chc1l Chrnb1 Cipp Clca1 Cldn7 Clu Cnn1 Col4a6 Cp Crispl…
39	V$ELK1_02: Elk-1	506	506	103	11924	3638	4.12	8.02	9.45	6.87	1110007H17Rik 1110037N09Rik 1200008O12Rik 2310067E08Rik 2410018G23Rik 2410118I19Rik 2410129E14Rik 2600017J23Rik 2610312E17Rik 2700038L12Rik 2700084L22Rik 2900091E11Rik 3110006P09Rik 4930488L10Rik 4930542G03Rik 4933425F03Rik 9430059P22Rik AA407930 AI114950 AJ430384 Adam10 Adamts4 Agtpbp1 Aicda Aldh1a3 Aldh1a7 Alox12e Alox15 Antxr1 Anxa1 Anxa3 Anxa5 Apc2 Apg12l Aplp2 Apobec1 Arc Areg Arf4 Arl6ip6 A…
40	V$TEF_Q6	173	173	436	5568	9994	4.12	8.02	0.0	0.0	2410118I19Rik 2610312E17Rik 2700084L22Rik 4930403J22Rik 5830426I05Rik AA545217 Adam10 Adamts15 Agtpbp1 Anxa3 Arf4 Arg2 Arhgap5 Armcx2 Atp1a1 Axl BC006933 Bbox1 Becn1 Bicd1 C430014D17Rik Cald1 Capn2 Capza2 Car2 Ccl20 Cd9 Cdc42 Cdh2 Cdo1 Cenpb Chc1l Chchd3 Chrnb1 Clca2 Cldn7 Clu Col4a6 Csna Ctgf Cxcl1 Cyp39a1 D10Ertd718e D2Bwg0891e Dapk2 Dctn4 Ddx47 Dmtf1 Dnmt1 Dsg2 E030034P13Rik Ebna1bp2 Edg7 Eif3…
41	V$GATA1_06: GATA-binding factor 1	135	135	474	4487	11075	3.54	7.44	0.0	0.0	2410003B16Rik 2700038L12Rik 4930403J22Rik Adamts15 Agtpbp1 Anxa1 Arhgap5 Armcx2 BC027663 Bbox1 Bmi1 Bnip2 Brca1 C430014D17Rik Cald1 Card10 Ccl20 Cda Chc1l Chrnb1 Cited4 Clca2 Clca4 Clu Cnn1 Cnn3 Coro2a Cp Csna Cte1 Cxcl16 Cxcl5 Defb1 Dmtf1 Dnajb6 E030034P13Rik Ebna1bp2 Eed Efhd2 Efnb2 Egr1 Elf1 Emb Enpp2 Epb4.1l5 F11r Fgfr3 Foxp1 Gpm6b Gpsm2 Gucy1a3 Gzma Hivep1 Hp Hps3 Hrmt1l3 Iapp Ifit2 Igsf4a I…
42	V$CREL_01: c-Rel	481	481	128	11279	4283	3.4	7.27	8.64	6.13	1110007H17Rik 1110037N09Rik 2310067E08Rik 2410003B16Rik 2410018G23Rik 2410118I19Rik 2410129E14Rik 2600017J23Rik 2610312E17Rik 2700084L22Rik 2900091E11Rik 3110006P09Rik 4930542G03Rik 4933425F03Rik 9430059P22Rik AA407930 AA545217 AI114950 AJ430384 Adam10 Adamts15 Adamts4 Agtpbp1 Aicda Aldh1a1 Aldh1a3 Aldh1a7 Alox12e Alox15 Antxr1 Anxa1 Anxa3 Anxa5 Apc2 Apg12l Aplp2 Apobec1 Areg Arf4 Arg2 Arl6ip6 Ar…
43	V$PIT1_Q6	421	421	188	11777	3785	3.4	7.27	0.0	0.0	1110007H17Rik 1110037N09Rik 2310067E08Rik 2410003B16Rik 2410118I19Rik 2610312E17Rik 2700038L12Rik 2700084L22Rik 2900091E11Rik 4930403J22Rik 4930488L10Rik 4933425F03Rik 5830426I05Rik AA407930 AA545217 AJ430384 Adam10 Adamts15 Adamts4 Agtpbp1 Aicda Aldh1a1 Aldh1a3 Aldh1a7 Alg2 Antxr1 Anxa1 Anxa3 Anxa5 Aplp2 Apobec1 Arc Areg Arf4 Arg2 Arhgap5 Armcx2 Atf4 Atp1a1 Atpif1 Axl B3gnt1 B430218L07Rik BC0055…
44	V$CEBPDELTA_Q6	413	413	196	11576	3986	3.26	7.1	0.0	0.0	1110037N09Rik 1200008O12Rik 2310067E08Rik 2410129E14Rik 2600017J23Rik 2610312E17Rik 2700038L12Rik 2700084L22Rik 4930403J22Rik 4930488L10Rik 4930542G03Rik 4933425F03Rik 9430059P22Rik AA545217 AI114950 Adam10 Adamts15 Adamts4 Agtpbp1 Aldh1a3 Aldh1a7 Alg2 Alox12e Anxa5 Apc2 Aplp2 Apobec1 Arc Arhgap5 Armcx2 Atp1a1 BC006965 BC014699 BC053440 Bbox1 Bcl3 Bicd1 Bmi1 Bnip2 Brca1 Btbd3 C1qtnf1 C430014D17Ri…
45	V$CP2_01: CP2	423	423	186	9728	5834	3.17	7.04	8.29	5.84	1110037N09Rik 2310067E08Rik 2410018G23Rik 2410118I19Rik 2410129E14Rik 2610312E17Rik 2900091E11Rik 4930403J22Rik 4930488L10Rik 4930542G03Rik 4933425F03Rik 9430059P22Rik AI114950 AJ430384 Adam10 Adamts15 Aicda Aldh1a3 Aldh1a7 Alg2 Alox15 Antxr1 Anxa1 Apg12l Aplp2 Apobec1 Arc Areg Arf4 Arg2 Arhgap5 Atp1a1 Atpif1 Axl B3gnt1 B430218L07Rik BC006965 BC014699 BC027663 Bbox1 Becn1 Bicd1 Bmi1 Brca1 Brunol4…
46	V$TGIF_01: TGIF (5'TG3' interacting factor)	130	130	479	4315	11247	3.12	6.98	0.0	0.0	2310067E08Rik 5830426I05Rik 9430059P22Rik Adam10 Aldh1a3 Aldh1a7 Apc2 Areg Armcx2 BC053440 Btbd3 C1qtnf1 Capza2 Ccl20 Cd9 Cdkl2 Cdkn2b Chchd3 Cklfsf8 Cnn2 Col18a1 Coro2a Cpsf3 Crispld1 Cxcl1 Cxcl5 Cyp1b1 Dapk2 Ddx47 Defb1 Dmtf1 Dnmt1 Dsg2 Ebna1bp2 Eed Efnb2 Eif2c2 Elovl7 Emb F3 Fbxo11 Fgfr3 Ga17 Gabrp Gba2 Gnai2 Gpc1 Gpx2 Gucy1a3 Gucy1b3 Hivep1 Ier5 Ifit2 Iqgap1 Irf6 Isg20 Itgb1 Klf5 Kpna2 Krt1-1…
47	V$DEAF1_01	153	153	456	2984	12578	3.1	6.92	8.32	5.84	2410018G23Rik 2600017J23Rik 2610312E17Rik 2900091E11Rik 3110006P09Rik 4930542G03Rik 9430059P22Rik AI114950 Aldh1a3 Alox12e Anxa5 Apc2 Apg12l Arl6ip6 Atf4 B3gnt1 BC006933 BC006965 BC053440 Bicd1 Bmi1 Bnip2 Card10 Catna1 Ccnt1 Cd9 Cd97 Cdkl2 Cipp Cks1b Cldn7 Cnn2 Cnot6l Cnp1 Cops5 Cpsf3 Ctps Cxcl16 Cybrd1 Dnaja4 Dnajb6 Ebna1bp2 Edil3 Egr1 Eif4ebp2 Epb4.1l5 Epha4 Eva1 Exosc1 F2rl1 Fhl2 Foxa3 Fst Gba…
48	V$CEBPGAMMA_Q6	399	399	210	11225	4337	3.08	6.92	0.0	0.0	1200008O12Rik 2310067E08Rik 2410003B16Rik 2600017J23Rik 2610312E17Rik 2700038L12Rik 2700084L22Rik 2900091E11Rik 4930403J22Rik 4930488L10Rik 4930542G03Rik 4933425F03Rik 5830426I05Rik 9430059P22Rik AA407930 AA545217 AJ430384 Adamts15 Agtpbp1 Aicda Aldh1a7 Antxr1 Anxa1 Anxa3 Anxa5 Apc2 Aplp2 Areg Arf4 Arg2 Arhgap5 Armcx2 Atp1a1 Atpif1 B3gnt1 BC005537 BC006933 BC006965 BC014699 Bbox1 Becn1 Bmi1 Bnip2…
49	V$IPF1_Q4	94	94	515	3295	12267	2.96	6.74	0.0	0.0	2700038L12Rik 4930403J22Rik 5830426I05Rik Agtpbp1 Aicda BC014699 Brca1 Btbd3 C430014D17Rik Cald1 Cdkn2b Cdyl Cenpb Chc1l Cited4 Clca4 Cnn3 Col18a1 Coro2a Crim1 Cryab Ctps2 Cxcl5 D2Bwg0891e Dapk2 Dctn4 Ddx47 Defb1 Dmgdh Dmtf1 Dnaja4 Ebna1bp2 Efnb1 Eif3s6ip Elf1 Elf3 Fgf1 Gbp1 Gucy1b3 Gzma H2-T10 H2-T22 H2afx Hpn Hspa14 Hspa8 Iapp Ifit2 Itgb1 Kcnk1 Kctd1 Klf5 Lmna Lpgat1 Mbnl1 Mdn1 Msi2h Muc1 Nfkb2…
50	V$SREBP1_Q6	240	240	369	5110	10452	2.57	6.32	7.62	5.25	1110037N09Rik 1200008O12Rik 2410018G23Rik 2410129E14Rik 2600017J23Rik 2700038L12Rik 4930488L10Rik 4930542G03Rik 4933425F03Rik 9430059P22Rik AI114950 AJ430384 Alg2 Alox15 Antxr1 Anxa1 Anxa5 Apg12l Aplp2 Arl6ip6 Atf4 BC005537 BC014699 BC053440 Bicd1 Brca1 Brunol4 Cadps2 Catna1 Catnd2 Ccnt1 Cd2ap Cdkl2 Cdkn2b Cdo1 Chd4 Cherp Cipp Cited4 Cks1b Clca1 Cldn23 Cldn4 Cnn1 Cnn2 Cnot6l Cnp1 Col17a1 Col18a1 …
51	V$PAX3_B: Pax-3 binding sites	407	407	202	9380	6182	2.35	6.11	7.4	5.06	1200008O12Rik 2310067E08Rik 2410003B16Rik 2410129E14Rik 2610312E17Rik 2700038L12Rik 2700084L22Rik 3110006P09Rik 4930403J22Rik 4930488L10Rik 4930542G03Rik 4933425F03Rik 9430059P22Rik AA545217 AI114950 AJ430384 Adam10 Adamts15 Aicda Aldh1a1 Aldh1a3 Aldh1a7 Anxa3 Apc2 Apg12l Aplp2 Apobec1 Arc Areg Arf4 Arg2 Arhgap5 Arl6ip6 Armcx2 Atf4 Atp1a1 Atpif1 Axl B3gnt1 BC005537 BC006965 BC027663 BC053440 Bcl3…
52	V$CDX2_Q5	349	349	260	9932	5630	2.28	6.06	0.0	0.0	2410003B16Rik 2410118I19Rik 2610312E17Rik 2700038L12Rik 2700084L22Rik 2900091E11Rik 3110006P09Rik 4930403J22Rik 4933425F03Rik 5830426I05Rik 9430059P22Rik AA407930 AA545217 AI114950 AJ430384 Adam10 Agtpbp1 Aicda Aldh1a7 Alg2 Alox15 Antxr1 Anxa3 Apobec1 Arf4 Arg2 Arhgap5 Armcx2 Atf4 Atp1a1 B3gnt1 BC005537 BC006965 BC053440 Bbox1 Becn1 Bmi1 Bnip2 Brca1 Brunol4 Btbd3 C430014D17Rik Cald1 Capn2 Capza2 …
53	V$EVI1_04: ectopic viral integration site 1 encoded factor	417	417	192	11569	3993	2.0	5.73	0.0	0.0	1110037N09Rik 2410018G23Rik 2610312E17Rik 2700038L12Rik 2700084L22Rik 3110006P09Rik 4930403J22Rik 4930488L10Rik 4930542G03Rik 4933425F03Rik 5830426I05Rik 9430059P22Rik AA407930 AA545217 AI114950 AJ430384 Adam10 Adamts4 Agtpbp1 Aicda Aldh1a1 Aldh1a3 Aldh1a7 Alg2 Alox12e Alox15 Antxr1 Anxa1 Anxa5 Apc2 Apg12l Aplp2 Apobec1 Arc Areg Arf4 Arg2 Arhgap5 Armcx2 Atf4 Atpif1 BC006933 BC014699 BC027663 BC05…
54	V$TFIII_Q6	580	580	29	14262	1300	1.98	5.73	7.63	5.25	1110007H17Rik 1110037N09Rik 1200008O12Rik 2310067E08Rik 2410003B16Rik 2410018G23Rik 2410118I19Rik 2410129E14Rik 2600017J23Rik 2610312E17Rik 2700038L12Rik 2700084L22Rik 2900091E11Rik 3110006P09Rik 4930403J22Rik 4930488L10Rik 4930542G03Rik 4933425F03Rik 5830426I05Rik 9430059P22Rik AA407930 AA545217 AI114950 AJ430384 Adam10 Adamts15 Adamts4 Agtpbp1 Aicda Aldh1a3 Aldh1a7 Alg2 Alox12e Alox15 Antxr1 An…
55	V$ELF1_Q6	250	250	359	7389	8173	1.91	5.63	0.0	0.0	1110007H17Rik 1110037N09Rik 2310067E08Rik 2410118I19Rik 2410129E14Rik 2600017J23Rik 2900091E11Rik 4933425F03Rik AI114950 AJ430384 Aicda Aldh1a1 Aldh1a7 Anxa1 Apc2 Apobec1 Arc Areg Arl6ip6 Atf4 Atp1a1 Axl B430218L07Rik BC005537 Bcl3 Bicd1 Bmi1 Bnip2 Brunol4 C430014D17Rik Cald1 Capn2 Capza2 Card10 Catna1 Catnd2 Cbx1 Ccl20 Ccrn4l Cd24a Cd2ap Cd97 Cdc42 Cdh3 Cdkn2b Cdo1 Cherp Chrnb1 Cipp Clca1 Clca2 …
56	V$GATA1_05: GATA-binding factor 1	72	72	537	2568	12994	1.69	5.36	0.0	0.0	1200008O12Rik 2700038L12Rik Agtpbp1 Aicda Arhgap5 Atp1a1 Bmi1 C430014D17Rik Capzb Card10 Cdh3 Cdkl2 Chchd3 Chrnb1 Cited4 Clca4 Coro2a Cxcl5 Cyba Dag1 Dmgdh Dmtf1 Dsg2 Efhd2 Elf1 Emb Enpp2 Ezh2 Foxp1 Frk Gucy1a3 H28 Hadhsc Has2 Hp Ifitm3 Ilk Iqgap1 Ly6a Mbnl1 Mclc Mcm6 Mfge8 Mgll Mia1 Mlstd2 Msh6 Pftk1 Pop5 Ppp1cb Prelp Pscdbp Pthlh Pum2 Rbbp9 Rerg Rfc3 Rpl41 Rspondin Sca7 Scara3 Shrm Slc25a13 Spt…
57	V$PAX9_B: zebrafish Pax-9 binding sites	169	169	440	3491	12071	1.42	5.07	6.5	4.18	2410018G23Rik 2410118I19Rik 2700038L12Rik 4930403J22Rik 5830426I05Rik 9430059P22Rik AA407930 AI114950 AJ430384 Adam10 Aldh1a3 Apc2 Apg12l Arf4 Btbd3 C1qtnf1 Capn2 Capzb Car2 Card10 Catna1 Ccnt1 Ccrn4l Cd24a Cdyl Chc1l Chrnb1 Cks1b Cldn23 Cmkor1 Cnn2 Cnn3 Col18a1 Crim1 Csna Ctgf Ctps2 Cyba Cyp1b1 Cyr61 D2Bwg0891e Dag1 Dapk2 Dnajb6 Dsg2 Edg7 Efnb1 Eif3s10 Emb Eno1 Epha4 Eps8 Ezh2 Fbn2 Fgfr1op2 Fgfr…
58	V$VMW65_Q6	227	227	382	6735	8827	1.36	5.02	0.0	0.0	1110037N09Rik 2310067E08Rik 2410003B16Rik 2900091E11Rik 3110006P09Rik 4930403J22Rik 4930542G03Rik 5830426I05Rik AA407930 AA545217 Adam10 Adamts15 Agtpbp1 Aicda Aldh1a7 Alox15 Antxr1 Aplp2 Arf4 Arhgap5 Atpif1 Axl BC006933 Bbox1 Bicd1 Bmi1 Bnip2 Brca1 Btbd3 C430014D17Rik Cald1 Capza2 Car2 Catnd2 Ccnt1 Cd2ap Cdca1 Cdh2 Cdh3 Cdkn2b Cdo1 Cdyl Cenpb Chc1l Chchd3 Cherp Chrnb1 Cipp Cklfsf8 Cks1b Clca2 Cl…
59	V$GATA_C: GATA binding site	253	253	356	7407	8155	1.34	4.97	0.0	0.0	1110007H17Rik 1200008O12Rik 2410003B16Rik 4930403J22Rik 4930488L10Rik AA545217 Agtpbp1 Aldh1a1 Alg2 Antxr1 Anxa1 Anxa5 Areg Armcx2 Atpif1 B3gnt1 B430218L07Rik BC006933 BC027663 Bbox1 Bnip2 Brca1 Btbd3 Cald1 Capn2 Card10 Catnd2 Cbx1 Ccl20 Ccnt1 Cda Cdca1 Cdkl2 Cdkn2b Cdyl Chc1l Chchd3 Cipp Cited4 Clca1 Clca2 Clca4 Cldn23 Cnn1 Cnn3 Cnp1 Col9a3 Cp Cte1 Ctgf Ctps2 Cxcl1 Cxcl16 Cxcl5 Cyba Cybrd1 Cyp1b…
60	V$TCF1P_Q6	433	433	176	10171	5391	1.32	4.97	6.34	4.05	1110037N09Rik 1200008O12Rik 2310067E08Rik 2410003B16Rik 2410018G23Rik 2410118I19Rik 2410129E14Rik 2610312E17Rik 2700084L22Rik 2900091E11Rik 3110006P09Rik 4930488L10Rik 4930542G03Rik 4933425F03Rik 5830426I05Rik AA407930 AI114950 AJ430384 Adam10 Adamts15 Adamts4 Agtpbp1 Aicda Aldh1a1 Aldh1a3 Aldh1a7 Alox12e Alox15 Antxr1 Anxa3 Anxa5 Apc2 Apg12l Aplp2 Arc Areg Arf4 Arg2 Arl6ip6 Atf4 Atp1a1 Atpif1 Ax…
61	V$SOX9_B1: SOX (SRY-related HMG box)	304	304	305	8690	6872	1.16	4.79	0.0	0.0	1200008O12Rik 2410118I19Rik 2610312E17Rik 2700038L12Rik 2900091E11Rik 3110006P09Rik 4930542G03Rik 4933425F03Rik 5830426I05Rik 9430059P22Rik AA545217 Adamts15 Agtpbp1 Aicda Aldh1a7 Alox12e Alox15 Antxr1 Anxa3 Aplp2 Apobec1 Arc Arg2 Atpif1 B430218L07Rik BC027663 BC053440 Becn1 Bnip2 Brca1 Brunol4 Btbd3 C1qtnf1 C430014D17Rik Cadps2 Cald1 Capn2 Car2 Catna1 Catnd2 Cbx1 Ccl20 Cd24a Cd2ap Cd9 Cdca1 Cdh2…
62	V$HNF3ALPHA_Q6	484	484	125	13079	2483	1.05	4.63	0.0	0.0	1110007H17Rik 1110037N09Rik 1200008O12Rik 2310067E08Rik 2410003B16Rik 2410018G23Rik 2600017J23Rik 2610312E17Rik 2700038L12Rik 2700084L22Rik 2900091E11Rik 3110006P09Rik 4930403J22Rik 4930488L10Rik 4930542G03Rik 4933425F03Rik 5830426I05Rik AA407930 AA545217 AI114950 AJ430384 Adam10 Adamts15 Adamts4 Agtpbp1 Aicda Aldh1a3 Aldh1a7 Alg2 Alox12e Alox15 Antxr1 Anxa1 Anxa3 Anxa5 Apc2 Aplp2 Apobec1 Arc Are…
63	V$OCT1_05: octamer-binding factor 1	24	24	585	1073	14489	0.79	4.34	0.0	0.0	Aldh1a7 Anxa1 Becn1 Brca1 Card10 Clca2 Clca4 Elf1 Elf3 Elovl7 F2rl1 Jund1 Lect1 Mrpl13 Mtap4 Paics Pftk1 Pmaip1 Sftpd Tera Thrap4 Ube1x Utrn Zfp286
64	V$GCM_Q2	111	111	498	3573	11989	0.69	4.21	0.0	0.0	2310067E08Rik 2610312E17Rik 2700038L12Rik 2900091E11Rik 4930488L10Rik 5830426I05Rik Antxr1 Anxa3 Anxa5 Armcx2 B3gnt1 BC006933 BC014699 C430014D17Rik Catnd2 Chrnb1 Cipp Clca4 Cldn23 Cldn7 Col18a1 Cryab Cxcl5 Ddx21 Dnaja4 Ect2 Edil3 Eed Elf1 Eno1 Enpp2 Ezh2 Fgfr3 Fhl2 Fmo2 Fndc4 Foxa3 Foxj1 Gmnn Gnai2 Gucy1a3 H28 Hmgb2 Hrmt1l3 Ifit2 Ifrg15 Igfbp7 Igsf4a Ilk Irf6 Jund1 Kcnd2 Kctd1 Krt1-14 Krt2-8 Mat…
65	V$BACH2_01: BTB and CNC homolog 2	384	384	225	10635	4927	0.67	4.21	0.0	0.0	1110007H17Rik 1110037N09Rik 2310067E08Rik 2410003B16Rik 2410018G23Rik 2410118I19Rik 2410129E14Rik 2600017J23Rik 2700084L22Rik 2900091E11Rik 3110006P09Rik 4930403J22Rik 4933425F03Rik AA407930 AA545217 AI114950 Adam10 Adamts4 Aicda Aldh1a7 Alg2 Alox15 Anxa1 Anxa3 Apc2 Apg12l Arc Arg2 Arhgap5 Arl6ip6 Atf4 Atp1a1 Atpif1 Axl B430218L07Rik BC005537 BC006933 BC006965 BC014699 BC027663 BC053440 Bbox1 Bec…
66	V$WHN_B: winged-helix factor nude	176	176	433	3740	11822	0.56	4.09	5.54	3.28	1200008O12Rik 2410118I19Rik 3110006P09Rik 4930488L10Rik 4930542G03Rik 4933425F03Rik 9430059P22Rik AI114950 AJ430384 Adamts15 Anxa5 Apg12l Aplp2 Arg2 Atf4 Axl B3gnt1 B430218L07Rik BC005537 BC053440 Bicd1 Car2 Card10 Cbx1 Ccnt1 Ccrn4l Cdkn2b Cdo1 Chd4 Cherp Chrnb1 Cited4 Cklfsf8 Cks1b Cldn23 Cldn4 Clic4 Cnot6l Cops5 Crim1 Cryab Cyp1b1 Dag1 Dctn4 Dnajb6 Efhd2 Efnb1 Efnb2 Eif3s10 Eif3s6ip Elovl7 Eno1…
67	V$FREAC7_01: Fork head RElated ACtivator-7	215	215	394	6303	9259	0.32	3.79	0.0	0.0	2310067E08Rik 2410003B16Rik 2410018G23Rik 2700038L12Rik 4930403J22Rik 5830426I05Rik AA407930 AA545217 Adam10 Agtpbp1 Aldh1a3 Anxa3 Apobec1 Arhgap5 Armcx2 Atpif1 BC006933 BC027663 Bbox1 Becn1 Bnip2 Brca1 Brunol4 Btbd3 C1qtnf1 C430014D17Rik Catna1 Ccl20 Ccnt1 Cd2ap Cd97 Cda Cdca1 Cdh3 Cdkl2 Cdyl Cenpb Chc1l Cherp Cklfsf8 Clca1 Clca4 Cldn4 Col4a6 Col9a3 Cops5 Cp Crim1 Cxcl1 Cxcl5 Cyr61 Dctn4 Ddx21 D…
68	V$USF_Q6: upstream stimulating factor	413	413	196	9759	5803	0.29	3.73	5.18	3.03	1110007H17Rik 1110037N09Rik 2310067E08Rik 2410003B16Rik 2410018G23Rik 2600017J23Rik 2610312E17Rik 2700038L12Rik 3110006P09Rik 4930403J22Rik 4930488L10Rik 4933425F03Rik 9430059P22Rik AA407930 AI114950 Adam10 Adamts15 Aldh1a3 Aldh1a7 Alg2 Alox12e Anxa5 Aplp2 Arc Areg Arf4 Arg2 Arl6ip6 Armcx2 Atf4 Atp1a1 Axl B3gnt1 B430218L07Rik BC005537 BC006933 BC014699 BC027663 BC053440 Bbox1 Bcl3 Becn1 Bicd1 Bmi…
69	V$NRF2_01: nuclear respiratory factor 2	126	126	483	2570	12992	0.29	3.73	5.35	3.15	1200008O12Rik 2410118I19Rik 3110006P09Rik 4930488L10Rik 4930542G03Rik AI114950 Aldh1a3 Anxa3 Apg12l Arc Arl6ip6 Armcx2 BC006965 BC053440 Bcl3 Catna1 Cd2ap Cdh2 Cdh3 Cdkl2 Chd4 Cherp Cks1b Cldn7 Clic4 Cnot6l Cnp1 Cops5 Cpsf3 D10Ertd718e Ddx47 Dmgdh Dmtf1 Ebna1bp2 Edg7 Eed Eif3s6ip Eif4ebp2 Eno1 Epb4.1l4a Ext1 F2rl1 Fgfr1op2 Fmr1 Ga17 Gba2 Gjb4 Gmnn Gnai3 Gtpbp4 Hmgn2 Hpn Hrmt1l3 Hspa14 Ilk Impa1 I…
70	V$STAF_02: Se-Cys tRNA gene transcription activating factor	128	128	481	2625	12937	0.2	3.67	5.25	3.07	2700084L22Rik 2900091E11Rik 5830426I05Rik AA545217 AI114950 Adamts15 Arc Arf4 Axl BC014699 Becn1 Bnip2 C1qtnf1 Card10 Cbx1 Cdh3 Cdkl2 Celsr1 Chchd3 Chd4 Cklfsf8 Clca4 Cldn4 Cnot6l Cnp1 Col18a1 Coro2a Cp Csna Ctps Dbn1 Ddx21 Ddx47 Dnajb6 Dnmt1 Dsg2 Elf3 Epb4.1l4a Eva1 Exosc1 Ext1 F2rl1 F3 Fbxo3 Fdps Fgf1 Fmr1 Foxa3 Fxyd3 Ga17 Gbp1 Gjb4 Glg1 Gnai3 Gpx2 Gtpbp4 H2-T22 Hey2 Hrmt1l3 Impa1 Irf6 Junb Jun…
71	V$VMYB_01: v-Myb	462	462	147	11068	4494	0.2	3.67	5.15	3.02	2310067E08Rik 2410003B16Rik 2410018G23Rik 2410118I19Rik 2410129E14Rik 2600017J23Rik 2700084L22Rik 2900091E11Rik 4930403J22Rik 4933425F03Rik 5830426I05Rik AA545217 AI114950 AJ430384 Adamts15 Adamts4 Agtpbp1 Aicda Aldh1a1 Aldh1a3 Aldh1a7 Alg2 Alox12e Antxr1 Anxa1 Anxa3 Anxa5 Apg12l Aplp2 Apobec1 Arc Arf4 Arg2 Arhgap5 Arl6ip6 Armcx2 Atp1a1 Atpif1 Axl B3gnt1 BC005537 BC006933 BC006965 BC014699 BC0276…
72	V$FREAC3_01: Fork head RElated ACtivator-3	4	4	605	357	15205	0.15	3.61	0.0	0.0	Becn1 Ccl20 Id1 Pum2
73	V$CDC5_01: cell division control protein 5	513	513	96	13672	1890	0.03	0.0	0.0	0.0	1200008O12Rik 2310067E08Rik 2410003B16Rik 2410018G23Rik 2410118I19Rik 2600017J23Rik 2700038L12Rik 2700084L22Rik 2900091E11Rik 3110006P09Rik 4930403J22Rik 4930488L10Rik 4933425F03Rik 5830426I05Rik 9430059P22Rik AA407930 AA545217 AI114950 AJ430384 Adam10 Adamts15 Adamts4 Agtpbp1 Aicda Aldh1a3 Aldh1a7 Alg2 Alox15 Antxr1 Anxa1 Anxa3 Anxa5 Apg12l Aplp2 Apobec1 Areg Arf4 Arg2 Arhgap5 Arl6ip6 Armcx2 Atf…
74	V$OCT1_07: octamer factor 1	1	1	608	221	15341	0.02	0.0	0.0	0.0	Aldh1a7
75	V$NRF1_Q6	45	45	564	751	14811	-0.02	0.0	5.45	3.21	2410129E14Rik 2700084L22Rik 9430059P22Rik Adam10 Atp1a1 Bnip2 Cadps2 Capza2 Cherp Cnot6l Cnp1 Ctps D2Bwg0891e Eed Ezh2 Fgfr1op2 Fignl1 Fmr1 Ga17 Hrmt1l3 Hspa8 Klhl2 Ms4a4b Paqr4 Pard6b Pcbd1 Plk4 Ppp1cb Ptpn2 Qk Ralgds Rod1 Sfrs7 Smarcc1 Spint2 St3gal4 Stag1 Tera Tmem43 Tomm7 Trim37 Wasl Wrnip1 Ywhae Zfp286
76	V$SOX5_01: Sox-5	251	251	358	7188	8374	-0.06	0.0	0.01	0.0	1200008O12Rik 2410118I19Rik 2600017J23Rik 2610312E17Rik 2700038L12Rik 2900091E11Rik 3110006P09Rik 4930542G03Rik 4933425F03Rik 5830426I05Rik 9430059P22Rik Aldh1a7 Alox12e Alox15 Antxr1 Aplp2 Apobec1 Arc Arg2 B430218L07Rik BC027663 BC053440 Becn1 Bnip2 Brca1 Btbd3 C1qtnf1 C430014D17Rik Cadps2 Cald1 Capn2 Car2 Catna1 Catnd2 Cbx1 Ccl20 Cdca1 Cdh2 Cdh3 Cdkl2 Cdkn2b Cdo1 Cdyl Chc1l Cipp Cklfsf8 Clca1 C…
77	V$CETS1P54_01: c-Ets-1(p54)	424	424	185	10092	5470	-0.06	0.0	4.8	2.72	1200008O12Rik 2410018G23Rik 2410118I19Rik 2600017J23Rik 2700038L12Rik 2900091E11Rik 3110006P09Rik 4930542G03Rik 5830426I05Rik 9430059P22Rik AA407930 AI114950 Adam10 Adamts4 Agtpbp1 Aldh1a3 Aldh1a7 Alox12e Antxr1 Anxa1 Anxa3 Apg12l Aplp2 Apobec1 Arc Areg Arf4 Arl6ip6 Armcx2 Atf4 Atp1a1 Atpif1 B3gnt1 B430218L07Rik BC005537 BC006965 BC014699 BC027663 BC053440 Becn1 Bicd1 Bmi1 Bnip2 Brunol4 C1qtnf1 C…
78	V$RFX1_01: X-box binding protein RFX1	296	296	313	6797	8765	-0.1	0.0	4.69	2.65	1110037N09Rik 2410003B16Rik 2410018G23Rik 2410129E14Rik 2600017J23Rik 2700084L22Rik 3110006P09Rik 4930403J22Rik 4930542G03Rik 5830426I05Rik AA545217 AI114950 AJ430384 Adamts4 Alg2 Alox15 Anxa3 Apc2 Apg12l Apobec1 Arc Areg Arl6ip6 Armcx2 Atf4 Atp1a1 BC006965 BC014699 BC053440 Bcl3 C1qtnf1 C430014D17Rik Cadps2 Cald1 Catna1 Ccnt1 Cd24a Cd2ap Cd9 Cd97 Cda Cdca1 Cdh2 Cdkn2b Cdo1 Chd4 Cherp Cipp Cited4…
79	V$NFKB_Q6_01	417	417	192	9917	5645	-0.12	0.0	4.72	2.66	1110007H17Rik 1110037N09Rik 2310067E08Rik 2410003B16Rik 2410018G23Rik 2600017J23Rik 2700038L12Rik 2700084L22Rik 2900091E11Rik 3110006P09Rik 4933425F03Rik 9430059P22Rik AA407930 AA545217 AI114950 AJ430384 Adam10 Adamts15 Adamts4 Agtpbp1 Aldh1a1 Aldh1a3 Alg2 Alox12e Alox15 Antxr1 Anxa1 Anxa3 Anxa5 Apc2 Apg12l Aplp2 Apobec1 Arc Areg Arg2 Armcx2 Atf4 B3gnt1 B430218L07Rik BC005537 BC006933 BC027663 BC…
80	V$PAX5_01: B-cell-specific activating protein	76	76	533	1444	14118	-0.16	0.0	5.07	2.97	1110007H17Rik 3110006P09Rik AI114950 Adam10 Aldh1a3 Aplp2 Bcl3 C1qtnf1 Card10 Cd9 Cited4 Cmkor1 Col18a1 Crim1 Dapk2 Dnaja4 Efhd2 Eif3s6ip Eno1 Fbn2 Fbxo11 Fgf1 Fxyd3 Galnt2 Gba2 H2afx Hells Hivep1 Ifrg15 Impa1 Inhbb Klf4 Klf5 Kpna2 Lama5 Lamc2 Lisch7 Luc7l2 Mfhas1 Mgll Mlp Osmr Paics Pbx1 Pdgfa Pfdn1 Plp2 Ptpn2 Rab15 Rab20 Rbl1 Rdh10 Relb Rfc3 Rnf7 Sall2 Scara3 Sdc1 Sftpd Shox2 Slc25a13 Slc6a9 Sp…
81	V$HNF1_C: Hepatic nuclear factor 1	181	181	428	5344	10218	-0.22	0.0	0.01	0.0	2310067E08Rik 2410003B16Rik 2410129E14Rik 2700084L22Rik 5830426I05Rik 9430059P22Rik AA545217 Aldh1a7 Antxr1 Anxa3 Areg Armcx2 Atp1a1 Atpif1 B430218L07Rik BC005537 BC006933 BC053440 Becn1 Bmi1 Bnip2 Btbd3 Capzb Catnd2 Cbx1 Cd97 Cdca1 Cdkn2b Cenpb Clca1 Cldn23 Col4a6 Cp Cpsf3 Cxcl1 Cyr61 Dapk2 Dctn4 Ddx21 Dmgdh Dmtf1 Dnmt1 Dsg2 Ebna1bp2 Edg7 Eed Egr1 Eif3s10 Eif3s6ip Elf1 Elf3 F3 Faf1 Foxp1 Frk Fxy…
82	V$CDPCR1_01: cut-like homeodomain protein	452	452	157	12195	3367	-0.27	0.0	0.01	0.0	1110007H17Rik 1110037N09Rik 1200008O12Rik 2410003B16Rik 2410018G23Rik 2410118I19Rik 2410129E14Rik 2600017J23Rik 2700038L12Rik 2700084L22Rik 2900091E11Rik 3110006P09Rik 4930403J22Rik 4930542G03Rik 4933425F03Rik 5830426I05Rik AA407930 AJ430384 Adam10 Adamts15 Agtpbp1 Aldh1a3 Aldh1a7 Alox12e Alox15 Anxa1 Anxa3 Anxa5 Apc2 Aplp2 Areg Arg2 Arhgap5 Armcx2 Atf4 Atpif1 Axl B3gnt1 B430218L07Rik BC005537 BC…
83	V$HNF6_Q6	44	44	565	1600	13962	-0.34	0.0	0.0	0.0	2700084L22Rik 4930542G03Rik 9430059P22Rik Arhgap5 BC006965 Brunol4 Cd97 Cdc42 Cdca1 Cxcl5 D10Ertd718e Dmgdh Dnajb6 Elf1 Eppk1 Gbp1 Gmnn Gpx2 Hap1 Hp Iapp Ifrg15 Irf6 Lpgat1 Lsm5 Mbnl1 Mcm3 Mfge8 Nfkbia Nhsl1 Pace4 Ppp1cb Ptn Rab15 Rai2 Rhoj Rpgrip1 Sall2 Shrm Slc25a19 Styx Tcf3 Tgfb1i4 Tjp2
84	V$AFP1_Q6	82	82	527	2672	12890	-0.34	0.0	0.01	0.0	2410003B16Rik 4930403J22Rik 9430059P22Rik Aicda Aldh1a7 Alg2 Alox15 Areg Armcx2 Bicd1 Bnip2 Btbd3 C1qtnf1 Capza2 Catnd2 Cdkn2b Clca1 Clu Col4a6 Ctps Egr1 Eif3s10 Emb Enpp2 Ext1 F3 Fbxo11 Fmo2 Foxj1 Gba2 Gbp1 Gbp2 Gch1 Gnai3 Gucy1b3 Gzma Iapp Ifit2 Irf6 Kctd1 Klhl2 Lbr Lect1 Lmna Mfge8 Mgll Mlstd2 Mtap4 Pcbd1 Pftk1 Pqlc1 Prim2 Psmd7 Ptger2 Ptn Ptprs Pum2 Rab15 Rai2 Rfc3 Rnf134 Rpa3 S100a10 Seh1l S…
85	V$ATF4_Q2: activating transcription factor 4	172	172	437	3745	11817	-0.39	0.0	4.49	2.47	2310067E08Rik 2410018G23Rik 2410118I19Rik 2410129E14Rik 2610312E17Rik 2700038L12Rik 2900091E11Rik 4930403J22Rik 4930488L10Rik 4933425F03Rik AA407930 AJ430384 Adam10 Alg2 Anxa1 Anxa3 Areg Arf4 Arg2 BC005537 BC006933 BC053440 Becn1 Ccrn4l Cd2ap Cdkn2b Cdo1 Cenpb Cherp Cited4 Cks1b Cldn7 Crispld1 Cxcl16 Dctn4 Dmtf1 Dnaja4 Dnajb6 Dsg2 Ebna1bp2 Edg7 Edil3 Efhd2 Egr1 Elovl7 Exosc1 Ext1 F2rl1 F3 Fbxo11 …
86	V$FOX_Q2	439	439	170	11865	3697	-0.39	0.0	0.01	0.0	1110007H17Rik 1110037N09Rik 1200008O12Rik 2310067E08Rik 2410003B16Rik 2410018G23Rik 2410118I19Rik 2610312E17Rik 2700038L12Rik 2700084L22Rik 2900091E11Rik 3110006P09Rik 4930403J22Rik 4930542G03Rik 4933425F03Rik 5830426I05Rik 9430059P22Rik AA407930 AA545217 Adam10 Adamts15 Adamts4 Agtpbp1 Aicda Alox12e Alox15 Antxr1 Anxa1 Anxa3 Anxa5 Aplp2 Apobec1 Areg Arf4 Arg2 Arhgap5 Armcx2 Atp1a1 Atpif1 Axl B3g…
87	V$TFIIA_Q6	529	529	80	14001	1561	-0.5	0.0	0.01	0.0	1110037N09Rik 1200008O12Rik 2310067E08Rik 2410003B16Rik 2410118I19Rik 2410129E14Rik 2600017J23Rik 2610312E17Rik 2700084L22Rik 2900091E11Rik 3110006P09Rik 4930403J22Rik 4930488L10Rik 4930542G03Rik 4933425F03Rik 5830426I05Rik 9430059P22Rik AA407930 AA545217 AJ430384 Adam10 Adamts15 Adamts4 Agtpbp1 Aicda Aldh1a1 Aldh1a3 Aldh1a7 Alg2 Alox12e Alox15 Anxa1 Anxa3 Anxa5 Apc2 Apg12l Aplp2 Arc Areg Arf4 Ar…
88	V$HNF1_01: hepatic nuclear factor 1	88	88	521	2819	12743	-0.51	0.0	0.01	0.0	2410003B16Rik AA545217 Antxr1 Armcx2 Atp1a1 BC005537 Capn2 Car2 Catna1 Cdh3 Cdkn2b Cldn23 Col4a6 Cp Dmtf1 Eed Egr1 Eif3s6ip Elf1 Eva1 F2rl1 Fbxo11 Foxp1 Frk Gab1 Gch1 Gpm6b Gtpbp4 Gucy1b3 Gzma H2-T22 Has2 Hey2 Iapp Ier5 Ifit2 Igfbp7 Igsf4a Kctd1 Krt1-19 Lamc2 Lsm5 Luc7l2 Mclc Mfhas1 Mrpl13 Ms4a4b Mtap4 Nedd4 Nmyc1 Osmr Papd4 Pappa Pcanap6 Pcbd1 Pcm1 Pftk1 Pkp1 Plat Plscr2 Ppp2r5a Psmd7 Pthlh Rad2…
89	V$AREB6_03: AREB6 (Atp1a1 regulatory element binding factor 6)	115	115	494	2386	13176	-0.55	0.0	4.46	2.47	1110037N09Rik AA545217 Aldh1a7 Alg2 Alox12e Alox15 Anxa5 Arg2 Armcx2 Atf4 B3gnt1 Brca1 Card10 Ccl20 Cd2ap Cd97 Cdh3 Cdkl2 Cdkn2b Cdo1 Cenpb Chrnb1 Cklfsf8 Clca2 Cldn23 Cldn4 Cldn7 Clu Cnn2 Cnp1 Coro2a Cybrd1 Cyp1b1 Cyp26a1 Cyr61 Dbn1 Dmtf1 Dsg2 Efnb2 Egr1 Emb Exosc1 Fgfr1op2 Foxa1 Ga17 Gig1 Gpc1 Gpsm2 Gzma H2-Bl Hap1 Hey2 Hspa14 Hspca Id1 Ikbkb Inhbb Irf6 Junb Kpna2 Krt1-14 Lad1 Lamc2 Lgr6 Lisch7…
90	V$CHOP_01: heterodimers of CHOP and C/EBPalpha	150	150	459	4478	11084	-0.58	0.0	0.01	0.0	2700038L12Rik 2900091E11Rik 3110006P09Rik AI114950 AJ430384 Agtpbp1 Alg2 Arg2 Arhgap5 Axl Bbox1 Btbd3 Cald1 Cda Cdkn2b Cdo1 Cenpb Chchd3 Chd4 Cited4 Clu Cmkor1 Cnn1 Cnot6l Col17a1 Cp Ctps2 Cxcl16 Cyr61 Dag1 Dapk2 Dbn1 Ddx21 Dmtf1 Dnaja4 Ebna1bp2 Eed Eif3s10 Elf1 Elf3 Faf1 Fgfr1op2 Fgfr3 Fmo2 Fndc4 Foxo1 Gbp2 Gjb4 Glg1 Gmnn Gzma H2afx Hdgf Hells Hivep1 Hmgcr Id4 Ier5 Ifrg15 Isg20 Itgb1 Klf5 Klf7 K…
91	V$NKX25_02: homeo domain factor Nkx-2.5/Csx, tinman homolog	222	222	387	6345	9217	-0.72	0.0	0.01	0.0	1200008O12Rik 2310067E08Rik 2410003B16Rik 2700038L12Rik 2900091E11Rik 3110006P09Rik 4930403J22Rik 9430059P22Rik AA545217 Adamts15 Agtpbp1 Aicda Aldh1a3 Alox15 Antxr1 Anxa3 Anxa5 Apg12l Apobec1 Arf4 Arg2 Armcx2 Atpif1 BC005537 BC006933 Bbox1 Bicd1 Bmi1 Brca1 Brunol4 Btbd3 Capza2 Catnd2 Cbx1 Cd2ap Cdc42 Cdh3 Cenpb Chchd3 Cherp Cipp Cklfsf8 Cks1b Clca2 Cldn4 Cldn7 Clic4 Cmkor1 Cnn3 Cnot6l Cnp1 Col4a…
92	V$XFD3_01: Xenopus fork head domain factor 3	55	55	554	1881	13681	-0.72	0.0	0.01	0.0	2410003B16Rik 4930403J22Rik 5830426I05Rik Adam10 Alox15 BC053440 Cdc42 Cnn3 Cte1 Ctgf Cyr61 Dsg2 Ebna1bp2 Ect2 Eed Enpp2 Foxa1 Foxo1 Gpm6b Hivep1 Ifit2 Igsf4a Ikbkb Kctd1 Lect1 Lmna Lrrk1 Luzp1 Ms4a4b Msn Mto1 Nedd4 Papd4 Pbx1 Pcm1 Ppil5 Prim2 Ptk2 Pum2 Recql Rpl41 Sf3b5 Shcbp1 Smarcc1 Smc6l1 St7 Stmn1 Taf7 Tceb1 Tenc1 Tgif Tnfrsf11b Tnfrsf12a Txnl1 Wwp2
93	V$LEF1TCF1_Q4	274	274	335	7671	7891	-0.81	0.0	0.02	0.0	1110037N09Rik 2310067E08Rik 2410018G23Rik 2410118I19Rik 2410129E14Rik 2600017J23Rik 2700038L12Rik 2700084L22Rik 2900091E11Rik 3110006P09Rik 4933425F03Rik 5830426I05Rik AA545217 Adam10 Adamts4 Aicda Alox12e Alox15 Anxa5 Apc2 Aplp2 Arc Arf4 Arg2 Arhgap5 Armcx2 Atp1a1 B3gnt1 B430218L07Rik BC005537 BC006933 BC014699 BC053440 Bbox1 Bcl3 Bnip2 Btbd3 Cald1 Capn2 Capza2 Cd24a Cd2ap Cdc42 Cdca1 Cdh3 Cdkn2…
94	V$CREB_01: cAMP-responsive element binding protein	72	72	537	1401	14161	-0.81	0.0	4.36	2.39	2410003B16Rik 2410018G23Rik 2410129E14Rik 2700038L12Rik 2900091E11Rik AA407930 AJ430384 Apg12l Areg Arg2 BC005537 BC053440 Becn1 Bnip2 Ccnt1 Cd2ap Cdkl2 Cdkn2b Cldn7 Cnot6l Cxcl16 Cyr61 Dctn4 Dnaja4 Dsg2 Egr1 Foxa3 Fst Gpm6b Hey2 Hmgcr Id1 Ikbkb Jund1 Kcnk1 Lama5 Lsm8 Mal2 Mbnl1 Mcm5 Nptx1 Pbx1 Pkp1 Plk4 Pmaip1 Prdx4 Prim2 Ptpn2 Ptprs Rad21 Rbl1 Relb Rfc3 Rhoj Rnf7 Rpl15 Sept7 Shrm Slc6a9 St13 St…
95	V$CREB_02: cAMP-responsive element binding protein	82	82	527	1640	13922	-0.9	0.0	4.21	2.25	2410018G23Rik 2410129E14Rik AA407930 AJ430384 Alg2 Arf4 Arg2 Armcx2 Atp1a1 B3gnt1 BC005537 BC006965 BC053440 Bnip2 C1qtnf1 Ccnt1 Cd2ap Cdkl2 Cdkn2b Cenpb Cherp Clu Col17a1 Cops5 Cxcl16 Dctn4 Dnaja4 Dsg2 Efhd2 Elovl7 Fhl2 Fmo2 Gnai3 Gpm6b Gpsm2 H2afx Hspa8 Id1 Ier5 Inhbb Isg20 Jund1 Kcnk1 Klf4 Klf5 Lisch7 Mcm5 Mfhas1 Mrpl21 Msh6 Myh14 Nebl Nek7 Nptx1 Ocln Padi4 Pard6b Pbx1 Pkp1 Plekhb1 Plk4 Pmaip1…
96	V$FOXD3_01: fork head box D3	503	503	106	13354	2208	-0.91	0.0	0.01	0.0	1110007H17Rik 1110037N09Rik 1200008O12Rik 2310067E08Rik 2410003B16Rik 2410018G23Rik 2410118I19Rik 2610312E17Rik 2700038L12Rik 2700084L22Rik 2900091E11Rik 3110006P09Rik 4930403J22Rik 4930542G03Rik 4933425F03Rik 5830426I05Rik 9430059P22Rik AA407930 AA545217 AI114950 AJ430384 Adam10 Adamts15 Adamts4 Agtpbp1 Aicda Aldh1a1 Aldh1a3 Aldh1a7 Alg2 Alox12e Alox15 Antxr1 Anxa1 Anxa3 Anxa5 Aplp2 Apobec1 Areg…
97	V$CART1_01: Cart-1 (cartilage homeoprotein 1)	55	55	554	1864	13698	-0.91	0.0	0.01	0.0	Adam10 Aldh1a7 Arhgap5 BC006933 Becn1 Btbd3 C1qtnf1 Cdc42 Clca2 Cldn23 Csna Dctn4 Ddx21 Eed Egr1 Eif3s10 Elovl7 Emb Fmo2 Gbp2 Hey2 Hmgcr Hspa14 Ilk Iqgap1 Itgb1 Kctd1 Krt1-19 Mclc Mcm3 Mdn1 Ms4a4b Mtap4 Nek2 Pbx1 Pcm1 Ppih Ppp1cb Psmd7 Pum2 Qk Rbbp9 Rod1 Rpa3 S100a10 Shcbp1 Sspn Suv39h1 Synpr Tcf7l2 Timp3 Ttyh1 Usp43 Zfp238 Zfp612
98	V$OCT1_Q6: octamer factor 1	543	543	66	14289	1273	-0.94	0.0	0.01	0.0	1110007H17Rik 1110037N09Rik 2410003B16Rik 2410018G23Rik 2410118I19Rik 2410129E14Rik 2600017J23Rik 2610312E17Rik 2700038L12Rik 2700084L22Rik 2900091E11Rik 3110006P09Rik 4930403J22Rik 4930488L10Rik 4930542G03Rik 4933425F03Rik 5830426I05Rik 9430059P22Rik AA545217 AI114950 AJ430384 Adam10 Adamts4 Agtpbp1 Aicda Aldh1a3 Aldh1a7 Alg2 Alox12e Antxr1 Anxa1 Anxa3 Apc2 Apg12l Aplp2 Apobec1 Areg Arf4 Arg2 Ar…
99	V$HNF3B_01: Hepatocyte Nuclear Factor 3beta	433	433	176	11649	3913	-0.95	0.0	0.02	0.0	1110007H17Rik 1110037N09Rik 1200008O12Rik 2310067E08Rik 2410003B16Rik 2410118I19Rik 2410129E14Rik 2610312E17Rik 2700038L12Rik 2900091E11Rik 4930403J22Rik 4930542G03Rik 4933425F03Rik 5830426I05Rik 9430059P22Rik AA407930 AA545217 AI114950 AJ430384 Adam10 Adamts15 Adamts4 Agtpbp1 Aicda Aldh1a3 Aldh1a7 Alg2 Alox12e Alox15 Antxr1 Anxa1 Anxa3 Anxa5 Aplp2 Apobec1 Arf4 Arg2 Arhgap5 Armcx2 Atp1a1 Atpif1 A…
100	V$CREB_Q4_01	200	200	409	4512	11050	-0.98	0.0	3.75	1.9	1200008O12Rik 2410003B16Rik 2410018G23Rik 2410118I19Rik 2410129E14Rik 2610312E17Rik 2700038L12Rik 2900091E11Rik AA407930 AJ430384 Adam10 Adamts15 Alg2 Apg12l Aplp2 Areg Arf4 Arg2 Armcx2 Atf4 Atp1a1 BC005537 BC006933 BC006965 BC053440 Becn1 Bnip2 Brunol4 C1qtnf1 Ccnt1 Cd24a Cd2ap Cd97 Cdh3 Cdkl2 Cdkn2b Cdo1 Cenpb Chchd3 Chd4 Cited4 Cks1b Cldn7 Clic4 Cmkor1 Cnot6l Col17a1 Cops5 Cxcl1 Cxcl16 Cyp1b1 …
101	V$OCT_C: Octamer binding site	27	27	582	1050	14512	-1.03	0.0	0.01	0.0	Aldh1a7 Anxa1 Bbox1 Brca1 Card10 Cited4 Clca2 Clca4 D2Bwg0891e Efnb1 Elf3 Elovl7 F2rl1 Jund1 Lect1 Luc7l2 Mrpl13 Mtap4 Nrarp Pftk1 Sftpd St3gal4 Tera Thrap4 Ube1x Utrn Zfp286
102	V$SMAD3_Q6	328	328	281	9010	6552	-1.04	0.0	0.02	0.0	1110037N09Rik 1200008O12Rik 2310067E08Rik 2410129E14Rik 2600017J23Rik 2610312E17Rik 2900091E11Rik 3110006P09Rik 4930488L10Rik 4930542G03Rik 4933425F03Rik 9430059P22Rik AA407930 AI114950 Adamts15 Adamts4 Aicda Aldh1a3 Alg2 Anxa1 Anxa3 Apc2 Apg12l Aplp2 Apobec1 Areg Arf4 Arg2 Arhgap5 Atf4 Axl BC006965 BC014699 BC027663 Bbox1 Bcl3 Bicd1 Btbd3 C1qtnf1 C430014D17Rik Cadps2 Cald1 Capzb Card10 Cbx1 Ccl2…
103	V$MEF2_Q6_01	336	336	273	9204	6358	-1.08	0.0	0.02	0.0	1110037N09Rik 2310067E08Rik 2410003B16Rik 2410018G23Rik 2610312E17Rik 2700038L12Rik 3110006P09Rik 4930488L10Rik 4933425F03Rik 5830426I05Rik 9430059P22Rik AA407930 AA545217 AJ430384 Adamts15 Adamts4 Agtpbp1 Aicda Aldh1a1 Aldh1a3 Aldh1a7 Antxr1 Anxa1 Anxa5 Aplp2 Apobec1 Arf4 Arg2 Arhgap5 Armcx2 Atf4 Atp1a1 B430218L07Rik BC014699 BC027663 Bbox1 Becn1 Bicd1 Brca1 Brunol4 Btbd3 C430014D17Rik Cald1 Car…
104	V$CREB_Q4: cAMP-response element binding protein	64	64	545	1244	14318	-1.16	0.0	4.01	2.12	1200008O12Rik 2410003B16Rik 2410018G23Rik 2410129E14Rik 2700038L12Rik 2900091E11Rik AA407930 AJ430384 Apg12l Areg Arg2 BC005537 BC053440 Becn1 Cd2ap Cdkn2b Cited4 Cldn7 Cxcl16 Cyr61 Dctn4 Dnaja4 Dsg2 Egr1 Epha4 Exosc1 Foxa1 Gpm6b Gsto1 Hmgcr Hspa14 Id1 Ifrg15 Ikbkb Jund1 Klf4 Lsm5 Mal2 Mcm5 Mlstd2 Msh6 Nptx1 Plk4 Pmaip1 Prdx4 Ptprs Relb Rfc3 Rhoj Rnf7 Rpa3 Rpl15 Sept7 Sptlc1 St13 St7 Surb7 Taf7 T…
105	V$NMYC_01: N-Myc	151	151	458	3329	12233	-1.18	0.0	3.62	1.84	1110037N09Rik 2310067E08Rik 2610312E17Rik 2700038L12Rik 3110006P09Rik 4930403J22Rik 4930488L10Rik 4933425F03Rik 9430059P22Rik AI114950 Adam10 Aldh1a3 Aplp2 Armcx2 Atf4 Atp1a1 B3gnt1 BC014699 Bbox1 Cadps2 Capzb Card10 Cd24a Cdc42 Cdh3 Chchd3 Chd4 Clca1 Clca4 Cldn23 Cnot6l Cpsf3 Crispld1 Cxcl1 Cxcl16 Cyba Dctn4 Defb1 Ebna1bp2 Efhd2 Efnb1 Egr1 Eif4ebp2 Eno1 F3 Faf1 Fbn2 Fgf1 Fmr1 Frk Gig1 Gjb4 Gnai3…
106	V$BARBIE_01: barbiturate-inducible element	328	328	281	7772	7790	-1.18	0.0	3.45	1.72	1110037N09Rik 2410003B16Rik 2410118I19Rik 2410129E14Rik 2610312E17Rik 2700038L12Rik 2900091E11Rik 4930403J22Rik AJ430384 Adam10 Adamts15 Adamts4 Agtpbp1 Aldh1a7 Alox12e Antxr1 Anxa3 Anxa5 Apc2 Apg12l Apobec1 Areg Arf4 Arg2 Arhgap5 Armcx2 Atpif1 B430218L07Rik BC006965 BC027663 Becn1 Bmi1 Bnip2 Btbd3 C1qtnf1 C430014D17Rik Capn2 Capza2 Catna1 Catnd2 Ccl20 Cdca1 Cdh3 Cdkn2b Cdo1 Cenpb Chc1l Chrnb1 Ci…
107	V$FOXP3_Q4	338	338	271	9236	6326	-1.2	0.0	0.03	0.0	1110037N09Rik 2310067E08Rik 2410118I19Rik 2900091E11Rik 3110006P09Rik 4930403J22Rik 4930488L10Rik 4930542G03Rik 4933425F03Rik 9430059P22Rik AA407930 AA545217 AJ430384 Adam10 Adamts15 Agtpbp1 Aicda Aldh1a1 Aldh1a7 Alg2 Alox15 Anxa5 Apobec1 Arc Areg Arf4 Arg2 Armcx2 Atp1a1 Atpif1 Axl B3gnt1 BC006933 BC006965 BC014699 BC027663 BC053440 Bbox1 Bnip2 Brca1 C430014D17Rik Cadps2 Cald1 Capn2 Catnd2 Ccl20 …
108	V$CREBATF_Q6	197	197	412	4482	11080	-1.28	0.0	3.4	1.69	1200008O12Rik 2410003B16Rik 2410018G23Rik 2410118I19Rik 2410129E14Rik 2610312E17Rik 2700038L12Rik 2900091E11Rik AA407930 AI114950 AJ430384 Adam10 Adamts15 Aldh1a3 Alg2 Apg12l Areg Arf4 Arg2 Armcx2 Atp1a1 BC005537 BC006933 BC006965 BC053440 Becn1 Bicd1 Bnip2 Brunol4 C1qtnf1 Ccnt1 Cd24a Cd2ap Cdh3 Cdkl2 Cdkn2b Cdo1 Cenpb Chchd3 Chd4 Cited4 Cks1b Cldn7 Clic4 Clu Cnot6l Col17a1 Cops5 Cxcl1 Cxcl16 Cyp…
109	V$NFKB_Q6: NF-kappaB	93	93	516	1937	13625	-1.29	0.0	3.69	1.89	2600017J23Rik Adamts4 Aldh1a3 Alox12e Anxa5 Apg12l B430218L07Rik BC005537 Bcl3 Bmi1 Car2 Cd24a Cdkl2 Chd4 Clca1 Clca2 Clca4 Cldn4 Clic4 Coro2a Crim1 Ctgf Cxcl1 Cxcl5 Cyp39a1 Dapk2 Edg7 Efhd2 Eif2c2 Enpp2 Fgf1 Fndc4 Foxj1 Gabrp Gbp2 Gnai3 Gpc1 Gtpbp4 Gucy1b3 H2-T10 H2-T22 Has2 Hmgb2 Hnrpu Hspca Ifit2 Ifitm3 Ilk Isg20 Jund1 Klf4 Krt1-18 Lamb3 Lbr Lcn2 Mal Mat2a Mbnl1 Mcm5 Moxd1 Myh14 Nfkb2 Nfkbia N…
110	V$ZTA_Q2	172	172	437	4941	10621	-1.37	0.0	0.03	0.0	1110007H17Rik 2310067E08Rik 2410129E14Rik 2600017J23Rik 2700084L22Rik 2900091E11Rik AA407930 AA545217 AI114950 Adam10 Aldh1a7 Alox15 Apc2 Apobec1 Arg2 Arhgap5 BC014699 Bbox1 Becn1 Brca1 Capn2 Capza2 Capzb Car2 Catna1 Cbx1 Ccl20 Ccrn4l Cdc42 Cdca1 Cdh3 Cdo1 Cdyl Chrnb1 Cited4 Cklfsf8 Cldn7 Cnn1 Col18a1 Cp Ctgf Ctps D2Bwg0891e Ddx21 Dmtf1 Dnajb6 Dsg2 Ebna1bp2 Efnb1 Egr1 Eif3s10 Eif4ebp2 Elf3 Eppk1 …
111	V$CREB_Q2_01	207	207	402	4747	10815	-1.37	0.0	3.27	1.62	1200008O12Rik 2410003B16Rik 2410018G23Rik 2410118I19Rik 2410129E14Rik 2610312E17Rik 2700038L12Rik 2900091E11Rik AA407930 AI114950 AJ430384 Adam10 Adamts15 Alg2 Apg12l Areg Arf4 Arg2 Armcx2 Atf4 Atp1a1 B3gnt1 BC005537 BC006933 BC006965 BC053440 Becn1 Bicd1 Bnip2 Brunol4 C1qtnf1 Cbx1 Ccnt1 Cd24a Cd2ap Cdh3 Cdkl2 Cdkn2b Cdo1 Cenpb Chchd3 Chd4 Cherp Cited4 Cks1b Cldn7 Clic4 Cnot6l Cops5 Cxcl1 Cxcl16 …
112	V$USF_C: USF binding site	269	269	340	7446	8116	-1.38	0.0	0.03	0.0	1110007H17Rik 1110037N09Rik 1200008O12Rik 2310067E08Rik 2410003B16Rik 2610312E17Rik 2700038L12Rik 2900091E11Rik 4930403J22Rik 4930488L10Rik 4933425F03Rik 5830426I05Rik 9430059P22Rik AA407930 AI114950 Adam10 Agtpbp1 Aldh1a1 Aldh1a3 Alg2 Anxa5 Arf4 Arhgap5 Armcx2 Atf4 Atp1a1 Axl B3gnt1 B430218L07Rik BC014699 Bbox1 Becn1 Bnip2 Brca1 C430014D17Rik Cadps2 Cald1 Capzb Card10 Catnd2 Ccl20 Ccnt1 Ccrn4l C…
113	V$SREBP_Q3	176	176	433	5042	10520	-1.39	0.0	0.03	0.0	1110037N09Rik 1200008O12Rik 2310067E08Rik 2410118I19Rik 2700038L12Rik 4930403J22Rik 4930488L10Rik Anxa1 Apobec1 Arc Arf4 Arl6ip6 Atf4 Atp1a1 BC006933 BC053440 Bcl3 Bicd1 Btbd3 Cadps2 Cald1 Capn2 Capzb Card10 Ccnt1 Cdkn2b Cdo1 Cdyl Celsr1 Chchd3 Chd4 Cited4 Cks1b Clca1 Clca4 Cldn23 Cldn4 Clic4 Cnot6l Col9a3 Crispld1 Cryab Cyp26a1 Cyp39a1 Cyr61 Dapk2 Ddx21 Dmtf1 Dnaja4 Dnajb6 Dnmt1 Edil3 Egfl6 Egr1…
114	V$TCF4_Q5	465	465	144	12374	3188	-1.41	0.0	0.03	0.0	1110007H17Rik 1110037N09Rik 2310067E08Rik 2410003B16Rik 2410118I19Rik 2410129E14Rik 2600017J23Rik 2610312E17Rik 2700038L12Rik 2700084L22Rik 2900091E11Rik 3110006P09Rik 4930403J22Rik 4930542G03Rik 4933425F03Rik 5830426I05Rik AJ430384 Adam10 Adamts4 Agtpbp1 Aicda Aldh1a1 Aldh1a7 Alox12e Alox15 Anxa3 Anxa5 Apg12l Apobec1 Arc Areg Arf4 Arg2 Arhgap5 Armcx2 Atf4 Atp1a1 Atpif1 B3gnt1 B430218L07Rik BC005…
115	V$XFD2_01: Xenopus fork head domain factor 2	125	125	484	3700	11862	-1.42	0.0	0.03	0.0	2410003B16Rik 2410018G23Rik 4930403J22Rik 5830426I05Rik Aldh1a3 Anxa3 Arhgap5 Atpif1 BC006933 Bbox1 Btbd3 C1qtnf1 C430014D17Rik Ccl20 Cd97 Cda Cdca1 Cdkl2 Cdyl Cenpb Chc1l Cherp Clca1 Clca4 Cldn23 Cldn4 Cnn3 Col9a3 Cops5 Cp Cxcl1 Cxcl5 Cyp1b1 Cyr61 Dctn4 Dnajb6 Dnmt1 Edil3 Eif3s10 Elovl7 Enpp2 Epb4.1l5 Ezh2 F11r F3 Fbxo11 Fbxo3 Fgf1 Fgfr1op2 Gab1 Gabrp Gch1 Gig1 Gmnn Gpsm2 Has2 Hdgf Hps3 Iqgap1 I…
116	V$LDSPOLYA_B: Lentiviral Poly A downstream element	470	470	139	12492	3070	-1.44	0.0	0.03	0.0	1110007H17Rik 1110037N09Rik 2310067E08Rik 2410003B16Rik 2410018G23Rik 2410118I19Rik 2600017J23Rik 2610312E17Rik 2700038L12Rik 2900091E11Rik 4930403J22Rik 4930488L10Rik 4930542G03Rik 4933425F03Rik 5830426I05Rik 9430059P22Rik AA545217 AJ430384 Adamts4 Agtpbp1 Aicda Aldh1a1 Aldh1a3 Aldh1a7 Alg2 Alox12e Alox15 Anxa1 Anxa3 Anxa5 Apc2 Aplp2 Apobec1 Arc Areg Arf4 Arg2 Armcx2 Atp1a1 Atpif1 Axl B3gnt1 B43…
117	V$DEAF1_02	23	23	586	353	15209	-1.46	0.0	4.15	2.22	2410018G23Rik 2610312E17Rik 2900091E11Rik Arf4 Bmi1 Cpsf3 Crim1 Ctps Cxcl1 Cxcl16 Dnajb6 Eva1 Fst Gmnn Gpx2 Hspa14 Hspa8 Ilk Mclc Nfkb2 Rbl1 St13 Tnfaip2
118	V$AP1_C: AP-1 binding site	132	132	477	2902	12660	-1.47	0.0	3.33	1.63	1110037N09Rik 2310067E08Rik 2700084L22Rik AA545217 Adam10 Aldh1a7 Alg2 Anxa1 Atf4 B430218L07Rik BC006933 BC006965 BC014699 BC053440 Bicd1 Brca1 C430014D17Rik Cadps2 Capn2 Catna1 Cbx1 Ccrn4l Cdc42 Cdh2 Cdyl Chc1l Clca2 Cldn4 Clic4 Clu Col18a1 Cpsf3 Ctps Ctps2 Cxcl5 Cybrd1 Cyp26a1 Dnajb6 Dsg2 Eif3s6ip Elf1 Elf3 Eva1 F11r F3 Fbxo11 Foxa1 Foxp1 Gbp1 Gbp2 Gjb4 Gmnn Gnai2 Gnai3 Gsto1 Gzma Hap1 Hivep1 H…
119	V$AHR_Q5: aryl hydrocarbon / dioxin receptor	88	88	521	1839	13723	-1.5	0.0	3.48	1.73	2310067E08Rik 2410018G23Rik 2410118I19Rik 2700038L12Rik AI114950 Aldh1a1 Anxa5 Apc2 Aplp2 Atf4 BC027663 Bmi1 Cd9 Cdh2 Cdo1 Cklfsf8 Cks1b Cyp1b1 D2Bwg0891e Dag1 Dapk2 Ddx47 Dmgdh Dnaja4 Eno1 Eva1 F2rl1 Fgfr1op2 Fmr1 Fst Gpm6b Hap1 Hey2 Hmgn2 Hnrpu Ikbkb Kcnd2 Lamb1-1 Lims1 Marveld2 Mcm7 Mgll Mlstd2 Mobkl2b Mrpl13 Msh6 Nebl Nedd4 Ppp1r14b Pqlc1 Prim2 Qk Rab20 Rac1 Rbl1 Rdh10 Recql Rhoe Ris2 Rnf7 Rp…
120	V$CDPCR3HD_01: cut-like homeodomain protein	174	174	435	4969	10593	-1.52	0.0	0.04	0.0	1110007H17Rik 1110037N09Rik 1200008O12Rik 2410118I19Rik 2700038L12Rik 2700084L22Rik 4930542G03Rik 4933425F03Rik 5830426I05Rik AA407930 Adam10 Adamts15 Aplp2 Armcx2 Atf4 Axl B3gnt1 Bcl3 Bmi1 Brca1 Brunol4 Btbd3 C1qtnf1 Cald1 Capzb Catnd2 Cbx1 Cdc42 Cdca1 Cdkn2b Cdo1 Chc1l Chchd3 Cklfsf8 Clca1 Clca2 Clca4 Cldn4 Cmkor1 Cnn1 Col18a1 Col9a3 Crispld1 Ctgf Cyba Cyr61 D10Ertd718e Dctn4 Dmgdh Dnajb6 Dnmt1…
121	V$MMEF2_Q6: myocyte enhancer factor	180	180	429	5121	10441	-1.54	0.0	0.04	0.0	2310067E08Rik 2700038L12Rik 3110006P09Rik 4933425F03Rik 9430059P22Rik AJ430384 Aicda Aldh1a7 Antxr1 Arg2 Arhgap5 Atp1a1 Atpif1 BC006933 BC014699 Bbox1 Brca1 Btbd3 C430014D17Rik Cald1 Car2 Ccnt1 Cda Cdh3 Cdkn2b Cdo1 Chrnb1 Cipp Cited4 Clca1 Clca2 Clca4 Cldn23 Cmkor1 Cnn1 Cnot6l Cops5 Cp Crispld1 Csna Ctgf Cxcl5 D2Bwg0891e Dctn4 Ddx21 Dnmt1 E030034P13Rik Eed Efnb1 Egr1 Elf1 Elovl7 Enpp2 Ext1 F3 Fbx…
122	V$PAX_Q6	593	593	16	14878	684	-1.56	0.0	4.05	2.13	1110007H17Rik 1110037N09Rik 1200008O12Rik 2310067E08Rik 2410003B16Rik 2410018G23Rik 2410118I19Rik 2410129E14Rik 2600017J23Rik 2610312E17Rik 2700038L12Rik 2700084L22Rik 2900091E11Rik 3110006P09Rik 4930403J22Rik 4930488L10Rik 4930542G03Rik 4933425F03Rik 5830426I05Rik 9430059P22Rik AA407930 AA545217 AI114950 AJ430384 Adam10 Adamts15 Adamts4 Agtpbp1 Aicda Aldh1a1 Aldh1a3 Aldh1a7 Alg2 Alox12e Alox15 A…
123	V$IRF_Q6	136	136	473	3962	11600	-1.6	0.0	0.04	0.0	2610312E17Rik 2700038L12Rik 2700084L22Rik 2900091E11Rik AJ430384 Agtpbp1 Aldh1a1 Anxa3 Anxa5 Arg2 Atp1a1 BC005537 BC006965 BC027663 Bnip2 Brunol4 Cadps2 Cald1 Capza2 Cbx1 Ccrn4l Cd24a Cd2ap Cdkl2 Cdo1 Chc1l Chchd3 Cipp Clca2 Cldn7 Cnp1 Cp Cryab Cxcl16 Cyp1b1 Ebna1bp2 Ect2 Edil3 Eed Eif3s10 Elf1 Enpp2 Epb4.1l5 F3 Fgf1 Fmr1 Foxa1 Foxj1 Foxo1 Foxp1 Galnt2 Gbp2 Gch1 Gzma H2-T10 H2-T22 Hells Hmgcr Iap…
124	V$CAAT_01: cellular and viral CCAAT box	347	347	262	9391	6171	-1.6	0.0	0.05	0.0	1110037N09Rik 1200008O12Rik 2410003B16Rik 2410018G23Rik 2410129E14Rik 2600017J23Rik 2610312E17Rik 2700084L22Rik 3110006P09Rik 4930542G03Rik 4933425F03Rik 9430059P22Rik Adamts15 Adamts4 Aldh1a3 Aldh1a7 Alg2 Antxr1 Anxa1 Anxa3 Apc2 Aplp2 Apobec1 Arc Areg Arf4 Arg2 Arl6ip6 Atf4 Atp1a1 BC005537 BC006933 BC006965 BC014699 BC027663 Bbox1 Bicd1 Bnip2 Brca1 Brunol4 Btbd3 C430014D17Rik Cald1 Capn2 Capza2 …
125	V$OCT1_B: Octamer binding factor 1	25	25	584	948	14614	-1.62	0.0	0.01	0.0	Aldh1a7 Anxa1 Bbox1 Becn1 Brca1 Cald1 Cited4 Clca1 Clca2 Clca4 Csna Eif3s10 Elf1 Elf3 Elovl7 F2rl1 Jund1 Nrarp Pmaip1 Rhoe Sftpd Sptlc1 Tera Utrn Zfp286
126	V$NFKB_C: NF-kappaB binding site	31	31	578	531	15031	-1.63	0.0	3.82	1.94	Aldh1a3 B430218L07Rik Bcl3 Chd4 Clca1 Clca2 Clca4 Coro2a Cxcl1 Cxcl5 Efhd2 Eif2c2 Foxj1 H2-T10 H2-T22 Hmgb2 Jund1 Lamb3 Nfkb2 Nfkbia Pkp3 Pls3 Pthlh Rab20 Rfc3 Rnf14 Sdc1 St3gal4 Taf7 Tlr3 Wnt7b
127	V$PITX2_Q2: pituitary homeobox factor 2	241	241	368	6678	8884	-1.65	0.0	0.05	0.0	1110007H17Rik 2410003B16Rik 2410018G23Rik 2410118I19Rik 2700038L12Rik 2900091E11Rik 4930488L10Rik AA407930 AA545217 Agtpbp1 Alox12e Apg12l Apobec1 Arg2 Arhgap5 Atf4 Atp1a1 Atpif1 B3gnt1 B430218L07Rik BC006965 BC027663 BC053440 Bbox1 Becn1 Bnip2 Btbd3 C430014D17Rik Catna1 Cbx1 Ccl20 Ccnt1 Ccrn4l Cd24a Cd2ap Cd9 Cd97 Cda Cdc42 Cdca1 Cdkn2b Cdo1 Cenpb Chc1l Cited4 Cklfsf8 Clca4 Cldn4 Clu Cmkor1 Cnn1…
128	V$NKX61_01: NKX6-1	25	25	584	941	14621	-1.71	0.0	0.02	0.0	2900091E11Rik AA407930 Arg2 Brca1 Cda Cdca1 Cenpb Clca4 Eed Fignl1 Ga17 Gbp1 Id1 Nedd4 Nek2 Ppil5 Pscdbp Pum2 Rac1 Rfc3 Rpa3 Shcbp1 Smc6l1 Thoc3 Tiparp
129	V$SF1_Q6	78	78	531	2407	13155	-1.71	0.0	0.03	0.0	3110006P09Rik 4933425F03Rik Armcx2 Atp1a1 BC027663 Bcl3 Bnip2 Brca1 Car2 Cbx1 Ccnt1 Cdc42 Chd4 Cnn1 Cnp1 Col17a1 Cxcl1 Cyp26a1 E030034P13Rik Egr1 Eif2c2 Epb4.1l4a Eva1 Fgfr1op2 Fhl2 Fmr1 Galnt2 Gch1 Gmnn Gtpbp4 H2-T10 H2-T22 Has2 Hps3 Ilk Krt2-8 Lamb1-1 Lamc2 Lcn2 Lgr6 Lpgat1 Lrrk1 Mat2a Mcm3 Mef2a Moxd1 Msn Nkd2 Pcanap6 Pcbd1 Pdpk1 Plekhb1 Plp2 Pop5 Ppil5 Ppp1cb Prkx Rai14 Rbl1 Relb Rpa3 Rpgrip1…
130	V$AP1_Q4: activator protein 1	480	480	129	12691	2871	-1.78	0.0	0.04	0.0	1110007H17Rik 1110037N09Rik 2310067E08Rik 2410003B16Rik 2410018G23Rik 2410118I19Rik 2410129E14Rik 2600017J23Rik 2610312E17Rik 2700038L12Rik 2700084L22Rik 2900091E11Rik 3110006P09Rik 4930403J22Rik 4933425F03Rik 5830426I05Rik 9430059P22Rik AA407930 AA545217 AI114950 AJ430384 Adam10 Adamts4 Agtpbp1 Aicda Aldh1a1 Aldh1a7 Alg2 Alox12e Alox15 Antxr1 Anxa1 Anxa3 Anxa5 Apc2 Apg12l Aplp2 Apobec1 Arc Areg …
131	V$AIRE_01	101	101	508	3011	12551	-1.78	0.0	0.04	0.0	2410118I19Rik 2600017J23Rik 4930488L10Rik AJ430384 Adamts15 Antxr1 Anxa5 Apobec1 Arf4 Atf4 Bmi1 Brca1 Btbd3 Cadps2 Cdc42 Chchd3 Chd4 Cipp Cpsf3 Crispld1 Cxcl16 Dbn1 Ddx47 Defb1 Dmgdh Dmtf1 E030034P13Rik Edil3 Egfl6 Egr1 Eif3s10 Eif3s6ip Eva1 Fbxo11 Fmo2 Gch1 Gmnn Gpc1 H2-T10 H2afx Hells Hspa14 Id4 Igfbp7 Isg20 Klf5 Krt2-7 Krt2-8 Lamb1-1 Lamc2 Lsm8 Ltbp3 Luc7l2 Mclc Mcm6 Mdn1 Mfhas1 Mlp Moxd1 Msi2…
132	V$MYCMAX_02: c-Myc:Max heterodimer	192	192	417	5385	10177	-1.8	0.0	0.05	0.0	1110037N09Rik 2410003B16Rik 2610312E17Rik 2700038L12Rik 2900091E11Rik 4930403J22Rik 4933425F03Rik 9430059P22Rik AA407930 AA545217 AI114950 Agtpbp1 Aicda Aldh1a3 Aplp2 Armcx2 Atf4 Atp1a1 B3gnt1 BC014699 Bbox1 Bnip2 Brca1 Cadps2 Cald1 Capzb Card10 Ccl20 Ccnt1 Ccrn4l Cd24a Cdc42 Cdh3 Chc1l Chchd3 Chd4 Clca1 Clca4 Cldn23 Col18a1 Col9a3 Cp Cpsf3 Crispld1 Cxcl1 Cyba Cyr61 Dctn4 Ddx21 Ddx47 Defb1 Dmgdh …
133	V$DR4_Q2: direct repeat 4	539	539	70	13386	2176	-1.83	0.0	3.13	1.51	1110007H17Rik 1110037N09Rik 1200008O12Rik 2310067E08Rik 2410003B16Rik 2410018G23Rik 2410118I19Rik 2410129E14Rik 2600017J23Rik 2610312E17Rik 2700038L12Rik 2900091E11Rik 3110006P09Rik 4930403J22Rik 4930488L10Rik 4930542G03Rik 5830426I05Rik 9430059P22Rik AA407930 AA545217 AI114950 AJ430384 Adam10 Adamts15 Adamts4 Agtpbp1 Aicda Aldh1a1 Aldh1a3 Alg2 Alox12e Alox15 Antxr1 Anxa1 Anxa3 Anxa5 Apc2 Aplp2 A…
134	V$STAT5B_01: signal transducer and activator of transcription 5b	20	20	589	309	15253	-1.91	0.0	3.71	1.89	2410003B16Rik 2410018G23Rik Adamts4 Cited4 Clca2 Clic4 Ctps Emb H2afx Hmgb2 Mef2a Prelp Psmd7 Rps25 Socs3 Sspn Tgtp Tmem43 Ugdh Wsb1
135	V$CACCCBINDINGFACTOR_Q6	61	61	548	1239	14323	-1.92	0.0	3.15	1.51	1110037N09Rik 2410129E14Rik 4930542G03Rik AI114950 Apg12l Arl6ip6 Brunol4 Cald1 Ccl20 Cd9 Cdo1 Chd4 Cnn2 Cp Dnaja4 Eed Emb Epha4 Fbn2 Fgfr3 Gab1 Hmgcr Id1 Id4 Ifitm3 Irf6 Jund1 Klf4 Krt1-17 Krt2-8 Lamb3 Lamc2 Lcn7 Mal2 Mclc Mcm6 Moxd1 Ogfrl1 Pls3 Ppih Prkx Pthlh Ralgds Ranbp5 Rhoe Rnf2 Rsnl2 S100a6 Sca7 Scx Sept2 Slco3a1 Spint2 Tenc1 Tes Tmepai Trpv4 Ubtf Uhrf1 Ung Uqcrc2
136	V$GATA1_02: GATA-binding factor 1	202	202	407	5618	9944	-1.93	0.0	0.07	0.0	1110007H17Rik 1200008O12Rik 2600017J23Rik 2610312E17Rik 2700038L12Rik 4930403J22Rik 4930488L10Rik 4930542G03Rik 4933425F03Rik 9430059P22Rik AI114950 Aicda Aldh1a7 Alg2 Antxr1 Anxa3 Anxa5 Arf4 Armcx2 BC006965 BC014699 BC027663 Becn1 Bnip2 Brca1 Btbd3 Card10 Ccl20 Cda Cdc42 Cdh2 Cenpb Chc1l Chchd3 Cipp Clca2 Clu Cnn1 Cnn3 Cnp1 Col18a1 Col9a3 Cp Cpsf3 Cte1 Ctps2 Cxcl1 Cxcl16 Cxcl5 Cybrd1 Cyp26a1 Dmt…
137	V$NFY_Q6_01	245	245	364	6720	8842	-1.95	0.0	0.07	0.0	1200008O12Rik 2410003B16Rik 2410018G23Rik 2410129E14Rik 2600017J23Rik 2700084L22Rik 3110006P09Rik 4930542G03Rik AA407930 AI114950 Adam10 Aldh1a3 Aldh1a7 Antxr1 Apg12l Arc Areg Arg2 Arl6ip6 Atf4 BC006933 BC006965 BC014699 BC027663 Bbox1 Becn1 Bicd1 Bnip2 Btbd3 C1qtnf1 Capza2 Card10 Catnd2 Ccl20 Ccnt1 Cdh2 Cdh3 Cenpb Chchd3 Cited4 Cklfsf8 Cks1b Clca1 Cldn23 Clic4 Clu Cnn1 Cnn2 Cnn3 Cnot6l Cnp1 Col4…
138	V$LMO2COM_02: complex of Lmo2 bound to Tal-1, E2A proteins, and GATA-1, half-site 2	305	305	304	8253	7309	-1.96	0.0	0.07	0.0	1110007H17Rik 1200008O12Rik 2410003B16Rik 2410118I19Rik 2600017J23Rik 2610312E17Rik 2700038L12Rik 4930403J22Rik 4930542G03Rik 4933425F03Rik 9430059P22Rik AA407930 Adam10 Aicda Aldh1a1 Aldh1a7 Alg2 Antxr1 Apg12l Aplp2 Arg2 Arl6ip6 Armcx2 B3gnt1 BC006933 BC006965 BC027663 Bbox1 Bnip2 Brca1 Brunol4 Btbd3 Cadps2 Capn2 Capzb Ccl20 Ccnt1 Cda Cdc42 Cdca1 Cenpb Chc1l Chchd3 Chrnb1 Clca1 Clca2 Clu Cnn1 Cn…
139	V$AP1_Q2: activator protein 1	396	396	213	10550	5012	-2.0	0.0	0.07	0.0	1110007H17Rik 1110037N09Rik 2310067E08Rik 2410003B16Rik 2410118I19Rik 2410129E14Rik 2600017J23Rik 2610312E17Rik 2700038L12Rik 2700084L22Rik 3110006P09Rik 4930403J22Rik 4933425F03Rik 5830426I05Rik 9430059P22Rik AA545217 AI114950 AJ430384 Adam10 Adamts4 Agtpbp1 Aicda Aldh1a1 Aldh1a7 Alg2 Alox15 Antxr1 Anxa1 Anxa3 Anxa5 Apc2 Apobec1 Arc Areg Arf4 Arg2 Arhgap5 Atf4 Atp1a1 Atpif1 B430218L07Rik BC00553…
140	V$CREBP1CJUN_01: CRE-binding protein 1:c-Jun heterodimer	33	33	576	601	14961	-2.07	0.0	3.27	1.62	2700038L12Rik AA407930 AJ430384 Areg Arg2 BC053440 Becn1 Cd2ap Cdkn2b Cldn7 Cxcl16 Exosc1 Foxa1 Gpm6b Gsto1 Id1 Ikbkb Jund1 Mal2 Mcm5 Plk4 Pmaip1 Prdx4 Ptprs Relb Rhoj Rnf7 St13 St7 Surb7 Tenc1 Tmepai Wsb1
141	V$IK3_01: Ikaros 3	49	49	560	1575	13987	-2.09	0.0	0.04	0.0	Aldh1a1 Aldh1a3 Arf4 Cd2ap Cldn4 Cxcl5 Cyba Ddx21 Defb1 Dnaja4 Edil3 Epha4 Eva1 Ga17 Gabrp Gjb4 Gpx2 Hey2 Il18r1 Krt1-19 Krt2-8 Lcn7 Mrpl21 Msi2h Mycbpap Nek2 Nfkb2 Nhsl1 Niban Plscr2 Ppp2r5a Prelp Rbl1 Relb Rspondin Sall2 Sdc1 Slc5a8 Spint1 Sspn St14 Suv39h1 Uroc1 Usp43 Vamp5 Wasl Wnt5b Wrnip1 Wwtr1
142	V$AHRARNT_01: aryl hydrocarbon receptor:Arnt heterodimers	49	49	560	973	14589	-2.11	0.0	3.03	1.42	1200008O12Rik 2310067E08Rik 2410118I19Rik Aldh1a1 Alg2 Aplp2 Arl6ip6 Atf4 B3gnt1 BC006933 Catna1 Cdo1 Cks1b Cldn7 Crispld1 Cyp1b1 Epb4.1l5 Ext1 Fbn2 Hnrpu Mgll Moxd1 Nebl Nedd4 Oxtr Ranbp5 Rhoe Rhov Ris2 Rod1 Rpl15 Sf3b5 Slc25a19 Slc43a3 Slco3a1 Spint1 Spint2 Surb7 Timp3 Tiparp Tm4sf1 Tmepai Tram1 Txnl1 Ubtf Usp1 Vegfc Wnt7b X99384
143	V$NKX3A_01: NK class homeobox factor 3A	106	106	503	3090	12472	-2.11	0.0	0.06	0.0	2410018G23Rik 5830426I05Rik Adam10 Aldh1a3 Antxr1 Anxa3 Anxa5 Armcx2 Atpif1 Bcl3 C430014D17Rik Cald1 Capn2 Capza2 Capzb Car2 Cd24a Cd9 Cdc42 Cdca1 Cdyl Chc1l Cipp Cops5 Csna Ctps2 Cxcl5 Dbn1 Dctn4 Dmtf1 Dnmt1 Ebna1bp2 Edg7 Eed Efnb1 Eif3s10 Elf1 Eva1 Fbxo3 Gabrp Gmnn Gnai3 Gzma H28 H2afx Hmgb2 Hps3 Iapp Id1 Ier5 Ifrg15 Impa1 Klf4 Klf5 Klhl2 Lfng Lrrk1 Luc7l2 Luzp1 Ly6a Marveld2 Mbnl1 Mclc Mcm5 Ml…
144	V$ATF_B: ATF binding site	27	27	582	470	15092	-2.12	0.0	3.31	1.62	2700038L12Rik 2900091E11Rik AA407930 AJ430384 Areg Arg2 BC053440 Cd2ap Cldn7 Cxcl16 Gpm6b Id1 Ikbkb Jund1 Mcm5 Plk4 Pmaip1 Prdx4 Ptprs Relb Rhoj Rnf7 St13 St7 Surb7 Tmepai Wsb1
145	V$ATF3_Q6: activating transcription factor 3	76	76	533	1620	13942	-2.12	0.0	2.8	1.23	2700038L12Rik 2900091E11Rik 5830426I05Rik AA407930 AI114950 AJ430384 Apc2 Areg Arg2 BC053440 Becn1 Capza2 Cd2ap Cda Cdkn2b Clca4 Cldn23 Cldn4 Cldn7 Cnn1 Cxcl16 Dnmt1 Dsg2 Egr1 Exosc1 Ext1 F2rl1 Fignl1 Fndc4 Foxa3 Gpm6b Hey2 Id1 Ifitm3 Ikbkb Jund1 Kpna2 Lama5 Lamb3 Ltbp3 Mal2 Mbnl1 Mcm5 Mrpl21 Nptx1 Oact1 Padi4 Plat Plk4 Pmaip1 Prdx4 Ptger2 Ptpn2 Ptprs Rbl1 Relb Rhoj Rnf7 Rpl23a S100a11 Scx Sept7 …
146	V$OLF1_01: olfactory neuron-specific factor	71	71	538	1503	14059	-2.15	0.0	2.79	1.23	4930403J22Rik 4933425F03Rik AI114950 Adamts4 Anxa5 Axl Chd4 Chrnb1 Cited4 Cldn7 Clu Cnp1 Col17a1 Cpsf3 Crispld1 Cyp39a1 Dag1 Dapk2 Dbn1 Dnaja4 Edg7 Eed Egr1 Epb4.1l5 Epha4 Eps8 Fignl1 Foxj1 Foxo1 Fst Gabrp Galnt2 Gnai3 Ikbkb Ilk Krt1-17 Krt2-7 Lcn7 Lfng Lgr6 Luc7l2 Mgll Nek2 Nfkbia Nptx1 Osmr Pace4 Pfn2 Pkd2 Rad21 Rpl23a S100a10 Seh1l Sept2 Sfrs7 Shrm Slc6a9 Smarcd2 Stk39 Tef Tera Tgfb1i4 Tgif Ts…
147	V$E47_01: E47	105	105	504	2336	13226	-2.16	0.0	2.59	1.09	1110037N09Rik 2310067E08Rik 2600017J23Rik 4933425F03Rik AI114950 Apc2 Apg12l Arc Atf4 BC006933 BC014699 Bicd1 Cadps2 Capzb Card10 Ccrn4l Cd24a Cd9 Cdh2 Cmkor1 Col18a1 Col9a3 Cryab Cyba Cyp1b1 Cyp26a1 D10Ertd718e D2Bwg0891e Dag1 Dmgdh Dnajb6 Ect2 Eed Egfl6 Eif3s6ip Elf3 Eppk1 F2rl1 Fbxo3 Foxo1 Gabrp Gig1 Gpm6b Hells Hmgcr Iapp Ier5 Irf6 Jund1 Krt1-14 Krt1-19 Krt2-7 Lcn2 Lisch7 Lrrk1 Mal Mclc Moxd1…
148	V$COREBINDINGFACTOR_Q6	184	184	425	5095	10467	-2.19	0.0	0.09	0.0	1110007H17Rik 2410003B16Rik 2600017J23Rik 2700084L22Rik 2900091E11Rik 9430059P22Rik AA407930 Agtpbp1 Aldh1a3 Antxr1 Anxa1 Aplp2 Apobec1 Arc Arg2 Atf4 B430218L07Rik BC006933 BC006965 BC014699 BC053440 Becn1 Bnip2 Brca1 C1qtnf1 Capn2 Capza2 Catna1 Cda Cdc42 Cdyl Chc1l Chchd3 Cited4 Cks1b Clca1 Clca2 Clca4 Cldn4 Cmkor1 Cnp1 Col18a1 Col9a3 Ctps2 Cxcl1 Cyp26a1 Cyp39a1 Dapk2 Defb1 Dnmt1 Ect2 Eif2c2 Eif…
149	V$E2F_01: E2F	9	9	600	102	15460	-2.2	0.0	3.72	1.89	Hells Mcm6 Mrpl13 Rbl1 Rpl3 Trib2 Uhrf1 Uqcrc2 Vit
150	V$E2A_Q2	376	376	233	9211	6351	-2.21	0.0	2.19	0.79	1110007H17Rik 1110037N09Rik 2310067E08Rik 2410003B16Rik 2410129E14Rik 2600017J23Rik 4930488L10Rik 4930542G03Rik 5830426I05Rik 9430059P22Rik AA545217 AI114950 AJ430384 Adamts15 Adamts4 Aicda Aldh1a1 Alg2 Alox12e Alox15 Antxr1 Anxa5 Apc2 Apg12l Aplp2 Apobec1 Arc Areg Arg2 Arl6ip6 Armcx2 Atf4 B3gnt1 BC006965 BC053440 Becn1 Bicd1 Bmi1 Bnip2 Brunol4 Btbd3 C1qtnf1 Cadps2 Cald1 Capn2 Capza2 Capzb Car2 C…
151	V$TATA_C: Retroviral TATA box	170	170	439	4730	10832	-2.21	0.0	0.09	0.0	2410003B16Rik 2700038L12Rik 2900091E11Rik 4930403J22Rik 5830426I05Rik 9430059P22Rik Adamts4 Agtpbp1 Aldh1a7 Anxa1 Anxa3 Areg Arhgap5 Atp1a1 BC005537 BC014699 Bbox1 Becn1 Bnip2 Brca1 Btbd3 C430014D17Rik Cald1 Car2 Ccnt1 Cd24a Cdc42 Cdkl2 Cdkn2b Chc1l Chchd3 Chrnb1 Cipp Cited4 Clca2 Clca4 Cmkor1 Cnn1 Cnp1 Cops5 Coro2a Cp Cpsf3 Csna Ctgf Cxcl1 Ddx21 Defb1 Dnajb6 Dnmt1 E030034P13Rik Ebna1bp2 Ect2 Edi…
152	V$STAT5A_01: signal transducer and activator of transcription 5a	50	50	559	1008	14554	-2.23	0.0	2.87	1.29	2410003B16Rik 2410018G23Rik 2610312E17Rik Adamts15 Adamts4 BC006965 Ccnt1 Cited4 Clca2 Cldn7 Ctps Cyp1b1 Cyp26a1 Cyp39a1 D10Ertd718e Defb1 Egr1 Eva1 Fgfr3 Foxa3 H2afx Hmgb2 Hspca Ifrg15 Il18r1 Isg20 Kpna2 Mcm6 Mef2a Muc1 Nek7 Prelp Psmd11 Psmd7 Ptpn2 Rbbp9 Rpa3 Rps25 Sdc1 Slc39a8 Socs3 Solt Sspn Tgtp Thrap4 Tmem43 Trim37 Ube1x Wsb1 X99384
153	V$EGR1_01: Egr-1/Krox-24/NGFI-A immediate-early gene product	12	12	597	160	15402	-2.26	0.0	3.52	1.75	Cnp1 D2Bwg0891e Dapk2 Fbn2 Lamb1-1 Mclc Nfkb2 Paqr4 Qk Spint1 Ssb4 Vdr
154	V$HIF1_Q5: hypoxia-inducible factor 1	82	82	527	1786	13776	-2.27	0.0	2.57	1.08	1110037N09Rik 2310067E08Rik 4930488L10Rik Arf4 Ccl20 Ccnt1 Cd24a Cd9 Cda Cipp Cnp1 Cpsf3 Ctps Cxcl5 Ebna1bp2 Egr1 Eif4ebp2 Eno1 Epha4 Ext1 Ezh2 F2rl1 Faf1 Frk Gba2 Gnai3 Gpc1 Gpm6b Hdgf Hey2 Hmgb2 Hmgn2 Ilk Klf4 Klf7 Klhl2 Lamc2 Lect1 Lfng Lrrk1 Marveld2 Mgll Mrpl21 Nptx1 Oact1 Oxtr Paics Papd4 Pard6b Pfdn1 Pfn2 Pftk1 Pkp1 Pkp3 Ppp1cb Ppp1r14b Pqlc1 Ptprs Rdh10 Relb Rpl23a Rps25 Seh1l Sept2 Sf3b1…
155	V$NFKAPPAB50_01: NF-kappaB (p50)	35	35	574	661	14901	-2.29	0.0	2.99	1.39	Aldh1a3 Catnd2 Cited4 Cte1 Defb1 Dmgdh Dnaja4 Elf3 Fgf1 Foxj1 Ga17 Gch1 Gsto1 Hmgn2 Ifit2 Nfkb2 Nfkbia Niban Nptx1 Pace4 Pard6b Pmaip1 Ppp2r5a Pqlc1 Pthlh Rab15 Rhoe Rspondin S100a10 Slbp Slc5a8 Socs3 Tacstd1 Tubb6 Vil2
156	V$YY1_02: Yin and Yang 1	75	75	534	1616	13946	-2.29	0.0	2.6	1.09	1110007H17Rik 2310067E08Rik 2410118I19Rik 2600017J23Rik 2610312E17Rik 4930542G03Rik 4933425F03Rik Antxr1 Anxa5 Armcx2 Bcl3 Becn1 Brca1 C430014D17Rik Capza2 Celsr1 Clu Col9a3 Ctgf D10Ertd718e Ddx47 Dnajb6 Egr1 Eif3s10 Eif4ebp2 Fbxo3 Fgfr1op2 Foxa3 Gab1 Gmnn Gucy1b3 Krt2-7 Ly6a Marveld2 Mat2a Mcm5 Mcm7 Mrpl21 Msi2h Mto1 Oact1 Pak3 Pcm1 Pfn2 Pkp3 Plk4 Pnp Ppp1cb Ptpn2 Rab15 Rab20 Rac1 Relb Rhov Rpl2…
157	V$COMP1_01: COMP1	364	364	245	9668	5894	-2.31	0.0	0.12	0.0	1110037N09Rik 1200008O12Rik 2310067E08Rik 2410003B16Rik 2410118I19Rik 2410129E14Rik 2610312E17Rik 2700038L12Rik 4930403J22Rik 4930542G03Rik 5830426I05Rik AJ430384 Adam10 Aicda Aldh1a3 Aldh1a7 Alg2 Alox15 Antxr1 Anxa1 Anxa5 Apc2 Apg12l Apobec1 Arg2 Arhgap5 Arl6ip6 Armcx2 Atf4 Atp1a1 Atpif1 Axl BC005537 BC006933 BC006965 BC014699 BC027663 BC053440 Bcl3 Bmi1 Bnip2 Brunol4 C1qtnf1 Cald1 Capn2 Card10 …
158	V$HEB_Q6	189	189	420	4478	11084	-2.33	0.0	2.09	0.73	2410018G23Rik 2410129E14Rik 2700038L12Rik 4930488L10Rik Adamts15 Adamts4 Aicda Aldh1a3 Alox12e Antxr1 Apc2 Aplp2 Areg Arf4 Armcx2 Axl BC006965 Brunol4 Capza2 Capzb Card10 Ccnt1 Cd24a Cd2ap Cd9 Cdh2 Cdh3 Cdkn2b Cdyl Cipp Cited4 Cks1b Cldn23 Cldn4 Col17a1 Col4a6 Col9a3 Coro2a Cpsf3 Cte1 Ctps Cxcl5 Cyba Cybrd1 Cyp1b1 Cyp26a1 D2Bwg0891e Dag1 Dsg2 Ect2 Efnb1 Egfl6 Eif2c2 Eif3s6ip Eif4ebp2 Elf3 Epha4 E…
159	V$HNF1_Q6	576	576	33	14942	620	-2.35	0.0	0.04	0.0	1110007H17Rik 1110037N09Rik 1200008O12Rik 2310067E08Rik 2410003B16Rik 2410018G23Rik 2410118I19Rik 2610312E17Rik 2700038L12Rik 2700084L22Rik 2900091E11Rik 3110006P09Rik 4930403J22Rik 4930488L10Rik 4930542G03Rik 4933425F03Rik 5830426I05Rik 9430059P22Rik AA407930 AA545217 AI114950 AJ430384 Adam10 Adamts15 Adamts4 Agtpbp1 Aicda Aldh1a3 Aldh1a7 Alg2 Alox12e Alox15 Antxr1 Anxa1 Anxa3 Anxa5 Apc2 Apg12l …
160	V$FOXO4_01: fork head box O4	407	407	202	10749	4813	-2.36	0.0	0.12	0.0	1110007H17Rik 2310067E08Rik 2410003B16Rik 2410018G23Rik 2410129E14Rik 2600017J23Rik 2700084L22Rik 2900091E11Rik 3110006P09Rik 4930403J22Rik 4930488L10Rik 4930542G03Rik 4933425F03Rik 5830426I05Rik AA545217 AJ430384 Adam10 Agtpbp1 Aldh1a1 Aldh1a3 Alox12e Alox15 Antxr1 Anxa1 Anxa3 Anxa5 Aplp2 Arg2 Arhgap5 Armcx2 Atf4 Atpif1 Axl B430218L07Rik BC006933 BC006965 BC027663 BC053440 Bbox1 Becn1 Bicd1 Brca…
161	V$CREBP1_Q2: CRE-binding protein 1	48	48	561	973	14589	-2.36	0.0	2.72	1.2	1200008O12Rik 2410003B16Rik 2410018G23Rik 2410129E14Rik 2700038L12Rik 2900091E11Rik AA407930 AJ430384 Apg12l Areg Arg2 BC005537 BC053440 Becn1 Cd2ap Cdkn2b Cldn7 Cxcl16 Cyr61 Dctn4 Dsg2 Foxa1 Gpm6b Hmgcr Id1 Ifrg15 Ikbkb Jund1 Mal2 Mbnl1 Mcm5 Plk4 Pmaip1 Prdx4 Ptprs Relb Rfc3 Rhoj Rnf7 Rpl15 St13 St7 Surb7 Taf7 Tenc1 Tgfb1i4 Tmepai Wsb1
162	V$OSF2_Q6	394	394	215	10401	5161	-2.43	0.0	0.14	0.0	1110007H17Rik 1110037N09Rik 2310067E08Rik 2410003B16Rik 2410129E14Rik 2600017J23Rik 2700038L12Rik 2700084L22Rik 2900091E11Rik 3110006P09Rik 4930488L10Rik 4933425F03Rik 5830426I05Rik 9430059P22Rik AA407930 AI114950 Adamts15 Agtpbp1 Aicda Aldh1a3 Aldh1a7 Alox12e Alox15 Antxr1 Anxa1 Anxa3 Anxa5 Apc2 Aplp2 Apobec1 Arc Arf4 Arg2 Armcx2 Atf4 Atpif1 Axl B3gnt1 B430218L07Rik BC005537 BC006933 BC006965 BC…
163	V$IK1_01: Ikaros 1	348	348	261	8567	6995	-2.46	0.0	1.81	0.56	1110007H17Rik 1110037N09Rik 2310067E08Rik 2410003B16Rik 2410018G23Rik 2600017J23Rik 2700038L12Rik 2700084L22Rik 2900091E11Rik 4930403J22Rik 4930488L10Rik 5830426I05Rik 9430059P22Rik AI114950 AJ430384 Adamts15 Adamts4 Aldh1a1 Aldh1a3 Aldh1a7 Alox12e Alox15 Anxa3 Aplp2 Apobec1 Arc Areg Arf4 Arhgap5 Atf4 Atp1a1 Axl B3gnt1 B430218L07Rik BC053440 Bbox1 Bicd1 Bnip2 Brunol4 Btbd3 C1qtnf1 Cald1 Capzb Car…
164	V$STAT5A_02	108	108	501	2464	13098	-2.47	0.0	2.16	0.78	2310067E08Rik 2410003B16Rik 2410018G23Rik 2410118I19Rik 2410129E14Rik 2900091E11Rik Antxr1 Aplp2 Areg Arg2 Atf4 Bmi1 Btbd3 Cald1 Cd9 Cd97 Cdca1 Cdo1 Cipp Cited4 Cldn7 Clic4 Ctps Cyp1b1 Cyp26a1 Cyp39a1 Dctn4 Dnmt1 Egr1 Enpp2 Epb4.1l4a Ezh2 F3 Fgfr3 Foxa3 Frk Gab1 Galnt2 H2-T22 Hmgcr Hnrpu Hpn Hspca Iapp Ifit2 Ifrg15 Il18r1 Impa1 Kctd1 Klf7 Kpna2 Krt2-8 Lfng Lpgat1 Mal Mbd1 Mbnl1 Mcm6 Mef2a Mia1 Mo…
165	V$MAX_01: Max	17	17	592	650	14912	-2.48	0.0	0.03	0.0	9430059P22Rik Atf4 Crispld1 Gig1 Gnai3 Gzma Hdgf Hp Niban Papd4 Ptprs S100a11 Seh1l Slc39a8 Spon1 Stmn1 Thoc4
166	V$T3R_01: viral homolog of thyroid hormone receptor alpha1	9	9	600	414	15148	-2.48	0.0	0.02	0.0	1110037N09Rik Clic4 F11r Fignl1 Hp Pcm1 Tagln2 Tuba1 Ywhae
167	V$IRF7_01: interferon regulatory factor 7	333	333	276	8823	6739	-2.5	0.0	0.17	0.0	1110007H17Rik 1200008O12Rik 2310067E08Rik 2410018G23Rik 2610312E17Rik 2700084L22Rik 2900091E11Rik 4930403J22Rik 4930542G03Rik 5830426I05Rik 9430059P22Rik AI114950 AJ430384 Adam10 Agtpbp1 Aldh1a1 Aldh1a7 Antxr1 Anxa1 Anxa3 Apg12l Apobec1 Areg Arg2 Atf4 Atp1a1 B430218L07Rik BC005537 BC006965 BC053440 Bbox1 Bicd1 Bnip2 Brunol4 C1qtnf1 C430014D17Rik Cadps2 Cald1 Capza2 Cbx1 Ccrn4l Cd24a Cd2ap Cd9 Cd9…
168	V$CETS168_Q6	389	389	220	9624	5938	-2.5	0.0	1.8	0.56	1110037N09Rik 1200008O12Rik 2410018G23Rik 2410118I19Rik 2600017J23Rik 2610312E17Rik 2700038L12Rik 3110006P09Rik 4930542G03Rik 5830426I05Rik 9430059P22Rik AI114950 AJ430384 Adam10 Adamts4 Agtpbp1 Aldh1a7 Alg2 Alox12e Alox15 Antxr1 Anxa1 Anxa3 Apg12l Aplp2 Apobec1 Arc Areg Arf4 Arg2 Arl6ip6 Armcx2 Atf4 Atp1a1 Atpif1 B3gnt1 B430218L07Rik BC005537 BC006965 BC014699 BC027663 BC053440 Becn1 Bicd1 Bmi1 …
169	V$AMEF2_Q6: myocyte enhancer factor	53	53	556	1629	13933	-2.51	0.0	0.07	0.0	2700038L12Rik 3110006P09Rik Aicda Aldh1a7 Bbox1 Brca1 Brunol4 Car2 Ccl20 Cnn1 Dnmt1 Edg7 Eed Efnb1 Egr1 Ext1 Fignl1 H2-T10 H2-T22 Hdgf Hnrpu Hp Iapp Ier5 Ifit2 Klf7 Klhl2 Mfge8 Mia1 Mto1 Myh14 Npc1 Pcm1 Phc2 Pop5 Ppp1cb Ptpn13 Ptpn2 Rad21 Rbl1 Rod1 Rpa3 Rpgrip1 Rps25 Sdc1 Shcbp1 Slbp Slc16a1 Tgfb1i4 Thoc4 Thrap4 Txnl1 Vamp5
170	V$CMYB_01: c-Myb	136	136	473	3181	12381	-2.53	0.0	1.97	0.68	2310067E08Rik 2410118I19Rik 2610312E17Rik 2700084L22Rik 4930403J22Rik 4930488L10Rik AI114950 Aicda Aldh1a3 Arc Arf4 Atf4 B430218L07Rik BC005537 Bicd1 Bnip2 C1qtnf1 Capn2 Catna1 Cd24a Cdca1 Cdo1 Cklfsf8 Cks1b Cnp1 Cxcl1 Dag1 Ddx47 Edg7 Eif4ebp2 Elf3 Eps8 Eva1 Fbn2 Fgfr1op2 Fndc4 Foxo1 Ga17 Gbp1 Gig1 Gpc1 H2afx Hdgf Hmgcr Hmgn2 Hp Hspa14 Hspca Id1 Igfbp7 Impa1 Iqgap1 Junb Kctd1 Klf5 Krt1-19 Lamc2 L…
171	V$MTATA_B: Muscle TATA box	280	280	329	7457	8105	-2.53	0.0	0.18	0.0	1110037N09Rik 3110006P09Rik 4930403J22Rik 4930542G03Rik 5830426I05Rik AA545217 Adamts4 Agtpbp1 Aldh1a3 Aldh1a7 Alox12e Anxa1 Aplp2 Apobec1 Arg2 Arhgap5 Atf4 Axl B430218L07Rik BC005537 BC006965 BC014699 BC027663 BC053440 Bbox1 Bmi1 Bnip2 Brca1 Brunol4 Btbd3 C430014D17Rik Cald1 Capn2 Capzb Car2 Catnd2 Ccl20 Ccnt1 Ccrn4l Cd24a Cdc42 Cdca1 Cdh3 Cdkl2 Cdkn2b Cdyl Cenpb Cherp Chrnb1 Cited4 Clca1 Clca4 …
172	V$VMYB_02: v-Myb	109	109	500	2499	13063	-2.53	0.0	2.08	0.73	2410118I19Rik 2700084L22Rik AI114950 AJ430384 Anxa5 Apg12l Arg2 Atp1a1 BC005537 Bmi1 Bnip2 Capzb Cbx1 Cd24a Cdyl Clca4 Cldn7 Cybrd1 Cyr61 Dbn1 Ebna1bp2 Elf1 Emb Eppk1 Ezh2 Faf1 Foxo1 Foxp1 Gnai3 Gpc1 Gpx2 Gucy1b3 Gzma Hap1 Hells Id1 Igfbp7 Iqgap1 Isg20 Klhl2 Kpna2 Krt1-17 Lad1 Lbr Luc7l2 Mat2a Mcm7 Mtap4 Nek2 Nfe2l3 Nfkb2 Oxtr Pace4 Paics Paqr4 Pcm1 Pdpk1 Pfdn1 Pkp1 Pls3 Pold1 Pop5 Prelp Psip1 Pt…
173	V$ATF_01: activating transcription factor	72	72	537	1580	13982	-2.56	0.0	2.26	0.85	1200008O12Rik 2410003B16Rik 2700038L12Rik AA407930 AJ430384 Alg2 Areg Arg2 Armcx2 Atp1a1 BC006933 BC053440 Becn1 Ccnt1 Cd24a Cd2ap Cdkl2 Cldn7 Cops5 Cxcl16 Cyr61 Dctn4 Dnaja4 Dsg2 Egr1 Epha4 F3 Foxa1 Foxa3 Fst Gpm6b Gsto1 Hmgcr Id1 Ifrg15 Igsf4a Ikbkb Isg20 Itgb1 Jund1 Mbnl1 Mclc Mcm5 Nptx1 Padi4 Plk4 Pmaip1 Prdx4 Psip1 Ptpn13 Ptpn2 Ptprs Rbl1 Relb Rfc3 Rhoj Rnf7 Rpl15 Sept7 Shrm Slc6a9 Smc6l1 St…
174	V$EFC_Q6	327	327	282	8643	6919	-2.58	0.0	0.19	0.0	1110037N09Rik 1200008O12Rik 2310067E08Rik 2410129E14Rik 2600017J23Rik 2610312E17Rik 2700038L12Rik 2700084L22Rik 2900091E11Rik 3110006P09Rik 4930403J22Rik 4933425F03Rik 9430059P22Rik Adam10 Adamts15 Aicda Aldh1a1 Alg2 Alox15 Anxa5 Apc2 Apg12l Apobec1 Arc Areg Arg2 Arl6ip6 Armcx2 Atp1a1 Atpif1 Axl B430218L07Rik BC006933 BC006965 BC053440 Bcl3 Bmi1 Bnip2 Brunol4 Btbd3 C1qtnf1 Cadps2 Cald1 Catna1 Cd9…
175	V$NKX25_01: homeo domain factor Nkx-2.5/Csx, tinman homolog	311	311	298	7659	7903	-2.58	0.0	1.63	0.47	1110037N09Rik 2410003B16Rik 2410118I19Rik 2600017J23Rik 2900091E11Rik 3110006P09Rik 4930488L10Rik 4933425F03Rik 5830426I05Rik 9430059P22Rik AA407930 AJ430384 Adamts15 Aldh1a7 Alox15 Anxa3 Anxa5 Apc2 Arc Areg Arf4 Armcx2 Atf4 Atp1a1 Axl B3gnt1 B430218L07Rik BC006933 Bbox1 Bcl3 Becn1 Bmi1 Bnip2 Cadps2 Cald1 Car2 Card10 Catna1 Cd24a Cd2ap Cd9 Cd97 Cda Cdc42 Cdca1 Cdkn2b Cdo1 Cdyl Celsr1 Cenpb Chchd3…
176	V$GATA4_Q3	591	591	18	15266	296	-2.58	0.0	0.03	0.0	1110007H17Rik 1110037N09Rik 1200008O12Rik 2310067E08Rik 2410003B16Rik 2410018G23Rik 2410118I19Rik 2410129E14Rik 2600017J23Rik 2610312E17Rik 2700038L12Rik 2700084L22Rik 3110006P09Rik 4930403J22Rik 4930488L10Rik 4930542G03Rik 4933425F03Rik 5830426I05Rik 9430059P22Rik AA407930 AA545217 AI114950 AJ430384 Adam10 Adamts15 Adamts4 Agtpbp1 Aicda Aldh1a1 Aldh1a3 Aldh1a7 Alg2 Alox12e Alox15 Antxr1 Anxa1 An…
177	V$GABP_B: GA binding protein	61	61	548	1313	14249	-2.59	0.0	2.31	0.87	1200008O12Rik 2600017J23Rik 4930542G03Rik Arc Arl6ip6 Armcx2 Cdca1 Cdkl2 Cherp Cks1b Cops5 Cyp26a1 D10Ertd718e Ddx47 Dnajb6 Ebna1bp2 Eif4ebp2 Eno1 Fgfr1op2 Fmr1 Ga17 Gba2 Gmnn Gnai3 Hmgn2 Hrmt1l3 Hspa14 Id4 Impa1 Lisch7 Lsm5 Mcm3 Mrpl13 Mrpl21 Oact1 Paics Paqr4 Pard6b Plk4 Pop5 Ppih Psmd7 Ranbp5 Rfc3 Rpl15 Sf3b4 Smarcc1 Solt Sptlc1 St13 Taf7 Thoc4 Tm9sf2 Txndc7 Txnl1 Uhrf1 Vdr Vil2 Wasl Wwp2 Zfp6…
178	V$GFI1_01: growth factor independence 1	167	167	442	4551	11011	-2.61	0.0	0.17	0.0	1110037N09Rik 2410003B16Rik 2410118I19Rik 2700084L22Rik 3110006P09Rik 4930488L10Rik 5830426I05Rik AA407930 AA545217 AI114950 Adam10 Aicda Aldh1a1 Aplp2 Arf4 Arl6ip6 B430218L07Rik BC027663 BC053440 Bbox1 Becn1 Bnip2 Brca1 Brunol4 Btbd3 Cald1 Capn2 Capzb Cbx1 Ccnt1 Ccrn4l Cdca1 Cdyl Chc1l Cklfsf8 Clca1 Clca2 Clca4 Cnn2 Cnp1 Col17a1 Col18a1 Col9a3 Coro2a Cp Cte1 Ctgf Cxcl1 Cxcl5 Cyp1b1 Cyp39a1 Ddx21…
179	V$MTF1_Q4	53	53	556	1122	14440	-2.63	0.0	2.33	0.89	3110006P09Rik 4930488L10Rik Adam10 Aicda Aldh1a3 Aplp2 BC006933 Cdca1 Cdh3 Cdkn2b Celsr1 Chc1l Col18a1 Ctgf Cxcl16 D2Bwg0891e Dbn1 Defb1 Epha4 Fgfr1op2 Fhl2 Fndc4 Foxa3 Fst Gmnn Igfbp7 Klf7 Lisch7 Ltbp3 Luc7l2 Mbd1 Mobkl2b Mrpl13 Msh6 Mto1 Ndrg1 Nek2 Oact1 Oas3 Ppih Pqlc1 Prim2 Pthlh Ptprs Ramp1 Rspondin Slc6a9 Smox Socs3 Tef Tm9sf2 Vegfc Zfp326
180	V$NFKAPPAB_01: NF-kappaB	96	96	513	2196	13366	-2.65	0.0	1.97	0.68	2600017J23Rik Adamts4 Aldh1a3 Alox12e Apc2 Apg12l Arg2 B430218L07Rik BC005537 Bcl3 Catnd2 Ccl20 Cd24a Cdkl2 Chd4 Cited4 Clca1 Clca2 Clca4 Cldn4 Clic4 Coro2a Cte1 Ctgf Cxcl1 Cxcl5 Cyp26a1 Dapk2 Defb1 Dnaja4 Edg7 Eif2c2 Elf3 Enpp2 Fgf1 Fndc4 Ga17 Gbp2 Gjb4 Gnai3 Gtpbp4 Gucy1b3 Hnrpu Hspca Ifit2 Ifitm3 Ilk Inhbb Isg20 Krt1-18 Lama5 Lamb3 Lbr Lcn2 Mal Mat2a Mcm3 Mcm5 Mcm7 Nfkb2 Nfkbia Niban Nmyc1 Nra…
181	V$DEC_Q1	439	439	170	10948	4614	-2.65	0.0	1.65	0.48	1110007H17Rik 1110037N09Rik 2310067E08Rik 2410018G23Rik 2410129E14Rik 2600017J23Rik 2700038L12Rik 2700084L22Rik 4930403J22Rik 4930488L10Rik 4933425F03Rik 5830426I05Rik 9430059P22Rik AA407930 AA545217 AI114950 Adam10 Aldh1a1 Aldh1a3 Aldh1a7 Alox15 Antxr1 Anxa5 Apc2 Arc Areg Arf4 Arg2 Arhgap5 Armcx2 Atf4 Atpif1 Axl B3gnt1 BC005537 BC006933 BC014699 BC027663 BC053440 Bbox1 Becn1 Bicd1 Brca1 Btbd3 C1…
182	V$SRF_Q5_01	167	167	442	4531	11031	-2.68	0.0	0.19	0.0	2600017J23Rik 2610312E17Rik 2900091E11Rik 4930488L10Rik AA407930 AI114950 AJ430384 Aicda Alg2 Alox12e Alox15 Anxa1 Anxa3 Anxa5 Apc2 Aplp2 Arc Areg Arf4 Axl BC005537 BC006965 Bmi1 Brunol4 Btbd3 Cald1 Capzb Card10 Catna1 Ccl20 Cd97 Cdh2 Chc1l Chd4 Cherp Chrnb1 Cipp Cks1b Cldn23 Cnn1 Cnn2 Cnp1 Col17a1 Coro2a Ctgf Ctps Cxcl5 Cyba D2Bwg0891e Dag1 Dapk2 Dctn4 Dnaja4 Dnajb6 Dnmt1 Edil3 Egfl6 Eif2c2 Epha…
183	V$NFE2_01: NF-E2 p45	96	96	513	2202	13360	-2.68	0.0	1.93	0.66	1110037N09Rik 2410018G23Rik 2410118I19Rik 2700038L12Rik 2700084L22Rik 3110006P09Rik AA545217 Anxa1 Apc2 BC006933 BC006965 Becn1 Brca1 Capn2 Cda Cdyl Cipp Cldn4 Crim1 Ctps2 Cxcl5 Cybrd1 Dbn1 Dsg2 Efhd2 Eif4ebp2 Eva1 Foxa1 Gbp1 Gjb4 Gnai2 Gnai3 Gpc1 Gzma Hivep1 Hpn Hrmt1l3 Hspa8 Id1 Igfbp7 Igsf4a Isg20 Kcnk1 Krt1-14 Krt2-7 Krt2-8 Lamb3 Lamc2 Lect1 Lisch7 Lrrk1 Luc7l2 Mal Mal2 Mfge8 Mlp Mrpl13 Mtap4…
184	V$PBX1_02: homeo domain factor Pbx-1	4	4	605	246	15316	-2.68	0.0	0.01	0.0	2700084L22Rik Iapp Shrm Suv39h1
185	V$XFD1_01: Xenopus fork head domain factor 1	91	91	518	2588	12974	-2.7	0.0	0.13	0.0	4930403J22Rik 5830426I05Rik AA407930 AA545217 AI114950 AJ430384 Adam10 Apobec1 Arhgap5 BC053440 Becn1 Brca1 C430014D17Rik Ccl20 Cdyl Chchd3 Cited4 Col4a6 Crim1 Ctgf Ddx21 Defb1 Dmgdh Dnajb6 Dnmt1 Ebna1bp2 Egr1 Eif3s10 Eif4ebp2 Exosc1 F3 Fmo2 Gch1 Gmnn Gucy1a3 Hap1 Hey2 Hmgb2 Hspa14 Iapp Id1 Il18r1 Impa1 Kcnd2 Kcnk1 Luzp1 Mclc Mto1 Nedd4 Oact1 Osmr Pard6b Pbx1 Pftk1 Phc2 Plk4 Plscr1 Pold1 Ppih Pth…
186	V$AREB6_02: AREB6 (Atp1a1 regulatory element binding factor 6)	225	225	384	5996	9566	-2.7	0.0	0.23	0.0	1110007H17Rik 2410018G23Rik 2600017J23Rik 2700038L12Rik 2700084L22Rik 4930488L10Rik AA545217 AJ430384 Aldh1a1 Alg2 Alox12e Antxr1 Arg2 Armcx2 B3gnt1 BC053440 Becn1 Brca1 Cald1 Capza2 Capzb Car2 Catna1 Ccl20 Cdh2 Cdkl2 Cdkn2b Cdyl Chd4 Cipp Cklfsf8 Clca1 Clca4 Cldn23 Cldn7 Clic4 Clu Cnn2 Cnn3 Cnp1 Col9a3 Coro2a Cp Crispld1 Cyba Cybrd1 Cyp1b1 D10Ertd718e Dbn1 Ddx21 Ddx47 Dnaja4 Dnmt1 Dsg2 E030034P1…
187	V$DR3_Q4: direct repeat 3	95	95	514	2180	13382	-2.7	0.0	1.91	0.66	2410129E14Rik 2900091E11Rik Adamts15 Apg12l BC014699 BC027663 Bicd1 Cald1 Cd9 Cd97 Cda Cherp Cklfsf8 Clca2 Cldn4 Clic4 Cnn2 Cnot6l Col17a1 Col18a1 Cyp39a1 Cyr61 D10Ertd718e D2Bwg0891e Dsg2 Ect2 Edil3 Eif2c2 Eif3s10 Eppk1 F11r Fgfr3 Fignl1 Foxa3 Gabrp Galnt2 Gig1 Gmnn H2-Bl H2-T10 H2-T22 Hells Id1 Ifrg15 Ikbkb Kcnk1 Krt1-18 Lcn2 Lcn7 Lims1 Lsm8 Mal Marveld2 Mef2a Mfhas1 Mtap4 Muc1 Nptx1 Pak3 Paqr4…
188	V$MYC_Q2	123	123	486	2897	12665	-2.72	0.0	1.74	0.52	1110037N09Rik 2310067E08Rik 2610312E17Rik 2700038L12Rik 4930403J22Rik 4930488L10Rik 4933425F03Rik 9430059P22Rik AI114950 Adam10 Aldh1a3 Armcx2 Atp1a1 B3gnt1 BC014699 Bbox1 Cadps2 Capzb Card10 Cd24a Cdc42 Cdh3 Chchd3 Chd4 Clca1 Clca4 Cldn23 Crispld1 Cxcl1 Defb1 Ebna1bp2 Efnb1 Eno1 F3 Faf1 Fbn2 Fgf1 Frk Gig1 Gjb4 Gnai3 Gpm6b Gpsm2 Gzma Hdgf Hells Hmgn2 Hp Hrmt1l3 Hspca Ifrg15 Ilk Impa1 Klf4 Lfng Lg…
189	V$HAND1E47_01: Hand1:E47 heterodimer	362	362	247	9019	6543	-2.73	0.0	1.4	0.32	1110007H17Rik 1110037N09Rik 1200008O12Rik 2310067E08Rik 2410003B16Rik 2410118I19Rik 2600017J23Rik 2610312E17Rik 2900091E11Rik 3110006P09Rik 4930542G03Rik 4933425F03Rik 5830426I05Rik 9430059P22Rik AA545217 Adamts15 Adamts4 Agtpbp1 Aicda Aldh1a3 Aldh1a7 Alox12e Anxa1 Anxa5 Aplp2 Apobec1 Arc Arf4 Arg2 Arl6ip6 Atf4 Atp1a1 Atpif1 Axl B430218L07Rik BC014699 Bbox1 Bcl3 Becn1 Bnip2 Brca1 Brunol4 C1qtnf1 …
190	V$HFH4_01	28	28	581	532	15030	-2.73	0.0	2.55	1.08	Cbx1 Cd97 Cdyl Chchd3 Cmkor1 Cp Cxcl1 Enpp2 Gab1 Has2 Ier5 Isg20 Klf4 Krt1-14 Ly6a Myh14 Ndrg1 Pop5 Ppil5 Psmd7 Rfc3 Rnf7 Rpgrip1 Rsnl2 Slc5a8 Tacstd1 Tera Uhrf1
191	V$IRF_Q6_01	275	275	334	7254	8308	-2.73	0.0	0.26	0.0	1200008O12Rik 2410118I19Rik 2410129E14Rik 2610312E17Rik 2700038L12Rik 2700084L22Rik 2900091E11Rik 3110006P09Rik 4930542G03Rik 4933425F03Rik 5830426I05Rik AA407930 AJ430384 Adamts4 Agtpbp1 Aicda Aldh1a1 Aldh1a3 Aldh1a7 Antxr1 Anxa1 Anxa3 Anxa5 Apg12l Apobec1 Areg Arg2 Armcx2 B430218L07Rik BC005537 BC006965 BC014699 BC027663 BC053440 Bcl3 Bicd1 Bnip2 Brca1 Brunol4 Btbd3 Cadps2 Cald1 Capza2 Car2 Cbx…
192	V$ATF1_Q6	46	46	563	964	14598	-2.74	0.0	2.27	0.85	2700038L12Rik 3110006P09Rik AJ430384 Aldh1a7 Areg Arg2 BC005537 BC053440 Cd2ap Cldn7 Clic4 Dmtf1 Egr1 Eppk1 Fmo2 Foxa3 Gpm6b Hey2 Id1 Ikbkb Jund1 Klf4 Lama5 Lsm5 Mbnl1 Mlstd2 Nkd2 Nptx1 Pkp1 Plk4 Pmaip1 Pop5 Ptprs Rbl1 Relb Rnf7 Sept2 Sept7 Shcbp1 Solt St13 St7 Tmepai Tmod2 Ung Zfp36l1
193	V$EVI1_05: ectopic viral integration site 1 encoded factor	30	30	579	986	14576	-2.75	0.0	0.07	0.0	5830426I05Rik Aicda BC027663 Cald1 Catnd2 Ccl20 Csna Cxcl5 Eif3s10 F2rl1 Fdps Gab1 Gig1 Gpx2 Junb Kcnk1 Prep Rab27b Rac1 Rerg Rnf20 Sf3b5 Shcbp1 Slc25a13 Slc5a8 Stmn1 Taf7 Tes Tgtp Zfp612
194	V$EBF_Q6	181	181	428	4402	11160	-2.77	0.0	1.45	0.36	2310067E08Rik 2410018G23Rik 2410129E14Rik 2610312E17Rik 9430059P22Rik Adamts4 Aldh1a3 Aldh1a7 Alox15 Anxa5 Arc Arl6ip6 Atf4 Atpif1 BC014699 BC027663 Bcl3 C1qtnf1 Capzb Car2 Cd2ap Cdh3 Cdkl2 Cdyl Chd4 Chrnb1 Cited4 Cklfsf8 Clca2 Cldn4 Cldn7 Cnn2 Cnp1 Col17a1 Col9a3 Cpsf3 Crim1 Crispld1 Cryab Cte1 Ctps Ctps2 Cyp39a1 Dag1 Dapk2 Dbn1 Dsg2 E030034P13Rik Ect2 Edg7 Eed Egfl6 Egr1 Emb Epha4 Eppk1 Eva1 Fb…
195	V$NKX22_01: NK2 class homeobox factor 2	70	70	539	2030	13532	-2.78	0.0	0.13	0.0	5830426I05Rik AA545217 Alox12e Apg12l Arhgap5 BC005537 BC014699 Bbox1 C430014D17Rik Capza2 Cd24a Cd97 Cdc42 Cdca1 Cdo1 Clca2 Col17a1 Cryab Ctps Eed Eif3s10 Fbxo11 Fbxo3 Fgfr3 Foxo1 Foxp1 Gabrp Gpx2 Gzma Iapp Ifrg15 Igsf4a Ilk Jund1 Klhl2 Luzp1 Ly6a Mal2 Mcm3 Mef2a Mrpl13 Msn Myh14 Npc1 Papd4 Pbx1 Pcm1 Pls3 Prdx4 Pscdbp Psmd11 Pthlh Ptn Pum2 Rai14 Rerg Slbp Slc6a9 Smc6l1 Solt Sptlc1 Tagln2 Tcfl5 T…
196	V$HNF4ALPHA_Q6	209	209	400	5550	10012	-2.79	0.0	0.27	0.0	1110037N09Rik 2410003B16Rik 2410129E14Rik 2700084L22Rik 4930403J22Rik AA545217 AJ430384 Aicda Aldh1a3 Aldh1a7 Alox12e Alox15 Anxa3 Apobec1 Arf4 Atf4 Atpif1 B3gnt1 BC006965 BC053440 Bcl3 Becn1 Bicd1 Bnip2 Brca1 Btbd3 C1qtnf1 C430014D17Rik Card10 Cd2ap Cda Cdca1 Cdkl2 Cdkn2b Cdo1 Cenpb Chc1l Cipp Cited4 Clca1 Cldn23 Cldn4 Cldn7 Clic4 Cmkor1 Cnp1 Cops5 Cpsf3 Cte1 Ctgf Ctps2 Cxcl1 Cxcl16 Cyba Cyp1b1 …
197	V$HFH3_01: HFH-3 (HNF3/fork head homolog 3)	277	277	332	7274	8288	-2.8	0.0	0.3	0.0	1110007H17Rik 1200008O12Rik 2310067E08Rik 2410018G23Rik 2410118I19Rik 2610312E17Rik 2700038L12Rik 2900091E11Rik 4930403J22Rik 4930542G03Rik 4933425F03Rik 5830426I05Rik 9430059P22Rik AA407930 AA545217 AI114950 Adam10 Agtpbp1 Aldh1a3 Alg2 Alox12e Alox15 Anxa1 Anxa3 Apc2 Apobec1 Arhgap5 Armcx2 Atf4 Atpif1 Axl B430218L07Rik BC006933 BC027663 Bbox1 Becn1 Bicd1 Brca1 Brunol4 Btbd3 C430014D17Rik Cadps2 …
198	V$HLF_01: hepatic leukemia factor	171	171	438	4586	10976	-2.8	0.0	0.24	0.0	2310067E08Rik 2410003B16Rik 2410018G23Rik 2410129E14Rik 2610312E17Rik 2900091E11Rik 3110006P09Rik 4930403J22Rik 4933425F03Rik 5830426I05Rik AJ430384 Adamts15 Agtpbp1 Aldh1a7 Alg2 Antxr1 Arf4 Arhgap5 BC005537 BC006965 BC014699 Bbox1 Bicd1 Brca1 C430014D17Rik Cadps2 Cald1 Car2 Ccnt1 Cdc42 Cdyl Cenpb Chc1l Chchd3 Cherp Cklfsf8 Cks1b Clca1 Clca2 Clca4 Cnn3 Cnp1 Col4a6 Cops5 Coro2a Crim1 Cryab Cte1 Ct…
199	V$NFY_Q6: nuclear factor Y (Y-box binding factor)	207	207	402	5491	10071	-2.81	0.0	0.28	0.0	1200008O12Rik 2410003B16Rik 2410018G23Rik 2410129E14Rik 2600017J23Rik 2700084L22Rik 4930542G03Rik AA407930 AI114950 Aldh1a3 Aldh1a7 Antxr1 Areg Arl6ip6 Atf4 B3gnt1 BC006933 BC006965 BC014699 BC027663 Bbox1 Bicd1 Bnip2 Btbd3 C1qtnf1 Capza2 Card10 Catnd2 Ccl20 Ccnt1 Cdh3 Cenpb Cherp Cited4 Cklfsf8 Cks1b Clca1 Cldn23 Clu Cnn1 Cnn2 Cnn3 Cnot6l Cops5 Coro2a Cp Cpsf3 Crispld1 Cte1 Ctps2 Cxcl1 Cybrd1 Cy…
200	V$MEF2_02: myogenic MADS factor MEF-2	36	36	573	1138	14424	-2.81	0.0	0.08	0.0	3110006P09Rik Apobec1 Brunol4 Cd24a Cd97 Chrnb1 Clu Cnot6l Cp Csna Dag1 Dctn4 Ddx47 Eif3s10 Epb4.1l5 Ga17 Gbp2 Gmnn Ifit2 Klf7 Luzp1 Msn Mto1 Pappa Pop5 Qk Rad21 Rpl41 Sall2 Sdc1 Shox2 Shrm Tgfb1i4 Tiparp Tpm3 Zfp238
201	V$PEBP_Q6	149	149	460	4026	11536	-2.82	0.0	0.23	0.0	1110007H17Rik 2410003B16Rik 2600017J23Rik 9430059P22Rik AA407930 Agtpbp1 Aldh1a3 Aldh1a7 Antxr1 Anxa1 Apc2 Aplp2 Apobec1 Arc Arg2 Atf4 Atpif1 B430218L07Rik BC006933 BC006965 Becn1 Bnip2 Brca1 Btbd3 C1qtnf1 Catna1 Ccl20 Cda Celsr1 Chchd3 Cipp Cks1b Clca1 Clca2 Clca4 Cldn4 Cmkor1 Col18a1 Col9a3 Cops5 Ctps2 Cxcl1 Cyp39a1 Dapk2 Defb1 Ect2 Eif2c2 Eif3s10 Eif4ebp2 Elf1 Elovl7 Eno1 Epb4.1l5 Fgfr1op2 Fhl…
202	V$E12_Q6	166	166	443	4053	11509	-2.87	0.0	1.33	0.27	1110007H17Rik 2310067E08Rik 2410003B16Rik 2410129E14Rik 2600017J23Rik 4930403J22Rik 4933425F03Rik 9430059P22Rik AA545217 AI114950 Aldh1a3 Alox12e Alox15 Apc2 Apg12l Apobec1 Arc Areg Arg2 Atf4 B3gnt1 BC006933 Bbox1 Bicd1 Brunol4 Cadps2 Cald1 Capzb Car2 Card10 Ccl20 Ccrn4l Cd24a Cd9 Cdh2 Cdh3 Cdkl2 Chc1l Chchd3 Chd4 Cherp Cipp Cklfsf8 Cldn4 Cldn7 Clu Cmkor1 Cnp1 Col18a1 Col9a3 Coro2a Cryab Cyp1b1 C…
203	V$FOXJ2_01: fork head box J 2	292	292	317	7598	7964	-2.88	0.0	0.39	0.0	1110007H17Rik 1200008O12Rik 2310067E08Rik 2410018G23Rik 2410118I19Rik 2610312E17Rik 2700038L12Rik 2900091E11Rik 4930403J22Rik 4930542G03Rik 4933425F03Rik 5830426I05Rik AA407930 AA545217 AI114950 Adam10 Agtpbp1 Aldh1a3 Alg2 Alox12e Anxa1 Anxa3 Apobec1 Arhgap5 Armcx2 Atp1a1 Atpif1 Axl B430218L07Rik BC006933 BC027663 Bbox1 Becn1 Bicd1 Bnip2 Brca1 Brunol4 Btbd3 C1qtnf1 C430014D17Rik Cadps2 Capn2 Capz…
204	V$ER_Q6: estrogen receptor	315	315	294	8183	7379	-2.89	0.0	0.39	0.0	1110007H17Rik 1110037N09Rik 2410003B16Rik 2410118I19Rik 2610312E17Rik 2700084L22Rik 4930403J22Rik 4930542G03Rik 4933425F03Rik 5830426I05Rik AA407930 AJ430384 Adamts15 Adamts4 Aldh1a3 Aldh1a7 Alg2 Apc2 Aplp2 Apobec1 Areg Arf4 Armcx2 Atf4 Atpif1 B3gnt1 B430218L07Rik BC014699 BC027663 Bcl3 Becn1 Bnip2 Brca1 Btbd3 C1qtnf1 Cald1 Capn2 Capza2 Capzb Car2 Card10 Catna1 Catnd2 Cdc42 Cdkl2 Cdo1 Celsr1 Cenp…
205	V$MYOD_01: myoblast determination gene product	404	404	205	10162	5400	-2.9	0.0	1.15	0.19	1110007H17Rik 1110037N09Rik 2310067E08Rik 2410003B16Rik 2410018G23Rik 2410129E14Rik 2600017J23Rik 2610312E17Rik 2700084L22Rik 4930403J22Rik 4930488L10Rik 4930542G03Rik 4933425F03Rik 5830426I05Rik 9430059P22Rik AA545217 AI114950 Adamts4 Aicda Aldh1a3 Aldh1a7 Alg2 Alox12e Alox15 Antxr1 Apc2 Apg12l Apobec1 Areg Arg2 Armcx2 Atf4 Atp1a1 B3gnt1 BC005537 BC006933 BC014699 BC053440 Bbox1 Becn1 Bicd1 Brca…
206	V$PAX6_01: Pax-6	281	281	328	7301	8261	-2.9	0.0	0.41	0.0	2410003B16Rik 2600017J23Rik 2610312E17Rik 2700038L12Rik 2700084L22Rik 4930403J22Rik 4930542G03Rik 5830426I05Rik AA407930 AA545217 Agtpbp1 Aicda Aldh1a1 Aldh1a3 Alox12e Alox15 Antxr1 Apg12l Arf4 Arhgap5 Armcx2 Atf4 Atp1a1 Atpif1 BC005537 BC006933 BC006965 BC053440 Bbox1 Bmi1 Brca1 Btbd3 C1qtnf1 C430014D17Rik Cadps2 Capza2 Catnd2 Ccl20 Ccnt1 Ccrn4l Cd2ap Cd97 Cda Cdc42 Cdca1 Cdh3 Cdkl2 Cdyl Celsr1 …
207	V$TAXCREB_01: Tax/CREB complex	22	22	587	405	15157	-2.91	0.0	2.46	0.99	2410018G23Rik 2410129E14Rik 2700084L22Rik BC005537 Bnip2 Cherp Eps8 Gig1 Iqgap1 Irf6 Jund1 Lmna Luc7l2 Mat2a Nebl Pdgfa Ptprs Rbl1 Slc25a13 Tmem43 Trib2 Zfp326
208	V$ETS1_B: c-ETS-1 binding site	272	272	337	6848	8714	-2.93	0.0	0.94	0.05	1200008O12Rik 2310067E08Rik 2410003B16Rik 2410118I19Rik 2600017J23Rik 2700084L22Rik 4933425F03Rik 5830426I05Rik AI114950 AJ430384 Adam10 Adamts4 Agtpbp1 Aldh1a7 Alg2 Apg12l Aplp2 Apobec1 Arc Areg Arl6ip6 Atf4 Atp1a1 Atpif1 B3gnt1 BC005537 BC014699 BC027663 BC053440 Bcl3 Bicd1 Btbd3 C1qtnf1 Capn2 Capza2 Capzb Card10 Catna1 Catnd2 Ccl20 Ccnt1 Cd9 Cda Cdca1 Cdh2 Cdh3 Chd4 Cherp Chrnb1 Cited4 Cks1b C…
209	V$AP4_01: activator protein 4	45	45	564	1357	14205	-2.93	0.0	0.12	0.0	4930488L10Rik 9430059P22Rik Adamts4 Alox12e Apobec1 Atf4 BC014699 Cd2ap Cenpb Clic4 Col4a6 Cte1 Cyp1b1 D2Bwg0891e Fignl1 Frk Hp Ifitm3 Junb Kpna2 Lamc2 Lfng Lsm5 Mal Marveld2 Mclc Mdn1 Mfhas1 Pbx1 Pcanap6 Pkp1 Pold1 Rac1 Rai14 S100a10 Slc5a8 Smarcd2 Spint1 Surb7 Tenc1 Tmod2 Tnfaip2 Tnfrsf11b Wnt7b Wrnip1
210	V$CEBP_C: C/EBP binding site	138	138	471	3705	11857	-2.93	0.0	0.28	0.0	2410003B16Rik 2610312E17Rik 4930488L10Rik AA545217 AJ430384 Adamts4 Agtpbp1 Aicda Anxa5 Arhgap5 BC005537 BC027663 BC053440 Bbox1 C430014D17Rik Capza2 Card10 Cbx1 Cdc42 Cdh3 Cdkn2b Cenpb Chrnb1 Clca4 Cldn23 Cops5 Coro2a Ctps2 D2Bwg0891e Ddx21 Dmtf1 Dnmt1 Edil3 Eed Efnb1 Egr1 Eif3s10 Elf1 Elf3 Elovl7 Fbxo3 Fgf1 Fst Gbp1 Gbp2 Glg1 Gnai2 Gucy1b3 H2afx Hadhsc Hmgn2 Ier5 Ifit2 Igsf4a Il18r1 Ilk Isg20 K…
211	V$LPOLYA_B: Lentiviral Poly A signal	119	119	490	3232	12330	-2.93	0.0	0.25	0.0	1200008O12Rik 2410129E14Rik 2700038L12Rik 3110006P09Rik 4933425F03Rik Adamts15 Agtpbp1 Arhgap5 Armcx2 Bbox1 C430014D17Rik Car2 Cbx1 Ccl20 Cd9 Cd97 Cdkn2b Cited4 Cks1b Clca4 Cldn23 Cnn1 Cnot6l Cnp1 Cp Cyp39a1 Ddx21 Dmgdh Edil3 Eif3s6ip Eno1 Eppk1 Exosc1 Fbn2 Fgfr3 Fmo2 Foxo1 Fxyd3 Ga17 Gbp1 Gbp2 Gsto1 Gzma H28 H2afx Hap1 Hmgb2 Iapp Ier5 Ifit2 Ifitm3 Ifrg15 Ikbkb Impa1 Iqgap1 Isg20 Kcnd2 Kctd1 Klf7…
212	V$TAL1_Q6	258	258	351	6499	9063	-2.95	0.0	0.92	0.05	1110007H17Rik 1110037N09Rik 1200008O12Rik 2410003B16Rik 2410018G23Rik AA545217 AI114950 AJ430384 Adam10 Adamts15 Adamts4 Aldh1a3 Antxr1 Apc2 Apg12l Apobec1 Arc Areg Arl6ip6 B3gnt1 B430218L07Rik Bbox1 Becn1 Bicd1 Bmi1 Brunol4 C1qtnf1 Cald1 Capza2 Capzb Cbx1 Ccl20 Ccnt1 Ccrn4l Cd24a Cd2ap Cd9 Cdh2 Chc1l Chchd3 Chd4 Cherp Cipp Cklfsf8 Clca1 Clca2 Cldn23 Cldn4 Clu Cnn1 Cnp1 Col17a1 Cpsf3 Crispld1 Cry…
213	V$LHX3_01: LIM homeobox transcription factor 3	41	41	568	1250	14312	-2.96	0.0	0.11	0.0	2310067E08Rik AA407930 AA545217 Adamts15 Antxr1 Arhgap5 Btbd3 Cd2ap Csna Dmtf1 Eif3s10 Emb Fhl2 Foxo1 Foxp1 Ga17 Gnai3 Gtpbp4 Klhl2 Kras Mfge8 Myh14 Ogfrl1 Plscr1 Pop5 Prim2 Psmd11 Psmd7 Ptn Pum2 Rab27b Rbbp9 Shox2 Sspn St7 Tes Tmepai Tpm3 Trim37 Tuba1 Zfp238
214	V$VBP_01: PAR-type chicken vitellogenin promoter-binding protein	45	45	564	1353	14209	-2.96	0.0	0.12	0.0	2410129E14Rik 2900091E11Rik 3110006P09Rik AJ430384 Adamts15 Alg2 Arhgap5 BC005537 BC014699 C430014D17Rik Cald1 Car2 Chchd3 Cnn3 Crim1 Csna Cte1 Ctgf Dctn4 Ddx21 Fbxo3 Ga17 Gpm6b Gtpbp4 Hadhsc Hmgcr Ier5 Igsf4a Kpna2 Krt2-8 Lrrk1 Mtap4 Ogfrl1 Pls3 Psmd7 Relb Rpl15 St14 Tef Timeless Tmepai Ttyh1 Wnt5b Wwp2 Zfp612
215	V$RFX1_02: X-box binding protein RFX1	203	203	406	5301	10261	-2.96	0.0	0.42	0.0	1200008O12Rik 2410118I19Rik 2410129E14Rik 2700038L12Rik 4930542G03Rik AA407930 AI114950 AJ430384 Adamts4 Agtpbp1 Aicda Aldh1a7 Alox12e Arc Areg Arl6ip6 Armcx2 Atp1a1 Axl B3gnt1 BC005537 BC006933 BC014699 BC053440 Bmi1 Bnip2 Brunol4 C1qtnf1 Cadps2 Capn2 Capzb Car2 Catna1 Catnd2 Cd24a Cd97 Cda Cdh3 Cdkl2 Cdkn2b Cdo1 Chchd3 Cited4 Cks1b Cldn4 Clic4 Clu Cnot6l Col18a1 Col9a3 Coro2a Cpsf3 Cte1 Ctps2 C…
216	V$NFY_01: nuclear factor Y (Y-box binding factor)	136	136	473	3311	12251	-2.96	0.0	1.27	0.24	2410018G23Rik 2410129E14Rik 2700084L22Rik 4930542G03Rik Aldh1a3 Aldh1a7 Antxr1 Aplp2 Arl6ip6 Atf4 BC006933 BC014699 Bbox1 Btbd3 Card10 Catnd2 Ccnt1 Ccrn4l Cdh2 Cdh3 Cited4 Cklfsf8 Cks1b Clca1 Cldn23 Clic4 Cnn2 Cnn3 Coro2a Cp Cte1 Cxcl1 Cyp39a1 D10Ertd718e Dag1 Ddx21 Ect2 Eed Efnb2 Eif3s6ip Elf3 Eno1 Exosc1 Ezh2 F11r Fbxo11 Fdps Fndc4 Foxj1 Foxo1 Gch1 Gmnn Gnai2 Gpc1 Gucy1b3 H2-Bl H2-T10 H2-T22 H2…
217	V$NRF2_Q4: heterodimer containing Nrf2	154	154	455	4090	11472	-2.97	0.0	0.33	0.0	1110037N09Rik 2410018G23Rik 2410118I19Rik 2610312E17Rik 2900091E11Rik 3110006P09Rik 4933425F03Rik 5830426I05Rik AA407930 AA545217 AJ430384 Adamts15 Adamts4 Aldh1a7 Anxa1 Apobec1 B430218L07Rik BC005537 BC006933 BC006965 Brca1 Btbd3 Capn2 Catna1 Cd24a Cda Cdo1 Cdyl Cited4 Cldn4 Clu Col17a1 Cryab Ctgf Cxcl5 Cyp1b1 Cyp26a1 Dapk2 Dctn4 Dsg2 Efhd2 Eif2c2 Epb4.1l4a Eva1 Exosc1 F11r F3 Faf1 Fhl2 Foxa1 Fr…
218	V$USF_01: upstream stimulating factor	71	71	538	1625	13937	-2.97	0.0	1.69	0.48	2610312E17Rik 2700038L12Rik 9430059P22Rik Adam10 Armcx2 Atf4 Atp1a1 B3gnt1 Cd24a Chchd3 Chd4 Clca1 Clca4 Crispld1 Cyba Dctn4 Defb1 Ebna1bp2 Faf1 Fmr1 Gig1 Gnai3 Gpsm2 Gzma Hdgf Hmgn2 Hp Hps3 Hrmt1l3 Ifrg15 Lgr6 Mal2 Mcm6 Mfhas1 Niban Oact1 Padi4 Papd4 Pcm1 Pftk1 Plat Prdx4 Psmd11 Ptprs Qk Rab20 Ralgds Relb Ris2 S100a11 S100a6 Seh1l Sept2 Sfpq Slc16a1 Slc25a13 Slc39a8 Spon1 Stmn1 Tagln2 Tenc1 Thoc…
219	V$FREAC4_01: Fork head RElated ACtivator-4	11	11	598	163	15399	-2.98	0.0	2.73	1.2	4930403J22Rik 5830426I05Rik Clca1 Ctgf Enpp2 Gpm6b Igsf4a Marveld2 Sept7 Utrn Zfp286
220	V$TITF1_Q3: TTF-1, TITF1 (thyroid transcription factor 1)	238	238	371	6030	9532	-2.98	0.0	0.8	0.0	1110007H17Rik 1110037N09Rik 2700038L12Rik 3110006P09Rik 4930403J22Rik 4930488L10Rik 9430059P22Rik AJ430384 Agtpbp1 Alox15 Anxa1 Anxa3 Arc Arg2 Arhgap5 Armcx2 Atp1a1 Axl B3gnt1 BC006933 BC053440 Becn1 Brca1 Btbd3 Cadps2 Cald1 Catna1 Catnd2 Ccrn4l Cd9 Cd97 Cdc42 Cdca1 Cdh2 Cdkn2b Cdo1 Cdyl Chc1l Chrnb1 Cipp Cklfsf8 Cks1b Clca1 Clu Cnn1 Cnp1 Col18a1 Col4a6 Col9a3 Cops5 Coro2a Csna Cte1 Ctps2 Cyba Cy…
221	V$ARNT_01: AhR nuclear translocator homodimers	41	41	568	1245	14317	-2.98	0.0	0.12	0.0	9430059P22Rik Armcx2 Atf4 Atp1a1 B3gnt1 Cyba Dctn4 Defb1 Ebna1bp2 Efnb1 Eno1 Faf1 Fmr1 Gzma Hdgf Hells Hmgn2 Hp Lmna Mal2 Mbnl1 Nfkb2 Niban Paics Papd4 Pappa Pftk1 Pop5 Psmd11 Ralgds S100a11 S100a6 Seh1l Sfpq Slc25a13 Slc25a19 Stmn1 Tenc1 Thoc4 Tjp2 Uhrf1
222	V$ETS2_B: c-Ets-2 binding sites	172	172	437	4275	11287	-2.99	0.0	1.04	0.1	2410003B16Rik 2600017J23Rik 4933425F03Rik Adam10 Adamts4 Agtpbp1 Aldh1a7 Apg12l Aplp2 Apobec1 Arc Arl6ip6 Atf4 Atpif1 B3gnt1 BC014699 Bcl3 Bicd1 Bmi1 Capn2 Capza2 Capzb Card10 Catnd2 Ccl20 Ccnt1 Cd9 Cda Chd4 Chrnb1 Cited4 Clca1 Cldn4 Cnn2 Cnp1 Coro2a Cp Cybrd1 Cyp26a1 Dctn4 Dnajb6 Ebna1bp2 Edil3 Eed Efnb2 Egr1 Eppk1 F11r F3 Fbn2 Fbxo11 Fmr1 Foxj1 Frk Ga17 Gabrp Gbp1 Gch1 Gig1 Gmnn Gpm6b Gsto1 Gzm…
223	V$E2_Q6: papilloma virus regulator E2	62	62	547	1399	14163	-2.99	0.0	1.75	0.52	2410129E14Rik AA407930 Alg2 Arg2 Atf4 B3gnt1 Cadps2 Cdh2 Cdkn2b Celsr1 Cldn7 Crim1 Cryab Ctgf Ctps2 Cyp39a1 Dag1 Dnmt1 Edg7 Eif3s6ip Eif4ebp2 Elf3 Epb4.1l4a Exosc1 F2rl1 F3 Fhl2 Foxa3 Foxj1 Hells Hey2 Hspca Ikbkb Lpgat1 Lrrk1 Ltbp3 Mfhas1 Mlstd2 Nfkbie Nmyc1 Oxtr Pum2 Ramp1 Rpa3 Sf3b4 Slc16a1 Sspn Stmn1 Surb7 Taf7 Tes Tmem43 Tmepai Trim37 Trpv4 Tubb6 Txnrd1 Utrn Vil2 Xist Zfp239 Zfp612
224	V$PPARG_03: PPAR (peroxisome proliferator-activated receptor gamma)	237	237	372	6080	9482	-2.99	0.0	0.61	0.0	2310067E08Rik 2410003B16Rik 2410018G23Rik 2700038L12Rik 2900091E11Rik 3110006P09Rik 4930403J22Rik 4930542G03Rik 9430059P22Rik AJ430384 Adamts15 Adamts4 Aicda Aldh1a7 Alox15 Anxa3 Apc2 Apobec1 Arg2 Arl6ip6 Armcx2 Atf4 B3gnt1 BC006933 BC006965 BC014699 Bcl3 Bicd1 Btbd3 Capzb Ccl20 Cd2ap Cd97 Cda Cdc42 Cdkl2 Chc1l Cipp Cldn23 Cldn4 Cldn7 Cnn3 Cnp1 Col4a6 Col9a3 Crispld1 Cte1 Ctps2 Cxcl1 Cyba Cybrd1 …
225	V$VMAF_01: v-Maf	384	384	225	9766	5796	-3.0	0.0	0.78	0.0	1110007H17Rik 1110037N09Rik 1200008O12Rik 2410018G23Rik 2410118I19Rik 2410129E14Rik 2610312E17Rik 2700038L12Rik 2700084L22Rik 2900091E11Rik 3110006P09Rik 4930403J22Rik 4930542G03Rik 4933425F03Rik 5830426I05Rik 9430059P22Rik AA407930 AI114950 Adamts15 Agtpbp1 Aldh1a3 Alg2 Anxa1 Anxa3 Anxa5 Apc2 Apg12l Aplp2 Apobec1 Areg Arg2 Arl6ip6 Armcx2 Atf4 Atpif1 B3gnt1 BC005537 BC006933 BC006965 BC027663 Bbo…
226	V$ATATA_B: Avian C-type TATA box	39	39	570	1189	14373	-3.01	0.0	0.12	0.0	5830426I05Rik AJ430384 Cd24a Eif3s6ip F11r F2rl1 Faf1 Fbxo3 Fmo2 Ga17 Gbp2 Gzma Impa1 Klf5 Lad1 Lsm8 Mbd1 Mlstd2 Ms4a4b Mtap4 Pcbd1 Ptn Rab27b Rai14 Rhov Rpl23a Sf3b4 Sfpq Sfrs7 Slc6a9 Smc6l1 Spon1 Tacstd1 Tiparp Tlr3 Tm4sf1 Tuba1 Ube1x Xist
227	V$PADS_C: Retroviral Poly A downstream element	162	162	447	4041	11521	-3.04	0.0	0.97	0.07	1110007H17Rik 1200008O12Rik 2410003B16Rik 2410129E14Rik 2600017J23Rik 2610312E17Rik 2700038L12Rik 2700084L22Rik 3110006P09Rik 5830426I05Rik AA545217 AJ430384 Agtpbp1 Anxa1 Apobec1 Arf4 Arg2 BC006933 BC014699 BC053440 Bcl3 Becn1 Bmi1 Cbx1 Ccnt1 Cdkn2b Celsr1 Chc1l Cited4 Cks1b Col17a1 Col18a1 Cte1 Ctps Cyp26a1 Cyr61 Ddx47 Dmgdh Dnaja4 Dnmt1 Dsg2 Ebna1bp2 Ect2 Efhd2 Enpp2 Epb4.1l5 Eppk1 Eps8 Ext1 F…
228	V$E2_01: papilloma virus regulator E2	39	39	570	826	14736	-3.04	0.0	1.97	0.68	Atf4 B3gnt1 Cadps2 Cdkn2b Cldn7 Ctgf Ctps2 Eif3s6ip Eif4ebp2 Exosc1 F2rl1 F3 Fhl2 Foxa3 Foxj1 Hey2 Hspca Ikbkb Lpgat1 Lrrk1 Ltbp3 Mfhas1 Mlstd2 Nfkbie Nmyc1 Plscr2 Rab20 Ramp1 Rpa3 Sf3b4 Slc16a1 Stmn1 Surb7 Tes Trpv4 Txnrd1 Xist Zfp239 Zfp612
229	V$NERF_Q2: new ets-related factor 1a	37	37	572	779	14783	-3.05	0.0	1.97	0.68	Aplp2 Arc Arl6ip6 B3gnt1 Cnp1 Cops5 Coro2a Dctn4 Dnajb6 Eed Egr1 Fbxo11 Galnt2 Gbp1 Ikbkb Junb Krt1-14 Krt2-8 Lamc2 Nptx1 Nrarp Osr1 Pappa Pcbd1 Pkp3 Prelp Prkx Ris2 Scx Sept2 Sf3b1 Slc39a8 Smarcd2 St13 Tagln2 Usp43 Zfp326
230	V$ELK1_01: Elk-1	156	156	453	4043	11519	-3.09	0.0	0.52	0.0	1110037N09Rik 2310067E08Rik 2410118I19Rik 2600017J23Rik 2900091E11Rik 3110006P09Rik 5830426I05Rik AA545217 AI114950 Agtpbp1 Anxa3 Apc2 Apobec1 Arc Areg Arl6ip6 Armcx2 Atpif1 BC006965 BC014699 BC053440 Bcl3 Bicd1 Bnip2 Btbd3 Capza2 Capzb Car2 Card10 Ccnt1 Cdkl2 Cherp Chrnb1 Cipp Cks1b Cldn4 Cldn7 Cnn2 Col4a6 Cops5 Coro2a Cpsf3 Crispld1 Cybrd1 Dbn1 Dctn4 Dnajb6 Ebna1bp2 Edg7 Eed Efhd2 Egr1 Eif3s6ip…
231	V$HFH1_01: HNF-3/Fkh Homolog 1	74	74	535	2057	13505	-3.1	0.0	0.23	0.0	4930403J22Rik 5830426I05Rik AJ430384 Aldh1a3 Arhgap5 Bbox1 Ccl20 Cd97 Cdca1 Cdkl2 Cdyl Cenpb Chc1l Cherp Cldn4 Cops5 Ctgf Cxcl1 Edil3 Enpp2 F3 Fbxo11 Fgf1 Gab1 Gig1 Gjb4 Gmnn Gpm6b Gucy1b3 Has2 Hdgf Hnrpu Ifrg15 Igfbp7 Itgb1 Kctd1 Klf4 Klhl2 Ly6a Mef2a Mfge8 Mlstd2 Msi2h Myh14 Ndrg1 Pkp1 Plscr1 Pnp Ppil5 Ppp1cb Psmd7 Ptk2 Ptpn2 Pum2 Rac1 Rai2 Recql Relb Rhov Rnf20 Rpl23a Rspondin Sf3b1 Slc39a8 Sl…
232	V$AR_01: androgen receptor	53	53	556	1190	14372	-3.1	0.0	1.67	0.48	1110037N09Rik 3110006P09Rik 5830426I05Rik Anxa3 Areg BC014699 Bmi1 Brca1 Catnd2 Cdca1 Cdh3 Cited4 Cmkor1 Cnn2 Cte1 Ctps Cyp39a1 E030034P13Rik Efnb2 Egr1 Epha4 F2rl1 F3 Glg1 Gnai3 Gpsm2 Gucy1b3 H2afx Has2 Irf6 Itgb1 Junb Krt2-7 Lcn2 Lcn7 Lsm5 Mbd1 Mcm5 Mfhas1 Myh14 Nek2 Pmaip1 Prdx4 Pscdbp Rfc3 Ris2 Stk39 Tgif Txndc7 Ube1x Uhrf1 Uqcrc2 Wfdc2
233	V$ARP1_01: apolipoprotein AI regulatory protein 1	58	58	551	1658	13904	-3.1	0.0	0.19	0.0	2310067E08Rik 9430059P22Rik Adamts15 Alox12e Anxa5 Atf4 Cd2ap Cenpb Cherp Cldn7 Cmkor1 Csna Ctgf Dctn4 E030034P13Rik Egfl6 Eif2c2 Epha4 F2rl1 Fbxo3 Fgfr3 Fxyd3 Gbp2 Gpm6b Gpsm2 Hadhsc Ifrg15 Il18r1 Kcnk1 Kpna2 Lcn7 Lims1 Lisch7 Nebl Padi4 Ppp1cb Pqlc1 Prep Pthlh Ptpn2 Relb Rerg Sept2 Sh3bp1 Slc25a13 Slc25a19 Smc6l1 Sphk1 Sspn Tcf3 Tgfb1i4 Uqcrc2 Uroc1 Vdr Wfdc2 Wnt5b Ywhae Zfp612
234	V$AML_Q6	130	130	479	3420	12142	-3.11	0.0	0.42	0.0	1110007H17Rik 2600017J23Rik 2900091E11Rik AA407930 Agtpbp1 Aldh1a3 Aldh1a7 Anxa1 Aplp2 Apobec1 Arg2 BC006933 BC006965 BC014699 Brca1 Capn2 Capza2 Cda Chc1l Chchd3 Cipp Cited4 Clca1 Clca2 Clca4 Cldn4 Cmkor1 Cnp1 Col18a1 Col9a3 Cops5 Ctps2 Cyp39a1 Dapk2 Defb1 Ect2 Eif3s10 Eif4ebp2 Eno1 F2rl1 Fgfr1op2 Fignl1 Foxa3 Foxp1 Frk Gbp2 Gch1 Gjb4 Glg1 Gpc1 Gpm6b Gpsm2 Gsto1 Gucy1a3 Gucy1b3 Gzma Has2 Hey2 Hi…
235	V$CREB_Q2: cAMP-response element-binding protein	61	61	548	1397	14165	-3.11	0.0	1.57	0.43	2410003B16Rik 2410018G23Rik 2410129E14Rik 2700038L12Rik 2900091E11Rik AA407930 AI114950 AJ430384 Aldh1a3 Apg12l Areg Arg2 BC005537 BC053440 Becn1 Bnip2 Brunol4 Cd2ap Cdkn2b Cldn7 Cxcl16 Cyr61 Dctn4 Dnajb6 Egr1 Epha4 Eps8 Gig1 Gpm6b Hmgcr Hspa14 Id1 Ikbkb Irf6 Kcnk1 Lisch7 Mcm5 Nfkb2 Pbx1 Plk4 Pmaip1 Pqlc1 Prdx4 Ptprs Relb Rnf7 Rpl15 Sf3b4 Sptlc1 St13 St7 Surb7 Taf7 Tcte1l Tenc1 Tgfb1i4 Timeless T…
236	V$AREB6_01: AREB6 (Atp1a1 regulatory element binding factor 6)	129	129	480	3362	12200	-3.14	0.0	0.49	0.0	4930403J22Rik AA407930 Adamts4 Alg2 Alox15 Anxa3 BC006965 BC014699 C430014D17Rik Capn2 Capza2 Catna1 Catnd2 Cbx1 Ccrn4l Cd24a Cd97 Chrnb1 Cipp Cklfsf8 Cldn7 Col9a3 Crispld1 Ctps Cxcl1 Cyba Cybrd1 Dbn1 Defb1 Dmtf1 Dsg2 Ebna1bp2 Edil3 Eif2c2 Eif3s6ip Elf1 Emb Epb4.1l4a Epb4.1l5 Eppk1 Exosc1 Fgf1 Fgfr1op2 Fgfr3 Fndc4 Foxj1 Foxo1 Fxyd3 Ga17 Gabrp Gbp2 Gucy1b3 H2-Bl H2-T10 Hp Hpn Ier5 Ifitm3 Il18r1 Is…
237	V$PAX6_Q2	125	125	484	3121	12441	-3.15	0.0	0.9	0.05	3110006P09Rik 4933425F03Rik AA407930 AA545217 Aicda Alox12e Apobec1 BC053440 Bcl3 Becn1 C1qtnf1 Ccrn4l Cd9 Cd97 Cenpb Chc1l Cklfsf8 Clu Cnn1 Cnn2 Cnp1 Col4a6 Crim1 Crispld1 Ctps2 Cybrd1 D2Bwg0891e Dctn4 Ddx21 Dnmt1 Ebna1bp2 Eed Efnb2 Eif3s6ip Eif4ebp2 Elf1 Elf3 Epb4.1l5 Eva1 Exosc1 F11r Fdps Fgf1 Fgfr1op2 Frk Galnt2 Gch1 Gsto1 H28 H2afx Hdgf Ifitm3 Ifrg15 Igsf4a Ilk Kpna2 Krt1-18 Krt2-7 Lama5 Lcn…
238	V$STAT_01: signal transducers and activators of transcription	118	118	491	2939	12623	-3.16	0.0	0.92	0.05	2410003B16Rik 2410018G23Rik 2610312E17Rik AJ430384 Adamts15 Adamts4 Arf4 Arhgap5 Armcx2 Atf4 BC006965 Bicd1 Bmi1 C1qtnf1 C430014D17Rik Ccnt1 Chc1l Cipp Cited4 Clca1 Clca2 Cldn4 Cldn7 Clic4 Cmkor1 Cnp1 Crispld1 Cxcl16 Cyp1b1 Cyp26a1 Cyp39a1 D10Ertd718e Defb1 Dsg2 Edil3 Egr1 Emb Eno1 Eps8 Eva1 F2rl1 F3 Faf1 Fgfr3 Fignl1 Foxa3 Frk Fxyd3 Gabrp H2afx Ifit2 Ifrg15 Il18r1 Lcn2 Lsm8 Marveld2 Mbd1 Mcm6 Mo…
239	V$MYOGNF1_01: myogenin / nuclear factor 1 or related factors	131	131	478	3318	12244	-3.17	0.0	0.75	0.0	2410129E14Rik 2600017J23Rik 4930403J22Rik 4933425F03Rik 9430059P22Rik AA407930 Adamts15 Aicda Alox12e Arc Bmi1 C1qtnf1 Card10 Catna1 Ccrn4l Cd2ap Cda Cdc42 Cdkn2b Chrnb1 Cited4 Cks1b Clca1 Col18a1 Cryab Cte1 Cxcl5 Cyp39a1 D2Bwg0891e Dag1 Dctn4 Ddx47 E030034P13Rik Efhd2 Efnb1 Egfl6 Elf3 Eppk1 Exosc1 Fgf1 Fignl1 Fmr1 Foxa3 Fxyd3 Ga17 Gabrp Gbp1 Gig1 Gjb4 Gpc1 Hivep1 Hmgcr Hp Impa1 Kcnd2 Klf7 Lamb3 …
240	V$RORA1_01: RAR-related orphan receptor alpha1	69	69	540	1909	13653	-3.19	0.0	0.26	0.0	1110037N09Rik 2700038L12Rik 4933425F03Rik 5830426I05Rik Adamts15 Aldh1a3 BC027663 Bcl3 Becn1 Brca1 C430014D17Rik Capza2 Catna1 Cd2ap Cdc42 Cenpb Cipp Clca2 Cnp1 Cyp39a1 Ebna1bp2 Exosc1 Fignl1 Fmo2 Foxj1 Galnt2 Gpx2 Gsto1 H2-T10 Hadhsc Hmgcr Iapp Id1 Lad1 Lect1 Lgr6 Lims1 Lmna Mat2a Mbtps1 Msn Myh14 Nebl Nkd2 Pftk1 Prdx4 Rac1 Rai2 Relb Rnf2 Sftpd Shcbp1 Slc25a19 Slc39a8 St3gal4 Stag1 Suv39h1 Tacst…
241	V$HNF4_DR1_Q3	486	486	123	12430	3132	-3.19	0.0	0.61	0.0	1110007H17Rik 1110037N09Rik 1200008O12Rik 2310067E08Rik 2410003B16Rik 2410118I19Rik 2410129E14Rik 2600017J23Rik 2700038L12Rik 3110006P09Rik 4930403J22Rik 4930488L10Rik 4930542G03Rik 5830426I05Rik 9430059P22Rik AA407930 AJ430384 Adamts15 Adamts4 Agtpbp1 Aicda Aldh1a7 Alg2 Alox12e Alox15 Antxr1 Anxa3 Anxa5 Apc2 Apg12l Aplp2 Apobec1 Arc Arf4 Arhgap5 Arl6ip6 Armcx2 Atf4 Atpif1 B3gnt1 B430218L07Rik BC…
242	V$E47_02: E47	92	92	517	2243	13319	-3.2	0.0	1.1	0.14	2600017J23Rik 4933425F03Rik 9430059P22Rik AA545217 AI114950 Alox12e Alox15 Apc2 Areg Armcx2 B3gnt1 BC053440 Brca1 Capzb Cdkl2 Chchd3 Cklfsf8 Cldn4 Cldn7 Clu Cmkor1 Col18a1 Col9a3 Coro2a Cp Cybrd1 D10Ertd718e Dag1 Dmgdh Dnaja4 Ect2 Edg7 Egfl6 Epha4 Eppk1 Eps8 Fgf1 Gabrp Gbp1 Gjb4 Gpc1 Gtpbp4 Hap1 Hmgn2 Hnrpu Hspca Ifrg15 Il18r1 Inhbb Krt1-18 Krt2-7 Lad1 Lamb1-1 Lamc2 Lect1 Mbtps1 Mef2a Mgll Mrpl21…
243	V$MEIS1BHOXA9_02: Meis-1b:HOXA9 heterodimeric binding	3	3	606	190	15372	-3.23	0.0	0.02	0.0	Cpsf3 Defb1 Msi2h
244	V$ZID_01: zinc finger with interaction domain	93	93	516	2293	13269	-3.24	0.0	0.98	0.07	1200008O12Rik 2610312E17Rik 2700038L12Rik AI114950 Adamts15 Alox15 Areg Atp1a1 B3gnt1 BC006933 Bmi1 C430014D17Rik Car2 Ccrn4l Cenpb Clca1 Clu Cnn1 Col17a1 Coro2a Cryab Cte1 Dctn4 Dmtf1 Edil3 Eed Efhd2 Efnb1 Eif2c2 Emb Eno1 F11r F2rl1 Fgf1 Fgfr3 Foxp1 Ga17 Gba2 Gzma Hivep1 Hspa8 Ifrg15 Igfbp7 Ikbkb Il18r1 Irf6 Isg20 Junb Lpgat1 Ltbp3 Ly6a Mcm7 Mgll Mlstd2 Mrpl13 Msi2h Mtap4 Nek7 Nkd2 Nptx1 Osr1 Pa…
245	V$NFY_C: NF-Y binding site	20	20	589	382	15180	-3.24	0.0	2.07	0.73	2410129E14Rik 4930542G03Rik Cldn23 Cnn3 Cyp39a1 Eed Fdps Gpc1 Gucy1b3 H2-T10 H2-T22 Id4 Lect1 Mbnl1 Mcm3 Mcm7 Pbx1 Slbp Uhrf1 Usp43
246	V$COUP_01: COUP:HNF-4 heterodimer	94	94	515	2328	13234	-3.25	0.0	0.94	0.05	2410003B16Rik 3110006P09Rik 4930403J22Rik Aicda Aldh1a7 Alox12e Alox15 Aplp2 Apobec1 Atf4 Atpif1 B3gnt1 BC006965 Bbox1 Brca1 C1qtnf1 Capzb Cda Cdkn2b Cdyl Chc1l Chrnb1 Clca1 Cldn7 Cte1 Ctgf Ctps2 Cyba Cyp1b1 Cyp26a1 Elf1 Eppk1 Eva1 Fbxo11 Foxa1 Foxa3 Gig1 Gjb4 Glg1 Gnai2 Gnai3 Gsto1 H2-T10 H2-T22 Hadhsc Hap1 Hey2 Hivep1 Hnrpu Hspa8 Iapp Iqgap1 Junb Kcnk1 Klhl2 Lad1 Lcn7 Lect1 Lgr6 Lsm8 Mbd1 Mdn1 …
247	V$PTF1BETA_Q6	44	44	565	1271	14291	-3.27	0.0	0.2	0.0	AI114950 Adamts4 Aldh1a7 Alox12e Anxa5 Apobec1 B3gnt1 BC006933 Ccl20 Cdkn2b Chrnb1 Cmkor1 Cyp26a1 Dapk2 Defb1 Fdps Fgfr1op2 Hps3 Ifitm3 Junb Ltbp3 Mlstd2 Ndrg1 Nkd2 Pace4 Plat Pop5 Ppp1r14b Prim2 Rab15 Rac1 Relb Rhoj Rnf2 Rpgrip1 Sdc1 Smarcd2 Spint2 Stag1 Tacstd2 Tm4sf1 Tnfaip2 Ywhaz Zfp286
248	V$NGFIC_01: nerve growth factor-induced protein C	15	15	594	267	15295	-3.3	0.0	2.18	0.79	4930488L10Rik Atp1a1 Cdh2 Clic4 Cnp1 D2Bwg0891e Dapk2 Fbn2 Foxo1 Lamb1-1 Mclc Pold1 Spint1 Ssb4 Stmn1
249	V$TAL1ALPHAE47_01: Tal-1alpha:E47 heterodimer	44	44	565	1265	14297	-3.3	0.0	0.21	0.0	1200008O12Rik Alox15 Arg2 BC005537 Brca1 Ccnt1 Ccrn4l Cdh3 Cdkn2b Cenpb Cherp Cldn4 Cnn2 Ctps2 Dmgdh Egr1 Exosc1 Foxp1 Glg1 Gzma H2-T10 H2afx Hey2 Ifrg15 Igsf4a Itgb1 Lrrk1 Mcm6 Padi4 Pappa Pcbd1 Plp2 Ptpn2 Pum2 Recql Rpl23a S100a11 Sf3b4 Smarcc1 Smarcd2 Tenc1 Uhrf1 Vegfc X99384
250	V$TAL1BETAITF2_01: Tal-1beta:ITF-2 heterodimer	36	36	573	1065	14497	-3.3	0.0	0.18	0.0	1200008O12Rik Alox15 Arg2 BC005537 Brca1 Ccnt1 Ccrn4l Cdh3 Cdyl Ctps2 Dmgdh Edil3 Egr1 Exosc1 Gzma H2-T10 Ifrg15 Igsf4a Itgb1 Lrrk1 Mcm6 Nfe2l3 Padi4 Pcbd1 Ptpn2 Pum2 Rpl23a Sept2 Sf3b4 Smarcc1 Smarcd2 Tenc1 Uhrf1 Vegfc Vil2 X99384
251	V$E2_Q6_01	41	41	568	915	14647	-3.3	0.0	1.55	0.41	Aicda Atf4 B3gnt1 Cadps2 Cdkn2b Cldn7 Ctgf Ctps2 Dag1 Eif3s6ip Eif4ebp2 F2rl1 Fhl2 Foxa3 Foxj1 Gucy1b3 Hey2 Hspca Ikbkb Lama5 Lpgat1 Ltbp3 Mfhas1 Mlstd2 Myh14 Nfkbie Oact1 Ocln Ramp1 Rpa3 S100a10 Sf3b4 Slc16a1 Surb7 Tacstd1 Tes Trpv4 Txnrd1 Xist Zfp239 Zfp612
252	V$HFH8_01: HNF-3/Fkh Homolog-8	91	91	518	2332	13230	-3.31	0.0	0.64	0.0	4930403J22Rik 5830426I05Rik Aldh1a3 Arhgap5 Atpif1 BC006933 Bbox1 Btbd3 C1qtnf1 Ccl20 Cd97 Cdca1 Cdkl2 Cdyl Cenpb Chc1l Cherp Cldn4 Cops5 Cp Cxcl1 Cxcl5 Cyr61 Edil3 Enpp2 Epb4.1l5 Ezh2 F3 Fbxo11 Fgf1 Fgfr1op2 Gab1 Gabrp Gbp1 Gch1 Gig1 Gjb4 Gmnn Gucy1b3 Has2 Hdgf Hpn Ifrg15 Isg20 Itgb1 Kctd1 Klf4 Klhl2 Ly6a Mclc Mcm7 Mef2a Mlstd2 Mobkl2b Msi2h Myh14 Ndrg1 Pftk1 Pkp1 Plscr1 Pop5 Ppil5 Ppp1cb Prim2 …
253	V$RSRFC4_Q2	9	9	600	361	15201	-3.32	0.0	0.06	0.0	Brunol4 Chrnb1 Clu Klf7 Pappa Plk4 Pop5 Sdc1 Shrm
254	V$TANTIGEN_B: Major T-antigen binding sites	70	70	539	1726	13836	-3.38	0.0	0.92	0.05	AA407930 Alox12e Apobec1 BC053440 C1qtnf1 Cbx1 Ccrn4l Cd97 Cenpb Chc1l Cklfsf8 Cldn4 Cnn2 Cnp1 D2Bwg0891e Dag1 Ddx21 Ddx47 Ebna1bp2 Eif3s6ip Eif4ebp2 Elf1 Eno1 Epb4.1l5 Eva1 F11r Gab1 Gch1 H2afx Hdgf Hells Kpna2 Krt1-18 Lad1 Lama5 Lcn2 Luzp1 Mtap4 Paqr4 Plekhb1 Pnp Pum2 Ralgds Recql Rnf14 Rnf20 Rnf7 Rpgrip1 Rpl23a Sall2 Sca7 Sf3b1 Sf3b5 Slc25a19 Slc43a3 Sptlc1 St13 Surb7 Tacstd1 Tcfl5 Tef Thoc3 T…
255	V$HNF4_01_B: Hepatocyte nuclear factor 4	28	28	581	595	14967	-3.39	0.0	1.66	0.48	3110006P09Rik Apobec1 Atf4 B3gnt1 BC006965 Cda Chc1l Cipp Ctps2 Cyba Efnb2 Foxa3 Gig1 Glg1 Krt2-7 Lamb3 Lims1 Mbd1 Mdn1 Mlp Ppp1r14b Ptn Rbl1 Rnf7 Suv39h1 Thrap4 Tnnt2 Uroc1
256	V$PBX_Q3	577	577	32	14860	702	-3.42	0.0	0.18	0.0	1110007H17Rik 1110037N09Rik 1200008O12Rik 2310067E08Rik 2410003B16Rik 2410018G23Rik 2410118I19Rik 2410129E14Rik 2600017J23Rik 2610312E17Rik 2700084L22Rik 2900091E11Rik 3110006P09Rik 4930488L10Rik 4930542G03Rik 4933425F03Rik 5830426I05Rik 9430059P22Rik AA407930 AA545217 AI114950 AJ430384 Adam10 Adamts15 Adamts4 Agtpbp1 Aicda Aldh1a3 Aldh1a7 Alg2 Alox15 Antxr1 Anxa1 Anxa3 Anxa5 Apc2 Apg12l Aplp2 Ap…
257	V$ISRE_01: interferon-stimulated response element	14	14	595	252	15310	-3.42	0.0	2.03	0.7	Cadps2 Chchd3 F3 Gbp2 Gzma H2-T10 H2-T22 Ifitm3 Isg20 Lsm8 Rac1 Slc39a8 Smc6l1 Uroc1
258	V$AR_03: is recognized by androgen reseptor	16	16	593	301	15261	-3.45	0.0	1.93	0.66	BC005537 Brca1 Cdca1 Cnn2 E030034P13Rik Egr1 Fgfr1op2 Gnai2 Irf6 Kcnk1 Lcn2 Myh14 Pmaip1 Rfc3 Stk39 Ube1x
259	V$NFMUE1_Q6	26	26	583	554	15008	-3.48	0.0	1.58	0.43	2410118I19Rik 2610312E17Rik 4930542G03Rik Capza2 Ddx47 Fgfr1op2 Foxa3 Lect1 Mcm5 Pcm1 Pfn2 Pkp3 Ppp1cb Ppp1r14b Psmd11 Rac1 Sept2 Sept7 Sf3b4 Slc25a19 Stag1 Suv39h1 Vil2 Wsb1 Xist Zfp326
260	V$NFKAPPAB65_01: NF-kappaB (p65)	39	39	570	901	14661	-3.5	0.0	1.25	0.24	2310067E08Rik Alox12e Anxa1 Apc2 B430218L07Rik Bmi1 Ccl20 Cited4 Clca1 Clca2 Clca4 Crim1 Cte1 Cxcl1 Cxcl5 Cyp26a1 Eif2c2 Elf3 F3 Gbp2 Lama5 Lamb3 Mia1 Nfkb2 Nfkbia Nrarp Pfdn1 Plk4 Plp2 Pls3 Pqlc1 Pthlh Rab20 Relb Rfc3 Rhoj Rnf14 Tlr3 Uhrf1
261	V$S8_01: S8	52	52	557	1383	14179	-3.51	0.0	0.45	0.0	3110006P09Rik AA407930 AA545217 Aldh1a3 Arhgap5 Becn1 Btbd3 Cd2ap Cherp Cldn23 Dmtf1 Dnajb6 Elf1 Fhl2 Foxa1 Foxo1 Gnai3 Gucy1b3 H2-T10 H2-T22 Hps3 Iapp Krt1-19 Lfng Lpgat1 Ly6a Mef2a Mfge8 Myh14 Nptx1 Plscr1 Prim2 Psmd11 Psmd7 Pum2 Rab27b Rnf20 Rnf7 Rps25 Shcbp1 Shox2 Sspn Surb7 Tbc1d14 Thrap4 Tmod2 Trim37 Txnrd1 Uqcrc2 Usp1 Vdr Zfp612
262	V$E4F1_Q6	13	13	596	453	15109	-3.51	0.0	0.11	0.0	1200008O12Rik 2410003B16Rik 2900091E11Rik Apg12l Arf4 Cyr61 Epha4 Eps8 Hmgcr Ifrg15 Pqlc1 Rpl15 Taf7
263	V$TCF11MAFG_01: TCF11:MafG heterodimers	48	48	561	1159	14403	-3.51	0.0	1.0	0.07	2410018G23Rik AJ430384 Aicda Anxa1 Apg12l BC005537 Brca1 Cdyl Cxcl5 Efhd2 Elf1 F11r Faf1 Frk Gjb4 Gnai2 Gpx2 H2-T10 H2-T22 Hadhsc Irf6 Itgb1 Mcm5 Nhsl1 Padi4 Pard6b Pftk1 Pkp1 Prdx4 Ptprs Rab20 Recql Rps25 S100a11 Sall2 Seh1l Sf3b1 Sostdc1 Sptlc1 Taf7 Tceb1 Tcf7l2 Timp3 Tiparp Tmem2 Txnrd1 Wrnip1 Xist
264	V$TEL2_Q6	39	39	570	1090	14472	-3.52	0.0	0.3	0.0	2600017J23Rik Agtpbp1 Arc B3gnt1 BC006965 Bicd1 Cks1b Dnajb6 Gig1 Hey2 Ifit2 Ikbkb Junb Krt1-14 Krt2-8 Lad1 Lamb3 Nfe2l3 Ocln Osr1 Pcbd1 Plscr2 Ppih Prelp Ris2 Rpa3 Rpl41 Rps25 Scx Sept7 Sf3b1 Sh3bp1 Sp3 Sspn Synpr Taf7 Tlr3 Tnfrsf11b Txnl1
265	V$XBP1_01: X-box-binding protein 1	55	55	554	1387	14175	-3.52	0.0	0.73	0.0	2610312E17Rik 3110006P09Rik Alg2 Arf4 Armcx2 Atf4 Atp1a1 BC006965 C1qtnf1 Chc1l Chchd3 Clca1 Clca4 Cyba Dnmt1 Epha4 Fst Gjb4 Gnai3 Gpsm2 H2-T22 Hrmt1l3 Igsf4a Isg20 Lgr6 Lsm5 Mcm6 Mlstd2 Msh6 Nfkb2 Osmr Padi4 Plk4 Pop5 Pqlc1 Psmd11 Ptpn13 Ptprs Rbbp9 Rbl1 Rnf20 Rod1 Rpl15 S100a11 Sept2 Sept7 Sf3b1 Shcbp1 Stmn1 Taf7 Tera Txnl1 Ung Wsb1 Wwp2
266	V$CLOX_01: Clox	8	8	601	318	15244	-3.55	0.0	0.07	0.0	Cyba Dmgdh Hap1 Kcnd2 Mbnl1 Mbtps1 Mfge8 Sept7
267	V$TAL1BETAE47_01: Tal-1beta:E47 heterodimer	30	30	579	869	14693	-3.56	0.0	0.25	0.0	1200008O12Rik Alox15 Arg2 BC005537 Brca1 Ccnt1 Ccrn4l Cdh3 Ctps2 Dmgdh Egr1 Exosc1 Gzma Hey2 Ifrg15 Igsf4a Itgb1 Lrrk1 Mcm6 Padi4 Pcbd1 Ptpn2 Pum2 Rpl23a Sf3b4 Smarcc1 Smarcd2 Uhrf1 Vegfc X99384
268	V$SRF_Q4	47	47	562	1249	14313	-3.56	0.0	0.46	0.0	2610312E17Rik 2900091E11Rik AJ430384 Alox15 Arc Btbd3 Cald1 Capzb Cnn1 Cnn2 Cnp1 Col17a1 Cxcl5 D2Bwg0891e Dag1 Fbxo11 Fhl2 Foxa3 Gnai2 Jund1 Klf5 Lamb1-1 Lcn7 Mlp Mycbpap Nfe2l3 Pappa Pcbd1 Pdgfa Plscr2 Pnp Pqlc1 Psmd7 Ptger4 Rbl1 Rhoe Rhoj Sdc1 Tacstd1 Tceb1 Tes Timp3 Tm4sf1 Txnrd1 Uqcrc2 Wsb1 Wwtr1
269	V$LEF1_Q6	560	560	49	14330	1232	-3.57	0.0	0.54	0.0	1110037N09Rik 1200008O12Rik 2310067E08Rik 2410003B16Rik 2410018G23Rik 2410118I19Rik 2410129E14Rik 2600017J23Rik 2610312E17Rik 2700038L12Rik 2700084L22Rik 2900091E11Rik 3110006P09Rik 4930403J22Rik 4930488L10Rik 4930542G03Rik 4933425F03Rik 5830426I05Rik 9430059P22Rik AA407930 AA545217 AI114950 AJ430384 Adam10 Adamts15 Aicda Aldh1a3 Aldh1a7 Alg2 Alox12e Alox15 Antxr1 Anxa1 Anxa3 Anxa5 Apc2 Apg12l Ap…
270	V$ARNT_02: AhR nuclear translocator homodimers	25	25	584	540	15022	-3.57	0.0	1.47	0.36	9430059P22Rik Atf4 Card10 Chchd3 Cpsf3 Crispld1 Cyba Dctn4 Ebna1bp2 Faf1 Fmr1 Hps3 Papd4 Pcm1 Psmd11 Ptprs Qk Ralgds Relb Ris2 S100a6 Seh1l Slc25a13 Stmn1 Xist
271	V$HTF_01	23	23	586	696	14866	-3.57	0.0	0.2	0.0	Alg2 Arf4 Armcx2 BC006965 C1qtnf1 Chchd3 Dnmt1 Gnai3 Gpc1 H2-T22 Igsf4a Isg20 Msh6 Nek7 Osmr Padi4 Plk4 Ptpn13 Rbl1 Rnf20 Sept7 Sf3b1 Txnl1
272	V$CDPCR3_01: cut-like homeodomain protein	19	19	590	386	15176	-3.58	0.0	1.65	0.48	Aicda BC053440 Bmi1 Catnd2 Cdo1 Clca4 F11r Itgb1 Luzp1 Mcm3 Mrpl21 Ramp1 Sfpq Smc6l1 Suv39h1 Tceb1 Tes Tgif Txnl1
273	V$HIF1_Q3: hypoxia induced factor	49	49	560	1260	14302	-3.58	0.0	0.62	0.0	2600017J23Rik Arf4 Atp1a1 Capzb Ccl20 Ccnt1 Cd24a Cda Cipp Col18a1 Cxcl1 Dnajb6 Eno1 Ezh2 Fgf1 Frk Gabrp Gpm6b Hdgf Ilk Klf4 Lamc2 Lect1 Lfng Lsm5 Mgll Mlstd2 Mrpl13 Papd4 Pard6b Pfn2 Pkp1 Pop5 Ppp1r14b Pqlc1 Ptprs Ralgds Seh1l Sept2 Sf3b1 Sphk1 St14 Stmn1 Timeless Tmem43 Ubtf Vil2 Vit Wsb1
274	V$GR_01: high affinity binding site for glucocorticoid receptor	44	44	565	1174	14388	-3.59	0.0	0.45	0.0	1110037N09Rik Atp1a1 BC005537 Bicd1 Brca1 Cdca1 Clca1 Clca2 Clca4 Cnn2 Coro2a Dmgdh Dnajb6 E030034P13Rik Efnb2 Egr1 Eno1 Fgfr1op2 Fmr1 Foxj1 Frk Glg1 Gnai2 Gpx2 Hap1 Ilk Irf6 Kcnk1 Krt1-14 Lcn2 Myh14 Niban Pdpk1 Pmaip1 Pscdbp Psmd11 Rbp1 Rfc3 Shox2 Stk39 Tacstd1 Tagln2 Ube1x Ywhaz
275	V$EVI1_06: ectopic viral integration site 1 encoded factor	4	4	605	203	15359	-3.6	0.0	0.05	0.0	Fdps Ppp1cb Slc16a1 Tmod2
276	V$FOXO1_02: fork head box O1	34	34	575	949	14613	-3.61	0.0	0.32	0.0	4930403J22Rik 4930542G03Rik Adam10 Bicd1 Cdc42 Clca1 Clca4 Ctgf Cyr61 Ebna1bp2 Ect2 Enpp2 Foxa1 Foxo1 Igsf4a Il18r1 Marveld2 Ms4a4b Nedd4 Nek7 Papd4 Pcm1 Ppil5 Ppp2r5a Pthlh Rpl15 Sept7 Sf3b5 Smarcc1 Smc6l1 St7 Stmn1 Taf7 Tera
277	V$ACAAT_B: Avian C-type CCAAT box	42	42	567	1098	14464	-3.64	0.0	0.54	0.0	AA407930 Apc2 Arc BC014699 BC053440 Becn1 Btbd3 Catnd2 Cdh2 Cdkl2 Cklfsf8 Clu Cte1 Dctn4 Ect2 F11r F2rl1 Gnai2 H2-Bl Hmgb2 Hmgcr Iqgap1 Mal2 Mcm7 Mgll Mrpl21 Mto1 Pace4 Paics Paqr4 Pdpk1 Plscr2 Ppih Prim2 Ptpn2 Rpa3 Shcbp1 Slbp Tceb1 Wasl Wsb1 Zfp238
278	V$ICSBP_Q6	35	35	574	835	14727	-3.65	0.0	1.0	0.07	AJ430384 Aldh1a7 Arhgap5 Cadps2 Cda Chchd3 Cnp1 Edil3 F3 Fmr1 Gbp2 Gnai3 Gzma H2-T10 H2-T22 H28 Iapp Ifitm3 Isg20 Lsm8 Mef2a Pace4 Pkp3 Ptger2 Rac1 Recql S100a11 Slc39a8 Smc6l1 St3gal4 Tgif Tgtp Tjp2 Tnnt2 Uroc1
279	V$PR_02: is recognized by progesterone receptor	29	29	580	823	14739	-3.65	0.0	0.3	0.0	Bicd1 Brca1 Ccnt1 Cdca1 Cnn2 Coro2a Cryab E030034P13Rik Egr1 Elovl7 Fgfr1op2 Id1 Ikbkb Irf6 Kpna2 Krt1-14 Lcn2 Mat2a Myh14 Pdpk1 Pmaip1 Pum2 Rbp1 Rfc3 Rnf7 Taf7 Tenc1 Tspan2 Ube1x
280	V$HOGNESS_B: Imperfect Hogness /Goldberg Box	38	38	571	1007	14555	-3.67	0.0	0.49	0.0	AA407930 AA545217 Apobec1 Cbx1 Ccnt1 Ccrn4l Cd97 Cnn2 Cnp1 Ddx21 Ddx47 Ebna1bp2 Elf1 H28 Kpna2 Lcn2 Mtap4 Paqr4 Plekhb1 Ppp2r5a Pum2 Rnf20 Rnf7 Rpgrip1 Rpl23a Sca7 Sf3b1 Slc25a19 Sptlc1 St13 Surb7 Tcfl5 Tef Thoc3 Thoc4 Tnfrsf12a Txnl1 Zfp612
281	V$ALPHACP1_01	19	19	590	397	15165	-3.67	0.0	1.49	0.38	Aldh1a7 Arl6ip6 BC014699 Cdh2 Cklfsf8 Cks1b Cyp39a1 Elf3 Fbxo11 H2-Bl Hmgb2 Id4 Klf5 Mclc Nek2 Rbbp9 Slc5a8 Tceb1 Uhrf1
282	V$SRF_Q6: serum response factor	37	37	572	988	14574	-3.67	0.0	0.46	0.0	2900091E11Rik AI114950 Alox15 Apc2 Arc Btbd3 Cald1 Capzb Cd97 Col17a1 Cxcl5 Dag1 Fbxo11 Fhl2 Foxa3 Jund1 Lamb1-1 Mlp Nfe2l3 Pappa Pdgfa Plscr2 Pqlc1 Ptger4 Rbl1 Rhoe Rhoj Sdc1 Spint1 Tacstd1 Tes Tomm7 Txnrd1 Uqcrc2 Vamp5 Wsb1 Wwtr1
283	V$COUP_DR1_Q6	21	21	588	454	15108	-3.7	0.0	1.37	0.3	Apobec1 Col18a1 Ctps2 Cyba Eppk1 Hspa8 Mbd1 Ocln Paics Pftk1 Pold1 Ptger4 Rac1 Rbl1 Scara3 Slc16a1 Smarcd2 Suv39h1 Tagln2 Tlr3 Tnnt2
284	V$FREAC2_01: Fork head RElated ACtivator-2	38	38	571	979	14583	-3.7	0.0	0.61	0.0	4930403J22Rik 4930542G03Rik 5830426I05Rik Adam10 Anxa3 Cdca1 Cipp Clca1 Clca4 Cldn23 Cnn3 Ctgf Cyr61 Ddx47 Ebna1bp2 Elf1 Enpp2 Igsf4a Il18r1 Klf7 Marveld2 Mgll Ms4a4b Nek7 Papd4 Plp2 Ppp2r5a Rbp1 Rpl15 Sept7 Sf3b5 Smarcc1 Smc6l1 St7 Stmn1 Taf7 Tera Utrn
285	V$AR_Q2: androgen receptor	33	33	576	884	14678	-3.73	0.0	0.46	0.0	4930403J22Rik Arhgap5 Atp1a1 Bbox1 Brca1 Car2 Catnd2 Ccl20 Cdc42 Chchd3 Cklfsf8 Clca1 Clca4 Dnajb6 E030034P13Rik Ect2 Egr1 Gpc1 Ifitm3 Igsf4a Kcnk1 Lcn2 Mcm5 Myh14 Nek2 Pmaip1 Rfc3 Sh3bp1 Stk39 Tacstd1 Ube1x Ywhaz Zfp239
286	V$MIF1_01: MIBP-1 / RFX1 complex	4	4	605	194	15368	-3.76	0.0	0.06	0.0	4930403J22Rik Cpsf3 Cxcl1 Nfkbia
287	V$PPARA_02: PPAR-alpha:RXR-alpha heterodimer (peroxisome proliferator activated factor alpha:retinoid X receptor alpha)	21	21	588	463	15099	-3.77	0.0	1.26	0.24	Cks1b Clca2 Clu Col18a1 Gabrp Gbp2 Hp Iapp Ifrg15 Isg20 Kpna2 Mcm7 Muc1 Nkd2 Rpl41 Scx Sept2 Sh3bp1 Slc25a13 Ttyh1 Ugdh
288	V$MEF2_03: myogenic MADS factor MEF-2	15	15	594	307	15255	-3.8	0.0	1.45	0.36	Brunol4 Cd97 Chrnb1 Clu Dag1 Ga17 Gmnn Klf7 Msn Pappa Pop5 Rpl41 Sdc1 Shrm Tpm3
289	V$RORA2_01: RAR-related orphan receptor alpha2	5	5	604	219	15343	-3.81	0.0	0.07	0.0	Foxj1 Hmgcr St13 St3gal4 Suv39h1
290	V$RP58_01: 58 KDA repressor protein	18	18	591	393	15169	-3.84	0.0	1.24	0.24	Alox15 Brca1 Cenpb Cldn4 D10Ertd718e Dnmt1 Elovl7 Glg1 Gpsm2 Gsto1 Mlstd2 Pappa Ptpn13 Recql Seh1l Smarcd2 Socs3 X99384
291	V$E4BP4_01: E4BP4	21	21	588	597	14965	-3.85	0.0	0.33	0.0	3110006P09Rik AJ430384 Adamts15 Alg2 C430014D17Rik Chchd3 Cnn3 Crim1 Ctgf Fbxo3 Hadhsc Ier5 Kpna2 Lrrk1 Mtap4 Psmd7 Timeless Tmepai Wnt5b Wwp2 Zfp612
292	V$HEN1_01: HEN1	17	17	592	366	15196	-3.86	0.0	1.28	0.24	2700084L22Rik Alox12e Areg Clic4 Cryab Cybrd1 Cyp26a1 Dapk2 Dnaja4 Efnb2 Hpn Ramp1 S100a10 Solt Spint2 Tenc1 Tmod2
293	V$OCT1_01: octamer factor 1	15	15	594	462	15100	-3.86	0.0	0.23	0.0	Aldh1a7 Anxa1 Bbox1 Cited4 Clca2 Clca4 Col4a6 Dnmt1 Elf3 Jund1 Nrarp Sftpd Tera Utrn Zfp286
294	V$SREBP1_01: sterol regulatory element-binding protein 1	21	21	588	593	14969	-3.87	0.0	0.35	0.0	9430059P22Rik Atf4 Col9a3 Crispld1 Cyba Dctn4 Ebna1bp2 Faf1 Fmr1 Foxp1 Gabrp Gig1 Gsto1 Hmgb2 Hps3 Pard6b Pcm1 Ris2 Seh1l Smc6l1 Tera
295	V$STRA13_01	20	20	589	460	15102	-3.9	0.0	1.04	0.1	2310067E08Rik Atf4 Card10 Chchd3 Cpsf3 Crispld1 Cyba Dctn4 Ebna1bp2 Faf1 Fmr1 Hps3 Pcm1 Psmd11 Ralgds Relb Ris2 S100a6 Stmn1 Vil2
296	V$HNF4_01: hepatic nuclear factor 4	585	585	24	14937	625	-3.91	0.0	0.66	0.0	1110007H17Rik 1110037N09Rik 1200008O12Rik 2310067E08Rik 2410003B16Rik 2410018G23Rik 2410118I19Rik 2410129E14Rik 2600017J23Rik 2610312E17Rik 2700038L12Rik 2700084L22Rik 2900091E11Rik 3110006P09Rik 4930403J22Rik 4930488L10Rik 4930542G03Rik 4933425F03Rik 5830426I05Rik 9430059P22Rik AA407930 AA545217 AI114950 AJ430384 Adam10 Adamts15 Adamts4 Agtpbp1 Aicda Aldh1a3 Aldh1a7 Alg2 Alox12e Alox15 Antxr1 An…
297	V$GRE_C: Glucocorticoid response element	22	22	587	578	14984	-3.95	0.0	0.54	0.0	4930488L10Rik 5830426I05Rik BC014699 Bicd1 Brca1 Cdca1 Elovl7 Fgfr1op2 Hp Krt2-7 Lcn2 Lcn7 Lsm5 Padi4 Prep Rnf7 Sca7 Stk39 Tacstd2 Tgif Txnrd1 Vegfc
298	V$SRF_C: serum response factor	21	21	588	512	15050	-3.95	0.0	0.8	0.0	2900091E11Rik Arc Btbd3 Cald1 Cipp Cnn2 Dag1 Fhl2 Gpx2 Jund1 Klf7 Pdgfa Plscr2 Pqlc1 Ptger4 Rhoe Rhoj Sdc1 Timp3 Wsb1 Wwtr1
299	V$STAF_01: Se-Cys tRNA gene transcription activating factor	14	14	595	297	15265	-3.96	0.0	1.26	0.24	Chd4 Cnot6l Cp Hrmt1l3 Jund1 Lisch7 Mbd1 Mbnl1 Mcm3 Nek2 Ppp2r5a Sf3b1 Tceb1 Ube1x
300	V$FOXO4_02: fork head box O4	15	15	594	445	15117	-3.97	0.0	0.28	0.0	4930542G03Rik Adam10 Bicd1 Ctgf Ebna1bp2 Enpp2 Foxa1 Foxo1 Igsf4a Il18r1 Marveld2 Nedd4 Sf3b5 Stmn1 Tera
301	V$MAF_Q6	19	19	590	449	15113	-3.98	0.0	0.91	0.05	2310067E08Rik Adamts4 Aicda Efnb1 Gabrp Gnai3 Isg20 Kras Lad1 Mrpl13 Pbx1 Scx Sftpd Slc43a3 Solt Tagln2 Tm4sf1 Usp43 Zfp239
302	V$EVI1_02: ectopic viral integration site 1 encoded factor	12	12	597	375	15187	-3.99	0.0	0.23	0.0	4930403J22Rik BC027663 Cald1 Cxcl5 Fbxo3 Fdps Ris2 Sf3b5 Shcbp1 Slc25a13 Slc5a8 Stmn1
303	V$LXR_DR4_Q3	1	1	608	95	15467	-4.03	0.0	0.03	0.0	Mrpl21
304	V$IRF1_01: interferon regulatory factor 1	15	15	594	342	15220	-4.04	0.0	1.0	0.07	Anxa3 Apobec1 Cadps2 Chchd3 Enpp2 Foxp1 Gucy1a3 Itgb1 Lsm8 Nfkbie Pnp Seh1l Tgif Tjp2 Zfp239
305	V$MEF3_B: MEF-3	18	18	591	467	15095	-4.06	0.0	0.58	0.0	2410003B16Rik Alox12e BC014699 Bicd1 Cks1b Cldn7 Cte1 Dctn4 Elf3 Fignl1 Frk Irf6 Mal2 Mbtps1 Ogfrl1 Paics Slc25a13 Tjp2
306	V$FXR_IR1_Q6	8	8	601	146	15416	-4.06	0.0	1.49	0.38	Cnn1 Dag1 Gbp1 Kctd1 Lrrk1 Rai14 Scara3 Uroc1
307	V$CHX10_01	15	15	594	405	15157	-4.12	0.0	0.48	0.0	Anxa3 Cklfsf8 Clca2 Cldn23 Eif3s10 Pappa Pftk1 Pop5 Prim2 Rnf14 Shcbp1 Surb7 Wasl Ywhaz Zfp612
308	V$POLY_C: Retroviral Poly A signal	11	11	598	233	15329	-4.12	0.0	1.16	0.19	Chc1l Edil3 Fmr1 H2afx Ifrg15 Lamc2 Oxtr Pum2 Rbbp9 Sf3b1 Slc39a8
309	V$FOXO3_01: fork head box O3	15	15	594	368	15194	-4.13	0.0	0.74	0.0	4930542G03Rik Adam10 Bicd1 Ctgf Ebna1bp2 Enpp2 Foxa1 Igsf4a Il18r1 Marveld2 Nedd4 Sf3b5 St7 Stmn1 Tera
310	V$EGR2_01: Egr-2/Krox-20 early growth response gene product	10	10	599	208	15354	-4.16	0.0	1.18	0.19	4930488L10Rik Atp1a1 Clic4 D2Bwg0891e Dapk2 Foxo1 Hadhsc Lamb1-1 Spint1 Ssb4
311	V$MEIS1AHOXA9_01: Meis-1a:HOXA9 heterodimeric binding	4	4	605	166	15396	-4.22	0.0	0.12	0.0	Gba2 Isg20 Lad1 Rhoe
312	V$ATF6_01: activating transcription factor 6	12	12	597	322	15240	-4.23	0.0	0.5	0.0	Alg2 Arf4 Armcx2 BC006965 Cnot6l Gnai3 H2-T22 Igsf4a Isg20 Padi4 Rbl1 Ywhaz
313	V$FXR_Q3	9	9	600	265	15297	-4.28	0.0	0.34	0.0	Apg12l Ctps2 Efhd2 Lrrk1 Nfkbia Pcbd1 Rai14 Sept7 Uroc1
314	V$R_01: Epstein-Barr virus transcription factor R	10	10	599	229	15333	-4.29	0.0	0.89	0.04	Cd24a Cldn7 Cyr61 Ga17 Gba2 Jund1 Mcm7 Nfkb2 Oxtr Rnf2
315	V$PR_01: high affinity binding sites for progesterone receptor	10	10	599	273	15289	-4.32	0.0	0.47	0.0	Cdca1 Glg1 Irf6 Krt1-14 Lcn2 Pmaip1 Psmd11 Ptprs Rod1 Stk39
316	V$CREBP1_01: cAMP-responsive element binding protein 1	9	9	600	253	15309	-4.34	0.0	0.42	0.0	2410129E14Rik 2900091E11Rik Arhgap5 BC005537 Dctn4 Gpm6b Hmgcr Pls3 Rpl15
317	V$EGR3_01: early growth response gene 3 product	8	8	601	173	15389	-4.35	0.0	0.99	0.07	2410118I19Rik 4930488L10Rik Atp1a1 Clic4 D2Bwg0891e Foxo1 Spint1 Ssb4
318	V$HOX13_01: Hox-1.3	8	8	601	237	15325	-4.36	0.0	0.34	0.0	Cdh3 Elf1 Fbxo3 Msh6 Prkx Rab27b Rbbp9 Tm4sf1
319	V$BACH1_01: BTB and CNC homolog 1	8	8	601	230	15332	-4.37	0.0	0.39	0.0	Cbx1 Cdc42 Dnajb6 Gsto1 Hap1 Msn Nrarp Pop5
320	V$CAAT_C: Retroviral CCAAT box	6	6	603	116	15446	-4.39	0.0	1.17	0.19	Coro2a Cyr61 Ect2 Rerg Solt Tes
321	V$RSRFC4_01: related to serum response factor, C4	5	5	604	89	15473	-4.4	0.0	1.27	0.24	Brunol4 Clu Klf7 Pappa Sdc1
322	V$HEN1_02: HEN1	6	6	603	184	15378	-4.48	0.0	0.32	0.0	Alox12e Cyp26a1 Efnb2 Ramp1 Solt Tmod2
323	V$CDP_01: cut-like homeodomain protein	4	4	605	142	15420	-4.55	0.0	0.22	0.0	BC027663 E030034P13Rik Gsto1 Tgfb1i4
324	V$CDP_02: transcriptional repressor CDP	5	5	604	156	15406	-4.56	0.0	0.31	0.0	Cyba Hap1 Kcnd2 Mbtps1 Sept7
325	V$MYCMAX_01: c-Myc:Max heterodimer	4	4	605	138	15424	-4.58	0.0	0.24	0.0	Hp Niban Rab20 Slc39a8
326	V$HSF_Q6	6	6	603	153	15409	-4.58	0.0	0.59	0.0	Cryab Gabrp Gnai2 Gucy1b3 Hspca S100a10
327	V$EVI1_03: ectopic viral integration site 1 encoded factor	1	1	608	71	15491	-4.65	0.0	0.06	0.0	Cald1
328	V$POU3F2_02	3	3	606	107	15455	-4.72	0.0	0.24	0.0	Col4a6 Dnmt1 Rps25
329	V$GNCF_01: GCNF (germ cell nuclear factor)	3	3	606	92	15470	-4.86	0.0	0.36	0.0	Cnp1 Nkd2 Slc5a8
330	V$DTYPEPA_B: poly A signal of D-type LTRs	3	3	606	82	15480	-4.89	0.0	0.47	0.0	E030034P13Rik Egfl6 Thoc4
331	V$LXR_Q3	2	2	607	78	15484	-4.9	0.0	0.21	0.0	Cd2ap Mrpl21
332	V$PPARA_01: PPAR:RXR heterodimers	1	1	608	7	15555	-4.9	0.0	1.33	0.27	Suv39h1
333	V$HMEF2_Q6: myocyte enhancer factor	1	1	608	58	15504	-4.97	0.0	0.11	0.0	Slbp
334	V$POU3F2_01	2	2	607	64	15498	-5.05	0.0	0.33	0.0	Clca4 Ezh2
335	V$AR_02: high affinity binding sites for androgen receptor	1	1	608	54	15508	-5.05	0.0	0.13	0.0	Lcn2
336	V$AHR_01: aryl hydrocarbon / dioxin receptor	2	2	607	41	15521	-5.06	0.0	0.72	0.0	Eva1 Fst
337	V$PAX5_02: B-cell-specific activating protein	2	2	607	52	15510	-5.11	0.0	0.5	0.0	Slc5a8 Stmn1
338	V$STAT1_01: signal transducer and activator of transcription 1	1	1	608	49	15513	-5.14	0.0	0.16	0.0	Muc1
339	V$APOLYA_B: Avian C-type PolyA signal	1	1	608	42	15520	-5.26	0.0	0.21	0.0	Ebna1bp2
340	V$TAACC_B: Lentiviral TATA upstream element	1	1	608	14	15548	-5.28	0.0	0.83	0.0	Efnb1
341	V$VJUN_01: v-Jun	1	1	608	15	15547	-5.3	0.0	0.78	0.0	Rhoj
342	V$SRF_01: serum response factor	1	1	608	18	15544	-5.36	0.0	0.66	0.0	Cnn2
343	V$IRF2_01: interferon regulatory factor 2	1	1	608	19	15543	-5.37	0.0	0.62	0.0	Seh1l
344	V$HMX1_01: H6 homeobox 3	1	1	608	22	15540	-5.4	0.0	0.53	0.0	Clu
345	V$PAX3_01: Pax-3 binding sites	1	1	608	25	15537	-5.41	0.0	0.46	0.0	Rnf134
