# Supplementary material for: A genomic analysis of mouse models of breast cancer reveals molecular features of mouse models and relationships to human breast cancer
Source: Breast Cancer Res. 2014 Jun 5;16(3):R59. doi: 10.1186/bcr3672 (PMC4078930; doi:10.1186/bcr3672)
Supplement: Additional file 6 — Fold change for genes in clusters 1-4 from the manuscript and the gene ontology associated with each cluster. [file bcr3672-S6.zip › AdditionalFile6/Cluster3/Cluster3DownregulatedGenesgather_gene_ontology_121108.txt]

#	Annotation	Total Genes With Ann	Your Genes (With Ann)	Your Genes (No Ann)	Genome (With Ann)	Genome (No Ann)	ln(Bayes factor)	neg ln(p value)	FE: neg ln(p value)	FE: neg ln(FDR)	Genes
1	GO:0007186 [6]: G-protein coupled receptor protein signaling pathway	9	9	340	1878	10402	27.1	10.41	0.0	0.0	Ccr1 Ccr2 Cmkor1 Edg2 Gpr124 Gpr87 Penk1 Ptger2 Rgs16
2	GO:0007600 [5]: sensory perception	3	3	346	1354	10926	24.94	10.41	0.0	0.0	Ccr2 Gjb6 Penk1
3	GO:0050877 [4]: neurophysiological process	5	5	344	1502	10778	24.57	10.41	0.0	0.0	Ccr2 Fcgr3 Gjb6 Hnmt Penk1
4	GO:0009581 [5]: detection of external stimulus	4	4	345	1363	10917	22.84	10.41	0.0	0.0	Ccr2 Clec7a Gjb6 Penk1
5	GO:0042330 [5]: taxis	20	20	329	83	12197	20.3	10.41	26.02	20.08	Aspn Ccl11 Ccl12 Ccl5 Ccl6 Ccl7 Ccl8 Ccl9 Ccr1 Ccr2 Cmkor1 Cxcl10 Cxcl12 Cxcl13 Cxcl4 Cxcl5 Fcgr3 Fmod Robo1 S100a8
6	GO:0006935 [6]: chemotaxis	20	20	329	83	12197	20.3	10.41	26.02	20.08	Aspn Ccl11 Ccl12 Ccl5 Ccl6 Ccl7 Ccl8 Ccl9 Ccr1 Ccr2 Cmkor1 Cxcl10 Cxcl12 Cxcl13 Cxcl4 Cxcl5 Fcgr3 Fmod Robo1 S100a8
7	GO:0009887 [4]: organogenesis	63	63	286	887	11393	18.41	10.41	23.81	18.35	Acta1 Adamts4 Alcam Anxa2 Casq1 Ccr1 Ccr2 Col18a1 Cryab Cryba4 Crym Csrp3 Ctgf Cxcl12 Cxcl13 Dpysl3 Enpep Fhl1 Fst Gjb6 Gp38 Heph Hod Hsd11b1 Id1 Ii Il7r Krt1-14 Krt1-17 Krt2-5 Mef2c Met Mmp13 Mrg1 Myh4 Myh8 Myl1 Mylpf Myom2 Nr2f1 Pdlim3 Pirb Prelp Pthlh Ptn Pvalb Robo1 Sema3a Serpine1 Tagln Tcap Tnfaip2 Tnnc2 Tnni2 Tnnt3 Tpm2 Trp63 Twist1 Vegfc Wnt10a Wnt5a Wnt5b id3
8	GO:0048513 [3]: organ development	63	63	286	893	11387	18.14	10.41	23.55	18.35	Acta1 Adamts4 Alcam Anxa2 Casq1 Ccr1 Ccr2 Col18a1 Cryab Cryba4 Crym Csrp3 Ctgf Cxcl12 Cxcl13 Dpysl3 Enpep Fhl1 Fst Gjb6 Gp38 Heph Hod Hsd11b1 Id1 Ii Il7r Krt1-14 Krt1-17 Krt2-5 Mef2c Met Mmp13 Mrg1 Myh4 Myh8 Myl1 Mylpf Myom2 Nr2f1 Pdlim3 Pirb Prelp Pthlh Ptn Pvalb Robo1 Sema3a Serpine1 Tagln Tcap Tnfaip2 Tnnc2 Tnni2 Tnnt3 Tpm2 Trp63 Twist1 Vegfc Wnt10a Wnt5a Wnt5b id3
9	GO:0009653 [3]: morphogenesis	69	69	280	1037	11243	18.01	10.41	23.37	18.35	Acta1 Adamts4 Alcam Anxa2 Casq1 Ccr1 Ccr2 Col18a1 Cryab Cryba4 Crym Csrp3 Ctgf Cxcl12 Cxcl13 Dpysl3 Emp3 Enpep Fbn2 Fhl1 Fst Gjb6 Gp38 Heph Hod Hsd11b1 Id1 Igfbp6 Ii Il7r Krt1-14 Krt1-17 Krt2-5 Mef2c Met Mmp13 Mrg1 Myh4 Myh8 Myl1 Mylpf Myom2 Nov Nr2f1 Pdlim3 Pirb Prelp Prss11 Pthlh Ptn Pvalb Robo1 Sema3a Serpine1 Sprr1b Tagln Tcap Tnfaip2 Tnnc2 Tnni2 Tnnt3 Tpm2 Trp63 Twist1 Vegfc Wnt10a Wnt5a Wnt…
10	GO:0007275 [2]: development	89	89	260	1549	10731	17.61	10.41	22.9	18.06	Acta1 Adamts4 Alcam Anxa2 Casq1 Ccr1 Ccr2 Chrdl2 Col18a1 Cryab Cryba4 Crym Csrp3 Ctgf Cxcl12 Cxcl13 Dkk2 Dkk3 Dpysl3 Ebf1 Emp3 Enpep Fbn2 Fhl1 Fst Gata2 Gjb6 Gp38 Heph Hmga1 Hod Hsd11b1 Id1 Igfbp6 Ii Il1rl1 Il7r Inhba Krt1-14 Krt1-17 Krt2-5 Lamb1-1 Lgals1 Lmo1 Mef2c Met Mmp13 Mrg1 Myh4 Myh8 Myl1 Mylpf Myom2 Nnat Nov Nr2f1 Olfm1 Pappa Pdlim3 Pirb Prelp Prrx2 Prss11 Pthlh Ptn Pvalb Robo1 Sema3a Ser…
11	GO:0006817 [8]: phosphate transport	13	13	336	32	12248	16.89	10.41	22.66	17.97	Acdc C1qa C1qb C1qg Col17a1 Col18a1 Col1a1 Col1a2 Col3a1 Col4a2 Col6a1 Col8a1 Fcna
12	GO:0007155 [4]: cell adhesion	40	40	309	442	11838	16.04	10.41	21.53	16.98	Alcam Aoc3 C1qr1 Cd34 Cd36 Cdh11 Cdh2 Clec7a Col17a1 Col18a1 Col1a1 Col1a2 Col3a1 Col4a2 Col5a1 Col5a2 Col6a1 Col8a1 Cpxm1 Cspg2 Ctgf Dpt Efemp1 Fbln2 Glycam1 Gp38 Gpnmb Itgbl1 Lamb1-1 Lamb3 Nid1 Postn Pscdbp Ptprs Spon1 Tgfbi Thbs2 Tnfaip6 Tnxb Xlkd1
13	GO:0007517 [5]: muscle development	20	20	329	116	12164	15.12	10.41	20.79	16.35	Acta1 Casq1 Cryab Csrp3 Fhl1 Mef2c Met Myh4 Myh8 Myl1 Mylpf Myom2 Pdlim3 Pvalb Tagln Tcap Tnnc2 Tnni2 Tnnt3 Tpm2
14	GO:0006955 [4]: immune response	49	49	300	663	11617	14.33	10.41	19.74	15.45	Adn C1qa C1qb C1qg C1r C4 Ccl11 Ccl12 Ccl5 Ccl6 Ccl7 Ccl8 Ccl9 Ccr1 Ccr2 Chi3l3 Clec7a Colec12 Cxcl10 Cxcl12 Cxcl13 Cxcl14 Cxcl4 Cxcl5 Cxcl7 Cxcl9 Fcgr1 Fcgr3 H2-Bf H2-Eb1 Hp Ifi202b Ifi203 Ifi204 Ifit2 Igh-4 Igj Igl-V1 Ii Ly86 Ms4a1 Ndrg1 Orm1 Pirb Pla2g7 Saa1 Saa2 Saa3 Serping1
15	GO:0006952 [5]: defense response	57	57	292	851	11429	14.11	10.41	19.47	15.33	Adn Bst1 C1qa C1qb C1qg C1qr1 C1r C4 Ccl11 Ccl12 Ccl5 Ccl6 Ccl7 Ccl8 Ccl9 Ccr1 Ccr2 Chi3l3 Clec7a Cmkor1 Colec12 Cxcl10 Cxcl12 Cxcl13 Cxcl14 Cxcl4 Cxcl5 Cxcl7 Cxcl9 Defb1 Fcgr1 Fcgr3 H2-Bf H2-Eb1 Hp Ifi202b Ifi203 Ifi204 Ifit2 Igh-4 Igj Igl-V1 Ii Il1rl1 Ly6c Ly86 Lyzs Lzp-s Ms4a1 Ndrg1 Orm1 Pirb Pla2g7 Saa1 Saa2 Saa3 Serping1
16	GO:0009056 [4]: catabolism	50	50	299	693	11587	13.98	10.41	19.38	15.32	Adamts1 Adamts15 Adamts4 Adamts5 Adn Adpn Arg2 Aspa C1r C1s Cdo1 Cel Col6a1 Cpa3 Cpxm1 Ctsk Dio2 Eno3 Enpep Fap Gzmd Gzme H2-Bf Hp Klk10 Klk7 Lip1 Lpl Lyzs Lzp-s Mcpt5 Mest Mmp10 Mmp12 Mmp13 Mmp14 Mmp2 Mmp3 Moxd1 Pappa Pcolce Pgam2 Pla2g7 Plat Prss11 Prss18 Prtn3 Serpinb1a Tmprss4 Xlkd1
17	GO:0006936 [3]: muscle contraction	13	13	336	43	12237	13.94	10.41	19.68	15.45	Acta1 Actn2 Actn3 Casq1 Cnn1 Myh4 Myh8 Myom2 Smpx Tnnc2 Tnni2 Tnnt3 Tpm2
18	GO:0044248 [5]: cellular catabolism	45	45	304	621	11659	12.22	10.41	17.62	13.62	Adamts1 Adamts15 Adamts4 Adamts5 Adn Arg2 Aspa C1r C1s Cdo1 Cel Col6a1 Cpa3 Cpxm1 Ctsk Dio2 Eno3 Enpep Fap Gzmd Gzme H2-Bf Hp Klk10 Klk7 Lyzs Lzp-s Mcpt5 Mest Mmp10 Mmp12 Mmp13 Mmp14 Mmp2 Mmp3 Moxd1 Pappa Pcolce Pgam2 Plat Prss11 Prss18 Prtn3 Tmprss4 Xlkd1
19	GO:0009607 [4]: response to biotic stimulus	58	58	291	936	11344	11.85	10.41	17.16	13.24	Adn Bst1 C1qa C1qb C1qg C1qr1 C1r C4 Ccl11 Ccl12 Ccl5 Ccl6 Ccl7 Ccl8 Ccl9 Ccr1 Ccr2 Chi3l3 Clec7a Cmkor1 Colec12 Cxcl10 Cxcl12 Cxcl13 Cxcl14 Cxcl4 Cxcl5 Cxcl7 Cxcl9 Defb1 Fcgr1 Fcgr3 Gpx3 H2-Bf H2-Eb1 Hp Ifi202b Ifi203 Ifi204 Ifit2 Igh-4 Igj Igl-V1 Ii Il1rl1 Ly6c Ly86 Lyzs Lzp-s Ms4a1 Ndrg1 Orm1 Pirb Pla2g7 Saa1 Saa2 Saa3 Serping1
20	GO:0006954 [5]: inflammatory response	17	17	332	106	12174	11.26	10.41	16.92	13.06	Ccl11 Ccl12 Ccl5 Ccl7 Ccl8 Ccr1 Ccr2 Chi3l3 Cxcl10 Cxcl13 Cxcl5 Cxcl9 Fcgr1 Fcgr3 Igh-4 Ly86 Pla2g7
21	GO:0043207 [5]: response to external biotic stimulus	39	39	310	513	11767	11.11	10.41	16.54	12.74	Adn C1qa C1qb C1qg C1r C4 Ccl11 Ccl12 Ccl5 Ccl7 Ccl8 Ccr1 Ccr2 Chi3l3 Clec7a Colec12 Cxcl10 Cxcl13 Cxcl5 Cxcl9 Defb1 Fcgr1 Fcgr3 H2-Bf Hp Igh-4 Igj Igl-V1 Ii Ly86 Lyzs Lzp-s Orm1 Pirb Pla2g7 Saa1 Saa2 Saa3 Serping1
22	GO:0009613 [5]: response to pest, pathogen or parasite	36	36	313	480	11800	9.62	10.41	15.03	11.34	Adn C1qa C1qb C1qg C1r C4 Ccl11 Ccl12 Ccl5 Ccl7 Ccl8 Ccr1 Ccr2 Chi3l3 Colec12 Cxcl10 Cxcl13 Cxcl5 Cxcl9 Defb1 Fcgr1 Fcgr3 H2-Bf Hp Igh-4 Igj Igl-V1 Ii Ly86 Orm1 Pirb Pla2g7 Saa1 Saa2 Saa3 Serping1
23	GO:0006956 [6]: complement activation	10	10	339	34	12246	9.48	10.41	15.22	11.48	Adn C1qa C1qb C1qg C1r C4 Colec12 H2-Bf Igh-4 Serping1
24	GO:0009057 [5]: macromolecule catabolism	38	38	311	536	11744	9.1	10.41	14.48	10.85	Adamts1 Adamts15 Adamts4 Adamts5 Adn C1r C1s Col6a1 Cpa3 Cpxm1 Ctsk Eno3 Enpep Fap Gzmd Gzme H2-Bf Hp Klk10 Klk7 Mcpt5 Mest Mmp10 Mmp12 Mmp13 Mmp14 Mmp2 Mmp3 Pappa Pcolce Pgam2 Plat Prss11 Prss18 Prtn3 Serpinb1a Tmprss4 Xlkd1
25	GO:0044265 [6]: cellular macromolecule catabolism	37	37	312	519	11761	8.87	10.41	14.25	10.71	Adamts1 Adamts15 Adamts4 Adamts5 Adn C1r C1s Col6a1 Cpa3 Cpxm1 Ctsk Eno3 Enpep Fap Gzmd Gzme H2-Bf Hp Klk10 Klk7 Mcpt5 Mest Mmp10 Mmp12 Mmp13 Mmp14 Mmp2 Mmp3 Pappa Pcolce Pgam2 Plat Prss11 Prss18 Prtn3 Tmprss4 Xlkd1
26	GO:0042221 [6]: response to chemical substance	22	22	327	214	12066	8.73	10.41	14.27	10.71	Aspn Ccl11 Ccl12 Ccl5 Ccl6 Ccl7 Ccl8 Ccl9 Ccr1 Ccr2 Cmkor1 Cxcl10 Cxcl12 Cxcl13 Cxcl4 Cxcl5 Fcgr3 Fmod Mest Moxd1 Robo1 S100a8
27	GO:0030163 [6]: protein catabolism	35	35	314	479	11801	8.67	10.41	14.07	10.57	Adamts1 Adamts15 Adamts4 Adamts5 Adn C1r C1s Col6a1 Cpa3 Cpxm1 Ctsk Enpep Fap Gzmd Gzme H2-Bf Hp Klk10 Klk7 Mcpt5 Mest Mmp10 Mmp12 Mmp13 Mmp14 Mmp2 Mmp3 Pappa Pcolce Plat Prss11 Prss18 Prtn3 Serpinb1a Tmprss4
28	GO:0043285 [5]: biopolymer catabolism	35	35	314	482	11798	8.54	10.41	13.93	10.48	Adamts1 Adamts15 Adamts4 Adamts5 Adn C1r C1s Col6a1 Cpa3 Cpxm1 Ctsk Enpep Fap Gzmd Gzme H2-Bf Hp Klk10 Klk7 Mcpt5 Mest Mmp10 Mmp12 Mmp13 Mmp14 Mmp2 Mmp3 Pappa Pcolce Plat Prss11 Prss18 Prtn3 Serpinb1a Tmprss4
29	GO:0044257 [7]: cellular protein catabolism	34	34	315	462	11818	8.45	10.41	13.85	10.47	Adamts1 Adamts15 Adamts4 Adamts5 Adn C1r C1s Col6a1 Cpa3 Cpxm1 Ctsk Enpep Fap Gzmd Gzme H2-Bf Hp Klk10 Klk7 Mcpt5 Mest Mmp10 Mmp12 Mmp13 Mmp14 Mmp2 Mmp3 Pappa Pcolce Plat Prss11 Prss18 Prtn3 Tmprss4
30	GO:0006508 [8]: proteolysis and peptidolysis	34	34	315	462	11818	8.45	10.41	13.85	10.47	Adamts1 Adamts15 Adamts4 Adamts5 Adn C1r C1s Col6a1 Cpa3 Cpxm1 Ctsk Enpep Fap Gzmd Gzme H2-Bf Hp Klk10 Klk7 Mcpt5 Mest Mmp10 Mmp12 Mmp13 Mmp14 Mmp2 Mmp3 Pappa Pcolce Plat Prss11 Prss18 Prtn3 Tmprss4
31	GO:0030574 [9]: collagen catabolism	6	6	343	8	12272	7.95	10.41	13.75	10.42	Mmp10 Mmp13 Mmp14 Mmp2 Mmp3 Prtn3
32	GO:0007166 [5]: cell surface receptor linked signal transduction	33	33	316	2269	10011	7.58	10.41	0.0	0.0	Adamts4 Adamts5 Ccr1 Ccr2 Chrdl2 Clec7a Cmkor1 Csf1r Ctgf Dkk2 Dkk3 Edg2 Fcgr1 Fcgr3 Fst Gpr124 Gpr87 Il2rg Il7r Itgbl1 Penk1 Pirb Plat Prss11 Ptger2 Ptprs Rgs16 Sfrp2 Sostdc1 Wif1 Wnt10a Wnt5a Wnt5b
33	GO:0016064 [6]: humoral defense mechanism (sensu Vertebrata)	10	10	339	44	12236	7.49	10.41	13.2	9.9	C1qa C1qb C1qg C1r C4 Colec12 Igh-4 Ii Pirb Serping1
34	GO:0006139 [5]: nucleobase, nucleoside, nucleotide and nucleic acid metabolism	36	36	313	2391	9889	7.4	10.41	0.0	0.0	Ankrd1 Apobec2 Asb5 Basp1 Bnc1 C330012H03Rik Cbr2 Cdkn2b Cebpd Ctgf Ebf1 Enpp2 Fosl1 Gata2 Hdgfrp2 Hmga1 Hmga2 Hod Id1 Ifi204 Il1rl1 Klf4 Mef2c Mrg1 Nr2f1 Pem Pou2af1 Prrx2 Snai2 Tgfb1i4 Trp63 Trpv6 Twist1 Zfhx1a Zfhx1b id3
35	GO:0007165 [4]: signal transduction	51	51	298	3009	9271	7.04	10.41	0.0	0.0	Acdc Adamts4 Adamts5 Asb5 Cav1 Ccl11 Ccl12 Ccl5 Ccl6 Ccl7 Ccl8 Ccl9 Ccr1 Ccr2 Chrdl2 Clec7a Cmkor1 Csf1r Ctgf Cxcl5 Dkk2 Dkk3 Edg2 Fcgr1 Fcgr3 Fst Gem Gpr124 Gpr87 Il2rg Il7r Itgbl1 Ldb3 Ms4a1 Ms4a4d Ms4a6b Mt2 Pdlim3 Penk1 Pirb Plat Prss11 Ptger2 Ptprs Rgs16 Sfrp2 Sostdc1 Wif1 Wnt10a Wnt5a Wnt5b
36	GO:0006820 [6]: anion transport	15	15	334	119	12161	6.76	10.41	12.36	9.09	Acdc C1qa C1qb C1qg Col17a1 Col18a1 Col1a1 Col1a2 Col3a1 Col4a2 Col6a1 Col8a1 Fcna Slc16a1 Slc16a3
37	GO:0016477 [5]: cell migration	15	15	334	125	12155	6.22	10.01	11.81	8.62	Alcam Ccr1 Ccr2 Cdh2 Col18a1 Ctgf Cxcl12 Enpep Fcgr3 Gp38 Nr2f1 Robo1 Sema3a Twist1 Zfhx1b
38	GO:0006910 [8]: phagocytosis, recognition	5	5	344	6	12274	6.17	9.72	11.97	8.74	Clec7a Colec12 Fcgr1 Fcgr3 Igh-4
39	GO:0009628 [5]: response to abiotic stimulus	26	26	323	346	11934	5.78	9.5	11.19	8.09	Aspn Ccl11 Ccl12 Ccl5 Ccl6 Ccl7 Ccl8 Ccl9 Ccr1 Ccr2 Cmkor1 Cryab Cxcl10 Cxcl12 Cxcl13 Cxcl4 Cxcl5 Fcgr3 Fmod Gjb6 Mest Moxd1 Pmaip1 Robo1 S100a8 Snai2
40	GO:0006958 [7]: complement activation, classical pathway	7	7	342	22	12258	5.7	9.31	11.44	8.28	C1qa C1qb C1qg C1r Colec12 Igh-4 Serping1
41	GO:0015698 [7]: inorganic anion transport	13	13	336	99	12181	5.66	9.31	11.28	8.14	Acdc C1qa C1qb C1qg Col17a1 Col18a1 Col1a1 Col1a2 Col3a1 Col4a2 Col6a1 Col8a1 Fcna
42	GO:0015031 [5]: protein transport	1	1	348	485	11795	5.4	9.03	0.0	0.0	Ii
43	GO:0009968 [5]: negative regulation of signal transduction	7	7	342	24	12256	5.23	8.91	10.97	7.9	Cav1 Chrdl2 Dkk2 Dkk3 Prss11 Sostdc1 Wif1
44	GO:0006959 [5]: humoral immune response	15	15	334	141	12139	4.95	8.8	10.51	7.46	Adn C1qa C1qb C1qg C1r C4 Ccr2 Colec12 H2-Bf Igh-4 Igj Igl-V1 Ii Pirb Serping1
45	GO:0006928 [4]: cell motility	15	15	334	152	12128	4.19	7.67	9.71	6.69	Alcam Ccr1 Ccr2 Cdh2 Col18a1 Ctgf Cxcl12 Enpep Fcgr3 Gp38 Nr2f1 Robo1 Sema3a Twist1 Zfhx1b
46	GO:0008104 [4]: protein localization	2	2	347	507	11773	4.01	7.47	0.0	0.0	Ii Pmaip1
47	GO:0006950 [4]: response to stress	41	41	308	766	11514	3.91	7.47	9.1	6.13	Adn C1qa C1qb C1qg C1r C4 Ccl11 Ccl12 Ccl5 Ccl7 Ccl8 Ccr1 Ccr2 Chi3l3 Colec12 Cryab Cxcl10 Cxcl13 Cxcl5 Cxcl9 Defb1 Fcgr1 Fcgr3 Gpx3 H2-Bf Hp Ifi204 Igh-4 Igj Igl-V1 Ii Ly86 Orm1 Penk1 Pirb Pla2g7 Pmaip1 Saa1 Saa2 Saa3 Serping1
48	GO:0006464 [7]: protein modification	13	13	336	1103	11177	3.62	7.14	0.0	0.0	Adamts5 Art3 Axl Csf1r F13a1 Loxl1 Met Padi3 Padi4 Pdk4 Prkg2 Ptprs St8sia4
49	GO:0001788 [7]: antibody-dependent cellular cytotoxicity	3	3	346	1	12279	3.59	7.14	9.41	6.42	Fcgr1 Fcgr3 Igh-4
50	GO:0000004 [2]: biological_process unknown	11	11	338	1000	11280	3.57	7.03	0.0	0.0	9230117N10Rik Antxr1 Antxr2 Apob48r C1qtnf3 Ctla2a Emcn Mfap5 Plac8 Pp11r Rspondin
51	GO:0045184 [5]: establishment of protein localization	2	2	347	488	11792	3.53	7.03	0.0	0.0	Ii Pmaip1
52	GO:0030335 [7]: positive regulation of cell migration	3	3	346	2	12278	2.7	6.1	8.51	5.64	Col18a1 Cxcl12 Gp38
53	GO:0050818 [4]: regulation of coagulation	3	3	346	2	12278	2.7	6.1	8.51	5.64	Anxa2 Procr Thbd
54	GO:0050819 [5]: negative regulation of coagulation	3	3	346	2	12278	2.7	6.1	8.51	5.64	Anxa2 Procr Thbd
55	GO:0051272 [6]: positive regulation of cell motility	3	3	346	2	12278	2.7	6.1	8.51	5.64	Col18a1 Cxcl12 Gp38
56	GO:0006953 [5]: acute-phase response	5	5	344	18	12262	2.22	5.56	7.96	5.13	Hp Orm1 Saa1 Saa2 Saa3
57	GO:0006911 [8]: phagocytosis, engulfment	4	4	345	9	12271	2.22	5.56	8.0	5.15	Clec7a Fcgr1 Fcgr3 Igh-4
58	GO:0050794 [3]: regulation of cellular process	30	30	319	544	11736	2.2	5.56	7.4	4.66	Acdc Angptl4 Cav1 Ccr2 Chrdl2 Cidec Clec7a Col18a1 Ctgf Cxcl12 Dkk2 Dkk3 Fcgr1 Fcgr3 Fst Gp38 Gsn Ifi204 Igfbp6 Igh-4 Ii Nov Pmaip1 Prss11 Pscdbp Snai2 Sostdc1 Tnxb Trp63 Wif1
59	GO:0051050 [6]: positive regulation of transport	5	5	344	20	12260	1.82	5.07	7.55	4.77	Acdc Clec7a Fcgr1 Fcgr3 Igh-4
60	GO:0006909 [7]: phagocytosis	5	5	344	20	12260	1.82	5.07	7.55	4.77	Clec7a Colec12 Fcgr1 Fcgr3 Igh-4
61	GO:0001525 [6]: angiogenesis	8	8	341	62	12218	1.7	4.96	7.31	4.62	Anxa2 Col18a1 Ctgf Enpep Id1 Serpine1 Tnfaip2 Vegfc
62	GO:0006629 [5]: lipid metabolism	24	24	325	410	11870	1.66	4.89	6.91	4.37	Acdc Adpn Aldh1a3 Aldh1a7 Alox12e Cav1 Cel Cidea Cyp7b1 Dgat2 Elovl3 Elovl4 Fads3 Hpgd Hsd11b1 Lip1 Lpd Lpl Pck1 Pla1a Pla2g7 Ptgs1 Sult1a1 Thedc1
63	GO:0006886 [6]: intracellular protein transport	1	1	348	343	11937	1.64	4.89	0.0	0.0	Ii
64	GO:0006941 [4]: striated muscle contraction	4	4	345	11	12269	1.63	4.89	7.39	4.66	Myh4 Myh8 Myom2 Smpx
65	GO:0046907 [5]: intracellular transport	3	3	346	471	11809	1.6	4.84	0.0	0.0	Ii Tuba1 Ucp1
66	GO:0030178 [6]: negative regulation of Wnt receptor signaling pathway	3	3	346	4	12276	1.5	4.73	7.3	4.62	Dkk2 Dkk3 Wif1
67	GO:0006641 [7]: triacylglycerol metabolism	3	3	346	4	12276	1.5	4.73	7.3	4.62	Cav1 Dgat2 Pck1
68	GO:0050764 [7]: regulation of phagocytosis	4	4	345	12	12268	1.37	4.64	7.13	4.51	Clec7a Fcgr1 Fcgr3 Igh-4
69	GO:0050766 [8]: positive regulation of phagocytosis	4	4	345	12	12268	1.37	4.64	7.13	4.51	Clec7a Fcgr1 Fcgr3 Igh-4
70	GO:0006603 [8]: phosphocreatine metabolism	2	2	347	0	12280	1.36	4.64	7.18	4.52	Ckm Ckmt2
71	GO:0016053 [6]: organic acid biosynthesis	7	7	342	51	12229	1.23	4.46	6.87	4.37	Alox12e Elovl3 Elovl4 Fads3 Npl Ptgs1 Thedc1
72	GO:0046394 [7]: carboxylic acid biosynthesis	7	7	342	51	12229	1.23	4.46	6.87	4.37	Alox12e Elovl3 Elovl4 Fads3 Npl Ptgs1 Thedc1
73	GO:0051242 [5]: positive regulation of cellular physiological process	13	13	336	165	12115	1.16	4.4	6.61	4.19	Acdc Cidec Clec7a Col18a1 Cxcl12 Fcgr1 Fcgr3 Gp38 Ifi204 Igh-4 Ii Pmaip1 Trp63
74	GO:0030510 [6]: regulation of BMP signaling pathway	3	3	346	5	12275	1.06	4.31	6.85	4.37	Chrdl2 Prss11 Sostdc1
75	GO:0030514 [7]: negative regulation of BMP signaling pathway	3	3	346	5	12275	1.06	4.31	6.85	4.37	Chrdl2 Prss11 Sostdc1
76	GO:0001794 [6]: type IIa hypersensitivity	3	3	346	5	12275	1.06	4.31	6.85	4.37	Fcgr1 Fcgr3 Igh-4
77	GO:0001796 [7]: regulation of type IIa hypersensitivity	3	3	346	5	12275	1.06	4.31	6.85	4.37	Fcgr1 Fcgr3 Igh-4
78	GO:0001798 [8]: positive regulation of type IIa hypersensitivity	3	3	346	5	12275	1.06	4.31	6.85	4.37	Fcgr1 Fcgr3 Igh-4
79	GO:0050817 [3]: coagulation	6	6	343	38	12242	1.03	4.28	6.69	4.24	Anxa2 F13a1 Procr Serping1 Tfpi2 Thbd
80	GO:0007596 [4]: blood coagulation	6	6	343	38	12242	1.03	4.28	6.69	4.24	Anxa2 F13a1 Procr Serping1 Tfpi2 Thbd
81	GO:0006793 [5]: phosphorus metabolism	6	6	343	605	11675	0.94	4.23	0.0	0.0	Axl Csf1r Met Pdk4 Prkg2 Ptprs
82	GO:0006796 [6]: phosphate metabolism	6	6	343	605	11675	0.94	4.23	0.0	0.0	Axl Csf1r Met Pdk4 Prkg2 Ptprs
83	GO:0048514 [5]: blood vessel morphogenesis	8	8	341	71	12209	0.93	4.16	6.51	4.1	Anxa2 Col18a1 Ctgf Enpep Id1 Serpine1 Tnfaip2 Vegfc
84	GO:0045807 [7]: positive regulation of endocytosis	4	4	345	14	12266	0.91	4.16	6.65	4.21	Clec7a Fcgr1 Fcgr3 Igh-4
85	GO:0007599 [5]: hemostasis	6	6	343	40	12240	0.79	4.04	6.46	4.07	Anxa2 F13a1 Procr Serping1 Tfpi2 Thbd
86	GO:0030509 [9]: BMP signaling pathway	4	4	345	15	12265	0.7	3.95	6.44	4.07	Chrdl2 Fst Prss11 Sostdc1
87	GO:0006937 [4]: regulation of muscle contraction	4	4	345	15	12265	0.7	3.95	6.44	4.07	Casq1 Tnnc2 Tnni2 Tnnt3
88	GO:0016070 [5]: RNA metabolism	2	2	347	366	11914	0.58	3.84	0.0	0.0	Apobec2 C330012H03Rik
89	GO:0006631 [6]: fatty acid metabolism	10	10	339	115	12165	0.52	3.78	6.02	3.77	Acdc Alox12e Cav1 Elovl3 Elovl4 Fads3 Hpgd Lpd Ptgs1 Thedc1
90	GO:0006412 [6]: protein biosynthesis	4	4	345	472	11808	0.4	3.62	0.0	0.0	Adamts5 Clec7a Fcgr3 St8sia4
91	GO:0050878 [4]: regulation of body fluids	6	6	343	44	12236	0.38	3.62	6.02	3.77	Anxa2 F13a1 Procr Serping1 Tfpi2 Thbd
92	GO:0030111 [5]: regulation of Wnt receptor signaling pathway	3	3	346	7	12273	0.36	3.62	6.13	3.83	Dkk2 Dkk3 Wif1
93	GO:0030512 [6]: negative regulation of transforming growth factor beta receptor signaling pathway	3	3	346	7	12273	0.36	3.62	6.13	3.83	Chrdl2 Prss11 Sostdc1
94	GO:0019432 [8]: triacylglycerol biosynthesis	2	2	347	1	12279	0.28	3.52	6.1	3.83	Dgat2 Pck1
95	GO:0042590 [7]: antigen presentation, exogenous antigen via MHC class I	2	2	347	1	12279	0.28	3.52	6.1	3.83	Fcgr1 Fcgr3
96	GO:0001802 [6]: type III hypersensitivity	2	2	347	1	12279	0.28	3.52	6.1	3.83	Fcgr1 Fcgr3
97	GO:0001803 [7]: regulation of type III hypersensitivity	2	2	347	1	12279	0.28	3.52	6.1	3.83	Fcgr1 Fcgr3
98	GO:0001805 [8]: positive regulation of type III hypersensitivity	2	2	347	1	12279	0.28	3.52	6.1	3.83	Fcgr1 Fcgr3
99	GO:0001568 [4]: blood vessel development	8	8	341	81	12199	0.21	3.41	5.75	3.6	Anxa2 Col18a1 Ctgf Enpep Id1 Serpine1 Tnfaip2 Vegfc
100	GO:0007242 [5]: intracellular signaling cascade	8	8	341	663	11617	0.19	3.41	0.0	0.0	Acdc Asb5 Cav1 Gem Ldb3 Mt2 Pdlim3 Wnt5a
101	GO:0006633 [7]: fatty acid biosynthesis	6	6	343	46	12234	0.19	3.41	5.82	3.65	Alox12e Elovl3 Elovl4 Fads3 Ptgs1 Thedc1
102	GO:0019884 [6]: antigen presentation, exogenous antigen	4	4	345	18	12262	0.15	3.37	5.87	3.66	Fcgr1 Fcgr3 H2-Eb1 Ii
103	GO:0007010 [6]: cytoskeleton organization and biogenesis	19	19	330	336	11944	0.13	3.37	5.37	3.34	Acta1 Gsn Krt1-14 Krt1-15 Krt1-16 Krt1-17 Krt1-19 Krt2-5 Krt2-6b Myh4 Myh8 Myl1 Mylpf Pdlim3 Pfn2 Tagln Tmsb10 Trp63 Tuba1
104	GO:0000902 [4]: cellular morphogenesis	11	11	338	145	12135	0.08	3.32	5.51	3.45	Col18a1 Ctgf Emp3 Fhl1 Igfbp6 Krt1-14 Krt1-17 Krt2-5 Nov Prss11 Sprr1b
105	GO:0050729 [7]: positive regulation of inflammatory response	3	3	346	8	12272	0.06	3.32	5.83	3.66	Fcgr1 Fcgr3 Igh-4
106	GO:0001906 [5]: cell killing	3	3	346	8	12272	0.06	3.32	5.83	3.66	Fcgr1 Fcgr3 Igh-4
107	GO:0001909 [6]: immune cell mediated cytotoxicity	3	3	346	8	12272	0.06	3.32	5.83	3.66	Fcgr1 Fcgr3 Igh-4
108	GO:0006638 [6]: neutral lipid metabolism	3	3	346	8	12272	0.06	3.32	5.83	3.66	Cav1 Dgat2 Pck1
109	GO:0006639 [6]: acylglycerol metabolism	3	3	346	8	12272	0.06	3.32	5.83	3.66	Cav1 Dgat2 Pck1
110	GO:0016310 [7]: phosphorylation	5	5	344	505	11775	0.02	0.0	0.0	0.0	Axl Csf1r Met Pdk4 Prkg2
111	GO:0009966 [4]: regulation of signal transduction	8	8	341	84	12196	0.01	0.0	5.55	3.46	Acdc Cav1 Chrdl2 Dkk2 Dkk3 Prss11 Sostdc1 Wif1
112	GO:0016049 [4]: cell growth	6	6	343	48	12232	0.0	0.0	5.63	3.48	Ctgf Emp3 Fhl1 Igfbp6 Nov Prss11
113	GO:0006350 [6]: transcription	30	30	319	1581	10699	-0.16	0.0	0.01	0.0	Ankrd1 Asb5 Basp1 Bnc1 Cdkn2b Cebpd Ebf1 Fosl1 Gata2 Hdgfrp2 Hmga1 Hmga2 Hod Id1 Ifi204 Klf4 Mef2c Mrg1 Nr2f1 Pem Pou2af1 Prrx2 Snai2 Tgfb1i4 Trp63 Trpv6 Twist1 Zfhx1a Zfhx1b id3
114	GO:0019835 [5]: cytolysis	4	4	345	20	12260	-0.16	0.0	5.54	3.46	Gzmd Gzme Lyzs Lzp-s
115	GO:0019752 [6]: carboxylic acid metabolism	17	17	332	296	11984	-0.17	0.0	5.07	3.13	Acdc Alox12e Arg2 Aspa Cav1 Cdo1 Elovl3 Elovl4 Fads3 Glul Hpgd Lpd Npl Pck1 Pdk4 Ptgs1 Thedc1
116	GO:0006082 [5]: organic acid metabolism	17	17	332	296	11984	-0.17	0.0	5.07	3.13	Acdc Alox12e Arg2 Aspa Cav1 Cdo1 Elovl3 Elovl4 Fads3 Glul Hpgd Lpd Npl Pck1 Pdk4 Ptgs1 Thedc1
117	GO:0042044 [5]: fluid transport	3	3	346	9	12271	-0.2	0.0	5.57	3.47	Aqp1 Aqp3 Gp38
118	GO:0046486 [6]: glycerolipid metabolism	3	3	346	9	12271	-0.2	0.0	5.57	3.47	Cav1 Dgat2 Pck1
119	GO:0006662 [5]: glycerol ether metabolism	3	3	346	9	12271	-0.2	0.0	5.57	3.47	Cav1 Dgat2 Pck1
120	GO:0006833 [6]: water transport	3	3	346	9	12271	-0.2	0.0	5.57	3.47	Aqp1 Aqp3 Gp38
121	GO:0043065 [7]: positive regulation of apoptosis	8	8	341	88	12192	-0.23	0.0	5.29	3.28	Cidec Col18a1 Fcgr1 Fcgr3 Ifi204 Igh-4 Pmaip1 Trp63
122	GO:0051240 [5]: positive regulation of organismal physiological process	6	6	343	51	12229	-0.25	0.0	5.35	3.34	Cav1 Clec7a Fcgr1 Fcgr3 Igh-4 Ii
123	GO:0008361 [5]: regulation of cell size	6	6	343	51	12229	-0.25	0.0	5.35	3.34	Ctgf Emp3 Fhl1 Igfbp6 Nov Prss11
124	GO:0043068 [6]: positive regulation of programmed cell death	8	8	341	89	12191	-0.29	0.0	5.23	3.24	Cidec Col18a1 Fcgr1 Fcgr3 Ifi204 Igh-4 Pmaip1 Trp63
125	GO:0006599 [7]: phosphagen metabolism	2	2	347	2	12278	-0.39	0.0	5.43	3.38	Ckm Ckmt2
126	GO:0006882 [8]: zinc ion homeostasis	2	2	347	2	12278	-0.39	0.0	5.43	3.38	Mt2 Slc39a4
127	GO:0030324 [5]: lung development	4	4	345	22	12258	-0.45	0.0	5.24	3.24	Gp38 Hsd11b1 Pthlh Wnt5a
128	GO:0009888 [5]: histogenesis	6	6	343	55	12225	-0.57	0.0	5.02	3.09	Ctgf Krt1-14 Krt1-17 Krt2-5 Mmp13 Trp63
129	GO:0012502 [7]: induction of programmed cell death	7	7	342	74	12206	-0.58	0.0	4.96	3.05	Cidec Fcgr1 Fcgr3 Ifi204 Igh-4 Pmaip1 Trp63
130	GO:0006917 [8]: induction of apoptosis	7	7	342	74	12206	-0.58	0.0	4.96	3.05	Cidec Fcgr1 Fcgr3 Ifi204 Igh-4 Pmaip1 Trp63
131	GO:0030100 [6]: regulation of endocytosis	4	4	345	23	12257	-0.59	0.0	5.1	3.14	Clec7a Fcgr1 Fcgr3 Igh-4
132	GO:0030323 [4]: respiratory tube development	4	4	345	23	12257	-0.59	0.0	5.1	3.14	Gp38 Hsd11b1 Pthlh Wnt5a
133	GO:0017015 [5]: regulation of transforming growth factor beta receptor signaling pathway	3	3	346	11	12269	-0.65	0.0	5.1	3.14	Chrdl2 Prss11 Sostdc1
134	GO:0019219 [5]: regulation of nucleobase, nucleoside, nucleotide and nucleic acid metabolism	30	30	319	1532	10748	-0.67	0.0	0.01	0.0	Ankrd1 Asb5 Basp1 Bnc1 Cdkn2b Cebpd Ebf1 Fosl1 Gata2 Hdgfrp2 Hmga1 Hmga2 Hod Id1 Ifi204 Klf4 Mef2c Mrg1 Nr2f1 Pem Pou2af1 Prrx2 Snai2 Tgfb1i4 Trp63 Trpv6 Twist1 Zfhx1a Zfhx1b id3
135	GO:0006259 [5]: DNA metabolism	4	4	345	417	11863	-0.68	0.0	0.0	0.0	Ctgf Hmga1 Hmga2 Il1rl1
136	GO:0009611 [5]: response to wounding	17	17	332	315	11965	-0.69	0.0	4.51	2.74	Ccl11 Ccl12 Ccl5 Ccl7 Ccl8 Ccr1 Ccr2 Chi3l3 Cxcl10 Cxcl13 Cxcl5 Cxcl9 Fcgr1 Fcgr3 Igh-4 Ly86 Pla2g7
137	GO:0006396 [6]: RNA processing	2	2	347	309	11971	-0.72	0.0	0.0	0.0	Apobec2 C330012H03Rik
138	GO:0045449 [6]: regulation of transcription	30	30	319	1525	10755	-0.74	0.0	0.01	0.0	Ankrd1 Asb5 Basp1 Bnc1 Cdkn2b Cebpd Ebf1 Fosl1 Gata2 Hdgfrp2 Hmga1 Hmga2 Hod Id1 Ifi204 Klf4 Mef2c Mrg1 Nr2f1 Pem Pou2af1 Prrx2 Snai2 Tgfb1i4 Trp63 Trpv6 Twist1 Zfhx1a Zfhx1b id3
139	GO:0006351 [7]: transcription, DNA-dependent	30	30	319	1525	10755	-0.74	0.0	0.01	0.0	Ankrd1 Asb5 Basp1 Bnc1 Cdkn2b Cebpd Ebf1 Fosl1 Gata2 Hdgfrp2 Hmga1 Hmga2 Hod Id1 Ifi204 Klf4 Mef2c Mrg1 Nr2f1 Pem Pou2af1 Prrx2 Snai2 Tgfb1i4 Trp63 Trpv6 Twist1 Zfhx1a Zfhx1b id3
140	GO:0006468 [8]: protein amino acid phosphorylation	5	5	344	459	11821	-0.82	0.0	0.0	0.0	Axl Csf1r Met Pdk4 Prkg2
141	GO:0006094 [8]: gluconeogenesis	3	3	346	12	12268	-0.84	0.0	4.9	3.02	Acdc Fbp2 Pck1
142	GO:0046460 [7]: neutral lipid biosynthesis	2	2	347	3	12277	-0.87	0.0	4.93	3.05	Dgat2 Pck1
143	GO:0046463 [7]: acylglycerol biosynthesis	2	2	347	3	12277	-0.87	0.0	4.93	3.05	Dgat2 Pck1
144	GO:0006090 [7]: pyruvate metabolism	2	2	347	3	12277	-0.87	0.0	4.93	3.05	Pck1 Pdk4
145	GO:0001501 [5]: skeletal development	7	7	342	79	12201	-0.88	0.0	4.64	2.79	Adamts4 Ctgf Mmp13 Prelp Pthlh Ptn Trp63
146	GO:0016055 [6]: Wnt receptor signaling pathway	7	7	342	80	12200	-0.93	0.0	4.58	2.75	Dkk2 Dkk3 Sfrp2 Wif1 Wnt10a Wnt5a Wnt5b
147	GO:0006355 [7]: regulation of transcription, DNA-dependent	30	30	319	1498	10782	-0.99	0.0	0.01	0.0	Ankrd1 Asb5 Basp1 Bnc1 Cdkn2b Cebpd Ebf1 Fosl1 Gata2 Hdgfrp2 Hmga1 Hmga2 Hod Id1 Ifi204 Klf4 Mef2c Mrg1 Nr2f1 Pem Pou2af1 Prrx2 Snai2 Tgfb1i4 Trp63 Trpv6 Twist1 Zfhx1a Zfhx1b id3
148	GO:0043119 [4]: positive regulation of physiological process	15	15	334	274	12006	-1.0	0.0	4.23	2.52	Acdc Cav1 Cidec Clec7a Col18a1 Cxcl12 Ebf1 Fcgr1 Fcgr3 Gp38 Ifi204 Igh-4 Ii Pmaip1 Trp63
149	GO:0030282 [6]: bone mineralization	3	3	346	13	12267	-1.02	0.0	4.71	2.85	Mmp13 Pthlh Ptn
150	GO:0008544 [7]: epidermis development	3	3	346	13	12267	-1.02	0.0	4.71	2.85	Krt1-14 Krt1-17 Krt2-5
151	GO:0044255 [5]: cellular lipid metabolism	17	17	332	330	11950	-1.04	0.0	4.12	2.44	Acdc Aldh1a7 Alox12e Cav1 Cel Cyp7b1 Dgat2 Elovl3 Elovl4 Fads3 Hpgd Hsd11b1 Lpd Pck1 Ptgs1 Sult1a1 Thedc1
152	GO:0050727 [6]: regulation of inflammatory response	3	3	346	14	12266	-1.19	0.0	4.54	2.75	Fcgr1 Fcgr3 Igh-4
153	GO:0019217 [6]: regulation of fatty acid metabolism	2	2	347	4	12276	-1.24	0.0	4.55	2.75	Acdc Cav1
154	GO:0030199 [5]: collagen fibril organization	2	2	347	4	12276	-1.24	0.0	4.55	2.75	Anxa2 Tnxb
155	GO:0045017 [7]: glycerolipid biosynthesis	2	2	347	4	12276	-1.24	0.0	4.55	2.75	Dgat2 Pck1
156	GO:0045576 [6]: mast cell activation	2	2	347	4	12276	-1.24	0.0	4.55	2.75	Fcgr3 Ndrg1
157	GO:0046504 [6]: glycerol ether biosynthesis	2	2	347	4	12276	-1.24	0.0	4.55	2.75	Dgat2 Pck1
158	GO:0001812 [8]: positive regulation of type I hypersensitivity	2	2	347	4	12276	-1.24	0.0	4.55	2.75	Fcgr3 Igh-4
159	GO:0051049 [5]: regulation of transport	5	5	344	46	12234	-1.25	0.0	4.34	2.57	Acdc Clec7a Fcgr1 Fcgr3 Igh-4
160	GO:0006575 [6]: amino acid derivative metabolism	5	5	344	48	12232	-1.4	0.0	4.19	2.49	Cdo1 Ckm Ckmt2 Dio2 Moxd1
161	GO:0050778 [6]: positive regulation of immune response	5	5	344	49	12231	-1.46	0.0	4.11	2.44	Clec7a Fcgr1 Fcgr3 Igh-4 Ii
162	GO:0030334 [6]: regulation of cell migration	4	4	345	31	12249	-1.46	0.0	4.18	2.49	Ccr2 Col18a1 Cxcl12 Gp38
163	GO:0051270 [5]: regulation of cell motility	4	4	345	31	12249	-1.46	0.0	4.18	2.49	Ccr2 Col18a1 Cxcl12 Gp38
164	GO:0007398 [6]: ectoderm development	3	3	346	16	12264	-1.48	0.0	4.23	2.52	Krt1-14 Krt1-17 Krt2-5
165	GO:0008219 [4]: cell death	18	18	331	380	11900	-1.51	0.0	3.57	2.18	Angptl4 Bnip2 Cidea Cidec Col18a1 Faf1 Fcgr1 Fcgr3 Gas1 Gzmd Gzme Ifi204 Igh-4 Lyzs Lzp-s Pmaip1 Snai2 Trp63
166	GO:0016998 [6]: cell wall catabolism	2	2	347	5	12275	-1.56	0.0	4.23	2.52	Lyzs Lzp-s
167	GO:0042533 [7]: tumor necrosis factor-alpha biosynthesis	2	2	347	5	12275	-1.56	0.0	4.23	2.52	Clec7a Fcgr3
168	GO:0042534 [8]: regulation of tumor necrosis factor-alpha biosynthesis	2	2	347	5	12275	-1.56	0.0	4.23	2.52	Clec7a Fcgr3
169	GO:0042535 [9]: positive regulation of tumor necrosis factor-alpha biosynthesis	2	2	347	5	12275	-1.56	0.0	4.23	2.52	Clec7a Fcgr3
170	GO:0001810 [7]: regulation of type I hypersensitivity	2	2	347	5	12275	-1.56	0.0	4.23	2.52	Fcgr3 Igh-4
171	GO:0006825 [9]: copper ion transport	2	2	347	5	12275	-1.56	0.0	4.23	2.52	Cp Heph
172	GO:0019222 [4]: regulation of metabolism	36	36	313	1659	10621	-1.58	0.0	0.03	0.0	Acdc Ankrd1 Asb5 Basp1 Bnc1 Cav1 Cdkn2b Cebpd Clec7a Ebf1 Fcgr3 Fosl1 Gata2 Gsn Hdgfrp2 Hmga1 Hmga2 Hod Id1 Ifi204 Klf4 Mef2c Mrg1 Nr2f1 Pem Pou2af1 Prrx2 Serpinb1a Snai2 Tgfb1i4 Trp63 Trpv6 Twist1 Zfhx1a Zfhx1b id3
173	GO:0040007 [3]: growth	7	7	342	94	12186	-1.62	0.0	3.83	2.22	Ctgf Emp3 Fhl1 Igfbp6 Inhba Nov Prss11
174	GO:0019319 [8]: hexose biosynthesis	3	3	346	17	12263	-1.62	0.0	4.08	2.44	Acdc Fbp2 Pck1
175	GO:0046165 [6]: alcohol biosynthesis	3	3	346	17	12263	-1.62	0.0	4.08	2.44	Acdc Fbp2 Pck1
176	GO:0046364 [7]: monosaccharide biosynthesis	3	3	346	17	12263	-1.62	0.0	4.08	2.44	Acdc Fbp2 Pck1
177	GO:0007223 [7]: frizzled-2 signaling pathway	3	3	346	17	12263	-1.62	0.0	4.08	2.44	Wnt10a Wnt5a Wnt5b
178	GO:0009987 [2]: cellular process	280	280	69	10259	2021	-1.63	0.0	0.05	0.0	Abca8a Abcb1b Acdc Acta1 Adamts1 Adamts15 Adamts4 Adamts5 Adn Alcam Aldh1a1 Aldh1a3 Aldh1a7 Alox12e Angptl4 Ankrd1 Anxa2 Aoc3 Aox1 Apobec2 Apod Aqp1 Aqp3 Arg2 Art3 Asb5 Aspa Axl Basp1 Bnc1 Bnip2 C1qa C1qb C1qg C1qr1 C1r C1s C330012H03Rik Car3 Cav1 Cbr2 Ccl11 Ccl12 Ccl5 Ccl6 Ccl7 Ccl8 Ccl9 Ccnd2 Ccr1 Ccr2 Cd34 Cd36 Cdh11 Cdh2 Cdkn2b Cdo1 Cebpd Cel Chrdl2 Cidea Cidec Ckm Ckmt2 Clec7a Cmkor1 Col17a1…
179	GO:0016265 [3]: death	18	18	331	387	11893	-1.63	0.0	3.43	2.05	Angptl4 Bnip2 Cidea Cidec Col18a1 Faf1 Fcgr1 Fcgr3 Gas1 Gzmd Gzme Ifi204 Igh-4 Lyzs Lzp-s Pmaip1 Snai2 Trp63
180	GO:0044237 [4]: cellular metabolism	133	133	216	5133	7147	-1.76	0.0	0.08	0.0	Acdc Adamts1 Adamts15 Adamts4 Adamts5 Adn Aldh1a1 Aldh1a3 Aldh1a7 Alox12e Ankrd1 Aox1 Apobec2 Arg2 Art3 Asb5 Aspa Axl Basp1 Bnc1 C1r C1s C330012H03Rik Car3 Cav1 Cbr2 Cdkn2b Cdo1 Cebpd Cel Ckm Ckmt2 Clec7a Col6a1 Cox6a2 Cox8b Cpa3 Cpxm1 Csf1r Ctgf Ctsk Cyba Cyp1b1 Cyp2e1 Cyp4b1 Cyp7b1 Dgat2 Dio2 Ebf1 Elovl3 Elovl4 Eno3 Enpep Enpp2 F13a1 Fads3 Fap Fbp2 Fcgr3 Fosl1 Gata2 Glul Gpx3 Gsn Gys2 Gzmd Gzme…
181	GO:0015711 [7]: organic anion transport	2	2	347	6	12274	-1.81	0.0	3.96	2.34	Slc16a1 Slc16a3
182	GO:0016068 [6]: type I hypersensitivity	2	2	347	6	12274	-1.81	0.0	3.96	2.34	Fcgr3 Igh-4
183	GO:0019216 [5]: regulation of lipid metabolism	2	2	347	6	12274	-1.81	0.0	3.96	2.34	Acdc Cav1
184	GO:0042829 [6]: defense response to pathogen	2	2	347	6	12274	-1.81	0.0	3.96	2.34	Fcgr1 Igh-4
185	GO:0042830 [7]: defense response to pathogenic bacteria	2	2	347	6	12274	-1.81	0.0	3.96	2.34	Fcgr1 Igh-4
186	GO:0006968 [4]: cellular defense response	1	1	348	203	12077	-1.84	0.0	0.0	0.0	Ccr2
187	GO:0051244 [4]: regulation of cellular physiological process	18	18	331	400	11880	-1.85	0.0	3.17	1.88	Acdc Angptl4 Cav1 Ccr2 Cidec Clec7a Col18a1 Cxcl12 Fcgr1 Fcgr3 Gp38 Gsn Ifi204 Igh-4 Ii Pmaip1 Snai2 Trp63
188	GO:0006807 [4]: nitrogen compound metabolism	3	3	346	19	12261	-1.86	0.0	3.82	2.22	Arg2 Cav1 Glul
189	GO:0030154 [3]: cell differentiation	15	15	334	315	11965	-1.9	0.0	3.2	1.89	Ccr1 Chrdl2 Col18a1 Ctgf Fhl1 Fst Gata2 Heph Ii Lgals1 Pappa Pirb Pthlh Trp63 Twist1
190	GO:0035295 [3]: tube development	5	5	344	57	12223	-1.96	0.0	3.57	2.18	Gp38 Hsd11b1 Pthlh Twist1 Wnt5a
191	GO:0009059 [5]: macromolecule biosynthesis	8	8	341	521	11759	-1.97	0.0	0.02	0.0	Acdc Adamts5 Clec7a Fbp2 Fcgr3 Gys2 Pck1 St8sia4
192	GO:0016071 [6]: mRNA metabolism	2	2	347	250	12030	-1.97	0.0	0.01	0.0	Apobec2 C330012H03Rik
193	GO:0008152 [3]: metabolism	144	144	205	5458	6822	-2.0	0.0	0.11	0.03	Acdc Adamts1 Adamts15 Adamts4 Adamts5 Adn Adpn Aldh1a1 Aldh1a3 Aldh1a7 Alox12e Amy1 Ankrd1 Aox1 Apobec2 Arg2 Art3 Asb5 Aspa Axl Basp1 Bnc1 C1r C1s C330012H03Rik Car3 Cav1 Cbr2 Cdkn2b Cdo1 Cebpd Cel Chi3l3 Cidea Ckm Ckmt2 Clec7a Col6a1 Cox6a2 Cox8b Cpa3 Cpxm1 Csf1r Ctgf Ctsk Cyba Cyp1b1 Cyp2e1 Cyp4b1 Cyp7b1 Dgat2 Dio2 Ebf1 Elovl3 Elovl4 Eno3 Enpep Enpp2 F13a1 Fads3 Fap Fbp2 Fcgr3 Fosl1 Gata2 Glul …
194	GO:0008380 [7]: RNA splicing	1	1	348	196	12084	-2.0	0.0	0.0	0.0	C330012H03Rik
195	GO:0007264 [6]: small GTPase mediated signal transduction	1	1	348	195	12085	-2.02	0.0	0.0	0.0	Gem
196	GO:0006692 [8]: prostanoid metabolism	2	2	347	7	12273	-2.03	0.0	3.73	2.19	Hpgd Ptgs1
197	GO:0006693 [9]: prostaglandin metabolism	2	2	347	7	12273	-2.03	0.0	3.73	2.19	Hpgd Ptgs1
198	GO:0006776 [7]: vitamin A metabolism	2	2	347	7	12273	-2.03	0.0	3.73	2.19	Aldh1a1 Aldh1a7
199	GO:0006957 [7]: complement activation, alternative pathway	2	2	347	7	12273	-2.03	0.0	3.73	2.19	Adn H2-Bf
200	GO:0006690 [7]: icosanoid metabolism	3	3	346	21	12259	-2.07	0.0	3.59	2.19	Alox12e Hpgd Ptgs1
201	GO:0000375 [8]: RNA splicing, via transesterification reactions	1	1	348	192	12088	-2.09	0.0	0.0	0.0	C330012H03Rik
202	GO:0000377 [9]: RNA splicing, via transesterification reactions with bulged adenosine as nucleophile	1	1	348	192	12088	-2.09	0.0	0.0	0.0	C330012H03Rik
203	GO:0000398 [8]: nuclear mRNA splicing, via spliceosome	1	1	348	192	12088	-2.09	0.0	0.0	0.0	C330012H03Rik
204	GO:0042742 [6]: defense response to bacteria	5	5	344	60	12220	-2.12	0.0	3.4	2.03	Defb1 Fcgr1 Igh-4 Lyzs Lzp-s
205	GO:0007154 [3]: cell communication	90	90	259	3519	8761	-2.12	0.0	0.11	0.03	Acdc Adamts4 Adamts5 Alcam Aoc3 Asb5 C1qr1 Cav1 Ccl11 Ccl12 Ccl5 Ccl6 Ccl7 Ccl8 Ccl9 Ccr1 Ccr2 Cd34 Cd36 Cdh11 Cdh2 Chrdl2 Clec7a Cmkor1 Col17a1 Col18a1 Col1a1 Col1a2 Col3a1 Col4a2 Col5a1 Col5a2 Col6a1 Col8a1 Cpxm1 Csf1r Cspg2 Ctgf Cxcl5 Dkk2 Dkk3 Dpt Edg2 Efemp1 Fbln2 Fcgr1 Fcgr3 Fst Gem Gjb4 Gjb6 Glycam1 Gp38 Gpnmb Gpr124 Gpr87 Hnmt Il2rg Il7r Itgbl1 Lamb1-1 Lamb3 Ldb3 Ms4a1 Ms4a4d Ms4a6b Mt2 N…
206	GO:0006397 [7]: mRNA processing	2	2	347	240	12040	-2.17	0.0	0.01	0.0	Apobec2 C330012H03Rik
207	GO:0009795 [4]: embryonic morphogenesis	6	6	343	84	12196	-2.19	0.0	3.26	1.92	Cryab Fbn2 Gjb6 Twist1 Vegfc Wnt5a
208	GO:0015980 [6]: energy derivation by oxidation of organic compounds	7	7	342	109	12171	-2.21	0.0	3.17	1.89	Acdc Eno3 Fbp2 Gys2 Pck1 Pgam2 Pygm
209	GO:0001558 [4]: regulation of cell growth	4	4	345	41	12239	-2.23	0.0	3.35	1.99	Ctgf Igfbp6 Nov Prss11
210	GO:0019233 [6]: perception of pain	2	2	347	8	12272	-2.23	0.0	3.52	2.14	Ccr2 Penk1
211	GO:0051260 [8]: protein homooligomerization	2	2	347	8	12272	-2.23	0.0	3.52	2.14	Acdc Cav1
212	GO:0051276 [6]: chromosome organization and biogenesis	2	2	347	237	12043	-2.23	0.0	0.01	0.0	Hmga1 Hmga2
213	GO:0009743 [5]: response to carbohydrate stimulus	1	1	348	0	12280	-2.24	0.0	3.59	2.19	Acdc
214	GO:0009746 [6]: response to hexose stimulus	1	1	348	0	12280	-2.24	0.0	3.59	2.19	Acdc
215	GO:0009749 [7]: response to glucose stimulus	1	1	348	0	12280	-2.24	0.0	3.59	2.19	Acdc
216	GO:0042311 [6]: vasodilation	1	1	348	0	12280	-2.24	0.0	3.59	2.19	Cav1
217	GO:0042312 [5]: regulation of vasodilation	1	1	348	0	12280	-2.24	0.0	3.59	2.19	Cav1
218	GO:0042404 [7]: thyroid hormone catabolism	1	1	348	0	12280	-2.24	0.0	3.59	2.19	Dio2
219	GO:0042447 [6]: hormone catabolism	1	1	348	0	12280	-2.24	0.0	3.59	2.19	Dio2
220	GO:0042730 [7]: fibrinolysis	1	1	348	0	12280	-2.24	0.0	3.59	2.19	Anxa2
221	GO:0043129 [5]: surfactant homeostasis	1	1	348	0	12280	-2.24	0.0	3.59	2.19	Pthlh
222	GO:0045581 [7]: negative regulation of T-cell differentiation	1	1	348	0	12280	-2.24	0.0	3.59	2.19	Ii
223	GO:0045721 [7]: negative regulation of gluconeogenesis	1	1	348	0	12280	-2.24	0.0	3.59	2.19	Acdc
224	GO:0045907 [6]: positive regulation of vasoconstriction	1	1	348	0	12280	-2.24	0.0	3.59	2.19	Cav1
225	GO:0045908 [6]: negative regulation of vasodilation	1	1	348	0	12280	-2.24	0.0	3.59	2.19	Cav1
226	GO:0045912 [6]: negative regulation of carbohydrate metabolism	1	1	348	0	12280	-2.24	0.0	3.59	2.19	Acdc
227	GO:0046173 [7]: polyol biosynthesis	1	1	348	0	12280	-2.24	0.0	3.59	2.19	Pck1
228	GO:0046327 [8]: glycerol biosynthesis from pyruvate	1	1	348	0	12280	-2.24	0.0	3.59	2.19	Pck1
229	GO:0048286 [6]: alveolus development	1	1	348	0	12280	-2.24	0.0	3.59	2.19	Pthlh
230	GO:0001885 [4]: endothelial cell development	1	1	348	0	12280	-2.24	0.0	3.59	2.19	Col18a1
231	GO:0001886 [5]: endothelial cell morphogenesis	1	1	348	0	12280	-2.24	0.0	3.59	2.19	Col18a1
232	GO:0006083 [7]: acetate metabolism	1	1	348	0	12280	-2.24	0.0	3.59	2.19	Aspa
233	GO:0006111 [7]: regulation of gluconeogenesis	1	1	348	0	12280	-2.24	0.0	3.59	2.19	Acdc
234	GO:0006113 [7]: fermentation	1	1	348	0	12280	-2.24	0.0	3.59	2.19	Pck1
235	GO:0006114 [8]: glycerol biosynthesis	1	1	348	0	12280	-2.24	0.0	3.59	2.19	Pck1
236	GO:0006116 [10]: NADH oxidation	1	1	348	0	12280	-2.24	0.0	3.59	2.19	Cbr2
237	GO:0006531 [8]: aspartate metabolism	1	1	348	0	12280	-2.24	0.0	3.59	2.19	Aspa
238	GO:0006533 [9]: aspartate catabolism	1	1	348	0	12280	-2.24	0.0	3.59	2.19	Aspa
239	GO:0006734 [9]: NADH metabolism	1	1	348	0	12280	-2.24	0.0	3.59	2.19	Cbr2
240	GO:0007499 [4]: ectoderm and mesoderm interaction	1	1	348	0	12280	-2.24	0.0	3.59	2.19	Trp63
241	GO:0009399 [5]: nitrogen fixation	1	1	348	0	12280	-2.24	0.0	3.59	2.19	Glul
242	GO:0044238 [4]: primary metabolism	131	131	218	4925	7355	-2.25	0.0	0.17	0.06	Acdc Adamts1 Adamts15 Adamts4 Adamts5 Adn Adpn Aldh1a3 Aldh1a7 Alox12e Amy1 Ankrd1 Apobec2 Arg2 Art3 Asb5 Aspa Axl Basp1 Bnc1 C1r C1s C330012H03Rik Cav1 Cbr2 Cdkn2b Cdo1 Cebpd Cel Cidea Ckm Ckmt2 Clec7a Col6a1 Cpa3 Cpxm1 Csf1r Ctgf Ctsk Cyp7b1 Dgat2 Dio2 Ebf1 Elovl3 Elovl4 Eno3 Enpep Enpp2 F13a1 Fads3 Fap Fbp2 Fcgr3 Fosl1 Gata2 Glul Gsn Gys2 Gzmd Gzme H2-Bf Hdgfrp2 Hmga1 Hmga2 Hod Hp Hpgd Hsd11b1…
243	GO:0016042 [5]: lipid catabolism	5	5	344	64	12216	-2.32	0.0	3.18	1.89	Adpn Cel Lip1 Lpl Pla2g7
244	GO:0007001 [7]: chromosome organization and biogenesis (sensu Eukaryota)	2	2	347	232	12048	-2.33	0.0	0.01	0.0	Hmga1 Hmga2
245	GO:0044267 [6]: cellular protein metabolism	53	53	296	2156	10124	-2.33	0.0	0.12	0.03	Acdc Adamts1 Adamts15 Adamts4 Adamts5 Adn Art3 Axl C1r C1s Cav1 Clec7a Col6a1 Cpa3 Cpxm1 Csf1r Ctsk Enpep F13a1 Fap Fcgr3 Gzmd Gzme H2-Bf Hp Ii Klk10 Klk7 Loxl1 Mcpt5 Mest Met Mmp10 Mmp12 Mmp13 Mmp14 Mmp2 Mmp3 Padi3 Padi4 Pappa Pcolce Pdk4 Plat Ppic Prkg2 Prss11 Prss18 Prtn3 Ptprs St8sia4 Tmprss4 Tuba1
246	GO:0001503 [5]: ossification	4	4	345	43	12237	-2.35	0.0	3.21	1.89	Ctgf Mmp13 Pthlh Ptn
247	GO:0002009 [4]: morphogenesis of an epithelium	4	4	345	43	12237	-2.35	0.0	3.21	1.89	Pthlh Trp63 Twist1 Vegfc
248	GO:0009310 [6]: amine catabolism	4	4	345	43	12237	-2.35	0.0	3.21	1.89	Arg2 Aspa Cdo1 Dio2
249	GO:0051216 [6]: cartilage development	2	2	347	9	12271	-2.41	0.0	3.34	1.99	Ctgf Mmp13
250	GO:0051259 [7]: protein oligomerization	2	2	347	9	12271	-2.41	0.0	3.34	1.99	Acdc Cav1
251	GO:0009066 [7]: aspartate family amino acid metabolism	2	2	347	9	12271	-2.41	0.0	3.34	1.99	Aspa Npl
252	GO:0042981 [6]: regulation of apoptosis	10	10	339	197	12083	-2.41	0.0	2.79	1.65	Angptl4 Cidec Col18a1 Fcgr1 Fcgr3 Ifi204 Igh-4 Pmaip1 Snai2 Trp63
253	GO:0030326 [6]: embryonic limb morphogenesis	3	3	346	25	12255	-2.45	0.0	3.19	1.89	Fbn2 Twist1 Wnt5a
254	GO:0035113 [5]: embryonic appendage morphogenesis	3	3	346	25	12255	-2.45	0.0	3.19	1.89	Fbn2 Twist1 Wnt5a
255	GO:0009617 [6]: response to bacteria	5	5	344	67	12213	-2.45	0.0	3.02	1.76	Defb1 Fcgr1 Igh-4 Lyzs Lzp-s
256	GO:0006006 [8]: glucose metabolism	5	5	344	67	12213	-2.45	0.0	3.02	1.76	Acdc Eno3 Fbp2 Pck1 Pgam2
257	GO:0043067 [5]: regulation of programmed cell death	10	10	339	200	12080	-2.47	0.0	2.71	1.6	Angptl4 Cidec Col18a1 Fcgr1 Fcgr3 Ifi204 Igh-4 Pmaip1 Snai2 Trp63
258	GO:0006519 [5]: amino acid and derivative metabolism	9	9	340	172	12108	-2.48	0.0	2.75	1.63	Arg2 Aspa Cdo1 Ckm Ckmt2 Dio2 Glul Moxd1 Npl
259	GO:0006091 [5]: generation of precursor metabolites and energy	17	17	332	413	11867	-2.48	0.0	2.43	1.48	Acdc Alox12e Aox1 Cox6a2 Cox8b Cyba Cyp1b1 Cyp2e1 Cyp4b1 Cyp7b1 Eno3 Fads3 Fbp2 Gys2 Pck1 Pgam2 Pygm
260	GO:0043283 [4]: biopolymer metabolism	43	43	306	1282	10998	-2.5	0.0	1.9	1.19	Adamts1 Adamts15 Adamts4 Adamts5 Adn Apobec2 C1r C1s C330012H03Rik Col6a1 Cpa3 Cpxm1 Ctgf Ctsk Enpep Fap Gys2 Gzmd Gzme H2-Bf Hmga1 Hmga2 Hp Il1rl1 Klk10 Klk7 Mcpt5 Mest Mmp10 Mmp12 Mmp13 Mmp14 Mmp2 Mmp3 Pappa Pcolce Plat Prss11 Prss18 Prtn3 Pygm Serpinb1a Tmprss4
261	GO:0006811 [5]: ion transport	21	21	328	544	11736	-2.52	0.0	2.27	1.42	Acdc C1qa C1qb C1qg Col17a1 Col18a1 Col1a1 Col1a2 Col3a1 Col4a2 Col6a1 Col8a1 Cp Fcna Heph Slc16a1 Slc16a3 Slc39a4 Slc39a8 Slc41a2 Trpv6
262	GO:0050875 [3]: cellular physiological process	225	225	124	7709	4571	-2.53	0.0	1.28	0.82	Abca8a Abcb1b Acdc Acta1 Adamts1 Adamts15 Adamts4 Adamts5 Adn Alcam Aldh1a1 Aldh1a3 Aldh1a7 Alox12e Angptl4 Ankrd1 Anxa2 Aox1 Apobec2 Apod Aqp1 Aqp3 Arg2 Art3 Asb5 Aspa Axl Basp1 Bnc1 Bnip2 C1qa C1qb C1qg C1r C1s C330012H03Rik Car3 Cav1 Cbr2 Ccl7 Ccnd2 Ccr1 Ccr2 Cd36 Cdh2 Cdkn2b Cdo1 Cebpd Cel Cidea Cidec Ckm Ckmt2 Clec7a Col17a1 Col18a1 Col1a1 Col1a2 Col3a1 Col4a2 Col5a2 Col6a1 Col8a1 Colec12 Co…
263	GO:0019538 [5]: protein metabolism	55	55	294	2175	10105	-2.54	0.0	0.17	0.06	Acdc Adamts1 Adamts15 Adamts4 Adamts5 Adn Art3 Axl C1r C1s Cav1 Clec7a Col6a1 Cpa3 Cpxm1 Csf1r Ctsk Enpep F13a1 Fap Fcgr3 Gsn Gzmd Gzme H2-Bf Hp Ii Klk10 Klk7 Loxl1 Mcpt5 Mest Met Mmp10 Mmp12 Mmp13 Mmp14 Mmp2 Mmp3 Padi3 Padi4 Pappa Pcolce Pdk4 Plat Ppic Prkg2 Prss11 Prss18 Prtn3 Ptprs Serpinb1a St8sia4 Tmprss4 Tuba1
264	GO:0000074 [6]: regulation of cell cycle	12	12	337	263	12017	-2.55	0.0	2.53	1.55	Axl Ccnd2 Cdkn2b Csf1r Gas1 Nr2f1 Pmp22 Ptn S100a6 Sfn Sspn Vegfc
265	GO:0009618 [7]: response to pathogenic bacteria	2	2	347	10	12270	-2.56	0.0	3.17	1.89	Fcgr1 Igh-4
266	GO:0042591 [7]: antigen presentation, exogenous antigen via MHC class II	2	2	347	10	12270	-2.56	0.0	3.17	1.89	H2-Eb1 Ii
267	GO:0045765 [7]: regulation of angiogenesis	2	2	347	10	12270	-2.56	0.0	3.17	1.89	Id1 Serpine1
268	GO:0050896 [3]: response to stimulus	70	70	279	2681	9599	-2.59	0.0	0.22	0.1	Acdc Adn Aspn Bst1 C1qa C1qb C1qg C1qr1 C1r C4 Ccl11 Ccl12 Ccl5 Ccl6 Ccl7 Ccl8 Ccl9 Ccr1 Ccr2 Chi3l3 Clec7a Cmkor1 Colec12 Cryab Cxcl10 Cxcl12 Cxcl13 Cxcl14 Cxcl4 Cxcl5 Cxcl7 Cxcl9 Defb1 Fcgr1 Fcgr3 Fmod Gjb6 Gpx3 H2-Bf H2-Eb1 Hp Ifi202b Ifi203 Ifi204 Ifit2 Igh-4 Igj Igl-V1 Ii Il1rl1 Ly6c Ly86 Lyzs Lzp-s Mest Moxd1 Ms4a1 Ndrg1 Orm1 Penk1 Pirb Pla2g7 Pmaip1 Robo1 S100a8 Saa1 Saa2 Saa3 Serping1 Sna…
269	GO:0016043 [4]: cell organization and biogenesis	30	30	319	853	11427	-2.59	0.0	1.97	1.23	Acta1 Col18a1 Ctgf Emp3 Fhl1 Gsn Hmga1 Hmga2 Igfbp6 Krt1-14 Krt1-15 Krt1-16 Krt1-17 Krt1-19 Krt2-5 Krt2-6b Myh4 Myh8 Myl1 Mylpf Nov Pdlim3 Pfn2 Pmaip1 Prss11 Sprr1b Tagln Tmsb10 Trp63 Tuba1
270	GO:0035107 [4]: appendage morphogenesis	3	3	346	27	12253	-2.61	0.0	3.02	1.76	Fbn2 Twist1 Wnt5a
271	GO:0035108 [5]: limb morphogenesis	3	3	346	27	12253	-2.61	0.0	3.02	1.76	Fbn2 Twist1 Wnt5a
272	GO:0006897 [6]: endocytosis	7	7	342	122	12158	-2.61	0.0	2.71	1.6	Cav1 Clec7a Colec12 Fcgr1 Fcgr3 Igh-4 Mrc1
273	GO:0043118 [4]: negative regulation of physiological process	12	12	337	267	12013	-2.62	0.0	2.44	1.49	Acdc Angptl4 Anxa2 Cav1 Hod Id1 Ii Pmaip1 Procr Snai2 Thbd id3
274	GO:0046849 [4]: bone remodeling	4	4	345	48	12232	-2.64	0.0	2.9	1.75	Ctgf Mmp13 Pthlh Ptn
275	GO:0007179 [8]: transforming growth factor beta receptor signaling pathway	4	4	345	49	12231	-2.68	0.0	2.84	1.7	Chrdl2 Fst Prss11 Sostdc1
276	GO:0050789 [2]: regulation of biological process	68	68	281	2223	10057	-2.7	0.0	1.29	0.83	Acdc Angptl4 Ankrd1 Anxa2 Asb5 Basp1 Bnc1 Casq1 Cav1 Ccr2 Cdkn2b Cebpd Chrdl2 Cidec Clec7a Col18a1 Ctgf Cxcl12 Dkk2 Dkk3 Ebf1 Fcgr1 Fcgr3 Fosl1 Fst Gata2 Gp38 Gsn Hdgfrp2 Hmga1 Hmga2 Hod Id1 Ifi204 Igfbp6 Igh-4 Ii Il1rl1 Klf4 Mef2c Mrg1 Nov Nr2f1 Pem Pmaip1 Pou2af1 Procr Prrx2 Prss11 Pscdbp Sema3a Serpinb1a Sfn Snai2 Sostdc1 Tgfb1i4 Thbd Tnnc2 Tnni2 Tnnt3 Tnxb Trp63 Trpv6 Twist1 Wif1 Zfhx1a Zfhx1…
277	GO:0009605 [4]: response to external stimulus	55	55	294	2117	10163	-2.73	0.0	0.24	0.12	Adn Aspn C1qa C1qb C1qg C1r C4 Ccl11 Ccl12 Ccl5 Ccl6 Ccl7 Ccl8 Ccl9 Ccr1 Ccr2 Chi3l3 Clec7a Cmkor1 Colec12 Cryab Cxcl10 Cxcl12 Cxcl13 Cxcl4 Cxcl5 Cxcl9 Defb1 Fcgr1 Fcgr3 Fmod Gjb6 H2-Bf Hp Igh-4 Igj Igl-V1 Ii Ly86 Lyzs Lzp-s Mest Moxd1 Orm1 Penk1 Pirb Pla2g7 Pmaip1 Robo1 S100a8 Saa1 Saa2 Saa3 Serping1 Snai2
278	GO:0044260 [5]: cellular macromolecule metabolism	61	61	288	2318	9962	-2.74	0.0	0.27	0.14	Acdc Adamts1 Adamts15 Adamts4 Adamts5 Adn Art3 Axl C1r C1s Cav1 Clec7a Col6a1 Cpa3 Cpxm1 Csf1r Ctsk Eno3 Enpep F13a1 Fap Fbp2 Fcgr3 Gsn Gys2 Gzmd Gzme H2-Bf Hp Ii Klk10 Klk7 Loxl1 Mcpt5 Mest Met Mmp10 Mmp12 Mmp13 Mmp14 Mmp2 Mmp3 Padi3 Padi4 Pappa Pck1 Pcolce Pdk4 Pgam2 Plat Ppic Prkg2 Prss11 Prss18 Prtn3 Ptprs Pygm St8sia4 Tmprss4 Tuba1 Xlkd1
279	GO:0050776 [5]: regulation of immune response	5	5	344	74	12206	-2.74	0.0	2.7	1.59	Clec7a Fcgr1 Fcgr3 Igh-4 Ii
280	GO:0044249 [5]: cellular biosynthesis	17	17	332	793	11487	-2.75	0.0	0.1	0.02	Acdc Adamts5 Alox12e Clec7a Dgat2 Elovl3 Elovl4 Fads3 Fbp2 Fcgr3 Glul Gys2 Npl Pck1 Ptgs1 St8sia4 Thedc1
281	GO:0009058 [4]: biosynthesis	18	18	331	828	11452	-2.76	0.0	0.1	0.02	Acdc Adamts5 Alox12e Cav1 Clec7a Dgat2 Elovl3 Elovl4 Fads3 Fbp2 Fcgr3 Glul Gys2 Npl Pck1 Ptgs1 St8sia4 Thedc1
282	GO:0045321 [5]: immune cell activation	6	6	343	101	12179	-2.78	0.0	2.58	1.55	Cxcl12 Fcgr3 Ii Ms4a1 Ndrg1 Pirb
283	GO:0043170 [4]: macromolecule metabolism	65	65	284	2431	9849	-2.79	0.0	0.32	0.17	Acdc Adamts1 Adamts15 Adamts4 Adamts5 Adn Amy1 Art3 Axl C1r C1s Cav1 Clec7a Col6a1 Cpa3 Cpxm1 Csf1r Ctsk Eno3 Enpep F13a1 Fap Fbp2 Fcgr3 Gsn Gys2 Gzmd Gzme H2-Bf Hp Ii Klk10 Klk7 Loxl1 Lyzs Lzp-s Mcpt5 Mest Met Mmp10 Mmp12 Mmp13 Mmp14 Mmp2 Mmp3 Padi3 Padi4 Pappa Pck1 Pcolce Pdk4 Pgam2 Plat Ppic Prkg2 Prss11 Prss18 Prtn3 Ptprs Pygm Serpinb1a St8sia4 Tmprss4 Tuba1 Xlkd1
284	GO:0001775 [4]: cell activation	6	6	343	102	12178	-2.8	0.0	2.54	1.55	Cxcl12 Fcgr3 Ii Ms4a1 Ndrg1 Pirb
285	GO:0006092 [7]: main pathways of carbohydrate metabolism	5	5	344	76	12204	-2.81	0.0	2.61	1.55	Acdc Eno3 Fbp2 Pck1 Pgam2
286	GO:0019882 [5]: antigen presentation	4	4	345	52	12228	-2.82	0.0	2.68	1.57	Fcgr1 Fcgr3 H2-Eb1 Ii
287	GO:0006066 [5]: alcohol metabolism	8	8	341	159	12121	-2.83	0.0	2.39	1.46	Acdc Aldh1a3 Cyp7b1 Eno3 Fbp2 Moxd1 Pck1 Pgam2
288	GO:0008610 [6]: lipid biosynthesis	8	8	341	159	12121	-2.83	0.0	2.39	1.46	Alox12e Dgat2 Elovl3 Elovl4 Fads3 Pck1 Ptgs1 Thedc1
289	GO:0006812 [6]: cation transport	6	6	343	371	11909	-2.85	0.0	0.05	0.0	Cp Heph Slc39a4 Slc39a8 Slc41a2 Trpv6
290	GO:0050791 [3]: regulation of physiological process	53	53	296	2007	10273	-2.85	0.0	0.3	0.16	Acdc Angptl4 Ankrd1 Anxa2 Asb5 Basp1 Bnc1 Casq1 Cav1 Ccr2 Cdkn2b Cebpd Cidec Clec7a Col18a1 Cxcl12 Ebf1 Fcgr1 Fcgr3 Fosl1 Gata2 Gp38 Gsn Hdgfrp2 Hmga1 Hmga2 Hod Id1 Ifi204 Igh-4 Ii Klf4 Mef2c Mrg1 Nr2f1 Pem Pmaip1 Pou2af1 Procr Prrx2 Serpinb1a Snai2 Tgfb1i4 Thbd Tnnc2 Tnni2 Tnnt3 Trp63 Trpv6 Twist1 Zfhx1a Zfhx1b id3
291	GO:0016051 [6]: carbohydrate biosynthesis	4	4	345	53	12227	-2.87	0.0	2.63	1.55	Acdc Fbp2 Gys2 Pck1
292	GO:0050874 [3]: organismal physiological process	64	64	285	2344	9936	-2.88	0.0	0.42	0.25	Adn Anxa2 C1qa C1qb C1qg C1r C4 Cav1 Ccl11 Ccl12 Ccl5 Ccl6 Ccl7 Ccl8 Ccl9 Ccr1 Ccr2 Chi3l3 Clec7a Colec12 Ctgf Cxcl10 Cxcl12 Cxcl13 Cxcl14 Cxcl4 Cxcl5 Cxcl7 Cxcl9 F13a1 Fcgr1 Fcgr3 Gjb6 H2-Bf H2-Eb1 Hnmt Hp Ifi202b Ifi203 Ifi204 Ifit2 Igh-4 Igj Igl-V1 Ii Lamb1-1 Ly86 Mmp13 Ms4a1 Ndrg1 Orm1 Penk1 Pirb Pla2g7 Procr Ptgs1 Pthlh Ptn Saa1 Saa2 Saa3 Serping1 Tfpi2 Thbd
293	GO:0016046 [6]: detection of fungi	1	1	348	1	12279	-2.9	0.0	2.91	1.76	Clec7a
294	GO:0019448 [9]: L-cysteine catabolism	1	1	348	1	12279	-2.9	0.0	2.91	1.76	Cdo1
295	GO:0019452 [8]: L-cysteine catabolism to taurine	1	1	348	1	12279	-2.9	0.0	2.91	1.76	Cdo1
296	GO:0019530 [7]: taurine metabolism	1	1	348	1	12279	-2.9	0.0	2.91	1.76	Cdo1
297	GO:0019915 [6]: lipid storage	1	1	348	1	12279	-2.9	0.0	2.91	1.76	Cav1
298	GO:0030239 [7]: myofibril assembly	1	1	348	1	12279	-2.9	0.0	2.91	1.76	Tcap
299	GO:0042771 [8]: DNA damage response, signal transduction by p53 class mediator resulting in induction of apoptosis	1	1	348	1	12279	-2.9	0.0	2.91	1.76	Ifi204
300	GO:0043255 [6]: regulation of carbohydrate biosynthesis	1	1	348	1	12279	-2.9	0.0	2.91	1.76	Acdc
301	GO:0045019 [7]: negative regulation of nitric oxide biosynthesis	1	1	348	1	12279	-2.9	0.0	2.91	1.76	Cav1
302	GO:0045214 [8]: sarcomere organization	1	1	348	1	12279	-2.9	0.0	2.91	1.76	Tcap
303	GO:0045620 [6]: negative regulation of lymphocyte differentiation	1	1	348	1	12279	-2.9	0.0	2.91	1.76	Ii
304	GO:0045785 [5]: positive regulation of cell adhesion	1	1	348	1	12279	-2.9	0.0	2.91	1.76	Tnxb
305	GO:0045834 [6]: positive regulation of lipid metabolism	1	1	348	1	12279	-2.9	0.0	2.91	1.76	Acdc
306	GO:0045923 [7]: positive regulation of fatty acid metabolism	1	1	348	1	12279	-2.9	0.0	2.91	1.76	Acdc
307	GO:0046326 [7]: positive regulation of glucose import	1	1	348	1	12279	-2.9	0.0	2.91	1.76	Acdc
308	GO:0046439 [8]: L-cysteine metabolism	1	1	348	1	12279	-2.9	0.0	2.91	1.76	Cdo1
309	GO:0051204 [7]: protein insertion into mitochondrial membrane	1	1	348	1	12279	-2.9	0.0	2.91	1.76	Pmaip1
310	GO:0001736 [6]: establishment of planar polarity	1	1	348	1	12279	-2.9	0.0	2.91	1.76	Trp63
311	GO:0001844 [8]: protein insertion into mitochondrial membrane during induction of apoptosis	1	1	348	1	12279	-2.9	0.0	2.91	1.76	Pmaip1
312	GO:0001879 [7]: detection of yeast	1	1	348	1	12279	-2.9	0.0	2.91	1.76	Clec7a
313	GO:0006026 [7]: aminoglycan catabolism	1	1	348	1	12279	-2.9	0.0	2.91	1.76	Xlkd1
314	GO:0006027 [8]: glycosaminoglycan catabolism	1	1	348	1	12279	-2.9	0.0	2.91	1.76	Xlkd1
315	GO:0006109 [5]: regulation of carbohydrate metabolism	1	1	348	1	12279	-2.9	0.0	2.91	1.76	Acdc
316	GO:0007164 [7]: establishment of tissue polarity	1	1	348	1	12279	-2.9	0.0	2.91	1.76	Trp63
317	GO:0008354 [6]: germ cell migration	1	1	348	1	12279	-2.9	0.0	2.91	1.76	Cxcl12
318	GO:0009093 [8]: cysteine catabolism	1	1	348	1	12279	-2.9	0.0	2.91	1.76	Cdo1
319	GO:0051239 [4]: regulation of organismal physiological process	6	6	343	106	12174	-2.92	0.0	2.41	1.47	Cav1 Clec7a Fcgr1 Fcgr3 Igh-4 Ii
320	GO:0007582 [2]: physiological process	285	285	64	9990	2290	-2.93	0.0	0.74	0.5	Abca8a Abcb1b Acdc Acta1 Actn2 Actn3 Adamts1 Adamts15 Adamts4 Adamts5 Adn Adpn Alcam Aldh1a1 Aldh1a3 Aldh1a7 Alox12e Amy1 Angptl4 Ankrd1 Anxa2 Aox1 Apobec2 Apod Aqp1 Aqp3 Arg2 Art3 Asb5 Aspa Aspn Axl Basp1 Bnc1 Bnip2 Bst1 C1qa C1qb C1qg C1qr1 C1r C1s C330012H03Rik C4 Car3 Casq1 Cav1 Cbr2 Ccl11 Ccl12 Ccl5 Ccl6 Ccl7 Ccl8 Ccl9 Ccnd2 Ccr1 Ccr2 Cd36 Cdh2 Cdkn2b Cdo1 Cebpd Cel Chi3l3 Cidea Cidec Ckm Ck…
321	GO:0012501 [5]: programmed cell death	14	14	335	354	11926	-2.94	0.0	1.95	1.22	Angptl4 Bnip2 Cidea Cidec Col18a1 Faf1 Fcgr1 Fcgr3 Gas1 Ifi204 Igh-4 Pmaip1 Snai2 Trp63
322	GO:0019886 [6]: antigen processing, exogenous antigen via MHC class II	2	2	347	13	12267	-2.94	0.0	2.76	1.64	H2-Eb1 Ii
323	GO:0030595 [6]: immune cell chemotaxis	2	2	347	13	12267	-2.94	0.0	2.76	1.64	Ccr1 Fcgr3
324	GO:0006775 [6]: fat-soluble vitamin metabolism	2	2	347	13	12267	-2.94	0.0	2.76	1.64	Aldh1a1 Aldh1a7
325	GO:0051093 [4]: negative regulation of development	3	3	346	32	12248	-2.95	0.0	2.64	1.55	Fst Ii Sema3a
326	GO:0006810 [4]: transport	50	50	299	1803	10477	-3.02	0.0	0.52	0.33	Abca8a Abcb1b Acdc Apod Aqp1 Aqp3 C1qa C1qb C1qg Cav1 Ccl7 Cd36 Clec7a Col17a1 Col18a1 Col1a1 Col1a2 Col3a1 Col4a2 Col6a1 Col8a1 Colec12 Cp Cpxm1 Crabp1 Ecm1 Fabp3 Fabp4 Fcgr1 Fcgr3 Fcna Gp38 Gsn Heph Igh-4 Ii Mrc1 Orm1 Rbp4 Serpine1 Slc16a1 Slc16a3 Slc39a4 Slc39a8 Slc41a2 Sorbs1 Tnni2 Trpv6 Tuba1 Ucp1
327	GO:0051179 [3]: localization	51	51	298	1822	10458	-3.03	0.0	0.56	0.36	Abca8a Abcb1b Acdc Apod Aqp1 Aqp3 C1qa C1qb C1qg Cav1 Ccl7 Cd36 Clec7a Col17a1 Col18a1 Col1a1 Col1a2 Col3a1 Col4a2 Col6a1 Col8a1 Colec12 Cp Cpxm1 Crabp1 Ecm1 Fabp3 Fabp4 Fcgr1 Fcgr3 Fcna Gp38 Gsn Heph Igh-4 Ii Mrc1 Orm1 Pmaip1 Rbp4 Serpine1 Slc16a1 Slc16a3 Slc39a4 Slc39a8 Slc41a2 Sorbs1 Tnni2 Trpv6 Tuba1 Ucp1
328	GO:0051234 [4]: establishment of localization	51	51	298	1805	10475	-3.04	0.0	0.61	0.39	Abca8a Abcb1b Acdc Apod Aqp1 Aqp3 C1qa C1qb C1qg Cav1 Ccl7 Cd36 Clec7a Col17a1 Col18a1 Col1a1 Col1a2 Col3a1 Col4a2 Col6a1 Col8a1 Colec12 Cp Cpxm1 Crabp1 Ecm1 Fabp3 Fabp4 Fcgr1 Fcgr3 Fcna Gp38 Gsn Heph Igh-4 Ii Mrc1 Orm1 Pmaip1 Rbp4 Serpine1 Slc16a1 Slc16a3 Slc39a4 Slc39a8 Slc41a2 Sorbs1 Tnni2 Trpv6 Tuba1 Ucp1
329	GO:0009890 [6]: negative regulation of biosynthesis	2	2	347	14	12266	-3.04	0.0	2.65	1.56	Acdc Cav1
330	GO:0042828 [6]: response to pathogen	2	2	347	14	12266	-3.04	0.0	2.65	1.56	Fcgr1 Igh-4
331	GO:0050900 [6]: immune cell migration	2	2	347	14	12266	-3.04	0.0	2.65	1.56	Ccr1 Fcgr3
332	GO:0007565 [5]: pregnancy	2	2	347	14	12266	-3.04	0.0	2.65	1.56	Lamb1-1 Thbd
333	GO:0007167 [6]: enzyme linked receptor protein signaling pathway	8	8	341	170	12110	-3.04	0.0	2.12	1.31	Chrdl2 Csf1r Ctgf Fst Plat Prss11 Ptprs Sostdc1
334	GO:0007229 [6]: integrin-mediated signaling pathway	4	4	345	57	12223	-3.04	0.0	2.43	1.49	Adamts4 Adamts5 Ctgf Itgbl1
335	GO:0000041 [8]: transition metal ion transport	3	3	346	34	12246	-3.07	0.0	2.51	1.54	Cp Heph Slc39a4
336	GO:0007178 [7]: transmembrane receptor protein serine/threonine kinase signaling pathway	4	4	345	58	12222	-3.07	0.0	2.39	1.46	Chrdl2 Fst Prss11 Sostdc1
337	GO:0030198 [4]: extracellular matrix organization and biogenesis	3	3	346	35	12245	-3.12	0.0	2.44	1.49	Anxa2 Col18a1 Tnxb
338	GO:0043062 [3]: extracellular structure organization and biogenesis	3	3	346	35	12245	-3.12	0.0	2.44	1.49	Anxa2 Col18a1 Tnxb
339	GO:0050876 [4]: reproductive physiological process	3	3	346	35	12245	-3.12	0.0	2.44	1.49	Lamb1-1 Pthlh Thbd
340	GO:0001894 [4]: tissue homeostasis	2	2	347	15	12265	-3.14	0.0	2.54	1.55	Pirb Pthlh
341	GO:0008629 [9]: induction of apoptosis by intracellular signals	2	2	347	15	12265	-3.14	0.0	2.54	1.55	Ifi204 Pmaip1
342	GO:0019318 [7]: hexose metabolism	5	5	344	87	12193	-3.16	0.0	2.2	1.38	Acdc Eno3 Fbp2 Pck1 Pgam2
343	GO:0009063 [7]: amino acid catabolism	3	3	346	36	12244	-3.17	0.0	2.38	1.46	Arg2 Aspa Cdo1
344	GO:0005996 [6]: monosaccharide metabolism	5	5	344	89	12191	-3.21	0.0	2.13	1.32	Acdc Eno3 Fbp2 Pck1 Pgam2
345	GO:0006457 [7]: protein folding	2	2	347	186	12094	-3.21	0.0	0.03	0.0	Ii Ppic
346	GO:0006915 [6]: apoptosis	13	13	336	349	11931	-3.22	0.0	1.59	1.01	Angptl4 Bnip2 Cidea Cidec Col18a1 Faf1 Fcgr1 Fcgr3 Ifi204 Igh-4 Pmaip1 Snai2 Trp63
347	GO:0007049 [5]: cell cycle	12	12	337	546	11734	-3.24	0.0	0.16	0.06	Axl Ccnd2 Cdkn2b Csf1r Gas1 Nr2f1 Pmp22 Ptn S100a6 Sfn Sspn Vegfc
348	GO:0050793 [3]: regulation of development	7	7	342	151	12129	-3.26	0.0	1.91	1.19	Ctgf Fst Igfbp6 Ii Nov Prss11 Sema3a
349	GO:0044262 [6]: cellular carbohydrate metabolism	8	8	341	185	12095	-3.28	0.0	1.79	1.14	Acdc Eno3 Fbp2 Gys2 Pck1 Pgam2 Pygm Xlkd1
350	GO:0005975 [5]: carbohydrate metabolism	11	11	338	286	11994	-3.28	0.0	1.61	1.01	Acdc Amy1 Eno3 Fbp2 Gys2 Lyzs Lzp-s Pck1 Pgam2 Pygm Xlkd1
351	GO:0009595 [5]: detection of biotic stimulus	1	1	348	2	12278	-3.29	0.0	2.52	1.55	Clec7a
352	GO:0019731 [7]: antibacterial humoral response	1	1	348	2	12278	-3.29	0.0	2.52	1.55	Igh-4
353	GO:0019733 [8]: antibacterial humoral response (sensu Vertebrata)	1	1	348	2	12278	-3.29	0.0	2.52	1.55	Igh-4
354	GO:0019877 [7]: diaminopimelate biosynthesis	1	1	348	2	12278	-3.29	0.0	2.52	1.55	Npl
355	GO:0030193 [5]: regulation of blood coagulation	1	1	348	2	12278	-3.29	0.0	2.52	1.55	Anxa2
356	GO:0030195 [6]: negative regulation of blood coagulation	1	1	348	2	12278	-3.29	0.0	2.52	1.55	Anxa2
357	GO:0030330 [7]: DNA damage response, signal transduction by p53 class mediator	1	1	348	2	12278	-3.29	0.0	2.52	1.55	Ifi204
358	GO:0030517 [7]: negative regulation of axon extension	1	1	348	2	12278	-3.29	0.0	2.52	1.55	Sema3a
359	GO:0042574 [7]: retinal metabolism	1	1	348	2	12278	-3.29	0.0	2.52	1.55	Aldh1a7
360	GO:0043123 [6]: positive regulation of I-kappaB kinase/NF-kappaB cascade	1	1	348	2	12278	-3.29	0.0	2.52	1.55	Acdc
361	GO:0043288 [6]: apocarotenoid metabolism	1	1	348	2	12278	-3.29	0.0	2.52	1.55	Aldh1a7
362	GO:0045428 [6]: regulation of nitric oxide biosynthesis	1	1	348	2	12278	-3.29	0.0	2.52	1.55	Cav1
363	GO:0045884 [9]: regulation of survival gene product activity	1	1	348	2	12278	-3.29	0.0	2.52	1.55	Snai2
364	GO:0046451 [6]: diaminopimelate metabolism	1	1	348	2	12278	-3.29	0.0	2.52	1.55	Npl
365	GO:0046514 [10]: ceramide catabolism	1	1	348	2	12278	-3.29	0.0	2.52	1.55	Cel
366	GO:0046521 [9]: sphingoid catabolism	1	1	348	2	12278	-3.29	0.0	2.52	1.55	Cel
367	GO:0048147 [7]: negative regulation of fibroblast proliferation	1	1	348	2	12278	-3.29	0.0	2.52	1.55	Pmaip1
368	GO:0051014 [8]: actin filament severing	1	1	348	2	12278	-3.29	0.0	2.52	1.55	Gsn
369	GO:0001878 [7]: response to yeast	1	1	348	2	12278	-3.29	0.0	2.52	1.55	Clec7a
370	GO:0006086 [8]: acetyl-CoA biosynthesis from pyruvate	1	1	348	2	12278	-3.29	0.0	2.52	1.55	Pdk4
371	GO:0006381 [8]: mRNA editing	1	1	348	2	12278	-3.29	0.0	2.52	1.55	Apobec2
372	GO:0006553 [8]: lysine metabolism	1	1	348	2	12278	-3.29	0.0	2.52	1.55	Npl
373	GO:0008045 [7]: motor axon guidance	1	1	348	2	12278	-3.29	0.0	2.52	1.55	Alcam
374	GO:0009085 [9]: lysine biosynthesis	1	1	348	2	12278	-3.29	0.0	2.52	1.55	Npl
375	GO:0009089 [7]: lysine biosynthesis via diaminopimelate	1	1	348	2	12278	-3.29	0.0	2.52	1.55	Npl
376	GO:0016331 [5]: morphogenesis of embryonic epithelium	2	2	347	17	12263	-3.31	0.0	2.35	1.43	Twist1 Vegfc
377	GO:0007423 [7]: sensory organ development	2	2	347	17	12263	-3.31	0.0	2.35	1.43	Cryba4 Crym
378	GO:0007017 [7]: microtubule-based process	1	1	348	137	12143	-3.32	0.0	0.02	0.0	Tuba1
379	GO:0040008 [4]: regulation of growth	4	4	345	65	12215	-3.32	0.0	2.09	1.3	Ctgf Igfbp6 Nov Prss11
380	GO:0030001 [7]: metal ion transport	5	5	344	293	11987	-3.33	0.0	0.08	0.01	Cp Heph Slc39a4 Slc39a8 Trpv6
381	GO:0000278 [6]: mitotic cell cycle	1	1	348	135	12145	-3.35	0.0	0.02	0.0	Sfn
382	GO:0006996 [5]: organelle organization and biogenesis	22	22	327	725	11555	-3.37	0.0	0.89	0.6	Acta1 Gsn Hmga1 Hmga2 Krt1-14 Krt1-15 Krt1-16 Krt1-17 Krt1-19 Krt2-5 Krt2-6b Myh4 Myh8 Myl1 Mylpf Pdlim3 Pfn2 Pmaip1 Tagln Tmsb10 Trp63 Tuba1
383	GO:0030099 [4]: myeloid blood cell differentiation	3	3	346	40	12240	-3.37	0.0	2.16	1.35	Ccr1 Heph Pirb
384	GO:0007399 [5]: neurogenesis	11	11	338	296	11984	-3.37	0.0	1.47	0.93	Alcam Cryba4 Crym Cxcl12 Dpysl3 Mef2c Met Nr2f1 Robo1 Sema3a Twist1
385	GO:0046456 [8]: icosanoid biosynthesis	2	2	347	18	12262	-3.39	0.0	2.26	1.42	Alox12e Ptgs1
386	GO:0008283 [4]: cell proliferation	20	20	329	718	11562	-3.44	0.0	0.56	0.36	Axl Cav1 Ccnd2 Cdkn2b Col18a1 Csf1r Cxcl12 Enpep Gas1 H2-Bf Hdgfrp3 Lmo1 Nr2f1 Pmaip1 Pmp22 Ptn S100a6 Sfn Sspn Vegfc
387	GO:0006766 [5]: vitamin metabolism	3	3	346	42	12238	-3.44	0.0	2.06	1.29	Aldh1a1 Aldh1a7 Cbr2
388	GO:0051241 [5]: negative regulation of organismal physiological process	2	2	347	19	12261	-3.46	0.0	2.18	1.36	Cav1 Ii
389	GO:0009064 [7]: glutamine family amino acid metabolism	2	2	347	19	12261	-3.46	0.0	2.18	1.36	Arg2 Glul
390	GO:0009308 [5]: amine metabolism	8	8	341	201	12079	-3.48	0.0	1.5	0.95	Arg2 Aspa Cdo1 Dio2 Glul Moxd1 Npl Xlkd1
391	GO:0007411 [6]: axon guidance	3	3	346	43	12237	-3.49	0.0	2.01	1.27	Alcam Robo1 Sema3a
392	GO:0009790 [3]: embryonic development	7	7	342	167	12113	-3.5	0.0	1.58	0.99	Cryab Fbn2 Gjb6 Thbd Twist1 Vegfc Wnt5a
393	GO:0051246 [5]: regulation of protein metabolism	4	4	345	72	12208	-3.52	0.0	1.84	1.17	Clec7a Fcgr3 Gsn Serpinb1a
394	GO:0042108 [8]: positive regulation of cytokine biosynthesis	2	2	347	20	12260	-3.53	0.0	2.1	1.3	Clec7a Fcgr3
395	GO:0045596 [5]: negative regulation of cell differentiation	2	2	347	20	12260	-3.53	0.0	2.1	1.3	Fst Ii
396	GO:0001819 [7]: positive regulation of cytokine production	2	2	347	20	12260	-3.53	0.0	2.1	1.3	Clec7a Fcgr3
397	GO:0007515 [5]: lymph gland development	2	2	347	20	12260	-3.53	0.0	2.1	1.3	Cxcl13 Il7r
398	GO:0010165 [7]: response to X-ray	1	1	348	3	12277	-3.54	0.0	2.24	1.42	Pmaip1
399	GO:0016096 [7]: polyisoprenoid metabolism	1	1	348	3	12277	-3.54	0.0	2.24	1.42	Aldh1a7
400	GO:0016547 [7]: RNA editing	1	1	348	3	12277	-3.54	0.0	2.24	1.42	Apobec2
401	GO:0016556 [7]: mRNA modification	1	1	348	3	12277	-3.54	0.0	2.24	1.42	Apobec2
402	GO:0019229 [5]: regulation of vasoconstriction	1	1	348	3	12277	-3.54	0.0	2.24	1.42	Cav1
403	GO:0019730 [6]: antimicrobial humoral response	1	1	348	3	12277	-3.54	0.0	2.24	1.42	Igh-4
404	GO:0019735 [7]: antimicrobial humoral response (sensu Vertebrata)	1	1	348	3	12277	-3.54	0.0	2.24	1.42	Igh-4
405	GO:0035137 [6]: hindlimb morphogenesis	1	1	348	3	12277	-3.54	0.0	2.24	1.42	Twist1
406	GO:0042214 [5]: terpene metabolism	1	1	348	3	12277	-3.54	0.0	2.24	1.42	Aldh1a7
407	GO:0042310 [6]: vasoconstriction	1	1	348	3	12277	-3.54	0.0	2.24	1.42	Cav1
408	GO:0042403 [6]: thyroid hormone metabolism	1	1	348	3	12277	-3.54	0.0	2.24	1.42	Dio2
409	GO:0043011 [5]: dendritic cell differentiation	1	1	348	3	12277	-3.54	0.0	2.24	1.42	Pirb
410	GO:0044270 [5]: nitrogen compound catabolism	1	1	348	3	12277	-3.54	0.0	2.24	1.42	Arg2
411	GO:0045446 [4]: endothelial cell differentiation	1	1	348	3	12277	-3.54	0.0	2.24	1.42	Col18a1
412	GO:0048008 [8]: platelet-derived growth factor receptor signaling pathway	1	1	348	3	12277	-3.54	0.0	2.24	1.42	Plat
413	GO:0048144 [5]: fibroblast proliferation	1	1	348	3	12277	-3.54	0.0	2.24	1.42	Pmaip1
414	GO:0048145 [6]: regulation of fibroblast proliferation	1	1	348	3	12277	-3.54	0.0	2.24	1.42	Pmaip1
415	GO:0050771 [6]: negative regulation of axonogenesis	1	1	348	3	12277	-3.54	0.0	2.24	1.42	Sema3a
416	GO:0050880 [5]: regulation of blood vessel size	1	1	348	3	12277	-3.54	0.0	2.24	1.42	Cav1
417	GO:0051205 [6]: protein insertion into membrane	1	1	348	3	12277	-3.54	0.0	2.24	1.42	Pmaip1
418	GO:0001738 [5]: morphogenesis of a polarized epithelium	1	1	348	3	12277	-3.54	0.0	2.24	1.42	Trp63
419	GO:0001755 [6]: neural crest cell migration	1	1	348	3	12277	-3.54	0.0	2.24	1.42	Zfhx1b
420	GO:0001773 [6]: dendritic cell activation	1	1	348	3	12277	-3.54	0.0	2.24	1.42	Pirb
421	GO:0001820 [5]: serotonin secretion	1	1	348	3	12277	-3.54	0.0	2.24	1.42	Fcgr3
422	GO:0006527 [6]: arginine catabolism	1	1	348	3	12277	-3.54	0.0	2.24	1.42	Arg2
423	GO:0006721 [5]: terpenoid metabolism	1	1	348	3	12277	-3.54	0.0	2.24	1.42	Aldh1a7
424	GO:0007263 [6]: nitric oxide mediated signal transduction	1	1	348	3	12277	-3.54	0.0	2.24	1.42	Mt2
425	GO:0009071 [8]: serine family amino acid catabolism	1	1	348	3	12277	-3.54	0.0	2.24	1.42	Cdo1
426	GO:0030097 [5]: hemopoiesis	5	5	344	104	12176	-3.55	0.0	1.69	1.07	Ccr1 Ccr2 Heph Ii Pirb
427	GO:0006118 [6]: electron transport	10	10	339	282	11998	-3.55	0.0	1.24	0.8	Alox12e Aox1 Cox6a2 Cox8b Cyba Cyp1b1 Cyp2e1 Cyp4b1 Cyp7b1 Fads3
428	GO:0030005 [7]: di-, tri-valent inorganic cation homeostasis	3	3	346	45	12235	-3.56	0.0	1.92	1.19	Mt2 Pthlh Slc39a4
429	GO:0006323 [6]: DNA packaging	2	2	347	164	12116	-3.57	0.0	0.05	0.0	Hmga1 Hmga2
430	GO:0001764 [6]: neuronal migration	2	2	347	21	12259	-3.59	0.0	2.03	1.28	Nr2f1 Twist1
431	GO:0016052 [6]: carbohydrate catabolism	3	3	346	47	12233	-3.63	0.0	1.83	1.17	Eno3 Pgam2 Xlkd1
432	GO:0044275 [7]: cellular carbohydrate catabolism	3	3	346	47	12233	-3.63	0.0	1.83	1.17	Eno3 Pgam2 Xlkd1
433	GO:0007050 [7]: cell cycle arrest	2	2	347	22	12258	-3.65	0.0	1.96	1.22	Gas1 Pmp22
434	GO:0030155 [4]: regulation of cell adhesion	2	2	347	23	12257	-3.71	0.0	1.89	1.19	Pscdbp Tnxb
435	GO:0019226 [5]: transmission of nerve impulse	2	2	347	155	12125	-3.71	0.0	0.07	0.0	Fcgr3 Hnmt
436	GO:0006875 [7]: metal ion homeostasis	3	3	346	50	12230	-3.72	0.0	1.71	1.08	Mt2 Pthlh Slc39a4
437	GO:0018149 [8]: peptide cross-linking	1	1	348	4	12276	-3.74	0.0	2.03	1.29	F13a1
438	GO:0030149 [8]: sphingolipid catabolism	1	1	348	4	12276	-3.74	0.0	2.03	1.29	Cel
439	GO:0042573 [6]: retinoic acid metabolism	1	1	348	4	12276	-3.74	0.0	2.03	1.29	Aldh1a1
440	GO:0048005 [7]: antigen presentation, exogenous peptide antigen	1	1	348	4	12276	-3.74	0.0	2.03	1.29	H2-Eb1
441	GO:0050918 [7]: positive chemotaxis	1	1	348	4	12276	-3.74	0.0	2.03	1.29	Cxcl12
442	GO:0050920 [7]: regulation of chemotaxis	1	1	348	4	12276	-3.74	0.0	2.03	1.29	Cxcl12
443	GO:0050921 [8]: positive regulation of chemotaxis	1	1	348	4	12276	-3.74	0.0	2.03	1.29	Cxcl12
444	GO:0050926 [8]: regulation of positive chemotaxis	1	1	348	4	12276	-3.74	0.0	2.03	1.29	Cxcl12
445	GO:0050927 [9]: positive regulation of positive chemotaxis	1	1	348	4	12276	-3.74	0.0	2.03	1.29	Cxcl12
446	GO:0050930 [10]: induction of positive chemotaxis	1	1	348	4	12276	-3.74	0.0	2.03	1.29	Cxcl12
447	GO:0000050 [5]: urea cycle	1	1	348	4	12276	-3.74	0.0	2.03	1.29	Arg2
448	GO:0001836 [9]: release of cytochrome c from mitochondria	1	1	348	4	12276	-3.74	0.0	2.03	1.29	Pmaip1
449	GO:0006534 [7]: cysteine metabolism	1	1	348	4	12276	-3.74	0.0	2.03	1.29	Cdo1
450	GO:0006542 [9]: glutamine biosynthesis	1	1	348	4	12276	-3.74	0.0	2.03	1.29	Glul
451	GO:0007566 [3]: embryo implantation	1	1	348	4	12276	-3.74	0.0	2.03	1.29	Lamb1-1
452	GO:0008543 [8]: fibroblast growth factor receptor signaling pathway	1	1	348	4	12276	-3.74	0.0	2.03	1.29	Ctgf
453	GO:0042592 [3]: homeostasis	5	5	344	116	12164	-3.74	0.0	1.41	0.9	Acdc Mt2 Pirb Pthlh Slc39a4
454	GO:0045727 [7]: positive regulation of protein biosynthesis	2	2	347	24	12256	-3.76	0.0	1.83	1.17	Clec7a Fcgr3
455	GO:0006805 [5]: xenobiotic metabolism	2	2	347	24	12256	-3.76	0.0	1.83	1.17	Mest Moxd1
456	GO:0009410 [7]: response to xenobiotic stimulus	2	2	347	24	12256	-3.76	0.0	1.83	1.17	Mest Moxd1
457	GO:0007160 [5]: cell-matrix adhesion	3	3	346	52	12228	-3.78	0.0	1.64	1.02	Ctgf Itgbl1 Nid1
458	GO:0009889 [5]: regulation of biosynthesis	4	4	345	84	12196	-3.78	0.0	1.49	0.95	Acdc Cav1 Clec7a Fcgr3
459	GO:0030036 [8]: actin cytoskeleton organization and biogenesis	4	4	345	84	12196	-3.78	0.0	1.49	0.95	Gsn Pdlim3 Pfn2 Tmsb10
460	GO:0016192 [5]: vesicle-mediated transport	8	8	341	239	12041	-3.79	0.0	0.98	0.66	Cav1 Clec7a Colec12 Fcgr1 Fcgr3 Gsn Igh-4 Mrc1
461	GO:0007267 [4]: cell-cell signaling	7	7	342	203	12077	-3.83	0.0	1.02	0.69	Fcgr3 Gjb4 Gjb6 Hnmt Wnt10a Wnt5a Wnt5b
462	GO:0006974 [5]: response to DNA damage stimulus	2	2	347	147	12133	-3.83	0.0	0.08	0.01	Ifi204 Pmaip1
463	GO:0009117 [6]: nucleotide metabolism	2	2	347	146	12134	-3.84	0.0	0.08	0.01	Cbr2 Enpp2
464	GO:0046916 [8]: transition metal ion homeostasis	2	2	347	26	12254	-3.85	0.0	1.71	1.08	Mt2 Slc39a4
465	GO:0007519 [6]: myogenesis	2	2	347	26	12254	-3.85	0.0	1.71	1.08	Csrp3 Tcap
466	GO:0009893 [5]: positive regulation of metabolism	5	5	344	126	12154	-3.87	0.0	1.22	0.78	Acdc Clec7a Ebf1 Fcgr3 Trp63
467	GO:0030029 [7]: actin filament-based process	4	4	345	90	12190	-3.88	0.0	1.34	0.87	Gsn Pdlim3 Pfn2 Tmsb10
468	GO:0007420 [7]: brain development	3	3	346	56	12224	-3.88	0.0	1.5	0.95	Cxcl12 Met Nr2f1
469	GO:0000910 [5]: cytokinesis	1	1	348	109	12171	-3.88	0.0	0.05	0.0	Ccnd2
470	GO:0030044 [7]: actin filament stabilization	1	1	348	5	12275	-3.89	0.0	1.87	1.19	Gsn
471	GO:0030516 [6]: regulation of axon extension	1	1	348	5	12275	-3.89	0.0	1.87	1.19	Sema3a
472	GO:0042596 [5]: fear response	1	1	348	5	12275	-3.89	0.0	1.87	1.19	Penk1
473	GO:0043122 [5]: regulation of I-kappaB kinase/NF-kappaB cascade	1	1	348	5	12275	-3.89	0.0	1.87	1.19	Acdc
474	GO:0045059 [7]: positive thymic T-cell selection	1	1	348	5	12275	-3.89	0.0	1.87	1.19	Ii
475	GO:0045104 [8]: intermediate filament cytoskeleton organization and biogenesis	1	1	348	5	12275	-3.89	0.0	1.87	1.19	Krt1-16
476	GO:0046323 [9]: glucose import	1	1	348	5	12275	-3.89	0.0	1.87	1.19	Acdc
477	GO:0046324 [6]: regulation of glucose import	1	1	348	5	12275	-3.89	0.0	1.87	1.19	Acdc
478	GO:0046457 [9]: prostanoid biosynthesis	1	1	348	5	12275	-3.89	0.0	1.87	1.19	Ptgs1
479	GO:0048002 [6]: antigen presentation, peptide antigen	1	1	348	5	12275	-3.89	0.0	1.87	1.19	H2-Eb1
480	GO:0050768 [5]: negative regulation of neurogenesis	1	1	348	5	12275	-3.89	0.0	1.87	1.19	Sema3a
481	GO:0051016 [8]: barbed-end actin filament capping	1	1	348	5	12275	-3.89	0.0	1.87	1.19	Gsn
482	GO:0000051 [4]: urea cycle intermediate metabolism	1	1	348	5	12275	-3.89	0.0	1.87	1.19	Arg2
483	GO:0001516 [10]: prostaglandin biosynthesis	1	1	348	5	12275	-3.89	0.0	1.87	1.19	Ptgs1
484	GO:0001662 [3]: behavioral fear response	1	1	348	5	12275	-3.89	0.0	1.87	1.19	Penk1
485	GO:0006085 [8]: acetyl-CoA biosynthesis	1	1	348	5	12275	-3.89	0.0	1.87	1.19	Pdk4
486	GO:0006525 [5]: arginine metabolism	1	1	348	5	12275	-3.89	0.0	1.87	1.19	Arg2
487	GO:0009068 [8]: aspartate family amino acid catabolism	1	1	348	5	12275	-3.89	0.0	1.87	1.19	Aspa
488	GO:0009891 [6]: positive regulation of biosynthesis	2	2	347	27	12253	-3.9	0.0	1.66	1.04	Clec7a Fcgr3
489	GO:0005977 [8]: glycogen metabolism	2	2	347	27	12253	-3.9	0.0	1.66	1.04	Gys2 Pygm
490	GO:0006073 [7]: glucan metabolism	2	2	347	27	12253	-3.9	0.0	1.66	1.04	Gys2 Pygm
491	GO:0007422 [6]: peripheral nervous system development	2	2	347	27	12253	-3.9	0.0	1.66	1.04	Cryba4 Crym
492	GO:0051243 [5]: negative regulation of cellular physiological process	5	5	344	131	12149	-3.92	0.0	1.13	0.76	Angptl4 Cav1 Ii Pmaip1 Snai2
493	GO:0007268 [6]: synaptic transmission	2	2	347	140	12140	-3.93	0.0	0.1	0.02	Fcgr3 Hnmt
494	GO:0042035 [7]: regulation of cytokine biosynthesis	2	2	347	28	12252	-3.94	0.0	1.61	1.01	Clec7a Fcgr3
495	GO:0006520 [6]: amino acid metabolism	5	5	344	135	12145	-3.95	0.0	1.06	0.71	Arg2 Aspa Cdo1 Glul Npl
496	GO:0009892 [5]: negative regulation of metabolism	5	5	344	137	12143	-3.97	0.0	1.03	0.69	Acdc Cav1 Hod Id1 id3
497	GO:0000122 [9]: negative regulation of transcription from Pol II promoter	3	3	346	61	12219	-3.99	0.0	1.35	0.87	Hod Id1 id3
498	GO:0007507 [5]: heart development	3	3	346	61	12219	-3.99	0.0	1.35	0.87	Hod Id1 id3
499	GO:0006366 [8]: transcription from Pol II promoter	6	6	343	222	12058	-4.01	0.0	0.5	0.32	Ankrd1 Hod Id1 Mef2c Trp63 id3
500	GO:0001817 [6]: regulation of cytokine production	2	2	347	30	12250	-4.01	0.0	1.51	0.95	Clec7a Fcgr3
501	GO:0006112 [7]: energy reserve metabolism	2	2	347	30	12250	-4.01	0.0	1.51	0.95	Gys2 Pygm
502	GO:0042176 [6]: regulation of protein catabolism	1	1	348	6	12274	-4.02	0.0	1.73	1.09	Serpinb1a
503	GO:0045445 [4]: myoblast differentiation	1	1	348	6	12274	-4.02	0.0	1.73	1.09	Lgals1
504	GO:0046466 [7]: membrane lipid catabolism	1	1	348	6	12274	-4.02	0.0	1.73	1.09	Cel
505	GO:0000079 [5]: regulation of cyclin dependent protein kinase activity	1	1	348	6	12274	-4.02	0.0	1.73	1.09	Sfn
506	GO:0007006 [6]: mitochondrial membrane organization and biogenesis	1	1	348	6	12274	-4.02	0.0	1.73	1.09	Pmaip1
507	GO:0008630 [7]: DNA damage response, signal transduction resulting in induction of apoptosis	1	1	348	6	12274	-4.02	0.0	1.73	1.09	Ifi204
508	GO:0009065 [8]: glutamine family amino acid catabolism	1	1	348	6	12274	-4.02	0.0	1.73	1.09	Arg2
509	GO:0050790 [3]: regulation of enzyme activity	1	1	348	101	12179	-4.03	0.0	0.06	0.0	Sfn
510	GO:0007389 [3]: pattern specification	2	2	347	132	12148	-4.04	0.0	0.12	0.03	Fst Trp63
511	GO:0044264 [6]: cellular polysaccharide metabolism	2	2	347	31	12249	-4.05	0.0	1.46	0.93	Gys2 Pygm
512	GO:0008652 [7]: amino acid biosynthesis	2	2	347	31	12249	-4.05	0.0	1.46	0.93	Glul Npl
513	GO:0030003 [6]: cation homeostasis	3	3	346	65	12215	-4.06	0.0	1.24	0.8	Mt2 Pthlh Slc39a4
514	GO:0016311 [7]: dephosphorylation	1	1	348	99	12181	-4.07	0.0	0.06	0.0	Ptprs
515	GO:0048232 [6]: male gamete generation	1	1	348	99	12181	-4.07	0.0	0.06	0.0	Hmga1
516	GO:0007283 [7]: spermatogenesis	1	1	348	99	12181	-4.07	0.0	0.06	0.0	Hmga1
517	GO:0035239 [4]: tube morphogenesis	2	2	347	32	12248	-4.08	0.0	1.42	0.9	Gp38 Twist1
518	GO:0006470 [8]: protein amino acid dephosphorylation	1	1	348	97	12183	-4.1	0.0	0.07	0.0	Ptprs
519	GO:0006357 [8]: regulation of transcription from Pol II promoter	5	5	344	178	12102	-4.11	0.0	0.56	0.36	Ankrd1 Hod Id1 Trp63 id3
520	GO:0051186 [5]: cofactor metabolism	2	2	347	127	12153	-4.11	0.0	0.13	0.03	Cbr2 Pdk4
521	GO:0019953 [4]: sexual reproduction	3	3	346	153	12127	-4.11	0.0	0.21	0.1	Cxcl12 Fst Hmga1
522	GO:0000003 [3]: reproduction	3	3	346	153	12127	-4.11	0.0	0.21	0.1	Cxcl12 Fst Hmga1
523	GO:0042089 [6]: cytokine biosynthesis	2	2	347	33	12247	-4.12	0.0	1.38	0.88	Clec7a Fcgr3
524	GO:0005976 [5]: polysaccharide metabolism	2	2	347	33	12247	-4.12	0.0	1.38	0.88	Gys2 Pygm
525	GO:0006096 [8]: glycolysis	2	2	347	33	12247	-4.12	0.0	1.38	0.88	Eno3 Pgam2
526	GO:0008015 [4]: circulation	2	2	347	33	12247	-4.12	0.0	1.38	0.88	Cav1 Ptgs1
527	GO:0015674 [7]: di-, tri-valent inorganic cation transport	4	4	345	111	12169	-4.12	0.0	0.93	0.62	Cp Heph Slc39a4 Trpv6
528	GO:0009620 [6]: response to fungi	1	1	348	7	12273	-4.12	0.0	1.61	1.01	Clec7a
529	GO:0019724 [7]: B-cell mediated immunity	1	1	348	7	12273	-4.12	0.0	1.61	1.01	Pirb
530	GO:0044273 [6]: sulfur compound catabolism	1	1	348	7	12273	-4.12	0.0	1.61	1.01	Cdo1
531	GO:0045060 [7]: negative thymic T-cell selection	1	1	348	7	12273	-4.12	0.0	1.61	1.01	Ii
532	GO:0000098 [7]: sulfur amino acid catabolism	1	1	348	7	12273	-4.12	0.0	1.61	1.01	Cdo1
533	GO:0006635 [8]: fatty acid beta-oxidation	1	1	348	7	12273	-4.12	0.0	1.61	1.01	Acdc
534	GO:0007595 [5]: lactation	1	1	348	7	12273	-4.12	0.0	1.61	1.01	Pthlh
535	GO:0009411 [7]: response to UV	1	1	348	7	12273	-4.12	0.0	1.61	1.01	Pmaip1
536	GO:0050801 [4]: ion homeostasis	3	3	346	69	12211	-4.12	0.0	1.14	0.76	Mt2 Pthlh Slc39a4
537	GO:0006873 [5]: cell ion homeostasis	3	3	346	69	12211	-4.12	0.0	1.14	0.76	Mt2 Pthlh Slc39a4
538	GO:0007417 [6]: central nervous system development	3	3	346	69	12211	-4.12	0.0	1.14	0.76	Cxcl12 Met Nr2f1
539	GO:0009719 [4]: response to endogenous stimulus	3	3	346	151	12129	-4.14	0.0	0.22	0.1	Acdc Ifi204 Pmaip1
540	GO:0006461 [7]: protein complex assembly	1	1	348	95	12185	-4.14	0.0	0.07	0.0	Ii
541	GO:0042107 [5]: cytokine metabolism	2	2	347	34	12246	-4.14	0.0	1.34	0.87	Clec7a Fcgr3
542	GO:0051247 [6]: positive regulation of protein metabolism	2	2	347	34	12246	-4.14	0.0	1.34	0.87	Clec7a Fcgr3
543	GO:0007409 [6]: axonogenesis	3	3	346	75	12205	-4.2	0.0	1.01	0.68	Alcam Robo1 Sema3a
544	GO:0016339 [6]: calcium-dependent cell-cell adhesion	1	1	348	8	12272	-4.21	0.0	1.5	0.95	Cdh2
545	GO:0018346 [10]: protein amino acid prenylation	1	1	348	8	12272	-4.21	0.0	1.5	0.95	Adamts5
546	GO:0030218 [5]: erythrocyte differentiation	1	1	348	8	12272	-4.21	0.0	1.5	0.95	Heph
547	GO:0045103 [7]: intermediate filament-based process	1	1	348	8	12272	-4.21	0.0	1.5	0.95	Krt1-16
548	GO:0046209 [5]: nitric oxide metabolism	1	1	348	8	12272	-4.21	0.0	1.5	0.95	Cav1
549	GO:0050868 [8]: negative regulation of T-cell activation	1	1	348	8	12272	-4.21	0.0	1.5	0.95	Ii
550	GO:0051084 [8]: posttranslational protein folding	1	1	348	8	12272	-4.21	0.0	1.5	0.95	Ii
551	GO:0051085 [9]: chaperone cofactor dependent protein folding	1	1	348	8	12272	-4.21	0.0	1.5	0.95	Ii
552	GO:0000188 [8]: inactivation of MAPK	1	1	348	8	12272	-4.21	0.0	1.5	0.95	Cav1
553	GO:0001782 [6]: B-cell homeostasis	1	1	348	8	12272	-4.21	0.0	1.5	0.95	Pirb
554	GO:0006809 [5]: nitric oxide biosynthesis	1	1	348	8	12272	-4.21	0.0	1.5	0.95	Cav1
555	GO:0006898 [7]: receptor mediated endocytosis	1	1	348	8	12272	-4.21	0.0	1.5	0.95	Fcgr1
556	GO:0009067 [8]: aspartate family amino acid biosynthesis	1	1	348	8	12272	-4.21	0.0	1.5	0.95	Npl
557	GO:0045892 [8]: negative regulation of transcription, DNA-dependent	3	3	346	76	12204	-4.22	0.0	0.98	0.66	Hod Id1 id3
558	GO:0001816 [5]: cytokine production	2	2	347	37	12243	-4.22	0.0	1.23	0.79	Clec7a Fcgr3
559	GO:0009792 [4]: embryonic development (sensu Metazoa)	1	1	348	88	12192	-4.26	0.0	0.09	0.01	Cryab
560	GO:0006576 [6]: biogenic amine metabolism	2	2	347	39	12241	-4.27	0.0	1.16	0.76	Dio2 Moxd1
561	GO:0019725 [4]: cell homeostasis	3	3	346	82	12198	-4.27	0.0	0.87	0.59	Mt2 Pthlh Slc39a4
562	GO:0007276 [5]: gametogenesis	3	3	346	128	12152	-4.29	0.0	0.35	0.19	Cxcl12 Fst Hmga1
563	GO:0009894 [5]: regulation of catabolism	1	1	348	9	12271	-4.29	0.0	1.41	0.9	Serpinb1a
564	GO:0030216 [4]: keratinocyte differentiation	1	1	348	9	12271	-4.29	0.0	1.41	0.9	Trp63
565	GO:0000086 [7]: G2/M transition of mitotic cell cycle	1	1	348	9	12271	-4.29	0.0	1.41	0.9	Sfn
566	GO:0001502 [7]: cartilage condensation	1	1	348	9	12271	-4.29	0.0	1.41	0.9	Ctgf
567	GO:0006829 [9]: zinc ion transport	1	1	348	9	12271	-4.29	0.0	1.41	0.9	Slc39a4
568	GO:0006839 [6]: mitochondrial transport	1	1	348	9	12271	-4.29	0.0	1.41	0.9	Ucp1
569	GO:0006939 [4]: smooth muscle contraction	1	1	348	9	12271	-4.29	0.0	1.41	0.9	Cnn1
570	GO:0008064 [6]: regulation of actin polymerization and/or depolymerization	1	1	348	9	12271	-4.29	0.0	1.41	0.9	Gsn
571	GO:0008637 [8]: apoptotic mitochondrial changes	1	1	348	9	12271	-4.29	0.0	1.41	0.9	Pmaip1
572	GO:0009084 [8]: glutamine family amino acid biosynthesis	1	1	348	9	12271	-4.29	0.0	1.41	0.9	Glul
573	GO:0019320 [8]: hexose catabolism	2	2	347	40	12240	-4.29	0.0	1.13	0.76	Eno3 Pgam2
574	GO:0046164 [6]: alcohol catabolism	2	2	347	40	12240	-4.29	0.0	1.13	0.76	Eno3 Pgam2
575	GO:0046365 [7]: monosaccharide catabolism	2	2	347	40	12240	-4.29	0.0	1.13	0.76	Eno3 Pgam2
576	GO:0006007 [9]: glucose catabolism	2	2	347	40	12240	-4.29	0.0	1.13	0.76	Eno3 Pgam2
577	GO:0006800 [5]: oxygen and reactive oxygen species metabolism	2	2	347	40	12240	-4.29	0.0	1.13	0.76	Cyba Gpx3
578	GO:0042127 [5]: regulation of cell proliferation	3	3	346	126	12154	-4.3	0.0	0.36	0.2	Cav1 Col18a1 Pmaip1
579	GO:0042445 [5]: hormone metabolism	2	2	347	41	12239	-4.31	0.0	1.1	0.73	Aldh1a1 Dio2
580	GO:0007610 [2]: behavior	3	3	346	89	12191	-4.31	0.0	0.76	0.5	Met Penk1 Ptn
581	GO:0045934 [6]: negative regulation of nucleobase, nucleoside, nucleotide and nucleic acid metabolism	3	3	346	119	12161	-4.32	0.0	0.42	0.25	Hod Id1 id3
582	GO:0007169 [7]: transmembrane receptor protein tyrosine kinase signaling pathway	3	3	346	92	12188	-4.32	0.0	0.71	0.47	Csf1r Ctgf Plat
583	GO:0009314 [6]: response to radiation	2	2	347	42	12238	-4.32	0.0	1.07	0.71	Pmaip1 Snai2
584	GO:0007243 [6]: protein kinase cascade	3	3	346	120	12160	-4.32	0.0	0.41	0.24	Acdc Cav1 Wnt5a
585	GO:0016481 [7]: negative regulation of transcription	3	3	346	114	12166	-4.34	0.0	0.46	0.29	Hod Id1 id3
586	GO:0016337 [5]: cell-cell adhesion	3	3	346	96	12184	-4.34	0.0	0.66	0.43	Cdh11 Cdh2 Clec7a
587	GO:0046649 [6]: lymphocyte activation	3	3	346	95	12185	-4.34	0.0	0.67	0.44	Cxcl12 Ii Ms4a1
588	GO:0006732 [6]: coenzyme metabolism	2	2	347	107	12173	-4.34	0.0	0.21	0.1	Cbr2 Pdk4
589	GO:0008202 [6]: steroid metabolism	3	3	346	102	12178	-4.34	0.0	0.58	0.37	Cyp7b1 Hsd11b1 Sult1a1
590	GO:0009582 [6]: detection of abiotic stimulus	1	1	348	82	12198	-4.36	0.0	0.1	0.02	Gjb6
591	GO:0009636 [7]: response to toxin	1	1	348	10	12270	-4.36	0.0	1.33	0.87	Mest
592	GO:0030593 [7]: neutrophil chemotaxis	1	1	348	10	12270	-4.36	0.0	1.33	0.87	Fcgr3
593	GO:0030832 [9]: regulation of actin filament length	1	1	348	10	12270	-4.36	0.0	1.33	0.87	Gsn
594	GO:0042402 [7]: biogenic amine catabolism	1	1	348	10	12270	-4.36	0.0	1.33	0.87	Dio2
595	GO:0044242 [6]: cellular lipid catabolism	1	1	348	10	12270	-4.36	0.0	1.33	0.87	Cel
596	GO:0046879 [4]: hormone secretion	1	1	348	10	12270	-4.36	0.0	1.33	0.87	Fcgr3
597	GO:0050770 [5]: regulation of axonogenesis	1	1	348	10	12270	-4.36	0.0	1.33	0.87	Sema3a
598	GO:0051128 [5]: regulation of cell organization and biogenesis	1	1	348	10	12270	-4.36	0.0	1.33	0.87	Gsn
599	GO:0000904 [4]: cellular morphogenesis during differentiation	1	1	348	10	12270	-4.36	0.0	1.33	0.87	Col18a1
600	GO:0005978 [8]: glycogen biosynthesis	1	1	348	10	12270	-4.36	0.0	1.33	0.87	Gys2
601	GO:0006084 [7]: acetyl-CoA metabolism	1	1	348	10	12270	-4.36	0.0	1.33	0.87	Pdk4
602	GO:0006541 [8]: glutamine metabolism	1	1	348	10	12270	-4.36	0.0	1.33	0.87	Glul
603	GO:0009250 [7]: glucan biosynthesis	1	1	348	10	12270	-4.36	0.0	1.33	0.87	Gys2
604	GO:0001505 [7]: regulation of neurotransmitter levels	2	2	347	44	12236	-4.37	0.0	1.01	0.68	Fcgr3 Hnmt
605	GO:0001654 [5]: eye morphogenesis	2	2	347	44	12236	-4.37	0.0	1.01	0.68	Cryab Mrg1
606	GO:0042110 [7]: T-cell activation	2	2	347	46	12234	-4.39	0.0	0.96	0.64	Cxcl12 Ii
607	GO:0006643 [6]: membrane lipid metabolism	1	1	348	79	12201	-4.41	0.0	0.11	0.02	Cel
608	GO:0009309 [6]: amine biosynthesis	2	2	347	47	12233	-4.41	0.0	0.93	0.62	Glul Npl
609	GO:0018955 [7]: phenanthrene metabolism	1	1	348	11	12269	-4.42	0.0	1.25	0.81	Moxd1
610	GO:0018958 [6]: phenol metabolism	1	1	348	11	12269	-4.42	0.0	1.25	0.81	Moxd1
611	GO:0042219 [6]: amino acid derivative catabolism	1	1	348	11	12269	-4.42	0.0	1.25	0.81	Dio2
612	GO:0045061 [6]: thymic T-cell selection	1	1	348	11	12269	-4.42	0.0	1.25	0.81	Ii
613	GO:0045582 [7]: positive regulation of T-cell differentiation	1	1	348	11	12269	-4.42	0.0	1.25	0.81	Ii
614	GO:0006584 [7]: catecholamine metabolism	1	1	348	11	12269	-4.42	0.0	1.25	0.81	Moxd1
615	GO:0008285 [6]: negative regulation of cell proliferation	2	2	347	48	12232	-4.42	0.0	0.91	0.6	Cav1 Pmaip1
616	GO:0030333 [5]: antigen processing	2	2	347	49	12231	-4.43	0.0	0.88	0.6	H2-Eb1 Ii
617	GO:0045935 [6]: positive regulation of nucleobase, nucleoside, nucleotide and nucleic acid metabolism	2	2	347	94	12186	-4.44	0.0	0.29	0.16	Ebf1 Trp63
618	GO:0006725 [5]: aromatic compound metabolism	1	1	348	77	12203	-4.44	0.0	0.12	0.03	Moxd1
619	GO:0006816 [8]: calcium ion transport	1	1	348	77	12203	-4.44	0.0	0.12	0.03	Trpv6
620	GO:0045941 [7]: positive regulation of transcription	2	2	347	93	12187	-4.45	0.0	0.3	0.16	Ebf1 Trp63
621	GO:0019751 [6]: polyol metabolism	1	1	348	12	12268	-4.47	0.0	1.19	0.78	Pck1
622	GO:0030203 [7]: glycosaminoglycan metabolism	1	1	348	12	12268	-4.47	0.0	1.19	0.78	Xlkd1
623	GO:0042178 [6]: xenobiotic catabolism	1	1	348	12	12268	-4.47	0.0	1.19	0.78	Moxd1
624	GO:0042537 [6]: benzene and derivative metabolism	1	1	348	12	12268	-4.47	0.0	1.19	0.78	Moxd1
625	GO:0042593 [4]: glucose homeostasis	1	1	348	12	12268	-4.47	0.0	1.19	0.78	Acdc
626	GO:0045058 [5]: T-cell selection	1	1	348	12	12268	-4.47	0.0	1.19	0.78	Ii
627	GO:0045621 [6]: positive regulation of lymphocyte differentiation	1	1	348	12	12268	-4.47	0.0	1.19	0.78	Ii
628	GO:0046785 [8]: microtubule polymerization	1	1	348	12	12268	-4.47	0.0	1.19	0.78	Tuba1
629	GO:0050866 [6]: negative regulation of cell activation	1	1	348	12	12268	-4.47	0.0	1.19	0.78	Ii
630	GO:0051250 [7]: negative regulation of lymphocyte activation	1	1	348	12	12268	-4.47	0.0	1.19	0.78	Ii
631	GO:0001776 [5]: immune cell homeostasis	1	1	348	12	12268	-4.47	0.0	1.19	0.78	Pirb
632	GO:0006022 [6]: aminoglycan metabolism	1	1	348	12	12268	-4.47	0.0	1.19	0.78	Xlkd1
633	GO:0006071 [7]: glycerol metabolism	1	1	348	12	12268	-4.47	0.0	1.19	0.78	Pck1
634	GO:0006471 [8]: protein amino acid ADP-ribosylation	1	1	348	12	12268	-4.47	0.0	1.19	0.78	Art3
635	GO:0006672 [9]: ceramide metabolism	1	1	348	12	12268	-4.47	0.0	1.19	0.78	Cel
636	GO:0006801 [6]: superoxide metabolism	1	1	348	12	12268	-4.47	0.0	1.19	0.78	Cyba
637	GO:0009100 [7]: glycoprotein metabolism	1	1	348	75	12205	-4.47	0.0	0.13	0.03	St8sia4
638	GO:0045893 [8]: positive regulation of transcription, DNA-dependent	1	1	348	73	12207	-4.49	0.0	0.13	0.03	Trp63
639	GO:0018342 [9]: protein prenylation	1	1	348	13	12267	-4.52	0.0	1.12	0.76	Adamts5
640	GO:0019370 [9]: leukotriene biosynthesis	1	1	348	13	12267	-4.52	0.0	1.12	0.76	Alox12e
641	GO:0019395 [7]: fatty acid oxidation	1	1	348	13	12267	-4.52	0.0	1.12	0.76	Acdc
642	GO:0046519 [8]: sphingoid metabolism	1	1	348	13	12267	-4.52	0.0	1.12	0.76	Cel
643	GO:0001839 [6]: neural plate morphogenesis	1	1	348	13	12267	-4.52	0.0	1.12	0.76	Twist1
644	GO:0001841 [6]: neural tube formation	1	1	348	13	12267	-4.52	0.0	1.12	0.76	Twist1
645	GO:0001843 [6]: neural tube closure	1	1	348	13	12267	-4.52	0.0	1.12	0.76	Twist1
646	GO:0007005 [6]: mitochondrion organization and biogenesis	1	1	348	13	12267	-4.52	0.0	1.12	0.76	Pmaip1
647	GO:0007281 [6]: germ cell development	1	1	348	13	12267	-4.52	0.0	1.12	0.76	Cxcl12
648	GO:0006417 [6]: regulation of protein biosynthesis	2	2	347	80	12200	-4.52	0.0	0.41	0.24	Clec7a Fcgr3
649	GO:0000165 [7]: MAPKKK cascade	2	2	347	69	12211	-4.53	0.0	0.53	0.34	Cav1 Wnt5a
650	GO:0043066 [7]: negative regulation of apoptosis	2	2	347	65	12215	-4.53	0.0	0.59	0.37	Angptl4 Snai2
651	GO:0007156 [6]: homophilic cell adhesion	2	2	347	68	12212	-4.53	0.0	0.54	0.35	Cdh11 Cdh2
652	GO:0045595 [4]: regulation of cell differentiation	2	2	347	67	12213	-4.54	0.0	0.56	0.36	Fst Ii
653	GO:0007218 [7]: neuropeptide signaling pathway	2	2	347	67	12213	-4.54	0.0	0.56	0.36	Gpr124 Penk1
654	GO:0009101 [7]: glycoprotein biosynthesis	1	1	348	70	12210	-4.54	0.0	0.15	0.04	St8sia4
655	GO:0043069 [6]: negative regulation of programmed cell death	2	2	347	66	12214	-4.54	0.0	0.57	0.36	Angptl4 Snai2
656	GO:0030534 [3]: adult behavior	1	1	348	14	12266	-4.55	0.0	1.07	0.71	Met
657	GO:0043284 [5]: biopolymer biosynthesis	1	1	348	14	12266	-4.55	0.0	1.07	0.71	Gys2
658	GO:0045580 [6]: regulation of T-cell differentiation	1	1	348	14	12266	-4.55	0.0	1.07	0.71	Ii
659	GO:0000096 [6]: sulfur amino acid metabolism	1	1	348	14	12266	-4.55	0.0	1.07	0.71	Cdo1
660	GO:0000271 [6]: polysaccharide biosynthesis	1	1	348	14	12266	-4.55	0.0	1.07	0.71	Gys2
661	GO:0006691 [8]: leukotriene metabolism	1	1	348	14	12266	-4.55	0.0	1.07	0.71	Alox12e
662	GO:0030705 [6]: cytoskeleton-dependent intracellular transport	1	1	348	67	12213	-4.58	0.0	0.16	0.06	Tuba1
663	GO:0042475 [6]: odontogenesis (sensu Vertebrata)	1	1	348	15	12265	-4.59	0.0	1.02	0.69	Fst
664	GO:0042476 [5]: odontogenesis	1	1	348	15	12265	-4.59	0.0	1.02	0.69	Fst
665	GO:0046545 [5]: development of primary female sexual characteristics	1	1	348	15	12265	-4.59	0.0	1.02	0.69	Fst
666	GO:0046660 [4]: female sex differentiation	1	1	348	15	12265	-4.59	0.0	1.02	0.69	Fst
667	GO:0001838 [5]: embryonic epithelial tube formation	1	1	348	15	12265	-4.59	0.0	1.02	0.69	Twist1
668	GO:0008154 [6]: actin polymerization and/or depolymerization	1	1	348	15	12265	-4.59	0.0	1.02	0.69	Gsn
669	GO:0008585 [6]: female gonad development	1	1	348	15	12265	-4.59	0.0	1.02	0.69	Fst
670	GO:0009069 [7]: serine family amino acid metabolism	1	1	348	15	12265	-4.59	0.0	1.02	0.69	Cdo1
671	GO:0006486 [8]: protein amino acid glycosylation	1	1	348	65	12215	-4.61	0.0	0.17	0.06	St8sia4
672	GO:0007018 [7]: microtubule-based movement	1	1	348	65	12215	-4.61	0.0	0.17	0.06	Tuba1
673	GO:0042770 [6]: DNA damage response, signal transduction	1	1	348	16	12264	-4.62	0.0	0.97	0.65	Ifi204
674	GO:0050777 [6]: negative regulation of immune response	1	1	348	16	12264	-4.62	0.0	0.97	0.65	Ii
675	GO:0006769 [8]: nicotinamide metabolism	1	1	348	16	12264	-4.62	0.0	0.97	0.65	Cbr2
676	GO:0030855 [4]: epithelial cell differentiation	1	1	348	17	12263	-4.65	0.0	0.93	0.62	Pthlh
677	GO:0045619 [5]: regulation of lymphocyte differentiation	1	1	348	17	12263	-4.65	0.0	0.93	0.62	Ii
678	GO:0007612 [4]: learning	1	1	348	17	12263	-4.65	0.0	0.93	0.62	Ptn
679	GO:0008217 [5]: regulation of blood pressure	1	1	348	17	12263	-4.65	0.0	0.93	0.62	Ptgs1
680	GO:0006818 [5]: hydrogen transport	1	1	348	60	12220	-4.67	0.0	0.2	0.09	Tnni2
681	GO:0015749 [6]: monosaccharide transport	1	1	348	18	12262	-4.67	0.0	0.88	0.6	Acdc
682	GO:0015758 [8]: glucose transport	1	1	348	18	12262	-4.67	0.0	0.88	0.6	Acdc
683	GO:0019362 [7]: pyridine nucleotide metabolism	1	1	348	18	12262	-4.67	0.0	0.88	0.6	Cbr2
684	GO:0050767 [4]: regulation of neurogenesis	1	1	348	18	12262	-4.67	0.0	0.88	0.6	Sema3a
685	GO:0006720 [6]: isoprenoid metabolism	1	1	348	18	12262	-4.67	0.0	0.88	0.6	Aldh1a7
686	GO:0006826 [9]: iron ion transport	1	1	348	18	12262	-4.67	0.0	0.88	0.6	Heph
687	GO:0008645 [7]: hexose transport	1	1	348	18	12262	-4.67	0.0	0.88	0.6	Acdc
688	GO:0045944 [9]: positive regulation of transcription from Pol II promoter	1	1	348	58	12222	-4.69	0.0	0.21	0.1	Trp63
689	GO:0009967 [5]: positive regulation of signal transduction	1	1	348	19	12261	-4.7	0.0	0.85	0.57	Acdc
690	GO:0019221 [6]: cytokine and chemokine mediated signaling pathway	1	1	348	19	12261	-4.7	0.0	0.85	0.57	Pirb
691	GO:0006874 [8]: calcium ion homeostasis	1	1	348	19	12261	-4.7	0.0	0.85	0.57	Pthlh
692	GO:0007185 [7]: transmembrane receptor protein tyrosine phosphatase signaling pathway	1	1	348	19	12261	-4.7	0.0	0.85	0.57	Ptprs
693	GO:0007498 [3]: mesoderm development	1	1	348	19	12261	-4.7	0.0	0.85	0.57	Trp63
694	GO:0042098 [6]: T-cell proliferation	1	1	348	20	12260	-4.72	0.0	0.81	0.54	Cxcl12
695	GO:0042471 [5]: ear morphogenesis	1	1	348	20	12260	-4.72	0.0	0.81	0.54	Gjb6
696	GO:0051258 [7]: protein polymerization	1	1	348	20	12260	-4.72	0.0	0.81	0.54	Tuba1
697	GO:0007269 [4]: neurotransmitter secretion	1	1	348	20	12260	-4.72	0.0	0.81	0.54	Fcgr3
698	GO:0043009 [5]: embryonic development (sensu Vertebrata)	1	1	348	55	12225	-4.72	0.0	0.23	0.11	Cryab
699	GO:0030217 [5]: T-cell differentiation	1	1	348	21	12259	-4.74	0.0	0.78	0.51	Ii
700	GO:0006497 [8]: protein lipidation	1	1	348	21	12259	-4.74	0.0	0.78	0.51	Adamts5
701	GO:0006733 [7]: oxidoreduction coenzyme metabolism	1	1	348	21	12259	-4.74	0.0	0.78	0.51	Cbr2
702	GO:0030900 [8]: forebrain development	1	1	348	22	12258	-4.75	0.0	0.74	0.5	Nr2f1
703	GO:0042158 [7]: lipoprotein biosynthesis	1	1	348	22	12258	-4.75	0.0	0.74	0.5	Adamts5
704	GO:0045137 [4]: development of primary sexual characteristics	1	1	348	22	12258	-4.75	0.0	0.74	0.5	Fst
705	GO:0048048 [5]: embryonic eye morphogenesis	1	1	348	22	12258	-4.75	0.0	0.74	0.5	Cryab
706	GO:0050870 [8]: positive regulation of T-cell activation	1	1	348	22	12258	-4.75	0.0	0.74	0.5	Ii
707	GO:0001747 [6]: eye morphogenesis (sensu Mammalia)	1	1	348	22	12258	-4.75	0.0	0.74	0.5	Cryab
708	GO:0008360 [5]: regulation of cell shape	1	1	348	22	12258	-4.75	0.0	0.74	0.5	Sprr1b
709	GO:0008406 [5]: gonad development	1	1	348	22	12258	-4.75	0.0	0.74	0.5	Fst
710	GO:0009451 [6]: RNA modification	1	1	348	51	12229	-4.77	0.0	0.26	0.14	Apobec2
711	GO:0019439 [6]: aromatic compound catabolism	1	1	348	23	12257	-4.77	0.0	0.71	0.47	Moxd1
712	GO:0043010 [6]: eye morphogenesis (sensu Vertebrata)	1	1	348	23	12257	-4.77	0.0	0.71	0.47	Cryab
713	GO:0006916 [8]: anti-apoptosis	1	1	348	50	12230	-4.77	0.0	0.27	0.14	Snai2
714	GO:0045786 [7]: negative regulation of cell cycle	1	1	348	49	12231	-4.77	0.0	0.28	0.15	Cdkn2b
715	GO:0050954 [6]: sensory perception of mechanical stimulus	1	1	348	49	12231	-4.77	0.0	0.28	0.15	Gjb6
716	GO:0050982 [7]: detection of mechanical stimulus	1	1	348	49	12231	-4.77	0.0	0.28	0.15	Gjb6
717	GO:0019748 [4]: secondary metabolism	1	1	348	24	12256	-4.78	0.0	0.69	0.45	Aldh1a7
718	GO:0000082 [7]: G1/S transition of mitotic cell cycle	1	1	348	24	12256	-4.78	0.0	0.69	0.45	Sfn
719	GO:0006305 [7]: DNA alkylation	1	1	348	24	12256	-4.78	0.0	0.69	0.45	Il1rl1
720	GO:0006306 [4]: DNA methylation	1	1	348	24	12256	-4.78	0.0	0.69	0.45	Il1rl1
721	GO:0006665 [7]: sphingolipid metabolism	1	1	348	25	12255	-4.79	0.0	0.66	0.43	Cel
722	GO:0016125 [6]: sterol metabolism	1	1	348	48	12232	-4.79	0.0	0.29	0.16	Cyp7b1
723	GO:0006790 [5]: sulfur metabolism	1	1	348	48	12232	-4.79	0.0	0.29	0.16	Cdo1
724	GO:0030098 [4]: lymphocyte differentiation	1	1	348	47	12233	-4.8	0.0	0.3	0.16	Ii
725	GO:0046903 [3]: secretion	1	1	348	47	12233	-4.8	0.0	0.3	0.16	Fcgr3
726	GO:0008284 [6]: positive regulation of cell proliferation	1	1	348	47	12233	-4.8	0.0	0.3	0.16	Col18a1
727	GO:0045859 [4]: regulation of protein kinase activity	1	1	348	46	12234	-4.8	0.0	0.31	0.16	Sfn
728	GO:0016044 [5]: membrane organization and biogenesis	1	1	348	26	12254	-4.81	0.0	0.63	0.41	Pmaip1
729	GO:0006979 [5]: response to oxidative stress	1	1	348	26	12254	-4.81	0.0	0.63	0.41	Gpx3
730	GO:0007249 [7]: I-kappaB kinase/NF-kappaB cascade	1	1	348	26	12254	-4.81	0.0	0.63	0.41	Acdc
731	GO:0008203 [7]: cholesterol metabolism	1	1	348	45	12235	-4.81	0.0	0.32	0.17	Cyp7b1
732	GO:0030182 [4]: neuron differentiation	1	1	348	27	12253	-4.81	0.0	0.61	0.39	Gata2
733	GO:0007611 [3]: learning and/or memory	1	1	348	27	12253	-4.81	0.0	0.61	0.39	Ptn
734	GO:0009408 [5]: response to heat	1	1	348	27	12253	-4.81	0.0	0.61	0.39	Cryab
735	GO:0042113 [7]: B-cell activation	1	1	348	44	12236	-4.82	0.0	0.33	0.18	Ms4a1
736	GO:0050865 [5]: regulation of cell activation	1	1	348	44	12236	-4.82	0.0	0.33	0.18	Ii
737	GO:0051249 [6]: regulation of lymphocyte activation	1	1	348	44	12236	-4.82	0.0	0.33	0.18	Ii
738	GO:0007605 [7]: perception of sound	1	1	348	44	12236	-4.82	0.0	0.33	0.18	Gjb6
739	GO:0001701 [6]: embryonic development (sensu Mammalia)	1	1	348	43	12237	-4.82	0.0	0.34	0.19	Cryab
740	GO:0016066 [5]: cellular defense response (sensu Vertebrata)	1	1	348	28	12252	-4.82	0.0	0.59	0.37	Ccr2
741	GO:0006304 [6]: DNA modification	1	1	348	28	12252	-4.82	0.0	0.59	0.37	Il1rl1
742	GO:0006767 [6]: water-soluble vitamin metabolism	1	1	348	28	12252	-4.82	0.0	0.59	0.37	Cbr2
743	GO:0042157 [7]: lipoprotein metabolism	1	1	348	29	12251	-4.83	0.0	0.56	0.36	Adamts5
744	GO:0045597 [5]: positive regulation of cell differentiation	1	1	348	29	12251	-4.83	0.0	0.56	0.36	Ii
745	GO:0040029 [3]: regulation of gene expression, epigenetic	1	1	348	41	12239	-4.83	0.0	0.37	0.21	Il1rl1
746	GO:0051094 [4]: positive regulation of development	1	1	348	40	12240	-4.83	0.0	0.38	0.22	Ii
747	GO:0050863 [7]: regulation of T-cell activation	1	1	348	30	12250	-4.83	0.0	0.54	0.35	Ii
748	GO:0006730 [5]: one-carbon compound metabolism	1	1	348	30	12250	-4.83	0.0	0.54	0.35	Car3
749	GO:0007254 [8]: JNK cascade	1	1	348	30	12250	-4.83	0.0	0.54	0.35	Wnt5a
750	GO:0046651 [5]: lymphocyte proliferation	1	1	348	31	12249	-4.83	0.0	0.52	0.34	Cxcl12
751	GO:0007548 [3]: sex differentiation	1	1	348	35	12245	-4.84	0.0	0.45	0.28	Fst
752	GO:0008632 [7]: apoptotic program	1	1	348	38	12242	-4.84	0.0	0.41	0.24	Pmaip1
753	GO:0048468 [3]: cell development	1	1	348	33	12247	-4.84	0.0	0.49	0.31	Col18a1
754	GO:0007015 [9]: actin filament organization	1	1	348	33	12247	-4.84	0.0	0.49	0.31	Pdlim3
755	GO:0050867 [6]: positive regulation of cell activation	1	1	348	32	12248	-4.84	0.0	0.5	0.32	Ii
756	GO:0051251 [7]: positive regulation of lymphocyte activation	1	1	348	32	12248	-4.84	0.0	0.5	0.32	Ii
757	GO:0009266 [6]: response to temperature	1	1	348	32	12248	-4.84	0.0	0.5	0.32	Cryab
758	GO:0008643 [5]: carbohydrate transport	1	1	348	34	12246	-4.85	0.0	0.47	0.29	Acdc
