# Supplementary material for: A genomic analysis of mouse models of breast cancer reveals molecular features of mouse models and relationships to human breast cancer
Source: Breast Cancer Res. 2014 Jun 5;16(3):R59. doi: 10.1186/bcr3672 (PMC4078930; doi:10.1186/bcr3672)
Supplement: Additional file 6 — Fold change for genes in clusters 1-4 from the manuscript and the gene ontology associated with each cluster. [file bcr3672-S6.zip › AdditionalFile6/Cluster3/Cluster3DownregulatedGenesgather_kegg_121108.txt]

#	Annotation	Total Genes With Ann	Your Genes (With Ann)	Your Genes (No Ann)	Genome (With Ann)	Genome (No Ann)	ln(Bayes factor)	neg ln(p value)	FE: neg ln(p value)	FE: neg ln(FDR)	Genes
1	path:mmu04610: Complement and coagulation cascades	13	13	97	55	2354	7.86	11.06	12.36	8.09	Adn C1qa C1qb C1qg C1r C1s C4 F13a1 H2-Bf Plat Serpine1 Serping1 Thbd
2	path:mmu04512: ECM-receptor interaction	13	13	97	71	2338	5.52	9.45	9.95	6.55	Cd36 Col1a1 Col1a2 Col3a1 Col4a2 Col5a1 Col5a2 Fndc1 Lamb1-1 Lamb3 Sdc1 Thbs2 Tnxb
3	path:mmu04060: Cytokine-cytokine receptor interaction	24	24	86	216	2193	5.45	9.45	9.71	6.55	Ccl11 Ccl12 Ccl5 Ccl6 Ccl7 Ccl8 Ccl9 Ccr1 Ccr2 Csf1r Cxcl10 Cxcl12 Cxcl13 Cxcl14 Cxcl4 Cxcl5 Cxcl7 Cxcl9 Il2rg Il7r Inhba Met Tslp Vegfc
4	path:mmu04010: MAPK signaling pathway	1	1	109	230	2179	3.71	7.97	0.0	0.0	Mef2c
5	path:mmu04080: Neuroactive ligand-receptor interaction	3	3	107	275	2134	2.34	6.6	0.0	0.0	Cck Edg2 Ptger2
6	path:mmu04510: Focal adhesion	16	16	94	198	2211	-0.18	0.0	3.86	0.98	Actn2 Actn3 Cav1 Ccnd2 Col1a1 Col1a2 Col3a1 Col4a2 Col5a1 Col5a2 Lamb1-1 Lamb3 Met Thbs2 Tnxb Vegfc
7	path:mmu00230: Purine metabolism	1	1	109	107	2302	-1.38	0.0	0.01	0.0	Enpp2
8	path:mmu04020: Calcium signaling pathway	4	4	106	177	2232	-1.76	0.0	0.04	0.0	Bst1 Calm4 Pygm Tnnc2
9	path:mmu04530: Tight junction	2	2	108	121	2288	-1.88	0.0	0.03	0.0	Actn2 Actn3
10	path:mmu00361: gamma-Hexachlorocyclohexane degradation	4	4	106	35	2374	-1.89	0.0	2.43	0.32	Cyp1b1 Cyp2e1 Cyp4b1 Cyp7b1
11	path:mmu00380: Tryptophan metabolism	6	6	104	69	2340	-1.91	0.0	2.24	0.32	Aoc3 Aox1 Cyp1b1 Cyp2e1 Cyp4b1 Cyp7b1
12	path:mmu00120: Bile acid biosynthesis	3	3	107	23	2386	-2.1	0.0	2.29	0.32	Cel Cyp7b1 Lip1
13	path:mmu00190: Oxidative phosphorylation	2	2	108	113	2296	-2.11	0.0	0.03	0.0	Cox6a2 Cox8b
14	path:mmu00550: Peptidoglycan biosynthesis	1	1	109	1	2408	-2.18	0.0	2.46	0.32	Glul
15	path:mmu00627: 1,4-Dichlorobenzene degradation	1	1	109	1	2408	-2.18	0.0	2.46	0.32	Cyp7b1
16	path:mmu00791: Atrazine degradation	1	1	109	1	2408	-2.18	0.0	2.46	0.32	Apobec2
17	path:mmu00500: Starch and sucrose metabolism	3	3	107	27	2382	-2.38	0.0	1.96	0.3	Amy1 Enpp2 Pygm
18	path:mmu00910: Nitrogen metabolism	2	2	108	12	2397	-2.38	0.0	2.1	0.32	Car3 Glul
19	path:mmu00960: Alkaloid biosynthesis II	2	2	108	12	2397	-2.38	0.0	2.1	0.32	Aoc3 Ces3
20	path:mmu00760: Nicotinate and nicotinamide metabolism	4	4	106	47	2362	-2.47	0.0	1.71	0.3	Aox1 Bst1 Enpp2 Nnmt
21	path:mmu04340: Hedgehog signaling pathway	4	4	106	47	2362	-2.47	0.0	1.71	0.3	Gas1 Wnt10a Wnt5a Wnt5b
22	path:mmu04310: Wnt signaling pathway	8	8	102	133	2276	-2.48	0.0	1.3	0.3	Ccnd2 Dkk2 Fosl1 Sfrp2 Wif1 Wnt10a Wnt5a Wnt5b
23	path:mmu04070: Phosphatidylinositol signaling system	1	1	109	75	2334	-2.5	0.0	0.03	0.0	Calm4
24	path:mmu04520: Adherens junction	5	5	105	69	2340	-2.53	0.0	1.52	0.3	Actn2 Actn3 Met Snai2 Sorbs1
25	path:mmu00590: Prostaglandin and leukotriene metabolism	3	3	107	30	2379	-2.54	0.0	1.76	0.3	Alox12e Cbr2 Ptgs1
26	path:mmu00561: Glycerolipid metabolism	3	3	107	32	2377	-2.63	0.0	1.64	0.3	Akr1b8 Cel Lpl
27	path:mmu00330: Arginine and proline metabolism	3	3	107	34	2375	-2.72	0.0	1.53	0.3	Aoc3 Arg2 Ckm
28	path:mmu00830: Retinol metabolism	1	1	109	3	2406	-2.79	0.0	1.81	0.3	Aldh1a1
29	path:mmu00350: Tyrosine metabolism	3	3	107	37	2372	-2.82	0.0	1.37	0.3	Aoc3 Aox1 Cyp7b1
30	path:mmu00220: Urea cycle and metabolism of amino groups	2	2	108	18	2391	-2.85	0.0	1.53	0.3	Arg2 Ckm
31	path:mmu04910: Insulin signaling pathway	5	5	105	128	2281	-2.9	0.0	0.36	0.15	Calm4 Fbp2 Pck1 Pygm Sorbs1
32	path:mmu00360: Phenylalanine metabolism	2	2	108	19	2390	-2.91	0.0	1.46	0.3	Aoc3 Cyp7b1
33	path:mmu04620: Toll-like receptor signaling pathway	3	3	107	91	2318	-3.02	0.0	0.24	0.1	Ccl5 Cxcl10 Cxcl9
34	path:mmu00010: Glycolysis / Gluconeogenesis	3	3	107	47	2362	-3.07	0.0	0.98	0.3	Eno3 Fbp2 Pgam2
35	path:mmu00340: Histidine metabolism	2	2	108	24	2385	-3.12	0.0	1.15	0.3	Aoc3 Cyp7b1
36	path:mmu00071: Fatty acid metabolism	3	3	107	51	2358	-3.13	0.0	0.86	0.3	Cyp1b1 Cyp2e1 Cyp4b1
37	path:mmu04540: Gap junction	3	3	107	81	2328	-3.13	0.0	0.33	0.14	Edg2 Prkg2 Tuba1
38	path:mmu00564: Glycerophospholipid metabolism	1	1	109	52	2357	-3.18	0.0	0.1	0.0	Pla2g7
39	path:mmu00780: Biotin metabolism	1	1	109	6	2403	-3.21	0.0	1.31	0.3	6530401D17Rik
40	path:mmu00643: Styrene degradation	1	1	109	6	2403	-3.21	0.0	1.31	0.3	Cyp7b1
41	path:mmu00150: Androgen and estrogen metabolism	2	2	108	30	2379	-3.28	0.0	0.89	0.3	Cyp7b1 Hsd11b1
42	path:mmu00620: Pyruvate metabolism	2	2	108	31	2378	-3.3	0.0	0.85	0.3	Akr1b8 Pck1
43	path:mmu00480: Glutathione metabolism	2	2	108	34	2375	-3.34	0.0	0.75	0.27	Gpx3 Gstm2
44	path:mmu00051: Fructose and mannose metabolism	2	2	108	36	2373	-3.36	0.0	0.69	0.26	Akr1b8 Fbp2
45	path:mmu00920: Sulfur metabolism	1	1	109	8	2401	-3.38	0.0	1.1	0.3	Sult1a1
46	path:mmu00310: Lysine degradation	1	1	109	43	2366	-3.4	0.0	0.15	0.03	6530401D17Rik
47	path:mmu00400: Phenylalanine, tyrosine and tryptophan biosynthesis	1	1	109	9	2400	-3.44	0.0	1.02	0.3	Eno3
48	path:mmu00750: Vitamin B6 metabolism	1	1	109	9	2400	-3.44	0.0	1.02	0.3	Aox1
49	path:mmu00040: Pentose and glucuronate interconversions	1	1	109	10	2399	-3.49	0.0	0.94	0.3	Akr1b8
50	path:mmu00626: Nitrobenzene degradation	1	1	109	10	2399	-3.49	0.0	0.94	0.3	Cyp7b1
51	path:mmu00680: Methane metabolism	1	1	109	10	2399	-3.49	0.0	0.94	0.3	Cyp7b1
52	path:mmu05060: Prion disease	1	1	109	10	2399	-3.49	0.0	0.94	0.3	Lamb1-1
53	path:mmu00363: Bisphenol A degradation	1	1	109	10	2399	-3.49	0.0	0.94	0.3	Cyp7b1
54	path:mmu00940: Stilbene, coumarine and lignin biosynthesis	1	1	109	11	2398	-3.53	0.0	0.88	0.3	Cyp7b1
55	path:mmu00740: Riboflavin metabolism	1	1	109	11	2398	-3.53	0.0	0.88	0.3	Enpp2
56	path:mmu00140: C21-Steroid hormone metabolism	1	1	109	12	2397	-3.57	0.0	0.82	0.29	Hsd11b1
57	path:mmu00260: Glycine, serine and threonine metabolism	1	1	109	33	2376	-3.59	0.0	0.24	0.1	Aoc3
58	path:mmu00624: 1- and 2-Methylnaphthalene degradation	1	1	109	13	2396	-3.6	0.0	0.76	0.27	Cyp7b1
59	path:mmu00280: Valine, leucine and isoleucine degradation	1	1	109	31	2378	-3.62	0.0	0.27	0.1	Aox1
60	path:mmu00100: Biosynthesis of steroids	1	1	109	15	2394	-3.64	0.0	0.67	0.26	Cyp7b1
61	path:mmu00770: Pantothenate and CoA biosynthesis	1	1	109	15	2394	-3.64	0.0	0.67	0.26	Enpp2
62	path:mmu00410: beta-Alanine metabolism	1	1	109	16	2393	-3.66	0.0	0.63	0.24	Aoc3
63	path:mmu05040: Huntington's disease	1	1	109	26	2383	-3.67	0.0	0.35	0.15	Calm4
64	path:mmu00251: Glutamate metabolism	1	1	109	18	2391	-3.68	0.0	0.56	0.21	Glul
65	path:mmu00860: Porphyrin and chlorophyll metabolism	1	1	109	18	2391	-3.68	0.0	0.56	0.21	Cp
66	path:mmu00052: Galactose metabolism	1	1	109	25	2384	-3.68	0.0	0.37	0.15	Akr1b8
67	path:mmu00903: Limonene and pinene degradation	1	1	109	19	2390	-3.69	0.0	0.52	0.21	Cyp7b1
68	path:mmu00710: Carbon fixation	1	1	109	19	2390	-3.69	0.0	0.52	0.21	Fbp2
69	path:mmu00020: Citrate cycle (TCA cycle)	1	1	109	23	2386	-3.69	0.0	0.42	0.16	Pck1
70	path:mmu00030: Pentose phosphate pathway	1	1	109	21	2388	-3.69	0.0	0.47	0.17	Fbp2
71	path:mmu05010: Alzheimer's disease	1	1	109	22	2387	-3.69	0.0	0.44	0.17	Lpl
