# Supplementary material for: A genomic analysis of mouse models of breast cancer reveals molecular features of mouse models and relationships to human breast cancer
Source: Breast Cancer Res. 2014 Jun 5;16(3):R59. doi: 10.1186/bcr3672 (PMC4078930; doi:10.1186/bcr3672)
Supplement: Additional file 6 — Fold change for genes in clusters 1-4 from the manuscript and the gene ontology associated with each cluster. [file bcr3672-S6.zip › AdditionalFile6/Cluster3/Cluster3DownregulatedGenesgather_transfac_121108.txt]

#	Annotation	Total Genes With Ann	Your Genes (With Ann)	Your Genes (No Ann)	Genome (With Ann)	Genome (No Ann)	ln(Bayes factor)	neg ln(p value)	FE: neg ln(p value)	FE: neg ln(FDR)	Genes
1	V$NRF2_01: nuclear respiratory factor 2	31	31	369	2665	13106	10.7	11.93	0.0	0.0	9030408N13Rik Akr1b8 Aldh1a3 Art3 C1qb Cck Cd48 Cdh2 Col4a2 Ctsk Cxcl14 Gjb4 Hdgfrp2 Hod Il2rg Itm2a Mmd Mmp3 Mrg1 Ms4a11 Ms4a6d Olfm1 Padi3 Prss19 Sema3a Serpine1 Slc16a3 Slfn4 Stra6 Tcap Trim29
2	V$GABP_B: GA binding protein	9	9	391	1365	14406	10.16	11.93	0.0	0.0	Aqp3 Col4a2 Fcna Hod Id4 Mmd Padi3 Pmp22 Tcap
3	V$SRF_C: serum response factor	34	34	366	499	15272	9.04	11.93	14.6	8.77	Acta1 Amy1 Aoc3 Aspa C1qb Cbr2 Ckm Clec7a Col1a1 Col6a1 Cxcl4 Cxcl7 Fosl1 Gjb6 Glipr1 Hsd11b1 Il1rl1 Ldb3 Lip1 Lox Loxl1 Lpd Met Myh4 Mylpf Postn Rarres2 Rbp4 Sdc1 Slfn4 Tagln Timp2 Timp3 Xlkd1
4	V$DEAF1_01	42	42	358	3095	12676	8.73	11.93	0.0	0.0	Actn3 Aldh1a3 Alox12e Aqp3 Bnip2 Cbr2 Cck Cd48 Cd83 Cidec Col1a1 Cpxm1 Cxcl4 Dgat2 Fabp3 Fbn1 Fosl1 Fst Gem Gpr124 Hod Krt1-15 Lgals1 Loxl1 Mcpt5 Mrg1 Mt2 Padi4 Pmp22 Prtn3 Saa3 Sdc1 Sfrp2 Sorbs1 Tmsb10 Tnfaip2 Tnfaip6 Tnfaip9 Tpm2 Twist1 Vegfc Zfhx1b
5	V$MAZ_Q6	315	315	85	10956	4815	5.54	9.4	10.59	5.47	2310001N14Rik 5830472H07Rik 9030408N13Rik Acta1 Actn2 Actn3 Adamts15 Adamts4 Adn Adpn Akr1b8 Aldh1a3 Aldh1a7 Alox12e Antxr1 Aoc3 Aox1 Apob48r Apobec2 Aqp1 Aqp3 Areg Arg2 Arhgdib Art3 Asb5 Aspa Axl BC031593 Bnc1 Bnip2 Bst1 C1qa C1qb C1qg C1qr1 C1r C1s Calm4 Car3 Casq1 Cav1 Cbr2 Cck Ccl11 Ccl12 Ccl7 Ccnd2 Ccr1 Ccr2 Cd163 Cd302 Cd34 Cd52 Cd83 Cdh2 Cdkn2b Cdo1 Cel Ces3 Chrdl2 Chst1 Cidea Cidec Ckm Ck…
6	V$HEB_Q6	152	152	248	4515	11256	5.13	9.07	10.08	5.47	2310001N14Rik Acta1 Adamts15 Adamts4 Adn Adpn Akr1b8 Aldh1a3 Alox12e Antxr1 Aoc3 Apobec2 Aqp3 Areg Asb5 Aspa Axl BC031593 Bnc1 C1qb C1qr1 C1s Casq1 Cav1 Cbr2 Cck Ccl12 Ccl7 Ccl8 Ccnd2 Ccr2 Cd34 Cd48 Cdh11 Cdh2 Cdkn2b Cel Ces3 Chst1 Ckm Col17a1 Col6a1 Colec12 Coro1a Cox8b Ctsk Cxcl13 Cxcl14 Cxcl4 Cxcl5 Cyba Cyp1b1 Cyp4b1 Cyp7b1 Dkk2 Dpt Dpysl3 Ecm1 Efemp1 Elovl3 Emp3 Fabp3 Fbln2 Fbn1 Fbp2 Fmod Gas…
7	V$SP3_Q3	301	301	99	10412	5359	4.92	8.91	9.91	5.47	2310001N14Rik 5830472H07Rik 9030611N15Rik Abca8a Acta1 Actn2 Actn3 Adamts15 Adamts4 Adn Adpn Akr1b8 Aldh1a1 Aldh1a3 Aldh1a7 Alox12e Ankrd1 Antxr1 Aoc3 Apob48r Apobec2 Aqp1 Areg Arhgdib Art3 Asb5 Aspn Axl BC031593 Bnip2 Bst1 C1qb C1qg C1qr1 C1qtnf3 C1r Calm4 Car3 Casq1 Cav1 Cbr2 Ccl11 Ccl12 Ccl7 Ccnd2 Ccr1 Ccr2 Cd302 Cd34 Cd83 Cdh2 Cdkn2b Cdo1 Cel Ces3 Chrdl2 Chst1 Cidec Ckm Clec4d Clec4n Cmkor1 C…
8	V$YY1_02: Yin and Yang 1	20	20	380	1671	14100	4.3	8.16	0.0	0.0	Antxr1 Cav1 Cd302 Chst1 Cox6a2 Ctgf Ctsk Hmga1 Lpd Ly6a Matn2 Myh4 Pfn2 Prg1 Pvalb S100a9 S3-12 Saa3 Stra6 Tmprss4
9	V$HFH3_01: HFH-3 (HNF3/fork head homolog 3)	150	150	250	7401	8370	4.27	8.16	0.0	0.0	Actn2 Adpn Akr1b8 Aldh1a3 Alox12e Amy1 Ankrd1 Arhgdib Asb5 Axl Bst1 Car3 Cav1 Ccl11 Ccl7 Ccr1 Ccr2 Cd302 Cd34 Cd36 Cd52 Cd53 Cdh11 Cdkn2b Ces3 Chst1 Cidec Ckm Cnn1 Col1a2 Col3a1 Col5a2 Cox6a2 Cp Cpa3 Crym Csrp3 Ctgf Cxcl13 Cxcl5 Cyp2e1 Cyp7b1 Defb1 Dpt Ecm1 Efemp1 Enpp2 Fabp4 Faf1 Fbln1 Fcgr3 Fcna Gas1 Gjb4 Glipr1 Glul Glycam1 Gp38 Gpnmb Gstm2 Gys2 Gzmd Has2 Hdgfrp2 Hod Hpgd Hsd11b1 Id1 Il1rl1 Il…
10	V$NFMUE1_Q6	2	2	398	578	15193	4.07	7.97	0.0	0.0	Hmga1 Pfn2
11	V$NRF1_Q6	5	5	395	791	14980	4.03	7.95	0.0	0.0	Apobec2 Bnip2 Ly86 Nnat Wnt5a
12	V$FREAC7_01: Fork head RElated ACtivator-7	126	126	274	6392	9379	3.97	7.91	0.0	0.0	Adpn Akr1b8 Aldh1a3 Amy1 Ankrd1 Arhgdib Art3 Aspa Aspn BC031593 Bnip2 Bst1 Car3 Cav1 Cd163 Cd302 Cd34 Cd36 Cd52 Cdh11 Cidea Cidec Clec4d Col1a1 Col1a2 Col3a1 Col5a2 Cox6a2 Cp Cpa3 Csf1r Cspg2 Ctla2a Cxcl13 Cxcl5 Cxcl7 Dcn Elovl4 Enpep Enpp2 Fabp4 Fbln1 Fcgr3 Fcna Fhl1 Fndc1 Fscn1 Gjb4 Glipr1 Glycam1 Gp38 Gpnmb Has2 Hdgfrp2 Heph Hnmt Hpgd Id1 Igj Ii Il1rl1 Il2rg Il7r Inhba Klf4 Lip1 Loxl1 Lpl Lum …
13	V$TAL1_Q6	203	203	197	6554	9217	3.92	7.85	8.77	4.73	2310001N14Rik Abcb1b Acta1 Actn2 Adamts15 Adamts4 Adn Adpn Akr1b8 Aldh1a3 Antxr1 Aoc3 Aox1 Apob48r Apobec2 Aqp1 Aqp3 Areg Asb5 BC031593 Bnc1 C1qa C1qr1 C1qtnf3 C1r C1s Calm4 Casq1 Cbr2 Cck Ccl11 Ccl12 Ccl7 Ccl8 Ccnd2 Cd34 Cd48 Cd52 Cd83 Cdh11 Cdh2 Cel Ces3 Chi3l3 Chrdl2 Chst1 Cidec Ckm Ckmt2 Clec4n Cnn1 Col17a1 Col5a1 Col6a1 Colec12 Cox8b Cryab Cryba4 Crym Csf1r Csrp3 Cxcl13 Cxcl14 Cxcl4 Cyba Cyp…
14	V$SRF_Q6: serum response factor	45	45	355	980	14791	3.68	7.58	8.95	4.73	Acta1 Actn3 Amy1 Apob48r Asb5 Aspa C1qb Cbr2 Ckm Clec7a Col17a1 Col1a1 Col6a1 Cxcl4 Cxcl5 Cxcl7 Dkk2 Elovl3 Elovl4 Eno3 Fosl1 Glipr1 Hsd11b1 Islr Lamb1-1 Ldb3 Lox Lpd Met Mylpf Nnat Pappa Plac8 Postn Rarres2 Rbp4 Sdc1 Slc41a2 Slfn4 Sprr2h Tagln Timp2 Tpm2 Wnt10a Xlkd1
15	V$SMAD4_Q6	202	202	198	6550	9221	3.6	7.53	8.43	4.55	2310001N14Rik 9030611N15Rik Acta1 Actn2 Actn3 Adamts15 Adamts4 Aldh1a3 Aox1 Apob48r Apobec2 Aqp1 Aqp3 Aspa Axl BC031593 Bnc1 Bnip2 C1qa C1qb C1qg C1qtnf3 Calm4 Cav1 Cck Ccl11 Ccl12 Ccl8 Ccnd2 Ccr1 Cd163 Cd83 Cdh2 Cdkn2b Cdo1 Chrdl2 Chst1 Ckm Col17a1 Col18a1 Col1a1 Col1a2 Col4a2 Col6a1 Cox8b Crabp1 Cryab Cspg2 Csrp3 Ctsk Cxcl12 Cxcl5 Cyba Cyp1b1 Dcn Dkk2 Dpt Dpysl3 Ecm1 Efemp1 Elovl3 Eno3 Enpep En…
16	V$E4F1_Q6	1	1	399	465	15306	3.39	7.27	0.0	0.0	Prss11
17	V$FOXJ2_01: fork head box J 2	164	164	236	7726	8045	2.24	5.99	0.0	0.0	9030408N13Rik Adpn Akr1b8 Aldh1a3 Alox12e Amy1 Ankrd1 Apobec2 Arhgdib Art3 Asb5 Aspa Aspn Axl Bnip2 Bst1 Car3 Cav1 Ccl11 Ccl7 Ccr1 Ccr2 Cd302 Cd34 Cd36 Cd52 Cd53 Ces3 Chst1 Cidec Ckm Cnn1 Col1a2 Col3a1 Colec12 Cox6a2 Cp Cpa3 Crym Csrp3 Ctgf Cxcl13 Cxcl5 Cxcl7 Cyp2e1 Cyp7b1 Dcn Dpt Ecm1 Efemp1 Enpep Enpp2 Fabp4 Faf1 Fbln1 Fbp2 Fcgr3 Fcna Gas1 Gjb4 Glipr1 Glul Glycam1 Gp38 Gpnmb Gys2 Gzmd Gzme Has2…
18	V$SRF_Q4	51	51	349	1245	14526	2.21	5.93	7.37	3.61	2310001N14Rik Acta1 Actn3 Amy1 Apob48r Asb5 Aspa C1qb Calm4 Cbr2 Ckm Clec7a Cnn1 Col17a1 Col6a1 Cxcl4 Cxcl5 Cxcl7 Dkk2 Elovl3 Elovl4 Eno3 Fcgr1 Fosl1 Gjb6 Glipr1 Hsd11b1 Il1rl1 Il7r Krt2-5 Lamb1-1 Ldb3 Lox Lpd Matn2 Met Myh4 Mylpf Nnat Pappa Postn Rarres2 Rbp4 Sdc1 Slc41a2 Slfn4 Tagln Timp2 Timp3 Tpm2 Xlkd1
19	V$POU1F1_Q6	131	131	269	6364	9407	1.98	5.73	0.0	0.0	Abca8a Actn2 Adpn Akr1b8 Aldh1a1 Aldh1a7 Amy1 Aox1 Apobec2 Areg Arg2 Arhgdib Asb5 Aspa Aspn BC031593 C1qb Casq1 Ccl11 Ccl8 Ccr2 Cd163 Cd34 Cd36 Cd52 Cd53 Cdkn2b Chi3l3 Clec4d Clec4n Clec7a Col18a1 Col1a1 Col3a1 Col5a2 Colec12 Cox6a2 Cp Cryba4 Cspg2 Ctla2a Cxcl13 Cxcl14 Cxcl7 Cyp2e1 Dcn Dio2 Dpt Elovl4 Enpep F13a1 Fabp4 Fhl1 Fosl1 Gas1 Gem Gjb4 Glycam1 Gpr87 Gzmd Has2 Heph Hnmt Hpgd Hsd11b1 Id4 If…
20	V$MYCMAX_B: c-Myc:Max binding sites	124	124	276	6062	9709	1.86	5.57	0.0	0.0	9030611N15Rik Actn2 Adn Adpn Akr1b8 Aldh1a3 Apobec2 Aqp3 Art3 Bnc1 Bst1 C1qb Cav1 Cck Ccl8 Ccnd2 Cd34 Cd48 Cd52 Cd83 Cdh2 Ces3 Chrdl2 Chst1 Cidec Ckmt2 Clec4n Cnn1 Col1a1 Col3a1 Col4a2 Col5a1 Col6a1 Cpxm1 Cryba4 Cxcl14 Cyba Defb1 Elovl3 Elovl4 Emcn Enpp2 Fabp3 Fbln2 Fbn2 Fbp2 Fndc1 Gdf10 Gjb4 Gp38 Gpnmb Gpr124 Gstm2 Hdgfrp2 Hdgfrp3 Hmga1 Hmga2 Hp Id1 Id4 Ifit2 Igj Il1rl1 Inmt Kctd12 Klf4 Klk7 Krt…
21	V$PAX6_Q2	57	57	343	3189	12582	1.58	5.24	0.0	0.0	2310001N14Rik 9030611N15Rik Alox12e Aoc3 Aox1 Aqp3 Aspa Ccr1 Cd52 Cidec Clec4n Cnn1 Cpa3 Csrp3 Dgat2 Fbln1 Fcgr3 Fosl1 Fscn1 Gjb6 Glul Gp38 Gzmd Hdgfrp2 Krt2-6b Lmo1 Ly6a Lzp-s Mest Ms4a4d Myl1 Mylpf Nid1 Nov Npl Ogn Pcolce2 Pgam2 Plac8 Ppic Prg4 Prtn3 Rbp4 S100a4 S3-12 Saa1 Serping1 Slc16a1 Slc43a3 Stra6 Thy1 Timp3 Tnfaip9 Tnnc2 Tslp Ucp1 Wnt10a
22	V$OSF2_Q6	294	294	106	10501	5270	1.48	5.13	6.26	2.63	2310001N14Rik 5830472H07Rik 9030611N15Rik Abcb1b Acta1 Actn2 Actn3 Adamts15 Adn Adpn Akr1b8 Aldh1a3 Aldh1a7 Alox12e Amy1 Ankrd1 Antxr1 Aoc3 Aox1 Apob48r Aqp1 Aqp3 Arg2 Arhgdib Art3 Asb5 Aspa Aspn Axl BC031593 Bnip2 Bst1 C1qa C1qb C1qg C1qr1 C1qtnf3 C1s Calm4 Car3 Casq1 Cbr2 Ccl11 Ccl12 Ccl7 Ccnd2 Ccr1 Cd302 Cd48 Cd52 Cd53 Cd83 Cdh11 Cdkn2b Chi3l3 Chrdl2 Chst1 Cidec Clec4d Clec4n Cmkor1 Cnn1 Col17…
23	V$SREBP1_Q6	159	159	241	5191	10580	1.22	4.84	5.91	2.42	2310001N14Rik 5830472H07Rik 9030611N15Rik Abcb1b Acta1 Adn Akr1b8 Antxr1 Apob48r BC031593 C1qa C1s Calm4 Car3 Ccl11 Cd36 Cd83 Cdkn2b Cdo1 Cidec Ckm Ckmt2 Cnn1 Col17a1 Col18a1 Col1a1 Col1a2 Col5a1 Cox6a2 Cox8b Cpxm1 Cryba4 Crym Csf1r Cspg2 Csrp3 Cxcl12 Cxcl7 Cyp1b1 Dio2 Dkk2 Dpysl3 Edg2 Elovl3 Emp3 Eno3 F13a1 Fbn1 Fbp2 Fcgr3 Fosl1 Fscn1 Fst Gem Gp38 Gpx3 Gstm2 Hmga2 Hpgd Ifit2 Igfbp6 Il1rl1 Irg1 I…
24	V$HFH8_01: HNF-3/Fkh Homolog-8	40	40	360	2383	13388	1.17	4.79	0.0	0.0	Aldh1a3 Arhgdib Bst1 Car3 Cav1 Cp Cxcl5 Dcn Enpp2 Fabp4 Fcgr3 Gjb4 Gpnmb Has2 Hdgfrp2 Ii Il1rl1 Il2rg Il7r Klf4 Loxl1 Ly6a Mef2c Mest Mmp13 Ms4a6b Myh4 Ndrg1 Nov Orm1 Pdlim3 Prg4 Rerg Rspondin Slc39a8 Slfn4 Smpx Sprr1b Steap Thedc1
25	V$PEBP_Q6	128	128	272	4047	11724	1.08	4.68	5.81	2.42	2310001N14Rik 5830472H07Rik 9030611N15Rik Abcb1b Acta1 Actn3 Adn Aldh1a3 Aldh1a7 Ankrd1 Antxr1 Apob48r Aqp3 Arg2 BC031593 Bnip2 C1qb C1qg C1qr1 Calm4 Casq1 Cbr2 Ccl12 Ccl7 Ccnd2 Ccr1 Cd53 Cdh11 Cidec Clec4n Cmkor1 Col18a1 Col6a1 Colec12 Cspg2 Csrp3 Ctla2a Cxcl13 Cxcl4 Cxcl7 Cyp4b1 Defb1 Dkk2 Dpt Ebf1 Efemp1 Elovl4 Emp3 Eno3 F13a1 Fabp4 Fbn1 Fhl1 Fndc1 Fscn1 Gem Gjb4 Gjb6 Gpnmb Gpx3 Gstm2 Gys2 Has…
26	V$COREBINDINGFACTOR_Q6	156	156	244	5123	10648	0.87	4.46	5.54	2.27	2310001N14Rik 5830472H07Rik Abcb1b Acta1 Actn3 Adn Akr1b8 Aldh1a3 Amy1 Ankrd1 Antxr1 Aox1 Apob48r Aqp1 Arg2 Aspa BC031593 Bnip2 C1qa C1qb C1qg C1qr1 C1s Calm4 Car3 Casq1 Cbr2 Ccl12 Ccl7 Ccnd2 Ccr1 Cd302 Cd48 Cd53 Cdh11 Clec4n Cmkor1 Col18a1 Col1a1 Colec12 Coro1a Cox8b Csf1r Cspg2 Csrp3 Ctla2a Cxcl7 Cyp2e1 Dcn Defb1 Dpt Efemp1 Elovl4 Eno3 Enpp2 F13a1 Fabp3 Fabp4 Fhl1 Fndc1 Fosl1 Fscn1 Gem Gjb4 Gpc…
27	V$GATA1_03: GATA-binding factor 1	113	113	287	5465	10306	0.79	4.34	0.0	0.0	Abca8a Actn2 Adn Ankrd1 Aoc3 Aox1 Aqp3 Arhgdib Aspa Aspn C1qa C1qg C1qr1 C1qtnf3 C1r C1s Ccl11 Ccl7 Ccl8 Ccr1 Ccr2 Cd302 Cdh11 Clec4n Clec7a Col18a1 Col1a2 Col5a2 Crabp1 Csrp3 Ctgf Cxcl13 Cxcl14 Dio2 Elovl3 Emcn Emp3 Fbln1 Fbln2 Fcgr1 Fhl1 Fosl1 Glipr1 Gp38 Gsn Gys2 Hdgfrp2 Hpgd Ifit2 Il1rl1 Il7r Inhba Inmt Krt1-15 Krt2-6b Lamb1-1 Lamb3 Lmo1 Loxl1 Lpd Lpl Lum Lyzs Mest Mfap5 Mgl1 Mmd Mmp10 Mmp3 M…
28	V$ETS1_B: c-ETS-1 binding site	202	202	198	6918	8853	0.7	4.21	5.31	2.12	5830472H07Rik 9030408N13Rik 9030611N15Rik Abca8a Acta1 Actn2 Adamts4 Adn Adpn Aldh1a7 Amy1 Ankrd1 Aox1 Apob48r Apobec2 Aqp1 Areg Arhgdib Art3 Aspa Aspn BC031593 C1qa C1qb C1qg C1qr1 Calm4 Casq1 Cbr2 Cck Ccl11 Ccl12 Ccl8 Ccnd2 Ccr1 Cd302 Cd34 Cd53 Cdh2 Ces3 Chi3l3 Ckmt2 Clec7a Cmkor1 Col18a1 Col1a1 Col4a2 Col5a1 Col5a2 Cox8b Cp Cpxm1 Cryba4 Ctgf Cxcl13 Cxcl14 Cxcl4 Cyp2e1 Cyp4b1 Dcn Dio2 Dkk2 Dkk3…
29	V$E2F1_Q3_01	87	87	313	4364	11407	0.65	4.15	0.0	0.0	9030408N13Rik Actn2 Adamts15 Aldh1a3 Aqp3 Bnc1 C1r Car3 Cck Cdh2 Cdo1 Cel Chrdl2 Chst1 Col5a1 Cxcl12 Cxcl7 Dgat2 Dkk2 Ebf1 Edg2 Elovl3 Elovl4 Fbln1 Fbln2 Fbn2 Fndc1 Fosl1 Fst Gas1 Gata2 Gem Gjb6 Gp38 Gpr124 Gpx3 Gsn Gzmd Hdgfrp3 Hmga1 Hpgd Id1 Id4 Ii Itm2a Kctd12 Klf4 Krt1-14 Lamb1-1 Ldb3 Lgals1 Lmo1 Lpl Ly86 Mmd Mmp14 Moxd1 Mrg1 Nnat Nr2f1 Olfm1 Olfml3 Pdlim3 Penk1 Pfn2 Phlda3 Plat Prkg2 Prrx2 P…
30	V$ATF_01: activating transcription factor	25	25	375	1627	14144	0.54	4.03	0.0	0.0	Actn3 Adpn Areg Arg2 Cryba4 Ctla2a Dgat2 Fabp3 Fscn1 Fst Gem Id1 Olfml3 Padi4 Pck1 Pdk4 Pdlim3 Pmaip1 Pou2af1 Pp11r Prg1 Ptprs Sult1a1 Tyrobp Wnt10a
31	V$MAF_Q6	22	22	378	446	15325	0.41	3.91	5.76	2.42	Adamts4 Arhgdib Calm4 Cbr2 Ces3 Ckm Cxcl14 Fabp4 Fbln1 Fcgr1 Glul Hpgd Ms4a6b Nnat Pck1 Ptgs1 S100a4 Slc43a3 Sncg Sult1a1 Tfpi2 Tmprss4
32	V$RFX1_01: X-box binding protein RFX1	152	152	248	6941	8830	0.1	3.55	0.01	0.0	5830472H07Rik Adamts4 Akr1b8 Ankrd1 Aoc3 Aqp3 Areg Art3 Asb5 Aspa Bnc1 Bst1 C1qa C1qb C1qg C1r Calm4 Car3 Cav1 Cbr2 Cck Cd52 Cd53 Cd83 Cdh11 Cdh2 Cdkn2b Cdo1 Chst1 Ckm Clec4n Cmkor1 Col18a1 Col1a2 Coro1a Cox6a2 Cox8b Crabp1 Csf1r Cspg2 Cxcl12 Cxcl14 Cxcl4 Cxcl7 Cyba Cyp2e1 Efemp1 Elovl3 Enpep Enpp2 F13a1 Fabp4 Faf1 Fbln2 Fhl1 Fst Gas1 Gdf10 Gjb4 Glul Glycam1 Gp38 Gstm2 Gzmd Gzme Has2 Hdgfrp3 Hmga…
33	V$GCM_Q2	71	71	329	3613	12158	0.09	3.49	0.01	0.0	9030408N13Rik Acta1 Adn Adpn Ankrd1 Antxr1 Apobec2 BC031593 C1qa Calm4 Cck Ccnd2 Cd52 Cd83 Cidea Ckmt2 Clec7a Col18a1 Col5a2 Crabp1 Cryab Cryba4 Csrp3 Cxcl4 Cxcl5 Ebf1 Ecm1 Efemp1 Elovl4 Enpp2 Fabp4 Fmod Gas1 Gem Gpr87 Gstm2 Ifit2 Il2rg Itgbl1 Krt1-14 Lmo1 Mfap5 Mgl1 Mmp10 Mmp13 Moxd1 Myh4 Nnat Olfml3 Padi4 Pgam2 Pmp22 Prss18 Rerg S100a6 Saa2 Saa3 Slc16a1 Slpi Sncg Sorbs1 Sparc Stra6 Tmprss4 Tnnc…
34	V$TANTIGEN_B: Major T-antigen binding sites	29	29	371	1767	14004	0.05	3.49	0.0	0.0	Adn Alox12e Aoc3 Aqp3 Cd52 Cidec Clec4n Coro1a Fcgr1 Fcgr3 Glul Gzmd Hdgfrp2 Lmo1 Lzp-s Mylpf Nid1 Npl Ogn Plac8 Procr Prtn3 Serpine1 Serpinf1 Serping1 Slc43a3 Slpi Thy1 Tuba1
35	V$FOXJ2_02: fork head box J 2	133	133	267	6162	9609	0.02	0.0	0.01	0.0	5830472H07Rik Abca8a Akr1b8 Ankrd1 Antxr1 Aoc3 Aox1 Aqp3 Arg2 Art3 Asb5 Aspa Aspn Bnip2 Bst1 C1qr1 C1qtnf3 C1r Car3 Cbr2 Ccl7 Cd36 Cd48 Cd52 Cd83 Cdo1 Chi3l3 Chrdl2 Cidec Ckm Clec4d Clec7a Colec12 Cox6a2 Cp Cspg2 Csrp3 Ctgf Cxcl5 Cxcl7 Cyp7b1 Dcn Defb1 Dpysl3 Ebf1 Efemp1 Elovl3 Elovl4 Emcn Fabp4 Faf1 Fap Fbln1 Fcgr1 Fcgr3 Fhl1 Fosl1 Glul Glycam1 Gpx3 Gys2 Gzmd Gzme Has2 Hdgfrp2 Heph Hnmt Hp Hpgd …
36	V$CP2_01: CP2	273	273	127	9878	5893	-0.14	0.0	4.43	1.38	5830472H07Rik 9030408N13Rik 9030611N15Rik Abcb1b Acta1 Actn2 Actn3 Adamts15 Adn Aldh1a3 Aldh1a7 Ankrd1 Antxr1 Aoc3 Aqp1 Aqp3 Areg Arg2 Arhgdib Art3 Aspn Axl BC031593 C1qa C1qb C1qg C1qr1 C1r Calm4 Car3 Cbr2 Cck Ccl12 Ccl7 Ccnd2 Ccr1 Ccr2 Cd163 Cd34 Cd52 Cd53 Cdh11 Cdh2 Cdo1 Cel Ces3 Chi3l3 Chrdl2 Chst1 Cidec Ckmt2 Clec4d Cmkor1 Col17a1 Col18a1 Col1a1 Col1a2 Col5a2 Col6a1 Colec12 Coro1a Cox6a2 Cox…
37	V$HLF_01: hepatic leukemia factor	97	97	303	4660	11111	-0.17	0.0	0.01	0.0	5830472H07Rik 9030611N15Rik Abcb1b Actn2 Adamts15 Aldh1a7 Amy1 Antxr1 Asb5 Aspa Bst1 C1qr1 Cck Ccl11 Ccl12 Cd302 Cd52 Cd53 Cd83 Cdh11 Ces3 Chi3l3 Clec4d Cpa3 Cpxm1 Cryab Ctgf Cxcl4 Dcn Defb1 Dgat2 Dio2 Ebf1 Ecm1 Enpep Fbln1 Fbp2 Fcgr1 Fndc1 Fosl1 Glipr1 Gpnmb Gpr87 Gsn Gys2 Gzmd Heph Id1 Igfbp6 Igj Inhba Krt2-6b Lamb1-1 Lox Mcpt5 Met Mmp12 Mmp13 Mmp2 Mrg1 Mt2 Myl1 Ndrg1 Nnat Padi4 Pdlim3 Pfn2 Pla…
38	V$CREB_02: cAMP-responsive element binding protein	28	28	372	1694	14077	-0.21	0.0	0.0	0.0	Adpn Arg2 Bnip2 Cck Cdkn2b Col17a1 Coro1a Cpxm1 Ebf1 Emp3 Fabp3 Fscn1 Gem Id1 Irg1 Klf4 Mmd Myh4 Olfm1 Padi4 Pcolce2 Pdk4 Pmaip1 Pou2af1 Prg4 Ptprs Thbd Wnt10a
39	V$HP1SITEFACTOR_Q6	78	78	322	3864	11907	-0.21	0.0	0.01	0.0	Amy1 Antxr1 Aox1 Arhgdib Art3 Asb5 Aspn Axl Bnip2 C1qa C1qr1 Cav1 Ccl7 Ccl8 Ccr2 Cd163 Cd302 Cd53 Cdh11 Ces3 Chi3l3 Ckm Col1a1 Col1a2 Col4a2 Col6a1 Cxcl13 Cxcl14 Dkk2 Ebf1 Elovl4 Faf1 Fap Fhl1 Fndc1 Gpnmb Gys2 Gzmd Gzme Hmga2 Hpgd Id1 Il2rg Klk10 Krt2-5 Krt2-6b Lgals1 Loxl1 Mef2c Mest Mmp13 Mmp3 Mrg1 Ms4a4d Muc1 Nid1 Nov Olfm1 Pappa Pcolce2 Pdk4 Pla2g7 Pmaip1 Pmp22 Prg4 Ptgs1 Pthlh Rarres2 Rbp4 S…
40	V$CREL_01: c-Rel	311	311	89	11449	4322	-0.22	0.0	4.44	1.38	2310001N14Rik 9030408N13Rik 9030611N15Rik Abcb1b Actn3 Adamts15 Adamts4 Adn Adpn Akr1b8 Aldh1a1 Aldh1a3 Aldh1a7 Alox12e Amy1 Ankrd1 Antxr1 Aoc3 Aox1 Apob48r Apobec2 Aqp1 Aqp3 Areg Arg2 Arhgdib Art3 Aspn Axl BC031593 Bnc1 Bnip2 Bst1 C1qa C1qb C1qg C1qr1 C1qtnf3 C1r C1s Calm4 Casq1 Cav1 Cbr2 Cck Ccl11 Ccl12 Ccl7 Ccl8 Ccnd2 Ccr2 Cd302 Cd36 Cd48 Cd52 Cd83 Cdh11 Cdo1 Cel Chi3l3 Chrdl2 Cidec Ckm Ckmt2 …
41	V$TATA_C: Retroviral TATA box	142	142	258	4758	11013	-0.26	0.0	4.3	1.36	2310001N14Rik 9030408N13Rik Abca8a Abcb1b Adamts4 Adn Akr1b8 Aldh1a7 Ankrd1 Aoc3 Aqp3 Areg Asb5 Aspa Aspn Bnip2 Bst1 C1r Cbr2 Ccl7 Ccl8 Ccr1 Ccr2 Cd34 Cd36 Cd48 Cd52 Cd53 Cd83 Cdkn2b Chrdl2 Cidec Clec7a Cmkor1 Cnn1 Col1a1 Col3a1 Col5a2 Col6a1 Cox6a2 Cox8b Cp Cpa3 Cspg2 Ctgf Ctla2a Cxcl7 Cyp7b1 Dcn Defb1 Dio2 Dkk2 Dpt Elovl4 Eno3 F13a1 Fabp4 Faf1 Fscn1 Gas1 Glipr1 Gp38 Gpr87 Gstm2 Heph Hmga2 Hnmt …
42	V$E2F1_Q6_01	119	119	281	5536	10235	-0.33	0.0	0.01	0.0	Actn3 Adamts15 Adamts4 Areg Arg2 Axl BC031593 Bnip2 C1r Car3 Cck Ccl8 Ccnd2 Cd52 Cd53 Cdh2 Cel Chrdl2 Cmkor1 Col18a1 Col5a1 Cpxm1 Crabp1 Cryab Cxcl12 Cxcl13 Cxcl14 Cyp1b1 Cyp4b1 Cyp7b1 Dgat2 Dpysl3 Ebf1 Ecm1 Edg2 Elovl4 Eno3 Fabp3 Faf1 Fap Fbln1 Fbln2 Fbn1 Fbn2 Fosl1 Fst Gas1 Gata2 Gem Gjb6 Glul Gpc1 Gzmd Hdgfrp2 Hdgfrp3 Hmga1 Hmga2 Hpgd Id1 Id4 Ifit2 Ii Il1rl1 Kctd12 Klf4 Krt1-14 Krt1-17 Krt1-19…
43	V$AP1_C: AP-1 binding site	93	93	307	2941	12830	-0.37	0.0	4.32	1.36	5830472H07Rik 9030611N15Rik Abca8a Abcb1b Adpn Akr1b8 Aldh1a7 Aox1 Apob48r C1qb Cd302 Cdh2 Chst1 Cidec Col18a1 Col3a1 Col5a1 Crym Csf1r Cspg2 Csrp3 Ctla2a Cxcl14 Cxcl5 Cxcl7 Cyp7b1 Ecm1 Edg2 Elovl3 Elovl4 Emp3 Fabp4 Fbp2 Gjb4 Gjb6 Gpnmb Gpx3 Heph Id1 Igj Il7r Inhba Klf4 Krt1-14 Krt1-15 Krt1-16 Krt2-5 Lamb1-1 Lamb3 Ldb3 Mmp10 Mmp12 Mmp13 Mmp3 Ms4a1 Ms4a11 Ms4a6d Msln Mt2 Ndrg1 Orm1 Padi4 Pappa Pck…
44	V$SOX9_B1: SOX (SRY-related HMG box)	201	201	199	8793	6978	-0.38	0.0	0.01	0.0	2310001N14Rik 9030611N15Rik Adamts15 Adn Akr1b8 Aldh1a7 Alox12e Amy1 Antxr1 Apobec2 Aqp1 Arg2 Asb5 Aspa Aspn Bnip2 Bst1 C1qa C1qb C1qg C1qr1 C1qtnf3 Car3 Cav1 Cd302 Cd36 Cd53 Cd83 Cdh11 Cdh2 Cdkn2b Cdo1 Ces3 Chi3l3 Cidec Ckm Clec4d Clec4n Clec7a Cnn1 Col3a1 Col4a2 Col5a2 Col6a1 Colec12 Coro1a Cox6a2 Cox8b Cp Cpa3 Cryba4 Csrp3 Ctgf Ctla2a Cxcl14 Cxcl4 Cxcl5 Cxcl7 Cyba Cyp1b1 Cyp4b1 Defb1 Dpt Dpysl…
45	V$OCT1_02: octamer factor 1	114	114	286	5322	10449	-0.39	0.0	0.01	0.0	Abca8a Acta1 Aldh1a7 Amy1 Apob48r Apobec2 Aqp1 Areg Arhgdib Art3 Asb5 Aspa Bst1 C1qg C1qtnf3 Ccl8 Cd34 Cd36 Cd52 Cd53 Cel Chst1 Cidec Clec4d Clec4n Cmkor1 Col3a1 Col4a2 Col5a2 Col6a1 Cox6a2 Cpa3 Cspg2 Ctsk Cxcl14 Cxcl7 Cyp7b1 Dpysl3 Emcn Enpep Faf1 Fap Fbln1 Fbp2 Fcna Fhl1 Gpr87 Gzmd Gzme Has2 Hnmt Hpgd Hsd11b1 Id4 Igj Il7r Islr Itm2a Krt1-14 Krt2-6b Lamb1-1 Lamb3 Lox Lpl Lum Matn2 Mcpt5 Mef2c Mm…
46	V$BRN2_01: POU factor Brn-2	149	149	251	6728	9043	-0.43	0.0	0.01	0.0	9030611N15Rik Abcb1b Acta1 Adamts4 Adpn Aldh1a1 Aldh1a7 Ankrd1 Aoc3 Aqp3 Arg2 Arhgdib Art3 Asb5 Aspa Aspn Bnip2 Bst1 C1qb C1qtnf3 Casq1 Cck Ccl7 Ccl8 Ccnd2 Cd36 Cd53 Cd83 Cdh11 Cdkn2b Cdo1 Chi3l3 Chrdl2 Chst1 Cidec Ckm Clec4d Cnn1 Col3a1 Col4a2 Col5a2 Cox6a2 Cp Cryab Cspg2 Csrp3 Ctgf Ctsk Cxcl13 Cxcl5 Cxcl7 Cyp7b1 Dcn Defb1 Dio2 Dpysl3 Elovl4 Fap Fbp2 Fcgr1 Fcna Fosl1 Gas1 Gdf10 Gem Glipr1 Glycam…
47	V$MAZR_01: MAZ related factor	187	187	213	6525	9246	-0.46	0.0	4.01	1.27	5830472H07Rik 9030408N13Rik Actn2 Actn3 Adamts15 Adamts4 Adpn Akr1b8 Alox12e Aoc3 Aox1 Apob48r Aqp1 Aqp3 Areg Aspn Axl BC031593 Bnc1 Bnip2 Bst1 C1qg C1r Car3 Ccl12 Ccnd2 Cd163 Cd52 Cd83 Cdh2 Cdkn2b Cel Chrdl2 Ckm Col17a1 Col18a1 Col1a1 Col5a1 Cpxm1 Crabp1 Csrp3 Cxcl12 Cyp1b1 Cyp7b1 Dcn Dkk2 Dkk3 Dpysl3 Ebf1 Ecm1 Edg2 Elovl3 Elovl4 Emcn Eno3 Enpp2 Faf1 Fbln1 Fbn2 Fbp2 Fcgr3 Fndc1 Fosl1 Fst Gas1 Ga…
48	V$CAAT_01: cellular and viral CCAAT box	220	220	180	9518	6253	-0.46	0.0	0.01	0.0	2310001N14Rik 5830472H07Rik 9030611N15Rik Abca8a Abcb1b Actn2 Actn3 Adamts15 Adamts4 Adn Adpn Aldh1a3 Aldh1a7 Ankrd1 Antxr1 Aox1 Apobec2 Aqp1 Aqp3 Areg Arg2 Arhgdib Art3 Aspn Bnip2 Bst1 C1qa C1qg C1r C1s Calm4 Car3 Cbr2 Cck Ccl11 Ccl12 Ccl8 Cd163 Cd302 Cd36 Cd53 Cdh11 Cdh2 Chst1 Ckm Clec4d Clec4n Clec7a Cnn1 Col17a1 Col1a1 Coro1a Cox6a2 Cp Crabp1 Cryba4 Cspg2 Csrp3 Ctla2a Ctsk Cxcl12 Cxcl13 Cxcl5…
49	V$ELK1_01: Elk-1	85	85	315	4114	11657	-0.48	0.0	0.01	0.0	9030408N13Rik Abcb1b Akr1b8 Ankrd1 Aox1 Apob48r Apobec2 Aqp1 Aqp3 Areg Arhgdib Bnip2 C1qb C1qr1 Cck Ccl8 Ccr1 Cd302 Cd48 Ckmt2 Col4a2 Cpxm1 Cxcl12 Cxcl4 Cxcl7 Dio2 Dpt Edg2 Enpep F13a1 Fap Fbn2 Fbp2 Fcna Gem Gpnmb Gzmd Hdgfrp2 Hsd11b1 Id4 Itgbl1 Krt1-14 Krt1-19 Lmo1 Lox Ly6a Ly6c Lyzs Lzp-s Mcpt5 Mfap5 Mgl1 Mmp10 Mmp3 Mrg1 Ms4a11 Ms4a6b Ms4a6d Mt2 Muc1 Myom2 Olfml3 Padi3 Padi4 Pcolce2 Penk1 Plat …
50	V$E2F_Q3_01	117	117	283	5426	10345	-0.49	0.0	0.01	0.0	Actn3 Adamts15 Adpn Akr1b8 Aldh1a3 Alox12e Areg Art3 Axl Bst1 C1qtnf3 Cck Ccnd2 Cd53 Cd83 Cdh2 Cdkn2b Chrdl2 Chst1 Clec7a Col18a1 Col5a1 Crabp1 Cryab Crym Csrp3 Ctgf Cxcl12 Cxcl14 Cyp1b1 Cyp7b1 Dgat2 Dpt Ebf1 Edg2 Elovl4 Fabp3 Faf1 Fbn1 Fbn2 Fbp2 Fndc1 Fosl1 Fscn1 Fst Gas1 Gdf10 Gpc1 Gpx3 Gzmd Hdgfrp3 Hmga1 Hpgd Id1 Il1rl1 Itgbl1 Kctd12 Klf4 Klk7 Krt1-14 Krt1-17 Krt1-19 Lgals1 Lpl Mef2c Mrg1 Mt2 …
51	V$KROX_Q6	137	137	263	6228	9543	-0.53	0.0	0.01	0.0	2310001N14Rik 9030408N13Rik Actn2 Actn3 Adpn Akr1b8 Aldh1a3 Alox12e Aoc3 Aqp1 Aqp3 Arg2 Axl Bnc1 Bnip2 C1qa Car3 Cav1 Ccl12 Ccnd2 Ccr1 Cdh2 Cdkn2b Cidec Ckm Col17a1 Col1a1 Col1a2 Col5a1 Cox6a2 Cpxm1 Crabp1 Cryab Crym Cxcl12 Cxcl14 Cxcl5 Cyba Cyp1b1 Cyp7b1 Dkk2 Dkk3 Dpysl3 Ebf1 Edg2 Elovl4 Faf1 Fbln1 Fbn2 Fcgr3 Fmod Fosl1 Fst Gas1 Gata2 Gdf10 Gem Gjb6 Glul Gp38 Gpc1 Hdgfrp2 Hdgfrp3 Hmga1 Hmga2 Hpg…
52	V$E2F1_Q4: E2F-1	95	95	305	4515	11256	-0.56	0.0	0.01	0.0	Adamts15 Aldh1a3 Alox12e Apobec2 Aspn Axl Bst1 C1qb C1qtnf3 Car3 Cd53 Cd83 Cdh2 Cdo1 Clec7a Col1a1 Cp Cxcl12 Cxcl14 Cyp1b1 Dgat2 Dpt Ebf1 Edg2 Fabp3 Faf1 Fbn1 Fbn2 Fbp2 Fndc1 Fosl1 Fscn1 Fst Gdf10 Gpx3 Gzmd Hdgfrp3 Hmga1 Hpgd Id1 Id4 Il1rl1 Itgbl1 Krt1-14 Krt1-17 Krt2-5 Lamb1-1 Lgals1 Lpl Mmp14 Mrg1 Mt2 Muc1 Ndrg1 Nnat Olfm1 Olfml3 Pck1 Pcolce2 Pgam2 Pla2g7 Pmaip1 Pmp22 Pp11r Prelp Prss19 Pscdbp …
53	V$NFY_Q6: nuclear factor Y (Y-box binding factor)	121	121	279	5577	10194	-0.56	0.0	0.01	0.0	9030408N13Rik Abca8a Abcb1b Actn3 Adpn Aldh1a3 Aldh1a7 Antxr1 Aox1 Apobec2 Areg Arhgdib Bnip2 Bst1 C1r C1s Car3 Ccl11 Cd163 Cd302 Cd53 Cdh11 Chst1 Ckmt2 Clec7a Cnn1 Col1a1 Cox6a2 Cp Crabp1 Cryba4 Cspg2 Cxcl12 Cyp2e1 Dio2 Dkk3 Ebf1 Emcn Enpep Enpp2 F13a1 Fabp4 Fbln2 Fcgr3 Gata2 Glipr1 Glul Gpc1 Gpx3 Gsn Gys2 Hdgfrp2 Hdgfrp3 Heph Hnmt Hp Hsd11b1 Id1 Id4 Ifit2 Ii Il1rl1 Il2rg Inhba Irg1 Krt1-15 Krt1…
54	V$ETS2_B: c-Ets-2 binding sites	129	129	271	4318	11453	-0.58	0.0	3.96	1.26	9030408N13Rik 9030611N15Rik Abca8a Actn2 Adamts4 Adn Aldh1a7 Amy1 Aoc3 Aox1 Apob48r Apobec2 Aqp1 Arhgdib Art3 Aspa C1qb C1qr1 Calm4 Cck Ccl12 Ccl8 Ccnd2 Cd34 Cd53 Clec7a Col1a1 Col4a2 Cox8b Cp Cryba4 Cxcl13 Cxcl14 Cxcl4 Cxcl7 Cyp2e1 Cyp4b1 Dcn Dio2 Dkk2 Dpysl3 Emcn Enpep F13a1 Fbn2 Fcgr3 Fcna Fscn1 Gem Gjb6 Glycam1 Gstm2 Gzmd Gzme Hsd11b1 Id1 Igfbp6 Il1rl1 Inmt Irg1 Itgbl1 Krt1-14 Krt1-17 Lamb1-1…
55	V$TAL1ALPHAE47_01: Tal-1alpha:E47 heterodimer	45	45	355	1264	14507	-0.75	0.0	4.19	1.35	9030408N13Rik 9030611N15Rik Actn3 Adn Ankrd1 Aoc3 Arg2 C1qa C1qtnf3 Calm4 Ccl8 Cd34 Cdkn2b Cidec Coro1a Cox6a2 Ctsk Fap Fndc1 Gjb6 Glycam1 Gsn Gstm2 Il2rg Itgbl1 Klk10 Mest Mfap5 Mgl1 Mrc1 Ms4a4d Mt2 Myh4 Myl1 Nnmt Padi4 Pappa Rcn3 S100a9 Scel Tm6sf1 Tnfaip6 Tnfaip9 Vegfc Xlkd1
56	V$AML_Q6	105	105	295	3445	12326	-0.77	0.0	3.81	1.17	5830472H07Rik Abcb1b Acta1 Actn3 Adn Aldh1a3 Aldh1a7 Ankrd1 Aox1 Arg2 BC031593 C1qa C1qg C1s Car3 Ccl7 Cd302 Cd53 Cdh11 Cidec Clec4n Cmkor1 Col18a1 Col1a1 Colec12 Cox8b Csf1r Cspg2 Csrp3 Ctla2a Cxcl7 Cyp2e1 Defb1 Dpt Ebf1 Efemp1 Elovl4 Emp3 Eno3 F13a1 Fabp3 Fhl1 Fndc1 Fosl1 Gem Gjb4 Gpc1 Gpnmb Gpx3 Gsn Gstm2 Has2 Hdgfrp2 Hp Hsd11b1 Il2rg Kctd12 Krt1-16 Lum Lyzs Lzp-s Mcpt5 Met Mfap5 Mmp3 Mrc1 Ms4…
57	V$POU6F1_01	21	21	379	1315	14456	-0.78	0.0	0.01	0.0	Abca8a Adpn Akr1b8 C1qb C1s Cp Csrp3 Cxcl13 Cyp7b1 Dgat2 Fabp4 Faf1 Il1rl1 Il7r Inhba Mmp12 Ogn Ptn Sprr1a Thy1 Tmsb10
58	V$BARBIE_01: barbiturate-inducible element	220	220	180	7880	7891	-0.79	0.0	3.64	1.17	2310001N14Rik Abca8a Actn2 Actn3 Adamts15 Adamts4 Adpn Akr1b8 Aldh1a7 Alox12e Amy1 Ankrd1 Antxr1 Aox1 Apobec2 Aqp1 Aqp3 Areg Arg2 Arhgdib Asb5 Aspa BC031593 Bnc1 Bnip2 Bst1 C1qg C1r Calm4 Car3 Cav1 Cbr2 Cck Ccl11 Ccl12 Ccl7 Ccl8 Ccnd2 Ccr1 Cd163 Cd302 Cd36 Cd52 Cd83 Cdkn2b Cdo1 Chrdl2 Cidec Clec4d Clec4n Cnn1 Col17a1 Col18a1 Col5a1 Col5a2 Cpxm1 Cryab Ctla2a Ctsk Cxcl4 Cxcl5 Cxcl7 Cyp1b1 Cyp4b1 Cy…
59	V$MTATA_B: Muscle TATA box	211	211	189	7526	8245	-0.79	0.0	3.64	1.17	5830472H07Rik 9030611N15Rik Abca8a Acta1 Actn2 Adamts4 Adn Akr1b8 Aldh1a3 Aldh1a7 Alox12e Amy1 Aoc3 Aox1 Apobec2 Aqp1 Aqp3 Arg2 Arhgdib Aspa Aspn Axl Bnip2 C1qtnf3 Casq1 Cav1 Ccl11 Ccl7 Ccl8 Ccr1 Cd36 Cd52 Cd53 Cdh11 Cdkn2b Chi3l3 Cidea Ckm Ckmt2 Clec4n Cmkor1 Col1a1 Col1a2 Col3a1 Col5a2 Col6a1 Colec12 Cox6a2 Cox8b Cp Cpa3 Crabp1 Csrp3 Ctgf Ctla2a Cxcl13 Cxcl14 Cxcl5 Cxcl7 Cyba Cyp1b1 Cyp2e1 Cyp4…
60	V$DR4_Q2: direct repeat 4	359	359	41	13566	2205	-0.8	0.0	4.07	1.29	2310001N14Rik 5830472H07Rik 9030408N13Rik 9030611N15Rik Abca8a Abcb1b Acta1 Actn2 Actn3 Adamts15 Adamts4 Adn Adpn Akr1b8 Aldh1a1 Aldh1a3 Alox12e Amy1 Ankrd1 Antxr1 Aoc3 Apob48r Apobec2 Aqp1 Aqp3 Areg Arg2 Arhgdib Art3 Asb5 Aspa Axl BC031593 Bnc1 Bnip2 Bst1 C1qa C1qb C1qg C1qr1 C1qtnf3 C1r C1s Calm4 Car3 Casq1 Cav1 Cbr2 Cck Ccl11 Ccl12 Ccl7 Ccnd2 Ccr1 Ccr2 Cd163 Cd302 Cd34 Cd48 Cd52 Cd53 Cd83 Cdh1…
61	V$AIRE_01	61	61	339	3051	12720	-0.86	0.0	0.02	0.0	Adamts15 Antxr1 Aox1 Art3 Aspa Aspn Bst1 C1qr1 Ccl8 Cd163 Cd302 Cd48 Chi3l3 Clec7a Cox6a2 Cpa3 Csf1r Cxcl13 Defb1 Dkk2 Dpysl3 Edg2 Fabp4 Fmod Fosl1 Fscn1 Gem Gjb6 Glipr1 Glycam1 Gp38 Gpc1 Id4 Inmt Kctd12 Lamb1-1 Lyzs Mcpt5 Mmp3 Moxd1 Ms4a4d Myh4 Ndrg1 Olfml3 Pcolce Plac8 Pp11r Prg4 Prkg2 Procr Prss19 Ptprs S100a9 Saa1 Scel Serpine1 Serping1 Sult1a1 Thy1 Tmprss4 Tnni2
62	V$SRF_Q5_01	134	134	266	4564	11207	-0.91	0.0	3.57	1.14	2310001N14Rik 9030611N15Rik Acta1 Actn2 Actn3 Alox12e Amy1 Ankrd1 Aoc3 Apob48r Aqp1 Areg Asb5 Aspa Axl C1qa C1qb C1qg C1qtnf3 Calm4 Car3 Cbr2 Ccl7 Ccr1 Cd163 Cd302 Cdh2 Cel Chst1 Ckm Clec4n Clec7a Cnn1 Col17a1 Col1a1 Col6a1 Colec12 Cpa3 Cryba4 Crym Ctgf Cxcl4 Cxcl5 Cxcl7 Cyba Cyp4b1 Dcn Dkk2 Elovl3 Elovl4 Eno3 F13a1 Fabp3 Fbln2 Fcgr1 Fhl1 Fosl1 Gem Gjb6 Glipr1 Glycam1 Gpr124 Hnmt Hp Hsd11b1 Il1rl…
63	V$CREB_Q4_01	99	99	301	4613	11158	-0.93	0.0	0.02	0.0	2310001N14Rik Actn3 Adamts15 Adpn Apobec2 Aqp1 Areg Arg2 Asb5 Bnip2 C1s Car3 Cck Ccnd2 Cd53 Cdkn2b Cdo1 Cel Clec4d Cmkor1 Col17a1 Col5a2 Coro1a Cpxm1 Cryba4 Crym Ctla2a Cyp1b1 Dgat2 Dio2 Ebf1 Emp3 Enpep Fabp3 Fosl1 Fscn1 Fst Gem Gjb4 Gjb6 Glipr1 Gp38 Gpc1 Hmga1 Hod Hpgd Id1 Il1rl1 Kctd12 Klf4 Lip1 Lzp-s Ms4a1 Ms4a11 Ms4a6d Myh4 Myom2 Olfm1 Olfml3 Padi4 Pck1 Pcolce Pcolce2 Pdk4 Pdlim3 Penk1 Pmaip1…
64	V$NRF2_Q4: heterodimer containing Nrf2	122	122	278	4122	11649	-0.99	0.0	3.51	1.14	2310001N14Rik 9030408N13Rik Abca8a Abcb1b Acta1 Actn2 Adamts15 Adamts4 Adn Adpn Akr1b8 Aldh1a7 Aox1 Apob48r Arhgdib Aspn C1qb C1qr1 C1qtnf3 Ccl7 Ccl8 Cd302 Cd34 Cd36 Cd48 Cd52 Cd83 Cdo1 Ces3 Chst1 Cidec Clec4n Clec7a Col17a1 Col6a1 Coro1a Cpxm1 Cryab Crym Ctgf Ctla2a Cxcl13 Cxcl14 Cxcl5 Cyp1b1 Cyp7b1 Dpysl3 Ecm1 Edg2 Elovl3 Emp3 F13a1 Fabp4 Faf1 Fap Fndc1 Fscn1 Gata2 Gjb4 Gjb6 Gp38 Gpnmb Gpr124 H…
65	V$E47_01: E47	75	75	325	2366	13405	-0.99	0.0	3.68	1.17	Acta1 Ankrd1 Aqp3 Arhgdib BC031593 Bnc1 Bst1 C1qa Cbr2 Ccl12 Ccl8 Cd163 Cd48 Cd52 Cdh2 Cel Ces3 Chi3l3 Ckm Cmkor1 Col18a1 Col1a2 Cox8b Cpa3 Cryab Cxcl13 Cyba Cyp1b1 Dcn Edg2 Enpep Fbn1 Fbp2 Igj Ii Inhba Inmt Itgbl1 Krt1-14 Krt1-16 Krt1-19 Krt2-5 Lox Lpd Lum Mgl1 Mmd Moxd1 Ms4a1 Mt2 Ndrg1 Nid1 Padi3 Pou2af1 Pp11r Prelp Pvalb Rcn3 Rgs16 Rspondin Saa1 Serpinf1 Slfn4 Sncg Sprr1a Stra6 Sult1a1 Tmem45b…
66	V$HFH1_01: HNF-3/Fkh Homolog 1	39	39	361	2092	13679	-0.99	0.0	0.01	0.0	Aldh1a3 Arhgdib Bst1 Cav1 Ctgf Ctsk Enpp2 Fabp4 Fcgr3 Fndc1 Gjb4 Gp38 Gpnmb Has2 Hdgfrp2 Hnmt Igj Il1rl1 Il7r Klf4 Ly6a Mest Mmp10 Mmp13 Myh4 Ndrg1 Nov Orm1 Pdlim3 Pou2af1 Prg4 Rspondin Slc39a8 Slfn4 Smpx Steap Thedc1 Tnfaip9 Tuba1
67	V$ZTA_Q2	144	144	256	4969	10802	-1.02	0.0	3.41	1.08	9030611N15Rik Abca8a Abcb1b Adn Akr1b8 Aldh1a7 Aoc3 Aox1 Apob48r Arg2 Art3 C1qa C1qb C1qg C1r C1s Cd34 Cd36 Cd52 Cd53 Cdo1 Cel Ces3 Chst1 Cidec Ckm Clec4d Cnn1 Col18a1 Col3a1 Col4a2 Col5a1 Col6a1 Coro1a Cox6a2 Cox8b Cp Crabp1 Cryba4 Csf1r Csrp3 Ctgf Ctsk Cxcl13 Cxcl14 Cyp2e1 Dgat2 Dio2 Edg2 Elovl3 Emp3 Enpep F13a1 Fabp3 Fabp4 Faf1 Fbp2 Fcgr3 Fmod Fndc1 Fosl1 Fscn1 Gas1 Gdf10 Gjb4 Glycam1 Gpx3 Gsn…
68	V$SOX5_01: Sox-5	166	166	234	7273	8498	-1.1	0.0	0.03	0.0	2310001N14Rik 9030611N15Rik Aldh1a7 Alox12e Amy1 Antxr1 Apobec2 Aqp1 Arg2 Asb5 Aspa Aspn Bnip2 Bst1 C1qa C1qb C1qr1 C1qtnf3 Cav1 Cck Cd302 Cd36 Cd53 Cd83 Cdh11 Cdh2 Cdkn2b Cdo1 Ces3 Chi3l3 Cidec Ckm Clec4d Clec4n Cnn1 Col3a1 Col6a1 Colec12 Coro1a Cox8b Cp Cpa3 Cryba4 Csrp3 Ctgf Ctla2a Cxcl4 Cxcl5 Cxcl7 Cyp1b1 Cyp4b1 Defb1 Dpt Dpysl3 Ebf1 Efemp1 Elovl4 Emcn Enpep Fap Fbln1 Fcgr1 Fcgr3 Fhl1 Fndc1 G…
69	V$CREBATF_Q6	99	99	301	4580	11191	-1.1	0.0	0.03	0.0	2310001N14Rik Actn3 Adamts15 Adpn Aldh1a3 Aqp1 Areg Arg2 Asb5 Bnip2 C1s Car3 Cck Ccnd2 Cd53 Cdkn2b Cdo1 Cel Ckmt2 Clec4d Col17a1 Col1a1 Col5a2 Coro1a Cpxm1 Cryba4 Crym Ctla2a Cyp1b1 Dgat2 Dio2 Ebf1 Emp3 Enpep Fabp3 Fosl1 Fscn1 Fst Gem Gjb4 Gjb6 Glipr1 Gpc1 Hmga1 Hod Hpgd Id1 Il1rl1 Itm2a Klf4 Krt1-19 Lip1 Lzp-s Mrg1 Ms4a1 Ms4a11 Ms4a6d Myh4 Myom2 Olfm1 Olfml3 Padi4 Pck1 Pcolce2 Pdk4 Pdlim3 Penk1 …
70	V$COUP_01: COUP:HNF-4 heterodimer	74	74	326	2348	13423	-1.13	0.0	3.53	1.14	5830472H07Rik Acta1 Aldh1a7 Alox12e Amy1 Apob48r Aqp1 BC031593 Bst1 C1r Cck Ccr2 Cd163 Cd36 Cdkn2b Ckmt2 Clec4n Col3a1 Coro1a Cox6a2 Crabp1 Ctgf Ctsk Cxcl12 Cxcl14 Cyba Cyp1b1 Cyp2e1 Cyp4b1 Fabp3 Fbln1 Fbp2 Fndc1 Fscn1 Gata2 Gdf10 Gem Gjb4 Gpr124 Gys2 Gzmd Gzme Hpgd Igj Irg1 Lip1 Lox Lum Matn2 Mmp14 Mmp3 Ms4a11 Ms4a6d Muc1 Mylpf Orm1 Pappa Pck1 Pla2g7 Pmp22 Pou2af1 Procr Prss18 Rcn3 Rnase4 Saa3 S…
71	V$MEF2_03: myogenic MADS factor MEF-2	15	15	385	307	15464	-1.13	0.0	4.23	1.35	Aqp1 Asb5 C1qr1 Cd83 Cidea Ckmt2 Cox6a2 Elovl4 Hod Inhba Pappa Penk1 Plac8 Sdc1 Serpinb2
72	V$FOXD3_01: fork head box D3	329	329	71	13528	2243	-1.17	0.0	0.02	0.0	2310001N14Rik 5830472H07Rik 9030408N13Rik 9030611N15Rik Abca8a Abcb1b Adamts15 Adamts4 Adn Adpn Akr1b8 Aldh1a1 Aldh1a3 Aldh1a7 Alox12e Amy1 Ankrd1 Antxr1 Aoc3 Apob48r Apobec2 Aqp1 Aqp3 Areg Arg2 Arhgdib Art3 Asb5 Aspa Aspn Axl BC031593 Bnc1 Bnip2 Bst1 C1qa C1qb C1qr1 C1qtnf3 C1r Car3 Cav1 Cbr2 Cck Ccl11 Ccl7 Ccl8 Ccr1 Ccr2 Cd163 Cd302 Cd34 Cd36 Cd48 Cd52 Cd53 Cd83 Cdh11 Cdh2 Cdkn2b Cdo1 Ces3 Chi3…
73	V$NFY_01: nuclear factor Y (Y-box binding factor)	70	70	330	3377	12394	-1.17	0.0	0.02	0.0	9030408N13Rik Abcb1b Actn3 Adpn Aldh1a3 Aldh1a7 Antxr1 Aox1 Bst1 C1qg C1r Car3 Ccl11 Cdh11 Cdh2 Col1a1 Cox6a2 Cp Crabp1 Cspg2 Cxcl12 Cyp2e1 Ebf1 Enpep Fabp4 Gem Glul Gpc1 Gsn Gys2 Hdgfrp2 Hdgfrp3 Hsd11b1 Id4 Ii Il2rg Irg1 Krt1-15 Krt1-19 Ldb3 Lpd Lpl Mgl1 Mmd Myom2 Ndrg1 Olfml3 Orm1 Padi3 Pdk4 Pgam2 Plac8 Prg4 Prss11 Ptgs1 Rcn3 Rgs16 Serpine1 Slc16a3 Sorbs1 Sprr1b Sprr2h St8sia4 Sult1a1 Tcap Tgfb…
74	V$E2F_Q6: E2F	276	276	124	11537	4234	-1.18	0.0	0.03	0.0	5830472H07Rik 9030408N13Rik 9030611N15Rik Abcb1b Acta1 Actn2 Actn3 Adamts15 Adamts4 Aldh1a3 Alox12e Amy1 Ankrd1 Antxr1 Aox1 Apob48r Apobec2 Areg Arg2 Art3 Aspn Axl BC031593 Bnc1 Bnip2 Bst1 C1qb C1qr1 C1qtnf3 C1r Cav1 Cbr2 Cck Ccl12 Ccl8 Ccnd2 Cd48 Cd53 Cd83 Cdh11 Cdh2 Cdo1 Cel Chrdl2 Chst1 Ckmt2 Clec4d Clec7a Cmkor1 Cnn1 Col17a1 Col18a1 Col1a1 Col1a2 Col4a2 Col5a1 Coro1a Cox6a2 Cox8b Cp Cpa3 Cpxm…
75	V$CREB_Q2_01	106	106	294	4848	10923	-1.19	0.0	0.03	0.0	2310001N14Rik Actn3 Adamts15 Adpn Aqp1 Areg Arg2 Art3 Asb5 Bnip2 C1s Cck Ccnd2 Cd53 Cdkn2b Cdo1 Cel Clec4d Col1a1 Col5a2 Coro1a Cpxm1 Cryba4 Ctla2a Cyp1b1 Dgat2 Dio2 Ebf1 Emp3 Enpep Fabp3 Fbn2 Fmod Fosl1 Fscn1 Fst Gem Glipr1 Gp38 Gpc1 Hmga1 Hod Hpgd Id1 Id4 Il1rl1 Itm2a Klf4 Krt1-19 Krt2-5 Lip1 Lzp-s Mef2c Mmd Mrg1 Ms4a1 Ms4a11 Ms4a6d Mt2 Myh4 Myom2 Olfm1 Olfml3 Padi4 Pck1 Pcolce Pcolce2 Pdk4 Pdl…
76	V$MEF2_02: myogenic MADS factor MEF-2	40	40	360	1134	14637	-1.21	0.0	3.71	1.17	Acta1 Apobec2 Aqp1 Asb5 C1qr1 Casq1 Cd53 Cd83 Cidea Cidec Ckm Ckmt2 Col5a2 Cox6a2 Cp Csrp3 Ctsk Ecm1 Elovl4 Eno3 Fabp3 Glycam1 Hod Ifit2 Inhba Itm2a Lpl Mmp10 Myh4 Pappa Pcolce Penk1 Pgam2 Plac8 S100a4 Sdc1 Serpinb2 Tcap Tgfb1i4 Tnnt3
77	V$MTF1_Q4	40	40	360	1135	14636	-1.22	0.0	3.7	1.17	Aldh1a3 Cdkn2b Ces3 Ckmt2 Col18a1 Cox6a2 Crabp1 Ctgf Cyp2e1 Cyp7b1 Defb1 Elovl3 Eno3 Fndc1 Fosl1 Fst Gjb6 Hmga2 Krt1-16 Lyzs Mef2c Mmp2 Mt2 Ndrg1 Pou2af1 Prg4 Prkg2 Pthlh Ptprs Rbp4 Rnase4 Rspondin Sema3a Serpine1 Tfpi2 Thy1 Timp2 Tmem45b Vegfc Zfhx1b
78	V$CART1_01: Cart-1 (cartilage homeoprotein 1)	35	35	365	1884	13887	-1.26	0.0	0.02	0.0	Akr1b8 Aldh1a7 Aspa C1r C1s Ccr1 Cd302 Cd36 Chi3l3 Clec4n Csrp3 Ctla2a Gys2 Heph Hnmt Ii Il1rl1 Inhba Itgbl1 Krt1-19 Lip1 Mmp10 Mmp12 Ms4a6b Nnat Pdk4 Prg4 Ptgs1 Pvalb S100a9 Scel Sspn Stra6 Timp3 Zfhx1b
79	V$E2_Q6_01	14	14	386	942	14829	-1.27	0.0	0.01	0.0	Apobec2 Aqp3 Art3 Cdkn2b Ckmt2 Colec12 Ctgf Gata2 Gdf10 Gp38 Hmga1 Mcpt5 Met Slc16a1
80	V$ER_Q6: estrogen receptor	227	227	173	8271	7500	-1.32	0.0	3.02	0.82	9030611N15Rik Abcb1b Acta1 Actn2 Adamts15 Adamts4 Adn Adpn Akr1b8 Aldh1a3 Aldh1a7 Amy1 Apob48r Aqp3 Areg Arhgdib BC031593 Bnip2 C1qa C1qb C1qr1 C1r C1s Calm4 Car3 Cbr2 Cck Ccl11 Ccnd2 Ccr2 Cd34 Cd36 Cd48 Cd53 Cdo1 Cel Ces3 Chrdl2 Chst1 Cidea Ckm Ckmt2 Clec4n Cmkor1 Cnn1 Col18a1 Col4a2 Col5a1 Col5a2 Col6a1 Colec12 Coro1a Cox6a2 Cox8b Cpxm1 Crabp1 Cryab Cryba4 Crym Csf1r Cspg2 Csrp3 Ctsk Cxcl12 Cxc…
81	V$HNF6_Q6	29	29	371	1615	14156	-1.32	0.0	0.02	0.0	Akr1b8 Arhgdib C1s Cd36 Cdh11 Col3a1 Csrp3 Cxcl5 Dpt Dpysl3 F13a1 Fcgr1 Gpnmb Gpr87 Gstm2 Hp Ii Il7r Klk7 Lgals1 Matn2 Ms4a11 Ms4a6d Pck1 Penk1 Ptn Sprr2h Stfa3 Tgfb1i4
82	V$ACAAT_B: Avian C-type CCAAT box	18	18	382	1122	14649	-1.32	0.0	0.01	0.0	Cd302 Cdh2 Ckmt2 Clec7a Col1a2 Cyp4b1 Dpysl3 Gys2 Gzmd Hdgfrp2 Irg1 Itgbl1 Ms4a1 Padi3 S3-12 Sprr1b Stra6 Tm6sf1
83	V$IRF7_01: interferon regulatory factor 7	210	210	190	8946	6825	-1.36	0.0	0.04	0.0	9030611N15Rik Abca8a Abcb1b Actn2 Actn3 Akr1b8 Aldh1a1 Aldh1a7 Amy1 Ankrd1 Antxr1 Aox1 Apob48r Aqp3 Areg Arg2 Art3 Asb5 BC031593 Bnc1 Bnip2 Bst1 C1qg C1qr1 C1qtnf3 C1r C1s Car3 Cav1 Ccl11 Ccl12 Ccr2 Cd163 Cd36 Cd48 Cdkn2b Cdo1 Cel Chi3l3 Clec4d Clec7a Col3a1 Col4a2 Col5a1 Col6a1 Colec12 Cryab Crym Csf1r Cspg2 Cxcl13 Cxcl14 Cxcl7 Cyp2e1 Cyp4b1 Cyp7b1 Defb1 Dio2 Dpysl3 Ebf1 Edg2 Elovl3 Emcn Eno3 En…
84	V$XFD2_01: Xenopus fork head domain factor 2	80	80	320	3745	12026	-1.41	0.0	0.03	0.0	Adpn Akr1b8 Aldh1a3 Ankrd1 Arhgdib Art3 Aspa Aspn Bst1 Car3 Cav1 Cidea Cidec Col3a1 Cox6a2 Cp Ctla2a Cxcl13 Cxcl5 Cyp1b1 Dcn Enpep Enpp2 Fbln1 Fhl1 Fndc1 Fosl1 Fscn1 Glipr1 Gp38 Gpnmb Has2 Hdgfrp2 Heph Hnmt Hpgd Igj Ii Il1rl1 Il2rg Il7r Inhba Klf4 Loxl1 Lpl Lum Ly6a Ly6c Mef2c Mest Met Mmp13 Ms4a1 Ms4a6b Myh4 Ndrg1 Nov Orm1 Pdlim3 Pla2g7 Plat Pou2af1 Prg4 Prtn3 Ptgs1 Rerg Rspondin Slc39a8 Slc41a2…
85	V$XFD1_01: Xenopus fork head domain factor 1	53	53	347	2626	13145	-1.42	0.0	0.03	0.0	Abca8a Adpn Bst1 Cd36 Cd53 Cd83 Cdh11 Clec4n Col1a2 Cpa3 Cspg2 Ctgf Cxcl7 Cyp2e1 Defb1 Elovl4 Enpep Fabp3 Fabp4 Fcgr3 Fcna Fosl1 Glycam1 Gp38 Id1 Il2rg Il7r Islr Klk7 Lip1 Ly86 Lyzs Lzp-s Met Mmd Ms4a11 Ms4a6d Msln Pgam2 Pla2g7 Pthlh Rnase4 Slfn4 Slpi Sorbs1 Stra6 Tfpi2 Thedc1 Tmsb10 Wif1 Zfhx1a Zfhx1b id3
86	V$HAND1E47_01: Hand1:E47 heterodimer	248	248	152	9133	6638	-1.44	0.0	2.88	0.75	2310001N14Rik 5830472H07Rik 9030408N13Rik 9030611N15Rik Abca8a Actn2 Actn3 Adamts15 Adamts4 Akr1b8 Aldh1a3 Aldh1a7 Alox12e Amy1 Ankrd1 Aox1 Apob48r Apobec2 Aqp1 Aqp3 Arg2 Arhgdib Art3 Asb5 Axl Bnip2 Bst1 C1qa C1qb C1qg C1qtnf3 Car3 Cav1 Ccl11 Ccl7 Ccl8 Ccr1 Ccr2 Cd163 Cd36 Cd48 Cd52 Cd53 Cd83 Cdh11 Cdh2 Cdkn2b Chi3l3 Chrdl2 Ckm Ckmt2 Clec7a Cmkor1 Cnn1 Col18a1 Col1a1 Col1a2 Col3a1 Col5a1 Col5a2 C…
87	V$DEAF1_02	3	3	397	373	15398	-1.48	0.0	0.0	0.0	Fst Tnfaip2 Twist1
88	V$VBP_01: PAR-type chicken vitellogenin promoter-binding protein	24	24	376	1374	14397	-1.49	0.0	0.02	0.0	Adamts15 Amy1 Ccl11 Cd302 Ces3 Cpa3 Cpxm1 Ctgf Cxcl4 Cxcl7 Dcn Efemp1 Fbp2 Gpr87 Gys2 Ii Klk7 Lpl Pck1 Pmp22 Prrx2 Tslp Wnt10a Wnt5b
89	V$AHR_Q5: aryl hydrocarbon / dioxin receptor	36	36	364	1891	13880	-1.53	0.0	0.03	0.0	5830472H07Rik Aldh1a1 Aqp3 C1qa Cdh2 Cdo1 Cidea Cidec Colec12 Csf1r Cyp1b1 Dio2 Ecm1 Fcgr3 Fst Gstm2 Irg1 Lamb1-1 Ldb3 Lum Ly6c Ly86 Mmd Prkg2 Prss19 Pvalb Rspondin Sgce Slc43a3 Spon1 Steap Timp3 Tnfaip2 Tnni2 Vegfc Wfdc2
90	V$TEF_Q6	127	127	273	5614	10157	-1.54	0.0	0.05	0.0	Adamts15 Akr1b8 Amy1 Ankrd1 Arg2 Arhgdib Art3 Asb5 Aspa Axl BC031593 Bst1 C1qtnf3 Cav1 Ccl11 Ccl8 Cd34 Cd36 Cd52 Cdh2 Cdo1 Ces3 Chi3l3 Ckmt2 Clec7a Col1a2 Col4a2 Col5a2 Colec12 Csrp3 Ctgf Ctla2a Cxcl12 Cxcl7 Dcn Dpt Ecm1 Edg2 Efemp1 Elovl4 Emp3 Enpep Faf1 Fbn1 Fbp2 Fcgr1 Fcgr3 Fhl1 Fscn1 Gdf10 Gjb4 Glipr1 Glul Glycam1 Gpnmb Gpr87 Gys2 Heph Hmga2 Hnmt Hod Hp Id1 Id4 Igj Il1rl1 Il7r Inmt Irg1 Islr …
91	V$E2F1_Q6: E2F-1	191	191	209	8153	7618	-1.55	0.0	0.06	0.0	9030408N13Rik Abcb1b Actn3 Adamts15 Adamts4 Aldh1a3 Alox12e Apobec2 Aqp3 Areg Arg2 Axl BC031593 Bnc1 Bnip2 Bst1 C1qtnf3 C1r Cbr2 Ccl8 Ccnd2 Cd302 Cd53 Cd83 Cdh2 Cel Chrdl2 Ckm Clec7a Cmkor1 Col18a1 Col5a1 Coro1a Cox6a2 Cpxm1 Crabp1 Cryab Crym Ctgf Cxcl12 Cxcl13 Cxcl14 Cxcl5 Cyp1b1 Cyp4b1 Cyp7b1 Dgat2 Dpt Dpysl3 Ebf1 Edg2 Elovl3 Elovl4 Eno3 Fabp3 Faf1 Fap Fbln1 Fbln2 Fbn1 Fbn2 Fbp2 Fcna Fndc1 Fosl…
92	V$HNF1_01: hepatic nuclear factor 1	59	59	341	2848	12923	-1.58	0.0	0.04	0.0	Adpn Antxr1 Aoc3 Cav1 Cd36 Cdh11 Cdkn2b Ckm Col1a1 Cp Cspg2 Ctsk Cxcl7 Dpysl3 Efemp1 Elovl3 Enpep Fhl1 Fscn1 Glycam1 Gpr87 Gsn Has2 Hnmt Ifit2 Inmt Krt1-19 Ldb3 Mcpt5 Mgl1 Mmd Mmp3 Mrc1 Ms4a6b Myh4 Ogn Padi3 Pappa Pck1 Penk1 Plat Prg1 Prg4 Prtn3 Pthlh Scel Serping1 Slc41a2 Slc43a3 Smpx Sprr1b Sprr2h Stfa3 Tfpi2 Tgfbi Tuba1 Wnt5b Zfhx1b id3
93	V$VMAF_01: v-Maf	266	266	134	9884	5887	-1.58	0.0	2.74	0.67	9030408N13Rik 9030611N15Rik Abcb1b Acta1 Actn2 Actn3 Adamts15 Adn Akr1b8 Aldh1a3 Amy1 Ankrd1 Apob48r Apobec2 Aqp1 Areg Arg2 Arhgdib Art3 Aspa Aspn BC031593 Bnc1 Bnip2 Bst1 C1qa C1qb C1qg C1qr1 C1qtnf3 Car3 Casq1 Cbr2 Cck Ccl11 Ccl12 Ccl7 Ccl8 Ccnd2 Cd163 Cd302 Cd52 Cd53 Cd83 Cdh2 Cdkn2b Chrdl2 Chst1 Cidea Ckm Cmkor1 Cnn1 Col17a1 Col1a1 Col1a2 Col5a1 Col5a2 Col6a1 Coro1a Cox6a2 Cox8b Cpxm1 Crabp1 …
94	V$PAX9_B: zebrafish Pax-9 binding sites	104	104	296	3556	12215	-1.61	0.0	2.81	0.72	Abcb1b Actn3 Adpn Aldh1a3 Ankrd1 Aqp1 Aqp3 Arhgdib C1qg C1s Calm4 Ccl12 Ccl7 Chrdl2 Cmkor1 Col18a1 Col1a1 Col1a2 Col5a1 Col5a2 Cox6a2 Cpxm1 Csrp3 Ctgf Cxcl12 Cyba Cyp1b1 Dgat2 Dio2 Dpt Dpysl3 Ebf1 Edg2 Elovl4 Fabp4 Fbn2 Fbp2 Fmod Gas1 Gata2 Gpc1 Gpnmb Hdgfrp2 Hdgfrp3 Hmga1 Hnmt Hod Id4 Inhba Inmt Itm2a Kctd12 Klk7 Krt1-15 Krt1-19 Lamb1-1 Ldb3 Lpl Ly86 Mfap5 Mmp14 Moxd1 Mt2 Muc1 Ndrg1 Nov Padi4 Pe…
95	V$PPARG_03: PPAR (peroxisome proliferator-activated receptor gamma)	171	171	229	6146	9625	-1.61	0.0	2.66	0.67	2310001N14Rik Acta1 Adamts15 Adamts4 Aldh1a7 Ankrd1 Aoc3 Apob48r Apobec2 Aqp3 Arg2 Aspa BC031593 C1s Calm4 Casq1 Cck Ccl12 Ccl7 Ccnd2 Cd163 Cd36 Cd53 Cel Chrdl2 Cidec Ckmt2 Clec4n Col1a1 Col4a2 Col6a1 Colec12 Coro1a Cox8b Csf1r Ctsk Cxcl13 Cyba Cyp4b1 Cyp7b1 Defb1 Dgat2 Dio2 Dpysl3 Elovl3 Elovl4 Eno3 Enpep Enpp2 Fabp3 Fbln1 Fbp2 Fcgr3 Fhl1 Fosl1 Gdf10 Gem Gjb4 Glycam1 Gp38 Gpc1 Gpr124 Gpr87 Gpx3 …
96	V$HNF4ALPHA_Q6	157	157	243	5602	10169	-1.62	0.0	2.67	0.67	5830472H07Rik 9030408N13Rik Acta1 Actn3 Akr1b8 Aldh1a3 Aldh1a7 Alox12e Amy1 Apob48r Aqp1 Art3 Aspa BC031593 Bnip2 Bst1 C1qr1 C1r C1s Car3 Cck Ccl11 Ccl8 Ccr1 Ccr2 Cd302 Cd36 Cd48 Cd53 Cdh11 Cdkn2b Cdo1 Cel Ces3 Chrdl2 Chst1 Ckm Ckmt2 Cmkor1 Col1a1 Col3a1 Col6a1 Coro1a Cox6a2 Cox8b Cpa3 Crabp1 Crym Ctgf Ctsk Cxcl12 Cxcl13 Cxcl14 Cxcl7 Cyba Cyp1b1 Cyp2e1 Cyp4b1 Ebf1 Efemp1 Emp3 Eno3 Fabp4 Fap Fbln1…
97	V$E2F_Q4_01	63	63	337	3003	12768	-1.64	0.0	0.04	0.0	Adamts15 Alox12e Areg Axl Bst1 C1qtnf3 Ccnd2 Cd53 Cdh2 Crabp1 Ctgf Cxcl12 Cxcl14 Cyp1b1 Dgat2 Ebf1 Edg2 Elovl4 Fabp3 Faf1 Fbn2 Fbp2 Fosl1 Fst Gpc1 Gpx3 Gzmd Hmga1 Hpgd Il1rl1 Krt1-14 Krt1-17 Lgals1 Lpl Mrg1 Mt2 Muc1 Ndrg1 Nnat Olfml3 Orm1 Pgam2 Pmp22 Pp11r Pscdbp Ptgs1 Pvalb Rbp4 Rnase4 S100a6 Sfrp2 Sgce Slc16a1 Slc39a8 Sorbs1 Spon1 Tgfbi Timp1 Timp3 Wif1 Wnt5a Zfhx1b id3
98	V$HOX13_01: Hox-1.3	1	1	399	244	15527	-1.64	0.0	0.0	0.0	Abca8a
99	V$CDX2_Q5	240	240	160	10041	5730	-1.66	0.0	0.06	0.0	5830472H07Rik 9030611N15Rik Abca8a Actn2 Adn Adpn Akr1b8 Aldh1a7 Amy1 Ankrd1 Antxr1 Aoc3 Aox1 Apob48r Aqp3 Arg2 Art3 Asb5 Aspa Aspn Bnc1 Bnip2 Bst1 C1qa C1qb C1qtnf3 C1r C1s Car3 Casq1 Cav1 Cbr2 Ccl12 Ccl7 Ccl8 Ccr1 Ccr2 Cd302 Cd36 Cd48 Cd52 Cd53 Cdh2 Cdkn2b Cel Ces3 Chi3l3 Cidec Clec4d Clec7a Cmkor1 Cnn1 Col1a1 Col3a1 Col5a2 Colec12 Cox8b Cp Cpa3 Crabp1 Cspg2 Csrp3 Ctgf Ctla2a Cxcl13 Cxcl7 Cyp1b…
100	V$GATA3_03: GATA-binding factor 3	255	255	145	10615	5156	-1.7	0.0	0.06	0.0	2310001N14Rik 5830472H07Rik 9030408N13Rik 9030611N15Rik Abca8a Abcb1b Acta1 Adamts15 Adamts4 Adpn Aldh1a1 Aldh1a3 Amy1 Ankrd1 Antxr1 Aox1 Areg Arg2 Arhgdib Art3 Asb5 Aspa Aspn BC031593 Bnip2 C1qg C1qr1 C1qtnf3 C1r C1s Calm4 Car3 Casq1 Cav1 Cbr2 Cck Ccl11 Ccl12 Ccl7 Ccl8 Ccnd2 Ccr2 Cd163 Cd302 Cd34 Cd36 Cd48 Cd52 Cd83 Cdh11 Cdkn2b Cdo1 Cel Ces3 Chi3l3 Cidea Cidec Clec4d Clec4n Clec7a Cmkor1 Cnn1 C…
101	V$GATA1_02: GATA-binding factor 1	158	158	242	5662	10109	-1.7	0.0	2.56	0.62	9030611N15Rik Abca8a Actn3 Aldh1a7 Ankrd1 Antxr1 Aox1 Apob48r Apobec2 Aqp3 Aspa BC031593 Bnip2 C1qb C1qr1 C1r C1s Casq1 Ccl12 Ccl7 Ccl8 Ccnd2 Cd302 Cd34 Cd36 Cd48 Cd83 Cdh11 Cdh2 Cel Chi3l3 Chrdl2 Chst1 Ckmt2 Clec4n Clec7a Cnn1 Col18a1 Col1a1 Col3a1 Colec12 Cox8b Cp Cryba4 Crym Ctla2a Ctsk Cxcl13 Cxcl4 Cxcl5 Cxcl7 Cyp2e1 Cyp4b1 Dcn Ebf1 Ecm1 Elovl3 Emcn Eno3 F13a1 Fbn1 Fmod Fosl1 Gata2 Gem Glipr1…
102	V$E2_Q6: papilloma virus regulator E2	26	26	374	1435	14336	-1.7	0.0	0.03	0.0	Apobec2 Aqp3 Arg2 Art3 Asb5 Cdh2 Cdkn2b Crabp1 Cryab Ctgf Dpysl3 Elovl3 Elovl4 Gdf10 Gp38 Hdgfrp3 Hmga1 Loxl1 Ms4a1 Rbp4 Slc16a1 Sspn Thbd Thy1 Tmprss4 id3
103	V$E2F1_Q4_01	71	71	329	3309	12462	-1.75	0.0	0.05	0.0	Adamts15 Alox12e Areg Axl Bst1 C1qtnf3 Ccnd2 Cd53 Cdh2 Chrdl2 Crabp1 Ctgf Cxcl12 Cxcl14 Cyp1b1 Dgat2 Dpt Ebf1 Edg2 Elovl4 Fabp3 Faf1 Fbn2 Fbp2 Fosl1 Fst Gdf10 Gpc1 Gpx3 Gzmd Hmga1 Hpgd Il1rl1 Krt1-14 Krt1-17 Lgals1 Lpl Mrg1 Mt2 Muc1 Ndrg1 Nid1 Nnat Olfml3 Orm1 Pfn2 Pgam2 Pmp22 Pp11r Prss19 Pscdbp Ptgs1 Pvalb Rbp4 Rnase4 S100a6 Sfrp2 Sgce Slc16a1 Slc39a8 Sorbs1 Spon1 Tgfbi Timp1 Timp3 Tmem45b Twis…
104	V$HNF1_C: Hepatic nuclear factor 1	123	123	277	5402	10369	-1.76	0.0	0.07	0.0	2310001N14Rik Abca8a Abcb1b Aldh1a7 Ankrd1 Antxr1 Aoc3 Areg Arhgdib Art3 Asb5 Aspn Bnip2 C1qb C1qtnf3 Car3 Cav1 Cck Ccl11 Ccnd2 Ccr1 Cd302 Cd36 Cd48 Cd53 Cd83 Cdh11 Cdkn2b Chrdl2 Clec7a Col1a1 Col3a1 Coro1a Cp Cpa3 Cspg2 Cxcl7 Cyp7b1 Dcn Edg2 Efemp1 Elovl3 Enpep Fabp4 Faf1 Fap Glipr1 Glycam1 Gpc1 Gpr87 Has2 Hnmt Id1 Ifit2 Igj Ii Il2rg Inhba Inmt Kctd12 Krt1-14 Krt1-19 Krt2-6b Lmo1 Lox Loxl1 Lum L…
105	V$HNF3B_01: Hepatocyte Nuclear Factor 3beta	286	286	114	11796	3975	-1.77	0.0	0.06	0.0	2310001N14Rik 5830472H07Rik 9030408N13Rik 9030611N15Rik Abca8a Adamts15 Adamts4 Adn Adpn Akr1b8 Aldh1a3 Aldh1a7 Alox12e Amy1 Ankrd1 Antxr1 Aoc3 Aox1 Apobec2 Arg2 Arhgdib Art3 Asb5 Aspa Aspn Axl Bnc1 Bnip2 Bst1 C1qa C1qb C1qtnf3 Cav1 Ccl11 Ccl7 Ccl8 Ccr1 Ccr2 Cd163 Cd302 Cd34 Cd36 Cd52 Cd53 Cd83 Cdh11 Cdh2 Cdkn2b Cdo1 Ces3 Chst1 Cidec Ckm Ckmt2 Clec4d Clec4n Clec7a Cmkor1 Cnn1 Col1a2 Col3a1 Col5a2…
106	V$WHN_B: winged-helix factor nude	84	84	316	3832	11939	-1.77	0.0	0.06	0.0	9030408N13Rik Abcb1b Adamts15 Arg2 Axl Bnc1 Bst1 C1qr1 Casq1 Cck Ccl8 Ccnd2 Cd302 Cd48 Cdkn2b Cdo1 Chrdl2 Ckmt2 Clec4d Colec12 Cryab Crym Csf1r Ctsk Cxcl12 Cxcl4 Cyp1b1 Dgat2 Ebf1 Fabp3 Faf1 Fbn2 Fndc1 Fscn1 Gas1 Gdf10 Gp38 Gpr124 Hdgfrp2 Hdgfrp3 Hpgd Id4 Ifit2 Igj Krt1-19 Krt2-5 Lamb1-1 Ldb3 Mgl1 Mmd Msln Nov Olfm1 Pcolce2 Pdk4 Penk1 Pfn2 Pla2g7 Pmp22 Ptger2 Pthlh Rbp4 Rgs16 Rnase4 Rspondin Serp…
107	V$E2F_03	31	31	369	1639	14132	-1.79	0.0	0.03	0.0	Adamts15 Areg Cxcl12 Edg2 Fabp3 Faf1 Fbn2 Fosl1 Fst Gzmd Hmga1 Hpgd Lpl Mt2 Ndrg1 Nid1 Nnat Olfml3 Orm1 Pgam2 Pvalb Rbp4 S100a6 Sfrp2 Sgce Slc16a1 Slc39a8 Sorbs1 Wif1 Wnt5a Zfhx1b
108	V$PTF1BETA_Q6	42	42	358	1273	14498	-1.82	0.0	2.95	0.79	9030408N13Rik Actn3 Adamts4 Aldh1a7 Alox12e C1qg C1s Ccr1 Cd48 Cdkn2b Chst1 Cmkor1 Col5a1 Cox8b Crabp1 Dcn Defb1 Dgat2 Dkk2 Dpysl3 Ecm1 F13a1 Fabp3 Fcgr3 Igfbp6 Loxl1 Lpl Ms4a4d Ms4a6b Mt2 Ndrg1 Olfm1 Pcolce Plat Procr Saa1 Sdc1 Sparc Thy1 Tmsb10 Tnfaip2 Xlkd1
109	V$CMYB_01: c-Myb	70	70	330	3247	12524	-1.85	0.0	0.06	0.0	9030611N15Rik Acta1 Actn3 Aldh1a3 Aqp3 Bnc1 Bnip2 C1qa Casq1 Cbr2 Ccnd2 Cdo1 Ckmt2 Col5a2 Col6a1 Crym Ctsk Cyp2e1 Cyp4b1 Dkk3 Ebf1 Ecm1 Efemp1 F13a1 Fabp3 Fbn1 Fbn2 Fcgr1 Fhl1 Fscn1 Gp38 Gpc1 Gpr87 Gsn Hp Id1 Igj Il7r Krt1-16 Krt1-19 Ly6c Mfap5 Mmp14 Mmp3 Mt2 Nnmt Olfm1 Padi4 Penk1 Pfn2 Prkg2 Prss11 Ptn Rarres2 Rerg Rnase4 Scara3 Sgce Slc16a1 Sparc Sspn Stra6 Tgfbi Timp1 Timp3 Tnnt3 Tpm2 Trim29 T…
110	V$EBF_Q6	126	126	274	4457	11314	-1.85	0.0	2.44	0.6	Acta1 Adamts4 Akr1b8 Aldh1a3 Aldh1a7 Art3 Asb5 Bnc1 C1qa C1qb C1qg C1s Calm4 Casq1 Ccl8 Ccnd2 Chst1 Cidea Cidec Ckm Clec7a Col17a1 Col1a1 Col1a2 Col5a1 Col6a1 Coro1a Cryab Cryba4 Crym Csf1r Cspg2 Cxcl12 Cxcl7 Cyp7b1 Dkk3 Dpt Edg2 Fbn2 Fcgr3 Fosl1 Gata2 Gem Gjb4 Gjb6 Gpx3 Gsn Hmga1 Hod Igj Ii Il1rl1 Il2rg Inmt Krt1-14 Krt1-16 Krt1-17 Krt1-19 Lamb1-1 Ldb3 Lip1 Loxl1 Lpl Lum Matn2 Mfap5 Mmp14 Ms4a1 …
111	V$CDPCR3HD_01: cut-like homeodomain protein	140	140	260	5003	10768	-1.85	0.0	2.39	0.57	5830472H07Rik 9030611N15Rik Abcb1b Acta1 Actn2 Adamts15 Akr1b8 Aox1 Apobec2 Aqp1 Aqp3 Aspa Axl Bst1 C1qa C1qb C1s Car3 Cbr2 Cck Ccr1 Cd48 Cd53 Cdkn2b Cdo1 Chi3l3 Ckmt2 Clec4d Clec4n Clec7a Cmkor1 Cnn1 Col18a1 Col6a1 Cox6a2 Cox8b Ctgf Cxcl12 Cxcl4 Cyba Cyp2e1 Cyp4b1 Dcn Dio2 Dkk3 Dpt Ecm1 Efemp1 Elovl3 Emcn Enpep Faf1 Fbln2 Fbn1 Fcgr1 Fcna Fhl1 Fmod Gata2 Gem Gjb4 Glul Gp38 Gpnmb Gpr124 Gstm2 Gzmd…
112	V$NFY_Q6_01	159	159	241	6806	8965	-1.85	0.0	0.08	0.0	9030408N13Rik Abca8a Abcb1b Actn3 Adn Adpn Aldh1a3 Aldh1a7 Antxr1 Aox1 Apobec2 Areg Arg2 Arhgdib Bnip2 Bst1 C1qg C1r C1s Car3 Ccl11 Cd163 Cd302 Cd36 Cd53 Cdh11 Cdh2 Chrdl2 Chst1 Ckmt2 Clec4n Clec7a Cnn1 Col1a1 Col1a2 Col6a1 Cox6a2 Cp Cryba4 Cspg2 Cxcl12 Cyp2e1 Dgat2 Dio2 Dkk3 Dpt Ebf1 Ecm1 Emcn Emp3 Enpp2 F13a1 Fabp4 Fbln2 Fcgr3 Gas1 Gata2 Gdf10 Glipr1 Glul Gpc1 Gpx3 Gsn Gstm2 Gys2 Gzme Hdgfrp2 H…
113	V$HIF1_Q3: hypoxia induced factor	23	23	377	1286	14485	-1.85	0.0	0.03	0.0	Aqp1 Aqp3 Cck Col18a1 Cox8b Cpxm1 Dgat2 Elovl3 Gp38 Gstm2 Hmga2 Hpgd Klf4 Mgl1 Pfn2 Prss19 Ptprs Rarres2 Rgs16 Slc16a3 Sprr1b Twist1 Wif1
114	V$CREB_Q4: cAMP-response element binding protein	23	23	377	1285	14486	-1.86	0.0	0.03	0.0	Adpn Areg Arg2 Ccnd2 Cdkn2b Ctla2a Dio2 Ebf1 Fabp3 Fscn1 Gem Glipr1 Id1 Klf4 Lip1 Pck1 Pcolce2 Pdlim3 Pmaip1 Ptprs Sult1a1 Tyrobp Wnt10a
115	V$HFH4_01	21	21	379	539	15232	-1.86	0.0	3.25	1.0	Akr1b8 Aox1 Cmkor1 Col5a1 Cp Cyp2e1 Enpp2 Gpnmb Has2 Hnmt Klf4 Krt1-14 Ly6a Ndrg1 Ogn Prg1 Saa2 Serpine1 Steap Thy1 Wif1
116	V$CDPCR1_01: cut-like homeodomain protein	301	301	99	12346	3425	-1.89	0.0	0.07	0.0	5830472H07Rik 9030408N13Rik 9030611N15Rik Abca8a Abcb1b Acta1 Actn2 Actn3 Adamts15 Akr1b8 Aldh1a3 Aldh1a7 Alox12e Amy1 Aox1 Apob48r Apobec2 Aqp1 Aqp3 Areg Arg2 Arhgdib Art3 Asb5 Aspa Aspn Axl Bst1 C1qa C1qb C1qg C1qtnf3 C1r C1s Calm4 Car3 Casq1 Cbr2 Cck Ccl11 Ccl8 Ccnd2 Ccr1 Cd163 Cd302 Cd34 Cd36 Cd48 Cd52 Cd53 Cd83 Cdh11 Cdkn2b Cdo1 Cel Ces3 Chi3l3 Cidea Cidec Ckmt2 Clec4d Clec4n Clec7a Cmkor1 C…
117	V$PAX_Q6	390	390	10	15081	690	-1.97	0.0	3.29	1.0	2310001N14Rik 5830472H07Rik 9030408N13Rik 9030611N15Rik Abca8a Abcb1b Acta1 Actn2 Actn3 Adamts15 Adamts4 Adn Adpn Akr1b8 Aldh1a1 Aldh1a3 Aldh1a7 Alox12e Amy1 Ankrd1 Antxr1 Aoc3 Aox1 Apob48r Apobec2 Aqp1 Aqp3 Areg Arg2 Arhgdib Art3 Asb5 Aspa Aspn Axl BC031593 Bnip2 Bst1 C1qb C1qg C1qr1 C1qtnf3 C1r C1s Calm4 Car3 Casq1 Cav1 Cbr2 Cck Ccl11 Ccl12 Ccl7 Ccl8 Ccr1 Ccr2 Cd163 Cd302 Cd34 Cd36 Cd48 Cd52 Cd…
118	V$FOXO4_01: fork head box O4	264	264	136	10892	4879	-1.97	0.0	0.09	0.0	2310001N14Rik 5830472H07Rik 9030611N15Rik Abca8a Abcb1b Adpn Akr1b8 Aldh1a1 Aldh1a3 Alox12e Amy1 Antxr1 Aoc3 Aox1 Apob48r Apobec2 Arg2 Arhgdib Art3 Asb5 Aspa Aspn Axl Bst1 C1qb C1qtnf3 C1r Calm4 Car3 Casq1 Cav1 Cck Ccl7 Ccr1 Ccr2 Cd163 Cd36 Cd52 Cd53 Cd83 Cdh11 Cdh2 Cdkn2b Cdo1 Chi3l3 Cidea Cidec Ckm Clec4d Cmkor1 Cnn1 Col3a1 Col4a2 Col5a1 Col5a2 Colec12 Cp Cpxm1 Crabp1 Crym Csf1r Cspg2 Csrp3 Ctg…
119	V$FOX_Q2	293	293	107	12011	3760	-2.0	0.0	0.08	0.0	2310001N14Rik 5830472H07Rik 9030408N13Rik 9030611N15Rik Abca8a Abcb1b Adamts15 Adamts4 Adn Adpn Akr1b8 Alox12e Amy1 Ankrd1 Antxr1 Aoc3 Apobec2 Aqp3 Areg Arg2 Arhgdib Art3 Asb5 Aspa Aspn Axl BC031593 Bnc1 Bnip2 Bst1 C1qa C1qg C1qr1 C1qtnf3 Car3 Cav1 Cbr2 Ccl12 Ccl7 Ccl8 Ccr1 Ccr2 Cd163 Cd302 Cd34 Cd36 Cd52 Cd53 Cdh11 Cdh2 Cdkn2b Cdo1 Ces3 Chi3l3 Chst1 Cidec Ckmt2 Clec4d Clec4n Clec7a Cmkor1 Cnn1 C…
120	V$RORA1_01: RAR-related orphan receptor alpha1	39	39	361	1939	13832	-2.03	0.0	0.05	0.0	Adamts15 Aldh1a3 Asb5 BC031593 Car3 Cel Chi3l3 Ckmt2 Col6a1 Colec12 Ctsk Cyp7b1 Elovl4 Emcn Eno3 Fabp4 Fcgr1 Gjb6 Glipr1 Glycam1 Gp38 Gys2 Gzmd Gzme Id1 Igj Lzp-s Mmp14 Pgam2 Procr S100a4 Serpinb1a Slc39a8 Smpx Tfpi2 Timp3 Tm6sf1 Tmem45b Tnfaip6
121	V$FOXP3_Q4	225	225	175	9349	6422	-2.04	0.0	0.11	0.0	2310001N14Rik 5830472H07Rik 9030408N13Rik Abca8a Abcb1b Actn2 Actn3 Adamts15 Adn Aldh1a1 Aldh1a7 Aoc3 Aqp3 Areg Arg2 Arhgdib Art3 Asb5 Aspa Aspn Axl Bnip2 C1qg C1qtnf3 Car3 Cav1 Cck Ccl12 Ccl7 Ccl8 Ccnd2 Ccr1 Ccr2 Cd163 Cd34 Cd36 Cd53 Cdh11 Cdh2 Cel Chi3l3 Chrdl2 Chst1 Cidea Cidec Ckm Clec4d Clec4n Clec7a Cmkor1 Cnn1 Col1a1 Col3a1 Col5a1 Col5a2 Col6a1 Colec12 Cpa3 Crym Csf1r Cspg2 Csrp3 Ctgf Ctla…
122	V$TFIII_Q6	376	376	24	14466	1305	-2.04	0.0	2.87	0.75	2310001N14Rik 5830472H07Rik 9030611N15Rik Abca8a Abcb1b Acta1 Actn2 Actn3 Adamts15 Adamts4 Adn Adpn Akr1b8 Aldh1a3 Aldh1a7 Alox12e Amy1 Ankrd1 Antxr1 Aoc3 Aox1 Apob48r Apobec2 Aqp1 Aqp3 Areg Arg2 Arhgdib Art3 Asb5 Aspn Axl BC031593 Bnc1 Bnip2 Bst1 C1qa C1qb C1qg C1qr1 C1qtnf3 C1r Calm4 Car3 Casq1 Cav1 Cbr2 Cck Ccl11 Ccl12 Ccl7 Ccl8 Ccnd2 Ccr1 Ccr2 Cd163 Cd302 Cd34 Cd48 Cd52 Cd53 Cd83 Cdh11 Cdh2 C…
123	V$NFKB_Q6: NF-kappaB	60	60	340	1970	13801	-2.04	0.0	2.52	0.6	Adamts4 Aldh1a3 Alox12e Amy1 BC031593 C1s Calm4 Cav1 Ccl11 Cd83 Chrdl2 Col5a1 Csf1r Ctgf Cxcl4 Cxcl5 Dcn Dkk3 Enpp2 Fbln1 Fbn1 Fbp2 Fscn1 Gjb6 Gp38 Gpc1 Has2 Ifit2 Ii Klf4 Lamb3 Lpd Lyzs Mcpt5 Mmp2 Moxd1 Ms4a6b Myl1 Pcolce Pdk4 Penk1 Postn Prg1 Procr Prss19 Ptgs1 Pthlh Scara3 Sdc1 Serpinb2 Serpine1 Smpx Sorbs1 Tfpi2 Tgfbi Timp1 Timp3 Tslp Ucp1 Wnt10a
124	V$NKX25_01: homeo domain factor Nkx-2.5/Csx, tinman homolog	209	209	191	7761	8010	-2.04	0.0	2.08	0.36	5830472H07Rik Actn3 Adamts15 Adn Adpn Aldh1a7 Amy1 Ankrd1 Aoc3 Apob48r Areg Aspn Axl Bnc1 Bnip2 C1qg C1qr1 C1qtnf3 C1r C1s Car3 Cck Ccl11 Ccl12 Ccl7 Ccl8 Ccr2 Cd163 Cd302 Cd34 Cd36 Cd48 Cd83 Cdkn2b Cdo1 Cel Ces3 Chi3l3 Chrdl2 Chst1 Cidea Clec4n Clec7a Cmkor1 Cnn1 Col18a1 Col1a1 Col3a1 Col5a1 Col5a2 Colec12 Coro1a Cp Cpa3 Cryab Cryba4 Csf1r Csrp3 Ctgf Cxcl14 Cxcl4 Cxcl5 Cxcl7 Cyba Cyp4b1 Dcn Dpt D…
125	V$E12_Q6	93	93	307	4126	11645	-2.05	0.0	0.09	0.0	Acta1 Aldh1a3 Alox12e Aox1 Apobec2 Aqp3 Areg Arg2 BC031593 Bnc1 Bst1 C1qa Cbr2 Ccl12 Ccr1 Cd48 Cdh2 Cel Chi3l3 Chrdl2 Ckm Clec4n Cmkor1 Col18a1 Col1a2 Coro1a Cpa3 Cpxm1 Cryab Cryba4 Cxcl13 Cxcl14 Cxcl4 Cyp1b1 Cyp2e1 Eno3 Fabp3 Fbn1 Fhl1 Gata2 Gys2 Hmga1 Hpgd Hsd11b1 Igj Il2rg Inmt Krt1-14 Krt1-15 Krt1-16 Krt1-19 Lamb3 Lip1 Lzp-s Mef2c Mmp2 Ms4a1 Mt2 Muc1 Mylpf Ndrg1 Nid1 Npl Padi3 Padi4 Pcolce Pd…
126	V$PAX6_01: Pax-6	176	176	224	7406	8365	-2.08	0.0	0.12	0.0	5830472H07Rik 9030611N15Rik Abca8a Abcb1b Acta1 Adn Akr1b8 Aldh1a1 Aldh1a3 Alox12e Antxr1 Aox1 Apob48r Apobec2 Art3 Asb5 Bnc1 C1qa C1qb C1qr1 C1s Calm4 Car3 Ccl11 Ccnd2 Ccr2 Cd34 Cd36 Cd48 Cd52 Cd53 Cd83 Cel Ces3 Chi3l3 Chst1 Clec4d Clec7a Col1a1 Col1a2 Col5a1 Col5a2 Cox8b Cp Crym Csf1r Cspg2 Ctla2a Cxcl14 Cxcl5 Cyba Cyp4b1 Cyp7b1 Defb1 Dio2 Dpt Dpysl3 Ebf1 Efemp1 Eno3 F13a1 Fabp3 Faf1 Fbln1 Fbp2…
127	V$E2F_Q4: E2F	125	125	275	5389	10382	-2.09	0.0	0.11	0.0	Actn3 Adamts15 Adamts4 Aldh1a3 Alox12e Aox1 Areg Arg2 Axl Bnip2 C1r Ccl8 Ccnd2 Cd53 Cdh2 Cel Chrdl2 Cmkor1 Cnn1 Col18a1 Col4a2 Coro1a Cox8b Cpxm1 Crabp1 Cryab Crym Ctgf Ctsk Cxcl12 Cxcl13 Cxcl14 Cxcl7 Cyp1b1 Cyp4b1 Cyp7b1 Dgat2 Ebf1 Edg2 Elovl3 Elovl4 Emp3 Eno3 Enpp2 Fabp3 Faf1 Fbln2 Fbn2 Fndc1 Fosl1 Fst Gas1 Gata2 Gdf10 Gem Glul Gpc1 Gpx3 Gsn Gzmd Hdgfrp2 Hdgfrp3 Hmga1 Hmga2 Hpgd Id1 Ifit2 Il1rl…
128	V$NFKB_Q6_01	267	267	133	10067	5704	-2.09	0.0	2.08	0.36	2310001N14Rik 9030408N13Rik 9030611N15Rik Abcb1b Actn2 Actn3 Adamts15 Adamts4 Adn Adpn Akr1b8 Aldh1a1 Aldh1a3 Alox12e Amy1 Ankrd1 Antxr1 Aoc3 Aqp1 Areg Arg2 Art3 Aspa Aspn BC031593 Bnc1 Bnip2 Bst1 C1qa C1qb C1qg C1qr1 C1r C1s Calm4 Car3 Cbr2 Cck Ccl11 Ccnd2 Ccr2 Cd163 Cd302 Cd83 Cdh11 Cdh2 Cdo1 Chi3l3 Chrdl2 Cidec Ckm Ckmt2 Cmkor1 Col17a1 Col18a1 Col1a1 Col3a1 Col5a1 Col6a1 Colec12 Coro1a Cox6a2 …
129	V$GATA2_02: GATA-binding factor 2	125	125	275	5382	10389	-2.1	0.0	0.11	0.0	9030611N15Rik Abca8a Adamts15 Aldh1a1 Antxr1 Apobec2 Aqp3 Arhgdib Art3 Aspn BC031593 Bst1 C1qb C1qr1 C1qtnf3 C1r C1s Cav1 Ccl7 Ccr2 Cd34 Cd36 Cd52 Cd53 Cdkn2b Cel Ces3 Chi3l3 Chrdl2 Clec4d Cnn1 Col1a2 Col3a1 Col6a1 Colec12 Cp Cpa3 Ctla2a Cxcl13 Cxcl4 Cxcl5 Cyp4b1 Defb1 Dgat2 Dio2 Dkk3 Dpt Ecm1 Edg2 Emcn Eno3 Enpp2 Fabp4 Fbp2 Fndc1 Gem Glipr1 Glycam1 Gpr87 Gstm2 Gys2 Has2 Hod Hp Hsd11b1 Ifit2 Igj …
130	V$RFX1_02: X-box binding protein RFX1	125	125	275	5379	10392	-2.12	0.0	0.11	0.0	2310001N14Rik 9030611N15Rik Abcb1b Actn2 Adamts4 Aldh1a7 Alox12e Areg Arhgdib Art3 Aspa Aspn Axl Bnc1 Bnip2 C1qr1 Car3 Casq1 Cd163 Cd302 Cd52 Cd83 Cdkn2b Cdo1 Chi3l3 Cidec Ckm Clec7a Col18a1 Col5a1 Col6a1 Cpa3 Cpxm1 Crabp1 Csf1r Cxcl12 Cxcl14 Cxcl7 Cyp1b1 Dgat2 Dpysl3 Ecm1 Edg2 Elovl4 Eno3 Fabp3 Fap Fbln1 Fbn2 Fhl1 Gem Gjb6 Glipr1 Gpc1 Gpr124 Has2 Heph Hmga1 Hmga2 Hnmt Hsd11b1 Ifit2 Igfbp6 Ii Il7…
131	V$IK3_01: Ikaros 3	49	49	351	1575	14196	-2.14	0.0	2.49	0.6	Aldh1a1 Aldh1a3 Art3 Ccl12 Chrdl2 Col4a2 Cox8b Cpxm1 Crabp1 Cspg2 Cxcl5 Cyba Defb1 Fabp3 Fscn1 Gas1 Gjb4 Gys2 Hnmt Igfbp6 Ii Islr Krt1-19 Krt2-6b Lpd Mcpt5 Mgl1 Ms4a6b Myh4 Olfml3 Pcolce Pdk4 Pdlim3 Prelp Rspondin S100a8 S100a9 Sdc1 Sema3a Serpinb2 Serpine1 Sspn Timp2 Tm6sf1 Tnfaip6 Tnfaip9 Tnni2 Wnt5b Zfhx1a
132	V$MINI20_B: Muscle initiator sequence-20	256	256	144	9650	6121	-2.14	0.0	1.98	0.31	2310001N14Rik 9030408N13Rik Abcb1b Acta1 Actn2 Actn3 Adamts15 Adn Adpn Aldh1a3 Aldh1a7 Alox12e Ankrd1 Antxr1 Aoc3 Aox1 Apob48r Apobec2 Aqp3 Areg Arg2 Art3 Asb5 Axl BC031593 Bnip2 Bst1 C1qa C1qb C1qr1 C1r Car3 Casq1 Cav1 Cbr2 Cck Ccl11 Ccnd2 Ccr2 Cd163 Cd34 Cd48 Cd52 Cd83 Cdh2 Cdkn2b Cel Ces3 Chrdl2 Cidec Ckm Ckmt2 Clec7a Cmkor1 Cnn1 Col18a1 Col1a1 Col1a2 Col4a2 Col5a1 Coro1a Cox6a2 Cox8b Cpxm1 Cr…
133	V$E2F1DP1_01: E2F-1:DP-1 heterodimer	103	103	297	4499	11272	-2.15	0.0	0.11	0.0	Abcb1b Actn3 Adamts4 Aldh1a3 Arg2 BC031593 Bnip2 C1r Ccl8 Cd83 Cdh2 Cel Chrdl2 Cmkor1 Col18a1 Col5a1 Cpxm1 Crabp1 Cxcl12 Cxcl13 Cyp1b1 Cyp4b1 Cyp7b1 Defb1 Dgat2 Dpysl3 Edg2 Elovl3 Elovl4 Eno3 Fabp3 Faf1 Fap Fbln2 Fbn1 Fbn2 Fosl1 Fscn1 Gas1 Gata2 Gem Gjb6 Glul Gpc1 Gzmd Hdgfrp2 Hmga1 Hmga2 Hpgd Id1 Ifit2 Klf4 Klk7 Krt1-19 Krt2-5 Lamb3 Lip1 Lpd Lpl Ly86 Mef2c Met Moxd1 Mrg1 Ms4a4d Muc1 Nnat Nr2f1 O…
134	V$GFI1_01: growth factor independence 1	127	127	273	4591	11180	-2.18	0.0	1.98	0.31	5830472H07Rik 9030408N13Rik 9030611N15Rik Abcb1b Aldh1a1 Aoc3 Aox1 Apobec2 Aqp1 Art3 BC031593 Bnc1 Bnip2 C1qb C1qr1 Cav1 Ccl12 Ccl8 Ccr2 Cdh11 Ckm Clec4n Clec7a Col17a1 Col18a1 Col3a1 Col4a2 Col5a1 Col5a2 Colec12 Cox6a2 Cp Cpa3 Crabp1 Csf1r Cspg2 Csrp3 Ctgf Cxcl14 Cxcl4 Cxcl5 Cxcl7 Cyp1b1 Cyp4b1 Dpt Ebf1 Edg2 Elovl3 Enpp2 F13a1 Fabp4 Faf1 Fbln1 Fbn1 Fbp2 Fhl1 Fmod Fst Gas1 Gem Glul Gp38 Gstm2 Has…
135	V$NKX3A_01: NK class homeobox factor 3A	69	69	331	3127	12644	-2.2	0.0	0.09	0.0	5830472H07Rik Abca8a Abcb1b Adpn Aldh1a3 Amy1 Antxr1 Aqp3 Aspn C1qb C1r Casq1 Ccl8 Ccr1 Cd34 Cd48 Cd53 Clec7a Col4a2 Colec12 Cox6a2 Cpa3 Cxcl5 Dpt Dpysl3 Elovl3 Fabp4 Fbp2 Fcgr3 Gpnmb Gzmd Hdgfrp2 Heph Hod Id1 Inhba Irg1 Islr Klf4 Klk7 Lip1 Lum Ly6a Ly6c Mcpt5 Mef2c Mmp12 Mmp14 Ms4a1 Myom2 Olfml3 Pcolce Pgam2 Plac8 Pmp22 Pp11r Procr Ptgs1 Ptn Rgs16 Sdc1 Serping1 Slfn4 Slpi Sprr2h Thy1 Tyrobp Wnt1…
136	V$TAL1BETAITF2_01: Tal-1beta:ITF-2 heterodimer	35	35	365	1066	14705	-2.21	0.0	2.58	0.62	9030408N13Rik 9030611N15Rik Actn3 Ankrd1 Aoc3 Arg2 C1qtnf3 Calm4 Cd34 Cidec Coro1a Cox6a2 Ctsk Fap Fndc1 Gjb6 Glycam1 Gsn Gstm2 Inhba Itgbl1 Klk10 Loxl1 Mgl1 Mrc1 Ms4a4d Myl1 Padi4 Rcn3 S100a4 Scel Tnfaip6 Tnfaip9 Vegfc Xlkd1
137	V$NFE2_01: NF-E2 p45	66	66	334	2232	13539	-2.21	0.0	2.24	0.44	Abca8a Abcb1b Adpn Aox1 Apob48r C1qb C1qr1 Cd302 Chst1 Ckmt2 Crym Csf1r Cspg2 Ctla2a Ctsk Cxcl5 Cyp7b1 Dcn Ecm1 Edg2 Elovl3 Elovl4 Emp3 Enpep Fabp4 Fbp2 Gjb4 Gpc1 Gys2 Id1 Igj Il7r Krt1-14 Krt1-16 Lamb3 Lum Mmp12 Mmp13 Mmp3 Ms4a1 Mt2 Npl Orm1 Padi4 Pappa Pmp22 Prg1 Prg4 Procr Prrx2 Prss18 Scel Sema3a Serpinb1a Smpx Sorbs1 Sostdc1 Sparc Sprr1a Sprr2h Tfpi2 Timp3 Tmem45b Tnfaip2 Xlkd1 Zfhx1a
138	V$GATA2_03: GATA-binding factor 2	110	110	290	4754	11017	-2.21	0.0	0.12	0.0	9030611N15Rik Abca8a Adamts15 Antxr1 Arhgdib Art3 BC031593 Bnip2 C1qg C1qtnf3 Casq1 Cav1 Ccl7 Ccr2 Cd302 Cd34 Cd36 Cd52 Cd83 Ces3 Chi3l3 Clec4d Cmkor1 Col1a2 Col3a1 Cp Cpa3 Cryba4 Csrp3 Ctla2a Cxcl4 Cxcl5 Cyp2e1 Cyp4b1 Defb1 Dpysl3 Ebf1 Edg2 Emcn Eno3 Enpp2 Fabp4 Fbp2 Fhl1 Fndc1 Gem Glipr1 Glycam1 Gstm2 Gzmd Gzme Hp Ifit2 Igj Inhba Itgbl1 Itm2a Klk7 Krt1-15 Krt1-19 Ldb3 Lip1 Lum Ly6a Ly6c Matn2 M…
139	V$FXR_IR1_Q6	8	8	392	146	15625	-2.22	0.0	3.28	1.0	C1s Cnn1 Col6a1 Fmod Ly6c Scara3 Trim29 Zfhx1b
140	V$CETS1P54_01: c-Ets-1(p54)	250	250	150	10266	5505	-2.22	0.0	0.14	0.0	2310001N14Rik 9030408N13Rik Abca8a Abcb1b Actn2 Adamts4 Adn Adpn Akr1b8 Aldh1a3 Aldh1a7 Alox12e Amy1 Antxr1 Aoc3 Aox1 Apob48r Apobec2 Aqp1 Aqp3 Areg Art3 Asb5 Aspa BC031593 Bnc1 Bnip2 C1qb C1qg C1qr1 Calm4 Car3 Casq1 Cav1 Cck Ccl12 Ccl7 Ccl8 Ccnd2 Ccr1 Cd163 Cd302 Cd34 Cd48 Cd83 Cdh2 Cdo1 Cel Ces3 Chi3l3 Cidec Clec4d Cmkor1 Cnn1 Col17a1 Col18a1 Col1a1 Col4a2 Col6a1 Colec12 Coro1a Cpa3 Cpxm1 Cryba…
141	V$PAX3_B: Pax-3 binding sites	232	232	168	9555	6216	-2.23	0.0	0.15	0.0	2310001N14Rik 5830472H07Rik Actn3 Adamts15 Adn Akr1b8 Aldh1a1 Aldh1a3 Aldh1a7 Aoc3 Apob48r Aqp1 Aqp3 Areg Arg2 Asb5 Aspa Axl Bnc1 Bnip2 C1qa C1qr1 C1r C1s Calm4 Car3 Cbr2 Ccl11 Ccl7 Ccnd2 Ccr2 Cd34 Cd83 Cdh2 Cdkn2b Cdo1 Ces3 Cidea Cidec Ckm Ckmt2 Clec7a Cmkor1 Col1a2 Col3a1 Col4a2 Col5a1 Col5a2 Colec12 Coro1a Cox8b Cpxm1 Crabp1 Cryba4 Crym Csf1r Csrp3 Ctla2a Ctsk Cxcl12 Cxcl13 Cxcl4 Cxcl5 Cxcl7 C…
142	V$ELF1_Q6	199	199	201	7440	8331	-2.24	0.0	1.79	0.24	5830472H07Rik 9030408N13Rik 9030611N15Rik Abca8a Actn2 Actn3 Adn Adpn Akr1b8 Aldh1a1 Aldh1a7 Amy1 Ankrd1 Apob48r Apobec2 Aqp1 Areg Arhgdib Art3 Asb5 Aspa Axl Bnip2 Bst1 C1qa C1qb C1qg C1qtnf3 C1r C1s Car3 Casq1 Cck Ccl12 Ccl7 Ccl8 Ccnd2 Ccr2 Cd302 Cd48 Cd52 Cdkn2b Cdo1 Chi3l3 Cidea Ckmt2 Clec4d Clec4n Clec7a Cnn1 Col3a1 Col4a2 Col5a1 Colec12 Coro1a Cp Cxcl4 Cyp2e1 Cyp4b1 Defb1 Dgat2 Dkk2 Ebf1 Ecm…
143	V$PBX_Q3	375	375	25	15062	709	-2.24	0.0	0.04	0.0	2310001N14Rik 5830472H07Rik 9030408N13Rik 9030611N15Rik Abca8a Abcb1b Acta1 Actn2 Actn3 Adamts15 Adamts4 Adn Adpn Akr1b8 Aldh1a3 Aldh1a7 Amy1 Ankrd1 Antxr1 Aoc3 Aox1 Apob48r Apobec2 Aqp1 Aqp3 Areg Arg2 Arhgdib Art3 Asb5 Aspa Aspn Axl BC031593 Bnc1 Bnip2 Bst1 C1qa C1qb C1qg C1qr1 C1qtnf3 C1r C1s Calm4 Casq1 Cav1 Cbr2 Cck Ccl11 Ccl12 Ccl7 Ccl8 Ccnd2 Ccr1 Ccr2 Cd163 Cd302 Cd34 Cd36 Cd48 Cd52 Cd53 Cd…
144	V$E2F_Q6_01	38	38	362	1857	13914	-2.26	0.0	0.07	0.0	Adamts15 Alox12e C1qtnf3 Ccnd2 Ctgf Cxcl12 Cxcl14 Edg2 Elovl4 Fabp3 Faf1 Fbn2 Fosl1 Fst Gzmd Hmga1 Hpgd Il1rl1 Lpl Mrg1 Mt2 Ndrg1 Nnat Orm1 Pgam2 Pmp22 Pvalb Rbp4 S100a6 Sfrp2 Sgce Slc16a1 Slc39a8 Tgfbi Timp3 Wif1 Wnt5a Zfhx1b
145	V$ELK1_02: Elk-1	298	298	102	12132	3639	-2.27	0.0	0.12	0.0	2310001N14Rik 9030408N13Rik 9030611N15Rik Abca8a Abcb1b Acta1 Actn2 Actn3 Adamts4 Adn Adpn Akr1b8 Aldh1a3 Aldh1a7 Alox12e Amy1 Ankrd1 Antxr1 Aoc3 Aox1 Apob48r Apobec2 Aqp1 Aqp3 Areg Arhgdib Art3 Asb5 Aspa Axl Bnc1 Bnip2 C1qa C1qb C1qr1 C1s Calm4 Car3 Casq1 Cbr2 Cck Ccl11 Ccl12 Ccl7 Ccl8 Ccnd2 Ccr1 Cd163 Cd302 Cd34 Cd36 Cd48 Cd83 Cdh2 Cdkn2b Cel Chrdl2 Cidec Ckmt2 Clec4d Clec7a Cmkor1 Col17a1 Col1…
146	V$COMP1_01: COMP1	258	258	142	9774	5997	-2.27	0.0	1.8	0.24	9030408N13Rik 9030611N15Rik Abca8a Acta1 Actn2 Actn3 Adn Adpn Aldh1a3 Aldh1a7 Ankrd1 Antxr1 Aox1 Apob48r Apobec2 Aqp1 Arg2 Arhgdib Art3 Asb5 Aspa Aspn Axl BC031593 Bnc1 Bnip2 Bst1 C1qb C1qtnf3 C1r Calm4 Car3 Cbr2 Cck Ccl11 Ccl7 Ccl8 Ccr1 Cd163 Cd302 Cd36 Cd83 Cdh11 Cdh2 Cdkn2b Cel Chi3l3 Chrdl2 Chst1 Cidea Ckm Ckmt2 Clec7a Col17a1 Col1a1 Col3a1 Col5a2 Col6a1 Coro1a Cox6a2 Cox8b Cp Cryab Crym Csf1…
147	V$BACH2_01: BTB and CNC homolog 2	282	282	118	10737	5034	-2.32	0.0	1.8	0.24	2310001N14Rik 5830472H07Rik 9030611N15Rik Abca8a Abcb1b Acta1 Adamts4 Adn Adpn Akr1b8 Aldh1a7 Amy1 Ankrd1 Aoc3 Aox1 Apob48r Apobec2 Arg2 Arhgdib Art3 Aspn Axl C1qa C1qb C1qg C1qr1 C1qtnf3 C1r C1s Calm4 Car3 Casq1 Cck Ccl11 Ccl12 Ccnd2 Ccr1 Ccr2 Cd163 Cd302 Cd34 Cd36 Cd48 Cd53 Cd83 Cdh2 Cdkn2b Ces3 Chst1 Cidec Ckm Ckmt2 Clec4d Clec4n Clec7a Cmkor1 Cnn1 Col18a1 Col1a1 Col1a2 Col3a1 Col4a2 Col5a1 Co…
148	V$LMO2COM_02: complex of Lmo2 bound to Tal-1, E2A proteins, and GATA-1, half-site 2	221	221	179	8337	7434	-2.32	0.0	1.68	0.17	5830472H07Rik 9030611N15Rik Abca8a Abcb1b Actn3 Aldh1a1 Aldh1a7 Ankrd1 Antxr1 Aox1 Apobec2 Aqp1 Aqp3 Arg2 Arhgdib Art3 Aspa BC031593 Bnip2 C1qb C1qr1 C1qtnf3 C1r C1s Calm4 Casq1 Cck Ccl12 Ccl7 Ccl8 Ccnd2 Ccr2 Cd302 Cd34 Cd48 Cd83 Cdh11 Cel Ces3 Chi3l3 Chrdl2 Cidea Ckmt2 Clec7a Cnn1 Col18a1 Col1a1 Col1a2 Col3a1 Col4a2 Col5a2 Col6a1 Colec12 Coro1a Cox6a2 Cox8b Cp Cpa3 Crabp1 Cryab Cryba4 Crym Ctgf …
149	V$STAF_02: Se-Cys tRNA gene transcription activating factor	59	59	341	2694	13077	-2.32	0.0	0.1	0.0	Abca8a Actn3 Adamts15 Adn Adpn Aqp1 Aspa Axl BC031593 Bnip2 C1qb C1qr1 Cav1 Ccl11 Ccnd2 Cd48 Col18a1 Col1a2 Cp Cyp4b1 Elovl4 Eno3 Fosl1 Gjb4 Gpnmb Hdgfrp2 Hod Igj Inmt Krt1-17 Krt1-19 Lamb1-1 Lmo1 Mgl1 Mmp14 Mmp3 Moxd1 Olfml3 Pappa Pck1 Pcolce Penk1 Phlda3 Plac8 Prelp Prkg2 Ptgs1 Rarres2 Rspondin Saa3 Scara3 Scel Sgce Smpx Sult1a1 Timp1 Tnnc2 Xlkd1 Zfhx1b
150	V$PADS_C: Retroviral Poly A downstream element	113	113	287	4090	11681	-2.33	0.0	1.82	0.24	Abca8a Akr1b8 Amy1 Aox1 Arg2 C1qa C1qg Calm4 Ccr2 Cd302 Cd48 Cd83 Cdh11 Cdkn2b Clec4d Col17a1 Col18a1 Col1a1 Cpxm1 Csf1r Csrp3 Cxcl7 Cyp7b1 Dcn Dio2 Elovl4 Emcn Eno3 Enpp2 Fcna Fhl1 Fndc1 Fscn1 Gem Gjb4 Gjb6 Glycam1 Gp38 Gpc1 Gpnmb Gpx3 Gsn Gstm2 Gzme Hsd11b1 Id1 Igfbp6 Il2rg Inmt Kctd12 Klk7 Krt1-14 Krt1-16 Krt1-17 Lamb1-1 Ldb3 Lox Lpl Lum Ly6a Ly6c Lyzs Lzp-s Mest Met Mgl1 Mmp13 Mmp3 Moxd1 Mrc1…
151	V$VMW65_Q6	163	163	237	6799	8972	-2.33	0.0	0.17	0.0	9030611N15Rik Abca8a Adamts15 Adn Adpn Akr1b8 Aldh1a7 Amy1 Ankrd1 Antxr1 Aoc3 Aox1 Apob48r Apobec2 Arhgdib Asb5 Axl Bnip2 C1qa C1qg C1r C1s Car3 Cav1 Ccl12 Ccl7 Ccl8 Ccr2 Cd163 Cd36 Cd83 Cdh11 Cdh2 Cdkn2b Cdo1 Chi3l3 Cidec Ckmt2 Clec4n Cnn1 Col1a1 Col3a1 Col6a1 Coro1a Cox6a2 Cp Cpa3 Cpxm1 Csf1r Ctsk Cxcl13 Cxcl7 Cyp4b1 Cyp7b1 Dcn Defb1 Dio2 Dpysl3 Ebf1 Emcn Fabp4 Fap Fbln2 Fcna Fhl1 Fmod Gas1 Gli…
152	V$GRE_C: Glucocorticoid response element	21	21	379	579	15192	-2.35	0.0	2.66	0.67	C1qb C1r Cav1 Cd53 Chst1 Cidea Cyp2e1 Gjb6 Hod Hp Il7r Lip1 Orm1 Padi4 Penk1 Prss11 S100a9 Serpine1 Tmprss4 Tnfaip9 Vegfc
153	V$SMAD3_Q6	240	240	160	9098	6673	-2.35	0.0	1.65	0.16	2310001N14Rik 5830472H07Rik 9030408N13Rik 9030611N15Rik Abcb1b Acta1 Actn2 Actn3 Adamts15 Adamts4 Adn Aldh1a3 Ankrd1 Aoc3 Aox1 Apob48r Apobec2 Aqp1 Aqp3 Areg Arg2 Arhgdib Art3 Asb5 Axl BC031593 Bnc1 Bst1 C1qa C1qg C1r Calm4 Cav1 Cbr2 Cck Ccl11 Ccl7 Ccl8 Ccr1 Ccr2 Cd163 Cd34 Cd48 Cd52 Cd83 Cdh2 Cdkn2b Cdo1 Cel Chi3l3 Chrdl2 Cidea Cidec Ckm Ckmt2 Cnn1 Col18a1 Col1a1 Col1a2 Col5a1 Col5a2 Coro1a Cox6…
154	V$AHRARNT_01: aryl hydrocarbon receptor:Arnt heterodimers	18	18	382	1004	14767	-2.36	0.0	0.05	0.0	Aldh1a1 Cd83 Cdo1 Cyp1b1 F13a1 Fap Fbn2 Gstm2 Hmga1 Mmd Moxd1 Nid1 Pp11r Rgs16 Slc43a3 Timp2 Timp3 Vegfc
155	V$MRF2_01: modulator recognition factor 2	236	236	164	9656	6115	-2.37	0.0	0.19	0.0	2310001N14Rik 9030408N13Rik Abca8a Acta1 Actn2 Adn Adpn Akr1b8 Aldh1a7 Amy1 Ankrd1 Antxr1 Aoc3 Aox1 Arhgdib Art3 Asb5 Aspa Bst1 C1qb C1qg C1qtnf3 C1r C1s Cav1 Ccl11 Ccl8 Ccr1 Ccr2 Cd34 Cd48 Cd52 Cd53 Cd83 Cdh11 Cel Ces3 Chi3l3 Chrdl2 Cidec Clec4d Clec4n Clec7a Cnn1 Col18a1 Col1a1 Col3a1 Col4a2 Col5a1 Col5a2 Col6a1 Colec12 Cox6a2 Cox8b Cpa3 Cryba4 Crym Cspg2 Csrp3 Ctgf Ctla2a Ctsk Cxcl13 Cxcl14 Cx…
156	V$LPOLYA_B: Lentiviral Poly A signal	74	74	326	3277	12494	-2.38	0.0	0.13	0.0	5830472H07Rik 9030611N15Rik Abca8a Abcb1b Adamts15 Adpn Amy1 Apobec2 Arhgdib Art3 Asb5 Aspn C1qr1 Cav1 Ccl12 Ccl7 Ccr1 Ccr2 Cd34 Cd83 Cdh11 Cdkn2b Cnn1 Col1a1 Col1a2 Col4a2 Cp Cxcl4 Cyp2e1 Cyp7b1 Dio2 Dpt Emp3 F13a1 Fabp3 Fbn2 Glul Glycam1 Gzme Hdgfrp2 Heph Ifit2 Igfbp6 Krt1-14 Lip1 Lpd Matn2 Mmp12 Mmp14 Ms4a4d Ms4a6b Myom2 Nov Ogn Padi4 Pcolce2 Pmaip1 Prelp Rarres2 Rnase4 S100a4 Serpinb2 Slc39a8…
157	V$VMYB_01: v-Myb	277	277	123	11253	4518	-2.42	0.0	0.18	0.0	2310001N14Rik 9030408N13Rik 9030611N15Rik Abcb1b Actn2 Adamts15 Adamts4 Adpn Akr1b8 Aldh1a1 Aldh1a3 Aldh1a7 Alox12e Ankrd1 Antxr1 Aox1 Apob48r Apobec2 Aqp1 Aqp3 Arg2 Arhgdib Art3 Asb5 Aspn Axl BC031593 Bnip2 C1qa C1qg C1qr1 Car3 Cbr2 Ccl12 Ccl8 Ccr2 Cd163 Cd302 Cd36 Cd48 Cd52 Cd53 Cd83 Cdh11 Cdh2 Cdkn2b Cdo1 Cel Ces3 Chi3l3 Chrdl2 Chst1 Cidea Cidec Ckm Ckmt2 Clec4n Clec7a Cnn1 Col17a1 Col18a1 Col…
158	V$HNF4_DR1_Q3	328	328	72	12588	3183	-2.43	0.0	1.86	0.24	2310001N14Rik 5830472H07Rik 9030408N13Rik 9030611N15Rik Abcb1b Acta1 Actn3 Adamts15 Adamts4 Adn Akr1b8 Aldh1a7 Alox12e Amy1 Ankrd1 Antxr1 Aoc3 Apob48r Apobec2 Aqp1 Aqp3 Aspa BC031593 Bnc1 Bnip2 Bst1 C1qa C1qb C1qr1 C1qtnf3 C1r Calm4 Car3 Casq1 Cck Ccl11 Ccl12 Ccl7 Ccl8 Ccnd2 Ccr1 Ccr2 Cd163 Cd302 Cd34 Cd36 Cd48 Cd53 Cd83 Cdh11 Cdh2 Cdkn2b Cdo1 Cel Ces3 Chrdl2 Chst1 Cidea Cidec Ckm Ckmt2 Clec4n Cl…
159	V$MEF2_Q6_01	228	228	172	9312	6459	-2.43	0.0	0.21	0.0	5830472H07Rik 9030408N13Rik 9030611N15Rik Abca8a Abcb1b Acta1 Adamts15 Adamts4 Adpn Akr1b8 Aldh1a1 Aldh1a3 Aldh1a7 Amy1 Ankrd1 Antxr1 Aoc3 Aox1 Apobec2 Aqp1 Aqp3 Arg2 Arhgdib Art3 Asb5 Aspa Bst1 C1qr1 C1qtnf3 Casq1 Cav1 Ccl12 Ccl7 Ccnd2 Ccr1 Ccr2 Cd302 Cd36 Cd48 Cd52 Cd53 Cd83 Cdh11 Cdh2 Cdkn2b Ces3 Cidea Cidec Ckm Ckmt2 Clec4d Clec4n Clec7a Cnn1 Col1a1 Col3a1 Col5a2 Colec12 Coro1a Cox6a2 Cox8b C…
160	V$E2A_Q2	245	245	155	9342	6429	-2.45	0.0	1.49	0.08	9030408N13Rik 9030611N15Rik Abcb1b Acta1 Actn2 Actn3 Adamts15 Adamts4 Adn Adpn Akr1b8 Aldh1a1 Alox12e Ankrd1 Antxr1 Aoc3 Aox1 Apob48r Apobec2 Aqp1 Aqp3 Areg Arg2 Arhgdib Asb5 Aspa BC031593 Bnc1 Bnip2 Bst1 C1qa C1qb C1r Calm4 Car3 Casq1 Cbr2 Cck Ccl11 Ccl12 Ccl7 Ccl8 Ccr1 Ccr2 Cd163 Cd48 Cd52 Cdkn2b Cel Ces3 Chi3l3 Chrdl2 Chst1 Ckm Ckmt2 Clec4n Cmkor1 Cnn1 Col17a1 Col18a1 Col1a2 Col5a1 Col5a2 Col6…
161	V$NKX61_01: NKX6-1	17	17	383	949	14822	-2.47	0.0	0.05	0.0	5830472H07Rik Apobec2 Arg2 Art3 C1qtnf3 Cd163 Cd52 Ckm Col1a1 Cpa3 Fhl1 Gpnmb Id1 Il1rl1 Pgam2 Pscdbp Ptgs1
162	V$XFD3_01: Xenopus fork head domain factor 3	40	40	360	1896	13875	-2.47	0.0	0.1	0.0	Abca8a Apobec2 Aspn Cav1 Cbr2 Cck Cd53 Cidec Clec7a Col5a2 Ctgf Cxcl7 Dcn Dpysl3 Enpp2 Fcgr3 Gas1 Gdf10 Gpnmb Gzme Hdgfrp2 Hmga1 Hpgd Ifit2 Inhba Lox Mcpt5 Met Mfap5 Mmp10 Myl1 Ogn Olfml3 Pla2g7 Prg1 Prrx2 Ptgs1 Tcap Tfpi2 Wif1
163	V$GATA_C: GATA binding site	182	182	218	7478	8293	-2.48	0.0	0.24	0.0	2310001N14Rik 9030611N15Rik Abca8a Actn3 Aldh1a1 Ankrd1 Antxr1 Apob48r Apobec2 Aqp3 Areg Art3 Aspa Bnc1 Bnip2 C1qb C1qr1 C1qtnf3 C1r C1s Calm4 Casq1 Cav1 Cck Ccl7 Ccr1 Ccr2 Cd34 Cd36 Cd52 Cd53 Cdh11 Cdkn2b Cel Chi3l3 Chrdl2 Clec4d Clec7a Cnn1 Col1a1 Col3a1 Col4a2 Col6a1 Colec12 Cox8b Cp Cpa3 Crabp1 Ctgf Ctla2a Ctsk Cxcl13 Cxcl4 Cxcl5 Cyba Cyp1b1 Cyp4b1 Cyp7b1 Dcn Dgat2 Dio2 Dkk3 Dpt Dpysl3 Ebf1 E…
164	V$NMYC_01: N-Myc	78	78	322	3402	12369	-2.49	0.0	0.16	0.0	9030611N15Rik Abcb1b Aldh1a3 Aqp3 Art3 Bnc1 Cck Ccl8 Ccnd2 Chst1 Cidec Clec4n Col4a2 Cpxm1 Cryba4 Ctsk Cyba Defb1 Dgat2 Dpt Elovl3 Elovl4 Eno3 Fabp3 Faf1 Fbln1 Fbn2 Fbp2 Gjb4 Gp38 Gpnmb Gstm2 Hmga2 Hod Hp Hpgd Il1rl1 Inmt Kctd12 Klf4 Klk7 Krt1-16 Lox Mgl1 Mmp2 Ms4a1 Mt2 Npl Padi4 Pappa Pcolce Pfn2 Phlda3 Plat Pp11r Prkg2 Prss19 Ptprs S100a4 S100a6 Serpine1 Sfrp2 Slc16a1 Slc16a3 Slc39a8 Slpi Spon1…
165	V$CEBPDELTA_Q6	289	289	111	11700	4071	-2.49	0.0	0.19	0.0	5830472H07Rik 9030408N13Rik 9030611N15Rik Abca8a Abcb1b Acta1 Actn2 Actn3 Adamts15 Adamts4 Adpn Akr1b8 Aldh1a3 Aldh1a7 Alox12e Amy1 Ankrd1 Aoc3 Aox1 Apobec2 Aqp1 Aqp3 Arhgdib Art3 Asb5 Aspa Aspn Bnip2 Bst1 C1qg C1qr1 C1qtnf3 C1r C1s Car3 Cbr2 Cck Ccl11 Ccl12 Ccl7 Ccl8 Ccnd2 Ccr1 Ccr2 Cd163 Cd302 Cd34 Cd36 Cd48 Cd52 Cd53 Cd83 Cdh11 Cdkn2b Ces3 Chi3l3 Chrdl2 Chst1 Cidea Cidec Clec4d Clec4n Clec7a C…
166	V$TCF1P_Q6	270	270	130	10334	5437	-2.5	0.0	1.5	0.08	2310001N14Rik 5830472H07Rik 9030408N13Rik Abca8a Abcb1b Acta1 Actn3 Adamts15 Adamts4 Adpn Akr1b8 Aldh1a1 Aldh1a3 Aldh1a7 Alox12e Ankrd1 Antxr1 Aoc3 Aox1 Aqp1 Aqp3 Areg Arg2 Arhgdib Aspn Axl BC031593 Bst1 C1qa C1qb C1qr1 C1r Calm4 Car3 Casq1 Cav1 Cck Ccl11 Ccl7 Ccl8 Ccnd2 Ccr2 Cd48 Cd52 Cd53 Cd83 Cdh11 Cdh2 Cdkn2b Cdo1 Cel Cidec Ckmt2 Clec7a Cmkor1 Col18a1 Col1a1 Col4a2 Col5a1 Col5a2 Coro1a Cox8b …
167	V$AREB6_02: AREB6 (Atp1a1 regulatory element binding factor 6)	161	161	239	6060	9711	-2.5	0.0	1.41	0.06	9030611N15Rik Abca8a Acta1 Actn2 Adn Akr1b8 Aldh1a1 Alox12e Ankrd1 Antxr1 Aoc3 Aox1 Apob48r Apobec2 Arg2 Aspa BC031593 Bnc1 C1qa C1qb C1qr1 C1qtnf3 Calm4 Car3 Cbr2 Cck Ccl11 Ccl12 Cd34 Cd53 Cd83 Cdh2 Cdkn2b Cel Clec4d Col1a1 Col5a1 Col6a1 Coro1a Cox6a2 Cox8b Cp Cpxm1 Crabp1 Crym Cspg2 Ctla2a Ctsk Cxcl7 Cyba Cyp1b1 Cyp2e1 Cyp4b1 Cyp7b1 Dio2 Dkk2 Dpt Elovl3 Emcn Eno3 Enpep Fabp3 Fap Fbln2 Fbp2 Fcna…
168	V$HNF4_01: hepatic nuclear factor 4	390	390	10	15132	639	-2.51	0.0	2.67	0.67	2310001N14Rik 5830472H07Rik 9030408N13Rik Abca8a Abcb1b Acta1 Actn2 Actn3 Adamts15 Adamts4 Adn Adpn Akr1b8 Aldh1a3 Aldh1a7 Alox12e Amy1 Ankrd1 Antxr1 Aoc3 Aox1 Apob48r Apobec2 Aqp1 Aqp3 Areg Arg2 Arhgdib Art3 Asb5 Aspa Aspn Axl BC031593 Bnc1 Bnip2 Bst1 C1qa C1qb C1qg C1qr1 C1qtnf3 C1r C1s Calm4 Car3 Casq1 Cav1 Cbr2 Cck Ccl11 Ccl12 Ccl7 Ccl8 Ccnd2 Ccr1 Ccr2 Cd163 Cd302 Cd34 Cd36 Cd48 Cd52 Cd53 Cd8…
169	V$HOGNESS_B: Imperfect Hogness /Goldberg Box	19	19	381	1026	14745	-2.52	0.0	0.06	0.0	Adn Aoc3 Aspa Cd52 Cidec Glul Gys2 Hdgfrp2 Lmo1 Lzp-s Mylpf Nid1 Npl Ogn Pcolce2 Procr Prtn3 Serping1 Tslp
170	V$GATA1_06: GATA-binding factor 1	107	107	293	4515	11256	-2.54	0.0	0.21	0.0	9030611N15Rik Abca8a Adamts15 Apobec2 Aqp1 Aqp3 Arhgdib Art3 BC031593 Bnip2 C1qb C1qr1 C1qtnf3 C1r C1s Cav1 Ccl7 Ccr2 Cd34 Cd36 Cd52 Cd83 Cel Ces3 Chi3l3 Chrdl2 Clec4d Cnn1 Col1a2 Col3a1 Colec12 Cp Cpa3 Ctla2a Cxcl13 Cxcl4 Cxcl5 Cyp4b1 Defb1 Dkk3 Dpt Ecm1 Edg2 Emcn Eno3 Enpp2 Fabp4 Fbp2 Fndc1 Gem Glipr1 Glul Glycam1 Gstm2 Gys2 Hp Ifit2 Igj Il7r Inhba Inmt Itgbl1 Itm2a Klk7 Krt1-15 Ldb3 Lum Ly6a L…
171	V$ATF4_Q2: activating transcription factor 4	104	104	296	3813	11958	-2.54	0.0	1.53	0.08	2310001N14Rik Adpn Apob48r Areg Arg2 Art3 C1qr1 Cck Ccnd2 Cd302 Cdkn2b Cdo1 Cel Cidec Ckmt2 Col1a1 Col3a1 Col6a1 Cpxm1 Crym Csf1r Cyp7b1 Dgat2 Dio2 Ebf1 Ecm1 Edg2 Fabp3 Fabp4 Fap Fosl1 Fscn1 Gem Gjb6 Glipr1 Glycam1 Gpc1 Gpnmb Gpx3 Hdgfrp3 Hod Hpgd Id1 Id4 Ifit2 Islr Klf4 Krt1-15 Krt1-17 Krt1-19 Krt2-6b Lamb1-1 Lip1 Lox Lyzs Lzp-s Met Ms4a11 Ms4a6b Ms4a6d Myom2 Nov Npl Olfm1 Pck1 Pcolce Penk1 Pmai…
172	V$MYCMAX_02: c-Myc:Max heterodimer	131	131	269	5446	10325	-2.55	0.0	0.24	0.0	9030408N13Rik 9030611N15Rik Abcb1b Aldh1a3 Aoc3 Apob48r Aqp3 Arhgdib Art3 Bnc1 Bnip2 Bst1 C1qa C1qb Cck Ccl12 Ccl8 Ccnd2 Cd36 Cd48 Chst1 Ckmt2 Clec4n Clec7a Col18a1 Col4a2 Col6a1 Cox6a2 Cp Cpxm1 Cryba4 Csf1r Cspg2 Ctla2a Ctsk Cxcl14 Cyba Cyp2e1 Defb1 Dgat2 Dpt Dpysl3 Efemp1 Elovl3 Elovl4 Emcn Eno3 Enpp2 Fabp3 Faf1 Fbln1 Fbn2 Fbp2 Fcna Gjb4 Gp38 Gpnmb Gstm2 Hmga2 Hp Hpgd Il1rl1 Inhba Inmt Islr Kct…
173	V$VMYB_02: v-Myb	57	57	343	2551	13220	-2.57	0.0	0.14	0.0	Apobec2 Aqp1 Arg2 Bnip2 Cbr2 Cd302 Col6a1 Cyp2e1 Dio2 Dpysl3 Ebf1 Ecm1 Emp3 F13a1 Faf1 Fhl1 Fscn1 Gdf10 Glul Gpc1 Gpx3 Gstm2 Hdgfrp2 Hmga1 Id1 Igfbp6 Il1rl1 Itgbl1 Krt1-15 Krt1-17 Lum Mcpt5 Myl1 Olfml3 Penk1 Phlda3 Pou2af1 Prelp Prg1 Prg4 Prtn3 Ptgs1 S100a6 Sgce Slc16a1 Slc39a8 Slpi Sncg Tgfb1i4 Tgfbi Thy1 Timp1 Tmem45b Tnfaip6 Twist1 Vegfc Wif1
174	V$EFC_Q6	216	216	184	8754	7017	-2.58	0.0	0.3	0.0	2310001N14Rik 5830472H07Rik 9030408N13Rik Actn2 Adamts15 Adn Akr1b8 Aldh1a1 Amy1 Ankrd1 Aoc3 Aox1 Apob48r Aqp1 Aqp3 Areg Arg2 Arhgdib Art3 Aspa Axl Bnip2 Bst1 C1qa C1qg C1qr1 C1s Car3 Cbr2 Cck Ccl12 Ccl7 Ccl8 Cd302 Cd34 Cd53 Cdh11 Cdh2 Cdo1 Cel Chi3l3 Chst1 Cidea Ckm Clec4d Clec7a Cmkor1 Col18a1 Col1a1 Col1a2 Col5a1 Col5a2 Col6a1 Cpa3 Crabp1 Csf1r Cspg2 Ctgf Ctsk Cxcl12 Cxcl4 Cxcl5 Cxcl7 Cyp7b1 D…
175	V$PR_02: is recognized by progesterone receptor	27	27	373	825	14946	-2.62	0.0	2.19	0.42	9030611N15Rik Apob48r Art3 C1qb C1qg Ccr2 Cd53 Ces3 Chst1 Ckm Cryab Fap Glipr1 Gpnmb Hod Id1 Il7r Krt1-14 Pmaip1 Rcn3 S100a9 Slpi Sult1a1 Thbs2 Thy1 Tmprss4 Tnnc2
176	V$TITF1_Q3: TTF-1, TITF1 (thyroid transcription factor 1)	160	160	240	6108	9663	-2.65	0.0	1.14	0.0	Abca8a Abcb1b Amy1 Aoc3 Aox1 Arg2 Arhgdib Aspa Aspn Axl BC031593 Bnc1 C1qg C1qr1 C1r Cck Ccl8 Ccnd2 Cd302 Cd34 Cd36 Cd83 Cdh2 Cdkn2b Cdo1 Chi3l3 Cidec Ckm Clec4n Clec7a Cnn1 Col18a1 Col3a1 Col5a2 Colec12 Cox6a2 Cpxm1 Crym Cspg2 Csrp3 Ctla2a Cxcl13 Cyba Cyp1b1 Cyp7b1 Dcn Defb1 Dkk2 Dkk3 Efemp1 Elovl3 Elovl4 F13a1 Faf1 Fbp2 Fcgr1 Fcgr3 Fosl1 Gata2 Glul Gpr87 Gpx3 Gsn Gys2 Gzmd Gzme Heph Hmga2 Hsd11…
177	V$CEBPGAMMA_Q6	282	282	118	11342	4429	-2.66	0.0	0.28	0.0	2310001N14Rik 5830472H07Rik 9030408N13Rik 9030611N15Rik Abca8a Abcb1b Acta1 Actn3 Adamts15 Adn Adpn Akr1b8 Aldh1a7 Amy1 Ankrd1 Antxr1 Aoc3 Aox1 Apob48r Apobec2 Aqp3 Areg Arg2 Art3 Asb5 Aspa Aspn BC031593 Bnc1 Bnip2 Bst1 C1qa C1qr1 C1qtnf3 C1r C1s Calm4 Car3 Cav1 Cck Ccl11 Ccl12 Ccl7 Ccl8 Ccnd2 Ccr1 Ccr2 Cd163 Cd302 Cd36 Cd48 Cd52 Cd53 Cd83 Cdh11 Cdkn2b Ces3 Chst1 Cidec Ckm Ckmt2 Clec4d Clec4n Cle…
178	V$USF_Q6: upstream stimulating factor	247	247	153	9925	5846	-2.67	0.0	0.35	0.0	2310001N14Rik 5830472H07Rik 9030408N13Rik 9030611N15Rik Abcb1b Acta1 Adamts15 Adn Aldh1a3 Aldh1a7 Alox12e Ankrd1 Aoc3 Apob48r Apobec2 Aqp1 Aqp3 Areg Arg2 Arhgdib Art3 Axl Bnc1 Bst1 C1qa C1qb C1r Calm4 Car3 Casq1 Cav1 Cbr2 Cck Ccl8 Ccnd2 Ccr1 Cd34 Cd48 Cd52 Cd53 Cd83 Cdh2 Cdkn2b Cel Ces3 Chrdl2 Chst1 Cidec Ckm Ckmt2 Clec4d Clec4n Cnn1 Col17a1 Col18a1 Col4a2 Col5a1 Col5a2 Cox8b Cp Cpa3 Cpxm1 Crabp1…
179	V$TAL1BETAE47_01: Tal-1beta:E47 heterodimer	28	28	372	871	14900	-2.67	0.0	2.09	0.36	9030408N13Rik 9030611N15Rik Actn3 Ankrd1 Aoc3 Arg2 C1qtnf3 Calm4 Cd34 Cidec Coro1a Cox6a2 Ctsk Fndc1 Gjb6 Glycam1 Gstm2 Itgbl1 Mgl1 Mrc1 Ms4a4d Mt2 Myl1 Padi4 Rcn3 Tnfaip6 Tnfaip9 Vegfc
180	V$CHOP_01: heterodimers of CHOP and C/EBPalpha	109	109	291	4519	11252	-2.69	0.0	0.29	0.0	Ankrd1 Aox1 Arg2 Arhgdib Axl C1qtnf3 C1r C1s Car3 Cck Ccnd2 Ccr1 Ccr2 Cd163 Cd34 Cd52 Cdh11 Cdkn2b Cdo1 Ces3 Clec7a Cmkor1 Cnn1 Col17a1 Col1a2 Col5a1 Colec12 Cox6a2 Cp Cpa3 Cspg2 Csrp3 Cxcl12 Cxcl13 Cxcl14 Edg2 Efemp1 Elovl4 Emcn Enpep Faf1 Fbp2 Fmod Fosl1 Gdf10 Gjb4 Glipr1 Gpnmb Gpx3 Gys2 Heph Hnmt Hod Id4 Ii Il1rl1 Itgbl1 Krt2-6b Lamb3 Lgals1 Lmo1 Ly6c Lyzs Met Mmp10 Mmp12 Mmp14 Mmp3 Moxd1 Ms4a…
181	V$OCT1_06: octamer-binding factor 1	216	216	184	8672	7099	-2.69	0.0	0.4	0.0	5830472H07Rik 9030611N15Rik Actn2 Adamts15 Adpn Amy1 Ankrd1 Aoc3 Apobec2 Aqp1 Arg2 Arhgdib Asb5 Aspa Axl Bnip2 Bst1 C1qa C1qg C1qr1 C1r C1s Calm4 Car3 Cbr2 Ccl11 Ccl12 Ccl7 Ccl8 Ccr2 Cd163 Cd302 Cd36 Cd53 Cd83 Cdh11 Cdkn2b Ces3 Chi3l3 Chrdl2 Cidec Clec4d Clec4n Clec7a Col1a2 Col5a2 Col6a1 Cox6a2 Cox8b Cp Cpxm1 Cryba4 Crym Cspg2 Csrp3 Ctsk Cxcl13 Cxcl14 Cxcl4 Cxcl7 Cyp2e1 Cyp7b1 Dcn Defb1 Dkk3 Dpt…
182	V$EVI1_04: ectopic viral integration site 1 encoded factor	302	302	98	11684	4087	-2.7	0.0	1.26	0.0	2310001N14Rik 5830472H07Rik 9030408N13Rik 9030611N15Rik Abca8a Actn2 Adamts4 Adpn Akr1b8 Aldh1a1 Aldh1a3 Aldh1a7 Alox12e Amy1 Ankrd1 Antxr1 Aoc3 Aox1 Apob48r Apobec2 Aqp3 Areg Arg2 Arhgdib Art3 Asb5 Aspa Aspn BC031593 Bnc1 Bnip2 Bst1 C1qa C1qb C1qr1 C1qtnf3 C1r Car3 Casq1 Cav1 Cbr2 Cck Ccl11 Ccl12 Ccl7 Ccl8 Ccnd2 Ccr1 Ccr2 Cd163 Cd302 Cd34 Cd36 Cd48 Cd52 Cd53 Cd83 Cdh11 Cdh2 Ces3 Chi3l3 Chrdl2 Ch…
183	V$S8_01: S8	29	29	371	1406	14365	-2.71	0.0	0.11	0.0	9030611N15Rik Aldh1a3 Apobec2 Arhgdib Cd163 Clec4d Clec7a Cox6a2 Ctsk Cxcl12 Cxcl13 Glycam1 Igj Krt1-19 Ly6a Mgl1 Mmp10 Ms4a6b Myh4 Myl1 Pdk4 S100a8 S100a9 Saa2 Sema3a Smpx Sspn Tcap Trim29
184	V$NKX25_02: homeo domain factor Nkx-2.5/Csx, tinman homolog	159	159	241	6408	9363	-2.72	0.0	0.42	0.0	9030408N13Rik 9030611N15Rik Abca8a Actn2 Actn3 Adamts15 Aldh1a3 Amy1 Ankrd1 Antxr1 Apob48r Aqp3 Arg2 Arhgdib Aspa Aspn Bst1 C1s Car3 Casq1 Ccl11 Ccl8 Cd302 Cd36 Ces3 Chi3l3 Cidec Clec4d Clec4n Clec7a Cmkor1 Col1a2 Col5a1 Colec12 Cp Cpa3 Cspg2 Csrp3 Ctla2a Ctsk Cxcl4 Cyp7b1 Dcn Ebf1 Ecm1 Edg2 Elovl4 Emp3 Enpep Fabp4 Faf1 Fbln1 Fbn1 Fbp2 Fst Gp38 Gpr87 Gpx3 Gys2 Gzme Has2 Hdgfrp2 Heph Hmga1 Hmga2 H…
185	V$SREBP_Q3	133	133	267	5085	10686	-2.73	0.0	1.04	0.0	2310001N14Rik 5830472H07Rik 9030408N13Rik Abca8a Abcb1b Actn2 Actn3 Adpn Akr1b8 Ankrd1 Aqp3 Bnc1 C1qb C1qr1 C1qtnf3 C1s Calm4 Car3 Cav1 Cck Ccl8 Ccr2 Cd34 Cd48 Cdkn2b Cdo1 Cidec Ckmt2 Clec7a Col5a1 Col6a1 Colec12 Coro1a Cryab Csf1r Ctsk Cxcl12 Cxcl14 Cxcl4 Cxcl7 Cyp7b1 Dio2 Dkk3 Dpt Dpysl3 Ecm1 Edg2 Elovl4 Eno3 F13a1 Fbn1 Fosl1 Fscn1 Gjb4 Gp38 Gpx3 Gstm2 Hmga1 Hmga2 Hp Hpgd Ifit2 Igfbp6 Inhba Irg…
186	V$CETS168_Q6	251	251	149	9762	6009	-2.73	0.0	0.95	0.0	2310001N14Rik 9030408N13Rik Abca8a Abcb1b Actn2 Adamts4 Adpn Akr1b8 Aldh1a7 Alox12e Amy1 Ankrd1 Antxr1 Aoc3 Aox1 Apob48r Apobec2 Aqp1 Aqp3 Areg Arg2 Arhgdib Art3 Asb5 Aspn Bnc1 Bnip2 Bst1 C1qb C1qg C1qr1 C1r Calm4 Car3 Casq1 Cav1 Cbr2 Cck Ccl11 Ccl12 Ccl8 Ccnd2 Ccr1 Cd163 Cd302 Cd34 Cd48 Cd52 Cd53 Cd83 Cdh2 Cel Ces3 Chrdl2 Chst1 Cidec Ckm Ckmt2 Clec4d Cmkor1 Cnn1 Col17a1 Col18a1 Col1a1 Col4a2 Col…
187	V$OCT1_05: octamer-binding factor 1	21	21	379	1076	14695	-2.74	0.0	0.09	0.0	Adpn Aldh1a7 Aspn C1qtnf3 C1r Cd36 Clec4n Cxcl7 Hmga1 Itgbl1 Kctd12 Lpd Lpl Lum Padi3 Pmaip1 Prg1 S100a9 Serpinb2 Sprr2h Tnfaip6
188	V$USF_C: USF binding site	192	192	208	7523	8248	-2.75	0.0	0.75	0.0	2310001N14Rik 9030408N13Rik 9030611N15Rik Abcb1b Adpn Aldh1a1 Aldh1a3 Aoc3 Apobec2 Aqp3 Arhgdib Art3 Axl Bnc1 Bnip2 Bst1 C1qa C1qtnf3 C1r Car3 Cbr2 Cck Ccl11 Ccl12 Ccl7 Ccl8 Ccnd2 Ccr1 Cd36 Cd48 Cd52 Cd53 Cd83 Cdh11 Chst1 Ckm Clec4n Cnn1 Col18a1 Col3a1 Col4a2 Col5a2 Col6a1 Coro1a Cox6a2 Cp Cpa3 Cpxm1 Cryba4 Crym Csf1r Cspg2 Ctla2a Ctsk Cxcl4 Cxcl5 Cyba Cyp2e1 Defb1 Dgat2 Dpt Efemp1 Elovl3 Elovl4 …
189	V$IK1_01: Ikaros 1	222	222	178	8693	7078	-2.75	0.0	0.77	0.0	5830472H07Rik 9030408N13Rik 9030611N15Rik Abca8a Acta1 Adamts15 Adamts4 Adpn Aldh1a1 Aldh1a3 Aldh1a7 Alox12e Ankrd1 Apobec2 Aqp1 Aqp3 Areg Art3 Aspn Axl Bnc1 Bnip2 Bst1 C1qb C1qr1 C1r C1s Calm4 Car3 Cav1 Cbr2 Cck Ccl11 Ccl12 Ccl7 Ccl8 Ccr1 Ccr2 Cd34 Cd48 Cd83 Cdh11 Cdkn2b Cdo1 Cel Chrdl2 Cidec Ckm Clec7a Cmkor1 Col18a1 Col1a2 Col4a2 Colec12 Cox6a2 Cox8b Cpa3 Cpxm1 Crabp1 Cryba4 Crym Cspg2 Cxcl12 …
190	V$LEF1TCF1_Q4	198	198	202	7747	8024	-2.75	0.0	0.78	0.0	5830472H07Rik 9030408N13Rik Abcb1b Acta1 Actn3 Adamts4 Adn Adpn Akr1b8 Alox12e Amy1 Aox1 Arg2 Asb5 Aspa Aspn Bnip2 Bst1 C1qa C1qb C1qr1 C1qtnf3 Car3 Casq1 Cbr2 Cck Ccl11 Ccl8 Ccr2 Cd163 Cd48 Cd52 Cd53 Cdh11 Cdkn2b Cdo1 Ces3 Chrdl2 Chst1 Ckmt2 Clec4d Clec7a Cmkor1 Cnn1 Col1a1 Col3a1 Col4a2 Col5a1 Cox8b Cp Crabp1 Cryba4 Csf1r Cspg2 Csrp3 Ctla2a Cxcl12 Cxcl13 Cxcl14 Cyp1b1 Cyp2e1 Cyp4b1 Cyp7b1 Dkk2 …
191	V$HNF3ALPHA_Q6	330	330	70	13233	2538	-2.76	0.0	0.23	0.0	2310001N14Rik 5830472H07Rik 9030408N13Rik 9030611N15Rik Abca8a Abcb1b Actn2 Actn3 Adamts15 Adamts4 Adn Adpn Akr1b8 Aldh1a3 Aldh1a7 Alox12e Amy1 Ankrd1 Antxr1 Aoc3 Aox1 Apob48r Apobec2 Areg Arg2 Arhgdib Art3 Asb5 Aspa Aspn Axl BC031593 Bnc1 Bst1 C1qa C1qg C1qtnf3 C1s Car3 Cav1 Cbr2 Cck Ccl11 Ccl7 Ccl8 Ccr1 Ccr2 Cd163 Cd302 Cd34 Cd36 Cd48 Cd52 Cd53 Cd83 Cdh11 Cdh2 Cdkn2b Cdo1 Ces3 Chi3l3 Chrdl2 Chs…
192	V$IRF_Q6_01	187	187	213	7342	8429	-2.77	0.0	0.72	0.0	2310001N14Rik 5830472H07Rik 9030408N13Rik 9030611N15Rik Abca8a Actn2 Actn3 Adamts4 Adn Adpn Akr1b8 Aldh1a1 Aldh1a3 Aldh1a7 Amy1 Ankrd1 Antxr1 Aox1 Apob48r Aqp3 Areg Arg2 Asb5 Bnc1 Bnip2 Bst1 C1qtnf3 C1s Car3 Cav1 Cck Ccl11 Ccl12 Ccl8 Ccr2 Cd163 Cd48 Cdh2 Cdkn2b Cdo1 Cidec Clec4d Clec4n Clec7a Col3a1 Col5a1 Col5a2 Colec12 Cp Cryab Ctla2a Cxcl13 Cxcl14 Cxcl7 Cyp4b1 Cyp7b1 Defb1 Dgat2 Dio2 Dkk2 Dpys…
193	V$AP1_Q2: activator protein 1	274	274	126	10672	5099	-2.77	0.0	0.95	0.0	2310001N14Rik 5830472H07Rik 9030611N15Rik Abcb1b Acta1 Actn2 Adamts4 Adpn Akr1b8 Aldh1a1 Aldh1a7 Amy1 Ankrd1 Antxr1 Aox1 Apob48r Apobec2 Aqp1 Areg Arg2 Arhgdib Aspa Aspn Bnc1 Bnip2 C1qa C1qb C1qg C1qr1 C1qtnf3 C1r C1s Car3 Cck Ccl11 Ccl7 Ccr1 Ccr2 Cd302 Cd36 Cd52 Cdh2 Cdkn2b Cdo1 Chi3l3 Chrdl2 Chst1 Cidea Cidec Ckm Clec7a Cmkor1 Cnn1 Col18a1 Col1a2 Col3a1 Col5a1 Col5a2 Cox6a2 Cox8b Cp Cpxm1 Cryba…
194	V$PITX2_Q2: pituitary homeobox factor 2	171	171	229	6748	9023	-2.77	0.0	0.64	0.0	2310001N14Rik 5830472H07Rik 9030408N13Rik Abca8a Adn Akr1b8 Alox12e Amy1 Aoc3 Aox1 Apobec2 Arg2 Art3 Aspa Aspn BC031593 Bnc1 Bnip2 C1qa C1qg C1s Casq1 Cav1 Ccl11 Ccr1 Cd302 Cd36 Cd52 Cdkn2b Cdo1 Chi3l3 Cidec Ckm Clec4n Cmkor1 Cnn1 Coro1a Cspg2 Ctsk Cxcl12 Cxcl14 Cxcl5 Dcn Dgat2 Dkk2 Dpysl3 Ebf1 Elovl3 Emp3 Enpep Fbln1 Fbn1 Fcgr1 Fcgr3 Fmod Fosl1 Gem Glul Glycam1 Gp38 Gpnmb Gpr87 Gpx3 Gsn Gstm2 Gy…
195	V$TCF4_Q5	313	313	87	12526	3245	-2.79	0.0	0.3	0.0	2310001N14Rik 5830472H07Rik 9030408N13Rik 9030611N15Rik Abca8a Abcb1b Acta1 Actn3 Adamts4 Adn Adpn Akr1b8 Aldh1a1 Aldh1a7 Alox12e Amy1 Ankrd1 Aoc3 Aox1 Apob48r Apobec2 Aqp1 Areg Arg2 Art3 Aspa Aspn BC031593 Bnip2 Bst1 C1qa C1qb C1qr1 C1qtnf3 C1r Calm4 Car3 Casq1 Cav1 Cbr2 Ccl11 Ccl12 Ccl8 Ccnd2 Ccr1 Ccr2 Cd163 Cd34 Cd36 Cd48 Cd52 Cd53 Cdh11 Cdkn2b Cdo1 Chi3l3 Chrdl2 Chst1 Cidea Ckm Ckmt2 Clec4d C…
196	V$NFKAPPAB_01: NF-kappaB	62	62	338	2230	13541	-2.79	0.0	1.43	0.06	Actn3 Adamts4 Aldh1a3 Alox12e Aoc3 Arg2 C1s Calm4 Ccl11 Cd302 Cd83 Chrdl2 Cidec Ckm Csf1r Ctgf Cxcl4 Cxcl5 Defb1 Enpp2 Fbn1 Fcgr3 Fscn1 Gem Gjb4 Gjb6 Gp38 Gpr87 Ifit2 Ii Islr Krt1-15 Krt1-16 Lamb3 Lpd Lyzs Mcpt5 Mest Mgl1 Ms4a6b Mt2 Pcolce Pdk4 Penk1 Postn Procr Prss19 Pthlh Rgs16 Rspondin Sdc1 Serpinb2 Serpine1 Sorbs1 Tfpi2 Tgfbi Timp1 Tnfaip9 Tslp Twist1 Ucp1 Wnt10a
197	V$IRF_Q6	105	105	295	3993	11778	-2.8	0.0	1.04	0.0	9030611N15Rik Abca8a Actn2 Adn Aldh1a1 Amy1 Ankrd1 Arg2 Asb5 Bnc1 Bnip2 Bst1 C1qtnf3 Car3 Ccl12 Ccl8 Cd163 Cdo1 Clec4d Clec7a Col3a1 Col6a1 Cp Cryab Cyp1b1 Cyp7b1 Dio2 Dpysl3 Ebf1 Edg2 Elovl3 Enpep Enpp2 Fabp4 Fbn1 Fcgr1 Fhl1 Fosl1 Gas1 Glipr1 Glul Glycam1 Gpnmb Gpr87 Gstm2 Hdgfrp3 Hnmt Id1 Igj Ii Inmt Irg1 Islr Lip1 Lmo1 Lum Ly86 Lyzs Mcpt5 Mef2c Mmd Mmp13 Mmp2 Mrg1 Ms4a1 Myl1 Myom2 Nnmt Nov Npl…
198	V$AR_Q2: androgen receptor	28	28	372	889	14882	-2.81	0.0	1.92	0.27	5830472H07Rik 9030611N15Rik C1qb C1r Clec7a Col3a1 Cryba4 Ebf1 F13a1 Gem Gpc1 Hpgd Kctd12 Lpl Mylpf Nov Pcolce2 Pdlim3 Pmaip1 Rcn3 S100a9 Sema3a Serpinb1a Serpine1 Sult1a1 Tmprss4 Tnnc2 Zfhx1a
199	V$MYOD_01: myoblast determination gene product	261	261	139	10305	5466	-2.81	0.0	0.62	0.0	2310001N14Rik 9030408N13Rik 9030611N15Rik Abcb1b Acta1 Actn2 Actn3 Adamts4 Adn Akr1b8 Aldh1a3 Aldh1a7 Alox12e Ankrd1 Antxr1 Aoc3 Aox1 Apob48r Apobec2 Aqp1 Aqp3 Areg Arg2 Arhgdib Art3 Asb5 Aspa BC031593 Bnc1 Bst1 C1qa C1qb C1qg C1qr1 C1qtnf3 C1r C1s Calm4 Car3 Casq1 Cbr2 Cck Ccl11 Ccl12 Ccl8 Ccnd2 Cd163 Cd48 Cd52 Cdh11 Cdh2 Cdkn2b Cdo1 Cel Ces3 Chi3l3 Chrdl2 Chst1 Cidec Ckm Ckmt2 Clec4n Cmkor1 Col…
200	V$MMEF2_Q6: myocyte enhancer factor	132	132	268	5169	10602	-2.81	0.0	0.73	0.0	2310001N14Rik 9030408N13Rik 9030611N15Rik Acta1 Actn2 Aldh1a7 Amy1 Ankrd1 Antxr1 Aox1 Aqp3 Arg2 Art3 Aspa Aspn Bst1 C1qr1 C1r Casq1 Cav1 Ccl7 Ccr1 Ccr2 Cd36 Cd48 Cd52 Cd53 Cdkn2b Cdo1 Ces3 Cidec Ckm Ckmt2 Cmkor1 Cnn1 Col3a1 Col5a2 Col6a1 Colec12 Cox6a2 Cox8b Cp Cpa3 Cspg2 Ctgf Ctsk Cxcl12 Cxcl13 Cxcl5 Cxcl7 Cyp2e1 Cyp7b1 Dcn Dio2 Dkk3 Dpysl3 Ecm1 Efemp1 Eno3 Enpp2 F13a1 Fabp3 Fabp4 Fap Fcgr1 Fmod…
201	V$DEC_Q1	281	281	119	11106	4665	-2.84	0.0	0.59	0.0	5830472H07Rik 9030408N13Rik 9030611N15Rik Abcb1b Acta1 Actn2 Akr1b8 Aldh1a1 Aldh1a3 Aldh1a7 Ankrd1 Antxr1 Aoc3 Apob48r Aqp1 Aqp3 Areg Arg2 Arhgdib Art3 Aspa Aspn Axl BC031593 Bnc1 Bst1 C1qa C1qb C1qg C1qr1 C1qtnf3 C1r Calm4 Car3 Cbr2 Cck Ccl11 Ccl12 Ccl7 Ccl8 Ccr1 Ccr2 Cd163 Cd36 Cd48 Cd53 Cd83 Cdh11 Cdkn2b Cel Ces3 Chi3l3 Chst1 Cidea Cidec Ckm Ckmt2 Clec4d Clec4n Clec7a Cmkor1 Col17a1 Col18a1 Co…
202	V$MYC_Q2	70	70	330	2950	12821	-2.84	0.0	0.29	0.0	9030611N15Rik Abcb1b Aldh1a3 Aqp3 Art3 Bnc1 Cck Ccl8 Ccnd2 Chst1 Clec4n Col4a2 Cpxm1 Cryba4 Ctsk Defb1 Dgat2 Dpt Elovl3 Elovl4 Eno3 Fabp3 Faf1 Fbn2 Fbp2 Gjb4 Gp38 Gpnmb Gstm2 Hmga2 Hp Hpgd Il1rl1 Inmt Klf4 Klk7 Krt1-16 Mgl1 Ms4a1 Mt2 Npl Padi4 Pappa Pcolce Pfn2 Phlda3 Plat Pp11r Prkg2 Prss19 Ptprs S100a4 S100a6 Serpine1 Slc16a1 Slc16a3 Slc39a8 Slpi Spon1 Sprr1b Sspn Steap Sult1a1 Timp1 Tmem45b Tn…
203	V$CEBP_C: C/EBP binding site	98	98	302	3745	12026	-2.85	0.0	0.96	0.0	Abca8a Adamts4 Ankrd1 Aoc3 Aox1 Apob48r Aspa Aspn C1qtnf3 Car3 Ccl12 Ccl8 Cd163 Cdkn2b Chst1 Col5a1 Cox8b Cpa3 Ctsk Cxcl14 Cyp2e1 Cyp7b1 Dcn Dpt Efemp1 Fbln1 Fbn1 Fbp2 Fmod Fosl1 Fst Gem Glipr1 Gstm2 Gzmd Heph Hnmt Ifit2 Igfbp6 Ii Il1rl1 Irg1 Itm2a Krt1-16 Krt2-5 Krt2-6b Lip1 Lpd Lpl Lum Lyzs Mcpt5 Mmp13 Ms4a1 Ms4a6b Msln Mt2 Myh4 Mylpf Nid1 Nnmt Pdk4 Plac8 Pmaip1 Pp11r Prelp Prg1 Prss18 Ptgs1 Pt…
204	V$PIT1_Q6	305	305	95	11893	3878	-2.85	0.0	0.98	0.0	2310001N14Rik 5830472H07Rik 9030611N15Rik Abca8a Actn2 Adamts15 Adamts4 Akr1b8 Aldh1a1 Aldh1a3 Aldh1a7 Amy1 Ankrd1 Antxr1 Aox1 Apob48r Apobec2 Aqp1 Aqp3 Areg Arg2 Arhgdib Art3 Asb5 Aspa Aspn Axl BC031593 Bnip2 Bst1 C1qb C1qg C1qr1 C1qtnf3 C1s Calm4 Casq1 Cav1 Cbr2 Cck Ccl11 Ccl12 Ccl7 Ccl8 Ccnd2 Ccr1 Ccr2 Cd163 Cd302 Cd34 Cd36 Cd48 Cd52 Cd53 Cd83 Cdh11 Cdkn2b Cdo1 Ces3 Chi3l3 Chrdl2 Cidea Clec4d …
205	V$TGIF_01: TGIF (5'TG3' interacting factor)	108	108	292	4337	11434	-2.85	0.0	0.5	0.0	5830472H07Rik Abca8a Acta1 Actn3 Akr1b8 Aldh1a3 Aldh1a7 Aox1 Apob48r Apobec2 Aqp1 Areg Arhgdib Calm4 Cck Cd34 Cd52 Cdkn2b Cidec Col18a1 Col3a1 Col4a2 Col5a1 Cpa3 Crym Csf1r Cxcl14 Cxcl5 Cyp1b1 Cyp2e1 Defb1 Dgat2 Dkk3 Ecm1 Efemp1 Eno3 Enpep Fbln1 Fbn1 Fcgr1 Fhl1 Fosl1 Gdf10 Gem Glul Gpc1 Gpx3 Gstm2 Gzmd Gzme Hod Hpgd Ifit2 Il2rg Inhba Inmt Islr Itgbl1 Krt1-14 Krt1-15 Lamb3 Lip1 Lox Lum Ly6c Matn2 …
206	V$E2_01: papilloma virus regulator E2	16	16	384	849	14922	-2.89	0.0	0.09	0.0	Apobec2 Aqp3 Art3 Cdkn2b Ctgf Dpysl3 Elovl4 Gdf10 Hmga1 Mcpt5 Met Rbp4 Saa2 Slc16a1 Thy1 id3
207	V$OCT1_01: octamer factor 1	7	7	393	470	15301	-2.89	0.0	0.05	0.0	Aldh1a7 C1r Clec4n Lpd Lpl Padi3 Sfrp2
208	V$AREB6_01: AREB6 (Atp1a1 regulatory element binding factor 6)	89	89	311	3402	12369	-2.89	0.0	0.94	0.0	Abcb1b Acta1 Adamts4 Aqp3 Aspa BC031593 C1qa C1qb C1s Ccl11 Ccl8 Ccnd2 Cd163 Cd302 Cd52 Cel Chi3l3 Cidec Ckm Clec4d Col4a2 Col6a1 Coro1a Cpa3 Csrp3 Cxcl13 Cyba Defb1 Edg2 Elovl3 F13a1 Fbln1 Fcgr3 Fhl1 Gata2 Glul Gstm2 Gzme Heph Hmga2 Hp Igfbp6 Ii Irg1 Klk7 Krt1-14 Krt1-19 Krt2-6b Lamb3 Ldb3 Lgals1 Lip1 Mef2c Mest Met Mfap5 Mgl1 Mmd Mmp14 Mrc1 Ms4a1 Ms4a11 Ms4a6b Ms4a6d Npl Pcolce2 Pdlim3 Pem Pgam…
209	V$LDSPOLYA_B: Lentiviral Poly A downstream element	324	324	76	12638	3133	-2.91	0.0	1.02	0.0	2310001N14Rik 5830472H07Rik 9030408N13Rik 9030611N15Rik Abca8a Abcb1b Acta1 Actn2 Actn3 Adamts4 Adn Adpn Akr1b8 Aldh1a1 Aldh1a3 Aldh1a7 Alox12e Amy1 Aoc3 Aox1 Apob48r Apobec2 Aqp1 Areg Arg2 Arhgdib Art3 Asb5 Aspa Aspn Axl BC031593 Bnc1 Bnip2 Bst1 C1qa C1qr1 C1qtnf3 C1r Car3 Cav1 Cbr2 Cck Ccl11 Ccl12 Ccl7 Ccnd2 Ccr1 Ccr2 Cd163 Cd302 Cd34 Cd36 Cd48 Cd52 Cd53 Cd83 Cdh11 Cdh2 Cdkn2b Cel Ces3 Chi3l3 C…
210	V$GATA1_05: GATA-binding factor 1	69	69	331	2571	13200	-2.91	0.0	1.12	0.0	Abca8a Ankrd1 Apobec2 Aspn Bst1 C1qtnf3 C1r Cav1 Ccl7 Ccnd2 Cdh11 Cel Ces3 Chi3l3 Clec4d Col1a2 Col3a1 Cox6a2 Cpxm1 Csrp3 Ctla2a Cxcl12 Cxcl5 Cyba Cyp4b1 Dgat2 Dio2 Ebf1 Edg2 Enpp2 Fbn1 Fndc1 Gem Gsn Has2 Hp Igj Inhba Itm2a Klk7 Krt1-15 Lum Ly6a Ly6c Mcpt5 Mef2c Mmp12 Mmp14 Ms4a4d Npl Padi3 Pdlim3 Plac8 Ppic Prelp Prkg2 Pscdbp Pthlh Rerg Rspondin S100a8 Saa2 Scara3 Sprr1a Stfa3 Thedc1 Tnni2 Trim2…
211	V$AFP1_Q6	64	64	336	2690	13081	-2.92	0.0	0.31	0.0	Abca8a Aldh1a7 Amy1 Aoc3 Areg Arhgdib Art3 Asb5 Aspn Bnip2 C1qg C1qtnf3 Ccl12 Cd163 Cd36 Cd83 Cdh11 Cdkn2b Col3a1 Cox6a2 Cxcl12 Cyp4b1 Efemp1 Elovl3 Enpp2 Fap Fbp2 Fhl1 Gzme Hnmt Ifit2 Igj Il7r Lmo1 Lpd Lyzs Lzp-s Mef2c Mmp10 Mmp3 Ms4a6b Mylpf Pdk4 Postn Prg1 Prg4 Prkg2 Ptger2 Ptgs1 Ptn Ptprs Rcn3 S100a9 S3-12 Sema3a Slc41a2 Smpx Sprr2h Sspn Stfa3 Timp3 Ucp1 Xlkd1 Zfhx1b
212	V$TAXCREB_01: Tax/CREB complex	6	6	394	421	15350	-2.93	0.0	0.05	0.0	Acta1 Bnip2 Edg2 Krt2-5 Pdk4 Ptprs
213	V$MYOGNF1_01: myogenin / nuclear factor 1 or related factors	87	87	313	3362	12409	-2.94	0.0	0.83	0.0	9030408N13Rik Actn2 Actn3 Adamts15 Alox12e C1qa Car3 Cbr2 Ccl7 Cd302 Cd34 Cd48 Cd53 Cd83 Cdkn2b Cel Chrdl2 Clec4d Col18a1 Col1a1 Col4a2 Col5a1 Cox8b Cryab Cryba4 Cxcl4 Cxcl5 Cyp4b1 Cyp7b1 Enpep Fabp3 Fbln2 Fcgr3 Fosl1 Fscn1 Gas1 Gem Gjb4 Gpc1 Gpr124 Hdgfrp2 Hmga1 Hmga2 Hp Il7r Inmt Irg1 Itgbl1 Lamb3 Loxl1 Lpd Ly6a Mmp12 Mmp3 Mrc1 Mrg1 Mt2 Myl1 Mylpf Nid1 Olfm1 Pdk4 Penk1 Plat Pmp22 Postn Prss11 P…
214	V$AP1_Q4: activator protein 1	329	329	71	12842	2929	-2.94	0.0	1.0	0.0	2310001N14Rik 5830472H07Rik 9030408N13Rik 9030611N15Rik Abca8a Abcb1b Acta1 Actn2 Actn3 Adamts4 Adn Adpn Akr1b8 Aldh1a1 Aldh1a7 Alox12e Amy1 Ankrd1 Antxr1 Aox1 Apob48r Apobec2 Aqp1 Areg Arg2 Arhgdib Art3 Asb5 Aspa Aspn Bnc1 Bnip2 Bst1 C1qa C1qb C1qg C1qr1 C1r C1s Car3 Cck Ccl12 Ccl7 Ccnd2 Ccr1 Ccr2 Cd163 Cd302 Cd34 Cd36 Cd48 Cd52 Cd53 Cdh2 Cdkn2b Cdo1 Ces3 Chi3l3 Chrdl2 Chst1 Cidea Cidec Ckmt2 Cl…
215	V$MEF2_01: myogenic enhancer factor 2	1	1	399	1	15770	-2.94	0.0	3.02	0.82	Ckm
216	V$STAT5A_02	67	67	333	2505	13266	-2.94	0.0	1.08	0.0	2310001N14Rik 9030611N15Rik Abca8a Acta1 Amy1 Ankrd1 Antxr1 Apob48r Areg Arg2 C1r Car3 Cav1 Ccl11 Ccl7 Ccnd2 Cd48 Cdo1 Ckmt2 Clec4d Col4a2 Cpa3 Cspg2 Ctsk Cyp1b1 Dkk3 Eno3 Enpp2 F13a1 Fscn1 Gata2 Gjb6 Glul Glycam1 Ifit2 Inhba Krt2-6b Ldb3 Lmo1 Mef2c Mmp13 Moxd1 Mt2 Ndrg1 Nid1 Pcolce2 Pla2g7 Prkg2 Prss18 Prtn3 Rerg Rnase4 S100a6 Saa3 Sdc1 Serpinf1 Sprr1a Sprr1b Thy1 Timp2 Timp3 Tnfaip9 Trim29 Tslp…
217	V$USF_01: upstream stimulating factor	37	37	363	1659	14112	-2.95	0.0	0.2	0.0	Art3 Cck Col4a2 Cyba Defb1 Elovl4 Eno3 Faf1 Fbln1 Fbp2 Gpnmb Gstm2 Hmga2 Hp Kctd12 Krt1-16 Lox Ms4a1 Mt2 Npl Padi4 Plat Pp11r Prkg2 Ptprs S100a4 S100a6 Slc16a1 Slc16a3 Slc39a8 Slpi Spon1 Sprr1b Timp1 Tnnc2 Tyrobp Zfhx1a
218	V$COUP_DR1_Q6	16	16	384	459	15312	-2.96	0.0	2.03	0.32	Acta1 Ckmt2 Col18a1 Col1a1 Cyba Cyp7b1 Fbp2 Igj Irg1 Pck1 Prss18 Rarres2 Scara3 Slc16a1 Tcap Thy1
219	V$IPF1_Q4	84	84	316	3305	12466	-2.96	0.0	0.67	0.0	Acta1 Adn Ankrd1 Apob48r Arhgdib C1qr1 Calm4 Ccl12 Ccr2 Cd53 Cdkn2b Ces3 Chi3l3 Cidec Ckmt2 Col18a1 Coro1a Crabp1 Cryab Csf1r Ctsk Cxcl13 Cxcl5 Cyp4b1 Cyp7b1 Defb1 Dkk2 Dpysl3 Elovl3 Emp3 Fabp4 Fmod Fscn1 Gjb6 Glycam1 Gp38 Gpr124 Gpx3 Gzmd Gzme Hdgfrp2 Hdgfrp3 Heph Hod Ifit2 Il2rg Il7r Inhba Inmt Kctd12 Lip1 Met Mgl1 Ms4a1 Msln Muc1 Myh4 Nid1 Ogn Orm1 Pck1 Pdlim3 Penk1 Phlda3 Pla2g7 Prg4 Prkg2 Pr…
220	V$EVI1_05: ectopic viral integration site 1 encoded factor	20	20	380	996	14775	-2.98	0.0	0.12	0.0	Cav1 Cd36 Cd48 Ctsk Cxcl5 Cyp2e1 Edg2 Emcn Enpep Fcgr1 Glipr1 Heph Hpgd Il1rl1 Lpd Ms4a4d Rarres2 Rerg Sparc Thedc1
221	V$STAT_01: signal transducers and activators of transcription	77	77	323	2980	12791	-2.98	0.0	0.8	0.0	9030408N13Rik Abcb1b Adamts15 Adamts4 C1r Car3 Ccl11 Ccl7 Ccnd2 Cd302 Cd34 Cd48 Cd83 Ckmt2 Clec4n Cmkor1 Col4a2 Crym Ctsk Cyp1b1 Cyp4b1 Defb1 Efemp1 Emcn Emp3 Faf1 Fbp2 Fcgr1 Gata2 Gjb6 Glul Glycam1 Hnmt Ifit2 Il2rg Il7r Irg1 Ldb3 Lmo1 Ly86 Matn2 Mmp12 Mmp13 Mmp2 Moxd1 Ms4a11 Ms4a6d Muc1 Mylpf Nnmt Ogn Pp11r Ppic Prelp Prtn3 S100a6 Saa3 Sdc1 Sema3a Serpinb1a Serping1 Slc16a3 Slc39a8 Slfn4 Sprr1a …
222	V$ATF3_Q6: activating transcription factor 3	46	46	354	1650	14121	-2.99	0.0	1.29	0.0	Actn3 Adpn Apob48r Areg Arg2 Aspn Cdkn2b Cnn1 Col5a2 Ctla2a Ctsk Dio2 Fcgr1 Fscn1 Gem Glipr1 Gp38 Gzmd Gzme Id1 Inhba Krt1-16 Lamb3 Lip1 Loxl1 Mest Mmp12 Ms4a1 Olfml3 Padi4 Pdlim3 Plat Pmaip1 Procr Ptger2 Ptprs Rarres2 Smpx Sorbs1 Sprr1a Stra6 Sult1a1 Tagln Trim29 Tyrobp Wnt10a
223	V$AREB6_03: AREB6 (Atp1a1 regulatory element binding factor 6)	59	59	341	2442	13329	-3.02	0.0	0.39	0.0	Akr1b8 Aldh1a7 Alox12e Arg2 Asb5 Aspa C1qa C1qb C1qr1 Car3 Ccl11 Cdkn2b Cdo1 Cel Ces3 Ckm Coro1a Cpxm1 Crabp1 Cxcl14 Cyp1b1 Cyp2e1 Fosl1 Gjb6 Gpc1 Gstm2 Heph Hmga1 Id1 Krt1-14 Krt2-6b Lip1 Lmo1 Mef2c Moxd1 Mrc1 Ms4a4d Myom2 Padi3 Padi4 Pdlim3 Pfn2 Pgam2 Plat Ppic Prg4 Prkg2 Pscdbp S3-12 Scel Sdc1 Slfn4 Smpx Tgfbi Tmem45b Tmsb10 Trim29 Tuba1 Wnt10a
224	V$ARNT_01: AhR nuclear translocator homodimers	27	27	373	1259	14512	-3.02	0.0	0.17	0.0	Abcb1b Art3 Clec4n Col4a2 Cryba4 Ctsk Cyba Defb1 Elovl4 Faf1 Fbln1 Hp Kctd12 Klk7 Mgl1 Mt2 Pappa Pcolce Pp11r Prkg2 S100a4 S100a6 Slc16a3 Slpi Sprr1b Tyrobp Zfhx1a
225	V$DR3_Q4: direct repeat 3	53	53	347	2222	13549	-3.04	0.0	0.35	0.0	Adamts15 Casq1 Ccl12 Cd53 Cel Clec4d Clec7a Col17a1 Col18a1 Colec12 Cpxm1 Elovl4 Emcn Fabp3 Fbn1 Fbp2 Fcgr3 Hpgd Id1 Il2rg Irg1 Krt1-16 Matn2 Mest Mmp14 Mrg1 Ms4a11 Ms4a4d Ms4a6d Muc1 Olfm1 Olfml3 Pck1 Pdlim3 Plat Pmp22 Pp11r Prelp Prg1 Prss11 Prss18 Ptger2 Saa2 Scara3 Serpinb1a Serpine1 Slc43a3 Sprr1a Sult1a1 Timp1 Tnnc2 Wfdc2 id3
226	V$LEF1_Q6	373	373	27	14517	1254	-3.04	0.0	1.52	0.08	2310001N14Rik 5830472H07Rik 9030408N13Rik 9030611N15Rik Abca8a Abcb1b Acta1 Adamts15 Adn Adpn Akr1b8 Aldh1a3 Aldh1a7 Alox12e Amy1 Ankrd1 Antxr1 Aoc3 Aox1 Apob48r Apobec2 Aqp1 Aqp3 Arg2 Art3 Asb5 Aspa Aspn Axl BC031593 Bnc1 Bnip2 Bst1 C1qa C1qb C1qr1 C1qtnf3 C1r C1s Calm4 Car3 Casq1 Cav1 Cbr2 Cck Ccl11 Ccl12 Ccl8 Ccr1 Ccr2 Cd163 Cd36 Cd48 Cd52 Cd53 Cdh11 Cdh2 Cdkn2b Cdo1 Cel Ces3 Chi3l3 Chrdl2 Chs…
227	V$CREB_01: cAMP-responsive element binding protein	32	32	368	1441	14330	-3.05	0.0	0.22	0.0	Actn3 Adpn Areg Arg2 Asb5 Bnip2 Cdkn2b Cryba4 Ctla2a Dio2 Emp3 Fabp3 Fscn1 Fst Gem Glipr1 Id1 Lip1 Ms4a11 Ms4a6d Olfml3 Pck1 Pdlim3 Pmaip1 Ptprs Slc41a2 Sult1a1 Tgfb1i4 Timp3 Tnnc2 Tyrobp Wnt10a
228	V$CACCCBINDINGFACTOR_Q6	36	36	364	1264	14507	-3.07	0.0	1.34	0.01	Actn2 BC031593 C1r Ccl12 Cd163 Cdo1 Cp Cyp4b1 Dpysl3 Fbn1 Fbn2 Glipr1 Glul Gstm2 Hdgfrp2 Id1 Id4 Klf4 Krt1-15 Krt1-17 Lamb3 Lgals1 Mfap5 Moxd1 Nov Phlda3 Prss11 Pthlh S100a6 Sfrp2 Stfa3 Tagln Tcap Thbs2 Timp1 Tnni2
229	V$RSRFC4_01: related to serum response factor, C4	5	5	395	89	15682	-3.08	0.0	2.48	0.6	Cidea Ckmt2 Elovl4 Pappa Sdc1
230	V$NKX22_01: NK2 class homeobox factor 2	49	49	351	2051	13720	-3.08	0.0	0.37	0.0	Alox12e Amy1 Aox1 Aqp3 C1qtnf3 C1r Cdo1 Chrdl2 Chst1 Col17a1 Col4a2 Colec12 Cryab Cspg2 Ctla2a Cxcl14 Dkk2 Dpt Fbp2 Fcgr3 Gjb6 Heph Igj Ii Klk10 Klk7 Lum Ly6a Ly6c Ly86 Mcpt5 Ms4a1 Myl1 Pcolce2 Pou2af1 Pscdbp Pthlh Ptn Rerg S100a8 Smpx Sorbs1 Sparc Sprr1b Sprr2h Thbs2 Tnfaip6 Zfhx1b id3
231	V$SF1_Q6	62	62	338	2423	13348	-3.08	0.0	0.71	0.0	9030408N13Rik Aqp3 BC031593 Bnip2 C1qa C1r Ccl11 Ccl12 Ccl8 Cel Chrdl2 Ckmt2 Cnn1 Col17a1 Col6a1 Coro1a Cox6a2 Cpxm1 Cryba4 Crym Csf1r Cspg2 Ctsk Fabp3 Fcgr1 Fcgr3 Fmod Gjb6 Glycam1 Gp38 Gpr124 Gpr87 Has2 Hpgd Hsd11b1 Il1rl1 Lamb1-1 Ldb3 Met Mmp14 Moxd1 Ms4a6b Myl1 Ogn Pem Pgam2 Prg1 Pvalb Saa1 Sfrp2 Slc41a2 Sprr1b Stfa3 Sult1a1 Tfpi2 Thbd Thy1 Timp3 Tm6sf1 Tmsb10 Tuba1 Twist1
232	V$E47_02: E47	56	56	344	2279	13492	-3.09	0.0	0.47	0.0	9030611N15Rik Actn2 Adn Alox12e Apob48r Areg C1qb Car3 Chi3l3 Ckm Cmkor1 Col18a1 Col1a2 Coro1a Cox6a2 Cp Crabp1 Crym Dpt Fbln2 Fhl1 Gjb4 Glipr1 Gpc1 Gpx3 Gsn Gstm2 Gys2 Hsd11b1 Krt1-16 Lamb1-1 Mef2c Mmp10 Mrc1 Msln Npl Padi3 Padi4 Pdlim3 Plat Pou2af1 Pp11r Pscdbp Rgs16 S3-12 Slfn4 Slpi Sncg Sult1a1 Tcap Tgfbi Thy1 Tmprss4 Tmsb10 Wnt10a Wnt5b
233	V$ZID_01: zinc finger with interaction domain	59	59	341	2327	13444	-3.1	0.0	0.65	0.0	Actn3 Adamts15 Adpn Areg Bst1 C1qb Clec4n Cnn1 Col17a1 Cryab Cxcl14 Ecm1 Elovl4 Enpep Gdf10 Gem Gjb6 Glipr1 Gsn Hpgd Ii Klk7 Lpd Ly6a Ly6c Mef2c Mmp2 Ms4a6b Padi3 Pdk4 Phlda3 Pla2g7 Pmp22 Prg1 Prrx2 Ptger2 Ptgs1 Pthlh Ptprs Pvalb Rerg Rspondin S100a9 Saa3 Serpinf1 Serping1 Slpi Spon1 Tcap Thbd Tm6sf1 Tmem45b Tnfaip9 Trim29 Tyrobp Vegfc Wfdc2 Wnt10a Zfhx1a
234	V$HIF1_Q5: hypoxia-inducible factor 1	43	43	357	1825	13946	-3.1	0.0	0.33	0.0	Abcb1b Acta1 Actn3 Aqp1 Aqp3 Art3 Bnc1 C1qa Ckmt2 Cox8b Crym Cxcl5 Dgat2 Fabp3 Faf1 Fosl1 Fscn1 Gas1 Gp38 Gpc1 Heph Kctd12 Klf4 Lox Loxl1 Mmp14 Mt2 Pcolce Pfn2 Phlda3 Prg4 Ptprs Rgs16 Serpinb1a Sfn Slc39a8 Smpx Spon1 Steap Tpm2 Tslp Twist1 Wif1
235	V$CREB_Q2: cAMP-response element-binding protein	32	32	368	1426	14345	-3.11	0.0	0.24	0.0	2310001N14Rik Adpn Aldh1a3 Areg Arg2 Bnip2 Cck Ccnd2 Cdkn2b Col1a1 Fabp3 Fosl1 Fscn1 Gem Glipr1 Id1 Lip1 Myom2 Pck1 Pcolce2 Pdlim3 Penk1 Pla2g7 Pmaip1 Prg4 Prss11 Ptprs Slfn4 Sult1a1 Tgfb1i4 Tyrobp Wnt10a
236	V$STAT5A_01: signal transducer and activator of transcription 5a	30	30	370	1028	14743	-3.11	0.0	1.42	0.06	5830472H07Rik Adamts15 Adamts4 Ccnd2 Cd83 Ckmt2 Col4a2 Crym Cyp1b1 Defb1 Fbp2 Fcgr1 Gjb6 Glycam1 Mef2c Mgl1 Mmp12 Muc1 Nnmt Pdk4 Prelp Saa3 Sdc1 Slc16a3 Slc39a8 Sprr1a Sspn Thbd Thedc1 Wnt10a
237	V$OLF1_01: olfactory neuron-specific factor	42	42	358	1532	14239	-3.11	0.0	1.13	0.0	Adamts4 Axl Casq1 Cd83 Cidea Cidec Col17a1 Col6a1 Cox6a2 Csf1r Cyp7b1 Fst Gata2 Gsn Igj Il2rg Il7r Inmt Klk7 Krt1-16 Krt1-17 Ldb3 Loxl1 Ms4a1 Pcolce2 Pdk4 Pfn2 Pou2af1 Pp11r Prg1 Prkg2 Prrx2 Rbp4 Sfrp2 Stra6 Tgfb1i4 Tgfbi Tnfaip9 Tnni2 Twist1 Vegfc Zfhx1b
238	V$CDC5_01: cell division control protein 5	349	349	51	13836	1935	-3.12	0.0	0.43	0.0	2310001N14Rik 5830472H07Rik 9030408N13Rik 9030611N15Rik Abca8a Abcb1b Actn2 Actn3 Adamts15 Adamts4 Adn Adpn Akr1b8 Aldh1a3 Aldh1a7 Amy1 Antxr1 Aoc3 Aox1 Apob48r Apobec2 Aqp1 Aqp3 Areg Arg2 Arhgdib Art3 Asb5 Aspa Aspn Axl BC031593 Bnc1 Bnip2 Bst1 C1qa C1qb C1qg C1qr1 C1qtnf3 C1r C1s Calm4 Car3 Casq1 Cav1 Cbr2 Ccl11 Ccl12 Ccl7 Ccl8 Ccnd2 Ccr1 Ccr2 Cd163 Cd302 Cd34 Cd36 Cd48 Cd52 Cd53 Cd83 Cdh11 Cdh…
239	V$ARP1_01: apolipoprotein AI regulatory protein 1	45	45	355	1671	14100	-3.14	0.0	1.02	0.0	Adamts15 Adpn Alox12e BC031593 Bst1 Cd163 Cidec Clec7a Cmkor1 Col6a1 Cox6a2 Csf1r Ctgf Ctla2a Dkk3 Fosl1 Gdf10 Gpnmb Gpr124 Gpr87 Loxl1 Mmp2 Ms4a11 Ms4a6b Ms4a6d Mt2 Padi4 Pdk4 Pla2g7 Prkg2 Prss18 Pthlh Rerg S100a8 Serpinb1a Slfn4 Sspn Sult1a1 Tcap Tgfb1i4 Thedc1 Tmem45b Tnnc2 Wfdc2 Wnt5b
240	V$FOXO1_02: fork head box O1	20	20	380	963	14808	-3.14	0.0	0.17	0.0	Apobec2 Bst1 Cd53 Cd83 Col5a2 Ctgf Enpp2 Gpnmb Hdgfrp2 Lox Mfap5 Mmp13 Ogn Pdk4 Pla2g7 Prg1 Prrx2 Ptgs1 Pthlh Wif1
241	V$NFKAPPAB65_01: NF-kappaB (p65)	27	27	373	913	14858	-3.15	0.0	1.44	0.06	Alox12e Amy1 Aoc3 C1s Ccr2 Cpxm1 Cxcl5 Cyp2e1 Dkk3 Ebf1 Fcgr3 Ii Il1rl1 Irg1 Krt1-16 Lamb3 Lpd Mmp14 Mt2 Myl1 Pdk4 Pmp22 Pthlh Sult1a1 Tfpi2 Tnfaip9 Tslp
242	V$CREBP1_Q2: CRE-binding protein 1	21	21	379	1000	14771	-3.15	0.0	0.18	0.0	Actn3 Adpn Areg Arg2 Cdkn2b Dio2 Fabp3 Fscn1 Gem Glipr1 Id1 Lip1 Pck1 Pcolce2 Pdlim3 Pmaip1 Ptprs Sult1a1 Tgfb1i4 Tyrobp Wnt10a
243	V$LHX3_01: LIM homeobox transcription factor 3	28	28	372	1263	14508	-3.15	0.0	0.23	0.0	Adamts15 Antxr1 Asb5 Cd163 Cd83 Cox6a2 Csrp3 Cyp7b1 Fabp4 Glycam1 Gzme Igj Il7r Lox Mmp10 Ms4a6b Myh4 Myl1 Ogn Pdk4 Ptn S100a9 Saa2 Scel Smpx Sspn Tcap Tuba1
244	V$XBP1_01: X-box-binding protein 1	32	32	368	1410	14361	-3.15	0.0	0.26	0.0	Aqp1 Cpxm1 Cryba4 Ctsk Cyba Cyp2e1 Enpep Fcgr1 Fst Gjb4 Glul Irg1 Krt2-5 Mmp10 Mmp14 Ms4a1 Ms4a11 Ms4a6d Mt2 Myh4 Padi4 Pdk4 Pou2af1 Prg1 Prkg2 Ptprs Serping1 Slpi Sult1a1 Thbd Thedc1 Timp1
245	V$AR_01: androgen receptor	34	34	366	1209	14562	-3.16	0.0	1.22	0.0	9030611N15Rik Ankrd1 Areg C1qb C1qtnf3 C1r Cav1 Ccr2 Ces3 Cidea Cmkor1 Colec12 Cyp2e1 Elovl4 Gjb6 Has2 Lgals1 Mrc1 Orm1 Penk1 Pmaip1 Pp11r Prg1 Prss11 Pscdbp Rcn3 S100a9 S3-12 Serpine1 Serping1 Sult1a1 Tmprss4 Tnnc2 Wfdc2
246	V$TCF11MAFG_01: TCF11:MafG heterodimers	33	33	367	1174	14597	-3.18	0.0	1.21	0.0	2310001N14Rik Acta1 Adn Aox1 Arhgdib C1qtnf3 Cd36 Coro1a Cryba4 Cxcl5 Cyp7b1 F13a1 Faf1 Gjb4 Gjb6 Gpr124 Hod Igj Il1rl1 Matn2 Mmp14 Padi4 Pmp22 Ptprs Rcn3 S100a9 Serping1 Slc16a3 Sostdc1 Sparc Tagln Thy1 Timp3
247	V$TEL2_Q6	24	24	376	1105	14666	-3.18	0.0	0.21	0.0	9030408N13Rik Amy1 Calm4 Col4a2 Fcna Fscn1 Ifit2 Itgbl1 Krt1-14 Lamb3 Lyzs Mgl1 Mrc1 Ms4a11 Ms4a6b Ms4a6d Nnmt Prelp Prss19 Rcn3 S3-12 Slfn4 Sncg Sspn
248	V$SREBP1_01: sterol regulatory element-binding protein 1	11	11	389	603	15168	-3.19	0.0	0.11	0.0	Ckmt2 Cyba Elovl4 Fabp3 Faf1 Gpnmb Gstm2 Lox Pp11r Slpi Zfhx1a
249	V$RREB1_01: Ras-responsive element binding protein 1	36	36	364	1309	14462	-3.2	0.0	1.1	0.0	Acta1 BC031593 Bst1 C1qg Col4a2 Cox6a2 Cryab Crym Cspg2 Csrp3 Dio2 Emcn Fbn1 Fbn2 Gstm2 Krt1-14 Krt1-15 Lamb3 Ms4a4d Nnat Nov Padi4 Plat Pmaip1 Prelp Prg1 Rarres2 Serping1 Sfrp2 Slc39a8 Sostdc1 Tcap Tgfb1i4 Timp1 Tnfaip2 Wnt10a
250	V$GATA4_Q3	396	396	4	15461	310	-3.2	0.0	2.22	0.43	2310001N14Rik 5830472H07Rik 9030408N13Rik 9030611N15Rik Abca8a Abcb1b Acta1 Actn2 Actn3 Adamts15 Adamts4 Adn Adpn Akr1b8 Aldh1a1 Aldh1a3 Aldh1a7 Alox12e Amy1 Ankrd1 Antxr1 Aoc3 Aox1 Apob48r Apobec2 Aqp1 Aqp3 Areg Arg2 Arhgdib Art3 Asb5 Aspa Aspn Axl BC031593 Bnc1 Bnip2 Bst1 C1qa C1qb C1qg C1qr1 C1qtnf3 C1r Calm4 Car3 Casq1 Cav1 Cbr2 Cck Ccl11 Ccl12 Ccl7 Ccl8 Ccnd2 Ccr1 Ccr2 Cd163 Cd302 Cd34 Cd36 …
251	V$AMEF2_Q6: myocyte enhancer factor	43	43	357	1639	14132	-3.21	0.0	0.84	0.0	Acta1 Aldh1a7 Casq1 Cd52 Cdh11 Cidec Ckm Ckmt2 Cnn1 Colec12 Cox6a2 Ctsk Cxcl13 Dpysl3 Efemp1 Eno3 Fabp4 Gdf10 Gjb6 Gzmd Gzme Hod Hp Ifit2 Il7r Klk7 Lmo1 Lum Lzp-s Mmp10 Ms4a1 Nid1 Pla2g7 Ptgs1 Sdc1 Serpinb2 Slc16a1 Sorbs1 Sprr1a Steap Tgfb1i4 Tnni2 Tnnt3
252	V$E2F4DP2_01: E2F-4:DP-2 heterodimer	45	45	355	1796	13975	-3.22	0.0	0.58	0.0	BC031593 Cdh2 Chrdl2 Cmkor1 Col18a1 Cpxm1 Crabp1 Cxcl13 Cyp4b1 Cyp7b1 Dpysl3 Elovl4 Faf1 Fap Fbln2 Fbn1 Fbn2 Gata2 Gjb6 Gzmd Hmga1 Ifit2 Lpl Mef2c Met Mrg1 Nnat Pcolce Prg1 Rcn3 S100a4 S100a6 S100a8 Sdc1 Sema3a Sfrp2 Sgce Slc16a1 Slc39a8 Slc43a3 Tfpi2 Tmem45b Wif1 Wnt5a Zfhx1b
253	V$OCT1_Q6: octamer factor 1	370	370	30	14462	1309	-3.23	0.0	1.13	0.0	2310001N14Rik 5830472H07Rik 9030408N13Rik 9030611N15Rik Abca8a Abcb1b Acta1 Actn2 Actn3 Adamts4 Adn Adpn Akr1b8 Aldh1a3 Aldh1a7 Alox12e Amy1 Ankrd1 Antxr1 Aoc3 Aox1 Apobec2 Aqp1 Aqp3 Areg Arg2 Arhgdib Art3 Asb5 Aspa Aspn Axl BC031593 Bnc1 Bnip2 Bst1 C1qa C1qb C1qg C1qr1 C1qtnf3 C1r C1s Calm4 Car3 Cav1 Cbr2 Cck Ccl11 Ccl12 Ccl7 Ccl8 Ccr1 Ccr2 Cd163 Cd302 Cd34 Cd36 Cd48 Cd52 Cd53 Cd83 Cdh11 Cdh2 Cd…
254	V$PPARA_02: PPAR-alpha:RXR-alpha heterodimer (peroxisome proliferator activated factor alpha:retinoid X receptor alpha)	8	8	392	476	15295	-3.24	0.0	0.09	0.0	BC031593 Chrdl2 Col18a1 Efemp1 Fcna Gjb6 Hp Muc1
255	V$AP4_01: activator protein 4	32	32	368	1370	14401	-3.25	0.0	0.34	0.0	Adamts4 Alox12e Apobec2 Ccl12 Cd48 Cdh11 Chi3l3 Chst1 Col1a1 Col6a1 Cox8b Cxcl13 Cxcl4 Cyp1b1 Dkk3 Fbln2 Fbn1 Gdf10 Hp Itm2a Lmo1 Lyzs Lzp-s Penk1 Rbp4 Serpinb1a Sorbs1 Stra6 Tcap Tgfbi Tnfaip2 Tpm2
256	V$TFIIA_Q6	359	359	41	14171	1600	-3.26	0.0	0.56	0.0	2310001N14Rik 5830472H07Rik 9030408N13Rik 9030611N15Rik Abca8a Abcb1b Acta1 Actn2 Adamts15 Adamts4 Adpn Akr1b8 Aldh1a1 Aldh1a3 Aldh1a7 Alox12e Amy1 Ankrd1 Aoc3 Aox1 Apobec2 Aqp1 Aqp3 Areg Arg2 Arhgdib Art3 Asb5 Aspa Axl BC031593 Bnc1 Bnip2 Bst1 C1qa C1qb C1qr1 C1qtnf3 C1r C1s Calm4 Car3 Casq1 Cav1 Cbr2 Cck Ccl11 Ccl12 Ccl8 Ccnd2 Ccr1 Ccr2 Cd163 Cd302 Cd34 Cd36 Cd48 Cd52 Cd53 Cd83 Cdh11 Cdh2 Cdkn2…
257	V$CREBP1CJUN_01: CRE-binding protein 1:c-Jun heterodimer	19	19	381	615	15156	-3.26	0.0	1.49	0.08	Adpn Areg Arg2 Cdkn2b Dio2 Ebf1 Fscn1 Gem Glipr1 Id1 Lip1 Lzp-s Pcolce2 Pdlim3 Pmaip1 Ptprs Sult1a1 Tyrobp Wnt10a
258	V$CREBP1_01: cAMP-responsive element binding protein 1	3	3	397	259	15512	-3.27	0.0	0.04	0.0	Cpa3 Gpr87 Pck1
259	V$PAX5_01: B-cell-specific activating protein	36	36	364	1484	14287	-3.28	0.0	0.45	0.0	Acta1 Actn2 Adpn Aldh1a3 Aqp1 Aspa Ccl7 Cd34 Cmkor1 Col18a1 Col1a2 Dpt Elovl4 Fbln1 Fbn2 Fbp2 Gas1 Gdf10 Gem Gzmd Gzme Klf4 Lox Mmp10 Phlda3 Prrx2 Prss11 Prss18 Scara3 Sdc1 Sgce Spon1 Tagln Thbd Tnnc2 Tyrobp
260	V$GR_01: high affinity binding site for glucocorticoid receptor	32	32	368	1186	14585	-3.31	0.0	0.95	0.0	9030611N15Rik Ankrd1 Apob48r C1qb Ccl12 Ces3 Cidec Clec4d Clec7a Colec12 Cpa3 Cspg2 Cyp4b1 Gem Gpnmb Gsn Krt1-14 Krt2-5 Ogn Pcolce2 Pem Pmaip1 Pscdbp Rcn3 S100a9 S3-12 Sema3a Sult1a1 Thy1 Tmprss4 Tnnc2 Tnni2
261	V$NERF_Q2: new ets-related factor 1a	23	23	377	793	14978	-3.32	0.0	1.24	0.0	9030408N13Rik Arhgdib C1qb Cbr2 Ccnd2 Cd34 Col1a1 Col4a2 Cxcl14 F13a1 Fbp2 Fcgr3 Fscn1 Itgbl1 Krt1-14 Loxl1 Nov Pappa Prelp Rcn3 Slc39a8 Sncg Sorbs1
262	V$PR_01: high affinity binding sites for progesterone receptor	10	10	390	273	15498	-3.33	0.0	1.8	0.24	C1qb Ces3 Krt1-14 Pmaip1 Ptprs S100a9 Sult1a1 Tmprss4 Tnnc2 Tnni2
263	V$E2F1DP2_01: E2F-1:DP-2 heterodimer	29	29	371	1072	14699	-3.35	0.0	0.94	0.0	Cdh2 Chrdl2 Cmkor1 Crabp1 Cxcl13 Cyp4b1 Cyp7b1 Elovl4 Faf1 Fbln2 Fbn2 Gata2 Gzmd Hmga1 Ifit2 Lpl Mef2c Nnat Rcn3 S100a4 S100a6 Sgce Slc16a1 Slc39a8 Slc43a3 Tfpi2 Wif1 Wnt5a Zfhx1b
264	V$OCT_C: Octamer binding site	24	24	376	1053	14718	-3.35	0.0	0.31	0.0	Adpn Aldh1a7 Ankrd1 Aspn C1qtnf3 C1r Calm4 Clec4n Cpxm1 Cxcl7 Ebf1 Hmga1 Itgbl1 Kctd12 Lpd Lpl Lum Met Padi3 Prg1 S100a9 Sfrp2 Sprr1a Tnfaip6
265	V$ATF1_Q6	27	27	373	983	14788	-3.36	0.0	1.01	0.0	Aldh1a7 Apob48r Areg Arg2 Cd53 Cd83 Cdh11 Dio2 Fscn1 Gem Hod Id1 Igj Klf4 Lip1 Lzp-s Olfml3 Pck1 Pcolce Pdlim3 Pmaip1 Procr Ptprs Slc41a2 Sult1a1 Tyrobp id3
266	V$IRF2_01: interferon regulatory factor 2	2	2	398	18	15753	-3.36	0.0	2.45	0.6	Dio2 Prss19
267	V$ATATA_B: Avian C-type TATA box	31	31	369	1197	14574	-3.37	0.0	0.73	0.0	Adpn Amy1 Aspa Cck Ccr2 Cidec Clec7a Col3a1 Col4a2 Col5a2 Cpa3 Faf1 Glycam1 Heph Igj Kctd12 Klk7 Krt2-6b Lyzs Lzp-s Mmp10 Mmp3 Ms4a4d Olfml3 Procr Ptn Sema3a Spon1 Tuba1 Wnt10a Zfhx1b
268	V$MAX_01: Max	19	19	381	648	15123	-3.41	0.0	1.22	0.0	Art3 Cck Elovl4 Eno3 Gstm2 Hp Krt1-16 Lox Ms4a1 Mt2 Pp11r Ptprs S100a4 Slc16a3 Slc39a8 Spon1 Sprr1b Tyrobp Zfhx1a
269	V$E4BP4_01: E4BP4	12	12	388	606	15165	-3.42	0.0	0.17	0.0	Adamts15 Amy1 Ccl11 Cd302 Ces3 Cpxm1 Ctgf Dcn Pmp22 Prrx2 Wnt10a Wnt5b
270	V$FREAC2_01: Fork head RElated ACtivator-2	23	23	377	994	14777	-3.42	0.0	0.35	0.0	Apobec2 Bst1 Cd83 Cidea Col5a2 Cspg2 Ctgf Enpp2 Gpnmb Hdgfrp2 Il1rl1 Itgbl1 Lox Mef2c Mmd Mmp13 Ogn Padi3 Pla2g7 Prg1 Ptgs1 Rbp4 Wif1
271	V$CHX10_01	7	7	393	413	15358	-3.43	0.0	0.11	0.0	Cd36 Cox6a2 Crym Itgbl1 Pappa Sparc Sprr1a
272	V$OCT1_B: Octamer binding factor 1	22	22	378	951	14820	-3.45	0.0	0.36	0.0	Adpn Aldh1a7 C1qtnf3 C1r Cd36 Clec4n Col3a1 Fcna Hmga1 Kctd12 Lpd Lpl Lum Padi3 Pla2g7 Pmaip1 Prg1 Sfrp2 Slfn4 Sprr2h Thedc1 Tnfaip6
273	V$HEN1_01: HEN1	12	12	388	371	15400	-3.5	0.0	1.42	0.06	Alox12e Areg Cryab Dpysl3 Fbln2 Fbn1 Gdf10 Lgals1 Prg1 Prss11 Serpinb2 Tnfaip9
274	V$E2F1DP1RB_01: Rb:E2F-1:DP-1 trimeric complex	21	21	379	886	14885	-3.52	0.0	0.42	0.0	Adamts15 Areg Col18a1 Cxcl12 Faf1 Gzmd Lpl Mt2 Nid1 Nnat Olfml3 Orm1 Rbp4 S100a6 Sgce Slc16a1 Slc39a8 Sorbs1 Wif1 Wnt5a Zfhx1b
275	V$ICSBP_Q6	20	20	380	850	14921	-3.52	0.0	0.41	0.0	Abca8a Aldh1a7 Amy1 C1qtnf3 Casq1 Ccl12 Cyp7b1 Dpysl3 Gas1 Islr Ly86 Mef2c Ogn Ptger2 Rcn3 Serpinb2 Slc39a8 Slfn4 Tgfbi Tmem45b
276	V$NFKAPPAB50_01: NF-kappaB (p50)	19	19	381	677	15094	-3.52	0.0	1.02	0.0	Actn3 Aldh1a3 Cd83 Defb1 Ecm1 Gpr87 Gsn Ifit2 Krt1-15 Krt1-16 Mest Mgl1 Pmaip1 Pp11r Prtn3 Pthlh Rspondin Thbs2 Twist1
277	V$MEF3_B: MEF-3	9	9	391	476	15295	-3.54	0.0	0.16	0.0	Actn2 Alox12e C1qa Eno3 Gys2 Myom2 Pvalb Sgce St8sia4
278	V$HEN1_02: HEN1	7	7	393	183	15588	-3.58	0.0	1.65	0.16	Alox12e Dpysl3 Fbln2 Fbn1 Gdf10 Prss11 Tnfaip9
279	V$HTF_01	16	16	384	703	15068	-3.58	0.0	0.35	0.0	Aqp1 Cpxm1 Cryba4 Cyp2e1 Fcgr1 Gpc1 Ms4a1 Ms4a11 Ms4a6d Myh4 Padi4 Pdk4 Pou2af1 Prg1 Slpi Timp1
280	V$MEIS1BHOXA9_02: Meis-1b:HOXA9 heterodimeric binding	7	7	393	186	15585	-3.62	0.0	1.6	0.12	C1qg Defb1 Hpgd Ms4a11 Ms4a6d Sprr1a Tmem45b
281	V$HNF1_Q6	383	383	17	15135	636	-3.64	0.0	0.43	0.0	2310001N14Rik 5830472H07Rik 9030408N13Rik 9030611N15Rik Abca8a Abcb1b Acta1 Actn2 Adamts15 Adamts4 Adn Adpn Akr1b8 Aldh1a3 Aldh1a7 Alox12e Amy1 Ankrd1 Antxr1 Aoc3 Aox1 Apob48r Apobec2 Aqp1 Aqp3 Areg Arg2 Arhgdib Art3 Asb5 Aspa Aspn BC031593 Bnc1 Bnip2 Bst1 C1qa C1qb C1qg C1qr1 C1qtnf3 C1r C1s Calm4 Car3 Casq1 Cav1 Cbr2 Cck Ccl11 Ccl12 Ccl7 Ccl8 Ccnd2 Ccr1 Ccr2 Cd163 Cd302 Cd34 Cd36 Cd48 Cd52 Cd53…
282	V$BACH1_01: BTB and CNC homolog 1	8	8	392	230	15541	-3.66	0.0	1.44	0.06	Abcb1b Ldb3 Mmp10 Ms4a11 Ms4a6d Pla2g7 Sprr1a Zfhx1b
283	V$HNF4_01_B: Hepatocyte nuclear factor 4	16	16	384	607	15164	-3.67	0.0	0.74	0.0	2310001N14Rik Acta1 Aspa Cyba Fabp3 Gp38 Gpr124 Gys2 Lamb3 Lum Msln Mylpf Pck1 Ptn S3-12 Sprr1b
284	V$NFKB_C: NF-kappaB binding site	12	12	388	550	15221	-3.68	0.0	0.3	0.0	Aldh1a3 Cd83 Cxcl4 Cxcl5 Gp38 Ii Lamb3 Ms4a6b Pdk4 Pthlh Sdc1 Wnt10a
285	V$STAF_01: Se-Cys tRNA gene transcription activating factor	5	5	395	306	15465	-3.68	0.0	0.12	0.0	Ccl11 Cp Hod Pou2af1 Prkg2
286	V$T3R_01: viral homolog of thyroid hormone receptor alpha1	8	8	392	415	15356	-3.69	0.0	0.19	0.0	Col5a2 Fcgr1 Glipr1 Hp Krt2-6b Ms4a1 Sfn Tuba1
287	V$RSRFC4_Q2	11	11	389	359	15412	-3.69	0.0	1.17	0.0	Amy1 Aqp1 Cd83 Cidea Ckmt2 Cox6a2 Elovl4 Hod Pappa Sdc1 Thbs2
288	V$ALPHACP1_01	8	8	392	408	15363	-3.73	0.0	0.21	0.0	Abcb1b Aldh1a7 C1r Cdh2 Col1a1 Enpep Id4 Plac8
289	V$E2F_02: E2F	11	11	389	369	15402	-3.74	0.0	1.08	0.0	Faf1 Gzmd Lpl Nnat S100a6 Sgce Slc16a1 Slc39a8 Wif1 Wnt5a Zfhx1b
290	V$E2F_Q3: E2F	11	11	389	369	15402	-3.74	0.0	1.08	0.0	Faf1 Gzmd Lpl Nnat S100a6 Sgce Slc16a1 Slc39a8 Wif1 Wnt5a Zfhx1b
291	V$E2F4DP1_01: E2F-4:DP-1 heterodimer	11	11	389	369	15402	-3.74	0.0	1.08	0.0	Faf1 Gzmd Lpl Nnat S100a6 Sgce Slc16a1 Slc39a8 Wif1 Wnt5a Zfhx1b
292	V$STRA13_01	10	10	390	470	15301	-3.76	0.0	0.28	0.0	Abcb1b Cyba Faf1 Fbln1 Kctd12 Lox Mt2 S100a6 Slpi Zfhx1a
293	V$ARNT_02: AhR nuclear translocator homodimers	14	14	386	551	15220	-3.76	0.0	0.62	0.0	Abcb1b Cyba Faf1 Fbln1 Hmga2 Kctd12 Lox Mt2 Pp11r Prkg2 Ptprs S100a6 Slpi Zfhx1a
294	V$FOXO3_01: fork head box O3	11	11	389	372	15399	-3.76	0.0	1.05	0.0	Cd53 Cd83 Col5a2 Ctgf Enpp2 Gpnmb Hdgfrp2 Mfap5 Ogn Prg1 Wif1
295	V$ATF_B: ATF binding site	13	13	387	484	15287	-3.77	0.0	0.78	0.0	Adpn Areg Arg2 Dio2 Fscn1 Gem Id1 Pdlim3 Pmaip1 Ptprs Sult1a1 Tyrobp Wnt10a
296	V$RORA2_01: RAR-related orphan receptor alpha2	3	3	397	221	15550	-3.77	0.0	0.09	0.0	Asb5 Procr S100a4
297	V$EGR3_01: early growth response gene 3 product	2	2	398	179	15592	-3.78	0.0	0.06	0.0	Cxcl12 Sgce
298	V$ATF6_01: activating transcription factor 6	6	6	394	328	15443	-3.79	0.0	0.18	0.0	Cpxm1 Padi4 Pdk4 Pou2af1 Timp1 Twist1
299	V$CDPCR3_01: cut-like homeodomain protein	8	8	392	397	15374	-3.81	0.0	0.24	0.0	Ccr1 Cdo1 Cidea Cyp4b1 Elovl4 S3-12 Tfpi2 Tgfbi
300	V$FOXO4_02: fork head box O4	12	12	388	448	15323	-3.82	0.0	0.76	0.0	Cd53 Cd83 Col5a2 Ctgf Enpp2 Hdgfrp2 Lox Mfap5 Ogn Pla2g7 Prg1 Wif1
301	V$RP58_01: 58 KDA repressor protein	11	11	389	400	15371	-3.84	0.0	0.82	0.0	Actn3 Apob48r Ccl8 Col3a1 Fap Fcgr3 Mest Pappa Sparc Tmprss4 Tnfaip6
302	V$BEL1_B: Bel-1 similar region	2	2	398	26	15745	-3.85	0.0	1.89	0.24	Xlkd1 id3
303	V$HMEF2_Q6: myocyte enhancer factor	3	3	397	56	15715	-3.87	0.0	1.72	0.18	Ckm Ctsk Steap
304	V$EVI1_02: ectopic viral integration site 1 encoded factor	8	8	392	379	15392	-3.88	0.0	0.29	0.0	BC031593 Cxcl5 Edg2 Emcn Glipr1 Ms4a4d Sparc Tpm2
305	V$AR_03: is recognized by androgen reseptor	9	9	391	308	15463	-3.88	0.0	0.96	0.0	9030611N15Rik Ankrd1 C1qb Pmaip1 Rcn3 S100a9 Sult1a1 Tmprss4 Tnnc2
306	V$OCT1_07: octamer factor 1	7	7	393	215	15556	-3.89	0.0	1.17	0.0	Akr1b8 Aldh1a7 Cd48 Clec4d Igj Lpd Sprr1a
307	V$FXR_Q3	8	8	392	266	15505	-3.91	0.0	1.0	0.0	Aspn Clec7a Col6a1 Emp3 Fcgr1 Pck1 Smpx Trim29
308	V$NFY_C: NF-Y binding site	9	9	391	393	15378	-3.92	0.0	0.41	0.0	Abcb1b Actn3 Cdh11 Gpc1 Id4 Mmd Pdk4 Slc16a3 Tnnc2
309	V$STAT5B_01: signal transducer and activator of transcription 5b	9	9	391	320	15451	-3.92	0.0	0.85	0.0	Adamts4 Col4a2 Glycam1 Nnmt Prelp Slc16a3 Sprr1a Sspn Wnt10a
310	V$FREAC3_01: Fork head RElated ACtivator-3	9	9	391	352	15419	-3.97	0.0	0.62	0.0	Bst1 Id1 Ms4a11 Ms4a6d Ogn Prg1 Tfpi2 Tmsb10 Zfhx1a
311	V$IRF1_01: interferon regulatory factor 1	8	8	392	349	15422	-3.97	0.0	0.41	0.0	Dio2 Enpp2 Gpnmb Irg1 Lip1 Pp11r Prss19 Slfn4
312	V$CLOX_01: Clox	7	7	393	319	15452	-4.02	0.0	0.36	0.0	Ccnd2 Cd163 Csrp3 Cyba Hnmt Msln Nnmt
313	V$MIF1_01: MIBP-1 / RFX1 complex	3	3	397	195	15576	-4.05	0.0	0.14	0.0	Car3 Hpgd Orm1
314	V$ISRE_01: interferon-stimulated response element	7	7	393	259	15512	-4.06	0.0	0.72	0.0	Abca8a C1qtnf3 Lip1 Ogn Slc39a8 Slfn4 Tgfbi
315	V$NGFIC_01: nerve growth factor-induced protein C	6	6	394	276	15495	-4.08	0.0	0.35	0.0	Cdh2 Cxcl12 Fbn2 Lamb1-1 Prss11 Sgce
316	V$HSF_Q6	5	5	395	154	15617	-4.12	0.0	1.03	0.0	Cryab Glycam1 Nnat Rnase4 Tagln
317	V$EVI1_03: ectopic viral integration site 1 encoded factor	3	3	397	69	15702	-4.14	0.0	1.33	0.01	Edg2 Glipr1 Ms4a4d
318	V$POLY_C: Retroviral Poly A signal	5	5	395	239	15532	-4.15	0.0	0.32	0.0	Arhgdib Emcn Ogn Saa3 Slc39a8
319	V$EGR2_01: Egr-2/Krox-20 early growth response gene product	4	4	396	214	15557	-4.15	0.0	0.23	0.0	Cxcl12 Lamb1-1 Prss11 Sgce
320	V$R_01: Epstein-Barr virus transcription factor R	6	6	394	233	15538	-4.15	0.0	0.61	0.0	Cxcl14 Mmd Mmp13 Twist1 Tyrobp Ucp1
321	V$PBX1_02: homeo domain factor Pbx-1	6	6	394	244	15527	-4.16	0.0	0.53	0.0	Cd163 Cd48 Enpep Fcgr1 Nnmt Zfhx1a
322	V$PPARA_01: PPAR:RXR heterodimers	1	1	399	7	15764	-4.17	0.0	1.71	0.18	Acta1
323	V$POU3F2_02	1	1	399	109	15662	-4.23	0.0	0.07	0.0	Myom2
324	V$CDP_01: cut-like homeodomain protein	2	2	398	144	15627	-4.24	0.0	0.13	0.0	Glipr1 Tgfb1i4
325	V$EVI1_06: ectopic viral integration site 1 encoded factor	5	5	395	202	15569	-4.25	0.0	0.54	0.0	Klk7 Slc16a1 Sparc Tslp id3
326	V$FREAC4_01: Fork head RElated ACtivator-4	3	3	397	171	15600	-4.25	0.0	0.21	0.0	Ctgf Enpp2 Fcgr3
327	V$EGR1_01: Egr-1/Krox-24/NGFI-A immediate-early gene product	3	3	397	169	15602	-4.27	0.0	0.22	0.0	Fbn2 Lamb1-1 Prss11
328	V$MEIS1AHOXA9_01: Meis-1a:HOXA9 heterodimeric binding	3	3	397	167	15604	-4.28	0.0	0.23	0.0	Efemp1 Sprr1a Tslp
329	V$AHR_01: aryl hydrocarbon / dioxin receptor	2	2	398	41	15730	-4.34	0.0	1.25	0.0	Fst Prkg2
330	V$CDP_02: transcriptional repressor CDP	3	3	397	158	15613	-4.35	0.0	0.27	0.0	Cyba Hnmt Msln
331	V$LXR_DR4_Q3	3	3	397	93	15678	-4.42	0.0	0.86	0.0	Dkk3 Loxl1 Slpi
332	V$MYCMAX_01: c-Myc:Max heterodimer	3	3	397	139	15632	-4.44	0.0	0.38	0.0	Hp Slc39a8 Tyrobp
333	V$GNCF_01: GCNF (germ cell nuclear factor)	1	1	399	94	15677	-4.48	0.0	0.1	0.0	BC031593
334	V$SREBP1_02: sterol regulatory element-binding protein 1	1	1	399	94	15677	-4.48	0.0	0.1	0.0	Rcn3
335	V$STAT1_01: signal transducer and activator of transcription 1	2	2	398	48	15723	-4.49	0.0	1.04	0.0	Muc1 Slc16a3
336	V$CAAT_C: Retroviral CCAAT box	3	3	397	119	15652	-4.49	0.0	0.54	0.0	Cyp2e1 Ms4a1 Rerg
337	V$AR_02: high affinity binding sites for androgen receptor	2	2	398	53	15718	-4.56	0.0	0.93	0.0	S100a9 Tmprss4
338	V$TAACC_B: Lentiviral TATA upstream element	1	1	399	14	15757	-4.63	0.0	1.16	0.0	Sparc
339	V$DTYPEPA_B: poly A signal of D-type LTRs	2	2	398	83	15688	-4.67	0.0	0.47	0.0	Col1a1 Nnat
340	V$LXR_Q3	1	1	399	79	15692	-4.68	0.0	0.14	0.0	Slpi
341	V$PAX5_02: B-cell-specific activating protein	1	1	399	53	15718	-4.94	0.0	0.3	0.0	Fabp4
