# Supplementary material for: A genomic analysis of mouse models of breast cancer reveals molecular features of mouse models and relationships to human breast cancer
Source: Breast Cancer Res. 2014 Jun 5;16(3):R59. doi: 10.1186/bcr3672 (PMC4078930; doi:10.1186/bcr3672)
Supplement: Additional file 6 — Fold change for genes in clusters 1-4 from the manuscript and the gene ontology associated with each cluster. [file bcr3672-S6.zip › AdditionalFile6/Cluster3/Cluster3UpregulatedGenesgather_gene_ontology_121108.txt]

#	Annotation	Total Genes With Ann	Your Genes (With Ann)	Your Genes (No Ann)	Genome (With Ann)	Genome (No Ann)	ln(Bayes factor)	neg ln(p value)	FE: neg ln(p value)	FE: neg ln(FDR)	Genes
1	GO:0006811 [5]: ion transport	25	25	131	540	11933	12.71	10.41	17.49	11.29	1810010G06Rik Ank Atp1a1 Atp1b1 Atp6v1b1 Atp6v1c2 Clca1 Clca2 Col11a1 Col9a1 Col9a2 Emid1 Fxyd3 Fxyd6 Gabrp Kcne3 Kcnk1 Kcnn4 Mfi2 Prkwnk4 Slc5a1 Slc5a8 Slc5a9 Tmem37 Trf
2	GO:0007600 [5]: sensory perception	1	1	155	1356	11117	9.87	10.41	0.0	0.0	Atp6v1b1
3	GO:0009581 [5]: detection of external stimulus	2	2	154	1365	11108	7.74	10.41	0.0	0.0	Atp6v1b1 Prom1
4	GO:0009605 [4]: response to external stimulus	8	8	148	2164	10309	7.46	10.41	0.0	0.0	Atp6v1b1 Daf1 Ephx2 Krt2-8 Lcp1 Pglyrp1 Prom1 Pycard
5	GO:0007165 [4]: signal transduction	16	16	140	3044	9429	7.26	10.41	0.0	0.0	Adcy8 Adrb1 Akap12 Blnk Csprs Fzd9 Gna14 Homer2 Htr5b Iigp1 Itga8 Pde9a Pik3r1 Rgs2 Rhpn2 Socs2
6	GO:0006810 [4]: transport	44	44	112	1809	10664	7.15	10.41	11.66	6.57	1810010G06Rik Abcg2 Akap12 Ank Ap1m2 Apoc1 Aqp5 Atp1a1 Atp1b1 Atp6v1b1 Atp6v1c2 BC011209 Cadps2 Clca1 Clca2 Col11a1 Col9a1 Col9a2 Emid1 Folr1 Fxyd3 Fxyd6 Gabrp Kcne3 Kcnk1 Kcnn4 Klc3 Lcn2 Mfi2 Mup4 Mup5 Ppp1r3c Prkwnk4 Rbp7 Slc12a8 Slc15a2 Slc1a1 Slc28a3 Slc5a1 Slc5a8 Slc5a9 Tmem37 Trf Ttpa
7	GO:0051234 [4]: establishment of localization	44	44	112	1812	10661	7.11	10.41	11.62	6.57	1810010G06Rik Abcg2 Akap12 Ank Ap1m2 Apoc1 Aqp5 Atp1a1 Atp1b1 Atp6v1b1 Atp6v1c2 BC011209 Cadps2 Clca1 Clca2 Col11a1 Col9a1 Col9a2 Emid1 Folr1 Fxyd3 Fxyd6 Gabrp Kcne3 Kcnk1 Kcnn4 Klc3 Lcn2 Mfi2 Mup4 Mup5 Ppp1r3c Prkwnk4 Rbp7 Slc12a8 Slc15a2 Slc1a1 Slc28a3 Slc5a1 Slc5a8 Slc5a9 Tmem37 Trf Ttpa
8	GO:0051179 [3]: localization	44	44	112	1829	10644	6.89	10.41	11.38	6.57	1810010G06Rik Abcg2 Akap12 Ank Ap1m2 Apoc1 Aqp5 Atp1a1 Atp1b1 Atp6v1b1 Atp6v1c2 BC011209 Cadps2 Clca1 Clca2 Col11a1 Col9a1 Col9a2 Emid1 Folr1 Fxyd3 Fxyd6 Gabrp Kcne3 Kcnk1 Kcnn4 Klc3 Lcn2 Mfi2 Mup4 Mup5 Ppp1r3c Prkwnk4 Rbp7 Slc12a8 Slc15a2 Slc1a1 Slc28a3 Slc5a1 Slc5a8 Slc5a9 Tmem37 Trf Ttpa
9	GO:0050896 [3]: response to stimulus	14	14	142	2737	9736	6.37	10.01	0.0	0.0	Atp6v1b1 Blnk Daf1 Ephx2 Gpx2 H2-Q1 Krt2-8 Lcp1 Pglyrp1 Pik3r1 Prom1 Pycard Rnf128 Tacstd1
10	GO:0007166 [5]: cell surface receptor linked signal transduction	10	10	146	2292	10181	6.35	10.01	0.0	0.0	Adcy8 Adrb1 Csprs Fzd9 Gna14 Homer2 Htr5b Iigp1 Itga8 Rgs2
11	GO:0050875 [3]: cellular physiological process	121	121	35	7813	4660	5.45	9.16	9.86	5.27	1190002H23Rik 1810010G06Rik 2210008M09Rik 2610018G03Rik 5430413I02Rik Aass Abcg2 Acas2l Acox2 Acsl4 Adcy8 Akap12 Ank Anpep Ap1m2 Apoc1 Aqp5 Arg1 Atp1a1 Atp1b1 Atp6v1b1 Atp6v1c2 B4galt6 BC011209 Bcl2l14 Bnipl Cadps2 Car2 Car6 Casp12 Chl1 Cited4 Clca1 Clca2 Col11a1 Col9a1 Col9a2 Cox7a1 Cyp24a1 D3Bwg0562e Dhh Dusp6 Egln3 Ehf Elf5 Emid1 Ephx2 Esm1 Etv1 Folr1 Foxc1 Foxi1 Fxyd3 Fxyd6 Gabrp Gad1 Gata3 G…
12	GO:0015698 [7]: inorganic anion transport	8	8	148	104	12369	4.64	8.16	9.53	5.12	Ank Clca1 Clca2 Col11a1 Col9a1 Col9a2 Emid1 Prkwnk4
13	GO:0007186 [6]: G-protein coupled receptor protein signaling pathway	8	8	148	1879	10594	4.58	8.11	0.0	0.0	Adcy8 Adrb1 Csprs Fzd9 Gna14 Homer2 Htr5b Rgs2
14	GO:0006817 [8]: phosphate transport	5	5	151	40	12433	3.46	6.93	8.42	4.16	Ank Col11a1 Col9a1 Col9a2 Emid1
15	GO:0006820 [6]: anion transport	8	8	148	126	12347	3.42	6.89	8.28	4.16	Ank Clca1 Clca2 Col11a1 Col9a1 Col9a2 Emid1 Prkwnk4
16	GO:0050877 [4]: neurophysiological process	6	6	150	1501	10972	3.21	6.75	0.0	0.0	Atp6v1b1 Gabrp Gad1 Slc5a8 Slc5a9 Ugt8
17	GO:0015672 [7]: monovalent inorganic cation transport	10	10	146	214	12259	2.9	6.38	7.68	3.78	Atp1a1 Atp1b1 Atp6v1b1 Atp6v1c2 Kcne3 Kcnk1 Kcnn4 Slc5a1 Slc5a8 Slc5a9
18	GO:0042136 [6]: neurotransmitter biosynthesis	3	3	153	9	12464	2.88	6.28	7.89	3.89	Gad1 Slc5a8 Slc5a9
19	GO:0006812 [6]: cation transport	13	13	143	364	12109	2.44	5.83	7.13	3.32	1810010G06Rik Atp1a1 Atp1b1 Atp6v1b1 Atp6v1c2 Kcne3 Kcnk1 Kcnn4 Mfi2 Slc5a1 Slc5a8 Slc5a9 Trf
20	GO:0042133 [5]: neurotransmitter metabolism	3	3	153	18	12455	1.19	4.46	6.17	2.46	Gad1 Slc5a8 Slc5a9
21	GO:0006814 [8]: sodium ion transport	5	5	151	75	12398	0.9	4.16	5.78	2.24	Atp1a1 Atp1b1 Slc5a1 Slc5a8 Slc5a9
22	GO:0030001 [7]: metal ion transport	10	10	146	288	12185	0.86	4.1	5.55	2.12	Atp1a1 Atp1b1 Kcne3 Kcnk1 Kcnn4 Mfi2 Slc5a1 Slc5a8 Slc5a9 Trf
23	GO:0012502 [7]: induction of programmed cell death	5	5	151	76	12397	0.86	4.1	5.73	2.24	Bnipl Casp12 Nr4a1 Perp Pycard
24	GO:0006917 [8]: induction of apoptosis	5	5	151	76	12397	0.86	4.1	5.73	2.24	Bnipl Casp12 Nr4a1 Perp Pycard
25	GO:0006915 [6]: apoptosis	11	11	145	351	12122	0.61	3.84	5.24	1.98	Bcl2l14 Bnipl Casp12 Clca2 Egln3 Nr4a1 Perp Pglyrp1 Pik3r1 Plagl1 Pycard
26	GO:0050874 [3]: organismal physiological process	18	18	138	2390	10083	0.53	3.78	0.0	0.0	Agt Ank Atp6v1b1 Daf1 F3 Fgg Foxc1 Gabrp Gad1 H2-Q1 Pglyrp1 Pik3r1 Pycard Rnf128 Slc5a8 Slc5a9 Ttpa Ugt8
27	GO:0016049 [4]: cell growth	4	4	152	50	12423	0.52	3.78	5.43	2.06	Esm1 Igfbp5 Socs2 Tgfb2
28	GO:0012501 [5]: programmed cell death	11	11	145	357	12116	0.5	3.73	5.12	1.95	Bcl2l14 Bnipl Casp12 Clca2 Egln3 Nr4a1 Perp Pglyrp1 Pik3r1 Plagl1 Pycard
29	GO:0008361 [5]: regulation of cell size	4	4	152	53	12420	0.33	3.58	5.24	1.98	Esm1 Igfbp5 Socs2 Tgfb2
30	GO:0007154 [3]: cell communication	32	32	124	3577	8896	0.18	3.41	0.01	0.0	Adcy8 Adrb1 Akap12 Blnk Col11a1 Col9a1 Col9a2 Col9a3 Comp Csprs Dhh Dsc2 Dsg2 Eva1 Fzd9 Gabrp Gad1 Gna14 Homer2 Htr5b Iigp1 Itga8 Jam4 Mia1 Pde9a Pik3r1 Rgs2 Rhpn2 Slc5a8 Slc5a9 Socs2 Ugt8
31	GO:0043065 [7]: positive regulation of apoptosis	5	5	151	91	12382	0.17	3.41	5.01	1.95	Bnipl Casp12 Nr4a1 Perp Pycard
32	GO:0043068 [6]: positive regulation of programmed cell death	5	5	151	92	12381	0.12	3.37	4.96	1.95	Bnipl Casp12 Nr4a1 Perp Pycard
33	GO:0043026 [7]: regulation of caspase activation	2	2	154	8	12465	0.05	3.32	5.05	1.95	Nr4a1 Pycard
34	GO:0008219 [4]: cell death	11	11	145	387	12086	-0.02	0.0	4.56	1.95	Bcl2l14 Bnipl Casp12 Clca2 Egln3 Nr4a1 Perp Pglyrp1 Pik3r1 Plagl1 Pycard
35	GO:0043119 [4]: positive regulation of physiological process	9	9	147	280	12193	-0.02	0.0	4.63	1.95	Bnipl Cadps2 Casp12 Cited4 Kcnn4 Nr4a1 Perp Ppargc1a Pycard
36	GO:0016265 [3]: death	11	11	145	394	12079	-0.12	0.0	4.44	1.95	Bcl2l14 Bnipl Casp12 Clca2 Egln3 Nr4a1 Perp Pglyrp1 Pik3r1 Plagl1 Pycard
37	GO:0005978 [8]: glycogen biosynthesis	2	2	154	9	12464	-0.14	0.0	4.86	1.95	D3Bwg0562e Ppp1r3c
38	GO:0009250 [7]: glucan biosynthesis	2	2	154	9	12464	-0.14	0.0	4.86	1.95	D3Bwg0562e Ppp1r3c
39	GO:0005975 [5]: carbohydrate metabolism	9	9	147	288	12185	-0.17	0.0	4.47	1.95	B4galt6 Chi3l1 Col11a1 D3Bwg0562e Lalba Ldh2 Pglyrp1 Ppp1r3c Smpdl3a
40	GO:0000004 [2]: biological_process unknown	5	5	151	1006	11467	-0.18	0.0	0.0	0.0	Abpb Hs3st3a1 Rtn1 Slc16a6 Tenc1
41	GO:0050801 [4]: ion homeostasis	4	4	152	68	12405	-0.44	0.0	4.42	1.95	Atp6v1b1 Mfi2 Prkwnk4 Trf
42	GO:0006873 [5]: cell ion homeostasis	4	4	152	68	12405	-0.44	0.0	4.42	1.95	Atp6v1b1 Mfi2 Prkwnk4 Trf
43	GO:0030198 [4]: extracellular matrix organization and biogenesis	3	3	153	35	12438	-0.45	0.0	4.48	1.95	Col11a1 Mia1 Tgfb2
44	GO:0043062 [3]: extracellular structure organization and biogenesis	3	3	153	35	12438	-0.45	0.0	4.48	1.95	Col11a1 Mia1 Tgfb2
45	GO:0042981 [6]: regulation of apoptosis	7	7	149	200	12273	-0.45	0.0	4.24	1.89	Bcl2l14 Bnipl Casp12 Nr4a1 Perp Pik3r1 Pycard
46	GO:0043067 [5]: regulation of programmed cell death	7	7	149	203	12270	-0.53	0.0	4.17	1.84	Bcl2l14 Bnipl Casp12 Nr4a1 Perp Pik3r1 Pycard
47	GO:0015864 [7]: pyrimidine nucleoside transport	1	1	155	0	12473	-0.65	0.0	4.39	1.95	Slc28a3
48	GO:0030644 [8]: chloride ion homeostasis	1	1	155	0	12473	-0.65	0.0	4.39	1.95	Prkwnk4
49	GO:0042073 [6]: intraflagellar transport	1	1	155	0	12473	-0.65	0.0	4.39	1.95	Klc3
50	GO:0042360 [7]: vitamin E metabolism	1	1	155	0	12473	-0.65	0.0	4.39	1.95	Ttpa
51	GO:0045210 [8]: FasL biosynthesis	1	1	155	0	12473	-0.65	0.0	4.39	1.95	Phlda1
52	GO:0046351 [7]: disaccharide biosynthesis	1	1	155	0	12473	-0.65	0.0	4.39	1.95	Lalba
53	GO:0046655 [7]: folic acid metabolism	1	1	155	0	12473	-0.65	0.0	4.39	1.95	Folr1
54	GO:0048004 [7]: antigen presentation, endogenous peptide antigen	1	1	155	0	12473	-0.65	0.0	4.39	1.95	H2-Q1
55	GO:0005988 [8]: lactose metabolism	1	1	155	0	12473	-0.65	0.0	4.39	1.95	Lalba
56	GO:0005989 [8]: lactose biosynthesis	1	1	155	0	12473	-0.65	0.0	4.39	1.95	Lalba
57	GO:0043284 [5]: biopolymer biosynthesis	2	2	154	13	12460	-0.74	0.0	4.25	1.89	D3Bwg0562e Ppp1r3c
58	GO:0000271 [6]: polysaccharide biosynthesis	2	2	154	13	12460	-0.74	0.0	4.25	1.89	D3Bwg0562e Ppp1r3c
59	GO:0006775 [6]: fat-soluble vitamin metabolism	2	2	154	13	12460	-0.74	0.0	4.25	1.89	Cyp24a1 Ttpa
60	GO:0006813 [8]: potassium ion transport	5	5	151	119	12354	-0.79	0.0	3.98	1.71	Atp1a1 Atp1b1 Kcne3 Kcnk1 Kcnn4
61	GO:0001558 [4]: regulation of cell growth	3	3	153	42	12431	-0.89	0.0	4.02	1.73	Esm1 Igfbp5 Socs2
62	GO:0006766 [5]: vitamin metabolism	3	3	153	42	12431	-0.89	0.0	4.02	1.73	Cyp24a1 Folr1 Ttpa
63	GO:0051242 [5]: positive regulation of cellular physiological process	6	6	150	172	12301	-0.93	0.0	3.77	1.67	Bnipl Cadps2 Casp12 Nr4a1 Perp Pycard
64	GO:0001505 [7]: regulation of neurotransmitter levels	3	3	153	43	12430	-0.95	0.0	3.96	1.71	Gad1 Slc5a8 Slc5a9
65	GO:0019725 [4]: cell homeostasis	4	4	152	81	12392	-0.96	0.0	3.87	1.67	Atp6v1b1 Mfi2 Prkwnk4 Trf
66	GO:0001501 [5]: skeletal development	4	4	152	82	12391	-1.0	0.0	3.83	1.67	Ank Col11a1 Col9a2 Foxc1
67	GO:0007155 [4]: cell adhesion	11	11	145	471	12002	-1.14	0.0	3.31	1.49	Col11a1 Col9a1 Col9a2 Col9a3 Comp Dsc2 Dsg2 Eva1 Itga8 Jam4 Mia1
68	GO:0006826 [9]: iron ion transport	2	2	154	17	12456	-1.17	0.0	3.79	1.67	Mfi2 Trf
69	GO:0044262 [6]: cellular carbohydrate metabolism	6	6	150	187	12286	-1.25	0.0	3.42	1.49	Col11a1 D3Bwg0562e Lalba Ldh2 Pglyrp1 Ppp1r3c
70	GO:0006879 [8]: iron ion homeostasis	2	2	154	18	12455	-1.27	0.0	3.69	1.67	Mfi2 Trf
71	GO:0015860 [7]: purine nucleoside transport	1	1	155	1	12472	-1.32	0.0	3.71	1.67	Slc28a3
72	GO:0030320 [7]: monovalent inorganic anion homeostasis	1	1	155	1	12472	-1.32	0.0	3.71	1.67	Prkwnk4
73	GO:0045666 [6]: positive regulation of neuron differentiation	1	1	155	1	12472	-1.32	0.0	3.71	1.67	Socs2
74	GO:0045921 [7]: positive regulation of exocytosis	1	1	155	1	12472	-1.32	0.0	3.71	1.67	Cadps2
75	GO:0050714 [6]: positive regulation of protein secretion	1	1	155	1	12472	-1.32	0.0	3.71	1.67	Kcnn4
76	GO:0005984 [7]: disaccharide metabolism	1	1	155	1	12472	-1.32	0.0	3.71	1.67	Lalba
77	GO:0006620 [7]: posttranslational protein-membrane targeting	1	1	155	1	12472	-1.32	0.0	3.71	1.67	Folr1
78	GO:0007638 [3]: mechanosensory behavior	1	1	155	1	12472	-1.32	0.0	3.71	1.67	Etv1
79	GO:0006821 [8]: chloride transport	3	3	153	51	12422	-1.33	0.0	3.54	1.53	Clca1 Clca2 Prkwnk4
80	GO:0007275 [2]: development	27	27	129	1611	10862	-1.35	0.0	2.65	1.21	2810422M04Rik Ank Anpep Chl1 Col11a1 Col9a2 Dhh Esm1 Etv1 Foxc1 Foxi1 Fzd9 Gata3 Hey1 Igfbp5 Klc3 Lmo4 Nfib Pik3r1 Slc5a1 Socs2 Sox10 Tcfap2c Tgfb2 Ttpa Ugt8 Xist
81	GO:0006807 [4]: nitrogen compound metabolism	2	2	154	20	12453	-1.44	0.0	3.51	1.52	Arg1 Upb1
82	GO:0016051 [6]: carbohydrate biosynthesis	3	3	153	54	12419	-1.45	0.0	3.4	1.49	D3Bwg0562e Lalba Ppp1r3c
83	GO:0040007 [3]: growth	4	4	152	97	12376	-1.46	0.0	3.31	1.49	Esm1 Igfbp5 Socs2 Tgfb2
84	GO:0007582 [2]: physiological process	134	134	22	10141	2332	-1.5	0.0	2.48	1.13	1190002H23Rik 1810010G06Rik 2210008M09Rik 2610018G03Rik 5430413I02Rik Aass Abcg2 Acas2l Acox2 Acsl4 Adcy8 Agt Akap12 Akp2 Aldh2 Ank Anpep Ap1m2 Apoc1 Aqp5 Arg1 Atp1a1 Atp1b1 Atp6v1b1 Atp6v1c2 B4galt6 BC011209 Bcl2l14 Blnk Bnipl Cadps2 Car2 Car6 Casp12 Chi3l1 Chl1 Cited4 Clca1 Clca2 Col11a1 Col9a1 Col9a2 Cox7a1 Cyp24a1 D3Bwg0562e Daf1 Dhh Dusp6 Egln3 Ehf Elf5 Emid1 Ephx2 Esm1 Etv1 F3 Fgg Folr1 Fox…
85	GO:0009987 [2]: cellular process	137	137	19	10402	2071	-1.54	0.0	2.51	1.13	1190002H23Rik 1810010G06Rik 2210008M09Rik 2610018G03Rik 5430413I02Rik Aass Abcg2 Acas2l Acox2 Acsl4 Adcy8 Adrb1 Akap12 Ank Anpep Ap1m2 Apoc1 Aqp5 Arg1 Atp1a1 Atp1b1 Atp6v1b1 Atp6v1c2 B4galt6 BC011209 Bcl2l14 Blnk Bnipl Cadps2 Car2 Car6 Casp12 Chl1 Cited4 Clca1 Clca2 Col11a1 Col9a1 Col9a2 Col9a3 Comp Cox7a1 Csprs Cyp24a1 D3Bwg0562e Dhh Dsc2 Dsg2 Dusp6 Egln3 Ehf Elf5 Emid1 Ephx2 Esm1 Etv1 Eva1 Folr…
86	GO:0050789 [2]: regulation of biological process	35	35	121	2256	10217	-1.54	0.0	2.31	1.07	Acsl4 Adcy8 Ank Bcl2l14 Bnipl Cadps2 Casp12 Cited4 Ehf Elf5 Esm1 Etv1 Foxc1 Foxi1 Gata3 Hey1 Hlf Igfbp5 Irf6 Kcnn4 Lmo4 Nfib Nr4a1 Perp Pik3r1 Ppargc1a Pycard Rnf128 Satb1 Socs2 Sox10 Spdef Tcfap2c Tcfcp2l2 Xist
87	GO:0007267 [4]: cell-cell signaling	6	6	150	204	12269	-1.56	0.0	3.08	1.36	Dhh Gabrp Gad1 Slc5a8 Slc5a9 Ugt8
88	GO:0000902 [4]: cellular morphogenesis	5	5	151	151	12322	-1.58	0.0	3.12	1.36	Esm1 Igfbp5 Klc3 Socs2 Tgfb2
89	GO:0006919 [6]: caspase activation	2	2	154	22	12451	-1.59	0.0	3.35	1.49	Nr4a1 Pycard
90	GO:0019226 [5]: transmission of nerve impulse	5	5	151	152	12321	-1.59	0.0	3.1	1.36	Gabrp Gad1 Slc5a8 Slc5a9 Ugt8
91	GO:0044248 [5]: cellular catabolism	13	13	143	653	11820	-1.62	0.0	2.68	1.21	Adcy8 Anpep Arg1 Casp12 Dhh Ephx2 Klk11 Ldh2 Mme Pglyrp1 Rnf128 St14 Tmprss2
92	GO:0043280 [5]: positive regulation of caspase activity	2	2	154	23	12450	-1.67	0.0	3.28	1.48	Nr4a1 Pycard
93	GO:0043281 [4]: regulation of caspase activity	2	2	154	23	12450	-1.67	0.0	3.28	1.48	Nr4a1 Pycard
94	GO:0009653 [3]: morphogenesis	19	19	137	1087	11386	-1.67	0.0	2.43	1.09	Ank Anpep Chl1 Col11a1 Col9a2 Esm1 Etv1 Foxc1 Foxi1 Hey1 Igfbp5 Klc3 Lmo4 Nfib Pik3r1 Slc5a1 Socs2 Tgfb2 Ugt8
95	GO:0008152 [3]: metabolism	76	76	80	5526	6947	-1.68	0.0	1.87	0.97	1810010G06Rik 2210008M09Rik 2610018G03Rik Aass Acas2l Acox2 Acsl4 Adcy8 Akp2 Aldh2 Anpep Apoc1 Arg1 Atp1a1 Atp6v1b1 B4galt6 Car2 Car6 Casp12 Chi3l1 Cited4 Col11a1 Cox7a1 Cyp24a1 D3Bwg0562e Dhh Dusp6 Ehf Elf5 Ephx2 Etv1 Folr1 Foxc1 Foxi1 Gad1 Gata3 Gna14 Gpx2 Hey1 Hist1h2bc Hlf Hunk Irf6 Klk11 Krt2-8 Lalba Ldh2 Lmo4 Mme Nfib Nr4a1 Padi2 Pglyrp1 Phlda1 Pik3r1 Ppargc1a Ppfibp2 Ppp1r3c Prkwnk4 Prom2 …
96	GO:0006950 [4]: response to stress	5	5	151	802	11671	-1.7	0.0	0.03	0.0	Daf1 Gpx2 Krt2-8 Lcp1 Pycard
97	GO:0016539 [10]: intein-mediated protein splicing	1	1	155	2	12471	-1.72	0.0	3.31	1.49	Dhh
98	GO:0030908 [9]: protein splicing	1	1	155	2	12471	-1.72	0.0	3.31	1.49	Dhh
99	GO:0042359 [7]: vitamin D metabolism	1	1	155	2	12471	-1.72	0.0	3.31	1.49	Cyp24a1
100	GO:0043154 [8]: negative regulation of caspase activation	1	1	155	2	12471	-1.72	0.0	3.31	1.49	Nr4a1
101	GO:0051047 [5]: positive regulation of secretion	1	1	155	2	12471	-1.72	0.0	3.31	1.49	Kcnn4
102	GO:0001719 [9]: inhibition of caspase activation	1	1	155	2	12471	-1.72	0.0	3.31	1.49	Nr4a1
103	GO:0009048 [5]: dosage compensation, by inactivation of X chromosome	1	1	155	2	12471	-1.72	0.0	3.31	1.49	Xist
104	GO:0009253 [8]: peptidoglycan catabolism	1	1	155	2	12471	-1.72	0.0	3.31	1.49	Pglyrp1
105	GO:0006139 [5]: nucleobase, nucleoside, nucleotide and nucleic acid metabolism	24	24	132	2403	10070	-1.83	0.0	0.09	0.04	2210008M09Rik Adcy8 Atp6v1b1 Cited4 Ehf Elf5 Etv1 Foxc1 Foxi1 Gata3 Hey1 Hist1h2bc Hlf Irf6 Lmo4 Nfib Nr4a1 Ppargc1a Ppfibp2 Satb1 Sox10 Spdef Tcfap2c Tcfcp2l2
106	GO:0044265 [6]: cellular macromolecule catabolism	11	11	145	545	11928	-1.83	0.0	2.48	1.13	Adcy8 Anpep Casp12 Dhh Klk11 Ldh2 Mme Pglyrp1 Rnf128 St14 Tmprss2
107	GO:0046916 [8]: transition metal ion homeostasis	2	2	154	26	12447	-1.86	0.0	3.07	1.36	Mfi2 Trf
108	GO:0030003 [6]: cation homeostasis	3	3	153	65	12408	-1.87	0.0	2.96	1.32	Atp6v1b1 Mfi2 Trf
109	GO:0040008 [4]: regulation of growth	3	3	153	66	12407	-1.9	0.0	2.93	1.3	Esm1 Igfbp5 Socs2
110	GO:0005977 [8]: glycogen metabolism	2	2	154	27	12446	-1.92	0.0	3.01	1.36	D3Bwg0562e Ppp1r3c
111	GO:0006073 [7]: glucan metabolism	2	2	154	27	12446	-1.92	0.0	3.01	1.36	D3Bwg0562e Ppp1r3c
112	GO:0006091 [5]: generation of precursor metabolites and energy	9	9	147	421	12052	-1.93	0.0	2.46	1.12	Aass Acox2 Cox7a1 Cyp24a1 D3Bwg0562e Ldh2 Ppargc1a Ppp1r3c Prom2
113	GO:0042592 [3]: homeostasis	4	4	152	117	12356	-1.95	0.0	2.77	1.24	Atp6v1b1 Mfi2 Prkwnk4 Trf
114	GO:0016070 [5]: RNA metabolism	1	1	155	367	12106	-1.96	0.0	0.01	0.0	2210008M09Rik
115	GO:0043085 [4]: positive regulation of enzyme activity	3	3	153	68	12405	-1.96	0.0	2.86	1.26	Adcy8 Nr4a1 Pycard
116	GO:0050794 [3]: regulation of cellular process	11	11	145	563	11910	-1.97	0.0	2.32	1.07	Bcl2l14 Bnipl Cadps2 Casp12 Esm1 Igfbp5 Nr4a1 Perp Pik3r1 Pycard Socs2
117	GO:0009057 [5]: macromolecule catabolism	11	11	145	563	11910	-1.97	0.0	2.32	1.07	Adcy8 Anpep Casp12 Dhh Klk11 Ldh2 Mme Pglyrp1 Rnf128 St14 Tmprss2
118	GO:0015074 [6]: DNA integration	1	1	155	3	12470	-1.99	0.0	3.03	1.36	Ppfibp2
119	GO:0015858 [6]: nucleoside transport	1	1	155	3	12470	-1.99	0.0	3.03	1.36	Slc28a3
120	GO:0030002 [6]: anion homeostasis	1	1	155	3	12470	-1.99	0.0	3.03	1.36	Prkwnk4
121	GO:0044270 [5]: nitrogen compound catabolism	1	1	155	3	12470	-1.99	0.0	3.03	1.36	Arg1
122	GO:0000270 [7]: peptidoglycan metabolism	1	1	155	3	12470	-1.99	0.0	3.03	1.36	Pglyrp1
123	GO:0006527 [6]: arginine catabolism	1	1	155	3	12470	-1.99	0.0	3.03	1.36	Arg1
124	GO:0007216 [7]: metabotropic glutamate receptor signaling pathway	1	1	155	3	12470	-1.99	0.0	3.03	1.36	Homer2
125	GO:0006730 [5]: one-carbon compound metabolism	2	2	154	29	12444	-2.03	0.0	2.89	1.27	Car2 Car6
126	GO:0044238 [4]: primary metabolism	58	58	98	4998	7475	-2.06	0.0	0.23	0.13	2210008M09Rik 2610018G03Rik Acox2 Acsl4 Adcy8 Anpep Apoc1 Arg1 Atp6v1b1 B4galt6 Casp12 Chi3l1 Cited4 Col11a1 D3Bwg0562e Dhh Dusp6 Ehf Elf5 Etv1 Foxc1 Foxi1 Gad1 Gata3 Gna14 Hey1 Hist1h2bc Hlf Hunk Irf6 Klk11 Krt2-8 Lalba Ldh2 Lmo4 Mme Nfib Nr4a1 Padi2 Pglyrp1 Phlda1 Pik3r1 Ppargc1a Ppfibp2 Ppp1r3c Prkwnk4 Rnf128 Satb1 Smpdl3a Sox10 Spdef St14 St6galnac2 Stk39 Tcfap2c Tcfcp2l2 Tmprss2 Ugt8
127	GO:0050791 [3]: regulation of physiological process	30	30	126	2030	10443	-2.06	0.0	1.68	0.88	Acsl4 Ank Bcl2l14 Bnipl Cadps2 Casp12 Cited4 Ehf Elf5 Etv1 Foxc1 Foxi1 Gata3 Hey1 Hlf Irf6 Kcnn4 Lmo4 Nfib Nr4a1 Perp Pik3r1 Ppargc1a Pycard Rnf128 Satb1 Sox10 Spdef Tcfap2c Tcfcp2l2
128	GO:0006112 [7]: energy reserve metabolism	2	2	154	30	12443	-2.08	0.0	2.83	1.26	D3Bwg0562e Ppp1r3c
129	GO:0006996 [5]: organelle organization and biogenesis	5	5	151	742	11731	-2.08	0.0	0.04	0.01	Hist1h2bc Krt1-18 Krt2-8 Lcp1 Satb1
130	GO:0044237 [4]: cellular metabolism	69	69	87	5197	7276	-2.1	0.0	1.25	0.66	2210008M09Rik 2610018G03Rik Aass Acas2l Acox2 Acsl4 Adcy8 Anpep Apoc1 Arg1 Atp6v1b1 B4galt6 Car2 Car6 Casp12 Cited4 Col11a1 Cox7a1 Cyp24a1 D3Bwg0562e Dhh Dusp6 Ehf Elf5 Ephx2 Etv1 Folr1 Foxc1 Foxi1 Gad1 Gata3 Gna14 Gpx2 Hey1 Hist1h2bc Hlf Hunk Irf6 Klk11 Krt2-8 Lalba Ldh2 Lmo4 Mme Nfib Nr4a1 Padi2 Pglyrp1 Phlda1 Pik3r1 Ppargc1a Ppfibp2 Ppp1r3c Prkwnk4 Prom2 Rnf128 Satb1 Slc5a8 Slc5a9 Sox10 Spdef …
131	GO:0009056 [4]: catabolism	13	13	143	730	11743	-2.12	0.0	2.04	1.01	Adcy8 Anpep Arg1 Casp12 Dhh Ephx2 Klk11 Ldh2 Mme Pglyrp1 Rnf128 St14 Tmprss2
132	GO:0044264 [6]: cellular polysaccharide metabolism	2	2	154	31	12442	-2.14	0.0	2.77	1.24	D3Bwg0562e Ppp1r3c
133	GO:0042036 [8]: negative regulation of cytokine biosynthesis	1	1	155	4	12469	-2.21	0.0	2.81	1.26	Rnf128
134	GO:0000050 [5]: urea cycle	1	1	155	4	12469	-2.21	0.0	2.81	1.26	Arg1
135	GO:0001818 [7]: negative regulation of cytokine production	1	1	155	4	12469	-2.21	0.0	2.81	1.26	Rnf128
136	GO:0007549 [4]: dosage compensation	1	1	155	4	12469	-2.21	0.0	2.81	1.26	Xist
137	GO:0007566 [3]: embryo implantation	1	1	155	4	12469	-2.21	0.0	2.81	1.26	Ttpa
138	GO:0005976 [5]: polysaccharide metabolism	2	2	154	33	12440	-2.23	0.0	2.67	1.21	D3Bwg0562e Ppp1r3c
139	GO:0000041 [8]: transition metal ion transport	2	2	154	35	12438	-2.31	0.0	2.57	1.16	Mfi2 Trf
140	GO:0019538 [5]: protein metabolism	24	24	132	2206	10267	-2.32	0.0	0.22	0.13	2610018G03Rik Adcy8 Anpep Apoc1 Casp12 Col11a1 Dhh Dusp6 Gna14 Hist1h2bc Hunk Klk11 Krt2-8 Mme Padi2 Phlda1 Pik3r1 Prkwnk4 Rnf128 Satb1 St14 St6galnac2 Stk39 Tmprss2
141	GO:0007268 [6]: synaptic transmission	4	4	152	138	12335	-2.34	0.0	2.31	1.07	Gabrp Gad1 Slc5a8 Slc5a9
142	GO:0044267 [6]: cellular protein metabolism	24	24	132	2185	10288	-2.37	0.0	0.24	0.13	2610018G03Rik Adcy8 Anpep Apoc1 Casp12 Col11a1 Dhh Dusp6 Gna14 Hist1h2bc Hunk Klk11 Krt2-8 Mme Padi2 Phlda1 Pik3r1 Prkwnk4 Rnf128 Satb1 St14 St6galnac2 Stk39 Tmprss2
143	GO:0016571 [10]: histone methylation	1	1	155	5	12468	-2.37	0.0	2.63	1.21	Satb1
144	GO:0019217 [6]: regulation of fatty acid metabolism	1	1	155	5	12468	-2.37	0.0	2.63	1.21	Acsl4
145	GO:0030199 [5]: collagen fibril organization	1	1	155	5	12468	-2.37	0.0	2.63	1.21	Col11a1
146	GO:0043064 [6]: flagellum organization and biogenesis	1	1	155	5	12468	-2.37	0.0	2.63	1.21	Klc3
147	GO:0048002 [6]: antigen presentation, peptide antigen	1	1	155	5	12468	-2.37	0.0	2.63	1.21	H2-Q1
148	GO:0000051 [4]: urea cycle intermediate metabolism	1	1	155	5	12468	-2.37	0.0	2.63	1.21	Arg1
149	GO:0006085 [8]: acetyl-CoA biosynthesis	1	1	155	5	12468	-2.37	0.0	2.63	1.21	Acas2l
150	GO:0006525 [5]: arginine metabolism	1	1	155	5	12468	-2.37	0.0	2.63	1.21	Arg1
151	GO:0009247 [8]: glycolipid biosynthesis	1	1	155	5	12468	-2.37	0.0	2.63	1.21	Ugt8
152	GO:0009613 [5]: response to pest, pathogen or parasite	3	3	153	513	11960	-2.39	0.0	0.04	0.01	Daf1 Krt2-8 Pycard
153	GO:0008632 [7]: apoptotic program	2	2	154	37	12436	-2.4	0.0	2.48	1.13	Nr4a1 Pycard
154	GO:0051244 [4]: regulation of cellular physiological process	8	8	148	410	12063	-2.41	0.0	1.92	0.98	Bcl2l14 Bnipl Cadps2 Casp12 Nr4a1 Perp Pik3r1 Pycard
155	GO:0044257 [7]: cellular protein catabolism	9	9	147	487	11986	-2.43	0.0	1.83	0.96	Adcy8 Anpep Casp12 Dhh Klk11 Mme Rnf128 St14 Tmprss2
156	GO:0006508 [8]: proteolysis and peptidolysis	9	9	147	487	11986	-2.43	0.0	1.83	0.96	Adcy8 Anpep Casp12 Dhh Klk11 Mme Rnf128 St14 Tmprss2
157	GO:0046467 [7]: membrane lipid biosynthesis	2	2	154	39	12434	-2.47	0.0	2.4	1.08	B4galt6 Ugt8
158	GO:0043170 [4]: macromolecule metabolism	32	32	124	2464	10009	-2.47	0.0	0.82	0.47	2610018G03Rik Adcy8 Anpep Apoc1 B4galt6 Casp12 Chi3l1 Col11a1 D3Bwg0562e Dhh Dusp6 Gna14 Hist1h2bc Hunk Klk11 Krt2-8 Lalba Ldh2 Mme Padi2 Pglyrp1 Phlda1 Pik3r1 Ppp1r3c Prkwnk4 Rnf128 Satb1 Smpdl3a St14 St6galnac2 Stk39 Tmprss2
159	GO:0007610 [2]: behavior	3	3	153	89	12384	-2.49	0.0	2.25	1.07	Chl1 Etv1 Itga8
160	GO:0006752 [7]: group transfer coenzyme metabolism	2	2	154	40	12433	-2.51	0.0	2.36	1.08	Atp6v1b1 Folr1
161	GO:0006396 [6]: RNA processing	1	1	155	310	12163	-2.51	0.0	0.02	0.0	2210008M09Rik
162	GO:0007242 [5]: intracellular signaling cascade	5	5	151	666	11807	-2.51	0.0	0.08	0.04	Adcy8 Blnk Pik3r1 Rhpn2 Socs2
163	GO:0045664 [5]: regulation of neuron differentiation	1	1	155	6	12467	-2.52	0.0	2.48	1.13	Socs2
164	GO:0006664 [7]: glycolipid metabolism	1	1	155	6	12467	-2.52	0.0	2.48	1.13	Ugt8
165	GO:0006760 [6]: folic acid and derivative metabolism	1	1	155	6	12467	-2.52	0.0	2.48	1.13	Folr1
166	GO:0009065 [8]: glutamine family amino acid catabolism	1	1	155	6	12467	-2.52	0.0	2.48	1.13	Arg1
167	GO:0030163 [6]: protein catabolism	9	9	147	505	11968	-2.53	0.0	1.68	0.89	Adcy8 Anpep Casp12 Dhh Klk11 Mme Rnf128 St14 Tmprss2
168	GO:0044260 [5]: cellular macromolecule metabolism	29	29	127	2350	10123	-2.54	0.0	0.57	0.33	2610018G03Rik Adcy8 Anpep Apoc1 Casp12 Col11a1 D3Bwg0562e Dhh Dusp6 Gna14 Hist1h2bc Hunk Klk11 Krt2-8 Lalba Ldh2 Mme Padi2 Pglyrp1 Phlda1 Pik3r1 Ppp1r3c Prkwnk4 Rnf128 Satb1 St14 St6galnac2 Stk39 Tmprss2
169	GO:0043285 [5]: biopolymer catabolism	9	9	147	508	11965	-2.54	0.0	1.66	0.88	Adcy8 Anpep Casp12 Dhh Klk11 Mme Rnf128 St14 Tmprss2
170	GO:0006118 [6]: electron transport	6	6	150	286	12187	-2.55	0.0	1.88	0.97	Aass Acox2 Cox7a1 Cyp24a1 Ppargc1a Prom2
171	GO:0006952 [5]: defense response	8	8	148	900	11573	-2.55	0.0	0.13	0.06	Blnk Daf1 H2-Q1 Pglyrp1 Pik3r1 Pycard Rnf128 Tacstd1
172	GO:0050817 [3]: coagulation	2	2	154	42	12431	-2.58	0.0	2.28	1.07	F3 Fgg
173	GO:0007596 [4]: blood coagulation	2	2	154	42	12431	-2.58	0.0	2.28	1.07	F3 Fgg
174	GO:0008283 [4]: cell proliferation	6	6	150	732	11741	-2.59	0.0	0.11	0.05	1190002H23Rik Nfib Plagl1 Pycard Rgs2 Tgfb2
175	GO:0006351 [7]: transcription, DNA-dependent	17	17	139	1538	10935	-2.62	0.0	0.3	0.18	Ehf Elf5 Etv1 Foxc1 Foxi1 Gata3 Hey1 Hlf Irf6 Lmo4 Nfib Nr4a1 Ppargc1a Satb1 Sox10 Spdef Tcfap2c
176	GO:0016337 [5]: cell-cell adhesion	3	3	153	96	12377	-2.63	0.0	2.09	1.02	Dsc2 Dsg2 Jam4
177	GO:0019216 [5]: regulation of lipid metabolism	1	1	155	7	12466	-2.64	0.0	2.36	1.08	Acsl4
178	GO:0030148 [8]: sphingolipid biosynthesis	1	1	155	7	12466	-2.64	0.0	2.36	1.08	B4galt6
179	GO:0050708 [5]: regulation of protein secretion	1	1	155	7	12466	-2.64	0.0	2.36	1.08	Kcnn4
180	GO:0006635 [8]: fatty acid beta-oxidation	1	1	155	7	12466	-2.64	0.0	2.36	1.08	Acox2
181	GO:0006857 [6]: oligopeptide transport	1	1	155	7	12466	-2.64	0.0	2.36	1.08	Slc15a2
182	GO:0007215 [6]: glutamate signaling pathway	1	1	155	7	12466	-2.64	0.0	2.36	1.08	Homer2
183	GO:0006355 [7]: regulation of transcription, DNA-dependent	17	17	139	1511	10962	-2.65	0.0	0.34	0.2	Ehf Elf5 Etv1 Foxc1 Foxi1 Gata3 Hey1 Hlf Irf6 Lmo4 Nfib Nr4a1 Ppargc1a Satb1 Sox10 Spdef Tcfap2c
184	GO:0007411 [6]: axon guidance	2	2	154	44	12429	-2.65	0.0	2.2	1.04	Chl1 Etv1
185	GO:0007599 [5]: hemostasis	2	2	154	44	12429	-2.65	0.0	2.2	1.04	F3 Fgg
186	GO:0006412 [6]: protein biosynthesis	3	3	153	473	12000	-2.67	0.0	0.06	0.03	Phlda1 Rnf128 St6galnac2
187	GO:0019222 [4]: regulation of metabolism	21	21	135	1674	10799	-2.67	0.0	0.63	0.36	Acsl4 Cited4 Ehf Elf5 Etv1 Foxc1 Foxi1 Gata3 Hey1 Hlf Irf6 Lmo4 Nfib Nr4a1 Ppargc1a Rnf128 Satb1 Sox10 Spdef Tcfap2c Tcfcp2l2
188	GO:0001503 [5]: ossification	2	2	154	45	12428	-2.67	0.0	2.17	1.03	Ank Foxc1
189	GO:0050790 [3]: regulation of enzyme activity	3	3	153	99	12374	-2.69	0.0	2.02	1.01	Adcy8 Nr4a1 Pycard
190	GO:0006350 [6]: transcription	19	19	137	1592	10881	-2.69	0.0	0.47	0.26	Cited4 Ehf Elf5 Etv1 Foxc1 Foxi1 Gata3 Hey1 Hlf Irf6 Lmo4 Nfib Nr4a1 Ppargc1a Satb1 Sox10 Spdef Tcfap2c Tcfcp2l2
191	GO:0006955 [4]: immune response	6	6	150	706	11767	-2.7	0.0	0.13	0.06	Daf1 H2-Q1 Pglyrp1 Pik3r1 Pycard Rnf128
192	GO:0043207 [5]: response to external biotic stimulus	4	4	152	548	11925	-2.7	0.0	0.09	0.04	Daf1 Krt2-8 Pglyrp1 Pycard
193	GO:0015992 [6]: proton transport	2	2	154	46	12427	-2.71	0.0	2.13	1.03	Atp6v1b1 Atp6v1c2
194	GO:0030005 [7]: di-, tri-valent inorganic cation homeostasis	2	2	154	46	12427	-2.71	0.0	2.13	1.03	Mfi2 Trf
195	GO:0019219 [5]: regulation of nucleobase, nucleoside, nucleotide and nucleic acid metabolism	19	19	137	1543	10930	-2.71	0.0	0.57	0.33	Cited4 Ehf Elf5 Etv1 Foxc1 Foxi1 Gata3 Hey1 Hlf Irf6 Lmo4 Nfib Nr4a1 Ppargc1a Satb1 Sox10 Spdef Tcfap2c Tcfcp2l2
196	GO:0045449 [6]: regulation of transcription	19	19	137	1536	10937	-2.72	0.0	0.58	0.33	Cited4 Ehf Elf5 Etv1 Foxc1 Foxi1 Gata3 Hey1 Hlf Irf6 Lmo4 Nfib Nr4a1 Ppargc1a Satb1 Sox10 Spdef Tcfap2c Tcfcp2l2
197	GO:0015833 [5]: peptide transport	1	1	155	8	12465	-2.74	0.0	2.25	1.07	Slc15a2
198	GO:0016569 [9]: covalent chromatin modification	1	1	155	8	12465	-2.74	0.0	2.25	1.07	Satb1
199	GO:0016570 [10]: histone modification	1	1	155	8	12465	-2.74	0.0	2.25	1.07	Satb1
200	GO:0042552 [8]: myelination	1	1	155	8	12465	-2.74	0.0	2.25	1.07	Ugt8
201	GO:0042553 [7]: cellular nerve ensheathment	1	1	155	8	12465	-2.74	0.0	2.25	1.07	Ugt8
202	GO:0007272 [7]: ionic insulation of neurons by glial cells	1	1	155	8	12465	-2.74	0.0	2.25	1.07	Ugt8
203	GO:0007613 [4]: memory	1	1	155	8	12465	-2.74	0.0	2.25	1.07	Itga8
204	GO:0009607 [4]: response to biotic stimulus	10	10	146	984	11489	-2.75	0.0	0.23	0.13	Blnk Daf1 Gpx2 H2-Q1 Krt2-8 Pglyrp1 Pik3r1 Pycard Rnf128 Tacstd1
205	GO:0016052 [6]: carbohydrate catabolism	2	2	154	48	12425	-2.76	0.0	2.07	1.02	Ldh2 Pglyrp1
206	GO:0044275 [7]: cellular carbohydrate catabolism	2	2	154	48	12425	-2.76	0.0	2.07	1.02	Ldh2 Pglyrp1
207	GO:0050878 [4]: regulation of body fluids	2	2	154	48	12425	-2.76	0.0	2.07	1.02	F3 Fgg
208	GO:0006464 [7]: protein modification	12	12	144	1104	11369	-2.78	0.0	0.31	0.18	2610018G03Rik Dhh Dusp6 Gna14 Hunk Krt2-8 Padi2 Pik3r1 Prkwnk4 Satb1 St6galnac2 Stk39
209	GO:0043283 [4]: biopolymer metabolism	16	16	140	1309	11164	-2.78	0.0	0.55	0.31	2210008M09Rik Adcy8 Anpep Casp12 D3Bwg0562e Dhh Hist1h2bc Klk11 Mme Nfib Ppfibp2 Ppp1r3c Rnf128 Satb1 St14 Tmprss2
210	GO:0006732 [6]: coenzyme metabolism	3	3	153	106	12367	-2.8	0.0	1.88	0.97	Acas2l Atp6v1b1 Folr1
211	GO:0009887 [4]: organogenesis	13	13	143	937	11536	-2.82	0.0	0.94	0.51	Ank Anpep Chl1 Col11a1 Col9a2 Etv1 Foxc1 Foxi1 Hey1 Nfib Pik3r1 Slc5a1 Ugt8
212	GO:0048513 [3]: organ development	13	13	143	943	11530	-2.82	0.0	0.91	0.5	Ank Anpep Chl1 Col11a1 Col9a2 Etv1 Foxc1 Foxi1 Hey1 Nfib Pik3r1 Slc5a1 Ugt8
213	GO:0046849 [4]: bone remodeling	2	2	154	50	12423	-2.82	0.0	2.0	1.01	Ank Foxc1
214	GO:0030154 [3]: cell differentiation	6	6	150	324	12149	-2.83	0.0	1.5	0.79	Gata3 Hey1 Pik3r1 Socs2 Sox10 Ugt8
215	GO:0017157 [6]: regulation of exocytosis	1	1	155	9	12464	-2.83	0.0	2.15	1.03	Cadps2
216	GO:0042558 [6]: pteridine and derivative metabolism	1	1	155	9	12464	-2.83	0.0	2.15	1.03	Folr1
217	GO:0051017 [10]: actin filament bundle formation	1	1	155	9	12464	-2.83	0.0	2.15	1.03	Lcp1
218	GO:0001502 [7]: cartilage condensation	1	1	155	9	12464	-2.83	0.0	2.15	1.03	Col11a1
219	GO:0001570 [4]: vasculogenesis	1	1	155	9	12464	-2.83	0.0	2.15	1.03	Hey1
220	GO:0006835 [7]: dicarboxylic acid transport	1	1	155	9	12464	-2.83	0.0	2.15	1.03	Slc1a1
221	GO:0006875 [7]: metal ion homeostasis	2	2	154	51	12422	-2.84	0.0	1.97	1.01	Mfi2 Trf
222	GO:0015849 [5]: organic acid transport	2	2	154	52	12421	-2.87	0.0	1.94	0.99	Slc12a8 Slc1a1
223	GO:0046942 [6]: carboxylic acid transport	2	2	154	52	12421	-2.87	0.0	1.94	0.99	Slc12a8 Slc1a1
224	GO:0015980 [6]: energy derivation by oxidation of organic compounds	3	3	153	113	12360	-2.9	0.0	1.75	0.92	D3Bwg0562e Ldh2 Ppp1r3c
225	GO:0007160 [5]: cell-matrix adhesion	2	2	154	53	12420	-2.9	0.0	1.91	0.98	Itga8 Mia1
226	GO:0044249 [5]: cellular biosynthesis	11	11	145	799	11674	-2.9	0.0	0.87	0.49	Adcy8 Atp6v1b1 D3Bwg0562e Gad1 Lalba Phlda1 Ppp1r3c Rnf128 Slc5a8 Slc5a9 St6galnac2
227	GO:0009636 [7]: response to toxin	1	1	155	10	12463	-2.93	0.0	2.06	1.02	Ephx2
228	GO:0030500 [7]: regulation of bone mineralization	1	1	155	10	12463	-2.93	0.0	2.06	1.02	Ank
229	GO:0051046 [4]: regulation of secretion	1	1	155	10	12463	-2.93	0.0	2.06	1.02	Kcnn4
230	GO:0051216 [6]: cartilage development	1	1	155	10	12463	-2.93	0.0	2.06	1.02	Col11a1
231	GO:0001508 [6]: regulation of action potential	1	1	155	10	12463	-2.93	0.0	2.06	1.02	Ugt8
232	GO:0001709 [5]: cell fate determination	1	1	155	10	12463	-2.93	0.0	2.06	1.02	Gata3
233	GO:0006084 [7]: acetyl-CoA metabolism	1	1	155	10	12463	-2.93	0.0	2.06	1.02	Acas2l
234	GO:0007222 [7]: frizzled signaling pathway	1	1	155	10	12463	-2.93	0.0	2.06	1.02	Fzd9
235	GO:0009058 [4]: biosynthesis	11	11	145	835	11638	-2.94	0.0	0.74	0.43	Adcy8 Atp6v1b1 D3Bwg0562e Gad1 Lalba Phlda1 Ppp1r3c Rnf128 Slc5a8 Slc5a9 St6galnac2
236	GO:0016043 [4]: cell organization and biogenesis	10	10	146	873	11600	-2.95	0.0	0.42	0.24	Esm1 Hist1h2bc Igfbp5 Klc3 Krt1-18 Krt2-8 Lcp1 Satb1 Socs2 Tgfb2
237	GO:0006605 [7]: protein targeting	4	4	152	191	12282	-2.98	0.0	1.51	0.8	Akap12 Folr1 Ppp1r3c Slc28a3
238	GO:0035264 [4]: body growth	1	1	155	11	12462	-3.0	0.0	1.98	1.01	Socs2
239	GO:0040014 [5]: regulation of body size	1	1	155	11	12462	-3.0	0.0	1.98	1.01	Socs2
240	GO:0042044 [5]: fluid transport	1	1	155	11	12462	-3.0	0.0	1.98	1.01	Aqp5
241	GO:0045761 [4]: regulation of adenylate cyclase activity	1	1	155	11	12462	-3.0	0.0	1.98	1.01	Adcy8
242	GO:0045762 [5]: positive regulation of adenylate cyclase activity	1	1	155	11	12462	-3.0	0.0	1.98	1.01	Adcy8
243	GO:0006100 [8]: tricarboxylic acid cycle intermediate metabolism	1	1	155	11	12462	-3.0	0.0	1.98	1.01	Ldh2
244	GO:0006833 [6]: water transport	1	1	155	11	12462	-3.0	0.0	1.98	1.01	Aqp5
245	GO:0007190 [6]: adenylate cyclase activation	1	1	155	11	12462	-3.0	0.0	1.98	1.01	Adcy8
246	GO:0008366 [6]: nerve ensheathment	1	1	155	11	12462	-3.0	0.0	1.98	1.01	Ugt8
247	GO:0006818 [5]: hydrogen transport	2	2	154	59	12414	-3.04	0.0	1.75	0.92	Atp6v1b1 Atp6v1c2
248	GO:0016071 [6]: mRNA metabolism	1	1	155	251	12222	-3.04	0.0	0.04	0.01	2210008M09Rik
249	GO:0035295 [3]: tube development	2	2	154	60	12413	-3.05	0.0	1.72	0.91	Lmo4 Nfib
250	GO:0009611 [5]: response to wounding	2	2	154	330	12143	-3.06	0.0	0.08	0.04	Lcp1 Pycard
251	GO:0051186 [5]: cofactor metabolism	3	3	153	126	12347	-3.06	0.0	1.54	0.81	Acas2l Atp6v1b1 Folr1
252	GO:0017148 [7]: negative regulation of protein biosynthesis	1	1	155	12	12461	-3.06	0.0	1.9	0.98	Rnf128
253	GO:0042551 [5]: nerve maturation	1	1	155	12	12461	-3.06	0.0	1.9	0.98	Ugt8
254	GO:0006029 [7]: proteoglycan metabolism	1	1	155	12	12461	-3.06	0.0	1.9	0.98	Col11a1
255	GO:0006171 [8]: cAMP biosynthesis	1	1	155	12	12461	-3.06	0.0	1.9	0.98	Adcy8
256	GO:0006471 [8]: protein amino acid ADP-ribosylation	1	1	155	12	12461	-3.06	0.0	1.9	0.98	Gna14
257	GO:0019395 [7]: fatty acid oxidation	1	1	155	13	12460	-3.13	0.0	1.83	0.96	Acox2
258	GO:0030278 [6]: regulation of ossification	1	1	155	13	12460	-3.13	0.0	1.83	0.96	Ank
259	GO:0046058 [8]: cAMP metabolism	1	1	155	13	12460	-3.13	0.0	1.83	0.96	Adcy8
260	GO:0001839 [6]: neural plate morphogenesis	1	1	155	13	12460	-3.13	0.0	1.83	0.96	Lmo4
261	GO:0001841 [6]: neural tube formation	1	1	155	13	12460	-3.13	0.0	1.83	0.96	Lmo4
262	GO:0001843 [6]: neural tube closure	1	1	155	13	12460	-3.13	0.0	1.83	0.96	Lmo4
263	GO:0006397 [7]: mRNA processing	1	1	155	241	12232	-3.13	0.0	0.05	0.01	2210008M09Rik
264	GO:0006793 [5]: phosphorus metabolism	7	7	149	604	11869	-3.15	0.0	0.45	0.25	2610018G03Rik Dusp6 Hunk Krt2-8 Pik3r1 Prkwnk4 Stk39
265	GO:0006796 [6]: phosphate metabolism	7	7	149	604	11869	-3.15	0.0	0.45	0.25	2610018G03Rik Dusp6 Hunk Krt2-8 Pik3r1 Prkwnk4 Stk39
266	GO:0043066 [7]: negative regulation of apoptosis	2	2	154	65	12408	-3.15	0.0	1.61	0.85	Nr4a1 Pik3r1
267	GO:0019752 [6]: carboxylic acid metabolism	5	5	151	308	12165	-3.16	0.0	1.07	0.57	Acox2 Acsl4 Arg1 Folr1 Gad1
268	GO:0006082 [5]: organic acid metabolism	5	5	151	308	12165	-3.16	0.0	1.07	0.57	Acox2 Acsl4 Arg1 Folr1 Gad1
269	GO:0007049 [5]: cell cycle	6	6	150	552	11921	-3.17	0.0	0.37	0.21	1190002H23Rik Nfib Plagl1 Pycard Rgs2 Tgfb2
270	GO:0043069 [6]: negative regulation of programmed cell death	2	2	154	66	12407	-3.17	0.0	1.58	0.83	Nr4a1 Pik3r1
271	GO:0016477 [5]: cell migration	3	3	153	137	12336	-3.17	0.0	1.39	0.72	Chl1 Etv1 St14
272	GO:0042221 [6]: response to chemical substance	1	1	155	235	12238	-3.18	0.0	0.05	0.02	Ephx2
273	GO:0030641 [8]: hydrogen ion homeostasis	1	1	155	14	12459	-3.18	0.0	1.77	0.94	Atp6v1b1
274	GO:0042472 [6]: inner ear morphogenesis	1	1	155	14	12459	-3.18	0.0	1.77	0.94	Foxi1
275	GO:0046850 [5]: regulation of bone remodeling	1	1	155	14	12459	-3.18	0.0	1.77	0.94	Ank
276	GO:0006479 [9]: protein amino acid methylation	1	1	155	14	12459	-3.18	0.0	1.77	0.94	Satb1
277	GO:0006885 [9]: regulation of pH	1	1	155	14	12459	-3.18	0.0	1.77	0.94	Atp6v1b1
278	GO:0009306 [4]: protein secretion	1	1	155	14	12459	-3.18	0.0	1.77	0.94	Kcnn4
279	GO:0007156 [6]: homophilic cell adhesion	2	2	154	68	12405	-3.2	0.0	1.54	0.81	Dsc2 Dsg2
280	GO:0009059 [5]: macromolecule biosynthesis	6	6	150	523	11950	-3.21	0.0	0.44	0.25	D3Bwg0562e Lalba Phlda1 Ppp1r3c Rnf128 St6galnac2
281	GO:0009101 [7]: glycoprotein biosynthesis	2	2	154	69	12404	-3.21	0.0	1.52	0.8	Phlda1 St6galnac2
282	GO:0045184 [5]: establishment of protein localization	5	5	151	485	11988	-3.22	0.0	0.32	0.18	Akap12 Ap1m2 Folr1 Ppp1r3c Slc28a3
283	GO:0015031 [5]: protein transport	5	5	151	481	11992	-3.22	0.0	0.33	0.19	Akap12 Ap1m2 Folr1 Ppp1r3c Slc28a3
284	GO:0006629 [5]: lipid metabolism	4	4	152	430	12043	-3.22	0.0	0.24	0.13	Acox2 Acsl4 B4galt6 Ugt8
285	GO:0016310 [7]: phosphorylation	6	6	150	504	11969	-3.23	0.0	0.5	0.28	2610018G03Rik Hunk Krt2-8 Pik3r1 Prkwnk4 Stk39
286	GO:0006468 [8]: protein amino acid phosphorylation	6	6	150	458	12015	-3.23	0.0	0.67	0.38	2610018G03Rik Hunk Krt2-8 Pik3r1 Prkwnk4 Stk39
287	GO:0009628 [5]: response to abiotic stimulus	3	3	153	369	12104	-3.23	0.0	0.17	0.1	Atp6v1b1 Ephx2 Prom1
288	GO:0009890 [6]: negative regulation of biosynthesis	1	1	155	15	12458	-3.23	0.0	1.71	0.91	Rnf128
289	GO:0030282 [6]: bone mineralization	1	1	155	15	12458	-3.23	0.0	1.71	0.91	Ank
290	GO:0001838 [5]: embryonic epithelial tube formation	1	1	155	15	12458	-3.23	0.0	1.71	0.91	Lmo4
291	GO:0007565 [5]: pregnancy	1	1	155	15	12458	-3.23	0.0	1.71	0.91	Ttpa
292	GO:0008104 [4]: protein localization	6	6	150	503	11970	-3.23	0.0	0.5	0.28	Akap12 Ap1m2 Folr1 Ppp1r3c Prkwnk4 Slc28a3
293	GO:0046907 [5]: intracellular transport	6	6	150	468	12005	-3.23	0.0	0.63	0.36	Akap12 Ap1m2 Folr1 Klc3 Ppp1r3c Slc28a3
294	GO:0006886 [6]: intracellular protein transport	5	5	151	339	12134	-3.25	0.0	0.87	0.49	Akap12 Ap1m2 Folr1 Ppp1r3c Slc28a3
295	GO:0006259 [5]: DNA metabolism	4	4	152	417	12056	-3.27	0.0	0.26	0.15	Hist1h2bc Nfib Ppfibp2 Satb1
296	GO:0030183 [5]: B-cell differentiation	1	1	155	16	12457	-3.28	0.0	1.66	0.88	Pik3r1
297	GO:0050777 [6]: negative regulation of immune response	1	1	155	16	12457	-3.28	0.0	1.66	0.88	Rnf128
298	GO:0008213 [8]: protein amino acid alkylation	1	1	155	16	12457	-3.28	0.0	1.66	0.88	Satb1
299	GO:0009100 [7]: glycoprotein metabolism	2	2	154	74	12399	-3.29	0.0	1.42	0.74	Phlda1 St6galnac2
300	GO:0007010 [6]: cytoskeleton organization and biogenesis	3	3	153	352	12121	-3.31	0.0	0.2	0.12	Krt1-18 Krt2-8 Lcp1
301	GO:0006725 [5]: aromatic compound metabolism	2	2	154	76	12397	-3.31	0.0	1.38	0.72	Ephx2 Folr1
302	GO:0007409 [6]: axonogenesis	2	2	154	76	12397	-3.31	0.0	1.38	0.72	Chl1 Etv1
303	GO:0050793 [3]: regulation of development	3	3	153	155	12318	-3.31	0.0	1.17	0.62	Esm1 Igfbp5 Socs2
304	GO:0030004 [7]: monovalent inorganic cation homeostasis	1	1	155	17	12456	-3.32	0.0	1.61	0.85	Atp6v1b1
305	GO:0051248 [6]: negative regulation of protein metabolism	1	1	155	17	12456	-3.32	0.0	1.61	0.85	Rnf128
306	GO:0008217 [5]: regulation of blood pressure	1	1	155	17	12456	-3.32	0.0	1.61	0.85	Agt
307	GO:0048514 [5]: blood vessel morphogenesis	2	2	154	77	12396	-3.33	0.0	1.37	0.71	Anpep Hey1
308	GO:0006643 [6]: membrane lipid metabolism	2	2	154	78	12395	-3.34	0.0	1.35	0.71	B4galt6 Ugt8
309	GO:0015749 [6]: monosaccharide transport	1	1	155	18	12455	-3.36	0.0	1.56	0.82	Slc5a1
310	GO:0015758 [8]: glucose transport	1	1	155	18	12455	-3.36	0.0	1.56	0.82	Slc5a1
311	GO:0016331 [5]: morphogenesis of embryonic epithelium	1	1	155	18	12455	-3.36	0.0	1.56	0.82	Lmo4
312	GO:0008645 [7]: hexose transport	1	1	155	18	12455	-3.36	0.0	1.56	0.82	Slc5a1
313	GO:0006928 [4]: cell motility	3	3	153	164	12309	-3.36	0.0	1.08	0.57	Chl1 Etv1 St14
314	GO:0009582 [6]: detection of abiotic stimulus	2	2	154	81	12392	-3.38	0.0	1.3	0.67	Atp6v1b1 Prom1
315	GO:0019221 [6]: cytokine and chemokine mediated signaling pathway	1	1	155	19	12454	-3.41	0.0	1.51	0.8	Iigp1
316	GO:0045047 [6]: protein-ER targeting	1	1	155	19	12454	-3.41	0.0	1.51	0.8	Folr1
317	GO:0006612 [8]: protein-membrane targeting	1	1	155	19	12454	-3.41	0.0	1.51	0.8	Folr1
318	GO:0009790 [3]: embryonic development	3	3	153	171	12302	-3.41	0.0	1.01	0.54	Foxi1 Lmo4 Tcfap2c
319	GO:0044255 [5]: cellular lipid metabolism	4	4	152	343	12130	-3.41	0.0	0.47	0.26	Acox2 Acsl4 B4galt6 Ugt8
320	GO:0042471 [5]: ear morphogenesis	1	1	155	20	12453	-3.44	0.0	1.47	0.78	Foxi1
321	GO:0051241 [5]: negative regulation of organismal physiological process	1	1	155	20	12453	-3.44	0.0	1.47	0.78	Rnf128
322	GO:0009064 [7]: glutamine family amino acid metabolism	1	1	155	20	12453	-3.44	0.0	1.47	0.78	Arg1
323	GO:0001568 [4]: blood vessel development	2	2	154	87	12386	-3.45	0.0	1.2	0.63	Anpep Hey1
324	GO:0009795 [4]: embryonic morphogenesis	2	2	154	88	12385	-3.46	0.0	1.19	0.62	Foxi1 Lmo4
325	GO:0007399 [5]: neurogenesis	3	3	153	304	12169	-3.46	0.0	0.31	0.18	Chl1 Etv1 Ugt8
326	GO:0016485 [8]: protein processing	1	1	155	21	12452	-3.48	0.0	1.43	0.75	Dhh
327	GO:0048469 [4]: cell maturation	1	1	155	21	12452	-3.48	0.0	1.43	0.75	Ugt8
328	GO:0008380 [7]: RNA splicing	1	1	155	196	12277	-3.49	0.0	0.09	0.04	2210008M09Rik
329	GO:0045941 [7]: positive regulation of transcription	2	2	154	93	12380	-3.5	0.0	1.11	0.59	Cited4 Ppargc1a
330	GO:0007189 [9]: G-protein signaling, adenylate cyclase activating pathway	1	1	155	22	12451	-3.51	0.0	1.39	0.72	Adcy8
331	GO:0009190 [7]: cyclic nucleotide biosynthesis	1	1	155	22	12451	-3.51	0.0	1.39	0.72	Adcy8
332	GO:0045935 [6]: positive regulation of nucleobase, nucleoside, nucleotide and nucleic acid metabolism	2	2	154	94	12379	-3.51	0.0	1.1	0.58	Cited4 Ppargc1a
333	GO:0000375 [8]: RNA splicing, via transesterification reactions	1	1	155	192	12281	-3.52	0.0	0.09	0.04	2210008M09Rik
334	GO:0000377 [9]: RNA splicing, via transesterification reactions with bulged adenosine as nucleophile	1	1	155	192	12281	-3.52	0.0	0.09	0.04	2210008M09Rik
335	GO:0000398 [8]: nuclear mRNA splicing, via spliceosome	1	1	155	192	12281	-3.52	0.0	0.09	0.04	2210008M09Rik
336	GO:0016192 [5]: vesicle-mediated transport	2	2	154	245	12228	-3.53	0.0	0.21	0.12	Ap1m2 Cadps2
337	GO:0043118 [4]: negative regulation of physiological process	3	3	153	276	12197	-3.53	0.0	0.39	0.23	Nr4a1 Pik3r1 Rnf128
338	GO:0019439 [6]: aromatic compound catabolism	1	1	155	23	12450	-3.53	0.0	1.35	0.71	Ephx2
339	GO:0001656 [7]: metanephros development	1	1	155	23	12450	-3.53	0.0	1.35	0.71	Slc5a1
340	GO:0007602 [8]: phototransduction	1	1	155	23	12450	-3.53	0.0	1.35	0.71	Prom1
341	GO:0000074 [6]: regulation of cell cycle	3	3	153	272	12201	-3.54	0.0	0.41	0.23	Plagl1 Pycard Tgfb2
342	GO:0045045 [5]: secretory pathway	2	2	154	99	12374	-3.55	0.0	1.03	0.56	Cadps2 Folr1
343	GO:0051050 [6]: positive regulation of transport	1	1	155	24	12449	-3.57	0.0	1.32	0.69	Cadps2
344	GO:0001822 [6]: kidney development	1	1	155	24	12449	-3.57	0.0	1.32	0.69	Slc5a1
345	GO:0051276 [6]: chromosome organization and biogenesis	2	2	154	237	12236	-3.57	0.0	0.23	0.13	Hist1h2bc Satb1
346	GO:0009165 [6]: nucleotide biosynthesis	2	2	154	102	12371	-3.57	0.0	1.0	0.53	Adcy8 Atp6v1b1
347	GO:0006357 [8]: regulation of transcription from Pol II promoter	1	1	155	182	12291	-3.59	0.0	0.11	0.05	Tcfap2c
348	GO:0007001 [7]: chromosome organization and biogenesis (sensu Eukaryota)	2	2	154	232	12241	-3.59	0.0	0.24	0.13	Hist1h2bc Satb1
349	GO:0030324 [5]: lung development	1	1	155	25	12448	-3.59	0.0	1.29	0.67	Nfib
350	GO:0006665 [7]: sphingolipid metabolism	1	1	155	25	12448	-3.59	0.0	1.29	0.67	B4galt6
351	GO:0006805 [5]: xenobiotic metabolism	1	1	155	25	12448	-3.59	0.0	1.29	0.67	Ephx2
352	GO:0009410 [7]: response to xenobiotic stimulus	1	1	155	25	12448	-3.59	0.0	1.29	0.67	Ephx2
353	GO:0006366 [8]: transcription from Pol II promoter	2	2	154	226	12247	-3.61	0.0	0.25	0.14	Lmo4 Tcfap2c
354	GO:0051239 [4]: regulation of organismal physiological process	2	2	154	110	12363	-3.62	0.0	0.91	0.5	Ank Rnf128
355	GO:0009583 [7]: detection of light	1	1	155	26	12447	-3.62	0.0	1.25	0.66	Prom1
356	GO:0030323 [4]: respiratory tube development	1	1	155	26	12447	-3.62	0.0	1.25	0.66	Nfib
357	GO:0006979 [5]: response to oxidative stress	1	1	155	26	12447	-3.62	0.0	1.25	0.66	Gpx2
358	GO:0009416 [7]: response to light	1	1	155	26	12447	-3.62	0.0	1.25	0.66	Prom1
359	GO:0015674 [7]: di-, tri-valent inorganic cation transport	2	2	154	113	12360	-3.64	0.0	0.88	0.49	Mfi2 Trf
360	GO:0030182 [4]: neuron differentiation	1	1	155	27	12446	-3.64	0.0	1.22	0.64	Socs2
361	GO:0007611 [3]: learning and/or memory	1	1	155	27	12446	-3.64	0.0	1.22	0.64	Itga8
362	GO:0009187 [7]: cyclic nucleotide metabolism	1	1	155	27	12446	-3.64	0.0	1.22	0.64	Adcy8
363	GO:0009308 [5]: amine metabolism	2	2	154	207	12266	-3.67	0.0	0.31	0.18	Arg1 Gad1
364	GO:0015931 [5]: nucleobase, nucleoside, nucleotide and nucleic acid transport	1	1	155	28	12445	-3.67	0.0	1.19	0.63	Slc28a3
365	GO:0001655 [5]: urogenital system development	1	1	155	28	12445	-3.67	0.0	1.19	0.63	Slc5a1
366	GO:0006767 [6]: water-soluble vitamin metabolism	1	1	155	28	12445	-3.67	0.0	1.19	0.63	Folr1
367	GO:0006958 [7]: complement activation, classical pathway	1	1	155	28	12445	-3.67	0.0	1.19	0.63	Daf1
368	GO:0006631 [6]: fatty acid metabolism	2	2	154	123	12350	-3.68	0.0	0.78	0.44	Acox2 Acsl4
369	GO:0030030 [5]: cell projection organization and biogenesis	1	1	155	29	12444	-3.69	0.0	1.17	0.62	Klc3
370	GO:0042035 [7]: regulation of cytokine biosynthesis	1	1	155	29	12444	-3.69	0.0	1.17	0.62	Rnf128
371	GO:0042157 [7]: lipoprotein metabolism	1	1	155	29	12444	-3.69	0.0	1.17	0.62	Apoc1
372	GO:0045597 [5]: positive regulation of cell differentiation	1	1	155	29	12444	-3.69	0.0	1.17	0.62	Socs2
373	GO:0006066 [5]: alcohol metabolism	1	1	155	166	12307	-3.69	0.0	0.13	0.06	Ldh2
374	GO:0009893 [5]: positive regulation of metabolism	2	2	154	129	12344	-3.71	0.0	0.73	0.42	Cited4 Ppargc1a
375	GO:0051243 [5]: negative regulation of cellular physiological process	2	2	154	134	12339	-3.71	0.0	0.69	0.4	Nr4a1 Pik3r1
376	GO:0019883 [6]: antigen presentation, endogenous antigen	1	1	155	30	12443	-3.71	0.0	1.14	0.61	H2-Q1
377	GO:0006753 [8]: nucleoside phosphate metabolism	1	1	155	30	12443	-3.71	0.0	1.14	0.61	Atp6v1b1
378	GO:0006754 [7]: ATP biosynthesis	1	1	155	30	12443	-3.71	0.0	1.14	0.61	Atp6v1b1
379	GO:0006520 [6]: amino acid metabolism	2	2	154	138	12335	-3.72	0.0	0.66	0.38	Arg1 Gad1
380	GO:0019885 [6]: antigen processing, endogenous antigen via MHC class I	1	1	155	31	12442	-3.73	0.0	1.11	0.59	H2-Q1
381	GO:0001817 [6]: regulation of cytokine production	1	1	155	31	12442	-3.73	0.0	1.11	0.59	Rnf128
382	GO:0006519 [5]: amino acid and derivative metabolism	2	2	154	179	12294	-3.73	0.0	0.42	0.24	Arg1 Gad1
383	GO:0009117 [6]: nucleotide metabolism	2	2	154	146	12327	-3.73	0.0	0.6	0.34	Adcy8 Atp6v1b1
384	GO:0006323 [6]: DNA packaging	2	2	154	164	12309	-3.74	0.0	0.49	0.27	Hist1h2bc Satb1
385	GO:0008610 [6]: lipid biosynthesis	2	2	154	165	12308	-3.74	0.0	0.49	0.27	B4galt6 Ugt8
386	GO:0006325 [7]: establishment and/or maintenance of chromatin architecture	2	2	154	155	12318	-3.74	0.0	0.54	0.31	Hist1h2bc Satb1
387	GO:0035239 [4]: tube morphogenesis	1	1	155	33	12440	-3.76	0.0	1.06	0.57	Lmo4
388	GO:0048468 [3]: cell development	1	1	155	33	12440	-3.76	0.0	1.06	0.57	Ugt8
389	GO:0007015 [9]: actin filament organization	1	1	155	33	12440	-3.76	0.0	1.06	0.57	Lcp1
390	GO:0007188 [8]: G-protein signaling, coupled to cAMP nucleotide second messenger	1	1	155	33	12440	-3.76	0.0	1.06	0.57	Adcy8
391	GO:0019953 [4]: sexual reproduction	1	1	155	155	12318	-3.77	0.0	0.15	0.08	2810422M04Rik
392	GO:0000003 [3]: reproduction	1	1	155	155	12318	-3.77	0.0	0.15	0.08	2810422M04Rik
393	GO:0006959 [5]: humoral immune response	1	1	155	155	12318	-3.77	0.0	0.15	0.08	Daf1
394	GO:0042089 [6]: cytokine biosynthesis	1	1	155	34	12439	-3.78	0.0	1.04	0.56	Rnf128
395	GO:0046034 [6]: ATP metabolism	1	1	155	34	12439	-3.78	0.0	1.04	0.56	Atp6v1b1
396	GO:0006096 [8]: glycolysis	1	1	155	34	12439	-3.78	0.0	1.04	0.56	Ldh2
397	GO:0008015 [4]: circulation	1	1	155	34	12439	-3.78	0.0	1.04	0.56	Agt
398	GO:0008643 [5]: carbohydrate transport	1	1	155	34	12439	-3.78	0.0	1.04	0.56	Slc5a1
399	GO:0042107 [5]: cytokine metabolism	1	1	155	35	12438	-3.79	0.0	1.02	0.54	Rnf128
400	GO:0045165 [4]: cell fate commitment	1	1	155	36	12437	-3.81	0.0	1.0	0.53	Gata3
401	GO:0050876 [4]: reproductive physiological process	1	1	155	37	12436	-3.83	0.0	0.98	0.52	Ttpa
402	GO:0007187 [7]: G-protein signaling, coupled to cyclic nucleotide second messenger	1	1	155	37	12436	-3.83	0.0	0.98	0.52	Adcy8
403	GO:0019933 [8]: cAMP-mediated signaling	1	1	155	38	12435	-3.84	0.0	0.96	0.52	Adcy8
404	GO:0048511 [3]: rhythmic process	1	1	155	38	12435	-3.84	0.0	0.96	0.52	Hlf
405	GO:0001816 [5]: cytokine production	1	1	155	38	12435	-3.84	0.0	0.96	0.52	Rnf128
406	GO:0009063 [7]: amino acid catabolism	1	1	155	38	12435	-3.84	0.0	0.96	0.52	Arg1
407	GO:0009145 [8]: purine nucleoside triphosphate biosynthesis	1	1	155	38	12435	-3.84	0.0	0.96	0.52	Atp6v1b1
408	GO:0009201 [8]: ribonucleoside triphosphate biosynthesis	1	1	155	38	12435	-3.84	0.0	0.96	0.52	Atp6v1b1
409	GO:0009206 [9]: purine ribonucleoside triphosphate biosynthesis	1	1	155	38	12435	-3.84	0.0	0.96	0.52	Atp6v1b1
410	GO:0006865 [6]: amino acid transport	1	1	155	39	12434	-3.85	0.0	0.94	0.51	Slc12a8
411	GO:0009892 [5]: negative regulation of metabolism	1	1	155	141	12332	-3.85	0.0	0.19	0.11	Rnf128
412	GO:0051094 [4]: positive regulation of development	1	1	155	40	12433	-3.86	0.0	0.92	0.5	Socs2
413	GO:0015837 [5]: amine transport	1	1	155	41	12432	-3.88	0.0	0.9	0.5	Slc12a8
414	GO:0019320 [8]: hexose catabolism	1	1	155	41	12432	-3.88	0.0	0.9	0.5	Ldh2
415	GO:0040029 [3]: regulation of gene expression, epigenetic	1	1	155	41	12432	-3.88	0.0	0.9	0.5	Xist
416	GO:0046164 [6]: alcohol catabolism	1	1	155	41	12432	-3.88	0.0	0.9	0.5	Ldh2
417	GO:0046365 [7]: monosaccharide catabolism	1	1	155	41	12432	-3.88	0.0	0.9	0.5	Ldh2
418	GO:0006007 [9]: glucose catabolism	1	1	155	41	12432	-3.88	0.0	0.9	0.5	Ldh2
419	GO:0006800 [5]: oxygen and reactive oxygen species metabolism	1	1	155	41	12432	-3.88	0.0	0.9	0.5	Gpx2
420	GO:0009142 [7]: nucleoside triphosphate biosynthesis	1	1	155	41	12432	-3.88	0.0	0.9	0.5	Atp6v1b1
421	GO:0007517 [5]: muscle development	1	1	155	135	12338	-3.88	0.0	0.2	0.12	Etv1
422	GO:0007389 [3]: pattern specification	1	1	155	133	12340	-3.89	0.0	0.21	0.12	Dhh
423	GO:0019935 [7]: cyclic-nucleotide-mediated signaling	1	1	155	42	12431	-3.89	0.0	0.88	0.49	Adcy8
424	GO:0009199 [8]: ribonucleoside triphosphate metabolism	1	1	155	42	12431	-3.89	0.0	0.88	0.49	Atp6v1b1
425	GO:0009205 [9]: purine ribonucleoside triphosphate metabolism	1	1	155	42	12431	-3.89	0.0	0.88	0.49	Atp6v1b1
426	GO:0001701 [6]: embryonic development (sensu Mammalia)	1	1	155	43	12430	-3.9	0.0	0.86	0.49	Tcfap2c
427	GO:0006956 [6]: complement activation	1	1	155	43	12430	-3.9	0.0	0.86	0.49	Daf1
428	GO:0009314 [6]: response to radiation	1	1	155	43	12430	-3.9	0.0	0.86	0.49	Prom1
429	GO:0042113 [7]: B-cell activation	1	1	155	44	12429	-3.9	0.0	0.85	0.49	Pik3r1
430	GO:0007605 [7]: perception of sound	1	1	155	44	12429	-3.9	0.0	0.85	0.49	Atp6v1b1
431	GO:0009144 [8]: purine nucleoside triphosphate metabolism	1	1	155	44	12429	-3.9	0.0	0.85	0.49	Atp6v1b1
432	GO:0007276 [5]: gametogenesis	1	1	155	130	12343	-3.91	0.0	0.22	0.13	2810422M04Rik
433	GO:0006897 [6]: endocytosis	1	1	155	128	12345	-3.92	0.0	0.22	0.13	Ap1m2
434	GO:0002009 [4]: morphogenesis of an epithelium	1	1	155	46	12427	-3.93	0.0	0.81	0.46	Lmo4
435	GO:0009310 [6]: amine catabolism	1	1	155	46	12427	-3.93	0.0	0.81	0.46	Arg1
436	GO:0030098 [4]: lymphocyte differentiation	1	1	155	47	12426	-3.94	0.0	0.8	0.46	Pik3r1
437	GO:0046903 [3]: secretion	1	1	155	47	12426	-3.94	0.0	0.8	0.46	Kcnn4
438	GO:0009152 [8]: purine ribonucleotide biosynthesis	1	1	155	47	12426	-3.94	0.0	0.8	0.46	Atp6v1b1
439	GO:0006954 [5]: inflammatory response	1	1	155	122	12351	-3.94	0.0	0.24	0.13	Pycard
440	GO:0009141 [7]: nucleoside triphosphate metabolism	1	1	155	48	12425	-3.94	0.0	0.78	0.44	Atp6v1b1
441	GO:0045786 [7]: negative regulation of cell cycle	1	1	155	49	12424	-3.95	0.0	0.77	0.44	Pycard
442	GO:0046483 [5]: heterocycle metabolism	1	1	155	49	12424	-3.95	0.0	0.77	0.44	Folr1
443	GO:0050954 [6]: sensory perception of mechanical stimulus	1	1	155	49	12424	-3.95	0.0	0.77	0.44	Atp6v1b1
444	GO:0050982 [7]: detection of mechanical stimulus	1	1	155	49	12424	-3.95	0.0	0.77	0.44	Atp6v1b1
445	GO:0000067 [6]: DNA replication and chromosome cycle	1	1	155	118	12355	-3.96	0.0	0.26	0.14	Nfib
446	GO:0030333 [5]: antigen processing	1	1	155	50	12423	-3.96	0.0	0.75	0.44	H2-Q1
447	GO:0051049 [5]: regulation of transport	1	1	155	50	12423	-3.96	0.0	0.75	0.44	Cadps2
448	GO:0006916 [8]: anti-apoptosis	1	1	155	50	12423	-3.96	0.0	0.75	0.44	Nr4a1
449	GO:0006869 [5]: lipid transport	1	1	155	51	12422	-3.96	0.0	0.74	0.43	Apoc1
450	GO:0009260 [7]: ribonucleotide biosynthesis	1	1	155	51	12422	-3.96	0.0	0.74	0.43	Atp6v1b1
451	GO:0006887 [6]: exocytosis	1	1	155	52	12421	-3.97	0.0	0.73	0.42	Cadps2
452	GO:0016064 [6]: humoral defense mechanism (sensu Vertebrata)	1	1	155	53	12420	-3.98	0.0	0.71	0.42	Daf1
453	GO:0006164 [7]: purine nucleotide biosynthesis	1	1	155	53	12420	-3.98	0.0	0.71	0.42	Atp6v1b1
454	GO:0009150 [8]: purine ribonucleotide metabolism	1	1	155	54	12419	-3.98	0.0	0.7	0.41	Atp6v1b1
455	GO:0019882 [5]: antigen presentation	1	1	155	55	12418	-3.99	0.0	0.69	0.4	H2-Q1
456	GO:0043009 [5]: embryonic development (sensu Vertebrata)	1	1	155	55	12418	-3.99	0.0	0.69	0.4	Tcfap2c
457	GO:0001775 [4]: cell activation	1	1	155	107	12366	-4.0	0.0	0.3	0.18	Pik3r1
458	GO:0030097 [5]: hemopoiesis	1	1	155	108	12365	-4.0	0.0	0.3	0.18	Pik3r1
459	GO:0045321 [5]: immune cell activation	1	1	155	106	12367	-4.01	0.0	0.31	0.18	Pik3r1
460	GO:0009259 [7]: ribonucleotide metabolism	1	1	155	59	12414	-4.01	0.0	0.64	0.36	Atp6v1b1
461	GO:0009888 [5]: histogenesis	1	1	155	60	12413	-4.01	0.0	0.63	0.36	Col11a1
462	GO:0007229 [6]: integrin-mediated signaling pathway	1	1	155	60	12413	-4.01	0.0	0.63	0.36	Itga8
463	GO:0006334 [8]: nucleosome assembly	1	1	155	61	12412	-4.01	0.0	0.62	0.35	Hist1h2bc
464	GO:0006163 [7]: purine nucleotide metabolism	1	1	155	63	12410	-4.02	0.0	0.6	0.34	Atp6v1b1
465	GO:0009108 [7]: coenzyme biosynthesis	1	1	155	63	12410	-4.02	0.0	0.6	0.34	Atp6v1b1
466	GO:0016311 [7]: dephosphorylation	1	1	155	99	12374	-4.02	0.0	0.34	0.2	Dusp6
467	GO:0048232 [6]: male gamete generation	1	1	155	99	12374	-4.02	0.0	0.34	0.2	2810422M04Rik
468	GO:0007283 [7]: spermatogenesis	1	1	155	99	12374	-4.02	0.0	0.34	0.2	2810422M04Rik
469	GO:0046649 [6]: lymphocyte activation	1	1	155	97	12376	-4.03	0.0	0.35	0.2	Pik3r1
470	GO:0006470 [8]: protein amino acid dephosphorylation	1	1	155	97	12376	-4.03	0.0	0.35	0.2	Dusp6
471	GO:0006461 [7]: protein complex assembly	1	1	155	95	12378	-4.03	0.0	0.36	0.21	Hist1h2bc
472	GO:0006486 [8]: protein amino acid glycosylation	1	1	155	65	12408	-4.03	0.0	0.58	0.33	St6galnac2
473	GO:0042742 [6]: defense response to bacteria	1	1	155	64	12409	-4.03	0.0	0.59	0.33	Pglyrp1
474	GO:0030029 [7]: actin filament-based process	1	1	155	93	12380	-4.03	0.0	0.37	0.21	Lcp1
475	GO:0005996 [6]: monosaccharide metabolism	1	1	155	93	12380	-4.03	0.0	0.37	0.21	Ldh2
476	GO:0006260 [6]: DNA replication	1	1	155	93	12380	-4.03	0.0	0.37	0.21	Nfib
477	GO:0001525 [6]: angiogenesis	1	1	155	69	12404	-4.03	0.0	0.54	0.31	Anpep
478	GO:0009617 [6]: response to bacteria	1	1	155	71	12402	-4.04	0.0	0.52	0.29	Pglyrp1
479	GO:0006006 [8]: glucose metabolism	1	1	155	71	12402	-4.04	0.0	0.52	0.29	Ldh2
480	GO:0009792 [4]: embryonic development (sensu Metazoa)	1	1	155	88	12385	-4.04	0.0	0.4	0.23	Tcfap2c
481	GO:0016055 [6]: Wnt receptor signaling pathway	1	1	155	86	12387	-4.04	0.0	0.41	0.23	Fzd9
482	GO:0019318 [7]: hexose metabolism	1	1	155	91	12382	-4.04	0.0	0.38	0.22	Ldh2
483	GO:0045595 [4]: regulation of cell differentiation	1	1	155	68	12405	-4.04	0.0	0.55	0.31	Socs2
484	GO:0006417 [6]: regulation of protein biosynthesis	1	1	155	81	12392	-4.04	0.0	0.45	0.25	Rnf128
485	GO:0009889 [5]: regulation of biosynthesis	1	1	155	87	12386	-4.04	0.0	0.41	0.23	Rnf128
486	GO:0030036 [8]: actin cytoskeleton organization and biogenesis	1	1	155	87	12386	-4.04	0.0	0.41	0.23	Lcp1
487	GO:0016568 [8]: chromatin modification	1	1	155	83	12390	-4.04	0.0	0.43	0.25	Satb1
488	GO:0006333 [8]: chromatin assembly or disassembly	1	1	155	83	12390	-4.04	0.0	0.43	0.25	Hist1h2bc
489	GO:0051188 [6]: cofactor biosynthesis	1	1	155	72	12401	-4.05	0.0	0.52	0.29	Atp6v1b1
490	GO:0050776 [5]: regulation of immune response	1	1	155	78	12395	-4.05	0.0	0.47	0.26	Rnf128
491	GO:0051246 [5]: regulation of protein metabolism	1	1	155	75	12398	-4.05	0.0	0.49	0.27	Rnf128
492	GO:0006092 [7]: main pathways of carbohydrate metabolism	1	1	155	80	12393	-4.05	0.0	0.45	0.25	Ldh2
493	GO:0019932 [6]: second-messenger-mediated signaling	1	1	155	82	12391	-4.05	0.0	0.44	0.25	Adcy8
