# Supplementary material for: A genomic analysis of mouse models of breast cancer reveals molecular features of mouse models and relationships to human breast cancer
Source: Breast Cancer Res. 2014 Jun 5;16(3):R59. doi: 10.1186/bcr3672 (PMC4078930; doi:10.1186/bcr3672)
Supplement: Additional file 6 — Fold change for genes in clusters 1-4 from the manuscript and the gene ontology associated with each cluster. [file bcr3672-S6.zip › AdditionalFile6/Cluster3/Cluster3UpregulatedGenesgather_kegg_121108.txt]

#	Annotation	Total Genes With Ann	Your Genes (With Ann)	Your Genes (No Ann)	Genome (With Ann)	Genome (No Ann)	ln(Bayes factor)	neg ln(p value)	FE: neg ln(p value)	FE: neg ln(FDR)	Genes
1	path:mmu00410: beta-Alanine metabolism	3	3	53	14	2449	1.23	5.4	5.17	1.08	Aldh2 Gad1 Upb1
2	path:mmu00640: Propanoate metabolism	3	3	53	21	2442	0.29	4.36	4.19	1.04	Acas2l Aldh2 Ldh2
3	path:mmu00053: Ascorbate and aldarate metabolism	2	2	54	11	2452	-0.51	0.0	3.43	1.04	Aldh2 Cyp24a1
4	path:mmu00620: Pyruvate metabolism	3	3	53	30	2433	-0.51	0.0	3.34	1.04	Acas2l Aldh2 Ldh2
5	path:mmu04080: Neuroactive ligand-receptor interaction	2	2	54	276	2187	-0.61	0.0	0.01	0.01	Adrb1 Gabrp
6	path:mmu00790: Folate biosynthesis	2	2	54	12	2451	-0.64	0.0	3.29	1.04	Akp2 Ifih1
7	path:mmu00910: Nitrogen metabolism	2	2	54	12	2451	-0.64	0.0	3.29	1.04	Car2 Car6
8	path:mmu04530: Tight junction	6	6	50	117	2346	-0.68	0.0	2.94	1.04	Cldn1 Cldn10 Cldn2 Cldn3 Cldn7 Ocln
9	path:mmu00480: Glutathione metabolism	3	3	53	33	2430	-0.72	0.0	3.12	1.04	Anpep Gpx2 Gsta3
10	path:mmu00330: Arginine and proline metabolism	3	3	53	34	2429	-0.78	0.0	3.05	1.04	Aldh2 Arg1 Ckmt1
11	path:mmu00220: Urea cycle and metabolism of amino groups	2	2	54	18	2445	-1.24	0.0	2.64	0.94	Arg1 Ckmt1
12	path:mmu00903: Limonene and pinene degradation	2	2	54	18	2445	-1.24	0.0	2.64	0.94	Aldh2 Cyp24a1
13	path:mmu00512: O-Glycan biosynthesis	2	2	54	20	2443	-1.4	0.0	2.47	0.86	B4galt6 Galnt3
14	path:mmu00010: Glycolysis / Gluconeogenesis	3	3	53	47	2416	-1.42	0.0	2.32	0.79	Acas2l Aldh2 Ldh2
15	path:mmu00071: Fatty acid metabolism	3	3	53	51	2412	-1.57	0.0	2.15	0.69	Acox2 Acsl4 Aldh2
16	path:mmu04060: Cytokine-cytokine receptor interaction	3	3	53	237	2226	-1.89	0.0	0.09	0.06	Il23a Tgfb2 Tnfrsf19
17	path:mmu00430: Taurine and hypotaurine metabolism	1	1	55	5	2458	-1.9	0.0	2.07	0.68	Gad1
18	path:mmu04610: Complement and coagulation cascades	3	3	53	65	2398	-1.97	0.0	1.66	0.6	Daf1 F3 Fgg
19	path:mmu04310: Wnt signaling pathway	1	1	55	140	2323	-1.98	0.0	0.04	0.02	Fzd9
20	path:mmu00628: Fluorene degradation	1	1	55	6	2457	-2.03	0.0	1.93	0.6	Cyp24a1
21	path:mmu00561: Glycerolipid metabolism	2	2	54	33	2430	-2.06	0.0	1.7	0.6	Aldh2 B4galt6
22	path:mmu00650: Butanoate metabolism	2	2	54	35	2428	-2.13	0.0	1.62	0.6	Aldh2 Gad1
23	path:mmu00625: Tetrachloroethene degradation	1	1	55	7	2456	-2.14	0.0	1.8	0.6	Ephx2
24	path:mmu00361: gamma-Hexachlorocyclohexane degradation	2	2	54	37	2426	-2.19	0.0	1.54	0.58	Akp2 Cyp24a1
25	path:mmu00272: Cysteine metabolism	1	1	55	8	2455	-2.24	0.0	1.7	0.6	Ldh2
26	path:mmu00193: ATP synthesis	2	2	54	39	2424	-2.25	0.0	1.47	0.56	Atp6v1b1 Atp6v1c2
27	path:mmu04512: ECM-receptor interaction	3	3	53	81	2382	-2.26	0.0	1.25	0.45	Chad Col11a1 Itga8
28	path:mmu04010: MAPK signaling pathway	4	4	52	227	2236	-2.28	0.0	0.26	0.14	Dusp6 Nr4a1 Tgfb2 Tmem37
29	path:mmu00720: Reductive carboxylate cycle (CO2 fixation)	1	1	55	9	2454	-2.32	0.0	1.6	0.6	Acas2l
30	path:mmu04510: Focal adhesion	5	5	51	209	2254	-2.33	0.0	0.65	0.31	Chad Col11a1 Comp Itga8 Pik3r1
31	path:mmu04020: Calcium signaling pathway	3	3	53	178	2285	-2.41	0.0	0.25	0.14	Adcy8 Adrb1 Gna14
32	path:mmu00940: Stilbene, coumarine and lignin biosynthesis	1	1	55	11	2452	-2.46	0.0	1.44	0.56	Cyp24a1
33	path:mmu00601: Blood group glycolipid biosynthesis-lactoseries	1	1	55	12	2451	-2.51	0.0	1.37	0.53	B4galt6
34	path:mmu00190: Oxidative phosphorylation	3	3	53	112	2351	-2.53	0.0	0.74	0.34	Atp6v1b1 Atp6v1c2 Cox7a1
35	path:mmu04910: Insulin signaling pathway	3	3	53	130	2333	-2.56	0.0	0.55	0.31	Pik3r1 Ppargc1a Socs2
36	path:mmu00770: Pantothenate and CoA biosynthesis	1	1	55	15	2448	-2.66	0.0	1.19	0.43	Upb1
37	path:mmu04620: Toll-like receptor signaling pathway	1	1	55	93	2370	-2.67	0.0	0.12	0.07	Pik3r1
38	path:mmu00602: Blood group glycolipid biosynthesis-neolactoseries	1	1	55	16	2447	-2.69	0.0	1.14	0.43	B4galt6
39	path:mmu00230: Purine metabolism	2	2	54	106	2357	-2.7	0.0	0.35	0.19	Adcy8 Pde9a
40	path:mmu04540: Gap junction	2	2	54	82	2381	-2.74	0.0	0.57	0.31	Adrb1 Gna14
41	path:mmu04210: Apoptosis	2	2	54	87	2376	-2.74	0.0	0.52	0.29	Casp12 Pik3r1
42	path:mmu00251: Glutamate metabolism	1	1	55	18	2445	-2.76	0.0	1.05	0.43	Gad1
43	path:mmu00252: Alanine and aspartate metabolism	1	1	55	18	2445	-2.76	0.0	1.05	0.43	Gad1
44	path:mmu00604: Ganglioside biosynthesis	1	1	55	18	2445	-2.76	0.0	1.05	0.43	B4galt6
45	path:mmu00603: Globoside metabolism	1	1	55	19	2444	-2.79	0.0	1.01	0.41	B4galt6
46	path:mmu05010: Alzheimer's disease	1	1	55	22	2441	-2.86	0.0	0.9	0.34	Mme
47	path:mmu04070: Phosphatidylinositol signaling system	1	1	55	75	2388	-2.86	0.0	0.19	0.13	Pik3r1
48	path:mmu00380: Tryptophan metabolism	1	1	55	74	2389	-2.87	0.0	0.2	0.13	Aldh2
49	path:mmu00120: Bile acid biosynthesis	1	1	55	25	2438	-2.92	0.0	0.81	0.34	Aldh2
50	path:mmu00340: Histidine metabolism	1	1	55	25	2438	-2.92	0.0	0.81	0.34	Aldh2
51	path:mmu00510: N-Glycan biosynthesis	1	1	55	26	2437	-2.93	0.0	0.78	0.34	B4galt6
52	path:mmu00530: Aminosugars metabolism	1	1	55	26	2437	-2.93	0.0	0.78	0.34	Smpdl3a
53	path:mmu00532: Chondroitin / Heparan sulfate biosynthesis	1	1	55	27	2436	-2.95	0.0	0.76	0.34	Hs3st1
54	path:mmu00240: Pyrimidine metabolism	1	1	55	65	2398	-2.95	0.0	0.25	0.14	Upb1
55	path:mmu00500: Starch and sucrose metabolism	1	1	55	29	2434	-2.97	0.0	0.71	0.33	Ifih1
56	path:mmu00280: Valine, leucine and isoleucine degradation	1	1	55	31	2432	-2.99	0.0	0.66	0.31	Aldh2
57	path:mmu00600: Glycosphingolipid metabolism	1	1	55	33	2430	-3.01	0.0	0.62	0.31	B4galt6
58	path:mmu00051: Fructose and mannose metabolism	1	1	55	37	2426	-3.03	0.0	0.55	0.31	B4galt6
59	path:mmu04340: Hedgehog signaling pathway	1	1	55	50	2413	-3.03	0.0	0.38	0.19	Dhh
60	path:mmu00310: Lysine degradation	1	1	55	43	2420	-3.04	0.0	0.46	0.26	Aldh2
