# Supplementary material for: A genomic analysis of mouse models of breast cancer reveals molecular features of mouse models and relationships to human breast cancer
Source: Breast Cancer Res. 2014 Jun 5;16(3):R59. doi: 10.1186/bcr3672 (PMC4078930; doi:10.1186/bcr3672)
Supplement: Additional file 6 — Fold change for genes in clusters 1-4 from the manuscript and the gene ontology associated with each cluster. [file bcr3672-S6.zip › AdditionalFile6/Cluster3/Cluster3UpregulatedGenesgather_transfac_121108.txt]

#	Annotation	Total Genes With Ann	Your Genes (With Ann)	Your Genes (No Ann)	Genome (With Ann)	Genome (No Ann)	ln(Bayes factor)	neg ln(p value)	FE: neg ln(p value)	FE: neg ln(FDR)	Genes
1	V$CART1_01: Cart-1 (cartilage homeoprotein 1)	7	7	207	1912	14045	6.86	10.68	0.0	0.0	Ank Clca2 Esm1 Hs3st1 Phlda1 Scin Tgfb2
2	V$KROX_Q6	115	115	99	6250	9707	6.67	10.68	11.27	5.45	1810017F10Rik 2210008M09Rik 9330161F08Rik AU040576 Aass Acas2l Acsl4 Adcy8 Adrb1 Agt Akp2 Aldh2 Anpep Apoc1 Aqp5 Atp1a1 Atp6v1c2 BC004728 BC010552 BC011209 Bex2 Bnipl Cadps2 Car2 Car6 Cd24a Chi3l1 Cited4 Ckmt1 Clca1 Cldn3 Cldn7 Col9a3 Comp Cyp24a1 Daf1 Dcpp Dhh Dsc2 Dsg2 Dusp6 Egln3 Ehd3 Elf5 Etnk1 Etv1 F3 Foxc1 Fxyd3 Fxyd6 Fzd9 Gad1 Galnt3 Gata3 Hey1 Hist1h2bc Hlf Homer2 Ifih1 Igfbp5 Irf6 Kcnk1 …
3	V$E47_01: E47	51	51	163	2390	13567	3.04	6.84	7.65	2.69	2210008M09Rik AU040576 Adcy8 Anpep Ap1m2 Atp1b1 Atp6v1c2 BC004728 BC013481 Cadps2 Cd24a Cldn3 Col9a2 Col9a3 Cst10 Dhh Egln3 Eppk1 Expi Foxi1 Fxyd6 Gabrp Gad1 Galnt3 Hist1h2bc Homer2 Il23a Irf6 Kcne3 Lcn2 Lmo4 Mansc1 Nr4a1 Ocln Pde9a Perp Pglyrp1 Rhpn2 Scin Serpini1 Slc28a3 Slc5a1 Slc5a8 Spdef Ssb4 Stk39 Tex15 Tnfrsf19 Tpd52l1 Tspan1 Ugt8
4	V$NRF2_Q4: heterodimer containing Nrf2	78	78	136	4166	11791	2.93	6.74	7.41	2.69	1190003K14Rik 1810017F10Rik 2010002A20Rik 2210008M09Rik 2810422M04Rik 9330161F08Rik AU040576 Acox2 Ap1m2 Arg1 Atp6v1b1 BC004728 Bcl2l14 Casp12 Cd24a Chi3l1 Cited4 Col9a2 Comp Cst10 Daf1 Dhh Dsc2 Dsg2 Elf5 Esm1 Eva1 F3 Folr1 Foxc1 Foxi1 Fzd9 Gata3 Gpx2 Gsta3 Hs3st1 Ifi44 Igfbp5 Itga8 Kcnn4 Klk11 Krt2-8 Lad1 Ldh2 Lmo4 Mal2 Mansc1 Marveld2 Mme Mup4 Mup5 Palmd Pde9a Perp Pglyrp1 Phlda1 Plagl1 Pof1b P…
5	V$NFY_Q6_01	70	70	144	6895	9062	2.35	6.11	0.0	0.0	1190003K14Rik 2210008M09Rik 2810422M04Rik 5430413I02Rik Aass Abpb Aldh2 B4galt6 BC010552 Bcl2l14 Bex2 Casp12 Cited4 Ckmt1 Clca1 Col9a1 Cyp24a1 Daf1 Dusp6 Elf5 Ephx2 Etv1 Fgg Foxc1 Fxyd6 Fzd9 Gad1 Galnt3 Gna14 Gsta3 Hey1 Hist1h2bc Hlf Hs3st1 Ier3 Iigp1 Irf6 Kcnk1 Klk11 Lect1 Lmo4 Mal2 Mansc1 Mme Ocln Papln Perp Pik3r1 Pip Ppp1r3c Prom2 Rgs2 Scin Scrg1 Serpini1 Slc5a8 Spdef Spint1 Spt1 St6galnac2 S…
6	V$SREBP1_Q6	91	91	123	5259	10698	1.72	5.42	6.07	1.83	1190003K14Rik 1810017F10Rik 2010002A20Rik 2210008M09Rik 2410043F08Rik 5430413I02Rik 9430059P22Rik AU040576 Abpa Abpb Adcy8 Adrb1 Agt Apoc1 Aqp5 Atp1b1 Atp6v1b1 B4galt6 BC010552 BC011209 BC013481 Cadps2 Car6 Chad Cited4 Ckmt1 Clca1 Cldn3 Col9a1 Col9a2 Comp Cox7a1 Dhh Eppk1 F3 Folr1 Foxi1 Fxyd6 Fzd9 Gad1 Gpx2 Gsta3 Homer2 Hs3st1 Htr5b Igfbp5 Il23a Irf6 Kcne3 Kcnn4 Krt1-23 Lad1 Lcp1 Marveld2 Nfib Nr…
7	V$MAZ_Q6	168	168	46	11103	4854	1.58	5.24	6.04	1.83	2210008M09Rik 2410043F08Rik 2810422M04Rik 5430413I02Rik 9330161F08Rik 9430059P22Rik AU040576 Aass Abcg2 Abpa Acas2l Acox2 Acsl4 Adcy8 Adrb1 Agt Akp2 Ank Anpep Apoc1 Aqp5 Atp1a1 Atp1b1 Atp6v1b1 Atp6v1c2 B4galt6 BC004728 BC010552 BC011209 BC019755 Bcl2l14 Bex2 Bnipl Cadps2 Car2 Car6 Casp12 Cd24a Chad Chi3l1 Chl1 Cited4 Clca1 Cldn10 Cldn3 Cldn7 Col11a1 Col9a1 Col9a2 Col9a3 Comp Cox7a1 Cyp24a1 Daf1 D…
8	V$CAAT_01: cellular and viral CCAAT box	109	109	105	9629	6328	1.36	5.02	0.0	0.0	1190003K14Rik 1810017F10Rik 2210008M09Rik 2810422M04Rik 5430413I02Rik 9430059P22Rik Aass Adcy8 Agt Aldh2 Ap1m2 Atp1a1 Atp1b1 B4galt6 BC013481 Bcl2l14 Bex2 Bnipl Car6 Casp12 Ceacam10 Chad Cited4 Ckmt1 Clca1 Cldn10 Cldn2 Col9a1 Col9a2 Cox7a1 Csprs Cst10 Cyp24a1 Daf1 Dcpp Dusp6 Elf5 Ephx2 Esm1 Etv1 Expi Foxc1 Fxyd3 Fxyd6 Fzd9 Galnt3 Gna14 Gpx2 Gsta3 Hey1 Hist1h2bc Hlf Homer2 Hs3st1 Htr5b Ier3 Igfbp5…
9	V$NRF2_01: nuclear respiratory factor 2	21	21	193	2675	13282	1.2	4.79	0.0	0.0	Abpb Arg1 Cldn7 Col9a1 Expi Gata3 Gna14 Hey1 Ifih1 Igfbp5 Kcnn4 Khdrbs3 Krt1-23 Nhsl1 Papln Pde9a Ppfibp2 Slc16a6 Spint1 Spint2 Trf
10	V$CDX2_Q5	117	117	97	10164	5793	1.13	4.73	0.0	0.0	2010002A20Rik 2210008M09Rik 2410043F08Rik 2810422M04Rik 5430413I02Rik 9330161F08Rik 9430059P22Rik Abcg2 Abpa Abpb Acsl4 Adcy8 Ank Ap1m2 Atp1a1 Atp1b1 Atp6v1c2 BC004728 BC013481 Bcl2l14 Bex2 Bnipl Casp12 Cd24a Ceacam10 Chl1 Cited4 Ckmt1 Clca1 Clca2 Cldn10 Cldn2 Cldn7 Col11a1 Col9a1 Comp Cox7a1 Csprs Cst10 Daf1 Dcpp Dhh Dsc2 Dsg2 Dusp6 Egln3 Ehd3 Eppk1 Etnk1 Etv1 Expi F3 Fgg Folr1 Fxyd3 Fzd9 Gata3 …
11	V$MMEF2_Q6: myocyte enhancer factor	52	52	162	5249	10708	1.11	4.73	0.0	0.0	2410043F08Rik 2810422M04Rik 9430059P22Rik AU040576 Acsl4 Adcy8 Akap12 Aqp5 Atp1a1 Bnipl Car2 Chl1 Cited4 Clca1 Clca2 Cldn2 Col11a1 Csprs Egln3 Ehd3 Esm1 Etv1 Expi F3 Foxc1 Hlf Hs3st3a1 Irf6 Itga8 Kcnk1 Krt1-23 Lalba Lcp1 Lmo4 Mia1 Mme Ncald Nfib Ocln Papln Pik3r1 Prom2 Rex3 Scin Slc15a2 Slc1a1 Slc28a3 Stk39 Tm4sf12 Tnfrsf19 Tspan1 Ugt8
12	V$MAZR_01: MAZ related factor	107	107	107	6605	9352	0.71	4.27	4.95	1.21	1190003K14Rik 2810422M04Rik AU040576 Acas2l Adcy8 Adrb1 Akp2 Apoc1 Aqp5 Arg1 Atp6v1b1 Atp6v1c2 BC004728 BC010552 BC011209 BC019755 Bex2 Cadps2 Car2 Car6 Cd24a Chi3l1 Chl1 Ckmt1 Clca1 Cldn3 Cldn7 Col9a1 Col9a3 Cox7a1 Cst10 Cyp24a1 Daf1 Dcpp Dhh Dsg2 Dusp6 Ephx2 Etv1 Fgg Foxc1 Fxyd3 Fzd9 Galnt3 Gata3 Gpx2 Hey1 Hlf Homer2 Ier3 Ifih1 Igfbp5 Irf6 Kcnn4 Klk11 Krt2-8 Ldh2 Lect1 Lmo4 Mansc1 Marveld2 Mme …
13	V$SP3_Q3	159	159	55	10554	5403	0.69	4.21	5.02	1.21	1190003K14Rik 1810017F10Rik 2210008M09Rik 2410043F08Rik 2810422M04Rik 9330161F08Rik 9430059P22Rik AU040576 Aass Abcg2 Acas2l Acox2 Adcy8 Adrb1 Akap12 Akp2 Apoc1 Aqp5 Arg1 Atp1a1 Atp1b1 Atp6v1b1 Atp6v1c2 B4galt6 BC004728 BC010552 BC011209 BC019755 Bcl2l14 Bex2 Bnipl Car2 Car6 Casp12 Cd24a Ceacam10 Chad Chi3l1 Chl1 Ckmt1 Clca1 Cldn2 Cldn3 Cldn7 Col11a1 Col9a1 Col9a2 Col9a3 Comp Cox7a1 Cst10 Cyp24a1…
14	V$NFKB_Q6: NF-kappaB	40	40	174	1990	13967	0.59	4.09	5.09	1.21	2810422M04Rik 5430413I02Rik Acox2 Atp6v1c2 BC004728 Bcl2l14 Car2 Cd24a Ceacam10 Ckmt1 Clca1 Clca2 Col9a2 Cox7a1 Dsc2 Egln3 Elf5 Gabrp Gsta3 Homer2 Kcnn4 Klk11 Krt1-18 Krt1-23 Lcn2 Mme Pglyrp1 Ppfibp2 Rtn1 Scin Serpine2 Slc16a6 Slc1a1 Slc5a8 Spint1 Tcfap2c Timd2 Tm4sf10 Xist Zfp503
15	V$FOXJ2_02: fork head box J 2	66	66	148	6229	9728	0.53	4.03	0.01	0.0	1810017F10Rik 2410043F08Rik 2810422M04Rik Abcg2 Acas2l Acox2 Acsl4 Anpep Arg1 BC013481 Bcl2l14 Bex2 Cadps2 Car2 Casp12 Cd24a Chad Clca1 Clca2 Cldn10 Cldn2 Col11a1 Col9a1 Csprs Cst10 Dsc2 Dsg2 Ephx2 Esm1 Etv1 Eva1 F3 Gabrp Gad1 Iigp1 Itga8 Kcnk1 Kcnn4 Klk11 Lalba Mup4 Mup5 Ncald Palmd Perp Pigr Pip Pof1b Ppargc1a Ppp1r3c Prkwnk4 Pycard Scin Slc15a2 Slc1a1 Slc5a8 Spdef Spt1 Tacstd1 Tex15 Tgfb2 Tm4s…
16	V$AIRE_01	27	27	187	3085	12872	0.52	4.03	0.0	0.0	2010002A20Rik 2410043F08Rik Abpa Atp6v1c2 Bnipl Cadps2 Csprs Cst10 Dsc2 Eva1 Hist1h2bc Htr5b Klk11 Krt1-23 Krt2-8 Nfib Palmd Pde9a Pigr Pik3r1 Scin Scrg1 Spdef Tm4sf10 Tmem30b Ttpa Zfp503
17	V$NKX25_02: homeo domain factor Nkx-2.5/Csx, tinman homolog	70	70	144	6497	9460	0.34	3.79	0.01	0.0	2010002A20Rik 9430059P22Rik Abcg2 Acas2l Acox2 Akap12 Ank Anpep Arg1 Atp6v1b1 Atp6v1c2 B4galt6 BC013481 Bnipl Casp12 Ckmt1 Clca2 Cldn10 Cldn7 Col11a1 Cyp24a1 Daf1 Dhh Dsc2 Egln3 Ehd3 Etv1 F3 Gabrp Gad1 Gna14 Gsta3 Hs3st1 Ier3 Ifih1 Igfbp5 Iigp1 Kcne3 Khdrbs3 Krt1-23 Lalba Ldh2 Mansc1 Mme Mup4 Mup5 Padi2 Papln Pde9a Phlda1 Pigr Plekhb1 Pof1b Ppp1r3c Prkwnk4 Prom1 Rnf128 Slc15a2 Slc1a1 Slc5a1 Slc5a…
18	V$COMP1_01: COMP1	116	116	98	9916	6041	0.29	3.73	0.01	0.0	1190003K14Rik 2010002A20Rik 5430413I02Rik Aass Abcg2 Abpa Abpb Acas2l Adcy8 Agt Akp2 Aldh2 Apoc1 Aqp5 Arg1 Atp1a1 Atp1b1 B4galt6 BC010552 BC013481 Bcl2l14 Bex2 Casp12 Cd24a Chad Cited4 Clca1 Clca2 Cldn10 Cldn2 Col11a1 Col9a1 Col9a2 Comp Csprs Cyp24a1 Dsc2 Dusp6 Ehd3 Elf5 Ephx2 Eppk1 Etv1 Eva1 Expi F3 Foxc1 Fxyd3 Fxyd6 Fzd9 Gabrp Gad1 Gna14 Gpx2 Gsta3 Hey1 Hist1h2bc Hlf Homer2 Hs3st1 Ifi44 Ifih1 I…
19	V$E47_02: E47	44	44	170	2291	13666	0.29	3.73	4.72	1.21	2210008M09Rik 9430059P22Rik Abpb Agt Atp1b1 B4galt6 Car6 Cldn3 Cldn7 Col9a3 Cyp24a1 Dhh Eppk1 Fgg Foxi1 Gabrp Gad1 Gata3 Gna14 Htr5b Ifi44 Kcne3 Kcnn4 Khdrbs3 Klk11 Krt1-18 Lad1 Lect1 Mansc1 Padi2 Pglyrp1 Phlda1 Pik3r1 Pof1b Rex3 Serpine2 Slc1a1 Slc28a3 Spint1 Ssb4 St14 Tm4sf13 Tnfrsf19 Tspan1
20	V$USF_Q6: upstream stimulating factor	151	151	63	10021	5936	0.26	3.73	4.52	1.17	1190003K14Rik 1810017F10Rik 2210008M09Rik 2410043F08Rik 2810422M04Rik 5430413I02Rik 9430059P22Rik AU040576 Aass Abcg2 Abpa Abpb Acas2l Acox2 Agt Akp2 Aldh2 Ank Anpep Ap1m2 Apoc1 Aqp5 Arg1 Atp1a1 Atp1b1 Atp6v1c2 BC004728 BC010552 BC011209 BC019755 Bcl2l14 Bex2 Bnipl Cadps2 Car2 Car6 Cd24a Ceacam10 Chad Clca1 Cldn2 Cldn3 Cldn7 Col9a2 Col9a3 Cyp24a1 Daf1 Dcpp Dusp6 Egln3 Ehd3 Elf5 Eppk1 Etnk1 Etv1 F…
21	V$GATA3_03: GATA-binding factor 3	128	128	86	10742	5215	0.12	3.55	0.01	0.0	1810017F10Rik 2010002A20Rik 2410043F08Rik 2810422M04Rik 5430413I02Rik 9330161F08Rik AU040576 Abcg2 Abpb Acas2l Acsl4 Agt Akap12 Akp2 Aldh2 Anpep Arg1 Atp1b1 Atp6v1c2 B4galt6 BC010552 BC011209 BC013481 BC019755 Bcl2l14 Bex2 Cadps2 Casp12 Cd24a Ceacam10 Chi3l1 Chl1 Ckmt1 Clca2 Cldn10 Cldn2 Cldn3 Cldn7 Col11a1 Col9a1 Col9a2 Comp Csprs Cst10 Cyp24a1 Dcpp Dhh Dsc2 Dsg2 Egln3 Ehd3 Elf5 Esm1 Etnk1 Etv1 …
22	V$POU1F1_Q6	70	70	144	6425	9532	0.04	0.0	0.01	0.0	1190003K14Rik 2010002A20Rik 2210008M09Rik 2410043F08Rik Abcg2 Abpa Acas2l Ank Ap1m2 Arg1 Atp1a1 Atp1b1 Atp6v1c2 B4galt6 BC004728 Bex2 Casp12 Chi3l1 Chl1 Cited4 Clca2 Csprs Cst10 Dusp6 Elf5 Esm1 Etnk1 Etv1 Expi Folr1 Gpx2 Gsta3 Hist1h2bc Ier3 Ifih1 Igfbp5 Iigp1 Il23a Itga8 Kcne3 Klk11 Krt2-8 Lcp1 Mal2 Mansc1 Marveld2 Mia1 Mup5 Ncald Ocln Oit1 Phlda1 Pik3r1 Pof1b Prom2 Rtn1 Scrg1 Slc15a2 Slc28a3 Sl…
23	V$RREB1_01: Ras-responsive element binding protein 1	28	28	186	1317	14640	-0.06	0.0	4.5	1.17	1190003K14Rik AU040576 Abpb Adcy8 Aqp5 Atp1b1 B4galt6 BC013481 Cadps2 Chi3l1 Cldn3 Col9a2 Cox7a1 Foxi1 Fxyd6 Gata3 Irf6 Nfib Padi2 Pip Scrg1 Serpine2 Slc16a6 Slc5a8 Sox10 Spint1 Tmc4 Xist
24	V$SMAD4_Q6	105	105	109	6647	9310	-0.11	0.0	4.03	0.94	1190003K14Rik 2210008M09Rik 2410043F08Rik 9430059P22Rik AU040576 Aass Adcy8 Agt Akp2 Aldh2 Apoc1 Atp1a1 Atp1b1 Atp6v1b1 Atp6v1c2 Bcl2l14 Cadps2 Car2 Car6 Chad Chi3l1 Clca1 Cldn2 Cldn3 Col11a1 Col9a1 Col9a2 Comp Daf1 Dhh Dsg2 Egln3 Elf5 Etnk1 Etv1 Eva1 F3 Folr1 Foxi1 Fxyd6 Gabrp Gad1 Gna14 Gpx2 Gsta3 Hey1 Homer2 Hs3st1 Htr5b Ier3 Ifi44 Ifih1 Igfbp5 Il23a Irf6 Kcne3 Kcnk1 Kcnn4 Krt1-23 Lalba Lcn2 L…
25	V$ER_Q6: estrogen receptor	128	128	86	8370	7587	-0.17	0.0	3.97	0.94	1190003K14Rik 2210008M09Rik 5430413I02Rik 9330161F08Rik AU040576 Aass Abpa Abpb Acas2l Acox2 Adcy8 Adrb1 Agt Akp2 Aldh2 Ank Apoc1 Aqp5 Arg1 Atp1b1 Atp6v1b1 Atp6v1c2 B4galt6 BC010552 BC011209 BC019755 Bnipl Car2 Car6 Ceacam10 Chad Ckmt1 Clca1 Clca2 Cldn2 Cldn3 Cldn7 Col11a1 Col9a1 Col9a2 Col9a3 Comp Csprs Cst10 Cyp24a1 Dhh Dsc2 Dsg2 Egln3 Ehd3 Eppk1 Fgg Folr1 Foxc1 Fxyd6 Fzd9 Galnt3 Gata3 Gna14 Gs…
26	V$GABP_B: GA binding protein	9	9	205	1365	14592	-0.27	0.0	0.0	0.0	Apoc1 BC019755 Ckmt1 Khdrbs3 Papln Ppfibp2 Serpini1 Slc16a6 Ttpa
27	V$NFKAPPAB_01: NF-kappaB	42	42	172	2250	13707	-0.28	0.0	4.1	0.94	1190003K14Rik 2810422M04Rik AU040576 Acox2 BC004728 BC013481 Bcl2l14 Bnipl Cd24a Ceacam10 Cited4 Ckmt1 Clca1 Clca2 Col9a2 Cox7a1 Dsc2 Dusp6 Elf5 Ephx2 Etv1 Expi Foxi1 Homer2 Il23a Kcnn4 Klk11 Krt1-18 Krt1-23 Lalba Lcn2 Mme Padi2 Pde9a Pglyrp1 Ppfibp2 Scin Slc5a8 Spint1 Tcfap2c Tm4sf10 Xist
28	V$BRN2_01: POU factor Brn-2	76	76	138	6801	9156	-0.29	0.0	0.01	0.0	1190003K14Rik 2010002A20Rik 2410043F08Rik 5430413I02Rik 9330161F08Rik 9430059P22Rik AU040576 Abcg2 Abpa Acox2 Acsl4 Adcy8 Aldh2 Anpep Apoc1 Atp6v1b1 BC013481 Bcl2l14 Casp12 Clca1 Cldn10 Cldn7 Col11a1 Col9a1 Csprs Cst10 Dhh Dsg2 Dusp6 Egln3 Ehd3 Etnk1 Expi Fzd9 Ifi44 Ifih1 Iigp1 Kcnk1 Krt1-23 Krt2-8 Lalba Lcp1 Marveld2 Mup4 Mup5 Ncald Ocln Oit1 Padi2 Palmd Papln Pde9a Phlda1 Pik3r1 Plagl1 Ppargc1a…
29	V$FREAC4_01: Fork head RElated ACtivator-4	7	7	207	167	15790	-0.3	0.0	4.77	1.21	9330161F08Rik Clca1 Marveld2 Mup4 Pof1b Tm4sf3 Tmem37
30	V$CP2_01: CP2	149	149	65	10002	5955	-0.3	0.0	3.87	0.94	1810017F10Rik 2010002A20Rik 2210008M09Rik 2410043F08Rik 2810422M04Rik 5430413I02Rik 9330161F08Rik 9430059P22Rik AU040576 Abpb Acas2l Acsl4 Adcy8 Adrb1 Agt Akp2 Aldh2 Anpep Apoc1 Aqp5 Atp1a1 Atp1b1 Atp6v1b1 Atp6v1c2 B4galt6 BC004728 BC010552 BC011209 BC013481 BC019755 Bex2 Bnipl Cadps2 Car2 Car6 Casp12 Cd24a Ceacam10 Chi3l1 Chl1 Cited4 Ckmt1 Clca1 Cldn3 Col9a1 Col9a3 Comp Cox7a1 Daf1 Dsc2 Egln3 Eh…
31	V$VMAF_01: v-Maf	149	149	65	10001	5956	-0.3	0.0	3.88	0.94	1190003K14Rik 5430413I02Rik 9330161F08Rik 9430059P22Rik AU040576 Aass Abcg2 Abpa Abpb Acsl4 Adcy8 Agt Akp2 Aldh2 Ank Anpep Ap1m2 Apoc1 Arg1 B4galt6 BC004728 BC013481 BC019755 Bcl2l14 Bnipl Cadps2 Car6 Casp12 Cd24a Ceacam10 Chad Ckmt1 Clca1 Cldn10 Cldn2 Col11a1 Col9a2 Comp Cox7a1 Csprs Cyp24a1 Daf1 Dcpp Dhh Dsg2 Dusp6 Ehd3 Elf5 Ephx2 Eppk1 Esm1 Etnk1 Etv1 Expi F3 Fgg Folr1 Fxyd6 Fzd9 Gabrp Galnt3 …
32	V$TCF4_Q5	157	157	57	12682	3275	-0.33	0.0	0.01	0.0	1810017F10Rik 2010002A20Rik 2210008M09Rik 2410043F08Rik 2810422M04Rik 5430413I02Rik 9330161F08Rik AU040576 Aass Abcg2 Abpa Abpb Acas2l Acox2 Acsl4 Adcy8 Agt Akap12 Aqp5 Arg1 Atp1a1 Atp1b1 Atp6v1b1 Atp6v1c2 BC004728 BC013481 BC019755 Bcl2l14 Bex2 Bnipl Car2 Car6 Casp12 Cd24a Ceacam10 Chi3l1 Chl1 Cited4 Ckmt1 Clca2 Cldn10 Cldn2 Cldn3 Cldn7 Col11a1 Col9a1 Col9a2 Col9a3 Comp Csprs Dcpp Dhh Dsc2 Dsg2 …
33	V$AREB6_02: AREB6 (Atp1a1 regulatory element binding factor 6)	97	97	117	6124	9833	-0.35	0.0	3.76	0.9	1810017F10Rik 2210008M09Rik 2810422M04Rik 9330161F08Rik AU040576 Abpb Acox2 Akap12 Ank Arg1 Atp1b1 Atp6v1c2 B4galt6 BC004728 BC011209 BC019755 Bnipl Car2 Car6 Casp12 Chi3l1 Chl1 Ckmt1 Clca1 Cldn2 Cldn7 Col11a1 Col9a2 Col9a3 Cox7a1 Cyp24a1 Dcpp Dhh Dsc2 Dsg2 Egln3 Elf5 Eva1 Fgg Foxc1 Fxyd3 Gata3 Gna14 Gpx2 Hlf Htr5b Igfbp5 Iigp1 Irf6 Itga8 Kcnn4 Khdrbs3 Klk11 Krt1-23 Krt2-8 Lad1 Lalba Lcp1 Ldh2 Le…
34	V$CEBPGAMMA_Q6	140	140	74	11484	4473	-0.36	0.0	0.02	0.0	1190003K14Rik 1810017F10Rik 2010002A20Rik 2210008M09Rik 2810422M04Rik 9330161F08Rik 9430059P22Rik AU040576 Abcg2 Abpa Acas2l Acox2 Acsl4 Agt Akp2 Aldh2 Ank Ap1m2 Apoc1 Arg1 Atp1a1 Atp1b1 Atp6v1b1 B4galt6 BC004728 BC010552 BC013481 Bcl2l14 Bex2 Car2 Car6 Casp12 Cd24a Ceacam10 Chl1 Ckmt1 Clca1 Cldn10 Cldn2 Cldn3 Col11a1 Col9a1 Cox7a1 Csprs Cst10 Daf1 Dhh Dsc2 Dsg2 Dusp6 Egln3 Ephx2 Esm1 Etv1 Eva1 E…
35	V$TFIIA_Q6	182	182	32	14348	1609	-0.36	0.0	0.01	0.0	1190003K14Rik 1810017F10Rik 2010002A20Rik 2210008M09Rik 2410043F08Rik 2810422M04Rik 5430413I02Rik 9330161F08Rik 9430059P22Rik AU040576 Aass Abcg2 Abpa Abpb Acas2l Acox2 Acsl4 Adcy8 Akap12 Akp2 Aldh2 Anpep Ap1m2 Apoc1 Aqp5 Arg1 Atp1a1 Atp1b1 Atp6v1b1 Atp6v1c2 B4galt6 BC004728 BC010552 BC011209 BC019755 Bcl2l14 Bex2 Bnipl Car2 Casp12 Cd24a Ceacam10 Chi3l1 Chl1 Cited4 Ckmt1 Clca1 Clca2 Cldn2 Cldn3 C…
36	V$OCT1_06: octamer-binding factor 1	103	103	111	8785	7172	-0.44	0.0	0.02	0.0	2010002A20Rik 2810422M04Rik 9330161F08Rik 9430059P22Rik AU040576 Aass Abcg2 Abpa Acas2l Acox2 Acsl4 Arg1 Atp1b1 Atp6v1b1 Atp6v1c2 BC004728 BC013481 BC019755 Bnipl Cadps2 Car2 Car6 Ceacam10 Chl1 Ckmt1 Clca1 Clca2 Cldn10 Cldn3 Cldn7 Col11a1 Col9a2 Cox7a1 Csprs Cst10 Daf1 Dcpp Dhh Dsc2 Egln3 Ehd3 Elf5 Esm1 Etnk1 Etv1 Eva1 Foxc1 Foxi1 Fxyd6 Gabrp Gna14 Gsta3 Hey1 Hs3st1 Hs3st3a1 Htr5b Ifih1 Igfbp5 Ii…
37	V$FREAC7_01: Fork head RElated ACtivator-7	72	72	142	6446	9511	-0.48	0.0	0.02	0.0	1810017F10Rik 2010002A20Rik 2210008M09Rik 2810422M04Rik 5430413I02Rik AU040576 Abcg2 Abpa Acas2l Aldh2 Ank Ap1m2 Arg1 Atp1b1 Atp6v1c2 BC013481 BC019755 Casp12 Chad Ckmt1 Clca1 Col9a3 Csprs Cyp24a1 Esm1 F3 Fgg Folr1 Gabrp Galnt3 Ifi44 Iigp1 Itga8 Klk11 Mansc1 Ncald Oit1 Padi2 Palmd Papln Pglyrp1 Phlda1 Pip Plagl1 Pof1b Ppargc1a Ppp1r3c Prom1 Prom2 Pycard Rex3 Rnf128 Scin Scrg1 Slc5a8 Spint1 Spint2…
38	V$E12_Q6	69	69	145	4150	11807	-0.5	0.0	3.67	0.9	1190003K14Rik 2210008M09Rik 9330161F08Rik 9430059P22Rik AU040576 Abpb Adcy8 Agt Akap12 Anpep Ap1m2 Atp1b1 Atp6v1c2 BC010552 BC011209 BC013481 Bcl2l14 Cadps2 Car2 Cd24a Cldn2 Cldn3 Cldn7 Col9a2 Col9a3 Cst10 Dhh Dsg2 Eppk1 Expi Foxi1 Galnt3 Gna14 Hist1h2bc Hlf Homer2 Ifi44 Igfbp5 Il23a Irf6 Klk11 Krt1-18 Lcn2 Lect1 Lmo4 Mal2 Mansc1 Ocln Pde9a Ppargc1a Rex3 Scin Slc28a3 Slc5a1 Slc5a9 Spdef Spint1 Sp…
39	V$XFD2_01: Xenopus fork head domain factor 2	38	38	176	3787	12170	-0.51	0.0	0.01	0.0	1810017F10Rik 2010002A20Rik 2210008M09Rik AU040576 Acas2l Aldh2 Ap1m2 Atp1b1 Atp6v1b1 BC019755 Casp12 Ckmt1 Clca1 Col9a3 F3 Fgg Folr1 Gabrp Galnt3 Iigp1 Mansc1 Oit1 Pip Plagl1 Ppargc1a Rex3 Rnf128 St14 St6galnac2 Stac2 Stk39 Tacstd1 Tex15 Tm4sf10 Tnfrsf19 Tpd52l1 Tspan1 Ttpa
40	V$GATA_C: GATA binding site	87	87	127	7573	8384	-0.51	0.0	0.02	0.0	1190003K14Rik 1810017F10Rik 2010002A20Rik 2810422M04Rik 9330161F08Rik Aass Abcg2 Acas2l Akp2 Ank Aqp5 Atp6v1b1 Atp6v1c2 BC019755 Cited4 Ckmt1 Clca1 Clca2 Cldn10 Col11a1 Col9a1 Col9a2 Col9a3 Cox7a1 Csprs Cst10 Dhh Dsc2 Dusp6 Ehd3 Elf5 Esm1 F3 Fgg Foxc1 Fxyd6 Gna14 Gpx2 Gsta3 Hs3st1 Ier3 Igfbp5 Iigp1 Itga8 Kcne3 Krt1-18 Krt1-23 Krt2-8 Lad1 Lcn2 Lect1 Mal2 Ncald Palmd Papln Phlda1 Plagl1 Pof1b Ppp1r…
41	V$TFIII_Q6	205	205	9	14637	1320	-0.6	0.0	4.19	0.94	1190003K14Rik 1810017F10Rik 2010002A20Rik 2210008M09Rik 2410043F08Rik 2810422M04Rik 5430413I02Rik 9330161F08Rik 9430059P22Rik AU040576 Aass Abpa Abpb Acas2l Acox2 Acsl4 Adcy8 Adrb1 Agt Akap12 Akp2 Aldh2 Ank Anpep Ap1m2 Apoc1 Aqp5 Arg1 Atp1a1 Atp1b1 Atp6v1b1 Atp6v1c2 B4galt6 BC004728 BC010552 BC011209 BC013481 BC019755 Bcl2l14 Bex2 Bnipl Cadps2 Car2 Car6 Casp12 Cd24a Ceacam10 Chad Chi3l1 Chl1 Cite…
42	V$HFH1_01: HNF-3/Fkh Homolog 1	18	18	196	2113	13844	-0.63	0.0	0.01	0.0	2010002A20Rik Acas2l Ap1m2 Atp1b1 Bex2 F3 Galnt3 Mansc1 Mme Mup4 Oit1 Pip Plagl1 Ppargc1a St14 St6galnac2 Stk39 Tex15
43	V$YY1_02: Yin and Yang 1	13	13	201	1678	14279	-0.63	0.0	0.01	0.0	Acas2l BC013481 Bnipl Chad Col11a1 Col9a3 Dsc2 Ehd3 Fzd9 Hs3st1 Marveld2 Pof1b Slc5a8
44	V$PIT1_Q6	149	149	65	12049	3908	-0.67	0.0	0.02	0.0	2010002A20Rik 2210008M09Rik 2810422M04Rik 5430413I02Rik 9330161F08Rik Aass Abcg2 Abpa Abpb Acas2l Acox2 Acsl4 Agt Akap12 Aldh2 Ank Anpep Ap1m2 Aqp5 Arg1 Atp1a1 Atp1b1 Atp6v1b1 Atp6v1c2 B4galt6 BC019755 Bcl2l14 Bex2 Bnipl Cadps2 Car2 Car6 Casp12 Cd24a Ceacam10 Chi3l1 Chl1 Cited4 Ckmt1 Clca1 Clca2 Cldn10 Cldn2 Cldn7 Col11a1 Col9a1 Col9a2 Col9a3 Cox7a1 Csprs Cst10 Cyp24a1 Dcpp Dsc2 Dsg2 Dusp6 Egln3 …
45	V$AMEF2_Q6: myocyte enhancer factor	13	13	201	1669	14288	-0.69	0.0	0.01	0.0	2410043F08Rik 2810422M04Rik Bcl2l14 Car2 Cldn2 Dsc2 Itga8 Krt1-23 Lalba Mia1 Nfib Prom2 Slc1a1
46	V$OCT1_02: octamer factor 1	59	59	155	5377	10580	-0.74	0.0	0.02	0.0	1190003K14Rik 2010002A20Rik 2810422M04Rik 9330161F08Rik 9430059P22Rik Aass Abcg2 Acas2l Acox2 Adcy8 Ank Atp1a1 B4galt6 BC004728 Casp12 Ckmt1 Cldn10 Col9a2 Csprs Cst10 Daf1 Dusp6 Egln3 Ephx2 Foxi1 Galnt3 Hist1h2bc Hlf Hs3st3a1 Ier3 Iigp1 Klk11 Krt1-23 Mal2 Mansc1 Marveld2 Mia1 Mup4 Mup5 Ocln Oit1 Pik3r1 Pip Plagl1 Pycard Rex3 Slc28a3 Slc5a8 Slc5a9 Smpdl3a Spt1 St6galnac2 Timd2 Tm4sf13 Trf Tspan1 T…
47	V$XFD3_01: Xenopus fork head domain factor 3	16	16	198	1920	14037	-0.75	0.0	0.01	0.0	9330161F08Rik Apoc1 Comp Dsg2 Esm1 Lcp1 Lect1 Pof1b Ppargc1a Prom2 Tenc1 Tm4sf10 Tm4sf3 Tmem37 Tpd52l1 Tspan1
48	V$MYCMAX_B: c-Myc:Max binding sites	95	95	119	6091	9866	-0.77	0.0	3.28	0.76	1190003K14Rik 1810017F10Rik 2810422M04Rik 9330161F08Rik Abcg2 Abpa Abpb Acas2l Acox2 Acsl4 Agt Akp2 Apoc1 Aqp5 Arg1 Atp1a1 Atp1b1 Atp6v1c2 BC004728 BC011209 BC019755 Bex2 Cadps2 Car2 Car6 Cd24a Ceacam10 Chl1 Clca1 Cldn10 Cldn7 Col9a3 Csprs Cyp24a1 Dhh Ehd3 Elf5 Etnk1 F3 Fzd9 Galnt3 Hey1 Hist1h2bc Hlf Homer2 Hs3st3a1 Kcne3 Kcnn4 Krt1-18 Krt1-23 Lad1 Lmo4 Mal2 Mansc1 Mup4 Mup5 Nfib Nr4a1 Ocln Padi2…
49	V$HIF1_Q3: hypoxia induced factor	26	26	188	1283	14674	-0.78	0.0	3.72	0.9	2410043F08Rik Aqp5 Atp1a1 Atp1b1 BC011209 BC019755 Cd24a Ckmt1 Cox7a1 Cyp24a1 Ehd3 Gabrp Gad1 Kcne3 Lect1 Padi2 Pglyrp1 Ppp1r3c Rnf128 Rtn1 Scin Smpdl3a St14 Tm4sf12 Tspan1 Zfp503
50	V$EBF_Q6	73	73	141	4510	11447	-0.81	0.0	3.3	0.76	1190003K14Rik 2010002A20Rik 9430059P22Rik Abpa Acsl4 Adrb1 Agt Akp2 Aldh2 Anpep Atp1b1 BC004728 BC010552 BC011209 Car2 Ceacam10 Chl1 Cited4 Ckmt1 Clca2 Cldn3 Cldn7 Col9a2 Col9a3 Comp Cox7a1 Daf1 Dcpp Dhh Dsc2 Dsg2 Egln3 Ehd3 Eppk1 Etv1 Eva1 Gabrp Gad1 Hey1 Homer2 Hs3st1 Ier3 Ifi44 Il23a Itga8 Kcnk1 Kcnn4 Krt1-18 Krt1-23 Krt2-8 Lcn2 Lect1 Lmo4 Mansc1 Mme Nhsl1 Palmd Pglyrp1 Pof1b Prom2 Scin Serpin…
51	V$RFX1_01: X-box binding protein RFX1	107	107	107	6986	8971	-0.82	0.0	3.21	0.73	1190003K14Rik 2210008M09Rik 9330161F08Rik Abcg2 Abpa Acas2l Acox2 Adcy8 Agt Akp2 Ap1m2 Apoc1 Aqp5 Arg1 Atp1a1 Atp6v1b1 BC004728 BC011209 BC019755 Cadps2 Car6 Cd24a Ceacam10 Chad Chl1 Cited4 Clca2 Cldn2 Cldn3 Cldn7 Col9a3 Comp Cst10 Cyp24a1 Daf1 Dhh Dsg2 Ehd3 Eppk1 Expi F3 Foxc1 Foxi1 Fxyd3 Gabrp Galnt3 Gata3 Gna14 Gpx2 Gsta3 Htr5b Ier3 Ifi44 Igfbp5 Il23a Irf6 Itga8 Kcne3 Kcnk1 Kcnn4 Krt2-8 Lalba …
52	V$XFD1_01: Xenopus fork head domain factor 1	25	25	189	2654	13303	-0.86	0.0	0.02	0.0	1810017F10Rik 2410043F08Rik Abpa Arg1 Chad Cited4 Col11a1 Csprs Dsc2 F3 Foxc1 Gna14 Hlf Kcnk1 Pglyrp1 Pof1b Prom2 Pycard Rex3 Scin Spdef Spint2 Tex15 Tm4sf12 Trf
53	V$HFH8_01: HNF-3/Fkh Homolog-8	22	22	192	2401	13556	-0.89	0.0	0.02	0.0	1810017F10Rik 2010002A20Rik Acas2l Ap1m2 Atp1b1 BC019755 Casp12 F3 Folr1 Gabrp Galnt3 Mansc1 Oit1 Pip Plagl1 Pof1b Ppargc1a Rnf128 St14 St6galnac2 Stk39 Tex15
54	V$NFY_Q6: nuclear factor Y (Y-box binding factor)	63	63	151	5635	10322	-0.91	0.0	0.03	0.0	1190003K14Rik 2210008M09Rik 2810422M04Rik 5430413I02Rik Aass Abpb Aldh2 Ap1m2 B4galt6 Bcl2l14 Bex2 Casp12 Ceacam10 Cited4 Ckmt1 Clca1 Col9a1 Cyp24a1 Dusp6 Ehd3 Elf5 Esm1 Etv1 Expi Foxc1 Fxyd6 Fzd9 Galnt3 Gna14 Gsta3 Hist1h2bc Hs3st1 Ier3 Igfbp5 Klk11 Lect1 Mal2 Mme Ocln Papln Perp Pik3r1 Pip Pof1b Ppp1r3c Prom2 Scin Serpini1 Slc28a3 Slc5a8 Spt1 St6galnac2 Stac2 Tcfap2c Tm4sf1 Tm4sf10 Tm4sf13 Tmem…
55	V$MYOD_01: myoblast determination gene product	152	152	62	10414	5543	-0.97	0.0	3.12	0.73	1190003K14Rik 1810017F10Rik 2010002A20Rik 2210008M09Rik 2410043F08Rik 2810422M04Rik 5430413I02Rik 9330161F08Rik 9430059P22Rik AU040576 Abpb Acas2l Acox2 Adcy8 Agt Akap12 Aldh2 Ank Anpep Apoc1 Arg1 Atp1a1 Atp1b1 Atp6v1c2 B4galt6 BC004728 BC010552 BC011209 BC013481 BC019755 Bcl2l14 Bnipl Cadps2 Car2 Car6 Casp12 Cd24a Chi3l1 Clca2 Cldn2 Cldn3 Cldn7 Col9a2 Col9a3 Comp Cox7a1 Cst10 Cyp24a1 Daf1 Dcpp D…
56	V$AML_Q6	36	36	178	3514	12443	-0.99	0.0	0.03	0.0	1190003K14Rik 2810422M04Rik AU040576 Anpep B4galt6 Chad Cited4 Ckmt1 Clca1 Clca2 Cldn10 Cldn2 Col11a1 Col9a1 Col9a2 Col9a3 Dsc2 Foxc1 Foxi1 Galnt3 Htr5b Kcnk1 Kcnn4 Klk11 Lect1 Muc10 Nhsl1 Palmd Ppp1r3c Prkwnk4 Rhpn2 Rnf128 Tm4sf10 Tm4sf12 Upb1 Xist
57	V$STAT_01: signal transducers and activators of transcription	51	51	163	3006	12951	-1.01	0.0	3.18	0.73	2010002A20Rik 2810422M04Rik 9330161F08Rik Akp2 Arg1 Atp1b1 BC004728 BC019755 Bex2 Casp12 Chad Chi3l1 Cited4 Ckmt1 Clca1 Clca2 Cldn2 Cldn7 Cst10 Cyp24a1 Dsg2 Ehd3 Etv1 Eva1 Expi F3 Fxyd3 Fzd9 Gabrp Galnt3 Homer2 Hs3st1 Htr5b Ier3 Iigp1 Lalba Lcn2 Lmo4 Marveld2 Padi2 Pde9a Phlda1 Pigr Rgs2 Serpini1 Smpdl3a Spint1 Tacstd1 Tcfap2c Tmem37 Ugt8
58	V$E2_Q6_01	20	20	194	936	15021	-1.03	0.0	3.55	0.9	Aqp5 Atp6v1b1 Cadps2 Ckmt1 Cldn7 Col9a1 Col9a2 Dsc2 Dusp6 Gad1 Galnt3 Kcne3 Nr4a1 Ocln Pik3r1 Plagl1 Ppp1r3c Slc1a1 Tacstd1 Xist
59	V$CEBP_C: C/EBP binding site	40	40	174	3803	12154	-1.09	0.0	0.03	0.0	AU040576 Abpb Akp2 Aldh2 Anpep Atp1b1 BC004728 BC011209 BC013481 Chi3l1 Col9a1 Comp Cox7a1 Cyp24a1 Daf1 Etnk1 Etv1 Galnt3 Ier3 Il23a Itga8 Kcne3 Lad1 Lcp1 Mansc1 Nr4a1 Ocln Palmd Plagl1 Pof1b Rnf128 Serpine2 Slc15a2 Slc16a6 Slc1a1 Slc28a3 Spdef Tacstd1 Tm4sf1 Xist
60	V$LPOLYA_B: Lentiviral Poly A signal	34	34	180	3317	12640	-1.14	0.0	0.03	0.0	2010002A20Rik Acox2 Adcy8 Ank B4galt6 Bcl2l14 Bex2 Car2 Chl1 Cited4 Elf5 Eppk1 Expi Fxyd3 Hist1h2bc Ifi44 Ifih1 Iigp1 Mup4 Mup5 Phlda1 Pik3r1 Ppp1r3c Prom1 Rnf128 Slc15a2 Slc28a3 Smpdl3a Spt1 Ssb4 Tacstd1 Tmc4 Tmem37 Xist
61	V$TAL1_Q6	101	101	113	6656	9301	-1.18	0.0	2.79	0.62	1810017F10Rik 2210008M09Rik 2410043F08Rik 5430413I02Rik 9330161F08Rik AU040576 Aass Abpb Acas2l Acsl4 Adcy8 Agt Akap12 Akp2 Ank Apoc1 Arg1 Atp1b1 Atp6v1c2 BC004728 BC010552 BC011209 Bcl2l14 Bnipl Casp12 Cd24a Chl1 Clca1 Clca2 Cldn10 Cldn2 Cldn3 Col9a2 Comp Csprs Daf1 Dcpp Dhh Dsc2 Dsg2 Eppk1 Esm1 Expi Fgg Foxi1 Fxyd3 Fxyd6 Galnt3 Hlf Homer2 Hs3st1 Hs3st3a1 Htr5b Ier3 Ifi44 Igfbp5 Il23a Irf6 Kcne3…
62	V$EVI1_04: ectopic viral integration site 1 encoded factor	148	148	66	11838	4119	-1.21	0.0	0.04	0.0	2010002A20Rik 2210008M09Rik 2410043F08Rik 2810422M04Rik 5430413I02Rik 9330161F08Rik 9430059P22Rik AU040576 Aass Abcg2 Abpa Abpb Acas2l Acsl4 Akap12 Ank Ap1m2 Apoc1 Aqp5 Arg1 Atp1b1 Atp6v1b1 Atp6v1c2 B4galt6 BC011209 BC013481 BC019755 Bcl2l14 Car2 Car6 Casp12 Cd24a Chi3l1 Chl1 Ckmt1 Clca1 Clca2 Cldn10 Cldn2 Cldn7 Col11a1 Col9a1 Comp Cox7a1 Csprs Cst10 Daf1 Dsc2 Dsg2 Dusp6 Egln3 Ehd3 Elf5 Ephx2 Epp…
63	V$NKX22_01: NK2 class homeobox factor 2	19	19	195	2081	13876	-1.24	0.0	0.02	0.0	Abpa Acas2l BC004728 Bcl2l14 Cd24a Clca2 Cldn10 Cox7a1 Foxc1 Gabrp Gpx2 Hs3st1 Ifih1 Kcne3 Mal2 Mansc1 Rgs2 Tm4sf1 Tmem30b
64	V$COREBINDINGFACTOR_Q6	59	59	155	5220	10737	-1.27	0.0	0.05	0.0	1190003K14Rik 2210008M09Rik 2810422M04Rik 9430059P22Rik AU040576 Agt Anpep BC004728 BC019755 Bcl2l14 Bex2 Casp12 Chad Cited4 Ckmt1 Clca1 Clca2 Cldn10 Cldn2 Col11a1 Col9a1 Col9a2 Col9a3 Csprs Dsc2 Foxc1 Foxi1 Galnt3 Gata3 Gna14 Htr5b Il23a Kcnk1 Kcnn4 Klk11 Krt1-23 Lcp1 Marveld2 Mme Muc10 Padi2 Plagl1 Ppfibp2 Ppp1r3c Prkwnk4 Pycard Rhpn2 Rnf128 Scin Slc15a2 Slc1a1 Spint2 Tm4sf10 Tm4sf12 Tmem37 Tpd…
65	V$VMW65_Q6	81	81	133	6881	9076	-1.28	0.0	0.05	0.0	1810017F10Rik 2010002A20Rik 2210008M09Rik 2410043F08Rik 2810422M04Rik 9330161F08Rik AU040576 Abcg2 Abpa Abpb Ank Apoc1 Atp6v1c2 B4galt6 Bcl2l14 Car2 Casp12 Ceacam10 Chad Chl1 Ckmt1 Clca2 Cldn10 Cldn7 Col11a1 Cox7a1 Daf1 Ehd3 Fgg Foxi1 Fxyd3 Fxyd6 Fzd9 Gabrp Hist1h2bc Hlf Hs3st1 Ifih1 Igfbp5 Itga8 Kcnk1 Klk11 Lad1 Lmo4 Mansc1 Mia1 Mup4 Mup5 Ncald Nfib Ocln Palmd Perp Phlda1 Pik3r1 Plekhb1 Ppp1r3c …
66	V$AREB6_01: AREB6 (Atp1a1 regulatory element binding factor 6)	56	56	158	3435	12522	-1.31	0.0	2.78	0.62	1190003K14Rik 2210008M09Rik 2410043F08Rik 2810422M04Rik 9330161F08Rik Akap12 Arg1 Atp1b1 Atp6v1c2 B4galt6 BC010552 Bex2 Casp12 Cd24a Ceacam10 Chl1 Cldn7 Col9a2 Col9a3 Csprs Cyp24a1 Dcpp Dsg2 Egln3 Eppk1 Etnk1 Folr1 Foxc1 Foxi1 Fxyd3 Gabrp Galnt3 Htr5b Ifi44 Iigp1 Il23a Kcne3 Kcnk1 Krt2-8 Lad1 Lcn2 Lcp1 Lmo4 Mal2 Mansc1 Mup5 Papln Pigr Ppfibp2 Rtn1 Satb1 Scrg1 Serpine2 Sox10 Spdef Tmem30b
67	V$COUP_01: COUP:HNF-4 heterodimer	41	41	173	2381	13576	-1.32	0.0	2.9	0.62	2010002A20Rik 2410043F08Rik 9330161F08Rik Abpa Akp2 Atp6v1c2 Bnipl Clca1 Cldn2 Cldn7 Csprs Cst10 Dsc2 Eppk1 Eva1 Folr1 Fxyd6 Gna14 Gsta3 Hlf Kcnk1 Lad1 Lalba Lcp1 Lect1 Mansc1 Ocln Oit1 Papln Perp Ppargc1a Pycard Rex3 Rgs2 Rtn1 Slc16a6 Slc5a1 Spdef Tm4sf3 Tspan1 Ttpa
68	V$E2F_02: E2F	10	10	204	370	15587	-1.34	0.0	3.5	0.9	9430059P22Rik Adcy8 Atp1b1 Chl1 Cited4 Gad1 Htr5b Lad1 Slc16a6 Spint2
69	V$E2F_Q3: E2F	10	10	204	370	15587	-1.34	0.0	3.5	0.9	9430059P22Rik Adcy8 Atp1b1 Chl1 Cited4 Gad1 Htr5b Lad1 Slc16a6 Spint2
70	V$E2F4DP1_01: E2F-4:DP-1 heterodimer	10	10	204	370	15587	-1.34	0.0	3.5	0.9	9430059P22Rik Adcy8 Atp1b1 Chl1 Cited4 Gad1 Htr5b Lad1 Slc16a6 Spint2
71	V$HEB_Q6	72	72	142	4595	11362	-1.35	0.0	2.64	0.54	1190003K14Rik 2410043F08Rik Acas2l Adcy8 Agt Akp2 Ank Anpep Apoc1 Arg1 Atp6v1b1 BC004728 BC010552 BC013481 Casp12 Cd24a Chi3l1 Cited4 Ckmt1 Col9a3 Dcpp Dhh Dsc2 Dsg2 Eppk1 Esm1 Folr1 Foxi1 Fxyd3 Fxyd6 Gabrp Gna14 Gpx2 Gsta3 Hist1h2bc Homer2 Hs3st3a1 Igfbp5 Kcnk1 Kcnn4 Krt1-18 Lad1 Lcn2 Lcp1 Ldh2 Lect1 Mansc1 Oit1 Padi2 Perp Phlda1 Plekhb1 Ppp1r3c Pycard Rgs2 Rtn1 Scin Slc1a1 Slc28a3 Slc5a8 Slc5a9…
72	V$AREB6_03: AREB6 (Atp1a1 regulatory element binding factor 6)	42	42	172	2459	13498	-1.35	0.0	2.84	0.62	2210008M09Rik 9330161F08Rik Agt Car6 Clca2 Cldn7 Cox7a1 Cyp24a1 Dcpp Dhh Dsg2 Elf5 Fgg Foxi1 Gna14 Hlf Irf6 Klk11 Lad1 Mal2 Mansc1 Ocln Perp Pglyrp1 Pigr Pik3r1 Pof1b Ppargc1a Rex3 Serpine2 Serpini1 Slc16a6 Slc5a1 Slc5a8 Spint1 Spint2 St14 Tacstd1 Tm4sf13 Tmc4 Tmem30b Zfp503
73	V$CHOP_01: heterodimers of CHOP and C/EBPalpha	51	51	163	4577	11380	-1.36	0.0	0.05	0.0	1190003K14Rik 2010002A20Rik Aass Acox2 Atp1b1 BC004728 BC010552 BC013481 Car6 Cited4 Cldn10 Col11a1 Col9a1 Cst10 Dsc2 Dusp6 Elf5 Ephx2 Etv1 Foxc1 Fxyd6 Ier3 Iigp1 Il23a Kcnn4 Krt1-23 Krt2-8 Lad1 Lcp1 Lmo4 Mia1 Mme Palmd Pglyrp1 Pik3r1 Pip Ppargc1a Ppfibp2 Rex3 Serpine2 Serpini1 Slc28a3 Slc5a8 Spint1 St14 Stk39 Tacstd1 Tm4sf3 Tnfrsf19 Tpd52l1 Xist
74	V$NFY_01: nuclear factor Y (Y-box binding factor)	36	36	178	3411	12546	-1.37	0.0	0.04	0.0	2010002A20Rik 2810422M04Rik Aass Abpb Aldh2 B4galt6 Bcl2l14 Cited4 Clca1 Col9a1 Cyp24a1 Dusp6 Elf5 Etv1 Foxc1 Fxyd6 Galnt3 Gna14 Hey1 Hist1h2bc Ier3 Lect1 Mme Pik3r1 Pip Ppp1r3c Rgs2 Scin Serpini1 Slc5a8 Spt1 St6galnac2 Tm4sf1 Tm4sf13 Tmem30b Tmem37
75	V$E2F_03	30	30	184	1640	14317	-1.37	0.0	2.96	0.64	9330161F08Rik 9430059P22Rik Acsl4 Adcy8 Atp1b1 Chad Chl1 Cited4 Cldn3 Col11a1 Fgg Gad1 Galnt3 Gata3 Hist1h2bc Homer2 Htr5b Itga8 Khdrbs3 Lad1 Nfib Rgs2 Rnf128 Scin Serpine2 Slc16a6 Spint2 Ssb4 Tm4sf10 Upb1
76	V$MEF2_Q6_01	116	116	98	9424	6533	-1.45	0.0	0.07	0.0	1810017F10Rik 2010002A20Rik 2410043F08Rik 2810422M04Rik 9330161F08Rik 9430059P22Rik AU040576 Aass Abcg2 Abpa Acas2l Acsl4 Akap12 Aldh2 Ank Arg1 Atp1a1 Atp6v1c2 B4galt6 BC010552 BC013481 Bcl2l14 Bex2 Bnipl Car2 Car6 Casp12 Cd24a Chl1 Cited4 Clca1 Clca2 Cldn10 Cldn2 Cldn7 Col11a1 Col9a3 Comp Csprs Cst10 Daf1 Dsc2 Dusp6 Ehd3 Elf5 Esm1 Etv1 Expi F3 Folr1 Foxc1 Foxi1 Fzd9 Gpx2 Hist1h2bc Hs3st3a1 Htr5b…
77	V$TATA_C: Retroviral TATA box	55	55	159	4845	11112	-1.48	0.0	0.06	0.0	1190003K14Rik 2010002A20Rik 2810422M04Rik 9430059P22Rik Abcg2 Abpb Ap1m2 Atp1a1 Atp6v1b1 B4galt6 BC004728 BC010552 BC013481 Car2 Casp12 Cd24a Chl1 Cited4 Clca2 Cldn2 Dcpp Dsc2 Dusp6 Esm1 Etv1 F3 Fxyd3 Gad1 Gna14 Gsta3 Hist1h2bc Hlf Htr5b Iigp1 Itga8 Lcn2 Mal2 Mia1 Papln Pik3r1 Pof1b Ppp1r3c Pycard Rhpn2 Scin Spt1 Ssb4 Stk39 Tacstd1 Timd2 Tm4sf1 Tm4sf12 Tm4sf3 Tpd52l1 Tspan1
78	V$SOX9_B1: SOX (SRY-related HMG box)	109	109	105	8885	7072	-1.51	0.0	0.08	0.0	1190003K14Rik 1810017F10Rik 2010002A20Rik 2410043F08Rik 2810422M04Rik 9330161F08Rik 9430059P22Rik AU040576 Aass Abcg2 Abpb Acas2l Acsl4 Anpep Ap1m2 Arg1 Atp1b1 Atp6v1b1 BC011209 BC013481 BC019755 Bcl2l14 Bnipl Cadps2 Car2 Casp12 Cd24a Ceacam10 Chi3l1 Chl1 Clca1 Col11a1 Col9a1 Col9a2 Csprs Cst10 Cyp24a1 Daf1 Dcpp Dhh Dsc2 Dsg2 Dusp6 Ehd3 Ephx2 Esm1 Etnk1 Eva1 Expi Galnt3 Gna14 Hist1h2bc Hlf Homer2…
79	V$USF_01: upstream stimulating factor	30	30	184	1666	14291	-1.51	0.0	2.8	0.62	2410043F08Rik 9430059P22Rik Abcg2 Aqp5 Atp1a1 Atp1b1 BC011209 Bex2 Car6 Cd24a Clca1 Fzd9 Hs3st3a1 Kcne3 Krt1-23 Mal2 Perp Pigr Ppfibp2 Ppp1r3c Rex3 Slc1a1 Smpdl3a Spdef Tenc1 Tgfb2 Tm4sf10 Ttpa Xist Zfp503
80	V$NMYC_01: N-Myc	55	55	159	3425	12532	-1.52	0.0	2.52	0.44	2410043F08Rik 2810422M04Rik 9430059P22Rik Abcg2 Acox2 Agt Akp2 Apoc1 Aqp5 Arg1 Atp1a1 Atp1b1 Atp6v1c2 BC004728 BC011209 Bex2 Cadps2 Car6 Cd24a Ceacam10 Clca1 F3 Fzd9 Homer2 Hs3st3a1 Ier3 Itga8 Kcne3 Kcnn4 Krt1-23 Mal2 Mansc1 Nfib Perp Pigr Plagl1 Ppfibp2 Ppp1r3c Rex3 Serpine2 Slc16a6 Slc1a1 Slc5a1 Smpdl3a Spdef St14 Stac2 Stk39 Tenc1 Tgfb2 Tm4sf10 Tspan1 Ttpa Xist Zfp503
81	V$AHRARNT_01: aryl hydrocarbon receptor:Arnt heterodimers	20	20	194	1002	14955	-1.53	0.0	2.97	0.64	Acsl4 Aqp5 Chi3l1 Ckmt1 Cldn7 Dhh Hlf Papln Pof1b Ppp1r3c Slc16a6 Slc1a1 Slc28a3 Spint1 Spint2 Stac2 Tgfb2 Tm4sf1 Trf Tspan1
82	V$ETS1_B: c-ETS-1 binding site	104	104	110	7016	8941	-1.55	0.0	2.31	0.28	1190003K14Rik 2210008M09Rik 5430413I02Rik 9330161F08Rik Aass Abcg2 Abpa Abpb Acas2l Acsl4 Agt Akp2 Aldh2 Ank Apoc1 Arg1 Atp1a1 BC004728 BC010552 BC013481 Bcl2l14 Bnipl Car6 Ceacam10 Chad Chi3l1 Cited4 Ckmt1 Clca1 Cldn2 Cldn7 Col9a1 Cox7a1 Csprs Cst10 Dcpp Ehd3 Elf5 Ephx2 Etv1 Expi F3 Fgg Folr1 Foxc1 Fzd9 Gabrp Galnt3 Hlf Hs3st1 Hs3st3a1 Htr5b Ier3 Ifih1 Il23a Kcne3 Kcnk1 Kcnn4 Klk11 Krt1-18 Krt1-…
83	V$IRF_Q6	45	45	169	4053	11904	-1.56	0.0	0.06	0.0	Abpa Akp2 Anpep Apoc1 Atp1a1 Cadps2 Casp12 Cd24a Clca2 Cldn2 Cldn7 Cst10 Daf1 Dsc2 Ephx2 F3 Gad1 Hlf Hs3st1 Hs3st3a1 Ifi44 Ifih1 Iigp1 Irf6 Lalba Lcn2 Marveld2 Nr4a1 Palmd Pglyrp1 Pigr Plagl1 Prom1 Pycard Rnf128 Slc15a2 Slc5a8 Slc5a9 Spt1 Tacstd1 Tex15 Tmc4 Trf Xist Zfp503
84	V$CDPCR3_01: cut-like homeodomain protein	1	1	213	404	15553	-1.63	0.0	0.0	0.0	Stac2
85	V$PAX6_01: Pax-6	91	91	123	7491	8466	-1.64	0.0	0.09	0.0	1190003K14Rik 2810422M04Rik AU040576 Aass Abcg2 Abpa Acsl4 Akp2 Ap1m2 Atp1a1 Atp6v1b1 B4galt6 BC013481 Bex2 Cadps2 Casp12 Chad Chl1 Clca1 Clca2 Cldn10 Col11a1 Col9a1 Cst10 Cyp24a1 Daf1 Dhh Dsg2 Dusp6 Egln3 Ehd3 Elf5 Etnk1 F3 Folr1 Fxyd3 Fxyd6 Galnt3 Gata3 Gna14 Hs3st1 Hs3st3a1 Htr5b Iigp1 Il23a Kcnk1 Kcnn4 Klk11 Krt1-23 Lect1 Marveld2 Mme Nfib Ocln Oit1 Perp Pik3r1 Pof1b Ppargc1a Prom1 Prom2 Pyca…
86	V$HNF1_C: Hepatic nuclear factor 1	64	64	150	5461	10496	-1.66	0.0	0.08	0.0	1190003K14Rik 1810017F10Rik 2010002A20Rik 2210008M09Rik 5430413I02Rik 9430059P22Rik AU040576 Abcg2 Abpb Acas2l Acox2 Akap12 Aldh2 Ank Anpep Ap1m2 Atp1a1 Atp1b1 BC013481 BC019755 Bcl2l14 Car6 Clca1 Cldn10 Col9a1 Col9a2 Cox7a1 Cst10 Dsg2 Dusp6 Egln3 Elf5 Esm1 F3 Folr1 Fxyd3 Gpx2 Hist1h2bc Il23a Itga8 Kcne3 Mal2 Mup5 Ncald Palmd Pip Plagl1 Prom1 Prom2 Pycard Rtn1 Spt1 Stk39 Tcfap2c Tex15 Tm4sf10 Tm4…
87	V$HLF_01: hepatic leukemia factor	54	54	160	4703	11254	-1.67	0.0	0.08	0.0	1190003K14Rik 2210008M09Rik 9330161F08Rik Aass Abcg2 Acas2l Acox2 Anpep Arg1 Atp1b1 Cadps2 Car2 Car6 Chi3l1 Chl1 Clca1 Clca2 Col9a2 Comp Cst10 Dhh Dsc2 Esm1 Etnk1 Expi Galnt3 Gna14 Homer2 Igfbp5 Iigp1 Il23a Kcne3 Khdrbs3 Krt2-8 Lcp1 Ldh2 Marveld2 Mup4 Mup5 Ncald Nfib Palmd Pglyrp1 Pik3r1 Plagl1 Ppfibp2 Rex3 Scrg1 Smpdl3a St14 Tex15 Timd2 Tpd52l1 Xist
88	V$CDPCR1_01: cut-like homeodomain protein	159	159	55	12488	3469	-1.67	0.0	0.07	0.0	1190003K14Rik 1810017F10Rik 2010002A20Rik 2410043F08Rik 2810422M04Rik 5430413I02Rik 9330161F08Rik AU040576 Aass Abcg2 Abpa Abpb Acas2l Acox2 Akap12 Akp2 Ank Anpep Ap1m2 Apoc1 Aqp5 Atp1b1 Atp6v1c2 B4galt6 BC011209 BC019755 Bcl2l14 Bex2 Bnipl Cadps2 Car2 Casp12 Cd24a Ceacam10 Chi3l1 Chl1 Cited4 Clca1 Clca2 Cldn10 Cldn2 Cldn3 Cldn7 Col11a1 Col9a1 Col9a2 Col9a3 Comp Cox7a1 Csprs Cst10 Cyp24a1 Daf1 Dh…
89	V$OSF2_Q6	134	134	80	10661	5296	-1.68	0.0	0.09	0.0	1190003K14Rik 2210008M09Rik 2410043F08Rik 2810422M04Rik 5430413I02Rik 9330161F08Rik 9430059P22Rik AU040576 Abpa Abpb Adcy8 Agt Aldh2 Ank Anpep Ap1m2 Apoc1 Arg1 Atp6v1b1 B4galt6 BC004728 BC013481 BC019755 Bcl2l14 Bex2 Bnipl Casp12 Cd24a Ceacam10 Chad Chi3l1 Chl1 Cited4 Ckmt1 Clca1 Clca2 Cldn10 Cldn2 Col11a1 Col9a1 Col9a2 Col9a3 Csprs Cyp24a1 Daf1 Dcpp Dhh Dsc2 Ephx2 Etv1 Eva1 Foxc1 Foxi1 Fxyd6 Fzd…
90	V$POU6F1_01	11	11	203	1325	14632	-1.68	0.0	0.03	0.0	2010002A20Rik Arg1 Bnipl Casp12 Cldn10 Csprs Etv1 Mup5 Perp Slc5a9 Tgfb2
91	V$NRF1_Q6	5	5	209	791	15166	-1.74	0.0	0.02	0.0	9430059P22Rik Atp1a1 Cadps2 Ppp1r3c Spint2
92	V$BARBIE_01: barbiturate-inducible element	116	116	98	7984	7973	-1.74	0.0	2.07	0.25	1190003K14Rik 1810017F10Rik 2010002A20Rik 2210008M09Rik 2810422M04Rik 9330161F08Rik Abcg2 Acsl4 Agt Akp2 Ank Anpep Apoc1 Atp1b1 Atp6v1c2 BC010552 BC013481 Bcl2l14 Bnipl Car6 Ceacam10 Chi3l1 Cited4 Ckmt1 Clca1 Cldn2 Cldn3 Cldn7 Col11a1 Col9a1 Cox7a1 Csprs Cst10 Cyp24a1 Daf1 Dcpp Dhh Dsc2 Dsg2 Ehd3 Elf5 Eppk1 Etnk1 Etv1 Eva1 F3 Fgg Folr1 Foxi1 Fxyd3 Gata3 Gna14 Hey1 Hist1h2bc Htr5b Ifi44 Ifih1 Igfb…
93	V$POLY_C: Retroviral Poly A signal	7	7	207	237	15720	-1.8	0.0	3.12	0.73	Agt Aldh2 Casp12 Col11a1 Prom2 Slc1a1 Tmem37
94	V$LMO2COM_02: complex of Lmo2 bound to Tal-1, E2A proteins, and GATA-1, half-site 2	105	105	109	8453	7504	-1.82	0.0	0.12	0.0	1190003K14Rik 2010002A20Rik 2210008M09Rik 2410043F08Rik 2810422M04Rik 9330161F08Rik 9430059P22Rik Aass Abpa Acas2l Adcy8 Aldh2 Ank Apoc1 Aqp5 Arg1 Atp1b1 Atp6v1b1 BC010552 BC013481 Bcl2l14 Cadps2 Car6 Ceacam10 Chad Ckmt1 Clca1 Clca2 Cldn3 Col11a1 Col9a1 Col9a2 Col9a3 Cox7a1 Csprs Cst10 Daf1 Dcpp Dhh Egln3 Ehd3 Eppk1 Esm1 Eva1 Folr1 Foxc1 Foxi1 Gad1 Gna14 Gsta3 Hey1 Hlf Hs3st1 Ier3 Igfbp5 Iigp1 Ir…
95	V$CDPCR3HD_01: cut-like homeodomain protein	60	60	154	5083	10874	-1.84	0.0	0.11	0.0	1810017F10Rik 2410043F08Rik 2810422M04Rik Aass Abcg2 Abpa Acox2 Akp2 Ank Anpep Ap1m2 Apoc1 Aqp5 Atp1b1 B4galt6 Bcl2l14 Ceacam10 Chi3l1 Chl1 Clca1 Clca2 Col9a3 Csprs Elf5 Eppk1 Esm1 Etv1 Fxyd3 Gabrp Galnt3 Hs3st1 Ifih1 Il23a Kcnk1 Krt2-8 Lad1 Lalba Ncald Nfib Oit1 Pde9a Pigr Pip Plagl1 Prom2 Rhpn2 Serpini1 Slc5a9 Ssb4 St6galnac2 Tcfap2c Tenc1 Timd2 Tm4sf12 Tm4sf13 Tm4sf3 Tmem37 Tpd52l1 Trf Zfp503
96	V$PAX9_B: zebrafish Pax-9 binding sites	56	56	158	3604	12353	-1.85	0.0	2.09	0.25	1810017F10Rik 2810422M04Rik 9430059P22Rik Acsl4 Akp2 Aldh2 Anpep Apoc1 Aqp5 BC004728 BC010552 Bcl2l14 Car2 Cd24a Chad Ckmt1 Col9a1 Dsg2 Egln3 Ehd3 Etnk1 Etv1 Expi Folr1 Foxc1 Fxyd3 Fxyd6 Gabrp Galnt3 Hey1 Hlf Homer2 Irf6 Kcnn4 Lcn2 Lect1 Mme Nhsl1 Oit1 Pde9a Ppfibp2 Ppp1r3c Rex3 Scin Serpini1 Slc1a1 Slc5a1 Sox10 St14 St6galnac2 Tcfap2c Timd2 Tnfrsf19 Tspan1 Ugt8 Zfp503
97	V$E2A_Q2	135	135	79	9452	6505	-1.85	0.0	1.95	0.24	1190003K14Rik 1810017F10Rik 2210008M09Rik 2410043F08Rik 2810422M04Rik 9330161F08Rik 9430059P22Rik AU040576 Abpb Acas2l Acox2 Adcy8 Akap12 Akp2 Anpep Ap1m2 Apoc1 Arg1 Atp1b1 Atp6v1c2 B4galt6 BC004728 BC010552 BC011209 Bcl2l14 Bnipl Cadps2 Car2 Casp12 Cd24a Chi3l1 Clca1 Cldn10 Cldn2 Cldn3 Cldn7 Col9a2 Col9a3 Comp Csprs Cst10 Cyp24a1 Daf1 Dhh Dsc2 Dsg2 Egln3 Elf5 Eppk1 Esm1 Expi F3 Fgg Foxc1 Foxi1 F…
98	V$LEF1TCF1_Q4	97	97	117	7848	8109	-1.85	0.0	0.12	0.0	2010002A20Rik 2410043F08Rik 5430413I02Rik 9330161F08Rik Aass Abcg2 Abpa Acas2l Akap12 Aldh2 Ank Ap1m2 Aqp5 Atp1a1 Atp6v1c2 B4galt6 BC013481 BC019755 Bcl2l14 Bnipl Car6 Casp12 Cd24a Chad Chl1 Cited4 Ckmt1 Cldn2 Cldn3 Col9a2 Comp Cox7a1 Cyp24a1 Daf1 Dcpp Dhh Egln3 Elf5 Eppk1 Expi F3 Foxi1 Fxyd3 Gabrp Gna14 Gpx2 Gsta3 Hlf Hs3st1 Htr5b Igfbp5 Iigp1 Klk11 Krt1-23 Krt2-8 Lad1 Lalba Lcn2 Lect1 Mal2 Mia1…
99	V$E2F1_Q3_01	51	51	163	4400	11557	-1.86	0.0	0.1	0.0	1810017F10Rik 9330161F08Rik Acsl4 Adcy8 Adrb1 Aqp5 Atp1b1 Atp6v1c2 BC004728 BC010552 Cadps2 Chad Chl1 Cldn7 Col9a3 Comp Csprs Dusp6 Ehd3 Fxyd6 Fzd9 Galnt3 Gata3 Homer2 Htr5b Kcnk1 Ldh2 Lmo4 Mal2 Mme Nfib Nr4a1 Ocln Pde9a Perp Plagl1 Ppp1r3c Rex3 Rnf128 Satb1 Scin Slc16a6 Smpdl3a Ssb4 Stk39 Tcfap2c Tm4sf1 Tm4sf13 Tmem30b Trf Xist
100	V$AFP1_Q6	29	29	185	2725	13232	-1.86	0.0	0.07	0.0	2810422M04Rik 9330161F08Rik 9430059P22Rik AU040576 Abcg2 Adcy8 Ap1m2 Arg1 BC004728 BC011209 Clca1 Col11a1 Egln3 F3 Hlf Hs3st3a1 Iigp1 Irf6 Lect1 Pglyrp1 Ppargc1a Prkwnk4 Prom2 Serpine2 Spint1 Stk39 Tm4sf3 Tmem30b Ugt8
101	V$TEF_Q6	68	68	146	5673	10284	-1.87	0.0	0.12	0.0	2410043F08Rik 2810422M04Rik 9330161F08Rik Abpa Abpb Acox2 Atp1a1 B4galt6 BC011209 Bex2 Car2 Casp12 Chi3l1 Chl1 Clca2 Cldn10 Cldn7 Col11a1 Cox7a1 Csprs Cst10 Dsc2 Dsg2 Esm1 Etv1 Expi Galnt3 Gpx2 Hlf Htr5b Ifi44 Ifih1 Irf6 Itga8 Kcne3 Lalba Lcp1 Ldh2 Mme Ncald Plagl1 Plekhb1 Pof1b Ppargc1a Ppp1r3c Rex3 Scrg1 Slc15a2 Slc28a3 Slc5a1 Slc5a9 Smpdl3a Spdef Spt1 St14 St6galnac2 Stk39 Tacstd1 Tex15 Timd2 …
102	V$ELF1_Q6	109	109	105	7530	8427	-1.87	0.0	1.87	0.24	1810017F10Rik 2210008M09Rik 2410043F08Rik 5430413I02Rik Aass Abpa Acsl4 Akap12 Akp2 Aldh2 Aqp5 Arg1 Atp1a1 Atp6v1b1 BC004728 BC013481 BC019755 Bcl2l14 Bex2 Bnipl Car6 Casp12 Cd24a Ceacam10 Chad Ckmt1 Clca1 Clca2 Cldn10 Cldn7 Col9a2 Cst10 Dcpp Dsc2 Dsg2 Egln3 Ehd3 Elf5 Ephx2 Esm1 Etv1 Expi Fgg Folr1 Foxc1 Fxyd3 Fxyd6 Gabrp Gna14 Hlf Hs3st1 Hs3st3a1 Htr5b Ifih1 Il23a Kcnk1 Kcnn4 Klk11 Krt1-23 Lad1 …
103	V$GATA2_02: GATA-binding factor 2	65	65	149	5442	10515	-1.88	0.0	0.12	0.0	2010002A20Rik 2810422M04Rik 9330161F08Rik Acas2l Acsl4 Akp2 Ank Atp1a1 Atp6v1b1 Atp6v1c2 BC010552 Bcl2l14 Casp12 Chl1 Cited4 Clca2 Cldn2 Col9a1 Col9a2 Cox7a1 Dsc2 Ehd3 Elf5 Esm1 Foxc1 Fxyd6 Gna14 Gsta3 Hs3st1 Ifi44 Igfbp5 Il23a Krt1-18 Krt2-8 Lad1 Ldh2 Mal2 Mansc1 Mia1 Palmd Plagl1 Pof1b Ppfibp2 Prom1 Prom2 Pycard Rnf128 Scin Scrg1 Serpine2 Slc15a2 Slc1a1 Slc28a3 Slc5a8 Slc5a9 Ssb4 St14 Tgfb2 Tm4…
104	V$MINI20_B: Muscle initiator sequence-20	139	139	75	9767	6190	-1.88	0.0	1.91	0.24	1190003K14Rik 1810017F10Rik 2210008M09Rik 2410043F08Rik 9330161F08Rik AU040576 Aass Abpa Abpb Acas2l Acsl4 Adcy8 Adrb1 Agt Akap12 Akp2 Aldh2 Anpep Aqp5 Arg1 Atp1a1 Atp6v1b1 Atp6v1c2 B4galt6 BC004728 BC010552 BC013481 BC019755 Bex2 Bnipl Car2 Car6 Casp12 Cd24a Ceacam10 Chad Cldn2 Cldn3 Cldn7 Col9a1 Col9a2 Col9a3 Comp Cox7a1 Cyp24a1 Daf1 Dhh Dsc2 Dsg2 Dusp6 Egln3 Ehd3 Elf5 Ephx2 Eppk1 Esm1 Etnk1 Et…
105	V$TAXCREB_01: Tax/CREB complex	10	10	204	417	15540	-1.89	0.0	2.84	0.62	2810422M04Rik Etnk1 Galnt3 Irf6 Kcne3 Padi2 Rtn1 Slc1a1 St6galnac2 Tpd52l1
106	V$E2F_Q6: E2F	164	164	50	11649	4308	-1.9	0.0	2.02	0.25	1810017F10Rik 2210008M09Rik 2410043F08Rik 2810422M04Rik 5430413I02Rik 9330161F08Rik 9430059P22Rik AU040576 Aass Abcg2 Abpb Acsl4 Adcy8 Agt Akap12 Aldh2 Ank Ap1m2 Aqp5 Arg1 Atp1a1 Atp1b1 Atp6v1b1 Atp6v1c2 B4galt6 BC004728 BC010552 BC011209 BC019755 Bcl2l14 Bex2 Bnipl Cadps2 Car2 Car6 Cd24a Chad Chi3l1 Chl1 Cited4 Ckmt1 Clca2 Cldn10 Cldn2 Cldn3 Col11a1 Col9a1 Col9a3 Comp Cox7a1 Cyp24a1 Daf1 Dhh Dsc…
107	V$PADS_C: Retroviral Poly A downstream element	48	48	166	4155	11802	-1.91	0.0	0.11	0.0	1190003K14Rik 2410043F08Rik 5430413I02Rik Acox2 Adcy8 Akp2 Arg1 Atp1b1 BC004728 Chad Cited4 Cst10 Dcpp Dhh Dsg2 Egln3 Eppk1 Esm1 Fzd9 Gad1 Galnt3 Hs3st1 Htr5b Ier3 Il23a Kcne3 Kcnn4 Khdrbs3 Krt1-18 Krt1-23 Lad1 Lcp1 Mal2 Pik3r1 Plagl1 Ppfibp2 Prom1 Slc16a6 Slc1a1 Sox10 Spint1 Spint2 Tacstd1 Tgfb2 Tm4sf1 Tm4sf12 Tm4sf3 Tmem37
108	V$NKX3A_01: NK class homeobox factor 3A	35	35	179	3161	12796	-1.94	0.0	0.09	0.0	1190003K14Rik 2010002A20Rik 9330161F08Rik Abpa Acas2l Acox2 Bnipl Car2 Casp12 Cd24a Col11a1 Comp Csprs Dhh Etnk1 Eva1 Gabrp Hs3st3a1 Ifih1 Igfbp5 Marveld2 Plagl1 Pof1b Prom1 Rtn1 Slc5a8 Smpdl3a Spdef Spt1 Tacstd1 Tm4sf3 Tmem37 Tspan1 Ugt8 Xist
109	V$SOX5_01: Sox-5	91	91	123	7348	8609	-1.95	0.0	0.15	0.0	1190003K14Rik 1810017F10Rik 2010002A20Rik 2410043F08Rik 2810422M04Rik 9330161F08Rik 9430059P22Rik AU040576 Abcg2 Abpb Acas2l Acsl4 Anpep Ap1m2 Arg1 BC011209 BC013481 BC019755 Bcl2l14 Bnipl Cadps2 Car2 Casp12 Ceacam10 Chi3l1 Chl1 Clca1 Col11a1 Col9a1 Col9a2 Csprs Cst10 Cyp24a1 Daf1 Dsg2 Dusp6 Ehd3 Ephx2 Esm1 Eva1 Expi Galnt3 Gna14 Hist1h2bc Hlf Homer2 Hs3st1 Htr5b Ifih1 Il23a Itga8 Kcne3 Kcnk1 Klk…
110	V$NFE2_01: NF-E2 p45	37	37	177	2261	13696	-1.95	0.0	2.15	0.25	1810017F10Rik Acox2 Acsl4 Akap12 Arg1 Atp6v1b1 Bcl2l14 Casp12 Chi3l1 Comp Cst10 Dsc2 Dsg2 Eva1 Il23a Kcnk1 Klk11 Krt2-8 Ldh2 Lect1 Mal2 Mme Mup4 Mup5 Oit1 Perp Pglyrp1 Plagl1 Prkwnk4 Rgs2 Slc16a6 Spdef Spint1 Tm4sf3 Tmem37 Tpd52l1 Upb1
111	V$MTATA_B: Muscle TATA box	95	95	119	7642	8315	-1.96	0.0	0.15	0.0	1190003K14Rik 2010002A20Rik 2810422M04Rik 9330161F08Rik Abcg2 Abpa Abpb Akap12 Ank Aqp5 Arg1 Atp1b1 Atp6v1b1 Atp6v1c2 BC004728 BC010552 BC013481 Bcl2l14 Bex2 Bnipl Car2 Casp12 Cd24a Chad Cited4 Ckmt1 Clca1 Cldn10 Col11a1 Col9a1 Col9a3 Csprs Daf1 Dhh Dsc2 Esm1 Eva1 Expi F3 Fgg Folr1 Fzd9 Gad1 Galnt3 Gna14 Hist1h2bc Hlf Htr5b Ifih1 Iigp1 Irf6 Itga8 Krt1-18 Krt2-8 Ldh2 Mansc1 Marveld2 Mia1 Mup4 Mup5…
112	V$NFKB_C: NF-kappaB binding site	12	12	202	550	15407	-1.99	0.0	2.65	0.54	Ceacam10 Clca1 Clca2 Col9a2 Cox7a1 Dsc2 Egln3 Krt1-23 Palmd Pglyrp1 Slc1a1 Tcfap2c
113	V$GATA1_06: GATA-binding factor 1	54	54	160	4568	11389	-2.0	0.0	0.13	0.0	2010002A20Rik 2810422M04Rik Acas2l Acsl4 Ank Atp6v1b1 Atp6v1c2 BC010552 Bcl2l14 Casp12 Chl1 Cited4 Clca2 Cldn2 Col9a1 Col9a2 Cox7a1 Csprs Cst10 Dsc2 Esm1 Foxc1 Gna14 Hs3st1 Igfbp5 Iigp1 Krt1-18 Krt2-8 Lalba Ldh2 Mia1 Palmd Phlda1 Plagl1 Pof1b Ppfibp2 Prom1 Prom2 Pycard Rnf128 Rtn1 Scin Scrg1 Serpine2 Slc1a1 Slc28a3 Slc5a9 Ssb4 Tgfb2 Tm4sf1 Tm4sf10 Tm4sf3 Tmc4 Upb1
114	V$SREBP_Q3	62	62	152	5156	10801	-2.02	0.0	0.14	0.0	1190003K14Rik 1810017F10Rik 2010002A20Rik Abpb Ap1m2 Apoc1 Aqp5 Atp1a1 Bcl2l14 Cadps2 Cited4 Clca1 Cldn10 Col9a3 Csprs Cyp24a1 Daf1 Eppk1 Esm1 Etnk1 Eva1 Fgg Folr1 Foxc1 Fxyd3 Fxyd6 Fzd9 Gad1 Gsta3 Hey1 Homer2 Hs3st1 Il23a Irf6 Kcnn4 Khdrbs3 Krt1-18 Krt1-23 Ldh2 Marveld2 Nfib Ocln Pde9a Phlda1 Ppargc1a Ppfibp2 Prom2 Pycard Scin Slc1a1 Slc5a8 Spint2 Tenc1 Tex15 Tgfb2 Tmc4 Tmem37 Tnfrsf19 Tpd52l1 T…
115	V$S8_01: S8	13	13	201	1422	14535	-2.03	0.0	0.05	0.0	Ank B4galt6 Daf1 Ephx2 Expi Hist1h2bc Ifih1 Igfbp5 Klk11 Pip Rnf128 Slc5a9 Tm4sf13
116	V$E2F_Q4_01	47	47	167	3019	12938	-2.04	0.0	1.9	0.24	9330161F08Rik 9430059P22Rik Acsl4 Adcy8 Atp1b1 BC013481 Cadps2 Car2 Chad Chl1 Cited4 Cldn3 Cldn7 Col11a1 Csprs Dusp6 F3 Fgg Gad1 Galnt3 Gata3 Gna14 Hey1 Hist1h2bc Homer2 Htr5b Ifih1 Itga8 Kcnk1 Khdrbs3 Lad1 Nfib Ocln Plagl1 Pycard Rgs2 Rnf128 Scin Serpine2 Slc16a6 Spint1 Spint2 Ssb4 St14 Tm4sf10 Ttpa Upb1
117	V$VMYB_02: v-Myb	28	28	186	2580	13377	-2.08	0.0	0.1	0.0	1190003K14Rik 2010002A20Rik 9330161F08Rik Abcg2 Aldh2 Aqp5 Atp1a1 B4galt6 Bcl2l14 Cd24a Cldn3 Cldn7 Daf1 Eppk1 Etv1 Gad1 Gpx2 Hist1h2bc Lad1 Pigr Pik3r1 Rex3 Rgs2 Serpine2 Serpini1 Spint2 St14 Zfp503
118	V$E2F1_Q4_01	51	51	163	3329	12628	-2.09	0.0	1.81	0.24	1810017F10Rik 9330161F08Rik 9430059P22Rik Acsl4 Adcy8 Atp1b1 BC013481 Cadps2 Car2 Cd24a Chad Chl1 Cited4 Cldn3 Cldn7 Col11a1 Col9a3 Csprs Dusp6 F3 Fgg Gad1 Galnt3 Gata3 Gna14 Hey1 Hist1h2bc Homer2 Htr5b Ifih1 Itga8 Kcnk1 Khdrbs3 Lad1 Mme Nfib Ocln Plagl1 Pycard Rgs2 Rnf128 Scin Serpine2 Slc16a6 Spint1 Spint2 Ssb4 St14 Tm4sf10 Ttpa Upb1
119	V$HNF1_01: hepatic nuclear factor 1	32	32	182	2875	13082	-2.1	0.0	0.11	0.0	2010002A20Rik 2410043F08Rik 5430413I02Rik Abcg2 Akap12 Ank Anpep Ap1m2 Aqp5 Atp1a1 Bcl2l14 Car2 Car6 Cldn10 Cldn2 Ehd3 Ephx2 Eva1 Expi Folr1 Fxyd6 Ldh2 Phlda1 Prom1 Slc1a1 Slc5a1 Stk39 Tcfap2c Tex15 Tm4sf3 Tmem37 Ttpa
120	V$MYC_Q2	46	46	168	2974	12983	-2.11	0.0	1.81	0.24	2410043F08Rik 2810422M04Rik 9430059P22Rik Abcg2 Acox2 Agt Akp2 Apoc1 Aqp5 Arg1 Atp1a1 Atp1b1 BC011209 Cadps2 Car6 Cd24a Ceacam10 Clca1 F3 Fzd9 Homer2 Hs3st3a1 Itga8 Kcne3 Kcnn4 Krt1-23 Mal2 Mansc1 Nfib Perp Plagl1 Ppfibp2 Ppp1r3c Rex3 Serpine2 Slc16a6 Slc1a1 Slc5a1 Smpdl3a Stac2 Tenc1 Tgfb2 Tm4sf10 Tspan1 Ttpa Xist
121	V$MRF2_01: modulator recognition factor 2	125	125	89	9767	6190	-2.14	0.0	0.2	0.0	1190003K14Rik 1810017F10Rik 2010002A20Rik 2210008M09Rik 2810422M04Rik 9330161F08Rik 9430059P22Rik Aass Abpa Abpb Acas2l Acox2 Acsl4 Adcy8 Akap12 Aldh2 Anpep Ap1m2 Arg1 Atp1a1 Atp1b1 Atp6v1b1 B4galt6 Bcl2l14 Bex2 Bnipl Cadps2 Car2 Casp12 Cd24a Chl1 Cited4 Clca1 Clca2 Cldn10 Col11a1 Col9a1 Col9a3 Csprs Cst10 Daf1 Dcpp Dhh Dsc2 Dsg2 Egln3 Ehd3 Ephx2 Eppk1 Esm1 Etv1 Eva1 Expi F3 Fgg Foxc1 Gabrp Gad1 …
122	V$AP1_C: AP-1 binding site	46	46	168	2988	12969	-2.15	0.0	1.76	0.24	1190003K14Rik 1810017F10Rik 2010002A20Rik 2810422M04Rik 9330161F08Rik Abpb Acox2 Arg1 Atp6v1b1 BC011209 BC019755 Bcl2l14 Cadps2 Casp12 Chi3l1 Clca2 Col9a1 Comp Csprs Cst10 Cyp24a1 Dsc2 Dsg2 Eva1 F3 Il23a Kcnn4 Klk11 Krt2-8 Mal2 Marveld2 Mme Mup4 Mup5 Ocln Oit1 Perp Plagl1 Rgs2 Slc16a6 Spint1 Stac2 Stk39 Tm4sf3 Tmem37 Upb1
123	V$PITX2_Q2: pituitary homeobox factor 2	86	86	128	6833	9124	-2.19	0.0	0.22	0.0	2410043F08Rik 5430413I02Rik AU040576 Abcg2 Acox2 Acsl4 Akap12 Akp2 Aldh2 Ank Ap1m2 Apoc1 Atp1a1 Atp1b1 BC004728 BC011209 BC019755 Bex2 Car6 Casp12 Cd24a Chi3l1 Cited4 Cldn2 Cldn3 Col11a1 Col9a1 Csprs Daf1 Dusp6 Ephx2 Etnk1 Expi Folr1 Foxc1 Gabrp Gad1 Gsta3 Hist1h2bc Hs3st3a1 Htr5b Ier3 Ifi44 Krt1-18 Krt1-23 Lad1 Lalba Lcn2 Lmo4 Mansc1 Marveld2 Mup5 Papln Pik3r1 Plagl1 Plekhb1 Pof1b Ppfibp2 Ppp1r3…
124	V$SMAD3_Q6	129	129	85	9209	6748	-2.21	0.0	1.4	0.06	1190003K14Rik 2010002A20Rik 2410043F08Rik 2810422M04Rik 5430413I02Rik 9330161F08Rik 9430059P22Rik Aass Abpa Abpb Adcy8 Agt Akp2 Anpep Ap1m2 Apoc1 Aqp5 Atp6v1b1 Atp6v1c2 B4galt6 BC010552 BC011209 Bex2 Bnipl Cadps2 Ceacam10 Chad Chi3l1 Chl1 Cited4 Ckmt1 Cldn2 Cldn3 Col11a1 Col9a1 Comp Cox7a1 Csprs Dhh Dsc2 Egln3 Ehd3 Elf5 Ephx2 Esm1 Expi F3 Fxyd3 Fxyd6 Fzd9 Gad1 Gna14 Gpx2 Gsta3 Hlf Homer2 Hs3st1 H…
125	V$OLF1_01: olfactory neuron-specific factor	26	26	188	1548	14409	-2.21	0.0	1.97	0.24	1190003K14Rik Adrb1 Agt Arg1 Atp6v1c2 BC004728 Ceacam10 Chl1 Cited4 Cldn7 Dcpp Ehd3 Gabrp Homer2 Ier3 Ifi44 Kcnn4 Pglyrp1 Ppfibp2 Slc1a1 Smpdl3a St6galnac2 Stk39 Tcfap2c Tmc4 Tmem37
126	V$IRF7_01: interferon regulatory factor 7	116	116	98	9040	6917	-2.22	0.0	0.24	0.0	2810422M04Rik 9430059P22Rik Abpa Acas2l Acox2 Adcy8 Akp2 Aldh2 Anpep Ap1m2 Atp1a1 Atp6v1b1 Atp6v1c2 BC004728 BC013481 Bcl2l14 Bex2 Bnipl Cadps2 Car6 Casp12 Cd24a Chl1 Ckmt1 Clca1 Clca2 Cldn10 Cldn2 Cldn3 Cldn7 Col9a1 Col9a2 Cox7a1 Csprs Cst10 Daf1 Dsc2 Dsg2 Ephx2 Etnk1 Etv1 Expi F3 Foxi1 Fxyd6 Gad1 Galnt3 Gata3 Gsta3 Hey1 Hlf Homer2 Hs3st3a1 Htr5b Ier3 Ifi44 Ifih1 Igfbp5 Irf6 Itga8 Kcne3 Kcnk1 Kc…
127	V$ARNT_01: AhR nuclear translocator homodimers	22	22	192	1264	14693	-2.23	0.0	2.05	0.25	2410043F08Rik 9430059P22Rik Abcg2 Akp2 Atp1a1 Atp1b1 BC011209 Car6 Hs3st3a1 Ier3 Kcne3 Krt1-23 Mal2 Perp Plagl1 Ppp1r3c Rex3 Spdef Tenc1 Tm4sf10 Tspan1 Zfp503
128	V$TAL1BETAE47_01: Tal-1beta:E47 heterodimer	7	7	207	892	15065	-2.23	0.0	0.04	0.0	5430413I02Rik Abpa Acas2l Galnt3 Ier3 Rex3 Tpd52l1
129	V$ETS2_B: c-Ets-2 binding sites	64	64	150	4383	11574	-2.24	0.0	1.45	0.07	5430413I02Rik 9330161F08Rik Aass Abcg2 Abpa Acsl4 Aldh2 Ank Ap1m2 Apoc1 Arg1 BC004728 BC010552 BC013481 Ceacam10 Chi3l1 Cited4 Ckmt1 Clca1 Cst10 Dcpp Ehd3 Ephx2 Eppk1 Etv1 F3 Folr1 Gabrp Hs3st3a1 Htr5b Ier3 Ifih1 Il23a Kcne3 Kcnk1 Kcnn4 Klk11 Krt1-23 Krt2-8 Lad1 Lalba Lcp1 Mal2 Marveld2 Mia1 Mme Ncald Perp Pglyrp1 Pof1b Ppfibp2 Pycard Rnf128 Rtn1 Serpini1 Slc28a3 Slc5a9 Spdef Spint2 St14 Tm4sf12 …
130	V$GATA2_03: GATA-binding factor 2	59	59	155	4805	11152	-2.24	0.0	0.21	0.0	2010002A20Rik 2810422M04Rik Acas2l Acsl4 Akap12 Aldh2 Ank Atp1a1 Atp6v1b1 Atp6v1c2 BC010552 Bcl2l14 Casp12 Chl1 Cited4 Clca2 Cldn2 Col9a1 Col9a2 Comp Cox7a1 Csprs Cst10 Dsc2 Esm1 Etnk1 Expi Fxyd6 Gna14 Gpx2 Hs3st1 Igfbp5 Iigp1 Itga8 Krt2-8 Ldh2 Mia1 Palmd Phlda1 Pik3r1 Plagl1 Pof1b Ppfibp2 Prom1 Prom2 Rnf128 Scin Scrg1 Serpine2 Slc15a2 Slc1a1 Slc5a9 Ssb4 Tgfb2 Tm4sf10 Tm4sf3 Tmc4 Tnfrsf19 Trf
131	V$E2F_Q4: E2F	78	78	136	5436	10521	-2.24	0.0	1.37	0.05	2210008M09Rik 2410043F08Rik 5430413I02Rik 9330161F08Rik 9430059P22Rik Aass Acsl4 Adcy8 Aldh2 Ap1m2 Atp1b1 BC011209 Bnipl Cadps2 Car2 Car6 Chad Chl1 Cited4 Ckmt1 Cldn3 Col11a1 Comp Cox7a1 Daf1 Dusp6 Etnk1 Etv1 Expi F3 Fgg Fxyd6 Gabrp Gad1 Galnt3 Gata3 Gsta3 Hist1h2bc Hlf Homer2 Htr5b Ifih1 Itga8 Khdrbs3 Krt1-23 Krt2-8 Lad1 Mansc1 Mia1 Mup4 Nfib Perp Pigr Plagl1 Plekhb1 Pycard Rgs2 Rnf128 Scin Serp…
132	V$DR4_Q2: direct repeat 4	179	179	35	13746	2211	-2.25	0.0	0.14	0.0	1190003K14Rik 1810017F10Rik 2010002A20Rik 2210008M09Rik 2410043F08Rik 5430413I02Rik 9330161F08Rik 9430059P22Rik AU040576 Aass Abcg2 Abpb Acas2l Acox2 Acsl4 Adrb1 Agt Akp2 Aldh2 Ank Anpep Ap1m2 Apoc1 Aqp5 Arg1 Atp1a1 Atp1b1 Atp6v1b1 B4galt6 BC004728 BC011209 BC013481 BC019755 Bcl2l14 Bex2 Car2 Car6 Casp12 Cd24a Ceacam10 Chad Chi3l1 Chl1 Cited4 Ckmt1 Clca1 Clca2 Cldn10 Cldn2 Cldn3 Col11a1 Col9a2 Co…
133	V$WHN_B: winged-helix factor nude	57	57	157	3859	12098	-2.25	0.0	1.49	0.08	9430059P22Rik Abcg2 Acsl4 Adcy8 Adrb1 Akp2 B4galt6 BC004728 BC010552 Bex2 Car2 Cited4 Ckmt1 Cyp24a1 Dusp6 Etnk1 Foxc1 Fxyd3 Gad1 Galnt3 Gna14 Hey1 Hist1h2bc Homer2 Hs3st1 Ier3 Irf6 Itga8 Kcne3 Kcnk1 Kcnn4 Khdrbs3 Krt1-18 Mansc1 Nfib Oit1 Palmd Pde9a Perp Ppargc1a Rhpn2 Rnf128 Rtn1 Scin Slc15a2 Slc16a6 Slc5a8 Smpdl3a Spint1 St14 St6galnac2 Stac2 Stk39 Tgfb2 Tmem37 Ttpa Zfp503
134	V$HAND1E47_01: Hand1:E47 heterodimer	129	129	85	9252	6705	-2.25	0.0	1.3	0.05	1190003K14Rik 2010002A20Rik 2210008M09Rik 2410043F08Rik 5430413I02Rik 9330161F08Rik 9430059P22Rik AU040576 Abpb Adcy8 Agt Akp2 Aldh2 Ank Anpep Aqp5 Atp1a1 Atp1b1 Atp6v1b1 BC010552 BC013481 BC019755 Bex2 Bnipl Cadps2 Cd24a Ceacam10 Chad Chi3l1 Clca2 Cldn10 Cldn2 Cldn3 Cldn7 Col11a1 Col9a2 Comp Cox7a1 Csprs Cst10 Cyp24a1 Daf1 Dcpp Dhh Dsg2 Dusp6 Egln3 Ehd3 Elf5 Ephx2 Eppk1 Esm1 Eva1 Fgg Folr1 Foxc1…
135	V$DEC_Q1	156	156	58	11231	4726	-2.25	0.0	1.45	0.07	1810017F10Rik 2010002A20Rik 2410043F08Rik 2810422M04Rik 5430413I02Rik 9330161F08Rik 9430059P22Rik AU040576 Aass Abpa Abpb Acox2 Agt Akp2 Aldh2 Anpep Ap1m2 Apoc1 Aqp5 Arg1 Atp1b1 Atp6v1b1 Atp6v1c2 BC011209 BC019755 Bcl2l14 Bex2 Bnipl Cadps2 Car6 Casp12 Cd24a Ceacam10 Chad Chi3l1 Chl1 Clca1 Clca2 Cldn2 Cldn3 Cldn7 Col11a1 Col9a2 Col9a3 Comp Cst10 Cyp24a1 Daf1 Dsc2 Dsg2 Egln3 Elf5 Ephx2 Eppk1 Esm1 E…
136	V$TITF1_Q3: TTF-1, TITF1 (thyroid transcription factor 1)	78	78	136	6190	9767	-2.26	0.0	0.25	0.0	1810017F10Rik 2010002A20Rik 2410043F08Rik 9430059P22Rik Abcg2 Acas2l Acox2 Agt Ap1m2 Arg1 Atp1a1 BC010552 BC019755 Bex2 Cadps2 Casp12 Chad Ckmt1 Clca1 Cldn10 Cldn3 Col11a1 Col9a1 Col9a3 Csprs Cst10 Dcpp Dhh Dsg2 Dusp6 Egln3 Ephx2 Etv1 Expi Foxi1 Fxyd3 Galnt3 Gna14 Gpx2 Hist1h2bc Hs3st1 Hs3st3a1 Ier3 Ifi44 Igfbp5 Iigp1 Kcnk1 Lcp1 Lect1 Lmo4 Mal2 Marveld2 Mup4 Mup5 Oit1 Papln Perp Phlda1 Plagl1 Ppa…
137	V$HNF4ALPHA_Q6	81	81	133	5678	10279	-2.26	0.0	1.32	0.05	2010002A20Rik 2410043F08Rik 5430413I02Rik 9330161F08Rik AU040576 Abpa Agt Akp2 Anpep Apoc1 Atp6v1c2 BC010552 BC019755 Cited4 Clca1 Cldn2 Cldn7 Col9a2 Comp Csprs Cst10 Cyp24a1 Dcpp Dsc2 Dsg2 Etnk1 Etv1 Eva1 Fgg Folr1 Foxc1 Fzd9 Gad1 Galnt3 Gata3 Gna14 Hist1h2bc Hlf Igfbp5 Itga8 Kcnk1 Kcnn4 Khdrbs3 Klk11 Krt1-18 Lad1 Lcn2 Lcp1 Lect1 Mansc1 Marveld2 Mme Mup4 Ncald Nfib Nhsl1 Nr4a1 Oit1 Papln Perp Po…
138	V$HTF_01	5	5	209	714	15243	-2.27	0.0	0.04	0.0	Atp1b1 Rtn1 Slc15a2 Spdef Tm4sf13
139	V$E2F1_Q6: E2F-1	115	115	99	8229	7728	-2.28	0.0	1.25	0.04	1810017F10Rik 2210008M09Rik 2410043F08Rik 5430413I02Rik 9330161F08Rik 9430059P22Rik AU040576 Aass Acsl4 Adcy8 Akap12 Akp2 Aldh2 Ap1m2 Aqp5 Atp1a1 Atp1b1 Atp6v1c2 BC010552 BC019755 Bex2 Cadps2 Car2 Car6 Cd24a Chad Chl1 Cited4 Ckmt1 Cldn3 Col11a1 Col9a3 Comp Daf1 Dhh Dsc2 Dsg2 Dusp6 Egln3 Ehd3 Ephx2 Etnk1 Eva1 F3 Fgg Foxc1 Fxyd6 Fzd9 Gad1 Galnt3 Gata3 Gna14 Gpx2 Hey1 Hist1h2bc Hlf Homer2 Hs3st1 Hs3…
140	V$IRF_Q6_01	95	95	119	7434	8523	-2.28	0.0	0.27	0.0	2010002A20Rik 2810422M04Rik 9330161F08Rik Aass Abpa Abpb Acsl4 Akap12 Akp2 Aldh2 Ank Anpep Ap1m2 Apoc1 Atp6v1b1 BC011209 BC013481 Bex2 Cadps2 Car2 Casp12 Cd24a Chl1 Ckmt1 Clca1 Clca2 Cldn2 Cldn7 Col9a2 Comp Csprs Cst10 Daf1 Dsc2 Dusp6 Ephx2 Esm1 Etv1 F3 Fgg Folr1 Foxi1 Gad1 Galnt3 Gata3 Hlf Hs3st1 Hs3st3a1 Htr5b Ier3 Ifi44 Ifih1 Iigp1 Irf6 Kcne3 Kcnk1 Krt2-8 Lalba Lcn2 Marveld2 Nfib Nr4a1 Palmd P…
141	V$HNF4_DR1_Q3	166	166	48	12750	3207	-2.3	0.0	0.19	0.0	1190003K14Rik 2010002A20Rik 2210008M09Rik 2410043F08Rik 5430413I02Rik 9330161F08Rik 9430059P22Rik AU040576 Aass Abpa Abpb Acas2l Acox2 Adcy8 Agt Akp2 Anpep Aqp5 Arg1 Atp1b1 Atp6v1b1 Atp6v1c2 BC010552 BC019755 Bcl2l14 Bex2 Bnipl Cadps2 Car2 Car6 Casp12 Cd24a Ceacam10 Chad Chi3l1 Chl1 Cited4 Ckmt1 Clca1 Clca2 Cldn10 Cldn2 Cldn3 Cldn7 Col11a1 Col9a2 Col9a3 Comp Csprs Cst10 Cyp24a1 Dcpp Dhh Dsc2 Dsg2…
142	V$CETS168_Q6	137	137	77	9876	6081	-2.31	0.0	1.25	0.04	1190003K14Rik 2210008M09Rik 2810422M04Rik 5430413I02Rik 9330161F08Rik 9430059P22Rik Aass Abpa Abpb Acox2 Acsl4 Akp2 Aldh2 Ank Anpep Ap1m2 Apoc1 Aqp5 Arg1 Atp1a1 Atp6v1b1 BC004728 BC010552 BC011209 BC013481 Bcl2l14 Bex2 Bnipl Car2 Car6 Casp12 Ceacam10 Chad Chi3l1 Chl1 Cited4 Ckmt1 Cldn2 Cldn7 Col9a1 Col9a2 Col9a3 Cox7a1 Dcpp Dhh Dsc2 Ehd3 Elf5 Ephx2 Eppk1 Eva1 Expi F3 Fgg Folr1 Foxc1 Fxyd6 Gabrp G…
143	V$IK1_01: Ikaros 1	114	114	100	8801	7156	-2.32	0.0	0.31	0.0	2010002A20Rik 5430413I02Rik 9330161F08Rik 9430059P22Rik Abpa Acas2l Acsl4 Adcy8 Agt Aldh2 Ank Atp1a1 Atp1b1 Atp6v1c2 B4galt6 BC004728 BC013481 BC019755 Bcl2l14 Bex2 Bnipl Car2 Ceacam10 Chad Chl1 Cited4 Ckmt1 Clca1 Clca2 Cldn10 Cldn2 Cldn3 Cldn7 Col9a1 Col9a2 Comp Cox7a1 Cst10 Cyp24a1 Daf1 Dcpp Dhh Dsc2 Dsg2 Ehd3 Elf5 Eppk1 Esm1 Eva1 Expi F3 Fgg Foxc1 Fxyd3 Gna14 Gpx2 Gsta3 Hey1 Hist1h2bc Hlf Home…
144	V$TGIF_01: TGIF (5'TG3' interacting factor)	54	54	160	4391	11566	-2.32	0.0	0.23	0.0	9330161F08Rik 9430059P22Rik Abpb Acas2l Adcy8 Apoc1 Atp1b1 BC011209 Bcl2l14 Chi3l1 Chl1 Cldn10 Cldn2 Cox7a1 Csprs Daf1 Dcpp Dsg2 Elf5 F3 Fgg Foxi1 Gabrp Gna14 Gpx2 Hs3st1 Hs3st3a1 Ifi44 Ifih1 Igfbp5 Iigp1 Irf6 Krt1-23 Lad1 Mal2 Mansc1 Nr4a1 Padi2 Palmd Papln Perp Pof1b Ppfibp2 Pycard Spdef Spt1 Stk39 Tcfap2c Tex15 Tm4sf1 Tm4sf12 Tm4sf13 Upb1 Xist
145	V$CETS1P54_01: c-Ets-1(p54)	135	135	79	10381	5576	-2.33	0.0	0.29	0.0	1190003K14Rik 2210008M09Rik 2810422M04Rik 5430413I02Rik 9330161F08Rik 9430059P22Rik AU040576 Aass Abcg2 Abpa Abpb Acas2l Acsl4 Adcy8 Adrb1 Agt Akap12 Akp2 Aldh2 Ank Anpep Apoc1 Aqp5 Arg1 Atp1a1 Atp6v1b1 BC004728 BC010552 BC011209 BC013481 Bex2 Bnipl Cadps2 Car6 Casp12 Ceacam10 Chad Chi3l1 Cited4 Cldn10 Cldn3 Cldn7 Col9a1 Col9a2 Col9a3 Comp Cst10 Dhh Dsg2 Ehd3 Elf5 Eppk1 Etnk1 Etv1 Eva1 Expi Fgg F…
146	V$ELK1_01: Elk-1	60	60	154	4139	11818	-2.33	0.0	1.32	0.05	2210008M09Rik Abpa Abpb Acsl4 Agt Akap12 Anpep Apoc1 Aqp5 Arg1 B4galt6 BC010552 Bex2 Bnipl Car2 Chad Ckmt1 Cldn7 Col9a1 Cox7a1 Cyp24a1 Ehd3 Ephx2 Eppk1 Expi Homer2 Htr5b Ier3 Ifih1 Il23a Khdrbs3 Krt1-18 Krt1-23 Krt2-8 Lad1 Lcn2 Marveld2 Mup5 Papln Pglyrp1 Pigr Ppfibp2 Prkwnk4 Pycard Rnf128 Satb1 Serpini1 Slc28a3 Slc5a8 Slc5a9 Spint1 St14 St6galnac2 Timd2 Tm4sf3 Tmc4 Tnfrsf19 Tpd52l1 Trf Ttpa
147	V$PTF1BETA_Q6	22	22	192	1293	14664	-2.34	0.0	1.89	0.24	1190003K14Rik 2410043F08Rik Anpep Bcl2l14 Casp12 Daf1 Gna14 Gsta3 Hlf Ifi44 Klk11 Oit1 Phlda1 Pycard Slc5a1 Spint2 Tcfap2c Timd2 Tm4sf1 Tm4sf12 Ttpa Zfp503
148	V$PAX5_01: B-cell-specific activating protein	15	15	199	1505	14452	-2.35	0.0	0.09	0.0	Aqp5 B4galt6 BC004728 Cited4 Comp Dhh Fxyd3 Hey1 Kcnn4 Papln Rtn1 Satb1 St6galnac2 Tm4sf13 Ttpa
149	V$NKX25_01: homeo domain factor Nkx-2.5/Csx, tinman homolog	102	102	112	7868	8089	-2.35	0.0	0.35	0.0	1190003K14Rik 1810017F10Rik 2010002A20Rik 9430059P22Rik Abpa Abpb Acas2l Acox2 Adcy8 Agt Aldh2 Anpep Arg1 Atp1a1 Atp1b1 B4galt6 BC004728 BC011209 BC013481 BC019755 Bcl2l14 Bex2 Cadps2 Car2 Casp12 Cd24a Chad Chi3l1 Cited4 Clca1 Clca2 Cldn10 Cldn2 Cldn7 Col9a2 Col9a3 Cyp24a1 Dcpp Dhh Dsc2 Dsg2 Ehd3 Elf5 Eppk1 Esm1 Etnk1 Etv1 Eva1 F3 Fxyd3 Fzd9 Galnt3 Gpx2 Hist1h2bc Hs3st1 Htr5b Ier3 Ifih1 Irf6 Itga…
150	V$LEF1_Q6	202	202	12	14688	1269	-2.35	0.0	2.08	0.25	1190003K14Rik 2010002A20Rik 2210008M09Rik 2410043F08Rik 2810422M04Rik 5430413I02Rik 9330161F08Rik 9430059P22Rik AU040576 Aass Abcg2 Abpa Abpb Acas2l Acox2 Acsl4 Adcy8 Agt Akap12 Aldh2 Ank Anpep Ap1m2 Apoc1 Aqp5 Arg1 Atp1a1 Atp1b1 Atp6v1b1 Atp6v1c2 B4galt6 BC010552 BC011209 BC013481 BC019755 Bcl2l14 Bex2 Bnipl Cadps2 Car2 Car6 Casp12 Cd24a Ceacam10 Chad Chl1 Cited4 Ckmt1 Clca1 Clca2 Cldn10 Cldn2 C…
151	V$FOXJ2_01: fork head box J 2	101	101	113	7789	8168	-2.35	0.0	0.35	0.0	1190003K14Rik 1810017F10Rik 2010002A20Rik 2210008M09Rik 2810422M04Rik 5430413I02Rik Aass Abpa Acas2l Aldh2 Ank Ap1m2 Atp1a1 Atp1b1 Atp6v1c2 B4galt6 BC013481 BC019755 Bex2 Cadps2 Car6 Casp12 Chad Chi3l1 Chl1 Ckmt1 Clca1 Clca2 Col9a1 Comp Cox7a1 Csprs Dhh Dusp6 Egln3 Ehd3 Expi F3 Folr1 Foxc1 Fxyd3 Fxyd6 Fzd9 Gabrp Gad1 Galnt3 Gata3 Gpx2 Ier3 Ifi44 Iigp1 Il23a Klk11 Krt1-18 Lalba Ldh2 Mansc1 Mme Mup…
152	V$E2F1DP2_01: E2F-1:DP-2 heterodimer	19	19	195	1082	14875	-2.35	0.0	1.95	0.24	2210008M09Rik 2410043F08Rik 9430059P22Rik Adcy8 Ap1m2 Atp1b1 Cadps2 Car2 Chl1 Cited4 Fxyd6 Gad1 Htr5b Lad1 Plagl1 Slc16a6 Spint2 Ssb4 Zfp503
153	V$RORA1_01: RAR-related orphan receptor alpha1	21	21	193	1957	14000	-2.36	0.0	0.12	0.0	2010002A20Rik 2210008M09Rik 5430413I02Rik Abpa Agt B4galt6 BC019755 Clca2 Col9a1 Csprs Gpx2 Krt1-23 Lad1 Lect1 Nr4a1 Ppfibp2 Prom1 Prom2 Scin Tacstd1 Tm4sf10
154	V$AP1_Q2: activator protein 1	149	149	65	10797	5160	-2.37	0.0	1.21	0.03	1190003K14Rik 1810017F10Rik 2010002A20Rik 2210008M09Rik 5430413I02Rik 9330161F08Rik 9430059P22Rik AU040576 Abpb Acsl4 Adcy8 Agt Akp2 Aldh2 Anpep Arg1 Atp1a1 Atp1b1 Atp6v1b1 Atp6v1c2 BC004728 BC011209 BC019755 Bcl2l14 Bnipl Cadps2 Car6 Casp12 Cd24a Ceacam10 Chad Chi3l1 Chl1 Ckmt1 Clca2 Cldn10 Cldn2 Cldn3 Col9a1 Cox7a1 Csprs Cst10 Cyp24a1 Daf1 Dhh Dsc2 Dsg2 Dusp6 Egln3 Ehd3 Elf5 Ephx2 Eppk1 Esm1 Et…
155	V$PAX3_B: Pax-3 binding sites	133	133	81	9654	6303	-2.38	0.0	1.08	0.0	1190003K14Rik 1810017F10Rik 2810422M04Rik 5430413I02Rik 9330161F08Rik 9430059P22Rik AU040576 Aass Abpb Acas2l Acsl4 Adcy8 Akap12 Akp2 Anpep Ap1m2 Aqp5 Atp1a1 Atp6v1c2 B4galt6 BC004728 BC010552 BC011209 Bex2 Cadps2 Car2 Car6 Casp12 Cd24a Ceacam10 Chad Chl1 Ckmt1 Clca1 Clca2 Cldn10 Cldn3 Cldn7 Col9a1 Col9a2 Cox7a1 Csprs Cyp24a1 Daf1 Dsc2 Dsg2 Egln3 Ehd3 Ephx2 Eppk1 Etnk1 Etv1 Eva1 F3 Foxc1 Foxi1 Fx…
156	V$ATF6_01: activating transcription factor 6	1	1	213	333	15624	-2.39	0.0	0.01	0.0	Tm4sf13
157	V$VMYB_01: v-Myb	149	149	65	11381	4576	-2.4	0.0	0.31	0.0	1190003K14Rik 1810017F10Rik 2010002A20Rik 2210008M09Rik 2810422M04Rik 5430413I02Rik 9330161F08Rik AU040576 Aass Abcg2 Abpa Abpb Acsl4 Akap12 Aldh2 Ank Anpep Ap1m2 Apoc1 Aqp5 Arg1 Atp1a1 Atp6v1b1 B4galt6 BC004728 BC010552 BC011209 BC013481 BC019755 Bcl2l14 Bex2 Cadps2 Car2 Casp12 Cd24a Ceacam10 Chi3l1 Clca1 Cldn3 Cldn7 Col9a1 Col9a2 Csprs Cyp24a1 Daf1 Dcpp Dhh Dusp6 Egln3 Ehd3 Elf5 Ephx2 Eppk1 Etv…
158	V$FOXP3_Q4	124	124	90	9450	6507	-2.41	0.0	0.39	0.0	1190003K14Rik 2010002A20Rik 2210008M09Rik 2810422M04Rik 5430413I02Rik 9330161F08Rik 9430059P22Rik Aass Abcg2 Abpb Acas2l Agt Akap12 Akp2 Aldh2 Anpep Ap1m2 Atp1a1 Atp1b1 Atp6v1b1 Atp6v1c2 BC004728 BC010552 BC011209 BC013481 Bcl2l14 Bex2 Cadps2 Casp12 Ceacam10 Chad Chi3l1 Cited4 Clca2 Cldn10 Cldn3 Col9a1 Col9a3 Comp Cox7a1 Cst10 Cyp24a1 Daf1 Ehd3 Elf5 Esm1 Etnk1 Etv1 Expi Fgg Folr1 Fxyd3 Fxyd6 Gabr…
159	V$MYCMAX_02: c-Myc:Max heterodimer	77	77	137	5500	10457	-2.41	0.0	1.06	0.0	2410043F08Rik 2810422M04Rik 9430059P22Rik Abcg2 Abpa Abpb Acox2 Agt Akp2 Aldh2 Apoc1 Aqp5 Arg1 Atp1a1 Atp1b1 Atp6v1b1 B4galt6 BC004728 BC011209 Bex2 Cadps2 Car6 Casp12 Cd24a Ceacam10 Clca1 Cldn2 Col9a3 Dhh Dsc2 F3 Fzd9 Homer2 Hs3st3a1 Ier3 Iigp1 Itga8 Kcne3 Kcnn4 Klk11 Krt1-23 Lcp1 Lmo4 Mansc1 Mup4 Mup5 Nfib Perp Pigr Plagl1 Ppfibp2 Ppp1r3c Prkwnk4 Prom2 Rex3 Rnf128 Rtn1 Scin Serpine2 Slc16a6 Slc…
160	V$HNF3B_01: Hepatocyte Nuclear Factor 3beta	164	164	50	11918	4039	-2.41	0.0	1.25	0.04	1190003K14Rik 1810017F10Rik 2010002A20Rik 2210008M09Rik 2410043F08Rik 2810422M04Rik 5430413I02Rik 9330161F08Rik 9430059P22Rik AU040576 Aass Abcg2 Abpa Acas2l Acox2 Acsl4 Agt Akap12 Aldh2 Ank Anpep Ap1m2 Aqp5 Arg1 Atp1a1 Atp1b1 Atp6v1b1 B4galt6 BC004728 BC013481 Bcl2l14 Bex2 Bnipl Car2 Car6 Casp12 Cd24a Ceacam10 Chad Chi3l1 Chl1 Cited4 Clca1 Clca2 Cldn10 Cldn2 Cldn3 Cldn7 Col11a1 Col9a1 Comp Cox7a…
161	V$HOGNESS_B: Imperfect Hogness /Goldberg Box	18	18	196	1027	14930	-2.42	0.0	1.88	0.24	2410043F08Rik Acsl4 Akap12 Ap1m2 BC011209 Casp12 Ier3 Ifi44 Lalba Lcn2 Papln Plekhb1 Ppp1r3c Slc1a1 Stac2 Tex15 Tm4sf10 Tspan1
162	V$PPARG_03: PPAR (peroxisome proliferator-activated receptor gamma)	86	86	128	6231	9726	-2.43	0.0	0.94	0.0	1190003K14Rik 9430059P22Rik AU040576 Abpa Abpb Acox2 Adcy8 Anpep B4galt6 BC010552 BC011209 BC019755 Bnipl Car6 Ceacam10 Chl1 Ckmt1 Cldn7 Col9a1 Col9a3 Comp Cst10 Cyp24a1 Dcpp Dhh Dsc2 Elf5 Ephx2 Eppk1 Etv1 Fgg Folr1 Fxyd3 Fxyd6 Gata3 Gna14 Hlf Homer2 Ier3 Ifih1 Igfbp5 Iigp1 Il23a Khdrbs3 Klk11 Krt1-23 Krt2-8 Lad1 Lalba Lcn2 Ldh2 Lect1 Mal2 Mansc1 Mia1 Mme Ncald Nr4a1 Oit1 Papln Pde9a Perp Phlda1 …
163	V$MEF3_B: MEF-3	10	10	204	475	15482	-2.43	0.0	2.2	0.25	Akp2 Atp6v1c2 Cldn7 Fzd9 Iigp1 Irf6 Mal2 Timd2 Tm4sf3 Tmem30b
164	V$GFI1_01: growth factor independence 1	59	59	155	4659	11298	-2.43	0.0	0.33	0.0	1810017F10Rik 2010002A20Rik 9330161F08Rik Abpa Acas2l Atp1b1 Atp6v1c2 BC004728 BC013481 BC019755 Chad Chi3l1 Chl1 Clca1 Clca2 Cldn10 Col11a1 Col9a3 Csprs Cyp24a1 Etnk1 Eva1 Expi Fxyd3 Fxyd6 Fzd9 Gabrp Galnt3 Gata3 Gna14 Gpx2 Hlf Klk11 Lcp1 Lmo4 Nhsl1 Palmd Pigr Plagl1 Ppp1r3c Prkwnk4 Rgs2 Scin Slc15a2 Slc28a3 Slc5a9 Smpdl3a Spint2 Spt1 Stac2 Stk39 Tacstd1 Tm4sf12 Tm4sf13 Tnfrsf19 Tspan1 Ttpa Upb1…
165	V$TAL1BETAITF2_01: Tal-1beta:ITF-2 heterodimer	10	10	204	1091	14866	-2.45	0.0	0.08	0.0	5430413I02Rik Abpa Acas2l Galnt3 Ier3 Oit1 Rex3 Serpine2 Tenc1 Tpd52l1
166	V$CREB_02: cAMP-responsive element binding protein	27	27	187	1695	14262	-2.45	0.0	1.6	0.15	2810422M04Rik Acsl4 Atp1a1 BC011209 Casp12 Dcpp Dsg2 Etnk1 Foxc1 Hs3st3a1 Ifih1 Kcnk1 Kcnn4 Krt1-23 Lmo4 Ocln Oit1 Plekhb1 Rgs2 Rtn1 Serpine2 Serpini1 Slc1a1 Smpdl3a Tenc1 Tm4sf13 Tpd52l1
167	V$FOXO4_01: fork head box O4	145	145	69	11011	4946	-2.46	0.0	0.38	0.0	1190003K14Rik 1810017F10Rik 2010002A20Rik 2210008M09Rik 2810422M04Rik 5430413I02Rik 9330161F08Rik AU040576 Aass Abcg2 Abpb Acas2l Acox2 Akap12 Aldh2 Ap1m2 Arg1 Atp1b1 Atp6v1b1 B4galt6 BC004728 BC011209 BC013481 BC019755 Bcl2l14 Bex2 Cadps2 Car2 Car6 Casp12 Cd24a Chi3l1 Chl1 Ckmt1 Clca1 Clca2 Cldn10 Cldn3 Cldn7 Col9a1 Col9a3 Comp Cox7a1 Csprs Cyp24a1 Dhh Dsc2 Dusp6 Egln3 Ehd3 Ephx2 Esm1 Etv1 Expi …
168	V$STAF_02: Se-Cys tRNA gene transcription activating factor	32	32	182	2721	13236	-2.46	0.0	0.2	0.0	AU040576 Acox2 Adcy8 Aldh2 BC011209 Car6 Ceacam10 Chi3l1 Cldn10 Cyp24a1 Dhh Dsg2 Ehd3 Eva1 F3 Fxyd3 Gpx2 Ier3 Irf6 Itga8 Khdrbs3 Nr4a1 Oit1 Pigr Pycard Serpini1 Slc5a8 Slc5a9 Ssb4 St6galnac2 Tenc1 Trf
169	V$HFH3_01: HFH-3 (HNF3/fork head homolog 3)	101	101	113	7450	8507	-2.46	0.0	0.76	0.0	1190003K14Rik 1810017F10Rik 2010002A20Rik 2210008M09Rik 2810422M04Rik 5430413I02Rik 9430059P22Rik Aass Abpa Acas2l Acox2 Aldh2 Ank Ap1m2 Apoc1 Atp1b1 Atp6v1c2 B4galt6 BC013481 BC019755 Bex2 Cadps2 Car2 Car6 Chad Chi3l1 Chl1 Cited4 Clca1 Clca2 Cldn7 Col11a1 Col9a1 Comp Cox7a1 Csprs Dusp6 Egln3 Ehd3 Expi F3 Folr1 Foxc1 Fxyd3 Fxyd6 Gabrp Gad1 Galnt3 Gata3 Gpx2 Hlf Hs3st3a1 Ier3 Ifi44 Iigp1 Kcnn4 Klk…
170	V$USF_C: USF binding site	102	102	112	7613	8344	-2.46	0.0	0.63	0.0	1810017F10Rik 2410043F08Rik 2810422M04Rik 9430059P22Rik Aass Abcg2 Abpa Abpb Acox2 Agt Akp2 Aldh2 Apoc1 Aqp5 Arg1 Atp1a1 Atp1b1 Atp6v1b1 BC011209 BC019755 Bex2 Bnipl Cadps2 Car6 Cd24a Ceacam10 Clca1 Clca2 Cldn2 Cldn3 Col11a1 Col9a2 Col9a3 Cst10 Daf1 Dcpp Dsc2 Egln3 Elf5 F3 Foxi1 Fxyd3 Fxyd6 Fzd9 Gsta3 Hist1h2bc Homer2 Hs3st3a1 Ier3 Ifi44 Iigp1 Itga8 Kcne3 Kcnn4 Klk11 Krt1-23 Lcp1 Mal2 Mansc1 Marv…
171	V$STAT5A_02	38	38	176	2534	13423	-2.46	0.0	1.37	0.05	5430413I02Rik Aass Ank Atp1b1 Atp6v1c2 Cited4 Cldn10 Cldn7 Col9a1 F3 Galnt3 Hey1 Ier3 Krt1-23 Krt2-8 Lalba Lmo4 Mia1 Mup4 Mup5 Oit1 Perp Phlda1 Pip Plagl1 Prom2 Rex3 Sox10 St6galnac2 Stac2 Tcfap2c Tex15 Tm4sf3 Tmem37 Tpd52l1 Trf Upb1 Xist
172	V$CREL_01: c-Rel	159	159	55	11601	4356	-2.46	0.0	1.1	0.0	1190003K14Rik 1810017F10Rik 2010002A20Rik 2210008M09Rik 2410043F08Rik 2810422M04Rik 5430413I02Rik 9330161F08Rik 9430059P22Rik AU040576 Aass Abpa Acas2l Acox2 Acsl4 Adcy8 Adrb1 Agt Akap12 Aldh2 Ank Ap1m2 Aqp5 Arg1 Atp1a1 Atp1b1 Atp6v1c2 B4galt6 BC004728 BC011209 BC013481 Bcl2l14 Bnipl Cadps2 Car6 Casp12 Cd24a Ceacam10 Chad Chi3l1 Chl1 Cited4 Ckmt1 Clca1 Clca2 Cldn2 Cldn7 Col11a1 Col9a1 Col9a2 Col9…
173	V$E2F_Q3_01	71	71	143	5472	10485	-2.47	0.0	0.42	0.0	1810017F10Rik 2210008M09Rik 9330161F08Rik 9430059P22Rik Acsl4 Adcy8 Akap12 Aldh2 Ap1m2 Atp1a1 Atp1b1 BC004728 BC010552 BC013481 Cadps2 Car2 Cd24a Chad Chl1 Cited4 Cldn3 Cldn7 Col11a1 Col9a3 Csprs Dusp6 Elf5 Etnk1 F3 Fgg Gad1 Galnt3 Gata3 Gna14 Hey1 Hist1h2bc Homer2 Hs3st1 Hs3st3a1 Htr5b Ifih1 Itga8 Kcnk1 Khdrbs3 Lad1 Lcn2 Lmo4 Mansc1 Mme Nfib Ocln Plagl1 Plekhb1 Pycard Rex3 Rgs2 Rnf128 Scin Serpi…
174	V$EFC_Q6	118	118	96	8852	7105	-2.47	0.0	0.57	0.0	2010002A20Rik 2210008M09Rik 2810422M04Rik 9330161F08Rik 9430059P22Rik Abcg2 Acox2 Acsl4 Agt Akp2 Aldh2 Ap1m2 Aqp5 Arg1 Atp1a1 Atp1b1 Atp6v1b1 Atp6v1c2 B4galt6 BC004728 BC010552 Bcl2l14 Bex2 Cadps2 Car6 Casp12 Ceacam10 Chi3l1 Ckmt1 Clca2 Cldn10 Cldn2 Col11a1 Col9a1 Col9a3 Cox7a1 Csprs Cst10 Cyp24a1 Daf1 Dhh Dsc2 Dsg2 Ehd3 Elf5 Eppk1 Etv1 Eva1 Expi F3 Folr1 Foxi1 Fxyd3 Gabrp Gad1 Galnt3 Gata3 Hs3st…
175	V$GATA1_02: GATA-binding factor 1	75	75	139	5745	10212	-2.47	0.0	0.45	0.0	1190003K14Rik 2010002A20Rik 2410043F08Rik 2810422M04Rik 9330161F08Rik 9430059P22Rik Abpa Adcy8 Aldh2 Ank Arg1 Atp6v1b1 Atp6v1c2 BC013481 Bcl2l14 Chad Ckmt1 Clca2 Col9a1 Col9a2 Col9a3 Csprs Daf1 Dusp6 Egln3 Ehd3 Elf5 Eppk1 Eva1 Folr1 Foxc1 Foxi1 Gad1 Gna14 Gsta3 Hey1 Hlf Hs3st1 Igfbp5 Il23a Irf6 Krt1-18 Lcn2 Nr4a1 Oit1 Palmd Papln Perp Phlda1 Pigr Plekhb1 Prkwnk4 Prom2 Pycard Rex3 Rgs2 Rtn1 Serpin…
176	V$MEF2_02: myogenic MADS factor MEF-2	11	11	203	1163	14794	-2.48	0.0	0.09	0.0	Abcg2 Ank BC013481 Bnipl Cd24a Ldh2 Mup4 Mup5 Nr4a1 Tmc4 Tnfrsf19
177	V$CREBATF_Q6	59	59	155	4620	11337	-2.48	0.0	0.36	0.0	2810422M04Rik 5430413I02Rik Aass Abcg2 Acsl4 Adcy8 Akap12 Aldh2 Ap1m2 Atp1a1 Atp1b1 BC004728 Bex2 Bnipl Casp12 Cd24a Chl1 Cited4 Cldn3 Cldn7 Dcpp Dsg2 Egln3 Eppk1 Etnk1 F3 Foxc1 Gna14 Hlf Hs3st3a1 Ifih1 Il23a Kcnk1 Kcnn4 Krt1-23 Lmo4 Mal2 Nhsl1 Nr4a1 Oit1 Papln Pip Plekhb1 Pof1b Ppargc1a Rex3 Rgs2 Rtn1 Scin Slc15a2 Slc1a1 Spdef Spint2 St6galnac2 Tenc1 Tgfb2 Tm4sf13 Tpd52l1 Xist
178	V$GCM_Q2	52	52	162	3632	12325	-2.48	0.0	1.13	0.01	1190003K14Rik 2410043F08Rik Adcy8 Agt Anpep Arg1 Atp1b1 B4galt6 Bex2 Ceacam10 Chad Chi3l1 Cldn10 Cldn3 Cldn7 Cox7a1 Daf1 Dsc2 Ephx2 Esm1 Foxc1 Foxi1 Fzd9 Gata3 Gsta3 Homer2 Hs3st3a1 Irf6 Krt2-8 Mme Nfib Nhsl1 Nr4a1 Oit1 Palmd Pde9a Pglyrp1 Rhpn2 Satb1 Scrg1 Slc15a2 Slc16a6 Slc1a1 Slc5a1 Spdef Spint1 Tacstd1 Tenc1 Tex15 Tmc4 Trf Upb1
179	V$TCF11MAFG_01: TCF11:MafG heterodimers	20	20	194	1187	14770	-2.49	0.0	1.74	0.23	2410043F08Rik Casp12 Gata3 Gpx2 Gsta3 Irf6 Lmo4 Nhsl1 Palmd Perp Pik3r1 Prom1 Rex3 Slc16a6 Slc28a3 Spt1 Tm4sf12 Tmem37 Ugt8 Xist
180	V$BACH2_01: BTB and CNC homolog 2	148	148	66	10871	5086	-2.49	0.0	0.9	0.0	1190003K14Rik 1810017F10Rik 2010002A20Rik 2210008M09Rik 2410043F08Rik 2810422M04Rik 9330161F08Rik AU040576 Aass Abpa Abpb Acox2 Acsl4 Agt Aldh2 Ank Aqp5 Arg1 Atp1a1 Atp1b1 Atp6v1b1 Atp6v1c2 BC010552 BC011209 BC013481 BC019755 Bcl2l14 Bex2 Bnipl Cadps2 Car6 Casp12 Ceacam10 Chi3l1 Ckmt1 Clca2 Cldn10 Cldn2 Cldn3 Col11a1 Col9a1 Col9a3 Comp Cox7a1 Csprs Cst10 Cyp24a1 Daf1 Dhh Dsc2 Dsg2 Egln3 Ehd3 Elf5…
181	V$NFKB_Q6_01	138	138	76	10196	5761	-2.5	0.0	0.78	0.0	1190003K14Rik 1810017F10Rik 2010002A20Rik 2210008M09Rik 2410043F08Rik 2810422M04Rik 5430413I02Rik 9430059P22Rik AU040576 Abpa Abpb Acas2l Acox2 Acsl4 Adcy8 Agt Akap12 Aqp5 Atp1b1 Atp6v1c2 B4galt6 BC004728 BC011209 BC013481 BC019755 Bex2 Bnipl Cadps2 Cd24a Ceacam10 Chad Chi3l1 Chl1 Cited4 Ckmt1 Clca1 Clca2 Cldn10 Cldn2 Col9a1 Col9a2 Col9a3 Comp Cox7a1 Daf1 Dcpp Dhh Dsc2 Dsg2 Dusp6 Egln3 Ehd3 Elf5 …
182	V$TCF1P_Q6	142	142	72	10462	5495	-2.5	0.0	0.83	0.0	1190003K14Rik 1810017F10Rik 2210008M09Rik 2410043F08Rik 5430413I02Rik AU040576 Aass Abcg2 Abpa Abpb Acsl4 Adcy8 Adrb1 Agt Akap12 Akp2 Ap1m2 Apoc1 Arg1 Atp1a1 Atp1b1 Atp6v1b1 Atp6v1c2 BC004728 BC011209 BC013481 BC019755 Bcl2l14 Bex2 Car2 Cd24a Ceacam10 Chad Chi3l1 Chl1 Cited4 Ckmt1 Clca1 Cldn2 Cldn3 Col11a1 Col9a1 Col9a2 Col9a3 Comp Cox7a1 Csprs Daf1 Dsc2 Dsg2 Egln3 Ehd3 Elf5 Ephx2 Etnk1 Eva1 Expi…
183	V$E2F1_Q6_01	76	76	138	5579	10378	-2.5	0.0	0.78	0.0	1810017F10Rik 2210008M09Rik 2410043F08Rik 5430413I02Rik 9330161F08Rik 9430059P22Rik AU040576 Acsl4 Adcy8 Ap1m2 Atp1a1 Atp1b1 BC004728 BC010552 BC019755 Cadps2 Car2 Car6 Cd24a Chad Chl1 Cited4 Ckmt1 Cldn3 Col11a1 Comp Dsc2 Dsg2 Dusp6 Egln3 Ephx2 Etnk1 F3 Fgg Fxyd6 Fzd9 Gad1 Galnt3 Hist1h2bc Hlf Homer2 Htr5b Ifih1 Igfbp5 Irf6 Itga8 Kcnk1 Krt2-8 Lad1 Mansc1 Nfib Padi2 Pde9a Phlda1 Plagl1 Rex3 Rgs2 R…
184	V$E2F_Q6_01	29	29	185	1866	14091	-2.51	0.0	1.48	0.08	9330161F08Rik 9430059P22Rik Acsl4 Adcy8 Atp1b1 Chl1 Cited4 Cldn3 Gad1 Galnt3 Gata3 Hist1h2bc Homer2 Htr5b Ifih1 Itga8 Kcnk1 Lad1 Nfib Pycard Rgs2 Rnf128 Scin Slc16a6 Spint1 Spint2 St14 Tm4sf10 Ttpa
185	V$GATA1_03: GATA-binding factor 1	74	74	140	5504	10453	-2.51	0.0	0.66	0.0	1190003K14Rik 2010002A20Rik 9330161F08Rik AU040576 Abcg2 Abpb Acsl4 Agt Akp2 Ank Anpep Ap1m2 Apoc1 Aqp5 Arg1 Atp1b1 BC019755 Bex2 Chad Chi3l1 Cited4 Cldn10 Cldn2 Col11a1 Col9a3 Csprs Cyp24a1 Dsc2 Eva1 Folr1 Fxyd6 Gad1 Galnt3 Gna14 Hey1 Hist1h2bc Il23a Irf6 Itga8 Kcne3 Kcnk1 Klk11 Krt1-23 Lalba Mansc1 Mme Ncald Ocln Padi2 Perp Pip Plagl1 Plekhb1 Ppfibp2 Rtn1 Scrg1 Serpine2 Slc16a6 Slc5a8 Spt1 St14…
186	V$ARNT_02: AhR nuclear translocator homodimers	11	11	203	554	15403	-2.52	0.0	2.04	0.25	9430059P22Rik Aqp5 BC011209 Bex2 Ier3 Pigr Ppp1r3c Rex3 Spdef Xist Zfp503
187	V$RFX1_02: X-box binding protein RFX1	73	73	141	5431	10526	-2.52	0.0	0.66	0.0	2010002A20Rik 5430413I02Rik 9330161F08Rik Abpa Acas2l Acsl4 Adcy8 Agt Akp2 Aldh2 Ap1m2 Apoc1 Atp1a1 Atp1b1 Atp6v1b1 Atp6v1c2 BC004728 Cadps2 Car2 Cd24a Ceacam10 Cited4 Ckmt1 Col9a3 Comp Daf1 Dsc2 Dusp6 Ehd3 Ephx2 Eppk1 Etnk1 F3 Foxc1 Gsta3 Hlf Igfbp5 Il23a Itga8 Kcne3 Krt1-18 Krt2-8 Lad1 Lcn2 Lect1 Mansc1 Mme Ncald Nfib Nhsl1 Oit1 Pde9a Perp Pigr Plekhb1 Pof1b Ppp1r3c Rgs2 Serpine2 Slc15a2 Slc28a…
188	V$ELK1_02: Elk-1	162	162	52	12268	3689	-2.54	0.0	0.37	0.0	1190003K14Rik 2210008M09Rik 5430413I02Rik 9330161F08Rik 9430059P22Rik AU040576 Aass Abcg2 Abpa Abpb Acox2 Acsl4 Adcy8 Agt Akap12 Akp2 Aldh2 Ank Ap1m2 Apoc1 Aqp5 Arg1 Atp1a1 Atp1b1 Atp6v1b1 Atp6v1c2 BC004728 BC010552 BC011209 BC013481 Bex2 Bnipl Cadps2 Car2 Car6 Casp12 Ceacam10 Chad Chi3l1 Chl1 Cited4 Ckmt1 Cldn10 Cldn2 Cldn7 Col9a1 Cox7a1 Cst10 Cyp24a1 Dcpp Dhh Dusp6 Ehd3 Elf5 Ephx2 Eppk1 Etnk1 E…
189	V$ZTA_Q2	67	67	147	5046	10911	-2.54	0.0	0.57	0.0	1190003K14Rik 1810017F10Rik 2010002A20Rik 2810422M04Rik Aass Abpb Acox2 Acsl4 Aldh2 Atp6v1b1 Car2 Car6 Ceacam10 Cited4 Cldn2 Cldn3 Cldn7 Col9a2 Comp Cox7a1 Csprs Cst10 Cyp24a1 Daf1 Dcpp Dhh Dsg2 Dusp6 Egln3 Ehd3 Elf5 Ephx2 Eppk1 Folr1 Fzd9 Gad1 Hs3st1 Il23a Itga8 Kcnk1 Kcnn4 Krt2-8 Mia1 Mme Mup4 Ncald Ocln Papln Perp Pigr Pik3r1 Ppargc1a Rex3 Scin Serpine2 Slc15a2 Slc16a6 Slc5a1 Slc5a8 Spint1 Stk…
190	V$AP1_Q4: activator protein 1	178	178	36	12993	2964	-2.54	0.0	1.24	0.04	1190003K14Rik 1810017F10Rik 2010002A20Rik 2210008M09Rik 2410043F08Rik 2810422M04Rik 5430413I02Rik 9330161F08Rik 9430059P22Rik AU040576 Abcg2 Abpa Abpb Acox2 Adcy8 Agt Akp2 Aldh2 Anpep Ap1m2 Aqp5 Arg1 Atp1b1 Atp6v1b1 Atp6v1c2 B4galt6 BC004728 BC011209 BC019755 Bcl2l14 Bex2 Bnipl Cadps2 Car6 Casp12 Cd24a Ceacam10 Chi3l1 Chl1 Cited4 Ckmt1 Clca1 Clca2 Cldn10 Cldn2 Cldn3 Cldn7 Col11a1 Col9a1 Comp Cox7…
191	V$CREB_Q2_01	66	66	148	4888	11069	-2.54	0.0	0.69	0.0	2810422M04Rik 5430413I02Rik Aass Abcg2 Acsl4 Adcy8 Akap12 Aldh2 Anpep Ap1m2 Atp1a1 Atp1b1 BC004728 BC011209 Bex2 Bnipl Casp12 Cd24a Chl1 Cited4 Cldn3 Cldn7 Dcpp Dsg2 Egln3 Eppk1 Etnk1 F3 Gna14 Hlf Hs3st3a1 Ifih1 Il23a Kcnk1 Kcnn4 Krt1-23 Lmo4 Mal2 Nhsl1 Nr4a1 Oit1 Papln Pip Plekhb1 Pof1b Ppargc1a Prom2 Rex3 Rgs2 Rnf128 Rtn1 Scin Serpine2 Serpini1 Slc15a2 Slc16a6 Slc1a1 Smpdl3a Spdef St6galnac2 Te…
192	V$ALPHACP1_01	2	2	212	414	15543	-2.54	0.0	0.02	0.0	Dusp6 Slc5a8
193	V$CREB_Q4_01	61	61	153	4651	11306	-2.55	0.0	0.5	0.0	2810422M04Rik 5430413I02Rik Aass Abcg2 Acsl4 Adcy8 Akap12 Aldh2 Ap1m2 Atp1a1 Atp1b1 BC004728 Bex2 Bnipl Casp12 Cd24a Chl1 Cited4 Cldn3 Cldn7 Dcpp Dsg2 Egln3 Eppk1 Etnk1 F3 Gna14 Hlf Hs3st3a1 Ifih1 Il23a Kcnk1 Kcnn4 Krt1-23 Lmo4 Mal2 Nhsl1 Nr4a1 Oit1 Papln Pip Plekhb1 Pof1b Ppargc1a Rex3 Rgs2 Rnf128 Rtn1 Scin Serpine2 Serpini1 Slc15a2 Slc16a6 Slc1a1 Spdef St6galnac2 Tenc1 Tgfb2 Tm4sf13 Tpd52l1 Xist
194	V$PEBP_Q6	53	53	161	4122	11835	-2.55	0.0	0.41	0.0	1190003K14Rik 2410043F08Rik 2810422M04Rik 9430059P22Rik AU040576 Abpb Agt Anpep B4galt6 BC013481 BC019755 Chad Chi3l1 Ckmt1 Clca1 Clca2 Cldn10 Cldn2 Col9a1 Col9a2 Col9a3 Dcpp Dsc2 Foxc1 Galnt3 Gna14 Htr5b Igfbp5 Il23a Kcnk1 Kcnn4 Klk11 Lcp1 Lect1 Mme Muc10 Nhsl1 Padi2 Palmd Pglyrp1 Ppfibp2 Ppp1r3c Prkwnk4 Rhpn2 Rnf128 Scin Serpine2 Spt1 St14 Tm4sf10 Tmem30b Upb1 Xist
195	V$EGR3_01: early growth response gene 3 product	5	5	209	176	15781	-2.55	0.0	2.38	0.32	Atp1a1 Padi2 Slc1a1 Spint1 Ssb4
196	V$E2F1_Q4: E2F-1	62	62	152	4548	11409	-2.56	0.0	0.76	0.0	1810017F10Rik 2810422M04Rik 9430059P22Rik Acsl4 Adcy8 Akap12 Aldh2 Ap1m2 Atp1b1 BC010552 BC011209 BC013481 Bnipl Cadps2 Car2 Cd24a Chad Chi3l1 Chl1 Cited4 Col11a1 Col9a3 Dhh Dusp6 Etnk1 F3 Gad1 Galnt3 Gata3 Gna14 Hey1 Hist1h2bc Homer2 Hs3st1 Hs3st3a1 Htr5b Ier3 Ifih1 Kcnk1 Khdrbs3 Lad1 Mup5 Nfib Ocln Plagl1 Plekhb1 Prkwnk4 Pycard Rhpn2 Scin Serpine2 Serpini1 Slc5a8 Spint1 Spint2 Ssb4 St14 Tm4sf10…
197	V$TAL1ALPHAE47_01: Tal-1alpha:E47 heterodimer	13	13	201	1296	14661	-2.56	0.0	0.11	0.0	5430413I02Rik Abpa Acas2l Atp6v1c2 Foxi1 Galnt3 Ier3 Igfbp5 Il23a Rex3 Tenc1 Tpd52l1 Ugt8
198	V$SRF_Q5_01	63	63	151	4635	11322	-2.56	0.0	0.74	0.0	2810422M04Rik 5430413I02Rik 9330161F08Rik Aass Abpb Agt Aldh2 Anpep Ap1m2 B4galt6 BC004728 BC013481 Bnipl Ceacam10 Chi3l1 Cldn10 Cox7a1 Daf1 Dcpp Egln3 Esm1 Etv1 Eva1 Fzd9 Galnt3 Ier3 Il23a Irf6 Itga8 Khdrbs3 Krt1-23 Lcn2 Lect1 Lmo4 Mansc1 Nhsl1 Nr4a1 Padi2 Palmd Pde9a Pglyrp1 Phlda1 Pip Pof1b Ppfibp2 Prom2 Rex3 Rnf128 Serpine2 Slc28a3 Smpdl3a Spint1 Tacstd1 Tm4sf1 Tm4sf10 Tm4sf12 Tm4sf3 Tmc4 Tme…
199	V$E2F1DP1_01: E2F-1:DP-1 heterodimer	60	60	154	4542	11415	-2.57	0.0	0.54	0.0	1810017F10Rik 2210008M09Rik 2410043F08Rik 5430413I02Rik 9330161F08Rik 9430059P22Rik AU040576 Adcy8 Ap1m2 Atp1a1 Atp1b1 BC019755 Cadps2 Car2 Car6 Chad Chl1 Cited4 Ckmt1 Comp Dsc2 Dsg2 Dusp6 F3 Fxyd6 Fzd9 Gad1 Galnt3 Gna14 Hist1h2bc Htr5b Ifih1 Irf6 Itga8 Krt2-8 Lad1 Mansc1 Nfib Padi2 Pde9a Perp Phlda1 Plagl1 Prom1 Prom2 Rgs2 Rnf128 Scin Serpine2 Slc15a2 Slc16a6 Slc28a3 Spint2 Ssb4 St6galnac2 Tcfap…
200	V$AHR_Q5: aryl hydrocarbon / dioxin receptor	29	29	185	1898	14059	-2.58	0.0	1.36	0.05	Acsl4 BC010552 Chi3l1 Col9a1 Cox7a1 Csprs Dusp6 Etv1 Eva1 Folr1 Gata3 Hlf Kcnn4 Marveld2 Mup4 Perp Plagl1 Pof1b Ppp1r3c Slc16a6 Slc28a3 Spint1 Spint2 Stac2 Tcfap2c Tm4sf1 Tm4sf3 Tpd52l1 Tspan1
201	V$IPF1_Q4	42	42	172	3347	12610	-2.58	0.0	0.34	0.0	2010002A20Rik 2210008M09Rik 2810422M04Rik 9330161F08Rik Abcg2 Agt Akap12 Ank Atp1b1 B4galt6 BC011209 BC013481 BC019755 Bcl2l14 Casp12 Chi3l1 Chl1 Cited4 Cldn2 Cst10 Dusp6 Elf5 Fgg Folr1 Fzd9 Gna14 Hs3st1 Ifih1 Kcne3 Kcnk1 Lcp1 Ncald Palmd Perp Pycard Slc5a1 Spint2 St6galnac2 Tex15 Tgfb2 Tm4sf10 Tm4sf12
202	V$CEBPDELTA_Q6	160	160	54	11829	4128	-2.58	0.0	0.79	0.0	1190003K14Rik 1810017F10Rik 2010002A20Rik 2210008M09Rik 2410043F08Rik 2810422M04Rik 5430413I02Rik 9330161F08Rik 9430059P22Rik AU040576 Aass Abcg2 Abpa Acox2 Acsl4 Adcy8 Agt Akap12 Aldh2 Ank Aqp5 Arg1 Atp1a1 Atp1b1 Atp6v1b1 B4galt6 BC004728 BC011209 BC013481 BC019755 Bcl2l14 Bex2 Bnipl Casp12 Ceacam10 Chi3l1 Chl1 Cited4 Ckmt1 Clca1 Cldn10 Col11a1 Col9a1 Col9a3 Comp Cox7a1 Csprs Cst10 Cyp24a1 Daf1 …
203	V$ATF4_Q2: activating transcription factor 4	50	50	164	3867	12090	-2.59	0.0	0.44	0.0	2010002A20Rik Abpb Adcy8 Ank Atp1b1 Atp6v1b1 Atp6v1c2 Bex2 Cited4 Cldn10 Cldn7 Cst10 Cyp24a1 Dhh Dsg2 Ehd3 Ephx2 Esm1 Etnk1 F3 Gna14 Hlf Hs3st3a1 Iigp1 Kcnk1 Klk11 Lcn2 Ldh2 Mal2 Ncald Nhsl1 Nr4a1 Oit1 Pglyrp1 Pip Plekhb1 Ppargc1a Rex3 Rgs2 Satb1 Serpini1 Slc1a1 Spdef Spt1 Tenc1 Tgfb2 Tm4sf3 Tmem30b Tnfrsf19 Xist
204	V$IK3_01: Ikaros 3	25	25	189	1599	14358	-2.59	0.0	1.42	0.06	2810422M04Rik Acsl4 Agt Atp1b1 Bnipl Chad Ckmt1 Col9a2 Elf5 Eva1 Expi Fgg Gabrp Gata3 Gpx2 Hlf Il23a Krt2-8 Nhsl1 Rgs2 Slc1a1 Slc5a8 Spint1 St14 Tmc4
205	V$E2_01: papilloma virus regulator E2	15	15	199	850	15107	-2.6	0.0	1.75	0.24	Aqp5 Cadps2 Ckmt1 Cldn7 Col9a1 Dsc2 Dusp6 F3 Gad1 Galnt3 Kcne3 Nr4a1 Ppp1r3c Slc1a1 Xist
206	V$FOXD3_01: fork head box D3	187	187	27	13670	2287	-2.61	0.0	1.29	0.05	1190003K14Rik 1810017F10Rik 2010002A20Rik 2210008M09Rik 2810422M04Rik 5430413I02Rik 9330161F08Rik 9430059P22Rik AU040576 Aass Abcg2 Abpa Abpb Acas2l Acox2 Acsl4 Agt Akap12 Aldh2 Ank Anpep Ap1m2 Apoc1 Aqp5 Arg1 Atp1a1 Atp1b1 Atp6v1b1 Atp6v1c2 B4galt6 BC004728 BC011209 BC013481 BC019755 Bcl2l14 Bex2 Bnipl Cadps2 Car2 Car6 Casp12 Cd24a Ceacam10 Chad Chi3l1 Chl1 Cited4 Ckmt1 Clca1 Clca2 Cldn10 Cldn2 …
207	V$ZID_01: zinc finger with interaction domain	28	28	186	2358	13599	-2.61	0.0	0.24	0.0	2210008M09Rik AU040576 Adcy8 Adrb1 Akp2 Ank Anpep Atp1a1 BC013481 Car2 Ceacam10 Ckmt1 Clca1 Csprs Igfbp5 Irf6 Nfib Padi2 Pglyrp1 Pigr Pip Plagl1 Pycard Rhpn2 Slc16a6 Stac2 Tpd52l1 Xist
208	V$XBP1_01: X-box-binding protein 1	15	15	199	1427	14530	-2.62	0.0	0.14	0.0	Atp1a1 Car6 Clca1 Palmd Pip Ppp1r3c Rtn1 Slc15a2 Slc1a1 Smpdl3a Spdef Tm4sf10 Tm4sf12 Tm4sf13 Tpd52l1
209	V$VBP_01: PAR-type chicken vitellogenin promoter-binding protein	22	22	192	1376	14581	-2.62	0.0	1.48	0.08	2210008M09Rik AU040576 Arg1 Atp6v1b1 Car2 Chi3l1 Chl1 Cldn10 Etnk1 Expi Homer2 Igfbp5 Il23a Khdrbs3 Krt2-8 Lcp1 Mansc1 Mup4 St14 Tex15 Tmem30b Tpd52l1
210	V$HP1SITEFACTOR_Q6	52	52	162	3890	12067	-2.62	0.0	0.62	0.0	1190003K14Rik 2810422M04Rik Abpb Acas2l Acsl4 Anpep Arg1 Atp6v1b1 BC004728 BC010552 BC013481 Bcl2l14 Bex2 Bnipl Cited4 Cldn2 Col11a1 Comp Dhh Dsc2 Dsg2 Eppk1 Etv1 Expi Gad1 Gna14 Hist1h2bc Hs3st1 Khdrbs3 Lalba Marveld2 Mup4 Palmd Pigr Pik3r1 Pip Plekhb1 Prom1 Prom2 Pycard Rnf128 Rtn1 Slc1a1 Smpdl3a Spdef Spint1 Tex15 Tgfb2 Timd2 Tm4sf13 Ttpa Zfp503
211	V$FOX_Q2	163	163	51	12141	3816	-2.62	0.0	0.64	0.0	1190003K14Rik 1810017F10Rik 2010002A20Rik 2210008M09Rik 2810422M04Rik 5430413I02Rik 9330161F08Rik 9430059P22Rik AU040576 Aass Abcg2 Abpa Abpb Acas2l Acox2 Adcy8 Agt Akap12 Aldh2 Ank Anpep Ap1m2 Apoc1 Aqp5 Arg1 Atp1a1 Atp1b1 Atp6v1b1 B4galt6 BC004728 BC013481 Bcl2l14 Bex2 Bnipl Cadps2 Car2 Car6 Casp12 Chad Chi3l1 Chl1 Cited4 Ckmt1 Clca1 Clca2 Cldn10 Cldn2 Cldn3 Cldn7 Col11a1 Col9a1 Comp Cox7a1 Csp…
212	V$DEAF1_02	8	8	206	368	15589	-2.63	0.0	2.06	0.25	Akap12 Ehd3 Eva1 Gad1 Gpx2 Kcne3 Serpini1 Slc16a6
213	V$STAF_01: Se-Cys tRNA gene transcription activating factor	1	1	213	310	15647	-2.63	0.0	0.02	0.0	BC013481
214	V$SRF_Q6: serum response factor	17	17	197	1008	14949	-2.65	0.0	1.61	0.15	9330161F08Rik Anpep Chi3l1 Daf1 Dcpp Esm1 Khdrbs3 Mansc1 Nr4a1 Padi2 Prom2 Serpine2 Slc28a3 Spint1 Tacstd1 Tm4sf12 Tmc4
215	V$LDSPOLYA_B: Lentiviral Poly A downstream element	170	170	44	12792	3165	-2.65	0.0	0.44	0.0	1190003K14Rik 1810017F10Rik 2010002A20Rik 2210008M09Rik 2410043F08Rik 2810422M04Rik 5430413I02Rik 9430059P22Rik AU040576 Aass Abcg2 Abpa Abpb Acas2l Acox2 Acsl4 Adcy8 Agt Akap12 Akp2 Aldh2 Ank Ap1m2 Aqp5 Arg1 Atp1a1 Atp1b1 Atp6v1b1 Atp6v1c2 B4galt6 BC010552 BC013481 BC019755 Bcl2l14 Bex2 Bnipl Car2 Car6 Ceacam10 Chad Chi3l1 Cited4 Ckmt1 Clca2 Cldn10 Cldn2 Cldn7 Col11a1 Col9a1 Col9a2 Col9a3 Cox7a1…
216	V$ATF_01: activating transcription factor	25	25	189	1627	14330	-2.66	0.0	1.32	0.05	Acsl4 Adcy8 Aldh2 Atp1a1 Atp1b1 BC004728 Bnipl Cd24a Chl1 Cldn3 Cldn7 Dsg2 F3 Hlf Hs3st3a1 Il23a Lmo4 Papln Pip Pof1b Ppargc1a Slc1a1 Spdef St6galnac2 Tenc1
217	V$MYOGNF1_01: myogenin / nuclear factor 1 or related factors	46	46	168	3403	12554	-2.67	0.0	0.69	0.0	9430059P22Rik AU040576 Apoc1 Atp6v1c2 BC019755 Bcl2l14 Chad Cited4 Clca1 Cldn2 Cox7a1 Daf1 Dcpp Eppk1 Esm1 Fgg Folr1 Foxi1 Fxyd3 Gabrp Hey1 Ifi44 Kcne3 Krt1-23 Lcp1 Ldh2 Mia1 Mup4 Nhsl1 Nr4a1 Papln Rex3 Rhpn2 Rtn1 Scin Serpine2 Serpini1 Slc5a1 Slc5a9 St14 St6galnac2 Stk39 Timd2 Tmem37 Tspan1 Upb1
218	V$CMYB_01: c-Myb	43	43	171	3274	12683	-2.68	0.0	0.53	0.0	2210008M09Rik 9330161F08Rik Abcg2 Akp2 Aldh2 Apoc1 Arg1 Atp6v1b1 B4galt6 BC010552 BC013481 Cd24a Chad Cldn3 Col9a2 Dsc2 Dusp6 Eva1 Gad1 Galnt3 Gsta3 Ier3 Ifih1 Igfbp5 Kcne3 Lect1 Mia1 Mup5 Oit1 Phlda1 Plekhb1 Ppfibp2 Prom1 Rgs2 Scin Slc28a3 Slc5a1 Slc5a8 Spdef Spint2 Tex15 Trf Upb1
219	V$SF1_Q6	35	35	179	2450	13507	-2.69	0.0	0.99	0.0	5430413I02Rik Abcg2 Agt Apoc1 Atp1a1 BC013481 Car2 Car6 Ckmt1 Col9a1 Col9a2 Comp Csprs Eva1 Homer2 Khdrbs3 Klk11 Krt1-23 Krt2-8 Lcn2 Nfib Nr4a1 Pik3r1 Plekhb1 Pof1b Ppfibp2 Prom1 Pycard Slc15a2 Spdef Spint2 Tm4sf1 Tm4sf12 Tmem37 Tspan1
220	V$DEAF1_01	42	42	172	3095	12862	-2.69	0.0	0.71	0.0	2810422M04Rik 9330161F08Rik 9430059P22Rik AU040576 Adcy8 Akap12 Aqp5 Atp6v1c2 B4galt6 Bex2 Cldn3 Cldn7 Col9a2 Comp Dusp6 Elf5 Ephx2 Etnk1 Etv1 Eva1 Galnt3 Gpx2 Hey1 Homer2 Hs3st1 Krt1-23 Krt2-8 Lcn2 Ocln Padi2 Pglyrp1 Prkwnk4 Rgs2 Serpini1 Slc16a6 Slc5a1 Spint2 Ssb4 Stk39 Tm4sf1 Tm4sf10 Xist
221	V$HNF3ALPHA_Q6	182	182	32	13381	2576	-2.69	0.0	1.02	0.0	1190003K14Rik 1810017F10Rik 2010002A20Rik 2210008M09Rik 2810422M04Rik 5430413I02Rik 9330161F08Rik AU040576 Aass Abcg2 Abpa Abpb Acas2l Acox2 Acsl4 Agt Akap12 Akp2 Aldh2 Ank Anpep Ap1m2 Aqp5 Arg1 Atp1a1 Atp1b1 Atp6v1b1 Atp6v1c2 B4galt6 BC013481 BC019755 Bcl2l14 Bex2 Bnipl Cadps2 Car2 Car6 Casp12 Chad Chi3l1 Chl1 Cited4 Ckmt1 Clca1 Clca2 Cldn10 Cldn2 Cldn3 Cldn7 Col11a1 Col9a1 Col9a2 Comp Cox7a1 Cs…
222	V$PAX6_Q2	43	43	171	3203	12754	-2.69	0.0	0.65	0.0	1810017F10Rik 2410043F08Rik Abpa Acox2 Acsl4 Akap12 Ap1m2 Apoc1 BC011209 Car6 Casp12 Ceacam10 Cldn3 Csprs Ehd3 Ephx2 Eva1 Folr1 Foxc1 Ifi44 Il23a Kcnn4 Krt1-18 Lalba Lcn2 Lmo4 Mansc1 Mia1 Mup5 Perp Pip Plekhb1 Prkwnk4 Rex3 Slc1a1 Slc5a8 Ssb4 Stac2 Tacstd1 Tex15 Tm4sf10 Tmem30b Tspan1
223	V$HNF4_01: hepatic nuclear factor 4	209	209	5	15313	644	-2.71	0.0	1.99	0.24	1190003K14Rik 1810017F10Rik 2010002A20Rik 2210008M09Rik 2410043F08Rik 2810422M04Rik 5430413I02Rik 9330161F08Rik 9430059P22Rik AU040576 Aass Abcg2 Abpa Abpb Acas2l Acox2 Acsl4 Adcy8 Agt Akap12 Akp2 Aldh2 Ank Anpep Ap1m2 Apoc1 Aqp5 Arg1 Atp1b1 Atp6v1b1 Atp6v1c2 B4galt6 BC004728 BC010552 BC011209 BC013481 BC019755 Bcl2l14 Bex2 Bnipl Cadps2 Car2 Car6 Casp12 Cd24a Ceacam10 Chad Chi3l1 Chl1 Cited4 Ckmt…
224	V$E2F4DP2_01: E2F-4:DP-2 heterodimer	27	27	187	1814	14143	-2.72	0.0	1.16	0.02	2210008M09Rik 2410043F08Rik 5430413I02Rik 9430059P22Rik Adcy8 Ap1m2 Atp1b1 BC019755 Cadps2 Car2 Chl1 Cited4 Dsc2 Dusp6 Fxyd6 Gad1 Htr5b Irf6 Lad1 Pde9a Phlda1 Plagl1 Slc16a6 Spint2 Ssb4 Tpd52l1 Zfp503
225	V$GATA1_05: GATA-binding factor 1	34	34	180	2606	13351	-2.76	0.0	0.51	0.0	Abpa Acsl4 Atp1a1 Atp6v1b1 Bcl2l14 Bex2 Casp12 Ceacam10 Chl1 Cited4 Cldn2 Col9a1 Cox7a1 Dsc2 Dsg2 Esm1 Gna14 Gsta3 Ifi44 Mansc1 Mia1 Palmd Pip Pof1b Ppfibp2 Prom2 Rtn1 Scrg1 Serpine2 Slc15a2 Slc28a3 Tgfb2 Tnfrsf19 Trf
226	V$E2F1DP1RB_01: Rb:E2F-1:DP-1 trimeric complex	15	15	199	892	15065	-2.77	0.0	1.51	0.08	9430059P22Rik Acsl4 Adcy8 Atp1b1 Chad Chl1 Cited4 Cldn3 Fgg Gad1 Htr5b Lad1 Slc16a6 Spint2 Upb1
227	V$ICSBP_Q6	8	8	206	862	15095	-2.78	0.0	0.11	0.0	Cadps2 F3 Ifi44 Mup5 Pigr Slc15a2 Tpd52l1 Trf
228	V$CREBP1_Q2: CRE-binding protein 1	10	10	204	1011	14946	-2.78	0.0	0.13	0.0	2810422M04Rik Adcy8 Cldn7 Dsg2 Hlf Hs3st3a1 Mal2 Ppargc1a Scin Tenc1
229	V$CREB_01: cAMP-responsive element binding protein	22	22	192	1451	14506	-2.78	0.0	1.18	0.02	2810422M04Rik Acsl4 Adcy8 Akap12 Aldh2 Ap1m2 Bnipl Cldn7 Dcpp Dsg2 Hlf Hs3st3a1 Il23a Kcnk1 Krt1-23 Lmo4 Mal2 Papln Ppargc1a Rgs2 St6galnac2 Tenc1
230	V$MAF_Q6	9	9	205	459	15498	-2.79	0.0	1.78	0.24	Chad Foxc1 Gabrp Galnt3 Klk11 Lad1 Slc16a6 Tm4sf1 Tnfrsf19
231	V$ATATA_B: Avian C-type TATA box	13	13	201	1215	14742	-2.81	0.0	0.18	0.0	5430413I02Rik Atp6v1c2 Cd24a Chi3l1 Gad1 Hs3st1 Lad1 Mup5 Scrg1 Tacstd1 Tm4sf1 Upb1 Xist
232	V$ATF1_Q6	10	10	204	1000	14957	-2.82	0.0	0.14	0.0	Adcy8 Bnipl Cldn7 Dusp6 Eppk1 Hlf Hs3st3a1 Lmo4 Papln Spt1
233	V$DR3_Q4: direct repeat 3	29	29	185	2246	13711	-2.82	0.0	0.48	0.0	2010002A20Rik 9330161F08Rik Abpb Aqp5 Arg1 Clca2 Cyp24a1 Dsc2 Dsg2 Eppk1 Fgg Gabrp Ifih1 Iigp1 Kcnk1 Krt1-18 Lcn2 Marveld2 Padi2 Palmd Papln Pde9a Pip Prom2 Satb1 Scrg1 Stk39 Tcfap2c Tenc1
234	V$LHX3_01: LIM homeobox transcription factor 3	14	14	200	1277	14680	-2.84	0.0	0.2	0.0	2010002A20Rik Ank Daf1 Ephx2 Etv1 Ifih1 Igfbp5 Krt1-23 Nfib Rnf128 Slc5a9 Tm4sf3 Tspan1 Ugt8
235	V$OCT1_01: octamer factor 1	9	9	205	468	15489	-2.84	0.0	1.7	0.21	Aass Atp6v1c2 Cited4 Clca2 Egln3 Hist1h2bc Rtn1 Stac2 Tm4sf13
236	V$ATF3_Q6: activating transcription factor 3	24	24	190	1672	14285	-2.86	0.0	0.93	0.0	Abpa Abpb Adcy8 Akp2 Bnipl Cldn7 Col11a1 Dsg2 Esm1 Hlf Hs3st1 Hs3st3a1 Il23a Lmo4 Mal2 Mup5 Oit1 Papln Ppargc1a Slc5a9 St6galnac2 Stk39 Tenc1 Tspan1
237	V$CDC5_01: cell division control protein 5	187	187	27	13998	1959	-2.86	0.0	0.49	0.0	1190003K14Rik 1810017F10Rik 2010002A20Rik 2210008M09Rik 2410043F08Rik 2810422M04Rik 5430413I02Rik 9330161F08Rik 9430059P22Rik AU040576 Aass Abcg2 Abpb Acox2 Acsl4 Adcy8 Agt Akp2 Aldh2 Ank Anpep Ap1m2 Apoc1 Aqp5 Arg1 Atp1b1 Atp6v1c2 B4galt6 BC004728 BC010552 BC013481 BC019755 Bcl2l14 Bex2 Bnipl Cadps2 Car2 Car6 Casp12 Cd24a Ceacam10 Chad Chi3l1 Chl1 Ckmt1 Clca1 Clca2 Cldn10 Cldn2 Cldn7 Col11a1 Col…
238	V$HIF1_Q5: hypoxia-inducible factor 1	23	23	191	1845	14112	-2.87	0.0	0.39	0.0	2410043F08Rik AU040576 Bcl2l14 Cd24a Chad Ckmt1 Cox7a1 Cyp24a1 Ehd3 Etnk1 Gad1 Kcne3 Lect1 Marveld2 Padi2 Pglyrp1 Ppp1r3c Rnf128 Scin Serpine2 Slc5a8 Spdef Tspan1
239	V$NFKAPPAB65_01: NF-kappaB (p65)	15	15	199	925	15032	-2.88	0.0	1.33	0.05	Cited4 Clca1 Clca2 Dusp6 Ephx2 F3 Foxi1 Ier3 Krt1-23 Lalba Mia1 Pde9a Pglyrp1 Scin Timd2
240	V$STAT5A_01: signal transducer and activator of transcription 5a	11	11	203	1047	14910	-2.9	0.0	0.18	0.0	Cited4 Clca2 Cldn10 Cldn7 Eva1 Expi Ier3 Mme Phlda1 Pigr Serpini1
241	V$CREB_Q2: cAMP-response element-binding protein	21	21	193	1437	14520	-2.9	0.0	0.98	0.0	2810422M04Rik Aass Bex2 Casp12 Cldn7 Dcpp Etnk1 Hlf Hs3st3a1 Irf6 Kcnk1 Krt1-23 Nr4a1 Oit1 Ppargc1a Rex3 Rgs2 Scin Slc1a1 Tenc1 Xist
242	V$E2_Q6: papilloma virus regulator E2	21	21	193	1440	14517	-2.91	0.0	0.97	0.0	Aqp5 Cadps2 Ckmt1 Cldn7 Col9a1 Dsc2 Dusp6 F3 Gad1 Galnt3 Ifih1 Kcne3 Nr4a1 Pik3r1 Ppfibp2 Ppp1r3c Rgs2 Rhpn2 Slc1a1 Xist Zfp503
243	V$FOXO1_02: fork head box O1	10	10	204	973	14984	-2.92	0.0	0.17	0.0	9330161F08Rik Clca1 Comp Lcp1 Marveld2 Pof1b Prom2 Tm4sf10 Tmem37 Tpd52l1
244	V$SRF_Q4	19	19	195	1277	14680	-2.92	0.0	1.04	0.0	2810422M04Rik 9330161F08Rik Anpep B4galt6 Chi3l1 Dcpp Esm1 Ier3 Khdrbs3 Krt1-23 Mansc1 Nr4a1 Padi2 Palmd Prom2 Slc28a3 Tacstd1 Tm4sf1 Tm4sf12
245	V$CACCCBINDINGFACTOR_Q6	19	19	195	1281	14676	-2.93	0.0	1.02	0.0	Adcy8 Arg1 Bex2 Cyp24a1 Foxi1 Fzd9 Irf6 Klk11 Krt2-8 Mal2 Padi2 Pigr Rtn1 Scrg1 Slc16a6 Spint2 Tcfap2c Tenc1 Tmem37
246	V$TANTIGEN_B: Major T-antigen binding sites	23	23	191	1773	14184	-2.93	0.0	0.51	0.0	2410043F08Rik AU040576 Acsl4 Akap12 Ap1m2 BC011209 Casp12 Csprs Ephx2 Eva1 Ifi44 Krt1-18 Lad1 Lalba Lcn2 Mansc1 Plekhb1 Slc1a1 Stac2 Tacstd1 Tex15 Tm4sf10 Tspan1
247	V$GR_01: high affinity binding site for glucocorticoid receptor	18	18	196	1200	14757	-2.93	0.0	1.06	0.0	Atp1a1 Clca1 Clca2 Dusp6 Gpx2 Irf6 Kcnk1 Lcn2 Nr4a1 Papln Pigr Pip Pycard Slc15a2 Smpdl3a Stk39 Tacstd1 Tnfrsf19
248	V$AP4_01: activator protein 4	20	20	194	1382	14575	-2.94	0.0	0.93	0.0	9430059P22Rik Adcy8 BC004728 Comp Fgg Folr1 Fxyd6 Marveld2 Padi2 Pde9a Pip Prkwnk4 Rex3 Satb1 Slc28a3 Slc5a8 Spint1 Tenc1 Tm4sf12 Trf
249	V$ARP1_01: apolipoprotein AI regulatory protein 1	22	22	192	1694	14263	-2.96	0.0	0.52	0.0	9430059P22Rik AU040576 Arg1 Atp1b1 Bnipl Casp12 Cldn7 Esm1 Fxyd3 Htr5b Ier3 Kcnk1 Krt1-23 Oit1 Perp Pglyrp1 Ppp1r3c Pycard Serpine2 Sox10 Tm4sf13 Tpd52l1
250	V$CREB_Q4: cAMP-response element binding protein	15	15	199	1293	14664	-2.96	0.0	0.28	0.0	2810422M04Rik Aass Adcy8 BC004728 Cited4 Cldn7 Dsg2 Hlf Hs3st3a1 Ifih1 Lmo4 Mal2 Ppargc1a St6galnac2 Tenc1
251	V$HNF6_Q6	22	22	192	1622	14335	-2.96	0.0	0.67	0.0	9330161F08Rik 9430059P22Rik Acas2l Cst10 Egln3 Eppk1 Esm1 Gpx2 Il23a Irf6 Klk11 Mup4 Nhsl1 Pigr Pik3r1 Plagl1 Rex3 Smpdl3a St6galnac2 Tm4sf12 Tm4sf13 Ugt8
252	V$NGFIC_01: nerve growth factor-induced protein C	6	6	208	276	15681	-2.96	0.0	1.76	0.24	Atp1a1 Bnipl Padi2 Spint1 Ssb4 Tmem30b
253	V$PR_01: high affinity binding sites for progesterone receptor	6	6	208	277	15680	-2.97	0.0	1.75	0.24	Irf6 Lcn2 Nr4a1 Slc5a1 Smpdl3a Stk39
254	V$AHR_01: aryl hydrocarbon / dioxin receptor	2	2	212	41	15916	-2.98	0.0	2.2	0.25	Eva1 Rgs2
255	V$OCT1_05: octamer-binding factor 1	12	12	202	1085	14872	-2.98	0.0	0.23	0.0	Aass Acox2 Clca2 Egln3 Hist1h2bc Igfbp5 Lect1 Pof1b Rnf128 Rtn1 Stac2 Tm4sf13
256	V$OCT_C: Octamer binding site	16	16	198	1061	14896	-2.99	0.0	1.04	0.0	Aass Abcg2 Atp6v1c2 Cited4 Clca2 Col9a2 Egln3 Hist1h2bc Hs3st3a1 Igfbp5 Lect1 Lmo4 Pof1b Rtn1 Stac2 Tm4sf13
257	V$RSRFC4_01: related to serum response factor, C4	3	3	211	91	15866	-2.99	0.0	2.05	0.25	Ank Ldh2 Nr4a1
258	V$IRF1_01: interferon regulatory factor 1	7	7	207	350	15607	-3.0	0.0	1.63	0.16	Cadps2 Casp12 Dsc2 Hs3st1 Ifi44 Pigr Tex15
259	V$MTF1_Q4	17	17	197	1158	14799	-3.01	0.0	0.95	0.0	BC010552 BC013481 Col9a1 Cyp24a1 Etnk1 Gad1 Hist1h2bc Homer2 Hs3st1 Kcnn4 Plagl1 Rgs2 Satb1 Stac2 Tm4sf10 Tmem37 Ttpa
260	V$EGR2_01: Egr-2/Krox-20 early growth response gene product	5	5	209	213	15744	-3.01	0.0	1.81	0.24	Atp1a1 Padi2 Slc1a1 Spint1 Ssb4
261	V$SREBP1_02: sterol regulatory element-binding protein 1	3	3	211	92	15865	-3.01	0.0	2.03	0.25	1810017F10Rik Fxyd6 Homer2
262	V$PPARA_01: PPAR:RXR heterodimers	1	1	213	7	15950	-3.02	0.0	2.29	0.28	Papln
263	V$EVI1_05: ectopic viral integration site 1 encoded factor	11	11	203	1005	14952	-3.02	0.0	0.23	0.0	Acas2l Atp6v1b1 Ckmt1 Col9a1 Ehd3 Gpx2 Kcnk1 Rtn1 Scin Serpini1 Slc5a8
264	V$OCT1_Q6: octamer factor 1	196	196	18	14636	1321	-3.05	0.0	0.53	0.0	1190003K14Rik 1810017F10Rik 2010002A20Rik 2210008M09Rik 2810422M04Rik 5430413I02Rik 9330161F08Rik 9430059P22Rik AU040576 Aass Abcg2 Abpa Abpb Acox2 Acsl4 Adcy8 Agt Akap12 Akp2 Aldh2 Ank Anpep Ap1m2 Apoc1 Aqp5 Arg1 Atp1a1 Atp1b1 Atp6v1b1 Atp6v1c2 B4galt6 BC004728 BC011209 BC013481 BC019755 Bcl2l14 Bex2 Bnipl Car2 Car6 Casp12 Ceacam10 Chad Chi3l1 Chl1 Cited4 Clca1 Clca2 Cldn10 Cldn2 Cldn3 Cldn7 Col…
265	V$TEL2_Q6	16	16	198	1113	14844	-3.06	0.0	0.85	0.0	9330161F08Rik Aldh2 BC010552 Ceacam10 Hs3st3a1 Krt2-8 Lad1 Lcp1 Ocln Perp Pglyrp1 Ppfibp2 Serpini1 Slc28a3 Slc5a9 Trf
266	V$AR_01: androgen receptor	16	16	198	1227	14730	-3.1	0.0	0.54	0.0	2810422M04Rik BC019755 Ceacam10 Chl1 Cited4 Dsc2 F3 Irf6 Klk11 Lcn2 Pycard Scin St6galnac2 Stk39 Tcfap2c Tnfrsf19
267	V$NFMUE1_Q6	5	5	209	575	15382	-3.1	0.0	0.12	0.0	Acas2l Dsc2 Lect1 Prkwnk4 Xist
268	V$PR_02: is recognized by progesterone receptor	9	9	205	843	15114	-3.1	0.0	0.22	0.0	Dsc2 Hs3st1 Irf6 Lcn2 Nr4a1 Prom1 Slc15a2 Stac2 Tenc1
269	V$NFKAPPAB50_01: NF-kappaB (p50)	11	11	203	685	15272	-3.11	0.0	1.15	0.02	Bnipl Chi3l1 Cited4 Col9a2 Foxc1 Il23a Nr4a1 Padi2 Pycard Slc5a8 Tacstd1
270	V$OCT1_B: Octamer binding factor 1	14	14	200	959	14998	-3.12	0.0	0.88	0.0	Aass Atp6v1c2 Cited4 Clca1 Clca2 Egln3 Hist1h2bc Lmo4 Pof1b Rtn1 Scin Slc5a9 Stac2 Tm4sf13
271	V$HNF4_01_B: Hepatocyte nuclear factor 4	10	10	204	613	15344	-3.13	0.0	1.17	0.02	2410043F08Rik 5430413I02Rik Abpa Chad Dusp6 Gna14 Lalba Mansc1 Papln St6galnac2
272	V$ACAAT_B: Avian C-type CCAAT box	15	15	199	1125	14832	-3.14	0.0	0.6	0.0	1190003K14Rik 2210008M09Rik Aldh2 BC010552 Bcl2l14 Casp12 Ceacam10 Cox7a1 Galnt3 Htr5b Mal2 Pip Tm4sf10 Tmem30b Ttpa
273	V$NKX61_01: NKX6-1	11	11	203	955	15002	-3.14	0.0	0.3	0.0	1190003K14Rik Ap1m2 Bnipl Car6 Col9a1 Foxc1 Gata3 Iigp1 Pip Ppargc1a Tm4sf3
274	V$HFH4_01	5	5	209	555	15402	-3.18	0.0	0.14	0.0	Bex2 Pip Prom2 Slc5a8 Tacstd1
275	V$AR_Q2: androgen receptor	13	13	201	904	15053	-3.18	0.0	0.82	0.0	Atp1a1 Car2 Clca1 Cyp24a1 Dusp6 Gsta3 Kcnk1 Lcn2 Nr4a1 Prom1 Slc15a2 Stk39 Tacstd1
276	V$FREAC2_01: Fork head RElated ACtivator-2	13	13	201	1004	14953	-3.19	0.0	0.52	0.0	9330161F08Rik Atp6v1b1 Clca1 Comp Dusp6 Lcp1 Marveld2 Mup4 Pof1b Prom2 Tm4sf10 Tm4sf3 Tmem37
277	V$NERF_Q2: new ets-related factor 1a	9	9	205	807	15150	-3.2	0.0	0.28	0.0	1190003K14Rik 9330161F08Rik BC004728 Dcpp Kcne3 Krt2-8 Pglyrp1 Tnfrsf19 Tpd52l1
278	V$AR_03: is recognized by androgen reseptor	6	6	208	311	15646	-3.2	0.0	1.41	0.06	Irf6 Kcnk1 Lcn2 Pip Pycard Stk39
279	V$HNF1_Q6	204	204	10	15314	643	-3.21	0.0	0.29	0.0	1190003K14Rik 1810017F10Rik 2010002A20Rik 2210008M09Rik 2410043F08Rik 2810422M04Rik 5430413I02Rik 9330161F08Rik 9430059P22Rik AU040576 Aass Abcg2 Abpa Abpb Acas2l Acox2 Acsl4 Adcy8 Agt Akap12 Aldh2 Ank Anpep Ap1m2 Apoc1 Aqp5 Arg1 Atp1a1 Atp1b1 Atp6v1b1 Atp6v1c2 B4galt6 BC004728 BC010552 BC011209 BC013481 BC019755 Bcl2l14 Bex2 Bnipl Cadps2 Car2 Car6 Casp12 Cd24a Ceacam10 Chad Chi3l1 Chl1 Cited4 Ck…
280	V$RP58_01: 58 KDA repressor protein	3	3	211	408	15549	-3.21	0.0	0.09	0.0	Abpb Ceacam10 Rtn1
281	V$STRA13_01	8	8	206	472	15485	-3.22	0.0	1.19	0.02	BC011209 Bex2 Ier3 Pigr Ppp1r3c Rex3 Spdef Zfp503
282	V$CLOX_01: Clox	2	2	212	324	15633	-3.27	0.0	0.07	0.0	Slc15a2 Tpd52l1
283	V$E4F1_Q6	4	4	210	462	15495	-3.29	0.0	0.14	0.0	2810422M04Rik Aass Casp12 Tm4sf13
284	V$PBX_Q3	204	204	10	15233	724	-3.32	0.0	0.48	0.0	1190003K14Rik 1810017F10Rik 2010002A20Rik 2210008M09Rik 2410043F08Rik 2810422M04Rik 5430413I02Rik 9330161F08Rik 9430059P22Rik AU040576 Aass Abcg2 Abpa Abpb Acas2l Acox2 Acsl4 Agt Akp2 Aldh2 Ank Anpep Ap1m2 Aqp5 Arg1 Atp1a1 Atp1b1 Atp6v1b1 Atp6v1c2 B4galt6 BC004728 BC010552 BC011209 BC013481 BC019755 Bcl2l14 Bex2 Bnipl Cadps2 Car6 Casp12 Cd24a Ceacam10 Chad Chi3l1 Chl1 Cited4 Ckmt1 Clca1 Clca2 Cld…
285	V$FOXO4_02: fork head box O4	4	4	210	456	15501	-3.33	0.0	0.15	0.0	Marveld2 Pof1b Prom2 Tmem37
286	V$PAX_Q6	206	206	8	15265	692	-3.34	0.0	0.88	0.0	1190003K14Rik 1810017F10Rik 2010002A20Rik 2210008M09Rik 2410043F08Rik 2810422M04Rik 5430413I02Rik 9330161F08Rik 9430059P22Rik AU040576 Aass Abcg2 Abpa Abpb Acas2l Acox2 Acsl4 Adcy8 Adrb1 Agt Akap12 Akp2 Aldh2 Ank Anpep Ap1m2 Apoc1 Aqp5 Arg1 Atp1a1 Atp1b1 Atp6v1b1 Atp6v1c2 B4galt6 BC004728 BC010552 BC011209 BC013481 BC019755 Bcl2l14 Bex2 Bnipl Cadps2 Car6 Casp12 Cd24a Ceacam10 Chi3l1 Chl1 Cited4 C…
287	V$MAX_01: Max	9	9	205	658	15299	-3.37	0.0	0.65	0.0	2410043F08Rik 9430059P22Rik Abcg2 Car6 Kcne3 Perp Pigr Spdef Tgfb2
288	V$E4BP4_01: E4BP4	7	7	207	611	15346	-3.4	0.0	0.34	0.0	Chi3l1 Expi Igfbp5 Khdrbs3 Lcp1 Mup4 Tpd52l1
289	V$CREBP1CJUN_01: CRE-binding protein 1:c-Jun heterodimer	8	8	206	626	15331	-3.41	0.0	0.5	0.0	Adcy8 Cldn7 Hlf Hs3st3a1 Ifih1 Mal2 Ppargc1a Tenc1
290	V$ATF_B: ATF binding site	5	5	209	492	15465	-3.42	0.0	0.23	0.0	Adcy8 Cldn7 Hlf Hs3st3a1 Ppargc1a
291	V$SREBP1_01: sterol regulatory element-binding protein 1	8	8	206	606	15351	-3.42	0.0	0.56	0.0	9430059P22Rik Bex2 Col9a3 Gabrp Pigr Ppp1r3c Spdef Zfp503
292	V$GRE_C: Glucocorticoid response element	7	7	207	593	15364	-3.43	0.0	0.38	0.0	Atp6v1c2 Cldn10 Klk11 Lcn2 Slc5a1 St6galnac2 Stk39
293	V$RSRFC4_Q2	3	3	211	367	15590	-3.44	0.0	0.14	0.0	Ank Ldh2 Nr4a1
294	V$PPARA_02: PPAR-alpha:RXR-alpha heterodimer (peroxisome proliferator activated factor alpha:retinoid X receptor alpha)	7	7	207	477	15480	-3.46	0.0	0.78	0.0	Chi3l1 Clca2 Cldn3 Ehd3 Foxi1 Gabrp Tmc4
295	V$SRF_C: serum response factor	7	7	207	526	15431	-3.48	0.0	0.58	0.0	9330161F08Rik Dcpp Etv1 Gpx2 Khdrbs3 Nr4a1 Pik3r1
296	V$EVI1_02: ectopic viral integration site 1 encoded factor	6	6	208	381	15576	-3.49	0.0	0.9	0.0	9330161F08Rik Atp6v1b1 Ehd3 Il23a Scin Slc5a8
297	V$OCT1_07: octamer factor 1	1	1	213	221	15736	-3.5	0.0	0.05	0.0	Tcfap2c
298	V$T3R_01: viral homolog of thyroid hormone receptor alpha1	6	6	208	417	15540	-3.54	0.0	0.71	0.0	Abpa Akp2 Hs3st1 Il23a Itga8 Mme
299	V$CHX10_01	6	6	208	414	15543	-3.54	0.0	0.73	0.0	Clca2 Col9a1 Fxyd6 Ifih1 Tm4sf3 Ttpa
300	V$COUP_DR1_Q6	6	6	208	469	15488	-3.55	0.0	0.51	0.0	Abpa Eppk1 Fxyd6 Hist1h2bc Ocln Papln
301	V$MEF2_03: myogenic MADS factor MEF-2	5	5	209	317	15640	-3.58	0.0	0.86	0.0	Ank BC013481 Ldh2 Nr4a1 Tmc4
302	V$RORA2_01: RAR-related orphan receptor alpha2	4	4	210	220	15737	-3.59	0.0	1.07	0.0	B4galt6 BC019755 Papln Prom1
303	V$MYCMAX_01: c-Myc:Max heterodimer	3	3	211	139	15818	-3.6	0.0	1.24	0.04	Abcg2 Kcne3 Tgfb2
304	V$FXR_Q3	2	2	212	272	15685	-3.63	0.0	0.13	0.0	Col11a1 Nr4a1
305	V$EVI1_06: ectopic viral integration site 1 encoded factor	1	1	213	206	15751	-3.63	0.0	0.06	0.0	Csprs
306	V$NFY_C: NF-Y binding site	5	5	209	397	15560	-3.64	0.0	0.48	0.0	Hist1h2bc Ier3 Lect1 St6galnac2 Tm4sf13
307	V$FREAC3_01: Fork head RElated ACtivator-3	5	5	209	356	15601	-3.64	0.0	0.65	0.0	Prom2 Pycard Scin Tm4sf12 Trf
308	V$R_01: Epstein-Barr virus transcription factor R	4	4	210	235	15722	-3.65	0.0	0.94	0.0	Cd24a Cldn7 Fxyd6 Pip
309	V$FOXO3_01: fork head box O3	5	5	209	378	15579	-3.66	0.0	0.55	0.0	Lcp1 Marveld2 Pof1b Prom2 Tmem37
310	V$HEN1_01: HEN1	5	5	209	378	15579	-3.66	0.0	0.55	0.0	Hs3st3a1 Serpine2 Slc5a1 Spint2 Tenc1
311	V$HOX13_01: Hox-1.3	4	4	210	241	15716	-3.67	0.0	0.9	0.0	Daf1 Krt1-23 Pde9a Tm4sf1
312	V$GATA4_Q3	211	211	3	15646	311	-3.7	0.0	0.92	0.0	1190003K14Rik 1810017F10Rik 2010002A20Rik 2210008M09Rik 2410043F08Rik 2810422M04Rik 5430413I02Rik 9330161F08Rik 9430059P22Rik AU040576 Aass Abcg2 Abpa Abpb Acas2l Acox2 Acsl4 Adcy8 Agt Akap12 Akp2 Aldh2 Ank Anpep Ap1m2 Apoc1 Aqp5 Arg1 Atp1a1 Atp1b1 Atp6v1b1 Atp6v1c2 B4galt6 BC004728 BC010552 BC011209 BC013481 BC019755 Bcl2l14 Bex2 Bnipl Cadps2 Car2 Car6 Casp12 Cd24a Ceacam10 Chad Chi3l1 Chl1 Cite…
313	V$ISRE_01: interferon-stimulated response element	4	4	210	262	15695	-3.72	0.0	0.76	0.0	Cadps2 F3 Ifi44 Pigr
314	V$HSF_Q6	3	3	211	156	15801	-3.73	0.0	1.04	0.0	Gabrp Pglyrp1 Pigr
315	V$STAT5B_01: signal transducer and activator of transcription 5b	4	4	210	325	15632	-3.73	0.0	0.45	0.0	Bex2 Cited4 Clca2 Expi
316	V$MEIS1BHOXA9_02: Meis-1b:HOXA9 heterodimeric binding	1	1	213	192	15765	-3.75	0.0	0.08	0.0	Tex15
317	V$PBX1_02: homeo domain factor Pbx-1	2	2	212	248	15709	-3.76	0.0	0.17	0.0	Aass Tpd52l1
318	V$MEIS1AHOXA9_01: Meis-1a:HOXA9 heterodimeric binding	3	3	211	167	15790	-3.77	0.0	0.94	0.0	Gna14 Lad1 Tm4sf13
319	V$EGR1_01: Egr-1/Krox-24/NGFI-A immediate-early gene product	3	3	211	169	15788	-3.78	0.0	0.92	0.0	Spint1 Ssb4 Tmem30b
320	V$CREBP1_01: cAMP-responsive element binding protein 1	3	3	211	259	15698	-3.86	0.0	0.39	0.0	Etnk1 Homer2 Tex15
321	V$MIF1_01: MIBP-1 / RFX1 complex	3	3	211	195	15762	-3.87	0.0	0.72	0.0	Atp6v1b1 Smpdl3a Tex15
322	V$BACH1_01: BTB and CNC homolog 1	3	3	211	235	15722	-3.88	0.0	0.49	0.0	Acox2 Bcl2l14 Rgs2
323	V$GNCF_01: GCNF (germ cell nuclear factor)	2	2	212	93	15864	-3.89	0.0	1.02	0.0	Csprs Slc5a8
324	V$CDP_02: transcriptional repressor CDP	1	1	213	160	15797	-3.99	0.0	0.12	0.0	Slc15a2
325	V$BEL1_B: Bel-1 similar region	1	1	213	27	15930	-4.01	0.0	1.17	0.02	1190003K14Rik
326	V$HEN1_02: HEN1	2	2	212	188	15769	-4.02	0.0	0.33	0.0	Satb1 Serpine2
327	V$CAAT_C: Retroviral CCAAT box	2	2	212	120	15837	-4.04	0.0	0.73	0.0	Elf5 Trf
328	V$FXR_IR1_Q6	1	1	213	153	15804	-4.05	0.0	0.14	0.0	Lcp1
329	V$CDP_01: cut-like homeodomain protein	1	1	213	145	15812	-4.1	0.0	0.15	0.0	Ehd3
330	V$POU3F2_02	1	1	213	109	15848	-4.28	0.0	0.26	0.0	Hist1h2bc
331	V$PAX5_02: B-cell-specific activating protein	1	1	213	53	15904	-4.33	0.0	0.67	0.0	Slc5a8
332	V$AR_02: high affinity binding sites for androgen receptor	1	1	213	54	15903	-4.34	0.0	0.65	0.0	Lcn2
333	V$LXR_DR4_Q3	1	1	213	95	15862	-4.35	0.0	0.32	0.0	Apoc1
334	V$HMEF2_Q6: myocyte enhancer factor	1	1	213	58	15899	-4.36	0.0	0.61	0.0	Cldn2
335	V$DTYPEPA_B: poly A signal of D-type LTRs	1	1	213	84	15873	-4.37	0.0	0.39	0.0	Gata3
336	V$POU3F2_01	1	1	213	65	15892	-4.38	0.0	0.54	0.0	Abpa
337	V$LXR_Q3	1	1	213	79	15878	-4.38	0.0	0.42	0.0	Apoc1
