# Supplementary material for: A genomic analysis of mouse models of breast cancer reveals molecular features of mouse models and relationships to human breast cancer
Source: Breast Cancer Res. 2014 Jun 5;16(3):R59. doi: 10.1186/bcr3672 (PMC4078930; doi:10.1186/bcr3672)
Supplement: Additional file 6 — Fold change for genes in clusters 1-4 from the manuscript and the gene ontology associated with each cluster. [file bcr3672-S6.zip › AdditionalFile6/Cluster4/Cluster4DownregulatedGenesgather_gene_ontology_121108.txt]

#	Annotation	Total Genes With Ann	Your Genes (With Ann)	Your Genes (No Ann)	Genome (With Ann)	Genome (No Ann)	ln(Bayes factor)	neg ln(p value)	FE: neg ln(p value)	FE: neg ln(FDR)	Genes
1	GO:0007165 [4]: signal transduction	18	18	204	3042	9365	16.86	10.41	0.0	0.0	Adcy8 Adrb1 Akap12 Arf4 Blnk Csprs D0H4S114 Fzd9 Gna14 Homer2 Iigp1 Itga8 Lama1 Pde9a Pik3r1 Rhpn2 Socs2 Wnt5b
2	GO:0007600 [5]: sensory perception	1	1	221	1356	11051	16.78	10.41	0.0	0.0	Atp6v1b1
3	GO:0007186 [6]: G-protein coupled receptor protein signaling pathway	6	6	216	1881	10526	15.43	10.41	0.0	0.0	Adcy8 Adrb1 Csprs Fzd9 Gna14 Homer2
4	GO:0009581 [5]: detection of external stimulus	2	2	220	1365	11042	14.36	10.41	0.0	0.0	Atp6v1b1 Prom1
5	GO:0007166 [5]: cell surface receptor linked signal transduction	11	11	211	2291	10116	14.35	10.41	0.0	0.0	Adcy8 Adrb1 Csprs D0H4S114 Fzd9 Gna14 Homer2 Iigp1 Itga8 Lama1 Wnt5b
6	GO:0006811 [5]: ion transport	29	29	193	536	11871	10.36	10.41	15.41	9.05	1810010G06Rik Atp1a1 Atp1b1 Atp6v1b1 Atp6v1c2 Clca1 Clca2 Col11a1 Col9a1 Col9a2 Cp Emid1 Fxyd3 Fxyd6 Gabrp Kcnk1 Kcnn4 Ltf Mfi2 Prkwnk4 Sftpd Slc34a2 Slc39a4 Slc5a1 Slc5a8 Slc5a9 Slco3a1 Tmem37 Trf
7	GO:0009605 [4]: response to external stimulus	13	13	209	2159	10248	9.8	10.41	0.0	0.0	Atp6v1b1 Cd14 Daf1 G1p2 Hspa1a Il17b Krt2-8 Lcp1 Pglyrp1 Prom1 Pycard Saa1 Saa2
8	GO:0050877 [4]: neurophysiological process	6	6	216	1501	10906	9.21	10.41	0.0	0.0	Atp6v1b1 Gabrp Gad1 Slc5a8 Slc5a9 Ugt8
9	GO:0050875 [3]: cellular physiological process	172	172	50	7762	4645	8.54	10.41	13.29	7.62	1810010G06Rik 2210008M09Rik 2610018G03Rik 4933425F03Rik 5430413I02Rik AJ430384 Aass Abcg2 Acas2l Acox2 Acsl4 Adcy8 Akap12 Anpep Ap1m2 Apoc1 Aqp5 Arf4 Arg1 Arg2 Atp1a1 Atp1b1 Atp6v1b1 Atp6v1c2 Atpif1 B4galt6 BC011209 Bbox1 Bcl11a Bcl2l14 Bnipl Bub1 Cadps2 Car2 Car6 Casp12 Catnd2 Cel Chl1 Cited4 Clca1 Clca2 Clu Col11a1 Col4a6 Col9a1 Col9a2 Cops5 Cp Cpsf3 Crabp2 Csna Csnb Csnd Csng Cte1 Cyp24a1 Cyp2…
10	GO:0006810 [4]: transport	57	57	165	1796	10611	6.7	10.41	11.45	6.43	1810010G06Rik 4933425F03Rik Abcg2 Akap12 Ap1m2 Apoc1 Aqp5 Arf4 Atp1a1 Atp1b1 Atp6v1b1 Atp6v1c2 BC011209 Cadps2 Clca1 Clca2 Col11a1 Col9a1 Col9a2 Cp Crabp2 Csna Csnb Csnd Csng Emid1 Folr1 Fxyd3 Fxyd6 Gabrp Kcnk1 Kcnn4 Klc3 Lcn2 Ltf Mfge8 Mfi2 Mup5 Prkwnk4 Rbp1 Rbp7 Serpinb11 Sftpd Slc12a8 Slc15a2 Slc1a1 Slc28a3 Slc34a2 Slc39a4 Slc5a1 Slc5a8 Slc5a9 Slc6a15 Slco3a1 Tmem37 Trf Ttpa
11	GO:0051234 [4]: establishment of localization	57	57	165	1799	10608	6.65	10.41	11.4	6.43	1810010G06Rik 4933425F03Rik Abcg2 Akap12 Ap1m2 Apoc1 Aqp5 Arf4 Atp1a1 Atp1b1 Atp6v1b1 Atp6v1c2 BC011209 Cadps2 Clca1 Clca2 Col11a1 Col9a1 Col9a2 Cp Crabp2 Csna Csnb Csnd Csng Emid1 Folr1 Fxyd3 Fxyd6 Gabrp Kcnk1 Kcnn4 Klc3 Lcn2 Ltf Mfge8 Mfi2 Mup5 Prkwnk4 Rbp1 Rbp7 Serpinb11 Sftpd Slc12a8 Slc15a2 Slc1a1 Slc28a3 Slc34a2 Slc39a4 Slc5a1 Slc5a8 Slc5a9 Slc6a15 Slco3a1 Tmem37 Trf Ttpa
12	GO:0051179 [3]: localization	57	57	165	1816	10591	6.39	10.01	11.13	6.37	1810010G06Rik 4933425F03Rik Abcg2 Akap12 Ap1m2 Apoc1 Aqp5 Arf4 Atp1a1 Atp1b1 Atp6v1b1 Atp6v1c2 BC011209 Cadps2 Clca1 Clca2 Col11a1 Col9a1 Col9a2 Cp Crabp2 Csna Csnb Csnd Csng Emid1 Folr1 Fxyd3 Fxyd6 Gabrp Kcnk1 Kcnn4 Klc3 Lcn2 Ltf Mfge8 Mfi2 Mup5 Prkwnk4 Rbp1 Rbp7 Serpinb11 Sftpd Slc12a8 Slc15a2 Slc1a1 Slc28a3 Slc34a2 Slc39a4 Slc5a1 Slc5a8 Slc5a9 Slc6a15 Slco3a1 Tmem37 Trf Ttpa
13	GO:0050896 [3]: response to stimulus	25	25	197	2726	9681	5.57	9.31	0.0	0.0	Atp6v1b1 Bcl11a Blnk Cd14 Daf1 Eif3s6ip G1p2 Gpx2 H2-Q1 Hspa1a Ifit1 Il17b Krt2-8 Lcp1 Oas2 Oasl2 Pglyrp1 Pik3r1 Prom1 Pycard Rnf128 Saa1 Saa2 Tacstd1 Tacstd2
14	GO:0007154 [3]: cell communication	40	40	182	3569	8838	4.03	7.58	0.0	0.0	Adcy8 Adrb1 Akap12 Arf4 Blnk Catna1 Catnd2 Col11a1 Col9a1 Col9a2 Col9a3 Comp Csprs D0H4S114 Dsc2 Dsg2 Eva1 Fzd9 Gabrp Gad1 Gjb2 Glycam1 Gna14 Homer2 Iigp1 Itga8 Jam4 Lama1 Lamb3 Mfge8 Mia1 Pcdh21 Pde9a Pik3r1 Rhpn2 Slc5a8 Slc5a9 Socs2 Ugt8 Wnt5b
15	GO:0006817 [8]: phosphate transport	6	6	216	39	12368	3.68	7.21	8.97	4.4	Col11a1 Col9a1 Col9a2 Emid1 Sftpd Slc34a2
16	GO:0015698 [7]: inorganic anion transport	9	9	213	103	12304	3.57	7.03	8.76	4.35	Clca1 Clca2 Col11a1 Col9a1 Col9a2 Emid1 Prkwnk4 Sftpd Slc34a2
17	GO:0000041 [8]: transition metal ion transport	5	5	217	32	12375	2.44	5.83	7.72	3.54	Cp Ltf Mfi2 Slc39a4 Trf
18	GO:0030198 [4]: extracellular matrix organization and biogenesis	5	5	217	33	12374	2.3	5.67	7.6	3.54	Catnd2 Col11a1 Col4a6 Mia1 Tgfb2
19	GO:0043062 [3]: extracellular structure organization and biogenesis	5	5	217	33	12374	2.3	5.67	7.6	3.54	Catnd2 Col11a1 Col4a6 Mia1 Tgfb2
20	GO:0006820 [6]: anion transport	9	9	213	125	12282	2.28	5.62	7.43	3.46	Clca1 Clca2 Col11a1 Col9a1 Col9a2 Emid1 Prkwnk4 Sftpd Slc34a2
21	GO:0050874 [3]: organismal physiological process	26	26	196	2382	10025	1.54	4.78	0.0	0.0	Agt Atp6v1b1 Bcl11a Cd14 Daf1 F3 Foxc1 G1p2 Gabrp Gad1 H2-Q1 Ifit1 Il17b Oas2 Oasl2 Pglyrp1 Pik3r1 Pycard Rnf128 Saa1 Saa2 Sftpd Slc5a8 Slc5a9 Ttpa Ugt8
22	GO:0042136 [6]: neurotransmitter biosynthesis	3	3	219	9	12398	1.51	4.78	6.86	2.98	Gad1 Slc5a8 Slc5a9
23	GO:0046916 [8]: transition metal ion homeostasis	4	4	218	24	12383	1.29	4.6	6.6	2.8	Ltf Mfi2 Slc39a4 Trf
24	GO:0007155 [4]: cell adhesion	18	18	204	464	11943	1.28	4.52	6.14	2.67	Catna1 Catnd2 Col11a1 Col9a1 Col9a2 Col9a3 Comp Dsc2 Dsg2 Eva1 Glycam1 Itga8 Jam4 Lama1 Lamb3 Mfge8 Mia1 Pcdh21
25	GO:0050801 [4]: ion homeostasis	6	6	216	66	12341	1.21	4.46	6.41	2.79	Atp6v1b1 Ltf Mfi2 Prkwnk4 Slc39a4 Trf
26	GO:0006873 [5]: cell ion homeostasis	6	6	216	66	12341	1.21	4.46	6.41	2.79	Atp6v1b1 Ltf Mfi2 Prkwnk4 Slc39a4 Trf
27	GO:0006812 [6]: cation transport	15	15	207	362	12045	0.98	4.23	5.9	2.48	1810010G06Rik Atp1a1 Atp1b1 Atp6v1b1 Atp6v1c2 Cp Kcnk1 Kcnn4 Ltf Mfi2 Slc39a4 Slc5a1 Slc5a8 Slc5a9 Trf
28	GO:0044270 [5]: nitrogen compound catabolism	2	2	220	2	12405	0.94	4.23	6.32	2.79	Arg1 Arg2
29	GO:0006527 [6]: arginine catabolism	2	2	220	2	12405	0.94	4.23	6.32	2.79	Arg1 Arg2
30	GO:0000050 [5]: urea cycle	2	2	220	3	12404	0.45	3.68	5.82	2.45	Arg1 Arg2
31	GO:0019725 [4]: cell homeostasis	6	6	216	79	12328	0.4	3.62	5.57	2.26	Atp6v1b1 Ltf Mfi2 Prkwnk4 Slc39a4 Trf
32	GO:0006826 [9]: iron ion transport	3	3	219	16	12391	0.15	3.41	5.47	2.24	Ltf Mfi2 Trf
33	GO:0030001 [7]: metal ion transport	12	12	210	286	12121	0.1	3.32	5.04	2.08	Atp1a1 Atp1b1 Cp Kcnk1 Kcnn4 Ltf Mfi2 Slc39a4 Slc5a1 Slc5a8 Slc5a9 Trf
34	GO:0042592 [3]: homeostasis	7	7	215	114	12293	0.09	3.32	5.21	2.11	Atp6v1b1 Ltf Mfi2 Prkwnk4 Sftpd Slc39a4 Trf
35	GO:0000051 [4]: urea cycle intermediate metabolism	2	2	220	4	12403	0.06	3.32	5.43	2.24	Arg1 Arg2
36	GO:0006525 [5]: arginine metabolism	2	2	220	4	12403	0.06	3.32	5.43	2.24	Arg1 Arg2
37	GO:0006879 [8]: iron ion homeostasis	3	3	219	17	12390	0.01	0.0	5.32	2.18	Ltf Mfi2 Trf
38	GO:0042133 [5]: neurotransmitter metabolism	3	3	219	18	12389	-0.13	0.0	5.18	2.11	Gad1 Slc5a8 Slc5a9
39	GO:0030003 [6]: cation homeostasis	5	5	217	63	12344	-0.21	0.0	4.99	2.06	Atp6v1b1 Ltf Mfi2 Slc39a4 Trf
40	GO:0019752 [6]: carboxylic acid metabolism	12	12	210	301	12106	-0.24	0.0	4.67	1.86	Acox2 Acsl4 Arg1 Arg2 Bbox1 Cte1 Folr1 Gad1 Gldc Lao1 Mdh1 Thedc1
41	GO:0006082 [5]: organic acid metabolism	12	12	210	301	12106	-0.24	0.0	4.67	1.86	Acox2 Acsl4 Arg1 Arg2 Bbox1 Cte1 Folr1 Gad1 Gldc Lao1 Mdh1 Thedc1
42	GO:0009065 [8]: glutamine family amino acid catabolism	2	2	220	5	12402	-0.26	0.0	5.1	2.08	Arg1 Arg2
43	GO:0006807 [4]: nitrogen compound metabolism	3	3	219	19	12388	-0.26	0.0	5.04	2.08	Arg1 Arg2 Upb1
44	GO:0044248 [5]: cellular catabolism	20	20	202	646	11761	-0.39	0.0	4.3	1.73	Adcy8 Anpep Arg1 Arg2 Casp12 Cel Eno1 Klk10 Klk11 Lao1 Ldh2 Pglyrp1 Prss18 Prtn3 Rnf128 St14 Tmprss2 Tmprss4 Uqcrc2 Usp18
45	GO:0040007 [3]: growth	6	6	216	95	12312	-0.39	0.0	4.74	1.87	Igfbp2 Igfbp5 Inhbb Lama1 Socs2 Tgfb2
46	GO:0006766 [5]: vitamin metabolism	4	4	218	41	12366	-0.39	0.0	4.84	1.95	Bbox1 Cyp24a1 Folr1 Ttpa
47	GO:0030005 [7]: di-, tri-valent inorganic cation homeostasis	4	4	218	44	12363	-0.61	0.0	4.62	1.84	Ltf Mfi2 Slc39a4 Trf
48	GO:0006732 [6]: coenzyme metabolism	6	6	216	103	12304	-0.72	0.0	4.38	1.73	Acas2l Atp6v1b1 Cte1 Folr1 Ggt1 Mgst1
49	GO:0006814 [8]: sodium ion transport	5	5	217	75	12332	-0.83	0.0	4.32	1.73	Atp1a1 Atp1b1 Slc5a1 Slc5a8 Slc5a9
50	GO:0012502 [7]: induction of programmed cell death	5	5	217	76	12331	-0.87	0.0	4.27	1.73	Bnipl Casp12 Nr4a1 Perp Pycard
51	GO:0006917 [8]: induction of apoptosis	5	5	217	76	12331	-0.87	0.0	4.27	1.73	Bnipl Casp12 Nr4a1 Perp Pycard
52	GO:0015672 [7]: monovalent inorganic cation transport	9	9	213	215	12192	-0.9	0.0	4.04	1.73	Atp1a1 Atp1b1 Atp6v1b1 Atp6v1c2 Kcnk1 Kcnn4 Slc5a1 Slc5a8 Slc5a9
53	GO:0006875 [7]: metal ion homeostasis	4	4	218	49	12358	-0.92	0.0	4.28	1.73	Ltf Mfi2 Slc39a4 Trf
54	GO:0043026 [7]: regulation of caspase activation	2	2	220	8	12399	-0.97	0.0	4.37	1.73	Nr4a1 Pycard
55	GO:0016049 [4]: cell growth	4	4	218	50	12357	-0.98	0.0	4.21	1.73	Igfbp2 Igfbp5 Socs2 Tgfb2
56	GO:0008283 [4]: cell proliferation	6	6	216	732	11675	-1.08	0.0	0.01	0.0	Bub1 Cops5 G0s2 Nfib Pycard Tgfb2
57	GO:0000004 [2]: biological_process unknown	10	10	212	1001	11406	-1.13	0.0	0.01	0.0	A330049M08Rik Abpb Bspry Chpt1 Hs3st3a1 Rtn1 Slc16a6 Slc30a2 Smoc1 Tenc1
58	GO:0008361 [5]: regulation of cell size	4	4	218	53	12354	-1.15	0.0	4.03	1.73	Igfbp2 Igfbp5 Socs2 Tgfb2
59	GO:0009056 [4]: catabolism	20	20	202	723	11684	-1.29	0.0	3.27	1.31	Adcy8 Anpep Arg1 Arg2 Casp12 Cel Eno1 Klk10 Klk11 Lao1 Ldh2 Pglyrp1 Prss18 Prtn3 Rnf128 St14 Tmprss2 Tmprss4 Uqcrc2 Usp18
60	GO:0006100 [8]: tricarboxylic acid cycle intermediate metabolism	2	2	220	10	12397	-1.31	0.0	4.01	1.73	Ldh2 Mdh1
61	GO:0044265 [6]: cellular macromolecule catabolism	16	16	206	540	11867	-1.34	0.0	3.31	1.32	Adcy8 Anpep Casp12 Eno1 Klk10 Klk11 Ldh2 Pglyrp1 Prss18 Prtn3 Rnf128 St14 Tmprss2 Tmprss4 Uqcrc2 Usp18
62	GO:0006139 [5]: nucleobase, nucleoside, nucleotide and nucleic acid metabolism	33	33	189	2394	10013	-1.34	0.0	0.04	0.0	2210008M09Rik Adcy8 Atp6v1b1 Atpif1 Bcl11a Cited4 Cops5 Cpsf3 Ehf Elf5 Etv1 Foxc1 Foxi1 Gata3 Hey1 Hist1h2bc Hlf Hspa1a Irf6 Irf7 Lmo4 Nfe2l3 Nfib Nr4a1 Peg3 Ppargc1a Ppfibp2 Satb1 Sox10 Spdef Tcfap2c Tcfcp2l1 Tcfcp2l2
63	GO:0015864 [7]: pyrimidine nucleoside transport	1	1	221	0	12407	-1.35	0.0	4.04	1.73	Slc28a3
64	GO:0030644 [8]: chloride ion homeostasis	1	1	221	0	12407	-1.35	0.0	4.04	1.73	Prkwnk4
65	GO:0042073 [6]: intraflagellar transport	1	1	221	0	12407	-1.35	0.0	4.04	1.73	Klc3
66	GO:0042360 [7]: vitamin E metabolism	1	1	221	0	12407	-1.35	0.0	4.04	1.73	Ttpa
67	GO:0045210 [8]: FasL biosynthesis	1	1	221	0	12407	-1.35	0.0	4.04	1.73	Phlda1
68	GO:0045978 [7]: negative regulation of nucleoside metabolism	1	1	221	0	12407	-1.35	0.0	4.04	1.73	Atpif1
69	GO:0046351 [7]: disaccharide biosynthesis	1	1	221	0	12407	-1.35	0.0	4.04	1.73	Lalba
70	GO:0046655 [7]: folic acid metabolism	1	1	221	0	12407	-1.35	0.0	4.04	1.73	Folr1
71	GO:0048004 [7]: antigen presentation, endogenous peptide antigen	1	1	221	0	12407	-1.35	0.0	4.04	1.73	H2-Q1
72	GO:0005988 [8]: lactose metabolism	1	1	221	0	12407	-1.35	0.0	4.04	1.73	Lalba
73	GO:0005989 [8]: lactose biosynthesis	1	1	221	0	12407	-1.35	0.0	4.04	1.73	Lalba
74	GO:0009118 [6]: regulation of nucleoside metabolism	1	1	221	0	12407	-1.35	0.0	4.04	1.73	Atpif1
75	GO:0043119 [4]: positive regulation of physiological process	10	10	212	279	12128	-1.4	0.0	3.45	1.34	Bnipl Cadps2 Casp12 Cited4 Kcnn4 Mfge8 Nr4a1 Perp Ppargc1a Pycard
76	GO:0051186 [5]: cofactor metabolism	6	6	216	123	12284	-1.4	0.0	3.64	1.37	Acas2l Atp6v1b1 Cte1 Folr1 Ggt1 Mgst1
77	GO:0043065 [7]: positive regulation of apoptosis	5	5	217	91	12316	-1.48	0.0	3.61	1.36	Bnipl Casp12 Nr4a1 Perp Pycard
78	GO:0006091 [5]: generation of precursor metabolites and energy	13	13	209	417	11990	-1.51	0.0	3.21	1.26	Aass Acox2 Cyp24a1 Cyp2f2 D3Bwg0562e Eno1 Lao1 Ldh2 Mdh1 Nqo1 Ppargc1a Prom2 Uqcrc2
79	GO:0043068 [6]: positive regulation of programmed cell death	5	5	217	92	12315	-1.52	0.0	3.57	1.35	Bnipl Casp12 Nr4a1 Perp Pycard
80	GO:0005975 [5]: carbohydrate metabolism	10	10	212	287	12120	-1.53	0.0	3.29	1.31	B4galt6 Chi3l1 Col11a1 D3Bwg0562e Eno1 Lalba Ldh2 Mdh1 Pglyrp1 Smpdl3a
81	GO:0009057 [5]: macromolecule catabolism	16	16	206	558	11849	-1.55	0.0	3.07	1.19	Adcy8 Anpep Casp12 Eno1 Klk10 Klk11 Ldh2 Pglyrp1 Prss18 Prtn3 Rnf128 St14 Tmprss2 Tmprss4 Uqcrc2 Usp18
82	GO:0051242 [5]: positive regulation of cellular physiological process	7	7	215	171	12236	-1.68	0.0	3.27	1.31	Bnipl Cadps2 Casp12 Mfge8 Nr4a1 Perp Pycard
83	GO:0007582 [2]: physiological process	189	189	33	10086	2321	-1.68	0.0	2.49	1.0	1810010G06Rik 2210008M09Rik 2610018G03Rik 4933425F03Rik 5430413I02Rik AJ430384 Aass Abcg2 Acas2l Acox2 Acsl4 Adcy8 Agt Akap12 Akp2 Anpep Ap1m2 Apoc1 Aqp5 Arf4 Arg1 Arg2 Atp1a1 Atp1b1 Atp6v1b1 Atp6v1c2 Atpif1 B4galt6 BC011209 Bbox1 Bcl11a Bcl2l14 Blnk Bnipl Bub1 Cadps2 Car2 Car6 Casp12 Catnd2 Cd14 Cel Chi3l1 Chl1 Cited4 Clca1 Clca2 Clu Col11a1 Col4a6 Col9a1 Col9a2 Cops5 Cp Cpsf3 Crabp2 Csna Csnb C…
84	GO:0006775 [6]: fat-soluble vitamin metabolism	2	2	220	13	12394	-1.73	0.0	3.58	1.35	Cyp24a1 Ttpa
85	GO:0007242 [5]: intracellular signaling cascade	6	6	216	665	11742	-1.74	0.0	0.02	0.0	Adcy8 Arf4 Blnk Pik3r1 Rhpn2 Socs2
86	GO:0009063 [7]: amino acid catabolism	3	3	219	36	12371	-1.74	0.0	3.48	1.34	Arg1 Arg2 Lao1
87	GO:0040008 [4]: regulation of growth	4	4	218	65	12342	-1.74	0.0	3.41	1.34	Igfbp2 Igfbp5 Lama1 Socs2
88	GO:0009987 [2]: cellular process	193	193	29	10346	2061	-1.81	0.0	2.4	0.97	1810010G06Rik 2210008M09Rik 2610018G03Rik 4933425F03Rik 5430413I02Rik AJ430384 Aass Abcg2 Acas2l Acox2 Acsl4 Adcy8 Adrb1 Akap12 Anpep Ap1m2 Apoc1 Aqp5 Arf4 Arg1 Arg2 Atp1a1 Atp1b1 Atp6v1b1 Atp6v1c2 Atpif1 B4galt6 BC011209 Bbox1 Bcl11a Bcl2l14 Blnk Bnipl Bub1 Cadps2 Car2 Car6 Casp12 Catna1 Catnd2 Cel Chl1 Cited4 Clca1 Clca2 Clu Col11a1 Col4a6 Col9a1 Col9a2 Col9a3 Comp Cops5 Cp Cpsf3 Crabp2 Csna Cs…
89	GO:0006749 [6]: glutathione metabolism	2	2	220	14	12393	-1.84	0.0	3.46	1.34	Ggt1 Mgst1
90	GO:0016070 [5]: RNA metabolism	2	2	220	366	12041	-1.9	0.0	0.01	0.0	2210008M09Rik Cpsf3
91	GO:0008152 [3]: metabolism	106	106	116	5496	6911	-1.95	0.0	1.78	0.77	1810010G06Rik 2210008M09Rik 2610018G03Rik AJ430384 Aass Acas2l Acox2 Acsl4 Adcy8 Akp2 Anpep Apoc1 Arg1 Arg2 Atp1a1 Atp6v1b1 Atpif1 B4galt6 Bbox1 Bcl11a Bub1 Car2 Car6 Casp12 Cel Chi3l1 Cited4 Col11a1 Cops5 Cpsf3 Cte1 Cyp24a1 Cyp2f2 D3Bwg0562e Dusp6 Ehf Eif3s6ip Elf5 Eno1 Etv1 Fdps Folr1 Foxc1 Foxi1 G1p2 Gad1 Gata3 Ggt1 Gldc Gna14 Gpx2 Hey1 Hist1h2bc Hlf Hspa1a Hunk Irf6 Irf7 Klk10 Klk11 Krt2-8 La…
92	GO:0030183 [5]: B-cell differentiation	2	2	220	15	12392	-1.95	0.0	3.35	1.34	Bcl11a Pik3r1
93	GO:0044237 [4]: cellular metabolism	100	100	122	5166	7241	-1.96	0.0	1.77	0.77	2210008M09Rik 2610018G03Rik AJ430384 Aass Acas2l Acox2 Acsl4 Adcy8 Anpep Apoc1 Arg1 Arg2 Atp6v1b1 Atpif1 B4galt6 Bbox1 Bcl11a Bub1 Car2 Car6 Casp12 Cel Cited4 Col11a1 Cops5 Cpsf3 Cte1 Cyp24a1 Cyp2f2 D3Bwg0562e Dusp6 Ehf Eif3s6ip Elf5 Eno1 Etv1 Fdps Folr1 Foxc1 Foxi1 G1p2 Gad1 Gata3 Ggt1 Gldc Gna14 Gpx2 Hey1 Hist1h2bc Hlf Hspa1a Hunk Irf6 Irf7 Klk10 Klk11 Krt2-8 Lalba Lao1 Ldh2 Lmo4 Mdh1 Mgst1 Nfe…
94	GO:0044262 [6]: cellular carbohydrate metabolism	7	7	215	186	12221	-1.99	0.0	2.91	1.16	Col11a1 D3Bwg0562e Eno1 Lalba Ldh2 Mdh1 Pglyrp1
95	GO:0015860 [7]: purine nucleoside transport	1	1	221	1	12406	-2.02	0.0	3.36	1.34	Slc28a3
96	GO:0030320 [7]: monovalent inorganic anion homeostasis	1	1	221	1	12406	-2.02	0.0	3.36	1.34	Prkwnk4
97	GO:0045329 [8]: carnitine biosynthesis	1	1	221	1	12406	-2.02	0.0	3.36	1.34	Bbox1
98	GO:0045666 [6]: positive regulation of neuron differentiation	1	1	221	1	12406	-2.02	0.0	3.36	1.34	Socs2
99	GO:0045921 [7]: positive regulation of exocytosis	1	1	221	1	12406	-2.02	0.0	3.36	1.34	Cadps2
100	GO:0050714 [6]: positive regulation of protein secretion	1	1	221	1	12406	-2.02	0.0	3.36	1.34	Kcnn4
101	GO:0001676 [7]: long-chain fatty acid metabolism	1	1	221	1	12406	-2.02	0.0	3.36	1.34	Cte1
102	GO:0005984 [7]: disaccharide metabolism	1	1	221	1	12406	-2.02	0.0	3.36	1.34	Lalba
103	GO:0006620 [7]: posttranslational protein-membrane targeting	1	1	221	1	12406	-2.02	0.0	3.36	1.34	Folr1
104	GO:0007638 [3]: mechanosensory behavior	1	1	221	1	12406	-2.02	0.0	3.36	1.34	Etv1
105	GO:0015674 [7]: di-, tri-valent inorganic cation transport	5	5	217	110	12297	-2.08	0.0	2.95	1.19	Cp Ltf Mfi2 Slc39a4 Trf
106	GO:0001558 [4]: regulation of cell growth	3	3	219	42	12365	-2.08	0.0	3.12	1.2	Igfbp2 Igfbp5 Socs2
107	GO:0000902 [4]: cellular morphogenesis	6	6	216	150	12257	-2.09	0.0	2.86	1.13	Igfbp2 Igfbp5 Klc3 Krt1-17 Socs2 Tgfb2
108	GO:0001505 [7]: regulation of neurotransmitter levels	3	3	219	43	12364	-2.13	0.0	3.06	1.19	Gad1 Slc5a8 Slc5a9
109	GO:0006720 [6]: isoprenoid metabolism	2	2	220	17	12390	-2.14	0.0	3.14	1.21	Fdps Rbp1
110	GO:0006118 [6]: electron transport	9	9	213	283	12124	-2.15	0.0	2.62	1.03	Aass Acox2 Cyp24a1 Cyp2f2 Lao1 Nqo1 Ppargc1a Prom2 Uqcrc2
111	GO:0009310 [6]: amine catabolism	3	3	219	44	12363	-2.17	0.0	3.01	1.19	Arg1 Arg2 Lao1
112	GO:0042981 [6]: regulation of apoptosis	7	7	215	200	12207	-2.25	0.0	2.62	1.03	Bcl2l14 Bnipl Casp12 Nr4a1 Perp Pik3r1 Pycard
113	GO:0044257 [7]: cellular protein catabolism	13	13	209	483	11924	-2.25	0.0	2.32	0.97	Adcy8 Anpep Casp12 Klk10 Klk11 Prss18 Prtn3 Rnf128 St14 Tmprss2 Tmprss4 Uqcrc2 Usp18
114	GO:0006508 [8]: proteolysis and peptidolysis	13	13	209	483	11924	-2.25	0.0	2.32	0.97	Adcy8 Anpep Casp12 Klk10 Klk11 Prss18 Prtn3 Rnf128 St14 Tmprss2 Tmprss4 Uqcrc2 Usp18
115	GO:0008219 [4]: cell death	11	11	211	387	12020	-2.27	0.0	2.38	0.97	Bcl2l14 Bnipl Casp12 Clca2 Clu Egln3 Nr4a1 Perp Pglyrp1 Pik3r1 Pycard
116	GO:0006412 [6]: protein biosynthesis	4	4	218	472	11935	-2.29	0.0	0.03	0.0	Phlda1 Rnf128 Rpl23a St6galnac2
117	GO:0043067 [5]: regulation of programmed cell death	7	7	215	203	12204	-2.3	0.0	2.56	1.0	Bcl2l14 Bnipl Casp12 Nr4a1 Perp Pik3r1 Pycard
118	GO:0007267 [4]: cell-cell signaling	7	7	215	203	12204	-2.3	0.0	2.56	1.0	Gabrp Gad1 Gjb2 Slc5a8 Slc5a9 Ugt8 Wnt5b
119	GO:0016052 [6]: carbohydrate catabolism	3	3	219	47	12360	-2.31	0.0	2.86	1.13	Eno1 Ldh2 Pglyrp1
120	GO:0044275 [7]: cellular carbohydrate catabolism	3	3	219	47	12360	-2.31	0.0	2.86	1.13	Eno1 Ldh2 Pglyrp1
121	GO:0009064 [7]: glutamine family amino acid metabolism	2	2	220	19	12388	-2.31	0.0	2.96	1.19	Arg1 Arg2
122	GO:0016265 [3]: death	11	11	211	394	12013	-2.34	0.0	2.28	0.97	Bcl2l14 Bnipl Casp12 Clca2 Clu Egln3 Nr4a1 Perp Pglyrp1 Pik3r1 Pycard
123	GO:0050789 [2]: regulation of biological process	45	45	177	2246	10161	-2.35	0.0	1.49	0.69	Acsl4 Adcy8 Atpif1 Bcl11a Bcl2l14 Bnipl Cadps2 Casp12 Catnd2 Cited4 Cops5 D0H4S114 Ehf Elf5 Etv1 Foxc1 Foxi1 Gata3 Hey1 Hlf Igfbp2 Igfbp5 Irf6 Irf7 Kcnn4 Lama1 Lmo4 Mfge8 Nfe2l3 Nfib Nr4a1 Peg3 Perp Pik3r1 Ppargc1a Pycard Rnf128 Satb1 Socs2 Sox10 Spdef Tcfap2c Tcfcp2l1 Tcfcp2l2 Xist
124	GO:0009607 [4]: response to biotic stimulus	22	22	200	972	11435	-2.38	0.0	1.86	0.77	Bcl11a Blnk Cd14 Daf1 Eif3s6ip G1p2 Gpx2 H2-Q1 Hspa1a Ifit1 Il17b Krt2-8 Oas2 Oasl2 Pglyrp1 Pik3r1 Pycard Rnf128 Saa1 Saa2 Tacstd1 Tacstd2
125	GO:0030163 [6]: protein catabolism	13	13	209	501	11906	-2.4	0.0	2.12	0.86	Adcy8 Anpep Casp12 Klk10 Klk11 Prss18 Prtn3 Rnf128 St14 Tmprss2 Tmprss4 Uqcrc2 Usp18
126	GO:0006915 [6]: apoptosis	10	10	212	352	12055	-2.41	0.0	2.24	0.94	Bcl2l14 Bnipl Casp12 Clca2 Egln3 Nr4a1 Perp Pglyrp1 Pik3r1 Pycard
127	GO:0042359 [7]: vitamin D metabolism	1	1	221	2	12405	-2.42	0.0	2.96	1.19	Cyp24a1
128	GO:0043154 [8]: negative regulation of caspase activation	1	1	221	2	12405	-2.42	0.0	2.96	1.19	Nr4a1
129	GO:0046514 [10]: ceramide catabolism	1	1	221	2	12405	-2.42	0.0	2.96	1.19	Cel
130	GO:0046521 [9]: sphingoid catabolism	1	1	221	2	12405	-2.42	0.0	2.96	1.19	Cel
131	GO:0051047 [5]: positive regulation of secretion	1	1	221	2	12405	-2.42	0.0	2.96	1.19	Kcnn4
132	GO:0001719 [9]: inhibition of caspase activation	1	1	221	2	12405	-2.42	0.0	2.96	1.19	Nr4a1
133	GO:0009048 [5]: dosage compensation, by inactivation of X chromosome	1	1	221	2	12405	-2.42	0.0	2.96	1.19	Xist
134	GO:0009253 [8]: peptidoglycan catabolism	1	1	221	2	12405	-2.42	0.0	2.96	1.19	Pglyrp1
135	GO:0009437 [7]: carnitine metabolism	1	1	221	2	12405	-2.42	0.0	2.96	1.19	Bbox1
136	GO:0043285 [5]: biopolymer catabolism	13	13	209	504	11903	-2.43	0.0	2.09	0.83	Adcy8 Anpep Casp12 Klk10 Klk11 Prss18 Prtn3 Rnf128 St14 Tmprss2 Tmprss4 Uqcrc2 Usp18
137	GO:0007275 [2]: development	33	33	189	1605	10802	-2.46	0.0	1.49	0.69	2810422M04Rik Anpep Bcl11a Catnd2 Chl1 Col11a1 Col9a2 Etv1 Foxc1 Foxi1 Fzd9 Gata3 Ggt1 Hey1 Igfbp2 Igfbp5 Inhbb Klc3 Krt1-17 Lama1 Lmo4 Mfge8 Nfib Pik3r1 Slc5a1 Socs2 Sox10 Tcfap2c Tgfb2 Ttpa Ugt8 Wnt5b Xist
138	GO:0044238 [4]: primary metabolism	87	87	135	4969	7438	-2.46	0.0	0.47	0.23	2210008M09Rik 2610018G03Rik AJ430384 Acox2 Acsl4 Adcy8 Anpep Apoc1 Arg1 Arg2 Atp6v1b1 Atpif1 B4galt6 Bbox1 Bcl11a Bub1 Casp12 Cel Chi3l1 Cited4 Col11a1 Cops5 Cpsf3 Cte1 D3Bwg0562e Dusp6 Ehf Eif3s6ip Elf5 Eno1 Etv1 Fdps Foxc1 Foxi1 G1p2 Gad1 Gata3 Gldc Gna14 Hey1 Hist1h2bc Hlf Hspa1a Hunk Irf6 Irf7 Klk10 Klk11 Krt2-8 Lalba Lao1 Ldh2 Lmo4 Mdh1 Nfe2l3 Nfib Nr4a1 Oasl2 Padi2 Peg3 Pglyrp1 Phlda1 Pik3r…
139	GO:0050794 [3]: regulation of cellular process	14	14	208	560	11847	-2.46	0.0	2.0	0.8	Bcl2l14 Bnipl Cadps2 Casp12 D0H4S114 Igfbp2 Igfbp5 Lama1 Mfge8 Nr4a1 Perp Pik3r1 Pycard Socs2
140	GO:0006953 [5]: acute-phase response	2	2	220	21	12386	-2.47	0.0	2.8	1.08	Saa1 Saa2
141	GO:0006821 [8]: chloride transport	3	3	219	51	12356	-2.47	0.0	2.67	1.04	Clca1 Clca2 Prkwnk4
142	GO:0012501 [5]: programmed cell death	10	10	212	358	12049	-2.48	0.0	2.16	0.88	Bcl2l14 Bnipl Casp12 Clca2 Egln3 Nr4a1 Perp Pglyrp1 Pik3r1 Pycard
143	GO:0019538 [5]: protein metabolism	35	35	187	2195	10212	-2.49	0.0	0.23	0.1	2610018G03Rik AJ430384 Adcy8 Anpep Apoc1 Bub1 Casp12 Col11a1 Dusp6 Eif3s6ip G1p2 Gna14 Hist1h2bc Hspa1a Hunk Klk10 Klk11 Krt2-8 Oasl2 Padi2 Phlda1 Pik3r1 Prkwnk4 Prss18 Prtn3 Rnf128 Rpl23a Satb1 St14 St6galnac2 Stk39 Tmprss2 Tmprss4 Uqcrc2 Usp18
144	GO:0007610 [2]: behavior	4	4	218	88	12319	-2.51	0.0	2.54	1.0	Catnd2 Chl1 Etv1 Itga8
145	GO:0006919 [6]: caspase activation	2	2	220	22	12385	-2.53	0.0	2.72	1.04	Nr4a1 Pycard
146	GO:0044267 [6]: cellular protein metabolism	35	35	187	2174	10233	-2.55	0.0	0.25	0.11	2610018G03Rik AJ430384 Adcy8 Anpep Apoc1 Bub1 Casp12 Col11a1 Dusp6 Eif3s6ip G1p2 Gna14 Hist1h2bc Hspa1a Hunk Klk10 Klk11 Krt2-8 Oasl2 Padi2 Phlda1 Pik3r1 Prkwnk4 Prss18 Prtn3 Rnf128 Rpl23a Satb1 St14 St6galnac2 Stk39 Tmprss2 Tmprss4 Uqcrc2 Usp18
147	GO:0006351 [7]: transcription, DNA-dependent	23	23	199	1532	10875	-2.55	0.0	0.17	0.08	Bcl11a Cops5 Ehf Elf5 Etv1 Foxc1 Foxi1 Gata3 Hey1 Hlf Irf6 Irf7 Lmo4 Nfe2l3 Nfib Nr4a1 Peg3 Ppargc1a Satb1 Sox10 Spdef Tcfap2c Tcfcp2l1
148	GO:0006519 [5]: amino acid and derivative metabolism	6	6	216	175	12232	-2.56	0.0	2.3	0.97	Arg1 Arg2 Bbox1 Gad1 Gldc Lao1
149	GO:0006396 [6]: RNA processing	2	2	220	309	12098	-2.59	0.0	0.03	0.0	2210008M09Rik Cpsf3
150	GO:0043280 [5]: positive regulation of caspase activity	2	2	220	23	12384	-2.6	0.0	2.65	1.04	Nr4a1 Pycard
151	GO:0043281 [4]: regulation of caspase activity	2	2	220	23	12384	-2.6	0.0	2.65	1.04	Nr4a1 Pycard
152	GO:0051050 [6]: positive regulation of transport	2	2	220	23	12384	-2.6	0.0	2.65	1.04	Cadps2 Mfge8
153	GO:0006996 [5]: organelle organization and biogenesis	9	9	213	738	11669	-2.61	0.0	0.09	0.03	Hist1h2bc Hspa1a Krt1-17 Krt1-18 Krt1-19 Krt2-7 Krt2-8 Lcp1 Satb1
154	GO:0009653 [3]: morphogenesis	23	23	199	1083	11324	-2.61	0.0	1.48	0.69	Anpep Bcl11a Catnd2 Chl1 Col11a1 Col9a2 Etv1 Foxc1 Foxi1 Hey1 Igfbp2 Igfbp5 Klc3 Krt1-17 Lama1 Lmo4 Nfib Pik3r1 Slc5a1 Socs2 Tgfb2 Ugt8 Wnt5b
155	GO:0006355 [7]: regulation of transcription, DNA-dependent	23	23	199	1505	10902	-2.62	0.0	0.2	0.1	Bcl11a Cops5 Ehf Elf5 Etv1 Foxc1 Foxi1 Gata3 Hey1 Hlf Irf6 Irf7 Lmo4 Nfe2l3 Nfib Nr4a1 Peg3 Ppargc1a Satb1 Sox10 Spdef Tcfap2c Tcfcp2l1
156	GO:0016477 [5]: cell migration	5	5	217	135	12272	-2.64	0.0	2.3	0.97	Chl1 Etv1 Il17b Lama1 St14
157	GO:0006520 [6]: amino acid metabolism	5	5	217	135	12272	-2.64	0.0	2.3	0.97	Arg1 Arg2 Gad1 Gldc Lao1
158	GO:0006665 [7]: sphingolipid metabolism	2	2	220	24	12383	-2.66	0.0	2.58	1.0	B4galt6 Cel
159	GO:0007049 [5]: cell cycle	6	6	216	552	11855	-2.67	0.0	0.07	0.02	Bub1 Cops5 G0s2 Nfib Pycard Tgfb2
160	GO:0016337 [5]: cell-cell adhesion	4	4	218	95	12312	-2.68	0.0	2.34	0.97	Dsc2 Dsg2 Jam4 Pcdh21
161	GO:0015074 [6]: DNA integration	1	1	221	3	12404	-2.68	0.0	2.68	1.04	Ppfibp2
162	GO:0015858 [6]: nucleoside transport	1	1	221	3	12404	-2.68	0.0	2.68	1.04	Slc28a3
163	GO:0030002 [6]: anion homeostasis	1	1	221	3	12404	-2.68	0.0	2.68	1.04	Prkwnk4
164	GO:0000270 [7]: peptidoglycan metabolism	1	1	221	3	12404	-2.68	0.0	2.68	1.04	Pglyrp1
165	GO:0006108 [7]: malate metabolism	1	1	221	3	12404	-2.68	0.0	2.68	1.04	Mdh1
166	GO:0006882 [8]: zinc ion homeostasis	1	1	221	3	12404	-2.68	0.0	2.68	1.04	Slc39a4
167	GO:0007216 [7]: metabotropic glutamate receptor signaling pathway	1	1	221	3	12404	-2.68	0.0	2.68	1.04	Homer2
168	GO:0006350 [6]: transcription	25	25	197	1586	10821	-2.69	0.0	0.25	0.11	Bcl11a Cited4 Cops5 Ehf Elf5 Etv1 Foxc1 Foxi1 Gata3 Hey1 Hlf Irf6 Irf7 Lmo4 Nfe2l3 Nfib Nr4a1 Peg3 Ppargc1a Satb1 Sox10 Spdef Tcfap2c Tcfcp2l1 Tcfcp2l2
169	GO:0043170 [4]: macromolecule metabolism	44	44	178	2452	9955	-2.69	0.0	0.66	0.3	2610018G03Rik AJ430384 Adcy8 Anpep Apoc1 B4galt6 Bub1 Casp12 Chi3l1 Col11a1 D3Bwg0562e Dusp6 Eif3s6ip Eno1 G1p2 Gna14 Hist1h2bc Hspa1a Hunk Klk10 Klk11 Krt2-8 Lalba Ldh2 Mdh1 Oasl2 Padi2 Pglyrp1 Phlda1 Pik3r1 Prkwnk4 Prss18 Prtn3 Rnf128 Rpl23a Satb1 Smpdl3a St14 St6galnac2 Stk39 Tmprss2 Tmprss4 Uqcrc2 Usp18
170	GO:0050791 [3]: regulation of physiological process	38	38	184	2022	10385	-2.7	0.0	0.92	0.41	Acsl4 Atpif1 Bcl11a Bcl2l14 Bnipl Cadps2 Casp12 Cited4 Cops5 Ehf Elf5 Etv1 Foxc1 Foxi1 Gata3 Hey1 Hlf Irf6 Irf7 Kcnn4 Lama1 Lmo4 Mfge8 Nfe2l3 Nfib Nr4a1 Peg3 Perp Pik3r1 Ppargc1a Pycard Rnf128 Satb1 Sox10 Spdef Tcfap2c Tcfcp2l1 Tcfcp2l2
171	GO:0044260 [5]: cellular macromolecule metabolism	41	41	181	2338	10069	-2.71	0.0	0.54	0.26	2610018G03Rik AJ430384 Adcy8 Anpep Apoc1 Bub1 Casp12 Col11a1 D3Bwg0562e Dusp6 Eif3s6ip Eno1 G1p2 Gna14 Hist1h2bc Hspa1a Hunk Klk10 Klk11 Krt2-8 Lalba Ldh2 Mdh1 Oasl2 Padi2 Pglyrp1 Phlda1 Pik3r1 Prkwnk4 Prss18 Prtn3 Rnf128 Rpl23a Satb1 St14 St6galnac2 Stk39 Tmprss2 Tmprss4 Uqcrc2 Usp18
172	GO:0009888 [5]: histogenesis	3	3	219	58	12349	-2.73	0.0	2.39	0.97	Col11a1 Krt1-17 Lama1
173	GO:0045184 [5]: establishment of protein localization	5	5	217	485	11922	-2.73	0.0	0.07	0.02	Akap12 Ap1m2 Arf4 Folr1 Slc28a3
174	GO:0006464 [7]: protein modification	16	16	206	1100	11307	-2.73	0.0	0.18	0.08	2610018G03Rik AJ430384 Bub1 Dusp6 G1p2 Gna14 Hunk Krt2-8 Oasl2 Padi2 Pik3r1 Prkwnk4 Satb1 St6galnac2 Stk39 Usp18
175	GO:0015031 [5]: protein transport	5	5	217	481	11926	-2.76	0.0	0.07	0.02	Akap12 Ap1m2 Arf4 Folr1 Slc28a3
176	GO:0044255 [5]: cellular lipid metabolism	9	9	213	338	12069	-2.76	0.0	1.84	0.77	Acox2 Acsl4 B4galt6 Cel Cte1 Fdps Rbp1 Thedc1 Ugt8
177	GO:0007611 [3]: learning and/or memory	2	2	220	26	12381	-2.78	0.0	2.45	0.99	Catnd2 Itga8
178	GO:0006512 [8]: ubiquitin cycle	3	3	219	354	12053	-2.79	0.0	0.05	0.01	AJ430384 G1p2 Usp18
179	GO:0045449 [6]: regulation of transcription	25	25	197	1530	10877	-2.81	0.0	0.34	0.16	Bcl11a Cited4 Cops5 Ehf Elf5 Etv1 Foxc1 Foxi1 Gata3 Hey1 Hlf Irf6 Irf7 Lmo4 Nfe2l3 Nfib Nr4a1 Peg3 Ppargc1a Satb1 Sox10 Spdef Tcfap2c Tcfcp2l1 Tcfcp2l2
180	GO:0019222 [4]: regulation of metabolism	28	28	194	1667	10740	-2.81	0.0	0.4	0.19	Acsl4 Atpif1 Bcl11a Cited4 Cops5 Ehf Elf5 Etv1 Foxc1 Foxi1 Gata3 Hey1 Hlf Irf6 Irf7 Lmo4 Nfe2l3 Nfib Nr4a1 Peg3 Ppargc1a Rnf128 Satb1 Sox10 Spdef Tcfap2c Tcfcp2l1 Tcfcp2l2
181	GO:0006767 [6]: water-soluble vitamin metabolism	2	2	220	27	12380	-2.83	0.0	2.39	0.97	Bbox1 Folr1
182	GO:0019219 [5]: regulation of nucleobase, nucleoside, nucleotide and nucleic acid metabolism	26	26	196	1536	10871	-2.86	0.0	0.43	0.21	Atpif1 Bcl11a Cited4 Cops5 Ehf Elf5 Etv1 Foxc1 Foxi1 Gata3 Hey1 Hlf Irf6 Irf7 Lmo4 Nfe2l3 Nfib Nr4a1 Peg3 Ppargc1a Satb1 Sox10 Spdef Tcfap2c Tcfcp2l1 Tcfcp2l2
183	GO:0009059 [5]: macromolecule biosynthesis	6	6	216	523	11884	-2.87	0.0	0.1	0.03	D3Bwg0562e Lalba Phlda1 Rnf128 Rpl23a St6galnac2
184	GO:0043283 [4]: biopolymer metabolism	21	21	201	1304	11103	-2.87	0.0	0.32	0.15	2210008M09Rik Adcy8 Anpep Casp12 Cpsf3 D3Bwg0562e Hist1h2bc Hspa1a Klk10 Klk11 Nfib Ppfibp2 Prss18 Prtn3 Rnf128 Satb1 St14 Tmprss2 Tmprss4 Uqcrc2 Usp18
185	GO:0006950 [4]: response to stress	11	11	211	796	11611	-2.87	0.0	0.17	0.08	Cd14 Daf1 Eif3s6ip Gpx2 Hspa1a Il17b Krt2-8 Lcp1 Pycard Saa1 Saa2
186	GO:0030149 [8]: sphingolipid catabolism	1	1	221	4	12403	-2.89	0.0	2.47	1.0	Cel
187	GO:0042036 [8]: negative regulation of cytokine biosynthesis	1	1	221	4	12403	-2.89	0.0	2.47	1.0	Rnf128
188	GO:0048167 [5]: regulation of synaptic plasticity	1	1	221	4	12403	-2.89	0.0	2.47	1.0	Catnd2
189	GO:0050828 [4]: regulation of liquid surface tension	1	1	221	4	12403	-2.89	0.0	2.47	1.0	Sftpd
190	GO:0001523 [7]: retinoid metabolism	1	1	221	4	12403	-2.89	0.0	2.47	1.0	Rbp1
191	GO:0001818 [7]: negative regulation of cytokine production	1	1	221	4	12403	-2.89	0.0	2.47	1.0	Rnf128
192	GO:0002011 [5]: morphogenesis of an epithelial sheet	1	1	221	4	12403	-2.89	0.0	2.47	1.0	Lama1
193	GO:0006544 [8]: glycine metabolism	1	1	221	4	12403	-2.89	0.0	2.47	1.0	Gldc
194	GO:0007549 [4]: dosage compensation	1	1	221	4	12403	-2.89	0.0	2.47	1.0	Xist
195	GO:0007566 [3]: embryo implantation	1	1	221	4	12403	-2.89	0.0	2.47	1.0	Ttpa
196	GO:0051244 [4]: regulation of cellular physiological process	10	10	212	408	11999	-2.89	0.0	1.6	0.73	Bcl2l14 Bnipl Cadps2 Casp12 Lama1 Mfge8 Nr4a1 Perp Pik3r1 Pycard
197	GO:0006955 [4]: immune response	15	15	207	697	11710	-2.91	0.0	1.31	0.62	Bcl11a Cd14 Daf1 G1p2 H2-Q1 Ifit1 Il17b Oas2 Oasl2 Pglyrp1 Pik3r1 Pycard Rnf128 Saa1 Saa2
198	GO:0019226 [5]: transmission of nerve impulse	5	5	217	152	12255	-2.91	0.0	1.94	0.77	Gabrp Gad1 Slc5a8 Slc5a9 Ugt8
199	GO:0050793 [3]: regulation of development	5	5	217	153	12254	-2.93	0.0	1.92	0.77	Catnd2 Igfbp2 Igfbp5 Lama1 Socs2
200	GO:0006730 [5]: one-carbon compound metabolism	2	2	220	29	12378	-2.94	0.0	2.28	0.97	Car2 Car6
201	GO:0006952 [5]: defense response	18	18	204	890	11517	-2.94	0.0	1.1	0.49	Bcl11a Blnk Cd14 Daf1 G1p2 H2-Q1 Ifit1 Il17b Oas2 Oasl2 Pglyrp1 Pik3r1 Pycard Rnf128 Saa1 Saa2 Tacstd1 Tacstd2
202	GO:0009308 [5]: amine metabolism	6	6	216	203	12204	-2.95	0.0	1.81	0.77	Arg1 Arg2 Bbox1 Gad1 Gldc Lao1
203	GO:0007156 [6]: homophilic cell adhesion	3	3	219	67	12340	-2.98	0.0	2.08	0.83	Dsc2 Dsg2 Pcdh21
204	GO:0008104 [4]: protein localization	6	6	216	503	11904	-3.0	0.0	0.12	0.05	Akap12 Ap1m2 Arf4 Folr1 Prkwnk4 Slc28a3
205	GO:0043085 [4]: positive regulation of enzyme activity	3	3	219	68	12339	-3.01	0.0	2.05	0.82	Adcy8 Nr4a1 Pycard
206	GO:0015980 [6]: energy derivation by oxidation of organic compounds	4	4	218	112	12295	-3.02	0.0	1.91	0.77	D3Bwg0562e Eno1 Ldh2 Mdh1
207	GO:0006793 [5]: phosphorus metabolism	8	8	214	603	11804	-3.04	0.0	0.16	0.08	2610018G03Rik Bub1 Dusp6 Hunk Krt2-8 Pik3r1 Prkwnk4 Stk39
208	GO:0006796 [6]: phosphate metabolism	8	8	214	603	11804	-3.04	0.0	0.16	0.08	2610018G03Rik Bub1 Dusp6 Hunk Krt2-8 Pik3r1 Prkwnk4 Stk39
209	GO:0016571 [10]: histone methylation	1	1	221	5	12402	-3.05	0.0	2.29	0.97	Satb1
210	GO:0019217 [6]: regulation of fatty acid metabolism	1	1	221	5	12402	-3.05	0.0	2.29	0.97	Acsl4
211	GO:0030199 [5]: collagen fibril organization	1	1	221	5	12402	-3.05	0.0	2.29	0.97	Col11a1
212	GO:0043064 [6]: flagellum organization and biogenesis	1	1	221	5	12402	-3.05	0.0	2.29	0.97	Klc3
213	GO:0045995 [4]: regulation of embryonic development	1	1	221	5	12402	-3.05	0.0	2.29	0.97	Lama1
214	GO:0048002 [6]: antigen presentation, peptide antigen	1	1	221	5	12402	-3.05	0.0	2.29	0.97	H2-Q1
215	GO:0006085 [8]: acetyl-CoA biosynthesis	1	1	221	5	12402	-3.05	0.0	2.29	0.97	Acas2l
216	GO:0006378 [8]: mRNA polyadenylylation	1	1	221	5	12402	-3.05	0.0	2.29	0.97	Cpsf3
217	GO:0006750 [7]: glutathione biosynthesis	1	1	221	5	12402	-3.05	0.0	2.29	0.97	Ggt1
218	GO:0009247 [8]: glycolipid biosynthesis	1	1	221	5	12402	-3.05	0.0	2.29	0.97	Ugt8
219	GO:0006928 [4]: cell motility	5	5	217	162	12245	-3.05	0.0	1.76	0.77	Chl1 Etv1 Il17b Lama1 St14
220	GO:0016043 [4]: cell organization and biogenesis	14	14	208	869	11538	-3.09	0.0	0.36	0.17	Hist1h2bc Hspa1a Igfbp2 Igfbp5 Klc3 Krt1-17 Krt1-18 Krt1-19 Krt2-7 Krt2-8 Lcp1 Satb1 Socs2 Tgfb2
221	GO:0048513 [3]: organ development	17	17	205	939	11468	-3.1	0.0	0.66	0.3	Anpep Bcl11a Catnd2 Chl1 Col11a1 Col9a2 Etv1 Foxc1 Foxi1 Hey1 Krt1-17 Lama1 Nfib Pik3r1 Slc5a1 Ugt8 Wnt5b
222	GO:0009887 [4]: organogenesis	17	17	205	933	11474	-3.1	0.0	0.68	0.3	Anpep Bcl11a Catnd2 Chl1 Col11a1 Col9a2 Etv1 Foxc1 Foxi1 Hey1 Krt1-17 Lama1 Nfib Pik3r1 Slc5a1 Ugt8 Wnt5b
223	GO:0006096 [8]: glycolysis	2	2	220	33	12374	-3.11	0.0	2.07	0.83	Eno1 Ldh2
224	GO:0008380 [7]: RNA splicing	1	1	221	196	12211	-3.14	0.0	0.03	0.0	2210008M09Rik
225	GO:0006813 [8]: potassium ion transport	4	4	218	120	12287	-3.15	0.0	1.75	0.77	Atp1a1 Atp1b1 Kcnk1 Kcnn4
226	GO:0009058 [4]: biosynthesis	14	14	208	832	11575	-3.15	0.0	0.46	0.23	Adcy8 Atp6v1b1 Bbox1 D3Bwg0562e Gad1 Ggt1 Lalba Phlda1 Rnf128 Rpl23a Slc5a8 Slc5a9 St6galnac2 Thedc1
227	GO:0007264 [6]: small GTPase mediated signal transduction	1	1	221	195	12212	-3.16	0.0	0.03	0.0	Arf4
228	GO:0006631 [6]: fatty acid metabolism	4	4	218	121	12286	-3.17	0.0	1.73	0.77	Acox2 Acsl4 Cte1 Thedc1
229	GO:0044249 [5]: cellular biosynthesis	14	14	208	796	11611	-3.18	0.0	0.57	0.27	Adcy8 Atp6v1b1 Bbox1 D3Bwg0562e Gad1 Ggt1 Lalba Phlda1 Rnf128 Rpl23a Slc5a8 Slc5a9 St6galnac2 Thedc1
230	GO:0000375 [8]: RNA splicing, via transesterification reactions	1	1	221	192	12215	-3.19	0.0	0.03	0.0	2210008M09Rik
231	GO:0000377 [9]: RNA splicing, via transesterification reactions with bulged adenosine as nucleophile	1	1	221	192	12215	-3.19	0.0	0.03	0.0	2210008M09Rik
232	GO:0000398 [8]: nuclear mRNA splicing, via spliceosome	1	1	221	192	12215	-3.19	0.0	0.03	0.0	2210008M09Rik
233	GO:0045664 [5]: regulation of neuron differentiation	1	1	221	6	12401	-3.19	0.0	2.15	0.88	Socs2
234	GO:0046466 [7]: membrane lipid catabolism	1	1	221	6	12401	-3.19	0.0	2.15	0.88	Cel
235	GO:0006664 [7]: glycolipid metabolism	1	1	221	6	12401	-3.19	0.0	2.15	0.88	Ugt8
236	GO:0006760 [6]: folic acid and derivative metabolism	1	1	221	6	12401	-3.19	0.0	2.15	0.88	Folr1
237	GO:0006825 [9]: copper ion transport	1	1	221	6	12401	-3.19	0.0	2.15	0.88	Cp
238	GO:0046907 [5]: intracellular transport	6	6	216	468	11939	-3.2	0.0	0.17	0.08	Akap12 Ap1m2 Arf4 Folr1 Klc3 Slc28a3
239	GO:0006259 [5]: DNA metabolism	5	5	217	416	11991	-3.2	0.0	0.14	0.07	Hist1h2bc Hspa1a Nfib Ppfibp2 Satb1
240	GO:0006643 [6]: membrane lipid metabolism	3	3	219	77	12330	-3.21	0.0	1.79	0.77	B4galt6 Cel Ugt8
241	GO:0016071 [6]: mRNA metabolism	2	2	220	250	12157	-3.23	0.0	0.06	0.02	2210008M09Rik Cpsf3
242	GO:0009613 [5]: response to pest, pathogen or parasite	7	7	215	509	11898	-3.23	0.0	0.21	0.1	Cd14 Daf1 Il17b Krt2-8 Pycard Saa1 Saa2
243	GO:0006092 [7]: main pathways of carbohydrate metabolism	3	3	219	78	12329	-3.24	0.0	1.77	0.77	Eno1 Ldh2 Mdh1
244	GO:0008632 [7]: apoptotic program	2	2	220	37	12370	-3.25	0.0	1.9	0.77	Nr4a1 Pycard
245	GO:0016310 [7]: phosphorylation	7	7	215	503	11904	-3.26	0.0	0.23	0.1	2610018G03Rik Bub1 Hunk Krt2-8 Pik3r1 Prkwnk4 Stk39
246	GO:0006629 [5]: lipid metabolism	9	9	213	425	11982	-3.27	0.0	1.04	0.46	Acox2 Acsl4 B4galt6 Cel Cte1 Fdps Rbp1 Thedc1 Ugt8
247	GO:0043207 [5]: response to external biotic stimulus	8	8	214	544	11863	-3.28	0.0	0.27	0.11	Cd14 Daf1 Il17b Krt2-8 Pglyrp1 Pycard Saa1 Saa2
248	GO:0019216 [5]: regulation of lipid metabolism	1	1	221	7	12400	-3.3	0.0	2.02	0.82	Acsl4
249	GO:0030148 [8]: sphingolipid biosynthesis	1	1	221	7	12400	-3.3	0.0	2.02	0.82	B4galt6
250	GO:0050708 [5]: regulation of protein secretion	1	1	221	7	12400	-3.3	0.0	2.02	0.82	Kcnn4
251	GO:0006635 [8]: fatty acid beta-oxidation	1	1	221	7	12400	-3.3	0.0	2.02	0.82	Acox2
252	GO:0006857 [6]: oligopeptide transport	1	1	221	7	12400	-3.3	0.0	2.02	0.82	Slc15a2
253	GO:0007215 [6]: glutamate signaling pathway	1	1	221	7	12400	-3.3	0.0	2.02	0.82	Homer2
254	GO:0046467 [7]: membrane lipid biosynthesis	2	2	220	39	12368	-3.32	0.0	1.82	0.77	B4galt6 Ugt8
255	GO:0006397 [7]: mRNA processing	2	2	220	240	12167	-3.32	0.0	0.07	0.02	2210008M09Rik Cpsf3
256	GO:0001501 [5]: skeletal development	3	3	219	83	12324	-3.33	0.0	1.65	0.75	Col11a1 Col9a2 Foxc1
257	GO:0019320 [8]: hexose catabolism	2	2	220	40	12367	-3.36	0.0	1.78	0.77	Eno1 Ldh2
258	GO:0046164 [6]: alcohol catabolism	2	2	220	40	12367	-3.36	0.0	1.78	0.77	Eno1 Ldh2
259	GO:0046365 [7]: monosaccharide catabolism	2	2	220	40	12367	-3.36	0.0	1.78	0.77	Eno1 Ldh2
260	GO:0006007 [9]: glucose catabolism	2	2	220	40	12367	-3.36	0.0	1.78	0.77	Eno1 Ldh2
261	GO:0006752 [7]: group transfer coenzyme metabolism	2	2	220	40	12367	-3.36	0.0	1.78	0.77	Atp6v1b1 Folr1
262	GO:0007167 [6]: enzyme linked receptor protein signaling pathway	1	1	221	177	12230	-3.38	0.0	0.04	0.0	D0H4S114
263	GO:0007268 [6]: synaptic transmission	4	4	218	138	12269	-3.38	0.0	1.43	0.67	Gabrp Gad1 Slc5a8 Slc5a9
264	GO:0042221 [6]: response to chemical substance	2	2	220	234	12173	-3.38	0.0	0.08	0.02	G1p2 Il17b
265	GO:0030154 [3]: cell differentiation	7	7	215	323	12084	-3.39	0.0	1.02	0.46	Bcl11a Gata3 Hey1 Pik3r1 Socs2 Sox10 Ugt8
266	GO:0015833 [5]: peptide transport	1	1	221	8	12399	-3.41	0.0	1.91	0.77	Slc15a2
267	GO:0016569 [9]: covalent chromatin modification	1	1	221	8	12399	-3.41	0.0	1.91	0.77	Satb1
268	GO:0016570 [10]: histone modification	1	1	221	8	12399	-3.41	0.0	1.91	0.77	Satb1
269	GO:0042552 [8]: myelination	1	1	221	8	12399	-3.41	0.0	1.91	0.77	Ugt8
270	GO:0042553 [7]: cellular nerve ensheathment	1	1	221	8	12399	-3.41	0.0	1.91	0.77	Ugt8
271	GO:0007272 [7]: ionic insulation of neurons by glial cells	1	1	221	8	12399	-3.41	0.0	1.91	0.77	Ugt8
272	GO:0007613 [4]: memory	1	1	221	8	12399	-3.41	0.0	1.91	0.77	Itga8
273	GO:0006986 [5]: response to unfolded protein	2	2	220	42	12365	-3.41	0.0	1.71	0.76	Eif3s6ip Hspa1a
274	GO:0006468 [8]: protein amino acid phosphorylation	7	7	215	457	11950	-3.41	0.0	0.34	0.16	2610018G03Rik Bub1 Hunk Krt2-8 Pik3r1 Prkwnk4 Stk39
275	GO:0009611 [5]: response to wounding	4	4	218	328	12079	-3.43	0.0	0.17	0.08	Cd14 Il17b Lcp1 Pycard
276	GO:0042113 [7]: B-cell activation	2	2	220	43	12364	-3.44	0.0	1.68	0.75	Bcl11a Pik3r1
277	GO:0009628 [5]: response to abiotic stimulus	5	5	217	367	12040	-3.46	0.0	0.24	0.1	Atp6v1b1 G1p2 Hspa1a Il17b Prom1
278	GO:0007411 [6]: axon guidance	2	2	220	44	12363	-3.47	0.0	1.64	0.74	Chl1 Etv1
279	GO:0017157 [6]: regulation of exocytosis	1	1	221	9	12398	-3.49	0.0	1.82	0.77	Cadps2
280	GO:0042558 [6]: pteridine and derivative metabolism	1	1	221	9	12398	-3.49	0.0	1.82	0.77	Folr1
281	GO:0051017 [10]: actin filament bundle formation	1	1	221	9	12398	-3.49	0.0	1.82	0.77	Lcp1
282	GO:0001502 [7]: cartilage condensation	1	1	221	9	12398	-3.49	0.0	1.82	0.77	Col11a1
283	GO:0001570 [4]: vasculogenesis	1	1	221	9	12398	-3.49	0.0	1.82	0.77	Hey1
284	GO:0006637 [7]: acyl-CoA metabolism	1	1	221	9	12398	-3.49	0.0	1.82	0.77	Cte1
285	GO:0006829 [9]: zinc ion transport	1	1	221	9	12398	-3.49	0.0	1.82	0.77	Slc39a4
286	GO:0006835 [7]: dicarboxylic acid transport	1	1	221	9	12398	-3.49	0.0	1.82	0.77	Slc1a1
287	GO:0008299 [7]: isoprenoid biosynthesis	1	1	221	9	12398	-3.49	0.0	1.82	0.77	Fdps
288	GO:0002009 [4]: morphogenesis of an epithelium	2	2	220	45	12362	-3.49	0.0	1.61	0.73	Lama1 Lmo4
289	GO:0000074 [6]: regulation of cell cycle	3	3	219	272	12135	-3.49	0.0	0.14	0.07	Cops5 Pycard Tgfb2
290	GO:0015992 [6]: proton transport	2	2	220	46	12361	-3.52	0.0	1.58	0.73	Atp6v1b1 Atp6v1c2
291	GO:0030098 [4]: lymphocyte differentiation	2	2	220	46	12361	-3.52	0.0	1.58	0.73	Bcl11a Pik3r1
292	GO:0006790 [5]: sulfur metabolism	2	2	220	47	12360	-3.54	0.0	1.55	0.7	Ggt1 Mgst1
293	GO:0007399 [5]: neurogenesis	4	4	218	303	12104	-3.56	0.0	0.23	0.1	Catnd2 Chl1 Etv1 Ugt8
294	GO:0006886 [6]: intracellular protein transport	5	5	217	339	12068	-3.57	0.0	0.32	0.15	Akap12 Ap1m2 Arf4 Folr1 Slc28a3
295	GO:0030593 [7]: neutrophil chemotaxis	1	1	221	10	12397	-3.57	0.0	1.73	0.77	Il17b
296	GO:0044242 [6]: cellular lipid catabolism	1	1	221	10	12397	-3.57	0.0	1.73	0.77	Cel
297	GO:0051046 [4]: regulation of secretion	1	1	221	10	12397	-3.57	0.0	1.73	0.77	Kcnn4
298	GO:0051216 [6]: cartilage development	1	1	221	10	12397	-3.57	0.0	1.73	0.77	Col11a1
299	GO:0001508 [6]: regulation of action potential	1	1	221	10	12397	-3.57	0.0	1.73	0.77	Ugt8
300	GO:0001709 [5]: cell fate determination	1	1	221	10	12397	-3.57	0.0	1.73	0.77	Gata3
301	GO:0005978 [8]: glycogen biosynthesis	1	1	221	10	12397	-3.57	0.0	1.73	0.77	D3Bwg0562e
302	GO:0006084 [7]: acetyl-CoA metabolism	1	1	221	10	12397	-3.57	0.0	1.73	0.77	Acas2l
303	GO:0006910 [8]: phagocytosis, recognition	1	1	221	10	12397	-3.57	0.0	1.73	0.77	Mfge8
304	GO:0007222 [7]: frizzled signaling pathway	1	1	221	10	12397	-3.57	0.0	1.73	0.77	Fzd9
305	GO:0007416 [6]: synaptogenesis	1	1	221	10	12397	-3.57	0.0	1.73	0.77	Catnd2
306	GO:0009250 [7]: glucan biosynthesis	1	1	221	10	12397	-3.57	0.0	1.73	0.77	D3Bwg0562e
307	GO:0050790 [3]: regulation of enzyme activity	3	3	219	99	12308	-3.57	0.0	1.32	0.62	Adcy8 Nr4a1 Pycard
308	GO:0007010 [6]: cytoskeleton organization and biogenesis	6	6	216	349	12058	-3.58	0.0	0.52	0.26	Krt1-17 Krt1-18 Krt1-19 Krt2-7 Krt2-8 Lcp1
309	GO:0051049 [5]: regulation of transport	2	2	220	49	12358	-3.59	0.0	1.49	0.69	Cadps2 Mfge8
310	GO:0008610 [6]: lipid biosynthesis	4	4	218	163	12244	-3.59	0.0	1.08	0.49	B4galt6 Fdps Thedc1 Ugt8
311	GO:0035264 [4]: body growth	1	1	221	11	12396	-3.64	0.0	1.65	0.75	Socs2
312	GO:0040014 [5]: regulation of body size	1	1	221	11	12396	-3.64	0.0	1.65	0.75	Socs2
313	GO:0042044 [5]: fluid transport	1	1	221	11	12396	-3.64	0.0	1.65	0.75	Aqp5
314	GO:0045761 [4]: regulation of adenylate cyclase activity	1	1	221	11	12396	-3.64	0.0	1.65	0.75	Adcy8
315	GO:0045762 [5]: positive regulation of adenylate cyclase activity	1	1	221	11	12396	-3.64	0.0	1.65	0.75	Adcy8
316	GO:0050808 [5]: synapse organization and biogenesis	1	1	221	11	12396	-3.64	0.0	1.65	0.75	Catnd2
317	GO:0006833 [6]: water transport	1	1	221	11	12396	-3.64	0.0	1.65	0.75	Aqp5
318	GO:0007190 [6]: adenylate cyclase activation	1	1	221	11	12396	-3.64	0.0	1.65	0.75	Adcy8
319	GO:0008366 [6]: nerve ensheathment	1	1	221	11	12396	-3.64	0.0	1.65	0.75	Ugt8
320	GO:0009790 [3]: embryonic development	4	4	218	170	12237	-3.64	0.0	1.0	0.45	Foxi1 Lama1 Lmo4 Tcfap2c
321	GO:0006959 [5]: humoral immune response	1	1	221	155	12252	-3.64	0.0	0.06	0.02	Daf1
322	GO:0015849 [5]: organic acid transport	2	2	220	52	12355	-3.65	0.0	1.41	0.67	Slc12a8 Slc1a1
323	GO:0046942 [6]: carboxylic acid transport	2	2	220	52	12355	-3.65	0.0	1.41	0.67	Slc12a8 Slc1a1
324	GO:0009719 [4]: response to endogenous stimulus	1	1	221	153	12254	-3.67	0.0	0.07	0.02	Hspa1a
325	GO:0007160 [5]: cell-matrix adhesion	2	2	220	53	12354	-3.67	0.0	1.38	0.66	Itga8 Mia1
326	GO:0043118 [4]: negative regulation of physiological process	5	5	217	274	12133	-3.67	0.0	0.61	0.29	Atpif1 Nr4a1 Pik3r1 Rnf128 Tcfcp2l1
327	GO:0017148 [7]: negative regulation of protein biosynthesis	1	1	221	12	12395	-3.7	0.0	1.58	0.73	Rnf128
328	GO:0042551 [5]: nerve maturation	1	1	221	12	12395	-3.7	0.0	1.58	0.73	Ugt8
329	GO:0006029 [7]: proteoglycan metabolism	1	1	221	12	12395	-3.7	0.0	1.58	0.73	Col11a1
330	GO:0006171 [8]: cAMP biosynthesis	1	1	221	12	12395	-3.7	0.0	1.58	0.73	Adcy8
331	GO:0006471 [8]: protein amino acid ADP-ribosylation	1	1	221	12	12395	-3.7	0.0	1.58	0.73	Gna14
332	GO:0006672 [9]: ceramide metabolism	1	1	221	12	12395	-3.7	0.0	1.58	0.73	Cel
333	GO:0006911 [8]: phagocytosis, engulfment	1	1	221	12	12395	-3.7	0.0	1.58	0.73	Mfge8
334	GO:0016051 [6]: carbohydrate biosynthesis	2	2	220	55	12352	-3.7	0.0	1.33	0.62	D3Bwg0562e Lalba
335	GO:0051276 [6]: chromosome organization and biogenesis	3	3	219	236	12171	-3.71	0.0	0.23	0.1	Hist1h2bc Hspa1a Satb1
336	GO:0006974 [5]: response to DNA damage stimulus	1	1	221	148	12259	-3.72	0.0	0.07	0.02	Hspa1a
337	GO:0007001 [7]: chromosome organization and biogenesis (sensu Eukaryota)	3	3	219	231	12176	-3.73	0.0	0.24	0.1	Hist1h2bc Hspa1a Satb1
338	GO:0016192 [5]: vesicle-mediated transport	4	4	218	243	12164	-3.76	0.0	0.45	0.23	4933425F03Rik Ap1m2 Cadps2 Mfge8
339	GO:0006366 [8]: transcription from Pol II promoter	3	3	219	225	12182	-3.76	0.0	0.26	0.11	Lmo4 Tcfap2c Tcfcp2l1
340	GO:0006954 [5]: inflammatory response	3	3	219	120	12287	-3.76	0.0	1.0	0.45	Cd14 Il17b Pycard
341	GO:0017015 [5]: regulation of transforming growth factor beta receptor signaling pathway	1	1	221	13	12394	-3.76	0.0	1.51	0.7	D0H4S114
342	GO:0019395 [7]: fatty acid oxidation	1	1	221	13	12394	-3.76	0.0	1.51	0.7	Acox2
343	GO:0030574 [9]: collagen catabolism	1	1	221	13	12394	-3.76	0.0	1.51	0.7	Prtn3
344	GO:0046058 [8]: cAMP metabolism	1	1	221	13	12394	-3.76	0.0	1.51	0.7	Adcy8
345	GO:0046519 [8]: sphingoid metabolism	1	1	221	13	12394	-3.76	0.0	1.51	0.7	Cel
346	GO:0001839 [6]: neural plate morphogenesis	1	1	221	13	12394	-3.76	0.0	1.51	0.7	Lmo4
347	GO:0001841 [6]: neural tube formation	1	1	221	13	12394	-3.76	0.0	1.51	0.7	Lmo4
348	GO:0001843 [6]: neural tube closure	1	1	221	13	12394	-3.76	0.0	1.51	0.7	Lmo4
349	GO:0007585 [4]: respiratory gaseous exchange	1	1	221	13	12394	-3.76	0.0	1.51	0.7	Sftpd
350	GO:0006818 [5]: hydrogen transport	2	2	220	59	12348	-3.77	0.0	1.23	0.58	Atp6v1b1 Atp6v1c2
351	GO:0035295 [3]: tube development	2	2	220	60	12347	-3.78	0.0	1.21	0.57	Lmo4 Nfib
352	GO:0006457 [7]: protein folding	2	2	220	186	12221	-3.79	0.0	0.17	0.08	Eif3s6ip Hspa1a
353	GO:0006897 [6]: endocytosis	3	3	219	126	12281	-3.8	0.0	0.93	0.41	4933425F03Rik Ap1m2 Mfge8
354	GO:0030595 [6]: immune cell chemotaxis	1	1	221	14	12393	-3.81	0.0	1.45	0.69	Il17b
355	GO:0030641 [8]: hydrogen ion homeostasis	1	1	221	14	12393	-3.81	0.0	1.45	0.69	Atp6v1b1
356	GO:0042472 [6]: inner ear morphogenesis	1	1	221	14	12393	-3.81	0.0	1.45	0.69	Foxi1
357	GO:0043284 [5]: biopolymer biosynthesis	1	1	221	14	12393	-3.81	0.0	1.45	0.69	D3Bwg0562e
358	GO:0000271 [6]: polysaccharide biosynthesis	1	1	221	14	12393	-3.81	0.0	1.45	0.69	D3Bwg0562e
359	GO:0006479 [9]: protein amino acid methylation	1	1	221	14	12393	-3.81	0.0	1.45	0.69	Satb1
360	GO:0006885 [9]: regulation of pH	1	1	221	14	12393	-3.81	0.0	1.45	0.69	Atp6v1b1
361	GO:0009306 [4]: protein secretion	1	1	221	14	12393	-3.81	0.0	1.45	0.69	Kcnn4
362	GO:0009108 [7]: coenzyme biosynthesis	2	2	220	62	12345	-3.82	0.0	1.17	0.55	Atp6v1b1 Ggt1
363	GO:0006357 [8]: regulation of transcription from Pol II promoter	2	2	220	181	12226	-3.82	0.0	0.18	0.08	Tcfap2c Tcfcp2l1
364	GO:0000279 [6]: M phase	1	1	221	138	12269	-3.83	0.0	0.09	0.03	Bub1
365	GO:0009890 [6]: negative regulation of biosynthesis	1	1	221	15	12392	-3.85	0.0	1.4	0.67	Rnf128
366	GO:0042401 [7]: biogenic amine biosynthesis	1	1	221	15	12392	-3.85	0.0	1.4	0.67	Bbox1
367	GO:0050764 [7]: regulation of phagocytosis	1	1	221	15	12392	-3.85	0.0	1.4	0.67	Mfge8
368	GO:0050766 [8]: positive regulation of phagocytosis	1	1	221	15	12392	-3.85	0.0	1.4	0.67	Mfge8
369	GO:0050900 [6]: immune cell migration	1	1	221	15	12392	-3.85	0.0	1.4	0.67	Il17b
370	GO:0001838 [5]: embryonic epithelial tube formation	1	1	221	15	12392	-3.85	0.0	1.4	0.67	Lmo4
371	GO:0007565 [5]: pregnancy	1	1	221	15	12392	-3.85	0.0	1.4	0.67	Ttpa
372	GO:0008544 [7]: epidermis development	1	1	221	15	12392	-3.85	0.0	1.4	0.67	Krt1-17
373	GO:0009069 [7]: serine family amino acid metabolism	1	1	221	15	12392	-3.85	0.0	1.4	0.67	Gldc
374	GO:0009892 [5]: negative regulation of metabolism	3	3	219	139	12268	-3.86	0.0	0.78	0.35	Atpif1 Rnf128 Tcfcp2l1
375	GO:0043066 [7]: negative regulation of apoptosis	2	2	220	65	12342	-3.86	0.0	1.11	0.5	Nr4a1 Pik3r1
376	GO:0000278 [6]: mitotic cell cycle	1	1	221	135	12272	-3.86	0.0	0.09	0.03	Bub1
377	GO:0007517 [5]: muscle development	1	1	221	135	12272	-3.86	0.0	0.09	0.03	Etv1
378	GO:0043069 [6]: negative regulation of programmed cell death	2	2	220	66	12341	-3.87	0.0	1.09	0.49	Nr4a1 Pik3r1
379	GO:0006605 [7]: protein targeting	3	3	219	192	12215	-3.88	0.0	0.4	0.19	Akap12 Folr1 Slc28a3
380	GO:0019953 [4]: sexual reproduction	3	3	219	153	12254	-3.89	0.0	0.66	0.3	2810422M04Rik Ggt1 Mfge8
381	GO:0000003 [3]: reproduction	3	3	219	153	12254	-3.89	0.0	0.66	0.3	2810422M04Rik Ggt1 Mfge8
382	GO:0050777 [6]: negative regulation of immune response	1	1	221	16	12391	-3.9	0.0	1.35	0.63	Rnf128
383	GO:0008213 [8]: protein amino acid alkylation	1	1	221	16	12391	-3.9	0.0	1.35	0.63	Satb1
384	GO:0009101 [7]: glycoprotein biosynthesis	2	2	220	69	12338	-3.9	0.0	1.03	0.46	Phlda1 St6galnac2
385	GO:0006006 [8]: glucose metabolism	2	2	220	70	12337	-3.91	0.0	1.02	0.46	Eno1 Ldh2
386	GO:0006066 [5]: alcohol metabolism	2	2	220	165	12242	-3.92	0.0	0.23	0.1	Eno1 Ldh2
387	GO:0006323 [6]: DNA packaging	2	2	220	164	12243	-3.92	0.0	0.23	0.1	Hist1h2bc Satb1
388	GO:0051188 [6]: cofactor biosynthesis	2	2	220	71	12336	-3.93	0.0	1.0	0.45	Atp6v1b1 Ggt1
389	GO:0000280 [7]: nuclear division	1	1	221	129	12278	-3.93	0.0	0.1	0.04	Bub1
390	GO:0030004 [7]: monovalent inorganic cation homeostasis	1	1	221	17	12390	-3.93	0.0	1.3	0.62	Atp6v1b1
391	GO:0042398 [6]: amino acid derivative biosynthesis	1	1	221	17	12390	-3.93	0.0	1.3	0.62	Bbox1
392	GO:0045807 [7]: positive regulation of endocytosis	1	1	221	17	12390	-3.93	0.0	1.3	0.62	Mfge8
393	GO:0051248 [6]: negative regulation of protein metabolism	1	1	221	17	12390	-3.93	0.0	1.3	0.62	Rnf128
394	GO:0007612 [4]: learning	1	1	221	17	12390	-3.93	0.0	1.3	0.62	Catnd2
395	GO:0008217 [5]: regulation of blood pressure	1	1	221	17	12390	-3.93	0.0	1.3	0.62	Agt
396	GO:0006281 [6]: DNA repair	1	1	221	127	12280	-3.94	0.0	0.11	0.04	Hspa1a
397	GO:0009100 [7]: glycoprotein metabolism	2	2	220	74	12333	-3.95	0.0	0.95	0.42	Phlda1 St6galnac2
398	GO:0007409 [6]: axonogenesis	2	2	220	76	12331	-3.97	0.0	0.92	0.41	Chl1 Etv1
399	GO:0006325 [7]: establishment and/or maintenance of chromatin architecture	2	2	220	155	12252	-3.97	0.0	0.27	0.11	Hist1h2bc Satb1
400	GO:0015749 [6]: monosaccharide transport	1	1	221	18	12389	-3.97	0.0	1.25	0.59	Slc5a1
401	GO:0015758 [8]: glucose transport	1	1	221	18	12389	-3.97	0.0	1.25	0.59	Slc5a1
402	GO:0016331 [5]: morphogenesis of embryonic epithelium	1	1	221	18	12389	-3.97	0.0	1.25	0.59	Lmo4
403	GO:0050767 [4]: regulation of neurogenesis	1	1	221	18	12389	-3.97	0.0	1.25	0.59	Catnd2
404	GO:0007398 [6]: ectoderm development	1	1	221	18	12389	-3.97	0.0	1.25	0.59	Krt1-17
405	GO:0008645 [7]: hexose transport	1	1	221	18	12389	-3.97	0.0	1.25	0.59	Slc5a1
406	GO:0009116 [6]: nucleoside metabolism	1	1	221	18	12389	-3.97	0.0	1.25	0.59	Atpif1
407	GO:0048514 [5]: blood vessel morphogenesis	2	2	220	77	12330	-3.98	0.0	0.9	0.41	Anpep Hey1
408	GO:0009582 [6]: detection of abiotic stimulus	2	2	220	81	12326	-4.0	0.0	0.84	0.37	Atp6v1b1 Prom1
409	GO:0019221 [6]: cytokine and chemokine mediated signaling pathway	1	1	221	19	12388	-4.01	0.0	1.21	0.57	Iigp1
410	GO:0044272 [6]: sulfur compound biosynthesis	1	1	221	19	12388	-4.01	0.0	1.21	0.57	Ggt1
411	GO:0045047 [6]: protein-ER targeting	1	1	221	19	12388	-4.01	0.0	1.21	0.57	Folr1
412	GO:0006612 [8]: protein-membrane targeting	1	1	221	19	12388	-4.01	0.0	1.21	0.57	Folr1
413	GO:0007223 [7]: frizzled-2 signaling pathway	1	1	221	19	12388	-4.01	0.0	1.21	0.57	Wnt5b
414	GO:0009117 [6]: nucleotide metabolism	2	2	220	146	12261	-4.01	0.0	0.3	0.13	Adcy8 Atp6v1b1
415	GO:0016055 [6]: Wnt receptor signaling pathway	2	2	220	85	12322	-4.03	0.0	0.79	0.35	Fzd9 Wnt5b
416	GO:0042471 [5]: ear morphogenesis	1	1	221	20	12387	-4.03	0.0	1.17	0.55	Foxi1
417	GO:0051241 [5]: negative regulation of organismal physiological process	1	1	221	20	12387	-4.03	0.0	1.17	0.55	Rnf128
418	GO:0000723 [8]: telomere maintenance	1	1	221	20	12387	-4.03	0.0	1.17	0.55	Hspa1a
419	GO:0000067 [6]: DNA replication and chromosome cycle	1	1	221	118	12289	-4.03	0.0	0.13	0.05	Nfib
420	GO:0001568 [4]: blood vessel development	2	2	220	87	12320	-4.04	0.0	0.76	0.34	Anpep Hey1
421	GO:0016481 [7]: negative regulation of transcription	1	1	221	116	12291	-4.05	0.0	0.13	0.06	Tcfcp2l1
422	GO:0009795 [4]: embryonic morphogenesis	2	2	220	88	12319	-4.05	0.0	0.75	0.33	Foxi1 Lmo4
423	GO:0051243 [5]: negative regulation of cellular physiological process	2	2	220	134	12273	-4.05	0.0	0.37	0.17	Nr4a1 Pik3r1
424	GO:0019318 [7]: hexose metabolism	2	2	220	90	12317	-4.06	0.0	0.73	0.32	Eno1 Ldh2
425	GO:0005996 [6]: monosaccharide metabolism	2	2	220	92	12315	-4.06	0.0	0.7	0.31	Eno1 Ldh2
426	GO:0045935 [6]: positive regulation of nucleobase, nucleoside, nucleotide and nucleic acid metabolism	2	2	220	94	12313	-4.06	0.0	0.68	0.3	Cited4 Ppargc1a
427	GO:0045941 [7]: positive regulation of transcription	2	2	220	93	12314	-4.07	0.0	0.69	0.31	Cited4 Ppargc1a
428	GO:0030217 [5]: T-cell differentiation	1	1	221	21	12386	-4.07	0.0	1.13	0.51	Bcl11a
429	GO:0048469 [4]: cell maturation	1	1	221	21	12386	-4.07	0.0	1.13	0.51	Ugt8
430	GO:0046649 [6]: lymphocyte activation	2	2	220	96	12311	-4.07	0.0	0.66	0.3	Bcl11a Pik3r1
431	GO:0048232 [6]: male gamete generation	2	2	220	98	12309	-4.07	0.0	0.64	0.3	2810422M04Rik Ggt1
432	GO:0007283 [7]: spermatogenesis	2	2	220	98	12309	-4.07	0.0	0.64	0.3	2810422M04Rik Ggt1
433	GO:0009893 [5]: positive regulation of metabolism	2	2	220	129	12278	-4.08	0.0	0.39	0.19	Cited4 Ppargc1a
434	GO:0007276 [5]: gametogenesis	2	2	220	129	12278	-4.08	0.0	0.39	0.19	2810422M04Rik Ggt1
435	GO:0045045 [5]: secretory pathway	2	2	220	99	12308	-4.08	0.0	0.63	0.29	Cadps2 Folr1
436	GO:0009165 [6]: nucleotide biosynthesis	2	2	220	102	12305	-4.08	0.0	0.6	0.29	Adcy8 Atp6v1b1
437	GO:0045934 [6]: negative regulation of nucleobase, nucleoside, nucleotide and nucleic acid metabolism	2	2	220	120	12287	-4.08	0.0	0.45	0.23	Atpif1 Tcfcp2l1
438	GO:0042330 [5]: taxis	2	2	220	101	12306	-4.09	0.0	0.61	0.29	G1p2 Il17b
439	GO:0006935 [6]: chemotaxis	2	2	220	101	12306	-4.09	0.0	0.61	0.29	G1p2 Il17b
440	GO:0001775 [4]: cell activation	2	2	220	106	12301	-4.09	0.0	0.56	0.27	Bcl11a Pik3r1
441	GO:0051239 [4]: regulation of organismal physiological process	1	1	221	111	12296	-4.09	0.0	0.15	0.07	Rnf128
442	GO:0045321 [5]: immune cell activation	2	2	220	105	12302	-4.09	0.0	0.57	0.27	Bcl11a Pik3r1
443	GO:0006099 [8]: tricarboxylic acid cycle	1	1	221	22	12385	-4.09	0.0	1.09	0.49	Mdh1
444	GO:0007189 [9]: G-protein signaling, adenylate cyclase activating pathway	1	1	221	22	12385	-4.09	0.0	1.09	0.49	Adcy8
445	GO:0009190 [7]: cyclic nucleotide biosynthesis	1	1	221	22	12385	-4.09	0.0	1.09	0.49	Adcy8
446	GO:0030097 [5]: hemopoiesis	2	2	220	107	12300	-4.1	0.0	0.55	0.27	Bcl11a Pik3r1
447	GO:0009566 [5]: fertilization	1	1	221	23	12384	-4.11	0.0	1.06	0.48	Mfge8
448	GO:0001656 [7]: metanephros development	1	1	221	23	12384	-4.11	0.0	1.06	0.48	Slc5a1
449	GO:0007338 [6]: fertilization (sensu Metazoa)	1	1	221	23	12384	-4.11	0.0	1.06	0.48	Mfge8
450	GO:0007602 [8]: phototransduction	1	1	221	23	12384	-4.11	0.0	1.06	0.48	Prom1
451	GO:0030155 [4]: regulation of cell adhesion	1	1	221	24	12383	-4.15	0.0	1.03	0.46	Lama1
452	GO:0001822 [6]: kidney development	1	1	221	24	12383	-4.15	0.0	1.03	0.46	Slc5a1
453	GO:0006909 [7]: phagocytosis	1	1	221	24	12383	-4.15	0.0	1.03	0.46	Mfge8
454	GO:0030324 [5]: lung development	1	1	221	25	12382	-4.16	0.0	1.0	0.45	Nfib
455	GO:0009583 [7]: detection of light	1	1	221	26	12381	-4.18	0.0	0.97	0.43	Prom1
456	GO:0030100 [6]: regulation of endocytosis	1	1	221	26	12381	-4.18	0.0	0.97	0.43	Mfge8
457	GO:0030323 [4]: respiratory tube development	1	1	221	26	12381	-4.18	0.0	0.97	0.43	Nfib
458	GO:0006979 [5]: response to oxidative stress	1	1	221	26	12381	-4.18	0.0	0.97	0.43	Gpx2
459	GO:0009416 [7]: response to light	1	1	221	26	12381	-4.18	0.0	0.97	0.43	Prom1
460	GO:0016311 [7]: dephosphorylation	1	1	221	99	12308	-4.2	0.0	0.18	0.08	Dusp6
461	GO:0030182 [4]: neuron differentiation	1	1	221	27	12380	-4.2	0.0	0.94	0.42	Socs2
462	GO:0009187 [7]: cyclic nucleotide metabolism	1	1	221	27	12380	-4.2	0.0	0.94	0.42	Adcy8
463	GO:0009408 [5]: response to heat	1	1	221	27	12380	-4.2	0.0	0.94	0.42	Hspa1a
464	GO:0006470 [8]: protein amino acid dephosphorylation	1	1	221	97	12310	-4.22	0.0	0.19	0.09	Dusp6
465	GO:0019941 [9]: modification-dependent protein catabolism	1	1	221	96	12311	-4.22	0.0	0.2	0.09	Usp18
466	GO:0015931 [5]: nucleobase, nucleoside, nucleotide and nucleic acid transport	1	1	221	28	12379	-4.22	0.0	0.91	0.41	Slc28a3
467	GO:0001655 [5]: urogenital system development	1	1	221	28	12379	-4.22	0.0	0.91	0.41	Slc5a1
468	GO:0005977 [8]: glycogen metabolism	1	1	221	28	12379	-4.22	0.0	0.91	0.41	D3Bwg0562e
469	GO:0006073 [7]: glucan metabolism	1	1	221	28	12379	-4.22	0.0	0.91	0.41	D3Bwg0562e
470	GO:0006958 [7]: complement activation, classical pathway	1	1	221	28	12379	-4.22	0.0	0.91	0.41	Daf1
471	GO:0006461 [7]: protein complex assembly	1	1	221	95	12312	-4.23	0.0	0.2	0.09	Hist1h2bc
472	GO:0006511 [10]: ubiquitin-dependent protein catabolism	1	1	221	94	12313	-4.23	0.0	0.2	0.1	Usp18
473	GO:0030030 [5]: cell projection organization and biogenesis	1	1	221	29	12378	-4.23	0.0	0.88	0.4	Klc3
474	GO:0042035 [7]: regulation of cytokine biosynthesis	1	1	221	29	12378	-4.23	0.0	0.88	0.4	Rnf128
475	GO:0042157 [7]: lipoprotein metabolism	1	1	221	29	12378	-4.23	0.0	0.88	0.4	Apoc1
476	GO:0045597 [5]: positive regulation of cell differentiation	1	1	221	29	12378	-4.23	0.0	0.88	0.4	Socs2
477	GO:0030029 [7]: actin filament-based process	1	1	221	93	12314	-4.24	0.0	0.21	0.1	Lcp1
478	GO:0006260 [6]: DNA replication	1	1	221	93	12314	-4.24	0.0	0.21	0.1	Nfib
479	GO:0019883 [6]: antigen presentation, endogenous antigen	1	1	221	30	12377	-4.25	0.0	0.86	0.38	H2-Q1
480	GO:0006753 [8]: nucleoside phosphate metabolism	1	1	221	30	12377	-4.25	0.0	0.86	0.38	Atp6v1b1
481	GO:0006754 [7]: ATP biosynthesis	1	1	221	30	12377	-4.25	0.0	0.86	0.38	Atp6v1b1
482	GO:0019885 [6]: antigen processing, endogenous antigen via MHC class I	1	1	221	31	12376	-4.26	0.0	0.84	0.37	H2-Q1
483	GO:0001817 [6]: regulation of cytokine production	1	1	221	31	12376	-4.26	0.0	0.84	0.37	Rnf128
484	GO:0006112 [7]: energy reserve metabolism	1	1	221	31	12376	-4.26	0.0	0.84	0.37	D3Bwg0562e
485	GO:0009966 [4]: regulation of signal transduction	1	1	221	91	12316	-4.26	0.0	0.22	0.1	D0H4S114
486	GO:0000087 [7]: M phase of mitotic cell cycle	1	1	221	90	12317	-4.27	0.0	0.22	0.1	Bub1
487	GO:0007067 [8]: mitosis	1	1	221	89	12318	-4.27	0.0	0.23	0.1	Bub1
488	GO:0009792 [4]: embryonic development (sensu Metazoa)	1	1	221	88	12319	-4.28	0.0	0.23	0.1	Tcfap2c
489	GO:0044264 [6]: cellular polysaccharide metabolism	1	1	221	32	12375	-4.28	0.0	0.81	0.35	D3Bwg0562e
490	GO:0009266 [6]: response to temperature	1	1	221	32	12375	-4.28	0.0	0.81	0.35	Hspa1a
491	GO:0009889 [5]: regulation of biosynthesis	1	1	221	87	12320	-4.28	0.0	0.23	0.1	Rnf128
492	GO:0030036 [8]: actin cytoskeleton organization and biogenesis	1	1	221	87	12320	-4.28	0.0	0.23	0.1	Lcp1
493	GO:0035239 [4]: tube morphogenesis	1	1	221	33	12374	-4.29	0.0	0.79	0.35	Lmo4
494	GO:0048468 [3]: cell development	1	1	221	33	12374	-4.29	0.0	0.79	0.35	Ugt8
495	GO:0007015 [9]: actin filament organization	1	1	221	33	12374	-4.29	0.0	0.79	0.35	Lcp1
496	GO:0007188 [8]: G-protein signaling, coupled to cAMP nucleotide second messenger	1	1	221	33	12374	-4.29	0.0	0.79	0.35	Adcy8
497	GO:0030334 [6]: regulation of cell migration	1	1	221	34	12373	-4.3	0.0	0.77	0.35	Lama1
498	GO:0042089 [6]: cytokine biosynthesis	1	1	221	34	12373	-4.3	0.0	0.77	0.35	Rnf128
499	GO:0046034 [6]: ATP metabolism	1	1	221	34	12373	-4.3	0.0	0.77	0.35	Atp6v1b1
500	GO:0051270 [5]: regulation of cell motility	1	1	221	34	12373	-4.3	0.0	0.77	0.35	Lama1
501	GO:0005976 [5]: polysaccharide metabolism	1	1	221	34	12373	-4.3	0.0	0.77	0.35	D3Bwg0562e
502	GO:0008015 [4]: circulation	1	1	221	34	12373	-4.3	0.0	0.77	0.35	Agt
503	GO:0008643 [5]: carbohydrate transport	1	1	221	34	12373	-4.3	0.0	0.77	0.35	Slc5a1
504	GO:0016568 [8]: chromatin modification	1	1	221	83	12324	-4.3	0.0	0.25	0.11	Satb1
505	GO:0006333 [8]: chromatin assembly or disassembly	1	1	221	83	12324	-4.3	0.0	0.25	0.11	Hist1h2bc
506	GO:0042107 [5]: cytokine metabolism	1	1	221	35	12372	-4.31	0.0	0.75	0.33	Rnf128
507	GO:0019932 [6]: second-messenger-mediated signaling	1	1	221	82	12325	-4.31	0.0	0.26	0.11	Adcy8
508	GO:0006417 [6]: regulation of protein biosynthesis	1	1	221	81	12326	-4.32	0.0	0.26	0.11	Rnf128
509	GO:0045165 [4]: cell fate commitment	1	1	221	36	12371	-4.32	0.0	0.73	0.32	Gata3
510	GO:0050876 [4]: reproductive physiological process	1	1	221	37	12370	-4.33	0.0	0.71	0.31	Ttpa
511	GO:0007187 [7]: G-protein signaling, coupled to cyclic nucleotide second messenger	1	1	221	37	12370	-4.33	0.0	0.71	0.31	Adcy8
512	GO:0045892 [8]: negative regulation of transcription, DNA-dependent	1	1	221	78	12329	-4.34	0.0	0.28	0.12	Tcfcp2l1
513	GO:0050776 [5]: regulation of immune response	1	1	221	78	12329	-4.34	0.0	0.28	0.12	Rnf128
514	GO:0006725 [5]: aromatic compound metabolism	1	1	221	77	12330	-4.34	0.0	0.29	0.12	Folr1
515	GO:0019933 [8]: cAMP-mediated signaling	1	1	221	38	12369	-4.34	0.0	0.69	0.31	Adcy8
516	GO:0048511 [3]: rhythmic process	1	1	221	38	12369	-4.34	0.0	0.69	0.31	Hlf
517	GO:0001816 [5]: cytokine production	1	1	221	38	12369	-4.34	0.0	0.69	0.31	Rnf128
518	GO:0009145 [8]: purine nucleoside triphosphate biosynthesis	1	1	221	38	12369	-4.34	0.0	0.69	0.31	Atp6v1b1
519	GO:0009201 [8]: ribonucleoside triphosphate biosynthesis	1	1	221	38	12369	-4.34	0.0	0.69	0.31	Atp6v1b1
520	GO:0009206 [9]: purine ribonucleoside triphosphate biosynthesis	1	1	221	38	12369	-4.34	0.0	0.69	0.31	Atp6v1b1
521	GO:0006836 [5]: neurotransmitter transport	1	1	221	39	12368	-4.35	0.0	0.68	0.3	Slc6a15
522	GO:0006865 [6]: amino acid transport	1	1	221	39	12368	-4.35	0.0	0.68	0.3	Slc12a8
523	GO:0051094 [4]: positive regulation of development	1	1	221	40	12367	-4.35	0.0	0.66	0.3	Socs2
524	GO:0051246 [5]: regulation of protein metabolism	1	1	221	75	12332	-4.35	0.0	0.3	0.13	Rnf128
525	GO:0006576 [6]: biogenic amine metabolism	1	1	221	40	12367	-4.35	0.0	0.66	0.3	Bbox1
526	GO:0015837 [5]: amine transport	1	1	221	41	12366	-4.36	0.0	0.64	0.3	Slc12a8
527	GO:0040029 [3]: regulation of gene expression, epigenetic	1	1	221	41	12366	-4.36	0.0	0.64	0.3	Xist
528	GO:0006800 [5]: oxygen and reactive oxygen species metabolism	1	1	221	41	12366	-4.36	0.0	0.64	0.3	Gpx2
529	GO:0009142 [7]: nucleoside triphosphate biosynthesis	1	1	221	41	12366	-4.36	0.0	0.64	0.3	Atp6v1b1
530	GO:0050817 [3]: coagulation	1	1	221	43	12364	-4.37	0.0	0.61	0.29	F3
531	GO:0001701 [6]: embryonic development (sensu Mammalia)	1	1	221	43	12364	-4.37	0.0	0.61	0.29	Tcfap2c
532	GO:0006956 [6]: complement activation	1	1	221	43	12364	-4.37	0.0	0.61	0.29	Daf1
533	GO:0007596 [4]: blood coagulation	1	1	221	43	12364	-4.37	0.0	0.61	0.29	F3
534	GO:0009314 [6]: response to radiation	1	1	221	43	12364	-4.37	0.0	0.61	0.29	Prom1
535	GO:0009617 [6]: response to bacteria	1	1	221	71	12336	-4.37	0.0	0.33	0.15	Pglyrp1
536	GO:0019935 [7]: cyclic-nucleotide-mediated signaling	1	1	221	42	12365	-4.37	0.0	0.63	0.29	Adcy8
537	GO:0009199 [8]: ribonucleoside triphosphate metabolism	1	1	221	42	12365	-4.37	0.0	0.63	0.29	Atp6v1b1
538	GO:0009205 [9]: purine ribonucleoside triphosphate metabolism	1	1	221	42	12365	-4.37	0.0	0.63	0.29	Atp6v1b1
539	GO:0001525 [6]: angiogenesis	1	1	221	69	12338	-4.37	0.0	0.34	0.16	Anpep
540	GO:0007605 [7]: perception of sound	1	1	221	44	12363	-4.37	0.0	0.6	0.29	Atp6v1b1
541	GO:0009144 [8]: purine nucleoside triphosphate metabolism	1	1	221	44	12363	-4.37	0.0	0.6	0.29	Atp6v1b1
542	GO:0001503 [5]: ossification	1	1	221	46	12361	-4.38	0.0	0.57	0.27	Foxc1
543	GO:0016042 [5]: lipid catabolism	1	1	221	68	12339	-4.38	0.0	0.35	0.16	Cel
544	GO:0045595 [4]: regulation of cell differentiation	1	1	221	68	12339	-4.38	0.0	0.35	0.16	Socs2
545	GO:0007599 [5]: hemostasis	1	1	221	45	12362	-4.38	0.0	0.58	0.28	F3
546	GO:0042110 [7]: T-cell activation	1	1	221	47	12360	-4.38	0.0	0.56	0.27	Bcl11a
547	GO:0046903 [3]: secretion	1	1	221	47	12360	-4.38	0.0	0.56	0.27	Kcnn4
548	GO:0009152 [8]: purine ribonucleotide biosynthesis	1	1	221	47	12360	-4.38	0.0	0.56	0.27	Atp6v1b1
549	GO:0045786 [7]: negative regulation of cell cycle	1	1	221	49	12358	-4.39	0.0	0.53	0.26	Pycard
550	GO:0046483 [5]: heterocycle metabolism	1	1	221	49	12358	-4.39	0.0	0.53	0.26	Folr1
551	GO:0050878 [4]: regulation of body fluids	1	1	221	49	12358	-4.39	0.0	0.53	0.26	F3
552	GO:0050954 [6]: sensory perception of mechanical stimulus	1	1	221	49	12358	-4.39	0.0	0.53	0.26	Atp6v1b1
553	GO:0050982 [7]: detection of mechanical stimulus	1	1	221	49	12358	-4.39	0.0	0.53	0.26	Atp6v1b1
554	GO:0009141 [7]: nucleoside triphosphate metabolism	1	1	221	48	12359	-4.39	0.0	0.54	0.26	Atp6v1b1
555	GO:0009309 [6]: amine biosynthesis	1	1	221	48	12359	-4.39	0.0	0.54	0.26	Bbox1
556	GO:0006575 [6]: amino acid derivative metabolism	1	1	221	52	12355	-4.39	0.0	0.49	0.25	Bbox1
557	GO:0006887 [6]: exocytosis	1	1	221	52	12355	-4.39	0.0	0.49	0.25	Cadps2
558	GO:0007179 [8]: transforming growth factor beta receptor signaling pathway	1	1	221	52	12355	-4.39	0.0	0.49	0.25	D0H4S114
559	GO:0030333 [5]: antigen processing	1	1	221	50	12357	-4.39	0.0	0.52	0.26	H2-Q1
560	GO:0006334 [8]: nucleosome assembly	1	1	221	61	12346	-4.39	0.0	0.4	0.19	Hist1h2bc
561	GO:0006486 [8]: protein amino acid glycosylation	1	1	221	65	12342	-4.39	0.0	0.37	0.18	St6galnac2
562	GO:0006916 [8]: anti-apoptosis	1	1	221	50	12357	-4.39	0.0	0.52	0.26	Nr4a1
563	GO:0007178 [7]: transmembrane receptor protein serine/threonine kinase signaling pathway	1	1	221	61	12346	-4.39	0.0	0.4	0.19	D0H4S114
564	GO:0042742 [6]: defense response to bacteria	1	1	221	64	12343	-4.39	0.0	0.38	0.18	Pglyrp1
565	GO:0000122 [9]: negative regulation of transcription from Pol II promoter	1	1	221	63	12344	-4.39	0.0	0.39	0.19	Tcfcp2l1
566	GO:0006163 [7]: purine nucleotide metabolism	1	1	221	63	12344	-4.39	0.0	0.39	0.19	Atp6v1b1
567	GO:0016064 [6]: humoral defense mechanism (sensu Vertebrata)	1	1	221	53	12354	-4.39	0.0	0.48	0.24	Daf1
568	GO:0006164 [7]: purine nucleotide biosynthesis	1	1	221	53	12354	-4.39	0.0	0.48	0.24	Atp6v1b1
569	GO:0016053 [6]: organic acid biosynthesis	1	1	221	57	12350	-4.39	0.0	0.44	0.22	Thedc1
570	GO:0046394 [7]: carboxylic acid biosynthesis	1	1	221	57	12350	-4.39	0.0	0.44	0.22	Thedc1
571	GO:0046849 [4]: bone remodeling	1	1	221	51	12356	-4.39	0.0	0.51	0.25	Foxc1
572	GO:0006633 [7]: fatty acid biosynthesis	1	1	221	51	12356	-4.39	0.0	0.51	0.25	Thedc1
573	GO:0006869 [5]: lipid transport	1	1	221	51	12356	-4.39	0.0	0.51	0.25	Apoc1
574	GO:0009260 [7]: ribonucleotide biosynthesis	1	1	221	51	12356	-4.39	0.0	0.51	0.25	Atp6v1b1
575	GO:0009150 [8]: purine ribonucleotide metabolism	1	1	221	54	12353	-4.4	0.0	0.47	0.23	Atp6v1b1
576	GO:0009259 [7]: ribonucleotide metabolism	1	1	221	59	12348	-4.4	0.0	0.42	0.2	Atp6v1b1
577	GO:0007229 [6]: integrin-mediated signaling pathway	1	1	221	60	12347	-4.4	0.0	0.41	0.2	Itga8
578	GO:0019882 [5]: antigen presentation	1	1	221	55	12352	-4.4	0.0	0.46	0.23	H2-Q1
579	GO:0043009 [5]: embryonic development (sensu Vertebrata)	1	1	221	55	12352	-4.4	0.0	0.46	0.23	Tcfap2c
