# Supplementary material for: A genomic analysis of mouse models of breast cancer reveals molecular features of mouse models and relationships to human breast cancer
Source: Breast Cancer Res. 2014 Jun 5;16(3):R59. doi: 10.1186/bcr3672 (PMC4078930; doi:10.1186/bcr3672)
Supplement: Additional file 6 — Fold change for genes in clusters 1-4 from the manuscript and the gene ontology associated with each cluster. [file bcr3672-S6.zip › AdditionalFile6/Cluster4/Cluster4DownregulatedGenesgather_kegg_121108.txt]

#	Annotation	Total Genes With Ann	Your Genes (With Ann)	Your Genes (No Ann)	Genome (With Ann)	Genome (No Ann)	ln(Bayes factor)	neg ln(p value)	FE: neg ln(p value)	FE: neg ln(FDR)	Genes
1	path:mmu04530: Tight junction	10	10	63	113	2333	2.06	6.23	6.03	1.79	Catna1 Cldn1 Cldn10 Cldn2 Cldn23 Cldn3 Cldn4 Cldn7 Cldn8 Ocln
2	path:mmu04080: Neuroactive ligand-receptor interaction	2	2	71	276	2170	0.63	4.73	0.0	0.0	Adrb1 Gabrp
3	path:mmu00430: Taurine and hypotaurine metabolism	2	2	71	4	2442	0.23	4.3	4.46	0.92	Gad1 Ggt1
4	path:mmu00220: Urea cycle and metabolism of amino groups	3	3	70	17	2429	-0.17	0.0	3.98	0.84	Arg1 Arg2 Ckmt1
5	path:mmu04512: ECM-receptor interaction	6	6	67	78	2368	-0.51	0.0	3.42	0.79	Chad Col11a1 Col4a6 Itga8 Lama1 Lamb3
6	path:mmu00720: Reductive carboxylate cycle (CO2 fixation)	2	2	71	8	2438	-0.76	0.0	3.44	0.79	Acas2l Mdh1
7	path:mmu00790: Folate biosynthesis	2	2	71	12	2434	-1.35	0.0	2.81	0.66	Akp2 Ifih1
8	path:mmu00910: Nitrogen metabolism	2	2	71	12	2434	-1.35	0.0	2.81	0.66	Car2 Car6
9	path:mmu00620: Pyruvate metabolism	3	3	70	30	2416	-1.36	0.0	2.68	0.66	Acas2l Ldh2 Mdh1
10	path:mmu00480: Glutathione metabolism	3	3	70	33	2413	-1.55	0.0	2.47	0.66	Anpep Ggt1 Gpx2
11	path:mmu00100: Biosynthesis of steroids	2	2	71	14	2432	-1.56	0.0	2.57	0.66	Fdps Nqo1
12	path:mmu00330: Arginine and proline metabolism	3	3	70	34	2412	-1.6	0.0	2.41	0.66	Arg1 Arg2 Ckmt1
13	path:mmu00410: beta-Alanine metabolism	2	2	71	15	2431	-1.66	0.0	2.46	0.66	Gad1 Upb1
14	path:mmu00460: Cyanoamino acid metabolism	1	1	72	3	2443	-2.03	0.0	2.2	0.53	Ggt1
15	path:mmu00512: O-Glycan biosynthesis	2	2	71	20	2426	-2.05	0.0	2.03	0.46	B4galt6 Galnt3
16	path:mmu04510: Focal adhesion	8	8	65	206	2240	-2.11	0.0	1.28	0.24	Chad Col11a1 Col4a6 Comp Itga8 Lama1 Lamb3 Pik3r1
17	path:mmu00010: Glycolysis / Gluconeogenesis	3	3	70	47	2399	-2.16	0.0	1.74	0.34	Acas2l Eno1 Ldh2
18	path:mmu00640: Propanoate metabolism	2	2	71	22	2424	-2.17	0.0	1.88	0.42	Acas2l Ldh2
19	path:mmu00900: Terpenoid biosynthesis	1	1	72	4	2442	-2.23	0.0	1.99	0.46	Fdps
20	path:mmu04060: Cytokine-cytokine receptor interaction	5	5	68	235	2211	-2.24	0.0	0.17	0.13	Il17b Il23a Inhbb Tgfb2 Tnfrsf19
21	path:mmu04010: MAPK signaling pathway	5	5	68	226	2220	-2.32	0.0	0.21	0.13	Cd14 Dusp6 Nr4a1 Tgfb2 Tmem37
22	path:mmu04020: Calcium signaling pathway	4	4	69	177	2269	-2.5	0.0	0.25	0.15	Adcy8 Adrb1 Calml3 Gna14
23	path:mmu00628: Fluorene degradation	1	1	72	6	2440	-2.51	0.0	1.68	0.34	Cyp24a1
24	path:mmu00561: Glycerolipid metabolism	2	2	71	33	2413	-2.62	0.0	1.31	0.24	B4galt6 Cel
25	path:mmu04310: Wnt signaling pathway	3	3	70	138	2308	-2.64	0.0	0.24	0.15	Fzd9 Nkd2 Wnt5b
26	path:mmu04910: Insulin signaling pathway	4	4	69	129	2317	-2.68	0.0	0.61	0.19	Calml3 Pik3r1 Ppargc1a Socs2
27	path:mmu00272: Cysteine metabolism	1	1	72	8	2438	-2.7	0.0	1.46	0.24	Ldh2
28	path:mmu00361: gamma-Hexachlorocyclohexane degradation	2	2	71	37	2409	-2.72	0.0	1.16	0.24	Akp2 Cyp24a1
29	path:mmu00230: Purine metabolism	2	2	71	106	2340	-2.74	0.0	0.19	0.13	Adcy8 Pde9a
30	path:mmu00193: ATP synthesis	2	2	71	39	2407	-2.77	0.0	1.09	0.24	Atp6v1b1 Atp6v1c2
31	path:mmu00400: Phenylalanine, tyrosine and tryptophan biosynthesis	1	1	72	9	2437	-2.78	0.0	1.37	0.24	Eno1
32	path:mmu00630: Glyoxylate and dicarboxylate metabolism	1	1	72	9	2437	-2.78	0.0	1.37	0.24	Mdh1
33	path:mmu00190: Oxidative phosphorylation	3	3	70	112	2334	-2.79	0.0	0.42	0.18	Atp6v1b1 Atp6v1c2 Uqcrc2
34	path:mmu05060: Prion disease	1	1	72	10	2436	-2.84	0.0	1.28	0.24	Lama1
35	path:mmu04620: Toll-like receptor signaling pathway	2	2	71	92	2354	-2.88	0.0	0.27	0.15	Cd14 Pik3r1
36	path:mmu04520: Adherens junction	1	1	72	73	2373	-2.89	0.0	0.12	0.1	Catna1
37	path:mmu00940: Stilbene, coumarine and lignin biosynthesis	1	1	72	11	2435	-2.9	0.0	1.21	0.24	Cyp24a1
38	path:mmu04210: Apoptosis	2	2	71	87	2359	-2.92	0.0	0.3	0.15	Casp12 Pik3r1
39	path:mmu00071: Fatty acid metabolism	2	2	71	52	2394	-2.94	0.0	0.76	0.21	Acox2 Acsl4
40	path:mmu00053: Ascorbate and aldarate metabolism	1	1	72	12	2434	-2.95	0.0	1.14	0.24	Cyp24a1
41	path:mmu00601: Blood group glycolipid biosynthesis-lactoseries	1	1	72	12	2434	-2.95	0.0	1.14	0.24	B4galt6
42	path:mmu04540: Gap junction	2	2	71	82	2364	-2.95	0.0	0.34	0.15	Adrb1 Gna14
43	path:mmu04070: Phosphatidylinositol signaling system	2	2	71	74	2372	-2.99	0.0	0.42	0.18	Calml3 Pik3r1
44	path:mmu04610: Complement and coagulation cascades	2	2	71	66	2380	-3.0	0.0	0.52	0.18	Daf1 F3
45	path:mmu00240: Pyrimidine metabolism	1	1	72	65	2381	-3.01	0.0	0.15	0.12	Upb1
46	path:mmu00770: Pantothenate and CoA biosynthesis	1	1	72	15	2431	-3.07	0.0	0.98	0.24	Upb1
47	path:mmu00602: Blood group glycolipid biosynthesis-neolactoseries	1	1	72	16	2430	-3.1	0.0	0.93	0.24	B4galt6
48	path:mmu00450: Selenoamino acid metabolism	1	1	72	17	2429	-3.13	0.0	0.89	0.24	Ggt1
49	path:mmu00251: Glutamate metabolism	1	1	72	18	2428	-3.15	0.0	0.85	0.24	Gad1
50	path:mmu00252: Alanine and aspartate metabolism	1	1	72	18	2428	-3.15	0.0	0.85	0.24	Gad1
51	path:mmu00860: Porphyrin and chlorophyll metabolism	1	1	72	18	2428	-3.15	0.0	0.85	0.24	Cp
52	path:mmu00604: Ganglioside biosynthesis	1	1	72	18	2428	-3.15	0.0	0.85	0.24	B4galt6
53	path:mmu00903: Limonene and pinene degradation	1	1	72	19	2427	-3.18	0.0	0.81	0.24	Cyp24a1
54	path:mmu00603: Globoside metabolism	1	1	72	19	2427	-3.18	0.0	0.81	0.24	B4galt6
55	path:mmu00710: Carbon fixation	1	1	72	19	2427	-3.18	0.0	0.81	0.24	Mdh1
56	path:mmu04340: Hedgehog signaling pathway	1	1	72	50	2396	-3.2	0.0	0.25	0.15	Wnt5b
57	path:mmu00020: Citrate cycle (TCA cycle)	1	1	72	23	2423	-3.24	0.0	0.68	0.19	Mdh1
58	path:mmu00310: Lysine degradation	1	1	72	43	2403	-3.26	0.0	0.32	0.15	Bbox1
59	path:mmu00120: Bile acid biosynthesis	1	1	72	25	2421	-3.26	0.0	0.62	0.19	Cel
60	path:mmu00510: N-Glycan biosynthesis	1	1	72	26	2420	-3.27	0.0	0.6	0.19	B4galt6
61	path:mmu00530: Aminosugars metabolism	1	1	72	26	2420	-3.27	0.0	0.6	0.19	Smpdl3a
62	path:mmu05040: Huntington's disease	1	1	72	26	2420	-3.27	0.0	0.6	0.19	Calml3
63	path:mmu00532: Chondroitin / Heparan sulfate biosynthesis	1	1	72	27	2419	-3.28	0.0	0.57	0.19	Hs3st1
64	path:mmu00051: Fructose and mannose metabolism	1	1	72	37	2409	-3.29	0.0	0.39	0.18	B4galt6
65	path:mmu00500: Starch and sucrose metabolism	1	1	72	29	2417	-3.29	0.0	0.53	0.18	Ifih1
66	path:mmu00650: Butanoate metabolism	1	1	72	36	2410	-3.29	0.0	0.41	0.18	Gad1
67	path:mmu00590: Prostaglandin and leukotriene metabolism	1	1	72	32	2414	-3.3	0.0	0.47	0.18	Ggt1
68	path:mmu00260: Glycine, serine and threonine metabolism	1	1	72	33	2413	-3.3	0.0	0.45	0.18	Gldc
69	path:mmu00600: Glycosphingolipid metabolism	1	1	72	33	2413	-3.3	0.0	0.45	0.18	B4galt6
