# Supplementary material for: A genomic analysis of mouse models of breast cancer reveals molecular features of mouse models and relationships to human breast cancer
Source: Breast Cancer Res. 2014 Jun 5;16(3):R59. doi: 10.1186/bcr3672 (PMC4078930; doi:10.1186/bcr3672)
Supplement: Additional file 6 — Fold change for genes in clusters 1-4 from the manuscript and the gene ontology associated with each cluster. [file bcr3672-S6.zip › AdditionalFile6/Cluster4/Cluster4DownregulatedGenesgather_transfac_121108.txt]

#	Annotation	Total Genes With Ann	Your Genes (With Ann)	Your Genes (No Ann)	Genome (With Ann)	Genome (No Ann)	ln(Bayes factor)	neg ln(p value)	FE: neg ln(p value)	FE: neg ln(FDR)	Genes
1	V$CART1_01: Cart-1 (cartilage homeoprotein 1)	10	10	284	1909	13968	10.13	11.93	0.0	0.0	Clca2 Cldn23 Csna Csnb Hs3st1 Krt1-19 Phlda1 Tcfcp2l1 Tgfb2 Thrsp
2	V$KROX_Q6	155	155	139	6210	9667	8.3	11.93	13.14	7.3	1810017F10Rik 2210008M09Rik 2310061G07Rik 3110006P09Rik 9330161F08Rik AJ430384 AU040576 Aass Acas2l Acsl4 Adcy8 Adrb1 Agt Akp2 Anpep Apoc1 Aqp5 Arg2 Atp1a1 Atp6v1c2 Atpif1 BC004728 BC006965 BC010462 BC010552 BC011209 Bcl11a Bex2 Bnipl Btn1a1 Cadps2 Calml3 Car2 Car6 Catna1 Cd24a Chi3l1 Chpt1 Cited4 Ckmt1 Clca1 Cldn23 Cldn3 Cldn7 Col4a6 Col9a3 Comp Crabp2 Csnb Cte1 Cyp24a1 Daf1 Dcpp Dkkl1 Dsc2 Dsg2…
3	V$MAZR_01: MAZ related factor	150	150	144	6562	9315	2.89	6.68	7.49	2.75	1190003K14Rik 2810422M04Rik 3110006P09Rik 4933425F03Rik AJ430384 AU040576 Acas2l Adcy8 Adrb1 Akp2 Apoc1 Aqp5 Arf4 Arg1 Atp6v1b1 Atp6v1c2 Atpif1 BC004728 BC006965 BC010552 BC011209 BC019755 Bcl11a Bex2 Btn1a1 Cadps2 Car2 Car6 Catna1 Catnd2 Cd24a Cel Chi3l1 Chl1 Chpt1 Ckmt1 Clca1 Cldn3 Cldn4 Cldn7 Col4a6 Col9a1 Col9a3 Crabp2 Csna Csnb Cst10 Cte1 Cyp24a1 Daf1 Dcpp Dsg2 Dusp6 Eno1 Epb4.1l4a Etv1 Fdps…
4	V$E47_01: E47	66	66	228	2375	13502	2.86	6.68	7.65	2.75	2210008M09Rik 4933425F03Rik AU040576 Adcy8 Anpep Ap1m2 Atp1b1 Atp6v1c2 BC004728 BC013481 Cadps2 Cd24a Cel Cldn3 Col9a2 Col9a3 Csnd Cst10 Dkkl1 Egln3 Eif3s6ip Eppk1 Expi Foxi1 Fxyd6 Gabrp Gad1 Galnt3 Hist1h2bc Homer2 Igfbp2 Il23a Irf6 Krt1-19 Krt2-7 Lcn2 Lmo4 Mal Mansc1 Mgst1 Nfe2l3 Nr4a1 Oas2 Oasl2 Ocln Pde9a Perp Pglyrp1 Rhpn2 Saa1 Serpini1 Slc28a3 Slc30a2 Slc5a1 Slc5a8 Smoc1 Spdef Ssb4 Stk39 Tc…
5	V$GATA3_03: GATA-binding factor 3	171	171	123	10699	5178	2.73	6.51	0.0	0.0	1810017F10Rik 2010002A20Rik 2310061G07Rik 2410043F08Rik 2810422M04Rik 3110006P09Rik 4933425F03Rik 5430413I02Rik 9330161F08Rik AU040576 Abcg2 Abpb Acas2l Acsl4 Agt Akap12 Akp2 Anpep Arf4 Arg1 Arg2 Atp1b1 Atp6v1c2 Atpif1 B4galt6 BC006965 BC010552 BC011209 BC013481 BC019755 Bbox1 Bcl11a Bcl2l14 Bex2 Bspry Btn1a1 Cadps2 Casp12 Catnd2 Cd14 Cd24a Ceacam10 Cel Chi3l1 Chl1 Chpt1 Ckmt1 Clca2 Cldn10 Cldn2 …
6	V$SP3_Q3	219	219	75	10494	5383	2.02	5.73	6.65	2.45	1190003K14Rik 1810017F10Rik 2210008M09Rik 2410043F08Rik 2810422M04Rik 3110006P09Rik 4933425F03Rik 9330161F08Rik 9430059P22Rik AJ430384 AU040576 Aass Abcg2 Acas2l Acox2 Adcy8 Adrb1 Akap12 Akp2 Apoc1 Aqp5 Arg1 Atp1a1 Atp1b1 Atp6v1b1 Atp6v1c2 B4galt6 BC004728 BC006965 BC010462 BC010552 BC011209 BC019755 Bcl11a Bcl2l14 Bex2 Bnipl Btn1a1 Calml3 Car2 Car6 Casp12 Catna1 Cd14 Cd24a Ceacam10 Cel Chad Chi3…
7	V$NKX22_01: NK2 class homeobox factor 2	21	21	273	2079	13798	2.0	5.73	0.0	0.0	Abpa Acas2l BC004728 Bbox1 Bcl2l14 Cd24a Clca2 Cldn10 Csnb Foxc1 Gabrp Gpx2 Hs3st1 Ifih1 Ifit1 Klk10 Mal2 Mansc1 Mgst1 Tm4sf1 Tmem30b
8	V$SREBP1_Q6	122	122	172	5228	10649	2.0	5.73	6.56	2.45	1190003K14Rik 1810017F10Rik 2010002A20Rik 2210008M09Rik 2410043F08Rik 4933425F03Rik 5430413I02Rik 9430059P22Rik AJ430384 AU040576 Abpa Abpb Adcy8 Adrb1 Agt Apoc1 Aqp5 Atp1b1 Atp6v1b1 B4galt6 BC010462 BC010552 BC011209 BC013481 Bcl11a Btn1a1 Cadps2 Calml3 Car6 Catna1 Catnd2 Cd14 Chad Cited4 Ckmt1 Clca1 Cldn23 Cldn3 Cldn4 Col9a1 Col9a2 Comp Csnb Cte1 Cyp2f2 Ddx47 Eppk1 F3 Fdps Folr1 Foxi1 Fxyd6 Fzd…
9	V$MAZ_Q6	228	228	66	11043	4834	1.83	5.57	6.49	2.45	2210008M09Rik 2310061G07Rik 2410043F08Rik 2810422M04Rik 3110006P09Rik 4933425F03Rik 5430413I02Rik 9330161F08Rik 9430059P22Rik AJ430384 AU040576 Aass Abcg2 Abpa Acas2l Acox2 Acsl4 Adcy8 Adrb1 Agt Akp2 Anpep Apoc1 Aqp5 Arg2 Atp1a1 Atp1b1 Atp6v1b1 Atp6v1c2 Atpif1 B4galt6 BC004728 BC006965 BC010462 BC010552 BC011209 BC019755 Bcl11a Bcl2l14 Bex2 Bnipl Bspry Btn1a1 Cadps2 Calml3 Car2 Car6 Casp12 Catna1…
10	V$ER_Q6: estrogen receptor	179	179	115	8319	7558	1.58	5.24	6.1	2.28	1190003K14Rik 2210008M09Rik 4933425F03Rik 5430413I02Rik 9330161F08Rik AJ430384 AU040576 Aass Abpa Abpb Acas2l Acox2 Adcy8 Adrb1 Agt Akp2 Apoc1 Aqp5 Arf4 Arg1 Atp1b1 Atp6v1b1 Atp6v1c2 Atpif1 B4galt6 BC010462 BC010552 BC011209 BC019755 Bnipl Btn1a1 Calml3 Car2 Car6 Catna1 Catnd2 Cd14 Ceacam10 Cel Chad Chpt1 Ckmt1 Clca1 Clca2 Cldn2 Cldn3 Cldn7 Col11a1 Col9a1 Col9a2 Col9a3 Comp Cpsf3 Crabp2 Csnb Csnd…
11	V$FREAC7_01: Fork head RElated ACtivator-7	95	95	199	6423	9454	1.41	5.02	0.0	0.0	1810017F10Rik 2010002A20Rik 2210008M09Rik 2810422M04Rik 5430413I02Rik AU040576 Abcg2 Abpa Acas2l Ap1m2 Arg1 Atp1b1 Atp6v1c2 Atpif1 BC013481 BC019755 Bbox1 Casp12 Catna1 Chad Ckmt1 Clca1 Cldn4 Col4a6 Col9a3 Cops5 Cp Csnd Csprs Cyp24a1 Cyp2f2 Ddx47 Dkkl1 F3 Fdps Folr1 Gabrp Galnt3 Glycam1 Ifi44 Iigp1 Il17b Irf7 Itga8 Klk11 Lao1 Mansc1 Mfge8 Ncald Oas2 Oit1 Padi2 Palmd Papln Peg3 Pglyrp1 Phlda1 Pip …
12	V$AREB6_01: AREB6 (Atp1a1 regulatory element binding factor 6)	84	84	210	3407	12470	1.32	4.97	5.92	2.28	1190003K14Rik 2210008M09Rik 2310061G07Rik 2410043F08Rik 2810422M04Rik 9330161F08Rik Akap12 Arg1 Atp1b1 Atp6v1c2 B4galt6 BC006965 BC010552 Bex2 Calml3 Casp12 Catna1 Catnd2 Cd24a Ceacam10 Cel Chl1 Cldn7 Col9a2 Col9a3 Csnd Csprs Cyp24a1 Cyp2f2 Dcpp Dsg2 Egln3 Eif3s6ip Epb4.1l4a Eppk1 Etnk1 Folr1 Foxc1 Foxi1 Fxyd3 Ga17 Gabrp Galnt3 Hist1h2ao Ifi44 Ifit1 Iigp1 Il23a Kcnk1 Krt1-19 Krt2-7 Krt2-8 Lad1 La…
13	V$E12_Q6	98	98	196	4121	11756	1.2	4.79	5.75	2.21	1190003K14Rik 2210008M09Rik 4933425F03Rik 9330161F08Rik 9430059P22Rik AU040576 Abpb Adcy8 Agt Akap12 Anpep Ap1m2 Arg2 Atp1b1 Atp6v1c2 BC010552 BC011209 BC013481 Bbox1 Bcl2l14 Bspry Cadps2 Calml3 Car2 Cd24a Cel Cldn2 Cldn3 Cldn4 Cldn7 Clu Col9a2 Col9a3 Cst10 Dkkl1 Dsg2 Eif3s6ip Eppk1 Expi Foxi1 Galnt3 Gjb2 Gldc Gna14 Hist1h2bc Hlf Homer2 Ifi44 Igfbp2 Igfbp5 Il23a Irf6 Klk11 Krt1-18 Krt1-19 Krt2-7 …
14	V$GATA_C: GATA binding site	116	116	178	7544	8333	1.16	4.79	0.0	0.0	1190003K14Rik 1810017F10Rik 2010002A20Rik 2310061G07Rik 2810422M04Rik 9330161F08Rik Aass Abcg2 Acas2l Akp2 Aqp5 Atp6v1b1 Atp6v1c2 Atpif1 BC019755 Bbox1 Bspry Btn1a1 Catnd2 Cd14 Cel Cited4 Ckmt1 Clca1 Clca2 Cldn10 Cldn23 Col11a1 Col9a1 Col9a2 Col9a3 Cp Csnb Csnd Csprs Cst10 Cte1 Ddx47 Dkkl1 Dsc2 Dusp6 Ehd3 Elf5 F3 Foxc1 Fxyd6 Ga17 Gna14 Gpx2 Hist1h2ao Hs3st1 Ier3 Igfbp2 Igfbp5 Iigp1 Irf7 Itga8 Krt…
15	V$RREB1_01: Ras-responsive element binding protein 1	39	39	255	1306	14571	1.14	4.73	6.01	2.28	1190003K14Rik AU040576 Abpb Adcy8 Aqp5 Atp1b1 Atpif1 B4galt6 BC006965 BC013481 Cadps2 Catna1 Chi3l1 Cldn3 Col9a2 Cte1 Eif3s6ip Foxi1 Fxyd6 G0s2 Gata3 Gjb2 Il17b Irf6 Lamb3 Nfib Padi2 Pip Rbp1 Scrg1 Serpine2 Slc16a6 Slc5a8 Smoc1 Sox10 Spint1 Tmc4 Wap Xist
16	V$TEF_Q6	83	83	211	5658	10219	0.87	4.46	0.0	0.0	2410043F08Rik 2810422M04Rik 9330161F08Rik Abpa Abpb Acox2 Arf4 Arg2 Atp1a1 B4galt6 BC011209 Bbox1 Bex2 Bspry Btn1a1 Car2 Casp12 Cd14 Chi3l1 Chl1 Clca2 Cldn10 Cldn7 Clu Col11a1 Col4a6 Csna Csnb Csprs Cst10 Ddx47 Dsc2 Dsg2 Eif3s6ip Eno1 Etv1 Expi Ga17 Galnt3 Glycam1 Gpx2 Hlf Ifi44 Ifih1 Il17b Irf6 Itga8 Lalba Lcp1 Ldh2 Mgst1 Ncald Ogfrl1 Peg3 Plekhb1 Pof1b Ppargc1a Rex3 Saa2 Scrg1 Serpinb11 Slc15a2…
17	V$E47_02: E47	59	59	235	2276	13601	0.66	4.21	5.33	1.89	2210008M09Rik 4933425F03Rik 9430059P22Rik Abpb Agt Atp1b1 B4galt6 Car6 Cldn3 Cldn4 Cldn7 Clu Col9a3 Cp Csnd Cyp24a1 Eppk1 Foxi1 Gabrp Gad1 Gata3 Ggt1 Gjb2 Gldc Gna14 Ifi44 Inhbb Irf7 Kcnn4 Khdrbs3 Klk11 Krt1-18 Krt2-7 Lad1 Lect1 Mansc1 Mgst1 Padi2 Pglyrp1 Phlda1 Pik3r1 Pof1b Rbp1 Rex3 Serpine2 Slc1a1 Slc28a3 Slc30a2 Smoc1 Spint1 Ssb4 St14 Tcfcp2l1 Thrsp Tm4sf13 Tmprss4 Tnfrsf19 Tspan1 Wnt5b
18	V$CP2_01: CP2	205	205	89	9946	5931	0.5	3.97	4.96	1.61	1810017F10Rik 2010002A20Rik 2210008M09Rik 2410043F08Rik 2810422M04Rik 4933425F03Rik 5430413I02Rik 9330161F08Rik 9430059P22Rik AJ430384 AU040576 Abpb Acas2l Acsl4 Adcy8 Adrb1 Agt Akp2 Anpep Apoc1 Aqp5 Arf4 Arg2 Atp1a1 Atp1b1 Atp6v1b1 Atp6v1c2 Atpif1 B4galt6 BC004728 BC006965 BC010462 BC010552 BC011209 BC013481 BC019755 Bbox1 Bex2 Bnipl Bspry Btn1a1 Cadps2 Calml3 Car2 Car6 Casp12 Catnd2 Cd14 Cd24a …
19	V$NRF1_Q6	5	5	289	791	15086	0.44	3.91	0.0	0.0	9430059P22Rik Atp1a1 Cadps2 Ga17 Spint2
20	V$CEBPGAMMA_Q6	192	192	102	11432	4445	0.42	3.91	0.01	0.0	1190003K14Rik 1810017F10Rik 2010002A20Rik 2210008M09Rik 2310061G07Rik 2810422M04Rik 4933425F03Rik 9330161F08Rik 9430059P22Rik AJ430384 AU040576 Abcg2 Abpa Acas2l Acox2 Acsl4 Agt Akp2 Ap1m2 Apoc1 Arf4 Arg1 Arg2 Atp1a1 Atp1b1 Atp6v1b1 Atpif1 B4galt6 BC004728 BC006965 BC010462 BC010552 BC013481 Bbox1 Bcl2l14 Bex2 Bspry Btn1a1 Calml3 Car2 Car6 Casp12 Catnd2 Cd14 Cd24a Ceacam10 Chl1 Chpt1 Ckmt1 Clca1 …
21	V$NRF2_Q4: heterodimer containing Nrf2	96	96	198	4148	11729	0.36	3.85	4.83	1.56	1190003K14Rik 1810017F10Rik 2010002A20Rik 2210008M09Rik 2810422M04Rik 3110006P09Rik 4933425F03Rik 9330161F08Rik AJ430384 AU040576 Acox2 Ap1m2 Arg1 Atp6v1b1 BC004728 BC006965 BC010462 Bcl2l14 Calml3 Casp12 Catna1 Cd14 Cd24a Chi3l1 Cited4 Cldn4 Clu Col9a2 Comp Crabp2 Cst10 Daf1 Dkkl1 Dsc2 Dsg2 Elf5 Epb4.1l4a Eva1 F3 Folr1 Foxc1 Foxi1 Fzd9 Gata3 Gpx2 Hs3st1 Ifi44 Igfbp5 Il17b Itga8 Kcnn4 Klk11 Krt2-…
22	V$OCT1_06: octamer-binding factor 1	141	141	153	8747	7130	0.33	3.79	0.01	0.0	2010002A20Rik 2810422M04Rik 3110006P09Rik 9330161F08Rik 9430059P22Rik AU040576 Aass Abcg2 Abpa Acas2l Acox2 Acsl4 Arf4 Arg1 Arg2 Atp1b1 Atp6v1b1 Atp6v1c2 Atpif1 BC004728 BC013481 BC019755 Bbox1 Bcl11a Bnipl Btn1a1 Cadps2 Calml3 Car2 Car6 Catnd2 Cd14 Ceacam10 Chl1 Ckmt1 Clca1 Clca2 Cldn10 Cldn23 Cldn3 Cldn4 Cldn7 Col11a1 Col4a6 Col9a2 Cops5 Cp Cpsf3 Csna Csnb Csnd Csprs Cst10 Cyp2f2 Daf1 Dcpp Ddx4…
23	V$CDX2_Q5	167	167	127	10114	5763	0.29	3.73	0.01	0.0	2010002A20Rik 2210008M09Rik 2410043F08Rik 2810422M04Rik 3110006P09Rik 4933425F03Rik 5430413I02Rik 9330161F08Rik 9430059P22Rik AJ430384 Abcg2 Abpa Abpb Acsl4 Adcy8 Ap1m2 Arf4 Arg2 Atp1a1 Atp1b1 Atp6v1c2 BC004728 BC006965 BC013481 Bbox1 Bcl2l14 Bex2 Bnipl Btn1a1 Calml3 Casp12 Catna1 Catnd2 Cd14 Cd24a Ceacam10 Cel Chl1 Chpt1 Cited4 Ckmt1 Clca1 Clca2 Cldn10 Cldn2 Cldn23 Cldn4 Cldn7 Clu Col11a1 Col9a1…
24	V$PAX9_B: zebrafish Pax-9 binding sites	84	84	210	3576	12301	0.14	3.55	4.63	1.43	1810017F10Rik 2810422M04Rik 9430059P22Rik AJ430384 Acsl4 Akp2 Anpep Apoc1 Aqp5 Arf4 BC004728 BC010552 Bcl11a Bcl2l14 Bspry Calml3 Car2 Catna1 Cd24a Chad Chpt1 Ckmt1 Cldn23 Col9a1 Crabp2 Csna Cyp2f2 Dsg2 Egln3 Ehd3 Eno1 Etnk1 Etv1 Expi Folr1 Foxc1 Fxyd3 Fxyd6 G0s2 Ga17 Gabrp Galnt3 Ggt1 Gjb2 Hey1 Hlf Homer2 Ifit1 Inhbb Irf6 Irf7 Kcnn4 Krt1-19 Lama1 Lcn2 Lect1 Mfge8 Muc1 Nfe2l3 Nhsl1 Nkd2 Nqo1 Oit1…
25	V$MMEF2_Q6: myocyte enhancer factor	78	78	216	5223	10654	0.02	0.0	0.01	0.0	2410043F08Rik 2810422M04Rik 3110006P09Rik 4933425F03Rik 9430059P22Rik AJ430384 AU040576 Acsl4 Adcy8 Akap12 Aqp5 Arg2 Atp1a1 Atpif1 Bbox1 Bcl11a Bnipl Bspry Car2 Cd14 Chl1 Cited4 Clca1 Clca2 Cldn2 Cldn23 Col11a1 Cops5 Cp Csna Csnb Csprs Egln3 Ehd3 Etv1 Expi F3 Foxc1 Ggt1 Hlf Hs3st3a1 Ifit1 Inhbb Irf6 Itga8 Kcnk1 Krt1-23 Lalba Lao1 Lcp1 Lmo4 Mal Mfge8 Mia1 Ncald Nfib Ocln Papln Pik3r1 Prom2 Prss18 …
26	V$LEF1TCF1_Q4	125	125	169	7820	8057	0.01	0.0	0.01	0.0	2010002A20Rik 2410043F08Rik 3110006P09Rik 4933425F03Rik 5430413I02Rik 9330161F08Rik Aass Abcg2 Abpa Acas2l Akap12 Ap1m2 Aqp5 Arf4 Arg2 Atp1a1 Atp6v1c2 B4galt6 BC013481 BC019755 Bbox1 Bcl2l14 Bnipl Bspry Btn1a1 Calml3 Car6 Casp12 Cd14 Cd24a Chad Chl1 Chpt1 Cited4 Ckmt1 Cldn2 Cldn3 Cldn4 Col4a6 Col9a2 Comp Cp Csna Csnb Cte1 Cyp24a1 Daf1 Dcpp Dkkl1 Egln3 Elf5 Eno1 Eppk1 Expi F3 Fdps Foxi1 Fxyd3 Gabr…
27	V$XFD3_01: Xenopus fork head domain factor 3	22	22	272	1914	13963	-0.0	0.0	0.0	0.0	9330161F08Rik Apoc1 Calml3 Comp Cte1 Dkkl1 Dsg2 Lcp1 Lect1 Pof1b Ppargc1a Prom2 Serpinb11 Sf3b5 Slc30a2 Smr1 Tenc1 Tm4sf10 Tm4sf3 Tmem37 Tpd52l1 Tspan1
28	V$AIRE_01	41	41	253	3071	12806	-0.06	0.0	0.01	0.0	2010002A20Rik 2310061G07Rik 2410043F08Rik AJ430384 Abpa Arf4 Atp6v1c2 Bnipl Cadps2 Chpt1 Cpsf3 Csprs Cst10 Ddx47 Dkkl1 Dsc2 Eif3s6ip Eva1 Glycam1 Hist1h2bc Il17b Klk11 Krt1-23 Krt2-7 Krt2-8 Nfib Palmd Pde9a Peg3 Pigr Pik3r1 Saa1 Scrg1 Serpinb11 Slc6a15 Spdef Tm4sf10 Tmem30b Tmprss4 Ttpa Zfp503
29	V$XFD2_01: Xenopus fork head domain factor 2	53	53	241	3772	12105	-0.08	0.0	0.01	0.0	1810017F10Rik 2010002A20Rik 2210008M09Rik AU040576 Acas2l Ap1m2 Atp1b1 Atp6v1b1 Atpif1 BC019755 Bbox1 Casp12 Ckmt1 Clca1 Cldn23 Cldn4 Col9a3 Cops5 Cp Csnd F3 Folr1 Gabrp Galnt3 Iigp1 Il17b Irf7 Mansc1 Oit1 Peg3 Pip Plp2 Ppargc1a Prtn3 Rex3 Rnf128 Rpl23a Serpinb11 Smr1 St14 St6galnac2 Stac2 Stk39 Tacstd1 Tex15 Thedc1 Tm4sf10 Tmprss4 Tnfrsf19 Tpd52l1 Tspan1 Ttpa Wap
30	V$FOXJ2_02: fork head box J 2	96	96	198	6199	9678	-0.14	0.0	0.01	0.0	1810017F10Rik 2310061G07Rik 2410043F08Rik 2810422M04Rik 3110006P09Rik 4933425F03Rik AJ430384 Abcg2 Acas2l Acox2 Acsl4 Anpep Arg1 Arg2 BC006965 BC013481 Bcl2l14 Bex2 Cadps2 Calml3 Car2 Casp12 Catna1 Cd24a Chad Chpt1 Clca1 Clca2 Cldn10 Cldn2 Col11a1 Col4a6 Col9a1 Cp Csna Csnb Csnd Csprs Cst10 Dsc2 Dsg2 Etv1 Eva1 F3 Fdps Ga17 Gabrp Gad1 Gldc Glycam1 Iigp1 Il17b Itga8 Kcnk1 Kcnn4 Klk11 Krt1-19 Lalba …
31	V$NKX25_02: homeo domain factor Nkx-2.5/Csx, tinman homolog	101	101	193	6466	9411	-0.19	0.0	0.01	0.0	2010002A20Rik 3110006P09Rik 9430059P22Rik Abcg2 Acas2l Acox2 Akap12 Anpep Arf4 Arg1 Arg2 Atp6v1b1 Atp6v1c2 Atpif1 B4galt6 BC013481 Bbox1 Bnipl Btn1a1 Casp12 Catnd2 Cd14 Ckmt1 Clca2 Cldn10 Cldn4 Cldn7 Col11a1 Col4a6 Cops5 Cp Csna Csnd Cyp24a1 Cyp2f2 Daf1 Ddx47 Dkkl1 Dsc2 Egln3 Ehd3 Eif3s6ip Etv1 F3 Fdps Ga17 Gabrp Gad1 Gna14 Hist1h2ao Hs3st1 Ier3 Ifih1 Ifit1 Igfbp5 Iigp1 Khdrbs3 Krt1-23 Lalba Lao1…
32	V$MYOD_01: myoblast determination gene product	210	210	84	10356	5521	-0.19	0.0	4.22	1.09	1190003K14Rik 1810017F10Rik 2010002A20Rik 2210008M09Rik 2310061G07Rik 2410043F08Rik 2810422M04Rik 4933425F03Rik 5430413I02Rik 9330161F08Rik 9430059P22Rik AU040576 Abpb Acas2l Acox2 Adcy8 Agt Akap12 Anpep Apoc1 Arg1 Arg2 Atp1a1 Atp1b1 Atp6v1c2 B4galt6 BC004728 BC010462 BC010552 BC011209 BC013481 BC019755 Bbox1 Bcl2l14 Bnipl Bspry Btn1a1 Cadps2 Calml3 Car2 Car6 Casp12 Catna1 Cd24a Cel Chi3l1 Clca2 …
33	V$TAL1_Q6	141	141	153	6616	9261	-0.29	0.0	4.02	0.96	1810017F10Rik 2210008M09Rik 2410043F08Rik 5430413I02Rik 9330161F08Rik AJ430384 AU040576 Aass Abpb Acas2l Acsl4 Adcy8 Agt Akap12 Akp2 Apoc1 Arg1 Atp1b1 Atp6v1c2 BC004728 BC010552 BC011209 Bbox1 Bcl2l14 Bnipl Bspry Calml3 Casp12 Cd24a Cel Chl1 Clca1 Clca2 Cldn10 Cldn2 Cldn23 Cldn3 Cldn4 Clu Col9a2 Comp Cpsf3 Crabp2 Csnd Csprs Cyp2f2 Daf1 Dcpp Dkkl1 Dsc2 Dsg2 Eif3s6ip Eno1 Eppk1 Expi Foxi1 Fxyd3 Fxy…
34	V$RFX1_01: X-box binding protein RFX1	147	147	147	6946	8931	-0.34	0.0	3.96	0.96	1190003K14Rik 2210008M09Rik 3110006P09Rik 9330161F08Rik AJ430384 Abcg2 Abpa Acas2l Acox2 Adcy8 Agt Akp2 Ap1m2 Apoc1 Aqp5 Arg1 Atp1a1 Atp6v1b1 BC004728 BC006965 BC010462 BC011209 BC019755 Bcl11a Bspry Cadps2 Car6 Catna1 Cd14 Cd24a Ceacam10 Chad Chl1 Cited4 Clca2 Cldn2 Cldn23 Cldn3 Cldn7 Col4a6 Col9a3 Comp Cops5 Cpsf3 Crabp2 Cst10 Cte1 Cyp24a1 Daf1 Ddx47 Dsg2 Ehd3 Eif3s6ip Eppk1 Expi F3 Fdps Foxc1 …
35	V$GATA2_02: GATA-binding factor 2	83	83	211	5424	10453	-0.38	0.0	0.01	0.0	2010002A20Rik 2310061G07Rik 2810422M04Rik 9330161F08Rik Acas2l Acsl4 Akp2 Atp1a1 Atp6v1b1 Atp6v1c2 BC010552 Bbox1 Bcl2l14 Casp12 Cd14 Cel Chl1 Cited4 Clca2 Cldn2 Col9a1 Col9a2 Cp Csna Csnb Csnd Cte1 Ddx47 Dkkl1 Dsc2 Ehd3 Elf5 Foxc1 Fxyd6 Glycam1 Gna14 Hs3st1 Ifi44 Igfbp5 Il23a Irf7 Krt1-18 Krt2-8 Lad1 Ldh2 Ltf Mal Mal2 Mansc1 Mfge8 Mia1 Nfe2l3 Nqo1 Palmd Plp2 Plscr2 Pof1b Ppfibp2 Prom1 Prom2 Pyca…
36	V$NFY_Q6_01	109	109	185	6856	9021	-0.41	0.0	0.02	0.0	1190003K14Rik 2210008M09Rik 2810422M04Rik 3110006P09Rik 5430413I02Rik Aass Abpb Arg2 B4galt6 BC006965 BC010462 BC010552 Bbox1 Bcl11a Bcl2l14 Bex2 Casp12 Catnd2 Cd14 Cited4 Ckmt1 Clca1 Cldn23 Clu Col4a6 Col9a1 Cops5 Cp Crabp2 Csnb Csnd Cte1 Cyp24a1 Daf1 Dkkl1 Dusp6 Eif3s6ip Elf5 Eno1 Etv1 Fdps Foxc1 Fxyd6 Fzd9 Gad1 Galnt3 Gldc Gna14 Hey1 Hist1h2ao Hist1h2bc Hlf Hs3st1 Ier3 Ifit1 Iigp1 Irf6 Kcnk1 K…
37	V$OCT1_02: octamer factor 1	82	82	212	5354	10523	-0.45	0.0	0.01	0.0	1190003K14Rik 2010002A20Rik 2810422M04Rik 9330161F08Rik 9430059P22Rik AJ430384 Aass Abcg2 Acas2l Acox2 Adcy8 Atp1a1 B4galt6 BC004728 BC010462 Calml3 Casp12 Catnd2 Cd14 Cel Chpt1 Ckmt1 Cldn10 Col4a6 Col9a2 Csnb Csnd Csprs Cst10 Daf1 Dkkl1 Dusp6 Egln3 Eno1 Foxi1 Ga17 Galnt3 Gldc Hist1h2bc Hlf Hs3st3a1 Ier3 Ifit1 Iigp1 Klk11 Krt1-23 Lama1 Lamb3 Mal Mal2 Mansc1 Marveld2 Mia1 Mup5 Nfe2l3 Ocln Oit1 Peg…
38	V$POU1F1_Q6	101	101	193	6394	9483	-0.52	0.0	0.02	0.0	1190003K14Rik 2010002A20Rik 2210008M09Rik 2310061G07Rik 2410043F08Rik Abcg2 Abpa Acas2l Ap1m2 Arf4 Arg1 Arg2 Atp1a1 Atp1b1 Atp6v1c2 Atpif1 B4galt6 BC004728 BC010462 Bbox1 Bex2 Bspry Btn1a1 Casp12 Catnd2 Cd14 Chi3l1 Chl1 Cited4 Clca2 Clu Cops5 Cp Csna Csnb Csnd Csprs Cst10 Ddx47 Dusp6 Eif3s6ip Elf5 Etnk1 Etv1 Expi Fdps Folr1 Glycam1 Gpx2 Hist1h2bc Ier3 Ifih1 Ifit1 Igfbp5 Iigp1 Il23a Itga8 Klk11 Kr…
39	V$TGIF_01: TGIF (5'TG3' interacting factor)	65	65	229	4380	11497	-0.52	0.0	0.01	0.0	9330161F08Rik 9430059P22Rik Abpb Acas2l Adcy8 Apoc1 Atp1b1 BC010462 BC011209 Bcl2l14 Chi3l1 Chl1 Cldn10 Cldn2 Cpsf3 Csprs Daf1 Dcpp Ddx47 Dkkl1 Dsg2 Elf5 F3 Foxi1 Ga17 Gabrp Gna14 Gpx2 Hs3st1 Hs3st3a1 Ifi44 Ifih1 Ifit1 Igfbp5 Iigp1 Irf6 Krt1-23 Lad1 Lamb3 Mal2 Mansc1 Muc1 Nr4a1 Oasl2 Padi2 Palmd Papln Perp Pof1b Ppfibp2 Pycard Rpl23a Slc6a15 Spdef Stk39 Tacstd2 Tcfap2c Tcfcp2l1 Tex15 Thedc1 Tm4sf…
40	V$HFH8_01: HNF-3/Fkh Homolog-8	31	31	263	2392	13485	-0.56	0.0	0.01	0.0	1810017F10Rik 2010002A20Rik Acas2l Ap1m2 Atp1b1 Atpif1 BC019755 Bbox1 Casp12 Cldn4 Cops5 Cp Csnd F3 Folr1 Gabrp Galnt3 Irf7 Mansc1 Oit1 Pip Pof1b Ppargc1a Rnf128 Rpl23a Smr1 St14 St6galnac2 Stk39 Tex15 Thedc1
41	V$BRN2_01: POU factor Brn-2	108	108	186	6769	9108	-0.56	0.0	0.02	0.0	1190003K14Rik 2010002A20Rik 2410043F08Rik 5430413I02Rik 9330161F08Rik 9430059P22Rik AJ430384 AU040576 Abcg2 Abpa Acox2 Acsl4 Adcy8 Anpep Apoc1 Arf4 Arg2 Atp6v1b1 Atpif1 BC013481 Bbox1 Bcl11a Bcl2l14 Bspry Btn1a1 Casp12 Catnd2 Clca1 Cldn10 Cldn7 Clu Col11a1 Col4a6 Col9a1 Cp Csna Csnb Csnd Csprs Cst10 Ddx47 Dsg2 Dusp6 Egln3 Ehd3 Etnk1 Expi Fdps Fzd9 Ga17 Glycam1 Ifi44 Ifih1 Iigp1 Kcnk1 Krt1-17 Krt1…
42	V$NKX3A_01: NK class homeobox factor 3A	44	44	250	3152	12725	-0.62	0.0	0.01	0.0	1190003K14Rik 2010002A20Rik 9330161F08Rik Abpa Acas2l Acox2 Atpif1 Bnipl Car2 Casp12 Cd24a Col11a1 Comp Cops5 Csna Csnb Csnd Csprs Etnk1 Eva1 Gabrp Hs3st3a1 Ifih1 Ifit1 Igfbp5 Lama1 Lrg1 Marveld2 Pof1b Prom1 Rpl23a Rtn1 Serpinb11 Sftpd Slc5a8 Smpdl3a Spdef Tacstd1 Tm4sf3 Tmem37 Tspan1 Ugt8 Uqcrc2 Xist
43	V$POU6F1_01	14	14	280	1322	14555	-0.64	0.0	0.01	0.0	2010002A20Rik Arg1 Bnipl Casp12 Cldn10 Cp Csprs Etv1 Ltf Mup5 Perp Slc5a9 Tgfb2 Usp18
44	V$LMO2COM_02: complex of Lmo2 bound to Tal-1, E2A proteins, and GATA-1, half-site 2	139	139	155	8419	7458	-0.7	0.0	0.02	0.0	1190003K14Rik 2010002A20Rik 2210008M09Rik 2310061G07Rik 2410043F08Rik 2810422M04Rik 4933425F03Rik 9330161F08Rik 9430059P22Rik Aass Abpa Acas2l Adcy8 Apoc1 Aqp5 Arg1 Arg2 Atp1b1 Atp6v1b1 BC006965 BC010552 BC013481 Bbox1 Bcl2l14 Btn1a1 Cadps2 Car6 Cd14 Ceacam10 Cel Chad Ckmt1 Clca1 Clca2 Cldn3 Clu Col11a1 Col9a1 Col9a2 Col9a3 Cp Cpsf3 Crabp2 Csna Csnb Csnd Csprs Cst10 Cte1 Daf1 Dcpp Dkkl1 Egln3 Ehd…
45	V$CDPCR3HD_01: cut-like homeodomain protein	78	78	216	5065	10812	-0.75	0.0	0.02	0.0	1810017F10Rik 2310061G07Rik 2410043F08Rik 2810422M04Rik 4933425F03Rik Aass Abcg2 Abpa Acox2 Akp2 Anpep Ap1m2 Apoc1 Aqp5 Atp1b1 B4galt6 Bcl2l14 Calml3 Catnd2 Ceacam10 Chi3l1 Chl1 Clca1 Clca2 Cldn4 Col9a3 Csprs Cyp2f2 Eif3s6ip Elf5 Eppk1 Etv1 Fxyd3 Gabrp Galnt3 Ggt1 Hist1h2ao Hs3st1 Ifih1 Il23a Kcnk1 Krt2-8 Lad1 Lalba Lamb3 Lao1 Ncald Nfe2l3 Nfib Nqo1 Oasl2 Oit1 Pde9a Peg3 Pigr Pip Prom2 Prtn3 Rhpn…
46	V$HEB_Q6	100	100	194	4567	11310	-0.79	0.0	3.51	0.77	1190003K14Rik 2410043F08Rik Acas2l Adcy8 Agt Akp2 Anpep Apoc1 Arf4 Arg1 Atp6v1b1 BC004728 BC006965 BC010552 BC013481 Bspry Calml3 Casp12 Cd24a Cel Chi3l1 Cited4 Ckmt1 Cldn23 Cldn4 Col4a6 Col9a3 Cpsf3 Crabp2 Cte1 Cyp2f2 Dcpp Dsc2 Dsg2 Eif3s6ip Eppk1 Folr1 Foxi1 Fxyd3 Fxyd6 Ga17 Gabrp Gldc Glycam1 Gna14 Gpx2 Hist1h2ao Hist1h2bc Homer2 Hs3st3a1 Igfbp5 Il17b Irf7 Kcnk1 Kcnn4 Krt1-18 Lad1 Lcn2 Lcp1 Ld…
47	V$AREB6_02: AREB6 (Atp1a1 regulatory element binding factor 6)	129	129	165	6092	9785	-0.79	0.0	3.44	0.75	1810017F10Rik 2210008M09Rik 2310061G07Rik 2810422M04Rik 9330161F08Rik AJ430384 AU040576 Abpb Acox2 Akap12 Arg1 Arg2 Atp1b1 Atp6v1c2 B4galt6 BC004728 BC010462 BC011209 BC019755 Bnipl Car2 Car6 Casp12 Catna1 Cel Chi3l1 Chl1 Ckmt1 Clca1 Cldn2 Cldn23 Cldn7 Clu Col11a1 Col9a2 Col9a3 Cp Cyp24a1 Cyp2f2 Dcpp Ddx47 Dkkl1 Dsc2 Dsg2 Egln3 Elf5 Eva1 Fdps Foxc1 Fxyd3 Gata3 Ggt1 Gjb2 Gna14 Gpx2 Hlf Igfbp5 Iigp…
48	V$HNF1_C: Hepatic nuclear factor 1	85	85	209	5440	10437	-0.82	0.0	0.02	0.0	1190003K14Rik 1810017F10Rik 2010002A20Rik 2210008M09Rik 2310061G07Rik 5430413I02Rik 9430059P22Rik AU040576 Abcg2 Abpb Acas2l Acox2 Akap12 Anpep Ap1m2 Atp1a1 Atp1b1 Atpif1 BC013481 BC019755 Bcl2l14 Car6 Catnd2 Clca1 Cldn10 Cldn23 Col4a6 Col9a1 Col9a2 Cp Cpsf3 Crabp2 Csnb Cst10 Cyp2f2 Dsg2 Dusp6 Egln3 Eif3s6ip Elf5 F3 Folr1 Fxyd3 Ga17 Glycam1 Gpx2 Hist1h2bc Ifit1 Igfbp2 Il17b Il23a Itga8 Krt1-19 Ma…
49	V$TATA_C: Retroviral TATA box	74	74	220	4826	11051	-0.82	0.0	0.02	0.0	1190003K14Rik 2010002A20Rik 2810422M04Rik 9430059P22Rik Abcg2 Abpb Ap1m2 Atp1a1 Atp6v1b1 B4galt6 BC004728 BC010552 BC013481 Bbox1 Bspry Car2 Casp12 Cd14 Cd24a Chl1 Cited4 Clca2 Cldn2 Cops5 Cp Cpsf3 Crabp2 Csna Csnb Csnd Dcpp Dsc2 Dusp6 Etv1 F3 Fxyd3 Gad1 Ggt1 Gna14 Hist1h2bc Hlf Ifit1 Iigp1 Irf7 Itga8 Krt1-19 Lcn2 Mal2 Mia1 Nqo1 Oasl2 Ogfrl1 Papln Pik3r1 Plp2 Plscr2 Pof1b Pycard Rhpn2 Saa2 Serpin…
50	V$DEC_Q1	222	222	72	11165	4712	-0.82	0.0	3.53	0.77	1810017F10Rik 2010002A20Rik 2310061G07Rik 2410043F08Rik 2810422M04Rik 4933425F03Rik 5430413I02Rik 9330161F08Rik 9430059P22Rik AU040576 Aass Abpa Abpb Acox2 Agt Akp2 Anpep Ap1m2 Apoc1 Aqp5 Arf4 Arg1 Arg2 Atp1b1 Atp6v1b1 Atp6v1c2 Atpif1 BC010462 BC011209 BC019755 Bbox1 Bcl11a Bcl2l14 Bex2 Bnipl Bspry Btn1a1 Cadps2 Calml3 Car6 Casp12 Catna1 Catnd2 Cd24a Ceacam10 Cel Chad Chi3l1 Chl1 Chpt1 Clca1 Clca…
51	V$STAT_01: signal transducers and activators of transcription	69	69	225	2988	12889	-0.85	0.0	3.56	0.77	2010002A20Rik 2310061G07Rik 2810422M04Rik 9330161F08Rik AJ430384 Akp2 Arf4 Arg1 Atp1b1 BC004728 BC006965 BC010462 BC019755 Bex2 Casp12 Chad Chi3l1 Cited4 Ckmt1 Clca1 Clca2 Cldn2 Cldn4 Cldn7 Cst10 Cyp24a1 Dkkl1 Dsg2 Ehd3 Eno1 Etv1 Eva1 Expi F3 Fxyd3 Fzd9 Gabrp Galnt3 Ggt1 Glycam1 Homer2 Hs3st1 Ier3 Ifit1 Iigp1 Lalba Lao1 Lcn2 Lmo4 Marveld2 Muc1 Padi2 Pde9a Phlda1 Pigr Prtn3 Serpini1 Sftpd Slco3a1 …
52	V$HFH1_01: HNF-3/Fkh Homolog 1	27	27	267	2104	13773	-0.86	0.0	0.01	0.0	2010002A20Rik AJ430384 Acas2l Ap1m2 Atp1b1 Bbox1 Bex2 Cldn4 Cops5 Csnd F3 Galnt3 Irf7 Mansc1 Mfge8 Oit1 Pip Ppargc1a Rpl23a Serpinb11 Slco3a1 Smr1 St14 St6galnac2 Stk39 Tex15 Thedc1
53	V$GABP_B: GA binding protein	15	15	279	1359	14518	-0.87	0.0	0.01	0.0	Apoc1 BC019755 Bspry Ckmt1 Cops5 Ddx47 Eno1 Ga17 Khdrbs3 Papln Peg3 Ppfibp2 Serpini1 Slc16a6 Ttpa
54	V$YY1_02: Yin and Yang 1	20	20	274	1671	14206	-0.9	0.0	0.01	0.0	4933425F03Rik Acas2l BC013481 Bnipl Chad Clu Col11a1 Col9a3 Ddx47 Dkkl1 Dsc2 Ehd3 Fzd9 Hs3st1 Krt2-7 Marveld2 Pof1b Rpl23a Slc5a8 Tmprss4
55	V$AREB6_03: AREB6 (Atp1a1 regulatory element binding factor 6)	58	58	236	2443	13434	-0.9	0.0	3.58	0.77	2210008M09Rik 9330161F08Rik Agt Arg2 Car6 Cel Clca2 Cldn23 Cldn4 Cldn7 Clu Cyp24a1 Cyp2f2 Dcpp Dkkl1 Dsg2 Elf5 Foxi1 Ga17 Ggt1 Gldc Gna14 Hlf Inhbb Irf6 Klk11 Lad1 Mal2 Mansc1 Mgst1 Ocln Pcdh21 Perp Pglyrp1 Pigr Pik3r1 Plscr2 Pof1b Ppargc1a Rex3 Serpine2 Serpini1 Sftpd Slc16a6 Slc30a2 Slc34a2 Slc5a1 Slc5a8 Smoc1 Spint1 Spint2 St14 Tacstd1 Tcfcp2l1 Tm4sf13 Tmc4 Tmem30b Zfp503
56	V$COREBINDINGFACTOR_Q6	81	81	213	5198	10679	-0.9	0.0	0.03	0.0	1190003K14Rik 2210008M09Rik 2310061G07Rik 2810422M04Rik 9430059P22Rik AU040576 Agt Anpep Arg2 BC004728 BC006965 BC019755 Bcl2l14 Bex2 Bspry Casp12 Catna1 Cd14 Chad Cited4 Ckmt1 Clca1 Clca2 Cldn10 Cldn2 Cldn4 Col11a1 Col9a1 Col9a2 Col9a3 Csnb Csprs Dkkl1 Dsc2 Eno1 Foxc1 Foxi1 G0s2 Galnt3 Gata3 Gna14 Hist1h2ao Il23a Irf7 Kcnk1 Kcnn4 Klk11 Krt1-17 Krt1-23 Lcp1 Lrg1 Ltf Marveld2 Mfge8 Muc1 Muc10 Nfe2…
57	V$TCF4_Q5	220	220	74	12619	3258	-0.94	0.0	0.02	0.0	1810017F10Rik 2010002A20Rik 2210008M09Rik 2310061G07Rik 2410043F08Rik 2810422M04Rik 3110006P09Rik 4933425F03Rik 5430413I02Rik 9330161F08Rik AJ430384 AU040576 Aass Abcg2 Abpa Abpb Acas2l Acox2 Acsl4 Adcy8 Agt Akap12 Aqp5 Arf4 Arg1 Arg2 Atp1a1 Atp1b1 Atp6v1b1 Atp6v1c2 Atpif1 BC004728 BC006965 BC013481 BC019755 Bbox1 Bcl2l14 Bex2 Bnipl Bspry Btn1a1 Calml3 Car2 Car6 Casp12 Catnd2 Cd14 Cd24a Ceacam10 …
58	V$USF_Q6: upstream stimulating factor	200	200	94	9972	5905	-0.96	0.0	3.3	0.64	1190003K14Rik 1810017F10Rik 2210008M09Rik 2410043F08Rik 2810422M04Rik 3110006P09Rik 4933425F03Rik 5430413I02Rik 9430059P22Rik AU040576 Aass Abcg2 Abpa Abpb Acas2l Acox2 Agt Akp2 Anpep Ap1m2 Apoc1 Aqp5 Arf4 Arg1 Arg2 Atp1a1 Atp1b1 Atp6v1c2 BC004728 BC010462 BC010552 BC011209 BC019755 Bbox1 Bcl11a Bcl2l14 Bex2 Bnipl Bspry Cadps2 Calml3 Car2 Car6 Catna1 Cd24a Ceacam10 Cel Chad Chpt1 Clca1 Cldn2 Cldn…
59	V$AMEF2_Q6: myocyte enhancer factor	20	20	274	1662	14215	-0.96	0.0	0.01	0.0	2410043F08Rik 2810422M04Rik 3110006P09Rik Bbox1 Bcl2l14 Bspry Car2 Cldn2 Dsc2 Itga8 Krt1-23 Lalba Mfge8 Mia1 Nfib Prom2 Slc1a1 Slc6a15 Tcfcp2l1 Wap
60	V$LPOLYA_B: Lentiviral Poly A signal	48	48	246	3303	12574	-1.05	0.0	0.02	0.0	2010002A20Rik 3110006P09Rik 4933425F03Rik Acox2 Adcy8 B4galt6 Bbox1 Bcl2l14 Bex2 Btn1a1 Car2 Cd14 Chl1 Cited4 Cldn23 Cp Csnd Eif3s6ip Elf5 Eno1 Eppk1 Expi Fxyd3 Ga17 Gldc Glycam1 Hist1h2bc Ifi44 Ifih1 Iigp1 Lao1 Mal Mfge8 Mup5 Phlda1 Pik3r1 Plscr2 Prom1 Rnf128 Slc15a2 Slc28a3 Smpdl3a Smr1 Ssb4 Tacstd1 Tmc4 Tmem37 Xist
61	V$E2A_Q2	189	189	105	9398	6479	-1.08	0.0	3.13	0.59	1190003K14Rik 1810017F10Rik 2210008M09Rik 2410043F08Rik 2810422M04Rik 9330161F08Rik 9430059P22Rik AJ430384 AU040576 Abpb Acas2l Acox2 Adcy8 Akap12 Akp2 Anpep Ap1m2 Apoc1 Arg1 Arg2 Atp1b1 Atp6v1c2 B4galt6 BC004728 BC006965 BC010462 BC010552 BC011209 Bcl2l14 Bnipl Bspry Cadps2 Calml3 Car2 Casp12 Catna1 Catnd2 Cd24a Cel Chi3l1 Clca1 Cldn10 Cldn2 Cldn23 Cldn3 Cldn4 Cldn7 Clu Col9a2 Col9a3 Comp Crabp2…
62	V$NRF2_01: nuclear respiratory factor 2	37	37	257	2659	13218	-1.09	0.0	0.02	0.0	3110006P09Rik Abpb Arg1 BC006965 Bspry Catna1 Cldn7 Col9a1 Cops5 Cpsf3 Ddx47 Eif3s6ip Eno1 Epb4.1l4a Expi Ga17 Gata3 Gna14 Hey1 Ifih1 Igfbp5 Kcnn4 Khdrbs3 Krt1-23 Mal Nhsl1 Papln Pde9a Peg3 Plp2 Ppfibp2 Sf3b5 Slc16a6 Slc30a2 Spint1 Spint2 Trf
63	V$PADS_C: Retroviral Poly A downstream element	63	63	231	4140	11737	-1.12	0.0	0.03	0.0	1190003K14Rik 2410043F08Rik 3110006P09Rik 5430413I02Rik AJ430384 Acox2 Adcy8 Akp2 Arf4 Arg1 Arg2 Atp1b1 BC004728 Chad Chpt1 Cited4 Cst10 Cte1 Dcpp Ddx47 Dsg2 Egln3 Eppk1 Fdps Fzd9 G0s2 Gad1 Galnt3 Glycam1 Hs3st1 Ier3 Igfbp2 Il23a Kcnn4 Khdrbs3 Krt1-17 Krt1-18 Krt1-23 Lad1 Lcp1 Ltf Mal2 Mfge8 Pcdh21 Pik3r1 Ppfibp2 Prom1 Prss18 Serpinb11 Slc16a6 Slc1a1 Smr1 Sox10 Spint1 Spint2 Tacstd1 Tgfb2 Thedc1 …
64	V$NFY_01: nuclear factor Y (Y-box binding factor)	50	50	244	3397	12480	-1.15	0.0	0.03	0.0	2010002A20Rik 2810422M04Rik Aass Abpb B4galt6 Bbox1 Bcl2l14 Catnd2 Cited4 Clca1 Cldn23 Col9a1 Cp Crabp2 Cte1 Cyp24a1 Dusp6 Eif3s6ip Elf5 Eno1 Etv1 Fdps Foxc1 Fxyd6 Galnt3 Gldc Gna14 Hey1 Hist1h2ao Hist1h2bc Ier3 Ifit1 Krt1-19 Lect1 Nqo1 Oasl2 Pik3r1 Pip Plp2 Rpl23a Serpini1 Slc30a2 Slc5a8 Slco3a1 Smoc1 St6galnac2 Tm4sf1 Tm4sf13 Tmem30b Tmem37
65	V$TFIII_Q6	279	279	15	14563	1314	-1.22	0.0	3.65	0.77	1190003K14Rik 1810017F10Rik 2010002A20Rik 2210008M09Rik 2310061G07Rik 2410043F08Rik 2810422M04Rik 3110006P09Rik 4933425F03Rik 5430413I02Rik 9330161F08Rik 9430059P22Rik AJ430384 AU040576 Aass Abpa Abpb Acas2l Acox2 Acsl4 Adcy8 Adrb1 Agt Akap12 Akp2 Anpep Ap1m2 Apoc1 Aqp5 Arf4 Arg1 Arg2 Atp1a1 Atp1b1 Atp6v1b1 Atp6v1c2 Atpif1 B4galt6 BC004728 BC006965 BC010462 BC010552 BC011209 BC013481 BC019755 Bbo…
66	V$AP1_C: AP-1 binding site	67	67	227	2967	12910	-1.27	0.0	3.08	0.58	1190003K14Rik 1810017F10Rik 2010002A20Rik 2310061G07Rik 2810422M04Rik 9330161F08Rik Abpb Acox2 Arg1 Atp6v1b1 BC006965 BC011209 BC019755 Bcl2l14 Bspry Btn1a1 Cadps2 Casp12 Catna1 Cd14 Chi3l1 Clca2 Cldn4 Clu Col9a1 Comp Cpsf3 Crabp2 Csnd Csprs Cst10 Cyp24a1 Dkkl1 Dsc2 Dsg2 Eif3s6ip Eva1 F3 Ifit1 Igfbp2 Il23a Kcnn4 Klk11 Krt2-8 Lamb3 Lao1 Mal2 Marveld2 Mup5 Ocln Oit1 Pcdh21 Perp Prss18 Rbp1 Serpinb1…
67	V$E2F1_Q3_01	68	68	226	4383	11494	-1.27	0.0	0.04	0.0	1810017F10Rik 9330161F08Rik AJ430384 Acsl4 Adcy8 Adrb1 Aqp5 Arf4 Atp1b1 Atp6v1c2 BC004728 BC010552 Bcl11a Cadps2 Catna1 Cel Chad Chl1 Chpt1 Cldn23 Cldn7 Col9a3 Comp Cops5 Csprs Cte1 Dusp6 Ehd3 Epb4.1l4a Fxyd6 Fzd9 Ga17 Galnt3 Gata3 Hist1h2ao Homer2 Inhbb Kcnk1 Lama1 Ldh2 Lmo4 Lrg1 Mal Mal2 Nfe2l3 Nfib Nr4a1 Ocln Ogfrl1 Pde9a Perp Rex3 Rnf128 Rpl23a Satb1 Sf3b5 Slc16a6 Slc34a2 Smpdl3a Ssb4 Stk39 T…
68	V$GATA1_06: GATA-binding factor 1	71	71	223	4551	11326	-1.27	0.0	0.04	0.0	2010002A20Rik 2310061G07Rik 2810422M04Rik Acas2l Acsl4 Atp6v1b1 Atp6v1c2 BC010552 Bbox1 Bcl2l14 Btn1a1 Casp12 Cel Chl1 Cited4 Clca2 Cldn2 Clu Col9a1 Col9a2 Cp Csna Csnb Csnd Csprs Cst10 Cte1 Dsc2 Foxc1 Glycam1 Gna14 Hs3st1 Igfbp5 Iigp1 Irf7 Krt1-18 Krt2-8 Lalba Ldh2 Ltf Mal Mfge8 Mia1 Nfe2l3 Nqo1 Palmd Phlda1 Plp2 Plscr2 Pof1b Ppfibp2 Prom1 Prom2 Pycard Rnf128 Rtn1 Scrg1 Serpine2 Sftpd Slc1a1 Slc…
69	V$OSF2_Q6	183	183	111	10612	5265	-1.3	0.0	0.04	0.0	1190003K14Rik 2210008M09Rik 2310061G07Rik 2410043F08Rik 2810422M04Rik 3110006P09Rik 4933425F03Rik 5430413I02Rik 9330161F08Rik 9430059P22Rik AU040576 Abpa Abpb Adcy8 Agt Anpep Ap1m2 Apoc1 Arf4 Arg1 Arg2 Atp6v1b1 Atpif1 B4galt6 BC004728 BC006965 BC013481 BC019755 Bcl11a Bcl2l14 Bex2 Bnipl Bspry Btn1a1 Calml3 Casp12 Catna1 Catnd2 Cd14 Cd24a Ceacam10 Chad Chi3l1 Chl1 Chpt1 Cited4 Ckmt1 Clca1 Clca2 Cl…
70	V$SOX9_B1: SOX (SRY-related HMG box)	150	150	144	8844	7033	-1.34	0.0	0.05	0.0	1190003K14Rik 1810017F10Rik 2010002A20Rik 2410043F08Rik 2810422M04Rik 3110006P09Rik 4933425F03Rik 9330161F08Rik 9430059P22Rik AU040576 Aass Abcg2 Abpb Acas2l Acsl4 Anpep Ap1m2 Arg1 Arg2 Atp1b1 Atp6v1b1 Atpif1 BC011209 BC013481 BC019755 Bcl2l14 Bnipl Btn1a1 Cadps2 Calml3 Car2 Casp12 Catna1 Catnd2 Cd14 Cd24a Ceacam10 Chi3l1 Chl1 Clca1 Col11a1 Col4a6 Col9a1 Col9a2 Cops5 Cp Cpsf3 Csna Csnb Csnd Csprs…
71	V$CDPCR1_01: cut-like homeodomain protein	218	218	76	12429	3448	-1.35	0.0	0.04	0.0	1190003K14Rik 1810017F10Rik 2010002A20Rik 2310061G07Rik 2410043F08Rik 2810422M04Rik 3110006P09Rik 4933425F03Rik 5430413I02Rik 9330161F08Rik AJ430384 AU040576 Aass Abcg2 Abpa Abpb Acas2l Acox2 Akap12 Akp2 Anpep Ap1m2 Apoc1 Aqp5 Arg2 Atp1b1 Atp6v1c2 Atpif1 B4galt6 BC006965 BC010462 BC011209 BC019755 Bbox1 Bcl2l14 Bex2 Bnipl Bspry Btn1a1 Cadps2 Calml3 Car2 Casp12 Catna1 Catnd2 Cd14 Cd24a Ceacam10 Ce…
72	V$OCT1_Q6: octamer factor 1	261	261	33	14571	1306	-1.52	0.0	0.03	0.0	1190003K14Rik 1810017F10Rik 2010002A20Rik 2210008M09Rik 2310061G07Rik 2810422M04Rik 3110006P09Rik 4933425F03Rik 5430413I02Rik 9330161F08Rik 9430059P22Rik AJ430384 AU040576 Aass Abcg2 Abpa Abpb Acox2 Acsl4 Adcy8 Agt Akap12 Akp2 Anpep Ap1m2 Apoc1 Aqp5 Arf4 Arg1 Arg2 Atp1a1 Atp1b1 Atp6v1b1 Atp6v1c2 Atpif1 B4galt6 BC004728 BC006965 BC010462 BC011209 BC013481 BC019755 Bbox1 Bcl11a Bcl2l14 Bex2 Bnipl B…
73	V$SOX5_01: Sox-5	123	123	171	7316	8561	-1.58	0.0	0.07	0.0	1190003K14Rik 1810017F10Rik 2010002A20Rik 2410043F08Rik 2810422M04Rik 3110006P09Rik 4933425F03Rik 9330161F08Rik 9430059P22Rik AU040576 Abcg2 Abpb Acas2l Acsl4 Anpep Ap1m2 Arg1 Arg2 BC011209 BC013481 BC019755 Bcl2l14 Bnipl Btn1a1 Cadps2 Calml3 Car2 Casp12 Catna1 Catnd2 Cd14 Ceacam10 Chi3l1 Chl1 Clca1 Col11a1 Col4a6 Col9a1 Col9a2 Cops5 Cp Cpsf3 Csna Csnb Csnd Csprs Cst10 Cte1 Cyp24a1 Daf1 Ddx47 Dkk…
74	V$PAX3_B: Pax-3 binding sites	190	190	104	9597	6280	-1.58	0.0	2.51	0.29	1190003K14Rik 1810017F10Rik 2310061G07Rik 2810422M04Rik 3110006P09Rik 4933425F03Rik 5430413I02Rik 9330161F08Rik 9430059P22Rik AJ430384 AU040576 Aass Abpb Acas2l Acsl4 Adcy8 Akap12 Akp2 Anpep Ap1m2 Aqp5 Arf4 Arg2 Atp1a1 Atp6v1c2 Atpif1 B4galt6 BC004728 BC006965 BC010552 BC011209 Bcl11a Bex2 Bspry Btn1a1 Cadps2 Calml3 Car2 Car6 Casp12 Catnd2 Cd14 Cd24a Ceacam10 Chad Chl1 Chpt1 Ckmt1 Clca1 Clca2 Cld…
75	V$EVI1_04: ectopic viral integration site 1 encoded factor	207	207	87	11779	4098	-1.66	0.0	0.07	0.0	2010002A20Rik 2210008M09Rik 2410043F08Rik 2810422M04Rik 3110006P09Rik 4933425F03Rik 5430413I02Rik 9330161F08Rik 9430059P22Rik AJ430384 AU040576 Aass Abcg2 Abpa Abpb Acas2l Acsl4 Akap12 Ap1m2 Apoc1 Aqp5 Arf4 Arg1 Arg2 Atp1b1 Atp6v1b1 Atp6v1c2 Atpif1 B4galt6 BC011209 BC013481 BC019755 Bbox1 Bcl11a Bcl2l14 Bspry Btn1a1 Car2 Car6 Casp12 Catna1 Catnd2 Cd14 Cd24a Chi3l1 Chl1 Chpt1 Ckmt1 Clca1 Clca2 Cld…
76	V$FOX_Q2	213	213	81	12091	3786	-1.67	0.0	0.07	0.0	1190003K14Rik 1810017F10Rik 2010002A20Rik 2210008M09Rik 2310061G07Rik 2810422M04Rik 3110006P09Rik 4933425F03Rik 5430413I02Rik 9330161F08Rik 9430059P22Rik AU040576 Aass Abcg2 Abpa Abpb Acas2l Acox2 Adcy8 Agt Akap12 Anpep Ap1m2 Apoc1 Aqp5 Arf4 Arg1 Arg2 Atp1a1 Atp1b1 Atp6v1b1 Atpif1 B4galt6 BC004728 BC006965 BC010462 BC013481 Bbox1 Bcl11a Bcl2l14 Bex2 Bnipl Bspry Btn1a1 Cadps2 Calml3 Car2 Car6 Casp…
77	V$AFP1_Q6	40	40	254	2714	13163	-1.67	0.0	0.05	0.0	2810422M04Rik 9330161F08Rik 9430059P22Rik AU040576 Abcg2 Adcy8 Ap1m2 Arg1 BC004728 BC011209 Bspry Btn1a1 Catnd2 Clca1 Clu Col11a1 Col4a6 Csnb Egln3 F3 Hlf Hs3st3a1 Ifit1 Iigp1 Irf6 Lect1 Ltf Mfge8 Pglyrp1 Ppargc1a Prkwnk4 Prom2 Serpinb11 Serpine2 Smr1 Spint1 Stk39 Tm4sf3 Tmem30b Ugt8
78	V$CHOP_01: heterodimers of CHOP and C/EBPalpha	73	73	221	4555	11322	-1.67	0.0	0.07	0.0	1190003K14Rik 2010002A20Rik 3110006P09Rik AJ430384 Aass Acox2 Arg2 Atp1b1 BC004728 BC010462 BC010552 BC013481 Bbox1 Car6 Cd14 Cited4 Cldn10 Clu Col11a1 Col9a1 Cp Crabp2 Csnd Cst10 Dsc2 Dusp6 Elf5 Etv1 Foxc1 Fxyd6 Gjb2 Ier3 Iigp1 Il23a Kcnn4 Krt1-23 Krt2-8 Lad1 Lamb3 Lcp1 Lmo4 Mgst1 Mia1 Nfe2l3 Oas2 Palmd Peg3 Pglyrp1 Pik3r1 Pip Plp2 Ppargc1a Ppfibp2 Prss18 Rex3 Serpinb11 Serpine2 Serpini1 Sftpd S…
79	V$COMP1_01: COMP1	171	171	123	9861	6016	-1.68	0.0	0.08	0.0	1190003K14Rik 2010002A20Rik 2310061G07Rik 5430413I02Rik AJ430384 Aass Abcg2 Abpa Abpb Acas2l Adcy8 Agt Akp2 Apoc1 Aqp5 Arg1 Arg2 Atp1a1 Atp1b1 Atpif1 B4galt6 BC006965 BC010462 BC010552 BC013481 Bcl11a Bcl2l14 Bex2 Bspry Calml3 Casp12 Catna1 Cd14 Cd24a Cel Chad Chpt1 Cited4 Clca1 Clca2 Cldn10 Cldn2 Cldn23 Cldn4 Clu Col11a1 Col4a6 Col9a1 Col9a2 Comp Cp Crabp2 Csnb Csnd Csprs Cte1 Cyp24a1 Cyp2f2 Dkk…
80	V$MEF2_Q6_01	162	162	132	9378	6499	-1.68	0.0	0.08	0.0	1810017F10Rik 2010002A20Rik 2410043F08Rik 2810422M04Rik 3110006P09Rik 4933425F03Rik 9330161F08Rik 9430059P22Rik AJ430384 AU040576 Aass Abcg2 Abpa Acas2l Acsl4 Akap12 Arf4 Arg1 Arg2 Atp1a1 Atp6v1c2 B4galt6 BC010462 BC010552 BC013481 Bbox1 Bcl2l14 Bex2 Bnipl Bspry Btn1a1 Calml3 Car2 Car6 Casp12 Catna1 Catnd2 Cd14 Cd24a Chl1 Chpt1 Cited4 Clca1 Clca2 Cldn10 Cldn2 Cldn23 Cldn7 Clu Col11a1 Col9a3 Comp …
81	V$SMAD4_Q6	134	134	160	6618	9259	-1.72	0.0	2.3	0.29	1190003K14Rik 2210008M09Rik 2310061G07Rik 2410043F08Rik 4933425F03Rik 9430059P22Rik AU040576 Aass Adcy8 Agt Akp2 Apoc1 Arf4 Atp1a1 Atp1b1 Atp6v1b1 Atp6v1c2 Atpif1 Bbox1 Bcl2l14 Cadps2 Calml3 Car2 Car6 Catna1 Cd14 Chad Chi3l1 Clca1 Cldn2 Cldn3 Clu Col11a1 Col4a6 Col9a1 Col9a2 Comp Cte1 Daf1 Ddx47 Dkkl1 Dsg2 Egln3 Elf5 Epb4.1l4a Etnk1 Etv1 Eva1 F3 Folr1 Foxi1 Fxyd6 Gabrp Gad1 Gna14 Gpx2 Hey1 Homer2…
82	V$RFX1_02: X-box binding protein RFX1	89	89	205	5415	10462	-1.73	0.0	0.08	0.0	2010002A20Rik 2310061G07Rik 5430413I02Rik 9330161F08Rik AJ430384 Abpa Acas2l Acsl4 Adcy8 Agt Akp2 Ap1m2 Apoc1 Atp1a1 Atp1b1 Atp6v1b1 Atp6v1c2 BC004728 Bcl11a Cadps2 Car2 Catna1 Catnd2 Cd14 Cd24a Ceacam10 Cited4 Ckmt1 Cldn4 Clu Col9a3 Comp Cpsf3 Crabp2 Cte1 Daf1 Dsc2 Dusp6 Ehd3 Eppk1 Etnk1 F3 Foxc1 G0s2 Gldc Hlf Ifit1 Igfbp2 Igfbp5 Il23a Itga8 Krt1-18 Krt2-8 Lad1 Lcn2 Lect1 Mansc1 Mgst1 Ncald Nfib…
83	V$EBF_Q6	94	94	200	4489	11388	-1.73	0.0	2.38	0.29	1190003K14Rik 2010002A20Rik 9430059P22Rik Abpa Acsl4 Adrb1 Agt Akp2 Anpep Atp1b1 Atpif1 BC004728 BC010552 BC011209 Bcl11a Car2 Ceacam10 Chl1 Cited4 Ckmt1 Clca2 Cldn3 Cldn4 Cldn7 Col9a2 Col9a3 Comp Cpsf3 Cte1 Daf1 Dcpp Dkkl1 Dsc2 Dsg2 Egln3 Ehd3 Eppk1 Etv1 Eva1 G0s2 Ga17 Gabrp Gad1 Ggt1 Hey1 Homer2 Hs3st1 Ier3 Ifi44 Il23a Inhbb Irf7 Itga8 Kcnk1 Kcnn4 Krt1-17 Krt1-18 Krt1-19 Krt1-23 Krt2-8 Lama1 Lc…
84	V$OLF1_01: olfactory neuron-specific factor	37	37	257	1537	14340	-1.74	0.0	2.77	0.38	1190003K14Rik 4933425F03Rik Adrb1 Agt Arg1 Atp6v1c2 BC004728 Ceacam10 Chl1 Cited4 Cldn7 Clu Cpsf3 Dcpp Dkkl1 Ehd3 G0s2 Gabrp Ggt1 Homer2 Ier3 Ifi44 Kcnn4 Krt1-17 Krt2-7 Lama1 Pglyrp1 Ppfibp2 Rpl23a Slc1a1 Slc34a2 Smpdl3a St6galnac2 Stk39 Tcfap2c Tmc4 Tmem37
85	V$CAAT_01: cellular and viral CCAAT box	166	166	128	9572	6305	-1.74	0.0	0.09	0.0	1190003K14Rik 1810017F10Rik 2210008M09Rik 2310061G07Rik 2810422M04Rik 3110006P09Rik 4933425F03Rik 5430413I02Rik 9430059P22Rik Aass Adcy8 Agt Ap1m2 Arf4 Arg2 Atp1a1 Atp1b1 B4galt6 BC006965 BC013481 Bbox1 Bcl11a Bcl2l14 Bex2 Bnipl Calml3 Car6 Casp12 Catnd2 Cd14 Ceacam10 Chad Cited4 Ckmt1 Clca1 Cldn10 Cldn2 Cldn23 Clu Col4a6 Col9a1 Col9a2 Cops5 Cp Cpsf3 Crabp2 Csnb Csnd Csprs Cst10 Cte1 Cyp24a1 Cyp2…
86	V$IRF_Q6	64	64	230	4034	11843	-1.75	0.0	0.07	0.0	2310061G07Rik AJ430384 Abpa Akp2 Anpep Apoc1 Arg2 Atp1a1 BC006965 BC010462 Bspry Cadps2 Calml3 Casp12 Cd24a Clca2 Cldn2 Cldn7 Cp Csnd Cst10 Daf1 Dsc2 F3 G0s2 Gad1 Glycam1 Hlf Hs3st1 Hs3st3a1 Ifi44 Ifih1 Iigp1 Irf6 Irf7 Lalba Lama1 Lcn2 Marveld2 Mgst1 Nfe2l3 Nr4a1 Palmd Peg3 Pglyrp1 Pigr Prom1 Pycard Rnf128 Rpl23a Saa1 Saa2 Sftpd Slc15a2 Slc5a8 Slc5a9 Tacstd1 Tex15 Tmc4 Tmprss4 Trf Usp18 Xist Zfp5…
87	V$MRF2_01: modulator recognition factor 2	169	169	125	9723	6154	-1.77	0.0	0.09	0.0	1190003K14Rik 1810017F10Rik 2010002A20Rik 2210008M09Rik 2310061G07Rik 2810422M04Rik 3110006P09Rik 4933425F03Rik 9330161F08Rik 9430059P22Rik Aass Abpa Abpb Acas2l Acox2 Acsl4 Adcy8 Akap12 Anpep Ap1m2 Arf4 Arg1 Atp1a1 Atp1b1 Atp6v1b1 B4galt6 BC006965 Bbox1 Bcl11a Bcl2l14 Bex2 Bnipl Btn1a1 Cadps2 Calml3 Car2 Casp12 Catna1 Catnd2 Cd14 Cd24a Cel Chl1 Chpt1 Cited4 Clca1 Clca2 Cldn10 Cldn23 Col11a1 Col4…
88	V$IRF_Q6_01	126	126	168	7403	8474	-1.8	0.0	0.09	0.0	2010002A20Rik 2310061G07Rik 2810422M04Rik 3110006P09Rik 4933425F03Rik 9330161F08Rik AJ430384 Aass Abpa Abpb Acsl4 Akap12 Akp2 Anpep Ap1m2 Apoc1 Arg2 Atp6v1b1 BC006965 BC010462 BC011209 BC013481 Bcl11a Bex2 Btn1a1 Cadps2 Calml3 Car2 Casp12 Cd24a Chl1 Ckmt1 Clca1 Clca2 Cldn2 Cldn7 Clu Col9a2 Comp Cp Crabp2 Csnb Csnd Csprs Cst10 Cte1 Cyp2f2 Daf1 Dsc2 Dusp6 Eif3s6ip Etv1 F3 Folr1 Foxi1 G0s2 Gad1 Galn…
89	V$VMYB_02: v-Myb	38	38	256	2570	13307	-1.81	0.0	0.05	0.0	1190003K14Rik 2010002A20Rik 9330161F08Rik AJ430384 Abcg2 Aqp5 Arg2 Atp1a1 B4galt6 Bcl2l14 Calml3 Cd24a Cldn3 Cldn7 Csnd Cyp2f2 Daf1 Eppk1 Etv1 Gad1 Gpx2 Hist1h2bc Igfbp2 Il17b Krt1-17 Lad1 Nfe2l3 Pigr Pik3r1 Prtn3 Rex3 Serpine2 Serpini1 Slco3a1 Spint2 St14 Usp18 Zfp503
90	V$E2F_Q6: E2F	225	225	69	11588	4289	-1.82	0.0	2.33	0.29	1810017F10Rik 2210008M09Rik 2410043F08Rik 2810422M04Rik 3110006P09Rik 5430413I02Rik 9330161F08Rik 9430059P22Rik AJ430384 AU040576 Aass Abcg2 Abpb Acsl4 Adcy8 Agt Akap12 Ap1m2 Aqp5 Arf4 Arg1 Arg2 Atp1a1 Atp1b1 Atp6v1b1 Atp6v1c2 Atpif1 B4galt6 BC004728 BC006965 BC010462 BC010552 BC011209 BC019755 Bcl11a Bcl2l14 Bex2 Bnipl Btn1a1 Cadps2 Calml3 Car2 Car6 Catna1 Catnd2 Cd14 Cd24a Cel Chad Chi3l1 Chl1 …
91	V$FOXJ2_01: fork head box J 2	133	133	161	7757	8120	-1.85	0.0	0.1	0.0	1190003K14Rik 1810017F10Rik 2010002A20Rik 2210008M09Rik 2310061G07Rik 2810422M04Rik 4933425F03Rik 5430413I02Rik Aass Abpa Acas2l Ap1m2 Atp1a1 Atp1b1 Atp6v1c2 Atpif1 B4galt6 BC013481 BC019755 Bbox1 Bex2 Bspry Btn1a1 Cadps2 Calml3 Car6 Casp12 Chad Chi3l1 Chl1 Chpt1 Ckmt1 Clca1 Clca2 Cldn4 Col4a6 Col9a1 Comp Cops5 Cp Csna Csnb Csnd Csprs Cte1 Ddx47 Dusp6 Egln3 Ehd3 Expi F3 Fdps Folr1 Foxc1 Fxyd3 Fxy…
92	V$PIT1_Q6	212	212	82	11986	3891	-1.85	0.0	0.09	0.0	2010002A20Rik 2210008M09Rik 2310061G07Rik 2810422M04Rik 4933425F03Rik 5430413I02Rik 9330161F08Rik AJ430384 Aass Abcg2 Abpa Abpb Acas2l Acox2 Acsl4 Agt Akap12 Anpep Ap1m2 Aqp5 Arf4 Arg1 Arg2 Atp1a1 Atp1b1 Atp6v1b1 Atp6v1c2 Atpif1 B4galt6 BC006965 BC010462 BC019755 Bbox1 Bcl2l14 Bex2 Bnipl Bspry Btn1a1 Cadps2 Calml3 Car2 Car6 Casp12 Cd14 Cd24a Ceacam10 Chi3l1 Chl1 Chpt1 Cited4 Ckmt1 Clca1 Clca2 Cld…
93	V$DEAF1_02	12	12	282	364	15513	-1.87	0.0	3.15	0.59	Akap12 Arf4 Bspry Chpt1 Cpsf3 Ehd3 Eva1 Gad1 Gpx2 Peg3 Serpini1 Slc16a6
94	V$ELK1_01: Elk-1	86	86	208	4113	11764	-1.88	0.0	2.2	0.26	2210008M09Rik 3110006P09Rik Abpa Abpb Acsl4 Agt Akap12 Anpep Apoc1 Aqp5 Arg1 Atpif1 B4galt6 BC006965 BC010552 Bex2 Bnipl Btn1a1 Calml3 Car2 Chad Ckmt1 Cldn4 Cldn7 Col4a6 Col9a1 Cops5 Cpsf3 Crabp2 Cyp24a1 Ehd3 Eif3s6ip Epb4.1l4a Eppk1 Expi Ggt1 Gjb2 Homer2 Ier3 Ifih1 Il23a Inhbb Khdrbs3 Krt1-18 Krt1-19 Krt1-23 Krt2-8 Lad1 Lama1 Lcn2 Lrg1 Marveld2 Mfge8 Muc1 Mup5 Nfe2l3 Oas2 Papln Pglyrp1 Pigr Ppfi…
95	V$MAF_Q6	14	14	280	454	15423	-1.9	0.0	3.05	0.58	Chad Foxc1 Gabrp Galnt3 Ifit1 Klk11 Lad1 Serpinb11 Sftpd Slc16a6 Tm4sf1 Tmprss4 Tnfrsf19 Wap
96	V$AML_Q6	55	55	239	3495	12382	-1.9	0.0	0.08	0.0	1190003K14Rik 2310061G07Rik 2810422M04Rik AU040576 Anpep Arg2 B4galt6 BC006965 Chad Cited4 Ckmt1 Clca1 Clca2 Cldn10 Cldn2 Cldn4 Col11a1 Col9a1 Col9a2 Col9a3 Cops5 Csnb Dkkl1 Dsc2 Eno1 Foxc1 Foxi1 G0s2 Galnt3 Hist1h2ao Irf7 Kcnk1 Kcnn4 Klk11 Lect1 Lrg1 Ltf Muc1 Muc10 Nfe2l3 Nhsl1 Nkd2 Palmd Pcdh21 Prkwnk4 Rbp1 Rhpn2 Rnf128 Serpinb11 Thedc1 Tm4sf10 Tm4sf12 Upb1 Wnt5b Xist
97	V$NFKAPPAB_01: NF-kappaB	50	50	244	2242	13635	-1.96	0.0	2.35	0.29	1190003K14Rik 2810422M04Rik AU040576 Acox2 Arg2 BC004728 BC013481 Bcl2l14 Bnipl Catnd2 Cd24a Ceacam10 Cited4 Ckmt1 Clca1 Clca2 Cldn4 Col9a2 Cte1 Dsc2 Dusp6 Elf5 Etv1 Expi Foxi1 Ga17 Homer2 Il23a Inhbb Kcnn4 Klk11 Krt1-18 Krt1-23 Lalba Lamb3 Lcn2 Mal Padi2 Pcdh21 Pde9a Pglyrp1 Ppfibp2 Slc5a8 Slc6a15 Smoc1 Spint1 Tcfap2c Tm4sf10 Wap Xist
98	V$MYCMAX_B: c-Myc:Max binding sites	122	122	172	6064	9813	-1.96	0.0	1.99	0.14	1190003K14Rik 1810017F10Rik 2810422M04Rik 3110006P09Rik 4933425F03Rik 9330161F08Rik AJ430384 Abcg2 Abpa Abpb Acas2l Acox2 Acsl4 Agt Akp2 Apoc1 Aqp5 Arg1 Atp1a1 Atp1b1 Atp6v1c2 BC004728 BC011209 BC019755 Bcl11a Bex2 Bspry Cadps2 Calml3 Car2 Car6 Catna1 Catnd2 Cd24a Ceacam10 Chl1 Chpt1 Clca1 Cldn10 Cldn23 Cldn7 Clu Col9a3 Crabp2 Csnd Csprs Cte1 Cyp24a1 Ehd3 Eif3s6ip Elf5 Eno1 Epb4.1l4a Etnk1 F3 Fzd…
99	V$MTATA_B: Muscle TATA box	131	131	163	7606	8271	-1.97	0.0	0.12	0.0	1190003K14Rik 2010002A20Rik 2810422M04Rik 3110006P09Rik 9330161F08Rik Abcg2 Abpa Abpb Akap12 Aqp5 Arg1 Arg2 Atp1b1 Atp6v1b1 Atp6v1c2 BC004728 BC006965 BC010462 BC010552 BC013481 Bbox1 Bcl2l14 Bex2 Bnipl Bspry Car2 Casp12 Catnd2 Cd14 Cd24a Chad Chpt1 Cited4 Ckmt1 Clca1 Cldn10 Clu Col11a1 Col4a6 Col9a1 Col9a3 Cops5 Cp Cpsf3 Crabp2 Csna Csnb Csprs Daf1 Ddx47 Dsc2 Eif3s6ip Eva1 Expi F3 Fdps Folr1 Fzd…
100	V$ETS1_B: c-ETS-1 binding site	139	139	155	6981	8896	-1.97	0.0	1.95	0.13	1190003K14Rik 2210008M09Rik 4933425F03Rik 5430413I02Rik 9330161F08Rik AJ430384 Aass Abcg2 Abpa Abpb Acas2l Acsl4 Agt Akp2 Apoc1 Arg1 Atp1a1 Atpif1 BC004728 BC010552 BC013481 Bcl2l14 Bnipl Btn1a1 Calml3 Car6 Catna1 Catnd2 Ceacam10 Chad Chi3l1 Cited4 Ckmt1 Clca1 Cldn2 Cldn4 Cldn7 Col9a1 Cops5 Cp Csprs Cst10 Dcpp Ehd3 Elf5 Etv1 Expi F3 Folr1 Foxc1 Fzd9 Ga17 Gabrp Galnt3 Ggt1 Glycam1 Hist1h2ao Hlf Hs…
101	V$HNF1_01: hepatic nuclear factor 1	44	44	250	2863	13014	-1.98	0.0	0.08	0.0	2010002A20Rik 2410043F08Rik 5430413I02Rik Abcg2 Akap12 Anpep Ap1m2 Aqp5 Atp1a1 Bcl2l14 Car2 Car6 Catna1 Cldn10 Cldn2 Cldn23 Col4a6 Cp Cyp2f2 Ehd3 Eif3s6ip Eva1 Expi Folr1 Fxyd6 Glycam1 Krt1-19 Ldh2 Phlda1 Plscr2 Prom1 Prtn3 Slc1a1 Slc5a1 Slc6a15 Smoc1 Stk39 Tacstd2 Tcfap2c Tex15 Tm4sf3 Tmem37 Ttpa Wnt5b
102	V$NFE2_01: NF-E2 p45	50	50	244	2248	13629	-1.98	0.0	2.32	0.29	1810017F10Rik 3110006P09Rik Acox2 Acsl4 Akap12 Arg1 Atp6v1b1 BC006965 Bcl2l14 Bspry Casp12 Chi3l1 Cldn4 Comp Crabp2 Cst10 Dkkl1 Dsc2 Dsg2 Eva1 Ggt1 Gjb2 Il23a Irf7 Kcnk1 Klk11 Krt2-7 Krt2-8 Lamb3 Ldh2 Lect1 Mal Mal2 Mfge8 Mup5 Oit1 Perp Pglyrp1 Prkwnk4 Prss18 Rbp1 Serpinb11 Slc16a6 Slc6a15 Spdef Spint1 Tm4sf3 Tmem37 Tpd52l1 Upb1
103	V$GATA2_03: GATA-binding factor 2	79	79	215	4785	11092	-1.98	0.0	0.11	0.0	2010002A20Rik 2310061G07Rik 2810422M04Rik Acas2l Acsl4 Akap12 Atp1a1 Atp6v1b1 Atp6v1c2 BC006965 BC010552 Bbox1 Bcl2l14 Casp12 Cd14 Chl1 Cited4 Clca2 Cldn2 Col9a1 Col9a2 Comp Cp Csna Csnb Csnd Csprs Cst10 Dsc2 Etnk1 Expi Fxyd6 Gldc Glycam1 Gna14 Gpx2 Hs3st1 Ifit1 Igfbp5 Iigp1 Irf7 Itga8 Krt1-19 Krt2-8 Ldh2 Ltf Mal Mfge8 Mia1 Muc1 Nfe2l3 Nqo1 Oasl2 Palmd Phlda1 Pik3r1 Plscr2 Pof1b Ppfibp2 Prom1 Pro…
104	V$HTF_01	7	7	287	712	15165	-1.98	0.0	0.02	0.0	Arf4 Atp1b1 BC006965 Rtn1 Slc15a2 Spdef Tm4sf13
105	V$LEF1_Q6	278	278	16	14612	1265	-1.99	0.0	2.75	0.38	1190003K14Rik 2010002A20Rik 2210008M09Rik 2310061G07Rik 2410043F08Rik 2810422M04Rik 3110006P09Rik 4933425F03Rik 5430413I02Rik 9330161F08Rik 9430059P22Rik AJ430384 AU040576 Aass Abcg2 Abpa Abpb Acas2l Acox2 Acsl4 Adcy8 Agt Akap12 Anpep Ap1m2 Apoc1 Aqp5 Arf4 Arg1 Arg2 Atp1a1 Atp1b1 Atp6v1b1 Atp6v1c2 Atpif1 B4galt6 BC006965 BC010462 BC010552 BC011209 BC013481 BC019755 Bbox1 Bcl11a Bcl2l14 Bex2 Bnipl…
106	V$MYCMAX_02: c-Myc:Max heterodimer	92	92	202	5485	10392	-2.0	0.0	0.12	0.0	2410043F08Rik 2810422M04Rik 4933425F03Rik 9430059P22Rik Abcg2 Abpa Abpb Acox2 Agt Akp2 Apoc1 Aqp5 Arg1 Atp1a1 Atp1b1 Atp6v1b1 B4galt6 BC004728 BC011209 Bbox1 Bex2 Bspry Cadps2 Car6 Casp12 Cd24a Ceacam10 Clca1 Cldn2 Cldn23 Col9a3 Cp Cpsf3 Csnd Ddx47 Dsc2 Eno1 F3 Fdps Fzd9 Homer2 Hs3st3a1 Ier3 Igfbp2 Iigp1 Irf7 Itga8 Kcnn4 Klk11 Krt1-23 Lama1 Lao1 Lcp1 Lmo4 Mansc1 Mup5 Nfib Nqo1 Oas2 Perp Pigr Ppfi…
107	V$FREAC4_01: Fork head RElated ACtivator-4	7	7	287	167	15710	-2.01	0.0	3.22	0.6	9330161F08Rik Clca1 G0s2 Marveld2 Pof1b Tm4sf3 Tmem37
108	V$COUP_01: COUP:HNF-4 heterodimer	52	52	242	2370	13507	-2.05	0.0	2.2	0.26	2010002A20Rik 2410043F08Rik 3110006P09Rik 9330161F08Rik Abpa Akp2 Atp6v1c2 Atpif1 BC006965 Bbox1 Bnipl Bspry Cd14 Clca1 Cldn2 Cldn7 Crabp2 Csprs Cst10 Cte1 Dsc2 Eppk1 Eva1 Folr1 Fxyd6 Gldc Gna14 Hlf Kcnk1 Lad1 Lalba Lcp1 Lect1 Ltf Mansc1 Muc1 Ocln Oit1 Papln Perp Ppargc1a Prss18 Pycard Rbp1 Rex3 Rtn1 Slc16a6 Slc5a1 Spdef Tm4sf3 Tspan1 Ttpa
109	V$E2F_Q4: E2F	109	109	185	5405	10472	-2.06	0.0	1.88	0.1	2210008M09Rik 2410043F08Rik 5430413I02Rik 9330161F08Rik 9430059P22Rik Aass Acsl4 Adcy8 Ap1m2 Arg2 Atp1b1 BC006965 BC011209 Bnipl Cadps2 Calml3 Car2 Car6 Catna1 Catnd2 Cel Chad Chl1 Cited4 Ckmt1 Cldn23 Cldn3 Cldn4 Clu Col11a1 Col4a6 Comp Cops5 Cpsf3 Daf1 Dkkl1 Dusp6 Eif3s6ip Eno1 Epb4.1l4a Etnk1 Etv1 Expi F3 Fdps Fxyd6 G0s2 Gabrp Gad1 Galnt3 Gata3 Hist1h2ao Hist1h2bc Hlf Homer2 Ifih1 Ifit1 Il17b I…
110	V$VMYB_01: v-Myb	201	201	93	11329	4548	-2.07	0.0	0.13	0.0	1190003K14Rik 1810017F10Rik 2010002A20Rik 2210008M09Rik 2810422M04Rik 4933425F03Rik 5430413I02Rik 9330161F08Rik AJ430384 AU040576 Aass Abcg2 Abpa Abpb Acsl4 Akap12 Anpep Ap1m2 Apoc1 Aqp5 Arf4 Arg1 Arg2 Atp1a1 Atp6v1b1 Atpif1 B4galt6 BC004728 BC006965 BC010462 BC010552 BC011209 BC013481 BC019755 Bbox1 Bcl2l14 Bex2 Bspry Btn1a1 Cadps2 Calml3 Car2 Casp12 Catna1 Catnd2 Cd14 Cd24a Ceacam10 Cel Chi3l1 …
111	V$NFY_Q6: nuclear factor Y (Y-box binding factor)	95	95	199	5603	10274	-2.1	0.0	0.14	0.0	1190003K14Rik 2210008M09Rik 2310061G07Rik 2810422M04Rik 5430413I02Rik Aass Abpb Ap1m2 B4galt6 BC006965 Bbox1 Bcl11a Bcl2l14 Bex2 Casp12 Catnd2 Ceacam10 Cited4 Ckmt1 Clca1 Cldn23 Clu Col9a1 Cops5 Cp Cpsf3 Crabp2 Csnb Csnd Cte1 Cyp24a1 Dusp6 Ehd3 Eif3s6ip Elf5 Eno1 Etv1 Expi Fdps Foxc1 Fxyd6 Fzd9 Galnt3 Gldc Gna14 Hist1h2ao Hist1h2bc Hs3st1 Ier3 Ifit1 Igfbp5 Klk11 Krt1-19 Krt2-7 Lect1 Mal2 Mgst1 Nq…
112	V$TFIIA_Q6	257	257	37	14273	1604	-2.11	0.0	0.07	0.0	1190003K14Rik 1810017F10Rik 2010002A20Rik 2210008M09Rik 2410043F08Rik 2810422M04Rik 3110006P09Rik 4933425F03Rik 5430413I02Rik 9330161F08Rik 9430059P22Rik AJ430384 AU040576 Aass Abcg2 Abpa Abpb Acas2l Acox2 Acsl4 Adcy8 Akap12 Akp2 Anpep Ap1m2 Apoc1 Aqp5 Arf4 Arg1 Arg2 Atp1a1 Atp1b1 Atp6v1b1 Atp6v1c2 Atpif1 B4galt6 BC004728 BC006965 BC010462 BC010552 BC011209 BC019755 Bbox1 Bcl11a Bcl2l14 Bex2 Bnip…
113	V$MEF3_B: MEF-3	14	14	280	471	15406	-2.11	0.0	2.81	0.38	Akp2 Atp6v1c2 Chpt1 Cldn7 Cte1 Fzd9 Iigp1 Irf6 Mal2 Ogfrl1 Pcdh21 Timd2 Tm4sf3 Tmem30b
114	V$CEBPDELTA_Q6	210	210	84	11779	4098	-2.15	0.0	0.14	0.0	1190003K14Rik 1810017F10Rik 2010002A20Rik 2210008M09Rik 2410043F08Rik 2810422M04Rik 4933425F03Rik 5430413I02Rik 9330161F08Rik 9430059P22Rik AU040576 Aass Abcg2 Abpa Acox2 Acsl4 Adcy8 Agt Akap12 Aqp5 Arg1 Atp1a1 Atp1b1 Atp6v1b1 B4galt6 BC004728 BC006965 BC011209 BC013481 BC019755 Bbox1 Bcl2l14 Bex2 Bnipl Bspry Btn1a1 Calml3 Casp12 Catna1 Catnd2 Cd14 Ceacam10 Chi3l1 Chl1 Chpt1 Cited4 Ckmt1 Clca1 Cl…
115	V$SREBP_Q3	87	87	207	5131	10746	-2.2	0.0	0.16	0.0	1190003K14Rik 1810017F10Rik 2010002A20Rik Abpb Ap1m2 Apoc1 Aqp5 Arf4 Atp1a1 Bcl11a Bcl2l14 Cadps2 Calml3 Cited4 Clca1 Cldn10 Cldn23 Cldn4 Col9a3 Crabp2 Csprs Cyp24a1 Daf1 Eno1 Eppk1 Etnk1 Eva1 Fdps Folr1 Foxc1 Fxyd3 Fxyd6 Fzd9 Gad1 Gjb2 Gldc Hey1 Homer2 Hs3st1 Ifit1 Igfbp2 Il23a Irf6 Kcnn4 Khdrbs3 Klk10 Krt1-18 Krt1-19 Krt1-23 Lama1 Ldh2 Lrg1 Mal Marveld2 Muc1 Nfe2l3 Nfib Oasl2 Ocln Pde9a Peg3 Ph…
116	V$CREB_Q4_01	78	78	216	4634	11243	-2.23	0.0	0.16	0.0	2810422M04Rik 5430413I02Rik AJ430384 Aass Abcg2 Acsl4 Adcy8 Akap12 Ap1m2 Arf4 Arg2 Atp1a1 Atp1b1 BC004728 BC006965 Bcl11a Bex2 Bnipl Calml3 Casp12 Cd14 Cd24a Cel Chl1 Chpt1 Cited4 Cldn3 Cldn7 Cops5 Csnb Dcpp Dsg2 Egln3 Epb4.1l4a Eppk1 Etnk1 F3 G0s2 Gna14 Hist1h2ao Hlf Hs3st3a1 Ifih1 Il23a Inhbb Irf7 Kcnk1 Kcnn4 Krt1-23 Lama1 Lmo4 Mal2 Nhsl1 Nr4a1 Oasl2 Oit1 Papln Pip Plekhb1 Pof1b Ppargc1a Rex3 R…
117	V$HOGNESS_B: Imperfect Hogness /Goldberg Box	25	25	269	1020	14857	-2.24	0.0	2.33	0.29	2410043F08Rik Acsl4 Akap12 Ap1m2 BC011209 Casp12 Ddx47 Dkkl1 Ier3 Ifi44 Irf7 Lalba Lcn2 Ltf Nqo1 Oasl2 Papln Plekhb1 Prtn3 Rpl23a Slc1a1 Stac2 Tex15 Tm4sf10 Tspan1
118	V$HLF_01: hepatic leukemia factor	79	79	215	4678	11199	-2.25	0.0	0.16	0.0	1190003K14Rik 2210008M09Rik 3110006P09Rik 4933425F03Rik 9330161F08Rik AJ430384 Aass Abcg2 Acas2l Acox2 Anpep Arf4 Arg1 Atp1b1 BC006965 BC010462 Bbox1 Bspry Cadps2 Car2 Car6 Cd14 Chi3l1 Chl1 Chpt1 Clca1 Clca2 Col4a6 Col9a2 Comp Cops5 Csnb Csnd Cst10 Cte1 Dsc2 Eno1 Etnk1 Expi G0s2 Galnt3 Ggt1 Gldc Gna14 Homer2 Igfbp5 Iigp1 Il23a Khdrbs3 Krt2-8 Lama1 Lcp1 Ldh2 Marveld2 Mfge8 Mgst1 Mup5 Ncald Nfib Oa…
119	V$PPARG_03: PPAR (peroxisome proliferator-activated receptor gamma)	122	122	172	6195	9682	-2.25	0.0	1.56	0.0	1190003K14Rik 2310061G07Rik 3110006P09Rik 9430059P22Rik AJ430384 AU040576 Abpa Abpb Acox2 Adcy8 Anpep Arg2 B4galt6 BC006965 BC010552 BC011209 BC019755 Bnipl Car6 Cd14 Ceacam10 Cel Chl1 Ckmt1 Cldn23 Cldn4 Cldn7 Col4a6 Col9a1 Col9a3 Comp Crabp2 Cst10 Cte1 Cyp24a1 Dcpp Dsc2 Eif3s6ip Elf5 Eno1 Eppk1 Etv1 Fdps Folr1 Fxyd3 Fxyd6 G0s2 Ga17 Gata3 Ggt1 Gldc Glycam1 Gna14 Hlf Homer2 Ier3 Ifih1 Igfbp2 Igfbp…
120	V$SMAD3_Q6	177	177	117	9161	6716	-2.26	0.0	1.55	0.0	1190003K14Rik 2010002A20Rik 2310061G07Rik 2410043F08Rik 2810422M04Rik 3110006P09Rik 4933425F03Rik 5430413I02Rik 9330161F08Rik 9430059P22Rik Aass Abpa Abpb Adcy8 Agt Akp2 Anpep Ap1m2 Apoc1 Aqp5 Arf4 Arg2 Atp6v1b1 Atp6v1c2 B4galt6 BC006965 BC010462 BC010552 BC011209 Bbox1 Bex2 Bnipl Cadps2 Calml3 Cd14 Ceacam10 Cel Chad Chi3l1 Chl1 Chpt1 Cited4 Ckmt1 Cldn2 Cldn3 Cldn4 Clu Col11a1 Col9a1 Comp Cops5 C…
121	V$IK3_01: Ikaros 3	36	36	258	1588	14289	-2.27	0.0	2.1	0.2	2810422M04Rik Acsl4 Agt Arf4 Atp1b1 Bnipl Calml3 Chad Ckmt1 Cldn4 Col9a2 Elf5 Eva1 Expi Ga17 Gabrp Gata3 Gjb2 Gpx2 Hlf Ifit1 Il23a Krt1-19 Krt2-8 Lrg1 Nhsl1 Pcdh21 Plscr2 Slc1a1 Slc5a8 Smoc1 Smr1 Spint1 St14 Tmc4 Wnt5b
122	V$TCF1P_Q6	200	200	94	10404	5473	-2.28	0.0	1.59	0.0	1190003K14Rik 1810017F10Rik 2210008M09Rik 2310061G07Rik 2410043F08Rik 3110006P09Rik 4933425F03Rik 5430413I02Rik AJ430384 AU040576 Aass Abcg2 Abpa Abpb Acsl4 Adcy8 Adrb1 Agt Akap12 Akp2 Ap1m2 Apoc1 Arf4 Arg1 Arg2 Atp1a1 Atp1b1 Atp6v1b1 Atp6v1c2 Atpif1 BC004728 BC010462 BC011209 BC013481 BC019755 Bbox1 Bcl11a Bcl2l14 Bex2 Bspry Calml3 Car2 Catna1 Catnd2 Cd24a Ceacam10 Cel Chad Chi3l1 Chl1 Chpt1 Cit…
123	V$NFKAPPAB50_01: NF-kappaB (p50)	18	18	276	678	15199	-2.28	0.0	2.47	0.29	Bnipl Catnd2 Chi3l1 Cited4 Col9a2 Cte1 Foxc1 Ga17 Il23a Lama1 Nr4a1 Padi2 Prtn3 Pycard Slc5a8 Slc6a15 Smoc1 Tacstd1
124	V$PAX6_01: Pax-6	131	131	163	7451	8426	-2.29	0.0	0.21	0.0	1190003K14Rik 2810422M04Rik AU040576 Aass Abcg2 Abpa Acsl4 Akp2 Ap1m2 Arf4 Atp1a1 Atp6v1b1 Atpif1 B4galt6 BC006965 BC013481 Bbox1 Bex2 Bspry Cadps2 Casp12 Catnd2 Cd14 Cel Chad Chl1 Clca1 Clca2 Cldn10 Cldn23 Col11a1 Col9a1 Cops5 Cp Crabp2 Cst10 Cte1 Cyp24a1 Cyp2f2 Daf1 Ddx47 Dsg2 Dusp6 Egln3 Ehd3 Elf5 Epb4.1l4a Etnk1 F3 Folr1 Fxyd3 Fxyd6 Galnt3 Gata3 Ggt1 Gjb2 Gldc Gna14 Hist1h2ao Hs3st1 Hs3st3a1 …
125	V$CREBATF_Q6	78	78	216	4601	11276	-2.31	0.0	0.18	0.0	2310061G07Rik 2810422M04Rik 5430413I02Rik AJ430384 Aass Abcg2 Acsl4 Adcy8 Akap12 Ap1m2 Arf4 Arg2 Atp1a1 Atp1b1 BC004728 BC006965 Bcl11a Bex2 Bnipl Calml3 Casp12 Cd14 Cd24a Cel Chl1 Chpt1 Cited4 Cldn3 Cldn7 Clu Cops5 Csnb Dcpp Dsg2 Egln3 Eppk1 Etnk1 F3 Foxc1 G0s2 Gna14 Hist1h2ao Hlf Hs3st3a1 Ifih1 Il23a Irf7 Kcnk1 Kcnn4 Krt1-19 Krt1-23 Lama1 Lmo4 Mal2 Nhsl1 Nr4a1 Oasl2 Oit1 Papln Pip Plekhb1 Pof1b…
126	V$IRF7_01: interferon regulatory factor 7	160	160	134	8996	6881	-2.33	0.0	0.23	0.0	2310061G07Rik 2810422M04Rik 9430059P22Rik AJ430384 Abpa Acas2l Acox2 Adcy8 Akp2 Anpep Ap1m2 Arg2 Atp1a1 Atp6v1b1 Atp6v1c2 BC004728 BC006965 BC010462 BC013481 Bbox1 Bcl11a Bcl2l14 Bex2 Bnipl Cadps2 Calml3 Car6 Casp12 Cd14 Cd24a Cel Chl1 Chpt1 Ckmt1 Clca1 Clca2 Cldn10 Cldn2 Cldn23 Cldn3 Cldn4 Cldn7 Clu Col4a6 Col9a1 Col9a2 Cops5 Cpsf3 Csnb Csprs Cst10 Cte1 Cyp2f2 Daf1 Dsc2 Dsg2 Epb4.1l4a Etnk1 Etv1…
127	V$ALPHACP1_01	3	3	291	413	15464	-2.33	0.0	0.02	0.0	Dusp6 Nqo1 Slc5a8
128	V$USF_C: USF binding site	134	134	160	7581	8296	-2.34	0.0	0.24	0.0	1810017F10Rik 2410043F08Rik 2810422M04Rik 4933425F03Rik 9430059P22Rik Aass Abcg2 Abpa Abpb Acox2 Agt Akp2 Apoc1 Aqp5 Arf4 Arg1 Atp1a1 Atp1b1 Atp6v1b1 BC010462 BC011209 BC019755 Bbox1 Bex2 Bnipl Bspry Btn1a1 Cadps2 Car6 Catnd2 Cd24a Ceacam10 Clca1 Clca2 Cldn2 Cldn23 Cldn3 Col11a1 Col9a2 Col9a3 Cp Cpsf3 Csnb Csnd Cst10 Cyp2f2 Daf1 Dcpp Dsc2 Egln3 Eif3s6ip Elf5 Eno1 F3 Fdps Foxi1 Fxyd3 Fxyd6 Fzd9 G0…
129	V$GATA1_03: GATA-binding factor 1	95	95	199	5483	10394	-2.36	0.0	0.22	0.0	1190003K14Rik 2010002A20Rik 2310061G07Rik 3110006P09Rik 9330161F08Rik AJ430384 AU040576 Abcg2 Abpb Acsl4 Agt Akp2 Anpep Ap1m2 Apoc1 Aqp5 Arg1 Atp1b1 Atpif1 BC019755 Bbox1 Bex2 Bspry Btn1a1 Chad Chi3l1 Cited4 Cldn10 Cldn2 Col11a1 Col9a3 Cops5 Csnb Csnd Csprs Cyp24a1 Cyp2f2 Dsc2 Eif3s6ip Eva1 Folr1 Fxyd6 Gad1 Galnt3 Gna14 Hey1 Hist1h2bc Igfbp2 Il23a Irf6 Itga8 Kcnk1 Klk11 Krt1-23 Lalba Lamb3 Lao1 L…
130	V$OCT1_05: octamer-binding factor 1	14	14	280	1083	14794	-2.38	0.0	0.06	0.0	Aass Acox2 Calml3 Clca2 Egln3 Hist1h2bc Igfbp5 Lect1 Pof1b Rnf128 Rtn1 Sftpd Stac2 Tm4sf13
131	V$CREB_Q2_01	84	84	210	4870	11007	-2.4	0.0	0.23	0.0	2810422M04Rik 5430413I02Rik AJ430384 Aass Abcg2 Acsl4 Adcy8 Akap12 Anpep Ap1m2 Arf4 Arg2 Atp1a1 Atp1b1 BC004728 BC006965 BC011209 Bcl11a Bex2 Bnipl Calml3 Casp12 Cd14 Cd24a Cel Chl1 Chpt1 Cited4 Cldn3 Cldn7 Cops5 Csnb Dcpp Dsg2 Egln3 Epb4.1l4a Eppk1 Etnk1 F3 G0s2 Gna14 Hist1h2ao Hlf Hs3st3a1 Ifih1 Il23a Inhbb Irf7 Kcnk1 Kcnn4 Krt1-19 Krt1-23 Lama1 Lmo4 Mal2 Nhsl1 Nr4a1 Oasl2 Oit1 Papln Pip Plekhb…
132	V$VMW65_Q6	121	121	173	6841	9036	-2.41	0.0	0.27	0.0	1810017F10Rik 2010002A20Rik 2210008M09Rik 2310061G07Rik 2410043F08Rik 2810422M04Rik 3110006P09Rik 9330161F08Rik AU040576 Abcg2 Abpa Abpb Apoc1 Arf4 Atp6v1c2 Atpif1 B4galt6 Bbox1 Bcl2l14 Bspry Btn1a1 Car2 Casp12 Catnd2 Ceacam10 Chad Chl1 Chpt1 Ckmt1 Clca2 Cldn10 Cldn23 Cldn4 Cldn7 Clu Col11a1 Cp Csna Csnb Csnd Cyp2f2 Daf1 Ddx47 Ehd3 Eif3s6ip Foxi1 Fxyd3 Fxyd6 Fzd9 G0s2 Gabrp Gldc Glycam1 Hist1h2ao…
133	V$E2F_Q3_01	95	95	199	5448	10429	-2.41	0.0	0.25	0.0	1810017F10Rik 2210008M09Rik 9330161F08Rik 9430059P22Rik AJ430384 Acsl4 Adcy8 Akap12 Ap1m2 Atp1a1 Atp1b1 BC004728 BC010552 BC013481 Bcl11a Cadps2 Calml3 Car2 Catna1 Cd24a Chad Chl1 Cited4 Cldn23 Cldn3 Cldn4 Cldn7 Col11a1 Col9a3 Cops5 Csprs Dkkl1 Dusp6 Elf5 Eno1 Epb4.1l4a Etnk1 F3 Fdps G0s2 Gad1 Galnt3 Gata3 Gjb2 Gna14 Hey1 Hist1h2ao Hist1h2bc Homer2 Hs3st1 Hs3st3a1 Ifih1 Igfbp2 Il17b Inhbb Itga8 K…
134	V$PAX6_Q2	65	65	229	3181	12696	-2.42	0.0	1.57	0.0	1810017F10Rik 2410043F08Rik 3110006P09Rik 4933425F03Rik Abpa Acox2 Acsl4 Akap12 Ap1m2 Apoc1 BC011209 Bspry Car6 Casp12 Cd14 Ceacam10 Cldn3 Clu Col4a6 Csprs Cyp2f2 Dkkl1 Ehd3 Eif3s6ip Eva1 Fdps Folr1 Foxc1 Gjb2 Ifi44 Il23a Irf7 Kcnn4 Krt1-18 Krt2-7 Lalba Lao1 Lcn2 Lmo4 Ltf Mansc1 Mia1 Mup5 Nkd2 Nqo1 Oasl2 Perp Pip Plekhb1 Prkwnk4 Prtn3 Rex3 Rpl23a Saa1 Sf3b5 Slc1a1 Slc5a8 Ssb4 Stac2 Tacstd1 Tex15 …
135	V$AHRARNT_01: aryl hydrocarbon receptor:Arnt heterodimers	24	24	270	998	14879	-2.42	0.0	2.13	0.2	Acsl4 Aqp5 Bcl11a Catna1 Chi3l1 Ckmt1 Cldn7 Hlf Nqo1 Papln Pcdh21 Pof1b Sf3b5 Slc16a6 Slc1a1 Slc28a3 Slco3a1 Spint1 Spint2 Stac2 Tgfb2 Tm4sf1 Trf Tspan1
136	V$IK1_01: Ikaros 1	157	157	137	8758	7119	-2.43	0.0	0.29	0.0	2010002A20Rik 2310061G07Rik 5430413I02Rik 9330161F08Rik 9430059P22Rik AJ430384 Abpa Acas2l Acsl4 Adcy8 Agt Arf4 Atp1a1 Atp1b1 Atp6v1c2 B4galt6 BC004728 BC013481 BC019755 Bbox1 Bcl2l14 Bex2 Bnipl Bspry Calml3 Car2 Catna1 Catnd2 Ceacam10 Cel Chad Chl1 Chpt1 Cited4 Ckmt1 Clca1 Clca2 Cldn10 Cldn2 Cldn3 Cldn4 Cldn7 Col9a1 Col9a2 Comp Cops5 Csna Csnb Cst10 Cte1 Cyp24a1 Daf1 Dcpp Ddx47 Dsc2 Dsg2 Ehd3 El…
137	V$WHN_B: winged-helix factor nude	77	77	217	3839	12038	-2.43	0.0	1.46	0.0	3110006P09Rik 4933425F03Rik 9430059P22Rik AJ430384 Abcg2 Acsl4 Adcy8 Adrb1 Akp2 Arg2 B4galt6 BC004728 BC010552 Bcl11a Bex2 Car2 Chpt1 Cited4 Ckmt1 Cldn23 Cldn4 Cops5 Crabp2 Cyp24a1 Dusp6 Eif3s6ip Eno1 Etnk1 Foxc1 Fxyd3 G0s2 Ga17 Gad1 Galnt3 Gldc Gna14 Hey1 Hist1h2bc Homer2 Hs3st1 Ier3 Irf6 Itga8 Kcnk1 Kcnn4 Khdrbs3 Krt1-18 Krt1-19 Mansc1 Mfge8 Nfib Oas2 Oit1 Palmd Pde9a Perp Plp2 Ppargc1a Rhpn2 R…
138	V$ZID_01: zinc finger with interaction domain	37	37	257	2349	13528	-2.44	0.0	0.13	0.0	2210008M09Rik 2310061G07Rik AU040576 Adcy8 Adrb1 Akp2 Anpep Atp1a1 BC013481 Bcl11a Car2 Cd14 Ceacam10 Ckmt1 Clca1 Clu Csprs Cte1 Eno1 Ga17 Gldc Igfbp5 Irf6 Nfib Nkd2 Padi2 Pglyrp1 Pigr Pip Pycard Rhpn2 Serpinb11 Slc16a6 Slc6a15 Stac2 Tpd52l1 Xist
139	V$PR_01: high affinity binding sites for progesterone receptor	9	9	285	274	15603	-2.44	0.0	2.6	0.29	Irf6 Lama1 Lcn2 Nr4a1 Slc30a2 Slc5a1 Smpdl3a Stk39 Tmprss4
140	V$CEBP_C: C/EBP binding site	64	64	230	3779	12098	-2.46	0.0	0.21	0.0	2310061G07Rik AJ430384 AU040576 Abpb Akp2 Anpep Atp1b1 BC004728 BC010462 BC011209 BC013481 Bbox1 Bspry Chi3l1 Cldn23 Col9a1 Comp Cops5 Csnd Cyp24a1 Cyp2f2 Daf1 Etnk1 Etv1 Galnt3 Gldc Hist1h2ao Ier3 Ifit1 Il23a Itga8 Lad1 Lcp1 Mansc1 Mgst1 Nr4a1 Oas2 Ocln Ogfrl1 Palmd Pcdh21 Plp2 Pof1b Prss18 Rbp1 Rnf128 Saa1 Serpine2 Slc15a2 Slc16a6 Slc1a1 Slc28a3 Slc34a2 Slc6a15 Slco3a1 Smr1 Spdef Tacstd1 Tm4sf1…
141	V$PITX2_Q2: pituitary homeobox factor 2	121	121	173	6798	9079	-2.46	0.0	0.31	0.0	2310061G07Rik 2410043F08Rik 5430413I02Rik AU040576 Abcg2 Acox2 Acsl4 Akap12 Akp2 Ap1m2 Apoc1 Arg2 Atp1a1 Atp1b1 Atpif1 BC004728 BC006965 BC011209 BC019755 Bbox1 Bex2 Bspry Btn1a1 Car6 Casp12 Catna1 Cd14 Cd24a Chi3l1 Chpt1 Cited4 Cldn2 Cldn3 Cldn4 Clu Col11a1 Col9a1 Cops5 Csnb Csprs Daf1 Ddx47 Dkkl1 Dusp6 Eif3s6ip Etnk1 Expi Folr1 Foxc1 Ga17 Gabrp Gad1 Glycam1 Hist1h2bc Hs3st3a1 Ier3 Ifi44 Igfbp2 …
142	V$ETS2_B: c-Ets-2 binding sites	86	86	208	4361	11516	-2.47	0.0	1.32	0.0	4933425F03Rik 5430413I02Rik 9330161F08Rik Aass Abcg2 Abpa Acsl4 Ap1m2 Apoc1 Arg1 Atpif1 BC004728 BC010552 BC013481 Catnd2 Ceacam10 Chi3l1 Cited4 Ckmt1 Clca1 Cldn4 Cp Cst10 Dcpp Ehd3 Eppk1 Etv1 F3 Folr1 Ga17 Gabrp Ggt1 Gldc Glycam1 Hist1h2ao Hs3st3a1 Ier3 Ifih1 Il23a Kcnk1 Kcnn4 Klk11 Krt1-17 Krt1-23 Krt2-8 Lad1 Lalba Lama1 Lamb3 Lcp1 Lrg1 Mal2 Marveld2 Mia1 Ncald Nfe2l3 Ogfrl1 Pcdh21 Perp Pglyrp1…
143	V$CREBP1_Q2: CRE-binding protein 1	13	13	281	1008	14869	-2.48	0.0	0.07	0.0	2810422M04Rik AJ430384 Adcy8 Arg2 Bcl11a Cldn7 Dsg2 Hlf Hs3st3a1 Irf7 Mal2 Ppargc1a Tenc1
144	V$FOXO4_01: fork head box O4	198	198	96	10958	4919	-2.49	0.0	0.28	0.0	1190003K14Rik 1810017F10Rik 2010002A20Rik 2210008M09Rik 2310061G07Rik 2810422M04Rik 3110006P09Rik 4933425F03Rik 5430413I02Rik 9330161F08Rik AJ430384 AU040576 Aass Abcg2 Abpb Acas2l Acox2 Akap12 Ap1m2 Arg1 Arg2 Atp1b1 Atp6v1b1 Atpif1 B4galt6 BC004728 BC006965 BC010462 BC011209 BC013481 BC019755 Bbox1 Bcl2l14 Bex2 Bspry Btn1a1 Cadps2 Calml3 Car2 Car6 Casp12 Cd14 Cd24a Chi3l1 Chl1 Chpt1 Ckmt1 Clca1 …
145	V$AP1_Q2: activator protein 1	204	204	90	10742	5135	-2.49	0.0	1.25	0.0	1190003K14Rik 1810017F10Rik 2010002A20Rik 2210008M09Rik 2310061G07Rik 3110006P09Rik 4933425F03Rik 5430413I02Rik 9330161F08Rik 9430059P22Rik AJ430384 AU040576 Abpb Acsl4 Adcy8 Agt Akp2 Anpep Arf4 Arg1 Arg2 Atp1a1 Atp1b1 Atp6v1b1 Atp6v1c2 Atpif1 BC004728 BC006965 BC010462 BC011209 BC019755 Bbox1 Bcl11a Bcl2l14 Bnipl Bspry Btn1a1 Cadps2 Calml3 Car6 Casp12 Catna1 Cd24a Ceacam10 Chad Chi3l1 Chl1 Chpt1…
146	V$NKX25_01: homeo domain factor Nkx-2.5/Csx, tinman homolog	149	149	145	7821	8056	-2.49	0.0	1.09	0.0	1190003K14Rik 1810017F10Rik 2010002A20Rik 3110006P09Rik 4933425F03Rik 9430059P22Rik AJ430384 Abpa Abpb Acas2l Acox2 Adcy8 Agt Anpep Arf4 Arg1 Atp1a1 Atp1b1 B4galt6 BC004728 BC011209 BC013481 BC019755 Bbox1 Bcl11a Bcl2l14 Bex2 Btn1a1 Cadps2 Calml3 Car2 Casp12 Catna1 Cd24a Cel Chad Chi3l1 Chpt1 Cited4 Clca1 Clca2 Cldn10 Cldn2 Cldn23 Cldn7 Col4a6 Col9a2 Col9a3 Cops5 Cp Cpsf3 Crabp2 Csnb Cte1 Cyp24a1…
147	V$GATA1_05: GATA-binding factor 1	42	42	252	2598	13279	-2.5	0.0	0.16	0.0	Abpa Acsl4 Atp1a1 Atp6v1b1 Bcl2l14 Bex2 Casp12 Ceacam10 Cel Chl1 Cited4 Cldn2 Col9a1 Dsc2 Dsg2 Gna14 Ifi44 Irf7 Ltf Mansc1 Mfge8 Mia1 Nqo1 Oasl2 Palmd Pip Pof1b Ppfibp2 Prom2 Rtn1 Saa2 Scrg1 Serpine2 Slc15a2 Slc28a3 Slc30a2 Slc6a15 Tgfb2 Thedc1 Tnfrsf19 Trf Usp18
148	V$E2F_02: E2F	11	11	283	369	15508	-2.51	0.0	2.43	0.29	9430059P22Rik Adcy8 Atp1b1 Chl1 Cited4 Cops5 Fdps Gad1 Lad1 Slc16a6 Spint2
149	V$E2F_Q3: E2F	11	11	283	369	15508	-2.51	0.0	2.43	0.29	9430059P22Rik Adcy8 Atp1b1 Chl1 Cited4 Cops5 Fdps Gad1 Lad1 Slc16a6 Spint2
150	V$E2F4DP1_01: E2F-4:DP-1 heterodimer	11	11	283	369	15508	-2.51	0.0	2.43	0.29	9430059P22Rik Adcy8 Atp1b1 Chl1 Cited4 Cops5 Fdps Gad1 Lad1 Slc16a6 Spint2
151	V$HNF6_Q6	24	24	270	1620	14257	-2.51	0.0	0.11	0.0	9330161F08Rik 9430059P22Rik Acas2l BC006965 Cst10 Cyp2f2 Egln3 Eppk1 Gldc Gpx2 Il23a Irf6 Klk11 Mfge8 Nhsl1 Pigr Pik3r1 Rex3 Smpdl3a St6galnac2 Thrsp Tm4sf12 Tm4sf13 Ugt8
152	V$IPF1_Q4	56	56	238	3333	12544	-2.51	0.0	0.21	0.0	2010002A20Rik 2210008M09Rik 2810422M04Rik 9330161F08Rik Abcg2 Agt Akap12 Atp1b1 B4galt6 BC010462 BC011209 BC013481 BC019755 Bcl2l14 Btn1a1 Casp12 Chi3l1 Chl1 Cited4 Cldn2 Csnb Csnd Cst10 Ddx47 Dusp6 Eif3s6ip Elf5 Folr1 Fzd9 Glycam1 Gna14 Hs3st1 Ifih1 Ifit1 Kcnk1 Lcp1 Muc1 Ncald Nqo1 Ogfrl1 Palmd Peg3 Perp Prtn3 Pycard Rpl23a Sftpd Slc5a1 Spint2 St6galnac2 Tex15 Tgfb2 Thedc1 Tm4sf10 Tm4sf12 Wnt5b
153	V$OCT1_01: octamer factor 1	13	13	281	464	15413	-2.51	0.0	2.34	0.29	Aass Atp6v1c2 Bbox1 Calml3 Cited4 Clca2 Col4a6 Egln3 Hist1h2bc Rtn1 Sftpd Stac2 Tm4sf13
154	V$GFI1_01: growth factor independence 1	81	81	213	4637	11240	-2.52	0.0	0.29	0.0	1810017F10Rik 2010002A20Rik 2310061G07Rik 3110006P09Rik 9330161F08Rik Abpa Acas2l Arf4 Atp1b1 Atp6v1c2 BC004728 BC013481 BC019755 Bbox1 Bspry Calml3 Chad Chi3l1 Chl1 Chpt1 Clca1 Clca2 Cldn10 Col11a1 Col9a3 Cp Csprs Cte1 Cyp24a1 Eif3s6ip Etnk1 Eva1 Expi Fdps Fxyd3 Fxyd6 Fzd9 G0s2 Gabrp Galnt3 Gata3 Gna14 Gpx2 Hlf Irf7 Klk11 Krt1-17 Krt1-19 Lamb3 Lcp1 Lmo4 Mal Mgst1 Nhsl1 Oas2 Ogfrl1 Palmd Pigr Pls…
155	V$CETS168_Q6	186	186	108	9827	6050	-2.53	0.0	1.08	0.0	1190003K14Rik 2210008M09Rik 2310061G07Rik 2810422M04Rik 3110006P09Rik 5430413I02Rik 9330161F08Rik 9430059P22Rik AJ430384 Aass Abpa Abpb Acox2 Acsl4 Akp2 Anpep Ap1m2 Apoc1 Aqp5 Arf4 Arg1 Arg2 Atp1a1 Atp6v1b1 Atpif1 BC004728 BC006965 BC010462 BC010552 BC011209 BC013481 Bcl2l14 Bex2 Bnipl Car2 Car6 Casp12 Catnd2 Cd14 Ceacam10 Cel Chad Chi3l1 Chl1 Cited4 Ckmt1 Cldn2 Cldn23 Cldn4 Cldn7 Clu Col9a1 Col9…
156	V$XFD1_01: Xenopus fork head domain factor 1	43	43	251	2636	13241	-2.54	0.0	0.18	0.0	1810017F10Rik 2310061G07Rik 2410043F08Rik AJ430384 Abpa Arg1 Bspry Calml3 Cd14 Chad Cited4 Col11a1 Col4a6 Csnb Csprs Dsc2 F3 Foxc1 G0s2 Glycam1 Gna14 Hist1h2ao Hlf Irf7 Kcnk1 Ltf Oas2 Pglyrp1 Pof1b Prom2 Pycard Rbp1 Rex3 Rpl23a Sf3b5 Slc6a15 Spdef Spint2 Tex15 Thedc1 Thrsp Tm4sf12 Trf
157	V$ELF1_Q6	142	142	152	7497	8380	-2.54	0.0	0.97	0.0	1810017F10Rik 2210008M09Rik 2410043F08Rik 4933425F03Rik 5430413I02Rik AJ430384 Aass Abpa Acsl4 Akap12 Akp2 Aqp5 Arg1 Atp1a1 Atp6v1b1 BC004728 BC013481 BC019755 Bcl2l14 Bex2 Bnipl Calml3 Car6 Casp12 Catna1 Catnd2 Cd14 Cd24a Ceacam10 Chad Ckmt1 Clca1 Clca2 Cldn10 Cldn4 Cldn7 Clu Col4a6 Col9a2 Cops5 Cp Csna Csnb Cst10 Cyp2f2 Dcpp Ddx47 Dkkl1 Dsc2 Dsg2 Egln3 Ehd3 Elf5 Etv1 Expi Fdps Folr1 Foxc1 Fxyd3…
158	V$DR4_Q2: direct repeat 4	248	248	46	13677	2200	-2.55	0.0	0.18	0.0	1190003K14Rik 1810017F10Rik 2010002A20Rik 2210008M09Rik 2410043F08Rik 3110006P09Rik 5430413I02Rik 9330161F08Rik 9430059P22Rik AJ430384 AU040576 Aass Abcg2 Abpb Acas2l Acox2 Acsl4 Adrb1 Agt Akp2 Anpep Ap1m2 Apoc1 Aqp5 Arg1 Arg2 Atp1a1 Atp1b1 Atp6v1b1 Atpif1 B4galt6 BC004728 BC006965 BC010462 BC011209 BC013481 BC019755 Bbox1 Bcl11a Bcl2l14 Bex2 Bspry Calml3 Car2 Car6 Casp12 Catna1 Cd24a Ceacam10 Ce…
159	V$BARBIE_01: barbiturate-inducible element	150	150	144	7950	7927	-2.56	0.0	0.93	0.0	1190003K14Rik 1810017F10Rik 2010002A20Rik 2210008M09Rik 2310061G07Rik 2810422M04Rik 9330161F08Rik AJ430384 Abcg2 Acsl4 Agt Akp2 Anpep Apoc1 Arf4 Arg2 Atp1b1 Atp6v1c2 Atpif1 BC006965 BC010552 BC013481 Bcl11a Bcl2l14 Bnipl Car6 Catna1 Catnd2 Cd14 Ceacam10 Chi3l1 Cited4 Ckmt1 Clca1 Cldn2 Cldn23 Cldn3 Cldn7 Col11a1 Col9a1 Csna Csprs Cst10 Cte1 Cyp24a1 Cyp2f2 Daf1 Dcpp Dsc2 Dsg2 Ehd3 Elf5 Eno1 Eppk1 E…
160	V$VMAF_01: v-Maf	188	188	106	9962	5915	-2.56	0.0	1.02	0.0	1190003K14Rik 3110006P09Rik 4933425F03Rik 5430413I02Rik 9330161F08Rik 9430059P22Rik AU040576 Aass Abcg2 Abpa Abpb Acsl4 Adcy8 Agt Akp2 Anpep Ap1m2 Apoc1 Arg1 Arg2 Atpif1 B4galt6 BC004728 BC006965 BC010462 BC013481 BC019755 Bbox1 Bcl11a Bcl2l14 Bnipl Bspry Cadps2 Calml3 Car6 Casp12 Catna1 Catnd2 Cd14 Cd24a Ceacam10 Chad Chpt1 Ckmt1 Clca1 Cldn10 Cldn2 Cldn4 Clu Col11a1 Col9a2 Comp Crabp2 Csprs Cyp2…
161	V$E2F1_Q6_01	106	106	188	5549	10328	-2.57	0.0	1.0	0.0	1810017F10Rik 2210008M09Rik 2410043F08Rik 3110006P09Rik 5430413I02Rik 9330161F08Rik 9430059P22Rik AU040576 Acsl4 Adcy8 Ap1m2 Arg2 Atp1a1 Atp1b1 BC004728 BC010552 BC019755 Bcl11a Cadps2 Calml3 Car2 Car6 Catna1 Cd24a Cel Chad Chl1 Cited4 Ckmt1 Cldn23 Cldn3 Cldn4 Col11a1 Comp Cops5 Dkkl1 Dsc2 Dsg2 Dusp6 Egln3 Eif3s6ip Eno1 Epb4.1l4a Etnk1 F3 Fdps Fxyd6 Fzd9 G0s2 Gad1 Galnt3 Gjb2 Hist1h2ao Hist1h2bc …
162	V$HP1SITEFACTOR_Q6	67	67	227	3875	12002	-2.57	0.0	0.28	0.0	1190003K14Rik 2810422M04Rik 3110006P09Rik Abpb Acas2l Acsl4 Anpep Arg1 Atp6v1b1 BC004728 BC010552 BC013481 Bcl2l14 Bex2 Bnipl Cd14 Cited4 Cldn2 Col11a1 Comp Csnb Cyp2f2 Dsc2 Dsg2 Eppk1 Etv1 Expi Gad1 Gna14 Hist1h2bc Hs3st1 Ifit1 Il17b Khdrbs3 Klk10 Lalba Lama1 Marveld2 Muc1 Nkd2 Nqo1 Palmd Pigr Pik3r1 Pip Plekhb1 Plp2 Prom1 Prom2 Pycard Rbp1 Rnf128 Rtn1 Sf3b5 Slc1a1 Slco3a1 Smpdl3a Spdef Spint1 T…
163	V$HFH3_01: HFH-3 (HNF3/fork head homolog 3)	135	135	159	7416	8461	-2.58	0.0	0.46	0.0	1190003K14Rik 1810017F10Rik 2010002A20Rik 2210008M09Rik 2310061G07Rik 2810422M04Rik 4933425F03Rik 5430413I02Rik 9430059P22Rik Aass Abpa Acas2l Acox2 Ap1m2 Apoc1 Atp1b1 Atp6v1c2 Atpif1 B4galt6 BC013481 BC019755 Bbox1 Bex2 Bspry Btn1a1 Cadps2 Calml3 Car2 Car6 Chad Chi3l1 Chl1 Chpt1 Cited4 Clca1 Clca2 Cldn4 Cldn7 Clu Col11a1 Col4a6 Col9a1 Comp Cops5 Cp Csnb Csnd Csprs Cte1 Ddx47 Dusp6 Egln3 Ehd3 Exp…
164	V$BACH2_01: BTB and CNC homolog 2	197	197	97	10822	5055	-2.58	0.0	0.37	0.0	1190003K14Rik 1810017F10Rik 2010002A20Rik 2210008M09Rik 2310061G07Rik 2410043F08Rik 2810422M04Rik 3110006P09Rik 4933425F03Rik 9330161F08Rik AU040576 Aass Abpa Abpb Acox2 Acsl4 Agt Aqp5 Arg1 Arg2 Atp1a1 Atp1b1 Atp6v1b1 Atp6v1c2 Atpif1 BC006965 BC010462 BC010552 BC011209 BC013481 BC019755 Bbox1 Bcl2l14 Bex2 Bnipl Bspry Btn1a1 Cadps2 Calml3 Car6 Casp12 Catna1 Cd14 Ceacam10 Chi3l1 Ckmt1 Clca2 Cldn10 …
165	V$SF1_Q6	50	50	244	2435	13442	-2.6	0.0	1.44	0.0	3110006P09Rik 4933425F03Rik 5430413I02Rik Abcg2 Agt Apoc1 Atp1a1 BC013481 Bspry Car2 Car6 Cel Ckmt1 Col9a1 Col9a2 Comp Csprs Cyp2f2 Epb4.1l4a Eva1 Glycam1 Homer2 Igfbp2 Khdrbs3 Klk11 Krt1-23 Krt2-8 Lcn2 Ltf Nfib Nkd2 Nr4a1 Pik3r1 Plekhb1 Plp2 Pof1b Ppfibp2 Prom1 Pycard Saa1 Sftpd Slc15a2 Slc34a2 Spdef Spint2 Tcfcp2l1 Tm4sf1 Tm4sf12 Tmem37 Tspan1
166	V$EFC_Q6	162	162	132	8808	7069	-2.61	0.0	0.55	0.0	2010002A20Rik 2210008M09Rik 2810422M04Rik 3110006P09Rik 4933425F03Rik 9330161F08Rik 9430059P22Rik Abcg2 Acox2 Acsl4 Agt Akp2 Ap1m2 Aqp5 Arg1 Arg2 Atp1a1 Atp1b1 Atp6v1b1 Atp6v1c2 Atpif1 B4galt6 BC004728 BC006965 BC010462 BC010552 Bcl2l14 Bex2 Cadps2 Car6 Casp12 Catna1 Cd14 Ceacam10 Cel Chi3l1 Chpt1 Ckmt1 Clca2 Cldn10 Cldn2 Col11a1 Col9a1 Col9a3 Cops5 Cpsf3 Csnb Csnd Csprs Cst10 Cyp24a1 Daf1 Dsc2 D…
167	V$MYOGNF1_01: myogenin / nuclear factor 1 or related factors	58	58	236	3391	12486	-2.61	0.0	0.26	0.0	4933425F03Rik 9430059P22Rik AU040576 Apoc1 Atp6v1c2 BC019755 Bcl2l14 Calml3 Catna1 Cel Chad Cited4 Clca1 Cldn2 Cte1 Daf1 Dcpp Ddx47 Eppk1 Folr1 Foxi1 Fxyd3 Ga17 Gabrp Hey1 Ifi44 Il17b Irf7 Krt1-23 Lamb3 Lao1 Lcp1 Ldh2 Mgst1 Mia1 Nhsl1 Nqo1 Nr4a1 Papln Rex3 Rhpn2 Rtn1 Saa2 Serpine2 Serpini1 Slc30a2 Slc5a1 Slc5a9 Slc6a15 St14 St6galnac2 Stk39 Thrsp Timd2 Tmem37 Tspan1 Upb1 Wap
168	V$HNF4ALPHA_Q6	107	107	187	5652	10225	-2.61	0.0	0.89	0.0	2010002A20Rik 2410043F08Rik 5430413I02Rik 9330161F08Rik AJ430384 AU040576 Abpa Agt Akp2 Anpep Apoc1 Arf4 Atp6v1c2 Atpif1 BC006965 BC010552 BC019755 Bspry Btn1a1 Cel Cited4 Clca1 Cldn2 Cldn23 Cldn4 Cldn7 Col9a2 Comp Cops5 Cpsf3 Csprs Cst10 Cte1 Cyp24a1 Cyp2f2 Dcpp Dkkl1 Dsc2 Dsg2 Eno1 Epb4.1l4a Etnk1 Etv1 Eva1 Folr1 Foxc1 Fzd9 Gad1 Galnt3 Gata3 Gldc Gna14 Hist1h2bc Hlf Igfbp2 Igfbp5 Itga8 Kcnk1 Kc…
169	V$E2F1_Q6: E2F-1	151	151	143	8193	7684	-2.61	0.0	0.59	0.0	1810017F10Rik 2210008M09Rik 2410043F08Rik 3110006P09Rik 5430413I02Rik 9330161F08Rik 9430059P22Rik AJ430384 AU040576 Aass Acsl4 Adcy8 Akap12 Akp2 Ap1m2 Aqp5 Arg2 Atp1a1 Atp1b1 Atp6v1c2 Atpif1 BC010552 BC019755 Bcl11a Bex2 Cadps2 Calml3 Car2 Car6 Catna1 Cd24a Cel Chad Chl1 Cited4 Ckmt1 Cldn23 Cldn3 Cldn4 Col11a1 Col9a3 Comp Cops5 Cpsf3 Crabp2 Cte1 Daf1 Dkkl1 Dsc2 Dsg2 Dusp6 Egln3 Ehd3 Eif3s6ip Eno1…
170	V$TITF1_Q3: TTF-1, TITF1 (thyroid transcription factor 1)	112	112	182	6156	9721	-2.61	0.0	0.49	0.0	1810017F10Rik 2010002A20Rik 2410043F08Rik 3110006P09Rik 9430059P22Rik AJ430384 Abcg2 Acas2l Acox2 Agt Ap1m2 Arg1 Arg2 Atp1a1 BC010552 BC019755 Bex2 Bspry Btn1a1 Cadps2 Calml3 Casp12 Catna1 Catnd2 Cd14 Chad Chpt1 Ckmt1 Clca1 Cldn10 Cldn3 Clu Col11a1 Col4a6 Col9a1 Col9a3 Cops5 Crabp2 Csna Csprs Cst10 Cte1 Cyp2f2 Dcpp Ddx47 Dkkl1 Dsg2 Dusp6 Egln3 Eif3s6ip Eno1 Etv1 Expi Foxi1 Fxyd3 Galnt3 Gjb2 Gna14…
171	V$ATF4_Q2: activating transcription factor 4	67	67	227	3850	12027	-2.61	0.0	0.3	0.0	2010002A20Rik 4933425F03Rik AJ430384 Abpb Adcy8 Arf4 Arg2 Atp1b1 Atp6v1b1 Atp6v1c2 Bex2 Calml3 Cel Cited4 Cldn10 Cldn7 Csnd Cst10 Cyp24a1 Cyp2f2 Dsg2 Ehd3 Etnk1 F3 G0s2 Ga17 Glycam1 Gna14 Hlf Hs3st3a1 Iigp1 Kcnk1 Klk11 Krt1-17 Krt1-19 Krt2-7 Lcn2 Ldh2 Mal Mal2 Ncald Nhsl1 Nr4a1 Oit1 Peg3 Pglyrp1 Pip Plekhb1 Plp2 Ppargc1a Rex3 Satb1 Serpini1 Slc1a1 Slc6a15 Smr1 Spdef Tacstd2 Tcfcp2l1 Tenc1 Tgfb2 T…
172	V$MINI20_B: Muscle initiator sequence-20	182	182	112	9724	6153	-2.62	0.0	0.83	0.0	1190003K14Rik 1810017F10Rik 2210008M09Rik 2310061G07Rik 2410043F08Rik 4933425F03Rik 9330161F08Rik AJ430384 AU040576 Aass Abpa Abpb Acas2l Acsl4 Adcy8 Adrb1 Agt Akap12 Akp2 Anpep Aqp5 Arf4 Arg1 Arg2 Atp1a1 Atp6v1b1 Atp6v1c2 B4galt6 BC004728 BC010462 BC010552 BC013481 BC019755 Bbox1 Bex2 Bnipl Btn1a1 Calml3 Car2 Car6 Casp12 Catna1 Cd24a Ceacam10 Cel Chad Chpt1 Cldn2 Cldn3 Cldn4 Cldn7 Clu Col9a1 Col…
173	V$GATA1_02: GATA-binding factor 1	108	108	186	5712	10165	-2.62	0.0	0.88	0.0	1190003K14Rik 2010002A20Rik 2410043F08Rik 2810422M04Rik 4933425F03Rik 9330161F08Rik 9430059P22Rik Abpa Adcy8 Arf4 Arg1 Atp6v1b1 Atp6v1c2 BC006965 BC013481 Bcl2l14 Bspry Calml3 Cd14 Cel Chad Ckmt1 Clca2 Clu Col9a1 Col9a2 Col9a3 Cp Cpsf3 Crabp2 Csnd Csprs Cte1 Daf1 Dkkl1 Dusp6 Egln3 Ehd3 Elf5 Eppk1 Eva1 Folr1 Foxc1 Foxi1 G0s2 Gad1 Ggt1 Gldc Gna14 Hey1 Hlf Hs3st1 Igfbp2 Igfbp5 Il23a Irf6 Irf7 Krt1-1…
174	V$HAND1E47_01: Hand1:E47 heterodimer	171	171	123	9210	6667	-2.62	0.0	0.69	0.0	1190003K14Rik 2010002A20Rik 2210008M09Rik 2410043F08Rik 3110006P09Rik 4933425F03Rik 5430413I02Rik 9330161F08Rik 9430059P22Rik AU040576 Abpb Adcy8 Agt Akp2 Anpep Aqp5 Arf4 Arg2 Atp1a1 Atp1b1 Atp6v1b1 Atpif1 BC010462 BC010552 BC013481 BC019755 Bbox1 Bcl11a Bex2 Bnipl Bspry Btn1a1 Cadps2 Calml3 Catnd2 Cd14 Cd24a Ceacam10 Chad Chi3l1 Clca2 Cldn10 Cldn2 Cldn3 Cldn7 Col11a1 Col4a6 Col9a2 Comp Cp Crabp2…
175	V$PEBP_Q6	72	72	222	4103	11774	-2.62	0.0	0.33	0.0	1190003K14Rik 2310061G07Rik 2410043F08Rik 2810422M04Rik 9430059P22Rik AU040576 Abpb Agt Anpep Arg2 Atpif1 B4galt6 BC006965 BC013481 BC019755 Catna1 Chad Chi3l1 Ckmt1 Clca1 Clca2 Cldn10 Cldn2 Cldn4 Col9a1 Col9a2 Col9a3 Cops5 Csnb Dcpp Dkkl1 Dsc2 Eno1 Foxc1 Galnt3 Gna14 Hist1h2ao Igfbp5 Il23a Irf7 Kcnk1 Kcnn4 Klk11 Lcp1 Lect1 Lrg1 Ltf Muc1 Muc10 Nfe2l3 Nhsl1 Nkd2 Nqo1 Oasl2 Padi2 Palmd Pcdh21 Pglyr…
176	V$FOXP3_Q4	173	173	121	9401	6476	-2.62	0.0	0.55	0.0	1190003K14Rik 2010002A20Rik 2210008M09Rik 2310061G07Rik 2810422M04Rik 3110006P09Rik 4933425F03Rik 5430413I02Rik 9330161F08Rik 9430059P22Rik AJ430384 Aass Abcg2 Abpb Acas2l Agt Akap12 Akp2 Anpep Ap1m2 Arf4 Arg2 Atp1a1 Atp1b1 Atp6v1b1 Atp6v1c2 Atpif1 BC004728 BC006965 BC010552 BC011209 BC013481 Bbox1 Bcl2l14 Bex2 Bspry Cadps2 Casp12 Catnd2 Cd14 Ceacam10 Cel Chad Chi3l1 Chpt1 Cited4 Clca2 Cldn10 Cld…
177	V$E2_Q6_01	22	22	272	934	14943	-2.64	0.0	1.88	0.1	Aqp5 Atp6v1b1 Cadps2 Cd14 Ckmt1 Cldn7 Col9a1 Col9a2 Crabp2 Csnb Dsc2 Dusp6 Eif3s6ip Gad1 Galnt3 Nr4a1 Ocln Pik3r1 Slc1a1 Tacstd1 Usp18 Xist
178	V$CETS1P54_01: c-Ets-1(p54)	190	190	104	10326	5551	-2.64	0.0	0.54	0.0	1190003K14Rik 2210008M09Rik 2310061G07Rik 2810422M04Rik 3110006P09Rik 5430413I02Rik 9330161F08Rik 9430059P22Rik AU040576 Aass Abcg2 Abpa Abpb Acas2l Acsl4 Adcy8 Adrb1 Agt Akap12 Akp2 Anpep Apoc1 Aqp5 Arf4 Arg1 Atp1a1 Atp6v1b1 Atpif1 BC004728 BC006965 BC010462 BC010552 BC011209 BC013481 Bcl11a Bex2 Bnipl Bspry Btn1a1 Cadps2 Car6 Casp12 Catna1 Catnd2 Cd14 Ceacam10 Cel Chad Chi3l1 Cited4 Cldn10 Cldn…
179	V$NFKB_Q6_01	187	187	107	10147	5730	-2.64	0.0	0.56	0.0	1190003K14Rik 1810017F10Rik 2010002A20Rik 2210008M09Rik 2410043F08Rik 2810422M04Rik 3110006P09Rik 4933425F03Rik 5430413I02Rik 9430059P22Rik AJ430384 AU040576 Abpa Abpb Acas2l Acox2 Acsl4 Adcy8 Agt Akap12 Aqp5 Arg2 Atp1b1 Atp6v1c2 B4galt6 BC004728 BC010462 BC011209 BC013481 BC019755 Bbox1 Bcl11a Bex2 Bnipl Cadps2 Calml3 Catna1 Catnd2 Cd14 Cd24a Ceacam10 Chad Chi3l1 Chl1 Cited4 Ckmt1 Clca1 Clca2 Cl…
180	V$CREB_02: cAMP-responsive element binding protein	36	36	258	1686	14191	-2.65	0.0	1.56	0.0	2310061G07Rik 2810422M04Rik AJ430384 Acsl4 Arf4 Arg2 Atp1a1 BC006965 BC011209 Calml3 Casp12 Clu Cops5 Dcpp Dsg2 Etnk1 Foxc1 Hs3st3a1 Ifih1 Inhbb Kcnk1 Kcnn4 Krt1-23 Lmo4 Oasl2 Ocln Oit1 Plekhb1 Rtn1 Serpine2 Serpini1 Slc1a1 Smpdl3a Tenc1 Tm4sf13 Tpd52l1
181	V$PAX_Q6	286	286	8	15185	692	-2.65	0.0	2.25	0.26	1190003K14Rik 1810017F10Rik 2010002A20Rik 2210008M09Rik 2310061G07Rik 2410043F08Rik 2810422M04Rik 3110006P09Rik 4933425F03Rik 5430413I02Rik 9330161F08Rik 9430059P22Rik AJ430384 AU040576 Aass Abcg2 Abpa Abpb Acas2l Acox2 Acsl4 Adcy8 Adrb1 Agt Akap12 Akp2 Anpep Ap1m2 Apoc1 Aqp5 Arf4 Arg1 Arg2 Atp1a1 Atp1b1 Atp6v1b1 Atp6v1c2 Atpif1 B4galt6 BC004728 BC006965 BC010462 BC010552 BC011209 BC013481 BC0197…
182	V$E2F1_Q4: E2F-1	81	81	213	4529	11348	-2.66	0.0	0.41	0.0	1810017F10Rik 2810422M04Rik 9430059P22Rik Acsl4 Adcy8 Akap12 Ap1m2 Atp1b1 Atpif1 BC010552 BC011209 BC013481 Bnipl Cadps2 Car2 Catna1 Cd24a Chad Chi3l1 Chl1 Cited4 Cldn23 Col11a1 Col9a3 Cops5 Cp Crabp2 Dusp6 Eno1 Epb4.1l4a Etnk1 F3 Fdps G0s2 Gad1 Galnt3 Gata3 Gjb2 Gna14 Hey1 Hist1h2ao Hist1h2bc Homer2 Hs3st1 Hs3st3a1 Ier3 Ifih1 Il17b Inhbb Kcnk1 Khdrbs3 Krt1-17 Lad1 Mal Muc1 Mup5 Nfib Nkd2 Ocln Pl…
183	V$NERF_Q2: new ets-related factor 1a	10	10	284	806	15071	-2.66	0.0	0.07	0.0	1190003K14Rik 9330161F08Rik BC004728 Cops5 Dcpp Krt2-8 Pcdh21 Pglyrp1 Tnfrsf19 Tpd52l1
184	V$ZTA_Q2	94	94	200	5019	10858	-2.67	0.0	0.76	0.0	1190003K14Rik 1810017F10Rik 2010002A20Rik 2310061G07Rik 2810422M04Rik Aass Abpb Acox2 Acsl4 Arg2 Atp6v1b1 Bbox1 Bspry Car2 Car6 Catna1 Cd14 Ceacam10 Cel Cited4 Cldn2 Cldn3 Cldn7 Col9a2 Comp Cp Crabp2 Csnd Csprs Cst10 Cyp24a1 Daf1 Dcpp Dkkl1 Dsg2 Dusp6 Egln3 Ehd3 Elf5 Eppk1 Fdps Folr1 Fzd9 Gad1 Gldc Glycam1 Hs3st1 Il23a Inhbb Irf7 Itga8 Kcnk1 Kcnn4 Krt2-7 Krt2-8 Lama1 Lamb3 Lao1 Ltf Mia1 Ncald Oas…
185	V$HNF3B_01: Hepatocyte Nuclear Factor 3beta	217	217	77	11865	4012	-2.68	0.0	0.4	0.0	1190003K14Rik 1810017F10Rik 2010002A20Rik 2210008M09Rik 2310061G07Rik 2410043F08Rik 2810422M04Rik 4933425F03Rik 5430413I02Rik 9330161F08Rik 9430059P22Rik AJ430384 AU040576 Aass Abcg2 Abpa Acas2l Acox2 Acsl4 Agt Akap12 Anpep Ap1m2 Aqp5 Arf4 Arg1 Arg2 Atp1a1 Atp1b1 Atp6v1b1 Atpif1 B4galt6 BC004728 BC006965 BC013481 Bbox1 Bcl11a Bcl2l14 Bex2 Bnipl Bspry Btn1a1 Calml3 Car2 Car6 Casp12 Catna1 Catnd2 C…
186	V$VBP_01: PAR-type chicken vitellogenin promoter-binding protein	30	30	264	1368	14509	-2.68	0.0	1.64	0.0	2210008M09Rik 3110006P09Rik AJ430384 AU040576 Arg1 Atp6v1b1 Bspry Car2 Cd14 Chi3l1 Chl1 Cldn10 Csna Cte1 Etnk1 Expi Ga17 Homer2 Igfbp5 Il23a Khdrbs3 Krt2-8 Lcp1 Mansc1 Ogfrl1 St14 Tex15 Tmem30b Tpd52l1 Wnt5b
187	V$SRF_Q5_01	87	87	207	4611	11266	-2.68	0.0	0.82	0.0	2810422M04Rik 5430413I02Rik 9330161F08Rik AJ430384 Aass Abpb Agt Anpep Ap1m2 Arf4 B4galt6 BC004728 BC006965 BC013481 Bnipl Bspry Catna1 Ceacam10 Cel Chi3l1 Cldn10 Cldn23 Daf1 Dcpp Dkkl1 Egln3 Etv1 Eva1 Fzd9 Ga17 Galnt3 Ggt1 Glycam1 Hist1h2ao Ier3 Ifit1 Il23a Irf6 Itga8 Khdrbs3 Krt1-17 Krt1-19 Krt1-23 Lamb3 Lcn2 Lect1 Lmo4 Mansc1 Mgst1 Nfe2l3 Nhsl1 Nr4a1 Padi2 Palmd Pde9a Peg3 Pglyrp1 Phlda1 Pip P…
188	V$CREL_01: c-Rel	216	216	78	11544	4333	-2.7	0.0	0.88	0.0	1190003K14Rik 1810017F10Rik 2010002A20Rik 2210008M09Rik 2310061G07Rik 2410043F08Rik 2810422M04Rik 3110006P09Rik 4933425F03Rik 5430413I02Rik 9330161F08Rik 9430059P22Rik AJ430384 AU040576 Aass Abpa Acas2l Acox2 Acsl4 Adcy8 Adrb1 Agt Akap12 Ap1m2 Aqp5 Arf4 Arg1 Arg2 Atp1a1 Atp1b1 Atp6v1c2 Atpif1 B4galt6 BC004728 BC006965 BC010462 BC011209 BC013481 Bcl2l14 Bnipl Bspry Cadps2 Calml3 Car6 Casp12 Catna1…
189	V$E2F1DP1_01: E2F-1:DP-1 heterodimer	84	84	210	4518	11359	-2.72	0.0	0.68	0.0	1810017F10Rik 2210008M09Rik 2410043F08Rik 3110006P09Rik 5430413I02Rik 9330161F08Rik 9430059P22Rik AU040576 Adcy8 Ap1m2 Arg2 Atp1a1 Atp1b1 BC019755 Bcl11a Cadps2 Calml3 Car2 Car6 Cel Chad Chl1 Cited4 Ckmt1 Cldn4 Comp Cops5 Crabp2 Cte1 Dkkl1 Dsc2 Dsg2 Dusp6 Eif3s6ip Epb4.1l4a F3 Fdps Fxyd6 Fzd9 G0s2 Gad1 Galnt3 Gjb2 Gna14 Hist1h2ao Hist1h2bc Ifih1 Inhbb Irf6 Irf7 Itga8 Krt1-19 Krt2-8 Lad1 Lama1 Lam…
190	V$NMYC_01: N-Myc	66	66	228	3414	12463	-2.72	0.0	0.99	0.0	2410043F08Rik 2810422M04Rik 3110006P09Rik 4933425F03Rik 9430059P22Rik Abcg2 Acox2 Agt Akp2 Apoc1 Aqp5 Arg1 Atp1a1 Atp1b1 Atp6v1c2 BC004728 BC011209 Bbox1 Bex2 Cadps2 Car6 Cd24a Ceacam10 Clca1 Cldn23 Cpsf3 Eno1 F3 Fzd9 Homer2 Hs3st3a1 Ier3 Igfbp2 Irf7 Itga8 Kcnn4 Krt1-23 Lama1 Mal2 Mansc1 Nfib Nqo1 Perp Pigr Ppfibp2 Rex3 Serpine2 Slc16a6 Slc1a1 Slc34a2 Slc5a1 Slc6a15 Slco3a1 Smpdl3a Smr1 Spdef St1…
191	V$NFKB_Q6: NF-kappaB	41	41	253	1989	13888	-2.72	0.0	1.36	0.0	2810422M04Rik 5430413I02Rik Acox2 Atp6v1c2 BC004728 Bcl2l14 Car2 Cd24a Ceacam10 Ckmt1 Clca1 Clca2 Cldn4 Col9a2 Dsc2 Egln3 Elf5 Gabrp Homer2 Kcnn4 Klk11 Krt1-18 Krt1-23 Lamb3 Lcn2 Mal Pcdh21 Pglyrp1 Ppfibp2 Rtn1 Serpine2 Slc16a6 Slc1a1 Slc5a8 Smoc1 Spint1 Tcfap2c Timd2 Tm4sf10 Xist Zfp503
192	V$CACCCBINDINGFACTOR_Q6	28	28	266	1272	14605	-2.72	0.0	1.62	0.0	Adcy8 Arg1 Bex2 Cp Cyp24a1 Foxi1 Fzd9 Gldc Irf6 Klk11 Krt1-17 Krt2-8 Lamb3 Lrg1 Mal2 Ogfrl1 Padi2 Pigr Rtn1 Scrg1 Slc16a6 Slco3a1 Smoc1 Spint2 Tcfap2c Tenc1 Tmem37 Uqcrc2
193	V$E2_01: papilloma virus regulator E2	20	20	274	845	15032	-2.72	0.0	1.83	0.1	Aqp5 Cadps2 Cd14 Ckmt1 Cldn7 Col9a1 Crabp2 Csnb Dsc2 Dusp6 Eif3s6ip F3 Gad1 Galnt3 Nr4a1 Plscr2 Saa2 Slc1a1 Usp18 Xist
194	V$HNF4_DR1_Q3	232	232	62	12684	3193	-2.73	0.0	0.37	0.0	1190003K14Rik 2010002A20Rik 2210008M09Rik 2310061G07Rik 2410043F08Rik 3110006P09Rik 5430413I02Rik 9330161F08Rik 9430059P22Rik AJ430384 AU040576 Aass Abpa Abpb Acas2l Acox2 Adcy8 Agt Akp2 Anpep Aqp5 Arf4 Arg1 Atp1b1 Atp6v1b1 Atp6v1c2 Atpif1 BC006965 BC010462 BC010552 BC019755 Bbox1 Bcl11a Bcl2l14 Bex2 Bnipl Bspry Cadps2 Car2 Car6 Casp12 Catna1 Catnd2 Cd14 Cd24a Ceacam10 Cel Chad Chi3l1 Chl1 Chpt1 …
195	V$CREB_Q4: cAMP-response element binding protein	19	19	275	1289	14588	-2.75	0.0	0.13	0.0	2810422M04Rik AJ430384 Aass Adcy8 Arg2 BC004728 Cited4 Cldn7 Csnb Dsg2 G0s2 Hlf Hs3st3a1 Ifih1 Lmo4 Mal2 Ppargc1a St6galnac2 Tenc1
196	V$ACAAT_B: Avian C-type CCAAT box	16	16	278	1124	14753	-2.76	0.0	0.12	0.0	1190003K14Rik 2210008M09Rik BC010552 Bcl2l14 Casp12 Catnd2 Ceacam10 Clu Cte1 Galnt3 Mal2 Pip Plscr2 Tm4sf10 Tmem30b Ttpa
197	V$GCM_Q2	68	68	226	3616	12261	-2.77	0.0	0.76	0.0	1190003K14Rik 2410043F08Rik Adcy8 Agt Anpep Arg1 Atp1b1 B4galt6 BC010462 Bex2 Btn1a1 Calml3 Catnd2 Ceacam10 Chad Chi3l1 Cldn10 Cldn23 Cldn3 Cldn7 Crabp2 Daf1 Dkkl1 Dsc2 Eno1 Foxc1 Foxi1 Fzd9 Gata3 Gldc Homer2 Hs3st3a1 Igfbp2 Il17b Irf6 Krt2-8 Lao1 Nfib Nhsl1 Nkd2 Nr4a1 Oit1 Palmd Pcdh21 Pde9a Peg3 Pglyrp1 Prss18 Rhpn2 Saa2 Satb1 Scrg1 Slc15a2 Slc16a6 Slc1a1 Slc5a1 Smoc1 Smr1 Spdef Spint1 Tacstd1 …
198	V$ELK1_02: Elk-1	226	226	68	12204	3673	-2.78	0.0	0.63	0.0	1190003K14Rik 2210008M09Rik 2310061G07Rik 3110006P09Rik 4933425F03Rik 5430413I02Rik 9330161F08Rik 9430059P22Rik AJ430384 AU040576 Aass Abcg2 Abpa Abpb Acox2 Acsl4 Adcy8 Agt Akap12 Akp2 Ap1m2 Apoc1 Aqp5 Arf4 Arg1 Atp1a1 Atp1b1 Atp6v1b1 Atp6v1c2 Atpif1 BC004728 BC006965 BC010462 BC010552 BC011209 BC013481 Bcl11a Bex2 Bnipl Bspry Cadps2 Car2 Car6 Casp12 Catna1 Catnd2 Cd14 Ceacam10 Cel Chad Chi3l1 Ch…
199	V$NFKB_C: NF-kappaB binding site	14	14	280	548	15329	-2.79	0.0	1.92	0.11	Ceacam10 Clca1 Clca2 Col9a2 Dsc2 Egln3 Krt1-23 Lamb3 Palmd Pcdh21 Pglyrp1 Slc1a1 Smoc1 Tcfap2c
200	V$CMYB_01: c-Myb	61	61	233	3256	12621	-2.81	0.0	0.73	0.0	2210008M09Rik 2310061G07Rik 9330161F08Rik Abcg2 Akp2 Apoc1 Arf4 Arg1 Atp6v1b1 B4galt6 BC010552 BC013481 Catna1 Cd24a Chad Cldn3 Col9a2 Crabp2 Csnd Cyp2f2 Ddx47 Dsc2 Dusp6 Eva1 Ga17 Gad1 Galnt3 Gldc Ier3 Ifih1 Igfbp5 Il17b Irf7 Krt1-19 Lama1 Lect1 Lrg1 Ltf Mia1 Mup5 Nfe2l3 Oit1 Peg3 Phlda1 Plekhb1 Ppfibp2 Prom1 Slc28a3 Slc5a1 Slc5a8 Slc6a15 Slco3a1 Spdef Spint2 Tcfcp2l1 Tex15 Thrsp Trf Upb1 Uqcrc2…
201	V$E2F1_Q4_01	62	62	232	3318	12559	-2.82	0.0	0.71	0.0	1810017F10Rik 9330161F08Rik 9430059P22Rik Acsl4 Adcy8 Atp1b1 BC013481 Cadps2 Calml3 Car2 Catna1 Cd24a Chad Chl1 Cited4 Cldn23 Cldn3 Cldn7 Col11a1 Col9a3 Cops5 Csprs Dusp6 Epb4.1l4a F3 Fdps G0s2 Gad1 Galnt3 Gata3 Gna14 Hey1 Hist1h2ao Hist1h2bc Homer2 Ifih1 Igfbp2 Il17b Itga8 Kcnk1 Khdrbs3 Krt1-17 Lad1 Mal Muc1 Nfib Ocln Plscr2 Pycard Rnf128 Serpine2 Slc16a6 Slc6a15 Spint1 Spint2 Ssb4 St14 Thrsp Tm…
202	V$E2F_Q4_01	57	57	237	3009	12868	-2.82	0.0	0.8	0.0	9330161F08Rik 9430059P22Rik Acsl4 Adcy8 Atp1b1 BC013481 Cadps2 Calml3 Car2 Catna1 Chad Chl1 Cited4 Cldn23 Cldn3 Cldn7 Col11a1 Cops5 Csprs Dusp6 Epb4.1l4a F3 Fdps G0s2 Gad1 Galnt3 Gata3 Gna14 Hey1 Hist1h2ao Hist1h2bc Homer2 Ifih1 Il17b Itga8 Kcnk1 Khdrbs3 Krt1-17 Lad1 Mal Muc1 Nfib Ocln Plscr2 Pycard Rnf128 Serpine2 Slc16a6 Slc6a15 Spint1 Spint2 Ssb4 St14 Thrsp Tm4sf10 Ttpa Upb1
203	V$LDSPOLYA_B: Lentiviral Poly A downstream element	235	235	59	12727	3150	-2.83	0.0	0.56	0.0	1190003K14Rik 1810017F10Rik 2010002A20Rik 2210008M09Rik 2310061G07Rik 2410043F08Rik 2810422M04Rik 4933425F03Rik 5430413I02Rik 9430059P22Rik AJ430384 AU040576 Aass Abcg2 Abpa Abpb Acas2l Acox2 Acsl4 Adcy8 Agt Akap12 Akp2 Ap1m2 Aqp5 Arf4 Arg1 Arg2 Atp1a1 Atp1b1 Atp6v1b1 Atp6v1c2 Atpif1 B4galt6 BC006965 BC010462 BC010552 BC013481 BC019755 Bbox1 Bcl11a Bcl2l14 Bex2 Bnipl Bspry Btn1a1 Calml3 Car2 Car6…
204	V$STAT5A_02	49	49	245	2523	13354	-2.83	0.0	0.96	0.0	2310061G07Rik 5430413I02Rik Aass Arg2 Atp1b1 Atp6v1c2 BC010462 Cited4 Cldn10 Cldn7 Col9a1 Epb4.1l4a F3 Galnt3 Gjb2 Glycam1 Hey1 Ier3 Krt1-23 Krt2-8 Lalba Lama1 Lmo4 Mal Mia1 Mup5 Oit1 Peg3 Perp Phlda1 Pip Prom2 Prss18 Prtn3 Rex3 Sf3b5 Sftpd Sox10 St6galnac2 Stac2 Tcfap2c Tex15 Tm4sf3 Tmem37 Tpd52l1 Trf Upb1 Wap Xist
205	V$DEAF1_01	56	56	238	3081	12796	-2.84	0.0	0.54	0.0	2810422M04Rik 3110006P09Rik 9330161F08Rik 9430059P22Rik AU040576 Adcy8 Akap12 Aqp5 Atp6v1c2 B4galt6 BC006965 Bex2 Bspry Catna1 Chpt1 Cldn3 Cldn7 Col9a2 Comp Cops5 Cpsf3 Dkkl1 Dusp6 Elf5 Etnk1 Etv1 Eva1 Galnt3 Gjb2 Gpx2 Hey1 Homer2 Hs3st1 Inhbb Krt1-23 Krt2-8 Lama1 Lcn2 Mfge8 Ocln Padi2 Pglyrp1 Plp2 Prkwnk4 Prtn3 Serpini1 Slc16a6 Slc5a1 Slc6a15 Spint2 Ssb4 Stk39 Tacstd2 Tm4sf1 Tm4sf10 Xist
206	V$HNF4_01_B: Hepatocyte nuclear factor 4	15	15	279	608	15269	-2.84	0.0	1.8	0.1	2410043F08Rik 3110006P09Rik 5430413I02Rik Abpa BC006965 Chad Dusp6 Gldc Gna14 Krt2-7 Lalba Lamb3 Mansc1 Papln St6galnac2
207	V$MYC_Q2	54	54	240	2966	12911	-2.85	0.0	0.55	0.0	2410043F08Rik 2810422M04Rik 4933425F03Rik 9430059P22Rik Abcg2 Acox2 Agt Akp2 Apoc1 Aqp5 Arg1 Atp1a1 Atp1b1 BC011209 Bbox1 Cadps2 Car6 Cd24a Ceacam10 Clca1 Cldn23 Eno1 F3 Fzd9 Homer2 Hs3st3a1 Igfbp2 Irf7 Itga8 Kcnn4 Krt1-23 Lama1 Mal2 Mansc1 Nfib Nqo1 Perp Ppfibp2 Rex3 Serpine2 Slc16a6 Slc1a1 Slc34a2 Slc5a1 Slc6a15 Smpdl3a Smr1 Stac2 Tenc1 Tgfb2 Tm4sf10 Tspan1 Ttpa Xist
208	V$AP1_Q4: activator protein 1	240	240	54	12931	2946	-2.86	0.0	0.69	0.0	1190003K14Rik 1810017F10Rik 2010002A20Rik 2210008M09Rik 2310061G07Rik 2410043F08Rik 2810422M04Rik 3110006P09Rik 4933425F03Rik 5430413I02Rik 9330161F08Rik 9430059P22Rik AJ430384 AU040576 Abcg2 Abpa Abpb Acox2 Adcy8 Agt Akp2 Anpep Ap1m2 Aqp5 Arf4 Arg1 Arg2 Atp1b1 Atp6v1b1 Atp6v1c2 Atpif1 B4galt6 BC004728 BC006965 BC010462 BC011209 BC019755 Bbox1 Bcl11a Bcl2l14 Bex2 Bnipl Bspry Btn1a1 Cadps2 Calml3 …
209	V$AR_03: is recognized by androgen reseptor	9	9	285	308	15569	-2.86	0.0	2.08	0.19	Irf6 Kcnk1 Lama1 Lcn2 Pip Pycard Slc30a2 Stk39 Tmprss4
210	V$AR_02: high affinity binding sites for androgen receptor	3	3	291	52	15825	-2.87	0.0	2.55	0.29	Lcn2 Slc30a2 Tmprss4
211	V$STAF_02: Se-Cys tRNA gene transcription activating factor	50	50	244	2703	13174	-2.89	0.0	0.64	0.0	AU040576 Acox2 Adcy8 Arf4 BC011209 Car6 Cd14 Ceacam10 Chi3l1 Cldn10 Cldn4 Cp Csna Cyp24a1 Ddx47 Dsg2 Ehd3 Epb4.1l4a Eva1 F3 Fdps Fxyd3 Ga17 Gjb2 Gpx2 Ier3 Irf6 Irf7 Itga8 Khdrbs3 Krt1-17 Krt1-19 Lama1 Nr4a1 Ogfrl1 Oit1 Pigr Pycard Serpini1 Sf3b5 Sftpd Slc30a2 Slc5a8 Slc5a9 Slc6a15 Ssb4 St6galnac2 Tenc1 Trf Uqcrc2
212	V$HNF3ALPHA_Q6	246	246	48	13317	2560	-2.91	0.0	0.55	0.0	1190003K14Rik 1810017F10Rik 2010002A20Rik 2210008M09Rik 2310061G07Rik 2810422M04Rik 3110006P09Rik 4933425F03Rik 5430413I02Rik 9330161F08Rik AJ430384 AU040576 Aass Abcg2 Abpa Abpb Acas2l Acox2 Acsl4 Agt Akap12 Akp2 Anpep Ap1m2 Aqp5 Arg1 Arg2 Atp1a1 Atp1b1 Atp6v1b1 Atp6v1c2 Atpif1 B4galt6 BC006965 BC010462 BC013481 BC019755 Bbox1 Bcl2l14 Bex2 Bnipl Bspry Btn1a1 Cadps2 Calml3 Car2 Car6 Casp12 Catna1…
213	V$DR3_Q4: direct repeat 3	39	39	255	2236	13641	-2.92	0.0	0.38	0.0	2010002A20Rik 9330161F08Rik Abpb Aqp5 Arg1 Calml3 Cel Clca2 Cldn4 Cyp24a1 Dsc2 Dsg2 Eppk1 Gabrp Ifih1 Iigp1 Kcnk1 Krt1-18 Lama1 Lcn2 Mal Marveld2 Muc1 Oasl2 Padi2 Palmd Papln Pde9a Peg3 Pip Prom2 Prss18 Saa2 Satb1 Scrg1 Stk39 Tcfap2c Tenc1 Uqcrc2
214	V$FOXD3_01: fork head box D3	254	254	40	13603	2274	-2.92	0.0	0.91	0.0	1190003K14Rik 1810017F10Rik 2010002A20Rik 2210008M09Rik 2310061G07Rik 2810422M04Rik 3110006P09Rik 4933425F03Rik 5430413I02Rik 9330161F08Rik 9430059P22Rik AJ430384 AU040576 Aass Abcg2 Abpa Abpb Acas2l Acox2 Acsl4 Agt Akap12 Anpep Ap1m2 Apoc1 Aqp5 Arf4 Arg1 Arg2 Atp1a1 Atp1b1 Atp6v1b1 Atp6v1c2 Atpif1 B4galt6 BC004728 BC006965 BC010462 BC011209 BC013481 BC019755 Bbox1 Bcl11a Bcl2l14 Bex2 Bnipl Bspry…
215	V$HIF1_Q3: hypoxia induced factor	27	27	267	1282	14595	-2.93	0.0	1.3	0.0	2410043F08Rik Aqp5 Arf4 Atp1a1 Atp1b1 BC011209 BC019755 Cd24a Ckmt1 Cyp24a1 Ehd3 Eno1 Gabrp Gad1 Igfbp2 Lama1 Lect1 Padi2 Pglyrp1 Rnf128 Rtn1 Smpdl3a Smr1 St14 Tm4sf12 Tspan1 Zfp503
216	V$RORA1_01: RAR-related orphan receptor alpha1	33	33	261	1945	13932	-2.93	0.0	0.32	0.0	2010002A20Rik 2210008M09Rik 4933425F03Rik 5430413I02Rik Abpa Agt B4galt6 BC019755 Bspry Catna1 Cel Clca2 Col9a1 Csprs Cyp2f2 Dkkl1 Gldc Glycam1 Gpx2 Igfbp2 Krt1-23 Lad1 Lect1 Nkd2 Nr4a1 Ppfibp2 Prom1 Prom2 Sftpd Slc34a2 Tacstd1 Tcfcp2l1 Tm4sf10
217	V$AHR_Q5: aryl hydrocarbon / dioxin receptor	32	32	262	1895	13982	-2.93	0.0	0.31	0.0	Acsl4 BC010552 Bcl11a Chi3l1 Col9a1 Csprs Ddx47 Dusp6 Eno1 Etv1 Eva1 Folr1 Gata3 Hlf Igfbp2 Kcnn4 Marveld2 Nqo1 Pcdh21 Perp Pof1b Slc16a6 Slc28a3 Slc6a15 Spint1 Spint2 Stac2 Tcfap2c Tm4sf1 Tm4sf3 Tpd52l1 Tspan1
218	V$SRF_Q6: serum response factor	22	22	272	1003	14874	-2.94	0.0	1.43	0.0	9330161F08Rik Anpep Chi3l1 Daf1 Dcpp Dkkl1 Khdrbs3 Mansc1 Nfe2l3 Nr4a1 Padi2 Plscr2 Prom2 Serpine2 Slc28a3 Smoc1 Spint1 Tacstd1 Tm4sf12 Tmc4 Uqcrc2 Usp18
219	V$E2F_03	33	33	261	1637	14240	-2.94	0.0	1.1	0.0	9330161F08Rik 9430059P22Rik Acsl4 Adcy8 Atp1b1 Calml3 Catna1 Chad Chl1 Cited4 Cldn3 Col11a1 Cops5 Fdps Gad1 Galnt3 Gata3 Hist1h2ao Hist1h2bc Homer2 Il17b Itga8 Khdrbs3 Lad1 Nfib Rnf128 Serpine2 Slc16a6 Slc6a15 Spint2 Ssb4 Tm4sf10 Upb1
220	V$TAXCREB_01: Tax/CREB complex	11	11	283	416	15461	-2.95	0.0	1.85	0.1	2310061G07Rik 2810422M04Rik Etnk1 Galnt3 Ggt1 Irf6 Padi2 Rtn1 Slc1a1 St6galnac2 Tpd52l1
221	V$ARP1_01: apolipoprotein AI regulatory protein 1	28	28	266	1688	14189	-2.95	0.0	0.28	0.0	9430059P22Rik AU040576 Arg1 Atp1b1 Bnipl Casp12 Chpt1 Cldn7 Csna Fxyd3 Ggt1 Ier3 Kcnk1 Krt1-23 Ltf Oit1 Perp Pglyrp1 Prss18 Pycard Serpine2 Slc34a2 Sox10 Thedc1 Tm4sf13 Tpd52l1 Uqcrc2 Wnt5b
222	V$FOXO1_02: fork head box O1	14	14	280	969	14908	-2.96	0.0	0.15	0.0	9330161F08Rik Clca1 Comp Hist1h2ao Lcp1 Marveld2 Pof1b Prom2 Sf3b5 Slc30a2 Smr1 Tm4sf10 Tmem37 Tpd52l1
223	V$HNF4_01: hepatic nuclear factor 4	286	286	8	15236	641	-2.98	0.0	1.83	0.1	1190003K14Rik 1810017F10Rik 2010002A20Rik 2210008M09Rik 2310061G07Rik 2410043F08Rik 2810422M04Rik 3110006P09Rik 4933425F03Rik 5430413I02Rik 9330161F08Rik 9430059P22Rik AJ430384 AU040576 Aass Abcg2 Abpa Abpb Acas2l Acox2 Acsl4 Adcy8 Agt Akap12 Akp2 Anpep Ap1m2 Apoc1 Aqp5 Arf4 Arg1 Arg2 Atp1b1 Atp6v1b1 Atp6v1c2 Atpif1 B4galt6 BC004728 BC006965 BC010462 BC010552 BC011209 BC013481 BC019755 Bbox1 Bcl1…
224	V$ATF3_Q6: activating transcription factor 3	33	33	261	1663	14214	-2.99	0.0	1.0	0.0	AJ430384 Abpa Abpb Adcy8 Akp2 Arg2 Bnipl Cldn23 Cldn4 Cldn7 Col11a1 Dsg2 Hlf Hs3st1 Hs3st3a1 Il23a Lamb3 Lmo4 Ltf Mal2 Mup5 Oas2 Oit1 Papln Ppargc1a Rpl23a Sf3b5 Slc5a9 St6galnac2 Stk39 Tacstd2 Tenc1 Tspan1
225	V$USF_01: upstream stimulating factor	33	33	261	1663	14214	-2.99	0.0	1.0	0.0	2410043F08Rik 9430059P22Rik Abcg2 Aqp5 Atp1a1 Atp1b1 BC011209 Bex2 Car6 Cd24a Clca1 Fzd9 Hs3st3a1 Igfbp2 Irf7 Krt1-23 Lama1 Mal2 Perp Pigr Ppfibp2 Rex3 Slc1a1 Slc34a2 Slc6a15 Smpdl3a Spdef Tenc1 Tgfb2 Tm4sf10 Ttpa Xist Zfp503
226	V$OCT1_07: octamer factor 1	1	1	293	221	15656	-2.99	0.0	0.02	0.0	Tcfap2c
227	V$GR_01: high affinity binding site for glucocorticoid receptor	25	25	269	1193	14684	-3.0	0.0	1.23	0.0	Atp1a1 Clca1 Clca2 Dusp6 Eno1 G0s2 Gpx2 Igfbp2 Irf6 Kcnk1 Lama1 Lcn2 Nr4a1 Papln Pigr Pip Pycard Rbp1 Slc15a2 Slc30a2 Smpdl3a Stk39 Tacstd1 Tmprss4 Tnfrsf19
228	V$XBP1_01: X-box-binding protein 1	23	23	271	1419	14458	-3.0	0.0	0.25	0.0	3110006P09Rik Arf4 Atp1a1 BC006965 Car6 Clca1 Crabp2 Dkkl1 Hist1h2ao Oasl2 Palmd Pip Rtn1 Slc15a2 Slc1a1 Slc34a2 Smpdl3a Spdef Thedc1 Tm4sf10 Tm4sf12 Tm4sf13 Tpd52l1
229	V$CDC5_01: cell division control protein 5	257	257	37	13928	1949	-3.0	0.0	0.5	0.0	1190003K14Rik 1810017F10Rik 2010002A20Rik 2210008M09Rik 2310061G07Rik 2410043F08Rik 2810422M04Rik 3110006P09Rik 4933425F03Rik 5430413I02Rik 9330161F08Rik 9430059P22Rik AJ430384 AU040576 Aass Abcg2 Abpb Acox2 Acsl4 Adcy8 Agt Akp2 Anpep Ap1m2 Apoc1 Aqp5 Arf4 Arg1 Arg2 Atp1b1 Atp6v1c2 Atpif1 B4galt6 BC004728 BC006965 BC010462 BC010552 BC013481 BC019755 Bbox1 Bcl11a Bcl2l14 Bex2 Bnipl Bspry Btn1a1 Ca…
230	V$AP4_01: activator protein 4	28	28	266	1374	14503	-3.01	0.0	1.11	0.0	9430059P22Rik Adcy8 BC004728 BC010462 Col4a6 Comp Cte1 Folr1 Fxyd6 G0s2 Il17b Lrg1 Mal Marveld2 Padi2 Pde9a Pip Prkwnk4 Rex3 Satb1 Serpinb11 Slc28a3 Slc34a2 Slc5a8 Spint1 Tenc1 Tm4sf12 Trf
231	V$HNF1_Q6	279	279	15	15239	638	-3.02	0.0	0.15	0.0	1190003K14Rik 1810017F10Rik 2010002A20Rik 2210008M09Rik 2310061G07Rik 2410043F08Rik 2810422M04Rik 3110006P09Rik 4933425F03Rik 5430413I02Rik 9330161F08Rik 9430059P22Rik AJ430384 AU040576 Aass Abcg2 Abpa Abpb Acas2l Acox2 Acsl4 Adcy8 Agt Akap12 Anpep Ap1m2 Apoc1 Aqp5 Arf4 Arg1 Arg2 Atp1a1 Atp1b1 Atp6v1b1 Atp6v1c2 Atpif1 B4galt6 BC004728 BC006965 BC010462 BC010552 BC011209 BC013481 BC019755 Bbox1 Bc…
232	V$ATATA_B: Avian C-type TATA box	19	19	275	1209	14668	-3.02	0.0	0.22	0.0	5430413I02Rik AJ430384 Atp6v1c2 Bspry Cd24a Chi3l1 Eif3s6ip Ga17 Gad1 Glycam1 Hs3st1 Lad1 Mup5 Rpl23a Scrg1 Tacstd1 Tm4sf1 Upb1 Xist
233	V$TANTIGEN_B: Major T-antigen binding sites	34	34	260	1762	14115	-3.02	0.0	0.85	0.0	2410043F08Rik AU040576 Acsl4 Akap12 Ap1m2 BC011209 Casp12 Cd14 Cldn4 Csprs Ddx47 Dkkl1 Eif3s6ip Eno1 Eva1 Ifi44 Irf7 Krt1-18 Lad1 Lalba Lcn2 Mansc1 Nqo1 Oasl2 Plekhb1 Prtn3 Rpl23a Sf3b5 Slc1a1 Stac2 Tacstd1 Tex15 Tm4sf10 Tspan1
234	V$E2F_Q6_01	33	33	261	1862	14015	-3.03	0.0	0.46	0.0	9330161F08Rik 9430059P22Rik Acsl4 Adcy8 Atp1b1 Calml3 Chl1 Cited4 Cldn23 Cldn3 Cops5 Fdps Gad1 Galnt3 Gata3 Hist1h2ao Hist1h2bc Homer2 Ifih1 Il17b Itga8 Kcnk1 Lad1 Nfib Pycard Rnf128 Slc16a6 Slc6a15 Spint1 Spint2 St14 Tm4sf10 Ttpa
235	V$CREB_01: cAMP-responsive element binding protein	24	24	270	1449	14428	-3.04	0.0	0.3	0.0	2810422M04Rik AJ430384 Acsl4 Adcy8 Akap12 Ap1m2 Arg2 Bcl11a Bnipl Cldn7 Dcpp Dsg2 Hlf Hs3st3a1 Il23a Irf7 Kcnk1 Krt1-23 Lmo4 Mal2 Papln Ppargc1a St6galnac2 Tenc1
236	V$HIF1_Q5: hypoxia-inducible factor 1	33	33	261	1835	14042	-3.05	0.0	0.51	0.0	2310061G07Rik 2410043F08Rik AU040576 Arf4 Bcl11a Bcl2l14 Cd24a Chad Ckmt1 Cpsf3 Cyp24a1 Ehd3 Eno1 Etnk1 Gad1 Hist1h2ao Ifit1 Il17b Lama1 Lect1 Marveld2 Nqo1 Padi2 Pglyrp1 Rnf128 Rpl23a Serpine2 Slc5a8 Slc6a15 Smr1 Spdef Tspan1 Uqcrc2
237	V$E2F4DP2_01: E2F-4:DP-2 heterodimer	34	34	260	1807	14070	-3.05	0.0	0.72	0.0	2210008M09Rik 2410043F08Rik 5430413I02Rik 9430059P22Rik Adcy8 Ap1m2 Atp1b1 BC019755 Cadps2 Calml3 Car2 Chl1 Cited4 Cops5 Dkkl1 Dsc2 Dusp6 Eif3s6ip Fdps Fxyd6 Gad1 Irf6 Lad1 Mfge8 Ogfrl1 Pde9a Phlda1 Slc16a6 Slco3a1 Spint2 Ssb4 Tpd52l1 Uqcrc2 Zfp503
238	V$ATF_01: activating transcription factor	28	28	266	1624	14253	-3.06	0.0	0.38	0.0	AJ430384 Acsl4 Adcy8 Arg2 Atp1a1 Atp1b1 BC004728 Bnipl Cd24a Chl1 Cldn3 Cldn7 Cops5 Dsg2 F3 Hlf Hs3st3a1 Il23a Lama1 Lmo4 Papln Pip Pof1b Ppargc1a Slc1a1 Spdef St6galnac2 Tenc1
239	V$E4F1_Q6	5	5	289	461	15416	-3.06	0.0	0.07	0.0	2810422M04Rik Aass Arf4 Casp12 Tm4sf13
240	V$PTF1BETA_Q6	26	26	268	1289	14588	-3.07	0.0	1.03	0.0	1190003K14Rik 2410043F08Rik Anpep Bcl2l14 Casp12 Daf1 Fdps Gna14 Hlf Ifi44 Klk11 Nkd2 Oit1 Phlda1 Pycard Saa1 Slc5a1 Smoc1 Spint2 Tacstd2 Tcfap2c Timd2 Tm4sf1 Tm4sf12 Ttpa Zfp503
241	V$NFMUE1_Q6	7	7	287	573	15304	-3.08	0.0	0.1	0.0	Acas2l Ddx47 Dkkl1 Dsc2 Lect1 Prkwnk4 Xist
242	V$PAX5_01: B-cell-specific activating protein	29	29	265	1491	14386	-3.09	0.0	0.87	0.0	3110006P09Rik Aqp5 B4galt6 BC004728 Btn1a1 Calml3 Cited4 Comp Crabp2 Eif3s6ip Eno1 Fxyd3 Gjb2 Gldc Hey1 Inhbb Irf7 Kcnn4 Nqo1 Papln Plp2 Prss18 Rtn1 Satb1 Sftpd St6galnac2 Tm4sf13 Ttpa Usp18
243	V$TAL1BETAE47_01: Tal-1beta:E47 heterodimer	13	13	281	886	14991	-3.1	0.0	0.18	0.0	5430413I02Rik Abpa Acas2l Arg2 Bspry Galnt3 Glycam1 Ier3 Lao1 Rex3 Rpl23a Slc30a2 Tpd52l1
244	V$CDPCR3_01: cut-like homeodomain protein	4	4	290	401	15476	-3.1	0.0	0.06	0.0	Catnd2 G0s2 Serpinb11 Stac2
245	V$E2_Q6: papilloma virus regulator E2	25	25	269	1436	14441	-3.14	0.0	0.42	0.0	Aqp5 Arg2 Cadps2 Cd14 Ckmt1 Cldn7 Col9a1 Dsc2 Dusp6 Eif3s6ip Epb4.1l4a F3 Gad1 Galnt3 Ifih1 Nr4a1 Oasl2 Pik3r1 Ppfibp2 Rhpn2 Slc1a1 Tmprss4 Usp18 Xist Zfp503
246	V$SRF_Q4	25	25	269	1271	14606	-3.14	0.0	0.9	0.0	2810422M04Rik 9330161F08Rik AJ430384 Anpep B4galt6 Chi3l1 Dcpp Dkkl1 Ier3 Ifit1 Khdrbs3 Krt1-23 Mansc1 Nfe2l3 Nr4a1 Padi2 Palmd Plscr2 Prom2 Slc28a3 Tacstd1 Tm4sf1 Tm4sf12 Uqcrc2 Usp18
247	V$CREB_Q2: cAMP-response element-binding protein	25	25	269	1433	14444	-3.14	0.0	0.43	0.0	2310061G07Rik 2810422M04Rik AJ430384 Aass Arg2 Bex2 Casp12 Cldn7 Dcpp Etnk1 G0s2 Hlf Hs3st3a1 Irf6 Kcnk1 Krt1-23 Nr4a1 Oit1 Ppargc1a Rex3 Slc1a1 Slc30a2 Smr1 Tenc1 Xist
248	V$AR_01: androgen receptor	24	24	270	1219	14658	-3.17	0.0	0.89	0.0	2810422M04Rik 3110006P09Rik BC019755 Catnd2 Ceacam10 Chl1 Cited4 Cte1 Dsc2 F3 Irf6 Klk11 Krt2-7 Lama1 Lcn2 Ltf Pycard Slc30a2 St6galnac2 Stk39 Tcfap2c Tmprss4 Tnfrsf19 Uqcrc2
249	V$MEF2_02: myogenic MADS factor MEF-2	19	19	275	1155	14722	-3.17	0.0	0.31	0.0	3110006P09Rik Abcg2 BC013481 Bnipl Calml3 Cd24a Clu Cp Csna Ddx47 Ga17 Glycam1 Ldh2 Mup5 Nr4a1 Serpinb11 Thrsp Tmc4 Tnfrsf19
250	V$FXR_Q3	2	2	292	272	15605	-3.17	0.0	0.04	0.0	Col11a1 Nr4a1
251	V$S8_01: S8	26	26	268	1409	14468	-3.18	0.0	0.62	0.0	2310061G07Rik 3110006P09Rik B4galt6 Calml3 Cldn23 Daf1 Expi Glycam1 Hist1h2ao Hist1h2bc Ifih1 Igfbp5 Klk11 Krt1-19 Lao1 Mfge8 Pip Rnf128 Saa2 Serpinb11 Slc5a9 Slc6a15 Tcfcp2l1 Thrsp Tm4sf13 Uqcrc2
252	V$ATF6_01: activating transcription factor 6	3	3	291	331	15546	-3.19	0.0	0.06	0.0	Arf4 BC006965 Tm4sf13
253	V$TCF11MAFG_01: TCF11:MafG heterodimers	20	20	274	1187	14690	-3.19	0.0	0.36	0.0	2410043F08Rik AJ430384 Casp12 Csnd Gata3 Gpx2 Irf6 Lmo4 Nhsl1 Palmd Perp Pik3r1 Prom1 Rex3 Slc16a6 Slc28a3 Tm4sf12 Tmem37 Ugt8 Xist
254	V$LHX3_01: LIM homeobox transcription factor 3	22	22	272	1269	14608	-3.19	0.0	0.42	0.0	2010002A20Rik 2310061G07Rik Csna Cyp2f2 Daf1 Etv1 Ga17 Glycam1 Ifih1 Igfbp5 Krt1-23 Lao1 Mfge8 Nfib Ogfrl1 Rnf128 Saa2 Serpinb11 Slc5a9 Tm4sf3 Tspan1 Ugt8
255	V$ICSBP_Q6	13	13	281	857	15020	-3.2	0.0	0.22	0.0	AJ430384 Cadps2 Chpt1 Csnb F3 Gldc Ifi44 Irf7 Mup5 Pigr Slc15a2 Tpd52l1 Trf
256	V$ARNT_01: AhR nuclear translocator homodimers	22	22	272	1264	14613	-3.2	0.0	0.43	0.0	2410043F08Rik 9430059P22Rik Abcg2 Akp2 Atp1a1 Atp1b1 BC011209 Car6 Eno1 Hs3st3a1 Ier3 Igfbp2 Krt1-23 Mal2 Perp Rex3 Slc34a2 Spdef Tenc1 Tm4sf10 Tspan1 Zfp503
257	V$TAL1ALPHAE47_01: Tal-1alpha:E47 heterodimer	24	24	270	1285	14592	-3.21	0.0	0.67	0.0	5430413I02Rik Abpa Acas2l Arg2 Atp6v1c2 Bspry Cldn4 Foxi1 Galnt3 Glycam1 Ier3 Igfbp5 Il23a Irf7 Klk10 Lao1 Plp2 Rex3 Rpl23a Slc30a2 Tenc1 Thrsp Tpd52l1 Ugt8
258	V$STAT5A_01: signal transducer and activator of transcription 5a	17	17	277	1041	14836	-3.22	0.0	0.31	0.0	BC006965 BC010462 Cited4 Clca2 Cldn10 Cldn7 Csnb Eva1 Expi Glycam1 Ier3 Muc1 Phlda1 Pigr Serpini1 Thedc1 Wap
259	V$TAL1BETAITF2_01: Tal-1beta:ITF-2 heterodimer	18	18	276	1083	14794	-3.22	0.0	0.34	0.0	5430413I02Rik Abpa Acas2l Arg2 Bspry Galnt3 Glycam1 Ier3 Klk10 Lao1 Nfe2l3 Oit1 Rex3 Rpl23a Serpine2 Slc30a2 Tenc1 Tpd52l1
260	V$ATF1_Q6	16	16	278	994	14883	-3.23	0.0	0.29	0.0	3110006P09Rik AJ430384 Adcy8 Arg2 Bcl11a Bnipl Chpt1 Cldn7 Csnb Dusp6 Eppk1 Hlf Hs3st3a1 Lmo4 Nkd2 Papln
261	V$FREAC2_01: Fork head RElated ACtivator-2	20	20	274	997	14880	-3.23	0.0	0.94	0.0	9330161F08Rik Atp6v1b1 Clca1 Cldn23 Comp Ddx47 Dusp6 Hist1h2ao Lcp1 Marveld2 Plp2 Pof1b Prom2 Rbp1 Sf3b5 Slc30a2 Smr1 Tm4sf10 Tm4sf3 Tmem37
262	V$MTF1_Q4	20	20	274	1155	14722	-3.24	0.0	0.42	0.0	3110006P09Rik BC010552 BC013481 Bcl11a Col9a1 Cyp24a1 Etnk1 Gad1 Hist1h2ao Hist1h2bc Homer2 Hs3st1 Kcnn4 Oas2 Peg3 Satb1 Stac2 Tm4sf10 Tmem37 Ttpa
263	V$E2F1DP2_01: E2F-1:DP-2 heterodimer	21	21	273	1080	14797	-3.24	0.0	0.82	0.0	2210008M09Rik 2410043F08Rik 9430059P22Rik Adcy8 Ap1m2 Atp1b1 Cadps2 Car2 Chl1 Cited4 Cops5 Fdps Fxyd6 Gad1 Lad1 Mfge8 Slc16a6 Slco3a1 Spint2 Ssb4 Zfp503
264	V$PR_02: is recognized by progesterone receptor	13	13	281	839	15038	-3.26	0.0	0.25	0.0	Dsc2 Hs3st1 Irf6 Lama1 Lcn2 Nr4a1 Prom1 Rbp1 Slc15a2 Slc30a2 Stac2 Tenc1 Tmprss4
265	V$TEL2_Q6	21	21	273	1108	14769	-3.27	0.0	0.71	0.0	9330161F08Rik BC006965 BC010552 Ceacam10 Hs3st3a1 Krt2-8 Lad1 Lama1 Lamb3 Lcp1 Nfe2l3 Ocln Perp Pglyrp1 Plscr2 Ppfibp2 Serpinb11 Serpini1 Slc28a3 Slc5a9 Trf
266	V$CLOX_01: Clox	3	3	291	323	15554	-3.27	0.0	0.06	0.0	Mfge8 Slc15a2 Tpd52l1
267	V$E2F1DP1RB_01: Rb:E2F-1:DP-1 trimeric complex	18	18	276	889	14988	-3.27	0.0	0.95	0.0	9430059P22Rik Acsl4 Adcy8 Atp1b1 Chad Chl1 Cited4 Cldn23 Cldn3 Cops5 Dkkl1 Fdps Gad1 Hist1h2ao Lad1 Slc16a6 Spint2 Upb1
268	V$AR_Q2: androgen receptor	18	18	276	899	14978	-3.29	0.0	0.91	0.0	Atp1a1 Bbox1 Car2 Catnd2 Clca1 Cyp24a1 Dusp6 Igfbp2 Kcnk1 Lama1 Lao1 Lcn2 Nr4a1 Prom1 Slc15a2 Stk39 Tacstd1 Tmprss4
269	V$EVI1_05: ectopic viral integration site 1 encoded factor	17	17	277	999	14878	-3.3	0.0	0.39	0.0	Acas2l Atp6v1b1 Catnd2 Ckmt1 Col9a1 Csna Csnb Ehd3 Fdps Gpx2 Kcnk1 Rtn1 Serpini1 Sf3b5 Slc30a2 Slc5a8 Thedc1
270	V$OCT_C: Octamer binding site	19	19	275	1058	14819	-3.31	0.0	0.53	0.0	Aass Abcg2 Atp6v1c2 Bbox1 Calml3 Cited4 Clca2 Col9a2 Egln3 Hist1h2bc Hs3st3a1 Igfbp5 Lect1 Lmo4 Pof1b Rtn1 Sftpd Stac2 Tm4sf13
271	V$PPARA_02: PPAR-alpha:RXR-alpha heterodimer (peroxisome proliferator activated factor alpha:retinoid X receptor alpha)	11	11	283	473	15404	-3.31	0.0	1.32	0.0	Chi3l1 Clca2 Cldn3 Clu Ehd3 Foxi1 Gabrp Muc1 Nkd2 Oasl2 Tmc4
272	V$NFKAPPAB65_01: NF-kappaB (p65)	18	18	276	922	14955	-3.32	0.0	0.81	0.0	Cited4 Clca1 Clca2 Cte1 Dusp6 F3 Foxi1 Ier3 Krt1-23 Lalba Lamb3 Mia1 Pcdh21 Pde9a Pglyrp1 Plp2 Timd2 Usp18
273	V$OCT1_B: Octamer binding factor 1	18	18	276	955	14922	-3.34	0.0	0.68	0.0	Aass Atp6v1c2 Bbox1 Calml3 Cited4 Clca1 Clca2 Csna Egln3 Hist1h2bc Lmo4 Pof1b Rtn1 Sftpd Slc5a9 Stac2 Thedc1 Tm4sf13
274	V$NKX61_01: NKX6-1	17	17	277	949	14928	-3.36	0.0	0.53	0.0	1190003K14Rik Ap1m2 Arg2 Bnipl Car6 Col9a1 Csnb Foxc1 Ga17 Gata3 Iigp1 Pip Ppargc1a Serpinb11 Slc6a15 Thrsp Tm4sf3
275	V$RSRFC4_Q2	4	4	290	366	15511	-3.38	0.0	0.1	0.0	Clu Ldh2 Nr4a1 Thrsp
276	V$MAX_01: Max	10	10	284	657	15220	-3.4	0.0	0.25	0.0	2410043F08Rik 9430059P22Rik Abcg2 Car6 Igfbp2 Lama1 Perp Pigr Spdef Tgfb2
277	V$SREBP1_01: sterol regulatory element-binding protein 1	9	9	285	605	15272	-3.43	0.0	0.24	0.0	9430059P22Rik Bex2 Col9a3 Gabrp Irf7 Pigr Spdef Thrsp Zfp503
278	V$PBX1_02: homeo domain factor Pbx-1	2	2	292	248	15629	-3.44	0.0	0.06	0.0	Aass Tpd52l1
279	V$PBX_Q3	282	282	12	15155	722	-3.45	0.0	0.86	0.0	1190003K14Rik 1810017F10Rik 2010002A20Rik 2210008M09Rik 2310061G07Rik 2410043F08Rik 2810422M04Rik 3110006P09Rik 4933425F03Rik 5430413I02Rik 9330161F08Rik 9430059P22Rik AJ430384 AU040576 Aass Abcg2 Abpa Abpb Acas2l Acox2 Acsl4 Agt Akp2 Anpep Ap1m2 Aqp5 Arf4 Arg1 Arg2 Atp1a1 Atp1b1 Atp6v1b1 Atp6v1c2 Atpif1 B4galt6 BC004728 BC006965 BC010462 BC010552 BC011209 BC013481 BC019755 Bbox1 Bcl11a Bcl2l14 B…
280	V$ATF_B: ATF binding site	7	7	287	490	15387	-3.51	0.0	0.22	0.0	AJ430384 Adcy8 Arg2 Cldn7 Hlf Hs3st3a1 Ppargc1a
281	V$E4BP4_01: E4BP4	10	10	284	608	15269	-3.53	0.0	0.37	0.0	3110006P09Rik AJ430384 Cd14 Chi3l1 Expi Igfbp5 Khdrbs3 Lcp1 Tpd52l1 Wnt5b
282	V$SRF_C: serum response factor	8	8	286	525	15352	-3.55	0.0	0.28	0.0	9330161F08Rik Dcpp Etv1 Gpx2 Khdrbs3 Nr4a1 Pik3r1 Plscr2
283	V$IRF1_01: interferon regulatory factor 1	8	8	286	349	15528	-3.55	0.0	1.13	0.0	Cadps2 Casp12 Dsc2 Hs3st1 Ifi44 Mgst1 Pigr Tex15
284	V$CREBP1CJUN_01: CRE-binding protein 1:c-Jun heterodimer	11	11	283	623	15254	-3.56	0.0	0.5	0.0	AJ430384 Adcy8 Arg2 Cldn7 Csnb Hlf Hs3st3a1 Ifih1 Mal2 Ppargc1a Tenc1
285	V$ARNT_02: AhR nuclear translocator homodimers	11	11	283	554	15323	-3.56	0.0	0.79	0.0	9430059P22Rik Aqp5 BC011209 Bex2 Cpsf3 Ier3 Pigr Rex3 Spdef Xist Zfp503
286	V$R_01: Epstein-Barr virus transcription factor R	6	6	288	233	15644	-3.56	0.0	1.31	0.0	Cd24a Cldn7 Fxyd6 Ga17 Il17b Pip
287	V$EGR3_01: early growth response gene 3 product	5	5	289	176	15701	-3.56	0.0	1.45	0.0	Atp1a1 Padi2 Slc1a1 Spint1 Ssb4
288	V$GRE_C: Glucocorticoid response element	11	11	283	589	15288	-3.57	0.0	0.63	0.0	Atp6v1c2 Cldn10 Klk11 Krt2-7 Lcn2 Slc30a2 Slc5a1 St6galnac2 Stk39 Tacstd2 Tmprss4
289	V$HFH4_01	10	10	284	550	15327	-3.6	0.0	0.56	0.0	Bex2 Bspry Cp Irf7 Pip Prom2 Saa2 Slc5a8 Smr1 Tacstd1
290	V$PPARA_01: PPAR:RXR heterodimers	1	1	293	7	15870	-3.61	0.0	1.99	0.14	Papln
291	V$POLY_C: Retroviral Poly A signal	6	6	288	238	15639	-3.61	0.0	1.26	0.0	Agt Casp12 Col11a1 Prom2 Slc1a1 Tmem37
292	V$COUP_DR1_Q6	9	9	285	466	15411	-3.65	0.0	0.7	0.0	Abpa Crabp2 Eppk1 Fxyd6 Hist1h2bc Ltf Ocln Papln Prss18
293	V$EVI1_02: ectopic viral integration site 1 encoded factor	8	8	286	379	15498	-3.66	0.0	0.9	0.0	9330161F08Rik Atp6v1b1 Csnb Ehd3 Fdps Il23a Sf3b5 Slc5a8
294	V$MEF2_03: myogenic MADS factor MEF-2	7	7	287	315	15562	-3.67	0.0	0.99	0.0	BC013481 Clu Ga17 Ldh2 Nr4a1 Thrsp Tmc4
295	V$FOXO4_02: fork head box O4	7	7	287	453	15424	-3.67	0.0	0.31	0.0	Hist1h2ao Marveld2 Pof1b Prom2 Sf3b5 Smr1 Tmem37
296	V$STRA13_01	8	8	286	472	15405	-3.69	0.0	0.43	0.0	BC011209 Bex2 Cpsf3 Ier3 Pigr Rex3 Spdef Zfp503
297	V$APOLYA_B: Avian C-type PolyA signal	2	2	292	41	15836	-3.7	0.0	1.69	0.0	Dkkl1 Ltf
298	V$T3R_01: viral homolog of thyroid hormone receptor alpha1	8	8	286	415	15462	-3.7	0.0	0.68	0.0	Abpa Akp2 Calml3 Dkkl1 Hs3st1 Il23a Itga8 Ltf
299	V$ISRE_01: interferon-stimulated response element	6	6	288	260	15617	-3.73	0.0	1.04	0.0	Cadps2 F3 Gldc Ifi44 Pigr Usp18
300	V$FREAC3_01: Fork head RElated ACtivator-3	5	5	289	356	15521	-3.73	0.0	0.24	0.0	Oas2 Prom2 Pycard Tm4sf12 Trf
301	V$CHX10_01	7	7	287	413	15464	-3.76	0.0	0.44	0.0	Clca2 Cldn23 Col9a1 Fxyd6 Ifih1 Tm4sf3 Ttpa
302	V$NFY_C: NF-Y binding site	7	7	287	395	15482	-3.77	0.0	0.51	0.0	Cldn23 Fdps Hist1h2bc Ier3 Lect1 St6galnac2 Tm4sf13
303	V$RP58_01: 58 KDA repressor protein	7	7	287	404	15473	-3.77	0.0	0.47	0.0	Abpb Ceacam10 Cldn4 Nqo1 Rtn1 Thrsp Tmprss4
304	V$STAF_01: Se-Cys tRNA gene transcription activating factor	4	4	290	307	15570	-3.77	0.0	0.2	0.0	BC013481 Cp Lama1 Slc30a2
305	V$NGFIC_01: nerve growth factor-induced protein C	6	6	288	276	15601	-3.78	0.0	0.9	0.0	Atp1a1 Bnipl Padi2 Spint1 Ssb4 Tmem30b
306	V$FOXO3_01: fork head box O3	7	7	287	376	15501	-3.78	0.0	0.6	0.0	Hist1h2ao Lcp1 Marveld2 Pof1b Prom2 Sf3b5 Tmem37
307	V$HEN1_01: HEN1	6	6	288	377	15500	-3.79	0.0	0.36	0.0	Hs3st3a1 Serpine2 Slc5a1 Slc6a15 Spint2 Tenc1
308	V$CDP_02: transcriptional repressor CDP	1	1	293	160	15717	-3.8	0.0	0.05	0.0	Slc15a2
309	V$RSRFC4_01: related to serum response factor, C4	3	3	291	91	15786	-3.8	0.0	1.41	0.0	Clu Ldh2 Nr4a1
310	V$GNCF_01: GCNF (germ cell nuclear factor)	3	3	291	92	15785	-3.8	0.0	1.39	0.0	Csprs Nkd2 Slc5a8
311	V$SREBP1_02: sterol regulatory element-binding protein 1	3	3	291	92	15785	-3.8	0.0	1.39	0.0	1810017F10Rik Fxyd6 Homer2
312	V$EGR2_01: Egr-2/Krox-20 early growth response gene product	5	5	289	213	15664	-3.83	0.0	1.01	0.0	Atp1a1 Padi2 Slc1a1 Spint1 Ssb4
313	V$GATA4_Q3	288	288	6	15569	308	-3.86	0.0	0.42	0.0	1190003K14Rik 1810017F10Rik 2010002A20Rik 2210008M09Rik 2310061G07Rik 2410043F08Rik 2810422M04Rik 3110006P09Rik 4933425F03Rik 5430413I02Rik 9330161F08Rik 9430059P22Rik AJ430384 AU040576 Aass Abcg2 Abpa Abpb Acas2l Acox2 Acsl4 Adcy8 Agt Akap12 Akp2 Anpep Ap1m2 Apoc1 Aqp5 Arf4 Arg1 Arg2 Atp1a1 Atp1b1 Atp6v1b1 Atp6v1c2 Atpif1 B4galt6 BC004728 BC006965 BC010462 BC010552 BC011209 BC013481 BC019755 Bbo…
314	V$STAT5B_01: signal transducer and activator of transcription 5b	6	6	288	323	15554	-3.86	0.0	0.59	0.0	BC010462 Bex2 Cited4 Clca2 Expi Glycam1
315	V$HSF_Q6	4	4	290	155	15722	-3.87	0.0	1.11	0.0	Gabrp Glycam1 Pglyrp1 Pigr
316	V$FXR_IR1_Q6	1	1	293	153	15724	-3.89	0.0	0.06	0.0	Lcp1
317	V$MEIS1BHOXA9_02: Meis-1b:HOXA9 heterodimeric binding	2	2	292	191	15686	-3.97	0.0	0.14	0.0	Cpsf3 Tex15
318	V$PAX5_02: B-cell-specific activating protein	2	2	292	52	15825	-3.97	0.0	1.36	0.0	Cd14 Slc5a8
319	V$CREBP1_01: cAMP-responsive element binding protein 1	4	4	290	258	15619	-3.99	0.0	0.35	0.0	Bspry Etnk1 Homer2 Tex15
320	V$CDP_01: cut-like homeodomain protein	1	1	293	145	15732	-3.99	0.0	0.07	0.0	Ehd3
321	V$HEN1_02: HEN1	2	2	292	188	15689	-4.0	0.0	0.15	0.0	Satb1 Serpine2
322	V$HOX13_01: Hox-1.3	4	4	290	241	15636	-4.03	0.0	0.42	0.0	Daf1 Krt1-23 Pde9a Tm4sf1
323	V$MIF1_01: MIBP-1 / RFX1 complex	4	4	290	194	15683	-4.03	0.0	0.72	0.0	Atp6v1b1 Cpsf3 Smpdl3a Tex15
324	V$BACH1_01: BTB and CNC homolog 1	4	4	290	234	15643	-4.04	0.0	0.46	0.0	Acox2 Bcl2l14 Btn1a1 Dkkl1
325	V$CAAT_C: Retroviral CCAAT box	3	3	291	119	15758	-4.06	0.0	0.96	0.0	Crabp2 Elf5 Trf
326	V$RORA2_01: RAR-related orphan receptor alpha2	4	4	290	220	15657	-4.06	0.0	0.54	0.0	B4galt6 BC019755 Papln Prom1
327	V$EVI1_06: ectopic viral integration site 1 encoded factor	3	3	291	204	15673	-4.11	0.0	0.32	0.0	Csnb Csprs Fdps
328	V$EGR1_01: Egr-1/Krox-24/NGFI-A immediate-early gene product	3	3	291	169	15708	-4.17	0.0	0.5	0.0	Spint1 Ssb4 Tmem30b
329	V$MEIS1AHOXA9_01: Meis-1a:HOXA9 heterodimeric binding	3	3	291	167	15710	-4.18	0.0	0.51	0.0	Gna14 Lad1 Tm4sf13
330	V$LXR_Q3	2	2	292	78	15799	-4.28	0.0	0.85	0.0	Apoc1 Irf7
331	V$MYCMAX_01: c-Myc:Max heterodimer	2	2	292	140	15737	-4.29	0.0	0.31	0.0	Abcg2 Tgfb2
332	V$POU3F2_02	2	2	292	108	15769	-4.37	0.0	0.52	0.0	Col4a6 Hist1h2bc
333	V$E2F_01: E2F	2	2	292	109	15768	-4.38	0.0	0.51	0.0	Calml3 Uqcrc2
334	V$HMX1_01: H6 homeobox 3	1	1	293	22	15855	-4.4	0.0	1.07	0.0	Clu
335	V$PAX3_01: Pax-3 binding sites	1	1	293	25	15852	-4.47	0.0	0.97	0.0	Cd14
336	V$LXR_DR4_Q3	1	1	293	95	15782	-4.48	0.0	0.19	0.0	Apoc1
337	V$BEL1_B: Bel-1 similar region	1	1	293	27	15850	-4.5	0.0	0.91	0.0	1190003K14Rik
338	V$DTYPEPA_B: poly A signal of D-type LTRs	1	1	293	84	15793	-4.56	0.0	0.23	0.0	Gata3
339	V$AHR_01: aryl hydrocarbon / dioxin receptor	1	1	293	42	15835	-4.65	0.0	0.6	0.0	Eva1
340	V$POU3F2_01	1	1	293	65	15812	-4.65	0.0	0.35	0.0	Abpa
341	V$STAT1_01: signal transducer and activator of transcription 1	1	1	293	49	15828	-4.67	0.0	0.51	0.0	Muc1
342	V$HMEF2_Q6: myocyte enhancer factor	1	1	293	58	15819	-4.68	0.0	0.41	0.0	Cldn2
