# Supplementary material for: A genomic analysis of mouse models of breast cancer reveals molecular features of mouse models and relationships to human breast cancer
Source: Breast Cancer Res. 2014 Jun 5;16(3):R59. doi: 10.1186/bcr3672 (PMC4078930; doi:10.1186/bcr3672)
Supplement: Additional file 6 — Fold change for genes in clusters 1-4 from the manuscript and the gene ontology associated with each cluster. [file bcr3672-S6.zip › AdditionalFile6/Cluster4/Cluster4UpregulatedGenesgather_gene_ontology_121108.txt]

#	Annotation	Total Genes With Ann	Your Genes (With Ann)	Your Genes (No Ann)	Genome (With Ann)	Genome (No Ann)	ln(Bayes factor)	neg ln(p value)	FE: neg ln(p value)	FE: neg ln(FDR)	Genes
1	GO:0007186 [6]: G-protein coupled receptor protein signaling pathway	8	8	299	1879	10443	23.23	10.41	0.0	0.0	Ccr1 Ccr2 Cmkor1 Edg2 Gpr124 Penk1 Rgs1 Rgs16
2	GO:0007600 [5]: sensory perception	2	2	305	1355	10967	23.07	10.41	0.0	0.0	Ccr2 Penk1
3	GO:0050877 [4]: neurophysiological process	4	4	303	1503	10819	22.0	10.41	0.0	0.0	Ccr2 Fcgr3 Hnmt Penk1
4	GO:0009581 [5]: detection of external stimulus	3	3	304	1364	10958	20.79	10.41	0.0	0.0	Ccr2 Clec7a Penk1
5	GO:0042330 [5]: taxis	19	19	288	84	12238	20.47	10.41	26.07	20.15	Aspn Ccl11 Ccl12 Ccl5 Ccl6 Ccl7 Ccl8 Ccl9 Ccr1 Ccr2 Cmkor1 Cxcl10 Cxcl12 Cxcl13 Cxcl2 Cxcl4 Cxcl5 Fcgr3 Robo1
6	GO:0006935 [6]: chemotaxis	19	19	288	84	12238	20.47	10.41	26.07	20.15	Aspn Ccl11 Ccl12 Ccl5 Ccl6 Ccl7 Ccl8 Ccl9 Ccr1 Ccr2 Cmkor1 Cxcl10 Cxcl12 Cxcl13 Cxcl2 Cxcl4 Cxcl5 Fcgr3 Robo1
7	GO:0006817 [8]: phosphate transport	13	13	294	32	12290	18.61	10.41	24.26	18.75	Acdc Ank C1qa C1qb C1qg Col18a1 Col1a1 Col1a2 Col3a1 Col4a2 Col6a1 Col8a1 Fcna
8	GO:0006936 [3]: muscle contraction	13	13	294	43	12279	15.62	10.41	21.24	16.02	Acta1 Actn2 Actn3 Casq1 Cnn1 Myh8 Myom2 Smpx Tnnc2 Tnni2 Tnnt3 Tpm1 Tpm2
9	GO:0006954 [5]: inflammatory response	18	18	289	105	12217	15.22	10.41	20.79	15.79	Ccl11 Ccl12 Ccl5 Ccl7 Ccl8 Ccr1 Ccr2 Cxcl10 Cxcl13 Cxcl2 Cxcl5 Cxcl9 Fcgr1 Fcgr3 Igh-4 Kng1 Ly86 Pla2g7
10	GO:0006952 [5]: defense response	53	53	254	855	11467	14.91	10.41	20.19	15.45	Adn Bst1 C1qa C1qb C1qg C1qr1 C1r Ccl11 Ccl12 Ccl5 Ccl6 Ccl7 Ccl8 Ccl9 Ccr1 Ccr2 Cd1d1 Clec7a Cmkor1 Colec12 Cxcl10 Cxcl12 Cxcl13 Cxcl14 Cxcl2 Cxcl4 Cxcl5 Cxcl7 Cxcl9 Fcgr1 Fcgr3 Gbp1 H2-Bf H2-Eb1 Ifi202b Ifi203 Ifi204 Igh-4 Il1rl1 Indo Kng1 Ly6c Ly6d Ly86 Lyzs Lzp-s Ms4a1 Orm1 Pirb Pla2g7 Rgs1 Saa3 Serping1
11	GO:0007155 [4]: cell adhesion	36	36	271	446	11876	14.73	10.41	20.11	15.45	Alcam Aoc3 C1qr1 Cd34 Cd36 Cdh11 Cdh2 Clec7a Col18a1 Col1a1 Col1a2 Col3a1 Col4a2 Col5a1 Col5a2 Col6a1 Col7a1 Col8a1 Cpxm1 Cspg2 Dpt Efemp1 Fbln2 Gp38 Gpnmb Itgbl1 Lamb1-1 Nid1 Postn Ptprs Spon1 Tgfbi Thbs2 Tnfaip6 Tnxb Xlkd1
12	GO:0006955 [4]: immune response	45	45	262	667	11655	14.28	10.41	19.59	15.06	Adn C1qa C1qb C1qg C1r Ccl11 Ccl12 Ccl5 Ccl6 Ccl7 Ccl8 Ccl9 Ccr1 Ccr2 Cd1d1 Clec7a Colec12 Cxcl10 Cxcl12 Cxcl13 Cxcl14 Cxcl2 Cxcl4 Cxcl5 Cxcl7 Cxcl9 Fcgr1 Fcgr3 Gbp1 H2-Bf H2-Eb1 Ifi202b Ifi203 Ifi204 Igh-4 Indo Kng1 Ly86 Ms4a1 Orm1 Pirb Pla2g7 Rgs1 Saa3 Serping1
13	GO:0009056 [4]: catabolism	46	46	261	697	11625	14.06	10.41	19.36	14.95	Adamts1 Adamts4 Adamts5 Adn Adpn Aspa C1r C1s Cdo1 Col6a1 Cpa3 Cpe Cpxm1 Ctsk Ctss Dio2 Eno3 Enpep Ephx2 Eps8 Fap Gzmd Gzme Gzmf Gzmg H2-Bf Indo Lpl Lyzs Lzp-s Mcpt5 Mest Mmp10 Mmp12 Mmp13 Mmp14 Mmp2 Mmp3 Pappa Pcolce Pgam2 Pla2g7 Plat Prss11 Serpinb1a Xlkd1
14	GO:0007275 [2]: development	76	76	231	1562	10760	13.21	10.41	18.35	14.04	Acta1 Adamts4 Alcam Ank Anxa2 Casq1 Ccr1 Ccr2 Cd1d1 Col18a1 Crym Csrp3 Cxcl12 Cxcl13 Dkk2 Dkk3 Dpysl3 Ebf1 Emp3 Enpep Fhl1 Fst Gp38 Heph Hmga1 Hod Hsd11b1 Id1 Igfbp6 Il1rl1 Il7r Inhba Lamb1-1 Lgals1 Lmo1 Mef2c Mlf1 Mmp13 Mrg1 Myh8 Myl1 Mylpf Myom2 Ndrg2 Nnat Nov Nr2f1 Olfm1 Pappa Pirb Prelp Prrx2 Prss11 Pthlh Ptn Pvalb Robo1 Sema3a Serpine1 Sfrp2 Six1 Snai2 Spon1 Tagln Tcap Thbd Tnfaip2 Tnnc2 Tnn…
15	GO:0044248 [5]: cellular catabolism	42	42	265	624	11698	12.94	10.41	18.25	14.04	Adamts1 Adamts4 Adamts5 Adn Aspa C1r C1s Cdo1 Col6a1 Cpa3 Cpe Cpxm1 Ctsk Ctss Dio2 Eno3 Enpep Ephx2 Eps8 Fap Gzmd Gzme Gzmf Gzmg H2-Bf Indo Lyzs Lzp-s Mcpt5 Mest Mmp10 Mmp12 Mmp13 Mmp14 Mmp2 Mmp3 Pappa Pcolce Pgam2 Plat Prss11 Xlkd1
16	GO:0009607 [4]: response to biotic stimulus	54	54	253	940	11382	12.81	10.41	18.04	13.92	Adn Bst1 C1qa C1qb C1qg C1qr1 C1r Ccl11 Ccl12 Ccl5 Ccl6 Ccl7 Ccl8 Ccl9 Ccr1 Ccr2 Cd1d1 Clec7a Cmkor1 Colec12 Cxcl10 Cxcl12 Cxcl13 Cxcl14 Cxcl2 Cxcl4 Cxcl5 Cxcl7 Cxcl9 Fcgr1 Fcgr3 Gbp1 Gpx3 H2-Bf H2-Eb1 Ifi202b Ifi203 Ifi204 Igh-4 Il1rl1 Indo Kng1 Ly6c Ly6d Ly86 Lyzs Lzp-s Ms4a1 Orm1 Pirb Pla2g7 Rgs1 Saa3 Serping1
17	GO:0009887 [4]: organogenesis	52	52	255	898	11424	12.39	10.41	17.63	13.58	Acta1 Adamts4 Alcam Ank Anxa2 Casq1 Ccr1 Ccr2 Cd1d1 Col18a1 Crym Csrp3 Cxcl12 Cxcl13 Dpysl3 Enpep Fhl1 Fst Gp38 Heph Hod Hsd11b1 Id1 Il7r Mef2c Mmp13 Mrg1 Myh8 Myl1 Mylpf Myom2 Nr2f1 Pirb Prelp Pthlh Ptn Pvalb Robo1 Sema3a Serpine1 Tagln Tcap Tnfaip2 Tnnc2 Tnni2 Tnnt3 Tpm1 Tpm2 Twist1 Vegfc Wnt10a id3
18	GO:0048513 [3]: organ development	52	52	255	904	11418	12.19	10.41	17.42	13.45	Acta1 Adamts4 Alcam Ank Anxa2 Casq1 Ccr1 Ccr2 Cd1d1 Col18a1 Crym Csrp3 Cxcl12 Cxcl13 Dpysl3 Enpep Fhl1 Fst Gp38 Heph Hod Hsd11b1 Id1 Il7r Mef2c Mmp13 Mrg1 Myh8 Myl1 Mylpf Myom2 Nr2f1 Pirb Prelp Pthlh Ptn Pvalb Robo1 Sema3a Serpine1 Tagln Tcap Tnfaip2 Tnnc2 Tnni2 Tnnt3 Tpm1 Tpm2 Twist1 Vegfc Wnt10a id3
19	GO:0007517 [5]: muscle development	17	17	290	119	12203	11.74	10.41	17.27	13.37	Acta1 Casq1 Csrp3 Fhl1 Mef2c Myh8 Myl1 Mylpf Myom2 Pvalb Tagln Tcap Tnnc2 Tnni2 Tnnt3 Tpm1 Tpm2
20	GO:0009653 [3]: morphogenesis	56	56	251	1050	11272	11.08	10.41	16.27	12.43	Acta1 Adamts4 Alcam Ank Anxa2 Casq1 Ccr1 Ccr2 Cd1d1 Col18a1 Crym Csrp3 Cxcl12 Cxcl13 Dpysl3 Emp3 Enpep Fhl1 Fst Gp38 Heph Hod Hsd11b1 Id1 Igfbp6 Il7r Mef2c Mmp13 Mrg1 Myh8 Myl1 Mylpf Myom2 Nov Nr2f1 Pirb Prelp Prss11 Pthlh Ptn Pvalb Robo1 Sema3a Serpine1 Tagln Tcap Tnfaip2 Tnnc2 Tnni2 Tnnt3 Tpm1 Tpm2 Twist1 Vegfc Wnt10a id3
21	GO:0009057 [5]: macromolecule catabolism	36	36	271	538	11784	10.3	10.41	15.61	11.83	Adamts1 Adamts4 Adamts5 Adn C1r C1s Col6a1 Cpa3 Cpe Cpxm1 Ctsk Ctss Eno3 Enpep Eps8 Fap Gzmd Gzme Gzmf Gzmg H2-Bf Mcpt5 Mest Mmp10 Mmp12 Mmp13 Mmp14 Mmp2 Mmp3 Pappa Pcolce Pgam2 Plat Prss11 Serpinb1a Xlkd1
22	GO:0044265 [6]: cellular macromolecule catabolism	35	35	272	521	11801	9.98	10.41	15.28	11.57	Adamts1 Adamts4 Adamts5 Adn C1r C1s Col6a1 Cpa3 Cpe Cpxm1 Ctsk Ctss Eno3 Enpep Eps8 Fap Gzmd Gzme Gzmf Gzmg H2-Bf Mcpt5 Mest Mmp10 Mmp12 Mmp13 Mmp14 Mmp2 Mmp3 Pappa Pcolce Pgam2 Plat Prss11 Xlkd1
23	GO:0030163 [6]: protein catabolism	33	33	274	481	11841	9.6	10.41	14.91	11.3	Adamts1 Adamts4 Adamts5 Adn C1r C1s Col6a1 Cpa3 Cpe Cpxm1 Ctsk Ctss Enpep Eps8 Fap Gzmd Gzme Gzmf Gzmg H2-Bf Mcpt5 Mest Mmp10 Mmp12 Mmp13 Mmp14 Mmp2 Mmp3 Pappa Pcolce Plat Prss11 Serpinb1a
24	GO:0042221 [6]: response to chemical substance	21	21	286	215	12107	9.57	10.41	15.01	11.35	Aspn Ccl11 Ccl12 Ccl5 Ccl6 Ccl7 Ccl8 Ccl9 Ccr1 Ccr2 Cmkor1 Cxcl10 Cxcl12 Cxcl13 Cxcl2 Cxcl4 Cxcl5 Ephx2 Fcgr3 Mest Robo1
25	GO:0043285 [5]: biopolymer catabolism	33	33	274	484	11838	9.46	10.41	14.78	11.21	Adamts1 Adamts4 Adamts5 Adn C1r C1s Col6a1 Cpa3 Cpe Cpxm1 Ctsk Ctss Enpep Eps8 Fap Gzmd Gzme Gzmf Gzmg H2-Bf Mcpt5 Mest Mmp10 Mmp12 Mmp13 Mmp14 Mmp2 Mmp3 Pappa Pcolce Plat Prss11 Serpinb1a
26	GO:0044257 [7]: cellular protein catabolism	32	32	275	464	11858	9.28	10.41	14.59	11.12	Adamts1 Adamts4 Adamts5 Adn C1r C1s Col6a1 Cpa3 Cpe Cpxm1 Ctsk Ctss Enpep Eps8 Fap Gzmd Gzme Gzmf Gzmg H2-Bf Mcpt5 Mest Mmp10 Mmp12 Mmp13 Mmp14 Mmp2 Mmp3 Pappa Pcolce Plat Prss11
27	GO:0006508 [8]: proteolysis and peptidolysis	32	32	275	464	11858	9.28	10.41	14.59	11.12	Adamts1 Adamts4 Adamts5 Adn C1r C1s Col6a1 Cpa3 Cpe Cpxm1 Ctsk Ctss Enpep Eps8 Fap Gzmd Gzme Gzmf Gzmg H2-Bf Mcpt5 Mest Mmp10 Mmp12 Mmp13 Mmp14 Mmp2 Mmp3 Pappa Pcolce Plat Prss11
28	GO:0007166 [5]: cell surface receptor linked signal transduction	26	26	281	2276	10046	8.79	10.41	0.0	0.0	Adamts4 Adamts5 Ccr1 Ccr2 Clec7a Cmkor1 Csf1r Dkk2 Dkk3 Edg2 Fcgr1 Fcgr3 Fst Gpr124 Il2rg Il7r Itgbl1 Penk1 Pirb Plat Prss11 Ptprs Rgs1 Rgs16 Sfrp2 Wnt10a
29	GO:0006820 [6]: anion transport	15	15	292	119	12203	8.44	10.41	13.95	10.55	Acdc Ank C1qa C1qb C1qg Col18a1 Col1a1 Col1a2 Col3a1 Col4a2 Col6a1 Col8a1 Fcna Slc16a1 Slc16a3
30	GO:0006956 [6]: complement activation	9	9	298	35	12287	8.33	10.41	13.94	10.55	Adn C1qa C1qb C1qg C1r Colec12 H2-Bf Igh-4 Serping1
31	GO:0043207 [5]: response to external biotic stimulus	33	33	274	519	11803	8.03	10.41	13.31	9.96	Adn C1qa C1qb C1qg C1r Ccl11 Ccl12 Ccl5 Ccl7 Ccl8 Ccr1 Ccr2 Cd1d1 Clec7a Colec12 Cxcl10 Cxcl13 Cxcl2 Cxcl5 Cxcl9 Fcgr1 Fcgr3 H2-Bf Igh-4 Kng1 Ly86 Lyzs Lzp-s Orm1 Pirb Pla2g7 Saa3 Serping1
32	GO:0015698 [7]: inorganic anion transport	13	13	294	99	12223	7.15	10.41	12.67	9.35	Acdc Ank C1qa C1qb C1qg Col18a1 Col1a1 Col1a2 Col3a1 Col4a2 Col6a1 Col8a1 Fcna
33	GO:0006910 [8]: phagocytosis, recognition	5	5	302	6	12316	6.92	10.41	12.6	9.33	Clec7a Colec12 Fcgr1 Fcgr3 Igh-4
34	GO:0006958 [7]: complement activation, classical pathway	7	7	300	22	12300	6.65	10.41	12.29	9.05	C1qa C1qb C1qg C1r Colec12 Igh-4 Serping1
35	GO:0007165 [4]: signal transduction	44	44	263	3016	9306	6.42	10.01	0.0	0.0	Acdc Adamts4 Adamts5 Asb5 Cav1 Ccl11 Ccl12 Ccl5 Ccl6 Ccl7 Ccl8 Ccl9 Ccr1 Ccr2 Clec7a Cmkor1 Csf1r Cxcl2 Cxcl5 Dkk2 Dkk3 Edg2 Fcgr1 Fcgr3 Fst Gem Gpr124 Il2rg Il7r Itgbl1 Ldb3 Ms4a1 Ms4a4d Ms4a6b Mt2 Penk1 Pirb Plat Prss11 Ptprs Rgs1 Rgs16 Sfrp2 Wnt10a
36	GO:0009613 [5]: response to pest, pathogen or parasite	30	30	277	486	11836	6.39	10.01	11.65	8.47	Adn C1qa C1qb C1qg C1r Ccl11 Ccl12 Ccl5 Ccl7 Ccl8 Ccr1 Ccr2 Cd1d1 Colec12 Cxcl10 Cxcl13 Cxcl2 Cxcl5 Cxcl9 Fcgr1 Fcgr3 H2-Bf Igh-4 Kng1 Ly86 Orm1 Pirb Pla2g7 Saa3 Serping1
37	GO:0016477 [5]: cell migration	14	14	293	126	12196	6.28	10.01	11.77	8.56	Alcam Ccr1 Ccr2 Cdh2 Col18a1 Cxcl12 Enpep Fcgr3 Gp38 Nr2f1 Robo1 Sema3a Twist1 Zfhx1b
38	GO:0030574 [9]: collagen catabolism	5	5	302	9	12313	5.53	9.16	11.2	8.05	Mmp10 Mmp13 Mmp14 Mmp2 Mmp3
39	GO:0019835 [5]: cytolysis	6	6	301	18	12304	5.27	9.03	10.91	7.8	Gzmd Gzme Gzmf Gzmg Lyzs Lzp-s
40	GO:0006139 [5]: nucleobase, nucleoside, nucleotide and nucleic acid metabolism	33	33	274	2394	9928	5.22	8.91	0.0	0.0	Ak1 Ankrd1 Apobec2 Asb5 Bnc1 C330012H03Rik Cbr2 Cdkn2b Ebf1 Enpp2 Fosl1 Hdgfrp2 Hmga1 Hmga2 Hod Id1 Ifi204 Il1rl1 Klf4 Mef2c Mrg1 Nr2f1 Pem Pou2af1 Prrx2 Six1 Snai2 Tbx15 Tgfb1i4 Twist1 Zfhx1a Zfhx1b id3
41	GO:0009628 [5]: response to abiotic stimulus	23	23	284	349	11973	4.84	8.8	10.13	7.05	Aspn Ccl11 Ccl12 Ccl5 Ccl6 Ccl7 Ccl8 Ccl9 Ccr1 Ccr2 Cmkor1 Cxcl10 Cxcl12 Cxcl13 Cxcl2 Cxcl4 Cxcl5 Ephx2 Fcgr3 Mest Pmaip1 Robo1 Snai2
42	GO:0008104 [4]: protein localization	1	1	306	508	11814	4.5	7.93	0.0	0.0	Pmaip1
43	GO:0016064 [6]: humoral defense mechanism (sensu Vertebrata)	8	8	299	46	12276	4.46	7.85	10.04	6.98	C1qa C1qb C1qg C1r Colec12 Igh-4 Pirb Serping1
44	GO:0006928 [4]: cell motility	14	14	293	153	12169	4.35	7.85	9.77	6.78	Alcam Ccr1 Ccr2 Cdh2 Col18a1 Cxcl12 Enpep Fcgr3 Gp38 Nr2f1 Robo1 Sema3a Twist1 Zfhx1b
45	GO:0001788 [7]: antibody-dependent cellular cytotoxicity	3	3	304	1	12321	4.1	7.67	9.79	6.78	Fcgr1 Fcgr3 Igh-4
46	GO:0045184 [5]: establishment of protein localization	1	1	306	489	11833	4.05	7.58	0.0	0.0	Pmaip1
47	GO:0050817 [3]: coagulation	7	7	300	37	12285	3.81	7.28	9.4	6.45	Anxa2 F13a1 Kng1 Procr Serping1 Tfpi2 Thbd
48	GO:0007596 [4]: blood coagulation	7	7	300	37	12285	3.81	7.28	9.4	6.45	Anxa2 F13a1 Kng1 Procr Serping1 Tfpi2 Thbd
49	GO:0001906 [5]: cell killing	4	4	303	7	12315	3.55	7.03	9.22	6.33	Cd1d1 Fcgr1 Fcgr3 Igh-4
50	GO:0001909 [6]: immune cell mediated cytotoxicity	4	4	303	7	12315	3.55	7.03	9.22	6.33	Cd1d1 Fcgr1 Fcgr3 Igh-4
51	GO:0007599 [5]: hemostasis	7	7	300	39	12283	3.53	6.93	9.11	6.23	Anxa2 F13a1 Kng1 Procr Serping1 Tfpi2 Thbd
52	GO:0030335 [7]: positive regulation of cell migration	3	3	304	2	12320	3.2	6.75	8.89	6.11	Col18a1 Cxcl12 Gp38
53	GO:0050818 [4]: regulation of coagulation	3	3	304	2	12320	3.2	6.75	8.89	6.11	Anxa2 Procr Thbd
54	GO:0050819 [5]: negative regulation of coagulation	3	3	304	2	12320	3.2	6.75	8.89	6.11	Anxa2 Procr Thbd
55	GO:0051272 [6]: positive regulation of cell motility	3	3	304	2	12320	3.2	6.75	8.89	6.11	Col18a1 Cxcl12 Gp38
56	GO:0050878 [4]: regulation of body fluids	7	7	300	43	12279	3.0	6.55	8.56	5.81	Anxa2 F13a1 Kng1 Procr Serping1 Tfpi2 Thbd
57	GO:0006911 [8]: phagocytosis, engulfment	4	4	303	9	12313	2.83	6.28	8.49	5.75	Clec7a Fcgr1 Fcgr3 Igh-4
58	GO:0051050 [6]: positive regulation of transport	5	5	302	20	12302	2.51	5.89	8.14	5.44	Acdc Clec7a Fcgr1 Fcgr3 Igh-4
59	GO:0006909 [7]: phagocytosis	5	5	302	20	12302	2.51	5.89	8.14	5.44	Clec7a Colec12 Fcgr1 Fcgr3 Igh-4
60	GO:0000004 [2]: biological_process unknown	10	10	297	1001	11321	2.42	5.83	0.0	0.0	9230117N10Rik Antxr1 Antxr2 Ctla2a Emcn Mfap5 Pgcp Plac8 Pp11r Serpina3n
61	GO:0006959 [5]: humoral immune response	12	12	295	144	12178	2.36	5.77	7.76	5.09	Adn C1qa C1qb C1qg C1r Ccr2 Cd1d1 Colec12 H2-Bf Igh-4 Pirb Serping1
62	GO:0009611 [5]: response to wounding	19	19	288	313	12009	2.36	5.77	7.61	5.03	Ccl11 Ccl12 Ccl5 Ccl7 Ccl8 Ccr1 Ccr2 Cd1d1 Cxcl10 Cxcl13 Cxcl2 Cxcl5 Cxcl9 Fcgr1 Fcgr3 Igh-4 Kng1 Ly86 Pla2g7
63	GO:0006641 [7]: triacylglycerol metabolism	3	3	304	4	12318	2.0	5.33	7.68	5.03	Cav1 Dgat2 Pck1
64	GO:0030282 [6]: bone mineralization	4	4	303	12	12310	1.97	5.24	7.61	5.03	Ank Mmp13 Pthlh Ptn
65	GO:0050764 [7]: regulation of phagocytosis	4	4	303	12	12310	1.97	5.24	7.61	5.03	Clec7a Fcgr1 Fcgr3 Igh-4
66	GO:0050766 [8]: positive regulation of phagocytosis	4	4	303	12	12310	1.97	5.24	7.61	5.03	Clec7a Fcgr1 Fcgr3 Igh-4
67	GO:0046907 [5]: intracellular transport	2	2	305	472	11850	1.87	5.16	0.0	0.0	Tuba1 Ucp1
68	GO:0006603 [8]: phosphocreatine metabolism	2	2	305	0	12322	1.73	4.99	7.44	4.87	Ckm Ckmt2
69	GO:0006950 [4]: response to stress	34	34	273	773	11549	1.72	4.96	6.72	4.26	Adn C1qa C1qb C1qg C1r Ccl11 Ccl12 Ccl5 Ccl7 Ccl8 Ccr1 Ccr2 Cd1d1 Colec12 Cxcl10 Cxcl13 Cxcl2 Cxcl5 Cxcl9 Fcgr1 Fcgr3 Gpx3 H2-Bf Ifi204 Igh-4 Kng1 Ly86 Orm1 Penk1 Pirb Pla2g7 Pmaip1 Saa3 Serping1
70	GO:0001794 [6]: type IIa hypersensitivity	3	3	304	5	12317	1.55	4.78	7.23	4.71	Fcgr1 Fcgr3 Igh-4
71	GO:0001796 [7]: regulation of type IIa hypersensitivity	3	3	304	5	12317	1.55	4.78	7.23	4.71	Fcgr1 Fcgr3 Igh-4
72	GO:0001798 [8]: positive regulation of type IIa hypersensitivity	3	3	304	5	12317	1.55	4.78	7.23	4.71	Fcgr1 Fcgr3 Igh-4
73	GO:0045807 [7]: positive regulation of endocytosis	4	4	303	14	12308	1.5	4.73	7.13	4.63	Clec7a Fcgr1 Fcgr3 Igh-4
74	GO:0006464 [7]: protein modification	13	13	294	1103	11219	1.5	4.73	0.0	0.0	Adamts5 Art3 Axl Cpe Csf1r F13a1 Loxl1 Man1a Pdk4 Prkg2 Ptprs St8sia4 Ubd
75	GO:0006812 [6]: cation transport	1	1	306	376	11946	1.45	4.69	0.0	0.0	Heph
76	GO:0006937 [4]: regulation of muscle contraction	4	4	303	15	12307	1.29	4.52	6.91	4.43	Casq1 Tnnc2 Tnni2 Tnnt3
77	GO:0051242 [5]: positive regulation of cellular physiological process	12	12	295	166	12156	1.25	4.52	6.6	4.15	Acdc Cd1d1 Cidec Clec7a Col18a1 Cxcl12 Fcgr1 Fcgr3 Gp38 Ifi204 Igh-4 Pmaip1
78	GO:0001525 [6]: angiogenesis	7	7	300	63	12259	1.0	4.28	6.49	4.06	Anxa2 Col18a1 Enpep Id1 Serpine1 Tnfaip2 Vegfc
79	GO:0006512 [8]: ubiquitin cycle	1	1	306	356	11966	1.0	4.28	0.0	0.0	Ubd
80	GO:0019884 [6]: antigen presentation, exogenous antigen	4	4	303	18	12304	0.72	3.95	6.34	3.99	Cd1d1 Fcgr1 Fcgr3 H2-Eb1
81	GO:0007242 [5]: intracellular signaling cascade	6	6	301	665	11657	0.69	3.95	0.0	0.0	Acdc Asb5 Cav1 Gem Ldb3 Mt2
82	GO:0006793 [5]: phosphorus metabolism	5	5	302	606	11716	0.68	3.95	0.0	0.0	Axl Csf1r Pdk4 Prkg2 Ptprs
83	GO:0006796 [6]: phosphate metabolism	5	5	302	606	11716	0.68	3.95	0.0	0.0	Axl Csf1r Pdk4 Prkg2 Ptprs
84	GO:0019432 [8]: triacylglycerol biosynthesis	2	2	305	1	12321	0.66	3.9	6.35	4.0	Dgat2 Pck1
85	GO:0042590 [7]: antigen presentation, exogenous antigen via MHC class I	2	2	305	1	12321	0.66	3.9	6.35	4.0	Fcgr1 Fcgr3
86	GO:0001802 [6]: type III hypersensitivity	2	2	305	1	12321	0.66	3.9	6.35	4.0	Fcgr1 Fcgr3
87	GO:0001803 [7]: regulation of type III hypersensitivity	2	2	305	1	12321	0.66	3.9	6.35	4.0	Fcgr1 Fcgr3
88	GO:0001805 [8]: positive regulation of type III hypersensitivity	2	2	305	1	12321	0.66	3.9	6.35	4.0	Fcgr1 Fcgr3
89	GO:0043065 [7]: positive regulation of apoptosis	8	8	299	88	12234	0.63	3.9	6.07	3.78	Cd1d1 Cidec Col18a1 Fcgr1 Fcgr3 Ifi204 Igh-4 Pmaip1
90	GO:0043068 [6]: positive regulation of programmed cell death	8	8	299	89	12233	0.56	3.78	6.0	3.73	Cd1d1 Cidec Col18a1 Fcgr1 Fcgr3 Ifi204 Igh-4 Pmaip1
91	GO:0050729 [7]: positive regulation of inflammatory response	3	3	304	8	12314	0.54	3.78	6.2	3.9	Fcgr1 Fcgr3 Igh-4
92	GO:0006638 [6]: neutral lipid metabolism	3	3	304	8	12314	0.54	3.78	6.2	3.9	Cav1 Dgat2 Pck1
93	GO:0006639 [6]: acylglycerol metabolism	3	3	304	8	12314	0.54	3.78	6.2	3.9	Cav1 Dgat2 Pck1
94	GO:0051240 [5]: positive regulation of organismal physiological process	6	6	301	51	12271	0.47	3.73	5.99	3.72	Cav1 Cd1d1 Clec7a Fcgr1 Fcgr3 Igh-4
95	GO:0008219 [4]: cell death	19	19	288	379	11943	0.4	3.62	5.52	3.36	Angptl4 Bnip2 Cd1d1 Cidea Cidec Col18a1 Fcgr1 Fcgr3 Gas1 Gzmd Gzme Gzmf Gzmg Ifi204 Igh-4 Lyzs Lzp-s Pmaip1 Snai2
96	GO:0048514 [5]: blood vessel morphogenesis	7	7	300	72	12250	0.33	3.58	5.79	3.57	Anxa2 Col18a1 Enpep Id1 Serpine1 Tnfaip2 Vegfc
97	GO:0046486 [6]: glycerolipid metabolism	3	3	304	9	12313	0.28	3.52	5.93	3.69	Cav1 Dgat2 Pck1
98	GO:0006662 [5]: glycerol ether metabolism	3	3	304	9	12313	0.28	3.52	5.93	3.69	Cav1 Dgat2 Pck1
99	GO:0016265 [3]: death	19	19	288	386	11936	0.22	3.47	5.34	3.18	Angptl4 Bnip2 Cd1d1 Cidea Cidec Col18a1 Fcgr1 Fcgr3 Gas1 Gzmd Gzme Gzmf Gzmg Ifi204 Igh-4 Lyzs Lzp-s Pmaip1 Snai2
100	GO:0012502 [7]: induction of programmed cell death	7	7	300	74	12248	0.2	3.41	5.65	3.46	Cd1d1 Cidec Fcgr1 Fcgr3 Ifi204 Igh-4 Pmaip1
101	GO:0006917 [8]: induction of apoptosis	7	7	300	74	12248	0.2	3.41	5.65	3.46	Cd1d1 Cidec Fcgr1 Fcgr3 Ifi204 Igh-4 Pmaip1
102	GO:0006599 [7]: phosphagen metabolism	2	2	305	2	12320	-0.01	0.0	5.68	3.46	Ckm Ckmt2
103	GO:0050794 [3]: regulation of cellular process	24	24	283	550	11772	-0.01	0.0	4.98	2.91	Acdc Angptl4 Cav1 Ccr2 Cd1d1 Cidec Clec7a Col18a1 Cxcl12 Dkk2 Dkk3 Fcgr1 Fcgr3 Fst Gp38 Gsn Ifi204 Igfbp6 Igh-4 Nov Pmaip1 Prss11 Snai2 Tnxb
104	GO:0016310 [7]: phosphorylation	4	4	303	506	11816	-0.01	0.0	0.0	0.0	Axl Csf1r Pdk4 Prkg2
105	GO:0030100 [6]: regulation of endocytosis	4	4	303	23	12299	-0.03	0.0	5.56	3.38	Clec7a Fcgr1 Fcgr3 Igh-4
106	GO:0001568 [4]: blood vessel development	7	7	300	82	12240	-0.29	0.0	5.13	3.05	Anxa2 Col18a1 Enpep Id1 Serpine1 Tnfaip2 Vegfc
107	GO:0016070 [5]: RNA metabolism	2	2	305	366	11956	-0.31	0.0	0.0	0.0	Apobec2 C330012H03Rik
108	GO:0030001 [7]: metal ion transport	1	1	306	297	12025	-0.32	0.0	0.0	0.0	Heph
109	GO:0006094 [8]: gluconeogenesis	3	3	304	12	12310	-0.37	0.0	5.26	3.13	Acdc Fbp2 Pck1
110	GO:0006941 [4]: striated muscle contraction	3	3	304	12	12310	-0.37	0.0	5.26	3.13	Myh8 Myom2 Smpx
111	GO:0015980 [6]: energy derivation by oxidation of organic compounds	8	8	299	108	12214	-0.46	0.0	4.92	2.86	Acdc Eno3 Fbp2 Gys2 Pck1 Pgam2 Pygl Pygm
112	GO:0046460 [7]: neutral lipid biosynthesis	2	2	305	3	12319	-0.5	0.0	5.18	3.09	Dgat2 Pck1
113	GO:0046463 [7]: acylglycerol biosynthesis	2	2	305	3	12319	-0.5	0.0	5.18	3.09	Dgat2 Pck1
114	GO:0006090 [7]: pyruvate metabolism	2	2	305	3	12319	-0.5	0.0	5.18	3.09	Pck1 Pdk4
115	GO:0006259 [5]: DNA metabolism	3	3	304	418	11904	-0.51	0.0	0.0	0.0	Hmga1 Hmga2 Il1rl1
116	GO:0009968 [5]: negative regulation of signal transduction	4	4	303	27	12295	-0.52	0.0	5.05	2.97	Cav1 Dkk2 Dkk3 Prss11
117	GO:0051049 [5]: regulation of transport	5	5	302	46	12276	-0.64	0.0	4.86	2.83	Acdc Clec7a Fcgr1 Fcgr3 Igh-4
118	GO:0043119 [4]: positive regulation of physiological process	14	14	293	275	12047	-0.66	0.0	4.49	2.6	Acdc Cav1 Cd1d1 Cidec Clec7a Col18a1 Cxcl12 Ebf1 Fcgr1 Fcgr3 Gp38 Ifi204 Igh-4 Pmaip1
119	GO:0050727 [6]: regulation of inflammatory response	3	3	304	14	12308	-0.73	0.0	4.89	2.85	Fcgr1 Fcgr3 Igh-4
120	GO:0006350 [6]: transcription	27	27	280	1584	10738	-0.74	0.0	0.01	0.0	Ankrd1 Asb5 Bnc1 Cdkn2b Ebf1 Fosl1 Hdgfrp2 Hmga1 Hmga2 Hod Id1 Ifi204 Klf4 Mef2c Mrg1 Nr2f1 Pem Pou2af1 Prrx2 Six1 Snai2 Tbx15 Tgfb1i4 Twist1 Zfhx1a Zfhx1b id3
121	GO:0006575 [6]: amino acid derivative metabolism	5	5	302	48	12274	-0.79	0.0	4.7	2.73	Cdo1 Ckm Ckmt2 Dio2 Indo
122	GO:0006468 [8]: protein amino acid phosphorylation	4	4	303	460	11862	-0.8	0.0	0.0	0.0	Axl Csf1r Pdk4 Prkg2
123	GO:0016049 [4]: cell growth	5	5	302	49	12273	-0.86	0.0	4.62	2.68	Emp3 Fhl1 Igfbp6 Nov Prss11
124	GO:0050778 [6]: positive regulation of immune response	5	5	302	49	12273	-0.86	0.0	4.62	2.68	Cd1d1 Clec7a Fcgr1 Fcgr3 Igh-4
125	GO:0019217 [6]: regulation of fatty acid metabolism	2	2	305	4	12318	-0.87	0.0	4.79	2.81	Acdc Cav1
126	GO:0030199 [5]: collagen fibril organization	2	2	305	4	12318	-0.87	0.0	4.79	2.81	Anxa2 Tnxb
127	GO:0045017 [7]: glycerolipid biosynthesis	2	2	305	4	12318	-0.87	0.0	4.79	2.81	Dgat2 Pck1
128	GO:0046504 [6]: glycerol ether biosynthesis	2	2	305	4	12318	-0.87	0.0	4.79	2.81	Dgat2 Pck1
129	GO:0001812 [8]: positive regulation of type I hypersensitivity	2	2	305	4	12318	-0.87	0.0	4.79	2.81	Fcgr3 Igh-4
130	GO:0030334 [6]: regulation of cell migration	4	4	303	31	12291	-0.93	0.0	4.61	2.68	Ccr2 Col18a1 Cxcl12 Gp38
131	GO:0051270 [5]: regulation of cell motility	4	4	303	31	12291	-0.93	0.0	4.61	2.68	Ccr2 Col18a1 Cxcl12 Gp38
132	GO:0006629 [5]: lipid metabolism	18	18	289	416	11906	-1.05	0.0	3.94	2.22	Acdc Adh1 Adpn Aldh1a7 Cav1 Cidea Cyp7b1 Dgat2 Elovl3 Fads3 Hsd11b1 Lpd Lpl Pck1 Pla1a Pla2g7 Ptgs1 Sult1a1
133	GO:0008361 [5]: regulation of cell size	5	5	302	52	12270	-1.07	0.0	4.4	2.56	Emp3 Fhl1 Igfbp6 Nov Prss11
134	GO:0019219 [5]: regulation of nucleobase, nucleoside, nucleotide and nucleic acid metabolism	27	27	280	1535	10787	-1.16	0.0	0.02	0.0	Ankrd1 Asb5 Bnc1 Cdkn2b Ebf1 Fosl1 Hdgfrp2 Hmga1 Hmga2 Hod Id1 Ifi204 Klf4 Mef2c Mrg1 Nr2f1 Pem Pou2af1 Prrx2 Six1 Snai2 Tbx15 Tgfb1i4 Twist1 Zfhx1a Zfhx1b id3
135	GO:0019319 [8]: hexose biosynthesis	3	3	304	17	12305	-1.17	0.0	4.43	2.58	Acdc Fbp2 Pck1
136	GO:0046165 [6]: alcohol biosynthesis	3	3	304	17	12305	-1.17	0.0	4.43	2.58	Acdc Fbp2 Pck1
137	GO:0046364 [7]: monosaccharide biosynthesis	3	3	304	17	12305	-1.17	0.0	4.43	2.58	Acdc Fbp2 Pck1
138	GO:0016998 [6]: cell wall catabolism	2	2	305	5	12317	-1.19	0.0	4.47	2.6	Lyzs Lzp-s
139	GO:0030178 [6]: negative regulation of Wnt receptor signaling pathway	2	2	305	5	12317	-1.19	0.0	4.47	2.6	Dkk2 Dkk3
140	GO:0042533 [7]: tumor necrosis factor-alpha biosynthesis	2	2	305	5	12317	-1.19	0.0	4.47	2.6	Clec7a Fcgr3
141	GO:0042534 [8]: regulation of tumor necrosis factor-alpha biosynthesis	2	2	305	5	12317	-1.19	0.0	4.47	2.6	Clec7a Fcgr3
142	GO:0042535 [9]: positive regulation of tumor necrosis factor-alpha biosynthesis	2	2	305	5	12317	-1.19	0.0	4.47	2.6	Clec7a Fcgr3
143	GO:0001810 [7]: regulation of type I hypersensitivity	2	2	305	5	12317	-1.19	0.0	4.47	2.6	Fcgr3 Igh-4
144	GO:0045449 [6]: regulation of transcription	27	27	280	1528	10794	-1.22	0.0	0.02	0.0	Ankrd1 Asb5 Bnc1 Cdkn2b Ebf1 Fosl1 Hdgfrp2 Hmga1 Hmga2 Hod Id1 Ifi204 Klf4 Mef2c Mrg1 Nr2f1 Pem Pou2af1 Prrx2 Six1 Snai2 Tbx15 Tgfb1i4 Twist1 Zfhx1a Zfhx1b id3
145	GO:0006351 [7]: transcription, DNA-dependent	27	27	280	1528	10794	-1.22	0.0	0.02	0.0	Ankrd1 Asb5 Bnc1 Cdkn2b Ebf1 Fosl1 Hdgfrp2 Hmga1 Hmga2 Hod Id1 Ifi204 Klf4 Mef2c Mrg1 Nr2f1 Pem Pou2af1 Prrx2 Six1 Snai2 Tbx15 Tgfb1i4 Twist1 Zfhx1a Zfhx1b id3
146	GO:0019752 [6]: carboxylic acid metabolism	14	14	293	299	12023	-1.22	0.0	3.86	2.22	Acdc Aspa Cav1 Cdo1 Elovl3 Fads3 Glul Indo Lpd Npl Pck1 Pdk4 Phgdh Ptgs1
147	GO:0006082 [5]: organic acid metabolism	14	14	293	299	12023	-1.22	0.0	3.86	2.22	Acdc Aspa Cav1 Cdo1 Elovl3 Fads3 Glul Indo Lpd Npl Pck1 Pdk4 Phgdh Ptgs1
148	GO:0051244 [4]: regulation of cellular physiological process	17	17	290	401	11921	-1.36	0.0	3.62	2.14	Acdc Angptl4 Cav1 Ccr2 Cd1d1 Cidec Clec7a Col18a1 Cxcl12 Fcgr1 Fcgr3 Gp38 Gsn Ifi204 Igh-4 Pmaip1 Snai2
149	GO:0001501 [5]: skeletal development	6	6	301	80	12242	-1.39	0.0	4.01	2.24	Adamts4 Ank Mmp13 Prelp Pthlh Ptn
150	GO:0051239 [4]: regulation of organismal physiological process	7	7	300	105	12217	-1.39	0.0	3.94	2.22	Ank Cav1 Cd1d1 Clec7a Fcgr1 Fcgr3 Igh-4
151	GO:0006396 [6]: RNA processing	2	2	305	309	12013	-1.4	0.0	0.0	0.0	Apobec2 C330012H03Rik
152	GO:0042108 [8]: positive regulation of cytokine biosynthesis	3	3	304	19	12303	-1.42	0.0	4.16	2.39	Cd1d1 Clec7a Fcgr3
153	GO:0001819 [7]: positive regulation of cytokine production	3	3	304	19	12303	-1.42	0.0	4.16	2.39	Cd1d1 Clec7a Fcgr3
154	GO:0006807 [4]: nitrogen compound metabolism	3	3	304	19	12303	-1.42	0.0	4.16	2.39	Cav1 Glul Vnn1
155	GO:0006355 [7]: regulation of transcription, DNA-dependent	27	27	280	1501	10821	-1.43	0.0	0.03	0.0	Ankrd1 Asb5 Bnc1 Cdkn2b Ebf1 Fosl1 Hdgfrp2 Hmga1 Hmga2 Hod Id1 Ifi204 Klf4 Mef2c Mrg1 Nr2f1 Pem Pou2af1 Prrx2 Six1 Snai2 Tbx15 Tgfb1i4 Twist1 Zfhx1a Zfhx1b id3
156	GO:0015711 [7]: organic anion transport	2	2	305	6	12316	-1.46	0.0	4.2	2.41	Slc16a1 Slc16a3
157	GO:0016068 [6]: type I hypersensitivity	2	2	305	6	12316	-1.46	0.0	4.2	2.41	Fcgr3 Igh-4
158	GO:0019216 [5]: regulation of lipid metabolism	2	2	305	6	12316	-1.46	0.0	4.2	2.41	Acdc Cav1
159	GO:0042829 [6]: defense response to pathogen	2	2	305	6	12316	-1.46	0.0	4.2	2.41	Fcgr1 Igh-4
160	GO:0042830 [7]: defense response to pathogenic bacteria	2	2	305	6	12316	-1.46	0.0	4.2	2.41	Fcgr1 Igh-4
161	GO:0005975 [5]: carbohydrate metabolism	13	13	294	284	12038	-1.56	0.0	3.51	2.08	Acdc Amy1 Eno3 Fbp2 Gys2 Lyzs Lzp-s Man1a Pck1 Pgam2 Pygl Pygm Xlkd1
162	GO:0007050 [7]: cell cycle arrest	3	3	304	21	12301	-1.64	0.0	3.93	2.22	Ak1 Gas1 Pmp22
163	GO:0042981 [6]: regulation of apoptosis	10	10	297	197	12125	-1.66	0.0	3.51	2.07	Angptl4 Cd1d1 Cidec Col18a1 Fcgr1 Fcgr3 Ifi204 Igh-4 Pmaip1 Snai2
164	GO:0006776 [7]: vitamin A metabolism	2	2	305	7	12315	-1.68	0.0	3.97	2.22	Aldh1a1 Aldh1a7
165	GO:0006957 [7]: complement activation, alternative pathway	2	2	305	7	12315	-1.68	0.0	3.97	2.22	Adn H2-Bf
166	GO:0043283 [4]: biopolymer metabolism	41	41	266	1284	11038	-1.74	0.0	2.77	1.74	Adamts1 Adamts4 Adamts5 Adn Apobec2 C1r C1s C330012H03Rik Col6a1 Cpa3 Cpe Cpxm1 Ctsk Ctss Enpep Eps8 Fap Gys2 Gzmd Gzme Gzmf Gzmg H2-Bf Hmga1 Hmga2 Il1rl1 Mcpt5 Mest Mmp10 Mmp12 Mmp13 Mmp14 Mmp2 Mmp3 Pappa Pcolce Plat Prss11 Pygl Pygm Serpinb1a
167	GO:0043067 [5]: regulation of programmed cell death	10	10	297	200	12122	-1.74	0.0	3.42	2.04	Angptl4 Cd1d1 Cidec Col18a1 Fcgr1 Fcgr3 Ifi204 Igh-4 Pmaip1 Snai2
168	GO:0000074 [6]: regulation of cell cycle	12	12	295	263	12059	-1.77	0.0	3.31	1.95	Ak1 Axl Ccnd2 Cdkn2b Csf1r Gas1 Nr2f1 Pmp22 Ptn S100a6 Sspn Vegfc
169	GO:0006519 [5]: amino acid and derivative metabolism	9	9	298	172	12150	-1.78	0.0	3.42	2.04	Aspa Cdo1 Ckm Ckmt2 Dio2 Glul Indo Npl Phgdh
170	GO:0030324 [5]: lung development	3	3	304	23	12299	-1.84	0.0	3.71	2.22	Gp38 Hsd11b1 Pthlh
171	GO:0045727 [7]: positive regulation of protein biosynthesis	3	3	304	23	12299	-1.84	0.0	3.71	2.22	Cd1d1 Clec7a Fcgr3
172	GO:0001503 [5]: ossification	4	4	303	43	12279	-1.86	0.0	3.61	2.14	Ank Mmp13 Pthlh Ptn
173	GO:0009310 [6]: amine catabolism	4	4	303	43	12279	-1.86	0.0	3.61	2.14	Aspa Cdo1 Dio2 Indo
174	GO:0019233 [6]: perception of pain	2	2	305	8	12314	-1.88	0.0	3.76	2.22	Ccr2 Penk1
175	GO:0030111 [5]: regulation of Wnt receptor signaling pathway	2	2	305	8	12314	-1.88	0.0	3.76	2.22	Dkk2 Dkk3
176	GO:0051260 [8]: protein homooligomerization	2	2	305	8	12314	-1.88	0.0	3.76	2.22	Acdc Cav1
177	GO:0006006 [8]: glucose metabolism	5	5	302	67	12255	-1.91	0.0	3.49	2.06	Acdc Eno3 Fbp2 Pck1 Pgam2
178	GO:0030323 [4]: respiratory tube development	3	3	304	24	12298	-1.94	0.0	3.61	2.14	Gp38 Hsd11b1 Pthlh
179	GO:0009743 [5]: response to carbohydrate stimulus	1	1	306	0	12322	-1.99	0.0	3.72	2.22	Acdc
180	GO:0009746 [6]: response to hexose stimulus	1	1	306	0	12322	-1.99	0.0	3.72	2.22	Acdc
181	GO:0009749 [7]: response to glucose stimulus	1	1	306	0	12322	-1.99	0.0	3.72	2.22	Acdc
182	GO:0030070 [7]: insulin processing	1	1	306	0	12322	-1.99	0.0	3.72	2.22	Cpe
183	GO:0042311 [6]: vasodilation	1	1	306	0	12322	-1.99	0.0	3.72	2.22	Cav1
184	GO:0042312 [5]: regulation of vasodilation	1	1	306	0	12322	-1.99	0.0	3.72	2.22	Cav1
185	GO:0042404 [7]: thyroid hormone catabolism	1	1	306	0	12322	-1.99	0.0	3.72	2.22	Dio2
186	GO:0042447 [6]: hormone catabolism	1	1	306	0	12322	-1.99	0.0	3.72	2.22	Dio2
187	GO:0042730 [7]: fibrinolysis	1	1	306	0	12322	-1.99	0.0	3.72	2.22	Anxa2
188	GO:0043129 [5]: surfactant homeostasis	1	1	306	0	12322	-1.99	0.0	3.72	2.22	Pthlh
189	GO:0045721 [7]: negative regulation of gluconeogenesis	1	1	306	0	12322	-1.99	0.0	3.72	2.22	Acdc
190	GO:0045907 [6]: positive regulation of vasoconstriction	1	1	306	0	12322	-1.99	0.0	3.72	2.22	Cav1
191	GO:0045908 [6]: negative regulation of vasodilation	1	1	306	0	12322	-1.99	0.0	3.72	2.22	Cav1
192	GO:0045912 [6]: negative regulation of carbohydrate metabolism	1	1	306	0	12322	-1.99	0.0	3.72	2.22	Acdc
193	GO:0046173 [7]: polyol biosynthesis	1	1	306	0	12322	-1.99	0.0	3.72	2.22	Pck1
194	GO:0046327 [8]: glycerol biosynthesis from pyruvate	1	1	306	0	12322	-1.99	0.0	3.72	2.22	Pck1
195	GO:0048286 [6]: alveolus development	1	1	306	0	12322	-1.99	0.0	3.72	2.22	Pthlh
196	GO:0001885 [4]: endothelial cell development	1	1	306	0	12322	-1.99	0.0	3.72	2.22	Col18a1
197	GO:0001886 [5]: endothelial cell morphogenesis	1	1	306	0	12322	-1.99	0.0	3.72	2.22	Col18a1
198	GO:0006083 [7]: acetate metabolism	1	1	306	0	12322	-1.99	0.0	3.72	2.22	Aspa
199	GO:0006111 [7]: regulation of gluconeogenesis	1	1	306	0	12322	-1.99	0.0	3.72	2.22	Acdc
200	GO:0006113 [7]: fermentation	1	1	306	0	12322	-1.99	0.0	3.72	2.22	Pck1
201	GO:0006114 [8]: glycerol biosynthesis	1	1	306	0	12322	-1.99	0.0	3.72	2.22	Pck1
202	GO:0006116 [10]: NADH oxidation	1	1	306	0	12322	-1.99	0.0	3.72	2.22	Cbr2
203	GO:0006531 [8]: aspartate metabolism	1	1	306	0	12322	-1.99	0.0	3.72	2.22	Aspa
204	GO:0006533 [9]: aspartate catabolism	1	1	306	0	12322	-1.99	0.0	3.72	2.22	Aspa
205	GO:0006734 [9]: NADH metabolism	1	1	306	0	12322	-1.99	0.0	3.72	2.22	Cbr2
206	GO:0009399 [5]: nitrogen fixation	1	1	306	0	12322	-1.99	0.0	3.72	2.22	Glul
207	GO:0006897 [6]: endocytosis	7	7	300	122	12200	-2.0	0.0	3.27	1.93	Cav1 Clec7a Colec12 Fcgr1 Fcgr3 Igh-4 Mrc1
208	GO:0040007 [3]: growth	6	6	301	95	12227	-2.01	0.0	3.31	1.95	Emp3 Fhl1 Igfbp6 Inhba Nov Prss11
209	GO:0009636 [7]: response to toxin	2	2	305	9	12313	-2.06	0.0	3.57	2.13	Ephx2 Mest
210	GO:0042402 [7]: biogenic amine catabolism	2	2	305	9	12313	-2.06	0.0	3.57	2.13	Dio2 Indo
211	GO:0051259 [7]: protein oligomerization	2	2	305	9	12313	-2.06	0.0	3.57	2.13	Acdc Cav1
212	GO:0009066 [7]: aspartate family amino acid metabolism	2	2	305	9	12313	-2.06	0.0	3.57	2.13	Aspa Npl
213	GO:0044262 [6]: cellular carbohydrate metabolism	9	9	298	184	12138	-2.08	0.0	3.07	1.9	Acdc Eno3 Fbp2 Gys2 Pck1 Pgam2 Pygl Pygm Xlkd1
214	GO:0006091 [5]: generation of precursor metabolites and energy	16	16	291	414	11908	-2.08	0.0	2.8	1.74	Acdc Aox1 Cox6a2 Cox8b Cyp2e1 Cyp4b1 Cyp7b1 Eno3 Fads3 Fbp2 Gys2 Pck1 Pgam2 Pygl Pygm Sqrdl
215	GO:0009987 [2]: cellular process	248	248	59	10291	2031	-2.09	0.0	0.09	0.03	1190002H23Rik Abca8a Abcb1b Acdc Acta1 Adamts1 Adamts4 Adamts5 Adh1 Adn Ak1 Alcam Aldh1a1 Aldh1a7 Angptl4 Ank Ankrd1 Anxa2 Aoc3 Aox1 Apobec2 Aqp1 Art3 Asb5 Aspa Axl Bnc1 Bnip2 C1qa C1qb C1qg C1qr1 C1r C1s C330012H03Rik Car3 Cav1 Cbr2 Ccl11 Ccl12 Ccl5 Ccl6 Ccl7 Ccl8 Ccl9 Ccnd2 Ccr1 Ccr2 Cd1d1 Cd34 Cd36 Cdh11 Cdh2 Cdkn2b Cdo1 Cidea Cidec Ckm Ckmt2 Clec7a Cmkor1 Col18a1 Col1a1 Col1a2 Col3a1 Col4a2 C…
216	GO:0051246 [5]: regulation of protein metabolism	5	5	302	71	12251	-2.09	0.0	3.29	1.94	Cd1d1 Clec7a Fcgr3 Gsn Serpinb1a
217	GO:0009891 [6]: positive regulation of biosynthesis	3	3	304	26	12296	-2.11	0.0	3.42	2.04	Cd1d1 Clec7a Fcgr3
218	GO:0005977 [8]: glycogen metabolism	3	3	304	26	12296	-2.11	0.0	3.42	2.04	Gys2 Pygl Pygm
219	GO:0006073 [7]: glucan metabolism	3	3	304	26	12296	-2.11	0.0	3.42	2.04	Gys2 Pygl Pygm
220	GO:0007154 [3]: cell communication	79	79	228	3530	8792	-2.12	0.0	0.13	0.05	Acdc Adamts4 Adamts5 Alcam Aoc3 Asb5 C1qr1 Cav1 Ccl11 Ccl12 Ccl5 Ccl6 Ccl7 Ccl8 Ccl9 Ccr1 Ccr2 Cd34 Cd36 Cdh11 Cdh2 Clec7a Cmkor1 Col18a1 Col1a1 Col1a2 Col3a1 Col4a2 Col5a1 Col5a2 Col6a1 Col7a1 Col8a1 Cpxm1 Csf1r Cspg2 Cxcl2 Cxcl5 Dkk2 Dkk3 Dpt Edg2 Efemp1 Fbln2 Fcgr1 Fcgr3 Fst Gem Gjb4 Gp38 Gpnmb Gpr124 Hnmt Il2rg Il7r Itgbl1 Lamb1-1 Ldb3 Ms4a1 Ms4a4d Ms4a6b Mt2 Nid1 Penk1 Pirb Plat Postn Prss11…
221	GO:0046849 [4]: bone remodeling	4	4	303	48	12274	-2.16	0.0	3.29	1.94	Ank Mmp13 Pthlh Ptn
222	GO:0030154 [3]: cell differentiation	13	13	294	317	12005	-2.16	0.0	2.81	1.74	Ccr1 Cd1d1 Col18a1 Fhl1 Fst Heph Lgals1 Mlf1 Ndrg2 Pappa Pirb Pthlh Twist1
223	GO:0006412 [6]: protein biosynthesis	6	6	301	470	11852	-2.18	0.0	0.02	0.0	Adamts5 Cd1d1 Clec7a Fcgr3 Man1a St8sia4
224	GO:0042035 [7]: regulation of cytokine biosynthesis	3	3	304	27	12295	-2.19	0.0	3.34	1.97	Cd1d1 Clec7a Fcgr3
225	GO:0009618 [7]: response to pathogenic bacteria	2	2	305	10	12312	-2.21	0.0	3.41	2.04	Fcgr1 Igh-4
226	GO:0042044 [5]: fluid transport	2	2	305	10	12312	-2.21	0.0	3.41	2.04	Aqp1 Gp38
227	GO:0042219 [6]: amino acid derivative catabolism	2	2	305	10	12312	-2.21	0.0	3.41	2.04	Dio2 Indo
228	GO:0045765 [7]: regulation of angiogenesis	2	2	305	10	12312	-2.21	0.0	3.41	2.04	Id1 Serpine1
229	GO:0006833 [6]: water transport	2	2	305	10	12312	-2.21	0.0	3.41	2.04	Aqp1 Gp38
230	GO:0009605 [4]: response to external stimulus	45	45	262	2127	10195	-2.22	0.0	0.11	0.03	Adn Aspn C1qa C1qb C1qg C1r Ccl11 Ccl12 Ccl5 Ccl6 Ccl7 Ccl8 Ccl9 Ccr1 Ccr2 Cd1d1 Clec7a Cmkor1 Colec12 Cxcl10 Cxcl12 Cxcl13 Cxcl2 Cxcl4 Cxcl5 Cxcl9 Ephx2 Fcgr1 Fcgr3 H2-Bf Igh-4 Kng1 Ly86 Lyzs Lzp-s Mest Orm1 Penk1 Pirb Pla2g7 Pmaip1 Robo1 Saa3 Serping1 Snai2
231	GO:0050776 [5]: regulation of immune response	5	5	302	74	12248	-2.22	0.0	3.14	1.9	Cd1d1 Clec7a Fcgr1 Fcgr3 Igh-4
232	GO:0045321 [5]: immune cell activation	6	6	301	101	12221	-2.22	0.0	3.07	1.9	Cd1d1 Cxcl12 Fcgr3 Ms4a1 Pirb Rgs1
233	GO:0001775 [4]: cell activation	6	6	301	102	12220	-2.25	0.0	3.04	1.9	Cd1d1 Cxcl12 Fcgr3 Ms4a1 Pirb Rgs1
234	GO:0006996 [5]: organelle organization and biogenesis	12	12	295	735	11587	-2.29	0.0	0.05	0.0	Acta1 Gsn Hmga1 Hmga2 Myh8 Myl1 Mylpf Pfn2 Pmaip1 Tagln Tmsb10 Tuba1
235	GO:0019222 [4]: regulation of metabolism	34	34	273	1661	10661	-2.3	0.0	0.1	0.03	Acdc Ankrd1 Asb5 Bnc1 Cav1 Cd1d1 Cdkn2b Clec7a Ebf1 Fcgr3 Fosl1 Gsn Hdgfrp2 Hmga1 Hmga2 Hod Id1 Ifi204 Klf4 Mef2c Mrg1 Nr2f1 Pem Pou2af1 Prrx2 Serpinb1a Six1 Snai2 Tbx15 Tgfb1i4 Twist1 Zfhx1a Zfhx1b id3
236	GO:0006092 [7]: main pathways of carbohydrate metabolism	5	5	302	76	12246	-2.3	0.0	3.05	1.9	Acdc Eno3 Fbp2 Pck1 Pgam2
237	GO:0050875 [3]: cellular physiological process	200	200	107	7734	4588	-2.31	0.0	1.54	1.03	1190002H23Rik Abca8a Abcb1b Acdc Acta1 Adamts1 Adamts4 Adamts5 Adh1 Adn Ak1 Alcam Aldh1a1 Aldh1a7 Angptl4 Ank Ankrd1 Anxa2 Aox1 Apobec2 Aqp1 Art3 Asb5 Aspa Axl Bnc1 Bnip2 C1qa C1qb C1qg C1r C1s C330012H03Rik Car3 Cav1 Cbr2 Ccl7 Ccnd2 Ccr1 Ccr2 Cd1d1 Cd36 Cdh2 Cdkn2b Cdo1 Cidea Cidec Ckm Ckmt2 Clec7a Col18a1 Col1a1 Col1a2 Col3a1 Col4a2 Col5a2 Col6a1 Col8a1 Colec12 Cox6a2 Cox8b Cpa3 Cpe Cpxm1 Crabp…
238	GO:0001817 [6]: regulation of cytokine production	3	3	304	29	12293	-2.34	0.0	3.17	1.9	Cd1d1 Clec7a Fcgr3
239	GO:0006112 [7]: energy reserve metabolism	3	3	304	29	12293	-2.34	0.0	3.17	1.9	Gys2 Pygl Pygm
240	GO:0019882 [5]: antigen presentation	4	4	303	52	12270	-2.37	0.0	3.06	1.9	Cd1d1 Fcgr1 Fcgr3 H2-Eb1
241	GO:0044255 [5]: cellular lipid metabolism	13	13	294	334	11988	-2.41	0.0	2.51	1.63	Acdc Adh1 Aldh1a7 Cav1 Cyp7b1 Dgat2 Elovl3 Fads3 Hsd11b1 Lpd Pck1 Ptgs1 Sult1a1
242	GO:0016051 [6]: carbohydrate biosynthesis	4	4	303	53	12269	-2.41	0.0	3.01	1.87	Acdc Fbp2 Gys2 Pck1
243	GO:0044264 [6]: cellular polysaccharide metabolism	3	3	304	30	12292	-2.42	0.0	3.09	1.9	Gys2 Pygl Pygm
244	GO:0008652 [7]: amino acid biosynthesis	3	3	304	30	12292	-2.42	0.0	3.09	1.9	Glul Npl Phgdh
245	GO:0008380 [7]: RNA splicing	1	1	306	196	12126	-2.43	0.0	0.01	0.0	C330012H03Rik
246	GO:0007264 [6]: small GTPase mediated signal transduction	1	1	306	195	12127	-2.45	0.0	0.01	0.0	Gem
247	GO:0016071 [6]: mRNA metabolism	2	2	305	250	12072	-2.46	0.0	0.01	0.0	Apobec2 C330012H03Rik
248	GO:0043118 [4]: negative regulation of physiological process	11	11	296	268	12054	-2.46	0.0	2.54	1.66	Acdc Angptl4 Anxa2 Cav1 Hod Id1 Pmaip1 Procr Snai2 Thbd id3
249	GO:0016053 [6]: organic acid biosynthesis	4	4	303	54	12268	-2.46	0.0	2.95	1.84	Elovl3 Fads3 Npl Ptgs1
250	GO:0046394 [7]: carboxylic acid biosynthesis	4	4	303	54	12268	-2.46	0.0	2.95	1.84	Elovl3 Fads3 Npl Ptgs1
251	GO:0000375 [8]: RNA splicing, via transesterification reactions	1	1	306	192	12130	-2.5	0.0	0.01	0.0	C330012H03Rik
252	GO:0000377 [9]: RNA splicing, via transesterification reactions with bulged adenosine as nucleophile	1	1	306	192	12130	-2.5	0.0	0.01	0.0	C330012H03Rik
253	GO:0000398 [8]: nuclear mRNA splicing, via spliceosome	1	1	306	192	12130	-2.5	0.0	0.01	0.0	C330012H03Rik
254	GO:0044237 [4]: cellular metabolism	124	124	183	5142	7180	-2.53	0.0	0.36	0.23	Acdc Adamts1 Adamts4 Adamts5 Adh1 Adn Ak1 Aldh1a1 Aldh1a7 Ankrd1 Aox1 Apobec2 Art3 Asb5 Aspa Axl Bnc1 C1r C1s C330012H03Rik Car3 Cav1 Cbr2 Cd1d1 Cdkn2b Cdo1 Ckm Ckmt2 Clec7a Col6a1 Cox6a2 Cox8b Cpa3 Cpe Cpxm1 Csf1r Ctsk Ctss Cyp2e1 Cyp4b1 Cyp7b1 Dgat2 Dio2 Ebf1 Elovl3 Eno3 Enpep Enpp2 Ephx2 Eps8 F13a1 Fads3 Fap Fbp2 Fcgr3 Fosl1 Fthfd Glul Gpx3 Gsn Gys2 Gzmd Gzme Gzmf Gzmg H2-Bf Hdgfrp2 Hmga1 Hmga…
255	GO:0042089 [6]: cytokine biosynthesis	3	3	304	32	12290	-2.55	0.0	2.95	1.84	Cd1d1 Clec7a Fcgr3
256	GO:0005976 [5]: polysaccharide metabolism	3	3	304	32	12290	-2.55	0.0	2.95	1.84	Gys2 Pygl Pygm
257	GO:0008015 [4]: circulation	3	3	304	32	12290	-2.55	0.0	2.95	1.84	Cav1 Kng1 Ptgs1
258	GO:0009889 [5]: regulation of biosynthesis	5	5	302	83	12239	-2.55	0.0	2.76	1.74	Acdc Cav1 Cd1d1 Clec7a Fcgr3
259	GO:0044238 [4]: primary metabolism	120	120	187	4936	7386	-2.59	0.0	0.42	0.28	Acdc Adamts1 Adamts4 Adamts5 Adh1 Adn Adpn Ak1 Aldh1a7 Amy1 Ankrd1 Apobec2 Art3 Asb5 Aspa Axl Bnc1 C1r C1s C330012H03Rik Cav1 Cbr2 Cd1d1 Cdkn2b Cdo1 Cidea Ckm Ckmt2 Clec7a Col6a1 Cpa3 Cpe Cpxm1 Csf1r Ctsk Ctss Cyp7b1 Dgat2 Dio2 Ebf1 Elovl3 Eno3 Enpep Enpp2 Eps8 F13a1 Fads3 Fap Fbp2 Fcgr3 Fosl1 Glul Gsn Gys2 Gzmd Gzme Gzmf Gzmg H2-Bf Hdgfrp2 Hmga1 Hmga2 Hod Hsd11b1 Id1 Ifi204 Il1rl1 Indo Klf4 Loxl…
260	GO:0030595 [6]: immune cell chemotaxis	2	2	305	13	12309	-2.6	0.0	2.99	1.87	Ccr1 Fcgr3
261	GO:0006775 [6]: fat-soluble vitamin metabolism	2	2	305	13	12309	-2.6	0.0	2.99	1.87	Aldh1a1 Aldh1a7
262	GO:0008152 [3]: metabolism	134	134	173	5468	6854	-2.6	0.0	0.48	0.31	Acdc Adamts1 Adamts4 Adamts5 Adh1 Adn Adpn Ak1 Aldh1a1 Aldh1a7 Amy1 Ankrd1 Aox1 Apobec2 Art3 Asb5 Aspa Axl Bnc1 C1r C1s C330012H03Rik Car3 Cav1 Cbr2 Cd1d1 Cdkn2b Cdo1 Cidea Ckm Ckmt2 Clec7a Col6a1 Cox6a2 Cox8b Cpa3 Cpe Cpxm1 Csf1r Ctsk Ctss Cyp2e1 Cyp4b1 Cyp7b1 Dgat2 Dio2 Ebf1 Elovl3 Eno3 Enpep Enpp2 Ephx2 Eps8 F13a1 Fads3 Fap Fbp2 Fcgr3 Fosl1 Fthfd Glul Gpnmb Gpx3 Gsn Gstm2 Gys2 Gzmd Gzme Gzmf G…
263	GO:0006457 [7]: protein folding	1	1	306	187	12135	-2.61	0.0	0.01	0.0	Ppic
264	GO:0050896 [3]: response to stimulus	62	62	245	2689	9633	-2.61	0.0	0.26	0.16	Acdc Adn Aspn Bst1 C1qa C1qb C1qg C1qr1 C1r Ccl11 Ccl12 Ccl5 Ccl6 Ccl7 Ccl8 Ccl9 Ccr1 Ccr2 Cd1d1 Clec7a Cmkor1 Colec12 Cxcl10 Cxcl12 Cxcl13 Cxcl14 Cxcl2 Cxcl4 Cxcl5 Cxcl7 Cxcl9 Ephx2 Fcgr1 Fcgr3 Gbp1 Gpx3 H2-Bf H2-Eb1 Ifi202b Ifi203 Ifi204 Igh-4 Il1rl1 Indo Kng1 Ly6c Ly6d Ly86 Lyzs Lzp-s Mest Ms4a1 Orm1 Penk1 Pirb Pla2g7 Pmaip1 Rgs1 Robo1 Saa3 Serping1 Snai2
265	GO:0042107 [5]: cytokine metabolism	3	3	304	33	12289	-2.61	0.0	2.88	1.8	Cd1d1 Clec7a Fcgr3
266	GO:0051247 [6]: positive regulation of protein metabolism	3	3	304	33	12289	-2.61	0.0	2.88	1.8	Cd1d1 Clec7a Fcgr3
267	GO:0006397 [7]: mRNA processing	2	2	305	240	12082	-2.63	0.0	0.02	0.0	Apobec2 C330012H03Rik
268	GO:0035295 [3]: tube development	4	4	303	58	12264	-2.63	0.0	2.75	1.74	Gp38 Hsd11b1 Pthlh Twist1
269	GO:0016046 [6]: detection of fungi	1	1	306	1	12321	-2.65	0.0	3.04	1.9	Clec7a
270	GO:0019441 [9]: tryptophan catabolism to kynurenine	1	1	306	1	12321	-2.65	0.0	3.04	1.9	Indo
271	GO:0019448 [9]: L-cysteine catabolism	1	1	306	1	12321	-2.65	0.0	3.04	1.9	Cdo1
272	GO:0019452 [8]: L-cysteine catabolism to taurine	1	1	306	1	12321	-2.65	0.0	3.04	1.9	Cdo1
273	GO:0019530 [7]: taurine metabolism	1	1	306	1	12321	-2.65	0.0	3.04	1.9	Cdo1
274	GO:0019915 [6]: lipid storage	1	1	306	1	12321	-2.65	0.0	3.04	1.9	Cav1
275	GO:0030239 [7]: myofibril assembly	1	1	306	1	12321	-2.65	0.0	3.04	1.9	Tcap
276	GO:0042097 [7]: interleukin-4 biosynthesis	1	1	306	1	12321	-2.65	0.0	3.04	1.9	Cd1d1
277	GO:0042771 [8]: DNA damage response, signal transduction by p53 class mediator resulting in induction of apoptosis	1	1	306	1	12321	-2.65	0.0	3.04	1.9	Ifi204
278	GO:0043255 [6]: regulation of carbohydrate biosynthesis	1	1	306	1	12321	-2.65	0.0	3.04	1.9	Acdc
279	GO:0045019 [7]: negative regulation of nitric oxide biosynthesis	1	1	306	1	12321	-2.65	0.0	3.04	1.9	Cav1
280	GO:0045078 [9]: positive regulation of interferon-gamma biosynthesis	1	1	306	1	12321	-2.65	0.0	3.04	1.9	Cd1d1
281	GO:0045214 [8]: sarcomere organization	1	1	306	1	12321	-2.65	0.0	3.04	1.9	Tcap
282	GO:0045402 [8]: regulation of interleukin-4 biosynthesis	1	1	306	1	12321	-2.65	0.0	3.04	1.9	Cd1d1
283	GO:0045404 [9]: positive regulation of interleukin-4 biosynthesis	1	1	306	1	12321	-2.65	0.0	3.04	1.9	Cd1d1
284	GO:0045785 [5]: positive regulation of cell adhesion	1	1	306	1	12321	-2.65	0.0	3.04	1.9	Tnxb
285	GO:0045834 [6]: positive regulation of lipid metabolism	1	1	306	1	12321	-2.65	0.0	3.04	1.9	Acdc
286	GO:0045923 [7]: positive regulation of fatty acid metabolism	1	1	306	1	12321	-2.65	0.0	3.04	1.9	Acdc
287	GO:0046326 [7]: positive regulation of glucose import	1	1	306	1	12321	-2.65	0.0	3.04	1.9	Acdc
288	GO:0046439 [8]: L-cysteine metabolism	1	1	306	1	12321	-2.65	0.0	3.04	1.9	Cdo1
289	GO:0051132 [8]: NK T-cell activation	1	1	306	1	12321	-2.65	0.0	3.04	1.9	Cd1d1
290	GO:0051133 [8]: regulation of NK T-cell activation	1	1	306	1	12321	-2.65	0.0	3.04	1.9	Cd1d1
291	GO:0051135 [9]: positive regulation of NK T-cell activation	1	1	306	1	12321	-2.65	0.0	3.04	1.9	Cd1d1
292	GO:0051204 [7]: protein insertion into mitochondrial membrane	1	1	306	1	12321	-2.65	0.0	3.04	1.9	Pmaip1
293	GO:0001844 [8]: protein insertion into mitochondrial membrane during induction of apoptosis	1	1	306	1	12321	-2.65	0.0	3.04	1.9	Pmaip1
294	GO:0001879 [7]: detection of yeast	1	1	306	1	12321	-2.65	0.0	3.04	1.9	Clec7a
295	GO:0001913 [7]: T-cell mediated cytotoxicity	1	1	306	1	12321	-2.65	0.0	3.04	1.9	Cd1d1
296	GO:0001914 [8]: regulation of T-cell mediated cytotoxicity	1	1	306	1	12321	-2.65	0.0	3.04	1.9	Cd1d1
297	GO:0001916 [9]: positive regulation of T-cell mediated cytotoxicity	1	1	306	1	12321	-2.65	0.0	3.04	1.9	Cd1d1
298	GO:0006026 [7]: aminoglycan catabolism	1	1	306	1	12321	-2.65	0.0	3.04	1.9	Xlkd1
299	GO:0006027 [8]: glycosaminoglycan catabolism	1	1	306	1	12321	-2.65	0.0	3.04	1.9	Xlkd1
300	GO:0006109 [5]: regulation of carbohydrate metabolism	1	1	306	1	12321	-2.65	0.0	3.04	1.9	Acdc
301	GO:0008354 [6]: germ cell migration	1	1	306	1	12321	-2.65	0.0	3.04	1.9	Cxcl12
302	GO:0009093 [8]: cysteine catabolism	1	1	306	1	12321	-2.65	0.0	3.04	1.9	Cdo1
303	GO:0050789 [2]: regulation of biological process	60	60	247	2231	10091	-2.65	0.0	1.27	0.86	Acdc Angptl4 Ank Ankrd1 Anxa2 Asb5 Bnc1 Casq1 Cav1 Ccr2 Cd1d1 Cdkn2b Cidec Clec7a Col18a1 Cxcl12 Dkk2 Dkk3 Ebf1 Fcgr1 Fcgr3 Fosl1 Fst Gp38 Gsn Hdgfrp2 Hmga1 Hmga2 Hod Id1 Ifi204 Igfbp6 Igh-4 Il1rl1 Klf4 Mef2c Mrg1 Nov Nr2f1 Pem Pmaip1 Pou2af1 Procr Prrx2 Prss11 Sema3a Serpinb1a Six1 Snai2 Tbx15 Tgfb1i4 Thbd Tnnc2 Tnni2 Tnnt3 Tnxb Twist1 Zfhx1a Zfhx1b id3
304	GO:0051276 [6]: chromosome organization and biogenesis	2	2	305	237	12085	-2.67	0.0	0.02	0.0	Hmga1 Hmga2
305	GO:0012501 [5]: programmed cell death	13	13	294	355	11967	-2.68	0.0	2.17	1.45	Angptl4 Bnip2 Cd1d1 Cidea Cidec Col18a1 Fcgr1 Fcgr3 Gas1 Ifi204 Igh-4 Pmaip1 Snai2
306	GO:0009966 [4]: regulation of signal transduction	5	5	302	87	12235	-2.68	0.0	2.61	1.72	Acdc Cav1 Dkk2 Dkk3 Prss11
307	GO:0019318 [7]: hexose metabolism	5	5	302	87	12235	-2.68	0.0	2.61	1.72	Acdc Eno3 Fbp2 Pck1 Pgam2
308	GO:0009890 [6]: negative regulation of biosynthesis	2	2	305	14	12308	-2.71	0.0	2.87	1.8	Acdc Cav1
309	GO:0042828 [6]: response to pathogen	2	2	305	14	12308	-2.71	0.0	2.87	1.8	Fcgr1 Igh-4
310	GO:0050900 [6]: immune cell migration	2	2	305	14	12308	-2.71	0.0	2.87	1.8	Ccr1 Fcgr3
311	GO:0007565 [5]: pregnancy	2	2	305	14	12308	-2.71	0.0	2.87	1.8	Lamb1-1 Thbd
312	GO:0009069 [7]: serine family amino acid metabolism	2	2	305	14	12308	-2.71	0.0	2.87	1.8	Cdo1 Phgdh
313	GO:0030198 [4]: extracellular matrix organization and biogenesis	3	3	304	35	12287	-2.73	0.0	2.74	1.74	Anxa2 Col18a1 Tnxb
314	GO:0043062 [3]: extracellular structure organization and biogenesis	3	3	304	35	12287	-2.73	0.0	2.74	1.74	Anxa2 Col18a1 Tnxb
315	GO:0050876 [4]: reproductive physiological process	3	3	304	35	12287	-2.73	0.0	2.74	1.74	Lamb1-1 Pthlh Thbd
316	GO:0006631 [6]: fatty acid metabolism	6	6	301	119	12203	-2.74	0.0	2.47	1.6	Acdc Cav1 Elovl3 Fads3 Lpd Ptgs1
317	GO:0005996 [6]: monosaccharide metabolism	5	5	302	89	12233	-2.75	0.0	2.54	1.66	Acdc Eno3 Fbp2 Pck1 Pgam2
318	GO:0007001 [7]: chromosome organization and biogenesis (sensu Eukaryota)	2	2	305	232	12090	-2.75	0.0	0.02	0.0	Hmga1 Hmga2
319	GO:0042742 [6]: defense response to bacteria	4	4	303	61	12261	-2.75	0.0	2.61	1.72	Fcgr1 Igh-4 Lyzs Lzp-s
320	GO:0044267 [6]: cellular protein metabolism	50	50	257	2159	10163	-2.77	0.0	0.31	0.2	Acdc Adamts1 Adamts4 Adamts5 Adn Art3 Axl C1r C1s Cav1 Cd1d1 Clec7a Col6a1 Cpa3 Cpe Cpxm1 Csf1r Ctsk Ctss Enpep Eps8 F13a1 Fap Fcgr3 Gzmd Gzme Gzmf Gzmg H2-Bf Loxl1 Man1a Mcpt5 Mest Mmp10 Mmp12 Mmp13 Mmp14 Mmp2 Mmp3 Pappa Pcolce Pdk4 Plat Ppic Prkg2 Prss11 Ptprs St8sia4 Tuba1 Ubd
321	GO:0043170 [4]: macromolecule metabolism	63	63	244	2433	9889	-2.78	0.0	0.94	0.64	Acdc Adamts1 Adamts4 Adamts5 Adn Amy1 Art3 Axl C1r C1s Cav1 Cd1d1 Clec7a Col6a1 Cpa3 Cpe Cpxm1 Csf1r Ctsk Ctss Eno3 Enpep Eps8 F13a1 Fap Fbp2 Fcgr3 Gsn Gys2 Gzmd Gzme Gzmf Gzmg H2-Bf Loxl1 Lyzs Lzp-s Man1a Mcpt5 Mest Mmp10 Mmp12 Mmp13 Mmp14 Mmp2 Mmp3 Pappa Pck1 Pcolce Pdk4 Pgam2 Plat Ppic Prkg2 Prss11 Ptprs Pygl Pygm Serpinb1a St8sia4 Tuba1 Ubd Xlkd1
322	GO:0007582 [2]: physiological process	253	253	54	10022	2300	-2.78	0.0	1.06	0.72	1190002H23Rik Abca8a Abcb1b Acdc Acta1 Actn2 Actn3 Adamts1 Adamts4 Adamts5 Adh1 Adn Adpn Ak1 Alcam Aldh1a1 Aldh1a7 Amy1 Angptl4 Ank Ankrd1 Anxa2 Aox1 Apobec2 Aqp1 Art3 Asb5 Aspa Aspn Axl Bnc1 Bnip2 Bst1 C1qa C1qb C1qg C1qr1 C1r C1s C330012H03Rik Car3 Casq1 Cav1 Cbr2 Ccl11 Ccl12 Ccl5 Ccl6 Ccl7 Ccl8 Ccl9 Ccnd2 Ccr1 Ccr2 Cd1d1 Cd36 Cdh2 Cdkn2b Cdo1 Cidea Cidec Ckm Ckmt2 Clec7a Cmkor1 Cnn1 Col18a1 Co…
323	GO:0001816 [5]: cytokine production	3	3	304	36	12286	-2.79	0.0	2.68	1.74	Cd1d1 Clec7a Fcgr3
324	GO:0009063 [7]: amino acid catabolism	3	3	304	36	12286	-2.79	0.0	2.68	1.74	Aspa Cdo1 Indo
325	GO:0001894 [4]: tissue homeostasis	2	2	305	15	12307	-2.81	0.0	2.76	1.74	Pirb Pthlh
326	GO:0008629 [9]: induction of apoptosis by intracellular signals	2	2	305	15	12307	-2.81	0.0	2.76	1.74	Ifi204 Pmaip1
327	GO:0044260 [5]: cellular macromolecule metabolism	59	59	248	2320	10002	-2.85	0.0	0.79	0.54	Acdc Adamts1 Adamts4 Adamts5 Adn Art3 Axl C1r C1s Cav1 Cd1d1 Clec7a Col6a1 Cpa3 Cpe Cpxm1 Csf1r Ctsk Ctss Eno3 Enpep Eps8 F13a1 Fap Fbp2 Fcgr3 Gsn Gys2 Gzmd Gzme Gzmf Gzmg H2-Bf Loxl1 Man1a Mcpt5 Mest Mmp10 Mmp12 Mmp13 Mmp14 Mmp2 Mmp3 Pappa Pck1 Pcolce Pdk4 Pgam2 Plat Ppic Prkg2 Prss11 Ptprs Pygl Pygm St8sia4 Tuba1 Ubd Xlkd1
328	GO:0019538 [5]: protein metabolism	52	52	255	2178	10144	-2.85	0.0	0.42	0.28	Acdc Adamts1 Adamts4 Adamts5 Adn Art3 Axl C1r C1s Cav1 Cd1d1 Clec7a Col6a1 Cpa3 Cpe Cpxm1 Csf1r Ctsk Ctss Enpep Eps8 F13a1 Fap Fcgr3 Gsn Gzmd Gzme Gzmf Gzmg H2-Bf Loxl1 Man1a Mcpt5 Mest Mmp10 Mmp12 Mmp13 Mmp14 Mmp2 Mmp3 Pappa Pcolce Pdk4 Plat Ppic Prkg2 Prss11 Ptprs Serpinb1a St8sia4 Tuba1 Ubd
329	GO:0050874 [3]: organismal physiological process	59	59	248	2349	9973	-2.87	0.0	0.7	0.48	Adn Ank Anxa2 C1qa C1qb C1qg C1r Cav1 Ccl11 Ccl12 Ccl5 Ccl6 Ccl7 Ccl8 Ccl9 Ccr1 Ccr2 Cd1d1 Clec7a Colec12 Cxcl10 Cxcl12 Cxcl13 Cxcl14 Cxcl2 Cxcl4 Cxcl5 Cxcl7 Cxcl9 F13a1 Fcgr1 Fcgr3 Gbp1 H2-Bf H2-Eb1 Hnmt Ifi202b Ifi203 Ifi204 Igh-4 Indo Kng1 Lamb1-1 Ly86 Mmp13 Ms4a1 Orm1 Penk1 Pirb Pla2g7 Procr Ptgs1 Pthlh Ptn Rgs1 Saa3 Serping1 Tfpi2 Thbd
330	GO:0008217 [5]: regulation of blood pressure	2	2	305	16	12306	-2.91	0.0	2.66	1.74	Kng1 Ptgs1
331	GO:0050791 [3]: regulation of physiological process	51	51	256	2009	10313	-2.92	0.0	0.76	0.52	Acdc Angptl4 Ank Ankrd1 Anxa2 Asb5 Bnc1 Casq1 Cav1 Ccr2 Cd1d1 Cdkn2b Cidec Clec7a Col18a1 Cxcl12 Ebf1 Fcgr1 Fcgr3 Fosl1 Gp38 Gsn Hdgfrp2 Hmga1 Hmga2 Hod Id1 Ifi204 Igh-4 Klf4 Mef2c Mrg1 Nr2f1 Pem Pmaip1 Pou2af1 Procr Prrx2 Serpinb1a Six1 Snai2 Tbx15 Tgfb1i4 Thbd Tnnc2 Tnni2 Tnnt3 Twist1 Zfhx1a Zfhx1b id3
332	GO:0006810 [4]: transport	43	43	264	1810	10512	-2.93	0.0	0.42	0.28	Abca8a Abcb1b Acdc Ank Aqp1 C1qa C1qb C1qg Cav1 Ccl7 Cd36 Clec7a Col18a1 Col1a1 Col1a2 Col3a1 Col4a2 Col6a1 Col8a1 Colec12 Cpxm1 Crabp1 Ecm1 Fabp4 Fcgr1 Fcgr3 Fcna Gp38 Gsn Hba-a1 Heph Igh-4 Mrc1 Orm1 Rbp4 Serpine1 Slc16a1 Slc16a3 Slc2a5 Sorbs1 Tnni2 Tuba1 Ucp1
333	GO:0051179 [3]: localization	44	44	263	1829	10493	-2.95	0.0	0.47	0.31	Abca8a Abcb1b Acdc Ank Aqp1 C1qa C1qb C1qg Cav1 Ccl7 Cd36 Clec7a Col18a1 Col1a1 Col1a2 Col3a1 Col4a2 Col6a1 Col8a1 Colec12 Cpxm1 Crabp1 Ecm1 Fabp4 Fcgr1 Fcgr3 Fcna Gp38 Gsn Hba-a1 Heph Igh-4 Mrc1 Orm1 Pmaip1 Rbp4 Serpine1 Slc16a1 Slc16a3 Slc2a5 Sorbs1 Tnni2 Tuba1 Ucp1
334	GO:0051234 [4]: establishment of localization	44	44	263	1812	10510	-2.97	0.0	0.52	0.34	Abca8a Abcb1b Acdc Ank Aqp1 C1qa C1qb C1qg Cav1 Ccl7 Cd36 Clec7a Col18a1 Col1a1 Col1a2 Col3a1 Col4a2 Col6a1 Col8a1 Colec12 Cpxm1 Crabp1 Ecm1 Fabp4 Fcgr1 Fcgr3 Fcna Gp38 Gsn Hba-a1 Heph Igh-4 Mrc1 Orm1 Pmaip1 Rbp4 Serpine1 Slc16a1 Slc16a3 Slc2a5 Sorbs1 Tnni2 Tuba1 Ucp1
335	GO:0016331 [5]: morphogenesis of embryonic epithelium	2	2	305	17	12305	-2.99	0.0	2.57	1.68	Twist1 Vegfc
336	GO:0030509 [9]: BMP signaling pathway	2	2	305	17	12305	-2.99	0.0	2.57	1.68	Fst Prss11
337	GO:0006720 [6]: isoprenoid metabolism	2	2	305	17	12305	-2.99	0.0	2.57	1.68	Adh1 Aldh1a7
338	GO:0030099 [4]: myeloid blood cell differentiation	3	3	304	40	12282	-2.99	0.0	2.45	1.59	Ccr1 Heph Pirb
339	GO:0042445 [5]: hormone metabolism	3	3	304	40	12282	-2.99	0.0	2.45	1.59	Aldh1a1 Cpe Dio2
340	GO:0009617 [6]: response to bacteria	4	4	303	68	12254	-3.0	0.0	2.32	1.55	Fcgr1 Igh-4 Lyzs Lzp-s
341	GO:0006915 [6]: apoptosis	12	12	295	350	11972	-3.02	0.0	1.76	1.16	Angptl4 Bnip2 Cd1d1 Cidea Cidec Col18a1 Fcgr1 Fcgr3 Ifi204 Igh-4 Pmaip1 Snai2
342	GO:0009308 [5]: amine metabolism	8	8	299	201	12121	-3.02	0.0	1.98	1.35	Aspa Cdo1 Dio2 Glul Indo Npl Phgdh Xlkd1
343	GO:0008283 [4]: cell proliferation	21	21	286	717	11605	-3.04	0.0	1.36	0.91	1190002H23Rik Ak1 Axl Cav1 Ccnd2 Cdkn2b Col18a1 Csf1r Cxcl12 Enpep Gas1 H2-Bf Hdgfrp3 Lmo1 Nr2f1 Pmaip1 Pmp22 Ptn S100a6 Sspn Vegfc
344	GO:0009595 [5]: detection of biotic stimulus	1	1	306	2	12320	-3.04	0.0	2.64	1.74	Clec7a
345	GO:0019731 [7]: antibacterial humoral response	1	1	306	2	12320	-3.04	0.0	2.64	1.74	Igh-4
346	GO:0019733 [8]: antibacterial humoral response (sensu Vertebrata)	1	1	306	2	12320	-3.04	0.0	2.64	1.74	Igh-4
347	GO:0019877 [7]: diaminopimelate biosynthesis	1	1	306	2	12320	-3.04	0.0	2.64	1.74	Npl
348	GO:0030193 [5]: regulation of blood coagulation	1	1	306	2	12320	-3.04	0.0	2.64	1.74	Anxa2
349	GO:0030195 [6]: negative regulation of blood coagulation	1	1	306	2	12320	-3.04	0.0	2.64	1.74	Anxa2
350	GO:0030330 [7]: DNA damage response, signal transduction by p53 class mediator	1	1	306	2	12320	-3.04	0.0	2.64	1.74	Ifi204
351	GO:0030517 [7]: negative regulation of axon extension	1	1	306	2	12320	-3.04	0.0	2.64	1.74	Sema3a
352	GO:0042092 [6]: T-helper 2 type immune response	1	1	306	2	12320	-3.04	0.0	2.64	1.74	Cd1d1
353	GO:0042436 [7]: indole derivative catabolism	1	1	306	2	12320	-3.04	0.0	2.64	1.74	Indo
354	GO:0042574 [7]: retinal metabolism	1	1	306	2	12320	-3.04	0.0	2.64	1.74	Aldh1a7
355	GO:0043123 [6]: positive regulation of I-kappaB kinase/NF-kappaB cascade	1	1	306	2	12320	-3.04	0.0	2.64	1.74	Acdc
356	GO:0043288 [6]: apocarotenoid metabolism	1	1	306	2	12320	-3.04	0.0	2.64	1.74	Aldh1a7
357	GO:0045072 [8]: regulation of interferon-gamma biosynthesis	1	1	306	2	12320	-3.04	0.0	2.64	1.74	Cd1d1
358	GO:0045428 [6]: regulation of nitric oxide biosynthesis	1	1	306	2	12320	-3.04	0.0	2.64	1.74	Cav1
359	GO:0045884 [9]: regulation of survival gene product activity	1	1	306	2	12320	-3.04	0.0	2.64	1.74	Snai2
360	GO:0046218 [8]: indolalkylamine catabolism	1	1	306	2	12320	-3.04	0.0	2.64	1.74	Indo
361	GO:0046451 [6]: diaminopimelate metabolism	1	1	306	2	12320	-3.04	0.0	2.64	1.74	Npl
362	GO:0048003 [6]: antigen presentation, lipid antigen	1	1	306	2	12320	-3.04	0.0	2.64	1.74	Cd1d1
363	GO:0048007 [7]: antigen presentation, exogenous lipid antigen	1	1	306	2	12320	-3.04	0.0	2.64	1.74	Cd1d1
364	GO:0048147 [7]: negative regulation of fibroblast proliferation	1	1	306	2	12320	-3.04	0.0	2.64	1.74	Pmaip1
365	GO:0051014 [8]: actin filament severing	1	1	306	2	12320	-3.04	0.0	2.64	1.74	Gsn
366	GO:0051136 [7]: regulation of NK T-cell differentiation	1	1	306	2	12320	-3.04	0.0	2.64	1.74	Cd1d1
367	GO:0051138 [8]: positive regulation of NK T-cell differentiation	1	1	306	2	12320	-3.04	0.0	2.64	1.74	Cd1d1
368	GO:0001865 [6]: NK T-cell differentiation	1	1	306	2	12320	-3.04	0.0	2.64	1.74	Cd1d1
369	GO:0001878 [7]: response to yeast	1	1	306	2	12320	-3.04	0.0	2.64	1.74	Clec7a
370	GO:0001912 [8]: positive regulation of immune cell mediated cytotoxicity	1	1	306	2	12320	-3.04	0.0	2.64	1.74	Cd1d1
371	GO:0006086 [8]: acetyl-CoA biosynthesis from pyruvate	1	1	306	2	12320	-3.04	0.0	2.64	1.74	Pdk4
372	GO:0006381 [8]: mRNA editing	1	1	306	2	12320	-3.04	0.0	2.64	1.74	Apobec2
373	GO:0006553 [8]: lysine metabolism	1	1	306	2	12320	-3.04	0.0	2.64	1.74	Npl
374	GO:0006569 [8]: tryptophan catabolism	1	1	306	2	12320	-3.04	0.0	2.64	1.74	Indo
375	GO:0008045 [7]: motor axon guidance	1	1	306	2	12320	-3.04	0.0	2.64	1.74	Alcam
376	GO:0009085 [9]: lysine biosynthesis	1	1	306	2	12320	-3.04	0.0	2.64	1.74	Npl
377	GO:0009089 [7]: lysine biosynthesis via diaminopimelate	1	1	306	2	12320	-3.04	0.0	2.64	1.74	Npl
378	GO:0016043 [4]: cell organization and biogenesis	18	18	289	865	11457	-3.05	0.0	0.21	0.12	Acta1 Col18a1 Emp3 Fhl1 Gsn Hmga1 Hmga2 Igfbp6 Myh8 Myl1 Mylpf Nov Pfn2 Pmaip1 Prss11 Tagln Tmsb10 Tuba1
379	GO:0006520 [6]: amino acid metabolism	6	6	301	134	12188	-3.07	0.0	2.07	1.37	Aspa Cdo1 Glul Indo Npl Phgdh
380	GO:0001558 [4]: regulation of cell growth	3	3	304	42	12280	-3.08	0.0	2.35	1.57	Igfbp6 Nov Prss11
381	GO:0006766 [5]: vitamin metabolism	3	3	304	42	12280	-3.08	0.0	2.35	1.57	Aldh1a1 Aldh1a7 Cbr2
382	GO:0007411 [6]: axon guidance	3	3	304	43	12279	-3.12	0.0	2.3	1.53	Alcam Robo1 Sema3a
383	GO:0030097 [5]: hemopoiesis	5	5	302	104	12218	-3.14	0.0	2.07	1.37	Ccr1 Ccr2 Cd1d1 Heph Pirb
384	GO:0002009 [4]: morphogenesis of an epithelium	3	3	304	44	12278	-3.16	0.0	2.25	1.48	Pthlh Twist1 Vegfc
385	GO:0044249 [5]: cellular biosynthesis	17	17	290	793	11529	-3.19	0.0	0.26	0.16	Acdc Adamts5 Cd1d1 Clec7a Dgat2 Elovl3 Fads3 Fbp2 Fcgr3 Glul Gys2 Man1a Npl Pck1 Phgdh Ptgs1 St8sia4
386	GO:0007515 [5]: lymph gland development	2	2	305	20	12302	-3.22	0.0	2.31	1.54	Cxcl13 Il7r
387	GO:0006968 [4]: cellular defense response	2	2	305	202	12120	-3.23	0.0	0.04	0.0	Ccr2 Cd1d1
388	GO:0006811 [5]: ion transport	16	16	291	549	11773	-3.24	0.0	1.2	0.81	Acdc Ank C1qa C1qb C1qg Col18a1 Col1a1 Col1a2 Col3a1 Col4a2 Col6a1 Col8a1 Fcna Heph Slc16a1 Slc16a3
389	GO:0009309 [6]: amine biosynthesis	3	3	304	46	12276	-3.25	0.0	2.15	1.45	Glul Npl Phgdh
390	GO:0016052 [6]: carbohydrate catabolism	3	3	304	47	12275	-3.28	0.0	2.11	1.41	Eno3 Pgam2 Xlkd1
391	GO:0044275 [7]: cellular carbohydrate catabolism	3	3	304	47	12275	-3.28	0.0	2.11	1.41	Eno3 Pgam2 Xlkd1
392	GO:0009058 [4]: biosynthesis	19	19	288	827	11495	-3.28	0.0	0.39	0.26	Acdc Adamts5 Cav1 Cd1d1 Clec7a Dgat2 Elovl3 Fads3 Fbp2 Fcgr3 Fthfd Glul Gys2 Man1a Npl Pck1 Phgdh Ptgs1 St8sia4
393	GO:0001764 [6]: neuronal migration	2	2	305	21	12301	-3.28	0.0	2.24	1.48	Nr2f1 Twist1
394	GO:0006953 [5]: acute-phase response	2	2	305	21	12301	-3.28	0.0	2.24	1.48	Orm1 Saa3
395	GO:0009059 [5]: macromolecule biosynthesis	10	10	297	519	11803	-3.28	0.0	0.18	0.1	Acdc Adamts5 Cd1d1 Clec7a Fbp2 Fcgr3 Gys2 Man1a Pck1 St8sia4
396	GO:0010165 [7]: response to X-ray	1	1	306	3	12319	-3.3	0.0	2.37	1.59	Pmaip1
397	GO:0016096 [7]: polyisoprenoid metabolism	1	1	306	3	12319	-3.3	0.0	2.37	1.59	Aldh1a7
398	GO:0016547 [7]: RNA editing	1	1	306	3	12319	-3.3	0.0	2.37	1.59	Apobec2
399	GO:0016556 [7]: mRNA modification	1	1	306	3	12319	-3.3	0.0	2.37	1.59	Apobec2
400	GO:0019229 [5]: regulation of vasoconstriction	1	1	306	3	12319	-3.3	0.0	2.37	1.59	Cav1
401	GO:0019730 [6]: antimicrobial humoral response	1	1	306	3	12319	-3.3	0.0	2.37	1.59	Igh-4
402	GO:0019735 [7]: antimicrobial humoral response (sensu Vertebrata)	1	1	306	3	12319	-3.3	0.0	2.37	1.59	Igh-4
403	GO:0035137 [6]: hindlimb morphogenesis	1	1	306	3	12319	-3.3	0.0	2.37	1.59	Twist1
404	GO:0042095 [7]: interferon-gamma biosynthesis	1	1	306	3	12319	-3.3	0.0	2.37	1.59	Cd1d1
405	GO:0042214 [5]: terpene metabolism	1	1	306	3	12319	-3.3	0.0	2.37	1.59	Aldh1a7
406	GO:0042310 [6]: vasoconstriction	1	1	306	3	12319	-3.3	0.0	2.37	1.59	Cav1
407	GO:0042403 [6]: thyroid hormone metabolism	1	1	306	3	12319	-3.3	0.0	2.37	1.59	Dio2
408	GO:0043011 [5]: dendritic cell differentiation	1	1	306	3	12319	-3.3	0.0	2.37	1.59	Pirb
409	GO:0045446 [4]: endothelial cell differentiation	1	1	306	3	12319	-3.3	0.0	2.37	1.59	Col18a1
410	GO:0048008 [8]: platelet-derived growth factor receptor signaling pathway	1	1	306	3	12319	-3.3	0.0	2.37	1.59	Plat
411	GO:0048144 [5]: fibroblast proliferation	1	1	306	3	12319	-3.3	0.0	2.37	1.59	Pmaip1
412	GO:0048145 [6]: regulation of fibroblast proliferation	1	1	306	3	12319	-3.3	0.0	2.37	1.59	Pmaip1
413	GO:0050771 [6]: negative regulation of axonogenesis	1	1	306	3	12319	-3.3	0.0	2.37	1.59	Sema3a
414	GO:0050880 [5]: regulation of blood vessel size	1	1	306	3	12319	-3.3	0.0	2.37	1.59	Cav1
415	GO:0051205 [6]: protein insertion into membrane	1	1	306	3	12319	-3.3	0.0	2.37	1.59	Pmaip1
416	GO:0001755 [6]: neural crest cell migration	1	1	306	3	12319	-3.3	0.0	2.37	1.59	Zfhx1b
417	GO:0001773 [6]: dendritic cell activation	1	1	306	3	12319	-3.3	0.0	2.37	1.59	Pirb
418	GO:0001820 [5]: serotonin secretion	1	1	306	3	12319	-3.3	0.0	2.37	1.59	Fcgr3
419	GO:0006721 [5]: terpenoid metabolism	1	1	306	3	12319	-3.3	0.0	2.37	1.59	Aldh1a7
420	GO:0006882 [8]: zinc ion homeostasis	1	1	306	3	12319	-3.3	0.0	2.37	1.59	Mt2
421	GO:0007263 [6]: nitric oxide mediated signal transduction	1	1	306	3	12319	-3.3	0.0	2.37	1.59	Mt2
422	GO:0009071 [8]: serine family amino acid catabolism	1	1	306	3	12319	-3.3	0.0	2.37	1.59	Cdo1
423	GO:0000902 [4]: cellular morphogenesis	6	6	301	150	12172	-3.34	0.0	1.72	1.14	Col18a1 Emp3 Fhl1 Igfbp6 Nov Prss11
424	GO:0019439 [6]: aromatic compound catabolism	2	2	305	22	12300	-3.35	0.0	2.17	1.45	Ephx2 Indo
425	GO:0006633 [7]: fatty acid biosynthesis	3	3	304	49	12273	-3.35	0.0	2.02	1.35	Elovl3 Fads3 Ptgs1
426	GO:0050793 [3]: regulation of development	6	6	301	152	12170	-3.37	0.0	1.68	1.11	Cd1d1 Fst Igfbp6 Nov Prss11 Sema3a
427	GO:0016055 [6]: Wnt receptor signaling pathway	4	4	303	83	12239	-3.41	0.0	1.82	1.22	Dkk2 Dkk3 Sfrp2 Wnt10a
428	GO:0016192 [5]: vesicle-mediated transport	8	8	299	239	12083	-3.45	0.0	1.37	0.91	Cav1 Clec7a Colec12 Fcgr1 Fcgr3 Gsn Igh-4 Mrc1
429	GO:0006805 [5]: xenobiotic metabolism	2	2	305	24	12298	-3.46	0.0	2.03	1.35	Ephx2 Mest
430	GO:0009410 [7]: response to xenobiotic stimulus	2	2	305	24	12298	-3.46	0.0	2.03	1.35	Ephx2 Mest
431	GO:0006066 [5]: alcohol metabolism	6	6	301	161	12161	-3.48	0.0	1.51	1.02	Acdc Cyp7b1 Eno3 Fbp2 Pck1 Pgam2
432	GO:0018149 [8]: peptide cross-linking	1	1	306	4	12318	-3.5	0.0	2.16	1.45	F13a1
433	GO:0042573 [6]: retinoic acid metabolism	1	1	306	4	12318	-3.5	0.0	2.16	1.45	Aldh1a1
434	GO:0045086 [9]: positive regulation of interleukin-2 biosynthesis	1	1	306	4	12318	-3.5	0.0	2.16	1.45	Cd1d1
435	GO:0048005 [7]: antigen presentation, exogenous peptide antigen	1	1	306	4	12318	-3.5	0.0	2.16	1.45	H2-Eb1
436	GO:0050918 [7]: positive chemotaxis	1	1	306	4	12318	-3.5	0.0	2.16	1.45	Cxcl12
437	GO:0050920 [7]: regulation of chemotaxis	1	1	306	4	12318	-3.5	0.0	2.16	1.45	Cxcl12
438	GO:0050921 [8]: positive regulation of chemotaxis	1	1	306	4	12318	-3.5	0.0	2.16	1.45	Cxcl12
439	GO:0050926 [8]: regulation of positive chemotaxis	1	1	306	4	12318	-3.5	0.0	2.16	1.45	Cxcl12
440	GO:0050927 [9]: positive regulation of positive chemotaxis	1	1	306	4	12318	-3.5	0.0	2.16	1.45	Cxcl12
441	GO:0050930 [10]: induction of positive chemotaxis	1	1	306	4	12318	-3.5	0.0	2.16	1.45	Cxcl12
442	GO:0001523 [7]: retinoid metabolism	1	1	306	4	12318	-3.5	0.0	2.16	1.45	Adh1
443	GO:0001836 [9]: release of cytochrome c from mitochondria	1	1	306	4	12318	-3.5	0.0	2.16	1.45	Pmaip1
444	GO:0006534 [7]: cysteine metabolism	1	1	306	4	12318	-3.5	0.0	2.16	1.45	Cdo1
445	GO:0006542 [9]: glutamine biosynthesis	1	1	306	4	12318	-3.5	0.0	2.16	1.45	Glul
446	GO:0007566 [3]: embryo implantation	1	1	306	4	12318	-3.5	0.0	2.16	1.45	Lamb1-1
447	GO:0007049 [5]: cell cycle	13	13	294	545	11777	-3.52	0.0	0.51	0.33	1190002H23Rik Ak1 Axl Ccnd2 Cdkn2b Csf1r Gas1 Nr2f1 Pmp22 Ptn S100a6 Sspn Vegfc
448	GO:0009893 [5]: positive regulation of metabolism	5	5	302	126	12196	-3.54	0.0	1.54	1.03	Acdc Cd1d1 Clec7a Ebf1 Fcgr3
449	GO:0007017 [7]: microtubule-based process	1	1	306	137	12185	-3.54	0.0	0.03	0.0	Tuba1
450	GO:0007399 [5]: neurogenesis	9	9	298	298	12024	-3.55	0.0	1.11	0.76	Alcam Crym Cxcl12 Dpysl3 Mef2c Nr2f1 Robo1 Sema3a Twist1
451	GO:0007519 [6]: myogenesis	2	2	305	26	12296	-3.56	0.0	1.91	1.28	Csrp3 Tcap
452	GO:0007389 [3]: pattern specification	1	1	306	133	12189	-3.6	0.0	0.04	0.0	Fst
453	GO:0016066 [5]: cellular defense response (sensu Vertebrata)	2	2	305	27	12295	-3.62	0.0	1.86	1.24	Ccr2 Cd1d1
454	GO:0007229 [6]: integrin-mediated signaling pathway	3	3	304	58	12264	-3.62	0.0	1.69	1.12	Adamts4 Adamts5 Itgbl1
455	GO:0046649 [6]: lymphocyte activation	4	4	303	94	12228	-3.62	0.0	1.54	1.03	Cd1d1 Cxcl12 Ms4a1 Rgs1
456	GO:0016486 [6]: peptide hormone processing	1	1	306	5	12317	-3.66	0.0	1.99	1.35	Cpe
457	GO:0030044 [7]: actin filament stabilization	1	1	306	5	12317	-3.66	0.0	1.99	1.35	Gsn
458	GO:0030516 [6]: regulation of axon extension	1	1	306	5	12317	-3.66	0.0	1.99	1.35	Sema3a
459	GO:0042596 [5]: fear response	1	1	306	5	12317	-3.66	0.0	1.99	1.35	Penk1
460	GO:0043122 [5]: regulation of I-kappaB kinase/NF-kappaB cascade	1	1	306	5	12317	-3.66	0.0	1.99	1.35	Acdc
461	GO:0045059 [7]: positive thymic T-cell selection	1	1	306	5	12317	-3.66	0.0	1.99	1.35	Cd1d1
462	GO:0045076 [8]: regulation of interleukin-2 biosynthesis	1	1	306	5	12317	-3.66	0.0	1.99	1.35	Cd1d1
463	GO:0045576 [6]: mast cell activation	1	1	306	5	12317	-3.66	0.0	1.99	1.35	Fcgr3
464	GO:0046323 [9]: glucose import	1	1	306	5	12317	-3.66	0.0	1.99	1.35	Acdc
465	GO:0046324 [6]: regulation of glucose import	1	1	306	5	12317	-3.66	0.0	1.99	1.35	Acdc
466	GO:0046457 [9]: prostanoid biosynthesis	1	1	306	5	12317	-3.66	0.0	1.99	1.35	Ptgs1
467	GO:0048002 [6]: antigen presentation, peptide antigen	1	1	306	5	12317	-3.66	0.0	1.99	1.35	H2-Eb1
468	GO:0050768 [5]: negative regulation of neurogenesis	1	1	306	5	12317	-3.66	0.0	1.99	1.35	Sema3a
469	GO:0051016 [8]: barbed-end actin filament capping	1	1	306	5	12317	-3.66	0.0	1.99	1.35	Gsn
470	GO:0001516 [10]: prostaglandin biosynthesis	1	1	306	5	12317	-3.66	0.0	1.99	1.35	Ptgs1
471	GO:0001662 [3]: behavioral fear response	1	1	306	5	12317	-3.66	0.0	1.99	1.35	Penk1
472	GO:0006085 [8]: acetyl-CoA biosynthesis	1	1	306	5	12317	-3.66	0.0	1.99	1.35	Pdk4
473	GO:0006564 [9]: L-serine biosynthesis	1	1	306	5	12317	-3.66	0.0	1.99	1.35	Phgdh
474	GO:0006568 [7]: tryptophan metabolism	1	1	306	5	12317	-3.66	0.0	1.99	1.35	Indo
475	GO:0009068 [8]: aspartate family amino acid catabolism	1	1	306	5	12317	-3.66	0.0	1.99	1.35	Aspa
476	GO:0009892 [5]: negative regulation of metabolism	5	5	302	137	12185	-3.67	0.0	1.33	0.89	Acdc Cav1 Hod Id1 id3
477	GO:0000122 [9]: negative regulation of transcription from Pol II promoter	3	3	304	61	12261	-3.69	0.0	1.59	1.06	Hod Id1 id3
478	GO:0007507 [5]: heart development	3	3	304	61	12261	-3.69	0.0	1.59	1.06	Hod Id1 id3
479	GO:0006730 [5]: one-carbon compound metabolism	2	2	305	29	12293	-3.7	0.0	1.75	1.15	Car3 Fthfd
480	GO:0007010 [6]: cytoskeleton organization and biogenesis	9	9	298	346	11976	-3.7	0.0	0.7	0.48	Acta1 Gsn Myh8 Myl1 Mylpf Pfn2 Tagln Tmsb10 Tuba1
481	GO:0006118 [6]: electron transport	8	8	299	284	12038	-3.7	0.0	0.88	0.6	Aox1 Cox6a2 Cox8b Cyp2e1 Cyp4b1 Cyp7b1 Fads3 Sqrdl
482	GO:0006323 [6]: DNA packaging	2	2	305	164	12158	-3.75	0.0	0.09	0.03	Hmga1 Hmga2
483	GO:0042176 [6]: regulation of protein catabolism	1	1	306	6	12316	-3.79	0.0	1.84	1.24	Serpinb1a
484	GO:0042430 [6]: indole and derivative metabolism	1	1	306	6	12316	-3.79	0.0	1.84	1.24	Indo
485	GO:0042434 [7]: indole derivative metabolism	1	1	306	6	12316	-3.79	0.0	1.84	1.24	Indo
486	GO:0045445 [4]: myoblast differentiation	1	1	306	6	12316	-3.79	0.0	1.84	1.24	Lgals1
487	GO:0001910 [7]: regulation of immune cell mediated cytotoxicity	1	1	306	6	12316	-3.79	0.0	1.84	1.24	Cd1d1
488	GO:0006586 [7]: indolalkylamine metabolism	1	1	306	6	12316	-3.79	0.0	1.84	1.24	Indo
489	GO:0006825 [9]: copper ion transport	1	1	306	6	12316	-3.79	0.0	1.84	1.24	Heph
490	GO:0007006 [6]: mitochondrial membrane organization and biogenesis	1	1	306	6	12316	-3.79	0.0	1.84	1.24	Pmaip1
491	GO:0008630 [7]: DNA damage response, signal transduction resulting in induction of apoptosis	1	1	306	6	12316	-3.79	0.0	1.84	1.24	Ifi204
492	GO:0016042 [5]: lipid catabolism	3	3	304	66	12256	-3.8	0.0	1.45	0.98	Adpn Lpl Pla2g7
493	GO:0040008 [4]: regulation of growth	3	3	304	66	12256	-3.8	0.0	1.45	0.98	Igfbp6 Nov Prss11
494	GO:0035239 [4]: tube morphogenesis	2	2	305	32	12290	-3.81	0.0	1.61	1.07	Gp38 Twist1
495	GO:0051093 [4]: negative regulation of development	2	2	305	33	12289	-3.85	0.0	1.57	1.04	Fst Sema3a
496	GO:0006096 [8]: glycolysis	2	2	305	33	12289	-3.85	0.0	1.57	1.04	Eno3 Pgam2
497	GO:0008643 [5]: carbohydrate transport	2	2	305	33	12289	-3.85	0.0	1.57	1.04	Acdc Slc2a5
498	GO:0019226 [5]: transmission of nerve impulse	2	2	305	155	12167	-3.87	0.0	0.11	0.03	Fcgr3 Hnmt
499	GO:0008610 [6]: lipid biosynthesis	5	5	302	162	12160	-3.88	0.0	0.96	0.65	Dgat2 Elovl3 Fads3 Pck1 Ptgs1
500	GO:0009620 [6]: response to fungi	1	1	306	7	12315	-3.9	0.0	1.72	1.15	Clec7a
501	GO:0019724 [7]: B-cell mediated immunity	1	1	306	7	12315	-3.9	0.0	1.72	1.15	Pirb
502	GO:0030510 [6]: regulation of BMP signaling pathway	1	1	306	7	12315	-3.9	0.0	1.72	1.15	Prss11
503	GO:0030514 [7]: negative regulation of BMP signaling pathway	1	1	306	7	12315	-3.9	0.0	1.72	1.15	Prss11
504	GO:0042094 [7]: interleukin-2 biosynthesis	1	1	306	7	12315	-3.9	0.0	1.72	1.15	Cd1d1
505	GO:0044273 [6]: sulfur compound catabolism	1	1	306	7	12315	-3.9	0.0	1.72	1.15	Cdo1
506	GO:0000098 [7]: sulfur amino acid catabolism	1	1	306	7	12315	-3.9	0.0	1.72	1.15	Cdo1
507	GO:0006563 [8]: L-serine metabolism	1	1	306	7	12315	-3.9	0.0	1.72	1.15	Phgdh
508	GO:0006635 [8]: fatty acid beta-oxidation	1	1	306	7	12315	-3.9	0.0	1.72	1.15	Acdc
509	GO:0007595 [5]: lactation	1	1	306	7	12315	-3.9	0.0	1.72	1.15	Pthlh
510	GO:0009411 [7]: response to UV	1	1	306	7	12315	-3.9	0.0	1.72	1.15	Pmaip1
511	GO:0042592 [3]: homeostasis	4	4	303	117	12205	-3.92	0.0	1.08	0.73	Acdc Mt2 Pirb Pthlh
512	GO:0015674 [7]: di-, tri-valent inorganic cation transport	1	1	306	114	12208	-3.93	0.0	0.06	0.0	Heph
513	GO:0007167 [6]: enzyme linked receptor protein signaling pathway	5	5	302	173	12149	-3.94	0.0	0.83	0.57	Csf1r Fst Plat Prss11 Ptprs
514	GO:0006366 [8]: transcription from Pol II promoter	5	5	302	223	12099	-3.95	0.0	0.42	0.28	Ankrd1 Hod Id1 Mef2c id3
515	GO:0007409 [6]: axonogenesis	3	3	304	75	12247	-3.95	0.0	1.22	0.83	Alcam Robo1 Sema3a
516	GO:0007267 [4]: cell-cell signaling	4	4	303	206	12116	-3.96	0.0	0.28	0.18	Fcgr3 Gjb4 Hnmt Wnt10a
517	GO:0006974 [5]: response to DNA damage stimulus	2	2	305	147	12175	-3.96	0.0	0.13	0.05	Ifi204 Pmaip1
518	GO:0045892 [8]: negative regulation of transcription, DNA-dependent	3	3	304	76	12246	-3.97	0.0	1.2	0.81	Hod Id1 id3
519	GO:0016339 [6]: calcium-dependent cell-cell adhesion	1	1	306	8	12314	-3.99	0.0	1.62	1.08	Cdh2
520	GO:0018346 [10]: protein amino acid prenylation	1	1	306	8	12314	-3.99	0.0	1.62	1.08	Adamts5
521	GO:0030218 [5]: erythrocyte differentiation	1	1	306	8	12314	-3.99	0.0	1.62	1.08	Heph
522	GO:0046209 [5]: nitric oxide metabolism	1	1	306	8	12314	-3.99	0.0	1.62	1.08	Cav1
523	GO:0000188 [8]: inactivation of MAPK	1	1	306	8	12314	-3.99	0.0	1.62	1.08	Cav1
524	GO:0001782 [6]: B-cell homeostasis	1	1	306	8	12314	-3.99	0.0	1.62	1.08	Pirb
525	GO:0006692 [8]: prostanoid metabolism	1	1	306	8	12314	-3.99	0.0	1.62	1.08	Ptgs1
526	GO:0006693 [9]: prostaglandin metabolism	1	1	306	8	12314	-3.99	0.0	1.62	1.08	Ptgs1
527	GO:0006809 [5]: nitric oxide biosynthesis	1	1	306	8	12314	-3.99	0.0	1.62	1.08	Cav1
528	GO:0006898 [7]: receptor mediated endocytosis	1	1	306	8	12314	-3.99	0.0	1.62	1.08	Fcgr1
529	GO:0009067 [8]: aspartate family amino acid biosynthesis	1	1	306	8	12314	-3.99	0.0	1.62	1.08	Npl
530	GO:0000910 [5]: cytokinesis	1	1	306	109	12213	-4.0	0.0	0.07	0.01	Ccnd2
531	GO:0006417 [6]: regulation of protein biosynthesis	3	3	304	79	12243	-4.0	0.0	1.13	0.77	Cd1d1 Clec7a Fcgr3
532	GO:0009790 [3]: embryonic development	3	3	304	171	12151	-4.01	0.0	0.22	0.13	Thbd Twist1 Vegfc
533	GO:0051243 [5]: negative regulation of cellular physiological process	4	4	303	132	12190	-4.01	0.0	0.86	0.59	Angptl4 Cav1 Pmaip1 Snai2
534	GO:0006576 [6]: biogenic amine metabolism	2	2	305	39	12283	-4.01	0.0	1.34	0.89	Dio2 Indo
535	GO:0007268 [6]: synaptic transmission	2	2	305	140	12182	-4.03	0.0	0.15	0.07	Fcgr3 Hnmt
536	GO:0019320 [8]: hexose catabolism	2	2	305	40	12282	-4.05	0.0	1.3	0.88	Eno3 Pgam2
537	GO:0046164 [6]: alcohol catabolism	2	2	305	40	12282	-4.05	0.0	1.3	0.88	Eno3 Pgam2
538	GO:0046365 [7]: monosaccharide catabolism	2	2	305	40	12282	-4.05	0.0	1.3	0.88	Eno3 Pgam2
539	GO:0006007 [9]: glucose catabolism	2	2	305	40	12282	-4.05	0.0	1.3	0.88	Eno3 Pgam2
540	GO:0009894 [5]: regulation of catabolism	1	1	306	9	12313	-4.06	0.0	1.52	1.03	Serpinb1a
541	GO:0015669 [5]: gas transport	1	1	306	9	12313	-4.06	0.0	1.52	1.03	Hba-a1
542	GO:0015671 [6]: oxygen transport	1	1	306	9	12313	-4.06	0.0	1.52	1.03	Hba-a1
543	GO:0030512 [6]: negative regulation of transforming growth factor beta receptor signaling pathway	1	1	306	9	12313	-4.06	0.0	1.52	1.03	Prss11
544	GO:0006839 [6]: mitochondrial transport	1	1	306	9	12313	-4.06	0.0	1.52	1.03	Ucp1
545	GO:0006939 [4]: smooth muscle contraction	1	1	306	9	12313	-4.06	0.0	1.52	1.03	Cnn1
546	GO:0008064 [6]: regulation of actin polymerization and/or depolymerization	1	1	306	9	12313	-4.06	0.0	1.52	1.03	Gsn
547	GO:0008637 [8]: apoptotic mitochondrial changes	1	1	306	9	12313	-4.06	0.0	1.52	1.03	Pmaip1
548	GO:0009070 [8]: serine family amino acid biosynthesis	1	1	306	9	12313	-4.06	0.0	1.52	1.03	Phgdh
549	GO:0009074 [7]: aromatic amino acid family catabolism	1	1	306	9	12313	-4.06	0.0	1.52	1.03	Indo
550	GO:0009084 [8]: glutamine family amino acid biosynthesis	1	1	306	9	12313	-4.06	0.0	1.52	1.03	Glul
551	GO:0006357 [8]: regulation of transcription from Pol II promoter	4	4	303	179	12143	-4.07	0.0	0.42	0.28	Ankrd1 Hod Id1 id3
552	GO:0030036 [8]: actin cytoskeleton organization and biogenesis	3	3	304	85	12237	-4.07	0.0	1.02	0.69	Gsn Pfn2 Tmsb10
553	GO:0009314 [6]: response to radiation	2	2	305	42	12280	-4.09	0.0	1.24	0.84	Pmaip1 Snai2
554	GO:0042113 [7]: B-cell activation	2	2	305	43	12279	-4.11	0.0	1.21	0.82	Ms4a1 Rgs1
555	GO:0030029 [7]: actin filament-based process	3	3	304	91	12231	-4.12	0.0	0.91	0.62	Gsn Pfn2 Tmsb10
556	GO:0019953 [4]: sexual reproduction	3	3	304	153	12169	-4.13	0.0	0.31	0.2	Cxcl12 Fst Hmga1
557	GO:0000003 [3]: reproduction	3	3	304	153	12169	-4.13	0.0	0.31	0.2	Cxcl12 Fst Hmga1
558	GO:0001505 [7]: regulation of neurotransmitter levels	2	2	305	44	12278	-4.14	0.0	1.18	0.8	Fcgr3 Hnmt
559	GO:0030500 [7]: regulation of bone mineralization	1	1	306	10	12312	-4.14	0.0	1.44	0.98	Ank
560	GO:0030593 [7]: neutrophil chemotaxis	1	1	306	10	12312	-4.14	0.0	1.44	0.98	Fcgr3
561	GO:0030832 [9]: regulation of actin filament length	1	1	306	10	12312	-4.14	0.0	1.44	0.98	Gsn
562	GO:0046879 [4]: hormone secretion	1	1	306	10	12312	-4.14	0.0	1.44	0.98	Fcgr3
563	GO:0050770 [5]: regulation of axonogenesis	1	1	306	10	12312	-4.14	0.0	1.44	0.98	Sema3a
564	GO:0051128 [5]: regulation of cell organization and biogenesis	1	1	306	10	12312	-4.14	0.0	1.44	0.98	Gsn
565	GO:0051216 [6]: cartilage development	1	1	306	10	12312	-4.14	0.0	1.44	0.98	Mmp13
566	GO:0000904 [4]: cellular morphogenesis during differentiation	1	1	306	10	12312	-4.14	0.0	1.44	0.98	Col18a1
567	GO:0005978 [8]: glycogen biosynthesis	1	1	306	10	12312	-4.14	0.0	1.44	0.98	Gys2
568	GO:0006084 [7]: acetyl-CoA metabolism	1	1	306	10	12312	-4.14	0.0	1.44	0.98	Pdk4
569	GO:0006541 [8]: glutamine metabolism	1	1	306	10	12312	-4.14	0.0	1.44	0.98	Glul
570	GO:0009250 [7]: glucan biosynthesis	1	1	306	10	12312	-4.14	0.0	1.44	0.98	Gys2
571	GO:0009719 [4]: response to endogenous stimulus	3	3	304	151	12171	-4.15	0.0	0.32	0.21	Acdc Ifi204 Pmaip1
572	GO:0016311 [7]: dephosphorylation	1	1	306	99	12223	-4.16	0.0	0.09	0.03	Ptprs
573	GO:0048232 [6]: male gamete generation	1	1	306	99	12223	-4.16	0.0	0.09	0.03	Hmga1
574	GO:0007283 [7]: spermatogenesis	1	1	306	99	12223	-4.16	0.0	0.09	0.03	Hmga1
575	GO:0016337 [5]: cell-cell adhesion	3	3	304	96	12226	-4.16	0.0	0.84	0.58	Cdh11 Cdh2 Clec7a
576	GO:0009117 [6]: nucleotide metabolism	3	3	304	145	12177	-4.17	0.0	0.35	0.23	Ak1 Cbr2 Enpp2
577	GO:0030005 [7]: di-, tri-valent inorganic cation homeostasis	2	2	305	46	12276	-4.17	0.0	1.12	0.77	Mt2 Pthlh
578	GO:0042110 [7]: T-cell activation	2	2	305	46	12276	-4.17	0.0	1.12	0.77	Cd1d1 Cxcl12
579	GO:0006470 [8]: protein amino acid dephosphorylation	1	1	306	97	12225	-4.18	0.0	0.09	0.03	Ptprs
580	GO:0008202 [6]: steroid metabolism	3	3	304	102	12220	-4.18	0.0	0.75	0.51	Cyp7b1 Hsd11b1 Sult1a1
581	GO:0008285 [6]: negative regulation of cell proliferation	2	2	305	48	12274	-4.2	0.0	1.07	0.72	Cav1 Pmaip1
582	GO:0042591 [7]: antigen presentation, exogenous antigen via MHC class II	1	1	306	11	12311	-4.2	0.0	1.36	0.91	H2-Eb1
583	GO:0045061 [6]: thymic T-cell selection	1	1	306	11	12311	-4.2	0.0	1.36	0.91	Cd1d1
584	GO:0045582 [7]: positive regulation of T-cell differentiation	1	1	306	11	12311	-4.2	0.0	1.36	0.91	Cd1d1
585	GO:0045935 [6]: positive regulation of nucleobase, nucleoside, nucleotide and nucleic acid metabolism	1	1	306	95	12227	-4.21	0.0	0.1	0.03	Ebf1
586	GO:0007276 [5]: gametogenesis	3	3	304	128	12194	-4.22	0.0	0.48	0.31	Cxcl12 Fst Hmga1
587	GO:0007243 [6]: protein kinase cascade	2	2	305	121	12201	-4.22	0.0	0.22	0.13	Acdc Cav1
588	GO:0016481 [7]: negative regulation of transcription	3	3	304	114	12208	-4.22	0.0	0.61	0.42	Hod Id1 id3
589	GO:0045941 [7]: positive regulation of transcription	1	1	306	94	12228	-4.22	0.0	0.1	0.03	Ebf1
590	GO:0045934 [6]: negative regulation of nucleobase, nucleoside, nucleotide and nucleic acid metabolism	3	3	304	119	12203	-4.22	0.0	0.56	0.38	Hod Id1 id3
591	GO:0042127 [5]: regulation of cell proliferation	3	3	304	126	12196	-4.23	0.0	0.49	0.32	Cav1 Col18a1 Pmaip1
592	GO:0051186 [5]: cofactor metabolism	3	3	304	126	12196	-4.23	0.0	0.49	0.32	Ak1 Cbr2 Pdk4
593	GO:0006875 [7]: metal ion homeostasis	2	2	305	51	12271	-4.24	0.0	0.99	0.67	Mt2 Pthlh
594	GO:0007179 [8]: transforming growth factor beta receptor signaling pathway	2	2	305	51	12271	-4.24	0.0	0.99	0.67	Fst Prss11
595	GO:0019751 [6]: polyol metabolism	1	1	306	12	12310	-4.26	0.0	1.29	0.88	Pck1
596	GO:0030203 [7]: glycosaminoglycan metabolism	1	1	306	12	12310	-4.26	0.0	1.29	0.88	Xlkd1
597	GO:0042593 [4]: glucose homeostasis	1	1	306	12	12310	-4.26	0.0	1.29	0.88	Acdc
598	GO:0045058 [5]: T-cell selection	1	1	306	12	12310	-4.26	0.0	1.29	0.88	Cd1d1
599	GO:0045621 [6]: positive regulation of lymphocyte differentiation	1	1	306	12	12310	-4.26	0.0	1.29	0.88	Cd1d1
600	GO:0046785 [8]: microtubule polymerization	1	1	306	12	12310	-4.26	0.0	1.29	0.88	Tuba1
601	GO:0001776 [5]: immune cell homeostasis	1	1	306	12	12310	-4.26	0.0	1.29	0.88	Pirb
602	GO:0006022 [6]: aminoglycan metabolism	1	1	306	12	12310	-4.26	0.0	1.29	0.88	Xlkd1
603	GO:0006071 [7]: glycerol metabolism	1	1	306	12	12310	-4.26	0.0	1.29	0.88	Pck1
604	GO:0006471 [8]: protein amino acid ADP-ribosylation	1	1	306	12	12310	-4.26	0.0	1.29	0.88	Art3
605	GO:0007160 [5]: cell-matrix adhesion	2	2	305	53	12269	-4.27	0.0	0.95	0.65	Itgbl1 Nid1
606	GO:0017015 [5]: regulation of transforming growth factor beta receptor signaling pathway	1	1	306	13	12309	-4.31	0.0	1.23	0.84	Prss11
607	GO:0018342 [9]: protein prenylation	1	1	306	13	12309	-4.31	0.0	1.23	0.84	Adamts5
608	GO:0019395 [7]: fatty acid oxidation	1	1	306	13	12309	-4.31	0.0	1.23	0.84	Acdc
609	GO:0030278 [6]: regulation of ossification	1	1	306	13	12309	-4.31	0.0	1.23	0.84	Ank
610	GO:0001839 [6]: neural plate morphogenesis	1	1	306	13	12309	-4.31	0.0	1.23	0.84	Twist1
611	GO:0001841 [6]: neural tube formation	1	1	306	13	12309	-4.31	0.0	1.23	0.84	Twist1
612	GO:0001843 [6]: neural tube closure	1	1	306	13	12309	-4.31	0.0	1.23	0.84	Twist1
613	GO:0007005 [6]: mitochondrion organization and biogenesis	1	1	306	13	12309	-4.31	0.0	1.23	0.84	Pmaip1
614	GO:0007281 [6]: germ cell development	1	1	306	13	12309	-4.31	0.0	1.23	0.84	Cxcl12
615	GO:0007420 [7]: brain development	2	2	305	57	12265	-4.31	0.0	0.86	0.59	Cxcl12 Nr2f1
616	GO:0006732 [6]: coenzyme metabolism	2	2	305	107	12215	-4.32	0.0	0.29	0.19	Cbr2 Pdk4
617	GO:0007178 [7]: transmembrane receptor protein serine/threonine kinase signaling pathway	2	2	305	60	12262	-4.33	0.0	0.81	0.55	Fst Prss11
618	GO:0019886 [6]: antigen processing, exogenous antigen via MHC class II	1	1	306	14	12308	-4.35	0.0	1.18	0.8	H2-Eb1
619	GO:0043284 [5]: biopolymer biosynthesis	1	1	306	14	12308	-4.35	0.0	1.18	0.8	Gys2
620	GO:0045580 [6]: regulation of T-cell differentiation	1	1	306	14	12308	-4.35	0.0	1.18	0.8	Cd1d1
621	GO:0046850 [5]: regulation of bone remodeling	1	1	306	14	12308	-4.35	0.0	1.18	0.8	Ank
622	GO:0000096 [6]: sulfur amino acid metabolism	1	1	306	14	12308	-4.35	0.0	1.18	0.8	Cdo1
623	GO:0000271 [6]: polysaccharide biosynthesis	1	1	306	14	12308	-4.35	0.0	1.18	0.8	Gys2
624	GO:0006486 [8]: protein amino acid glycosylation	2	2	305	64	12258	-4.37	0.0	0.74	0.5	Man1a St8sia4
625	GO:0043066 [7]: negative regulation of apoptosis	2	2	305	65	12257	-4.37	0.0	0.72	0.49	Angptl4 Snai2
626	GO:0030003 [6]: cation homeostasis	2	2	305	66	12256	-4.38	0.0	0.7	0.48	Mt2 Pthlh
627	GO:0043069 [6]: negative regulation of programmed cell death	2	2	305	66	12256	-4.38	0.0	0.7	0.48	Angptl4 Snai2
628	GO:0007156 [6]: homophilic cell adhesion	2	2	305	68	12254	-4.38	0.0	0.67	0.46	Cdh11 Cdh2
629	GO:0042475 [6]: odontogenesis (sensu Vertebrata)	1	1	306	15	12307	-4.39	0.0	1.12	0.77	Fst
630	GO:0042476 [5]: odontogenesis	1	1	306	15	12307	-4.39	0.0	1.12	0.77	Fst
631	GO:0046545 [5]: development of primary female sexual characteristics	1	1	306	15	12307	-4.39	0.0	1.12	0.77	Fst
632	GO:0046660 [4]: female sex differentiation	1	1	306	15	12307	-4.39	0.0	1.12	0.77	Fst
633	GO:0001838 [5]: embryonic epithelial tube formation	1	1	306	15	12307	-4.39	0.0	1.12	0.77	Twist1
634	GO:0006487 [9]: N-linked glycosylation	1	1	306	15	12307	-4.39	0.0	1.12	0.77	Man1a
635	GO:0008154 [6]: actin polymerization and/or depolymerization	1	1	306	15	12307	-4.39	0.0	1.12	0.77	Gsn
636	GO:0008585 [6]: female gonad development	1	1	306	15	12307	-4.39	0.0	1.12	0.77	Fst
637	GO:0045595 [4]: regulation of cell differentiation	2	2	305	67	12255	-4.39	0.0	0.69	0.47	Cd1d1 Fst
638	GO:0007218 [7]: neuropeptide signaling pathway	2	2	305	67	12255	-4.39	0.0	0.69	0.47	Gpr124 Penk1
639	GO:0009101 [7]: glycoprotein biosynthesis	2	2	305	69	12253	-4.39	0.0	0.66	0.45	Man1a St8sia4
640	GO:0007169 [7]: transmembrane receptor protein tyrosine kinase signaling pathway	2	2	305	93	12229	-4.39	0.0	0.39	0.26	Csf1r Plat
641	GO:0050801 [4]: ion homeostasis	2	2	305	70	12252	-4.39	0.0	0.64	0.45	Mt2 Pthlh
642	GO:0006873 [5]: cell ion homeostasis	2	2	305	70	12252	-4.39	0.0	0.64	0.45	Mt2 Pthlh
643	GO:0007417 [6]: central nervous system development	2	2	305	70	12252	-4.39	0.0	0.64	0.45	Cxcl12 Nr2f1
644	GO:0007610 [2]: behavior	2	2	305	90	12232	-4.4	0.0	0.42	0.27	Penk1 Ptn
645	GO:0009795 [4]: embryonic morphogenesis	2	2	305	88	12234	-4.41	0.0	0.44	0.28	Twist1 Vegfc
646	GO:0019725 [4]: cell homeostasis	2	2	305	83	12239	-4.41	0.0	0.48	0.32	Mt2 Pthlh
647	GO:0009100 [7]: glycoprotein metabolism	2	2	305	74	12248	-4.41	0.0	0.59	0.4	Man1a St8sia4
648	GO:0006725 [5]: aromatic compound metabolism	2	2	305	76	12246	-4.41	0.0	0.56	0.38	Ephx2 Indo
649	GO:0042770 [6]: DNA damage response, signal transduction	1	1	306	16	12306	-4.43	0.0	1.07	0.73	Ifi204
650	GO:0006769 [8]: nicotinamide metabolism	1	1	306	16	12306	-4.43	0.0	1.07	0.73	Cbr2
651	GO:0030855 [4]: epithelial cell differentiation	1	1	306	17	12305	-4.46	0.0	1.03	0.69	Pthlh
652	GO:0042088 [7]: T-helper 1 type immune response	1	1	306	17	12305	-4.46	0.0	1.03	0.69	Cd1d1
653	GO:0045619 [5]: regulation of lymphocyte differentiation	1	1	306	17	12305	-4.46	0.0	1.03	0.69	Cd1d1
654	GO:0007612 [4]: learning	1	1	306	17	12305	-4.46	0.0	1.03	0.69	Ptn
655	GO:0015749 [6]: monosaccharide transport	1	1	306	18	12304	-4.49	0.0	0.98	0.67	Acdc
656	GO:0015758 [8]: glucose transport	1	1	306	18	12304	-4.49	0.0	0.98	0.67	Acdc
657	GO:0019362 [7]: pyridine nucleotide metabolism	1	1	306	18	12304	-4.49	0.0	0.98	0.67	Cbr2
658	GO:0050767 [4]: regulation of neurogenesis	1	1	306	18	12304	-4.49	0.0	0.98	0.67	Sema3a
659	GO:0006826 [9]: iron ion transport	1	1	306	18	12304	-4.49	0.0	0.98	0.67	Heph
660	GO:0007423 [7]: sensory organ development	1	1	306	18	12304	-4.49	0.0	0.98	0.67	Crym
661	GO:0008645 [7]: hexose transport	1	1	306	18	12304	-4.49	0.0	0.98	0.67	Acdc
662	GO:0009967 [5]: positive regulation of signal transduction	1	1	306	19	12303	-4.52	0.0	0.94	0.65	Acdc
663	GO:0019221 [6]: cytokine and chemokine mediated signaling pathway	1	1	306	19	12303	-4.52	0.0	0.94	0.65	Pirb
664	GO:0042087 [6]: cell-mediated immune response	1	1	306	19	12303	-4.52	0.0	0.94	0.65	Cd1d1
665	GO:0046456 [8]: icosanoid biosynthesis	1	1	306	19	12303	-4.52	0.0	0.94	0.65	Ptgs1
666	GO:0006874 [8]: calcium ion homeostasis	1	1	306	19	12303	-4.52	0.0	0.94	0.65	Pthlh
667	GO:0007185 [7]: transmembrane receptor protein tyrosine phosphatase signaling pathway	1	1	306	19	12303	-4.52	0.0	0.94	0.65	Ptprs
668	GO:0007223 [7]: frizzled-2 signaling pathway	1	1	306	19	12303	-4.52	0.0	0.94	0.65	Wnt10a
669	GO:0000165 [7]: MAPKKK cascade	1	1	306	70	12252	-4.52	0.0	0.19	0.11	Cav1
670	GO:0042098 [6]: T-cell proliferation	1	1	306	20	12302	-4.54	0.0	0.91	0.62	Cxcl12
671	GO:0051241 [5]: negative regulation of organismal physiological process	1	1	306	20	12302	-4.54	0.0	0.91	0.62	Cav1
672	GO:0051258 [7]: protein polymerization	1	1	306	20	12302	-4.54	0.0	0.91	0.62	Tuba1
673	GO:0007269 [4]: neurotransmitter secretion	1	1	306	20	12302	-4.54	0.0	0.91	0.62	Fcgr3
674	GO:0009064 [7]: glutamine family amino acid metabolism	1	1	306	20	12302	-4.54	0.0	0.91	0.62	Glul
675	GO:0009072 [6]: aromatic amino acid family metabolism	1	1	306	20	12302	-4.54	0.0	0.91	0.62	Indo
676	GO:0030705 [6]: cytoskeleton-dependent intracellular transport	1	1	306	67	12255	-4.56	0.0	0.21	0.12	Tuba1
677	GO:0016485 [8]: protein processing	1	1	306	21	12301	-4.56	0.0	0.87	0.6	Cpe
678	GO:0030217 [5]: T-cell differentiation	1	1	306	21	12301	-4.56	0.0	0.87	0.6	Cd1d1
679	GO:0045596 [5]: negative regulation of cell differentiation	1	1	306	21	12301	-4.56	0.0	0.87	0.6	Fst
680	GO:0006497 [8]: protein lipidation	1	1	306	21	12301	-4.56	0.0	0.87	0.6	Adamts5
681	GO:0006733 [7]: oxidoreduction coenzyme metabolism	1	1	306	21	12301	-4.56	0.0	0.87	0.6	Cbr2
682	GO:0007018 [7]: microtubule-based movement	1	1	306	65	12257	-4.58	0.0	0.22	0.13	Tuba1
683	GO:0030900 [8]: forebrain development	1	1	306	22	12300	-4.58	0.0	0.84	0.58	Nr2f1
684	GO:0042158 [7]: lipoprotein biosynthesis	1	1	306	22	12300	-4.58	0.0	0.84	0.58	Adamts5
685	GO:0045137 [4]: development of primary sexual characteristics	1	1	306	22	12300	-4.58	0.0	0.84	0.58	Fst
686	GO:0050870 [8]: positive regulation of T-cell activation	1	1	306	22	12300	-4.58	0.0	0.84	0.58	Cd1d1
687	GO:0008406 [5]: gonad development	1	1	306	22	12300	-4.58	0.0	0.84	0.58	Fst
688	GO:0006163 [7]: purine nucleotide metabolism	1	1	306	63	12259	-4.59	0.0	0.23	0.14	Ak1
689	GO:0006690 [7]: icosanoid metabolism	1	1	306	23	12299	-4.6	0.0	0.81	0.55	Ptgs1
690	GO:0019748 [4]: secondary metabolism	1	1	306	24	12298	-4.62	0.0	0.78	0.53	Aldh1a7
691	GO:0030155 [4]: regulation of cell adhesion	1	1	306	24	12298	-4.62	0.0	0.78	0.53	Tnxb
692	GO:0006305 [7]: DNA alkylation	1	1	306	24	12298	-4.62	0.0	0.78	0.53	Il1rl1
693	GO:0006306 [4]: DNA methylation	1	1	306	24	12298	-4.62	0.0	0.78	0.53	Il1rl1
694	GO:0009888 [5]: histogenesis	1	1	306	60	12262	-4.62	0.0	0.25	0.16	Mmp13
695	GO:0006818 [5]: hydrogen transport	1	1	306	60	12262	-4.62	0.0	0.25	0.16	Tnni2
696	GO:0009259 [7]: ribonucleotide metabolism	1	1	306	59	12263	-4.63	0.0	0.26	0.16	Ak1
697	GO:0016044 [5]: membrane organization and biogenesis	1	1	306	26	12296	-4.64	0.0	0.72	0.49	Pmaip1
698	GO:0006979 [5]: response to oxidative stress	1	1	306	26	12296	-4.64	0.0	0.72	0.49	Gpx3
699	GO:0007249 [7]: I-kappaB kinase/NF-kappaB cascade	1	1	306	26	12296	-4.64	0.0	0.72	0.49	Acdc
700	GO:0030326 [6]: embryonic limb morphogenesis	1	1	306	27	12295	-4.66	0.0	0.7	0.48	Twist1
701	GO:0035113 [5]: embryonic appendage morphogenesis	1	1	306	27	12295	-4.66	0.0	0.7	0.48	Twist1
702	GO:0046916 [8]: transition metal ion homeostasis	1	1	306	27	12295	-4.66	0.0	0.7	0.48	Mt2
703	GO:0007611 [3]: learning and/or memory	1	1	306	27	12295	-4.66	0.0	0.7	0.48	Ptn
704	GO:0009150 [8]: purine ribonucleotide metabolism	1	1	306	54	12268	-4.67	0.0	0.3	0.19	Ak1
705	GO:0006304 [6]: DNA modification	1	1	306	28	12294	-4.67	0.0	0.67	0.46	Il1rl1
706	GO:0006767 [6]: water-soluble vitamin metabolism	1	1	306	28	12294	-4.67	0.0	0.67	0.46	Cbr2
707	GO:0007422 [6]: peripheral nervous system development	1	1	306	28	12294	-4.67	0.0	0.67	0.46	Crym
708	GO:0035107 [4]: appendage morphogenesis	1	1	306	29	12293	-4.67	0.0	0.65	0.45	Twist1
709	GO:0035108 [5]: limb morphogenesis	1	1	306	29	12293	-4.67	0.0	0.65	0.45	Twist1
710	GO:0042157 [7]: lipoprotein metabolism	1	1	306	29	12293	-4.67	0.0	0.65	0.45	Adamts5
711	GO:0045597 [5]: positive regulation of cell differentiation	1	1	306	29	12293	-4.67	0.0	0.65	0.45	Cd1d1
712	GO:0050863 [7]: regulation of T-cell activation	1	1	306	30	12292	-4.69	0.0	0.63	0.43	Cd1d1
713	GO:0046651 [5]: lymphocyte proliferation	1	1	306	31	12291	-4.69	0.0	0.61	0.41	Cxcl12
714	GO:0045786 [7]: negative regulation of cell cycle	1	1	306	49	12273	-4.69	0.0	0.34	0.23	Cdkn2b
715	GO:0046483 [5]: heterocycle metabolism	1	1	306	49	12273	-4.69	0.0	0.34	0.23	Indo
716	GO:0009451 [6]: RNA modification	1	1	306	51	12271	-4.69	0.0	0.32	0.21	Apobec2
717	GO:0030333 [5]: antigen processing	1	1	306	50	12272	-4.69	0.0	0.33	0.22	H2-Eb1
718	GO:0006916 [8]: anti-apoptosis	1	1	306	50	12272	-4.69	0.0	0.33	0.22	Snai2
719	GO:0050867 [6]: positive regulation of cell activation	1	1	306	32	12290	-4.7	0.0	0.59	0.4	Cd1d1
720	GO:0051251 [7]: positive regulation of lymphocyte activation	1	1	306	32	12290	-4.7	0.0	0.59	0.4	Cd1d1
721	GO:0016125 [6]: sterol metabolism	1	1	306	48	12274	-4.7	0.0	0.35	0.23	Cyp7b1
722	GO:0006790 [5]: sulfur metabolism	1	1	306	48	12274	-4.7	0.0	0.35	0.23	Cdo1
723	GO:0009141 [7]: nucleoside triphosphate metabolism	1	1	306	48	12274	-4.7	0.0	0.35	0.23	Ak1
724	GO:0048468 [3]: cell development	1	1	306	33	12289	-4.7	0.0	0.57	0.38	Col18a1
725	GO:0030098 [4]: lymphocyte differentiation	1	1	306	47	12275	-4.7	0.0	0.37	0.24	Cd1d1
726	GO:0046903 [3]: secretion	1	1	306	47	12275	-4.7	0.0	0.37	0.24	Fcgr3
727	GO:0008284 [6]: positive regulation of cell proliferation	1	1	306	47	12275	-4.7	0.0	0.37	0.24	Col18a1
728	GO:0007548 [3]: sex differentiation	1	1	306	35	12287	-4.7	0.0	0.53	0.35	Fst
729	GO:0046034 [6]: ATP metabolism	1	1	306	34	12288	-4.71	0.0	0.55	0.37	Ak1
730	GO:0008632 [7]: apoptotic program	1	1	306	38	12284	-4.71	0.0	0.48	0.31	Pmaip1
731	GO:0001654 [5]: eye morphogenesis	1	1	306	45	12277	-4.72	0.0	0.39	0.26	Mrg1
732	GO:0008203 [7]: cholesterol metabolism	1	1	306	45	12277	-4.72	0.0	0.39	0.26	Cyp7b1
733	GO:0000041 [8]: transition metal ion transport	1	1	306	36	12286	-4.72	0.0	0.51	0.34	Heph
734	GO:0050865 [5]: regulation of cell activation	1	1	306	44	12278	-4.72	0.0	0.4	0.26	Cd1d1
735	GO:0051249 [6]: regulation of lymphocyte activation	1	1	306	44	12278	-4.72	0.0	0.4	0.26	Cd1d1
736	GO:0009144 [8]: purine nucleoside triphosphate metabolism	1	1	306	44	12278	-4.72	0.0	0.4	0.26	Ak1
737	GO:0051094 [4]: positive regulation of development	1	1	306	40	12282	-4.72	0.0	0.45	0.29	Cd1d1
738	GO:0040029 [3]: regulation of gene expression, epigenetic	1	1	306	41	12281	-4.72	0.0	0.44	0.28	Il1rl1
739	GO:0006800 [5]: oxygen and reactive oxygen species metabolism	1	1	306	41	12281	-4.72	0.0	0.44	0.28	Gpx3
740	GO:0009199 [8]: ribonucleoside triphosphate metabolism	1	1	306	42	12280	-4.72	0.0	0.43	0.28	Ak1
741	GO:0009205 [9]: purine ribonucleoside triphosphate metabolism	1	1	306	42	12280	-4.72	0.0	0.43	0.28	Ak1
