# Supplementary material for: A genomic analysis of mouse models of breast cancer reveals molecular features of mouse models and relationships to human breast cancer
Source: Breast Cancer Res. 2014 Jun 5;16(3):R59. doi: 10.1186/bcr3672 (PMC4078930; doi:10.1186/bcr3672)
Supplement: Additional file 6 — Fold change for genes in clusters 1-4 from the manuscript and the gene ontology associated with each cluster. [file bcr3672-S6.zip › AdditionalFile6/Cluster4/Cluster4UpregulatedGenesgather_kegg_121108.txt]

#	Annotation	Total Genes With Ann	Your Genes (With Ann)	Your Genes (No Ann)	Genome (With Ann)	Genome (No Ann)	ln(Bayes factor)	neg ln(p value)	FE: neg ln(p value)	FE: neg ln(FDR)	Genes
1	path:mmu04610: Complement and coagulation cascades	13	13	93	55	2358	8.32	11.06	12.78	8.51	Adn C1qa C1qb C1qg C1r C1s F13a1 H2-Bf Kng1 Plat Serpine1 Serping1 Thbd
2	path:mmu04060: Cytokine-cytokine receptor interaction	24	24	82	216	2197	6.11	10.37	10.36	6.78	Ccl11 Ccl12 Ccl5 Ccl6 Ccl7 Ccl8 Ccl9 Ccr1 Ccr2 Csf1r Cxcl10 Cxcl12 Cxcl13 Cxcl14 Cxcl2 Cxcl4 Cxcl5 Cxcl7 Cxcl9 Il2rg Il7r Inhba Tslp Vegfc
3	path:mmu04080: Neuroactive ligand-receptor interaction	1	1	105	277	2136	5.42	9.45	0.0	0.0	Edg2
4	path:mmu04512: ECM-receptor interaction	12	12	94	72	2341	4.44	8.76	8.83	5.65	Cd36 Col1a1 Col1a2 Col3a1 Col4a2 Col5a1 Col5a2 Fndc1 Lamb1-1 Sdc1 Thbs2 Tnxb
5	path:mmu04010: MAPK signaling pathway	1	1	105	230	2183	3.38	7.64	0.0	0.0	Mef2c
6	path:mmu00500: Starch and sucrose metabolism	4	4	102	26	2387	-1.04	0.0	3.35	0.53	Amy1 Enpp2 Pygl Pygm
7	path:mmu04510: Focal adhesion	14	14	92	200	2213	-1.11	0.0	2.8	0.53	Actn2 Actn3 Cav1 Ccnd2 Col1a1 Col1a2 Col3a1 Col4a2 Col5a1 Col5a2 Lamb1-1 Thbs2 Tnxb Vegfc
8	path:mmu00760: Nicotinate and nicotinamide metabolism	5	5	101	46	2367	-1.46	0.0	2.8	0.53	Aox1 Bst1 Enpp2 Nnmt Vnn1
9	path:mmu00380: Tryptophan metabolism	6	6	100	69	2344	-1.76	0.0	2.38	0.53	Aoc3 Aox1 Cyp2e1 Cyp4b1 Cyp7b1 Indo
10	path:mmu00350: Tyrosine metabolism	4	4	102	36	2377	-1.82	0.0	2.47	0.53	Adh1 Aoc3 Aox1 Cyp7b1
11	path:mmu04020: Calcium signaling pathway	4	4	102	177	2236	-1.88	0.0	0.05	0.0	Bst1 Pygl Pygm Tnnc2
12	path:mmu04530: Tight junction	2	2	104	121	2292	-1.97	0.0	0.03	0.0	Actn2 Actn3
13	path:mmu00550: Peptidoglycan biosynthesis	1	1	105	1	2412	-2.11	0.0	2.5	0.53	Glul
14	path:mmu00627: 1,4-Dichlorobenzene degradation	1	1	105	1	2412	-2.11	0.0	2.5	0.53	Cyp7b1
15	path:mmu00791: Atrazine degradation	1	1	105	1	2412	-2.11	0.0	2.5	0.53	Apobec2
16	path:mmu00190: Oxidative phosphorylation	2	2	104	113	2300	-2.19	0.0	0.04	0.0	Cox6a2 Cox8b
17	path:mmu00910: Nitrogen metabolism	2	2	104	12	2401	-2.29	0.0	2.16	0.53	Car3 Glul
18	path:mmu00960: Alkaloid biosynthesis II	2	2	104	12	2401	-2.29	0.0	2.16	0.53	Aoc3 Ces3
19	path:mmu00624: 1- and 2-Methylnaphthalene degradation	2	2	104	12	2401	-2.29	0.0	2.16	0.53	Adh1 Cyp7b1
20	path:mmu00010: Glycolysis / Gluconeogenesis	4	4	102	46	2367	-2.33	0.0	1.85	0.4	Adh1 Eno3 Fbp2 Pgam2
21	path:mmu00230: Purine metabolism	2	2	104	106	2307	-2.38	0.0	0.05	0.0	Ak1 Enpp2
22	path:mmu00770: Pantothenate and CoA biosynthesis	2	2	104	14	2399	-2.48	0.0	1.94	0.4	Enpp2 Vnn1
23	path:mmu00561: Glycerolipid metabolism	3	3	103	32	2381	-2.54	0.0	1.71	0.35	Adh1 Akr1b8 Lpl
24	path:mmu00361: gamma-Hexachlorocyclohexane degradation	3	3	103	36	2377	-2.7	0.0	1.49	0.35	Cyp2e1 Cyp4b1 Cyp7b1
25	path:mmu00830: Retinol metabolism	1	1	105	3	2410	-2.72	0.0	1.84	0.4	Aldh1a1
26	path:mmu00360: Phenylalanine metabolism	2	2	104	19	2394	-2.83	0.0	1.51	0.35	Aoc3 Cyp7b1
27	path:mmu04310: Wnt signaling pathway	5	5	101	136	2277	-2.85	0.0	0.33	0.18	Ccnd2 Dkk2 Fosl1 Sfrp2 Wnt10a
28	path:mmu04910: Insulin signaling pathway	5	5	101	128	2285	-2.9	0.0	0.4	0.2	Fbp2 Pck1 Pygl Pygm Sorbs1
29	path:mmu04520: Adherens junction	4	4	102	70	2343	-2.92	0.0	0.97	0.35	Actn2 Actn3 Snai2 Sorbs1
30	path:mmu04620: Toll-like receptor signaling pathway	3	3	103	91	2322	-3.03	0.0	0.27	0.15	Ccl5 Cxcl10 Cxcl9
31	path:mmu00120: Bile acid biosynthesis	2	2	104	24	2389	-3.05	0.0	1.21	0.35	Adh1 Cyp7b1
32	path:mmu00340: Histidine metabolism	2	2	104	24	2389	-3.05	0.0	1.21	0.35	Aoc3 Cyp7b1
33	path:mmu00071: Fatty acid metabolism	3	3	103	51	2362	-3.06	0.0	0.92	0.35	Adh1 Cyp2e1 Cyp4b1
34	path:mmu04540: Gap junction	3	3	103	81	2332	-3.12	0.0	0.36	0.2	Edg2 Prkg2 Tuba1
35	path:mmu00780: Biotin metabolism	1	1	105	6	2407	-3.15	0.0	1.35	0.35	6530401D17Rik
36	path:mmu00643: Styrene degradation	1	1	105	6	2407	-3.15	0.0	1.35	0.35	Cyp7b1
37	path:mmu00564: Glycerophospholipid metabolism	1	1	105	52	2361	-3.2	0.0	0.11	0.02	Pla2g7
38	path:mmu00150: Androgen and estrogen metabolism	2	2	104	30	2383	-3.22	0.0	0.93	0.35	Cyp7b1 Hsd11b1
39	path:mmu00590: Prostaglandin and leukotriene metabolism	2	2	104	31	2382	-3.24	0.0	0.9	0.35	Cbr2 Ptgs1
40	path:mmu00620: Pyruvate metabolism	2	2	104	31	2382	-3.24	0.0	0.9	0.35	Akr1b8 Pck1
41	path:mmu00625: Tetrachloroethene degradation	1	1	105	7	2406	-3.24	0.0	1.23	0.35	Ephx2
42	path:mmu00260: Glycine, serine and threonine metabolism	2	2	104	32	2381	-3.26	0.0	0.86	0.35	Aoc3 Phgdh
43	path:mmu00480: Glutathione metabolism	2	2	104	34	2379	-3.29	0.0	0.79	0.32	Gpx3 Gstm2
44	path:mmu00330: Arginine and proline metabolism	2	2	104	35	2378	-3.3	0.0	0.76	0.31	Aoc3 Ckm
45	path:mmu00051: Fructose and mannose metabolism	2	2	104	36	2377	-3.31	0.0	0.73	0.31	Akr1b8 Fbp2
46	path:mmu00920: Sulfur metabolism	1	1	105	8	2405	-3.32	0.0	1.14	0.35	Sult1a1
47	path:mmu04340: Hedgehog signaling pathway	2	2	104	49	2364	-3.35	0.0	0.44	0.2	Gas1 Wnt10a
48	path:mmu00400: Phenylalanine, tyrosine and tryptophan biosynthesis	1	1	105	9	2404	-3.38	0.0	1.05	0.35	Eno3
49	path:mmu00750: Vitamin B6 metabolism	1	1	105	9	2404	-3.38	0.0	1.05	0.35	Aox1
50	path:mmu00310: Lysine degradation	1	1	105	43	2370	-3.4	0.0	0.16	0.06	6530401D17Rik
51	path:mmu00040: Pentose and glucuronate interconversions	1	1	105	10	2403	-3.43	0.0	0.97	0.35	Akr1b8
52	path:mmu00626: Nitrobenzene degradation	1	1	105	10	2403	-3.43	0.0	0.97	0.35	Cyp7b1
53	path:mmu00680: Methane metabolism	1	1	105	10	2403	-3.43	0.0	0.97	0.35	Cyp7b1
54	path:mmu05060: Prion disease	1	1	105	10	2403	-3.43	0.0	0.97	0.35	Lamb1-1
55	path:mmu00363: Bisphenol A degradation	1	1	105	10	2403	-3.43	0.0	0.97	0.35	Cyp7b1
56	path:mmu00940: Stilbene, coumarine and lignin biosynthesis	1	1	105	11	2402	-3.48	0.0	0.91	0.35	Cyp7b1
57	path:mmu00740: Riboflavin metabolism	1	1	105	11	2402	-3.48	0.0	0.91	0.35	Enpp2
58	path:mmu00930: Caprolactam degradation	1	1	105	11	2402	-3.48	0.0	0.91	0.35	Vnn1
59	path:mmu00140: C21-Steroid hormone metabolism	1	1	105	12	2401	-3.51	0.0	0.85	0.35	Hsd11b1
60	path:mmu00670: One carbon pool by folate	1	1	105	12	2401	-3.51	0.0	0.85	0.35	Fthfd
61	path:mmu00100: Biosynthesis of steroids	1	1	105	15	2398	-3.59	0.0	0.7	0.29	Cyp7b1
62	path:mmu00280: Valine, leucine and isoleucine degradation	1	1	105	31	2382	-3.6	0.0	0.29	0.15	Aox1
63	path:mmu00410: beta-Alanine metabolism	1	1	105	16	2397	-3.61	0.0	0.65	0.27	Aoc3
64	path:mmu00251: Glutamate metabolism	1	1	105	18	2395	-3.64	0.0	0.58	0.24	Glul
65	path:mmu00220: Urea cycle and metabolism of amino groups	1	1	105	19	2394	-3.64	0.0	0.55	0.24	Ckm
66	path:mmu00903: Limonene and pinene degradation	1	1	105	19	2394	-3.64	0.0	0.55	0.24	Cyp7b1
67	path:mmu00710: Carbon fixation	1	1	105	19	2394	-3.64	0.0	0.55	0.24	Fbp2
68	path:mmu00510: N-Glycan biosynthesis	1	1	105	26	2387	-3.65	0.0	0.37	0.2	Man1a
69	path:mmu00052: Galactose metabolism	1	1	105	25	2388	-3.65	0.0	0.39	0.2	Akr1b8
70	path:mmu00030: Pentose phosphate pathway	1	1	105	21	2392	-3.65	0.0	0.49	0.2	Fbp2
71	path:mmu05010: Alzheimer's disease	1	1	105	22	2391	-3.66	0.0	0.46	0.2	Lpl
72	path:mmu00020: Citrate cycle (TCA cycle)	1	1	105	23	2390	-3.66	0.0	0.44	0.2	Pck1
