# Supplementary material for: A genomic analysis of mouse models of breast cancer reveals molecular features of mouse models and relationships to human breast cancer
Source: Breast Cancer Res. 2014 Jun 5;16(3):R59. doi: 10.1186/bcr3672 (PMC4078930; doi:10.1186/bcr3672)
Supplement: Additional file 6 — Fold change for genes in clusters 1-4 from the manuscript and the gene ontology associated with each cluster. [file bcr3672-S6.zip › AdditionalFile6/Cluster4/Cluster4UpregulatedGenesgather_transfac_121108.txt]

#	Annotation	Total Genes With Ann	Your Genes (With Ann)	Your Genes (No Ann)	Genome (With Ann)	Genome (No Ann)	ln(Bayes factor)	neg ln(p value)	FE: neg ln(p value)	FE: neg ln(FDR)	Genes
1	V$NRF2_01: nuclear respiratory factor 2	28	28	325	2668	13150	8.52	11.93	0.0	0.0	9030408N13Rik Akr1b8 Art3 C1qb Cd48 Cdh2 Col4a2 Col7a1 Ctsk Cxcl14 Gjb4 Hdgfrp2 Hod Il2rg Itm2a Mmd Mmp3 Mrg1 Ms4a11 Ms4a6d Ndrg4 Olfm1 Phgdh Prss19 Sema3a Serpine1 Slc16a3 Tcap
2	V$SRF_C: serum response factor	30	30	323	503	15315	7.59	11.93	13.03	7.21	Acta1 Amy1 Aoc3 Aspa C1qb Cbr2 Ckm Clec7a Col1a1 Col6a1 Cxcl4 Cxcl7 Fosl1 Glipr1 Hsd11b1 Il1rl1 Indo Ldb3 Lox Loxl1 Lpd Mylpf Postn Rarres2 Rbp4 Sdc1 Tagln Timp2 Timp3 Xlkd1
3	V$GABP_B: GA binding protein	9	9	344	1365	14453	7.16	11.01	0.0	0.0	Col4a2 Col7a1 Fcna Hod Id4 Man1a Mmd Pmp22 Tcap
4	V$DEAF1_01	39	39	314	3098	12720	6.01	10.22	0.0	0.0	Actn3 Bnip2 Cbr2 Cd1d1 Cd48 Cd83 Cidec Col1a1 Cpxm1 Cxcl2 Cxcl4 Dgat2 Ephx2 Fbn1 Fosl1 Fst Gem Gpr124 Hod Lgals1 Loxl1 Mcpt5 Mlf1 Mrg1 Mt2 Pmp22 Saa3 Sdc1 Sfrp2 Six1 Sorbs1 Tmsb10 Tnfaip2 Tnfaip6 Tpm1 Tpm2 Twist1 Vegfc Zfhx1b
5	V$E12_Q6	60	60	293	4159	11659	5.47	9.33	0.0	0.0	Acta1 Aox1 Apobec2 Areg Bnc1 Bst1 C1qa Cbr2 Ccl12 Ccr1 Cd48 Cdh2 Ckm Clec4n Cmkor1 Col18a1 Col1a2 Coro1a Cpa3 Cpe Cpxm1 Cxcl13 Cxcl14 Cxcl2 Cxcl4 Cyp2e1 Eno3 Fbn1 Fhl1 Gys2 Hmga1 Hsd11b1 Il2rg Indo Inmt Lzp-s Mef2c Mmp2 Ms4a1 Mt2 Mylpf Nid1 Npl Pcolce Plat Pou2af1 Pp11r Prg1 Procr Pvalb Pygl Rgs16 S3-12 Serpinf1 Sncg Sult1a1 Tnnc2 Tpm1 Tpm2 Tyrobp
6	V$MAZ_Q6	278	278	75	10993	4825	4.58	8.56	9.52	4.39	2310001N14Rik 5830472H07Rik 9030408N13Rik Acta1 Actn2 Actn3 Adamts4 Adn Adpn Ak1 Akr1b8 Aldh1a7 Ank Antxr1 Aoc3 Aox1 Apobec2 Aqp1 Areg Arhgdib Art3 Asb5 Aspa Axl BC014699 Bnc1 Bnip2 Bst1 C1qa C1qb C1qg C1qr1 C1r C1s Car3 Casq1 Cav1 Cbr2 Ccl11 Ccl12 Ccl7 Ccnd2 Ccr1 Ccr2 Cd163 Cd1d1 Cd302 Cd34 Cd52 Cd83 Cdh2 Cdkn2b Cdo1 Ces3 Chst1 Cidea Cidec Ckm Ckmt2 Clec4d Clec7a Cmkor1 Col18a1 Col1a1 Col1a2 Col…
7	V$HFH3_01: HFH-3 (HNF3/fork head homolog 3)	130	130	223	7421	8397	4.42	8.28	0.0	0.0	Actn2 Adh1 Adpn Akr1b8 Amy1 Ank Ankrd1 Arhgdib Asb5 Axl Bst1 Car3 Cav1 Ccl11 Ccl7 Ccr1 Ccr2 Cd302 Cd34 Cd36 Cd52 Cd53 Cdh11 Cdkn2b Ces3 Chst1 Cidec Ckm Cnn1 Col1a2 Col3a1 Col5a2 Cox6a2 Cpa3 Crym Csrp3 Ctss Cxcl13 Cxcl5 Cyp2e1 Cyp7b1 Dpt Ecm1 Efemp1 Enpp2 Fabp4 Fbln1 Fcgr3 Fcna Gas1 Gbp1 Gjb4 Glipr1 Glul Gp38 Gpnmb Gstm2 Gys2 Gzmd Gzmf Has2 Hdgfrp2 Hod Hsd11b1 Id1 Il1rl1 Il2rg Il7r Islr Klf4 Lum L…
8	V$YY1_02: Yin and Yang 1	17	17	336	1674	14144	3.94	7.91	0.0	0.0	Antxr1 Cav1 Cd302 Chst1 Cox6a2 Ctsk Hmga1 Lpd Ly6a Matn2 Pfn2 Pgcp Prg1 Pvalb S100a9 S3-12 Saa3
9	V$SP3_Q3	265	265	88	10448	5370	3.76	7.67	8.62	3.89	2310001N14Rik 5830472H07Rik 9030611N15Rik Abca8a Acta1 Actn2 Actn3 Adamts4 Adh1 Adn Adpn Ak1 Akr1b8 Aldh1a1 Aldh1a7 Ankrd1 Antxr1 Aoc3 Apobec2 Aqp1 Areg Arhgdib Art3 Asb5 Aspn Axl BC014699 Bnip2 Bst1 C1qb C1qg C1qr1 C1r Car3 Casq1 Cav1 Cbr2 Ccl11 Ccl12 Ccl7 Ccnd2 Ccr1 Ccr2 Cd1d1 Cd302 Cd34 Cd83 Cdh2 Cdkn2b Cdo1 Ces3 Chst1 Cidec Ckm Clec4d Clec4n Cmkor1 Cnn1 Col18a1 Col1a1 Col1a2 Col4a2 Col5a1 Col…
10	V$SRF_Q6: serum response factor	40	40	313	985	14833	3.09	6.92	8.26	3.82	Acta1 Actn3 Amy1 Asb5 Aspa C1qb Cbr2 Ckm Clec7a Col1a1 Col6a1 Cxcl4 Cxcl5 Cxcl7 Dkk2 Elovl3 Eno3 Fosl1 Glipr1 Hsd11b1 Indo Islr Lamb1-1 Ldb3 Lox Lpd Mylpf Nnat Pappa Plac8 Postn Pygl Rarres2 Rbp4 Sdc1 Tagln Timp2 Tpm2 Wnt10a Xlkd1
11	V$FREAC7_01: Fork head RElated ACtivator-7	112	112	241	6406	9412	2.9	6.68	0.0	0.0	Adh1 Adpn Ak1 Akr1b8 Amy1 Ank Ankrd1 Arhgdib Art3 Aspa Aspn Bnip2 Bst1 Car3 Cav1 Cd163 Cd1d1 Cd302 Cd34 Cd36 Cd52 Cdh11 Cidea Cidec Clec4d Col1a1 Col1a2 Col3a1 Col5a2 Cox6a2 Cpa3 Csf1r Cspg2 Ctla2a Cxcl13 Cxcl5 Cxcl7 Dcn Enpep Enpp2 Fabp4 Fbln1 Fcgr3 Fcna Fhl1 Fndc1 Fscn1 Gbp1 Gjb4 Glipr1 Gp38 Gpnmb Has2 Hdgfrp2 Heph Hnmt Id1 Ifi27 Il1rl1 Il2rg Il7r Indo Inhba Klf4 Loxl1 Lpl Lum Ly6a Ly6c Ly86 Ly…
12	V$NFMUE1_Q6	2	2	351	578	15240	2.68	6.45	0.0	0.0	Hmga1 Pfn2
13	V$NRF1_Q6	5	5	348	791	15027	2.36	6.11	0.0	0.0	Apobec2 Bnip2 Ly86 Ms4a4b Nnat
14	V$HFH8_01: HNF-3/Fkh Homolog-8	33	33	320	2390	13428	1.83	5.57	0.0	0.0	Adh1 Arhgdib Bst1 Car3 Cav1 Cxcl5 Dcn Enpp2 Fabp4 Fcgr3 Gbp1 Gjb4 Gpnmb Has2 Hdgfrp2 Ifi27 Il1rl1 Il2rg Il7r Klf4 Loxl1 Ly6a Mef2c Mest Mmp13 Ms4a6b Nov Orm1 Phgdh Prg4 Smpx Steap Vnn1
15	V$PEBP_Q6	116	116	237	4059	11759	1.68	5.36	6.38	2.35	2310001N14Rik 5830472H07Rik 9030611N15Rik Abcb1b Acta1 Actn3 Adn Ak1 Aldh1a7 Ankrd1 Antxr1 Bnip2 C1qb C1qg C1qr1 Casq1 Cbr2 Ccl12 Ccl7 Ccnd2 Ccr1 Cd53 Cdh11 Cidec Clec4n Cmkor1 Col18a1 Col6a1 Colec12 Cspg2 Csrp3 Ctla2a Cxcl13 Cxcl4 Cxcl7 Cyp4b1 Dkk2 Dpt Ebf1 Efemp1 Emp3 Eno3 F13a1 Fabp4 Fbn1 Fhl1 Fndc1 Fscn1 Fthfd Gbp1 Gem Gjb4 Gpnmb Gpx3 Gstm2 Gys2 Gzmf Has2 Hdgfrp2 Hsd11b1 Id1 Il1rl1 Il2rg Indo…
16	V$SREBP1_Q6	143	143	210	5207	10611	1.64	5.3	6.29	2.35	2310001N14Rik 5830472H07Rik 9030611N15Rik Abcb1b Acta1 Adh1 Adn Ak1 Akr1b8 Antxr1 BC014699 C1qa C1s Car3 Ccl11 Cd36 Cd83 Cdkn2b Cdo1 Cidec Ckm Ckmt2 Cnn1 Col18a1 Col1a1 Col1a2 Col5a1 Col7a1 Cox6a2 Cox8b Cpxm1 Crym Csf1r Cspg2 Csrp3 Cxcl12 Cxcl7 Dio2 Dkk2 Dpysl3 Edg2 Elovl3 Emp3 Eno3 F13a1 Fbn1 Fbp2 Fcgr3 Fosl1 Fscn1 Fst Fthfd Gbp1 Gem Gp38 Gpx3 Gstm2 Hmga2 Ifi27 Igfbp6 Il1rl1 Indo Irg1 Itm2a Ldb3…
17	V$E2F1_Q3_01	73	73	280	4378	11440	1.58	5.24	0.0	0.0	9030408N13Rik Actn2 Bnc1 C1r Car3 Cdh2 Cdo1 Chst1 Col5a1 Cxcl12 Cxcl2 Cxcl7 Dgat2 Dkk2 Ebf1 Edg2 Elovl3 Eps8 Fbln1 Fbln2 Fndc1 Fosl1 Fst Gas1 Gem Gp38 Gpr124 Gpx3 Gsn Gzmd Hdgfrp3 Hmga1 Id1 Id4 Itm2a Kctd12 Klf4 Lamb1-1 Ldb3 Lgals1 Lmo1 Lpl Ly86 Mmd Mmp14 Mrg1 Nnat Nr2f1 Olfm1 Penk1 Pfn2 Phlda3 Plat Prkg2 Prrx2 Pvalb Rbp4 Scara3 Sfrp2 Sgce Six1 Slc16a1 Slc2a5 Sorbs1 Spon1 St8sia4 Timp2 Timp3 Tmsb…
18	V$MYCMAX_B: c-Myc:Max binding sites	109	109	244	6077	9741	1.5	5.13	0.0	0.0	9030611N15Rik Actn2 Adn Adpn Akr1b8 Apobec2 Art3 BC014699 Bnc1 Bst1 C1qb Cav1 Ccl8 Ccnd2 Cd34 Cd48 Cd52 Cd83 Cdh2 Ces3 Chst1 Cidec Ckmt2 Clec4n Cnn1 Col1a1 Col3a1 Col4a2 Col5a1 Col6a1 Col7a1 Cpxm1 Cxcl14 Cxcl2 Elovl3 Emcn Enpp2 Eps8 Fbln2 Fbp2 Fndc1 Gdf10 Gjb4 Gp38 Gpnmb Gpr124 Gstm2 Hdgfrp2 Hdgfrp3 Hmga1 Hmga2 Id1 Id4 Il1rl1 Inmt Kctd12 Klf4 Ldb3 Lpl Mgl1 Ms4a1 Ms4a4b Msln Mt2 Mylpf Nnmt Npl Olf…
19	V$E2F_Q3_01	96	96	257	5447	10371	1.35	4.97	0.0	0.0	Actn3 Adpn Akr1b8 Areg Art3 Axl BC014699 Bst1 Ccnd2 Cd53 Cd83 Cdh2 Cdkn2b Chst1 Clec7a Col18a1 Col5a1 Col7a1 Crabp1 Crym Csrp3 Cxcl12 Cxcl14 Cyp7b1 Dgat2 Dpt Ebf1 Edg2 Eps8 Fbn1 Fbp2 Fndc1 Fosl1 Fscn1 Fst Gas1 Gdf10 Gpc1 Gpx3 Gzmd Hdgfrp3 Hmga1 Id1 Il1rl1 Itgbl1 Kctd12 Klf4 Lgals1 Lpl Mef2c Mlf1 Mrg1 Mt2 Nid1 Nnat Nov Odz3 Orm1 Pfn2 Pgam2 Pla2g7 Pmp22 Pp11r Prkg2 Procr Prss19 Ptgs1 Pthlh Pvalb Rb…
20	V$HEB_Q6	126	126	227	4541	11277	1.2	4.79	5.84	2.16	2310001N14Rik Acta1 Adamts4 Adn Adpn Ak1 Akr1b8 Ank Antxr1 Aoc3 Apobec2 Areg Asb5 Aspa Axl Bnc1 C1qb C1qr1 C1s Casq1 Cav1 Cbr2 Ccl12 Ccl7 Ccl8 Ccnd2 Ccr2 Cd34 Cd48 Cdh11 Cdh2 Cdkn2b Ces3 Chst1 Ckm Col6a1 Col7a1 Colec12 Coro1a Cox8b Cpe Ctsk Cxcl13 Cxcl14 Cxcl4 Cxcl5 Cyp4b1 Cyp7b1 Dkk2 Dpt Dpysl3 Ecm1 Efemp1 Elovl3 Emp3 Fbln2 Fbn1 Fbp2 Gas1 Gem Gp38 Gpc1 Gys2 Hmga1 Hnmt Hod Hsd11b1 Id1 Il2rg Itgbl…
21	V$ETS1_B: c-ETS-1 binding site	181	181	172	6939	8879	1.11	4.73	5.69	2.16	5830472H07Rik 9030408N13Rik 9030611N15Rik Abca8a Acta1 Actn2 Adamts4 Adh1 Adn Adpn Aldh1a7 Amy1 Ank Ankrd1 Aox1 Apobec2 Aqp1 Areg Arhgdib Art3 Aspa Aspn BC014699 C1qa C1qb C1qg C1qr1 Casq1 Cbr2 Ccl11 Ccl12 Ccl8 Ccnd2 Ccr1 Cd302 Cd34 Cd53 Cdh2 Ces3 Ckmt2 Clec7a Cmkor1 Col18a1 Col1a1 Col4a2 Col5a1 Col5a2 Cox8b Cpxm1 Ctss Cxcl13 Cxcl14 Cxcl2 Cxcl4 Cyp2e1 Cyp4b1 Dcn Dio2 Dkk2 Dkk3 Dpysl3 Ecm1 Emcn En…
22	V$GCM_Q2	59	59	294	3625	12193	1.05	4.63	0.0	0.0	9030408N13Rik Acta1 Adn Adpn Ankrd1 Antxr1 Apobec2 BC014699 C1qa Ccnd2 Cd52 Cd83 Cidea Ckmt2 Clec7a Col18a1 Col5a2 Col7a1 Cpe Crabp1 Csrp3 Ctss Cxcl4 Cxcl5 Ebf1 Ecm1 Efemp1 Enpp2 Ephx2 Fabp4 Gas1 Gem Gstm2 Ifi27 Il2rg Itgbl1 Lmo1 Mfap5 Mgl1 Mmp10 Mmp13 Ndrg4 Nnat Pgam2 Pgcp Pmp22 S100a6 Saa3 Serpina3n Slc16a1 Sncg Sorbs1 Sparc Sqrdl Tnnc2 Twist1 Tyrobp Ucp1 Zfhx1b
23	V$E2F_Q4_01	47	47	306	3019	12799	1.0	4.57	0.0	0.0	Areg Axl Bst1 Ccnd2 Cd53 Cdh2 Col7a1 Crabp1 Cxcl12 Cxcl14 Dgat2 Ebf1 Edg2 Fbp2 Fosl1 Fst Gpc1 Gpx3 Gzmd Hmga1 Il1rl1 Lgals1 Lpl Mlf1 Mrg1 Mt2 Nnat Orm1 Pgam2 Pmp22 Pp11r Ptgs1 Pvalb Rbp4 Rnase4 S100a6 Sfrp2 Sgce Six1 Slc16a1 Sorbs1 Spon1 Tgfbi Timp1 Timp3 Zfhx1b id3
24	V$E2F1_Q4: E2F-1	78	78	275	4532	11286	0.94	4.51	0.0	0.0	Apobec2 Aspn Axl Bst1 C1qb Car3 Cd53 Cd83 Cdh2 Cdo1 Clec7a Col1a1 Col7a1 Cxcl12 Cxcl14 Dgat2 Dpt Ebf1 Edg2 Fbn1 Fbp2 Fndc1 Fosl1 Fscn1 Fst Fthfd Gdf10 Gpx3 Gzmd Hdgfrp3 Hmga1 Id1 Id4 Il1rl1 Itgbl1 Lamb1-1 Lgals1 Lpl Mlf1 Mmp14 Mrg1 Mt2 Nnat Odz3 Olfm1 Pck1 Pcolce2 Pgam2 Pla2g7 Pmaip1 Pmp22 Pp11r Prelp Prss19 Ptgs1 Pvalb Rbp4 Rnase4 S100a6 Sdc1 Sgce Six1 Slc16a1 Sncg Sorbs1 Spon1 Steap Tgfb1i4 Tgf…
25	V$E2F_Q6: E2F	235	235	118	11578	4240	0.92	4.51	0.0	0.0	5830472H07Rik 9030408N13Rik 9030611N15Rik Abcb1b Acta1 Actn2 Actn3 Adamts4 Adh1 Ak1 Amy1 Ank Ankrd1 Antxr1 Aox1 Apobec2 Areg Art3 Aspn Axl BC014699 Bnc1 Bnip2 Bst1 C1qb C1qr1 C1r Cav1 Cbr2 Ccl12 Ccl8 Ccnd2 Cd1d1 Cd48 Cd53 Cd83 Cdh11 Cdh2 Cdo1 Chst1 Ckmt2 Clec4d Clec7a Cmkor1 Cnn1 Col18a1 Col1a1 Col1a2 Col4a2 Col5a1 Col7a1 Coro1a Cox6a2 Cox8b Cpa3 Cpe Cpxm1 Crabp1 Crym Ctsk Cxcl12 Cxcl13 Cxcl14 Cx…
26	V$MEF2_03: myogenic MADS factor MEF-2	16	16	337	306	15512	0.86	4.46	6.23	2.35	Ank Aqp1 Asb5 C1qr1 Cd83 Cidea Ckmt2 Cox6a2 Hod Inhba Mlf1 Pappa Penk1 Plac8 Sdc1 Serpinb2
27	V$E2F1_Q6_01	100	100	253	5555	10263	0.81	4.4	0.0	0.0	Actn3 Adamts4 Adh1 Ak1 Areg Axl BC014699 Bnip2 C1r Car3 Ccl8 Ccnd2 Cd52 Cd53 Cdh2 Cmkor1 Col18a1 Col5a1 Col7a1 Cpxm1 Crabp1 Cxcl12 Cxcl13 Cxcl14 Cyp4b1 Cyp7b1 Dgat2 Dpysl3 Ebf1 Ecm1 Edg2 Eno3 Ephx2 Eps8 Fap Fbln1 Fbln2 Fbn1 Fosl1 Fst Gas1 Gem Glul Gpc1 Gzmd Hdgfrp2 Hdgfrp3 Hmga1 Hmga2 Id1 Id4 Il1rl1 Kctd12 Klf4 Lgals1 Lpl Mlf1 Mrg1 Ms4a4d Mt2 Nid1 Nnat Nr2f1 Orm1 Pcolce Pgam2 Pla2g7 Pmaip1 Pmp22 …
28	V$E2F1_Q4_01	54	54	299	3326	12492	0.66	4.21	0.0	0.0	Areg Axl Bst1 Ccnd2 Cd53 Cdh2 Col7a1 Crabp1 Cxcl12 Cxcl14 Dgat2 Dpt Ebf1 Edg2 Fbp2 Fosl1 Fst Gdf10 Gpc1 Gpx3 Gzmd Hmga1 Il1rl1 Lgals1 Lpl Mlf1 Mrg1 Mt2 Nid1 Nnat Orm1 Pfn2 Pgam2 Pmp22 Pp11r Prss19 Ptgs1 Pvalb Rbp4 Rnase4 S100a6 Sfrp2 Sgce Six1 Slc16a1 Sorbs1 Spon1 Tgfbi Timp1 Timp3 Tmem45b Twist1 Zfhx1b id3
29	V$SRF_Q4	43	43	310	1253	14565	0.59	4.09	5.56	2.13	2310001N14Rik Acta1 Actn3 Ak1 Amy1 Asb5 Aspa C1qb Cbr2 Ckm Clec7a Cnn1 Col6a1 Cxcl4 Cxcl5 Cxcl7 Dkk2 Elovl3 Eno3 Fcgr1 Fosl1 Glipr1 Hsd11b1 Il1rl1 Il7r Indo Lamb1-1 Ldb3 Lox Lpd Matn2 Mylpf Nnat Pappa Postn Rarres2 Rbp4 Sdc1 Tagln Timp2 Timp3 Tpm2 Xlkd1
30	V$HFH1_01: HNF-3/Fkh Homolog 1	30	30	323	2101	13717	0.59	4.09	0.0	0.0	Adh1 Arhgdib Bst1 Cav1 Ctsk Enpp2 Fabp4 Fcgr3 Fndc1 Gjb4 Gp38 Gpnmb Has2 Hdgfrp2 Hnmt Il1rl1 Il7r Indo Klf4 Ly6a Mest Mmp10 Mmp13 Nov Orm1 Pou2af1 Prg4 Smpx Steap Tuba1
31	V$E4F1_Q6	2	2	351	464	15354	0.54	4.03	0.0	0.0	Eps8 Prss11
32	V$BRN2_01: POU factor Brn-2	127	127	226	6750	9068	0.47	3.97	0.0	0.0	9030611N15Rik Abcb1b Acta1 Adamts4 Adh1 Adpn Aldh1a1 Aldh1a7 Ankrd1 Aoc3 Arhgdib Art3 Asb5 Aspa Aspn Bnip2 Bst1 C1qb Casq1 Ccl7 Ccl8 Ccnd2 Cd1d1 Cd36 Cd53 Cd83 Cdh11 Cdkn2b Cdo1 Chst1 Cidec Ckm Clec4d Cnn1 Col3a1 Col4a2 Col5a2 Cox6a2 Cpe Cspg2 Csrp3 Ctsk Ctss Cxcl13 Cxcl5 Cxcl7 Cyp7b1 Dcn Dio2 Dpysl3 Fap Fbp2 Fcgr1 Fcna Fosl1 Gas1 Gbp1 Gdf10 Gem Glipr1 Gpnmb Gstm2 Gys2 Gzme Has2 Heph Hnmt Hod Hsd…
33	V$FOXJ2_01: fork head box J 2	149	149	204	7741	8077	0.43	3.91	0.01	0.0	9030408N13Rik Adh1 Adpn Akr1b8 Amy1 Ank Ankrd1 Apobec2 Arhgdib Art3 Asb5 Aspa Aspn Axl Bnip2 Bst1 Car3 Cav1 Ccl11 Ccl7 Ccr1 Ccr2 Cd1d1 Cd302 Cd34 Cd36 Cd52 Cd53 Ces3 Chst1 Cidec Ckm Cnn1 Col1a2 Col3a1 Colec12 Cox6a2 Cpa3 Crym Csrp3 Ctss Cxcl13 Cxcl5 Cxcl7 Cyp2e1 Cyp7b1 Dcn Dpt Ecm1 Efemp1 Enpep Enpp2 Fabp4 Fbln1 Fbp2 Fcgr3 Fcna Gas1 Gbp1 Gjb4 Glipr1 Glul Gp38 Gpnmb Gys2 Gzmd Gzme Gzmf Gzmg Has2 H…
34	V$MAF_Q6	20	20	333	448	15370	0.42	3.91	5.68	2.16	Adamts4 Arhgdib Cbr2 Ces3 Ckm Cxcl14 Fabp4 Fbln1 Fcgr1 Glul Mlf1 Ms4a6b Nnat Pck1 Ptgs1 S100a4 Slc43a3 Sncg Sult1a1 Tfpi2
35	V$PAX6_Q2	52	52	301	3194	12624	0.41	3.91	0.0	0.0	2310001N14Rik 9030611N15Rik Aoc3 Aox1 Aspa Ccr1 Cd52 Cidec Clec4n Cnn1 Cpa3 Csrp3 Dgat2 Ephx2 Fbln1 Fcgr3 Fosl1 Fscn1 Glul Gp38 Gzmd Hdgfrp2 Lmo1 Ly6a Lzp-s Mest Ms4a4d Myl1 Mylpf Nid1 Nov Npl Ogn Pcolce2 Pgam2 Pgcp Plac8 Ppic Prg4 Rbp4 S100a4 S3-12 Serping1 Slc16a1 Slc43a3 Thy1 Timp3 Tnnc2 Tslp Ucp1 Vnn1 Wnt10a
36	V$SMAD4_Q6	170	170	183	6582	9236	0.31	3.79	4.81	1.69	2310001N14Rik 9030611N15Rik Acta1 Actn2 Actn3 Adamts4 Adh1 Aox1 Apobec2 Aqp1 Aspa Axl BC014699 Bnc1 Bnip2 C1qa C1qb C1qg Cav1 Ccl11 Ccl12 Ccl8 Ccnd2 Ccr1 Cd163 Cd1d1 Cd83 Cdh2 Cdkn2b Cdo1 Chst1 Ckm Col18a1 Col1a1 Col1a2 Col4a2 Col6a1 Col7a1 Cox8b Crabp1 Cspg2 Csrp3 Ctsk Cxcl12 Cxcl2 Cxcl5 Dcn Dkk2 Dpt Dpysl3 Ecm1 Efemp1 Elovl3 Eno3 Enpep Enpp2 F13a1 Fbln2 Fbn1 Fcgr3 Fcna Fhl1 Fndc1 Fscn1 Fthfd Ga…
37	V$ETS2_B: c-Ets-2 binding sites	118	118	235	4329	11489	0.3	3.73	4.87	1.69	9030408N13Rik 9030611N15Rik Abca8a Actn2 Adamts4 Adh1 Adn Aldh1a7 Amy1 Ank Aoc3 Aox1 Apobec2 Aqp1 Arhgdib Art3 Aspa BC014699 C1qb C1qr1 Ccl12 Ccl8 Ccnd2 Cd34 Cd53 Clec7a Col1a1 Col4a2 Cox8b Ctss Cxcl13 Cxcl14 Cxcl4 Cxcl7 Cyp2e1 Cyp4b1 Dcn Dio2 Dkk2 Dpysl3 Emcn Enpep Ephx2 F13a1 Fcgr3 Fcna Fscn1 Fthfd Gbp1 Gem Gstm2 Gzmd Gzme Gzmf Gzmg Hsd11b1 Id1 Igfbp6 Il1rl1 Inmt Irg1 Itgbl1 Lamb1-1 Lmo1 Lox Lo…
38	V$OSF2_Q6	257	257	96	10538	5280	0.26	3.73	4.84	1.69	2310001N14Rik 5830472H07Rik 9030611N15Rik Abcb1b Acta1 Actn2 Actn3 Adn Adpn Ak1 Akr1b8 Aldh1a7 Amy1 Ank Ankrd1 Antxr1 Aoc3 Aox1 Aqp1 Arhgdib Art3 Asb5 Aspa Aspn Axl BC014699 Bnip2 Bst1 C1qa C1qb C1qg C1qr1 C1s Car3 Casq1 Cbr2 Ccl11 Ccl12 Ccl7 Ccnd2 Ccr1 Cd1d1 Cd302 Cd48 Cd52 Cd53 Cd83 Cdh11 Cdkn2b Chst1 Cidec Clec4d Clec4n Cmkor1 Cnn1 Col18a1 Col1a1 Col4a2 Col5a1 Col5a2 Col6a1 Colec12 Coro1a Cox6…
39	V$KROX_Q6	117	117	236	6248	9570	0.22	3.67	0.01	0.0	2310001N14Rik 9030408N13Rik Actn2 Actn3 Adpn Akr1b8 Aoc3 Aqp1 Axl BC014699 Bnc1 Bnip2 C1qa Car3 Cav1 Ccl12 Ccnd2 Ccr1 Cdh2 Cdkn2b Cidec Ckm Col1a1 Col1a2 Col5a1 Col7a1 Cox6a2 Cpxm1 Crabp1 Crym Cxcl12 Cxcl14 Cxcl5 Cyp7b1 Dkk2 Dkk3 Dpysl3 Ebf1 Edg2 Eps8 Fbln1 Fcgr3 Fosl1 Fst Gas1 Gdf10 Gem Glul Gp38 Gpc1 Hdgfrp2 Hdgfrp3 Hmga1 Hmga2 Id1 Id4 Igfbp6 Itm2a Kctd12 Klf4 Lamb1-1 Lpd Mlf1 Mmd Mmp14 Mrg1 Mt…
40	V$COREBINDINGFACTOR_Q6	136	136	217	5143	10675	0.04	0.0	4.54	1.48	2310001N14Rik 5830472H07Rik Abcb1b Acta1 Actn3 Adn Akr1b8 Amy1 Ankrd1 Antxr1 Aox1 Aqp1 Aspa BC014699 Bnip2 C1qa C1qb C1qg C1qr1 C1s Car3 Casq1 Cbr2 Ccl12 Ccl7 Ccnd2 Ccr1 Cd302 Cd48 Cd53 Cdh11 Clec4n Cmkor1 Col18a1 Col1a1 Colec12 Coro1a Cox8b Csf1r Cspg2 Csrp3 Ctla2a Ctss Cxcl7 Cyp2e1 Dcn Dpt Efemp1 Eno3 Enpp2 F13a1 Fabp4 Fhl1 Fndc1 Fosl1 Fscn1 Fthfd Gem Gjb4 Gpc1 Gpnmb Gpx3 Gsn Gstm2 Gzme Gzmf Ha…
41	V$CREB_02: cAMP-responsive element binding protein	24	24	329	1698	14120	-0.21	0.0	0.0	0.0	Adpn Bnip2 Cdkn2b Coro1a Cpxm1 Ebf1 Emp3 Fscn1 Gem Id1 Irg1 Klf4 Man1a Mmd Odz3 Olfm1 Pcolce2 Pdk4 Pmaip1 Pou2af1 Prg4 Ptprs Thbd Wnt10a
42	V$TAL1_Q6	168	168	185	6589	9229	-0.23	0.0	4.21	1.27	2310001N14Rik Abcb1b Acta1 Actn2 Adamts4 Adn Adpn Akr1b8 Ank Antxr1 Aoc3 Aox1 Apobec2 Aqp1 Areg Asb5 Bnc1 C1qa C1qr1 C1r C1s Casq1 Cbr2 Ccl11 Ccl12 Ccl7 Ccl8 Ccnd2 Cd34 Cd48 Cd52 Cd83 Cdh11 Cdh2 Ces3 Chst1 Cidec Ckm Ckmt2 Clec4n Cnn1 Col5a1 Col6a1 Colec12 Cox8b Cpe Crym Csf1r Csrp3 Cxcl13 Cxcl14 Cxcl2 Cxcl4 Cyp4b1 Cyp7b1 Dcn Dgat2 Dio2 Dkk3 Dpysl3 Ecm1 Edg2 Efemp1 Elovl3 Emp3 Eno3 Enpep Enpp2 Fap…
43	V$RORA1_01: RAR-related orphan receptor alpha1	29	29	324	1949	13869	-0.29	0.0	0.01	0.0	Asb5 Car3 Ckmt2 Col6a1 Colec12 Ctsk Cyp7b1 Emcn Eno3 Fabp4 Fcgr1 Glipr1 Gp38 Gys2 Gzmd Gzme Id1 Lzp-s Mmp14 Pgam2 Procr S100a4 Serpinb1a Smpx Tfpi2 Timp3 Tm6sf1 Tmem45b Tnfaip6
44	V$XFD2_01: Xenopus fork head domain factor 2	66	66	287	3759	12059	-0.36	0.0	0.01	0.0	Adh1 Adpn Akr1b8 Ankrd1 Arhgdib Art3 Aspa Aspn Bst1 Car3 Cav1 Cidea Cidec Col3a1 Cox6a2 Ctla2a Cxcl13 Cxcl5 Dcn Enpep Enpp2 Fbln1 Fhl1 Fndc1 Fosl1 Fscn1 Glipr1 Gp38 Gpnmb Has2 Hdgfrp2 Heph Hnmt Ifi27 Il1rl1 Il2rg Il7r Indo Inhba Klf4 Loxl1 Lpl Lum Ly6a Ly6c Man1a Mef2c Mest Mmp13 Ms4a1 Ms4a6b Nov Orm1 Phgdh Pla2g7 Plat Pou2af1 Prg4 Ptgs1 Serpina3n Smpx Sorbs1 Sqrdl Steap Tfpi2 Vnn1
45	V$XFD1_01: Xenopus fork head domain factor 1	43	43	310	2636	13182	-0.41	0.0	0.01	0.0	Abca8a Adpn Bst1 Cd36 Cd53 Cd83 Cdh11 Clec4n Col1a2 Cpa3 Cspg2 Cxcl2 Cxcl7 Cyp2e1 Enpep Fabp4 Fcgr3 Fcna Fosl1 Gp38 Id1 Il2rg Il7r Islr Ly86 Lyzs Lzp-s Mmd Ms4a11 Ms4a6d Msln Odz3 Pgam2 Pla2g7 Pthlh Rnase4 Serpina3n Sorbs1 Tfpi2 Tmsb10 Zfhx1a Zfhx1b id3
46	V$TANTIGEN_B: Major T-antigen binding sites	26	26	327	1770	14048	-0.49	0.0	0.01	0.0	Adn Aoc3 Cd52 Cidec Clec4n Coro1a Ephx2 Fcgr1 Fcgr3 Glul Gzmd Hdgfrp2 Lmo1 Lzp-s Mylpf Nid1 Npl Ogn Plac8 Procr Serpine1 Serpinf1 Serping1 Slc43a3 Thy1 Tuba1
47	V$FXR_IR1_Q6	9	9	344	145	15673	-0.5	0.0	5.0	1.69	C1s Cnn1 Col6a1 Gbp1 Ifi27 Ly6c Scara3 Vnn1 Zfhx1b
48	V$E2F_Q6_01	28	28	325	1867	13951	-0.54	0.0	0.01	0.0	Ccnd2 Col7a1 Cxcl12 Cxcl14 Edg2 Fosl1 Fst Gzmd Hmga1 Il1rl1 Lpl Mlf1 Mrg1 Mt2 Nnat Orm1 Pgam2 Pmp22 Pvalb Rbp4 S100a6 Sfrp2 Sgce Six1 Slc16a1 Tgfbi Timp3 Zfhx1b
49	V$HLF_01: hepatic leukemia factor	86	86	267	4671	11147	-0.55	0.0	0.01	0.0	5830472H07Rik 9030611N15Rik Abcb1b Actn2 Aldh1a7 Amy1 Antxr1 Asb5 Aspa BC014699 Bst1 C1qr1 Ccl11 Ccl12 Cd302 Cd52 Cd53 Cd83 Cdh11 Ces3 Clec4d Cpa3 Cpxm1 Ctss Cxcl4 Dcn Dgat2 Dio2 Ebf1 Ecm1 Enpep Fbln1 Fbp2 Fcgr1 Fndc1 Fosl1 Gbp1 Glipr1 Gpnmb Gsn Gys2 Gzmd Heph Id1 Ifi27 Igfbp6 Inhba Lamb1-1 Lox Mcpt5 Mmp12 Mmp13 Mmp2 Mrg1 Ms4a4b Mt2 Myl1 Nnat Odz3 Pfn2 Plac8 Pmp22 Postn Prg4 Procr Prrx2 Prss11 Py…
50	V$POU1F1_Q6	123	123	230	6372	9446	-0.59	0.0	0.02	0.0	Abca8a Actn2 Adh1 Adpn Akr1b8 Aldh1a1 Aldh1a7 Amy1 Ank Aox1 Apobec2 Areg Arhgdib Asb5 Aspa Aspn BC014699 C1qb Casq1 Ccl11 Ccl8 Ccr2 Cd163 Cd34 Cd36 Cd52 Cd53 Cdkn2b Clec4d Clec4n Clec7a Col18a1 Col1a1 Col3a1 Col5a2 Col7a1 Colec12 Cox6a2 Cpe Cspg2 Ctla2a Ctss Cxcl13 Cxcl14 Cxcl2 Cxcl7 Cyp2e1 Dcn Dio2 Dpt Enpep F13a1 Fabp4 Fhl1 Fosl1 Gas1 Gbp1 Gem Gjb4 Gzmd Gzmf Has2 Heph Hnmt Hsd11b1 Id4 Ifi27 Il7…
51	V$E2F_03	24	24	329	1646	14172	-0.66	0.0	0.01	0.0	Areg Col7a1 Cxcl12 Edg2 Fosl1 Fst Gzmd Hmga1 Lpl Mlf1 Mt2 Nid1 Nnat Orm1 Pgam2 Pvalb Rbp4 S100a6 Sfrp2 Sgce Six1 Slc16a1 Sorbs1 Zfhx1b
52	V$MAZR_01: MAZ related factor	165	165	188	6547	9271	-0.68	0.0	3.68	0.9	5830472H07Rik 9030408N13Rik Actn2 Actn3 Adamts4 Adpn Ak1 Akr1b8 Aoc3 Aox1 Aqp1 Areg Aspn Axl Bnc1 Bnip2 Bst1 C1qg C1r Car3 Ccl12 Ccnd2 Cd163 Cd52 Cd83 Cdh2 Cdkn2b Ckm Col18a1 Col1a1 Col5a1 Col7a1 Cpxm1 Crabp1 Csrp3 Cxcl12 Cxcl2 Cyp7b1 Dcn Dkk2 Dkk3 Dpysl3 Ebf1 Ecm1 Edg2 Elovl3 Emcn Eno3 Enpp2 Ephx2 Eps8 Fbln1 Fbp2 Fcgr3 Fndc1 Fosl1 Fst Gas1 Gdf10 Glipr1 Glul Gpc1 Gsn Gstm2 Has2 Hdgfrp2 Hdgfrp3 Hm…
53	V$CREBATF_Q6	85	85	268	4594	11224	-0.71	0.0	0.02	0.0	2310001N14Rik Actn3 Adpn Aqp1 Areg Asb5 Bnip2 C1s Car3 Ccnd2 Cd53 Cdkn2b Cdo1 Ckmt2 Clec4d Col1a1 Col5a2 Coro1a Cpe Cpxm1 Crym Ctla2a Dgat2 Dio2 Ebf1 Emp3 Enpep Fosl1 Fscn1 Fst Gem Gjb4 Glipr1 Gpc1 Gzmf Gzmg Hmga1 Hod Id1 Il1rl1 Itm2a Klf4 Lzp-s Mlf1 Mrg1 Ms4a1 Ms4a11 Ms4a6d Myom2 Odz3 Olfm1 Pck1 Pcolce2 Pdk4 Penk1 Pla2g7 Pmaip1 Pou2af1 Pp11r Prg1 Prg4 Procr Prss11 Ptprs Pygl Rgs1 Rnase4 Sdpr Ser…
54	V$E2_Q6_01	11	11	342	945	14873	-0.73	0.0	0.01	0.0	Ak1 Apobec2 Art3 Cdkn2b Ckmt2 Colec12 Gdf10 Gp38 Hmga1 Mcpt5 Slc16a1
55	V$OCT1_Q6: octamer factor 1	335	335	18	14497	1321	-0.76	0.0	4.28	1.29	2310001N14Rik 5830472H07Rik 9030408N13Rik 9030611N15Rik Abca8a Abcb1b Acta1 Actn2 Actn3 Adamts4 Adh1 Adn Adpn Ak1 Akr1b8 Aldh1a7 Amy1 Ank Ankrd1 Antxr1 Aoc3 Aox1 Apobec2 Aqp1 Areg Arhgdib Art3 Asb5 Aspa Aspn Axl BC014699 Bnc1 Bnip2 Bst1 C1qa C1qb C1qg C1qr1 C1r C1s Car3 Cav1 Cbr2 Ccl11 Ccl12 Ccl7 Ccl8 Ccr1 Ccr2 Cd163 Cd1d1 Cd302 Cd34 Cd36 Cd48 Cd52 Cd53 Cd83 Cdh11 Cdh2 Cdkn2b Cdo1 Ces3 Chst1 Cide…
56	V$ATF_01: activating transcription factor	24	24	329	1628	14190	-0.82	0.0	0.01	0.0	Actn3 Adpn Areg Cpe Ctla2a Dgat2 Fscn1 Fst Gem Gzmf Gzmg Id1 Odz3 Pck1 Pdk4 Pmaip1 Pou2af1 Pp11r Prg1 Ptprs Rgs1 Sult1a1 Tyrobp Wnt10a
57	V$E2F1DP1_01: E2F-1:DP-1 heterodimer	84	84	269	4518	11300	-0.87	0.0	0.02	0.0	Abcb1b Actn3 Adamts4 Adh1 Ak1 Bnip2 C1r Ccl8 Cd83 Cdh2 Cmkor1 Col18a1 Col5a1 Cpxm1 Crabp1 Cxcl12 Cxcl13 Cyp4b1 Cyp7b1 Dgat2 Dpysl3 Edg2 Elovl3 Eno3 Eps8 Fap Fbln2 Fbn1 Fosl1 Fscn1 Gas1 Gem Glul Gpc1 Gzmd Hdgfrp2 Hmga1 Hmga2 Id1 Klf4 Lpd Lpl Ly86 Mef2c Mlf1 Mrg1 Ms4a4d Nnat Nr2f1 Pcolce Pgcp Plat Pmaip1 Pou2af1 Prg1 Prkg2 Procr Pvalb Pygl Rbp4 Rcn3 S100a4 S100a6 Scara3 Sdc1 Sema3a Serpina3n Sfrp2 …
58	V$FOXO4_01: fork head box O4	227	227	126	10929	4889	-0.94	0.0	0.03	0.0	2310001N14Rik 5830472H07Rik 9030611N15Rik Abca8a Abcb1b Adh1 Adpn Akr1b8 Aldh1a1 Amy1 Antxr1 Aoc3 Aox1 Apobec2 Arhgdib Art3 Asb5 Aspa Aspn Axl Bst1 C1qb C1r Car3 Casq1 Cav1 Ccl7 Ccr1 Ccr2 Cd163 Cd1d1 Cd36 Cd52 Cd53 Cd83 Cdh11 Cdh2 Cdkn2b Cdo1 Cidea Cidec Ckm Clec4d Cmkor1 Cnn1 Col3a1 Col4a2 Col5a1 Col5a2 Colec12 Cpxm1 Crabp1 Crym Csf1r Cspg2 Csrp3 Ctla2a Ctsk Ctss Cxcl12 Cxcl2 Cxcl5 Cxcl7 Cyp4b1 …
59	V$SOX5_01: Sox-5	145	145	208	7294	8524	-0.95	0.0	0.03	0.0	2310001N14Rik 9030611N15Rik Adh1 Aldh1a7 Amy1 Antxr1 Apobec2 Aqp1 Asb5 Aspa Aspn Bnip2 Bst1 C1qa C1qb C1qr1 Cav1 Cd302 Cd36 Cd53 Cd83 Cdh11 Cdh2 Cdkn2b Cdo1 Ces3 Cidec Ckm Clec4d Clec4n Cnn1 Col3a1 Col6a1 Colec12 Coro1a Cox8b Cpa3 Cpe Csrp3 Ctla2a Cxcl2 Cxcl4 Cxcl5 Cxcl7 Cyp4b1 Dpt Dpysl3 Ebf1 Efemp1 Emcn Enpep Ephx2 Fap Fbln1 Fcgr1 Fcgr3 Fhl1 Fndc1 Glipr1 Glul Gp38 Gsn Gzmf Has2 Hdgfrp3 Heph Hnm…
60	V$GATA1_02: GATA-binding factor 1	144	144	209	5676	10142	-0.95	0.0	3.4	0.67	9030611N15Rik Abca8a Actn3 Aldh1a7 Ank Ankrd1 Antxr1 Aox1 Apobec2 Aspa BC014699 Bnip2 C1qb C1qr1 C1r C1s Casq1 Ccl12 Ccl7 Ccl8 Ccnd2 Cd302 Cd34 Cd36 Cd48 Cd83 Cdh11 Cdh2 Chst1 Ckmt2 Clec4n Clec7a Cnn1 Col18a1 Col1a1 Col3a1 Col7a1 Colec12 Cox8b Crym Ctla2a Ctsk Cxcl13 Cxcl4 Cxcl5 Cxcl7 Cyp2e1 Cyp4b1 Dcn Ebf1 Ecm1 Elovl3 Emcn Eno3 F13a1 Fbn1 Fosl1 Gbp1 Gem Glipr1 Glul Gp38 Gys2 Gzmd Gzme Gzmg Heph …
61	V$DR4_Q2: direct repeat 4	317	317	36	13608	2210	-0.97	0.0	3.8	0.92	2310001N14Rik 5830472H07Rik 9030408N13Rik 9030611N15Rik Abca8a Abcb1b Acta1 Actn2 Actn3 Adamts4 Adh1 Adn Adpn Ak1 Akr1b8 Aldh1a1 Amy1 Ank Ankrd1 Antxr1 Aoc3 Apobec2 Aqp1 Areg Arhgdib Art3 Asb5 Aspa Axl BC014699 Bnc1 Bnip2 Bst1 C1qa C1qb C1qg C1qr1 C1r C1s Car3 Casq1 Cav1 Cbr2 Ccl11 Ccl12 Ccl7 Ccnd2 Ccr1 Ccr2 Cd163 Cd1d1 Cd302 Cd34 Cd48 Cd52 Cd53 Cd83 Cdh11 Cdh2 Cdkn2b Cdo1 Ces3 Chst1 Cidea Cidec …
62	V$E2F1_Q6: E2F-1	165	165	188	8179	7639	-1.0	0.0	0.03	0.0	9030408N13Rik Abcb1b Actn3 Adamts4 Adh1 Ak1 Apobec2 Areg Axl BC014699 Bnc1 Bnip2 Bst1 C1r Cbr2 Ccl8 Ccnd2 Cd302 Cd53 Cd83 Cdh2 Ckm Clec7a Cmkor1 Col18a1 Col5a1 Col7a1 Coro1a Cox6a2 Cpxm1 Crabp1 Crym Cxcl12 Cxcl13 Cxcl14 Cxcl5 Cyp4b1 Cyp7b1 Dgat2 Dpt Dpysl3 Ebf1 Edg2 Elovl3 Eno3 Ephx2 Eps8 Fap Fbln1 Fbln2 Fbn1 Fbp2 Fcna Fndc1 Fosl1 Fscn1 Fst Gas1 Gdf10 Gem Glul Gp38 Gpc1 Gpx3 Gzmd Hdgfrp2 Hdgfrp3 …
63	V$CREB_Q4_01	87	87	266	4625	11193	-1.02	0.0	0.03	0.0	2310001N14Rik Actn3 Adpn Apobec2 Aqp1 Areg Asb5 Bnip2 C1s Car3 Ccnd2 Cd53 Cdkn2b Cdo1 Clec4d Cmkor1 Col5a2 Coro1a Cpe Cpxm1 Crym Ctla2a Dgat2 Dio2 Ebf1 Emp3 Enpep Fosl1 Fscn1 Fst Gem Gjb4 Glipr1 Gp38 Gpc1 Gzmf Gzmg Hmga1 Hod Id1 Il1rl1 Kctd12 Klf4 Lzp-s Man1a Mlf1 Ms4a1 Ms4a11 Ms4a6d Myom2 Odz3 Olfm1 Pck1 Pcolce Pcolce2 Pdk4 Penk1 Pmaip1 Pou2af1 Pp11r Prg1 Prg4 Procr Prss11 Ptprs Rcn3 Rgs1 Rnase4…
64	V$E2F_Q4: E2F	104	104	249	5410	10408	-1.03	0.0	0.03	0.0	Actn3 Adamts4 Adh1 Aox1 Areg Axl BC014699 Bnip2 C1r Ccl8 Ccnd2 Cd53 Cdh2 Cmkor1 Cnn1 Col18a1 Col4a2 Col7a1 Coro1a Cox8b Cpxm1 Crabp1 Crym Ctsk Cxcl12 Cxcl13 Cxcl14 Cxcl7 Cyp4b1 Cyp7b1 Dgat2 Ebf1 Edg2 Elovl3 Emp3 Eno3 Enpp2 Eps8 Fbln2 Fndc1 Fosl1 Fst Gas1 Gdf10 Gem Glul Gpc1 Gpx3 Gsn Gzmd Hdgfrp2 Hdgfrp3 Hmga1 Hmga2 Id1 Il1rl1 Itgbl1 Kctd12 Klf4 Lpd Lpl Man1a Mef2c Mlf1 Mmp14 Mrg1 Ms4a1 Mt2 Nid1 N…
65	V$VMAF_01: v-Maf	238	238	115	9912	5906	-1.06	0.0	3.29	0.6	9030408N13Rik 9030611N15Rik Abcb1b Acta1 Actn2 Actn3 Adn Ak1 Akr1b8 Amy1 Ank Ankrd1 Apobec2 Aqp1 Areg Arhgdib Art3 Aspa Aspn Bnc1 Bnip2 Bst1 C1qa C1qb C1qg C1qr1 Car3 Casq1 Cbr2 Ccl11 Ccl12 Ccl7 Ccl8 Ccnd2 Cd163 Cd302 Cd52 Cd53 Cd83 Cdh2 Cdkn2b Chst1 Cidea Ckm Cmkor1 Cnn1 Col1a1 Col1a2 Col5a1 Col5a2 Col6a1 Col7a1 Coro1a Cox6a2 Cox8b Cpe Cpxm1 Crabp1 Crym Csf1r Ctla2a Ctsk Ctss Cxcl12 Cxcl13 Cxcl1…
66	V$FOXJ2_02: fork head box J 2	121	121	232	6174	9644	-1.08	0.0	0.03	0.0	5830472H07Rik Abca8a Ak1 Akr1b8 Ankrd1 Antxr1 Aoc3 Aox1 Art3 Asb5 Aspa Aspn Bnip2 Bst1 C1qr1 C1r Car3 Cbr2 Ccl7 Cd1d1 Cd36 Cd48 Cd52 Cd83 Cdo1 Cidec Ckm Clec4d Clec7a Colec12 Cox6a2 Cpe Cspg2 Csrp3 Ctss Cxcl2 Cxcl5 Cxcl7 Cyp7b1 Dcn Dpysl3 Ebf1 Efemp1 Elovl3 Emcn Ephx2 Fabp4 Fap Fbln1 Fcgr1 Fcgr3 Fhl1 Fosl1 Gbp1 Glul Gpx3 Gys2 Gzmd Gzme Gzmf Gzmg Has2 Hdgfrp2 Heph Hnmt Hsd11b1 Il2rg Il7r Inhba Lpl…
67	V$E2_Q6: papilloma virus regulator E2	21	21	332	1440	14378	-1.1	0.0	0.01	0.0	Apobec2 Art3 Asb5 Cdh2 Cdkn2b Crabp1 Dpysl3 Elovl3 Gdf10 Gp38 Hdgfrp3 Hmga1 Loxl1 Man1a Ms4a1 Rbp4 Slc16a1 Sspn Thbd Thy1 id3
68	V$AIRE_01	54	54	299	3058	12760	-1.12	0.0	0.02	0.0	Antxr1 Aox1 Art3 Aspa Aspn Bst1 C1qr1 Ccl8 Cd163 Cd302 Cd48 Clec7a Cox6a2 Cpa3 Csf1r Ctss Cxcl13 Dkk2 Dpysl3 Edg2 Fabp4 Fosl1 Fscn1 Gem Glipr1 Gp38 Gpc1 Id4 Inmt Kctd12 Lamb1-1 Lyzs Man1a Mcpt5 Mlf1 Mmp3 Ms4a4d Pcolce Phgdh Plac8 Pp11r Prg4 Prkg2 Procr Prss19 Ptprs S100a9 Scel Serpine1 Serping1 Slc2a5 Sult1a1 Thy1 Tnni2
69	V$MEF2_02: myogenic MADS factor MEF-2	36	36	317	1138	14680	-1.13	0.0	3.72	0.9	Acta1 Ank Apobec2 Aqp1 Asb5 C1qr1 Casq1 Cd53 Cd83 Cidea Cidec Ckm Ckmt2 Col5a2 Cox6a2 Csrp3 Ctsk Ecm1 Eno3 Hod Inhba Itm2a Lpl Mlf1 Mmp10 Pappa Pcolce Penk1 Pgam2 Plac8 S100a4 Sdc1 Serpinb2 Tcap Tgfb1i4 Tnnt3
70	V$SOX9_B1: SOX (SRY-related HMG box)	180	180	173	8814	7004	-1.15	0.0	0.04	0.0	2310001N14Rik 9030611N15Rik Adh1 Adn Akr1b8 Aldh1a7 Amy1 Antxr1 Apobec2 Aqp1 Asb5 Aspa Aspn Bnip2 Bst1 C1qa C1qb C1qg C1qr1 Car3 Cav1 Cd302 Cd36 Cd53 Cd83 Cdh11 Cdh2 Cdkn2b Cdo1 Ces3 Cidec Ckm Clec4d Clec4n Clec7a Cnn1 Col3a1 Col4a2 Col5a2 Col6a1 Colec12 Coro1a Cox6a2 Cox8b Cpa3 Cpe Csrp3 Ctla2a Cxcl14 Cxcl2 Cxcl4 Cxcl5 Cxcl7 Cyp4b1 Dpt Dpysl3 Ebf1 Efemp1 Emcn Eno3 Enpep Enpp2 Ephx2 F13a1 Fabp4 F…
71	V$RFX1_01: X-box binding protein RFX1	139	139	214	6954	8864	-1.24	0.0	0.04	0.0	5830472H07Rik Adamts4 Akr1b8 Ankrd1 Aoc3 Areg Art3 Asb5 Aspa BC014699 Bnc1 Bst1 C1qa C1qb C1qg C1r Car3 Cav1 Cbr2 Cd52 Cd53 Cd83 Cdh11 Cdh2 Cdkn2b Cdo1 Chst1 Ckm Clec4n Cmkor1 Col18a1 Col1a2 Col7a1 Coro1a Cox6a2 Cox8b Crabp1 Csf1r Cspg2 Cxcl12 Cxcl14 Cxcl2 Cxcl4 Cxcl7 Cyp2e1 Efemp1 Elovl3 Enpep Enpp2 Eps8 F13a1 Fabp4 Fbln2 Fhl1 Fst Gas1 Gdf10 Gjb4 Glul Gp38 Gstm2 Gzmd Gzme Gzmg Has2 Hdgfrp3 Hmga1…
72	V$FOXD3_01: fork head box D3	290	290	63	13567	2251	-1.24	0.0	0.03	0.0	2310001N14Rik 5830472H07Rik 9030408N13Rik 9030611N15Rik Abca8a Abcb1b Adamts4 Adh1 Adn Adpn Akr1b8 Aldh1a1 Aldh1a7 Amy1 Ank Ankrd1 Antxr1 Aoc3 Apobec2 Aqp1 Areg Arhgdib Art3 Asb5 Aspa Aspn Axl BC014699 Bnc1 Bnip2 Bst1 C1qa C1qb C1qr1 C1r Car3 Cav1 Cbr2 Ccl11 Ccl7 Ccl8 Ccr1 Ccr2 Cd163 Cd1d1 Cd302 Cd34 Cd36 Cd48 Cd52 Cd53 Cd83 Cdh11 Cdh2 Cdkn2b Cdo1 Ces3 Chst1 Cidec Ckm Ckmt2 Clec4d Clec4n Clec7a C…
73	V$CDPCR3HD_01: cut-like homeodomain protein	127	127	226	5016	10802	-1.32	0.0	2.97	0.6	5830472H07Rik 9030611N15Rik Abcb1b Acta1 Actn2 Adh1 Akr1b8 Ank Aox1 Apobec2 Aqp1 Aspa Axl Bst1 C1qa C1qb C1s Car3 Cbr2 Ccr1 Cd1d1 Cd48 Cd53 Cdkn2b Cdo1 Ckmt2 Clec4d Clec4n Clec7a Cmkor1 Cnn1 Col18a1 Col6a1 Col7a1 Cox6a2 Cox8b Ctss Cxcl12 Cxcl4 Cyp2e1 Cyp4b1 Dcn Dio2 Dkk3 Dpt Ecm1 Efemp1 Elovl3 Emcn Enpep Fbln2 Fbn1 Fcgr1 Fcna Fhl1 Gem Gjb4 Glul Gp38 Gpnmb Gpr124 Gstm2 Gzmd Gzme Gzmg Has2 Heph Hnm…
74	V$AML_Q6	91	91	262	3459	12359	-1.35	0.0	3.05	0.6	5830472H07Rik Abcb1b Acta1 Actn3 Adn Aldh1a7 Ankrd1 Aox1 BC014699 C1qa C1qg C1s Car3 Ccl7 Cd302 Cd53 Cdh11 Cidec Clec4n Cmkor1 Col18a1 Col1a1 Colec12 Cox8b Csf1r Cspg2 Csrp3 Ctla2a Cxcl7 Cyp2e1 Dpt Ebf1 Efemp1 Emp3 Eno3 F13a1 Fhl1 Fndc1 Fosl1 Fthfd Gem Gjb4 Gpc1 Gpnmb Gpx3 Gsn Gstm2 Gzmf Has2 Hdgfrp2 Hsd11b1 Il2rg Indo Kctd12 Lum Lyzs Lzp-s Mcpt5 Mfap5 Mmp3 Mrc1 Ms4a6b Msln Ogn Olfm1 Pem Penk1 Pg…
75	V$OCT1_02: octamer factor 1	104	104	249	5332	10486	-1.37	0.0	0.04	0.0	Abca8a Acta1 Adh1 Aldh1a7 Amy1 Ank Apobec2 Aqp1 Areg Arhgdib Art3 Asb5 Aspa BC014699 Bst1 C1qg Ccl8 Cd1d1 Cd34 Cd36 Cd52 Cd53 Chst1 Cidec Clec4d Clec4n Cmkor1 Col3a1 Col4a2 Col5a2 Col6a1 Cox6a2 Cpa3 Cspg2 Ctsk Cxcl14 Cxcl7 Cyp7b1 Dpysl3 Emcn Enpep Ephx2 Fap Fbln1 Fbp2 Fcna Fhl1 Gzmd Gzme Gzmf Gzmg Has2 Hnmt Hsd11b1 Id4 Ifi27 Il7r Islr Itm2a Lamb1-1 Lox Lpl Lum Matn2 Mcpt5 Mef2c Mmp10 Mrc1 Mrg1 Ms…
76	V$BARBIE_01: barbiturate-inducible element	192	192	161	7908	7910	-1.37	0.0	2.87	0.6	2310001N14Rik Abca8a Actn2 Actn3 Adamts4 Adpn Akr1b8 Aldh1a7 Amy1 Ank Ankrd1 Antxr1 Aox1 Apobec2 Aqp1 Areg Arhgdib Asb5 Aspa Bnc1 Bnip2 Bst1 C1qg C1r Car3 Cav1 Cbr2 Ccl11 Ccl12 Ccl7 Ccl8 Ccnd2 Ccr1 Cd163 Cd302 Cd36 Cd52 Cd83 Cdkn2b Cdo1 Cidec Clec4d Clec4n Cnn1 Col18a1 Col5a1 Col5a2 Col7a1 Cpxm1 Ctla2a Ctsk Cxcl4 Cxcl5 Cxcl7 Cyp4b1 Cyp7b1 Dcn Dgat2 Dio2 Dkk2 Dkk3 Dpt Dpysl3 Ebf1 Edg2 Elovl3 Eps8 …
77	V$BACH2_01: BTB and CNC homolog 2	255	255	98	10764	5054	-1.38	0.0	2.95	0.6	2310001N14Rik 5830472H07Rik 9030611N15Rik Abca8a Abcb1b Acta1 Adamts4 Adh1 Adn Adpn Ak1 Akr1b8 Aldh1a7 Amy1 Ank Ankrd1 Aoc3 Aox1 Apobec2 Arhgdib Art3 Aspn Axl BC014699 C1qa C1qb C1qg C1qr1 C1r C1s Car3 Casq1 Ccl11 Ccl12 Ccnd2 Ccr1 Ccr2 Cd163 Cd1d1 Cd302 Cd34 Cd36 Cd48 Cd53 Cd83 Cdh2 Cdkn2b Ces3 Chst1 Cidec Ckm Ckmt2 Clec4d Clec4n Clec7a Cmkor1 Cnn1 Col18a1 Col1a1 Col1a2 Col3a1 Col4a2 Col5a1 Col6a…
78	V$AP1_C: AP-1 binding site	79	79	274	2955	12863	-1.4	0.0	3.04	0.6	5830472H07Rik 9030611N15Rik Abca8a Abcb1b Adpn Ak1 Akr1b8 Aldh1a7 Aox1 BC014699 C1qb Cd302 Cdh2 Chst1 Cidec Col18a1 Col3a1 Col5a1 Col7a1 Crym Csf1r Cspg2 Csrp3 Ctla2a Cxcl14 Cxcl5 Cxcl7 Cyp7b1 Ecm1 Edg2 Elovl3 Emp3 Fabp4 Fbp2 Gbp1 Gjb4 Gpnmb Gpx3 Heph Id1 Il7r Inhba Klf4 Lamb1-1 Ldb3 Ly6d Mmp10 Mmp12 Mmp13 Mmp3 Ms4a1 Ms4a11 Ms4a6d Msln Mt2 Ndrg4 Orm1 Pappa Pck1 Pgam2 Pla2g7 Pmp22 Procr Prss11 Pva…
79	V$NFE2_01: NF-E2 p45	62	62	291	2236	13582	-1.41	0.0	3.14	0.6	Abca8a Abcb1b Adpn Ak1 Aox1 C1qb C1qr1 Cd302 Chst1 Ckmt2 Col7a1 Crym Csf1r Cspg2 Ctla2a Ctsk Cxcl5 Cyp7b1 Dcn Ecm1 Edg2 Elovl3 Emp3 Enpep Fabp4 Fbp2 Fthfd Gbp1 Gjb4 Gpc1 Gys2 Id1 Il7r Lum Mmp12 Mmp13 Mmp3 Ms4a1 Mt2 Ndrg4 Npl Orm1 Pappa Pmp22 Prg1 Prg4 Procr Prrx2 Pygl Scel Sema3a Serpinb1a Smpx Sorbs1 Sparc Tbx15 Tfpi2 Timp3 Tmem45b Tnfaip2 Xlkd1 Zfhx1a
80	V$EFC_Q6	181	181	172	8789	7029	-1.43	0.0	0.05	0.0	2310001N14Rik 5830472H07Rik 9030408N13Rik Actn2 Adn Akr1b8 Aldh1a1 Amy1 Ankrd1 Aoc3 Aox1 Aqp1 Areg Arhgdib Art3 Aspa Axl Bnip2 Bst1 C1qa C1qg C1qr1 C1s Car3 Cbr2 Ccl12 Ccl7 Ccl8 Cd1d1 Cd302 Cd34 Cd53 Cdh11 Cdh2 Cdo1 Chst1 Cidea Ckm Clec4d Clec7a Cmkor1 Col18a1 Col1a1 Col1a2 Col5a1 Col5a2 Col6a1 Cpa3 Cpe Crabp1 Csf1r Cspg2 Ctsk Cxcl12 Cxcl4 Cxcl5 Cxcl7 Cyp7b1 Dcn Dkk3 Dpysl3 Edg2 Efemp1 Elovl3 Emp…
81	V$CAAT_01: cellular and viral CCAAT box	198	198	155	9540	6278	-1.44	0.0	0.05	0.0	2310001N14Rik 5830472H07Rik 9030611N15Rik Abca8a Abcb1b Actn2 Actn3 Adamts4 Adh1 Adn Adpn Ak1 Aldh1a7 Ankrd1 Antxr1 Aox1 Apobec2 Aqp1 Areg Arhgdib Art3 Aspn BC014699 Bnip2 Bst1 C1qa C1qg C1r C1s Car3 Cbr2 Ccl11 Ccl12 Ccl8 Cd163 Cd302 Cd36 Cd53 Cdh11 Cdh2 Chst1 Ckm Clec4d Clec4n Clec7a Cnn1 Col1a1 Col7a1 Coro1a Cox6a2 Crabp1 Cspg2 Csrp3 Ctla2a Ctsk Ctss Cxcl12 Cxcl13 Cxcl5 Cyp2e1 Cyp4b1 Dgat2 Dkk2…
82	V$HIF1_Q3: hypoxia induced factor	19	19	334	1290	14528	-1.49	0.0	0.02	0.0	Aqp1 Col18a1 Cox8b Cpxm1 Dgat2 Elovl3 Fthfd Gp38 Gstm2 Hmga2 Klf4 Mgl1 Pfn2 Prss19 Ptprs Rarres2 Rgs16 Slc16a3 Twist1
83	V$EVI1_04: ectopic viral integration site 1 encoded factor	275	275	78	11711	4107	-1.49	0.0	2.89	0.6	2310001N14Rik 5830472H07Rik 9030408N13Rik 9030611N15Rik Abca8a Actn2 Adamts4 Adh1 Adpn Ak1 Akr1b8 Aldh1a1 Aldh1a7 Amy1 Ank Ankrd1 Antxr1 Aoc3 Aox1 Apobec2 Areg Arhgdib Art3 Asb5 Aspa Aspn BC014699 Bnc1 Bnip2 Bst1 C1qa C1qb C1qr1 C1r Car3 Casq1 Cav1 Cbr2 Ccl11 Ccl12 Ccl7 Ccl8 Ccnd2 Ccr1 Ccr2 Cd163 Cd1d1 Cd302 Cd34 Cd36 Cd48 Cd52 Cd53 Cd83 Cdh11 Cdh2 Ces3 Chst1 Cidec Ckm Ckmt2 Clec4d Clec4n Clec7a …
84	V$HP1SITEFACTOR_Q6	73	73	280	3869	11949	-1.52	0.0	0.04	0.0	Amy1 Antxr1 Aox1 Arhgdib Art3 Asb5 Aspn Axl Bnip2 C1qa C1qr1 Cav1 Ccl7 Ccl8 Ccr2 Cd163 Cd302 Cd53 Cdh11 Ces3 Ckm Col1a1 Col1a2 Col4a2 Col6a1 Col7a1 Cxcl13 Cxcl14 Cxcl2 Dkk2 Ebf1 Fap Fhl1 Fndc1 Gpnmb Gys2 Gzmd Gzme Gzmf Gzmg Hmga2 Id1 Il2rg Lgals1 Loxl1 Mef2c Mest Mmp13 Mmp3 Mrg1 Ms4a4b Ms4a4d Nid1 Nov Olfm1 Pappa Pcolce2 Pdk4 Pgcp Pla2g7 Pmaip1 Pmp22 Prg4 Ptgs1 Pthlh Rarres2 Rbp4 Six1 Sqrdl Timp3…
85	V$COMP1_01: COMP1	233	233	120	9799	6019	-1.53	0.0	2.71	0.54	9030408N13Rik 9030611N15Rik Abca8a Acta1 Actn2 Actn3 Adh1 Adn Adpn Aldh1a7 Ankrd1 Antxr1 Aox1 Apobec2 Aqp1 Arhgdib Art3 Asb5 Aspa Aspn Axl BC014699 Bnc1 Bnip2 Bst1 C1qb C1r Car3 Cbr2 Ccl11 Ccl7 Ccl8 Ccr1 Cd163 Cd1d1 Cd302 Cd36 Cd83 Cdh11 Cdh2 Cdkn2b Chst1 Cidea Ckm Ckmt2 Clec7a Col1a1 Col3a1 Col5a2 Col6a1 Col7a1 Coro1a Cox6a2 Cox8b Cpe Crym Csf1r Cspg2 Csrp3 Ctla2a Ctsk Ctss Cxcl12 Cxcl13 Cxcl2 C…
86	V$GATA1_03: GATA-binding factor 1	108	108	245	5470	10348	-1.54	0.0	0.05	0.0	Abca8a Actn2 Adn Ank Ankrd1 Aoc3 Aox1 Arhgdib Aspa Aspn C1qa C1qg C1qr1 C1r C1s Ccl11 Ccl7 Ccl8 Ccr1 Ccr2 Cd1d1 Cd302 Cdh11 Clec4n Clec7a Col18a1 Col1a2 Col5a2 Crabp1 Csrp3 Ctss Cxcl13 Cxcl14 Dio2 Elovl3 Emcn Emp3 Eps8 Fbln1 Fbln2 Fcgr1 Fhl1 Fosl1 Glipr1 Gp38 Gsn Gys2 Hdgfrp2 Il1rl1 Il7r Inhba Inmt Lamb1-1 Lmo1 Loxl1 Lpd Lpl Lum Lyzs Mest Mfap5 Mgl1 Mlf1 Mmd Mmp10 Mmp3 Ms4a4d Myom2 Npl Pappa Pcol…
87	V$ZTA_Q2	125	125	228	4988	10830	-1.57	0.0	2.67	0.54	9030611N15Rik Abca8a Abcb1b Adn Ak1 Akr1b8 Aldh1a7 Aoc3 Aox1 Art3 BC014699 C1qa C1qb C1qg C1r C1s Cd1d1 Cd34 Cd36 Cd52 Cd53 Cdo1 Ces3 Chst1 Cidec Ckm Clec4d Cnn1 Col18a1 Col3a1 Col4a2 Col5a1 Col6a1 Col7a1 Coro1a Cox6a2 Cox8b Crabp1 Csf1r Csrp3 Ctsk Ctss Cxcl13 Cxcl14 Cyp2e1 Dgat2 Dio2 Edg2 Elovl3 Emp3 Enpep Ephx2 F13a1 Fabp4 Fbp2 Fcgr3 Fndc1 Fosl1 Fscn1 Gas1 Gdf10 Gjb4 Gpx3 Gsn Gys2 Gzmd Gzme Gzm…
88	V$GATA2_03: GATA-binding factor 2	93	93	260	4771	11047	-1.6	0.0	0.05	0.0	9030611N15Rik Abca8a Adh1 Ank Antxr1 Arhgdib Art3 Bnip2 C1qg Casq1 Cav1 Ccl7 Ccr2 Cd302 Cd34 Cd36 Cd52 Cd83 Ces3 Clec4d Cmkor1 Col1a2 Col3a1 Cpa3 Csrp3 Ctla2a Cxcl4 Cxcl5 Cyp2e1 Cyp4b1 Dpysl3 Ebf1 Edg2 Emcn Eno3 Enpp2 Fabp4 Fbp2 Fhl1 Fndc1 Fthfd Gem Glipr1 Gstm2 Gzmd Gzme Gzmf Gzmg Inhba Itgbl1 Itm2a Ldb3 Lum Ly6a Ly6c Matn2 Mcpt5 Mef2c Mest Mgl1 Mmd Mmp14 Mrc1 Ms4a11 Ms4a4d Ms4a6d Npl Pcolce2 Pd…
89	V$TAL1ALPHAE47_01: Tal-1alpha:E47 heterodimer	38	38	315	1271	14547	-1.6	0.0	3.14	0.6	9030408N13Rik 9030611N15Rik Actn3 Adn Ankrd1 Aoc3 C1qa Ccl8 Cd34 Cdkn2b Cidec Coro1a Cox6a2 Ctsk Fap Fndc1 Gsn Gstm2 Il2rg Itgbl1 Mest Mfap5 Mgl1 Mrc1 Ms4a4d Mt2 Myl1 Nnmt Odz3 Pappa Rcn3 S100a9 Scel Serpina3n Tm6sf1 Tnfaip6 Vegfc Xlkd1
90	V$NFKB_Q6_01	239	239	114	10095	5723	-1.62	0.0	2.62	0.54	2310001N14Rik 9030408N13Rik 9030611N15Rik Abcb1b Actn2 Actn3 Adamts4 Adn Adpn Ak1 Akr1b8 Aldh1a1 Amy1 Ankrd1 Antxr1 Aoc3 Aqp1 Areg Art3 Aspa Aspn Bnc1 Bnip2 Bst1 C1qa C1qb C1qg C1qr1 C1r C1s Car3 Cbr2 Ccl11 Ccnd2 Ccr2 Cd163 Cd1d1 Cd302 Cd83 Cdh11 Cdh2 Cdo1 Cidec Ckm Ckmt2 Cmkor1 Col18a1 Col1a1 Col3a1 Col5a1 Col6a1 Col7a1 Colec12 Coro1a Cox6a2 Cox8b Cpa3 Cpxm1 Crabp1 Crym Csf1r Csrp3 Ctsk Cxcl2 Cx…
91	V$TATA_C: Retroviral TATA box	120	120	233	4780	11038	-1.62	0.0	2.63	0.54	2310001N14Rik 9030408N13Rik Abca8a Abcb1b Adamts4 Adn Akr1b8 Aldh1a7 Ankrd1 Aoc3 Areg Asb5 Aspa Aspn BC014699 Bnip2 Bst1 C1r Cbr2 Ccl7 Ccl8 Ccr1 Ccr2 Cd34 Cd36 Cd48 Cd52 Cd53 Cd83 Cdkn2b Cidec Clec7a Cmkor1 Cnn1 Col1a1 Col3a1 Col5a2 Col6a1 Cox6a2 Cox8b Cpa3 Cspg2 Ctla2a Cxcl7 Cyp7b1 Dcn Dio2 Dkk2 Dpt Eno3 F13a1 Fabp4 Fscn1 Fthfd Gas1 Gbp1 Glipr1 Gp38 Gstm2 Heph Hmga2 Hnmt Igfbp6 Il2rg Il7r Indo I…
92	V$CP2_01: CP2	235	235	118	9916	5902	-1.62	0.0	2.6	0.54	5830472H07Rik 9030408N13Rik 9030611N15Rik Abcb1b Acta1 Actn2 Actn3 Adn Ak1 Aldh1a7 Ankrd1 Antxr1 Aoc3 Aqp1 Areg Arhgdib Art3 Aspn Axl BC014699 C1qa C1qb C1qg C1qr1 C1r Car3 Cbr2 Ccl12 Ccl7 Ccnd2 Ccr1 Ccr2 Cd163 Cd34 Cd52 Cd53 Cdh11 Cdh2 Cdo1 Ces3 Chst1 Cidec Ckmt2 Clec4d Cmkor1 Col18a1 Col1a1 Col1a2 Col5a2 Col6a1 Col7a1 Colec12 Coro1a Cox6a2 Cox8b Cpe Cpxm1 Csrp3 Ctla2a Cxcl12 Cxcl14 Cxcl2 Cxcl7 …
93	V$TEF_Q6	112	112	241	5629	10189	-1.62	0.0	0.06	0.0	Akr1b8 Amy1 Ankrd1 Arhgdib Art3 Asb5 Aspa Axl Bst1 Cav1 Ccl11 Ccl8 Cd34 Cd36 Cd52 Cdh2 Cdo1 Ces3 Ckmt2 Clec7a Col1a2 Col4a2 Col5a2 Colec12 Csrp3 Ctla2a Ctss Cxcl12 Cxcl7 Dcn Dpt Ecm1 Edg2 Efemp1 Emp3 Enpep Fbn1 Fbp2 Fcgr1 Fcgr3 Fhl1 Fscn1 Gbp1 Gdf10 Gjb4 Glipr1 Glul Gpnmb Gys2 Gzmf Heph Hmga2 Hnmt Hod Id1 Id4 Ifi27 Il1rl1 Il7r Inmt Irg1 Islr Itgbl1 Itm2a Lmo1 Lox Lpd Lum Ly6c Lyzs Lzp-s Matn2 Mcp…
94	V$PTF1BETA_Q6	38	38	315	1277	14541	-1.65	0.0	3.08	0.6	9030408N13Rik Actn3 Adamts4 Aldh1a7 C1qg C1s Ccr1 Cd48 Cdkn2b Chst1 Cmkor1 Col5a1 Cox8b Crabp1 Cxcl2 Dcn Dgat2 Dkk2 Dpysl3 Ecm1 F13a1 Fcgr3 Igfbp6 Loxl1 Lpl Ms4a4d Ms4a6b Mt2 Olfm1 Pcolce Plat Procr Sdc1 Sparc Thy1 Tmsb10 Tnfaip2 Xlkd1
95	V$NMYC_01: N-Myc	64	64	289	3416	12402	-1.68	0.0	0.05	0.0	9030611N15Rik Abcb1b Adh1 Art3 BC014699 Bnc1 Ccl8 Ccnd2 Chst1 Cidec Clec4n Col4a2 Cpe Cpxm1 Ctsk Dgat2 Dpt Elovl3 Eno3 Fbln1 Fbp2 Gjb4 Gp38 Gpnmb Gstm2 Hmga2 Hod Il1rl1 Inmt Kctd12 Klf4 Lox Ly6d Mgl1 Mmp2 Ms4a1 Mt2 Npl Pappa Pcolce Pfn2 Phlda3 Plat Pp11r Prkg2 Prss19 Ptprs S100a4 S100a6 Serpine1 Sfrp2 Slc16a1 Slc16a3 Spon1 Sspn Steap Sult1a1 Timp1 Tmem45b Tnnc2 Tpm2 Tyrobp Vnn1 Zfhx1a
96	V$HAND1E47_01: Hand1:E47 heterodimer	218	218	135	9163	6655	-1.68	0.0	2.5	0.52	2310001N14Rik 5830472H07Rik 9030408N13Rik 9030611N15Rik Abca8a Actn2 Actn3 Adamts4 Ak1 Akr1b8 Aldh1a7 Amy1 Ank Ankrd1 Aox1 Apobec2 Aqp1 Arhgdib Art3 Asb5 Axl BC014699 Bnip2 Bst1 C1qa C1qb C1qg Car3 Cav1 Ccl11 Ccl7 Ccl8 Ccr1 Ccr2 Cd163 Cd36 Cd48 Cd52 Cd53 Cd83 Cdh11 Cdh2 Cdkn2b Ckm Ckmt2 Clec7a Cmkor1 Cnn1 Col18a1 Col1a1 Col1a2 Col3a1 Col5a1 Col5a2 Col6a1 Colec12 Cox8b Cpe Crabp1 Crym Csf1r Cspg2 …
97	V$E2_01: papilloma virus regulator E2	11	11	342	854	14964	-1.68	0.0	0.02	0.0	Apobec2 Art3 Cdkn2b Dpysl3 Gdf10 Hmga1 Mcpt5 Rbp4 Slc16a1 Thy1 id3
98	V$HNF1_01: hepatic nuclear factor 1	52	52	301	2855	12963	-1.69	0.0	0.05	0.0	Adpn Ank Antxr1 Aoc3 Cav1 Cd36 Cdh11 Cdkn2b Ckm Col1a1 Cspg2 Ctsk Cxcl7 Dpysl3 Efemp1 Elovl3 Enpep Ephx2 Fhl1 Fscn1 Gsn Has2 Hnmt Inmt Ldb3 Mcpt5 Mgl1 Mmd Mmp3 Mrc1 Ms4a4b Ms4a6b Ogn Pappa Pck1 Penk1 Plat Prg1 Prg4 Pthlh Scel Serping1 Slc43a3 Smpx Stfa3 Tfpi2 Tgfbi Tpm1 Tuba1 Vnn1 Zfhx1b id3
99	V$CREL_01: c-Rel	269	269	84	11491	4327	-1.73	0.0	2.58	0.54	2310001N14Rik 9030408N13Rik 9030611N15Rik Abcb1b Actn3 Adamts4 Adh1 Adn Adpn Ak1 Akr1b8 Aldh1a1 Aldh1a7 Amy1 Ank Ankrd1 Antxr1 Aoc3 Aox1 Apobec2 Aqp1 Areg Arhgdib Art3 Aspn Axl BC014699 Bnc1 Bnip2 Bst1 C1qa C1qb C1qg C1qr1 C1r C1s Casq1 Cav1 Cbr2 Ccl11 Ccl12 Ccl7 Ccl8 Ccnd2 Ccr2 Cd1d1 Cd302 Cd36 Cd48 Cd52 Cd83 Cdh11 Cdo1 Cidec Ckm Ckmt2 Clec4n Clec7a Cmkor1 Cnn1 Col18a1 Col3a1 Col5a1 Col5a2 Col6a…
100	V$IRF7_01: interferon regulatory factor 7	187	187	166	8969	6849	-1.74	0.0	0.08	0.0	9030611N15Rik Abca8a Abcb1b Actn2 Actn3 Adh1 Akr1b8 Aldh1a1 Aldh1a7 Amy1 Ankrd1 Antxr1 Aox1 Areg Art3 Asb5 Bnc1 Bnip2 Bst1 C1qg C1qr1 C1r C1s Car3 Cav1 Ccl11 Ccl12 Ccr2 Cd163 Cd1d1 Cd36 Cd48 Cdkn2b Cdo1 Clec4d Clec7a Col3a1 Col4a2 Col5a1 Col6a1 Colec12 Crym Csf1r Cspg2 Ctss Cxcl13 Cxcl14 Cxcl2 Cxcl7 Cyp2e1 Cyp4b1 Cyp7b1 Dio2 Dpysl3 Ebf1 Edg2 Elovl3 Emcn Eno3 Enpp2 Ephx2 Eps8 F13a1 Fabp4 Fap Fbn1 …
101	V$CETS1P54_01: c-Ets-1(p54)	217	217	136	10299	5519	-1.74	0.0	0.07	0.0	2310001N14Rik 9030408N13Rik Abca8a Abcb1b Actn2 Adamts4 Adh1 Adn Adpn Akr1b8 Aldh1a7 Amy1 Ank Antxr1 Aoc3 Aox1 Apobec2 Aqp1 Areg Art3 Asb5 Aspa BC014699 Bnc1 Bnip2 C1qb C1qg C1qr1 Car3 Casq1 Cav1 Ccl12 Ccl7 Ccl8 Ccnd2 Ccr1 Cd163 Cd1d1 Cd302 Cd34 Cd48 Cd83 Cdh2 Cdo1 Ces3 Cidec Clec4d Cmkor1 Cnn1 Col18a1 Col1a1 Col4a2 Col6a1 Col7a1 Colec12 Coro1a Cpa3 Cpxm1 Crym Csf1r Ctla2a Ctsk Ctss Cxcl12 Cxcl13…
102	V$CREB_Q2_01	96	96	257	4858	10960	-1.79	0.0	0.07	0.0	2310001N14Rik Actn3 Adpn Aqp1 Areg Art3 Asb5 Bnip2 C1s Ccnd2 Cd1d1 Cd53 Cdkn2b Cdo1 Clec4d Col1a1 Col5a2 Col7a1 Coro1a Cpe Cpxm1 Ctla2a Dgat2 Dio2 Ebf1 Emp3 Enpep Eps8 Fosl1 Fscn1 Fst Gem Glipr1 Gp38 Gpc1 Gzmf Gzmg Hmga1 Hod Id1 Id4 Il1rl1 Itm2a Klf4 Lzp-s Man1a Mef2c Mlf1 Mmd Mrg1 Ms4a1 Ms4a11 Ms4a6d Mt2 Myom2 Odz3 Olfm1 Pck1 Pcolce Pcolce2 Pdk4 Penk1 Pfn2 Phlda3 Pmaip1 Pou2af1 Pp11r Prg1 Prg4 P…
103	V$GATA1_06: GATA-binding factor 1	89	89	264	4533	11285	-1.82	0.0	0.07	0.0	9030611N15Rik Abca8a Ank Apobec2 Aqp1 Arhgdib Art3 Bnip2 C1qb C1qr1 C1r C1s Cav1 Ccl7 Ccr2 Cd34 Cd36 Cd52 Cd83 Ces3 Clec4d Cnn1 Col1a2 Col3a1 Colec12 Cpa3 Ctla2a Cxcl13 Cxcl4 Cxcl5 Cyp4b1 Dkk3 Dpt Ecm1 Edg2 Emcn Eno3 Enpp2 Fabp4 Fbp2 Fndc1 Gem Glipr1 Glul Gstm2 Gys2 Gzmf Gzmg Il7r Inhba Inmt Itgbl1 Itm2a Ldb3 Lum Ly6a Ly6c Mef2c Mest Mgl1 Mmd Mmp14 Mrc1 Ms4a4d Pck1 Pcolce2 Pdk4 Pgcp Plac8 Pmaip1 …
104	V$PPARG_03: PPAR (peroxisome proliferator-activated receptor gamma)	150	150	203	6167	9651	-1.83	0.0	2.3	0.4	2310001N14Rik Acta1 Adamts4 Adh1 Aldh1a7 Ankrd1 Aoc3 Apobec2 Aspa BC014699 C1s Casq1 Ccl12 Ccl7 Ccnd2 Cd163 Cd36 Cd53 Cidec Ckmt2 Clec4n Col1a1 Col4a2 Col6a1 Col7a1 Colec12 Coro1a Cox8b Csf1r Ctsk Ctss Cxcl13 Cxcl2 Cyp4b1 Cyp7b1 Dgat2 Dio2 Dpysl3 Elovl3 Eno3 Enpep Enpp2 Ephx2 Fbln1 Fbp2 Fcgr3 Fhl1 Fosl1 Fthfd Gdf10 Gem Gjb4 Gp38 Gpc1 Gpr124 Gpx3 Gsn Gstm2 Gys2 Gzmd Gzme Gzmg Has2 Hdgfrp3 Hmga2 Hn…
105	V$WHN_B: winged-helix factor nude	74	74	279	3842	11976	-1.83	0.0	0.07	0.0	9030408N13Rik Abcb1b Adh1 Ak1 Axl Bnc1 Bst1 C1qr1 Casq1 Ccl8 Ccnd2 Cd1d1 Cd302 Cd48 Cdkn2b Cdo1 Ckmt2 Clec4d Colec12 Crym Csf1r Ctsk Cxcl12 Cxcl4 Dgat2 Ebf1 Eps8 Fndc1 Fscn1 Fthfd Gas1 Gdf10 Gp38 Gpr124 Hdgfrp2 Hdgfrp3 Id4 Lamb1-1 Ldb3 Mgl1 Mmd Msln Nov Olfm1 Pcolce2 Pdk4 Penk1 Pfn2 Pla2g7 Pmp22 Pthlh Pygl Rbp4 Rgs16 Rnase4 Serpinf1 Serping1 Sfrp2 Slc16a3 Slc2a5 Sorbs1 Sparc St8sia4 Steap Thbs2 T…
106	V$NKX22_01: NK2 class homeobox factor 2	36	36	317	2064	13754	-1.88	0.0	0.05	0.0	Amy1 Aox1 BC014699 C1r Cdo1 Chst1 Col4a2 Colec12 Cspg2 Ctla2a Cxcl14 Dkk2 Dpt Fbp2 Fcgr3 Heph Lum Ly6a Ly6c Ly86 Man1a Mcpt5 Ms4a1 Myl1 Pcolce2 Phgdh Pou2af1 Pthlh Ptn Smpx Sorbs1 Sparc Thbs2 Tnfaip6 Zfhx1b id3
107	V$CDX2_Q5	213	213	140	10068	5750	-1.92	0.0	0.1	0.0	5830472H07Rik 9030611N15Rik Abca8a Actn2 Adh1 Adn Adpn Ak1 Akr1b8 Aldh1a7 Amy1 Ank Ankrd1 Antxr1 Aoc3 Aox1 Art3 Asb5 Aspa Aspn Bnc1 Bnip2 Bst1 C1qa C1qb C1r C1s Car3 Casq1 Cav1 Cbr2 Ccl12 Ccl7 Ccl8 Ccr1 Ccr2 Cd302 Cd36 Cd48 Cd52 Cd53 Cdh2 Cdkn2b Ces3 Cidec Clec4d Clec7a Cmkor1 Cnn1 Col1a1 Col3a1 Col5a2 Colec12 Cox8b Cpa3 Crabp1 Cspg2 Csrp3 Ctla2a Ctss Cxcl13 Cxcl7 Cyp2e1 Cyp7b1 Dcn Dgat2 Dio2 Dkk…
108	V$NFY_Q6: nuclear factor Y (Y-box binding factor)	113	113	240	5585	10233	-1.93	0.0	0.09	0.0	9030408N13Rik Abca8a Abcb1b Actn3 Adpn Aldh1a7 Antxr1 Aox1 Apobec2 Areg Arhgdib BC014699 Bnip2 Bst1 C1r C1s Car3 Ccl11 Cd163 Cd302 Cd53 Cdh11 Chst1 Ckmt2 Clec7a Cnn1 Col1a1 Col7a1 Cox6a2 Crabp1 Cspg2 Ctss Cxcl12 Cyp2e1 Dio2 Dkk3 Ebf1 Emcn Enpep Enpp2 F13a1 Fabp4 Fbln2 Fcgr3 Fthfd Glipr1 Glul Gpc1 Gpx3 Gsn Gys2 Gzmf Hdgfrp2 Hdgfrp3 Heph Hnmt Hsd11b1 Id1 Id4 Ifi27 Il1rl1 Il2rg Indo Inhba Irg1 Ldb3 …
109	V$HNF4ALPHA_Q6	137	137	216	5622	10196	-1.94	0.0	2.18	0.34	5830472H07Rik 9030408N13Rik Acta1 Actn3 Adh1 Akr1b8 Aldh1a7 Amy1 Aqp1 Art3 Aspa Bnip2 Bst1 C1qr1 C1r C1s Car3 Ccl11 Ccl8 Ccr1 Ccr2 Cd302 Cd36 Cd48 Cd53 Cdh11 Cdkn2b Cdo1 Ces3 Chst1 Ckm Ckmt2 Cmkor1 Col1a1 Col3a1 Col6a1 Coro1a Cox6a2 Cox8b Cpa3 Crabp1 Crym Ctsk Ctss Cxcl12 Cxcl13 Cxcl14 Cxcl2 Cxcl7 Cyp2e1 Cyp4b1 Ebf1 Efemp1 Emp3 Eno3 Fabp4 Fap Fbln1 Fcgr3 Fndc1 Fosl1 Fscn1 Fst Fthfd Gdf10 Gem Gjb4…
110	V$NERF_Q2: new ets-related factor 1a	25	25	328	791	15027	-1.97	0.0	2.89	0.6	9030408N13Rik Arhgdib C1qb Cbr2 Ccnd2 Cd34 Col1a1 Col4a2 Cxcl14 F13a1 Fbp2 Fcgr3 Fscn1 Fthfd Gbp1 Ifi27 Itgbl1 Loxl1 Nov Pappa Prelp Rcn3 Serpina3n Sncg Sorbs1
111	V$VBP_01: PAR-type chicken vitellogenin promoter-binding protein	22	22	331	1376	14442	-1.97	0.0	0.04	0.0	Adh1 Amy1 BC014699 Ccl11 Cd302 Ces3 Cpa3 Cpxm1 Ctss Cxcl4 Cxcl7 Dcn Efemp1 Fbp2 Gys2 Lpl Pck1 Pmp22 Prrx2 Rgs1 Tslp Wnt10a
112	V$HNF6_Q6	27	27	326	1617	14201	-1.97	0.0	0.04	0.0	Akr1b8 Arhgdib C1s Cd36 Cdh11 Col3a1 Csrp3 Cxcl5 Dpt Dpysl3 F13a1 Fcgr1 Gbp1 Gpnmb Gstm2 Il7r Lgals1 Matn2 Ms4a11 Ms4a6d Pck1 Penk1 Ptn Rgs1 Six1 Stfa3 Tgfb1i4
113	V$USF_Q6: upstream stimulating factor	211	211	142	9961	5857	-1.97	0.0	0.1	0.0	2310001N14Rik 5830472H07Rik 9030408N13Rik 9030611N15Rik Abcb1b Acta1 Adh1 Adn Aldh1a7 Ank Ankrd1 Aoc3 Apobec2 Aqp1 Areg Arhgdib Art3 Axl BC014699 Bnc1 Bst1 C1qa C1qb C1r Car3 Casq1 Cav1 Cbr2 Ccl8 Ccnd2 Ccr1 Cd1d1 Cd34 Cd48 Cd52 Cd53 Cd83 Cdh2 Cdkn2b Ces3 Chst1 Cidec Ckm Ckmt2 Clec4d Clec4n Cnn1 Col18a1 Col4a2 Col5a1 Col5a2 Col7a1 Cox8b Cpa3 Cpe Cpxm1 Crabp1 Csf1r Cspg2 Csrp3 Ctla2a Ctsk Cxcl12 Cx…
114	V$MTATA_B: Muscle TATA box	180	180	173	7557	8261	-1.99	0.0	2.07	0.3	5830472H07Rik 9030611N15Rik Abca8a Acta1 Actn2 Adamts4 Adh1 Adn Ak1 Akr1b8 Aldh1a7 Amy1 Ank Aoc3 Aox1 Apobec2 Aqp1 Arhgdib Aspa Aspn Axl BC014699 Bnip2 Casq1 Cav1 Ccl11 Ccl7 Ccl8 Ccr1 Cd1d1 Cd36 Cd52 Cd53 Cdh11 Cdkn2b Cidea Ckm Ckmt2 Clec4n Cmkor1 Col1a1 Col1a2 Col3a1 Col5a2 Col6a1 Colec12 Cox6a2 Cox8b Cpa3 Crabp1 Csrp3 Ctla2a Ctss Cxcl13 Cxcl14 Cxcl5 Cxcl7 Cyp2e1 Cyp4b1 Cyp7b1 Dgat2 Dio2 Dkk2 Dp…
115	V$SRF_Q5_01	113	113	240	4585	11233	-2.02	0.0	2.12	0.3	2310001N14Rik 9030611N15Rik Acta1 Actn2 Actn3 Ak1 Amy1 Ankrd1 Aoc3 Aqp1 Areg Asb5 Aspa Axl C1qa C1qb C1qg Car3 Cbr2 Ccl7 Ccr1 Cd163 Cd1d1 Cd302 Cdh2 Chst1 Ckm Clec4n Clec7a Cnn1 Col1a1 Col6a1 Col7a1 Colec12 Cpa3 Crym Cxcl4 Cxcl5 Cxcl7 Cyp4b1 Dcn Dkk2 Elovl3 Eno3 F13a1 Fbln2 Fcgr1 Fhl1 Fosl1 Fthfd Gem Glipr1 Gpr124 Hnmt Hsd11b1 Il1rl1 Il7r Indo Islr Itm2a Lamb1-1 Ldb3 Lox Lpd Ly6a Ly86 Lzp-s Matn2…
116	V$POU6F1_01	21	21	332	1315	14503	-2.05	0.0	0.04	0.0	Abca8a Adpn Akr1b8 C1qb C1s Cd1d1 Csrp3 Cxcl13 Cyp7b1 Dgat2 Fabp4 Il1rl1 Il7r Inhba Mmp12 Odz3 Ogn Ptn Six1 Thy1 Tmsb10
117	V$GATA2_02: GATA-binding factor 2	110	110	243	5397	10421	-2.09	0.0	0.12	0.0	9030611N15Rik Abca8a Aldh1a1 Ank Antxr1 Apobec2 Arhgdib Art3 Aspn Bst1 C1qb C1qr1 C1r C1s Cav1 Ccl7 Ccr2 Cd34 Cd36 Cd52 Cd53 Cdkn2b Ces3 Clec4d Cnn1 Col1a2 Col3a1 Col6a1 Colec12 Cpa3 Ctla2a Ctss Cxcl13 Cxcl4 Cxcl5 Cyp4b1 Dgat2 Dio2 Dkk3 Dpt Ecm1 Edg2 Emcn Eno3 Enpp2 Fabp4 Fbp2 Fndc1 Gem Glipr1 Gstm2 Gys2 Gzmf Gzmg Has2 Hod Hsd11b1 Il2rg Il7r Indo Inhba Inmt Irg1 Itgbl1 Itm2a Kctd12 Lpl Lum Ly6a L…
118	V$NFKB_Q6: NF-kappaB	53	53	300	1977	13841	-2.1	0.0	2.36	0.44	Adamts4 Amy1 C1s Cav1 Ccl11 Cd83 Col5a1 Col7a1 Csf1r Cxcl2 Cxcl4 Cxcl5 Dcn Dkk3 Enpp2 Fbln1 Fbn1 Fbp2 Fscn1 Gp38 Gpc1 Has2 Indo Klf4 Lpd Lyzs Mcpt5 Mmp2 Ms4a6b Myl1 Ndrg4 Pcolce Pdk4 Penk1 Postn Prg1 Procr Prss19 Ptgs1 Pthlh Scara3 Sdc1 Serpinb2 Serpine1 Smpx Sorbs1 Tfpi2 Tgfbi Timp1 Timp3 Tslp Ucp1 Wnt10a
119	V$DEAF1_02	3	3	350	373	15445	-2.11	0.0	0.01	0.0	Fst Tnfaip2 Twist1
120	V$HNF3ALPHA_Q6	287	287	66	13276	2542	-2.11	0.0	0.09	0.0	2310001N14Rik 5830472H07Rik 9030408N13Rik 9030611N15Rik Abca8a Abcb1b Actn2 Actn3 Adamts4 Adh1 Adn Adpn Akr1b8 Aldh1a7 Amy1 Ank Ankrd1 Antxr1 Aoc3 Aox1 Apobec2 Areg Arhgdib Art3 Asb5 Aspa Aspn Axl Bnc1 Bst1 C1qa C1qg C1s Car3 Cav1 Cbr2 Ccl11 Ccl7 Ccl8 Ccr1 Ccr2 Cd163 Cd1d1 Cd302 Cd34 Cd36 Cd48 Cd52 Cd53 Cd83 Cdh11 Cdh2 Cdkn2b Cdo1 Ces3 Chst1 Cidea Cidec Ckm Ckmt2 Clec4d Clec4n Clec7a Cmkor1 Cnn1 …
121	V$SMAD3_Q6	214	214	139	9124	6694	-2.11	0.0	1.92	0.22	2310001N14Rik 5830472H07Rik 9030408N13Rik 9030611N15Rik Abcb1b Acta1 Actn2 Actn3 Adamts4 Adh1 Adn Ak1 Ankrd1 Aoc3 Aox1 Apobec2 Aqp1 Areg Arhgdib Art3 Asb5 Axl BC014699 Bnc1 Bst1 C1qa C1qg C1r Cav1 Cbr2 Ccl11 Ccl7 Ccl8 Ccr1 Ccr2 Cd163 Cd1d1 Cd34 Cd48 Cd52 Cd83 Cdh2 Cdkn2b Cdo1 Cidea Cidec Ckm Ckmt2 Cnn1 Col18a1 Col1a1 Col1a2 Col5a1 Col5a2 Col7a1 Coro1a Cox6a2 Cox8b Cpe Cpxm1 Cspg2 Csrp3 Ctla2a Cts…
122	V$HOX13_01: Hox-1.3	1	1	352	244	15574	-2.13	0.0	0.0	0.0	Abca8a
123	V$AHRARNT_01: aryl hydrocarbon receptor:Arnt heterodimers	15	15	338	1007	14811	-2.14	0.0	0.04	0.0	Aldh1a1 Cd83 Cdo1 F13a1 Fap Gstm2 Hmga1 Mmd Nid1 Pp11r Rgs16 Slc43a3 Timp2 Timp3 Vegfc
124	V$PAX3_B: Pax-3 binding sites	204	204	149	9583	6235	-2.15	0.0	0.14	0.0	2310001N14Rik 5830472H07Rik Actn3 Adn Akr1b8 Aldh1a1 Aldh1a7 Aoc3 Aqp1 Areg Asb5 Aspa Axl Bnc1 Bnip2 C1qa C1qr1 C1r C1s Car3 Cbr2 Ccl11 Ccl7 Ccnd2 Ccr2 Cd1d1 Cd34 Cd83 Cdh2 Cdkn2b Cdo1 Ces3 Cidea Cidec Ckm Ckmt2 Clec7a Cmkor1 Col1a2 Col3a1 Col4a2 Col5a1 Col5a2 Col7a1 Colec12 Coro1a Cox8b Cpxm1 Crabp1 Crym Csf1r Csrp3 Ctla2a Ctsk Ctss Cxcl12 Cxcl13 Cxcl2 Cxcl4 Cxcl5 Cxcl7 Cyp2e1 Dgat2 Dio2 Dkk2 Dk…
125	V$MTF1_Q4	33	33	320	1142	14676	-2.17	0.0	2.51	0.52	Cdkn2b Ces3 Ckmt2 Col18a1 Cox6a2 Crabp1 Cyp2e1 Cyp7b1 Elovl3 Eno3 Fndc1 Fosl1 Fst Hmga2 Lyzs Mef2c Mmp2 Mt2 Pou2af1 Prg4 Prkg2 Pthlh Ptprs Rbp4 Rnase4 Sema3a Serpine1 Tfpi2 Thy1 Timp2 Tmem45b Vegfc Zfhx1b
126	V$NRF2_Q4: heterodimer containing Nrf2	102	102	251	4142	11676	-2.17	0.0	1.97	0.25	2310001N14Rik 9030408N13Rik Abca8a Abcb1b Acta1 Actn2 Adamts4 Adn Adpn Ak1 Akr1b8 Aldh1a7 Aox1 Arhgdib Aspn C1qb C1qr1 Ccl7 Ccl8 Cd302 Cd34 Cd36 Cd48 Cd52 Cd83 Cdo1 Ces3 Chst1 Cidec Clec4n Clec7a Col6a1 Col7a1 Coro1a Cpxm1 Crym Ctla2a Cxcl13 Cxcl14 Cxcl5 Cyp7b1 Dpysl3 Ecm1 Edg2 Elovl3 Emp3 F13a1 Fabp4 Fap Fndc1 Fscn1 Fthfd Gbp1 Gjb4 Gp38 Gpnmb Gpr124 Heph Hod Id1 Il1rl1 Itgbl1 Klf4 Ldb3 Loxl1 Mat…
127	V$HNF1_C: Hepatic nuclear factor 1	111	111	242	5414	10404	-2.17	0.0	0.13	0.0	2310001N14Rik Abca8a Abcb1b Adh1 Aldh1a7 Ank Ankrd1 Antxr1 Aoc3 Areg Arhgdib Art3 Asb5 Aspn Bnip2 C1qb Car3 Cav1 Ccl11 Ccnd2 Ccr1 Cd302 Cd36 Cd48 Cd53 Cd83 Cdh11 Cdkn2b Clec7a Col1a1 Col3a1 Col7a1 Coro1a Cpa3 Cspg2 Cxcl7 Cyp7b1 Dcn Edg2 Efemp1 Elovl3 Enpep Fabp4 Fap Glipr1 Gpc1 Gzmf Has2 Hnmt Id1 Il2rg Inhba Inmt Kctd12 Lmo1 Lox Loxl1 Lum Ly6a Ly6d Man1a Matn2 Mef2c Mgl1 Mlf1 Mmd Mmp10 Mmp13 Mmp1…
128	V$CREBP1CJUN_01: CRE-binding protein 1:c-Jun heterodimer	20	20	333	614	15204	-2.18	0.0	2.75	0.54	Adpn Areg Cdkn2b Dio2 Ebf1 Fscn1 Gem Glipr1 Gzmf Gzmg Id1 Lzp-s Mlf1 Odz3 Pcolce2 Pmaip1 Ptprs Sult1a1 Tyrobp Wnt10a
129	V$NFY_01: nuclear factor Y (Y-box binding factor)	66	66	287	3381	12437	-2.19	0.0	0.1	0.0	9030408N13Rik Abcb1b Actn3 Adpn Aldh1a7 Antxr1 Aox1 BC014699 Bst1 C1qg C1r Car3 Ccl11 Cdh11 Cdh2 Col1a1 Cox6a2 Crabp1 Cspg2 Cxcl12 Cyp2e1 Ebf1 Enpep Fabp4 Fthfd Gem Glul Gpc1 Gsn Gys2 Hdgfrp2 Hdgfrp3 Hsd11b1 Id4 Il2rg Irg1 Ldb3 Lpd Lpl Mgl1 Mmd Myom2 Orm1 Pdk4 Pgam2 Phgdh Plac8 Prg4 Prss11 Ptgs1 Rcn3 Rgs16 Sdpr Serpine1 Six1 Slc16a3 Sorbs1 St8sia4 Sult1a1 Tbx15 Tcap Tgfb1i4 Tnnc2 Tnnt3 Tuba1 Wnt1…
130	V$ELF1_Q6	176	176	177	7463	8355	-2.2	0.0	1.76	0.18	5830472H07Rik 9030408N13Rik 9030611N15Rik Abca8a Actn2 Actn3 Adn Adpn Akr1b8 Aldh1a1 Aldh1a7 Amy1 Ankrd1 Apobec2 Aqp1 Areg Arhgdib Art3 Asb5 Aspa Axl Bnip2 Bst1 C1qa C1qb C1qg C1r C1s Car3 Casq1 Ccl12 Ccl7 Ccl8 Ccnd2 Ccr2 Cd1d1 Cd302 Cd48 Cd52 Cdkn2b Cdo1 Cidea Ckmt2 Clec4d Clec4n Clec7a Cnn1 Col3a1 Col4a2 Col5a1 Colec12 Coro1a Ctss Cxcl4 Cyp2e1 Cyp4b1 Dgat2 Dkk2 Ebf1 Ecm1 Emcn Eno3 Ephx2 F13a1 F…
131	V$HNF4_DR1_Q3	291	291	62	12625	3193	-2.21	0.0	2.08	0.3	2310001N14Rik 5830472H07Rik 9030408N13Rik 9030611N15Rik Abcb1b Acta1 Actn3 Adamts4 Adh1 Adn Ak1 Akr1b8 Aldh1a7 Amy1 Ankrd1 Antxr1 Aoc3 Apobec2 Aqp1 Aspa BC014699 Bnc1 Bnip2 Bst1 C1qa C1qb C1qr1 C1r Car3 Casq1 Ccl11 Ccl12 Ccl7 Ccl8 Ccnd2 Ccr1 Ccr2 Cd163 Cd1d1 Cd302 Cd34 Cd36 Cd48 Cd53 Cd83 Cdh11 Cdh2 Cdkn2b Cdo1 Ces3 Chst1 Cidea Cidec Ckm Ckmt2 Clec4n Clec7a Cmkor1 Col18a1 Col1a1 Col3a1 Col4a2 Col…
132	V$MYC_Q2	57	57	296	2963	12855	-2.22	0.0	0.1	0.0	9030611N15Rik Abcb1b Adh1 Art3 BC014699 Bnc1 Ccl8 Ccnd2 Chst1 Clec4n Col4a2 Cpe Cpxm1 Ctsk Dgat2 Dpt Elovl3 Eno3 Fbp2 Gjb4 Gp38 Gpnmb Gstm2 Hmga2 Il1rl1 Inmt Klf4 Ly6d Mgl1 Ms4a1 Mt2 Npl Pappa Pcolce Pfn2 Phlda3 Plat Pp11r Prkg2 Prss19 Ptprs S100a4 S100a6 Serpine1 Slc16a1 Slc16a3 Spon1 Sspn Steap Sult1a1 Timp1 Tmem45b Tnnc2 Tpm2 Tyrobp Vnn1 Zfhx1a
133	V$PPARA_02: PPAR-alpha:RXR-alpha heterodimer (peroxisome proliferator activated factor alpha:retinoid X receptor alpha)	5	5	348	479	15339	-2.23	0.0	0.02	0.0	Col18a1 Efemp1 Fcna Ifi27 Tpm1
134	V$AREB6_03: AREB6 (Atp1a1 regulatory element binding factor 6)	46	46	307	2455	13363	-2.24	0.0	0.09	0.0	Akr1b8 Aldh1a7 Asb5 Aspa C1qa C1qb C1qr1 Car3 Ccl11 Cdkn2b Cdo1 Ces3 Ckm Coro1a Cpxm1 Crabp1 Cxcl14 Cyp2e1 Fosl1 Gpc1 Gstm2 Heph Hmga1 Id1 Lmo1 Mef2c Mrc1 Ms4a4d Myom2 Pfn2 Pgam2 Plat Ppic Prg4 Prkg2 S3-12 Scel Sdc1 Sdpr Slc2a5 Smpx Tgfbi Tmem45b Tmsb10 Tuba1 Wnt10a
135	V$VMYB_01: v-Myb	243	243	110	11287	4531	-2.25	0.0	0.15	0.0	2310001N14Rik 9030408N13Rik 9030611N15Rik Abcb1b Actn2 Adamts4 Adpn Akr1b8 Aldh1a1 Aldh1a7 Ank Ankrd1 Antxr1 Aox1 Apobec2 Aqp1 Arhgdib Art3 Asb5 Aspn Axl BC014699 Bnip2 C1qa C1qg C1qr1 Car3 Cbr2 Ccl12 Ccl8 Ccr2 Cd163 Cd1d1 Cd302 Cd36 Cd48 Cd52 Cd53 Cd83 Cdh11 Cdh2 Cdkn2b Cdo1 Ces3 Chst1 Cidea Cidec Ckm Ckmt2 Clec4n Clec7a Cnn1 Col18a1 Col1a1 Col1a2 Col3a1 Col5a1 Col6a1 Colec12 Coro1a Cox8b Cpa3 C…
136	V$GRE_C: Glucocorticoid response element	19	19	334	581	15237	-2.25	0.0	2.69	0.54	BC014699 C1qb C1r Cav1 Cd53 Chst1 Cidea Cyp2e1 Hod Il7r Ndrg4 Orm1 Penk1 Prss11 S100a9 Sdpr Serpina3n Serpine1 Vegfc
137	V$PR_02: is recognized by progesterone receptor	25	25	328	827	14991	-2.29	0.0	2.5	0.52	9030611N15Rik Art3 C1qb C1qg Ccr2 Cd53 Ces3 Chst1 Ckm Cpe Fap Glipr1 Gpnmb Hod Id1 Il7r Pmaip1 Rcn3 Rgs1 S100a9 Sdpr Sult1a1 Thbs2 Thy1 Tnnc2
138	V$MMEF2_Q6: myocyte enhancer factor	124	124	229	5177	10641	-2.3	0.0	1.68	0.13	2310001N14Rik 9030408N13Rik 9030611N15Rik Acta1 Actn2 Aldh1a7 Amy1 Ankrd1 Antxr1 Aox1 Art3 Aspa Aspn BC014699 Bst1 C1qr1 C1r Casq1 Cav1 Ccl7 Ccr1 Ccr2 Cd1d1 Cd36 Cd48 Cd52 Cd53 Cdkn2b Cdo1 Ces3 Cidec Ckm Ckmt2 Cmkor1 Cnn1 Col3a1 Col5a2 Col6a1 Colec12 Cox6a2 Cox8b Cpa3 Cspg2 Ctsk Ctss Cxcl12 Cxcl13 Cxcl5 Cxcl7 Cyp2e1 Cyp7b1 Dcn Dio2 Dkk3 Dpysl3 Ecm1 Efemp1 Eno3 Enpp2 F13a1 Fabp4 Fap Fcgr1 Fosl1 Ft…
139	V$CART1_01: Cart-1 (cartilage homeoprotein 1)	34	34	319	1885	13933	-2.31	0.0	0.08	0.0	Akr1b8 Aldh1a7 Ank Aspa C1r C1s Ccr1 Cd1d1 Cd302 Cd36 Clec4n Csrp3 Ctla2a Gys2 Heph Hnmt Il1rl1 Inhba Itgbl1 Mmp10 Mmp12 Ms4a4b Ms4a6b Nnat Pdk4 Prg4 Ptgs1 Pvalb Pygl S100a9 Scel Sspn Timp3 Zfhx1b
140	V$CMYB_01: c-Myb	64	64	289	3253	12565	-2.32	0.0	0.12	0.0	9030611N15Rik Acta1 Actn3 Bnc1 Bnip2 C1qa Casq1 Cbr2 Ccnd2 Cd1d1 Cdo1 Ckmt2 Col5a2 Col6a1 Crym Ctsk Ctss Cyp2e1 Cyp4b1 Dkk3 Ebf1 Ecm1 Efemp1 Eps8 F13a1 Fbn1 Fcgr1 Fhl1 Fscn1 Gbp1 Gp38 Gpc1 Gsn Id1 Il7r Ly6c Mfap5 Mmp14 Mmp3 Mt2 Nnmt Olfm1 Penk1 Pfn2 Prkg2 Prss11 Ptn Rarres2 Rnase4 Scara3 Sgce Slc16a1 Slc2a5 Sparc Sspn Tbx15 Tgfbi Timp1 Timp3 Tnnt3 Tpm2 Tslp Vegfc Vnn1
141	V$FOXP3_Q4	201	201	152	9373	6445	-2.33	0.0	0.19	0.0	2310001N14Rik 5830472H07Rik 9030408N13Rik Abca8a Abcb1b Actn2 Actn3 Adh1 Adn Aldh1a1 Aldh1a7 Aoc3 Areg Arhgdib Art3 Asb5 Aspa Aspn Axl BC014699 Bnip2 C1qg Car3 Cav1 Ccl12 Ccl7 Ccl8 Ccnd2 Ccr1 Ccr2 Cd163 Cd1d1 Cd34 Cd36 Cd53 Cdh11 Cdh2 Chst1 Cidea Cidec Ckm Clec4d Clec4n Clec7a Cmkor1 Cnn1 Col1a1 Col3a1 Col5a1 Col5a2 Col6a1 Col7a1 Colec12 Cpa3 Cpe Crym Csf1r Cspg2 Csrp3 Ctla2a Ctsk Ctss Cxcl13 Cxc…
142	V$OCT1_06: octamer-binding factor 1	186	186	167	8702	7116	-2.33	0.0	0.2	0.0	5830472H07Rik 9030611N15Rik Actn2 Adpn Ak1 Amy1 Ankrd1 Aoc3 Apobec2 Aqp1 Arhgdib Asb5 Aspa Axl Bnip2 Bst1 C1qa C1qg C1qr1 C1r C1s Car3 Cbr2 Ccl11 Ccl12 Ccl7 Ccl8 Ccr2 Cd163 Cd1d1 Cd302 Cd36 Cd53 Cd83 Cdh11 Cdkn2b Ces3 Cidec Clec4d Clec4n Clec7a Col1a2 Col5a2 Col6a1 Cox6a2 Cox8b Cpe Cpxm1 Crym Cspg2 Csrp3 Ctsk Cxcl13 Cxcl14 Cxcl2 Cxcl4 Cxcl7 Cyp2e1 Cyp7b1 Dcn Dkk3 Dpt Dpysl3 Efemp1 Emp3 Eno3 Enpep…
143	V$EBF_Q6	108	108	245	4475	11343	-2.34	0.0	1.68	0.13	Acta1 Adamts4 Akr1b8 Aldh1a7 Art3 Asb5 BC014699 Bnc1 C1qa C1qb C1qg C1s Casq1 Ccl8 Ccnd2 Chst1 Cidea Cidec Ckm Clec7a Col1a1 Col1a2 Col5a1 Col6a1 Col7a1 Coro1a Crym Csf1r Cspg2 Cxcl12 Cxcl7 Cyp7b1 Dkk3 Dpt Edg2 Fcgr3 Fosl1 Fthfd Gem Gjb4 Gpx3 Gsn Hmga1 Hod Il1rl1 Il2rg Inmt Lamb1-1 Ldb3 Loxl1 Lpl Lum Man1a Matn2 Mfap5 Mlf1 Mmp14 Ms4a1 Ms4a4d Ms4a6b Mt2 Myom2 Pck1 Pcolce2 Pdk4 Penk1 Pfn2 Pgam2 Pgc…
144	V$PBX_Q3	331	331	22	15106	712	-2.35	0.0	0.05	0.0	2310001N14Rik 5830472H07Rik 9030408N13Rik 9030611N15Rik Abca8a Abcb1b Acta1 Actn2 Actn3 Adamts4 Adh1 Adn Adpn Ak1 Akr1b8 Aldh1a7 Amy1 Ank Ankrd1 Antxr1 Aoc3 Aox1 Apobec2 Aqp1 Areg Arhgdib Art3 Asb5 Aspa Aspn Axl BC014699 Bnc1 Bnip2 Bst1 C1qa C1qb C1qg C1qr1 C1r C1s Casq1 Cav1 Cbr2 Ccl11 Ccl12 Ccl7 Ccl8 Ccnd2 Ccr1 Ccr2 Cd163 Cd1d1 Cd302 Cd34 Cd36 Cd48 Cd52 Cd53 Cd83 Cdh11 Cdh2 Cdkn2b Cdo1 Chst1 Ci…
145	V$HNF3B_01: Hepatocyte Nuclear Factor 3beta	256	256	97	11826	3992	-2.37	0.0	0.17	0.0	2310001N14Rik 5830472H07Rik 9030408N13Rik 9030611N15Rik Abca8a Adamts4 Adh1 Adn Adpn Akr1b8 Aldh1a7 Amy1 Ank Ankrd1 Antxr1 Aoc3 Aox1 Apobec2 Arhgdib Art3 Asb5 Aspa Aspn Axl Bnc1 Bnip2 Bst1 C1qa C1qb Cav1 Ccl11 Ccl7 Ccl8 Ccr1 Ccr2 Cd163 Cd1d1 Cd302 Cd34 Cd36 Cd52 Cd53 Cd83 Cdh11 Cdh2 Cdkn2b Cdo1 Ces3 Chst1 Cidec Ckm Ckmt2 Clec4d Clec4n Clec7a Cmkor1 Cnn1 Col1a2 Col3a1 Col5a2 Col6a1 Col7a1 Colec12 …
146	V$ARNT_01: AhR nuclear translocator homodimers	21	21	332	1265	14553	-2.37	0.0	0.06	0.0	Abcb1b Art3 Clec4n Col4a2 Cpe Ctsk Fbln1 Kctd12 Ly6d Mgl1 Mt2 Pappa Pcolce Pp11r Prkg2 S100a4 S100a6 Slc16a3 Tyrobp Vnn1 Zfhx1a
147	V$MYOD_01: myoblast determination gene product	223	223	130	10343	5475	-2.37	0.0	0.2	0.0	2310001N14Rik 9030408N13Rik 9030611N15Rik Abcb1b Acta1 Actn2 Actn3 Adamts4 Adn Ak1 Akr1b8 Aldh1a7 Ank Ankrd1 Antxr1 Aoc3 Aox1 Apobec2 Aqp1 Areg Arhgdib Art3 Asb5 Aspa BC014699 Bnc1 Bst1 C1qa C1qb C1qg C1qr1 C1r C1s Car3 Casq1 Cbr2 Ccl11 Ccl12 Ccl8 Ccnd2 Cd163 Cd1d1 Cd48 Cd52 Cdh11 Cdh2 Cdkn2b Cdo1 Ces3 Chst1 Cidec Ckm Ckmt2 Clec4n Cmkor1 Col18a1 Col1a2 Col4a2 Col5a1 Coro1a Cox6a2 Cox8b Cpa3 Cpe C…
148	V$ER_Q6: estrogen receptor	193	193	160	8305	7513	-2.38	0.0	1.49	0.06	9030611N15Rik Abcb1b Acta1 Actn2 Adamts4 Adn Adpn Ak1 Akr1b8 Aldh1a7 Amy1 Ank Areg Arhgdib BC014699 Bnip2 C1qa C1qb C1qr1 C1r C1s Car3 Cbr2 Ccl11 Ccnd2 Ccr2 Cd34 Cd36 Cd48 Cd53 Cdo1 Ces3 Chst1 Cidea Ckm Ckmt2 Clec4n Cmkor1 Cnn1 Col18a1 Col4a2 Col5a1 Col5a2 Col6a1 Col7a1 Colec12 Coro1a Cox6a2 Cox8b Cpxm1 Crabp1 Crym Csf1r Cspg2 Csrp3 Ctsk Ctss Cxcl12 Cxcl13 Cxcl14 Cxcl4 Cxcl5 Cyp7b1 Dkk2 Dpt Efemp…
149	V$DR3_Q4: direct repeat 3	42	42	311	2233	13585	-2.4	0.0	0.11	0.0	BC014699 Casq1 Ccl12 Cd53 Clec4d Clec7a Col18a1 Colec12 Cpxm1 Emcn Fbn1 Fbp2 Fcgr3 Id1 Il2rg Indo Irg1 Man1a Matn2 Mest Mmp14 Mrg1 Ms4a11 Ms4a4d Ms4a6d Olfm1 Pck1 Plat Pmp22 Pp11r Prelp Prg1 Prss11 Scara3 Sdpr Serpinb1a Serpine1 Slc43a3 Sult1a1 Timp1 Tnnc2 id3
150	V$ELK1_01: Elk-1	84	84	269	4115	11703	-2.41	0.0	0.17	0.0	9030408N13Rik Abcb1b Akr1b8 Ankrd1 Aox1 Apobec2 Aqp1 Areg Arhgdib BC014699 Bnip2 C1qb C1qr1 Ccl8 Ccr1 Cd302 Cd48 Ckmt2 Col4a2 Cpe Cpxm1 Cxcl12 Cxcl2 Cxcl4 Cxcl7 Dio2 Dpt Edg2 Enpep Ephx2 F13a1 Fap Fbp2 Fcna Fthfd Gbp1 Gem Gpnmb Gzmd Gzmf Hdgfrp2 Hsd11b1 Id4 Itgbl1 Lmo1 Lox Ly6a Ly6c Lyzs Lzp-s Mcpt5 Mfap5 Mgl1 Mmp10 Mmp3 Mrg1 Ms4a11 Ms4a6b Ms4a6d Mt2 Myom2 Pcolce2 Penk1 Plat Pp11r Prg1 Prss19 Rar…
151	V$SREBP_Q3	121	121	232	5097	10721	-2.43	0.0	1.5	0.06	2310001N14Rik 5830472H07Rik 9030408N13Rik Abca8a Abcb1b Actn2 Actn3 Adpn Akr1b8 Ankrd1 Bnc1 C1qb C1qr1 C1s Car3 Cav1 Ccl8 Ccr2 Cd34 Cd48 Cdkn2b Cdo1 Cidec Ckmt2 Clec7a Col5a1 Col6a1 Colec12 Coro1a Csf1r Ctsk Ctss Cxcl12 Cxcl14 Cxcl4 Cxcl7 Cyp7b1 Dio2 Dkk3 Dpt Dpysl3 Ecm1 Edg2 Eno3 F13a1 Fbn1 Fosl1 Fscn1 Fthfd Gjb4 Gp38 Gpx3 Gstm2 Gzmf Hmga1 Hmga2 Ifi27 Igfbp6 Indo Inhba Irg1 Ldb3 Lgals1 Lmo1 Lox …
152	V$COUP_01: COUP:HNF-4 heterodimer	60	60	293	2362	13456	-2.43	0.0	1.84	0.21	5830472H07Rik Acta1 Aldh1a7 Amy1 Aqp1 Bst1 C1r Ccr2 Cd163 Cd36 Cdkn2b Ckmt2 Clec4n Col3a1 Coro1a Cox6a2 Crabp1 Ctsk Cxcl12 Cxcl14 Cyp2e1 Cyp4b1 Fbln1 Fbp2 Fndc1 Fscn1 Fthfd Gdf10 Gem Gjb4 Gpr124 Gys2 Gzmd Gzme Irg1 Lox Lum Matn2 Mmp14 Mmp3 Ms4a11 Ms4a6d Mylpf Odz3 Orm1 Pappa Pck1 Pla2g7 Pmp22 Pou2af1 Procr Rcn3 Rnase4 Saa3 Scara3 Sema3a Tcap Thy1 Timp3 Tpm1
153	V$GFI1_01: growth factor independence 1	110	110	243	4608	11210	-2.43	0.0	1.52	0.06	5830472H07Rik 9030408N13Rik 9030611N15Rik Abcb1b Adh1 Aldh1a1 Aoc3 Aox1 Apobec2 Aqp1 Art3 Bnc1 Bnip2 C1qb C1qr1 Cav1 Ccl12 Ccl8 Ccr2 Cdh11 Ckm Clec4n Clec7a Col18a1 Col3a1 Col4a2 Col5a1 Col5a2 Colec12 Cox6a2 Cpa3 Cpe Crabp1 Csf1r Cspg2 Csrp3 Ctss Cxcl14 Cxcl2 Cxcl4 Cxcl5 Cxcl7 Cyp4b1 Dpt Ebf1 Edg2 Elovl3 Enpp2 F13a1 Fabp4 Fbln1 Fbn1 Fbp2 Fhl1 Fst Gas1 Gem Glul Gp38 Gstm2 Has2 Heph Ifi27 Il1rl1 It…
154	V$RFX1_02: X-box binding protein RFX1	113	113	240	5391	10427	-2.44	0.0	0.21	0.0	2310001N14Rik 9030611N15Rik Abcb1b Actn2 Adamts4 Ak1 Aldh1a7 Areg Arhgdib Art3 Aspa Aspn Axl BC014699 Bnc1 Bnip2 C1qr1 Car3 Casq1 Cd163 Cd302 Cd52 Cd83 Cdkn2b Cdo1 Cidec Ckm Clec7a Col18a1 Col5a1 Col6a1 Cpa3 Cpxm1 Crabp1 Csf1r Cxcl12 Cxcl14 Cxcl7 Dgat2 Dpysl3 Ecm1 Edg2 Eno3 Ephx2 Eps8 Fap Fbln1 Fhl1 Gbp1 Gem Glipr1 Gpc1 Gpr124 Has2 Heph Hmga1 Hmga2 Hnmt Hsd11b1 Igfbp6 Il7r Klf4 Lamb1-1 Lmo1 Loxl1…
155	V$CDPCR1_01: cut-like homeodomain protein	269	269	84	12378	3440	-2.45	0.0	0.18	0.0	5830472H07Rik 9030408N13Rik 9030611N15Rik Abca8a Abcb1b Acta1 Actn2 Actn3 Adh1 Akr1b8 Aldh1a7 Amy1 Ank Aox1 Apobec2 Aqp1 Areg Arhgdib Art3 Asb5 Aspa Aspn Axl BC014699 Bst1 C1qa C1qb C1qg C1r C1s Car3 Casq1 Cbr2 Ccl11 Ccl8 Ccnd2 Ccr1 Cd163 Cd1d1 Cd302 Cd34 Cd36 Cd48 Cd52 Cd53 Cd83 Cdh11 Cdkn2b Cdo1 Ces3 Cidea Cidec Ckmt2 Clec4d Clec4n Clec7a Cmkor1 Cnn1 Col18a1 Col1a1 Col3a1 Col5a1 Col5a2 Col6a1 C…
156	V$AP1_Q2: activator protein 1	246	246	107	10700	5118	-2.45	0.0	1.49	0.06	2310001N14Rik 5830472H07Rik 9030611N15Rik Abcb1b Acta1 Actn2 Adamts4 Adh1 Adpn Ak1 Akr1b8 Aldh1a1 Aldh1a7 Amy1 Ankrd1 Antxr1 Aox1 Apobec2 Aqp1 Areg Arhgdib Aspa Aspn BC014699 Bnc1 Bnip2 C1qa C1qb C1qg C1qr1 C1r C1s Car3 Ccl11 Ccl7 Ccr1 Ccr2 Cd1d1 Cd302 Cd36 Cd52 Cdh2 Cdkn2b Cdo1 Chst1 Cidea Cidec Ckm Clec7a Cmkor1 Cnn1 Col18a1 Col1a2 Col3a1 Col5a1 Col5a2 Col7a1 Cox6a2 Cox8b Cpe Cpxm1 Crym Csf1r C…
157	V$USF_01: upstream stimulating factor	30	30	323	1666	14152	-2.47	0.0	0.09	0.0	Adh1 Art3 Col4a2 Cpe Eno3 Fbln1 Fbp2 Gpnmb Gstm2 Hmga2 Kctd12 Lox Ly6d Ms4a1 Mt2 Npl Plat Pp11r Prkg2 Ptprs S100a4 S100a6 Slc16a1 Slc16a3 Spon1 Timp1 Tnnc2 Tyrobp Vnn1 Zfhx1a
158	V$MYCMAX_02: c-Myc:Max heterodimer	115	115	238	5462	10356	-2.48	0.0	0.23	0.0	9030408N13Rik 9030611N15Rik Abcb1b Adh1 Aoc3 Arhgdib Art3 BC014699 Bnc1 Bnip2 Bst1 C1qa C1qb Ccl12 Ccl8 Ccnd2 Cd36 Cd48 Chst1 Ckmt2 Clec4n Clec7a Col18a1 Col4a2 Col6a1 Cox6a2 Cpe Cpxm1 Csf1r Cspg2 Ctla2a Ctsk Cxcl14 Cyp2e1 Dgat2 Dpt Dpysl3 Efemp1 Elovl3 Emcn Eno3 Enpp2 Fbln1 Fbp2 Fcna Gjb4 Gp38 Gpnmb Gstm2 Hmga2 Il1rl1 Indo Inhba Inmt Islr Kctd12 Klf4 Ldb3 Lox Lpl Ly6d Mgl1 Mmp2 Mrg1 Ms4a1 Ms4a4d…
159	V$SF1_Q6	47	47	306	2438	13380	-2.48	0.0	0.13	0.0	9030408N13Rik Bnip2 C1qa C1r Ccl11 Ccl12 Ccl8 Ckmt2 Cnn1 Col6a1 Col7a1 Coro1a Cox6a2 Cpxm1 Crym Csf1r Cspg2 Ctsk Fcgr1 Fcgr3 Fthfd Gp38 Gpr124 Has2 Hsd11b1 Il1rl1 Lamb1-1 Ldb3 Mmp14 Ms4a6b Myl1 Ogn Pem Pgam2 Prg1 Pvalb Sfrp2 Stfa3 Sult1a1 Tfpi2 Thbd Thy1 Timp3 Tm6sf1 Tmsb10 Tuba1 Twist1
160	V$E2A_Q2	203	203	150	9384	6434	-2.48	0.0	0.26	0.0	9030408N13Rik 9030611N15Rik Abcb1b Acta1 Actn2 Actn3 Adamts4 Adn Adpn Akr1b8 Aldh1a1 Ankrd1 Antxr1 Aoc3 Aox1 Apobec2 Aqp1 Areg Arhgdib Asb5 Aspa Bnc1 Bnip2 Bst1 C1qa C1qb C1r Car3 Casq1 Cbr2 Ccl11 Ccl12 Ccl7 Ccl8 Ccr1 Ccr2 Cd163 Cd48 Cd52 Cdkn2b Ces3 Chst1 Ckm Ckmt2 Clec4n Cmkor1 Cnn1 Col18a1 Col1a2 Col5a1 Col5a2 Col6a1 Col7a1 Colec12 Coro1a Cox8b Cpa3 Cpe Cpxm1 Crabp1 Crym Ctss Cxcl13 Cxcl14 Cxc…
161	V$MYOGNF1_01: myogenin / nuclear factor 1 or related factors	82	82	271	3367	12451	-2.49	0.0	1.58	0.08	9030408N13Rik Actn2 Actn3 Ak1 C1qa Car3 Cbr2 Ccl7 Cd1d1 Cd302 Cd34 Cd48 Cd53 Cd83 Cdkn2b Clec4d Col18a1 Col1a1 Col4a2 Col5a1 Cox8b Cpe Cxcl4 Cxcl5 Cyp4b1 Cyp7b1 Enpep Fbln2 Fcgr3 Fosl1 Fscn1 Gas1 Gbp1 Gem Gjb4 Gpc1 Gpr124 Hdgfrp2 Hmga1 Hmga2 Il7r Indo Inmt Irg1 Itgbl1 Loxl1 Lpd Ly6a Ly6d Mlf1 Mmp12 Mmp3 Mrc1 Mrg1 Ms4a4b Mt2 Myl1 Mylpf Ndrg4 Nid1 Olfm1 Pdk4 Penk1 Plat Pmp22 Postn Prss11 Ptgs1 Pthl…
162	V$AHR_Q5: aryl hydrocarbon / dioxin receptor	35	35	318	1892	13926	-2.49	0.0	0.11	0.0	5830472H07Rik Aldh1a1 C1qa Cdh2 Cdo1 Cidea Cidec Colec12 Csf1r Dio2 Ecm1 Fcgr3 Fst Gstm2 Irg1 Lamb1-1 Ldb3 Lum Ly6c Ly86 Mlf1 Mmd Prkg2 Prss19 Pvalb Sgce Six1 Slc43a3 Spon1 Steap Timp3 Tnfaip2 Tnni2 Vegfc Vnn1
163	V$PADS_C: Retroviral Poly A downstream element	98	98	255	4105	11713	-2.52	0.0	1.43	0.05	Abca8a Akr1b8 Amy1 Aox1 BC014699 C1qa C1qg Ccr2 Cd302 Cd48 Cd83 Cdh11 Cdkn2b Clec4d Col18a1 Col1a1 Cpxm1 Csf1r Csrp3 Ctss Cxcl2 Cxcl7 Cyp7b1 Dcn Dio2 Emcn Eno3 Enpp2 Eps8 Fcna Fhl1 Fndc1 Fscn1 Gem Gjb4 Gp38 Gpc1 Gpnmb Gpx3 Gsn Gstm2 Gzme Hsd11b1 Id1 Igfbp6 Il2rg Indo Inmt Kctd12 Lamb1-1 Ldb3 Lox Lpl Lum Ly6a Ly6c Lyzs Lzp-s Mest Mgl1 Mmp13 Mmp3 Mrc1 Ms4a1 Ms4a4d Ms4a6b Myl1 Nid1 Pappa Pcolce2 Pem…
164	V$MINI20_B: Muscle initiator sequence-20	222	222	131	9684	6134	-2.53	0.0	1.27	0.01	2310001N14Rik 9030408N13Rik Abcb1b Acta1 Actn2 Actn3 Adn Adpn Ak1 Aldh1a7 Ankrd1 Antxr1 Aoc3 Aox1 Apobec2 Areg Art3 Asb5 Axl Bnip2 Bst1 C1qa C1qb C1qr1 C1r Car3 Casq1 Cav1 Cbr2 Ccl11 Ccnd2 Ccr2 Cd163 Cd34 Cd48 Cd52 Cd83 Cdh2 Cdkn2b Ces3 Cidec Ckm Ckmt2 Clec7a Cmkor1 Cnn1 Col18a1 Col1a1 Col1a2 Col4a2 Col5a1 Col7a1 Coro1a Cox6a2 Cox8b Cpe Cpxm1 Crabp1 Csf1r Ctss Cxcl12 Cxcl14 Cxcl2 Cxcl4 Cxcl5 Cyp2…
165	V$TCF4_Q5	274	274	79	12565	3253	-2.54	0.0	0.2	0.0	2310001N14Rik 5830472H07Rik 9030408N13Rik 9030611N15Rik Abca8a Abcb1b Acta1 Actn3 Adamts4 Adh1 Adn Adpn Akr1b8 Aldh1a1 Aldh1a7 Amy1 Ankrd1 Aoc3 Aox1 Apobec2 Aqp1 Areg Art3 Aspa Aspn Bnip2 Bst1 C1qa C1qb C1qr1 C1r Car3 Casq1 Cav1 Cbr2 Ccl11 Ccl12 Ccl8 Ccnd2 Ccr1 Ccr2 Cd163 Cd1d1 Cd34 Cd36 Cd48 Cd52 Cd53 Cdh11 Cdkn2b Cdo1 Chst1 Cidea Ckm Ckmt2 Clec4d Clec4n Clec7a Cmkor1 Cnn1 Col18a1 Col1a1 Col1a2 …
166	V$AMEF2_Q6: myocyte enhancer factor	43	43	310	1639	14179	-2.54	0.0	1.87	0.21	Acta1 Ak1 Aldh1a7 Casq1 Cd1d1 Cd52 Cdh11 Cidec Ckm Ckmt2 Cnn1 Colec12 Cox6a2 Ctsk Cxcl13 Dpysl3 Efemp1 Eno3 Fabp4 Gdf10 Gzmd Gzme Gzmf Hod Il7r Lmo1 Lum Lzp-s Mmp10 Ms4a1 Nid1 Phgdh Pla2g7 Ptgs1 Rgs1 Sdc1 Serpinb2 Slc16a1 Sorbs1 Steap Tgfb1i4 Tnni2 Tnnt3
167	V$PAX9_B: zebrafish Pax-9 binding sites	86	86	267	3574	12244	-2.55	0.0	1.45	0.05	Abcb1b Actn3 Adpn Ankrd1 Aqp1 Arhgdib C1qg C1s Ccl12 Ccl7 Cmkor1 Col18a1 Col1a1 Col1a2 Col5a1 Col5a2 Cox6a2 Cpxm1 Csrp3 Ctss Cxcl12 Dgat2 Dio2 Dpt Dpysl3 Ebf1 Edg2 Eps8 Fabp4 Fbp2 Gas1 Gpc1 Gpnmb Hdgfrp2 Hdgfrp3 Hmga1 Hnmt Hod Id4 Inhba Inmt Itm2a Kctd12 Lamb1-1 Ldb3 Lpl Ly86 Mfap5 Mmp14 Mt2 Ndrg4 Nov Penk1 Pfn2 Pgam2 Phlda3 Pmp22 Ppic Procr Prss11 Ptgs1 Pthlh Ptn Ptprs Pygl Rnase4 S100a6 S100a9 …
168	V$SREBP1_01: sterol regulatory element-binding protein 1	8	8	345	606	15212	-2.56	0.0	0.04	0.0	Adh1 Ckmt2 Cpe Gpnmb Gstm2 Lox Pp11r Zfhx1a
169	V$AREB6_02: AREB6 (Atp1a1 regulatory element binding factor 6)	141	141	212	6080	9738	-2.56	0.0	1.2	0.0	9030611N15Rik Abca8a Acta1 Actn2 Adn Ak1 Akr1b8 Aldh1a1 Ank Ankrd1 Antxr1 Aoc3 Aox1 Apobec2 Aspa Bnc1 C1qa C1qb C1qr1 Car3 Cbr2 Ccl11 Ccl12 Cd34 Cd53 Cd83 Cdh2 Cdkn2b Clec4d Col1a1 Col5a1 Col6a1 Col7a1 Coro1a Cox6a2 Cox8b Cpxm1 Crabp1 Crym Cspg2 Ctla2a Ctsk Cxcl2 Cxcl7 Cyp2e1 Cyp4b1 Cyp7b1 Dio2 Dkk2 Dpt Elovl3 Emcn Eno3 Enpep Eps8 Fap Fbln2 Fbp2 Fcna Fhl1 Fst Gbp1 Gjb4 Gpx3 Gsn Gzmd Gzme Gzmf Gzm…
170	V$CETS168_Q6	224	224	129	9789	6029	-2.56	0.0	1.23	0.0	2310001N14Rik 9030408N13Rik Abca8a Abcb1b Actn2 Adamts4 Adh1 Adpn Ak1 Akr1b8 Aldh1a7 Amy1 Ank Ankrd1 Antxr1 Aoc3 Aox1 Apobec2 Aqp1 Areg Arhgdib Art3 Asb5 Aspn BC014699 Bnc1 Bnip2 Bst1 C1qb C1qg C1qr1 C1r Car3 Casq1 Cav1 Cbr2 Ccl11 Ccl12 Ccl8 Ccnd2 Ccr1 Cd163 Cd1d1 Cd302 Cd34 Cd48 Cd52 Cd53 Cd83 Cdh2 Ces3 Chst1 Cidec Ckm Ckmt2 Clec4d Cmkor1 Cnn1 Col18a1 Col1a1 Col4a2 Col5a2 Col6a1 Col7a1 Coro1a Co…
171	V$VMW65_Q6	147	147	206	6815	9003	-2.56	0.0	0.32	0.0	9030611N15Rik Abca8a Adh1 Adn Adpn Ak1 Akr1b8 Aldh1a7 Amy1 Ank Ankrd1 Antxr1 Aoc3 Aox1 Apobec2 Arhgdib Asb5 Axl Bnip2 C1qa C1qg C1r C1s Car3 Cav1 Ccl12 Ccl7 Ccl8 Ccr2 Cd163 Cd1d1 Cd36 Cd83 Cdh11 Cdh2 Cdkn2b Cdo1 Cidec Ckmt2 Clec4n Cnn1 Col1a1 Col3a1 Col6a1 Coro1a Cox6a2 Cpa3 Cpe Cpxm1 Csf1r Ctsk Cxcl13 Cxcl7 Cyp4b1 Cyp7b1 Dcn Dio2 Dpysl3 Ebf1 Emcn Fabp4 Fap Fbln2 Fcna Fhl1 Gas1 Glipr1 Gp38 Gpr124…
172	V$TCF1P_Q6	237	237	116	10367	5451	-2.57	0.0	1.25	0.01	2310001N14Rik 5830472H07Rik 9030408N13Rik Abca8a Abcb1b Acta1 Actn3 Adamts4 Adh1 Adpn Ak1 Akr1b8 Aldh1a1 Aldh1a7 Ankrd1 Antxr1 Aoc3 Aox1 Aqp1 Areg Arhgdib Aspn Axl Bst1 C1qa C1qb C1qr1 C1r Car3 Casq1 Cav1 Ccl11 Ccl7 Ccl8 Ccnd2 Ccr2 Cd1d1 Cd48 Cd52 Cd53 Cd83 Cdh11 Cdh2 Cdkn2b Cdo1 Cidec Ckmt2 Clec7a Cmkor1 Col18a1 Col1a1 Col4a2 Col5a1 Col5a2 Col7a1 Coro1a Cox8b Cpe Cpxm1 Crabp1 Csf1r Cspg2 Ctla2a …
173	V$USF_C: USF binding site	173	173	180	7542	8276	-2.58	0.0	1.11	0.0	2310001N14Rik 9030408N13Rik 9030611N15Rik Abcb1b Adh1 Adpn Aldh1a1 Aoc3 Apobec2 Arhgdib Art3 Axl BC014699 Bnc1 Bnip2 Bst1 C1qa C1r Car3 Cbr2 Ccl11 Ccl12 Ccl7 Ccl8 Ccnd2 Ccr1 Cd36 Cd48 Cd52 Cd53 Cd83 Cdh11 Chst1 Ckm Clec4n Cnn1 Col18a1 Col3a1 Col4a2 Col5a2 Col6a1 Coro1a Cox6a2 Cpa3 Cpe Cpxm1 Crym Csf1r Cspg2 Ctla2a Ctsk Ctss Cxcl2 Cxcl4 Cxcl5 Cyp2e1 Dgat2 Dpt Efemp1 Elovl3 Eno3 Enpep Enpp2 F13a1 F…
174	V$AR_01: androgen receptor	33	33	320	1210	14608	-2.58	0.0	1.97	0.25	9030611N15Rik Ankrd1 Areg BC014699 C1qb C1r Cav1 Ccr2 Ces3 Cidea Cmkor1 Colec12 Cyp2e1 Has2 Lgals1 Mrc1 Ndrg4 Orm1 Penk1 Pmaip1 Pp11r Prg1 Prss11 Pygl Rcn3 S100a9 S3-12 Sdpr Serpina3n Serpine1 Serping1 Sult1a1 Tnnc2
175	V$AP1_Q4: activator protein 1	294	294	59	12877	2941	-2.58	0.0	1.59	0.08	2310001N14Rik 5830472H07Rik 9030408N13Rik 9030611N15Rik Abca8a Abcb1b Acta1 Actn2 Actn3 Adamts4 Adh1 Adn Adpn Ak1 Akr1b8 Aldh1a1 Aldh1a7 Amy1 Ankrd1 Antxr1 Aox1 Apobec2 Aqp1 Areg Arhgdib Art3 Asb5 Aspa Aspn BC014699 Bnc1 Bnip2 Bst1 C1qa C1qb C1qg C1qr1 C1r C1s Car3 Ccl12 Ccl7 Ccnd2 Ccr1 Ccr2 Cd163 Cd1d1 Cd302 Cd34 Cd36 Cd48 Cd52 Cd53 Cdh2 Cdkn2b Cdo1 Ces3 Chst1 Cidea Cidec Ckmt2 Clec4n Clec7a Cmk…
176	V$IRF_Q6_01	169	169	184	7360	8458	-2.58	0.0	1.12	0.0	2310001N14Rik 5830472H07Rik 9030408N13Rik 9030611N15Rik Abca8a Actn2 Actn3 Adamts4 Adn Adpn Akr1b8 Aldh1a1 Aldh1a7 Amy1 Ank Ankrd1 Antxr1 Aox1 Areg Asb5 BC014699 Bnc1 Bnip2 Bst1 C1s Car3 Cav1 Ccl11 Ccl12 Ccl8 Ccr2 Cd163 Cd1d1 Cd48 Cdh2 Cdkn2b Cdo1 Cidec Clec4d Clec4n Clec7a Col3a1 Col5a1 Col5a2 Colec12 Cpe Ctla2a Ctss Cxcl13 Cxcl14 Cxcl7 Cyp4b1 Cyp7b1 Dgat2 Dio2 Dkk2 Dpysl3 Ebf1 Edg2 Elovl3 Emp3 …
177	V$IRF_Q6	95	95	258	4003	11815	-2.59	0.0	1.33	0.01	9030611N15Rik Abca8a Actn2 Adn Aldh1a1 Amy1 Ankrd1 Asb5 Bnc1 Bnip2 Bst1 Car3 Ccl12 Ccl8 Cd163 Cdo1 Clec4d Clec7a Col3a1 Col6a1 Ctss Cyp7b1 Dio2 Dpysl3 Ebf1 Edg2 Elovl3 Enpep Enpp2 Ephx2 Fabp4 Fbn1 Fcgr1 Fhl1 Fosl1 Fthfd Gas1 Glipr1 Glul Gpnmb Gstm2 Hdgfrp3 Hnmt Id1 Ifi27 Indo Inmt Irg1 Islr Lmo1 Lum Ly86 Lyzs Mcpt5 Mef2c Mlf1 Mmd Mmp13 Mmp2 Mrg1 Ms4a1 Myl1 Myom2 Nnmt Nov Npl Odz3 Ogn Pcolce2 Pdk4…
178	V$RSRFC4_01: related to serum response factor, C4	5	5	348	89	15729	-2.59	0.0	2.9	0.6	Ank Cidea Ckmt2 Pappa Sdc1
179	V$S8_01: S8	25	25	328	1410	14408	-2.6	0.0	0.1	0.0	9030611N15Rik Ank Apobec2 Arhgdib Cd163 Clec4d Clec7a Cox6a2 Ctsk Cxcl12 Cxcl13 Ephx2 Indo Ly6a Mgl1 Mmp10 Ms4a6b Myl1 Pdk4 Rgs1 S100a9 Sema3a Smpx Sspn Tcap
180	V$NKX25_02: homeo domain factor Nkx-2.5/Csx, tinman homolog	139	139	214	6428	9390	-2.61	0.0	0.35	0.0	9030408N13Rik 9030611N15Rik Abca8a Actn2 Actn3 Amy1 Ank Ankrd1 Antxr1 Arhgdib Aspa Aspn Bst1 C1s Car3 Casq1 Ccl11 Ccl8 Cd302 Cd36 Ces3 Cidec Clec4d Clec4n Clec7a Cmkor1 Col1a2 Col5a1 Colec12 Cpa3 Cspg2 Csrp3 Ctla2a Ctsk Cxcl2 Cxcl4 Cyp7b1 Dcn Ebf1 Ecm1 Edg2 Emp3 Enpep Fabp4 Fbln1 Fbn1 Fbp2 Fst Gp38 Gpx3 Gys2 Gzme Has2 Hdgfrp2 Heph Hmga1 Hmga2 Hnmt Hod Id1 Il1rl1 Il7r Indo Inhba Irg1 Lgals1 Lmo1 L…
181	V$ELK1_02: Elk-1	266	266	87	12164	3654	-2.62	0.0	0.26	0.0	2310001N14Rik 9030408N13Rik 9030611N15Rik Abca8a Abcb1b Acta1 Actn2 Actn3 Adamts4 Adh1 Adn Adpn Akr1b8 Aldh1a7 Amy1 Ank Ankrd1 Antxr1 Aoc3 Aox1 Apobec2 Aqp1 Areg Arhgdib Art3 Asb5 Aspa Axl BC014699 Bnc1 Bnip2 C1qa C1qb C1qr1 C1s Car3 Casq1 Cbr2 Ccl11 Ccl12 Ccl7 Ccl8 Ccnd2 Ccr1 Cd163 Cd1d1 Cd302 Cd34 Cd36 Cd48 Cd83 Cdh2 Cdkn2b Cidec Ckmt2 Clec4d Clec7a Cmkor1 Col18a1 Col1a1 Col4a2 Col5a1 Col5a2 Co…
182	V$CEBPGAMMA_Q6	249	249	104	11375	4443	-2.63	0.0	0.31	0.0	2310001N14Rik 5830472H07Rik 9030408N13Rik 9030611N15Rik Abca8a Abcb1b Acta1 Actn3 Adh1 Adn Adpn Akr1b8 Aldh1a7 Amy1 Ank Ankrd1 Antxr1 Aoc3 Aox1 Apobec2 Areg Art3 Asb5 Aspa Aspn BC014699 Bnc1 Bnip2 Bst1 C1qa C1qr1 C1r C1s Car3 Cav1 Ccl11 Ccl12 Ccl7 Ccl8 Ccnd2 Ccr1 Ccr2 Cd163 Cd1d1 Cd302 Cd36 Cd48 Cd52 Cd53 Cd83 Cdh11 Cdkn2b Ces3 Chst1 Cidec Ckm Ckmt2 Clec4d Clec4n Clec7a Cmkor1 Cnn1 Col18a1 Col1a2…
183	V$LMO2COM_02: complex of Lmo2 bound to Tal-1, E2A proteins, and GATA-1, half-site 2	190	190	163	8368	7450	-2.65	0.0	0.95	0.0	5830472H07Rik 9030611N15Rik Abca8a Abcb1b Actn3 Adh1 Aldh1a1 Aldh1a7 Ank Ankrd1 Antxr1 Aox1 Apobec2 Aqp1 Arhgdib Art3 Aspa Bnip2 C1qb C1qr1 C1r C1s Casq1 Ccl12 Ccl7 Ccl8 Ccnd2 Ccr2 Cd302 Cd34 Cd48 Cd83 Cdh11 Ces3 Cidea Ckmt2 Clec7a Cnn1 Col18a1 Col1a1 Col1a2 Col3a1 Col4a2 Col5a2 Col6a1 Col7a1 Colec12 Coro1a Cox6a2 Cox8b Cpa3 Cpe Crabp1 Crym Ctla2a Ctsk Ctss Cxcl12 Cxcl13 Cxcl2 Cxcl4 Cxcl5 Cxcl7 C…
184	V$HFH4_01	17	17	336	543	15275	-2.66	0.0	2.23	0.35	Akr1b8 Aox1 Cmkor1 Col5a1 Cyp2e1 Enpp2 Gpnmb Has2 Hnmt Ifi27 Klf4 Ly6a Ogn Prg1 Serpine1 Steap Thy1
185	V$NFY_Q6_01	149	149	204	6816	9002	-2.66	0.0	0.43	0.0	9030408N13Rik Abca8a Abcb1b Actn3 Adn Adpn Aldh1a7 Antxr1 Aox1 Apobec2 Areg Arhgdib BC014699 Bnip2 Bst1 C1qg C1r C1s Car3 Ccl11 Cd163 Cd1d1 Cd302 Cd36 Cd53 Cdh11 Cdh2 Chst1 Ckmt2 Clec4n Clec7a Cnn1 Col1a1 Col1a2 Col6a1 Col7a1 Cox6a2 Cspg2 Ctss Cxcl12 Cyp2e1 Dgat2 Dio2 Dkk3 Dpt Ebf1 Ecm1 Emcn Emp3 Enpp2 Ephx2 F13a1 Fabp4 Fbln2 Fcgr3 Fthfd Gas1 Gdf10 Glipr1 Glul Gpc1 Gpx3 Gsn Gstm2 Gys2 Gzme Hdgfrp…
186	V$PAX6_01: Pax-6	163	163	190	7419	8399	-2.66	0.0	0.47	0.0	5830472H07Rik 9030611N15Rik Abca8a Abcb1b Acta1 Adn Akr1b8 Aldh1a1 Antxr1 Aox1 Apobec2 Art3 Asb5 Bnc1 C1qa C1qb C1qr1 C1s Car3 Ccl11 Ccnd2 Ccr2 Cd1d1 Cd34 Cd36 Cd48 Cd52 Cd53 Cd83 Ces3 Chst1 Clec4d Clec7a Col1a1 Col1a2 Col5a1 Col5a2 Cox8b Cpe Crym Csf1r Cspg2 Ctla2a Ctss Cxcl14 Cxcl2 Cxcl5 Cyp4b1 Cyp7b1 Dio2 Dpt Dpysl3 Ebf1 Efemp1 Eno3 F13a1 Fbln1 Fbp2 Fcgr1 Fcna Fndc1 Fthfd Gbp1 Glul Gpc1 Gpnmb …
187	V$ACAAT_B: Avian C-type CCAAT box	19	19	334	1121	14697	-2.66	0.0	0.09	0.0	BC014699 Cd302 Cdh2 Ckmt2 Clec7a Col1a2 Cyp4b1 Dpysl3 Gys2 Gzmd Gzmg Hdgfrp2 Irg1 Itgbl1 Mlf1 Ms4a1 S3-12 Sdpr Tm6sf1
188	V$VMYB_02: v-Myb	51	51	302	2557	13261	-2.67	0.0	0.19	0.0	Apobec2 Aqp1 Bnip2 Cbr2 Cd1d1 Cd302 Col6a1 Cyp2e1 Dio2 Dpysl3 Ebf1 Ecm1 Emp3 F13a1 Fhl1 Fscn1 Gdf10 Glul Gpc1 Gpx3 Gstm2 Hdgfrp2 Hmga1 Id1 Igfbp6 Il1rl1 Indo Itgbl1 Lum Mcpt5 Myl1 Penk1 Phlda3 Pou2af1 Prelp Prg1 Prg4 Ptgs1 S100a6 Sdpr Sgce Slc16a1 Sncg Tgfb1i4 Tgfbi Thy1 Timp1 Tmem45b Tnfaip6 Twist1 Vegfc
189	V$FOX_Q2	264	264	89	12040	3778	-2.67	0.0	0.3	0.0	2310001N14Rik 5830472H07Rik 9030408N13Rik 9030611N15Rik Abca8a Abcb1b Adamts4 Adh1 Adn Adpn Akr1b8 Amy1 Ank Ankrd1 Antxr1 Aoc3 Apobec2 Areg Arhgdib Art3 Asb5 Aspa Aspn Axl BC014699 Bnc1 Bnip2 Bst1 C1qa C1qg C1qr1 Car3 Cav1 Cbr2 Ccl12 Ccl7 Ccl8 Ccr1 Ccr2 Cd163 Cd1d1 Cd302 Cd34 Cd36 Cd52 Cd53 Cdh11 Cdh2 Cdkn2b Cdo1 Ces3 Chst1 Cidec Ckmt2 Clec4d Clec4n Clec7a Cmkor1 Cnn1 Col3a1 Col4a2 Col5a2 Col6a1 …
190	V$NKX25_01: homeo domain factor Nkx-2.5/Csx, tinman homolog	176	176	177	7794	8024	-2.68	0.0	0.83	0.0	5830472H07Rik Actn3 Adh1 Adn Adpn Aldh1a7 Amy1 Ankrd1 Aoc3 Areg Aspn Axl Bnc1 Bnip2 C1qg C1qr1 C1r C1s Car3 Ccl11 Ccl12 Ccl7 Ccl8 Ccr2 Cd163 Cd302 Cd34 Cd36 Cd48 Cd83 Cdkn2b Cdo1 Ces3 Chst1 Cidea Clec4n Clec7a Cmkor1 Cnn1 Col18a1 Col1a1 Col3a1 Col5a1 Col5a2 Col7a1 Colec12 Coro1a Cpa3 Csf1r Csrp3 Cxcl14 Cxcl4 Cxcl5 Cxcl7 Cyp4b1 Dcn Dpt Dpysl3 Ebf1 Ecm1 Elovl3 Emcn Enpep Eps8 Fap Fbln1 Fbp2 Fcgr3 F…
191	V$ATF4_Q2: activating transcription factor 4	90	90	263	3827	11991	-2.68	0.0	1.19	0.0	2310001N14Rik Adpn Ank Areg Art3 C1qr1 Ccnd2 Cd302 Cdkn2b Cdo1 Cidec Ckmt2 Col1a1 Col3a1 Col6a1 Cpxm1 Crym Csf1r Cyp7b1 Dgat2 Dio2 Ebf1 Ecm1 Edg2 Ephx2 Fabp4 Fap Fosl1 Fscn1 Gem Glipr1 Gpc1 Gpnmb Gpx3 Hdgfrp3 Hod Id1 Id4 Islr Klf4 Lamb1-1 Lox Lyzs Lzp-s Mlf1 Ms4a11 Ms4a4b Ms4a6b Ms4a6d Myom2 Nov Npl Odz3 Olfm1 Pck1 Pcolce Penk1 Pgcp Phgdh Pmaip1 Pou2af1 Ppic Prg4 Prkg2 Procr Prss11 Ptprs Scel Sdc…
192	V$IK1_01: Ikaros 1	193	193	160	8722	7096	-2.69	0.0	0.53	0.0	5830472H07Rik 9030408N13Rik 9030611N15Rik Abca8a Acta1 Adamts4 Adh1 Adpn Ak1 Aldh1a1 Aldh1a7 Ank Ankrd1 Apobec2 Aqp1 Areg Art3 Aspn Axl Bnc1 Bnip2 Bst1 C1qb C1qr1 C1r C1s Car3 Cav1 Cbr2 Ccl11 Ccl12 Ccl7 Ccl8 Ccr1 Ccr2 Cd1d1 Cd34 Cd48 Cd83 Cdh11 Cdkn2b Cdo1 Cidec Ckm Clec7a Cmkor1 Col18a1 Col1a2 Col4a2 Col7a1 Colec12 Cox6a2 Cox8b Cpa3 Cpxm1 Crabp1 Crym Cspg2 Cxcl12 Cxcl13 Cxcl2 Cxcl4 Cxcl5 Cyp2e1 …
193	V$GATA_C: GATA binding site	166	166	187	7494	8324	-2.69	0.0	0.56	0.0	2310001N14Rik 9030611N15Rik Abca8a Actn3 Aldh1a1 Ank Ankrd1 Antxr1 Apobec2 Areg Art3 Aspa Bnc1 Bnip2 C1qb C1qr1 C1r C1s Casq1 Cav1 Ccl7 Ccr1 Ccr2 Cd34 Cd36 Cd52 Cd53 Cdh11 Cdkn2b Clec4d Clec7a Cnn1 Col1a1 Col3a1 Col4a2 Col6a1 Colec12 Cox8b Cpa3 Cpe Crabp1 Ctla2a Ctsk Ctss Cxcl13 Cxcl4 Cxcl5 Cyp4b1 Cyp7b1 Dcn Dgat2 Dio2 Dkk3 Dpt Dpysl3 Ebf1 Ecm1 Edg2 Efemp1 Emcn Eno3 F13a1 Fabp4 Fbln1 Fbp2 Fhl1 Ft…
194	V$MEF2_01: myogenic enhancer factor 2	1	1	352	1	15817	-2.69	0.0	3.14	0.6	Ckm
195	V$HNF4_01: hepatic nuclear factor 4	344	344	9	15178	640	-2.7	0.0	2.36	0.44	2310001N14Rik 5830472H07Rik 9030408N13Rik Abca8a Abcb1b Acta1 Actn2 Actn3 Adamts4 Adh1 Adn Adpn Ak1 Akr1b8 Aldh1a7 Amy1 Ank Ankrd1 Antxr1 Aoc3 Aox1 Apobec2 Aqp1 Areg Arhgdib Art3 Asb5 Aspa Aspn Axl BC014699 Bnc1 Bnip2 Bst1 C1qa C1qb C1qg C1qr1 C1r C1s Car3 Casq1 Cav1 Cbr2 Ccl11 Ccl12 Ccl7 Ccl8 Ccnd2 Ccr1 Ccr2 Cd163 Cd1d1 Cd302 Cd34 Cd36 Cd48 Cd52 Cd53 Cd83 Cdh11 Cdh2 Cdkn2b Cdo1 Ces3 Chst1 Cidea …
196	V$TITF1_Q3: TTF-1, TITF1 (thyroid transcription factor 1)	139	139	214	6129	9689	-2.7	0.0	0.86	0.0	Abca8a Abcb1b Adh1 Amy1 Aoc3 Aox1 Arhgdib Aspa Aspn Axl Bnc1 C1qg C1qr1 C1r Ccl8 Ccnd2 Cd302 Cd34 Cd36 Cd83 Cdh2 Cdkn2b Cdo1 Cidec Ckm Clec4n Clec7a Cnn1 Col18a1 Col3a1 Col5a2 Col7a1 Colec12 Cox6a2 Cpxm1 Crym Cspg2 Csrp3 Ctla2a Cxcl13 Cyp7b1 Dcn Dkk2 Dkk3 Efemp1 Elovl3 Ephx2 F13a1 Fbp2 Fcgr1 Fcgr3 Fosl1 Fthfd Glul Gpx3 Gsn Gys2 Gzmd Gzme Gzmg Heph Hmga2 Hsd11b1 Id1 Igfbp6 Il7r Islr Itm2a Kctd12 L…
197	V$LEF1TCF1_Q4	174	174	179	7771	8047	-2.7	0.0	0.7	0.0	5830472H07Rik 9030408N13Rik Abcb1b Acta1 Actn3 Adamts4 Adh1 Adn Adpn Akr1b8 Amy1 Ank Aox1 Asb5 Aspa Aspn BC014699 Bnip2 Bst1 C1qa C1qb C1qr1 Car3 Casq1 Cbr2 Ccl11 Ccl8 Ccr2 Cd163 Cd48 Cd52 Cd53 Cdh11 Cdkn2b Cdo1 Ces3 Chst1 Ckmt2 Clec4d Clec7a Cmkor1 Cnn1 Col1a1 Col3a1 Col4a2 Col5a1 Cox8b Cpe Crabp1 Csf1r Cspg2 Csrp3 Ctla2a Ctss Cxcl12 Cxcl13 Cxcl14 Cxcl2 Cyp2e1 Cyp4b1 Cyp7b1 Dkk2 Dkk3 Dpt Dpysl3 …
198	V$LPOLYA_B: Lentiviral Poly A signal	68	68	285	3283	12535	-2.71	0.0	0.26	0.0	5830472H07Rik 9030611N15Rik Abca8a Abcb1b Adpn Amy1 Ank Apobec2 Arhgdib Art3 Asb5 Aspn C1qr1 Cav1 Ccl12 Ccl7 Ccr1 Ccr2 Cd34 Cd83 Cdh11 Cdkn2b Cnn1 Col1a1 Col1a2 Col4a2 Ctss Cxcl4 Cyp2e1 Cyp7b1 Dio2 Dpt Emp3 F13a1 Gbp1 Glul Gzme Hdgfrp2 Heph Igfbp6 Indo Lpd Matn2 Mmp12 Mmp14 Ms4a4b Ms4a4d Ms4a6b Myom2 Nov Odz3 Ogn Pcolce2 Pmaip1 Prelp Rarres2 Rgs1 Rnase4 S100a4 Serpinb2 Sorbs1 Stfa3 Tagln Tgfbi Tn…
199	V$PITX2_Q2: pituitary homeobox factor 2	150	150	203	6769	9049	-2.71	0.0	0.57	0.0	2310001N14Rik 5830472H07Rik 9030408N13Rik Abca8a Adn Akr1b8 Amy1 Ank Aoc3 Aox1 Apobec2 Art3 Aspa Aspn Bnc1 Bnip2 C1qa C1qg C1s Casq1 Cav1 Ccl11 Ccr1 Cd302 Cd36 Cd52 Cdkn2b Cdo1 Cidec Ckm Clec4n Cmkor1 Cnn1 Coro1a Cspg2 Ctsk Ctss Cxcl12 Cxcl14 Cxcl2 Cxcl5 Dcn Dgat2 Dkk2 Dpysl3 Ebf1 Elovl3 Emp3 Enpep Ephx2 Fbln1 Fbn1 Fcgr1 Fcgr3 Fosl1 Gem Glul Gp38 Gpnmb Gpx3 Gsn Gstm2 Gys2 Gzmd Gzme Gzmf Gzmg Hdgf…
200	V$MEF2_Q6_01	209	209	144	9331	6487	-2.71	0.0	0.71	0.0	5830472H07Rik 9030408N13Rik 9030611N15Rik Abca8a Abcb1b Acta1 Adamts4 Adh1 Adpn Akr1b8 Aldh1a1 Aldh1a7 Amy1 Ank Ankrd1 Antxr1 Aoc3 Aox1 Apobec2 Aqp1 Arhgdib Art3 Asb5 Aspa BC014699 Bst1 C1qr1 Casq1 Cav1 Ccl12 Ccl7 Ccnd2 Ccr1 Ccr2 Cd1d1 Cd302 Cd36 Cd48 Cd52 Cd53 Cd83 Cdh11 Cdh2 Cdkn2b Ces3 Cidea Cidec Ckm Ckmt2 Clec4d Clec4n Clec7a Cnn1 Col1a1 Col3a1 Col5a2 Colec12 Coro1a Cox6a2 Cox8b Cpa3 Cpe Cra…
201	V$CEBP_C: C/EBP binding site	88	88	265	3755	12063	-2.71	0.0	1.14	0.0	Abca8a Adamts4 Ankrd1 Aoc3 Aox1 Aspa Aspn Car3 Ccl12 Ccl8 Cd163 Cd1d1 Cdkn2b Chst1 Col5a1 Col7a1 Cox8b Cpa3 Ctsk Cxcl14 Cyp2e1 Cyp7b1 Dcn Dpt Efemp1 Fbln1 Fbn1 Fbp2 Fosl1 Fst Gbp1 Gem Glipr1 Gstm2 Gzmd Heph Hnmt Igfbp6 Il1rl1 Irg1 Itm2a Lpd Lpl Lum Lyzs Mcpt5 Mmp13 Ms4a1 Ms4a6b Msln Mt2 Mylpf Ndrg4 Nid1 Nnmt Pdk4 Phgdh Plac8 Pmaip1 Pp11r Prelp Prg1 Ptgs1 Ptn Pvalb Rarres2 Rbp4 Rgs1 S100a6 S100a9 …
202	V$LDSPOLYA_B: Lentiviral Poly A downstream element	288	288	65	12674	3144	-2.72	0.0	1.3	0.01	2310001N14Rik 5830472H07Rik 9030408N13Rik 9030611N15Rik Abca8a Abcb1b Acta1 Actn2 Actn3 Adamts4 Adh1 Adn Adpn Akr1b8 Aldh1a1 Aldh1a7 Amy1 Ank Aoc3 Aox1 Apobec2 Aqp1 Areg Arhgdib Art3 Asb5 Aspa Aspn Axl BC014699 Bnc1 Bnip2 Bst1 C1qa C1qr1 C1r Car3 Cav1 Cbr2 Ccl11 Ccl12 Ccl7 Ccnd2 Ccr1 Ccr2 Cd163 Cd1d1 Cd302 Cd34 Cd36 Cd48 Cd52 Cd53 Cd83 Cdh11 Cdh2 Cdkn2b Ces3 Chst1 Cidea Cidec Ckmt2 Clec4d Clec4n …
203	V$MRF2_01: modulator recognition factor 2	215	215	138	9677	6141	-2.72	0.0	0.57	0.0	2310001N14Rik 9030408N13Rik Abca8a Acta1 Actn2 Adn Adpn Akr1b8 Aldh1a7 Amy1 Ankrd1 Antxr1 Aoc3 Aox1 Arhgdib Art3 Asb5 Aspa Bst1 C1qb C1qg C1r C1s Cav1 Ccl11 Ccl8 Ccr1 Ccr2 Cd1d1 Cd34 Cd48 Cd52 Cd53 Cd83 Cdh11 Ces3 Cidec Clec4d Clec4n Clec7a Cnn1 Col18a1 Col1a1 Col3a1 Col4a2 Col5a1 Col5a2 Col6a1 Colec12 Cox6a2 Cox8b Cpa3 Cpe Crym Cspg2 Csrp3 Ctla2a Ctsk Ctss Cxcl13 Cxcl14 Cxcl5 Cxcl7 Cyp2e1 Cyp4b1…
204	V$AR_Q2: androgen receptor	25	25	328	892	14926	-2.75	0.0	1.91	0.22	5830472H07Rik 9030611N15Rik C1qb C1r Clec7a Col3a1 Ebf1 F13a1 Gem Gpc1 Kctd12 Lpl Mylpf Nov Pcolce2 Pmaip1 Rcn3 S100a9 Sema3a Serpinb1a Serpine1 Sult1a1 Tnnc2 Vnn1 Zfhx1a
205	V$PIT1_Q6	263	263	90	11935	3883	-2.75	0.0	0.38	0.0	2310001N14Rik 5830472H07Rik 9030611N15Rik Abca8a Actn2 Adamts4 Adh1 Akr1b8 Aldh1a1 Aldh1a7 Amy1 Ank Ankrd1 Antxr1 Aox1 Apobec2 Aqp1 Areg Arhgdib Art3 Asb5 Aspa Aspn Axl Bnip2 Bst1 C1qb C1qg C1qr1 C1s Casq1 Cav1 Cbr2 Ccl11 Ccl12 Ccl7 Ccl8 Ccnd2 Ccr1 Ccr2 Cd163 Cd1d1 Cd302 Cd34 Cd36 Cd48 Cd52 Cd53 Cd83 Cdh11 Cdkn2b Cdo1 Ces3 Cidea Clec4d Clec4n Clec7a Col18a1 Col1a1 Col1a2 Col3a1 Col4a2 Col5a2 Col6…
206	V$STAT5A_02	51	51	302	2521	13297	-2.76	0.0	0.23	0.0	2310001N14Rik 9030611N15Rik Abca8a Acta1 Amy1 Ank Ankrd1 Antxr1 Areg C1r Car3 Cav1 Ccl11 Ccl7 Ccnd2 Cd48 Cdo1 Ckmt2 Clec4d Col4a2 Cpa3 Cspg2 Ctsk Dkk3 Eno3 Enpp2 F13a1 Fscn1 Glul Inhba Ldb3 Lmo1 Mef2c Mmp13 Mt2 Nid1 Pcolce2 Pla2g7 Prkg2 Rnase4 S100a6 Saa3 Sdc1 Serpina3n Serpinf1 Tbx15 Thy1 Timp2 Timp3 Tslp Wnt10a
207	V$DEC_Q1	247	247	106	11140	4678	-2.77	0.0	0.51	0.0	5830472H07Rik 9030408N13Rik 9030611N15Rik Abcb1b Acta1 Actn2 Adh1 Akr1b8 Aldh1a1 Aldh1a7 Ankrd1 Antxr1 Aoc3 Aqp1 Areg Arhgdib Art3 Aspa Aspn Axl BC014699 Bnc1 Bst1 C1qa C1qb C1qg C1qr1 C1r Car3 Cbr2 Ccl11 Ccl12 Ccl7 Ccl8 Ccr1 Ccr2 Cd163 Cd36 Cd48 Cd53 Cd83 Cdh11 Cdkn2b Ces3 Chst1 Cidea Cidec Ckm Ckmt2 Clec4d Clec4n Clec7a Cmkor1 Col18a1 Col1a2 Col3a1 Col4a2 Col5a1 Col6a1 Coro1a Cox6a2 Cox8b Cpa3 …
208	V$GATA3_03: GATA-binding factor 3	238	238	115	10632	5186	-2.77	0.0	0.71	0.0	2310001N14Rik 5830472H07Rik 9030408N13Rik 9030611N15Rik Abca8a Abcb1b Acta1 Adamts4 Adh1 Adpn Ak1 Aldh1a1 Amy1 Ankrd1 Antxr1 Aox1 Areg Arhgdib Art3 Asb5 Aspa Aspn Bnip2 C1qg C1qr1 C1r C1s Car3 Casq1 Cav1 Cbr2 Ccl11 Ccl12 Ccl7 Ccl8 Ccnd2 Ccr2 Cd163 Cd1d1 Cd302 Cd34 Cd36 Cd48 Cd52 Cd83 Cdh11 Cdkn2b Cdo1 Ces3 Cidea Cidec Clec4d Clec4n Clec7a Cmkor1 Cnn1 Col18a1 Col3a1 Col5a2 Col6a1 Col7a1 Colec12 Co…
209	V$TAL1BETAITF2_01: Tal-1beta:ITF-2 heterodimer	29	29	324	1072	14746	-2.77	0.0	1.78	0.19	9030408N13Rik 9030611N15Rik Actn3 Ankrd1 Aoc3 Cd34 Cidec Coro1a Cox6a2 Ctsk Fap Fndc1 Gsn Gstm2 Inhba Itgbl1 Loxl1 Mgl1 Mrc1 Ms4a4d Myl1 Odz3 Rcn3 S100a4 Scel Serpina3n Tnfaip6 Vegfc Xlkd1
210	V$CHOP_01: heterodimers of CHOP and C/EBPalpha	100	100	253	4528	11290	-2.79	0.0	0.56	0.0	Ankrd1 Aox1 Arhgdib Axl C1r C1s Car3 Ccnd2 Ccr1 Ccr2 Cd163 Cd34 Cd52 Cdh11 Cdkn2b Cdo1 Ces3 Clec7a Cmkor1 Cnn1 Col1a2 Col5a1 Colec12 Cox6a2 Cpa3 Cpe Cspg2 Csrp3 Ctss Cxcl12 Cxcl13 Cxcl14 Edg2 Efemp1 Emcn Enpep Ephx2 Fbp2 Fosl1 Gdf10 Gjb4 Glipr1 Gpnmb Gpx3 Gys2 Gzmf Heph Hnmt Hod Id4 Ifi27 Il1rl1 Indo Itgbl1 Lgals1 Lmo1 Ly6c Lyzs Man1a Mmp10 Mmp12 Mmp14 Mmp3 Ms4a4b Ms4a6b Myl1 Orm1 Pappa Pgam2 Pla…
211	V$XFD3_01: Xenopus fork head domain factor 3	37	37	316	1899	13919	-2.79	0.0	0.19	0.0	Abca8a Apobec2 Aspn Cav1 Cbr2 Cd53 Cidec Clec7a Col5a2 Ctss Cxcl7 Dcn Dpysl3 Enpp2 Fcgr3 Gas1 Gdf10 Gpnmb Gzme Hdgfrp2 Hmga1 Inhba Lox Mcpt5 Mfap5 Mlf1 Mmp10 Ms4a4b Myl1 Ogn Pla2g7 Prg1 Prrx2 Ptgs1 Sqrdl Tcap Tfpi2
212	V$TGIF_01: TGIF (5'TG3' interacting factor)	96	96	257	4349	11469	-2.81	0.0	0.56	0.0	5830472H07Rik Abca8a Acta1 Actn3 Akr1b8 Aldh1a7 Aox1 Apobec2 Aqp1 Areg Arhgdib Cd34 Cd52 Cdkn2b Cidec Col18a1 Col3a1 Col4a2 Col5a1 Col7a1 Cpa3 Cpe Crym Csf1r Cxcl14 Cxcl2 Cxcl5 Cyp2e1 Dgat2 Dkk3 Ecm1 Efemp1 Eno3 Enpep Fbln1 Fbn1 Fcgr1 Fhl1 Fosl1 Fthfd Gdf10 Gem Glul Gpc1 Gpx3 Gstm2 Gzmd Gzme Gzmg Hod Il2rg Inhba Inmt Islr Itgbl1 Lox Lum Ly6c Matn2 Mef2c Mmd Mmp12 Mrg1 Ms4a6b Mt2 Myl1 Nnmt Ogn Olf…
213	V$E2F4DP2_01: E2F-4:DP-2 heterodimer	35	35	318	1806	14012	-2.82	0.0	0.18	0.0	Adh1 Cdh2 Cmkor1 Col18a1 Cpxm1 Crabp1 Cxcl13 Cyp4b1 Cyp7b1 Dpysl3 Eps8 Fap Fbln2 Fbn1 Gzmd Hmga1 Lpl Mef2c Mrg1 Nnat Pcolce Prg1 Rcn3 S100a4 S100a6 Sdc1 Sema3a Sfrp2 Sgce Slc16a1 Slc43a3 Tfpi2 Tmem45b Vnn1 Zfhx1b
214	V$AREB6_01: AREB6 (Atp1a1 regulatory element binding factor 6)	73	73	280	3418	12400	-2.82	0.0	0.38	0.0	Abcb1b Acta1 Adamts4 Adh1 Ak1 Aspa BC014699 C1qa C1qb C1s Ccl11 Ccl8 Ccnd2 Cd163 Cd1d1 Cd302 Cd52 Cidec Ckm Clec4d Col4a2 Col6a1 Coro1a Cpa3 Csrp3 Cxcl13 Cxcl2 Edg2 Elovl3 F13a1 Fbln1 Fcgr3 Fhl1 Glul Gstm2 Gzme Heph Hmga2 Igfbp6 Irg1 Ldb3 Lgals1 Man1a Mef2c Mest Mfap5 Mgl1 Mmd Mmp14 Mrc1 Ms4a1 Ms4a11 Ms4a6b Ms4a6d Ndrg4 Npl Pcolce2 Pem Pgam2 Pp11r Prelp Prg1 Prss11 Pygl S100a9 Serpinb2 Serpine1 S…
215	V$NKX3A_01: NK class homeobox factor 3A	66	66	287	3130	12688	-2.82	0.0	0.34	0.0	5830472H07Rik Abca8a Abcb1b Adpn Amy1 Antxr1 Aspn C1qb C1r Casq1 Ccl8 Ccr1 Cd34 Cd48 Cd53 Clec7a Col4a2 Colec12 Cox6a2 Cpa3 Cxcl5 Dpt Dpysl3 Elovl3 Fabp4 Fbp2 Fcgr3 Gpnmb Gzmd Gzmg Hdgfrp2 Heph Hod Id1 Inhba Irg1 Islr Klf4 Lum Ly6a Ly6c Man1a Mcpt5 Mef2c Mmp12 Mmp14 Ms4a1 Ms4a4b Myom2 Pcolce Pgam2 Pgcp Phgdh Plac8 Pmp22 Pp11r Procr Ptgs1 Ptn Rgs16 Sdc1 Serping1 Thy1 Tyrobp Wnt10a Zfhx1a
216	V$CEBPDELTA_Q6	262	262	91	11727	4091	-2.83	0.0	0.67	0.0	5830472H07Rik 9030408N13Rik 9030611N15Rik Abca8a Abcb1b Acta1 Actn2 Actn3 Adamts4 Adpn Ak1 Akr1b8 Aldh1a7 Amy1 Ank Ankrd1 Aoc3 Aox1 Apobec2 Aqp1 Arhgdib Art3 Asb5 Aspa Aspn BC014699 Bnip2 Bst1 C1qg C1qr1 C1r C1s Car3 Cbr2 Ccl11 Ccl12 Ccl7 Ccl8 Ccnd2 Ccr1 Ccr2 Cd163 Cd302 Cd34 Cd36 Cd48 Cd52 Cd53 Cd83 Cdh11 Cdkn2b Ces3 Chst1 Cidea Cidec Clec4d Clec4n Clec7a Cnn1 Col18a1 Col1a1 Col1a2 Col3a1 Col4a2…
217	V$STAF_02: Se-Cys tRNA gene transcription activating factor	56	56	297	2697	13121	-2.84	0.0	0.3	0.0	Abca8a Actn3 Adh1 Adn Adpn Ak1 Aqp1 Aspa Axl BC014699 Bnip2 C1qb C1qr1 Cav1 Ccl11 Ccnd2 Cd48 Col18a1 Col1a2 Cpe Cyp4b1 Eno3 Fosl1 Gbp1 Gjb4 Gpnmb Hdgfrp2 Hod Inmt Lamb1-1 Lmo1 Mgl1 Mlf1 Mmp14 Mmp3 Pappa Pck1 Pcolce Penk1 Phlda3 Plac8 Prelp Prkg2 Ptgs1 Rarres2 Saa3 Scara3 Scel Sgce Smpx Sult1a1 Tbx15 Timp1 Tnnc2 Xlkd1 Zfhx1b
218	V$RSRFC4_Q2	12	12	341	358	15460	-2.84	0.0	2.18	0.34	Amy1 Ank Aqp1 Cd83 Cidea Ckmt2 Cox6a2 Hod Mlf1 Pappa Sdc1 Thbs2
219	V$E47_01: E47	57	57	296	2384	13434	-2.86	0.0	1.17	0.0	Acta1 Ankrd1 Arhgdib BC014699 Bnc1 Bst1 C1qa Cbr2 Ccl12 Ccl8 Cd163 Cd1d1 Cd48 Cd52 Cdh2 Ces3 Ckm Cmkor1 Col18a1 Col1a2 Cox8b Cpa3 Cxcl13 Cxcl2 Dcn Edg2 Enpep Fbn1 Fbp2 Inhba Inmt Itgbl1 Lox Lpd Lum Mgl1 Mmd Ms4a1 Mt2 Nid1 Phgdh Pou2af1 Pp11r Prelp Pvalb Rcn3 Rgs16 Serpinf1 Sncg Sult1a1 Tmem45b Tnnc2 Tnni2 Tpm1 Tpm2 Tyrobp Wnt10a
220	V$IPF1_Q4	72	72	281	3317	12501	-2.88	0.0	0.47	0.0	Acta1 Adh1 Adn Ank Ankrd1 Arhgdib BC014699 C1qr1 Ccl12 Ccr2 Cd1d1 Cd53 Cdkn2b Ces3 Cidec Ckmt2 Col18a1 Col7a1 Coro1a Cpe Crabp1 Csf1r Ctsk Cxcl13 Cxcl2 Cxcl5 Cyp4b1 Cyp7b1 Dkk2 Dpysl3 Elovl3 Emp3 Fabp4 Fscn1 Gbp1 Gp38 Gpr124 Gpx3 Gzmd Gzme Gzmg Hdgfrp2 Hdgfrp3 Heph Hod Il2rg Il7r Inhba Inmt Kctd12 Mgl1 Ms4a1 Msln Nid1 Ogn Orm1 Pck1 Penk1 Phgdh Phlda3 Pla2g7 Prg4 Prkg2 Procr Rgs16 Sema3a Sgce Six1…
221	V$CREBP1_01: cAMP-responsive element binding protein 1	2	2	351	260	15558	-2.88	0.0	0.02	0.0	Cpa3 Pck1
222	V$OCT1_01: octamer factor 1	6	6	347	471	15347	-2.89	0.0	0.05	0.0	Aldh1a7 C1r Clec4n Lpd Lpl Sfrp2
223	V$T3R_01: viral homolog of thyroid hormone receptor alpha1	5	5	348	418	15400	-2.9	0.0	0.04	0.0	Col5a2 Fcgr1 Glipr1 Ms4a1 Tuba1
224	V$CDC5_01: cell division control protein 5	314	314	39	13871	1947	-2.9	0.0	1.32	0.01	2310001N14Rik 5830472H07Rik 9030408N13Rik 9030611N15Rik Abca8a Abcb1b Actn2 Actn3 Adamts4 Adh1 Adn Adpn Ak1 Akr1b8 Aldh1a7 Amy1 Ank Antxr1 Aoc3 Aox1 Apobec2 Aqp1 Areg Arhgdib Art3 Asb5 Aspa Aspn Axl BC014699 Bnc1 Bnip2 Bst1 C1qa C1qb C1qg C1qr1 C1r C1s Car3 Casq1 Cav1 Cbr2 Ccl11 Ccl12 Ccl7 Ccl8 Ccnd2 Ccr1 Ccr2 Cd163 Cd1d1 Cd302 Cd34 Cd36 Cd48 Cd52 Cd53 Cd83 Cdh11 Cdh2 Cdkn2b Cdo1 Cidea Cidec Ckmt…
225	V$HOGNESS_B: Imperfect Hogness /Goldberg Box	18	18	335	1027	14791	-2.92	0.0	0.13	0.0	Adn Aoc3 Aspa Cd52 Cidec Glul Gys2 Hdgfrp2 Lmo1 Lzp-s Mylpf Nid1 Npl Ogn Pcolce2 Procr Serping1 Tslp
226	V$E2F1DP1RB_01: Rb:E2F-1:DP-1 trimeric complex	15	15	338	892	14926	-2.92	0.0	0.11	0.0	Areg Col18a1 Cxcl12 Gzmd Lpl Mt2 Nid1 Nnat Orm1 Rbp4 S100a6 Sgce Slc16a1 Sorbs1 Zfhx1b
227	V$STAT_01: signal transducers and activators of transcription	65	65	288	2992	12826	-2.93	0.0	0.48	0.0	9030408N13Rik Abcb1b Adamts4 C1r Car3 Ccl11 Ccl7 Ccnd2 Cd302 Cd34 Cd48 Cd83 Ckmt2 Clec4n Cmkor1 Col4a2 Crym Ctsk Cyp4b1 Efemp1 Emcn Emp3 Eps8 Fbp2 Fcgr1 Glul Hnmt Il2rg Il7r Irg1 Ldb3 Lmo1 Ly86 Man1a Matn2 Mmp12 Mmp13 Mmp2 Ms4a11 Ms4a6d Mylpf Nnmt Ogn Phgdh Pp11r Ppic Prelp S100a6 Saa3 Sdc1 Sdpr Sema3a Serpinb1a Serping1 Slc16a3 Slc2a5 Sqrdl Sspn Tbx15 Thbd Tnnt3 Tpm2 Wnt10a Zfhx1a Zfhx1b
228	V$GATA4_Q3	350	350	3	15507	311	-2.94	0.0	2.46	0.51	2310001N14Rik 5830472H07Rik 9030408N13Rik 9030611N15Rik Abca8a Abcb1b Acta1 Actn2 Actn3 Adamts4 Adh1 Adn Adpn Ak1 Akr1b8 Aldh1a1 Aldh1a7 Amy1 Ank Ankrd1 Antxr1 Aoc3 Aox1 Apobec2 Aqp1 Areg Arhgdib Art3 Asb5 Aspa Aspn Axl BC014699 Bnc1 Bnip2 Bst1 C1qa C1qb C1qg C1qr1 C1r Car3 Casq1 Cav1 Cbr2 Ccl11 Ccl12 Ccl7 Ccl8 Ccnd2 Ccr1 Ccr2 Cd163 Cd1d1 Cd302 Cd34 Cd36 Cd48 Cd52 Cd53 Cd83 Cdh11 Cdh2 Cdkn2b Cdo1…
229	V$ZID_01: zinc finger with interaction domain	49	49	304	2337	13481	-2.96	0.0	0.35	0.0	Actn3 Adh1 Adpn Ank Areg Bst1 C1qb Clec4n Cnn1 Ctss Cxcl14 Ecm1 Enpep Fthfd Gdf10 Gem Glipr1 Gsn Lpd Ly6a Ly6c Man1a Mef2c Mmp2 Ms4a6b Ndrg4 Pdk4 Phlda3 Pla2g7 Pmp22 Prg1 Prrx2 Ptgs1 Pthlh Ptprs Pvalb S100a9 Saa3 Serpinf1 Serping1 Spon1 Tcap Thbd Tm6sf1 Tmem45b Tyrobp Vegfc Wnt10a Zfhx1a
230	V$OLF1_01: olfactory neuron-specific factor	38	38	315	1536	14282	-2.96	0.0	1.28	0.01	Adamts4 Axl Casq1 Cd83 Cidea Cidec Col6a1 Cox6a2 Cpe Csf1r Cyp7b1 Eps8 Fst Gsn Il2rg Il7r Inmt Ldb3 Loxl1 Mlf1 Ms4a1 Pcolce2 Pdk4 Pfn2 Pou2af1 Pp11r Prg1 Prkg2 Prrx2 Rbp4 Serpina3n Sfrp2 Tgfb1i4 Tgfbi Tnni2 Twist1 Vegfc Zfhx1b
231	V$CREB_Q4: cAMP-response element binding protein	24	24	329	1284	14534	-2.96	0.0	0.17	0.0	Adpn Areg Ccnd2 Cdkn2b Ctla2a Dio2 Ebf1 Fscn1 Gem Glipr1 Gzmf Gzmg Id1 Klf4 Mlf1 Odz3 Pck1 Pcolce2 Pmaip1 Ptprs Sdpr Sult1a1 Tyrobp Wnt10a
232	V$AFP1_Q6	61	61	292	2693	13125	-2.98	0.0	0.75	0.0	Abca8a Aldh1a7 Amy1 Aoc3 Areg Arhgdib Art3 Asb5 Aspn Bnip2 C1qg Ccl12 Cd163 Cd36 Cd83 Cdh11 Cdkn2b Col3a1 Cox6a2 Cpe Cxcl12 Cyp4b1 Efemp1 Elovl3 Enpp2 Fap Fbp2 Fhl1 Gbp1 Gzme Hnmt Il7r Lmo1 Lpd Lyzs Lzp-s Mef2c Mlf1 Mmp10 Mmp3 Ms4a6b Mylpf Pdk4 Postn Prg1 Prg4 Prkg2 Ptgs1 Ptn Ptprs Rcn3 S100a9 S3-12 Sema3a Smpx Sspn Stfa3 Timp3 Ucp1 Xlkd1 Zfhx1b
233	V$GATA1_05: GATA-binding factor 1	58	58	295	2582	13236	-2.99	0.0	0.69	0.0	Abca8a Ankrd1 Apobec2 Aspn Bst1 C1r Cav1 Ccl7 Ccnd2 Cdh11 Ces3 Clec4d Col1a2 Col3a1 Cox6a2 Cpxm1 Csrp3 Ctla2a Cxcl12 Cxcl5 Cyp4b1 Dgat2 Dio2 Ebf1 Edg2 Enpp2 Fbn1 Fndc1 Gem Gsn Has2 Ifi27 Indo Inhba Itm2a Lum Ly6a Ly6c Mcpt5 Mef2c Mmp12 Mmp14 Ms4a4d Npl Pgcp Phgdh Plac8 Ppic Prelp Prkg2 Pthlh Scara3 Sdpr Slc2a5 Stfa3 Tnni2 Tpm1 Xlkd1
234	V$ATF3_Q6: activating transcription factor 3	40	40	313	1656	14162	-3.02	0.0	1.12	0.0	Actn3 Adpn Areg Aspn Cdkn2b Cnn1 Col5a2 Ctla2a Ctsk Ctss Dio2 Fcgr1 Fscn1 Gem Glipr1 Gp38 Gzmd Gzme Gzmf Gzmg Id1 Inhba Loxl1 Mest Mlf1 Mmp12 Ms4a1 Odz3 Pgcp Plat Pmaip1 Procr Ptprs Rarres2 Smpx Sorbs1 Sult1a1 Tagln Tyrobp Wnt10a
235	V$AP4_01: activator protein 4	34	34	319	1368	14450	-3.02	0.0	1.26	0.01	Adamts4 Apobec2 BC014699 Ccl12 Cd48 Cdh11 Chst1 Col1a1 Col6a1 Col7a1 Cox8b Cpe Cxcl13 Cxcl2 Cxcl4 Dkk3 Fbln2 Fbn1 Fthfd Gdf10 Itm2a Lmo1 Lyzs Lzp-s Penk1 Rbp4 Serpina3n Serpinb1a Sorbs1 Tbx15 Tcap Tgfbi Tnfaip2 Tpm2
236	V$E47_02: E47	49	49	304	2286	13532	-3.03	0.0	0.44	0.0	9030611N15Rik Actn2 Adn Areg C1qb Car3 Cd1d1 Ckm Cmkor1 Col18a1 Col1a2 Coro1a Cox6a2 Crabp1 Crym Cxcl2 Dpt Eps8 Fbln2 Fhl1 Gbp1 Gjb4 Glipr1 Gpc1 Gpx3 Gsn Gstm2 Gys2 Hsd11b1 Lamb1-1 Man1a Mef2c Mmp10 Mrc1 Msln Npl Plat Pou2af1 Pp11r Rgs16 S3-12 Sdpr Sncg Sult1a1 Tcap Tgfbi Thy1 Tmsb10 Wnt10a
237	V$COUP_DR1_Q6	14	14	339	461	15357	-3.03	0.0	1.84	0.21	Acta1 Ckmt2 Col18a1 Col1a1 Col7a1 Cyp7b1 Fbp2 Irg1 Pck1 Rarres2 Scara3 Slc16a1 Tcap Thy1
238	V$NFKAPPAB_01: NF-kappaB	51	51	302	2241	13577	-3.04	0.0	0.77	0.0	Actn3 Adamts4 Aoc3 C1s Ccl11 Cd302 Cd83 Cidec Ckm Csf1r Cxcl2 Cxcl4 Cxcl5 Enpp2 Ephx2 Fbn1 Fcgr3 Fscn1 Gem Gjb4 Gp38 Indo Islr Lpd Lyzs Man1a Mcpt5 Mest Mgl1 Ms4a6b Mt2 Ndrg4 Pcolce Pdk4 Penk1 Postn Procr Prss19 Pthlh Rgs16 Sdc1 Serpinb2 Serpine1 Sorbs1 Tfpi2 Tgfbi Timp1 Tslp Twist1 Ucp1 Wnt10a
239	V$IRF2_01: interferon regulatory factor 2	2	2	351	18	15800	-3.05	0.0	2.66	0.54	Dio2 Prss19
240	V$EVI1_05: ectopic viral integration site 1 encoded factor	18	18	335	998	14820	-3.06	0.0	0.16	0.0	Cav1 Cd36 Cd48 Ctsk Ctss Cxcl5 Cyp2e1 Edg2 Emcn Enpep Fcgr1 Glipr1 Heph Il1rl1 Lpd Ms4a4d Rarres2 Sparc
241	V$NFKAPPAB65_01: NF-kappaB (p65)	24	24	329	916	14902	-3.09	0.0	1.42	0.05	Amy1 Aoc3 C1s Ccr2 Cpxm1 Cxcl2 Cxcl5 Cyp2e1 Dkk3 Ebf1 Ephx2 Fcgr3 Il1rl1 Irg1 Lpd Mmp14 Mt2 Myl1 Pdk4 Pmp22 Pthlh Sult1a1 Tfpi2 Tslp
242	V$OCT1_05: octamer-binding factor 1	20	20	333	1077	14741	-3.09	0.0	0.19	0.0	Adpn Aldh1a7 Aspn C1r Cd36 Clec4n Cxcl7 Hmga1 Itgbl1 Kctd12 Lpd Lpl Lum Phgdh Pmaip1 Prg1 S100a9 Serpinb2 Tnfaip6 Tpm1
243	V$XBP1_01: X-box-binding protein 1	28	28	325	1414	14404	-3.1	0.0	0.26	0.0	Adh1 Aqp1 Cpe Cpxm1 Ctsk Cyp2e1 Enpep Fcgr1 Fst Gjb4 Glul Irg1 Mmp10 Mmp14 Ms4a1 Ms4a11 Ms4a6d Mt2 Pdk4 Pou2af1 Prg1 Prkg2 Ptprs Rgs1 Serping1 Sult1a1 Thbd Timp1
244	V$TAL1BETAE47_01: Tal-1beta:E47 heterodimer	23	23	330	876	14942	-3.1	0.0	1.41	0.05	9030408N13Rik 9030611N15Rik Actn3 Ankrd1 Aoc3 Cd34 Cidec Coro1a Cox6a2 Ctsk Fndc1 Gstm2 Itgbl1 Mgl1 Mrc1 Ms4a4d Mt2 Myl1 Odz3 Rcn3 Serpina3n Tnfaip6 Vegfc
245	V$CREB_01: cAMP-responsive element binding protein	29	29	324	1444	14374	-3.12	0.0	0.29	0.0	Actn3 Adpn Areg Asb5 Bnip2 Cdkn2b Ctla2a Dio2 Emp3 Fscn1 Fst Gem Glipr1 Gzmf Gzmg Id1 Mlf1 Ms4a11 Ms4a6d Odz3 Pck1 Pmaip1 Ptprs Sult1a1 Tgfb1i4 Timp3 Tnnc2 Tyrobp Wnt10a
246	V$HIF1_Q5: hypoxia-inducible factor 1	39	39	314	1829	13989	-3.12	0.0	0.44	0.0	Abcb1b Acta1 Actn3 Aqp1 Art3 Bnc1 C1qa Ckmt2 Cox8b Crym Cxcl5 Dgat2 Fosl1 Fscn1 Fthfd Gas1 Gp38 Gpc1 Heph Kctd12 Klf4 Lox Loxl1 Mmp14 Mt2 Pcolce Pfn2 Pgcp Phlda3 Prg4 Ptprs Rgs16 Serpinb1a Smpx Spon1 Steap Tpm2 Tslp Twist1
247	V$TEL2_Q6	21	21	332	1108	14710	-3.13	0.0	0.21	0.0	9030408N13Rik Amy1 Col4a2 Ctss Fcna Fscn1 Fthfd Itgbl1 Lyzs Mgl1 Mrc1 Ms4a11 Ms4a6b Ms4a6d Nnmt Prelp Prss19 Rcn3 S3-12 Sncg Sspn
248	V$TCF11MAFG_01: TCF11:MafG heterodimers	29	29	324	1178	14640	-3.16	0.0	1.13	0.0	2310001N14Rik Acta1 Adn Ak1 Aox1 Arhgdib Cd36 Coro1a Cxcl5 Cyp7b1 F13a1 Gjb4 Gpr124 Hod Il1rl1 Matn2 Mmp14 Phgdh Pmp22 Ptprs Rcn3 Rgs1 S100a9 Serping1 Slc16a3 Sparc Tagln Thy1 Timp3
249	V$TFIII_Q6	327	327	26	14515	1303	-3.17	0.0	1.14	0.0	2310001N14Rik 5830472H07Rik 9030611N15Rik Abca8a Abcb1b Acta1 Actn2 Actn3 Adamts4 Adh1 Adn Adpn Ak1 Akr1b8 Aldh1a7 Amy1 Ank Ankrd1 Antxr1 Aoc3 Aox1 Apobec2 Aqp1 Areg Arhgdib Art3 Asb5 Aspn Axl BC014699 Bnc1 Bnip2 Bst1 C1qa C1qb C1qg C1qr1 C1r Car3 Casq1 Cav1 Cbr2 Ccl11 Ccl12 Ccl7 Ccl8 Ccnd2 Ccr1 Ccr2 Cd163 Cd1d1 Cd302 Cd34 Cd48 Cd52 Cd53 Cd83 Cdh11 Cdh2 Cdkn2b Cdo1 Ces3 Chst1 Cidea Cidec Ckm Ckmt…
250	V$ARP1_01: apolipoprotein AI regulatory protein 1	36	36	317	1680	14138	-3.17	0.0	0.47	0.0	Adpn Ak1 Bst1 Cd163 Cidec Clec7a Cmkor1 Col6a1 Cox6a2 Cpe Csf1r Ctla2a Dkk3 Fosl1 Gdf10 Gpnmb Gpr124 Gzmf Loxl1 Mmp2 Ms4a11 Ms4a6b Ms4a6d Mt2 Odz3 Pdk4 Pla2g7 Prkg2 Pthlh Serpinb1a Sspn Sult1a1 Tcap Tgfb1i4 Tmem45b Tnnc2
251	V$ATF_B: ATF binding site	14	14	339	483	15335	-3.19	0.0	1.61	0.08	Adpn Areg Dio2 Fscn1 Gem Gzmf Gzmg Id1 Odz3 Pmaip1 Ptprs Sult1a1 Tyrobp Wnt10a
252	V$IK3_01: Ikaros 3	36	36	317	1588	14230	-3.19	0.0	0.72	0.0	Aldh1a1 Art3 Ccl12 Col4a2 Cox8b Cpxm1 Crabp1 Cspg2 Cxcl5 Fscn1 Gas1 Gjb4 Gys2 Hnmt Igfbp6 Islr Lpd Man1a Mcpt5 Mgl1 Ms4a6b Pcolce Pdk4 Prelp S100a9 Sdc1 Sema3a Serpinb2 Serpine1 Sspn Timp2 Tm6sf1 Tnfaip6 Tnni2 Vnn1 Zfhx1a
253	V$TFIIA_Q6	317	317	36	14213	1605	-3.2	0.0	0.59	0.0	2310001N14Rik 5830472H07Rik 9030408N13Rik 9030611N15Rik Abca8a Abcb1b Acta1 Actn2 Adamts4 Adh1 Adpn Ak1 Akr1b8 Aldh1a1 Aldh1a7 Amy1 Ankrd1 Aoc3 Aox1 Apobec2 Aqp1 Areg Arhgdib Art3 Asb5 Aspa Axl BC014699 Bnc1 Bnip2 Bst1 C1qa C1qb C1qr1 C1r C1s Car3 Casq1 Cav1 Cbr2 Ccl11 Ccl12 Ccl8 Ccnd2 Ccr1 Ccr2 Cd163 Cd1d1 Cd302 Cd34 Cd36 Cd48 Cd52 Cd53 Cd83 Cdh11 Cdh2 Cdkn2b Cdo1 Ces3 Chst1 Cidea Cidec Ckmt2 Cl…
254	V$CREB_Q2: cAMP-response element-binding protein	30	30	323	1428	14390	-3.23	0.0	0.41	0.0	2310001N14Rik Adpn Areg Bnip2 Ccnd2 Cdkn2b Col1a1 Eps8 Fosl1 Fscn1 Gem Glipr1 Gzmf Gzmg Id1 Mlf1 Myom2 Odz3 Pck1 Pcolce2 Penk1 Pla2g7 Pmaip1 Prg4 Prss11 Ptprs Sult1a1 Tgfb1i4 Tyrobp Wnt10a
255	V$PAX5_01: B-cell-specific activating protein	32	32	321	1488	14330	-3.23	0.0	0.49	0.0	Acta1 Actn2 Adpn Aqp1 Aspa Ccl7 Cd34 Cmkor1 Col18a1 Col1a2 Dpt Fbln1 Fbp2 Gas1 Gdf10 Gem Gzmd Gzme Klf4 Lox Mmp10 Phlda3 Prrx2 Prss11 Scara3 Sdc1 Sgce Spon1 Tagln Thbd Tnnc2 Tyrobp
256	V$CACCCBINDINGFACTOR_Q6	30	30	323	1270	14548	-3.23	0.0	0.91	0.0	Actn2 C1r Ccl12 Cd163 Cdo1 Cyp4b1 Dpysl3 Fbn1 Glipr1 Glul Gstm2 Hdgfrp2 Id1 Id4 Klf4 Lgals1 Mfap5 Nov Phlda3 Prss11 Pthlh S100a6 Sfrp2 Stfa3 Tagln Tcap Thbs2 Timp1 Tnni2 Vnn1
257	V$PR_01: high affinity binding sites for progesterone receptor	9	9	344	274	15544	-3.26	0.0	1.79	0.19	C1qb Ces3 Pmaip1 Ptprs S100a9 Sdpr Sult1a1 Tnnc2 Tnni2
258	V$GR_01: high affinity binding site for glucocorticoid receptor	28	28	325	1190	14628	-3.28	0.0	0.88	0.0	9030611N15Rik Ankrd1 C1qb Ccl12 Ces3 Cidec Clec4d Clec7a Colec12 Cpa3 Cspg2 Cyp4b1 Gem Gpnmb Gsn Ogn Pcolce2 Pem Pmaip1 Rcn3 S100a9 S3-12 Sdpr Sema3a Sult1a1 Thy1 Tnnc2 Tnni2
259	V$STAT5A_01: signal transducer and activator of transcription 5a	25	25	328	1033	14785	-3.28	0.0	1.0	0.0	5830472H07Rik Adamts4 Ccnd2 Cd83 Ckmt2 Col4a2 Crym Fbp2 Fcgr1 Mef2c Mgl1 Mmp12 Nnmt Pdk4 Phgdh Prelp Saa3 Sdc1 Slc16a3 Slc2a5 Sqrdl Sspn Tbx15 Thbd Wnt10a
260	V$STRA13_01	7	7	346	473	15345	-3.29	0.0	0.1	0.0	Abcb1b Fbln1 Kctd12 Lox Mt2 S100a6 Zfhx1a
261	V$RREB1_01: Ras-responsive element binding protein 1	29	29	324	1316	14502	-3.29	0.0	0.59	0.0	Acta1 BC014699 Bst1 C1qg Col4a2 Cox6a2 Crym Cspg2 Csrp3 Dio2 Emcn Fbn1 Gstm2 Man1a Ms4a4d Nnat Nov Plat Pmaip1 Prelp Prg1 Rarres2 Serping1 Sfrp2 Tcap Tgfb1i4 Timp1 Tnfaip2 Wnt10a
262	V$OCT_C: Octamer binding site	21	21	332	1056	14762	-3.29	0.0	0.31	0.0	Adpn Aldh1a7 Ankrd1 Aspn C1r Clec4n Cpxm1 Cxcl7 Ebf1 Hmga1 Itgbl1 Kctd12 Lpd Lpl Lum Phgdh Prg1 S100a9 Sfrp2 Tnfaip6 Tpm1
263	V$LHX3_01: LIM homeobox transcription factor 3	27	27	326	1264	14554	-3.3	0.0	0.48	0.0	Ank Antxr1 Asb5 Cd163 Cd83 Cox6a2 Csrp3 Cyp7b1 Ephx2 Fabp4 Gzme Il7r Indo Lox Mmp10 Ms4a6b Myl1 Ogn Pdk4 Ptn S100a9 Scel Six1 Smpx Sspn Tcap Tuba1
264	V$PAX_Q6	341	341	12	15130	688	-3.3	0.0	1.44	0.05	2310001N14Rik 5830472H07Rik 9030408N13Rik 9030611N15Rik Abca8a Abcb1b Acta1 Actn2 Actn3 Adamts4 Adh1 Adn Adpn Ak1 Akr1b8 Aldh1a1 Aldh1a7 Amy1 Ank Ankrd1 Antxr1 Aoc3 Aox1 Apobec2 Aqp1 Areg Arhgdib Art3 Asb5 Aspa Aspn Axl BC014699 Bnip2 Bst1 C1qb C1qg C1qr1 C1r C1s Car3 Casq1 Cav1 Cbr2 Ccl11 Ccl12 Ccl7 Ccl8 Ccr1 Ccr2 Cd163 Cd1d1 Cd302 Cd34 Cd36 Cd48 Cd52 Cd53 Cd83 Cdh11 Cdh2 Cdkn2b Cdo1 Ces3 Chst1 …
265	V$LEF1_Q6	326	326	27	14564	1254	-3.31	0.0	0.75	0.0	2310001N14Rik 5830472H07Rik 9030408N13Rik 9030611N15Rik Abca8a Abcb1b Acta1 Adh1 Adn Adpn Akr1b8 Aldh1a7 Amy1 Ank Ankrd1 Antxr1 Aoc3 Aox1 Apobec2 Aqp1 Art3 Asb5 Aspa Aspn Axl BC014699 Bnc1 Bnip2 Bst1 C1qa C1qb C1qr1 C1r C1s Car3 Casq1 Cav1 Cbr2 Ccl11 Ccl12 Ccl8 Ccr1 Ccr2 Cd163 Cd1d1 Cd36 Cd48 Cd52 Cd53 Cdh11 Cdh2 Cdkn2b Cdo1 Ces3 Chst1 Cidea Cidec Ckm Ckmt2 Clec4d Clec4n Clec7a Cmkor1 Cnn1 Col18a…
266	V$ATATA_B: Avian C-type TATA box	27	27	326	1201	14617	-3.33	0.0	0.67	0.0	Adpn Amy1 Aspa Ccr2 Cidec Clec7a Col3a1 Col4a2 Col5a2 Cpa3 Heph Kctd12 Lyzs Lzp-s Mmp10 Mmp3 Ms4a4b Ms4a4d Procr Ptn Sema3a Slc2a5 Spon1 Sqrdl Tuba1 Wnt10a Zfhx1b
267	V$NFKAPPAB50_01: NF-kappaB (p50)	12	12	341	684	15134	-3.33	0.0	0.18	0.0	Actn3 Cd83 Ecm1 Gsn Man1a Mest Mgl1 Pmaip1 Pp11r Pthlh Thbs2 Twist1
268	V$TAXCREB_01: Tax/CREB complex	6	6	347	421	15397	-3.33	0.0	0.1	0.0	Acta1 Bnip2 Edg2 Eps8 Pdk4 Ptprs
269	V$OCT1_B: Octamer binding factor 1	19	19	334	954	14864	-3.36	0.0	0.32	0.0	Adpn Aldh1a7 C1r Cd36 Clec4n Col3a1 Fcna Hmga1 Kctd12 Lpd Lpl Lum Phgdh Pla2g7 Pmaip1 Prg1 Sfrp2 Tnfaip6 Tpm1
270	V$HEN1_01: HEN1	11	11	342	372	15446	-3.37	0.0	1.53	0.06	Ak1 Areg Dpysl3 Fbln2 Fbn1 Gdf10 Lgals1 Prg1 Prss11 Serpinb2 Tpm1
271	V$E2F1DP2_01: E2F-1:DP-2 heterodimer	23	23	330	1078	14740	-3.37	0.0	0.48	0.0	Adh1 Cdh2 Cmkor1 Crabp1 Cxcl13 Cyp4b1 Cyp7b1 Eps8 Fbln2 Gzmd Hmga1 Lpl Mef2c Nnat Rcn3 S100a4 S100a6 Sgce Slc16a1 Slc43a3 Tfpi2 Vnn1 Zfhx1b
272	V$NKX61_01: NKX6-1	19	19	334	947	14871	-3.38	0.0	0.34	0.0	5830472H07Rik Apobec2 Art3 Cd163 Cd52 Ckm Col1a1 Cpa3 Cpe Fhl1 Gbp1 Gpnmb Gzmf Id1 Il1rl1 Indo Pgam2 Phgdh Ptgs1
273	V$ATF1_Q6	23	23	330	987	14831	-3.38	0.0	0.8	0.0	Aldh1a7 Areg Cd53 Cd83 Cdh11 Dio2 Fscn1 Gem Hod Id1 Klf4 Lzp-s Odz3 Pck1 Pcolce Pmaip1 Procr Ptprs Sdpr Sult1a1 Tpm1 Tyrobp id3
274	V$CHX10_01	6	6	347	414	15404	-3.39	0.0	0.11	0.0	Cd36 Cox6a2 Crym Itgbl1 Pappa Sparc
275	V$FREAC2_01: Fork head RElated ACtivator-2	23	23	330	994	14824	-3.39	0.0	0.77	0.0	Apobec2 Bst1 Cd83 Cidea Col5a2 Cspg2 Enpp2 Gpnmb Hdgfrp2 Il1rl1 Itgbl1 Lox Man1a Mef2c Mmd Mmp13 Ms4a4b Ogn Pla2g7 Prg1 Ptgs1 Pygl Rbp4
276	V$CREBP1_Q2: CRE-binding protein 1	21	21	332	1000	14818	-3.4	0.0	0.44	0.0	Actn3 Adpn Areg Cdkn2b Dio2 Fscn1 Gem Glipr1 Gzmf Gzmg Id1 Mlf1 Odz3 Pck1 Pcolce2 Pmaip1 Ptprs Sult1a1 Tgfb1i4 Tyrobp Wnt10a
277	V$FOXO1_02: fork head box O1	20	20	333	963	14855	-3.41	0.0	0.41	0.0	Apobec2 Bst1 Cd53 Cd83 Col5a2 Enpp2 Gpnmb Hdgfrp2 Lox Mfap5 Mmp13 Ms4a4b Ogn Pdk4 Pla2g7 Prg1 Prrx2 Ptgs1 Pthlh Pygl
278	V$E4BP4_01: E4BP4	11	11	342	607	15211	-3.48	0.0	0.23	0.0	Amy1 Ccl11 Cd302 Ces3 Cpxm1 Ctss Dcn Pmp22 Prrx2 Rgs1 Wnt10a
279	V$ICSBP_Q6	18	18	335	852	14966	-3.49	0.0	0.47	0.0	Abca8a Aldh1a7 Amy1 Casq1 Ccl12 Cyp7b1 Dpysl3 Gas1 Indo Islr Ly86 Mef2c Odz3 Ogn Rcn3 Serpinb2 Tgfbi Tmem45b
280	V$STAF_01: Se-Cys tRNA gene transcription activating factor	4	4	349	307	15511	-3.53	0.0	0.09	0.0	Ccl11 Hod Pou2af1 Prkg2
281	V$HTF_01	14	14	339	705	15113	-3.53	0.0	0.35	0.0	Aqp1 Cpe Cpxm1 Cyp2e1 Fcgr1 Gpc1 Ms4a1 Ms4a11 Ms4a6d Pdk4 Pou2af1 Prg1 Rgs1 Timp1
282	V$HMEF2_Q6: myocyte enhancer factor	3	3	350	56	15762	-3.54	0.0	1.98	0.25	Ckm Ctsk Steap
283	V$BEL1_B: Bel-1 similar region	2	2	351	26	15792	-3.55	0.0	2.09	0.3	Xlkd1 id3
284	V$NFKB_C: NF-kappaB binding site	10	10	343	552	15266	-3.55	0.0	0.24	0.0	Cd83 Cxcl2 Cxcl4 Cxcl5 Gp38 Ms4a6b Pdk4 Pthlh Sdc1 Wnt10a
285	V$AR_03: is recognized by androgen reseptor	9	9	344	308	15510	-3.56	0.0	1.36	0.02	9030611N15Rik Ankrd1 C1qb Pmaip1 Rcn3 S100a9 Sdpr Sult1a1 Tnnc2
286	V$HNF1_Q6	338	338	15	15180	638	-3.59	0.0	0.44	0.0	2310001N14Rik 5830472H07Rik 9030408N13Rik 9030611N15Rik Abca8a Abcb1b Acta1 Actn2 Adamts4 Adh1 Adn Adpn Akr1b8 Aldh1a7 Amy1 Ank Ankrd1 Antxr1 Aoc3 Aox1 Apobec2 Aqp1 Areg Arhgdib Art3 Asb5 Aspa Aspn BC014699 Bnc1 Bnip2 Bst1 C1qa C1qb C1qg C1qr1 C1r C1s Car3 Casq1 Cav1 Cbr2 Ccl11 Ccl12 Ccl7 Ccl8 Ccnd2 Ccr1 Ccr2 Cd163 Cd1d1 Cd302 Cd34 Cd36 Cd48 Cd52 Cd53 Cd83 Cdh11 Cdh2 Cdkn2b Cdo1 Ces3 Cidea Cidec …
287	V$FXR_Q3	8	8	345	266	15552	-3.59	0.0	1.38	0.04	Aspn Clec7a Col6a1 Emp3 Fcgr1 Pck1 Smpx Vnn1
288	V$MAX_01: Max	15	15	338	652	15166	-3.6	0.0	0.71	0.0	Art3 Cpe Eno3 Gstm2 Lox Ms4a1 Mt2 Pp11r Ptprs S100a4 Slc16a3 Spon1 Tyrobp Vnn1 Zfhx1a
289	V$HNF4_01_B: Hepatocyte nuclear factor 4	13	13	340	610	15208	-3.65	0.0	0.5	0.0	2310001N14Rik Acta1 Aspa Gp38 Gpr124 Gys2 Lum Msln Mylpf Pck1 Ptn Pygl S3-12
290	V$BACH1_01: BTB and CNC homolog 1	7	7	346	231	15587	-3.68	0.0	1.33	0.01	Abcb1b Ldb3 Mmp10 Ms4a11 Ms4a6d Pla2g7 Zfhx1b
291	V$ARNT_02: AhR nuclear translocator homodimers	11	11	342	554	15264	-3.68	0.0	0.37	0.0	Abcb1b Fbln1 Hmga2 Kctd12 Lox Mt2 Pp11r Prkg2 Ptprs S100a6 Zfhx1a
292	V$NFY_C: NF-Y binding site	10	10	343	392	15426	-3.7	0.0	0.96	0.0	Abcb1b Actn3 Cdh11 Gpc1 Id4 Mmd Pdk4 Sdpr Slc16a3 Tnnc2
293	V$MEF3_B: MEF-3	9	9	344	476	15342	-3.72	0.0	0.31	0.0	Actn2 BC014699 C1qa Eno3 Gys2 Myom2 Pvalb Sgce St8sia4
294	V$CDPCR3_01: cut-like homeodomain protein	10	10	343	395	15423	-3.73	0.0	0.94	0.0	Ccr1 Cdo1 Cidea Ctss Cyp4b1 Phgdh Rgs1 S3-12 Tfpi2 Tgfbi
295	V$RP58_01: 58 KDA repressor protein	10	10	343	401	15417	-3.74	0.0	0.89	0.0	Actn3 Ccl8 Col3a1 Ctss Fap Fcgr3 Mest Pappa Sparc Tnfaip6
296	V$ALPHACP1_01	10	10	343	406	15412	-3.75	0.0	0.86	0.0	Abcb1b Aldh1a7 BC014699 C1r Cdh2 Col1a1 Enpep Id4 Plac8 Six1
297	V$MIF1_01: MIBP-1 / RFX1 complex	2	2	351	196	15622	-3.76	0.0	0.07	0.0	Car3 Orm1
298	V$FREAC3_01: Fork head RElated ACtivator-3	9	9	344	352	15466	-3.77	0.0	0.94	0.0	Bst1 Id1 Ms4a11 Ms4a6d Ogn Prg1 Tfpi2 Tmsb10 Zfhx1a
299	V$FOXO4_02: fork head box O4	10	10	343	450	15368	-3.8	0.0	0.6	0.0	Cd53 Cd83 Col5a2 Enpp2 Hdgfrp2 Lox Mfap5 Ogn Pla2g7 Prg1
300	V$FOXO3_01: fork head box O3	9	9	344	374	15444	-3.83	0.0	0.78	0.0	Cd53 Cd83 Col5a2 Enpp2 Gpnmb Hdgfrp2 Mfap5 Ogn Prg1
301	V$EVI1_02: ectopic viral integration site 1 encoded factor	7	7	346	380	15438	-3.83	0.0	0.3	0.0	Cxcl5 Edg2 Emcn Glipr1 Ms4a4d Sparc Tpm2
302	V$EVI1_03: ectopic viral integration site 1 encoded factor	3	3	350	69	15749	-3.85	0.0	1.57	0.08	Edg2 Glipr1 Ms4a4d
303	V$STAT5B_01: signal transducer and activator of transcription 5b	8	8	345	321	15497	-3.85	0.0	0.85	0.0	Adamts4 Col4a2 Nnmt Prelp Slc16a3 Slc2a5 Sspn Wnt10a
304	V$E2F_02: E2F	7	7	346	373	15445	-3.86	0.0	0.32	0.0	Gzmd Lpl Nnat S100a6 Sgce Slc16a1 Zfhx1b
305	V$E2F_Q3: E2F	7	7	346	373	15445	-3.86	0.0	0.32	0.0	Gzmd Lpl Nnat S100a6 Sgce Slc16a1 Zfhx1b
306	V$E2F4DP1_01: E2F-4:DP-1 heterodimer	7	7	346	373	15445	-3.86	0.0	0.32	0.0	Gzmd Lpl Nnat S100a6 Sgce Slc16a1 Zfhx1b
307	V$MYCMAX_01: c-Myc:Max heterodimer	1	1	352	141	15677	-3.86	0.0	0.04	0.0	Tyrobp
308	V$ATF6_01: activating transcription factor 6	6	6	347	328	15490	-3.91	0.0	0.3	0.0	Cpe Cpxm1 Pdk4 Pou2af1 Timp1 Twist1
309	V$IRF1_01: interferon regulatory factor 1	7	7	346	350	15468	-3.92	0.0	0.41	0.0	Dio2 Enpp2 Gpnmb Indo Irg1 Pp11r Prss19
310	V$RORA2_01: RAR-related orphan receptor alpha2	3	3	350	221	15597	-3.94	0.0	0.14	0.0	Asb5 Procr S100a4
311	V$PPARA_01: PPAR:RXR heterodimers	1	1	352	7	15811	-3.94	0.0	1.82	0.2	Acta1
312	V$CLOX_01: Clox	6	6	347	320	15498	-3.95	0.0	0.33	0.0	Ccnd2 Cd163 Csrp3 Hnmt Msln Nnmt
313	V$EGR3_01: early growth response gene 3 product	2	2	351	179	15639	-3.95	0.0	0.1	0.0	Cxcl12 Sgce
314	V$R_01: Epstein-Barr virus transcription factor R	6	6	347	233	15585	-3.98	0.0	0.86	0.0	Cxcl14 Mmd Mmp13 Twist1 Tyrobp Ucp1
315	V$NGFIC_01: nerve growth factor-induced protein C	5	5	348	277	15541	-4.0	0.0	0.3	0.0	Cdh2 Cxcl12 Lamb1-1 Prss11 Sgce
316	V$PBX1_02: homeo domain factor Pbx-1	6	6	347	244	15574	-4.01	0.0	0.77	0.0	Cd163 Cd48 Enpep Fcgr1 Nnmt Zfhx1a
317	V$FREAC4_01: Fork head RElated ACtivator-4	2	2	351	172	15646	-4.02	0.0	0.11	0.0	Enpp2 Fcgr3
318	V$HEN1_02: HEN1	5	5	348	185	15633	-4.04	0.0	0.92	0.0	Dpysl3 Fbln2 Fbn1 Gdf10 Prss11
319	V$EGR1_01: Egr-1/Krox-24/NGFI-A immediate-early gene product	2	2	351	170	15648	-4.04	0.0	0.11	0.0	Lamb1-1 Prss11
320	V$ISRE_01: interferon-stimulated response element	5	5	348	261	15557	-4.06	0.0	0.37	0.0	Abca8a Fthfd Indo Ogn Tgfbi
321	V$MEIS1AHOXA9_01: Meis-1a:HOXA9 heterodimeric binding	2	2	351	168	15650	-4.06	0.0	0.12	0.0	Efemp1 Tslp
322	V$MEIS1BHOXA9_02: Meis-1b:HOXA9 heterodimeric binding	5	5	348	188	15630	-4.07	0.0	0.88	0.0	C1qg Cpe Ms4a11 Ms4a6d Tmem45b
323	V$AHR_01: aryl hydrocarbon / dioxin receptor	2	2	351	41	15777	-4.11	0.0	1.42	0.05	Fst Prkg2
324	V$OCT1_07: octamer factor 1	5	5	348	217	15601	-4.12	0.0	0.63	0.0	Akr1b8 Aldh1a7 Cd48 Clec4d Lpd
325	V$POLY_C: Retroviral Poly A signal	5	5	348	239	15579	-4.13	0.0	0.48	0.0	Arhgdib Emcn Ogn Pygl Saa3
326	V$CDP_02: transcriptional repressor CDP	2	2	351	159	15659	-4.14	0.0	0.14	0.0	Hnmt Msln
327	V$EGR2_01: Egr-2/Krox-20 early growth response gene product	4	4	349	214	15604	-4.17	0.0	0.35	0.0	Cxcl12 Lamb1-1 Prss11 Sgce
328	V$EVI1_06: ectopic viral integration site 1 encoded factor	4	4	349	203	15615	-4.21	0.0	0.41	0.0	Slc16a1 Sparc Tslp id3
329	V$CDP_01: cut-like homeodomain protein	2	2	351	144	15674	-4.3	0.0	0.18	0.0	Glipr1 Tgfb1i4
330	V$POU3F2_02	1	1	352	109	15709	-4.31	0.0	0.09	0.0	Myom2
331	V$HSF_Q6	3	3	350	156	15662	-4.34	0.0	0.39	0.0	Nnat Rnase4 Tagln
332	V$CAAT_C: Retroviral CCAAT box	3	3	350	119	15699	-4.35	0.0	0.69	0.0	Ak1 Cyp2e1 Ms4a1
333	V$TAACC_B: Lentiviral TATA upstream element	1	1	352	14	15804	-4.43	0.0	1.27	0.01	Sparc
334	V$SREBP1_02: sterol regulatory element-binding protein 1	1	1	352	94	15724	-4.51	0.0	0.13	0.0	Rcn3
335	V$DTYPEPA_B: poly A signal of D-type LTRs	2	2	351	83	15735	-4.55	0.0	0.59	0.0	Col1a1 Nnat
336	V$LXR_DR4_Q3	2	2	351	94	15724	-4.56	0.0	0.47	0.0	Dkk3 Loxl1
337	V$PAX5_02: B-cell-specific activating protein	1	1	352	53	15765	-4.85	0.0	0.36	0.0	Fabp4
338	V$AR_02: high affinity binding sites for androgen receptor	1	1	352	54	15764	-4.85	0.0	0.35	0.0	S100a9
339	V$STAT1_01: signal transducer and activator of transcription 1	1	1	352	49	15769	-4.87	0.0	0.4	0.0	Slc16a3
