# Supplementary material for: A genomic analysis of mouse models of breast cancer reveals molecular features of mouse models and relationships to human breast cancer
Source: Breast Cancer Res. 2014 Jun 5;16(3):R59. doi: 10.1186/bcr3672 (PMC4078930; doi:10.1186/bcr3672)
Supplement: Additional file 7 — GSEA for clusters 1-4, each of the runs (C2, C3, and so on) is in a separate folder. [file bcr3672-S7.zip]

Archive with 104 entries (64 files):
- AdditionalFile7/Cluster1_GSEA/
- AdditionalFile7/Cluster1_GSEA/C2/
- AdditionalFile7/Cluster1_GSEA/C2/GSEA_Enriched_in_Cluster1_vs_other_Clusters.txt
- AdditionalFile7/Cluster1_GSEA/C2/GSEA_Enriched_in_Other_Clusters_vs_Cluster1.txt
- AdditionalFile7/Cluster1_GSEA/C3/
- AdditionalFile7/Cluster1_GSEA/C3/GSEA_Enriched_in_Cluster1_vs_other_Clusters.txt
- AdditionalFile7/Cluster1_GSEA/C3/GSEA_Enriched_in_Other_Clusters_vs_Cluster1.txt
- AdditionalFile7/Cluster1_GSEA/C6/
- AdditionalFile7/Cluster1_GSEA/C6/GSEA_Enriched_in_Cluster1_vs_other_Clusters.txt
- AdditionalFile7/Cluster1_GSEA/C6/GSEA_Enriched_in_Other_Clusters_vs_Cluster1.txt
- AdditionalFile7/Cluster1_GSEA/Cluster1_GSEA/
- AdditionalFile7/Cluster1_GSEA/Cluster1_GSEA/C2/
- AdditionalFile7/Cluster1_GSEA/Cluster1_GSEA/C2/GSEA_Enriched_in_Cluster1_vs_other_Clusters.txt
- AdditionalFile7/Cluster1_GSEA/Cluster1_GSEA/C2/GSEA_Enriched_in_Other_Clusters_vs_Cluster1.txt
- AdditionalFile7/Cluster1_GSEA/Cluster1_GSEA/C3/
- AdditionalFile7/Cluster1_GSEA/Cluster1_GSEA/C3/GSEA_Enriched_in_Cluster1_vs_other_Clusters.txt
- AdditionalFile7/Cluster1_GSEA/Cluster1_GSEA/C3/GSEA_Enriched_in_Other_Clusters_vs_Cluster1.txt
- AdditionalFile7/Cluster1_GSEA/Cluster1_GSEA/C6/
- AdditionalFile7/Cluster1_GSEA/Cluster1_GSEA/C6/GSEA_Enriched_in_Cluster1_vs_other_Clusters.txt
- AdditionalFile7/Cluster1_GSEA/Cluster1_GSEA/C6/GSEA_Enriched_in_Other_Clusters_vs_Cluster1.txt
- AdditionalFile7/Cluster1_GSEA/Cluster1_GSEA/MammaryCellTypes/
- AdditionalFile7/Cluster1_GSEA/Cluster1_GSEA/MammaryCellTypes/GSEA_Enriched_in_Cluster1_vs_other_Clusters.txt
- AdditionalFile7/Cluster1_GSEA/Cluster1_GSEA/MammaryCellTypes/GSEA_Enriched_in_Other_Clusters_vs_Cluster1.txt
- AdditionalFile7/Cluster1_GSEA/MammaryCellTypes/
- AdditionalFile7/Cluster1_GSEA/MammaryCellTypes/GSEA_Enriched_in_Cluster1_vs_other_Clusters.txt
- AdditionalFile7/Cluster1_GSEA/MammaryCellTypes/GSEA_Enriched_in_Other_Clusters_vs_Cluster1.txt
- AdditionalFile7/Cluster2_GSEA/
- AdditionalFile7/Cluster2_GSEA/c2/
- AdditionalFile7/Cluster2_GSEA/c2/GSEA_Enriched_in_Cluster2_vs_other_Clusters.txt
- AdditionalFile7/Cluster2_GSEA/c2/GSEA_Enriched_in_Other_Clusters_vs_Cluster2.txt
- AdditionalFile7/Cluster2_GSEA/C3/
- AdditionalFile7/Cluster2_GSEA/C3/GSEA_Enriched_in_Cluster2_vs_other_Clusters.txt
- AdditionalFile7/Cluster2_GSEA/C3/GSEA_Enriched_in_Other_Clusters_vs_Cluster2.txt
- AdditionalFile7/Cluster2_GSEA/C6/
- AdditionalFile7/Cluster2_GSEA/C6/GSEA_Enriched_in_Cluster2_vs_other_Clusters.txt
- AdditionalFile7/Cluster2_GSEA/C6/GSEA_Enriched_in_Other_Clusters_vs_Cluster2.txt
- AdditionalFile7/Cluster2_GSEA/Cluster2_GSEA/
- AdditionalFile7/Cluster2_GSEA/Cluster2_GSEA/c2/
- AdditionalFile7/Cluster2_GSEA/Cluster2_GSEA/c2/GSEA_Enriched_in_Cluster2_vs_other_Clusters.txt
- AdditionalFile7/Cluster2_GSEA/Cluster2_GSEA/c2/GSEA_Enriched_in_Other_Clusters_vs_Cluster2.txt
- AdditionalFile7/Cluster2_GSEA/Cluster2_GSEA/C3/
- AdditionalFile7/Cluster2_GSEA/Cluster2_GSEA/C3/GSEA_Enriched_in_Cluster2_vs_other_Clusters.txt
- AdditionalFile7/Cluster2_GSEA/Cluster2_GSEA/C3/GSEA_Enriched_in_Other_Clusters_vs_Cluster2.txt
- AdditionalFile7/Cluster2_GSEA/Cluster2_GSEA/C6/
- AdditionalFile7/Cluster2_GSEA/Cluster2_GSEA/C6/GSEA_Enriched_in_Cluster2_vs_other_Clusters.txt
- AdditionalFile7/Cluster2_GSEA/Cluster2_GSEA/C6/GSEA_Enriched_in_Other_Clusters_vs_Cluster2.txt
- AdditionalFile7/Cluster2_GSEA/Cluster2_GSEA/MammaryCellTypes/
- AdditionalFile7/Cluster2_GSEA/Cluster2_GSEA/MammaryCellTypes/GSEA_Enriched_in_Cluster2_vs_other_Clusters.txt
- AdditionalFile7/Cluster2_GSEA/Cluster2_GSEA/MammaryCellTypes/GSEA_Enriched_in_Other_Clusters_vs_Cluster2.txt
- AdditionalFile7/Cluster2_GSEA/MammaryCellTypes/
- AdditionalFile7/Cluster2_GSEA/MammaryCellTypes/GSEA_Enriched_in_Cluster2_vs_other_Clusters.txt
- AdditionalFile7/Cluster2_GSEA/MammaryCellTypes/GSEA_Enriched_in_Other_Clusters_vs_Cluster2.txt
- AdditionalFile7/Cluster3_GSEA/
- AdditionalFile7/Cluster3_GSEA/C2/
- AdditionalFile7/Cluster3_GSEA/C2/GSEA_Enriched_in_Cluster3_vs_other_Clusters.txt
- AdditionalFile7/Cluster3_GSEA/C2/GSEA_Enriched_in_Other_Clusters_vs_Cluster3.txt
- AdditionalFile7/Cluster3_GSEA/C3/
- AdditionalFile7/Cluster3_GSEA/C3/GSEA_Enriched_in_Cluster3_vs_other_Clusters.txt
- AdditionalFile7/Cluster3_GSEA/C3/GSEA_Enriched_in_Other_Clusters_vs_Cluster3.txt
- AdditionalFile7/Cluster3_GSEA/C6/
- AdditionalFile7/Cluster3_GSEA/C6/GSEA_Enriched_in_Cluster3_vs_other_Clusters.txt
- AdditionalFile7/Cluster3_GSEA/C6/GSEA_Enriched_in_Other_Clusters_vs_Cluster3.txt
- AdditionalFile7/Cluster3_GSEA/Cluster3_GSEA/
- AdditionalFile7/Cluster3_GSEA/Cluster3_GSEA/C2/
- AdditionalFile7/Cluster3_GSEA/Cluster3_GSEA/C2/GSEA_Enriched_in_Cluster3_vs_other_Clusters.txt
- AdditionalFile7/Cluster3_GSEA/Cluster3_GSEA/C2/GSEA_Enriched_in_Other_Clusters_vs_Cluster3.txt
- AdditionalFile7/Cluster3_GSEA/Cluster3_GSEA/C3/
- AdditionalFile7/Cluster3_GSEA/Cluster3_GSEA/C3/GSEA_Enriched_in_Cluster3_vs_other_Clusters.txt
- AdditionalFile7/Cluster3_GSEA/Cluster3_GSEA/C3/GSEA_Enriched_in_Other_Clusters_vs_Cluster3.txt
- AdditionalFile7/Cluster3_GSEA/Cluster3_GSEA/C6/
- AdditionalFile7/Cluster3_GSEA/Cluster3_GSEA/C6/GSEA_Enriched_in_Cluster3_vs_other_Clusters.txt
- AdditionalFile7/Cluster3_GSEA/Cluster3_GSEA/C6/GSEA_Enriched_in_Other_Clusters_vs_Cluster3.txt
- AdditionalFile7/Cluster3_GSEA/Cluster3_GSEA/MammaryCellTypes/
- AdditionalFile7/Cluster3_GSEA/Cluster3_GSEA/MammaryCellTypes/GSEA_Enriched_in_Cluster3_vs_other_Clusters.txt
- AdditionalFile7/Cluster3_GSEA/Cluster3_GSEA/MammaryCellTypes/GSEA_Enriched_in_Other_Clusters_vs_Cluster3.txt
- AdditionalFile7/Cluster3_GSEA/MammaryCellTypes/
- AdditionalFile7/Cluster3_GSEA/MammaryCellTypes/GSEA_Enriched_in_Cluster3_vs_other_Clusters.txt
- AdditionalFile7/Cluster3_GSEA/MammaryCellTypes/GSEA_Enriched_in_Other_Clusters_vs_Cluster3.txt
- AdditionalFile7/Cluster4_GSEA/
- AdditionalFile7/Cluster4_GSEA/C2/
- AdditionalFile7/Cluster4_GSEA/C2/GSEA_Enriched_in_Cluster4_vs_other_Clusters.txt
- AdditionalFile7/Cluster4_GSEA/C2/GSEA_Enriched_in_Other_Clusters_vs_Cluster4.txt
- AdditionalFile7/Cluster4_GSEA/C3/
- AdditionalFile7/Cluster4_GSEA/C3/GSEA_Enriched_in_Cluster4_vs_other_Clusters.txt
- AdditionalFile7/Cluster4_GSEA/C3/GSEA_Enriched_in_Other_Clusters_vs_Cluster4.txt
- AdditionalFile7/Cluster4_GSEA/C6/
- AdditionalFile7/Cluster4_GSEA/C6/GSEA_Enriched_in_Cluster4_vs_other_Clusters.txt
- AdditionalFile7/Cluster4_GSEA/C6/GSEA_Enriched_in_Other_Clusters_vs_Cluster4.txt
- AdditionalFile7/Cluster4_GSEA/Cluster4_GSEA/
- AdditionalFile7/Cluster4_GSEA/Cluster4_GSEA/C2/
- AdditionalFile7/Cluster4_GSEA/Cluster4_GSEA/C2/GSEA_Enriched_in_Cluster4_vs_other_Clusters.txt
- AdditionalFile7/Cluster4_GSEA/Cluster4_GSEA/C2/GSEA_Enriched_in_Other_Clusters_vs_Cluster4.txt
- AdditionalFile7/Cluster4_GSEA/Cluster4_GSEA/C3/
- AdditionalFile7/Cluster4_GSEA/Cluster4_GSEA/C3/GSEA_Enriched_in_Cluster4_vs_other_Clusters.txt
- AdditionalFile7/Cluster4_GSEA/Cluster4_GSEA/C3/GSEA_Enriched_in_Other_Clusters_vs_Cluster4.txt
- AdditionalFile7/Cluster4_GSEA/Cluster4_GSEA/C6/
- AdditionalFile7/Cluster4_GSEA/Cluster4_GSEA/C6/GSEA_Enriched_in_Cluster4_vs_other_Clusters.txt
- AdditionalFile7/Cluster4_GSEA/Cluster4_GSEA/C6/GSEA_Enriched_in_Other_Clusters_vs_Cluster4.txt
- AdditionalFile7/Cluster4_GSEA/Cluster4_GSEA/MammaryCellTypes/
- AdditionalFile7/Cluster4_GSEA/Cluster4_GSEA/MammaryCellTypes/GSEA_Enriched_in_Cluster4_vs_other_Clusters.txt
- AdditionalFile7/Cluster4_GSEA/Cluster4_GSEA/MammaryCellTypes/GSEA_Enriched_in_Other_Clusters_vs_Cluster4.txt
- AdditionalFile7/Cluster4_GSEA/MammaryCellTypes/
- AdditionalFile7/Cluster4_GSEA/MammaryCellTypes/GSEA_Enriched_in_Cluster4_vs_other_Clusters.txt
- AdditionalFile7/Cluster4_GSEA/MammaryCellTypes/GSEA_Enriched_in_Other_Clusters_vs_Cluster4.txt
