# Supplementary material for: A genomic analysis of mouse models of breast cancer reveals molecular features of mouse models and relationships to human breast cancer
Source: Breast Cancer Res. 2014 Jun 5;16(3):R59. doi: 10.1186/bcr3672 (PMC4078930; doi:10.1186/bcr3672)
Supplement: Additional file 7 — GSEA for clusters 1-4, each of the runs (C2, C3, and so on) is in a separate folder. [file bcr3672-S7.zip › AdditionalFile7/Cluster1_GSEA/C2/GSEA_Enriched_in_Cluster1_vs_other_Clusters.txt]

NAME	GS<br> follow link to MSigDB	GS DETAILS	SIZE	ES	NES	NOM p-val	FDR q-val	FWER p-val	RANK AT MAX	LEADING EDGE
KEGG_CHRONIC_MYELOID_LEUKEMIA	KEGG_CHRONIC_MYELOID_LEUKEMIA	Details ...	39	0.5996493	2.1519706	0	0.23967673	0.053	1230	tags=26%, list=11%, signal=29%
MISHRA_CARCINOMA_ASSOCIATED_FIBROBLAST_DN	MISHRA_CARCINOMA_ASSOCIATED_FIBROBLAST_DN	Details ...	17	0.7082939	1.7257402	0.007984032	1	0.814	1009	tags=47%, list=9%, signal=52%
JAZAG_TGFB1_SIGNALING_DN	JAZAG_TGFB1_SIGNALING_DN	Details ...	26	0.5456047	1.7229955	0.007905139	1	0.814	1738	tags=38%, list=16%, signal=45%
WANG_BARRETTS_ESOPHAGUS_DN	WANG_BARRETTS_ESOPHAGUS_DN	Details ...	22	0.65757	1.7052534	0.00990099	1	0.839	506	tags=32%, list=5%, signal=33%
CHARAFE_BREAST_CANCER_BASAL_VS_MESENCHYMAL_UP	CHARAFE_BREAST_CANCER_BASAL_VS_MESENCHYMAL_UP	Details ...	67	0.67185014	1.6962	0.020449897	1	0.853	1643	tags=51%, list=15%, signal=59%
BACOLOD_RESISTANCE_TO_ALKYLATING_AGENTS_DN	BACOLOD_RESISTANCE_TO_ALKYLATING_AGENTS_DN	Details ...	25	0.5045806	1.6926421	0.012765957	1	0.859	555	tags=20%, list=5%, signal=21%
AIGNER_ZEB1_TARGETS	AIGNER_ZEB1_TARGETS	Details ...	25	0.80665684	1.6890234	0.004040404	1	0.867	1643	tags=72%, list=15%, signal=84%
BANDRES_RESPONSE_TO_CARMUSTIN_WITHOUT_MGMT_48HR_DN	BANDRES_RESPONSE_TO_CARMUSTIN_WITHOUT_MGMT_48HR_DN	Details ...	20	0.57422733	1.6542685	0.013565891	1	0.904	1704	tags=30%, list=15%, signal=35%
MARTINEZ_RB1_AND_TP53_TARGETS_DN	MARTINEZ_RB1_AND_TP53_TARGETS_DN	Details ...	399	0.42288712	1.642822	0.006	1	0.916	1825	tags=32%, list=16%, signal=37%
HAHTOLA_MYCOSIS_FUNGOIDES_SKIN_DN	HAHTOLA_MYCOSIS_FUNGOIDES_SKIN_DN	Details ...	17	0.6037841	1.6297492	0.0295858	1	0.929	1122	tags=24%, list=10%, signal=26%
LANDIS_BREAST_CANCER_PROGRESSION_UP	LANDIS_BREAST_CANCER_PROGRESSION_UP	Details ...	42	0.7051048	1.6229409	0.052419353	1	0.937	1744	tags=57%, list=16%, signal=67%
LIEN_BREAST_CARCINOMA_METAPLASTIC_VS_DUCTAL_DN	LIEN_BREAST_CARCINOMA_METAPLASTIC_VS_DUCTAL_DN	Details ...	49	0.5933224	1.6227367	0.008298756	1	0.937	1091	tags=39%, list=10%, signal=43%
REACTOME_RNA_POLYMERASE_III_TRANSCRIPTION	REACTOME_RNA_POLYMERASE_III_TRANSCRIPTION	Details ...	22	0.50490624	1.6174037	0.06849315	1	0.938	3683	tags=55%, list=33%, signal=81%
WAMUNYOKOLI_OVARIAN_CANCER_LMP_UP	WAMUNYOKOLI_OVARIAN_CANCER_LMP_UP	Details ...	154	0.44020125	1.5945624	0.02832244	1	0.95	2364	tags=36%, list=21%, signal=45%
COLDREN_GEFITINIB_RESISTANCE_DN	COLDREN_GEFITINIB_RESISTANCE_DN	Details ...	123	0.58663857	1.5888606	0.034552846	1	0.952	1110	tags=41%, list=10%, signal=46%
ZHAN_MULTIPLE_MYELOMA_LB_UP	ZHAN_MULTIPLE_MYELOMA_LB_UP	Details ...	21	0.5719597	1.5871267	0.014403292	1	0.953	1901	tags=43%, list=17%, signal=52%
MARTINEZ_TP53_TARGETS_DN	MARTINEZ_TP53_TARGETS_DN	Details ...	406	0.40752232	1.5811976	0.004056795	1	0.958	2158	tags=35%, list=19%, signal=42%
REACTOME_GAP_JUNCTION_TRAFFICKING	REACTOME_GAP_JUNCTION_TRAFFICKING	Details ...	19	0.62309486	1.5762043	0.02734375	1	0.959	1005	tags=32%, list=9%, signal=35%
SABATES_COLORECTAL_ADENOMA_UP	SABATES_COLORECTAL_ADENOMA_UP	Details ...	70	0.5545	1.5730145	0.010080645	1	0.961	1626	tags=46%, list=15%, signal=53%
KEGG_PENTOSE_PHOSPHATE_PATHWAY	KEGG_PENTOSE_PHOSPHATE_PATHWAY	Details ...	19	0.5195823	1.5697254	0.05462185	1	0.963	2750	tags=42%, list=25%, signal=56%
CHARAFE_BREAST_CANCER_LUMINAL_VS_MESENCHYMAL_UP	CHARAFE_BREAST_CANCER_LUMINAL_VS_MESENCHYMAL_UP	Details ...	237	0.50076395	1.5684031	0.041753653	1	0.963	2136	tags=41%, list=19%, signal=50%
DANG_REGULATED_BY_MYC_UP	DANG_REGULATED_BY_MYC_UP	Details ...	48	0.43701705	1.5602674	0.06326531	1	0.966	1617	tags=29%, list=14%, signal=34%
RICKMAN_HEAD_AND_NECK_CANCER_D	RICKMAN_HEAD_AND_NECK_CANCER_D	Details ...	18	0.7081302	1.558419	0.015904572	1	0.967	307	tags=28%, list=3%, signal=29%
CHNG_MULTIPLE_MYELOMA_HYPERPLOID_UP	CHNG_MULTIPLE_MYELOMA_HYPERPLOID_UP	Details ...	34	0.4747581	1.5581647	0.102	1	0.968	4190	tags=74%, list=37%, signal=117%
OUYANG_PROSTATE_CANCER_MARKERS	OUYANG_PROSTATE_CANCER_MARKERS	Details ...	15	0.58775026	1.5560004	0.030828517	1	0.968	2003	tags=33%, list=18%, signal=41%
KAYO_AGING_MUSCLE_DN	KAYO_AGING_MUSCLE_DN	Details ...	82	0.3857207	1.5532296	0.022222223	1	0.969	2192	tags=30%, list=20%, signal=38%
HUANG_DASATINIB_RESISTANCE_DN	HUANG_DASATINIB_RESISTANCE_DN	Details ...	37	0.5000024	1.5509752	0.03359684	1	0.97	2754	tags=51%, list=25%, signal=68%
YAO_TEMPORAL_RESPONSE_TO_PROGESTERONE_CLUSTER_6	YAO_TEMPORAL_RESPONSE_TO_PROGESTERONE_CLUSTER_6	Details ...	50	0.55070585	1.543787	0.025806451	1	0.971	925	tags=32%, list=8%, signal=35%
REACTOME_TIGHT_JUNCTION_INTERACTIONS	REACTOME_TIGHT_JUNCTION_INTERACTIONS	Details ...	24	0.6338045	1.5398613	0.05210421	1	0.972	1532	tags=50%, list=14%, signal=58%
RUGO_STRESS_RESPONSE_SUBSET_G	RUGO_STRESS_RESPONSE_SUBSET_G	Details ...	19	0.5350873	1.532006	0.03469388	1	0.972	1439	tags=42%, list=13%, signal=48%
KYNG_DNA_DAMAGE_BY_4NQO_OR_UV	KYNG_DNA_DAMAGE_BY_4NQO_OR_UV	Details ...	19	0.5350873	1.532006	0.03469388	1	0.972	1439	tags=42%, list=13%, signal=48%
LANDIS_ERBB2_BREAST_PRENEOPLASTIC_UP	LANDIS_ERBB2_BREAST_PRENEOPLASTIC_UP	Details ...	20	0.6999135	1.5049427	0.067226894	1	0.977	912	tags=45%, list=8%, signal=49%
CREIGHTON_AKT1_SIGNALING_VIA_MTOR_UP	CREIGHTON_AKT1_SIGNALING_VIA_MTOR_UP	Details ...	29	0.49565592	1.4927105	0.09876543	1	0.979	1806	tags=38%, list=16%, signal=45%
LI_AMPLIFIED_IN_LUNG_CANCER	LI_AMPLIFIED_IN_LUNG_CANCER	Details ...	123	0.37448454	1.4852824	0.053892214	1	0.979	2168	tags=28%, list=19%, signal=34%
KEGG_TIGHT_JUNCTION	KEGG_TIGHT_JUNCTION	Details ...	89	0.45151213	1.4810947	0.029598309	1	0.982	1265	tags=28%, list=11%, signal=31%
CROMER_TUMORIGENESIS_DN	CROMER_TUMORIGENESIS_DN	Details ...	29	0.5826478	1.4808134	0.05050505	1	0.983	1400	tags=45%, list=13%, signal=51%
BIOCARTA_MPR_PATHWAY	BIOCARTA_MPR_PATHWAY	Details ...	22	0.45747098	1.4788235	0.07644628	1	0.984	3330	tags=45%, list=30%, signal=65%
GAZDA_DIAMOND_BLACKFAN_ANEMIA_MYELOID_DN	GAZDA_DIAMOND_BLACKFAN_ANEMIA_MYELOID_DN	Details ...	23	0.42199868	1.4778098	0.07042254	1	0.984	3732	tags=52%, list=33%, signal=78%
WAMUNYOKOLI_OVARIAN_CANCER_GRADES_1_2_UP	WAMUNYOKOLI_OVARIAN_CANCER_GRADES_1_2_UP	Details ...	84	0.4535244	1.475464	0.06832298	1	0.984	2319	tags=36%, list=21%, signal=45%
KEGG_COLORECTAL_CANCER	KEGG_COLORECTAL_CANCER	Details ...	36	0.4381096	1.4727385	0.0503876	1	0.984	1263	tags=22%, list=11%, signal=25%
YAO_TEMPORAL_RESPONSE_TO_PROGESTERONE_CLUSTER_9	YAO_TEMPORAL_RESPONSE_TO_PROGESTERONE_CLUSTER_9	Details ...	59	0.46136197	1.4670827	0.06560636	1	0.986	929	tags=22%, list=8%, signal=24%
RASHI_RESPONSE_TO_IONIZING_RADIATION_3	RASHI_RESPONSE_TO_IONIZING_RADIATION_3	Details ...	34	0.44848055	1.465146	0.08829175	1	0.986	2972	tags=41%, list=27%, signal=56%
OLSSON_E2F3_TARGETS_DN	OLSSON_E2F3_TARGETS_DN	Details ...	15	0.5936438	1.4629235	0.067073174	1	0.987	1477	tags=53%, list=13%, signal=61%
WATANABE_COLON_CANCER_MSI_VS_MSS_DN	WATANABE_COLON_CANCER_MSI_VS_MSS_DN	Details ...	38	0.48441035	1.456503	0.0295858	1	0.987	1821	tags=37%, list=16%, signal=44%
HANN_RESISTANCE_TO_BCL2_INHIBITOR_DN	HANN_RESISTANCE_TO_BCL2_INHIBITOR_DN	Details ...	30	0.4878759	1.455711	0.037698414	1	0.988	360	tags=20%, list=3%, signal=21%
JAEGER_METASTASIS_DN	JAEGER_METASTASIS_DN	Details ...	145	0.5297943	1.4527687	0.070726916	1	0.988	1784	tags=44%, list=16%, signal=52%
BOYAULT_LIVER_CANCER_SUBCLASS_G1_UP	BOYAULT_LIVER_CANCER_SUBCLASS_G1_UP	Details ...	68	0.4276766	1.4523219	0.09019608	1	0.988	2717	tags=37%, list=24%, signal=48%
BIOCARTA_KERATINOCYTE_PATHWAY	BIOCARTA_KERATINOCYTE_PATHWAY	Details ...	25	0.43674278	1.4435247	0.09915612	1	0.99	4015	tags=44%, list=36%, signal=68%
FURUKAWA_DUSP6_TARGETS_PCI35_UP	FURUKAWA_DUSP6_TARGETS_PCI35_UP	Details ...	37	0.5338558	1.4422926	0.06147541	1	0.99	1083	tags=27%, list=10%, signal=30%
SCHUETZ_BREAST_CANCER_DUCTAL_INVASIVE_DN	SCHUETZ_BREAST_CANCER_DUCTAL_INVASIVE_DN	Details ...	47	0.49975026	1.4373798	0.0392562	1	0.99	1080	tags=32%, list=10%, signal=35%
REACTOME_GLUCOSE_AND_OTHER_SUGAR_SLC_TRANSPORTERS	REACTOME_GLUCOSE_AND_OTHER_SUGAR_SLC_TRANSPORTERS	Details ...	57	0.4543188	1.4359647	0.036363635	1	0.99	1942	tags=28%, list=17%, signal=34%
REACTOME_RNA_POLYMERASE_I_III_AND_MITOCHONDRIAL_TRANSCRIPTION	REACTOME_RNA_POLYMERASE_I_III_AND_MITOCHONDRIAL_TRANSCRIPTION	Details ...	47	0.38134927	1.429932	0.13426854	1	0.991	3683	tags=45%, list=33%, signal=66%
REACTOME_VIRAL_MRNA_TRANSLATION	REACTOME_VIRAL_MRNA_TRANSLATION	Details ...	53	0.45399037	1.4292183	0.17764471	1	0.991	4300	tags=64%, list=38%, signal=104%
KEGG_ALDOSTERONE_REGULATED_SODIUM_REABSORPTION	KEGG_ALDOSTERONE_REGULATED_SODIUM_REABSORPTION	Details ...	25	0.5261503	1.4258955	0.048780486	1	0.991	201	tags=16%, list=2%, signal=16%
LIU_PROSTATE_CANCER_UP	LIU_PROSTATE_CANCER_UP	Details ...	52	0.4145214	1.4170378	0.06584362	1	0.993	1696	tags=35%, list=15%, signal=41%
NIKOLSKY_BREAST_CANCER_16Q24_AMPLICON	NIKOLSKY_BREAST_CANCER_16Q24_AMPLICON	Details ...	24	0.44319698	1.41673	0.0956023	1	0.993	2379	tags=38%, list=21%, signal=48%
REACTOME_TRNA_AMINOACYLATION	REACTOME_TRNA_AMINOACYLATION	Details ...	18	0.4889924	1.4165273	0.13485478	1	0.993	4372	tags=61%, list=39%, signal=100%
BOYLAN_MULTIPLE_MYELOMA_C_CLUSTER_UP	BOYLAN_MULTIPLE_MYELOMA_C_CLUSTER_UP	Details ...	20	0.5175216	1.4120823	0.092	1	0.994	2606	tags=55%, list=23%, signal=72%
THUM_MIR21_TARGETS_HEART_DISEASE_UP	THUM_MIR21_TARGETS_HEART_DISEASE_UP	Details ...	15	0.7509959	1.41152	0.10815939	1	0.994	2110	tags=80%, list=19%, signal=98%
CHESLER_BRAIN_HIGHEST_EXPRESSION	CHESLER_BRAIN_HIGHEST_EXPRESSION	Details ...	25	0.45140624	1.4079336	0.0867679	1	0.994	955	tags=24%, list=9%, signal=26%
REACTOME_FORMATION_OF_THE_TERNARY_COMPLEX_AND_SUBSEQUENTLY_THE_43S_COMPLEX	REACTOME_FORMATION_OF_THE_TERNARY_COMPLEX_AND_SUBSEQUENTLY_THE_43S_COMPLEX		22	0.514051	1.4067912	0.15953307	1	0.994	4190	tags=68%, list=37%, signal=109%
SENGUPTA_NASOPHARYNGEAL_CARCINOMA_DN	SENGUPTA_NASOPHARYNGEAL_CARCINOMA_DN		130	0.44007438	1.3974798	0.030303031	1	0.994	1497	tags=33%, list=13%, signal=38%
LIU_CMYB_TARGETS_UP	LIU_CMYB_TARGETS_UP		102	0.3531809	1.3925036	0.05383023	1	0.995	1104	tags=22%, list=10%, signal=24%
REACTOME_PEPTIDE_CHAIN_ELONGATION	REACTOME_PEPTIDE_CHAIN_ELONGATION		53	0.4545397	1.3906887	0.20281124	1	0.995	4300	tags=64%, list=38%, signal=104%
ONDER_CDH1_TARGETS_2_DN	ONDER_CDH1_TARGETS_2_DN		264	0.46625778	1.3879552	0.09053498	1	0.995	1807	tags=40%, list=16%, signal=46%
MCBRYAN_PUBERTAL_BREAST_3_4WK_UP	MCBRYAN_PUBERTAL_BREAST_3_4WK_UP		149	0.45755392	1.3864355	0.075203255	1	0.996	1418	tags=32%, list=13%, signal=36%
CAFFAREL_RESPONSE_TO_THC_24HR_5_DN	CAFFAREL_RESPONSE_TO_THC_24HR_5_DN		37	0.40696174	1.3822559	0.10810811	1	0.996	1253	tags=24%, list=11%, signal=27%
DAZARD_UV_RESPONSE_CLUSTER_G1	DAZARD_UV_RESPONSE_CLUSTER_G1		28	0.4160661	1.3787748	0.07942974	1	0.996	2499	tags=36%, list=22%, signal=46%
WONG_ENDMETRIUM_CANCER_UP	WONG_ENDMETRIUM_CANCER_UP		15	0.61911505	1.3781207	0.07770961	1	0.996	248	tags=27%, list=2%, signal=27%
REACTOME_FORMATION_OF_A_POOL_OF_FREE_40S_SUBUNITS	REACTOME_FORMATION_OF_A_POOL_OF_FREE_40S_SUBUNITS		51	0.45154184	1.3743174	0.21442886	1	0.996	4300	tags=65%, list=38%, signal=105%
REACTOME_E2F_MEDIATED_REGULATION_OF_DNA_REPLICATION	REACTOME_E2F_MEDIATED_REGULATION_OF_DNA_REPLICATION		20	0.5233864	1.3735875	0.14522822	1	0.996	2314	tags=40%, list=21%, signal=50%
SMID_BREAST_CANCER_ERBB2_UP	SMID_BREAST_CANCER_ERBB2_UP		86	0.42678577	1.372913	0.08571429	1	0.996	1996	tags=37%, list=18%, signal=45%
OUILLETTE_CLL_13Q14_DELETION_DN	OUILLETTE_CLL_13Q14_DELETION_DN		35	0.42872748	1.3722901	0.08565737	1	0.996	1317	tags=29%, list=12%, signal=32%
MARTINEZ_RB1_TARGETS_DN	MARTINEZ_RB1_TARGETS_DN		394	0.35914356	1.3717781	0.06122449	1	0.996	1717	tags=27%, list=15%, signal=31%
MCBRYAN_PUBERTAL_BREAST_4_5WK_UP	MCBRYAN_PUBERTAL_BREAST_4_5WK_UP		189	0.4845425	1.3704987	0.13359529	1	0.996	1557	tags=39%, list=14%, signal=45%
IWANAGA_CARCINOGENESIS_BY_KRAS_UP	IWANAGA_CARCINOGENESIS_BY_KRAS_UP		108	0.3846971	1.3686169	0.056133058	1	0.996	1829	tags=28%, list=16%, signal=33%
KEGG_AMINOACYL_TRNA_BIOSYNTHESIS	KEGG_AMINOACYL_TRNA_BIOSYNTHESIS		18	0.46056172	1.3675237	0.16390042	1	0.996	2937	tags=39%, list=26%, signal=53%
SCHLOSSER_MYC_AND_SERUM_RESPONSE_SYNERGY	SCHLOSSER_MYC_AND_SERUM_RESPONSE_SYNERGY		21	0.44957098	1.3646762	0.18181819	1	0.996	2815	tags=48%, list=25%, signal=63%
YAUCH_HEDGEHOG_SIGNALING_PARACRINE_DN	YAUCH_HEDGEHOG_SIGNALING_PARACRINE_DN		142	0.47147858	1.3623153	0.098121084	1	0.996	1710	tags=37%, list=15%, signal=43%
SENGUPTA_NASOPHARYNGEAL_CARCINOMA_WITH_LMP1_DN	SENGUPTA_NASOPHARYNGEAL_CARCINOMA_WITH_LMP1_DN		77	0.4953008	1.3601624	0.05498982	1	0.996	1200	tags=29%, list=11%, signal=32%
REACTOME_TRANSMEMBRANE_TRANSPORT_OF_SMALL_MOLECULES	REACTOME_TRANSMEMBRANE_TRANSPORT_OF_SMALL_MOLECULES		145	0.38177696	1.3576475	0.06759443	1	0.996	1985	tags=26%, list=18%, signal=31%
ST_B_CELL_ANTIGEN_RECEPTOR	ST_B_CELL_ANTIGEN_RECEPTOR		26	0.43802664	1.3565568	0.1171875	1	0.996	776	tags=19%, list=7%, signal=21%
DOANE_BREAST_CANCER_CLASSES_UP	DOANE_BREAST_CANCER_CLASSES_UP		41	0.47741845	1.3541111	0.095918365	1	0.996	1820	tags=44%, list=16%, signal=52%
CHANG_IMMORTALIZED_BY_HPV31_DN	CHANG_IMMORTALIZED_BY_HPV31_DN		32	0.54085654	1.3529594	0.115606934	1	0.996	1253	tags=41%, list=11%, signal=46%
BIOCARTA_CTCF_PATHWAY	BIOCARTA_CTCF_PATHWAY		15	0.53039014	1.3503785	0.13627255	1	0.997	902	tags=27%, list=8%, signal=29%
HAHTOLA_CTCL_CUTANEOUS	HAHTOLA_CTCL_CUTANEOUS		17	0.47727835	1.3422554	0.13333334	1	0.998	26	tags=6%, list=0%, signal=6%
PACHER_TARGETS_OF_IGF1_AND_IGF2_UP	PACHER_TARGETS_OF_IGF1_AND_IGF2_UP		21	0.4840533	1.3391627	0.11983471	1	0.998	367	tags=19%, list=3%, signal=20%
REACTOME_GTP_HYDROLYSIS_AND_JOINING_OF_THE_60S_RIBOSOMAL_SUBUNIT	REACTOME_GTP_HYDROLYSIS_AND_JOINING_OF_THE_60S_RIBOSOMAL_SUBUNIT		56	0.42943227	1.3378468	0.21792261	1	0.998	4190	tags=63%, list=37%, signal=99%
REACTOME_INFLUENZA_VIRAL_RNA_TRANSCRIPTION_AND_REPLICATION	REACTOME_INFLUENZA_VIRAL_RNA_TRANSCRIPTION_AND_REPLICATION		67	0.38362893	1.3362019	0.23517786	1	0.998	4190	tags=57%, list=37%, signal=90%
CADWELL_ATG16L1_TARGETS_UP	CADWELL_ATG16L1_TARGETS_UP		62	0.48054683	1.3331903	0.11788618	1	0.998	822	tags=26%, list=7%, signal=28%
RICKMAN_HEAD_AND_NECK_CANCER_C	RICKMAN_HEAD_AND_NECK_CANCER_C		47	0.4988066	1.3331147	0.11088296	1	0.998	1274	tags=36%, list=11%, signal=41%
REACTOME_REGULATION_OF_LIPID_METABOLISM_BY_PEROXISOME_PROLIFERATOR_ACTIVATED_RECEPTOR_ALPHA	REACTOME_REGULATION_OF_LIPID_METABOLISM_BY_PEROXISOME_PROLIFERATOR_ACTIVATED_RECEPTOR_ALPHA		40	0.46322173	1.3297936	0.15019763	1	0.999	1021	tags=25%, list=9%, signal=27%
BANDRES_RESPONSE_TO_CARMUSTIN_MGMT_24HR_DN	BANDRES_RESPONSE_TO_CARMUSTIN_MGMT_24HR_DN		22	0.46943825	1.3270133	0.12115385	1	0.999	1642	tags=36%, list=15%, signal=43%
REACTOME_METAL_ION_SLC_TRANSPORTERS	REACTOME_METAL_ION_SLC_TRANSPORTERS		16	0.5020157	1.3227948	0.16969697	1	0.999	1751	tags=31%, list=16%, signal=37%
LIN_SILENCED_BY_TUMOR_MICROENVIRONMENT	LIN_SILENCED_BY_TUMOR_MICROENVIRONMENT		51	0.5032914	1.322427	0.11789474	1	0.999	847	tags=33%, list=8%, signal=36%
VANTVEER_BREAST_CANCER_METASTASIS_UP	VANTVEER_BREAST_CANCER_METASTASIS_UP		27	0.44342634	1.3207012	0.10973085	1	0.999	2469	tags=37%, list=22%, signal=47%
REACTOME_SLC_MEDIATED_TRANSMEMBRANE_TRANSPORT	REACTOME_SLC_MEDIATED_TRANSMEMBRANE_TRANSPORT		115	0.40724447	1.3193457	0.085365854	1	0.999	1942	tags=30%, list=17%, signal=35%
KEGG_BIOSYNTHESIS_OF_UNSATURATED_FATTY_ACIDS	KEGG_BIOSYNTHESIS_OF_UNSATURATED_FATTY_ACIDS		18	0.5070135	1.3139969	0.15031315	1	0.999	1453	tags=33%, list=13%, signal=38%
KEGG_RIBOSOME	KEGG_RIBOSOME		54	0.42791116	1.3129748	0.2398374	1	0.999	4190	tags=65%, list=37%, signal=103%
WOO_LIVER_CANCER_RECURRENCE_DN	WOO_LIVER_CANCER_RECURRENCE_DN		53	0.45522276	1.3081386	0.14686824	1	0.999	1449	tags=32%, list=13%, signal=37%
TANAKA_METHYLATED_IN_ESOPHAGEAL_CARCINOMA	TANAKA_METHYLATED_IN_ESOPHAGEAL_CARCINOMA		55	0.37359244	1.3067868	0.1015625	1	0.999	1174	tags=18%, list=10%, signal=20%
FONTAINE_PAPILLARY_THYROID_CARCINOMA_UP	FONTAINE_PAPILLARY_THYROID_CARCINOMA_UP		35	0.42917517	1.3046554	0.1456693	1	0.999	832	tags=23%, list=7%, signal=25%
HOOI_ST7_TARGETS_UP	HOOI_ST7_TARGETS_UP		39	0.45160377	1.3034492	0.120162934	1	0.999	1235	tags=31%, list=11%, signal=34%
ONDER_CDH1_TARGETS_3_DN	ONDER_CDH1_TARGETS_3_DN		28	0.57779557	1.3034444	0.18108653	1	0.999	522	tags=39%, list=5%, signal=41%
HWANG_PROSTATE_CANCER_MARKERS	HWANG_PROSTATE_CANCER_MARKERS		22	0.47416955	1.2931671	0.16007905	1	0.999	1323	tags=32%, list=12%, signal=36%
KRASNOSELSKAYA_ILF3_TARGETS_DN	KRASNOSELSKAYA_ILF3_TARGETS_DN		25	0.44699445	1.2930814	0.15310077	1	0.999	1227	tags=24%, list=11%, signal=27%
CHEN_NEUROBLASTOMA_COPY_NUMBER_GAINS	CHEN_NEUROBLASTOMA_COPY_NUMBER_GAINS		30	0.45015493	1.2930026	0.13419913	1	0.999	596	tags=20%, list=5%, signal=21%
VECCHI_GASTRIC_CANCER_ADVANCED_VS_EARLY_DN	VECCHI_GASTRIC_CANCER_ADVANCED_VS_EARLY_DN		78	0.40389237	1.2788491	0.12525253	1	0.999	1265	tags=26%, list=11%, signal=29%
REACTOME_REGULATION_OF_GENE_EXPRESSION_IN_BETA_CELLS	REACTOME_REGULATION_OF_GENE_EXPRESSION_IN_BETA_CELLS		61	0.35209113	1.2781718	0.23232323	1	0.999	4190	tags=59%, list=37%, signal=94%
DACOSTA_UV_RESPONSE_VIA_ERCC3_TTD_UP	DACOSTA_UV_RESPONSE_VIA_ERCC3_TTD_UP		33	0.37182873	1.2768942	0.17248061	1	0.999	3903	tags=58%, list=35%, signal=88%
SHIPP_DLBCL_CURED_VS_FATAL_UP	SHIPP_DLBCL_CURED_VS_FATAL_UP		22	0.5016419	1.2729597	0.148	1	0.999	2793	tags=55%, list=25%, signal=73%
SHEPARD_CRUSH_AND_BURN_MUTANT_UP	SHEPARD_CRUSH_AND_BURN_MUTANT_UP		97	0.31853426	1.2720677	0.13682093	1	0.999	2042	tags=25%, list=18%, signal=30%
PASQUALUCCI_LYMPHOMA_BY_GC_STAGE_UP	PASQUALUCCI_LYMPHOMA_BY_GC_STAGE_UP		183	0.3229122	1.2662975	0.16666667	1	0.999	2230	tags=33%, list=20%, signal=40%
SHAFFER_IRF4_TARGETS_IN_ACTIVATED_DENDRITIC_CELL	SHAFFER_IRF4_TARGETS_IN_ACTIVATED_DENDRITIC_CELL		43	0.40026405	1.2654272	0.16913319	1	0.999	1864	tags=30%, list=17%, signal=36%
BOYAULT_LIVER_CANCER_SUBCLASS_G3_DN	BOYAULT_LIVER_CANCER_SUBCLASS_G3_DN		35	0.46983948	1.2652355	0.18395303	1	0.999	1421	tags=34%, list=13%, signal=39%
ENK_UV_RESPONSE_EPIDERMIS_UP	ENK_UV_RESPONSE_EPIDERMIS_UP		193	0.31032735	1.2651893	0.14285715	1	0.999	2297	tags=27%, list=21%, signal=34%
MCBRYAN_PUBERTAL_BREAST_5_6WK_UP	MCBRYAN_PUBERTAL_BREAST_5_6WK_UP		83	0.41904444	1.2593758	0.16363636	1	0.999	985	tags=28%, list=9%, signal=30%
KEGG_P53_SIGNALING_PATHWAY	KEGG_P53_SIGNALING_PATHWAY		41	0.3851523	1.2579685	0.1749503	1	0.999	2469	tags=37%, list=22%, signal=47%
REACTOME_METABLISM_OF_NUCLEOTIDES	REACTOME_METABLISM_OF_NUCLEOTIDES		52	0.34650135	1.2573493	0.16403162	1	0.999	1943	tags=25%, list=17%, signal=30%
FLECHNER_BIOPSY_KIDNEY_TRANSPLANT_OK_VS_DONOR_DN	FLECHNER_BIOPSY_KIDNEY_TRANSPLANT_OK_VS_DONOR_DN		15	0.4072816	1.255032	0.23847695	1	0.999	4629	tags=73%, list=41%, signal=125%
MAHADEVAN_IMATINIB_RESISTANCE_UP	MAHADEVAN_IMATINIB_RESISTANCE_UP		15	0.54724	1.2539088	0.19114688	1	0.999	802	tags=33%, list=7%, signal=36%
POMEROY_MEDULLOBLASTOMA_PROGNOSIS_UP	POMEROY_MEDULLOBLASTOMA_PROGNOSIS_UP		26	0.39547613	1.2532662	0.2145749	1	0.999	1374	tags=27%, list=12%, signal=31%
REACTOME_CELL_CELL_ADHESION_SYSTEMS	REACTOME_CELL_CELL_ADHESION_SYSTEMS		42	0.43393672	1.2516633	0.18934911	1	0.999	1532	tags=36%, list=14%, signal=41%
WU_HBX_TARGETS_2_UP	WU_HBX_TARGETS_2_UP		17	0.43827218	1.2494686	0.20081136	1	0.999	902	tags=24%, list=8%, signal=26%
JIANG_HYPOXIA_CANCER	JIANG_HYPOXIA_CANCER		42	0.32046387	1.2487565	0.1762295	1	0.999	1990	tags=19%, list=18%, signal=23%
OUILLETTE_CLL_13Q14_DELETION_UP	OUILLETTE_CLL_13Q14_DELETION_UP		33	0.38823864	1.2477797	0.19375	1	0.999	2471	tags=36%, list=22%, signal=47%
LAIHO_COLORECTAL_CANCER_SERRATED_DN	LAIHO_COLORECTAL_CANCER_SERRATED_DN		47	0.3466742	1.2465361	0.19094488	1	0.999	1625	tags=28%, list=15%, signal=32%
SU_PLACENTA	SU_PLACENTA		16	0.4812746	1.2440902	0.2	1	0.999	1253	tags=25%, list=11%, signal=28%
SMID_BREAST_CANCER_RELAPSE_IN_BRAIN_DN	SMID_BREAST_CANCER_RELAPSE_IN_BRAIN_DN		43	0.4225845	1.2437134	0.15513627	1	0.999	1423	tags=30%, list=13%, signal=35%
REACTOME_RNA_POLYMERASE_III_TRANSCRIPTION_INITIATION	REACTOME_RNA_POLYMERASE_III_TRANSCRIPTION_INITIATION		17	0.3819859	1.2421746	0.20858896	1	0.999	4167	tags=53%, list=37%, signal=84%
WANG_ESOPHAGUS_CANCER_VS_NORMAL_DN	WANG_ESOPHAGUS_CANCER_VS_NORMAL_DN		57	0.3423228	1.2417296	0.17938145	1	0.999	1177	tags=23%, list=11%, signal=25%
BIOCARTA_TPO_PATHWAY	BIOCARTA_TPO_PATHWAY		17	0.4217053	1.238454	0.21161826	1	0.999	1230	tags=18%, list=11%, signal=20%
LEE_LIVER_CANCER_ACOX1_DN	LEE_LIVER_CANCER_ACOX1_DN		49	0.45810664	1.237348	0.18571429	1	0.999	1421	tags=31%, list=13%, signal=35%
CHARAFE_BREAST_CANCER_LUMINAL_VS_BASAL_UP	CHARAFE_BREAST_CANCER_LUMINAL_VS_BASAL_UP		162	0.34216133	1.235011	0.18367347	1	0.999	1828	tags=28%, list=16%, signal=33%
SMID_BREAST_CANCER_RELAPSE_IN_LUNG_UP	SMID_BREAST_CANCER_RELAPSE_IN_LUNG_UP		15	0.52449816	1.2344968	0.20081967	1	0.999	685	tags=33%, list=6%, signal=35%
REACTOME_TRANSLATION	REACTOME_TRANSLATION		67	0.37100673	1.2337261	0.27565393	1	0.999	4190	tags=58%, list=37%, signal=92%
REACTOME_AMINO_ACID_AND_OLIGOPEPTIDE_SLC_TRANSPORTERS	REACTOME_AMINO_ACID_AND_OLIGOPEPTIDE_SLC_TRANSPORTERS		36	0.45141384	1.2335448	0.1691023	1	0.999	790	tags=25%, list=7%, signal=27%
SMID_BREAST_CANCER_RELAPSE_IN_BRAIN_UP	SMID_BREAST_CANCER_RELAPSE_IN_BRAIN_UP		28	0.46305108	1.2289721	0.186722	1	0.999	1796	tags=43%, list=16%, signal=51%
SWEET_LUNG_CANCER_KRAS_UP	SWEET_LUNG_CANCER_KRAS_UP		371	0.3203451	1.2278173	0.192607	1	0.999	1740	tags=23%, list=16%, signal=27%
GUENTHER_GROWTH_SPHERICAL_VS_ADHERENT_UP	GUENTHER_GROWTH_SPHERICAL_VS_ADHERENT_UP		16	0.51207477	1.227365	0.2303263	1	0.999	1219	tags=38%, list=11%, signal=42%
KEGG_PANCREATIC_CANCER	KEGG_PANCREATIC_CANCER		38	0.3607704	1.2243865	0.1910569	1	0.999	1754	tags=24%, list=16%, signal=28%
WU_HBX_TARGETS_1_DN	WU_HBX_TARGETS_1_DN		15	0.43363002	1.2157283	0.22782259	1	0.999	2447	tags=33%, list=22%, signal=43%
CHOW_RASSF1_TARGETS_DN	CHOW_RASSF1_TARGETS_DN		18	0.3918007	1.2147219	0.25462013	1	0.999	3719	tags=44%, list=33%, signal=66%
COULOUARN_TEMPORAL_TGFB1_SIGNATURE_DN	COULOUARN_TEMPORAL_TGFB1_SIGNATURE_DN		86	0.3608569	1.211369	0.1812749	1	0.999	1546	tags=24%, list=14%, signal=28%
HEIDENBLAD_AMPLICON_8Q24_UP	HEIDENBLAD_AMPLICON_8Q24_UP		18	0.4450161	1.2110648	0.20477137	1	0.999	1879	tags=44%, list=17%, signal=53%
RICKMAN_TUMOR_DIFFERENTIATED_WELL_VS_MODERATELY_DN	RICKMAN_TUMOR_DIFFERENTIATED_WELL_VS_MODERATELY_DN		57	0.4087667	1.2071507	0.23679061	1	0.999	1043	tags=19%, list=9%, signal=21%
MCMURRAY_TP53_HRAS_COOPERATION_RESPONSE_DN	MCMURRAY_TP53_HRAS_COOPERATION_RESPONSE_DN		47	0.4563762	1.2059044	0.1954023	1	0.999	1805	tags=38%, list=16%, signal=45%
HAHTOLA_SEZARY_SYNDROM_UP	HAHTOLA_SEZARY_SYNDROM_UP		60	0.34571055	1.2047838	0.21398304	1	0.999	831	tags=13%, list=7%, signal=14%
CROONQUIST_NRAS_SIGNALING_DN	CROONQUIST_NRAS_SIGNALING_DN		44	0.5026729	1.2036526	0.30952382	1	0.999	3898	tags=68%, list=35%, signal=104%
NIKOLSKY_BREAST_CANCER_17Q21_Q25_AMPLICON	NIKOLSKY_BREAST_CANCER_17Q21_Q25_AMPLICON		179	0.3120985	1.2027931	0.23123732	1	0.999	3213	tags=40%, list=29%, signal=55%
LINDGREN_BLADDER_CANCER_WITH_LOH_IN_CHR9Q	LINDGREN_BLADDER_CANCER_WITH_LOH_IN_CHR9Q		62	0.28814262	1.2017932	0.2299578	1	0.999	2398	tags=27%, list=21%, signal=35%
KEGG_PATHOGENIC_ESCHERICHIA_COLI_INFECTION	KEGG_PATHOGENIC_ESCHERICHIA_COLI_INFECTION		37	0.39267704	1.2008715	0.22774327	1	0.999	1525	tags=24%, list=14%, signal=28%
KOBAYASHI_EGFR_SIGNALING_24HR_UP	KOBAYASHI_EGFR_SIGNALING_24HR_UP		56	0.39090464	1.2005093	0.2296748	1	0.999	1125	tags=23%, list=10%, signal=26%
CROONQUIST_IL6_DEPRIVATION_DN	CROONQUIST_IL6_DEPRIVATION_DN		52	0.49996406	1.1991457	0.3220676	1	0.999	3898	tags=56%, list=35%, signal=85%
REACTOME_DOWNSTREAM_SIGNALING_OF_ACTIVATED_FGFR	REACTOME_DOWNSTREAM_SIGNALING_OF_ACTIVATED_FGFR		29	0.40953144	1.1986324	0.21980198	1	0.999	441	tags=14%, list=4%, signal=14%
KIM_RESPONSE_TO_TSA_AND_DECITABINE_UP	KIM_RESPONSE_TO_TSA_AND_DECITABINE_UP		76	0.38525146	1.1981395	0.17131475	1	0.999	1408	tags=25%, list=13%, signal=28%
REACTOME_PI3K_CASCADE	REACTOME_PI3K_CASCADE		26	0.41977435	1.1966952	0.2244489	1	0.999	441	tags=15%, list=4%, signal=16%
LIU_CDX2_TARGETS_UP	LIU_CDX2_TARGETS_UP		31	0.44064483	1.1929332	0.20841683	1	0.999	1780	tags=39%, list=16%, signal=46%
KEGG_PPAR_SIGNALING_PATHWAY	KEGG_PPAR_SIGNALING_PATHWAY		51	0.42939186	1.1917614	0.242	1	0.999	1162	tags=25%, list=10%, signal=28%
SEKI_INFLAMMATORY_RESPONSE_LPS_DN	SEKI_INFLAMMATORY_RESPONSE_LPS_DN		17	0.53218246	1.1903273	0.24254473	1	0.999	1694	tags=47%, list=15%, signal=55%
REACTOME_TRANSLATION_INITIATION_COMPLEX_FORMATION	REACTOME_TRANSLATION_INITIATION_COMPLEX_FORMATION		25	0.4146916	1.189346	0.29783037	1	0.999	4190	tags=60%, list=37%, signal=96%
KEGG_ABC_TRANSPORTERS	KEGG_ABC_TRANSPORTERS		27	0.416655	1.1891333	0.22709924	1	0.999	2552	tags=41%, list=23%, signal=53%
PARENT_MTOR_SIGNALING_DN	PARENT_MTOR_SIGNALING_DN		26	0.4282494	1.1878939	0.2364341	1	0.999	445	tags=15%, list=4%, signal=16%
TAKEDA_TARGETS_OF_NUP98_HOXA9_FUSION_16D_DN	TAKEDA_TARGETS_OF_NUP98_HOXA9_FUSION_16D_DN		63	0.38360566	1.1859078	0.21900827	1	0.999	1473	tags=24%, list=13%, signal=27%
VANTVEER_BREAST_CANCER_BRCA1_DN	VANTVEER_BREAST_CANCER_BRCA1_DN		18	0.517249	1.1844513	0.29141715	1	0.999	1528	tags=44%, list=14%, signal=51%
TURASHVILI_BREAST_DUCTAL_CARCINOMA_VS_DUCTAL_NORMAL_DN	TURASHVILI_BREAST_DUCTAL_CARCINOMA_VS_DUCTAL_NORMAL_DN		92	0.41390565	1.1828457	0.21653543	1	0.999	1800	tags=36%, list=16%, signal=42%
REACTOME_DOWN_STREAM_SIGNAL_TRANSDUCTION	REACTOME_DOWN_STREAM_SIGNAL_TRANSDUCTION		25	0.3611209	1.1826247	0.2725528	1	0.999	2313	tags=24%, list=21%, signal=30%
ROME_INSULIN_TARGETS_IN_MUSCLE_UP	ROME_INSULIN_TARGETS_IN_MUSCLE_UP		56	0.2977925	1.1823782	0.2510288	1	0.999	2495	tags=25%, list=22%, signal=32%
GINESTIER_BREAST_CANCER_ZNF217_AMPLIFIED_DN	GINESTIER_BREAST_CANCER_ZNF217_AMPLIFIED_DN		158	0.27619383	1.1812431	0.29239765	1	0.999	3226	tags=34%, list=29%, signal=46%
TURASHVILI_BREAST_LOBULAR_CARCINOMA_VS_LOBULAR_NORMAL_UP	TURASHVILI_BREAST_LOBULAR_CARCINOMA_VS_LOBULAR_NORMAL_UP		54	0.41160953	1.1807686	0.22908367	1	0.999	869	tags=24%, list=8%, signal=26%
DOANE_RESPONSE_TO_ANDROGEN_UP	DOANE_RESPONSE_TO_ANDROGEN_UP		95	0.3096317	1.1803025	0.20576131	1	0.999	1731	tags=25%, list=15%, signal=30%
MCBRYAN_PUBERTAL_BREAST_6_7WK_UP	MCBRYAN_PUBERTAL_BREAST_6_7WK_UP		133	0.34873876	1.1801727	0.24850895	1	0.999	931	tags=18%, list=8%, signal=19%
BROWNE_HCMV_INFECTION_8HR_DN	BROWNE_HCMV_INFECTION_8HR_DN		26	0.3989052	1.1798519	0.22637795	1	0.999	2414	tags=42%, list=22%, signal=54%
SCIAN_CELL_CYCLE_TARGETS_OF_TP53_AND_TP73_DN	SCIAN_CELL_CYCLE_TARGETS_OF_TP53_AND_TP73_DN		19	0.5095757	1.1790197	0.3249027	1	0.999	1920	tags=37%, list=17%, signal=44%
BOQUEST_STEM_CELL_CULTURED_VS_FRESH_DN	BOQUEST_STEM_CELL_CULTURED_VS_FRESH_DN		18	0.54041326	1.178667	0.28235295	1	0.999	1218	tags=39%, list=11%, signal=44%
DAIRKEE_CANCER_PRONE_RESPONSE_BPA	DAIRKEE_CANCER_PRONE_RESPONSE_BPA		33	0.37456226	1.178576	0.2605932	1	0.999	1024	tags=18%, list=9%, signal=20%
SEMENZA_HIF1_TARGETS	SEMENZA_HIF1_TARGETS		25	0.43488684	1.1758903	0.26	1	0.999	2502	tags=40%, list=22%, signal=51%
LANDIS_ERBB2_BREAST_TUMORS_324_UP	LANDIS_ERBB2_BREAST_TUMORS_324_UP		122	0.44080856	1.1714152	0.33679834	1	0.999	1757	tags=33%, list=16%, signal=38%
ROSTY_CERVICAL_CANCER_PROLIFERATION_CLUSTER	ROSTY_CERVICAL_CANCER_PROLIFERATION_CLUSTER		84	0.4869631	1.1695648	0.36738703	1	0.999	2652	tags=40%, list=24%, signal=53%
BROWNE_HCMV_INFECTION_4HR_DN	BROWNE_HCMV_INFECTION_4HR_DN		137	0.29255962	1.1690838	0.2244489	1	0.999	2808	tags=34%, list=25%, signal=44%
RIZ_ERYTHROID_DIFFERENTIATION_HBZ	RIZ_ERYTHROID_DIFFERENTIATION_HBZ		29	0.39556298	1.1662539	0.23647295	1	0.999	3190	tags=48%, list=28%, signal=67%
YAMASHITA_LIVER_CANCER_STEM_CELL_UP	YAMASHITA_LIVER_CANCER_STEM_CELL_UP		32	0.39434215	1.1570363	0.2631579	1	0.999	1081	tags=28%, list=10%, signal=31%
RAMASWAMY_METASTASIS_UP	RAMASWAMY_METASTASIS_UP		38	0.33074546	1.1559162	0.28070176	1	0.999	2861	tags=39%, list=26%, signal=53%
CHANG_CYCLING_GENES	CHANG_CYCLING_GENES		29	0.4993514	1.1536766	0.33130082	1	0.999	2462	tags=41%, list=22%, signal=53%
NIKOLSKY_BREAST_CANCER_20Q12_Q13_AMPLICON	NIKOLSKY_BREAST_CANCER_20Q12_Q13_AMPLICON		70	0.30337742	1.1515452	0.27724665	1	0.999	2843	tags=31%, list=25%, signal=42%
STEIN_ESRRA_TARGETS_DN	STEIN_ESRRA_TARGETS_DN		58	0.31546503	1.1509703	0.25948104	1	0.999	822	tags=14%, list=7%, signal=15%
RODRIGUES_NTN1_TARGETS_DN	RODRIGUES_NTN1_TARGETS_DN		94	0.34402648	1.1483268	0.24193548	1	0.999	2114	tags=35%, list=19%, signal=43%
BIOCARTA_TNFR1_PATHWAY	BIOCARTA_TNFR1_PATHWAY		19	0.36824283	1.1456414	0.3029703	1	0.999	1238	tags=21%, list=11%, signal=24%
RHEIN_ALL_GLUCOCORTICOID_THERAPY_UP	RHEIN_ALL_GLUCOCORTICOID_THERAPY_UP		47	0.40030465	1.1449951	0.2857143	1	0.999	348	tags=15%, list=3%, signal=15%
LIU_VMYB_TARGETS_UP	LIU_VMYB_TARGETS_UP		82	0.30159152	1.1446086	0.22912206	1	0.999	788	tags=16%, list=7%, signal=17%
BYSTRYKH_HEMATOPOIESIS_STEM_CELL_AND_BRAIN_QTL_TRANS	BYSTRYKH_HEMATOPOIESIS_STEM_CELL_AND_BRAIN_QTL_TRANS		138	0.26709232	1.1420988	0.22774327	1	0.999	1820	tags=20%, list=16%, signal=23%
YOSHIOKA_LIVER_CANCER_EARLY_RECURRENCE_UP	YOSHIOKA_LIVER_CANCER_EARLY_RECURRENCE_UP		20	0.39979318	1.140359	0.30357143	1	0.999	1378	tags=25%, list=12%, signal=28%
KEGG_ARGININE_AND_PROLINE_METABOLISM	KEGG_ARGININE_AND_PROLINE_METABOLISM		38	0.37491846	1.139919	0.24260356	1	0.999	1715	tags=32%, list=15%, signal=37%
BIOCARTA_DC_PATHWAY	BIOCARTA_DC_PATHWAY		15	0.48377332	1.1396759	0.3015564	1	0.999	1496	tags=27%, list=13%, signal=31%
LEE_METASTASIS_AND_ALTERNATIVE_SPLICING_UP	LEE_METASTASIS_AND_ALTERNATIVE_SPLICING_UP		49	0.37177044	1.1394316	0.28313252	1	0.999	1329	tags=22%, list=12%, signal=25%
BOYLAN_MULTIPLE_MYELOMA_C_UP	BOYLAN_MULTIPLE_MYELOMA_C_UP		19	0.40836596	1.1392958	0.28070176	1	0.999	1696	tags=32%, list=15%, signal=37%
LEE_LIVER_CANCER_MYC_E2F1_DN	LEE_LIVER_CANCER_MYC_E2F1_DN		45	0.4277207	1.1391534	0.2949495	1	0.999	1290	tags=22%, list=12%, signal=25%
MOREIRA_RESPONSE_TO_TSA_UP	MOREIRA_RESPONSE_TO_TSA_UP		21	0.36866167	1.1391367	0.30879346	1	0.999	4266	tags=48%, list=38%, signal=77%
COLIN_PILOCYTIC_ASTROCYTOMA_VS_GLIOBLASTOMA_DN	COLIN_PILOCYTIC_ASTROCYTOMA_VS_GLIOBLASTOMA_DN		16	0.44496724	1.1377287	0.31736526	1	0.999	309	tags=19%, list=3%, signal=19%
PEREZ_TP53_AND_TP63_TARGETS	PEREZ_TP53_AND_TP63_TARGETS		100	0.34514078	1.1373271	0.27559054	1	0.999	2634	tags=41%, list=24%, signal=53%
SMID_BREAST_CANCER_RELAPSE_IN_BONE_UP	SMID_BREAST_CANCER_RELAPSE_IN_BONE_UP		59	0.382028	1.1367985	0.250501	1	0.999	1080	tags=24%, list=10%, signal=26%
CHUANG_OXIDATIVE_STRESS_RESPONSE_UP	CHUANG_OXIDATIVE_STRESS_RESPONSE_UP		18	0.41332296	1.1363447	0.29083666	1	0.999	1477	tags=28%, list=13%, signal=32%
REACTOME_CELL_JUNCTION_ORGANIZATION	REACTOME_CELL_JUNCTION_ORGANIZATION		57	0.37419942	1.1358438	0.3051181	1	0.999	1806	tags=35%, list=16%, signal=42%
URS_ADIPOCYTE_DIFFERENTIATION_UP	URS_ADIPOCYTE_DIFFERENTIATION_UP		49	0.40342942	1.1354573	0.308	1	0.999	1827	tags=33%, list=16%, signal=39%
ZHAN_MULTIPLE_MYELOMA_PR_UP	ZHAN_MULTIPLE_MYELOMA_PR_UP		22	0.538842	1.1354307	0.3671875	1	0.999	1169	tags=32%, list=10%, signal=35%
LEE_LIVER_CANCER_MYC_E2F1_UP	LEE_LIVER_CANCER_MYC_E2F1_UP		41	0.4185569	1.133202	0.28599605	1	0.999	533	tags=22%, list=5%, signal=23%
SHEPARD_BMYB_TARGETS	SHEPARD_BMYB_TARGETS		39	0.41331577	1.129418	0.308	1	0.999	2546	tags=44%, list=23%, signal=56%
BANDRES_RESPONSE_TO_CARMUSTIN_MGMT_48HR_DN	BANDRES_RESPONSE_TO_CARMUSTIN_MGMT_48HR_DN		101	0.33473194	1.1249734	0.30273438	1	0.999	1826	tags=25%, list=16%, signal=29%
REACTOME_SHCMEDIATED_CASCADE	REACTOME_SHCMEDIATED_CASCADE		16	0.44612733	1.1237853	0.31746033	1	0.999	1797	tags=31%, list=16%, signal=37%
PROVENZANI_METASTASIS_DN	PROVENZANI_METASTASIS_DN		94	0.31935498	1.1223278	0.29239765	1	0.999	2388	tags=33%, list=21%, signal=42%
DEBIASI_APOPTOSIS_BY_REOVIRUS_INFECTION_DN	DEBIASI_APOPTOSIS_BY_REOVIRUS_INFECTION_DN		151	0.28464955	1.121704	0.2752475	1	0.999	1273	tags=19%, list=11%, signal=21%
NIKOLSKY_BREAST_CANCER_11Q12_Q14_AMPLICON	NIKOLSKY_BREAST_CANCER_11Q12_Q14_AMPLICON		74	0.29880014	1.1182535	0.31538463	1	0.999	1047	tags=12%, list=9%, signal=13%
WANG_CISPLATIN_RESPONSE_AND_XPC_UP	WANG_CISPLATIN_RESPONSE_AND_XPC_UP		92	0.32407108	1.1178011	0.26734695	1	0.999	2314	tags=37%, list=21%, signal=46%
PEPPER_CHRONIC_LYMPHOCYTIC_LEUKEMIA_UP	PEPPER_CHRONIC_LYMPHOCYTIC_LEUKEMIA_UP		15	0.4601676	1.117651	0.34355828	1	0.999	133	tags=13%, list=1%, signal=13%
GOTTWEIN_TARGETS_OF_KSHV_MIR_K12_11	GOTTWEIN_TARGETS_OF_KSHV_MIR_K12_11		32	0.3156781	1.114286	0.34095633	1	0.999	1827	tags=22%, list=16%, signal=26%
MMS_MOUSE_LYMPH_HIGH_4HRS_UP	MMS_MOUSE_LYMPH_HIGH_4HRS_UP		31	0.36445168	1.1135006	0.33531746	1	0.999	1095	tags=19%, list=10%, signal=21%
BROWNE_HCMV_INFECTION_1HR_DN	BROWNE_HCMV_INFECTION_1HR_DN		121	0.27484387	1.1128867	0.27539062	1	0.999	1259	tags=16%, list=11%, signal=18%
CAIRO_LIVER_DEVELOPMENT_DN	CAIRO_LIVER_DEVELOPMENT_DN		177	0.35268372	1.1127374	0.29249012	1	0.999	1483	tags=25%, list=13%, signal=29%
LUI_THYROID_CANCER_CLUSTER_3	LUI_THYROID_CANCER_CLUSTER_3		20	0.36374718	1.1112658	0.35758835	1	0.999	4652	tags=55%, list=42%, signal=94%
YOSHIOKA_LIVER_CANCER_EARLY_RECURRENCE_DN	YOSHIOKA_LIVER_CANCER_EARLY_RECURRENCE_DN		33	0.30771187	1.1101842	0.303719	1	0.999	798	tags=9%, list=7%, signal=10%
XU_HGF_TARGETS_REPRESSED_BY_AKT1_DN	XU_HGF_TARGETS_REPRESSED_BY_AKT1_DN		46	0.36175287	1.1092765	0.29803923	1	0.999	1375	tags=22%, list=12%, signal=25%
CHEBOTAEV_GR_TARGETS_UP	CHEBOTAEV_GR_TARGETS_UP		44	0.37558365	1.107894	0.30040324	1	0.999	850	tags=25%, list=8%, signal=27%
ZHU_CMV_24_HR_DN	ZHU_CMV_24_HR_DN		39	0.42947555	1.1074349	0.3625731	1	0.999	1981	tags=31%, list=18%, signal=37%
REACTOME_INFLUENZA_LIFE_CYCLE	REACTOME_INFLUENZA_LIFE_CYCLE		91	0.28761518	1.1072739	0.3732535	1	0.999	4190	tags=49%, list=37%, signal=78%
NING_CHRONIC_OBSTRUCTIVE_PULMONARY_DISEASE_DN	NING_CHRONIC_OBSTRUCTIVE_PULMONARY_DISEASE_DN		50	0.34978023	1.1068631	0.34319526	1	0.999	1757	tags=26%, list=16%, signal=31%
CHIANG_LIVER_CANCER_SUBCLASS_CTNNB1_UP	CHIANG_LIVER_CANCER_SUBCLASS_CTNNB1_UP		93	0.36094466	1.1066124	0.28092244	1	0.999	1879	tags=34%, list=17%, signal=41%
REACTOME_INORGANIC_CATION_ANION_SLC_TRANSPORTERS	REACTOME_INORGANIC_CATION_ANION_SLC_TRANSPORTERS		64	0.37485546	1.1054248	0.33542976	1	0.999	1942	tags=31%, list=17%, signal=38%
WEBER_METHYLATED_HCP_IN_FIBROBLAST_DN	WEBER_METHYLATED_HCP_IN_FIBROBLAST_DN		16	0.4486375	1.1033621	0.37037036	1	0.999	2494	tags=31%, list=22%, signal=40%
MARTINEZ_RB1_TARGETS_UP	MARTINEZ_RB1_TARGETS_UP		497	0.2918095	1.1027979	0.28423238	1	0.999	1982	tags=26%, list=18%, signal=30%
FARMER_BREAST_CANCER_APOCRINE VS LUMINAL	FARMER_BREAST_CANCER_APOCRINE VS LUMINAL		185	0.29581946	1.1023035	0.2881356	1	0.999	1995	tags=26%, list=18%, signal=31%
ACEVEDO_NORMAL_TISSUE_ADJACENT_TO_LIVER_TUMOR_DN	ACEVEDO_NORMAL_TISSUE_ADJACENT_TO_LIVER_TUMOR_DN		236	0.24368429	1.1014811	0.31914893	1	0.999	1975	tags=21%, list=18%, signal=25%
AUNG_GASTRIC_CANCER	AUNG_GASTRIC_CANCER		26	0.36097547	1.1009884	0.30522087	1	0.999	1035	tags=19%, list=9%, signal=21%
KEGG_GLYCOLYSIS_GLUCONEOGENESIS	KEGG_GLYCOLYSIS_GLUCONEOGENESIS		48	0.3482523	1.0981582	0.33742332	1	0.999	1143	tags=19%, list=10%, signal=21%
VARELA_ZMPSTE24_TARGETS_UP	VARELA_ZMPSTE24_TARGETS_UP		27	0.37804085	1.097053	0.33992094	1	0.999	1054	tags=22%, list=9%, signal=24%
KEGG_DRUG_METABOLISM_OTHER_ENZYMES	KEGG_DRUG_METABOLISM_OTHER_ENZYMES		18	0.39338464	1.0944024	0.36631578	1	0.999	1892	tags=33%, list=17%, signal=40%
CAVARD_LIVER_CANCER_MALIGNANT_VS_BENIGN	CAVARD_LIVER_CANCER_MALIGNANT_VS_BENIGN		20	0.41338652	1.0933307	0.3311828	1	0.999	2421	tags=40%, list=22%, signal=51%
GINESTIER_BREAST_CANCER_20Q13_AMPLIFICATION_DN	GINESTIER_BREAST_CANCER_20Q13_AMPLIFICATION_DN		80	0.27071062	1.0932765	0.35686275	1	0.999	4413	tags=51%, list=39%, signal=84%
REACTOME_COMPLEMENT_CASCADE	REACTOME_COMPLEMENT_CASCADE		15	0.53237253	1.0930263	0.37029704	1	0.999	1839	tags=40%, list=16%, signal=48%
RICKMAN_HEAD_AND_NECK_CANCER_F	RICKMAN_HEAD_AND_NECK_CANCER_F		35	0.5465065	1.0929202	0.41152263	1	0.999	1218	tags=40%, list=11%, signal=45%
BERENJENO_ROCK_SIGNALING_NOT_VIA_RHOA_UP	BERENJENO_ROCK_SIGNALING_NOT_VIA_RHOA_UP		24	0.4299918	1.0928017	0.35841584	1	0.999	1473	tags=33%, list=13%, signal=38%
MORI_PLASMA_CELL_UP	MORI_PLASMA_CELL_UP		28	0.3352005	1.0926447	0.388	1	0.999	2727	tags=29%, list=24%, signal=38%
GRAHAM_NORMAL_QUIESCENT_VS_NORMAL_DIVIDING_DN	GRAHAM_NORMAL_QUIESCENT_VS_NORMAL_DIVIDING_DN		57	0.41383976	1.0887092	0.3919192	1	0.999	2983	tags=33%, list=27%, signal=45%
STEARMAN_LUNG_CANCER_EARLY_VS_LATE_DN	STEARMAN_LUNG_CANCER_EARLY_VS_LATE_DN		46	0.3947887	1.088533	0.38709676	1	0.999	2777	tags=48%, list=25%, signal=63%
ZHANG_RESPONSE_TO_CANTHARIDIN_DN	ZHANG_RESPONSE_TO_CANTHARIDIN_DN		40	0.32667416	1.0875322	0.39478958	1	0.999	1007	tags=13%, list=9%, signal=14%
KEGG_VIBRIO_CHOLERAE_INFECTION	KEGG_VIBRIO_CHOLERAE_INFECTION		38	0.31314844	1.0873474	0.38445807	1	0.999	1982	tags=18%, list=18%, signal=22%
ST_ADRENERGIC	ST_ADRENERGIC		18	0.39133805	1.0865802	0.37924153	1	0.999	598	tags=17%, list=5%, signal=18%
FIRESTEIN_CTNNB1_PATHWAY	FIRESTEIN_CTNNB1_PATHWAY		15	0.41023475	1.0853301	0.34538153	1	0.999	820	tags=27%, list=7%, signal=29%
KEGG_PHOSPHATIDYLINOSITOL_SIGNALING_SYSTEM	KEGG_PHOSPHATIDYLINOSITOL_SIGNALING_SYSTEM		36	0.31261832	1.0849653	0.3612245	1	0.999	500	tags=8%, list=4%, signal=9%
HOFFMANN_IMMATURE_TO_MATURE_B_LYMPHOCYTE_DN	HOFFMANN_IMMATURE_TO_MATURE_B_LYMPHOCYTE_DN		24	0.36684126	1.0844101	0.35946462	1	0.999	2656	tags=38%, list=24%, signal=49%
POOLA_INVASIVE_BREAST_CANCER_DN	POOLA_INVASIVE_BREAST_CANCER_DN		82	0.36157936	1.0839235	0.328125	1	0.999	548	tags=13%, list=5%, signal=14%
LINDGREN_BLADDER_CANCER_CLUSTER_3_UP	LINDGREN_BLADDER_CANCER_CLUSTER_3_UP		191	0.2990181	1.0830238	0.372	1	0.999	2155	tags=25%, list=19%, signal=30%
KEGG_GLIOMA	KEGG_GLIOMA		32	0.3288519	1.0814526	0.318	1	0.999	1551	tags=16%, list=14%, signal=18%
KEGG_MELANOMA	KEGG_MELANOMA		40	0.3303101	1.0802095	0.34063745	1	0.999	441	tags=10%, list=4%, signal=10%
REACTOME_PHOSPHOLIPASE_CMEDIATED_CASCADE	REACTOME_PHOSPHOLIPASE_CMEDIATED_CASCADE		16	0.4562687	1.080207	0.36099586	1	0.999	3725	tags=69%, list=33%, signal=103%
REACTOME_COLLAGEN_MEDIATED_ACTIVATION_CASCADE	REACTOME_COLLAGEN_MEDIATED_ACTIVATION_CASCADE		15	0.47952402	1.0795956	0.42411643	1	0.999	1324	tags=27%, list=12%, signal=30%
YAMASHITA_METHYLATED_IN_PROSTATE_CANCER	YAMASHITA_METHYLATED_IN_PROSTATE_CANCER		44	0.43647274	1.0794827	0.37	1	0.999	309	tags=18%, list=3%, signal=19%
KIM_MYC_AMPLIFICATION_TARGETS_DN	KIM_MYC_AMPLIFICATION_TARGETS_DN		37	0.36789256	1.0789024	0.35173824	1	0.999	842	tags=19%, list=8%, signal=20%
REACTOME_REGULATION_OF_BETA_CELL_DEVELOPMENT	REACTOME_REGULATION_OF_BETA_CELL_DEVELOPMENT		68	0.27639547	1.0789002	0.37747034	1	0.999	4190	tags=56%, list=37%, signal=89%
DEURIG_T_CELL_PROLYMPHOCYTIC_LEUKEMIA_UP	DEURIG_T_CELL_PROLYMPHOCYTIC_LEUKEMIA_UP		216	0.2527548	1.0779668	0.32251522	1	0.999	1081	tags=15%, list=10%, signal=17%
TIEN_INTESTINE_PROBIOTICS_24HR_DN	TIEN_INTESTINE_PROBIOTICS_24HR_DN		128	0.24389556	1.0778278	0.36099586	1	0.999	1975	tags=20%, list=18%, signal=24%
REACTOME_SIGNALING_BY_PDGF	REACTOME_SIGNALING_BY_PDGF		48	0.3955205	1.0770092	0.38735178	1	0.999	2313	tags=33%, list=21%, signal=42%
TANG_SENESCENCE_TP53_TARGETS_UP	TANG_SENESCENCE_TP53_TARGETS_UP		16	0.44619316	1.0742295	0.36820924	1	0.999	1893	tags=38%, list=17%, signal=45%
MUELLER_METHYLATED_IN_GLIOBLASTOMA	MUELLER_METHYLATED_IN_GLIOBLASTOMA		26	0.41036054	1.0741194	0.35181645	1	0.999	1074	tags=27%, list=10%, signal=30%
CHANDRAN_METASTASIS_UP	CHANDRAN_METASTASIS_UP		44	0.32900006	1.0729059	0.35091278	1	0.999	1266	tags=23%, list=11%, signal=26%
REACTOME_INSULIN_SYNTHESIS_AND_SECRETION	REACTOME_INSULIN_SYNTHESIS_AND_SECRETION		87	0.25591764	1.0717416	0.3992016	1	0.999	4300	tags=56%, list=38%, signal=91%
BRUECKNER_TARGETS_OF_MIRLET7A3_UP	BRUECKNER_TARGETS_OF_MIRLET7A3_UP		66	0.3319552	1.0709949	0.35	1	0.999	1694	tags=29%, list=15%, signal=34%
LEE_LIVER_CANCER_SURVIVAL_UP	LEE_LIVER_CANCER_SURVIVAL_UP		94	0.3653313	1.0705678	0.3593429	1	0.999	1892	tags=32%, list=17%, signal=38%
REACTOME_SIGNALLING_TO_ERKS	REACTOME_SIGNALLING_TO_ERKS		21	0.34023693	1.0673834	0.3856859	1	0.999	2002	tags=29%, list=18%, signal=35%
SMID_BREAST_CANCER_RELAPSE_IN_BONE_DN	SMID_BREAST_CANCER_RELAPSE_IN_BONE_DN		183	0.3171468	1.066997	0.338843	1	0.999	1817	tags=27%, list=16%, signal=31%
REACTOME_FRS2MEDIATED_CASCADE	REACTOME_FRS2MEDIATED_CASCADE		19	0.41721326	1.0665585	0.3825911	1	0.999	2078	tags=32%, list=19%, signal=39%
LANDIS_ERBB2_BREAST_TUMORS_65_UP	LANDIS_ERBB2_BREAST_TUMORS_65_UP		19	0.45997018	1.0660044	0.41889116	1	0.999	21	tags=11%, list=0%, signal=11%
NAKAMURA_TUMOR_ZONE_PERIPHERAL_VS_CENTRAL_DN	NAKAMURA_TUMOR_ZONE_PERIPHERAL_VS_CENTRAL_DN		326	0.26818302	1.0650805	0.37731957	1	0.999	1880	tags=20%, list=17%, signal=23%
RIZ_ERYTHROID_DIFFERENTIATION_HEMGN	RIZ_ERYTHROID_DIFFERENTIATION_HEMGN		25	0.36603254	1.0630388	0.3806706	1	0.999	2404	tags=36%, list=21%, signal=46%
RICKMAN_HEAD_AND_NECK_CANCER_E	RICKMAN_HEAD_AND_NECK_CANCER_E		44	0.41345248	1.0623538	0.34698275	1	0.999	1930	tags=41%, list=17%, signal=49%
IWANAGA_CARCINOGENESIS_BY_KRAS_PTEN_UP	IWANAGA_CARCINOGENESIS_BY_KRAS_PTEN_UP		117	0.2981309	1.0614767	0.34791666	1	0.999	2339	tags=26%, list=21%, signal=33%
WELCSH_BRCA1_TARGETS_1_DN	WELCSH_BRCA1_TARGETS_1_DN		74	0.273507	1.0608389	0.40079364	1	0.999	3916	tags=51%, list=35%, signal=78%
ASTON_MAJOR_DEPRESSIVE_DISORDER_DN	ASTON_MAJOR_DEPRESSIVE_DISORDER_DN		106	0.27464575	1.0591574	0.33962265	1	0.999	2676	tags=32%, list=24%, signal=42%
LASTOWSKA_COAMPLIFIED_WITH_MYCN	LASTOWSKA_COAMPLIFIED_WITH_MYCN		22	0.35285613	1.0586779	0.38289204	1	0.999	740	tags=18%, list=7%, signal=19%
XU_CREBBP_TARGETS_UP	XU_CREBBP_TARGETS_UP		20	0.37438446	1.0575693	0.38715953	1	0.999	1955	tags=30%, list=17%, signal=36%
OSADA_ASCL1_TARGETS_UP	OSADA_ASCL1_TARGETS_UP		31	0.372493	1.0569488	0.38921002	1	0.999	1037	tags=19%, list=9%, signal=21%
CUI_TCF21_TARGETS_UP	CUI_TCF21_TARGETS_UP		22	0.4712734	1.05619	0.40712947	1	0.999	1966	tags=45%, list=18%, signal=55%
NUNODA_RESPONSE_TO_DASATINIB_IMATINIB_UP	NUNODA_RESPONSE_TO_DASATINIB_IMATINIB_UP		21	0.34793898	1.0557284	0.37621832	1	0.999	2380	tags=29%, list=21%, signal=36%
WILLIAMS_ESR2_TARGETS_UP	WILLIAMS_ESR2_TARGETS_UP		15	0.3712962	1.0557243	0.38075313	1	0.999	1899	tags=33%, list=17%, signal=40%
SESTO_RESPONSE_TO_UV_C1	SESTO_RESPONSE_TO_UV_C1		53	0.31116286	1.0520376	0.3916501	1	0.999	1342	tags=19%, list=12%, signal=21%
PEREZ_TP63_TARGETS	PEREZ_TP63_TARGETS		184	0.30986878	1.0514312	0.36526945	1	1	2468	tags=34%, list=22%, signal=43%
ODONNELL_TARGETS_OF_MYC_AND_TFRC_DN	ODONNELL_TARGETS_OF_MYC_AND_TFRC_DN		23	0.4694977	1.0505378	0.4296875	1	1	4049	tags=61%, list=36%, signal=95%
TSUNODA_CISPLATIN_RESISTANCE_DN	TSUNODA_CISPLATIN_RESISTANCE_DN		18	0.42159626	1.0503062	0.41359222	1	1	1784	tags=33%, list=16%, signal=40%
AGUIRRE_PANCREATIC_CANCER_COPY_NUMBER_UP	AGUIRRE_PANCREATIC_CANCER_COPY_NUMBER_UP		168	0.22169535	1.049682	0.3891129	1	1	2710	tags=27%, list=24%, signal=35%
BHATI_G2M_ARREST_BY_2METHOXYESTRADIOL_DN	BHATI_G2M_ARREST_BY_2METHOXYESTRADIOL_DN		76	0.2885083	1.0467443	0.35368422	1	1	1975	tags=30%, list=18%, signal=36%
DORSAM_HOXA9_TARGETS_DN	DORSAM_HOXA9_TARGETS_DN		17	0.3922386	1.0456964	0.4122449	1	1	1405	tags=29%, list=13%, signal=34%
SETLUR_PROSTATE_CANCER_TMPRSS2_ERG_FUSION_UP	SETLUR_PROSTATE_CANCER_TMPRSS2_ERG_FUSION_UP		43	0.32212034	1.0449287	0.39	1	1	1864	tags=30%, list=17%, signal=36%
SMITH_TERT_TARGETS_DN	SMITH_TERT_TARGETS_DN		49	0.34250158	1.0433958	0.38336715	1	1	1287	tags=22%, list=11%, signal=25%
KEGG_INTESTINAL_IMMUNE_NETWORK_FOR_IGA_PRODUCTION	KEGG_INTESTINAL_IMMUNE_NETWORK_FOR_IGA_PRODUCTION		26	0.4150898	1.0430429	0.42494714	1	1	628	tags=15%, list=6%, signal=16%
FARMER_BREAST_CANCER_BASAL_VS_LULMINAL	FARMER_BREAST_CANCER_BASAL_VS_LULMINAL		192	0.27767467	1.0425278	0.37554586	1	1	2003	tags=29%, list=18%, signal=34%
ADDYA_ERYTHROID_DIFFERENTIATION_BY_HEMIN	ADDYA_ERYTHROID_DIFFERENTIATION_BY_HEMIN		46	0.31119242	1.0423274	0.3866944	1	1	1952	tags=28%, list=17%, signal=34%
LUI_THYROID_CANCER_PAX8_PPARG_DN	LUI_THYROID_CANCER_PAX8_PPARG_DN		34	0.2921284	1.0406585	0.401222	1	1	3123	tags=24%, list=28%, signal=33%
BROWNE_HCMV_INFECTION_20HR_UP	BROWNE_HCMV_INFECTION_20HR_UP		136	0.25190532	1.039296	0.39014372	1	1	2802	tags=30%, list=25%, signal=40%
HUPER_BREAST_BASAL_VS_LUMINAL_UP	HUPER_BREAST_BASAL_VS_LUMINAL_UP		31	0.47735786	1.0376096	0.45	1	1	893	tags=32%, list=8%, signal=35%
SOTIRIOU_BREAST_CANCER_GRADE_1_VS_3_UP	SOTIRIOU_BREAST_CANCER_GRADE_1_VS_3_UP		88	0.41092232	1.0374053	0.4471058	1	1	3898	tags=51%, list=35%, signal=78%
DOANE_BREAST_CANCER_ESR1_DN	DOANE_BREAST_CANCER_ESR1_DN		31	0.3847776	1.0341432	0.40820312	1	1	2329	tags=42%, list=21%, signal=53%
BIOCARTA_INSULIN_PATHWAY	BIOCARTA_INSULIN_PATHWAY		15	0.35749254	1.0339385	0.44489795	1	1	159	tags=7%, list=1%, signal=7%
URS_ADIPOCYTE_DIFFERENTIATION_DN	URS_ADIPOCYTE_DIFFERENTIATION_DN		20	0.50394887	1.033628	0.47809523	1	1	1891	tags=45%, list=17%, signal=54%
ROYLANCE_BREAST_CANCER_16Q_COPY_NUMBER_UP	ROYLANCE_BREAST_CANCER_16Q_COPY_NUMBER_UP		25	0.33534375	1.0335999	0.40674603	1	1	808	tags=20%, list=7%, signal=22%
SMID_BREAST_CANCER_LUMINAL_B_UP	SMID_BREAST_CANCER_LUMINAL_B_UP		96	0.33358574	1.0333726	0.41747573	1	1	1091	tags=20%, list=10%, signal=22%
IIZUKA_LIVER_CANCER_PROGRESSION_G2_G3_UP	IIZUKA_LIVER_CANCER_PROGRESSION_G2_G3_UP		15	0.3935336	1.0330228	0.4276316	1	1	1246	tags=27%, list=11%, signal=30%
SHEDDEN_LUNG_CANCER_GOOD_SURVIVAL_A12	SHEDDEN_LUNG_CANCER_GOOD_SURVIVAL_A12		166	0.29577482	1.0326508	0.40433925	1	1	1488	tags=21%, list=13%, signal=24%
STEARMAN_TUMOR_FIELD_EFFECT_UP	STEARMAN_TUMOR_FIELD_EFFECT_UP		34	0.42208278	1.0321481	0.41716567	1	1	750	tags=21%, list=7%, signal=22%
CHEN_HOXA5_TARGETS_9HR_DN	CHEN_HOXA5_TARGETS_9HR_DN		29	0.33625022	1.0310642	0.42020202	1	1	1741	tags=24%, list=16%, signal=29%
LEE_EARLY_T_LYMPHOCYTE_UP	LEE_EARLY_T_LYMPHOCYTE_UP		43	0.39946887	1.0304768	0.43991855	1	1	1335	tags=21%, list=12%, signal=24%
YAO_HOXA10_TARGETS_VIA_PROGESTERONE_UP	YAO_HOXA10_TARGETS_VIA_PROGESTERONE_UP		62	0.37650368	1.0300037	0.41550696	1	1	1511	tags=29%, list=13%, signal=33%
LEE_LIVER_CANCER_CIPROFIBRATE_UP	LEE_LIVER_CANCER_CIPROFIBRATE_UP		49	0.35796332	1.0299432	0.39883268	1	1	1021	tags=27%, list=9%, signal=29%
CORRE_MULTIPLE_MYELOMA_DN	CORRE_MULTIPLE_MYELOMA_DN		32	0.38574055	1.0275193	0.4007782	1	1	830	tags=22%, list=7%, signal=24%
LEE_LIVER_CANCER_MYC_DN	LEE_LIVER_CANCER_MYC_DN		38	0.3808876	1.0269232	0.4151329	1	1	819	tags=16%, list=7%, signal=17%
CHIANG_LIVER_CANCER_SUBCLASS_CTNNB1_DN	CHIANG_LIVER_CANCER_SUBCLASS_CTNNB1_DN		96	0.3747548	1.0262283	0.4073359	1	1	1930	tags=35%, list=17%, signal=42%
VECCHI_GASTRIC_CANCER_EARLY_UP	VECCHI_GASTRIC_CANCER_EARLY_UP		231	0.28744534	1.0248461	0.4054581	1	1	1467	tags=16%, list=13%, signal=19%
KANG_DOXORUBICIN_RESISTANCE_UP	KANG_DOXORUBICIN_RESISTANCE_UP		32	0.4285383	1.0220535	0.44335938	1	1	3382	tags=53%, list=30%, signal=76%
ZHU_CMV_ALL_DN	ZHU_CMV_ALL_DN		49	0.38501638	1.0201448	0.4410058	1	1	1530	tags=24%, list=14%, signal=28%
DOANE_BREAST_CANCER_ESR1_UP	DOANE_BREAST_CANCER_ESR1_UP		70	0.34879118	1.0201339	0.43346775	1	1	1080	tags=26%, list=10%, signal=28%
AMIT_SERUM_RESPONSE_480_MCF10A	AMIT_SERUM_RESPONSE_480_MCF10A		21	0.3544718	1.0199981	0.424	1	1	1119	tags=24%, list=10%, signal=26%
REACTOME_METABOLISM_OF_AMINO_ACIDS	REACTOME_METABOLISM_OF_AMINO_ACIDS		129	0.27096856	1.0198368	0.44008714	1	1	1715	tags=19%, list=15%, signal=22%
REACTOME_GENE_EXPRESSION	REACTOME_GENE_EXPRESSION		250	0.20923077	1.0188961	0.4199584	1	1	4190	tags=42%, list=37%, signal=66%
CAFFAREL_RESPONSE_TO_THC_DN	CAFFAREL_RESPONSE_TO_THC_DN		19	0.35787538	1.0186118	0.44123712	1	1	1253	tags=16%, list=11%, signal=18%
KIM_GASTRIC_CANCER_CHEMOSENSITIVITY	KIM_GASTRIC_CANCER_CHEMOSENSITIVITY		60	0.28167424	1.0148102	0.40963855	1	1	1960	tags=33%, list=18%, signal=40%
MARIADASON_RESPONSE_TO_CURCUMIN_SULINDAC_5	MARIADASON_RESPONSE_TO_CURCUMIN_SULINDAC_5		17	0.33438373	1.0143839	0.44791666	1	1	2124	tags=35%, list=19%, signal=43%
GRAHAM_CML_QUIESCENT_VS_NORMAL_QUIESCENT_UP	GRAHAM_CML_QUIESCENT_VS_NORMAL_QUIESCENT_UP		58	0.3272299	1.0140328	0.4159664	1	1	1383	tags=21%, list=12%, signal=23%
CAIRO_HEPATOBLASTOMA_DN	CAIRO_HEPATOBLASTOMA_DN		174	0.3037782	1.0116081	0.42094862	1	1	1950	tags=26%, list=17%, signal=32%
REACTOME_TRANSCRIPTION	REACTOME_TRANSCRIPTION		103	0.24832548	1.0107572	0.45416668	1	1	3683	tags=36%, list=33%, signal=53%
ACEVEDO_LIVER_CANCER_WITH_H3K27ME3_DN	ACEVEDO_LIVER_CANCER_WITH_H3K27ME3_DN		67	0.2968192	1.009414	0.43002027	1	1	2434	tags=33%, list=22%, signal=42%
SMID_BREAST_CANCER_BASAL_DN	SMID_BREAST_CANCER_BASAL_DN		387	0.29580984	1.0090275	0.43089432	1	1	1828	tags=27%, list=16%, signal=31%
RUIZ_TNC_TARGETS_DN	RUIZ_TNC_TARGETS_DN		93	0.33791357	1.008922	0.3968254	1	1	2180	tags=31%, list=19%, signal=38%
FUJII_YBX1_TARGETS_UP	FUJII_YBX1_TARGETS_UP		16	0.4290809	1.0075394	0.452	1	1	812	tags=31%, list=7%, signal=34%
CREIGHTON_AKT1_SIGNALING_VIA_MTOR_DN	CREIGHTON_AKT1_SIGNALING_VIA_MTOR_DN		18	0.33325967	1.0075277	0.4387352	1	1	3553	tags=44%, list=32%, signal=65%
VARELA_ZMPSTE24_TARGETS_DN	VARELA_ZMPSTE24_TARGETS_DN		37	0.37814805	1.007501	0.4556962	1	1	1841	tags=30%, list=16%, signal=35%
DELYS_THYROID_CANCER_UP	DELYS_THYROID_CANCER_UP		275	0.30388695	1.0021877	0.4407767	1	1	1185	tags=18%, list=11%, signal=19%
BIOCARTA_PPARA_PATHWAY	BIOCARTA_PPARA_PATHWAY		35	0.32414538	1.0019931	0.45061728	1	1	629	tags=14%, list=6%, signal=15%
CONRAD_STEM_CELL	CONRAD_STEM_CELL		24	0.35311323	1.0018961	0.44444445	1	1	1505	tags=29%, list=13%, signal=34%
ZHAN_MULTIPLE_MYELOMA_CD1_UP	ZHAN_MULTIPLE_MYELOMA_CD1_UP		28	0.3613712	1.0016373	0.47216496	1	1	1915	tags=32%, list=17%, signal=39%
NIKOLSKY_BREAST_CANCER_1Q21_AMPLICON	NIKOLSKY_BREAST_CANCER_1Q21_AMPLICON		26	0.31452984	1.001586	0.45297503	1	1	2766	tags=31%, list=25%, signal=41%
GRADE_COLON_CANCER_UP	GRADE_COLON_CANCER_UP		410	0.19966589	1.0009593	0.44047618	1	1	2755	tags=25%, list=25%, signal=31%
BENPORATH_NOS_TARGETS	BENPORATH_NOS_TARGETS		91	0.2751907	1.0009469	0.46613547	1	1	1611	tags=24%, list=14%, signal=28%
ONDER_CDH1_TARGETS_1_DN	ONDER_CDH1_TARGETS_1_DN		88	0.31189388	1.0005349	0.45472836	1	1	575	tags=13%, list=5%, signal=13%
MARTORIATI_MDM4_TARGETS_FETAL_LIVER_DN	MARTORIATI_MDM4_TARGETS_FETAL_LIVER_DN		202	0.263216	1.0000327	0.43907562	1	1	1957	tags=27%, list=17%, signal=32%
KEGG_GALACTOSE_METABOLISM	KEGG_GALACTOSE_METABOLISM		21	0.33134735	0.99948627	0.45585215	1	1	1007	tags=14%, list=9%, signal=16%
KENNY_CTNNB1_TARGETS_UP	KENNY_CTNNB1_TARGETS_UP		32	0.34485462	0.9980661	0.4825462	1	1	253	tags=13%, list=2%, signal=13%
IVANOVA_HEMATOPOIESIS_MATURE_CELL	IVANOVA_HEMATOPOIESIS_MATURE_CELL		88	0.30410177	0.99659353	0.45755693	1	1	1030	tags=17%, list=9%, signal=19%
MOOTHA_GLUCONEOGENESIS	MOOTHA_GLUCONEOGENESIS		22	0.38564324	0.99564075	0.47142857	1	1	1143	tags=18%, list=10%, signal=20%
KANG_IMMORTALIZED_BY_TERT_UP	KANG_IMMORTALIZED_BY_TERT_UP		55	0.33780438	0.9955856	0.4248497	1	1	2245	tags=35%, list=20%, signal=43%
BONOME_OVARIAN_CANCER_SURVIVAL_OPTIMAL_DEBULKING	BONOME_OVARIAN_CANCER_SURVIVAL_OPTIMAL_DEBULKING		128	0.24487936	0.99499863	0.45415777	1	1	2011	tags=22%, list=18%, signal=26%
HOFMANN_MYELODYSPLASTIC_SYNDROM_LOW_RISK_DN	HOFMANN_MYELODYSPLASTIC_SYNDROM_LOW_RISK_DN		17	0.35933593	0.9940148	0.47628865	1	1	1287	tags=18%, list=11%, signal=20%
SMID_BREAST_CANCER_BASAL_UP	SMID_BREAST_CANCER_BASAL_UP		390	0.28052658	0.98963994	0.4769539	1	1	1566	tags=23%, list=14%, signal=26%
REACTOME_INTRINSIC_PATHWAY_FOR_APOPTOSIS	REACTOME_INTRINSIC_PATHWAY_FOR_APOPTOSIS		16	0.3416787	0.98872954	0.47107437	1	1	2475	tags=44%, list=22%, signal=56%
MOHANKUMAR_TLX1_TARGETS_DN	MOHANKUMAR_TLX1_TARGETS_DN		82	0.32671106	0.9886436	0.44268775	1	1	1384	tags=29%, list=12%, signal=33%
LEE_LIVER_CANCER_ACOX1_UP	LEE_LIVER_CANCER_ACOX1_UP		50	0.34203386	0.98843557	0.45454547	1	1	1477	tags=30%, list=13%, signal=34%
MASSARWEH_TAMOXIFEN_RESISTANCE_UP	MASSARWEH_TAMOXIFEN_RESISTANCE_UP		279	0.2622279	0.98752165	0.4722222	1	1	2380	tags=29%, list=21%, signal=36%
SHEDDEN_LUNG_CANCER_GOOD_SURVIVAL_A4	SHEDDEN_LUNG_CANCER_GOOD_SURVIVAL_A4		109	0.28566816	0.98661214	0.46137786	1	1	506	tags=15%, list=5%, signal=15%
TURASHVILI_BREAST_DUCTAL_CARCINOMA_VS_DUCTAL_NORMAL_UP	TURASHVILI_BREAST_DUCTAL_CARCINOMA_VS_DUCTAL_NORMAL_UP		22	0.43331233	0.9864678	0.48910892	1	1	1324	tags=32%, list=12%, signal=36%
LEE_LIVER_CANCER_CIPROFIBRATE_DN	LEE_LIVER_CANCER_CIPROFIBRATE_DN		50	0.37998003	0.9850338	0.5	1	1	692	tags=18%, list=6%, signal=19%
KEGG_TASTE_TRANSDUCTION	KEGG_TASTE_TRANSDUCTION		21	0.37685254	0.9845205	0.4913295	1	1	979	tags=14%, list=9%, signal=16%
PENG_LEUCINE_DEPRIVATION_DN	PENG_LEUCINE_DEPRIVATION_DN		36	0.26758754	0.98357075	0.4751491	1	1	3903	tags=53%, list=35%, signal=81%
THUM_SYSTOLIC_HEART_FAILURE_DN	THUM_SYSTOLIC_HEART_FAILURE_DN		110	0.25835645	0.98098457	0.48842105	1	1	2800	tags=35%, list=25%, signal=47%
BIOCARTA_GSK3_PATHWAY	BIOCARTA_GSK3_PATHWAY		16	0.36140835	0.9789098	0.47702408	1	1	222	tags=13%, list=2%, signal=13%
SHEPARD_BMYB_MORPHOLINO_UP	SHEPARD_BMYB_MORPHOLINO_UP		105	0.23967041	0.97852135	0.49457702	1	1	2099	tags=19%, list=19%, signal=23%
VANHARANTA_UTERINE_FIBROID_WITH_7Q_DELETION_UP	VANHARANTA_UTERINE_FIBROID_WITH_7Q_DELETION_UP		40	0.27847856	0.97793657	0.48187634	1	1	3851	tags=45%, list=34%, signal=68%
JAIN_NFKB_SIGNALING	JAIN_NFKB_SIGNALING		46	0.2513885	0.97784907	0.5	1	1	2665	tags=33%, list=24%, signal=43%
BIOCARTA_IGF1R_PATHWAY	BIOCARTA_IGF1R_PATHWAY		15	0.3284164	0.97766584	0.49395162	1	1	159	tags=7%, list=1%, signal=7%
VANTVEER_BREAST_CANCER_POOR_PROGNOSIS	VANTVEER_BREAST_CANCER_POOR_PROGNOSIS		26	0.3400081	0.97673595	0.46900827	1	1	2805	tags=38%, list=25%, signal=51%
CAFFAREL_RESPONSE_TO_THC_UP	CAFFAREL_RESPONSE_TO_THC_UP		18	0.3058668	0.97638434	0.47261664	1	1	269	tags=11%, list=2%, signal=11%
TURASHVILI_BREAST_LOBULAR_CARCINOMA_VS_DUCTAL_NORMAL_DN	TURASHVILI_BREAST_LOBULAR_CARCINOMA_VS_DUCTAL_NORMAL_DN		51	0.3408053	0.97589916	0.48987854	1	1	628	tags=20%, list=6%, signal=21%
REACTOME_TIE2_SIGNALING	REACTOME_TIE2_SIGNALING		16	0.36261833	0.9755099	0.5083682	1	1	700	tags=13%, list=6%, signal=13%
RICKMAN_TUMOR_DIFFERENTIATED_WELL_VS_POORLY_DN	RICKMAN_TUMOR_DIFFERENTIATED_WELL_VS_POORLY_DN		196	0.27876288	0.975127	0.46718147	1	1	1508	tags=20%, list=13%, signal=23%
HUPER_BREAST_BASAL_VS_LUMINAL_DN	HUPER_BREAST_BASAL_VS_LUMINAL_DN		39	0.3646948	0.9747939	0.49301398	1	1	1202	tags=31%, list=11%, signal=34%
ACEVEDO_NORMAL_TISSUE_ADJACENT_TO_LIVER_TUMOR_UP	ACEVEDO_NORMAL_TISSUE_ADJACENT_TO_LIVER_TUMOR_UP		88	0.24931057	0.97416896	0.48770493	1	1	2412	tags=22%, list=22%, signal=27%
RIGGI_EWING_SARCOMA_PROGENITOR_UP	RIGGI_EWING_SARCOMA_PROGENITOR_UP		227	0.3078536	0.9738042	0.47244096	1	1	1141	tags=21%, list=10%, signal=23%
RASHI_RESPONSE_TO_IONIZING_RADIATION_4	RASHI_RESPONSE_TO_IONIZING_RADIATION_4		46	0.28053072	0.9734058	0.488	1	1	1449	tags=22%, list=13%, signal=25%
MCBRYAN_PUBERTAL_BREAST_4_5WK_DN	MCBRYAN_PUBERTAL_BREAST_4_5WK_DN		148	0.30584824	0.9732999	0.4621514	1	1	1672	tags=24%, list=15%, signal=28%
NAKAYAMA_SOFT_TISSUE_TUMORS_PCA1_DN	NAKAYAMA_SOFT_TISSUE_TUMORS_PCA1_DN		48	0.3602505	0.97288465	0.5048356	1	1	1036	tags=23%, list=9%, signal=25%
PYEON_CANCER_HEAD_AND_NECK_VS_CERVICAL_DN	PYEON_CANCER_HEAD_AND_NECK_VS_CERVICAL_DN		15	0.4377107	0.9724051	0.49808428	1	1	1942	tags=33%, list=17%, signal=40%
YAO_TEMPORAL_RESPONSE_TO_PROGESTERONE_CLUSTER_1	YAO_TEMPORAL_RESPONSE_TO_PROGESTERONE_CLUSTER_1		58	0.33327177	0.97160935	0.502947	1	1	1394	tags=28%, list=12%, signal=31%
JAERVINEN_AMPLIFIED_IN_LARYNGEAL_CANCER	JAERVINEN_AMPLIFIED_IN_LARYNGEAL_CANCER		20	0.2991408	0.97024024	0.47261664	1	1	409	tags=10%, list=4%, signal=10%
CHEMNITZ_RESPONSE_TO_PROSTAGLANDIN_E2_DN	CHEMNITZ_RESPONSE_TO_PROSTAGLANDIN_E2_DN		177	0.27144513	0.9685464	0.4884696	1	1	1958	tags=27%, list=17%, signal=32%
SU_TESTIS	SU_TESTIS		44	0.3162083	0.96732795	0.48080808	1	1	3664	tags=48%, list=33%, signal=71%
NIKOLSKY_BREAST_CANCER_7Q21_Q22_AMPLICON	NIKOLSKY_BREAST_CANCER_7Q21_Q22_AMPLICON		35	0.32523975	0.96572626	0.49166667	1	1	1534	tags=20%, list=14%, signal=23%
TCGA_GLIOBLASTOMA_COPY_NUMBER_UP	TCGA_GLIOBLASTOMA_COPY_NUMBER_UP		34	0.27214968	0.9656237	0.5077821	1	1	1283	tags=18%, list=11%, signal=20%
YAMASHITA_LIVER_CANCER_WITH_EPCAM_UP	YAMASHITA_LIVER_CANCER_WITH_EPCAM_UP		28	0.30344072	0.96510607	0.5	1	1	3008	tags=39%, list=27%, signal=54%
AIYAR_COBRA1_TARGETS_UP	AIYAR_COBRA1_TARGETS_UP		26	0.35592154	0.9640251	0.49075976	1	1	1218	tags=23%, list=11%, signal=26%
TAVAZOIE_METASTASIS	TAVAZOIE_METASTASIS		49	0.33196524	0.96175784	0.5304878	1	1	2102	tags=31%, list=19%, signal=38%
HELLEBREKERS_SILENCED_DURING_TUMOR_ANGIOGENESIS	HELLEBREKERS_SILENCED_DURING_TUMOR_ANGIOGENESIS		34	0.37651452	0.95852536	0.51039696	1	1	902	tags=29%, list=8%, signal=32%
GOZGIT_ESR1_TARGETS_DN	GOZGIT_ESR1_TARGETS_DN		379	0.2702674	0.9574037	0.5320911	1	1	2100	tags=28%, list=19%, signal=33%
KEGG_STEROID_HORMONE_BIOSYNTHESIS	KEGG_STEROID_HORMONE_BIOSYNTHESIS		24	0.3842937	0.9572369	0.54771787	1	1	2240	tags=29%, list=20%, signal=36%
KEGG_TYPE_II_DIABETES_MELLITUS	KEGG_TYPE_II_DIABETES_MELLITUS		28	0.3200568	0.9571453	0.5335968	1	1	945	tags=18%, list=8%, signal=19%
SATO_SILENCED_BY_DEACETYLATION_IN_PANCREATIC_CANCER	SATO_SILENCED_BY_DEACETYLATION_IN_PANCREATIC_CANCER		28	0.34197626	0.9566907	0.51836735	1	1	2194	tags=36%, list=20%, signal=44%
SPIELMAN_LYMPHOBLAST_EUROPEAN_VS_ASIAN_UP	SPIELMAN_LYMPHOBLAST_EUROPEAN_VS_ASIAN_UP		324	0.19749364	0.9564753	0.49603173	1	1	3605	tags=35%, list=32%, signal=50%
JAZAG_TGFB1_SIGNALING_VIA_SMAD4_UP	JAZAG_TGFB1_SIGNALING_VIA_SMAD4_UP		69	0.25739637	0.9563573	0.5598377	1	1	2497	tags=33%, list=22%, signal=43%
REACTOME_FGFR_LIGAND_BINDING_AND_ACTIVATION	REACTOME_FGFR_LIGAND_BINDING_AND_ACTIVATION		20	0.3721935	0.95628303	0.5261044	1	1	2078	tags=30%, list=19%, signal=37%
FONTAINE_FOLLICULAR_THYROID_ADENOMA_DN	FONTAINE_FOLLICULAR_THYROID_ADENOMA_DN		39	0.33069223	0.9562484	0.5223577	1	1	686	tags=15%, list=6%, signal=16%
ROVERSI_GLIOMA_LOH_REGIONS	ROVERSI_GLIOMA_LOH_REGIONS		28	0.3307063	0.95590955	0.51473475	1	1	2780	tags=39%, list=25%, signal=52%
ZHAN_MULTIPLE_MYELOMA_CD1_VS_CD2_DN	ZHAN_MULTIPLE_MYELOMA_CD1_VS_CD2_DN		23	0.34445456	0.9557962	0.54371	1	1	1009	tags=26%, list=9%, signal=29%
FARMER_BREAST_CANCER_CLUSTER_2	FARMER_BREAST_CANCER_CLUSTER_2		21	0.46098164	0.9555195	0.54545456	1	1	3993	tags=52%, list=36%, signal=81%
NIKOLSKY_BREAST_CANCER_17Q11_Q21_AMPLICON	NIKOLSKY_BREAST_CANCER_17Q11_Q21_AMPLICON		53	0.28536585	0.95524645	0.5105162	1	1	2117	tags=26%, list=19%, signal=32%
WNT_SIGNALING	WNT_SIGNALING		67	0.2971771	0.954796	0.55421686	1	1	2461	tags=31%, list=22%, signal=40%
KAAB_FAILED_HEART_VENTRICLE_DN	KAAB_FAILED_HEART_VENTRICLE_DN		29	0.30437058	0.9534569	0.5073069	1	1	2573	tags=31%, list=23%, signal=40%
LEE_LIVER_CANCER_MYC_UP	LEE_LIVER_CANCER_MYC_UP		45	0.2773753	0.95156175	0.55813956	1	1	690	tags=13%, list=6%, signal=14%
BIOCARTA_EGF_PATHWAY	BIOCARTA_EGF_PATHWAY		20	0.31112388	0.9503251	0.51724136	1	1	1230	tags=15%, list=11%, signal=17%
KEGG_INSULIN_SIGNALING_PATHWAY	KEGG_INSULIN_SIGNALING_PATHWAY		86	0.24665023	0.95010585	0.5502008	1	1	1073	tags=14%, list=10%, signal=15%
STARK_HYPPOCAMPUS_22Q11_DELETION_UP	STARK_HYPPOCAMPUS_22Q11_DELETION_UP		24	0.33388188	0.94841516	0.52929294	1	1	2577	tags=38%, list=23%, signal=49%
NING_CHRONIC_OBSTRUCTIVE_PULMONARY_DISEASE_UP	NING_CHRONIC_OBSTRUCTIVE_PULMONARY_DISEASE_UP		53	0.2717901	0.9480243	0.5	1	1	1838	tags=25%, list=16%, signal=29%
MOOTHA_PGC	MOOTHA_PGC		263	0.20689622	0.9480068	0.51966876	1	1	2557	tags=22%, list=23%, signal=28%
BIOCARTA_MTOR_PATHWAY	BIOCARTA_MTOR_PATHWAY		16	0.30737546	0.9468037	0.510917	1	1	1067	tags=19%, list=10%, signal=21%
SCHLOSSER_MYC_TARGETS_AND_SERUM_RESPONSE_UP	SCHLOSSER_MYC_TARGETS_AND_SERUM_RESPONSE_UP		31	0.28566495	0.9460217	0.5019455	1	1	914	tags=16%, list=8%, signal=18%
YAUCH_HEDGEHOG_SIGNALING_PARACRINE_UP	YAUCH_HEDGEHOG_SIGNALING_PARACRINE_UP		88	0.3216363	0.9454484	0.5540275	1	1	746	tags=14%, list=7%, signal=14%
REN_BOUND_BY_E2F	REN_BOUND_BY_E2F		36	0.3741456	0.9451846	0.5218254	1	1	4323	tags=53%, list=39%, signal=86%
REACTOME_MRNA_3_END_PROCESSING	REACTOME_MRNA_3_END_PROCESSING		22	0.31834155	0.9451438	0.49215686	1	1	3550	tags=41%, list=32%, signal=60%
LEE_LIVER_CANCER_DENA_DN	LEE_LIVER_CANCER_DENA_DN		57	0.3537667	0.94501203	0.5199161	1	1	2351	tags=40%, list=21%, signal=51%
FERREIRA_EWINGS_SARCOMA_UNSTABLE_VS_STABLE_DN	FERREIRA_EWINGS_SARCOMA_UNSTABLE_VS_STABLE_DN		56	0.27001172	0.94464016	0.5269461	1	1	3051	tags=36%, list=27%, signal=49%
GAUSSMANN_MLL_AF4_FUSION_TARGETS_G_DN	GAUSSMANN_MLL_AF4_FUSION_TARGETS_G_DN		18	0.36213428	0.94462144	0.5146443	1	1	822	tags=17%, list=7%, signal=18%
HOFFMANN_LARGE_TO_SMALL_PRE_BII_LYMPHOCYTE_DN	HOFFMANN_LARGE_TO_SMALL_PRE_BII_LYMPHOCYTE_DN		31	0.31568062	0.9443244	0.5234216	1	1	1716	tags=23%, list=15%, signal=27%
DORN_ADENOVIRUS_INFECTION_12HR_DN	DORN_ADENOVIRUS_INFECTION_12HR_DN		21	0.32664436	0.94317704	0.5632411	1	1	1949	tags=24%, list=17%, signal=29%
BOYAULT_LIVER_CANCER_SUBCLASS_G123_UP	BOYAULT_LIVER_CANCER_SUBCLASS_G123_UP		26	0.31948513	0.94306076	0.5335968	1	1	4198	tags=58%, list=37%, signal=92%
SESTO_RESPONSE_TO_UV_C0	SESTO_RESPONSE_TO_UV_C0		80	0.24395907	0.93932045	0.5	1	1	1779	tags=15%, list=16%, signal=18%
CHENG_RESPONSE_TO_NICKEL_ACETATE	CHENG_RESPONSE_TO_NICKEL_ACETATE		16	0.3309063	0.9391901	0.5487078	1	1	3683	tags=50%, list=33%, signal=74%
CREIGHTON_ENDOCRINE_THERAPY_RESISTANCE_3	CREIGHTON_ENDOCRINE_THERAPY_RESISTANCE_3		341	0.23737128	0.9374605	0.56550217	1	1	1495	tags=18%, list=13%, signal=20%
BROWNE_HCMV_INFECTION_8HR_UP	BROWNE_HCMV_INFECTION_8HR_UP		63	0.27438647	0.93722916	0.545082	1	1	1230	tags=17%, list=11%, signal=20%
IVANOVA_HEMATOPOIESIS_STEM_CELL_LONG_TERM	IVANOVA_HEMATOPOIESIS_STEM_CELL_LONG_TERM		65	0.29596764	0.93657464	0.58939093	1	1	2394	tags=34%, list=21%, signal=43%
ZHAN_MULTIPLE_MYELOMA_CD1_DN	ZHAN_MULTIPLE_MYELOMA_CD1_DN		22	0.31993753	0.9358493	0.5467197	1	1	1140	tags=18%, list=10%, signal=20%
NOJIMA_SFRP2_TARGETS_UP	NOJIMA_SFRP2_TARGETS_UP		18	0.35321385	0.93525916	0.5629771	1	1	2866	tags=33%, list=26%, signal=45%
ZHANG_TARGETS_OF_EWSR1_FLI1_FUSION	ZHANG_TARGETS_OF_EWSR1_FLI1_FUSION		57	0.28737238	0.9352041	0.55643564	1	1	1853	tags=25%, list=17%, signal=29%
CONCANNON_APOPTOSIS_BY_EPOXOMICIN_DN	CONCANNON_APOPTOSIS_BY_EPOXOMICIN_DN		100	0.2590113	0.9306051	0.55693585	1	1	2072	tags=24%, list=19%, signal=29%
LE_EGR2_TARGETS_DN	LE_EGR2_TARGETS_DN		84	0.3014214	0.9298315	0.5539112	1	1	1310	tags=21%, list=12%, signal=24%
KOYAMA_SEMA3B_TARGETS_UP	KOYAMA_SEMA3B_TARGETS_UP		122	0.2609245	0.92876804	0.5826613	1	1	2429	tags=29%, list=22%, signal=36%
BROWNE_HCMV_INFECTION_12HR_UP	BROWNE_HCMV_INFECTION_12HR_UP		58	0.26281044	0.9286946	0.57884234	1	1	2660	tags=31%, list=24%, signal=40%
SHEPARD_BMYB_MORPHOLINO_DN	SHEPARD_BMYB_MORPHOLINO_DN		115	0.27551106	0.9282101	0.5555556	1	1	1920	tags=26%, list=17%, signal=31%
MCBRYAN_PUBERTAL_BREAST_6_7WK_DN	MCBRYAN_PUBERTAL_BREAST_6_7WK_DN		62	0.3162952	0.927524	0.58203125	1	1	1218	tags=24%, list=11%, signal=27%
TURASHVILI_BREAST_LOBULAR_CARCINOMA_VS_LOBULAR_NORMAL_DN	TURASHVILI_BREAST_LOBULAR_CARCINOMA_VS_LOBULAR_NORMAL_DN		42	0.40844047	0.9274738	0.555773	1	1	2110	tags=36%, list=19%, signal=44%
KEGG_NON_SMALL_CELL_LUNG_CANCER	KEGG_NON_SMALL_CELL_LUNG_CANCER		29	0.26274776	0.92532694	0.5529661	1	1	1827	tags=14%, list=16%, signal=16%
FLOTHO_PEDIATRIC_ALL_THERAPY_RESPONSE_UP	FLOTHO_PEDIATRIC_ALL_THERAPY_RESPONSE_UP		35	0.25721708	0.92520183	0.5239085	1	1	2421	tags=29%, list=22%, signal=36%
BENPORATH_ES_1	BENPORATH_ES_1		237	0.24437986	0.92449635	0.51527494	1	1	1439	tags=18%, list=13%, signal=20%
KEGG_GLYCEROLIPID_METABOLISM	KEGG_GLYCEROLIPID_METABOLISM		29	0.34210613	0.92348987	0.56567794	1	1	421	tags=10%, list=4%, signal=11%
REACTOME_PURINE_METABOLISM	REACTOME_PURINE_METABOLISM		22	0.28476664	0.92157096	0.5623722	1	1	332	tags=9%, list=3%, signal=9%
YAGI_AML_WITH_11Q23_REARRANGED	YAGI_AML_WITH_11Q23_REARRANGED		231	0.2242307	0.9210395	0.56363636	1	1	1328	tags=13%, list=12%, signal=15%
BIOCARTA_IL2RB_PATHWAY	BIOCARTA_IL2RB_PATHWAY		23	0.30829516	0.92096233	0.54545456	1	1	1230	tags=17%, list=11%, signal=19%
RHODES_UNDIFFERENTIATED_CANCER	RHODES_UNDIFFERENTIATED_CANCER		50	0.3098641	0.9204463	0.519305	1	1	1943	tags=24%, list=17%, signal=29%
NELSON_RESPONSE_TO_ANDROGEN_UP	NELSON_RESPONSE_TO_ANDROGEN_UP		55	0.27520585	0.9194091	0.5986985	1	1	1495	tags=24%, list=13%, signal=27%
WILLIAMS_ESR1_TARGETS_UP	WILLIAMS_ESR1_TARGETS_UP		15	0.3664697	0.9193831	0.5683594	1	1	1920	tags=27%, list=17%, signal=32%
TAKEDA_TARGETS_OF_NUP98_HOXA9_FUSION_3D_DN	TAKEDA_TARGETS_OF_NUP98_HOXA9_FUSION_3D_DN		16	0.430518	0.91888374	0.5854617	1	1	2205	tags=44%, list=20%, signal=54%
KEGG_LYSINE_DEGRADATION	KEGG_LYSINE_DEGRADATION		28	0.32019588	0.9182207	0.56875	1	1	2505	tags=39%, list=22%, signal=50%
ZHAN_MULTIPLE_MYELOMA_CD2_DN	ZHAN_MULTIPLE_MYELOMA_CD2_DN		22	0.30651668	0.9181252	0.56639004	1	1	1731	tags=27%, list=15%, signal=32%
REACTOME_RNA_POLYMERASE_I_PROMOTER_CLEARANCE	REACTOME_RNA_POLYMERASE_I_PROMOTER_CLEARANCE		24	0.2835371	0.9180346	0.5341615	1	1	3171	tags=29%, list=28%, signal=41%
REACTOME_AMINO_ACID_TRANSPORT_ACROSS_THE_PLASMA_MEMBRANE	REACTOME_AMINO_ACID_TRANSPORT_ACROSS_THE_PLASMA_MEMBRANE		23	0.36140826	0.91759926	0.5784946	1	1	786	tags=22%, list=7%, signal=23%
BROWNE_HCMV_INFECTION_24HR_UP	BROWNE_HCMV_INFECTION_24HR_UP		99	0.22695535	0.9159731	0.6129666	1	1	2246	tags=24%, list=20%, signal=30%
TANG_SENESCENCE_TP53_TARGETS_DN	TANG_SENESCENCE_TP53_TARGETS_DN		29	0.3690874	0.9139479	0.56725144	1	1	1098	tags=17%, list=10%, signal=19%
ODONNELL_METASTASIS_DN	ODONNELL_METASTASIS_DN		16	0.34388396	0.9133994	0.5729167	1	1	3642	tags=56%, list=33%, signal=83%
ZHAN_MULTIPLE_MYELOMA_HP_UP	ZHAN_MULTIPLE_MYELOMA_HP_UP		26	0.31637385	0.9122652	0.5645161	1	1	2421	tags=31%, list=22%, signal=39%
DAIRKEE_TERT_TARGETS_UP	DAIRKEE_TERT_TARGETS_UP		212	0.18690103	0.9117825	0.54851484	1	1	2146	tags=18%, list=19%, signal=22%
WOOD_EBV_EBNA1_TARGETS_UP	WOOD_EBV_EBNA1_TARGETS_UP		75	0.23823522	0.91083133	0.5923695	1	1	2847	tags=35%, list=25%, signal=46%
ICHIBA_GRAFT_VERSUS_HOST_DISEASE_D7_DN	ICHIBA_GRAFT_VERSUS_HOST_DISEASE_D7_DN		34	0.31553146	0.91030806	0.5729167	1	1	1672	tags=21%, list=15%, signal=24%
MCCLUNG_DELTA_FOSB_TARGETS_8WK	MCCLUNG_DELTA_FOSB_TARGETS_8WK		33	0.2989521	0.9101215	0.58995813	1	1	1542	tags=27%, list=14%, signal=32%
CAFFAREL_RESPONSE_TO_THC_24HR_5_UP	CAFFAREL_RESPONSE_TO_THC_24HR_5_UP		18	0.2791818	0.91001964	0.5557769	1	1	237	tags=6%, list=2%, signal=6%
PENG_GLUTAMINE_DEPRIVATION_DN	PENG_GLUTAMINE_DEPRIVATION_DN		53	0.22861066	0.90933585	0.5184466	1	1	2789	tags=26%, list=25%, signal=35%
TOOKER_GEMCITABINE_RESISTANCE_UP	TOOKER_GEMCITABINE_RESISTANCE_UP		53	0.2223554	0.90688777	0.5805785	1	1	3452	tags=38%, list=31%, signal=54%
TOOKER_RESPONSE_TO_BEXAROTENE_DN	TOOKER_RESPONSE_TO_BEXAROTENE_DN		53	0.2223554	0.90688777	0.5805785	1	1	3452	tags=38%, list=31%, signal=54%
RICKMAN_METASTASIS_DN	RICKMAN_METASTASIS_DN		160	0.24615422	0.90559775	0.5692308	1	1	1565	tags=20%, list=14%, signal=23%
BECKER_TAMOXIFEN_RESISTANCE_DN	BECKER_TAMOXIFEN_RESISTANCE_DN		30	0.33242804	0.9052986	0.61396307	1	1	474	tags=20%, list=4%, signal=21%
BIOCARTA_RAS_PATHWAY	BIOCARTA_RAS_PATHWAY		17	0.3187722	0.9051478	0.58178055	1	1	1754	tags=18%, list=16%, signal=21%
SATO_SILENCED_BY_METHYLATION_IN_PANCREATIC_CANCER_1	SATO_SILENCED_BY_METHYLATION_IN_PANCREATIC_CANCER_1		249	0.28046992	0.90503705	0.6323232	1	1	2152	tags=29%, list=19%, signal=35%
LI_WILMS_TUMOR_VS_FETAL_KIDNEY_1_DN	LI_WILMS_TUMOR_VS_FETAL_KIDNEY_1_DN		111	0.27310297	0.9050233	0.5442043	0.99827087	1	1943	tags=21%, list=17%, signal=25%
KAYO_CALORIE_RESTRICTION_MUSCLE_UP	KAYO_CALORIE_RESTRICTION_MUSCLE_UP		42	0.31985033	0.90453506	0.5673624	0.9974349	1	2244	tags=29%, list=20%, signal=36%
CASORELLI_ACUTE_PROMYELOCYTIC_LEUKEMIA_DN	CASORELLI_ACUTE_PROMYELOCYTIC_LEUKEMIA_DN		412	0.20634712	0.9031109	0.5531062	0.9989708	1	2510	tags=22%, list=22%, signal=27%
SATO_SILENCED_BY_METHYLATION_IN_PANCREATIC_CANCER_2	SATO_SILENCED_BY_METHYLATION_IN_PANCREATIC_CANCER_2		30	0.34671405	0.9028572	0.5857988	0.99748886	1	675	tags=20%, list=6%, signal=21%
STOSSI_RESPONSE_TO_ESTRADIOL	STOSSI_RESPONSE_TO_ESTRADIOL		26	0.33806813	0.90174055	0.6194332	0.99827594	1	1125	tags=19%, list=10%, signal=21%
BIOCARTA_PDGF_PATHWAY	BIOCARTA_PDGF_PATHWAY		22	0.30324668	0.9017375	0.6016771	0.99616116	1	1230	tags=14%, list=11%, signal=15%
FRIDMAN_IMMORTALIZATION_DN	FRIDMAN_IMMORTALIZATION_DN		21	0.37926278	0.901309	0.5819521	0.9952225	1	929	tags=19%, list=8%, signal=21%
COWLING_MYCN_TARGETS	COWLING_MYCN_TARGETS		26	0.36701438	0.90120095	0.6146436	0.9933319	1	942	tags=23%, list=8%, signal=25%
VALK_AML_WITH_CEBPA	VALK_AML_WITH_CEBPA		24	0.3211498	0.9005056	0.61649483	0.9930141	1	1228	tags=21%, list=11%, signal=23%
LEE_LIVER_CANCER_MYC_TGFA_DN	LEE_LIVER_CANCER_MYC_TGFA_DN		50	0.34390175	0.89993244	0.57731956	0.99242646	1	1141	tags=20%, list=10%, signal=22%
NADERI_BREAST_CANCER_PROGNOSIS_DN	NADERI_BREAST_CANCER_PROGNOSIS_DN		17	0.3760883	0.8998671	0.60119045	0.9904863	1	235	tags=12%, list=2%, signal=12%
OKUMURA_INFLAMMATORY_RESPONSE_LPS	OKUMURA_INFLAMMATORY_RESPONSE_LPS		109	0.24734934	0.8992694	0.6237006	0.9898267	1	1698	tags=21%, list=15%, signal=25%
KONDO_PROSTATE_CANCER_HCP_WITH_H3K27ME3	KONDO_PROSTATE_CANCER_HCP_WITH_H3K27ME3		47	0.29133523	0.89893264	0.62526315	0.98864174	1	2367	tags=32%, list=21%, signal=40%
BENPORATH_ES_2	BENPORATH_ES_2		22	0.32936823	0.8985327	0.6056338	0.9875876	1	1341	tags=23%, list=12%, signal=26%
LIAO_METASTASIS	LIAO_METASTASIS		282	0.21309859	0.8961655	0.6339114	0.9915685	1	2742	tags=28%, list=24%, signal=37%
WANG_PROSTATE_CANCER_ANDROGEN_INDEPENDENT	WANG_PROSTATE_CANCER_ANDROGEN_INDEPENDENT		35	0.26775584	0.895046	0.6124498	0.9924952	1	3192	tags=40%, list=29%, signal=56%
JI_RESPONSE_TO_FSH_UP	JI_RESPONSE_TO_FSH_UP		44	0.29082048	0.8941533	0.60515875	0.9928095	1	1856	tags=27%, list=17%, signal=33%
REACTOME_NEF_MEDIATES_DOWN_MODULATION_OF_CELL_SURFACE_RECEPTORS_BY_RECRUITING_THEM_TO_CLATHRIN_ADAPTERS	REACTOME_NEF_MEDIATES_DOWN_MODULATION_OF_CELL_SURFACE_RECEPTORS_BY_RECRUITING_THEM_TO_CLATHRIN_ADAPTERS		15	0.31794962	0.8926666	0.588694	0.99455214	1	1470	tags=20%, list=13%, signal=23%
ENK_UV_RESPONSE_KERATINOCYTE_UP	ENK_UV_RESPONSE_KERATINOCYTE_UP		379	0.20194206	0.89238	0.62671906	0.9931544	1	2329	tags=20%, list=21%, signal=24%
GAJATE_RESPONSE_TO_TRABECTEDIN_UP	GAJATE_RESPONSE_TO_TRABECTEDIN_UP		35	0.31847054	0.89227504	0.59342915	0.9913722	1	447	tags=14%, list=4%, signal=15%
NIKOLSKY_BREAST_CANCER_16P13_AMPLICON	NIKOLSKY_BREAST_CANCER_16P13_AMPLICON		57	0.24333516	0.8905507	0.5785124	0.9937305	1	2571	tags=28%, list=23%, signal=36%
KEGG_BASAL_CELL_CARCINOMA	KEGG_BASAL_CELL_CARCINOMA		39	0.3300881	0.8902808	0.64621675	0.99240947	1	2461	tags=38%, list=22%, signal=49%
GAL_LEUKEMIC_STEM_CELL_DN	GAL_LEUKEMIC_STEM_CELL_DN		133	0.28705114	0.8892746	0.60818714	0.9928243	1	1920	tags=25%, list=17%, signal=30%
DAVICIONI_TARGETS_OF_PAX_FOXO1_FUSIONS_DN	DAVICIONI_TARGETS_OF_PAX_FOXO1_FUSIONS_DN		38	0.33335054	0.88896376	0.61376673	0.99165446	1	1361	tags=26%, list=12%, signal=30%
WEST_ADRENOCORTICAL_TUMOR_MARKERS_DN	WEST_ADRENOCORTICAL_TUMOR_MARKERS_DN		17	0.4038538	0.8887855	0.5953307	0.99013054	1	621	tags=18%, list=6%, signal=19%
AMIT_SERUM_RESPONSE_240_MCF10A	AMIT_SERUM_RESPONSE_240_MCF10A		42	0.32075524	0.8885318	0.61087865	0.98873067	1	825	tags=24%, list=7%, signal=26%
UDAYAKUMAR_MED1_TARGETS_UP	UDAYAKUMAR_MED1_TARGETS_UP		75	0.24188113	0.8865295	0.58709675	0.9918574	1	2248	tags=24%, list=20%, signal=30%
KEGG_OXIDATIVE_PHOSPHORYLATION	KEGG_OXIDATIVE_PHOSPHORYLATION		89	0.22314592	0.8862488	0.57473683	0.9905346	1	144	tags=3%, list=1%, signal=3%
BIOCARTA_GH_PATHWAY	BIOCARTA_GH_PATHWAY		19	0.3050149	0.8857549	0.6034115	0.98975056	1	1230	tags=16%, list=11%, signal=18%
YAO_TEMPORAL_RESPONSE_TO_PROGESTERONE_CLUSTER_15	YAO_TEMPORAL_RESPONSE_TO_PROGESTERONE_CLUSTER_15		29	0.32314315	0.88529426	0.62027836	0.988833	1	1917	tags=34%, list=17%, signal=41%
BIOCARTA_DEATH_PATHWAY	BIOCARTA_DEATH_PATHWAY		21	0.29543978	0.8851742	0.6112266	0.9871336	1	2553	tags=29%, list=23%, signal=37%
CHIBA_RESPONSE_TO_TSA	CHIBA_RESPONSE_TO_TSA		31	0.25233433	0.88342535	0.5925926	0.98963314	1	422	tags=10%, list=4%, signal=10%
KEGG_PROPANOATE_METABOLISM	KEGG_PROPANOATE_METABOLISM		25	0.34327695	0.8830976	0.5826087	0.9884261	1	2734	tags=40%, list=24%, signal=53%
LASTOWSKA_NEUROBLASTOMA_COPY_NUMBER_UP	LASTOWSKA_NEUROBLASTOMA_COPY_NUMBER_UP		111	0.22259672	0.88306457	0.56312627	0.9865143	1	3496	tags=36%, list=31%, signal=52%
FERREIRA_EWINGS_SARCOMA_UNSTABLE_VS_STABLE_UP	FERREIRA_EWINGS_SARCOMA_UNSTABLE_VS_STABLE_UP		74	0.27955642	0.88256633	0.5633528	0.98584306	1	2099	tags=22%, list=19%, signal=26%
OHM_METHYLATED_IN_ADULT_CANCERS	OHM_METHYLATED_IN_ADULT_CANCERS		17	0.33746052	0.88242275	0.61494255	0.9841883	1	2018	tags=35%, list=18%, signal=43%
KEGG_TGF_BETA_SIGNALING_PATHWAY	KEGG_TGF_BETA_SIGNALING_PATHWAY		51	0.27779973	0.88183326	0.6386719	0.9837479	1	989	tags=18%, list=9%, signal=19%
ZHONG_RESPONSE_TO_AZACITIDINE_AND_TSA_DN	ZHONG_RESPONSE_TO_AZACITIDINE_AND_TSA_DN		32	0.26805723	0.8813051	0.5887265	0.98311013	1	1273	tags=13%, list=11%, signal=14%
ZHOU_INFLAMMATORY_RESPONSE_LPS_UP	ZHOU_INFLAMMATORY_RESPONSE_LPS_UP		197	0.25651234	0.878698	0.65784115	0.9876949	1	1797	tags=21%, list=16%, signal=24%
KUNINGER_IGF1_VS_PDGFB_TARGETS_UP	KUNINGER_IGF1_VS_PDGFB_TARGETS_UP		32	0.4234021	0.87869614	0.5846774	0.9857447	1	1051	tags=31%, list=9%, signal=34%
VALK_AML_CLUSTER_5	VALK_AML_CLUSTER_5		16	0.38631934	0.8777466	0.61178863	0.9862039	1	1425	tags=31%, list=13%, signal=36%
CHIANG_LIVER_CANCER_SUBCLASS_PROLIFERATION_DN	CHIANG_LIVER_CANCER_SUBCLASS_PROLIFERATION_DN		103	0.29398578	0.87720346	0.6122449	0.985714	1	1449	tags=23%, list=13%, signal=27%
SLEBOS_HEAD_AND_NECK_CANCER_WITH_HPV_UP	SLEBOS_HEAD_AND_NECK_CANCER_WITH_HPV_UP		41	0.28078246	0.87523925	0.6008316	0.98863924	1	2018	tags=22%, list=18%, signal=27%
KEGG_PYRIMIDINE_METABOLISM	KEGG_PYRIMIDINE_METABOLISM		68	0.24010211	0.8752003	0.5922131	0.98679334	1	2314	tags=25%, list=21%, signal=31%
BIOCARTA_TOLL_PATHWAY	BIOCARTA_TOLL_PATHWAY		21	0.29782102	0.8748337	0.61440676	0.98583615	1	636	tags=10%, list=6%, signal=10%
KEGG_VASOPRESSIN_REGULATED_WATER_REABSORPTION	KEGG_VASOPRESSIN_REGULATED_WATER_REABSORPTION		32	0.26588202	0.8747323	0.6078838	0.98416317	1	2887	tags=38%, list=26%, signal=50%
KLEIN_PRIMARY_EFFUSION_LYMPHOMA_UP	KLEIN_PRIMARY_EFFUSION_LYMPHOMA_UP		39	0.27880538	0.87466925	0.6585366	0.98240614	1	1743	tags=23%, list=16%, signal=27%
REACTOME_TRAFFICKING_OF_AMPA_RECEPTORS	REACTOME_TRAFFICKING_OF_AMPA_RECEPTORS		20	0.3232562	0.8742452	0.6440329	0.98149216	1	1722	tags=30%, list=15%, signal=35%
KEGG_O_GLYCAN_BIOSYNTHESIS	KEGG_O_GLYCAN_BIOSYNTHESIS		17	0.32990322	0.87413377	0.6436059	0.97986495	1	2625	tags=29%, list=23%, signal=38%
KEGG_PATHWAYS_IN_CANCER	KEGG_PATHWAYS_IN_CANCER		208	0.2236381	0.87315226	0.6816406	0.98042315	1	2574	tags=26%, list=23%, signal=33%
PENG_RAPAMYCIN_RESPONSE_DN	PENG_RAPAMYCIN_RESPONSE_DN		51	0.2270563	0.8718991	0.5874263	0.98161805	1	2033	tags=20%, list=18%, signal=24%
KEGG_OLFACTORY_TRANSDUCTION	KEGG_OLFACTORY_TRANSDUCTION		17	0.34218815	0.8716111	0.6486486	0.9804295	1	154	tags=12%, list=1%, signal=12%
REACTOME_STRIATED_MUSCLE_CONTRACTION	REACTOME_STRIATED_MUSCLE_CONTRACTION		22	0.4563729	0.8715177	0.6300813	0.9787482	1	733	tags=32%, list=7%, signal=34%
REACTOME_LYSOSOME_VESICLE_BIOGENESIS	REACTOME_LYSOSOME_VESICLE_BIOGENESIS		16	0.27304354	0.8698128	0.5838641	0.98098534	1	256	tags=6%, list=2%, signal=6%
LOPES_METHYLATED_IN_COLON_CANCER_DN	LOPES_METHYLATED_IN_COLON_CANCER_DN		17	0.31672153	0.8690975	0.617357	0.9808642	1	2018	tags=29%, list=18%, signal=36%
HOUSTIS_ROS	HOUSTIS_ROS		26	0.2816585	0.8688826	0.59713703	0.9794737	1	1429	tags=15%, list=13%, signal=18%
ST_WNT_BETA_CATENIN_PATHWAY	ST_WNT_BETA_CATENIN_PATHWAY		24	0.33522385	0.86731744	0.64143425	0.98144007	1	575	tags=13%, list=5%, signal=13%
DANG_MYC_TARGETS_UP	DANG_MYC_TARGETS_UP		87	0.21992095	0.8664463	0.6080808	0.9816567	1	3711	tags=37%, list=33%, signal=55%
ZHOU_INFLAMMATORY_RESPONSE_LIVE_DN	ZHOU_INFLAMMATORY_RESPONSE_LIVE_DN		165	0.2143985	0.86641735	0.67025864	0.9798396	1	3210	tags=35%, list=29%, signal=48%
ZHOU_INFLAMMATORY_RESPONSE_LPS_DN	ZHOU_INFLAMMATORY_RESPONSE_LPS_DN		165	0.2143985	0.86641735	0.67025864	0.9779697	1	3210	tags=35%, list=29%, signal=48%
HADDAD_T_LYMPHOCYTE_AND_NK_PROGENITOR_DN	HADDAD_T_LYMPHOCYTE_AND_NK_PROGENITOR_DN		47	0.33730942	0.8661566	0.6417004	0.9767563	1	776	tags=17%, list=7%, signal=18%
WANG_ESOPHAGUS_CANCER_VS_NORMAL_UP	WANG_ESOPHAGUS_CANCER_VS_NORMAL_UP		82	0.28329337	0.86520374	0.61346155	0.9773418	1	1135	tags=18%, list=10%, signal=20%
BROWNE_HCMV_INFECTION_30MIN_DN	BROWNE_HCMV_INFECTION_30MIN_DN		60	0.27451247	0.86437756	0.6699801	0.97749156	1	3311	tags=38%, list=30%, signal=54%
REACTOME_NCAM1_INTERACTIONS	REACTOME_NCAM1_INTERACTIONS		34	0.3605695	0.8622103	0.6459144	0.9808112	1	2223	tags=38%, list=20%, signal=48%
REACTOME_SYNTHESIS_OF_BILE_ACIDS_AND_BILE_SALTS	REACTOME_SYNTHESIS_OF_BILE_ACIDS_AND_BILE_SALTS		18	0.35186002	0.86185133	0.65495867	0.9798485	1	2894	tags=33%, list=26%, signal=45%
JIANG_TIP30_TARGETS_DN	JIANG_TIP30_TARGETS_DN		18	0.28712687	0.8618311	0.61403507	0.978052	1	2078	tags=33%, list=19%, signal=41%
MASSARWEH_TAMOXIFEN_RESISTANCE_DN	MASSARWEH_TAMOXIFEN_RESISTANCE_DN		122	0.24114202	0.8605437	0.7267442	0.9793323	1	1555	tags=20%, list=14%, signal=24%
HELLER_HDAC_TARGETS_SILENCED_BY_METHYLATION_DN	HELLER_HDAC_TARGETS_SILENCED_BY_METHYLATION_DN		158	0.23380664	0.8600255	0.6987952	0.9787794	1	1051	tags=14%, list=9%, signal=15%
LY_AGING_OLD_DN	LY_AGING_OLD_DN		31	0.32807675	0.85991305	0.59099805	0.9772438	1	3898	tags=52%, list=35%, signal=79%
ODONNELL_TFRC_TARGETS_DN	ODONNELL_TFRC_TARGETS_DN		63	0.30968773	0.8592591	0.584	0.9769988	1	3424	tags=38%, list=31%, signal=55%
STEIN_ESRRA_TARGETS_RESPONSIVE_TO_ESTROGEN_DN	STEIN_ESRRA_TARGETS_RESPONSIVE_TO_ESTROGEN_DN		24	0.3280476	0.8590124	0.61723447	0.97571135	1	280	tags=13%, list=3%, signal=13%
CHEN_LVAD_SUPPORT_OF_FAILING_HEART_DN	CHEN_LVAD_SUPPORT_OF_FAILING_HEART_DN		33	0.33062947	0.85884875	0.66101694	0.9742633	1	222	tags=9%, list=2%, signal=9%
REACTOME_NEUROTRANSMITTER_RELEASE_CYCLE	REACTOME_NEUROTRANSMITTER_RELEASE_CYCLE		18	0.33747116	0.8579933	0.6494845	0.9745886	1	1459	tags=22%, list=13%, signal=26%
KAUFFMANN_MELANOMA_RELAPSE_UP	KAUFFMANN_MELANOMA_RELAPSE_UP		44	0.3255652	0.8574168	0.5646123	0.9742309	1	2652	tags=25%, list=24%, signal=33%
TURASHVILI_BREAST_LOBULAR_CARCINOMA_VS_DUCTAL_NORMAL_UP	TURASHVILI_BREAST_LOBULAR_CARCINOMA_VS_DUCTAL_NORMAL_UP		37	0.3929178	0.85723495	0.61811024	0.97287726	1	2110	tags=38%, list=19%, signal=46%
KAN_RESPONSE_TO_ARSENIC_TRIOXIDE	KAN_RESPONSE_TO_ARSENIC_TRIOXIDE		70	0.2762842	0.8570394	0.7351779	0.97151554	1	1387	tags=24%, list=12%, signal=28%
ACEVEDO_LIVER_CANCER_WITH_H3K9ME3_DN	ACEVEDO_LIVER_CANCER_WITH_H3K9ME3_DN		36	0.2815142	0.8560855	0.69246864	0.9720166	1	1679	tags=28%, list=15%, signal=33%
NADERI_BREAST_CANCER_PROGNOSIS_UP	NADERI_BREAST_CANCER_PROGNOSIS_UP		26	0.3417058	0.85597754	0.5890411	0.97046375	1	1733	tags=23%, list=15%, signal=27%
REACTOME_METABOLISM_OF_LIPIDS_AND_LIPOPROTEINS	REACTOME_METABOLISM_OF_LIPIDS_AND_LIPOPROTEINS		154	0.23587605	0.8556967	0.6831683	0.9693492	1	1048	tags=12%, list=9%, signal=13%
BERTUCCI_INVASIVE_CARCINOMA_DUCTAL_VS_LOBULAR_DN	BERTUCCI_INVASIVE_CARCINOMA_DUCTAL_VS_LOBULAR_DN		32	0.38244662	0.8549674	0.6390532	0.96928656	1	942	tags=25%, list=8%, signal=27%
KEGG_RNA_POLYMERASE	KEGG_RNA_POLYMERASE		20	0.28711712	0.8544373	0.5905512	0.9686669	1	3683	tags=45%, list=33%, signal=67%
SHEPARD_CRUSH_AND_BURN_MUTANT_DN	SHEPARD_CRUSH_AND_BURN_MUTANT_DN		100	0.25656977	0.8541398	0.64880955	0.9675604	1	2546	tags=29%, list=23%, signal=37%
DAIRKEE_CANCER_PRONE_RESPONSE_BPA_E2	DAIRKEE_CANCER_PRONE_RESPONSE_BPA_E2		82	0.23625572	0.8522227	0.64718163	0.9703829	1	711	tags=11%, list=6%, signal=12%
BIOCARTA_IL1R_PATHWAY	BIOCARTA_IL1R_PATHWAY		18	0.28554434	0.8515158	0.6666667	0.9702352	1	902	tags=11%, list=8%, signal=12%
BIOCARTA_IGF1_PATHWAY	BIOCARTA_IGF1_PATHWAY		15	0.2941118	0.8512119	0.63561076	0.96917003	1	159	tags=7%, list=1%, signal=7%
KEGG_FC_EPSILON_RI_SIGNALING_PATHWAY	KEGG_FC_EPSILON_RI_SIGNALING_PATHWAY		56	0.25647312	0.8507764	0.6673387	0.9683942	1	1727	tags=16%, list=15%, signal=19%
SMID_BREAST_CANCER_LUMINAL_A_UP	SMID_BREAST_CANCER_LUMINAL_A_UP		52	0.35426825	0.84876925	0.6229839	0.97136974	1	1125	tags=25%, list=10%, signal=28%
REACTOME_IRS_RELATED_EVENTS	REACTOME_IRS_RELATED_EVENTS		52	0.22698374	0.8487241	0.6858316	0.96972394	1	1797	tags=17%, list=16%, signal=21%
ROVERSI_GLIOMA_COPY_NUMBER_UP	ROVERSI_GLIOMA_COPY_NUMBER_UP		60	0.25871494	0.8473651	0.68292683	0.97128284	1	1902	tags=23%, list=17%, signal=28%
BOYLAN_MULTIPLE_MYELOMA_PCA1_UP	BOYLAN_MULTIPLE_MYELOMA_PCA1_UP		78	0.33068654	0.8460918	0.6526104	0.9724803	1	1070	tags=21%, list=10%, signal=23%
PRAMOONJAGO_SOX4_TARGETS_DN	PRAMOONJAGO_SOX4_TARGETS_DN		31	0.2682578	0.8454172	0.6431373	0.97231305	1	2504	tags=29%, list=22%, signal=37%
LINDGREN_BLADDER_CANCER_CLUSTER_3_DN	LINDGREN_BLADDER_CANCER_CLUSTER_3_DN		125	0.21097659	0.84445477	0.71252567	0.97282505	1	2764	tags=31%, list=25%, signal=41%
NEWMAN_ERCC6_TARGETS_UP	NEWMAN_ERCC6_TARGETS_UP		15	0.34964472	0.84394073	0.67404425	0.97230995	1	1311	tags=27%, list=12%, signal=30%
ROME_INSULIN_TARGETS_IN_MUSCLE_DN	ROME_INSULIN_TARGETS_IN_MUSCLE_DN		27	0.29030627	0.84341675	0.6864245	0.9717345	1	1335	tags=22%, list=12%, signal=25%
BENPORATH_MYC_TARGETS_WITH_EBOX	BENPORATH_MYC_TARGETS_WITH_EBOX		151	0.18388137	0.8431516	0.6993737	0.9705676	1	3778	tags=38%, list=34%, signal=56%
REACTOME_SIGNALLING_TO_RAS	REACTOME_SIGNALLING_TO_RAS		18	0.27584127	0.8419353	0.625	0.97165674	1	2002	tags=22%, list=18%, signal=27%
CHNG_MULTIPLE_MYELOMA_HYPERPLOID_DN	CHNG_MULTIPLE_MYELOMA_HYPERPLOID_DN		24	0.23993437	0.8419314	0.6344538	0.9699348	1	51	tags=4%, list=0%, signal=4%
LIANG_HEMATOPOIESIS_STEM_CELL_NUMBER_LARGE_VS_TINY_UP	LIANG_HEMATOPOIESIS_STEM_CELL_NUMBER_LARGE_VS_TINY_UP		36	0.28142318	0.84143764	0.6633267	0.96925795	1	324	tags=8%, list=3%, signal=9%
VERRECCHIA_EARLY_RESPONSE_TO_TGFB1	VERRECCHIA_EARLY_RESPONSE_TO_TGFB1		39	0.3244211	0.84049875	0.6368821	0.9697548	1	2341	tags=31%, list=21%, signal=39%
PUJANA_BREAST_CANCER_LIT_INT_NETWORK	PUJANA_BREAST_CANCER_LIT_INT_NETWORK		64	0.2532361	0.84039897	0.59561753	0.96825826	1	2746	tags=25%, list=25%, signal=33%
RICKMAN_TUMOR_DIFFERENTIATED_MODERATELY_VS_POORLY_UP	RICKMAN_TUMOR_DIFFERENTIATED_MODERATELY_VS_POORLY_UP		20	0.30640438	0.84034216	0.63179076	0.9666719	1	1472	tags=20%, list=13%, signal=23%
RICKMAN_TUMOR_DIFFERENTIATED_MODERATELY_VS_POORLY_DN	RICKMAN_TUMOR_DIFFERENTIATED_MODERATELY_VS_POORLY_DN		20	0.30640438	0.84034216	0.63179076	0.964964	1	1472	tags=20%, list=13%, signal=23%
KEGG_PROXIMAL_TUBULE_BICARBONATE_RECLAMATION	KEGG_PROXIMAL_TUBULE_BICARBONATE_RECLAMATION		16	0.33209515	0.838867	0.6803279	0.96660864	1	688	tags=13%, list=6%, signal=13%
CHENG_IMPRINTED_BY_ESTRADIOL	CHENG_IMPRINTED_BY_ESTRADIOL		54	0.24536014	0.8380035	0.7076613	0.96688455	1	2402	tags=26%, list=21%, signal=33%
EBAUER_TARGETS_OF_PAX3_FOXO1_FUSION_UP	EBAUER_TARGETS_OF_PAX3_FOXO1_FUSION_UP		124	0.29226157	0.8370838	0.689243	0.96735865	1	1872	tags=30%, list=17%, signal=35%
SENESE_HDAC3_TARGETS_DN	SENESE_HDAC3_TARGETS_DN		256	0.20682932	0.8368236	0.753876	0.9662717	1	2049	tags=21%, list=18%, signal=25%
LUI_TARGETS_OF_PAX8_PPARG_FUSION	LUI_TARGETS_OF_PAX8_PPARG_FUSION		23	0.26259395	0.83576083	0.6227545	0.96699804	1	3123	tags=26%, list=28%, signal=36%
ZHU_CMV_24_HR_UP	ZHU_CMV_24_HR_UP		28	0.27439743	0.83497524	0.6916836	0.96726686	1	172	tags=7%, list=2%, signal=7%
CHAUHAN_RESPONSE_TO_METHOXYESTRADIOL_UP	CHAUHAN_RESPONSE_TO_METHOXYESTRADIOL_UP		31	0.23402657	0.83491075	0.6425781	0.96575296	1	789	tags=10%, list=7%, signal=10%
WU_CELL_MIGRATION	WU_CELL_MIGRATION		120	0.2896879	0.8335021	0.7029703	0.96720064	1	1643	tags=28%, list=15%, signal=33%
TAKEDA_TARGETS_OF_NUP98_HOXA9_FUSION_10D_DN	TAKEDA_TARGETS_OF_NUP98_HOXA9_FUSION_10D_DN		81	0.30330387	0.83296275	0.68875504	0.9666688	1	1035	tags=19%, list=9%, signal=20%
NEWMAN_ERCC6_TARGETS_DN	NEWMAN_ERCC6_TARGETS_DN		20	0.35402203	0.8316047	0.6673307	0.96802974	1	1288	tags=30%, list=12%, signal=34%
VANTVEER_BREAST_CANCER_BRCA1_UP	VANTVEER_BREAST_CANCER_BRCA1_UP		18	0.26443404	0.83055115	0.67248064	0.9688182	1	604	tags=11%, list=5%, signal=12%
RASHI_RESPONSE_TO_IONIZING_RADIATION_5	RASHI_RESPONSE_TO_IONIZING_RADIATION_5		106	0.21980123	0.8301437	0.7647059	0.9679734	1	2409	tags=27%, list=22%, signal=35%
MOREAUX_MULTIPLE_MYELOMA_BY_TACI_UP	MOREAUX_MULTIPLE_MYELOMA_BY_TACI_UP		213	0.22827077	0.8299862	0.7729084	0.9666256	1	1876	tags=21%, list=17%, signal=24%
DOUGLAS_BMI1_TARGETS_UP	DOUGLAS_BMI1_TARGETS_UP		331	0.2097746	0.8283272	0.7324478	0.96882117	1	2132	tags=22%, list=19%, signal=26%
KIM_MYC_AMPLIFICATION_TARGETS_UP	KIM_MYC_AMPLIFICATION_TARGETS_UP		106	0.2046344	0.82825714	0.7574468	0.9673309	1	1943	tags=17%, list=17%, signal=20%
KEGG_ACUTE_MYELOID_LEUKEMIA	KEGG_ACUTE_MYELOID_LEUKEMIA		36	0.23279205	0.8277615	0.68688846	0.9668239	1	2461	tags=19%, list=22%, signal=25%
HOQUE_METHYLATED_IN_CANCER	HOQUE_METHYLATED_IN_CANCER		37	0.29612923	0.8276623	0.68703705	0.9653945	1	1666	tags=27%, list=15%, signal=32%
SIG_INSULIN_RECEPTOR_PATHWAY_IN_CARDIAC_MYOCYTES	SIG_INSULIN_RECEPTOR_PATHWAY_IN_CARDIAC_MYOCYTES		35	0.23906644	0.82746696	0.69957983	0.96417964	1	1704	tags=14%, list=15%, signal=17%
BIOCARTA_CDC42RAC_PATHWAY	BIOCARTA_CDC42RAC_PATHWAY		15	0.33572674	0.82640773	0.6624738	0.9647323	1	1318	tags=20%, list=12%, signal=23%
KEGG_PYRUVATE_METABOLISM	KEGG_PYRUVATE_METABOLISM		29	0.27769953	0.8260127	0.6751055	0.96391296	1	2913	tags=31%, list=26%, signal=42%
FRASOR_RESPONSE_TO_SERM_OR_FULVESTRANT_DN	FRASOR_RESPONSE_TO_SERM_OR_FULVESTRANT_DN		35	0.32872102	0.82281643	0.6063618	0.9695432	1	4145	tags=51%, list=37%, signal=81%
LEE_RECENT_THYMIC_EMIGRANT	LEE_RECENT_THYMIC_EMIGRANT		65	0.23258908	0.8227952	0.75154006	0.9679307	1	1818	tags=22%, list=16%, signal=26%
MARTINEZ_TP53_TARGETS_UP	MARTINEZ_TP53_TARGETS_UP		467	0.22758813	0.8224509	0.73814434	0.967035	1	2056	tags=22%, list=18%, signal=26%
KEGG_PURINE_METABOLISM	KEGG_PURINE_METABOLISM		110	0.19772558	0.8219653	0.7177419	0.96646565	1	2314	tags=22%, list=21%, signal=27%
GAUSSMANN_MLL_AF4_FUSION_TARGETS_F_UP	GAUSSMANN_MLL_AF4_FUSION_TARGETS_F_UP		105	0.29165438	0.8219411	0.69153225	0.96490383	1	1140	tags=20%, list=10%, signal=22%
TURASHVILI_BREAST_DUCTAL_CARCINOMA_VS_LOBULAR_NORMAL_DN	TURASHVILI_BREAST_DUCTAL_CARCINOMA_VS_LOBULAR_NORMAL_DN		32	0.32459444	0.8219086	0.7159533	0.96333426	1	447	tags=13%, list=4%, signal=13%
FERNANDEZ_BOUND_BY_MYC	FERNANDEZ_BOUND_BY_MYC		125	0.18974544	0.82090074	0.77002054	0.9639265	1	2716	tags=25%, list=24%, signal=32%
BASAKI_YBX1_TARGETS_DN	BASAKI_YBX1_TARGETS_DN		184	0.23046868	0.81998825	0.75782883	0.96431583	1	2411	tags=27%, list=22%, signal=34%
YAO_TEMPORAL_RESPONSE_TO_PROGESTERONE_CLUSTER_10	YAO_TEMPORAL_RESPONSE_TO_PROGESTERONE_CLUSTER_10		52	0.20782515	0.81811786	0.6257928	0.9667406	1	602	tags=6%, list=5%, signal=6%
LI_WILMS_TUMOR	LI_WILMS_TUMOR		20	0.334501	0.81803536	0.7326733	0.9653182	1	1111	tags=20%, list=10%, signal=22%
BARRIER_CANCER_RELAPSE_NORMAL_SAMPLE_DN	BARRIER_CANCER_RELAPSE_NORMAL_SAMPLE_DN		15	0.27029538	0.81559926	0.68346775	0.9690487	1	4382	tags=53%, list=39%, signal=88%
RODWELL_AGING_KIDNEY_NO_BLOOD_UP	RODWELL_AGING_KIDNEY_NO_BLOOD_UP		104	0.2905303	0.8150595	0.67843866	0.9686004	1	1891	tags=25%, list=17%, signal=30%
SABATES_COLORECTAL_ADENOMA_DN	SABATES_COLORECTAL_ADENOMA_DN		154	0.29285732	0.81472045	0.7659138	0.9677405	1	935	tags=18%, list=8%, signal=19%
SHIPP_DLBCL_CURED_VS_FATAL_DN	SHIPP_DLBCL_CURED_VS_FATAL_DN		26	0.25713575	0.813611	0.72529644	0.96864307	1	2292	tags=35%, list=20%, signal=43%
REACTOME_METABOLISM_OF_CARBOHYDRATES	REACTOME_METABOLISM_OF_CARBOHYDRATES		80	0.22355969	0.8127824	0.7321063	0.9688738	1	2919	tags=30%, list=26%, signal=40%
HOOI_ST7_TARGETS_DN	HOOI_ST7_TARGETS_DN		51	0.2647007	0.8125631	0.778	0.9677245	1	1430	tags=20%, list=13%, signal=22%
BILBAN_B_CLL_LPL_UP	BILBAN_B_CLL_LPL_UP		30	0.2656245	0.81089723	0.7330595	0.9696472	1	1624	tags=20%, list=15%, signal=23%
BASSO_CD40_SIGNALING_DN	BASSO_CD40_SIGNALING_DN		40	0.29899758	0.8103608	0.742915	0.969131	1	1027	tags=20%, list=9%, signal=22%
DUNNE_TARGETS_OF_AML1_MTG8_FUSION_UP	DUNNE_TARGETS_OF_AML1_MTG8_FUSION_UP		32	0.32149288	0.8096321	0.69166666	0.96913034	1	474	tags=13%, list=4%, signal=13%
LIAO_HAVE_SOX4_BINDING_SITES	LIAO_HAVE_SOX4_BINDING_SITES		24	0.29009974	0.80845964	0.80543935	0.97003436	1	2739	tags=42%, list=24%, signal=55%
REACTOME_METABOLISM_OF_PROTEINS	REACTOME_METABOLISM_OF_PROTEINS		128	0.18047908	0.80792326	0.687251	0.9695575	1	4190	tags=47%, list=37%, signal=74%
BIOCARTA_ATRBRCA_PATHWAY	BIOCARTA_ATRBRCA_PATHWAY		15	0.3224535	0.80625784	0.6653543	0.9715601	1	1642	tags=20%, list=15%, signal=23%
DAIRKEE_CANCER_PRONE_RESPONSE_E2	DAIRKEE_CANCER_PRONE_RESPONSE_E2		18	0.3387742	0.805569	0.72871286	0.9714934	1	1072	tags=28%, list=10%, signal=31%
BENPORATH_PRC2_TARGETS	BENPORATH_PRC2_TARGETS		355	0.2595331	0.8049219	0.7613412	0.9712839	1	2125	tags=24%, list=19%, signal=29%
WHITEFORD_PEDIATRIC_CANCER_MARKERS	WHITEFORD_PEDIATRIC_CANCER_MARKERS		66	0.29280326	0.8038166	0.62	0.9721472	1	3890	tags=44%, list=35%, signal=67%
SCHLOSSER_SERUM_RESPONSE_UP	SCHLOSSER_SERUM_RESPONSE_UP		77	0.20459451	0.8024762	0.76086956	0.97336584	1	1486	tags=14%, list=13%, signal=16%
CROMER_TUMORIGENESIS_UP	CROMER_TUMORIGENESIS_UP		30	0.3622925	0.8016294	0.6780303	0.97359294	1	1548	tags=30%, list=14%, signal=35%
HOFFMANN_LARGE_TO_SMALL_PRE_BII_LYMPHOCYTE_UP	HOFFMANN_LARGE_TO_SMALL_PRE_BII_LYMPHOCYTE_UP		70	0.2980091	0.801324	0.64979756	0.97263366	1	3342	tags=39%, list=30%, signal=55%
BIOCARTA_PAR1_PATHWAY	BIOCARTA_PAR1_PATHWAY		23	0.2632611	0.80079746	0.7672956	0.9721599	1	915	tags=13%, list=8%, signal=14%
LIU_SOX4_TARGETS_DN	LIU_SOX4_TARGETS_DN		187	0.17408405	0.80079144	0.72978723	0.9705931	1	2972	tags=26%, list=27%, signal=35%
REACTOME_SYNTHESIS_AND_INTERCONVERSION_OF_NUCLEOTIDE_DI_AND_TRIPHOSPHATES	REACTOME_SYNTHESIS_AND_INTERCONVERSION_OF_NUCLEOTIDE_DI_AND_TRIPHOSPHATES		15	0.2850503	0.8000176	0.7285156	0.9707018	1	1943	tags=27%, list=17%, signal=32%
LEE_TARGETS_OF_PTCH1_AND_SUFU_UP	LEE_TARGETS_OF_PTCH1_AND_SUFU_UP		65	0.27766085	0.8000172	0.7638889	0.9691332	1	2577	tags=38%, list=23%, signal=50%
SATO_SILENCED_EPIGENETICALLY_IN_PANCREATIC_CANCER	SATO_SILENCED_EPIGENETICALLY_IN_PANCREATIC_CANCER		27	0.3025346	0.7995337	0.7964775	0.968647	1	1125	tags=19%, list=10%, signal=21%
LIANG_HEMATOPOIESIS_STEM_CELL_NUMBER_SMALL_VS_HUGE_UP	LIANG_HEMATOPOIESIS_STEM_CELL_NUMBER_SMALL_VS_HUGE_UP		27	0.26169908	0.7980085	0.7468085	0.9703518	1	1727	tags=22%, list=15%, signal=26%
BIOCARTA_VEGF_PATHWAY	BIOCARTA_VEGF_PATHWAY		17	0.28055122	0.797566	0.7017167	0.96976376	1	676	tags=12%, list=6%, signal=13%
FURUKAWA_DUSP6_TARGETS_PCI35_DN	FURUKAWA_DUSP6_TARGETS_PCI35_DN		41	0.30178875	0.79724216	0.655706	0.9688934	1	3700	tags=49%, list=33%, signal=73%
CROMER_METASTASIS_DN	CROMER_METASTASIS_DN		43	0.2549629	0.7968487	0.7014315	0.9681845	1	2127	tags=26%, list=19%, signal=31%
BARRIER_CANCER_RELAPSE_NORMAL_SAMPLE_UP	BARRIER_CANCER_RELAPSE_NORMAL_SAMPLE_UP		21	0.2988681	0.79639816	0.7302231	0.96757096	1	2360	tags=29%, list=21%, signal=36%
TONKS_TARGETS_OF_RUNX1_RUNX1T1_FUSION_HSC_DN	TONKS_TARGETS_OF_RUNX1_RUNX1T1_FUSION_HSC_DN		121	0.27773714	0.7947093	0.7210626	0.96954054	1	1062	tags=17%, list=9%, signal=18%
CHIANG_LIVER_CANCER_SUBCLASS_PROLIFERATION_UP	CHIANG_LIVER_CANCER_SUBCLASS_PROLIFERATION_UP		90	0.26309288	0.7936837	0.6455939	0.97019243	1	2676	tags=32%, list=24%, signal=42%
KEGG_PROSTATE_CANCER	KEGG_PROSTATE_CANCER		50	0.21460876	0.7935256	0.7759674	0.9690058	1	2461	tags=24%, list=22%, signal=31%
KEGG_BASE_EXCISION_REPAIR	KEGG_BASE_EXCISION_REPAIR		21	0.27432773	0.7927614	0.66477275	0.968974	1	3869	tags=52%, list=35%, signal=80%
SOTIRIOU_BREAST_CANCER_GRADE_1_VS_3_DN	SOTIRIOU_BREAST_CANCER_GRADE_1_VS_3_DN		27	0.26579902	0.79252654	0.7341513	0.96795243	1	1754	tags=22%, list=16%, signal=26%
POMEROY_MEDULLOBLASTOMA_PROGNOSIS_DN	POMEROY_MEDULLOBLASTOMA_PROGNOSIS_DN		30	0.23886918	0.79193115	0.7450199	0.9676832	1	3615	tags=40%, list=32%, signal=59%
SCHEIDEREIT_IKK_INTERACTING_PROTEINS	SCHEIDEREIT_IKK_INTERACTING_PROTEINS		15	0.29597574	0.79122454	0.70408165	0.96767277	1	996	tags=20%, list=9%, signal=22%
BOYLAN_MULTIPLE_MYELOMA_PCA3_DN	BOYLAN_MULTIPLE_MYELOMA_PCA3_DN		44	0.26089808	0.79067886	0.79113925	0.9672945	1	1674	tags=25%, list=15%, signal=29%
HARRIS_HYPOXIA	HARRIS_HYPOXIA		53	0.25734767	0.7904562	0.75359344	0.9663147	1	2114	tags=26%, list=19%, signal=32%
CAIRO_HEPATOBLASTOMA_CLASSES_UP	CAIRO_HEPATOBLASTOMA_CLASSES_UP		371	0.20356373	0.78970546	0.63385826	0.96640956	1	3475	tags=32%, list=31%, signal=44%
MARTINEZ_RB1_AND_TP53_TARGETS_UP	MARTINEZ_RB1_AND_TP53_TARGETS_UP		471	0.22044232	0.78829265	0.7829615	0.9679426	1	2056	tags=22%, list=18%, signal=26%
SAKAI_CHRONIC_HEPATITIS_VS_LIVER_CANCER_DN	SAKAI_CHRONIC_HEPATITIS_VS_LIVER_CANCER_DN		21	0.30541053	0.7876708	0.77799606	0.96773994	1	3139	tags=52%, list=28%, signal=73%
KEGG_ALPHA_LINOLENIC_ACID_METABOLISM	KEGG_ALPHA_LINOLENIC_ACID_METABOLISM		15	0.32575178	0.7867497	0.7590361	0.96812695	1	2831	tags=33%, list=25%, signal=45%
KEGG_WNT_SIGNALING_PATHWAY	KEGG_WNT_SIGNALING_PATHWAY		106	0.22627677	0.78640443	0.807393	0.9672697	1	693	tags=10%, list=6%, signal=11%
MANALO_HYPOXIA_DN	MANALO_HYPOXIA_DN		173	0.23093979	0.78542376	0.62035227	0.9678202	1	3481	tags=34%, list=31%, signal=48%
REACTOME_TOLL_LIKE_RECEPTOR_4_CASCADE	REACTOME_TOLL_LIKE_RECEPTOR_4_CASCADE		18	0.3121337	0.7851921	0.6997886	0.96668774	1	1525	tags=22%, list=14%, signal=26%
ENGELMANN_CANCER_PROGENITORS_DN	ENGELMANN_CANCER_PROGENITORS_DN		34	0.28359938	0.7848159	0.7917485	0.9659322	1	1546	tags=26%, list=14%, signal=31%
SMID_BREAST_CANCER_LUMINAL_B_DN	SMID_BREAST_CANCER_LUMINAL_B_DN		339	0.26105124	0.7847909	0.8117409	0.9644686	1	985	tags=16%, list=9%, signal=17%
REACTOME_METABOLISM_OF_VITAMINS_AND_COFACTORS	REACTOME_METABOLISM_OF_VITAMINS_AND_COFACTORS		28	0.24903776	0.7839894	0.73913044	0.964458	1	2538	tags=32%, list=23%, signal=41%
KIM_WT1_TARGETS_DN	KIM_WT1_TARGETS_DN		255	0.19697404	0.78361136	0.7621053	0.96366334	1	1559	tags=14%, list=14%, signal=16%
JI_RESPONSE_TO_FSH_DN	JI_RESPONSE_TO_FSH_DN		32	0.24648698	0.78285944	0.72557175	0.96373314	1	495	tags=9%, list=4%, signal=10%
NAKAYAMA_SOFT_TISSUE_TUMORS_PCA2_DN	NAKAYAMA_SOFT_TISSUE_TUMORS_PCA2_DN		52	0.3330434	0.7827746	0.72392637	0.96241796	1	700	tags=21%, list=6%, signal=22%
TONG_INTERACT_WITH_PTTG1	TONG_INTERACT_WITH_PTTG1		31	0.233909	0.78195935	0.73293173	0.96257216	1	3785	tags=42%, list=34%, signal=63%
KEGG_APOPTOSIS	KEGG_APOPTOSIS		43	0.22510895	0.7790721	0.7536842	0.9669382	1	2585	tags=23%, list=23%, signal=30%
CHIANG_LIVER_CANCER_SUBCLASS_INTERFERON_DN	CHIANG_LIVER_CANCER_SUBCLASS_INTERFERON_DN		19	0.3022057	0.7769386	0.8458498	0.96960217	1	320	tags=16%, list=3%, signal=16%
SESTO_RESPONSE_TO_UV_C7	SESTO_RESPONSE_TO_UV_C7		49	0.24073315	0.7767429	0.7906977	0.96845305	1	1185	tags=12%, list=11%, signal=14%
REACTOME_RNA_POLYMERASE_I_TRANSCRIPTION_INITIATION	REACTOME_RNA_POLYMERASE_I_TRANSCRIPTION_INITIATION		18	0.2598758	0.77597237	0.6886598	0.9685035	1	3049	tags=28%, list=27%, signal=38%
TARTE_PLASMA_CELL_VS_PLASMABLAST_DN	TARTE_PLASMA_CELL_VS_PLASMABLAST_DN		212	0.19649395	0.7754004	0.73427993	0.96818984	1	2538	tags=24%, list=23%, signal=30%
DAZARD_RESPONSE_TO_UV_NHEK_UP	DAZARD_RESPONSE_TO_UV_NHEK_UP		108	0.21085371	0.7753947	0.83967936	0.9667214	1	1847	tags=19%, list=16%, signal=22%
GEORGES_CELL_CYCLE_MIR192_TARGETS	GEORGES_CELL_CYCLE_MIR192_TARGETS		39	0.2537457	0.7743687	0.6721992	0.9672969	1	1799	tags=18%, list=16%, signal=21%
BROWNE_HCMV_INFECTION_12HR_DN	BROWNE_HCMV_INFECTION_12HR_DN		52	0.23420814	0.774249	0.8104839	0.9660845	1	2581	tags=31%, list=23%, signal=40%
PENG_RAPAMYCIN_RESPONSE_UP	PENG_RAPAMYCIN_RESPONSE_UP		27	0.24411675	0.77276623	0.8185484	0.9674789	1	3198	tags=33%, list=29%, signal=47%
DACOSTA_ERCC3_ALLELE_XPCS_VS_TTD_UP	DACOSTA_ERCC3_ALLELE_XPCS_VS_TTD_UP		16	0.33936554	0.77036065	0.8110236	0.97083616	1	541	tags=19%, list=5%, signal=20%
HALMOS_CEBPA_TARGETS_DN	HALMOS_CEBPA_TARGETS_DN		23	0.28251153	0.76907736	0.78361344	0.9718621	1	1408	tags=26%, list=13%, signal=30%
KEGG_PORPHYRIN_AND_CHLOROPHYLL_METABOLISM	KEGG_PORPHYRIN_AND_CHLOROPHYLL_METABOLISM		17	0.2647362	0.7676643	0.779476	0.9731752	1	1290	tags=18%, list=12%, signal=20%
SU_LIVER	SU_LIVER		42	0.3111998	0.7667285	0.7287785	0.973605	1	1839	tags=26%, list=16%, signal=31%
BROWNE_HCMV_INFECTION_16HR_UP	BROWNE_HCMV_INFECTION_16HR_UP		123	0.18956865	0.76424277	0.8405172	0.9770242	1	2350	tags=23%, list=21%, signal=28%
KEGG_HEDGEHOG_SIGNALING_PATHWAY	KEGG_HEDGEHOG_SIGNALING_PATHWAY		34	0.2889072	0.7622812	0.834	0.97931564	1	1784	tags=26%, list=16%, signal=31%
ABE_INNER_EAR	ABE_INNER_EAR		18	0.29933664	0.7617664	0.7969052	0.97882336	1	4606	tags=67%, list=41%, signal=113%
FIRESTEIN_PROLIFERATION	FIRESTEIN_PROLIFERATION		89	0.20543301	0.76036316	0.8947368	0.98015213	1	2943	tags=29%, list=26%, signal=39%
KEGG_GLYCEROPHOSPHOLIPID_METABOLISM	KEGG_GLYCEROPHOSPHOLIPID_METABOLISM		41	0.23381127	0.76024646	0.8028169	0.9789005	1	1893	tags=20%, list=17%, signal=23%
REACTOME_AMINE_COMPOUND_SLC_TRANSPORTERS	REACTOME_AMINE_COMPOUND_SLC_TRANSPORTERS		22	0.3107333	0.7594576	0.78904665	0.97896963	1	2763	tags=32%, list=25%, signal=42%
BIOCARTA_STRESS_PATHWAY	BIOCARTA_STRESS_PATHWAY		15	0.25614548	0.7590926	0.7419355	0.9781874	1	3468	tags=33%, list=31%, signal=48%
MARKEY_RB1_CHRONIC_LOF_DN	MARKEY_RB1_CHRONIC_LOF_DN		90	0.2815397	0.75858086	0.7267327	0.977739	1	1477	tags=21%, list=13%, signal=24%
ICHIBA_GRAFT_VERSUS_HOST_DISEASE_35D_UP	ICHIBA_GRAFT_VERSUS_HOST_DISEASE_35D_UP		115	0.28667992	0.75789744	0.6955684	0.9775995	1	893	tags=12%, list=8%, signal=13%
KEGG_B_CELL_RECEPTOR_SIGNALING_PATHWAY	KEGG_B_CELL_RECEPTOR_SIGNALING_PATHWAY		46	0.25012392	0.75775146	0.7534517	0.97640026	1	254	tags=7%, list=2%, signal=7%
KOKKINAKIS_METHIONINE_DEPRIVATION_48HR_DN	KOKKINAKIS_METHIONINE_DEPRIVATION_48HR_DN		45	0.22755827	0.757535	0.85714287	0.97531646	1	1186	tags=16%, list=11%, signal=17%
REACTOME_AMINE_LIGAND_BINDING_RECEPTORS	REACTOME_AMINE_LIGAND_BINDING_RECEPTORS		27	0.3035248	0.7548509	0.74338084	0.978844	1	2190	tags=30%, list=20%, signal=37%
WANG_BARRETTS_ESOPHAGUS_AND_ESOPHAGUS_CANCER_DN	WANG_BARRETTS_ESOPHAGUS_AND_ESOPHAGUS_CANCER_DN		24	0.3032406	0.754585	0.7782101	0.97792923	1	2362	tags=42%, list=21%, signal=53%
BHATI_G2M_ARREST_BY_2METHOXYESTRADIOL_UP	BHATI_G2M_ARREST_BY_2METHOXYESTRADIOL_UP		68	0.21707211	0.7524971	0.8011928	0.98039967	1	676	tags=10%, list=6%, signal=11%
MITSIADES_RESPONSE_TO_APLIDIN_DN	MITSIADES_RESPONSE_TO_APLIDIN_DN		128	0.21907817	0.7513894	0.676	0.98103315	1	3245	tags=33%, list=29%, signal=46%
ST_DIFFERENTIATION_PATHWAY_IN_PC12_CELLS	ST_DIFFERENTIATION_PATHWAY_IN_PC12_CELLS		23	0.24352749	0.750171	0.78914404	0.9819142	1	990	tags=13%, list=9%, signal=14%
REACTOME_NUCLEAR_RECEPTOR_TRANSCRIPTION_PATHWAY	REACTOME_NUCLEAR_RECEPTOR_TRANSCRIPTION_PATHWAY		38	0.25054154	0.7494709	0.79268295	0.9817673	1	2857	tags=34%, list=26%, signal=46%
BUYTAERT_PHOTODYNAMIC_THERAPY_STRESS_DN	BUYTAERT_PHOTODYNAMIC_THERAPY_STRESS_DN		353	0.1773353	0.7461196	0.9106029	0.9865918	1	1786	tags=16%, list=16%, signal=19%
WU_APOPTOSIS_BY_CDKN1A_VIA_TP53	WU_APOPTOSIS_BY_CDKN1A_VIA_TP53		19	0.32736644	0.74583703	0.688588	0.985673	1	2900	tags=47%, list=26%, signal=64%
EGUCHI_CELL_CYCLE_RB1_TARGETS	EGUCHI_CELL_CYCLE_RB1_TARGETS		15	0.39421818	0.7447123	0.7222222	0.9862971	1	3898	tags=47%, list=35%, signal=71%
MOOTHA_GLYCOLYSIS	MOOTHA_GLYCOLYSIS		15	0.30682573	0.7426346	0.7689243	0.98866636	1	945	tags=13%, list=8%, signal=15%
MAYBURD_RESPONSE_TO_L663536_UP	MAYBURD_RESPONSE_TO_L663536_UP		15	0.2596128	0.74210316	0.7894737	0.9881936	1	3157	tags=33%, list=28%, signal=46%
KEGG_LYSOSOME	KEGG_LYSOSOME		82	0.20480989	0.7415572	0.726	0.98770785	1	1375	tags=12%, list=12%, signal=14%
GENTILE_UV_RESPONSE_CLUSTER_D2	GENTILE_UV_RESPONSE_CLUSTER_D2		16	0.28077376	0.73762953	0.8032787	0.99360985	1	274	tags=13%, list=2%, signal=13%
PUJANA_BRCA_CENTERED_NETWORK	PUJANA_BRCA_CENTERED_NETWORK		72	0.25201574	0.7367971	0.703252	0.99358326	1	3700	tags=36%, list=33%, signal=54%
GARCIA_TARGETS_OF_FLI1_AND_DAX1_DN	GARCIA_TARGETS_OF_FLI1_AND_DAX1_DN		82	0.19801392	0.73521906	0.78630704	0.99504197	1	2451	tags=23%, list=22%, signal=29%
WILCOX_PRESPONSE_TO_ROGESTERONE_DN	WILCOX_PRESPONSE_TO_ROGESTERONE_DN		30	0.2920341	0.7351624	0.8166023	0.99368584	1	1737	tags=27%, list=16%, signal=31%
JISON_SICKLE_CELL_DISEASE_DN	JISON_SICKLE_CELL_DISEASE_DN		103	0.16640098	0.73394144	0.8436214	0.9943678	1	2804	tags=22%, list=25%, signal=30%
KEGG_AMINO_SUGAR_AND_NUCLEOTIDE_SUGAR_METABOLISM	KEGG_AMINO_SUGAR_AND_NUCLEOTIDE_SUGAR_METABOLISM		32	0.21606714	0.7325096	0.7972441	0.9955759	1	3759	tags=56%, list=34%, signal=84%
KAAB_HEART_ATRIUM_VS_VENTRICLE_DN	KAAB_HEART_ATRIUM_VS_VENTRICLE_DN		169	0.19945377	0.73119104	0.8670757	0.99663454	1	2269	tags=22%, list=20%, signal=27%
SHEDDEN_LUNG_CANCER_GOOD_SURVIVAL_A5	SHEDDEN_LUNG_CANCER_GOOD_SURVIVAL_A5		34	0.23324446	0.73059237	0.8471074	0.9962886	1	2828	tags=35%, list=25%, signal=47%
ZHAN_MULTIPLE_MYELOMA_DN	ZHAN_MULTIPLE_MYELOMA_DN		22	0.31725395	0.72963166	0.8226121	0.99664503	1	1324	tags=27%, list=12%, signal=31%
NUYTTEN_EZH2_TARGETS_DN	NUYTTEN_EZH2_TARGETS_DN		496	0.17193265	0.7295975	0.8298755	0.9952833	1	2504	tags=22%, list=22%, signal=27%
POMEROY_MEDULLOBLASTOMA_DESMOPLASIC_VS_CLASSIC_UP	POMEROY_MEDULLOBLASTOMA_DESMOPLASIC_VS_CLASSIC_UP		33	0.22551039	0.7286825	0.8422091	0.99538314	1	3312	tags=36%, list=30%, signal=51%
POMEROY_MEDULLOBLASTOMA_DESMOPLASIC_VS_CLASSIC_DN	POMEROY_MEDULLOBLASTOMA_DESMOPLASIC_VS_CLASSIC_DN		33	0.22551039	0.7286825	0.8422091	0.99395096	1	3312	tags=36%, list=30%, signal=51%
KEGG_LEUKOCYTE_TRANSENDOTHELIAL_MIGRATION	KEGG_LEUKOCYTE_TRANSENDOTHELIAL_MIGRATION		85	0.24452163	0.72865283	0.88125	0.9925852	1	1372	tags=16%, list=12%, signal=19%
ST_WNT_CA2_CYCLIC_GMP_PATHWAY	ST_WNT_CA2_CYCLIC_GMP_PATHWAY		15	0.294941	0.7283939	0.82329315	0.9916391	1	1811	tags=27%, list=16%, signal=32%
MAHAJAN_RESPONSE_TO_IL1A_UP	MAHAJAN_RESPONSE_TO_IL1A_UP		45	0.2539744	0.72822374	0.8828125	0.9905136	1	1927	tags=29%, list=17%, signal=35%
BAELDE_DIABETIC_NEPHROPATHY_UP	BAELDE_DIABETIC_NEPHROPATHY_UP		18	0.3268584	0.72733194	0.78904665	0.99068093	1	1511	tags=28%, list=13%, signal=32%
TURASHVILI_BREAST_DUCTAL_CARCINOMA_VS_LOBULAR_NORMAL_UP	TURASHVILI_BREAST_DUCTAL_CARCINOMA_VS_LOBULAR_NORMAL_UP		39	0.2537561	0.7269992	0.85655737	0.98981094	1	1674	tags=23%, list=15%, signal=27%
MULLIGHAN_NPM1_MUTATED_SIGNATURE_2_DN	MULLIGHAN_NPM1_MUTATED_SIGNATURE_2_DN		43	0.22223249	0.7265171	0.82718444	0.98927194	1	2614	tags=35%, list=23%, signal=45%
HSC_MATURE_FETAL	HSC_MATURE_FETAL		16	0.25714448	0.7262634	0.8625793	0.98831064	1	3079	tags=44%, list=27%, signal=60%
BOYLAN_MULTIPLE_MYELOMA_C_D_DN	BOYLAN_MULTIPLE_MYELOMA_C_D_DN		175	0.25677422	0.7261708	0.8416834	0.9870364	1	1070	tags=17%, list=10%, signal=19%
REACTOME_MUSCLE_CONTRACTION	REACTOME_MUSCLE_CONTRACTION		36	0.31841585	0.72597635	0.74545455	0.98597354	1	869	tags=22%, list=8%, signal=24%
MATTIOLI_MGUS_VS_PCL	MATTIOLI_MGUS_VS_PCL		64	0.18960553	0.7236533	0.7948718	0.9885134	1	97	tags=3%, list=1%, signal=3%
ST_G_ALPHA_I_PATHWAY	ST_G_ALPHA_I_PATHWAY		20	0.24869432	0.7217662	0.83367556	0.99036807	1	1448	tags=15%, list=13%, signal=17%
LINDGREN_BLADDER_CANCER_CLUSTER_1_DN	LINDGREN_BLADDER_CANCER_CLUSTER_1_DN		238	0.1933565	0.72059137	0.88994306	0.99101424	1	2378	tags=24%, list=21%, signal=30%
BIOCARTA_FMLP_PATHWAY	BIOCARTA_FMLP_PATHWAY		25	0.2287316	0.7204507	0.827957	0.9898259	1	1002	tags=12%, list=9%, signal=13%
BROWNE_HCMV_INFECTION_16HR_DN	BROWNE_HCMV_INFECTION_16HR_DN		50	0.2476629	0.72011536	0.85542166	0.98899376	1	1324	tags=16%, list=12%, signal=18%
KEGG_CELL_CYCLE	KEGG_CELL_CYCLE		83	0.21596353	0.71881646	0.722449	0.9899323	1	1506	tags=13%, list=13%, signal=15%
MODY_HIPPOCAMPUS_PRENATAL	MODY_HIPPOCAMPUS_PRENATAL		21	0.23015162	0.7174112	0.81762296	0.9908855	1	3711	tags=43%, list=33%, signal=64%
SCIBETTA_KDM5B_TARGETS_DN	SCIBETTA_KDM5B_TARGETS_DN		47	0.21992084	0.71731263	0.85084033	0.9896383	1	1927	tags=19%, list=17%, signal=23%
MOLENAAR_TARGETS_OF_CCND1_AND_CDK4_DN	MOLENAAR_TARGETS_OF_CCND1_AND_CDK4_DN		31	0.30216464	0.71638703	0.7378049	0.9898779	1	1874	tags=26%, list=17%, signal=31%
KANG_IMMORTALIZED_BY_TERT_DN	KANG_IMMORTALIZED_BY_TERT_DN		67	0.2488524	0.7140637	0.87077534	0.9923755	1	1534	tags=21%, list=14%, signal=24%
RIZKI_TUMOR_INVASIVENESS_2D_UP	RIZKI_TUMOR_INVASIVENESS_2D_UP		47	0.17982307	0.7135358	0.891129	0.99191266	1	2802	tags=30%, list=25%, signal=40%
JAATINEN_HEMATOPOIETIC_STEM_CELL_DN	JAATINEN_HEMATOPOIETIC_STEM_CELL_DN		136	0.2627216	0.7133835	0.8309859	0.990798	1	1408	tags=18%, list=13%, signal=20%
BIOCARTA_NKT_PATHWAY	BIOCARTA_NKT_PATHWAY		21	0.30853203	0.7132909	0.8193277	0.9895554	1	964	tags=19%, list=9%, signal=21%
PARK_APL_PATHOGENESIS_DN	PARK_APL_PATHOGENESIS_DN		26	0.26574647	0.71242774	0.8489066	0.98951924	1	1933	tags=27%, list=17%, signal=32%
GRESHOCK_CANCER_COPY_NUMBER_UP	GRESHOCK_CANCER_COPY_NUMBER_UP		201	0.16665994	0.7119059	0.94939274	0.9889704	1	2986	tags=28%, list=27%, signal=37%
TOMLINS_PROSTATE_CANCER_UP	TOMLINS_PROSTATE_CANCER_UP		21	0.23127587	0.70988727	0.8670886	0.9909433	1	847	tags=14%, list=8%, signal=15%
CUI_TCF21_TARGETS_DN	CUI_TCF21_TARGETS_DN		21	0.26694182	0.7087206	0.8948498	0.9914256	1	1081	tags=14%, list=10%, signal=16%
MUELLER_PLURINET	MUELLER_PLURINET		208	0.19454548	0.70731986	0.716	0.9922446	1	2112	tags=19%, list=19%, signal=23%
KEGG_LINOLEIC_ACID_METABOLISM	KEGG_LINOLEIC_ACID_METABOLISM		15	0.2948103	0.7067461	0.85828346	0.99176896	1	2831	tags=33%, list=25%, signal=45%
REACTOME_NCAM_SIGNALING_FOR_NEURITE_OUT_GROWTH	REACTOME_NCAM_SIGNALING_FOR_NEURITE_OUT_GROWTH		46	0.2591418	0.70445865	0.84452975	0.99424624	1	2223	tags=28%, list=20%, signal=35%
REACTOME_PHASE_1_FUNCTIONALIZATION_OF_COMPOUNDS	REACTOME_PHASE_1_FUNCTIONALIZATION_OF_COMPOUNDS		35	0.26825526	0.70286256	0.91041666	0.9953911	1	118	tags=6%, list=1%, signal=6%
MCLACHLAN_DENTAL_CARIES_DN	MCLACHLAN_DENTAL_CARIES_DN		146	0.26288188	0.7023816	0.8153242	0.9947184	1	1632	tags=20%, list=15%, signal=23%
XU_AKT1_TARGETS_6HR	XU_AKT1_TARGETS_6HR		17	0.2875164	0.7008847	0.80353636	0.99570644	1	2391	tags=24%, list=21%, signal=30%
TOYOTA_TARGETS_OF_MIR34B_AND_MIR34C	TOYOTA_TARGETS_OF_MIR34B_AND_MIR34C		195	0.18318674	0.7004159	0.7912525	0.9951092	1	2809	tags=24%, list=25%, signal=32%
SAMOLS_TARGETS_OF_KHSV_MIRNAS_DN	SAMOLS_TARGETS_OF_KHSV_MIRNAS_DN		31	0.24428776	0.6988653	0.9044715	0.9961334	1	2552	tags=29%, list=23%, signal=37%
KIM_WT1_TARGETS_8HR_DN	KIM_WT1_TARGETS_8HR_DN		76	0.19533323	0.69788325	0.94409937	0.99632174	1	1222	tags=13%, list=11%, signal=15%
ASTIER_INTEGRIN_SIGNALING	ASTIER_INTEGRIN_SIGNALING		36	0.20676076	0.694711	0.8849903	0.99984	1	1079	tags=11%, list=10%, signal=12%
BIOCARTA_CASPASE_PATHWAY	BIOCARTA_CASPASE_PATHWAY		16	0.25714883	0.69458044	0.8205645	0.99864507	1	2380	tags=25%, list=21%, signal=32%
BOYAULT_LIVER_CANCER_SUBCLASS_G23_UP	BOYAULT_LIVER_CANCER_SUBCLASS_G23_UP		27	0.25347367	0.6921974	0.8178054	1	1	1119	tags=11%, list=10%, signal=12%
XU_CREBBP_TARGETS_DN	XU_CREBBP_TARGETS_DN		34	0.24232882	0.6921115	0.8657315	0.9996454	1	641	tags=12%, list=6%, signal=12%
REACTOME_STEROID_HORMONES	REACTOME_STEROID_HORMONES		17	0.28930527	0.69199497	0.87007874	0.9984826	1	385	tags=12%, list=3%, signal=12%
WEIGEL_OXIDATIVE_STRESS_RESPONSE	WEIGEL_OXIDATIVE_STRESS_RESPONSE		19	0.23833366	0.69150144	0.89122134	0.99784213	1	1996	tags=21%, list=18%, signal=26%
KEGG_CALCIUM_SIGNALING_PATHWAY	KEGG_CALCIUM_SIGNALING_PATHWAY		117	0.21793221	0.69079083	0.8982387	0.9975335	1	2607	tags=27%, list=23%, signal=35%
NOJIMA_SFRP2_TARGETS_DN	NOJIMA_SFRP2_TARGETS_DN		15	0.29960796	0.68843913	0.87647057	0.99956346	1	2029	tags=33%, list=18%, signal=41%
LIU_VAV3_PROSTATE_CARCINOGENESIS_UP	LIU_VAV3_PROSTATE_CARCINOGENESIS_UP		62	0.2711432	0.6879251	0.877712	0.99899846	1	686	tags=15%, list=6%, signal=15%
BOYAULT_LIVER_CANCER_SUBCLASS_G123_DN	BOYAULT_LIVER_CANCER_SUBCLASS_G123_DN		34	0.2563568	0.6877287	0.86892176	0.9979203	1	1633	tags=24%, list=15%, signal=27%
SHEDDEN_LUNG_CANCER_POOR_SURVIVAL_A6	SHEDDEN_LUNG_CANCER_POOR_SURVIVAL_A6		274	0.19875842	0.68582046	0.76969695	0.99933386	1	2695	tags=26%, list=24%, signal=33%
GRAHAM_CML_DIVIDING_VS_NORMAL_QUIESCENT_UP	GRAHAM_CML_DIVIDING_VS_NORMAL_QUIESCENT_UP		123	0.22802868	0.68519515	0.7858586	0.99884003	1	3700	tags=38%, list=33%, signal=56%
BIOCARTA_ACTINY_PATHWAY	BIOCARTA_ACTINY_PATHWAY		16	0.25672078	0.6849329	0.8343816	0.9978352	1	1318	tags=19%, list=12%, signal=21%
CHUNG_BLISTER_CYTOTOXICITY_DN	CHUNG_BLISTER_CYTOTOXICITY_DN		21	0.24901491	0.6821982	0.8782051	1	1	1145	tags=14%, list=10%, signal=16%
CROONQUIST_NRAS_VS_STROMAL_STIMULATION_DN	CROONQUIST_NRAS_VS_STROMAL_STIMULATION_DN		55	0.23506334	0.68101496	0.8522073	1	1	2026	tags=25%, list=18%, signal=31%
KEGG_FATTY_ACID_METABOLISM	KEGG_FATTY_ACID_METABOLISM		28	0.24701348	0.68016094	0.82736844	1	1	2124	tags=25%, list=19%, signal=31%
GOLDRATH_HOMEOSTATIC_PROLIFERATION	GOLDRATH_HOMEOSTATIC_PROLIFERATION		122	0.16483276	0.67899024	0.82978725	1	1	2039	tags=16%, list=18%, signal=19%
REACTOME_INNATE_IMMUNITY_SIGNALING	REACTOME_INNATE_IMMUNITY_SIGNALING		68	0.21857585	0.6781819	0.86858314	1	1	2002	tags=21%, list=18%, signal=25%
HEIDENBLAD_AMPLICON_8Q24_DN	HEIDENBLAD_AMPLICON_8Q24_DN		21	0.22313122	0.6781726	0.88142294	0.99929905	1	1158	tags=14%, list=10%, signal=16%
IVANOVA_HEMATOPOIESIS_EARLY_PROGENITOR	IVANOVA_HEMATOPOIESIS_EARLY_PROGENITOR		86	0.16523552	0.67713815	0.8565121	0.99929935	1	421	tags=5%, list=4%, signal=5%
MCLACHLAN_DENTAL_CARIES_UP	MCLACHLAN_DENTAL_CARIES_UP		134	0.25927678	0.67641234	0.84375	0.99892664	1	1632	tags=19%, list=15%, signal=22%
BHATTACHARYA_EMBRYONIC_STEM_CELL	BHATTACHARYA_EMBRYONIC_STEM_CELL		50	0.20156515	0.67625344	0.9012605	0.997869	1	1611	tags=18%, list=14%, signal=21%
BLUM_RESPONSE_TO_SALIRASIB_DN	BLUM_RESPONSE_TO_SALIRASIB_DN		253	0.18997519	0.6751734	0.78498983	0.99807775	1	2652	tags=23%, list=24%, signal=29%
REACTOME_PLATELET_ACTIVATION_TRIGGERS	REACTOME_PLATELET_ACTIVATION_TRIGGERS		42	0.2300584	0.6736254	0.8757638	0.9987371	1	915	tags=12%, list=8%, signal=13%
CAMPS_COLON_CANCER_COPY_NUMBER_DN	CAMPS_COLON_CANCER_COPY_NUMBER_DN		18	0.25154737	0.67344755	0.9230769	0.9976465	1	2280	tags=28%, list=20%, signal=35%
ZHANG_BREAST_CANCER_PROGENITORS_DN	ZHANG_BREAST_CANCER_PROGENITORS_DN		88	0.17774884	0.67185336	0.9252525	0.9984209	1	2434	tags=23%, list=22%, signal=29%
MARTORIATI_MDM4_TARGETS_NEUROEPITHELIUM_DN	MARTORIATI_MDM4_TARGETS_NEUROEPITHELIUM_DN		60	0.24665569	0.6717295	0.9208925	0.99725246	1	1354	tags=18%, list=12%, signal=21%
KEGG_COMPLEMENT_AND_COAGULATION_CASCADES	KEGG_COMPLEMENT_AND_COAGULATION_CASCADES		54	0.2618164	0.6716115	0.9457364	0.9961061	1	2009	tags=28%, list=18%, signal=34%
REACTOME_G2_M_CHECKPOINTS	REACTOME_G2_M_CHECKPOINTS		34	0.2621532	0.6711056	0.742	0.9954603	1	1472	tags=15%, list=13%, signal=17%
KAUFFMANN_DNA_REPAIR_GENES	KAUFFMANN_DNA_REPAIR_GENES		148	0.18314306	0.6684744	0.796371	0.99764496	1	3053	tags=26%, list=27%, signal=36%
SENGUPTA_EBNA1_ANTICORRELATED	SENGUPTA_EBNA1_ANTICORRELATED		73	0.19641481	0.6660256	0.91159135	0.9994076	1	1104	tags=11%, list=10%, signal=12%
MORI_MATURE_B_LYMPHOCYTE_DN	MORI_MATURE_B_LYMPHOCYTE_DN		44	0.2046592	0.6658688	0.87376726	0.99829304	1	2204	tags=23%, list=20%, signal=28%
REACTOME_METABOLISM_OF_BILE_ACIDS_AND_BILE_SALTS	REACTOME_METABOLISM_OF_BILE_ACIDS_AND_BILE_SALTS		21	0.25733167	0.6657875	0.89506173	0.9970928	1	2894	tags=29%, list=26%, signal=38%
EINAV_INTERFERON_SIGNATURE_IN_CANCER	EINAV_INTERFERON_SIGNATURE_IN_CANCER		15	0.32336146	0.66391677	0.7923387	0.9982612	1	2547	tags=40%, list=23%, signal=52%
KEGG_MELANOGENESIS	KEGG_MELANOGENESIS		70	0.21041709	0.66179323	0.95723015	0.9995455	1	1599	tags=17%, list=14%, signal=20%
REACTOME_CYTOCHROME_P450_ARRANGED_BY_SUBSTRATE_TYPE	REACTOME_CYTOCHROME_P450_ARRANGED_BY_SUBSTRATE_TYPE		22	0.26135007	0.6605555	0.9271255	0.99974465	1	71	tags=5%, list=1%, signal=5%
SONG_TARGETS_OF_IE86_CMV_PROTEIN	SONG_TARGETS_OF_IE86_CMV_PROTEIN		32	0.2686952	0.65787476	0.7638889	1	1	3898	tags=41%, list=35%, signal=62%
BARIS_THYROID_CANCER_UP	BARIS_THYROID_CANCER_UP		15	0.2244143	0.6571195	0.88461536	1	1	332	tags=7%, list=3%, signal=7%
TAKEDA_TARGETS_OF_NUP98_HOXA9_FUSION_8D_DN	TAKEDA_TARGETS_OF_NUP98_HOXA9_FUSION_8D_DN		113	0.23433068	0.65484685	0.908	1	1	474	tags=9%, list=4%, signal=9%
RICKMAN_HEAD_AND_NECK_CANCER_B	RICKMAN_HEAD_AND_NECK_CANCER_B		23	0.26609945	0.6544052	0.9238477	1	1	245	tags=9%, list=2%, signal=9%
SMIRNOV_CIRCULATING_ENDOTHELIOCYTES_IN_CANCER_UP	SMIRNOV_CIRCULATING_ENDOTHELIOCYTES_IN_CANCER_UP		107	0.21811183	0.6535993	0.94545454	1	1	1899	tags=21%, list=17%, signal=25%
SU_PANCREAS	SU_PANCREAS		29	0.2270194	0.6523699	0.8902439	1	1	3580	tags=52%, list=32%, signal=76%
MOOTHA_HUMAN_MITODB_6_2002	MOOTHA_HUMAN_MITODB_6_2002		325	0.14945279	0.65230304	0.8245243	1	1	2124	tags=14%, list=19%, signal=17%
LEE_DIFFERENTIATING_T_LYMPHOCYTE	LEE_DIFFERENTIATING_T_LYMPHOCYTE		77	0.25080484	0.65142304	0.83168316	1	1	1422	tags=18%, list=13%, signal=21%
WANG_CLIM2_TARGETS_DN	WANG_CLIM2_TARGETS_DN		102	0.16136336	0.6451774	0.93037975	1	1	2676	tags=23%, list=24%, signal=29%
ZHAN_MULTIPLE_MYELOMA_SPIKED	ZHAN_MULTIPLE_MYELOMA_SPIKED		15	0.27115732	0.6401943	0.92992425	1	1	3222	tags=60%, list=29%, signal=84%
MOREAUX_B_LYMPHOCYTE_MATURATION_BY_TACI_DN	MOREAUX_B_LYMPHOCYTE_MATURATION_BY_TACI_DN		25	0.21999973	0.63926584	0.796875	1	1	4456	tags=44%, list=40%, signal=73%
BIOCARTA_FCER1_PATHWAY	BIOCARTA_FCER1_PATHWAY		24	0.21523249	0.638548	0.8965517	1	1	1727	tags=13%, list=15%, signal=15%
DIAZ_CHRONIC_MEYLOGENOUS_LEUKEMIA_DN	DIAZ_CHRONIC_MEYLOGENOUS_LEUKEMIA_DN		80	0.22246082	0.6370644	0.955102	1	1	959	tags=11%, list=9%, signal=12%
FLECHNER_PBL_KIDNEY_TRANSPLANT_REJECTED_VS_OK_UP	FLECHNER_PBL_KIDNEY_TRANSPLANT_REJECTED_VS_OK_UP		42	0.18517959	0.63544565	0.9227557	1	1	1890	tags=17%, list=17%, signal=20%
MOROSETTI_FACIOSCAPULOHUMERAL_MUSCULAR_DISTROPHY_UP	MOROSETTI_FACIOSCAPULOHUMERAL_MUSCULAR_DISTROPHY_UP		16	0.29819512	0.6321483	0.9192913	1	1	2114	tags=38%, list=19%, signal=46%
LASTOWSKA_NEUROBLASTOMA_COPY_NUMBER_DN	LASTOWSKA_NEUROBLASTOMA_COPY_NUMBER_DN		387	0.1312389	0.63124436	0.92569	1	1	2115	tags=14%, list=19%, signal=17%
YAO_TEMPORAL_RESPONSE_TO_PROGESTERONE_CLUSTER_16	YAO_TEMPORAL_RESPONSE_TO_PROGESTERONE_CLUSTER_16		62	0.24884135	0.6295254	0.8941399	1	1	1324	tags=19%, list=12%, signal=22%
SHEN_SMARCA2_TARGETS_DN	SHEN_SMARCA2_TARGETS_DN		181	0.20358668	0.6264475	0.96831685	1	1	2261	tags=22%, list=20%, signal=27%
KEGG_NEUROACTIVE_LIGAND_RECEPTOR_INTERACTION	KEGG_NEUROACTIVE_LIGAND_RECEPTOR_INTERACTION		183	0.21920563	0.6249054	0.9195171	1	1	1899	tags=20%, list=17%, signal=23%
FLECHNER_BIOPSY_KIDNEY_TRANSPLANT_REJECTED_VS_OK_UP	FLECHNER_BIOPSY_KIDNEY_TRANSPLANT_REJECTED_VS_OK_UP		64	0.26466155	0.62424254	0.82834333	1	1	634	tags=11%, list=6%, signal=12%
KEGG_HOMOLOGOUS_RECOMBINATION	KEGG_HOMOLOGOUS_RECOMBINATION		24	0.22980341	0.6240223	0.8218029	1	1	2948	tags=25%, list=26%, signal=34%
KEGG_SYSTEMIC_LUPUS_ERYTHEMATOSUS	KEGG_SYSTEMIC_LUPUS_ERYTHEMATOSUS		36	0.21985058	0.62348855	0.9347826	1	1	643	tags=8%, list=6%, signal=9%
LIEN_BREAST_CARCINOMA_METAPLASTIC	LIEN_BREAST_CARCINOMA_METAPLASTIC		19	0.30143154	0.6223324	0.89555126	1	1	1917	tags=32%, list=17%, signal=38%
KOBAYASHI_EGFR_SIGNALING_24HR_DN	KOBAYASHI_EGFR_SIGNALING_24HR_DN		166	0.21343204	0.6150309	0.8153242	1	1	2419	tags=23%, list=22%, signal=29%
BROWNE_HCMV_INFECTION_10HR_DN	BROWNE_HCMV_INFECTION_10HR_DN		32	0.19419394	0.6116508	0.9665971	1	1	2999	tags=28%, list=27%, signal=38%
KEGG_LEISHMANIA_INFECTION	KEGG_LEISHMANIA_INFECTION		29	0.23316637	0.60930395	0.8965517	1	1	2002	tags=21%, list=18%, signal=25%
YAO_TEMPORAL_RESPONSE_TO_PROGESTERONE_CLUSTER_11	YAO_TEMPORAL_RESPONSE_TO_PROGESTERONE_CLUSTER_11		77	0.1605793	0.6088132	0.9321357	1	1	2609	tags=22%, list=23%, signal=29%
YU_MYC_TARGETS_UP	YU_MYC_TARGETS_UP		27	0.25420606	0.60856915	0.8356436	1	1	4270	tags=44%, list=38%, signal=72%
BIOCARTA_MCM_PATHWAY	BIOCARTA_MCM_PATHWAY		16	0.27272215	0.6083159	0.8276553	1	1	4092	tags=44%, list=37%, signal=69%
NIKOLSKY_BREAST_CANCER_12Q13_Q21_AMPLICON	NIKOLSKY_BREAST_CANCER_12Q13_Q21_AMPLICON		20	0.20033891	0.6061451	0.943662	1	1	871	tags=10%, list=8%, signal=11%
MISSIAGLIA_REGULATED_BY_METHYLATION_DN	MISSIAGLIA_REGULATED_BY_METHYLATION_DN		66	0.20699853	0.6042737	0.8003992	1	1	2419	tags=23%, list=22%, signal=29%
FRIDMAN_SENESCENCE_UP	FRIDMAN_SENESCENCE_UP		48	0.21469457	0.60348445	0.95047617	1	1	1324	tags=15%, list=12%, signal=16%
BIOCARTA_HIVNEF_PATHWAY	BIOCARTA_HIVNEF_PATHWAY		33	0.18675326	0.6012244	0.910387	1	1	1238	tags=12%, list=11%, signal=14%
VERHAAK_AML_WITH_NPM1_MUTATED_UP	VERHAAK_AML_WITH_NPM1_MUTATED_UP		113	0.20227972	0.6000309	0.9835391	1	1	1740	tags=18%, list=16%, signal=21%
BENPORATH_PROLIFERATION	BENPORATH_PROLIFERATION		89	0.19759788	0.59932584	0.8172888	1	1	2405	tags=18%, list=21%, signal=23%
RHODES_CANCER_META_SIGNATURE	RHODES_CANCER_META_SIGNATURE		41	0.1664992	0.59792197	0.90224034	1	1	3503	tags=37%, list=31%, signal=53%
KEGG_GLYCINE_SERINE_AND_THREONINE_METABOLISM	KEGG_GLYCINE_SERINE_AND_THREONINE_METABOLISM		22	0.22873035	0.5953266	0.962963	1	1	2374	tags=32%, list=21%, signal=40%
RIZKI_TUMOR_INVASIVENESS_2D_DN	RIZKI_TUMOR_INVASIVENESS_2D_DN		46	0.16581562	0.5930007	0.9766082	1	1	2319	tags=20%, list=21%, signal=25%
REACTOME_G_ALPHA_Q_SIGNALLING_EVENTS	REACTOME_G_ALPHA_Q_SIGNALLING_EVENTS		99	0.18888837	0.5921904	0.9858871	1	1	2150	tags=21%, list=19%, signal=26%
REACTOME_GLUCOSE_TRANSPORT	REACTOME_GLUCOSE_TRANSPORT		25	0.18555139	0.5913793	0.94071144	1	1	2878	tags=28%, list=26%, signal=38%
SUNG_METASTASIS_STROMA_DN	SUNG_METASTASIS_STROMA_DN		26	0.21317698	0.5906621	0.91650486	1	1	4034	tags=46%, list=36%, signal=72%
REACTOME_GLUCAGON_TYPE_LIGAND_RECEPTORS	REACTOME_GLUCAGON_TYPE_LIGAND_RECEPTORS		23	0.22493303	0.58694476	0.9458414	1	1	2216	tags=22%, list=20%, signal=27%
DAVIES_MULTIPLE_MYELOMA_VS_MGUS_DN	DAVIES_MULTIPLE_MYELOMA_VS_MGUS_DN		18	0.23925646	0.58427393	0.92668027	1	1	1394	tags=17%, list=12%, signal=19%
KEGG_RNA_DEGRADATION	KEGG_RNA_DEGRADATION		34	0.17203796	0.58400977	0.9489796	1	1	431	tags=6%, list=4%, signal=6%
LE_EGR2_TARGETS_UP	LE_EGR2_TARGETS_UP		75	0.21262532	0.5823166	0.8695652	1	1	1696	tags=16%, list=15%, signal=19%
REACTOME_MRNA_SPLICING_MINOR_PATHWAY	REACTOME_MRNA_SPLICING_MINOR_PATHWAY		29	0.18229024	0.5819901	0.8637317	1	1	9161	tags=100%, list=82%, signal=548%
AIYAR_COBRA1_TARGETS_DN	AIYAR_COBRA1_TARGETS_DN		16	0.20671305	0.58169156	0.9331984	1	1	4034	tags=56%, list=36%, signal=88%
ODONNELL_TARGETS_OF_MYC_AND_TFRC_UP	ODONNELL_TARGETS_OF_MYC_AND_TFRC_UP		38	0.22033806	0.58077353	0.9749478	1	1	2734	tags=34%, list=24%, signal=45%
FARMER_BREAST_CANCER_CLUSTER_5	FARMER_BREAST_CANCER_CLUSTER_5		18	0.33790842	0.5804389	0.8626692	1	1	1891	tags=39%, list=17%, signal=47%
REACTOME_RNA_POL_II_CTD_PHOSPHORYLATION_AND_INTERACTION_WITH_CE	REACTOME_RNA_POL_II_CTD_PHOSPHORYLATION_AND_INTERACTION_WITH_CE		24	0.18918909	0.57728463	0.858871	1	1	9083	tags=100%, list=81%, signal=528%
KEGG_RETINOL_METABOLISM	KEGG_RETINOL_METABOLISM		23	0.21945256	0.5761733	0.9707113	1	1	1250	tags=17%, list=11%, signal=20%
WONG_EMBRYONIC_STEM_CELL_CORE	WONG_EMBRYONIC_STEM_CELL_CORE		255	0.16263893	0.5755282	0.84615386	1	1	3898	tags=35%, list=35%, signal=53%
WINNEPENNINCKX_MELANOMA_METASTASIS_UP	WINNEPENNINCKX_MELANOMA_METASTASIS_UP		88	0.19547492	0.57491225	0.8373016	1	1	2113	tags=16%, list=19%, signal=19%
RIZ_ERYTHROID_DIFFERENTIATION_CCNE1	RIZ_ERYTHROID_DIFFERENTIATION_CCNE1		32	0.16868474	0.57243913	0.9589322	1	1	2407	tags=22%, list=21%, signal=28%
PUJANA_BREAST_CANCER_WITH_BRCA1_MUTATED_UP	PUJANA_BREAST_CANCER_WITH_BRCA1_MUTATED_UP		39	0.22224145	0.57195026	0.8242424	1	1	3342	tags=33%, list=30%, signal=47%
REACTOME_DUAL_INCISION_REACTION_IN_GG_NER	REACTOME_DUAL_INCISION_REACTION_IN_GG_NER		20	0.1956638	0.5716598	0.9115226	1	1	2340	tags=20%, list=21%, signal=25%
KAUFFMANN_DNA_REPLICATION_GENES	KAUFFMANN_DNA_REPLICATION_GENES		103	0.15987256	0.57082534	0.88777554	1	1	1766	tags=14%, list=16%, signal=16%
CAMPS_COLON_CANCER_COPY_NUMBER_UP	CAMPS_COLON_CANCER_COPY_NUMBER_UP		46	0.14479476	0.5681391	0.98163265	1	1	2948	tags=26%, list=26%, signal=35%
LIAN_LIPA_TARGETS_6M	LIAN_LIPA_TARGETS_6M		70	0.24379723	0.56780577	0.9265306	1	1	963	tags=14%, list=9%, signal=16%
NATSUME_RESPONSE_TO_INTERFERON_BETA_DN	NATSUME_RESPONSE_TO_INTERFERON_BETA_DN		35	0.17208627	0.5675267	0.9367816	1	1	9276	tags=100%, list=83%, signal=581%
ZHAN_MULTIPLE_MYELOMA_SUBGROUPS	ZHAN_MULTIPLE_MYELOMA_SUBGROUPS		25	0.19069317	0.5646049	0.89451474	1	1	8256	tags=96%, list=74%, signal=365%
AMUNDSON_GAMMA_RADIATION_RESPONSE	AMUNDSON_GAMMA_RADIATION_RESPONSE		25	0.24883549	0.56013834	0.8422131	1	1	1472	tags=20%, list=13%, signal=23%
MOOTHA_MITOCHONDRIA	MOOTHA_MITOCHONDRIA		330	0.12691887	0.5541412	0.9230769	1	1	2436	tags=16%, list=22%, signal=20%
BENPORATH_CYCLING_GENES	BENPORATH_CYCLING_GENES		352	0.1435315	0.552448	0.9707113	1	1	2900	tags=23%, list=26%, signal=30%
REACTOME_FORMATION_OF_THE_EARLY_ELONGATION_COMPLEX	REACTOME_FORMATION_OF_THE_EARLY_ELONGATION_COMPLEX		28	0.17609659	0.5504101	0.8969072	1	1	9230	tags=100%, list=82%, signal=568%
BEIER_GLIOMA_STEM_CELL_UP	BEIER_GLIOMA_STEM_CELL_UP		24	0.20644858	0.5458159	0.98624754	1	1	3658	tags=46%, list=33%, signal=68%
APPEL_IMATINIB_RESPONSE	APPEL_IMATINIB_RESPONSE		23	0.21724617	0.54573315	0.9355509	1	1	1767	tags=17%, list=16%, signal=21%
PUJANA_XPRSS_INT_NETWORK	PUJANA_XPRSS_INT_NETWORK		107	0.17786232	0.54532504	0.84444445	1	1	3700	tags=33%, list=33%, signal=48%
REACTOME_ACTIVATION_OF_ATR_IN_RESPONSE_TO_REPLICATION_STRESS	REACTOME_ACTIVATION_OF_ATR_IN_RESPONSE_TO_REPLICATION_STRESS		31	0.21391152	0.5450265	0.82834333	1	1	1472	tags=13%, list=13%, signal=15%
PUJANA_BRCA2_PCC_NETWORK	PUJANA_BRCA2_PCC_NETWORK		263	0.15388425	0.54396224	0.91767067	1	1	3397	tags=29%, list=30%, signal=40%
REACTOME_DNA_REPAIR	REACTOME_DNA_REPAIR		78	0.15804034	0.5414456	0.8631791	1	1	3040	tags=24%, list=27%, signal=33%
HORIUCHI_WTAP_TARGETS_DN	HORIUCHI_WTAP_TARGETS_DN		179	0.15736024	0.53648275	0.95519346	1	1	1186	tags=11%, list=11%, signal=12%
PYEON_HPV_POSITIVE_TUMORS_UP	PYEON_HPV_POSITIVE_TUMORS_UP		34	0.1918946	0.53616637	0.9392034	1	1	919	tags=9%, list=8%, signal=10%
FINAK_BREAST_CANCER_SDPP_SIGNATURE	FINAK_BREAST_CANCER_SDPP_SIGNATURE		17	0.24426638	0.5358814	0.9837728	1	1	1632	tags=24%, list=15%, signal=28%
REACTOME_DOUBLE_STRAND_BREAK_REPAIR	REACTOME_DOUBLE_STRAND_BREAK_REPAIR		16	0.23010184	0.5356424	0.8902439	1	1	8624	tags=100%, list=77%, signal=434%
CHIANG_LIVER_CANCER_SUBCLASS_INTERFERON_UP	CHIANG_LIVER_CANCER_SUBCLASS_INTERFERON_UP		16	0.23605822	0.53437763	0.9848812	1	1	535	tags=13%, list=5%, signal=13%
REACTOME_RNA_POLYMERASE_I_TRANSCRIPTION_TERMINATION	REACTOME_RNA_POLYMERASE_I_TRANSCRIPTION_TERMINATION		17	0.18402262	0.5319489	0.9368421	1	1	5183	tags=76%, list=46%, signal=142%
REACTOME_TRANSPORT_OF_MATURE_MRNA_DERIVED_FROM_AN_INTRON_CONTAINING_TRANSCRIPT	REACTOME_TRANSPORT_OF_MATURE_MRNA_DERIVED_FROM_AN_INTRON_CONTAINING_TRANSCRIPT		33	0.16999544	0.5295238	0.882	1	1	9299	tags=100%, list=83%, signal=588%
NUTT_GBM_VS_AO_GLIOMA_DN	NUTT_GBM_VS_AO_GLIOMA_DN		28	0.16291466	0.527514	0.978355	1	1	2915	tags=29%, list=26%, signal=39%
REACTOME_ABORTIVE_ELONGATION_OF_HIV1_TRANSCRIPT_IN_THE_ABSENCE_OF_TAT	REACTOME_ABORTIVE_ELONGATION_OF_HIV1_TRANSCRIPT_IN_THE_ABSENCE_OF_TAT		19	0.1759548	0.5267234	0.93958336	1	1	9230	tags=100%, list=82%, signal=568%
MORI_IMMATURE_B_LYMPHOCYTE_DN	MORI_IMMATURE_B_LYMPHOCYTE_DN		40	0.19882841	0.52343863	0.9346939	1	1	3898	tags=50%, list=35%, signal=76%
KEGG_ANTIGEN_PROCESSING_AND_PRESENTATION	KEGG_ANTIGEN_PROCESSING_AND_PRESENTATION		34	0.15912351	0.5219998	0.9792531	1	1	2631	tags=21%, list=23%, signal=27%
KEGG_NUCLEOTIDE_EXCISION_REPAIR	KEGG_NUCLEOTIDE_EXCISION_REPAIR		38	0.16259451	0.5219122	0.922449	1	1	2340	tags=18%, list=21%, signal=23%
REACTOME_G1_S_TRANSITION	REACTOME_G1_S_TRANSITION		79	0.15664956	0.51347667	0.88640976	1	1	1364	tags=8%, list=12%, signal=9%
REACTOME_RNA_POLYMERASE_I_PROMOTER_ESCAPE	REACTOME_RNA_POLYMERASE_I_PROMOTER_ESCAPE		16	0.17992528	0.5126229	0.9468303	1	1	4513	tags=50%, list=40%, signal=84%
ASGHARZADEH_NEUROBLASTOMA_POOR_SURVIVAL_DN	ASGHARZADEH_NEUROBLASTOMA_POOR_SURVIVAL_DN		20	0.20161417	0.51247287	0.99224806	1	1	3031	tags=35%, list=27%, signal=48%
RIZ_ERYTHROID_DIFFERENTIATION_APOBEC2	RIZ_ERYTHROID_DIFFERENTIATION_APOBEC2		18	0.21169004	0.5082046	0.9896265	1	1	580	tags=11%, list=5%, signal=12%
REACTOME_RNA_POLYMERASE_II_TRANSCRIPTION	REACTOME_RNA_POLYMERASE_II_TRANSCRIPTION		70	0.13329507	0.50156426	0.92433536	1	1	3683	tags=29%, list=33%, signal=42%
REACTOME_PROCESSING_OF_CAPPED_INTRON_CONTAINING_PRE_MRNA	REACTOME_PROCESSING_OF_CAPPED_INTRON_CONTAINING_PRE_MRNA		82	0.13705832	0.49412566	0.88316834	1	1	9299	tags=99%, list=83%, signal=578%
KEGG_INOSITOL_PHOSPHATE_METABOLISM	KEGG_INOSITOL_PHOSPHATE_METABOLISM		28	0.1431549	0.48419508	0.9978355	1	1	2056	tags=14%, list=18%, signal=17%
MORI_LARGE_PRE_BII_LYMPHOCYTE_UP	MORI_LARGE_PRE_BII_LYMPHOCYTE_UP		43	0.17102054	0.4834194	0.95303327	1	1	690	tags=7%, list=6%, signal=7%
YAO_TEMPORAL_RESPONSE_TO_PROGESTERONE_CLUSTER_5	YAO_TEMPORAL_RESPONSE_TO_PROGESTERONE_CLUSTER_5		25	0.18285118	0.47634465	1	1	1	2997	tags=28%, list=27%, signal=38%
SCHLESINGER_H3K27ME3_IN_NORMAL_AND_METHYLATED_IN_CANCER	SCHLESINGER_H3K27ME3_IN_NORMAL_AND_METHYLATED_IN_CANCER		15	0.21238567	0.46980685	0.9942639	1	1	217	tags=7%, list=2%, signal=7%
GARGALOVIC_RESPONSE_TO_OXIDIZED_PHOSPHOLIPIDS_TURQUOISE_DN	GARGALOVIC_RESPONSE_TO_OXIDIZED_PHOSPHOLIPIDS_TURQUOISE_DN		23	0.1712616	0.46420494	0.97270954	1	1	4239	tags=48%, list=38%, signal=77%
REACTOME_MITOTIC_PROMETAPHASE	REACTOME_MITOTIC_PROMETAPHASE		47	0.16615392	0.46255648	0.93292683	1	1	2646	tags=21%, list=24%, signal=28%
REACTOME_MRNA_SPLICING	REACTOME_MRNA_SPLICING		63	0.12992704	0.45487866	0.9498998	1	1	9275	tags=98%, list=83%, signal=570%
REACTOME_ACTIVATION_OF_THE_PRE_REPLICATIVE_COMPLEX	REACTOME_ACTIVATION_OF_THE_PRE_REPLICATIVE_COMPLEX		25	0.19439723	0.44909754	0.9309665	1	1	9025	tags=100%, list=81%, signal=514%
KEGG_SPLICEOSOME	KEGG_SPLICEOSOME		72	0.12241596	0.44282463	0.94363254	1	1	9835	tags=100%, list=88%, signal=816%
REACTOME_DNA_STRAND_ELONGATION	REACTOME_DNA_STRAND_ELONGATION		22	0.19475256	0.44006014	0.94011974	1	1	3964	tags=45%, list=35%, signal=70%
REACTOME_S_PHASE	REACTOME_S_PHASE		84	0.13751411	0.43868172	0.92828685	1	1	9278	tags=99%, list=83%, signal=572%
PELLICCIOTTA_HDAC_IN_ANTIGEN_PRESENTATION_UP	PELLICCIOTTA_HDAC_IN_ANTIGEN_PRESENTATION_UP		49	0.11082373	0.42776045	0.9859438	1	1	9231	tags=98%, list=82%, signal=555%
REACTOME_SYNTHESIS_OF_DNA	REACTOME_SYNTHESIS_OF_DNA		72	0.1318814	0.4173206	0.9416499	1	1	9278	tags=99%, list=83%, signal=571%
KEGG_DNA_REPLICATION	KEGG_DNA_REPLICATION		26	0.17525959	0.41500086	0.956	1	1	9239	tags=100%, list=83%, signal=570%
REACTOME_CELL_CYCLE_MITOTIC	REACTOME_CELL_CYCLE_MITOTIC		194	0.12063429	0.41415197	0.9500998	1	1	2419	tags=14%, list=22%, signal=17%
REACTOME_MITOTIC_M_M_G1_PHASES	REACTOME_MITOTIC_M_M_G1_PHASES		102	0.12523413	0.4063685	0.95238096	1	1	1364	tags=9%, list=12%, signal=10%
REACTOME_HIV1_TRANSCRIPTION_INITIATION	REACTOME_HIV1_TRANSCRIPTION_INITIATION		32	0.119290635	0.39100763	0.9916143	1	1	9865	tags=100%, list=88%, signal=838%
REACTOME_TELOMERE_MAINTENANCE	REACTOME_TELOMERE_MAINTENANCE		28	0.14163291	0.39078748	0.9918699	1	1	3964	tags=39%, list=35%, signal=61%
REACTOME_DNA_REPLICATION_PRE_INITIATION	REACTOME_DNA_REPLICATION_PRE_INITIATION		63	0.124322124	0.38787672	0.9676113	0.99970096	1	9278	tags=98%, list=83%, signal=571%
REACTOME_CELL_CYCLE_CHECKPOINTS	REACTOME_CELL_CYCLE_CHECKPOINTS		85	0.10605798	0.34262836	0.98380566	1	1	9278	tags=98%, list=83%, signal=565%
KEGG_PRIMARY_BILE_ACID_BIOSYNTHESIS	KEGG_PRIMARY_BILE_ACID_BIOSYNTHESIS		15	0.119563825	0.29180536	1	0.9998692	1	2894	tags=20%, list=26%, signal=27%
