# Supplementary material for: A genomic analysis of mouse models of breast cancer reveals molecular features of mouse models and relationships to human breast cancer
Source: Breast Cancer Res. 2014 Jun 5;16(3):R59. doi: 10.1186/bcr3672 (PMC4078930; doi:10.1186/bcr3672)
Supplement: Additional file 7 — GSEA for clusters 1-4, each of the runs (C2, C3, and so on) is in a separate folder. [file bcr3672-S7.zip › AdditionalFile7/Cluster1_GSEA/C2/GSEA_Enriched_in_Other_Clusters_vs_Cluster1.txt]

NAME	GS<br> follow link to MSigDB	GS DETAILS	SIZE	ES	NES	NOM p-val	FDR q-val	FWER p-val	RANK AT MAX	LEADING EDGE
FAELT_B_CLL_WITH_VH_REARRANGEMENTS_UP	FAELT_B_CLL_WITH_VH_REARRANGEMENTS_UP	Details ...	37	-0.5772052	-1.8676493	0.003868472	1	0.472	2879	tags=59%, list=26%, signal=80%
SEIDEN_ONCOGENESIS_BY_MET	SEIDEN_ONCOGENESIS_BY_MET	Details ...	59	-0.5849356	-1.8511026	0.005870841	1	0.524	2488	tags=53%, list=22%, signal=67%
HUMMEL_BURKITTS_LYMPHOMA_UP	HUMMEL_BURKITTS_LYMPHOMA_UP	Details ...	18	-0.7020284	-1.7467495	0.003883495	1	0.78	1393	tags=50%, list=12%, signal=57%
WENDT_COHESIN_TARGETS_UP	WENDT_COHESIN_TARGETS_UP	Details ...	19	-0.70070255	-1.7334087	0.026923077	1	0.803	1008	tags=42%, list=9%, signal=46%
SAKAI_TUMOR_INFILTRATING_MONOCYTES_UP	SAKAI_TUMOR_INFILTRATING_MONOCYTES_UP	Details ...	18	-0.58681875	-1.7309103	0.011538462	1	0.809	3026	tags=56%, list=27%, signal=76%
REACTOME_INTEGRIN_ALPHAIIBBETA3_SIGNALING	REACTOME_INTEGRIN_ALPHAIIBBETA3_SIGNALING	Details ...	17	-0.6792646	-1.7207911	0.007561437	1	0.823	2002	tags=65%, list=18%, signal=79%
LAIHO_COLORECTAL_CANCER_SERRATED_UP	LAIHO_COLORECTAL_CANCER_SERRATED_UP	Details ...	71	-0.53140956	-1.706915	0.025948104	1	0.848	2895	tags=51%, list=26%, signal=68%
GENTILE_UV_RESPONSE_CLUSTER_D6	GENTILE_UV_RESPONSE_CLUSTER_D6	Details ...	17	-0.6465388	-1.6840214	0.013806706	1	0.882	631	tags=29%, list=6%, signal=31%
BIOCARTA_AT1R_PATHWAY	BIOCARTA_AT1R_PATHWAY	Details ...	20	-0.59855163	-1.6759884	0.005671077	1	0.892	682	tags=25%, list=6%, signal=27%
BIOCARTA_CARM_ER_PATHWAY	BIOCARTA_CARM_ER_PATHWAY	Details ...	19	-0.5394569	-1.6724341	0.003787879	1	0.895	145	tags=11%, list=1%, signal=11%
NGUYEN_NOTCH1_TARGETS_DN	NGUYEN_NOTCH1_TARGETS_DN	Details ...	47	-0.5201226	-1.6720183	0.021032505	1	0.896	1651	tags=40%, list=15%, signal=47%
GALLUZZI_PERMEABILIZE_MITOCHONDRIA	GALLUZZI_PERMEABILIZE_MITOCHONDRIA	Details ...	26	-0.5259853	-1.6665006	0.009940358	1	0.9	1645	tags=38%, list=15%, signal=45%
TIEN_INTESTINE_PROBIOTICS_2HR_DN	TIEN_INTESTINE_PROBIOTICS_2HR_DN	Details ...	42	-0.5001316	-1.6614333	0.014198783	1	0.906	1800	tags=36%, list=16%, signal=42%
WATTEL_AUTONOMOUS_THYROID_ADENOMA_DN	WATTEL_AUTONOMOUS_THYROID_ADENOMA_DN	Details ...	16	-0.68085146	-1.6328927	0.016	1	0.939	460	tags=38%, list=4%, signal=39%
GENTILE_RESPONSE_CLUSTER_D3	GENTILE_RESPONSE_CLUSTER_D3	Details ...	35	-0.5371894	-1.6118135	0.03	1	0.949	1915	tags=31%, list=17%, signal=38%
ZHAN_LATE_DIFFERENTIATION_GENES_UP	ZHAN_LATE_DIFFERENTIATION_GENES_UP	Details ...	17	-0.6603032	-1.6094098	0.04117647	1	0.95	1615	tags=53%, list=14%, signal=62%
GRAHAM_NORMAL_QUIESCENT_VS_NORMAL_DIVIDING_UP	GRAHAM_NORMAL_QUIESCENT_VS_NORMAL_DIVIDING_UP	Details ...	35	-0.6204897	-1.6057651	0.022403259	1	0.951	2276	tags=63%, list=20%, signal=79%
SEKI_INFLAMMATORY_RESPONSE_LPS_UP	SEKI_INFLAMMATORY_RESPONSE_LPS_UP	Details ...	52	-0.6304655	-1.5977165	0.043912176	1	0.954	1261	tags=38%, list=11%, signal=43%
ZHANG_PROLIFERATING_VS_QUIESCENT	ZHANG_PROLIFERATING_VS_QUIESCENT	Details ...	32	-0.55048543	-1.578309	0.0583501	1	0.959	2603	tags=50%, list=23%, signal=65%
GENTILE_UV_RESPONSE_CLUSTER_D8	GENTILE_UV_RESPONSE_CLUSTER_D8	Details ...	19	-0.58895487	-1.577447	0.044921875	1	0.96	2570	tags=58%, list=23%, signal=75%
REACTOME_PLATELET_AGGREGATION_PLUG_FORMATION	REACTOME_PLATELET_AGGREGATION_PLUG_FORMATION	Details ...	19	-0.5909164	-1.5655899	0.033962265	1	0.965	2875	tags=74%, list=26%, signal=99%
FAELT_B_CLL_WITH_VH3_21_DN	FAELT_B_CLL_WITH_VH3_21_DN	Details ...	36	-0.44798133	-1.5649195	0.044401545	1	0.965	2193	tags=44%, list=20%, signal=55%
MARSON_FOXP3_TARGETS_DN	MARSON_FOXP3_TARGETS_DN	Details ...	32	-0.5196508	-1.5536871	0.042	1	0.969	2012	tags=44%, list=18%, signal=53%
CHEOK_RESPONSE_TO_HD_MTX_DN	CHEOK_RESPONSE_TO_HD_MTX_DN	Details ...	15	-0.5256557	-1.5462956	0.05904059	1	0.97	3417	tags=53%, list=31%, signal=77%
GRAHAM_CML_QUIESCENT_VS_NORMAL_QUIESCENT_DN	GRAHAM_CML_QUIESCENT_VS_NORMAL_QUIESCENT_DN	Details ...	24	-0.6218024	-1.5429047	0.015473888	1	0.97	2245	tags=63%, list=20%, signal=78%
CHEN_HOXA5_TARGETS_9HR_UP	CHEN_HOXA5_TARGETS_9HR_UP	Details ...	113	-0.43561494	-1.5344697	0.064935066	1	0.976	1813	tags=26%, list=16%, signal=30%
AKL_HTLV1_INFECTION_DN	AKL_HTLV1_INFECTION_DN	Details ...	33	-0.5421212	-1.5305778	0.03875969	1	0.978	1787	tags=45%, list=16%, signal=54%
AMUNDSON_POOR_SURVIVAL_AFTER_GAMMA_RADIATION_8G	AMUNDSON_POOR_SURVIVAL_AFTER_GAMMA_RADIATION_8G	Details ...	53	-0.50880575	-1.529928	0.04761905	1	0.978	2999	tags=55%, list=27%, signal=74%
REACTOME_MYOGENESSIS	REACTOME_MYOGENESSIS	Details ...	19	-0.6123488	-1.5250689	0.036679536	1	0.979	784	tags=37%, list=7%, signal=40%
HOFFMANN_PRE_BI_TO_LARGE_PRE_BII_LYMPHOCYTE_DN	HOFFMANN_PRE_BI_TO_LARGE_PRE_BII_LYMPHOCYTE_DN	Details ...	51	-0.51459646	-1.5233928	0.027667984	1	0.979	2405	tags=57%, list=21%, signal=72%
GARGALOVIC_RESPONSE_TO_OXIDIZED_PHOSPHOLIPIDS_BLUE_UP	GARGALOVIC_RESPONSE_TO_OXIDIZED_PHOSPHOLIPIDS_BLUE_UP	Details ...	56	-0.49896434	-1.5222585	0.067961164	1	0.979	1723	tags=36%, list=15%, signal=42%
GARGALOVIC_RESPONSE_TO_OXIDIZED_PHOSPHOLIPIDS_YELLOW_UP	GARGALOVIC_RESPONSE_TO_OXIDIZED_PHOSPHOLIPIDS_YELLOW_UP	Details ...	15	-0.558561	-1.5144377	0.056074765	1	0.979	2996	tags=73%, list=27%, signal=100%
RODRIGUES_DCC_TARGETS_DN	RODRIGUES_DCC_TARGETS_DN	Details ...	74	-0.455416	-1.5105993	0.035984848	1	0.98	2306	tags=36%, list=21%, signal=46%
NAGASHIMA_EGF_SIGNALING_UP	NAGASHIMA_EGF_SIGNALING_UP	Details ...	41	-0.58685607	-1.5084603	0.08118812	1	0.98	2041	tags=46%, list=18%, signal=56%
MCMURRAY_TP53_HRAS_COOPERATION_RESPONSE_UP	MCMURRAY_TP53_HRAS_COOPERATION_RESPONSE_UP	Details ...	20	-0.6856777	-1.5051234	0.04809619	1	0.981	1228	tags=55%, list=11%, signal=62%
REACTOME_MAPK_TARGETS_NUCLEAR_EVENTS_MEDIATED_BY_MAP_KINASES	REACTOME_MAPK_TARGETS_NUCLEAR_EVENTS_MEDIATED_BY_MAP_KINASES	Details ...	18	-0.5266817	-1.5010095	0.060194176	1	0.982	1579	tags=33%, list=14%, signal=39%
REACTOME_REGULATION_OF_INSULIN_SECRETION_BY_GLUCAGON_LIKE_PEPTIDE_1	REACTOME_REGULATION_OF_INSULIN_SECRETION_BY_GLUCAGON_LIKE_PEPTIDE_1	Details ...	40	-0.50248295	-1.4924682	0.040935673	1	0.983	2785	tags=45%, list=25%, signal=60%
GENTILE_UV_RESPONSE_CLUSTER_D7	GENTILE_UV_RESPONSE_CLUSTER_D7	Details ...	25	-0.47386634	-1.4862276	0.09920635	1	0.985	2325	tags=32%, list=21%, signal=40%
AMIT_EGF_RESPONSE_480_MCF10A	AMIT_EGF_RESPONSE_480_MCF10A	Details ...	26	-0.5070348	-1.4845953	0.05510204	1	0.985	2650	tags=62%, list=24%, signal=80%
GRAHAM_CML_DIVIDING_VS_NORMAL_QUIESCENT_DN	GRAHAM_CML_DIVIDING_VS_NORMAL_QUIESCENT_DN	Details ...	50	-0.51649874	-1.4757713	0.04133858	1	0.985	2092	tags=46%, list=19%, signal=56%
DAZARD_RESPONSE_TO_UV_NHEK_DN	DAZARD_RESPONSE_TO_UV_NHEK_DN	Details ...	118	-0.39415258	-1.4701145	0.07116105	1	0.985	2271	tags=31%, list=20%, signal=38%
MARTINEZ_RESPONSE_TO_TRABECTEDIN	MARTINEZ_RESPONSE_TO_TRABECTEDIN	Details ...	26	-0.48793507	-1.4672853	0.06792453	1	0.985	1576	tags=35%, list=14%, signal=40%
COLDREN_GEFITINIB_RESISTANCE_UP	COLDREN_GEFITINIB_RESISTANCE_UP	Details ...	41	-0.43456435	-1.4666104	0.047058824	1	0.985	2357	tags=41%, list=21%, signal=52%
DOANE_BREAST_CANCER_CLASSES_DN	DOANE_BREAST_CANCER_CLASSES_DN	Details ...	21	-0.5504843	-1.4567319	0.053359684	1	0.985	1815	tags=57%, list=16%, signal=68%
REACTOME_GS_ALPHA_MEDIATED_EVENTS_IN_GLUCAGON_SIGNALLING	REACTOME_GS_ALPHA_MEDIATED_EVENTS_IN_GLUCAGON_SIGNALLING	Details ...	19	-0.5482885	-1.45601	0.06790123	1	0.986	3278	tags=58%, list=29%, signal=82%
RODRIGUES_THYROID_CARCINOMA_DN	RODRIGUES_THYROID_CARCINOMA_DN	Details ...	32	-0.50601614	-1.4555476	0.062135924	1	0.986	1227	tags=34%, list=11%, signal=38%
MASSARWEH_RESPONSE_TO_ESTRADIOL	MASSARWEH_RESPONSE_TO_ESTRADIOL	Details ...	37	-0.46801794	-1.4543921	0.0331384	1	0.987	1215	tags=32%, list=11%, signal=36%
ZHAN_MULTIPLE_MYELOMA_CD2_UP	ZHAN_MULTIPLE_MYELOMA_CD2_UP	Details ...	20	-0.5473802	-1.4543839	0.06706114	1	0.987	1049	tags=30%, list=9%, signal=33%
GENTILE_UV_HIGH_DOSE_DN	GENTILE_UV_HIGH_DOSE_DN	Details ...	158	-0.39084515	-1.452157	0.06719368	1	0.987	1964	tags=26%, list=18%, signal=31%
NAKAMURA_METASTASIS	NAKAMURA_METASTASIS	Details ...	27	-0.54232293	-1.4507501	0.06012024	1	0.988	1760	tags=44%, list=16%, signal=53%
PICCALUGA_ANGIOIMMUNOBLASTIC_LYMPHOMA_DN	PICCALUGA_ANGIOIMMUNOBLASTIC_LYMPHOMA_DN	Details ...	62	-0.47084102	-1.4444909	0.09248555	1	0.988	1875	tags=37%, list=17%, signal=44%
STEIN_ESTROGEN_RESPONSE_NOT_VIA_ESRRA	STEIN_ESTROGEN_RESPONSE_NOT_VIA_ESRRA	Details ...	15	-0.59484726	-1.442796	0.061023623	1	0.988	1318	tags=40%, list=12%, signal=45%
IZADPANAH_STEM_CELL_ADIPOSE_VS_BONE_UP	IZADPANAH_STEM_CELL_ADIPOSE_VS_BONE_UP	Details ...	76	-0.4431463	-1.4424118	0.046558704	1	0.988	1314	tags=30%, list=12%, signal=34%
REACTOME_GLUCAGON_SIGNALING_IN_METABOLIC_REGULATION	REACTOME_GLUCAGON_SIGNALING_IN_METABOLIC_REGULATION	Details ...	22	-0.52762026	-1.4405689	0.06652807	1	0.989	3278	tags=50%, list=29%, signal=71%
SIG_REGULATION_OF_THE_ACTIN_CYTOSKELETON_BY_RHO_GTPASES	SIG_REGULATION_OF_THE_ACTIN_CYTOSKELETON_BY_RHO_GTPASES	Details ...	25	-0.52446836	-1.4399955	0.0945674	1	0.989	2784	tags=52%, list=25%, signal=69%
CREIGHTON_ENDOCRINE_THERAPY_RESISTANCE_2	CREIGHTON_ENDOCRINE_THERAPY_RESISTANCE_2	Details ...	146	-0.38257888	-1.4369198	0.02661597	1	0.989	2920	tags=43%, list=26%, signal=58%
GRADE_COLON_VS_RECTAL_CANCER_DN	GRADE_COLON_VS_RECTAL_CANCER_DN	Details ...	27	-0.47587502	-1.4348072	0.067653276	1	0.989	2512	tags=52%, list=22%, signal=67%
FAELT_B_CLL_WITH_VH_REARRANGEMENTS_DN	FAELT_B_CLL_WITH_VH_REARRANGEMENTS_DN	Details ...	27	-0.44633162	-1.4344367	0.12185687	1	0.989	1962	tags=37%, list=18%, signal=45%
BLALOCK_ALZHEIMERS_DISEASE_INCIPIENT_DN	BLALOCK_ALZHEIMERS_DISEASE_INCIPIENT_DN	Details ...	111	-0.34633198	-1.4333763	0.06591337	1	0.989	2910	tags=34%, list=26%, signal=46%
WEIGEL_OXIDATIVE_STRESS_BY_HNE_AND_TBH	WEIGEL_OXIDATIVE_STRESS_BY_HNE_AND_TBH	Details ...	38	-0.40376928	-1.4296125	0.07392197	1	0.989	1612	tags=26%, list=14%, signal=31%
MCCABE_HOXC6_TARGETS_CANCER_UP	MCCABE_HOXC6_TARGETS_CANCER_UP		19	-0.49216244	-1.4265375	0.065764025	1	0.989	753	tags=26%, list=7%, signal=28%
TARTE_PLASMA_CELL_VS_B_LYMPHOCYTE_DN	TARTE_PLASMA_CELL_VS_B_LYMPHOCYTE_DN		26	-0.58284026	-1.4249538	0.093495935	1	0.989	2492	tags=58%, list=22%, signal=74%
BIOCARTA_WNT_PATHWAY	BIOCARTA_WNT_PATHWAY		18	-0.46061337	-1.4188697	0.10978044	1	0.991	4773	tags=67%, list=43%, signal=116%
REACTOME_NUCLEAR_EVENTS_KINASE_AND_TRANSCRIPTION_FACTOR_ACTIVATION	REACTOME_NUCLEAR_EVENTS_KINASE_AND_TRANSCRIPTION_FACTOR_ACTIVATION		15	-0.53134596	-1.4172201	0.11023622	1	0.991	740	tags=27%, list=7%, signal=29%
HADDAD_B_LYMPHOCYTE_PROGENITOR	HADDAD_B_LYMPHOCYTE_PROGENITOR		144	-0.40990272	-1.4171054	0.053465348	1	0.992	1946	tags=31%, list=17%, signal=37%
ASTON_MAJOR_DEPRESSIVE_DISORDER_UP	ASTON_MAJOR_DEPRESSIVE_DISORDER_UP		25	-0.48425493	-1.41584	0.067307696	1	0.992	2501	tags=48%, list=22%, signal=62%
WANG_METHYLATED_IN_BREAST_CANCER	WANG_METHYLATED_IN_BREAST_CANCER		23	-0.566426	-1.41372	0.10344828	1	0.992	1781	tags=48%, list=16%, signal=57%
FONTAINE_THYROID_TUMOR_UNCERTAIN_MALIGNANCY_DN	FONTAINE_THYROID_TUMOR_UNCERTAIN_MALIGNANCY_DN		18	-0.561554	-1.4098997	0.086419754	1	0.992	715	tags=22%, list=6%, signal=24%
DORN_ADENOVIRUS_INFECTION_32HR_DN	DORN_ADENOVIRUS_INFECTION_32HR_DN		27	-0.4828606	-1.4091228	0.10224949	1	0.992	1224	tags=22%, list=11%, signal=25%
AMIT_EGF_RESPONSE_120_HELA	AMIT_EGF_RESPONSE_120_HELA		47	-0.4750328	-1.4075136	0.12421053	1	0.992	1881	tags=34%, list=17%, signal=41%
JIANG_VHL_TARGETS	JIANG_VHL_TARGETS		52	-0.37321794	-1.4060081	0.11377245	1	0.992	2276	tags=33%, list=20%, signal=41%
CHARAFE_BREAST_CANCER_LUMINAL_VS_MESENCHYMAL_DN	CHARAFE_BREAST_CANCER_LUMINAL_VS_MESENCHYMAL_DN		258	-0.4514816	-1.4057305	0.11020408	1	0.992	1831	tags=36%, list=16%, signal=43%
ALONSO_METASTASIS_EMT_UP	ALONSO_METASTASIS_EMT_UP		23	-0.5179721	-1.3973686	0.08901515	1	0.992	1386	tags=35%, list=12%, signal=40%
POTTI_CYTOXAN_SENSITIVITY	POTTI_CYTOXAN_SENSITIVITY		24	-0.4904233	-1.3939375	0.067073174	1	0.992	1301	tags=29%, list=12%, signal=33%
AMUNDSON_RESPONSE_TO_ARSENITE	AMUNDSON_RESPONSE_TO_ARSENITE		123	-0.3366366	-1.3937917	0.076620825	1	0.992	1169	tags=20%, list=10%, signal=22%
DACOSTA_UV_RESPONSE_VIA_ERCC3_DN	DACOSTA_UV_RESPONSE_VIA_ERCC3_DN		438	-0.34584624	-1.3915046	0.10606061	1	0.992	2271	tags=29%, list=20%, signal=35%
DORN_ADENOVIRUS_INFECTION_12HR_UP	DORN_ADENOVIRUS_INFECTION_12HR_UP		18	-0.5329556	-1.3865622	0.092307694	1	0.992	1475	tags=33%, list=13%, signal=38%
SIG_PIP3_SIGNALING_IN_B_LYMPHOCYTES	SIG_PIP3_SIGNALING_IN_B_LYMPHOCYTES		21	-0.46254227	-1.3859521	0.113131315	1	0.992	2733	tags=33%, list=24%, signal=44%
CHIARADONNA_NEOPLASTIC_TRANSFORMATION_KRAS_CDC25_UP	CHIARADONNA_NEOPLASTIC_TRANSFORMATION_KRAS_CDC25_UP		44	-0.5054943	-1.3810902	0.12774451	1	0.993	1917	tags=48%, list=17%, signal=57%
JIANG_HYPOXIA_VIA_VHL	JIANG_HYPOXIA_VIA_VHL		16	-0.4612609	-1.379987	0.12548262	1	0.993	3223	tags=56%, list=29%, signal=79%
GAZDA_DIAMOND_BLACKFAN_ANEMIA_PROGENITOR_UP	GAZDA_DIAMOND_BLACKFAN_ANEMIA_PROGENITOR_UP		22	-0.46131468	-1.3766819	0.11487759	1	0.993	2712	tags=55%, list=24%, signal=72%
WOTTON_RUNX_TARGETS_DN	WOTTON_RUNX_TARGETS_DN		19	-0.5322538	-1.3761716	0.06508876	1	0.993	1251	tags=42%, list=11%, signal=47%
ONKEN_UVEAL_MELANOMA_DN	ONKEN_UVEAL_MELANOMA_DN		330	-0.32531053	-1.3751369	0.09056604	1	0.993	1791	tags=22%, list=16%, signal=26%
ROSS_AML_WITH_MLL_FUSIONS	ROSS_AML_WITH_MLL_FUSIONS		53	-0.43647176	-1.3744831	0.10358566	1	0.993	1799	tags=34%, list=16%, signal=40%
AMIT_SERUM_RESPONSE_40_MCF10A	AMIT_SERUM_RESPONSE_40_MCF10A		22	-0.56682724	-1.3743293	0.10735586	1	0.993	3175	tags=59%, list=28%, signal=82%
TCGA_GLIOBLASTOMA_COPY_NUMBER_DN	TCGA_GLIOBLASTOMA_COPY_NUMBER_DN		17	-0.53160185	-1.3737272	0.08971962	1	0.994	1934	tags=41%, list=17%, signal=50%
BOGNI_TREATMENT_RELATED_MYELOID_LEUKEMIA_DN	BOGNI_TREATMENT_RELATED_MYELOID_LEUKEMIA_DN		18	-0.4428204	-1.3731208	0.15711646	1	0.994	1781	tags=33%, list=16%, signal=40%
XU_HGF_SIGNALING_NOT_VIA_AKT1_6HR	XU_HGF_SIGNALING_NOT_VIA_AKT1_6HR		17	-0.5664283	-1.3707731	0.16424116	1	0.994	879	tags=41%, list=8%, signal=45%
HINATA_NFKB_TARGETS_FIBROBLAST_UP	HINATA_NFKB_TARGETS_FIBROBLAST_UP		43	-0.47728202	-1.3657728	0.099403575	1	0.995	2756	tags=53%, list=25%, signal=71%
AMIT_EGF_RESPONSE_120_MCF10A	AMIT_EGF_RESPONSE_120_MCF10A		26	-0.49896386	-1.3654424	0.13360325	1	0.995	1813	tags=46%, list=16%, signal=55%
REACTOME_TRAF6_MEDIATED_INDUCTION_OF_THE_ANTIVIRAL_CYTOKINE_IFN_ALPHA_BETA_CASCADE	REACTOME_TRAF6_MEDIATED_INDUCTION_OF_THE_ANTIVIRAL_CYTOKINE_IFN_ALPHA_BETA_CASCADE		31	-0.4186666	-1.3654372	0.1290944	1	0.995	1579	tags=23%, list=14%, signal=26%
DAIRKEE_TERT_TARGETS_DN	DAIRKEE_TERT_TARGETS_DN		41	-0.46377596	-1.3651593	0.09638554	1	0.995	1992	tags=39%, list=18%, signal=47%
KESHELAVA_MULTIPLE_DRUG_RESISTANCE	KESHELAVA_MULTIPLE_DRUG_RESISTANCE		46	-0.36935613	-1.3647307	0.10444874	1	0.995	2927	tags=41%, list=26%, signal=56%
VALK_AML_CLUSTER_12	VALK_AML_CLUSTER_12		23	-0.46656927	-1.3606011	0.10392157	1	0.996	615	tags=22%, list=5%, signal=23%
DUTTA_APOPTOSIS_VIA_NFKB	DUTTA_APOPTOSIS_VIA_NFKB		16	-0.5320047	-1.3560874	0.114173226	1	0.996	2756	tags=56%, list=25%, signal=75%
BIOCARTA_PGC1A_PATHWAY	BIOCARTA_PGC1A_PATHWAY		16	-0.52121145	-1.3521072	0.12665406	1	0.996	955	tags=31%, list=9%, signal=34%
MORI_PLASMA_CELL_DN	MORI_PLASMA_CELL_DN		15	-0.6440212	-1.350534	0.15322581	1	0.996	995	tags=47%, list=9%, signal=51%
BOYLAN_MULTIPLE_MYELOMA_C_D_UP	BOYLAN_MULTIPLE_MYELOMA_C_D_UP		73	-0.40080738	-1.3491478	0.07722772	1	0.996	1046	tags=23%, list=9%, signal=26%
REACTOME_ELECTRON_TRANSPORT_CHAIN	REACTOME_ELECTRON_TRANSPORT_CHAIN		52	-0.43852648	-1.3490067	0.21320754	1	0.996	4060	tags=54%, list=36%, signal=84%
WEIGEL_OXIDATIVE_STRESS_BY_HNE_AND_H2O2	WEIGEL_OXIDATIVE_STRESS_BY_HNE_AND_H2O2		28	-0.40783373	-1.3482915	0.12215321	1	0.996	2563	tags=32%, list=23%, signal=42%
DIRMEIER_LMP1_RESPONSE_EARLY	DIRMEIER_LMP1_RESPONSE_EARLY		36	-0.46891662	-1.3478963	0.13508065	1	0.996	682	tags=22%, list=6%, signal=24%
GNATENKO_PLATELET_SIGNATURE	GNATENKO_PLATELET_SIGNATURE		20	-0.52635735	-1.3478125	0.16227181	1	0.996	1639	tags=35%, list=15%, signal=41%
MORI_SMALL_PRE_BII_LYMPHOCYTE_UP	MORI_SMALL_PRE_BII_LYMPHOCYTE_UP		49	-0.3997385	-1.3453375	0.11044177	1	0.997	1994	tags=35%, list=18%, signal=42%
LUI_THYROID_CANCER_CLUSTER_2	LUI_THYROID_CANCER_CLUSTER_2		25	-0.46800047	-1.3446242	0.098265894	1	0.997	1445	tags=32%, list=13%, signal=37%
REACTOME_G_BETA_GAMMA_SIGNALLING_THROUGH_PI3KGAMMA	REACTOME_G_BETA_GAMMA_SIGNALLING_THROUGH_PI3KGAMMA		17	-0.4965271	-1.3436112	0.12727273	1	0.998	2661	tags=35%, list=24%, signal=46%
JISON_SICKLE_CELL_DISEASE_UP	JISON_SICKLE_CELL_DISEASE_UP		121	-0.39718348	-1.3383591	0.12695312	1	0.998	2883	tags=42%, list=26%, signal=56%
KIM_WT1_TARGETS_UP	KIM_WT1_TARGETS_UP		133	-0.41399038	-1.338068	0.12550607	1	0.998	1295	tags=30%, list=12%, signal=34%
NIKOLSKY_BREAST_CANCER_8P12_P11_AMPLICON	NIKOLSKY_BREAST_CANCER_8P12_P11_AMPLICON		25	-0.45172593	-1.3361257	0.11089494	1	0.998	386	tags=12%, list=3%, signal=12%
ST_ERK1_ERK2_MAPK_PATHWAY	ST_ERK1_ERK2_MAPK_PATHWAY		18	-0.42053604	-1.3319685	0.15444015	1	0.998	3830	tags=56%, list=34%, signal=84%
REACTOME_ADHERENS_JUNCTIONS_INTERACTIONS	REACTOME_ADHERENS_JUNCTIONS_INTERACTIONS		18	-0.50721073	-1.3313658	0.11111111	1	0.998	448	tags=28%, list=4%, signal=29%
RODRIGUES_THYROID_CARCINOMA_ANAPLASTIC_DN	RODRIGUES_THYROID_CARCINOMA_ANAPLASTIC_DN		263	-0.37587896	-1.3310821	0.09193246	1	0.998	2112	tags=33%, list=19%, signal=40%
ROY_WOUND_BLOOD_VESSEL_UP	ROY_WOUND_BLOOD_VESSEL_UP		34	-0.5480085	-1.3308171	0.1632653	1	0.998	2047	tags=50%, list=18%, signal=61%
YAGI_AML_FAB_MARKERS	YAGI_AML_FAB_MARKERS		126	-0.36956963	-1.3296201	0.085436895	1	0.998	2489	tags=37%, list=22%, signal=46%
HINATA_NFKB_TARGETS_KERATINOCYTE_UP	HINATA_NFKB_TARGETS_KERATINOCYTE_UP		48	-0.48713163	-1.3290846	0.13492064	1	0.998	2756	tags=50%, list=25%, signal=66%
NIKOLSKY_BREAST_CANCER_8Q12_Q22_AMPLICON	NIKOLSKY_BREAST_CANCER_8Q12_Q22_AMPLICON		69	-0.4045197	-1.3279175	0.10091743	1	0.998	2507	tags=39%, list=22%, signal=50%
TIAN_TNF_SIGNALING_VIA_NFKB	TIAN_TNF_SIGNALING_VIA_NFKB		16	-0.61491555	-1.3232237	0.17485265	1	0.998	1195	tags=50%, list=11%, signal=56%
MITSIADES_RESPONSE_TO_APLIDIN_UP	MITSIADES_RESPONSE_TO_APLIDIN_UP		260	-0.331325	-1.3211039	0.09126214	1	0.998	1309	tags=21%, list=12%, signal=23%
IVANOVA_HEMATOPOIESIS_STEM_CELL_AND_PROGENITOR	IVANOVA_HEMATOPOIESIS_STEM_CELL_AND_PROGENITOR		152	-0.34204152	-1.3206792	0.0524109	1	0.998	1651	tags=27%, list=15%, signal=31%
DAZARD_UV_RESPONSE_CLUSTER_G6	DAZARD_UV_RESPONSE_CLUSTER_G6		53	-0.40353036	-1.31798	0.14015152	1	0.998	1233	tags=25%, list=11%, signal=27%
CAIRO_LIVER_DEVELOPMENT_UP	CAIRO_LIVER_DEVELOPMENT_UP		107	-0.44804296	-1.3178133	0.13184585	1	0.998	1928	tags=40%, list=17%, signal=48%
ST_INTEGRIN_SIGNALING_PATHWAY	ST_INTEGRIN_SIGNALING_PATHWAY		52	-0.39878342	-1.3178014	0.1509804	1	0.998	3290	tags=42%, list=29%, signal=60%
ROSS_LEUKEMIA_WITH_MLL_FUSIONS	ROSS_LEUKEMIA_WITH_MLL_FUSIONS		49	-0.43844414	-1.3155634	0.12396694	1	0.998	2489	tags=45%, list=22%, signal=57%
LIEN_BREAST_CARCINOMA_METAPLASTIC_VS_DUCTAL_UP	LIEN_BREAST_CARCINOMA_METAPLASTIC_VS_DUCTAL_UP		48	-0.46781996	-1.3130819	0.14028056	1	0.998	1242	tags=31%, list=11%, signal=35%
DAVICIONI_TARGETS_OF_PAX_FOXO1_FUSIONS_UP	DAVICIONI_TARGETS_OF_PAX_FOXO1_FUSIONS_UP		156	-0.40927827	-1.3127168	0.121031746	1	0.998	2604	tags=40%, list=23%, signal=51%
BIOCARTA_HDAC_PATHWAY	BIOCARTA_HDAC_PATHWAY		18	-0.46776742	-1.3109778	0.14634146	1	0.999	955	tags=28%, list=9%, signal=30%
MONNIER_POSTRADIATION_TUMOR_ESCAPE_DN	MONNIER_POSTRADIATION_TUMOR_ESCAPE_DN		228	-0.34715354	-1.3097663	0.12209302	1	0.999	2524	tags=33%, list=23%, signal=42%
SEITZ_NEOPLASTIC_TRANSFORMATION_BY_8P_DELETION_DN	SEITZ_NEOPLASTIC_TRANSFORMATION_BY_8P_DELETION_DN		20	-0.48548025	-1.3067895	0.15187377	1	0.999	2123	tags=55%, list=19%, signal=68%
BERENJENO_TRANSFORMED_BY_RHOA_FOREVER_DN	BERENJENO_TRANSFORMED_BY_RHOA_FOREVER_DN		24	-0.51291955	-1.3048521	0.12156863	1	0.999	497	tags=29%, list=4%, signal=30%
DEBIASI_APOPTOSIS_BY_REOVIRUS_INFECTION_UP	DEBIASI_APOPTOSIS_BY_REOVIRUS_INFECTION_UP		141	-0.35971844	-1.304818	0.14971209	1	0.999	3340	tags=45%, list=30%, signal=63%
LINDGREN_BLADDER_CANCER_CLUSTER_2A_DN	LINDGREN_BLADDER_CANCER_CLUSTER_2A_DN		80	-0.40508273	-1.3031983	0.16895874	1	0.999	2577	tags=45%, list=23%, signal=58%
TIEN_INTESTINE_PROBIOTICS_6HR_DN	TIEN_INTESTINE_PROBIOTICS_6HR_DN		107	-0.31565705	-1.3028101	0.15127702	1	0.999	1591	tags=20%, list=14%, signal=23%
TONKS_TARGETS_OF_RUNX1_RUNX1T1_FUSION_GRANULOCYTE_UP	TONKS_TARGETS_OF_RUNX1_RUNX1T1_FUSION_GRANULOCYTE_UP		35	-0.49018744	-1.3007598	0.13267326	1	0.999	1319	tags=34%, list=12%, signal=39%
BREDEMEYER_RAG_SIGNALING_VIA_ATM_NOT_VIA_NFKB_UP	BREDEMEYER_RAG_SIGNALING_VIA_ATM_NOT_VIA_NFKB_UP		26	-0.48983696	-1.3001584	0.14147286	1	0.999	2351	tags=50%, list=21%, signal=63%
LINDSTEDT_DENDRITIC_CELL_MATURATION_A	LINDSTEDT_DENDRITIC_CELL_MATURATION_A		39	-0.53329045	-1.2987039	0.16666667	1	0.999	1471	tags=38%, list=13%, signal=44%
ROZANOV_MMP14_TARGETS_SUBSET	ROZANOV_MMP14_TARGETS_SUBSET		24	-0.59749496	-1.2972248	0.19027483	1	0.999	1605	tags=63%, list=14%, signal=73%
RAMASWAMY_METASTASIS_DN	RAMASWAMY_METASTASIS_DN		38	-0.45677	-1.2951719	0.12248996	1	0.999	1673	tags=34%, list=15%, signal=40%
REACTOME_MAP_KINASES_ACTIVATION_IN_TLR_CASCADE	REACTOME_MAP_KINASES_ACTIVATION_IN_TLR_CASCADE		26	-0.41823614	-1.2948468	0.17794971	1	0.999	1579	tags=23%, list=14%, signal=27%
BOYLAN_MULTIPLE_MYELOMA_PCA3_UP	BOYLAN_MULTIPLE_MYELOMA_PCA3_UP		32	-0.4561173	-1.2922322	0.13127413	1	0.999	1603	tags=28%, list=14%, signal=33%
ZHAN_MULTIPLE_MYELOMA_HP_DN	ZHAN_MULTIPLE_MYELOMA_HP_DN		25	-0.4777147	-1.2919827	0.16	1	0.999	3864	tags=56%, list=35%, signal=85%
DANG_MYC_TARGETS_DN	DANG_MYC_TARGETS_DN		24	-0.44900662	-1.2919539	0.174	1	0.999	1242	tags=25%, list=11%, signal=28%
DACOSTA_UV_RESPONSE_VIA_ERCC3_TTD_DN	DACOSTA_UV_RESPONSE_VIA_ERCC3_TTD_DN		25	-0.43665248	-1.2909802	0.12692308	1	0.999	1056	tags=24%, list=9%, signal=26%
ROSS_AML_WITH_AML1_ETO_FUSION	ROSS_AML_WITH_AML1_ETO_FUSION		45	-0.39051324	-1.2893784	0.14629258	1	0.999	1715	tags=24%, list=15%, signal=29%
WANG_CLIM2_TARGETS_UP	WANG_CLIM2_TARGETS_UP		110	-0.3297839	-1.2891493	0.107942976	1	0.999	2402	tags=35%, list=21%, signal=45%
RAGHAVACHARI_PLATELET_SPECIFIC_GENES	RAGHAVACHARI_PLATELET_SPECIFIC_GENES		44	-0.42407504	-1.2888203	0.18359375	1	0.999	1714	tags=34%, list=15%, signal=40%
ROSS_AML_OF_FAB_M7_TYPE	ROSS_AML_OF_FAB_M7_TYPE		51	-0.4082638	-1.2887948	0.1388889	1	0.999	1618	tags=31%, list=14%, signal=37%
MILI_PSEUDOPODIA	MILI_PSEUDOPODIA		22	-0.44752467	-1.2884318	0.16898608	1	0.999	1750	tags=36%, list=16%, signal=43%
REACTOME_G_PROTEIN_BETA_GAMMA_SIGNALLING	REACTOME_G_PROTEIN_BETA_GAMMA_SIGNALLING		19	-0.4568907	-1.284738	0.16867469	1	0.999	2661	tags=32%, list=24%, signal=41%
BIOCARTA_PTDINS_PATHWAY	BIOCARTA_PTDINS_PATHWAY		16	-0.42490038	-1.2846329	0.16795367	1	0.999	1072	tags=25%, list=10%, signal=28%
SCIAN_INVERSED_TARGETS_OF_TP53_AND_TP73_DN	SCIAN_INVERSED_TARGETS_OF_TP53_AND_TP73_DN		20	-0.47887674	-1.2844633	0.18446602	1	0.999	1409	tags=35%, list=13%, signal=40%
REACTOME_SIGNALING_BY_ROBO_RECEPTOR	REACTOME_SIGNALING_BY_ROBO_RECEPTOR		21	-0.49954164	-1.2805439	0.17125984	1	0.999	2915	tags=52%, list=26%, signal=71%
EHLERS_ANEUPLOIDY_UP	EHLERS_ANEUPLOIDY_UP		27	-0.43002853	-1.2787945	0.14864865	1	0.999	1240	tags=22%, list=11%, signal=25%
ALONSO_METASTASIS_UP	ALONSO_METASTASIS_UP		118	-0.3171677	-1.2765031	0.19774011	1	0.999	2869	tags=31%, list=26%, signal=42%
KEGG_GLYCOSPHINGOLIPID_BIOSYNTHESIS_LACTO_AND_NEOLACTO_SERIES	KEGG_GLYCOSPHINGOLIPID_BIOSYNTHESIS_LACTO_AND_NEOLACTO_SERIES		20	-0.5204088	-1.2760754	0.15294118	1	0.999	1015	tags=25%, list=9%, signal=27%
BROWNE_HCMV_INFECTION_24HR_DN	BROWNE_HCMV_INFECTION_24HR_DN		93	-0.40094706	-1.2736006	0.1632653	1	0.999	950	tags=25%, list=8%, signal=27%
GUENTHER_GROWTH_SPHERICAL_VS_ADHERENT_DN	GUENTHER_GROWTH_SPHERICAL_VS_ADHERENT_DN		21	-0.5116623	-1.2726632	0.2004008	1	0.999	490	tags=24%, list=4%, signal=25%
UZONYI_RESPONSE_TO_LEUKOTRIENE_AND_THROMBIN	UZONYI_RESPONSE_TO_LEUKOTRIENE_AND_THROMBIN		28	-0.53719693	-1.2722696	0.20117188	1	0.999	1875	tags=43%, list=17%, signal=51%
VALK_AML_CLUSTER_8	VALK_AML_CLUSTER_8		15	-0.49895465	-1.272265	0.16023166	1	0.999	1319	tags=33%, list=12%, signal=38%
DACOSTA_ERCC3_ALLELE_XPCS_VS_TTD_DN	DACOSTA_ERCC3_ALLELE_XPCS_VS_TTD_DN		17	-0.53137	-1.2718148	0.17073171	1	0.999	1148	tags=35%, list=10%, signal=39%
CHARAFE_BREAST_CANCER_BASAL_VS_MESENCHYMAL_DN	CHARAFE_BREAST_CANCER_BASAL_VS_MESENCHYMAL_DN		27	-0.49125794	-1.2708658	0.18163265	1	0.999	1929	tags=48%, list=17%, signal=58%
GESERICK_TERT_TARGETS_DN	GESERICK_TERT_TARGETS_DN		17	-0.5656402	-1.2693933	0.21713148	1	0.999	1651	tags=53%, list=15%, signal=62%
GINESTIER_BREAST_CANCER_ZNF217_AMPLIFIED_UP	GINESTIER_BREAST_CANCER_ZNF217_AMPLIFIED_UP		36	-0.3870016	-1.2654312	0.1922366	1	0.999	2433	tags=33%, list=22%, signal=42%
JI_METASTASIS_REPRESSED_BY_STK11	JI_METASTASIS_REPRESSED_BY_STK11		17	-0.50365305	-1.2633135	0.17260788	1	0.999	1198	tags=35%, list=11%, signal=39%
REACTOME_DOWNSTREAM_TCR_SIGNALING	REACTOME_DOWNSTREAM_TCR_SIGNALING		20	-0.47705862	-1.2630621	0.22135922	1	0.999	2961	tags=60%, list=26%, signal=81%
RODWELL_AGING_KIDNEY_NO_BLOOD_DN	RODWELL_AGING_KIDNEY_NO_BLOOD_DN		72	-0.377428	-1.262563	0.16517055	1	0.999	1612	tags=28%, list=14%, signal=32%
NUYTTEN_NIPP1_TARGETS_UP	NUYTTEN_NIPP1_TARGETS_UP		355	-0.32059577	-1.2620059	0.13799623	1	0.999	2013	tags=28%, list=18%, signal=33%
FOSTER_INFLAMMATORY_RESPONSE_LPS_DN	FOSTER_INFLAMMATORY_RESPONSE_LPS_DN		233	-0.37335554	-1.2615658	0.1459566	1	0.999	1708	tags=30%, list=15%, signal=35%
HAHTOLA_SEZARY_SYNDROM_DN	HAHTOLA_SEZARY_SYNDROM_DN		22	-0.5532026	-1.2612134	0.2310757	1	0.999	1789	tags=45%, list=16%, signal=54%
TSENG_ADIPOGENIC_POTENTIAL_DN	TSENG_ADIPOGENIC_POTENTIAL_DN		34	-0.5154719	-1.2605187	0.22509961	1	0.999	1604	tags=47%, list=14%, signal=55%
DITTMER_PTHLH_TARGETS_UP	DITTMER_PTHLH_TARGETS_UP		84	-0.33995986	-1.2598801	0.17408124	1	0.999	2221	tags=29%, list=20%, signal=35%
MELLMAN_TUT1_TARGETS_DN	MELLMAN_TUT1_TARGETS_DN		31	-0.42429125	-1.2592232	0.16135085	1	0.999	897	tags=32%, list=8%, signal=35%
HONMA_DOCETAXEL_RESISTANCE	HONMA_DOCETAXEL_RESISTANCE		23	-0.43019292	-1.2589074	0.2361111	1	0.999	715	tags=13%, list=6%, signal=14%
KEGG_FRUCTOSE_AND_MANNOSE_METABOLISM	KEGG_FRUCTOSE_AND_MANNOSE_METABOLISM		23	-0.42079383	-1.2588289	0.20948617	1	0.999	744	tags=26%, list=7%, signal=28%
BERNARD_PPAPDC1B_TARGETS_UP	BERNARD_PPAPDC1B_TARGETS_UP		18	-0.4025881	-1.2587827	0.18796992	1	0.999	3233	tags=44%, list=29%, signal=62%
GARGALOVIC_RESPONSE_TO_OXIDIZED_PHOSPHOLIPIDS_TURQUOISE_UP	GARGALOVIC_RESPONSE_TO_OXIDIZED_PHOSPHOLIPIDS_TURQUOISE_UP		33	-0.41672605	-1.2584909	0.18664047	1	0.999	1707	tags=36%, list=15%, signal=43%
SMITH_TERT_TARGETS_UP	SMITH_TERT_TARGETS_UP		85	-0.3251064	-1.2567035	0.16604477	1	0.999	1266	tags=18%, list=11%, signal=20%
MORI_MATURE_B_LYMPHOCYTE_UP	MORI_MATURE_B_LYMPHOCYTE_UP		59	-0.4538928	-1.2559564	0.2361111	1	0.999	1901	tags=36%, list=17%, signal=43%
RODRIGUES_NTN1_AND_DCC_TARGETS	RODRIGUES_NTN1_AND_DCC_TARGETS		23	-0.44426563	-1.255114	0.15127702	1	0.999	751	tags=26%, list=7%, signal=28%
GEISS_RESPONSE_TO_DSRNA_UP	GEISS_RESPONSE_TO_DSRNA_UP		25	-0.5133321	-1.2548556	0.2	1	0.999	3677	tags=68%, list=33%, signal=101%
BOYLAN_MULTIPLE_MYELOMA_D_CLUSTER_UP	BOYLAN_MULTIPLE_MYELOMA_D_CLUSTER_UP		18	-0.48257047	-1.2540642	0.14779271	1	0.999	918	tags=28%, list=8%, signal=30%
SPIELMAN_LYMPHOBLAST_EUROPEAN_VS_ASIAN_DN	SPIELMAN_LYMPHOBLAST_EUROPEAN_VS_ASIAN_DN		419	-0.28225854	-1.2538792	0.21468927	1	0.999	2335	tags=26%, list=21%, signal=31%
TONKS_TARGETS_OF_RUNX1_RUNX1T1_FUSION_SUSTAINED_IN_MONOCYTE_UP	TONKS_TARGETS_OF_RUNX1_RUNX1T1_FUSION_SUSTAINED_IN_MONOCYTE_UP		15	-0.50908715	-1.2527002	0.18237706	1	0.999	94	tags=20%, list=1%, signal=20%
TOMLINS_PROSTATE_CANCER_DN	TOMLINS_PROSTATE_CANCER_DN		19	-0.5324534	-1.2513769	0.21157685	1	0.999	2781	tags=63%, list=25%, signal=84%
ST_INTERLEUKIN_4_PATHWAY	ST_INTERLEUKIN_4_PATHWAY		17	-0.45502374	-1.2511812	0.19560878	1	0.999	3974	tags=59%, list=35%, signal=91%
REACTOME_ADP_SIGNALLING_THROUGH_P2Y_PURINOCEPTOR_12	REACTOME_ADP_SIGNALLING_THROUGH_P2Y_PURINOCEPTOR_12		17	-0.47732916	-1.2508525	0.20528455	1	0.999	3278	tags=53%, list=29%, signal=75%
SANA_RESPONSE_TO_IFNG_UP	SANA_RESPONSE_TO_IFNG_UP		33	-0.53608745	-1.2501978	0.23636363	1	0.999	955	tags=30%, list=9%, signal=33%
TAKEDA_TARGETS_OF_NUP98_HOXA9_FUSION_6HR_UP	TAKEDA_TARGETS_OF_NUP98_HOXA9_FUSION_6HR_UP		47	-0.45508716	-1.2500094	0.15328467	1	0.999	1147	tags=30%, list=10%, signal=33%
NAGASHIMA_NRG1_SIGNALING_UP	NAGASHIMA_NRG1_SIGNALING_UP		125	-0.41212785	-1.2499682	0.204	1	0.999	2056	tags=36%, list=18%, signal=44%
SIG_CHEMOTAXIS	SIG_CHEMOTAXIS		31	-0.39250603	-1.2497156	0.1928839	1	0.999	2784	tags=45%, list=25%, signal=60%
FLECHNER_PBL_KIDNEY_TRANSPLANT_OK_VS_DONOR_DN	FLECHNER_PBL_KIDNEY_TRANSPLANT_OK_VS_DONOR_DN		28	-0.3981357	-1.2491025	0.21892393	1	0.999	2507	tags=36%, list=22%, signal=46%
BOHN_PRIMARY_IMMUNODEFICIENCY_SYNDROM_DN	BOHN_PRIMARY_IMMUNODEFICIENCY_SYNDROM_DN		18	-0.48483613	-1.2487199	0.20833333	1	0.999	1002	tags=33%, list=9%, signal=37%
TENEDINI_MEGAKARYOCYTE_MARKERS	TENEDINI_MEGAKARYOCYTE_MARKERS		29	-0.42762467	-1.2480779	0.18072289	1	0.999	1869	tags=34%, list=17%, signal=41%
DACOSTA_UV_RESPONSE_VIA_ERCC3_XPCS_DN	DACOSTA_UV_RESPONSE_VIA_ERCC3_XPCS_DN		31	-0.4114408	-1.2477801	0.20833333	1	0.999	1943	tags=32%, list=17%, signal=39%
DACOSTA_UV_RESPONSE_VIA_ERCC3_COMMON_DN	DACOSTA_UV_RESPONSE_VIA_ERCC3_COMMON_DN		220	-0.32709396	-1.2463022	0.19148937	1	0.999	2206	tags=28%, list=20%, signal=34%
SASSON_RESPONSE_TO_FORSKOLIN_UP	SASSON_RESPONSE_TO_FORSKOLIN_UP		49	-0.36326402	-1.2461177	0.17296223	1	0.999	1477	tags=27%, list=13%, signal=30%
BERENJENO_TRANSFORMED_BY_RHOA_FOREVER_UP	BERENJENO_TRANSFORMED_BY_RHOA_FOREVER_UP		15	-0.59190327	-1.2448114	0.21782178	1	0.999	2243	tags=60%, list=20%, signal=75%
DORN_ADENOVIRUS_INFECTION_24HR_DN	DORN_ADENOVIRUS_INFECTION_24HR_DN		32	-0.4116837	-1.2437959	0.19262294	1	0.999	1224	tags=22%, list=11%, signal=24%
WANG_SMARCE1_TARGETS_DN	WANG_SMARCE1_TARGETS_DN		205	-0.31055722	-1.2433218	0.15355805	1	0.999	2501	tags=33%, list=22%, signal=41%
LINDSTEDT_DENDRITIC_CELL_MATURATION_C	LINDSTEDT_DENDRITIC_CELL_MATURATION_C		39	-0.40661228	-1.2426181	0.18637274	1	0.999	1312	tags=28%, list=12%, signal=32%
REACTOME_COSTIMULATION_BY_THE_CD28_FAMILY	REACTOME_COSTIMULATION_BY_THE_CD28_FAMILY		39	-0.44390815	-1.2424788	0.22113504	1	0.999	3096	tags=56%, list=28%, signal=78%
REACTOME_INTEGRIN_CELL_SURFACE_INTERACTIONS	REACTOME_INTEGRIN_CELL_SURFACE_INTERACTIONS		53	-0.44935408	-1.2422909	0.21357286	1	0.999	1498	tags=38%, list=13%, signal=43%
DER_IFN_BETA_RESPONSE_UP	DER_IFN_BETA_RESPONSE_UP		61	-0.37690145	-1.2420198	0.22111554	1	0.999	2828	tags=39%, list=25%, signal=52%
AMIT_EGF_RESPONSE_480_HELA	AMIT_EGF_RESPONSE_480_HELA		99	-0.36755955	-1.2418256	0.22016461	1	0.999	2614	tags=38%, list=23%, signal=50%
LANDIS_ERBB2_BREAST_TUMORS_65_DN	LANDIS_ERBB2_BREAST_TUMORS_65_DN		30	-0.5462136	-1.2411205	0.24609375	1	0.999	1359	tags=43%, list=12%, signal=49%
PAPASPYRIDONOS_UNSTABLE_ATEROSCLEROTIC_PLAQUE_DN	PAPASPYRIDONOS_UNSTABLE_ATEROSCLEROTIC_PLAQUE_DN		27	-0.5114867	-1.2407659	0.22312373	1	0.999	1490	tags=37%, list=13%, signal=43%
RIGGINS_TAMOXIFEN_RESISTANCE_DN	RIGGINS_TAMOXIFEN_RESISTANCE_DN		132	-0.35801673	-1.240721	0.15427509	1	0.999	1817	tags=32%, list=16%, signal=38%
BIOCARTA_AMI_PATHWAY	BIOCARTA_AMI_PATHWAY		19	-0.5389324	-1.2406853	0.18627451	1	0.999	1498	tags=42%, list=13%, signal=49%
REACTOME_OPIOID_SIGNALLING	REACTOME_OPIOID_SIGNALLING		57	-0.35691354	-1.2395295	0.174	1	0.999	3649	tags=49%, list=33%, signal=72%
SASSON_RESPONSE_TO_GONADOTROPHINS_UP	SASSON_RESPONSE_TO_GONADOTROPHINS_UP		49	-0.35586792	-1.2393895	0.1617357	1	0.999	1477	tags=27%, list=13%, signal=30%
AMIT_SERUM_RESPONSE_120_MCF10A	AMIT_SERUM_RESPONSE_120_MCF10A		45	-0.42814425	-1.2390581	0.21072797	1	0.999	938	tags=27%, list=8%, signal=29%
LU_AGING_BRAIN_DN	LU_AGING_BRAIN_DN		155	-0.37378964	-1.2387311	0.1780822	1	0.999	1371	tags=23%, list=12%, signal=26%
HAHTOLA_MYCOSIS_FUNGOIDES_SKIN_UP	HAHTOLA_MYCOSIS_FUNGOIDES_SKIN_UP		117	-0.3504779	-1.2381507	0.21941748	1	0.999	3220	tags=38%, list=29%, signal=53%
AMUNDSON_GENOTOXIC_SIGNATURE	AMUNDSON_GENOTOXIC_SIGNATURE		63	-0.34513575	-1.2377387	0.18016194	1	0.999	1708	tags=24%, list=15%, signal=28%
SIMBULAN_UV_RESPONSE_IMMORTALIZED_DN	SIMBULAN_UV_RESPONSE_IMMORTALIZED_DN		16	-0.45938393	-1.2345876	0.23151751	1	0.999	1386	tags=31%, list=12%, signal=36%
REACTOME_G_PROTEIN_ACTIVATION	REACTOME_G_PROTEIN_ACTIVATION		21	-0.45066705	-1.2336421	0.20766129	1	0.999	2661	tags=43%, list=24%, signal=56%
BASSO_HAIRY_CELL_LEUKEMIA_DN	BASSO_HAIRY_CELL_LEUKEMIA_DN		50	-0.39786524	-1.2327216	0.2	1	0.999	1614	tags=36%, list=14%, signal=42%
DAVICIONI_RHABDOMYOSARCOMA_PAX_FOXO1_FUSION_UP	DAVICIONI_RHABDOMYOSARCOMA_PAX_FOXO1_FUSION_UP		34	-0.43084627	-1.2326515	0.15667312	1	0.999	1869	tags=32%, list=17%, signal=39%
REACTOME_TOLL_LIKE_RECEPTOR_3_CASCADE	REACTOME_TOLL_LIKE_RECEPTOR_3_CASCADE		37	-0.37086913	-1.2313017	0.24756335	1	0.999	1579	tags=22%, list=14%, signal=25%
MENSE_HYPOXIA_UP	MENSE_HYPOXIA_UP		57	-0.41001213	-1.2303336	0.23847695	1	0.999	1669	tags=30%, list=15%, signal=35%
BERENJENO_ROCK_SIGNALING_NOT_VIA_RHOA_DN	BERENJENO_ROCK_SIGNALING_NOT_VIA_RHOA_DN		29	-0.41409162	-1.2292087	0.21966527	1	0.999	2038	tags=31%, list=18%, signal=38%
BOYLAN_MULTIPLE_MYELOMA_D_UP	BOYLAN_MULTIPLE_MYELOMA_D_UP		45	-0.37717342	-1.2289904	0.17307693	1	0.999	2394	tags=36%, list=21%, signal=45%
LIANG_HEMATOPOIESIS_STEM_CELL_NUMBER_SMALL_VS_HUGE_DN	LIANG_HEMATOPOIESIS_STEM_CELL_NUMBER_SMALL_VS_HUGE_DN		23	-0.42544317	-1.2268881	0.202	1	0.999	3142	tags=57%, list=28%, signal=78%
BIOCARTA_AGR_PATHWAY	BIOCARTA_AGR_PATHWAY		20	-0.49297562	-1.2261418	0.24208567	1	0.999	1907	tags=45%, list=17%, signal=54%
WOO_LIVER_CANCER_RECURRENCE_UP	WOO_LIVER_CANCER_RECURRENCE_UP		73	-0.43204927	-1.2257828	0.218107	1	0.999	994	tags=32%, list=9%, signal=34%
LUI_THYROID_CANCER_PAX8_PPARG_UP	LUI_THYROID_CANCER_PAX8_PPARG_UP		27	-0.40665996	-1.2252717	0.20168068	1	0.999	872	tags=26%, list=8%, signal=28%
CORRE_MULTIPLE_MYELOMA_UP	CORRE_MULTIPLE_MYELOMA_UP		38	-0.4633414	-1.2236764	0.18309858	1	0.999	1725	tags=45%, list=15%, signal=53%
KEGG_PRION_DISEASES	KEGG_PRION_DISEASES		20	-0.4721116	-1.222292	0.20588236	1	0.999	1582	tags=35%, list=14%, signal=41%
CHIARADONNA_NEOPLASTIC_TRANSFORMATION_CDC25_UP	CHIARADONNA_NEOPLASTIC_TRANSFORMATION_CDC25_UP		87	-0.4298337	-1.222061	0.24425887	1	0.999	1750	tags=33%, list=16%, signal=39%
LEE_TARGETS_OF_PTCH1_AND_SUFU_DN	LEE_TARGETS_OF_PTCH1_AND_SUFU_DN		39	-0.39457923	-1.2218032	0.17463617	1	0.999	1321	tags=21%, list=12%, signal=23%
ALCALA_APOPTOSIS	ALCALA_APOPTOSIS		58	-0.3509636	-1.2216737	0.23728813	1	0.999	3328	tags=43%, list=30%, signal=61%
ST_JNK_MAPK_PATHWAY	ST_JNK_MAPK_PATHWAY		24	-0.41473255	-1.2214	0.19805825	1	0.999	3200	tags=50%, list=29%, signal=70%
TONKS_TARGETS_OF_RUNX1_RUNX1T1_FUSION_MONOCYTE_DN	TONKS_TARGETS_OF_RUNX1_RUNX1T1_FUSION_MONOCYTE_DN		32	-0.48294327	-1.2213875	0.2265625	1	0.999	2665	tags=47%, list=24%, signal=61%
ST_GA13_PATHWAY	ST_GA13_PATHWAY		19	-0.41504186	-1.2207892	0.23277467	1	0.999	323	tags=16%, list=3%, signal=16%
NGUYEN_NOTCH1_TARGETS_UP	NGUYEN_NOTCH1_TARGETS_UP		15	-0.4866747	-1.219337	0.23430963	1	0.999	525	tags=20%, list=5%, signal=21%
VALK_AML_CLUSTER_3	VALK_AML_CLUSTER_3		23	-0.4361393	-1.2187644	0.19009902	1	0.999	2055	tags=39%, list=18%, signal=48%
REACTOME_PLC_GAMMA1_SIGNALLING	REACTOME_PLC_GAMMA1_SIGNALLING		19	-0.43822724	-1.2181759	0.24291497	1	0.999	3477	tags=53%, list=31%, signal=76%
HANN_RESISTANCE_TO_BCL2_INHIBITOR_UP	HANN_RESISTANCE_TO_BCL2_INHIBITOR_UP		21	-0.45155534	-1.216753	0.20321931	1	0.999	1393	tags=43%, list=12%, signal=49%
LIN_NPAS4_TARGETS_DN	LIN_NPAS4_TARGETS_DN		38	-0.393548	-1.2165648	0.19765167	1	0.999	2217	tags=34%, list=20%, signal=43%
LUI_THYROID_CANCER_CLUSTER_1	LUI_THYROID_CANCER_CLUSTER_1		34	-0.3830756	-1.2147688	0.21960784	1	0.999	893	tags=24%, list=8%, signal=25%
REACTOME_TCR_SIGNALING	REACTOME_TCR_SIGNALING		32	-0.45632237	-1.2144716	0.26862746	1	0.999	2988	tags=59%, list=27%, signal=81%
FLECHNER_BIOPSY_KIDNEY_TRANSPLANT_OK_VS_DONOR_UP	FLECHNER_BIOPSY_KIDNEY_TRANSPLANT_OK_VS_DONOR_UP		340	-0.31159553	-1.212451	0.22495274	1	0.999	2529	tags=30%, list=23%, signal=38%
ZHAN_EARLY_DIFFERENTIATION_GENES_DN	ZHAN_EARLY_DIFFERENTIATION_GENES_DN		32	-0.40201035	-1.2123822	0.23966943	1	0.999	1559	tags=25%, list=14%, signal=29%
DORN_ADENOVIRUS_INFECTION_48HR_DN	DORN_ADENOVIRUS_INFECTION_48HR_DN		28	-0.41534317	-1.2116693	0.24948876	1	0.999	3446	tags=43%, list=31%, signal=62%
AMIT_SERUM_RESPONSE_60_MCF10A	AMIT_SERUM_RESPONSE_60_MCF10A		38	-0.41832572	-1.2113189	0.232	1	0.999	1883	tags=37%, list=17%, signal=44%
BALDWIN_PRKCI_TARGETS_UP	BALDWIN_PRKCI_TARGETS_UP		26	-0.417493	-1.21092	0.22796935	1	0.999	1191	tags=31%, list=11%, signal=34%
GINESTIER_BREAST_CANCER_20Q13_AMPLIFICATION_UP	GINESTIER_BREAST_CANCER_20Q13_AMPLIFICATION_UP		49	-0.31912872	-1.2103287	0.22072937	1	0.999	1647	tags=22%, list=15%, signal=26%
MILI_PSEUDOPODIA_HAPTOTAXIS_UP	MILI_PSEUDOPODIA_HAPTOTAXIS_UP		305	-0.3349069	-1.2093549	0.28308824	1	0.999	2125	tags=28%, list=19%, signal=33%
DEURIG_T_CELL_PROLYMPHOCYTIC_LEUKEMIA_DN	DEURIG_T_CELL_PROLYMPHOCYTIC_LEUKEMIA_DN		176	-0.3528729	-1.2077391	0.21641791	1	0.999	2528	tags=36%, list=23%, signal=46%
SHAFFER_IRF4_MULTIPLE_MYELOMA_PROGRAM	SHAFFER_IRF4_MULTIPLE_MYELOMA_PROGRAM		25	-0.447349	-1.20632	0.23772103	1	0.999	3015	tags=56%, list=27%, signal=76%
SESTO_RESPONSE_TO_UV_C2	SESTO_RESPONSE_TO_UV_C2		33	-0.38447788	-1.2059102	0.2744361	1	0.999	2943	tags=45%, list=26%, signal=61%
SEITZ_NEOPLASTIC_TRANSFORMATION_BY_8P_DELETION_UP	SEITZ_NEOPLASTIC_TRANSFORMATION_BY_8P_DELETION_UP		47	-0.47071743	-1.2040534	0.22222222	1	0.999	1651	tags=40%, list=15%, signal=47%
ST_P38_MAPK_PATHWAY	ST_P38_MAPK_PATHWAY		24	-0.39728326	-1.2037042	0.23976608	1	0.999	809	tags=21%, list=7%, signal=22%
VALK_AML_CLUSTER_4	VALK_AML_CLUSTER_4		18	-0.46092147	-1.2034378	0.24714829	1	0.999	2325	tags=50%, list=21%, signal=63%
LIN_MELANOMA_COPY_NUMBER_DN	LIN_MELANOMA_COPY_NUMBER_DN		26	-0.38252875	-1.2032528	0.26508227	0.99922967	0.999	1279	tags=19%, list=11%, signal=22%
HADDAD_T_LYMPHOCYTE_AND_NK_PROGENITOR_UP	HADDAD_T_LYMPHOCYTE_AND_NK_PROGENITOR_UP		44	-0.4023682	-1.2023375	0.17871486	0.9988306	0.999	1618	tags=34%, list=14%, signal=40%
IVANOVA_HEMATOPOIESIS_STEM_CELL	IVANOVA_HEMATOPOIESIS_STEM_CELL		61	-0.3590316	-1.1998788	0.20039682	1	0.999	1717	tags=31%, list=15%, signal=37%
MANN_RESPONSE_TO_AMIFOSTINE_UP	MANN_RESPONSE_TO_AMIFOSTINE_UP		15	-0.4204981	-1.1994267	0.26704547	1	0.999	1342	tags=20%, list=12%, signal=23%
RICKMAN_TUMOR_DIFFERENTIATED_WELL_VS_MODERATELY_UP	RICKMAN_TUMOR_DIFFERENTIATED_WELL_VS_MODERATELY_UP		55	-0.35228387	-1.1994214	0.20537429	0.9987505	0.999	2018	tags=35%, list=18%, signal=42%
HAHTOLA_MYCOSIS_FUNGOIDES_CD4_DN	HAHTOLA_MYCOSIS_FUNGOIDES_CD4_DN		67	-0.3382517	-1.1989453	0.27115384	0.9966778	0.999	1758	tags=25%, list=16%, signal=30%
OSWALD_HEMATOPOIETIC_STEM_CELL_IN_COLLAGEN_GEL_UP	OSWALD_HEMATOPOIETIC_STEM_CELL_IN_COLLAGEN_GEL_UP		124	-0.35546997	-1.1980904	0.20560747	0.99614704	0.999	1738	tags=28%, list=16%, signal=33%
OSWALD_HEMATOPOIETIC_STEM_CELL_IN_COLLAGEN_GEL_DN	OSWALD_HEMATOPOIETIC_STEM_CELL_IN_COLLAGEN_GEL_DN		124	-0.35546997	-1.1980904	0.20560747	0.99231565	0.999	1738	tags=28%, list=16%, signal=33%
LI_CISPLATIN_RESISTANCE_DN	LI_CISPLATIN_RESISTANCE_DN		19	-0.5089123	-1.1966105	0.252505	0.994	0.999	2388	tags=47%, list=21%, signal=60%
ENK_UV_RESPONSE_KERATINOCYTE_DN	ENK_UV_RESPONSE_KERATINOCYTE_DN		307	-0.2913676	-1.1954638	0.2790262	0.99462664	0.999	2836	tags=31%, list=25%, signal=40%
BLUM_RESPONSE_TO_SALIRASIB_UP	BLUM_RESPONSE_TO_SALIRASIB_UP		169	-0.28609225	-1.1954637	0.24124514	0.99084485	0.999	1475	tags=18%, list=13%, signal=21%
REACTOME_CD28_CO_STIMULATION	REACTOME_CD28_CO_STIMULATION		19	-0.477431	-1.1939313	0.2630561	0.99296415	0.999	2784	tags=63%, list=25%, signal=84%
SENESE_HDAC3_TARGETS_UP	SENESE_HDAC3_TARGETS_UP		258	-0.3349533	-1.1932645	0.2055336	0.99162835	0.999	1781	tags=26%, list=16%, signal=31%
LINDGREN_BLADDER_CANCER_HIGH_RECURRENCE	LINDGREN_BLADDER_CANCER_HIGH_RECURRENCE		32	-0.47921216	-1.1925648	0.27272728	0.99036014	0.999	1605	tags=34%, list=14%, signal=40%
MIDORIKAWA_AMPLIFIED_IN_LIVER_CANCER	MIDORIKAWA_AMPLIFIED_IN_LIVER_CANCER		26	-0.42484698	-1.1905046	0.25420168	0.9946856	0.999	2146	tags=38%, list=19%, signal=47%
NUYTTEN_NIPP1_TARGETS_DN	NUYTTEN_NIPP1_TARGETS_DN		449	-0.2795683	-1.1887226	0.21698113	0.99772865	0.999	1850	tags=25%, list=17%, signal=28%
RAMALHO_STEMNESS_UP	RAMALHO_STEMNESS_UP		148	-0.3120705	-1.1881278	0.29959515	0.9962409	0.999	1980	tags=24%, list=18%, signal=28%
HEIDENBLAD_AMPLICON_12P11_12_DN	HEIDENBLAD_AMPLICON_12P11_12_DN		17	-0.4378894	-1.1878201	0.23828125	0.9937472	0.999	1051	tags=24%, list=9%, signal=26%
CASORELLI_APL_SECONDARY_VS_DE_NOVO_UP	CASORELLI_APL_SECONDARY_VS_DE_NOVO_UP		19	-0.5188406	-1.1872644	0.26347306	0.9919631	0.999	801	tags=42%, list=7%, signal=45%
HEDENFALK_BREAST_CANCER_BRACX_UP	HEDENFALK_BREAST_CANCER_BRACX_UP		15	-0.41815743	-1.1856568	0.26086956	0.9941966	0.999	456	tags=13%, list=4%, signal=14%
TAKEDA_TARGETS_OF_NUP98_HOXA9_FUSION_8D_UP	TAKEDA_TARGETS_OF_NUP98_HOXA9_FUSION_8D_UP		84	-0.4174965	-1.1849461	0.21856867	0.99335533	0.999	1959	tags=39%, list=17%, signal=47%
JAZAERI_BREAST_CANCER_BRCA1_VS_BRCA2_DN	JAZAERI_BREAST_CANCER_BRCA1_VS_BRCA2_DN		30	-0.41710225	-1.1844481	0.24040404	0.9917165	0.999	1971	tags=37%, list=18%, signal=44%
HUTTMANN_B_CLL_POOR_SURVIVAL_DN	HUTTMANN_B_CLL_POOR_SURVIVAL_DN		36	-0.39223388	-1.1833879	0.22823985	0.9921938	0.999	1297	tags=28%, list=12%, signal=31%
REN_ALVEOLAR_RHABDOMYOSARCOMA_DN	REN_ALVEOLAR_RHABDOMYOSARCOMA_DN		312	-0.38023263	-1.183296	0.28747433	0.9889502	0.999	2510	tags=37%, list=22%, signal=47%
GARGALOVIC_RESPONSE_TO_OXIDIZED_PHOSPHOLIPIDS_GREY_DN	GARGALOVIC_RESPONSE_TO_OXIDIZED_PHOSPHOLIPIDS_GREY_DN		32	-0.41570202	-1.1825621	0.21875	0.98807377	0.999	1850	tags=31%, list=17%, signal=37%
FULCHER_INFLAMMATORY_RESPONSE_LECTIN_VS_LPS_UP	FULCHER_INFLAMMATORY_RESPONSE_LECTIN_VS_LPS_UP		317	-0.32364357	-1.1806786	0.24748491	0.99157	0.999	1589	tags=23%, list=14%, signal=26%
LIU_TARGETS_OF_VMYB_VS_CMYB_DN	LIU_TARGETS_OF_VMYB_VS_CMYB_DN		26	-0.43271288	-1.1805583	0.22093023	0.98851097	0.999	1807	tags=38%, list=16%, signal=46%
BROWNE_HCMV_INFECTION_4HR_UP	BROWNE_HCMV_INFECTION_4HR_UP		34	-0.4016983	-1.1804146	0.22460938	0.98552	0.999	1324	tags=29%, list=12%, signal=33%
WAMUNYOKOLI_OVARIAN_CANCER_LMP_DN	WAMUNYOKOLI_OVARIAN_CANCER_LMP_DN		98	-0.37878525	-1.1785637	0.28024194	0.98887545	0.999	1648	tags=28%, list=15%, signal=32%
TSAI_RESPONSE_TO_IONIZING_RADIATION	TSAI_RESPONSE_TO_IONIZING_RADIATION		84	-0.340429	-1.1765947	0.23809524	0.992826	0.999	2276	tags=29%, list=20%, signal=36%
GAZDA_DIAMOND_BLACKFAN_ANEMIA_PROGENITOR_DN	GAZDA_DIAMOND_BLACKFAN_ANEMIA_PROGENITOR_DN		35	-0.35215002	-1.1764524	0.29558542	0.9898475	0.999	1587	tags=26%, list=14%, signal=30%
REACTOME_PEROXISOMAL_LIPID_METABOLISM	REACTOME_PEROXISOMAL_LIPID_METABOLISM		15	-0.47761098	-1.1731566	0.29190207	0.9985545	0.999	58	tags=13%, list=1%, signal=13%
KIM_WT1_TARGETS_12HR_UP	KIM_WT1_TARGETS_12HR_UP		91	-0.3688612	-1.1724508	0.23790322	0.9975896	0.999	1321	tags=29%, list=12%, signal=32%
KEGG_NICOTINATE_AND_NICOTINAMIDE_METABOLISM	KEGG_NICOTINATE_AND_NICOTINAMIDE_METABOLISM		16	-0.44266948	-1.1723685	0.29141715	0.99439794	0.999	3101	tags=38%, list=28%, signal=52%
YAGI_AML_WITH_T_8_21_TRANSLOCATION	YAGI_AML_WITH_T_8_21_TRANSLOCATION		228	-0.2943128	-1.1718115	0.22406639	0.9930728	0.999	2160	tags=26%, list=19%, signal=32%
RODWELL_AGING_KIDNEY_DN	RODWELL_AGING_KIDNEY_DN		63	-0.36704138	-1.1699997	0.23818181	0.9963719	0.999	1612	tags=29%, list=14%, signal=33%
LENAOUR_DENDRITIC_CELL_MATURATION_DN	LENAOUR_DENDRITIC_CELL_MATURATION_DN		72	-0.41140312	-1.1691484	0.29563493	0.99587774	0.999	1445	tags=31%, list=13%, signal=35%
REACTOME_CHEMOKINE_RECEPTORS_BIND_CHEMOKINES	REACTOME_CHEMOKINE_RECEPTORS_BIND_CHEMOKINES		42	-0.48677385	-1.1681069	0.26853707	0.9963545	0.999	2482	tags=50%, list=22%, signal=64%
PELLICCIOTTA_HDAC_IN_ANTIGEN_PRESENTATION_DN	PELLICCIOTTA_HDAC_IN_ANTIGEN_PRESENTATION_DN		37	-0.36315283	-1.1681042	0.30919766	0.99293333	0.999	3646	tags=46%, list=33%, signal=68%
MAHAJAN_RESPONSE_TO_IL1A_DN	MAHAJAN_RESPONSE_TO_IL1A_DN		40	-0.3565668	-1.1669039	0.2745491	0.9939215	0.999	3328	tags=48%, list=30%, signal=67%
REACTOME_SYNTHESIS_OF_GPI_ANCHORED_PROTEINS	REACTOME_SYNTHESIS_OF_GPI_ANCHORED_PROTEINS		15	-0.41422477	-1.1651745	0.30632412	0.99723774	1	3320	tags=60%, list=30%, signal=85%
REACTOME_CAM_PATHWAY	REACTOME_CAM_PATHWAY		16	-0.45300853	-1.1646379	0.2927835	0.9959329	1	3477	tags=56%, list=31%, signal=81%
CREIGHTON_ENDOCRINE_THERAPY_RESISTANCE_1	CREIGHTON_ENDOCRINE_THERAPY_RESISTANCE_1		281	-0.27585495	-1.1635929	0.18595825	0.99646926	1	2193	tags=25%, list=20%, signal=31%
SCHLOSSER_SERUM_RESPONSE_DN	SCHLOSSER_SERUM_RESPONSE_DN		433	-0.27450103	-1.1633614	0.2595978	0.9940121	1	2529	tags=27%, list=23%, signal=34%
CHARAFE_BREAST_CANCER_LUMINAL_VS_BASAL_DN	CHARAFE_BREAST_CANCER_LUMINAL_VS_BASAL_DN		258	-0.35500196	-1.1607792	0.2751004	0.9999321	1	1835	tags=31%, list=16%, signal=36%
KEGG_N_GLYCAN_BIOSYNTHESIS	KEGG_N_GLYCAN_BIOSYNTHESIS		28	-0.3442901	-1.1602137	0.30544746	0.9987836	1	1081	tags=18%, list=10%, signal=20%
GRADE_COLON_VS_RECTAL_CANCER_UP	GRADE_COLON_VS_RECTAL_CANCER_UP		18	-0.45085037	-1.1571761	0.27439025	1	1	2436	tags=39%, list=22%, signal=50%
BERENJENO_TRANSFORMED_BY_RHOA_DN	BERENJENO_TRANSFORMED_BY_RHOA_DN		293	-0.35132614	-1.1564058	0.31171548	1	1	2482	tags=35%, list=22%, signal=44%
ZHAN_MULTIPLE_MYELOMA_MF_DN	ZHAN_MULTIPLE_MYELOMA_MF_DN		16	-0.46636525	-1.1561581	0.2846154	1	1	1381	tags=44%, list=12%, signal=50%
SMITH_LIVER_CANCER	SMITH_LIVER_CANCER		22	-0.4083909	-1.1536771	0.27307692	1	1	921	tags=23%, list=8%, signal=25%
REACTOME_REGULATION_OF_INSULIN_SECRETION_BY_FREE_FATTY_ACIDS	REACTOME_REGULATION_OF_INSULIN_SECRETION_BY_FREE_FATTY_ACIDS		15	-0.45608386	-1.1536511	0.3110687	1	1	1988	tags=33%, list=18%, signal=40%
GARGALOVIC_RESPONSE_TO_OXIDIZED_PHOSPHOLIPIDS_BLUE_DN	GARGALOVIC_RESPONSE_TO_OXIDIZED_PHOSPHOLIPIDS_BLUE_DN		31	-0.37291688	-1.152788	0.2706334	1	1	2259	tags=35%, list=20%, signal=44%
SENESE_HDAC2_TARGETS_UP	SENESE_HDAC2_TARGETS_UP		66	-0.371242	-1.1512583	0.2662722	1	1	1807	tags=33%, list=16%, signal=40%
LIANG_HEMATOPOIESIS_STEM_CELL_NUMBER_LARGE_VS_TINY_DN	LIANG_HEMATOPOIESIS_STEM_CELL_NUMBER_LARGE_VS_TINY_DN		33	-0.34140858	-1.1508933	0.26653695	1	1	554	tags=18%, list=5%, signal=19%
BROWNE_HCMV_INFECTION_6HR_DN	BROWNE_HCMV_INFECTION_6HR_DN		89	-0.31798786	-1.1506659	0.23954372	1	1	2041	tags=28%, list=18%, signal=34%
GAURNIER_PSMD4_TARGETS	GAURNIER_PSMD4_TARGETS		28	-0.50987726	-1.1489166	0.336	1	1	2382	tags=46%, list=21%, signal=59%
KEGG_CYTOSOLIC_DNA_SENSING_PATHWAY	KEGG_CYTOSOLIC_DNA_SENSING_PATHWAY		28	-0.3889227	-1.1486522	0.30214426	1	1	685	tags=18%, list=6%, signal=19%
BIOCARTA_IL12_PATHWAY	BIOCARTA_IL12_PATHWAY		15	-0.5056485	-1.1472496	0.30174083	1	1	2929	tags=67%, list=26%, signal=90%
JAATINEN_HEMATOPOIETIC_STEM_CELL_UP	JAATINEN_HEMATOPOIETIC_STEM_CELL_UP		147	-0.32628602	-1.146435	0.22465208	1	1	2245	tags=35%, list=20%, signal=44%
MARTORIATI_MDM4_TARGETS_FETAL_LIVER_UP	MARTORIATI_MDM4_TARGETS_FETAL_LIVER_UP		76	-0.33028147	-1.1448716	0.2868526	1	1	2119	tags=29%, list=19%, signal=35%
CASORELLI_ACUTE_PROMYELOCYTIC_LEUKEMIA_UP	CASORELLI_ACUTE_PROMYELOCYTIC_LEUKEMIA_UP		97	-0.332069	-1.1433501	0.25849056	1	1	1262	tags=21%, list=11%, signal=23%
CHIARADONNA_NEOPLASTIC_TRANSFORMATION_CDC25_DN	CHIARADONNA_NEOPLASTIC_TRANSFORMATION_CDC25_DN		129	-0.35713843	-1.142852	0.30942622	1	1	1936	tags=33%, list=17%, signal=39%
TAYLOR_METHYLATED_IN_ACUTE_LYMPHOBLASTIC_LEUKEMIA	TAYLOR_METHYLATED_IN_ACUTE_LYMPHOBLASTIC_LEUKEMIA		39	-0.3318649	-1.1420876	0.2660194	1	1	1813	tags=26%, list=16%, signal=30%
AMIT_EGF_RESPONSE_60_HELA	AMIT_EGF_RESPONSE_60_HELA		26	-0.4116723	-1.1408072	0.3026052	1	1	3645	tags=50%, list=33%, signal=74%
SEIDEN_MET_SIGNALING	SEIDEN_MET_SIGNALING		16	-0.39883646	-1.1403482	0.31790745	1	1	2291	tags=31%, list=20%, signal=39%
GRUETZMANN_PANCREATIC_CANCER_UP	GRUETZMANN_PANCREATIC_CANCER_UP		252	-0.32367104	-1.1401471	0.31440163	1	1	2174	tags=29%, list=19%, signal=36%
CREIGHTON_ENDOCRINE_THERAPY_RESISTANCE_5	CREIGHTON_ENDOCRINE_THERAPY_RESISTANCE_5		243	-0.30756855	-1.1397673	0.28624535	1	1	2032	tags=29%, list=18%, signal=35%
FRASOR_RESPONSE_TO_ESTRADIOL_DN	FRASOR_RESPONSE_TO_ESTRADIOL_DN		40	-0.3827362	-1.1395285	0.2660194	1	1	1309	tags=33%, list=12%, signal=37%
REACTOME_INTEGRATION_OF_ENERGY_METABOLISM	REACTOME_INTEGRATION_OF_ENERGY_METABOLISM		160	-0.27495214	-1.1385974	0.32629558	1	1	3438	tags=36%, list=31%, signal=51%
KEGG_PROGESTERONE_MEDIATED_OOCYTE_MATURATION	KEGG_PROGESTERONE_MEDIATED_OOCYTE_MATURATION		56	-0.31174105	-1.1383308	0.2857143	1	1	2033	tags=23%, list=18%, signal=28%
REACTOME_GENERATION_OF_SECOND_MESSENGER_MOLECULES	REACTOME_GENERATION_OF_SECOND_MESSENGER_MOLECULES		16	-0.543114	-1.1380668	0.36419752	0.9985469	1	3290	tags=81%, list=29%, signal=115%
HUANG_DASATINIB_RESISTANCE_UP	HUANG_DASATINIB_RESISTANCE_UP		52	-0.42810756	-1.1379837	0.30390143	0.9957486	1	1242	tags=27%, list=11%, signal=30%
STEARMAN_LUNG_CANCER_EARLY_VS_LATE_UP	STEARMAN_LUNG_CANCER_EARLY_VS_LATE_UP		90	-0.30406138	-1.1378219	0.2901961	0.993375	1	923	tags=17%, list=8%, signal=18%
MARTINEZ_RESPONSE_TO_TRABECTEDIN_UP	MARTINEZ_RESPONSE_TO_TRABECTEDIN_UP		46	-0.31868136	-1.13751	0.30661324	0.99131703	1	3677	tags=46%, list=33%, signal=68%
VALK_AML_CLUSTER_15	VALK_AML_CLUSTER_15		17	-0.44864616	-1.1364797	0.2510288	0.9919773	1	1100	tags=35%, list=10%, signal=39%
AMUNDSON_POOR_SURVIVAL_AFTER_GAMMA_RADIATION_2G	AMUNDSON_POOR_SURVIVAL_AFTER_GAMMA_RADIATION_2G		93	-0.32770616	-1.1362561	0.30674848	0.98975444	1	2466	tags=33%, list=22%, signal=42%
KEGG_NOD_LIKE_RECEPTOR_SIGNALING_PATHWAY	KEGG_NOD_LIKE_RECEPTOR_SIGNALING_PATHWAY		30	-0.38891593	-1.135936	0.3029703	0.98801494	1	1579	tags=27%, list=14%, signal=31%
TONKS_TARGETS_OF_RUNX1_RUNX1T1_FUSION_SUSTAINDED_IN_ERYTHROCYTE_UP	TONKS_TARGETS_OF_RUNX1_RUNX1T1_FUSION_SUSTAINDED_IN_ERYTHROCYTE_UP		30	-0.4529917	-1.1356539	0.29208925	0.9860244	1	1411	tags=33%, list=13%, signal=38%
YAO_TEMPORAL_RESPONSE_TO_PROGESTERONE_CLUSTER_12	YAO_TEMPORAL_RESPONSE_TO_PROGESTERONE_CLUSTER_12		62	-0.33092064	-1.1353225	0.2952756	0.9841601	1	2730	tags=34%, list=24%, signal=45%
KONDO_EZH2_TARGETS	KONDO_EZH2_TARGETS		82	-0.3685311	-1.1320566	0.2857143	0.9928077	1	2059	tags=34%, list=18%, signal=42%
KRIGE_RESPONSE_TO_TOSEDOSTAT_24HR_UP	KRIGE_RESPONSE_TO_TOSEDOSTAT_24HR_UP		349	-0.28840795	-1.131867	0.27450982	0.9904262	1	1798	tags=24%, list=16%, signal=27%
HOFMANN_CELL_LYMPHOMA_UP	HOFMANN_CELL_LYMPHOMA_UP		26	-0.38624787	-1.1314577	0.295858	0.988887	1	2529	tags=38%, list=23%, signal=50%
KEGG_EPITHELIAL_CELL_SIGNALING_IN_HELICOBACTER_PYLORI_INFECTION	KEGG_EPITHELIAL_CELL_SIGNALING_IN_HELICOBACTER_PYLORI_INFECTION		42	-0.3509164	-1.1310595	0.3041825	0.98742324	1	1128	tags=19%, list=10%, signal=21%
DER_IFN_GAMMA_RESPONSE_UP	DER_IFN_GAMMA_RESPONSE_UP		46	-0.3425291	-1.1310396	0.3188406	0.9845414	1	955	tags=17%, list=9%, signal=19%
MANALO_HYPOXIA_UP	MANALO_HYPOXIA_UP		128	-0.37283495	-1.1305586	0.31600833	0.98321164	1	1850	tags=36%, list=17%, signal=43%
DUNNE_TARGETS_OF_AML1_MTG8_FUSION_DN	DUNNE_TARGETS_OF_AML1_MTG8_FUSION_DN		15	-0.5104337	-1.1305282	0.3489796	0.98040545	1	1411	tags=33%, list=13%, signal=38%
THEILGAARD_NEUTROPHIL_AT_SKIN_WOUND_UP	THEILGAARD_NEUTROPHIL_AT_SKIN_WOUND_UP		51	-0.34891668	-1.130187	0.32405567	0.9785763	1	1708	tags=29%, list=15%, signal=35%
BOYAULT_LIVER_CANCER_SUBCLASS_G12_UP	BOYAULT_LIVER_CANCER_SUBCLASS_G12_UP		24	-0.3567686	-1.1291211	0.3106796	0.9793301	1	938	tags=21%, list=8%, signal=23%
HOEBEKE_LYMPHOID_STEM_CELL_DN	HOEBEKE_LYMPHOID_STEM_CELL_DN		63	-0.34122774	-1.1271615	0.32239383	0.983378	1	2698	tags=43%, list=24%, signal=56%
DIRMEIER_LMP1_RESPONSE_LATE_UP	DIRMEIER_LMP1_RESPONSE_LATE_UP		28	-0.36777782	-1.1269511	0.3375	0.98117507	1	2375	tags=39%, list=21%, signal=50%
REACTOME_PI3K_AKT_SIGNALLING	REACTOME_PI3K_AKT_SIGNALLING		16	-0.3704935	-1.1265002	0.32046333	0.979775	1	893	tags=19%, list=8%, signal=20%
HOSHIDA_LIVER_CANCER_SURVIVAL_DN	HOSHIDA_LIVER_CANCER_SURVIVAL_DN		82	-0.29929122	-1.1262379	0.30038023	0.97781557	1	2673	tags=32%, list=24%, signal=41%
REACTOME_REGULATION_OF_INSULIN_SECRETION	REACTOME_REGULATION_OF_INSULIN_SECRETION		148	-0.27117434	-1.1255062	0.30161944	0.9774581	1	3438	tags=34%, list=31%, signal=48%
REACTOME_HOST_INTERACTIONS_OF_HIV_FACTORS	REACTOME_HOST_INTERACTIONS_OF_HIV_FACTORS		89	-0.28603917	-1.1251675	0.33805668	0.9756798	1	3778	tags=39%, list=34%, signal=59%
KYNG_ENVIRONMENTAL_STRESS_RESPONSE_UP	KYNG_ENVIRONMENTAL_STRESS_RESPONSE_UP		22	-0.37456188	-1.1236871	0.3059548	0.97802925	1	1064	tags=23%, list=10%, signal=25%
REACTOME_SMOOTH_MUSCLE_CONTRACTION	REACTOME_SMOOTH_MUSCLE_CONTRACTION		17	-0.4551579	-1.1234825	0.33066133	0.9759523	1	3477	tags=65%, list=31%, signal=94%
LEE_NEURAL_CREST_STEM_CELL_DN	LEE_NEURAL_CREST_STEM_CELL_DN		69	-0.36978555	-1.1233873	0.26937985	0.97351575	1	2245	tags=41%, list=20%, signal=50%
MOLENAAR_TARGETS_OF_CCND1_AND_CDK4_UP	MOLENAAR_TARGETS_OF_CCND1_AND_CDK4_UP		28	-0.40496993	-1.123354	0.2851485	0.9708165	1	629	tags=18%, list=6%, signal=19%
MURAKAMI_UV_RESPONSE_6HR_UP	MURAKAMI_UV_RESPONSE_6HR_UP		22	-0.40086687	-1.1232276	0.34393638	0.9684963	1	968	tags=27%, list=9%, signal=30%
LU_TUMOR_VASCULATURE_UP	LU_TUMOR_VASCULATURE_UP		17	-0.48035455	-1.1223971	0.30891088	0.9685831	1	2047	tags=59%, list=18%, signal=72%
KEGG_ERBB_SIGNALING_PATHWAY	KEGG_ERBB_SIGNALING_PATHWAY		48	-0.32286796	-1.1221365	0.29558542	0.9666915	1	2056	tags=27%, list=18%, signal=33%
BOYAULT_LIVER_CANCER_SUBCLASS_G1_DN	BOYAULT_LIVER_CANCER_SUBCLASS_G1_DN		25	-0.39929548	-1.1219662	0.32079208	0.9645261	1	2155	tags=40%, list=19%, signal=49%
REACTOME_VIF_MEDIATED_DEGRADATION_OF_APOBEC3G	REACTOME_VIF_MEDIATED_DEGRADATION_OF_APOBEC3G		39	-0.3486666	-1.1211764	0.36507937	0.96452034	1	4312	tags=46%, list=39%, signal=75%
REACTOME_SIGNALLING_BY_NGF	REACTOME_SIGNALLING_BY_NGF		134	-0.27075377	-1.121169	0.31384015	0.9618235	1	3368	tags=37%, list=30%, signal=53%
ZHAN_MULTIPLE_MYELOMA_UP	ZHAN_MULTIPLE_MYELOMA_UP		31	-0.29734832	-1.119806	0.33855185	0.96392304	1	1576	tags=16%, list=14%, signal=19%
AMIT_EGF_RESPONSE_40_HELA	AMIT_EGF_RESPONSE_40_HELA		26	-0.391754	-1.1191341	0.31287128	0.9635448	1	1609	tags=27%, list=14%, signal=31%
ELVIDGE_HYPOXIA_UP	ELVIDGE_HYPOXIA_UP		104	-0.3641361	-1.1186441	0.2942387	0.96249753	1	1756	tags=32%, list=16%, signal=37%
DAZARD_RESPONSE_TO_UV_SCC_DN	DAZARD_RESPONSE_TO_UV_SCC_DN		59	-0.30763978	-1.1179283	0.32313576	0.96236616	1	2325	tags=29%, list=21%, signal=36%
VALK_AML_WITH_FLT3_ITD	VALK_AML_WITH_FLT3_ITD		26	-0.4200891	-1.1153698	0.31578946	0.9681451	1	2104	tags=35%, list=19%, signal=43%
HEIDENBLAD_AMPLIFIED_IN_PANCREATIC_CANCER	HEIDENBLAD_AMPLIFIED_IN_PANCREATIC_CANCER		20	-0.37923503	-1.1140071	0.30588236	0.96983796	1	347	tags=15%, list=3%, signal=15%
WELCSH_BRCA1_TARGETS_1_UP	WELCSH_BRCA1_TARGETS_1_UP		125	-0.28944466	-1.1134044	0.31669867	0.96932083	1	2380	tags=33%, list=21%, signal=41%
RUGO_ENVIRONMENTAL_STRESS_RESPONSE_UP	RUGO_ENVIRONMENTAL_STRESS_RESPONSE_UP		20	-0.3849946	-1.1133697	0.32258064	0.9667847	1	1064	tags=25%, list=10%, signal=28%
KIM_WT1_TARGETS_8HR_UP	KIM_WT1_TARGETS_8HR_UP		108	-0.33680618	-1.1131548	0.32723576	0.9648587	1	2775	tags=42%, list=25%, signal=55%
KIM_MYCN_AMPLIFICATION_TARGETS_DN	KIM_MYCN_AMPLIFICATION_TARGETS_DN		45	-0.34518698	-1.1131282	0.29657796	0.96231455	1	1453	tags=29%, list=13%, signal=33%
HOFFMANN_PRE_BI_TO_LARGE_PRE_BII_LYMPHOCYTE_UP	HOFFMANN_PRE_BI_TO_LARGE_PRE_BII_LYMPHOCYTE_UP		15	-0.43244472	-1.1128756	0.3279678	0.9605143	1	1246	tags=40%, list=11%, signal=45%
DAVICIONI_MOLECULAR_ARMS_VS_ERMS_UP	DAVICIONI_MOLECULAR_ARMS_VS_ERMS_UP		184	-0.2599944	-1.1085496	0.28680688	0.97238046	1	1526	tags=20%, list=14%, signal=22%
LAU_APOPTOSIS_CDKN2A_UP	LAU_APOPTOSIS_CDKN2A_UP		36	-0.3389239	-1.1082433	0.34274194	0.9707061	1	1813	tags=22%, list=16%, signal=26%
MULLIGHAN_NPM1_MUTATED_SIGNATURE_2_UP	MULLIGHAN_NPM1_MUTATED_SIGNATURE_2_UP		80	-0.29547673	-1.1078808	0.29944548	0.96933025	1	1477	tags=24%, list=13%, signal=27%
BYSTRYKH_HEMATOPOIESIS_STEM_CELL_QTL_CIS	BYSTRYKH_HEMATOPOIESIS_STEM_CELL_QTL_CIS		105	-0.29903144	-1.1075803	0.3194707	0.9675647	1	1644	tags=20%, list=15%, signal=23%
MCCLUNG_CREB1_TARGETS_UP	MCCLUNG_CREB1_TARGETS_UP		76	-0.33851054	-1.107394	0.3222004	0.96555364	1	1409	tags=25%, list=13%, signal=28%
MULLIGHAN_MLL_SIGNATURE_1_DN	MULLIGHAN_MLL_SIGNATURE_1_DN		140	-0.30462456	-1.10653	0.2936508	0.96584284	1	1319	tags=20%, list=12%, signal=22%
BASSO_CD40_SIGNALING_UP	BASSO_CD40_SIGNALING_UP		63	-0.38309306	-1.1060418	0.33805668	0.9649892	1	2696	tags=43%, list=24%, signal=56%
LEE_LIVER_CANCER_SURVIVAL_DN	LEE_LIVER_CANCER_SURVIVAL_DN		83	-0.30737594	-1.1051648	0.35305342	0.9652173	1	2042	tags=22%, list=18%, signal=26%
CHIANG_LIVER_CANCER_SUBCLASS_POLYSOMY7_UP	CHIANG_LIVER_CANCER_SUBCLASS_POLYSOMY7_UP		40	-0.3781923	-1.104828	0.3216495	0.9637541	1	752	tags=28%, list=7%, signal=29%
ALCALAY_AML_BY_NPM1_LOCALIZATION_DN	ALCALAY_AML_BY_NPM1_LOCALIZATION_DN		124	-0.32165116	-1.1025418	0.32862905	0.96864724	1	1610	tags=22%, list=14%, signal=25%
SIG_PIP3_SIGNALING_IN_CARDIAC_MYOCTES	SIG_PIP3_SIGNALING_IN_CARDIAC_MYOCTES		42	-0.31719437	-1.1025108	0.3276515	0.9662016	1	2002	tags=24%, list=18%, signal=29%
DE_YY1_TARGETS_DN	DE_YY1_TARGETS_DN		50	-0.33878717	-1.1020539	0.32824427	0.96511066	1	1471	tags=20%, list=13%, signal=23%
KOKKINAKIS_METHIONINE_DEPRIVATION_48HR_UP	KOKKINAKIS_METHIONINE_DEPRIVATION_48HR_UP		83	-0.3336745	-1.1020471	0.34592447	0.96260846	1	809	tags=16%, list=7%, signal=17%
GRAHAM_CML_QUIESCENT_VS_NORMAL_DIVIDING_UP	GRAHAM_CML_QUIESCENT_VS_NORMAL_DIVIDING_UP		35	-0.4254613	-1.1018199	0.326	0.9608304	1	825	tags=26%, list=7%, signal=28%
KEGG_ALANINE_ASPARTATE_AND_GLUTAMATE_METABOLISM	KEGG_ALANINE_ASPARTATE_AND_GLUTAMATE_METABOLISM		21	-0.41502103	-1.1016169	0.331384	0.95887864	1	902	tags=29%, list=8%, signal=31%
BREDEMEYER_RAG_SIGNALING_NOT_VIA_ATM_UP	BREDEMEYER_RAG_SIGNALING_NOT_VIA_ATM_UP		29	-0.38591003	-1.0999459	0.32190475	0.96182007	1	718	tags=24%, list=6%, signal=26%
SUNG_METASTASIS_STROMA_UP	SUNG_METASTASIS_STROMA_UP		74	-0.34356844	-1.0991772	0.31440163	0.96195006	1	1927	tags=34%, list=17%, signal=41%
GUTIERREZ_CHRONIC_LYMPHOCYTIC_LEUKEMIA_DN	GUTIERREZ_CHRONIC_LYMPHOCYTIC_LEUKEMIA_DN		32	-0.3795718	-1.0991741	0.3375796	0.9594637	1	2060	tags=41%, list=18%, signal=50%
BOYLAN_MULTIPLE_MYELOMA_D_CLUSTER_DN	BOYLAN_MULTIPLE_MYELOMA_D_CLUSTER_DN		24	-0.39455435	-1.0988988	0.34577602	0.9578131	1	1094	tags=25%, list=10%, signal=28%
BIOCARTA_CHREBP2_PATHWAY	BIOCARTA_CHREBP2_PATHWAY		26	-0.3305862	-1.0988615	0.36821705	0.9554463	1	92	tags=8%, list=1%, signal=8%
BEGUM_TARGETS_OF_PAX3_FOXO1_FUSION_UP	BEGUM_TARGETS_OF_PAX3_FOXO1_FUSION_UP		33	-0.41569498	-1.0988088	0.31688803	0.9531709	1	1061	tags=24%, list=9%, signal=27%
TOOKER_GEMCITABINE_RESISTANCE_DN	TOOKER_GEMCITABINE_RESISTANCE_DN		78	-0.29846165	-1.0985119	0.36132812	0.9517205	1	1352	tags=22%, list=12%, signal=25%
TOOKER_RESPONSE_TO_BEXAROTENE_UP	TOOKER_RESPONSE_TO_BEXAROTENE_UP		78	-0.29846165	-1.0985119	0.36132812	0.94928014	1	1352	tags=22%, list=12%, signal=25%
WEINMANN_ADAPTATION_TO_HYPOXIA_DN	WEINMANN_ADAPTATION_TO_HYPOXIA_DN		27	-0.44578788	-1.0983318	0.34504133	0.94744533	1	1684	tags=41%, list=15%, signal=48%
MCCLUNG_CREB1_TARGETS_DN	MCCLUNG_CREB1_TARGETS_DN		42	-0.3412464	-1.0981889	0.32226562	0.9454233	1	1147	tags=24%, list=10%, signal=26%
KRIGE_RESPONSE_TO_TOSEDOSTAT_6HR_UP	KRIGE_RESPONSE_TO_TOSEDOSTAT_6HR_UP		431	-0.2541903	-1.0977584	0.30828518	0.9444129	1	2085	tags=23%, list=19%, signal=27%
BYSTRYKH_HEMATOPOIESIS_STEM_CELL_AND_BRAIN_QTL_CIS	BYSTRYKH_HEMATOPOIESIS_STEM_CELL_AND_BRAIN_QTL_CIS		43	-0.2989247	-1.0970432	0.34705883	0.94428396	1	1967	tags=23%, list=18%, signal=28%
SASSON_RESPONSE_TO_GONADOTROPHINS_DN	SASSON_RESPONSE_TO_GONADOTROPHINS_DN		46	-0.3624471	-1.0955148	0.355042	0.9467931	1	1550	tags=28%, list=14%, signal=33%
BREDEMEYER_RAG_SIGNALING_VIA_ATM_NOT_VIA_NFKB_DN	BREDEMEYER_RAG_SIGNALING_VIA_ATM_NOT_VIA_NFKB_DN		28	-0.35986176	-1.0945524	0.33955225	0.9473564	1	1439	tags=25%, list=13%, signal=29%
ZHANG_ANTIVIRAL_RESPONSE_TO_RIBAVIRIN_DN	ZHANG_ANTIVIRAL_RESPONSE_TO_RIBAVIRIN_DN		28	-0.42356965	-1.0940993	0.34343433	0.9465266	1	1529	tags=36%, list=14%, signal=41%
NAKAMURA_METASTASIS_MODEL_UP	NAKAMURA_METASTASIS_MODEL_UP		25	-0.4176477	-1.0940135	0.35381356	0.9444347	1	2882	tags=52%, list=26%, signal=70%
DAVICIONI_PAX_FOXO1_SIGNATURE_IN_ARMS_UP	DAVICIONI_PAX_FOXO1_SIGNATURE_IN_ARMS_UP		34	-0.361407	-1.0936807	0.3011811	0.9430916	1	2414	tags=38%, list=22%, signal=49%
JAEGER_METASTASIS_UP	JAEGER_METASTASIS_UP		28	-0.42614856	-1.0928082	0.36290324	0.9434657	1	918	tags=25%, list=8%, signal=27%
BRUECKNER_TARGETS_OF_MIRLET7A3_DN	BRUECKNER_TARGETS_OF_MIRLET7A3_DN		46	-0.36487693	-1.0922254	0.32924336	0.94295204	1	1877	tags=33%, list=17%, signal=39%
KEGG_PROTEASOME	KEGG_PROTEASOME		36	-0.33625668	-1.091331	0.3685259	0.943399	1	3646	tags=39%, list=33%, signal=57%
DANG_REGULATED_BY_MYC_DN	DANG_REGULATED_BY_MYC_DN		167	-0.3378048	-1.0913308	0.35743803	0.94105816	1	2255	tags=31%, list=20%, signal=38%
YAO_TEMPORAL_RESPONSE_TO_PROGESTERONE_CLUSTER_0	YAO_TEMPORAL_RESPONSE_TO_PROGESTERONE_CLUSTER_0		57	-0.3719469	-1.0892112	0.34637964	0.94541323	1	1559	tags=28%, list=14%, signal=32%
ONDER_CDH1_TARGETS_2_UP	ONDER_CDH1_TARGETS_2_UP		159	-0.39931643	-1.0888982	0.37322515	0.9439275	1	1850	tags=35%, list=17%, signal=41%
TONKS_TARGETS_OF_RUNX1_RUNX1T1_FUSION_HSC_UP	TONKS_TARGETS_OF_RUNX1_RUNX1T1_FUSION_HSC_UP		109	-0.3473103	-1.087463	0.34375	0.9458944	1	2092	tags=34%, list=19%, signal=41%
PASQUALUCCI_LYMPHOMA_BY_GC_STAGE_DN	PASQUALUCCI_LYMPHOMA_BY_GC_STAGE_DN		94	-0.34333602	-1.0860845	0.36345777	0.94796747	1	1836	tags=31%, list=16%, signal=37%
ZHANG_RESPONSE_TO_IKK_INHIBITOR_AND_TNF_DN	ZHANG_RESPONSE_TO_IKK_INHIBITOR_AND_TNF_DN		36	-0.3441611	-1.0855798	0.33203885	0.94715905	1	1760	tags=28%, list=16%, signal=33%
GEORGES_TARGETS_OF_MIR192_AND_MIR215	GEORGES_TARGETS_OF_MIR192_AND_MIR215		415	-0.26463953	-1.0854336	0.30783582	0.9453684	1	2289	tags=27%, list=20%, signal=33%
RHEIN_ALL_GLUCOCORTICOID_THERAPY_DN	RHEIN_ALL_GLUCOCORTICOID_THERAPY_DN		261	-0.27116323	-1.0852946	0.3923077	0.94353616	1	2452	tags=24%, list=22%, signal=30%
BORCZUK_MALIGNANT_MESOTHELIOMA_UP	BORCZUK_MALIGNANT_MESOTHELIOMA_UP		200	-0.27726918	-1.0852152	0.39087301	0.94146144	1	2067	tags=22%, list=18%, signal=26%
LINDGREN_BLADDER_CANCER_CLUSTER_2B	LINDGREN_BLADDER_CANCER_CLUSTER_2B		243	-0.3897387	-1.0848745	0.3786611	0.94020724	1	1708	tags=31%, list=15%, signal=36%
REACTOME_REGULATION_OF_INSULIN_SECRETION_BY_ACETYLCHOLINE	REACTOME_REGULATION_OF_INSULIN_SECRETION_BY_ACETYLCHOLINE		18	-0.42088592	-1.0847275	0.34291187	0.93842083	1	1988	tags=28%, list=18%, signal=34%
KEGG_GLYCOSAMINOGLYCAN_BIOSYNTHESIS_HEPARAN_SULFATE	KEGG_GLYCOSAMINOGLYCAN_BIOSYNTHESIS_HEPARAN_SULFATE		19	-0.41445848	-1.0847071	0.3529412	0.9362266	1	1153	tags=26%, list=10%, signal=29%
KEGG_DRUG_METABOLISM_CYTOCHROME_P450	KEGG_DRUG_METABOLISM_CYTOCHROME_P450		30	-0.42652962	-1.0845451	0.3500967	0.9344823	1	2857	tags=53%, list=26%, signal=71%
UEDA_CENTRAL_CLOCK	UEDA_CENTRAL_CLOCK		66	-0.31730348	-1.084434	0.31781375	0.93258893	1	2520	tags=36%, list=23%, signal=47%
BONOME_OVARIAN_CANCER_SURVIVAL_SUBOPTIMAL_DEBULKING	BONOME_OVARIAN_CANCER_SURVIVAL_SUBOPTIMAL_DEBULKING		285	-0.27088368	-1.0840106	0.32224533	0.93159354	1	1511	tags=19%, list=13%, signal=21%
KEGG_CHEMOKINE_SIGNALING_PATHWAY	KEGG_CHEMOKINE_SIGNALING_PATHWAY		129	-0.34477857	-1.0817598	0.37625754	0.93629694	1	2806	tags=37%, list=25%, signal=49%
HOLLMAN_APOPTOSIS_VIA_CD40_UP	HOLLMAN_APOPTOSIS_VIA_CD40_UP		129	-0.28230906	-1.0815287	0.37103173	0.93476737	1	2441	tags=26%, list=22%, signal=33%
RODRIGUES_THYROID_CARCINOMA_ANAPLASTIC_UP	RODRIGUES_THYROID_CARCINOMA_ANAPLASTIC_UP		363	-0.2830757	-1.0811144	0.3539326	0.9338219	1	2203	tags=26%, list=20%, signal=32%
REACTOME_G_BETA_GAMMA_SIGNALLING_THROUGH_PLC_BETA	REACTOME_G_BETA_GAMMA_SIGNALLING_THROUGH_PLC_BETA		15	-0.40736866	-1.081061	0.3821138	0.93179536	1	2661	tags=33%, list=24%, signal=44%
REACTOME_DARPP32_EVENTS	REACTOME_DARPP32_EVENTS		17	-0.34965578	-1.0801378	0.36914062	0.9323641	1	3649	tags=53%, list=33%, signal=78%
SASSON_RESPONSE_TO_FORSKOLIN_DN	SASSON_RESPONSE_TO_FORSKOLIN_DN		46	-0.35592315	-1.0797956	0.36480686	0.9312622	1	1550	tags=28%, list=14%, signal=33%
BUYTAERT_PHOTODYNAMIC_THERAPY_STRESS_UP	BUYTAERT_PHOTODYNAMIC_THERAPY_STRESS_UP		428	-0.26609108	-1.0784093	0.3447619	0.9334154	1	2265	tags=26%, list=20%, signal=31%
MARKEY_RB1_CHRONIC_LOF_UP	MARKEY_RB1_CHRONIC_LOF_UP		95	-0.32551712	-1.0771703	0.34615386	0.9349263	1	1651	tags=26%, list=15%, signal=31%
PUIFFE_INVASION_INHIBITED_BY_ASCITES_DN	PUIFFE_INVASION_INHIBITED_BY_ASCITES_DN		85	-0.28403005	-1.0765363	0.35674676	0.934727	1	2447	tags=31%, list=22%, signal=39%
REACTOME_INHIBITION_OF_INSULIN_SECRETION_BY_ADRENALINE_NORADRENALINE	REACTOME_INHIBITION_OF_INSULIN_SECRETION_BY_ADRENALINE_NORADRENALINE		23	-0.38309854	-1.0763675	0.35943776	0.9329959	1	2785	tags=43%, list=25%, signal=58%
WINTER_HYPOXIA_DN	WINTER_HYPOXIA_DN		24	-0.5050987	-1.0761838	0.42829075	0.9313888	1	3700	tags=79%, list=33%, signal=118%
KEGG_PARKINSONS_DISEASE	KEGG_PARKINSONS_DISEASE		81	-0.28318357	-1.0761173	0.36380953	0.9294539	1	3963	tags=41%, list=35%, signal=63%
BIOCARTA_FAS_PATHWAY	BIOCARTA_FAS_PATHWAY		18	-0.35851684	-1.0733949	0.36711282	0.93555844	1	193	tags=11%, list=2%, signal=11%
BERENJENO_TRANSFORMED_BY_RHOA_REVERSIBLY_DN	BERENJENO_TRANSFORMED_BY_RHOA_REVERSIBLY_DN		22	-0.46971074	-1.0721617	0.371134	0.93697196	1	2459	tags=50%, list=22%, signal=64%
BARRIER_COLON_CANCER_RECURRENCE_UP	BARRIER_COLON_CANCER_RECURRENCE_UP		23	-0.34362692	-1.0720495	0.3911368	0.93519264	1	3461	tags=52%, list=31%, signal=75%
BIOCARTA_ERK_PATHWAY	BIOCARTA_ERK_PATHWAY		16	-0.3783357	-1.0717082	0.3740458	0.9340825	1	394	tags=13%, list=4%, signal=13%
SESTO_RESPONSE_TO_UV_C8	SESTO_RESPONSE_TO_UV_C8		49	-0.34403408	-1.0712531	0.36594912	0.93347335	1	955	tags=24%, list=9%, signal=27%
CONCANNON_APOPTOSIS_BY_EPOXOMICIN_UP	CONCANNON_APOPTOSIS_BY_EPOXOMICIN_UP		142	-0.29983565	-1.0710487	0.36526945	0.9319136	1	2919	tags=39%, list=26%, signal=53%
LINDSTEDT_DENDRITIC_CELL_MATURATION_B	LINDSTEDT_DENDRITIC_CELL_MATURATION_B		35	-0.38042858	-1.0703745	0.38430583	0.93182665	1	2696	tags=43%, list=24%, signal=56%
MAYBURD_RESPONSE_TO_L663536_DN	MAYBURD_RESPONSE_TO_L663536_DN		34	-0.31667334	-1.0696563	0.38333333	0.9318803	1	3140	tags=38%, list=28%, signal=53%
WAMUNYOKOLI_OVARIAN_CANCER_GRADES_1_2_DN	WAMUNYOKOLI_OVARIAN_CANCER_GRADES_1_2_DN		36	-0.38812655	-1.0691928	0.36935166	0.93117535	1	2604	tags=39%, list=23%, signal=51%
REACTOME_TRKA_SIGNALLING_FROM_THE_PLASMA_MEMBRANE	REACTOME_TRKA_SIGNALLING_FROM_THE_PLASMA_MEMBRANE		58	-0.2805054	-1.068321	0.35756385	0.93182003	1	2033	tags=24%, list=18%, signal=29%
BIOCARTA_INTRINSIC_PATHWAY	BIOCARTA_INTRINSIC_PATHWAY		23	-0.45304257	-1.0674514	0.3853755	0.932235	1	1498	tags=39%, list=13%, signal=45%
YAO_TEMPORAL_RESPONSE_TO_PROGESTERONE_CLUSTER_8	YAO_TEMPORAL_RESPONSE_TO_PROGESTERONE_CLUSTER_8		31	-0.3674024	-1.0669767	0.35852712	0.93154037	1	1898	tags=35%, list=17%, signal=43%
REACTOME_BASIGIN_INTERACTIONS	REACTOME_BASIGIN_INTERACTIONS		21	-0.38441136	-1.0666873	0.374	0.9303523	1	217	tags=14%, list=2%, signal=15%
TONKS_TARGETS_OF_RUNX1_RUNX1T1_FUSION_ERYTHROCYTE_UP	TONKS_TARGETS_OF_RUNX1_RUNX1T1_FUSION_ERYTHROCYTE_UP		98	-0.36289233	-1.064321	0.38125	0.9354779	1	1508	tags=30%, list=13%, signal=34%
ROZANOV_MMP14_TARGETS_UP	ROZANOV_MMP14_TARGETS_UP		159	-0.3597867	-1.0641923	0.40748897	0.9337903	1	2186	tags=35%, list=20%, signal=43%
WEI_MIR34A_TARGETS	WEI_MIR34A_TARGETS		76	-0.27521053	-1.0639051	0.37044147	0.9325828	1	4048	tags=50%, list=36%, signal=78%
KEGG_HISTIDINE_METABOLISM	KEGG_HISTIDINE_METABOLISM		20	-0.4130609	-1.062767	0.3911368	0.9337589	1	2446	tags=45%, list=22%, signal=57%
BROWNE_HCMV_INFECTION_18HR_UP	BROWNE_HCMV_INFECTION_18HR_UP		108	-0.2737557	-1.0623691	0.36363637	0.93277586	1	1570	tags=19%, list=14%, signal=22%
GRADE_COLON_AND_RECTAL_CANCER_DN	GRADE_COLON_AND_RECTAL_CANCER_DN		49	-0.33474466	-1.0619779	0.3576923	0.93185407	1	1135	tags=18%, list=10%, signal=20%
IWANAGA_CARCINOGENESIS_BY_KRAS_DN	IWANAGA_CARCINOGENESIS_BY_KRAS_DN		71	-0.32024693	-1.0595453	0.41275796	0.9367321	1	1651	tags=25%, list=15%, signal=30%
RORIE_TARGETS_OF_EWSR1_FLI1_FUSION_DN	RORIE_TARGETS_OF_EWSR1_FLI1_FUSION_DN		17	-0.46702692	-1.0588461	0.397541	0.93675065	1	2238	tags=59%, list=20%, signal=73%
BOYLAN_MULTIPLE_MYELOMA_C_DN	BOYLAN_MULTIPLE_MYELOMA_C_DN		26	-0.36938837	-1.0588335	0.3816047	0.93473464	1	692	tags=23%, list=6%, signal=25%
HELLER_HDAC_TARGETS_DN	HELLER_HDAC_TARGETS_DN		169	-0.2824781	-1.0580474	0.33797216	0.93518305	1	2408	tags=36%, list=22%, signal=45%
KERLEY_RESPONSE_TO_CISPLATIN_UP	KERLEY_RESPONSE_TO_CISPLATIN_UP		29	-0.38086408	-1.0579286	0.38350517	0.9335141	1	768	tags=21%, list=7%, signal=22%
SENGUPTA_NASOPHARYNGEAL_CARCINOMA_WITH_LMP1_UP	SENGUPTA_NASOPHARYNGEAL_CARCINOMA_WITH_LMP1_UP		186	-0.2979214	-1.0575669	0.33646616	0.9324955	1	1217	tags=20%, list=11%, signal=23%
KEGG_RENAL_CELL_CARCINOMA	KEGG_RENAL_CELL_CARCINOMA		45	-0.317424	-1.0554183	0.37937742	0.93709755	1	1191	tags=18%, list=11%, signal=20%
AMIT_DELAYED_EARLY_GENES	AMIT_DELAYED_EARLY_GENES		15	-0.43403152	-1.0551648	0.43333334	0.93592536	1	751	tags=20%, list=7%, signal=21%
ST_T_CELL_SIGNAL_TRANSDUCTION	ST_T_CELL_SIGNAL_TRANSDUCTION		33	-0.38747367	-1.0548484	0.398374	0.93484706	1	2012	tags=36%, list=18%, signal=44%
HESS_TARGETS_OF_HOXA9_AND_MEIS1_UP	HESS_TARGETS_OF_HOXA9_AND_MEIS1_UP		53	-0.30464718	-1.0547937	0.3942857	0.93296224	1	2087	tags=26%, list=19%, signal=32%
BILBAN_B_CLL_LPL_DN	BILBAN_B_CLL_LPL_DN		25	-0.38834518	-1.0546862	0.3828125	0.93127245	1	344	tags=16%, list=3%, signal=16%
HAN_SATB1_TARGETS_DN	HAN_SATB1_TARGETS_DN		199	-0.2805828	-1.0545832	0.3800813	0.9295661	1	1471	tags=20%, list=13%, signal=23%
BERNARD_PPAPDC1B_TARGETS_DN	BERNARD_PPAPDC1B_TARGETS_DN		23	-0.37824693	-1.0544256	0.38372093	0.9279959	1	588	tags=22%, list=5%, signal=23%
KEGG_TYROSINE_METABOLISM	KEGG_TYROSINE_METABOLISM		27	-0.37676197	-1.054419	0.41291586	0.9260046	1	3565	tags=48%, list=32%, signal=70%
BOYLAN_MULTIPLE_MYELOMA_C_CLUSTER_DN	BOYLAN_MULTIPLE_MYELOMA_C_CLUSTER_DN		20	-0.4092252	-1.0541849	0.37672585	0.92476916	1	2812	tags=40%, list=25%, signal=53%
RODRIGUES_THYROID_CARCINOMA_POORLY_DIFFERENTIATED_DN	RODRIGUES_THYROID_CARCINOMA_POORLY_DIFFERENTIATED_DN		385	-0.26797217	-1.0533231	0.37878788	0.92540586	1	1498	tags=19%, list=13%, signal=21%
RUTELLA_RESPONSE_TO_HGF_UP	RUTELLA_RESPONSE_TO_HGF_UP		258	-0.299424	-1.0526824	0.4107143	0.9253292	1	1680	tags=24%, list=15%, signal=28%
KORKOLA_TERATOMA	KORKOLA_TERATOMA		22	-0.4029682	-1.0524974	0.3809524	0.9238197	1	117	tags=18%, list=1%, signal=18%
GAUSSMANN_MLL_AF4_FUSION_TARGETS_F_DN	GAUSSMANN_MLL_AF4_FUSION_TARGETS_F_DN		22	-0.44234782	-1.0513846	0.4122288	0.92513657	1	1482	tags=36%, list=13%, signal=42%
KEGG_GLYCOSPHINGOLIPID_BIOSYNTHESIS_GANGLIO_SERIES	KEGG_GLYCOSPHINGOLIPID_BIOSYNTHESIS_GANGLIO_SERIES		15	-0.43945333	-1.0505887	0.42054263	0.9252746	1	672	tags=20%, list=6%, signal=21%
MULLIGHAN_MLL_SIGNATURE_2_DN	MULLIGHAN_MLL_SIGNATURE_2_DN		166	-0.2780572	-1.0503172	0.38445807	0.9240674	1	1489	tags=17%, list=13%, signal=20%
KEGG_PROTEIN_EXPORT	KEGG_PROTEIN_EXPORT		18	-0.35610303	-1.0499966	0.41210938	0.9230444	1	118	tags=6%, list=1%, signal=6%
JAZAERI_BREAST_CANCER_BRCA1_VS_BRCA2_UP	JAZAERI_BREAST_CANCER_BRCA1_VS_BRCA2_UP		35	-0.30398145	-1.049964	0.38229376	0.921168	1	1469	tags=20%, list=13%, signal=23%
KEGG_NEUROTROPHIN_SIGNALING_PATHWAY	KEGG_NEUROTROPHIN_SIGNALING_PATHWAY		68	-0.27945182	-1.0491176	0.40194175	0.9216099	1	2056	tags=24%, list=18%, signal=29%
REACTOME_SIGNAL_AMPLIFICATION	REACTOME_SIGNAL_AMPLIFICATION		23	-0.36768213	-1.048951	0.39763778	0.920256	1	2916	tags=39%, list=26%, signal=53%
KEGG_ADIPOCYTOKINE_SIGNALING_PATHWAY	KEGG_ADIPOCYTOKINE_SIGNALING_PATHWAY		35	-0.34099662	-1.048222	0.4048964	0.9203773	1	1579	tags=20%, list=14%, signal=23%
ROPERO_HDAC2_TARGETS	ROPERO_HDAC2_TARGETS		53	-0.33765605	-1.0476234	0.39688715	0.9201274	1	1422	tags=23%, list=13%, signal=26%
REACTOME_GLUCOSE_REGULATION_OF_INSULIN_SECRETION	REACTOME_GLUCOSE_REGULATION_OF_INSULIN_SECRETION		117	-0.2603063	-1.047386	0.39770555	0.91890854	1	3963	tags=40%, list=35%, signal=62%
SAKAI_TUMOR_INFILTRATING_MONOCYTES_DN	SAKAI_TUMOR_INFILTRATING_MONOCYTES_DN		47	-0.29405254	-1.0470326	0.3908046	0.9181149	1	2811	tags=32%, list=25%, signal=42%
BROWNE_HCMV_INFECTION_48HR_UP	BROWNE_HCMV_INFECTION_48HR_UP		117	-0.27867964	-1.0456803	0.34225622	0.92032164	1	1469	tags=21%, list=13%, signal=23%
WOOD_EBV_EBNA1_TARGETS_DN	WOOD_EBV_EBNA1_TARGETS_DN		32	-0.35298374	-1.0455538	0.38721806	0.9187753	1	1664	tags=28%, list=15%, signal=33%
LANDIS_BREAST_CANCER_PROGRESSION_DN	LANDIS_BREAST_CANCER_PROGRESSION_DN		57	-0.4772529	-1.045373	0.4487705	0.9174134	1	2482	tags=51%, list=22%, signal=65%
DACOSTA_UV_RESPONSE_VIA_ERCC3_COMMON_UP	DACOSTA_UV_RESPONSE_VIA_ERCC3_COMMON_UP		43	-0.30292222	-1.04473	0.37037036	0.91738796	1	877	tags=14%, list=8%, signal=15%
REACTOME_POST_NMDA_RECEPTOR_ACTIVATION_EVENTS	REACTOME_POST_NMDA_RECEPTOR_ACTIVATION_EVENTS		22	-0.374975	-1.0445684	0.4084507	0.91594845	1	2056	tags=27%, list=18%, signal=33%
LY_AGING_PREMATURE_DN	LY_AGING_PREMATURE_DN		19	-0.4220629	-1.0444708	0.42083332	0.91438764	1	223	tags=11%, list=2%, signal=11%
BILD_SRC_ONCOGENIC_SIGNATURE	BILD_SRC_ONCOGENIC_SIGNATURE		24	-0.35544965	-1.0438367	0.375969	0.9143296	1	1557	tags=33%, list=14%, signal=39%
REACTOME_PHASE_II_CONJUGATION	REACTOME_PHASE_II_CONJUGATION		30	-0.36232933	-1.0431658	0.41221374	0.9143408	1	2514	tags=40%, list=22%, signal=51%
MILI_PSEUDOPODIA_CHEMOTAXIS_UP	MILI_PSEUDOPODIA_CHEMOTAXIS_UP		36	-0.31709775	-1.0413907	0.40582526	0.91764873	1	1750	tags=28%, list=16%, signal=33%
REACTOME_RHO_GTPASE_CYCLE	REACTOME_RHO_GTPASE_CYCLE		70	-0.30083317	-1.0408956	0.39562625	0.9172794	1	2976	tags=39%, list=27%, signal=52%
RIGGI_EWING_SARCOMA_PROGENITOR_DN	RIGGI_EWING_SARCOMA_PROGENITOR_DN		114	-0.3481004	-1.040117	0.37909836	0.9176748	1	1636	tags=29%, list=15%, signal=34%
KEGG_BETA_ALANINE_METABOLISM	KEGG_BETA_ALANINE_METABOLISM		19	-0.4143806	-1.0392298	0.42213884	0.9184707	1	1155	tags=32%, list=10%, signal=35%
KEGG_LONG_TERM_POTENTIATION	KEGG_LONG_TERM_POTENTIATION		40	-0.31547523	-1.0391263	0.42270058	0.91690016	1	2056	tags=28%, list=18%, signal=34%
HOLLMAN_APOPTOSIS_VIA_CD40_DN	HOLLMAN_APOPTOSIS_VIA_CD40_DN		149	-0.25784877	-1.0388192	0.3903846	0.91582316	1	2496	tags=27%, list=22%, signal=34%
KEGG_SMALL_CELL_LUNG_CANCER	KEGG_SMALL_CELL_LUNG_CANCER		48	-0.30266348	-1.0379568	0.39484128	0.91649634	1	1751	tags=25%, list=16%, signal=30%
BROWNE_HCMV_INFECTION_2HR_DN	BROWNE_HCMV_INFECTION_2HR_DN		31	-0.3640709	-1.0365435	0.39959016	0.91857517	1	1191	tags=29%, list=11%, signal=32%
KUNINGER_IGF1_VS_PDGFB_TARGETS_DN	KUNINGER_IGF1_VS_PDGFB_TARGETS_DN		17	-0.44510007	-1.0359291	0.42222223	0.91842633	1	1251	tags=35%, list=11%, signal=40%
REACTOME_MTOR_SIGNALLING	REACTOME_MTOR_SIGNALLING		15	-0.35867795	-1.0346326	0.39163497	0.9204672	1	501	tags=13%, list=4%, signal=14%
MULLIGHAN_NPM1_MUTATED_SIGNATURE_1_UP	MULLIGHAN_NPM1_MUTATED_SIGNATURE_1_UP		148	-0.26425928	-1.034065	0.4165067	0.92021984	1	1397	tags=20%, list=12%, signal=22%
MOREAUX_B_LYMPHOCYTE_MATURATION_BY_TACI_UP	MOREAUX_B_LYMPHOCYTE_MATURATION_BY_TACI_UP		41	-0.3106444	-1.0337896	0.3970276	0.91912186	1	1199	tags=22%, list=11%, signal=24%
CHANDRAN_METASTASIS_DN	CHANDRAN_METASTASIS_DN		57	-0.33856028	-1.033686	0.41547862	0.9175685	1	1028	tags=28%, list=9%, signal=31%
MORI_EMU_MYC_LYMPHOMA_BY_ONSET_TIME_UP	MORI_EMU_MYC_LYMPHOMA_BY_ONSET_TIME_UP		68	-0.28694856	-1.0336695	0.40655106	0.9157787	1	1389	tags=18%, list=12%, signal=20%
RADAEVA_RESPONSE_TO_IFNA1_UP	RADAEVA_RESPONSE_TO_IFNA1_UP		22	-0.44994506	-1.0334758	0.44558522	0.91448194	1	2276	tags=41%, list=20%, signal=51%
GRADE_COLON_AND_RECTAL_CANCER_UP	GRADE_COLON_AND_RECTAL_CANCER_UP		161	-0.25057143	-1.032882	0.44227007	0.91418296	1	2221	tags=21%, list=20%, signal=26%
MILI_PSEUDOPODIA_CHEMOTAXIS_DN	MILI_PSEUDOPODIA_CHEMOTAXIS_DN		312	-0.26949826	-1.032722	0.38217822	0.9128584	1	1498	tags=18%, list=13%, signal=21%
WANG_BARRETTS_ESOPHAGUS_AND_ESOPHAGUS_CANCER_UP	WANG_BARRETTS_ESOPHAGUS_AND_ESOPHAGUS_CANCER_UP		19	-0.39897	-1.0317273	0.40246406	0.9137362	1	1705	tags=37%, list=15%, signal=43%
KORKOLA_CORRELATED_WITH_POU5F1	KORKOLA_CORRELATED_WITH_POU5F1		16	-0.39780617	-1.0307108	0.41814595	0.9146199	1	1592	tags=31%, list=14%, signal=36%
SESTO_RESPONSE_TO_UV_C6	SESTO_RESPONSE_TO_UV_C6		30	-0.3236356	-1.030013	0.4071856	0.91473716	1	963	tags=20%, list=9%, signal=22%
AGUIRRE_PANCREATIC_CANCER_COPY_NUMBER_DN	AGUIRRE_PANCREATIC_CANCER_COPY_NUMBER_DN		133	-0.23532952	-1.02969	0.41025642	0.91386086	1	2996	tags=31%, list=27%, signal=42%
BIOCARTA_SPPA_PATHWAY	BIOCARTA_SPPA_PATHWAY		17	-0.40575188	-1.0285611	0.41199225	0.9152334	1	934	tags=18%, list=8%, signal=19%
LIN_NPAS4_TARGETS_UP	LIN_NPAS4_TARGETS_UP		81	-0.27021182	-1.0284978	0.42774567	0.9136129	1	1829	tags=25%, list=16%, signal=29%
FAELT_B_CLL_WITH_VH3_21_UP	FAELT_B_CLL_WITH_VH3_21_UP		30	-0.31221867	-1.0282826	0.42004263	0.9124764	1	948	tags=17%, list=8%, signal=18%
IWANAGA_CARCINOGENESIS_BY_KRAS_PTEN_DN	IWANAGA_CARCINOGENESIS_BY_KRAS_PTEN_DN		192	-0.3143802	-1.0281299	0.40954274	0.9111665	1	1498	tags=23%, list=13%, signal=27%
WIELAND_UP_BY_HBV_INFECTION	WIELAND_UP_BY_HBV_INFECTION		67	-0.40271908	-1.0277374	0.4486166	0.91043633	1	2665	tags=39%, list=24%, signal=51%
YAO_TEMPORAL_RESPONSE_TO_PROGESTERONE_CLUSTER_17	YAO_TEMPORAL_RESPONSE_TO_PROGESTERONE_CLUSTER_17		143	-0.24207498	-1.0267662	0.39772728	0.9115031	1	3701	tags=34%, list=33%, signal=51%
CHIARADONNA_NEOPLASTIC_TRANSFORMATION_KRAS_UP	CHIARADONNA_NEOPLASTIC_TRANSFORMATION_KRAS_UP		88	-0.33271417	-1.0260363	0.43061224	0.91175145	1	1699	tags=25%, list=15%, signal=29%
NIKOLSKY_MUTATED_AND_AMPLIFIED_IN_BREAST_CANCER	NIKOLSKY_MUTATED_AND_AMPLIFIED_IN_BREAST_CANCER		38	-0.3499663	-1.0258417	0.446	0.91049546	1	2104	tags=26%, list=19%, signal=32%
PROVENZANI_METASTASIS_UP	PROVENZANI_METASTASIS_UP		116	-0.25170416	-1.0258156	0.40078586	0.9087973	1	2245	tags=24%, list=20%, signal=30%
HAMAI_APOPTOSIS_VIA_TRAIL_UP	HAMAI_APOPTOSIS_VIA_TRAIL_UP		209	-0.27500033	-1.0250757	0.4174573	0.9091241	1	2228	tags=26%, list=20%, signal=32%
FONTAINE_THYROID_TUMOR_UNCERTAIN_MALIGNANCY_UP	FONTAINE_THYROID_TUMOR_UNCERTAIN_MALIGNANCY_UP		18	-0.36974332	-1.0250552	0.44204322	0.9074159	1	374	tags=22%, list=3%, signal=23%
SETLUR_PROSTATE_CANCER_TMPRSS2_ERG_FUSION_DN	SETLUR_PROSTATE_CANCER_TMPRSS2_ERG_FUSION_DN		15	-0.419517	-1.0249231	0.40763053	0.9059718	1	2673	tags=47%, list=24%, signal=61%
ICHIBA_GRAFT_VERSUS_HOST_DISEASE_D7_UP	ICHIBA_GRAFT_VERSUS_HOST_DISEASE_D7_UP		87	-0.390697	-1.024805	0.45180723	0.9045243	1	2393	tags=34%, list=21%, signal=44%
NAKAYAMA_FRA2_TARGETS	NAKAYAMA_FRA2_TARGETS		22	-0.35405996	-1.0240822	0.42471042	0.90483284	1	1723	tags=23%, list=15%, signal=27%
APPIERTO_RESPONSE_TO_FENRETINIDE_UP	APPIERTO_RESPONSE_TO_FENRETINIDE_UP		19	-0.37503648	-1.0238326	0.444	0.9036936	1	1435	tags=21%, list=13%, signal=24%
ZHAN_MULTIPLE_MYELOMA_LB_DN	ZHAN_MULTIPLE_MYELOMA_LB_DN		21	-0.43799376	-1.0235462	0.46855983	0.9027056	1	1284	tags=29%, list=11%, signal=32%
XU_GH1_AUTOCRINE_TARGETS_DN	XU_GH1_AUTOCRINE_TARGETS_DN		68	-0.2953766	-1.022701	0.40643862	0.9032278	1	2120	tags=29%, list=19%, signal=36%
REACTOME_PLC_BETA_MEDIATED_EVENTS	REACTOME_PLC_BETA_MEDIATED_EVENTS		24	-0.3505383	-1.0226896	0.44158417	0.9015391	1	2033	tags=29%, list=18%, signal=36%
PUIFFE_INVASION_INHIBITED_BY_ASCITES_UP	PUIFFE_INVASION_INHIBITED_BY_ASCITES_UP		45	-0.2996481	-1.0223147	0.41732284	0.90081227	1	1217	tags=16%, list=11%, signal=17%
MODY_HIPPOCAMPUS_POSTNATAL	MODY_HIPPOCAMPUS_POSTNATAL		22	-0.3609141	-1.021572	0.44660193	0.9012107	1	1582	tags=32%, list=14%, signal=37%
BROWNE_HCMV_INFECTION_20HR_DN	BROWNE_HCMV_INFECTION_20HR_DN		61	-0.3199895	-1.0211811	0.4169884	0.90054804	1	2662	tags=39%, list=24%, signal=51%
REACTOME_THROMBOXANE_SIGNALLING_THROUGH_TP_RECEPTOR	REACTOME_THROMBOXANE_SIGNALLING_THROUGH_TP_RECEPTOR		17	-0.36543402	-1.0209541	0.43558282	0.89943385	1	2661	tags=35%, list=24%, signal=46%
KEGG_ARACHIDONIC_ACID_METABOLISM	KEGG_ARACHIDONIC_ACID_METABOLISM		34	-0.37973434	-1.0202608	0.43644068	0.8997709	1	811	tags=24%, list=7%, signal=25%
REACTOME_SIGNALING_BY_WNT	REACTOME_SIGNALING_BY_WNT		47	-0.2928073	-1.0196974	0.44444445	0.8996391	1	3649	tags=36%, list=33%, signal=53%
LI_WILMS_TUMOR_VS_FETAL_KIDNEY_1_UP	LI_WILMS_TUMOR_VS_FETAL_KIDNEY_1_UP		121	-0.30324197	-1.0193124	0.43664718	0.89903724	1	1670	tags=27%, list=15%, signal=32%
STARK_PREFRONTAL_CORTEX_22Q11_DELETION_UP	STARK_PREFRONTAL_CORTEX_22Q11_DELETION_UP		93	-0.2888431	-1.0184814	0.4189189	0.8996521	1	1389	tags=23%, list=12%, signal=26%
BIOCARTA_EDG1_PATHWAY	BIOCARTA_EDG1_PATHWAY		16	-0.39222026	-1.0182538	0.43461537	0.8985879	1	962	tags=25%, list=9%, signal=27%
CHAUHAN_RESPONSE_TO_METHOXYESTRADIOL_DN	CHAUHAN_RESPONSE_TO_METHOXYESTRADIOL_DN		78	-0.2716769	-1.0176953	0.43912175	0.898475	1	3669	tags=45%, list=33%, signal=66%
HELLER_HDAC_TARGETS_SILENCED_BY_METHYLATION_UP	HELLER_HDAC_TARGETS_SILENCED_BY_METHYLATION_UP		242	-0.29257095	-1.0175468	0.4024145	0.89714736	1	1636	tags=25%, list=15%, signal=29%
DACOSTA_UV_RESPONSE_VIA_ERCC3_UP	DACOSTA_UV_RESPONSE_VIA_ERCC3_UP		222	-0.22439028	-1.0163769	0.40567952	0.8984746	1	1921	tags=17%, list=17%, signal=20%
ELVIDGE_HYPOXIA_BY_DMOG_UP	ELVIDGE_HYPOXIA_BY_DMOG_UP		85	-0.34439605	-1.0153672	0.4329897	0.89947045	1	1756	tags=33%, list=16%, signal=39%
RUTELLA_RESPONSE_TO_CSF2RB_AND_IL4_DN	RUTELLA_RESPONSE_TO_CSF2RB_AND_IL4_DN		190	-0.30042726	-1.0149817	0.42337164	0.8988828	1	2430	tags=32%, list=22%, signal=40%
FLECHNER_PBL_KIDNEY_TRANSPLANT_OK_VS_DONOR_UP	FLECHNER_PBL_KIDNEY_TRANSPLANT_OK_VS_DONOR_UP		98	-0.24876879	-1.0147539	0.44158417	0.89778984	1	575	tags=8%, list=5%, signal=9%
KEGG_VALINE_LEUCINE_AND_ISOLEUCINE_DEGRADATION	KEGG_VALINE_LEUCINE_AND_ISOLEUCINE_DEGRADATION		35	-0.3804182	-1.0147334	0.44547135	0.8961672	1	3333	tags=51%, list=30%, signal=73%
MORI_IMMATURE_B_LYMPHOCYTE_UP	MORI_IMMATURE_B_LYMPHOCYTE_UP		36	-0.3662728	-1.0140933	0.4586614	0.8962806	1	2812	tags=47%, list=25%, signal=63%
PODAR_RESPONSE_TO_ADAPHOSTIN_UP	PODAR_RESPONSE_TO_ADAPHOSTIN_UP		87	-0.3075856	-1.0133618	0.4375	0.8965587	1	1798	tags=25%, list=16%, signal=30%
REACTOME_FORMATION_OF_FIBRIN_CLOT_CLOTTING_CASCADE	REACTOME_FORMATION_OF_FIBRIN_CLOT_CLOTTING_CASCADE		29	-0.41604954	-1.0125016	0.45219123	0.89724916	1	1670	tags=31%, list=15%, signal=36%
ZHAN_V2_LATE_DIFFERENTIATION_GENES	ZHAN_V2_LATE_DIFFERENTIATION_GENES		27	-0.3066454	-1.0123427	0.40873015	0.8960261	1	3446	tags=41%, list=31%, signal=59%
KAAB_FAILED_HEART_ATRIUM_UP	KAAB_FAILED_HEART_ATRIUM_UP		23	-0.35297778	-1.0118073	0.44129553	0.89582217	1	920	tags=17%, list=8%, signal=19%
WILLERT_WNT_SIGNALING	WILLERT_WNT_SIGNALING		15	-0.37638223	-1.010748	0.45867768	0.89701575	1	2336	tags=33%, list=21%, signal=42%
KIM_WT1_TARGETS_12HR_DN	KIM_WT1_TARGETS_12HR_DN		127	-0.27046996	-1.0106646	0.43897638	0.8955631	1	1473	tags=20%, list=13%, signal=22%
REACTOME_ACTIVATION_OF_KAINATE_RECEPTORS_UPON_GLUTAMATE_BINDING	REACTOME_ACTIVATION_OF_KAINATE_RECEPTORS_UPON_GLUTAMATE_BINDING		22	-0.34306726	-1.0100719	0.4607646	0.8955692	1	3477	tags=41%, list=31%, signal=59%
AMIT_EGF_RESPONSE_240_HELA	AMIT_EGF_RESPONSE_240_HELA		42	-0.30348304	-1.0094078	0.4354528	0.89567155	1	1076	tags=17%, list=10%, signal=18%
BIOCARTA_ECM_PATHWAY	BIOCARTA_ECM_PATHWAY		17	-0.3841769	-1.0092572	0.439781	0.8944283	1	2765	tags=41%, list=25%, signal=55%
ZHAN_MULTIPLE_MYELOMA_PR_DN	ZHAN_MULTIPLE_MYELOMA_PR_DN		19	-0.37273026	-1.0088567	0.45736435	0.8938966	1	1269	tags=32%, list=11%, signal=36%
SENESE_HDAC1_AND_HDAC2_TARGETS_UP	SENESE_HDAC1_AND_HDAC2_TARGETS_UP		117	-0.3191527	-1.008061	0.428	0.89439505	1	1807	tags=31%, list=16%, signal=36%
DOANE_RESPONSE_TO_ANDROGEN_DN	DOANE_RESPONSE_TO_ANDROGEN_DN		160	-0.2676274	-1.0080153	0.43548387	0.8928925	1	2345	tags=36%, list=21%, signal=44%
MARZEC_IL2_SIGNALING_UP	MARZEC_IL2_SIGNALING_UP		65	-0.29125327	-1.0074408	0.41869918	0.8927512	1	2318	tags=29%, list=21%, signal=37%
GARY_CD5_TARGETS_UP	GARY_CD5_TARGETS_UP		292	-0.23276283	-1.0072383	0.45213848	0.89167947	1	2445	tags=27%, list=22%, signal=33%
YAGI_AML_SURVIVAL	YAGI_AML_SURVIVAL		80	-0.25997508	-1.0066304	0.46551725	0.8917141	1	2788	tags=33%, list=25%, signal=43%
WONG_PROTEASOME_GENE_MODULE	WONG_PROTEASOME_GENE_MODULE		35	-0.29532614	-1.0065058	0.4455253	0.8904349	1	789	tags=11%, list=7%, signal=12%
RICKMAN_TUMOR_DIFFERENTIATED_WELL_VS_POORLY_UP	RICKMAN_TUMOR_DIFFERENTIATED_WELL_VS_POORLY_UP		119	-0.26320753	-1.006432	0.43664718	0.8889997	1	1152	tags=16%, list=10%, signal=18%
KEGG_GAP_JUNCTION	KEGG_GAP_JUNCTION		51	-0.31069592	-1.0060161	0.46336633	0.8884477	1	2806	tags=33%, list=25%, signal=44%
HORIUCHI_WTAP_TARGETS_UP	HORIUCHI_WTAP_TARGETS_UP		160	-0.30203563	-1.0058316	0.44212523	0.88733107	1	1032	tags=20%, list=9%, signal=22%
ZHAN_MULTIPLE_MYELOMA_MS_UP	ZHAN_MULTIPLE_MYELOMA_MS_UP		26	-0.3788283	-1.0057701	0.46680498	0.8858964	1	2259	tags=38%, list=20%, signal=48%
HAN_SATB1_TARGETS_UP	HAN_SATB1_TARGETS_UP		183	-0.28302133	-1.0046448	0.46583852	0.8873907	1	1794	tags=27%, list=16%, signal=31%
MORI_PRE_BI_LYMPHOCYTE_DN	MORI_PRE_BI_LYMPHOCYTE_DN		49	-0.33660328	-1.0043899	0.45544556	0.8864622	1	1044	tags=20%, list=9%, signal=22%
GAZDA_DIAMOND_BLACKFAN_ANEMIA_ERYTHROID_DN	GAZDA_DIAMOND_BLACKFAN_ANEMIA_ERYTHROID_DN		240	-0.2277883	-1.0036058	0.4457143	0.88707066	1	2376	tags=24%, list=21%, signal=30%
BOYAULT_LIVER_CANCER_SUBCLASS_G5_DN	BOYAULT_LIVER_CANCER_SUBCLASS_G5_DN		15	-0.46179	-1.003569	0.47058824	0.88558793	1	2160	tags=40%, list=19%, signal=49%
REACTOME_EGFR_DOWNREGULATION	REACTOME_EGFR_DOWNREGULATION		20	-0.3237257	-1.0034842	0.45961538	0.8842359	1	3368	tags=40%, list=30%, signal=57%
DAVICIONI_MOLECULAR_ARMS_VS_ERMS_DN	DAVICIONI_MOLECULAR_ARMS_VS_ERMS_DN		105	-0.33204854	-1.0028481	0.45208332	0.8843235	1	1791	tags=32%, list=16%, signal=38%
BIOCARTA_MET_PATHWAY	BIOCARTA_MET_PATHWAY		23	-0.34272435	-1.0005993	0.46096656	0.8888027	1	682	tags=17%, list=6%, signal=18%
CAIRO_HEPATOBLASTOMA_UP	CAIRO_HEPATOBLASTOMA_UP		121	-0.26090404	-1.0004799	0.45148516	0.88754386	1	2314	tags=26%, list=21%, signal=33%
BROWNE_HCMV_INFECTION_2HR_UP	BROWNE_HCMV_INFECTION_2HR_UP		21	-0.38624388	-1.0004362	0.4280079	0.8861095	1	2425	tags=48%, list=22%, signal=61%
REACTOME_IMMUNOREGULATORY_INTERACTIONS_BETWEEN_A_LYMPHOID_AND_A_NON_LYMPHOID_CELL	REACTOME_IMMUNOREGULATORY_INTERACTIONS_BETWEEN_A_LYMPHOID_AND_A_NON_LYMPHOID_CELL		33	-0.4314958	-1.0004326	0.47619048	0.88457024	1	2929	tags=55%, list=26%, signal=74%
CUI_GLUCOSE_DEPRIVATION	CUI_GLUCOSE_DEPRIVATION		35	-0.3062719	-0.9996908	0.46313798	0.88491714	1	1466	tags=23%, list=13%, signal=26%
ODONNELL_TFRC_TARGETS_UP	ODONNELL_TFRC_TARGETS_UP		186	-0.28760228	-0.99883497	0.44357976	0.8855048	1	1837	tags=30%, list=16%, signal=35%
ACEVEDO_LIVER_CANCER_WITH_H3K9ME3_UP	ACEVEDO_LIVER_CANCER_WITH_H3K9ME3_UP		46	-0.3670195	-0.99869055	0.48073024	0.8843977	1	1465	tags=28%, list=13%, signal=32%
IVANOVA_HEMATOPOIESIS_LATE_PROGENITOR	IVANOVA_HEMATOPOIESIS_LATE_PROGENITOR		110	-0.28322318	-0.99822515	0.45904762	0.88405156	1	2231	tags=27%, list=20%, signal=34%
BIOCARTA_CTLA4_PATHWAY	BIOCARTA_CTLA4_PATHWAY		15	-0.4833337	-0.9980943	0.5148936	0.8828815	1	2977	tags=80%, list=27%, signal=109%
RIZ_ERYTHROID_DIFFERENTIATION_12HR	RIZ_ERYTHROID_DIFFERENTIATION_12HR		31	-0.35474488	-0.9978187	0.4738878	0.88212687	1	1582	tags=35%, list=14%, signal=41%
ELVIDGE_HIF1A_AND_HIF2A_TARGETS_DN	ELVIDGE_HIF1A_AND_HIF2A_TARGETS_DN		63	-0.34526485	-0.99674463	0.45773196	0.8833558	1	2020	tags=37%, list=18%, signal=44%
THUM_SYSTOLIC_HEART_FAILURE_UP	THUM_SYSTOLIC_HEART_FAILURE_UP		251	-0.30401036	-0.99674076	0.45038167	0.8818519	1	2315	tags=29%, list=21%, signal=36%
HELLER_SILENCED_BY_METHYLATION_DN	HELLER_SILENCED_BY_METHYLATION_DN		61	-0.29822233	-0.9966887	0.45173746	0.8804539	1	2243	tags=28%, list=20%, signal=35%
ZUCCHI_METASTASIS_DN	ZUCCHI_METASTASIS_DN		19	-0.3887359	-0.9964998	0.46692607	0.87944657	1	825	tags=16%, list=7%, signal=17%
RIZKI_TUMOR_INVASIVENESS_3D_UP	RIZKI_TUMOR_INVASIVENESS_3D_UP		121	-0.26676136	-0.99558324	0.4632653	0.880326	1	2002	tags=26%, list=18%, signal=31%
STREICHER_LSM1_TARGETS_UP	STREICHER_LSM1_TARGETS_UP		25	-0.3622127	-0.9946819	0.46138996	0.88108635	1	459	tags=16%, list=4%, signal=17%
ZHU_CMV_ALL_UP	ZHU_CMV_ALL_UP		42	-0.32121038	-0.99320114	0.45117188	0.883483	1	123	tags=10%, list=1%, signal=10%
ST_FAS_SIGNALING_PATHWAY	ST_FAS_SIGNALING_PATHWAY		39	-0.28308028	-0.9926451	0.45038167	0.8834321	1	1580	tags=18%, list=14%, signal=21%
YU_MYC_TARGETS_DN	YU_MYC_TARGETS_DN		42	-0.38988042	-0.9925593	0.46090534	0.88212305	1	2160	tags=36%, list=19%, signal=44%
KEGG_MTOR_SIGNALING_PATHWAY	KEGG_MTOR_SIGNALING_PATHWAY		27	-0.30473477	-0.991988	0.47961167	0.8821472	1	842	tags=19%, list=8%, signal=20%
VALK_AML_CLUSTER_11	VALK_AML_CLUSTER_11		24	-0.37960586	-0.9900693	0.4796748	0.8856373	1	1418	tags=33%, list=13%, signal=38%
BILD_HRAS_ONCOGENIC_SIGNATURE	BILD_HRAS_ONCOGENIC_SIGNATURE		140	-0.30843228	-0.98911583	0.4517454	0.88667995	1	1669	tags=25%, list=15%, signal=29%
SCHLESINGER_METHYLATED_DE_NOVO_IN_CANCER	SCHLESINGER_METHYLATED_DE_NOVO_IN_CANCER		60	-0.33107722	-0.989014	0.48732942	0.8854348	1	1651	tags=27%, list=15%, signal=31%
ACEVEDO_LIVER_CANCER_WITH_H3K27ME3_UP	ACEVEDO_LIVER_CANCER_WITH_H3K27ME3_UP		121	-0.31859255	-0.9874565	0.4665392	0.8879773	1	2052	tags=34%, list=18%, signal=41%
GAUSSMANN_MLL_AF4_FUSION_TARGETS_D_UP	GAUSSMANN_MLL_AF4_FUSION_TARGETS_D_UP		18	-0.38010812	-0.9873874	0.4769539	0.8866581	1	1209	tags=28%, list=11%, signal=31%
LEE_EARLY_T_LYMPHOCYTE_DN	LEE_EARLY_T_LYMPHOCYTE_DN		17	-0.40491685	-0.9870016	0.5233266	0.8861825	1	2325	tags=41%, list=21%, signal=52%
KOKKINAKIS_METHIONINE_DEPRIVATION_96HR_UP	KOKKINAKIS_METHIONINE_DEPRIVATION_96HR_UP		75	-0.3073796	-0.9860314	0.4855372	0.8872054	1	816	tags=16%, list=7%, signal=17%
UEDA_PERIFERAL_CLOCK	UEDA_PERIFERAL_CLOCK		117	-0.25166634	-0.9855575	0.47916666	0.88705057	1	1498	tags=21%, list=13%, signal=24%
DAUER_STAT3_TARGETS_UP	DAUER_STAT3_TARGETS_UP		21	-0.384884	-0.9852918	0.4908722	0.88623524	1	1069	tags=29%, list=10%, signal=32%
TSENG_IRS1_TARGETS_DN	TSENG_IRS1_TARGETS_DN		102	-0.32039946	-0.9851603	0.4898374	0.88515055	1	1604	tags=28%, list=14%, signal=33%
WATTEL_AUTONOMOUS_THYROID_ADENOMA_UP	WATTEL_AUTONOMOUS_THYROID_ADENOMA_UP		15	-0.39847115	-0.9851473	0.4811133	0.88371587	1	153	tags=13%, list=1%, signal=13%
ACEVEDO_LIVER_TUMOR_VS_NORMAL_ADJACENT_TISSUE_DN	ACEVEDO_LIVER_TUMOR_VS_NORMAL_ADJACENT_TISSUE_DN		160	-0.2783858	-0.9850402	0.4759036	0.8825944	1	1974	tags=27%, list=18%, signal=32%
HU_ANGIOGENESIS_DN	HU_ANGIOGENESIS_DN		21	-0.31789017	-0.9846653	0.482243	0.8821223	1	1546	tags=19%, list=14%, signal=22%
SCHUETZ_BREAST_CANCER_DUCTAL_INVASIVE_UP	SCHUETZ_BREAST_CANCER_DUCTAL_INVASIVE_UP		223	-0.4034918	-0.98350644	0.48232847	0.8836856	1	2338	tags=44%, list=21%, signal=54%
REACTOME_SEMA4D_IN_SEMAPHORIN_SIGNALING	REACTOME_SEMA4D_IN_SEMAPHORIN_SIGNALING		19	-0.36210695	-0.98328555	0.503937	0.88279617	1	2828	tags=47%, list=25%, signal=63%
DORSAM_HOXA9_TARGETS_UP	DORSAM_HOXA9_TARGETS_UP		23	-0.32014084	-0.9821757	0.47474748	0.88398707	1	2760	tags=39%, list=25%, signal=52%
FULCHER_INFLAMMATORY_RESPONSE_LECTIN_VS_LPS_DN	FULCHER_INFLAMMATORY_RESPONSE_LECTIN_VS_LPS_DN		235	-0.30217263	-0.9820617	0.4895238	0.88284665	1	2218	tags=31%, list=20%, signal=38%
STARK_PREFRONTAL_CORTEX_22Q11_DELETION_DN	STARK_PREFRONTAL_CORTEX_22Q11_DELETION_DN		345	-0.20981593	-0.98201454	0.45996276	0.88148624	1	3403	tags=31%, list=30%, signal=44%
NAGASHIMA_NRG1_SIGNALING_DN	NAGASHIMA_NRG1_SIGNALING_DN		23	-0.34096718	-0.98166853	0.511811	0.8809646	1	255	tags=13%, list=2%, signal=13%
CHESLER_BRAIN_QTL_CIS	CHESLER_BRAIN_QTL_CIS		56	-0.2734162	-0.98102707	0.49312377	0.8809921	1	926	tags=18%, list=8%, signal=19%
XU_GH1_EXOGENOUS_TARGETS_UP	XU_GH1_EXOGENOUS_TARGETS_UP		18	-0.40590554	-0.9802546	0.5118577	0.88143533	1	1543	tags=28%, list=14%, signal=32%
BOYAULT_LIVER_CANCER_SUBCLASS_G6_UP	BOYAULT_LIVER_CANCER_SUBCLASS_G6_UP		41	-0.3225682	-0.97943735	0.48880598	0.8820994	1	1648	tags=22%, list=15%, signal=26%
CHESLER_BRAIN_HIGHEST_GENETIC_VARIANCE	CHESLER_BRAIN_HIGHEST_GENETIC_VARIANCE		27	-0.3206989	-0.9793691	0.492126	0.88083607	1	1498	tags=22%, list=13%, signal=26%
SCHLOSSER_MYC_TARGETS_REPRESSED_BY_SERUM	SCHLOSSER_MYC_TARGETS_REPRESSED_BY_SERUM		84	-0.26295725	-0.978916	0.49902534	0.8806551	1	1749	tags=15%, list=16%, signal=18%
NIKOLSKY_BREAST_CANCER_8Q23_Q24_AMPLICON	NIKOLSKY_BREAST_CANCER_8Q23_Q24_AMPLICON		71	-0.2792079	-0.9774275	0.46875	0.8830246	1	1031	tags=14%, list=9%, signal=15%
ROSS_ACUTE_MYELOID_LEUKEMIA_CBF	ROSS_ACUTE_MYELOID_LEUKEMIA_CBF		50	-0.3032321	-0.9771686	0.5020576	0.88223183	1	842	tags=14%, list=8%, signal=15%
TAKEDA_TARGETS_OF_NUP98_HOXA9_FUSION_6HR_DN	TAKEDA_TARGETS_OF_NUP98_HOXA9_FUSION_6HR_DN		23	-0.36712593	-0.97593313	0.5	0.8838988	1	2220	tags=26%, list=20%, signal=32%
SAGIV_CD24_TARGETS_DN	SAGIV_CD24_TARGETS_DN		30	-0.36480412	-0.97498274	0.5060241	0.884862	1	1411	tags=27%, list=13%, signal=30%
BIOCARTA_TCR_PATHWAY	BIOCARTA_TCR_PATHWAY		29	-0.3386328	-0.9738571	0.49325627	0.8863088	1	2929	tags=38%, list=26%, signal=51%
KAAB_FAILED_HEART_ATRIUM_DN	KAAB_FAILED_HEART_ATRIUM_DN		96	-0.23994817	-0.97289467	0.47093022	0.887315	1	2857	tags=30%, list=26%, signal=40%
WATANABE_COLON_CANCER_MSI_VS_MSS_UP	WATANABE_COLON_CANCER_MSI_VS_MSS_UP		17	-0.36692268	-0.9718297	0.49506903	0.88853127	1	2826	tags=47%, list=25%, signal=63%
KEGG_GLUTATHIONE_METABOLISM	KEGG_GLUTATHIONE_METABOLISM		34	-0.3188376	-0.97125435	0.48902196	0.8885524	1	1287	tags=29%, list=11%, signal=33%
BERTUCCI_MEDULLARY_VS_DUCTAL_BREAST_CANCER_UP	BERTUCCI_MEDULLARY_VS_DUCTAL_BREAST_CANCER_UP		107	-0.26739424	-0.97100216	0.4845996	0.8878356	1	3625	tags=45%, list=32%, signal=66%
ZHONG_RESPONSE_TO_AZACITIDINE_AND_TSA_UP	ZHONG_RESPONSE_TO_AZACITIDINE_AND_TSA_UP		100	-0.28590348	-0.9706707	0.50209206	0.88734895	1	1613	tags=23%, list=14%, signal=27%
ROVERSI_GLIOMA_COPY_NUMBER_DN	ROVERSI_GLIOMA_COPY_NUMBER_DN		35	-0.29372793	-0.970614	0.4880734	0.88609684	1	3277	tags=43%, list=29%, signal=60%
CAIRO_HEPATOBLASTOMA_CLASSES_DN	CAIRO_HEPATOBLASTOMA_CLASSES_DN		118	-0.32163215	-0.96989685	0.4844358	0.88656855	1	2076	tags=31%, list=19%, signal=38%
MONNIER_POSTRADIATION_TUMOR_ESCAPE_UP	MONNIER_POSTRADIATION_TUMOR_ESCAPE_UP		215	-0.23032938	-0.9695104	0.4940945	0.88614976	1	1792	tags=19%, list=16%, signal=22%
REACTOME_P75_NTR_RECEPTOR_MEDIATED_SIGNALLING	REACTOME_P75_NTR_RECEPTOR_MEDIATED_SIGNALLING		53	-0.2638085	-0.96930027	0.4923077	0.88524187	1	3648	tags=43%, list=33%, signal=64%
BARIS_THYROID_CANCER_DN	BARIS_THYROID_CANCER_DN		43	-0.29967633	-0.9690986	0.4769539	0.8843502	1	851	tags=19%, list=8%, signal=20%
BENPORATH_OCT4_TARGETS	BENPORATH_OCT4_TARGETS		150	-0.24732439	-0.96903074	0.51821864	0.8831206	1	2196	tags=31%, list=20%, signal=38%
REACTOME_TOLL_RECEPTOR_CASCADES	REACTOME_TOLL_RECEPTOR_CASCADES		53	-0.28829223	-0.9688469	0.49242425	0.8822076	1	1579	tags=21%, list=14%, signal=24%
MCBRYAN_PUBERTAL_BREAST_5_6WK_DN	MCBRYAN_PUBERTAL_BREAST_5_6WK_DN		85	-0.27704713	-0.96877676	0.487524	0.8809755	1	1446	tags=22%, list=13%, signal=25%
GAUSSMANN_MLL_AF4_FUSION_TARGETS_B_UP	GAUSSMANN_MLL_AF4_FUSION_TARGETS_B_UP		15	-0.39432585	-0.967456	0.50760454	0.88294584	1	1024	tags=20%, list=9%, signal=22%
VALK_AML_CLUSTER_10	VALK_AML_CLUSTER_10		18	-0.37891695	-0.9672963	0.5048733	0.88195026	1	2041	tags=33%, list=18%, signal=41%
KEGG_BUTANOATE_METABOLISM	KEGG_BUTANOATE_METABOLISM		24	-0.35057518	-0.9666541	0.5037037	0.88219	1	793	tags=21%, list=7%, signal=22%
KEGG_OOCYTE_MEIOSIS	KEGG_OOCYTE_MEIOSIS		74	-0.26011118	-0.96649885	0.5009242	0.8811605	1	3939	tags=50%, list=35%, signal=77%
REACTOME_PYRIMIDINE_METABOLISM	REACTOME_PYRIMIDINE_METABOLISM		15	-0.36053807	-0.9645804	0.5097656	0.88460743	1	1426	tags=27%, list=13%, signal=31%
MILI_PSEUDOPODIA_HAPTOTAXIS_DN	MILI_PSEUDOPODIA_HAPTOTAXIS_DN		401	-0.22757065	-0.9643021	0.48393574	0.8839502	1	2521	tags=25%, list=23%, signal=31%
REACTOME_G_ALPHA_12_13_SIGNALLING_EVENTS	REACTOME_G_ALPHA_12_13_SIGNALLING_EVENTS		37	-0.3004169	-0.9638995	0.49042144	0.8835825	1	2828	tags=41%, list=25%, signal=54%
GAUSSMANN_MLL_AF4_FUSION_TARGETS_G_UP	GAUSSMANN_MLL_AF4_FUSION_TARGETS_G_UP		108	-0.2988437	-0.96283925	0.514	0.88493997	1	2680	tags=43%, list=24%, signal=55%
ELVIDGE_HIF1A_TARGETS_UP	ELVIDGE_HIF1A_TARGETS_UP		41	-0.29217243	-0.9626414	0.50392157	0.88402116	1	2482	tags=37%, list=22%, signal=47%
KEGG_TOLL_LIKE_RECEPTOR_SIGNALING_PATHWAY	KEGG_TOLL_LIKE_RECEPTOR_SIGNALING_PATHWAY		60	-0.30724052	-0.9625479	0.5137255	0.8828364	1	1584	tags=22%, list=14%, signal=25%
ENK_UV_RESPONSE_EPIDERMIS_DN	ENK_UV_RESPONSE_EPIDERMIS_DN		350	-0.24942932	-0.9618403	0.4980695	0.88308924	1	1781	tags=25%, list=16%, signal=29%
VERHAAK_AML_WITH_NPM1_MUTATED_DN	VERHAAK_AML_WITH_NPM1_MUTATED_DN		144	-0.31491226	-0.96089816	0.51759833	0.8840677	1	2436	tags=38%, list=22%, signal=48%
SHEN_SMARCA2_TARGETS_UP	SHEN_SMARCA2_TARGETS_UP		226	-0.25062737	-0.95858735	0.48703703	0.88853633	1	3356	tags=38%, list=30%, signal=53%
FARMER_BREAST_CANCER_APOCRINE_VS_BASAL	FARMER_BREAST_CANCER_APOCRINE_VS_BASAL		199	-0.24933816	-0.95829713	0.51679105	0.88782847	1	1494	tags=21%, list=13%, signal=23%
REACTOME_THROMBIN_SIGNALLING_THROUGH_PROTEINASE_ACTIVATED_RECEPTORS	REACTOME_THROMBIN_SIGNALLING_THROUGH_PROTEINASE_ACTIVATED_RECEPTORS		20	-0.35057858	-0.95739853	0.53541666	0.8887988	1	3278	tags=45%, list=29%, signal=64%
OSMAN_BLADDER_CANCER_DN	OSMAN_BLADDER_CANCER_DN		175	-0.20980036	-0.9571453	0.51594746	0.88807297	1	3005	tags=29%, list=27%, signal=38%
KEGG_ARRHYTHMOGENIC_RIGHT_VENTRICULAR_CARDIOMYOPATHY_ARVC	KEGG_ARRHYTHMOGENIC_RIGHT_VENTRICULAR_CARDIOMYOPATHY_ARVC		55	-0.3396556	-0.95698076	0.51696604	0.88710856	1	1844	tags=29%, list=16%, signal=35%
REACTOME_ADP_SIGNALLING_THROUGH_P2Y_PURINOCEPTOR_1	REACTOME_ADP_SIGNALLING_THROUGH_P2Y_PURINOCEPTOR_1		18	-0.34741175	-0.95609206	0.4910891	0.8879163	1	2661	tags=33%, list=24%, signal=44%
GOZGIT_ESR1_TARGETS_UP	GOZGIT_ESR1_TARGETS_UP		79	-0.28731948	-0.95568717	0.5395257	0.88755107	1	1411	tags=23%, list=13%, signal=26%
CROMER_METASTASIS_UP	CROMER_METASTASIS_UP		36	-0.29280776	-0.95568717	0.49704143	0.8861835	1	1962	tags=31%, list=18%, signal=37%
PRAMOONJAGO_SOX4_TARGETS_UP	PRAMOONJAGO_SOX4_TARGETS_UP		35	-0.3415712	-0.95479006	0.5207469	0.88702035	1	2696	tags=43%, list=24%, signal=56%
CHEBOTAEV_GR_TARGETS_DN	CHEBOTAEV_GR_TARGETS_DN		73	-0.35194018	-0.95376337	0.52095807	0.88834846	1	1837	tags=36%, list=16%, signal=42%
SESTO_RESPONSE_TO_UV_C5	SESTO_RESPONSE_TO_UV_C5		29	-0.31512603	-0.95330423	0.5140562	0.8881249	1	1664	tags=28%, list=15%, signal=32%
MATSUDA_NATURAL_KILLER_DIFFERENTIATION	MATSUDA_NATURAL_KILLER_DIFFERENTIATION		365	-0.25640896	-0.9527648	0.56164384	0.88818306	1	1699	tags=21%, list=15%, signal=24%
CHIARADONNA_NEOPLASTIC_TRANSFORMATION_KRAS_DN	CHIARADONNA_NEOPLASTIC_TRANSFORMATION_KRAS_DN		120	-0.32357955	-0.95231706	0.5093946	0.8879319	1	1959	tags=30%, list=17%, signal=36%
LIN_MELANOMA_COPY_NUMBER_UP	LIN_MELANOMA_COPY_NUMBER_UP		41	-0.27570722	-0.9521159	0.47991967	0.88713807	1	2137	tags=24%, list=19%, signal=30%
BIOCARTA_MAPK_PATHWAY	BIOCARTA_MAPK_PATHWAY		56	-0.26360354	-0.9519678	0.5038168	0.8861596	1	1698	tags=21%, list=15%, signal=25%
BAELDE_DIABETIC_NEPHROPATHY_DN	BAELDE_DIABETIC_NEPHROPATHY_DN		22	-0.40250966	-0.95096636	0.546169	0.88720965	1	1073	tags=27%, list=10%, signal=30%
WINTER_HYPOXIA_UP	WINTER_HYPOXIA_UP		49	-0.27310035	-0.9502082	0.4990099	0.8877505	1	1194	tags=18%, list=11%, signal=20%
BIDUS_METASTASIS_DN	BIDUS_METASTASIS_DN		76	-0.30002216	-0.95008004	0.51287127	0.88673526	1	1928	tags=28%, list=17%, signal=33%
WANG_HCP_PROSTATE_CANCER	WANG_HCP_PROSTATE_CANCER		45	-0.30416927	-0.9483363	0.5239085	0.8897023	1	612	tags=16%, list=5%, signal=16%
RADMACHER_AML_PROGNOSIS	RADMACHER_AML_PROGNOSIS		51	-0.31475186	-0.94791514	0.5465587	0.88934964	1	2338	tags=39%, list=21%, signal=49%
BLALOCK_ALZHEIMERS_DISEASE_INCIPIENT_UP	BLALOCK_ALZHEIMERS_DISEASE_INCIPIENT_UP		221	-0.23512177	-0.94762665	0.5442043	0.88869447	1	1342	tags=16%, list=12%, signal=18%
LIU_SOX4_TARGETS_UP	LIU_SOX4_TARGETS_UP		65	-0.25777942	-0.9469105	0.5414258	0.88915443	1	3200	tags=43%, list=29%, signal=60%
SIG_IL4RECEPTOR_IN_B_LYPHOCYTES	SIG_IL4RECEPTOR_IN_B_LYPHOCYTES		16	-0.30835143	-0.9463272	0.5289256	0.8891741	1	2733	tags=31%, list=24%, signal=41%
ONDER_CDH1_TARGETS_1_UP	ONDER_CDH1_TARGETS_1_UP		80	-0.2838331	-0.9452202	0.5481928	0.8904236	1	1794	tags=26%, list=16%, signal=31%
BIOCARTA_NKCELLS_PATHWAY	BIOCARTA_NKCELLS_PATHWAY		15	-0.40242562	-0.94501907	0.54285717	0.8896025	1	1335	tags=27%, list=12%, signal=30%
CHIARADONNA_NEOPLASTIC_TRANSFORMATION_KRAS_CDC25_DN	CHIARADONNA_NEOPLASTIC_TRANSFORMATION_KRAS_CDC25_DN		39	-0.38810575	-0.94459844	0.5185185	0.8892693	1	1770	tags=36%, list=16%, signal=42%
KEGG_T_CELL_RECEPTOR_SIGNALING_PATHWAY	KEGG_T_CELL_RECEPTOR_SIGNALING_PATHWAY		68	-0.28002682	-0.9443061	0.5214844	0.8886498	1	2977	tags=35%, list=27%, signal=48%
NOUZOVA_METHYLATED_IN_APL	NOUZOVA_METHYLATED_IN_APL		22	-0.3517861	-0.9437321	0.53672314	0.8886906	1	1754	tags=27%, list=16%, signal=32%
REACTOME_VPR_MEDIATED_NUCLEAR_IMPORT_OF_PICS	REACTOME_VPR_MEDIATED_NUCLEAR_IMPORT_OF_PICS		20	-0.3471491	-0.9436791	0.5070994	0.8875064	1	4041	tags=50%, list=36%, signal=78%
WEINMANN_ADAPTATION_TO_HYPOXIA_UP	WEINMANN_ADAPTATION_TO_HYPOXIA_UP		18	-0.39304456	-0.94311935	0.5509804	0.8875585	1	1684	tags=33%, list=15%, signal=39%
WALLACE_PROSTATE_CANCER_RACE_UP	WALLACE_PROSTATE_CANCER_RACE_UP		169	-0.36200345	-0.9427711	0.54969573	0.887131	1	2960	tags=46%, list=26%, signal=62%
TAKEDA_TARGETS_OF_NUP98_HOXA9_FUSION_3D_UP	TAKEDA_TARGETS_OF_NUP98_HOXA9_FUSION_3D_UP		83	-0.3414371	-0.9427275	0.53696495	0.8859148	1	2345	tags=40%, list=21%, signal=50%
CHIARETTI_ACUTE_LYMPHOBLASTIC_LEUKEMIA_ZAP70	CHIARETTI_ACUTE_LYMPHOBLASTIC_LEUKEMIA_ZAP70		44	-0.2801004	-0.94229853	0.5390782	0.8856021	1	1805	tags=25%, list=16%, signal=30%
GOLDRATH_IMMUNE_MEMORY	GOLDRATH_IMMUNE_MEMORY		52	-0.32491207	-0.9417354	0.54043394	0.88550633	1	2037	tags=35%, list=18%, signal=42%
RUTELLA_RESPONSE_TO_HGF_VS_CSF2RB_AND_IL4_UP	RUTELLA_RESPONSE_TO_HGF_VS_CSF2RB_AND_IL4_UP		248	-0.27213398	-0.9416685	0.5405405	0.884356	1	2234	tags=29%, list=20%, signal=35%
CHIANG_LIVER_CANCER_SUBCLASS_UNANNOTATED_DN	CHIANG_LIVER_CANCER_SUBCLASS_UNANNOTATED_DN		117	-0.26253998	-0.9412323	0.5168317	0.88406897	1	3439	tags=33%, list=31%, signal=48%
BERENJENO_TRANSFORMED_BY_RHOA_UP	BERENJENO_TRANSFORMED_BY_RHOA_UP		385	-0.27169633	-0.94105214	0.50300604	0.88323784	1	2020	tags=21%, list=18%, signal=25%
REACTOME_SIGNALING_IN_IMMUNE_SYSTEM	REACTOME_SIGNALING_IN_IMMUNE_SYSTEM		203	-0.30535626	-0.94088566	0.5581854	0.88234943	1	3011	tags=41%, list=27%, signal=56%
SENESE_HDAC1_TARGETS_UP	SENESE_HDAC1_TARGETS_UP		219	-0.25777707	-0.9390088	0.5378641	0.8854371	1	2492	tags=31%, list=22%, signal=39%
VERRECCHIA_RESPONSE_TO_TGFB1_C5	VERRECCHIA_RESPONSE_TO_TGFB1_C5		16	-0.36287713	-0.93690366	0.5497925	0.88917255	1	1714	tags=31%, list=15%, signal=37%
KEGG_ETHER_LIPID_METABOLISM	KEGG_ETHER_LIPID_METABOLISM		22	-0.3458836	-0.9362222	0.5555556	0.88946617	1	419	tags=14%, list=4%, signal=14%
BIOCARTA_INTEGRIN_PATHWAY	BIOCARTA_INTEGRIN_PATHWAY		25	-0.332106	-0.93561506	0.5538462	0.8896832	1	252	tags=12%, list=2%, signal=12%
ALCALAY_AML_BY_NPM1_LOCALIZATION_UP	ALCALAY_AML_BY_NPM1_LOCALIZATION_UP		96	-0.28005064	-0.9351903	0.5741445	0.889385	1	436	tags=14%, list=4%, signal=14%
RUIZ_TNC_TARGETS_UP	RUIZ_TNC_TARGETS_UP		97	-0.29922408	-0.9349765	0.55252916	0.88857967	1	1794	tags=28%, list=16%, signal=33%
SWEET_LUNG_CANCER_KRAS_DN	SWEET_LUNG_CANCER_KRAS_DN		324	-0.33416718	-0.93370765	0.5409182	0.8903216	1	1430	tags=26%, list=13%, signal=29%
OUELLET_CULTURED_OVARIAN_CANCER_INVASIVE_VS_LMP_UP	OUELLET_CULTURED_OVARIAN_CANCER_INVASIVE_VS_LMP_UP		46	-0.24796905	-0.9333946	0.53992397	0.889809	1	1634	tags=20%, list=15%, signal=23%
YAMASHITA_LIVER_CANCER_STEM_CELL_DN	YAMASHITA_LIVER_CANCER_STEM_CELL_DN		54	-0.3397779	-0.9331437	0.56573707	0.8891886	1	1417	tags=24%, list=13%, signal=27%
KAYO_AGING_MUSCLE_UP	KAYO_AGING_MUSCLE_UP		116	-0.26480806	-0.93281466	0.55144036	0.88871473	1	2462	tags=27%, list=22%, signal=34%
CREIGHTON_ENDOCRINE_THERAPY_RESISTANCE_4	CREIGHTON_ENDOCRINE_THERAPY_RESISTANCE_4		163	-0.24351995	-0.9326308	0.578629	0.8878071	1	1413	tags=20%, list=13%, signal=22%
MCCABE_BOUND_BY_HOXC6	MCCABE_BOUND_BY_HOXC6		180	-0.22760284	-0.9319272	0.5860735	0.88821375	1	2293	tags=27%, list=20%, signal=33%
RODRIGUES_THYROID_CARCINOMA_POORLY_DIFFERENTIATED_UP	RODRIGUES_THYROID_CARCINOMA_POORLY_DIFFERENTIATED_UP		336	-0.2502732	-0.93159413	0.50476193	0.8877352	1	2202	tags=23%, list=20%, signal=27%
LOCKWOOD_AMPLIFIED_IN_LUNG_CANCER	LOCKWOOD_AMPLIFIED_IN_LUNG_CANCER		117	-0.21041068	-0.9314425	0.5447316	0.88682055	1	2113	tags=18%, list=19%, signal=22%
BROWNE_HCMV_INFECTION_6HR_UP	BROWNE_HCMV_INFECTION_6HR_UP		42	-0.30037817	-0.9313306	0.5734694	0.8858409	1	905	tags=19%, list=8%, signal=21%
WONG_ENDMETRIUM_CANCER_DN	WONG_ENDMETRIUM_CANCER_DN		26	-0.4123961	-0.93074495	0.5604839	0.88596976	1	1789	tags=31%, list=16%, signal=37%
DITTMER_PTHLH_TARGETS_DN	DITTMER_PTHLH_TARGETS_DN		50	-0.2497862	-0.9293329	0.5433526	0.88795984	1	2465	tags=24%, list=22%, signal=31%
KEGG_DILATED_CARDIOMYOPATHY	KEGG_DILATED_CARDIOMYOPATHY		63	-0.33146194	-0.9290326	0.56057495	0.8874345	1	1844	tags=32%, list=16%, signal=38%
KEGG_TRYPTOPHAN_METABOLISM	KEGG_TRYPTOPHAN_METABOLISM		27	-0.34848532	-0.9279814	0.53932583	0.8886046	1	864	tags=19%, list=8%, signal=20%
DELLA_RESPONSE_TO_TSA_AND_BUTYRATE	DELLA_RESPONSE_TO_TSA_AND_BUTYRATE		15	-0.3371991	-0.92761695	0.56031126	0.88819504	1	1425	tags=27%, list=13%, signal=31%
REACTOME_GENES_INVOLVED_IN_APOPTOTIC_CLEAVAGE_OF_CELLULAR_PROTEINS	REACTOME_GENES_INVOLVED_IN_APOPTOTIC_CLEAVAGE_OF_CELLULAR_PROTEINS		24	-0.3080365	-0.92699975	0.5681818	0.88836634	1	2961	tags=42%, list=26%, signal=57%
HELLER_HDAC_TARGETS_UP	HELLER_HDAC_TARGETS_UP		163	-0.24427456	-0.926839	0.5828221	0.8875546	1	1487	tags=18%, list=13%, signal=21%
RUGO_STRESS_RESPONSE_SUBSET_H	RUGO_STRESS_RESPONSE_SUBSET_H		26	-0.32682845	-0.9266575	0.55252916	0.8867347	1	1578	tags=27%, list=14%, signal=31%
KYNG_DNA_DAMAGE_BY_GAMMA_AND_UV_RADIATION	KYNG_DNA_DAMAGE_BY_GAMMA_AND_UV_RADIATION		26	-0.32682845	-0.9266575	0.55252916	0.8854734	1	1578	tags=27%, list=14%, signal=31%
SENESE_HDAC1_AND_HDAC2_TARGETS_DN	SENESE_HDAC1_AND_HDAC2_TARGETS_DN		124	-0.3109764	-0.9263082	0.55785125	0.88503546	1	1409	tags=27%, list=13%, signal=30%
BEIER_GLIOMA_STEM_CELL_DN	BEIER_GLIOMA_STEM_CELL_DN		33	-0.29859596	-0.9255715	0.56198347	0.8855178	1	2160	tags=33%, list=19%, signal=41%
WONG_MITOCHONDRIA_GENE_MODULE	WONG_MITOCHONDRIA_GENE_MODULE		158	-0.23531604	-0.9253156	0.5121495	0.8848636	1	3667	tags=36%, list=33%, signal=53%
ONDER_CDH1_SIGNALING_VIA_CTNNB1	ONDER_CDH1_SIGNALING_VIA_CTNNB1		52	-0.33347732	-0.9251321	0.5618861	0.88406104	1	1559	tags=27%, list=14%, signal=31%
MULLIGHAN_NPM1_MUTATED_SIGNATURE_1_DN	MULLIGHAN_NPM1_MUTATED_SIGNATURE_1_DN		63	-0.27137917	-0.92491585	0.5646817	0.88331383	1	909	tags=17%, list=8%, signal=19%
ZHU_CMV_8_HR_UP	ZHU_CMV_8_HR_UP		21	-0.37615696	-0.92483556	0.54174757	0.882272	1	1076	tags=24%, list=10%, signal=26%
LEE_LIVER_CANCER_DENA_UP	LEE_LIVER_CANCER_DENA_UP		46	-0.3418165	-0.9234777	0.5607676	0.88414365	1	1511	tags=30%, list=13%, signal=35%
AKL_HTLV1_INFECTION_UP	AKL_HTLV1_INFECTION_UP		21	-0.30654553	-0.9233207	0.5463917	0.8832769	1	715	tags=14%, list=6%, signal=15%
JIANG_HYPOXIA_NORMAL	JIANG_HYPOXIA_NORMAL		154	-0.22724539	-0.9226861	0.57425743	0.88341874	1	2784	tags=31%, list=25%, signal=41%
KEGG_HYPERTROPHIC_CARDIOMYOPATHY_HCM	KEGG_HYPERTROPHIC_CARDIOMYOPATHY_HCM		55	-0.33269185	-0.9218129	0.5640496	0.88422614	1	1844	tags=31%, list=16%, signal=37%
KORKOLA_YOLK_SAC_TUMOR	KORKOLA_YOLK_SAC_TUMOR		32	-0.3422409	-0.92154	0.5890411	0.8836356	1	2816	tags=44%, list=25%, signal=58%
VANTVEER_BREAST_CANCER_ESR1_DN	VANTVEER_BREAST_CANCER_ESR1_DN		145	-0.25085953	-0.92045474	0.5948617	0.88492894	1	1314	tags=17%, list=12%, signal=19%
SANA_TNF_SIGNALING_UP	SANA_TNF_SIGNALING_UP		47	-0.3825644	-0.9189336	0.5653924	0.8873886	1	914	tags=21%, list=8%, signal=23%
TAKEDA_TARGETS_OF_NUP98_HOXA9_FUSION_10D_UP	TAKEDA_TARGETS_OF_NUP98_HOXA9_FUSION_10D_UP		89	-0.3318881	-0.9189001	0.5813492	0.88622814	1	2234	tags=38%, list=20%, signal=47%
ST_GAQ_PATHWAY	ST_GAQ_PATHWAY		17	-0.32130817	-0.91851825	0.5683168	0.8858968	1	1445	tags=24%, list=13%, signal=27%
LENAOUR_DENDRITIC_CELL_MATURATION_UP	LENAOUR_DENDRITIC_CELL_MATURATION_UP		65	-0.30770147	-0.9171375	0.566	0.88778234	1	2869	tags=42%, list=26%, signal=56%
MISSIAGLIA_REGULATED_BY_METHYLATION_UP	MISSIAGLIA_REGULATED_BY_METHYLATION_UP		68	-0.30533087	-0.9162621	0.5487805	0.8885838	1	706	tags=16%, list=6%, signal=17%
KORKOLA_SEMINOMA_UP	KORKOLA_SEMINOMA_UP		31	-0.28914455	-0.91569245	0.57494867	0.88870716	1	1869	tags=29%, list=17%, signal=35%
CERVERA_SDHB_TARGETS_2	CERVERA_SDHB_TARGETS_2		73	-0.2950825	-0.9156239	0.6230469	0.88763225	1	2238	tags=37%, list=20%, signal=46%
REACTOME_POST_TRANSLATIONAL_PROTEIN_MODIFICATION	REACTOME_POST_TRANSLATIONAL_PROTEIN_MODIFICATION		28	-0.28156912	-0.9142463	0.57392997	0.8895969	1	1621	tags=25%, list=14%, signal=29%
BROWNE_HCMV_INFECTION_18HR_DN	BROWNE_HCMV_INFECTION_18HR_DN		105	-0.277561	-0.91409373	0.5562249	0.88872296	1	1063	tags=21%, list=9%, signal=23%
IGARASHI_ATF4_TARGETS_DN	IGARASHI_ATF4_TARGETS_DN		48	-0.27239868	-0.9139572	0.6003717	0.8878161	1	2159	tags=35%, list=19%, signal=44%
KEGG_METABOLISM_OF_XENOBIOTICS_BY_CYTOCHROME_P450	KEGG_METABOLISM_OF_XENOBIOTICS_BY_CYTOCHROME_P450		28	-0.3513499	-0.9139222	0.57915056	0.8866741	1	2857	tags=50%, list=26%, signal=67%
ELVIDGE_HYPOXIA_BY_DMOG_DN	ELVIDGE_HYPOXIA_BY_DMOG_DN		37	-0.28438243	-0.9133971	0.62474644	0.88669866	1	2482	tags=32%, list=22%, signal=42%
REACTOME_FORMATION_OF_PLATELET_PLUG	REACTOME_FORMATION_OF_PLATELET_PLUG		125	-0.28360787	-0.9132771	0.5903614	0.8857662	1	1714	tags=23%, list=15%, signal=27%
FONTAINE_FOLLICULAR_THYROID_ADENOMA_UP	FONTAINE_FOLLICULAR_THYROID_ADENOMA_UP		40	-0.25044402	-0.9130955	0.5841584	0.884948	1	2055	tags=23%, list=18%, signal=27%
SWEET_KRAS_ONCOGENIC_SIGNATURE	SWEET_KRAS_ONCOGENIC_SIGNATURE		28	-0.2815935	-0.9129042	0.5557769	0.8842071	1	603	tags=14%, list=5%, signal=15%
ZHAN_MULTIPLE_MYELOMA_CD1_VS_CD2_UP	ZHAN_MULTIPLE_MYELOMA_CD1_VS_CD2_UP		43	-0.2925207	-0.9124519	0.63653845	0.8840512	1	1798	tags=28%, list=16%, signal=33%
RASHI_RESPONSE_TO_IONIZING_RADIATION_6	RASHI_RESPONSE_TO_IONIZING_RADIATION_6		70	-0.3208529	-0.91225094	0.57894737	0.8832864	1	1102	tags=17%, list=10%, signal=19%
REACTOME_SIGNALING_BY_EGFR	REACTOME_SIGNALING_BY_EGFR		38	-0.25671425	-0.9119103	0.5724907	0.88286877	1	3368	tags=34%, list=30%, signal=49%
MOREAUX_MULTIPLE_MYELOMA_BY_TACI_DN	MOREAUX_MULTIPLE_MYELOMA_BY_TACI_DN		73	-0.26986805	-0.9118471	0.52509654	0.88182205	1	3684	tags=33%, list=33%, signal=49%
NAKAMURA_TUMOR_ZONE_PERIPHERAL_VS_CENTRAL_UP	NAKAMURA_TUMOR_ZONE_PERIPHERAL_VS_CENTRAL_UP		163	-0.2466417	-0.91099817	0.56666666	0.88271856	1	1898	tags=21%, list=17%, signal=25%
HALMOS_CEBPA_TARGETS_UP	HALMOS_CEBPA_TARGETS_UP		29	-0.34031016	-0.9091079	0.5975855	0.8858059	1	2382	tags=52%, list=21%, signal=66%
MULLIGHAN_NPM1_SIGNATURE_3_UP	MULLIGHAN_NPM1_SIGNATURE_3_UP		188	-0.22808777	-0.90882343	0.63249516	0.88525933	1	1397	tags=18%, list=12%, signal=20%
KEGG_FOCAL_ADHESION	KEGG_FOCAL_ADHESION		123	-0.2908378	-0.9080298	0.59958935	0.885864	1	1605	tags=24%, list=14%, signal=28%
CROONQUIST_STROMAL_STIMULATION_UP	CROONQUIST_STROMAL_STIMULATION_UP		34	-0.37543067	-0.90787673	0.5690377	0.88501954	1	2290	tags=35%, list=20%, signal=44%
REACTOME_G_ALPHA_I_SIGNALLING_EVENTS	REACTOME_G_ALPHA_I_SIGNALLING_EVENTS		118	-0.30498356	-0.9076951	0.5963489	0.88423616	1	2680	tags=34%, list=24%, signal=44%
GALE_APL_WITH_FLT3_MUTATED_UP	GALE_APL_WITH_FLT3_MUTATED_UP		23	-0.30794668	-0.9076023	0.5738318	0.8832574	1	2501	tags=30%, list=22%, signal=39%
ST_PHOSPHOINOSITIDE_3_KINASE_PATHWAY	ST_PHOSPHOINOSITIDE_3_KINASE_PATHWAY		24	-0.2862736	-0.9075325	0.5447619	0.88221866	1	3939	tags=50%, list=35%, signal=77%
VALK_AML_CLUSTER_1	VALK_AML_CLUSTER_1		16	-0.36742666	-0.90737784	0.5774379	0.881418	1	708	tags=25%, list=6%, signal=27%
KEGG_STARCH_AND_SUCROSE_METABOLISM	KEGG_STARCH_AND_SUCROSE_METABOLISM		21	-0.34051234	-0.9069448	0.59126985	0.8811732	1	2020	tags=33%, list=18%, signal=41%
BIOCARTA_IL2_PATHWAY	BIOCARTA_IL2_PATHWAY		15	-0.3411244	-0.90660596	0.5825243	0.88085	1	506	tags=13%, list=5%, signal=14%
REACTOME_NRAGE_SIGNALS_DEATH_THROUGH_JNK	REACTOME_NRAGE_SIGNALS_DEATH_THROUGH_JNK		30	-0.29820505	-0.9054383	0.6035156	0.88241816	1	2752	tags=37%, list=25%, signal=48%
BROWNE_HCMV_INFECTION_14HR_DN	BROWNE_HCMV_INFECTION_14HR_DN		164	-0.23482583	-0.90484595	0.63061225	0.8825146	1	1207	tags=16%, list=11%, signal=18%
HOEBEKE_LYMPHOID_STEM_CELL_UP	HOEBEKE_LYMPHOID_STEM_CELL_UP		49	-0.27469316	-0.9047592	0.59166664	0.8815641	1	2038	tags=27%, list=18%, signal=32%
ICHIBA_GRAFT_VERSUS_HOST_DISEASE_35D_DN	ICHIBA_GRAFT_VERSUS_HOST_DISEASE_35D_DN		42	-0.3406417	-0.90418804	0.58666664	0.8817328	1	1138	tags=26%, list=10%, signal=29%
SENGUPTA_NASOPHARYNGEAL_CARCINOMA_UP	SENGUPTA_NASOPHARYNGEAL_CARCINOMA_UP		146	-0.27981487	-0.9041311	0.5697211	0.88070124	1	653	tags=14%, list=6%, signal=14%
KEGG_CYTOKINE_CYTOKINE_RECEPTOR_INTERACTION	KEGG_CYTOKINE_CYTOKINE_RECEPTOR_INTERACTION		155	-0.30670318	-0.9023208	0.60515875	0.8836574	1	2512	tags=36%, list=22%, signal=46%
AMIT_EGF_RESPONSE_60_MCF10A	AMIT_EGF_RESPONSE_60_MCF10A		28	-0.35322088	-0.90144145	0.57171315	0.8844643	1	1582	tags=25%, list=14%, signal=29%
CHIBA_RESPONSE_TO_TSA_UP	CHIBA_RESPONSE_TO_TSA_UP		32	-0.34044972	-0.9013041	0.5779221	0.8836028	1	694	tags=16%, list=6%, signal=17%
COATES_MACROPHAGE_M1_VS_M2_DN	COATES_MACROPHAGE_M1_VS_M2_DN		48	-0.30483985	-0.9013026	0.6073501	0.8824327	1	918	tags=19%, list=8%, signal=20%
REACTOME_G_ALPHA_S_SIGNALLING_EVENTS	REACTOME_G_ALPHA_S_SIGNALLING_EVENTS		79	-0.30506226	-0.9011315	0.58565736	0.88168573	1	2806	tags=35%, list=25%, signal=47%
RUGO_RESPONSE_TO_GAMMA_RADIATION	RUGO_RESPONSE_TO_GAMMA_RADIATION		34	-0.29678255	-0.8993254	0.6345382	0.88470155	1	1264	tags=15%, list=11%, signal=17%
KYNG_DNA_DAMAGE_BY_GAMMA_RADIATION	KYNG_DNA_DAMAGE_BY_GAMMA_RADIATION		34	-0.29678255	-0.8993254	0.6345382	0.8835329	1	1264	tags=15%, list=11%, signal=17%
RASHI_RESPONSE_TO_IONIZING_RADIATION_2	RASHI_RESPONSE_TO_IONIZING_RADIATION_2		92	-0.2827652	-0.8986107	0.56920075	0.8839611	1	1813	tags=26%, list=16%, signal=31%
BILD_E2F3_ONCOGENIC_SIGNATURE	BILD_E2F3_ONCOGENIC_SIGNATURE		119	-0.24507521	-0.8983418	0.65656567	0.88340324	1	1257	tags=17%, list=11%, signal=19%
SNIJDERS_AMPLIFIED_IN_HEAD_AND_NECK_TUMORS	SNIJDERS_AMPLIFIED_IN_HEAD_AND_NECK_TUMORS		19	-0.33694458	-0.896514	0.6097087	0.88659155	1	2756	tags=32%, list=25%, signal=42%
VALK_AML_CLUSTER_7	VALK_AML_CLUSTER_7		17	-0.3771313	-0.89613175	0.5968992	0.8863024	1	1625	tags=35%, list=15%, signal=41%
LI_PROSTATE_CANCER_EPIGENETIC	LI_PROSTATE_CANCER_EPIGENETIC		15	-0.38412717	-0.8946109	0.60548526	0.8886802	1	913	tags=33%, list=8%, signal=36%
CHUNG_BLISTER_CYTOTOXICITY_UP	CHUNG_BLISTER_CYTOTOXICITY_UP		86	-0.22918577	-0.8937829	0.5912548	0.8893747	1	3089	tags=34%, list=28%, signal=46%
LEE_NEURAL_CREST_STEM_CELL_UP	LEE_NEURAL_CREST_STEM_CELL_UP		88	-0.31498912	-0.8927352	0.6130952	0.890717	1	1262	tags=25%, list=11%, signal=28%
RIZKI_TUMOR_INVASIVENESS_3D_DN	RIZKI_TUMOR_INVASIVENESS_3D_DN		150	-0.23122965	-0.89269763	0.62823063	0.88963157	1	1601	tags=18%, list=14%, signal=21%
VALK_AML_CLUSTER_13	VALK_AML_CLUSTER_13		16	-0.35023108	-0.89263964	0.6236324	0.88859546	1	890	tags=19%, list=8%, signal=20%
GRABARCZYK_BCL11B_TARGETS_UP	GRABARCZYK_BCL11B_TARGETS_UP		41	-0.2846753	-0.89199656	0.63708085	0.8889382	1	2498	tags=41%, list=22%, signal=53%
CROONQUIST_NRAS_SIGNALING_UP	CROONQUIST_NRAS_SIGNALING_UP		20	-0.41128016	-0.8918068	0.56949806	0.88819313	1	839	tags=20%, list=7%, signal=22%
MCCLUNG_DELTA_FOSB_TARGETS_2WK	MCCLUNG_DELTA_FOSB_TARGETS_2WK		34	-0.33416098	-0.8894365	0.6234818	0.89220953	1	1104	tags=26%, list=10%, signal=29%
LUCAS_HNF4A_TARGETS_UP	LUCAS_HNF4A_TARGETS_UP		34	-0.28053164	-0.8892651	0.6330798	0.8914479	1	1883	tags=26%, list=17%, signal=32%
WATANABE_RECTAL_CANCER_RADIOTHERAPY_RESPONSIVE_DN	WATANABE_RECTAL_CANCER_RADIOTHERAPY_RESPONSIVE_DN		56	-0.27976596	-0.8892269	0.5931864	0.89036196	1	1944	tags=27%, list=17%, signal=32%
KEGG_GNRH_SIGNALING_PATHWAY	KEGG_GNRH_SIGNALING_PATHWAY		71	-0.26130545	-0.88877314	0.61685824	0.8903075	1	2056	tags=25%, list=18%, signal=31%
COLIN_PILOCYTIC_ASTROCYTOMA_VS_GLIOBLASTOMA_UP	COLIN_PILOCYTIC_ASTROCYTOMA_VS_GLIOBLASTOMA_UP		20	-0.3530108	-0.88840044	0.6166008	0.8899595	1	698	tags=20%, list=6%, signal=21%
LEE_LIVER_CANCER	LEE_LIVER_CANCER		21	-0.37496126	-0.8880302	0.6284585	0.88960993	1	1398	tags=24%, list=12%, signal=27%
LEE_LIVER_CANCER_TOP50	LEE_LIVER_CANCER_TOP50		21	-0.37496126	-0.8880302	0.6284585	0.888462	1	1398	tags=24%, list=12%, signal=27%
CADWELL_ATG16L1_TARGETS_DN	CADWELL_ATG16L1_TARGETS_DN		36	-0.28770617	-0.88802814	0.6527778	0.8873281	1	1262	tags=19%, list=11%, signal=22%
KEGG_JAK_STAT_SIGNALING_PATHWAY	KEGG_JAK_STAT_SIGNALING_PATHWAY		88	-0.2571169	-0.8877002	0.6130952	0.88698775	1	2401	tags=27%, list=21%, signal=34%
FRASOR_RESPONSE_TO_ESTRADIOL_UP	FRASOR_RESPONSE_TO_ESTRADIOL_UP		24	-0.3222917	-0.8870446	0.67248064	0.8873369	1	1615	tags=21%, list=14%, signal=24%
LU_IL4_SIGNALING	LU_IL4_SIGNALING		46	-0.28974748	-0.8868575	0.5953307	0.88664675	1	607	tags=13%, list=5%, signal=14%
YEGNASUBRAMANIAN_PROSTATE_CANCER	YEGNASUBRAMANIAN_PROSTATE_CANCER		70	-0.29091084	-0.8868064	0.6435272	0.885648	1	1547	tags=29%, list=14%, signal=33%
ENGELMANN_CANCER_PROGENITORS_UP	ENGELMANN_CANCER_PROGENITORS_UP		34	-0.3092933	-0.88603806	0.6620825	0.88625944	1	2228	tags=41%, list=20%, signal=51%
BIOCARTA_NFAT_PATHWAY	BIOCARTA_NFAT_PATHWAY		31	-0.2745604	-0.88581026	0.61969113	0.8856531	1	955	tags=16%, list=9%, signal=18%
OUYANG_PROSTATE_CANCER_PROGRESSION_DN	OUYANG_PROSTATE_CANCER_PROGRESSION_DN		15	-0.32052878	-0.8856702	0.62896824	0.88489157	1	1861	tags=33%, list=17%, signal=40%
REACTOME_STABILIZATION_OF_P53	REACTOME_STABILIZATION_OF_P53		36	-0.28253138	-0.88557047	0.5461847	0.8840235	1	4481	tags=44%, list=40%, signal=74%
REACTOME_P53_INDEPENDENT_DNA_DAMAGE_RESPONSE	REACTOME_P53_INDEPENDENT_DNA_DAMAGE_RESPONSE		37	-0.2772153	-0.88549066	0.55	0.88308686	1	8105	tags=100%, list=72%, signal=361%
MORI_SMALL_PRE_BII_LYMPHOCYTE_DN	MORI_SMALL_PRE_BII_LYMPHOCYTE_DN		46	-0.26649773	-0.8851973	0.6234818	0.882587	1	576	tags=13%, list=5%, signal=14%
GOLDRATH_ANTIGEN_RESPONSE	GOLDRATH_ANTIGEN_RESPONSE		270	-0.2571353	-0.88516283	0.605317	0.88153154	1	2489	tags=26%, list=22%, signal=33%
XU_GH1_AUTOCRINE_TARGETS_UP	XU_GH1_AUTOCRINE_TARGETS_UP		93	-0.2510012	-0.8850207	0.6608187	0.88071436	1	2005	tags=25%, list=18%, signal=30%
BENPORATH_SOX2_TARGETS	BENPORATH_SOX2_TARGETS		399	-0.19350088	-0.8846686	0.65234375	0.88043946	1	1475	tags=15%, list=13%, signal=17%
SENESE_HDAC1_TARGETS_DN	SENESE_HDAC1_TARGETS_DN		134	-0.26637048	-0.88423604	0.6169355	0.88027465	1	1927	tags=32%, list=17%, signal=38%
KOKKINAKIS_METHIONINE_DEPRIVATION_96HR_DN	KOKKINAKIS_METHIONINE_DEPRIVATION_96HR_DN		53	-0.26553655	-0.8841959	0.6156863	0.8792501	1	831	tags=13%, list=7%, signal=14%
RUTELLA_RESPONSE_TO_HGF_VS_CSF2RB_AND_IL4_DN	RUTELLA_RESPONSE_TO_HGF_VS_CSF2RB_AND_IL4_DN		151	-0.25165734	-0.8840547	0.62327415	0.8784724	1	1559	tags=21%, list=14%, signal=24%
WANG_SMARCE1_TARGETS_UP	WANG_SMARCE1_TARGETS_UP		106	-0.32525527	-0.8835793	0.5917526	0.87844163	1	1113	tags=25%, list=10%, signal=28%
JAZAG_TGFB1_SIGNALING_UP	JAZAG_TGFB1_SIGNALING_UP		67	-0.23304716	-0.88320136	0.6189516	0.8781466	1	1986	tags=22%, list=18%, signal=27%
UDAYAKUMAR_MED1_TARGETS_DN	UDAYAKUMAR_MED1_TARGETS_DN		146	-0.23948428	-0.8824158	0.65680474	0.87877655	1	1172	tags=17%, list=10%, signal=19%
PARK_TRETINOIN_RESPONSE_AND_PML_RARA_FUSION	PARK_TRETINOIN_RESPONSE_AND_PML_RARA_FUSION		21	-0.3489115	-0.881981	0.6185567	0.8786277	1	839	tags=19%, list=7%, signal=21%
SENESE_HDAC2_TARGETS_DN	SENESE_HDAC2_TARGETS_DN		74	-0.3263927	-0.8817763	0.61396307	0.87802535	1	1342	tags=28%, list=12%, signal=32%
YAO_TEMPORAL_RESPONSE_TO_PROGESTERONE_CLUSTER_13	YAO_TEMPORAL_RESPONSE_TO_PROGESTERONE_CLUSTER_13		135	-0.22230987	-0.8817504	0.54942966	0.8769842	1	4033	tags=39%, list=36%, signal=59%
BERTUCCI_MEDULLARY_VS_DUCTAL_BREAST_CANCER_DN	BERTUCCI_MEDULLARY_VS_DUCTAL_BREAST_CANCER_DN		78	-0.2891577	-0.8813949	0.6169355	0.87671787	1	2553	tags=40%, list=23%, signal=51%
BENPORATH_ES_CORE_NINE_CORRELATED	BENPORATH_ES_CORE_NINE_CORRELATED		65	-0.25103095	-0.8813763	0.625498	0.8756653	1	1475	tags=26%, list=13%, signal=30%
SCHLOSSER_SERUM_RESPONSE_AUGMENTED_BY_MYC	SCHLOSSER_SERUM_RESPONSE_AUGMENTED_BY_MYC		72	-0.21679953	-0.8789791	0.6244813	0.87977445	1	1308	tags=14%, list=12%, signal=16%
VANTVEER_BREAST_CANCER_ESR1_UP	VANTVEER_BREAST_CANCER_ESR1_UP		73	-0.24785008	-0.87886184	0.6660305	0.87892073	1	2115	tags=29%, list=19%, signal=35%
REACTOME_THE_ROLE_OF_NEF_IN_HIV1_REPLICATION_AND_DISEASE_PATHOGENESIS	REACTOME_THE_ROLE_OF_NEF_IN_HIV1_REPLICATION_AND_DISEASE_PATHOGENESIS		21	-0.30724174	-0.8786626	0.62090164	0.8782817	1	1191	tags=19%, list=11%, signal=21%
ZHOU_INFLAMMATORY_RESPONSE_LIVE_UP	ZHOU_INFLAMMATORY_RESPONSE_LIVE_UP		219	-0.24729434	-0.87774295	0.66734695	0.87918717	1	2800	tags=36%, list=25%, signal=47%
HOSHIDA_LIVER_CANCER_SUBCLASS_S2	HOSHIDA_LIVER_CANCER_SUBCLASS_S2		80	-0.2152183	-0.8769471	0.6293436	0.87992805	1	1566	tags=15%, list=14%, signal=17%
BIOCARTA_PROTEASOME_PATHWAY	BIOCARTA_PROTEASOME_PATHWAY		17	-0.31714517	-0.87661886	0.5841785	0.8796026	1	7653	tags=100%, list=68%, signal=315%
ACEVEDO_LIVER_TUMOR_VS_NORMAL_ADJACENT_TISSUE_UP	ACEVEDO_LIVER_TUMOR_VS_NORMAL_ADJACENT_TISSUE_UP		488	-0.18249644	-0.8757811	0.59582543	0.8803277	1	2809	tags=24%, list=25%, signal=31%
REACTOME_ASSOCIATION_OF_TRIC_CCT_WITH_TARGET_PROTEINS_DURING_BIOSYNTHESIS	REACTOME_ASSOCIATION_OF_TRIC_CCT_WITH_TARGET_PROTEINS_DURING_BIOSYNTHESIS		20	-0.27719164	-0.87500817	0.60084033	0.8809966	1	803	tags=15%, list=7%, signal=16%
VERRECCHIA_DELAYED_RESPONSE_TO_TGFB1	VERRECCHIA_DELAYED_RESPONSE_TO_TGFB1		26	-0.32205504	-0.87489575	0.5983437	0.88015074	1	1714	tags=27%, list=15%, signal=32%
KRIGE_AMINO_ACID_DEPRIVATION	KRIGE_AMINO_ACID_DEPRIVATION		19	-0.31704697	-0.8745376	0.589942	0.87990445	1	2243	tags=32%, list=20%, signal=39%
WANG_CISPLATIN_RESPONSE_AND_XPC_DN	WANG_CISPLATIN_RESPONSE_AND_XPC_DN		87	-0.23882544	-0.8738641	0.6575875	0.88030034	1	1994	tags=21%, list=18%, signal=25%
KOYAMA_SEMA3B_TARGETS_DN	KOYAMA_SEMA3B_TARGETS_DN		152	-0.22777955	-0.87198514	0.6744186	0.88340944	1	2120	tags=25%, list=19%, signal=30%
REACTOME_REGULATION_OF_ORNITHINE_DECARBOXYLASE	REACTOME_REGULATION_OF_ORNITHINE_DECARBOXYLASE		40	-0.26583505	-0.8699399	0.56916994	0.8867775	1	3646	tags=35%, list=33%, signal=52%
WHITEHURST_PACLITAXEL_SENSITIVITY	WHITEHURST_PACLITAXEL_SENSITIVITY		18	-0.3121266	-0.8699208	0.63249516	0.8857134	1	2328	tags=28%, list=21%, signal=35%
VECCHI_GASTRIC_CANCER_ADVANCED_VS_EARLY_UP	VECCHI_GASTRIC_CANCER_ADVANCED_VS_EARLY_UP		105	-0.33197403	-0.8691592	0.6247505	0.88635457	1	1691	tags=32%, list=15%, signal=38%
REACTOME_CREB_PHOPHORYLATION_THROUGH_THE_ACTIVATION_OF_RAS	REACTOME_CREB_PHOPHORYLATION_THROUGH_THE_ACTIVATION_OF_RAS		17	-0.31948242	-0.86913955	0.6277228	0.88532126	1	297	tags=12%, list=3%, signal=12%
BIOCARTA_BIOPEPTIDES_PATHWAY	BIOCARTA_BIOPEPTIDES_PATHWAY		29	-0.28676412	-0.8683541	0.63434345	0.8859647	1	2056	tags=24%, list=18%, signal=29%
BOYLAN_MULTIPLE_MYELOMA_D_DN	BOYLAN_MULTIPLE_MYELOMA_D_DN		51	-0.29035977	-0.86819047	0.655706	0.8852529	1	1094	tags=16%, list=10%, signal=17%
IZADPANAH_STEM_CELL_ADIPOSE_VS_BONE_DN	IZADPANAH_STEM_CELL_ADIPOSE_VS_BONE_DN		65	-0.3244824	-0.8677143	0.6368932	0.8851774	1	2161	tags=40%, list=19%, signal=49%
HOSHIDA_LIVER_CANCER_LATE_RECURRENCE_DN	HOSHIDA_LIVER_CANCER_LATE_RECURRENCE_DN		48	-0.27323273	-0.86742806	0.6392157	0.8846991	1	2257	tags=23%, list=20%, signal=29%
WEST_ADRENOCORTICAL_TUMOR_DN	WEST_ADRENOCORTICAL_TUMOR_DN		341	-0.2592677	-0.86682194	0.6417004	0.884967	1	1039	tags=16%, list=9%, signal=17%
COULOUARN_TEMPORAL_TGFB1_SIGNATURE_UP	COULOUARN_TEMPORAL_TGFB1_SIGNATURE_UP		57	-0.26967335	-0.86581606	0.63527054	0.8861304	1	1664	tags=23%, list=15%, signal=27%
TONKS_TARGETS_OF_RUNX1_RUNX1T1_FUSION_MONOCYTE_UP	TONKS_TARGETS_OF_RUNX1_RUNX1T1_FUSION_MONOCYTE_UP		128	-0.22621761	-0.86472034	0.6729958	0.8873274	1	1900	tags=21%, list=17%, signal=25%
ELLWOOD_MYC_TARGETS_DN	ELLWOOD_MYC_TARGETS_DN		31	-0.28312963	-0.86442983	0.61013645	0.8869003	1	937	tags=16%, list=8%, signal=18%
ST_GA12_PATHWAY	ST_GA12_PATHWAY		16	-0.3060775	-0.8641654	0.6641651	0.8863674	1	934	tags=19%, list=8%, signal=20%
KEGG_HUNTINGTONS_DISEASE	KEGG_HUNTINGTONS_DISEASE		115	-0.19932516	-0.8639498	0.56356734	0.8857293	1	3963	tags=37%, list=35%, signal=57%
BILD_MYC_ONCOGENIC_SIGNATURE	BILD_MYC_ONCOGENIC_SIGNATURE		107	-0.2172762	-0.86110395	0.63975155	0.89083534	1	1756	tags=19%, list=16%, signal=22%
LANDIS_ERBB2_BREAST_PRENEOPLASTIC_DN	LANDIS_ERBB2_BREAST_PRENEOPLASTIC_DN		45	-0.33328858	-0.8607134	0.6074219	0.8906295	1	2482	tags=44%, list=22%, signal=57%
STEIN_ESR1_TARGETS	STEIN_ESR1_TARGETS		54	-0.26612982	-0.8604298	0.67045456	0.89024204	1	1318	tags=20%, list=12%, signal=23%
YAGI_AML_WITH_T_9_11_TRANSLOCATION	YAGI_AML_WITH_T_9_11_TRANSLOCATION		91	-0.22436973	-0.8601284	0.70155036	0.8898178	1	2259	tags=25%, list=20%, signal=31%
DASU_IL6_SIGNALING_UP	DASU_IL6_SIGNALING_UP		35	-0.30564505	-0.8599704	0.61603373	0.8890428	1	1418	tags=26%, list=13%, signal=29%
REACTOME_CHAPERONIN_MEDIATED_PROTEIN_FOLDING	REACTOME_CHAPERONIN_MEDIATED_PROTEIN_FOLDING		29	-0.25606793	-0.85928	0.6382536	0.8894132	1	2877	tags=34%, list=26%, signal=46%
ZHAN_MULTIPLE_MYELOMA_MS_DN	ZHAN_MULTIPLE_MYELOMA_MS_DN		18	-0.29691166	-0.8591984	0.6204819	0.88852733	1	1643	tags=28%, list=15%, signal=33%
ONKEN_UVEAL_MELANOMA_UP	ONKEN_UVEAL_MELANOMA_UP		449	-0.20992897	-0.8586914	0.66267467	0.8886366	1	2782	tags=29%, list=25%, signal=37%
WALLACE_PROSTATE_CANCER_RACE_DN	WALLACE_PROSTATE_CANCER_RACE_DN		42	-0.26729655	-0.8585091	0.68926555	0.8879789	1	1243	tags=19%, list=11%, signal=21%
KYNG_DNA_DAMAGE_UP	KYNG_DNA_DAMAGE_UP		66	-0.2558693	-0.8583587	0.6530612	0.88724	1	2477	tags=29%, list=22%, signal=37%
LEE_LIVER_CANCER_E2F1_UP	LEE_LIVER_CANCER_E2F1_UP		48	-0.3038576	-0.858065	0.6803279	0.88676256	1	1289	tags=23%, list=12%, signal=26%
MARSON_FOXP3_TARGETS_UP	MARSON_FOXP3_TARGETS_UP		50	-0.30221137	-0.8576029	0.64040405	0.8866011	1	1411	tags=26%, list=13%, signal=30%
FALVELLA_SMOKERS_WITH_LUNG_CANCER	FALVELLA_SMOKERS_WITH_LUNG_CANCER		47	-0.2797475	-0.85593	0.7027027	0.8892469	1	474	tags=11%, list=4%, signal=11%
REACTOME_CELL_DEATH_SIGNALLING_VIA_NRAGE_NRIF_AND_NADE	REACTOME_CELL_DEATH_SIGNALLING_VIA_NRAGE_NRIF_AND_NADE		38	-0.26190856	-0.8556414	0.66986567	0.8888305	1	3648	tags=47%, list=33%, signal=70%
GERY_CEBP_TARGETS	GERY_CEBP_TARGETS		94	-0.2961663	-0.8554979	0.62941176	0.8880768	1	906	tags=22%, list=8%, signal=24%
FLECHNER_BIOPSY_KIDNEY_TRANSPLANT_REJECTED_VS_OK_DN	FLECHNER_BIOPSY_KIDNEY_TRANSPLANT_REJECTED_VS_OK_DN		373	-0.2195874	-0.85513145	0.65595466	0.8878353	1	1794	tags=20%, list=16%, signal=23%
ELVIDGE_HIF1A_TARGETS_DN	ELVIDGE_HIF1A_TARGETS_DN		58	-0.30280006	-0.8542179	0.6469388	0.88869476	1	1756	tags=29%, list=16%, signal=35%
NIKOLSKY_BREAST_CANCER_20Q11_AMPLICON	NIKOLSKY_BREAST_CANCER_20Q11_AMPLICON		15	-0.29085124	-0.8540128	0.6588694	0.8880061	1	2265	tags=33%, list=20%, signal=42%
SHAFFER_IRF4_TARGETS_IN_MYELOMA_VS_MATURE_B_LYMPHOCYTE	SHAFFER_IRF4_TARGETS_IN_MYELOMA_VS_MATURE_B_LYMPHOCYTE		69	-0.2317743	-0.8538692	0.68326694	0.887308	1	2368	tags=26%, list=21%, signal=33%
EBAUER_TARGETS_OF_PAX3_FOXO1_FUSION_DN	EBAUER_TARGETS_OF_PAX3_FOXO1_FUSION_DN		18	-0.31894124	-0.85368407	0.65495867	0.8865973	1	2325	tags=33%, list=21%, signal=42%
HOFFMANN_IMMATURE_TO_MATURE_B_LYMPHOCYTE_UP	HOFFMANN_IMMATURE_TO_MATURE_B_LYMPHOCYTE_UP		19	-0.3568576	-0.85345864	0.6620553	0.88602465	1	2156	tags=42%, list=19%, signal=52%
LI_CISPLATIN_RESISTANCE_UP	LI_CISPLATIN_RESISTANCE_UP		18	-0.3699133	-0.85329354	0.68311197	0.885403	1	1073	tags=28%, list=10%, signal=31%
LIU_LIVER_CANCER	LIU_LIVER_CANCER		18	-0.33101636	-0.8530525	0.66071427	0.884796	1	2791	tags=33%, list=25%, signal=44%
TURASHVILI_BREAST_NORMAL_DUCTAL_VS_LOBULAR_UP	TURASHVILI_BREAST_NORMAL_DUCTAL_VS_LOBULAR_UP		28	-0.28562844	-0.85255766	0.6555118	0.88478994	1	2169	tags=32%, list=19%, signal=40%
NATSUME_RESPONSE_TO_INTERFERON_BETA_UP	NATSUME_RESPONSE_TO_INTERFERON_BETA_UP		42	-0.26564565	-0.8524086	0.7005871	0.8840594	1	850	tags=17%, list=8%, signal=18%
KORKOLA_EMBRYONAL_CARCINOMA_UP	KORKOLA_EMBRYONAL_CARCINOMA_UP		31	-0.28538185	-0.8522676	0.64243615	0.8833217	1	2743	tags=45%, list=24%, signal=60%
FERRANDO_T_ALL_WITH_MLL_ENL_FUSION_UP	FERRANDO_T_ALL_WITH_MLL_ENL_FUSION_UP		52	-0.26354167	-0.8520479	0.66267467	0.8827568	1	950	tags=15%, list=8%, signal=17%
REACTOME_HEMOSTASIS	REACTOME_HEMOSTASIS		194	-0.26808777	-0.8520458	0.65863454	0.88172865	1	2076	tags=24%, list=19%, signal=29%
ROSS_AML_WITH_PML_RARA_FUSION	ROSS_AML_WITH_PML_RARA_FUSION		43	-0.29766253	-0.85014564	0.6904277	0.8847835	1	734	tags=14%, list=7%, signal=15%
YANG_BREAST_CANCER_ESR1_LASER_DN	YANG_BREAST_CANCER_ESR1_LASER_DN		24	-0.29042706	-0.85001385	0.6535433	0.8840598	1	2514	tags=38%, list=22%, signal=48%
REN_ALVEOLAR_RHABDOMYOSARCOMA_UP	REN_ALVEOLAR_RHABDOMYOSARCOMA_UP		57	-0.31408975	-0.849432	0.68041235	0.8842769	1	1482	tags=23%, list=13%, signal=26%
KEGG_AXON_GUIDANCE	KEGG_AXON_GUIDANCE		89	-0.2576826	-0.84925246	0.6814672	0.8836371	1	2488	tags=33%, list=22%, signal=42%
BECKER_TAMOXIFEN_RESISTANCE_UP	BECKER_TAMOXIFEN_RESISTANCE_UP		28	-0.3202758	-0.8492421	0.6798419	0.88262945	1	1690	tags=29%, list=15%, signal=34%
HAHTOLA_MYCOSIS_FUNGOIDES_CD4_UP	HAHTOLA_MYCOSIS_FUNGOIDES_CD4_UP		38	-0.3044986	-0.8489537	0.667319	0.8821868	1	825	tags=21%, list=7%, signal=23%
KYNG_DNA_DAMAGE_DN	KYNG_DNA_DAMAGE_DN		68	-0.2563831	-0.848565	0.71789885	0.88203096	1	1811	tags=22%, list=16%, signal=26%
PARENT_MTOR_SIGNALING_UP	PARENT_MTOR_SIGNALING_UP		328	-0.18797833	-0.8477096	0.7076923	0.88287127	1	1686	tags=16%, list=15%, signal=19%
MUNSHI_MULTIPLE_MYELOMA_UP	MUNSHI_MULTIPLE_MYELOMA_UP		44	-0.23785242	-0.8476561	0.664794	0.8819684	1	3045	tags=32%, list=27%, signal=44%
REACTOME_SEMAPHORIN_INTERACTIONS	REACTOME_SEMAPHORIN_INTERACTIONS		47	-0.27649504	-0.84755725	0.674	0.8811398	1	1676	tags=28%, list=15%, signal=32%
KEGG_MAPK_SIGNALING_PATHWAY	KEGG_MAPK_SIGNALING_PATHWAY		172	-0.23595363	-0.84739286	0.7283237	0.88044244	1	1698	tags=21%, list=15%, signal=24%
REACTOME_ACTIVATION_OF_NMDA_RECEPTOR_UPON_GLUTAMATE_BINDING_AND_POSTSYNAPTIC_EVENTS	REACTOME_ACTIVATION_OF_NMDA_RECEPTOR_UPON_GLUTAMATE_BINDING_AND_POSTSYNAPTIC_EVENTS		26	-0.31258976	-0.84709966	0.655102	0.88001263	1	2903	tags=35%, list=26%, signal=47%
COATES_MACROPHAGE_M1_VS_M2_UP	COATES_MACROPHAGE_M1_VS_M2_UP		47	-0.29571003	-0.84638786	0.7057654	0.880587	1	601	tags=13%, list=5%, signal=13%
SHAFFER_IRF4_TARGETS_IN_ACTIVATED_B_LYMPHOCYTE	SHAFFER_IRF4_TARGETS_IN_ACTIVATED_B_LYMPHOCYTE		56	-0.2434048	-0.8458558	0.6570881	0.88067305	1	2285	tags=29%, list=20%, signal=36%
FOSTER_INFLAMMATORY_RESPONSE_LPS_UP	FOSTER_INFLAMMATORY_RESPONSE_LPS_UP		119	-0.29451486	-0.84578055	0.66007906	0.8798085	1	1317	tags=23%, list=12%, signal=25%
REACTOME_SPHINGOLIPID_METABOLISM	REACTOME_SPHINGOLIPID_METABOLISM		15	-0.3260307	-0.84569347	0.6666667	0.8789758	1	3145	tags=53%, list=28%, signal=74%
CHOI_ATL_STAGE_PREDICTOR	CHOI_ATL_STAGE_PREDICTOR		21	-0.28438944	-0.8455709	0.62890625	0.87823045	1	1667	tags=19%, list=15%, signal=22%
TAVOR_CEBPA_TARGETS_UP	TAVOR_CEBPA_TARGETS_UP		36	-0.29387465	-0.84479845	0.6988189	0.878843	1	1318	tags=22%, list=12%, signal=25%
REACTOME_HIV_INFECTION	REACTOME_HIV_INFECTION		139	-0.2050574	-0.8445467	0.5944334	0.8783863	1	3778	tags=32%, list=34%, signal=48%
SHAFFER_IRF4_TARGETS_IN_PLASMA_CELL_VS_MATURE_B_LYMPHOCYTE	SHAFFER_IRF4_TARGETS_IN_PLASMA_CELL_VS_MATURE_B_LYMPHOCYTE		48	-0.2628479	-0.8441807	0.696	0.8781694	1	2368	tags=33%, list=21%, signal=42%
BROWNE_HCMV_INFECTION_10HR_UP	BROWNE_HCMV_INFECTION_10HR_UP		59	-0.24148071	-0.8441011	0.7356557	0.8773187	1	1946	tags=24%, list=17%, signal=29%
KEGG_ENDOMETRIAL_CANCER	KEGG_ENDOMETRIAL_CANCER		31	-0.26685312	-0.8432155	0.6679842	0.8781183	1	374	tags=10%, list=3%, signal=10%
REACTOME_PREFOLDIN_MEDIATED_TRANSFER_OF_SUBSTRATE_TO_CCT_TRIC	REACTOME_PREFOLDIN_MEDIATED_TRANSFER_OF_SUBSTRATE_TO_CCT_TRIC		17	-0.29987472	-0.8421192	0.6572581	0.87935406	1	2614	tags=29%, list=23%, signal=38%
KEGG_VEGF_SIGNALING_PATHWAY	KEGG_VEGF_SIGNALING_PATHWAY		46	-0.2486634	-0.8408795	0.6888454	0.8809566	1	955	tags=15%, list=9%, signal=17%
LINDSTEDT_DENDRITIC_CELL_MATURATION_D	LINDSTEDT_DENDRITIC_CELL_MATURATION_D		43	-0.32044157	-0.8404679	0.65234375	0.880851	1	2806	tags=33%, list=25%, signal=43%
JIANG_TIP30_TARGETS_UP	JIANG_TIP30_TARGETS_UP		34	-0.28453383	-0.84039944	0.68849206	0.8799981	1	1473	tags=24%, list=13%, signal=27%
RIZ_ERYTHROID_DIFFERENTIATION_6HR	RIZ_ERYTHROID_DIFFERENTIATION_6HR		29	-0.3007609	-0.8395765	0.6993988	0.8807496	1	1875	tags=31%, list=17%, signal=37%
KUMAR_TARGETS_OF_MLL_AF9_FUSION	KUMAR_TARGETS_OF_MLL_AF9_FUSION		310	-0.24034151	-0.83940065	0.7398374	0.88018036	1	2024	tags=26%, list=18%, signal=31%
WILCOX_PRESPONSE_TO_ROGESTERONE_UP	WILCOX_PRESPONSE_TO_ROGESTERONE_UP		82	-0.26009414	-0.8393067	0.7183099	0.87934864	1	1811	tags=22%, list=16%, signal=26%
BIOCARTA_PYK2_PATHWAY	BIOCARTA_PYK2_PATHWAY		17	-0.2840644	-0.83868676	0.6540643	0.87952185	1	682	tags=12%, list=6%, signal=13%
KAAB_HEART_ATRIUM_VS_VENTRICLE_UP	KAAB_HEART_ATRIUM_VS_VENTRICLE_UP		158	-0.25514108	-0.8366311	0.6912065	0.88286227	1	837	tags=14%, list=7%, signal=15%
BROWNE_HCMV_INFECTION_48HR_DN	BROWNE_HCMV_INFECTION_48HR_DN		276	-0.22799154	-0.8366111	0.71057886	0.8819115	1	1366	tags=17%, list=12%, signal=19%
HUTTMANN_B_CLL_POOR_SURVIVAL_UP	HUTTMANN_B_CLL_POOR_SURVIVAL_UP		167	-0.22359918	-0.8355421	0.7353535	0.8830567	1	1882	tags=19%, list=17%, signal=22%
PICCALUGA_ANGIOIMMUNOBLASTIC_LYMPHOMA_UP	PICCALUGA_ANGIOIMMUNOBLASTIC_LYMPHOMA_UP		119	-0.32511383	-0.8347795	0.653144	0.8836511	1	1614	tags=29%, list=14%, signal=34%
KEGG_CELL_ADHESION_MOLECULES_CAMS	KEGG_CELL_ADHESION_MOLECULES_CAMS		75	-0.2859635	-0.8344961	0.72032195	0.88324505	1	1435	tags=24%, list=13%, signal=27%
BIOCARTA_CCR3_PATHWAY	BIOCARTA_CCR3_PATHWAY		16	-0.3121821	-0.83370656	0.6992337	0.8838438	1	1192	tags=19%, list=11%, signal=21%
FRASOR_TAMOXIFEN_RESPONSE_UP	FRASOR_TAMOXIFEN_RESPONSE_UP		32	-0.266987	-0.8335919	0.7022133	0.88315505	1	2131	tags=31%, list=19%, signal=38%
NAKAMURA_METASTASIS_MODEL_DN	NAKAMURA_METASTASIS_MODEL_DN		23	-0.30183497	-0.8310668	0.7249509	0.8874193	1	1346	tags=22%, list=12%, signal=25%
DASU_IL6_SIGNALING_SCAR_UP	DASU_IL6_SIGNALING_SCAR_UP		17	-0.30100176	-0.82984334	0.72088355	0.888983	1	1418	tags=24%, list=13%, signal=27%
BROCKE_APOPTOSIS_REVERSED_BY_IL6	BROCKE_APOPTOSIS_REVERSED_BY_IL6		78	-0.25525552	-0.82934487	0.72301424	0.88902414	1	1713	tags=21%, list=15%, signal=24%
GAL_LEUKEMIC_STEM_CELL_UP	GAL_LEUKEMIC_STEM_CELL_UP		58	-0.25704494	-0.82907647	0.74363995	0.8885705	1	1847	tags=24%, list=16%, signal=29%
CHIARETTI_T_ALL_REFRACTORY_TO_THERAPY	CHIARETTI_T_ALL_REFRACTORY_TO_THERAPY		20	-0.33331713	-0.8290076	0.7096774	0.8877269	1	1250	tags=25%, list=11%, signal=28%
KEGG_BLADDER_CANCER	KEGG_BLADDER_CANCER		19	-0.28353804	-0.8289287	0.68432206	0.8868756	1	582	tags=11%, list=5%, signal=11%
ELVIDGE_HIF1A_AND_HIF2A_TARGETS_UP	ELVIDGE_HIF1A_AND_HIF2A_TARGETS_UP		26	-0.27335373	-0.8285278	0.7062257	0.88662106	1	2425	tags=27%, list=22%, signal=34%
YAO_TEMPORAL_RESPONSE_TO_PROGESTERONE_CLUSTER_7	YAO_TEMPORAL_RESPONSE_TO_PROGESTERONE_CLUSTER_7		56	-0.2223819	-0.82829976	0.6806883	0.88608485	1	390	tags=7%, list=3%, signal=7%
SAKAI_CHRONIC_HEPATITIS_VS_LIVER_CANCER_UP	SAKAI_CHRONIC_HEPATITIS_VS_LIVER_CANCER_UP		45	-0.25534287	-0.8280647	0.6647287	0.88555574	1	2452	tags=31%, list=22%, signal=40%
BIOCARTA_P38MAPK_PATHWAY	BIOCARTA_P38MAPK_PATHWAY		26	-0.2805826	-0.82782674	0.66853935	0.88507354	1	340	tags=12%, list=3%, signal=12%
CHEN_LVAD_SUPPORT_OF_FAILING_HEART_UP	CHEN_LVAD_SUPPORT_OF_FAILING_HEART_UP		69	-0.29187387	-0.82778	0.6654064	0.8841902	1	1362	tags=22%, list=12%, signal=25%
MAHADEVAN_IMATINIB_RESISTANCE_DN	MAHADEVAN_IMATINIB_RESISTANCE_DN		16	-0.37641504	-0.8276838	0.7	0.8834012	1	2665	tags=44%, list=24%, signal=57%
JAZAG_TGFB1_SIGNALING_VIA_SMAD4_DN	JAZAG_TGFB1_SIGNALING_VIA_SMAD4_DN		42	-0.25376487	-0.82742435	0.73333335	0.8829573	1	740	tags=14%, list=7%, signal=15%
REACTOME_AXON_GUIDANCE	REACTOME_AXON_GUIDANCE		109	-0.263755	-0.82737195	0.6926316	0.8820894	1	2090	tags=29%, list=19%, signal=36%
SMID_BREAST_CANCER_NORMAL_LIKE_UP	SMID_BREAST_CANCER_NORMAL_LIKE_UP		273	-0.3126651	-0.82734567	0.68163264	0.88116485	1	2240	tags=33%, list=20%, signal=40%
SIG_CD40PATHWAYMAP	SIG_CD40PATHWAYMAP		23	-0.2746531	-0.82730365	0.6723809	0.88027424	1	2849	tags=43%, list=25%, signal=58%
VANHARANTA_UTERINE_FIBROID_UP	VANHARANTA_UTERINE_FIBROID_UP		26	-0.33098066	-0.8269415	0.70746887	0.88005525	1	1498	tags=31%, list=13%, signal=35%
REACTOME_LIPOPROTEIN_METABOLISM	REACTOME_LIPOPROTEIN_METABOLISM		18	-0.3324967	-0.82674414	0.68921775	0.87949604	1	1767	tags=33%, list=16%, signal=40%
LU_TUMOR_ANGIOGENESIS_UP	LU_TUMOR_ANGIOGENESIS_UP		15	-0.34298608	-0.8262449	0.6794355	0.8795265	1	904	tags=20%, list=8%, signal=22%
KEGG_ECM_RECEPTOR_INTERACTION	KEGG_ECM_RECEPTOR_INTERACTION		53	-0.3118139	-0.82591975	0.69083154	0.87919694	1	1714	tags=34%, list=15%, signal=40%
OUELLET_OVARIAN_CANCER_INVASIVE_VS_LMP_UP	OUELLET_OVARIAN_CANCER_INVASIVE_VS_LMP_UP		85	-0.23097517	-0.8258377	0.6582524	0.8784244	1	3690	tags=38%, list=33%, signal=56%
OSADA_ASCL1_TARGETS_DN	OSADA_ASCL1_TARGETS_DN		15	-0.38484663	-0.8258128	0.6603774	0.877512	1	1039	tags=33%, list=9%, signal=37%
GILDEA_METASTASIS	GILDEA_METASTASIS		19	-0.3894993	-0.8246905	0.66863906	0.8789964	1	1284	tags=32%, list=11%, signal=36%
DER_IFN_ALPHA_RESPONSE_UP	DER_IFN_ALPHA_RESPONSE_UP		43	-0.27020913	-0.8240282	0.6706827	0.8793514	1	2162	tags=26%, list=19%, signal=32%
TAKEDA_TARGETS_OF_NUP98_HOXA9_FUSION_16D_UP	TAKEDA_TARGETS_OF_NUP98_HOXA9_FUSION_16D_UP		82	-0.29372698	-0.82401806	0.74949497	0.8784063	1	1835	tags=30%, list=16%, signal=36%
VALK_AML_CLUSTER_6	VALK_AML_CLUSTER_6		19	-0.32200557	-0.82366693	0.71794873	0.87813693	1	2017	tags=32%, list=18%, signal=38%
VART_KSHV_INFECTION_ANGIOGENIC_MARKERS_UP	VART_KSHV_INFECTION_ANGIOGENIC_MARKERS_UP		122	-0.28442302	-0.82278925	0.73333335	0.87896717	1	1383	tags=21%, list=12%, signal=24%
TSAI_RESPONSE_TO_RADIATION_THERAPY	TSAI_RESPONSE_TO_RADIATION_THERAPY		22	-0.36159667	-0.82240766	0.6902834	0.87881964	1	1582	tags=32%, list=14%, signal=37%
MARZEC_IL2_SIGNALING_DN	MARZEC_IL2_SIGNALING_DN		21	-0.29048485	-0.82160044	0.74851483	0.87949073	1	1604	tags=24%, list=14%, signal=28%
MULLIGHAN_MLL_SIGNATURE_1_UP	MULLIGHAN_MLL_SIGNATURE_1_UP		233	-0.20318544	-0.82141703	0.7085828	0.87891626	1	2958	tags=31%, list=26%, signal=42%
LANDIS_ERBB2_BREAST_TUMORS_324_DN	LANDIS_ERBB2_BREAST_TUMORS_324_DN		115	-0.3348377	-0.8210823	0.6707819	0.87860286	1	2482	tags=43%, list=22%, signal=54%
FLECHNER_PBL_KIDNEY_TRANSPLANT_REJECTED_VS_OK_DN	FLECHNER_PBL_KIDNEY_TRANSPLANT_REJECTED_VS_OK_DN		33	-0.22547688	-0.8185837	0.66533864	0.88271534	1	721	tags=12%, list=6%, signal=13%
REACTOME_SCF_SKP2_MEDIATED_DEGRADATION_OF_P27_P21	REACTOME_SCF_SKP2_MEDIATED_DEGRADATION_OF_P27_P21		44	-0.25046057	-0.81699646	0.62677485	0.8850522	1	4797	tags=52%, list=43%, signal=91%
HAMAI_APOPTOSIS_VIA_TRAIL_DN	HAMAI_APOPTOSIS_VIA_TRAIL_DN		91	-0.24802527	-0.81697136	0.79193205	0.8841575	1	1067	tags=16%, list=10%, signal=18%
SASAKI_ADULT_T_CELL_LEUKEMIA	SASAKI_ADULT_T_CELL_LEUKEMIA		86	-0.22007142	-0.8169628	0.7109827	0.88322014	1	3544	tags=40%, list=32%, signal=57%
BONOME_OVARIAN_CANCER_POOR_SURVIVAL_UP	BONOME_OVARIAN_CANCER_POOR_SURVIVAL_UP		20	-0.3115074	-0.81663084	0.7005758	0.8829387	1	964	tags=20%, list=9%, signal=22%
YAGI_AML_RELAPSE_PROGNOSIS	YAGI_AML_RELAPSE_PROGNOSIS		27	-0.24481685	-0.8160615	0.6967871	0.88303655	1	2958	tags=41%, list=26%, signal=55%
KEGG_VIRAL_MYOCARDITIS	KEGG_VIRAL_MYOCARDITIS		26	-0.31666085	-0.81539166	0.7092338	0.88334596	1	1135	tags=23%, list=10%, signal=26%
YAO_TEMPORAL_RESPONSE_TO_PROGESTERONE_CLUSTER_14	YAO_TEMPORAL_RESPONSE_TO_PROGESTERONE_CLUSTER_14		97	-0.1996207	-0.81513757	0.62674654	0.8828628	1	780	tags=7%, list=7%, signal=8%
ZHANG_RESPONSE_TO_IKK_INHIBITOR_AND_TNF_UP	ZHANG_RESPONSE_TO_IKK_INHIBITOR_AND_TNF_UP		120	-0.26398292	-0.8149021	0.70485437	0.8823602	1	2014	tags=29%, list=18%, signal=35%
PARK_TRETINOIN_RESPONSE_AND_RARA_PLZF_FUSION	PARK_TRETINOIN_RESPONSE_AND_RARA_PLZF_FUSION		16	-0.33758536	-0.814807	0.6986028	0.8816171	1	581	tags=19%, list=5%, signal=20%
TAKAO_RESPONSE_TO_UVB_RADIATION_UP	TAKAO_RESPONSE_TO_UVB_RADIATION_UP		51	-0.19612859	-0.8147245	0.6737044	0.88083386	1	3084	tags=29%, list=28%, signal=40%
REACTOME_SEMA4D_INDUCED_CELL_MIGRATION_AND_GROWTH_CONE_COLLAPSE	REACTOME_SEMA4D_INDUCED_CELL_MIGRATION_AND_GROWTH_CONE_COLLAPSE		16	-0.30178925	-0.8140785	0.7082495	0.88121957	1	2828	tags=44%, list=25%, signal=58%
MULLIGHAN_MLL_SIGNATURE_2_UP	MULLIGHAN_MLL_SIGNATURE_2_UP		242	-0.20138918	-0.8140221	0.7137255	0.88036066	1	2806	tags=29%, list=25%, signal=38%
MULLIGHAN_NPM1_SIGNATURE_3_DN	MULLIGHAN_NPM1_SIGNATURE_3_DN		84	-0.24521251	-0.813798	0.726087	0.87996465	1	909	tags=15%, list=8%, signal=17%
KEGG_ALZHEIMERS_DISEASE	KEGG_ALZHEIMERS_DISEASE		109	-0.195118	-0.8137392	0.6942801	0.8791436	1	3963	tags=41%, list=35%, signal=63%
ACEVEDO_LIVER_CANCER_DN	ACEVEDO_LIVER_CANCER_DN		330	-0.1995944	-0.8118855	0.78043914	0.8818994	1	1974	tags=22%, list=18%, signal=25%
KIM_LRRC3B_TARGETS	KIM_LRRC3B_TARGETS		15	-0.38640577	-0.8109044	0.6693227	0.88293505	1	281	tags=20%, list=3%, signal=20%
PENG_LEUCINE_DEPRIVATION_UP	PENG_LEUCINE_DEPRIVATION_UP		18	-0.27575254	-0.81036615	0.7172996	0.88302636	1	389	tags=11%, list=3%, signal=11%
DELYS_THYROID_CANCER_DN	DELYS_THYROID_CANCER_DN		153	-0.28196794	-0.8097509	0.75445545	0.88328975	1	1155	tags=22%, list=10%, signal=24%
AMBROSINI_FLAVOPIRIDOL_TREATMENT_TP53	AMBROSINI_FLAVOPIRIDOL_TREATMENT_TP53		60	-0.23559724	-0.8094129	0.7876984	0.88301575	1	1076	tags=18%, list=10%, signal=20%
RUTELLA_RESPONSE_TO_CSF2RB_AND_IL4_UP	RUTELLA_RESPONSE_TO_CSF2RB_AND_IL4_UP		209	-0.22609371	-0.80938846	0.7309237	0.8821242	1	2414	tags=29%, list=22%, signal=36%
WINTER_HYPOXIA_METAGENE	WINTER_HYPOXIA_METAGENE		149	-0.23290776	-0.80933213	0.742	0.88129324	1	1669	tags=21%, list=15%, signal=25%
ZHAN_MULTIPLE_MYELOMA_CD1_AND_CD2_UP	ZHAN_MULTIPLE_MYELOMA_CD1_AND_CD2_UP		37	-0.2610104	-0.8090497	0.7466151	0.8809122	1	3054	tags=43%, list=27%, signal=59%
LIU_PROSTATE_CANCER_DN	LIU_PROSTATE_CANCER_DN		250	-0.26818416	-0.80731976	0.7189409	0.88323915	1	1523	tags=24%, list=14%, signal=27%
DING_LUNG_CANCER_EXPRESSION_BY_COPY_NUMBER	DING_LUNG_CANCER_EXPRESSION_BY_COPY_NUMBER		55	-0.2391354	-0.8065579	0.66921604	0.8838304	1	3536	tags=40%, list=32%, signal=58%
YAGI_AML_WITH_INV_16_TRANSLOCATION	YAGI_AML_WITH_INV_16_TRANSLOCATION		253	-0.19155619	-0.8042165	0.84644914	0.8873365	1	2125	tags=21%, list=19%, signal=25%
CLASPER_LYMPHATIC_VESSELS_DURING_METASTASIS_DN	CLASPER_LYMPHATIC_VESSELS_DURING_METASTASIS_DN		29	-0.3976491	-0.80406433	0.691974	0.88671035	1	2131	tags=45%, list=19%, signal=55%
CERVERA_SDHB_TARGETS_1_UP	CERVERA_SDHB_TARGETS_1_UP		55	-0.29781765	-0.80382025	0.77002054	0.8862711	1	994	tags=27%, list=9%, signal=30%
REACTOME_DOWNSTREAM_EVENTS_IN_GPCR_SIGNALING	REACTOME_DOWNSTREAM_EVENTS_IN_GPCR_SIGNALING		289	-0.2497279	-0.8034534	0.750503	0.8860131	1	2828	tags=32%, list=25%, signal=42%
TIEN_INTESTINE_PROBIOTICS_2HR_UP	TIEN_INTESTINE_PROBIOTICS_2HR_UP		15	-0.28090876	-0.8021376	0.73846155	0.887713	1	1644	tags=13%, list=15%, signal=16%
GAUSSMANN_MLL_AF4_FUSION_TARGETS_E_UP	GAUSSMANN_MLL_AF4_FUSION_TARGETS_E_UP		56	-0.30571255	-0.7976385	0.7169043	0.8954797	1	1054	tags=25%, list=9%, signal=27%
ACEVEDO_METHYLATED_IN_LIVER_CANCER_DN	ACEVEDO_METHYLATED_IN_LIVER_CANCER_DN		317	-0.22283183	-0.7973403	0.8003876	0.8951351	1	1553	tags=17%, list=14%, signal=19%
KHETCHOUMIAN_TRIM24_TARGETS_UP	KHETCHOUMIAN_TRIM24_TARGETS_UP		29	-0.34314522	-0.7971771	0.73150104	0.8944646	1	1582	tags=31%, list=14%, signal=36%
REACTOME_MEMBRANE_TRAFFICKING	REACTOME_MEMBRANE_TRAFFICKING		48	-0.20315857	-0.796965	0.66415095	0.89400166	1	2948	tags=25%, list=26%, signal=34%
KEGG_REGULATION_OF_ACTIN_CYTOSKELETON	KEGG_REGULATION_OF_ACTIN_CYTOSKELETON		137	-0.22064216	-0.7961495	0.7631068	0.8946599	1	2988	tags=36%, list=27%, signal=48%
ZHAN_MULTIPLE_MYELOMA_CD1_AND_CD2_DN	ZHAN_MULTIPLE_MYELOMA_CD1_AND_CD2_DN		28	-0.2524572	-0.7959017	0.7490119	0.8942498	1	2394	tags=32%, list=21%, signal=41%
XU_HGF_SIGNALING_NOT_VIA_AKT1_48HR_UP	XU_HGF_SIGNALING_NOT_VIA_AKT1_48HR_UP		25	-0.2948637	-0.7948552	0.7577002	0.8954577	1	947	tags=24%, list=8%, signal=26%
LEE_LIVER_CANCER_MYC_TGFA_UP	LEE_LIVER_CANCER_MYC_TGFA_UP		46	-0.2665119	-0.79444337	0.77484787	0.89533603	1	425	tags=13%, list=4%, signal=14%
SHIPP_DLBCL_VS_FOLLICULAR_LYMPHOMA_DN	SHIPP_DLBCL_VS_FOLLICULAR_LYMPHOMA_DN		29	-0.31478703	-0.7939393	0.73592234	0.89538807	1	2006	tags=24%, list=18%, signal=29%
NAKAMURA_CANCER_MICROENVIRONMENT_DN	NAKAMURA_CANCER_MICROENVIRONMENT_DN		33	-0.28567085	-0.7938628	0.6910891	0.8946033	1	671	tags=12%, list=6%, signal=13%
ALONSO_METASTASIS_DN	ALONSO_METASTASIS_DN		15	-0.33531874	-0.7925387	0.74081236	0.8961678	1	2151	tags=33%, list=19%, signal=41%
CASTELLANO_NRAS_TARGETS_UP	CASTELLANO_NRAS_TARGETS_UP		54	-0.28124863	-0.79200214	0.76073617	0.89622694	1	1261	tags=20%, list=11%, signal=23%
LEONARD_HYPOXIA	LEONARD_HYPOXIA		26	-0.30803576	-0.79194164	0.73619634	0.8953979	1	2104	tags=31%, list=19%, signal=38%
CHO_NR4A1_TARGETS	CHO_NR4A1_TARGETS		16	-0.309553	-0.791517	0.8023256	0.89524734	1	455	tags=13%, list=4%, signal=13%
GRUETZMANN_PANCREATIC_CANCER_DN	GRUETZMANN_PANCREATIC_CANCER_DN		147	-0.20658344	-0.79015946	0.83095723	0.89685744	1	2638	tags=27%, list=24%, signal=35%
REACTOME_SCF_BETA_TRCP_MEDIATED_DEGRADATION_OF_EMI1	REACTOME_SCF_BETA_TRCP_MEDIATED_DEGRADATION_OF_EMI1		40	-0.2382839	-0.78847444	0.6252465	0.89909345	1	3646	tags=35%, list=33%, signal=52%
MOOTHA_VOXPHOS	MOOTHA_VOXPHOS		67	-0.2416348	-0.788205	0.62795275	0.89864075	1	4060	tags=42%, list=36%, signal=65%
RORIE_TARGETS_OF_EWSR1_FLI1_FUSION_UP	RORIE_TARGETS_OF_EWSR1_FLI1_FUSION_UP		16	-0.3399715	-0.7880928	0.7302231	0.8979123	1	547	tags=19%, list=5%, signal=20%
KEGG_ADHERENS_JUNCTION	KEGG_ADHERENS_JUNCTION		52	-0.25667137	-0.7869083	0.7925636	0.8992916	1	1254	tags=19%, list=11%, signal=22%
STEIN_ESRRA_TARGETS	STEIN_ESRRA_TARGETS		308	-0.17755346	-0.7868508	0.7733333	0.8984456	1	1822	tags=17%, list=16%, signal=19%
WEIGEL_OXIDATIVE_STRESS_BY_TBH_AND_H2O2	WEIGEL_OXIDATIVE_STRESS_BY_TBH_AND_H2O2		24	-0.27410007	-0.78543097	0.7305263	0.900247	1	2603	tags=38%, list=23%, signal=49%
WIKMAN_ASBESTOS_LUNG_CANCER_DN	WIKMAN_ASBESTOS_LUNG_CANCER_DN		16	-0.3387162	-0.78491545	0.7364341	0.9002387	1	3607	tags=50%, list=32%, signal=74%
KEGG_RIG_I_LIKE_RECEPTOR_SIGNALING_PATHWAY	KEGG_RIG_I_LIKE_RECEPTOR_SIGNALING_PATHWAY		34	-0.23891489	-0.7844943	0.7467167	0.9001189	1	1579	tags=15%, list=14%, signal=17%
ZHOU_INFLAMMATORY_RESPONSE_FIMA_UP	ZHOU_INFLAMMATORY_RESPONSE_FIMA_UP		235	-0.2291811	-0.7828254	0.8769841	0.90235347	1	1254	tags=18%, list=11%, signal=20%
MARSON_FOXP3_TARGETS_STIMULATED_UP	MARSON_FOXP3_TARGETS_STIMULATED_UP		16	-0.33169803	-0.78255594	0.75757575	0.9019538	1	2012	tags=38%, list=18%, signal=46%
BILD_CTNNB1_ONCOGENIC_SIGNATURE	BILD_CTNNB1_ONCOGENIC_SIGNATURE		33	-0.26394066	-0.78207725	0.77115387	0.90197176	1	2698	tags=39%, list=24%, signal=52%
HUANG_FOXA2_TARGETS_UP	HUANG_FOXA2_TARGETS_UP		26	-0.2915045	-0.7813366	0.7841584	0.90246046	1	2696	tags=38%, list=24%, signal=51%
KEGG_NOTCH_SIGNALING_PATHWAY	KEGG_NOTCH_SIGNALING_PATHWAY		31	-0.24304058	-0.7810883	0.746	0.9020229	1	2927	tags=29%, list=26%, signal=39%
RICKMAN_METASTASIS_UP	RICKMAN_METASTASIS_UP		145	-0.19837777	-0.78043866	0.7923077	0.9023137	1	2878	tags=30%, list=26%, signal=39%
RICKMAN_HEAD_AND_NECK_CANCER_A	RICKMAN_HEAD_AND_NECK_CANCER_A		49	-0.2898094	-0.7796477	0.82902586	0.9028585	1	1127	tags=22%, list=10%, signal=25%
GENTILE_UV_RESPONSE_CLUSTER_D5	GENTILE_UV_RESPONSE_CLUSTER_D5		19	-0.24963114	-0.7790019	0.7490196	0.9031577	1	3420	tags=42%, list=31%, signal=61%
REACTOME_CITRIC_ACID_CYCLE	REACTOME_CITRIC_ACID_CYCLE		16	-0.30561653	-0.77858657	0.6640471	0.9029666	1	4715	tags=63%, list=42%, signal=108%
ZHANG_BREAST_CANCER_PROGENITORS_UP	ZHANG_BREAST_CANCER_PROGENITORS_UP		234	-0.23250675	-0.7785088	0.68217057	0.9021813	1	2711	tags=26%, list=24%, signal=33%
KENNY_CTNNB1_TARGETS_DN	KENNY_CTNNB1_TARGETS_DN		28	-0.25478345	-0.77817065	0.8003876	0.90194017	1	1411	tags=25%, list=13%, signal=29%
MARKEY_RB1_ACUTE_LOF_UP	MARKEY_RB1_ACUTE_LOF_UP		186	-0.2819951	-0.77816325	0.6942801	0.9010421	1	2255	tags=29%, list=20%, signal=36%
BIOCARTA_ALK_PATHWAY	BIOCARTA_ALK_PATHWAY		22	-0.27403605	-0.7763426	0.77091634	0.9034099	1	232	tags=9%, list=2%, signal=9%
HUANG_FOXA2_TARGETS_DN	HUANG_FOXA2_TARGETS_DN		24	-0.33068183	-0.77565175	0.7473904	0.9037357	1	1342	tags=21%, list=12%, signal=24%
KEGG_CYSTEINE_AND_METHIONINE_METABOLISM	KEGG_CYSTEINE_AND_METHIONINE_METABOLISM		25	-0.24603932	-0.7742323	0.8130841	0.9054033	1	652	tags=12%, list=6%, signal=13%
KIM_MYCN_AMPLIFICATION_TARGETS_UP	KIM_MYCN_AMPLIFICATION_TARGETS_UP		42	-0.2529745	-0.7718187	0.8478702	0.9089706	1	3243	tags=40%, list=29%, signal=57%
PAPASPYRIDONOS_UNSTABLE_ATEROSCLEROTIC_PLAQUE_UP	PAPASPYRIDONOS_UNSTABLE_ATEROSCLEROTIC_PLAQUE_UP		31	-0.2760755	-0.77161735	0.72583824	0.9084206	1	2333	tags=26%, list=21%, signal=33%
REACTOME_UNFOLDED_PROTEIN_RESPONSE	REACTOME_UNFOLDED_PROTEIN_RESPONSE		15	-0.31223533	-0.7713524	0.7340824	0.9080278	1	2243	tags=40%, list=20%, signal=50%
KEGG_HEMATOPOIETIC_CELL_LINEAGE	KEGG_HEMATOPOIETIC_CELL_LINEAGE		53	-0.29079893	-0.77133644	0.7556008	0.90713483	1	2436	tags=38%, list=22%, signal=48%
SA_B_CELL_RECEPTOR_COMPLEXES	SA_B_CELL_RECEPTOR_COMPLEXES		16	-0.29505077	-0.77027714	0.7592233	0.9081398	1	2141	tags=25%, list=19%, signal=31%
MARCHINI_TRABECTEDIN_RESISTANCE_DN	MARCHINI_TRABECTEDIN_RESISTANCE_DN		33	-0.26863015	-0.7693664	0.75635594	0.90877724	1	1262	tags=21%, list=11%, signal=24%
TARTE_PLASMA_CELL_VS_PLASMABLAST_UP	TARTE_PLASMA_CELL_VS_PLASMABLAST_UP		240	-0.23060186	-0.76894575	0.82024795	0.90863025	1	2074	tags=25%, list=19%, signal=30%
KANNAN_TP53_TARGETS_UP	KANNAN_TP53_TARGETS_UP		27	-0.26726854	-0.76784426	0.74472576	0.9096327	1	728	tags=11%, list=7%, signal=12%
BIOCARTA_RAC1_PATHWAY	BIOCARTA_RAC1_PATHWAY		18	-0.2934069	-0.76739806	0.7801147	0.9095443	1	1047	tags=22%, list=9%, signal=24%
RASHI_RESPONSE_TO_IONIZING_RADIATION_1	RASHI_RESPONSE_TO_IONIZING_RADIATION_1		31	-0.24279964	-0.76735455	0.78515625	0.90870225	1	2865	tags=35%, list=26%, signal=48%
APPIERTO_RESPONSE_TO_FENRETINIDE_DN	APPIERTO_RESPONSE_TO_FENRETINIDE_DN		23	-0.2413504	-0.7672011	0.7490637	0.9080867	1	1033	tags=13%, list=9%, signal=14%
DAZARD_RESPONSE_TO_UV_SCC_UP	DAZARD_RESPONSE_TO_UV_SCC_UP		57	-0.23166625	-0.7665983	0.7866667	0.9082625	1	2498	tags=28%, list=22%, signal=36%
BIOCARTA_NO1_PATHWAY	BIOCARTA_NO1_PATHWAY		18	-0.3157666	-0.7653172	0.756487	0.90968966	1	1907	tags=22%, list=17%, signal=27%
FOURNIER_ACINAR_DEVELOPMENT_LATE_2	FOURNIER_ACINAR_DEVELOPMENT_LATE_2		179	-0.21649553	-0.7646803	0.67474747	0.9099335	1	2820	tags=25%, list=25%, signal=33%
KEGG_AMYOTROPHIC_LATERAL_SCLEROSIS_ALS	KEGG_AMYOTROPHIC_LATERAL_SCLEROSIS_ALS		29	-0.23631482	-0.76426864	0.8359684	0.9097596	1	1451	tags=17%, list=13%, signal=20%
KEGG_UBIQUITIN_MEDIATED_PROTEOLYSIS	KEGG_UBIQUITIN_MEDIATED_PROTEOLYSIS		77	-0.18419369	-0.76289797	0.7504951	0.9113896	1	2883	tags=26%, list=26%, signal=35%
MORI_EMU_MYC_LYMPHOMA_BY_ONSET_TIME_DN	MORI_EMU_MYC_LYMPHOMA_BY_ONSET_TIME_DN		16	-0.2899978	-0.7628939	0.70987654	0.91049474	1	2582	tags=44%, list=23%, signal=57%
DAZARD_UV_RESPONSE_CLUSTER_G2	DAZARD_UV_RESPONSE_CLUSTER_G2		15	-0.34259322	-0.7610836	0.75435203	0.91283256	1	825	tags=20%, list=7%, signal=22%
GRADE_METASTASIS_DN	GRADE_METASTASIS_DN		33	-0.19891407	-0.7605157	0.7222222	0.9129937	1	2751	tags=21%, list=25%, signal=28%
DOUGLAS_BMI1_TARGETS_DN	DOUGLAS_BMI1_TARGETS_DN		153	-0.18572336	-0.75843996	0.80340266	0.91587925	1	2815	tags=25%, list=25%, signal=34%
GU_PDEF_TARGETS_UP	GU_PDEF_TARGETS_UP		47	-0.29277027	-0.75753266	0.75211865	0.91646945	1	907	tags=21%, list=8%, signal=23%
HOSHIDA_LIVER_CANCER_LATE_RECURRENCE_UP	HOSHIDA_LIVER_CANCER_LATE_RECURRENCE_UP		41	-0.26886213	-0.75724137	0.8356164	0.916055	1	2696	tags=46%, list=24%, signal=61%
BIDUS_METASTASIS_UP	BIDUS_METASTASIS_UP		107	-0.22591503	-0.7572093	0.6796116	0.9152126	1	2803	tags=29%, list=25%, signal=38%
KRIGE_RESPONSE_TO_TOSEDOSTAT_6HR_DN	KRIGE_RESPONSE_TO_TOSEDOSTAT_6HR_DN		462	-0.1608411	-0.7569488	0.81274134	0.9148236	1	2473	tags=21%, list=22%, signal=26%
TARTE_PLASMA_CELL_VS_B_LYMPHOCYTE_UP	TARTE_PLASMA_CELL_VS_B_LYMPHOCYTE_UP		60	-0.22005448	-0.7568057	0.7826923	0.9141853	1	1487	tags=17%, list=13%, signal=19%
HELLER_SILENCED_BY_METHYLATION_UP	HELLER_SILENCED_BY_METHYLATION_UP		158	-0.24859512	-0.7566278	0.8434959	0.91360414	1	994	tags=16%, list=9%, signal=17%
SPIRA_SMOKERS_LUNG_CANCER_UP	SPIRA_SMOKERS_LUNG_CANCER_UP		24	-0.27858326	-0.75622094	0.7790927	0.9133955	1	1296	tags=17%, list=12%, signal=19%
REACTOME_NEURORANSMITTER_RECEPTOR_BINDING_AND_DOWNSTREAM_TRANSMISSION_IN_THE_POSTSYNAPTIC_CELL	REACTOME_NEURORANSMITTER_RECEPTOR_BINDING_AND_DOWNSTREAM_TRANSMISSION_IN_THE_POSTSYNAPTIC_CELL		59	-0.23648874	-0.75618285	0.80785125	0.9125581	1	1647	tags=17%, list=15%, signal=20%
BEGUM_TARGETS_OF_PAX3_FOXO1_FUSION_DN	BEGUM_TARGETS_OF_PAX3_FOXO1_FUSION_DN		24	-0.29941726	-0.7559804	0.7777778	0.9120367	1	1368	tags=29%, list=12%, signal=33%
STEIN_ESRRA_TARGETS_UP	STEIN_ESRRA_TARGETS_UP		233	-0.18066265	-0.75574803	0.7590822	0.9115621	1	1905	tags=17%, list=17%, signal=20%
LIN_APC_TARGETS	LIN_APC_TARGETS		35	-0.22220594	-0.7549053	0.75	0.91213113	1	3031	tags=29%, list=27%, signal=39%
REACTOME_PLATELET_ACTIVATION	REACTOME_PLATELET_ACTIVATION		110	-0.24076411	-0.7542922	0.80246913	0.9122808	1	1714	tags=21%, list=15%, signal=24%
ZHU_CMV_8_HR_DN	ZHU_CMV_8_HR_DN		19	-0.29472467	-0.7542864	0.770751	0.9114024	1	394	tags=11%, list=4%, signal=11%
SMID_BREAST_CANCER_RELAPSE_IN_LUNG_DN	SMID_BREAST_CANCER_RELAPSE_IN_LUNG_DN		20	-0.34152222	-0.75386983	0.7737374	0.9112469	1	1165	tags=30%, list=10%, signal=33%
BOHN_PRIMARY_IMMUNODEFICIENCY_SYNDROM_UP	BOHN_PRIMARY_IMMUNODEFICIENCY_SYNDROM_UP		24	-0.23660697	-0.7537562	0.79	0.91057247	1	1833	tags=25%, list=16%, signal=30%
WEST_ADRENOCORTICAL_TUMOR_UP	WEST_ADRENOCORTICAL_TUMOR_UP		199	-0.18845354	-0.75319093	0.76817286	0.9105942	1	1383	tags=14%, list=12%, signal=16%
TSENG_ADIPOGENIC_POTENTIAL_UP	TSENG_ADIPOGENIC_POTENTIAL_UP		25	-0.31125197	-0.75276357	0.8295688	0.9104346	1	2893	tags=56%, list=26%, signal=75%
MCBRYAN_PUBERTAL_BREAST_3_4WK_DN	MCBRYAN_PUBERTAL_BREAST_3_4WK_DN		33	-0.2673276	-0.7523712	0.8179959	0.9102318	1	1616	tags=24%, list=14%, signal=28%
PAL_PRMT5_TARGETS_DN	PAL_PRMT5_TARGETS_DN		28	-0.25999406	-0.75177866	0.85465115	0.91041017	1	751	tags=14%, list=7%, signal=15%
LIANG_SILENCED_BY_METHYLATION_2	LIANG_SILENCED_BY_METHYLATION_2		22	-0.31508383	-0.74800825	0.8235294	0.916231	1	1342	tags=23%, list=12%, signal=26%
REACTOME_CYCLIN_E_ASSOCIATED_EVENTS_DURING_G1_S_TRANSITION_	REACTOME_CYCLIN_E_ASSOCIATED_EVENTS_DURING_G1_S_TRANSITION_		49	-0.22273648	-0.74786454	0.6898608	0.91559047	1	8105	tags=98%, list=72%, signal=353%
LIU_NASOPHARYNGEAL_CARCINOMA	LIU_NASOPHARYNGEAL_CARCINOMA		34	-0.22137558	-0.7467532	0.8362919	0.9166938	1	3352	tags=35%, list=30%, signal=50%
FERRANDO_T_ALL_WITH_MLL_ENL_FUSION_DN	FERRANDO_T_ALL_WITH_MLL_ENL_FUSION_DN		54	-0.21293817	-0.7465368	0.7822736	0.9161445	1	2425	tags=22%, list=22%, signal=28%
MCGARVEY_SILENCED_BY_METHYLATION_IN_COLON_CANCER	MCGARVEY_SILENCED_BY_METHYLATION_IN_COLON_CANCER		33	-0.29033205	-0.7460337	0.8185745	0.916122	1	1128	tags=18%, list=10%, signal=20%
ST_GRANULE_CELL_SURVIVAL_PATHWAY	ST_GRANULE_CELL_SURVIVAL_PATHWAY		15	-0.2769548	-0.745464	0.8093385	0.9161504	1	1579	tags=27%, list=14%, signal=31%
VALK_AML_CLUSTER_9	VALK_AML_CLUSTER_9		21	-0.2886093	-0.7443004	0.7656904	0.91720617	1	663	tags=19%, list=6%, signal=20%
REACTOME_METABOLISM_OF_MRNA	REACTOME_METABOLISM_OF_MRNA		27	-0.23742595	-0.7441441	0.7602996	0.9165919	1	2649	tags=30%, list=24%, signal=39%
BROWNE_HCMV_INFECTION_14HR_UP	BROWNE_HCMV_INFECTION_14HR_UP		86	-0.19661942	-0.74347883	0.8576923	0.9168263	1	1305	tags=13%, list=12%, signal=14%
NUTT_GBM_VS_AO_GLIOMA_UP	NUTT_GBM_VS_AO_GLIOMA_UP		30	-0.23596129	-0.74212223	0.7690802	0.9182449	1	2160	tags=30%, list=19%, signal=37%
GARGALOVIC_RESPONSE_TO_OXIDIZED_PHOSPHOLIPIDS_BLACK_UP	GARGALOVIC_RESPONSE_TO_OXIDIZED_PHOSPHOLIPIDS_BLACK_UP		20	-0.2691052	-0.7419129	0.81954885	0.9177057	1	3105	tags=60%, list=28%, signal=83%
REACTOME_TRANSMISSION_ACROSS_CHEMICAL_SYNAPSES	REACTOME_TRANSMISSION_ACROSS_CHEMICAL_SYNAPSES		92	-0.23409215	-0.74156475	0.8214286	0.9174104	1	2163	tags=22%, list=19%, signal=27%
POOLA_INVASIVE_BREAST_CANCER_UP	POOLA_INVASIVE_BREAST_CANCER_UP		169	-0.28029966	-0.741099	0.80040735	0.91728646	1	2411	tags=34%, list=22%, signal=43%
REACTOME_DIABETES_PATHWAYS	REACTOME_DIABETES_PATHWAYS		263	-0.15566598	-0.74097455	0.8476954	0.91663015	1	2373	tags=16%, list=21%, signal=20%
SHIPP_DLBCL_VS_FOLLICULAR_LYMPHOMA_UP	SHIPP_DLBCL_VS_FOLLICULAR_LYMPHOMA_UP		35	-0.21618894	-0.7407103	0.734	0.91619366	1	1176	tags=11%, list=11%, signal=13%
REACTOME_PLATELET_DEGRANULATION	REACTOME_PLATELET_DEGRANULATION		58	-0.26410022	-0.7402051	0.7921811	0.9161993	1	1396	tags=21%, list=12%, signal=24%
SIG_BCR_SIGNALING_PATHWAY	SIG_BCR_SIGNALING_PATHWAY		30	-0.23766851	-0.7392996	0.806	0.91690606	1	3274	tags=33%, list=29%, signal=47%
ST_TUMOR_NECROSIS_FACTOR_PATHWAY	ST_TUMOR_NECROSIS_FACTOR_PATHWAY		18	-0.2655382	-0.7392254	0.75445545	0.91615677	1	18	tags=6%, list=0%, signal=6%
HOFMANN_CELL_LYMPHOMA_DN	HOFMANN_CELL_LYMPHOMA_DN		23	-0.25585735	-0.73600537	0.83054394	0.9207351	1	1469	tags=22%, list=13%, signal=25%
EBAUER_MYOGENIC_TARGETS_OF_PAX3_FOXO1_FUSION	EBAUER_MYOGENIC_TARGETS_OF_PAX3_FOXO1_FUSION		38	-0.3310838	-0.73577666	0.76023394	0.92021644	1	1289	tags=32%, list=12%, signal=36%
KEGG_SNARE_INTERACTIONS_IN_VESICULAR_TRANSPORT	KEGG_SNARE_INTERACTIONS_IN_VESICULAR_TRANSPORT		29	-0.2312117	-0.7357428	0.8057143	0.9193993	1	1964	tags=21%, list=18%, signal=25%
MORI_LARGE_PRE_BII_LYMPHOCYTE_DN	MORI_LARGE_PRE_BII_LYMPHOCYTE_DN		34	-0.2998815	-0.7355057	0.71836734	0.91889834	1	1760	tags=26%, list=16%, signal=31%
VART_KSHV_INFECTION_ANGIOGENIC_MARKERS_DN	VART_KSHV_INFECTION_ANGIOGENIC_MARKERS_DN		92	-0.24492025	-0.73530495	0.8913044	0.91838205	1	2284	tags=32%, list=20%, signal=39%
BROWNE_HCMV_INFECTION_1HR_UP	BROWNE_HCMV_INFECTION_1HR_UP		32	-0.254116	-0.7349793	0.8891089	0.9180714	1	1228	tags=22%, list=11%, signal=24%
SANA_RESPONSE_TO_IFNG_DN	SANA_RESPONSE_TO_IFNG_DN		56	-0.20275103	-0.733821	0.79387754	0.91912365	1	1725	tags=14%, list=15%, signal=17%
BREDEMEYER_RAG_SIGNALING_NOT_VIA_ATM_DN	BREDEMEYER_RAG_SIGNALING_NOT_VIA_ATM_DN		42	-0.23428133	-0.7324228	0.8697395	0.9205929	1	2185	tags=26%, list=20%, signal=32%
SANA_TNF_SIGNALING_DN	SANA_TNF_SIGNALING_DN		58	-0.24249797	-0.7308623	0.78988326	0.9223359	1	1725	tags=19%, list=15%, signal=22%
KAYO_CALORIE_RESTRICTION_MUSCLE_DN	KAYO_CALORIE_RESTRICTION_MUSCLE_DN		47	-0.21456063	-0.72946674	0.8687259	0.923772	1	1828	tags=17%, list=16%, signal=20%
KEGG_FC_GAMMA_R_MEDIATED_PHAGOCYTOSIS	KEGG_FC_GAMMA_R_MEDIATED_PHAGOCYTOSIS		63	-0.23216051	-0.72827166	0.7976879	0.9248581	1	1504	tags=17%, list=13%, signal=20%
KEGG_NATURAL_KILLER_CELL_MEDIATED_CYTOTOXICITY	KEGG_NATURAL_KILLER_CELL_MEDIATED_CYTOTOXICITY		64	-0.23957205	-0.72742456	0.8031189	0.9253907	1	2002	tags=23%, list=18%, signal=28%
REACTOME_APOPTOTIC_EXECUTION_PHASE	REACTOME_APOPTOTIC_EXECUTION_PHASE		31	-0.23167722	-0.72696435	0.83914727	0.9251985	1	2366	tags=32%, list=21%, signal=41%
MOHANKUMAR_TLX1_TARGETS_UP	MOHANKUMAR_TLX1_TARGETS_UP		243	-0.15813603	-0.7264414	0.91541356	0.9251439	1	2120	tags=18%, list=19%, signal=22%
REACTOME_NEP_NS2_INTERACTS_WITH_THE_CELLULAR_EXPORT_MACHINERY	REACTOME_NEP_NS2_INTERACTS_WITH_THE_CELLULAR_EXPORT_MACHINERY		17	-0.2663331	-0.7259954	0.74007934	0.9249502	1	4041	tags=47%, list=36%, signal=74%
RAMALHO_STEMNESS_DN	RAMALHO_STEMNESS_DN		57	-0.27816173	-0.7258589	0.7959596	0.9243141	1	2344	tags=28%, list=21%, signal=35%
REACTOME_GLUCONEOGENESIS	REACTOME_GLUCONEOGENESIS		19	-0.28838187	-0.72565746	0.8355641	0.9237776	1	1033	tags=16%, list=9%, signal=17%
LU_AGING_BRAIN_UP	LU_AGING_BRAIN_UP		88	-0.1957237	-0.72497195	0.889313	0.92391425	1	1842	tags=18%, list=16%, signal=22%
CROONQUIST_NRAS_VS_STROMAL_STIMULATION_UP	CROONQUIST_NRAS_VS_STROMAL_STIMULATION_UP		20	-0.29299495	-0.7238153	0.796875	0.9249078	1	2355	tags=35%, list=21%, signal=44%
GARCIA_TARGETS_OF_FLI1_AND_DAX1_UP	GARCIA_TARGETS_OF_FLI1_AND_DAX1_UP		22	-0.26036623	-0.72370017	0.8607843	0.9242311	1	2055	tags=32%, list=18%, signal=39%
NAKAYAMA_SOFT_TISSUE_TUMORS_PCA1_UP	NAKAYAMA_SOFT_TISSUE_TUMORS_PCA1_UP		48	-0.33810508	-0.72331065	0.79107505	0.9239623	1	2430	tags=40%, list=22%, signal=50%
NOUZOVA_TRETINOIN_AND_H4_ACETYLATION	NOUZOVA_TRETINOIN_AND_H4_ACETYLATION		78	-0.17436598	-0.72071624	0.8501946	0.9271726	1	4040	tags=42%, list=36%, signal=66%
CHEMNITZ_RESPONSE_TO_PROSTAGLANDIN_E2_UP	CHEMNITZ_RESPONSE_TO_PROSTAGLANDIN_E2_UP		77	-0.22586673	-0.72042394	0.74691355	0.9267456	1	940	tags=10%, list=8%, signal=11%
VALK_AML_CLUSTER_2	VALK_AML_CLUSTER_2		17	-0.2828459	-0.71962684	0.86585367	0.9270929	1	333	tags=12%, list=3%, signal=12%
BIOCARTA_CXCR4_PATHWAY	BIOCARTA_CXCR4_PATHWAY		17	-0.25327313	-0.7195622	0.8339695	0.92632747	1	2875	tags=41%, list=26%, signal=55%
REACTOME_INTRINSIC_PATHWAY	REACTOME_INTRINSIC_PATHWAY		15	-0.32491338	-0.7184076	0.81666666	0.9273515	1	1670	tags=27%, list=15%, signal=31%
REACTOME_ACTIVATED_TLR4_SIGNALLING	REACTOME_ACTIVATED_TLR4_SIGNALLING		15	-0.28079	-0.71760464	0.8238636	0.92765164	1	2240	tags=40%, list=20%, signal=50%
HATADA_METHYLATED_IN_LUNG_CANCER_UP	HATADA_METHYLATED_IN_LUNG_CANCER_UP		178	-0.21238473	-0.71752065	0.9124236	0.9269104	1	2258	tags=24%, list=20%, signal=30%
KEGG_ENDOCYTOSIS	KEGG_ENDOCYTOSIS		100	-0.18313113	-0.7171629	0.87523276	0.9265526	1	1418	tags=14%, list=13%, signal=16%
ROSS_AML_WITH_CBFB_MYH11_FUSION	ROSS_AML_WITH_CBFB_MYH11_FUSION		35	-0.27989995	-0.7170855	0.81041664	0.9258033	1	3164	tags=49%, list=28%, signal=67%
CHANG_CORE_SERUM_RESPONSE_DN	CHANG_CORE_SERUM_RESPONSE_DN		19	-0.24684598	-0.7153598	0.85626286	0.92762005	1	3107	tags=42%, list=28%, signal=58%
REACTOME_CLASS_B2_SECRETIN_FAMILY_RECEPTORS	REACTOME_CLASS_B2_SECRETIN_FAMILY_RECEPTORS		63	-0.25076365	-0.7153376	0.8875502	0.92679477	1	2865	tags=38%, list=26%, signal=51%
GRESHOCK_CANCER_COPY_NUMBER_DN	GRESHOCK_CANCER_COPY_NUMBER_DN		208	-0.1675193	-0.71518147	0.94401544	0.9262093	1	1854	tags=18%, list=17%, signal=21%
NAKAJIMA_MAST_CELL	NAKAJIMA_MAST_CELL		22	-0.29500312	-0.7145946	0.83196723	0.9262519	1	117	tags=9%, list=1%, signal=9%
KEGG_SPHINGOLIPID_METABOLISM	KEGG_SPHINGOLIPID_METABOLISM		22	-0.26608476	-0.71430683	0.8326613	0.9257891	1	3321	tags=45%, list=30%, signal=64%
BROWNE_HCMV_INFECTION_30MIN_UP	BROWNE_HCMV_INFECTION_30MIN_UP		34	-0.25999764	-0.71415013	0.85	0.92517227	1	2076	tags=29%, list=19%, signal=36%
ZHAN_MULTIPLE_MYELOMA_MF_UP	ZHAN_MULTIPLE_MYELOMA_MF_UP		29	-0.25279796	-0.7115591	0.87204725	0.92827004	1	1708	tags=24%, list=15%, signal=28%
BONCI_TARGETS_OF_MIR15A_AND_MIR16_1	BONCI_TARGETS_OF_MIR15A_AND_MIR16_1		53	-0.21779917	-0.710973	0.8917836	0.92823255	1	2141	tags=25%, list=19%, signal=30%
TAKAO_RESPONSE_TO_UVB_RADIATION_DN	TAKAO_RESPONSE_TO_UVB_RADIATION_DN		60	-0.19201396	-0.71073574	0.8030888	0.92771685	1	3846	tags=40%, list=34%, signal=61%
PYEON_CANCER_HEAD_AND_NECK_VS_CERVICAL_UP	PYEON_CANCER_HEAD_AND_NECK_VS_CERVICAL_UP		86	-0.2199741	-0.70978194	0.80813956	0.9282737	1	2494	tags=29%, list=22%, signal=37%
BIOCARTA_RHO_PATHWAY	BIOCARTA_RHO_PATHWAY		27	-0.2247894	-0.70839965	0.8171206	0.929483	1	1085	tags=15%, list=10%, signal=16%
REACTOME_PEPTIDE_LIGAND_BINDING_RECEPTORS	REACTOME_PEPTIDE_LIGAND_BINDING_RECEPTORS		119	-0.24707915	-0.7070354	0.88594705	0.9306366	1	2502	tags=29%, list=22%, signal=37%
REACTOME_REV_MEDIATED_NUCLEAR_EXPORT_OF_HIV1_RNA	REACTOME_REV_MEDIATED_NUCLEAR_EXPORT_OF_HIV1_RNA		18	-0.25676006	-0.7068543	0.7416174	0.93004835	1	4041	tags=44%, list=36%, signal=69%
WANG_LMO4_TARGETS_UP	WANG_LMO4_TARGETS_UP		183	-0.16226685	-0.7066444	0.9229323	0.9295162	1	2577	tags=23%, list=23%, signal=30%
BROWNE_INTERFERON_RESPONSIVE_GENES	BROWNE_INTERFERON_RESPONSIVE_GENES		44	-0.31006104	-0.7065078	0.78	0.92885613	1	1284	tags=25%, list=11%, signal=28%
GARY_CD5_TARGETS_DN	GARY_CD5_TARGETS_DN		254	-0.18130189	-0.7054489	0.7707129	0.92956424	1	2070	tags=16%, list=18%, signal=19%
MARTORIATI_MDM4_TARGETS_NEUROEPITHELIUM_UP	MARTORIATI_MDM4_TARGETS_NEUROEPITHELIUM_UP		76	-0.20650712	-0.7053515	0.9048583	0.9288653	1	2346	tags=26%, list=21%, signal=33%
LINDGREN_BLADDER_CANCER_CLUSTER_1_UP	LINDGREN_BLADDER_CANCER_CLUSTER_1_UP		65	-0.183599	-0.7039292	0.8929889	0.93016475	1	1835	tags=17%, list=16%, signal=20%
RIGGINS_TAMOXIFEN_RESISTANCE_UP	RIGGINS_TAMOXIFEN_RESISTANCE_UP		45	-0.23372273	-0.70276415	0.9291667	0.9309836	1	2888	tags=36%, list=26%, signal=48%
BASSO_B_LYMPHOCYTE_NETWORK	BASSO_B_LYMPHOCYTE_NETWORK		85	-0.18176576	-0.7021713	0.81578946	0.9310306	1	2489	tags=25%, list=22%, signal=32%
HOFFMANN_SMALL_PRE_BII_TO_IMMATURE_B_LYMPHOCYTE_UP	HOFFMANN_SMALL_PRE_BII_TO_IMMATURE_B_LYMPHOCYTE_UP		35	-0.24879496	-0.7017325	0.85162604	0.9308359	1	2014	tags=29%, list=18%, signal=35%
FONTAINE_PAPILLARY_THYROID_CARCINOMA_DN	FONTAINE_PAPILLARY_THYROID_CARCINOMA_DN		47	-0.23432457	-0.70105404	0.9123506	0.93097955	1	998	tags=13%, list=9%, signal=14%
XU_GH1_EXOGENOUS_TARGETS_DN	XU_GH1_EXOGENOUS_TARGETS_DN		56	-0.22621383	-0.7002668	0.9118199	0.9313512	1	2580	tags=30%, list=23%, signal=39%
RUTELLA_RESPONSE_TO_HGF_DN	RUTELLA_RESPONSE_TO_HGF_DN		141	-0.20624919	-0.6993756	0.8910506	0.93177027	1	2418	tags=28%, list=22%, signal=36%
SILIGAN_BOUND_BY_EWS_FLT1_FUSION	SILIGAN_BOUND_BY_EWS_FLT1_FUSION		28	-0.2638176	-0.69749486	0.90384614	0.9335572	1	1085	tags=21%, list=10%, signal=24%
WINNEPENNINCKX_MELANOMA_METASTASIS_DN	WINNEPENNINCKX_MELANOMA_METASTASIS_DN		26	-0.2643971	-0.69398695	0.8560158	0.93750924	1	1353	tags=23%, list=12%, signal=26%
PETRETTO_CARDIAC_HYPERTROPHY	PETRETTO_CARDIAC_HYPERTROPHY		23	-0.32840234	-0.69354296	0.7876984	0.9372638	1	179	tags=13%, list=2%, signal=13%
KEGG_LONG_TERM_DEPRESSION	KEGG_LONG_TERM_DEPRESSION		42	-0.22277144	-0.691848	0.9048583	0.93881536	1	2044	tags=17%, list=18%, signal=20%
VANHARANTA_UTERINE_FIBROID_DN	VANHARANTA_UTERINE_FIBROID_DN		38	-0.2593118	-0.6915982	0.86427146	0.93830454	1	1875	tags=26%, list=17%, signal=32%
VECCHI_GASTRIC_CANCER_EARLY_DN	VECCHI_GASTRIC_CANCER_EARLY_DN		188	-0.24370381	-0.6913165	0.95719844	0.93786067	1	1725	tags=23%, list=15%, signal=27%
KEGG_CITRATE_CYCLE_TCA_CYCLE	KEGG_CITRATE_CYCLE_TCA_CYCLE		24	-0.24962327	-0.6909777	0.73512477	0.937481	1	4060	tags=46%, list=36%, signal=72%
ELVIDGE_HYPOXIA_DN	ELVIDGE_HYPOXIA_DN		84	-0.17520277	-0.6906819	0.90569746	0.9370353	1	2482	tags=24%, list=22%, signal=30%
KEGG_VASCULAR_SMOOTH_MUSCLE_CONTRACTION	KEGG_VASCULAR_SMOOTH_MUSCLE_CONTRACTION		74	-0.21357651	-0.6894584	0.9092702	0.9378839	1	3193	tags=34%, list=29%, signal=47%
BASAKI_YBX1_TARGETS_UP	BASAKI_YBX1_TARGETS_UP		168	-0.20270993	-0.68832684	0.79471546	0.93855685	1	1321	tags=13%, list=12%, signal=15%
WANG_LMO4_TARGETS_DN	WANG_LMO4_TARGETS_DN		163	-0.16166805	-0.68807304	0.88268155	0.9380533	1	3426	tags=32%, list=31%, signal=45%
REACTOME_CDT1_ASSOCIATION_WITH_THE_CDC6_ORC_ORIGIN_COMPLEX	REACTOME_CDT1_ASSOCIATION_WITH_THE_CDC6_ORC_ORIGIN_COMPLEX		45	-0.21232194	-0.68717736	0.71456313	0.9384108	1	4797	tags=49%, list=43%, signal=85%
RODWELL_AGING_KIDNEY_UP	RODWELL_AGING_KIDNEY_UP		205	-0.22674952	-0.6863469	0.7875	0.93874407	1	2496	tags=30%, list=22%, signal=38%
WAKASUGI_HAVE_ZNF143_BINDING_SITES	WAKASUGI_HAVE_ZNF143_BINDING_SITES		43	-0.22581594	-0.68453884	0.78015566	0.94024634	1	2498	tags=26%, list=22%, signal=33%
REACTOME_BOTULINUM_NEUROTOXICITY	REACTOME_BOTULINUM_NEUROTOXICITY		15	-0.25866458	-0.6837047	0.8790787	0.94046247	1	3448	tags=47%, list=31%, signal=67%
SWEET_KRAS_TARGETS_DN	SWEET_KRAS_TARGETS_DN		15	-0.25154322	-0.6812992	0.8333333	0.9427021	1	603	tags=13%, list=5%, signal=14%
HEDENFALK_BREAST_CANCER_BRCA1_VS_BRCA2	HEDENFALK_BREAST_CANCER_BRCA1_VS_BRCA2		21	-0.21338104	-0.68096936	0.86282307	0.9423075	1	228	tags=5%, list=2%, signal=5%
GRABARCZYK_BCL11B_TARGETS_DN	GRABARCZYK_BCL11B_TARGETS_DN		30	-0.22824487	-0.6793477	0.9132948	0.94356966	1	2715	tags=37%, list=24%, signal=48%
REACTOME_CELL_SURFACE_INTERACTIONS_AT_THE_VASCULAR_WALL	REACTOME_CELL_SURFACE_INTERACTIONS_AT_THE_VASCULAR_WALL		66	-0.24068004	-0.6781923	0.8951613	0.9441299	1	2379	tags=29%, list=21%, signal=36%
WANG_BARRETTS_ESOPHAGUS_UP	WANG_BARRETTS_ESOPHAGUS_UP		32	-0.2361356	-0.67780125	0.92231077	0.94368595	1	1557	tags=19%, list=14%, signal=22%
KLEIN_TARGETS_OF_BCR_ABL1_FUSION	KLEIN_TARGETS_OF_BCR_ABL1_FUSION		21	-0.28611568	-0.67749745	0.83435583	0.9432258	1	2363	tags=29%, list=21%, signal=36%
TSENG_IRS1_TARGETS_UP	TSENG_IRS1_TARGETS_UP		86	-0.21208604	-0.67680466	0.9425051	0.9431649	1	2591	tags=30%, list=23%, signal=39%
ODONNELL_METASTASIS_UP	ODONNELL_METASTASIS_UP		42	-0.23449971	-0.67538375	0.9271255	0.94406044	1	1279	tags=14%, list=11%, signal=16%
REACTOME_REGULATION_OF_GLUCOKINASE_BY_GLUCOKINASE_REGULATORY_PROTEIN	REACTOME_REGULATION_OF_GLUCOKINASE_BY_GLUCOKINASE_REGULATORY_PROTEIN		18	-0.2398458	-0.6741873	0.8544304	0.94466025	1	4041	tags=44%, list=36%, signal=69%
LEE_METASTASIS_AND_ALTERNATIVE_SPLICING_DN	LEE_METASTASIS_AND_ALTERNATIVE_SPLICING_DN		29	-0.21571098	-0.6722905	0.9327103	0.9462042	1	252	tags=7%, list=2%, signal=7%
REACTOME_BIOLOGICAL_OXIDATIONS	REACTOME_BIOLOGICAL_OXIDATIONS		65	-0.224516	-0.6711668	0.96067417	0.9468402	1	2640	tags=29%, list=24%, signal=38%
KRASNOSELSKAYA_ILF3_TARGETS_UP	KRASNOSELSKAYA_ILF3_TARGETS_UP		18	-0.28617933	-0.6702181	0.8891129	0.94723016	1	3839	tags=56%, list=34%, signal=84%
VANHARANTA_UTERINE_FIBROID_WITH_7Q_DELETION_DN	VANHARANTA_UTERINE_FIBROID_WITH_7Q_DELETION_DN		17	-0.23998101	-0.6702095	0.84479374	0.9463976	1	1352	tags=18%, list=12%, signal=20%
KINSEY_TARGETS_OF_EWSR1_FLII_FUSION_DN	KINSEY_TARGETS_OF_EWSR1_FLII_FUSION_DN		171	-0.20472664	-0.66954386	0.92164946	0.9463686	1	2427	tags=26%, list=22%, signal=32%
KONDO_PROSTATE_CANCER_WITH_H3K27ME3	KONDO_PROSTATE_CANCER_WITH_H3K27ME3		81	-0.24862252	-0.66866446	0.90077823	0.9466653	1	1534	tags=21%, list=14%, signal=24%
ZHAN_V1_LATE_DIFFERENTIATION_GENES_UP	ZHAN_V1_LATE_DIFFERENTIATION_GENES_UP		25	-0.24762762	-0.66840184	0.87524366	0.9461354	1	2696	tags=36%, list=24%, signal=47%
MARTINEZ_RESPONSE_TO_TRABECTEDIN_DN	MARTINEZ_RESPONSE_TO_TRABECTEDIN_DN		141	-0.16462971	-0.66838807	0.86042064	0.9453132	1	1690	tags=14%, list=15%, signal=16%
NAKAJIMA_EOSINOPHIL	NAKAJIMA_EOSINOPHIL		15	-0.27825975	-0.6681726	0.9191322	0.9447246	1	2425	tags=40%, list=22%, signal=51%
SCHLOSSER_MYC_TARGETS_AND_SERUM_RESPONSE_DN	SCHLOSSER_MYC_TARGETS_AND_SERUM_RESPONSE_DN		31	-0.21500951	-0.66767454	0.772	0.9445239	1	2801	tags=26%, list=25%, signal=34%
VERNELL_RETINOBLASTOMA_PATHWAY_UP	VERNELL_RETINOBLASTOMA_PATHWAY_UP		29	-0.25337258	-0.667028	0.8352941	0.9444566	1	1582	tags=21%, list=14%, signal=24%
OUELLET_CULTURED_OVARIAN_CANCER_INVASIVE_VS_LMP_DN	OUELLET_CULTURED_OVARIAN_CANCER_INVASIVE_VS_LMP_DN		15	-0.27415058	-0.66572124	0.888	0.94513273	1	1433	tags=20%, list=13%, signal=23%
HOSHIDA_LIVER_CANCER_SUBCLASS_S1	HOSHIDA_LIVER_CANCER_SUBCLASS_S1		184	-0.2156331	-0.66472936	0.8232848	0.94546217	1	2665	tags=29%, list=24%, signal=37%
ZHOU_INFLAMMATORY_RESPONSE_FIMA_DN	ZHOU_INFLAMMATORY_RESPONSE_FIMA_DN		118	-0.18715686	-0.6615853	0.97265625	0.948316	1	1691	tags=16%, list=15%, signal=19%
WATANABE_RECTAL_CANCER_RADIOTHERAPY_RESPONSIVE_UP	WATANABE_RECTAL_CANCER_RADIOTHERAPY_RESPONSIVE_UP		66	-0.16704841	-0.6614501	0.8863198	0.94762546	1	2575	tags=21%, list=23%, signal=27%
REACTOME_GPCR_LIGAND_BINDING	REACTOME_GPCR_LIGAND_BINDING		257	-0.2223066	-0.66114426	0.94214875	0.9471381	1	2502	tags=28%, list=22%, signal=35%
LIU_COMMON_CANCER_GENES	LIU_COMMON_CANCER_GENES		21	-0.20853515	-0.66093284	0.9258517	0.9465637	1	1547	tags=14%, list=14%, signal=17%
REACTOME_APOPTOSIS	REACTOME_APOPTOSIS		88	-0.16674769	-0.659258	0.8719397	0.94770116	1	3010	tags=28%, list=27%, signal=39%
NAKAYAMA_SOFT_TISSUE_TUMORS_PCA2_UP	NAKAYAMA_SOFT_TISSUE_TUMORS_PCA2_UP		59	-0.2396104	-0.65461266	0.9122449	0.9520916	1	1719	tags=20%, list=15%, signal=24%
REACTOME_CENTROSOME_MATURATION	REACTOME_CENTROSOME_MATURATION		35	-0.19369118	-0.6527029	0.8399247	0.9533896	1	2658	tags=26%, list=24%, signal=34%
LI_LUNG_CANCER	LI_LUNG_CANCER		29	-0.20055966	-0.6519053	0.9070248	0.95345646	1	2897	tags=28%, list=26%, signal=37%
HENDRICKS_SMARCA4_TARGETS_UP	HENDRICKS_SMARCA4_TARGETS_UP		28	-0.2153993	-0.65143216	0.94824016	0.9531915	1	2489	tags=32%, list=22%, signal=41%
THEILGAARD_NEUTROPHIL_AT_SKIN_WOUND_DN	THEILGAARD_NEUTROPHIL_AT_SKIN_WOUND_DN		150	-0.16999626	-0.6514278	0.91412216	0.9523677	1	2575	tags=23%, list=23%, signal=30%
PAL_PRMT5_TARGETS_UP	PAL_PRMT5_TARGETS_UP		157	-0.18265164	-0.6504193	0.82718444	0.95265776	1	3540	tags=34%, list=32%, signal=50%
KLEIN_PRIMARY_EFFUSION_LYMPHOMA_DN	KLEIN_PRIMARY_EFFUSION_LYMPHOMA_DN		37	-0.24951978	-0.64784545	0.8853755	0.95456976	1	693	tags=14%, list=6%, signal=14%
REACTOME_HORMONE_BIOSYNTHESIS	REACTOME_HORMONE_BIOSYNTHESIS		36	-0.24266045	-0.647602	0.93509126	0.9540447	1	2341	tags=31%, list=21%, signal=39%
REACTOME_TRANSPORT_OF_RIBONUCLEOPROTEINS_INTO_THE_HOST_NUCLEUS	REACTOME_TRANSPORT_OF_RIBONUCLEOPROTEINS_INTO_THE_HOST_NUCLEUS		18	-0.23085125	-0.6463192	0.827853	0.95456576	1	4041	tags=44%, list=36%, signal=69%
WU_SILENCED_BY_METHYLATION_IN_BLADDER_CANCER	WU_SILENCED_BY_METHYLATION_IN_BLADDER_CANCER		28	-0.2551745	-0.6459704	0.9390963	0.9541135	1	2740	tags=43%, list=24%, signal=57%
BORCZUK_MALIGNANT_MESOTHELIOMA_DN	BORCZUK_MALIGNANT_MESOTHELIOMA_DN		63	-0.21057877	-0.6454979	0.9263158	0.9537596	1	699	tags=10%, list=6%, signal=10%
OSMAN_BLADDER_CANCER_UP	OSMAN_BLADDER_CANCER_UP		203	-0.15988603	-0.64496243	0.89493436	0.953489	1	3233	tags=31%, list=29%, signal=42%
REACTOME_CLATHRIN_DERIVED_VESICLE_BUDDING	REACTOME_CLATHRIN_DERIVED_VESICLE_BUDDING		37	-0.17339686	-0.64420086	0.85057473	0.9534667	1	2948	tags=24%, list=26%, signal=33%
MATTIOLI_MULTIPLE_MYELOMA_WITH_14Q32_TRANSLOCATIONS	MATTIOLI_MULTIPLE_MYELOMA_WITH_14Q32_TRANSLOCATIONS		21	-0.24889046	-0.64394194	0.9367589	0.9529216	1	2482	tags=29%, list=22%, signal=37%
WEI_MYCN_TARGETS_WITH_E_BOX	WEI_MYCN_TARGETS_WITH_E_BOX		426	-0.14703389	-0.6431999	0.8754717	0.9529188	1	2087	tags=16%, list=19%, signal=19%
ZHANG_ANTIVIRAL_RESPONSE_TO_RIBAVIRIN_UP	ZHANG_ANTIVIRAL_RESPONSE_TO_RIBAVIRIN_UP		16	-0.27974007	-0.64276564	0.89506173	0.95255363	1	1284	tags=25%, list=11%, signal=28%
MARCHINI_TRABECTEDIN_RESISTANCE_UP	MARCHINI_TRABECTEDIN_RESISTANCE_UP		16	-0.2297162	-0.6421982	0.92734224	0.9522945	1	1973	tags=19%, list=18%, signal=23%
BIOCARTA_MYOSIN_PATHWAY	BIOCARTA_MYOSIN_PATHWAY		16	-0.2341826	-0.64118063	0.9229323	0.95256644	1	62	tags=6%, list=1%, signal=6%
REACTOME_AUTODEGRADATION_OF_CDH1_BY_CDH1_APC	REACTOME_AUTODEGRADATION_OF_CDH1_BY_CDH1_APC		46	-0.18771999	-0.6392912	0.782	0.9535977	1	4312	tags=41%, list=39%, signal=67%
KEGG_BASAL_TRANSCRIPTION_FACTORS	KEGG_BASAL_TRANSCRIPTION_FACTORS		22	-0.20290028	-0.63861364	0.8541267	0.953449	1	2222	tags=18%, list=20%, signal=23%
WILENSKY_RESPONSE_TO_DARAPLADIB	WILENSKY_RESPONSE_TO_DARAPLADIB		18	-0.29949713	-0.6381941	0.8767123	0.9530435	1	490	tags=17%, list=4%, signal=17%
VANTVEER_BREAST_CANCER_METASTASIS_DN	VANTVEER_BREAST_CANCER_METASTASIS_DN		60	-0.20277072	-0.63811207	0.8640777	0.9523039	1	2962	tags=32%, list=26%, signal=43%
REACTOME_CLASS_A1_RHODOPSIN_LIKE_RECEPTORS	REACTOME_CLASS_A1_RHODOPSIN_LIKE_RECEPTORS		186	-0.21626486	-0.6316123	0.95740366	0.9578927	1	2547	tags=27%, list=23%, signal=35%
HSIAO_LIVER_SPECIFIC_GENES	HSIAO_LIVER_SPECIFIC_GENES		179	-0.2195414	-0.63111794	0.96586347	0.9575156	1	1974	tags=25%, list=18%, signal=29%
KEGG_PRIMARY_IMMUNODEFICIENCY	KEGG_PRIMARY_IMMUNODEFICIENCY		25	-0.25480086	-0.62918377	0.89432484	0.9585031	1	3048	tags=44%, list=27%, signal=60%
GENTILE_UV_RESPONSE_CLUSTER_D4	GENTILE_UV_RESPONSE_CLUSTER_D4		26	-0.19374715	-0.6279658	0.9166667	0.95879054	1	2889	tags=27%, list=26%, signal=36%
HSIAO_HOUSEKEEPING_GENES	HSIAO_HOUSEKEEPING_GENES		275	-0.13637029	-0.62664264	0.81390595	0.95923156	1	2520	tags=17%, list=23%, signal=21%
FUJII_YBX1_TARGETS_DN	FUJII_YBX1_TARGETS_DN		94	-0.20651461	-0.6251889	0.8	0.9597078	1	1064	tags=11%, list=10%, signal=12%
PETRETTO_HEART_MASS_QTL_CIS_UP	PETRETTO_HEART_MASS_QTL_CIS_UP		15	-0.23908593	-0.6251211	0.9400387	0.95895666	1	3180	tags=33%, list=28%, signal=46%
SCHUHMACHER_MYC_TARGETS_UP	SCHUHMACHER_MYC_TARGETS_UP		49	-0.18762653	-0.62423015	0.830303	0.95894104	1	2062	tags=20%, list=18%, signal=25%
LIAN_LIPA_TARGETS_3M	LIAN_LIPA_TARGETS_3M		59	-0.2640925	-0.6240186	0.8954635	0.95832086	1	1544	tags=24%, list=14%, signal=27%
ST_MYOCYTE_AD_PATHWAY	ST_MYOCYTE_AD_PATHWAY		15	-0.25281766	-0.6220105	0.94758064	0.95922434	1	1445	tags=20%, list=13%, signal=23%
BIOCARTA_BCR_PATHWAY	BIOCARTA_BCR_PATHWAY		20	-0.23104675	-0.62045574	0.91423005	0.95972395	1	3603	tags=35%, list=32%, signal=52%
KEGG_PEROXISOME	KEGG_PEROXISOME		57	-0.20183405	-0.6194121	0.8833992	0.95984006	1	1945	tags=19%, list=17%, signal=23%
REACTOME_HIV_LIFE_CYCLE	REACTOME_HIV_LIFE_CYCLE		75	-0.1684026	-0.6181101	0.7915058	0.9601521	1	4041	tags=32%, list=36%, signal=50%
CERVERA_SDHB_TARGETS_1_DN	CERVERA_SDHB_TARGETS_1_DN		20	-0.26102105	-0.60810345	0.9522863	0.96772057	1	934	tags=20%, list=8%, signal=22%
ZHAN_VARIABLE_EARLY_DIFFERENTIATION_GENES_DN	ZHAN_VARIABLE_EARLY_DIFFERENTIATION_GENES_DN		20	-0.18542328	-0.6019114	0.9310345	0.9716879	1	1988	tags=20%, list=18%, signal=24%
HOSHIDA_LIVER_CANCER_SURVIVAL_UP	HOSHIDA_LIVER_CANCER_SURVIVAL_UP		50	-0.19710863	-0.6002637	0.98804784	0.97212875	1	2120	tags=24%, list=19%, signal=29%
IVANOVA_HEMATOPOIESIS_INTERMEDIATE_PROGENITOR	IVANOVA_HEMATOPOIESIS_INTERMEDIATE_PROGENITOR		25	-0.18700331	-0.5997157	0.96844184	0.9717123	1	2779	tags=28%, list=25%, signal=37%
TIEN_INTESTINE_PROBIOTICS_24HR_UP	TIEN_INTESTINE_PROBIOTICS_24HR_UP		343	-0.14520548	-0.59836596	0.90978885	0.97189814	1	2838	tags=21%, list=25%, signal=28%
REACTOME_TRANSCRIPTION_COUPLED_NER	REACTOME_TRANSCRIPTION_COUPLED_NER		40	-0.19099665	-0.59382856	0.8388998	0.97448516	1	3938	tags=35%, list=35%, signal=54%
REACTOME_LOSS_OF_NLP_FROM_MITOTIC_CENTROSOMES	REACTOME_LOSS_OF_NLP_FROM_MITOTIC_CENTROSOMES		31	-0.18138152	-0.59276676	0.9115385	0.97441685	1	2658	tags=26%, list=24%, signal=34%
HOSHIDA_LIVER_CANCER_SUBCLASS_S3	HOSHIDA_LIVER_CANCER_SUBCLASS_S3		200	-0.17663774	-0.59199804	0.99593496	0.97417	1	2572	tags=26%, list=23%, signal=34%
GOLUB_ALL_VS_AML_UP	GOLUB_ALL_VS_AML_UP		18	-0.19304597	-0.58867526	0.9292543	0.97568387	1	2739	tags=33%, list=24%, signal=44%
REACTOME_TAT_MEDIATED_HIV1_ELONGATION_ARREST_AND_RECOVERY	REACTOME_TAT_MEDIATED_HIV1_ELONGATION_ARREST_AND_RECOVERY		27	-0.17146826	-0.58830124	0.9148936	0.9751801	1	8284	tags=96%, list=74%, signal=369%
KEGG_THYROID_CANCER	KEGG_THYROID_CANCER		16	-0.20343544	-0.58785933	0.953252	0.9746653	1	354	tags=6%, list=3%, signal=6%
MARKEY_RB1_ACUTE_LOF_DN	MARKEY_RB1_ACUTE_LOF_DN		172	-0.18042542	-0.5846402	0.876	0.9760681	1	1615	tags=13%, list=14%, signal=15%
REACTOME_DUAL_INCISION_REACTION_IN_TC_NER	REACTOME_DUAL_INCISION_REACTION_IN_TC_NER		26	-0.17912441	-0.5825787	0.87814313	0.9765904	1	2954	tags=23%, list=26%, signal=31%
REACTOME_GOLGI_ASSOCIATED_VESICLE_BIOGENESIS	REACTOME_GOLGI_ASSOCIATED_VESICLE_BIOGENESIS		32	-0.15851372	-0.5822726	0.934236	0.9759548	1	2948	tags=25%, list=26%, signal=34%
HESS_TARGETS_OF_HOXA9_AND_MEIS1_DN	HESS_TARGETS_OF_HOXA9_AND_MEIS1_DN		62	-0.23921067	-0.5818493	0.88508064	0.9754248	1	2095	tags=27%, list=19%, signal=34%
TIEN_INTESTINE_PROBIOTICS_6HR_UP	TIEN_INTESTINE_PROBIOTICS_6HR_UP		28	-0.17224158	-0.58132464	0.8988327	0.97494656	1	972	tags=7%, list=9%, signal=8%
REACTOME_CHOLESTEROL_BIOSYNTHESIS	REACTOME_CHOLESTEROL_BIOSYNTHESIS		17	-0.24641447	-0.5791035	0.8652344	0.97549015	1	4280	tags=53%, list=38%, signal=86%
REACTOME_EXTENSION_OF_TELOMERES	REACTOME_EXTENSION_OF_TELOMERES		20	-0.23865543	-0.57047	0.82258064	0.9799772	1	4344	tags=55%, list=39%, signal=90%
REACTOME_REGULATION_OF_APC_ACTIVATORS_BETWEEN_G1_S_AND_EARLY_ANAPHASE	REACTOME_REGULATION_OF_APC_ACTIVATORS_BETWEEN_G1_S_AND_EARLY_ANAPHASE		55	-0.16029906	-0.56791866	0.84462154	0.9805292	1	4312	tags=40%, list=39%, signal=65%
REACTOME_STEROID_METABOLISM	REACTOME_STEROID_METABOLISM		50	-0.18558209	-0.5651445	0.9844358	0.9812913	1	1285	tags=12%, list=11%, signal=13%
REACTOME_CDC20_PHOSPHO_APC_MEDIATED_DEGRADATION_OF_CYCLIN_A	REACTOME_CDC20_PHOSPHO_APC_MEDIATED_DEGRADATION_OF_CYCLIN_A		51	-0.16330051	-0.5613267	0.841785	0.982587	1	4797	tags=49%, list=43%, signal=85%
KEGG_CARDIAC_MUSCLE_CONTRACTION	KEGG_CARDIAC_MUSCLE_CONTRACTION		58	-0.18856883	-0.5528203	0.9732314	0.98608184	1	3404	tags=38%, list=30%, signal=54%
FARMER_BREAST_CANCER_CLUSTER_1	FARMER_BREAST_CANCER_CLUSTER_1		26	-0.26836368	-0.5473325	0.952	0.9879277	1	3232	tags=50%, list=29%, signal=70%
BOYAULT_LIVER_CANCER_SUBCLASS_G3_UP	BOYAULT_LIVER_CANCER_SUBCLASS_G3_UP		118	-0.15893865	-0.54685175	0.90234375	0.9873188	1	1591	tags=14%, list=14%, signal=16%
CHANG_CORE_SERUM_RESPONSE_UP	CHANG_CORE_SERUM_RESPONSE_UP		48	-0.1570601	-0.54163826	0.95740366	0.98886746	1	223	tags=4%, list=2%, signal=4%
HENDRICKS_SMARCA4_TARGETS_DN	HENDRICKS_SMARCA4_TARGETS_DN		30	-0.1963411	-0.5318971	0.99423075	0.99223983	1	217	tags=7%, list=2%, signal=7%
REACTOME_SNRNP_ASSEMBLY	REACTOME_SNRNP_ASSEMBLY		29	-0.17772406	-0.53038204	0.8808594	0.9920057	1	9214	tags=100%, list=82%, signal=563%
REACTOME_HIV1_TRANSCRIPTION_ELONGATION	REACTOME_HIV1_TRANSCRIPTION_ELONGATION		37	-0.1525849	-0.52928644	0.9189723	0.99163884	1	9496	tags=100%, list=85%, signal=656%
DAUER_STAT3_TARGETS_DN	DAUER_STAT3_TARGETS_DN		23	-0.24286284	-0.5274159	0.95669293	0.99155575	1	1443	tags=22%, list=13%, signal=25%
RIZ_ERYTHROID_DIFFERENTIATION	RIZ_ERYTHROID_DIFFERENTIATION		60	-0.15761308	-0.51696676	0.9324324	0.99466914	1	1233	tags=8%, list=11%, signal=9%
REACTOME_LATE_PHASE_OF_HIV_LIFE_CYCLE	REACTOME_LATE_PHASE_OF_HIV_LIFE_CYCLE		66	-0.14005013	-0.51126474	0.9034749	0.99574065	1	4041	tags=30%, list=36%, signal=47%
MOOTHA_FFA_OXYDATION	MOOTHA_FFA_OXYDATION		16	-0.20692357	-0.5111836	0.92175573	0.9949484	1	3333	tags=31%, list=30%, signal=44%
REACTOME_MRNA_PROCESSING	REACTOME_MRNA_PROCESSING		28	-0.15246195	-0.5036634	0.96168584	0.99650085	1	9496	tags=100%, list=85%, signal=656%
REACTOME_GLUCOSE_METABOLISM	REACTOME_GLUCOSE_METABOLISM		39	-0.17641903	-0.5036022	0.97440946	0.9957001	1	1033	tags=10%, list=9%, signal=11%
REACTOME_RNA_POLYMERASE_I_CHAIN_ELONGATION	REACTOME_RNA_POLYMERASE_I_CHAIN_ELONGATION		18	-0.16771019	-0.49923262	0.96498054	0.9961994	1	9324	tags=100%, list=83%, signal=597%
REACTOME_TRANSPORT_OF_THE_SLBP_INDEPENDENT_MATURE_MRNA	REACTOME_TRANSPORT_OF_THE_SLBP_INDEPENDENT_MATURE_MRNA		19	-0.17756508	-0.49187037	0.95126706	0.997325	1	9214	tags=100%, list=82%, signal=563%
REACTOME_G2_M_TRANSITION	REACTOME_G2_M_TRANSITION		47	-0.14675315	-0.4916403	0.9801193	0.99655586	1	2897	tags=23%, list=26%, signal=31%
REACTOME_NUCLEAR_IMPORT_OF_REV_PROTEIN	REACTOME_NUCLEAR_IMPORT_OF_REV_PROTEIN		18	-0.17754918	-0.49066398	0.95652175	0.99598545	1	9214	tags=100%, list=82%, signal=564%
PUJANA_CHEK2_PCC_NETWORK	PUJANA_CHEK2_PCC_NETWORK		481	-0.12319518	-0.4851788	0.9477756	0.9964815	1	2372	tags=17%, list=21%, signal=21%
LEE_LIVER_CANCER_E2F1_DN	LEE_LIVER_CANCER_E2F1_DN		41	-0.17862147	-0.48031136	1	0.9968008	1	2701	tags=32%, list=24%, signal=42%
REACTOME_TRANSCRIPTION_OF_THE_HIV_GENOME	REACTOME_TRANSCRIPTION_OF_THE_HIV_GENOME		48	-0.12977523	-0.47488266	0.943074	0.99717885	1	2222	tags=13%, list=20%, signal=16%
KEGG_DORSO_VENTRAL_AXIS_FORMATION	KEGG_DORSO_VENTRAL_AXIS_FORMATION		15	-0.18573672	-0.47415996	0.9882353	0.9965595	1	3898	tags=40%, list=35%, signal=61%
GUTIERREZ_MULTIPLE_MYELOMA_DN	GUTIERREZ_MULTIPLE_MYELOMA_DN		20	-0.14385399	-0.45986488	0.9864865	0.9985577	1	9591	tags=100%, list=86%, signal=696%
KEGG_MISMATCH_REPAIR	KEGG_MISMATCH_REPAIR		19	-0.18890071	-0.45767352	0.93762577	0.99810725	1	3627	tags=37%, list=32%, signal=54%
REACTOME_PYRUVATE_METABOLISM_AND_TCA_CYCLE	REACTOME_PYRUVATE_METABOLISM_AND_TCA_CYCLE		29	-0.14059559	-0.43728504	0.9882353	1	1	4060	tags=41%, list=36%, signal=65%
REACTOME_LAGGING_STRAND_SYNTHESIS	REACTOME_LAGGING_STRAND_SYNTHESIS		15	-0.19493875	-0.4367326	0.9530612	0.99962527	1	9019	tags=100%, list=81%, signal=513%
BIOCARTA_GPCR_PATHWAY	BIOCARTA_GPCR_PATHWAY		18	-0.13773984	-0.43258008	0.99628943	0.9993523	1	1578	tags=11%, list=14%, signal=13%
REACTOME_GLOBAL_GENOMIC_NER	REACTOME_GLOBAL_GENOMIC_NER		31	-0.14248668	-0.4190008	0.9879518	1	1	3627	tags=29%, list=32%, signal=43%
REACTOME_ORC1_REMOVAL_FROM_CHROMATIN	REACTOME_ORC1_REMOVAL_FROM_CHROMATIN		54	-0.12015434	-0.38720524	0.97410357	1	1	9860	tags=100%, list=88%, signal=833%
REACTOME_METABOLISM_OF_RNA	REACTOME_METABOLISM_OF_RNA		56	-0.11624352	-0.38704044	1	1	1	2649	tags=18%, list=24%, signal=23%
REACTOME_M_G1_TRANSITION	REACTOME_M_G1_TRANSITION		52	-0.12229747	-0.38518354	0.9698795	1	1	3646	tags=29%, list=33%, signal=43%
REACTOME_FORMATION_AND_MATURATION_OF_MRNA_TRANSCRIPT	REACTOME_FORMATION_AND_MATURATION_OF_MRNA_TRANSCRIPT		99	-0.094907716	-0.3499095	0.9842829	1	1	3294	tags=21%, list=29%, signal=30%
REACTOME_NUCLEOTIDE_EXCISION_REPAIR	REACTOME_NUCLEOTIDE_EXCISION_REPAIR		45	-0.10340338	-0.34212014	0.9980843	1	1	3938	tags=31%, list=35%, signal=48%
REACTOME_ELONGATION_AND_PROCESSING_OF_CAPPED_TRANSCRIPTS	REACTOME_ELONGATION_AND_PROCESSING_OF_CAPPED_TRANSCRIPTS		88	-0.08643579	-0.3114931	0.9920477	0.9997193	1	3225	tags=20%, list=29%, signal=29%
