# Supplementary material for: A genomic analysis of mouse models of breast cancer reveals molecular features of mouse models and relationships to human breast cancer
Source: Breast Cancer Res. 2014 Jun 5;16(3):R59. doi: 10.1186/bcr3672 (PMC4078930; doi:10.1186/bcr3672)
Supplement: Additional file 7 — GSEA for clusters 1-4, each of the runs (C2, C3, and so on) is in a separate folder. [file bcr3672-S7.zip › AdditionalFile7/Cluster1_GSEA/C3/GSEA_Enriched_in_Cluster1_vs_other_Clusters.txt]

NAME	GS<br> follow link to MSigDB	GS DETAILS	SIZE	ES	NES	NOM p-val	FDR q-val	FWER p-val	RANK AT MAX	LEADING EDGE
V$STAT1_01	V$STAT1_01	Details ...	37	0.48952237	1.7506201	0.003976143	0.517432	0.309	2175	tags=38%, list=19%, signal=47%
CCAWNWWNNNGGC_UNKNOWN	CCAWNWWNNNGGC_UNKNOWN	Details ...	32	0.4800143	1.7428674	0.004219409	0.28782395	0.328	1024	tags=22%, list=9%, signal=24%
GAGCCAG,MIR-149	GAGCCAG,MIR-149	Details ...	73	0.37896124	1.4516141	0.06666667	1	0.795	2397	tags=36%, list=21%, signal=45%
V$NFY_Q6	V$NFY_Q6	Details ...	119	0.36414692	1.3882711	0.052083332	1	0.85	2995	tags=38%, list=27%, signal=51%
TTGCWCAAY_V$CEBPB_02	TTGCWCAAY_V$CEBPB_02	Details ...	36	0.4421527	1.3529415	0.09185804	1	0.877	1798	tags=33%, list=16%, signal=40%
V$HEN1_02	V$HEN1_02	Details ...	86	0.32950643	1.2608186	0.15853658	1	0.932	2089	tags=27%, list=19%, signal=33%
V$PPAR_DR1_Q2	V$PPAR_DR1_Q2	Details ...	127	0.33110535	1.255104	0.13539653	1	0.933	2292	tags=28%, list=20%, signal=35%
CTCAGGG,MIR-125B,MIR-125A	CTCAGGG,MIR-125B,MIR-125A	Details ...	177	0.29576635	1.2472812	0.17177914	1	0.937	1858	tags=25%, list=17%, signal=29%
MYAATNNNNNNNGGC_UNKNOWN	MYAATNNNNNNNGGC_UNKNOWN	Details ...	56	0.34513977	1.2398344	0.16260162	1	0.941	3119	tags=38%, list=28%, signal=52%
ACTWSNACTNY_UNKNOWN	ACTWSNACTNY_UNKNOWN	Details ...	40	0.32650188	1.2378666	0.16352202	1	0.942	2365	tags=33%, list=21%, signal=41%
V$EGR3_01	V$EGR3_01	Details ...	34	0.34527037	1.2343435	0.2173913	1	0.945	1030	tags=15%, list=9%, signal=16%
GTACAGG,MIR-486	GTACAGG,MIR-486	Details ...	33	0.36873922	1.2308385	0.20210527	1	0.945	1408	tags=24%, list=13%, signal=28%
AGGAAGC,MIR-516-3P	AGGAAGC,MIR-516-3P	Details ...	51	0.35753188	1.224886	0.18562874	1	0.949	992	tags=16%, list=9%, signal=17%
V$CEBP_C	V$CEBP_C	Details ...	93	0.33725607	1.2093792	0.18074656	1	0.956	2385	tags=30%, list=21%, signal=38%
V$AREB6_03	V$AREB6_03	Details ...	111	0.32662576	1.2071506	0.18640776	1	0.958	2410	tags=31%, list=22%, signal=39%
V$COUP_01	V$COUP_01	Details ...	135	0.33118328	1.2066667	0.188	1	0.958	2115	tags=27%, list=19%, signal=32%
V$PAX2_01	V$PAX2_01	Details ...	20	0.38843697	1.198034	0.22789784	1	0.959	1171	tags=20%, list=10%, signal=22%
V$NKX22_01	V$NKX22_01	Details ...	79	0.35703588	1.1958712	0.2145749	1	0.959	1568	tags=28%, list=14%, signal=32%
CAGNYGKNAAA_UNKNOWN	CAGNYGKNAAA_UNKNOWN	Details ...	37	0.37131724	1.1841854	0.21956088	1	0.964	2089	tags=30%, list=19%, signal=36%
V$SP1_Q6_01	V$SP1_Q6_01	Details ...	126	0.2823964	1.1746678	0.24	1	0.967	2351	tags=27%, list=21%, signal=34%
TGACCTTG_V$SF1_Q6	TGACCTTG_V$SF1_Q6	Details ...	122	0.28194386	1.1615739	0.21289062	1	0.969	2716	tags=28%, list=24%, signal=36%
V$AREB6_01	V$AREB6_01	Details ...	127	0.31801203	1.1372821	0.22494887	1	0.972	978	tags=17%, list=9%, signal=18%
V$PAX8_01	V$PAX8_01	Details ...	15	0.41335005	1.1366986	0.2917505	1	0.972	2728	tags=27%, list=24%, signal=35%
V$ATF6_01	V$ATF6_01	Details ...	63	0.3068574	1.1366619	0.25614753	1	0.972	1709	tags=24%, list=15%, signal=28%
V$NKX25_01	V$NKX25_01	Details ...	71	0.33665365	1.1271907	0.2781186	1	0.976	2245	tags=32%, list=20%, signal=40%
V$CEBPB_02	V$CEBPB_02	Details ...	137	0.30029532	1.1214589	0.25153375	1	0.976	2440	tags=33%, list=22%, signal=41%
GCTGAGT,MIR-512-5P	GCTGAGT,MIR-512-5P	Details ...	29	0.33146104	1.1184396	0.3064182	1	0.976	1387	tags=24%, list=12%, signal=27%
V$GATA2_01	V$GATA2_01	Details ...	59	0.30707484	1.1174501	0.28456914	1	0.976	1114	tags=19%, list=10%, signal=21%
V$LBP1_Q6	V$LBP1_Q6	Details ...	103	0.3384973	1.114325	0.30078125	1	0.976	1369	tags=22%, list=12%, signal=25%
V$NFY_01	V$NFY_01	Details ...	126	0.29204515	1.1141076	0.2793177	1	0.976	2858	tags=34%, list=26%, signal=45%
ATCTTGC,MIR-31	ATCTTGC,MIR-31	Details ...	33	0.3392625	1.1117318	0.33056134	1	0.977	2081	tags=30%, list=19%, signal=37%
V$NFY_C	V$NFY_C	Details ...	112	0.2815018	1.1113647	0.29263157	1	0.977	2733	tags=32%, list=24%, signal=42%
V$CEBP_Q3	V$CEBP_Q3	Details ...	123	0.2993781	1.106665	0.29072165	1	0.977	2463	tags=31%, list=22%, signal=39%
V$CP2_01	V$CP2_01	Details ...	132	0.30389285	1.1061091	0.2895238	1	0.977	725	tags=15%, list=6%, signal=16%
TCCAGAT,MIR-516-5P	TCCAGAT,MIR-516-5P	Details ...	50	0.30821595	1.1017926	0.28601694	1	0.977	2717	tags=36%, list=24%, signal=47%
V$HEB_Q6	V$HEB_Q6	Details ...	123	0.30696264	1.100994	0.29051384	1	0.978	2440	tags=29%, list=22%, signal=37%
TGTYNNNNNRGCARM_UNKNOWN	TGTYNNNNNRGCARM_UNKNOWN	Details ...	27	0.36179468	1.1006194	0.324	1	0.978	2574	tags=41%, list=23%, signal=53%
V$HNF4_01	V$HNF4_01	Details ...	136	0.31573164	1.0997926	0.30417496	1	0.978	2609	tags=33%, list=23%, signal=43%
GCTNWTTGK_UNKNOWN	GCTNWTTGK_UNKNOWN	Details ...	135	0.29183453	1.0789881	0.33604887	1	0.981	2224	tags=28%, list=20%, signal=35%
GGCAGCT,MIR-22	GGCAGCT,MIR-22	Details ...	107	0.27618375	1.0758294	0.34545454	1	0.981	1012	tags=15%, list=9%, signal=16%
GTCTTCC,MIR-7	GTCTTCC,MIR-7	Details ...	79	0.28364846	1.0749863	0.36307055	1	0.981	2312	tags=32%, list=21%, signal=40%
GGCNKCCATNK_UNKNOWN	GGCNKCCATNK_UNKNOWN	Details ...	57	0.2634698	1.0587364	0.3713693	1	0.982	2001	tags=21%, list=18%, signal=26%
V$AP1_Q2	V$AP1_Q2	Details ...	142	0.29224387	1.0578827	0.3707415	1	0.982	2313	tags=29%, list=21%, signal=36%
AAACCAC,MIR-140	AAACCAC,MIR-140	Details ...	54	0.2990714	1.0565736	0.3723404	1	0.982	2292	tags=30%, list=20%, signal=37%
V$VDR_Q3	V$VDR_Q3	Details ...	112	0.2852516	1.0456597	0.3899614	1	0.983	1569	tags=18%, list=14%, signal=21%
V$P53_DECAMER_Q2	V$P53_DECAMER_Q2	Details ...	126	0.27398962	1.043748	0.39163497	1	0.983	2393	tags=29%, list=21%, signal=36%
V$AREB6_02	V$AREB6_02	Details ...	129	0.2981423	1.0405774	0.42040816	1	0.983	2441	tags=31%, list=22%, signal=39%
GCANCTGNY_V$MYOD_Q6	GCANCTGNY_V$MYOD_Q6	Details ...	435	0.285643	1.0378724	0.41566265	1	0.983	1998	tags=27%, list=18%, signal=31%
V$STAT1_03	V$STAT1_03	Details ...	116	0.24767776	1.0357094	0.3972056	1	0.984	1594	tags=17%, list=14%, signal=20%
V$TCF11_01	V$TCF11_01	Details ...	102	0.29918325	1.0355622	0.38617885	1	0.984	795	tags=14%, list=7%, signal=15%
V$PAX_Q6	V$PAX_Q6	Details ...	128	0.2758434	1.0314959	0.41516966	1	0.984	1777	tags=22%, list=16%, signal=26%
ACACTCC,MIR-122A	ACACTCC,MIR-122A	Details ...	43	0.2772181	1.0295448	0.42259413	1	0.984	3112	tags=42%, list=28%, signal=58%
V$AP1FJ_Q2	V$AP1FJ_Q2	Details ...	145	0.28110614	1.0283862	0.41379312	1	0.984	2313	tags=28%, list=21%, signal=35%
WCTCNATGGY_UNKNOWN	WCTCNATGGY_UNKNOWN	Details ...	30	0.29810092	1.0281211	0.42561984	1	0.984	1221	tags=20%, list=11%, signal=22%
V$COUP_DR1_Q6	V$COUP_DR1_Q6	Details ...	124	0.27168697	1.0240344	0.42322835	1	0.984	2178	tags=24%, list=19%, signal=30%
V$LXR_Q3	V$LXR_Q3	Details ...	34	0.3114535	1.0230653	0.44147843	1	0.984	2552	tags=32%, list=23%, signal=42%
ATGCAGT,MIR-217	ATGCAGT,MIR-217	Details ...	51	0.2908591	1.0210377	0.4052953	1	0.984	1833	tags=25%, list=16%, signal=30%
RNCTGNYNRNCTGNY_UNKNOWN	RNCTGNYNRNCTGNY_UNKNOWN	Details ...	31	0.34943372	1.0187467	0.43380857	1	0.984	1969	tags=32%, list=18%, signal=39%
V$ETF_Q6	V$ETF_Q6	Details ...	50	0.27719805	1.0171056	0.42608696	1	0.984	1567	tags=18%, list=14%, signal=21%
WYAAANNRNNNGCG_UNKNOWN	WYAAANNRNNNGCG_UNKNOWN	Details ...	25	0.32726622	1.0163631	0.4185567	1	0.984	728	tags=20%, list=7%, signal=21%
V$NFY_Q6_01	V$NFY_Q6_01		129	0.24039388	1.0065752	0.44214877	1	0.987	3171	tags=38%, list=28%, signal=52%
TCCCCAC,MIR-491	TCCCCAC,MIR-491		31	0.33008245	0.9993441	0.4734774	1	0.987	1628	tags=32%, list=15%, signal=38%
V$STAT6_02	V$STAT6_02		126	0.27814767	0.9979311	0.4659091	1	0.987	2313	tags=30%, list=21%, signal=38%
CTGAGCC,MIR-24	CTGAGCC,MIR-24		123	0.2481597	0.9906124	0.46370968	1	0.988	1932	tags=20%, list=17%, signal=24%
GTGGTGA,MIR-197	GTGGTGA,MIR-197		34	0.29607192	0.98785937	0.4947146	1	0.988	1341	tags=24%, list=12%, signal=27%
V$MYC_Q2	V$MYC_Q2		97	0.2365864	0.9864626	0.4550898	1	0.989	2502	tags=24%, list=22%, signal=30%
V$CEBPA_01	V$CEBPA_01		119	0.27290797	0.98606	0.48062015	1	0.989	2009	tags=26%, list=18%, signal=31%
V$TGIF_01	V$TGIF_01		107	0.27951875	0.98514885	0.49301398	1	0.989	1717	tags=21%, list=15%, signal=25%
V$HNF4_Q6	V$HNF4_Q6		125	0.28045657	0.9848515	0.4759036	1	0.989	2129	tags=28%, list=19%, signal=34%
AAGWWRNYGGC_UNKNOWN	AAGWWRNYGGC_UNKNOWN		50	0.24019136	0.98210436	0.49083504	1	0.99	2236	tags=18%, list=20%, signal=22%
GAGCTGG,MIR-337	GAGCTGG,MIR-337		76	0.25195727	0.9812745	0.4877551	1	0.99	2404	tags=29%, list=21%, signal=37%
V$E12_Q6	V$E12_Q6		118	0.29198447	0.98046255	0.49902534	1	0.99	1998	tags=25%, list=18%, signal=30%
GGCACAT,MIR-455	GGCACAT,MIR-455		28	0.28726056	0.97499835	0.5102459	1	0.991	1647	tags=25%, list=15%, signal=29%
V$EGR2_01	V$EGR2_01		85	0.2612691	0.974103	0.5021097	1	0.991	1113	tags=14%, list=10%, signal=16%
TCATCTC,MIR-143	TCATCTC,MIR-143		70	0.25823838	0.97095835	0.48502994	1	0.991	698	tags=11%, list=6%, signal=12%
GGCNNMSMYNTTG_UNKNOWN	GGCNNMSMYNTTG_UNKNOWN		35	0.25062564	0.970782	0.48608136	1	0.991	1026	tags=11%, list=9%, signal=13%
ATGCTGG,MIR-338	ATGCTGG,MIR-338		47	0.26516384	0.970539	0.49411765	1	0.991	2316	tags=32%, list=21%, signal=40%
CTACCTC,LET-7A,LET-7B,LET-7C,LET-7D,LET-7E,LET-7F,MIR-98,LET-7G,LET-7I	CTACCTC,LET-7A,LET-7B,LET-7C,LET-7D,LET-7E,LET-7F,MIR-98,LET-7G,LET-7I		184	0.22881024	0.96723676	0.4970179	1	0.992	2129	tags=22%, list=19%, signal=26%
V$TFIII_Q6	V$TFIII_Q6		104	0.25630033	0.96366125	0.502947	1	0.992	1772	tags=21%, list=16%, signal=25%
V$ALPHACP1_01	V$ALPHACP1_01		127	0.2516888	0.9607514	0.5136842	1	0.992	2479	tags=25%, list=22%, signal=32%
ARGGGTTAA_UNKNOWN	ARGGGTTAA_UNKNOWN		69	0.27215332	0.953764	0.53501946	1	0.992	2210	tags=23%, list=20%, signal=29%
V$STAT1_02	V$STAT1_02		117	0.20835754	0.95187235	0.525	1	0.992	1611	tags=14%, list=14%, signal=16%
V$FREAC2_01	V$FREAC2_01		126	0.25401974	0.95074725	0.52953154	1	0.992	2467	tags=32%, list=22%, signal=40%
V$CEBPB_01	V$CEBPB_01		135	0.2694096	0.94817626	0.55421686	1	0.992	1536	tags=20%, list=14%, signal=23%
V$AP2ALPHA_01	V$AP2ALPHA_01		113	0.2570823	0.9446891	0.5412262	1	0.992	1565	tags=21%, list=14%, signal=24%
V$CHOP_01	V$CHOP_01		115	0.24291135	0.94341445	0.5405405	1	0.992	1798	tags=19%, list=16%, signal=23%
CCATCCA,MIR-432	CCATCCA,MIR-432		32	0.29372057	0.9417331	0.5310621	1	0.992	2347	tags=25%, list=21%, signal=32%
V$OCT_C	V$OCT_C		129	0.26987872	0.940488	0.5470588	1	0.992	2165	tags=27%, list=19%, signal=33%
ATCATGA,MIR-433	ATCATGA,MIR-433		55	0.24992189	0.93646866	0.52953154	1	0.992	411	tags=9%, list=4%, signal=9%
V$HTF_01	V$HTF_01		28	0.28104362	0.932765	0.5575049	1	0.993	2056	tags=25%, list=18%, signal=31%
CAGNWMCNNNGAC_UNKNOWN	CAGNWMCNNNGAC_UNKNOWN		45	0.34559909	0.93246645	0.54471546	1	0.993	2466	tags=36%, list=22%, signal=45%
V$NRSF_01	V$NRSF_01		52	0.3549322	0.9312063	0.5585774	1	0.993	2360	tags=35%, list=21%, signal=44%
V$IK2_01	V$IK2_01		140	0.26246557	0.9289868	0.6023857	1	0.993	1876	tags=23%, list=17%, signal=27%
YCATTAA_UNKNOWN	YCATTAA_UNKNOWN		277	0.2650539	0.9288043	0.586	1	0.993	2076	tags=25%, list=19%, signal=29%
V$DR3_Q4	V$DR3_Q4		67	0.26402766	0.928647	0.5502008	1	0.993	1493	tags=19%, list=13%, signal=22%
V$CMYB_01	V$CMYB_01		119	0.22010103	0.92836976	0.58848614	1	0.993	1677	tags=15%, list=15%, signal=18%
CCAGGGG,MIR-331	CCAGGGG,MIR-331		49	0.26759478	0.9275706	0.55693585	1	0.993	2764	tags=33%, list=25%, signal=43%
V$E2F_03	V$E2F_03		115	0.24063288	0.92336696	0.5250501	1	0.994	3730	tags=42%, list=33%, signal=62%
V$PAX2_02	V$PAX2_02		122	0.2539202	0.9219398	0.5833333	1	0.995	2421	tags=30%, list=22%, signal=37%
V$TEF1_Q6	V$TEF1_Q6		110	0.26378727	0.921861	0.5628627	1	0.995	775	tags=13%, list=7%, signal=14%
GAANYNYGACNY_UNKNOWN	GAANYNYGACNY_UNKNOWN		33	0.2965019	0.9044857	0.57172555	1	0.995	927	tags=18%, list=8%, signal=20%
V$MYOGENIN_Q6	V$MYOGENIN_Q6		112	0.2696988	0.9022977	0.57367384	1	0.995	2166	tags=24%, list=19%, signal=30%
V$DR1_Q3	V$DR1_Q3		125	0.24440958	0.9014791	0.6421471	1	0.995	1604	tags=18%, list=14%, signal=21%
V$PU1_Q6	V$PU1_Q6		110	0.23864725	0.90000045	0.6166008	1	0.995	1091	tags=13%, list=10%, signal=14%
V$AP2GAMMA_01	V$AP2GAMMA_01		119	0.24435113	0.899248	0.59638554	1	0.995	1615	tags=22%, list=14%, signal=25%
CTGRYYYNATT_UNKNOWN	CTGRYYYNATT_UNKNOWN		34	0.2956115	0.89844626	0.64123714	1	0.995	1054	tags=18%, list=9%, signal=19%
V$AMEF2_Q6	V$AMEF2_Q6		123	0.27571914	0.89785	0.63273454	1	0.995	995	tags=15%, list=9%, signal=17%
GATGKMRGCG_UNKNOWN	GATGKMRGCG_UNKNOWN		31	0.24168053	0.8971272	0.5738758	1	0.995	1121	tags=16%, list=10%, signal=18%
V$MZF1_01	V$MZF1_01		111	0.25524935	0.8960966	0.6216216	1	0.995	2494	tags=30%, list=22%, signal=38%
CAGGGTC,MIR-504	CAGGGTC,MIR-504		44	0.2639916	0.8940362	0.61770624	1	0.995	1565	tags=16%, list=14%, signal=18%
GTCAGGA,MIR-378	GTCAGGA,MIR-378		28	0.28142852	0.8924387	0.6182213	1	0.995	1738	tags=21%, list=16%, signal=25%
V$LMO2COM_01	V$LMO2COM_01		128	0.24187316	0.8916189	0.64314514	1	0.995	2090	tags=22%, list=19%, signal=27%
CCTGCTG,MIR-214	CCTGCTG,MIR-214		117	0.22558853	0.89141256	0.6257796	1	0.995	2114	tags=21%, list=19%, signal=26%
V$NKX25_02	V$NKX25_02		115	0.26887852	0.8884949	0.6356589	1	0.996	2251	tags=30%, list=20%, signal=37%
V$FOXJ2_01	V$FOXJ2_01		83	0.2780699	0.88847613	0.66533864	1	0.996	2468	tags=33%, list=22%, signal=41%
CAGCAGG,MIR-370	CAGCAGG,MIR-370		74	0.23666178	0.8883557	0.6257928	1	0.996	2312	tags=24%, list=21%, signal=30%
V$MYCMAX_01	V$MYCMAX_01		121	0.21477342	0.8878856	0.6594488	1	0.996	2755	tags=28%, list=25%, signal=37%
V$E2F1_Q3	V$E2F1_Q3		105	0.2323393	0.8866135	0.59795916	1	0.996	3667	tags=39%, list=33%, signal=58%
V$CACCCBINDINGFACTOR_Q6	V$CACCCBINDINGFACTOR_Q6		146	0.22739163	0.884967	0.67330676	1	0.996	2116	tags=22%, list=19%, signal=27%
V$AP4_Q6_01	V$AP4_Q6_01		126	0.26108572	0.8843538	0.61857706	1	0.996	2280	tags=29%, list=20%, signal=36%
V$SREBP1_02	V$SREBP1_02		47	0.2832143	0.8831649	0.65843624	1	0.996	1859	tags=28%, list=17%, signal=33%
V$SP3_Q3	V$SP3_Q3		110	0.22858487	0.8793504	0.66328603	1	0.996	2247	tags=24%, list=20%, signal=29%
V$SRY_01	V$SRY_01		94	0.2555003	0.8779753	0.6527778	1	0.997	2212	tags=24%, list=20%, signal=30%
V$SP1_Q4_01	V$SP1_Q4_01		131	0.2081266	0.8769345	0.66595286	1	0.997	1568	tags=18%, list=14%, signal=20%
V$FOXO1_01	V$FOXO1_01		124	0.24152528	0.8762792	0.6566866	1	0.997	2525	tags=29%, list=23%, signal=37%
WCAANNNYCAG_UNKNOWN	WCAANNNYCAG_UNKNOWN		121	0.21060531	0.87310785	0.6744186	1	0.997	2777	tags=27%, list=25%, signal=36%
V$CRX_Q4	V$CRX_Q4		118	0.25462756	0.87009615	0.6686508	1	0.997	2481	tags=31%, list=22%, signal=39%
V$FOXM1_01	V$FOXM1_01		120	0.23694292	0.8700025	0.68653846	1	0.997	2481	tags=28%, list=22%, signal=35%
V$TATA_C	V$TATA_C		165	0.25870067	0.86908734	0.6731141	1	0.997	2552	tags=33%, list=23%, signal=42%
V$AP4_01	V$AP4_01		133	0.23676273	0.8670692	0.66188526	1	0.997	2160	tags=26%, list=19%, signal=32%
YGTCCTTGR_UNKNOWN	YGTCCTTGR_UNKNOWN		43	0.26388833	0.86425287	0.68421054	1	0.997	2577	tags=33%, list=23%, signal=42%
V$TATA_01	V$TATA_01		144	0.26501945	0.8599594	0.6756238	1	0.997	2479	tags=30%, list=22%, signal=38%
V$AP1_C	V$AP1_C		157	0.23922615	0.8582471	0.71428573	1	0.997	1779	tags=24%, list=16%, signal=28%
AGGTGCA,MIR-500	AGGTGCA,MIR-500		46	0.24632613	0.8581945	0.6680761	1	0.997	1344	tags=17%, list=12%, signal=20%
V$NFE2_01	V$NFE2_01		138	0.2344761	0.8580454	0.7019608	1	0.997	1779	tags=22%, list=16%, signal=26%
GAGCCTG,MIR-484	GAGCCTG,MIR-484		52	0.24309911	0.855642	0.6808943	1	0.998	2697	tags=33%, list=24%, signal=43%
V$MZF1_02	V$MZF1_02		110	0.2194502	0.8542302	0.694165	1	0.998	2332	tags=25%, list=21%, signal=31%
ATGTCAC,MIR-489	ATGTCAC,MIR-489		42	0.24826097	0.8534713	0.70542634	1	0.998	596	tags=10%, list=5%, signal=10%
V$FREAC4_01	V$FREAC4_01		77	0.2618582	0.8521112	0.68080807	1	0.998	2001	tags=26%, list=18%, signal=31%
V$CART1_01	V$CART1_01		97	0.2599185	0.85143524	0.7222222	1	0.998	1971	tags=24%, list=18%, signal=29%
V$PR_02	V$PR_02		72	0.24706216	0.8513855	0.68650794	1	0.998	1971	tags=24%, list=18%, signal=28%
TGTTTGY_V$HNF3_Q6	TGTTTGY_V$HNF3_Q6		356	0.23157214	0.8469312	0.72	1	0.999	2463	tags=27%, list=22%, signal=33%
V$SP1_Q6	V$SP1_Q6		128	0.20333931	0.8464223	0.69957083	1	0.999	1568	tags=16%, list=14%, signal=19%
V$GATA3_01	V$GATA3_01		117	0.25676852	0.84550965	0.75	1	0.999	2586	tags=29%, list=23%, signal=37%
TCCATTKW_UNKNOWN	TCCATTKW_UNKNOWN		114	0.22139953	0.843678	0.72047246	1	0.999	2590	tags=27%, list=23%, signal=35%
V$XBP1_01	V$XBP1_01		65	0.21929638	0.84052455	0.7584746	1	0.999	1255	tags=15%, list=11%, signal=17%
V$AR_Q6	V$AR_Q6		108	0.23476344	0.840385	0.7293388	1	0.999	2311	tags=26%, list=21%, signal=32%
V$ETS2_B	V$ETS2_B		144	0.23150443	0.84031254	0.66927594	1	0.999	1505	tags=19%, list=13%, signal=22%
YNTTTNNNANGCARM_UNKNOWN	YNTTTNNNANGCARM_UNKNOWN		37	0.29845634	0.8392248	0.71619046	1	0.999	1449	tags=22%, list=13%, signal=25%
V$AP1_Q4	V$AP1_Q4		137	0.22557795	0.8391785	0.73913044	1	0.999	3123	tags=34%, list=28%, signal=47%
V$OCT1_05	V$OCT1_05		115	0.2526561	0.8369917	0.7296748	1	0.999	2264	tags=27%, list=20%, signal=33%
V$IK3_01	V$IK3_01		112	0.22788854	0.8366511	0.7782178	1	0.999	2194	tags=23%, list=20%, signal=29%
KCCGNSWTTT_UNKNOWN	KCCGNSWTTT_UNKNOWN		48	0.2244432	0.8364791	0.6354379	1	0.999	1772	tags=17%, list=16%, signal=20%
SYATTGTG_UNKNOWN	SYATTGTG_UNKNOWN		100	0.21515882	0.8362266	0.74418604	1	0.999	2279	tags=22%, list=20%, signal=27%
V$NMYC_01	V$NMYC_01		129	0.19679108	0.8319327	0.79241514	1	0.999	3190	tags=31%, list=28%, signal=43%
V$AP1_Q6	V$AP1_Q6		130	0.23235674	0.8317268	0.7428023	1	0.999	2313	tags=27%, list=21%, signal=34%
TGGNNNNNNKCCAR_UNKNOWN	TGGNNNNNNKCCAR_UNKNOWN		208	0.23614784	0.82931215	0.75149107	1	0.999	1969	tags=26%, list=18%, signal=31%
GTGTCAA,MIR-514	GTGTCAA,MIR-514		28	0.2525395	0.8291059	0.7515528	1	0.999	2590	tags=32%, list=23%, signal=42%
V$T3R_Q6	V$T3R_Q6		117	0.22569624	0.82795376	0.7616162	1	0.999	2577	tags=30%, list=23%, signal=38%
ACCATTT,MIR-522	ACCATTT,MIR-522		78	0.21217439	0.8273685	0.71252567	1	0.999	1628	tags=18%, list=15%, signal=21%
CTCTATG,MIR-368	CTCTATG,MIR-368		24	0.27214336	0.82708585	0.7112971	1	0.999	2899	tags=42%, list=26%, signal=56%
V$SF1_Q6	V$SF1_Q6		127	0.20171742	0.8251161	0.7673077	1	0.999	2734	tags=28%, list=24%, signal=36%
V$NF1_Q6	V$NF1_Q6		141	0.23387705	0.8236902	0.75944334	1	0.999	2374	tags=29%, list=21%, signal=36%
GTGTGAG,MIR-342	GTGTGAG,MIR-342		29	0.24260642	0.82352316	0.68871593	1	0.999	1749	tags=21%, list=16%, signal=24%
V$HSF2_01	V$HSF2_01		116	0.22867951	0.8230101	0.738	1	0.999	2728	tags=31%, list=24%, signal=41%
CTCNANGTGNY_UNKNOWN	CTCNANGTGNY_UNKNOWN		40	0.26252103	0.8224138	0.68333334	1	0.999	2574	tags=30%, list=23%, signal=39%
V$CEBP_01	V$CEBP_01		120	0.23141068	0.8221593	0.7770961	1	0.999	1821	tags=23%, list=16%, signal=27%
GGGGCCC,MIR-296	GGGGCCC,MIR-296		37	0.26241782	0.8215432	0.6814516	1	0.999	2985	tags=35%, list=27%, signal=48%
CAGCCTC,MIR-485-5P	CAGCCTC,MIR-485-5P		73	0.22172427	0.8206893	0.7346939	1	0.999	1772	tags=21%, list=16%, signal=24%
V$E2F_Q4_01	V$E2F_Q4_01		108	0.2140079	0.8196163	0.67913383	1	0.999	3722	tags=39%, list=33%, signal=58%
CTCTAGA,MIR-526C,MIR-518F,MIR-526A	CTCTAGA,MIR-526C,MIR-518F,MIR-526A		25	0.25901264	0.8178006	0.7070707	1	0.999	985	tags=16%, list=9%, signal=18%
V$PAX4_01	V$PAX4_01		135	0.20015259	0.8167152	0.76608187	1	0.999	1170	tags=13%, list=10%, signal=14%
V$STAT6_01	V$STAT6_01		115	0.22543266	0.81498116	0.8027344	1	0.999	1833	tags=19%, list=16%, signal=23%
TGASTMAGC_V$NFE2_01	TGASTMAGC_V$NFE2_01		106	0.22256602	0.813399	0.79107505	1	0.999	1988	tags=24%, list=18%, signal=28%
GATAAGR_V$GATA_C	GATAAGR_V$GATA_C		161	0.25591218	0.8120826	0.7621951	1	0.999	3051	tags=37%, list=27%, signal=50%
V$LEF1_Q6	V$LEF1_Q6		126	0.23274311	0.81163764	0.785567	1	0.999	2098	tags=25%, list=19%, signal=31%
ATATGCA,MIR-448	ATATGCA,MIR-448		105	0.2199574	0.8116005	0.7723577	1	0.999	1758	tags=19%, list=16%, signal=22%
V$USF2_Q6	V$USF2_Q6		126	0.1864913	0.8095766	0.81178707	1	0.999	2502	tags=22%, list=22%, signal=28%
V$HP1SITEFACTOR_Q6	V$HP1SITEFACTOR_Q6		113	0.23408446	0.80853486	0.768	1	0.999	1777	tags=19%, list=16%, signal=23%
V$TAL1ALPHAE47_01	V$TAL1ALPHAE47_01		119	0.23915641	0.8061105	0.79268295	1	0.999	2166	tags=24%, list=19%, signal=29%
V$SREBP_Q3	V$SREBP_Q3		116	0.22724615	0.80561775	0.8206628	1	0.999	2341	tags=24%, list=21%, signal=30%
V$AREB6_04	V$AREB6_04		116	0.23247352	0.8036298	0.8032129	1	0.999	1927	tags=22%, list=17%, signal=27%
V$CACBINDINGPROTEIN_Q6	V$CACBINDINGPROTEIN_Q6		106	0.21067119	0.7988568	0.7762646	1	0.999	2182	tags=21%, list=19%, signal=26%
V$GATA4_Q3	V$GATA4_Q3		113	0.2115147	0.7956635	0.81604695	1	0.999	2348	tags=24%, list=21%, signal=30%
TAAWWATAG_V$RSRFC4_Q2	TAAWWATAG_V$RSRFC4_Q2		77	0.250849	0.79377055	0.7632094	1	0.999	1842	tags=23%, list=16%, signal=28%
TCTGATC,MIR-383	TCTGATC,MIR-383		20	0.25783134	0.79296815	0.75757575	1	0.999	2440	tags=25%, list=22%, signal=32%
V$MEIS1AHOXA9_01	V$MEIS1AHOXA9_01		55	0.26455626	0.79145116	0.81996083	1	0.999	1990	tags=24%, list=18%, signal=29%
V$USF_C	V$USF_C		137	0.1825752	0.7909909	0.8484849	1	0.999	2785	tags=23%, list=25%, signal=31%
V$HFH1_01	V$HFH1_01		124	0.22994377	0.7901575	0.8330134	1	0.999	1968	tags=22%, list=18%, signal=26%
V$GATA1_02	V$GATA1_02		123	0.23641196	0.787406	0.82376236	1	0.999	2003	tags=23%, list=18%, signal=27%
TCTGATA,MIR-361	TCTGATA,MIR-361		47	0.22713952	0.78694594	0.76299375	1	0.999	1616	tags=19%, list=14%, signal=22%
V$E2A_Q2	V$E2A_Q2		107	0.23786525	0.7850367	0.774	1	0.999	2325	tags=24%, list=21%, signal=30%
V$ARP1_01	V$ARP1_01		79	0.25048223	0.7833729	0.79107505	1	0.999	2995	tags=35%, list=27%, signal=48%
WTGAAAT_UNKNOWN	WTGAAAT_UNKNOWN		282	0.21031696	0.78204966	0.8693069	1	0.999	1566	tags=17%, list=14%, signal=20%
YTCCCRNNAGGY_UNKNOWN	YTCCCRNNAGGY_UNKNOWN		32	0.23073234	0.78198344	0.7991803	1	0.999	1583	tags=16%, list=14%, signal=18%
GACAGGG,MIR-339	GACAGGG,MIR-339		31	0.25064245	0.7806329	0.78340083	1	0.999	2104	tags=23%, list=19%, signal=28%
V$PITX2_Q2	V$PITX2_Q2		119	0.22026685	0.777803	0.83503056	1	0.999	2353	tags=29%, list=21%, signal=37%
RGAGGAARY_V$PU1_Q6	RGAGGAARY_V$PU1_Q6		237	0.2142292	0.7772845	0.8171206	1	0.999	2287	tags=24%, list=20%, signal=30%
V$AP1_Q2_01	V$AP1_Q2_01		141	0.21359937	0.77658266	0.8385827	1	0.999	2286	tags=25%, list=20%, signal=31%
V$MYOD_Q6	V$MYOD_Q6		113	0.24220443	0.7722145	0.83064514	1	0.999	2212	tags=25%, list=20%, signal=31%
CTTTAAR_UNKNOWN	CTTTAAR_UNKNOWN		445	0.20002562	0.77207357	0.8785425	1	0.999	2551	tags=26%, list=23%, signal=32%
V$E2F_Q3	V$E2F_Q3		107	0.19984323	0.77106225	0.76811594	1	0.999	2156	tags=19%, list=19%, signal=23%
V$CEBPDELTA_Q6	V$CEBPDELTA_Q6		122	0.22762479	0.7702964	0.86549705	1	0.999	991	tags=11%, list=9%, signal=12%
V$LMO2COM_02	V$LMO2COM_02		128	0.22877803	0.7701235	0.851272	0.99734825	0.999	2280	tags=30%, list=20%, signal=38%
ACTGTGA,MIR-27A,MIR-27B	ACTGTGA,MIR-27A,MIR-27B		229	0.18831053	0.7686208	0.89451474	0.99652714	0.999	2411	tags=24%, list=22%, signal=30%
V$TITF1_Q3	V$TITF1_Q3		118	0.2162772	0.76820415	0.85071576	0.992942	0.999	2733	tags=29%, list=24%, signal=38%
CTGYNNCTYTAA_UNKNOWN	CTGYNNCTYTAA_UNKNOWN		37	0.25148892	0.7665169	0.8405797	0.99208826	0.999	1753	tags=27%, list=16%, signal=32%
V$MEIS1_01	V$MEIS1_01		117	0.2087038	0.7616214	0.86027944	0.99904454	0.999	2338	tags=24%, list=21%, signal=30%
V$E2F1DP1RB_01	V$E2F1DP1RB_01		100	0.20453994	0.7581721	0.78004074	1	0.999	3730	tags=39%, list=33%, signal=58%
V$FREAC3_01	V$FREAC3_01		121	0.22137427	0.7510522	0.9063097	1	0.999	2434	tags=27%, list=22%, signal=34%
V$PBX1_01	V$PBX1_01		121	0.22139396	0.7505333	0.8927875	1	0.999	1998	tags=24%, list=18%, signal=29%
GGARNTKYCCA_UNKNOWN	GGARNTKYCCA_UNKNOWN		36	0.23653884	0.7447242	0.86193293	1	0.999	2504	tags=28%, list=22%, signal=36%
V$SREBP1_Q6	V$SREBP1_Q6		129	0.20743975	0.7441942	0.90421456	1	0.999	2280	tags=25%, list=20%, signal=31%
V$HNF1_01	V$HNF1_01		129	0.24527866	0.74082154	0.86534655	1	0.999	2581	tags=29%, list=23%, signal=38%
V$HNF4_01_B	V$HNF4_01_B		120	0.20824713	0.73861635	0.875	1	0.999	2447	tags=25%, list=22%, signal=32%
YWATTWNNRGCT_UNKNOWN	YWATTWNNRGCT_UNKNOWN		32	0.25250614	0.7381601	0.8506876	1	0.999	2543	tags=38%, list=23%, signal=48%
ACTAYRNNNCCCR_UNKNOWN	ACTAYRNNNCCCR_UNKNOWN		184	0.1597543	0.7381445	0.8319502	1	0.999	2574	tags=22%, list=23%, signal=28%
V$E2F1_Q4	V$E2F1_Q4		115	0.18459369	0.7376754	0.8548387	1	0.999	2314	tags=21%, list=21%, signal=26%
V$COMP1_01	V$COMP1_01		64	0.2359268	0.7284304	0.9	1	0.999	1367	tags=17%, list=12%, signal=19%
V$VDR_Q6	V$VDR_Q6		125	0.20220405	0.7279161	0.90656066	1	0.999	2245	tags=24%, list=20%, signal=30%
YTAATTAA_V$LHX3_01	YTAATTAA_V$LHX3_01		88	0.21253082	0.72590154	0.91056913	1	0.999	1884	tags=24%, list=17%, signal=28%
AAGTCCA,MIR-422B,MIR-422A	AAGTCCA,MIR-422B,MIR-422A		28	0.23366454	0.7225978	0.8363274	1	0.999	2612	tags=29%, list=23%, signal=37%
V$OLF1_01	V$OLF1_01		132	0.20121253	0.7225905	0.9325397	1	0.999	2446	tags=23%, list=22%, signal=30%
ACAWNRNSRCGG_UNKNOWN	ACAWNRNSRCGG_UNKNOWN		41	0.17920187	0.7199166	0.82572615	1	0.999	2515	tags=20%, list=22%, signal=25%
V$OCT1_07	V$OCT1_07		68	0.21645351	0.71975243	0.92231077	1	0.999	2586	tags=26%, list=23%, signal=34%
AACYNNNNTTCCS_UNKNOWN	AACYNNNNTTCCS_UNKNOWN		44	0.19231567	0.7183486	0.8816568	1	0.999	918	tags=9%, list=8%, signal=10%
GCAAGAC,MIR-431	GCAAGAC,MIR-431		22	0.25111592	0.717394	0.86758894	1	0.999	1881	tags=23%, list=17%, signal=27%
V$HNF4_DR1_Q3	V$HNF4_DR1_Q3		139	0.19209456	0.71421313	0.9534413	1	0.999	2114	tags=19%, list=19%, signal=24%
V$AHR_01	V$AHR_01		39	0.19633143	0.71401525	0.8682635	1	0.999	2600	tags=23%, list=23%, signal=30%
V$ELF1_Q6	V$ELF1_Q6		110	0.20473331	0.7102402	0.8623482	1	0.999	2551	tags=27%, list=23%, signal=35%
GGCAGTG,MIR-324-3P	GGCAGTG,MIR-324-3P		48	0.21437973	0.7065361	0.8693069	1	1	2552	tags=23%, list=23%, signal=30%
CCANNAGRKGGC_UNKNOWN	CCANNAGRKGGC_UNKNOWN		55	0.22073963	0.7041849	0.9325397	1	1	2246	tags=22%, list=20%, signal=27%
V$PAX4_03	V$PAX4_03		133	0.19065847	0.7007378	0.9066937	1	1	2280	tags=19%, list=20%, signal=23%
V$LXR_DR4_Q3	V$LXR_DR4_Q3		46	0.208604	0.7000995	0.88735175	1	1	2280	tags=26%, list=20%, signal=33%
YTTCCNNNGGAMR_UNKNOWN	YTTCCNNNGGAMR_UNKNOWN		22	0.23090275	0.6992135	0.8705179	1	1	1215	tags=14%, list=11%, signal=15%
V$PPARA_02	V$PPARA_02		61	0.20941721	0.6977881	0.891129	1	1	2357	tags=23%, list=21%, signal=29%
V$PEA3_Q6	V$PEA3_Q6		117	0.19787943	0.68787557	0.8888889	1	1	1864	tags=17%, list=17%, signal=20%
V$IK1_01	V$IK1_01		139	0.18565144	0.67708707	0.9800399	1	1	2566	tags=24%, list=23%, signal=31%
ACAGGGT,MIR-10A,MIR-10B	ACAGGGT,MIR-10A,MIR-10B		64	0.19878025	0.6750926	0.936345	1	1	2174	tags=22%, list=19%, signal=27%
V$E2F4DP1_01	V$E2F4DP1_01		101	0.18195811	0.6735725	0.8799172	1	1	2168	tags=19%, list=19%, signal=23%
AGTTCTC,MIR-146A,MIR-146B	AGTTCTC,MIR-146A,MIR-146B		27	0.20770673	0.6709517	0.9035088	1	1	4220	tags=52%, list=38%, signal=83%
RGTTAMWNATT_V$HNF1_01	RGTTAMWNATT_V$HNF1_01		43	0.24200772	0.66748595	0.9359223	1	1	3123	tags=40%, list=28%, signal=55%
V$AR_Q2	V$AR_Q2		55	0.20561296	0.66745806	0.9678715	1	1	2836	tags=33%, list=25%, signal=44%
V$E2F1DP1_01	V$E2F1DP1_01		96	0.17866033	0.6660833	0.8879837	1	1	3477	tags=34%, list=31%, signal=49%
V$E2F1DP2_01	V$E2F1DP2_01		96	0.17866033	0.6660833	0.8879837	1	1	3477	tags=34%, list=31%, signal=49%
V$E2F4DP2_01	V$E2F4DP2_01		96	0.17866033	0.6660833	0.8879837	1	1	3477	tags=34%, list=31%, signal=49%
V$E2F1_Q6_01	V$E2F1_Q6_01		112	0.16824493	0.6639561	0.8888889	1	1	3477	tags=32%, list=31%, signal=46%
V$SMAD3_Q6	V$SMAD3_Q6		104	0.20039745	0.66219884	0.95528454	1	1	2490	tags=26%, list=22%, signal=33%
CCAWYNNGAAR_UNKNOWN	CCAWYNNGAAR_UNKNOWN		61	0.17456593	0.6605672	0.96413505	1	1	1719	tags=15%, list=15%, signal=17%
GCTTGAA,MIR-498	GCTTGAA,MIR-498		47	0.19308265	0.6585108	0.9353535	0.9991714	1	2674	tags=26%, list=24%, signal=33%
V$RSRFC4_01	V$RSRFC4_01		121	0.21483347	0.65752035	0.9313725	0.9963718	1	2089	tags=25%, list=19%, signal=30%
CCCAGAG,MIR-326	CCCAGAG,MIR-326		78	0.17984478	0.6571452	0.93047035	0.9928882	1	1957	tags=17%, list=17%, signal=20%
V$ER_Q6_02	V$ER_Q6_02		130	0.17788228	0.65666395	0.9940711	0.9893738	1	2071	tags=18%, list=18%, signal=22%
V$TAL1BETAE47_01	V$TAL1BETAE47_01		118	0.19556452	0.65543324	0.9509202	0.98665255	1	2813	tags=30%, list=25%, signal=39%
V$E2F_02	V$E2F_02		97	0.17460051	0.6543886	0.8967611	0.98384035	1	3477	tags=34%, list=31%, signal=49%
V$E2F1_Q4_01	V$E2F1_Q4_01		105	0.16849245	0.6540505	0.91093117	0.980226	1	3722	tags=35%, list=33%, signal=52%
V$MEF2_02	V$MEF2_02		115	0.22337744	0.65377903	0.9392713	0.97655934	1	1777	tags=23%, list=16%, signal=27%
V$AP1_01	V$AP1_01		147	0.18133108	0.6499642	0.9897541	0.97667	1	2247	tags=24%, list=20%, signal=30%
TTANWNANTGGM_UNKNOWN	TTANWNANTGGM_UNKNOWN		29	0.21181628	0.6263087	0.9485149	0.9921638	1	2761	tags=31%, list=25%, signal=41%
V$E2F_Q6_01	V$E2F_Q6_01		110	0.16361623	0.61482567	0.956	0.99538046	1	2180	tags=19%, list=19%, signal=23%
V$FREAC7_01	V$FREAC7_01		84	0.18036765	0.61153567	0.99215686	0.9934625	1	2586	tags=26%, list=23%, signal=34%
V$E2F1_Q6	V$E2F1_Q6		103	0.16159377	0.59709346	0.94939274	0.99759	1	3722	tags=38%, list=33%, signal=56%
SGCGSSAAA_V$E2F1DP2_01	SGCGSSAAA_V$E2F1DP2_01		75	0.16038033	0.56489015	0.95943207	1	1	3477	tags=36%, list=31%, signal=52%
GKCGCNNNNNNNTGAYG_UNKNOWN	GKCGCNNNNNNNTGAYG_UNKNOWN		32	0.14818583	0.55588883	0.95740366	1	1	4065	tags=38%, list=36%, signal=59%
V$E2F_Q4	V$E2F_Q4		102	0.14913923	0.5481185	0.96184736	1	1	3722	tags=37%, list=33%, signal=55%
GGAANCGGAANY_UNKNOWN	GGAANCGGAANY_UNKNOWN		52	0.12681827	0.5208982	0.9676113	1	1	3893	tags=31%, list=35%, signal=47%
V$CDPCR3_01	V$CDPCR3_01		26	0.18907154	0.4939661	0.99385244	1	1	2352	tags=27%, list=21%, signal=34%
YGACNNYACAR_UNKNOWN	YGACNNYACAR_UNKNOWN		44	0.15142466	0.4830327	0.99408287	1	1	2586	tags=20%, list=23%, signal=26%
KTGGYRSGAA_UNKNOWN	KTGGYRSGAA_UNKNOWN		42	0.1470708	0.47887033	0.9808429	0.9973682	1	2742	tags=21%, list=24%, signal=28%
