# Supplementary material for: A genomic analysis of mouse models of breast cancer reveals molecular features of mouse models and relationships to human breast cancer
Source: Breast Cancer Res. 2014 Jun 5;16(3):R59. doi: 10.1186/bcr3672 (PMC4078930; doi:10.1186/bcr3672)
Supplement: Additional file 7 — GSEA for clusters 1-4, each of the runs (C2, C3, and so on) is in a separate folder. [file bcr3672-S7.zip › AdditionalFile7/Cluster1_GSEA/C3/GSEA_Enriched_in_Other_Clusters_vs_Cluster1.txt]

NAME	GS<br> follow link to MSigDB	GS DETAILS	SIZE	ES	NES	NOM p-val	FDR q-val	FWER p-val	RANK AT MAX	LEADING EDGE
AGTCAGC,MIR-345	AGTCAGC,MIR-345	Details ...	27	-0.63230777	-1.9514365	0	0.14280275	0.049	1096	tags=37%, list=10%, signal=41%
CCACACA,MIR-147	CCACACA,MIR-147	Details ...	36	-0.47497046	-1.6044109	0.013513514	1	0.603	698	tags=22%, list=6%, signal=24%
TACAATC,MIR-508	TACAATC,MIR-508	Details ...	34	-0.49633342	-1.6036202	0.014056225	1	0.606	2488	tags=44%, list=22%, signal=57%
GTTATAT,MIR-410	GTTATAT,MIR-410	Details ...	48	-0.50855225	-1.5740502	0.046511628	1	0.655	2741	tags=52%, list=24%, signal=69%
TAATGTG,MIR-323	TAATGTG,MIR-323	Details ...	78	-0.40370357	-1.5732337	0.02584493	1	0.656	2271	tags=31%, list=20%, signal=38%
ATTACAT,MIR-380-3P	ATTACAT,MIR-380-3P	Details ...	43	-0.47465578	-1.5640217	0.033663366	1	0.668	2823	tags=47%, list=25%, signal=62%
V$PAX6_01	V$PAX6_01	Details ...	50	-0.457046	-1.5383275	0.024691358	1	0.706	1831	tags=36%, list=16%, signal=43%
V$ATF_B	V$ATF_B	Details ...	93	-0.42147702	-1.5295532	0.013972056	1	0.718	909	tags=20%, list=8%, signal=22%
ATACCTC,MIR-202	ATACCTC,MIR-202	Details ...	88	-0.4132087	-1.5202267	0.026104419	1	0.733	2108	tags=34%, list=19%, signal=42%
GTTNYYNNGGTNA_UNKNOWN	GTTNYYNNGGTNA_UNKNOWN	Details ...	33	-0.4156211	-1.5087427	0.05202312	1	0.745	1526	tags=30%, list=14%, signal=35%
GGGATGC,MIR-324-5P	GGGATGC,MIR-324-5P	Details ...	24	-0.5037665	-1.503247	0.048732944	0.95852494	0.752	1977	tags=46%, list=18%, signal=56%
AAAGGAT,MIR-501	AAAGGAT,MIR-501	Details ...	72	-0.39040908	-1.4969554	0.03515625	0.92490697	0.755	2271	tags=35%, list=20%, signal=43%
ACATATC,MIR-190	ACATATC,MIR-190	Details ...	26	-0.501204	-1.4893892	0.040733196	0.9068773	0.764	1983	tags=46%, list=18%, signal=56%
AGTCTTA,MIR-499	AGTCTTA,MIR-499	Details ...	34	-0.46879196	-1.4863253	0.06042885	0.8629083	0.769	1994	tags=38%, list=18%, signal=46%
GTAAGAT,MIR-200A	GTAAGAT,MIR-200A	Details ...	24	-0.50047004	-1.4860301	0.057581574	0.8076483	0.77	2298	tags=33%, list=21%, signal=42%
CAGGTCC,MIR-492	CAGGTCC,MIR-492	Details ...	28	-0.46963137	-1.4834515	0.050813008	0.77271855	0.771	562	tags=21%, list=5%, signal=23%
TGAGATT,MIR-216	TGAGATT,MIR-216	Details ...	56	-0.37358454	-1.4827054	0.06382979	0.73093265	0.771	3141	tags=45%, list=28%, signal=62%
V$USF_01	V$USF_01	Details ...	109	-0.3391429	-1.480432	0.036259543	0.7034995	0.773	1475	tags=22%, list=13%, signal=25%
TMTCGCGANR_UNKNOWN	TMTCGCGANR_UNKNOWN	Details ...	72	-0.37676182	-1.4789927	0.08901515	0.67495793	0.775	2659	tags=32%, list=24%, signal=42%
CAGTATT,MIR-200B,MIR-200C,MIR-429	CAGTATT,MIR-200B,MIR-200C,MIR-429	Details ...	243	-0.3951754	-1.4789869	0.048582997	0.64121	0.775	1861	tags=32%, list=17%, signal=37%
ATGAAGG,MIR-205	ATGAAGG,MIR-205	Details ...	75	-0.4338195	-1.476197	0.046747968	0.62509614	0.78	1947	tags=39%, list=17%, signal=46%
ACAACTT,MIR-382	ACAACTT,MIR-382	Details ...	38	-0.43811274	-1.4554803	0.0503876	0.6980471	0.805	2849	tags=42%, list=25%, signal=56%
V$CREB_01	V$CREB_01	Details ...	121	-0.3636544	-1.4499905	0.025242718	0.6940093	0.808	1707	tags=23%, list=15%, signal=27%
GCGSCMNTTT_UNKNOWN	GCGSCMNTTT_UNKNOWN	Details ...	30	-0.41224098	-1.4494153	0.060784314	0.6686842	0.808	2314	tags=33%, list=21%, signal=42%
TAGCTTT,MIR-9	TAGCTTT,MIR-9	Details ...	127	-0.38969085	-1.4486529	0.044176705	0.64560556	0.808	2347	tags=35%, list=21%, signal=43%
V$CREB_Q2	V$CREB_Q2	Details ...	124	-0.36852047	-1.4436959	0.04715128	0.64289176	0.812	1582	tags=23%, list=14%, signal=27%
TAANNYSGCG_UNKNOWN	TAANNYSGCG_UNKNOWN	Details ...	40	-0.3804541	-1.4413117	0.077534795	0.63054127	0.815	1621	tags=25%, list=14%, signal=29%
CGGAARNGGCNG_UNKNOWN	CGGAARNGGCNG_UNKNOWN	Details ...	25	-0.43401223	-1.441281	0.09939148	0.60833615	0.815	1582	tags=20%, list=14%, signal=23%
CTGTTAC,MIR-194	CTGTTAC,MIR-194	Details ...	48	-0.4003257	-1.4393058	0.0734127	0.5956395	0.817	2078	tags=38%, list=19%, signal=46%
TTTGCAG,MIR-518A-2	TTTGCAG,MIR-518A-2	Details ...	98	-0.36824527	-1.4360968	0.04809619	0.58998376	0.818	1571	tags=24%, list=14%, signal=28%
GTAAACC,MIR-299-5P	GTAAACC,MIR-299-5P	Details ...	31	-0.45315915	-1.4352411	0.098393574	0.5742624	0.821	1584	tags=32%, list=14%, signal=37%
GTGACTT,MIR-224	GTGACTT,MIR-224	Details ...	79	-0.37652388	-1.4341493	0.047325104	0.56042665	0.821	2784	tags=39%, list=25%, signal=52%
GTATTAT,MIR-369-3P	GTATTAT,MIR-369-3P	Details ...	96	-0.39625472	-1.4334341	0.05338809	0.5457827	0.822	2021	tags=35%, list=18%, signal=43%
AACTGAC,MIR-223	AACTGAC,MIR-223	Details ...	54	-0.42520168	-1.4275182	0.078895465	0.55407345	0.829	2187	tags=39%, list=20%, signal=48%
KMCATNNWGGA_UNKNOWN	KMCATNNWGGA_UNKNOWN	Details ...	35	-0.42091915	-1.4128567	0.06640625	0.5995824	0.846	1224	tags=26%, list=11%, signal=29%
CTTTGTA,MIR-524	CTTTGTA,MIR-524	Details ...	227	-0.34077027	-1.4045708	0.046692606	0.6189718	0.851	2225	tags=32%, list=20%, signal=39%
CTAGGAA,MIR-384	CTAGGAA,MIR-384	Details ...	31	-0.46489644	-1.3992573	0.08158996	0.62390804	0.853	2228	tags=42%, list=20%, signal=52%
V$HMGIY_Q6	V$HMGIY_Q6	Details ...	117	-0.40719533	-1.3890527	0.02811245	0.6511124	0.855	2250	tags=36%, list=20%, signal=44%
RRAGTTGT_UNKNOWN	RRAGTTGT_UNKNOWN	Details ...	109	-0.38008463	-1.38891	0.07113821	0.6350356	0.855	2150	tags=35%, list=19%, signal=43%
TGCAAAC,MIR-452	TGCAAAC,MIR-452	Details ...	55	-0.38214946	-1.3867314	0.099609375	0.62850493	0.857	1547	tags=29%, list=14%, signal=34%
GGCKCATGS_UNKNOWN	GGCKCATGS_UNKNOWN	Details ...	29	-0.40113303	-1.3839331	0.08924949	0.62524545	0.863	2370	tags=34%, list=21%, signal=44%
ACTGTAG,MIR-139	ACTGTAG,MIR-139	Details ...	66	-0.38942388	-1.3831717	0.06483301	0.6137187	0.863	952	tags=23%, list=9%, signal=25%
V$ETS1_B	V$ETS1_B	Details ...	128	-0.36994225	-1.3786983	0.09631147	0.6170744	0.869	1713	tags=29%, list=15%, signal=34%
V$AHRARNT_01	V$AHRARNT_01	Details ...	72	-0.39417624	-1.376661	0.06122449	0.6117897	0.87	1756	tags=26%, list=16%, signal=31%
TGACGTCA_V$ATF3_Q6	TGACGTCA_V$ATF3_Q6	Details ...	107	-0.35645226	-1.3734875	0.04288499	0.6104311	0.873	1707	tags=22%, list=15%, signal=26%
GTGTTGA,MIR-505	GTGTTGA,MIR-505	Details ...	53	-0.40005484	-1.3693736	0.092156865	0.6129026	0.875	1961	tags=34%, list=18%, signal=41%
TGCACTG,MIR-148A,MIR-152,MIR-148B	TGCACTG,MIR-148A,MIR-152,MIR-148B	Details ...	125	-0.36251593	-1.3666248	0.07480315	0.6101748	0.876	2533	tags=37%, list=23%, signal=47%
GTGCCAT,MIR-183	GTGCCAT,MIR-183	Details ...	100	-0.35731417	-1.3545489	0.10873786	0.6458777	0.884	2158	tags=33%, list=19%, signal=41%
V$USF_Q6_01	V$USF_Q6_01	Details ...	103	-0.33363512	-1.3539376	0.08266129	0.6352037	0.884	2221	tags=28%, list=20%, signal=35%
V$GR_Q6	V$GR_Q6	Details ...	122	-0.39068687	-1.3539139	0.06759443	0.6226182	0.884	1677	tags=30%, list=15%, signal=34%
V$CREBP1CJUN_01	V$CREBP1CJUN_01	Details ...	119	-0.35101235	-1.3501345	0.0513834	0.62562597	0.886	2452	tags=30%, list=22%, signal=38%
RYTGCNNRGNAAC_V$MIF1_01	RYTGCNNRGNAAC_V$MIF1_01	Details ...	33	-0.42660806	-1.3484834	0.10663984	0.6194472	0.886	2519	tags=48%, list=22%, signal=62%
V$YY1_Q6	V$YY1_Q6	Details ...	113	-0.29051808	-1.3469913	0.117529884	0.6131929	0.886	2298	tags=29%, list=21%, signal=36%
ACTGAAA,MIR-30A-3P,MIR-30E-3P	ACTGAAA,MIR-30A-3P,MIR-30E-3P	Details ...	94	-0.37159082	-1.3456433	0.12180746	0.60735846	0.889	2236	tags=29%, list=20%, signal=36%
AAAYWAACM_V$HFH4_01	AAAYWAACM_V$HFH4_01	Details ...	125	-0.38543165	-1.3454422	0.08523908	0.5970581	0.889	1383	tags=28%, list=12%, signal=32%
TCTAGAG,MIR-517	TCTAGAG,MIR-517	Details ...	29	-0.45328665	-1.341265	0.13017751	0.60205317	0.889	2760	tags=52%, list=25%, signal=68%
GGCACTT,MIR-519E	GGCACTT,MIR-519E	Details ...	68	-0.36281365	-1.3366545	0.10019268	0.6085535	0.891	2216	tags=34%, list=20%, signal=42%
CTACTGT,MIR-199A	CTACTGT,MIR-199A	Details ...	77	-0.37436098	-1.3250184	0.09883721	0.6429937	0.899	2634	tags=38%, list=24%, signal=49%
V$CREL_01	V$CREL_01	Details ...	136	-0.3494571	-1.3082088	0.092	0.698313	0.908	2685	tags=39%, list=24%, signal=51%
V$USF_02	V$USF_02	Details ...	121	-0.31252158	-1.3069761	0.105788425	0.69182557	0.909	1604	tags=21%, list=14%, signal=25%
V$CETS1P54_01	V$CETS1P54_01		128	-0.29177332	-1.2984846	0.15631263	0.71462935	0.911	2252	tags=24%, list=20%, signal=30%
V$MYCMAX_02	V$MYCMAX_02		117	-0.34070498	-1.2978725	0.11157025	0.7060824	0.911	1604	tags=25%, list=14%, signal=29%
TCCAGAG,MIR-518C	TCCAGAG,MIR-518C		69	-0.35998583	-1.2954721	0.0997921	0.7047023	0.912	2176	tags=33%, list=19%, signal=41%
GGAMTNNNNNTCCY_UNKNOWN	GGAMTNNNNNTCCY_UNKNOWN		55	-0.3445346	-1.2953628	0.14112903	0.69413465	0.912	1993	tags=29%, list=18%, signal=35%
GTTRYCATRR_UNKNOWN	GTTRYCATRR_UNKNOWN		67	-0.34677383	-1.2946829	0.12974052	0.6861521	0.912	2277	tags=30%, list=20%, signal=37%
RYAAAKNNNNNNTTGW_UNKNOWN	RYAAAKNNNNNNTTGW_UNKNOWN		44	-0.43856224	-1.2924271	0.12863071	0.685139	0.914	2494	tags=48%, list=22%, signal=61%
V$RFX1_02	V$RFX1_02		120	-0.3316223	-1.2904384	0.11290322	0.6828152	0.914	2473	tags=32%, list=22%, signal=40%
ATGTTTC,MIR-494	ATGTTTC,MIR-494		79	-0.33713672	-1.2882953	0.11919192	0.68100935	0.915	2550	tags=33%, list=23%, signal=42%
V$PAX4_04	V$PAX4_04		106	-0.35929614	-1.2882618	0.12896407	0.6712984	0.915	1663	tags=27%, list=15%, signal=32%
CGTSACG_V$PAX3_B	CGTSACG_V$PAX3_B		61	-0.31972203	-1.2817423	0.14396887	0.6866183	0.916	2161	tags=25%, list=19%, signal=30%
V$CREB_Q2_01	V$CREB_Q2_01		101	-0.3350732	-1.279739	0.10325048	0.6846725	0.92	1582	tags=24%, list=14%, signal=27%
V$NFKB_Q6_01	V$NFKB_Q6_01		113	-0.3550503	-1.2717569	0.1369863	0.7060967	0.927	2150	tags=32%, list=19%, signal=39%
AGCTCCT,MIR-28	AGCTCCT,MIR-28		40	-0.3764605	-1.2706492	0.14957266	0.7003113	0.927	496	tags=13%, list=4%, signal=13%
V$ARNT_02	V$ARNT_02		115	-0.30001214	-1.2634892	0.13671875	0.7200634	0.93	1648	tags=23%, list=15%, signal=26%
V$P300_01	V$P300_01		130	-0.33237222	-1.2564857	0.16161616	0.73679787	0.933	3015	tags=42%, list=27%, signal=57%
V$CP2_02	V$CP2_02		122	-0.32885277	-1.2545129	0.14007781	0.7348235	0.933	1243	tags=20%, list=11%, signal=23%
CTATGCA,MIR-153	CTATGCA,MIR-153		107	-0.33038136	-1.252613	0.14851485	0.7325829	0.933	1389	tags=22%, list=12%, signal=25%
V$ARNT_01	V$ARNT_01		122	-0.29053834	-1.2521611	0.12692308	0.72515184	0.933	1374	tags=19%, list=12%, signal=21%
V$EGR_Q6	V$EGR_Q6		134	-0.3158697	-1.2518265	0.16330644	0.7175214	0.934	2265	tags=33%, list=20%, signal=41%
CATTGTYY_V$SOX9_B1	CATTGTYY_V$SOX9_B1		181	-0.33386302	-1.2488244	0.1541502	0.7202298	0.936	2368	tags=34%, list=21%, signal=42%
CAGCACT,MIR-512-3P	CAGCACT,MIR-512-3P		62	-0.34178996	-1.2482116	0.17485265	0.7140535	0.936	1404	tags=26%, list=13%, signal=29%
V$MYCMAX_03	V$MYCMAX_03		116	-0.300644	-1.24684	0.13980582	0.71040535	0.936	2817	tags=35%, list=25%, signal=47%
YKACATTT_UNKNOWN	YKACATTT_UNKNOWN		121	-0.31124905	-1.2458822	0.138	0.7053844	0.936	2276	tags=30%, list=20%, signal=37%
V$CREB_Q4_01	V$CREB_Q4_01		103	-0.31306946	-1.2433542	0.1328125	0.70650345	0.938	1707	tags=22%, list=15%, signal=26%
ACAACCT,MIR-453	ACAACCT,MIR-453		18	-0.43435	-1.2421354	0.19294606	0.7021578	0.938	2104	tags=39%, list=19%, signal=48%
GCCNNNWTAAR_UNKNOWN	GCCNNNWTAAR_UNKNOWN		68	-0.38490155	-1.2412176	0.15697674	0.69712305	0.939	2217	tags=32%, list=20%, signal=40%
ATAGGAA,MIR-202	ATAGGAA,MIR-202		52	-0.3436493	-1.23903	0.17171717	0.69705373	0.94	2876	tags=40%, list=26%, signal=54%
TGCACTT,MIR-519C,MIR-519B,MIR-519A	TGCACTT,MIR-519C,MIR-519B,MIR-519A		209	-0.3137285	-1.2389314	0.15594542	0.6894295	0.94	1944	tags=28%, list=17%, signal=33%
V$ELK1_01	V$ELK1_01		124	-0.30055854	-1.2367604	0.18511066	0.6893077	0.94	1307	tags=20%, list=12%, signal=23%
V$TAXCREB_01	V$TAXCREB_01		70	-0.34055215	-1.2273601	0.19460501	0.7161395	0.942	1511	tags=23%, list=13%, signal=26%
GCATTTG,MIR-105	GCATTTG,MIR-105		85	-0.32388487	-1.2248006	0.19960861	0.71813875	0.942	3502	tags=51%, list=31%, signal=73%
TTTGTAG,MIR-520D	TTTGTAG,MIR-520D		174	-0.3002567	-1.2234124	0.14990138	0.7153113	0.943	1363	tags=20%, list=12%, signal=22%
YAATNANRNNNCAG_UNKNOWN	YAATNANRNNNCAG_UNKNOWN		33	-0.39077628	-1.2208694	0.1969112	0.7157284	0.943	1603	tags=24%, list=14%, signal=28%
GTTAAAG,MIR-302B	GTTAAAG,MIR-302B		38	-0.3748735	-1.2194297	0.23255815	0.7133252	0.943	2258	tags=34%, list=20%, signal=43%
V$IRF_Q6	V$IRF_Q6		115	-0.37695977	-1.2176073	0.19591837	0.71230066	0.943	3015	tags=44%, list=27%, signal=60%
GGGACCA,MIR-133A,MIR-133B	GGGACCA,MIR-133A,MIR-133B		101	-0.2857366	-1.2168844	0.18882467	0.7071426	0.943	2141	tags=28%, list=19%, signal=34%
V$GABP_B	V$GABP_B		114	-0.27810866	-1.2163688	0.23968565	0.70176595	0.943	2268	tags=23%, list=20%, signal=28%
MGGAAGTG_V$GABP_B	MGGAAGTG_V$GABP_B		357	-0.27212867	-1.2108841	0.22020201	0.7143733	0.943	2202	tags=24%, list=20%, signal=29%
AACATTC,MIR-409-3P	AACATTC,MIR-409-3P		63	-0.35703316	-1.2062129	0.19381443	0.72394276	0.945	1215	tags=27%, list=11%, signal=30%
GACTGTT,MIR-212,MIR-132	GACTGTT,MIR-212,MIR-132		78	-0.31365943	-1.2039553	0.21836735	0.72487634	0.945	1563	tags=21%, list=14%, signal=24%
TCTCTCC,MIR-185	TCTCTCC,MIR-185		53	-0.34090742	-1.1998326	0.22376238	0.73320436	0.945	1348	tags=21%, list=12%, signal=23%
TGCCTTA,MIR-124A	TGCCTTA,MIR-124A		285	-0.27787873	-1.195546	0.19367589	0.7419581	0.945	2140	tags=28%, list=19%, signal=33%
V$TAXCREB_02	V$TAXCREB_02		15	-0.45905656	-1.1950681	0.23010753	0.73653615	0.945	3206	tags=53%, list=29%, signal=75%
V$STAT5A_04	V$STAT5A_04		99	-0.35594904	-1.193231	0.2	0.73659205	0.945	1831	tags=30%, list=16%, signal=36%
ACCAAAG,MIR-9	ACCAAAG,MIR-9		255	-0.2760246	-1.190147	0.19148937	0.74015605	0.945	2490	tags=29%, list=22%, signal=36%
TAAYNRNNTCC_UNKNOWN	TAAYNRNNTCC_UNKNOWN		78	-0.36473283	-1.1899034	0.22222222	0.73412055	0.945	2618	tags=36%, list=23%, signal=47%
CTTGTAT,MIR-381	CTTGTAT,MIR-381		96	-0.31997207	-1.1896834	0.21484375	0.72806454	0.945	2401	tags=31%, list=21%, signal=39%
V$SOX9_B1	V$SOX9_B1		114	-0.3370122	-1.1896701	0.20717132	0.72135925	0.945	1471	tags=26%, list=13%, signal=30%
ATTCTTT,MIR-186	ATTCTTT,MIR-186		128	-0.30495846	-1.1892124	0.21730383	0.716637	0.945	3015	tags=40%, list=27%, signal=54%
CTTTGCA,MIR-527	CTTTGCA,MIR-527		129	-0.3016961	-1.1863515	0.1949807	0.7200656	0.946	1528	tags=25%, list=14%, signal=28%
ACTGCCT,MIR-34B	ACTGCCT,MIR-34B		111	-0.2958443	-1.1854783	0.21548118	0.7166983	0.946	2347	tags=33%, list=21%, signal=42%
TGAYRTCA_V$ATF3_Q6	TGAYRTCA_V$ATF3_Q6		259	-0.30707654	-1.1844215	0.18825911	0.7141303	0.946	1707	tags=21%, list=15%, signal=24%
GTGACGY_V$E4F1_Q6	GTGACGY_V$E4F1_Q6		316	-0.2549625	-1.1803799	0.19215687	0.72268564	0.947	2410	tags=24%, list=22%, signal=29%
V$CREB_Q4	V$CREB_Q4		115	-0.30151978	-1.1788553	0.21637426	0.7219643	0.949	1224	tags=17%, list=11%, signal=19%
TACTTGA,MIR-26A,MIR-26B	TACTTGA,MIR-26A,MIR-26B		144	-0.3087879	-1.1769004	0.216	0.72200906	0.95	2071	tags=30%, list=18%, signal=36%
TGTATGA,MIR-485-3P	TGTATGA,MIR-485-3P		75	-0.3184178	-1.1759818	0.21992481	0.7188233	0.95	2137	tags=29%, list=19%, signal=36%
CAGTCAC,MIR-134	CAGTCAC,MIR-134		25	-0.33636072	-1.1744138	0.25289574	0.71790355	0.951	2353	tags=32%, list=21%, signal=40%
ATGTAGC,MIR-221,MIR-222	ATGTAGC,MIR-221,MIR-222		56	-0.36028916	-1.1742444	0.24804688	0.7123599	0.951	952	tags=18%, list=9%, signal=19%
AAAYRNCTG_UNKNOWN	AAAYRNCTG_UNKNOWN		182	-0.3300592	-1.1733373	0.2020202	0.7095022	0.952	2008	tags=31%, list=18%, signal=37%
V$GFI1_01	V$GFI1_01		135	-0.3341368	-1.1731519	0.21556886	0.70433867	0.952	1452	tags=24%, list=13%, signal=27%
ACTTTAT,MIR-142-5P	ACTTTAT,MIR-142-5P		150	-0.29424685	-1.1730312	0.23346303	0.69891375	0.952	2492	tags=34%, list=22%, signal=43%
AACTGGA,MIR-145	AACTGGA,MIR-145		117	-0.29713044	-1.1704586	0.23984526	0.70244634	0.952	2787	tags=31%, list=25%, signal=41%
V$ATF3_Q6	V$ATF3_Q6		117	-0.30095455	-1.1665657	0.20939335	0.71003085	0.952	1504	tags=21%, list=13%, signal=23%
V$ATF1_Q6	V$ATF1_Q6		124	-0.31766686	-1.1639445	0.22762646	0.71281236	0.952	2374	tags=33%, list=21%, signal=41%
V$FXR_IR1_Q6	V$FXR_IR1_Q6		61	-0.33779514	-1.1634703	0.25519848	0.70860654	0.952	1831	tags=26%, list=16%, signal=31%
ATAAGCT,MIR-21	ATAAGCT,MIR-21		69	-0.33778572	-1.1599588	0.2370518	0.7155738	0.953	1578	tags=25%, list=14%, signal=29%
V$NFAT_Q4_01	V$NFAT_Q4_01		135	-0.31767845	-1.1599298	0.21774194	0.71001804	0.953	2015	tags=30%, list=18%, signal=36%
AGCATTA,MIR-155	AGCATTA,MIR-155		72	-0.33266896	-1.1578033	0.28024194	0.71167123	0.954	2095	tags=26%, list=19%, signal=32%
V$TCF11MAFG_01	V$TCF11MAFG_01		103	-0.30870754	-1.1577896	0.2515213	0.706234	0.954	2422	tags=30%, list=22%, signal=38%
TCTATGA,MIR-376A,MIR-376B	TCTATGA,MIR-376A,MIR-376B		50	-0.32182455	-1.1561149	0.22954091	0.70604116	0.954	753	tags=18%, list=7%, signal=19%
GGGNRMNNYCAT_UNKNOWN	GGGNRMNNYCAT_UNKNOWN		47	-0.3171513	-1.1560724	0.24696356	0.7007319	0.954	2621	tags=30%, list=23%, signal=39%
V$PAX8_B	V$PAX8_B		45	-0.37056464	-1.1552848	0.25925925	0.6979844	0.954	1304	tags=22%, list=12%, signal=25%
V$BRN2_01	V$BRN2_01		114	-0.32886025	-1.1546795	0.2370518	0.6945129	0.954	2015	tags=30%, list=18%, signal=36%
AAAGACA,MIR-511	AAAGACA,MIR-511		103	-0.31905556	-1.1534799	0.21568628	0.69334626	0.954	2086	tags=27%, list=19%, signal=33%
TTGCACT,MIR-130A,MIR-301,MIR-130B	TTGCACT,MIR-130A,MIR-301,MIR-130B		179	-0.28521478	-1.1514006	0.27340823	0.6951358	0.954	2079	tags=28%, list=19%, signal=34%
AAGCACA,MIR-218	AAGCACA,MIR-218		166	-0.28930256	-1.1504989	0.24212599	0.6930472	0.956	2725	tags=34%, list=24%, signal=44%
V$YY1_02	V$YY1_02		113	-0.24556947	-1.1499604	0.2725451	0.6895082	0.956	2021	tags=24%, list=18%, signal=29%
V$HMX1_01	V$HMX1_01		20	-0.42904806	-1.1484851	0.28658536	0.6895431	0.958	1096	tags=20%, list=10%, signal=22%
V$ICSBP_Q6	V$ICSBP_Q6		119	-0.3426242	-1.147325	0.275154	0.68818146	0.959	2046	tags=31%, list=18%, signal=38%
V$AFP1_Q6	V$AFP1_Q6		119	-0.3491295	-1.1441728	0.24850895	0.69301	0.96	2520	tags=39%, list=23%, signal=50%
V$EVI1_02	V$EVI1_02		63	-0.34297222	-1.1430241	0.25201613	0.69157946	0.96	2494	tags=35%, list=22%, signal=45%
TTTGCAC,MIR-19A,MIR-19B	TTTGCAC,MIR-19A,MIR-19B		245	-0.27721557	-1.1428123	0.26418787	0.68740165	0.96	2125	tags=27%, list=19%, signal=33%
YGCGYRCGC_UNKNOWN	YGCGYRCGC_UNKNOWN		139	-0.25832057	-1.1426384	0.25948104	0.68327206	0.96	1443	tags=17%, list=13%, signal=19%
V$AP2_Q6_01	V$AP2_Q6_01		124	-0.29759145	-1.1421689	0.26337448	0.6802085	0.96	1852	tags=25%, list=17%, signal=30%
V$AHR_Q5	V$AHR_Q5		105	-0.2811416	-1.1410983	0.27634194	0.6786968	0.96	2250	tags=25%, list=20%, signal=31%
V$SMAD4_Q6	V$SMAD4_Q6		112	-0.30970928	-1.1401443	0.2768031	0.6780477	0.961	3009	tags=41%, list=27%, signal=56%
AAGCACT,MIR-520F	AAGCACT,MIR-520F		102	-0.2924615	-1.1350119	0.25882354	0.6897257	0.962	2392	tags=32%, list=21%, signal=41%
V$SREBP1_01	V$SREBP1_01		87	-0.27049708	-1.1342508	0.26679105	0.6874758	0.962	1962	tags=22%, list=18%, signal=26%
CTCTGGA,MIR-520A,MIR-525	CTCTGGA,MIR-520A,MIR-525		80	-0.29882243	-1.1338623	0.26530612	0.6841884	0.962	2703	tags=35%, list=24%, signal=46%
V$P53_02	V$P53_02		112	-0.30082268	-1.1330957	0.2387755	0.68186134	0.962	1157	tags=18%, list=10%, signal=20%
TTGCCAA,MIR-182	TTGCCAA,MIR-182		160	-0.28738472	-1.1265424	0.27272728	0.69815856	0.962	1928	tags=27%, list=17%, signal=32%
V$NRF2_Q4	V$NRF2_Q4		132	-0.29436848	-1.1244518	0.28838176	0.69987136	0.962	1940	tags=26%, list=17%, signal=31%
V$IRF1_Q6	V$IRF1_Q6		130	-0.31324473	-1.122976	0.270751	0.69982713	0.962	2422	tags=36%, list=22%, signal=46%
AAGCAAT,MIR-137	AAGCAAT,MIR-137		94	-0.2998546	-1.117497	0.2718254	0.712551	0.962	1860	tags=23%, list=17%, signal=28%
V$NFKAPPAB65_01	V$NFKAPPAB65_01		123	-0.30244464	-1.1151437	0.2834008	0.714634	0.962	2685	tags=37%, list=24%, signal=48%
V$STAT_01	V$STAT_01		133	-0.286825	-1.1125432	0.28395063	0.717813	0.964	1486	tags=23%, list=13%, signal=26%
V$SPZ1_01	V$SPZ1_01		127	-0.2745847	-1.1084057	0.2782258	0.7257387	0.965	1374	tags=20%, list=12%, signal=22%
TTTTGAG,MIR-373	TTTTGAG,MIR-373		116	-0.26193905	-1.1075847	0.29206964	0.7236373	0.965	2120	tags=28%, list=19%, signal=34%
ACACTAC,MIR-142-3P	ACACTAC,MIR-142-3P		60	-0.3062867	-1.1058627	0.32723576	0.7246996	0.965	3305	tags=48%, list=30%, signal=68%
V$WHN_B	V$WHN_B		121	-0.28435916	-1.1057731	0.28367347	0.7203821	0.965	1304	tags=18%, list=12%, signal=20%
TTGGAGA,MIR-515-5P,MIR-519E	TTGGAGA,MIR-515-5P,MIR-519E		68	-0.29842365	-1.1045623	0.32884616	0.7197299	0.965	3548	tags=50%, list=32%, signal=73%
CACCAGC,MIR-138	CACCAGC,MIR-138		103	-0.27271846	-1.1030525	0.32128513	0.719829	0.965	2216	tags=27%, list=20%, signal=34%
GGGNNTTTCC_V$NFKB_Q6_01	GGGNNTTTCC_V$NFKB_Q6_01		69	-0.34897107	-1.1019156	0.32581967	0.7187083	0.965	2150	tags=35%, list=19%, signal=43%
V$CREB_02	V$CREB_02		122	-0.26172835	-1.0927978	0.2928709	0.74429566	0.968	2306	tags=25%, list=21%, signal=32%
GGGCATT,MIR-365	GGGCATT,MIR-365		60	-0.31677186	-1.0909383	0.34141415	0.7459661	0.968	2315	tags=33%, list=21%, signal=42%
V$NFKAPPAB_01	V$NFKAPPAB_01		125	-0.31312692	-1.0903575	0.32941177	0.74356955	0.968	2150	tags=34%, list=19%, signal=42%
GGTGTGT,MIR-329	GGTGTGT,MIR-329		44	-0.30921242	-1.0880133	0.33530572	0.7467543	0.969	2547	tags=34%, list=23%, signal=44%
CTCCAAG,MIR-432	CTCCAAG,MIR-432		44	-0.30973315	-1.087843	0.30844793	0.7428189	0.969	1374	tags=23%, list=12%, signal=26%
TGCTTTG,MIR-330	TGCTTTG,MIR-330		145	-0.28355354	-1.0876546	0.3203125	0.73892033	0.969	2195	tags=28%, list=20%, signal=34%
V$PTF1BETA_Q6	V$PTF1BETA_Q6		115	-0.2867794	-1.0847825	0.31653225	0.74404407	0.97	1962	tags=27%, list=18%, signal=32%
V$E4BP4_01	V$E4BP4_01		94	-0.28883424	-1.083081	0.31944445	0.7448632	0.97	3381	tags=43%, list=30%, signal=60%
ACACTGG,MIR-199A,MIR-199B	ACACTGG,MIR-199A,MIR-199B		80	-0.2897158	-1.0816066	0.3438114	0.7455766	0.971	2301	tags=29%, list=21%, signal=36%
V$TCF4_Q5	V$TCF4_Q5		116	-0.3318753	-1.0815437	0.354	0.7414472	0.971	1449	tags=23%, list=13%, signal=26%
ATGTTAA,MIR-302C	ATGTTAA,MIR-302C		126	-0.2799474	-1.0783088	0.35203093	0.74795675	0.972	2354	tags=29%, list=21%, signal=36%
CACGTG_V$MYC_Q2	CACGTG_V$MYC_Q2		482	-0.22725193	-1.0760037	0.32921812	0.751018	0.972	1553	tags=18%, list=14%, signal=20%
AGCACTT,MIR-93,MIR-302A,MIR-302B,MIR-302C,MIR-302D,MIR-372,MIR-373,MIR-520E,MIR-520A,MIR-526B,MIR-520B,MIR-520C,MIR-520D	AGCACTT,MIR-93,MIR-302A,MIR-302B,MIR-302C,MIR-302D,MIR-372,MIR-373,MIR-520E,MIR-520A,MIR-526B,MIR-520B,MIR-520C,MIR-520D		140	-0.26220194	-1.0727845	0.35714287	0.7571896	0.973	2163	tags=26%, list=19%, signal=32%
V$CDP_01	V$CDP_01		37	-0.39493683	-1.0724946	0.36673346	0.7537969	0.973	1835	tags=30%, list=16%, signal=35%
CAGTGTT,MIR-141,MIR-200A	CAGTGTT,MIR-141,MIR-200A		160	-0.26612034	-1.0721433	0.34268537	0.7506159	0.973	2141	tags=24%, list=19%, signal=30%
TTTNNANAGCYR_UNKNOWN	TTTNNANAGCYR_UNKNOWN		55	-0.3426595	-1.0706391	0.33667335	0.7512502	0.973	1269	tags=27%, list=11%, signal=31%
GCTCTTG,MIR-335	GCTCTTG,MIR-335		45	-0.290043	-1.0705057	0.33530572	0.7473939	0.973	1273	tags=20%, list=11%, signal=22%
V$IRF2_01	V$IRF2_01		55	-0.3236861	-1.067104	0.35845214	0.75392294	0.973	2496	tags=40%, list=22%, signal=51%
CTCAAGA,MIR-526B	CTCAAGA,MIR-526B		38	-0.3274984	-1.0639973	0.3529412	0.7603242	0.976	3585	tags=53%, list=32%, signal=77%
WGGAATGY_V$TEF1_Q6	WGGAATGY_V$TEF1_Q6		173	-0.30092213	-1.0622758	0.33679834	0.7617682	0.977	1604	tags=26%, list=14%, signal=30%
V$CREBP1_01	V$CREBP1_01		77	-0.2853962	-1.0622096	0.35177866	0.7577845	0.977	2938	tags=38%, list=26%, signal=51%
ATGTACA,MIR-493	ATGTACA,MIR-493		142	-0.26658052	-1.0594012	0.3515625	0.7630172	0.977	1580	tags=20%, list=14%, signal=23%
V$RREB1_01	V$RREB1_01		101	-0.26279134	-1.05837	0.3767821	0.7620279	0.977	2217	tags=29%, list=20%, signal=35%
STTTCRNTTT_V$IRF_Q6	STTTCRNTTT_V$IRF_Q6		92	-0.32674682	-1.057468	0.37022132	0.7608174	0.977	2176	tags=37%, list=19%, signal=45%
V$SRF_C	V$SRF_C		116	-0.31255943	-1.0553037	0.3787234	0.7634537	0.977	1165	tags=20%, list=10%, signal=22%
V$BACH1_01	V$BACH1_01		142	-0.2950758	-1.0523032	0.38636363	0.76882386	0.977	2843	tags=39%, list=25%, signal=52%
CAGCTTT,MIR-320	CAGCTTT,MIR-320		121	-0.2606176	-1.0516803	0.38003838	0.766457	0.977	2267	tags=28%, list=20%, signal=35%
GGCNRNWCTTYS_UNKNOWN	GGCNRNWCTTYS_UNKNOWN		39	-0.28030625	-1.0501357	0.38432837	0.7672627	0.977	3673	tags=44%, list=33%, signal=65%
GCACTTT,MIR-17-5P,MIR-20A,MIR-106A,MIR-106B,MIR-20B,MIR-519D	GCACTTT,MIR-17-5P,MIR-20A,MIR-106A,MIR-106B,MIR-20B,MIR-519D		272	-0.2538755	-1.0477535	0.39147288	0.77075195	0.977	1729	tags=22%, list=15%, signal=25%
V$CDPCR1_01	V$CDPCR1_01		59	-0.311811	-1.0466802	0.3859649	0.7699733	0.977	2494	tags=37%, list=22%, signal=48%
V$ZIC3_01	V$ZIC3_01		137	-0.3100671	-1.0461189	0.3884462	0.7678104	0.977	2405	tags=33%, list=21%, signal=41%
V$MAX_01	V$MAX_01		116	-0.24281967	-1.0441376	0.37957612	0.7695953	0.977	1070	tags=15%, list=10%, signal=16%
V$NFKB_Q6	V$NFKB_Q6		130	-0.29571477	-1.0434029	0.375	0.76808226	0.977	2150	tags=28%, list=19%, signal=34%
V$GATA1_01	V$GATA1_01		127	-0.27495086	-1.0420789	0.36585367	0.76789343	0.977	1861	tags=25%, list=17%, signal=30%
V$USF_Q6	V$USF_Q6		119	-0.23669076	-1.0419859	0.38385826	0.76418024	0.977	2014	tags=20%, list=18%, signal=24%
TTAYRTAA_V$E4BP4_01	TTAYRTAA_V$E4BP4_01		107	-0.2836214	-1.0403992	0.40612245	0.7658263	0.977	3419	tags=45%, list=31%, signal=64%
V$MYOD_01	V$MYOD_01		110	-0.29140228	-1.0395833	0.39918533	0.7645649	0.978	1859	tags=26%, list=17%, signal=31%
TGANNYRGCA_V$TCF11MAFG_01	TGANNYRGCA_V$TCF11MAFG_01		146	-0.26886475	-1.0377276	0.3983573	0.7663678	0.979	1769	tags=25%, list=16%, signal=29%
V$FOXJ2_02	V$FOXJ2_02		101	-0.30759212	-1.0375437	0.3939394	0.7630993	0.979	950	tags=15%, list=8%, signal=16%
V$AP1_Q4_01	V$AP1_Q4_01		145	-0.27984396	-1.0346723	0.3954918	0.768362	0.981	2533	tags=33%, list=23%, signal=42%
V$GATA1_05	V$GATA1_05		134	-0.3115133	-1.0341241	0.41082165	0.76639944	0.981	2434	tags=32%, list=22%, signal=41%
CTGCAGY_UNKNOWN	CTGCAGY_UNKNOWN		369	-0.27160746	-1.0320303	0.39759037	0.7688894	0.981	2422	tags=28%, list=22%, signal=35%
AATGTGA,MIR-23A,MIR-23B	AATGTGA,MIR-23A,MIR-23B		213	-0.2573994	-1.0296072	0.38142294	0.7729843	0.981	1756	tags=22%, list=16%, signal=25%
V$IRF1_01	V$IRF1_01		122	-0.2913661	-1.0293493	0.41129032	0.7712906	0.982	2415	tags=33%, list=22%, signal=41%
V$STAT5B_01	V$STAT5B_01		125	-0.295723	-1.0273331	0.40127388	0.77369773	0.982	2157	tags=29%, list=19%, signal=35%
V$HMEF2_Q6	V$HMEF2_Q6		63	-0.359948	-1.0265459	0.42424244	0.7724105	0.982	1165	tags=24%, list=10%, signal=26%
V$HIF1_Q3	V$HIF1_Q3		116	-0.25994286	-1.0256214	0.4035433	0.7715571	0.982	1461	tags=16%, list=13%, signal=19%
GGATTA_V$PITX2_Q2	GGATTA_V$PITX2_Q2		284	-0.2678357	-1.0218226	0.4059406	0.7791674	0.982	1668	tags=24%, list=15%, signal=27%
V$AP2_Q6	V$AP2_Q6		127	-0.23887815	-1.0211766	0.4178499	0.77729094	0.982	1940	tags=24%, list=17%, signal=28%
RYCACNNRNNRNCAG_UNKNOWN	RYCACNNRNNRNCAG_UNKNOWN		34	-0.32736424	-1.0198383	0.41699606	0.7773463	0.982	2883	tags=41%, list=26%, signal=55%
V$NF1_Q6_01	V$NF1_Q6_01		130	-0.2833842	-1.0174199	0.40365112	0.7807482	0.982	1015	tags=18%, list=9%, signal=20%
V$FXR_Q3	V$FXR_Q3		48	-0.3237952	-1.0163959	0.43883497	0.7804506	0.982	1992	tags=27%, list=18%, signal=33%
V$RORA1_01	V$RORA1_01		136	-0.2796744	-1.0156919	0.43125	0.77898324	0.982	2125	tags=26%, list=19%, signal=31%
V$GATA6_01	V$GATA6_01		138	-0.32681087	-1.0148877	0.4372549	0.77775365	0.982	2595	tags=36%, list=23%, signal=46%
V$COREBINDINGFACTOR_Q6	V$COREBINDINGFACTOR_Q6		138	-0.29619005	-1.0137768	0.44153225	0.77774835	0.983	1831	tags=27%, list=16%, signal=32%
CCTNTMAGA_UNKNOWN	CCTNTMAGA_UNKNOWN		63	-0.30387124	-1.0103598	0.434238	0.7849805	0.984	1579	tags=27%, list=14%, signal=31%
V$ELK1_02	V$ELK1_02		113	-0.22050223	-1.0100904	0.43186182	0.78230447	0.984	3492	tags=37%, list=31%, signal=53%
GTACTGT,MIR-101	GTACTGT,MIR-101		130	-0.26857635	-1.0075489	0.43560606	0.78617483	0.984	2209	tags=32%, list=20%, signal=39%
V$ISRE_01	V$ISRE_01		109	-0.30537173	-1.0064884	0.4515464	0.78597397	0.984	2875	tags=39%, list=26%, signal=51%
CATTTCA,MIR-203	CATTTCA,MIR-203		129	-0.24954297	-1.0041503	0.44331983	0.78968984	0.984	1653	tags=22%, list=15%, signal=25%
V$AML1_01	V$AML1_01		129	-0.28422365	-1.0031961	0.4386318	0.78873456	0.984	1676	tags=28%, list=15%, signal=32%
V$AML1_Q6	V$AML1_Q6		129	-0.28422365	-1.0031961	0.4386318	0.7852291	0.984	1676	tags=28%, list=15%, signal=32%
V$E4F1_Q6	V$E4F1_Q6		131	-0.23845173	-1.0031446	0.42857143	0.7819295	0.984	1885	tags=20%, list=17%, signal=24%
ATGCTGC,MIR-103,MIR-107	ATGCTGC,MIR-103,MIR-107		113	-0.25838703	-1.0027198	0.45065176	0.7797673	0.984	1585	tags=21%, list=14%, signal=24%
GTGCCTT,MIR-506	GTGCCTT,MIR-506		359	-0.22970651	-1.0008063	0.45048544	0.78221685	0.984	2195	tags=25%, list=20%, signal=30%
V$NFMUE1_Q6	V$NFMUE1_Q6		118	-0.21616907	-1.0006714	0.43678162	0.77913064	0.984	2006	tags=19%, list=18%, signal=23%
CRGAARNNNNCGA_UNKNOWN	CRGAARNNNNCGA_UNKNOWN		25	-0.30469608	-1.0006407	0.45059288	0.77585596	0.984	1808	tags=24%, list=16%, signal=29%
TGTTTAC,MIR-30A-5P,MIR-30C,MIR-30D,MIR-30B,MIR-30E-5P	TGTTTAC,MIR-30A-5P,MIR-30C,MIR-30D,MIR-30B,MIR-30E-5P		295	-0.24714294	-0.99772245	0.43945312	0.7812106	0.984	1988	tags=27%, list=18%, signal=32%
V$NGFIC_01	V$NGFIC_01		113	-0.24969734	-0.9942374	0.49011856	0.78817326	0.985	2166	tags=26%, list=19%, signal=31%
V$NERF_Q2	V$NERF_Q2		125	-0.2764366	-0.9932794	0.44575936	0.7878278	0.985	1153	tags=17%, list=10%, signal=19%
V$MIF1_01	V$MIF1_01		75	-0.25130057	-0.9928628	0.47792706	0.78579277	0.985	1528	tags=21%, list=14%, signal=25%
V$RFX1_01	V$RFX1_01		105	-0.24889432	-0.9904181	0.48228347	0.78956825	0.985	2579	tags=32%, list=23%, signal=42%
V$MEIS1BHOXA9_01	V$MEIS1BHOXA9_01		71	-0.31078482	-0.988672	0.4627451	0.79132646	0.985	1351	tags=20%, list=12%, signal=22%
V$STAT5A_01	V$STAT5A_01		129	-0.27306703	-0.9884549	0.46398306	0.7886099	0.985	2157	tags=29%, list=19%, signal=35%
V$CDC5_01	V$CDC5_01		137	-0.281929	-0.9880113	0.47094187	0.78658956	0.985	1673	tags=26%, list=15%, signal=30%
V$FAC1_01	V$FAC1_01		106	-0.27876255	-0.98792505	0.47211155	0.783617	0.985	2235	tags=27%, list=20%, signal=34%
TGACATY_UNKNOWN	TGACATY_UNKNOWN		315	-0.26265007	-0.9873394	0.47165993	0.78238034	0.985	2915	tags=33%, list=26%, signal=44%
CACTGCC,MIR-34A,MIR-34C,MIR-449	CACTGCC,MIR-34A,MIR-34C,MIR-449		143	-0.2458902	-0.9825321	0.47316104	0.7934529	0.986	2095	tags=24%, list=19%, signal=30%
V$NCX_01	V$NCX_01		79	-0.30906832	-0.9819955	0.4623218	0.79182774	0.986	2314	tags=32%, list=21%, signal=40%
GACAATC,MIR-219	GACAATC,MIR-219		74	-0.27369124	-0.9805725	0.48425198	0.79316026	0.986	2766	tags=38%, list=25%, signal=50%
TGCTGCT,MIR-15A,MIR-16,MIR-15B,MIR-195,MIR-424,MIR-497	TGCTGCT,MIR-15A,MIR-16,MIR-15B,MIR-195,MIR-424,MIR-497		295	-0.22786973	-0.9801071	0.5066414	0.7911729	0.986	2017	tags=23%, list=18%, signal=28%
TGCGCANK_UNKNOWN	TGCGCANK_UNKNOWN		250	-0.20264763	-0.9800008	0.4952381	0.7882062	0.986	1600	tags=15%, list=14%, signal=17%
V$EFC_Q6	V$EFC_Q6		126	-0.26600775	-0.9783606	0.5070422	0.7897449	0.986	2529	tags=29%, list=23%, signal=38%
V$BACH2_01	V$BACH2_01		140	-0.26102152	-0.97804683	0.4722222	0.78751665	0.986	2398	tags=32%, list=21%, signal=40%
TGACAGNY_V$MEIS1_01	TGACAGNY_V$MEIS1_01		378	-0.23936263	-0.97697663	0.49023438	0.78755623	0.986	2314	tags=26%, list=21%, signal=32%
RCGCANGCGY_V$NRF1_Q6	RCGCANGCGY_V$NRF1_Q6		412	-0.19226074	-0.97628725	0.4864341	0.7865548	0.986	2250	tags=19%, list=20%, signal=23%
V$ER_Q6_01	V$ER_Q6_01		122	-0.25983498	-0.97623867	0.47560975	0.78351635	0.986	2008	tags=25%, list=18%, signal=31%
V$AR_03	V$AR_03		33	-0.2971666	-0.9756282	0.5040486	0.7821139	0.986	114	tags=9%, list=1%, signal=9%
V$MAF_Q6	V$MAF_Q6		144	-0.25358954	-0.9743831	0.49796748	0.78242046	0.986	2285	tags=29%, list=20%, signal=36%
V$HIF1_Q5	V$HIF1_Q5		121	-0.24784014	-0.9740502	0.49301398	0.7801041	0.986	1461	tags=20%, list=13%, signal=23%
ATACTGT,MIR-144	ATACTGT,MIR-144		107	-0.26962945	-0.973717	0.48785424	0.77802646	0.986	2202	tags=25%, list=20%, signal=31%
V$NFKB_C	V$NFKB_C		136	-0.2642241	-0.97338456	0.49898168	0.775993	0.986	2150	tags=28%, list=19%, signal=34%
YGCANTGCR_UNKNOWN	YGCANTGCR_UNKNOWN		52	-0.2482181	-0.9730343	0.4952919	0.77391225	0.986	2903	tags=38%, list=26%, signal=52%
V$SMAD_Q6	V$SMAD_Q6		128	-0.24943148	-0.9707976	0.49304175	0.77729875	0.987	1676	tags=22%, list=15%, signal=25%
V$CEBP_Q2	V$CEBP_Q2		112	-0.27398604	-0.96851486	0.49796748	0.7812783	0.988	2595	tags=34%, list=23%, signal=44%
V$ATF_01	V$ATF_01		128	-0.24333143	-0.9680451	0.5396518	0.77958995	0.988	909	tags=13%, list=8%, signal=13%
V$ZID_01	V$ZID_01		107	-0.2531396	-0.9667123	0.50503016	0.7804739	0.988	1490	tags=18%, list=13%, signal=20%
GCCATNTTG_V$YY1_Q6	GCCATNTTG_V$YY1_Q6		200	-0.19740373	-0.96630245	0.4812734	0.7785768	0.988	2331	tags=23%, list=21%, signal=29%
RGAANNTTC_V$HSF1_01	RGAANNTTC_V$HSF1_01		209	-0.25141066	-0.9653731	0.48727983	0.77790153	0.988	1588	tags=21%, list=14%, signal=24%
V$GR_01	V$GR_01		100	-0.27449188	-0.9649111	0.5020408	0.77636606	0.988	2086	tags=26%, list=19%, signal=32%
RRCCGTTA_UNKNOWN	RRCCGTTA_UNKNOWN		35	-0.27165887	-0.9648532	0.50286806	0.773557	0.988	1067	tags=14%, list=10%, signal=16%
RACTNNRTTTNC_UNKNOWN	RACTNNRTTTNC_UNKNOWN		58	-0.2557199	-0.964261	0.501938	0.77231	0.988	1937	tags=24%, list=17%, signal=29%
GGCCAGT,MIR-193A,MIR-193B	GGCCAGT,MIR-193A,MIR-193B		42	-0.27636456	-0.9641645	0.496	0.76979345	0.988	1170	tags=19%, list=10%, signal=21%
V$E47_01	V$E47_01		133	-0.26877242	-0.96358806	0.51984125	0.76836056	0.988	2415	tags=31%, list=22%, signal=39%
V$STAT_Q6	V$STAT_Q6		133	-0.24404234	-0.9628038	0.5250501	0.7676405	0.988	1348	tags=19%, list=12%, signal=21%
TGAATGT,MIR-181A,MIR-181B,MIR-181C,MIR-181D	TGAATGT,MIR-181A,MIR-181B,MIR-181C,MIR-181D		216	-0.23489466	-0.9617863	0.51434034	0.76780635	0.988	2359	tags=27%, list=21%, signal=33%
RACCACAR_V$AML_Q6	RACCACAR_V$AML_Q6		138	-0.26810175	-0.96176195	0.5278884	0.76501495	0.988	1386	tags=20%, list=12%, signal=23%
V$DBP_Q6	V$DBP_Q6		120	-0.279016	-0.96045053	0.5387674	0.7657895	0.988	2433	tags=31%, list=22%, signal=39%
GCAAGGA,MIR-502	GCAAGGA,MIR-502		34	-0.27576196	-0.96044	0.5109344	0.76300496	0.988	603	tags=12%, list=5%, signal=12%
V$EGR1_01	V$EGR1_01		131	-0.24402341	-0.95943177	0.51626015	0.7628586	0.988	2002	tags=25%, list=18%, signal=30%
V$GR_Q6_01	V$GR_Q6_01		129	-0.27066955	-0.95900166	0.51696604	0.7613422	0.988	1276	tags=19%, list=11%, signal=21%
RAAGNYNNCTTY_UNKNOWN	RAAGNYNNCTTY_UNKNOWN		71	-0.30703035	-0.95700026	0.5190381	0.76443505	0.988	1663	tags=24%, list=15%, signal=28%
ACATTCC,MIR-1,MIR-206	ACATTCC,MIR-1,MIR-206		140	-0.23830464	-0.95693845	0.5248509	0.761811	0.988	2380	tags=28%, list=21%, signal=35%
V$TTF1_Q6	V$TTF1_Q6		126	-0.26504502	-0.9564583	0.5201613	0.7602536	0.988	1753	tags=24%, list=16%, signal=28%
RTTTNNNYTGGM_UNKNOWN	RTTTNNNYTGGM_UNKNOWN		84	-0.2882617	-0.95614743	0.53937006	0.75838816	0.988	1959	tags=26%, list=17%, signal=32%
ACTGCAG,MIR-17-3P	ACTGCAG,MIR-17-3P		51	-0.264846	-0.95357555	0.496	0.76280147	0.988	2225	tags=24%, list=20%, signal=29%
CCAATNNSNNNGCG_UNKNOWN	CCAATNNSNNNGCG_UNKNOWN		28	-0.29242322	-0.95285684	0.5332068	0.7617989	0.988	2412	tags=36%, list=22%, signal=45%
YRTCANNRCGC_UNKNOWN	YRTCANNRCGC_UNKNOWN		35	-0.2705101	-0.9500846	0.5265306	0.76766974	0.989	3338	tags=43%, list=30%, signal=61%
V$HLF_01	V$HLF_01		113	-0.2672516	-0.9496907	0.5160643	0.76611817	0.989	2248	tags=30%, list=20%, signal=37%
TAATAAT,MIR-126	TAATAAT,MIR-126		103	-0.24556355	-0.94314563	0.56920075	0.7817409	0.989	2548	tags=28%, list=23%, signal=36%
V$STAT5A_02	V$STAT5A_02		66	-0.28445768	-0.94248694	0.5484536	0.7808123	0.989	2372	tags=33%, list=21%, signal=42%
V$PR_Q2	V$PR_Q2		117	-0.2571749	-0.9412372	0.546748	0.7816979	0.99	1660	tags=24%, list=15%, signal=28%
V$SP1_01	V$SP1_01		126	-0.23540029	-0.94093645	0.550813	0.7797789	0.99	1917	tags=21%, list=17%, signal=26%
V$CREBP1_Q2	V$CREBP1_Q2		118	-0.24788861	-0.9403143	0.5494071	0.7787795	0.99	2187	tags=24%, list=20%, signal=29%
YNGTTNNNATT_UNKNOWN	YNGTTNNNATT_UNKNOWN		170	-0.2718651	-0.93972	0.56150794	0.77773356	0.99	1835	tags=28%, list=16%, signal=33%
V$AML_Q6	V$AML_Q6		135	-0.26506877	-0.9395486	0.5598377	0.7756439	0.99	2141	tags=29%, list=19%, signal=35%
V$SRF_Q4	V$SRF_Q4		115	-0.28302234	-0.9390637	0.52330506	0.7743326	0.99	1582	tags=22%, list=14%, signal=25%
TATTATA,MIR-374	TATTATA,MIR-374		145	-0.2465059	-0.93902034	0.55323195	0.771774	0.99	1141	tags=15%, list=10%, signal=17%
GTTTGTT,MIR-495	GTTTGTT,MIR-495		116	-0.24324374	-0.9382172	0.54280156	0.7712504	0.99	1571	tags=19%, list=14%, signal=22%
TTANTCA_UNKNOWN	TTANTCA_UNKNOWN		429	-0.2546584	-0.93759465	0.5437882	0.7703663	0.99	1839	tags=23%, list=16%, signal=27%
TCTGGAC,MIR-198	TCTGGAC,MIR-198		39	-0.26615527	-0.9368749	0.5458015	0.76994455	0.99	4517	tags=56%, list=40%, signal=94%
GTATGAT,MIR-154,MIR-487	GTATGAT,MIR-154,MIR-487		36	-0.28356695	-0.93462604	0.56954885	0.77382886	0.991	2086	tags=28%, list=19%, signal=34%
V$OCT1_B	V$OCT1_B		125	-0.2688999	-0.9343244	0.544	0.7721156	0.991	1648	tags=25%, list=15%, signal=29%
WGTTNNNNNAAA_UNKNOWN	WGTTNNNNNAAA_UNKNOWN		263	-0.24251696	-0.93413395	0.58232933	0.7700521	0.991	2032	tags=25%, list=18%, signal=29%
V$POU3F2_01	V$POU3F2_01		49	-0.3044792	-0.9338047	0.587234	0.76830536	0.991	2588	tags=35%, list=23%, signal=45%
ACCTGTTG_UNKNOWN	ACCTGTTG_UNKNOWN		72	-0.27415624	-0.93346506	0.55159473	0.76664937	0.991	2235	tags=31%, list=20%, signal=38%
V$AP2REP_01	V$AP2REP_01		85	-0.26328498	-0.93315053	0.5340206	0.7648674	0.991	2013	tags=22%, list=18%, signal=27%
CACTGTG,MIR-128A,MIR-128B	CACTGTG,MIR-128A,MIR-128B		168	-0.22300753	-0.93307227	0.5502958	0.76247954	0.991	2869	tags=34%, list=26%, signal=45%
AGGCACT,MIR-515-3P	AGGCACT,MIR-515-3P		42	-0.27261516	-0.9321819	0.5602294	0.762379	0.991	2176	tags=29%, list=19%, signal=35%
V$MYB_Q3	V$MYB_Q3		111	-0.25166813	-0.9319129	0.5769231	0.7605687	0.991	2423	tags=27%, list=22%, signal=34%
YRCCAKNNGNCGC_UNKNOWN	YRCCAKNNGNCGC_UNKNOWN		29	-0.30970278	-0.9297546	0.5303327	0.7638394	0.991	2250	tags=34%, list=20%, signal=43%
AACWWCAANK_UNKNOWN	AACWWCAANK_UNKNOWN		70	-0.25812185	-0.92922246	0.5699797	0.7626881	0.991	1467	tags=20%, list=13%, signal=23%
V$SRF_Q6	V$SRF_Q6		133	-0.2839475	-0.9291472	0.5219207	0.7603759	0.991	1893	tags=27%, list=17%, signal=32%
WWTAAGGC_UNKNOWN	WWTAAGGC_UNKNOWN		73	-0.27555248	-0.9269926	0.544898	0.76443774	0.992	2610	tags=36%, list=23%, signal=46%
V$ZIC1_01	V$ZIC1_01		124	-0.26404965	-0.9250317	0.5743381	0.7673312	0.992	2405	tags=31%, list=21%, signal=39%
AAGCCAT,MIR-135A,MIR-135B	AAGCCAT,MIR-135A,MIR-135B		166	-0.22976212	-0.9237122	0.5652174	0.7682636	0.992	2125	tags=24%, list=19%, signal=29%
V$GNCF_01	V$GNCF_01		37	-0.3038557	-0.923279	0.56969696	0.76693034	0.992	1382	tags=19%, list=12%, signal=22%
V$HSF1_01	V$HSF1_01		126	-0.25266367	-0.92287064	0.5984556	0.76555705	0.992	1570	tags=22%, list=14%, signal=26%
AATGGAG,MIR-136	AATGGAG,MIR-136		41	-0.2756859	-0.9225783	0.566855	0.76383966	0.992	1725	tags=22%, list=15%, signal=26%
CYTAGCAAY_UNKNOWN	CYTAGCAAY_UNKNOWN		63	-0.23253877	-0.9200965	0.5913556	0.76804256	0.992	2225	tags=24%, list=20%, signal=30%
V$HFH8_01	V$HFH8_01		108	-0.27021348	-0.9196736	0.5676768	0.7668195	0.992	1883	tags=28%, list=17%, signal=33%
V$AP4_Q6	V$AP4_Q6		108	-0.27862877	-0.9187091	0.5816733	0.7667521	0.992	1463	tags=23%, list=13%, signal=26%
RTAAACA_V$FREAC2_01	RTAAACA_V$FREAC2_01		456	-0.23795842	-0.9184704	0.60169494	0.7649598	0.992	1992	tags=24%, list=18%, signal=28%
GCGNNANTTCC_UNKNOWN	GCGNNANTTCC_UNKNOWN		63	-0.22611655	-0.9169527	0.56666666	0.7664194	0.992	2086	tags=17%, list=19%, signal=21%
V$ETS_Q4	V$ETS_Q4		130	-0.2436985	-0.9168122	0.57708335	0.7643296	0.992	1802	tags=23%, list=16%, signal=27%
CCAWWNAAGG_V$SRF_Q4	CCAWWNAAGG_V$SRF_Q4		48	-0.32171434	-0.9163644	0.56892776	0.7631123	0.992	1591	tags=31%, list=14%, signal=36%
V$TEL2_Q6	V$TEL2_Q6		109	-0.22024459	-0.9163457	0.5507246	0.7607862	0.992	1153	tags=12%, list=10%, signal=13%
RYTAAWNNNTGAY_UNKNOWN	RYTAAWNNNTGAY_UNKNOWN		37	-0.3230554	-0.9161501	0.5813492	0.75887066	0.992	1582	tags=30%, list=14%, signal=35%
V$CDPCR3HD_01	V$CDPCR3HD_01		112	-0.25876698	-0.91568667	0.6062378	0.75772643	0.992	2293	tags=30%, list=20%, signal=38%
AAAGGGA,MIR-204,MIR-211	AAAGGGA,MIR-204,MIR-211		119	-0.223823	-0.91539645	0.5946463	0.7559979	0.992	2897	tags=34%, list=26%, signal=45%
MCAATNNNNNGCG_UNKNOWN	MCAATNNNNNGCG_UNKNOWN		50	-0.24663837	-0.9137463	0.5944882	0.75827265	0.993	2415	tags=24%, list=22%, signal=30%
V$AR_01	V$AR_01		72	-0.2609541	-0.9116675	0.602	0.7617323	0.994	1761	tags=25%, list=16%, signal=29%
V$SRF_01	V$SRF_01		37	-0.30836257	-0.91126347	0.5911017	0.76034904	0.994	1724	tags=24%, list=15%, signal=29%
TTCYNRGAA_V$STAT5B_01	TTCYNRGAA_V$STAT5B_01		165	-0.24528104	-0.90912664	0.6147541	0.7635933	0.994	2176	tags=27%, list=19%, signal=33%
CAATGCA,MIR-33	CAATGCA,MIR-33		55	-0.26628557	-0.9078707	0.5801217	0.7648523	0.994	2247	tags=29%, list=20%, signal=36%
TTCNRGNNNNTTC_V$HSF_Q6	TTCNRGNNNNTTC_V$HSF_Q6		75	-0.2544222	-0.90635836	0.6036961	0.76624787	0.994	1273	tags=17%, list=11%, signal=19%
V$E2F1_Q3_01	V$E2F1_Q3_01		123	-0.21536095	-0.9057691	0.601145	0.7655785	0.994	2489	tags=24%, list=22%, signal=31%
ATGGYGGA_UNKNOWN	ATGGYGGA_UNKNOWN		43	-0.23332001	-0.9057153	0.62103176	0.7633796	0.994	2686	tags=28%, list=24%, signal=37%
V$PAX3_B	V$PAX3_B		44	-0.26338354	-0.90489453	0.5885827	0.7633136	0.995	2589	tags=32%, list=23%, signal=41%
V$HFH3_01	V$HFH3_01		88	-0.26688272	-0.902363	0.5991984	0.76778543	0.995	1293	tags=19%, list=12%, signal=22%
V$CREB_Q3	V$CREB_Q3		115	-0.20462991	-0.89904976	0.6458753	0.7740083	0.995	2875	tags=30%, list=26%, signal=41%
GCAAAAA,MIR-129	GCAAAAA,MIR-129		76	-0.25052288	-0.89817935	0.61013645	0.77419335	0.995	2388	tags=30%, list=21%, signal=38%
V$CHX10_01	V$CHX10_01		108	-0.2700963	-0.89794755	0.6216216	0.772437	0.995	2329	tags=31%, list=21%, signal=38%
V$S8_01	V$S8_01		120	-0.26972207	-0.8974311	0.6166329	0.7713878	0.995	1805	tags=25%, list=16%, signal=29%
V$ER_Q6	V$ER_Q6		140	-0.24942312	-0.89583683	0.6205534	0.77344525	0.995	2298	tags=26%, list=21%, signal=33%
AGGGCAG,MIR-18A	AGGGCAG,MIR-18A		62	-0.2561686	-0.89566636	0.61646587	0.7716238	0.995	2072	tags=26%, list=19%, signal=31%
ACCAATC,MIR-509	ACCAATC,MIR-509		19	-0.3261946	-0.8931032	0.59921414	0.77614063	0.995	1147	tags=21%, list=10%, signal=23%
V$LFA1_Q6	V$LFA1_Q6		123	-0.2412757	-0.8920871	0.6086956	0.77736145	0.995	1392	tags=20%, list=12%, signal=22%
TCCCRNNRTGC_UNKNOWN	TCCCRNNRTGC_UNKNOWN		80	-0.21463107	-0.8912443	0.5928144	0.7773717	0.995	1994	tags=16%, list=18%, signal=20%
V$TBP_01	V$TBP_01		115	-0.27907163	-0.89090157	0.5879917	0.7758343	0.995	1899	tags=23%, list=17%, signal=28%
V$AP2_Q3	V$AP2_Q3		130	-0.23191935	-0.88751215	0.628	0.7830414	0.995	1992	tags=25%, list=18%, signal=31%
V$CEBPGAMMA_Q6	V$CEBPGAMMA_Q6		119	-0.24536881	-0.8871219	0.6725838	0.781762	0.995	2275	tags=29%, list=20%, signal=37%
V$MYB_Q5_01	V$MYB_Q5_01		116	-0.24659589	-0.88626915	0.64503044	0.7817067	0.995	2423	tags=28%, list=22%, signal=36%
V$TAL1BETAITF2_01	V$TAL1BETAITF2_01		120	-0.26234433	-0.8845737	0.6183674	0.7839546	0.995	2334	tags=28%, list=21%, signal=35%
TTCYRGAA_UNKNOWN	TTCYRGAA_UNKNOWN		144	-0.23194061	-0.8839577	0.6345382	0.7835107	0.996	2638	tags=28%, list=24%, signal=37%
V$OCT_Q6	V$OCT_Q6		119	-0.2562711	-0.88075894	0.6322314	0.7890962	0.996	2646	tags=32%, list=24%, signal=41%
GGGYGTGNY_UNKNOWN	GGGYGTGNY_UNKNOWN		325	-0.2132626	-0.8794933	0.66873705	0.7899464	0.996	1998	tags=22%, list=18%, signal=25%
CCCNNNNNNAAGWT_UNKNOWN	CCCNNNNNNAAGWT_UNKNOWN		53	-0.24067262	-0.8772131	0.6369168	0.7939734	0.996	2086	tags=26%, list=19%, signal=32%
YTAAYNGCT_UNKNOWN	YTAAYNGCT_UNKNOWN		77	-0.27476522	-0.87696844	0.6693712	0.7923273	0.996	2573	tags=35%, list=23%, signal=45%
CCTGTGA,MIR-513	CCTGTGA,MIR-513		63	-0.24739553	-0.87645704	0.62781185	0.7916072	0.996	2917	tags=35%, list=26%, signal=47%
RYTGCNWTGGNR_UNKNOWN	RYTGCNWTGGNR_UNKNOWN		52	-0.2629977	-0.8754378	0.6552419	0.7917579	0.996	2473	tags=33%, list=22%, signal=42%
YAATNRNNNYNATT_UNKNOWN	YAATNRNNNYNATT_UNKNOWN		51	-0.28567937	-0.8753554	0.6489796	0.78971523	0.996	1839	tags=25%, list=16%, signal=30%
V$HAND1E47_01	V$HAND1E47_01		127	-0.25558898	-0.8746171	0.6726547	0.78924507	0.996	2250	tags=29%, list=20%, signal=36%
V$SRF_Q5_01	V$SRF_Q5_01		116	-0.2664081	-0.8724149	0.627193	0.79367244	0.997	694	tags=14%, list=6%, signal=15%
V$SP1_Q2_01	V$SP1_Q2_01		122	-0.22160329	-0.8708339	0.67474747	0.7958681	0.997	2785	tags=33%, list=25%, signal=43%
V$GRE_C	V$GRE_C		63	-0.26732686	-0.8707465	0.68049794	0.79389167	0.997	1839	tags=25%, list=16%, signal=30%
V$ATF4_Q2	V$ATF4_Q2		120	-0.22475453	-0.8677756	0.694	0.79980147	0.997	2415	tags=27%, list=22%, signal=34%
V$HSF_Q6	V$HSF_Q6		96	-0.24930674	-0.86695635	0.6680498	0.7997917	0.997	1351	tags=16%, list=12%, signal=18%
V$EVI1_03	V$EVI1_03		29	-0.32190517	-0.86502516	0.6743295	0.8024296	0.997	1306	tags=24%, list=12%, signal=27%
TGATTTRY_V$GFI1_01	TGATTTRY_V$GFI1_01		147	-0.27394715	-0.86339605	0.66866267	0.8047407	0.997	1590	tags=21%, list=14%, signal=24%
V$PAX5_01	V$PAX5_01		73	-0.23880799	-0.86191773	0.68774706	0.80637324	0.997	1229	tags=18%, list=11%, signal=20%
V$CDP_02	V$CDP_02		54	-0.29121184	-0.8597209	0.6732283	0.81009537	0.997	1839	tags=26%, list=16%, signal=31%
V$NFAT_Q6	V$NFAT_Q6		125	-0.24198471	-0.8579297	0.69341564	0.8125291	0.997	2078	tags=26%, list=19%, signal=32%
SMTTTTGT_UNKNOWN	SMTTTTGT_UNKNOWN		196	-0.22168672	-0.8568711	0.7281553	0.81306297	0.997	2314	tags=27%, list=21%, signal=33%
V$DR4_Q2	V$DR4_Q2		118	-0.23480487	-0.8561523	0.68916154	0.8126501	0.997	3029	tags=38%, list=27%, signal=52%
V$OCT1_Q6	V$OCT1_Q6		124	-0.24890356	-0.85529155	0.7197581	0.812814	0.997	1861	tags=25%, list=17%, signal=30%
TGCTGAY_UNKNOWN	TGCTGAY_UNKNOWN		259	-0.22992492	-0.85527694	0.67813766	0.81064534	0.997	2046	tags=23%, list=18%, signal=27%
V$TST1_01	V$TST1_01		133	-0.25194237	-0.85418874	0.68619245	0.8112585	0.997	2865	tags=35%, list=26%, signal=46%
V$YY1_01	V$YY1_01		127	-0.20576325	-0.8525494	0.6948819	0.8134559	0.997	2658	tags=27%, list=24%, signal=35%
V$HFH4_01	V$HFH4_01		91	-0.2627834	-0.85220706	0.7057613	0.81216854	0.997	1663	tags=19%, list=15%, signal=22%
V$MEF2_01	V$MEF2_01		73	-0.30261987	-0.85091513	0.6935484	0.8134527	0.997	1463	tags=22%, list=13%, signal=25%
TAGGTCA,MIR-192,MIR-215	TAGGTCA,MIR-192,MIR-215		23	-0.2834861	-0.85076267	0.66007906	0.811658	0.997	1753	tags=26%, list=16%, signal=31%
V$PAX4_02	V$PAX4_02		124	-0.2610919	-0.8499472	0.7183099	0.81166184	0.997	1866	tags=28%, list=17%, signal=33%
V$PBX1_02	V$PBX1_02		67	-0.26739696	-0.8489229	0.68136275	0.81242764	0.997	1467	tags=21%, list=13%, signal=24%
GTGCAAT,MIR-25,MIR-32,MIR-92,MIR-363,MIR-367	GTGCAAT,MIR-25,MIR-32,MIR-92,MIR-363,MIR-367		159	-0.21298386	-0.8480415	0.7369403	0.81260985	0.997	2336	tags=28%, list=21%, signal=35%
V$STAT3_02	V$STAT3_02		63	-0.24150896	-0.84579724	0.7102616	0.8159292	0.997	2314	tags=24%, list=21%, signal=30%
RNGTGGGC_UNKNOWN	RNGTGGGC_UNKNOWN		375	-0.20407322	-0.8457831	0.7217742	0.81380826	0.997	2767	tags=30%, list=25%, signal=38%
V$POU3F2_02	V$POU3F2_02		124	-0.24501604	-0.8457243	0.7074148	0.8117934	0.997	2544	tags=31%, list=23%, signal=40%
V$IRF7_01	V$IRF7_01		120	-0.23686339	-0.8456385	0.729249	0.809848	0.997	2176	tags=23%, list=19%, signal=29%
V$HNF1_Q6	V$HNF1_Q6		136	-0.27285954	-0.84510064	0.6897959	0.80913967	0.997	2579	tags=34%, list=23%, signal=43%
TATCTGG,MIR-488	TATCTGG,MIR-488		32	-0.27142003	-0.8449783	0.6738281	0.80733806	0.997	3071	tags=44%, list=27%, signal=60%
V$MSX1_01	V$MSX1_01		98	-0.25376296	-0.8412076	0.71290946	0.81495464	0.997	1663	tags=21%, list=15%, signal=25%
TTCCGTT,MIR-191	TTCCGTT,MIR-191		18	-0.30978164	-0.8402842	0.6828358	0.81495017	0.997	1805	tags=39%, list=16%, signal=46%
V$OCT1_06	V$OCT1_06		128	-0.24556291	-0.839174	0.72895277	0.81569165	0.997	1463	tags=20%, list=13%, signal=22%
V$ZF5_01	V$ZF5_01		123	-0.21498348	-0.83894634	0.7164461	0.8142705	0.997	2519	tags=28%, list=22%, signal=36%
V$MYB_Q6	V$MYB_Q6		116	-0.23674592	-0.838716	0.70736843	0.8126655	0.997	1312	tags=16%, list=12%, signal=17%
GTCNYYATGR_UNKNOWN	GTCNYYATGR_UNKNOWN		36	-0.25545067	-0.83697367	0.6988636	0.81487393	0.997	2093	tags=28%, list=19%, signal=34%
V$AP3_Q6	V$AP3_Q6		122	-0.24224897	-0.8366407	0.71428573	0.81366515	0.997	2494	tags=31%, list=22%, signal=40%
CACTTTG,MIR-520G,MIR-520H	CACTTTG,MIR-520G,MIR-520H		118	-0.21340452	-0.8364943	0.7096774	0.8119982	0.997	2216	tags=26%, list=20%, signal=32%
V$HNF6_Q6	V$HNF6_Q6		110	-0.2502717	-0.835366	0.7202381	0.8131049	0.997	1663	tags=21%, list=15%, signal=24%
AGGGCCA,MIR-328	AGGGCCA,MIR-328		44	-0.24195413	-0.8350964	0.70841485	0.8116988	0.997	1674	tags=16%, list=15%, signal=19%
WTTGKCTG_UNKNOWN	WTTGKCTG_UNKNOWN		235	-0.21297908	-0.83480066	0.74593496	0.8104195	0.997	2316	tags=26%, list=21%, signal=32%
CCCNNGGGAR_V$OLF1_01	CCCNNGGGAR_V$OLF1_01		153	-0.2249271	-0.83370656	0.7604167	0.8112191	0.997	1141	tags=14%, list=10%, signal=16%
AAANWWTGC_UNKNOWN	AAANWWTGC_UNKNOWN		104	-0.24734841	-0.83333087	0.73251027	0.81005627	0.997	2314	tags=30%, list=21%, signal=37%
V$CIZ_01	V$CIZ_01		104	-0.23969783	-0.8332564	0.726	0.8081902	0.997	2588	tags=35%, list=23%, signal=45%
V$HNF3_Q6	V$HNF3_Q6		95	-0.25075507	-0.8320928	0.75449103	0.8093616	0.997	1456	tags=18%, list=13%, signal=20%
V$IPF1_Q4	V$IPF1_Q4		117	-0.24275042	-0.8297463	0.75301206	0.8133046	0.997	2093	tags=24%, list=19%, signal=29%
TGGTGCT,MIR-29A,MIR-29B,MIR-29C	TGGTGCT,MIR-29A,MIR-29B,MIR-29C		251	-0.20656039	-0.8296101	0.71428573	0.81165844	0.997	2056	tags=23%, list=18%, signal=28%
CATGTAA,MIR-496	CATGTAA,MIR-496		92	-0.23190361	-0.827944	0.7174349	0.8138484	0.997	2072	tags=24%, list=19%, signal=29%
GTGCAAA,MIR-507	GTGCAAA,MIR-507		58	-0.23510899	-0.82793593	0.73031497	0.8118441	0.997	1787	tags=21%, list=16%, signal=24%
V$MTF1_Q4	V$MTF1_Q4		125	-0.22210154	-0.827486	0.7601626	0.8107696	0.997	1601	tags=20%, list=14%, signal=23%
TTGGGAG,MIR-150	TTGGGAG,MIR-150		49	-0.2479604	-0.8267549	0.7203065	0.81086993	0.997	2141	tags=24%, list=19%, signal=30%
AGGAGTG,MIR-483	AGGAGTG,MIR-483		32	-0.24419348	-0.8266138	0.6832061	0.80930513	0.997	2568	tags=31%, list=23%, signal=40%
V$OCT1_Q5_01	V$OCT1_Q5_01		122	-0.24045801	-0.8248349	0.7421384	0.81161636	0.998	1663	tags=20%, list=15%, signal=24%
CCTGAGT,MIR-510	CCTGAGT,MIR-510		22	-0.25943673	-0.82398546	0.71259844	0.8117932	0.998	2056	tags=27%, list=18%, signal=33%
V$POU6F1_01	V$POU6F1_01		117	-0.25598162	-0.822886	0.74563104	0.81248605	0.998	2388	tags=30%, list=21%, signal=38%
V$NKX62_Q2	V$NKX62_Q2		108	-0.24268524	-0.82158303	0.7398844	0.8134326	0.998	3187	tags=42%, list=28%, signal=58%
GTGGGTGK_UNKNOWN	GTGGGTGK_UNKNOWN		149	-0.23033516	-0.8206917	0.7637795	0.8138184	0.998	2415	tags=30%, list=22%, signal=38%
V$OCT1_01	V$OCT1_01		125	-0.22839986	-0.82038456	0.8044355	0.8125561	0.998	1922	tags=23%, list=17%, signal=28%
ACAWYAAAG_UNKNOWN	ACAWYAAAG_UNKNOWN		47	-0.26089743	-0.8196941	0.75051975	0.8121963	0.998	2217	tags=30%, list=20%, signal=37%
TGCCAAR_V$NF1_Q6	TGCCAAR_V$NF1_Q6		343	-0.23127438	-0.8192985	0.78215766	0.8112111	0.998	1998	tags=25%, list=18%, signal=29%
V$HNF3B_01	V$HNF3B_01		103	-0.25004694	-0.8182369	0.7874494	0.81160396	0.998	671	tags=14%, list=6%, signal=14%
V$NRF1_Q6	V$NRF1_Q6		117	-0.17927782	-0.81795514	0.7364486	0.81036884	0.998	2923	tags=26%, list=26%, signal=35%
V$E2F_Q2	V$E2F_Q2		79	-0.2177548	-0.81751025	0.7649326	0.80947626	0.998	1702	tags=16%, list=15%, signal=19%
V$ERR1_Q2	V$ERR1_Q2		124	-0.21288748	-0.8174344	0.79476863	0.80771464	0.998	1854	tags=22%, list=17%, signal=26%
V$GCM_Q2	V$GCM_Q2		111	-0.22350828	-0.81721723	0.742	0.8062968	0.998	2402	tags=29%, list=21%, signal=36%
V$CDX2_Q5	V$CDX2_Q5		111	-0.2515286	-0.8170227	0.7653277	0.80482787	0.998	2388	tags=32%, list=21%, signal=40%
V$FOXO3_01	V$FOXO3_01		107	-0.23555641	-0.8151518	0.7689243	0.8079062	0.998	2790	tags=34%, list=25%, signal=44%
GAGACTG,MIR-452	GAGACTG,MIR-452		44	-0.23147786	-0.8140678	0.72210956	0.8087654	0.998	1625	tags=23%, list=15%, signal=26%
YTATTTTNR_V$MEF2_02	YTATTTTNR_V$MEF2_02		334	-0.23531029	-0.8139797	0.7583497	0.80702436	0.998	1576	tags=19%, list=14%, signal=22%
GTGCCAA,MIR-96	GTGCCAA,MIR-96		160	-0.20633967	-0.8112457	0.78571427	0.81150967	0.998	2501	tags=29%, list=22%, signal=36%
V$MYCMAX_B	V$MYCMAX_B		133	-0.18698826	-0.81086105	0.777336	0.8105724	0.998	1446	tags=14%, list=13%, signal=15%
AGCYRWTTC_UNKNOWN	AGCYRWTTC_UNKNOWN		56	-0.26309726	-0.81017447	0.7701613	0.8103844	0.998	1642	tags=27%, list=15%, signal=31%
TNCATNTCCYR_UNKNOWN	TNCATNTCCYR_UNKNOWN		53	-0.21626496	-0.8096964	0.7307692	0.8096772	0.998	2278	tags=19%, list=20%, signal=24%
YATTNATC_UNKNOWN	YATTNATC_UNKNOWN		162	-0.25330758	-0.8094083	0.7750511	0.8084716	0.998	2123	tags=30%, list=19%, signal=36%
V$HNF3ALPHA_Q6	V$HNF3ALPHA_Q6		105	-0.23514849	-0.80872154	0.805668	0.8080919	0.998	1456	tags=18%, list=13%, signal=21%
V$RP58_01	V$RP58_01		115	-0.2426354	-0.80718577	0.76008064	0.8097664	0.998	2203	tags=31%, list=20%, signal=39%
V$PPARG_01	V$PPARG_01		21	-0.25100634	-0.8051818	0.7278106	0.8124359	0.998	37	tags=5%, list=0%, signal=5%
V$RORA2_01	V$RORA2_01		74	-0.25028643	-0.8044743	0.76842105	0.8121915	0.998	2137	tags=31%, list=19%, signal=38%
V$FOXO4_01	V$FOXO4_01		108	-0.22480983	-0.80252373	0.7909836	0.81522506	0.999	1959	tags=25%, list=17%, signal=30%
V$EVI1_04	V$EVI1_04		123	-0.22700563	-0.80245155	0.77530366	0.813516	0.999	1663	tags=20%, list=15%, signal=24%
V$FOXD3_01	V$FOXD3_01		107	-0.22882587	-0.80080485	0.828125	0.8151174	0.999	957	tags=13%, list=9%, signal=14%
TAATTA_V$CHX10_01	TAATTA_V$CHX10_01		364	-0.22158617	-0.8004819	0.83992094	0.8141138	0.999	1879	tags=24%, list=17%, signal=28%
V$HNF1_C	V$HNF1_C		120	-0.25198576	-0.79708076	0.7749004	0.8207869	0.999	1835	tags=25%, list=16%, signal=30%
V$LHX3_01	V$LHX3_01		109	-0.25501335	-0.7935042	0.78937006	0.8267999	0.999	1663	tags=20%, list=15%, signal=23%
V$STAT4_01	V$STAT4_01		133	-0.2387426	-0.7908186	0.7740586	0.8317267	1	1831	tags=23%, list=16%, signal=28%
GCACCTT,MIR-18A,MIR-18B	GCACCTT,MIR-18A,MIR-18B		53	-0.22233728	-0.78869927	0.7707129	0.83510554	1	1431	tags=15%, list=13%, signal=17%
V$FOXO4_02	V$FOXO4_02		125	-0.22987047	-0.7856522	0.828866	0.8401406	1	2610	tags=33%, list=23%, signal=42%
V$SOX5_01	V$SOX5_01		113	-0.22716045	-0.78275466	0.8600823	0.8447362	1	2618	tags=32%, list=23%, signal=41%
V$OCT1_02	V$OCT1_02		100	-0.25075588	-0.780689	0.79429734	0.8472411	1	2314	tags=38%, list=21%, signal=47%
V$MEF2_Q6_01	V$MEF2_Q6_01		121	-0.2484022	-0.7800816	0.74851483	0.8469612	1	2334	tags=29%, list=21%, signal=36%
V$EVI1_05	V$EVI1_05		89	-0.25264612	-0.77839285	0.81632656	0.84864104	1	1312	tags=20%, list=12%, signal=23%
GTAGGCA,MIR-189	GTAGGCA,MIR-189		17	-0.25442675	-0.778267	0.74081236	0.846907	1	1363	tags=24%, list=12%, signal=27%
TGTGTGA,MIR-377	TGTGTGA,MIR-377		87	-0.19851072	-0.7753372	0.8196721	0.85169905	1	1582	tags=18%, list=14%, signal=21%
TCANNTGAY_V$SREBP1_01	TCANNTGAY_V$SREBP1_01		246	-0.17967632	-0.77531284	0.87262356	0.84984785	1	1792	tags=17%, list=16%, signal=20%
V$PXR_Q2	V$PXR_Q2		122	-0.20116124	-0.7720666	0.8453815	0.85493207	1	1383	tags=13%, list=12%, signal=15%
V$FOX_Q2	V$FOX_Q2		102	-0.22894733	-0.7720327	0.8127572	0.85309505	1	1686	tags=20%, list=15%, signal=23%
V$LEF1_Q2	V$LEF1_Q2		104	-0.20898972	-0.77169436	0.875	0.85195756	1	2415	tags=26%, list=22%, signal=33%
V$AP4_Q5	V$AP4_Q5		130	-0.22676829	-0.7712994	0.8349901	0.8508728	1	1144	tags=18%, list=10%, signal=19%
CAGGTA_V$AREB6_01	CAGGTA_V$AREB6_01		362	-0.20517318	-0.7712666	0.8915663	0.8490807	1	1840	tags=21%, list=16%, signal=24%
CCAGGTT,MIR-490	CCAGGTT,MIR-490		27	-0.23338564	-0.77122474	0.746063	0.84727705	1	3774	tags=48%, list=34%, signal=72%
YATGNWAAT_V$OCT_C	YATGNWAAT_V$OCT_C		174	-0.21917173	-0.771064	0.8356998	0.8457324	1	2523	tags=29%, list=23%, signal=37%
V$GATA_Q6	V$GATA_Q6		106	-0.2618446	-0.7703704	0.82530123	0.8452447	1	1839	tags=25%, list=16%, signal=30%
V$PR_01	V$PR_01		68	-0.22533034	-0.7702557	0.84879035	0.8435844	1	1248	tags=13%, list=11%, signal=15%
AAGGGAT,MIR-188	AAGGGAT,MIR-188		41	-0.21309263	-0.7702387	0.8137255	0.84177434	1	1598	tags=20%, list=14%, signal=23%
CCCACAT,MIR-299-3P	CCCACAT,MIR-299-3P		25	-0.25834033	-0.76985407	0.8033126	0.8407314	1	2062	tags=32%, list=18%, signal=39%
V$TFIIA_Q6	V$TFIIA_Q6		137	-0.20685054	-0.7698312	0.8433735	0.83897287	1	1684	tags=21%, list=15%, signal=25%
V$HOXA4_Q2	V$HOXA4_Q2		125	-0.22513835	-0.76586026	0.8606061	0.8459122	1	2108	tags=25%, list=19%, signal=30%
V$STAT5A_03	V$STAT5A_03		122	-0.22014058	-0.7655704	0.85365856	0.84473735	1	2209	tags=25%, list=20%, signal=30%
CAAGGAT,MIR-362	CAAGGAT,MIR-362		33	-0.22999004	-0.7647505	0.81287724	0.84472096	1	2037	tags=24%, list=18%, signal=30%
V$CEBP_Q2_01	V$CEBP_Q2_01		139	-0.21866028	-0.7622468	0.8904959	0.8479464	1	1601	tags=19%, list=14%, signal=22%
V$AP1_Q6_01	V$AP1_Q6_01		134	-0.21961309	-0.7604775	0.84136546	0.84987277	1	2402	tags=30%, list=21%, signal=38%
V$MMEF2_Q6	V$MMEF2_Q6		139	-0.22971201	-0.7601734	0.798	0.84865934	1	2320	tags=27%, list=21%, signal=33%
V$E47_02	V$E47_02		113	-0.22131349	-0.75850797	0.85071576	0.8499659	1	1877	tags=22%, list=17%, signal=26%
V$GATA1_03	V$GATA1_03		120	-0.22054964	-0.7579862	0.8416834	0.8491003	1	2743	tags=32%, list=24%, signal=41%
ATAACCT,MIR-154	ATAACCT,MIR-154		35	-0.22418122	-0.7560174	0.7630058	0.85149556	1	2822	tags=34%, list=25%, signal=46%
YYCATTCAWW_UNKNOWN	YYCATTCAWW_UNKNOWN		91	-0.21183944	-0.7554808	0.88	0.8507187	1	2605	tags=25%, list=23%, signal=33%
V$SRY_02	V$SRY_02		121	-0.22154291	-0.7538002	0.89858013	0.8522616	1	1158	tags=16%, list=10%, signal=17%
RNTCANNRNNYNATTW_UNKNOWN	RNTCANNRNNYNATTW_UNKNOWN		27	-0.28984135	-0.75221306	0.8122449	0.8537	1	1590	tags=30%, list=14%, signal=34%
V$TCF1P_Q6	V$TCF1P_Q6		112	-0.19986992	-0.7490989	0.89807695	0.8583951	1	2382	tags=26%, list=21%, signal=33%
TAGAACC,MIR-182	TAGAACC,MIR-182		18	-0.25357932	-0.7488094	0.81349206	0.85714513	1	2168	tags=28%, list=19%, signal=34%
V$LYF1_01	V$LYF1_01		128	-0.21332036	-0.74428433	0.902439	0.86404353	1	1368	tags=18%, list=12%, signal=20%
V$HEN1_01	V$HEN1_01		92	-0.20312572	-0.74238706	0.84040403	0.865673	1	2032	tags=21%, list=18%, signal=25%
V$ZF5_B	V$ZF5_B		117	-0.18669185	-0.7418157	0.8698225	0.86485344	1	1660	tags=15%, list=15%, signal=18%
V$OSF2_Q6	V$OSF2_Q6		134	-0.1982034	-0.7409833	0.92540324	0.8646078	1	2298	tags=26%, list=21%, signal=32%
GGTAACC,MIR-409-5P	GGTAACC,MIR-409-5P		19	-0.2428876	-0.7375199	0.78884465	0.86936384	1	3015	tags=42%, list=27%, signal=58%
V$TEF_Q6	V$TEF_Q6		111	-0.21027532	-0.7353521	0.9074074	0.87143433	1	1410	tags=18%, list=13%, signal=20%
V$POU1F1_Q6	V$POU1F1_Q6		111	-0.2229628	-0.7348288	0.9056225	0.87057525	1	2588	tags=32%, list=23%, signal=41%
V$FOXO1_02	V$FOXO1_02		113	-0.21011525	-0.73472404	0.9183267	0.8690083	1	2610	tags=35%, list=23%, signal=45%
V$OCT1_04	V$OCT1_04		122	-0.21860765	-0.73221284	0.8977505	0.87143385	1	2579	tags=30%, list=23%, signal=38%
ACTACCT,MIR-196A,MIR-196B	ACTACCT,MIR-196A,MIR-196B		60	-0.20440064	-0.7297921	0.90120965	0.8740891	1	1147	tags=13%, list=10%, signal=15%
V$MEF2_03	V$MEF2_03		117	-0.23719163	-0.7255278	0.87628865	0.8801239	1	2079	tags=25%, list=19%, signal=30%
GGTGAAG,MIR-412	GGTGAAG,MIR-412		34	-0.20562282	-0.72499347	0.8429119	0.8792385	1	1943	tags=24%, list=17%, signal=28%
CTAWWWATA_V$RSRFC4_Q2	CTAWWWATA_V$RSRFC4_Q2		180	-0.23710217	-0.72488374	0.8390342	0.87760025	1	1543	tags=21%, list=14%, signal=23%
V$MYOD_Q6_01	V$MYOD_Q6_01		104	-0.21434958	-0.72408056	0.889336	0.87707955	1	1340	tags=17%, list=12%, signal=19%
V$ZIC2_01	V$ZIC2_01		124	-0.20225704	-0.72139865	0.89271253	0.8799844	1	2282	tags=25%, list=20%, signal=31%
V$NKX3A_01	V$NKX3A_01		101	-0.21887636	-0.72036946	0.91858035	0.8800658	1	2366	tags=31%, list=21%, signal=39%
V$HNF4ALPHA_Q6	V$HNF4ALPHA_Q6		131	-0.21178135	-0.7195309	0.8918919	0.8797161	1	941	tags=11%, list=8%, signal=12%
V$OCT1_03	V$OCT1_03		101	-0.2134883	-0.71869874	0.9055118	0.8792779	1	2314	tags=25%, list=21%, signal=31%
V$GATA_C	V$GATA_C		137	-0.22256683	-0.71429294	0.91129035	0.884784	1	2445	tags=28%, list=22%, signal=35%
SNACANNNYSYAGA_UNKNOWN	SNACANNNYSYAGA_UNKNOWN		30	-0.1991577	-0.7142024	0.8252427	0.88311356	1	1033	tags=13%, list=9%, signal=15%
V$MAZR_01	V$MAZR_01		109	-0.18274438	-0.7124854	0.9029126	0.88418424	1	2787	tags=25%, list=25%, signal=33%
V$PPARA_01	V$PPARA_01		21	-0.25495616	-0.711575	0.86761713	0.88385504	1	37	tags=5%, list=0%, signal=5%
V$MAZ_Q6	V$MAZ_Q6		95	-0.18865511	-0.7100185	0.89880955	0.8847867	1	2402	tags=23%, list=21%, signal=29%
V$GATA1_04	V$GATA1_04		118	-0.23056537	-0.7091851	0.9025845	0.8844874	1	2436	tags=25%, list=22%, signal=32%
CATRRAGC_UNKNOWN	CATRRAGC_UNKNOWN		58	-0.20962971	-0.6836836	0.9373777	0.91944	1	2187	tags=24%, list=20%, signal=30%
V$NKX61_01	V$NKX61_01		115	-0.21078962	-0.6729959	0.93	0.9305192	1	2579	tags=30%, list=23%, signal=38%
GTTGNYNNRGNAAC_UNKNOWN	GTTGNYNNRGNAAC_UNKNOWN		44	-0.19437209	-0.67161316	0.9050505	0.93011874	1	2328	tags=23%, list=21%, signal=29%
V$AR_02	V$AR_02		19	-0.22885685	-0.66534585	0.91845495	0.93552583	1	2033	tags=26%, list=18%, signal=32%
V$PIT1_Q6	V$PIT1_Q6		110	-0.20636395	-0.6577865	0.9758065	0.94228333	1	2634	tags=27%, list=24%, signal=35%
V$EN1_01	V$EN1_01		51	-0.21271238	-0.65505195	0.95501024	0.94303036	1	2790	tags=35%, list=25%, signal=47%
V$MYOGNF1_01	V$MYOGNF1_01		20	-0.24031003	-0.64172715	0.94653463	0.95370895	1	2809	tags=40%, list=25%, signal=53%
ATCMNTCCGY_UNKNOWN	ATCMNTCCGY_UNKNOWN		23	-0.1984097	-0.64014554	0.9066148	0.95312566	1	3663	tags=48%, list=33%, signal=71%
V$RSRFC4_Q2	V$RSRFC4_Q2		105	-0.2037196	-0.6351122	0.95884776	0.95526147	1	2334	tags=27%, list=21%, signal=33%
V$E2F_Q3_01	V$E2F_Q3_01		106	-0.16353947	-0.62184674	0.9540918	0.9633904	1	2388	tags=22%, list=21%, signal=27%
V$E2F_01	V$E2F_01		36	-0.17024109	-0.60006005	0.951417	0.9740373	1	2621	tags=22%, list=23%, signal=29%
V$NRF2_01	V$NRF2_01		121	-0.13109565	-0.59615636	0.9339623	0.973927	1	2243	tags=16%, list=20%, signal=19%
V$E2F_Q6	V$E2F_Q6		101	-0.15233137	-0.553951	0.9602386	0.98694235	1	2392	tags=22%, list=21%, signal=27%
CCGNMNNTNACG_UNKNOWN	CCGNMNNTNACG_UNKNOWN		38	-0.13059668	-0.50983894	0.9866667	0.9928344	1	3439	tags=24%, list=31%, signal=34%
