# Supplementary material for: A genomic analysis of mouse models of breast cancer reveals molecular features of mouse models and relationships to human breast cancer
Source: Breast Cancer Res. 2014 Jun 5;16(3):R59. doi: 10.1186/bcr3672 (PMC4078930; doi:10.1186/bcr3672)
Supplement: Additional file 7 — GSEA for clusters 1-4, each of the runs (C2, C3, and so on) is in a separate folder. [file bcr3672-S7.zip › AdditionalFile7/Cluster1_GSEA/C6/GSEA_Enriched_in_Cluster1_vs_other_Clusters.txt]

NAME	GS<br> follow link to MSigDB	GS DETAILS	SIZE	ES	NES	NOM p-val	FDR q-val	FWER p-val	RANK AT MAX	LEADING EDGE
ATF2_UP.V1_UP	ATF2_UP.V1_UP	Details ...	107	0.46919397	1.5219487	0.009861933	1	0.511	2110	tags=36%, list=19%, signal=44%
SIRNA_EIF4GI_UP	SIRNA_EIF4GI_UP	Details ...	65	0.3928508	1.4420651	0.08057851	1	0.649	1343	tags=20%, list=12%, signal=23%
AKT_UP.V1_UP	AKT_UP.V1_UP	Details ...	118	0.41601327	1.3875934	0.055226825	1	0.722	1982	tags=33%, list=18%, signal=40%
GCNP_SHH_UP_EARLY.V1_UP	GCNP_SHH_UP_EARLY.V1_UP	Details ...	114	0.34939706	1.36601	0.10663984	1	0.745	1602	tags=24%, list=14%, signal=27%
RB_P107_DN.V1_DN	RB_P107_DN.V1_DN	Details ...	86	0.35265034	1.3598105	0.13575526	1	0.751	1587	tags=17%, list=14%, signal=20%
BCAT_GDS748_DN	BCAT_GDS748_DN	Details ...	22	0.42704692	1.3362575	0.090361446	1	0.772	1228	tags=27%, list=11%, signal=31%
KRAS.600_UP.V1_DN	KRAS.600_UP.V1_DN	Details ...	150	0.42328632	1.3138658	0.09127789	1	0.803	1128	tags=26%, list=10%, signal=29%
ESC_V6.5_UP_EARLY.V1_UP	ESC_V6.5_UP_EARLY.V1_UP	Details ...	118	0.39733258	1.3064395	0.11023622	0.99130934	0.808	1664	tags=25%, list=15%, signal=30%
PKCA_DN.V1_DN	PKCA_DN.V1_DN	Details ...	117	0.38306126	1.2991589	0.07385229	0.9264595	0.814	1107	tags=24%, list=10%, signal=26%
KRAS.PROSTATE_UP.V1_DN	KRAS.PROSTATE_UP.V1_DN	Details ...	80	0.4423623	1.2778397	0.14285715	0.94428223	0.834	1712	tags=30%, list=15%, signal=35%
BCAT_GDS748_UP	BCAT_GDS748_UP	Details ...	33	0.43428287	1.2584165	0.1627907	0.960336	0.854	2388	tags=45%, list=21%, signal=58%
AKT_UP_MTOR_DN.V1_UP	AKT_UP_MTOR_DN.V1_UP	Details ...	127	0.3583732	1.2264574	0.16061185	1	0.878	546	tags=14%, list=5%, signal=15%
CAHOY_ASTROCYTIC	CAHOY_ASTROCYTIC	Details ...	57	0.39245182	1.1973541	0.19019608	1	0.9	1176	tags=23%, list=11%, signal=25%
KRAS.LUNG_UP.V1_DN	KRAS.LUNG_UP.V1_DN	Details ...	75	0.40606806	1.1840793	0.2195122	1	0.908	981	tags=24%, list=9%, signal=26%
KRAS.LUNG.BREAST_UP.V1_DN	KRAS.LUNG.BREAST_UP.V1_DN	Details ...	72	0.41260952	1.1743172	0.21529175	1	0.912	1373	tags=29%, list=12%, signal=33%
WNT_UP.V1_UP	WNT_UP.V1_UP	Details ...	133	0.35446206	1.1703265	0.25661916	1	0.915	2081	tags=29%, list=19%, signal=36%
NRL_DN.V1_UP	NRL_DN.V1_UP	Details ...	111	0.33415434	1.1642395	0.218	1	0.917	1557	tags=24%, list=14%, signal=28%
ESC_J1_UP_EARLY.V1_UP	ESC_J1_UP_EARLY.V1_UP	Details ...	119	0.33520263	1.1514502	0.2358871	1	0.919	1536	tags=24%, list=14%, signal=27%
ERB2_UP.V1_UP	ERB2_UP.V1_UP	Details ...	118	0.32275933	1.1323569	0.26848248	1	0.93	2331	tags=32%, list=21%, signal=40%
BCAT_BILD_ET_AL_UP	BCAT_BILD_ET_AL_UP	Details ...	29	0.35985124	1.1220442	0.302	1	0.935	645	tags=17%, list=6%, signal=18%
KRAS.300_UP.V1_DN	KRAS.300_UP.V1_DN		74	0.3714687	1.1173539	0.27148438	1	0.936	2118	tags=31%, list=19%, signal=38%
JAK2_DN.V1_UP	JAK2_DN.V1_UP		87	0.36024258	1.1079111	0.30223125	1	0.94	2452	tags=33%, list=22%, signal=42%
PIGF_UP.V1_DN	PIGF_UP.V1_DN		105	0.33660394	1.0923305	0.3280318	1	0.948	2447	tags=31%, list=22%, signal=40%
PRC2_EDD_UP.V1_UP	PRC2_EDD_UP.V1_UP		111	0.29915324	1.0830172	0.36647174	1	0.948	3212	tags=45%, list=29%, signal=63%
P53_DN.V2_DN	P53_DN.V2_DN		99	0.3313271	1.0823967	0.34577602	1	0.949	1645	tags=28%, list=15%, signal=33%
TBK1.DN.48HRS_UP	TBK1.DN.48HRS_UP		34	0.3053257	1.0823618	0.35658914	0.9785845	0.949	1813	tags=24%, list=16%, signal=28%
KRAS.50_UP.V1_DN	KRAS.50_UP.V1_DN		23	0.43642926	1.0706605	0.3699187	0.9924907	0.953	2247	tags=39%, list=20%, signal=49%
KRAS.DF.V1_DN	KRAS.DF.V1_DN		102	0.31175265	1.0672296	0.3403846	0.9714794	0.956	2005	tags=25%, list=18%, signal=31%
P53_DN.V1_UP	P53_DN.V1_UP		114	0.34065795	1.0649229	0.33846155	0.9471194	0.956	1122	tags=25%, list=10%, signal=28%
MYC_UP.V1_DN	MYC_UP.V1_DN		58	0.3569793	1.0588772	0.36738703	0.9379866	0.956	1109	tags=22%, list=10%, signal=25%
STK33_NOMO_DN	STK33_NOMO_DN		122	0.2975715	1.0482665	0.3655303	0.9493972	0.957	1211	tags=19%, list=11%, signal=21%
CRX_NRL_DN.V1_UP	CRX_NRL_DN.V1_UP		109	0.30573148	1.0480361	0.3468208	0.92057323	0.957	978	tags=19%, list=9%, signal=21%
KRAS.BREAST_UP.V1_DN	KRAS.BREAST_UP.V1_DN		77	0.33680126	1.0407717	0.4019608	0.9187359	0.96	1333	tags=23%, list=12%, signal=26%
EIF4E_DN	EIF4E_DN		44	0.33703864	1.0386188	0.39641434	0.8990586	0.96	1185	tags=18%, list=11%, signal=20%
JAK2_DN.V1_DN	JAK2_DN.V1_DN		51	0.30540997	1.0329031	0.4027778	0.892975	0.962	1620	tags=24%, list=14%, signal=27%
PTEN_DN.V2_UP	PTEN_DN.V2_UP		70	0.3271413	1.0307502	0.40221402	0.8756455	0.966	1018	tags=16%, list=9%, signal=17%
RAPA_EARLY_UP.V1_DN	RAPA_EARLY_UP.V1_DN		110	0.2785702	1.0261598	0.41633466	0.8681103	0.967	1487	tags=18%, list=13%, signal=21%
ALK_DN.V1_UP	ALK_DN.V1_UP		89	0.3406479	1.0240133	0.43159923	0.85242784	0.967	1248	tags=25%, list=11%, signal=28%
BCAT.100_UP.V1_DN	BCAT.100_UP.V1_DN		15	0.41481975	1.0186313	0.44806516	0.84949714	0.968	727	tags=20%, list=6%, signal=21%
ATM_DN.V1_UP	ATM_DN.V1_UP		90	0.34761658	1.0052686	0.48412699	0.87200147	0.972	1701	tags=27%, list=15%, signal=31%
KRAS.600.LUNG.BREAST_UP.V1_DN	KRAS.600.LUNG.BREAST_UP.V1_DN		140	0.33043703	1.0021187	0.44930416	0.86098063	0.974	1112	tags=21%, list=10%, signal=23%
PRC2_SUZ12_UP.V1_DN	PRC2_SUZ12_UP.V1_DN		100	0.31924725	0.99251723	0.47667342	0.8710111	0.976	2096	tags=28%, list=19%, signal=34%
LTE2_UP.V1_UP	LTE2_UP.V1_UP		120	0.28814504	0.9917736	0.46391752	0.8530813	0.976	1477	tags=21%, list=13%, signal=24%
GCNP_SHH_UP_LATE.V1_DN	GCNP_SHH_UP_LATE.V1_DN		137	0.26407027	0.98849106	0.4466403	0.8444625	0.976	1653	tags=19%, list=15%, signal=22%
NFE2L2.V2	NFE2L2.V2		212	0.27155608	0.9822044	0.5067437	0.8455661	0.976	1416	tags=20%, list=13%, signal=23%
PRC1_BMI_UP.V1_UP	PRC1_BMI_UP.V1_UP		99	0.29830378	0.98070514	0.46561885	0.83139396	0.976	1378	tags=21%, list=12%, signal=24%
STK33_DN	STK33_DN		115	0.27551475	0.9728989	0.49420848	0.8372374	0.976	1317	tags=18%, list=12%, signal=20%
RB_DN.V1_UP	RB_DN.V1_UP		95	0.2796233	0.97071105	0.49395162	0.82647115	0.977	1086	tags=13%, list=10%, signal=14%
MYC_UP.V1_UP	MYC_UP.V1_UP		82	0.25349903	0.9675276	0.48073024	0.8192253	0.978	1942	tags=23%, list=17%, signal=28%
DCA_UP.V1_UP	DCA_UP.V1_UP		86	0.29586843	0.9572855	0.5281553	0.83313274	0.978	2446	tags=34%, list=22%, signal=43%
KRAS.50_UP.V1_UP	KRAS.50_UP.V1_UP		31	0.3714109	0.9394598	0.57768923	0.87089664	0.981	763	tags=19%, list=7%, signal=21%
P53_DN.V2_UP	P53_DN.V2_UP		83	0.30959815	0.9388359	0.55841583	0.8558742	0.981	942	tags=16%, list=8%, signal=17%
RAPA_EARLY_UP.V1_UP	RAPA_EARLY_UP.V1_UP		105	0.26849705	0.93710154	0.56435645	0.8446256	0.981	1254	tags=16%, list=11%, signal=18%
CTIP_DN.V1_UP	CTIP_DN.V1_UP		70	0.32918665	0.9326095	0.56949806	0.84182173	0.981	1901	tags=31%, list=17%, signal=38%
RPS14_DN.V1_DN	RPS14_DN.V1_DN		101	0.26354152	0.9247745	0.55010223	0.8493846	0.982	2807	tags=35%, list=25%, signal=46%
ATF2_UP.V1_DN	ATF2_UP.V1_DN		113	0.29294285	0.9216273	0.56633663	0.8431167	0.983	1647	tags=26%, list=15%, signal=30%
E2F1_UP.V1_UP	E2F1_UP.V1_UP		113	0.252898	0.9191609	0.5598377	0.83528656	0.983	1543	tags=19%, list=14%, signal=21%
ATF2_S_UP.V1_UP	ATF2_S_UP.V1_UP		108	0.29811203	0.9137129	0.6082677	0.8372295	0.983	1108	tags=20%, list=10%, signal=22%
RB_P130_DN.V1_DN	RB_P130_DN.V1_DN		81	0.27382165	0.9123157	0.5493827	0.8263425	0.983	1185	tags=14%, list=11%, signal=15%
AKT_UP_MTOR_DN.V1_DN	AKT_UP_MTOR_DN.V1_DN		138	0.2639699	0.90878433	0.6134122	0.8218047	0.983	1537	tags=19%, list=14%, signal=22%
JNK_DN.V1_DN	JNK_DN.V1_DN		115	0.28054032	0.90187085	0.64243615	0.8282354	0.984	2271	tags=26%, list=20%, signal=32%
CYCLIN_D1_KE_.V1_DN	CYCLIN_D1_KE_.V1_DN		124	0.2718308	0.8953904	0.62350595	0.83221143	0.986	2119	tags=25%, list=19%, signal=30%
ESC_V6.5_UP_LATE.V1_UP	ESC_V6.5_UP_LATE.V1_UP		135	0.26799327	0.88522834	0.63721806	0.8479558	0.989	1636	tags=24%, list=15%, signal=28%
SRC_UP.V1_DN	SRC_UP.V1_DN		81	0.2667961	0.8823697	0.6375969	0.8420996	0.989	1592	tags=25%, list=14%, signal=29%
E2F3_UP.V1_DN	E2F3_UP.V1_DN		57	0.27333972	0.8742273	0.6254902	0.85201013	0.991	957	tags=14%, list=9%, signal=15%
TBK1.DF_UP	TBK1.DF_UP		166	0.23307857	0.8533736	0.66923076	0.8992281	0.991	2380	tags=27%, list=21%, signal=34%
IL21_UP.V1_UP	IL21_UP.V1_UP		118	0.2706054	0.8487622	0.6891089	0.89874226	0.991	2059	tags=29%, list=18%, signal=35%
MTOR_UP.V1_UP	MTOR_UP.V1_UP		121	0.24279374	0.84832543	0.71022725	0.8869375	0.991	1563	tags=16%, list=14%, signal=18%
NOTCH_DN.V1_UP	NOTCH_DN.V1_UP		98	0.25728738	0.8480416	0.7326923	0.8748562	0.991	1039	tags=13%, list=9%, signal=14%
GCNP_SHH_UP_EARLY.V1_DN	GCNP_SHH_UP_EARLY.V1_DN		120	0.24510056	0.84511685	0.7410359	0.86955833	0.991	1665	tags=19%, list=15%, signal=22%
AKT_UP.V1_DN	AKT_UP.V1_DN		138	0.268094	0.84256876	0.70647776	0.86439025	0.992	1476	tags=19%, list=13%, signal=21%
ESC_J1_UP_LATE.V1_UP	ESC_J1_UP_LATE.V1_UP		140	0.26047504	0.8376445	0.72	0.86544544	0.992	1576	tags=21%, list=14%, signal=25%
BMI1_DN.V1_UP	BMI1_DN.V1_UP		102	0.2795101	0.83178073	0.7253788	0.86861944	0.992	1800	tags=29%, list=16%, signal=35%
MEK_UP.V1_UP	MEK_UP.V1_UP		124	0.2505867	0.8186792	0.7628459	0.89037406	0.993	2447	tags=32%, list=22%, signal=41%
BRCA1_DN.V1_DN	BRCA1_DN.V1_DN		70	0.26543897	0.818578	0.748062	0.87874836	0.993	1761	tags=23%, list=16%, signal=27%
KRAS.PROSTATE_UP.V1_UP	KRAS.PROSTATE_UP.V1_UP		77	0.272885	0.815816	0.76031435	0.87380934	0.993	1356	tags=18%, list=12%, signal=21%
ATF2_S_UP.V1_DN	ATF2_S_UP.V1_DN		107	0.26627097	0.81397474	0.7895753	0.86784947	0.994	1563	tags=22%, list=14%, signal=26%
CAHOY_NEURONAL	CAHOY_NEURONAL		56	0.302452	0.79870903	0.740668	0.89501953	0.994	1993	tags=30%, list=18%, signal=37%
EIF4E_UP	EIF4E_UP		52	0.22087026	0.7943214	0.74050635	0.8945558	0.996	3374	tags=35%, list=30%, signal=49%
PKCA_DN.V1_UP	PKCA_DN.V1_UP		115	0.261023	0.78038794	0.8217822	0.9169205	0.996	1520	tags=24%, list=14%, signal=28%
BCAT.100_UP.V1_UP	BCAT.100_UP.V1_UP		32	0.27598628	0.7736787	0.80912864	0.91971517	0.996	2390	tags=41%, list=21%, signal=52%
LEF1_UP.V1_UP	LEF1_UP.V1_UP		124	0.24995828	0.7730822	0.8528302	0.9097961	0.996	1952	tags=24%, list=17%, signal=29%
CAHOY_ASTROGLIAL	CAHOY_ASTROGLIAL		64	0.28076088	0.7724896	0.7777778	0.9000257	0.996	2481	tags=36%, list=22%, signal=46%
DCA_UP.V1_DN	DCA_UP.V1_DN		81	0.21784711	0.7685529	0.8036437	0.8971057	0.996	1875	tags=20%, list=17%, signal=24%
WNT_UP.V1_DN	WNT_UP.V1_DN		122	0.22807103	0.74381405	0.9185336	0.93920356	0.997	1729	tags=19%, list=15%, signal=22%
IL21_UP.V1_DN	IL21_UP.V1_DN		94	0.2396	0.7309797	0.9015444	0.95304894	0.997	1800	tags=23%, list=16%, signal=28%
IL2_UP.V1_DN	IL2_UP.V1_DN		99	0.23761679	0.72903544	0.90873015	0.9456911	0.997	1926	tags=22%, list=17%, signal=27%
CYCLIN_D1_UP.V1_DN	CYCLIN_D1_UP.V1_DN		125	0.19790173	0.72890276	0.8947368	0.9351796	0.997	2666	tags=22%, list=24%, signal=29%
CTIP_DN.V1_DN	CTIP_DN.V1_DN		71	0.2201773	0.71825475	0.92047715	0.9424736	0.997	916	tags=11%, list=8%, signal=12%
KRAS.KIDNEY_UP.V1_DN	KRAS.KIDNEY_UP.V1_DN		78	0.24710216	0.71622837	0.89728683	0.9359495	0.997	2110	tags=24%, list=19%, signal=30%
CRX_DN.V1_UP	CRX_DN.V1_UP		102	0.21615641	0.7161776	0.9464286	0.9257522	0.997	1811	tags=19%, list=16%, signal=22%
RB_P130_DN.V1_UP	RB_P130_DN.V1_UP		101	0.20890334	0.715467	0.9255121	0.9170607	0.997	1950	tags=20%, list=17%, signal=24%
PRC1_BMI_UP.V1_DN	PRC1_BMI_UP.V1_DN		95	0.21845537	0.6948127	0.9707602	0.9374849	0.997	2849	tags=32%, list=25%, signal=42%
SNF5_DN.V1_UP	SNF5_DN.V1_UP		134	0.21589577	0.6558394	0.8893204	0.974076	0.999	1632	tags=16%, list=15%, signal=18%
RB_P107_DN.V1_UP	RB_P107_DN.V1_UP		109	0.22332428	0.6444321	0.87262356	0.97320074	0.999	2807	tags=26%, list=25%, signal=34%
KRAS.AMP.LUNG_UP.V1_UP	KRAS.AMP.LUNG_UP.V1_UP		67	0.22665066	0.6058175	0.96303505	0.98744637	0.999	1864	tags=21%, list=17%, signal=25%
KRAS.AMP.LUNG_UP.V1_DN	KRAS.AMP.LUNG_UP.V1_DN		74	0.17966898	0.55338943	0.996124	0.99220985	0.999	2669	tags=27%, list=24%, signal=35%
