# Supplementary material for: A genomic analysis of mouse models of breast cancer reveals molecular features of mouse models and relationships to human breast cancer
Source: Breast Cancer Res. 2014 Jun 5;16(3):R59. doi: 10.1186/bcr3672 (PMC4078930; doi:10.1186/bcr3672)
Supplement: Additional file 7 — GSEA for clusters 1-4, each of the runs (C2, C3, and so on) is in a separate folder. [file bcr3672-S7.zip › AdditionalFile7/Cluster1_GSEA/C6/GSEA_Enriched_in_Other_Clusters_vs_Cluster1.txt]

NAME	GS<br> follow link to MSigDB	GS DETAILS	SIZE	ES	NES	NOM p-val	FDR q-val	FWER p-val	RANK AT MAX	LEADING EDGE
CSR_EARLY_UP.V1_UP	CSR_EARLY_UP.V1_UP	Details ...	98	-0.44876295	-1.6222078	0.03420523	0.5468351	0.295	1915	tags=32%, list=17%, signal=38%
PIGF_UP.V1_UP	PIGF_UP.V1_UP	Details ...	94	-0.40943834	-1.4376249	0.06313646	1	0.655	2817	tags=44%, list=25%, signal=58%
BMI1_DN.V1_DN	BMI1_DN.V1_DN	Details ...	90	-0.39667425	-1.3433236	0.06882591	1	0.764	1865	tags=32%, list=17%, signal=38%
BCAT_BILD_ET_AL_DN	BCAT_BILD_ET_AL_DN	Details ...	22	-0.4172118	-1.3174113	0.137577	1	0.787	344	tags=14%, list=3%, signal=14%
CORDENONSI_YAP_CONSERVED_SIGNATURE	CORDENONSI_YAP_CONSERVED_SIGNATURE	Details ...	42	-0.4788939	-1.3067317	0.13617887	1	0.803	1148	tags=29%, list=10%, signal=32%
ERB2_UP.V1_DN	ERB2_UP.V1_DN	Details ...	92	-0.37046498	-1.2709779	0.1527495	1	0.83	1376	tags=26%, list=12%, signal=29%
PDGF_UP.V1_UP	PDGF_UP.V1_UP	Details ...	85	-0.31979558	-1.2314731	0.16359918	1	0.864	2474	tags=34%, list=22%, signal=43%
TGFB_UP.V1_UP	TGFB_UP.V1_UP	Details ...	111	-0.37575197	-1.2124104	0.19361702	1	0.877	1507	tags=31%, list=13%, signal=35%
TGFB_UP.V1_DN	TGFB_UP.V1_DN	Details ...	108	-0.33216503	-1.1642096	0.20125785	1	0.902	1850	tags=28%, list=17%, signal=33%
EGFR_UP.V1_UP	EGFR_UP.V1_UP	Details ...	121	-0.36213085	-1.1618696	0.22406639	1	0.903	2080	tags=35%, list=19%, signal=42%
TBK1.DF_DN	TBK1.DF_DN	Details ...	157	-0.28931013	-1.135078	0.2888889	1	0.921	1181	tags=18%, list=11%, signal=20%
STK33_SKM_DN	STK33_SKM_DN	Details ...	125	-0.32489634	-1.1224949	0.22727273	1	0.93	1276	tags=25%, list=11%, signal=28%
E2F1_UP.V1_DN	E2F1_UP.V1_DN	Details ...	129	-0.33826867	-1.1142355	0.29012346	1	0.936	2103	tags=31%, list=19%, signal=38%
YAP1_UP	YAP1_UP	Details ...	23	-0.34511906	-1.0890529	0.32921812	1	0.946	1476	tags=22%, list=13%, signal=25%
STK33_SKM_UP	STK33_SKM_UP	Details ...	129	-0.36544806	-1.08441	0.36639675	1	0.948	2909	tags=47%, list=26%, signal=62%
LTE2_UP.V1_DN	LTE2_UP.V1_DN	Details ...	111	-0.34579742	-1.0822388	0.3360161	1	0.948	1724	tags=29%, list=15%, signal=34%
SIRNA_EIF4GI_DN	SIRNA_EIF4GI_DN	Details ...	50	-0.3073988	-1.079164	0.35523614	1	0.949	2556	tags=30%, list=23%, signal=39%
LEF1_UP.V1_DN	LEF1_UP.V1_DN	Details ...	111	-0.3344821	-1.0763178	0.33333334	1	0.95	1382	tags=29%, list=12%, signal=33%
RPS14_DN.V1_UP	RPS14_DN.V1_UP	Details ...	113	-0.38780734	-1.0700742	0.38036808	1	0.952	2245	tags=35%, list=20%, signal=44%
KRAS.DF.V1_UP	KRAS.DF.V1_UP	Details ...	123	-0.33145934	-1.0679779	0.34355828	1	0.954	1600	tags=28%, list=14%, signal=33%
RAF_UP.V1_DN	RAF_UP.V1_DN		110	-0.31759265	-1.0653212	0.33333334	1	0.956	1376	tags=27%, list=12%, signal=31%
CAMP_UP.V1_DN	CAMP_UP.V1_DN		116	-0.28795207	-1.0589586	0.3395445	1	0.959	1834	tags=26%, list=16%, signal=31%
RB_DN.V1_DN	RB_DN.V1_DN		86	-0.33491573	-1.0569439	0.3668033	1	0.961	2285	tags=36%, list=20%, signal=45%
CSR_LATE_UP.V1_DN	CSR_LATE_UP.V1_DN		74	-0.33345348	-1.0531209	0.38229376	1	0.961	929	tags=19%, list=8%, signal=20%
PRC2_EDD_UP.V1_DN	PRC2_EDD_UP.V1_DN		106	-0.30696636	-1.0402449	0.4033264	1	0.965	1436	tags=24%, list=13%, signal=27%
BMI1_DN_MEL18_DN.V1_UP	BMI1_DN_MEL18_DN.V1_UP		99	-0.35298702	-1.0387658	0.38105264	1	0.965	1625	tags=31%, list=15%, signal=36%
RELA_DN.V1_UP	RELA_DN.V1_UP		86	-0.31184977	-1.0353113	0.38922155	1	0.966	1254	tags=22%, list=11%, signal=25%
STK33_NOMO_UP	STK33_NOMO_UP		146	-0.3313051	-1.0344256	0.39350912	0.9913857	0.966	2894	tags=41%, list=26%, signal=55%
MTOR_UP.N4.V1_DN	MTOR_UP.N4.V1_DN		82	-0.2750804	-1.0187093	0.42857143	1	0.966	2408	tags=27%, list=22%, signal=34%
MEK_UP.V1_DN	MEK_UP.V1_DN		98	-0.2945124	-1.0055815	0.45030427	1	0.969	1376	tags=23%, list=12%, signal=27%
MEL18_DN.V1_DN	MEL18_DN.V1_DN		89	-0.3296936	-1.0053027	0.46280992	1	0.97	1382	tags=27%, list=12%, signal=31%
CYCLIN_D1_KE_.V1_UP	CYCLIN_D1_KE_.V1_UP		115	-0.2657127	-0.9977685	0.4620253	1	0.971	2756	tags=37%, list=25%, signal=48%
IL15_UP.V1_UP	IL15_UP.V1_UP		103	-0.28258187	-0.9923052	0.46624473	0.9935009	0.972	1669	tags=24%, list=15%, signal=28%
PDGF_ERK_DN.V1_DN	PDGF_ERK_DN.V1_DN		88	-0.24778166	-0.9850248	0.46361747	0.9918597	0.973	3107	tags=34%, list=28%, signal=47%
GLI1_UP.V1_UP	GLI1_UP.V1_UP		16	-0.35310212	-0.9816835	0.49805447	0.97552216	0.973	1151	tags=19%, list=10%, signal=21%
MEL18_DN.V1_UP	MEL18_DN.V1_UP		102	-0.33093485	-0.9795179	0.4697286	0.95621437	0.975	1647	tags=32%, list=15%, signal=38%
ESC_J1_UP_EARLY.V1_DN	ESC_J1_UP_EARLY.V1_DN		124	-0.2820316	-0.9782901	0.4623656	0.9351826	0.975	1993	tags=28%, list=18%, signal=34%
ESC_J1_UP_LATE.V1_DN	ESC_J1_UP_LATE.V1_DN		133	-0.27610943	-0.9749171	0.4750499	0.92222464	0.975	2094	tags=28%, list=19%, signal=34%
HOXA9_DN.V1_UP	HOXA9_DN.V1_UP		90	-0.30560473	-0.9737419	0.4748062	0.90216917	0.975	2355	tags=31%, list=21%, signal=39%
EGFR_UP.V1_DN	EGFR_UP.V1_DN		105	-0.27814838	-0.961179	0.53333336	0.92251587	0.977	1481	tags=25%, list=13%, signal=28%
IL2_UP.V1_UP	IL2_UP.V1_UP		102	-0.28359333	-0.96012306	0.5053305	0.9037278	0.977	1174	tags=19%, list=10%, signal=21%
MTOR_UP.V1_DN	MTOR_UP.V1_DN		134	-0.2795333	-0.9538672	0.5148515	0.9028936	0.978	1850	tags=26%, list=17%, signal=31%
HOXA9_DN.V1_DN	HOXA9_DN.V1_DN		111	-0.2565756	-0.95249313	0.546	0.8861693	0.979	2605	tags=31%, list=23%, signal=40%
STK33_UP	STK33_UP		129	-0.30446982	-0.95238304	0.5204918	0.8664677	0.979	2965	tags=43%, list=26%, signal=58%
SNF5_DN.V1_DN	SNF5_DN.V1_DN		119	-0.31491873	-0.95223814	0.5157233	0.8476676	0.979	2293	tags=31%, list=20%, signal=39%
RAF_UP.V1_UP	RAF_UP.V1_UP		123	-0.28193504	-0.94238436	0.54545456	0.8613252	0.981	2065	tags=33%, list=18%, signal=40%
YAP1_DN	YAP1_DN		24	-0.32310578	-0.93994856	0.5443038	0.8503069	0.981	829	tags=21%, list=7%, signal=22%
PTEN_DN.V1_DN	PTEN_DN.V1_DN		84	-0.30862606	-0.9392951	0.55241936	0.8349907	0.982	1585	tags=26%, list=14%, signal=30%
IL15_UP.V1_DN	IL15_UP.V1_DN		88	-0.29795066	-0.9304427	0.57575756	0.846015	0.983	2904	tags=35%, list=26%, signal=47%
CAMP_UP.V1_UP	CAMP_UP.V1_UP		123	-0.2120658	-0.92909557	0.5441767	0.83301413	0.983	822	tags=10%, list=7%, signal=10%
CYCLIN_D1_UP.V1_UP	CYCLIN_D1_UP.V1_UP		123	-0.26195583	-0.92864156	0.5557851	0.8180847	0.983	2701	tags=35%, list=24%, signal=46%
ESC_V6.5_UP_EARLY.V1_DN	ESC_V6.5_UP_EARLY.V1_DN		135	-0.31387344	-0.92389953	0.5596708	0.8158335	0.983	1515	tags=27%, list=14%, signal=30%
ALK_DN.V1_DN	ALK_DN.V1_DN		73	-0.3052699	-0.9209919	0.562753	0.8084341	0.983	2010	tags=26%, list=18%, signal=32%
PRC2_EZH2_UP.V1_DN	PRC2_EZH2_UP.V1_DN		112	-0.29248103	-0.9168072	0.605317	0.80455685	0.985	2084	tags=30%, list=19%, signal=37%
MTOR_UP.N4.V1_UP	MTOR_UP.N4.V1_UP		130	-0.23613387	-0.91466844	0.6070727	0.7960305	0.985	2499	tags=32%, list=22%, signal=40%
NRL_DN.V1_DN	NRL_DN.V1_DN		91	-0.26168033	-0.90708494	0.64091855	0.80263865	0.986	1515	tags=23%, list=14%, signal=26%
KRAS.LUNG.BREAST_UP.V1_UP	KRAS.LUNG.BREAST_UP.V1_UP		73	-0.3210483	-0.90674627	0.6093418	0.7894446	0.986	1003	tags=23%, list=9%, signal=25%
P53_DN.V1_DN	P53_DN.V1_DN		122	-0.28435898	-0.90221995	0.6539278	0.78754336	0.987	2242	tags=29%, list=20%, signal=35%
KRAS.LUNG_UP.V1_UP	KRAS.LUNG_UP.V1_UP		68	-0.31089005	-0.90014565	0.6215645	0.7796265	0.987	2382	tags=37%, list=21%, signal=46%
CRX_NRL_DN.V1_DN	CRX_NRL_DN.V1_DN		92	-0.2674233	-0.89844865	0.6493776	0.77119726	0.987	1435	tags=23%, list=13%, signal=26%
KRAS.KIDNEY_UP.V1_UP	KRAS.KIDNEY_UP.V1_UP		83	-0.31441063	-0.89516866	0.6577869	0.7664521	0.987	1393	tags=25%, list=12%, signal=29%
CSR_EARLY_UP.V1_DN	CSR_EARLY_UP.V1_DN		59	-0.26889887	-0.8922025	0.6606061	0.7608749	0.987	2403	tags=32%, list=21%, signal=41%
CAHOY_OLIGODENDROCUTIC	CAHOY_OLIGODENDROCUTIC		52	-0.26828754	-0.89170724	0.64065707	0.7497137	0.987	1427	tags=21%, list=13%, signal=24%
KRAS.BREAST_UP.V1_UP	KRAS.BREAST_UP.V1_UP		74	-0.31526336	-0.8914267	0.6307054	0.7387746	0.987	1127	tags=27%, list=10%, signal=30%
GCNP_SHH_UP_LATE.V1_UP	GCNP_SHH_UP_LATE.V1_UP		121	-0.24034816	-0.88126665	0.61507934	0.7534024	0.987	2425	tags=27%, list=22%, signal=34%
BMI1_DN_MEL18_DN.V1_DN	BMI1_DN_MEL18_DN.V1_DN		86	-0.28338096	-0.8762632	0.6952965	0.75480056	0.99	1353	tags=26%, list=12%, signal=29%
VEGF_A_UP.V1_UP	VEGF_A_UP.V1_UP		115	-0.27253854	-0.8731159	0.6645702	0.7514917	0.991	1907	tags=23%, list=17%, signal=27%
KRAS.600_UP.V1_UP	KRAS.600_UP.V1_UP		149	-0.27988705	-0.8695191	0.6886598	0.7492717	0.991	1588	tags=24%, list=14%, signal=28%
PDGF_UP.V1_DN	PDGF_UP.V1_DN		70	-0.27988935	-0.86748767	0.6744186	0.7433745	0.991	1446	tags=21%, list=13%, signal=24%
KRAS.600.LUNG.BREAST_UP.V1_UP	KRAS.600.LUNG.BREAST_UP.V1_UP		142	-0.29096603	-0.86717045	0.68710357	0.73360634	0.991	1003	tags=20%, list=9%, signal=21%
KRAS.300_UP.V1_UP	KRAS.300_UP.V1_UP		80	-0.28967863	-0.85164225	0.7248996	0.760653	0.992	1048	tags=23%, list=9%, signal=25%
TBK1.DN.48HRS_DN	TBK1.DN.48HRS_DN		39	-0.24417983	-0.8325782	0.7005758	0.79620135	0.992	3240	tags=38%, list=29%, signal=54%
ESC_V6.5_UP_LATE.V1_DN	ESC_V6.5_UP_LATE.V1_DN		129	-0.23924449	-0.8263157	0.7623967	0.8016919	0.993	2275	tags=32%, list=20%, signal=39%
CRX_DN.V1_DN	CRX_DN.V1_DN		113	-0.2390601	-0.8238213	0.766129	0.7966267	0.993	1721	tags=23%, list=15%, signal=27%
BRCA1_DN.V1_UP	BRCA1_DN.V1_UP		70	-0.28734988	-0.81926745	0.7372709	0.79803807	0.994	1982	tags=30%, list=18%, signal=36%
NOTCH_DN.V1_DN	NOTCH_DN.V1_DN		110	-0.25657442	-0.8098595	0.777336	0.8092325	0.994	2411	tags=37%, list=22%, signal=47%
JNK_DN.V1_UP	JNK_DN.V1_UP		109	-0.24937597	-0.80272573	0.7798354	0.8151254	0.994	1248	tags=20%, list=11%, signal=22%
E2F3_UP.V1_UP	E2F3_UP.V1_UP		100	-0.23601358	-0.79410386	0.85655737	0.8245571	0.995	1700	tags=24%, list=15%, signal=28%
PTEN_DN.V2_DN	PTEN_DN.V2_DN		77	-0.23312536	-0.7910612	0.81123596	0.82031935	0.995	1987	tags=23%, list=18%, signal=28%
RELA_DN.V1_DN	RELA_DN.V1_DN		95	-0.26504016	-0.7893667	0.80753136	0.81435823	0.996	1133	tags=19%, list=10%, signal=21%
PRC2_SUZ12_UP.V1_UP	PRC2_SUZ12_UP.V1_UP		114	-0.23322664	-0.7661164	0.8556485	0.85359424	0.996	1894	tags=24%, list=17%, signal=28%
VEGF_A_UP.V1_DN	VEGF_A_UP.V1_DN		122	-0.20847036	-0.7465261	0.8639053	0.883694	0.997	1991	tags=20%, list=18%, signal=25%
PDGF_ERK_DN.V1_UP	PDGF_ERK_DN.V1_UP		81	-0.20712899	-0.7428463	0.8926441	0.88038075	0.998	1935	tags=21%, list=17%, signal=25%
PRC2_EZH2_UP.V1_UP	PRC2_EZH2_UP.V1_UP		112	-0.19713819	-0.72251767	0.92066807	0.9067981	0.998	1394	tags=14%, list=12%, signal=16%
ATM_DN.V1_DN	ATM_DN.V1_DN		86	-0.2306101	-0.7020214	0.9227557	0.92763084	0.998	1754	tags=24%, list=16%, signal=29%
PTEN_DN.V1_UP	PTEN_DN.V1_UP		101	-0.22173603	-0.69260645	0.9677419	0.93051225	0.998	2209	tags=25%, list=20%, signal=31%
SRC_UP.V1_UP	SRC_UP.V1_UP		76	-0.21840952	-0.68989843	0.88650966	0.9234047	0.999	1826	tags=22%, list=16%, signal=27%
CSR_LATE_UP.V1_UP	CSR_LATE_UP.V1_UP		107	-0.1890145	-0.6822214	0.85429144	0.9222874	0.999	393	tags=7%, list=4%, signal=7%
