# Supplementary material for: A genomic analysis of mouse models of breast cancer reveals molecular features of mouse models and relationships to human breast cancer
Source: Breast Cancer Res. 2014 Jun 5;16(3):R59. doi: 10.1186/bcr3672 (PMC4078930; doi:10.1186/bcr3672)
Supplement: Additional file 7 — GSEA for clusters 1-4, each of the runs (C2, C3, and so on) is in a separate folder. [file bcr3672-S7.zip › AdditionalFile7/Cluster1_GSEA/Cluster1_GSEA/MammaryCellTypes/GSEA_Enriched_in_Cluster1_vs_other_Clusters.txt]

NAME	GS<br> follow link to MSigDB	GS DETAILS	SIZE	ES	NES	NOM p-val	FDR q-val	FWER p-val	RANK AT MAX	LEADING EDGE
LIM_MAMMARY_LUMINAL_PROGENITOR_UP	LIM_MAMMARY_LUMINAL_PROGENITOR_UP	Details ...	30	0.8104418	1.7875139	0.002061856	0.006436534	0.01	1429	tags=67%, list=13%, signal=76%
LIM_MAMMARY_STEM_CELL_DN	LIM_MAMMARY_STEM_CELL_DN	Details ...	230	0.5184873	1.6657808	0.02964427	0.010481841	0.027	1525	tags=34%, list=14%, signal=38%
