# Supplementary material for: A genomic analysis of mouse models of breast cancer reveals molecular features of mouse models and relationships to human breast cancer
Source: Breast Cancer Res. 2014 Jun 5;16(3):R59. doi: 10.1186/bcr3672 (PMC4078930; doi:10.1186/bcr3672)
Supplement: Additional file 7 — GSEA for clusters 1-4, each of the runs (C2, C3, and so on) is in a separate folder. [file bcr3672-S7.zip › AdditionalFile7/Cluster1_GSEA/Cluster1_GSEA/MammaryCellTypes/GSEA_Enriched_in_Other_Clusters_vs_Cluster1.txt]

NAME	GS<br> follow link to MSigDB	GS DETAILS	SIZE	ES	NES	NOM p-val	FDR q-val	FWER p-val	RANK AT MAX	LEADING EDGE
LIM_MAMMARY_STEM_CELL_UP	LIM_MAMMARY_STEM_CELL_UP	Details ...	257	-0.45722416	-1.2315514	0.21784233	0.6237856	0.359	1548	tags=35%, list=14%, signal=40%
LIM_MAMMARY_LUMINAL_MATURE_UP	LIM_MAMMARY_LUMINAL_MATURE_UP	Details ...	56	-0.34019256	-0.98368305	0.4640657	0.6606787	0.623	1179	tags=21%, list=11%, signal=24%
LIM_MAMMARY_LUMINAL_MATURE_DN	LIM_MAMMARY_LUMINAL_MATURE_DN	Details ...	58	-0.3297579	-0.8471075	0.6460905	0.6065302	0.74	1210	tags=26%, list=11%, signal=29%
