# Supplementary material for: A genomic analysis of mouse models of breast cancer reveals molecular features of mouse models and relationships to human breast cancer
Source: Breast Cancer Res. 2014 Jun 5;16(3):R59. doi: 10.1186/bcr3672 (PMC4078930; doi:10.1186/bcr3672)
Supplement: Additional file 7 — GSEA for clusters 1-4, each of the runs (C2, C3, and so on) is in a separate folder. [file bcr3672-S7.zip › AdditionalFile7/Cluster2_GSEA/c2/GSEA_Enriched_in_Cluster2_vs_other_Clusters.txt]

NAME	GS<br> follow link to MSigDB	GS DETAILS	SIZE	ES	NES	NOM p-val	FDR q-val	FWER p-val	RANK AT MAX	LEADING EDGE
LEE_LIVER_CANCER_SURVIVAL_DN	LEE_LIVER_CANCER_SURVIVAL_DN	Details ...	83	0.55123585	1.9414757	0.001968504	1	0.276	2797	tags=52%, list=25%, signal=69%
REACTOME_GENES_INVOLVED_IN_APOPTOTIC_CLEAVAGE_OF_CELLULAR_PROTEINS	REACTOME_GENES_INVOLVED_IN_APOPTOTIC_CLEAVAGE_OF_CELLULAR_PROTEINS	Details ...	24	0.65742916	1.9397684	0	0.68607306	0.279	1378	tags=42%, list=12%, signal=47%
BIOCARTA_WNT_PATHWAY	BIOCARTA_WNT_PATHWAY	Details ...	18	0.6280999	1.897422	0	0.71897	0.391	3351	tags=67%, list=30%, signal=95%
GENTILE_UV_RESPONSE_CLUSTER_D7	GENTILE_UV_RESPONSE_CLUSTER_D7	Details ...	25	0.5838514	1.8768452	0.001919386	0.6617427	0.438	3399	tags=56%, list=30%, signal=80%
REACTOME_APOPTOTIC_EXECUTION_PHASE	REACTOME_APOPTOTIC_EXECUTION_PHASE	Details ...	31	0.59830713	1.8764529	0.00210084	0.5332021	0.439	1378	tags=39%, list=12%, signal=44%
BASAKI_YBX1_TARGETS_UP	BASAKI_YBX1_TARGETS_UP	Details ...	168	0.55812204	1.8525375	0.007722008	0.5592422	0.489	2879	tags=55%, list=26%, signal=73%
KEGG_SPLICEOSOME	KEGG_SPLICEOSOME	Details ...	72	0.51089746	1.8430102	0.022132797	0.5268923	0.516	3832	tags=67%, list=34%, signal=101%
PYEON_CANCER_HEAD_AND_NECK_VS_CERVICAL_UP	PYEON_CANCER_HEAD_AND_NECK_VS_CERVICAL_UP	Details ...	86	0.57986933	1.8383579	0.00625	0.48182353	0.534	2075	tags=52%, list=19%, signal=64%
RHODES_CANCER_META_SIGNATURE	RHODES_CANCER_META_SIGNATURE	Details ...	41	0.49192742	1.8353004	0.009861933	0.4423934	0.544	3037	tags=49%, list=27%, signal=67%
HEIDENBLAD_AMPLIFIED_IN_PANCREATIC_CANCER	HEIDENBLAD_AMPLIFIED_IN_PANCREATIC_CANCER	Details ...	20	0.6178393	1.829418	0	0.41983467	0.567	964	tags=25%, list=9%, signal=27%
GENTILE_UV_HIGH_DOSE_DN	GENTILE_UV_HIGH_DOSE_DN	Details ...	158	0.49126884	1.8289516	0.001949318	0.38394552	0.567	2726	tags=49%, list=24%, signal=64%
WENDT_COHESIN_TARGETS_UP	WENDT_COHESIN_TARGETS_UP	Details ...	19	0.70945245	1.8140285	0.007952286	0.4042982	0.602	1843	tags=53%, list=16%, signal=63%
OUELLET_OVARIAN_CANCER_INVASIVE_VS_LMP_UP	OUELLET_OVARIAN_CANCER_INVASIVE_VS_LMP_UP	Details ...	85	0.5001373	1.8065555	0.005905512	0.39903793	0.619	3495	tags=59%, list=31%, signal=85%
LIANG_HEMATOPOIESIS_STEM_CELL_NUMBER_SMALL_VS_HUGE_UP	LIANG_HEMATOPOIESIS_STEM_CELL_NUMBER_SMALL_VS_HUGE_UP	Details ...	27	0.5858411	1.7712717	0.003968254	0.51592374	0.709	351	tags=22%, list=3%, signal=23%
BENPORATH_ES_CORE_NINE_CORRELATED	BENPORATH_ES_CORE_NINE_CORRELATED	Details ...	65	0.5004065	1.7425826	0.005703422	0.62802154	0.778	2446	tags=48%, list=22%, signal=61%
DAVICIONI_PAX_FOXO1_SIGNATURE_IN_ARMS_UP	DAVICIONI_PAX_FOXO1_SIGNATURE_IN_ARMS_UP	Details ...	34	0.56345284	1.7350049	0.001926782	0.63042116	0.791	1460	tags=38%, list=13%, signal=44%
REACTOME_PREFOLDIN_MEDIATED_TRANSFER_OF_SUBSTRATE_TO_CCT_TRIC	REACTOME_PREFOLDIN_MEDIATED_TRANSFER_OF_SUBSTRATE_TO_CCT_TRIC	Details ...	17	0.63283217	1.7337556	0.011764706	0.60023814	0.796	3571	tags=71%, list=32%, signal=103%
AMIT_EGF_RESPONSE_60_HELA	AMIT_EGF_RESPONSE_60_HELA	Details ...	26	0.618353	1.7287005	0.005725191	0.592059	0.808	2510	tags=62%, list=22%, signal=79%
PYEON_HPV_POSITIVE_TUMORS_UP	PYEON_HPV_POSITIVE_TUMORS_UP	Details ...	34	0.62673503	1.7239978	0.018255578	0.5833876	0.815	2100	tags=56%, list=19%, signal=69%
RASHI_RESPONSE_TO_IONIZING_RADIATION_2	RASHI_RESPONSE_TO_IONIZING_RADIATION_2	Details ...	92	0.5515873	1.7188487	0.013861386	0.57697946	0.821	1328	tags=39%, list=12%, signal=44%
DORN_ADENOVIRUS_INFECTION_24HR_DN	DORN_ADENOVIRUS_INFECTION_24HR_DN	Details ...	32	0.5859722	1.7046754	0.009784736	0.6221408	0.841	1129	tags=34%, list=10%, signal=38%
LY_AGING_PREMATURE_DN	LY_AGING_PREMATURE_DN	Details ...	19	0.6888906	1.7019198	0.017274473	0.6082689	0.848	2386	tags=63%, list=21%, signal=80%
WONG_PROTEASOME_GENE_MODULE	WONG_PROTEASOME_GENE_MODULE	Details ...	35	0.5079979	1.7011927	0.024390243	0.5863176	0.849	4095	tags=66%, list=37%, signal=103%
BHATTACHARYA_EMBRYONIC_STEM_CELL	BHATTACHARYA_EMBRYONIC_STEM_CELL	Details ...	50	0.50935864	1.6968999	0.011538462	0.5807088	0.855	2029	tags=38%, list=18%, signal=46%
REACTOME_MRNA_SPLICING	REACTOME_MRNA_SPLICING	Details ...	63	0.48863417	1.6963719	0.051485147	0.5606425	0.855	3667	tags=62%, list=33%, signal=92%
REACTOME_MITOTIC_PROMETAPHASE	REACTOME_MITOTIC_PROMETAPHASE	Details ...	47	0.6162308	1.6941004	0.036072146	0.5491699	0.859	3199	tags=68%, list=29%, signal=95%
DORN_ADENOVIRUS_INFECTION_12HR_UP	DORN_ADENOVIRUS_INFECTION_12HR_UP	Details ...	18	0.66587013	1.6836051	0.010121457	0.5769004	0.869	1026	tags=44%, list=9%, signal=49%
RHODES_UNDIFFERENTIATED_CANCER	RHODES_UNDIFFERENTIATED_CANCER	Details ...	50	0.5714443	1.6812165	0.05	0.56798214	0.871	2876	tags=56%, list=26%, signal=75%
MISSIAGLIA_REGULATED_BY_METHYLATION_DN	MISSIAGLIA_REGULATED_BY_METHYLATION_DN	Details ...	66	0.5848679	1.6798103	0.044444446	0.5545561	0.873	3056	tags=67%, list=27%, signal=91%
BOYAULT_LIVER_CANCER_SUBCLASS_G23_UP	BOYAULT_LIVER_CANCER_SUBCLASS_G23_UP	Details ...	27	0.6094514	1.6716689	0.033864543	0.5750147	0.882	983	tags=44%, list=9%, signal=49%
RIGGINS_TAMOXIFEN_RESISTANCE_DN	RIGGINS_TAMOXIFEN_RESISTANCE_DN	Details ...	132	0.48307738	1.6684597	0.00390625	0.57100177	0.886	2540	tags=47%, list=23%, signal=60%
SIMBULAN_UV_RESPONSE_IMMORTALIZED_DN	SIMBULAN_UV_RESPONSE_IMMORTALIZED_DN	Details ...	16	0.6344668	1.6652546	0.021400778	0.56667864	0.894	2219	tags=63%, list=20%, signal=78%
DORN_ADENOVIRUS_INFECTION_48HR_DN	DORN_ADENOVIRUS_INFECTION_48HR_DN	Details ...	28	0.5777371	1.6610061	0.019011406	0.5684307	0.903	1129	tags=32%, list=10%, signal=36%
DITTMER_PTHLH_TARGETS_UP	DITTMER_PTHLH_TARGETS_UP	Details ...	84	0.4398582	1.6579081	0.011904762	0.56575084	0.905	1179	tags=25%, list=11%, signal=28%
MORI_LARGE_PRE_BII_LYMPHOCYTE_UP	MORI_LARGE_PRE_BII_LYMPHOCYTE_UP	Details ...	43	0.61145747	1.6549296	0.042596348	0.5625142	0.909	2921	tags=70%, list=26%, signal=94%
CHEN_HOXA5_TARGETS_9HR_UP	CHEN_HOXA5_TARGETS_9HR_UP	Details ...	113	0.48149273	1.6539625	0.037475344	0.5511564	0.909	3175	tags=55%, list=28%, signal=76%
HALMOS_CEBPA_TARGETS_DN	HALMOS_CEBPA_TARGETS_DN	Details ...	23	0.6047643	1.6519394	0.01863354	0.5439697	0.91	1312	tags=39%, list=12%, signal=44%
MORI_IMMATURE_B_LYMPHOCYTE_DN	MORI_IMMATURE_B_LYMPHOCYTE_DN	Details ...	40	0.64896053	1.6506057	0.036734693	0.5355518	0.911	2947	tags=78%, list=26%, signal=105%
ZUCCHI_METASTASIS_DN	ZUCCHI_METASTASIS_DN	Details ...	19	0.6414085	1.649813	0.027559055	0.5250163	0.912	3815	tags=89%, list=34%, signal=135%
SEKI_INFLAMMATORY_RESPONSE_LPS_UP	SEKI_INFLAMMATORY_RESPONSE_LPS_UP	Details ...	52	0.64627194	1.6439326	0.038535647	0.5360878	0.919	1536	tags=42%, list=14%, signal=49%
KEGG_CELL_CYCLE	KEGG_CELL_CYCLE	Details ...	83	0.5023639	1.6438917	0.053892214	0.5231674	0.919	3348	tags=59%, list=30%, signal=84%
NGUYEN_NOTCH1_TARGETS_UP	NGUYEN_NOTCH1_TARGETS_UP	Details ...	15	0.67553204	1.6415074	0.011214953	0.51979935	0.922	1458	tags=47%, list=13%, signal=54%
YAO_TEMPORAL_RESPONSE_TO_PROGESTERONE_CLUSTER_7	YAO_TEMPORAL_RESPONSE_TO_PROGESTERONE_CLUSTER_7	Details ...	56	0.43704653	1.6403356	0.024074074	0.5127044	0.922	2433	tags=36%, list=22%, signal=45%
FUJII_YBX1_TARGETS_DN	FUJII_YBX1_TARGETS_DN	Details ...	94	0.56589586	1.638966	0.04329897	0.5064419	0.923	2943	tags=63%, list=26%, signal=84%
REACTOME_MITOTIC_M_M_G1_PHASES	REACTOME_MITOTIC_M_M_G1_PHASES	Details ...	102	0.5262609	1.6382204	0.06854839	0.49827352	0.923	3474	tags=61%, list=31%, signal=87%
REACTOME_MRNA_3_END_PROCESSING	REACTOME_MRNA_3_END_PROCESSING	Details ...	22	0.5537276	1.6322374	0.04518664	0.5108355	0.928	3616	tags=73%, list=32%, signal=107%
BIDUS_METASTASIS_UP	BIDUS_METASTASIS_UP	Details ...	107	0.496769	1.6315663	0.065476194	0.5027144	0.928	3135	tags=58%, list=28%, signal=80%
MARKEY_RB1_ACUTE_LOF_DN	MARKEY_RB1_ACUTE_LOF_DN	Details ...	172	0.5112822	1.6313238	0.06007752	0.49321935	0.928	2401	tags=49%, list=21%, signal=61%
DORN_ADENOVIRUS_INFECTION_32HR_DN	DORN_ADENOVIRUS_INFECTION_32HR_DN	Details ...	27	0.5730831	1.6276845	0.025490196	0.49653554	0.928	1129	tags=33%, list=10%, signal=37%
CHIBA_RESPONSE_TO_TSA	CHIBA_RESPONSE_TO_TSA	Details ...	31	0.4539984	1.6214399	0.03646833	0.50964123	0.93	2334	tags=42%, list=21%, signal=53%
REACTOME_METABOLISM_OF_MRNA	REACTOME_METABOLISM_OF_MRNA	Details ...	27	0.5106589	1.6155608	0.044806518	0.522591	0.936	1525	tags=33%, list=14%, signal=38%
TSAI_RESPONSE_TO_RADIATION_THERAPY	TSAI_RESPONSE_TO_RADIATION_THERAPY	Details ...	22	0.71420807	1.6148036	0.011811024	0.5156402	0.936	604	tags=41%, list=5%, signal=43%
ZHANG_RESPONSE_TO_IKK_INHIBITOR_AND_TNF_DN	ZHANG_RESPONSE_TO_IKK_INHIBITOR_AND_TNF_DN	Details ...	36	0.5135661	1.6115494	0.016129032	0.51787573	0.938	1539	tags=39%, list=14%, signal=45%
REACTOME_PROCESSING_OF_CAPPED_INTRON_CONTAINING_PRE_MRNA	REACTOME_PROCESSING_OF_CAPPED_INTRON_CONTAINING_PRE_MRNA	Details ...	82	0.4578241	1.6066781	0.098393574	0.52761394	0.939	3167	tags=51%, list=28%, signal=71%
CHEOK_RESPONSE_TO_HD_MTX_DN	CHEOK_RESPONSE_TO_HD_MTX_DN	Details ...	15	0.54490405	1.6024768	0.038387716	0.53484005	0.94	2261	tags=40%, list=20%, signal=50%
LINDSTEDT_DENDRITIC_CELL_MATURATION_C	LINDSTEDT_DENDRITIC_CELL_MATURATION_C	Details ...	39	0.5358874	1.599396	0.015009381	0.53797835	0.941	944	tags=28%, list=8%, signal=31%
NAGASHIMA_EGF_SIGNALING_UP	NAGASHIMA_EGF_SIGNALING_UP	Details ...	41	0.62242407	1.5931772	0.04474708	0.55413973	0.943	2164	tags=59%, list=19%, signal=72%
YAMASHITA_LIVER_CANCER_WITH_EPCAM_UP	YAMASHITA_LIVER_CANCER_WITH_EPCAM_UP	Details ...	28	0.5068717	1.5877765	0.024590164	0.56639385	0.945	2561	tags=36%, list=23%, signal=46%
RIZ_ERYTHROID_DIFFERENTIATION_CCNE1	RIZ_ERYTHROID_DIFFERENTIATION_CCNE1	Details ...	32	0.46132618	1.5870587	0.036809817	0.5591981	0.946	1608	tags=34%, list=14%, signal=40%
GENTILE_RESPONSE_CLUSTER_D3	GENTILE_RESPONSE_CLUSTER_D3	Details ...	35	0.52250063	1.5840329	0.040650405	0.5619998	0.946	2573	tags=51%, list=23%, signal=67%
AMIT_DELAYED_EARLY_GENES	AMIT_DELAYED_EARLY_GENES		15	0.65690297	1.5828768	0.05882353	0.5578486	0.948	2164	tags=60%, list=19%, signal=74%
LI_LUNG_CANCER	LI_LUNG_CANCER		29	0.49181145	1.5805221	0.02016129	0.55753785	0.949	995	tags=28%, list=9%, signal=30%
DEBIASI_APOPTOSIS_BY_REOVIRUS_INFECTION_UP	DEBIASI_APOPTOSIS_BY_REOVIRUS_INFECTION_UP		141	0.43981272	1.5800673	0.023809524	0.5506071	0.949	3200	tags=46%, list=29%, signal=64%
SESTO_RESPONSE_TO_UV_C2	SESTO_RESPONSE_TO_UV_C2		33	0.51657397	1.5798566	0.077534795	0.5426614	0.949	2983	tags=61%, list=27%, signal=82%
REACTOME_ELONGATION_AND_PROCESSING_OF_CAPPED_TRANSCRIPTS	REACTOME_ELONGATION_AND_PROCESSING_OF_CAPPED_TRANSCRIPTS		88	0.42914787	1.5775552	0.09657948	0.5431644	0.949	3167	tags=44%, list=28%, signal=61%
HU_ANGIOGENESIS_DN	HU_ANGIOGENESIS_DN		21	0.5000104	1.5772096	0.04330709	0.5360337	0.949	540	tags=19%, list=5%, signal=20%
ZHANG_BREAST_CANCER_PROGENITORS_UP	ZHANG_BREAST_CANCER_PROGENITORS_UP		234	0.46219966	1.5768825	0.08086785	0.5289993	0.949	2828	tags=46%, list=25%, signal=60%
BECKER_TAMOXIFEN_RESISTANCE_DN	BECKER_TAMOXIFEN_RESISTANCE_DN		30	0.5842023	1.5766113	0.025948104	0.5220706	0.949	2219	tags=47%, list=20%, signal=58%
MOREAUX_MULTIPLE_MYELOMA_BY_TACI_DN	MOREAUX_MULTIPLE_MYELOMA_BY_TACI_DN		73	0.4551835	1.5763408	0.09561753	0.5156726	0.949	3422	tags=52%, list=31%, signal=74%
MOLENAAR_TARGETS_OF_CCND1_AND_CDK4_DN	MOLENAAR_TARGETS_OF_CCND1_AND_CDK4_DN		31	0.67234355	1.5760983	0.072	0.50919974	0.949	1629	tags=58%, list=15%, signal=68%
REACTOME_CELL_CYCLE_MITOTIC	REACTOME_CELL_CYCLE_MITOTIC		194	0.4706934	1.571564	0.097165994	0.51799446	0.951	3437	tags=53%, list=31%, signal=75%
GRADE_COLON_AND_RECTAL_CANCER_UP	GRADE_COLON_AND_RECTAL_CANCER_UP		161	0.39043874	1.5651819	0.06288032	0.5343875	0.955	2765	tags=40%, list=25%, signal=52%
KIM_MYC_AMPLIFICATION_TARGETS_DN	KIM_MYC_AMPLIFICATION_TARGETS_DN		37	0.54531366	1.5643348	0.020242915	0.5302929	0.955	973	tags=38%, list=9%, signal=41%
REACTOME_SYNTHESIS_OF_DNA	REACTOME_SYNTHESIS_OF_DNA		72	0.49475995	1.5580063	0.12450593	0.54730654	0.956	3437	tags=60%, list=31%, signal=86%
RODRIGUES_THYROID_CARCINOMA_ANAPLASTIC_UP	RODRIGUES_THYROID_CARCINOMA_ANAPLASTIC_UP		363	0.41982943	1.5574491	0.030487806	0.542012	0.956	3100	tags=45%, list=28%, signal=60%
SLEBOS_HEAD_AND_NECK_CANCER_WITH_HPV_UP	SLEBOS_HEAD_AND_NECK_CANCER_WITH_HPV_UP		41	0.50528926	1.5568784	0.056485355	0.5367484	0.956	2371	tags=51%, list=21%, signal=65%
VERNELL_RETINOBLASTOMA_PATHWAY_UP	VERNELL_RETINOBLASTOMA_PATHWAY_UP		29	0.5897875	1.5547482	0.062378168	0.5374148	0.956	2716	tags=66%, list=24%, signal=86%
LY_AGING_OLD_DN	LY_AGING_OLD_DN		31	0.6067789	1.5528412	0.09072581	0.53710943	0.957	2962	tags=58%, list=26%, signal=79%
REACTOME_G2_M_CHECKPOINTS	REACTOME_G2_M_CHECKPOINTS		34	0.6230822	1.5505704	0.09494949	0.5388505	0.957	2959	tags=62%, list=26%, signal=84%
WEIGEL_OXIDATIVE_STRESS_BY_TBH_AND_H2O2	WEIGEL_OXIDATIVE_STRESS_BY_TBH_AND_H2O2		24	0.5479268	1.547992	0.03646833	0.5420442	0.957	1673	tags=33%, list=15%, signal=39%
REACTOME_FORMATION_AND_MATURATION_OF_MRNA_TRANSCRIPT	REACTOME_FORMATION_AND_MATURATION_OF_MRNA_TRANSCRIPT		99	0.41410238	1.547459	0.10728745	0.53736657	0.957	3350	tags=43%, list=30%, signal=61%
DAZARD_RESPONSE_TO_UV_NHEK_DN	DAZARD_RESPONSE_TO_UV_NHEK_DN		118	0.42358014	1.5473919	0.03846154	0.5309736	0.957	2777	tags=49%, list=25%, signal=65%
ST_GA13_PATHWAY	ST_GA13_PATHWAY		19	0.536066	1.54702	0.06490872	0.526088	0.957	1688	tags=42%, list=15%, signal=49%
SAKAI_TUMOR_INFILTRATING_MONOCYTES_UP	SAKAI_TUMOR_INFILTRATING_MONOCYTES_UP		18	0.5178596	1.5465691	0.036608864	0.52156615	0.958	1943	tags=39%, list=17%, signal=47%
BROWNE_HCMV_INFECTION_2HR_DN	BROWNE_HCMV_INFECTION_2HR_DN		31	0.5549819	1.5453943	0.020872865	0.5193965	0.958	1707	tags=48%, list=15%, signal=57%
PUJANA_BRCA2_PCC_NETWORK	PUJANA_BRCA2_PCC_NETWORK		263	0.44998294	1.5446545	0.09775967	0.5161834	0.958	2943	tags=51%, list=26%, signal=68%
GENTILE_UV_RESPONSE_CLUSTER_D4	GENTILE_UV_RESPONSE_CLUSTER_D4		26	0.48097408	1.5442014	0.04519774	0.51185536	0.958	2910	tags=58%, list=26%, signal=78%
TIEN_INTESTINE_PROBIOTICS_6HR_UP	TIEN_INTESTINE_PROBIOTICS_6HR_UP		28	0.46761188	1.542833	0.0591716	0.5110536	0.958	2054	tags=25%, list=18%, signal=31%
SCIAN_INVERSED_TARGETS_OF_TP53_AND_TP73_DN	SCIAN_INVERSED_TARGETS_OF_TP53_AND_TP73_DN		20	0.5788836	1.5385572	0.0776699	0.51976335	0.961	3958	tags=90%, list=35%, signal=139%
REACTOME_CELL_CYCLE_CHECKPOINTS	REACTOME_CELL_CYCLE_CHECKPOINTS		85	0.49055675	1.538389	0.11546392	0.51465017	0.961	3437	tags=53%, list=31%, signal=76%
JIANG_VHL_TARGETS	JIANG_VHL_TARGETS		52	0.3991642	1.5362283	0.06716418	0.51595557	0.961	3159	tags=42%, list=28%, signal=59%
AMIT_EGF_RESPONSE_40_HELA	AMIT_EGF_RESPONSE_40_HELA		26	0.5428889	1.5357921	0.06288032	0.511719	0.961	2066	tags=50%, list=18%, signal=61%
YU_MYC_TARGETS_UP	YU_MYC_TARGETS_UP		27	0.6515682	1.5341268	0.07587548	0.5119301	0.962	2716	tags=59%, list=24%, signal=78%
LAU_APOPTOSIS_CDKN2A_UP	LAU_APOPTOSIS_CDKN2A_UP		36	0.46571985	1.5340519	0.066	0.50672305	0.962	1209	tags=28%, list=11%, signal=31%
JI_RESPONSE_TO_FSH_DN	JI_RESPONSE_TO_FSH_DN		32	0.50004905	1.5332806	0.055214725	0.5039687	0.963	2405	tags=50%, list=21%, signal=63%
MUELLER_PLURINET	MUELLER_PLURINET		208	0.42536932	1.5331911	0.10707071	0.49907923	0.963	3025	tags=44%, list=27%, signal=59%
STREICHER_LSM1_TARGETS_UP	STREICHER_LSM1_TARGETS_UP		25	0.5529758	1.5328327	0.039215688	0.4953963	0.963	1083	tags=40%, list=10%, signal=44%
TIAN_TNF_SIGNALING_VIA_NFKB	TIAN_TNF_SIGNALING_VIA_NFKB		16	0.72257763	1.5322093	0.054263566	0.4923905	0.963	804	tags=50%, list=7%, signal=54%
SEIDEN_ONCOGENESIS_BY_MET	SEIDEN_ONCOGENESIS_BY_MET		59	0.48611087	1.5290358	0.0951417	0.4973548	0.966	2403	tags=44%, list=21%, signal=56%
REACTOME_CENTROSOME_MATURATION	REACTOME_CENTROSOME_MATURATION		35	0.4497598	1.527386	0.05284553	0.49785942	0.967	2250	tags=29%, list=20%, signal=36%
BENPORATH_CYCLING_GENES	BENPORATH_CYCLING_GENES		352	0.40229982	1.5257359	0.076620825	0.49785295	0.967	2959	tags=46%, list=26%, signal=60%
BARIS_THYROID_CANCER_DN	BARIS_THYROID_CANCER_DN		43	0.47858712	1.5217134	0.047984645	0.50648683	0.967	2772	tags=44%, list=25%, signal=58%
VANTVEER_BREAST_CANCER_METASTASIS_DN	VANTVEER_BREAST_CANCER_METASTASIS_DN		60	0.49381882	1.5201678	0.08285164	0.5064451	0.968	2573	tags=47%, list=23%, signal=60%
REACTOME_SIGNALING_BY_ROBO_RECEPTOR	REACTOME_SIGNALING_BY_ROBO_RECEPTOR		21	0.6009489	1.5190135	0.047524754	0.50542533	0.968	2009	tags=48%, list=18%, signal=58%
PUJANA_BREAST_CANCER_LIT_INT_NETWORK	PUJANA_BREAST_CANCER_LIT_INT_NETWORK		64	0.46279117	1.5183823	0.10433071	0.5024652	0.969	3340	tags=55%, list=30%, signal=77%
KEGG_MISMATCH_REPAIR	KEGG_MISMATCH_REPAIR		19	0.62211025	1.5169348	0.09791667	0.50200593	0.969	2959	tags=74%, list=26%, signal=100%
EBAUER_TARGETS_OF_PAX3_FOXO1_FUSION_DN	EBAUER_TARGETS_OF_PAX3_FOXO1_FUSION_DN		18	0.5726827	1.5159428	0.029239766	0.50084585	0.97	464	tags=22%, list=4%, signal=23%
HINATA_NFKB_TARGETS_FIBROBLAST_UP	HINATA_NFKB_TARGETS_FIBROBLAST_UP		43	0.5292214	1.5155598	0.050980393	0.4974039	0.97	1432	tags=37%, list=13%, signal=43%
REACTOME_ACTIVATION_OF_ATR_IN_RESPONSE_TO_REPLICATION_STRESS	REACTOME_ACTIVATION_OF_ATR_IN_RESPONSE_TO_REPLICATION_STRESS		31	0.6103375	1.5138913	0.116935484	0.49803644	0.971	2959	tags=58%, list=26%, signal=79%
PUJANA_CHEK2_PCC_NETWORK	PUJANA_CHEK2_PCC_NETWORK		481	0.38600028	1.5123326	0.118	0.49827114	0.971	3042	tags=44%, list=27%, signal=58%
REN_BOUND_BY_E2F	REN_BOUND_BY_E2F		36	0.6177844	1.5120269	0.103658535	0.49483964	0.971	2959	tags=64%, list=26%, signal=87%
AMIT_EGF_RESPONSE_60_MCF10A	AMIT_EGF_RESPONSE_60_MCF10A		28	0.59569377	1.510402	0.054580897	0.495296	0.971	1258	tags=39%, list=11%, signal=44%
BERENJENO_TRANSFORMED_BY_RHOA_UP	BERENJENO_TRANSFORMED_BY_RHOA_UP		385	0.45784742	1.5091012	0.06746032	0.49517742	0.971	2716	tags=45%, list=24%, signal=58%
RIZ_ERYTHROID_DIFFERENTIATION	RIZ_ERYTHROID_DIFFERENTIATION		60	0.47699508	1.5090939	0.10429448	0.4908413	0.971	3348	tags=62%, list=30%, signal=87%
REACTOME_SIGNALING_BY_WNT	REACTOME_SIGNALING_BY_WNT		47	0.4239206	1.5071492	0.08997955	0.49292678	0.971	4095	tags=62%, list=37%, signal=97%
DACOSTA_UV_RESPONSE_VIA_ERCC3_COMMON_DN	DACOSTA_UV_RESPONSE_VIA_ERCC3_COMMON_DN		220	0.38943866	1.5059221	0.064	0.49225086	0.971	3101	tags=46%, list=28%, signal=63%
BIOCARTA_GSK3_PATHWAY	BIOCARTA_GSK3_PATHWAY		16	0.5474815	1.5054026	0.06339468	0.48963565	0.972	3351	tags=69%, list=30%, signal=98%
PAL_PRMT5_TARGETS_UP	PAL_PRMT5_TARGETS_UP		157	0.4406504	1.5050933	0.10663984	0.48635295	0.972	2979	tags=50%, list=27%, signal=67%
SASAKI_ADULT_T_CELL_LEUKEMIA	SASAKI_ADULT_T_CELL_LEUKEMIA		86	0.40994346	1.4994643	0.056338027	0.49958682	0.973	2272	tags=38%, list=20%, signal=48%
WANG_CLIM2_TARGETS_UP	WANG_CLIM2_TARGETS_UP		110	0.38392007	1.499126	0.0256917	0.49636197	0.973	2403	tags=35%, list=21%, signal=45%
CHIANG_LIVER_CANCER_SUBCLASS_PROLIFERATION_UP	CHIANG_LIVER_CANCER_SUBCLASS_PROLIFERATION_UP		90	0.50401366	1.4986099	0.10331384	0.49378377	0.973	2693	tags=51%, list=24%, signal=67%
FOURNIER_ACINAR_DEVELOPMENT_LATE_2	FOURNIER_ACINAR_DEVELOPMENT_LATE_2		179	0.4345698	1.4949371	0.106	0.50074494	0.973	3422	tags=52%, list=31%, signal=74%
HSIAO_HOUSEKEEPING_GENES	HSIAO_HOUSEKEEPING_GENES		275	0.3267933	1.4941041	0.11022044	0.4990834	0.973	3552	tags=39%, list=32%, signal=56%
AMIT_EGF_RESPONSE_480_HELA	AMIT_EGF_RESPONSE_480_HELA		99	0.45477661	1.4930111	0.08052435	0.49855405	0.975	3168	tags=47%, list=28%, signal=66%
PUJANA_BRCA_CENTERED_NETWORK	PUJANA_BRCA_CENTERED_NETWORK		72	0.51291424	1.4908592	0.14545454	0.5007974	0.975	2903	tags=58%, list=26%, signal=78%
PUJANA_XPRSS_INT_NETWORK	PUJANA_XPRSS_INT_NETWORK		107	0.49897063	1.4903288	0.14639175	0.49849257	0.975	2903	tags=59%, list=26%, signal=79%
BHATI_G2M_ARREST_BY_2METHOXYESTRADIOL_UP	BHATI_G2M_ARREST_BY_2METHOXYESTRADIOL_UP		68	0.44854188	1.4903194	0.03952569	0.49458158	0.975	2623	tags=47%, list=23%, signal=61%
GENTILE_UV_RESPONSE_CLUSTER_D2	GENTILE_UV_RESPONSE_CLUSTER_D2		16	0.57782257	1.4880874	0.061349694	0.4974888	0.975	1092	tags=38%, list=10%, signal=41%
CHANG_CORE_SERUM_RESPONSE_UP	CHANG_CORE_SERUM_RESPONSE_UP		48	0.42714596	1.4850665	0.083333336	0.50280964	0.976	2401	tags=46%, list=21%, signal=58%
LEE_NEURAL_CREST_STEM_CELL_DN	LEE_NEURAL_CREST_STEM_CELL_DN		69	0.4914567	1.4843347	0.017612524	0.5014343	0.976	1853	tags=38%, list=17%, signal=45%
HOFFMANN_LARGE_TO_SMALL_PRE_BII_LYMPHOCYTE_UP	HOFFMANN_LARGE_TO_SMALL_PRE_BII_LYMPHOCYTE_UP		70	0.5617867	1.4843017	0.11222445	0.4976648	0.976	2947	tags=66%, list=26%, signal=89%
REACTOME_MRNA_SPLICING_MINOR_PATHWAY	REACTOME_MRNA_SPLICING_MINOR_PATHWAY		29	0.47332406	1.4831996	0.1122449	0.49730685	0.976	3084	tags=48%, list=28%, signal=66%
WINNEPENNINCKX_MELANOMA_METASTASIS_UP	WINNEPENNINCKX_MELANOMA_METASTASIS_UP		88	0.52928895	1.4797765	0.11270492	0.5039084	0.977	2115	tags=43%, list=19%, signal=53%
BERENJENO_ROCK_SIGNALING_NOT_VIA_RHOA_DN	BERENJENO_ROCK_SIGNALING_NOT_VIA_RHOA_DN		29	0.51095337	1.4795357	0.094339624	0.5008958	0.977	1258	tags=28%, list=11%, signal=31%
REACTOME_S_PHASE	REACTOME_S_PHASE		84	0.47065747	1.4775296	0.156	0.5041566	0.978	3437	tags=57%, list=31%, signal=82%
BIOCARTA_MCM_PATHWAY	BIOCARTA_MCM_PATHWAY		16	0.67853093	1.4771329	0.13253012	0.50167394	0.978	2152	tags=63%, list=19%, signal=77%
KAUFFMANN_MELANOMA_RELAPSE_UP	KAUFFMANN_MELANOMA_RELAPSE_UP		44	0.58585495	1.4757963	0.12804878	0.5022672	0.978	3000	tags=64%, list=27%, signal=87%
AMIT_SERUM_RESPONSE_60_MCF10A	AMIT_SERUM_RESPONSE_60_MCF10A		38	0.5063295	1.4757537	0.0625	0.4987654	0.978	1258	tags=34%, list=11%, signal=38%
BIOCARTA_PROTEASOME_PATHWAY	BIOCARTA_PROTEASOME_PATHWAY		17	0.5402763	1.4756564	0.09552845	0.49554887	0.978	4233	tags=71%, list=38%, signal=113%
REACTOME_ORC1_REMOVAL_FROM_CHROMATIN	REACTOME_ORC1_REMOVAL_FROM_CHROMATIN		54	0.45248953	1.4753709	0.12695312	0.4929893	0.978	3437	tags=52%, list=31%, signal=74%
AIYAR_COBRA1_TARGETS_DN	AIYAR_COBRA1_TARGETS_DN		16	0.53736794	1.4734449	0.065539114	0.49525085	0.978	783	tags=25%, list=7%, signal=27%
MAYBURD_RESPONSE_TO_L663536_DN	MAYBURD_RESPONSE_TO_L663536_DN		34	0.44189504	1.4720938	0.05357143	0.49566132	0.978	3336	tags=53%, list=30%, signal=75%
REACTOME_DNA_REPLICATION_PRE_INITIATION	REACTOME_DNA_REPLICATION_PRE_INITIATION		63	0.48028594	1.4720858	0.1459566	0.49224362	0.978	3437	tags=56%, list=31%, signal=80%
REACTOME_CHAPERONIN_MEDIATED_PROTEIN_FOLDING	REACTOME_CHAPERONIN_MEDIATED_PROTEIN_FOLDING		29	0.43607956	1.471174	0.077071294	0.49175358	0.979	3571	tags=52%, list=32%, signal=76%
PUJANA_BREAST_CANCER_WITH_BRCA1_MUTATED_UP	PUJANA_BREAST_CANCER_WITH_BRCA1_MUTATED_UP		39	0.58345765	1.4710426	0.13765182	0.4888007	0.979	2903	tags=62%, list=26%, signal=83%
REACTOME_METABOLISM_OF_RNA	REACTOME_METABOLISM_OF_RNA		56	0.43856695	1.4697793	0.13692947	0.48898417	0.979	2720	tags=39%, list=24%, signal=52%
NUYTTEN_NIPP1_TARGETS_DN	NUYTTEN_NIPP1_TARGETS_DN		449	0.34342915	1.467053	0.025242718	0.49338034	0.98	2166	tags=30%, list=19%, signal=36%
WONG_EMBRYONIC_STEM_CELL_CORE	WONG_EMBRYONIC_STEM_CELL_CORE		255	0.41902152	1.466762	0.13069306	0.49086475	0.98	3090	tags=45%, list=28%, signal=60%
TIEN_INTESTINE_PROBIOTICS_2HR_DN	TIEN_INTESTINE_PROBIOTICS_2HR_DN		42	0.44478717	1.4656343	0.04606526	0.49110872	0.98	788	tags=24%, list=7%, signal=26%
WHITEFORD_PEDIATRIC_CANCER_MARKERS	WHITEFORD_PEDIATRIC_CANCER_MARKERS		66	0.5461851	1.4654756	0.13972056	0.48833436	0.98	2591	tags=55%, list=23%, signal=71%
REACTOME_DNA_STRAND_ELONGATION	REACTOME_DNA_STRAND_ELONGATION		22	0.6524072	1.4641745	0.12929294	0.48864025	0.98	2959	tags=86%, list=26%, signal=117%
FRASOR_RESPONSE_TO_SERM_OR_FULVESTRANT_DN	FRASOR_RESPONSE_TO_SERM_OR_FULVESTRANT_DN		35	0.59238666	1.4641484	0.14147286	0.48552006	0.98	2959	tags=66%, list=26%, signal=89%
NIKOLSKY_BREAST_CANCER_8Q23_Q24_AMPLICON	NIKOLSKY_BREAST_CANCER_8Q23_Q24_AMPLICON		71	0.41709983	1.4602803	0.056530215	0.49312243	0.98	915	tags=20%, list=8%, signal=21%
REACTOME_TAT_MEDIATED_HIV1_ELONGATION_ARREST_AND_RECOVERY	REACTOME_TAT_MEDIATED_HIV1_ELONGATION_ARREST_AND_RECOVERY		27	0.41662812	1.459773	0.12252964	0.49135387	0.981	3007	tags=37%, list=27%, signal=51%
NAGASHIMA_NRG1_SIGNALING_UP	NAGASHIMA_NRG1_SIGNALING_UP		125	0.48732173	1.4596114	0.069767445	0.48858064	0.981	2091	tags=42%, list=19%, signal=51%
REACTOME_APOPTOSIS	REACTOME_APOPTOSIS		88	0.37135562	1.4578329	0.08884297	0.4907746	0.981	3531	tags=50%, list=32%, signal=72%
GRAHAM_NORMAL_QUIESCENT_VS_NORMAL_DIVIDING_DN	GRAHAM_NORMAL_QUIESCENT_VS_NORMAL_DIVIDING_DN		57	0.57327825	1.4564359	0.11585366	0.49144927	0.981	3335	tags=75%, list=30%, signal=107%
BLUM_RESPONSE_TO_SALIRASIB_DN	BLUM_RESPONSE_TO_SALIRASIB_DN		253	0.41752258	1.4516475	0.12224449	0.5025746	0.982	2980	tags=49%, list=27%, signal=65%
REACTOME_LOSS_OF_NLP_FROM_MITOTIC_CENTROSOMES	REACTOME_LOSS_OF_NLP_FROM_MITOTIC_CENTROSOMES		31	0.44175366	1.4510998	0.098393574	0.50097644	0.982	2250	tags=29%, list=20%, signal=36%
YANG_BREAST_CANCER_ESR1_LASER_DN	YANG_BREAST_CANCER_ESR1_LASER_DN		24	0.49540555	1.4507279	0.073839664	0.49897993	0.982	1413	tags=29%, list=13%, signal=33%
REACTOME_M_G1_TRANSITION	REACTOME_M_G1_TRANSITION		52	0.4539415	1.4488316	0.14872798	0.5009875	0.982	3437	tags=52%, list=31%, signal=75%
BENPORATH_SOX2_TARGETS	BENPORATH_SOX2_TARGETS		399	0.3099648	1.4474852	0.027888447	0.5014799	0.982	2288	tags=28%, list=20%, signal=33%
SIG_PIP3_SIGNALING_IN_CARDIAC_MYOCTES	SIG_PIP3_SIGNALING_IN_CARDIAC_MYOCTES		42	0.40845394	1.4473721	0.058467742	0.49869147	0.982	2430	tags=38%, list=22%, signal=48%
MARTINEZ_RESPONSE_TO_TRABECTEDIN	MARTINEZ_RESPONSE_TO_TRABECTEDIN		26	0.47184077	1.4470917	0.08888889	0.496478	0.982	2182	tags=38%, list=19%, signal=48%
MORI_EMU_MYC_LYMPHOMA_BY_ONSET_TIME_UP	MORI_EMU_MYC_LYMPHOMA_BY_ONSET_TIME_UP		68	0.4096466	1.4465001	0.106	0.4949563	0.982	2701	tags=46%, list=24%, signal=60%
KENNY_CTNNB1_TARGETS_UP	KENNY_CTNNB1_TARGETS_UP		32	0.50139266	1.4458514	0.06483301	0.49396428	0.982	2378	tags=47%, list=21%, signal=59%
COULOUARN_TEMPORAL_TGFB1_SIGNATURE_UP	COULOUARN_TEMPORAL_TGFB1_SIGNATURE_UP		57	0.45572683	1.4455926	0.054	0.49157214	0.982	2358	tags=42%, list=21%, signal=53%
MOREAUX_B_LYMPHOCYTE_MATURATION_BY_TACI_DN	MOREAUX_B_LYMPHOCYTE_MATURATION_BY_TACI_DN		25	0.50156915	1.4435183	0.13772455	0.49465197	0.982	3580	tags=52%, list=32%, signal=76%
GARGALOVIC_RESPONSE_TO_OXIDIZED_PHOSPHOLIPIDS_BLUE_UP	GARGALOVIC_RESPONSE_TO_OXIDIZED_PHOSPHOLIPIDS_BLUE_UP		56	0.4692713	1.4430588	0.11545624	0.49329048	0.982	2233	tags=41%, list=20%, signal=51%
FLECHNER_BIOPSY_KIDNEY_TRANSPLANT_OK_VS_DONOR_UP	FLECHNER_BIOPSY_KIDNEY_TRANSPLANT_OK_VS_DONOR_UP		340	0.37152663	1.4426647	0.08080808	0.49148977	0.983	2169	tags=32%, list=19%, signal=38%
REACTOME_G2_M_TRANSITION	REACTOME_G2_M_TRANSITION		47	0.42551333	1.4414189	0.12981744	0.49195495	0.983	2298	tags=32%, list=21%, signal=40%
VALK_AML_CLUSTER_15	VALK_AML_CLUSTER_15		17	0.56575274	1.4408966	0.053254437	0.49050674	0.983	1967	tags=41%, list=18%, signal=50%
KEGG_ENDOMETRIAL_CANCER	KEGG_ENDOMETRIAL_CANCER		31	0.44719666	1.4390984	0.08414873	0.49306512	0.983	4005	tags=68%, list=36%, signal=105%
GAZDA_DIAMOND_BLACKFAN_ANEMIA_PROGENITOR_DN	GAZDA_DIAMOND_BLACKFAN_ANEMIA_PROGENITOR_DN		35	0.4213532	1.4387244	0.10282258	0.49129483	0.983	2731	tags=46%, list=24%, signal=60%
EGUCHI_CELL_CYCLE_RB1_TARGETS	EGUCHI_CELL_CYCLE_RB1_TARGETS		15	0.77919316	1.4350682	0.10838446	0.4984923	0.983	2203	tags=93%, list=20%, signal=116%
AMUNDSON_GAMMA_RADIATION_RESPONSE	AMUNDSON_GAMMA_RADIATION_RESPONSE		25	0.65422934	1.4337867	0.13	0.4994318	0.984	2922	tags=80%, list=26%, signal=108%
RADAEVA_RESPONSE_TO_IFNA1_UP	RADAEVA_RESPONSE_TO_IFNA1_UP		22	0.619146	1.4334521	0.123046875	0.4975868	0.984	3200	tags=59%, list=29%, signal=83%
HUMMEL_BURKITTS_LYMPHOMA_UP	HUMMEL_BURKITTS_LYMPHOMA_UP		18	0.5832716	1.4333916	0.062374245	0.49496594	0.984	1360	tags=33%, list=12%, signal=38%
DACOSTA_UV_RESPONSE_VIA_ERCC3_DN	DACOSTA_UV_RESPONSE_VIA_ERCC3_DN		438	0.3591801	1.4305626	0.07942974	0.50039494	0.984	3148	tags=45%, list=28%, signal=60%
GENTILE_UV_RESPONSE_CLUSTER_D8	GENTILE_UV_RESPONSE_CLUSTER_D8		19	0.5507818	1.430009	0.09393346	0.499139	0.984	4193	tags=84%, list=37%, signal=134%
JI_METASTASIS_REPRESSED_BY_STK11	JI_METASTASIS_REPRESSED_BY_STK11		17	0.5760247	1.427334	0.07283465	0.50434744	0.984	535	tags=41%, list=5%, signal=43%
SOTIRIOU_BREAST_CANCER_GRADE_1_VS_3_UP	SOTIRIOU_BREAST_CANCER_GRADE_1_VS_3_UP		88	0.58986247	1.4268533	0.168357	0.50295067	0.984	2937	tags=58%, list=26%, signal=78%
MATTIOLI_MGUS_VS_PCL	MATTIOLI_MGUS_VS_PCL		64	0.38326094	1.4257892	0.093812376	0.50313425	0.984	2765	tags=45%, list=25%, signal=60%
TURASHVILI_BREAST_DUCTAL_CARCINOMA_VS_LOBULAR_NORMAL_DN	TURASHVILI_BREAST_DUCTAL_CARCINOMA_VS_LOBULAR_NORMAL_DN		32	0.571979	1.423771	0.061507937	0.50615263	0.984	1240	tags=38%, list=11%, signal=42%
KEGG_DNA_REPLICATION	KEGG_DNA_REPLICATION		26	0.6086187	1.4231609	0.1602434	0.5052951	0.984	2959	tags=73%, list=26%, signal=99%
REACTOME_CELL_JUNCTION_ORGANIZATION	REACTOME_CELL_JUNCTION_ORGANIZATION		57	0.48208293	1.4217862	0.07269155	0.50621164	0.984	724	tags=28%, list=6%, signal=30%
TAKAO_RESPONSE_TO_UVB_RADIATION_UP	TAKAO_RESPONSE_TO_UVB_RADIATION_UP		51	0.34787118	1.4216733	0.09780439	0.50382376	0.984	1576	tags=20%, list=14%, signal=23%
LEE_LIVER_CANCER_MYC_TGFA_UP	LEE_LIVER_CANCER_MYC_TGFA_UP		46	0.48586053	1.4200488	0.06666667	0.5058294	0.985	2320	tags=43%, list=21%, signal=55%
JAATINEN_HEMATOPOIETIC_STEM_CELL_UP	JAATINEN_HEMATOPOIETIC_STEM_CELL_UP		147	0.40936667	1.4195232	0.036585364	0.50467837	0.985	1354	tags=27%, list=12%, signal=30%
KIM_LRRC3B_TARGETS	KIM_LRRC3B_TARGETS		15	0.689428	1.4191818	0.12576064	0.5029924	0.985	2269	tags=53%, list=20%, signal=67%
CHIANG_LIVER_CANCER_SUBCLASS_UNANNOTATED_DN	CHIANG_LIVER_CANCER_SUBCLASS_UNANNOTATED_DN		117	0.37564376	1.4176613	0.14285715	0.50453293	0.985	3340	tags=44%, list=30%, signal=61%
BROWNE_HCMV_INFECTION_4HR_UP	BROWNE_HCMV_INFECTION_4HR_UP		34	0.48674056	1.4173433	0.053846154	0.5028369	0.985	779	tags=29%, list=7%, signal=32%
RUIZ_TNC_TARGETS_DN	RUIZ_TNC_TARGETS_DN		93	0.49732974	1.4172392	0.11787819	0.5005286	0.985	2640	tags=56%, list=24%, signal=73%
ROYLANCE_BREAST_CANCER_16Q_COPY_NUMBER_UP	ROYLANCE_BREAST_CANCER_16Q_COPY_NUMBER_UP		25	0.46786475	1.415691	0.08617234	0.50223607	0.985	1933	tags=36%, list=17%, signal=43%
LU_AGING_BRAIN_DN	LU_AGING_BRAIN_DN		155	0.42742035	1.4127979	0.058	0.50742394	0.985	1227	tags=27%, list=11%, signal=30%
NUTT_GBM_VS_AO_GLIOMA_UP	NUTT_GBM_VS_AO_GLIOMA_UP		30	0.46044543	1.4095328	0.10536399	0.5137201	0.987	1480	tags=30%, list=13%, signal=34%
DE_YY1_TARGETS_DN	DE_YY1_TARGETS_DN		50	0.43879288	1.4094794	0.09213052	0.511239	0.987	1221	tags=32%, list=11%, signal=36%
GINESTIER_BREAST_CANCER_20Q13_AMPLIFICATION_DN	GINESTIER_BREAST_CANCER_20Q13_AMPLIFICATION_DN		80	0.3567246	1.4093744	0.13293651	0.5088792	0.987	2707	tags=35%, list=24%, signal=46%
WAKASUGI_HAVE_ZNF143_BINDING_SITES	WAKASUGI_HAVE_ZNF143_BINDING_SITES		43	0.46903428	1.4084741	0.16772823	0.50889665	0.987	2337	tags=35%, list=21%, signal=44%
RODRIGUES_THYROID_CARCINOMA_DN	RODRIGUES_THYROID_CARCINOMA_DN		32	0.48086736	1.4055641	0.08952381	0.51478565	0.988	2602	tags=50%, list=23%, signal=65%
RODRIGUES_THYROID_CARCINOMA_POORLY_DIFFERENTIATED_UP	RODRIGUES_THYROID_CARCINOMA_POORLY_DIFFERENTIATED_UP		336	0.39126372	1.4054222	0.13306452	0.5125907	0.988	3423	tags=50%, list=31%, signal=70%
REACTOME_ACTIVATION_OF_THE_PRE_REPLICATIVE_COMPLEX	REACTOME_ACTIVATION_OF_THE_PRE_REPLICATIVE_COMPLEX		25	0.63945913	1.4046847	0.17107943	0.5121208	0.988	2636	tags=64%, list=24%, signal=84%
MITSIADES_RESPONSE_TO_APLIDIN_DN	MITSIADES_RESPONSE_TO_APLIDIN_DN		128	0.42861795	1.4046456	0.17097415	0.5096902	0.988	2640	tags=45%, list=24%, signal=59%
TOYOTA_TARGETS_OF_MIR34B_AND_MIR34C	TOYOTA_TARGETS_OF_MIR34B_AND_MIR34C		195	0.37007234	1.4034982	0.13772455	0.51043224	0.989	2425	tags=35%, list=22%, signal=44%
BORCZUK_MALIGNANT_MESOTHELIOMA_UP	BORCZUK_MALIGNANT_MESOTHELIOMA_UP		200	0.35517657	1.4022902	0.13765182	0.5111597	0.989	3069	tags=40%, list=27%, signal=54%
GENTILE_UV_RESPONSE_CLUSTER_D6	GENTILE_UV_RESPONSE_CLUSTER_D6		17	0.53620154	1.400564	0.1	0.5133413	0.989	1868	tags=41%, list=17%, signal=49%
FERREIRA_EWINGS_SARCOMA_UNSTABLE_VS_STABLE_UP	FERREIRA_EWINGS_SARCOMA_UNSTABLE_VS_STABLE_UP		74	0.45834845	1.3998852	0.14489795	0.51262486	0.989	2241	tags=43%, list=20%, signal=54%
BENPORATH_ES_1	BENPORATH_ES_1		237	0.37094605	1.3996707	0.08888889	0.51077664	0.989	2032	tags=32%, list=18%, signal=38%
ENK_UV_RESPONSE_KERATINOCYTE_DN	ENK_UV_RESPONSE_KERATINOCYTE_DN		307	0.34083226	1.3968067	0.12145749	0.51632136	0.989	3106	tags=42%, list=28%, signal=56%
KOBAYASHI_EGFR_SIGNALING_24HR_DN	KOBAYASHI_EGFR_SIGNALING_24HR_DN		166	0.5116746	1.396544	0.16221766	0.51463485	0.989	2716	tags=57%, list=24%, signal=74%
REACTOME_CD28_CO_STIMULATION	REACTOME_CD28_CO_STIMULATION		19	0.55327797	1.39528	0.103174604	0.51592046	0.989	648	tags=26%, list=6%, signal=28%
DAZARD_RESPONSE_TO_UV_SCC_UP	DAZARD_RESPONSE_TO_UV_SCC_UP		57	0.42331418	1.3934655	0.08704454	0.5184998	0.989	1036	tags=23%, list=9%, signal=25%
REACTOME_SCF_SKP2_MEDIATED_DEGRADATION_OF_P27_P21	REACTOME_SCF_SKP2_MEDIATED_DEGRADATION_OF_P27_P21		44	0.4226865	1.3923166	0.16867469	0.5192279	0.989	4095	tags=64%, list=37%, signal=100%
REACTOME_EXTENSION_OF_TELOMERES	REACTOME_EXTENSION_OF_TELOMERES		20	0.5743676	1.3921415	0.18571429	0.517312	0.989	2959	tags=75%, list=26%, signal=102%
REACTOME_HOST_INTERACTIONS_OF_HIV_FACTORS	REACTOME_HOST_INTERACTIONS_OF_HIV_FACTORS		89	0.35764268	1.390644	0.15226337	0.5190245	0.99	3437	tags=44%, list=31%, signal=63%
BIOCARTA_ECM_PATHWAY	BIOCARTA_ECM_PATHWAY		17	0.5225287	1.3880062	0.12048193	0.5239545	0.99	1215	tags=35%, list=11%, signal=40%
CHIARADONNA_NEOPLASTIC_TRANSFORMATION_KRAS_UP	CHIARADONNA_NEOPLASTIC_TRANSFORMATION_KRAS_UP		88	0.46192643	1.3878864	0.12133072	0.52198106	0.99	2716	tags=49%, list=24%, signal=64%
REACTOME_RNA_POLYMERASE_II_TRANSCRIPTION	REACTOME_RNA_POLYMERASE_II_TRANSCRIPTION		70	0.36955744	1.3850627	0.18637274	0.5274684	0.99	3616	tags=41%, list=32%, signal=61%
CROONQUIST_NRAS_VS_STROMAL_STIMULATION_DN	CROONQUIST_NRAS_VS_STROMAL_STIMULATION_DN		55	0.4868519	1.3847314	0.108949415	0.5260361	0.99	2203	tags=47%, list=20%, signal=59%
REACTOME_TELOMERE_MAINTENANCE	REACTOME_TELOMERE_MAINTENANCE		28	0.50556594	1.3840386	0.14876033	0.5256677	0.99	2971	tags=71%, list=27%, signal=97%
ODONNELL_TARGETS_OF_MYC_AND_TFRC_DN	ODONNELL_TARGETS_OF_MYC_AND_TFRC_DN		23	0.63244325	1.3835977	0.18126273	0.5243732	0.99	2606	tags=57%, list=23%, signal=74%
AKL_HTLV1_INFECTION_DN	AKL_HTLV1_INFECTION_DN		33	0.5040642	1.3828393	0.1048218	0.5239929	0.99	1115	tags=27%, list=10%, signal=30%
SMID_BREAST_CANCER_BASAL_UP	SMID_BREAST_CANCER_BASAL_UP		390	0.39688584	1.3812884	0.036121674	0.52561337	0.99	1471	tags=31%, list=13%, signal=34%
KIM_WT1_TARGETS_12HR_UP	KIM_WT1_TARGETS_12HR_UP		91	0.4350217	1.3770567	0.0707457	0.5346199	0.992	877	tags=24%, list=8%, signal=26%
DAZARD_UV_RESPONSE_CLUSTER_G2	DAZARD_UV_RESPONSE_CLUSTER_G2		15	0.631237	1.3761351	0.12896825	0.53492224	0.992	716	tags=33%, list=6%, signal=36%
TONKS_TARGETS_OF_RUNX1_RUNX1T1_FUSION_SUSTAINDED_IN_ERYTHROCYTE_UP	TONKS_TARGETS_OF_RUNX1_RUNX1T1_FUSION_SUSTAINDED_IN_ERYTHROCYTE_UP		30	0.54553354	1.3746232	0.11025145	0.5366579	0.993	1700	tags=37%, list=15%, signal=43%
BIOCARTA_AGR_PATHWAY	BIOCARTA_AGR_PATHWAY		20	0.5647842	1.3744608	0.13293651	0.53480303	0.993	1689	tags=50%, list=15%, signal=59%
CONRAD_STEM_CELL	CONRAD_STEM_CELL		24	0.4927736	1.3728218	0.07355865	0.5368979	0.993	1539	tags=42%, list=14%, signal=48%
REACTOME_DOUBLE_STRAND_BREAK_REPAIR	REACTOME_DOUBLE_STRAND_BREAK_REPAIR		16	0.59304523	1.37219	0.18012422	0.53620356	0.993	2401	tags=50%, list=21%, signal=64%
BEIER_GLIOMA_STEM_CELL_UP	BEIER_GLIOMA_STEM_CELL_UP		24	0.5044811	1.3717568	0.08086785	0.53507376	0.993	611	tags=29%, list=5%, signal=31%
LINDSTEDT_DENDRITIC_CELL_MATURATION_B	LINDSTEDT_DENDRITIC_CELL_MATURATION_B		35	0.4753652	1.3699774	0.13358779	0.53760177	0.993	804	tags=26%, list=7%, signal=28%
REACTOME_LAGGING_STRAND_SYNTHESIS	REACTOME_LAGGING_STRAND_SYNTHESIS		15	0.6003368	1.3685598	0.17954071	0.53919697	0.993	2959	tags=80%, list=26%, signal=109%
REACTOME_MYOGENESSIS	REACTOME_MYOGENESSIS		19	0.5288693	1.36722	0.132	0.54073095	0.993	678	tags=32%, list=6%, signal=34%
ROSTY_CERVICAL_CANCER_PROLIFERATION_CLUSTER	ROSTY_CERVICAL_CANCER_PROLIFERATION_CLUSTER		84	0.59555477	1.3669969	0.19381443	0.53907835	0.993	2647	tags=61%, list=24%, signal=79%
BRUECKNER_TARGETS_OF_MIRLET7A3_DN	BRUECKNER_TARGETS_OF_MIRLET7A3_DN		46	0.46712673	1.3667876	0.11389961	0.5374127	0.993	1987	tags=37%, list=18%, signal=45%
HOSHIDA_LIVER_CANCER_SUBCLASS_S2	HOSHIDA_LIVER_CANCER_SUBCLASS_S2		80	0.3334145	1.3640133	0.10909091	0.5431669	0.993	2215	tags=21%, list=20%, signal=26%
DING_LUNG_CANCER_EXPRESSION_BY_COPY_NUMBER	DING_LUNG_CANCER_EXPRESSION_BY_COPY_NUMBER		55	0.3953259	1.3633407	0.16701461	0.5425862	0.993	2966	tags=44%, list=26%, signal=59%
LE_EGR2_TARGETS_UP	LE_EGR2_TARGETS_UP		75	0.5151939	1.3630416	0.15109344	0.54111475	0.993	2203	tags=52%, list=20%, signal=64%
CHARAFE_BREAST_CANCER_BASAL_VS_MESENCHYMAL_UP	CHARAFE_BREAST_CANCER_BASAL_VS_MESENCHYMAL_UP		67	0.54328275	1.3628755	0.18582375	0.5393216	0.993	1531	tags=45%, list=14%, signal=52%
KAUFFMANN_DNA_REPLICATION_GENES	KAUFFMANN_DNA_REPLICATION_GENES		103	0.38911825	1.3622831	0.17718941	0.53871256	0.993	3000	tags=44%, list=27%, signal=59%
DAVICIONI_RHABDOMYOSARCOMA_PAX_FOXO1_FUSION_UP	DAVICIONI_RHABDOMYOSARCOMA_PAX_FOXO1_FUSION_UP		34	0.4757097	1.3621691	0.07509881	0.536793	0.993	1471	tags=35%, list=13%, signal=41%
BIOCARTA_RAS_PATHWAY	BIOCARTA_RAS_PATHWAY		17	0.4954066	1.3606602	0.14012739	0.53877646	0.994	647	tags=18%, list=6%, signal=19%
KANG_DOXORUBICIN_RESISTANCE_UP	KANG_DOXORUBICIN_RESISTANCE_UP		32	0.605	1.3577628	0.18585859	0.5446852	0.994	2876	tags=59%, list=26%, signal=80%
REACTOME_HIV_LIFE_CYCLE	REACTOME_HIV_LIFE_CYCLE		75	0.3679143	1.3573837	0.20558882	0.5435002	0.994	3010	tags=35%, list=27%, signal=47%
OUELLET_CULTURED_OVARIAN_CANCER_INVASIVE_VS_LMP_UP	OUELLET_CULTURED_OVARIAN_CANCER_INVASIVE_VS_LMP_UP		46	0.36304274	1.3573582	0.11585366	0.5413239	0.994	3019	tags=39%, list=27%, signal=53%
REACTOME_CELL_CELL_ADHESION_SYSTEMS	REACTOME_CELL_CELL_ADHESION_SYSTEMS		42	0.48115015	1.3562384	0.096969694	0.54213005	0.994	724	tags=26%, list=6%, signal=28%
GENTILE_UV_RESPONSE_CLUSTER_D5	GENTILE_UV_RESPONSE_CLUSTER_D5		19	0.4316908	1.355657	0.13480885	0.54165214	0.995	1945	tags=42%, list=17%, signal=51%
YAO_TEMPORAL_RESPONSE_TO_PROGESTERONE_CLUSTER_15	YAO_TEMPORAL_RESPONSE_TO_PROGESTERONE_CLUSTER_15		29	0.49630585	1.3546835	0.09919028	0.54229784	0.995	1497	tags=31%, list=13%, signal=36%
DOANE_BREAST_CANCER_CLASSES_DN	DOANE_BREAST_CANCER_CLASSES_DN		21	0.50347257	1.3542106	0.103792414	0.5413568	0.995	2697	tags=57%, list=24%, signal=75%
KIM_WT1_TARGETS_UP	KIM_WT1_TARGETS_UP		133	0.4270039	1.3530139	0.09962406	0.54231364	0.995	2164	tags=41%, list=19%, signal=50%
BENPORATH_NOS_TARGETS	BENPORATH_NOS_TARGETS		91	0.36930096	1.3516068	0.07647059	0.5439414	0.995	1548	tags=25%, list=14%, signal=29%
MCBRYAN_PUBERTAL_BREAST_4_5WK_UP	MCBRYAN_PUBERTAL_BREAST_4_5WK_UP		189	0.4906517	1.3512349	0.13279678	0.5426771	0.995	2075	tags=43%, list=19%, signal=52%
KORKOLA_TERATOMA	KORKOLA_TERATOMA		22	0.51859367	1.3507982	0.10873786	0.5415441	0.995	757	tags=36%, list=7%, signal=39%
ST_FAS_SIGNALING_PATHWAY	ST_FAS_SIGNALING_PATHWAY		39	0.38124272	1.3500438	0.120229006	0.54161364	0.995	1221	tags=23%, list=11%, signal=26%
BROWNE_HCMV_INFECTION_10HR_UP	BROWNE_HCMV_INFECTION_10HR_UP		59	0.38605592	1.3469548	0.092156865	0.5480164	0.995	1479	tags=32%, list=13%, signal=37%
AMIT_EGF_RESPONSE_480_MCF10A	AMIT_EGF_RESPONSE_480_MCF10A		26	0.47031742	1.3468373	0.11500975	0.546257	0.995	1603	tags=31%, list=14%, signal=36%
FARMER_BREAST_CANCER_CLUSTER_2	FARMER_BREAST_CANCER_CLUSTER_2		21	0.6711396	1.3462408	0.20040485	0.5457341	0.995	3036	tags=81%, list=27%, signal=111%
REACTOME_G1_S_TRANSITION	REACTOME_G1_S_TRANSITION		79	0.42096117	1.3451474	0.20773931	0.5467388	0.995	3437	tags=52%, list=31%, signal=74%
DER_IFN_BETA_RESPONSE_UP	DER_IFN_BETA_RESPONSE_UP		61	0.4004246	1.3439187	0.15697674	0.54784733	0.995	1966	tags=28%, list=18%, signal=34%
VECCHI_GASTRIC_CANCER_EARLY_UP	VECCHI_GASTRIC_CANCER_EARLY_UP		231	0.38473222	1.3434955	0.16858238	0.5469371	0.995	2788	tags=44%, list=25%, signal=58%
HINATA_NFKB_TARGETS_KERATINOCYTE_UP	HINATA_NFKB_TARGETS_KERATINOCYTE_UP		48	0.50534135	1.343489	0.13833992	0.5448708	0.995	1113	tags=31%, list=10%, signal=35%
TIEN_INTESTINE_PROBIOTICS_6HR_DN	TIEN_INTESTINE_PROBIOTICS_6HR_DN		107	0.3325252	1.3433334	0.08365019	0.54319733	0.995	1544	tags=21%, list=14%, signal=25%
BENPORATH_PROLIFERATION	BENPORATH_PROLIFERATION		89	0.46158305	1.3428227	0.21529175	0.5425375	0.995	3160	tags=61%, list=28%, signal=84%
KEGG_UBIQUITIN_MEDIATED_PROTEOLYSIS	KEGG_UBIQUITIN_MEDIATED_PROTEOLYSIS		77	0.32312784	1.342678	0.13087934	0.5408616	0.995	2822	tags=32%, list=25%, signal=43%
TURASHVILI_BREAST_LOBULAR_CARCINOMA_VS_LOBULAR_NORMAL_UP	TURASHVILI_BREAST_LOBULAR_CARCINOMA_VS_LOBULAR_NORMAL_UP		54	0.4772908	1.3422339	0.108	0.53999275	0.995	2263	tags=43%, list=20%, signal=53%
JIANG_HYPOXIA_VIA_VHL	JIANG_HYPOXIA_VIA_VHL		16	0.44521198	1.3419753	0.14587332	0.5385998	0.995	2803	tags=44%, list=25%, signal=58%
MULLIGHAN_NPM1_SIGNATURE_3_DN	MULLIGHAN_NPM1_SIGNATURE_3_DN		84	0.38952425	1.3414354	0.10784314	0.53788114	0.995	1602	tags=26%, list=14%, signal=30%
FONTAINE_THYROID_TUMOR_UNCERTAIN_MALIGNANCY_UP	FONTAINE_THYROID_TUMOR_UNCERTAIN_MALIGNANCY_UP		18	0.48994407	1.3413414	0.09255533	0.53612924	0.995	199	tags=22%, list=2%, signal=23%
HAMAI_APOPTOSIS_VIA_TRAIL_UP	HAMAI_APOPTOSIS_VIA_TRAIL_UP		209	0.36322618	1.341139	0.107569724	0.5346425	0.995	2254	tags=34%, list=20%, signal=42%
FLECHNER_PBL_KIDNEY_TRANSPLANT_REJECTED_VS_OK_UP	FLECHNER_PBL_KIDNEY_TRANSPLANT_REJECTED_VS_OK_UP		42	0.38505062	1.3394365	0.13849287	0.53717333	0.995	2858	tags=40%, list=26%, signal=54%
ZHAN_V2_LATE_DIFFERENTIATION_GENES	ZHAN_V2_LATE_DIFFERENTIATION_GENES		27	0.40914893	1.3391494	0.12474849	0.53587085	0.995	1695	tags=26%, list=15%, signal=30%
TARTE_PLASMA_CELL_VS_PLASMABLAST_DN	TARTE_PLASMA_CELL_VS_PLASMABLAST_DN		212	0.34221154	1.338883	0.1434263	0.5346314	0.995	2772	tags=37%, list=25%, signal=49%
SIG_REGULATION_OF_THE_ACTIN_CYTOSKELETON_BY_RHO_GTPASES	SIG_REGULATION_OF_THE_ACTIN_CYTOSKELETON_BY_RHO_GTPASES		25	0.4860001	1.3384258	0.1764706	0.53377265	0.995	2009	tags=40%, list=18%, signal=49%
SEITZ_NEOPLASTIC_TRANSFORMATION_BY_8P_DELETION_UP	SEITZ_NEOPLASTIC_TRANSFORMATION_BY_8P_DELETION_UP		47	0.5284336	1.3362783	0.11885246	0.53726894	0.995	1208	tags=38%, list=11%, signal=43%
FAELT_B_CLL_WITH_VH3_21_DN	FAELT_B_CLL_WITH_VH3_21_DN		36	0.37564343	1.3343785	0.14807692	0.54030854	0.996	3043	tags=42%, list=27%, signal=57%
MARKEY_RB1_CHRONIC_LOF_UP	MARKEY_RB1_CHRONIC_LOF_UP		95	0.41214347	1.3321179	0.132	0.544193	0.996	2209	tags=44%, list=20%, signal=55%
BROWNE_HCMV_INFECTION_16HR_UP	BROWNE_HCMV_INFECTION_16HR_UP		123	0.33466944	1.3300743	0.12307692	0.54744333	0.996	2037	tags=26%, list=18%, signal=31%
KEGG_SMALL_CELL_LUNG_CANCER	KEGG_SMALL_CELL_LUNG_CANCER		48	0.40043658	1.329988	0.10934394	0.5456581	0.996	1603	tags=29%, list=14%, signal=34%
KEGG_HOMOLOGOUS_RECOMBINATION	KEGG_HOMOLOGOUS_RECOMBINATION		24	0.4966764	1.3294506	0.21118012	0.54512775	0.996	2401	tags=46%, list=21%, signal=58%
MURAKAMI_UV_RESPONSE_6HR_UP	MURAKAMI_UV_RESPONSE_6HR_UP		22	0.48461515	1.3285019	0.16377649	0.5455304	0.996	3406	tags=55%, list=30%, signal=78%
BOYAULT_LIVER_CANCER_SUBCLASS_G123_UP	BOYAULT_LIVER_CANCER_SUBCLASS_G123_UP		26	0.4494384	1.3278812	0.14549181	0.54525083	0.996	3694	tags=54%, list=33%, signal=80%
GUENTHER_GROWTH_SPHERICAL_VS_ADHERENT_DN	GUENTHER_GROWTH_SPHERICAL_VS_ADHERENT_DN		21	0.54819745	1.326196	0.14168377	0.54761446	0.997	2139	tags=43%, list=19%, signal=53%
GEORGES_TARGETS_OF_MIR192_AND_MIR215	GEORGES_TARGETS_OF_MIR192_AND_MIR215		415	0.3279343	1.3261355	0.08829569	0.54582864	0.997	2711	tags=36%, list=24%, signal=46%
KIM_WT1_TARGETS_12HR_DN	KIM_WT1_TARGETS_12HR_DN		127	0.35515478	1.3259699	0.104743086	0.5443737	0.997	1311	tags=19%, list=12%, signal=21%
CHARAFE_BREAST_CANCER_LUMINAL_VS_BASAL_DN	CHARAFE_BREAST_CANCER_LUMINAL_VS_BASAL_DN		258	0.415053	1.3253247	0.12741312	0.5441662	0.997	2190	tags=39%, list=20%, signal=47%
SUNG_METASTASIS_STROMA_DN	SUNG_METASTASIS_STROMA_DN		26	0.48666114	1.3240252	0.18023255	0.54561675	0.997	939	tags=31%, list=8%, signal=34%
VANTVEER_BREAST_CANCER_ESR1_DN	VANTVEER_BREAST_CANCER_ESR1_DN		145	0.36700067	1.3236847	0.08203125	0.54464686	0.997	1413	tags=26%, list=13%, signal=30%
SENGUPTA_NASOPHARYNGEAL_CARCINOMA_WITH_LMP1_UP	SENGUPTA_NASOPHARYNGEAL_CARCINOMA_WITH_LMP1_UP		186	0.37456164	1.3217224	0.06720977	0.5477016	0.997	1659	tags=26%, list=15%, signal=30%
REACTOME_SEMA4D_IN_SEMAPHORIN_SIGNALING	REACTOME_SEMA4D_IN_SEMAPHORIN_SIGNALING		19	0.4829803	1.3216406	0.16472869	0.5459766	0.997	1791	tags=26%, list=16%, signal=31%
SESTO_RESPONSE_TO_UV_C8	SESTO_RESPONSE_TO_UV_C8		49	0.43807676	1.3210589	0.12326044	0.545651	0.997	1916	tags=33%, list=17%, signal=39%
PEPPER_CHRONIC_LYMPHOCYTIC_LEUKEMIA_UP	PEPPER_CHRONIC_LYMPHOCYTIC_LEUKEMIA_UP		15	0.54999954	1.317922	0.13372093	0.5515377	0.997	421	tags=33%, list=4%, signal=35%
BOYLAN_MULTIPLE_MYELOMA_D_CLUSTER_DN	BOYLAN_MULTIPLE_MYELOMA_D_CLUSTER_DN		24	0.47000846	1.3169621	0.13733076	0.5519673	0.997	483	tags=21%, list=4%, signal=22%
SENESE_HDAC2_TARGETS_UP	SENESE_HDAC2_TARGETS_UP		66	0.4229069	1.3152418	0.1299435	0.5548415	0.997	3042	tags=45%, list=27%, signal=62%
REACTOME_VIF_MEDIATED_DEGRADATION_OF_APOBEC3G	REACTOME_VIF_MEDIATED_DEGRADATION_OF_APOBEC3G		39	0.4094439	1.3134215	0.23715416	0.5577025	0.997	4188	tags=62%, list=37%, signal=98%
STEIN_ESRRA_TARGETS_RESPONSIVE_TO_ESTROGEN_DN	STEIN_ESRRA_TARGETS_RESPONSIVE_TO_ESTROGEN_DN		24	0.5109621	1.3122464	0.16929133	0.55867106	0.997	2937	tags=54%, list=26%, signal=73%
RODRIGUES_NTN1_AND_DCC_TARGETS	RODRIGUES_NTN1_AND_DCC_TARGETS		23	0.4679187	1.3122439	0.12670565	0.55679625	0.997	2164	tags=52%, list=19%, signal=65%
BASSO_B_LYMPHOCYTE_NETWORK	BASSO_B_LYMPHOCYTE_NETWORK		85	0.33764786	1.3121684	0.165692	0.5551205	0.997	3258	tags=40%, list=29%, signal=56%
BAELDE_DIABETIC_NEPHROPATHY_DN	BAELDE_DIABETIC_NEPHROPATHY_DN		22	0.5541724	1.3115875	0.12273642	0.55483514	0.997	581	tags=23%, list=5%, signal=24%
SEIDEN_MET_SIGNALING	SEIDEN_MET_SIGNALING		16	0.4611616	1.3112093	0.17623763	0.5539407	0.997	3027	tags=44%, list=27%, signal=60%
SESTO_RESPONSE_TO_UV_C6	SESTO_RESPONSE_TO_UV_C6		30	0.4170129	1.3107405	0.14893617	0.553233	0.997	2159	tags=43%, list=19%, signal=54%
GNATENKO_PLATELET_SIGNATURE	GNATENKO_PLATELET_SIGNATURE		20	0.5136912	1.3089505	0.16666667	0.55598	0.997	1399	tags=40%, list=12%, signal=46%
REACTOME_CDT1_ASSOCIATION_WITH_THE_CDC6_ORC_ORIGIN_COMPLEX	REACTOME_CDT1_ASSOCIATION_WITH_THE_CDC6_ORC_ORIGIN_COMPLEX		45	0.40613055	1.3088579	0.25343812	0.55438036	0.997	3437	tags=47%, list=31%, signal=67%
ZHAN_MULTIPLE_MYELOMA_MS_UP	ZHAN_MULTIPLE_MYELOMA_MS_UP		26	0.49845052	1.3080014	0.13972056	0.5547168	0.997	2017	tags=50%, list=18%, signal=61%
SMID_BREAST_CANCER_RELAPSE_IN_BRAIN_UP	SMID_BREAST_CANCER_RELAPSE_IN_BRAIN_UP		28	0.50845784	1.3079768	0.112474434	0.55296236	0.997	1274	tags=36%, list=11%, signal=40%
SONG_TARGETS_OF_IE86_CMV_PROTEIN	SONG_TARGETS_OF_IE86_CMV_PROTEIN		32	0.5478974	1.307851	0.2489712	0.5514017	0.997	2959	tags=75%, list=26%, signal=102%
GRAHAM_CML_DIVIDING_VS_NORMAL_QUIESCENT_UP	GRAHAM_CML_DIVIDING_VS_NORMAL_QUIESCENT_UP		123	0.4555629	1.3075782	0.20689656	0.5502861	0.997	2962	tags=55%, list=26%, signal=74%
REACTOME_HIV_INFECTION	REACTOME_HIV_INFECTION		139	0.31782	1.3068726	0.21149898	0.5501974	0.997	3437	tags=37%, list=31%, signal=53%
GRAHAM_NORMAL_QUIESCENT_VS_NORMAL_DIVIDING_UP	GRAHAM_NORMAL_QUIESCENT_VS_NORMAL_DIVIDING_UP		35	0.5016356	1.3040231	0.16796875	0.55552703	0.997	1083	tags=34%, list=10%, signal=38%
TAYLOR_METHYLATED_IN_ACUTE_LYMPHOBLASTIC_LEUKEMIA	TAYLOR_METHYLATED_IN_ACUTE_LYMPHOBLASTIC_LEUKEMIA		39	0.37076387	1.3034167	0.12648222	0.55527896	0.997	2139	tags=36%, list=19%, signal=44%
LAIHO_COLORECTAL_CANCER_SERRATED_UP	LAIHO_COLORECTAL_CANCER_SERRATED_UP		71	0.41070372	1.3015138	0.2060606	0.5584578	0.997	2735	tags=39%, list=24%, signal=52%
TOMLINS_PROSTATE_CANCER_UP	TOMLINS_PROSTATE_CANCER_UP		21	0.42411494	1.3007886	0.1663113	0.5585007	0.997	2095	tags=33%, list=19%, signal=41%
TURASHVILI_BREAST_LOBULAR_CARCINOMA_VS_DUCTAL_NORMAL_DN	TURASHVILI_BREAST_LOBULAR_CARCINOMA_VS_DUCTAL_NORMAL_DN		51	0.46224993	1.3006439	0.12269939	0.5571195	0.997	1901	tags=43%, list=17%, signal=52%
BIOCARTA_CARM_ER_PATHWAY	BIOCARTA_CARM_ER_PATHWAY		19	0.42745385	1.3005685	0.1669903	0.5555269	0.997	1458	tags=21%, list=13%, signal=24%
DAZARD_RESPONSE_TO_UV_SCC_DN	DAZARD_RESPONSE_TO_UV_SCC_DN		59	0.36021015	1.2970886	0.16929133	0.563021	0.997	3214	tags=41%, list=29%, signal=57%
RIZKI_TUMOR_INVASIVENESS_2D_DN	RIZKI_TUMOR_INVASIVENESS_2D_DN		46	0.3706169	1.2970572	0.15725806	0.56130713	0.997	2321	tags=28%, list=21%, signal=36%
HORIUCHI_WTAP_TARGETS_DN	HORIUCHI_WTAP_TARGETS_DN		179	0.3851665	1.2969722	0.21975806	0.5598011	0.997	3199	tags=46%, list=29%, signal=63%
MUELLER_METHYLATED_IN_GLIOBLASTOMA	MUELLER_METHYLATED_IN_GLIOBLASTOMA		26	0.5119166	1.2957202	0.1295938	0.5611999	0.997	911	tags=35%, list=8%, signal=38%
SMID_BREAST_CANCER_RELAPSE_IN_BONE_DN	SMID_BREAST_CANCER_RELAPSE_IN_BONE_DN		183	0.3877205	1.2949046	0.10666667	0.5615238	0.997	1369	tags=28%, list=12%, signal=32%
KOKKINAKIS_METHIONINE_DEPRIVATION_96HR_DN	KOKKINAKIS_METHIONINE_DEPRIVATION_96HR_DN		53	0.39289704	1.2947302	0.17849898	0.56015486	0.997	2149	tags=40%, list=19%, signal=49%
TANG_SENESCENCE_TP53_TARGETS_DN	TANG_SENESCENCE_TP53_TARGETS_DN		29	0.526299	1.2942852	0.23846154	0.55947775	0.997	2937	tags=62%, list=26%, signal=84%
GOLDRATH_ANTIGEN_RESPONSE	GOLDRATH_ANTIGEN_RESPONSE		270	0.38336644	1.2937821	0.16901408	0.5589515	0.997	2940	tags=47%, list=26%, signal=63%
MMS_MOUSE_LYMPH_HIGH_4HRS_UP	MMS_MOUSE_LYMPH_HIGH_4HRS_UP		31	0.4322371	1.2922242	0.20231214	0.5612245	0.997	3156	tags=55%, list=28%, signal=76%
NAKAYAMA_SOFT_TISSUE_TUMORS_PCA2_UP	NAKAYAMA_SOFT_TISSUE_TUMORS_PCA2_UP		59	0.48496556	1.2916466	0.19685039	0.5609206	0.997	2573	tags=49%, list=23%, signal=63%
REACTOME_CDC20_PHOSPHO_APC_MEDIATED_DEGRADATION_OF_CYCLIN_A	REACTOME_CDC20_PHOSPHO_APC_MEDIATED_DEGRADATION_OF_CYCLIN_A		51	0.3816819	1.291304	0.25254583	0.5600482	0.997	4095	tags=57%, list=37%, signal=89%
REACTOME_TRANSPORT_OF_MATURE_MRNA_DERIVED_FROM_AN_INTRON_CONTAINING_TRANSCRIPT	REACTOME_TRANSPORT_OF_MATURE_MRNA_DERIVED_FROM_AN_INTRON_CONTAINING_TRANSCRIPT		33	0.42150477	1.2891756	0.24279836	0.5635283	0.997	3092	tags=55%, list=28%, signal=75%
SESTO_RESPONSE_TO_UV_C1	SESTO_RESPONSE_TO_UV_C1		53	0.3998627	1.2878407	0.2	0.565195	0.997	2541	tags=45%, list=23%, signal=58%
CREIGHTON_ENDOCRINE_THERAPY_RESISTANCE_2	CREIGHTON_ENDOCRINE_THERAPY_RESISTANCE_2		146	0.33527717	1.2874713	0.12398374	0.5644804	0.997	1236	tags=23%, list=11%, signal=26%
NGUYEN_NOTCH1_TARGETS_DN	NGUYEN_NOTCH1_TARGETS_DN		47	0.40345448	1.2872665	0.16601562	0.5632853	0.997	1881	tags=34%, list=17%, signal=41%
CHANG_CYCLING_GENES	CHANG_CYCLING_GENES		29	0.5629962	1.2872484	0.22424242	0.5616157	0.997	2573	tags=55%, list=23%, signal=71%
SCHLOSSER_MYC_TARGETS_REPRESSED_BY_SERUM	SCHLOSSER_MYC_TARGETS_REPRESSED_BY_SERUM		84	0.34248874	1.2865703	0.22064777	0.5615408	0.997	3571	tags=55%, list=32%, signal=80%
WELCSH_BRCA1_TARGETS_1_UP	WELCSH_BRCA1_TARGETS_1_UP		125	0.33116895	1.28524	0.13939394	0.5632808	0.997	3052	tags=41%, list=27%, signal=55%
BIOCARTA_EDG1_PATHWAY	BIOCARTA_EDG1_PATHWAY		16	0.4944163	1.2849367	0.1734694	0.56236434	0.997	595	tags=25%, list=5%, signal=26%
GEORGES_CELL_CYCLE_MIR192_TARGETS	GEORGES_CELL_CYCLE_MIR192_TARGETS		39	0.43693614	1.2847903	0.20711297	0.5611087	0.997	2381	tags=41%, list=21%, signal=52%
KEGG_BASAL_TRANSCRIPTION_FACTORS	KEGG_BASAL_TRANSCRIPTION_FACTORS		22	0.39911717	1.2846402	0.19560878	0.5597816	0.997	3265	tags=36%, list=29%, signal=51%
KYNG_DNA_DAMAGE_UP	KYNG_DNA_DAMAGE_UP		66	0.3937165	1.282357	0.15039062	0.56375194	0.997	1884	tags=32%, list=17%, signal=38%
REACTOME_CYCLIN_E_ASSOCIATED_EVENTS_DURING_G1_S_TRANSITION_	REACTOME_CYCLIN_E_ASSOCIATED_EVENTS_DURING_G1_S_TRANSITION_		49	0.38164485	1.2814175	0.26559356	0.5643149	0.997	4095	tags=61%, list=37%, signal=96%
XU_HGF_SIGNALING_NOT_VIA_AKT1_6HR	XU_HGF_SIGNALING_NOT_VIA_AKT1_6HR		17	0.5400162	1.2791277	0.21301775	0.56833	0.997	3050	tags=65%, list=27%, signal=89%
LIU_VMYB_TARGETS_UP	LIU_VMYB_TARGETS_UP		82	0.34005323	1.2789458	0.118	0.56707275	0.997	1184	tags=21%, list=11%, signal=23%
SCHLOSSER_SERUM_RESPONSE_DN	SCHLOSSER_SERUM_RESPONSE_DN		433	0.29991096	1.2783709	0.17886178	0.56691724	0.997	3098	tags=37%, list=28%, signal=50%
KEGG_ADHERENS_JUNCTION	KEGG_ADHERENS_JUNCTION		52	0.41221166	1.2772862	0.13243762	0.56802714	0.997	2430	tags=38%, list=22%, signal=49%
GRUETZMANN_PANCREATIC_CANCER_UP	GRUETZMANN_PANCREATIC_CANCER_UP		252	0.37268704	1.2769139	0.20396039	0.56727725	0.997	2329	tags=35%, list=21%, signal=43%
REACTOME_REGULATION_OF_APC_ACTIVATORS_BETWEEN_G1_S_AND_EARLY_ANAPHASE	REACTOME_REGULATION_OF_APC_ACTIVATORS_BETWEEN_G1_S_AND_EARLY_ANAPHASE		55	0.3687847	1.2761399	0.24532224	0.5675882	0.997	4095	tags=56%, list=37%, signal=88%
DAZARD_UV_RESPONSE_CLUSTER_G6	DAZARD_UV_RESPONSE_CLUSTER_G6		53	0.3942904	1.2760236	0.1820041	0.5661549	0.997	2777	tags=45%, list=25%, signal=60%
STEARMAN_LUNG_CANCER_EARLY_VS_LATE_UP	STEARMAN_LUNG_CANCER_EARLY_VS_LATE_UP		90	0.3441122	1.2743571	0.18072289	0.5686631	0.997	2380	tags=38%, list=21%, signal=48%
TIEN_INTESTINE_PROBIOTICS_24HR_UP	TIEN_INTESTINE_PROBIOTICS_24HR_UP		343	0.31038216	1.2698145	0.2	0.5784832	0.997	3260	tags=41%, list=29%, signal=56%
FURUKAWA_DUSP6_TARGETS_PCI35_DN	FURUKAWA_DUSP6_TARGETS_PCI35_DN		41	0.5010647	1.269415	0.23031496	0.5779603	0.997	2801	tags=63%, list=25%, signal=84%
CREIGHTON_ENDOCRINE_THERAPY_RESISTANCE_1	CREIGHTON_ENDOCRINE_THERAPY_RESISTANCE_1		281	0.30369803	1.2688437	0.11434109	0.5778117	0.997	2329	tags=30%, list=21%, signal=37%
BENPORATH_MYC_TARGETS_WITH_EBOX	BENPORATH_MYC_TARGETS_WITH_EBOX		151	0.27829298	1.2679641	0.12701613	0.57835126	0.997	1801	tags=19%, list=16%, signal=22%
SHEN_SMARCA2_TARGETS_UP	SHEN_SMARCA2_TARGETS_UP		226	0.31375846	1.2678751	0.23622048	0.5768925	0.997	3128	tags=39%, list=28%, signal=54%
SATO_SILENCED_BY_METHYLATION_IN_PANCREATIC_CANCER_2	SATO_SILENCED_BY_METHYLATION_IN_PANCREATIC_CANCER_2		30	0.48571184	1.2678304	0.16287878	0.5753131	0.997	911	tags=27%, list=8%, signal=29%
HWANG_PROSTATE_CANCER_MARKERS	HWANG_PROSTATE_CANCER_MARKERS		22	0.46290526	1.2674444	0.16227181	0.57459223	0.997	526	tags=23%, list=5%, signal=24%
REACTOME_SEMA4D_INDUCED_CELL_MIGRATION_AND_GROWTH_CONE_COLLAPSE	REACTOME_SEMA4D_INDUCED_CELL_MIGRATION_AND_GROWTH_CONE_COLLAPSE		16	0.4738361	1.2672638	0.18562874	0.5734476	0.997	1202	tags=19%, list=11%, signal=21%
LU_IL4_SIGNALING	LU_IL4_SIGNALING		46	0.4186256	1.2671095	0.20080322	0.572261	0.997	1328	tags=26%, list=12%, signal=29%
BOYAULT_LIVER_CANCER_SUBCLASS_G1_UP	BOYAULT_LIVER_CANCER_SUBCLASS_G1_UP		68	0.378334	1.2641928	0.21442886	0.5776964	0.997	2116	tags=31%, list=19%, signal=38%
LEE_LIVER_CANCER_E2F1_UP	LEE_LIVER_CANCER_E2F1_UP		48	0.4509199	1.2640117	0.17034069	0.57654303	0.997	1178	tags=33%, list=11%, signal=37%
SHEDDEN_LUNG_CANCER_POOR_SURVIVAL_A6	SHEDDEN_LUNG_CANCER_POOR_SURVIVAL_A6		274	0.37293056	1.26318	0.24596775	0.57692933	0.997	2974	tags=44%, list=27%, signal=58%
GINESTIER_BREAST_CANCER_20Q13_AMPLIFICATION_UP	GINESTIER_BREAST_CANCER_20Q13_AMPLIFICATION_UP		49	0.3248654	1.2615994	0.17012449	0.57927024	0.998	2661	tags=33%, list=24%, signal=43%
WANG_CISPLATIN_RESPONSE_AND_XPC_UP	WANG_CISPLATIN_RESPONSE_AND_XPC_UP		92	0.36421236	1.2587975	0.12139918	0.58499193	0.998	1971	tags=34%, list=18%, signal=41%
TONKS_TARGETS_OF_RUNX1_RUNX1T1_FUSION_GRANULOCYTE_UP	TONKS_TARGETS_OF_RUNX1_RUNX1T1_FUSION_GRANULOCYTE_UP		35	0.47492445	1.2574464	0.17029703	0.5869756	0.998	1548	tags=31%, list=14%, signal=36%
ZHANG_PROLIFERATING_VS_QUIESCENT	ZHANG_PROLIFERATING_VS_QUIESCENT		32	0.44466183	1.2561395	0.19807692	0.5886927	0.998	1872	tags=28%, list=17%, signal=34%
WU_CELL_MIGRATION	WU_CELL_MIGRATION		120	0.44826996	1.2529297	0.15674603	0.5954201	0.998	2185	tags=44%, list=20%, signal=54%
KOKKINAKIS_METHIONINE_DEPRIVATION_48HR_UP	KOKKINAKIS_METHIONINE_DEPRIVATION_48HR_UP		83	0.39465475	1.2528299	0.18962076	0.5940185	0.998	3050	tags=48%, list=27%, signal=66%
NUYTTEN_EZH2_TARGETS_DN	NUYTTEN_EZH2_TARGETS_DN		496	0.29662025	1.252294	0.16733871	0.59365565	0.998	2701	tags=32%, list=24%, signal=40%
DANG_MYC_TARGETS_DN	DANG_MYC_TARGETS_DN		24	0.44126981	1.2518497	0.20628683	0.5932306	0.998	818	tags=25%, list=7%, signal=27%
CROONQUIST_NRAS_SIGNALING_DN	CROONQUIST_NRAS_SIGNALING_DN		44	0.5343569	1.2498057	0.30204082	0.5970661	0.998	2606	tags=57%, list=23%, signal=74%
WU_APOPTOSIS_BY_CDKN1A_VIA_TP53	WU_APOPTOSIS_BY_CDKN1A_VIA_TP53		19	0.58383155	1.2479528	0.26185566	0.6001343	0.998	2381	tags=47%, list=21%, signal=60%
REACTOME_REV_MEDIATED_NUCLEAR_EXPORT_OF_HIV1_RNA	REACTOME_REV_MEDIATED_NUCLEAR_EXPORT_OF_HIV1_RNA		18	0.46751174	1.2479001	0.27348644	0.598636	0.998	2650	tags=56%, list=24%, signal=73%
AIGNER_ZEB1_TARGETS	AIGNER_ZEB1_TARGETS		25	0.59166354	1.247715	0.24899599	0.59757406	0.998	1531	tags=56%, list=14%, signal=65%
LI_WILMS_TUMOR_VS_FETAL_KIDNEY_1_DN	LI_WILMS_TUMOR_VS_FETAL_KIDNEY_1_DN		111	0.38296825	1.2476704	0.22093023	0.5960476	0.998	3353	tags=55%, list=30%, signal=78%
DORN_ADENOVIRUS_INFECTION_12HR_DN	DORN_ADENOVIRUS_INFECTION_12HR_DN		21	0.4455266	1.2470492	0.19246031	0.5960445	0.998	1129	tags=24%, list=10%, signal=26%
MISSIAGLIA_REGULATED_BY_METHYLATION_UP	MISSIAGLIA_REGULATED_BY_METHYLATION_UP		68	0.42768604	1.2463982	0.20159681	0.596187	0.998	2590	tags=41%, list=23%, signal=53%
FERRANDO_T_ALL_WITH_MLL_ENL_FUSION_DN	FERRANDO_T_ALL_WITH_MLL_ENL_FUSION_DN		54	0.36707664	1.2462013	0.19639279	0.5950982	0.998	2159	tags=33%, list=19%, signal=41%
BENPORATH_ES_2	BENPORATH_ES_2		22	0.4569139	1.246106	0.20164609	0.5936759	0.998	2972	tags=45%, list=27%, signal=62%
REACTOME_REGULATION_OF_BETA_CELL_DEVELOPMENT	REACTOME_REGULATION_OF_BETA_CELL_DEVELOPMENT		68	0.31337228	1.2444541	0.24	0.59614974	0.998	1070	tags=12%, list=10%, signal=13%
POMEROY_MEDULLOBLASTOMA_PROGNOSIS_DN	POMEROY_MEDULLOBLASTOMA_PROGNOSIS_DN		30	0.36651468	1.2439951	0.18307087	0.5957273	0.998	1888	tags=27%, list=17%, signal=32%
WANG_LMO4_TARGETS_DN	WANG_LMO4_TARGETS_DN		163	0.29105723	1.2427511	0.20874752	0.59721076	0.998	2851	tags=32%, list=25%, signal=42%
NOUZOVA_TRETINOIN_AND_H4_ACETYLATION	NOUZOVA_TRETINOIN_AND_H4_ACETYLATION		78	0.29397872	1.2425271	0.20675944	0.5961884	0.998	1185	tags=17%, list=11%, signal=19%
AMIT_SERUM_RESPONSE_120_MCF10A	AMIT_SERUM_RESPONSE_120_MCF10A		45	0.4329359	1.2417024	0.21499014	0.59665936	0.998	2403	tags=42%, list=21%, signal=54%
REACTOME_TIGHT_JUNCTION_INTERACTIONS	REACTOME_TIGHT_JUNCTION_INTERACTIONS		24	0.517338	1.241363	0.24116424	0.59595025	0.998	724	tags=29%, list=6%, signal=31%
KEGG_THYROID_CANCER	KEGG_THYROID_CANCER		16	0.42804432	1.2407972	0.22243346	0.5956637	0.998	3083	tags=56%, list=28%, signal=78%
WATANABE_RECTAL_CANCER_RADIOTHERAPY_RESPONSIVE_UP	WATANABE_RECTAL_CANCER_RADIOTHERAPY_RESPONSIVE_UP		66	0.30987993	1.2405031	0.20588236	0.5948609	0.998	2163	tags=26%, list=19%, signal=32%
LINDGREN_BLADDER_CANCER_CLUSTER_3_DN	LINDGREN_BLADDER_CANCER_CLUSTER_3_DN		125	0.31652725	1.2400779	0.15049505	0.5943505	0.998	1659	tags=25%, list=15%, signal=29%
FIRESTEIN_CTNNB1_PATHWAY	FIRESTEIN_CTNNB1_PATHWAY		15	0.46474102	1.2393241	0.19874477	0.59457606	0.998	2130	tags=33%, list=19%, signal=41%
GRAHAM_CML_DIVIDING_VS_NORMAL_QUIESCENT_DN	GRAHAM_CML_DIVIDING_VS_NORMAL_QUIESCENT_DN		50	0.43612948	1.2375119	0.20238096	0.59751695	0.998	1178	tags=28%, list=11%, signal=31%
KEGG_BLADDER_CANCER	KEGG_BLADDER_CANCER		19	0.4390248	1.2341312	0.19551934	0.6044105	0.998	364	tags=16%, list=3%, signal=16%
LEE_EARLY_T_LYMPHOCYTE_UP	LEE_EARLY_T_LYMPHOCYTE_UP		43	0.4877111	1.2339072	0.27364185	0.6034296	0.998	2152	tags=49%, list=19%, signal=60%
NEWMAN_ERCC6_TARGETS_UP	NEWMAN_ERCC6_TARGETS_UP		15	0.5341746	1.2322804	0.19715448	0.60584134	0.998	1180	tags=33%, list=11%, signal=37%
HUPER_BREAST_BASAL_VS_LUMINAL_DN	HUPER_BREAST_BASAL_VS_LUMINAL_DN		39	0.4607829	1.2321066	0.19844358	0.6047202	0.998	906	tags=28%, list=8%, signal=31%
HADDAD_T_LYMPHOCYTE_AND_NK_PROGENITOR_UP	HADDAD_T_LYMPHOCYTE_AND_NK_PROGENITOR_UP		44	0.40892813	1.232038	0.15984406	0.6033557	0.998	1363	tags=30%, list=12%, signal=34%
FOSTER_INFLAMMATORY_RESPONSE_LPS_DN	FOSTER_INFLAMMATORY_RESPONSE_LPS_DN		233	0.3677082	1.2314184	0.17181467	0.6034107	0.998	2158	tags=33%, list=19%, signal=40%
LASTOWSKA_COAMPLIFIED_WITH_MYCN	LASTOWSKA_COAMPLIFIED_WITH_MYCN		22	0.4154054	1.2309897	0.18032786	0.6029549	0.998	877	tags=23%, list=8%, signal=25%
TONKS_TARGETS_OF_RUNX1_RUNX1T1_FUSION_HSC_UP	TONKS_TARGETS_OF_RUNX1_RUNX1T1_FUSION_HSC_UP		109	0.38458994	1.2306606	0.19428572	0.60221493	0.998	1879	tags=31%, list=17%, signal=37%
KAUFFMANN_DNA_REPAIR_GENES	KAUFFMANN_DNA_REPAIR_GENES		148	0.34717992	1.2305237	0.2690678	0.6010879	0.998	3335	tags=45%, list=30%, signal=63%
LI_AMPLIFIED_IN_LUNG_CANCER	LI_AMPLIFIED_IN_LUNG_CANCER		123	0.31262547	1.2299532	0.2193676	0.60098124	0.998	1195	tags=15%, list=11%, signal=17%
MILI_PSEUDOPODIA	MILI_PSEUDOPODIA		22	0.42408186	1.228237	0.25097275	0.6039795	0.998	4037	tags=59%, list=36%, signal=92%
REACTOME_TRANSPORT_OF_THE_SLBP_INDEPENDENT_MATURE_MRNA	REACTOME_TRANSPORT_OF_THE_SLBP_INDEPENDENT_MATURE_MRNA		19	0.4484937	1.2274983	0.2753623	0.6042424	0.998	2650	tags=47%, list=24%, signal=62%
SESTO_RESPONSE_TO_UV_C0	SESTO_RESPONSE_TO_UV_C0		80	0.32707512	1.2274424	0.22286822	0.60283893	0.998	1966	tags=23%, list=18%, signal=27%
KEGG_PATHWAYS_IN_CANCER	KEGG_PATHWAYS_IN_CANCER		208	0.3144004	1.2268269	0.15310077	0.60280013	0.998	1603	tags=22%, list=14%, signal=25%
JIANG_TIP30_TARGETS_UP	JIANG_TIP30_TARGETS_UP		34	0.41402993	1.2262497	0.22312373	0.6029097	0.998	2298	tags=35%, list=21%, signal=44%
BIOCARTA_IGF1R_PATHWAY	BIOCARTA_IGF1R_PATHWAY		15	0.4088316	1.2261246	0.22222222	0.6017559	0.998	3689	tags=53%, list=33%, signal=79%
ST_TUMOR_NECROSIS_FACTOR_PATHWAY	ST_TUMOR_NECROSIS_FACTOR_PATHWAY		18	0.4433479	1.2258135	0.26626018	0.601009	0.998	804	tags=17%, list=7%, signal=18%
WEIGEL_OXIDATIVE_STRESS_RESPONSE	WEIGEL_OXIDATIVE_STRESS_RESPONSE		19	0.42902145	1.2253798	0.2035225	0.6005299	0.998	2282	tags=37%, list=20%, signal=46%
CASORELLI_ACUTE_PROMYELOCYTIC_LEUKEMIA_DN	CASORELLI_ACUTE_PROMYELOCYTIC_LEUKEMIA_DN		412	0.2828482	1.2243694	0.20523138	0.6015419	0.998	2978	tags=37%, list=27%, signal=48%
CHEN_NEUROBLASTOMA_COPY_NUMBER_GAINS	CHEN_NEUROBLASTOMA_COPY_NUMBER_GAINS		30	0.42443028	1.2230597	0.18	0.6031524	0.998	1350	tags=33%, list=12%, signal=38%
REACTOME_REGULATION_OF_ORNITHINE_DECARBOXYLASE	REACTOME_REGULATION_OF_ORNITHINE_DECARBOXYLASE		40	0.37430874	1.2229464	0.28031808	0.60195285	0.998	4095	tags=60%, list=37%, signal=94%
PROVENZANI_METASTASIS_DN	PROVENZANI_METASTASIS_DN		94	0.35410076	1.2224133	0.20547946	0.6017853	0.998	1943	tags=28%, list=17%, signal=33%
MAHADEVAN_IMATINIB_RESISTANCE_UP	MAHADEVAN_IMATINIB_RESISTANCE_UP		15	0.5245859	1.2220999	0.23046875	0.60109466	0.998	2475	tags=53%, list=22%, signal=68%
REACTOME_GENE_EXPRESSION	REACTOME_GENE_EXPRESSION		250	0.24968003	1.221839	0.25910932	0.60034406	0.998	3185	tags=31%, list=28%, signal=43%
AMIT_EGF_RESPONSE_120_MCF10A	AMIT_EGF_RESPONSE_120_MCF10A		26	0.45629635	1.2217158	0.24390244	0.5991865	0.998	2092	tags=35%, list=19%, signal=42%
REACTOME_P53_INDEPENDENT_DNA_DAMAGE_RESPONSE	REACTOME_P53_INDEPENDENT_DNA_DAMAGE_RESPONSE		37	0.38101497	1.2213799	0.28769842	0.598521	0.998	4095	tags=59%, list=37%, signal=93%
REACTOME_DOWNSTREAM_TCR_SIGNALING	REACTOME_DOWNSTREAM_TCR_SIGNALING		20	0.46979752	1.2212822	0.25979382	0.5973197	0.998	1945	tags=30%, list=17%, signal=36%
SENESE_HDAC1_TARGETS_UP	SENESE_HDAC1_TARGETS_UP		219	0.33642673	1.2198161	0.22033899	0.5992616	0.998	2117	tags=32%, list=19%, signal=39%
KEGG_RENAL_CELL_CARCINOMA	KEGG_RENAL_CELL_CARCINOMA		45	0.3660078	1.2188685	0.23636363	0.60001355	0.998	1780	tags=24%, list=16%, signal=29%
WANG_METHYLATED_IN_BREAST_CANCER	WANG_METHYLATED_IN_BREAST_CANCER		23	0.49505198	1.2180359	0.21626617	0.60047334	0.998	3253	tags=61%, list=29%, signal=86%
NUNODA_RESPONSE_TO_DASATINIB_IMATINIB_UP	NUNODA_RESPONSE_TO_DASATINIB_IMATINIB_UP		21	0.3973219	1.217478	0.2555332	0.6004324	0.998	2970	tags=48%, list=27%, signal=65%
TURASHVILI_BREAST_DUCTAL_CARCINOMA_VS_DUCTAL_NORMAL_DN	TURASHVILI_BREAST_DUCTAL_CARCINOMA_VS_DUCTAL_NORMAL_DN		92	0.4391759	1.2170796	0.2	0.5998767	0.998	1836	tags=38%, list=16%, signal=45%
LIN_NPAS4_TARGETS_DN	LIN_NPAS4_TARGETS_DN		38	0.3856393	1.2170247	0.16793893	0.5985463	0.998	1415	tags=34%, list=13%, signal=39%
FERNANDEZ_BOUND_BY_MYC	FERNANDEZ_BOUND_BY_MYC		125	0.2805456	1.2162154	0.15280464	0.5989177	0.998	1447	tags=18%, list=13%, signal=21%
REACTOME_VPR_MEDIATED_NUCLEAR_IMPORT_OF_PICS	REACTOME_VPR_MEDIATED_NUCLEAR_IMPORT_OF_PICS		20	0.45313907	1.2144481	0.30041152	0.6016745	0.998	3010	tags=55%, list=27%, signal=75%
WEIGEL_OXIDATIVE_STRESS_BY_HNE_AND_TBH	WEIGEL_OXIDATIVE_STRESS_BY_HNE_AND_TBH		38	0.3437714	1.211146	0.23674242	0.60821646	0.998	2678	tags=39%, list=24%, signal=52%
BERENJENO_TRANSFORMED_BY_RHOA_REVERSIBLY_DN	BERENJENO_TRANSFORMED_BY_RHOA_REVERSIBLY_DN		22	0.5394988	1.2110186	0.23552124	0.6070674	0.998	944	tags=36%, list=8%, signal=40%
ASTIER_INTEGRIN_SIGNALING	ASTIER_INTEGRIN_SIGNALING		36	0.35953468	1.2097117	0.20240481	0.6088006	0.998	1727	tags=22%, list=15%, signal=26%
SHEPARD_CRUSH_AND_BURN_MUTANT_UP	SHEPARD_CRUSH_AND_BURN_MUTANT_UP		97	0.302895	1.2094488	0.1880998	0.60799855	0.998	2828	tags=35%, list=25%, signal=46%
LINDGREN_BLADDER_CANCER_CLUSTER_1_UP	LINDGREN_BLADDER_CANCER_CLUSTER_1_UP		65	0.31363735	1.2083995	0.21807465	0.6090602	0.998	1628	tags=20%, list=15%, signal=23%
LINDGREN_BLADDER_CANCER_CLUSTER_3_UP	LINDGREN_BLADDER_CANCER_CLUSTER_3_UP		191	0.34191936	1.2070194	0.25925925	0.61116576	0.998	2425	tags=37%, list=22%, signal=47%
BIOCARTA_ATRBRCA_PATHWAY	BIOCARTA_ATRBRCA_PATHWAY		15	0.48855117	1.2069523	0.29124236	0.6099152	0.998	3173	tags=33%, list=28%, signal=46%
KEGG_RNA_DEGRADATION	KEGG_RNA_DEGRADATION		34	0.35335657	1.2062852	0.23017408	0.61002994	0.998	2306	tags=35%, list=21%, signal=44%
HOFMANN_MYELODYSPLASTIC_SYNDROM_LOW_RISK_DN	HOFMANN_MYELODYSPLASTIC_SYNDROM_LOW_RISK_DN		17	0.43962514	1.2062789	0.25825244	0.60862106	0.998	1645	tags=29%, list=15%, signal=34%
DACOSTA_UV_RESPONSE_VIA_ERCC3_COMMON_UP	DACOSTA_UV_RESPONSE_VIA_ERCC3_COMMON_UP		43	0.3569885	1.2061185	0.21722114	0.6075924	0.998	2694	tags=37%, list=24%, signal=49%
CAFFAREL_RESPONSE_TO_THC_24HR_5_DN	CAFFAREL_RESPONSE_TO_THC_24HR_5_DN		37	0.3601663	1.2041671	0.2422998	0.61102504	0.998	2046	tags=32%, list=18%, signal=40%
PROVENZANI_METASTASIS_UP	PROVENZANI_METASTASIS_UP		116	0.29696926	1.201523	0.19745223	0.61587685	0.998	2064	tags=28%, list=18%, signal=33%
REACTOME_TRANSPORT_OF_RIBONUCLEOPROTEINS_INTO_THE_HOST_NUCLEUS	REACTOME_TRANSPORT_OF_RIBONUCLEOPROTEINS_INTO_THE_HOST_NUCLEUS		18	0.44381824	1.1996046	0.31732777	0.6191023	0.998	2650	tags=50%, list=24%, signal=65%
KIM_WT1_TARGETS_DN	KIM_WT1_TARGETS_DN		255	0.30398202	1.1994517	0.23837209	0.6180254	0.998	3199	tags=43%, list=29%, signal=58%
LEE_LIVER_CANCER_MYC_E2F1_UP	LEE_LIVER_CANCER_MYC_E2F1_UP		41	0.44479886	1.198099	0.20781893	0.61991006	0.998	2320	tags=49%, list=21%, signal=61%
REACTOME_TRAF6_MEDIATED_INDUCTION_OF_THE_ANTIVIRAL_CYTOKINE_IFN_ALPHA_BETA_CASCADE	REACTOME_TRAF6_MEDIATED_INDUCTION_OF_THE_ANTIVIRAL_CYTOKINE_IFN_ALPHA_BETA_CASCADE		31	0.36315343	1.1974938	0.27091634	0.6199331	0.998	1325	tags=23%, list=12%, signal=26%
FRASOR_RESPONSE_TO_ESTRADIOL_DN	FRASOR_RESPONSE_TO_ESTRADIOL_DN		40	0.39947036	1.1971802	0.20675944	0.61927545	0.998	402	tags=20%, list=4%, signal=21%
KEGG_GAP_JUNCTION	KEGG_GAP_JUNCTION		51	0.3606173	1.1968628	0.21946564	0.6185673	0.998	2019	tags=31%, list=18%, signal=38%
UZONYI_RESPONSE_TO_LEUKOTRIENE_AND_THROMBIN	UZONYI_RESPONSE_TO_LEUKOTRIENE_AND_THROMBIN		28	0.49972662	1.1966407	0.27165353	0.6177398	0.998	3170	tags=61%, list=28%, signal=84%
ASGHARZADEH_NEUROBLASTOMA_POOR_SURVIVAL_DN	ASGHARZADEH_NEUROBLASTOMA_POOR_SURVIVAL_DN		20	0.4470948	1.1965214	0.2202729	0.6166157	0.998	1453	tags=25%, list=13%, signal=29%
OSADA_ASCL1_TARGETS_DN	OSADA_ASCL1_TARGETS_DN		15	0.56682295	1.1959451	0.2421875	0.6165291	0.998	813	tags=47%, list=7%, signal=50%
REACTOME_LATE_PHASE_OF_HIV_LIFE_CYCLE	REACTOME_LATE_PHASE_OF_HIV_LIFE_CYCLE		66	0.33205578	1.1959445	0.3174274	0.61513317	0.998	3007	tags=33%, list=27%, signal=45%
REACTOME_SMOOTH_MUSCLE_CONTRACTION	REACTOME_SMOOTH_MUSCLE_CONTRACTION		17	0.48168814	1.1947879	0.2947977	0.616512	0.999	2974	tags=59%, list=27%, signal=80%
KEGG_NUCLEOTIDE_EXCISION_REPAIR	KEGG_NUCLEOTIDE_EXCISION_REPAIR		38	0.37201235	1.1939424	0.31666666	0.6172359	0.999	3050	tags=50%, list=27%, signal=68%
YAO_TEMPORAL_RESPONSE_TO_PROGESTERONE_CLUSTER_8	YAO_TEMPORAL_RESPONSE_TO_PROGESTERONE_CLUSTER_8		31	0.42163563	1.1927915	0.23529412	0.6185184	0.999	910	tags=29%, list=8%, signal=32%
TURASHVILI_BREAST_NORMAL_DUCTAL_VS_LOBULAR_UP	TURASHVILI_BREAST_NORMAL_DUCTAL_VS_LOBULAR_UP		28	0.4068296	1.1910368	0.22155689	0.6213233	0.999	1836	tags=32%, list=16%, signal=38%
OLSSON_E2F3_TARGETS_DN	OLSSON_E2F3_TARGETS_DN		15	0.48774597	1.1906163	0.25296444	0.62084067	0.999	2386	tags=47%, list=21%, signal=59%
SANA_TNF_SIGNALING_UP	SANA_TNF_SIGNALING_UP		47	0.496518	1.1897975	0.27360308	0.6214776	0.999	953	tags=26%, list=9%, signal=28%
MCBRYAN_PUBERTAL_BREAST_5_6WK_UP	MCBRYAN_PUBERTAL_BREAST_5_6WK_UP		83	0.40627137	1.189642	0.2281746	0.62049454	0.999	1236	tags=30%, list=11%, signal=34%
CHEMNITZ_RESPONSE_TO_PROSTAGLANDIN_E2_DN	CHEMNITZ_RESPONSE_TO_PROSTAGLANDIN_E2_DN		177	0.33350137	1.189398	0.20481928	0.6196727	0.999	2472	tags=34%, list=22%, signal=43%
BIOCARTA_CDC42RAC_PATHWAY	BIOCARTA_CDC42RAC_PATHWAY		15	0.4913239	1.1893121	0.30327868	0.61850363	0.999	3363	tags=67%, list=30%, signal=95%
MILI_PSEUDOPODIA_HAPTOTAXIS_UP	MILI_PSEUDOPODIA_HAPTOTAXIS_UP		305	0.32625598	1.1871907	0.30357143	0.62199306	0.999	2951	tags=37%, list=26%, signal=49%
TIEN_INTESTINE_PROBIOTICS_24HR_DN	TIEN_INTESTINE_PROBIOTICS_24HR_DN		128	0.27686822	1.1864862	0.276	0.62227553	0.999	1853	tags=21%, list=17%, signal=25%
CREIGHTON_ENDOCRINE_THERAPY_RESISTANCE_5	CREIGHTON_ENDOCRINE_THERAPY_RESISTANCE_5		243	0.31911322	1.1864715	0.22244489	0.6209264	0.999	1703	tags=24%, list=15%, signal=28%
ZHANG_RESPONSE_TO_IKK_INHIBITOR_AND_TNF_UP	ZHANG_RESPONSE_TO_IKK_INHIBITOR_AND_TNF_UP		120	0.3963902	1.1858231	0.24493927	0.62105805	0.999	1867	tags=37%, list=17%, signal=44%
ODONNELL_TFRC_TARGETS_DN	ODONNELL_TFRC_TARGETS_DN		63	0.42834303	1.1857233	0.31683168	0.6199606	0.999	2606	tags=41%, list=23%, signal=53%
HONMA_DOCETAXEL_RESISTANCE	HONMA_DOCETAXEL_RESISTANCE		23	0.4067314	1.1855088	0.28392485	0.61905783	0.999	3332	tags=43%, list=30%, signal=62%
REACTOME_SIGNALING_BY_EGFR	REACTOME_SIGNALING_BY_EGFR		38	0.33178198	1.1840212	0.24752475	0.6212523	0.999	3717	tags=53%, list=33%, signal=79%
REACTOME_ADHERENS_JUNCTIONS_INTERACTIONS	REACTOME_ADHERENS_JUNCTIONS_INTERACTIONS		18	0.46073496	1.1835253	0.2372549	0.621059	0.999	1548	tags=33%, list=14%, signal=39%
REACTOME_STABILIZATION_OF_P53	REACTOME_STABILIZATION_OF_P53		36	0.3730945	1.1834413	0.3111546	0.6199357	0.999	4095	tags=58%, list=37%, signal=92%
BOYAULT_LIVER_CANCER_SUBCLASS_G3_UP	BOYAULT_LIVER_CANCER_SUBCLASS_G3_UP		118	0.3500482	1.1825072	0.31578946	0.62088853	0.999	2788	tags=36%, list=25%, signal=47%
REACTOME_NEP_NS2_INTERACTS_WITH_THE_CELLULAR_EXPORT_MACHINERY	REACTOME_NEP_NS2_INTERACTS_WITH_THE_CELLULAR_EXPORT_MACHINERY		17	0.4480087	1.1816146	0.30866808	0.62161934	0.999	2650	tags=53%, list=24%, signal=69%
REACTOME_REGULATION_OF_GENE_EXPRESSION_IN_BETA_CELLS	REACTOME_REGULATION_OF_GENE_EXPRESSION_IN_BETA_CELLS		61	0.31377926	1.1800332	0.28656125	0.6240847	0.999	1070	tags=11%, list=10%, signal=13%
REACTOME_SCF_BETA_TRCP_MEDIATED_DEGRADATION_OF_EMI1	REACTOME_SCF_BETA_TRCP_MEDIATED_DEGRADATION_OF_EMI1		40	0.3554971	1.1772318	0.32186234	0.62943983	0.999	4095	tags=58%, list=37%, signal=90%
WANG_CLIM2_TARGETS_DN	WANG_CLIM2_TARGETS_DN		102	0.2939305	1.1769831	0.251938	0.62866753	0.999	3027	tags=39%, list=27%, signal=53%
BILD_CTNNB1_ONCOGENIC_SIGNATURE	BILD_CTNNB1_ONCOGENIC_SIGNATURE		33	0.39470702	1.1766552	0.2421875	0.6281416	0.999	1368	tags=30%, list=12%, signal=34%
FRIDMAN_SENESCENCE_UP	FRIDMAN_SENESCENCE_UP		48	0.425165	1.175779	0.27852997	0.6289046	0.999	814	tags=23%, list=7%, signal=25%
REACTOME_SNRNP_ASSEMBLY	REACTOME_SNRNP_ASSEMBLY		29	0.40247938	1.1756824	0.32298136	0.62775725	0.999	2701	tags=38%, list=24%, signal=50%
LEE_LIVER_CANCER_ACOX1_UP	LEE_LIVER_CANCER_ACOX1_UP		50	0.41837955	1.174358	0.25360826	0.6295885	0.999	1916	tags=38%, list=17%, signal=46%
PUIFFE_INVASION_INHIBITED_BY_ASCITES_UP	PUIFFE_INVASION_INHIBITED_BY_ASCITES_UP		45	0.34430897	1.1739638	0.24710424	0.62920547	0.999	1888	tags=29%, list=17%, signal=35%
TCGA_GLIOBLASTOMA_COPY_NUMBER_DN	TCGA_GLIOBLASTOMA_COPY_NUMBER_DN		17	0.44684795	1.1728774	0.266	0.63051176	0.999	603	tags=24%, list=5%, signal=25%
DACOSTA_UV_RESPONSE_VIA_ERCC3_TTD_DN	DACOSTA_UV_RESPONSE_VIA_ERCC3_TTD_DN		25	0.3923679	1.1726329	0.26217228	0.6297663	0.999	1902	tags=40%, list=17%, signal=48%
TONKS_TARGETS_OF_RUNX1_RUNX1T1_FUSION_SUSTAINED_IN_MONOCYTE_UP	TONKS_TARGETS_OF_RUNX1_RUNX1T1_FUSION_SUSTAINED_IN_MONOCYTE_UP		15	0.47262174	1.1722703	0.256917	0.62929684	0.999	662	tags=20%, list=6%, signal=21%
WONG_ENDMETRIUM_CANCER_UP	WONG_ENDMETRIUM_CANCER_UP		15	0.5284472	1.1720812	0.2579365	0.6284478	0.999	757	tags=40%, list=7%, signal=43%
NAKAMURA_TUMOR_ZONE_PERIPHERAL_VS_CENTRAL_UP	NAKAMURA_TUMOR_ZONE_PERIPHERAL_VS_CENTRAL_UP		163	0.32778183	1.1709533	0.250478	0.62981665	0.999	2562	tags=31%, list=23%, signal=40%
KEGG_PROTEASOME	KEGG_PROTEASOME		36	0.3579626	1.1696619	0.32741618	0.6313401	0.999	4095	tags=58%, list=37%, signal=92%
WANG_CISPLATIN_RESPONSE_AND_XPC_DN	WANG_CISPLATIN_RESPONSE_AND_XPC_DN		87	0.31089228	1.1690584	0.23883495	0.6314479	0.999	2838	tags=36%, list=25%, signal=47%
KEGG_PRION_DISEASES	KEGG_PRION_DISEASES		20	0.4586038	1.1680408	0.2647059	0.6326112	0.999	1386	tags=30%, list=12%, signal=34%
KIM_MYCN_AMPLIFICATION_TARGETS_DN	KIM_MYCN_AMPLIFICATION_TARGETS_DN		45	0.35804218	1.1669765	0.23298968	0.6338654	0.999	1649	tags=27%, list=15%, signal=31%
WATTEL_AUTONOMOUS_THYROID_ADENOMA_UP	WATTEL_AUTONOMOUS_THYROID_ADENOMA_UP		15	0.47771206	1.1663345	0.25831702	0.6340067	0.999	485	tags=33%, list=4%, signal=35%
LEE_LIVER_CANCER_DENA_UP	LEE_LIVER_CANCER_DENA_UP		46	0.43387935	1.1657021	0.26522595	0.6342358	0.999	1180	tags=33%, list=11%, signal=36%
RADMACHER_AML_PROGNOSIS	RADMACHER_AML_PROGNOSIS		51	0.3907228	1.1656388	0.27145708	0.6330799	0.999	1337	tags=27%, list=12%, signal=31%
KAAB_FAILED_HEART_ATRIUM_DN	KAAB_FAILED_HEART_ATRIUM_DN		96	0.29044476	1.1649652	0.2901961	0.63336587	0.999	1280	tags=18%, list=11%, signal=20%
MOHANKUMAR_TLX1_TARGETS_DN	MOHANKUMAR_TLX1_TARGETS_DN		82	0.386845	1.1644247	0.20117188	0.6333077	0.999	1241	tags=26%, list=11%, signal=29%
BILD_HRAS_ONCOGENIC_SIGNATURE	BILD_HRAS_ONCOGENIC_SIGNATURE		140	0.3665482	1.1629683	0.25364962	0.6355169	0.999	1258	tags=24%, list=11%, signal=26%
WILCOX_PRESPONSE_TO_ROGESTERONE_UP	WILCOX_PRESPONSE_TO_ROGESTERONE_UP		82	0.36418226	1.1628195	0.25506073	0.6346193	0.999	2598	tags=44%, list=23%, signal=57%
CREIGHTON_ENDOCRINE_THERAPY_RESISTANCE_4	CREIGHTON_ENDOCRINE_THERAPY_RESISTANCE_4		163	0.30326447	1.1628062	0.20477137	0.6333268	0.999	1958	tags=29%, list=17%, signal=34%
STEIN_ESRRA_TARGETS_DN	STEIN_ESRRA_TARGETS_DN		58	0.3147471	1.1627855	0.243083	0.63206893	0.999	1867	tags=28%, list=17%, signal=33%
ST_JNK_MAPK_PATHWAY	ST_JNK_MAPK_PATHWAY		24	0.3832394	1.1614093	0.26844263	0.6339787	0.999	1181	tags=17%, list=11%, signal=19%
FALVELLA_SMOKERS_WITH_LUNG_CANCER	FALVELLA_SMOKERS_WITH_LUNG_CANCER		47	0.37332428	1.1611376	0.25838265	0.63328195	0.999	1296	tags=21%, list=12%, signal=24%
REACTOME_REGULATION_OF_GLUCOKINASE_BY_GLUCOKINASE_REGULATORY_PROTEIN	REACTOME_REGULATION_OF_GLUCOKINASE_BY_GLUCOKINASE_REGULATORY_PROTEIN		18	0.40321922	1.1610163	0.3097713	0.632345	0.999	2650	tags=44%, list=24%, signal=58%
DORSAM_HOXA9_TARGETS_UP	DORSAM_HOXA9_TARGETS_UP		23	0.37059513	1.1598176	0.2742268	0.63390994	0.999	3092	tags=43%, list=28%, signal=60%
BOYAULT_LIVER_CANCER_SUBCLASS_G5_DN	BOYAULT_LIVER_CANCER_SUBCLASS_G5_DN		15	0.53055936	1.1586756	0.32251522	0.63534486	0.999	1943	tags=60%, list=17%, signal=72%
TCGA_GLIOBLASTOMA_COPY_NUMBER_UP	TCGA_GLIOBLASTOMA_COPY_NUMBER_UP		34	0.3212878	1.158279	0.26612905	0.634955	0.999	1225	tags=26%, list=11%, signal=30%
BERNARD_PPAPDC1B_TARGETS_UP	BERNARD_PPAPDC1B_TARGETS_UP		18	0.36856523	1.1566305	0.30452675	0.63766474	0.999	2938	tags=39%, list=26%, signal=53%
MASSARWEH_TAMOXIFEN_RESISTANCE_DN	MASSARWEH_TAMOXIFEN_RESISTANCE_DN		122	0.32285544	1.1553305	0.2177264	0.6395018	0.999	2617	tags=37%, list=23%, signal=48%
YAGI_AML_FAB_MARKERS	YAGI_AML_FAB_MARKERS		126	0.3170416	1.1544048	0.24063116	0.64036685	0.999	2209	tags=29%, list=20%, signal=36%
AKL_HTLV1_INFECTION_UP	AKL_HTLV1_INFECTION_UP		21	0.38198733	1.1540167	0.2897959	0.6399202	0.999	792	tags=14%, list=7%, signal=15%
VANTVEER_BREAST_CANCER_BRCA1_DN	VANTVEER_BREAST_CANCER_BRCA1_DN		18	0.50434947	1.1530024	0.328125	0.6409606	0.999	664	tags=22%, list=6%, signal=24%
AMUNDSON_RESPONSE_TO_ARSENITE	AMUNDSON_RESPONSE_TO_ARSENITE		123	0.2782427	1.1508123	0.24654832	0.6449196	0.999	1966	tags=28%, list=18%, signal=33%
BIOCARTA_AT1R_PATHWAY	BIOCARTA_AT1R_PATHWAY		20	0.41045237	1.1497934	0.31428573	0.645886	0.999	399	tags=15%, list=4%, signal=16%
DITTMER_PTHLH_TARGETS_DN	DITTMER_PTHLH_TARGETS_DN		50	0.30745983	1.14909	0.25636008	0.64627004	0.999	2286	tags=28%, list=20%, signal=35%
REACTOME_COSTIMULATION_BY_THE_CD28_FAMILY	REACTOME_COSTIMULATION_BY_THE_CD28_FAMILY		39	0.41263387	1.1490116	0.3138833	0.64515114	0.999	648	tags=15%, list=6%, signal=16%
TOOKER_GEMCITABINE_RESISTANCE_DN	TOOKER_GEMCITABINE_RESISTANCE_DN		78	0.30687818	1.1480956	0.28190476	0.64612556	0.999	1513	tags=22%, list=14%, signal=25%
TOOKER_RESPONSE_TO_BEXAROTENE_UP	TOOKER_RESPONSE_TO_BEXAROTENE_UP		78	0.30687818	1.1480956	0.28190476	0.6448436	0.999	1513	tags=22%, list=14%, signal=25%
KEGG_OLFACTORY_TRANSDUCTION	KEGG_OLFACTORY_TRANSDUCTION		17	0.45589653	1.147534	0.29239765	0.6449197	0.999	1662	tags=35%, list=15%, signal=41%
MANN_RESPONSE_TO_AMIFOSTINE_UP	MANN_RESPONSE_TO_AMIFOSTINE_UP		15	0.40214413	1.1475117	0.31	0.64369833	0.999	4210	tags=67%, list=38%, signal=107%
RASHI_RESPONSE_TO_IONIZING_RADIATION_1	RASHI_RESPONSE_TO_IONIZING_RADIATION_1		31	0.36192724	1.1470484	0.26565465	0.6433539	0.999	2138	tags=35%, list=19%, signal=44%
FAELT_B_CLL_WITH_VH3_21_UP	FAELT_B_CLL_WITH_VH3_21_UP		30	0.34990928	1.1454707	0.31653225	0.6456281	0.999	1399	tags=17%, list=12%, signal=19%
MANALO_HYPOXIA_DN	MANALO_HYPOXIA_DN		173	0.3452086	1.1446209	0.36916837	0.64623857	1	2962	tags=41%, list=26%, signal=55%
VALK_AML_CLUSTER_10	VALK_AML_CLUSTER_10		18	0.44474834	1.1444708	0.29435483	0.64530563	1	1239	tags=28%, list=11%, signal=31%
MORI_SMALL_PRE_BII_LYMPHOCYTE_DN	MORI_SMALL_PRE_BII_LYMPHOCYTE_DN		46	0.3419921	1.143507	0.29469547	0.6462967	1	3051	tags=41%, list=27%, signal=57%
REACTOME_TRANSCRIPTION	REACTOME_TRANSCRIPTION		103	0.27673897	1.143318	0.33	0.64548373	1	3092	tags=33%, list=28%, signal=45%
BIOCARTA_STRESS_PATHWAY	BIOCARTA_STRESS_PATHWAY		15	0.38348296	1.1411437	0.32352942	0.64937186	1	1619	tags=27%, list=14%, signal=31%
KERLEY_RESPONSE_TO_CISPLATIN_UP	KERLEY_RESPONSE_TO_CISPLATIN_UP		29	0.42091584	1.1408623	0.31422925	0.6487701	1	2139	tags=41%, list=19%, signal=51%
MASSARWEH_RESPONSE_TO_ESTRADIOL	MASSARWEH_RESPONSE_TO_ESTRADIOL		37	0.3637848	1.1402332	0.252	0.6489092	1	2228	tags=38%, list=20%, signal=47%
WEI_MYCN_TARGETS_WITH_E_BOX	WEI_MYCN_TARGETS_WITH_E_BOX		426	0.2635174	1.1398331	0.32871288	0.648651	1	3051	tags=33%, list=27%, signal=43%
BIOCARTA_SPPA_PATHWAY	BIOCARTA_SPPA_PATHWAY		17	0.4566463	1.1396946	0.30769232	0.64774877	1	840	tags=18%, list=8%, signal=19%
NADERI_BREAST_CANCER_PROGNOSIS_UP	NADERI_BREAST_CANCER_PROGNOSIS_UP		26	0.47442102	1.1366498	0.35080644	0.6537078	1	1316	tags=38%, list=12%, signal=43%
ENGELMANN_CANCER_PROGENITORS_DN	ENGELMANN_CANCER_PROGENITORS_DN		34	0.4124098	1.1363368	0.28769842	0.6532204	1	580	tags=24%, list=5%, signal=25%
RHEIN_ALL_GLUCOCORTICOID_THERAPY_DN	RHEIN_ALL_GLUCOCORTICOID_THERAPY_DN		261	0.2843915	1.1359768	0.29761904	0.652831	1	3397	tags=45%, list=30%, signal=63%
MUNSHI_MULTIPLE_MYELOMA_UP	MUNSHI_MULTIPLE_MYELOMA_UP		44	0.3290916	1.1321741	0.32098764	0.66036355	1	1809	tags=25%, list=16%, signal=30%
YAO_TEMPORAL_RESPONSE_TO_PROGESTERONE_CLUSTER_17	YAO_TEMPORAL_RESPONSE_TO_PROGESTERONE_CLUSTER_17		143	0.2645133	1.1319388	0.3497053	0.65961385	1	1857	tags=16%, list=17%, signal=19%
CAIRO_HEPATOBLASTOMA_UP	CAIRO_HEPATOBLASTOMA_UP		121	0.29181954	1.1302756	0.28326997	0.66227746	1	2116	tags=29%, list=19%, signal=35%
NAKAMURA_CANCER_MICROENVIRONMENT_DN	NAKAMURA_CANCER_MICROENVIRONMENT_DN		33	0.40320757	1.1298523	0.33587787	0.66195357	1	3580	tags=55%, list=32%, signal=80%
REACTOME_AUTODEGRADATION_OF_CDH1_BY_CDH1_APC	REACTOME_AUTODEGRADATION_OF_CDH1_BY_CDH1_APC		46	0.32891193	1.1279069	0.37724552	0.66522413	1	4095	tags=52%, list=37%, signal=82%
BENPORATH_OCT4_TARGETS	BENPORATH_OCT4_TARGETS		150	0.28437072	1.1226019	0.25252524	0.67587477	1	1727	tags=20%, list=15%, signal=23%
AGUIRRE_PANCREATIC_CANCER_COPY_NUMBER_DN	AGUIRRE_PANCREATIC_CANCER_COPY_NUMBER_DN		133	0.25847933	1.1223761	0.32040817	0.67508996	1	1640	tags=19%, list=15%, signal=22%
CAIRO_HEPATOBLASTOMA_CLASSES_UP	CAIRO_HEPATOBLASTOMA_CLASSES_UP		371	0.2906541	1.1221949	0.38353413	0.6742197	1	2972	tags=34%, list=27%, signal=44%
GOLUB_ALL_VS_AML_UP	GOLUB_ALL_VS_AML_UP		18	0.37036526	1.1221486	0.31632653	0.67306346	1	810	tags=22%, list=7%, signal=24%
ST_INTEGRIN_SIGNALING_PATHWAY	ST_INTEGRIN_SIGNALING_PATHWAY		52	0.33707085	1.1217327	0.33011582	0.6728268	1	2148	tags=31%, list=19%, signal=38%
GRADE_COLON_VS_RECTAL_CANCER_DN	GRADE_COLON_VS_RECTAL_CANCER_DN		27	0.3743685	1.1215588	0.2936508	0.6720153	1	539	tags=19%, list=5%, signal=19%
CHOI_ATL_STAGE_PREDICTOR	CHOI_ATL_STAGE_PREDICTOR		21	0.37179977	1.1204255	0.32783505	0.6734481	1	1825	tags=33%, list=16%, signal=40%
KEGG_EPITHELIAL_CELL_SIGNALING_IN_HELICOBACTER_PYLORI_INFECTION	KEGG_EPITHELIAL_CELL_SIGNALING_IN_HELICOBACTER_PYLORI_INFECTION		42	0.35142604	1.1199116	0.31991953	0.6734047	1	1378	tags=24%, list=12%, signal=27%
SESTO_RESPONSE_TO_UV_C5	SESTO_RESPONSE_TO_UV_C5		29	0.36943677	1.1183108	0.32	0.6759198	1	2533	tags=45%, list=23%, signal=58%
WEST_ADRENOCORTICAL_TUMOR_UP	WEST_ADRENOCORTICAL_TUMOR_UP		199	0.28476232	1.1173967	0.33864543	0.67689866	1	3021	tags=33%, list=27%, signal=45%
MOHANKUMAR_TLX1_TARGETS_UP	MOHANKUMAR_TLX1_TARGETS_UP		243	0.24140811	1.1170835	0.28515625	0.6763317	1	2976	tags=35%, list=27%, signal=47%
CROONQUIST_IL6_DEPRIVATION_DN	CROONQUIST_IL6_DEPRIVATION_DN		52	0.47920325	1.1165407	0.4117647	0.67629135	1	2606	tags=56%, list=23%, signal=72%
ENK_UV_RESPONSE_KERATINOCYTE_UP	ENK_UV_RESPONSE_KERATINOCYTE_UP		379	0.25596297	1.1148556	0.28294572	0.6789494	1	1548	tags=17%, list=14%, signal=20%
KEGG_NEUROTROPHIN_SIGNALING_PATHWAY	KEGG_NEUROTROPHIN_SIGNALING_PATHWAY		68	0.29891592	1.1126333	0.32231405	0.6826085	1	1543	tags=24%, list=14%, signal=27%
REACTOME_NUCLEAR_IMPORT_OF_REV_PROTEIN	REACTOME_NUCLEAR_IMPORT_OF_REV_PROTEIN		18	0.4135964	1.1125091	0.3783784	0.6816291	1	2650	tags=44%, list=24%, signal=58%
KEGG_PATHOGENIC_ESCHERICHIA_COLI_INFECTION	KEGG_PATHOGENIC_ESCHERICHIA_COLI_INFECTION		37	0.36319062	1.1119075	0.33661416	0.6817821	1	1202	tags=24%, list=11%, signal=27%
GAURNIER_PSMD4_TARGETS	GAURNIER_PSMD4_TARGETS		28	0.5027228	1.1114956	0.36099586	0.6814989	1	1521	tags=39%, list=14%, signal=45%
MARTINEZ_RESPONSE_TO_TRABECTEDIN_UP	MARTINEZ_RESPONSE_TO_TRABECTEDIN_UP		46	0.31476644	1.1114633	0.34623218	0.6803132	1	1876	tags=24%, list=17%, signal=29%
SCIBETTA_KDM5B_TARGETS_DN	SCIBETTA_KDM5B_TARGETS_DN		47	0.3430407	1.111282	0.32038835	0.67944956	1	2795	tags=47%, list=25%, signal=62%
GRAHAM_CML_QUIESCENT_VS_NORMAL_DIVIDING_UP	GRAHAM_CML_QUIESCENT_VS_NORMAL_DIVIDING_UP		35	0.43474683	1.1108446	0.31558186	0.67923254	1	1876	tags=43%, list=17%, signal=51%
REACTOME_TRANSCRIPTION_COUPLED_NER	REACTOME_TRANSCRIPTION_COUPLED_NER		40	0.34814608	1.1107088	0.3577586	0.6782753	1	3335	tags=50%, list=30%, signal=71%
KEGG_COLORECTAL_CANCER	KEGG_COLORECTAL_CANCER		36	0.33226183	1.1100409	0.31673306	0.6785948	1	1682	tags=25%, list=15%, signal=29%
LEONARD_HYPOXIA	LEONARD_HYPOXIA		26	0.43385878	1.1097972	0.34653464	0.67792034	1	2060	tags=38%, list=18%, signal=47%
IGARASHI_ATF4_TARGETS_DN	IGARASHI_ATF4_TARGETS_DN		48	0.331405	1.109712	0.27935222	0.676864	1	2186	tags=38%, list=20%, signal=46%
LINDSTEDT_DENDRITIC_CELL_MATURATION_A	LINDSTEDT_DENDRITIC_CELL_MATURATION_A		39	0.45715165	1.1091783	0.36032388	0.67684156	1	1129	tags=28%, list=10%, signal=31%
SENESE_HDAC3_TARGETS_DN	SENESE_HDAC3_TARGETS_DN		256	0.27505326	1.109068	0.25531915	0.6759127	1	1719	tags=23%, list=15%, signal=26%
KEGG_TIGHT_JUNCTION	KEGG_TIGHT_JUNCTION		89	0.33031172	1.1090248	0.31027254	0.6747951	1	2418	tags=36%, list=22%, signal=45%
FLECHNER_PBL_KIDNEY_TRANSPLANT_REJECTED_VS_OK_DN	FLECHNER_PBL_KIDNEY_TRANSPLANT_REJECTED_VS_OK_DN		33	0.2998392	1.1075206	0.3593156	0.6769777	1	2808	tags=36%, list=25%, signal=48%
NELSON_RESPONSE_TO_ANDROGEN_UP	NELSON_RESPONSE_TO_ANDROGEN_UP		55	0.33526582	1.1047064	0.2962963	0.6823188	1	2148	tags=35%, list=19%, signal=43%
GEISS_RESPONSE_TO_DSRNA_UP	GEISS_RESPONSE_TO_DSRNA_UP		25	0.44966665	1.103703	0.34808853	0.6835357	1	2269	tags=52%, list=20%, signal=65%
WATANABE_RECTAL_CANCER_RADIOTHERAPY_RESPONSIVE_DN	WATANABE_RECTAL_CANCER_RADIOTHERAPY_RESPONSIVE_DN		56	0.3490205	1.1036208	0.33465347	0.6825188	1	2957	tags=41%, list=26%, signal=56%
DAUER_STAT3_TARGETS_DN	DAUER_STAT3_TARGETS_DN		23	0.50190103	1.1024592	0.39566928	0.6839814	1	3872	tags=65%, list=35%, signal=99%
MARTINEZ_RESPONSE_TO_TRABECTEDIN_DN	MARTINEZ_RESPONSE_TO_TRABECTEDIN_DN		141	0.27553904	1.1014065	0.3486974	0.6851483	1	2943	tags=32%, list=26%, signal=43%
CHAUHAN_RESPONSE_TO_METHOXYESTRADIOL_UP	CHAUHAN_RESPONSE_TO_METHOXYESTRADIOL_UP		31	0.30764824	1.1012446	0.32688588	0.6842959	1	3626	tags=52%, list=32%, signal=76%
MULLIGHAN_NPM1_MUTATED_SIGNATURE_1_DN	MULLIGHAN_NPM1_MUTATED_SIGNATURE_1_DN		63	0.3206449	1.1011395	0.33075434	0.6833197	1	1897	tags=27%, list=17%, signal=32%
RUGO_STRESS_RESPONSE_SUBSET_G	RUGO_STRESS_RESPONSE_SUBSET_G		19	0.39480898	1.0995091	0.33	0.68598765	1	51	tags=11%, list=0%, signal=11%
KYNG_DNA_DAMAGE_BY_4NQO_OR_UV	KYNG_DNA_DAMAGE_BY_4NQO_OR_UV		19	0.39480898	1.0995091	0.33	0.684767	1	51	tags=11%, list=0%, signal=11%
KHETCHOUMIAN_TRIM24_TARGETS_UP	KHETCHOUMIAN_TRIM24_TARGETS_UP		29	0.48275274	1.0992578	0.38314176	0.6841302	1	2185	tags=48%, list=20%, signal=60%
WANG_SMARCE1_TARGETS_DN	WANG_SMARCE1_TARGETS_DN		205	0.27754366	1.0987263	0.30285713	0.6840068	1	2359	tags=27%, list=21%, signal=34%
BIOCARTA_CHREBP2_PATHWAY	BIOCARTA_CHREBP2_PATHWAY		26	0.33153048	1.0984429	0.36820084	0.6834328	1	3748	tags=58%, list=33%, signal=87%
MIDORIKAWA_AMPLIFIED_IN_LIVER_CANCER	MIDORIKAWA_AMPLIFIED_IN_LIVER_CANCER		26	0.37358117	1.0982199	0.32553607	0.68273216	1	2139	tags=35%, list=19%, signal=43%
CROMER_METASTASIS_UP	CROMER_METASTASIS_UP		36	0.3387113	1.0977175	0.33935744	0.6827354	1	3199	tags=44%, list=29%, signal=62%
LI_WILMS_TUMOR_VS_FETAL_KIDNEY_1_UP	LI_WILMS_TUMOR_VS_FETAL_KIDNEY_1_UP		121	0.32713425	1.0959185	0.33540374	0.68563527	1	977	tags=19%, list=9%, signal=21%
JI_RESPONSE_TO_FSH_UP	JI_RESPONSE_TO_FSH_UP		44	0.3614857	1.0957111	0.33137256	0.6849329	1	1755	tags=27%, list=16%, signal=32%
CHEMNITZ_RESPONSE_TO_PROSTAGLANDIN_E2_UP	CHEMNITZ_RESPONSE_TO_PROSTAGLANDIN_E2_UP		77	0.3453682	1.0951236	0.39009902	0.684977	1	2032	tags=29%, list=18%, signal=35%
DOANE_RESPONSE_TO_ANDROGEN_DN	DOANE_RESPONSE_TO_ANDROGEN_DN		160	0.28992918	1.0930485	0.30245748	0.6887533	1	2288	tags=31%, list=20%, signal=39%
PICCALUGA_ANGIOIMMUNOBLASTIC_LYMPHOMA_DN	PICCALUGA_ANGIOIMMUNOBLASTIC_LYMPHOMA_DN		62	0.3507625	1.0926753	0.36382115	0.68843955	1	1313	tags=24%, list=12%, signal=27%
HOQUE_METHYLATED_IN_CANCER	HOQUE_METHYLATED_IN_CANCER		37	0.3944822	1.0921631	0.36416185	0.6884609	1	1209	tags=24%, list=11%, signal=27%
UDAYAKUMAR_MED1_TARGETS_DN	UDAYAKUMAR_MED1_TARGETS_DN		146	0.29689267	1.0902412	0.31496063	0.6918013	1	1993	tags=28%, list=18%, signal=34%
RIZKI_TUMOR_INVASIVENESS_2D_UP	RIZKI_TUMOR_INVASIVENESS_2D_UP		47	0.27342683	1.0891392	0.33606556	0.69297945	1	1569	tags=21%, list=14%, signal=25%
STEIN_ESTROGEN_RESPONSE_NOT_VIA_ESRRA	STEIN_ESTROGEN_RESPONSE_NOT_VIA_ESRRA		15	0.45920077	1.0887321	0.34799236	0.6927106	1	2039	tags=47%, list=18%, signal=57%
WALLACE_PROSTATE_CANCER_RACE_DN	WALLACE_PROSTATE_CANCER_RACE_DN		42	0.34356302	1.0877964	0.34063745	0.6937494	1	1956	tags=26%, list=17%, signal=32%
BROWNE_HCMV_INFECTION_24HR_DN	BROWNE_HCMV_INFECTION_24HR_DN		93	0.35013378	1.0876334	0.33264464	0.6928865	1	1391	tags=24%, list=12%, signal=27%
HESS_TARGETS_OF_HOXA9_AND_MEIS1_UP	HESS_TARGETS_OF_HOXA9_AND_MEIS1_UP		53	0.31750566	1.0874234	0.336714	0.69219786	1	2386	tags=34%, list=21%, signal=43%
MCBRYAN_PUBERTAL_BREAST_6_7WK_DN	MCBRYAN_PUBERTAL_BREAST_6_7WK_DN		62	0.37758932	1.0872004	0.33464566	0.69149023	1	1872	tags=32%, list=17%, signal=39%
REACTOME_TOLL_LIKE_RECEPTOR_3_CASCADE	REACTOME_TOLL_LIKE_RECEPTOR_3_CASCADE		37	0.32587147	1.0864654	0.35341364	0.6920288	1	1325	tags=19%, list=12%, signal=21%
BROWNE_HCMV_INFECTION_18HR_UP	BROWNE_HCMV_INFECTION_18HR_UP		108	0.2802505	1.0852035	0.31914893	0.69392055	1	2208	tags=31%, list=20%, signal=39%
TSAI_RESPONSE_TO_IONIZING_RADIATION	TSAI_RESPONSE_TO_IONIZING_RADIATION		84	0.32325795	1.0847379	0.31546393	0.69380707	1	2046	tags=26%, list=18%, signal=32%
LEE_RECENT_THYMIC_EMIGRANT	LEE_RECENT_THYMIC_EMIGRANT		65	0.30745333	1.0843477	0.3375796	0.693452	1	2252	tags=28%, list=20%, signal=34%
GRAHAM_CML_QUIESCENT_VS_NORMAL_QUIESCENT_UP	GRAHAM_CML_QUIESCENT_VS_NORMAL_QUIESCENT_UP		58	0.3582519	1.081584	0.33267716	0.698863	1	2119	tags=40%, list=19%, signal=49%
GARGALOVIC_RESPONSE_TO_OXIDIZED_PHOSPHOLIPIDS_YELLOW_UP	GARGALOVIC_RESPONSE_TO_OXIDIZED_PHOSPHOLIPIDS_YELLOW_UP		15	0.3968794	1.0812366	0.3670635	0.6983721	1	2645	tags=60%, list=24%, signal=78%
KIM_WT1_TARGETS_8HR_UP	KIM_WT1_TARGETS_8HR_UP		108	0.33086318	1.0809814	0.36660618	0.6978388	1	2267	tags=34%, list=20%, signal=43%
CHEN_HOXA5_TARGETS_9HR_DN	CHEN_HOXA5_TARGETS_9HR_DN		29	0.3466541	1.079739	0.37401575	0.69936734	1	1353	tags=28%, list=12%, signal=31%
BUYTAERT_PHOTODYNAMIC_THERAPY_STRESS_UP	BUYTAERT_PHOTODYNAMIC_THERAPY_STRESS_UP		428	0.26359832	1.0796871	0.35496184	0.6983027	1	2233	tags=26%, list=20%, signal=31%
HUANG_FOXA2_TARGETS_UP	HUANG_FOXA2_TARGETS_UP		26	0.41457474	1.0794837	0.3503937	0.69763595	1	589	tags=19%, list=5%, signal=20%
GOTTWEIN_TARGETS_OF_KSHV_MIR_K12_11	GOTTWEIN_TARGETS_OF_KSHV_MIR_K12_11		32	0.32621112	1.0794718	0.38011697	0.6964724	1	3296	tags=50%, list=29%, signal=71%
SATO_SILENCED_EPIGENETICALLY_IN_PANCREATIC_CANCER	SATO_SILENCED_EPIGENETICALLY_IN_PANCREATIC_CANCER		27	0.40534726	1.0785882	0.35067436	0.6972667	1	1229	tags=22%, list=11%, signal=25%
REACTOME_HIV1_TRANSCRIPTION_ELONGATION	REACTOME_HIV1_TRANSCRIPTION_ELONGATION		37	0.30505323	1.0785146	0.37396693	0.6962607	1	3007	tags=30%, list=27%, signal=41%
BIOCARTA_ACTINY_PATHWAY	BIOCARTA_ACTINY_PATHWAY		16	0.4072391	1.0780902	0.39641434	0.69600284	1	2022	tags=38%, list=18%, signal=46%
HEDENFALK_BREAST_CANCER_BRCA1_VS_BRCA2	HEDENFALK_BREAST_CANCER_BRCA1_VS_BRCA2		21	0.33743826	1.0776347	0.36188436	0.6958269	1	3378	tags=48%, list=30%, signal=68%
STEIN_ESR1_TARGETS	STEIN_ESR1_TARGETS		54	0.34457687	1.0774199	0.34538153	0.69511324	1	1586	tags=31%, list=14%, signal=36%
LIU_SOX4_TARGETS_UP	LIU_SOX4_TARGETS_UP		65	0.28617394	1.0763444	0.3628866	0.69629955	1	1502	tags=22%, list=13%, signal=25%
WANG_LMO4_TARGETS_UP	WANG_LMO4_TARGETS_UP		183	0.24545547	1.0753354	0.36	0.69746256	1	2015	tags=22%, list=18%, signal=27%
JAZAERI_BREAST_CANCER_BRCA1_VS_BRCA2_UP	JAZAERI_BREAST_CANCER_BRCA1_VS_BRCA2_UP		35	0.31291276	1.0752832	0.35029355	0.69642496	1	838	tags=17%, list=7%, signal=18%
BLALOCK_ALZHEIMERS_DISEASE_INCIPIENT_UP	BLALOCK_ALZHEIMERS_DISEASE_INCIPIENT_UP		221	0.26658097	1.0751036	0.3203125	0.69568324	1	1566	tags=22%, list=14%, signal=25%
REACTOME_METAL_ION_SLC_TRANSPORTERS	REACTOME_METAL_ION_SLC_TRANSPORTERS		16	0.4160001	1.0713525	0.38653848	0.7032852	1	1093	tags=25%, list=10%, signal=28%
DAVICIONI_MOLECULAR_ARMS_VS_ERMS_UP	DAVICIONI_MOLECULAR_ARMS_VS_ERMS_UP		184	0.25168744	1.0710454	0.31836733	0.702783	1	2135	tags=23%, list=19%, signal=28%
KYNG_ENVIRONMENTAL_STRESS_RESPONSE_UP	KYNG_ENVIRONMENTAL_STRESS_RESPONSE_UP		22	0.3648697	1.070982	0.39334637	0.70176876	1	1115	tags=23%, list=10%, signal=25%
ENK_UV_RESPONSE_EPIDERMIS_UP	ENK_UV_RESPONSE_EPIDERMIS_UP		193	0.26596677	1.0701182	0.3670635	0.70252234	1	1930	tags=24%, list=17%, signal=29%
PODAR_RESPONSE_TO_ADAPHOSTIN_UP	PODAR_RESPONSE_TO_ADAPHOSTIN_UP		87	0.32314116	1.0698476	0.3627451	0.7019994	1	2334	tags=34%, list=21%, signal=43%
RUGO_ENVIRONMENTAL_STRESS_RESPONSE_UP	RUGO_ENVIRONMENTAL_STRESS_RESPONSE_UP		20	0.3777566	1.0695407	0.40697673	0.70148903	1	1115	tags=25%, list=10%, signal=28%
ZHAN_MULTIPLE_MYELOMA_HP_DN	ZHAN_MULTIPLE_MYELOMA_HP_DN		25	0.3991622	1.0693192	0.3815261	0.7009497	1	1769	tags=28%, list=16%, signal=33%
KAYO_CALORIE_RESTRICTION_MUSCLE_DN	KAYO_CALORIE_RESTRICTION_MUSCLE_DN		47	0.30874896	1.0692555	0.3565737	0.6999617	1	284	tags=11%, list=3%, signal=11%
VART_KSHV_INFECTION_ANGIOGENIC_MARKERS_DN	VART_KSHV_INFECTION_ANGIOGENIC_MARKERS_DN		92	0.35962948	1.0665913	0.38779527	0.7050222	1	1232	tags=24%, list=11%, signal=27%
HOFMANN_CELL_LYMPHOMA_UP	HOFMANN_CELL_LYMPHOMA_UP		26	0.3536148	1.0659529	0.38653848	0.7052801	1	3241	tags=46%, list=29%, signal=65%
REACTOME_UNFOLDED_PROTEIN_RESPONSE	REACTOME_UNFOLDED_PROTEIN_RESPONSE		15	0.44549844	1.0652735	0.3954918	0.70561	1	1836	tags=47%, list=16%, signal=56%
FRASOR_TAMOXIFEN_RESPONSE_UP	FRASOR_TAMOXIFEN_RESPONSE_UP		32	0.33298606	1.0651329	0.38	0.7047596	1	2091	tags=41%, list=19%, signal=50%
IWANAGA_CARCINOGENESIS_BY_KRAS_UP	IWANAGA_CARCINOGENESIS_BY_KRAS_UP		108	0.30295447	1.0647745	0.36072144	0.70445496	1	1714	tags=27%, list=15%, signal=31%
OSMAN_BLADDER_CANCER_UP	OSMAN_BLADDER_CANCER_UP		203	0.26426715	1.0642642	0.39078155	0.70439154	1	2049	tags=24%, list=18%, signal=29%
FARMER_BREAST_CANCER_APOCRINE_VS_BASAL	FARMER_BREAST_CANCER_APOCRINE_VS_BASAL		199	0.2760401	1.0639651	0.32443532	0.70402503	1	1503	tags=20%, list=13%, signal=22%
JAEGER_METASTASIS_DN	JAEGER_METASTASIS_DN		145	0.39752775	1.063215	0.39376217	0.70463634	1	1274	tags=31%, list=11%, signal=35%
MARIADASON_RESPONSE_TO_CURCUMIN_SULINDAC_5	MARIADASON_RESPONSE_TO_CURCUMIN_SULINDAC_5		17	0.35499474	1.062595	0.37903225	0.704825	1	1395	tags=29%, list=12%, signal=34%
KEGG_PROSTATE_CANCER	KEGG_PROSTATE_CANCER		50	0.29159576	1.0615339	0.3687375	0.7060783	1	4005	tags=62%, list=36%, signal=96%
AMIT_EGF_RESPONSE_120_HELA	AMIT_EGF_RESPONSE_120_HELA		47	0.3732677	1.0612812	0.390625	0.7055137	1	1708	tags=28%, list=15%, signal=33%
MCCABE_BOUND_BY_HOXC6	MCCABE_BOUND_BY_HOXC6		180	0.26021302	1.0612545	0.34004024	0.7044282	1	2849	tags=33%, list=25%, signal=43%
HEDENFALK_BREAST_CANCER_BRACX_UP	HEDENFALK_BREAST_CANCER_BRACX_UP		15	0.36418083	1.0604299	0.40447155	0.7050883	1	2492	tags=33%, list=22%, signal=43%
REACTOME_ABORTIVE_ELONGATION_OF_HIV1_TRANSCRIPT_IN_THE_ABSENCE_OF_TAT	REACTOME_ABORTIVE_ELONGATION_OF_HIV1_TRANSCRIPT_IN_THE_ABSENCE_OF_TAT		19	0.35223597	1.0603737	0.39248434	0.70407975	1	2820	tags=37%, list=25%, signal=49%
HUANG_DASATINIB_RESISTANCE_UP	HUANG_DASATINIB_RESISTANCE_UP		52	0.39747587	1.0596927	0.4003984	0.70457107	1	1434	tags=29%, list=13%, signal=33%
BIOCARTA_MET_PATHWAY	BIOCARTA_MET_PATHWAY		23	0.36252466	1.0586823	0.3752495	0.7056241	1	1449	tags=26%, list=13%, signal=30%
BOGNI_TREATMENT_RELATED_MYELOID_LEUKEMIA_DN	BOGNI_TREATMENT_RELATED_MYELOID_LEUKEMIA_DN		18	0.34299877	1.0583681	0.41379312	0.7052223	1	678	tags=17%, list=6%, signal=18%
ZHAN_VARIABLE_EARLY_DIFFERENTIATION_GENES_DN	ZHAN_VARIABLE_EARLY_DIFFERENTIATION_GENES_DN		20	0.32113045	1.0582341	0.3822314	0.7044001	1	3482	tags=45%, list=31%, signal=65%
FRIDMAN_IMMORTALIZATION_DN	FRIDMAN_IMMORTALIZATION_DN		21	0.45304778	1.0578692	0.4108527	0.70409244	1	814	tags=24%, list=7%, signal=26%
XU_CREBBP_TARGETS_DN	XU_CREBBP_TARGETS_DN		34	0.37254676	1.0574573	0.39520958	0.7038897	1	660	tags=18%, list=6%, signal=19%
CHIARADONNA_NEOPLASTIC_TRANSFORMATION_KRAS_CDC25_UP	CHIARADONNA_NEOPLASTIC_TRANSFORMATION_KRAS_CDC25_UP		44	0.39949352	1.0564315	0.41633466	0.705035	1	743	tags=20%, list=7%, signal=22%
BIOCARTA_MYOSIN_PATHWAY	BIOCARTA_MYOSIN_PATHWAY		16	0.38328427	1.0556809	0.4027778	0.705506	1	1967	tags=38%, list=18%, signal=45%
BOYAULT_LIVER_CANCER_SUBCLASS_G12_UP	BOYAULT_LIVER_CANCER_SUBCLASS_G12_UP		24	0.326849	1.055407	0.4008016	0.7050349	1	1272	tags=17%, list=11%, signal=19%
ST_GA12_PATHWAY	ST_GA12_PATHWAY		16	0.38553023	1.0548273	0.3581489	0.70523256	1	789	tags=19%, list=7%, signal=20%
KORKOLA_EMBRYONAL_CARCINOMA_UP	KORKOLA_EMBRYONAL_CARCINOMA_UP		31	0.36233532	1.0547022	0.38856015	0.70437634	1	1723	tags=29%, list=15%, signal=34%
GARGALOVIC_RESPONSE_TO_OXIDIZED_PHOSPHOLIPIDS_TURQUOISE_UP	GARGALOVIC_RESPONSE_TO_OXIDIZED_PHOSPHOLIPIDS_TURQUOISE_UP		33	0.3455967	1.0538639	0.3899614	0.70519406	1	2164	tags=36%, list=19%, signal=45%
LEE_METASTASIS_AND_ALTERNATIVE_SPLICING_DN	LEE_METASTASIS_AND_ALTERNATIVE_SPLICING_DN		29	0.3343762	1.0534589	0.38076922	0.7050191	1	1083	tags=24%, list=10%, signal=27%
MODY_HIPPOCAMPUS_PRENATAL	MODY_HIPPOCAMPUS_PRENATAL		21	0.33767378	1.0530963	0.3706721	0.70469034	1	1453	tags=19%, list=13%, signal=22%
REACTOME_DNA_REPAIR	REACTOME_DNA_REPAIR		78	0.30902958	1.0530539	0.40591967	0.7036893	1	3335	tags=42%, list=30%, signal=60%
YAGI_AML_SURVIVAL	YAGI_AML_SURVIVAL		80	0.26770812	1.0520808	0.4004065	0.7047358	1	2938	tags=40%, list=26%, signal=54%
BIOCARTA_NKCELLS_PATHWAY	BIOCARTA_NKCELLS_PATHWAY		15	0.4551742	1.0516919	0.4122449	0.7045457	1	35	tags=13%, list=0%, signal=13%
SMITH_LIVER_CANCER	SMITH_LIVER_CANCER		22	0.37473166	1.0516443	0.375	0.7035457	1	1210	tags=23%, list=11%, signal=25%
REACTOME_LYSOSOME_VESICLE_BIOGENESIS	REACTOME_LYSOSOME_VESICLE_BIOGENESIS		16	0.3303381	1.0504642	0.3808554	0.70498925	1	1804	tags=25%, list=16%, signal=30%
KIM_WT1_TARGETS_8HR_DN	KIM_WT1_TARGETS_8HR_DN		76	0.28575674	1.049734	0.3808554	0.70557207	1	2378	tags=36%, list=21%, signal=45%
PELLICCIOTTA_HDAC_IN_ANTIGEN_PRESENTATION_DN	PELLICCIOTTA_HDAC_IN_ANTIGEN_PRESENTATION_DN		37	0.32202673	1.0496813	0.40039447	0.7045696	1	3437	tags=51%, list=31%, signal=74%
SESTO_RESPONSE_TO_UV_C7	SESTO_RESPONSE_TO_UV_C7		49	0.33008993	1.0495181	0.4123314	0.7037931	1	691	tags=12%, list=6%, signal=13%
CHEN_LVAD_SUPPORT_OF_FAILING_HEART_UP	CHEN_LVAD_SUPPORT_OF_FAILING_HEART_UP		69	0.37026548	1.0476123	0.41129032	0.70700926	1	2001	tags=38%, list=18%, signal=46%
LI_CISPLATIN_RESISTANCE_UP	LI_CISPLATIN_RESISTANCE_UP		18	0.4464318	1.0472034	0.38522953	0.7068648	1	678	tags=22%, list=6%, signal=24%
XU_AKT1_TARGETS_6HR	XU_AKT1_TARGETS_6HR		17	0.4282857	1.0471032	0.4229249	0.7060098	1	2269	tags=35%, list=20%, signal=44%
CHIARADONNA_NEOPLASTIC_TRANSFORMATION_CDC25_UP	CHIARADONNA_NEOPLASTIC_TRANSFORMATION_CDC25_UP		87	0.37011036	1.0467188	0.39312977	0.7057849	1	1310	tags=23%, list=12%, signal=26%
BROWNE_HCMV_INFECTION_8HR_DN	BROWNE_HCMV_INFECTION_8HR_DN		26	0.3649499	1.0456979	0.3940678	0.70703834	1	2229	tags=38%, list=20%, signal=48%
MCBRYAN_PUBERTAL_BREAST_3_4WK_UP	MCBRYAN_PUBERTAL_BREAST_3_4WK_UP		149	0.3487162	1.0451885	0.397541	0.7072547	1	2017	tags=34%, list=18%, signal=41%
FAELT_B_CLL_WITH_VH_REARRANGEMENTS_DN	FAELT_B_CLL_WITH_VH_REARRANGEMENTS_DN		27	0.33305538	1.044298	0.42998028	0.70832336	1	2533	tags=33%, list=23%, signal=43%
SCHEIDEREIT_IKK_INTERACTING_PROTEINS	SCHEIDEREIT_IKK_INTERACTING_PROTEINS		15	0.38108593	1.0426345	0.3959596	0.71088004	1	3399	tags=53%, list=30%, signal=76%
SA_B_CELL_RECEPTOR_COMPLEXES	SA_B_CELL_RECEPTOR_COMPLEXES		16	0.39408734	1.042619	0.4279919	0.709818	1	49	tags=13%, list=0%, signal=13%
BIOCARTA_P38MAPK_PATHWAY	BIOCARTA_P38MAPK_PATHWAY		26	0.34748134	1.0424694	0.41682974	0.7090847	1	1184	tags=15%, list=11%, signal=17%
ROSS_AML_OF_FAB_M7_TYPE	ROSS_AML_OF_FAB_M7_TYPE		51	0.33424744	1.0417563	0.38787878	0.70969826	1	2272	tags=33%, list=20%, signal=42%
COLDREN_GEFITINIB_RESISTANCE_DN	COLDREN_GEFITINIB_RESISTANCE_DN		123	0.39705116	1.0403986	0.41528925	0.71155983	1	1490	tags=32%, list=13%, signal=36%
RAMALHO_STEMNESS_UP	RAMALHO_STEMNESS_UP		148	0.264525	1.0399383	0.4213592	0.71141976	1	3000	tags=33%, list=27%, signal=45%
CASORELLI_ACUTE_PROMYELOCYTIC_LEUKEMIA_UP	CASORELLI_ACUTE_PROMYELOCYTIC_LEUKEMIA_UP		97	0.3031505	1.0390676	0.3809524	0.7123276	1	2060	tags=29%, list=18%, signal=35%
SANA_RESPONSE_TO_IFNG_UP	SANA_RESPONSE_TO_IFNG_UP		33	0.4427953	1.0390183	0.42424244	0.711369	1	1697	tags=30%, list=15%, signal=36%
KIM_RESPONSE_TO_TSA_AND_DECITABINE_UP	KIM_RESPONSE_TO_TSA_AND_DECITABINE_UP		76	0.33979067	1.0383513	0.40159047	0.7117753	1	1392	tags=24%, list=12%, signal=27%
CROMER_METASTASIS_DN	CROMER_METASTASIS_DN		43	0.33814234	1.0358055	0.38606402	0.7164267	1	2321	tags=37%, list=21%, signal=47%
DAVICIONI_TARGETS_OF_PAX_FOXO1_FUSIONS_UP	DAVICIONI_TARGETS_OF_PAX_FOXO1_FUSIONS_UP		156	0.3272273	1.0357858	0.41520467	0.7153815	1	2507	tags=35%, list=22%, signal=45%
GALLUZZI_PERMEABILIZE_MITOCHONDRIA	GALLUZZI_PERMEABILIZE_MITOCHONDRIA		26	0.32104275	1.0354135	0.41437632	0.7150441	1	1089	tags=23%, list=10%, signal=26%
GRADE_METASTASIS_DN	GRADE_METASTASIS_DN		33	0.26669496	1.0335959	0.416	0.71801865	1	3634	tags=48%, list=32%, signal=72%
FAELT_B_CLL_WITH_VH_REARRANGEMENTS_UP	FAELT_B_CLL_WITH_VH_REARRANGEMENTS_UP		37	0.33018976	1.0329456	0.4378819	0.7183811	1	2940	tags=35%, list=26%, signal=47%
ENK_UV_RESPONSE_EPIDERMIS_DN	ENK_UV_RESPONSE_EPIDERMIS_DN		350	0.2720314	1.0299217	0.4027505	0.7239046	1	1864	tags=25%, list=17%, signal=29%
DER_IFN_GAMMA_RESPONSE_UP	DER_IFN_GAMMA_RESPONSE_UP		46	0.30855262	1.028519	0.40726578	0.7260282	1	290	tags=11%, list=3%, signal=11%
FLECHNER_PBL_KIDNEY_TRANSPLANT_OK_VS_DONOR_UP	FLECHNER_PBL_KIDNEY_TRANSPLANT_OK_VS_DONOR_UP		98	0.25607988	1.0275612	0.42632613	0.727067	1	3145	tags=32%, list=28%, signal=44%
RICKMAN_TUMOR_DIFFERENTIATED_WELL_VS_POORLY_UP	RICKMAN_TUMOR_DIFFERENTIATED_WELL_VS_POORLY_UP		119	0.27039605	1.0274215	0.38379532	0.7262691	1	2278	tags=29%, list=20%, signal=37%
KONDO_PROSTATE_CANCER_HCP_WITH_H3K27ME3	KONDO_PROSTATE_CANCER_HCP_WITH_H3K27ME3		47	0.32300746	1.0269065	0.40243903	0.72629565	1	2090	tags=32%, list=19%, signal=39%
NAKAJIMA_MAST_CELL	NAKAJIMA_MAST_CELL		22	0.4174824	1.0260177	0.43594646	0.7272071	1	1830	tags=41%, list=16%, signal=49%
SUNG_METASTASIS_STROMA_UP	SUNG_METASTASIS_STROMA_UP		74	0.32956946	1.0235773	0.4481409	0.7315328	1	925	tags=20%, list=8%, signal=22%
KONDO_EZH2_TARGETS	KONDO_EZH2_TARGETS		82	0.33415994	1.0220516	0.43030304	0.73385984	1	1535	tags=24%, list=14%, signal=28%
BIOCARTA_FAS_PATHWAY	BIOCARTA_FAS_PATHWAY		18	0.35189426	1.0217632	0.44353184	0.7334013	1	260	tags=11%, list=2%, signal=11%
SIG_CHEMOTAXIS	SIG_CHEMOTAXIS		31	0.3253925	1.0211947	0.42168674	0.7336714	1	1725	tags=26%, list=15%, signal=30%
BROWNE_HCMV_INFECTION_48HR_UP	BROWNE_HCMV_INFECTION_48HR_UP		117	0.2748767	1.0207722	0.4280079	0.73357725	1	2934	tags=41%, list=26%, signal=55%
FLECHNER_PBL_KIDNEY_TRANSPLANT_OK_VS_DONOR_DN	FLECHNER_PBL_KIDNEY_TRANSPLANT_OK_VS_DONOR_DN		28	0.31415415	1.0203363	0.4364754	0.7334982	1	2759	tags=39%, list=25%, signal=52%
VERRECCHIA_DELAYED_RESPONSE_TO_TGFB1	VERRECCHIA_DELAYED_RESPONSE_TO_TGFB1		26	0.3874398	1.0197743	0.43594646	0.73361963	1	526	tags=15%, list=5%, signal=16%
REACTOME_GLOBAL_GENOMIC_NER	REACTOME_GLOBAL_GENOMIC_NER		31	0.34086844	1.0191888	0.43404254	0.73383826	1	3436	tags=55%, list=31%, signal=79%
KRASNOSELSKAYA_ILF3_TARGETS_DN	KRASNOSELSKAYA_ILF3_TARGETS_DN		25	0.35666022	1.0182283	0.4598826	0.7348516	1	2540	tags=32%, list=23%, signal=41%
BERENJENO_TRANSFORMED_BY_RHOA_FOREVER_DN	BERENJENO_TRANSFORMED_BY_RHOA_FOREVER_DN		24	0.41507947	1.0172778	0.4003984	0.73584825	1	1022	tags=25%, list=9%, signal=27%
OSWALD_HEMATOPOIETIC_STEM_CELL_IN_COLLAGEN_GEL_UP	OSWALD_HEMATOPOIETIC_STEM_CELL_IN_COLLAGEN_GEL_UP		124	0.30214196	1.0169227	0.3957529	0.7355819	1	2363	tags=33%, list=21%, signal=41%
OSWALD_HEMATOPOIETIC_STEM_CELL_IN_COLLAGEN_GEL_DN	OSWALD_HEMATOPOIETIC_STEM_CELL_IN_COLLAGEN_GEL_DN		124	0.30214196	1.0169227	0.3957529	0.7345049	1	2363	tags=33%, list=21%, signal=41%
RICKMAN_TUMOR_DIFFERENTIATED_WELL_VS_MODERATELY_DN	RICKMAN_TUMOR_DIFFERENTIATED_WELL_VS_MODERATELY_DN		57	0.35415784	1.0166922	0.46346155	0.7339592	1	2304	tags=46%, list=21%, signal=57%
ONKEN_UVEAL_MELANOMA_UP	ONKEN_UVEAL_MELANOMA_UP		449	0.24864699	1.0158817	0.4157088	0.734819	1	2080	tags=24%, list=19%, signal=29%
DACOSTA_ERCC3_ALLELE_XPCS_VS_TTD_DN	DACOSTA_ERCC3_ALLELE_XPCS_VS_TTD_DN		17	0.4276105	1.0154691	0.4647303	0.7347083	1	419	tags=24%, list=4%, signal=24%
YAMASHITA_LIVER_CANCER_STEM_CELL_UP	YAMASHITA_LIVER_CANCER_STEM_CELL_UP		32	0.34247676	1.0152965	0.4442231	0.7339676	1	3339	tags=56%, list=30%, signal=80%
GAUSSMANN_MLL_AF4_FUSION_TARGETS_D_UP	GAUSSMANN_MLL_AF4_FUSION_TARGETS_D_UP		18	0.388664	1.0149215	0.45309383	0.7337734	1	2797	tags=61%, list=25%, signal=81%
LINDGREN_BLADDER_CANCER_CLUSTER_1_DN	LINDGREN_BLADDER_CANCER_CLUSTER_1_DN		238	0.2723732	1.0135329	0.45086706	0.7357631	1	2184	tags=29%, list=20%, signal=36%
AUNG_GASTRIC_CANCER	AUNG_GASTRIC_CANCER		26	0.33514756	1.0130613	0.4392157	0.7358187	1	3353	tags=42%, list=30%, signal=60%
HAHTOLA_MYCOSIS_FUNGOIDES_CD4_DN	HAHTOLA_MYCOSIS_FUNGOIDES_CD4_DN		67	0.2778858	1.0125232	0.41886792	0.7358922	1	3147	tags=45%, list=28%, signal=62%
VALK_AML_CLUSTER_4	VALK_AML_CLUSTER_4		18	0.39643934	1.0099987	0.46640316	0.7404884	1	1135	tags=22%, list=10%, signal=25%
BERNARD_PPAPDC1B_TARGETS_DN	BERNARD_PPAPDC1B_TARGETS_DN		23	0.35801286	1.0078399	0.43265307	0.7440502	1	1621	tags=22%, list=14%, signal=25%
MATSUDA_NATURAL_KILLER_DIFFERENTIATION	MATSUDA_NATURAL_KILLER_DIFFERENTIATION		365	0.27214745	1.0078104	0.42307693	0.74301505	1	2163	tags=27%, list=19%, signal=33%
CHIARETTI_ACUTE_LYMPHOBLASTIC_LEUKEMIA_ZAP70	CHIARETTI_ACUTE_LYMPHOBLASTIC_LEUKEMIA_ZAP70		44	0.3058733	1.0076833	0.44401544	0.74220645	1	2879	tags=36%, list=26%, signal=49%
REACTOME_NUCLEOTIDE_EXCISION_REPAIR	REACTOME_NUCLEOTIDE_EXCISION_REPAIR		45	0.3029601	1.0071113	0.4516129	0.7424156	1	3436	tags=49%, list=31%, signal=70%
BEGUM_TARGETS_OF_PAX3_FOXO1_FUSION_DN	BEGUM_TARGETS_OF_PAX3_FOXO1_FUSION_DN		24	0.40353143	1.0057269	0.47408828	0.74451	1	1000	tags=25%, list=9%, signal=27%
ODONNELL_METASTASIS_DN	ODONNELL_METASTASIS_DN		16	0.37779805	1.0056742	0.46031746	0.7435785	1	3090	tags=50%, list=28%, signal=69%
KORKOLA_YOLK_SAC_TUMOR	KORKOLA_YOLK_SAC_TUMOR		32	0.3786802	1.0032623	0.45708582	0.7478117	1	721	tags=25%, list=6%, signal=27%
SENESE_HDAC1_AND_HDAC2_TARGETS_UP	SENESE_HDAC1_AND_HDAC2_TARGETS_UP		117	0.32041332	1.0032059	0.4524715	0.74689215	1	1954	tags=31%, list=17%, signal=37%
BROWNE_HCMV_INFECTION_12HR_UP	BROWNE_HCMV_INFECTION_12HR_UP		58	0.2851285	1.0011696	0.45252526	0.750314	1	2820	tags=31%, list=25%, signal=41%
LOPES_METHYLATED_IN_COLON_CANCER_DN	LOPES_METHYLATED_IN_COLON_CANCER_DN		17	0.3724361	1.0011342	0.44807693	0.749315	1	1239	tags=24%, list=11%, signal=26%
THUM_SYSTOLIC_HEART_FAILURE_DN	THUM_SYSTOLIC_HEART_FAILURE_DN		110	0.26200014	1.0002359	0.4496124	0.7503141	1	2542	tags=29%, list=23%, signal=37%
HOFFMANN_PRE_BI_TO_LARGE_PRE_BII_LYMPHOCYTE_DN	HOFFMANN_PRE_BI_TO_LARGE_PRE_BII_LYMPHOCYTE_DN		51	0.34907255	0.99780416	0.47302905	0.75481284	1	1700	tags=29%, list=15%, signal=35%
KEGG_OOCYTE_MEIOSIS	KEGG_OOCYTE_MEIOSIS		74	0.266443	0.99748284	0.4601227	0.7544339	1	2974	tags=38%, list=27%, signal=51%
CERVERA_SDHB_TARGETS_2	CERVERA_SDHB_TARGETS_2		73	0.3172293	0.9970799	0.4378819	0.7541731	1	1847	tags=30%, list=16%, signal=36%
VALK_AML_WITH_CEBPA	VALK_AML_WITH_CEBPA		24	0.35254514	0.9955192	0.45972496	0.7565158	1	1502	tags=25%, list=13%, signal=29%
RICKMAN_HEAD_AND_NECK_CANCER_E	RICKMAN_HEAD_AND_NECK_CANCER_E		44	0.3842352	0.99545115	0.44752476	0.75561076	1	1479	tags=32%, list=13%, signal=37%
SAKAI_TUMOR_INFILTRATING_MONOCYTES_DN	SAKAI_TUMOR_INFILTRATING_MONOCYTES_DN		47	0.28228512	0.99325955	0.46183953	0.75949407	1	3284	tags=38%, list=29%, signal=54%
DACOSTA_UV_RESPONSE_VIA_ERCC3_XPCS_DN	DACOSTA_UV_RESPONSE_VIA_ERCC3_XPCS_DN		31	0.3210875	0.9928852	0.46007603	0.7592728	1	2099	tags=32%, list=19%, signal=40%
GESERICK_TERT_TARGETS_DN	GESERICK_TERT_TARGETS_DN		17	0.44138956	0.9921154	0.48466256	0.7599317	1	3249	tags=65%, list=29%, signal=91%
REACTOME_INFLUENZA_LIFE_CYCLE	REACTOME_INFLUENZA_LIFE_CYCLE		91	0.25810447	0.99167275	0.45061728	0.7597948	1	3185	tags=30%, list=28%, signal=41%
IWANAGA_CARCINOGENESIS_BY_KRAS_PTEN_UP	IWANAGA_CARCINOGENESIS_BY_KRAS_PTEN_UP		117	0.28265798	0.99144846	0.49372384	0.7592436	1	780	tags=16%, list=7%, signal=17%
REACTOME_THE_ROLE_OF_NEF_IN_HIV1_REPLICATION_AND_DISEASE_PATHOGENESIS	REACTOME_THE_ROLE_OF_NEF_IN_HIV1_REPLICATION_AND_DISEASE_PATHOGENESIS		21	0.35703218	0.9908999	0.45247933	0.7593271	1	1204	tags=19%, list=11%, signal=21%
SASSON_RESPONSE_TO_FORSKOLIN_UP	SASSON_RESPONSE_TO_FORSKOLIN_UP		49	0.28473234	0.9899675	0.454	0.76030064	1	2060	tags=24%, list=18%, signal=30%
ZHOU_INFLAMMATORY_RESPONSE_LIVE_UP	ZHOU_INFLAMMATORY_RESPONSE_LIVE_UP		219	0.27802813	0.9896109	0.47358122	0.7599925	1	1698	tags=24%, list=15%, signal=28%
REACTOME_TRANSCRIPTION_OF_THE_HIV_GENOME	REACTOME_TRANSCRIPTION_OF_THE_HIV_GENOME		48	0.26948592	0.98888874	0.4364754	0.7604707	1	3007	tags=25%, list=27%, signal=34%
SCHLOSSER_MYC_TARGETS_AND_SERUM_RESPONSE_DN	SCHLOSSER_MYC_TARGETS_AND_SERUM_RESPONSE_DN		31	0.3117553	0.9887184	0.49309665	0.7598367	1	3347	tags=42%, list=30%, signal=60%
LIN_NPAS4_TARGETS_UP	LIN_NPAS4_TARGETS_UP		81	0.24986662	0.98657376	0.46138212	0.7637206	1	2708	tags=27%, list=24%, signal=36%
BONOME_OVARIAN_CANCER_SURVIVAL_OPTIMAL_DEBULKING	BONOME_OVARIAN_CANCER_SURVIVAL_OPTIMAL_DEBULKING		128	0.24217892	0.98555857	0.4765784	0.7649472	1	644	tags=11%, list=6%, signal=11%
KEGG_AXON_GUIDANCE	KEGG_AXON_GUIDANCE		89	0.29567835	0.985017	0.46360153	0.7650657	1	1848	tags=24%, list=17%, signal=28%
BOHN_PRIMARY_IMMUNODEFICIENCY_SYNDROM_UP	BOHN_PRIMARY_IMMUNODEFICIENCY_SYNDROM_UP		24	0.3078612	0.9845497	0.46124762	0.76502365	1	2668	tags=33%, list=24%, signal=44%
SHAFFER_IRF4_TARGETS_IN_ACTIVATED_B_LYMPHOCYTE	SHAFFER_IRF4_TARGETS_IN_ACTIVATED_B_LYMPHOCYTE		56	0.29648632	0.9833189	0.47540984	0.7666821	1	3021	tags=34%, list=27%, signal=46%
CERVERA_SDHB_TARGETS_1_UP	CERVERA_SDHB_TARGETS_1_UP		55	0.36068827	0.98229206	0.46862745	0.76786673	1	1573	tags=31%, list=14%, signal=36%
THEILGAARD_NEUTROPHIL_AT_SKIN_WOUND_UP	THEILGAARD_NEUTROPHIL_AT_SKIN_WOUND_UP		51	0.30771264	0.98175514	0.475	0.76800823	1	2190	tags=27%, list=20%, signal=34%
ONDER_CDH1_TARGETS_1_DN	ONDER_CDH1_TARGETS_1_DN		88	0.31660432	0.9816658	0.47151276	0.767167	1	2678	tags=39%, list=24%, signal=50%
NIKOLSKY_BREAST_CANCER_8Q12_Q22_AMPLICON	NIKOLSKY_BREAST_CANCER_8Q12_Q22_AMPLICON		69	0.29553714	0.9811933	0.48247424	0.7671976	1	1917	tags=28%, list=17%, signal=33%
ALONSO_METASTASIS_UP	ALONSO_METASTASIS_UP		118	0.23705733	0.9806599	0.4618474	0.76726294	1	2567	tags=26%, list=23%, signal=34%
REACTOME_GTP_HYDROLYSIS_AND_JOINING_OF_THE_60S_RIBOSOMAL_SUBUNIT	REACTOME_GTP_HYDROLYSIS_AND_JOINING_OF_THE_60S_RIBOSOMAL_SUBUNIT		56	0.30074698	0.9798011	0.46718147	0.7680906	1	1070	tags=11%, list=10%, signal=12%
BOYAULT_LIVER_CANCER_SUBCLASS_G1_DN	BOYAULT_LIVER_CANCER_SUBCLASS_G1_DN		25	0.35206947	0.97960573	0.5029586	0.76742935	1	2363	tags=40%, list=21%, signal=51%
YAO_TEMPORAL_RESPONSE_TO_PROGESTERONE_CLUSTER_5	YAO_TEMPORAL_RESPONSE_TO_PROGESTERONE_CLUSTER_5		25	0.3794791	0.97927684	0.5135659	0.76709795	1	757	tags=20%, list=7%, signal=21%
AGUIRRE_PANCREATIC_CANCER_COPY_NUMBER_UP	AGUIRRE_PANCREATIC_CANCER_COPY_NUMBER_UP		168	0.20768127	0.97853696	0.46893787	0.76763266	1	1839	tags=18%, list=16%, signal=21%
HOSHIDA_LIVER_CANCER_SURVIVAL_UP	HOSHIDA_LIVER_CANCER_SURVIVAL_UP		50	0.32630417	0.9773104	0.502947	0.76921445	1	1794	tags=26%, list=16%, signal=31%
REACTOME_P75_NTR_RECEPTOR_MEDIATED_SIGNALLING	REACTOME_P75_NTR_RECEPTOR_MEDIATED_SIGNALLING		53	0.26504213	0.97722375	0.4969819	0.7683594	1	2378	tags=28%, list=21%, signal=36%
SPIELMAN_LYMPHOBLAST_EUROPEAN_VS_ASIAN_DN	SPIELMAN_LYMPHOBLAST_EUROPEAN_VS_ASIAN_DN		419	0.21721295	0.97648346	0.45731708	0.7689774	1	2979	tags=29%, list=27%, signal=38%
HOLLMAN_APOPTOSIS_VIA_CD40_DN	HOLLMAN_APOPTOSIS_VIA_CD40_DN		149	0.2436805	0.975645	0.5030675	0.76980287	1	1533	tags=19%, list=14%, signal=21%
ALCALAY_AML_BY_NPM1_LOCALIZATION_DN	ALCALAY_AML_BY_NPM1_LOCALIZATION_DN		124	0.28880417	0.9756377	0.5041152	0.76877934	1	2223	tags=33%, list=20%, signal=41%
MARSON_FOXP3_TARGETS_DN	MARSON_FOXP3_TARGETS_DN		32	0.3249444	0.97454685	0.46875	0.77011764	1	2169	tags=34%, list=19%, signal=43%
CHEBOTAEV_GR_TARGETS_DN	CHEBOTAEV_GR_TARGETS_DN		73	0.35153514	0.9737158	0.5	0.7708911	1	969	tags=25%, list=9%, signal=27%
ASTON_MAJOR_DEPRESSIVE_DISORDER_UP	ASTON_MAJOR_DEPRESSIVE_DISORDER_UP		25	0.33234313	0.97310764	0.49083504	0.77115923	1	1881	tags=36%, list=17%, signal=43%
BROWNE_HCMV_INFECTION_1HR_UP	BROWNE_HCMV_INFECTION_1HR_UP		32	0.34208068	0.97227156	0.4849624	0.77192736	1	2268	tags=34%, list=20%, signal=43%
MCCABE_HOXC6_TARGETS_CANCER_UP	MCCABE_HOXC6_TARGETS_CANCER_UP		19	0.33171734	0.97200394	0.51097804	0.7715089	1	2660	tags=37%, list=24%, signal=48%
SENGUPTA_NASOPHARYNGEAL_CARCINOMA_UP	SENGUPTA_NASOPHARYNGEAL_CARCINOMA_UP		146	0.31370872	0.9719606	0.47861508	0.7705729	1	2958	tags=47%, list=26%, signal=63%
SMID_BREAST_CANCER_LUMINAL_B_DN	SMID_BREAST_CANCER_LUMINAL_B_DN		339	0.33452916	0.9717194	0.5032258	0.7700789	1	1310	tags=25%, list=12%, signal=27%
MCBRYAN_PUBERTAL_BREAST_5_6WK_DN	MCBRYAN_PUBERTAL_BREAST_5_6WK_DN		85	0.277654	0.9716595	0.5030181	0.76916564	1	1511	tags=24%, list=13%, signal=27%
AMUNDSON_POOR_SURVIVAL_AFTER_GAMMA_RADIATION_2G	AMUNDSON_POOR_SURVIVAL_AFTER_GAMMA_RADIATION_2G		93	0.2853348	0.9716293	0.50206614	0.7681995	1	1689	tags=23%, list=15%, signal=26%
SANA_TNF_SIGNALING_DN	SANA_TNF_SIGNALING_DN		58	0.32563558	0.9708445	0.50775194	0.76888883	1	2260	tags=34%, list=20%, signal=43%
BILD_E2F3_ONCOGENIC_SIGNATURE	BILD_E2F3_ONCOGENIC_SIGNATURE		119	0.26346853	0.97054785	0.51866406	0.76846325	1	1111	tags=18%, list=10%, signal=19%
ALONSO_METASTASIS_DN	ALONSO_METASTASIS_DN		15	0.40449938	0.9704734	0.5106383	0.7675886	1	1913	tags=40%, list=17%, signal=48%
SHEPARD_BMYB_MORPHOLINO_UP	SHEPARD_BMYB_MORPHOLINO_UP		105	0.23775978	0.96946186	0.4949495	0.76887155	1	2755	tags=33%, list=25%, signal=44%
BROWNE_HCMV_INFECTION_8HR_UP	BROWNE_HCMV_INFECTION_8HR_UP		63	0.2838087	0.9692019	0.4832347	0.7683951	1	1083	tags=19%, list=10%, signal=21%
BIOCARTA_MTOR_PATHWAY	BIOCARTA_MTOR_PATHWAY		16	0.30435106	0.9688331	0.49899396	0.7681588	1	365	tags=13%, list=3%, signal=13%
BIOCARTA_HIVNEF_PATHWAY	BIOCARTA_HIVNEF_PATHWAY		33	0.30667245	0.9670774	0.4825462	0.77092916	1	719	tags=12%, list=6%, signal=13%
HELLER_SILENCED_BY_METHYLATION_UP	HELLER_SILENCED_BY_METHYLATION_UP		158	0.3171803	0.96691364	0.4854369	0.7702755	1	1253	tags=21%, list=11%, signal=23%
LI_PROSTATE_CANCER_EPIGENETIC	LI_PROSTATE_CANCER_EPIGENETIC		15	0.4300898	0.9665994	0.52129817	0.7699582	1	567	tags=27%, list=5%, signal=28%
REACTOME_DARPP32_EVENTS	REACTOME_DARPP32_EVENTS		17	0.30475742	0.9663787	0.48614073	0.7694454	1	3513	tags=53%, list=31%, signal=77%
BROWNE_INTERFERON_RESPONSIVE_GENES	BROWNE_INTERFERON_RESPONSIVE_GENES		44	0.4200512	0.9652619	0.4958159	0.7709429	1	3200	tags=57%, list=29%, signal=79%
ONDER_CDH1_TARGETS_2_DN	ONDER_CDH1_TARGETS_2_DN		264	0.32466808	0.96416336	0.48	0.7723563	1	1603	tags=28%, list=14%, signal=32%
SENESE_HDAC3_TARGETS_UP	SENESE_HDAC3_TARGETS_UP		258	0.26431182	0.9631123	0.49530956	0.77368087	1	2329	tags=28%, list=21%, signal=35%
ZHAN_MULTIPLE_MYELOMA_CD1_AND_CD2_UP	ZHAN_MULTIPLE_MYELOMA_CD1_AND_CD2_UP		37	0.31066915	0.9622738	0.5307377	0.77451855	1	2518	tags=41%, list=22%, signal=52%
WELCSH_BRCA1_TARGETS_1_DN	WELCSH_BRCA1_TARGETS_1_DN		74	0.24141966	0.96148884	0.4858871	0.7751159	1	2152	tags=22%, list=19%, signal=27%
KOKKINAKIS_METHIONINE_DEPRIVATION_96HR_UP	KOKKINAKIS_METHIONINE_DEPRIVATION_96HR_UP		75	0.30822325	0.96135545	0.49607843	0.77441835	1	3050	tags=40%, list=27%, signal=55%
ZHANG_BREAST_CANCER_PROGENITORS_DN	ZHANG_BREAST_CANCER_PROGENITORS_DN		88	0.2538853	0.96109813	0.52716297	0.77394474	1	2046	tags=23%, list=18%, signal=28%
MONNIER_POSTRADIATION_TUMOR_ESCAPE_DN	MONNIER_POSTRADIATION_TUMOR_ESCAPE_DN		228	0.2534769	0.96076673	0.5051975	0.7736145	1	1544	tags=20%, list=14%, signal=23%
LIN_SILENCED_BY_TUMOR_MICROENVIRONMENT	LIN_SILENCED_BY_TUMOR_MICROENVIRONMENT		51	0.36297396	0.960148	0.5048356	0.77383745	1	1341	tags=25%, list=12%, signal=29%
ACEVEDO_LIVER_TUMOR_VS_NORMAL_ADJACENT_TISSUE_UP	ACEVEDO_LIVER_TUMOR_VS_NORMAL_ADJACENT_TISSUE_UP		488	0.19925238	0.959653	0.49802372	0.77387327	1	3125	tags=31%, list=28%, signal=41%
LOCKWOOD_AMPLIFIED_IN_LUNG_CANCER	LOCKWOOD_AMPLIFIED_IN_LUNG_CANCER		117	0.21246855	0.9596059	0.511879	0.77297103	1	2278	tags=22%, list=20%, signal=28%
RICKMAN_TUMOR_DIFFERENTIATED_WELL_VS_MODERATELY_UP	RICKMAN_TUMOR_DIFFERENTIATED_WELL_VS_MODERATELY_UP		55	0.2772823	0.9595853	0.53564155	0.7720169	1	499	tags=13%, list=4%, signal=13%
LU_TUMOR_VASCULATURE_UP	LU_TUMOR_VASCULATURE_UP		17	0.42352623	0.9591867	0.5284872	0.77191156	1	903	tags=29%, list=8%, signal=32%
CAFFAREL_RESPONSE_TO_THC_24HR_5_UP	CAFFAREL_RESPONSE_TO_THC_24HR_5_UP		18	0.30336213	0.95907044	0.49705306	0.7711766	1	2896	tags=44%, list=26%, signal=60%
LIEN_BREAST_CARCINOMA_METAPLASTIC	LIEN_BREAST_CARCINOMA_METAPLASTIC		19	0.45703438	0.95876616	0.53740156	0.7708186	1	1770	tags=42%, list=16%, signal=50%
CHENG_IMPRINTED_BY_ESTRADIOL	CHENG_IMPRINTED_BY_ESTRADIOL		54	0.27952006	0.958591	0.49583334	0.7701656	1	889	tags=17%, list=8%, signal=18%
MORI_MATURE_B_LYMPHOCYTE_DN	MORI_MATURE_B_LYMPHOCYTE_DN		44	0.29374343	0.95826894	0.50898206	0.7699009	1	3528	tags=55%, list=32%, signal=79%
WOTTON_RUNX_TARGETS_DN	WOTTON_RUNX_TARGETS_DN		19	0.370325	0.9572025	0.5223577	0.7712435	1	891	tags=16%, list=8%, signal=17%
EINAV_INTERFERON_SIGNATURE_IN_CANCER	EINAV_INTERFERON_SIGNATURE_IN_CANCER		15	0.46877536	0.95703477	0.5335968	0.77058804	1	3200	tags=60%, list=29%, signal=84%
MARTINEZ_RB1_AND_TP53_TARGETS_DN	MARTINEZ_RB1_AND_TP53_TARGETS_DN		399	0.24490596	0.9565983	0.5019157	0.7705687	1	1321	tags=17%, list=12%, signal=18%
VANTVEER_BREAST_CANCER_POOR_PROGNOSIS	VANTVEER_BREAST_CANCER_POOR_PROGNOSIS		26	0.3278721	0.9561176	0.50289017	0.77061915	1	1773	tags=31%, list=16%, signal=36%
SASSON_RESPONSE_TO_GONADOTROPHINS_DN	SASSON_RESPONSE_TO_GONADOTROPHINS_DN		46	0.30784905	0.95598626	0.52371544	0.7699209	1	2430	tags=37%, list=22%, signal=47%
VANHARANTA_UTERINE_FIBROID_DN	VANHARANTA_UTERINE_FIBROID_DN		38	0.3616471	0.9558334	0.506986	0.76922596	1	1876	tags=37%, list=17%, signal=44%
LEE_LIVER_CANCER_MYC_UP	LEE_LIVER_CANCER_MYC_UP		45	0.2843218	0.95518154	0.53707415	0.76959413	1	1853	tags=24%, list=17%, signal=29%
PUIFFE_INVASION_INHIBITED_BY_ASCITES_DN	PUIFFE_INVASION_INHIBITED_BY_ASCITES_DN		85	0.24073528	0.9550554	0.5145631	0.76884586	1	3177	tags=38%, list=28%, signal=52%
YAGI_AML_WITH_INV_16_TRANSLOCATION	YAGI_AML_WITH_INV_16_TRANSLOCATION		253	0.22527899	0.9544438	0.5281837	0.7691547	1	2524	tags=28%, list=23%, signal=35%
SCHUHMACHER_MYC_TARGETS_UP	SCHUHMACHER_MYC_TARGETS_UP		49	0.27761915	0.95306766	0.49621212	0.7710811	1	3421	tags=51%, list=31%, signal=73%
NAKAMURA_TUMOR_ZONE_PERIPHERAL_VS_CENTRAL_DN	NAKAMURA_TUMOR_ZONE_PERIPHERAL_VS_CENTRAL_DN		326	0.23917226	0.9525125	0.5086705	0.7712617	1	1391	tags=18%, list=12%, signal=20%
REACTOME_TCR_SIGNALING	REACTOME_TCR_SIGNALING		32	0.36994225	0.95178026	0.5185185	0.77182466	1	2009	tags=28%, list=18%, signal=34%
KEGG_BASE_EXCISION_REPAIR	KEGG_BASE_EXCISION_REPAIR		21	0.33413956	0.9510096	0.50416666	0.7724851	1	1513	tags=29%, list=14%, signal=33%
GRADE_COLON_VS_RECTAL_CANCER_UP	GRADE_COLON_VS_RECTAL_CANCER_UP		18	0.37637466	0.9503329	0.5368421	0.77293766	1	2097	tags=44%, list=19%, signal=55%
PEREZ_TP63_TARGETS	PEREZ_TP63_TARGETS		184	0.28078824	0.9495326	0.5269461	0.7736007	1	873	tags=17%, list=8%, signal=18%
BOHN_PRIMARY_IMMUNODEFICIENCY_SYNDROM_DN	BOHN_PRIMARY_IMMUNODEFICIENCY_SYNDROM_DN		18	0.36878678	0.94912016	0.53927815	0.773512	1	2383	tags=44%, list=21%, signal=56%
REN_ALVEOLAR_RHABDOMYOSARCOMA_DN	REN_ALVEOLAR_RHABDOMYOSARCOMA_DN		312	0.30511168	0.9487136	0.5182342	0.7733564	1	2227	tags=30%, list=20%, signal=37%
ST_GAQ_PATHWAY	ST_GAQ_PATHWAY		17	0.32806087	0.94681954	0.5349301	0.7765749	1	804	tags=18%, list=7%, signal=19%
HOLLMAN_APOPTOSIS_VIA_CD40_UP	HOLLMAN_APOPTOSIS_VIA_CD40_UP		129	0.25134015	0.94636506	0.52903223	0.7765679	1	1674	tags=19%, list=15%, signal=22%
GAZDA_DIAMOND_BLACKFAN_ANEMIA_PROGENITOR_UP	GAZDA_DIAMOND_BLACKFAN_ANEMIA_PROGENITOR_UP		22	0.32658413	0.9454538	0.5346939	0.7775542	1	2975	tags=41%, list=27%, signal=56%
KEGG_CELL_ADHESION_MOLECULES_CAMS	KEGG_CELL_ADHESION_MOLECULES_CAMS		75	0.3277329	0.94428664	0.53276956	0.7790365	1	790	tags=17%, list=7%, signal=19%
MULLIGHAN_NPM1_MUTATED_SIGNATURE_2_DN	MULLIGHAN_NPM1_MUTATED_SIGNATURE_2_DN		43	0.28714615	0.9442413	0.5324165	0.7781507	1	1239	tags=21%, list=11%, signal=23%
KEGG_LEUKOCYTE_TRANSENDOTHELIAL_MIGRATION	KEGG_LEUKOCYTE_TRANSENDOTHELIAL_MIGRATION		85	0.31696233	0.9439207	0.52109706	0.77789813	1	818	tags=19%, list=7%, signal=20%
KEGG_PANCREATIC_CANCER	KEGG_PANCREATIC_CANCER		38	0.28069052	0.94387156	0.5436106	0.7770293	1	2401	tags=26%, list=21%, signal=33%
MONNIER_POSTRADIATION_TUMOR_ESCAPE_UP	MONNIER_POSTRADIATION_TUMOR_ESCAPE_UP		215	0.2301437	0.9433754	0.4980695	0.7770951	1	1141	tags=13%, list=10%, signal=15%
KEGG_PROXIMAL_TUBULE_BICARBONATE_RECLAMATION	KEGG_PROXIMAL_TUBULE_BICARBONATE_RECLAMATION		16	0.38777816	0.94283926	0.5438247	0.77723765	1	664	tags=19%, list=6%, signal=20%
CAIRO_LIVER_DEVELOPMENT_UP	CAIRO_LIVER_DEVELOPMENT_UP		107	0.33037055	0.9411436	0.54108214	0.77992547	1	1556	tags=25%, list=14%, signal=29%
GAUSSMANN_MLL_AF4_FUSION_TARGETS_E_UP	GAUSSMANN_MLL_AF4_FUSION_TARGETS_E_UP		56	0.36817318	0.94086117	0.5685885	0.77957106	1	1172	tags=30%, list=10%, signal=34%
MATTIOLI_MULTIPLE_MYELOMA_WITH_14Q32_TRANSLOCATIONS	MATTIOLI_MULTIPLE_MYELOMA_WITH_14Q32_TRANSLOCATIONS		21	0.3733639	0.94073313	0.552017	0.7788453	1	790	tags=29%, list=7%, signal=31%
CHENG_RESPONSE_TO_NICKEL_ACETATE	CHENG_RESPONSE_TO_NICKEL_ACETATE		16	0.32494354	0.9394864	0.55666006	0.7806192	1	573	tags=19%, list=5%, signal=20%
MILI_PSEUDOPODIA_CHEMOTAXIS_DN	MILI_PSEUDOPODIA_CHEMOTAXIS_DN		312	0.2515364	0.9394037	0.5029586	0.77985364	1	1897	tags=21%, list=17%, signal=25%
BOYLAN_MULTIPLE_MYELOMA_C_D_UP	BOYLAN_MULTIPLE_MYELOMA_C_D_UP		73	0.27329803	0.9393986	0.55757576	0.77890176	1	934	tags=14%, list=8%, signal=15%
MASSARWEH_TAMOXIFEN_RESISTANCE_UP	MASSARWEH_TAMOXIFEN_RESISTANCE_UP		279	0.24776877	0.93919927	0.55578095	0.7783242	1	1703	tags=20%, list=15%, signal=23%
KEGG_RIBOSOME	KEGG_RIBOSOME		54	0.29278985	0.9390975	0.48927876	0.7775874	1	1070	tags=11%, list=10%, signal=12%
WAMUNYOKOLI_OVARIAN_CANCER_GRADES_1_2_UP	WAMUNYOKOLI_OVARIAN_CANCER_GRADES_1_2_UP		84	0.29372346	0.9385292	0.5318725	0.77780133	1	1180	tags=17%, list=11%, signal=18%
AMUNDSON_GENOTOXIC_SIGNATURE	AMUNDSON_GENOTOXIC_SIGNATURE		63	0.26526704	0.9372933	0.56487024	0.7795178	1	2371	tags=32%, list=21%, signal=40%
GRESHOCK_CANCER_COPY_NUMBER_DN	GRESHOCK_CANCER_COPY_NUMBER_DN		208	0.21896453	0.9364504	0.57938147	0.78053707	1	1913	tags=21%, list=17%, signal=24%
OHM_METHYLATED_IN_ADULT_CANCERS	OHM_METHYLATED_IN_ADULT_CANCERS		17	0.35784596	0.93572617	0.55058366	0.78113395	1	1209	tags=24%, list=11%, signal=26%
RICKMAN_METASTASIS_DN	RICKMAN_METASTASIS_DN		160	0.25497878	0.93536985	0.5452794	0.78099346	1	2009	tags=23%, list=18%, signal=27%
TAKEDA_TARGETS_OF_NUP98_HOXA9_FUSION_8D_UP	TAKEDA_TARGETS_OF_NUP98_HOXA9_FUSION_8D_UP		84	0.33175159	0.93494576	0.5490982	0.7809521	1	2446	tags=37%, list=22%, signal=47%
GAUSSMANN_MLL_AF4_FUSION_TARGETS_G_UP	GAUSSMANN_MLL_AF4_FUSION_TARGETS_G_UP		108	0.28893527	0.9348498	0.59090906	0.78020835	1	1196	tags=22%, list=11%, signal=25%
FARMER_BREAST_CANCER_BASAL_VS_LULMINAL	FARMER_BREAST_CANCER_BASAL_VS_LULMINAL		192	0.2490961	0.9345588	0.57945734	0.77984416	1	1293	tags=21%, list=12%, signal=23%
ZHU_CMV_8_HR_UP	ZHU_CMV_8_HR_UP		21	0.3771989	0.93170726	0.5438247	0.7849542	1	892	tags=19%, list=8%, signal=21%
KEGG_RIG_I_LIKE_RECEPTOR_SIGNALING_PATHWAY	KEGG_RIG_I_LIKE_RECEPTOR_SIGNALING_PATHWAY		34	0.2797918	0.93116784	0.55688626	0.78509605	1	1849	tags=21%, list=17%, signal=25%
ACEVEDO_NORMAL_TISSUE_ADJACENT_TO_LIVER_TUMOR_UP	ACEVEDO_NORMAL_TISSUE_ADJACENT_TO_LIVER_TUMOR_UP		88	0.24308705	0.93093485	0.556213	0.7846254	1	2202	tags=26%, list=20%, signal=32%
UEDA_PERIFERAL_CLOCK	UEDA_PERIFERAL_CLOCK		117	0.23493904	0.9302894	0.60474306	0.7851197	1	1522	tags=19%, list=14%, signal=22%
WINTER_HYPOXIA_METAGENE	WINTER_HYPOXIA_METAGENE		149	0.2681786	0.9302557	0.53424656	0.78426284	1	1221	tags=18%, list=11%, signal=20%
REACTOME_INTEGRIN_ALPHAIIBBETA3_SIGNALING	REACTOME_INTEGRIN_ALPHAIIBBETA3_SIGNALING		17	0.35604808	0.9293406	0.5494071	0.7852206	1	1449	tags=24%, list=13%, signal=27%
DEURIG_T_CELL_PROLYMPHOCYTIC_LEUKEMIA_DN	DEURIG_T_CELL_PROLYMPHOCYTIC_LEUKEMIA_DN		176	0.26923	0.9285565	0.5598377	0.7859077	1	2138	tags=27%, list=19%, signal=33%
PEREZ_TP53_AND_TP63_TARGETS	PEREZ_TP53_AND_TP63_TARGETS		100	0.2850448	0.92810786	0.53939396	0.7859684	1	1355	tags=20%, list=12%, signal=23%
WANG_BARRETTS_ESOPHAGUS_AND_ESOPHAGUS_CANCER_DN	WANG_BARRETTS_ESOPHAGUS_AND_ESOPHAGUS_CANCER_DN		24	0.37641385	0.9279383	0.54457366	0.7853825	1	1700	tags=33%, list=15%, signal=39%
HELLER_HDAC_TARGETS_UP	HELLER_HDAC_TARGETS_UP		163	0.24280077	0.92759943	0.5964215	0.7851862	1	2395	tags=29%, list=21%, signal=37%
BARRIER_CANCER_RELAPSE_NORMAL_SAMPLE_DN	BARRIER_CANCER_RELAPSE_NORMAL_SAMPLE_DN		15	0.30325666	0.9273256	0.49800798	0.7848412	1	962	tags=13%, list=9%, signal=15%
YOSHIOKA_LIVER_CANCER_EARLY_RECURRENCE_UP	YOSHIOKA_LIVER_CANCER_EARLY_RECURRENCE_UP		20	0.32501057	0.9267926	0.5590551	0.78492945	1	301	tags=10%, list=3%, signal=10%
LIU_NASOPHARYNGEAL_CARCINOMA	LIU_NASOPHARYNGEAL_CARCINOMA		34	0.27609828	0.92460525	0.53333336	0.78863496	1	2734	tags=35%, list=24%, signal=47%
WINTER_HYPOXIA_UP	WINTER_HYPOXIA_UP		49	0.2695621	0.9245371	0.5486381	0.7878141	1	2075	tags=22%, list=19%, signal=27%
KEGG_ACUTE_MYELOID_LEUKEMIA	KEGG_ACUTE_MYELOID_LEUKEMIA		36	0.26398534	0.9242496	0.5728347	0.7875039	1	4005	tags=53%, list=36%, signal=82%
GRADE_COLON_CANCER_UP	GRADE_COLON_CANCER_UP		410	0.18395072	0.92414916	0.5498008	0.78678274	1	3464	tags=34%, list=31%, signal=48%
HENDRICKS_SMARCA4_TARGETS_UP	HENDRICKS_SMARCA4_TARGETS_UP		28	0.32285675	0.923653	0.5551181	0.7867833	1	2162	tags=36%, list=19%, signal=44%
ZHAN_EARLY_DIFFERENTIATION_GENES_DN	ZHAN_EARLY_DIFFERENTIATION_GENES_DN		32	0.30727854	0.9226635	0.54011744	0.7880392	1	3032	tags=41%, list=27%, signal=56%
REACTOME_SEMAPHORIN_INTERACTIONS	REACTOME_SEMAPHORIN_INTERACTIONS		47	0.2964685	0.9222976	0.562	0.7879249	1	1347	tags=19%, list=12%, signal=22%
HELLEBREKERS_SILENCED_DURING_TUMOR_ANGIOGENESIS	HELLEBREKERS_SILENCED_DURING_TUMOR_ANGIOGENESIS		34	0.3611639	0.92228574	0.55854124	0.7870062	1	918	tags=24%, list=8%, signal=26%
MARTORIATI_MDM4_TARGETS_FETAL_LIVER_DN	MARTORIATI_MDM4_TARGETS_FETAL_LIVER_DN		202	0.23590742	0.9221552	0.58300394	0.78631675	1	2171	tags=26%, list=19%, signal=32%
POOLA_INVASIVE_BREAST_CANCER_DN	POOLA_INVASIVE_BREAST_CANCER_DN		82	0.31055158	0.92136014	0.54509807	0.7870623	1	1189	tags=21%, list=11%, signal=23%
BROWNE_HCMV_INFECTION_24HR_UP	BROWNE_HCMV_INFECTION_24HR_UP		99	0.23053539	0.92109656	0.61814344	0.7866982	1	1888	tags=21%, list=17%, signal=25%
NUYTTEN_NIPP1_TARGETS_UP	NUYTTEN_NIPP1_TARGETS_UP		355	0.23684528	0.92108136	0.6067194	0.78579545	1	2105	tags=24%, list=19%, signal=29%
ZHAN_MULTIPLE_MYELOMA_SUBGROUPS	ZHAN_MULTIPLE_MYELOMA_SUBGROUPS		25	0.3137252	0.9200382	0.5421687	0.7871408	1	2903	tags=36%, list=26%, signal=48%
WEIGEL_OXIDATIVE_STRESS_BY_HNE_AND_H2O2	WEIGEL_OXIDATIVE_STRESS_BY_HNE_AND_H2O2		28	0.27527967	0.9196658	0.5685484	0.7870117	1	2937	tags=36%, list=26%, signal=48%
JAEGER_METASTASIS_UP	JAEGER_METASTASIS_UP		28	0.3582365	0.9196626	0.574	0.7860862	1	1664	tags=32%, list=15%, signal=38%
TONKS_TARGETS_OF_RUNX1_RUNX1T1_FUSION_MONOCYTE_UP	TONKS_TARGETS_OF_RUNX1_RUNX1T1_FUSION_MONOCYTE_UP		128	0.24281913	0.9194181	0.5744681	0.7856145	1	1936	tags=22%, list=17%, signal=26%
ZHAN_MULTIPLE_MYELOMA_CD1_DN	ZHAN_MULTIPLE_MYELOMA_CD1_DN		22	0.3186515	0.9190714	0.546	0.78547144	1	1891	tags=23%, list=17%, signal=27%
YEGNASUBRAMANIAN_PROSTATE_CANCER	YEGNASUBRAMANIAN_PROSTATE_CANCER		70	0.29630923	0.91830564	0.60662526	0.7862516	1	1879	tags=33%, list=17%, signal=39%
LIAO_METASTASIS	LIAO_METASTASIS		282	0.2179388	0.91748846	0.6162571	0.7870302	1	1868	tags=20%, list=17%, signal=24%
KEGG_BIOSYNTHESIS_OF_UNSATURATED_FATTY_ACIDS	KEGG_BIOSYNTHESIS_OF_UNSATURATED_FATTY_ACIDS		18	0.34688908	0.9165516	0.5533981	0.7881751	1	1958	tags=33%, list=17%, signal=40%
BLUM_RESPONSE_TO_SALIRASIB_UP	BLUM_RESPONSE_TO_SALIRASIB_UP		169	0.21935438	0.9159141	0.54653466	0.78855634	1	1546	tags=14%, list=14%, signal=16%
SILIGAN_BOUND_BY_EWS_FLT1_FUSION	SILIGAN_BOUND_BY_EWS_FLT1_FUSION		28	0.33969182	0.91537	0.5647773	0.7887784	1	567	tags=18%, list=5%, signal=19%
ZHAN_MULTIPLE_MYELOMA_PR_UP	ZHAN_MULTIPLE_MYELOMA_PR_UP		22	0.44837925	0.9150955	0.57520324	0.7884519	1	2606	tags=50%, list=23%, signal=65%
DEURIG_T_CELL_PROLYMPHOCYTIC_LEUKEMIA_UP	DEURIG_T_CELL_PROLYMPHOCYTIC_LEUKEMIA_UP		216	0.21387659	0.91476816	0.6159844	0.7881769	1	2182	tags=25%, list=19%, signal=31%
TAVOR_CEBPA_TARGETS_UP	TAVOR_CEBPA_TARGETS_UP		36	0.3221167	0.91421366	0.5544148	0.7883739	1	1906	tags=42%, list=17%, signal=50%
YAO_TEMPORAL_RESPONSE_TO_PROGESTERONE_CLUSTER_13	YAO_TEMPORAL_RESPONSE_TO_PROGESTERONE_CLUSTER_13		135	0.2212144	0.9139908	0.5355731	0.7879293	1	1115	tags=10%, list=10%, signal=11%
ZHOU_INFLAMMATORY_RESPONSE_FIMA_UP	ZHOU_INFLAMMATORY_RESPONSE_FIMA_UP		235	0.2648114	0.91391283	0.5875486	0.7871687	1	1770	tags=22%, list=16%, signal=26%
ROZANOV_MMP14_TARGETS_SUBSET	ROZANOV_MMP14_TARGETS_SUBSET		24	0.42270547	0.9135483	0.5686275	0.78702277	1	840	tags=29%, list=8%, signal=31%
LU_TUMOR_ANGIOGENESIS_UP	LU_TUMOR_ANGIOGENESIS_UP		15	0.3798082	0.9130637	0.57389635	0.7871587	1	2772	tags=47%, list=25%, signal=62%
HUPER_BREAST_BASAL_VS_LUMINAL_UP	HUPER_BREAST_BASAL_VS_LUMINAL_UP		31	0.42058057	0.91252816	0.566855	0.7873514	1	1274	tags=35%, list=11%, signal=40%
KEGG_P53_SIGNALING_PATHWAY	KEGG_P53_SIGNALING_PATHWAY		41	0.28449202	0.91233623	0.5679513	0.7868198	1	3399	tags=41%, list=30%, signal=59%
KENNY_CTNNB1_TARGETS_DN	KENNY_CTNNB1_TARGETS_DN		28	0.30479032	0.9122882	0.57228917	0.7860025	1	2410	tags=32%, list=22%, signal=41%
DELLA_RESPONSE_TO_TSA_AND_BUTYRATE	DELLA_RESPONSE_TO_TSA_AND_BUTYRATE		15	0.3312291	0.9119202	0.56607497	0.78583455	1	3339	tags=33%, list=30%, signal=47%
GRESHOCK_CANCER_COPY_NUMBER_UP	GRESHOCK_CANCER_COPY_NUMBER_UP		201	0.21228653	0.9111121	0.6421053	0.78666407	1	1913	tags=20%, list=17%, signal=24%
DIRMEIER_LMP1_RESPONSE_EARLY	DIRMEIER_LMP1_RESPONSE_EARLY		36	0.31708094	0.9110406	0.5441176	0.78589684	1	1548	tags=28%, list=14%, signal=32%
LASTOWSKA_NEUROBLASTOMA_COPY_NUMBER_DN	LASTOWSKA_NEUROBLASTOMA_COPY_NUMBER_DN		387	0.19276163	0.9110179	0.5521472	0.785009	1	3119	tags=29%, list=28%, signal=39%
DOUGLAS_BMI1_TARGETS_UP	DOUGLAS_BMI1_TARGETS_UP		331	0.23031056	0.91094136	0.5946463	0.78427094	1	1691	tags=19%, list=15%, signal=22%
GARGALOVIC_RESPONSE_TO_OXIDIZED_PHOSPHOLIPIDS_TURQUOISE_DN	GARGALOVIC_RESPONSE_TO_OXIDIZED_PHOSPHOLIPIDS_TURQUOISE_DN		23	0.33496293	0.91072357	0.5447316	0.78380805	1	2837	tags=39%, list=25%, signal=52%
AMIT_SERUM_RESPONSE_240_MCF10A	AMIT_SERUM_RESPONSE_240_MCF10A		42	0.3270445	0.9096348	0.5697674	0.7851751	1	2138	tags=33%, list=19%, signal=41%
LUI_THYROID_CANCER_CLUSTER_1	LUI_THYROID_CANCER_CLUSTER_1		34	0.29108253	0.90913403	0.5838264	0.7852151	1	1512	tags=24%, list=14%, signal=27%
REACTOME_E2F_MEDIATED_REGULATION_OF_DNA_REPLICATION	REACTOME_E2F_MEDIATED_REGULATION_OF_DNA_REPLICATION		20	0.35689795	0.90839064	0.56494844	0.78574187	1	1393	tags=25%, list=12%, signal=29%
RICKMAN_HEAD_AND_NECK_CANCER_A	RICKMAN_HEAD_AND_NECK_CANCER_A		49	0.3368316	0.9077509	0.6012024	0.7862032	1	750	tags=22%, list=7%, signal=24%
GILDEA_METASTASIS	GILDEA_METASTASIS		19	0.4258885	0.9072015	0.55728155	0.78645915	1	918	tags=26%, list=8%, signal=29%
HOOI_ST7_TARGETS_UP	HOOI_ST7_TARGETS_UP		39	0.31329927	0.9070103	0.5730769	0.7859308	1	643	tags=18%, list=6%, signal=19%
BERTUCCI_MEDULLARY_VS_DUCTAL_BREAST_CANCER_UP	BERTUCCI_MEDULLARY_VS_DUCTAL_BREAST_CANCER_UP		107	0.24888843	0.90488076	0.5626283	0.789376	1	2099	tags=24%, list=19%, signal=30%
GRAHAM_CML_QUIESCENT_VS_NORMAL_QUIESCENT_DN	GRAHAM_CML_QUIESCENT_VS_NORMAL_QUIESCENT_DN		24	0.365023	0.9039141	0.608871	0.79048914	1	880	tags=21%, list=8%, signal=23%
SENESE_HDAC1_AND_HDAC2_TARGETS_DN	SENESE_HDAC1_AND_HDAC2_TARGETS_DN		124	0.3017772	0.903403	0.59163344	0.79063153	1	1465	tags=27%, list=13%, signal=30%
YAGI_AML_RELAPSE_PROGNOSIS	YAGI_AML_RELAPSE_PROGNOSIS		27	0.2737691	0.9022272	0.56312627	0.7921353	1	2938	tags=41%, list=26%, signal=55%
CAFFAREL_RESPONSE_TO_THC_DN	CAFFAREL_RESPONSE_TO_THC_DN		19	0.325217	0.90032566	0.53937006	0.79523844	1	2974	tags=47%, list=27%, signal=64%
GARY_CD5_TARGETS_DN	GARY_CD5_TARGETS_DN		254	0.22986224	0.90024406	0.54320985	0.7945178	1	3214	tags=35%, list=29%, signal=47%
LANDIS_ERBB2_BREAST_TUMORS_65_DN	LANDIS_ERBB2_BREAST_TUMORS_65_DN		30	0.40180165	0.89942336	0.5889571	0.7954028	1	1169	tags=30%, list=10%, signal=33%
POMEROY_MEDULLOBLASTOMA_DESMOPLASIC_VS_CLASSIC_UP	POMEROY_MEDULLOBLASTOMA_DESMOPLASIC_VS_CLASSIC_UP		33	0.27163497	0.8973953	0.5988024	0.7987813	1	1463	tags=27%, list=13%, signal=31%
POMEROY_MEDULLOBLASTOMA_DESMOPLASIC_VS_CLASSIC_DN	POMEROY_MEDULLOBLASTOMA_DESMOPLASIC_VS_CLASSIC_DN		33	0.27163497	0.8973953	0.5988024	0.79787356	1	1463	tags=27%, list=13%, signal=31%
FONTAINE_FOLLICULAR_THYROID_ADENOMA_UP	FONTAINE_FOLLICULAR_THYROID_ADENOMA_UP		40	0.24722418	0.89651513	0.6292585	0.7988078	1	2077	tags=23%, list=19%, signal=28%
LIU_PROSTATE_CANCER_DN	LIU_PROSTATE_CANCER_DN		250	0.30282	0.89644253	0.60437375	0.79804635	1	1411	tags=22%, list=13%, signal=25%
STARK_PREFRONTAL_CORTEX_22Q11_DELETION_UP	STARK_PREFRONTAL_CORTEX_22Q11_DELETION_UP		93	0.2515903	0.8963919	0.64503044	0.7972448	1	1950	tags=26%, list=17%, signal=31%
HOOI_ST7_TARGETS_DN	HOOI_ST7_TARGETS_DN		51	0.29809365	0.8954982	0.62721896	0.7982321	1	2075	tags=29%, list=19%, signal=36%
TAKEDA_TARGETS_OF_NUP98_HOXA9_FUSION_6HR_UP	TAKEDA_TARGETS_OF_NUP98_HOXA9_FUSION_6HR_UP		47	0.32789463	0.89529747	0.610998	0.79779094	1	2219	tags=38%, list=20%, signal=48%
SCHUETZ_BREAST_CANCER_DUCTAL_INVASIVE_DN	SCHUETZ_BREAST_CANCER_DUCTAL_INVASIVE_DN		47	0.31385744	0.89490706	0.6036961	0.7976536	1	1280	tags=26%, list=11%, signal=29%
SCHLOSSER_SERUM_RESPONSE_AUGMENTED_BY_MYC	SCHLOSSER_SERUM_RESPONSE_AUGMENTED_BY_MYC		72	0.21828857	0.8948903	0.58483034	0.7968168	1	2614	tags=31%, list=23%, signal=40%
BOYLAN_MULTIPLE_MYELOMA_C_DN	BOYLAN_MULTIPLE_MYELOMA_C_DN		26	0.31293684	0.89475054	0.625498	0.7962284	1	500	tags=19%, list=4%, signal=20%
JIANG_TIP30_TARGETS_DN	JIANG_TIP30_TARGETS_DN		18	0.3001717	0.8944161	0.59765625	0.7960456	1	2659	tags=39%, list=24%, signal=51%
TOOKER_GEMCITABINE_RESISTANCE_UP	TOOKER_GEMCITABINE_RESISTANCE_UP		53	0.21906766	0.8941253	0.6296296	0.7957634	1	3001	tags=34%, list=27%, signal=46%
TOOKER_RESPONSE_TO_BEXAROTENE_DN	TOOKER_RESPONSE_TO_BEXAROTENE_DN		53	0.21906766	0.8941253	0.6296296	0.7948703	1	3001	tags=34%, list=27%, signal=46%
SHAFFER_IRF4_TARGETS_IN_MYELOMA_VS_MATURE_B_LYMPHOCYTE	SHAFFER_IRF4_TARGETS_IN_MYELOMA_VS_MATURE_B_LYMPHOCYTE		69	0.2443923	0.89261043	0.59387755	0.79707944	1	2803	tags=33%, list=25%, signal=44%
RIZ_ERYTHROID_DIFFERENTIATION_12HR	RIZ_ERYTHROID_DIFFERENTIATION_12HR		31	0.30971676	0.89163226	0.64344263	0.7982241	1	315	tags=16%, list=3%, signal=17%
VALK_AML_WITH_FLT3_ITD	VALK_AML_WITH_FLT3_ITD		26	0.32551274	0.8911971	0.6083499	0.798289	1	2533	tags=31%, list=23%, signal=40%
NOJIMA_SFRP2_TARGETS_DN	NOJIMA_SFRP2_TARGETS_DN		15	0.39528704	0.8908015	0.6164122	0.7981871	1	2849	tags=53%, list=25%, signal=71%
NING_CHRONIC_OBSTRUCTIVE_PULMONARY_DISEASE_UP	NING_CHRONIC_OBSTRUCTIVE_PULMONARY_DISEASE_UP		53	0.25455946	0.8902023	0.6043307	0.79846466	1	1532	tags=21%, list=14%, signal=24%
OKUMURA_INFLAMMATORY_RESPONSE_LPS	OKUMURA_INFLAMMATORY_RESPONSE_LPS		109	0.24783097	0.890037	0.66463417	0.7979073	1	939	tags=13%, list=8%, signal=14%
SASSON_RESPONSE_TO_GONADOTROPHINS_UP	SASSON_RESPONSE_TO_GONADOTROPHINS_UP		49	0.25154096	0.8900204	0.6272545	0.7970519	1	2060	tags=22%, list=18%, signal=27%
MCBRYAN_PUBERTAL_BREAST_6_7WK_UP	MCBRYAN_PUBERTAL_BREAST_6_7WK_UP		133	0.26214948	0.88957554	0.62575454	0.79708254	1	1654	tags=24%, list=15%, signal=28%
GOZGIT_ESR1_TARGETS_DN	GOZGIT_ESR1_TARGETS_DN		379	0.2532227	0.8895264	0.67287785	0.7963144	1	1207	tags=18%, list=11%, signal=20%
BOYLAN_MULTIPLE_MYELOMA_D_DN	BOYLAN_MULTIPLE_MYELOMA_D_DN		51	0.30014768	0.8892769	0.63286006	0.79591155	1	482	tags=12%, list=4%, signal=12%
TAKEDA_TARGETS_OF_NUP98_HOXA9_FUSION_16D_DN	TAKEDA_TARGETS_OF_NUP98_HOXA9_FUSION_16D_DN		63	0.2920261	0.88908714	0.6247544	0.7953664	1	1335	tags=24%, list=12%, signal=27%
HOSHIDA_LIVER_CANCER_LATE_RECURRENCE_UP	HOSHIDA_LIVER_CANCER_LATE_RECURRENCE_UP		41	0.3234743	0.8885592	0.6226415	0.79558545	1	1350	tags=24%, list=12%, signal=28%
TONG_INTERACT_WITH_PTTG1	TONG_INTERACT_WITH_PTTG1		31	0.26376712	0.88849443	0.6096154	0.7948648	1	455	tags=10%, list=4%, signal=10%
GARGALOVIC_RESPONSE_TO_OXIDIZED_PHOSPHOLIPIDS_GREY_DN	GARGALOVIC_RESPONSE_TO_OXIDIZED_PHOSPHOLIPIDS_GREY_DN		32	0.30850038	0.88838696	0.64621675	0.7942147	1	1096	tags=22%, list=10%, signal=24%
GUTIERREZ_MULTIPLE_MYELOMA_DN	GUTIERREZ_MULTIPLE_MYELOMA_DN		20	0.2719226	0.887146	0.5991903	0.79580224	1	848	tags=10%, list=8%, signal=11%
HOEBEKE_LYMPHOID_STEM_CELL_DN	HOEBEKE_LYMPHOID_STEM_CELL_DN		63	0.2689554	0.8864024	0.64534885	0.79645747	1	2148	tags=29%, list=19%, signal=35%
SNIJDERS_AMPLIFIED_IN_HEAD_AND_NECK_TUMORS	SNIJDERS_AMPLIFIED_IN_HEAD_AND_NECK_TUMORS		19	0.31946954	0.88577545	0.61960787	0.7968887	1	2843	tags=42%, list=25%, signal=56%
DANG_REGULATED_BY_MYC_UP	DANG_REGULATED_BY_MYC_UP		48	0.24039353	0.885533	0.58867925	0.79649323	1	2029	tags=23%, list=18%, signal=28%
WEINMANN_ADAPTATION_TO_HYPOXIA_DN	WEINMANN_ADAPTATION_TO_HYPOXIA_DN		27	0.3642816	0.88417953	0.64912283	0.7984648	1	421	tags=15%, list=4%, signal=15%
VART_KSHV_INFECTION_ANGIOGENIC_MARKERS_UP	VART_KSHV_INFECTION_ANGIOGENIC_MARKERS_UP		122	0.3087365	0.88388073	0.6392157	0.7981927	1	1125	tags=22%, list=10%, signal=24%
MILI_PSEUDOPODIA_CHEMOTAXIS_UP	MILI_PSEUDOPODIA_CHEMOTAXIS_UP		36	0.27054787	0.88347685	0.60465115	0.798087	1	3346	tags=44%, list=30%, signal=63%
DELYS_THYROID_CANCER_UP	DELYS_THYROID_CANCER_UP		275	0.2721847	0.88294584	0.6331361	0.7982847	1	1531	tags=22%, list=14%, signal=25%
CASTELLANO_NRAS_TARGETS_UP	CASTELLANO_NRAS_TARGETS_UP		54	0.31430018	0.8802676	0.61584157	0.80278605	1	2478	tags=37%, list=22%, signal=47%
BIOCARTA_INTEGRIN_PATHWAY	BIOCARTA_INTEGRIN_PATHWAY		25	0.31317165	0.8802036	0.61698115	0.8020428	1	2148	tags=32%, list=19%, signal=40%
CADWELL_ATG16L1_TARGETS_DN	CADWELL_ATG16L1_TARGETS_DN		36	0.2809536	0.8795526	0.64656967	0.80243087	1	2606	tags=25%, list=23%, signal=32%
DACOSTA_UV_RESPONSE_VIA_ERCC3_UP	DACOSTA_UV_RESPONSE_VIA_ERCC3_UP		222	0.19396402	0.8790694	0.6108871	0.80247116	1	2975	tags=28%, list=27%, signal=38%
BEGUM_TARGETS_OF_PAX3_FOXO1_FUSION_UP	BEGUM_TARGETS_OF_PAX3_FOXO1_FUSION_UP		33	0.33177844	0.8787286	0.610101	0.802316	1	1460	tags=24%, list=13%, signal=28%
NIKOLSKY_BREAST_CANCER_8P12_P11_AMPLICON	NIKOLSKY_BREAST_CANCER_8P12_P11_AMPLICON		25	0.29267964	0.87782353	0.63147795	0.8032399	1	1325	tags=20%, list=12%, signal=23%
COLIN_PILOCYTIC_ASTROCYTOMA_VS_GLIOBLASTOMA_DN	COLIN_PILOCYTIC_ASTROCYTOMA_VS_GLIOBLASTOMA_DN		16	0.34852389	0.87702036	0.6331967	0.80397284	1	1129	tags=25%, list=10%, signal=28%
ZHOU_INFLAMMATORY_RESPONSE_LPS_UP	ZHOU_INFLAMMATORY_RESPONSE_LPS_UP		197	0.25259373	0.87616634	0.67583495	0.80482584	1	1698	tags=23%, list=15%, signal=26%
MELLMAN_TUT1_TARGETS_DN	MELLMAN_TUT1_TARGETS_DN		31	0.29284072	0.8750855	0.65904367	0.8062363	1	983	tags=19%, list=9%, signal=21%
NAKAYAMA_SOFT_TISSUE_TUMORS_PCA1_DN	NAKAYAMA_SOFT_TISSUE_TUMORS_PCA1_DN		48	0.32733148	0.8747622	0.616	0.805978	1	1392	tags=31%, list=12%, signal=36%
GOLDRATH_HOMEOSTATIC_PROLIFERATION	GOLDRATH_HOMEOSTATIC_PROLIFERATION		122	0.20990491	0.8735752	0.5919192	0.8075186	1	1530	tags=16%, list=14%, signal=18%
SASSON_RESPONSE_TO_FORSKOLIN_DN	SASSON_RESPONSE_TO_FORSKOLIN_DN		46	0.27905273	0.87276185	0.6418511	0.80826575	1	2430	tags=35%, list=22%, signal=44%
ST_T_CELL_SIGNAL_TRANSDUCTION	ST_T_CELL_SIGNAL_TRANSDUCTION		33	0.3218315	0.8725883	0.6198347	0.80774367	1	804	tags=18%, list=7%, signal=20%
CHUANG_OXIDATIVE_STRESS_RESPONSE_UP	CHUANG_OXIDATIVE_STRESS_RESPONSE_UP		18	0.32593998	0.8721836	0.62090164	0.80773777	1	2112	tags=33%, list=19%, signal=41%
BIOCARTA_RHO_PATHWAY	BIOCARTA_RHO_PATHWAY		27	0.28435177	0.87208915	0.6511156	0.80703455	1	1906	tags=33%, list=17%, signal=40%
SMITH_TERT_TARGETS_UP	SMITH_TERT_TARGETS_UP		85	0.22581962	0.8715572	0.6307385	0.8072709	1	2459	tags=29%, list=22%, signal=37%
PAPASPYRIDONOS_UNSTABLE_ATEROSCLEROTIC_PLAQUE_DN	PAPASPYRIDONOS_UNSTABLE_ATEROSCLEROTIC_PLAQUE_DN		27	0.3526579	0.8706371	0.6244898	0.8081678	1	972	tags=19%, list=9%, signal=20%
CASORELLI_APL_SECONDARY_VS_DE_NOVO_UP	CASORELLI_APL_SECONDARY_VS_DE_NOVO_UP		19	0.37442425	0.86981636	0.6184739	0.8089844	1	1649	tags=42%, list=15%, signal=49%
HOFMANN_CELL_LYMPHOMA_DN	HOFMANN_CELL_LYMPHOMA_DN		23	0.30071992	0.8692203	0.6532567	0.8093818	1	789	tags=13%, list=7%, signal=14%
BIOCARTA_PYK2_PATHWAY	BIOCARTA_PYK2_PATHWAY		17	0.29937762	0.8688607	0.62851405	0.8092613	1	35	tags=6%, list=0%, signal=6%
SENESE_HDAC1_TARGETS_DN	SENESE_HDAC1_TARGETS_DN		134	0.26195136	0.8683272	0.6554455	0.80940723	1	829	tags=15%, list=7%, signal=16%
ROSS_LEUKEMIA_WITH_MLL_FUSIONS	ROSS_LEUKEMIA_WITH_MLL_FUSIONS		49	0.2869278	0.8673528	0.62474227	0.8105695	1	1780	tags=31%, list=16%, signal=36%
CHO_NR4A1_TARGETS	CHO_NR4A1_TARGETS		16	0.33538803	0.86648756	0.6784232	0.81149054	1	1836	tags=38%, list=16%, signal=45%
HUTTMANN_B_CLL_POOR_SURVIVAL_DN	HUTTMANN_B_CLL_POOR_SURVIVAL_DN		36	0.28435776	0.86605555	0.6828283	0.81146675	1	1236	tags=22%, list=11%, signal=25%
REACTOME_PHASE_1_FUNCTIONALIZATION_OF_COMPOUNDS	REACTOME_PHASE_1_FUNCTIONALIZATION_OF_COMPOUNDS		35	0.32661274	0.8648182	0.6533865	0.8130724	1	1330	tags=31%, list=12%, signal=36%
BROWNE_HCMV_INFECTION_14HR_DN	BROWNE_HCMV_INFECTION_14HR_DN		164	0.2235503	0.8645072	0.7103718	0.8128158	1	2229	tags=27%, list=20%, signal=33%
BOYLAN_MULTIPLE_MYELOMA_PCA1_UP	BOYLAN_MULTIPLE_MYELOMA_PCA1_UP		78	0.33389822	0.8638664	0.628	0.8132549	1	933	tags=22%, list=8%, signal=24%
LIU_TARGETS_OF_VMYB_VS_CMYB_DN	LIU_TARGETS_OF_VMYB_VS_CMYB_DN		26	0.32138193	0.86320716	0.6555773	0.8136461	1	634	tags=19%, list=6%, signal=20%
WANG_BARRETTS_ESOPHAGUS_AND_ESOPHAGUS_CANCER_UP	WANG_BARRETTS_ESOPHAGUS_AND_ESOPHAGUS_CANCER_UP		19	0.3378786	0.86319494	0.6858847	0.81280833	1	833	tags=26%, list=7%, signal=28%
REACTOME_AXON_GUIDANCE	REACTOME_AXON_GUIDANCE		109	0.269663	0.86267644	0.66283524	0.81303716	1	1356	tags=17%, list=12%, signal=19%
TAKEDA_TARGETS_OF_NUP98_HOXA9_FUSION_3D_UP	TAKEDA_TARGETS_OF_NUP98_HOXA9_FUSION_3D_UP		83	0.3078934	0.8625323	0.64	0.8124823	1	3200	tags=46%, list=29%, signal=64%
CHANDRAN_METASTASIS_DN	CHANDRAN_METASTASIS_DN		57	0.2874609	0.86169404	0.66202784	0.8133893	1	2219	tags=32%, list=20%, signal=39%
TAKEDA_TARGETS_OF_NUP98_HOXA9_FUSION_10D_UP	TAKEDA_TARGETS_OF_NUP98_HOXA9_FUSION_10D_UP		89	0.30899414	0.8596895	0.6633267	0.81652963	1	529	tags=17%, list=5%, signal=18%
HOUSTIS_ROS	HOUSTIS_ROS		26	0.27676007	0.8594078	0.6276803	0.8162408	1	1129	tags=23%, list=10%, signal=26%
DAIRKEE_TERT_TARGETS_DN	DAIRKEE_TERT_TARGETS_DN		41	0.29380456	0.85922927	0.6753507	0.8157311	1	1426	tags=22%, list=13%, signal=25%
BIOCARTA_ERK_PATHWAY	BIOCARTA_ERK_PATHWAY		16	0.2980854	0.85909265	0.62992126	0.81515515	1	16	tags=6%, list=0%, signal=6%
BIOCARTA_CXCR4_PATHWAY	BIOCARTA_CXCR4_PATHWAY		17	0.30152422	0.8590727	0.66019416	0.81433505	1	1449	tags=18%, list=13%, signal=20%
REACTOME_SIGNALLING_BY_NGF	REACTOME_SIGNALLING_BY_NGF		134	0.20709755	0.8584224	0.68016195	0.8147996	1	3724	tags=44%, list=33%, signal=65%
NIKOLSKY_BREAST_CANCER_16Q24_AMPLICON	NIKOLSKY_BREAST_CANCER_16Q24_AMPLICON		24	0.26025784	0.85811985	0.6320939	0.81451637	1	3770	tags=46%, list=34%, signal=69%
REACTOME_PI3K_AKT_SIGNALLING	REACTOME_PI3K_AKT_SIGNALLING		16	0.28807864	0.8578722	0.64166665	0.8141348	1	3969	tags=50%, list=35%, signal=77%
LIEN_BREAST_CARCINOMA_METAPLASTIC_VS_DUCTAL_UP	LIEN_BREAST_CARCINOMA_METAPLASTIC_VS_DUCTAL_UP		48	0.30552495	0.85784096	0.67670685	0.81335884	1	1211	tags=23%, list=11%, signal=26%
RIGGI_EWING_SARCOMA_PROGENITOR_DN	RIGGI_EWING_SARCOMA_PROGENITOR_DN		114	0.29278916	0.8564911	0.7063492	0.8151356	1	840	tags=19%, list=8%, signal=21%
YAO_TEMPORAL_RESPONSE_TO_PROGESTERONE_CLUSTER_9	YAO_TEMPORAL_RESPONSE_TO_PROGESTERONE_CLUSTER_9		59	0.27110365	0.85618776	0.65587044	0.81493807	1	1196	tags=19%, list=11%, signal=21%
GU_PDEF_TARGETS_UP	GU_PDEF_TARGETS_UP		47	0.3331174	0.85563976	0.6504673	0.81520486	1	1780	tags=38%, list=16%, signal=45%
DAZARD_RESPONSE_TO_UV_NHEK_UP	DAZARD_RESPONSE_TO_UV_NHEK_UP		108	0.23253629	0.8555764	0.6557692	0.8144594	1	1258	tags=15%, list=11%, signal=17%
NATSUME_RESPONSE_TO_INTERFERON_BETA_UP	NATSUME_RESPONSE_TO_INTERFERON_BETA_UP		42	0.26483622	0.8553636	0.676	0.814043	1	1186	tags=19%, list=11%, signal=21%
REACTOME_FORMATION_OF_A_POOL_OF_FREE_40S_SUBUNITS	REACTOME_FORMATION_OF_A_POOL_OF_FREE_40S_SUBUNITS		51	0.27286687	0.8550062	0.5807087	0.81394553	1	1070	tags=10%, list=10%, signal=11%
WAMUNYOKOLI_OVARIAN_CANCER_LMP_UP	WAMUNYOKOLI_OVARIAN_CANCER_LMP_UP		154	0.23455453	0.85476077	0.5947047	0.8136464	1	2094	tags=21%, list=19%, signal=26%
LINDGREN_BLADDER_CANCER_WITH_LOH_IN_CHR9Q	LINDGREN_BLADDER_CANCER_WITH_LOH_IN_CHR9Q		62	0.21238455	0.85463214	0.645749	0.81299907	1	1418	tags=15%, list=13%, signal=17%
BIOCARTA_VEGF_PATHWAY	BIOCARTA_VEGF_PATHWAY		17	0.30023104	0.8537662	0.6519115	0.81392086	1	1780	tags=24%, list=16%, signal=28%
ROSS_AML_WITH_CBFB_MYH11_FUSION	ROSS_AML_WITH_CBFB_MYH11_FUSION		35	0.33386037	0.8530771	0.6304348	0.814515	1	1859	tags=31%, list=17%, signal=38%
GAUSSMANN_MLL_AF4_FUSION_TARGETS_F_UP	GAUSSMANN_MLL_AF4_FUSION_TARGETS_F_UP		105	0.29897103	0.8528726	0.6561886	0.8140514	1	604	tags=15%, list=5%, signal=16%
CHARAFE_BREAST_CANCER_LUMINAL_VS_MESENCHYMAL_DN	CHARAFE_BREAST_CANCER_LUMINAL_VS_MESENCHYMAL_DN		258	0.27898297	0.85051614	0.64453125	0.81807417	1	1368	tags=21%, list=12%, signal=23%
BROWNE_HCMV_INFECTION_6HR_DN	BROWNE_HCMV_INFECTION_6HR_DN		89	0.23370005	0.85018635	0.7196819	0.81780577	1	1092	tags=13%, list=10%, signal=15%
RASHI_RESPONSE_TO_IONIZING_RADIATION_6	RASHI_RESPONSE_TO_IONIZING_RADIATION_6		70	0.2984097	0.8499211	0.6295546	0.8175119	1	1509	tags=23%, list=13%, signal=26%
LIU_CMYB_TARGETS_UP	LIU_CMYB_TARGETS_UP		102	0.21550575	0.84960735	0.7117647	0.81735796	1	1064	tags=15%, list=10%, signal=16%
VERRECCHIA_RESPONSE_TO_TGFB1_C5	VERRECCHIA_RESPONSE_TO_TGFB1_C5		16	0.32691094	0.8495749	0.67105263	0.8165842	1	526	tags=13%, list=5%, signal=13%
KEGG_WNT_SIGNALING_PATHWAY	KEGG_WNT_SIGNALING_PATHWAY		106	0.23881033	0.8474874	0.7117647	0.81988436	1	1806	tags=24%, list=16%, signal=28%
BIOCARTA_MAPK_PATHWAY	BIOCARTA_MAPK_PATHWAY		56	0.23403311	0.847209	0.6640159	0.8196284	1	1325	tags=13%, list=12%, signal=14%
REACTOME_EGFR_DOWNREGULATION	REACTOME_EGFR_DOWNREGULATION		20	0.265933	0.84663	0.6499033	0.8199189	1	3545	tags=45%, list=32%, signal=66%
KEGG_RETINOL_METABOLISM	KEGG_RETINOL_METABOLISM		23	0.3223226	0.8461678	0.6737288	0.8199092	1	1066	tags=22%, list=10%, signal=24%
GALE_APL_WITH_FLT3_MUTATED_UP	GALE_APL_WITH_FLT3_MUTATED_UP		23	0.2779223	0.8455388	0.6459627	0.82024866	1	1767	tags=30%, list=16%, signal=36%
WILLERT_WNT_SIGNALING	WILLERT_WNT_SIGNALING		15	0.3094452	0.84478664	0.6722689	0.82096034	1	1888	tags=33%, list=17%, signal=40%
BILBAN_B_CLL_LPL_DN	BILBAN_B_CLL_LPL_DN		25	0.31435004	0.843924	0.6529774	0.8218047	1	2439	tags=44%, list=22%, signal=56%
SETLUR_PROSTATE_CANCER_TMPRSS2_ERG_FUSION_UP	SETLUR_PROSTATE_CANCER_TMPRSS2_ERG_FUSION_UP		43	0.25293908	0.8409122	0.7267442	0.8269601	1	1574	tags=23%, list=14%, signal=27%
BALDWIN_PRKCI_TARGETS_UP	BALDWIN_PRKCI_TARGETS_UP		26	0.28756064	0.8398741	0.688588	0.82817125	1	1481	tags=23%, list=13%, signal=27%
HELLER_HDAC_TARGETS_SILENCED_BY_METHYLATION_UP	HELLER_HDAC_TARGETS_SILENCED_BY_METHYLATION_UP		242	0.23801908	0.8393569	0.76	0.828301	1	2084	tags=25%, list=19%, signal=30%
MITSIADES_RESPONSE_TO_APLIDIN_UP	MITSIADES_RESPONSE_TO_APLIDIN_UP		260	0.21098003	0.83869785	0.7107438	0.8288344	1	1911	tags=18%, list=17%, signal=22%
KEGG_GLYCOSPHINGOLIPID_BIOSYNTHESIS_LACTO_AND_NEOLACTO_SERIES	KEGG_GLYCOSPHINGOLIPID_BIOSYNTHESIS_LACTO_AND_NEOLACTO_SERIES		20	0.32598564	0.83838665	0.66927594	0.8286282	1	2740	tags=40%, list=24%, signal=53%
REACTOME_MAP_KINASES_ACTIVATION_IN_TLR_CASCADE	REACTOME_MAP_KINASES_ACTIVATION_IN_TLR_CASCADE		26	0.26429835	0.8373501	0.6565041	0.8299014	1	1184	tags=15%, list=11%, signal=17%
CREIGHTON_ENDOCRINE_THERAPY_RESISTANCE_3	CREIGHTON_ENDOCRINE_THERAPY_RESISTANCE_3		341	0.20930175	0.83658123	0.75868726	0.83051306	1	1270	tags=15%, list=11%, signal=16%
ZHAN_MULTIPLE_MYELOMA_SPIKED	ZHAN_MULTIPLE_MYELOMA_SPIKED		15	0.35864303	0.83626187	0.69754255	0.83029544	1	1755	tags=40%, list=16%, signal=47%
BRUECKNER_TARGETS_OF_MIRLET7A3_UP	BRUECKNER_TARGETS_OF_MIRLET7A3_UP		66	0.259732	0.8360989	0.6752988	0.8297584	1	1695	tags=23%, list=15%, signal=27%
SIG_INSULIN_RECEPTOR_PATHWAY_IN_CARDIAC_MYOCYTES	SIG_INSULIN_RECEPTOR_PATHWAY_IN_CARDIAC_MYOCYTES		35	0.23531497	0.83584934	0.6653144	0.82940847	1	3943	tags=51%, list=35%, signal=79%
KEGG_BASAL_CELL_CARCINOMA	KEGG_BASAL_CELL_CARCINOMA		39	0.29558834	0.83581465	0.69	0.8286439	1	1917	tags=31%, list=17%, signal=37%
ST_PHOSPHOINOSITIDE_3_KINASE_PATHWAY	ST_PHOSPHOINOSITIDE_3_KINASE_PATHWAY		24	0.26466966	0.8357248	0.6639511	0.82795715	1	1253	tags=21%, list=11%, signal=23%
BROCKE_APOPTOSIS_REVERSED_BY_IL6	BROCKE_APOPTOSIS_REVERSED_BY_IL6		78	0.2572603	0.83532196	0.6886228	0.8279203	1	1876	tags=21%, list=17%, signal=24%
KEGG_ADIPOCYTOKINE_SIGNALING_PATHWAY	KEGG_ADIPOCYTOKINE_SIGNALING_PATHWAY		35	0.269072	0.83482856	0.6950495	0.82812387	1	719	tags=11%, list=6%, signal=12%
HAN_SATB1_TARGETS_UP	HAN_SATB1_TARGETS_UP		183	0.23420927	0.8342598	0.7822581	0.82842106	1	1812	tags=21%, list=16%, signal=25%
KEGG_ERBB_SIGNALING_PATHWAY	KEGG_ERBB_SIGNALING_PATHWAY		48	0.23662874	0.83286095	0.68190855	0.8304066	1	260	tags=8%, list=2%, signal=8%
TSUNODA_CISPLATIN_RESISTANCE_DN	TSUNODA_CISPLATIN_RESISTANCE_DN		18	0.33271232	0.8318117	0.6626984	0.83165675	1	2329	tags=33%, list=21%, signal=42%
YAGI_AML_WITH_T_8_21_TRANSLOCATION	YAGI_AML_WITH_T_8_21_TRANSLOCATION		228	0.20909737	0.8318025	0.7353535	0.8308318	1	2252	tags=23%, list=20%, signal=28%
SHAFFER_IRF4_TARGETS_IN_ACTIVATED_DENDRITIC_CELL	SHAFFER_IRF4_TARGETS_IN_ACTIVATED_DENDRITIC_CELL		43	0.26015937	0.8298718	0.6985138	0.83376664	1	2208	tags=33%, list=20%, signal=40%
LIANG_SILENCED_BY_METHYLATION_2	LIANG_SILENCED_BY_METHYLATION_2		22	0.35119283	0.8297567	0.67120624	0.833119	1	3146	tags=45%, list=28%, signal=63%
ACEVEDO_LIVER_CANCER_WITH_H3K27ME3_UP	ACEVEDO_LIVER_CANCER_WITH_H3K27ME3_UP		121	0.2659542	0.82970864	0.75102884	0.8323781	1	1901	tags=26%, list=17%, signal=32%
SHEPARD_BMYB_MORPHOLINO_DN	SHEPARD_BMYB_MORPHOLINO_DN		115	0.2479721	0.82927996	0.7584158	0.83242935	1	2241	tags=34%, list=20%, signal=42%
REACTOME_VIRAL_MRNA_TRANSLATION	REACTOME_VIRAL_MRNA_TRANSLATION		53	0.25677666	0.82777894	0.6043307	0.8343975	1	1070	tags=9%, list=10%, signal=10%
LIN_MELANOMA_COPY_NUMBER_UP	LIN_MELANOMA_COPY_NUMBER_UP		41	0.23968486	0.8273829	0.69574034	0.83436096	1	1543	tags=17%, list=14%, signal=20%
KEGG_ENDOCYTOSIS	KEGG_ENDOCYTOSIS		100	0.20975761	0.8265775	0.7207031	0.83507824	1	2963	tags=33%, list=26%, signal=44%
TSENG_ADIPOGENIC_POTENTIAL_UP	TSENG_ADIPOGENIC_POTENTIAL_UP		25	0.33134627	0.82649267	0.7269303	0.8344049	1	1546	tags=28%, list=14%, signal=32%
MARTINEZ_TP53_TARGETS_DN	MARTINEZ_TP53_TARGETS_DN		406	0.21221377	0.82636124	0.7446808	0.83379596	1	1297	tags=15%, list=12%, signal=16%
REACTOME_PEPTIDE_CHAIN_ELONGATION	REACTOME_PEPTIDE_CHAIN_ELONGATION		53	0.26226822	0.82633567	0.61538464	0.83301055	1	1070	tags=9%, list=10%, signal=10%
OUELLET_CULTURED_OVARIAN_CANCER_INVASIVE_VS_LMP_DN	OUELLET_CULTURED_OVARIAN_CANCER_INVASIVE_VS_LMP_DN		15	0.3456068	0.825647	0.7051793	0.8335555	1	1182	tags=20%, list=11%, signal=22%
REACTOME_METABOLISM_OF_PROTEINS	REACTOME_METABOLISM_OF_PROTEINS		128	0.18242128	0.8250875	0.6511628	0.8337861	1	2375	tags=17%, list=21%, signal=22%
GOZGIT_ESR1_TARGETS_UP	GOZGIT_ESR1_TARGETS_UP		79	0.24781461	0.8247158	0.8113949	0.8336143	1	1994	tags=28%, list=18%, signal=34%
WEST_ADRENOCORTICAL_TUMOR_MARKERS_DN	WEST_ADRENOCORTICAL_TUMOR_MARKERS_DN		17	0.37032616	0.8246014	0.7033399	0.8330429	1	1445	tags=29%, list=13%, signal=34%
SWEET_LUNG_CANCER_KRAS_UP	SWEET_LUNG_CANCER_KRAS_UP		371	0.21781975	0.8245912	0.70623744	0.8322398	1	1848	tags=20%, list=17%, signal=24%
APPIERTO_RESPONSE_TO_FENRETINIDE_UP	APPIERTO_RESPONSE_TO_FENRETINIDE_UP		19	0.3058739	0.8239063	0.68235296	0.83276993	1	383	tags=11%, list=3%, signal=11%
RORIE_TARGETS_OF_EWSR1_FLI1_FUSION_DN	RORIE_TARGETS_OF_EWSR1_FLI1_FUSION_DN		17	0.35322255	0.8230624	0.705653	0.8335622	1	1180	tags=24%, list=11%, signal=26%
ZHAN_MULTIPLE_MYELOMA_MF_DN	ZHAN_MULTIPLE_MYELOMA_MF_DN		16	0.32328612	0.8227219	0.7270916	0.8333555	1	2226	tags=31%, list=20%, signal=39%
LEE_NEURAL_CREST_STEM_CELL_UP	LEE_NEURAL_CREST_STEM_CELL_UP		88	0.29065183	0.82201475	0.7055336	0.8338562	1	1188	tags=18%, list=11%, signal=20%
REACTOME_TOLL_RECEPTOR_CASCADES	REACTOME_TOLL_RECEPTOR_CASCADES		53	0.24819884	0.8213251	0.6459627	0.8343388	1	1325	tags=15%, list=12%, signal=17%
BYSTRYKH_HEMATOPOIESIS_STEM_CELL_AND_BRAIN_QTL_CIS	BYSTRYKH_HEMATOPOIESIS_STEM_CELL_AND_BRAIN_QTL_CIS		43	0.22662224	0.82121384	0.70416665	0.83371556	1	2467	tags=26%, list=22%, signal=33%
TONKS_TARGETS_OF_RUNX1_RUNX1T1_FUSION_ERYTHROCYTE_UP	TONKS_TARGETS_OF_RUNX1_RUNX1T1_FUSION_ERYTHROCYTE_UP		98	0.27630275	0.8208619	0.7019231	0.8336341	1	1053	tags=18%, list=9%, signal=20%
RODWELL_AGING_KIDNEY_NO_BLOOD_UP	RODWELL_AGING_KIDNEY_NO_BLOOD_UP		104	0.29629037	0.820835	0.6444008	0.8328603	1	1115	tags=18%, list=10%, signal=20%
KEGG_HEDGEHOG_SIGNALING_PATHWAY	KEGG_HEDGEHOG_SIGNALING_PATHWAY		34	0.30574623	0.820692	0.7253669	0.83232445	1	1445	tags=26%, list=13%, signal=30%
DOANE_BREAST_CANCER_ESR1_DN	DOANE_BREAST_CANCER_ESR1_DN		31	0.30876508	0.82052445	0.761079	0.8317903	1	2750	tags=42%, list=25%, signal=55%
CAVARD_LIVER_CANCER_MALIGNANT_VS_BENIGN	CAVARD_LIVER_CANCER_MALIGNANT_VS_BENIGN		20	0.31448567	0.8194402	0.6918367	0.8328544	1	493	tags=15%, list=4%, signal=16%
ZHAN_MULTIPLE_MYELOMA_PR_DN	ZHAN_MULTIPLE_MYELOMA_PR_DN		19	0.29934603	0.81884867	0.71428573	0.83324134	1	2392	tags=37%, list=21%, signal=47%
BONCI_TARGETS_OF_MIR15A_AND_MIR16_1	BONCI_TARGETS_OF_MIR15A_AND_MIR16_1		53	0.24676916	0.8181719	0.74851483	0.83370066	1	3009	tags=45%, list=27%, signal=62%
DANG_REGULATED_BY_MYC_DN	DANG_REGULATED_BY_MYC_DN		167	0.2523182	0.81809914	0.6843137	0.8330417	1	2295	tags=27%, list=20%, signal=33%
NIKOLSKY_BREAST_CANCER_20Q11_AMPLICON	NIKOLSKY_BREAST_CANCER_20Q11_AMPLICON		15	0.27310282	0.8176038	0.7061144	0.8331248	1	2561	tags=33%, list=23%, signal=43%
DANG_MYC_TARGETS_UP	DANG_MYC_TARGETS_UP		87	0.20767316	0.81734395	0.6381323	0.83281565	1	3563	tags=41%, list=32%, signal=60%
KOBAYASHI_EGFR_SIGNALING_24HR_UP	KOBAYASHI_EGFR_SIGNALING_24HR_UP		56	0.2703606	0.81702256	0.757515	0.83262277	1	1046	tags=20%, list=9%, signal=22%
KEGG_APOPTOSIS	KEGG_APOPTOSIS		43	0.2374547	0.8164323	0.6873706	0.8328762	1	1325	tags=16%, list=12%, signal=18%
REACTOME_PLATELET_AGGREGATION_PLUG_FORMATION	REACTOME_PLATELET_AGGREGATION_PLUG_FORMATION		19	0.30399093	0.81629777	0.699187	0.83230776	1	1449	tags=21%, list=13%, signal=24%
KAAB_HEART_ATRIUM_VS_VENTRICLE_UP	KAAB_HEART_ATRIUM_VS_VENTRICLE_UP		158	0.2489484	0.81616986	0.7308448	0.83173406	1	919	tags=15%, list=8%, signal=16%
REACTOME_SPHINGOLIPID_METABOLISM	REACTOME_SPHINGOLIPID_METABOLISM		15	0.31328064	0.8160768	0.69857436	0.8311038	1	613	tags=13%, list=5%, signal=14%
BERTUCCI_MEDULLARY_VS_DUCTAL_BREAST_CANCER_DN	BERTUCCI_MEDULLARY_VS_DUCTAL_BREAST_CANCER_DN		78	0.26938182	0.81569785	0.7096154	0.830962	1	1152	tags=22%, list=10%, signal=24%
SAKAI_CHRONIC_HEPATITIS_VS_LIVER_CANCER_DN	SAKAI_CHRONIC_HEPATITIS_VS_LIVER_CANCER_DN		21	0.30967876	0.8142924	0.7221172	0.83295196	1	681	tags=14%, list=6%, signal=15%
BROWNE_HCMV_INFECTION_20HR_UP	BROWNE_HCMV_INFECTION_20HR_UP		136	0.19689308	0.8132472	0.78740156	0.8341791	1	1891	tags=18%, list=17%, signal=22%
KEGG_DORSO_VENTRAL_AXIS_FORMATION	KEGG_DORSO_VENTRAL_AXIS_FORMATION		15	0.31364614	0.8124136	0.7246377	0.83498937	1	2056	tags=33%, list=18%, signal=41%
CROMER_TUMORIGENESIS_UP	CROMER_TUMORIGENESIS_UP		30	0.36721006	0.81044877	0.66924566	0.8380085	1	282	tags=13%, list=3%, signal=14%
KEGG_REGULATION_OF_ACTIN_CYTOSKELETON	KEGG_REGULATION_OF_ACTIN_CYTOSKELETON		137	0.22729981	0.8102998	0.76679844	0.83748424	1	2304	tags=27%, list=21%, signal=34%
HAHTOLA_MYCOSIS_FUNGOIDES_SKIN_UP	HAHTOLA_MYCOSIS_FUNGOIDES_SKIN_UP		117	0.23219123	0.8102639	0.70746887	0.8367369	1	3371	tags=36%, list=30%, signal=51%
BROWNE_HCMV_INFECTION_20HR_DN	BROWNE_HCMV_INFECTION_20HR_DN		61	0.25199932	0.8088732	0.7405303	0.8386086	1	1889	tags=28%, list=17%, signal=33%
LEE_LIVER_CANCER_CIPROFIBRATE_UP	LEE_LIVER_CANCER_CIPROFIBRATE_UP		49	0.28773332	0.8088375	0.76	0.8378563	1	2348	tags=37%, list=21%, signal=46%
SHIPP_DLBCL_VS_FOLLICULAR_LYMPHOMA_UP	SHIPP_DLBCL_VS_FOLLICULAR_LYMPHOMA_UP		35	0.23727706	0.8084095	0.69005847	0.83791417	1	3528	tags=46%, list=32%, signal=67%
ROZANOV_MMP14_TARGETS_UP	ROZANOV_MMP14_TARGETS_UP		159	0.27178606	0.80807716	0.6854839	0.8377077	1	1996	tags=25%, list=18%, signal=29%
VERHAAK_AML_WITH_NPM1_MUTATED_DN	VERHAAK_AML_WITH_NPM1_MUTATED_DN		144	0.2654576	0.80786204	0.7427386	0.8373212	1	1956	tags=29%, list=17%, signal=35%
HELLER_HDAC_TARGETS_DN	HELLER_HDAC_TARGETS_DN		169	0.2183648	0.80774444	0.7810651	0.83674943	1	1870	tags=23%, list=17%, signal=27%
BYSTRYKH_HEMATOPOIESIS_STEM_CELL_AND_BRAIN_QTL_TRANS	BYSTRYKH_HEMATOPOIESIS_STEM_CELL_AND_BRAIN_QTL_TRANS		138	0.18759067	0.8063747	0.8241309	0.8384522	1	2525	tags=25%, list=23%, signal=32%
REACTOME_GLUCOSE_TRANSPORT	REACTOME_GLUCOSE_TRANSPORT		25	0.25568265	0.8062501	0.7028689	0.8379093	1	2650	tags=36%, list=24%, signal=47%
DORSAM_HOXA9_TARGETS_DN	DORSAM_HOXA9_TARGETS_DN		17	0.2987103	0.805636	0.7034068	0.8382168	1	1509	tags=35%, list=13%, signal=41%
ELVIDGE_HYPOXIA_DN	ELVIDGE_HYPOXIA_DN		84	0.20286737	0.8053353	0.76095617	0.8379836	1	3135	tags=37%, list=28%, signal=51%
ASTON_MAJOR_DEPRESSIVE_DISORDER_DN	ASTON_MAJOR_DEPRESSIVE_DISORDER_DN		106	0.21377143	0.8048312	0.81431335	0.8381543	1	2102	tags=22%, list=19%, signal=26%
REACTOME_IRS_RELATED_EVENTS	REACTOME_IRS_RELATED_EVENTS		52	0.21606456	0.8026454	0.7692308	0.84141695	1	3296	tags=38%, list=29%, signal=54%
REACTOME_DOWN_STREAM_SIGNAL_TRANSDUCTION	REACTOME_DOWN_STREAM_SIGNAL_TRANSDUCTION		25	0.24788895	0.80248266	0.70576924	0.8409646	1	3717	tags=56%, list=33%, signal=84%
FERRANDO_T_ALL_WITH_MLL_ENL_FUSION_UP	FERRANDO_T_ALL_WITH_MLL_ENL_FUSION_UP		52	0.25251624	0.8022962	0.69547325	0.8404921	1	1410	tags=17%, list=13%, signal=20%
TSENG_IRS1_TARGETS_UP	TSENG_IRS1_TARGETS_UP		86	0.25153032	0.80209374	0.7607004	0.8400605	1	1725	tags=22%, list=15%, signal=26%
VALK_AML_CLUSTER_3	VALK_AML_CLUSTER_3		23	0.27636328	0.80202407	0.7917526	0.83941275	1	555	tags=13%, list=5%, signal=14%
LUI_TARGETS_OF_PAX8_PPARG_FUSION	LUI_TARGETS_OF_PAX8_PPARG_FUSION		23	0.25006887	0.8019797	0.6771653	0.8386851	1	3476	tags=43%, list=31%, signal=63%
XU_GH1_AUTOCRINE_TARGETS_DN	XU_GH1_AUTOCRINE_TARGETS_DN		68	0.22963567	0.80154705	0.7551402	0.8387349	1	2952	tags=35%, list=26%, signal=48%
GINESTIER_BREAST_CANCER_ZNF217_AMPLIFIED_UP	GINESTIER_BREAST_CANCER_ZNF217_AMPLIFIED_UP		36	0.23602447	0.8008137	0.70039684	0.83930945	1	2070	tags=25%, list=18%, signal=31%
NOJIMA_SFRP2_TARGETS_UP	NOJIMA_SFRP2_TARGETS_UP		18	0.30618036	0.80055046	0.73704416	0.8390519	1	300	tags=11%, list=3%, signal=11%
REACTOME_NUCLEAR_EVENTS_KINASE_AND_TRANSCRIPTION_FACTOR_ACTIVATION	REACTOME_NUCLEAR_EVENTS_KINASE_AND_TRANSCRIPTION_FACTOR_ACTIVATION		15	0.29667747	0.8004832	0.7090909	0.8383931	1	3474	tags=53%, list=31%, signal=77%
ROVERSI_GLIOMA_COPY_NUMBER_DN	ROVERSI_GLIOMA_COPY_NUMBER_DN		35	0.23537128	0.8004755	0.76953906	0.8376225	1	1620	tags=20%, list=14%, signal=23%
KEGG_ARRHYTHMOGENIC_RIGHT_VENTRICULAR_CARDIOMYOPATHY_ARVC	KEGG_ARRHYTHMOGENIC_RIGHT_VENTRICULAR_CARDIOMYOPATHY_ARVC		55	0.26880655	0.79672736	0.74378586	0.84367585	1	1969	tags=27%, list=18%, signal=33%
SPIRA_SMOKERS_LUNG_CANCER_UP	SPIRA_SMOKERS_LUNG_CANCER_UP		24	0.29127887	0.7967267	0.70857143	0.8428837	1	1175	tags=21%, list=10%, signal=23%
LI_WILMS_TUMOR	LI_WILMS_TUMOR		20	0.32987216	0.79638	0.80039525	0.84273577	1	1368	tags=25%, list=12%, signal=28%
LIU_CDX2_TARGETS_UP	LIU_CDX2_TARGETS_UP		31	0.2938899	0.79613906	0.7782178	0.84238964	1	1935	tags=32%, list=17%, signal=39%
FUJII_YBX1_TARGETS_UP	FUJII_YBX1_TARGETS_UP		16	0.34144834	0.79580706	0.7548638	0.8422015	1	892	tags=25%, list=8%, signal=27%
VECCHI_GASTRIC_CANCER_ADVANCED_VS_EARLY_UP	VECCHI_GASTRIC_CANCER_ADVANCED_VS_EARLY_UP		105	0.3116607	0.7957086	0.7283237	0.84157854	1	1139	tags=22%, list=10%, signal=24%
STARK_PREFRONTAL_CORTEX_22Q11_DELETION_DN	STARK_PREFRONTAL_CORTEX_22Q11_DELETION_DN		345	0.16491657	0.795598	0.67722774	0.8410167	1	1128	tags=9%, list=10%, signal=10%
DAUER_STAT3_TARGETS_UP	DAUER_STAT3_TARGETS_UP		21	0.31134978	0.79557794	0.7524178	0.84026146	1	1014	tags=24%, list=9%, signal=26%
RODRIGUES_DCC_TARGETS_DN	RODRIGUES_DCC_TARGETS_DN		74	0.24007504	0.7949283	0.794	0.8407662	1	718	tags=14%, list=6%, signal=14%
COLIN_PILOCYTIC_ASTROCYTOMA_VS_GLIOBLASTOMA_UP	COLIN_PILOCYTIC_ASTROCYTOMA_VS_GLIOBLASTOMA_UP		20	0.3177154	0.79440933	0.769084	0.84087133	1	2016	tags=30%, list=18%, signal=37%
WAMUNYOKOLI_OVARIAN_CANCER_GRADES_1_2_DN	WAMUNYOKOLI_OVARIAN_CANCER_GRADES_1_2_DN		36	0.29157978	0.79436165	0.7401575	0.8401674	1	1262	tags=22%, list=11%, signal=25%
KOKKINAKIS_METHIONINE_DEPRIVATION_48HR_DN	KOKKINAKIS_METHIONINE_DEPRIVATION_48HR_DN		45	0.2378907	0.7938277	0.802444	0.8403544	1	2029	tags=24%, list=18%, signal=30%
ZHAN_MULTIPLE_MYELOMA_LB_DN	ZHAN_MULTIPLE_MYELOMA_LB_DN		21	0.33823097	0.792792	0.6932271	0.84142685	1	3429	tags=57%, list=31%, signal=82%
REACTOME_SIGNALLING_TO_RAS	REACTOME_SIGNALLING_TO_RAS		18	0.2600735	0.7921056	0.6994434	0.84196746	1	4115	tags=61%, list=37%, signal=96%
REACTOME_TRANSLATION_INITIATION_COMPLEX_FORMATION	REACTOME_TRANSLATION_INITIATION_COMPLEX_FORMATION		25	0.27646855	0.7918516	0.69776875	0.84164006	1	556	tags=8%, list=5%, signal=8%
CONCANNON_APOPTOSIS_BY_EPOXOMICIN_UP	CONCANNON_APOPTOSIS_BY_EPOXOMICIN_UP		142	0.2176164	0.79117215	0.79389316	0.8420185	1	2060	tags=23%, list=18%, signal=28%
CROONQUIST_STROMAL_STIMULATION_UP	CROONQUIST_STROMAL_STIMULATION_UP		34	0.32467017	0.7907264	0.70377356	0.84208655	1	1258	tags=24%, list=11%, signal=26%
LIAO_HAVE_SOX4_BINDING_SITES	LIAO_HAVE_SOX4_BINDING_SITES		24	0.27970618	0.7903956	0.8118812	0.8418423	1	2219	tags=33%, list=20%, signal=41%
FRASOR_RESPONSE_TO_ESTRADIOL_UP	FRASOR_RESPONSE_TO_ESTRADIOL_UP		24	0.29184014	0.7895131	0.8044355	0.8426768	1	837	tags=17%, list=7%, signal=18%
ELVIDGE_HIF1A_TARGETS_UP	ELVIDGE_HIF1A_TARGETS_UP		41	0.23576501	0.78915334	0.7285429	0.8425348	1	3135	tags=39%, list=28%, signal=54%
NATSUME_RESPONSE_TO_INTERFERON_BETA_DN	NATSUME_RESPONSE_TO_INTERFERON_BETA_DN		35	0.2473416	0.7884861	0.7196819	0.84285814	1	1574	tags=17%, list=14%, signal=20%
HADDAD_B_LYMPHOCYTE_PROGENITOR	HADDAD_B_LYMPHOCYTE_PROGENITOR		144	0.2237294	0.78845924	0.80318093	0.84213614	1	1902	tags=21%, list=17%, signal=25%
SPIELMAN_LYMPHOBLAST_EUROPEAN_VS_ASIAN_UP	SPIELMAN_LYMPHOBLAST_EUROPEAN_VS_ASIAN_UP		324	0.16208403	0.7867425	0.6933868	0.8444185	1	3188	tags=29%, list=28%, signal=40%
SHAFFER_IRF4_TARGETS_IN_PLASMA_CELL_VS_MATURE_B_LYMPHOCYTE	SHAFFER_IRF4_TARGETS_IN_PLASMA_CELL_VS_MATURE_B_LYMPHOCYTE		48	0.24380468	0.7865686	0.7919192	0.84394646	1	2208	tags=27%, list=20%, signal=34%
PRAMOONJAGO_SOX4_TARGETS_DN	PRAMOONJAGO_SOX4_TARGETS_DN		31	0.24700777	0.7865176	0.74338084	0.8432617	1	1316	tags=16%, list=12%, signal=18%
WANG_ESOPHAGUS_CANCER_VS_NORMAL_UP	WANG_ESOPHAGUS_CANCER_VS_NORMAL_UP		82	0.26041907	0.7861837	0.7235294	0.84307265	1	1858	tags=26%, list=17%, signal=30%
DAVICIONI_MOLECULAR_ARMS_VS_ERMS_DN	DAVICIONI_MOLECULAR_ARMS_VS_ERMS_DN		105	0.26610407	0.7857867	0.73852295	0.84300816	1	1258	tags=18%, list=11%, signal=20%
WATTEL_AUTONOMOUS_THYROID_ADENOMA_DN	WATTEL_AUTONOMOUS_THYROID_ADENOMA_DN		16	0.33525246	0.7854437	0.7478992	0.84287554	1	2139	tags=44%, list=19%, signal=54%
LE_EGR2_TARGETS_DN	LE_EGR2_TARGETS_DN		84	0.26027367	0.78485847	0.7838983	0.8431783	1	1432	tags=20%, list=13%, signal=23%
BIOCARTA_INTRINSIC_PATHWAY	BIOCARTA_INTRINSIC_PATHWAY		23	0.33573866	0.78417385	0.77642274	0.84369093	1	3475	tags=57%, list=31%, signal=82%
BOYLAN_MULTIPLE_MYELOMA_C_D_DN	BOYLAN_MULTIPLE_MYELOMA_C_D_DN		175	0.27859882	0.7839203	0.7427983	0.8434189	1	1774	tags=26%, list=16%, signal=31%
KOYAMA_SEMA3B_TARGETS_DN	KOYAMA_SEMA3B_TARGETS_DN		152	0.20245557	0.78163743	0.8588957	0.8466996	1	1966	tags=21%, list=18%, signal=25%
RIZKI_TUMOR_INVASIVENESS_3D_UP	RIZKI_TUMOR_INVASIVENESS_3D_UP		121	0.20639992	0.78059286	0.8852459	0.8478395	1	2236	tags=25%, list=20%, signal=31%
ALONSO_METASTASIS_EMT_UP	ALONSO_METASTASIS_EMT_UP		23	0.29201165	0.78016853	0.7616162	0.8477958	1	1700	tags=22%, list=15%, signal=26%
SENGUPTA_NASOPHARYNGEAL_CARCINOMA_DN	SENGUPTA_NASOPHARYNGEAL_CARCINOMA_DN		130	0.24747986	0.77963984	0.86585367	0.8479182	1	966	tags=17%, list=9%, signal=18%
TAKAO_RESPONSE_TO_UVB_RADIATION_DN	TAKAO_RESPONSE_TO_UVB_RADIATION_DN		60	0.21174541	0.77905935	0.72255486	0.84809166	1	3102	tags=37%, list=28%, signal=50%
REACTOME_CELL_DEATH_SIGNALLING_VIA_NRAGE_NRIF_AND_NADE	REACTOME_CELL_DEATH_SIGNALLING_VIA_NRAGE_NRIF_AND_NADE		38	0.2396856	0.77887577	0.8028169	0.84763384	1	2764	tags=32%, list=25%, signal=42%
REACTOME_SIGNALLING_TO_ERKS	REACTOME_SIGNALLING_TO_ERKS		21	0.25592595	0.77788866	0.73913044	0.8485336	1	4115	tags=62%, list=37%, signal=98%
TIEN_INTESTINE_PROBIOTICS_2HR_UP	TIEN_INTESTINE_PROBIOTICS_2HR_UP		15	0.2703888	0.7773117	0.76968503	0.84881306	1	634	tags=13%, list=6%, signal=14%
OSMAN_BLADDER_CANCER_DN	OSMAN_BLADDER_CANCER_DN		175	0.17175494	0.77694434	0.75782883	0.848702	1	2726	tags=23%, list=24%, signal=30%
MOREAUX_B_LYMPHOCYTE_MATURATION_BY_TACI_UP	MOREAUX_B_LYMPHOCYTE_MATURATION_BY_TACI_UP		41	0.23773734	0.7749006	0.8	0.85166633	1	1884	tags=22%, list=17%, signal=26%
KEGG_TOLL_LIKE_RECEPTOR_SIGNALING_PATHWAY	KEGG_TOLL_LIKE_RECEPTOR_SIGNALING_PATHWAY		60	0.24668911	0.7748993	0.7400419	0.8508947	1	1413	tags=17%, list=13%, signal=19%
LIEN_BREAST_CARCINOMA_METAPLASTIC_VS_DUCTAL_DN	LIEN_BREAST_CARCINOMA_METAPLASTIC_VS_DUCTAL_DN		49	0.2856588	0.77424085	0.75936884	0.8512771	1	888	tags=20%, list=8%, signal=22%
SCHLESINGER_METHYLATED_DE_NOVO_IN_CANCER	SCHLESINGER_METHYLATED_DE_NOVO_IN_CANCER		60	0.26212156	0.7735375	0.83870965	0.85167915	1	646	tags=15%, list=6%, signal=16%
RUTELLA_RESPONSE_TO_CSF2RB_AND_IL4_UP	RUTELLA_RESPONSE_TO_CSF2RB_AND_IL4_UP		209	0.21962212	0.77338254	0.7984032	0.8511999	1	1943	tags=22%, list=17%, signal=26%
MCCLUNG_CREB1_TARGETS_UP	MCCLUNG_CREB1_TARGETS_UP		76	0.23608619	0.77222145	0.8211382	0.85239863	1	1613	tags=20%, list=14%, signal=23%
BASSO_CD40_SIGNALING_UP	BASSO_CD40_SIGNALING_UP		63	0.26750088	0.7713778	0.7157258	0.8530993	1	2260	tags=29%, list=20%, signal=36%
MARSON_FOXP3_TARGETS_STIMULATED_UP	MARSON_FOXP3_TARGETS_STIMULATED_UP		16	0.32622194	0.77120316	0.75259876	0.8526513	1	1702	tags=31%, list=15%, signal=37%
LINDGREN_BLADDER_CANCER_CLUSTER_2A_DN	LINDGREN_BLADDER_CANCER_CLUSTER_2A_DN		80	0.23910289	0.76831955	0.76608187	0.85697556	1	2001	tags=23%, list=18%, signal=27%
LEE_TARGETS_OF_PTCH1_AND_SUFU_DN	LEE_TARGETS_OF_PTCH1_AND_SUFU_DN		39	0.25439334	0.76700395	0.83367985	0.85851055	1	2182	tags=36%, list=19%, signal=44%
SAGIV_CD24_TARGETS_DN	SAGIV_CD24_TARGETS_DN		30	0.28852266	0.7668045	0.7689243	0.8581131	1	2139	tags=37%, list=19%, signal=45%
RICKMAN_TUMOR_DIFFERENTIATED_WELL_VS_POORLY_DN	RICKMAN_TUMOR_DIFFERENTIATED_WELL_VS_POORLY_DN		196	0.22341816	0.76629394	0.7630597	0.8582129	1	2164	tags=24%, list=19%, signal=30%
KEGG_ALDOSTERONE_REGULATED_SODIUM_REABSORPTION	KEGG_ALDOSTERONE_REGULATED_SODIUM_REABSORPTION		25	0.28328097	0.76565254	0.797546	0.8585643	1	2182	tags=36%, list=19%, signal=45%
YAUCH_HEDGEHOG_SIGNALING_PARACRINE_UP	YAUCH_HEDGEHOG_SIGNALING_PARACRINE_UP		88	0.2616233	0.7655843	0.8313492	0.8579088	1	1189	tags=17%, list=11%, signal=19%
IVANOVA_HEMATOPOIESIS_STEM_CELL	IVANOVA_HEMATOPOIESIS_STEM_CELL		61	0.23107904	0.7655271	0.8349901	0.85722154	1	1801	tags=25%, list=16%, signal=29%
GARCIA_TARGETS_OF_FLI1_AND_DAX1_DN	GARCIA_TARGETS_OF_FLI1_AND_DAX1_DN		82	0.20971645	0.76520413	0.7729084	0.8569833	1	2939	tags=33%, list=26%, signal=44%
VALK_AML_CLUSTER_2	VALK_AML_CLUSTER_2		17	0.29461992	0.7643789	0.8141962	0.85759634	1	697	tags=18%, list=6%, signal=19%
OUYANG_PROSTATE_CANCER_MARKERS	OUYANG_PROSTATE_CANCER_MARKERS		15	0.28304845	0.7636268	0.81459564	0.85808885	1	2782	tags=40%, list=25%, signal=53%
AMUNDSON_POOR_SURVIVAL_AFTER_GAMMA_RADIATION_8G	AMUNDSON_POOR_SURVIVAL_AFTER_GAMMA_RADIATION_8G		53	0.2533362	0.7627584	0.73443985	0.8587882	1	2219	tags=30%, list=20%, signal=37%
NAKAMURA_METASTASIS_MODEL_DN	NAKAMURA_METASTASIS_MODEL_DN		23	0.28019968	0.76200396	0.80594057	0.85926175	1	2276	tags=26%, list=20%, signal=33%
IWANAGA_CARCINOGENESIS_BY_KRAS_DN	IWANAGA_CARCINOGENESIS_BY_KRAS_DN		71	0.22472371	0.7619989	0.84040403	0.8585026	1	880	tags=13%, list=8%, signal=14%
YAO_TEMPORAL_RESPONSE_TO_PROGESTERONE_CLUSTER_12	YAO_TEMPORAL_RESPONSE_TO_PROGESTERONE_CLUSTER_12		62	0.22120357	0.7612567	0.7730924	0.85904443	1	3085	tags=35%, list=28%, signal=49%
KEGG_CHRONIC_MYELOID_LEUKEMIA	KEGG_CHRONIC_MYELOID_LEUKEMIA		39	0.21182403	0.76022553	0.7337165	0.8600374	1	4005	tags=51%, list=36%, signal=80%
HELLER_SILENCED_BY_METHYLATION_DN	HELLER_SILENCED_BY_METHYLATION_DN		61	0.22883478	0.75931835	0.85142857	0.8608716	1	2208	tags=26%, list=20%, signal=32%
ZHAN_MULTIPLE_MYELOMA_CD1_VS_CD2_UP	ZHAN_MULTIPLE_MYELOMA_CD1_VS_CD2_UP		43	0.25030786	0.75837606	0.8990099	0.8617055	1	1546	tags=21%, list=14%, signal=24%
WILCOX_PRESPONSE_TO_ROGESTERONE_DN	WILCOX_PRESPONSE_TO_ROGESTERONE_DN		30	0.29825366	0.75820154	0.8171642	0.86121964	1	1872	tags=30%, list=17%, signal=36%
REACTOME_G_ALPHA_S_SIGNALLING_EVENTS	REACTOME_G_ALPHA_S_SIGNALLING_EVENTS		79	0.25239822	0.7579256	0.82834333	0.8608842	1	1429	tags=22%, list=13%, signal=24%
LIU_SOX4_TARGETS_DN	LIU_SOX4_TARGETS_DN		187	0.16633356	0.757552	0.7811159	0.8607873	1	3336	tags=31%, list=30%, signal=43%
WOOD_EBV_EBNA1_TARGETS_UP	WOOD_EBV_EBNA1_TARGETS_UP		75	0.20008409	0.75653183	0.8459959	0.86176187	1	1692	tags=16%, list=15%, signal=19%
GRABARCZYK_BCL11B_TARGETS_DN	GRABARCZYK_BCL11B_TARGETS_DN		30	0.25940064	0.7550866	0.82916665	0.86342597	1	373	tags=10%, list=3%, signal=10%
DAZARD_UV_RESPONSE_CLUSTER_G1	DAZARD_UV_RESPONSE_CLUSTER_G1		28	0.23092084	0.75472295	0.8456914	0.8632983	1	1024	tags=14%, list=9%, signal=16%
CHIARADONNA_NEOPLASTIC_TRANSFORMATION_KRAS_CDC25_DN	CHIARADONNA_NEOPLASTIC_TRANSFORMATION_KRAS_CDC25_DN		39	0.31428856	0.75356925	0.7547529	0.86450595	1	1207	tags=23%, list=11%, signal=26%
RORIE_TARGETS_OF_EWSR1_FLI1_FUSION_UP	RORIE_TARGETS_OF_EWSR1_FLI1_FUSION_UP		16	0.32517877	0.7535109	0.827451	0.86383605	1	2016	tags=38%, list=18%, signal=46%
VERRECCHIA_EARLY_RESPONSE_TO_TGFB1	VERRECCHIA_EARLY_RESPONSE_TO_TGFB1		39	0.29008856	0.75288075	0.73193914	0.8641229	1	1548	tags=21%, list=14%, signal=24%
BOYLAN_MULTIPLE_MYELOMA_C_CLUSTER_DN	BOYLAN_MULTIPLE_MYELOMA_C_CLUSTER_DN		20	0.2925714	0.7527424	0.8189474	0.8636049	1	1768	tags=30%, list=16%, signal=36%
SAMOLS_TARGETS_OF_KHSV_MIRNAS_DN	SAMOLS_TARGETS_OF_KHSV_MIRNAS_DN		31	0.26791227	0.7515405	0.8460039	0.86480606	1	2917	tags=35%, list=26%, signal=48%
YAO_TEMPORAL_RESPONSE_TO_PROGESTERONE_CLUSTER_14	YAO_TEMPORAL_RESPONSE_TO_PROGESTERONE_CLUSTER_14		97	0.18513906	0.7507029	0.73046875	0.8654263	1	2817	tags=27%, list=25%, signal=36%
REACTOME_GOLGI_ASSOCIATED_VESICLE_BIOGENESIS	REACTOME_GOLGI_ASSOCIATED_VESICLE_BIOGENESIS		32	0.19847716	0.75059426	0.73015875	0.8648226	1	2088	tags=19%, list=19%, signal=23%
BIOCARTA_TNFR1_PATHWAY	BIOCARTA_TNFR1_PATHWAY		19	0.24242425	0.75006753	0.7827869	0.86493313	1	1375	tags=16%, list=12%, signal=18%
BROWNE_HCMV_INFECTION_2HR_UP	BROWNE_HCMV_INFECTION_2HR_UP		21	0.29573843	0.7491044	0.8134172	0.86582893	1	1186	tags=24%, list=11%, signal=27%
LANDIS_BREAST_CANCER_PROGRESSION_UP	LANDIS_BREAST_CANCER_PROGRESSION_UP		42	0.32746646	0.7479724	0.69033533	0.8670312	1	876	tags=24%, list=8%, signal=26%
WNT_SIGNALING	WNT_SIGNALING		67	0.22653276	0.7471689	0.8501946	0.86763513	1	3059	tags=37%, list=27%, signal=51%
NIKOLSKY_BREAST_CANCER_1Q21_AMPLICON	NIKOLSKY_BREAST_CANCER_1Q21_AMPLICON		26	0.23794293	0.7470437	0.7773109	0.8670798	1	1395	tags=12%, list=12%, signal=13%
REACTOME_BOTULINUM_NEUROTOXICITY	REACTOME_BOTULINUM_NEUROTOXICITY		15	0.27462026	0.74699193	0.8102041	0.86640483	1	2053	tags=33%, list=18%, signal=41%
WATANABE_COLON_CANCER_MSI_VS_MSS_UP	WATANABE_COLON_CANCER_MSI_VS_MSS_UP		17	0.28649223	0.74666846	0.8467909	0.86615	1	750	tags=18%, list=7%, signal=19%
KANG_IMMORTALIZED_BY_TERT_UP	KANG_IMMORTALIZED_BY_TERT_UP		55	0.2565865	0.7464638	0.828	0.8656849	1	1452	tags=22%, list=13%, signal=25%
KEGG_CHEMOKINE_SIGNALING_PATHWAY	KEGG_CHEMOKINE_SIGNALING_PATHWAY		129	0.23556922	0.7457012	0.7936508	0.8661895	1	1543	tags=19%, list=14%, signal=21%
GRABARCZYK_BCL11B_TARGETS_UP	GRABARCZYK_BCL11B_TARGETS_UP		41	0.23289536	0.74491704	0.84199584	0.8667649	1	1083	tags=17%, list=10%, signal=19%
KEGG_CYSTEINE_AND_METHIONINE_METABOLISM	KEGG_CYSTEINE_AND_METHIONINE_METABOLISM		25	0.23684375	0.7440075	0.84156376	0.8674878	1	1636	tags=24%, list=15%, signal=28%
RUTELLA_RESPONSE_TO_HGF_VS_CSF2RB_AND_IL4_DN	RUTELLA_RESPONSE_TO_HGF_VS_CSF2RB_AND_IL4_DN		151	0.21430986	0.74397635	0.82330096	0.86679125	1	1262	tags=16%, list=11%, signal=18%
MILI_PSEUDOPODIA_HAPTOTAXIS_DN	MILI_PSEUDOPODIA_HAPTOTAXIS_DN		401	0.18066134	0.7437192	0.7815631	0.86648613	1	2153	tags=19%, list=19%, signal=22%
REACTOME_BASIGIN_INTERACTIONS	REACTOME_BASIGIN_INTERACTIONS		21	0.26793036	0.7427903	0.8464567	0.8672782	1	372	tags=10%, list=3%, signal=10%
MORI_PLASMA_CELL_DN	MORI_PLASMA_CELL_DN		15	0.35575935	0.74274564	0.75416666	0.8665921	1	2085	tags=33%, list=19%, signal=41%
HORIUCHI_WTAP_TARGETS_UP	HORIUCHI_WTAP_TARGETS_UP		160	0.22676778	0.7425673	0.82306165	0.86611694	1	1051	tags=16%, list=9%, signal=17%
ZHANG_ANTIVIRAL_RESPONSE_TO_RIBAVIRIN_DN	ZHANG_ANTIVIRAL_RESPONSE_TO_RIBAVIRIN_DN		28	0.28479677	0.7411729	0.860735	0.867704	1	666	tags=18%, list=6%, signal=19%
MCCLUNG_DELTA_FOSB_TARGETS_2WK	MCCLUNG_DELTA_FOSB_TARGETS_2WK		34	0.2829413	0.7395398	0.8250497	0.86955285	1	2053	tags=29%, list=18%, signal=36%
KANNAN_TP53_TARGETS_UP	KANNAN_TP53_TARGETS_UP		27	0.25856304	0.7394846	0.76744187	0.8689036	1	2116	tags=26%, list=19%, signal=32%
WATANABE_COLON_CANCER_MSI_VS_MSS_DN	WATANABE_COLON_CANCER_MSI_VS_MSS_DN		38	0.24840786	0.73775375	0.8845361	0.87083113	1	1719	tags=32%, list=15%, signal=37%
NAKAMURA_METASTASIS	NAKAMURA_METASTASIS		27	0.2711437	0.7364916	0.8531746	0.87207055	1	1410	tags=22%, list=13%, signal=25%
BLALOCK_ALZHEIMERS_DISEASE_INCIPIENT_DN	BLALOCK_ALZHEIMERS_DISEASE_INCIPIENT_DN		111	0.17751418	0.7353786	0.8391753	0.87308574	1	3422	tags=37%, list=31%, signal=53%
STEARMAN_TUMOR_FIELD_EFFECT_UP	STEARMAN_TUMOR_FIELD_EFFECT_UP		34	0.2977564	0.73507106	0.7968442	0.8728713	1	944	tags=21%, list=8%, signal=22%
GAL_LEUKEMIC_STEM_CELL_UP	GAL_LEUKEMIC_STEM_CELL_UP		58	0.22388949	0.73393154	0.8875502	0.87391394	1	789	tags=12%, list=7%, signal=13%
HOEBEKE_LYMPHOID_STEM_CELL_UP	HOEBEKE_LYMPHOID_STEM_CELL_UP		49	0.2248162	0.7320188	0.85	0.876236	1	1054	tags=16%, list=9%, signal=18%
KEGG_GLYCOSAMINOGLYCAN_BIOSYNTHESIS_HEPARAN_SULFATE	KEGG_GLYCOSAMINOGLYCAN_BIOSYNTHESIS_HEPARAN_SULFATE		19	0.27834222	0.7313981	0.80784315	0.87650627	1	1208	tags=21%, list=11%, signal=24%
SHEPARD_BMYB_TARGETS	SHEPARD_BMYB_TARGETS		39	0.26738566	0.7302063	0.83820665	0.8776187	1	2698	tags=44%, list=24%, signal=57%
SCIAN_CELL_CYCLE_TARGETS_OF_TP53_AND_TP73_DN	SCIAN_CELL_CYCLE_TARGETS_OF_TP53_AND_TP73_DN		19	0.32095027	0.730152	0.72040814	0.8769477	1	2922	tags=47%, list=26%, signal=64%
ICHIBA_GRAFT_VERSUS_HOST_DISEASE_D7_UP	ICHIBA_GRAFT_VERSUS_HOST_DISEASE_D7_UP		87	0.28027073	0.72976357	0.7402863	0.8767982	1	2741	tags=37%, list=24%, signal=48%
MULLIGHAN_NPM1_MUTATED_SIGNATURE_1_UP	MULLIGHAN_NPM1_MUTATED_SIGNATURE_1_UP		148	0.1836043	0.72954714	0.9497908	0.87634283	1	3324	tags=39%, list=30%, signal=54%
REACTOME_SHCMEDIATED_CASCADE	REACTOME_SHCMEDIATED_CASCADE		16	0.29358754	0.72841585	0.8196721	0.8772807	1	364	tags=13%, list=3%, signal=13%
KEGG_TGF_BETA_SIGNALING_PATHWAY	KEGG_TGF_BETA_SIGNALING_PATHWAY		51	0.23238945	0.7276185	0.88508064	0.87776476	1	1202	tags=16%, list=11%, signal=17%
TURASHVILI_BREAST_DUCTAL_CARCINOMA_VS_LOBULAR_NORMAL_UP	TURASHVILI_BREAST_DUCTAL_CARCINOMA_VS_LOBULAR_NORMAL_UP		39	0.25277925	0.72619754	0.8457031	0.87915933	1	2665	tags=28%, list=24%, signal=37%
NAKAJIMA_EOSINOPHIL	NAKAJIMA_EOSINOPHIL		15	0.3088831	0.72465837	0.83054394	0.8807334	1	488	tags=13%, list=4%, signal=14%
BROWNE_HCMV_INFECTION_14HR_UP	BROWNE_HCMV_INFECTION_14HR_UP		86	0.19380784	0.72279555	0.87763715	0.8828235	1	1978	tags=22%, list=18%, signal=27%
CHARAFE_BREAST_CANCER_LUMINAL_VS_MESENCHYMAL_UP	CHARAFE_BREAST_CANCER_LUMINAL_VS_MESENCHYMAL_UP		237	0.23387182	0.7223052	0.75149107	0.8828324	1	1350	tags=18%, list=12%, signal=20%
HENDRICKS_SMARCA4_TARGETS_DN	HENDRICKS_SMARCA4_TARGETS_DN		30	0.26350367	0.72193545	0.8631179	0.88266075	1	2201	tags=30%, list=20%, signal=37%
MULLIGHAN_NPM1_SIGNATURE_3_UP	MULLIGHAN_NPM1_SIGNATURE_3_UP		188	0.17876752	0.7204662	0.94824016	0.88421124	1	2931	tags=31%, list=26%, signal=41%
REACTOME_CHEMOKINE_RECEPTORS_BIND_CHEMOKINES	REACTOME_CHEMOKINE_RECEPTORS_BIND_CHEMOKINES		42	0.30050313	0.72045934	0.80452675	0.88346654	1	1051	tags=21%, list=9%, signal=24%
ZHU_CMV_8_HR_DN	ZHU_CMV_8_HR_DN		19	0.28161892	0.71847206	0.8326996	0.8857156	1	3517	tags=47%, list=31%, signal=69%
FULCHER_INFLAMMATORY_RESPONSE_LECTIN_VS_LPS_DN	FULCHER_INFLAMMATORY_RESPONSE_LECTIN_VS_LPS_DN		235	0.22403471	0.71844995	0.83196723	0.884997	1	1369	tags=18%, list=12%, signal=20%
REACTOME_NEF_MEDIATES_DOWN_MODULATION_OF_CELL_SURFACE_RECEPTORS_BY_RECRUITING_THEM_TO_CLATHRIN_ADAPTERS	REACTOME_NEF_MEDIATES_DOWN_MODULATION_OF_CELL_SURFACE_RECEPTORS_BY_RECRUITING_THEM_TO_CLATHRIN_ADAPTERS		15	0.2595142	0.7151839	0.79587626	0.8888658	1	2054	tags=20%, list=18%, signal=24%
BIOCARTA_AMI_PATHWAY	BIOCARTA_AMI_PATHWAY		19	0.31610486	0.71482915	0.8603696	0.8886965	1	1125	tags=26%, list=10%, signal=29%
BIOCARTA_TCR_PATHWAY	BIOCARTA_TCR_PATHWAY		29	0.25137138	0.7146226	0.798768	0.8882412	1	719	tags=10%, list=6%, signal=11%
KEGG_VASCULAR_SMOOTH_MUSCLE_CONTRACTION	KEGG_VASCULAR_SMOOTH_MUSCLE_CONTRACTION		74	0.22289881	0.7144242	0.8940937	0.88777965	1	959	tags=15%, list=9%, signal=16%
REACTOME_ASSOCIATION_OF_TRIC_CCT_WITH_TARGET_PROTEINS_DURING_BIOSYNTHESIS	REACTOME_ASSOCIATION_OF_TRIC_CCT_WITH_TARGET_PROTEINS_DURING_BIOSYNTHESIS		20	0.22848682	0.71363574	0.8033126	0.88827425	1	3571	tags=35%, list=32%, signal=51%
VANTVEER_BREAST_CANCER_ESR1_UP	VANTVEER_BREAST_CANCER_ESR1_UP		73	0.20514116	0.7124419	0.8877551	0.8892006	1	2039	tags=21%, list=18%, signal=25%
REACTOME_INFLUENZA_VIRAL_RNA_TRANSCRIPTION_AND_REPLICATION	REACTOME_INFLUENZA_VIRAL_RNA_TRANSCRIPTION_AND_REPLICATION		67	0.20212632	0.7124068	0.708	0.88852805	1	3185	tags=24%, list=28%, signal=33%
REACTOME_G_PROTEIN_ACTIVATION	REACTOME_G_PROTEIN_ACTIVATION		21	0.2564484	0.7122336	0.8648111	0.8880109	1	1676	tags=24%, list=15%, signal=28%
BROWNE_HCMV_INFECTION_6HR_UP	BROWNE_HCMV_INFECTION_6HR_UP		42	0.22702791	0.71100116	0.90569746	0.889018	1	3754	tags=55%, list=34%, signal=82%
IVANOVA_HEMATOPOIESIS_STEM_CELL_AND_PROGENITOR	IVANOVA_HEMATOPOIESIS_STEM_CELL_AND_PROGENITOR		152	0.18043882	0.7101461	0.9634146	0.8895106	1	3047	tags=34%, list=27%, signal=46%
PETRETTO_CARDIAC_HYPERTROPHY	PETRETTO_CARDIAC_HYPERTROPHY		23	0.3340038	0.70957094	0.78149605	0.8895886	1	1115	tags=26%, list=10%, signal=29%
SHIPP_DLBCL_CURED_VS_FATAL_DN	SHIPP_DLBCL_CURED_VS_FATAL_DN		26	0.22268544	0.7092455	0.8822314	0.8893081	1	1509	tags=19%, list=13%, signal=22%
REACTOME_G_ALPHA_12_13_SIGNALLING_EVENTS	REACTOME_G_ALPHA_12_13_SIGNALLING_EVENTS		37	0.22326471	0.7077913	0.88492066	0.8906686	1	1414	tags=14%, list=13%, signal=15%
OUILLETTE_CLL_13Q14_DELETION_UP	OUILLETTE_CLL_13Q14_DELETION_UP		33	0.220402	0.70621145	0.8927835	0.89214563	1	2738	tags=36%, list=24%, signal=48%
TENEDINI_MEGAKARYOCYTE_MARKERS	TENEDINI_MEGAKARYOCYTE_MARKERS		29	0.23942028	0.7060402	0.84584177	0.89164823	1	2475	tags=31%, list=22%, signal=40%
MARZEC_IL2_SIGNALING_DN	MARZEC_IL2_SIGNALING_DN		21	0.2451559	0.7057225	0.8787276	0.89133906	1	3032	tags=33%, list=27%, signal=46%
KEGG_LONG_TERM_DEPRESSION	KEGG_LONG_TERM_DEPRESSION		42	0.22580162	0.7043956	0.89316237	0.8924221	1	3202	tags=38%, list=29%, signal=53%
CHESLER_BRAIN_QTL_CIS	CHESLER_BRAIN_QTL_CIS		56	0.19584244	0.7036587	0.9144603	0.8927705	1	2167	tags=23%, list=19%, signal=29%
CHANDRAN_METASTASIS_UP	CHANDRAN_METASTASIS_UP		44	0.21177155	0.70316416	0.9072356	0.8927498	1	897	tags=14%, list=8%, signal=15%
SATO_SILENCED_BY_METHYLATION_IN_PANCREATIC_CANCER_1	SATO_SILENCED_BY_METHYLATION_IN_PANCREATIC_CANCER_1		249	0.2142736	0.70098376	0.97642434	0.895066	1	1445	tags=18%, list=13%, signal=21%
RICKMAN_TUMOR_DIFFERENTIATED_MODERATELY_VS_POORLY_UP	RICKMAN_TUMOR_DIFFERENTIATED_MODERATELY_VS_POORLY_UP		20	0.25612107	0.70094043	0.7850288	0.8943786	1	1978	tags=25%, list=18%, signal=30%
RICKMAN_TUMOR_DIFFERENTIATED_MODERATELY_VS_POORLY_DN	RICKMAN_TUMOR_DIFFERENTIATED_MODERATELY_VS_POORLY_DN		20	0.25612107	0.70094043	0.7850288	0.8936339	1	1978	tags=25%, list=18%, signal=30%
BIOCARTA_PAR1_PATHWAY	BIOCARTA_PAR1_PATHWAY		23	0.2227775	0.6994318	0.9134809	0.89510065	1	1967	tags=22%, list=18%, signal=26%
DER_IFN_ALPHA_RESPONSE_UP	DER_IFN_ALPHA_RESPONSE_UP		43	0.2315773	0.6990066	0.8257426	0.89490825	1	1966	tags=21%, list=18%, signal=25%
MARZEC_IL2_SIGNALING_UP	MARZEC_IL2_SIGNALING_UP		65	0.20210959	0.698155	0.9015444	0.89526206	1	1998	tags=23%, list=18%, signal=28%
KEGG_MELANOGENESIS	KEGG_MELANOGENESIS		70	0.21663734	0.69807374	0.93415636	0.8946266	1	1573	tags=20%, list=14%, signal=23%
ZHANG_RESPONSE_TO_CANTHARIDIN_DN	ZHANG_RESPONSE_TO_CANTHARIDIN_DN		40	0.20321403	0.6927587	0.7479508	0.9010215	1	3084	tags=38%, list=28%, signal=52%
MCGARVEY_SILENCED_BY_METHYLATION_IN_COLON_CANCER	MCGARVEY_SILENCED_BY_METHYLATION_IN_COLON_CANCER		33	0.27155602	0.69211525	0.89378756	0.9011163	1	813	tags=18%, list=7%, signal=20%
JISON_SICKLE_CELL_DISEASE_UP	JISON_SICKLE_CELL_DISEASE_UP		121	0.20446996	0.691816	0.86409736	0.9007845	1	1966	tags=21%, list=18%, signal=25%
YAO_TEMPORAL_RESPONSE_TO_PROGESTERONE_CLUSTER_6	YAO_TEMPORAL_RESPONSE_TO_PROGESTERONE_CLUSTER_6		50	0.24783364	0.691377	0.90612245	0.90063435	1	533	tags=14%, list=5%, signal=15%
CHESLER_BRAIN_HIGHEST_EXPRESSION	CHESLER_BRAIN_HIGHEST_EXPRESSION		25	0.2246308	0.6900693	0.87763715	0.90166277	1	1188	tags=16%, list=11%, signal=18%
LUI_THYROID_CANCER_CLUSTER_3	LUI_THYROID_CANCER_CLUSTER_3		20	0.22003154	0.6871155	0.79844964	0.9047788	1	199	tags=5%, list=2%, signal=5%
KEGG_NOTCH_SIGNALING_PATHWAY	KEGG_NOTCH_SIGNALING_PATHWAY		31	0.21349184	0.6866398	0.8786611	0.90462506	1	3144	tags=39%, list=28%, signal=54%
APPEL_IMATINIB_RESPONSE	APPEL_IMATINIB_RESPONSE		23	0.26633888	0.68661755	0.8197065	0.903914	1	1	tags=4%, list=0%, signal=4%
BIOCARTA_TOLL_PATHWAY	BIOCARTA_TOLL_PATHWAY		21	0.23999245	0.6857166	0.8435518	0.9043168	1	2393	tags=24%, list=21%, signal=30%
TARTE_PLASMA_CELL_VS_PLASMABLAST_UP	TARTE_PLASMA_CELL_VS_PLASMABLAST_UP		240	0.20804335	0.68520564	0.9378882	0.9042067	1	1936	tags=22%, list=17%, signal=26%
PRAMOONJAGO_SOX4_TARGETS_UP	PRAMOONJAGO_SOX4_TARGETS_UP		35	0.24600618	0.6849557	0.85544556	0.9037734	1	794	tags=14%, list=7%, signal=15%
NOUZOVA_METHYLATED_IN_APL	NOUZOVA_METHYLATED_IN_APL		22	0.25274056	0.6849057	0.8568773	0.9030788	1	1708	tags=23%, list=15%, signal=27%
KEGG_B_CELL_RECEPTOR_SIGNALING_PATHWAY	KEGG_B_CELL_RECEPTOR_SIGNALING_PATHWAY		46	0.23102108	0.6840839	0.8609958	0.9034497	1	1543	tags=17%, list=14%, signal=20%
CERVERA_SDHB_TARGETS_1_DN	CERVERA_SDHB_TARGETS_1_DN		20	0.2857501	0.68167347	0.9008621	0.9056045	1	1771	tags=25%, list=16%, signal=30%
FULCHER_INFLAMMATORY_RESPONSE_LECTIN_VS_LPS_UP	FULCHER_INFLAMMATORY_RESPONSE_LECTIN_VS_LPS_UP		317	0.18591498	0.67726916	0.9398058	0.9103631	1	1245	tags=14%, list=11%, signal=15%
REACTOME_FORMATION_OF_THE_EARLY_ELONGATION_COMPLEX	REACTOME_FORMATION_OF_THE_EARLY_ELONGATION_COMPLEX		28	0.21196942	0.67707616	0.79831934	0.9098867	1	2848	tags=29%, list=25%, signal=38%
BIOCARTA_DEATH_PATHWAY	BIOCARTA_DEATH_PATHWAY		21	0.23201169	0.67697024	0.8375527	0.90927994	1	3673	tags=43%, list=33%, signal=64%
HEIDENBLAD_AMPLICON_8Q24_DN	HEIDENBLAD_AMPLICON_8Q24_DN		21	0.21760154	0.67614424	0.8593156	0.90949374	1	1410	tags=19%, list=13%, signal=22%
KEGG_T_CELL_RECEPTOR_SIGNALING_PATHWAY	KEGG_T_CELL_RECEPTOR_SIGNALING_PATHWAY		68	0.20402579	0.6744903	0.8912134	0.9108879	1	1543	tags=13%, list=14%, signal=15%
LINDGREN_BLADDER_CANCER_CLUSTER_2B	LINDGREN_BLADDER_CANCER_CLUSTER_2B		243	0.24294426	0.6740262	0.8226121	0.91075367	1	1434	tags=21%, list=13%, signal=24%
CUI_TCF21_TARGETS_UP	CUI_TCF21_TARGETS_UP		22	0.29985407	0.67372143	0.8565815	0.91037613	1	997	tags=18%, list=9%, signal=20%
MANALO_HYPOXIA_UP	MANALO_HYPOXIA_UP		128	0.22079088	0.67356724	0.93436295	0.9098083	1	2016	tags=24%, list=18%, signal=29%
ZHAN_MULTIPLE_MYELOMA_MF_UP	ZHAN_MULTIPLE_MYELOMA_MF_UP		29	0.24043348	0.67056394	0.9203187	0.9126561	1	193	tags=10%, list=2%, signal=10%
HOSHIDA_LIVER_CANCER_SUBCLASS_S1	HOSHIDA_LIVER_CANCER_SUBCLASS_S1		184	0.21955866	0.6694106	0.83	0.91335166	1	2562	tags=30%, list=23%, signal=38%
MORI_PRE_BI_LYMPHOCYTE_DN	MORI_PRE_BI_LYMPHOCYTE_DN		49	0.22798397	0.6690304	0.8226496	0.91302663	1	3234	tags=35%, list=29%, signal=49%
CHESLER_BRAIN_HIGHEST_GENETIC_VARIANCE	CHESLER_BRAIN_HIGHEST_GENETIC_VARIANCE		27	0.21807836	0.6669444	0.9186992	0.9147573	1	2562	tags=30%, list=23%, signal=38%
MARSON_FOXP3_TARGETS_UP	MARSON_FOXP3_TARGETS_UP		50	0.23119123	0.66045773	0.87903225	0.9213041	1	1448	tags=18%, list=13%, signal=21%
REACTOME_MAPK_TARGETS_NUCLEAR_EVENTS_MEDIATED_BY_MAP_KINASES	REACTOME_MAPK_TARGETS_NUCLEAR_EVENTS_MEDIATED_BY_MAP_KINASES		18	0.23005523	0.6593646	0.8845361	0.9218489	1	1184	tags=17%, list=11%, signal=19%
BONOME_OVARIAN_CANCER_POOR_SURVIVAL_UP	BONOME_OVARIAN_CANCER_POOR_SURVIVAL_UP		20	0.2510064	0.65855926	0.8972746	0.9220087	1	2254	tags=40%, list=20%, signal=50%
LINDGREN_BLADDER_CANCER_HIGH_RECURRENCE	LINDGREN_BLADDER_CANCER_HIGH_RECURRENCE		32	0.27202624	0.655859	0.8483034	0.9242001	1	833	tags=16%, list=7%, signal=17%
HEIDENBLAD_AMPLICON_12P11_12_DN	HEIDENBLAD_AMPLICON_12P11_12_DN		17	0.24360575	0.65569687	0.9189189	0.9236219	1	1725	tags=18%, list=15%, signal=21%
RICKMAN_HEAD_AND_NECK_CANCER_B	RICKMAN_HEAD_AND_NECK_CANCER_B		23	0.27587676	0.6544584	0.9445629	0.92425203	1	1380	tags=26%, list=12%, signal=30%
BIOCARTA_NKT_PATHWAY	BIOCARTA_NKT_PATHWAY		21	0.2736139	0.6538256	0.90120965	0.9241647	1	3079	tags=33%, list=27%, signal=46%
BIOCARTA_HDAC_PATHWAY	BIOCARTA_HDAC_PATHWAY		18	0.23481318	0.65231305	0.9258475	0.9251065	1	1228	tags=17%, list=11%, signal=19%
AMBROSINI_FLAVOPIRIDOL_TREATMENT_TP53	AMBROSINI_FLAVOPIRIDOL_TREATMENT_TP53		60	0.1900161	0.6522971	0.9678715	0.92437917	1	2950	tags=27%, list=26%, signal=36%
ST_WNT_BETA_CATENIN_PATHWAY	ST_WNT_BETA_CATENIN_PATHWAY		24	0.23968661	0.6511358	0.9082218	0.92486554	1	1189	tags=13%, list=11%, signal=14%
REACTOME_INNATE_IMMUNITY_SIGNALING	REACTOME_INNATE_IMMUNITY_SIGNALING		68	0.20510645	0.6462303	0.8900415	0.9292243	1	1386	tags=15%, list=12%, signal=17%
ELVIDGE_HIF1A_AND_HIF2A_TARGETS_UP	ELVIDGE_HIF1A_AND_HIF2A_TARGETS_UP		26	0.20726909	0.6430949	0.9369919	0.9316072	1	1272	tags=15%, list=11%, signal=17%
TARTE_PLASMA_CELL_VS_B_LYMPHOCYTE_DN	TARTE_PLASMA_CELL_VS_B_LYMPHOCYTE_DN		26	0.26268247	0.6424296	0.86965376	0.9315278	1	527	tags=12%, list=5%, signal=12%
DACOSTA_UV_RESPONSE_VIA_ERCC3_TTD_UP	DACOSTA_UV_RESPONSE_VIA_ERCC3_TTD_UP		33	0.18801612	0.6402808	0.90416664	0.93290067	1	1394	tags=15%, list=12%, signal=17%
ZHU_CMV_ALL_UP	ZHU_CMV_ALL_UP		42	0.21084748	0.6388153	0.94567406	0.9335648	1	892	tags=12%, list=8%, signal=13%
CHANG_CORE_SERUM_RESPONSE_DN	CHANG_CORE_SERUM_RESPONSE_DN		19	0.22406262	0.63872254	0.93131316	0.9329304	1	3826	tags=53%, list=34%, signal=80%
MAHADEVAN_IMATINIB_RESISTANCE_DN	MAHADEVAN_IMATINIB_RESISTANCE_DN		16	0.29205418	0.6359898	0.9241803	0.93490756	1	3257	tags=38%, list=29%, signal=53%
SIG_IL4RECEPTOR_IN_B_LYPHOCYTES	SIG_IL4RECEPTOR_IN_B_LYPHOCYTES		16	0.20345189	0.63407856	0.94153225	0.9360897	1	8922	tags=100%, list=80%, signal=491%
REACTOME_MEMBRANE_TRAFFICKING	REACTOME_MEMBRANE_TRAFFICKING		48	0.16143484	0.6333092	0.86157024	0.93610907	1	9397	tags=100%, list=84%, signal=619%
NAKAMURA_METASTASIS_MODEL_UP	NAKAMURA_METASTASIS_MODEL_UP		25	0.24109356	0.63070416	0.8944223	0.9378521	1	2130	tags=28%, list=19%, signal=34%
KRASNOSELSKAYA_ILF3_TARGETS_UP	KRASNOSELSKAYA_ILF3_TARGETS_UP		18	0.2658522	0.626982	0.9189189	0.9404946	1	3200	tags=44%, list=29%, signal=62%
WANG_SMARCE1_TARGETS_UP	WANG_SMARCE1_TARGETS_UP		106	0.22972822	0.6215984	0.9303675	0.9445605	1	1036	tags=15%, list=9%, signal=16%
BIOCARTA_BCR_PATHWAY	BIOCARTA_BCR_PATHWAY		20	0.23654225	0.62118846	0.8877339	0.9441778	1	35	tags=5%, list=0%, signal=5%
KEGG_PRIMARY_IMMUNODEFICIENCY	KEGG_PRIMARY_IMMUNODEFICIENCY		25	0.25275722	0.6200448	0.8817427	0.9444548	1	648	tags=12%, list=6%, signal=13%
CREIGHTON_AKT1_SIGNALING_VIA_MTOR_UP	CREIGHTON_AKT1_SIGNALING_VIA_MTOR_UP		29	0.20940372	0.6144047	0.8780488	0.9486147	1	3934	tags=41%, list=35%, signal=64%
WIELAND_UP_BY_HBV_INFECTION	WIELAND_UP_BY_HBV_INFECTION		67	0.24218118	0.61323225	0.8637317	0.94884765	1	2185	tags=30%, list=20%, signal=37%
WILLIAMS_ESR1_TARGETS_UP	WILLIAMS_ESR1_TARGETS_UP		15	0.23909427	0.6113368	0.96190476	0.9496696	1	95	tags=7%, list=1%, signal=7%
REACTOME_MTOR_SIGNALLING	REACTOME_MTOR_SIGNALLING		15	0.20330149	0.6096424	0.9129512	0.950359	1	3220	tags=40%, list=29%, signal=56%
REACTOME_CLATHRIN_DERIVED_VESICLE_BUDDING	REACTOME_CLATHRIN_DERIVED_VESICLE_BUDDING		37	0.16127592	0.6094512	0.9111111	0.94974834	1	9397	tags=100%, list=84%, signal=620%
REACTOME_RNA_POLYMERASE_I_CHAIN_ELONGATION	REACTOME_RNA_POLYMERASE_I_CHAIN_ELONGATION		18	0.19994476	0.6056618	0.8752643	0.95204216	1	1313	tags=11%, list=12%, signal=13%
REACTOME_RNA_POLYMERASE_I_PROMOTER_ESCAPE	REACTOME_RNA_POLYMERASE_I_PROMOTER_ESCAPE		16	0.20889734	0.6047894	0.88535035	0.95200896	1	276	tags=6%, list=2%, signal=6%
BARRIER_COLON_CANCER_RECURRENCE_UP	BARRIER_COLON_CANCER_RECURRENCE_UP		23	0.19283365	0.60455567	0.93153524	0.9514431	1	1152	tags=13%, list=10%, signal=15%
TOMLINS_PROSTATE_CANCER_DN	TOMLINS_PROSTATE_CANCER_DN		19	0.25692916	0.5999204	0.9463221	0.95422816	1	2185	tags=32%, list=20%, signal=39%
RIZ_ERYTHROID_DIFFERENTIATION_6HR	RIZ_ERYTHROID_DIFFERENTIATION_6HR		29	0.21185306	0.5994962	0.9758551	0.9537644	1	2446	tags=28%, list=22%, signal=35%
AMIT_SERUM_RESPONSE_40_MCF10A	AMIT_SERUM_RESPONSE_40_MCF10A		22	0.24779563	0.5977609	0.9466403	0.9543307	1	2970	tags=36%, list=27%, signal=49%
REACTOME_INSULIN_SYNTHESIS_AND_SECRETION	REACTOME_INSULIN_SYNTHESIS_AND_SECRETION		87	0.14117023	0.59547424	0.8987854	0.9551925	1	1070	tags=7%, list=10%, signal=8%
ZHAN_LATE_DIFFERENTIATION_GENES_UP	ZHAN_LATE_DIFFERENTIATION_GENES_UP		17	0.2500743	0.5910849	0.9236948	0.95760465	1	2759	tags=41%, list=25%, signal=55%
RAGHAVACHARI_PLATELET_SPECIFIC_GENES	RAGHAVACHARI_PLATELET_SPECIFIC_GENES		44	0.19845846	0.58818644	0.9264414	0.9588383	1	2976	tags=36%, list=27%, signal=49%
REACTOME_RNA_POLYMERASE_I_TRANSCRIPTION_TERMINATION	REACTOME_RNA_POLYMERASE_I_TRANSCRIPTION_TERMINATION		17	0.19480297	0.5824543	0.89830506	0.9618317	1	276	tags=6%, list=2%, signal=6%
REACTOME_RNA_POLYMERASE_I_PROMOTER_CLEARANCE	REACTOME_RNA_POLYMERASE_I_PROMOTER_CLEARANCE		24	0.17637937	0.5811334	0.8907923	0.9618737	1	1313	tags=13%, list=12%, signal=14%
LI_CISPLATIN_RESISTANCE_DN	LI_CISPLATIN_RESISTANCE_DN		19	0.24922715	0.573786	0.9654471	0.96564054	1	922	tags=16%, list=8%, signal=17%
HESS_TARGETS_OF_HOXA9_AND_MEIS1_DN	HESS_TARGETS_OF_HOXA9_AND_MEIS1_DN		62	0.23882613	0.56880707	0.90438247	0.9678881	1	1245	tags=16%, list=11%, signal=18%
LUI_THYROID_CANCER_PAX8_PPARG_DN	LUI_THYROID_CANCER_PAX8_PPARG_DN		34	0.1570037	0.56068015	0.9681275	0.9716253	1	560	tags=6%, list=5%, signal=6%
ICHIBA_GRAFT_VERSUS_HOST_DISEASE_35D_UP	ICHIBA_GRAFT_VERSUS_HOST_DISEASE_35D_UP		115	0.21329221	0.560108	0.9425051	0.9711347	1	2294	tags=28%, list=20%, signal=35%
REACTOME_RNA_POLYMERASE_I_TRANSCRIPTION_INITIATION	REACTOME_RNA_POLYMERASE_I_TRANSCRIPTION_INITIATION		18	0.18180329	0.5574391	0.93263155	0.97176766	1	276	tags=6%, list=2%, signal=6%
REACTOME_GENERATION_OF_SECOND_MESSENGER_MOLECULES	REACTOME_GENERATION_OF_SECOND_MESSENGER_MOLECULES		16	0.26832303	0.554445	0.89711934	0.97252065	1	2009	tags=25%, list=18%, signal=30%
HOFFMANN_PRE_BI_TO_LARGE_PRE_BII_LYMPHOCYTE_UP	HOFFMANN_PRE_BI_TO_LARGE_PRE_BII_LYMPHOCYTE_UP		15	0.21795748	0.5518888	0.9757576	0.97295964	1	2116	tags=27%, list=19%, signal=33%
WU_HBX_TARGETS_1_DN	WU_HBX_TARGETS_1_DN		15	0.2016963	0.55162835	0.96387833	0.97233075	1	3978	tags=53%, list=36%, signal=83%
DIRMEIER_LMP1_RESPONSE_LATE_UP	DIRMEIER_LMP1_RESPONSE_LATE_UP		28	0.18467228	0.54641706	0.9455253	0.9742872	1	2169	tags=21%, list=19%, signal=27%
REACTOME_RNA_POLYMERASE_III_TRANSCRIPTION_INITIATION	REACTOME_RNA_POLYMERASE_III_TRANSCRIPTION_INITIATION		17	0.16842079	0.53556436	0.9777328	0.97849697	1	3030	tags=29%, list=27%, signal=40%
DUNNE_TARGETS_OF_AML1_MTG8_FUSION_DN	DUNNE_TARGETS_OF_AML1_MTG8_FUSION_DN		15	0.24410486	0.532362	0.9617591	0.97911525	1	1940	tags=27%, list=17%, signal=32%
VANHARANTA_UTERINE_FIBROID_WITH_7Q_DELETION_UP	VANHARANTA_UTERINE_FIBROID_WITH_7Q_DELETION_UP		40	0.147834	0.5281807	0.96728015	0.98011327	1	2980	tags=30%, list=27%, signal=41%
FARMER_BREAST_CANCER_CLUSTER_1	FARMER_BREAST_CANCER_CLUSTER_1		26	0.25621963	0.52693295	0.9627329	0.97982395	1	2269	tags=31%, list=20%, signal=38%
BOYLAN_MULTIPLE_MYELOMA_PCA3_UP	BOYLAN_MULTIPLE_MYELOMA_PCA3_UP		32	0.18500091	0.5188213	0.99789476	0.9822354	1	500	tags=9%, list=4%, signal=10%
LEE_EARLY_T_LYMPHOCYTE_DN	LEE_EARLY_T_LYMPHOCYTE_DN		17	0.20785265	0.5135831	0.9751908	0.98325086	1	8873	tags=100%, list=79%, signal=481%
KEGG_GLYCEROLIPID_METABOLISM	KEGG_GLYCEROLIPID_METABOLISM		29	0.19148773	0.51203895	0.9957537	0.9830295	1	1778	tags=21%, list=16%, signal=25%
BANDRES_RESPONSE_TO_CARMUSTIN_MGMT_24HR_DN	BANDRES_RESPONSE_TO_CARMUSTIN_MGMT_24HR_DN		22	0.1735111	0.5062888	0.9942857	0.9840961	1	2535	tags=27%, list=23%, signal=35%
BIOCARTA_IL12_PATHWAY	BIOCARTA_IL12_PATHWAY		15	0.22400264	0.49977145	0.9795501	0.98532295	1	138	tags=7%, list=1%, signal=7%
REACTOME_NCAM_SIGNALING_FOR_NEURITE_OUT_GROWTH	REACTOME_NCAM_SIGNALING_FOR_NEURITE_OUT_GROWTH		46	0.18230943	0.4972415	0.99418604	0.9852482	1	338	tags=7%, list=3%, signal=7%
ST_INTERLEUKIN_4_PATHWAY	ST_INTERLEUKIN_4_PATHWAY		17	0.17485027	0.4891897	0.97692305	0.98668	1	9242	tags=100%, list=83%, signal=572%
GARGALOVIC_RESPONSE_TO_OXIDIZED_PHOSPHOLIPIDS_BLACK_UP	GARGALOVIC_RESPONSE_TO_OXIDIZED_PHOSPHOLIPIDS_BLACK_UP		20	0.17745893	0.48218378	0.9980545	0.987654	1	2451	tags=30%, list=22%, signal=38%
REACTOME_HIV1_TRANSCRIPTION_INITIATION	REACTOME_HIV1_TRANSCRIPTION_INITIATION		32	0.14266527	0.47690654	0.9502075	0.988094	1	9604	tags=100%, list=86%, signal=701%
MOROSETTI_FACIOSCAPULOHUMERAL_MUSCULAR_DISTROPHY_UP	MOROSETTI_FACIOSCAPULOHUMERAL_MUSCULAR_DISTROPHY_UP		16	0.21959229	0.46127254	0.9920477	0.99057245	1	866	tags=13%, list=8%, signal=14%
KEGG_ANTIGEN_PROCESSING_AND_PRESENTATION	KEGG_ANTIGEN_PROCESSING_AND_PRESENTATION		34	0.13748622	0.4530398	0.9958592	0.99131346	1	4118	tags=44%, list=37%, signal=70%
BIOCARTA_CTLA4_PATHWAY	BIOCARTA_CTLA4_PATHWAY		15	0.17701596	0.36915734	0.997921	0.99848574	1	3296	tags=33%, list=29%, signal=47%
