# Supplementary material for: A genomic analysis of mouse models of breast cancer reveals molecular features of mouse models and relationships to human breast cancer
Source: Breast Cancer Res. 2014 Jun 5;16(3):R59. doi: 10.1186/bcr3672 (PMC4078930; doi:10.1186/bcr3672)
Supplement: Additional file 7 — GSEA for clusters 1-4, each of the runs (C2, C3, and so on) is in a separate folder. [file bcr3672-S7.zip › AdditionalFile7/Cluster2_GSEA/c2/GSEA_Enriched_in_Other_Clusters_vs_Cluster2.txt]

NAME	GS<br> follow link to MSigDB	GS DETAILS	SIZE	ES	NES	NOM p-val	FDR q-val	FWER p-val	RANK AT MAX	LEADING EDGE
KEGG_FRUCTOSE_AND_MANNOSE_METABOLISM	KEGG_FRUCTOSE_AND_MANNOSE_METABOLISM	Details ...	23	-0.6983592	-2.0685744	0	0.24568273	0.087	1905	tags=52%, list=17%, signal=63%
KEGG_PENTOSE_PHOSPHATE_PATHWAY	KEGG_PENTOSE_PHOSPHATE_PATHWAY	Details ...	19	-0.5995307	-1.807522	0.005825243	1	0.614	1700	tags=37%, list=15%, signal=43%
NIKOLSKY_BREAST_CANCER_12Q13_Q21_AMPLICON	NIKOLSKY_BREAST_CANCER_12Q13_Q21_AMPLICON	Details ...	20	-0.58148235	-1.7446303	0.01192843	1	0.776	1958	tags=45%, list=17%, signal=54%
KEGG_PEROXISOME	KEGG_PEROXISOME	Details ...	57	-0.54835665	-1.7068383	0.020560747	1	0.846	2713	tags=53%, list=24%, signal=69%
KEGG_ABC_TRANSPORTERS	KEGG_ABC_TRANSPORTERS	Details ...	27	-0.5760141	-1.6569558	0.01192843	1	0.909	1246	tags=33%, list=11%, signal=37%
REACTOME_METABOLISM_OF_VITAMINS_AND_COFACTORS	REACTOME_METABOLISM_OF_VITAMINS_AND_COFACTORS	Details ...	28	-0.50994134	-1.628493	0.024809161	1	0.928	3135	tags=50%, list=28%, signal=69%
MORI_PLASMA_CELL_UP	MORI_PLASMA_CELL_UP	Details ...	28	-0.49528813	-1.5912192	0.05009634	1	0.956	2720	tags=29%, list=24%, signal=38%
STEIN_ESRRA_TARGETS_UP	STEIN_ESRRA_TARGETS_UP	Details ...	233	-0.37232897	-1.5805539	0.050485436	1	0.963	2705	tags=33%, list=24%, signal=43%
SCHLESINGER_H3K27ME3_IN_NORMAL_AND_METHYLATED_IN_CANCER	SCHLESINGER_H3K27ME3_IN_NORMAL_AND_METHYLATED_IN_CANCER	Details ...	15	-0.7081816	-1.5654979	0.015873017	1	0.969	2232	tags=53%, list=20%, signal=67%
MOOTHA_GLYCOLYSIS	MOOTHA_GLYCOLYSIS	Details ...	15	-0.6351692	-1.5485553	0.028513238	1	0.974	1729	tags=53%, list=15%, signal=63%
CHOW_RASSF1_TARGETS_DN	CHOW_RASSF1_TARGETS_DN	Details ...	18	-0.48632592	-1.5398115	0.05	1	0.979	1197	tags=22%, list=11%, signal=25%
XU_CREBBP_TARGETS_UP	XU_CREBBP_TARGETS_UP	Details ...	20	-0.53809893	-1.5086931	0.04263566	1	0.983	1323	tags=35%, list=12%, signal=40%
REACTOME_GLUCOSE_METABOLISM	REACTOME_GLUCOSE_METABOLISM	Details ...	39	-0.51833445	-1.5028108	0.06311637	1	0.983	1729	tags=41%, list=15%, signal=48%
BARIS_THYROID_CANCER_UP	BARIS_THYROID_CANCER_UP	Details ...	15	-0.515304	-1.5013593	0.053639848	1	0.983	2266	tags=27%, list=20%, signal=33%
ONDER_CDH1_TARGETS_1_UP	ONDER_CDH1_TARGETS_1_UP	Details ...	80	-0.43794075	-1.4985021	0.027613413	1	0.983	1407	tags=29%, list=13%, signal=33%
KEGG_ARGININE_AND_PROLINE_METABOLISM	KEGG_ARGININE_AND_PROLINE_METABOLISM	Details ...	38	-0.49269947	-1.4885707	0.038314175	1	0.984	632	tags=26%, list=6%, signal=28%
REACTOME_POST_NMDA_RECEPTOR_ACTIVATION_EVENTS	REACTOME_POST_NMDA_RECEPTOR_ACTIVATION_EVENTS	Details ...	22	-0.5181773	-1.4626876	0.051233396	1	0.988	2347	tags=41%, list=21%, signal=52%
HOSHIDA_LIVER_CANCER_SURVIVAL_DN	HOSHIDA_LIVER_CANCER_SURVIVAL_DN	Details ...	82	-0.38718793	-1.4569399	0.047984645	1	0.99	1216	tags=21%, list=11%, signal=23%
WOO_LIVER_CANCER_RECURRENCE_DN	WOO_LIVER_CANCER_RECURRENCE_DN	Details ...	53	-0.5172111	-1.4541299	0.050290134	1	0.99	3573	tags=60%, list=32%, signal=88%
REACTOME_PEROXISOMAL_LIPID_METABOLISM	REACTOME_PEROXISOMAL_LIPID_METABOLISM	Details ...	15	-0.6089187	-1.4500141	0.062962964	1	0.99	1990	tags=47%, list=18%, signal=57%
ROVERSI_GLIOMA_LOH_REGIONS	ROVERSI_GLIOMA_LOH_REGIONS	Details ...	28	-0.50347644	-1.4491335	0.060606062	1	0.991	2026	tags=32%, list=18%, signal=39%
KEGG_GLYCOLYSIS_GLUCONEOGENESIS	KEGG_GLYCOLYSIS_GLUCONEOGENESIS	Details ...	48	-0.46003357	-1.4436027	0.03219697	1	0.991	1729	tags=33%, list=15%, signal=39%
GAUSSMANN_MLL_AF4_FUSION_TARGETS_F_DN	GAUSSMANN_MLL_AF4_FUSION_TARGETS_F_DN	Details ...	22	-0.60362774	-1.4425575	0.062378168	1	0.991	1880	tags=55%, list=17%, signal=65%
JAIN_NFKB_SIGNALING	JAIN_NFKB_SIGNALING	Details ...	46	-0.37046024	-1.4416875	0.07735849	1	0.991	2425	tags=33%, list=22%, signal=41%
REACTOME_METABOLISM_OF_CARBOHYDRATES	REACTOME_METABOLISM_OF_CARBOHYDRATES	Details ...	80	-0.39267376	-1.4337314	0.053254437	1	0.991	1729	tags=28%, list=15%, signal=32%
REACTOME_GS_ALPHA_MEDIATED_EVENTS_IN_GLUCAGON_SIGNALLING	REACTOME_GS_ALPHA_MEDIATED_EVENTS_IN_GLUCAGON_SIGNALLING	Details ...	19	-0.54369944	-1.4241759	0.06187625	1	0.991	1474	tags=37%, list=13%, signal=42%
REACTOME_REGULATION_OF_INSULIN_SECRETION	REACTOME_REGULATION_OF_INSULIN_SECRETION	Details ...	148	-0.32165268	-1.4224088	0.09375	1	0.991	2802	tags=30%, list=25%, signal=39%
REACTOME_GLUCAGON_SIGNALING_IN_METABOLIC_REGULATION	REACTOME_GLUCAGON_SIGNALING_IN_METABOLIC_REGULATION	Details ...	22	-0.5130192	-1.401146	0.084645666	1	0.994	1474	tags=32%, list=13%, signal=37%
ZHOU_INFLAMMATORY_RESPONSE_LIVE_DN	ZHOU_INFLAMMATORY_RESPONSE_LIVE_DN	Details ...	165	-0.34438393	-1.3897519	0.04621072	1	0.994	1693	tags=22%, list=15%, signal=25%
ZHOU_INFLAMMATORY_RESPONSE_LPS_DN	ZHOU_INFLAMMATORY_RESPONSE_LPS_DN	Details ...	165	-0.34438393	-1.3897519	0.04621072	1	0.994	1693	tags=22%, list=15%, signal=25%
RICKMAN_HEAD_AND_NECK_CANCER_F	RICKMAN_HEAD_AND_NECK_CANCER_F	Details ...	35	-0.6981568	-1.3861488	0.13682093	1	0.994	686	tags=51%, list=6%, signal=55%
NIKOLSKY_BREAST_CANCER_17Q21_Q25_AMPLICON	NIKOLSKY_BREAST_CANCER_17Q21_Q25_AMPLICON	Details ...	179	-0.35272485	-1.3809897	0.083333336	1	0.994	2544	tags=32%, list=23%, signal=41%
REACTOME_STRIATED_MUSCLE_CONTRACTION	REACTOME_STRIATED_MUSCLE_CONTRACTION	Details ...	22	-0.7236695	-1.376874	0.11561866	1	0.994	610	tags=55%, list=5%, signal=58%
SMID_BREAST_CANCER_RELAPSE_IN_LUNG_DN	SMID_BREAST_CANCER_RELAPSE_IN_LUNG_DN	Details ...	20	-0.618311	-1.3522139	0.11730769	1	0.997	1299	tags=40%, list=12%, signal=45%
FERREIRA_EWINGS_SARCOMA_UNSTABLE_VS_STABLE_DN	FERREIRA_EWINGS_SARCOMA_UNSTABLE_VS_STABLE_DN	Details ...	56	-0.38168687	-1.3498849	0.112426035	1	0.997	2601	tags=38%, list=23%, signal=49%
REACTOME_CREB_PHOPHORYLATION_THROUGH_THE_ACTIVATION_OF_RAS	REACTOME_CREB_PHOPHORYLATION_THROUGH_THE_ACTIVATION_OF_RAS	Details ...	17	-0.48312873	-1.3492253	0.121673	1	0.997	2116	tags=35%, list=19%, signal=43%
SEKI_INFLAMMATORY_RESPONSE_LPS_DN	SEKI_INFLAMMATORY_RESPONSE_LPS_DN	Details ...	17	-0.61592865	-1.3490709	0.10810811	1	0.997	681	tags=35%, list=6%, signal=38%
REACTOME_GLUCAGON_TYPE_LIGAND_RECEPTORS	REACTOME_GLUCAGON_TYPE_LIGAND_RECEPTORS	Details ...	23	-0.5065818	-1.3439423	0.13729508	1	0.997	1932	tags=39%, list=17%, signal=47%
ZHOU_INFLAMMATORY_RESPONSE_FIMA_DN	ZHOU_INFLAMMATORY_RESPONSE_FIMA_DN	Details ...	118	-0.37466443	-1.3426192	0.084586464	1	0.997	1209	tags=23%, list=11%, signal=25%
NIKOLSKY_BREAST_CANCER_17Q11_Q21_AMPLICON	NIKOLSKY_BREAST_CANCER_17Q11_Q21_AMPLICON	Details ...	53	-0.39692774	-1.3419917	0.077844314	1	0.997	1186	tags=21%, list=11%, signal=23%
REACTOME_CAM_PATHWAY	REACTOME_CAM_PATHWAY	Details ...	16	-0.5234199	-1.339947	0.13127413	1	0.997	1518	tags=31%, list=14%, signal=36%
WIKMAN_ASBESTOS_LUNG_CANCER_DN	WIKMAN_ASBESTOS_LUNG_CANCER_DN	Details ...	16	-0.5959167	-1.3363876	0.16078432	1	0.997	1872	tags=44%, list=17%, signal=52%
ST_WNT_CA2_CYCLIC_GMP_PATHWAY	ST_WNT_CA2_CYCLIC_GMP_PATHWAY	Details ...	15	-0.5502661	-1.3353028	0.13203883	1	0.997	2141	tags=47%, list=19%, signal=58%
KEGG_VALINE_LEUCINE_AND_ISOLEUCINE_DEGRADATION	KEGG_VALINE_LEUCINE_AND_ISOLEUCINE_DEGRADATION	Details ...	35	-0.50704616	-1.3318158	0.18832392	1	0.997	1879	tags=49%, list=17%, signal=58%
WINNEPENNINCKX_MELANOMA_METASTASIS_DN	WINNEPENNINCKX_MELANOMA_METASTASIS_DN	Details ...	26	-0.5142245	-1.326273	0.124763705	1	0.997	1973	tags=42%, list=18%, signal=51%
REACTOME_COLLAGEN_MEDIATED_ACTIVATION_CASCADE	REACTOME_COLLAGEN_MEDIATED_ACTIVATION_CASCADE	Details ...	15	-0.5745746	-1.3261625	0.17017208	1	0.997	2136	tags=60%, list=19%, signal=74%
MCBRYAN_PUBERTAL_BREAST_4_5WK_DN	MCBRYAN_PUBERTAL_BREAST_4_5WK_DN	Details ...	148	-0.4185632	-1.3246824	0.13592233	1	0.997	2098	tags=35%, list=19%, signal=43%
NIKOLSKY_BREAST_CANCER_11Q12_Q14_AMPLICON	NIKOLSKY_BREAST_CANCER_11Q12_Q14_AMPLICON	Details ...	74	-0.35387853	-1.3222882	0.13114753	1	0.997	3380	tags=41%, list=30%, signal=58%
REACTOME_INTEGRATION_OF_ENERGY_METABOLISM	REACTOME_INTEGRATION_OF_ENERGY_METABOLISM	Details ...	160	-0.303823	-1.3174832	0.17137477	1	0.997	2802	tags=27%, list=25%, signal=35%
KLEIN_TARGETS_OF_BCR_ABL1_FUSION	KLEIN_TARGETS_OF_BCR_ABL1_FUSION	Details ...	21	-0.55640227	-1.3151962	0.16860466	1	0.997	3627	tags=67%, list=32%, signal=98%
KEGG_FATTY_ACID_METABOLISM	KEGG_FATTY_ACID_METABOLISM	Details ...	28	-0.49089783	-1.3086827	0.17408124	1	0.997	1956	tags=43%, list=17%, signal=52%
REACTOME_GLUCOSE_REGULATION_OF_INSULIN_SECRETION	REACTOME_GLUCOSE_REGULATION_OF_INSULIN_SECRETION	Details ...	117	-0.3143973	-1.3086799	0.2112403	1	0.997	3998	tags=44%, list=36%, signal=67%
REACTOME_NEURORANSMITTER_RECEPTOR_BINDING_AND_DOWNSTREAM_TRANSMISSION_IN_THE_POSTSYNAPTIC_CELL	REACTOME_NEURORANSMITTER_RECEPTOR_BINDING_AND_DOWNSTREAM_TRANSMISSION_IN_THE_POSTSYNAPTIC_CELL	Details ...	59	-0.40371436	-1.3059077	0.13226452	1	0.997	2116	tags=32%, list=19%, signal=39%
KEGG_GALACTOSE_METABOLISM	KEGG_GALACTOSE_METABOLISM	Details ...	21	-0.4192744	-1.3056219	0.1321499	1	0.997	1794	tags=33%, list=16%, signal=40%
REACTOME_ACTIVATION_OF_KAINATE_RECEPTORS_UPON_GLUTAMATE_BINDING	REACTOME_ACTIVATION_OF_KAINATE_RECEPTORS_UPON_GLUTAMATE_BINDING	Details ...	22	-0.45057684	-1.3002638	0.14867617	1	0.997	1932	tags=32%, list=17%, signal=38%
KAAB_HEART_ATRIUM_VS_VENTRICLE_DN	KAAB_HEART_ATRIUM_VS_VENTRICLE_DN	Details ...	169	-0.3550967	-1.2969201	0.14851485	1	0.998	2085	tags=27%, list=19%, signal=32%
IVANOVA_HEMATOPOIESIS_MATURE_CELL	IVANOVA_HEMATOPOIESIS_MATURE_CELL	Details ...	88	-0.4028835	-1.295757	0.16054158	1	0.998	1693	tags=27%, list=15%, signal=32%
GAUSSMANN_MLL_AF4_FUSION_TARGETS_G_DN	GAUSSMANN_MLL_AF4_FUSION_TARGETS_G_DN	Details ...	18	-0.48721367	-1.2925272	0.13188976	1	0.998	1640	tags=39%, list=15%, signal=45%
MOOTHA_HUMAN_MITODB_6_2002	MOOTHA_HUMAN_MITODB_6_2002	Details ...	325	-0.29968664	-1.2911409	0.22330096	1	0.998	3931	tags=45%, list=35%, signal=67%
KEGG_LYSOSOME	KEGG_LYSOSOME	Details ...	82	-0.353657	-1.2895778	0.20895523	1	0.998	3820	tags=49%, list=34%, signal=73%
LEE_LIVER_CANCER_MYC_DN	LEE_LIVER_CANCER_MYC_DN		38	-0.48412043	-1.2887732	0.12934363	1	0.998	1225	tags=26%, list=11%, signal=29%
REACTOME_METABOLISM_OF_AMINO_ACIDS	REACTOME_METABOLISM_OF_AMINO_ACIDS		129	-0.34638202	-1.2846603	0.13293651	1	0.998	1642	tags=22%, list=15%, signal=26%
REACTOME_ACTIVATION_OF_NMDA_RECEPTOR_UPON_GLUTAMATE_BINDING_AND_POSTSYNAPTIC_EVENTS	REACTOME_ACTIVATION_OF_NMDA_RECEPTOR_UPON_GLUTAMATE_BINDING_AND_POSTSYNAPTIC_EVENTS		26	-0.46654376	-1.2815411	0.18234165	1	0.998	2347	tags=42%, list=21%, signal=53%
WANG_PROSTATE_CANCER_ANDROGEN_INDEPENDENT	WANG_PROSTATE_CANCER_ANDROGEN_INDEPENDENT		35	-0.38252127	-1.2801796	0.1597633	1	0.998	2820	tags=37%, list=25%, signal=49%
VALK_AML_CLUSTER_13	VALK_AML_CLUSTER_13		16	-0.50335294	-1.2763247	0.16210938	1	0.998	1580	tags=38%, list=14%, signal=44%
MORI_EMU_MYC_LYMPHOMA_BY_ONSET_TIME_DN	MORI_EMU_MYC_LYMPHOMA_BY_ONSET_TIME_DN		16	-0.5006805	-1.273865	0.18181819	1	0.998	3120	tags=38%, list=28%, signal=52%
LEE_LIVER_CANCER_ACOX1_DN	LEE_LIVER_CANCER_ACOX1_DN		49	-0.48313126	-1.2733195	0.17984189	1	0.998	767	tags=27%, list=7%, signal=28%
KEGG_GLYCINE_SERINE_AND_THREONINE_METABOLISM	KEGG_GLYCINE_SERINE_AND_THREONINE_METABOLISM		22	-0.4899401	-1.2718694	0.16566867	1	0.999	1853	tags=41%, list=17%, signal=49%
STEIN_ESRRA_TARGETS	STEIN_ESRRA_TARGETS		308	-0.28541204	-1.2717892	0.13438736	1	0.999	2705	tags=30%, list=24%, signal=38%
CAIRO_LIVER_DEVELOPMENT_DN	CAIRO_LIVER_DEVELOPMENT_DN		177	-0.40668994	-1.2685933	0.13346228	1	0.999	2072	tags=34%, list=19%, signal=41%
ACEVEDO_LIVER_CANCER_DN	ACEVEDO_LIVER_CANCER_DN		330	-0.30851293	-1.2640032	0.11960784	1	0.999	2732	tags=33%, list=24%, signal=42%
SOTIRIOU_BREAST_CANCER_GRADE_1_VS_3_DN	SOTIRIOU_BREAST_CANCER_GRADE_1_VS_3_DN		27	-0.43470314	-1.2628957	0.19056974	1	0.999	758	tags=19%, list=7%, signal=20%
REACTOME_PLC_GAMMA1_SIGNALLING	REACTOME_PLC_GAMMA1_SIGNALLING		19	-0.46705762	-1.2610021	0.19723865	1	0.999	2094	tags=32%, list=19%, signal=39%
WANG_HCP_PROSTATE_CANCER	WANG_HCP_PROSTATE_CANCER		45	-0.40521377	-1.260134	0.12550607	1	0.999	738	tags=22%, list=7%, signal=24%
ACEVEDO_LIVER_TUMOR_VS_NORMAL_ADJACENT_TISSUE_DN	ACEVEDO_LIVER_TUMOR_VS_NORMAL_ADJACENT_TISSUE_DN		160	-0.34684736	-1.2594188	0.13904762	1	0.999	2457	tags=34%, list=22%, signal=43%
SHIPP_DLBCL_CURED_VS_FATAL_UP	SHIPP_DLBCL_CURED_VS_FATAL_UP		22	-0.48340577	-1.254433	0.1575985	1	0.999	2323	tags=45%, list=21%, signal=57%
VALK_AML_CLUSTER_7	VALK_AML_CLUSTER_7		17	-0.5218734	-1.2541203	0.19565217	1	0.999	3053	tags=71%, list=27%, signal=97%
REACTOME_THROMBOXANE_SIGNALLING_THROUGH_TP_RECEPTOR	REACTOME_THROMBOXANE_SIGNALLING_THROUGH_TP_RECEPTOR		17	-0.45472276	-1.2536715	0.16734694	1	0.999	1932	tags=41%, list=17%, signal=50%
ZHAN_MULTIPLE_MYELOMA_LB_UP	ZHAN_MULTIPLE_MYELOMA_LB_UP		21	-0.44812173	-1.2518508	0.15757576	1	0.999	1916	tags=33%, list=17%, signal=40%
BROWNE_HCMV_INFECTION_1HR_DN	BROWNE_HCMV_INFECTION_1HR_DN		121	-0.311385	-1.2518313	0.13953489	1	0.999	2805	tags=33%, list=25%, signal=44%
MCCLUNG_DELTA_FOSB_TARGETS_8WK	MCCLUNG_DELTA_FOSB_TARGETS_8WK		33	-0.4085266	-1.2505019	0.18571429	1	0.999	2925	tags=42%, list=26%, signal=57%
URS_ADIPOCYTE_DIFFERENTIATION_DN	URS_ADIPOCYTE_DIFFERENTIATION_DN		20	-0.5917743	-1.249402	0.27944112	1	0.999	2426	tags=45%, list=22%, signal=57%
MOOTHA_GLUCONEOGENESIS	MOOTHA_GLUCONEOGENESIS		22	-0.47653192	-1.2457559	0.21298175	1	0.999	1729	tags=36%, list=15%, signal=43%
REACTOME_PLATELET_ACTIVATION_TRIGGERS	REACTOME_PLATELET_ACTIVATION_TRIGGERS		42	-0.42559415	-1.2383947	0.19631901	1	0.999	2259	tags=43%, list=20%, signal=53%
PENG_RAPAMYCIN_RESPONSE_DN	PENG_RAPAMYCIN_RESPONSE_DN		51	-0.31782717	-1.2382585	0.23425196	1	0.999	2720	tags=25%, list=24%, signal=34%
REACTOME_PLC_BETA_MEDIATED_EVENTS	REACTOME_PLC_BETA_MEDIATED_EVENTS		24	-0.42864203	-1.2301697	0.22070312	1	0.999	2094	tags=29%, list=19%, signal=36%
KUNINGER_IGF1_VS_PDGFB_TARGETS_UP	KUNINGER_IGF1_VS_PDGFB_TARGETS_UP		32	-0.59511346	-1.2295846	0.28968254	1	0.999	1308	tags=53%, list=12%, signal=60%
KEGG_FC_EPSILON_RI_SIGNALING_PATHWAY	KEGG_FC_EPSILON_RI_SIGNALING_PATHWAY		56	-0.37306246	-1.227742	0.184	1	0.999	2700	tags=38%, list=24%, signal=49%
LEE_LIVER_CANCER_SURVIVAL_UP	LEE_LIVER_CANCER_SURVIVAL_UP		94	-0.42437792	-1.2267206	0.22420634	1	0.999	2553	tags=40%, list=23%, signal=52%
REACTOME_MUSCLE_CONTRACTION	REACTOME_MUSCLE_CONTRACTION		36	-0.5336173	-1.2218122	0.27	1	0.999	610	tags=33%, list=5%, signal=35%
RASHI_RESPONSE_TO_IONIZING_RADIATION_3	RASHI_RESPONSE_TO_IONIZING_RADIATION_3		34	-0.36236966	-1.2199337	0.259542	1	0.999	718	tags=18%, list=6%, signal=19%
KAAB_FAILED_HEART_VENTRICLE_DN	KAAB_FAILED_HEART_VENTRICLE_DN		29	-0.38723895	-1.2191178	0.26666668	1	0.999	2315	tags=34%, list=21%, signal=43%
PENG_RAPAMYCIN_RESPONSE_UP	PENG_RAPAMYCIN_RESPONSE_UP		27	-0.38841838	-1.2164823	0.22393823	1	0.999	2289	tags=33%, list=20%, signal=42%
KEGG_AMINO_SUGAR_AND_NUCLEOTIDE_SUGAR_METABOLISM	KEGG_AMINO_SUGAR_AND_NUCLEOTIDE_SUGAR_METABOLISM		32	-0.35946947	-1.2144331	0.2265625	1	0.999	1905	tags=28%, list=17%, signal=34%
CAIRO_HEPATOBLASTOMA_DN	CAIRO_HEPATOBLASTOMA_DN		174	-0.37094834	-1.2142757	0.17475729	1	0.999	2782	tags=44%, list=25%, signal=57%
KEGG_PROTEIN_EXPORT	KEGG_PROTEIN_EXPORT		18	-0.40926358	-1.214273	0.26589596	1	0.999	2381	tags=28%, list=21%, signal=35%
LIU_PROSTATE_CANCER_UP	LIU_PROSTATE_CANCER_UP		52	-0.35322914	-1.21037	0.20710059	1	0.999	1559	tags=31%, list=14%, signal=36%
BROWNE_HCMV_INFECTION_10HR_DN	BROWNE_HCMV_INFECTION_10HR_DN		32	-0.37551722	-1.2098895	0.21194606	1	0.999	1027	tags=19%, list=9%, signal=21%
ACEVEDO_LIVER_CANCER_WITH_H3K27ME3_DN	ACEVEDO_LIVER_CANCER_WITH_H3K27ME3_DN		67	-0.34935072	-1.2087585	0.17988394	1	0.999	2675	tags=43%, list=24%, signal=57%
ROVERSI_GLIOMA_COPY_NUMBER_UP	ROVERSI_GLIOMA_COPY_NUMBER_UP		60	-0.36846358	-1.2067959	0.21042085	1	0.999	2542	tags=35%, list=23%, signal=45%
GARCIA_TARGETS_OF_FLI1_AND_DAX1_UP	GARCIA_TARGETS_OF_FLI1_AND_DAX1_UP		22	-0.4331293	-1.2056257	0.24055666	1	0.999	3003	tags=50%, list=27%, signal=68%
KEGG_LONG_TERM_POTENTIATION	KEGG_LONG_TERM_POTENTIATION		40	-0.3628534	-1.2050626	0.23046093	1	0.999	2116	tags=30%, list=19%, signal=37%
REACTOME_CITRIC_ACID_CYCLE	REACTOME_CITRIC_ACID_CYCLE		16	-0.46844298	-1.2039057	0.27946767	1	0.999	4146	tags=63%, list=37%, signal=99%
REACTOME_INTRINSIC_PATHWAY	REACTOME_INTRINSIC_PATHWAY		15	-0.5229225	-1.1990105	0.26930693	1	0.999	1976	tags=33%, list=18%, signal=40%
CROONQUIST_NRAS_VS_STROMAL_STIMULATION_UP	CROONQUIST_NRAS_VS_STROMAL_STIMULATION_UP		20	-0.5173498	-1.1982895	0.27145708	1	0.999	3035	tags=65%, list=27%, signal=89%
ELVIDGE_HYPOXIA_BY_DMOG_DN	ELVIDGE_HYPOXIA_BY_DMOG_DN		37	-0.36799023	-1.193102	0.21401516	1	0.999	2437	tags=32%, list=22%, signal=41%
OUILLETTE_CLL_13Q14_DELETION_DN	OUILLETTE_CLL_13Q14_DELETION_DN		35	-0.37283987	-1.1918595	0.21267894	1	0.999	1642	tags=29%, list=15%, signal=33%
TARTE_PLASMA_CELL_VS_B_LYMPHOCYTE_UP	TARTE_PLASMA_CELL_VS_B_LYMPHOCYTE_UP		60	-0.3500274	-1.1887288	0.23658052	1	0.999	2367	tags=32%, list=21%, signal=40%
BIOCARTA_NFAT_PATHWAY	BIOCARTA_NFAT_PATHWAY		31	-0.35798118	-1.1842453	0.22537878	1	0.999	1455	tags=16%, list=13%, signal=18%
KEGG_PROPANOATE_METABOLISM	KEGG_PROPANOATE_METABOLISM		25	-0.4805531	-1.1835755	0.3029703	1	0.999	3712	tags=72%, list=33%, signal=107%
CHARAFE_BREAST_CANCER_LUMINAL_VS_BASAL_UP	CHARAFE_BREAST_CANCER_LUMINAL_VS_BASAL_UP		162	-0.33280066	-1.1830721	0.23952095	1	0.999	1406	tags=22%, list=13%, signal=24%
BIOCARTA_BIOPEPTIDES_PATHWAY	BIOCARTA_BIOPEPTIDES_PATHWAY		29	-0.37803376	-1.182656	0.2372549	1	0.999	2290	tags=21%, list=20%, signal=26%
WILLIAMS_ESR2_TARGETS_UP	WILLIAMS_ESR2_TARGETS_UP		15	-0.41575256	-1.1793057	0.2514507	1	0.999	2624	tags=33%, list=23%, signal=43%
KEGG_CALCIUM_SIGNALING_PATHWAY	KEGG_CALCIUM_SIGNALING_PATHWAY		117	-0.37910488	-1.1790692	0.25203252	1	0.999	2170	tags=33%, list=19%, signal=41%
REACTOME_TRANSMISSION_ACROSS_CHEMICAL_SYNAPSES	REACTOME_TRANSMISSION_ACROSS_CHEMICAL_SYNAPSES		92	-0.36367908	-1.1775521	0.23031496	1	0.999	1932	tags=27%, list=17%, signal=33%
KEGG_ALANINE_ASPARTATE_AND_GLUTAMATE_METABOLISM	KEGG_ALANINE_ASPARTATE_AND_GLUTAMATE_METABOLISM		21	-0.43739298	-1.1740137	0.24448898	1	0.999	632	tags=24%, list=6%, signal=25%
REACTOME_SYNTHESIS_OF_BILE_ACIDS_AND_BILE_SALTS	REACTOME_SYNTHESIS_OF_BILE_ACIDS_AND_BILE_SALTS		18	-0.48050502	-1.173673	0.2748538	1	0.999	889	tags=33%, list=8%, signal=36%
KEGG_TYROSINE_METABOLISM	KEGG_TYROSINE_METABOLISM		27	-0.41969302	-1.1696591	0.27394637	1	0.999	3162	tags=52%, list=28%, signal=72%
GUENTHER_GROWTH_SPHERICAL_VS_ADHERENT_UP	GUENTHER_GROWTH_SPHERICAL_VS_ADHERENT_UP		16	-0.47835198	-1.166561	0.27218935	1	0.999	3228	tags=63%, list=29%, signal=88%
BILD_MYC_ONCOGENIC_SIGNATURE	BILD_MYC_ONCOGENIC_SIGNATURE		107	-0.29622784	-1.1661187	0.22245322	1	0.999	2318	tags=28%, list=21%, signal=35%
TANG_SENESCENCE_TP53_TARGETS_UP	TANG_SENESCENCE_TP53_TARGETS_UP		16	-0.48621765	-1.1638739	0.25099602	1	0.999	3212	tags=44%, list=29%, signal=61%
STARK_HYPPOCAMPUS_22Q11_DELETION_UP	STARK_HYPPOCAMPUS_22Q11_DELETION_UP		24	-0.40656546	-1.1635879	0.2942346	1	0.999	2925	tags=42%, list=26%, signal=56%
CROMER_TUMORIGENESIS_DN	CROMER_TUMORIGENESIS_DN		29	-0.4482436	-1.1618398	0.26824456	1	0.999	686	tags=28%, list=6%, signal=29%
BIOCARTA_DC_PATHWAY	BIOCARTA_DC_PATHWAY		15	-0.51172876	-1.1594968	0.30019492	1	0.999	2702	tags=47%, list=24%, signal=61%
CHIANG_LIVER_CANCER_SUBCLASS_PROLIFERATION_DN	CHIANG_LIVER_CANCER_SUBCLASS_PROLIFERATION_DN		103	-0.40103978	-1.1582999	0.28915662	1	0.999	2774	tags=38%, list=25%, signal=50%
SMID_BREAST_CANCER_BASAL_DN	SMID_BREAST_CANCER_BASAL_DN		387	-0.34417644	-1.157777	0.2364341	1	0.999	1989	tags=31%, list=18%, signal=36%
TURASHVILI_BREAST_LOBULAR_CARCINOMA_VS_DUCTAL_NORMAL_UP	TURASHVILI_BREAST_LOBULAR_CARCINOMA_VS_DUCTAL_NORMAL_UP		37	-0.5232252	-1.1558799	0.33744857	1	0.999	2426	tags=46%, list=22%, signal=58%
KEGG_STARCH_AND_SUCROSE_METABOLISM	KEGG_STARCH_AND_SUCROSE_METABOLISM		21	-0.42487893	-1.1535616	0.28089887	1	0.999	1297	tags=29%, list=12%, signal=32%
REACTOME_DIABETES_PATHWAYS	REACTOME_DIABETES_PATHWAYS		263	-0.22987455	-1.1516274	0.26008064	1	0.999	2449	tags=21%, list=22%, signal=27%
SMID_BREAST_CANCER_LUMINAL_B_UP	SMID_BREAST_CANCER_LUMINAL_B_UP		96	-0.37499604	-1.1516064	0.24557957	1	0.999	1878	tags=32%, list=17%, signal=38%
DOANE_BREAST_CANCER_CLASSES_UP	DOANE_BREAST_CANCER_CLASSES_UP		41	-0.4183383	-1.1515355	0.26785713	1	0.999	2863	tags=51%, list=26%, signal=69%
KEGG_INTESTINAL_IMMUNE_NETWORK_FOR_IGA_PRODUCTION	KEGG_INTESTINAL_IMMUNE_NETWORK_FOR_IGA_PRODUCTION		26	-0.4679801	-1.1469482	0.3177388	1	0.999	1589	tags=35%, list=14%, signal=40%
REACTOME_METABLISM_OF_NUCLEOTIDES	REACTOME_METABLISM_OF_NUCLEOTIDES		52	-0.3135548	-1.1449943	0.26907632	1	0.999	2783	tags=37%, list=25%, signal=48%
KEGG_METABOLISM_OF_XENOBIOTICS_BY_CYTOCHROME_P450	KEGG_METABOLISM_OF_XENOBIOTICS_BY_CYTOCHROME_P450		28	-0.44618455	-1.1430494	0.29080674	1	0.999	1669	tags=36%, list=15%, signal=42%
URS_ADIPOCYTE_DIFFERENTIATION_UP	URS_ADIPOCYTE_DIFFERENTIATION_UP		49	-0.41166905	-1.1428448	0.27920792	1	0.999	1591	tags=35%, list=14%, signal=40%
LEE_LIVER_CANCER_DENA_DN	LEE_LIVER_CANCER_DENA_DN		57	-0.4322189	-1.142357	0.2953271	1	0.999	2474	tags=40%, list=22%, signal=52%
KEGG_OXIDATIVE_PHOSPHORYLATION	KEGG_OXIDATIVE_PHOSPHORYLATION		89	-0.29649565	-1.1419584	0.3458498	1	0.999	3981	tags=38%, list=36%, signal=59%
CADWELL_ATG16L1_TARGETS_UP	CADWELL_ATG16L1_TARGETS_UP		62	-0.414869	-1.1406807	0.30604288	1	0.999	2443	tags=42%, list=22%, signal=53%
NAKAYAMA_SOFT_TISSUE_TUMORS_PCA2_DN	NAKAYAMA_SOFT_TISSUE_TUMORS_PCA2_DN		52	-0.49458447	-1.1401284	0.31650487	1	0.999	1439	tags=33%, list=13%, signal=37%
MOOTHA_MITOCHONDRIA	MOOTHA_MITOCHONDRIA		330	-0.26636043	-1.139932	0.33076924	1	0.999	3931	tags=42%, list=35%, signal=63%
UEDA_CENTRAL_CLOCK	UEDA_CENTRAL_CLOCK		66	-0.32870102	-1.1366483	0.2802303	1	0.999	1035	tags=18%, list=9%, signal=20%
KEGG_DRUG_METABOLISM_OTHER_ENZYMES	KEGG_DRUG_METABOLISM_OTHER_ENZYMES		18	-0.4071003	-1.13383	0.2982456	1	0.999	1647	tags=33%, list=15%, signal=39%
BROWNE_HCMV_INFECTION_12HR_DN	BROWNE_HCMV_INFECTION_12HR_DN		52	-0.3477536	-1.1325808	0.25760648	1	0.999	2472	tags=29%, list=22%, signal=37%
KIM_MYCN_AMPLIFICATION_TARGETS_UP	KIM_MYCN_AMPLIFICATION_TARGETS_UP		42	-0.36453676	-1.1306258	0.276	1	0.999	1498	tags=26%, list=13%, signal=30%
KEGG_NICOTINATE_AND_NICOTINAMIDE_METABOLISM	KEGG_NICOTINATE_AND_NICOTINAMIDE_METABOLISM		16	-0.44045433	-1.128191	0.33268103	1	0.999	3080	tags=44%, list=28%, signal=60%
KEGG_TYPE_II_DIABETES_MELLITUS	KEGG_TYPE_II_DIABETES_MELLITUS		28	-0.37992337	-1.1278344	0.2857143	1	0.999	1297	tags=21%, list=12%, signal=24%
KEGG_PURINE_METABOLISM	KEGG_PURINE_METABOLISM		110	-0.27592266	-1.126499	0.2932039	1	0.999	2187	tags=25%, list=20%, signal=30%
BERTUCCI_INVASIVE_CARCINOMA_DUCTAL_VS_LOBULAR_DN	BERTUCCI_INVASIVE_CARCINOMA_DUCTAL_VS_LOBULAR_DN		32	-0.506329	-1.1227121	0.362	1	0.999	1955	tags=41%, list=17%, signal=49%
HALMOS_CEBPA_TARGETS_UP	HALMOS_CEBPA_TARGETS_UP		29	-0.41179657	-1.122021	0.29435483	1	0.999	891	tags=28%, list=8%, signal=30%
ST_GRANULE_CELL_SURVIVAL_PATHWAY	ST_GRANULE_CELL_SURVIVAL_PATHWAY		15	-0.42727783	-1.1212466	0.32128513	1	0.999	4746	tags=87%, list=42%, signal=150%
MARTINEZ_RB1_AND_TP53_TARGETS_UP	MARTINEZ_RB1_AND_TP53_TARGETS_UP		471	-0.31657863	-1.1169672	0.28629032	1	1	1512	tags=24%, list=14%, signal=26%
COATES_MACROPHAGE_M1_VS_M2_DN	COATES_MACROPHAGE_M1_VS_M2_DN		48	-0.38062826	-1.1161797	0.31027254	1	1	1875	tags=33%, list=17%, signal=40%
LASTOWSKA_NEUROBLASTOMA_COPY_NUMBER_UP	LASTOWSKA_NEUROBLASTOMA_COPY_NUMBER_UP		111	-0.27575257	-1.1155583	0.31536925	1	1	2596	tags=26%, list=23%, signal=34%
SHIPP_DLBCL_VS_FOLLICULAR_LYMPHOMA_DN	SHIPP_DLBCL_VS_FOLLICULAR_LYMPHOMA_DN		29	-0.45211175	-1.1151121	0.33768657	1	1	2441	tags=48%, list=22%, signal=62%
TAVAZOIE_METASTASIS	TAVAZOIE_METASTASIS		49	-0.39104372	-1.1143128	0.29224652	1	1	2627	tags=39%, list=23%, signal=50%
KOYAMA_SEMA3B_TARGETS_UP	KOYAMA_SEMA3B_TARGETS_UP		122	-0.3161655	-1.1140269	0.27911645	1	1	2636	tags=34%, list=24%, signal=45%
KEGG_GLYCOSPHINGOLIPID_BIOSYNTHESIS_GANGLIO_SERIES	KEGG_GLYCOSPHINGOLIPID_BIOSYNTHESIS_GANGLIO_SERIES		15	-0.468576	-1.1127241	0.34607646	1	1	1679	tags=40%, list=15%, signal=47%
NIKOLSKY_BREAST_CANCER_16P13_AMPLICON	NIKOLSKY_BREAST_CANCER_16P13_AMPLICON		57	-0.30523205	-1.1126771	0.3243762	1	1	2517	tags=30%, list=22%, signal=38%
REACTOME_NEUROTRANSMITTER_RELEASE_CYCLE	REACTOME_NEUROTRANSMITTER_RELEASE_CYCLE		18	-0.4509841	-1.1122601	0.3403846	1	1	3187	tags=50%, list=28%, signal=70%
BILBAN_B_CLL_LPL_UP	BILBAN_B_CLL_LPL_UP		30	-0.36942118	-1.1108782	0.3046092	1	1	1349	tags=20%, list=12%, signal=23%
BASSO_CD40_SIGNALING_DN	BASSO_CD40_SIGNALING_DN		40	-0.40899602	-1.1100014	0.348659	1	1	2157	tags=40%, list=19%, signal=49%
HUANG_DASATINIB_RESISTANCE_DN	HUANG_DASATINIB_RESISTANCE_DN		37	-0.3623251	-1.1091913	0.33595285	1	1	1302	tags=22%, list=12%, signal=24%
BIDUS_METASTASIS_DN	BIDUS_METASTASIS_DN		76	-0.35843477	-1.1090516	0.33534136	1	1	1799	tags=29%, list=16%, signal=34%
BOYAULT_LIVER_CANCER_SUBCLASS_G3_DN	BOYAULT_LIVER_CANCER_SUBCLASS_G3_DN		35	-0.41608724	-1.1080642	0.33333334	1	1	1976	tags=34%, list=18%, signal=42%
BROWNE_HCMV_INFECTION_4HR_DN	BROWNE_HCMV_INFECTION_4HR_DN		137	-0.27470616	-1.1062226	0.28349516	1	1	2915	tags=34%, list=26%, signal=46%
KIM_GASTRIC_CANCER_CHEMOSENSITIVITY	KIM_GASTRIC_CANCER_CHEMOSENSITIVITY		60	-0.30679122	-1.1059799	0.3262136	1	1	2581	tags=30%, list=23%, signal=39%
RICKMAN_HEAD_AND_NECK_CANCER_C	RICKMAN_HEAD_AND_NECK_CANCER_C		47	-0.40625873	-1.1048914	0.29959515	1	1	2640	tags=45%, list=24%, signal=58%
NAGASHIMA_NRG1_SIGNALING_DN	NAGASHIMA_NRG1_SIGNALING_DN		23	-0.38008648	-1.1028318	0.27027026	1	1	2172	tags=43%, list=19%, signal=54%
KEGG_PARKINSONS_DISEASE	KEGG_PARKINSONS_DISEASE		81	-0.28469646	-1.1025705	0.3673077	1	1	3981	tags=40%, list=36%, signal=61%
TSENG_IRS1_TARGETS_DN	TSENG_IRS1_TARGETS_DN		102	-0.35676292	-1.1021615	0.3464567	1	1	2372	tags=34%, list=21%, signal=43%
LIAN_LIPA_TARGETS_6M	LIAN_LIPA_TARGETS_6M		70	-0.4742562	-1.1016964	0.3687375	1	1	2358	tags=50%, list=21%, signal=63%
MOOTHA_FFA_OXYDATION	MOOTHA_FFA_OXYDATION		16	-0.45584795	-1.1016608	0.38551858	1	1	1956	tags=44%, list=17%, signal=53%
HOSHIDA_LIVER_CANCER_SUBCLASS_S3	HOSHIDA_LIVER_CANCER_SUBCLASS_S3		200	-0.32717705	-1.1012108	0.30873787	1	1	1976	tags=27%, list=18%, signal=32%
PACHER_TARGETS_OF_IGF1_AND_IGF2_UP	PACHER_TARGETS_OF_IGF1_AND_IGF2_UP		21	-0.3995261	-1.100985	0.32865733	1	1	1215	tags=19%, list=11%, signal=21%
KEGG_GLUTATHIONE_METABOLISM	KEGG_GLUTATHIONE_METABOLISM		34	-0.362737	-1.1008245	0.32421875	1	1	1669	tags=24%, list=15%, signal=28%
RAMALHO_STEMNESS_DN	RAMALHO_STEMNESS_DN		57	-0.42413262	-1.1006044	0.35852712	1	1	2820	tags=53%, list=25%, signal=70%
WONG_ENDMETRIUM_CANCER_DN	WONG_ENDMETRIUM_CANCER_DN		26	-0.4951029	-1.0990057	0.3821138	1	1	905	tags=27%, list=8%, signal=29%
DUNNE_TARGETS_OF_AML1_MTG8_FUSION_UP	DUNNE_TARGETS_OF_AML1_MTG8_FUSION_UP		32	-0.43254483	-1.0978858	0.36399218	1	1	1653	tags=38%, list=15%, signal=44%
ICHIBA_GRAFT_VERSUS_HOST_DISEASE_D7_DN	ICHIBA_GRAFT_VERSUS_HOST_DISEASE_D7_DN		34	-0.3839173	-1.0975409	0.31923077	1	1	2222	tags=32%, list=20%, signal=40%
HOFFMANN_LARGE_TO_SMALL_PRE_BII_LYMPHOCYTE_DN	HOFFMANN_LARGE_TO_SMALL_PRE_BII_LYMPHOCYTE_DN		31	-0.3747025	-1.0968227	0.34469697	1	1	686	tags=19%, list=6%, signal=21%
ZHAN_MULTIPLE_MYELOMA_CD1_UP	ZHAN_MULTIPLE_MYELOMA_CD1_UP		28	-0.39806166	-1.0961313	0.3010101	1	1	3083	tags=57%, list=28%, signal=79%
SCHLOSSER_MYC_AND_SERUM_RESPONSE_SYNERGY	SCHLOSSER_MYC_AND_SERUM_RESPONSE_SYNERGY		21	-0.35103777	-1.0922544	0.3680154	1	1	3443	tags=48%, list=31%, signal=69%
FONTAINE_FOLLICULAR_THYROID_ADENOMA_DN	FONTAINE_FOLLICULAR_THYROID_ADENOMA_DN		39	-0.37631476	-1.0917666	0.32595575	1	1	1448	tags=31%, list=13%, signal=35%
LUI_THYROID_CANCER_CLUSTER_2	LUI_THYROID_CANCER_CLUSTER_2		25	-0.38242355	-1.0898094	0.32862905	1	1	2094	tags=36%, list=19%, signal=44%
KEGG_HEMATOPOIETIC_CELL_LINEAGE	KEGG_HEMATOPOIETIC_CELL_LINEAGE		53	-0.4138962	-1.088939	0.3510848	1	1	2841	tags=47%, list=25%, signal=63%
BREDEMEYER_RAG_SIGNALING_NOT_VIA_ATM_UP	BREDEMEYER_RAG_SIGNALING_NOT_VIA_ATM_UP		29	-0.37877694	-1.0881304	0.33530572	1	1	402	tags=14%, list=4%, signal=14%
REACTOME_GLUCONEOGENESIS	REACTOME_GLUCONEOGENESIS		19	-0.43339664	-1.0848093	0.37848607	1	1	1729	tags=37%, list=15%, signal=43%
DAIRKEE_CANCER_PRONE_RESPONSE_E2	DAIRKEE_CANCER_PRONE_RESPONSE_E2		18	-0.44811353	-1.0820817	0.38677356	1	1	1033	tags=33%, list=9%, signal=37%
LIAN_LIPA_TARGETS_3M	LIAN_LIPA_TARGETS_3M		59	-0.47800255	-1.0814236	0.4028056	1	1	2358	tags=49%, list=21%, signal=62%
KEGG_VIBRIO_CHOLERAE_INFECTION	KEGG_VIBRIO_CHOLERAE_INFECTION		38	-0.3101634	-1.0812256	0.3512974	1	1	2377	tags=29%, list=21%, signal=37%
ELVIDGE_HIF1A_AND_HIF2A_TARGETS_DN	ELVIDGE_HIF1A_AND_HIF2A_TARGETS_DN		63	-0.37454516	-1.0803719	0.36192468	1	1	2125	tags=37%, list=19%, signal=45%
REN_ALVEOLAR_RHABDOMYOSARCOMA_UP	REN_ALVEOLAR_RHABDOMYOSARCOMA_UP		57	-0.39180428	-1.0795172	0.3483366	1	1	1864	tags=32%, list=17%, signal=38%
KEGG_ALPHA_LINOLENIC_ACID_METABOLISM	KEGG_ALPHA_LINOLENIC_ACID_METABOLISM		15	-0.442909	-1.0754185	0.37406015	1	1	2690	tags=53%, list=24%, signal=70%
DOANE_RESPONSE_TO_ANDROGEN_UP	DOANE_RESPONSE_TO_ANDROGEN_UP		95	-0.28924546	-1.0743195	0.34728032	1	1	1835	tags=27%, list=16%, signal=32%
ZHAN_V1_LATE_DIFFERENTIATION_GENES_UP	ZHAN_V1_LATE_DIFFERENTIATION_GENES_UP		25	-0.39813063	-1.0713983	0.4024145	1	1	1955	tags=32%, list=17%, signal=39%
REACTOME_ADP_SIGNALLING_THROUGH_P2Y_PURINOCEPTOR_1	REACTOME_ADP_SIGNALLING_THROUGH_P2Y_PURINOCEPTOR_1		18	-0.3902948	-1.0692747	0.37701613	1	1	1932	tags=33%, list=17%, signal=40%
KEGG_PORPHYRIN_AND_CHLOROPHYLL_METABOLISM	KEGG_PORPHYRIN_AND_CHLOROPHYLL_METABOLISM		17	-0.37569284	-1.0691876	0.3678161	1	1	95	tags=12%, list=1%, signal=12%
HANN_RESISTANCE_TO_BCL2_INHIBITOR_UP	HANN_RESISTANCE_TO_BCL2_INHIBITOR_UP		21	-0.40355507	-1.0688355	0.33667335	1	1	1571	tags=29%, list=14%, signal=33%
MARTINEZ_TP53_TARGETS_UP	MARTINEZ_TP53_TARGETS_UP		467	-0.2971488	-1.06801	0.33867735	1	1	1500	tags=23%, list=13%, signal=25%
CHIANG_LIVER_CANCER_SUBCLASS_POLYSOMY7_UP	CHIANG_LIVER_CANCER_SUBCLASS_POLYSOMY7_UP		40	-0.3584264	-1.0678879	0.3504762	1	1	2907	tags=35%, list=26%, signal=47%
MORI_SMALL_PRE_BII_LYMPHOCYTE_UP	MORI_SMALL_PRE_BII_LYMPHOCYTE_UP		49	-0.32213244	-1.0662578	0.36116505	1	1	640	tags=16%, list=6%, signal=17%
BREDEMEYER_RAG_SIGNALING_NOT_VIA_ATM_DN	BREDEMEYER_RAG_SIGNALING_NOT_VIA_ATM_DN		42	-0.3439442	-1.0633972	0.36220473	1	1	2191	tags=33%, list=20%, signal=41%
KEGG_O_GLYCAN_BIOSYNTHESIS	KEGG_O_GLYCAN_BIOSYNTHESIS		17	-0.40925837	-1.0631527	0.3988212	1	1	2745	tags=47%, list=25%, signal=62%
POMEROY_MEDULLOBLASTOMA_PROGNOSIS_UP	POMEROY_MEDULLOBLASTOMA_PROGNOSIS_UP		26	-0.33553582	-1.062482	0.39014372	1	1	2867	tags=38%, list=26%, signal=52%
KEGG_NON_SMALL_CELL_LUNG_CANCER	KEGG_NON_SMALL_CELL_LUNG_CANCER		29	-0.31044403	-1.062443	0.38554215	1	1	1753	tags=21%, list=16%, signal=24%
REACTOME_PLATELET_ACTIVATION	REACTOME_PLATELET_ACTIVATION		110	-0.33687708	-1.0621417	0.3685259	1	1	2136	tags=34%, list=19%, signal=41%
REACTOME_G_BETA_GAMMA_SIGNALLING_THROUGH_PLC_BETA	REACTOME_G_BETA_GAMMA_SIGNALLING_THROUGH_PLC_BETA		15	-0.4010565	-1.0618355	0.4004065	1	1	1932	tags=33%, list=17%, signal=40%
KEGG_PRIMARY_BILE_ACID_BIOSYNTHESIS	KEGG_PRIMARY_BILE_ACID_BIOSYNTHESIS		15	-0.44338033	-1.0616895	0.38565892	1	1	889	tags=33%, list=8%, signal=36%
REACTOME_THROMBIN_SIGNALLING_THROUGH_PROTEINASE_ACTIVATED_RECEPTORS	REACTOME_THROMBIN_SIGNALLING_THROUGH_PROTEINASE_ACTIVATED_RECEPTORS		20	-0.38112527	-1.0613375	0.40246406	1	1	2259	tags=35%, list=20%, signal=44%
WILENSKY_RESPONSE_TO_DARAPLADIB	WILENSKY_RESPONSE_TO_DARAPLADIB		18	-0.51549596	-1.0583506	0.4269006	1	1	2569	tags=56%, list=23%, signal=72%
LEE_LIVER_CANCER_MYC_TGFA_DN	LEE_LIVER_CANCER_MYC_TGFA_DN		50	-0.40717348	-1.0582734	0.39884394	1	1	725	tags=20%, list=6%, signal=21%
EBAUER_TARGETS_OF_PAX3_FOXO1_FUSION_UP	EBAUER_TARGETS_OF_PAX3_FOXO1_FUSION_UP		124	-0.3617815	-1.0577022	0.39676112	1	1	1942	tags=33%, list=17%, signal=40%
CHIANG_LIVER_CANCER_SUBCLASS_INTERFERON_DN	CHIANG_LIVER_CANCER_SUBCLASS_INTERFERON_DN		19	-0.39889514	-1.0570997	0.38140416	1	1	1767	tags=37%, list=16%, signal=44%
REACTOME_INTRINSIC_PATHWAY_FOR_APOPTOSIS	REACTOME_INTRINSIC_PATHWAY_FOR_APOPTOSIS		16	-0.36065248	-1.0568479	0.3957529	1	1	1233	tags=25%, list=11%, signal=28%
LIU_COMMON_CANCER_GENES	LIU_COMMON_CANCER_GENES		21	-0.3324136	-1.0559859	0.36507937	1	1	1049	tags=19%, list=9%, signal=21%
BORCZUK_MALIGNANT_MESOTHELIOMA_DN	BORCZUK_MALIGNANT_MESOTHELIOMA_DN		63	-0.34168357	-1.0559031	0.40784314	1	1	2701	tags=37%, list=24%, signal=48%
STOSSI_RESPONSE_TO_ESTRADIOL	STOSSI_RESPONSE_TO_ESTRADIOL		26	-0.39332396	-1.0552021	0.39376217	1	1	2733	tags=46%, list=24%, signal=61%
KEGG_BUTANOATE_METABOLISM	KEGG_BUTANOATE_METABOLISM		24	-0.39260566	-1.0550787	0.37574553	1	1	1879	tags=42%, list=17%, signal=50%
HEIDENBLAD_AMPLICON_8Q24_UP	HEIDENBLAD_AMPLICON_8Q24_UP		18	-0.3862753	-1.0531037	0.3713733	1	1	3578	tags=56%, list=32%, signal=82%
KEGG_BETA_ALANINE_METABOLISM	KEGG_BETA_ALANINE_METABOLISM		19	-0.42988992	-1.0525992	0.40631163	1	1	1685	tags=37%, list=15%, signal=43%
ALCALA_APOPTOSIS	ALCALA_APOPTOSIS		58	-0.30955103	-1.052166	0.426	1	1	2168	tags=24%, list=19%, signal=30%
REACTOME_HORMONE_BIOSYNTHESIS	REACTOME_HORMONE_BIOSYNTHESIS		36	-0.38739714	-1.0489883	0.4034417	1	1	3237	tags=47%, list=29%, signal=66%
XU_HGF_TARGETS_REPRESSED_BY_AKT1_DN	XU_HGF_TARGETS_REPRESSED_BY_AKT1_DN		46	-0.34051675	-1.0473499	0.36871508	1	1	2562	tags=37%, list=23%, signal=48%
ZHAN_MULTIPLE_MYELOMA_CD1_VS_CD2_DN	ZHAN_MULTIPLE_MYELOMA_CD1_VS_CD2_DN		23	-0.37577114	-1.0467416	0.39314517	1	1	1371	tags=30%, list=12%, signal=35%
ZHAN_MULTIPLE_MYELOMA_CD1_AND_CD2_DN	ZHAN_MULTIPLE_MYELOMA_CD1_AND_CD2_DN		28	-0.33812562	-1.0458119	0.39300412	1	1	2017	tags=25%, list=18%, signal=30%
KAN_RESPONSE_TO_ARSENIC_TRIOXIDE	KAN_RESPONSE_TO_ARSENIC_TRIOXIDE		70	-0.33615956	-1.0452838	0.36956522	1	1	1812	tags=29%, list=16%, signal=34%
CAMPS_COLON_CANCER_COPY_NUMBER_DN	CAMPS_COLON_CANCER_COPY_NUMBER_DN		18	-0.3911413	-1.0449677	0.41666666	1	1	1056	tags=28%, list=9%, signal=31%
REACTOME_METABOLISM_OF_BILE_ACIDS_AND_BILE_SALTS	REACTOME_METABOLISM_OF_BILE_ACIDS_AND_BILE_SALTS		21	-0.40700287	-1.0443554	0.42720306	1	1	889	tags=29%, list=8%, signal=31%
ADDYA_ERYTHROID_DIFFERENTIATION_BY_HEMIN	ADDYA_ERYTHROID_DIFFERENTIATION_BY_HEMIN		46	-0.3130587	-1.0425986	0.38821137	1	1	1693	tags=26%, list=15%, signal=31%
CHNG_MULTIPLE_MYELOMA_HYPERPLOID_UP	CHNG_MULTIPLE_MYELOMA_HYPERPLOID_UP		34	-0.32054555	-1.0420439	0.43222004	1	1	310	tags=9%, list=3%, signal=9%
COATES_MACROPHAGE_M1_VS_M2_UP	COATES_MACROPHAGE_M1_VS_M2_UP		47	-0.36746234	-1.0409836	0.38339922	1	1	2832	tags=49%, list=25%, signal=65%
ROME_INSULIN_TARGETS_IN_MUSCLE_UP	ROME_INSULIN_TARGETS_IN_MUSCLE_UP		56	-0.2674831	-1.0402915	0.4019802	1	1	1378	tags=14%, list=12%, signal=16%
PASQUALUCCI_LYMPHOMA_BY_GC_STAGE_UP	PASQUALUCCI_LYMPHOMA_BY_GC_STAGE_UP		183	-0.26773724	-1.040173	0.374502	1	1	3178	tags=38%, list=28%, signal=52%
CHIANG_LIVER_CANCER_SUBCLASS_CTNNB1_UP	CHIANG_LIVER_CANCER_SUBCLASS_CTNNB1_UP		93	-0.3455437	-1.039876	0.39458415	1	1	2668	tags=37%, list=24%, signal=48%
REACTOME_METABOLISM_OF_LIPIDS_AND_LIPOPROTEINS	REACTOME_METABOLISM_OF_LIPIDS_AND_LIPOPROTEINS		154	-0.2946416	-1.0398273	0.40970874	1	1	1990	tags=26%, list=18%, signal=31%
SIG_PIP3_SIGNALING_IN_B_LYMPHOCYTES	SIG_PIP3_SIGNALING_IN_B_LYMPHOCYTES		21	-0.34700823	-1.0391297	0.42967245	1	1	2094	tags=29%, list=19%, signal=35%
REACTOME_PYRUVATE_METABOLISM_AND_TCA_CYCLE	REACTOME_PYRUVATE_METABOLISM_AND_TCA_CYCLE		29	-0.335079	-1.0374912	0.43083003	1	1	4155	tags=55%, list=37%, signal=87%
BROWNE_HCMV_INFECTION_30MIN_UP	BROWNE_HCMV_INFECTION_30MIN_UP		34	-0.37803376	-1.0363829	0.41598362	1	1	1713	tags=32%, list=15%, signal=38%
KEGG_GNRH_SIGNALING_PATHWAY	KEGG_GNRH_SIGNALING_PATHWAY		71	-0.30381492	-1.034919	0.41468254	1	1	1445	tags=20%, list=13%, signal=22%
KAYO_AGING_MUSCLE_UP	KAYO_AGING_MUSCLE_UP		116	-0.29268882	-1.0345714	0.418	1	1	1766	tags=20%, list=16%, signal=23%
JAZAG_TGFB1_SIGNALING_VIA_SMAD4_UP	JAZAG_TGFB1_SIGNALING_VIA_SMAD4_UP		69	-0.27816817	-1.0342146	0.3995984	1	1	2781	tags=35%, list=25%, signal=46%
EBAUER_MYOGENIC_TARGETS_OF_PAX3_FOXO1_FUSION	EBAUER_MYOGENIC_TARGETS_OF_PAX3_FOXO1_FUSION		38	-0.46384314	-1.0324208	0.4632653	1	1	1523	tags=42%, list=14%, signal=49%
WU_SILENCED_BY_METHYLATION_IN_BLADDER_CANCER	WU_SILENCED_BY_METHYLATION_IN_BLADDER_CANCER		28	-0.42732456	-1.0293455	0.41300192	1	1	2669	tags=54%, list=24%, signal=70%
REACTOME_SIGNAL_AMPLIFICATION	REACTOME_SIGNAL_AMPLIFICATION		23	-0.3632435	-1.0289053	0.432	1	1	1932	tags=35%, list=17%, signal=42%
REACTOME_G_BETA_GAMMA_SIGNALLING_THROUGH_PI3KGAMMA	REACTOME_G_BETA_GAMMA_SIGNALLING_THROUGH_PI3KGAMMA		17	-0.38035	-1.0277282	0.44758064	1	1	1932	tags=35%, list=17%, signal=43%
VANTVEER_BREAST_CANCER_BRCA1_UP	VANTVEER_BREAST_CANCER_BRCA1_UP		18	-0.32811862	-1.023938	0.4218456	1	1	1658	tags=22%, list=15%, signal=26%
NUTT_GBM_VS_AO_GLIOMA_DN	NUTT_GBM_VS_AO_GLIOMA_DN		28	-0.31611776	-1.0231117	0.44331983	1	1	933	tags=18%, list=8%, signal=19%
REACTOME_AMINO_ACID_TRANSPORT_ACROSS_THE_PLASMA_MEMBRANE	REACTOME_AMINO_ACID_TRANSPORT_ACROSS_THE_PLASMA_MEMBRANE		23	-0.40305454	-1.0224706	0.43313372	1	1	3048	tags=39%, list=27%, signal=54%
REACTOME_INORGANIC_CATION_ANION_SLC_TRANSPORTERS	REACTOME_INORGANIC_CATION_ANION_SLC_TRANSPORTERS		64	-0.34188238	-1.0221326	0.42632613	1	1	3360	tags=41%, list=30%, signal=58%
VARELA_ZMPSTE24_TARGETS_DN	VARELA_ZMPSTE24_TARGETS_DN		37	-0.3839169	-1.0215824	0.43678162	1	1	2612	tags=41%, list=23%, signal=53%
THUM_MIR21_TARGETS_HEART_DISEASE_UP	THUM_MIR21_TARGETS_HEART_DISEASE_UP		15	-0.5386342	-1.0215209	0.48080808	1	1	682	tags=33%, list=6%, signal=35%
TURASHVILI_BREAST_LOBULAR_CARCINOMA_VS_LOBULAR_NORMAL_DN	TURASHVILI_BREAST_LOBULAR_CARCINOMA_VS_LOBULAR_NORMAL_DN		42	-0.44698447	-1.0206131	0.446	1	1	2426	tags=50%, list=22%, signal=64%
BOYAULT_LIVER_CANCER_SUBCLASS_G123_DN	BOYAULT_LIVER_CANCER_SUBCLASS_G123_DN		34	-0.38367122	-1.0186635	0.43079922	1	1	3341	tags=53%, list=30%, signal=75%
BIOCARTA_PTDINS_PATHWAY	BIOCARTA_PTDINS_PATHWAY		16	-0.32895806	-1.0185478	0.43110237	1	1	1665	tags=31%, list=15%, signal=37%
FIRESTEIN_PROLIFERATION	FIRESTEIN_PROLIFERATION		89	-0.2775797	-1.0160153	0.39923224	1	1	1275	tags=19%, list=11%, signal=21%
KEGG_INSULIN_SIGNALING_PATHWAY	KEGG_INSULIN_SIGNALING_PATHWAY		86	-0.26457232	-1.0146021	0.4302789	1	1	1297	tags=14%, list=12%, signal=16%
MOOTHA_PGC	MOOTHA_PGC		263	-0.22362691	-1.0141551	0.4024145	1	1	1729	tags=16%, list=15%, signal=18%
WONG_MITOCHONDRIA_GENE_MODULE	WONG_MITOCHONDRIA_GENE_MODULE		158	-0.26021248	-1.0136456	0.4459725	1	1	3998	tags=41%, list=36%, signal=62%
KESHELAVA_MULTIPLE_DRUG_RESISTANCE	KESHELAVA_MULTIPLE_DRUG_RESISTANCE		46	-0.2798543	-1.0133615	0.46391752	1	1	1627	tags=24%, list=15%, signal=28%
KEGG_VASOPRESSIN_REGULATED_WATER_REABSORPTION	KEGG_VASOPRESSIN_REGULATED_WATER_REABSORPTION		32	-0.30612007	-1.0131804	0.4468504	1	1	3537	tags=44%, list=32%, signal=64%
REACTOME_G_PROTEIN_BETA_GAMMA_SIGNALLING	REACTOME_G_PROTEIN_BETA_GAMMA_SIGNALLING		19	-0.3640803	-1.011502	0.46653143	1	1	1932	tags=32%, list=17%, signal=38%
VALK_AML_CLUSTER_12	VALK_AML_CLUSTER_12		23	-0.3515096	-1.0112085	0.4491018	1	1	1638	tags=30%, list=15%, signal=36%
BROWNE_HCMV_INFECTION_16HR_DN	BROWNE_HCMV_INFECTION_16HR_DN		50	-0.34717757	-1.009679	0.4580777	1	1	3478	tags=50%, list=31%, signal=72%
KAAB_FAILED_HEART_ATRIUM_UP	KAAB_FAILED_HEART_ATRIUM_UP		23	-0.34392157	-1.0090404	0.45256916	1	1	1489	tags=22%, list=13%, signal=25%
LAIHO_COLORECTAL_CANCER_SERRATED_DN	LAIHO_COLORECTAL_CANCER_SERRATED_DN		47	-0.27396035	-1.0078359	0.4410569	1	1	2262	tags=28%, list=20%, signal=35%
REACTOME_OPIOID_SIGNALLING	REACTOME_OPIOID_SIGNALLING		57	-0.28934044	-1.0075853	0.45048544	1	1	1518	tags=21%, list=14%, signal=24%
GAUSSMANN_MLL_AF4_FUSION_TARGETS_B_UP	GAUSSMANN_MLL_AF4_FUSION_TARGETS_B_UP		15	-0.41896293	-1.0075846	0.4619883	1	1	1939	tags=33%, list=17%, signal=40%
MARTORIATI_MDM4_TARGETS_NEUROEPITHELIUM_UP	MARTORIATI_MDM4_TARGETS_NEUROEPITHELIUM_UP		76	-0.29867297	-1.0075184	0.46021506	1	1	1297	tags=21%, list=12%, signal=24%
DAVICIONI_TARGETS_OF_PAX_FOXO1_FUSIONS_DN	DAVICIONI_TARGETS_OF_PAX_FOXO1_FUSIONS_DN		38	-0.37884817	-1.0073462	0.46031746	1	1	2864	tags=42%, list=26%, signal=56%
HSIAO_LIVER_SPECIFIC_GENES	HSIAO_LIVER_SPECIFIC_GENES		179	-0.34803283	-1.0059038	0.46666667	1	1	1976	tags=31%, list=18%, signal=37%
KEGG_AMYOTROPHIC_LATERAL_SCLEROSIS_ALS	KEGG_AMYOTROPHIC_LATERAL_SCLEROSIS_ALS		29	-0.31161204	-1.0058012	0.45983934	1	1	3313	tags=48%, list=30%, signal=68%
ACEVEDO_NORMAL_TISSUE_ADJACENT_TO_LIVER_TUMOR_DN	ACEVEDO_NORMAL_TISSUE_ADJACENT_TO_LIVER_TUMOR_DN		236	-0.22501479	-1.0053009	0.44353184	1	1	2756	tags=26%, list=25%, signal=34%
PARENT_MTOR_SIGNALING_DN	PARENT_MTOR_SIGNALING_DN		26	-0.35588813	-1.0042564	0.44513458	1	1	880	tags=23%, list=8%, signal=25%
KEGG_RNA_POLYMERASE	KEGG_RNA_POLYMERASE		20	-0.3356164	-1.0041175	0.4528302	1	1	2586	tags=30%, list=23%, signal=39%
LIANG_HEMATOPOIESIS_STEM_CELL_NUMBER_SMALL_VS_HUGE_DN	LIANG_HEMATOPOIESIS_STEM_CELL_NUMBER_SMALL_VS_HUGE_DN		23	-0.34907907	-1.0039302	0.44990176	1	1	1483	tags=26%, list=13%, signal=30%
ZHONG_RESPONSE_TO_AZACITIDINE_AND_TSA_UP	ZHONG_RESPONSE_TO_AZACITIDINE_AND_TSA_UP		100	-0.28701165	-1.0018538	0.4428858	1	1	1186	tags=20%, list=11%, signal=22%
CREIGHTON_AKT1_SIGNALING_VIA_MTOR_DN	CREIGHTON_AKT1_SIGNALING_VIA_MTOR_DN		18	-0.33777675	-1.0012238	0.4491363	1	1	1822	tags=28%, list=16%, signal=33%
OSADA_ASCL1_TARGETS_UP	OSADA_ASCL1_TARGETS_UP		31	-0.3508344	-1.0010493	0.44758064	1	1	2292	tags=32%, list=20%, signal=40%
GOLDRATH_IMMUNE_MEMORY	GOLDRATH_IMMUNE_MEMORY		52	-0.34960726	-0.9994727	0.4808853	1	1	1967	tags=31%, list=18%, signal=37%
BOYLAN_MULTIPLE_MYELOMA_C_CLUSTER_UP	BOYLAN_MULTIPLE_MYELOMA_C_CLUSTER_UP		20	-0.36065567	-0.999273	0.45961538	1	1	1108	tags=30%, list=10%, signal=33%
KEGG_PYRUVATE_METABOLISM	KEGG_PYRUVATE_METABOLISM		29	-0.35075748	-0.9974074	0.46307385	1	1	4146	tags=55%, list=37%, signal=87%
ZHU_CMV_24_HR_UP	ZHU_CMV_24_HR_UP		28	-0.3369112	-0.9971682	0.46734694	1	1	2149	tags=29%, list=19%, signal=35%
NAKAYAMA_FRA2_TARGETS	NAKAYAMA_FRA2_TARGETS		22	-0.33432567	-0.99627805	0.48785046	1	1	2109	tags=23%, list=19%, signal=28%
KEGG_ECM_RECEPTOR_INTERACTION	KEGG_ECM_RECEPTOR_INTERACTION		53	-0.38279045	-0.9955568	0.45945945	1	1	2538	tags=49%, list=23%, signal=63%
REACTOME_REGULATION_OF_INSULIN_SECRETION_BY_ACETYLCHOLINE	REACTOME_REGULATION_OF_INSULIN_SECRETION_BY_ACETYLCHOLINE		18	-0.38096938	-0.9949511	0.46034816	1	1	2445	tags=33%, list=22%, signal=43%
FONTAINE_PAPILLARY_THYROID_CARCINOMA_UP	FONTAINE_PAPILLARY_THYROID_CARCINOMA_UP		35	-0.33554226	-0.994336	0.46092185	1	1	1121	tags=26%, list=10%, signal=28%
LUI_THYROID_CANCER_PAX8_PPARG_UP	LUI_THYROID_CANCER_PAX8_PPARG_UP		27	-0.33363423	-0.9935976	0.47165993	1	1	1329	tags=26%, list=12%, signal=29%
XU_GH1_EXOGENOUS_TARGETS_DN	XU_GH1_EXOGENOUS_TARGETS_DN		56	-0.31789714	-0.99274564	0.49011856	1	1	2287	tags=34%, list=20%, signal=42%
REACTOME_STEROID_HORMONES	REACTOME_STEROID_HORMONES		17	-0.41671142	-0.99205357	0.45242718	1	1	1958	tags=35%, list=17%, signal=43%
COULOUARN_TEMPORAL_TGFB1_SIGNATURE_DN	COULOUARN_TEMPORAL_TGFB1_SIGNATURE_DN		86	-0.29409796	-0.9916786	0.46311477	1	1	2089	tags=29%, list=19%, signal=35%
TONKS_TARGETS_OF_RUNX1_RUNX1T1_FUSION_MONOCYTE_DN	TONKS_TARGETS_OF_RUNX1_RUNX1T1_FUSION_MONOCYTE_DN		32	-0.3966919	-0.99161214	0.47992352	1	1	2381	tags=41%, list=21%, signal=51%
REACTOME_GAP_JUNCTION_TRAFFICKING	REACTOME_GAP_JUNCTION_TRAFFICKING		19	-0.38395903	-0.99056554	0.47173488	1	1	804	tags=21%, list=7%, signal=23%
ROSS_ACUTE_MYELOID_LEUKEMIA_CBF	ROSS_ACUTE_MYELOID_LEUKEMIA_CBF		50	-0.31203142	-0.99032277	0.45901638	1	1	1622	tags=28%, list=14%, signal=33%
KEGG_GLYCEROPHOSPHOLIPID_METABOLISM	KEGG_GLYCEROPHOSPHOLIPID_METABOLISM		41	-0.3062964	-0.9885435	0.4653846	1	1	3320	tags=44%, list=30%, signal=62%
KEGG_VEGF_SIGNALING_PATHWAY	KEGG_VEGF_SIGNALING_PATHWAY		46	-0.2907296	-0.9883063	0.48362234	1	1	1370	tags=22%, list=12%, signal=25%
CHARAFE_BREAST_CANCER_BASAL_VS_MESENCHYMAL_DN	CHARAFE_BREAST_CANCER_BASAL_VS_MESENCHYMAL_DN		27	-0.37907204	-0.9862607	0.48289737	1	1	1290	tags=30%, list=12%, signal=33%
ELVIDGE_HIF1A_TARGETS_DN	ELVIDGE_HIF1A_TARGETS_DN		58	-0.35027784	-0.9854645	0.4906054	1	1	1898	tags=31%, list=17%, signal=37%
REACTOME_SYNTHESIS_AND_INTERCONVERSION_OF_NUCLEOTIDE_DI_AND_TRIPHOSPHATES	REACTOME_SYNTHESIS_AND_INTERCONVERSION_OF_NUCLEOTIDE_DI_AND_TRIPHOSPHATES		15	-0.34484735	-0.98541075	0.45759368	1	1	733	tags=20%, list=7%, signal=21%
KEGG_SYSTEMIC_LUPUS_ERYTHEMATOSUS	KEGG_SYSTEMIC_LUPUS_ERYTHEMATOSUS		36	-0.35381043	-0.9844598	0.5048544	1	1	2526	tags=39%, list=23%, signal=50%
MARTINEZ_RB1_TARGETS_UP	MARTINEZ_RB1_TARGETS_UP		497	-0.25840995	-0.9808894	0.47165993	1	1	1500	tags=19%, list=13%, signal=21%
RIZ_ERYTHROID_DIFFERENTIATION_HEMGN	RIZ_ERYTHROID_DIFFERENTIATION_HEMGN		25	-0.33085644	-0.9807464	0.48732942	1	1	724	tags=20%, list=6%, signal=21%
BILD_SRC_ONCOGENIC_SIGNATURE	BILD_SRC_ONCOGENIC_SIGNATURE		24	-0.34540752	-0.98047835	0.4989775	1	1	1973	tags=29%, list=18%, signal=35%
KORKOLA_SEMINOMA_UP	KORKOLA_SEMINOMA_UP		31	-0.30575398	-0.980468	0.5089463	1	1	1729	tags=26%, list=15%, signal=30%
LU_AGING_BRAIN_UP	LU_AGING_BRAIN_UP		88	-0.26042458	-0.97976935	0.46561885	1	1	2505	tags=27%, list=22%, signal=35%
ZHAN_MULTIPLE_MYELOMA_MS_DN	ZHAN_MULTIPLE_MYELOMA_MS_DN		18	-0.322176	-0.9795545	0.481409	1	1	2208	tags=39%, list=20%, signal=48%
VANHARANTA_UTERINE_FIBROID_WITH_7Q_DELETION_DN	VANHARANTA_UTERINE_FIBROID_WITH_7Q_DELETION_DN		17	-0.3463223	-0.97808594	0.5009634	1	1	3099	tags=47%, list=28%, signal=65%
REACTOME_FORMATION_OF_PLATELET_PLUG	REACTOME_FORMATION_OF_PLATELET_PLUG		125	-0.30490282	-0.97774583	0.492	1	1	2136	tags=32%, list=19%, signal=39%
REACTOME_PHASE_II_CONJUGATION	REACTOME_PHASE_II_CONJUGATION		30	-0.34273893	-0.9773054	0.48190477	1	1	1672	tags=23%, list=15%, signal=27%
LIANG_HEMATOPOIESIS_STEM_CELL_NUMBER_LARGE_VS_TINY_DN	LIANG_HEMATOPOIESIS_STEM_CELL_NUMBER_LARGE_VS_TINY_DN		33	-0.29149002	-0.976904	0.47709924	1	1	715	tags=15%, list=6%, signal=16%
REACTOME_G_ALPHA_I_SIGNALLING_EVENTS	REACTOME_G_ALPHA_I_SIGNALLING_EVENTS		118	-0.31944868	-0.9749295	0.48737863	1	1	2495	tags=37%, list=22%, signal=47%
HOFFMANN_IMMATURE_TO_MATURE_B_LYMPHOCYTE_UP	HOFFMANN_IMMATURE_TO_MATURE_B_LYMPHOCYTE_UP		19	-0.40927213	-0.97404474	0.53281856	1	1	2854	tags=53%, list=25%, signal=71%
ZHAN_MULTIPLE_MYELOMA_CD2_UP	ZHAN_MULTIPLE_MYELOMA_CD2_UP		20	-0.37030625	-0.97372055	0.5	1	1	758	tags=20%, list=7%, signal=21%
GRUETZMANN_PANCREATIC_CANCER_DN	GRUETZMANN_PANCREATIC_CANCER_DN		147	-0.25578672	-0.9731245	0.5363458	1	1	1940	tags=24%, list=17%, signal=28%
LEE_METASTASIS_AND_ALTERNATIVE_SPLICING_UP	LEE_METASTASIS_AND_ALTERNATIVE_SPLICING_UP		49	-0.305947	-0.9718536	0.47731754	1	1	3225	tags=39%, list=29%, signal=54%
DEBIASI_APOPTOSIS_BY_REOVIRUS_INFECTION_DN	DEBIASI_APOPTOSIS_BY_REOVIRUS_INFECTION_DN		151	-0.24171227	-0.9712195	0.5049702	1	1	1826	tags=22%, list=16%, signal=26%
MULLIGHAN_MLL_SIGNATURE_1_UP	MULLIGHAN_MLL_SIGNATURE_1_UP		233	-0.2410779	-0.97067386	0.5	1	1	2727	tags=29%, list=24%, signal=38%
CROONQUIST_NRAS_SIGNALING_UP	CROONQUIST_NRAS_SIGNALING_UP		20	-0.46798927	-0.97002524	0.52734375	1	1	1952	tags=40%, list=17%, signal=48%
GAZDA_DIAMOND_BLACKFAN_ANEMIA_ERYTHROID_DN	GAZDA_DIAMOND_BLACKFAN_ANEMIA_ERYTHROID_DN		240	-0.22139339	-0.9698614	0.5047985	1	1	1853	tags=20%, list=17%, signal=23%
PARENT_MTOR_SIGNALING_UP	PARENT_MTOR_SIGNALING_UP		328	-0.21313232	-0.9697299	0.5030181	1	1	2331	tags=24%, list=21%, signal=30%
PENG_LEUCINE_DEPRIVATION_DN	PENG_LEUCINE_DEPRIVATION_DN		36	-0.25892538	-0.969636	0.505071	1	1	1205	tags=11%, list=11%, signal=12%
ROSS_AML_WITH_AML1_ETO_FUSION	ROSS_AML_WITH_AML1_ETO_FUSION		45	-0.29483745	-0.9694451	0.49411765	1	1	1622	tags=29%, list=14%, signal=34%
HAMAI_APOPTOSIS_VIA_TRAIL_DN	HAMAI_APOPTOSIS_VIA_TRAIL_DN		91	-0.29074413	-0.96789736	0.5132383	1	1	2203	tags=31%, list=20%, signal=38%
KEGG_SPHINGOLIPID_METABOLISM	KEGG_SPHINGOLIPID_METABOLISM		22	-0.35441467	-0.9663408	0.5165692	1	1	3772	tags=64%, list=34%, signal=96%
ROSS_AML_WITH_PML_RARA_FUSION	ROSS_AML_WITH_PML_RARA_FUSION		43	-0.33757862	-0.96264905	0.49518305	1	1	1511	tags=23%, list=13%, signal=27%
BAELDE_DIABETIC_NEPHROPATHY_UP	BAELDE_DIABETIC_NEPHROPATHY_UP		18	-0.4233608	-0.96206856	0.52793837	1	1	1927	tags=39%, list=17%, signal=47%
REACTOME_POST_TRANSLATIONAL_PROTEIN_MODIFICATION	REACTOME_POST_TRANSLATIONAL_PROTEIN_MODIFICATION		28	-0.29970104	-0.96193075	0.5102041	1	1	1981	tags=21%, list=18%, signal=26%
BERENJENO_ROCK_SIGNALING_NOT_VIA_RHOA_UP	BERENJENO_ROCK_SIGNALING_NOT_VIA_RHOA_UP		24	-0.37894553	-0.96174514	0.5118577	1	1	1527	tags=33%, list=14%, signal=39%
REACTOME_G_ALPHA_Q_SIGNALLING_EVENTS	REACTOME_G_ALPHA_Q_SIGNALLING_EVENTS		99	-0.30290264	-0.96172345	0.51663405	1	1	2346	tags=31%, list=21%, signal=39%
KRIGE_RESPONSE_TO_TOSEDOSTAT_6HR_UP	KRIGE_RESPONSE_TO_TOSEDOSTAT_6HR_UP		431	-0.22835821	-0.96146965	0.52156055	1	1	2270	tags=26%, list=20%, signal=31%
REACTOME_FGFR_LIGAND_BINDING_AND_ACTIVATION	REACTOME_FGFR_LIGAND_BINDING_AND_ACTIVATION		20	-0.37192985	-0.96027344	0.51778656	1	1	808	tags=25%, list=7%, signal=27%
ONDER_CDH1_TARGETS_2_UP	ONDER_CDH1_TARGETS_2_UP		159	-0.35292187	-0.9587432	0.5092025	1	1	2125	tags=33%, list=19%, signal=40%
GARGALOVIC_RESPONSE_TO_OXIDIZED_PHOSPHOLIPIDS_BLUE_DN	GARGALOVIC_RESPONSE_TO_OXIDIZED_PHOSPHOLIPIDS_BLUE_DN		31	-0.30970985	-0.9568381	0.52884614	1	1	2830	tags=29%, list=25%, signal=39%
CAFFAREL_RESPONSE_TO_THC_UP	CAFFAREL_RESPONSE_TO_THC_UP		18	-0.31335533	-0.95587575	0.49176955	1	1	359	tags=11%, list=3%, signal=11%
AMIT_SERUM_RESPONSE_480_MCF10A	AMIT_SERUM_RESPONSE_480_MCF10A		21	-0.32931083	-0.95445615	0.50617284	1	1	1430	tags=19%, list=13%, signal=22%
PELLICCIOTTA_HDAC_IN_ANTIGEN_PRESENTATION_UP	PELLICCIOTTA_HDAC_IN_ANTIGEN_PRESENTATION_UP		49	-0.24942303	-0.953273	0.48221344	1	1	3353	tags=24%, list=30%, signal=35%
BROWNE_HCMV_INFECTION_18HR_DN	BROWNE_HCMV_INFECTION_18HR_DN		105	-0.2916551	-0.9522361	0.5187377	1	1	2158	tags=32%, list=19%, signal=40%
REACTOME_HEMOSTASIS	REACTOME_HEMOSTASIS		194	-0.29980075	-0.9522198	0.5109344	1	1	2136	tags=31%, list=19%, signal=38%
KEGG_PPAR_SIGNALING_PATHWAY	KEGG_PPAR_SIGNALING_PATHWAY		51	-0.35454205	-0.94970006	0.5048544	1	1	1889	tags=25%, list=17%, signal=31%
BIOCARTA_MPR_PATHWAY	BIOCARTA_MPR_PATHWAY		22	-0.2930514	-0.94934106	0.50793654	1	1	824	tags=14%, list=7%, signal=15%
PETRETTO_HEART_MASS_QTL_CIS_UP	PETRETTO_HEART_MASS_QTL_CIS_UP		15	-0.36236116	-0.9474057	0.5544747	1	1	3189	tags=47%, list=28%, signal=65%
FLECHNER_BIOPSY_KIDNEY_TRANSPLANT_OK_VS_DONOR_DN	FLECHNER_BIOPSY_KIDNEY_TRANSPLANT_OK_VS_DONOR_DN		15	-0.30190626	-0.9473209	0.50581396	1	1	1080	tags=13%, list=10%, signal=15%
KEGG_NATURAL_KILLER_CELL_MEDIATED_CYTOTOXICITY	KEGG_NATURAL_KILLER_CELL_MEDIATED_CYTOTOXICITY		64	-0.32315248	-0.9466026	0.5265226	1	1	2191	tags=31%, list=20%, signal=39%
DELYS_THYROID_CANCER_DN	DELYS_THYROID_CANCER_DN		153	-0.33409718	-0.9465131	0.5443787	1	1	1924	tags=29%, list=17%, signal=35%
SEMENZA_HIF1_TARGETS	SEMENZA_HIF1_TARGETS		25	-0.34546703	-0.945844	0.53306615	1	1	2125	tags=36%, list=19%, signal=44%
MORI_LARGE_PRE_BII_LYMPHOCYTE_DN	MORI_LARGE_PRE_BII_LYMPHOCYTE_DN		34	-0.39436206	-0.94543767	0.53625953	1	1	3055	tags=41%, list=27%, signal=56%
LEE_LIVER_CANCER_MYC_E2F1_DN	LEE_LIVER_CANCER_MYC_E2F1_DN		45	-0.36203092	-0.94520223	0.53424656	1	1	578	tags=16%, list=5%, signal=16%
TAKEDA_TARGETS_OF_NUP98_HOXA9_FUSION_6HR_DN	TAKEDA_TARGETS_OF_NUP98_HOXA9_FUSION_6HR_DN		23	-0.36289707	-0.94508433	0.52489626	1	1	2526	tags=43%, list=23%, signal=56%
BROWNE_HCMV_INFECTION_48HR_DN	BROWNE_HCMV_INFECTION_48HR_DN		276	-0.25612593	-0.9450394	0.53267324	1	1	2881	tags=33%, list=26%, signal=44%
CAMPS_COLON_CANCER_COPY_NUMBER_UP	CAMPS_COLON_CANCER_COPY_NUMBER_UP		46	-0.23754524	-0.94482327	0.5112016	1	1	1547	tags=15%, list=14%, signal=18%
REACTOME_PYRIMIDINE_METABOLISM	REACTOME_PYRIMIDINE_METABOLISM		15	-0.34635615	-0.9445919	0.53578335	1	1	2717	tags=47%, list=24%, signal=62%
JAZAG_TGFB1_SIGNALING_UP	JAZAG_TGFB1_SIGNALING_UP		67	-0.24622366	-0.94431454	0.54352033	1	1	1155	tags=13%, list=10%, signal=15%
WEBER_METHYLATED_HCP_IN_FIBROBLAST_DN	WEBER_METHYLATED_HCP_IN_FIBROBLAST_DN		16	-0.3931791	-0.94418555	0.5168317	1	1	3754	tags=63%, list=34%, signal=94%
SHEDDEN_LUNG_CANCER_GOOD_SURVIVAL_A12	SHEDDEN_LUNG_CANCER_GOOD_SURVIVAL_A12		166	-0.26724136	-0.94300216	0.5590551	1	1	2083	tags=27%, list=19%, signal=33%
REACTOME_STEROID_METABOLISM	REACTOME_STEROID_METABOLISM		50	-0.30365834	-0.94174665	0.536862	1	1	1101	tags=22%, list=10%, signal=24%
KANG_IMMORTALIZED_BY_TERT_DN	KANG_IMMORTALIZED_BY_TERT_DN		67	-0.32576135	-0.9417059	0.5443787	1	1	2158	tags=30%, list=19%, signal=37%
VALK_AML_CLUSTER_8	VALK_AML_CLUSTER_8		15	-0.37088746	-0.9402215	0.55467194	1	1	3053	tags=60%, list=27%, signal=82%
JAZAG_TGFB1_SIGNALING_DN	JAZAG_TGFB1_SIGNALING_DN		26	-0.2934396	-0.9400256	0.52674896	1	1	2313	tags=27%, list=21%, signal=34%
FARMER_BREAST_CANCER_APOCRINE VS LUMINAL	FARMER_BREAST_CANCER_APOCRINE VS LUMINAL		185	-0.25346664	-0.9391134	0.5464135	1	1	1650	tags=23%, list=15%, signal=26%
FURUKAWA_DUSP6_TARGETS_PCI35_UP	FURUKAWA_DUSP6_TARGETS_PCI35_UP		37	-0.34099245	-0.9390498	0.5497076	1	1	2021	tags=30%, list=18%, signal=36%
ODONNELL_TARGETS_OF_MYC_AND_TFRC_UP	ODONNELL_TARGETS_OF_MYC_AND_TFRC_UP		38	-0.35122743	-0.9387338	0.546875	1	1	1140	tags=32%, list=10%, signal=35%
VECCHI_GASTRIC_CANCER_ADVANCED_VS_EARLY_DN	VECCHI_GASTRIC_CANCER_ADVANCED_VS_EARLY_DN		78	-0.29903457	-0.937821	0.54901963	1	1	1700	tags=23%, list=15%, signal=27%
XU_HGF_SIGNALING_NOT_VIA_AKT1_48HR_UP	XU_HGF_SIGNALING_NOT_VIA_AKT1_48HR_UP		25	-0.33828285	-0.93696517	0.53526974	1	1	686	tags=20%, list=6%, signal=21%
SETLUR_PROSTATE_CANCER_TMPRSS2_ERG_FUSION_DN	SETLUR_PROSTATE_CANCER_TMPRSS2_ERG_FUSION_DN		15	-0.37742424	-0.9365737	0.5481336	1	1	2921	tags=40%, list=26%, signal=54%
MULLIGHAN_NPM1_MUTATED_SIGNATURE_2_UP	MULLIGHAN_NPM1_MUTATED_SIGNATURE_2_UP		80	-0.24416254	-0.9364539	0.54018694	1	1	1256	tags=15%, list=11%, signal=17%
WINTER_HYPOXIA_DN	WINTER_HYPOXIA_DN		24	-0.45671278	-0.93618673	0.5553398	1	1	2455	tags=46%, list=22%, signal=59%
MISHRA_CARCINOMA_ASSOCIATED_FIBROBLAST_DN	MISHRA_CARCINOMA_ASSOCIATED_FIBROBLAST_DN		17	-0.39406088	-0.93598	0.53625953	1	1	2612	tags=47%, list=23%, signal=61%
PARK_TRETINOIN_RESPONSE_AND_RARA_PLZF_FUSION	PARK_TRETINOIN_RESPONSE_AND_RARA_PLZF_FUSION		16	-0.39044723	-0.93586	0.52642274	1	1	3465	tags=63%, list=31%, signal=90%
MARCHINI_TRABECTEDIN_RESISTANCE_UP	MARCHINI_TRABECTEDIN_RESISTANCE_UP		16	-0.33361357	-0.9339162	0.5540275	1	1	254	tags=13%, list=2%, signal=13%
RASHI_RESPONSE_TO_IONIZING_RADIATION_5	RASHI_RESPONSE_TO_IONIZING_RADIATION_5		106	-0.24863732	-0.93338025	0.55938697	1	1	1941	tags=24%, list=17%, signal=28%
HOFFMANN_IMMATURE_TO_MATURE_B_LYMPHOCYTE_DN	HOFFMANN_IMMATURE_TO_MATURE_B_LYMPHOCYTE_DN		24	-0.31894347	-0.93324417	0.5700576	1	1	3404	tags=46%, list=30%, signal=66%
REACTOME_TRANSMEMBRANE_TRANSPORT_OF_SMALL_MOLECULES	REACTOME_TRANSMEMBRANE_TRANSPORT_OF_SMALL_MOLECULES		145	-0.26530558	-0.9330863	0.57947683	1	1	3360	tags=39%, list=30%, signal=55%
LEE_LIVER_CANCER_CIPROFIBRATE_DN	LEE_LIVER_CANCER_CIPROFIBRATE_DN		50	-0.3679767	-0.9325976	0.5470588	1	1	1220	tags=22%, list=11%, signal=25%
MARKEY_RB1_CHRONIC_LOF_DN	MARKEY_RB1_CHRONIC_LOF_DN		90	-0.3405829	-0.93039423	0.5387674	1	1	3126	tags=51%, list=28%, signal=70%
DASU_IL6_SIGNALING_SCAR_UP	DASU_IL6_SIGNALING_SCAR_UP		17	-0.33480883	-0.92989564	0.55959594	1	1	1883	tags=29%, list=17%, signal=35%
HUTTMANN_B_CLL_POOR_SURVIVAL_UP	HUTTMANN_B_CLL_POOR_SURVIVAL_UP		167	-0.24928871	-0.92918307	0.58928573	1	1	2846	tags=32%, list=25%, signal=43%
KRIGE_RESPONSE_TO_TOSEDOSTAT_24HR_UP	KRIGE_RESPONSE_TO_TOSEDOSTAT_24HR_UP		349	-0.2371005	-0.92791295	0.54960316	1	1	2139	tags=26%, list=19%, signal=31%
TAKEDA_TARGETS_OF_NUP98_HOXA9_FUSION_3D_DN	TAKEDA_TARGETS_OF_NUP98_HOXA9_FUSION_3D_DN		16	-0.42554504	-0.9279082	0.55157894	1	1	1650	tags=38%, list=15%, signal=44%
REACTOME_REGULATION_OF_LIPID_METABOLISM_BY_PEROXISOME_PROLIFERATOR_ACTIVATED_RECEPTOR_ALPHA	REACTOME_REGULATION_OF_LIPID_METABOLISM_BY_PEROXISOME_PROLIFERATOR_ACTIVATED_RECEPTOR_ALPHA		40	-0.3215697	-0.9278676	0.5538752	1	1	1889	tags=23%, list=17%, signal=27%
KEGG_GLIOMA	KEGG_GLIOMA		32	-0.27811965	-0.92774683	0.56	1	1	1094	tags=13%, list=10%, signal=14%
YAGI_AML_WITH_T_9_11_TRANSLOCATION	YAGI_AML_WITH_T_9_11_TRANSLOCATION		91	-0.23797233	-0.92677057	0.5888031	1	1	1552	tags=16%, list=14%, signal=19%
REACTOME_FORMATION_OF_FIBRIN_CLOT_CLOTTING_CASCADE	REACTOME_FORMATION_OF_FIBRIN_CLOT_CLOTTING_CASCADE		29	-0.38428706	-0.9262869	0.58220506	1	1	1976	tags=34%, list=18%, signal=42%
SCHLOSSER_SERUM_RESPONSE_UP	SCHLOSSER_SERUM_RESPONSE_UP		77	-0.23679991	-0.9261636	0.56614786	1	1	3234	tags=36%, list=29%, signal=51%
YAGI_AML_WITH_11Q23_REARRANGED	YAGI_AML_WITH_11Q23_REARRANGED		231	-0.22521056	-0.9256903	0.5674603	1	1	2925	tags=29%, list=26%, signal=38%
VANHARANTA_UTERINE_FIBROID_UP	VANHARANTA_UTERINE_FIBROID_UP		26	-0.37459216	-0.9256459	0.57171714	1	1	728	tags=19%, list=7%, signal=21%
VANTVEER_BREAST_CANCER_METASTASIS_UP	VANTVEER_BREAST_CANCER_METASTASIS_UP		27	-0.3137189	-0.9251911	0.56063616	1	1	2208	tags=33%, list=20%, signal=41%
ZHAN_MULTIPLE_MYELOMA_CD2_DN	ZHAN_MULTIPLE_MYELOMA_CD2_DN		22	-0.3136483	-0.92498285	0.5560345	1	1	1348	tags=23%, list=12%, signal=26%
YOSHIOKA_LIVER_CANCER_EARLY_RECURRENCE_DN	YOSHIOKA_LIVER_CANCER_EARLY_RECURRENCE_DN		33	-0.26269424	-0.92336947	0.5828221	1	1	3154	tags=33%, list=28%, signal=46%
JISON_SICKLE_CELL_DISEASE_DN	JISON_SICKLE_CELL_DISEASE_DN		103	-0.20856966	-0.9231632	0.5396518	1	1	2310	tags=22%, list=21%, signal=28%
JAATINEN_HEMATOPOIETIC_STEM_CELL_DN	JAATINEN_HEMATOPOIETIC_STEM_CELL_DN		136	-0.34218502	-0.92198235	0.56164384	1	1	2387	tags=37%, list=21%, signal=46%
FARMER_BREAST_CANCER_CLUSTER_5	FARMER_BREAST_CANCER_CLUSTER_5		18	-0.52702117	-0.9216044	0.5922921	1	1	3234	tags=67%, list=29%, signal=94%
NING_CHRONIC_OBSTRUCTIVE_PULMONARY_DISEASE_DN	NING_CHRONIC_OBSTRUCTIVE_PULMONARY_DISEASE_DN		50	-0.2959187	-0.92112815	0.5717213	1	1	1439	tags=20%, list=13%, signal=23%
YAUCH_HEDGEHOG_SIGNALING_PARACRINE_DN	YAUCH_HEDGEHOG_SIGNALING_PARACRINE_DN		142	-0.32202342	-0.92101383	0.5659656	1	1	2246	tags=35%, list=20%, signal=43%
REACTOME_TIE2_SIGNALING	REACTOME_TIE2_SIGNALING		16	-0.33389723	-0.91965276	0.5613682	1	1	1919	tags=25%, list=17%, signal=30%
KEGG_COMPLEMENT_AND_COAGULATION_CASCADES	KEGG_COMPLEMENT_AND_COAGULATION_CASCADES		54	-0.3649413	-0.9189136	0.58508605	1	1	2372	tags=41%, list=21%, signal=51%
CUI_GLUCOSE_DEPRIVATION	CUI_GLUCOSE_DEPRIVATION		35	-0.27696887	-0.9188384	0.58652097	1	1	1140	tags=20%, list=10%, signal=22%
MOOTHA_VOXPHOS	MOOTHA_VOXPHOS		67	-0.2680474	-0.91871494	0.49126214	1	1	3981	tags=42%, list=36%, signal=64%
REACTOME_NUCLEAR_RECEPTOR_TRANSCRIPTION_PATHWAY	REACTOME_NUCLEAR_RECEPTOR_TRANSCRIPTION_PATHWAY		38	-0.30305222	-0.9163113	0.55009824	1	1	2293	tags=32%, list=20%, signal=40%
PASQUALUCCI_LYMPHOMA_BY_GC_STAGE_DN	PASQUALUCCI_LYMPHOMA_BY_GC_STAGE_DN		94	-0.29642886	-0.9162441	0.57563853	1	1	1834	tags=24%, list=16%, signal=29%
CHIANG_LIVER_CANCER_SUBCLASS_INTERFERON_UP	CHIANG_LIVER_CANCER_SUBCLASS_INTERFERON_UP		16	-0.3966295	-0.91582596	0.59344894	1	1	2058	tags=44%, list=18%, signal=54%
BHATI_G2M_ARREST_BY_2METHOXYESTRADIOL_DN	BHATI_G2M_ARREST_BY_2METHOXYESTRADIOL_DN		76	-0.25769714	-0.9156231	0.6011673	1	1	729	tags=12%, list=7%, signal=13%
KEGG_MAPK_SIGNALING_PATHWAY	KEGG_MAPK_SIGNALING_PATHWAY		172	-0.25245616	-0.91556495	0.5750988	1	1	1370	tags=19%, list=12%, signal=21%
BIOCARTA_TPO_PATHWAY	BIOCARTA_TPO_PATHWAY		17	-0.3133753	-0.91260606	0.5540275	1	1	3765	tags=41%, list=34%, signal=62%
MULLIGHAN_MLL_SIGNATURE_2_UP	MULLIGHAN_MLL_SIGNATURE_2_UP		242	-0.22763039	-0.9124473	0.5575049	1	1	3347	tags=36%, list=30%, signal=50%
GAJATE_RESPONSE_TO_TRABECTEDIN_UP	GAJATE_RESPONSE_TO_TRABECTEDIN_UP		35	-0.32140395	-0.9124222	0.5764023	1	1	1140	tags=23%, list=10%, signal=25%
ST_ERK1_ERK2_MAPK_PATHWAY	ST_ERK1_ERK2_MAPK_PATHWAY		18	-0.28832132	-0.91152096	0.5696721	1	1	1549	tags=17%, list=14%, signal=19%
YAMASHITA_METHYLATED_IN_PROSTATE_CANCER	YAMASHITA_METHYLATED_IN_PROSTATE_CANCER		44	-0.3664081	-0.9108206	0.5864811	1	1	2272	tags=32%, list=20%, signal=40%
RUIZ_TNC_TARGETS_UP	RUIZ_TNC_TARGETS_UP		97	-0.30039075	-0.91065264	0.5737052	1	1	1343	tags=24%, list=12%, signal=27%
BIOCARTA_PGC1A_PATHWAY	BIOCARTA_PGC1A_PATHWAY		16	-0.35347182	-0.9094209	0.5913556	1	1	1455	tags=25%, list=13%, signal=29%
CHEBOTAEV_GR_TARGETS_UP	CHEBOTAEV_GR_TARGETS_UP		44	-0.30815896	-0.90869313	0.58116233	1	1	3414	tags=52%, list=30%, signal=75%
ZHANG_ANTIVIRAL_RESPONSE_TO_RIBAVIRIN_UP	ZHANG_ANTIVIRAL_RESPONSE_TO_RIBAVIRIN_UP		16	-0.39845684	-0.90583295	0.5805785	1	1	1301	tags=25%, list=12%, signal=28%
KAYO_CALORIE_RESTRICTION_MUSCLE_UP	KAYO_CALORIE_RESTRICTION_MUSCLE_UP		42	-0.3135487	-0.90560263	0.562249	1	1	2937	tags=33%, list=26%, signal=45%
RICKMAN_METASTASIS_UP	RICKMAN_METASTASIS_UP		145	-0.23156296	-0.90451074	0.57915056	1	1	1400	tags=14%, list=13%, signal=16%
BASAKI_YBX1_TARGETS_DN	BASAKI_YBX1_TARGETS_DN		184	-0.25572532	-0.90256995	0.62350595	1	1	1824	tags=25%, list=16%, signal=29%
KEGG_N_GLYCAN_BIOSYNTHESIS	KEGG_N_GLYCAN_BIOSYNTHESIS		28	-0.27016473	-0.9024548	0.5731707	1	1	4038	tags=54%, list=36%, signal=84%
REACTOME_ADP_SIGNALLING_THROUGH_P2Y_PURINOCEPTOR_12	REACTOME_ADP_SIGNALLING_THROUGH_P2Y_PURINOCEPTOR_12		17	-0.3452735	-0.9016033	0.6004057	1	1	1932	tags=35%, list=17%, signal=43%
BONOME_OVARIAN_CANCER_SURVIVAL_SUBOPTIMAL_DEBULKING	BONOME_OVARIAN_CANCER_SURVIVAL_SUBOPTIMAL_DEBULKING		285	-0.22808777	-0.90154546	0.5828221	1	1	2542	tags=25%, list=23%, signal=32%
PAL_PRMT5_TARGETS_DN	PAL_PRMT5_TARGETS_DN		28	-0.3121167	-0.9008116	0.60784316	1	1	621	tags=14%, list=6%, signal=15%
CHUNG_BLISTER_CYTOTOXICITY_DN	CHUNG_BLISTER_CYTOTOXICITY_DN		21	-0.338352	-0.89967334	0.56954885	1	1	3081	tags=43%, list=28%, signal=59%
LEE_DIFFERENTIATING_T_LYMPHOCYTE	LEE_DIFFERENTIATING_T_LYMPHOCYTE		77	-0.35431358	-0.89917	0.5767098	1	1	1971	tags=32%, list=18%, signal=39%
MOREAUX_MULTIPLE_MYELOMA_BY_TACI_UP	MOREAUX_MULTIPLE_MYELOMA_BY_TACI_UP		213	-0.24425077	-0.8986768	0.6347305	1	1	2841	tags=36%, list=25%, signal=47%
BREDEMEYER_RAG_SIGNALING_VIA_ATM_NOT_VIA_NFKB_UP	BREDEMEYER_RAG_SIGNALING_VIA_ATM_NOT_VIA_NFKB_UP		26	-0.3416928	-0.89859784	0.6051188	1	1	955	tags=27%, list=9%, signal=29%
REACTOME_AMINO_ACID_AND_OLIGOPEPTIDE_SLC_TRANSPORTERS	REACTOME_AMINO_ACID_AND_OLIGOPEPTIDE_SLC_TRANSPORTERS		36	-0.3302344	-0.8977356	0.6351085	1	1	984	tags=17%, list=9%, signal=18%
HANN_RESISTANCE_TO_BCL2_INHIBITOR_DN	HANN_RESISTANCE_TO_BCL2_INHIBITOR_DN		30	-0.30604017	-0.8974403	0.63821137	1	1	1410	tags=20%, list=13%, signal=23%
THEILGAARD_NEUTROPHIL_AT_SKIN_WOUND_DN	THEILGAARD_NEUTROPHIL_AT_SKIN_WOUND_DN		150	-0.23507531	-0.89730555	0.5797665	1	1	1961	tags=22%, list=18%, signal=26%
SENGUPTA_EBNA1_ANTICORRELATED	SENGUPTA_EBNA1_ANTICORRELATED		73	-0.27455688	-0.89627254	0.583501	1	1	3167	tags=42%, list=28%, signal=59%
MARTINEZ_RB1_TARGETS_DN	MARTINEZ_RB1_TARGETS_DN		394	-0.23403254	-0.89564365	0.62027836	1	1	1917	tags=24%, list=17%, signal=28%
IZADPANAH_STEM_CELL_ADIPOSE_VS_BONE_UP	IZADPANAH_STEM_CELL_ADIPOSE_VS_BONE_UP		76	-0.27381983	-0.8951459	0.6095041	1	1	1610	tags=21%, list=14%, signal=24%
MORI_IMMATURE_B_LYMPHOCYTE_UP	MORI_IMMATURE_B_LYMPHOCYTE_UP		36	-0.33303735	-0.89466697	0.58674467	1	1	3627	tags=44%, list=32%, signal=66%
ICHIBA_GRAFT_VERSUS_HOST_DISEASE_35D_DN	ICHIBA_GRAFT_VERSUS_HOST_DISEASE_35D_DN		42	-0.33326644	-0.894503	0.6167315	1	1	2994	tags=45%, list=27%, signal=62%
BARRIER_CANCER_RELAPSE_NORMAL_SAMPLE_UP	BARRIER_CANCER_RELAPSE_NORMAL_SAMPLE_UP		21	-0.33936006	-0.893647	0.59152216	1	1	2490	tags=29%, list=22%, signal=37%
YAO_TEMPORAL_RESPONSE_TO_PROGESTERONE_CLUSTER_1	YAO_TEMPORAL_RESPONSE_TO_PROGESTERONE_CLUSTER_1		58	-0.30488375	-0.8932613	0.6496063	1	1	1308	tags=22%, list=12%, signal=25%
PENG_LEUCINE_DEPRIVATION_UP	PENG_LEUCINE_DEPRIVATION_UP		18	-0.29477227	-0.89324385	0.5780933	1	1	1012	tags=17%, list=9%, signal=18%
WEI_MIR34A_TARGETS	WEI_MIR34A_TARGETS		76	-0.2328307	-0.8929823	0.6484848	1	1	2172	tags=24%, list=19%, signal=29%
KUMAR_TARGETS_OF_MLL_AF9_FUSION	KUMAR_TARGETS_OF_MLL_AF9_FUSION		310	-0.2528638	-0.89148176	0.6195857	1	1	2387	tags=26%, list=21%, signal=33%
ELLWOOD_MYC_TARGETS_DN	ELLWOOD_MYC_TARGETS_DN		31	-0.3012005	-0.8909738	0.5779093	1	1	1192	tags=19%, list=11%, signal=22%
MODY_HIPPOCAMPUS_POSTNATAL	MODY_HIPPOCAMPUS_POSTNATAL		22	-0.29894987	-0.8907422	0.63320464	1	1	2249	tags=36%, list=20%, signal=45%
KEGG_NEUROACTIVE_LIGAND_RECEPTOR_INTERACTION	KEGG_NEUROACTIVE_LIGAND_RECEPTOR_INTERACTION		183	-0.30518162	-0.89071155	0.6197183	1	1	2694	tags=36%, list=24%, signal=47%
KEGG_LYSINE_DEGRADATION	KEGG_LYSINE_DEGRADATION		28	-0.31327632	-0.890169	0.5910931	1	1	1115	tags=21%, list=10%, signal=24%
YAMASHITA_LIVER_CANCER_STEM_CELL_DN	YAMASHITA_LIVER_CANCER_STEM_CELL_DN		54	-0.31776327	-0.88998055	0.6038835	1	1	2282	tags=30%, list=20%, signal=37%
WU_HBX_TARGETS_2_UP	WU_HBX_TARGETS_2_UP		17	-0.31452885	-0.8895968	0.6128364	1	1	2316	tags=29%, list=21%, signal=37%
NIKOLSKY_BREAST_CANCER_20Q12_Q13_AMPLICON	NIKOLSKY_BREAST_CANCER_20Q12_Q13_AMPLICON		70	-0.2321794	-0.8873685	0.6061776	1	1	1893	tags=20%, list=17%, signal=24%
IWANAGA_CARCINOGENESIS_BY_KRAS_PTEN_DN	IWANAGA_CARCINOGENESIS_BY_KRAS_PTEN_DN		192	-0.27382663	-0.88715726	0.61403507	1	1	1976	tags=26%, list=18%, signal=30%
KORKOLA_CORRELATED_WITH_POU5F1	KORKOLA_CORRELATED_WITH_POU5F1		16	-0.3421852	-0.8870781	0.60714287	1	1	2717	tags=50%, list=24%, signal=66%
RASHI_RESPONSE_TO_IONIZING_RADIATION_4	RASHI_RESPONSE_TO_IONIZING_RADIATION_4		46	-0.26423448	-0.8870524	0.6166008	1	1	1260	tags=20%, list=11%, signal=22%
BIOCARTA_CCR3_PATHWAY	BIOCARTA_CCR3_PATHWAY		16	-0.3180875	-0.8859892	0.61554193	1	1	1932	tags=25%, list=17%, signal=30%
SCHLOSSER_MYC_TARGETS_AND_SERUM_RESPONSE_UP	SCHLOSSER_MYC_TARGETS_AND_SERUM_RESPONSE_UP		31	-0.25885132	-0.8851281	0.59342915	1	1	1323	tags=16%, list=12%, signal=18%
DAIRKEE_CANCER_PRONE_RESPONSE_BPA_E2	DAIRKEE_CANCER_PRONE_RESPONSE_BPA_E2		82	-0.23715164	-0.8851054	0.61252445	1	1	1010	tags=15%, list=9%, signal=16%
YAO_TEMPORAL_RESPONSE_TO_PROGESTERONE_CLUSTER_11	YAO_TEMPORAL_RESPONSE_TO_PROGESTERONE_CLUSTER_11		77	-0.2291537	-0.8849365	0.58943087	1	1	2340	tags=21%, list=21%, signal=26%
BEIER_GLIOMA_STEM_CELL_DN	BEIER_GLIOMA_STEM_CELL_DN		33	-0.28427356	-0.8847332	0.6146245	1	1	1034	tags=15%, list=9%, signal=17%
PARK_TRETINOIN_RESPONSE_AND_PML_RARA_FUSION	PARK_TRETINOIN_RESPONSE_AND_PML_RARA_FUSION		21	-0.353436	-0.8829584	0.5960396	1	1	2860	tags=48%, list=26%, signal=64%
ZHAN_MULTIPLE_MYELOMA_HP_UP	ZHAN_MULTIPLE_MYELOMA_HP_UP		26	-0.3112554	-0.8814278	0.6332665	1	1	1075	tags=12%, list=10%, signal=13%
NEWMAN_ERCC6_TARGETS_DN	NEWMAN_ERCC6_TARGETS_DN		20	-0.38148677	-0.88112605	0.61538464	1	1	1982	tags=45%, list=18%, signal=55%
KEGG_CITRATE_CYCLE_TCA_CYCLE	KEGG_CITRATE_CYCLE_TCA_CYCLE		24	-0.3142225	-0.88013345	0.5816733	1	1	4307	tags=54%, list=38%, signal=88%
ODONNELL_TFRC_TARGETS_UP	ODONNELL_TFRC_TARGETS_UP		186	-0.25663346	-0.8793898	0.66188526	1	1	2185	tags=29%, list=20%, signal=35%
KEGG_DRUG_METABOLISM_CYTOCHROME_P450	KEGG_DRUG_METABOLISM_CYTOCHROME_P450		30	-0.34862366	-0.87868935	0.6011236	1	1	1853	tags=30%, list=17%, signal=36%
REACTOME_REGULATION_OF_INSULIN_SECRETION_BY_GLUCAGON_LIKE_PEPTIDE_1	REACTOME_REGULATION_OF_INSULIN_SECRETION_BY_GLUCAGON_LIKE_PEPTIDE_1		40	-0.29532987	-0.8768744	0.6592742	1	1	2094	tags=25%, list=19%, signal=31%
BIOCARTA_CASPASE_PATHWAY	BIOCARTA_CASPASE_PATHWAY		16	-0.33310264	-0.8766795	0.61478597	1	1	1688	tags=25%, list=15%, signal=29%
JIANG_HYPOXIA_NORMAL	JIANG_HYPOXIA_NORMAL		154	-0.21413496	-0.87659866	0.6679612	1	1	2288	tags=23%, list=20%, signal=28%
OUYANG_PROSTATE_CANCER_PROGRESSION_DN	OUYANG_PROSTATE_CANCER_PROGRESSION_DN		15	-0.31882367	-0.8759513	0.6385542	1	1	1928	tags=33%, list=17%, signal=40%
KEGG_ARACHIDONIC_ACID_METABOLISM	KEGG_ARACHIDONIC_ACID_METABOLISM		34	-0.31780252	-0.87589663	0.6415094	1	1	2690	tags=41%, list=24%, signal=54%
REACTOME_INHIBITION_OF_INSULIN_SECRETION_BY_ADRENALINE_NORADRENALINE	REACTOME_INHIBITION_OF_INSULIN_SECRETION_BY_ADRENALINE_NORADRENALINE		23	-0.30345276	-0.87452	0.61782175	1	1	1932	tags=26%, list=17%, signal=31%
ENGELMANN_CANCER_PROGENITORS_UP	ENGELMANN_CANCER_PROGENITORS_UP		34	-0.3096288	-0.8729642	0.6693227	1	1	1872	tags=29%, list=17%, signal=35%
BIOCARTA_RAC1_PATHWAY	BIOCARTA_RAC1_PATHWAY		18	-0.33756423	-0.8719856	0.62984496	1	1	2723	tags=39%, list=24%, signal=51%
HATADA_METHYLATED_IN_LUNG_CANCER_UP	HATADA_METHYLATED_IN_LUNG_CANCER_UP		178	-0.25630522	-0.87188953	0.65182185	1	1	2185	tags=25%, list=20%, signal=30%
KEGG_MELANOMA	KEGG_MELANOMA		40	-0.2711923	-0.8717141	0.67540324	1	1	1836	tags=23%, list=16%, signal=27%
IVANOVA_HEMATOPOIESIS_INTERMEDIATE_PROGENITOR	IVANOVA_HEMATOPOIESIS_INTERMEDIATE_PROGENITOR		25	-0.26971185	-0.8714797	0.64285713	1	1	741	tags=16%, list=7%, signal=17%
JAZAG_TGFB1_SIGNALING_VIA_SMAD4_DN	JAZAG_TGFB1_SIGNALING_VIA_SMAD4_DN		42	-0.27366155	-0.87109417	0.658	1	1	1149	tags=19%, list=10%, signal=21%
REACTOME_SLC_MEDIATED_TRANSMEMBRANE_TRANSPORT	REACTOME_SLC_MEDIATED_TRANSMEMBRANE_TRANSPORT		115	-0.26931682	-0.87060535	0.6639839	1	1	2834	tags=33%, list=25%, signal=44%
VALK_AML_CLUSTER_9	VALK_AML_CLUSTER_9		21	-0.3466469	-0.86888146	0.6177606	1	1	2328	tags=33%, list=21%, signal=42%
BIOCARTA_IL2_PATHWAY	BIOCARTA_IL2_PATHWAY		15	-0.33234647	-0.86775357	0.6262425	1	1	3765	tags=53%, list=34%, signal=80%
KEGG_VIRAL_MYOCARDITIS	KEGG_VIRAL_MYOCARDITIS		26	-0.34057057	-0.86754847	0.64807695	1	1	1286	tags=23%, list=11%, signal=26%
FLECHNER_BIOPSY_KIDNEY_TRANSPLANT_REJECTED_VS_OK_DN	FLECHNER_BIOPSY_KIDNEY_TRANSPLANT_REJECTED_VS_OK_DN		373	-0.21973877	-0.8665233	0.64053535	1	1	2206	tags=23%, list=20%, signal=27%
BOYLAN_MULTIPLE_MYELOMA_PCA3_DN	BOYLAN_MULTIPLE_MYELOMA_PCA3_DN		44	-0.29317352	-0.8662761	0.6492248	1	1	1677	tags=27%, list=15%, signal=32%
REACTOME_RNA_POLYMERASE_III_TRANSCRIPTION	REACTOME_RNA_POLYMERASE_III_TRANSCRIPTION		22	-0.27452075	-0.8657661	0.6136821	1	1	666	tags=9%, list=6%, signal=10%
TAKEDA_TARGETS_OF_NUP98_HOXA9_FUSION_16D_UP	TAKEDA_TARGETS_OF_NUP98_HOXA9_FUSION_16D_UP		82	-0.31128204	-0.8654498	0.66927594	1	1	1947	tags=29%, list=17%, signal=35%
ROPERO_HDAC2_TARGETS	ROPERO_HDAC2_TARGETS		53	-0.2818022	-0.8653571	0.6660156	1	1	2805	tags=34%, list=25%, signal=45%
KINSEY_TARGETS_OF_EWSR1_FLII_FUSION_DN	KINSEY_TARGETS_OF_EWSR1_FLII_FUSION_DN		171	-0.26496077	-0.8651227	0.641129	0.99926883	1	2078	tags=24%, list=19%, signal=29%
REACTOME_COMPLEMENT_CASCADE	REACTOME_COMPLEMENT_CASCADE		15	-0.42697784	-0.8646407	0.66862744	0.99831504	1	2230	tags=40%, list=20%, signal=50%
VALK_AML_CLUSTER_11	VALK_AML_CLUSTER_11		24	-0.33129284	-0.86401874	0.6544715	0.9977604	1	1508	tags=25%, list=13%, signal=29%
BOYLAN_MULTIPLE_MYELOMA_C_UP	BOYLAN_MULTIPLE_MYELOMA_C_UP		19	-0.31705385	-0.86364776	0.6965649	0.9966284	1	1435	tags=21%, list=13%, signal=24%
JAZAERI_BREAST_CANCER_BRCA1_VS_BRCA2_DN	JAZAERI_BREAST_CANCER_BRCA1_VS_BRCA2_DN		30	-0.3117648	-0.86144614	0.6407767	1	1	2658	tags=37%, list=24%, signal=48%
GARY_CD5_TARGETS_UP	GARY_CD5_TARGETS_UP		292	-0.19760069	-0.86126506	0.6492248	0.99846095	1	2370	tags=23%, list=21%, signal=28%
RIZ_ERYTHROID_DIFFERENTIATION_HBZ	RIZ_ERYTHROID_DIFFERENTIATION_HBZ		29	-0.29384696	-0.86122036	0.67578125	0.9965354	1	1091	tags=17%, list=10%, signal=19%
GAL_LEUKEMIC_STEM_CELL_DN	GAL_LEUKEMIC_STEM_CELL_DN		133	-0.27948773	-0.86115366	0.63095236	0.9946645	1	2149	tags=32%, list=19%, signal=40%
COWLING_MYCN_TARGETS	COWLING_MYCN_TARGETS		26	-0.34705633	-0.8571945	0.65317917	1	1	695	tags=19%, list=6%, signal=20%
SENGUPTA_NASOPHARYNGEAL_CARCINOMA_WITH_LMP1_DN	SENGUPTA_NASOPHARYNGEAL_CARCINOMA_WITH_LMP1_DN		77	-0.31361327	-0.856996	0.68049794	1	1	1650	tags=27%, list=15%, signal=32%
MOREIRA_RESPONSE_TO_TSA_UP	MOREIRA_RESPONSE_TO_TSA_UP		21	-0.27411166	-0.855573	0.6386719	1	1	1917	tags=24%, list=17%, signal=29%
RHEIN_ALL_GLUCOCORTICOID_THERAPY_UP	RHEIN_ALL_GLUCOCORTICOID_THERAPY_UP		47	-0.30150747	-0.85485476	0.65407556	1	1	1382	tags=19%, list=12%, signal=22%
ZHANG_TARGETS_OF_EWSR1_FLI1_FUSION	ZHANG_TARGETS_OF_EWSR1_FLI1_FUSION		57	-0.2626796	-0.8545084	0.6720648	1	1	1645	tags=23%, list=15%, signal=27%
LEE_TARGETS_OF_PTCH1_AND_SUFU_UP	LEE_TARGETS_OF_PTCH1_AND_SUFU_UP		65	-0.30057785	-0.8537269	0.7131931	1	1	2903	tags=43%, list=26%, signal=58%
LANDIS_ERBB2_BREAST_PRENEOPLASTIC_UP	LANDIS_ERBB2_BREAST_PRENEOPLASTIC_UP		20	-0.39212814	-0.8523738	0.6247379	1	1	1383	tags=30%, list=12%, signal=34%
KEGG_HUNTINGTONS_DISEASE	KEGG_HUNTINGTONS_DISEASE		115	-0.19959143	-0.85074604	0.579918	1	1	2820	tags=22%, list=25%, signal=29%
KLEIN_PRIMARY_EFFUSION_LYMPHOMA_UP	KLEIN_PRIMARY_EFFUSION_LYMPHOMA_UP		39	-0.26693246	-0.84935033	0.6822612	1	1	2535	tags=33%, list=23%, signal=43%
REACTOME_PEPTIDE_LIGAND_BINDING_RECEPTORS	REACTOME_PEPTIDE_LIGAND_BINDING_RECEPTORS		119	-0.28835067	-0.8488706	0.6621622	1	1	2495	tags=37%, list=22%, signal=47%
WHITEHURST_PACLITAXEL_SENSITIVITY	WHITEHURST_PACLITAXEL_SENSITIVITY		18	-0.30974606	-0.8484356	0.6693387	1	1	2519	tags=33%, list=22%, signal=43%
REACTOME_RHO_GTPASE_CYCLE	REACTOME_RHO_GTPASE_CYCLE		70	-0.24942397	-0.84828377	0.69960475	1	1	1720	tags=21%, list=15%, signal=25%
LIU_LIVER_CANCER	LIU_LIVER_CANCER		18	-0.3306997	-0.84798205	0.6473029	0.9999519	1	1965	tags=33%, list=18%, signal=40%
REACTOME_CLASS_A1_RHODOPSIN_LIKE_RECEPTORS	REACTOME_CLASS_A1_RHODOPSIN_LIKE_RECEPTORS		186	-0.28007072	-0.8476413	0.6557692	0.9987885	1	2549	tags=35%, list=23%, signal=44%
RIZKI_TUMOR_INVASIVENESS_3D_DN	RIZKI_TUMOR_INVASIVENESS_3D_DN		150	-0.21750778	-0.8473678	0.6942801	0.9974763	1	1104	tags=13%, list=10%, signal=15%
HAHTOLA_CTCL_CUTANEOUS	HAHTOLA_CTCL_CUTANEOUS		17	-0.30618173	-0.84658384	0.66129035	0.9974487	1	2244	tags=24%, list=20%, signal=29%
SMID_BREAST_CANCER_RELAPSE_IN_BRAIN_DN	SMID_BREAST_CANCER_RELAPSE_IN_BRAIN_DN		43	-0.30154005	-0.8459619	0.69519836	0.99702865	1	497	tags=16%, list=4%, signal=17%
LANDIS_ERBB2_BREAST_PRENEOPLASTIC_DN	LANDIS_ERBB2_BREAST_PRENEOPLASTIC_DN		45	-0.33204022	-0.8454919	0.63261294	0.99615353	1	1599	tags=27%, list=14%, signal=31%
SMITH_TERT_TARGETS_DN	SMITH_TERT_TARGETS_DN		49	-0.2748132	-0.8446011	0.6807229	0.99623275	1	2289	tags=24%, list=20%, signal=31%
REACTOME_PURINE_METABOLISM	REACTOME_PURINE_METABOLISM		22	-0.25844508	-0.84424496	0.6776699	0.9951257	1	1440	tags=14%, list=13%, signal=16%
YU_MYC_TARGETS_DN	YU_MYC_TARGETS_DN		42	-0.33050212	-0.84287155	0.64378476	0.99632657	1	1937	tags=33%, list=17%, signal=40%
VECCHI_GASTRIC_CANCER_EARLY_DN	VECCHI_GASTRIC_CANCER_EARLY_DN		188	-0.29529193	-0.8425171	0.6838095	0.99526656	1	1629	tags=26%, list=15%, signal=30%
SHEDDEN_LUNG_CANCER_GOOD_SURVIVAL_A5	SHEDDEN_LUNG_CANCER_GOOD_SURVIVAL_A5		34	-0.2616343	-0.84228987	0.6514286	0.993867	1	2556	tags=35%, list=23%, signal=46%
CLASPER_LYMPHATIC_VESSELS_DURING_METASTASIS_DN	CLASPER_LYMPHATIC_VESSELS_DURING_METASTASIS_DN		29	-0.4150579	-0.8422297	0.6382536	0.9920634	1	1588	tags=41%, list=14%, signal=48%
POTTI_CYTOXAN_SENSITIVITY	POTTI_CYTOXAN_SENSITIVITY		24	-0.29164156	-0.8421344	0.69818914	0.99032485	1	1892	tags=29%, list=17%, signal=35%
DAIRKEE_CANCER_PRONE_RESPONSE_BPA	DAIRKEE_CANCER_PRONE_RESPONSE_BPA		33	-0.26339966	-0.8420275	0.652439	0.988624	1	1861	tags=21%, list=17%, signal=25%
FOSTER_INFLAMMATORY_RESPONSE_LPS_UP	FOSTER_INFLAMMATORY_RESPONSE_LPS_UP		119	-0.29523307	-0.8417212	0.65810275	0.9873122	1	1217	tags=20%, list=11%, signal=22%
LUCAS_HNF4A_TARGETS_UP	LUCAS_HNF4A_TARGETS_UP		34	-0.26283157	-0.8416153	0.69548136	0.98561877	1	1973	tags=24%, list=18%, signal=28%
JAERVINEN_AMPLIFIED_IN_LARYNGEAL_CANCER	JAERVINEN_AMPLIFIED_IN_LARYNGEAL_CANCER		20	-0.26148316	-0.8412826	0.676	0.9844627	1	1011	tags=15%, list=9%, signal=16%
CONCANNON_APOPTOSIS_BY_EPOXOMICIN_DN	CONCANNON_APOPTOSIS_BY_EPOXOMICIN_DN		100	-0.23408225	-0.8410763	0.72727275	0.9830391	1	1663	tags=20%, list=15%, signal=23%
WOOD_EBV_EBNA1_TARGETS_DN	WOOD_EBV_EBNA1_TARGETS_DN		32	-0.2968239	-0.84035504	0.68329716	0.9828648	1	1002	tags=22%, list=9%, signal=24%
REACTOME_CELL_SURFACE_INTERACTIONS_AT_THE_VASCULAR_WALL	REACTOME_CELL_SURFACE_INTERACTIONS_AT_THE_VASCULAR_WALL		66	-0.30460075	-0.83937824	0.6686992	0.9833159	1	2899	tags=39%, list=26%, signal=53%
SMID_BREAST_CANCER_NORMAL_LIKE_UP	SMID_BREAST_CANCER_NORMAL_LIKE_UP		273	-0.3170909	-0.83832794	0.6653846	0.983862	1	2472	tags=35%, list=22%, signal=44%
MCLACHLAN_DENTAL_CARIES_UP	MCLACHLAN_DENTAL_CARIES_UP		134	-0.32528648	-0.8380146	0.64887065	0.9826761	1	2328	tags=36%, list=21%, signal=45%
HAHTOLA_SEZARY_SYNDROM_UP	HAHTOLA_SEZARY_SYNDROM_UP		60	-0.24643195	-0.8373926	0.6738281	0.982268	1	1961	tags=25%, list=18%, signal=30%
LEE_LIVER_CANCER	LEE_LIVER_CANCER		21	-0.3407381	-0.8356779	0.67110264	0.9843824	1	3084	tags=52%, list=28%, signal=72%
LEE_LIVER_CANCER_TOP50	LEE_LIVER_CANCER_TOP50		21	-0.3407381	-0.8356779	0.67110264	0.9824929	1	3084	tags=52%, list=28%, signal=72%
AIYAR_COBRA1_TARGETS_UP	AIYAR_COBRA1_TARGETS_UP		26	-0.3067316	-0.8345359	0.7217573	0.98317885	1	1249	tags=23%, list=11%, signal=26%
REACTOME_GPCR_LIGAND_BINDING	REACTOME_GPCR_LIGAND_BINDING		257	-0.26850203	-0.8339735	0.6988189	0.9825775	1	2579	tags=34%, list=23%, signal=43%
ZHAN_MULTIPLE_MYELOMA_DN	ZHAN_MULTIPLE_MYELOMA_DN		22	-0.36027363	-0.83372706	0.6814672	0.9812918	1	1826	tags=36%, list=16%, signal=43%
KEGG_NOD_LIKE_RECEPTOR_SIGNALING_PATHWAY	KEGG_NOD_LIKE_RECEPTOR_SIGNALING_PATHWAY		30	-0.28683195	-0.83348244	0.6484848	0.9800384	1	1494	tags=20%, list=13%, signal=23%
ACEVEDO_METHYLATED_IN_LIVER_CANCER_DN	ACEVEDO_METHYLATED_IN_LIVER_CANCER_DN		317	-0.2285547	-0.83333963	0.72709554	0.97851473	1	2725	tags=30%, list=24%, signal=38%
UDAYAKUMAR_MED1_TARGETS_UP	UDAYAKUMAR_MED1_TARGETS_UP		75	-0.22254854	-0.83325446	0.6653543	0.9768539	1	2363	tags=27%, list=21%, signal=34%
SMID_BREAST_CANCER_LUMINAL_A_UP	SMID_BREAST_CANCER_LUMINAL_A_UP		52	-0.35621265	-0.83297515	0.6765286	0.9756458	1	1483	tags=29%, list=13%, signal=33%
GRADE_COLON_AND_RECTAL_CANCER_DN	GRADE_COLON_AND_RECTAL_CANCER_DN		49	-0.26633072	-0.83260584	0.73320156	0.97455347	1	2075	tags=27%, list=19%, signal=32%
REACTOME_TRAFFICKING_OF_AMPA_RECEPTORS	REACTOME_TRAFFICKING_OF_AMPA_RECEPTORS		20	-0.30901983	-0.8319387	0.6870229	0.9742344	1	1792	tags=25%, list=16%, signal=30%
KAYO_AGING_MUSCLE_DN	KAYO_AGING_MUSCLE_DN		82	-0.2085399	-0.8312312	0.68244576	0.97409195	1	1016	tags=11%, list=9%, signal=12%
HELLER_HDAC_TARGETS_SILENCED_BY_METHYLATION_DN	HELLER_HDAC_TARGETS_SILENCED_BY_METHYLATION_DN		158	-0.22667098	-0.8311662	0.73505974	0.97241133	1	1678	tags=20%, list=15%, signal=23%
ELVIDGE_HYPOXIA_BY_DMOG_UP	ELVIDGE_HYPOXIA_BY_DMOG_UP		85	-0.27976108	-0.83109707	0.7112526	0.970738	1	2125	tags=33%, list=19%, signal=40%
BYSTRYKH_HEMATOPOIESIS_STEM_CELL_QTL_CIS	BYSTRYKH_HEMATOPOIESIS_STEM_CELL_QTL_CIS		105	-0.23177135	-0.8309901	0.6998012	0.9691796	1	2589	tags=27%, list=23%, signal=34%
WANG_BARRETTS_ESOPHAGUS_UP	WANG_BARRETTS_ESOPHAGUS_UP		32	-0.28491357	-0.8303957	0.7285429	0.9687289	1	1700	tags=28%, list=15%, signal=33%
RODWELL_AGING_KIDNEY_DN	RODWELL_AGING_KIDNEY_DN		63	-0.26218593	-0.8274636	0.72762644	0.9737416	1	2146	tags=25%, list=19%, signal=31%
VALK_AML_CLUSTER_5	VALK_AML_CLUSTER_5		16	-0.36378917	-0.8273987	0.6866538	0.97207	1	2049	tags=44%, list=18%, signal=53%
LENAOUR_DENDRITIC_CELL_MATURATION_DN	LENAOUR_DENDRITIC_CELL_MATURATION_DN		72	-0.29874635	-0.8273322	0.6482618	0.9704192	1	2326	tags=33%, list=21%, signal=42%
CUI_TCF21_TARGETS_DN	CUI_TCF21_TARGETS_DN		21	-0.3112865	-0.82639116	0.74174756	0.97060394	1	2224	tags=38%, list=20%, signal=47%
KEGG_ALZHEIMERS_DISEASE	KEGG_ALZHEIMERS_DISEASE		109	-0.19177274	-0.82593066	0.6673347	0.969789	1	4002	tags=36%, list=36%, signal=55%
REACTOME_TRANSLATION	REACTOME_TRANSLATION		67	-0.24374795	-0.82578206	0.5807771	0.96831775	1	310	tags=6%, list=3%, signal=6%
REACTOME_CLASS_B2_SECRETIN_FAMILY_RECEPTORS	REACTOME_CLASS_B2_SECRETIN_FAMILY_RECEPTORS		63	-0.27769145	-0.82546127	0.7505112	0.96729094	1	1942	tags=29%, list=17%, signal=34%
RUTELLA_RESPONSE_TO_CSF2RB_AND_IL4_DN	RUTELLA_RESPONSE_TO_CSF2RB_AND_IL4_DN		190	-0.25469637	-0.82515824	0.6848485	0.9662431	1	2111	tags=26%, list=19%, signal=32%
BERENJENO_TRANSFORMED_BY_RHOA_DN	BERENJENO_TRANSFORMED_BY_RHOA_DN		293	-0.247419	-0.8200624	0.65580446	0.97607523	1	2550	tags=29%, list=23%, signal=37%
SMIRNOV_CIRCULATING_ENDOTHELIOCYTES_IN_CANCER_UP	SMIRNOV_CIRCULATING_ENDOTHELIOCYTES_IN_CANCER_UP		107	-0.27347624	-0.8195007	0.7002096	0.9755638	1	1101	tags=19%, list=10%, signal=21%
DACOSTA_ERCC3_ALLELE_XPCS_VS_TTD_UP	DACOSTA_ERCC3_ALLELE_XPCS_VS_TTD_UP		16	-0.36002082	-0.81903183	0.7276423	0.97479576	1	975	tags=25%, list=9%, signal=27%
KEGG_PYRIMIDINE_METABOLISM	KEGG_PYRIMIDINE_METABOLISM		68	-0.22611035	-0.81902206	0.6500956	0.9730369	1	2717	tags=31%, list=24%, signal=41%
SIG_CD40PATHWAYMAP	SIG_CD40PATHWAYMAP		23	-0.26745486	-0.8189042	0.72064775	0.9715304	1	1208	tags=22%, list=11%, signal=24%
KEGG_CARDIAC_MUSCLE_CONTRACTION	KEGG_CARDIAC_MUSCLE_CONTRACTION		58	-0.27404663	-0.8186268	0.6607495	0.970351	1	1053	tags=14%, list=9%, signal=15%
ST_ADRENERGIC	ST_ADRENERGIC		18	-0.29916838	-0.8174116	0.7148594	0.9713545	1	2141	tags=22%, list=19%, signal=27%
DAVIES_MULTIPLE_MYELOMA_VS_MGUS_DN	DAVIES_MULTIPLE_MYELOMA_VS_MGUS_DN		18	-0.33030015	-0.8172914	0.6687243	0.969868	1	2224	tags=28%, list=20%, signal=35%
ELVIDGE_HYPOXIA_UP	ELVIDGE_HYPOXIA_UP		104	-0.26491904	-0.81651044	0.7358491	0.9699551	1	1898	tags=29%, list=17%, signal=34%
CHNG_MULTIPLE_MYELOMA_HYPERPLOID_DN	CHNG_MULTIPLE_MYELOMA_HYPERPLOID_DN		24	-0.23368886	-0.81464463	0.6773585	0.97221076	1	12	tags=4%, list=0%, signal=4%
KEGG_DILATED_CARDIOMYOPATHY	KEGG_DILATED_CARDIOMYOPATHY		63	-0.28949097	-0.8145026	0.7427983	0.97077787	1	1723	tags=22%, list=15%, signal=26%
KEGG_FOCAL_ADHESION	KEGG_FOCAL_ADHESION		123	-0.26298764	-0.8143583	0.7231405	0.9693135	1	1623	tags=24%, list=14%, signal=28%
MARTORIATI_MDM4_TARGETS_FETAL_LIVER_UP	MARTORIATI_MDM4_TARGETS_FETAL_LIVER_UP		76	-0.23581848	-0.8140138	0.71370965	0.9683244	1	1297	tags=17%, list=12%, signal=19%
BUYTAERT_PHOTODYNAMIC_THERAPY_STRESS_DN	BUYTAERT_PHOTODYNAMIC_THERAPY_STRESS_DN		353	-0.18982826	-0.8136154	0.7876448	0.96747625	1	1496	tags=14%, list=13%, signal=16%
REACTOME_PLATELET_DEGRANULATION	REACTOME_PLATELET_DEGRANULATION		58	-0.28934577	-0.8134073	0.7058824	0.96618795	1	2037	tags=29%, list=18%, signal=36%
ZHAN_MULTIPLE_MYELOMA_UP	ZHAN_MULTIPLE_MYELOMA_UP		31	-0.21842791	-0.8127173	0.6956522	0.96603984	1	3200	tags=29%, list=29%, signal=41%
MAHAJAN_RESPONSE_TO_IL1A_UP	MAHAJAN_RESPONSE_TO_IL1A_UP		45	-0.2847017	-0.8124533	0.7453416	0.9649344	1	1418	tags=24%, list=13%, signal=28%
DAIRKEE_TERT_TARGETS_UP	DAIRKEE_TERT_TARGETS_UP		212	-0.16841562	-0.81240445	0.72088355	0.96333724	1	3566	tags=31%, list=32%, signal=44%
BOYLAN_MULTIPLE_MYELOMA_D_CLUSTER_UP	BOYLAN_MULTIPLE_MYELOMA_D_CLUSTER_UP		18	-0.30571222	-0.81226087	0.7693878	0.9619547	1	666	tags=11%, list=6%, signal=12%
DOANE_BREAST_CANCER_ESR1_UP	DOANE_BREAST_CANCER_ESR1_UP		70	-0.28329214	-0.81215703	0.77955914	0.96049803	1	1179	tags=24%, list=11%, signal=27%
CORRE_MULTIPLE_MYELOMA_UP	CORRE_MULTIPLE_MYELOMA_UP		38	-0.30273837	-0.8113133	0.76494026	0.9604561	1	1812	tags=32%, list=16%, signal=38%
DASU_IL6_SIGNALING_UP	DASU_IL6_SIGNALING_UP		35	-0.2928209	-0.80887026	0.6868476	0.96398073	1	1883	tags=26%, list=17%, signal=31%
SHEDDEN_LUNG_CANCER_GOOD_SURVIVAL_A4	SHEDDEN_LUNG_CANCER_GOOD_SURVIVAL_A4		109	-0.23715697	-0.80792505	0.7925636	0.96446985	1	2863	tags=36%, list=26%, signal=48%
LIN_APC_TARGETS	LIN_APC_TARGETS		35	-0.23629801	-0.8076268	0.66324437	0.9634068	1	1595	tags=17%, list=14%, signal=20%
BERENJENO_TRANSFORMED_BY_RHOA_FOREVER_UP	BERENJENO_TRANSFORMED_BY_RHOA_FOREVER_UP		15	-0.38312265	-0.8070085	0.69155204	0.9630063	1	1736	tags=47%, list=16%, signal=55%
BASSO_HAIRY_CELL_LEUKEMIA_DN	BASSO_HAIRY_CELL_LEUKEMIA_DN		50	-0.26661164	-0.8069127	0.7403651	0.96154	1	2002	tags=22%, list=18%, signal=27%
HSC_MATURE_FETAL	HSC_MATURE_FETAL		16	-0.28707275	-0.80659884	0.72115386	0.960554	1	2581	tags=25%, list=23%, signal=32%
FONTAINE_THYROID_TUMOR_UNCERTAIN_MALIGNANCY_DN	FONTAINE_THYROID_TUMOR_UNCERTAIN_MALIGNANCY_DN		18	-0.32318076	-0.8062947	0.7079832	0.9595825	1	1180	tags=22%, list=11%, signal=25%
ZHU_CMV_24_HR_DN	ZHU_CMV_24_HR_DN		39	-0.3077789	-0.80549556	0.6886598	0.9595964	1	1000	tags=18%, list=9%, signal=20%
NADERI_BREAST_CANCER_PROGNOSIS_DN	NADERI_BREAST_CANCER_PROGNOSIS_DN		17	-0.3428501	-0.8046577	0.7094862	0.9597574	1	1667	tags=41%, list=15%, signal=48%
ROME_INSULIN_TARGETS_IN_MUSCLE_DN	ROME_INSULIN_TARGETS_IN_MUSCLE_DN		27	-0.26926467	-0.80354583	0.73947895	0.9605404	1	280	tags=7%, list=3%, signal=8%
RIGGINS_TAMOXIFEN_RESISTANCE_UP	RIGGINS_TAMOXIFEN_RESISTANCE_UP		45	-0.26615986	-0.8031113	0.7590361	0.9597792	1	1039	tags=18%, list=9%, signal=20%
REACTOME_GLUCOSE_AND_OTHER_SUGAR_SLC_TRANSPORTERS	REACTOME_GLUCOSE_AND_OTHER_SUGAR_SLC_TRANSPORTERS		57	-0.2551983	-0.80263096	0.75555557	0.9591386	1	2153	tags=28%, list=19%, signal=35%
IIZUKA_LIVER_CANCER_PROGRESSION_G2_G3_UP	IIZUKA_LIVER_CANCER_PROGRESSION_G2_G3_UP		15	-0.30042326	-0.8017891	0.7449799	0.95934	1	1169	tags=27%, list=10%, signal=30%
MULLIGHAN_MLL_SIGNATURE_1_DN	MULLIGHAN_MLL_SIGNATURE_1_DN		140	-0.22135903	-0.8017492	0.7875751	0.95778805	1	2328	tags=22%, list=21%, signal=28%
BANDRES_RESPONSE_TO_CARMUSTIN_WITHOUT_MGMT_48HR_DN	BANDRES_RESPONSE_TO_CARMUSTIN_WITHOUT_MGMT_48HR_DN		20	-0.28173247	-0.8010267	0.72008115	0.95763236	1	1839	tags=25%, list=16%, signal=30%
KEGG_AMINOACYL_TRNA_BIOSYNTHESIS	KEGG_AMINOACYL_TRNA_BIOSYNTHESIS		18	-0.27060932	-0.80098975	0.6640316	0.9560573	1	4051	tags=44%, list=36%, signal=70%
SWEET_KRAS_TARGETS_DN	SWEET_KRAS_TARGETS_DN		15	-0.28342414	-0.800137	0.6875	0.9561993	1	993	tags=13%, list=9%, signal=15%
PARK_APL_PATHOGENESIS_DN	PARK_APL_PATHOGENESIS_DN		26	-0.28685257	-0.7994811	0.73333335	0.95591396	1	2562	tags=38%, list=23%, signal=50%
ST_DIFFERENTIATION_PATHWAY_IN_PC12_CELLS	ST_DIFFERENTIATION_PATHWAY_IN_PC12_CELLS		23	-0.26436046	-0.79929125	0.7338552	0.9547037	1	4343	tags=57%, list=39%, signal=92%
YAO_HOXA10_TARGETS_VIA_PROGESTERONE_UP	YAO_HOXA10_TARGETS_VIA_PROGESTERONE_UP		62	-0.2908546	-0.79882556	0.757515	0.9540535	1	1299	tags=21%, list=12%, signal=24%
ODONNELL_METASTASIS_UP	ODONNELL_METASTASIS_UP		42	-0.2719559	-0.798328	0.7601547	0.9534426	1	2740	tags=36%, list=24%, signal=47%
KRIGE_AMINO_ACID_DEPRIVATION	KRIGE_AMINO_ACID_DEPRIVATION		19	-0.2955531	-0.7980086	0.697286	0.9525093	1	4201	tags=53%, list=38%, signal=84%
RIZ_ERYTHROID_DIFFERENTIATION_APOBEC2	RIZ_ERYTHROID_DIFFERENTIATION_APOBEC2		18	-0.3242635	-0.79780775	0.74904215	0.9513605	1	2335	tags=28%, list=21%, signal=35%
REACTOME_BIOLOGICAL_OXIDATIONS	REACTOME_BIOLOGICAL_OXIDATIONS		65	-0.27151027	-0.79711866	0.78543305	0.95109636	1	1159	tags=20%, list=10%, signal=22%
BOYAULT_LIVER_CANCER_SUBCLASS_G6_UP	BOYAULT_LIVER_CANCER_SUBCLASS_G6_UP		41	-0.26127243	-0.7970693	0.7675781	0.9495603	1	3646	tags=46%, list=33%, signal=68%
VALK_AML_CLUSTER_1	VALK_AML_CLUSTER_1		16	-0.32445794	-0.7967865	0.73552126	0.94851595	1	985	tags=19%, list=9%, signal=21%
COLDREN_GEFITINIB_RESISTANCE_UP	COLDREN_GEFITINIB_RESISTANCE_UP		41	-0.23462223	-0.7961783	0.7663366	0.9481763	1	3358	tags=41%, list=30%, signal=59%
REACTOME_DOWNSTREAM_EVENTS_IN_GPCR_SIGNALING	REACTOME_DOWNSTREAM_EVENTS_IN_GPCR_SIGNALING		289	-0.24173813	-0.79608446	0.77045906	0.9467999	1	2510	tags=31%, list=22%, signal=39%
ALCALAY_AML_BY_NPM1_LOCALIZATION_UP	ALCALAY_AML_BY_NPM1_LOCALIZATION_UP		96	-0.24067499	-0.79595923	0.8183556	0.9454671	1	1955	tags=22%, list=17%, signal=26%
HUANG_FOXA2_TARGETS_DN	HUANG_FOXA2_TARGETS_DN		24	-0.34053215	-0.7957828	0.69957083	0.9442603	1	1898	tags=33%, list=17%, signal=40%
LIANG_HEMATOPOIESIS_STEM_CELL_NUMBER_LARGE_VS_TINY_UP	LIANG_HEMATOPOIESIS_STEM_CELL_NUMBER_LARGE_VS_TINY_UP		36	-0.26274896	-0.7939224	0.7593361	0.94645995	1	2259	tags=31%, list=20%, signal=38%
REACTOME_PHOSPHOLIPASE_CMEDIATED_CASCADE	REACTOME_PHOSPHOLIPASE_CMEDIATED_CASCADE		16	-0.3272275	-0.79341644	0.73255813	0.9459061	1	2278	tags=44%, list=20%, signal=55%
SU_LIVER	SU_LIVER		42	-0.31752256	-0.7920762	0.71262133	0.94712603	1	3541	tags=50%, list=32%, signal=73%
WEST_ADRENOCORTICAL_TUMOR_DN	WEST_ADRENOCORTICAL_TUMOR_DN		341	-0.23693901	-0.79082555	0.7393075	0.9479709	1	2039	tags=23%, list=18%, signal=28%
DOUGLAS_BMI1_TARGETS_DN	DOUGLAS_BMI1_TARGETS_DN		153	-0.19393352	-0.7905781	0.768	0.94686353	1	2100	tags=20%, list=19%, signal=24%
CHAUHAN_RESPONSE_TO_METHOXYESTRADIOL_DN	CHAUHAN_RESPONSE_TO_METHOXYESTRADIOL_DN		78	-0.20761149	-0.78916776	0.70520234	0.94802725	1	1883	tags=15%, list=17%, signal=18%
PYEON_CANCER_HEAD_AND_NECK_VS_CERVICAL_DN	PYEON_CANCER_HEAD_AND_NECK_VS_CERVICAL_DN		15	-0.3636632	-0.78872544	0.7602459	0.947356	1	1667	tags=33%, list=15%, signal=39%
KEGG_HYPERTROPHIC_CARDIOMYOPATHY_HCM	KEGG_HYPERTROPHIC_CARDIOMYOPATHY_HCM		55	-0.2787865	-0.7880164	0.7241379	0.94725096	1	1077	tags=16%, list=10%, signal=18%
IVANOVA_HEMATOPOIESIS_STEM_CELL_LONG_TERM	IVANOVA_HEMATOPOIESIS_STEM_CELL_LONG_TERM		65	-0.24564458	-0.7874276	0.8248032	0.94687647	1	1579	tags=22%, list=14%, signal=25%
KEGG_ETHER_LIPID_METABOLISM	KEGG_ETHER_LIPID_METABOLISM		22	-0.28994796	-0.7873197	0.77756655	0.9455276	1	1370	tags=23%, list=12%, signal=26%
RIGGI_EWING_SARCOMA_PROGENITOR_UP	RIGGI_EWING_SARCOMA_PROGENITOR_UP		227	-0.25065252	-0.78731555	0.8376238	0.94396824	1	1483	tags=23%, list=13%, signal=26%
MENSE_HYPOXIA_UP	MENSE_HYPOXIA_UP		57	-0.26805294	-0.7872844	0.7291667	0.94246864	1	1431	tags=23%, list=13%, signal=26%
VARELA_ZMPSTE24_TARGETS_UP	VARELA_ZMPSTE24_TARGETS_UP		27	-0.26511708	-0.7849065	0.74343437	0.9456182	1	1140	tags=19%, list=10%, signal=21%
REACTOME_NRAGE_SIGNALS_DEATH_THROUGH_JNK	REACTOME_NRAGE_SIGNALS_DEATH_THROUGH_JNK		30	-0.26136446	-0.78442866	0.7906067	0.9449473	1	1720	tags=27%, list=15%, signal=31%
HARRIS_HYPOXIA	HARRIS_HYPOXIA		53	-0.25495517	-0.7822493	0.7933194	0.94786555	1	1744	tags=21%, list=16%, signal=24%
BOYLAN_MULTIPLE_MYELOMA_D_UP	BOYLAN_MULTIPLE_MYELOMA_D_UP		45	-0.24235809	-0.7820734	0.8431002	0.94665504	1	585	tags=9%, list=5%, signal=9%
BIOCARTA_FMLP_PATHWAY	BIOCARTA_FMLP_PATHWAY		25	-0.2539729	-0.7808388	0.7334669	0.94756424	1	1952	tags=24%, list=17%, signal=29%
CHIANG_LIVER_CANCER_SUBCLASS_CTNNB1_DN	CHIANG_LIVER_CANCER_SUBCLASS_CTNNB1_DN		96	-0.28465557	-0.7803091	0.778865	0.9470897	1	1898	tags=29%, list=17%, signal=35%
HAN_SATB1_TARGETS_DN	HAN_SATB1_TARGETS_DN		199	-0.208791	-0.77929133	0.81316346	0.94755447	1	1680	tags=21%, list=15%, signal=24%
HAHTOLA_MYCOSIS_FUNGOIDES_CD4_UP	HAHTOLA_MYCOSIS_FUNGOIDES_CD4_UP		38	-0.2766038	-0.7787422	0.7463918	0.94714564	1	1599	tags=24%, list=14%, signal=28%
KIM_MYC_AMPLIFICATION_TARGETS_UP	KIM_MYC_AMPLIFICATION_TARGETS_UP		106	-0.19731423	-0.7787301	0.8032454	0.9456283	1	1909	tags=17%, list=17%, signal=20%
ONKEN_UVEAL_MELANOMA_DN	ONKEN_UVEAL_MELANOMA_DN		330	-0.18335134	-0.77684075	0.81225294	0.9478164	1	1541	tags=14%, list=14%, signal=16%
CHEN_LVAD_SUPPORT_OF_FAILING_HEART_DN	CHEN_LVAD_SUPPORT_OF_FAILING_HEART_DN		33	-0.2989684	-0.77665544	0.80784315	0.9466769	1	1249	tags=18%, list=11%, signal=20%
KEGG_PROGESTERONE_MEDIATED_OOCYTE_MATURATION	KEGG_PROGESTERONE_MEDIATED_OOCYTE_MATURATION		56	-0.21132322	-0.77600086	0.7826087	0.9464749	1	1329	tags=14%, list=12%, signal=16%
SHEN_SMARCA2_TARGETS_DN	SHEN_SMARCA2_TARGETS_DN		181	-0.24497172	-0.77575487	0.7797271	0.9453983	1	2747	tags=30%, list=25%, signal=40%
SABATES_COLORECTAL_ADENOMA_UP	SABATES_COLORECTAL_ADENOMA_UP		70	-0.27210945	-0.77471405	0.84177214	0.94604504	1	1262	tags=21%, list=11%, signal=24%
IVANOVA_HEMATOPOIESIS_LATE_PROGENITOR	IVANOVA_HEMATOPOIESIS_LATE_PROGENITOR		110	-0.22576241	-0.77455854	0.76494026	0.9448205	1	1596	tags=19%, list=14%, signal=22%
SENESE_HDAC2_TARGETS_DN	SENESE_HDAC2_TARGETS_DN		74	-0.28717718	-0.77293915	0.7586207	0.9464911	1	1131	tags=23%, list=10%, signal=25%
SWEET_LUNG_CANCER_KRAS_DN	SWEET_LUNG_CANCER_KRAS_DN		324	-0.2810247	-0.77260494	0.75353533	0.9456009	1	1976	tags=28%, list=18%, signal=33%
DIAZ_CHRONIC_MEYLOGENOUS_LEUKEMIA_DN	DIAZ_CHRONIC_MEYLOGENOUS_LEUKEMIA_DN		80	-0.26862767	-0.771718	0.76666665	0.94579417	1	1440	tags=24%, list=13%, signal=27%
BIOCARTA_IL1R_PATHWAY	BIOCARTA_IL1R_PATHWAY		18	-0.2652688	-0.77167565	0.7923809	0.9443684	1	1423	tags=17%, list=13%, signal=19%
MCLACHLAN_DENTAL_CARIES_DN	MCLACHLAN_DENTAL_CARIES_DN		146	-0.2919752	-0.77039236	0.7520325	0.9453087	1	2049	tags=31%, list=18%, signal=37%
WANG_BARRETTS_ESOPHAGUS_DN	WANG_BARRETTS_ESOPHAGUS_DN		22	-0.29422158	-0.7694593	0.74732333	0.9455906	1	1249	tags=23%, list=11%, signal=26%
THUM_SYSTOLIC_HEART_FAILURE_UP	THUM_SYSTOLIC_HEART_FAILURE_UP		251	-0.24259365	-0.769237	0.7327935	0.9444469	1	1539	tags=21%, list=14%, signal=24%
VERHAAK_AML_WITH_NPM1_MUTATED_UP	VERHAAK_AML_WITH_NPM1_MUTATED_UP		113	-0.2564701	-0.7690909	0.7723577	0.9432299	1	2109	tags=27%, list=19%, signal=33%
FONTAINE_PAPILLARY_THYROID_CARCINOMA_DN	FONTAINE_PAPILLARY_THYROID_CARCINOMA_DN		47	-0.2566472	-0.76905954	0.80638725	0.9417925	1	2721	tags=32%, list=24%, signal=42%
REACTOME_TRNA_AMINOACYLATION	REACTOME_TRNA_AMINOACYLATION		18	-0.26413473	-0.7687781	0.69762844	0.9408609	1	4051	tags=44%, list=36%, signal=70%
ONDER_CDH1_TARGETS_3_DN	ONDER_CDH1_TARGETS_3_DN		28	-0.33855042	-0.76875323	0.75777775	0.9394162	1	1002	tags=25%, list=9%, signal=27%
RUTELLA_RESPONSE_TO_HGF_VS_CSF2RB_AND_IL4_UP	RUTELLA_RESPONSE_TO_HGF_VS_CSF2RB_AND_IL4_UP		248	-0.22793557	-0.7674888	0.7554241	0.9404457	1	2111	tags=24%, list=19%, signal=29%
KRIGE_RESPONSE_TO_TOSEDOSTAT_6HR_DN	KRIGE_RESPONSE_TO_TOSEDOSTAT_6HR_DN		462	-0.16283953	-0.76696736	0.7764471	0.93997526	1	2409	tags=20%, list=22%, signal=24%
TURASHVILI_BREAST_DUCTAL_CARCINOMA_VS_DUCTAL_NORMAL_UP	TURASHVILI_BREAST_DUCTAL_CARCINOMA_VS_DUCTAL_NORMAL_UP		22	-0.33569008	-0.7669229	0.69960475	0.93856	1	2243	tags=36%, list=20%, signal=45%
TAKEDA_TARGETS_OF_NUP98_HOXA9_FUSION_10D_DN	TAKEDA_TARGETS_OF_NUP98_HOXA9_FUSION_10D_DN		81	-0.279178	-0.76668245	0.7634195	0.93752885	1	2384	tags=35%, list=21%, signal=44%
ZHONG_RESPONSE_TO_AZACITIDINE_AND_TSA_DN	ZHONG_RESPONSE_TO_AZACITIDINE_AND_TSA_DN		32	-0.22913726	-0.76597995	0.7243948	0.93738914	1	2163	tags=22%, list=19%, signal=27%
RUTELLA_RESPONSE_TO_HGF_DN	RUTELLA_RESPONSE_TO_HGF_DN		141	-0.23215783	-0.76378185	0.76257545	0.9402203	1	2007	tags=26%, list=18%, signal=31%
KEGG_JAK_STAT_SIGNALING_PATHWAY	KEGG_JAK_STAT_SIGNALING_PATHWAY		88	-0.2220686	-0.7622425	0.8243513	0.94159365	1	1580	tags=17%, list=14%, signal=20%
BIOCARTA_GPCR_PATHWAY	BIOCARTA_GPCR_PATHWAY		18	-0.24534883	-0.7622261	0.77530366	0.9401518	1	8456	tags=100%, list=76%, signal=408%
MCCLUNG_CREB1_TARGETS_DN	MCCLUNG_CREB1_TARGETS_DN		42	-0.2392282	-0.76213884	0.845098	0.93884075	1	1945	tags=24%, list=17%, signal=29%
HAHTOLA_SEZARY_SYNDROM_DN	HAHTOLA_SEZARY_SYNDROM_DN		22	-0.32727045	-0.76173615	0.7436823	0.9382136	1	3809	tags=55%, list=34%, signal=83%
KEGG_LEISHMANIA_INFECTION	KEGG_LEISHMANIA_INFECTION		29	-0.29623663	-0.75887483	0.74174756	0.9421951	1	644	tags=21%, list=6%, signal=22%
SMID_BREAST_CANCER_RELAPSE_IN_BONE_UP	SMID_BREAST_CANCER_RELAPSE_IN_BONE_UP		59	-0.2606411	-0.75861573	0.8974359	0.9412224	1	2102	tags=27%, list=19%, signal=33%
JIANG_HYPOXIA_CANCER	JIANG_HYPOXIA_CANCER		42	-0.19606209	-0.757387	0.7959596	0.94193316	1	2845	tags=33%, list=25%, signal=45%
BREDEMEYER_RAG_SIGNALING_VIA_ATM_NOT_VIA_NFKB_DN	BREDEMEYER_RAG_SIGNALING_VIA_ATM_NOT_VIA_NFKB_DN		28	-0.24916208	-0.75458395	0.82504606	0.94561464	1	3035	tags=43%, list=27%, signal=59%
KEGG_SNARE_INTERACTIONS_IN_VESICULAR_TRANSPORT	KEGG_SNARE_INTERACTIONS_IN_VESICULAR_TRANSPORT		29	-0.22681159	-0.7527229	0.75	0.9476013	1	2285	tags=28%, list=20%, signal=35%
XU_GH1_AUTOCRINE_TARGETS_UP	XU_GH1_AUTOCRINE_TARGETS_UP		93	-0.2126013	-0.75138354	0.8438735	0.94866866	1	2415	tags=27%, list=22%, signal=34%
KEGG_TRYPTOPHAN_METABOLISM	KEGG_TRYPTOPHAN_METABOLISM		27	-0.28463608	-0.75135	0.8279773	0.9472618	1	3526	tags=52%, list=31%, signal=76%
SATO_SILENCED_BY_DEACETYLATION_IN_PANCREATIC_CANCER	SATO_SILENCED_BY_DEACETYLATION_IN_PANCREATIC_CANCER		28	-0.26838282	-0.75081813	0.8907217	0.9467711	1	2397	tags=32%, list=21%, signal=41%
NIKOLSKY_BREAST_CANCER_7Q21_Q22_AMPLICON	NIKOLSKY_BREAST_CANCER_7Q21_Q22_AMPLICON		35	-0.25065473	-0.7492429	0.8213592	0.9481873	1	3438	tags=40%, list=31%, signal=58%
RODWELL_AGING_KIDNEY_NO_BLOOD_DN	RODWELL_AGING_KIDNEY_NO_BLOOD_DN		72	-0.22433057	-0.7481306	0.82824427	0.9487785	1	2146	tags=24%, list=19%, signal=29%
REACTOME_LIPOPROTEIN_METABOLISM	REACTOME_LIPOPROTEIN_METABOLISM		18	-0.29592985	-0.7459289	0.8109162	0.95139736	1	1880	tags=28%, list=17%, signal=33%
KEGG_TASTE_TRANSDUCTION	KEGG_TASTE_TRANSDUCTION		21	-0.2880816	-0.74576074	0.81395346	0.950218	1	2018	tags=29%, list=18%, signal=35%
MCBRYAN_PUBERTAL_BREAST_3_4WK_DN	MCBRYAN_PUBERTAL_BREAST_3_4WK_DN		33	-0.26713428	-0.74397904	0.8121331	0.95198226	1	666	tags=12%, list=6%, signal=13%
TAKEDA_TARGETS_OF_NUP98_HOXA9_FUSION_8D_DN	TAKEDA_TARGETS_OF_NUP98_HOXA9_FUSION_8D_DN		113	-0.2687381	-0.7433338	0.77045906	0.9516702	1	2386	tags=33%, list=21%, signal=41%
WANG_ESOPHAGUS_CANCER_VS_NORMAL_DN	WANG_ESOPHAGUS_CANCER_VS_NORMAL_DN		57	-0.20615427	-0.7427292	0.87376726	0.9512257	1	2846	tags=33%, list=25%, signal=44%
BANDRES_RESPONSE_TO_CARMUSTIN_MGMT_48HR_DN	BANDRES_RESPONSE_TO_CARMUSTIN_MGMT_48HR_DN		101	-0.21338275	-0.7424467	0.8686274	0.95026106	1	2173	tags=24%, list=19%, signal=29%
ST_P38_MAPK_PATHWAY	ST_P38_MAPK_PATHWAY		24	-0.24012536	-0.7414664	0.7799607	0.9506109	1	2700	tags=29%, list=24%, signal=38%
ACEVEDO_LIVER_CANCER_WITH_H3K9ME3_DN	ACEVEDO_LIVER_CANCER_WITH_H3K9ME3_DN		36	-0.24227646	-0.73992103	0.8944338	0.9519713	1	3221	tags=42%, list=29%, signal=58%
RODRIGUES_THYROID_CARCINOMA_ANAPLASTIC_DN	RODRIGUES_THYROID_CARCINOMA_ANAPLASTIC_DN		263	-0.2095892	-0.7397157	0.8815261	0.9508766	1	1239	tags=15%, list=11%, signal=16%
IZADPANAH_STEM_CELL_ADIPOSE_VS_BONE_DN	IZADPANAH_STEM_CELL_ADIPOSE_VS_BONE_DN		65	-0.28121966	-0.73896456	0.84823287	0.95072407	1	1483	tags=23%, list=13%, signal=26%
BIOCARTA_KERATINOCYTE_PATHWAY	BIOCARTA_KERATINOCYTE_PATHWAY		25	-0.22774635	-0.7388159	0.7642436	0.94952345	1	1193	tags=12%, list=11%, signal=13%
BIOCARTA_GH_PATHWAY	BIOCARTA_GH_PATHWAY		19	-0.24742594	-0.73611057	0.8237548	0.9528359	1	4139	tags=42%, list=37%, signal=67%
SHEPARD_CRUSH_AND_BURN_MUTANT_DN	SHEPARD_CRUSH_AND_BURN_MUTANT_DN		100	-0.22002749	-0.735922	0.8577075	0.9517206	1	1335	tags=14%, list=12%, signal=16%
RODRIGUES_THYROID_CARCINOMA_POORLY_DIFFERENTIATED_DN	RODRIGUES_THYROID_CARCINOMA_POORLY_DIFFERENTIATED_DN		385	-0.18916664	-0.7347501	0.86382115	0.9522869	1	1626	tags=16%, list=15%, signal=18%
WOO_LIVER_CANCER_RECURRENCE_UP	WOO_LIVER_CANCER_RECURRENCE_UP		73	-0.26206392	-0.7337343	0.8029979	0.95262295	1	1850	tags=27%, list=17%, signal=33%
KEGG_HISTIDINE_METABOLISM	KEGG_HISTIDINE_METABOLISM		20	-0.28250042	-0.73088306	0.8742747	0.9560382	1	1853	tags=30%, list=17%, signal=36%
CHIARETTI_T_ALL_REFRACTORY_TO_THERAPY	CHIARETTI_T_ALL_REFRACTORY_TO_THERAPY		20	-0.29552662	-0.7302372	0.86354774	0.95566684	1	2772	tags=30%, list=25%, signal=40%
RAMASWAMY_METASTASIS_DN	RAMASWAMY_METASTASIS_DN		38	-0.25253928	-0.7298702	0.87140113	0.95491	1	907	tags=13%, list=8%, signal=14%
MCMURRAY_TP53_HRAS_COOPERATION_RESPONSE_DN	MCMURRAY_TP53_HRAS_COOPERATION_RESPONSE_DN		47	-0.27401906	-0.7288231	0.8819048	0.95521176	1	883	tags=15%, list=8%, signal=16%
BECKER_TAMOXIFEN_RESISTANCE_UP	BECKER_TAMOXIFEN_RESISTANCE_UP		28	-0.28294697	-0.72785866	0.8121086	0.955394	1	1395	tags=18%, list=12%, signal=20%
SCHUETZ_BREAST_CANCER_DUCTAL_INVASIVE_UP	SCHUETZ_BREAST_CANCER_DUCTAL_INVASIVE_UP		223	-0.30880597	-0.726958	0.7720739	0.9555067	1	2244	tags=34%, list=20%, signal=41%
REACTOME_ELECTRON_TRANSPORT_CHAIN	REACTOME_ELECTRON_TRANSPORT_CHAIN		52	-0.23418719	-0.7255421	0.6745562	0.9565205	1	3981	tags=42%, list=36%, signal=65%
LENAOUR_DENDRITIC_CELL_MATURATION_UP	LENAOUR_DENDRITIC_CELL_MATURATION_UP		65	-0.24697267	-0.72416943	0.85333335	0.95728064	1	2513	tags=31%, list=22%, signal=39%
RODRIGUES_NTN1_TARGETS_DN	RODRIGUES_NTN1_TARGETS_DN		94	-0.21161382	-0.7223071	0.9158317	0.95896155	1	1509	tags=15%, list=13%, signal=17%
MULLIGHAN_MLL_SIGNATURE_2_DN	MULLIGHAN_MLL_SIGNATURE_2_DN		166	-0.19366845	-0.7217454	0.8987854	0.9584285	1	2102	tags=22%, list=19%, signal=26%
KEGG_INOSITOL_PHOSPHATE_METABOLISM	KEGG_INOSITOL_PHOSPHATE_METABOLISM		28	-0.21619408	-0.7211173	0.8434442	0.9579767	1	2980	tags=32%, list=27%, signal=44%
KEGG_MTOR_SIGNALING_PATHWAY	KEGG_MTOR_SIGNALING_PATHWAY		27	-0.22432107	-0.7205018	0.83497053	0.9575893	1	1668	tags=19%, list=15%, signal=22%
SEITZ_NEOPLASTIC_TRANSFORMATION_BY_8P_DELETION_DN	SEITZ_NEOPLASTIC_TRANSFORMATION_BY_8P_DELETION_DN		20	-0.26703674	-0.72022104	0.86595744	0.95665336	1	3679	tags=40%, list=33%, signal=59%
MARCHINI_TRABECTEDIN_RESISTANCE_DN	MARCHINI_TRABECTEDIN_RESISTANCE_DN		33	-0.24794185	-0.7172265	0.8250497	0.96010995	1	2125	tags=21%, list=19%, signal=26%
KYNG_DNA_DAMAGE_DN	KYNG_DNA_DAMAGE_DN		68	-0.22146805	-0.7169781	0.9050505	0.95911545	1	2290	tags=25%, list=20%, signal=31%
SU_PANCREAS	SU_PANCREAS		29	-0.24914904	-0.71452284	0.82696176	0.96176225	1	2104	tags=21%, list=19%, signal=25%
CAIRO_HEPATOBLASTOMA_CLASSES_DN	CAIRO_HEPATOBLASTOMA_CLASSES_DN		118	-0.23910475	-0.71438366	0.87204725	0.96058047	1	2209	tags=26%, list=20%, signal=32%
SABATES_COLORECTAL_ADENOMA_DN	SABATES_COLORECTAL_ADENOMA_DN		154	-0.26057124	-0.713303	0.91907513	0.9609158	1	1897	tags=29%, list=17%, signal=35%
ABE_INNER_EAR	ABE_INNER_EAR		18	-0.28273067	-0.7129452	0.85048544	0.9600821	1	1124	tags=17%, list=10%, signal=18%
KEGG_CYTOSOLIC_DNA_SENSING_PATHWAY	KEGG_CYTOSOLIC_DNA_SENSING_PATHWAY		28	-0.24233446	-0.71243495	0.8248472	0.9595338	1	2169	tags=25%, list=19%, signal=31%
KEGG_CYTOKINE_CYTOKINE_RECEPTOR_INTERACTION	KEGG_CYTOKINE_CYTOKINE_RECEPTOR_INTERACTION		155	-0.23862372	-0.7122875	0.86888456	0.95841306	1	1586	tags=22%, list=14%, signal=25%
REACTOME_CYTOCHROME_P450_ARRANGED_BY_SUBSTRATE_TYPE	REACTOME_CYTOCHROME_P450_ARRANGED_BY_SUBSTRATE_TYPE		22	-0.2863081	-0.7105333	0.872	0.95986986	1	1097	tags=23%, list=10%, signal=25%
GINESTIER_BREAST_CANCER_ZNF217_AMPLIFIED_DN	GINESTIER_BREAST_CANCER_ZNF217_AMPLIFIED_DN		158	-0.16229926	-0.709067	0.80040324	0.9608152	1	3290	tags=30%, list=29%, signal=42%
REACTOME_FRS2MEDIATED_CASCADE	REACTOME_FRS2MEDIATED_CASCADE		19	-0.2783138	-0.7085755	0.8727634	0.9602064	1	2278	tags=37%, list=20%, signal=46%
SU_TESTIS	SU_TESTIS		44	-0.22433266	-0.70762527	0.8483034	0.9602996	1	713	tags=11%, list=6%, signal=12%
HAHTOLA_MYCOSIS_FUNGOIDES_SKIN_DN	HAHTOLA_MYCOSIS_FUNGOIDES_SKIN_DN		17	-0.25635844	-0.7076181	0.8248945	0.9589255	1	2685	tags=24%, list=24%, signal=31%
RUTELLA_RESPONSE_TO_HGF_UP	RUTELLA_RESPONSE_TO_HGF_UP		258	-0.20438607	-0.70556027	0.8588469	0.96082383	1	2111	tags=22%, list=19%, signal=27%
SMID_BREAST_CANCER_RELAPSE_IN_LUNG_UP	SMID_BREAST_CANCER_RELAPSE_IN_LUNG_UP		15	-0.30392554	-0.7041431	0.85504204	0.96159536	1	283	tags=13%, list=3%, signal=14%
KEGG_LINOLEIC_ACID_METABOLISM	KEGG_LINOLEIC_ACID_METABOLISM		15	-0.29615164	-0.70409197	0.8388889	0.96029514	1	1370	tags=27%, list=12%, signal=30%
WAMUNYOKOLI_OVARIAN_CANCER_LMP_DN	WAMUNYOKOLI_OVARIAN_CANCER_LMP_DN		98	-0.22650509	-0.7035262	0.8522954	0.9598088	1	1667	tags=17%, list=15%, signal=20%
MARKEY_RB1_ACUTE_LOF_UP	MARKEY_RB1_ACUTE_LOF_UP		186	-0.26341775	-0.7032532	0.7991886	0.9588551	1	2053	tags=25%, list=18%, signal=30%
IVANOVA_HEMATOPOIESIS_EARLY_PROGENITOR	IVANOVA_HEMATOPOIESIS_EARLY_PROGENITOR		86	-0.16705698	-0.7031593	0.8483685	0.95763457	1	2382	tags=23%, list=21%, signal=29%
MCMURRAY_TP53_HRAS_COOPERATION_RESPONSE_UP	MCMURRAY_TP53_HRAS_COOPERATION_RESPONSE_UP		20	-0.32363468	-0.7015033	0.83474576	0.9588117	1	1570	tags=35%, list=14%, signal=41%
REACTOME_REGULATION_OF_INSULIN_SECRETION_BY_FREE_FATTY_ACIDS	REACTOME_REGULATION_OF_INSULIN_SECRETION_BY_FREE_FATTY_ACIDS		15	-0.27336666	-0.70071375	0.84644914	0.9586058	1	2445	tags=27%, list=22%, signal=34%
AMIT_EGF_RESPONSE_240_HELA	AMIT_EGF_RESPONSE_240_HELA		42	-0.21539745	-0.70042056	0.8902954	0.9576891	1	1454	tags=19%, list=13%, signal=22%
REACTOME_INTEGRIN_CELL_SURFACE_INTERACTIONS	REACTOME_INTEGRIN_CELL_SURFACE_INTERACTIONS		53	-0.25735933	-0.69624716	0.8817635	0.96271163	1	2331	tags=34%, list=21%, signal=43%
PICCALUGA_ANGIOIMMUNOBLASTIC_LYMPHOMA_UP	PICCALUGA_ANGIOIMMUNOBLASTIC_LYMPHOMA_UP		119	-0.27659437	-0.69481695	0.8102767	0.96354616	1	1694	tags=26%, list=15%, signal=30%
REACTOME_IMMUNOREGULATORY_INTERACTIONS_BETWEEN_A_LYMPHOID_AND_A_NON_LYMPHOID_CELL	REACTOME_IMMUNOREGULATORY_INTERACTIONS_BETWEEN_A_LYMPHOID_AND_A_NON_LYMPHOID_CELL		33	-0.2995314	-0.6946639	0.7926357	0.96238583	1	2714	tags=39%, list=24%, signal=52%
YAO_TEMPORAL_RESPONSE_TO_PROGESTERONE_CLUSTER_0	YAO_TEMPORAL_RESPONSE_TO_PROGESTERONE_CLUSTER_0		57	-0.24052191	-0.69304866	0.9046653	0.963288	1	1553	tags=19%, list=14%, signal=22%
LANDIS_BREAST_CANCER_PROGRESSION_DN	LANDIS_BREAST_CANCER_PROGRESSION_DN		57	-0.31535482	-0.6919874	0.7955912	0.963345	1	2078	tags=33%, list=19%, signal=41%
CHIARADONNA_NEOPLASTIC_TRANSFORMATION_KRAS_DN	CHIARADONNA_NEOPLASTIC_TRANSFORMATION_KRAS_DN		120	-0.23547828	-0.6917214	0.8285124	0.9623856	1	1426	tags=19%, list=13%, signal=22%
CHUNG_BLISTER_CYTOTOXICITY_UP	CHUNG_BLISTER_CYTOTOXICITY_UP		86	-0.18026865	-0.6904482	0.8549618	0.96288276	1	1763	tags=17%, list=16%, signal=21%
BENPORATH_PRC2_TARGETS	BENPORATH_PRC2_TARGETS		355	-0.21662329	-0.68939227	0.95752895	0.9630479	1	2514	tags=30%, list=22%, signal=37%
LANDIS_ERBB2_BREAST_TUMORS_324_DN	LANDIS_ERBB2_BREAST_TUMORS_324_DN		115	-0.27754375	-0.6890607	0.7912525	0.9621562	1	1599	tags=25%, list=14%, signal=29%
RICKMAN_HEAD_AND_NECK_CANCER_D	RICKMAN_HEAD_AND_NECK_CANCER_D		18	-0.3203588	-0.68867314	0.87549406	0.9613554	1	2102	tags=33%, list=19%, signal=41%
ST_B_CELL_ANTIGEN_RECEPTOR	ST_B_CELL_ANTIGEN_RECEPTOR		26	-0.2271836	-0.6880287	0.84444445	0.9609159	1	1623	tags=19%, list=14%, signal=22%
HADDAD_T_LYMPHOCYTE_AND_NK_PROGENITOR_DN	HADDAD_T_LYMPHOCYTE_AND_NK_PROGENITOR_DN		47	-0.26626447	-0.6873047	0.86259544	0.9606245	1	1414	tags=23%, list=13%, signal=27%
BROWNE_HCMV_INFECTION_30MIN_DN	BROWNE_HCMV_INFECTION_30MIN_DN		60	-0.21887976	-0.6872745	0.93110234	0.95932233	1	2274	tags=25%, list=20%, signal=31%
ZHU_CMV_ALL_DN	ZHU_CMV_ALL_DN		49	-0.2562322	-0.68550587	0.85833335	0.9604478	1	1034	tags=16%, list=9%, signal=18%
GAZDA_DIAMOND_BLACKFAN_ANEMIA_MYELOID_DN	GAZDA_DIAMOND_BLACKFAN_ANEMIA_MYELOID_DN		23	-0.19718784	-0.68507504	0.8548057	0.959672	1	2487	tags=26%, list=22%, signal=33%
ROY_WOUND_BLOOD_VESSEL_UP	ROY_WOUND_BLOOD_VESSEL_UP		34	-0.28657568	-0.6848251	0.8083832	0.95870316	1	1744	tags=24%, list=16%, signal=28%
POOLA_INVASIVE_BREAST_CANCER_UP	POOLA_INVASIVE_BREAST_CANCER_UP		169	-0.26069686	-0.6839624	0.85880077	0.9585673	1	2574	tags=31%, list=23%, signal=40%
WEINMANN_ADAPTATION_TO_HYPOXIA_UP	WEINMANN_ADAPTATION_TO_HYPOXIA_UP		18	-0.28781798	-0.6836358	0.9016736	0.95771617	1	1193	tags=22%, list=11%, signal=25%
YAO_TEMPORAL_RESPONSE_TO_PROGESTERONE_CLUSTER_16	YAO_TEMPORAL_RESPONSE_TO_PROGESTERONE_CLUSTER_16		62	-0.26274586	-0.6811639	0.8309859	0.95966274	1	3537	tags=52%, list=32%, signal=75%
KEGG_PHOSPHATIDYLINOSITOL_SIGNALING_SYSTEM	KEGG_PHOSPHATIDYLINOSITOL_SIGNALING_SYSTEM		36	-0.20153353	-0.6794619	0.8792079	0.9605542	1	3986	tags=42%, list=36%, signal=64%
ACEVEDO_LIVER_CANCER_WITH_H3K9ME3_UP	ACEVEDO_LIVER_CANCER_WITH_H3K9ME3_UP		46	-0.24029872	-0.6785191	0.94152045	0.9605397	1	2187	tags=24%, list=20%, signal=30%
REACTOME_AMINE_COMPOUND_SLC_TRANSPORTERS	REACTOME_AMINE_COMPOUND_SLC_TRANSPORTERS		22	-0.27916825	-0.6773981	0.88293654	0.96069276	1	2352	tags=32%, list=21%, signal=40%
ONDER_CDH1_SIGNALING_VIA_CTNNB1	ONDER_CDH1_SIGNALING_VIA_CTNNB1		52	-0.24754949	-0.67631817	0.9068826	0.9608729	1	3155	tags=37%, list=28%, signal=51%
SWEET_KRAS_ONCOGENIC_SIGNATURE	SWEET_KRAS_ONCOGENIC_SIGNATURE		28	-0.21209852	-0.67509013	0.8982036	0.96116793	1	3386	tags=36%, list=30%, signal=51%
BIOCARTA_NO1_PATHWAY	BIOCARTA_NO1_PATHWAY		18	-0.26616946	-0.6747266	0.8706365	0.96038365	1	2686	tags=28%, list=24%, signal=36%
MAHAJAN_RESPONSE_TO_IL1A_DN	MAHAJAN_RESPONSE_TO_IL1A_DN		40	-0.20883092	-0.67222905	0.89855075	0.9623051	1	1962	tags=20%, list=18%, signal=24%
REACTOME_DUAL_INCISION_REACTION_IN_TC_NER	REACTOME_DUAL_INCISION_REACTION_IN_TC_NER		26	-0.20551378	-0.66913116	0.79611653	0.9648761	1	8903	tags=100%, list=80%, signal=487%
RODWELL_AGING_KIDNEY_UP	RODWELL_AGING_KIDNEY_UP		205	-0.22536455	-0.66789716	0.8263473	0.9650647	1	1875	tags=23%, list=17%, signal=27%
BIOCARTA_ALK_PATHWAY	BIOCARTA_ALK_PATHWAY		22	-0.22868825	-0.66724104	0.8727273	0.9645671	1	780	tags=9%, list=7%, signal=10%
GUTIERREZ_CHRONIC_LYMPHOCYTIC_LEUKEMIA_DN	GUTIERREZ_CHRONIC_LYMPHOCYTIC_LEUKEMIA_DN		32	-0.23641941	-0.66686606	0.9131313	0.96370506	1	1155	tags=19%, list=10%, signal=21%
ST_G_ALPHA_I_PATHWAY	ST_G_ALPHA_I_PATHWAY		20	-0.22379546	-0.6653122	0.8772277	0.96424043	1	3239	tags=35%, list=29%, signal=49%
NIKOLSKY_MUTATED_AND_AMPLIFIED_IN_BREAST_CANCER	NIKOLSKY_MUTATED_AND_AMPLIFIED_IN_BREAST_CANCER		38	-0.22277758	-0.6645054	0.90729785	0.963963	1	2354	tags=24%, list=21%, signal=30%
LIU_VAV3_PROSTATE_CARCINOGENESIS_UP	LIU_VAV3_PROSTATE_CARCINOGENESIS_UP		62	-0.2549674	-0.66437364	0.91762453	0.9627942	1	1848	tags=27%, list=17%, signal=33%
MOLENAAR_TARGETS_OF_CCND1_AND_CDK4_UP	MOLENAAR_TARGETS_OF_CCND1_AND_CDK4_UP		28	-0.24125911	-0.66401637	0.92543024	0.9619161	1	2882	tags=36%, list=26%, signal=48%
GERY_CEBP_TARGETS	GERY_CEBP_TARGETS		94	-0.23219746	-0.66250813	0.9322382	0.96238846	1	1685	tags=20%, list=15%, signal=24%
SHAFFER_IRF4_MULTIPLE_MYELOMA_PROGRAM	SHAFFER_IRF4_MULTIPLE_MYELOMA_PROGRAM		25	-0.24294162	-0.66221213	0.89299613	0.9614556	1	1431	tags=20%, list=13%, signal=23%
TANAKA_METHYLATED_IN_ESOPHAGEAL_CARCINOMA	TANAKA_METHYLATED_IN_ESOPHAGEAL_CARCINOMA		55	-0.18596299	-0.65730417	0.96868885	0.9661041	1	2998	tags=29%, list=27%, signal=40%
HOFFMANN_SMALL_PRE_BII_TO_IMMATURE_B_LYMPHOCYTE_UP	HOFFMANN_SMALL_PRE_BII_TO_IMMATURE_B_LYMPHOCYTE_UP		35	-0.23642515	-0.6561964	0.87598425	0.96616226	1	2701	tags=31%, list=24%, signal=41%
SMID_BREAST_CANCER_ERBB2_UP	SMID_BREAST_CANCER_ERBB2_UP		86	-0.20815207	-0.6534831	0.97379035	0.96800417	1	1908	tags=22%, list=17%, signal=26%
REACTOME_RNA_POLYMERASE_I_III_AND_MITOCHONDRIAL_TRANSCRIPTION	REACTOME_RNA_POLYMERASE_I_III_AND_MITOCHONDRIAL_TRANSCRIPTION		47	-0.17612995	-0.6524045	0.8214286	0.96805227	1	4614	tags=51%, list=41%, signal=86%
REACTOME_PI3K_CASCADE	REACTOME_PI3K_CASCADE		26	-0.22773217	-0.650564	0.9244186	0.9688275	1	808	tags=15%, list=7%, signal=17%
RAMASWAMY_METASTASIS_UP	RAMASWAMY_METASTASIS_UP		38	-0.18075247	-0.6498847	0.90408164	0.9682722	1	2316	tags=21%, list=21%, signal=26%
MAYBURD_RESPONSE_TO_L663536_UP	MAYBURD_RESPONSE_TO_L663536_UP		15	-0.22730596	-0.64826024	0.90643275	0.9687927	1	2064	tags=20%, list=18%, signal=24%
TONKS_TARGETS_OF_RUNX1_RUNX1T1_FUSION_HSC_DN	TONKS_TARGETS_OF_RUNX1_RUNX1T1_FUSION_HSC_DN		121	-0.22667177	-0.6475035	0.91071427	0.96833867	1	1961	tags=24%, list=18%, signal=29%
BOQUEST_STEM_CELL_CULTURED_VS_FRESH_DN	BOQUEST_STEM_CELL_CULTURED_VS_FRESH_DN		18	-0.299502	-0.6470114	0.8654618	0.9676154	1	1305	tags=28%, list=12%, signal=31%
CHIBA_RESPONSE_TO_TSA_UP	CHIBA_RESPONSE_TO_TSA_UP		32	-0.24549082	-0.64682806	0.90515465	0.96653724	1	3047	tags=41%, list=27%, signal=56%
MARTORIATI_MDM4_TARGETS_NEUROEPITHELIUM_DN	MARTORIATI_MDM4_TARGETS_NEUROEPITHELIUM_DN		60	-0.24462469	-0.6467097	0.9364486	0.9653862	1	1308	tags=18%, list=12%, signal=21%
LINDSTEDT_DENDRITIC_CELL_MATURATION_D	LINDSTEDT_DENDRITIC_CELL_MATURATION_D		43	-0.25057653	-0.6454792	0.83168316	0.9654993	1	3035	tags=47%, list=27%, signal=64%
ROSS_AML_WITH_MLL_FUSIONS	ROSS_AML_WITH_MLL_FUSIONS		53	-0.20532463	-0.6424099	0.92720306	0.9674984	1	2428	tags=25%, list=22%, signal=31%
BIOCARTA_FCER1_PATHWAY	BIOCARTA_FCER1_PATHWAY		24	-0.221231	-0.64102536	0.88757396	0.96761197	1	1623	tags=17%, list=14%, signal=19%
BIOCARTA_IGF1_PATHWAY	BIOCARTA_IGF1_PATHWAY		15	-0.22322811	-0.6403083	0.8832998	0.96711755	1	335	tags=7%, list=3%, signal=7%
REACTOME_AMINE_LIGAND_BINDING_RECEPTORS	REACTOME_AMINE_LIGAND_BINDING_RECEPTORS		27	-0.25498256	-0.63922864	0.8821218	0.9669817	1	3189	tags=41%, list=28%, signal=57%
SIG_BCR_SIGNALING_PATHWAY	SIG_BCR_SIGNALING_PATHWAY		30	-0.20636636	-0.6379314	0.8949495	0.9671145	1	4155	tags=43%, list=37%, signal=69%
NAKAYAMA_SOFT_TISSUE_TUMORS_PCA1_UP	NAKAYAMA_SOFT_TISSUE_TUMORS_PCA1_UP		48	-0.29870263	-0.63748723	0.8535156	0.96627104	1	1982	tags=33%, list=18%, signal=40%
FLECHNER_BIOPSY_KIDNEY_TRANSPLANT_REJECTED_VS_OK_UP	FLECHNER_BIOPSY_KIDNEY_TRANSPLANT_REJECTED_VS_OK_UP		64	-0.27225104	-0.6360323	0.8548708	0.96654326	1	2467	tags=34%, list=22%, signal=44%
STEARMAN_LUNG_CANCER_EARLY_VS_LATE_DN	STEARMAN_LUNG_CANCER_EARLY_VS_LATE_DN		46	-0.22808659	-0.6351548	0.9018036	0.96613216	1	3255	tags=39%, list=29%, signal=55%
BACOLOD_RESISTANCE_TO_ALKYLATING_AGENTS_DN	BACOLOD_RESISTANCE_TO_ALKYLATING_AGENTS_DN		25	-0.19021565	-0.6333613	0.92479676	0.96651006	1	2401	tags=20%, list=21%, signal=25%
KEGG_STEROID_HORMONE_BIOSYNTHESIS	KEGG_STEROID_HORMONE_BIOSYNTHESIS		24	-0.25354284	-0.6330883	0.9271653	0.9654937	1	1557	tags=21%, list=14%, signal=24%
LANDIS_ERBB2_BREAST_TUMORS_324_UP	LANDIS_ERBB2_BREAST_TUMORS_324_UP		122	-0.2367211	-0.63142514	0.8106996	0.96587425	1	1512	tags=19%, list=14%, signal=22%
EHLERS_ANEUPLOIDY_UP	EHLERS_ANEUPLOIDY_UP		27	-0.21217665	-0.6309017	0.91816366	0.9650889	1	3580	tags=37%, list=32%, signal=54%
BIOCARTA_IL2RB_PATHWAY	BIOCARTA_IL2RB_PATHWAY		23	-0.2124184	-0.63044477	0.9189723	0.96421623	1	4055	tags=48%, list=36%, signal=75%
REACTOME_SIGNALING_BY_PDGF	REACTOME_SIGNALING_BY_PDGF		48	-0.22307813	-0.6267185	0.8954918	0.9667217	1	2426	tags=29%, list=22%, signal=37%
BIOCARTA_PPARA_PATHWAY	BIOCARTA_PPARA_PATHWAY		35	-0.20449063	-0.6259381	0.944	0.9662234	1	2290	tags=23%, list=20%, signal=29%
CHIARADONNA_NEOPLASTIC_TRANSFORMATION_CDC25_DN	CHIARADONNA_NEOPLASTIC_TRANSFORMATION_CDC25_DN		129	-0.19509847	-0.6242011	0.9330544	0.9665867	1	1527	tags=17%, list=14%, signal=20%
REACTOME_DOWNSTREAM_SIGNALING_OF_ACTIVATED_FGFR	REACTOME_DOWNSTREAM_SIGNALING_OF_ACTIVATED_FGFR		29	-0.21275604	-0.62307	0.93307084	0.96636146	1	808	tags=14%, list=7%, signal=15%
BIOCARTA_INSULIN_PATHWAY	BIOCARTA_INSULIN_PATHWAY		15	-0.22131316	-0.62162817	0.90981966	0.966468	1	335	tags=7%, list=3%, signal=7%
RUGO_RESPONSE_TO_GAMMA_RADIATION	RUGO_RESPONSE_TO_GAMMA_RADIATION		34	-0.20938137	-0.61994046	0.9734694	0.9667482	1	1289	tags=15%, list=12%, signal=17%
KYNG_DNA_DAMAGE_BY_GAMMA_RADIATION	KYNG_DNA_DAMAGE_BY_GAMMA_RADIATION		34	-0.20938137	-0.61994046	0.9734694	0.96549267	1	1289	tags=15%, list=12%, signal=17%
ST_MYOCYTE_AD_PATHWAY	ST_MYOCYTE_AD_PATHWAY		15	-0.24825981	-0.6174267	0.9430894	0.96639115	1	2585	tags=33%, list=23%, signal=43%
APPIERTO_RESPONSE_TO_FENRETINIDE_DN	APPIERTO_RESPONSE_TO_FENRETINIDE_DN		23	-0.19791818	-0.61721456	0.90927833	0.96533376	1	635	tags=9%, list=6%, signal=9%
SAKAI_CHRONIC_HEPATITIS_VS_LIVER_CANCER_UP	SAKAI_CHRONIC_HEPATITIS_VS_LIVER_CANCER_UP		45	-0.1896935	-0.61633414	0.9108911	0.9649212	1	2612	tags=24%, list=23%, signal=32%
REACTOME_NCAM1_INTERACTIONS	REACTOME_NCAM1_INTERACTIONS		34	-0.2505718	-0.6144884	0.95473254	0.9652829	1	2354	tags=29%, list=21%, signal=37%
WALLACE_PROSTATE_CANCER_RACE_UP	WALLACE_PROSTATE_CANCER_RACE_UP		169	-0.23595296	-0.61236864	0.9011407	0.9659078	1	1851	tags=22%, list=17%, signal=27%
RUGO_STRESS_RESPONSE_SUBSET_H	RUGO_STRESS_RESPONSE_SUBSET_H		26	-0.21812591	-0.6085656	0.9580838	0.96774364	1	3723	tags=42%, list=33%, signal=63%
KYNG_DNA_DAMAGE_BY_GAMMA_AND_UV_RADIATION	KYNG_DNA_DAMAGE_BY_GAMMA_AND_UV_RADIATION		26	-0.21812591	-0.6085656	0.9580838	0.9664982	1	3723	tags=42%, list=33%, signal=63%
KEGG_FC_GAMMA_R_MEDIATED_PHAGOCYTOSIS	KEGG_FC_GAMMA_R_MEDIATED_PHAGOCYTOSIS		63	-0.19582243	-0.6079625	0.9229249	0.9657262	1	3209	tags=38%, list=29%, signal=53%
SU_PLACENTA	SU_PLACENTA		16	-0.23514476	-0.6078537	0.9639066	0.9645854	1	4107	tags=50%, list=37%, signal=79%
KONDO_PROSTATE_CANCER_WITH_H3K27ME3	KONDO_PROSTATE_CANCER_WITH_H3K27ME3		81	-0.21763827	-0.6007466	0.9943182	0.96892554	1	2215	tags=26%, list=20%, signal=32%
SANA_RESPONSE_TO_IFNG_DN	SANA_RESPONSE_TO_IFNG_DN		56	-0.1698968	-0.5995521	0.9350105	0.9685691	1	2082	tags=14%, list=19%, signal=17%
REACTOME_TOLL_LIKE_RECEPTOR_4_CASCADE	REACTOME_TOLL_LIKE_RECEPTOR_4_CASCADE		18	-0.23866567	-0.5978774	0.9037736	0.9686236	1	3055	tags=33%, list=27%, signal=46%
TSENG_ADIPOGENIC_POTENTIAL_DN	TSENG_ADIPOGENIC_POTENTIAL_DN		34	-0.24614868	-0.59280026	0.9502982	0.97116065	1	2372	tags=29%, list=21%, signal=37%
REACTOME_FORMATION_OF_THE_TERNARY_COMPLEX_AND_SUBSEQUENTLY_THE_43S_COMPLEX	REACTOME_FORMATION_OF_THE_TERNARY_COMPLEX_AND_SUBSEQUENTLY_THE_43S_COMPLEX		22	-0.21621847	-0.5924718	0.8977956	0.97016263	1	310	tags=5%, list=3%, signal=5%
LEE_LIVER_CANCER_E2F1_DN	LEE_LIVER_CANCER_E2F1_DN		41	-0.21824682	-0.5887104	0.9826255	0.9714951	1	1220	tags=12%, list=11%, signal=14%
CORRE_MULTIPLE_MYELOMA_DN	CORRE_MULTIPLE_MYELOMA_DN		32	-0.22169669	-0.58757514	0.984127	0.971047	1	3526	tags=41%, list=31%, signal=59%
BIOCARTA_CTCF_PATHWAY	BIOCARTA_CTCF_PATHWAY		15	-0.23910674	-0.5875247	0.9373777	0.96985114	1	335	tags=7%, list=3%, signal=7%
XU_GH1_EXOGENOUS_TARGETS_UP	XU_GH1_EXOGENOUS_TARGETS_UP		18	-0.23801692	-0.58617455	0.9406953	0.9695292	1	2359	tags=28%, list=21%, signal=35%
REACTOME_SIGNALING_IN_IMMUNE_SYSTEM	REACTOME_SIGNALING_IN_IMMUNE_SYSTEM		203	-0.19515407	-0.5843512	0.95866144	0.9695447	1	3114	tags=33%, list=28%, signal=44%
LIN_MELANOMA_COPY_NUMBER_DN	LIN_MELANOMA_COPY_NUMBER_DN		26	-0.184172	-0.57937497	0.9153543	0.9715862	1	3810	tags=35%, list=34%, signal=52%
FINAK_BREAST_CANCER_SDPP_SIGNATURE	FINAK_BREAST_CANCER_SDPP_SIGNATURE		17	-0.25935355	-0.5742314	0.954023	0.9735929	1	2467	tags=35%, list=22%, signal=45%
HOSHIDA_LIVER_CANCER_LATE_RECURRENCE_DN	HOSHIDA_LIVER_CANCER_LATE_RECURRENCE_DN		48	-0.17670809	-0.5613538	0.99021524	0.9797904	1	2035	tags=17%, list=18%, signal=20%
KLEIN_PRIMARY_EFFUSION_LYMPHOMA_DN	KLEIN_PRIMARY_EFFUSION_LYMPHOMA_DN		37	-0.21876906	-0.55953676	0.9640832	0.97963864	1	2701	tags=30%, list=24%, signal=39%
YAO_TEMPORAL_RESPONSE_TO_PROGESTERONE_CLUSTER_10	YAO_TEMPORAL_RESPONSE_TO_PROGESTERONE_CLUSTER_10		52	-0.1447742	-0.5581714	0.8888889	0.9791224	1	7	tags=2%, list=0%, signal=2%
REACTOME_ACTIVATED_TLR4_SIGNALLING	REACTOME_ACTIVATED_TLR4_SIGNALLING		15	-0.21594407	-0.548904	0.96380955	0.98267055	1	2775	tags=27%, list=25%, signal=35%
PENG_GLUTAMINE_DEPRIVATION_DN	PENG_GLUTAMINE_DEPRIVATION_DN		53	-0.13416068	-0.5461827	0.9249493	0.9827329	1	3741	tags=28%, list=33%, signal=42%
PAPASPYRIDONOS_UNSTABLE_ATEROSCLEROTIC_PLAQUE_UP	PAPASPYRIDONOS_UNSTABLE_ATEROSCLEROTIC_PLAQUE_UP		31	-0.19721584	-0.54526573	0.96015936	0.98191166	1	1635	tags=16%, list=15%, signal=19%
CHANG_IMMORTALIZED_BY_HPV31_DN	CHANG_IMMORTALIZED_BY_HPV31_DN		32	-0.21209903	-0.54173416	0.9868421	0.98237646	1	1457	tags=16%, list=13%, signal=18%
REACTOME_TRKA_SIGNALLING_FROM_THE_PLASMA_MEMBRANE	REACTOME_TRKA_SIGNALLING_FROM_THE_PLASMA_MEMBRANE		58	-0.13940644	-0.5354989	0.98	0.98392195	1	2277	tags=17%, list=20%, signal=22%
FLOTHO_PEDIATRIC_ALL_THERAPY_RESPONSE_UP	FLOTHO_PEDIATRIC_ALL_THERAPY_RESPONSE_UP		35	-0.14764465	-0.5305575	0.9604743	0.9848064	1	1539	tags=11%, list=14%, signal=13%
LANDIS_ERBB2_BREAST_TUMORS_65_UP	LANDIS_ERBB2_BREAST_TUMORS_65_UP		19	-0.22374064	-0.51899177	0.9270833	0.9880368	1	3640	tags=37%, list=33%, signal=54%
BIOCARTA_PDGF_PATHWAY	BIOCARTA_PDGF_PATHWAY		22	-0.17063528	-0.506515	0.98571426	0.99104804	1	3765	tags=36%, list=34%, signal=55%
VALK_AML_CLUSTER_6	VALK_AML_CLUSTER_6		19	-0.19058335	-0.50198495	0.9872958	0.99116945	1	2612	tags=21%, list=23%, signal=27%
DUTTA_APOPTOSIS_VIA_NFKB	DUTTA_APOPTOSIS_VIA_NFKB		16	-0.18926086	-0.47974846	0.98804784	0.9958212	1	1579	tags=19%, list=14%, signal=22%
REACTOME_MRNA_PROCESSING	REACTOME_MRNA_PROCESSING		28	-0.14230824	-0.4624441	0.99239546	0.9979905	1	3546	tags=25%, list=32%, signal=36%
REACTOME_DUAL_INCISION_REACTION_IN_GG_NER	REACTOME_DUAL_INCISION_REACTION_IN_GG_NER		20	-0.15572366	-0.45958427	0.9768786	0.99725753	1	3546	tags=35%, list=32%, signal=51%
KUNINGER_IGF1_VS_PDGFB_TARGETS_DN	KUNINGER_IGF1_VS_PDGFB_TARGETS_DN		17	-0.20511352	-0.45900846	0.9979123	0.9961335	1	3179	tags=41%, list=28%, signal=57%
BIOCARTA_EGF_PATHWAY	BIOCARTA_EGF_PATHWAY		20	-0.15034245	-0.45330837	0.9959184	0.9958107	1	3765	tags=35%, list=34%, signal=53%
REACTOME_RNA_POL_II_CTD_PHOSPHORYLATION_AND_INTERACTION_WITH_CE	REACTOME_RNA_POL_II_CTD_PHOSPHORYLATION_AND_INTERACTION_WITH_CE		24	-0.14495282	-0.4397795	0.9771429	0.9965808	1	4121	tags=33%, list=37%, signal=53%
MORI_MATURE_B_LYMPHOCYTE_UP	MORI_MATURE_B_LYMPHOCYTE_UP		59	-0.15836309	-0.42919528	0.99021524	0.9967203	1	2714	tags=20%, list=24%, signal=27%
REACTOME_SYNTHESIS_OF_GPI_ANCHORED_PROTEINS	REACTOME_SYNTHESIS_OF_GPI_ANCHORED_PROTEINS		15	-0.1471877	-0.41778392	0.9957983	0.9966471	1	9553	tags=100%, list=85%, signal=680%
REACTOME_CHOLESTEROL_BIOSYNTHESIS	REACTOME_CHOLESTEROL_BIOSYNTHESIS		17	-0.17263354	-0.40412346	0.9940358	0.9966152	1	1690	tags=18%, list=15%, signal=21%
