# Supplementary material for: A genomic analysis of mouse models of breast cancer reveals molecular features of mouse models and relationships to human breast cancer
Source: Breast Cancer Res. 2014 Jun 5;16(3):R59. doi: 10.1186/bcr3672 (PMC4078930; doi:10.1186/bcr3672)
Supplement: Additional file 7 — GSEA for clusters 1-4, each of the runs (C2, C3, and so on) is in a separate folder. [file bcr3672-S7.zip › AdditionalFile7/Cluster2_GSEA/C3/GSEA_Enriched_in_Cluster2_vs_other_Clusters.txt]

NAME	GS<br> follow link to MSigDB	GS DETAILS	SIZE	ES	NES	NOM p-val	FDR q-val	FWER p-val	RANK AT MAX	LEADING EDGE
KTGGYRSGAA_UNKNOWN	KTGGYRSGAA_UNKNOWN	Details ...	42	0.5612644	1.7906809	0.012320329	0.5945674	0.243	2636	tags=52%, list=24%, signal=68%
ATGGYGGA_UNKNOWN	ATGGYGGA_UNKNOWN	Details ...	43	0.4430596	1.6728393	0.010162601	1	0.457	2411	tags=42%, list=22%, signal=53%
ATAACCT,MIR-154	ATAACCT,MIR-154	Details ...	35	0.5015025	1.652476	0.027027028	0.849862	0.494	3066	tags=60%, list=27%, signal=82%
V$E2F4DP1_01	V$E2F4DP1_01	Details ...	101	0.44941923	1.6437016	0.030864198	0.70003915	0.512	3133	tags=50%, list=28%, signal=69%
CTAGGAA,MIR-384	CTAGGAA,MIR-384	Details ...	31	0.5352663	1.6280096	0.020618556	0.6492182	0.542	1390	tags=39%, list=12%, signal=44%
V$E2F1DP1RB_01	V$E2F1DP1RB_01	Details ...	100	0.43531483	1.6054646	0.03877551	0.65916514	0.589	2452	tags=42%, list=22%, signal=53%
RRCCGTTA_UNKNOWN	RRCCGTTA_UNKNOWN	Details ...	35	0.4443038	1.6051815	0.024489796	0.56636345	0.589	2497	tags=40%, list=22%, signal=51%
V$E2F_Q6_01	V$E2F_Q6_01	Details ...	110	0.42422998	1.5897304	0.04048583	0.56950945	0.621	2389	tags=41%, list=21%, signal=51%
V$E2F1_Q6	V$E2F1_Q6	Details ...	103	0.43760803	1.5829984	0.045833334	0.5384834	0.63	2550	tags=40%, list=23%, signal=51%
V$E2F_Q4	V$E2F_Q4	Details ...	102	0.43111065	1.578452	0.062	0.50620383	0.636	2452	tags=42%, list=22%, signal=53%
V$E2F_02	V$E2F_02	Details ...	97	0.42886087	1.5710689	0.049586777	0.49471048	0.647	3133	tags=47%, list=28%, signal=65%
V$E2F1_Q4_01	V$E2F1_Q4_01	Details ...	105	0.4061983	1.5620275	0.048	0.48817608	0.658	2372	tags=38%, list=21%, signal=48%
ACATATC,MIR-190	ACATATC,MIR-190	Details ...	26	0.5515146	1.5576854	0.018072288	0.46928355	0.66	2353	tags=46%, list=21%, signal=58%
V$E2F1DP2_01	V$E2F1DP2_01	Details ...	96	0.42525113	1.5474237	0.06029106	0.47722548	0.679	3133	tags=47%, list=28%, signal=65%
V$E2F4DP2_01	V$E2F4DP2_01	Details ...	96	0.42525113	1.5474237	0.06029106	0.44541043	0.679	3133	tags=47%, list=28%, signal=65%
V$E2F1DP1_01	V$E2F1DP1_01	Details ...	96	0.42525107	1.5474235	0.06029106	0.41757232	0.679	3133	tags=47%, list=28%, signal=65%
V$E2F_Q3_01	V$E2F_Q3_01	Details ...	106	0.40344802	1.5457742	0.050301813	0.4009439	0.686	2372	tags=38%, list=21%, signal=47%
V$E2F_03	V$E2F_03	Details ...	115	0.41322237	1.5404503	0.06652807	0.39869174	0.695	3167	tags=50%, list=28%, signal=68%
V$E2F_Q6	V$E2F_Q6	Details ...	101	0.4196091	1.5342869	0.08032128	0.3971845	0.699	2937	tags=48%, list=26%, signal=64%
TGAGATT,MIR-216	TGAGATT,MIR-216	Details ...	56	0.3943676	1.5248514	0.030927835	0.4115411	0.71	2176	tags=38%, list=19%, signal=46%
SGCGSSAAA_V$E2F1DP2_01	SGCGSSAAA_V$E2F1DP2_01	Details ...	75	0.43919718	1.5227466	0.07172131	0.39749628	0.71	2937	tags=48%, list=26%, signal=65%
V$E2F1_Q6_01	V$E2F1_Q6_01	Details ...	112	0.3988783	1.5180737	0.056485355	0.3930084	0.715	2567	tags=42%, list=23%, signal=54%
CAGGTCC,MIR-492	CAGGTCC,MIR-492	Details ...	28	0.4660426	1.503511	0.036585364	0.4244822	0.732	2158	tags=43%, list=19%, signal=53%
ATAGGAA,MIR-202	ATAGGAA,MIR-202	Details ...	52	0.42690098	1.4960347	0.05510204	0.43057945	0.74	2647	tags=37%, list=24%, signal=48%
V$E2F_Q4_01	V$E2F_Q4_01	Details ...	108	0.3964443	1.478756	0.08113591	0.47414368	0.755	2372	tags=39%, list=21%, signal=49%
MCAATNNNNNGCG_UNKNOWN	MCAATNNNNNGCG_UNKNOWN	Details ...	50	0.39985266	1.4691998	0.05668016	0.492266	0.766	2979	tags=46%, list=27%, signal=62%
TTTTGAG,MIR-373	TTTTGAG,MIR-373	Details ...	116	0.35690358	1.4653369	0.03601695	0.48768896	0.772	2143	tags=34%, list=19%, signal=41%
V$E2F_Q2	V$E2F_Q2	Details ...	79	0.378915	1.4652894	0.03529412	0.4707996	0.773	2143	tags=33%, list=19%, signal=40%
V$E2F_Q3	V$E2F_Q3	Details ...	107	0.38440952	1.4645522	0.08367347	0.45712593	0.773	2372	tags=41%, list=21%, signal=52%
GTAAACC,MIR-299-5P	GTAAACC,MIR-299-5P	Details ...	31	0.45808238	1.4449686	0.08383234	0.51186484	0.791	2308	tags=45%, list=21%, signal=57%
CAGTATT,MIR-200B,MIR-200C,MIR-429	CAGTATT,MIR-200B,MIR-200C,MIR-429	Details ...	243	0.3870518	1.4343046	0.07613169	0.5354735	0.81	2217	tags=35%, list=20%, signal=43%
GTTNYYNNGGTNA_UNKNOWN	GTTNYYNNGGTNA_UNKNOWN	Details ...	33	0.4037594	1.4312232	0.0554371	0.5305929	0.813	1779	tags=24%, list=16%, signal=29%
ACACTGG,MIR-199A,MIR-199B	ACACTGG,MIR-199A,MIR-199B	Details ...	80	0.37325007	1.4105726	0.065737054	0.5993943	0.825	2139	tags=34%, list=19%, signal=41%
V$CREB_Q2_01	V$CREB_Q2_01	Details ...	101	0.37663245	1.4047368	0.050200805	0.606661	0.834	2975	tags=43%, list=27%, signal=57%
CTTTGTA,MIR-524	CTTTGTA,MIR-524	Details ...	227	0.35119405	1.3974053	0.061349694	0.62029976	0.84	1950	tags=28%, list=17%, signal=33%
V$ELK1_02	V$ELK1_02	Details ...	113	0.305629	1.395683	0.11089109	0.6105386	0.84	2097	tags=23%, list=19%, signal=28%
V$E2F1_Q3	V$E2F1_Q3	Details ...	105	0.37191805	1.3944534	0.114107884	0.59865636	0.84	1218	tags=25%, list=11%, signal=28%
V$PAX8_B	V$PAX8_B	Details ...	45	0.45710784	1.3899572	0.09128631	0.60001904	0.845	1619	tags=33%, list=14%, signal=39%
V$CREB_Q4_01	V$CREB_Q4_01	Details ...	103	0.35709602	1.388645	0.037037037	0.5900544	0.845	2060	tags=30%, list=18%, signal=37%
TAGCTTT,MIR-9	TAGCTTT,MIR-9	Details ...	127	0.3804724	1.3823467	0.08074534	0.59894025	0.85	2890	tags=39%, list=26%, signal=52%
CATTGTYY_V$SOX9_B1	CATTGTYY_V$SOX9_B1	Details ...	181	0.37169054	1.373338	0.070103094	0.62099385	0.857	2149	tags=32%, list=19%, signal=39%
TGCTTTG,MIR-330	TGCTTTG,MIR-330	Details ...	145	0.36127967	1.369052	0.09896907	0.6242921	0.86	2373	tags=33%, list=21%, signal=41%
TMTCGCGANR_UNKNOWN	TMTCGCGANR_UNKNOWN	Details ...	72	0.34289628	1.3688271	0.14770459	0.61058253	0.86	2978	tags=32%, list=27%, signal=43%
GTTAAAG,MIR-302B	GTTAAAG,MIR-302B	Details ...	38	0.42855006	1.3650547	0.12645914	0.6120857	0.866	1726	tags=29%, list=15%, signal=34%
GTATTAT,MIR-369-3P	GTATTAT,MIR-369-3P	Details ...	96	0.37439638	1.3601282	0.07942974	0.61652076	0.869	2334	tags=35%, list=21%, signal=44%
ATGTTTC,MIR-494	ATGTTTC,MIR-494	Details ...	79	0.3581268	1.3537743	0.08659794	0.62655264	0.877	3126	tags=47%, list=28%, signal=65%
TTTGCAG,MIR-518A-2	TTTGCAG,MIR-518A-2	Details ...	98	0.3487651	1.3532901	0.11904762	0.61513746	0.878	2169	tags=29%, list=19%, signal=35%
V$AP2_Q6	V$AP2_Q6	Details ...	127	0.3178952	1.3507272	0.08431373	0.61250955	0.878	2786	tags=39%, list=25%, signal=51%
GCGSCMNTTT_UNKNOWN	GCGSCMNTTT_UNKNOWN	Details ...	30	0.3873227	1.3501121	0.13779527	0.60200566	0.878	1796	tags=33%, list=16%, signal=40%
ACCATTT,MIR-522	ACCATTT,MIR-522	Details ...	78	0.35000655	1.3420429	0.09922179	0.6191885	0.884	2190	tags=35%, list=20%, signal=43%
V$YY1_02	V$YY1_02	Details ...	113	0.292164	1.3416986	0.12475248	0.60825354	0.884	3046	tags=39%, list=27%, signal=53%
AGGCACT,MIR-515-3P	AGGCACT,MIR-515-3P	Details ...	42	0.3955704	1.3411534	0.10569106	0.59839493	0.884	1885	tags=33%, list=17%, signal=40%
AGCACTT,MIR-93,MIR-302A,MIR-302B,MIR-302C,MIR-302D,MIR-372,MIR-373,MIR-520E,MIR-520A,MIR-526B,MIR-520B,MIR-520C,MIR-520D	AGCACTT,MIR-93,MIR-302A,MIR-302B,MIR-302C,MIR-302D,MIR-372,MIR-373,MIR-520E,MIR-520A,MIR-526B,MIR-520B,MIR-520C,MIR-520D	Details ...	140	0.33249357	1.338047	0.09205021	0.5981385	0.887	1449	tags=21%, list=13%, signal=24%
ATGTAGC,MIR-221,MIR-222	ATGTAGC,MIR-221,MIR-222	Details ...	56	0.41178063	1.3291547	0.112	0.6199077	0.897	1908	tags=36%, list=17%, signal=43%
V$CREB_01	V$CREB_01	Details ...	121	0.34018922	1.325815	0.08582834	0.6229649	0.9	2337	tags=33%, list=21%, signal=41%
AACTGAC,MIR-223	AACTGAC,MIR-223	Details ...	54	0.4008586	1.3256885	0.10865191	0.61218077	0.9	2102	tags=31%, list=19%, signal=39%
TCTAGAG,MIR-517	TCTAGAG,MIR-517	Details ...	29	0.44915122	1.3249886	0.13346614	0.6037652	0.9	2831	tags=45%, list=25%, signal=60%
CACCAGC,MIR-138	CACCAGC,MIR-138	Details ...	103	0.33171415	1.3238864	0.104627766	0.59813946	0.901	1704	tags=23%, list=15%, signal=27%
AGCTCCT,MIR-28	AGCTCCT,MIR-28	Details ...	40	0.39062354	1.3216127	0.1301653	0.59626293	0.902	2707	tags=45%, list=24%, signal=59%
TTTGTAG,MIR-520D	TTTGTAG,MIR-520D	Details ...	174	0.3341353	1.3177785	0.11632653	0.598584	0.904	1746	tags=28%, list=16%, signal=32%
ACACTAC,MIR-142-3P	ACACTAC,MIR-142-3P		60	0.3613652	1.3085015	0.1242485	0.62240666	0.909	3825	tags=57%, list=34%, signal=86%
V$CREB_Q2	V$CREB_Q2		124	0.33805054	1.3070245	0.11881188	0.61759025	0.909	2390	tags=30%, list=21%, signal=38%
ACTGCCT,MIR-34B	ACTGCCT,MIR-34B		111	0.31936133	1.3058167	0.12525667	0.6120406	0.91	2411	tags=31%, list=22%, signal=39%
GCAAGGA,MIR-502	GCAAGGA,MIR-502		34	0.37830254	1.3050121	0.11181434	0.6054437	0.91	2105	tags=29%, list=19%, signal=36%
V$STAT3_02	V$STAT3_02		63	0.375181	1.2941645	0.13958333	0.6356638	0.914	2066	tags=35%, list=18%, signal=43%
CACTTTG,MIR-520G,MIR-520H	CACTTTG,MIR-520G,MIR-520H		118	0.33156228	1.2928501	0.14256619	0.63083786	0.914	2306	tags=32%, list=21%, signal=40%
AAGGGAT,MIR-188	AAGGGAT,MIR-188		41	0.35638502	1.2871312	0.14897959	0.64210314	0.918	1665	tags=27%, list=15%, signal=31%
V$CREB_Q4	V$CREB_Q4		115	0.33326852	1.282961	0.13226452	0.6481725	0.92	2509	tags=34%, list=22%, signal=43%
CTTGTAT,MIR-381	CTTGTAT,MIR-381		96	0.35318154	1.2822056	0.14876033	0.64123523	0.921	2781	tags=35%, list=25%, signal=47%
V$TEF1_Q6	V$TEF1_Q6		110	0.36629152	1.2820263	0.1390593	0.6326835	0.921	2099	tags=33%, list=19%, signal=40%
TGACGTCA_V$ATF3_Q6	TGACGTCA_V$ATF3_Q6		107	0.33581293	1.2812225	0.12162162	0.62692297	0.922	2337	tags=33%, list=21%, signal=41%
TCCCRNNRTGC_UNKNOWN	TCCCRNNRTGC_UNKNOWN		80	0.30165452	1.2767924	0.16403162	0.6333167	0.925	2720	tags=36%, list=24%, signal=48%
CTCAAGA,MIR-526B	CTCAAGA,MIR-526B		38	0.3973871	1.2762421	0.123689726	0.62691474	0.925	1511	tags=21%, list=13%, signal=24%
V$CREL_01	V$CREL_01		136	0.34324577	1.2747177	0.12871288	0.6236898	0.925	1351	tags=26%, list=12%, signal=29%
TAANNYSGCG_UNKNOWN	TAANNYSGCG_UNKNOWN		40	0.33567286	1.2701383	0.16039604	0.6306311	0.928	2550	tags=35%, list=23%, signal=45%
AGGGCAG,MIR-18A	AGGGCAG,MIR-18A		62	0.36505806	1.2687979	0.15157895	0.6268252	0.928	1733	tags=31%, list=15%, signal=36%
TATCTGG,MIR-488	TATCTGG,MIR-488		32	0.40944758	1.2662098	0.19277108	0.62731457	0.929	2200	tags=44%, list=20%, signal=54%
ATCMNTCCGY_UNKNOWN	ATCMNTCCGY_UNKNOWN		23	0.39446062	1.264205	0.18367347	0.6256744	0.929	1111	tags=22%, list=10%, signal=24%
CAGTCAC,MIR-134	CAGTCAC,MIR-134		25	0.35976508	1.2597659	0.17741935	0.6327849	0.929	2226	tags=32%, list=20%, signal=40%
V$WHN_B	V$WHN_B		121	0.32246587	1.2569788	0.13374485	0.6338016	0.93	2308	tags=31%, list=21%, signal=38%
V$NFMUE1_Q6	V$NFMUE1_Q6		118	0.27383983	1.2528007	0.18924303	0.639427	0.931	1664	tags=19%, list=15%, signal=23%
V$ATF1_Q6	V$ATF1_Q6		124	0.34684557	1.2477746	0.13572854	0.6486117	0.933	1664	tags=25%, list=15%, signal=29%
V$E2F_01	V$E2F_01		36	0.35518602	1.2467583	0.18275154	0.64463186	0.933	2694	tags=47%, list=24%, signal=62%
TGTATGA,MIR-485-3P	TGTATGA,MIR-485-3P		75	0.34386945	1.2458736	0.14897959	0.6402303	0.934	1418	tags=24%, list=13%, signal=27%
V$AP2REP_01	V$AP2REP_01		85	0.3529623	1.2372477	0.16945606	0.66226375	0.938	2088	tags=31%, list=19%, signal=37%
AAAGACA,MIR-511	AAAGACA,MIR-511		103	0.34035805	1.2361324	0.17479675	0.65864116	0.938	1185	tags=18%, list=11%, signal=20%
GACTGTT,MIR-212,MIR-132	GACTGTT,MIR-212,MIR-132		78	0.32258818	1.226895	0.18473895	0.68327665	0.94	1784	tags=27%, list=16%, signal=32%
CCAGGTT,MIR-490	CCAGGTT,MIR-490		27	0.3635406	1.2266178	0.22469635	0.67634267	0.941	2539	tags=30%, list=23%, signal=38%
V$TAXCREB_01	V$TAXCREB_01		70	0.3447887	1.2264085	0.19715448	0.6693265	0.941	1508	tags=26%, list=13%, signal=30%
TGCACTT,MIR-519C,MIR-519B,MIR-519A	TGCACTT,MIR-519C,MIR-519B,MIR-519A		209	0.30975512	1.223893	0.18431373	0.6704704	0.941	1885	tags=25%, list=17%, signal=29%
V$CREBP1CJUN_01	V$CREBP1CJUN_01		119	0.31938276	1.2196624	0.17450981	0.6777285	0.941	2337	tags=30%, list=21%, signal=38%
TTGGGAG,MIR-150	TTGGGAG,MIR-150		49	0.36650124	1.2178432	0.1927966	0.6767765	0.941	1263	tags=22%, list=11%, signal=25%
CATTTCA,MIR-203	CATTTCA,MIR-203		129	0.29722437	1.2106416	0.18700787	0.6941039	0.945	2035	tags=25%, list=18%, signal=30%
V$CREBP1_Q2	V$CREBP1_Q2		118	0.3218683	1.2103021	0.17821783	0.68767655	0.945	1664	tags=25%, list=15%, signal=29%
WCTCNATGGY_UNKNOWN	WCTCNATGGY_UNKNOWN		30	0.34229463	1.2079499	0.21616162	0.68814665	0.948	2036	tags=30%, list=18%, signal=37%
YYCATTCAWW_UNKNOWN	YYCATTCAWW_UNKNOWN		91	0.34441766	1.2073786	0.19169961	0.6830496	0.949	2656	tags=40%, list=24%, signal=51%
GAGACTG,MIR-452	GAGACTG,MIR-452		44	0.34345496	1.2032857	0.21568628	0.6902286	0.951	2957	tags=39%, list=26%, signal=52%
CTACTGT,MIR-199A	CTACTGT,MIR-199A		77	0.34527022	1.2020913	0.1979798	0.68724287	0.951	2190	tags=35%, list=20%, signal=43%
CAGCTTT,MIR-320	CAGCTTT,MIR-320		121	0.30699486	1.1983094	0.2145749	0.6941531	0.952	2996	tags=44%, list=27%, signal=59%
KCCGNSWTTT_UNKNOWN	KCCGNSWTTT_UNKNOWN		48	0.32969314	1.1978587	0.28947368	0.68861216	0.952	2668	tags=40%, list=24%, signal=52%
GCATTTG,MIR-105	GCATTTG,MIR-105		85	0.31744295	1.1961955	0.21721311	0.6870512	0.953	1985	tags=28%, list=18%, signal=34%
CTATGCA,MIR-153	CTATGCA,MIR-153		107	0.31476372	1.1953373	0.22266401	0.6835163	0.953	1327	tags=21%, list=12%, signal=23%
V$STAT5B_01	V$STAT5B_01		125	0.34293726	1.193221	0.19765167	0.6838044	0.953	1949	tags=29%, list=17%, signal=34%
GTATGAT,MIR-154,MIR-487	GTATGAT,MIR-154,MIR-487		36	0.36386436	1.1931722	0.22	0.67739487	0.953	2295	tags=39%, list=20%, signal=49%
V$HMX1_01	V$HMX1_01		20	0.43293685	1.1887028	0.23636363	0.6870005	0.955	1504	tags=35%, list=13%, signal=40%
V$MAZ_Q6	V$MAZ_Q6		95	0.30369142	1.1884714	0.23214285	0.6812045	0.955	2158	tags=29%, list=19%, signal=36%
GTGACGY_V$E4F1_Q6	GTGACGY_V$E4F1_Q6		316	0.2592647	1.1881588	0.18052739	0.6759375	0.956	2938	tags=33%, list=26%, signal=44%
GTTATAT,MIR-410	GTTATAT,MIR-410		48	0.3800012	1.1879878	0.266	0.67015356	0.956	2028	tags=33%, list=18%, signal=41%
ATGTTAA,MIR-302C	ATGTTAA,MIR-302C		126	0.31419045	1.186668	0.20625	0.66833645	0.956	2975	tags=40%, list=27%, signal=53%
V$CREB_02	V$CREB_02		122	0.28919637	1.1865519	0.17907445	0.66264224	0.956	2124	tags=28%, list=19%, signal=34%
GGTAACC,MIR-409-5P	GGTAACC,MIR-409-5P		19	0.39209557	1.1856854	0.24123712	0.65948766	0.956	1885	tags=37%, list=17%, signal=44%
V$AHR_Q5	V$AHR_Q5		105	0.29133093	1.1817213	0.19878297	0.6671398	0.956	3094	tags=39%, list=28%, signal=53%
V$SP1_Q6	V$SP1_Q6		128	0.2853552	1.1805348	0.22933884	0.66477156	0.956	1653	tags=20%, list=15%, signal=24%
ACAACCT,MIR-453	ACAACCT,MIR-453		18	0.4271403	1.1790402	0.2524851	0.66344535	0.956	2692	tags=50%, list=24%, signal=66%
GTGACTT,MIR-224	GTGACTT,MIR-224		79	0.31145024	1.1738753	0.21188119	0.6735899	0.957	2362	tags=34%, list=21%, signal=43%
V$AHRARNT_01	V$AHRARNT_01		72	0.33175728	1.171611	0.22535211	0.67473805	0.957	1465	tags=22%, list=13%, signal=25%
TTGGAGA,MIR-515-5P,MIR-519E	TTGGAGA,MIR-515-5P,MIR-519E		68	0.3213941	1.1673688	0.23149905	0.682081	0.957	2200	tags=31%, list=20%, signal=38%
TACTTGA,MIR-26A,MIR-26B	TACTTGA,MIR-26A,MIR-26B		144	0.31045672	1.1589783	0.24356435	0.7024858	0.959	2410	tags=33%, list=22%, signal=42%
GTAAGAT,MIR-200A	GTAAGAT,MIR-200A		24	0.39164573	1.1573156	0.27402863	0.7021842	0.959	3041	tags=63%, list=27%, signal=86%
V$NFKAPPAB65_01	V$NFKAPPAB65_01		123	0.31558645	1.1567718	0.23360656	0.6978616	0.959	1445	tags=26%, list=13%, signal=30%
V$USF_Q6	V$USF_Q6		119	0.2565647	1.1509901	0.22606924	0.71081656	0.961	2066	tags=24%, list=18%, signal=30%
V$E4F1_Q6	V$E4F1_Q6		131	0.27926368	1.1507298	0.24693878	0.7058513	0.961	2060	tags=26%, list=18%, signal=31%
TCTCTCC,MIR-185	TCTCTCC,MIR-185		53	0.33040813	1.1497266	0.26970956	0.70319563	0.961	1378	tags=23%, list=12%, signal=26%
RCGCANGCGY_V$NRF1_Q6	RCGCANGCGY_V$NRF1_Q6		412	0.22479331	1.1488217	0.28149608	0.7006059	0.961	2987	tags=29%, list=27%, signal=38%
V$CDP_01	V$CDP_01		37	0.43399504	1.1488181	0.27926078	0.6950172	0.961	1392	tags=30%, list=12%, signal=34%
TATTATA,MIR-374	TATTATA,MIR-374		145	0.3042236	1.1478431	0.2625	0.6928929	0.961	1418	tags=21%, list=13%, signal=23%
GTGCCAT,MIR-183	GTGCCAT,MIR-183		100	0.30499545	1.1448487	0.27326733	0.6970947	0.962	1511	tags=20%, list=13%, signal=23%
ATTCTTT,MIR-186	ATTCTTT,MIR-186		128	0.2939873	1.1446549	0.26008064	0.69214225	0.962	2902	tags=36%, list=26%, signal=48%
ACCAAAG,MIR-9	ACCAAAG,MIR-9		255	0.27420205	1.1444738	0.24380165	0.6873385	0.962	2273	tags=27%, list=20%, signal=33%
TAGGTCA,MIR-192,MIR-215	TAGGTCA,MIR-192,MIR-215		23	0.38852313	1.1443906	0.2990291	0.68223906	0.962	1313	tags=26%, list=12%, signal=29%
TGAATGT,MIR-181A,MIR-181B,MIR-181C,MIR-181D	TGAATGT,MIR-181A,MIR-181B,MIR-181C,MIR-181D		216	0.28148222	1.1431936	0.26337448	0.6808066	0.962	1610	tags=22%, list=14%, signal=25%
CCGNMNNTNACG_UNKNOWN	CCGNMNNTNACG_UNKNOWN		38	0.29838103	1.1369517	0.2964427	0.695491	0.964	1818	tags=21%, list=16%, signal=25%
V$NRF2_01	V$NRF2_01		121	0.25092176	1.1366491	0.3127413	0.6913087	0.964	3393	tags=36%, list=30%, signal=52%
GCACCTT,MIR-18A,MIR-18B	GCACCTT,MIR-18A,MIR-18B		53	0.31668195	1.1333933	0.2862823	0.6960192	0.965	1181	tags=19%, list=11%, signal=21%
V$E2F1_Q4	V$E2F1_Q4		115	0.28602827	1.1322929	0.28721175	0.69406515	0.965	3162	tags=40%, list=28%, signal=55%
V$ZF5_B	V$ZF5_B		117	0.28213602	1.1307391	0.27906978	0.6939426	0.965	2051	tags=25%, list=18%, signal=30%
GGCAGCT,MIR-22	GGCAGCT,MIR-22		107	0.29011068	1.1281297	0.2546973	0.6970631	0.965	2158	tags=29%, list=19%, signal=36%
WGGAATGY_V$TEF1_Q6	WGGAATGY_V$TEF1_Q6		173	0.32352957	1.1267601	0.29545453	0.6965137	0.965	2149	tags=29%, list=19%, signal=36%
V$SPZ1_01	V$SPZ1_01		127	0.28068125	1.1229391	0.29436326	0.7036313	0.966	3084	tags=42%, list=28%, signal=57%
AAAGGGA,MIR-204,MIR-211	AAAGGGA,MIR-204,MIR-211		119	0.27583316	1.1209353	0.27732792	0.70508343	0.967	1885	tags=25%, list=17%, signal=30%
V$SP1_01	V$SP1_01		126	0.27882376	1.12046	0.2868687	0.70151895	0.967	1913	tags=22%, list=17%, signal=26%
ACATTCC,MIR-1,MIR-206	ACATTCC,MIR-1,MIR-206		140	0.277862	1.1193296	0.28247422	0.7005226	0.967	2770	tags=32%, list=25%, signal=42%
GCAAAAA,MIR-129	GCAAAAA,MIR-129		76	0.31669754	1.1191037	0.30738524	0.6962812	0.967	1434	tags=22%, list=13%, signal=25%
V$STAT5A_01	V$STAT5A_01		129	0.31385988	1.1171831	0.2654321	0.69747096	0.967	1345	tags=22%, list=12%, signal=24%
V$ARNT_02	V$ARNT_02		115	0.26407707	1.1162813	0.28683692	0.69533783	0.967	3347	tags=38%, list=30%, signal=54%
TGCCTTA,MIR-124A	TGCCTTA,MIR-124A		285	0.26566166	1.1155303	0.29313928	0.692907	0.967	2177	tags=25%, list=19%, signal=31%
V$TCF4_Q5	V$TCF4_Q5		116	0.34578764	1.1122441	0.2805907	0.69831306	0.969	1351	tags=20%, list=12%, signal=22%
TTGCWCAAY_V$CEBPB_02	TTGCWCAAY_V$CEBPB_02		36	0.3573133	1.1092746	0.29615384	0.7028293	0.969	1183	tags=28%, list=11%, signal=31%
V$SOX5_01	V$SOX5_01		113	0.3209705	1.109063	0.27789047	0.69890183	0.969	2245	tags=30%, list=20%, signal=37%
V$YY1_Q6	V$YY1_Q6		113	0.23580392	1.1033019	0.31337327	0.71180403	0.972	3046	tags=34%, list=27%, signal=46%
TCTATGA,MIR-376A,MIR-376B	TCTATGA,MIR-376A,MIR-376B		50	0.30703193	1.0987517	0.3149284	0.7219234	0.973	2630	tags=38%, list=23%, signal=49%
V$NFKB_C	V$NFKB_C		136	0.29893923	1.0978048	0.29058117	0.720044	0.974	1408	tags=23%, list=13%, signal=26%
V$ETF_Q6	V$ETF_Q6		50	0.29485536	1.0970825	0.314	0.7176912	0.974	2278	tags=36%, list=20%, signal=45%
GTAGGCA,MIR-189	GTAGGCA,MIR-189		17	0.36775956	1.093721	0.33595285	0.7237934	0.974	2785	tags=41%, list=25%, signal=55%
V$CETS1P54_01	V$CETS1P54_01		128	0.24409372	1.0935736	0.3611111	0.71960545	0.974	2417	tags=27%, list=22%, signal=33%
V$ATF_B	V$ATF_B		93	0.3015184	1.0933479	0.29980657	0.7156905	0.974	2337	tags=32%, list=21%, signal=40%
GTTTGTT,MIR-495	GTTTGTT,MIR-495		116	0.29076642	1.0925305	0.33122364	0.71358234	0.974	2046	tags=24%, list=18%, signal=29%
CCCACAT,MIR-299-3P	CCCACAT,MIR-299-3P		25	0.35784435	1.0876979	0.34081632	0.7237188	0.974	647	tags=12%, list=6%, signal=13%
GAGCCAG,MIR-149	GAGCCAG,MIR-149		73	0.28435934	1.0841116	0.33932135	0.72971743	0.974	1245	tags=16%, list=11%, signal=18%
V$CDC5_01	V$CDC5_01		137	0.30787146	1.0828066	0.30737704	0.72907376	0.974	1726	tags=27%, list=15%, signal=32%
V$FREAC7_01	V$FREAC7_01		84	0.31992623	1.0794991	0.33126295	0.73480004	0.974	1434	tags=24%, list=13%, signal=27%
V$USF_01	V$USF_01		109	0.24982315	1.0793233	0.33197555	0.7308021	0.974	2152	tags=29%, list=19%, signal=36%
TGTTTAC,MIR-30A-5P,MIR-30C,MIR-30D,MIR-30B,MIR-30E-5P	TGTTTAC,MIR-30A-5P,MIR-30C,MIR-30D,MIR-30B,MIR-30E-5P		295	0.2681721	1.0775822	0.3299389	0.7317782	0.974	2182	tags=27%, list=19%, signal=33%
GTACTGT,MIR-101	GTACTGT,MIR-101		130	0.29177788	1.0761608	0.34851485	0.73162115	0.976	2980	tags=43%, list=27%, signal=58%
V$SOX9_B1	V$SOX9_B1		114	0.3072982	1.0754714	0.32581967	0.7289677	0.976	2896	tags=39%, list=26%, signal=53%
CTGRYYYNATT_UNKNOWN	CTGRYYYNATT_UNKNOWN		34	0.3505072	1.0722535	0.35463917	0.7344625	0.977	585	tags=15%, list=5%, signal=15%
ACAACTT,MIR-382	ACAACTT,MIR-382		38	0.31771016	1.0721071	0.3507307	0.7304982	0.977	1590	tags=24%, list=14%, signal=28%
CRGAARNNNNCGA_UNKNOWN	CRGAARNNNNCGA_UNKNOWN		25	0.3244646	1.069931	0.36956522	0.73272395	0.977	2565	tags=36%, list=23%, signal=47%
V$STAT_Q6	V$STAT_Q6		133	0.27018252	1.0666101	0.33532935	0.7385888	0.979	1967	tags=23%, list=18%, signal=27%
GCACTTT,MIR-17-5P,MIR-20A,MIR-106A,MIR-106B,MIR-20B,MIR-519D	GCACTTT,MIR-17-5P,MIR-20A,MIR-106A,MIR-106B,MIR-20B,MIR-519D		272	0.26052284	1.0660157	0.36570248	0.7362339	0.979	1902	tags=22%, list=17%, signal=26%
CCACACA,MIR-147	CCACACA,MIR-147		36	0.31333184	1.0644375	0.3484252	0.7368119	0.98	794	tags=17%, list=7%, signal=18%
GGAMTNNNNNTCCY_UNKNOWN	GGAMTNNNNNTCCY_UNKNOWN		55	0.28426623	1.0634497	0.3670103	0.735516	0.98	2720	tags=36%, list=24%, signal=48%
AACTGGA,MIR-145	AACTGGA,MIR-145		117	0.2752861	1.0612684	0.35860655	0.73790514	0.98	1885	tags=25%, list=17%, signal=29%
CAGCACT,MIR-512-3P	CAGCACT,MIR-512-3P		62	0.2883891	1.0610784	0.3545082	0.73420155	0.98	1730	tags=24%, list=15%, signal=28%
ACCTGTTG_UNKNOWN	ACCTGTTG_UNKNOWN		72	0.31482184	1.0596969	0.36363637	0.73412794	0.98	2925	tags=44%, list=26%, signal=60%
YGCGYRCGC_UNKNOWN	YGCGYRCGC_UNKNOWN		139	0.23625736	1.0584942	0.35157895	0.7336389	0.98	2987	tags=32%, list=27%, signal=43%
TTTGCAC,MIR-19A,MIR-19B	TTTGCAC,MIR-19A,MIR-19B		245	0.2578914	1.0567212	0.3747495	0.73446625	0.98	2781	tags=33%, list=25%, signal=43%
GGGNRMNNYCAT_UNKNOWN	GGGNRMNNYCAT_UNKNOWN		47	0.29129064	1.0560508	0.34599155	0.7322449	0.98	2533	tags=38%, list=23%, signal=49%
ATGTACA,MIR-493	ATGTACA,MIR-493		142	0.2666954	1.0551125	0.354251	0.7313541	0.98	2804	tags=36%, list=25%, signal=47%
V$SP1_Q2_01	V$SP1_Q2_01		122	0.27128878	1.0532259	0.37083334	0.7330056	0.98	1706	tags=24%, list=15%, signal=28%
CGTSACG_V$PAX3_B	CGTSACG_V$PAX3_B		61	0.25935432	1.0520577	0.35783365	0.7322018	0.98	2499	tags=28%, list=22%, signal=36%
V$USF_Q6_01	V$USF_Q6_01		103	0.25768763	1.0519813	0.38045737	0.7283629	0.98	2298	tags=32%, list=21%, signal=40%
V$EGR_Q6	V$EGR_Q6		134	0.2645265	1.0508661	0.37448558	0.72786504	0.98	1370	tags=18%, list=12%, signal=20%
ACTTTAT,MIR-142-5P	ACTTTAT,MIR-142-5P		150	0.26407084	1.0501649	0.39530334	0.72602487	0.98	2245	tags=25%, list=20%, signal=31%
GTTGNYNNRGNAAC_UNKNOWN	GTTGNYNNRGNAAC_UNKNOWN		44	0.3044594	1.0494076	0.388	0.7244492	0.981	2088	tags=25%, list=19%, signal=31%
GCCATNTTG_V$YY1_Q6	GCCATNTTG_V$YY1_Q6		200	0.21610132	1.0473485	0.39215687	0.7263945	0.981	3046	tags=32%, list=27%, signal=43%
V$STAT1_01	V$STAT1_01		37	0.2971587	1.0466325	0.375	0.7245541	0.981	1846	tags=22%, list=16%, signal=26%
CTCTAGA,MIR-526C,MIR-518F,MIR-526A	CTCTAGA,MIR-526C,MIR-518F,MIR-526A		25	0.33551982	1.046593	0.3992016	0.7207986	0.981	1488	tags=32%, list=13%, signal=37%
TAATGTG,MIR-323	TAATGTG,MIR-323		78	0.27366617	1.0451283	0.38398358	0.72092927	0.981	2497	tags=31%, list=22%, signal=39%
GGCNNMSMYNTTG_UNKNOWN	GGCNNMSMYNTTG_UNKNOWN		35	0.27460596	1.043528	0.40462428	0.72190773	0.982	3094	tags=34%, list=28%, signal=47%
CTGTTAC,MIR-194	CTGTTAC,MIR-194		48	0.2931573	1.0395776	0.39960238	0.72942865	0.983	731	tags=15%, list=7%, signal=16%
V$CMYB_01	V$CMYB_01		119	0.24540703	1.0373675	0.3900415	0.7320033	0.983	2613	tags=33%, list=23%, signal=42%
GGGYGTGNY_UNKNOWN	GGGYGTGNY_UNKNOWN		325	0.25022528	1.03647	0.38830897	0.7308461	0.983	2346	tags=29%, list=21%, signal=35%
V$MYCMAX_03	V$MYCMAX_03		116	0.24869858	1.0364382	0.3783231	0.72718215	0.983	3392	tags=40%, list=30%, signal=56%
V$IRF2_01	V$IRF2_01		55	0.3138042	1.0358135	0.38683128	0.72571295	0.983	2883	tags=40%, list=26%, signal=54%
CATGTAA,MIR-496	CATGTAA,MIR-496		92	0.29654494	1.0319674	0.39337474	0.7330865	0.986	1369	tags=22%, list=12%, signal=25%
TACAATC,MIR-508	TACAATC,MIR-508		34	0.32423705	1.02934	0.38677356	0.7370197	0.986	2492	tags=41%, list=22%, signal=53%
TGCAAAC,MIR-452	TGCAAAC,MIR-452		55	0.2838233	1.0291021	0.4107143	0.7341483	0.986	2177	tags=27%, list=19%, signal=34%
YGCANTGCR_UNKNOWN	YGCANTGCR_UNKNOWN		52	0.27161762	1.0286365	0.37804878	0.7318421	0.986	3041	tags=37%, list=27%, signal=50%
GGGATGC,MIR-324-5P	GGGATGC,MIR-324-5P		24	0.34312215	1.0285848	0.41493776	0.72833383	0.986	2035	tags=42%, list=18%, signal=51%
V$TFIIA_Q6	V$TFIIA_Q6		137	0.27648312	1.0274336	0.4054054	0.727985	0.986	1509	tags=23%, list=13%, signal=26%
GCTTGAA,MIR-498	GCTTGAA,MIR-498		47	0.30609375	1.0266367	0.422449	0.72650325	0.986	1883	tags=21%, list=17%, signal=25%
V$AHR_01	V$AHR_01		39	0.28129783	1.0266064	0.422	0.7230016	0.986	1558	tags=18%, list=14%, signal=21%
TCCAGAG,MIR-518C	TCCAGAG,MIR-518C		69	0.27443132	1.0243281	0.39805827	0.72601724	0.986	1002	tags=14%, list=9%, signal=16%
V$AREB6_02	V$AREB6_02		129	0.28423867	1.0226498	0.40163934	0.72707117	0.986	1111	tags=19%, list=10%, signal=20%
GCGNNANTTCC_UNKNOWN	GCGNNANTTCC_UNKNOWN		63	0.25388417	1.0218146	0.4117647	0.7259008	0.986	2254	tags=27%, list=20%, signal=34%
V$SRF_01	V$SRF_01		37	0.3480188	1.0204055	0.4228457	0.72647303	0.986	2404	tags=32%, list=21%, signal=41%
CAGTGTT,MIR-141,MIR-200A	CAGTGTT,MIR-141,MIR-200A		160	0.25399143	1.019774	0.40163934	0.72452	0.986	1784	tags=21%, list=16%, signal=25%
YAATNANRNNNCAG_UNKNOWN	YAATNANRNNNCAG_UNKNOWN		33	0.32568824	1.0188695	0.42767295	0.7236597	0.986	1726	tags=27%, list=15%, signal=32%
V$ATF3_Q6	V$ATF3_Q6		117	0.26721147	1.0183554	0.43505156	0.7216397	0.986	2334	tags=27%, list=21%, signal=34%
V$SP1_Q4_01	V$SP1_Q4_01		131	0.24239154	1.0179545	0.40688258	0.7193385	0.986	1653	tags=20%, list=15%, signal=23%
V$EGR1_01	V$EGR1_01		131	0.2554436	1.016465	0.41365463	0.72032225	0.986	1360	tags=18%, list=12%, signal=21%
V$GR_Q6_01	V$GR_Q6_01		129	0.28788614	1.0130087	0.40936863	0.7264781	0.986	1587	tags=21%, list=14%, signal=24%
AACATTC,MIR-409-3P	AACATTC,MIR-409-3P		63	0.3028407	1.0118555	0.442348	0.72668594	0.986	1890	tags=30%, list=17%, signal=36%
TTGCCAA,MIR-182	TTGCCAA,MIR-182		160	0.26056346	1.0118209	0.43835616	0.7234034	0.986	2117	tags=24%, list=19%, signal=30%
V$STAT_01	V$STAT_01		133	0.2664004	1.0105813	0.42209074	0.7236048	0.987	1534	tags=22%, list=14%, signal=25%
TTAYRTAA_V$E4BP4_01	TTAYRTAA_V$E4BP4_01		107	0.2722933	1.009796	0.43209878	0.7224545	0.987	572	tags=13%, list=5%, signal=14%
V$NFKAPPAB_01	V$NFKAPPAB_01		125	0.29195067	1.00533	0.44489795	0.7316776	0.987	1351	tags=24%, list=12%, signal=27%
ATAAGCT,MIR-21	ATAAGCT,MIR-21		69	0.29679185	1.0043308	0.44769874	0.7310467	0.987	1726	tags=26%, list=15%, signal=31%
V$ATF_01	V$ATF_01		128	0.25367633	1.0025091	0.4593496	0.73322386	0.987	2346	tags=30%, list=21%, signal=37%
GGAANCGGAANY_UNKNOWN	GGAANCGGAANY_UNKNOWN		52	0.24330221	1.0023448	0.44534412	0.7303669	0.987	2347	tags=21%, list=21%, signal=27%
TGAYRTCA_V$ATF3_Q6	TGAYRTCA_V$ATF3_Q6		259	0.25931078	1.002343	0.42857143	0.7270952	0.987	2524	tags=29%, list=23%, signal=37%
V$BACH1_01	V$BACH1_01		142	0.28137377	0.9996453	0.46862745	0.731592	0.987	1974	tags=25%, list=18%, signal=30%
ACAWNRNSRCGG_UNKNOWN	ACAWNRNSRCGG_UNKNOWN		41	0.24799924	0.99839914	0.46586347	0.7316623	0.987	2362	tags=29%, list=21%, signal=37%
AATGTGA,MIR-23A,MIR-23B	AATGTGA,MIR-23A,MIR-23B		213	0.25217065	0.9964845	0.4466403	0.7337964	0.987	2998	tags=38%, list=27%, signal=50%
CTCTGGA,MIR-520A,MIR-525	CTCTGGA,MIR-520A,MIR-525		80	0.2614441	0.99316436	0.4455645	0.74050814	0.987	1858	tags=26%, list=17%, signal=31%
V$NGFIC_01	V$NGFIC_01		113	0.24825506	0.9913676	0.45983934	0.7420988	0.987	2402	tags=28%, list=21%, signal=36%
ATACTGT,MIR-144	ATACTGT,MIR-144		107	0.27355292	0.98695487	0.45691383	0.75148076	0.987	2781	tags=39%, list=25%, signal=52%
GCAAGAC,MIR-431	GCAAGAC,MIR-431		22	0.34139386	0.9840925	0.47698745	0.75663745	0.988	1062	tags=18%, list=9%, signal=20%
V$NRF1_Q6	V$NRF1_Q6		117	0.21546283	0.9821675	0.49488753	0.7593746	0.988	2628	tags=25%, list=23%, signal=32%
V$ARNT_01	V$ARNT_01		122	0.22910628	0.98053265	0.48033127	0.7605748	0.988	2338	tags=30%, list=21%, signal=37%
WTTGKCTG_UNKNOWN	WTTGKCTG_UNKNOWN		235	0.25590032	0.97961146	0.47240618	0.7597845	0.988	2765	tags=31%, list=25%, signal=40%
AAAYWAACM_V$HFH4_01	AAAYWAACM_V$HFH4_01		125	0.28191996	0.9763213	0.47216496	0.76630116	0.988	1726	tags=26%, list=15%, signal=30%
GTGTTGA,MIR-505	GTGTTGA,MIR-505		53	0.28284228	0.9751718	0.46707818	0.7665625	0.989	1893	tags=28%, list=17%, signal=34%
SNACANNNYSYAGA_UNKNOWN	SNACANNNYSYAGA_UNKNOWN		30	0.27324024	0.97479	0.47268906	0.76446956	0.989	2277	tags=30%, list=20%, signal=38%
SMTTTTGT_UNKNOWN	SMTTTTGT_UNKNOWN		196	0.2555547	0.9726911	0.49387756	0.76788765	0.989	1605	tags=23%, list=14%, signal=26%
V$FXR_IR1_Q6	V$FXR_IR1_Q6		61	0.28564313	0.97159016	0.5030426	0.76767975	0.989	1891	tags=26%, list=17%, signal=31%
V$CREBP1_01	V$CREBP1_01		77	0.25931713	0.96954775	0.5010101	0.77025336	0.989	647	tags=13%, list=6%, signal=14%
CGGAARNGGCNG_UNKNOWN	CGGAARNGGCNG_UNKNOWN		25	0.2890687	0.96778	0.5	0.77221566	0.99	722	tags=12%, list=6%, signal=13%
V$CDPCR1_01	V$CDPCR1_01		59	0.28634462	0.9649441	0.5010352	0.77703536	0.99	2237	tags=34%, list=20%, signal=42%
AAGCACT,MIR-520F	AAGCACT,MIR-520F		102	0.24791175	0.96371764	0.5106838	0.77715003	0.99	1720	tags=23%, list=15%, signal=26%
GGCNRNWCTTYS_UNKNOWN	GGCNRNWCTTYS_UNKNOWN		39	0.2538828	0.9603285	0.5029354	0.783783	0.99	1010	tags=13%, list=9%, signal=14%
V$PBX1_02	V$PBX1_02		67	0.304339	0.9584335	0.52719665	0.78623605	0.99	2158	tags=34%, list=19%, signal=42%
TTCCGTT,MIR-191	TTCCGTT,MIR-191		18	0.35011733	0.9566824	0.5119048	0.78812045	0.99	1542	tags=33%, list=14%, signal=39%
RYTGCNWTGGNR_UNKNOWN	RYTGCNWTGGNR_UNKNOWN		52	0.2912131	0.95613927	0.5307377	0.78649443	0.99	1647	tags=21%, list=15%, signal=25%
V$MYOD_01	V$MYOD_01		110	0.2722382	0.9559582	0.52489626	0.783798	0.99	590	tags=13%, list=5%, signal=13%
AAAYRNCTG_UNKNOWN	AAAYRNCTG_UNKNOWN		182	0.26621196	0.9553952	0.5273109	0.7824757	0.991	1266	tags=18%, list=11%, signal=20%
V$PBX1_01	V$PBX1_01		121	0.28413057	0.9548009	0.5307377	0.78095126	0.991	1642	tags=25%, list=15%, signal=29%
CTGYNNCTYTAA_UNKNOWN	CTGYNNCTYTAA_UNKNOWN		37	0.3183881	0.95371795	0.5313175	0.78089374	0.991	876	tags=19%, list=8%, signal=20%
TGTGTGA,MIR-377	TGTGTGA,MIR-377		87	0.24853839	0.9528694	0.51282054	0.78007525	0.991	2799	tags=38%, list=25%, signal=50%
V$PAX5_01	V$PAX5_01		73	0.2614286	0.952703	0.53955376	0.77745813	0.991	1867	tags=26%, list=17%, signal=31%
V$MYC_Q2	V$MYC_Q2		97	0.22525537	0.94915885	0.524	0.7844924	0.991	2375	tags=26%, list=21%, signal=32%
YAATNRNNNYNATT_UNKNOWN	YAATNRNNNYNATT_UNKNOWN		51	0.31343773	0.9488038	0.5341615	0.7824421	0.991	567	tags=16%, list=5%, signal=16%
V$NFKB_Q6_01	V$NFKB_Q6_01		113	0.26898676	0.94730586	0.55510205	0.78336215	0.991	1351	tags=21%, list=12%, signal=24%
V$HMGIY_Q6	V$HMGIY_Q6		117	0.27670175	0.94646335	0.5511022	0.7825765	0.991	1930	tags=26%, list=17%, signal=31%
TGGTGCT,MIR-29A,MIR-29B,MIR-29C	TGGTGCT,MIR-29A,MIR-29B,MIR-29C		251	0.24070182	0.94615877	0.53503186	0.7802265	0.991	2146	tags=26%, list=19%, signal=31%
TCCCCAC,MIR-491	TCCCCAC,MIR-491		31	0.3093744	0.9456856	0.52916664	0.7785719	0.991	1236	tags=26%, list=11%, signal=29%
V$USF2_Q6	V$USF2_Q6		126	0.21346213	0.94485503	0.5652174	0.7778861	0.991	2375	tags=28%, list=21%, signal=35%
V$GABP_B	V$GABP_B		114	0.21324947	0.944286	0.5201613	0.7766643	0.991	2435	tags=23%, list=22%, signal=29%
YKACATTT_UNKNOWN	YKACATTT_UNKNOWN		121	0.23293251	0.94415015	0.52917504	0.77404207	0.991	2245	tags=25%, list=20%, signal=31%
V$LEF1_Q6	V$LEF1_Q6		126	0.26821545	0.9437895	0.5469388	0.7720151	0.991	1475	tags=19%, list=13%, signal=22%
V$HFH3_01	V$HFH3_01		88	0.28235736	0.94374436	0.55279505	0.7691985	0.991	1610	tags=25%, list=14%, signal=29%
V$ZF5_01	V$ZF5_01		123	0.23899084	0.9434273	0.54016066	0.7671377	0.991	2467	tags=28%, list=22%, signal=35%
V$AR_03	V$AR_03		33	0.29438895	0.943373	0.527668	0.7643722	0.991	967	tags=21%, list=9%, signal=23%
V$HIF1_Q5	V$HIF1_Q5		121	0.23620337	0.941864	0.55130786	0.76572007	0.991	1876	tags=23%, list=17%, signal=27%
V$FOX_Q2	V$FOX_Q2		102	0.2788963	0.9416933	0.5157233	0.76325965	0.991	1590	tags=25%, list=14%, signal=28%
GATGKMRGCG_UNKNOWN	GATGKMRGCG_UNKNOWN		31	0.25533894	0.9410959	0.5281125	0.7623003	0.991	1404	tags=23%, list=13%, signal=26%
TTCYNRGAA_V$STAT5B_01	TTCYNRGAA_V$STAT5B_01		165	0.2559994	0.94065356	0.5734694	0.7606863	0.991	1534	tags=21%, list=14%, signal=24%
V$GRE_C	V$GRE_C		63	0.2844634	0.9396153	0.53549695	0.76084566	0.991	2492	tags=37%, list=22%, signal=47%
CCTGAGT,MIR-510	CCTGAGT,MIR-510		22	0.2970116	0.9387807	0.55279505	0.7604065	0.991	2139	tags=23%, list=19%, signal=28%
V$CIZ_01	V$CIZ_01		104	0.2668259	0.9370786	0.5387755	0.76229894	0.991	2862	tags=35%, list=26%, signal=46%
ACTGTAG,MIR-139	ACTGTAG,MIR-139		66	0.2666728	0.9363028	0.548583	0.76162255	0.991	2957	tags=41%, list=26%, signal=55%
GCTCTTG,MIR-335	GCTCTTG,MIR-335		45	0.25569385	0.93395615	0.53205127	0.7653199	0.991	394	tags=11%, list=4%, signal=11%
ATATGCA,MIR-448	ATATGCA,MIR-448		105	0.2613723	0.9328274	0.5555556	0.765526	0.991	2403	tags=31%, list=21%, signal=40%
CTTTGCA,MIR-527	CTTTGCA,MIR-527		129	0.2376686	0.9273673	0.5458248	0.77832663	0.993	2124	tags=27%, list=19%, signal=33%
GGCCAGT,MIR-193A,MIR-193B	GGCCAGT,MIR-193A,MIR-193B		42	0.26983133	0.92499405	0.5833333	0.78188765	0.993	1885	tags=29%, list=17%, signal=34%
GTACAGG,MIR-486	GTACAGG,MIR-486		33	0.28265786	0.92442256	0.5708502	0.7807122	0.993	3344	tags=55%, list=30%, signal=78%
RNCTGNYNRNCTGNY_UNKNOWN	RNCTGNYNRNCTGNY_UNKNOWN		31	0.31919068	0.92194647	0.57377046	0.78523296	0.993	2497	tags=35%, list=22%, signal=46%
ATGTCAC,MIR-489	ATGTCAC,MIR-489		42	0.26953715	0.9211739	0.58577406	0.7843101	0.993	2101	tags=31%, list=19%, signal=38%
GGGNNTTTCC_V$NFKB_Q6_01	GGGNNTTTCC_V$NFKB_Q6_01		69	0.30027398	0.919482	0.57026476	0.7860896	0.993	1337	tags=26%, list=12%, signal=29%
AACYNNNNTTCCS_UNKNOWN	AACYNNNNTTCCS_UNKNOWN		44	0.24881943	0.91693103	0.556701	0.79026186	0.994	3037	tags=39%, list=27%, signal=53%
TTCNRGNNNNTTC_V$HSF_Q6	TTCNRGNNNNTTC_V$HSF_Q6		75	0.2523448	0.9143507	0.5922131	0.7945657	0.994	2602	tags=35%, list=23%, signal=45%
V$SMAD_Q6	V$SMAD_Q6		128	0.23080115	0.9142279	0.5742972	0.7920505	0.994	1541	tags=20%, list=14%, signal=23%
V$IK1_01	V$IK1_01		139	0.25051883	0.9130927	0.6045549	0.7928307	0.994	1351	tags=19%, list=12%, signal=22%
SYATTGTG_UNKNOWN	SYATTGTG_UNKNOWN		100	0.23459789	0.91218543	0.6016598	0.79293656	0.994	1418	tags=20%, list=13%, signal=23%
V$XBP1_01	V$XBP1_01		65	0.23734345	0.9098828	0.60816324	0.7966852	0.994	2411	tags=28%, list=22%, signal=35%
V$CEBP_Q2_01	V$CEBP_Q2_01		139	0.25213748	0.9085197	0.6226415	0.7977921	0.994	1488	tags=21%, list=13%, signal=24%
AGTCTTA,MIR-499	AGTCTTA,MIR-499		34	0.28855944	0.9070358	0.5555556	0.79895777	0.994	1369	tags=24%, list=12%, signal=27%
V$BRN2_01	V$BRN2_01		114	0.26195547	0.9069535	0.6332623	0.79645723	0.994	1436	tags=20%, list=13%, signal=23%
V$CP2_02	V$CP2_02		122	0.24566282	0.90694416	0.614433	0.7937324	0.994	2051	tags=26%, list=18%, signal=32%
V$YY1_01	V$YY1_01		127	0.22018284	0.904529	0.57831323	0.7974677	0.994	3136	tags=37%, list=28%, signal=51%
GACAGGG,MIR-339	GACAGGG,MIR-339		31	0.2897315	0.9003465	0.59375	0.8068889	0.994	988	tags=13%, list=9%, signal=14%
TTANWNANTGGM_UNKNOWN	TTANWNANTGGM_UNKNOWN		29	0.30121866	0.8997847	0.60692465	0.8059665	0.995	2051	tags=28%, list=18%, signal=34%
V$ZIC2_01	V$ZIC2_01		124	0.25223532	0.898585	0.58943087	0.8064992	0.995	1647	tags=20%, list=15%, signal=23%
CCCNNGGGAR_V$OLF1_01	CCCNNGGGAR_V$OLF1_01		153	0.2397273	0.8985341	0.6125	0.8039237	0.995	1334	tags=17%, list=12%, signal=19%
V$DBP_Q6	V$DBP_Q6		120	0.25704402	0.8967996	0.62474644	0.8061956	0.995	1362	tags=20%, list=12%, signal=23%
V$E4BP4_01	V$E4BP4_01		94	0.23748203	0.89632267	0.64837396	0.8047373	0.995	3214	tags=39%, list=29%, signal=55%
CCTNTMAGA_UNKNOWN	CCTNTMAGA_UNKNOWN		63	0.26576936	0.8962125	0.6298568	0.80226636	0.995	1979	tags=27%, list=18%, signal=33%
V$MTF1_Q4	V$MTF1_Q4		125	0.2441115	0.89535105	0.6109937	0.8018517	0.995	2416	tags=29%, list=22%, signal=36%
V$MEIS1BHOXA9_01	V$MEIS1BHOXA9_01		71	0.28247523	0.89517826	0.62184876	0.79965186	0.995	2492	tags=35%, list=22%, signal=45%
V$HNF3ALPHA_Q6	V$HNF3ALPHA_Q6		105	0.26170927	0.8929361	0.64605546	0.80339205	0.995	1453	tags=26%, list=13%, signal=29%
V$BACH2_01	V$BACH2_01		140	0.24213326	0.89228296	0.62398374	0.80257213	0.995	1375	tags=17%, list=12%, signal=19%
GTGCCTT,MIR-506	GTGCCTT,MIR-506		359	0.20687236	0.89125353	0.5885947	0.8026889	0.995	1784	tags=18%, list=16%, signal=21%
V$MYB_Q6	V$MYB_Q6		116	0.25011277	0.8911105	0.63465554	0.80057067	0.995	823	tags=13%, list=7%, signal=14%
V$USF_02	V$USF_02		121	0.21400021	0.8909737	0.6626506	0.7984656	0.995	2972	tags=31%, list=27%, signal=42%
GCTGAGT,MIR-512-5P	GCTGAGT,MIR-512-5P		29	0.26323408	0.8899608	0.6252546	0.798798	0.995	1449	tags=21%, list=13%, signal=24%
GTGTGAG,MIR-342	GTGTGAG,MIR-342		29	0.26183683	0.8889111	0.62096775	0.7991881	0.995	2532	tags=24%, list=23%, signal=31%
V$SMAD4_Q6	V$SMAD4_Q6		112	0.239331	0.8885656	0.6280488	0.7974315	0.995	1542	tags=18%, list=14%, signal=21%
V$CEBP_Q2	V$CEBP_Q2		112	0.24967505	0.8881162	0.6179541	0.79596215	0.995	1436	tags=21%, list=13%, signal=23%
V$NFKB_Q6	V$NFKB_Q6		130	0.25135574	0.8871892	0.6673511	0.7958735	0.995	1783	tags=25%, list=16%, signal=30%
V$EFC_Q6	V$EFC_Q6		126	0.24187203	0.8866512	0.6365503	0.7947528	0.995	2135	tags=26%, list=19%, signal=32%
ACAWYAAAG_UNKNOWN	ACAWYAAAG_UNKNOWN		47	0.28173798	0.886235	0.6198347	0.79327655	0.995	920	tags=15%, list=8%, signal=16%
V$HNF3B_01	V$HNF3B_01		103	0.26903507	0.8852851	0.64315355	0.7933065	0.995	1676	tags=25%, list=15%, signal=29%
GTGCAAT,MIR-25,MIR-32,MIR-92,MIR-363,MIR-367	GTGCAAT,MIR-25,MIR-32,MIR-92,MIR-363,MIR-367		159	0.22127023	0.8825855	0.6498994	0.79793584	0.995	1746	tags=23%, list=16%, signal=26%
GGCACTT,MIR-519E	GGCACTT,MIR-519E		68	0.2401431	0.88127923	0.6706349	0.7990748	0.996	2217	tags=25%, list=20%, signal=31%
TGCTGCT,MIR-15A,MIR-16,MIR-15B,MIR-195,MIR-424,MIR-497	TGCTGCT,MIR-15A,MIR-16,MIR-15B,MIR-195,MIR-424,MIR-497		295	0.20526598	0.8810123	0.6592292	0.79727715	0.996	3022	tags=35%, list=27%, signal=47%
V$ELK1_01	V$ELK1_01		124	0.21664461	0.8799033	0.6328125	0.7976261	0.996	1395	tags=18%, list=12%, signal=20%
WTGAAAT_UNKNOWN	WTGAAAT_UNKNOWN		282	0.23332372	0.87482965	0.6673428	0.80915725	0.996	1707	tags=21%, list=15%, signal=24%
TCTGGAC,MIR-198	TCTGGAC,MIR-198		39	0.24877003	0.8745618	0.6080808	0.8074293	0.996	1221	tags=15%, list=11%, signal=17%
GTGCAAA,MIR-507	GTGCAAA,MIR-507		58	0.24511702	0.87342995	0.6673347	0.8079826	0.996	2124	tags=28%, list=19%, signal=34%
ACTGTGA,MIR-27A,MIR-27B	ACTGTGA,MIR-27A,MIR-27B		229	0.21521653	0.87199676	0.6733871	0.8099254	0.997	2781	tags=31%, list=25%, signal=40%
GTCTTCC,MIR-7	GTCTTCC,MIR-7		79	0.23644088	0.87064147	0.64788735	0.8110749	0.997	2007	tags=23%, list=18%, signal=28%
TCTGATA,MIR-361	TCTGATA,MIR-361		47	0.2594591	0.8698457	0.6477987	0.8108752	0.997	1689	tags=17%, list=15%, signal=20%
V$PAX4_04	V$PAX4_04		106	0.23810576	0.865097	0.63692945	0.8221065	0.998	2411	tags=28%, list=22%, signal=36%
V$ZID_01	V$ZID_01		107	0.22511967	0.8650326	0.6617954	0.8197781	0.998	1460	tags=18%, list=13%, signal=20%
V$SRF_Q4	V$SRF_Q4		115	0.25901917	0.86497396	0.6365503	0.8174334	0.998	2404	tags=33%, list=21%, signal=42%
V$FOXD3_01	V$FOXD3_01		107	0.25068918	0.8645656	0.69278353	0.81593066	0.998	1368	tags=21%, list=12%, signal=23%
RYTGCNNRGNAAC_V$MIF1_01	RYTGCNNRGNAAC_V$MIF1_01		33	0.2760279	0.86267596	0.65377176	0.8185715	0.998	84	tags=6%, list=1%, signal=6%
STTTCRNTTT_V$IRF_Q6	STTTCRNTTT_V$IRF_Q6		92	0.26428488	0.8621774	0.661157	0.817511	0.998	2979	tags=40%, list=27%, signal=54%
V$LXR_DR4_Q3	V$LXR_DR4_Q3		46	0.2599215	0.8618208	0.6413934	0.81592906	0.998	1902	tags=28%, list=17%, signal=34%
V$RORA2_01	V$RORA2_01		74	0.2658034	0.86137146	0.67075664	0.8147341	0.998	1613	tags=26%, list=14%, signal=30%
ACTGAAA,MIR-30A-3P,MIR-30E-3P	ACTGAAA,MIR-30A-3P,MIR-30E-3P		94	0.23744546	0.86118627	0.6375	0.8127327	0.998	1575	tags=19%, list=14%, signal=22%
V$NFAT_Q4_01	V$NFAT_Q4_01		135	0.23676066	0.86092323	0.73443985	0.81095326	0.998	1919	tags=24%, list=17%, signal=29%
RRAGTTGT_UNKNOWN	RRAGTTGT_UNKNOWN		109	0.23472433	0.85902035	0.70920503	0.8139033	0.998	1402	tags=19%, list=13%, signal=22%
GTGGGTGK_UNKNOWN	GTGGGTGK_UNKNOWN		149	0.2439517	0.85799056	0.6789366	0.81416166	0.998	1950	tags=23%, list=17%, signal=27%
ATGCAGT,MIR-217	ATGCAGT,MIR-217		51	0.25308344	0.8570698	0.653277	0.8140495	0.998	2260	tags=35%, list=20%, signal=44%
TTGCACT,MIR-130A,MIR-301,MIR-130B	TTGCACT,MIR-130A,MIR-301,MIR-130B		179	0.21309641	0.85650915	0.64979756	0.8131741	0.998	1708	tags=19%, list=15%, signal=22%
TTCYRGAA_UNKNOWN	TTCYRGAA_UNKNOWN		144	0.22356129	0.85538083	0.7108434	0.81380844	0.998	1132	tags=15%, list=10%, signal=17%
V$HP1SITEFACTOR_Q6	V$HP1SITEFACTOR_Q6		113	0.24582008	0.85177237	0.69957083	0.82113576	0.999	1375	tags=19%, list=12%, signal=22%
GACAATC,MIR-219	GACAATC,MIR-219		74	0.23786992	0.8515505	0.6896552	0.81926006	0.999	579	tags=11%, list=5%, signal=11%
V$AP2GAMMA_01	V$AP2GAMMA_01		119	0.23203343	0.8494754	0.69772255	0.8222936	0.999	1780	tags=22%, list=16%, signal=26%
V$HNF4_Q6	V$HNF4_Q6		125	0.24108604	0.849214	0.71311474	0.8206085	0.999	2245	tags=27%, list=20%, signal=34%
CCAWYNNGAAR_UNKNOWN	CCAWYNNGAAR_UNKNOWN		61	0.22123587	0.84870046	0.6993737	0.81952304	0.999	2616	tags=31%, list=23%, signal=40%
GGCACAT,MIR-455	GGCACAT,MIR-455		28	0.25131273	0.848397	0.658	0.8179893	0.999	1622	tags=21%, list=14%, signal=25%
TGCGCANK_UNKNOWN	TGCGCANK_UNKNOWN		250	0.17341788	0.8461217	0.7218814	0.82195264	0.999	1636	tags=13%, list=15%, signal=15%
ACTAYRNNNCCCR_UNKNOWN	ACTAYRNNNCCCR_UNKNOWN		184	0.18111001	0.84572417	0.66324437	0.82075053	0.999	1865	tags=18%, list=17%, signal=21%
V$POU3F2_02	V$POU3F2_02		124	0.24135141	0.8456244	0.7197581	0.81864196	0.999	2285	tags=29%, list=20%, signal=36%
TGCACTG,MIR-148A,MIR-152,MIR-148B	TGCACTG,MIR-148A,MIR-152,MIR-148B		125	0.22647074	0.8439907	0.6770833	0.82043993	0.999	2007	tags=22%, list=18%, signal=27%
V$P53_02	V$P53_02		112	0.2275129	0.8436127	0.7287785	0.8191642	0.999	1890	tags=23%, list=17%, signal=28%
CACTGTG,MIR-128A,MIR-128B	CACTGTG,MIR-128A,MIR-128B		168	0.19973099	0.84350294	0.71779144	0.8171037	0.999	2454	tags=26%, list=22%, signal=33%
V$ATF4_Q2	V$ATF4_Q2		120	0.2185522	0.843053	0.7316017	0.81609684	0.999	1485	tags=18%, list=13%, signal=21%
V$VDR_Q6	V$VDR_Q6		125	0.23124592	0.84188706	0.71948606	0.8167258	0.999	1334	tags=15%, list=12%, signal=17%
V$IK2_01	V$IK2_01		140	0.23654765	0.83186007	0.76220804	0.84114516	0.999	2051	tags=24%, list=18%, signal=29%
TAAYNRNNTCC_UNKNOWN	TAAYNRNNTCC_UNKNOWN		78	0.25486	0.83149636	0.7413442	0.8396938	0.999	2308	tags=28%, list=21%, signal=35%
GGCKCATGS_UNKNOWN	GGCKCATGS_UNKNOWN		29	0.24080987	0.8283856	0.72149533	0.84568083	0.999	3420	tags=38%, list=31%, signal=54%
V$RREB1_01	V$RREB1_01		101	0.20570108	0.8283007	0.7303823	0.84350073	0.999	2245	tags=23%, list=20%, signal=28%
V$ER_Q6_02	V$ER_Q6_02		130	0.22428228	0.8262488	0.743215	0.8467656	0.999	1248	tags=18%, list=11%, signal=20%
V$AP2ALPHA_01	V$AP2ALPHA_01		113	0.22389968	0.82552844	0.7541322	0.84634894	0.999	1423	tags=18%, list=13%, signal=20%
V$MYCMAX_02	V$MYCMAX_02		117	0.2162614	0.8252149	0.76209676	0.8448236	0.999	2910	tags=35%, list=26%, signal=47%
V$PAX4_01	V$PAX4_01		135	0.20497143	0.8250839	0.7311609	0.84283525	0.999	2101	tags=23%, list=19%, signal=28%
V$FOXJ2_02	V$FOXJ2_02		101	0.24261737	0.82474816	0.74413645	0.8413661	0.999	1297	tags=17%, list=12%, signal=19%
TAATAAT,MIR-126	TAATAAT,MIR-126		103	0.21499972	0.82248276	0.7712551	0.8449417	0.999	1818	tags=19%, list=16%, signal=23%
V$SRY_01	V$SRY_01		94	0.23635563	0.82072365	0.74745417	0.847144	1	702	tags=11%, list=6%, signal=11%
V$PAX6_01	V$PAX6_01		50	0.24009594	0.8204728	0.7505112	0.8456635	1	3241	tags=42%, list=29%, signal=59%
AGCYRWTTC_UNKNOWN	AGCYRWTTC_UNKNOWN		56	0.26248217	0.820294	0.74390244	0.84375596	1	1893	tags=27%, list=17%, signal=32%
AAANWWTGC_UNKNOWN	AAANWWTGC_UNKNOWN		104	0.23933244	0.81770045	0.7756813	0.84866494	1	2411	tags=29%, list=22%, signal=36%
V$HNF3_Q6	V$HNF3_Q6		95	0.24600072	0.8164645	0.79148936	0.84967077	1	1664	tags=24%, list=15%, signal=28%
V$ZIC3_01	V$ZIC3_01		137	0.23986764	0.8160009	0.7046843	0.848701	1	2051	tags=25%, list=18%, signal=30%
V$POU3F2_01	V$POU3F2_01		49	0.26160407	0.81596357	0.74552685	0.8465269	1	1590	tags=22%, list=14%, signal=26%
V$STAT1_03	V$STAT1_03		116	0.19775718	0.81363505	0.82526314	0.8501188	1	1993	tags=21%, list=18%, signal=25%
V$AR_Q6	V$AR_Q6		108	0.2219949	0.812656	0.7738589	0.85034287	1	1559	tags=20%, list=14%, signal=23%
V$TEF_Q6	V$TEF_Q6		111	0.23307142	0.809077	0.8042553	0.85716635	1	1434	tags=17%, list=13%, signal=19%
AAAGGAT,MIR-501	AAAGGAT,MIR-501		72	0.21034363	0.8080065	0.77327937	0.85786027	1	862	tags=11%, list=8%, signal=12%
V$CART1_01	V$CART1_01		97	0.24856366	0.80714154	0.79956895	0.85754645	1	716	tags=13%, list=6%, signal=14%
ATACCTC,MIR-202	ATACCTC,MIR-202		88	0.21973537	0.80707514	0.75490195	0.8554146	1	2975	tags=38%, list=27%, signal=51%
V$SP3_Q3	V$SP3_Q3		110	0.21080744	0.8066028	0.7697095	0.8542817	1	1884	tags=25%, list=17%, signal=30%
RNGTGGGC_UNKNOWN	RNGTGGGC_UNKNOWN		375	0.19759065	0.80629027	0.80543935	0.8528928	1	1351	tags=15%, list=12%, signal=16%
V$CEBPA_01	V$CEBPA_01		119	0.22373848	0.8059317	0.83014864	0.8517886	1	1488	tags=19%, list=13%, signal=22%
V$OLF1_01	V$OLF1_01		132	0.22606458	0.8031168	0.80042917	0.8564925	1	2030	tags=22%, list=18%, signal=27%
MGGAAGTG_V$GABP_B	MGGAAGTG_V$GABP_B		357	0.1786309	0.8016818	0.7446808	0.8577632	1	2728	tags=27%, list=24%, signal=34%
V$T3R_Q6	V$T3R_Q6		117	0.21844761	0.79952633	0.8397566	0.86145574	1	1241	tags=13%, list=11%, signal=14%
V$HIF1_Q3	V$HIF1_Q3		116	0.19862965	0.79834956	0.7940594	0.8621818	1	1839	tags=18%, list=16%, signal=21%
CYTAGCAAY_UNKNOWN	CYTAGCAAY_UNKNOWN		63	0.20238747	0.79794186	0.7747934	0.861078	1	2728	tags=24%, list=24%, signal=31%
TAGAACC,MIR-182	TAGAACC,MIR-182		18	0.27488905	0.79751515	0.7360825	0.8601143	1	1488	tags=28%, list=13%, signal=32%
YTTCCNNNGGAMR_UNKNOWN	YTTCCNNNGGAMR_UNKNOWN		22	0.26591188	0.7974304	0.73913044	0.85815996	1	3119	tags=45%, list=28%, signal=63%
V$AFP1_Q6	V$AFP1_Q6		119	0.24164811	0.79712653	0.77100843	0.8566693	1	1836	tags=24%, list=16%, signal=29%
RYTAAWNNNTGAY_UNKNOWN	RYTAAWNNNTGAY_UNKNOWN		37	0.28236097	0.7963928	0.76861167	0.856125	1	2227	tags=30%, list=20%, signal=37%
V$E47_02	V$E47_02		113	0.23064895	0.7962302	0.77800405	0.8542713	1	1292	tags=19%, list=12%, signal=22%
RGTTAMWNATT_V$HNF1_01	RGTTAMWNATT_V$HNF1_01		43	0.28851998	0.79562813	0.76984125	0.8537133	1	2277	tags=37%, list=20%, signal=47%
AAGCCAT,MIR-135A,MIR-135B	AAGCCAT,MIR-135A,MIR-135B		166	0.19844891	0.7949134	0.8088531	0.85333973	1	1836	tags=19%, list=16%, signal=22%
ATGAAGG,MIR-205	ATGAAGG,MIR-205		75	0.23142058	0.7928865	0.7581967	0.85621566	1	2169	tags=27%, list=19%, signal=33%
V$EGR2_01	V$EGR2_01		85	0.21284793	0.7928409	0.7861507	0.8541639	1	2879	tags=39%, list=26%, signal=52%
CCCAGAG,MIR-326	CCCAGAG,MIR-326		78	0.21588506	0.78975284	0.7451404	0.8593768	1	1812	tags=22%, list=16%, signal=26%
V$TEL2_Q6	V$TEL2_Q6		109	0.18776792	0.78971684	0.7504798	0.85734016	1	2443	tags=24%, list=22%, signal=30%
ATGCTGG,MIR-338	ATGCTGG,MIR-338		47	0.22392122	0.7888154	0.7601713	0.85724634	1	2279	tags=23%, list=20%, signal=29%
V$FOXO3_01	V$FOXO3_01		107	0.23047988	0.7886555	0.8222698	0.8554591	1	1590	tags=24%, list=14%, signal=28%
AGCATTA,MIR-155	AGCATTA,MIR-155		72	0.22527504	0.7883173	0.77045906	0.8540283	1	823	tags=14%, list=7%, signal=15%
V$HNF1_C	V$HNF1_C		120	0.25185126	0.78710705	0.79296064	0.8547796	1	1502	tags=20%, list=13%, signal=23%
V$CACCCBINDINGFACTOR_Q6	V$CACCCBINDINGFACTOR_Q6		146	0.2037326	0.7856185	0.8390558	0.85640395	1	2101	tags=25%, list=19%, signal=30%
RTAAACA_V$FREAC2_01	RTAAACA_V$FREAC2_01		456	0.1985081	0.7850603	0.8805668	0.8555253	1	1801	tags=19%, list=16%, signal=22%
V$MYOGNF1_01	V$MYOGNF1_01		20	0.29325342	0.78345627	0.75889325	0.8572644	1	1036	tags=25%, list=9%, signal=27%
V$DR4_Q2	V$DR4_Q2		118	0.21168411	0.7799096	0.85404336	0.8634424	1	1902	tags=23%, list=17%, signal=27%
CACGTG_V$MYC_Q2	CACGTG_V$MYC_Q2		482	0.16172649	0.77946633	0.91549295	0.8623897	1	3225	tags=33%, list=29%, signal=44%
V$PAX4_03	V$PAX4_03		133	0.2086745	0.77780277	0.7946058	0.86407375	1	1726	tags=20%, list=15%, signal=23%
V$PAX3_B	V$PAX3_B		44	0.2221783	0.7772949	0.8156863	0.8633262	1	2411	tags=34%, list=22%, signal=43%
V$GR_Q6	V$GR_Q6		122	0.22805518	0.776145	0.86767894	0.8639266	1	1870	tags=23%, list=17%, signal=27%
GAGCTGG,MIR-337	GAGCTGG,MIR-337		76	0.20132664	0.77487636	0.7966805	0.86500597	1	1556	tags=16%, list=14%, signal=18%
YGACNNYACAR_UNKNOWN	YGACNNYACAR_UNKNOWN		44	0.24126282	0.77445066	0.78904665	0.86375535	1	2509	tags=27%, list=22%, signal=35%
RAAGNYNNCTTY_UNKNOWN	RAAGNYNNCTTY_UNKNOWN		71	0.24343309	0.7735669	0.8060606	0.8637721	1	1296	tags=18%, list=12%, signal=21%
CTACCTC,LET-7A,LET-7B,LET-7C,LET-7D,LET-7E,LET-7F,MIR-98,LET-7G,LET-7I	CTACCTC,LET-7A,LET-7B,LET-7C,LET-7D,LET-7E,LET-7F,MIR-98,LET-7G,LET-7I		184	0.18557195	0.773178	0.8622881	0.8624451	1	2025	tags=19%, list=18%, signal=23%
V$GR_01	V$GR_01		100	0.22150187	0.77008766	0.82304525	0.8675543	1	2090	tags=29%, list=19%, signal=35%
YRCCAKNNGNCGC_UNKNOWN	YRCCAKNNGNCGC_UNKNOWN		29	0.2531082	0.7695276	0.77732795	0.8667217	1	3108	tags=34%, list=28%, signal=48%
V$AREB6_04	V$AREB6_04		116	0.22039407	0.7687417	0.88469183	0.8663478	1	1950	tags=25%, list=17%, signal=30%
V$STAT5A_04	V$STAT5A_04		99	0.2281398	0.76720196	0.8729839	0.8676566	1	2158	tags=27%, list=19%, signal=33%
TGACATY_UNKNOWN	TGACATY_UNKNOWN		315	0.20387135	0.7661438	0.89634144	0.86780405	1	2051	tags=22%, list=18%, signal=26%
GGARNTKYCCA_UNKNOWN	GGARNTKYCCA_UNKNOWN		36	0.24358195	0.76381546	0.84136546	0.87064695	1	2225	tags=28%, list=20%, signal=35%
V$TST1_01	V$TST1_01		133	0.22479358	0.76272017	0.828866	0.8709869	1	1979	tags=23%, list=18%, signal=28%
V$LHX3_01	V$LHX3_01		109	0.24611203	0.76141214	0.8089172	0.87183315	1	1509	tags=24%, list=13%, signal=27%
V$FAC1_01	V$FAC1_01		106	0.21768518	0.7600943	0.8694737	0.87238073	1	1241	tags=16%, list=11%, signal=18%
TTANTCA_UNKNOWN	TTANTCA_UNKNOWN		429	0.20763227	0.7599732	0.8794926	0.8705354	1	1726	tags=20%, list=15%, signal=22%
V$CHOP_01	V$CHOP_01		115	0.19614428	0.7597898	0.88726515	0.8688076	1	1836	tags=18%, list=16%, signal=22%
V$HNF1_Q6	V$HNF1_Q6		136	0.24562785	0.75354457	0.83958334	0.88022023	1	1847	tags=24%, list=16%, signal=28%
CAGGTA_V$AREB6_01	CAGGTA_V$AREB6_01		362	0.20253785	0.75282115	0.9048626	0.87964857	1	2291	tags=24%, list=20%, signal=29%
GGTGAAG,MIR-412	GGTGAAG,MIR-412		34	0.21047416	0.75256556	0.80473375	0.87821704	1	1780	tags=21%, list=16%, signal=24%
V$GATA1_05	V$GATA1_05		134	0.2266579	0.7515662	0.9141104	0.8783382	1	1125	tags=17%, list=10%, signal=19%
GGGCATT,MIR-365	GGGCATT,MIR-365		60	0.22101596	0.7514311	0.8499025	0.8765618	1	1985	tags=23%, list=18%, signal=28%
V$E47_01	V$E47_01		133	0.20696785	0.7499393	0.89378756	0.8777804	1	1718	tags=21%, list=15%, signal=25%
V$GATA6_01	V$GATA6_01		138	0.2426497	0.7494391	0.8793456	0.87692165	1	1702	tags=21%, list=15%, signal=24%
V$COMP1_01	V$COMP1_01		64	0.23959023	0.74638075	0.8506224	0.8812023	1	1362	tags=20%, list=12%, signal=23%
V$AR_Q2	V$AR_Q2		55	0.23127146	0.7454777	0.89484537	0.8807835	1	1664	tags=24%, list=15%, signal=28%
RYAAAKNNNNNNTTGW_UNKNOWN	RYAAAKNNNNNNTTGW_UNKNOWN		44	0.24934474	0.7439832	0.8506876	0.8816137	1	1502	tags=25%, list=13%, signal=29%
AAGCAAT,MIR-137	AAGCAAT,MIR-137		94	0.19880494	0.7431951	0.88372093	0.881079	1	1629	tags=17%, list=15%, signal=20%
ACTGCAG,MIR-17-3P	ACTGCAG,MIR-17-3P		51	0.20802252	0.74085116	0.8148148	0.88367695	1	2957	tags=31%, list=26%, signal=42%
AGGGCCA,MIR-328	AGGGCCA,MIR-328		44	0.21244015	0.732383	0.8721174	0.8993	1	2310	tags=25%, list=21%, signal=31%
V$ICSBP_Q6	V$ICSBP_Q6		119	0.21638878	0.73144287	0.86875	0.8990604	1	2562	tags=30%, list=23%, signal=39%
V$P53_DECAMER_Q2	V$P53_DECAMER_Q2		126	0.19177736	0.7309125	0.9352818	0.89824927	1	1409	tags=16%, list=13%, signal=18%
V$SRY_02	V$SRY_02		121	0.2155347	0.7308585	0.92144376	0.8963015	1	1726	tags=20%, list=15%, signal=23%
CTGCAGY_UNKNOWN	CTGCAGY_UNKNOWN		369	0.1935984	0.73024815	0.8875	0.8954884	1	1576	tags=16%, list=14%, signal=18%
GGCNKCCATNK_UNKNOWN	GGCNKCCATNK_UNKNOWN		57	0.18416214	0.7300597	0.82617587	0.8937457	1	3346	tags=33%, list=30%, signal=47%
MYAATNNNNNNNGGC_UNKNOWN	MYAATNNNNNNNGGC_UNKNOWN		56	0.20843425	0.7294094	0.8849372	0.89283496	1	1418	tags=20%, list=13%, signal=22%
CCTGTGA,MIR-513	CCTGTGA,MIR-513		63	0.2069394	0.72920525	0.8862661	0.8911959	1	1511	tags=19%, list=13%, signal=22%
V$TAXCREB_02	V$TAXCREB_02		15	0.2789422	0.7291568	0.83558995	0.8892615	1	2010	tags=27%, list=18%, signal=32%
V$NCX_01	V$NCX_01		79	0.23123592	0.7280456	0.9002123	0.8895225	1	1870	tags=23%, list=17%, signal=27%
V$PAX8_01	V$PAX8_01		15	0.25942966	0.7226375	0.825	0.89714104	1	2148	tags=33%, list=19%, signal=41%
V$STAT1_02	V$STAT1_02		117	0.16013314	0.7219841	0.9369919	0.8967931	1	1720	tags=15%, list=15%, signal=17%
V$AP2_Q6_01	V$AP2_Q6_01		124	0.1841964	0.71718574	0.9123506	0.9038569	1	781	tags=10%, list=7%, signal=10%
V$EVI1_04	V$EVI1_04		123	0.19706309	0.70567846	0.93886465	0.92075384	1	1368	tags=18%, list=12%, signal=20%
V$ISRE_01	V$ISRE_01		109	0.2057725	0.704128	0.9327902	0.92122215	1	3181	tags=38%, list=28%, signal=52%
YATTNATC_UNKNOWN	YATTNATC_UNKNOWN		162	0.21606542	0.70390004	0.9497908	0.9195943	1	2066	tags=25%, list=18%, signal=31%
AAGWWRNYGGC_UNKNOWN	AAGWWRNYGGC_UNKNOWN		50	0.17345823	0.7002908	0.88353413	0.9232002	1	3340	tags=38%, list=30%, signal=54%
TCTGATC,MIR-383	TCTGATC,MIR-383		20	0.227903	0.69786143	0.8747346	0.9248021	1	2028	tags=25%, list=18%, signal=30%
V$ZIC1_01	V$ZIC1_01		124	0.19516563	0.6899444	0.9390963	0.93452466	1	1602	tags=19%, list=14%, signal=21%
V$GATA3_01	V$GATA3_01		117	0.21030696	0.6894018	0.9639066	0.9333271	1	2010	tags=22%, list=18%, signal=27%
V$GNCF_01	V$GNCF_01		37	0.23172656	0.68747205	0.9424603	0.9341107	1	2518	tags=30%, list=22%, signal=38%
V$SRF_C	V$SRF_C		116	0.20148773	0.68230003	0.9367347	0.9392684	1	2416	tags=27%, list=22%, signal=34%
V$IPF1_Q4	V$IPF1_Q4		117	0.19512883	0.6797191	0.96734697	0.94076043	1	1434	tags=16%, list=13%, signal=18%
V$IRF_Q6	V$IRF_Q6		115	0.20857672	0.67752796	0.9285714	0.94166446	1	2501	tags=28%, list=22%, signal=35%
YRTCANNRCGC_UNKNOWN	YRTCANNRCGC_UNKNOWN		35	0.19343105	0.67705715	0.91257995	0.9400884	1	1958	tags=20%, list=17%, signal=24%
RGAANNTTC_V$HSF1_01	RGAANNTTC_V$HSF1_01		209	0.17947093	0.6762722	0.98550725	0.9391531	1	2101	tags=22%, list=19%, signal=26%
TCCATTKW_UNKNOWN	TCCATTKW_UNKNOWN		114	0.18109979	0.6746886	0.9569892	0.9390776	1	1587	tags=17%, list=14%, signal=19%
CCAWNWWNNNGGC_UNKNOWN	CCAWNWWNNNGGC_UNKNOWN		32	0.18705618	0.66987526	0.92389005	0.9429322	1	1016	tags=13%, list=9%, signal=14%
CCAWWNAAGG_V$SRF_Q4	CCAWWNAAGG_V$SRF_Q4		48	0.2355274	0.6698283	0.9266247	0.9409268	1	1362	tags=21%, list=12%, signal=24%
CATRRAGC_UNKNOWN	CATRRAGC_UNKNOWN		58	0.20592113	0.6672265	0.9424307	0.94218343	1	1609	tags=19%, list=14%, signal=22%
AGTTCTC,MIR-146A,MIR-146B	AGTTCTC,MIR-146A,MIR-146B		27	0.20298412	0.660568	0.91188526	0.9472235	1	2282	tags=26%, list=20%, signal=32%
V$MYB_Q5_01	V$MYB_Q5_01		116	0.18371941	0.6561327	0.97736627	0.9496332	1	2326	tags=25%, list=21%, signal=31%
CAATGCA,MIR-33	CAATGCA,MIR-33		55	0.19038463	0.6554799	0.96801704	0.94829	1	2273	tags=20%, list=20%, signal=25%
V$OCT1_05	V$OCT1_05		115	0.19389698	0.64588034	0.9748428	0.9559042	1	2245	tags=28%, list=20%, signal=34%
V$NKX22_01	V$NKX22_01		79	0.19225733	0.6415266	0.9851064	0.95797914	1	1488	tags=16%, list=13%, signal=19%
TGTYNNNNNRGCARM_UNKNOWN	TGTYNNNNNRGCARM_UNKNOWN		27	0.2106988	0.63739085	0.9288618	0.95954096	1	1641	tags=19%, list=15%, signal=22%
GTCAGGA,MIR-378	GTCAGGA,MIR-378		28	0.1997639	0.62996334	0.9467456	0.96315926	1	2463	tags=32%, list=22%, signal=41%
V$HOXA4_Q2	V$HOXA4_Q2		125	0.17671943	0.6127249	0.9939759	0.97254246	1	911	tags=11%, list=8%, signal=12%
ACCAATC,MIR-509	ACCAATC,MIR-509		19	0.22077616	0.61073303	0.9561753	0.9717611	1	1449	tags=16%, list=13%, signal=18%
GCCNNNWTAAR_UNKNOWN	GCCNNNWTAAR_UNKNOWN		68	0.18690115	0.60376596	0.9916143	0.9736243	1	877	tags=12%, list=8%, signal=13%
V$LXR_Q3	V$LXR_Q3		34	0.17669868	0.55924803	0.9759519	0.9896155	1	3219	tags=38%, list=29%, signal=53%
TCCAGAT,MIR-516-5P	TCCAGAT,MIR-516-5P		50	0.15385087	0.54478455	0.99404764	0.9913169	1	1726	tags=14%, list=15%, signal=16%
V$DR3_Q4	V$DR3_Q4		67	0.15398581	0.5357713	1	0.99106234	1	3395	tags=34%, list=30%, signal=49%
AGTCAGC,MIR-345	AGTCAGC,MIR-345		27	0.15871498	0.49388242	0.99383986	0.99506134	1	2851	tags=26%, list=25%, signal=35%
