# Supplementary material for: A genomic analysis of mouse models of breast cancer reveals molecular features of mouse models and relationships to human breast cancer
Source: Breast Cancer Res. 2014 Jun 5;16(3):R59. doi: 10.1186/bcr3672 (PMC4078930; doi:10.1186/bcr3672)
Supplement: Additional file 7 — GSEA for clusters 1-4, each of the runs (C2, C3, and so on) is in a separate folder. [file bcr3672-S7.zip › AdditionalFile7/Cluster2_GSEA/C3/GSEA_Enriched_in_Other_Clusters_vs_Cluster2.txt]

NAME	GS<br> follow link to MSigDB	GS DETAILS	SIZE	ES	NES	NOM p-val	FDR q-val	FWER p-val	RANK AT MAX	LEADING EDGE
TGASTMAGC_V$NFE2_01	TGASTMAGC_V$NFE2_01	Details ...	106	-0.37963155	-1.4088783	0.038910504	1	0.836	2415	tags=34%, list=22%, signal=43%
V$NFE2_01	V$NFE2_01	Details ...	138	-0.3711762	-1.3825878	0.056710776	1	0.855	1831	tags=29%, list=16%, signal=34%
ATCTTGC,MIR-31	ATCTTGC,MIR-31	Details ...	33	-0.41498888	-1.3597385	0.0867052	1	0.88	1242	tags=27%, list=11%, signal=31%
V$TAL1BETAE47_01	V$TAL1BETAE47_01	Details ...	118	-0.39710984	-1.3013775	0.1166348	1	0.909	2672	tags=36%, list=24%, signal=46%
V$HNF4_01	V$HNF4_01	Details ...	136	-0.37828138	-1.2936229	0.10980392	1	0.912	2484	tags=32%, list=22%, signal=41%
YTCCCRNNAGGY_UNKNOWN	YTCCCRNNAGGY_UNKNOWN	Details ...	32	-0.3724339	-1.2803128	0.1436673	1	0.917	3518	tags=41%, list=31%, signal=59%
CTCAGGG,MIR-125B,MIR-125A	CTCAGGG,MIR-125B,MIR-125A	Details ...	177	-0.29152364	-1.2529547	0.16074766	1	0.928	2315	tags=29%, list=21%, signal=36%
V$NFY_Q6	V$NFY_Q6	Details ...	119	-0.33005983	-1.237005	0.15250966	1	0.933	2265	tags=32%, list=20%, signal=40%
V$MEIS1_01	V$MEIS1_01	Details ...	117	-0.3362379	-1.2191412	0.18181819	1	0.938	2585	tags=30%, list=23%, signal=38%
V$HNF4_01_B	V$HNF4_01_B	Details ...	120	-0.34229767	-1.2136345	0.20267686	1	0.939	2466	tags=34%, list=22%, signal=43%
V$GATA2_01	V$GATA2_01	Details ...	59	-0.33347064	-1.2099913	0.19438878	1	0.94	1716	tags=24%, list=15%, signal=28%
V$STAT6_02	V$STAT6_02	Details ...	126	-0.34276855	-1.2047296	0.18834952	1	0.94	1260	tags=21%, list=11%, signal=23%
V$TGIF_01	V$TGIF_01	Details ...	107	-0.34096807	-1.2043312	0.1949807	1	0.94	1942	tags=31%, list=17%, signal=37%
V$MYOGENIN_Q6	V$MYOGENIN_Q6	Details ...	112	-0.35806388	-1.1949232	0.2237354	1	0.941	1249	tags=24%, list=11%, signal=27%
V$RSRFC4_01	V$RSRFC4_01	Details ...	121	-0.39229	-1.1907114	0.23809524	1	0.942	1867	tags=31%, list=17%, signal=37%
V$MEF2_02	V$MEF2_02	Details ...	115	-0.405064	-1.1891958	0.2581262	1	0.942	1867	tags=31%, list=17%, signal=37%
V$LBP1_Q6	V$LBP1_Q6	Details ...	103	-0.35940072	-1.1816909	0.2332696	1	0.942	1552	tags=27%, list=14%, signal=31%
V$HEN1_02	V$HEN1_02	Details ...	86	-0.3187708	-1.1770772	0.23	1	0.944	1929	tags=26%, list=17%, signal=31%
V$CRX_Q4	V$CRX_Q4	Details ...	118	-0.34676826	-1.1759353	0.23837209	1	0.944	2575	tags=36%, list=23%, signal=46%
V$PAX2_02	V$PAX2_02	Details ...	122	-0.3300706	-1.1725264	0.20116054	1	0.945	1568	tags=20%, list=14%, signal=24%
V$ELF1_Q6	V$ELF1_Q6	Details ...	110	-0.33828148	-1.1584055	0.27360308	1	0.954	2967	tags=41%, list=26%, signal=55%
V$HEB_Q6	V$HEB_Q6	Details ...	123	-0.32846406	-1.1526068	0.25146198	1	0.954	2563	tags=33%, list=23%, signal=42%
RGAGGAARY_V$PU1_Q6	RGAGGAARY_V$PU1_Q6	Details ...	237	-0.3162363	-1.14132	0.28462997	1	0.957	2655	tags=36%, list=24%, signal=46%
V$ERR1_Q2	V$ERR1_Q2	Details ...	124	-0.2934846	-1.1385825	0.25714287	1	0.957	2227	tags=30%, list=20%, signal=37%
V$PPARG_01	V$PPARG_01	Details ...	21	-0.3440945	-1.1346709	0.31506848	1	0.957	3007	tags=38%, list=27%, signal=52%
V$TITF1_Q3	V$TITF1_Q3	Details ...	118	-0.31982505	-1.1262422	0.28462997	1	0.958	2484	tags=29%, list=22%, signal=37%
CTCNANGTGNY_UNKNOWN	CTCNANGTGNY_UNKNOWN	Details ...	40	-0.36461115	-1.122445	0.3139535	1	0.958	2125	tags=35%, list=19%, signal=43%
V$SF1_Q6	V$SF1_Q6	Details ...	127	-0.27253944	-1.1159095	0.2754491	1	0.959	2352	tags=27%, list=21%, signal=34%
V$CEBP_C	V$CEBP_C	Details ...	93	-0.30537373	-1.0965708	0.2946768	1	0.96	1667	tags=24%, list=15%, signal=28%
V$AP1_C	V$AP1_C	Details ...	157	-0.30207708	-1.0962002	0.3029703	1	0.96	1785	tags=24%, list=16%, signal=28%
V$USF_C	V$USF_C	Details ...	137	-0.25256082	-1.0924053	0.29142857	1	0.961	1526	tags=18%, list=14%, signal=20%
V$AP1_01	V$AP1_01	Details ...	147	-0.29661855	-1.0885222	0.31384015	1	0.961	1785	tags=24%, list=16%, signal=28%
CAGCCTC,MIR-485-5P	CAGCCTC,MIR-485-5P	Details ...	73	-0.28953078	-1.0838134	0.3378119	1	0.962	2676	tags=32%, list=24%, signal=41%
V$AP1_Q6_01	V$AP1_Q6_01	Details ...	134	-0.31395575	-1.082589	0.35477582	1	0.962	1785	tags=25%, list=16%, signal=29%
V$NFY_Q6_01	V$NFY_Q6_01	Details ...	129	-0.2642765	-1.0797676	0.32633588	1	0.962	819	tags=15%, list=7%, signal=16%
CTAWWWATA_V$RSRFC4_Q2	CTAWWWATA_V$RSRFC4_Q2	Details ...	180	-0.35285363	-1.0765157	0.3759542	1	0.962	2855	tags=39%, list=25%, signal=52%
AGGAGTG,MIR-483	AGGAGTG,MIR-483	Details ...	32	-0.31610182	-1.0678341	0.37924528	1	0.964	1916	tags=28%, list=17%, signal=34%
V$FOXM1_01	V$FOXM1_01	Details ...	120	-0.2958342	-1.0676202	0.3499044	1	0.964	2371	tags=30%, list=21%, signal=38%
V$AML1_01	V$AML1_01	Details ...	129	-0.30453804	-1.0662389	0.3646833	1	0.964	3126	tags=43%, list=28%, signal=58%
V$AML1_Q6	V$AML1_Q6	Details ...	129	-0.30453804	-1.0662389	0.3646833	1	0.964	3126	tags=43%, list=28%, signal=58%
WCAANNNYCAG_UNKNOWN	WCAANNNYCAG_UNKNOWN	Details ...	121	-0.2554878	-1.0645018	0.34184676	1	0.964	2109	tags=23%, list=19%, signal=28%
V$SREBP_Q3	V$SREBP_Q3	Details ...	116	-0.30411804	-1.0629718	0.3611111	1	0.964	2542	tags=33%, list=23%, signal=42%
V$LMO2COM_02	V$LMO2COM_02	Details ...	128	-0.32107753	-1.0583457	0.4074074	1	0.967	1324	tags=21%, list=12%, signal=24%
V$HMEF2_Q6	V$HMEF2_Q6	Details ...	63	-0.37539834	-1.058307	0.3926499	1	0.967	1075	tags=24%, list=10%, signal=26%
V$E2A_Q2	V$E2A_Q2	Details ...	107	-0.32521436	-1.0564284	0.3655706	1	0.967	2172	tags=30%, list=19%, signal=37%
V$AREB6_01	V$AREB6_01	Details ...	127	-0.28871182	-1.0541844	0.38703704	1	0.968	2466	tags=32%, list=22%, signal=41%
ACTACCT,MIR-196A,MIR-196B	ACTACCT,MIR-196A,MIR-196B	Details ...	60	-0.29930705	-1.0495214	0.3690476	1	0.968	2216	tags=28%, list=20%, signal=35%
TGACCTTG_V$SF1_Q6	TGACCTTG_V$SF1_Q6	Details ...	122	-0.26111874	-1.0489827	0.38011697	1	0.968	2085	tags=20%, list=19%, signal=25%
V$SREBP1_Q6	V$SREBP1_Q6	Details ...	129	-0.2913553	-1.0447946	0.39181286	1	0.97	1813	tags=23%, list=16%, signal=27%
CAGNYGKNAAA_UNKNOWN	CAGNYGKNAAA_UNKNOWN	Details ...	37	-0.32937014	-1.0432183	0.42337164	1	0.97	1729	tags=27%, list=15%, signal=32%
V$AR_02	V$AR_02	Details ...	19	-0.35409385	-1.0387328	0.4	1	0.971	459	tags=21%, list=4%, signal=22%
V$SP1_Q6_01	V$SP1_Q6_01	Details ...	126	-0.24676931	-1.0374588	0.38690478	1	0.971	2311	tags=26%, list=21%, signal=33%
V$RSRFC4_Q2	V$RSRFC4_Q2	Details ...	105	-0.33653975	-1.0370234	0.42307693	1	0.971	886	tags=21%, list=8%, signal=23%
V$CREB_Q3	V$CREB_Q3	Details ...	115	-0.2390966	-1.0347427	0.41619587	1	0.971	1571	tags=17%, list=14%, signal=19%
V$AR_01	V$AR_01	Details ...	72	-0.29334858	-1.032297	0.38627452	1	0.971	2635	tags=32%, list=24%, signal=42%
V$DR1_Q3	V$DR1_Q3	Details ...	125	-0.28236562	-1.03179	0.40429688	1	0.971	2620	tags=30%, list=23%, signal=39%
GAGCCTG,MIR-484	GAGCCTG,MIR-484	Details ...	52	-0.29539767	-1.0314163	0.41482967	1	0.971	1839	tags=27%, list=16%, signal=32%
V$AP1_Q2	V$AP1_Q2	Details ...	142	-0.2787767	-1.0303	0.3904762	1	0.971	2869	tags=34%, list=26%, signal=45%
V$AP4_Q6_01	V$AP4_Q6_01	Details ...	126	-0.30819187	-1.028204	0.42829457	1	0.972	2221	tags=31%, list=20%, signal=38%
V$NKX61_01	V$NKX61_01	Details ...	115	-0.32511568	-1.0258255	0.4391635	1	0.973	1568	tags=23%, list=14%, signal=27%
V$PPAR_DR1_Q2	V$PPAR_DR1_Q2		127	-0.27714765	-1.024547	0.42345923	1	0.973	1956	tags=24%, list=17%, signal=28%
V$COREBINDINGFACTOR_Q6	V$COREBINDINGFACTOR_Q6		138	-0.29996988	-1.0241721	0.42465752	1	0.973	2149	tags=29%, list=19%, signal=35%
TCANNTGAY_V$SREBP1_01	TCANNTGAY_V$SREBP1_01		246	-0.2350366	-1.0184013	0.4035433	1	0.977	2685	tags=28%, list=24%, signal=36%
V$PAX2_01	V$PAX2_01		20	-0.32960457	-1.0156641	0.43625498	1	0.977	1988	tags=25%, list=18%, signal=30%
V$PPARA_02	V$PPARA_02		61	-0.30343994	-1.0146097	0.44227007	1	0.977	1803	tags=25%, list=16%, signal=29%
GGGACCA,MIR-133A,MIR-133B	GGGACCA,MIR-133A,MIR-133B		101	-0.2380212	-1.0140505	0.41666666	1	0.977	1057	tags=14%, list=9%, signal=15%
V$MYOD_Q6	V$MYOD_Q6		113	-0.3182067	-1.0115234	0.45436892	1	0.977	2714	tags=37%, list=24%, signal=49%
CCAGGGG,MIR-331	CCAGGGG,MIR-331		49	-0.2978275	-1.009315	0.4407767	1	0.977	2549	tags=27%, list=23%, signal=34%
V$NRF2_Q4	V$NRF2_Q4		132	-0.2673426	-1.0083656	0.43664718	1	0.977	2937	tags=36%, list=26%, signal=48%
V$CP2_01	V$CP2_01		132	-0.27906308	-1.0071697	0.42941177	1	0.977	1813	tags=27%, list=16%, signal=31%
V$AP1_Q4_01	V$AP1_Q4_01		145	-0.2650845	-1.0065742	0.43664718	1	0.977	1175	tags=18%, list=10%, signal=20%
V$AP1FJ_Q2	V$AP1FJ_Q2		145	-0.2720448	-1.0056729	0.42115384	1	0.977	2347	tags=29%, list=21%, signal=36%
V$MZF1_02	V$MZF1_02		110	-0.2575781	-1.0045055	0.46796116	1	0.977	1820	tags=24%, list=16%, signal=28%
V$CACBINDINGPROTEIN_Q6	V$CACBINDINGPROTEIN_Q6		106	-0.2692321	-1.0039915	0.44106463	1	0.977	3403	tags=37%, list=30%, signal=52%
GTGGTGA,MIR-197	GTGGTGA,MIR-197		34	-0.3030215	-1.0017459	0.45224172	1	0.978	3015	tags=44%, list=27%, signal=60%
V$TATA_C	V$TATA_C		165	-0.29797196	-1.001489	0.44692737	1	0.978	1744	tags=25%, list=16%, signal=30%
V$IK3_01	V$IK3_01		112	-0.2732564	-1.0010933	0.4386973	1	0.978	1915	tags=27%, list=17%, signal=32%
V$PAX4_02	V$PAX4_02		124	-0.30866504	-1.0002453	0.45315486	1	0.978	2940	tags=35%, list=26%, signal=48%
ACACTCC,MIR-122A	ACACTCC,MIR-122A		43	-0.27152702	-0.9994373	0.4595661	1	0.978	1204	tags=19%, list=11%, signal=21%
CCTGCTG,MIR-214	CCTGCTG,MIR-214		117	-0.25026822	-0.99483097	0.45256916	1	0.979	2172	tags=22%, list=19%, signal=27%
V$AP4_Q5	V$AP4_Q5		130	-0.2902841	-0.9924451	0.49335864	1	0.979	1057	tags=17%, list=9%, signal=18%
TAAWWATAG_V$RSRFC4_Q2	TAAWWATAG_V$RSRFC4_Q2		77	-0.319178	-0.99217963	0.46421662	1	0.979	903	tags=19%, list=8%, signal=21%
V$TCF1P_Q6	V$TCF1P_Q6		112	-0.26900443	-0.99202234	0.4738878	1	0.979	1568	tags=21%, list=14%, signal=25%
V$FXR_Q3	V$FXR_Q3		48	-0.31310564	-0.9901729	0.47184467	1	0.979	2094	tags=29%, list=19%, signal=36%
V$PXR_Q2	V$PXR_Q2		122	-0.26369855	-0.9863223	0.4864341	1	0.979	1385	tags=18%, list=12%, signal=20%
V$EN1_01	V$EN1_01		51	-0.32215485	-0.98420477	0.45719844	1	0.979	1363	tags=24%, list=12%, signal=27%
V$AP4_01	V$AP4_01		133	-0.26830903	-0.9790516	0.47945204	1	0.98	3358	tags=37%, list=30%, signal=52%
GTTRYCATRR_UNKNOWN	GTTRYCATRR_UNKNOWN		67	-0.26447114	-0.97864765	0.511811	1	0.98	2728	tags=36%, list=24%, signal=47%
YTATTTTNR_V$MEF2_02	YTATTTTNR_V$MEF2_02		334	-0.2887546	-0.97667956	0.48594376	1	0.981	1867	tags=26%, list=17%, signal=30%
V$ER_Q6	V$ER_Q6		140	-0.272376	-0.9755871	0.487524	1	0.981	2225	tags=28%, list=20%, signal=34%
V$MAZR_01	V$MAZR_01		109	-0.24943905	-0.9744277	0.47953215	1	0.981	1655	tags=20%, list=15%, signal=23%
V$ETS2_B	V$ETS2_B		144	-0.26967657	-0.9712731	0.4815534	1	0.981	2783	tags=33%, list=25%, signal=44%
V$AP4_Q6	V$AP4_Q6		108	-0.29900432	-0.97071743	0.52307695	1	0.981	2354	tags=29%, list=21%, signal=36%
V$CEBPDELTA_Q6	V$CEBPDELTA_Q6		122	-0.28827292	-0.96973616	0.5114504	1	0.981	2189	tags=27%, list=20%, signal=33%
TGGNNNNNNKCCAR_UNKNOWN	TGGNNNNNNKCCAR_UNKNOWN		208	-0.27778456	-0.96822834	0.5182342	1	0.981	1526	tags=20%, list=14%, signal=23%
V$MEF2_Q6_01	V$MEF2_Q6_01		121	-0.31327817	-0.967347	0.5096525	1	0.981	1867	tags=28%, list=17%, signal=33%
GGCAGTG,MIR-324-3P	GGCAGTG,MIR-324-3P		48	-0.29376528	-0.96512836	0.496994	1	0.981	1240	tags=19%, list=11%, signal=21%
V$MSX1_01	V$MSX1_01		98	-0.2943245	-0.96366197	0.50282484	1	0.981	1062	tags=16%, list=9%, signal=18%
V$AREB6_03	V$AREB6_03		111	-0.25977	-0.9629163	0.51606804	1	0.981	1949	tags=27%, list=17%, signal=32%
YNTTTNNNANGCARM_UNKNOWN	YNTTTNNNANGCARM_UNKNOWN		37	-0.35739475	-0.96206504	0.52190477	1	0.981	1568	tags=30%, list=14%, signal=34%
V$MEIS1AHOXA9_01	V$MEIS1AHOXA9_01		55	-0.3239974	-0.96154433	0.5086042	1	0.982	1562	tags=22%, list=14%, signal=25%
TTTNNANAGCYR_UNKNOWN	TTTNNANAGCYR_UNKNOWN		55	-0.31504098	-0.9612324	0.5426357	1	0.982	1253	tags=24%, list=11%, signal=26%
V$MYOD_Q6_01	V$MYOD_Q6_01		104	-0.28102612	-0.95681167	0.5105973	1	0.983	2914	tags=37%, list=26%, signal=49%
V$OCT1_07	V$OCT1_07		68	-0.2913014	-0.9542099	0.5165049	1	0.983	1714	tags=22%, list=15%, signal=26%
V$SREBP1_02	V$SREBP1_02		47	-0.3085205	-0.9489866	0.53667957	1	0.985	2914	tags=36%, list=26%, signal=49%
V$EGR3_01	V$EGR3_01		34	-0.26644337	-0.94842833	0.52988046	1	0.985	1081	tags=18%, list=10%, signal=19%
V$PEA3_Q6	V$PEA3_Q6		117	-0.27183032	-0.9446646	0.50757575	1	0.986	2831	tags=33%, list=25%, signal=44%
V$AP1_Q2_01	V$AP1_Q2_01		141	-0.25143763	-0.94414854	0.54174757	1	0.986	2844	tags=33%, list=25%, signal=44%
GATAAGR_V$GATA_C	GATAAGR_V$GATA_C		161	-0.30137077	-0.93975616	0.52681994	1	0.986	908	tags=16%, list=8%, signal=17%
V$CEBPGAMMA_Q6	V$CEBPGAMMA_Q6		119	-0.26198992	-0.93881434	0.5475728	1	0.986	2643	tags=32%, list=24%, signal=41%
V$ALPHACP1_01	V$ALPHACP1_01		127	-0.25653666	-0.9376094	0.5725646	1	0.986	2265	tags=23%, list=20%, signal=28%
CCAATNNSNNNGCG_UNKNOWN	CCAATNNSNNNGCG_UNKNOWN		28	-0.29095358	-0.9372826	0.55212355	1	0.986	1107	tags=14%, list=10%, signal=16%
V$MEF2_03	V$MEF2_03		117	-0.30602986	-0.93287736	0.54296875	1	0.986	1867	tags=26%, list=17%, signal=31%
V$STAT6_01	V$STAT6_01		115	-0.25884056	-0.9327253	0.5841393	1	0.986	1968	tags=26%, list=18%, signal=31%
V$CDPCR3HD_01	V$CDPCR3HD_01		112	-0.26633635	-0.93228495	0.5962617	1	0.986	2691	tags=36%, list=24%, signal=47%
ARGGGTTAA_UNKNOWN	ARGGGTTAA_UNKNOWN		69	-0.26427183	-0.93161964	0.59325397	1	0.986	1252	tags=16%, list=11%, signal=18%
V$FOXO4_02	V$FOXO4_02		125	-0.2755973	-0.9314886	0.57367384	1	0.986	1284	tags=17%, list=11%, signal=19%
V$COUP_01	V$COUP_01		135	-0.25668573	-0.93065035	0.57251906	1	0.986	1516	tags=19%, list=14%, signal=21%
GCTNWTTGK_UNKNOWN	GCTNWTTGK_UNKNOWN		135	-0.255076	-0.9304008	0.589899	1	0.986	1744	tags=19%, list=16%, signal=23%
GTGCCAA,MIR-96	GTGCCAA,MIR-96		160	-0.23753335	-0.92806166	0.59099805	1	0.986	1505	tags=18%, list=13%, signal=21%
ATTACAT,MIR-380-3P	ATTACAT,MIR-380-3P		43	-0.2878274	-0.92557746	0.5475728	1	0.986	561	tags=14%, list=5%, signal=15%
V$TAL1ALPHAE47_01	V$TAL1ALPHAE47_01		119	-0.27691746	-0.9240362	0.56647396	1	0.987	1611	tags=20%, list=14%, signal=23%
RTTTNNNYTGGM_UNKNOWN	RTTTNNNYTGGM_UNKNOWN		84	-0.2813058	-0.9235761	0.6	1	0.987	1568	tags=25%, list=14%, signal=29%
V$NF1_Q6_01	V$NF1_Q6_01		130	-0.25706336	-0.9226534	0.5836653	1	0.987	2290	tags=23%, list=20%, signal=29%
GAANYNYGACNY_UNKNOWN	GAANYNYGACNY_UNKNOWN		33	-0.30533376	-0.9225666	0.5648855	1	0.987	1089	tags=18%, list=10%, signal=20%
V$NF1_Q6	V$NF1_Q6		141	-0.2678516	-0.92143	0.5988024	1	0.987	2264	tags=24%, list=20%, signal=30%
AAGCACA,MIR-218	AAGCACA,MIR-218		166	-0.23293903	-0.9168041	0.5793651	1	0.987	1240	tags=17%, list=11%, signal=19%
V$CEBPB_02	V$CEBPB_02		137	-0.24730392	-0.91190904	0.6402321	1	0.988	1650	tags=20%, list=15%, signal=24%
V$TAL1BETAITF2_01	V$TAL1BETAITF2_01		120	-0.2744204	-0.90725327	0.62204725	1	0.989	2672	tags=28%, list=24%, signal=37%
V$FREAC3_01	V$FREAC3_01		121	-0.26957622	-0.9070964	0.6361868	1	0.989	1668	tags=22%, list=15%, signal=26%
V$HFH8_01	V$HFH8_01		108	-0.2693555	-0.9065919	0.6257198	1	0.989	2149	tags=25%, list=19%, signal=31%
KMCATNNWGGA_UNKNOWN	KMCATNNWGGA_UNKNOWN		35	-0.27008224	-0.9058835	0.59411764	1	0.989	936	tags=17%, list=8%, signal=19%
TGACAGNY_V$MEIS1_01	TGACAGNY_V$MEIS1_01		378	-0.22476773	-0.90506905	0.6286837	1	0.989	1493	tags=17%, list=13%, signal=19%
V$GATA1_03	V$GATA1_03		120	-0.27071977	-0.9049614	0.61706346	1	0.989	2255	tags=24%, list=20%, signal=30%
V$PAX_Q6	V$PAX_Q6		128	-0.24563769	-0.9045829	0.6387833	1	0.989	1578	tags=19%, list=14%, signal=22%
V$CEBP_01	V$CEBP_01		120	-0.2548768	-0.9025255	0.6322957	1	0.989	1747	tags=21%, list=16%, signal=24%
V$E12_Q6	V$E12_Q6		118	-0.26961988	-0.90163594	0.6130268	1	0.989	2625	tags=31%, list=23%, signal=41%
YWATTWNNRGCT_UNKNOWN	YWATTWNNRGCT_UNKNOWN		32	-0.303122	-0.90128255	0.6152344	1	0.989	2445	tags=38%, list=22%, signal=48%
YTAATTAA_V$LHX3_01	YTAATTAA_V$LHX3_01		88	-0.27180895	-0.9001763	0.6356589	1	0.989	2293	tags=30%, list=20%, signal=37%
TCATCTC,MIR-143	TCATCTC,MIR-143		70	-0.2433194	-0.89848363	0.593692	1	0.989	1217	tags=16%, list=11%, signal=18%
V$FOXO1_02	V$FOXO1_02		113	-0.26171526	-0.89787215	0.640873	1	0.989	1336	tags=19%, list=12%, signal=21%
V$EVI1_05	V$EVI1_05		89	-0.29120028	-0.8952109	0.61923075	1	0.989	1338	tags=18%, list=12%, signal=20%
V$MMEF2_Q6	V$MMEF2_Q6		139	-0.27802616	-0.8950472	0.63076925	1	0.989	1522	tags=21%, list=14%, signal=24%
TGTTTGY_V$HNF3_Q6	TGTTTGY_V$HNF3_Q6		356	-0.24603857	-0.8938656	0.63915545	1	0.989	1765	tags=21%, list=16%, signal=24%
V$LYF1_01	V$LYF1_01		128	-0.25425246	-0.89219445	0.6422925	1	0.989	1765	tags=23%, list=16%, signal=27%
RACCACAR_V$AML_Q6	RACCACAR_V$AML_Q6		138	-0.25302178	-0.8906733	0.6232465	1	0.989	2215	tags=23%, list=20%, signal=29%
V$RORA1_01	V$RORA1_01		136	-0.2453165	-0.8883373	0.648855	1	0.99	1802	tags=23%, list=16%, signal=27%
V$GATA1_01	V$GATA1_01		127	-0.23262574	-0.88420206	0.6628131	1	0.991	1475	tags=17%, list=13%, signal=19%
GKCGCNNNNNNNTGAYG_UNKNOWN	GKCGCNNNNNNNTGAYG_UNKNOWN		32	-0.24002811	-0.88390845	0.57392997	1	0.991	2221	tags=22%, list=20%, signal=27%
V$MAX_01	V$MAX_01		116	-0.20643981	-0.8835134	0.65900385	1	0.991	1084	tags=11%, list=10%, signal=12%
V$GATA1_04	V$GATA1_04		118	-0.2902497	-0.88159066	0.6277228	1	0.991	2761	tags=35%, list=25%, signal=46%
V$STAT4_01	V$STAT4_01		133	-0.26673013	-0.8809715	0.62429905	1	0.991	985	tags=16%, list=9%, signal=17%
WGTTNNNNNAAA_UNKNOWN	WGTTNNNNNAAA_UNKNOWN		263	-0.22899808	-0.8774831	0.7	1	0.991	2251	tags=24%, list=20%, signal=30%
CAGCAGG,MIR-370	CAGCAGG,MIR-370		74	-0.23813112	-0.8757073	0.6425781	1	0.991	2533	tags=23%, list=23%, signal=29%
V$MIF1_01	V$MIF1_01		75	-0.22648934	-0.874791	0.6814516	1	0.991	1411	tags=15%, list=13%, signal=17%
GTGTCAA,MIR-514	GTGTCAA,MIR-514		28	-0.27642107	-0.8742402	0.6334012	1	0.991	1708	tags=21%, list=15%, signal=25%
WYAAANNRNNNGCG_UNKNOWN	WYAAANNRNNNGCG_UNKNOWN		25	-0.28446746	-0.869921	0.6447106	1	0.991	2922	tags=36%, list=26%, signal=49%
V$LFA1_Q6	V$LFA1_Q6		123	-0.2359309	-0.8692084	0.6424242	1	0.991	2729	tags=33%, list=24%, signal=43%
V$SMAD3_Q6	V$SMAD3_Q6		104	-0.26298183	-0.8673496	0.6686047	1	0.991	1568	tags=20%, list=14%, signal=23%
V$MYCMAX_B	V$MYCMAX_B		133	-0.1983566	-0.8660737	0.6876228	1	0.991	1673	tags=16%, list=15%, signal=18%
V$RP58_01	V$RP58_01		115	-0.26610968	-0.8649355	0.6608187	1	0.992	2373	tags=27%, list=21%, signal=34%
YTAAYNGCT_UNKNOWN	YTAAYNGCT_UNKNOWN		77	-0.26651144	-0.8636381	0.6791045	1	0.993	1929	tags=22%, list=17%, signal=26%
AATGGAG,MIR-136	AATGGAG,MIR-136		41	-0.2653574	-0.86228144	0.6750973	1	0.993	2776	tags=37%, list=25%, signal=48%
V$E2F1_Q3_01	V$E2F1_Q3_01		123	-0.20632038	-0.8609466	0.684803	1	0.993	1062	tags=11%, list=9%, signal=12%
CTCCAAG,MIR-432	CTCCAAG,MIR-432		44	-0.2511161	-0.8571278	0.6855469	1	0.994	1792	tags=20%, list=16%, signal=24%
V$ETS_Q4	V$ETS_Q4		130	-0.22465679	-0.8568117	0.6361868	1	0.994	2875	tags=30%, list=26%, signal=40%
V$OCT1_Q5_01	V$OCT1_Q5_01		122	-0.25185317	-0.85613537	0.7007874	1	0.994	1342	tags=18%, list=12%, signal=20%
V$HLF_01	V$HLF_01		113	-0.2363607	-0.8492808	0.71132076	1	0.995	1253	tags=19%, list=11%, signal=21%
YGTCCTTGR_UNKNOWN	YGTCCTTGR_UNKNOWN		43	-0.2623839	-0.8485623	0.678	1	0.995	2125	tags=26%, list=19%, signal=31%
V$AP2_Q3	V$AP2_Q3		130	-0.22031939	-0.84834224	0.70119524	1	0.995	1171	tags=14%, list=10%, signal=15%
V$PPARA_01	V$PPARA_01		21	-0.3059341	-0.8457738	0.67913383	1	0.995	2506	tags=33%, list=22%, signal=43%
V$ATF6_01	V$ATF6_01		63	-0.23116301	-0.8436105	0.7032755	1	0.995	1350	tags=16%, list=12%, signal=18%
V$PU1_Q6	V$PU1_Q6		110	-0.22385877	-0.84338003	0.70406187	1	0.995	2655	tags=30%, list=24%, signal=39%
CAAGGAT,MIR-362	CAAGGAT,MIR-362		33	-0.25658828	-0.8430063	0.7037037	1	0.995	3102	tags=33%, list=28%, signal=46%
V$FOXO1_01	V$FOXO1_01		124	-0.23156041	-0.8425964	0.7353497	1	0.995	1308	tags=17%, list=12%, signal=19%
V$TCF11MAFG_01	V$TCF11MAFG_01		103	-0.22364178	-0.84173816	0.7084112	1	0.995	1753	tags=18%, list=16%, signal=22%
V$AMEF2_Q6	V$AMEF2_Q6		123	-0.25828528	-0.8414056	0.73255813	1	0.996	2691	tags=31%, list=24%, signal=40%
V$PITX2_Q2	V$PITX2_Q2		119	-0.24229379	-0.84136224	0.7357002	1	0.996	1240	tags=18%, list=11%, signal=20%
V$NRSF_01	V$NRSF_01		52	-0.31913957	-0.8385134	0.66603416	1	0.996	2914	tags=42%, list=26%, signal=57%
V$POU6F1_01	V$POU6F1_01		117	-0.26273072	-0.8374548	0.71785027	1	0.996	1617	tags=20%, list=14%, signal=23%
V$COUP_DR1_Q6	V$COUP_DR1_Q6		124	-0.22332688	-0.8373959	0.737475	1	0.996	3007	tags=33%, list=27%, signal=45%
V$IRF1_Q6	V$IRF1_Q6		130	-0.23879465	-0.836824	0.7407407	1	0.996	1356	tags=17%, list=12%, signal=19%
ATCATGA,MIR-433	ATCATGA,MIR-433		55	-0.2207224	-0.8364355	0.6869919	1	0.996	478	tags=5%, list=4%, signal=6%
V$AML_Q6	V$AML_Q6		135	-0.236399	-0.835295	0.76704544	1	0.996	2484	tags=30%, list=22%, signal=38%
V$RFX1_02	V$RFX1_02		120	-0.21197516	-0.8338816	0.729249	1	0.996	2731	tags=28%, list=24%, signal=37%
V$TTF1_Q6	V$TTF1_Q6		126	-0.23170312	-0.83144176	0.73592234	1	0.996	1632	tags=20%, list=15%, signal=23%
V$MYB_Q3	V$MYB_Q3		111	-0.2239939	-0.82990116	0.7264151	1	0.997	2652	tags=27%, list=24%, signal=35%
V$HSF1_01	V$HSF1_01		126	-0.23284657	-0.82988024	0.7294118	1	0.997	2314	tags=25%, list=21%, signal=32%
V$HFH1_01	V$HFH1_01		124	-0.24455798	-0.8298073	0.7716981	1	0.997	1568	tags=21%, list=14%, signal=24%
RYCACNNRNNRNCAG_UNKNOWN	RYCACNNRNNRNCAG_UNKNOWN		34	-0.26550645	-0.82799083	0.69754255	1	0.997	2544	tags=32%, list=23%, signal=42%
GCANCTGNY_V$MYOD_Q6	GCANCTGNY_V$MYOD_Q6		435	-0.22974624	-0.8273897	0.78202677	1	0.997	2637	tags=28%, list=24%, signal=36%
V$FREAC2_01	V$FREAC2_01		126	-0.21850741	-0.82574284	0.7965451	1	0.998	2172	tags=25%, list=19%, signal=30%
V$FOXO4_01	V$FOXO4_01		108	-0.23422757	-0.8255102	0.76528597	1	0.998	2125	tags=25%, list=19%, signal=31%
V$PTF1BETA_Q6	V$PTF1BETA_Q6		115	-0.21838978	-0.8240961	0.7592955	1	0.998	2331	tags=24%, list=21%, signal=30%
V$MYCMAX_01	V$MYCMAX_01		121	-0.20146272	-0.82297003	0.751503	1	0.998	1634	tags=17%, list=15%, signal=20%
GGATTA_V$PITX2_Q2	GGATTA_V$PITX2_Q2		284	-0.21588576	-0.8225347	0.7913534	1	0.998	1369	tags=18%, list=12%, signal=20%
V$ETS1_B	V$ETS1_B		128	-0.22198273	-0.8222381	0.7089109	1	0.998	2875	tags=30%, list=26%, signal=39%
V$GATA_C	V$GATA_C		137	-0.2595514	-0.8214442	0.73477405	0.9993279	0.998	2538	tags=27%, list=23%, signal=34%
WWTAAGGC_UNKNOWN	WWTAAGGC_UNKNOWN		73	-0.2439339	-0.82141423	0.7714286	0.9944108	0.998	2307	tags=29%, list=21%, signal=36%
V$HSF_Q6	V$HSF_Q6		96	-0.23511985	-0.82029885	0.742126	0.9930697	0.998	2667	tags=31%, list=24%, signal=41%
TGCCAAR_V$NF1_Q6	TGCCAAR_V$NF1_Q6		343	-0.22913848	-0.81769323	0.7891683	0.9964068	0.998	2370	tags=26%, list=21%, signal=32%
V$OCT_C	V$OCT_C		129	-0.23525597	-0.8176456	0.7457306	0.9915894	0.998	2583	tags=31%, list=23%, signal=40%
V$AP1_Q4	V$AP1_Q4		137	-0.21952271	-0.81752807	0.78884465	0.9869789	0.998	1239	tags=16%, list=11%, signal=18%
V$OCT1_Q6	V$OCT1_Q6		124	-0.24008612	-0.81608623	0.81904763	0.9867799	0.998	2583	tags=29%, list=23%, signal=37%
V$NFY_01	V$NFY_01		126	-0.21726863	-0.81466347	0.77272725	0.9862723	0.999	2070	tags=23%, list=18%, signal=28%
V$HEN1_01	V$HEN1_01		92	-0.22480306	-0.8143309	0.73193914	0.9823509	0.999	1562	tags=18%, list=14%, signal=21%
V$IRF7_01	V$IRF7_01		120	-0.22651234	-0.8142573	0.7921348	0.97785306	0.999	1787	tags=21%, list=16%, signal=25%
V$NMYC_01	V$NMYC_01		129	-0.19491892	-0.81341094	0.80701756	0.97554505	0.999	1382	tags=12%, list=12%, signal=14%
V$SREBP1_01	V$SREBP1_01		87	-0.19814354	-0.8129846	0.7494866	0.97210765	0.999	1312	tags=14%, list=12%, signal=16%
CACTGCC,MIR-34A,MIR-34C,MIR-449	CACTGCC,MIR-34A,MIR-34C,MIR-449		143	-0.20543118	-0.8123043	0.7741935	0.96919763	0.999	2821	tags=28%, list=25%, signal=37%
V$LMO2COM_01	V$LMO2COM_01		128	-0.22195105	-0.81227225	0.7754319	0.9647314	0.999	2125	tags=24%, list=19%, signal=30%
AGGTGCA,MIR-500	AGGTGCA,MIR-500		46	-0.23747368	-0.8101293	0.7480469	0.9661091	0.999	1753	tags=15%, list=16%, signal=18%
V$CDX2_Q5	V$CDX2_Q5		111	-0.24588525	-0.80692184	0.7614504	0.97108334	0.999	1062	tags=14%, list=9%, signal=16%
V$TBP_01	V$TBP_01		115	-0.25382334	-0.8026427	0.769084	0.9786999	0.999	3354	tags=41%, list=30%, signal=58%
GTCNYYATGR_UNKNOWN	GTCNYYATGR_UNKNOWN		36	-0.24700986	-0.8022907	0.7644628	0.97517216	0.999	2611	tags=31%, list=23%, signal=40%
V$ER_Q6_01	V$ER_Q6_01		122	-0.21230127	-0.8005415	0.77756286	0.97550505	0.999	2371	tags=25%, list=21%, signal=31%
V$AP1_Q6	V$AP1_Q6		130	-0.21908948	-0.8004068	0.79881656	0.97139275	0.999	2347	tags=25%, list=21%, signal=32%
V$SRF_Q5_01	V$SRF_Q5_01		116	-0.23873909	-0.8002053	0.75296444	0.967446	0.999	1193	tags=16%, list=11%, signal=18%
ACTWSNACTNY_UNKNOWN	ACTWSNACTNY_UNKNOWN		40	-0.2173441	-0.7991653	0.77629066	0.9658565	0.999	2777	tags=30%, list=25%, signal=40%
V$PR_02	V$PR_02		72	-0.23146886	-0.7960034	0.7951128	0.9700123	0.999	2563	tags=31%, list=23%, signal=39%
V$HFH4_01	V$HFH4_01		91	-0.24938263	-0.79565066	0.81604695	0.9664034	0.999	886	tags=15%, list=8%, signal=17%
YATGNWAAT_V$OCT_C	YATGNWAAT_V$OCT_C		174	-0.2264044	-0.7952663	0.7782101	0.96300447	0.999	3209	tags=34%, list=29%, signal=48%
V$CEBPB_01	V$CEBPB_01		135	-0.22274889	-0.7935173	0.852552	0.96375585	0.999	1744	tags=21%, list=16%, signal=24%
V$OCT1_01	V$OCT1_01		125	-0.22298582	-0.79299486	0.8277228	0.96088177	0.999	2545	tags=30%, list=23%, signal=38%
V$GATA4_Q3	V$GATA4_Q3		113	-0.21013689	-0.79262865	0.80230325	0.95760864	0.999	2109	tags=24%, list=19%, signal=29%
V$S8_01	V$S8_01		120	-0.23947752	-0.7910419	0.8173258	0.9576849	0.999	1747	tags=23%, list=16%, signal=26%
V$TATA_01	V$TATA_01		144	-0.24432279	-0.79082865	0.82600385	0.9539804	0.999	2225	tags=28%, list=20%, signal=34%
CCANNAGRKGGC_UNKNOWN	CCANNAGRKGGC_UNKNOWN		55	-0.2475947	-0.78871906	0.81609195	0.95539576	0.999	2037	tags=29%, list=18%, signal=35%
V$P300_01	V$P300_01		130	-0.20650288	-0.78759277	0.82191783	0.9541605	0.999	1839	tags=18%, list=16%, signal=22%
V$GCM_Q2	V$GCM_Q2		111	-0.21165468	-0.78086233	0.827853	0.9679106	1	1753	tags=20%, list=16%, signal=23%
V$HSF2_01	V$HSF2_01		116	-0.21671563	-0.7793086	0.83365947	0.9677725	1	2533	tags=26%, list=23%, signal=33%
V$FREAC4_01	V$FREAC4_01		77	-0.2427327	-0.77618873	0.8096154	0.971289	1	1668	tags=26%, list=15%, signal=30%
V$NERF_Q2	V$NERF_Q2		125	-0.21907339	-0.7737477	0.7714844	0.97325766	1	2872	tags=29%, list=26%, signal=38%
AGGAAGC,MIR-516-3P	AGGAAGC,MIR-516-3P		51	-0.22923228	-0.77340454	0.8228347	0.97002333	1	1214	tags=16%, list=11%, signal=18%
V$OCT1_B	V$OCT1_B		125	-0.2240414	-0.77223766	0.86105675	0.9688866	1	2583	tags=30%, list=23%, signal=38%
V$STAT5A_02	V$STAT5A_02		66	-0.2303785	-0.7705712	0.8577075	0.9689565	1	2460	tags=30%, list=22%, signal=39%
V$HNF4ALPHA_Q6	V$HNF4ALPHA_Q6		131	-0.22619829	-0.76961696	0.81782943	0.96710604	1	2832	tags=31%, list=25%, signal=40%
V$NKX25_01	V$NKX25_01		71	-0.22897506	-0.7694243	0.8764045	0.9634936	1	3358	tags=39%, list=30%, signal=56%
YCATTAA_UNKNOWN	YCATTAA_UNKNOWN		277	-0.22199145	-0.76902574	0.8471698	0.9603966	1	1400	tags=16%, list=13%, signal=18%
V$STAT5A_03	V$STAT5A_03		122	-0.22109804	-0.7685208	0.87258685	0.95754576	1	2460	tags=26%, list=22%, signal=33%
V$MAF_Q6	V$MAF_Q6		144	-0.19791886	-0.76376796	0.89980733	0.96509284	1	1895	tags=17%, list=17%, signal=21%
AAGTCCA,MIR-422B,MIR-422A	AAGTCCA,MIR-422B,MIR-422A		28	-0.2441321	-0.7620739	0.7760618	0.96509755	1	2800	tags=25%, list=25%, signal=33%
TAATTA_V$CHX10_01	TAATTA_V$CHX10_01		364	-0.21001637	-0.76150554	0.89353615	0.9622644	1	1887	tags=21%, list=17%, signal=24%
V$IRF1_01	V$IRF1_01		122	-0.21699977	-0.76087314	0.8782435	0.95991015	1	2445	tags=27%, list=22%, signal=34%
V$CDP_02	V$CDP_02		54	-0.2642819	-0.7604444	0.81395346	0.956968	1	880	tags=15%, list=8%, signal=16%
V$TFIII_Q6	V$TFIII_Q6		104	-0.20349893	-0.75897074	0.83522725	0.95629287	1	1627	tags=16%, list=15%, signal=19%
CTGAGCC,MIR-24	CTGAGCC,MIR-24		123	-0.1899209	-0.75578165	0.84023666	0.96004045	1	1623	tags=15%, list=14%, signal=18%
V$HTF_01	V$HTF_01		28	-0.23397744	-0.75395674	0.8355641	0.9602835	1	1850	tags=25%, list=17%, signal=30%
V$OCT1_06	V$OCT1_06		128	-0.21782403	-0.7474974	0.8724584	0.9706989	1	1802	tags=19%, list=16%, signal=22%
RNTCANNRNNYNATTW_UNKNOWN	RNTCANNRNNYNATTW_UNKNOWN		27	-0.29555443	-0.74738824	0.8111332	0.96708983	1	493	tags=15%, list=4%, signal=15%
RACTNNRTTTNC_UNKNOWN	RACTNNRTTTNC_UNKNOWN		58	-0.20284998	-0.74622524	0.8463035	0.96560675	1	2336	tags=24%, list=21%, signal=30%
TGANNYRGCA_V$TCF11MAFG_01	TGANNYRGCA_V$TCF11MAFG_01		146	-0.19123256	-0.7421159	0.9	0.9701628	1	2529	tags=24%, list=23%, signal=31%
V$OCT1_03	V$OCT1_03		101	-0.22358271	-0.74184924	0.8752363	0.96700025	1	2221	tags=24%, list=20%, signal=29%
YNGTTNNNATT_UNKNOWN	YNGTTNNNATT_UNKNOWN		170	-0.21871641	-0.7414706	0.90595007	0.96381396	1	2787	tags=32%, list=25%, signal=42%
CTTTAAR_UNKNOWN	CTTTAAR_UNKNOWN		445	-0.19070514	-0.740942	0.9456929	0.9612429	1	2080	tags=21%, list=19%, signal=24%
V$HNF6_Q6	V$HNF6_Q6		110	-0.22437201	-0.74038035	0.89325845	0.9588894	1	2445	tags=28%, list=22%, signal=36%
TGCTGAY_UNKNOWN	TGCTGAY_UNKNOWN		259	-0.19828382	-0.73720926	0.8893204	0.96224296	1	2563	tags=26%, list=23%, signal=33%
V$NFAT_Q6	V$NFAT_Q6		125	-0.20963518	-0.7368102	0.9063745	0.95938104	1	994	tags=13%, list=9%, signal=14%
V$ARP1_01	V$ARP1_01		79	-0.23415886	-0.73583865	0.83522725	0.9577401	1	2872	tags=33%, list=26%, signal=44%
V$NKX62_Q2	V$NKX62_Q2		108	-0.2221546	-0.73330367	0.920078	0.9587969	1	1316	tags=16%, list=12%, signal=18%
V$HNF4_DR1_Q3	V$HNF4_DR1_Q3		139	-0.19632442	-0.73243654	0.90751445	0.95683426	1	3420	tags=35%, list=31%, signal=50%
TNCATNTCCYR_UNKNOWN	TNCATNTCCYR_UNKNOWN		53	-0.19470927	-0.7320911	0.8121442	0.9539684	1	2336	tags=23%, list=21%, signal=28%
V$OSF2_Q6	V$OSF2_Q6		134	-0.19354108	-0.7311358	0.9332061	0.9522339	1	2158	tags=20%, list=19%, signal=25%
V$NFY_C	V$NFY_C		112	-0.18697987	-0.7255743	0.9137931	0.9593169	1	2639	tags=26%, list=24%, signal=34%
V$MEF2_01	V$MEF2_01		73	-0.25705218	-0.7211168	0.8754789	0.9647337	1	961	tags=16%, list=9%, signal=18%
V$PR_01	V$PR_01		68	-0.20861468	-0.7168999	0.90943396	0.968993	1	1805	tags=21%, list=16%, signal=24%
V$HAND1E47_01	V$HAND1E47_01		127	-0.21043797	-0.7144482	0.9453125	0.9699585	1	3087	tags=35%, list=28%, signal=48%
AACWWCAANK_UNKNOWN	AACWWCAANK_UNKNOWN		70	-0.20134903	-0.71319306	0.920904	0.96856487	1	1627	tags=17%, list=15%, signal=20%
V$OCT1_04	V$OCT1_04		122	-0.21320324	-0.71030635	0.9153846	0.9699244	1	1342	tags=17%, list=12%, signal=19%
V$NKX25_02	V$NKX25_02		115	-0.21982452	-0.7095974	0.9259962	0.96751046	1	2545	tags=29%, list=23%, signal=37%
GGTGTGT,MIR-329	GGTGTGT,MIR-329		44	-0.20345707	-0.7092159	0.8757638	0.9646382	1	1343	tags=16%, list=12%, signal=18%
TGATTTRY_V$GFI1_01	TGATTTRY_V$GFI1_01		147	-0.22825493	-0.7089178	0.9193858	0.9616345	1	1179	tags=16%, list=11%, signal=18%
V$OCT_Q6	V$OCT_Q6		119	-0.207143	-0.7081302	0.9317739	0.95937455	1	2583	tags=27%, list=23%, signal=35%
V$SRF_Q6	V$SRF_Q6		133	-0.21676154	-0.7080945	0.90836656	0.95591396	1	2331	tags=25%, list=21%, signal=31%
V$NKX3A_01	V$NKX3A_01		101	-0.21466708	-0.70790577	0.925636	0.95268494	1	3074	tags=32%, list=27%, signal=43%
ATGCTGC,MIR-103,MIR-107	ATGCTGC,MIR-103,MIR-107		113	-0.18504976	-0.70784307	0.9347409	0.949334	1	2311	tags=21%, list=21%, signal=26%
AAACCAC,MIR-140	AAACCAC,MIR-140		54	-0.19970235	-0.7071167	0.9236641	0.94714165	1	662	tags=9%, list=6%, signal=10%
ACAGGGT,MIR-10A,MIR-10B	ACAGGGT,MIR-10A,MIR-10B		64	-0.21070997	-0.7017656	0.8944338	0.9520904	1	676	tags=9%, list=6%, signal=10%
V$MZF1_01	V$MZF1_01		111	-0.20562717	-0.6991131	0.9464286	0.9529184	1	2998	tags=30%, list=27%, signal=40%
CCATCCA,MIR-432	CCATCCA,MIR-432		32	-0.21883453	-0.6971427	0.9114173	0.95249295	1	224	tags=6%, list=2%, signal=6%
V$EVI1_03	V$EVI1_03		29	-0.26125094	-0.6970308	0.8903846	0.9492972	1	4113	tags=52%, list=37%, signal=82%
V$CHX10_01	V$CHX10_01		108	-0.21125418	-0.6940733	0.92741936	0.950332	1	2447	tags=26%, list=22%, signal=33%
V$FOXJ2_01	V$FOXJ2_01		83	-0.21574335	-0.69398767	0.94706994	0.9471113	1	1079	tags=16%, list=10%, signal=17%
V$PR_Q2	V$PR_Q2		117	-0.19316821	-0.68805736	0.9669903	0.95220864	1	2800	tags=30%, list=25%, signal=39%
V$GATA1_02	V$GATA1_02		123	-0.20848452	-0.6836601	0.97307694	0.9552214	1	1363	tags=15%, list=12%, signal=16%
V$PIT1_Q6	V$PIT1_Q6		110	-0.21132071	-0.677685	0.9559387	0.95991457	1	3441	tags=39%, list=31%, signal=56%
GGGGCCC,MIR-296	GGGGCCC,MIR-296		37	-0.21141309	-0.66506463	0.8794466	0.9719535	1	3114	tags=35%, list=28%, signal=49%
V$CEBP_Q3	V$CEBP_Q3		123	-0.17596006	-0.6550573	0.99239546	0.9792507	1	2553	tags=24%, list=23%, signal=30%
V$GFI1_01	V$GFI1_01		135	-0.18799634	-0.6527519	0.984466	0.9780387	1	2142	tags=20%, list=19%, signal=24%
V$RFX1_01	V$RFX1_01		105	-0.16379663	-0.6475817	0.9757576	0.97987616	1	2394	tags=18%, list=21%, signal=23%
V$AP3_Q6	V$AP3_Q6		122	-0.19109857	-0.64645904	0.96893203	0.97754407	1	2940	tags=29%, list=26%, signal=38%
V$EVI1_02	V$EVI1_02		63	-0.18960065	-0.6370859	0.9830189	0.98227787	1	901	tags=11%, list=8%, signal=12%
V$OCT1_02	V$OCT1_02		100	-0.19886358	-0.6311396	0.97262776	0.9840157	1	2035	tags=20%, list=18%, signal=24%
CCCNNNNNNAAGWT_UNKNOWN	CCCNNNNNNAAGWT_UNKNOWN		53	-0.17363499	-0.62771416	0.95334685	0.98351777	1	1358	tags=13%, list=12%, signal=15%
V$LEF1_Q2	V$LEF1_Q2		104	-0.16623682	-0.62531435	0.99232244	0.9821888	1	3304	tags=28%, list=30%, signal=39%
V$GATA_Q6	V$GATA_Q6		106	-0.21437545	-0.62056494	0.97465885	0.9828033	1	270	tags=8%, list=2%, signal=8%
V$HNF1_01	V$HNF1_01		129	-0.20695394	-0.61959434	0.9704142	0.9801243	1	1092	tags=13%, list=10%, signal=14%
V$VDR_Q3	V$VDR_Q3		112	-0.1675235	-0.61511874	0.98841697	0.97959757	1	3426	tags=32%, list=31%, signal=46%
CTCTATG,MIR-368	CTCTATG,MIR-368		24	-0.2021621	-0.6082517	0.9378531	0.9798602	1	3415	tags=38%, list=30%, signal=54%
V$POU1F1_Q6	V$POU1F1_Q6		111	-0.18500735	-0.6047893	0.9884393	0.9784842	1	1382	tags=14%, list=12%, signal=15%
V$CDPCR3_01	V$CDPCR3_01		26	-0.22537024	-0.5857877	0.96653545	0.9840524	1	2831	tags=38%, list=25%, signal=51%
CAGNWMCNNNGAC_UNKNOWN	CAGNWMCNNNGAC_UNKNOWN		45	-0.21648383	-0.58205247	0.97137403	0.98228884	1	2700	tags=31%, list=24%, signal=41%
V$TCF11_01	V$TCF11_01		102	-0.16351295	-0.5666277	0.9980354	0.9848604	1	2940	tags=25%, list=26%, signal=33%
CAGGGTC,MIR-504	CAGGGTC,MIR-504		44	-0.1617621	-0.55812865	0.9810247	0.98423266	1	2122	tags=16%, list=19%, signal=20%
