# Supplementary material for: A genomic analysis of mouse models of breast cancer reveals molecular features of mouse models and relationships to human breast cancer
Source: Breast Cancer Res. 2014 Jun 5;16(3):R59. doi: 10.1186/bcr3672 (PMC4078930; doi:10.1186/bcr3672)
Supplement: Additional file 7 — GSEA for clusters 1-4, each of the runs (C2, C3, and so on) is in a separate folder. [file bcr3672-S7.zip › AdditionalFile7/Cluster2_GSEA/C6/GSEA_Enriched_in_Cluster2_vs_other_Clusters.txt]

NAME	GS<br> follow link to MSigDB	GS DETAILS	SIZE	ES	NES	NOM p-val	FDR q-val	FWER p-val	RANK AT MAX	LEADING EDGE
CORDENONSI_YAP_CONSERVED_SIGNATURE	CORDENONSI_YAP_CONSERVED_SIGNATURE	Details ...	42	0.58589834	1.5999461	0.028282829	0.6106651	0.337	2104	tags=48%, list=19%, signal=58%
CSR_LATE_UP.V1_UP	CSR_LATE_UP.V1_UP	Details ...	107	0.38052398	1.4124819	0.103792414	1	0.662	2636	tags=38%, list=24%, signal=50%
CSR_EARLY_UP.V1_UP	CSR_EARLY_UP.V1_UP	Details ...	98	0.37433645	1.4058388	0.11155379	1	0.668	2679	tags=37%, list=24%, signal=48%
GCNP_SHH_UP_LATE.V1_UP	GCNP_SHH_UP_LATE.V1_UP	Details ...	121	0.37385693	1.3941565	0.06759443	0.9094082	0.684	3365	tags=54%, list=30%, signal=76%
ESC_J1_UP_EARLY.V1_DN	ESC_J1_UP_EARLY.V1_DN	Details ...	124	0.3974262	1.3842238	0.0625	0.7817804	0.696	1333	tags=32%, list=12%, signal=36%
RB_DN.V1_DN	RB_DN.V1_DN	Details ...	86	0.43787548	1.3625505	0.100790516	0.7560387	0.724	1658	tags=30%, list=15%, signal=35%
YAP1_UP	YAP1_UP	Details ...	23	0.41268188	1.2857414	0.186	1	0.811	818	tags=22%, list=7%, signal=23%
ERB2_UP.V1_DN	ERB2_UP.V1_DN	Details ...	92	0.3662412	1.2697656	0.1374502	1	0.825	3462	tags=53%, list=31%, signal=76%
BCAT_GDS748_DN	BCAT_GDS748_DN	Details ...	22	0.40162975	1.2561347	0.16603774	0.9850226	0.838	1354	tags=27%, list=12%, signal=31%
P53_DN.V1_UP	P53_DN.V1_UP	Details ...	114	0.3968049	1.2546268	0.13701431	0.8935503	0.838	1783	tags=37%, list=16%, signal=43%
RB_DN.V1_UP	RB_DN.V1_UP	Details ...	95	0.35131183	1.2431726	0.17864476	0.86551744	0.847	2640	tags=41%, list=24%, signal=53%
LTE2_UP.V1_DN	LTE2_UP.V1_DN	Details ...	111	0.40483645	1.2373765	0.17460318	0.8207085	0.854	2444	tags=39%, list=22%, signal=49%
TBK1.DF_DN	TBK1.DF_DN	Details ...	157	0.31206536	1.2301935	0.18125	0.7894491	0.858	3128	tags=44%, list=28%, signal=60%
TBK1.DN.48HRS_UP	TBK1.DN.48HRS_UP	Details ...	34	0.34611455	1.2069106	0.22008547	0.8321719	0.873	3036	tags=35%, list=27%, signal=48%
SRC_UP.V1_DN	SRC_UP.V1_DN	Details ...	81	0.35697156	1.187179	0.19389978	0.85845894	0.883	1389	tags=28%, list=12%, signal=32%
E2F1_UP.V1_UP	E2F1_UP.V1_UP	Details ...	113	0.31469548	1.1848904	0.23684211	0.8133287	0.885	2716	tags=40%, list=24%, signal=52%
PDGF_UP.V1_DN	PDGF_UP.V1_DN	Details ...	70	0.36253032	1.1089474	0.2827443	1	0.927	1534	tags=30%, list=14%, signal=35%
PDGF_UP.V1_UP	PDGF_UP.V1_UP	Details ...	85	0.28251952	1.1018022	0.31578946	1	0.932	3265	tags=47%, list=29%, signal=66%
BCAT_BILD_ET_AL_DN	BCAT_BILD_ET_AL_DN	Details ...	22	0.3389604	1.0721766	0.3800813	1	0.941	2617	tags=41%, list=23%, signal=53%
GCNP_SHH_UP_EARLY.V1_UP	GCNP_SHH_UP_EARLY.V1_UP	Details ...	114	0.26762563	1.0545129	0.38039216	1	0.948	2252	tags=30%, list=20%, signal=37%
VEGF_A_UP.V1_DN	VEGF_A_UP.V1_DN		122	0.2869409	1.0465736	0.36252546	1	0.95	2117	tags=30%, list=19%, signal=36%
AKT_UP_MTOR_DN.V1_UP	AKT_UP_MTOR_DN.V1_UP		127	0.3014205	1.0439963	0.37944663	1	0.952	2164	tags=31%, list=19%, signal=38%
SIRNA_EIF4GI_DN	SIRNA_EIF4GI_DN		50	0.29386503	1.0386521	0.39147288	1	0.952	1865	tags=24%, list=17%, signal=29%
RB_P107_DN.V1_UP	RB_P107_DN.V1_UP		109	0.3515012	1.0366668	0.42411643	1	0.952	1453	tags=29%, list=13%, signal=33%
CAHOY_ASTROCYTIC	CAHOY_ASTROCYTIC		57	0.33651754	1.0320461	0.39591837	1	0.952	364	tags=18%, list=3%, signal=18%
PRC2_EZH2_UP.V1_UP	PRC2_EZH2_UP.V1_UP		112	0.2818873	1.0285063	0.41286308	1	0.953	2277	tags=32%, list=20%, signal=40%
ESC_V6.5_UP_EARLY.V1_DN	ESC_V6.5_UP_EARLY.V1_DN		135	0.35756433	1.0273077	0.4207317	0.9863217	0.953	2224	tags=39%, list=20%, signal=48%
BCAT.100_UP.V1_DN	BCAT.100_UP.V1_DN		15	0.41349137	1.0220473	0.4367589	0.97031105	0.953	825	tags=27%, list=7%, signal=29%
PDGF_ERK_DN.V1_DN	PDGF_ERK_DN.V1_DN		88	0.24872363	1.006212	0.4460888	0.99771756	0.957	3495	tags=44%, list=31%, signal=64%
EGFR_UP.V1_UP	EGFR_UP.V1_UP		121	0.3121808	1.0026962	0.44989774	0.97851866	0.957	1966	tags=31%, list=18%, signal=37%
BMI1_DN_MEL18_DN.V1_UP	BMI1_DN_MEL18_DN.V1_UP		99	0.3433868	1.0022917	0.44578314	0.9485021	0.957	1853	tags=29%, list=17%, signal=35%
PIGF_UP.V1_UP	PIGF_UP.V1_UP		94	0.27885634	1.000765	0.44578314	0.92410153	0.957	2368	tags=32%, list=21%, signal=40%
E2F1_UP.V1_DN	E2F1_UP.V1_DN		129	0.30352965	1.0000818	0.4474708	0.89919883	0.957	1149	tags=21%, list=10%, signal=23%
HOXA9_DN.V1_DN	HOXA9_DN.V1_DN		111	0.26537466	0.9934885	0.4561028	0.8955742	0.957	1489	tags=23%, list=13%, signal=26%
ESC_J1_UP_LATE.V1_UP	ESC_J1_UP_LATE.V1_UP		140	0.31059945	0.99248874	0.45967743	0.87320906	0.957	1333	tags=24%, list=12%, signal=27%
CAMP_UP.V1_DN	CAMP_UP.V1_DN		116	0.2686174	0.9852124	0.48510638	0.8726603	0.959	1818	tags=22%, list=16%, signal=26%
BMI1_DN.V1_DN	BMI1_DN.V1_DN		90	0.28660387	0.9801693	0.4716981	0.86417204	0.959	1292	tags=19%, list=12%, signal=21%
PRC2_EDD_UP.V1_UP	PRC2_EDD_UP.V1_UP		111	0.26965407	0.9721232	0.47540984	0.86799514	0.963	2237	tags=31%, list=20%, signal=38%
TGFB_UP.V1_UP	TGFB_UP.V1_UP		111	0.29464945	0.9561737	0.5186722	0.89847016	0.969	2189	tags=32%, list=20%, signal=39%
STK33_DN	STK33_DN		115	0.26884434	0.95036405	0.5262055	0.8960768	0.969	1963	tags=27%, list=18%, signal=32%
RAF_UP.V1_DN	RAF_UP.V1_DN		110	0.2823816	0.9417942	0.5485961	0.9006905	0.969	2182	tags=31%, list=19%, signal=38%
EIF4E_DN	EIF4E_DN		44	0.30788353	0.940197	0.52705413	0.8849277	0.971	2362	tags=41%, list=21%, signal=52%
STK33_NOMO_DN	STK33_NOMO_DN		122	0.26871097	0.9340273	0.58125	0.8832526	0.972	1180	tags=20%, list=11%, signal=22%
E2F3_UP.V1_UP	E2F3_UP.V1_UP		100	0.273081	0.9308554	0.58064514	0.872425	0.972	983	tags=17%, list=9%, signal=18%
MTOR_UP.V1_UP	MTOR_UP.V1_UP		121	0.26160696	0.92675275	0.5884774	0.86653197	0.972	2594	tags=32%, list=23%, signal=41%
BMI1_DN_MEL18_DN.V1_DN	BMI1_DN_MEL18_DN.V1_DN		86	0.29320183	0.9236024	0.56842107	0.8580287	0.976	1305	tags=19%, list=12%, signal=21%
LEF1_UP.V1_DN	LEF1_UP.V1_DN		111	0.28751674	0.91971827	0.5669456	0.8518425	0.976	927	tags=19%, list=8%, signal=20%
ESC_V6.5_UP_LATE.V1_UP	ESC_V6.5_UP_LATE.V1_UP		135	0.2806774	0.9183306	0.572314	0.8380954	0.976	1414	tags=23%, list=13%, signal=26%
KRAS.DF.V1_DN	KRAS.DF.V1_DN		102	0.26950902	0.9099343	0.63398695	0.84524953	0.98	1946	tags=27%, list=17%, signal=33%
LEF1_UP.V1_UP	LEF1_UP.V1_UP		124	0.2974794	0.90554655	0.60408163	0.84197456	0.981	859	tags=19%, list=8%, signal=20%
CRX_DN.V1_DN	CRX_DN.V1_DN		113	0.26542026	0.9039462	0.6134454	0.8297264	0.981	1467	tags=25%, list=13%, signal=28%
RB_P130_DN.V1_DN	RB_P130_DN.V1_DN		81	0.26988477	0.901621	0.5728745	0.8199181	0.981	2272	tags=30%, list=20%, signal=37%
BMI1_DN.V1_UP	BMI1_DN.V1_UP		102	0.30274588	0.8993959	0.59921414	0.8099927	0.981	1441	tags=23%, list=13%, signal=26%
NOTCH_DN.V1_DN	NOTCH_DN.V1_DN		110	0.28420562	0.8881452	0.65208334	0.8277204	0.982	1898	tags=25%, list=17%, signal=30%
PTEN_DN.V2_DN	PTEN_DN.V2_DN		77	0.25694418	0.87883836	0.64444447	0.84006315	0.985	2188	tags=34%, list=20%, signal=42%
RPS14_DN.V1_DN	RPS14_DN.V1_DN		101	0.24309574	0.87675303	0.6155462	0.83121216	0.985	2063	tags=28%, list=18%, signal=34%
AKT_UP.V1_UP	AKT_UP.V1_UP		118	0.2518551	0.8537663	0.7248996	0.8823763	0.985	2130	tags=26%, list=19%, signal=32%
CAHOY_OLIGODENDROCUTIC	CAHOY_OLIGODENDROCUTIC		52	0.25907442	0.85239714	0.6943867	0.8711159	0.985	1750	tags=23%, list=16%, signal=27%
MEK_UP.V1_UP	MEK_UP.V1_UP		124	0.2563178	0.83980316	0.73012555	0.89018273	0.985	2071	tags=28%, list=18%, signal=34%
CYCLIN_D1_UP.V1_UP	CYCLIN_D1_UP.V1_UP		123	0.23130882	0.82917535	0.72088355	0.9041091	0.986	2217	tags=24%, list=20%, signal=30%
SIRNA_EIF4GI_UP	SIRNA_EIF4GI_UP		65	0.23260546	0.8261828	0.67193675	0.8981933	0.986	1245	tags=15%, list=11%, signal=17%
MEL18_DN.V1_DN	MEL18_DN.V1_DN		89	0.26402494	0.8180469	0.8051392	0.90573144	0.987	946	tags=15%, list=8%, signal=16%
ESC_V6.5_UP_LATE.V1_DN	ESC_V6.5_UP_LATE.V1_DN		129	0.23739263	0.81190926	0.79288703	0.9080021	0.988	1253	tags=20%, list=11%, signal=22%
MEL18_DN.V1_UP	MEL18_DN.V1_UP		102	0.28016314	0.80731285	0.748	0.90489244	0.988	1969	tags=27%, list=18%, signal=33%
TBK1.DF_UP	TBK1.DF_UP		166	0.21813117	0.80443174	0.77029705	0.89933085	0.988	2680	tags=30%, list=24%, signal=38%
ATF2_UP.V1_DN	ATF2_UP.V1_DN		113	0.25309113	0.79808426	0.80457383	0.9012721	0.988	1629	tags=24%, list=15%, signal=28%
ATF2_S_UP.V1_DN	ATF2_S_UP.V1_DN		107	0.2532415	0.78539455	0.7942387	0.91914123	0.989	1685	tags=24%, list=15%, signal=28%
BCAT_GDS748_UP	BCAT_GDS748_UP		33	0.26724288	0.7836696	0.79471546	0.9098217	0.989	3889	tags=58%, list=35%, signal=88%
MYC_UP.V1_DN	MYC_UP.V1_DN		58	0.2636556	0.78230697	0.80467093	0.90015095	0.989	1705	tags=26%, list=15%, signal=30%
IL15_UP.V1_UP	IL15_UP.V1_UP		103	0.22070456	0.7668091	0.85539716	0.9248293	0.99	1624	tags=20%, list=15%, signal=24%
SNF5_DN.V1_DN	SNF5_DN.V1_DN		119	0.2558157	0.7651681	0.8377823	0.91555774	0.99	1044	tags=15%, list=9%, signal=17%
IL21_UP.V1_DN	IL21_UP.V1_DN		94	0.24612263	0.74587816	0.8830898	0.94312876	0.991	2613	tags=34%, list=23%, signal=44%
ALK_DN.V1_DN	ALK_DN.V1_DN		73	0.25062662	0.7412394	0.85714287	0.93856376	0.991	1312	tags=21%, list=12%, signal=23%
ESC_J1_UP_LATE.V1_DN	ESC_J1_UP_LATE.V1_DN		133	0.20664874	0.7298949	0.9360825	0.9460401	0.991	1654	tags=21%, list=15%, signal=24%
PTEN_DN.V1_UP	PTEN_DN.V1_UP		101	0.23945762	0.7276626	0.9122056	0.9389025	0.991	1271	tags=20%, list=11%, signal=22%
YAP1_DN	YAP1_DN		24	0.24907629	0.718738	0.87025946	0.942885	0.993	1665	tags=21%, list=15%, signal=24%
RB_P130_DN.V1_UP	RB_P130_DN.V1_UP		101	0.20127466	0.693948	0.92827004	0.9697638	0.994	2467	tags=27%, list=22%, signal=34%
SNF5_DN.V1_UP	SNF5_DN.V1_UP		134	0.21852107	0.67728037	0.88425046	0.9768998	0.995	1482	tags=19%, list=13%, signal=22%
CYCLIN_D1_KE_.V1_UP	CYCLIN_D1_KE_.V1_UP		115	0.17917842	0.67118084	0.9704641	0.97155124	0.996	1459	tags=14%, list=13%, signal=16%
BRCA1_DN.V1_UP	BRCA1_DN.V1_UP		70	0.23823172	0.666912	0.94274026	0.963952	0.996	887	tags=13%, list=8%, signal=14%
P53_DN.V2_UP	P53_DN.V2_UP		83	0.21466075	0.6608645	0.9818182	0.9581416	0.997	1345	tags=17%, list=12%, signal=19%
RPS14_DN.V1_UP	RPS14_DN.V1_UP		113	0.23076202	0.6358524	0.9199219	0.966972	0.998	944	tags=15%, list=8%, signal=16%
GLI1_UP.V1_UP	GLI1_UP.V1_UP		16	0.21685155	0.59889054	0.92741936	0.97590137	0.998	2772	tags=38%, list=25%, signal=50%
