# Supplementary material for: A genomic analysis of mouse models of breast cancer reveals molecular features of mouse models and relationships to human breast cancer
Source: Breast Cancer Res. 2014 Jun 5;16(3):R59. doi: 10.1186/bcr3672 (PMC4078930; doi:10.1186/bcr3672)
Supplement: Additional file 7 — GSEA for clusters 1-4, each of the runs (C2, C3, and so on) is in a separate folder. [file bcr3672-S7.zip › AdditionalFile7/Cluster2_GSEA/C6/GSEA_Enriched_in_Other_Clusters_vs_Cluster2.txt]

NAME	GS<br> follow link to MSigDB	GS DETAILS	SIZE	ES	NES	NOM p-val	FDR q-val	FWER p-val	RANK AT MAX	LEADING EDGE
ATM_DN.V1_UP	ATM_DN.V1_UP	Details ...	90	-0.5045759	-1.4578972	0.03952569	1	0.631	1935	tags=42%, list=17%, signal=51%
BCAT.100_UP.V1_UP	BCAT.100_UP.V1_UP	Details ...	32	-0.48007932	-1.3305491	0.084645666	1	0.798	1223	tags=31%, list=11%, signal=35%
MTOR_UP.N4.V1_UP	MTOR_UP.N4.V1_UP	Details ...	130	-0.33216515	-1.3017106	0.10344828	1	0.816	2203	tags=35%, list=20%, signal=43%
LTE2_UP.V1_UP	LTE2_UP.V1_UP	Details ...	120	-0.3745834	-1.3010994	0.11984283	1	0.816	2058	tags=32%, list=18%, signal=38%
RAPA_EARLY_UP.V1_DN	RAPA_EARLY_UP.V1_DN	Details ...	110	-0.34728804	-1.2708068	0.13034624	1	0.84	2225	tags=33%, list=20%, signal=40%
ATF2_UP.V1_UP	ATF2_UP.V1_UP	Details ...	107	-0.39111766	-1.2659043	0.12055336	1	0.842	2059	tags=33%, list=18%, signal=40%
KRAS.PROSTATE_UP.V1_DN	KRAS.PROSTATE_UP.V1_DN	Details ...	80	-0.43672156	-1.2564516	0.16888046	1	0.848	1613	tags=35%, list=14%, signal=41%
P53_DN.V2_DN	P53_DN.V2_DN	Details ...	99	-0.37839037	-1.2268741	0.16510318	1	0.866	2428	tags=38%, list=22%, signal=49%
AKT_UP_MTOR_DN.V1_DN	AKT_UP_MTOR_DN.V1_DN	Details ...	138	-0.35134876	-1.226587	0.17159763	1	0.866	1931	tags=30%, list=17%, signal=36%
SRC_UP.V1_UP	SRC_UP.V1_UP	Details ...	76	-0.3841545	-1.2246526	0.2259887	1	0.87	3142	tags=46%, list=28%, signal=64%
RB_P107_DN.V1_DN	RB_P107_DN.V1_DN	Details ...	86	-0.31910965	-1.1948168	0.26719058	1	0.89	3584	tags=43%, list=32%, signal=63%
MTOR_UP.N4.V1_DN	MTOR_UP.N4.V1_DN	Details ...	82	-0.3148384	-1.1729004	0.22	1	0.903	2467	tags=28%, list=22%, signal=36%
PRC2_EDD_UP.V1_DN	PRC2_EDD_UP.V1_DN	Details ...	106	-0.3429662	-1.1476127	0.20722434	1	0.907	1239	tags=25%, list=11%, signal=27%
BRCA1_DN.V1_DN	BRCA1_DN.V1_DN	Details ...	70	-0.3710574	-1.1412585	0.28174603	1	0.909	2840	tags=39%, list=25%, signal=51%
GCNP_SHH_UP_LATE.V1_DN	GCNP_SHH_UP_LATE.V1_DN	Details ...	137	-0.2990138	-1.1364304	0.26908398	1	0.91	2587	tags=34%, list=23%, signal=43%
ALK_DN.V1_UP	ALK_DN.V1_UP	Details ...	89	-0.37795168	-1.122692	0.26993865	1	0.921	1943	tags=34%, list=17%, signal=40%
CAMP_UP.V1_UP	CAMP_UP.V1_UP	Details ...	123	-0.2553588	-1.1185092	0.29746836	1	0.921	2209	tags=25%, list=20%, signal=31%
CRX_NRL_DN.V1_UP	CRX_NRL_DN.V1_UP	Details ...	109	-0.3210294	-1.0985327	0.30769232	1	0.926	2461	tags=36%, list=22%, signal=45%
EIF4E_UP	EIF4E_UP	Details ...	52	-0.30928957	-1.095339	0.32301742	1	0.927	2724	tags=29%, list=24%, signal=38%
CRX_NRL_DN.V1_DN	CRX_NRL_DN.V1_DN	Details ...	92	-0.3254093	-1.0830445	0.3172147	1	0.932	940	tags=23%, list=8%, signal=25%
IL21_UP.V1_UP	IL21_UP.V1_UP		118	-0.34384874	-1.0665923	0.3713733	1	0.936	2369	tags=38%, list=21%, signal=48%
KRAS.600.LUNG.BREAST_UP.V1_UP	KRAS.600.LUNG.BREAST_UP.V1_UP		142	-0.3670655	-1.0654966	0.36399218	1	0.937	2292	tags=37%, list=20%, signal=46%
PRC1_BMI_UP.V1_UP	PRC1_BMI_UP.V1_UP		99	-0.3179685	-1.0456913	0.3952569	1	0.943	2331	tags=35%, list=21%, signal=44%
ESC_V6.5_UP_EARLY.V1_UP	ESC_V6.5_UP_EARLY.V1_UP		118	-0.32007512	-1.043826	0.39691713	1	0.944	2053	tags=32%, list=18%, signal=39%
PRC1_BMI_UP.V1_DN	PRC1_BMI_UP.V1_DN		95	-0.32152572	-1.0214772	0.42777777	1	0.957	1234	tags=21%, list=11%, signal=23%
PRC2_EZH2_UP.V1_DN	PRC2_EZH2_UP.V1_DN		112	-0.33052096	-1.0190349	0.41996235	1	0.959	1239	tags=24%, list=11%, signal=27%
KRAS.600_UP.V1_DN	KRAS.600_UP.V1_DN		150	-0.3266174	-1.01466	0.44767442	1	0.961	1436	tags=24%, list=13%, signal=27%
PDGF_ERK_DN.V1_UP	PDGF_ERK_DN.V1_UP		81	-0.28772026	-1.0128866	0.44045368	1	0.962	2225	tags=28%, list=20%, signal=35%
JNK_DN.V1_DN	JNK_DN.V1_DN		115	-0.31594095	-1.0119356	0.45210728	1	0.963	2867	tags=37%, list=26%, signal=50%
WNT_UP.V1_UP	WNT_UP.V1_UP		133	-0.30439234	-1.0066806	0.4543726	1	0.964	2264	tags=29%, list=20%, signal=35%
WNT_UP.V1_DN	WNT_UP.V1_DN		122	-0.30573907	-1.0021904	0.4734774	1	0.964	2581	tags=31%, list=23%, signal=40%
PKCA_DN.V1_DN	PKCA_DN.V1_DN		117	-0.3001676	-1.001632	0.47001934	1	0.964	2418	tags=33%, list=22%, signal=42%
PRC2_SUZ12_UP.V1_DN	PRC2_SUZ12_UP.V1_DN		100	-0.31681597	-0.99681085	0.46449137	1	0.964	1638	tags=25%, list=15%, signal=29%
KRAS.BREAST_UP.V1_DN	KRAS.BREAST_UP.V1_DN		77	-0.3230872	-0.99087954	0.48183557	1	0.964	1133	tags=22%, list=10%, signal=24%
KRAS.BREAST_UP.V1_UP	KRAS.BREAST_UP.V1_UP		74	-0.35285056	-0.98710996	0.47238097	1	0.965	2627	tags=41%, list=23%, signal=53%
P53_DN.V1_DN	P53_DN.V1_DN		122	-0.30670428	-0.9851525	0.46745563	1	0.966	1872	tags=28%, list=17%, signal=33%
PKCA_DN.V1_UP	PKCA_DN.V1_UP		115	-0.3317838	-0.98418474	0.47244096	1	0.967	2475	tags=36%, list=22%, signal=45%
GCNP_SHH_UP_EARLY.V1_DN	GCNP_SHH_UP_EARLY.V1_DN		120	-0.27959254	-0.98256534	0.484375	1	0.967	2251	tags=31%, list=20%, signal=38%
AKT_UP.V1_DN	AKT_UP.V1_DN		138	-0.3047988	-0.9803399	0.46060607	1	0.967	2020	tags=32%, list=18%, signal=38%
KRAS.LUNG_UP.V1_UP	KRAS.LUNG_UP.V1_UP		68	-0.3437773	-0.97223127	0.5029586	1	0.967	1875	tags=29%, list=17%, signal=35%
CYCLIN_D1_KE_.V1_DN	CYCLIN_D1_KE_.V1_DN		124	-0.28975576	-0.96102095	0.51724136	1	0.97	1805	tags=24%, list=16%, signal=29%
KRAS.KIDNEY_UP.V1_DN	KRAS.KIDNEY_UP.V1_DN		78	-0.33436403	-0.9589108	0.53962266	1	0.97	1096	tags=21%, list=10%, signal=23%
KRAS.LUNG.BREAST_UP.V1_UP	KRAS.LUNG.BREAST_UP.V1_UP		73	-0.34676912	-0.956142	0.54291415	1	0.97	1875	tags=32%, list=17%, signal=38%
NOTCH_DN.V1_UP	NOTCH_DN.V1_UP		98	-0.28923675	-0.9433344	0.556	1	0.975	2362	tags=29%, list=21%, signal=36%
HOXA9_DN.V1_UP	HOXA9_DN.V1_UP		90	-0.29593402	-0.940769	0.50499004	1	0.975	2372	tags=34%, list=21%, signal=43%
MYC_UP.V1_UP	MYC_UP.V1_UP		82	-0.25049952	-0.940504	0.54633206	1	0.975	3330	tags=38%, list=30%, signal=53%
KRAS.600.LUNG.BREAST_UP.V1_DN	KRAS.600.LUNG.BREAST_UP.V1_DN		140	-0.30319512	-0.93846494	0.556391	0.9882079	0.975	1247	tags=21%, list=11%, signal=24%
CTIP_DN.V1_UP	CTIP_DN.V1_UP		70	-0.33328465	-0.9364055	0.5836653	0.9750089	0.975	1626	tags=29%, list=15%, signal=33%
STK33_SKM_DN	STK33_SKM_DN		125	-0.2698836	-0.92393094	0.5673624	0.9962251	0.976	1657	tags=23%, list=15%, signal=27%
NRL_DN.V1_DN	NRL_DN.V1_DN		91	-0.2655844	-0.9184571	0.6007752	0.9951542	0.976	2992	tags=38%, list=27%, signal=52%
MTOR_UP.V1_DN	MTOR_UP.V1_DN		134	-0.2727959	-0.9067135	0.6207585	1	0.977	2037	tags=30%, list=18%, signal=36%
E2F3_UP.V1_DN	E2F3_UP.V1_DN		57	-0.28439617	-0.90447086	0.57864076	1	0.979	3139	tags=40%, list=28%, signal=56%
KRAS.50_UP.V1_DN	KRAS.50_UP.V1_DN		23	-0.36671975	-0.89654815	0.6091954	1	0.981	2682	tags=43%, list=24%, signal=57%
CTIP_DN.V1_DN	CTIP_DN.V1_DN		71	-0.2706427	-0.8958006	0.6216216	0.9945089	0.981	2850	tags=32%, list=25%, signal=43%
CRX_DN.V1_UP	CRX_DN.V1_UP		102	-0.2706981	-0.8957146	0.62126863	0.9767451	0.981	2158	tags=25%, list=19%, signal=31%
MEK_UP.V1_DN	MEK_UP.V1_DN		98	-0.2641008	-0.89340055	0.6027944	0.96698576	0.981	1418	tags=18%, list=13%, signal=21%
KRAS.50_UP.V1_UP	KRAS.50_UP.V1_UP		31	-0.34679455	-0.8886788	0.64761907	0.9646855	0.981	1875	tags=29%, list=17%, signal=35%
IL15_UP.V1_DN	IL15_UP.V1_DN		88	-0.28676057	-0.8881384	0.6609524	0.95029366	0.981	2179	tags=30%, list=19%, signal=36%
ESC_J1_UP_EARLY.V1_UP	ESC_J1_UP_EARLY.V1_UP		119	-0.25516227	-0.8859506	0.6590476	0.9407776	0.981	2706	tags=36%, list=24%, signal=47%
KRAS.300_UP.V1_DN	KRAS.300_UP.V1_DN		74	-0.29448858	-0.8801695	0.65436894	0.941753	0.981	1436	tags=23%, list=13%, signal=26%
CSR_EARLY_UP.V1_DN	CSR_EARLY_UP.V1_DN		59	-0.26676914	-0.8785507	0.66943866	0.93184686	0.981	2728	tags=32%, list=24%, signal=42%
DCA_UP.V1_UP	DCA_UP.V1_UP		86	-0.2739385	-0.8772082	0.6699219	0.9203324	0.981	2307	tags=27%, list=21%, signal=33%
CSR_LATE_UP.V1_DN	CSR_LATE_UP.V1_DN		74	-0.28227022	-0.8760703	0.6507937	0.9091356	0.981	1447	tags=22%, list=13%, signal=25%
RAPA_EARLY_UP.V1_UP	RAPA_EARLY_UP.V1_UP		105	-0.25261754	-0.87537414	0.6660118	0.8970756	0.981	3428	tags=37%, list=31%, signal=53%
BCAT_BILD_ET_AL_UP	BCAT_BILD_ET_AL_UP		29	-0.283722	-0.8725435	0.64837396	0.8923866	0.982	936	tags=14%, list=8%, signal=15%
KRAS.AMP.LUNG_UP.V1_UP	KRAS.AMP.LUNG_UP.V1_UP		67	-0.3270104	-0.86785746	0.6500956	0.89232206	0.982	3321	tags=43%, list=30%, signal=61%
STK33_UP	STK33_UP		129	-0.27599153	-0.8657415	0.6394422	0.88556194	0.983	2723	tags=35%, list=24%, signal=46%
EGFR_UP.V1_DN	EGFR_UP.V1_DN		105	-0.247768	-0.86495966	0.7319778	0.8748916	0.983	1406	tags=19%, list=13%, signal=22%
NFE2L2.V2	NFE2L2.V2		212	-0.24019186	-0.8645227	0.743833	0.86330706	0.983	2651	tags=33%, list=24%, signal=42%
PIGF_UP.V1_DN	PIGF_UP.V1_DN		105	-0.26618385	-0.8614475	0.63653845	0.85985756	0.984	2355	tags=30%, list=21%, signal=38%
JAK2_DN.V1_UP	JAK2_DN.V1_UP		87	-0.27693617	-0.85928243	0.67407405	0.8531294	0.984	2397	tags=30%, list=21%, signal=38%
KRAS.600_UP.V1_UP	KRAS.600_UP.V1_UP		149	-0.28361785	-0.8566272	0.7200772	0.8494678	0.985	2311	tags=28%, list=21%, signal=34%
PRC2_SUZ12_UP.V1_UP	PRC2_SUZ12_UP.V1_UP		114	-0.26097223	-0.8529515	0.716763	0.8471289	0.985	2309	tags=27%, list=21%, signal=34%
KRAS.300_UP.V1_UP	KRAS.300_UP.V1_UP		80	-0.2965526	-0.846446	0.7442748	0.85391426	0.986	2311	tags=29%, list=21%, signal=36%
VEGF_A_UP.V1_UP	VEGF_A_UP.V1_UP		115	-0.26578578	-0.8454395	0.7274549	0.8445203	0.986	2013	tags=26%, list=18%, signal=31%
RAF_UP.V1_UP	RAF_UP.V1_UP		123	-0.2546059	-0.8454124	0.7001934	0.8334747	0.986	1663	tags=23%, list=15%, signal=26%
KRAS.LUNG.BREAST_UP.V1_DN	KRAS.LUNG.BREAST_UP.V1_DN		72	-0.29060742	-0.84469825	0.7378641	0.8247209	0.986	1247	tags=22%, list=11%, signal=25%
PTEN_DN.V1_DN	PTEN_DN.V1_DN		84	-0.27126184	-0.83496517	0.7570281	0.8396354	0.987	2714	tags=35%, list=24%, signal=45%
NRL_DN.V1_UP	NRL_DN.V1_UP		111	-0.23828305	-0.82994187	0.7689394	0.84229517	0.989	2630	tags=32%, list=23%, signal=41%
ERB2_UP.V1_UP	ERB2_UP.V1_UP		118	-0.23316596	-0.8209483	0.7677165	0.85362166	0.99	2316	tags=27%, list=21%, signal=34%
JAK2_DN.V1_DN	JAK2_DN.V1_DN		51	-0.24416699	-0.8166476	0.7610442	0.8531698	0.99	2245	tags=27%, list=20%, signal=34%
CAHOY_ASTROGLIAL	CAHOY_ASTROGLIAL		64	-0.29184446	-0.8083576	0.7380952	0.86543345	0.992	2437	tags=36%, list=22%, signal=46%
KRAS.DF.V1_UP	KRAS.DF.V1_UP		123	-0.24877374	-0.8039695	0.7802419	0.8653153	0.992	2627	tags=32%, list=23%, signal=41%
STK33_SKM_UP	STK33_SKM_UP		129	-0.2652924	-0.79933167	0.7222222	0.8657132	0.992	2548	tags=34%, list=23%, signal=44%
KRAS.LUNG_UP.V1_DN	KRAS.LUNG_UP.V1_DN		75	-0.27319306	-0.7974427	0.85528755	0.8603888	0.992	1768	tags=25%, list=16%, signal=30%
CYCLIN_D1_UP.V1_DN	CYCLIN_D1_UP.V1_DN		125	-0.21892287	-0.7918266	0.8123791	0.86452305	0.992	1635	tags=18%, list=15%, signal=20%
KRAS.AMP.LUNG_UP.V1_DN	KRAS.AMP.LUNG_UP.V1_DN		74	-0.25483045	-0.7880801	0.76938367	0.862759	0.992	3362	tags=41%, list=30%, signal=58%
RELA_DN.V1_DN	RELA_DN.V1_DN		95	-0.26731262	-0.7832674	0.8307393	0.8642851	0.992	2551	tags=33%, list=23%, signal=42%
DCA_UP.V1_DN	DCA_UP.V1_DN		81	-0.21979974	-0.7716542	0.8039216	0.8801096	0.993	2577	tags=26%, list=23%, signal=33%
KRAS.KIDNEY_UP.V1_UP	KRAS.KIDNEY_UP.V1_UP		83	-0.2676494	-0.7691672	0.857685	0.87643284	0.993	2872	tags=33%, list=26%, signal=43%
IL2_UP.V1_UP	IL2_UP.V1_UP		102	-0.22171442	-0.7538934	0.881323	0.9005696	0.994	1563	tags=19%, list=14%, signal=21%
RELA_DN.V1_UP	RELA_DN.V1_UP		86	-0.23065035	-0.75103325	0.90203327	0.89655447	0.994	2058	tags=24%, list=18%, signal=30%
TGFB_UP.V1_DN	TGFB_UP.V1_DN		108	-0.20886955	-0.7436544	0.91714835	0.9017452	0.994	2215	tags=25%, list=20%, signal=31%
ATF2_S_UP.V1_UP	ATF2_S_UP.V1_UP		108	-0.23546669	-0.7241468	0.92467046	0.92944247	0.997	1306	tags=19%, list=12%, signal=21%
JNK_DN.V1_UP	JNK_DN.V1_UP		109	-0.22613603	-0.7187867	0.9155206	0.9290746	0.997	2092	tags=25%, list=19%, signal=30%
IL2_UP.V1_DN	IL2_UP.V1_DN		99	-0.23085405	-0.7099039	0.9239766	0.9350831	0.998	2370	tags=29%, list=21%, signal=37%
PTEN_DN.V2_UP	PTEN_DN.V2_UP		70	-0.22739036	-0.70872015	0.9392713	0.9276944	0.998	1837	tags=21%, list=16%, signal=25%
STK33_NOMO_UP	STK33_NOMO_UP		146	-0.22058655	-0.69265884	0.8849903	0.9400219	0.998	2723	tags=29%, list=24%, signal=38%
ATM_DN.V1_DN	ATM_DN.V1_DN		86	-0.22947863	-0.69133663	0.9610137	0.93249226	0.998	2141	tags=27%, list=19%, signal=33%
CAHOY_NEURONAL	CAHOY_NEURONAL		56	-0.249423	-0.6478988	0.95576924	0.9691772	0.998	3573	tags=45%, list=32%, signal=65%
TBK1.DN.48HRS_DN	TBK1.DN.48HRS_DN		39	-0.17115249	-0.5874995	0.9702381	0.9922793	0.998	3846	tags=36%, list=34%, signal=54%
KRAS.PROSTATE_UP.V1_UP	KRAS.PROSTATE_UP.V1_UP		77	-0.18045056	-0.5273046	0.99602383	0.99480325	0.998	1287	tags=12%, list=11%, signal=13%
