# Supplementary material for: A genomic analysis of mouse models of breast cancer reveals molecular features of mouse models and relationships to human breast cancer
Source: Breast Cancer Res. 2014 Jun 5;16(3):R59. doi: 10.1186/bcr3672 (PMC4078930; doi:10.1186/bcr3672)
Supplement: Additional file 7 — GSEA for clusters 1-4, each of the runs (C2, C3, and so on) is in a separate folder. [file bcr3672-S7.zip › AdditionalFile7/Cluster2_GSEA/Cluster2_GSEA/MammaryCellTypes/GSEA_Enriched_in_Cluster2_vs_other_Clusters.txt]

NAME	GS<br> follow link to MSigDB	GS DETAILS	SIZE	ES	NES	NOM p-val	FDR q-val	FWER p-val	RANK AT MAX	LEADING EDGE
LIM_MAMMARY_STEM_CELL_UP	LIM_MAMMARY_STEM_CELL_UP	Details ...	257	0.3952167	1.0992473	0.33950618	0.9779889	0.507	2016	tags=36%, list=18%, signal=43%
LIM_MAMMARY_LUMINAL_MATURE_DN	LIM_MAMMARY_LUMINAL_MATURE_DN	Details ...	58	0.3805653	1.0004745	0.44906446	0.64779854	0.623	1717	tags=31%, list=15%, signal=36%
LIM_MAMMARY_STEM_CELL_DN	LIM_MAMMARY_STEM_CELL_DN	Details ...	230	0.23357528	0.7244961	0.7811935	0.79260874	0.854	1414	tags=18%, list=13%, signal=20%
