# Supplementary material for: A genomic analysis of mouse models of breast cancer reveals molecular features of mouse models and relationships to human breast cancer
Source: Breast Cancer Res. 2014 Jun 5;16(3):R59. doi: 10.1186/bcr3672 (PMC4078930; doi:10.1186/bcr3672)
Supplement: Additional file 7 — GSEA for clusters 1-4, each of the runs (C2, C3, and so on) is in a separate folder. [file bcr3672-S7.zip › AdditionalFile7/Cluster3_GSEA/C2/GSEA_Enriched_in_Cluster3_vs_other_Clusters.txt]

NAME	GS<br> follow link to MSigDB	GS DETAILS	SIZE	ES	NES	NOM p-val	FDR q-val	FWER p-val	RANK AT MAX	LEADING EDGE
LANDIS_ERBB2_BREAST_TUMORS_324_UP	LANDIS_ERBB2_BREAST_TUMORS_324_UP	Details ...	122	0.79671526	2.113104	0	0.12748978	0.05	1212	tags=66%, list=11%, signal=73%
CHARAFE_BREAST_CANCER_LUMINAL_VS_MESENCHYMAL_UP	CHARAFE_BREAST_CANCER_LUMINAL_VS_MESENCHYMAL_UP	Details ...	237	0.65063477	1.9514596	0.002020202	0.3272144	0.23	1354	tags=47%, list=12%, signal=52%
ELLWOOD_MYC_TARGETS_DN	ELLWOOD_MYC_TARGETS_DN	Details ...	31	0.65576863	1.9493983	0	0.22227715	0.232	1428	tags=45%, list=13%, signal=52%
HUANG_DASATINIB_RESISTANCE_DN	HUANG_DASATINIB_RESISTANCE_DN	Details ...	37	0.63283217	1.9388556	0.001937985	0.18806724	0.249	2310	tags=59%, list=21%, signal=75%
LANDIS_BREAST_CANCER_PROGRESSION_UP	LANDIS_BREAST_CANCER_PROGRESSION_UP	Details ...	42	0.8397558	1.9297853	0	0.16572899	0.273	1044	tags=74%, list=9%, signal=81%
CAFFAREL_RESPONSE_TO_THC_UP	CAFFAREL_RESPONSE_TO_THC_UP	Details ...	18	0.64523405	1.9279857	0.01026694	0.13912538	0.274	1578	tags=33%, list=14%, signal=39%
KEGG_PHOSPHATIDYLINOSITOL_SIGNALING_SYSTEM	KEGG_PHOSPHATIDYLINOSITOL_SIGNALING_SYSTEM	Details ...	36	0.5698834	1.9258852	0	0.12078554	0.276	1657	tags=44%, list=15%, signal=52%
KEGG_PROTEIN_EXPORT	KEGG_PROTEIN_EXPORT	Details ...	18	0.64166206	1.9041519	0.007843138	0.13172875	0.329	3269	tags=83%, list=29%, signal=118%
LANDIS_ERBB2_BREAST_TUMORS_65_UP	LANDIS_ERBB2_BREAST_TUMORS_65_UP	Details ...	19	0.80647516	1.8873785	0	0.141085	0.376	1008	tags=63%, list=9%, signal=69%
CHARAFE_BREAST_CANCER_LUMINAL_VS_BASAL_UP	CHARAFE_BREAST_CANCER_LUMINAL_VS_BASAL_UP	Details ...	162	0.5233312	1.8844455	0	0.13008669	0.38	1795	tags=43%, list=16%, signal=50%
SOTIRIOU_BREAST_CANCER_GRADE_1_VS_3_DN	SOTIRIOU_BREAST_CANCER_GRADE_1_VS_3_DN	Details ...	27	0.6574716	1.8830765	0.001992032	0.12003829	0.385	1015	tags=44%, list=9%, signal=49%
WAMUNYOKOLI_OVARIAN_CANCER_LMP_UP	WAMUNYOKOLI_OVARIAN_CANCER_LMP_UP	Details ...	154	0.5200402	1.8624028	0.001960784	0.13310249	0.455	1261	tags=31%, list=11%, signal=35%
KEGG_INOSITOL_PHOSPHATE_METABOLISM	KEGG_INOSITOL_PHOSPHATE_METABOLISM	Details ...	28	0.55152935	1.8532988	0.001901141	0.13375375	0.48	1657	tags=36%, list=15%, signal=42%
WAMUNYOKOLI_OVARIAN_CANCER_GRADES_1_2_UP	WAMUNYOKOLI_OVARIAN_CANCER_GRADES_1_2_UP	Details ...	84	0.5697957	1.8317758	0	0.15232226	0.53	1261	tags=39%, list=11%, signal=44%
CHOW_RASSF1_TARGETS_DN	CHOW_RASSF1_TARGETS_DN	Details ...	18	0.58269566	1.8143454	0.005882353	0.16722177	0.58	2314	tags=39%, list=21%, signal=49%
VANTVEER_BREAST_CANCER_ESR1_UP	VANTVEER_BREAST_CANCER_ESR1_UP	Details ...	73	0.5168661	1.7921213	0.003891051	0.19099249	0.662	1619	tags=38%, list=14%, signal=45%
LANDIS_ERBB2_BREAST_PRENEOPLASTIC_UP	LANDIS_ERBB2_BREAST_PRENEOPLASTIC_UP	Details ...	20	0.82525563	1.7871307	0	0.18713965	0.672	589	tags=60%, list=5%, signal=63%
KEGG_PEROXISOME	KEGG_PEROXISOME	Details ...	57	0.5643443	1.7690048	0.011278195	0.2073424	0.72	1606	tags=35%, list=14%, signal=41%
LIN_MELANOMA_COPY_NUMBER_DN	LIN_MELANOMA_COPY_NUMBER_DN	Details ...	26	0.54709566	1.7450677	0.011320755	0.24037221	0.766	2450	tags=54%, list=22%, signal=69%
STEIN_ESRRA_TARGETS_UP	STEIN_ESRRA_TARGETS_UP	Details ...	233	0.408971	1.7255222	0.011650485	0.26881656	0.799	1498	tags=26%, list=13%, signal=29%
KEGG_LYSINE_DEGRADATION	KEGG_LYSINE_DEGRADATION	Details ...	28	0.602362	1.7243861	0.005649718	0.2586183	0.802	2250	tags=43%, list=20%, signal=53%
MARIADASON_RESPONSE_TO_CURCUMIN_SULINDAC_5	MARIADASON_RESPONSE_TO_CURCUMIN_SULINDAC_5	Details ...	17	0.55987	1.693487	0.019267824	0.31910113	0.871	1789	tags=35%, list=16%, signal=42%
LIEN_BREAST_CARCINOMA_METAPLASTIC_VS_DUCTAL_DN	LIEN_BREAST_CARCINOMA_METAPLASTIC_VS_DUCTAL_DN	Details ...	49	0.64478356	1.6930898	0.00390625	0.3064235	0.871	1095	tags=43%, list=10%, signal=47%
BIOCARTA_PTDINS_PATHWAY	BIOCARTA_PTDINS_PATHWAY	Details ...	16	0.5546845	1.6897764	0.005649718	0.30109203	0.876	1475	tags=44%, list=13%, signal=50%
REACTOME_RNA_POLYMERASE_I_III_AND_MITOCHONDRIAL_TRANSCRIPTION	REACTOME_RNA_POLYMERASE_I_III_AND_MITOCHONDRIAL_TRANSCRIPTION	Details ...	47	0.4467731	1.6728392	0.042801555	0.33061558	0.902	4026	tags=57%, list=36%, signal=89%
TONG_INTERACT_WITH_PTTG1	TONG_INTERACT_WITH_PTTG1	Details ...	31	0.4974506	1.6598037	0.018	0.3518866	0.919	2826	tags=45%, list=25%, signal=60%
KEGG_VIBRIO_CHOLERAE_INFECTION	KEGG_VIBRIO_CHOLERAE_INFECTION	Details ...	38	0.48036385	1.6587642	0.023941068	0.34167594	0.92	2623	tags=42%, list=23%, signal=55%
LIU_PROSTATE_CANCER_UP	LIU_PROSTATE_CANCER_UP	Details ...	52	0.49807262	1.6577721	0.011764706	0.33168322	0.92	1142	tags=29%, list=10%, signal=32%
CHEOK_RESPONSE_TO_HD_MTX_DN	CHEOK_RESPONSE_TO_HD_MTX_DN	Details ...	15	0.5635796	1.6537343	0.026871402	0.33129025	0.924	2942	tags=53%, list=26%, signal=72%
ZHONG_RESPONSE_TO_AZACITIDINE_AND_TSA_DN	ZHONG_RESPONSE_TO_AZACITIDINE_AND_TSA_DN	Details ...	32	0.5123563	1.6491373	0.033663366	0.33187354	0.929	2982	tags=44%, list=27%, signal=59%
IVANOVA_HEMATOPOIESIS_EARLY_PROGENITOR	IVANOVA_HEMATOPOIESIS_EARLY_PROGENITOR	Details ...	86	0.3987035	1.647695	0.02385686	0.32518387	0.931	2832	tags=48%, list=25%, signal=63%
STEIN_ESRRA_TARGETS	STEIN_ESRRA_TARGETS	Details ...	308	0.36242124	1.6175294	0.013207547	0.39867613	0.944	1498	tags=24%, list=13%, signal=27%
SHEDDEN_LUNG_CANCER_GOOD_SURVIVAL_A5	SHEDDEN_LUNG_CANCER_GOOD_SURVIVAL_A5	Details ...	34	0.5116177	1.6139823	0.026666667	0.397199	0.945	464	tags=24%, list=4%, signal=24%
PASQUALUCCI_LYMPHOMA_BY_GC_STAGE_UP	PASQUALUCCI_LYMPHOMA_BY_GC_STAGE_UP	Details ...	183	0.4145772	1.6076323	0.018036073	0.40470812	0.948	1660	tags=36%, list=15%, signal=41%
CREIGHTON_ENDOCRINE_THERAPY_RESISTANCE_3	CREIGHTON_ENDOCRINE_THERAPY_RESISTANCE_3	Details ...	341	0.40725002	1.6044736	0.007532957	0.4019559	0.949	1570	tags=31%, list=14%, signal=35%
CUI_GLUCOSE_DEPRIVATION	CUI_GLUCOSE_DEPRIVATION	Details ...	35	0.4916004	1.5894239	0.01622718	0.43542433	0.957	2218	tags=43%, list=20%, signal=53%
REACTOME_CLATHRIN_DERIVED_VESICLE_BUDDING	REACTOME_CLATHRIN_DERIVED_VESICLE_BUDDING	Details ...	37	0.42744783	1.5808983	0.051485147	0.44971776	0.963	1503	tags=22%, list=13%, signal=25%
CREIGHTON_AKT1_SIGNALING_VIA_MTOR_DN	CREIGHTON_AKT1_SIGNALING_VIA_MTOR_DN	Details ...	18	0.52890944	1.5783073	0.058479533	0.4456239	0.963	2409	tags=39%, list=22%, signal=49%
CREIGHTON_AKT1_SIGNALING_VIA_MTOR_UP	CREIGHTON_AKT1_SIGNALING_VIA_MTOR_UP	Details ...	29	0.53065616	1.5777421	0.06896552	0.43568298	0.964	903	tags=31%, list=8%, signal=34%
LUI_THYROID_CANCER_CLUSTER_1	LUI_THYROID_CANCER_CLUSTER_1	Details ...	34	0.50896174	1.5757864	0.021611001	0.43036103	0.964	1259	tags=32%, list=11%, signal=36%
REACTOME_PI3K_AKT_SIGNALLING	REACTOME_PI3K_AKT_SIGNALLING	Details ...	16	0.5233963	1.5644261	0.039697543	0.45507196	0.966	2094	tags=44%, list=19%, signal=54%
REACTOME_RNA_POLYMERASE_III_TRANSCRIPTION	REACTOME_RNA_POLYMERASE_III_TRANSCRIPTION	Details ...	22	0.48610187	1.562699	0.061185468	0.44936222	0.966	2992	tags=50%, list=27%, signal=68%
FARMER_BREAST_CANCER_BASAL_VS_LULMINAL	FARMER_BREAST_CANCER_BASAL_VS_LULMINAL	Details ...	192	0.4162994	1.5522563	0.007782101	0.4721057	0.969	1645	tags=33%, list=15%, signal=38%
REACTOME_UNFOLDED_PROTEIN_RESPONSE	REACTOME_UNFOLDED_PROTEIN_RESPONSE	Details ...	15	0.65117514	1.5488591	0.04183267	0.47125626	0.971	2223	tags=47%, list=20%, signal=58%
COLDREN_GEFITINIB_RESISTANCE_DN	COLDREN_GEFITINIB_RESISTANCE_DN	Details ...	123	0.5851008	1.546005	0.06706114	0.4702073	0.971	1270	tags=43%, list=11%, signal=48%
WONG_MITOCHONDRIA_GENE_MODULE	WONG_MITOCHONDRIA_GENE_MODULE	Details ...	158	0.38411948	1.5418744	0.12256809	0.4732667	0.973	2936	tags=38%, list=26%, signal=51%
REACTOME_GOLGI_ASSOCIATED_VESICLE_BIOGENESIS	REACTOME_GOLGI_ASSOCIATED_VESICLE_BIOGENESIS	Details ...	32	0.4274783	1.5366194	0.04918033	0.47935784	0.974	1503	tags=22%, list=13%, signal=25%
BIOCARTA_CARM_ER_PATHWAY	BIOCARTA_CARM_ER_PATHWAY	Details ...	19	0.48455283	1.5357014	0.048237476	0.47225437	0.974	43	tags=11%, list=0%, signal=11%
BROWNE_HCMV_INFECTION_10HR_DN	BROWNE_HCMV_INFECTION_10HR_DN	Details ...	32	0.487154	1.5225494	0.03041825	0.5036316	0.977	1297	tags=25%, list=12%, signal=28%
LIU_SOX4_TARGETS_DN	LIU_SOX4_TARGETS_DN	Details ...	187	0.3341447	1.5172958	0.04942966	0.5102195	0.98	1876	tags=21%, list=17%, signal=25%
KEGG_OXIDATIVE_PHOSPHORYLATION	KEGG_OXIDATIVE_PHOSPHORYLATION	Details ...	89	0.38659474	1.513209	0.1283525	0.5134498	0.981	2951	tags=37%, list=26%, signal=50%
CHARAFE_BREAST_CANCER_BASAL_VS_MESENCHYMAL_UP	CHARAFE_BREAST_CANCER_BASAL_VS_MESENCHYMAL_UP	Details ...	67	0.61824524	1.5114189	0.07878788	0.5097526	0.981	1270	tags=51%, list=11%, signal=57%
UDAYAKUMAR_MED1_TARGETS_UP	UDAYAKUMAR_MED1_TARGETS_UP	Details ...	75	0.3978594	1.5034857	0.0625	0.52595866	0.982	1845	tags=29%, list=16%, signal=35%
TURASHVILI_BREAST_NORMAL_DUCTAL_VS_LOBULAR_UP	TURASHVILI_BREAST_NORMAL_DUCTAL_VS_LOBULAR_UP	Details ...	28	0.50464416	1.4968688	0.055445544	0.5373947	0.984	1536	tags=21%, list=14%, signal=25%
KEGG_PROPANOATE_METABOLISM	KEGG_PROPANOATE_METABOLISM	Details ...	25	0.61057335	1.4959508	0.07070707	0.53042865	0.985	1418	tags=44%, list=13%, signal=50%
ZHAN_MULTIPLE_MYELOMA_CD1_VS_CD2_DN	ZHAN_MULTIPLE_MYELOMA_CD1_VS_CD2_DN	Details ...	23	0.5346536	1.495542	0.032629557	0.5221709	0.985	1940	tags=43%, list=17%, signal=52%
ZHAN_MULTIPLE_MYELOMA_CD1_DN	ZHAN_MULTIPLE_MYELOMA_CD1_DN	Details ...	22	0.5102941	1.4915372	0.053639848	0.5257602	0.985	1491	tags=45%, list=13%, signal=52%
MORI_PLASMA_CELL_UP	MORI_PLASMA_CELL_UP	Details ...	28	0.4705086	1.4851158	0.09751434	0.5376566	0.987	2550	tags=61%, list=23%, signal=78%
BRUECKNER_TARGETS_OF_MIRLET7A3_UP	BRUECKNER_TARGETS_OF_MIRLET7A3_UP	Details ...	66	0.46299988	1.4840058	0.03952569	0.5318962	0.987	1491	tags=32%, list=13%, signal=36%
LUI_TARGETS_OF_PAX8_PPARG_FUSION	LUI_TARGETS_OF_PAX8_PPARG_FUSION	Details ...	23	0.46821675	1.4839978	0.0967118	0.5230547	0.987	2698	tags=35%, list=24%, signal=46%
BERNARD_PPAPDC1B_TARGETS_DN	BERNARD_PPAPDC1B_TARGETS_DN		23	0.5226885	1.474174	0.037549406	0.5458826	0.988	1138	tags=35%, list=10%, signal=39%
KEGG_GLYCOSAMINOGLYCAN_BIOSYNTHESIS_HEPARAN_SULFATE	KEGG_GLYCOSAMINOGLYCAN_BIOSYNTHESIS_HEPARAN_SULFATE		19	0.56838036	1.4670831	0.04032258	0.5600211	0.988	254	tags=16%, list=2%, signal=16%
TIEN_INTESTINE_PROBIOTICS_2HR_UP	TIEN_INTESTINE_PROBIOTICS_2HR_UP		15	0.5044247	1.4569383	0.055666003	0.58429027	0.991	1336	tags=20%, list=12%, signal=23%
PELLICCIOTTA_HDAC_IN_ANTIGEN_PRESENTATION_UP	PELLICCIOTTA_HDAC_IN_ANTIGEN_PRESENTATION_UP		49	0.38779235	1.4548436	0.16167665	0.58227587	0.992	2086	tags=29%, list=19%, signal=35%
GARGALOVIC_RESPONSE_TO_OXIDIZED_PHOSPHOLIPIDS_BLACK_UP	GARGALOVIC_RESPONSE_TO_OXIDIZED_PHOSPHOLIPIDS_BLACK_UP		20	0.5308507	1.4511541	0.06769826	0.58533967	0.992	1359	tags=45%, list=12%, signal=51%
KEGG_PYRUVATE_METABOLISM	KEGG_PYRUVATE_METABOLISM		29	0.50831926	1.4440888	0.091976516	0.59965754	0.992	746	tags=24%, list=7%, signal=26%
KEGG_GALACTOSE_METABOLISM	KEGG_GALACTOSE_METABOLISM		21	0.46898323	1.4428481	0.05075188	0.59475774	0.992	1897	tags=38%, list=17%, signal=46%
ST_G_ALPHA_I_PATHWAY	ST_G_ALPHA_I_PATHWAY		20	0.4897164	1.4354976	0.074074075	0.61112905	0.994	1188	tags=25%, list=11%, signal=28%
REACTOME_RNA_POLYMERASE_I_PROMOTER_CLEARANCE	REACTOME_RNA_POLYMERASE_I_PROMOTER_CLEARANCE		24	0.4471481	1.4348872	0.1425819	0.6044369	0.994	4152	tags=54%, list=37%, signal=86%
ACEVEDO_NORMAL_TISSUE_ADJACENT_TO_LIVER_TUMOR_DN	ACEVEDO_NORMAL_TISSUE_ADJACENT_TO_LIVER_TUMOR_DN		236	0.31373137	1.4327928	0.044444446	0.6030284	0.994	1915	tags=27%, list=17%, signal=32%
REACTOME_PEROXISOMAL_LIPID_METABOLISM	REACTOME_PEROXISOMAL_LIPID_METABOLISM		15	0.6009522	1.4257435	0.09848485	0.61827	0.995	1606	tags=40%, list=14%, signal=47%
REACTOME_RNA_POLYMERASE_I_CHAIN_ELONGATION	REACTOME_RNA_POLYMERASE_I_CHAIN_ELONGATION		18	0.48056123	1.4222407	0.15551181	0.6212751	0.995	4152	tags=61%, list=37%, signal=97%
SMID_BREAST_CANCER_RELAPSE_IN_BRAIN_DN	SMID_BREAST_CANCER_RELAPSE_IN_BRAIN_DN		43	0.499299	1.4205351	0.07113821	0.6185261	0.995	810	tags=28%, list=7%, signal=30%
UEDA_PERIFERAL_CLOCK	UEDA_PERIFERAL_CLOCK		117	0.3557585	1.4187768	0.058027077	0.6161004	0.995	1425	tags=25%, list=13%, signal=28%
REACTOME_MEMBRANE_TRAFFICKING	REACTOME_MEMBRANE_TRAFFICKING		48	0.36187136	1.4160936	0.1434263	0.61675	0.995	1512	tags=19%, list=14%, signal=22%
KEGG_NON_SMALL_CELL_LUNG_CANCER	KEGG_NON_SMALL_CELL_LUNG_CANCER		29	0.41397685	1.4132148	0.1	0.6179771	0.995	1188	tags=21%, list=11%, signal=23%
NELSON_RESPONSE_TO_ANDROGEN_UP	NELSON_RESPONSE_TO_ANDROGEN_UP		55	0.43114308	1.4130955	0.064453125	0.61031026	0.995	598	tags=22%, list=5%, signal=23%
REACTOME_RNA_POLYMERASE_I_TRANSCRIPTION_INITIATION	REACTOME_RNA_POLYMERASE_I_TRANSCRIPTION_INITIATION		18	0.47331107	1.4114918	0.14503817	0.6076285	0.995	3997	tags=50%, list=36%, signal=78%
CHNG_MULTIPLE_MYELOMA_HYPERPLOID_DN	CHNG_MULTIPLE_MYELOMA_HYPERPLOID_DN		24	0.40838936	1.4105632	0.09375	0.60276717	0.995	1949	tags=33%, list=17%, signal=40%
REACTOME_TIGHT_JUNCTION_INTERACTIONS	REACTOME_TIGHT_JUNCTION_INTERACTIONS		24	0.59683526	1.4048134	0.097609565	0.6137745	0.995	1171	tags=42%, list=10%, signal=46%
FARMER_BREAST_CANCER_APOCRINE_VS_BASAL	FARMER_BREAST_CANCER_APOCRINE_VS_BASAL		199	0.36705467	1.4012704	0.02661597	0.6176642	0.995	1568	tags=29%, list=14%, signal=33%
NIKOLSKY_BREAST_CANCER_12Q13_Q21_AMPLICON	NIKOLSKY_BREAST_CANCER_12Q13_Q21_AMPLICON		20	0.4621025	1.3977889	0.10404624	0.6216879	0.995	1658	tags=25%, list=15%, signal=29%
SCHUETZ_BREAST_CANCER_DUCTAL_INVASIVE_DN	SCHUETZ_BREAST_CANCER_DUCTAL_INVASIVE_DN		47	0.50793356	1.3948709	0.08216433	0.62421936	0.995	1382	tags=47%, list=12%, signal=53%
KEGG_N_GLYCAN_BIOSYNTHESIS	KEGG_N_GLYCAN_BIOSYNTHESIS		28	0.41036683	1.3930784	0.1425819	0.62244534	0.995	3013	tags=50%, list=27%, signal=68%
OUILLETTE_CLL_13Q14_DELETION_DN	OUILLETTE_CLL_13Q14_DELETION_DN		35	0.43449393	1.3889414	0.0591716	0.6285648	0.996	1138	tags=31%, list=10%, signal=35%
TIEN_INTESTINE_PROBIOTICS_6HR_UP	TIEN_INTESTINE_PROBIOTICS_6HR_UP		28	0.4277875	1.387018	0.14770459	0.6272562	0.996	208	tags=7%, list=2%, signal=7%
REACTOME_SYNTHESIS_OF_GPI_ANCHORED_PROTEINS	REACTOME_SYNTHESIS_OF_GPI_ANCHORED_PROTEINS		15	0.48682758	1.3736742	0.15324165	0.6648494	0.996	1486	tags=40%, list=13%, signal=46%
KEGG_PYRIMIDINE_METABOLISM	KEGG_PYRIMIDINE_METABOLISM		68	0.3790638	1.3721564	0.18076923	0.6621469	0.996	2304	tags=29%, list=21%, signal=37%
REACTOME_RNA_POLYMERASE_I_TRANSCRIPTION_TERMINATION	REACTOME_RNA_POLYMERASE_I_TRANSCRIPTION_TERMINATION		17	0.4733644	1.3721156	0.17460318	0.6548019	0.996	3997	tags=53%, list=36%, signal=82%
SCHLOSSER_MYC_AND_SERUM_RESPONSE_SYNERGY	SCHLOSSER_MYC_AND_SERUM_RESPONSE_SYNERGY		21	0.43290156	1.371864	0.16666667	0.6486729	0.996	2089	tags=24%, list=19%, signal=29%
RODRIGUES_THYROID_CARCINOMA_POORLY_DIFFERENTIATED_DN	RODRIGUES_THYROID_CARCINOMA_POORLY_DIFFERENTIATED_DN		385	0.3471827	1.3689051	0.0805501	0.6511712	0.996	1742	tags=32%, list=16%, signal=37%
BOYAULT_LIVER_CANCER_SUBCLASS_G123_DN	BOYAULT_LIVER_CANCER_SUBCLASS_G123_DN		34	0.5038613	1.36728	0.09942639	0.6491515	0.996	1106	tags=29%, list=10%, signal=33%
REACTOME_RNA_POLYMERASE_I_PROMOTER_ESCAPE	REACTOME_RNA_POLYMERASE_I_PROMOTER_ESCAPE		16	0.47876915	1.3626664	0.17681728	0.65773636	0.996	3997	tags=56%, list=36%, signal=87%
SWEET_KRAS_ONCOGENIC_SIGNATURE	SWEET_KRAS_ONCOGENIC_SIGNATURE		28	0.42223015	1.3594445	0.13539653	0.661742	0.996	301	tags=18%, list=3%, signal=18%
MOOTHA_HUMAN_MITODB_6_2002	MOOTHA_HUMAN_MITODB_6_2002		325	0.31270403	1.358693	0.17973231	0.6572788	0.996	3146	tags=38%, list=28%, signal=52%
REACTOME_DUAL_INCISION_REACTION_IN_GG_NER	REACTOME_DUAL_INCISION_REACTION_IN_GG_NER		20	0.45898625	1.3550547	0.16732283	0.6623608	0.996	3476	tags=50%, list=31%, signal=72%
TIEN_INTESTINE_PROBIOTICS_24HR_DN	TIEN_INTESTINE_PROBIOTICS_24HR_DN		128	0.3172609	1.353532	0.12248996	0.65995836	0.996	2837	tags=35%, list=25%, signal=47%
VANHARANTA_UTERINE_FIBROID_WITH_7Q_DELETION_UP	VANHARANTA_UTERINE_FIBROID_WITH_7Q_DELETION_UP		40	0.3835784	1.351507	0.14933838	0.65983486	0.997	1874	tags=20%, list=17%, signal=24%
REACTOME_LYSOSOME_VESICLE_BIOGENESIS	REACTOME_LYSOSOME_VESICLE_BIOGENESIS		16	0.42261922	1.351449	0.15145631	0.65338427	0.997	1503	tags=25%, list=13%, signal=29%
KEGG_HUNTINGTONS_DISEASE	KEGG_HUNTINGTONS_DISEASE		115	0.30886406	1.3509911	0.20809248	0.6482484	0.997	2907	tags=30%, list=26%, signal=41%
HANN_RESISTANCE_TO_BCL2_INHIBITOR_DN	HANN_RESISTANCE_TO_BCL2_INHIBITOR_DN		30	0.45955333	1.3494737	0.06822612	0.6465404	0.997	945	tags=30%, list=8%, signal=33%
RICKMAN_TUMOR_DIFFERENTIATED_WELL_VS_POORLY_UP	RICKMAN_TUMOR_DIFFERENTIATED_WELL_VS_POORLY_UP		119	0.3553287	1.3481553	0.09823183	0.64399946	0.997	1635	tags=24%, list=15%, signal=27%
BOYAULT_LIVER_CANCER_SUBCLASS_G1_UP	BOYAULT_LIVER_CANCER_SUBCLASS_G1_UP		68	0.40287775	1.3472433	0.12720157	0.6404725	0.997	2448	tags=44%, list=22%, signal=56%
BASAKI_YBX1_TARGETS_DN	BASAKI_YBX1_TARGETS_DN		184	0.3786837	1.3464704	0.06732673	0.6368146	0.997	1742	tags=33%, list=16%, signal=38%
REACTOME_TRKA_SIGNALLING_FROM_THE_PLASMA_MEMBRANE	REACTOME_TRKA_SIGNALLING_FROM_THE_PLASMA_MEMBRANE		58	0.3505938	1.3391732	0.124304265	0.6542995	0.998	1160	tags=17%, list=10%, signal=19%
BOGNI_TREATMENT_RELATED_MYELOID_LEUKEMIA_DN	BOGNI_TREATMENT_RELATED_MYELOID_LEUKEMIA_DN		18	0.43900114	1.3374225	0.14100185	0.6535915	0.998	3676	tags=61%, list=33%, signal=91%
WANG_LMO4_TARGETS_UP	WANG_LMO4_TARGETS_UP		183	0.30679625	1.3340861	0.10721248	0.65830195	0.998	1792	tags=24%, list=16%, signal=28%
FARMER_BREAST_CANCER_APOCRINE VS LUMINAL	FARMER_BREAST_CANCER_APOCRINE VS LUMINAL		185	0.35324645	1.3338034	0.072106265	0.653221	0.998	1489	tags=27%, list=13%, signal=31%
ST_DIFFERENTIATION_PATHWAY_IN_PC12_CELLS	ST_DIFFERENTIATION_PATHWAY_IN_PC12_CELLS		23	0.43221337	1.3337628	0.13931298	0.6473583	0.998	985	tags=13%, list=9%, signal=14%
SU_PANCREAS	SU_PANCREAS		29	0.4606401	1.3296728	0.12884615	0.6543685	0.998	950	tags=17%, list=8%, signal=19%
BARRIER_CANCER_RELAPSE_NORMAL_SAMPLE_DN	BARRIER_CANCER_RELAPSE_NORMAL_SAMPLE_DN		15	0.4424465	1.3293726	0.15353535	0.6494382	0.998	2904	tags=40%, list=26%, signal=54%
RICKMAN_TUMOR_DIFFERENTIATED_WELL_VS_MODERATELY_UP	RICKMAN_TUMOR_DIFFERENTIATED_WELL_VS_MODERATELY_UP		55	0.39024997	1.3286046	0.105058365	0.6460903	0.998	2100	tags=38%, list=19%, signal=47%
RASHI_RESPONSE_TO_IONIZING_RADIATION_3	RASHI_RESPONSE_TO_IONIZING_RADIATION_3		34	0.41438016	1.3228862	0.15841584	0.65802735	0.998	1704	tags=29%, list=15%, signal=35%
MCBRYAN_PUBERTAL_BREAST_4_5WK_UP	MCBRYAN_PUBERTAL_BREAST_4_5WK_UP		189	0.4806515	1.3226076	0.16494845	0.6531601	0.998	968	tags=38%, list=9%, signal=41%
SHEN_SMARCA2_TARGETS_UP	SHEN_SMARCA2_TARGETS_UP		226	0.339766	1.3224561	0.20267686	0.6479184	0.998	3182	tags=40%, list=28%, signal=55%
REACTOME_INSULIN_SYNTHESIS_AND_SECRETION	REACTOME_INSULIN_SYNTHESIS_AND_SECRETION		87	0.32118133	1.3209084	0.19642857	0.6466892	0.998	3341	tags=39%, list=30%, signal=55%
ZHAN_MULTIPLE_MYELOMA_MF_DN	ZHAN_MULTIPLE_MYELOMA_MF_DN		16	0.521005	1.3201884	0.111328125	0.6433465	0.998	1246	tags=38%, list=11%, signal=42%
RODWELL_AGING_KIDNEY_NO_BLOOD_DN	RODWELL_AGING_KIDNEY_NO_BLOOD_DN		72	0.39358532	1.316235	0.11561866	0.6498265	0.998	1219	tags=25%, list=11%, signal=28%
BIOCARTA_TPO_PATHWAY	BIOCARTA_TPO_PATHWAY		17	0.45943695	1.3134084	0.1392405	0.6533212	0.998	1513	tags=24%, list=14%, signal=27%
DOANE_BREAST_CANCER_CLASSES_UP	DOANE_BREAST_CANCER_CLASSES_UP		41	0.46040237	1.3096228	0.13384321	0.65978146	0.998	1009	tags=27%, list=9%, signal=29%
GAUSSMANN_MLL_AF4_FUSION_TARGETS_G_DN	GAUSSMANN_MLL_AF4_FUSION_TARGETS_G_DN		18	0.48832348	1.3087662	0.1362764	0.65690184	0.998	833	tags=33%, list=7%, signal=36%
STARK_PREFRONTAL_CORTEX_22Q11_DELETION_DN	STARK_PREFRONTAL_CORTEX_22Q11_DELETION_DN		345	0.2786002	1.3075058	0.17288801	0.65557235	0.998	3519	tags=41%, list=31%, signal=59%
DOANE_RESPONSE_TO_ANDROGEN_UP	DOANE_RESPONSE_TO_ANDROGEN_UP		95	0.34075105	1.3060222	0.10227273	0.6547802	0.998	1615	tags=28%, list=14%, signal=33%
MULLIGHAN_NPM1_MUTATED_SIGNATURE_2_UP	MULLIGHAN_NPM1_MUTATED_SIGNATURE_2_UP		80	0.34564313	1.3058279	0.104477614	0.6501146	0.998	1790	tags=21%, list=16%, signal=25%
DEURIG_T_CELL_PROLYMPHOCYTIC_LEUKEMIA_UP	DEURIG_T_CELL_PROLYMPHOCYTIC_LEUKEMIA_UP		216	0.30237296	1.3042914	0.061895553	0.64950436	0.998	1405	tags=22%, list=13%, signal=24%
ZHANG_BREAST_CANCER_PROGENITORS_UP	ZHANG_BREAST_CANCER_PROGENITORS_UP		234	0.38983208	1.302239	0.24063116	0.6503905	0.998	2541	tags=32%, list=23%, signal=41%
KIM_MYC_AMPLIFICATION_TARGETS_DN	KIM_MYC_AMPLIFICATION_TARGETS_DN		37	0.456629	1.3017406	0.13207547	0.64673257	0.998	1171	tags=30%, list=10%, signal=33%
REACTOME_REGULATION_OF_INSULIN_SECRETION_BY_ACETYLCHOLINE	REACTOME_REGULATION_OF_INSULIN_SECRETION_BY_ACETYLCHOLINE		18	0.50653696	1.3004171	0.14694656	0.6455024	0.998	946	tags=33%, list=8%, signal=36%
YAO_TEMPORAL_RESPONSE_TO_PROGESTERONE_CLUSTER_9	YAO_TEMPORAL_RESPONSE_TO_PROGESTERONE_CLUSTER_9		59	0.41954747	1.3001237	0.17311609	0.64136755	0.998	1842	tags=36%, list=16%, signal=42%
MMS_MOUSE_LYMPH_HIGH_4HRS_UP	MMS_MOUSE_LYMPH_HIGH_4HRS_UP		31	0.4481336	1.2985989	0.21115538	0.64093536	0.998	3218	tags=52%, list=29%, signal=72%
NIKOLSKY_BREAST_CANCER_16P13_AMPLICON	NIKOLSKY_BREAST_CANCER_16P13_AMPLICON		57	0.35554993	1.2977735	0.17021276	0.63843954	0.998	2328	tags=32%, list=21%, signal=40%
GALE_APL_WITH_FLT3_MUTATED_UP	GALE_APL_WITH_FLT3_MUTATED_UP		23	0.43206325	1.2956408	0.19844358	0.6397374	0.998	1334	tags=26%, list=12%, signal=30%
SENGUPTA_NASOPHARYNGEAL_CARCINOMA_DN	SENGUPTA_NASOPHARYNGEAL_CARCINOMA_DN		130	0.40901676	1.2907221	0.12934363	0.648666	0.998	1276	tags=26%, list=11%, signal=29%
YEGNASUBRAMANIAN_PROSTATE_CANCER	YEGNASUBRAMANIAN_PROSTATE_CANCER		70	0.4115112	1.2894691	0.09774436	0.64754397	0.998	699	tags=19%, list=6%, signal=20%
LOPES_METHYLATED_IN_COLON_CANCER_DN	LOPES_METHYLATED_IN_COLON_CANCER_DN		17	0.47854856	1.2856735	0.16796875	0.65369415	0.998	441	tags=18%, list=4%, signal=18%
KEGG_VALINE_LEUCINE_AND_ISOLEUCINE_DEGRADATION	KEGG_VALINE_LEUCINE_AND_ISOLEUCINE_DEGRADATION		35	0.48507395	1.2848066	0.22135922	0.65145314	0.998	1578	tags=40%, list=14%, signal=46%
NOUZOVA_TRETINOIN_AND_H4_ACETYLATION	NOUZOVA_TRETINOIN_AND_H4_ACETYLATION		78	0.31387565	1.2804492	0.19001919	0.6597079	0.998	3967	tags=44%, list=35%, signal=67%
WALLACE_PROSTATE_CANCER_RACE_DN	WALLACE_PROSTATE_CANCER_RACE_DN		42	0.4030239	1.277901	0.14634146	0.66238993	0.998	1951	tags=33%, list=17%, signal=40%
BILD_SRC_ONCOGENIC_SIGNATURE	BILD_SRC_ONCOGENIC_SIGNATURE		24	0.44347867	1.2774336	0.1534091	0.65898645	0.998	1387	tags=38%, list=12%, signal=43%
WHITEHURST_PACLITAXEL_SENSITIVITY	WHITEHURST_PACLITAXEL_SENSITIVITY		18	0.46406525	1.276587	0.15939279	0.6565076	0.998	1213	tags=22%, list=11%, signal=25%
MOOTHA_MITOCHONDRIA	MOOTHA_MITOCHONDRIA		330	0.2948567	1.2708194	0.22222222	0.668442	0.998	3146	tags=38%, list=28%, signal=51%
BECKER_TAMOXIFEN_RESISTANCE_DN	BECKER_TAMOXIFEN_RESISTANCE_DN		30	0.4569771	1.2707999	0.14624506	0.6637813	0.998	1424	tags=43%, list=13%, signal=50%
SMID_BREAST_CANCER_ERBB2_UP	SMID_BREAST_CANCER_ERBB2_UP		86	0.3967595	1.2701737	0.13690476	0.6608272	0.998	1078	tags=27%, list=10%, signal=29%
MCBRYAN_PUBERTAL_BREAST_3_4WK_UP	MCBRYAN_PUBERTAL_BREAST_3_4WK_UP		149	0.4239102	1.2700441	0.17892644	0.6566337	0.998	936	tags=33%, list=8%, signal=35%
MCCLUNG_DELTA_FOSB_TARGETS_8WK	MCCLUNG_DELTA_FOSB_TARGETS_8WK		33	0.41505036	1.2642808	0.18147448	0.66843873	0.998	1366	tags=27%, list=12%, signal=31%
CAFFAREL_RESPONSE_TO_THC_24HR_5_DN	CAFFAREL_RESPONSE_TO_THC_24HR_5_DN		37	0.37633047	1.2642283	0.18	0.6639974	0.998	1578	tags=22%, list=14%, signal=25%
WOO_LIVER_CANCER_RECURRENCE_DN	WOO_LIVER_CANCER_RECURRENCE_DN		53	0.43372747	1.2621199	0.19818182	0.6656927	0.998	1194	tags=26%, list=11%, signal=29%
JISON_SICKLE_CELL_DISEASE_DN	JISON_SICKLE_CELL_DISEASE_DN		103	0.29317838	1.261876	0.17004049	0.6618406	0.998	1247	tags=15%, list=11%, signal=16%
KEGG_CHRONIC_MYELOID_LEUKEMIA	KEGG_CHRONIC_MYELOID_LEUKEMIA		39	0.3605552	1.2596781	0.22467771	0.66363883	0.998	1740	tags=23%, list=16%, signal=27%
CHEMNITZ_RESPONSE_TO_PROSTAGLANDIN_E2_DN	CHEMNITZ_RESPONSE_TO_PROSTAGLANDIN_E2_DN		177	0.3546577	1.2571874	0.12673268	0.66590554	0.998	1320	tags=27%, list=12%, signal=30%
WU_HBX_TARGETS_2_UP	WU_HBX_TARGETS_2_UP		17	0.4551993	1.2520769	0.18945312	0.6761888	0.998	2725	tags=35%, list=24%, signal=47%
PUIFFE_INVASION_INHIBITED_BY_ASCITES_DN	PUIFFE_INVASION_INHIBITED_BY_ASCITES_DN		85	0.33453235	1.2472789	0.1992032	0.6853536	0.998	2702	tags=31%, list=24%, signal=40%
REACTOME_PLC_BETA_MEDIATED_EVENTS	REACTOME_PLC_BETA_MEDIATED_EVENTS		24	0.43200916	1.2466786	0.15717092	0.6825499	0.998	479	tags=21%, list=4%, signal=22%
KEGG_BETA_ALANINE_METABOLISM	KEGG_BETA_ALANINE_METABOLISM		19	0.49303886	1.2450823	0.20362903	0.682706	0.998	746	tags=32%, list=7%, signal=34%
LIN_MELANOMA_COPY_NUMBER_UP	LIN_MELANOMA_COPY_NUMBER_UP		41	0.35996804	1.2408652	0.18951613	0.69035566	0.999	2813	tags=41%, list=25%, signal=55%
SESTO_RESPONSE_TO_UV_C1	SESTO_RESPONSE_TO_UV_C1		53	0.38498366	1.2397099	0.2202729	0.68929285	0.999	696	tags=17%, list=6%, signal=18%
BIOCARTA_INSULIN_PATHWAY	BIOCARTA_INSULIN_PATHWAY		15	0.4394292	1.2393949	0.21350364	0.6857477	0.999	3161	tags=40%, list=28%, signal=56%
REACTOME_PYRIMIDINE_METABOLISM	REACTOME_PYRIMIDINE_METABOLISM		15	0.4609902	1.2355466	0.21176471	0.6923841	0.999	2196	tags=40%, list=20%, signal=50%
RODWELL_AGING_KIDNEY_DN	RODWELL_AGING_KIDNEY_DN		63	0.38390353	1.2345381	0.17878193	0.6908613	0.999	1219	tags=27%, list=11%, signal=30%
VECCHI_GASTRIC_CANCER_ADVANCED_VS_EARLY_DN	VECCHI_GASTRIC_CANCER_ADVANCED_VS_EARLY_DN		78	0.38753363	1.2333506	0.18621974	0.69021684	0.999	1109	tags=24%, list=10%, signal=27%
NAGASHIMA_NRG1_SIGNALING_DN	NAGASHIMA_NRG1_SIGNALING_DN		23	0.4226915	1.2331336	0.1669903	0.68653905	0.999	322	tags=17%, list=3%, signal=18%
REACTOME_METABOLISM_OF_AMINO_ACIDS	REACTOME_METABOLISM_OF_AMINO_ACIDS		129	0.32788643	1.2322191	0.15769945	0.6848165	0.999	1883	tags=26%, list=17%, signal=30%
WEBER_METHYLATED_HCP_IN_FIBROBLAST_DN	WEBER_METHYLATED_HCP_IN_FIBROBLAST_DN		16	0.52436054	1.2310597	0.22580644	0.6839582	0.999	1284	tags=19%, list=11%, signal=21%
MOOTHA_VOXPHOS	MOOTHA_VOXPHOS		67	0.36317882	1.2307389	0.3201581	0.68056667	0.999	3881	tags=51%, list=35%, signal=77%
RICKMAN_METASTASIS_UP	RICKMAN_METASTASIS_UP		145	0.31468204	1.2267157	0.20866142	0.6879924	0.999	2406	tags=36%, list=21%, signal=45%
POMEROY_MEDULLOBLASTOMA_PROGNOSIS_UP	POMEROY_MEDULLOBLASTOMA_PROGNOSIS_UP		26	0.38365433	1.2166868	0.24131274	0.71189135	0.999	1086	tags=19%, list=10%, signal=21%
BIOCARTA_MTOR_PATHWAY	BIOCARTA_MTOR_PATHWAY		16	0.39833906	1.2155427	0.23224568	0.7108721	0.999	1397	tags=25%, list=12%, signal=29%
AIGNER_ZEB1_TARGETS	AIGNER_ZEB1_TARGETS		25	0.5853545	1.2145255	0.30864197	0.70953435	0.999	1171	tags=56%, list=10%, signal=62%
LEE_METASTASIS_AND_ALTERNATIVE_SPLICING_DN	LEE_METASTASIS_AND_ALTERNATIVE_SPLICING_DN		29	0.3919275	1.2076994	0.20683111	0.72470707	0.999	1728	tags=28%, list=15%, signal=33%
NUYTTEN_EZH2_TARGETS_DN	NUYTTEN_EZH2_TARGETS_DN		496	0.29059213	1.2057852	0.23295455	0.7259605	0.999	2055	tags=24%, list=18%, signal=28%
ELVIDGE_HIF1A_AND_HIF2A_TARGETS_UP	ELVIDGE_HIF1A_AND_HIF2A_TARGETS_UP		26	0.38455084	1.202077	0.23506744	0.73258746	1	1830	tags=31%, list=16%, signal=37%
ELVIDGE_HYPOXIA_BY_DMOG_DN	ELVIDGE_HYPOXIA_BY_DMOG_DN		37	0.37761533	1.1996223	0.1969112	0.73565024	1	801	tags=16%, list=7%, signal=17%
REACTOME_RNA_POLYMERASE_III_TRANSCRIPTION_INITIATION	REACTOME_RNA_POLYMERASE_III_TRANSCRIPTION_INITIATION		17	0.36137623	1.1984969	0.23541248	0.734465	1	2992	tags=41%, list=27%, signal=56%
ROVERSI_GLIOMA_COPY_NUMBER_UP	ROVERSI_GLIOMA_COPY_NUMBER_UP		60	0.36641565	1.1976869	0.20825516	0.73253816	1	1159	tags=22%, list=10%, signal=24%
KEGG_FATTY_ACID_METABOLISM	KEGG_FATTY_ACID_METABOLISM		28	0.4391509	1.1958932	0.2868217	0.7335359	1	746	tags=21%, list=7%, signal=23%
LUI_THYROID_CANCER_PAX8_PPARG_DN	LUI_THYROID_CANCER_PAX8_PPARG_DN		34	0.3333997	1.1874723	0.24609375	0.75351083	1	289	tags=9%, list=3%, signal=9%
PELLICCIOTTA_HDAC_IN_ANTIGEN_PRESENTATION_DN	PELLICCIOTTA_HDAC_IN_ANTIGEN_PRESENTATION_DN		37	0.36819658	1.1868315	0.29850745	0.75109065	1	2742	tags=35%, list=24%, signal=46%
LEE_TARGETS_OF_PTCH1_AND_SUFU_UP	LEE_TARGETS_OF_PTCH1_AND_SUFU_UP		65	0.41468933	1.1855655	0.24177949	0.750439	1	907	tags=25%, list=8%, signal=27%
KEGG_INSULIN_SIGNALING_PATHWAY	KEGG_INSULIN_SIGNALING_PATHWAY		86	0.3109956	1.180104	0.23595506	0.7618697	1	1740	tags=24%, list=16%, signal=29%
KEGG_RIBOSOME	KEGG_RIBOSOME		54	0.3806212	1.178461	0.31434184	0.76240945	1	5157	tags=69%, list=46%, signal=126%
KEGG_BUTANOATE_METABOLISM	KEGG_BUTANOATE_METABOLISM		24	0.4260486	1.1775987	0.26534653	0.7606136	1	2250	tags=38%, list=20%, signal=47%
ZHOU_INFLAMMATORY_RESPONSE_LIVE_DN	ZHOU_INFLAMMATORY_RESPONSE_LIVE_DN		165	0.28925443	1.1762254	0.21869159	0.7604047	1	1888	tags=27%, list=17%, signal=32%
ZHOU_INFLAMMATORY_RESPONSE_LPS_DN	ZHOU_INFLAMMATORY_RESPONSE_LPS_DN		165	0.28925443	1.1762254	0.21869159	0.75624955	1	1888	tags=27%, list=17%, signal=32%
REACTOME_VIRAL_MRNA_TRANSLATION	REACTOME_VIRAL_MRNA_TRANSLATION		53	0.37451053	1.1756319	0.33267328	0.7538034	1	5157	tags=68%, list=46%, signal=125%
KEGG_ARGININE_AND_PROLINE_METABOLISM	KEGG_ARGININE_AND_PROLINE_METABOLISM		38	0.38350445	1.1710078	0.234375	0.76290345	1	1157	tags=29%, list=10%, signal=32%
BROWNE_HCMV_INFECTION_20HR_UP	BROWNE_HCMV_INFECTION_20HR_UP		136	0.28437275	1.1709439	0.2033582	0.758998	1	1943	tags=21%, list=17%, signal=25%
BIOCARTA_PROTEASOME_PATHWAY	BIOCARTA_PROTEASOME_PATHWAY		17	0.4290143	1.1705842	0.2985972	0.75591546	1	3513	tags=41%, list=31%, signal=60%
ST_ERK1_ERK2_MAPK_PATHWAY	ST_ERK1_ERK2_MAPK_PATHWAY		18	0.375614	1.1702507	0.29273084	0.7528378	1	1188	tags=11%, list=11%, signal=12%
REACTOME_REGULATION_OF_INSULIN_SECRETION_BY_FREE_FATTY_ACIDS	REACTOME_REGULATION_OF_INSULIN_SECRETION_BY_FREE_FATTY_ACIDS		15	0.46332148	1.1697776	0.25047082	0.75029176	1	1373	tags=33%, list=12%, signal=38%
MARZEC_IL2_SIGNALING_UP	MARZEC_IL2_SIGNALING_UP		65	0.3432871	1.1695428	0.246063	0.7469047	1	1138	tags=22%, list=10%, signal=24%
WU_HBX_TARGETS_1_DN	WU_HBX_TARGETS_1_DN		15	0.42576593	1.1683013	0.25775194	0.7464318	1	413	tags=13%, list=4%, signal=14%
ACEVEDO_NORMAL_TISSUE_ADJACENT_TO_LIVER_TUMOR_UP	ACEVEDO_NORMAL_TISSUE_ADJACENT_TO_LIVER_TUMOR_UP		88	0.3029018	1.1647158	0.24040404	0.7523947	1	2090	tags=30%, list=19%, signal=36%
WATANABE_RECTAL_CANCER_RADIOTHERAPY_RESPONSIVE_UP	WATANABE_RECTAL_CANCER_RADIOTHERAPY_RESPONSIVE_UP		66	0.29921463	1.1628537	0.2630522	0.7535663	1	2451	tags=32%, list=22%, signal=40%
GOLDRATH_HOMEOSTATIC_PROLIFERATION	GOLDRATH_HOMEOSTATIC_PROLIFERATION		122	0.29159683	1.1619132	0.30859375	0.7523043	1	2163	tags=25%, list=19%, signal=31%
REACTOME_DUAL_INCISION_REACTION_IN_TC_NER	REACTOME_DUAL_INCISION_REACTION_IN_TC_NER		26	0.3506953	1.1613709	0.31504065	0.7500227	1	4560	tags=58%, list=41%, signal=97%
REACTOME_NRAGE_SIGNALS_DEATH_THROUGH_JNK	REACTOME_NRAGE_SIGNALS_DEATH_THROUGH_JNK		30	0.38864374	1.1610184	0.25968993	0.7471699	1	1294	tags=30%, list=12%, signal=34%
KEGG_GLYCOSPHINGOLIPID_BIOSYNTHESIS_GANGLIO_SERIES	KEGG_GLYCOSPHINGOLIPID_BIOSYNTHESIS_GANGLIO_SERIES		15	0.48422065	1.1604377	0.31889763	0.74500823	1	1072	tags=47%, list=10%, signal=52%
REACTOME_METABOLISM_OF_MRNA	REACTOME_METABOLISM_OF_MRNA		27	0.3564207	1.154681	0.31439394	0.75711006	1	2893	tags=37%, list=26%, signal=50%
AMIT_EGF_RESPONSE_40_HELA	AMIT_EGF_RESPONSE_40_HELA		26	0.40298662	1.1543586	0.29208925	0.7542326	1	1166	tags=27%, list=10%, signal=30%
ACEVEDO_LIVER_CANCER_WITH_H3K9ME3_DN	ACEVEDO_LIVER_CANCER_WITH_H3K9ME3_DN		36	0.38951793	1.1537533	0.26226416	0.75219256	1	1181	tags=25%, list=11%, signal=28%
PENG_LEUCINE_DEPRIVATION_DN	PENG_LEUCINE_DEPRIVATION_DN		36	0.30648342	1.1511523	0.3120438	0.75560486	1	267	tags=8%, list=2%, signal=9%
REACTOME_CELL_CELL_ADHESION_SYSTEMS	REACTOME_CELL_CELL_ADHESION_SYSTEMS		42	0.4101155	1.1475384	0.25742576	0.76183957	1	1217	tags=29%, list=11%, signal=32%
WATANABE_COLON_CANCER_MSI_VS_MSS_UP	WATANABE_COLON_CANCER_MSI_VS_MSS_UP		17	0.4495459	1.146929	0.27865613	0.7596318	1	474	tags=18%, list=4%, signal=18%
KEGG_AMINO_SUGAR_AND_NUCLEOTIDE_SUGAR_METABOLISM	KEGG_AMINO_SUGAR_AND_NUCLEOTIDE_SUGAR_METABOLISM		32	0.34286976	1.1428428	0.3	0.7672238	1	1489	tags=22%, list=13%, signal=25%
KEGG_PURINE_METABOLISM	KEGG_PURINE_METABOLISM		110	0.27617818	1.1389363	0.29980657	0.7743589	1	1160	tags=15%, list=10%, signal=17%
JAIN_NFKB_SIGNALING	JAIN_NFKB_SIGNALING		46	0.2984467	1.1352147	0.31040892	0.7811527	1	1203	tags=13%, list=11%, signal=15%
MASSARWEH_TAMOXIFEN_RESISTANCE_UP	MASSARWEH_TAMOXIFEN_RESISTANCE_UP		279	0.2967765	1.1333976	0.2769231	0.7823542	1	1140	tags=23%, list=10%, signal=25%
ACEVEDO_LIVER_TUMOR_VS_NORMAL_ADJACENT_TISSUE_UP	ACEVEDO_LIVER_TUMOR_VS_NORMAL_ADJACENT_TISSUE_UP		488	0.2361285	1.1315726	0.3072407	0.7833789	1	2448	tags=27%, list=22%, signal=33%
KEGG_RNA_POLYMERASE	KEGG_RNA_POLYMERASE		20	0.3728284	1.1313791	0.32142857	0.7801567	1	4392	tags=60%, list=39%, signal=99%
LUI_THYROID_CANCER_CLUSTER_3	LUI_THYROID_CANCER_CLUSTER_3		20	0.36964217	1.1308687	0.33267716	0.77789927	1	3772	tags=50%, list=34%, signal=75%
HAHTOLA_MYCOSIS_FUNGOIDES_CD4_DN	HAHTOLA_MYCOSIS_FUNGOIDES_CD4_DN		67	0.31268	1.1300427	0.32947975	0.77647007	1	1623	tags=25%, list=14%, signal=29%
KEGG_O_GLYCAN_BIOSYNTHESIS	KEGG_O_GLYCAN_BIOSYNTHESIS		17	0.42876637	1.128901	0.28323698	0.77593285	1	1321	tags=35%, list=12%, signal=40%
HOLLMAN_APOPTOSIS_VIA_CD40_DN	HOLLMAN_APOPTOSIS_VIA_CD40_DN		149	0.27977428	1.128322	0.29038462	0.77388394	1	1614	tags=24%, list=14%, signal=28%
CHIANG_LIVER_CANCER_SUBCLASS_POLYSOMY7_UP	CHIANG_LIVER_CANCER_SUBCLASS_POLYSOMY7_UP		40	0.38153744	1.1276367	0.26086956	0.7721371	1	380	tags=20%, list=3%, signal=21%
SMID_BREAST_CANCER_LUMINAL_B_UP	SMID_BREAST_CANCER_LUMINAL_B_UP		96	0.36340073	1.1272836	0.25426945	0.76954156	1	915	tags=20%, list=8%, signal=21%
REACTOME_INFLUENZA_VIRAL_RNA_TRANSCRIPTION_AND_REPLICATION	REACTOME_INFLUENZA_VIRAL_RNA_TRANSCRIPTION_AND_REPLICATION		67	0.32300776	1.1265264	0.36914062	0.7679301	1	5157	tags=66%, list=46%, signal=121%
DOANE_BREAST_CANCER_ESR1_UP	DOANE_BREAST_CANCER_ESR1_UP		70	0.38327593	1.126151	0.26546907	0.7653171	1	800	tags=20%, list=7%, signal=21%
BONOME_OVARIAN_CANCER_SURVIVAL_OPTIMAL_DEBULKING	BONOME_OVARIAN_CANCER_SURVIVAL_OPTIMAL_DEBULKING		128	0.27470037	1.1251967	0.25925925	0.76438874	1	1776	tags=23%, list=16%, signal=28%
ZHAN_MULTIPLE_MYELOMA_MS_UP	ZHAN_MULTIPLE_MYELOMA_MS_UP		26	0.4101832	1.1248747	0.28857717	0.76186454	1	1432	tags=42%, list=13%, signal=48%
CHIANG_LIVER_CANCER_SUBCLASS_UNANNOTATED_DN	CHIANG_LIVER_CANCER_SUBCLASS_UNANNOTATED_DN		117	0.30684057	1.1240752	0.3489279	0.76067835	1	3134	tags=40%, list=28%, signal=55%
LAIHO_COLORECTAL_CANCER_SERRATED_DN	LAIHO_COLORECTAL_CANCER_SERRATED_DN		47	0.30891234	1.1237593	0.32239383	0.7579985	1	1003	tags=15%, list=9%, signal=16%
KEGG_NUCLEOTIDE_EXCISION_REPAIR	KEGG_NUCLEOTIDE_EXCISION_REPAIR		38	0.3533891	1.1226721	0.37917486	0.7574687	1	4005	tags=50%, list=36%, signal=78%
ODONNELL_METASTASIS_DN	ODONNELL_METASTASIS_DN		16	0.41875216	1.1213672	0.306	0.75757354	1	411	tags=13%, list=4%, signal=13%
KEGG_AMYOTROPHIC_LATERAL_SCLEROSIS_ALS	KEGG_AMYOTROPHIC_LATERAL_SCLEROSIS_ALS		29	0.3483734	1.1206119	0.3283859	0.75608844	1	3660	tags=52%, list=33%, signal=77%
ZHAN_MULTIPLE_MYELOMA_CD1_VS_CD2_UP	ZHAN_MULTIPLE_MYELOMA_CD1_VS_CD2_UP		43	0.36321446	1.120455	0.27272728	0.7531514	1	1331	tags=33%, list=12%, signal=37%
DAVICIONI_MOLECULAR_ARMS_VS_ERMS_UP	DAVICIONI_MOLECULAR_ARMS_VS_ERMS_UP		184	0.26252586	1.1189625	0.24667932	0.75375634	1	1567	tags=21%, list=14%, signal=24%
TOOKER_GEMCITABINE_RESISTANCE_DN	TOOKER_GEMCITABINE_RESISTANCE_DN		78	0.30386433	1.1180264	0.31062123	0.7529209	1	1331	tags=19%, list=12%, signal=22%
TOOKER_RESPONSE_TO_BEXAROTENE_UP	TOOKER_RESPONSE_TO_BEXAROTENE_UP		78	0.30386433	1.1180264	0.31062123	0.74961865	1	1331	tags=19%, list=12%, signal=22%
CHIARETTI_ACUTE_LYMPHOBLASTIC_LEUKEMIA_ZAP70	CHIARETTI_ACUTE_LYMPHOBLASTIC_LEUKEMIA_ZAP70		44	0.33255154	1.115762	0.3120438	0.75248003	1	1100	tags=20%, list=10%, signal=23%
LIU_COMMON_CANCER_GENES	LIU_COMMON_CANCER_GENES		21	0.34892467	1.1156844	0.29182157	0.74942464	1	1216	tags=24%, list=11%, signal=27%
REACTOME_NUCLEOTIDE_EXCISION_REPAIR	REACTOME_NUCLEOTIDE_EXCISION_REPAIR		45	0.33301142	1.115526	0.3680154	0.7466213	1	3997	tags=47%, list=36%, signal=72%
GAUSSMANN_MLL_AF4_FUSION_TARGETS_B_UP	GAUSSMANN_MLL_AF4_FUSION_TARGETS_B_UP		15	0.46372294	1.114313	0.31707317	0.7466647	1	705	tags=27%, list=6%, signal=28%
YAO_TEMPORAL_RESPONSE_TO_PROGESTERONE_CLUSTER_10	YAO_TEMPORAL_RESPONSE_TO_PROGESTERONE_CLUSTER_10		52	0.2934989	1.1139584	0.34393638	0.74431485	1	3727	tags=52%, list=33%, signal=77%
SWEET_LUNG_CANCER_KRAS_UP	SWEET_LUNG_CANCER_KRAS_UP		371	0.28612986	1.113665	0.27217743	0.7419125	1	1822	tags=27%, list=16%, signal=31%
IGARASHI_ATF4_TARGETS_DN	IGARASHI_ATF4_TARGETS_DN		48	0.33112472	1.111064	0.292	0.745364	1	743	tags=21%, list=7%, signal=22%
CHIANG_LIVER_CANCER_SUBCLASS_PROLIFERATION_DN	CHIANG_LIVER_CANCER_SUBCLASS_PROLIFERATION_DN		103	0.36781883	1.1102053	0.3126177	0.74447364	1	1286	tags=23%, list=11%, signal=26%
SILIGAN_BOUND_BY_EWS_FLT1_FUSION	SILIGAN_BOUND_BY_EWS_FLT1_FUSION		28	0.41565448	1.1076835	0.3249027	0.74794054	1	1031	tags=25%, list=9%, signal=27%
IWANAGA_CARCINOGENESIS_BY_KRAS_PTEN_UP	IWANAGA_CARCINOGENESIS_BY_KRAS_PTEN_UP		117	0.31401828	1.1052227	0.2654321	0.7512931	1	1150	tags=18%, list=10%, signal=20%
REACTOME_GLOBAL_GENOMIC_NER	REACTOME_GLOBAL_GENOMIC_NER		31	0.37102574	1.1026742	0.38356164	0.7545421	1	3997	tags=52%, list=36%, signal=80%
KIM_MYCN_AMPLIFICATION_TARGETS_UP	KIM_MYCN_AMPLIFICATION_TARGETS_UP		42	0.35746145	1.1025102	0.28543308	0.75178254	1	375	tags=12%, list=3%, signal=12%
GESERICK_TERT_TARGETS_DN	GESERICK_TERT_TARGETS_DN		17	0.49188823	1.1020756	0.375	0.749855	1	1117	tags=41%, list=10%, signal=46%
BOYAULT_LIVER_CANCER_SUBCLASS_G6_UP	BOYAULT_LIVER_CANCER_SUBCLASS_G6_UP		41	0.35690096	1.1018258	0.29222012	0.7473892	1	1128	tags=20%, list=10%, signal=22%
KEGG_AMINOACYL_TRNA_BIOSYNTHESIS	KEGG_AMINOACYL_TRNA_BIOSYNTHESIS		18	0.3569303	1.1013936	0.35260117	0.74541277	1	3507	tags=56%, list=31%, signal=81%
HOFMANN_MYELODYSPLASTIC_SYNDROM_LOW_RISK_DN	HOFMANN_MYELODYSPLASTIC_SYNDROM_LOW_RISK_DN		17	0.39967182	1.1008075	0.34189722	0.7436647	1	194	tags=12%, list=2%, signal=12%
PARENT_MTOR_SIGNALING_UP	PARENT_MTOR_SIGNALING_UP		328	0.23922402	1.099578	0.30639097	0.7435436	1	1840	tags=22%, list=16%, signal=25%
REACTOME_SIGNALLING_BY_NGF	REACTOME_SIGNALLING_BY_NGF		134	0.26449072	1.0989515	0.31501833	0.742165	1	1705	tags=19%, list=15%, signal=23%
TONKS_TARGETS_OF_RUNX1_RUNX1T1_FUSION_SUSTAINED_IN_MONOCYTE_UP	TONKS_TARGETS_OF_RUNX1_RUNX1T1_FUSION_SUSTAINED_IN_MONOCYTE_UP		15	0.43830812	1.097256	0.33471075	0.7433204	1	507	tags=20%, list=5%, signal=21%
REACTOME_TRANSCRIPTION	REACTOME_TRANSCRIPTION		103	0.27300167	1.0971005	0.36507937	0.74070877	1	4152	tags=45%, list=37%, signal=70%
KEGG_GLUTATHIONE_METABOLISM	KEGG_GLUTATHIONE_METABOLISM		34	0.36369836	1.0968482	0.3372781	0.7383753	1	1786	tags=38%, list=16%, signal=45%
ACEVEDO_LIVER_CANCER_DN	ACEVEDO_LIVER_CANCER_DN		330	0.26052555	1.0963924	0.29636362	0.7364943	1	1418	tags=19%, list=13%, signal=21%
REACTOME_CELL_JUNCTION_ORGANIZATION	REACTOME_CELL_JUNCTION_ORGANIZATION		57	0.3711974	1.0944004	0.3234127	0.73848176	1	1217	tags=25%, list=11%, signal=27%
REACTOME_TRNA_AMINOACYLATION	REACTOME_TRNA_AMINOACYLATION		18	0.36050415	1.0939072	0.36608863	0.73674875	1	3507	tags=56%, list=31%, signal=81%
REACTOME_PEPTIDE_CHAIN_ELONGATION	REACTOME_PEPTIDE_CHAIN_ELONGATION		53	0.3540768	1.0935831	0.37103173	0.7346537	1	5157	tags=68%, list=46%, signal=125%
YAMASHITA_LIVER_CANCER_STEM_CELL_UP	YAMASHITA_LIVER_CANCER_STEM_CELL_UP		32	0.36214983	1.0935644	0.34570312	0.7317972	1	660	tags=22%, list=6%, signal=23%
REACTOME_PLC_GAMMA1_SIGNALLING	REACTOME_PLC_GAMMA1_SIGNALLING		19	0.39540678	1.0912412	0.35841584	0.73455805	1	479	tags=21%, list=4%, signal=22%
RODRIGUES_THYROID_CARCINOMA_ANAPLASTIC_DN	RODRIGUES_THYROID_CARCINOMA_ANAPLASTIC_DN		263	0.30147856	1.0910318	0.30291262	0.73221153	1	1708	tags=30%, list=15%, signal=35%
KIM_MYCN_AMPLIFICATION_TARGETS_DN	KIM_MYCN_AMPLIFICATION_TARGETS_DN		45	0.33958972	1.0884169	0.3256262	0.7360017	1	767	tags=20%, list=7%, signal=21%
REACTOME_TRANSLATION	REACTOME_TRANSLATION		67	0.32336888	1.084268	0.38446215	0.7434011	1	4897	tags=57%, list=44%, signal=100%
BOYAULT_LIVER_CANCER_SUBCLASS_G12_UP	BOYAULT_LIVER_CANCER_SUBCLASS_G12_UP		24	0.3363934	1.082989	0.35177866	0.7437258	1	1319	tags=21%, list=12%, signal=24%
MCBRYAN_PUBERTAL_BREAST_5_6WK_UP	MCBRYAN_PUBERTAL_BREAST_5_6WK_UP		83	0.36846367	1.0806098	0.36645964	0.74652356	1	898	tags=28%, list=8%, signal=30%
ZHAN_MULTIPLE_MYELOMA_LB_UP	ZHAN_MULTIPLE_MYELOMA_LB_UP		21	0.394424	1.0790694	0.32358673	0.7474388	1	1107	tags=29%, list=10%, signal=32%
DAUER_STAT3_TARGETS_UP	DAUER_STAT3_TARGETS_UP		21	0.4150344	1.0784502	0.34591195	0.74607795	1	226	tags=14%, list=2%, signal=15%
IWANAGA_CARCINOGENESIS_BY_KRAS_UP	IWANAGA_CARCINOGENESIS_BY_KRAS_UP		108	0.30833116	1.0741643	0.33808553	0.75377715	1	1348	tags=23%, list=12%, signal=26%
NUYTTEN_NIPP1_TARGETS_DN	NUYTTEN_NIPP1_TARGETS_DN		449	0.25371403	1.0736698	0.32688588	0.7522233	1	1519	tags=20%, list=14%, signal=23%
JIANG_HYPOXIA_CANCER	JIANG_HYPOXIA_CANCER		42	0.28678983	1.0731344	0.36926147	0.750665	1	77	tags=5%, list=1%, signal=5%
ADDYA_ERYTHROID_DIFFERENTIATION_BY_HEMIN	ADDYA_ERYTHROID_DIFFERENTIATION_BY_HEMIN		46	0.32602668	1.0714976	0.32128513	0.75199693	1	387	tags=13%, list=3%, signal=13%
LINDGREN_BLADDER_CANCER_CLUSTER_1_UP	LINDGREN_BLADDER_CANCER_CLUSTER_1_UP		65	0.28162476	1.071078	0.346	0.75015223	1	2923	tags=35%, list=26%, signal=48%
CAFFAREL_RESPONSE_TO_THC_DN	CAFFAREL_RESPONSE_TO_THC_DN		19	0.38103747	1.0709693	0.40155944	0.7476484	1	929	tags=16%, list=8%, signal=17%
MAHAJAN_RESPONSE_TO_IL1A_DN	MAHAJAN_RESPONSE_TO_IL1A_DN		40	0.32985383	1.0698941	0.36178863	0.747415	1	810	tags=15%, list=7%, signal=16%
BIOCARTA_VEGF_PATHWAY	BIOCARTA_VEGF_PATHWAY		17	0.38050145	1.0691711	0.39292732	0.74637115	1	2223	tags=35%, list=20%, signal=44%
FRASOR_RESPONSE_TO_ESTRADIOL_DN	FRASOR_RESPONSE_TO_ESTRADIOL_DN		40	0.35911307	1.0691291	0.35208333	0.7437039	1	1078	tags=30%, list=10%, signal=33%
WILLIAMS_ESR1_TARGETS_UP	WILLIAMS_ESR1_TARGETS_UP		15	0.42592165	1.0686393	0.34637964	0.74219334	1	1331	tags=33%, list=12%, signal=38%
HOEBEKE_LYMPHOID_STEM_CELL_DN	HOEBEKE_LYMPHOID_STEM_CELL_DN		63	0.31759608	1.068456	0.3444882	0.73989373	1	1756	tags=33%, list=16%, signal=39%
REACTOME_FORMATION_OF_A_POOL_OF_FREE_40S_SUBUNITS	REACTOME_FORMATION_OF_A_POOL_OF_FREE_40S_SUBUNITS		51	0.3476124	1.0663702	0.4	0.7423285	1	5157	tags=67%, list=46%, signal=123%
KEGG_BASE_EXCISION_REPAIR	KEGG_BASE_EXCISION_REPAIR		21	0.3704861	1.0642499	0.4197761	0.7448137	1	2023	tags=33%, list=18%, signal=41%
DAZARD_UV_RESPONSE_CLUSTER_G6	DAZARD_UV_RESPONSE_CLUSTER_G6		53	0.3231673	1.0641946	0.37618148	0.7422582	1	2091	tags=30%, list=19%, signal=37%
BROWNE_HCMV_INFECTION_16HR_UP	BROWNE_HCMV_INFECTION_16HR_UP		123	0.26649353	1.0641099	0.37262356	0.7397614	1	1762	tags=21%, list=16%, signal=25%
CAFFAREL_RESPONSE_TO_THC_24HR_5_UP	CAFFAREL_RESPONSE_TO_THC_24HR_5_UP		18	0.33789042	1.0623486	0.4047619	0.7413386	1	312	tags=6%, list=3%, signal=6%
YAMASHITA_LIVER_CANCER_WITH_EPCAM_UP	YAMASHITA_LIVER_CANCER_WITH_EPCAM_UP		28	0.33400777	1.0621436	0.3809524	0.7392372	1	1812	tags=21%, list=16%, signal=26%
FERREIRA_EWINGS_SARCOMA_UNSTABLE_VS_STABLE_DN	FERREIRA_EWINGS_SARCOMA_UNSTABLE_VS_STABLE_DN		56	0.3009291	1.0616268	0.3682243	0.7378202	1	1865	tags=27%, list=17%, signal=32%
KEGG_PRIMARY_BILE_ACID_BIOSYNTHESIS	KEGG_PRIMARY_BILE_ACID_BIOSYNTHESIS		15	0.4300384	1.0579064	0.40037593	0.7441119	1	699	tags=20%, list=6%, signal=21%
REACTOME_CELL_DEATH_SIGNALLING_VIA_NRAGE_NRIF_AND_NADE	REACTOME_CELL_DEATH_SIGNALLING_VIA_NRAGE_NRIF_AND_NADE		38	0.3297525	1.0559245	0.3882353	0.7461467	1	1294	tags=24%, list=12%, signal=27%
PENG_GLUTAMINE_DEPRIVATION_DN	PENG_GLUTAMINE_DEPRIVATION_DN		53	0.2685015	1.0552056	0.401222	0.7452815	1	1282	tags=13%, list=11%, signal=15%
DELLA_RESPONSE_TO_TSA_AND_BUTYRATE	DELLA_RESPONSE_TO_TSA_AND_BUTYRATE		15	0.38892052	1.0550249	0.3717694	0.7431448	1	1182	tags=33%, list=11%, signal=37%
VALK_AML_CLUSTER_8	VALK_AML_CLUSTER_8		15	0.415913	1.0506928	0.39166668	0.7509492	1	2075	tags=47%, list=19%, signal=57%
REACTOME_DIABETES_PATHWAYS	REACTOME_DIABETES_PATHWAYS		263	0.21158628	1.0485086	0.35658914	0.753343	1	2858	tags=31%, list=26%, signal=40%
BIOCARTA_MYOSIN_PATHWAY	BIOCARTA_MYOSIN_PATHWAY		16	0.38813937	1.0479233	0.42376238	0.7520647	1	2048	tags=44%, list=18%, signal=53%
WU_SILENCED_BY_METHYLATION_IN_BLADDER_CANCER	WU_SILENCED_BY_METHYLATION_IN_BLADDER_CANCER		28	0.42227492	1.0469519	0.4053498	0.7519046	1	150	tags=21%, list=1%, signal=22%
TURASHVILI_BREAST_LOBULAR_CARCINOMA_VS_DUCTAL_NORMAL_DN	TURASHVILI_BREAST_LOBULAR_CARCINOMA_VS_DUCTAL_NORMAL_DN		51	0.3689206	1.0453879	0.38170975	0.7530782	1	1191	tags=25%, list=11%, signal=28%
IVANOVA_HEMATOPOIESIS_STEM_CELL_LONG_TERM	IVANOVA_HEMATOPOIESIS_STEM_CELL_LONG_TERM		65	0.33220395	1.0453784	0.37125748	0.7505005	1	1255	tags=26%, list=11%, signal=29%
NIKOLSKY_BREAST_CANCER_17Q11_Q21_AMPLICON	NIKOLSKY_BREAST_CANCER_17Q11_Q21_AMPLICON		53	0.31005514	1.0451058	0.3837838	0.74858326	1	736	tags=13%, list=7%, signal=14%
REACTOME_P75_NTR_RECEPTOR_MEDIATED_SIGNALLING	REACTOME_P75_NTR_RECEPTOR_MEDIATED_SIGNALLING		53	0.2899157	1.0449857	0.39655173	0.74628067	1	2382	tags=34%, list=21%, signal=43%
SMID_BREAST_CANCER_RELAPSE_IN_BONE_UP	SMID_BREAST_CANCER_RELAPSE_IN_BONE_UP		59	0.3588197	1.0434427	0.3853755	0.7474286	1	1014	tags=24%, list=9%, signal=26%
VARELA_ZMPSTE24_TARGETS_DN	VARELA_ZMPSTE24_TARGETS_DN		37	0.38559014	1.0419067	0.37950665	0.74834615	1	1613	tags=38%, list=14%, signal=44%
SETLUR_PROSTATE_CANCER_TMPRSS2_ERG_FUSION_DN	SETLUR_PROSTATE_CANCER_TMPRSS2_ERG_FUSION_DN		15	0.41789442	1.0381705	0.4011628	0.7545114	1	612	tags=20%, list=5%, signal=21%
KRIGE_RESPONSE_TO_TOSEDOSTAT_6HR_UP	KRIGE_RESPONSE_TO_TOSEDOSTAT_6HR_UP		431	0.2411089	1.0379636	0.4107143	0.7524618	1	1604	tags=23%, list=14%, signal=25%
BROWNE_HCMV_INFECTION_24HR_UP	BROWNE_HCMV_INFECTION_24HR_UP		99	0.2605786	1.036437	0.38339922	0.7535166	1	612	tags=11%, list=5%, signal=12%
MARCHINI_TRABECTEDIN_RESISTANCE_UP	MARCHINI_TRABECTEDIN_RESISTANCE_UP		16	0.3746408	1.0356494	0.42669174	0.75270003	1	638	tags=19%, list=6%, signal=20%
GEORGES_TARGETS_OF_MIR192_AND_MIR215	GEORGES_TARGETS_OF_MIR192_AND_MIR215		415	0.25515833	1.0342895	0.3939394	0.7534233	1	1736	tags=21%, list=16%, signal=24%
ST_MYOCYTE_AD_PATHWAY	ST_MYOCYTE_AD_PATHWAY		15	0.4176245	1.0330997	0.44466403	0.7535879	1	479	tags=20%, list=4%, signal=21%
CHEBOTAEV_GR_TARGETS_UP	CHEBOTAEV_GR_TARGETS_UP		44	0.3561735	1.032323	0.38787878	0.75285935	1	968	tags=23%, list=9%, signal=25%
IVANOVA_HEMATOPOIESIS_STEM_CELL	IVANOVA_HEMATOPOIESIS_STEM_CELL		61	0.31074804	1.0293151	0.41883767	0.757092	1	1751	tags=31%, list=16%, signal=37%
KEGG_UBIQUITIN_MEDIATED_PROTEOLYSIS	KEGG_UBIQUITIN_MEDIATED_PROTEOLYSIS		77	0.25043255	1.0288444	0.40986717	0.75564617	1	2396	tags=26%, list=21%, signal=33%
SPIRA_SMOKERS_LUNG_CANCER_UP	SPIRA_SMOKERS_LUNG_CANCER_UP		24	0.37744665	1.027548	0.4238683	0.75607204	1	1182	tags=29%, list=11%, signal=33%
RICKMAN_HEAD_AND_NECK_CANCER_A	RICKMAN_HEAD_AND_NECK_CANCER_A		49	0.3742657	1.0260924	0.41683367	0.75688314	1	689	tags=20%, list=6%, signal=22%
KEGG_ERBB_SIGNALING_PATHWAY	KEGG_ERBB_SIGNALING_PATHWAY		48	0.29506588	1.0198436	0.42285714	0.7688992	1	1740	tags=25%, list=16%, signal=29%
WANG_PROSTATE_CANCER_ANDROGEN_INDEPENDENT	WANG_PROSTATE_CANCER_ANDROGEN_INDEPENDENT		35	0.30244824	1.019559	0.43396226	0.7671204	1	694	tags=17%, list=6%, signal=18%
EHLERS_ANEUPLOIDY_UP	EHLERS_ANEUPLOIDY_UP		27	0.33211598	1.0188208	0.4452975	0.76631796	1	1816	tags=30%, list=16%, signal=35%
THUM_SYSTOLIC_HEART_FAILURE_DN	THUM_SYSTOLIC_HEART_FAILURE_DN		110	0.2716206	1.0188162	0.42293233	0.7638578	1	2491	tags=31%, list=22%, signal=39%
LINDGREN_BLADDER_CANCER_WITH_LOH_IN_CHR9Q	LINDGREN_BLADDER_CANCER_WITH_LOH_IN_CHR9Q		62	0.24844703	1.0186452	0.41412213	0.76179355	1	3003	tags=35%, list=27%, signal=48%
FLECHNER_BIOPSY_KIDNEY_TRANSPLANT_REJECTED_VS_OK_DN	FLECHNER_BIOPSY_KIDNEY_TRANSPLANT_REJECTED_VS_OK_DN		373	0.2541938	1.0184362	0.41219962	0.7598241	1	1425	tags=19%, list=13%, signal=21%
REACTOME_HIV1_TRANSCRIPTION_INITIATION	REACTOME_HIV1_TRANSCRIPTION_INITIATION		32	0.3073768	1.0163233	0.42914173	0.7621523	1	4392	tags=53%, list=39%, signal=87%
REACTOME_ELECTRON_TRANSPORT_CHAIN	REACTOME_ELECTRON_TRANSPORT_CHAIN		52	0.3274369	1.0163087	0.44400784	0.75976706	1	4853	tags=67%, list=43%, signal=118%
KEGG_VASOPRESSIN_REGULATED_WATER_REABSORPTION	KEGG_VASOPRESSIN_REGULATED_WATER_REABSORPTION		32	0.31229112	1.0162364	0.4251825	0.7575394	1	1373	tags=19%, list=12%, signal=21%
CHEN_HOXA5_TARGETS_9HR_DN	CHEN_HOXA5_TARGETS_9HR_DN		29	0.31990123	1.0160191	0.4274809	0.7555665	1	150	tags=10%, list=1%, signal=10%
HEIDENBLAD_AMPLICON_8Q24_UP	HEIDENBLAD_AMPLICON_8Q24_UP		18	0.36441386	1.0160173	0.42629483	0.7531766	1	1985	tags=44%, list=18%, signal=54%
RIZ_ERYTHROID_DIFFERENTIATION_12HR	RIZ_ERYTHROID_DIFFERENTIATION_12HR		31	0.34850526	1.0158939	0.42829457	0.75103575	1	1235	tags=26%, list=11%, signal=29%
WANG_BARRETTS_ESOPHAGUS_AND_ESOPHAGUS_CANCER_UP	WANG_BARRETTS_ESOPHAGUS_AND_ESOPHAGUS_CANCER_UP		19	0.38909778	1.015815	0.43962264	0.74884933	1	649	tags=21%, list=6%, signal=22%
WANG_CLIM2_TARGETS_UP	WANG_CLIM2_TARGETS_UP		110	0.25551376	1.0135331	0.44444445	0.7517259	1	1250	tags=16%, list=11%, signal=18%
MARSON_FOXP3_TARGETS_DN	MARSON_FOXP3_TARGETS_DN		32	0.3409196	1.0121967	0.4409938	0.7523693	1	355	tags=13%, list=3%, signal=13%
NIKOLSKY_BREAST_CANCER_1Q21_AMPLICON	NIKOLSKY_BREAST_CANCER_1Q21_AMPLICON		26	0.32159132	1.0120955	0.45454547	0.750218	1	531	tags=12%, list=5%, signal=12%
KIM_GASTRIC_CANCER_CHEMOSENSITIVITY	KIM_GASTRIC_CANCER_CHEMOSENSITIVITY		60	0.27727112	1.0116719	0.46755725	0.7488625	1	1683	tags=20%, list=15%, signal=23%
REACTOME_DNA_REPAIR	REACTOME_DNA_REPAIR		78	0.3043146	1.0115894	0.4639376	0.7467187	1	3997	tags=42%, list=36%, signal=65%
BREDEMEYER_RAG_SIGNALING_NOT_VIA_ATM_UP	BREDEMEYER_RAG_SIGNALING_NOT_VIA_ATM_UP		29	0.3560154	1.011112	0.44382024	0.74541163	1	1564	tags=31%, list=14%, signal=36%
XU_HGF_TARGETS_REPRESSED_BY_AKT1_DN	XU_HGF_TARGETS_REPRESSED_BY_AKT1_DN		46	0.3318614	1.0103766	0.43346775	0.74486554	1	1087	tags=20%, list=10%, signal=22%
BERENJENO_TRANSFORMED_BY_RHOA_FOREVER_DN	BERENJENO_TRANSFORMED_BY_RHOA_FOREVER_DN		24	0.41228977	1.0074497	0.44650206	0.7492103	1	833	tags=33%, list=7%, signal=36%
LUCAS_HNF4A_TARGETS_UP	LUCAS_HNF4A_TARGETS_UP		34	0.31857687	1.0049349	0.44834307	0.7525323	1	1293	tags=21%, list=12%, signal=23%
BIOCARTA_RAS_PATHWAY	BIOCARTA_RAS_PATHWAY		17	0.36829117	1.0047398	0.47448015	0.7506771	1	985	tags=18%, list=9%, signal=19%
CADWELL_ATG16L1_TARGETS_DN	CADWELL_ATG16L1_TARGETS_DN		36	0.32296443	1.0046524	0.4485437	0.7485978	1	1756	tags=36%, list=16%, signal=43%
REACTOME_TRANSCRIPTION_COUPLED_NER	REACTOME_TRANSCRIPTION_COUPLED_NER		40	0.31696752	1.0037181	0.46862745	0.7484829	1	4560	tags=55%, list=41%, signal=92%
SIG_CD40PATHWAYMAP	SIG_CD40PATHWAYMAP		23	0.33241472	1.0036398	0.4390244	0.74636644	1	1344	tags=22%, list=12%, signal=25%
SIG_BCR_SIGNALING_PATHWAY	SIG_BCR_SIGNALING_PATHWAY		30	0.31515846	1.0004842	0.4410058	0.75096405	1	1596	tags=33%, list=14%, signal=39%
KEGG_EPITHELIAL_CELL_SIGNALING_IN_HELICOBACTER_PYLORI_INFECTION	KEGG_EPITHELIAL_CELL_SIGNALING_IN_HELICOBACTER_PYLORI_INFECTION		42	0.3114743	0.99867105	0.4459725	0.7528106	1	2726	tags=33%, list=24%, signal=44%
REACTOME_NEUROTRANSMITTER_RELEASE_CYCLE	REACTOME_NEUROTRANSMITTER_RELEASE_CYCLE		18	0.40541238	0.99865544	0.46845123	0.7505941	1	1373	tags=22%, list=12%, signal=25%
SMID_BREAST_CANCER_RELAPSE_IN_BRAIN_UP	SMID_BREAST_CANCER_RELAPSE_IN_BRAIN_UP		28	0.37963948	0.9954547	0.45708582	0.75556654	1	1612	tags=32%, list=14%, signal=37%
KEGG_GLYCEROPHOSPHOLIPID_METABOLISM	KEGG_GLYCEROPHOSPHOLIPID_METABOLISM		41	0.3105729	0.9945426	0.469428	0.75529873	1	1590	tags=22%, list=14%, signal=25%
VANTVEER_BREAST_CANCER_ESR1_DN	VANTVEER_BREAST_CANCER_ESR1_DN		145	0.27007234	0.99441916	0.45697898	0.7533266	1	1261	tags=19%, list=11%, signal=21%
DORN_ADENOVIRUS_INFECTION_12HR_DN	DORN_ADENOVIRUS_INFECTION_12HR_DN		21	0.34314728	0.99399674	0.44071147	0.75201267	1	300	tags=14%, list=3%, signal=15%
ONDER_CDH1_TARGETS_2_DN	ONDER_CDH1_TARGETS_2_DN		264	0.33303645	0.99320877	0.4378819	0.7515845	1	808	tags=25%, list=7%, signal=26%
BOYLAN_MULTIPLE_MYELOMA_C_DN	BOYLAN_MULTIPLE_MYELOMA_C_DN		26	0.3508883	0.99261105	0.47659576	0.75070345	1	824	tags=23%, list=7%, signal=25%
MARTINEZ_RESPONSE_TO_TRABECTEDIN	MARTINEZ_RESPONSE_TO_TRABECTEDIN		26	0.32756108	0.99090016	0.46588695	0.75220007	1	723	tags=19%, list=6%, signal=21%
BACOLOD_RESISTANCE_TO_ALKYLATING_AGENTS_DN	BACOLOD_RESISTANCE_TO_ALKYLATING_AGENTS_DN		25	0.3001832	0.9908956	0.47297296	0.7500068	1	939	tags=12%, list=8%, signal=13%
WILLIAMS_ESR2_TARGETS_UP	WILLIAMS_ESR2_TARGETS_UP		15	0.34503728	0.990512	0.4790528	0.74866396	1	2631	tags=47%, list=23%, signal=61%
BIOCARTA_GH_PATHWAY	BIOCARTA_GH_PATHWAY		19	0.34002677	0.99020314	0.46654612	0.74715745	1	2073	tags=32%, list=19%, signal=39%
REACTOME_GTP_HYDROLYSIS_AND_JOINING_OF_THE_60S_RIBOSOMAL_SUBUNIT	REACTOME_GTP_HYDROLYSIS_AND_JOINING_OF_THE_60S_RIBOSOMAL_SUBUNIT		56	0.3158275	0.9871874	0.47826087	0.7515819	1	5157	tags=64%, list=46%, signal=119%
MCCLUNG_CREB1_TARGETS_DN	MCCLUNG_CREB1_TARGETS_DN		42	0.3117569	0.9864434	0.45507812	0.7510253	1	815	tags=19%, list=7%, signal=20%
FONTAINE_THYROID_TUMOR_UNCERTAIN_MALIGNANCY_UP	FONTAINE_THYROID_TUMOR_UNCERTAIN_MALIGNANCY_UP		18	0.3635707	0.9852087	0.4810606	0.751534	1	446	tags=17%, list=4%, signal=17%
TURASHVILI_BREAST_LOBULAR_CARCINOMA_VS_LOBULAR_NORMAL_UP	TURASHVILI_BREAST_LOBULAR_CARCINOMA_VS_LOBULAR_NORMAL_UP		54	0.35371807	0.9837265	0.4604743	0.75263953	1	1030	tags=24%, list=9%, signal=26%
REACTOME_AMINE_LIGAND_BINDING_RECEPTORS	REACTOME_AMINE_LIGAND_BINDING_RECEPTORS		27	0.3993374	0.9834735	0.5046904	0.7509895	1	713	tags=11%, list=6%, signal=12%
REACTOME_DARPP32_EVENTS	REACTOME_DARPP32_EVENTS		17	0.33013806	0.98342586	0.48126233	0.7489519	1	3588	tags=53%, list=32%, signal=78%
ZHAN_MULTIPLE_MYELOMA_PR_DN	ZHAN_MULTIPLE_MYELOMA_PR_DN		19	0.35312256	0.981041	0.4862745	0.7519808	1	2010	tags=37%, list=18%, signal=45%
BROWNE_HCMV_INFECTION_6HR_DN	BROWNE_HCMV_INFECTION_6HR_DN		89	0.2670267	0.97894657	0.46551725	0.75432926	1	985	tags=16%, list=9%, signal=17%
KEGG_CYSTEINE_AND_METHIONINE_METABOLISM	KEGG_CYSTEINE_AND_METHIONINE_METABOLISM		25	0.31475967	0.9778167	0.48210922	0.75466096	1	1798	tags=28%, list=16%, signal=33%
VALK_AML_CLUSTER_7	VALK_AML_CLUSTER_7		17	0.40791336	0.9773989	0.50581396	0.7534226	1	1330	tags=29%, list=12%, signal=33%
GARGALOVIC_RESPONSE_TO_OXIDIZED_PHOSPHOLIPIDS_BLUE_DN	GARGALOVIC_RESPONSE_TO_OXIDIZED_PHOSPHOLIPIDS_BLUE_DN		31	0.31491202	0.97431934	0.47397768	0.75797457	1	699	tags=13%, list=6%, signal=14%
MORI_EMU_MYC_LYMPHOMA_BY_ONSET_TIME_UP	MORI_EMU_MYC_LYMPHOMA_BY_ONSET_TIME_UP		68	0.27842322	0.9742308	0.49411765	0.756065	1	1850	tags=19%, list=17%, signal=23%
SMITH_TERT_TARGETS_UP	SMITH_TERT_TARGETS_UP		85	0.25300166	0.97333133	0.47868216	0.7559568	1	3138	tags=41%, list=28%, signal=57%
ACEVEDO_LIVER_TUMOR_VS_NORMAL_ADJACENT_TISSUE_DN	ACEVEDO_LIVER_TUMOR_VS_NORMAL_ADJACENT_TISSUE_DN		160	0.26935974	0.97171974	0.49323016	0.75724614	1	1572	tags=24%, list=14%, signal=27%
REACTOME_METABOLISM_OF_VITAMINS_AND_COFACTORS	REACTOME_METABOLISM_OF_VITAMINS_AND_COFACTORS		28	0.3050375	0.9703656	0.5010142	0.757984	1	1727	tags=29%, list=15%, signal=34%
REACTOME_NEURORANSMITTER_RECEPTOR_BINDING_AND_DOWNSTREAM_TRANSMISSION_IN_THE_POSTSYNAPTIC_CELL	REACTOME_NEURORANSMITTER_RECEPTOR_BINDING_AND_DOWNSTREAM_TRANSMISSION_IN_THE_POSTSYNAPTIC_CELL		59	0.3013946	0.9699395	0.5107632	0.7567928	1	1142	tags=15%, list=10%, signal=17%
REACTOME_REGULATION_OF_ORNITHINE_DECARBOXYLASE	REACTOME_REGULATION_OF_ORNITHINE_DECARBOXYLASE		40	0.29993856	0.96932614	0.48015872	0.7558943	1	2742	tags=25%, list=24%, signal=33%
MODY_HIPPOCAMPUS_POSTNATAL	MODY_HIPPOCAMPUS_POSTNATAL		22	0.33481103	0.96582854	0.51663405	0.7614506	1	1838	tags=27%, list=16%, signal=33%
DOANE_BREAST_CANCER_ESR1_DN	DOANE_BREAST_CANCER_ESR1_DN		31	0.36911538	0.96577686	0.5081301	0.75943875	1	455	tags=19%, list=4%, signal=20%
MCMURRAY_TP53_HRAS_COOPERATION_RESPONSE_DN	MCMURRAY_TP53_HRAS_COOPERATION_RESPONSE_DN		47	0.35736495	0.96574473	0.5202312	0.7574437	1	1173	tags=38%, list=10%, signal=43%
XU_CREBBP_TARGETS_UP	XU_CREBBP_TARGETS_UP		20	0.33226135	0.96456593	0.50718683	0.75800025	1	572	tags=10%, list=5%, signal=11%
VERNELL_RETINOBLASTOMA_PATHWAY_UP	VERNELL_RETINOBLASTOMA_PATHWAY_UP		29	0.3758285	0.963157	0.48296595	0.75897956	1	612	tags=14%, list=5%, signal=15%
ASTON_MAJOR_DEPRESSIVE_DISORDER_UP	ASTON_MAJOR_DEPRESSIVE_DISORDER_UP		25	0.3254553	0.962542	0.50766283	0.7581889	1	1708	tags=28%, list=15%, signal=33%
ST_ADRENERGIC	ST_ADRENERGIC		18	0.34862328	0.9592968	0.50094163	0.7631352	1	985	tags=22%, list=9%, signal=24%
REACTOME_METABLISM_OF_NUCLEOTIDES	REACTOME_METABLISM_OF_NUCLEOTIDES		52	0.26032814	0.95923674	0.5084746	0.76118165	1	2534	tags=33%, list=23%, signal=42%
MOREAUX_MULTIPLE_MYELOMA_BY_TACI_UP	MOREAUX_MULTIPLE_MYELOMA_BY_TACI_UP		213	0.26025468	0.95867866	0.512476	0.7603218	1	891	tags=13%, list=8%, signal=14%
REACTOME_MTOR_SIGNALLING	REACTOME_MTOR_SIGNALLING		15	0.32496876	0.9586118	0.49720672	0.75838494	1	2780	tags=47%, list=25%, signal=62%
DAZARD_RESPONSE_TO_UV_NHEK_DN	DAZARD_RESPONSE_TO_UV_NHEK_DN		118	0.25432062	0.9532632	0.47428572	0.7677781	1	1930	tags=22%, list=17%, signal=26%
REACTOME_G_ALPHA_12_13_SIGNALLING_EVENTS	REACTOME_G_ALPHA_12_13_SIGNALLING_EVENTS		37	0.3018039	0.9510815	0.5217391	0.7702796	1	1294	tags=27%, list=12%, signal=30%
MOOTHA_PGC	MOOTHA_PGC		263	0.20961556	0.9506911	0.48490566	0.769092	1	2765	tags=31%, list=25%, signal=40%
BHATI_G2M_ARREST_BY_2METHOXYESTRADIOL_DN	BHATI_G2M_ARREST_BY_2METHOXYESTRADIOL_DN		76	0.26474902	0.9488409	0.5265151	0.7710757	1	851	tags=14%, list=8%, signal=16%
CAMPS_COLON_CANCER_COPY_NUMBER_UP	CAMPS_COLON_CANCER_COPY_NUMBER_UP		46	0.24501772	0.9486152	0.5387597	0.76952523	1	2124	tags=17%, list=19%, signal=21%
TOOKER_GEMCITABINE_RESISTANCE_UP	TOOKER_GEMCITABINE_RESISTANCE_UP		53	0.23361808	0.9469158	0.5226824	0.77111524	1	1761	tags=21%, list=16%, signal=25%
TOOKER_RESPONSE_TO_BEXAROTENE_DN	TOOKER_RESPONSE_TO_BEXAROTENE_DN		53	0.23361808	0.9469158	0.5226824	0.7690753	1	1761	tags=21%, list=16%, signal=25%
BIOCARTA_IGF1_PATHWAY	BIOCARTA_IGF1_PATHWAY		15	0.33412442	0.94682187	0.53176045	0.7672506	1	3161	tags=33%, list=28%, signal=46%
BILBAN_B_CLL_LPL_UP	BILBAN_B_CLL_LPL_UP		30	0.3107004	0.9455818	0.51497006	0.7678059	1	273	tags=10%, list=2%, signal=10%
KEGG_ALZHEIMERS_DISEASE	KEGG_ALZHEIMERS_DISEASE		109	0.21894334	0.9445661	0.49811321	0.7678451	1	2907	tags=32%, list=26%, signal=43%
ELVIDGE_HYPOXIA_DN	ELVIDGE_HYPOXIA_DN		84	0.23998909	0.9424245	0.5249042	0.7703235	1	1319	tags=14%, list=12%, signal=16%
KOBAYASHI_EGFR_SIGNALING_24HR_UP	KOBAYASHI_EGFR_SIGNALING_24HR_UP		56	0.31121904	0.9413425	0.5436106	0.7706464	1	1554	tags=32%, list=14%, signal=37%
MILI_PSEUDOPODIA_CHEMOTAXIS_UP	MILI_PSEUDOPODIA_CHEMOTAXIS_UP		36	0.2821083	0.93823516	0.53846157	0.7752361	1	1208	tags=19%, list=11%, signal=22%
REACTOME_ACTIVATION_OF_KAINATE_RECEPTORS_UPON_GLUTAMATE_BINDING	REACTOME_ACTIVATION_OF_KAINATE_RECEPTORS_UPON_GLUTAMATE_BINDING		22	0.3235216	0.93810946	0.5256917	0.77350956	1	701	tags=9%, list=6%, signal=10%
CROONQUIST_NRAS_VS_STROMAL_STIMULATION_UP	CROONQUIST_NRAS_VS_STROMAL_STIMULATION_UP		20	0.40020818	0.93790513	0.56734693	0.7719266	1	144	tags=15%, list=1%, signal=15%
KORKOLA_CORRELATED_WITH_POU5F1	KORKOLA_CORRELATED_WITH_POU5F1		16	0.365352	0.935458	0.54352033	0.7751356	1	2705	tags=50%, list=24%, signal=66%
VALK_AML_CLUSTER_1	VALK_AML_CLUSTER_1		16	0.3823924	0.9354191	0.55463916	0.773205	1	22	tags=13%, list=0%, signal=13%
REACTOME_RNA_POL_II_CTD_PHOSPHORYLATION_AND_INTERACTION_WITH_CE	REACTOME_RNA_POL_II_CTD_PHOSPHORYLATION_AND_INTERACTION_WITH_CE		24	0.30644867	0.9351065	0.5206612	0.77187127	1	4560	tags=58%, list=41%, signal=98%
FURUKAWA_DUSP6_TARGETS_PCI35_DN	FURUKAWA_DUSP6_TARGETS_PCI35_DN		41	0.36356792	0.9349081	0.53759396	0.77031153	1	1133	tags=17%, list=10%, signal=19%
RIZ_ERYTHROID_DIFFERENTIATION_HBZ	RIZ_ERYTHROID_DIFFERENTIATION_HBZ		29	0.3285395	0.93398386	0.55206287	0.7702042	1	2702	tags=31%, list=24%, signal=41%
REACTOME_CHOLESTEROL_BIOSYNTHESIS	REACTOME_CHOLESTEROL_BIOSYNTHESIS		17	0.40183815	0.9332302	0.53435117	0.7697328	1	1387	tags=29%, list=12%, signal=34%
AMIT_SERUM_RESPONSE_480_MCF10A	AMIT_SERUM_RESPONSE_480_MCF10A		21	0.32916182	0.93210274	0.5218216	0.7701615	1	1078	tags=24%, list=10%, signal=26%
REACTOME_REGULATION_OF_BETA_CELL_DEVELOPMENT	REACTOME_REGULATION_OF_BETA_CELL_DEVELOPMENT		68	0.24945697	0.93064946	0.5156863	0.7711324	1	4897	tags=54%, list=44%, signal=96%
REACTOME_TRANSLATION_INITIATION_COMPLEX_FORMATION	REACTOME_TRANSLATION_INITIATION_COMPLEX_FORMATION		25	0.3244903	0.9305422	0.5302144	0.7693885	1	4418	tags=40%, list=39%, signal=66%
KEGG_TIGHT_JUNCTION	KEGG_TIGHT_JUNCTION		89	0.28481793	0.9285194	0.56772906	0.77145684	1	1171	tags=17%, list=10%, signal=19%
ZHAN_MULTIPLE_MYELOMA_CD1_UP	ZHAN_MULTIPLE_MYELOMA_CD1_UP		28	0.33462775	0.9261952	0.5686654	0.7742734	1	1286	tags=29%, list=11%, signal=32%
WANG_CLIM2_TARGETS_DN	WANG_CLIM2_TARGETS_DN		102	0.23991859	0.9256231	0.54285717	0.77360237	1	1452	tags=19%, list=13%, signal=21%
SHEDDEN_LUNG_CANCER_GOOD_SURVIVAL_A4	SHEDDEN_LUNG_CANCER_GOOD_SURVIVAL_A4		109	0.26917803	0.92352265	0.55086374	0.7760394	1	1608	tags=25%, list=14%, signal=29%
AIYAR_COBRA1_TARGETS_UP	AIYAR_COBRA1_TARGETS_UP		26	0.3378071	0.9213211	0.5623722	0.77866143	1	1009	tags=23%, list=9%, signal=25%
GAL_LEUKEMIC_STEM_CELL_UP	GAL_LEUKEMIC_STEM_CELL_UP		58	0.28354904	0.92073315	0.5901961	0.7778789	1	1591	tags=29%, list=14%, signal=34%
DORN_ADENOVIRUS_INFECTION_32HR_DN	DORN_ADENOVIRUS_INFECTION_32HR_DN		27	0.32318494	0.9166394	0.55172414	0.7844901	1	300	tags=15%, list=3%, signal=15%
GRADE_METASTASIS_DN	GRADE_METASTASIS_DN		33	0.2390303	0.916507	0.54702497	0.7827845	1	2874	tags=24%, list=26%, signal=33%
REACTOME_OPIOID_SIGNALLING	REACTOME_OPIOID_SIGNALLING		57	0.2618653	0.91534406	0.58845437	0.78333086	1	1617	tags=21%, list=14%, signal=24%
REACTOME_SCF_BETA_TRCP_MEDIATED_DEGRADATION_OF_EMI1	REACTOME_SCF_BETA_TRCP_MEDIATED_DEGRADATION_OF_EMI1		40	0.2783207	0.9129099	0.52986515	0.7864047	1	2742	tags=23%, list=24%, signal=30%
SIG_IL4RECEPTOR_IN_B_LYPHOCYTES	SIG_IL4RECEPTOR_IN_B_LYPHOCYTES		16	0.29777592	0.9128695	0.57086617	0.7845448	1	2189	tags=44%, list=20%, signal=54%
REACTOME_METABOLISM_OF_RNA	REACTOME_METABOLISM_OF_RNA		56	0.26689172	0.912678	0.5232558	0.78302956	1	2909	tags=30%, list=26%, signal=41%
WOTTON_RUNX_TARGETS_DN	WOTTON_RUNX_TARGETS_DN		19	0.35049722	0.9110958	0.5641548	0.7843462	1	1250	tags=32%, list=11%, signal=35%
LINDGREN_BLADDER_CANCER_CLUSTER_3_UP	LINDGREN_BLADDER_CANCER_CLUSTER_3_UP		191	0.25632235	0.9074501	0.5403377	0.79005414	1	1472	tags=15%, list=13%, signal=17%
DORN_ADENOVIRUS_INFECTION_12HR_UP	DORN_ADENOVIRUS_INFECTION_12HR_UP		18	0.355192	0.90552795	0.60160965	0.79222053	1	1339	tags=33%, list=12%, signal=38%
JIANG_HYPOXIA_VIA_VHL	JIANG_HYPOXIA_VIA_VHL		16	0.2996368	0.90537417	0.5782178	0.79062665	1	2266	tags=31%, list=20%, signal=39%
PACHER_TARGETS_OF_IGF1_AND_IGF2_UP	PACHER_TARGETS_OF_IGF1_AND_IGF2_UP		21	0.33389145	0.905116	0.59923667	0.7892194	1	1794	tags=29%, list=16%, signal=34%
BENPORATH_ES_1	BENPORATH_ES_1		237	0.23908769	0.90382665	0.5762712	0.78998446	1	2417	tags=27%, list=22%, signal=34%
ROVERSI_GLIOMA_COPY_NUMBER_DN	ROVERSI_GLIOMA_COPY_NUMBER_DN		35	0.271621	0.9024895	0.61584157	0.7908688	1	1954	tags=26%, list=17%, signal=31%
SMITH_LIVER_CANCER	SMITH_LIVER_CANCER		22	0.32002163	0.900818	0.6070111	0.792453	1	2569	tags=36%, list=23%, signal=47%
REACTOME_REGULATION_OF_INSULIN_SECRETION	REACTOME_REGULATION_OF_INSULIN_SECRETION		148	0.20816505	0.90067554	0.58939093	0.7907929	1	2858	tags=30%, list=26%, signal=40%
CHNG_MULTIPLE_MYELOMA_HYPERPLOID_UP	CHNG_MULTIPLE_MYELOMA_HYPERPLOID_UP		34	0.27470362	0.89891154	0.5441767	0.79257417	1	3785	tags=41%, list=34%, signal=62%
VANTVEER_BREAST_CANCER_METASTASIS_UP	VANTVEER_BREAST_CANCER_METASTASIS_UP		27	0.29854468	0.8933004	0.6438095	0.8025653	1	1615	tags=30%, list=14%, signal=35%
CREIGHTON_ENDOCRINE_THERAPY_RESISTANCE_2	CREIGHTON_ENDOCRINE_THERAPY_RESISTANCE_2		146	0.23288998	0.8928811	0.64510167	0.8015296	1	1934	tags=21%, list=17%, signal=25%
REACTOME_STEROID_METABOLISM	REACTOME_STEROID_METABOLISM		50	0.28812137	0.89237577	0.6102941	0.8006476	1	1606	tags=22%, list=14%, signal=26%
KEGG_ALDOSTERONE_REGULATED_SODIUM_REABSORPTION	KEGG_ALDOSTERONE_REGULATED_SODIUM_REABSORPTION		25	0.33289516	0.8906464	0.61669827	0.80231816	1	1133	tags=28%, list=10%, signal=31%
ZHAN_MULTIPLE_MYELOMA_UP	ZHAN_MULTIPLE_MYELOMA_UP		31	0.24315803	0.89036226	0.62376237	0.8009888	1	723	tags=10%, list=6%, signal=10%
REACTOME_NUCLEAR_RECEPTOR_TRANSCRIPTION_PATHWAY	REACTOME_NUCLEAR_RECEPTOR_TRANSCRIPTION_PATHWAY		38	0.3017862	0.8896623	0.58208954	0.8005705	1	1425	tags=16%, list=13%, signal=18%
PENG_LEUCINE_DEPRIVATION_UP	PENG_LEUCINE_DEPRIVATION_UP		18	0.30275175	0.8892735	0.6039216	0.79942894	1	1847	tags=28%, list=16%, signal=33%
KEGG_TYPE_II_DIABETES_MELLITUS	KEGG_TYPE_II_DIABETES_MELLITUS		28	0.29664916	0.88912797	0.6247619	0.7978529	1	985	tags=18%, list=9%, signal=20%
BROWNE_HCMV_INFECTION_1HR_DN	BROWNE_HCMV_INFECTION_1HR_DN		121	0.22114518	0.88795716	0.6596558	0.79836184	1	1305	tags=12%, list=12%, signal=14%
BIOCARTA_AT1R_PATHWAY	BIOCARTA_AT1R_PATHWAY		20	0.3069635	0.88707864	0.5825243	0.7982299	1	2488	tags=30%, list=22%, signal=39%
REACTOME_TRANSMISSION_ACROSS_CHEMICAL_SYNAPSES	REACTOME_TRANSMISSION_ACROSS_CHEMICAL_SYNAPSES		92	0.27782655	0.8838637	0.6193294	0.80276597	1	1142	tags=15%, list=10%, signal=17%
TAVOR_CEBPA_TARGETS_UP	TAVOR_CEBPA_TARGETS_UP		36	0.30183643	0.8831408	0.6376518	0.8023818	1	301	tags=14%, list=3%, signal=14%
DOUGLAS_BMI1_TARGETS_DN	DOUGLAS_BMI1_TARGETS_DN		153	0.21811284	0.88258964	0.6070727	0.8017125	1	2503	tags=33%, list=22%, signal=42%
REACTOME_REGULATION_OF_GENE_EXPRESSION_IN_BETA_CELLS	REACTOME_REGULATION_OF_GENE_EXPRESSION_IN_BETA_CELLS		61	0.24834566	0.8825517	0.555332	0.7999116	1	4897	tags=54%, list=44%, signal=96%
VANTVEER_BREAST_CANCER_BRCA1_UP	VANTVEER_BREAST_CANCER_BRCA1_UP		18	0.28216517	0.8819348	0.61612284	0.79926807	1	2417	tags=39%, list=22%, signal=50%
SU_TESTIS	SU_TESTIS		44	0.29048884	0.8810292	0.6130199	0.799226	1	2363	tags=23%, list=21%, signal=29%
AMIT_SERUM_RESPONSE_60_MCF10A	AMIT_SERUM_RESPONSE_60_MCF10A		38	0.30330086	0.8801716	0.62151396	0.79910374	1	1068	tags=26%, list=10%, signal=29%
ASTON_MAJOR_DEPRESSIVE_DISORDER_DN	ASTON_MAJOR_DEPRESSIVE_DISORDER_DN		106	0.23191652	0.88003445	0.6742857	0.79752743	1	1510	tags=19%, list=13%, signal=22%
RAMALHO_STEMNESS_UP	RAMALHO_STEMNESS_UP		148	0.2277219	0.879012	0.552	0.79779786	1	2405	tags=26%, list=21%, signal=32%
NIKOLSKY_BREAST_CANCER_17Q21_Q25_AMPLICON	NIKOLSKY_BREAST_CANCER_17Q21_Q25_AMPLICON		179	0.2244375	0.87803173	0.6195652	0.79788727	1	1860	tags=21%, list=17%, signal=24%
REACTOME_SYNTHESIS_OF_BILE_ACIDS_AND_BILE_SALTS	REACTOME_SYNTHESIS_OF_BILE_ACIDS_AND_BILE_SALTS		18	0.3466566	0.87265384	0.65619224	0.80693257	1	699	tags=17%, list=6%, signal=18%
FURUKAWA_DUSP6_TARGETS_PCI35_UP	FURUKAWA_DUSP6_TARGETS_PCI35_UP		37	0.32245782	0.87217134	0.67193675	0.8060282	1	1078	tags=24%, list=10%, signal=27%
BEIER_GLIOMA_STEM_CELL_DN	BEIER_GLIOMA_STEM_CELL_DN		33	0.2778788	0.87150234	0.65904367	0.80545694	1	1704	tags=27%, list=15%, signal=32%
YAO_TEMPORAL_RESPONSE_TO_PROGESTERONE_CLUSTER_7	YAO_TEMPORAL_RESPONSE_TO_PROGESTERONE_CLUSTER_7		56	0.23483226	0.86909366	0.60714287	0.8085763	1	2223	tags=20%, list=20%, signal=24%
AGUIRRE_PANCREATIC_CANCER_COPY_NUMBER_DN	AGUIRRE_PANCREATIC_CANCER_COPY_NUMBER_DN		133	0.19826013	0.86879975	0.640873	0.80730635	1	1512	tags=17%, list=14%, signal=19%
WONG_PROTEASOME_GENE_MODULE	WONG_PROTEASOME_GENE_MODULE		35	0.25930434	0.86739683	0.6096154	0.8081459	1	3280	tags=34%, list=29%, signal=48%
HEIDENBLAD_AMPLICON_12P11_12_DN	HEIDENBLAD_AMPLICON_12P11_12_DN		17	0.31338835	0.86275005	0.6361829	0.8155699	1	419	tags=12%, list=4%, signal=12%
KEGG_ABC_TRANSPORTERS	KEGG_ABC_TRANSPORTERS		27	0.3009566	0.8624327	0.6456693	0.8143853	1	1383	tags=26%, list=12%, signal=30%
SPIELMAN_LYMPHOBLAST_EUROPEAN_VS_ASIAN_DN	SPIELMAN_LYMPHOBLAST_EUROPEAN_VS_ASIAN_DN		419	0.19180879	0.8616955	0.59029126	0.81407994	1	2433	tags=23%, list=22%, signal=29%
KEGG_LONG_TERM_POTENTIATION	KEGG_LONG_TERM_POTENTIATION		40	0.26268464	0.8587294	0.6666667	0.81825197	1	1740	tags=23%, list=16%, signal=27%
REACTOME_GENES_INVOLVED_IN_APOPTOTIC_CLEAVAGE_OF_CELLULAR_PROTEINS	REACTOME_GENES_INVOLVED_IN_APOPTOTIC_CLEAVAGE_OF_CELLULAR_PROTEINS		24	0.28887445	0.85762125	0.6386719	0.8186377	1	567	tags=13%, list=5%, signal=13%
BROWNE_HCMV_INFECTION_4HR_DN	BROWNE_HCMV_INFECTION_4HR_DN		137	0.21592121	0.8560459	0.7373541	0.82007444	1	1241	tags=13%, list=11%, signal=15%
DASU_IL6_SIGNALING_SCAR_UP	DASU_IL6_SIGNALING_SCAR_UP		17	0.31559163	0.85581803	0.67304015	0.8186793	1	453	tags=18%, list=4%, signal=18%
BILD_CTNNB1_ONCOGENIC_SIGNATURE	BILD_CTNNB1_ONCOGENIC_SIGNATURE		33	0.28733146	0.8555439	0.6575053	0.81734574	1	1040	tags=21%, list=9%, signal=23%
SONG_TARGETS_OF_IE86_CMV_PROTEIN	SONG_TARGETS_OF_IE86_CMV_PROTEIN		32	0.3532499	0.85509855	0.5874525	0.8164415	1	612	tags=13%, list=5%, signal=13%
MILI_PSEUDOPODIA_HAPTOTAXIS_UP	MILI_PSEUDOPODIA_HAPTOTAXIS_UP		305	0.24042451	0.8544602	0.609127	0.8158802	1	2346	tags=25%, list=21%, signal=30%
RIZ_ERYTHROID_DIFFERENTIATION_HEMGN	RIZ_ERYTHROID_DIFFERENTIATION_HEMGN		25	0.2959297	0.85441667	0.69123507	0.81419015	1	2702	tags=36%, list=24%, signal=47%
SCHLOSSER_SERUM_RESPONSE_DN	SCHLOSSER_SERUM_RESPONSE_DN		433	0.20058353	0.8541026	0.63457763	0.8130562	1	2368	tags=24%, list=21%, signal=30%
REACTOME_FORMATION_OF_THE_TERNARY_COMPLEX_AND_SUBSEQUENTLY_THE_43S_COMPLEX	REACTOME_FORMATION_OF_THE_TERNARY_COMPLEX_AND_SUBSEQUENTLY_THE_43S_COMPLEX		22	0.3110237	0.8501717	0.6102362	0.81903225	1	7721	tags=100%, list=69%, signal=321%
GEORGES_CELL_CYCLE_MIR192_TARGETS	GEORGES_CELL_CYCLE_MIR192_TARGETS		39	0.29016522	0.85005903	0.59961313	0.81748474	1	1206	tags=15%, list=11%, signal=17%
ST_GAQ_PATHWAY	ST_GAQ_PATHWAY		17	0.2975642	0.84911245	0.6616541	0.8175563	1	1596	tags=29%, list=14%, signal=34%
LI_AMPLIFIED_IN_LUNG_CANCER	LI_AMPLIFIED_IN_LUNG_CANCER		123	0.21727088	0.84890777	0.672956	0.8161589	1	1331	tags=14%, list=12%, signal=16%
WANG_LMO4_TARGETS_DN	WANG_LMO4_TARGETS_DN		163	0.20468293	0.84831	0.6401591	0.81558436	1	2330	tags=25%, list=21%, signal=31%
REACTOME_METABOLISM_OF_BILE_ACIDS_AND_BILE_SALTS	REACTOME_METABOLISM_OF_BILE_ACIDS_AND_BILE_SALTS		21	0.32432544	0.8460232	0.6897196	0.81841177	1	699	tags=14%, list=6%, signal=15%
HALMOS_CEBPA_TARGETS_DN	HALMOS_CEBPA_TARGETS_DN		23	0.31059927	0.84344167	0.6995885	0.8216566	1	1951	tags=30%, list=17%, signal=37%
REACTOME_METABOLISM_OF_PROTEINS	REACTOME_METABOLISM_OF_PROTEINS		128	0.19165449	0.8404176	0.63273454	0.8256774	1	2800	tags=24%, list=25%, signal=32%
NIKOLSKY_BREAST_CANCER_20Q12_Q13_AMPLICON	NIKOLSKY_BREAST_CANCER_20Q12_Q13_AMPLICON		70	0.22431365	0.83934903	0.7200772	0.8260362	1	3036	tags=33%, list=27%, signal=45%
BIOCARTA_PAR1_PATHWAY	BIOCARTA_PAR1_PATHWAY		23	0.2762183	0.8384948	0.7081712	0.8259961	1	1652	tags=30%, list=15%, signal=36%
HSC_MATURE_FETAL	HSC_MATURE_FETAL		16	0.30840638	0.83703285	0.703125	0.8270693	1	1712	tags=38%, list=15%, signal=44%
REACTOME_STABILIZATION_OF_P53	REACTOME_STABILIZATION_OF_P53		36	0.26513782	0.83639634	0.6	0.82651764	1	2742	tags=22%, list=24%, signal=29%
LIAO_HAVE_SOX4_BINDING_SITES	LIAO_HAVE_SOX4_BINDING_SITES		24	0.29405788	0.8346654	0.74902725	0.82818604	1	1027	tags=17%, list=9%, signal=18%
NADERI_BREAST_CANCER_PROGNOSIS_UP	NADERI_BREAST_CANCER_PROGNOSIS_UP		26	0.34068665	0.8334498	0.63533837	0.8287674	1	407	tags=8%, list=4%, signal=8%
ODONNELL_METASTASIS_UP	ODONNELL_METASTASIS_UP		42	0.28756267	0.82868415	0.71062994	0.8361841	1	424	tags=10%, list=4%, signal=10%
AIYAR_COBRA1_TARGETS_DN	AIYAR_COBRA1_TARGETS_DN		16	0.29314023	0.82676685	0.6730769	0.83802366	1	2702	tags=44%, list=24%, signal=58%
SCHLOSSER_MYC_TARGETS_REPRESSED_BY_SERUM	SCHLOSSER_MYC_TARGETS_REPRESSED_BY_SERUM		84	0.21422482	0.82661384	0.6119691	0.8365619	1	3455	tags=39%, list=31%, signal=56%
LIU_CDX2_TARGETS_UP	LIU_CDX2_TARGETS_UP		31	0.3093846	0.8238836	0.75438595	0.8400328	1	225	tags=10%, list=2%, signal=10%
ST_WNT_CA2_CYCLIC_GMP_PATHWAY	ST_WNT_CA2_CYCLIC_GMP_PATHWAY		15	0.33187884	0.82095563	0.68582374	0.84416395	1	907	tags=20%, list=8%, signal=22%
BIOCARTA_EGF_PATHWAY	BIOCARTA_EGF_PATHWAY		20	0.2742096	0.82012326	0.6660482	0.8439823	1	3651	tags=45%, list=33%, signal=67%
KEGG_FRUCTOSE_AND_MANNOSE_METABOLISM	KEGG_FRUCTOSE_AND_MANNOSE_METABOLISM		23	0.27577713	0.8200773	0.6957364	0.8422972	1	1475	tags=26%, list=13%, signal=30%
REACTOME_REGULATION_OF_APC_ACTIVATORS_BETWEEN_G1_S_AND_EARLY_ANAPHASE	REACTOME_REGULATION_OF_APC_ACTIVATORS_BETWEEN_G1_S_AND_EARLY_ANAPHASE		55	0.23629183	0.8193789	0.62906307	0.8418923	1	8564	tags=100%, list=76%, signal=423%
REACTOME_P53_INDEPENDENT_DNA_DAMAGE_RESPONSE	REACTOME_P53_INDEPENDENT_DNA_DAMAGE_RESPONSE		37	0.25688687	0.8181387	0.61614174	0.84251213	1	3619	tags=30%, list=32%, signal=44%
KEGG_ALANINE_ASPARTATE_AND_GLUTAMATE_METABOLISM	KEGG_ALANINE_ASPARTATE_AND_GLUTAMATE_METABOLISM		21	0.30189016	0.81734806	0.7223301	0.84236944	1	1286	tags=29%, list=11%, signal=32%
CHESLER_BRAIN_HIGHEST_EXPRESSION	CHESLER_BRAIN_HIGHEST_EXPRESSION		25	0.26600173	0.81556493	0.7205589	0.84399825	1	2972	tags=40%, list=27%, signal=54%
GINESTIER_BREAST_CANCER_ZNF217_AMPLIFIED_DN	GINESTIER_BREAST_CANCER_ZNF217_AMPLIFIED_DN		158	0.1902702	0.8123958	0.6879699	0.8482136	1	3024	tags=26%, list=27%, signal=35%
MOOTHA_FFA_OXYDATION	MOOTHA_FFA_OXYDATION		16	0.32614732	0.8104427	0.6385768	0.8500746	1	2081	tags=25%, list=19%, signal=31%
REACTOME_AMINE_COMPOUND_SLC_TRANSPORTERS	REACTOME_AMINE_COMPOUND_SLC_TRANSPORTERS		22	0.327138	0.8100105	0.72168905	0.84914464	1	2340	tags=32%, list=21%, signal=40%
SAKAI_CHRONIC_HEPATITIS_VS_LIVER_CANCER_UP	SAKAI_CHRONIC_HEPATITIS_VS_LIVER_CANCER_UP		45	0.24103865	0.8093245	0.6787879	0.8487381	1	2189	tags=31%, list=20%, signal=39%
REACTOME_GENE_EXPRESSION	REACTOME_GENE_EXPRESSION		250	0.17125112	0.8092649	0.6449704	0.847119	1	3512	tags=28%, list=31%, signal=39%
LAU_APOPTOSIS_CDKN2A_UP	LAU_APOPTOSIS_CDKN2A_UP		36	0.2505723	0.8088057	0.6666667	0.8462606	1	2637	tags=33%, list=24%, signal=43%
GUENTHER_GROWTH_SPHERICAL_VS_ADHERENT_UP	GUENTHER_GROWTH_SPHERICAL_VS_ADHERENT_UP		16	0.34204456	0.8057879	0.746063	0.85038614	1	915	tags=19%, list=8%, signal=20%
KAUFFMANN_DNA_REPAIR_GENES	KAUFFMANN_DNA_REPAIR_GENES		148	0.23001806	0.805695	0.63915545	0.84882945	1	3197	tags=30%, list=29%, signal=41%
KEGG_PENTOSE_PHOSPHATE_PATHWAY	KEGG_PENTOSE_PHOSPHATE_PATHWAY		19	0.2630381	0.8032131	0.7131631	0.8518332	1	1536	tags=26%, list=14%, signal=30%
REACTOME_CDC20_PHOSPHO_APC_MEDIATED_DEGRADATION_OF_CYCLIN_A	REACTOME_CDC20_PHOSPHO_APC_MEDIATED_DEGRADATION_OF_CYCLIN_A		51	0.23620708	0.8027402	0.6403846	0.85099137	1	8564	tags=100%, list=76%, signal=423%
KORKOLA_SEMINOMA_UP	KORKOLA_SEMINOMA_UP		31	0.25143048	0.801403	0.7357002	0.85176486	1	2643	tags=42%, list=24%, signal=55%
CHIBA_RESPONSE_TO_TSA	CHIBA_RESPONSE_TO_TSA		31	0.22886577	0.79944044	0.7191235	0.85385865	1	2233	tags=32%, list=20%, signal=40%
KEGG_DRUG_METABOLISM_OTHER_ENZYMES	KEGG_DRUG_METABOLISM_OTHER_ENZYMES		18	0.2847885	0.7987318	0.74552685	0.8534559	1	1060	tags=17%, list=9%, signal=18%
NIKOLSKY_BREAST_CANCER_8Q12_Q22_AMPLICON	NIKOLSKY_BREAST_CANCER_8Q12_Q22_AMPLICON		69	0.23966865	0.79639256	0.73345935	0.85612625	1	1555	tags=22%, list=14%, signal=25%
REACTOME_CYCLIN_E_ASSOCIATED_EVENTS_DURING_G1_S_TRANSITION_	REACTOME_CYCLIN_E_ASSOCIATED_EVENTS_DURING_G1_S_TRANSITION_		49	0.2373052	0.7956412	0.64579254	0.855779	1	2742	tags=22%, list=24%, signal=30%
REACTOME_SIGNALING_BY_WNT	REACTOME_SIGNALING_BY_WNT		47	0.22757132	0.7955861	0.64796907	0.8541618	1	2742	tags=21%, list=24%, signal=28%
REACTOME_AUTODEGRADATION_OF_CDH1_BY_CDH1_APC	REACTOME_AUTODEGRADATION_OF_CDH1_BY_CDH1_APC		46	0.23610112	0.7934202	0.6455445	0.8564685	1	8564	tags=100%, list=76%, signal=423%
TCGA_GLIOBLASTOMA_COPY_NUMBER_DN	TCGA_GLIOBLASTOMA_COPY_NUMBER_DN		17	0.30744144	0.793344	0.7250509	0.8548933	1	1900	tags=35%, list=17%, signal=42%
WONG_ENDMETRIUM_CANCER_UP	WONG_ENDMETRIUM_CANCER_UP		15	0.351948	0.7920006	0.7797271	0.8556877	1	1097	tags=27%, list=10%, signal=30%
REACTOME_POST_TRANSLATIONAL_PROTEIN_MODIFICATION	REACTOME_POST_TRANSLATIONAL_PROTEIN_MODIFICATION		28	0.24799882	0.79150236	0.7905544	0.85489184	1	1486	tags=25%, list=13%, signal=29%
SESTO_RESPONSE_TO_UV_C0	SESTO_RESPONSE_TO_UV_C0		80	0.215059	0.78771126	0.6787149	0.85997736	1	1948	tags=23%, list=17%, signal=27%
PENG_RAPAMYCIN_RESPONSE_DN	PENG_RAPAMYCIN_RESPONSE_DN		51	0.20247442	0.78119504	0.6866538	0.86974716	1	301	tags=6%, list=3%, signal=6%
REACTOME_TELOMERE_MAINTENANCE	REACTOME_TELOMERE_MAINTENANCE		28	0.28914338	0.77844656	0.6851145	0.8729925	1	3857	tags=39%, list=34%, signal=60%
NAKAMURA_CANCER_MICROENVIRONMENT_DN	NAKAMURA_CANCER_MICROENVIRONMENT_DN		33	0.28246018	0.7777715	0.70599616	0.87248147	1	926	tags=9%, list=8%, signal=10%
RICKMAN_HEAD_AND_NECK_CANCER_D	RICKMAN_HEAD_AND_NECK_CANCER_D		18	0.35687417	0.7761499	0.7717172	0.8736361	1	401	tags=17%, list=4%, signal=17%
BIOCARTA_CTCF_PATHWAY	BIOCARTA_CTCF_PATHWAY		15	0.3178265	0.77293473	0.7515275	0.87769216	1	1397	tags=33%, list=12%, signal=38%
KESHELAVA_MULTIPLE_DRUG_RESISTANCE	KESHELAVA_MULTIPLE_DRUG_RESISTANCE		46	0.20818992	0.77282894	0.8091603	0.876155	1	1360	tags=15%, list=12%, signal=17%
DING_LUNG_CANCER_EXPRESSION_BY_COPY_NUMBER	DING_LUNG_CANCER_EXPRESSION_BY_COPY_NUMBER		55	0.22968082	0.7699027	0.7063492	0.8796092	1	3057	tags=31%, list=27%, signal=42%
KEGG_PROTEASOME	KEGG_PROTEASOME		36	0.23588945	0.76873595	0.6888454	0.8799664	1	8564	tags=100%, list=76%, signal=424%
REACTOME_NUCLEAR_EVENTS_KINASE_AND_TRANSCRIPTION_FACTOR_ACTIVATION	REACTOME_NUCLEAR_EVENTS_KINASE_AND_TRANSCRIPTION_FACTOR_ACTIVATION		15	0.2845327	0.76661956	0.7362205	0.8820235	1	144	tags=7%, list=1%, signal=7%
OUILLETTE_CLL_13Q14_DELETION_UP	OUILLETTE_CLL_13Q14_DELETION_UP		33	0.23491386	0.7640203	0.8238748	0.8849847	1	2060	tags=27%, list=18%, signal=33%
VANHARANTA_UTERINE_FIBROID_WITH_7Q_DELETION_DN	VANHARANTA_UTERINE_FIBROID_WITH_7Q_DELETION_DN		17	0.27102536	0.764014	0.7589641	0.8832771	1	1593	tags=29%, list=14%, signal=34%
REACTOME_GLUCOSE_AND_OTHER_SUGAR_SLC_TRANSPORTERS	REACTOME_GLUCOSE_AND_OTHER_SUGAR_SLC_TRANSPORTERS		57	0.23988326	0.7637168	0.8665339	0.8820926	1	862	tags=12%, list=8%, signal=13%
KEGG_TASTE_TRANSDUCTION	KEGG_TASTE_TRANSDUCTION		21	0.29372075	0.7634257	0.7842004	0.8809272	1	1160	tags=14%, list=10%, signal=16%
KEGG_SPLICEOSOME	KEGG_SPLICEOSOME		72	0.21193588	0.7622799	0.64132553	0.88120806	1	8839	tags=100%, list=79%, signal=472%
LEE_LIVER_CANCER_SURVIVAL_UP	LEE_LIVER_CANCER_SURVIVAL_UP		94	0.25283697	0.7619125	0.76978415	0.8801505	1	804	tags=14%, list=7%, signal=15%
REACTOME_REGULATION_OF_INSULIN_SECRETION_BY_GLUCAGON_LIKE_PEPTIDE_1	REACTOME_REGULATION_OF_INSULIN_SECRETION_BY_GLUCAGON_LIKE_PEPTIDE_1		40	0.25547367	0.76190215	0.8156313	0.8784667	1	1373	tags=20%, list=12%, signal=23%
ZHAN_MULTIPLE_MYELOMA_HP_UP	ZHAN_MULTIPLE_MYELOMA_HP_UP		26	0.26550943	0.7613077	0.7957611	0.87778836	1	1001	tags=12%, list=9%, signal=13%
REACTOME_MAPK_TARGETS_NUCLEAR_EVENTS_MEDIATED_BY_MAP_KINASES	REACTOME_MAPK_TARGETS_NUCLEAR_EVENTS_MEDIATED_BY_MAP_KINASES		18	0.26434705	0.75981057	0.77735126	0.878676	1	144	tags=6%, list=1%, signal=6%
VALK_AML_WITH_FLT3_ITD	VALK_AML_WITH_FLT3_ITD		26	0.27738625	0.7597372	0.8416834	0.87709296	1	1445	tags=23%, list=13%, signal=26%
ICHIBA_GRAFT_VERSUS_HOST_DISEASE_D7_DN	ICHIBA_GRAFT_VERSUS_HOST_DISEASE_D7_DN		34	0.2628758	0.75824916	0.85	0.8779815	1	1060	tags=15%, list=9%, signal=16%
YAUCH_HEDGEHOG_SIGNALING_PARACRINE_DN	YAUCH_HEDGEHOG_SIGNALING_PARACRINE_DN		142	0.26431757	0.757757	0.7760911	0.8770686	1	367	tags=9%, list=3%, signal=9%
ROME_INSULIN_TARGETS_IN_MUSCLE_UP	ROME_INSULIN_TARGETS_IN_MUSCLE_UP		56	0.19572897	0.75755787	0.8062016	0.87570983	1	2541	tags=25%, list=23%, signal=32%
REACTOME_VIF_MEDIATED_DEGRADATION_OF_APOBEC3G	REACTOME_VIF_MEDIATED_DEGRADATION_OF_APOBEC3G		39	0.2359529	0.75722003	0.6673228	0.87465	1	8564	tags=100%, list=76%, signal=424%
OUYANG_PROSTATE_CANCER_PROGRESSION_DN	OUYANG_PROSTATE_CANCER_PROGRESSION_DN		15	0.28181627	0.75632745	0.7884232	0.8744681	1	1856	tags=27%, list=17%, signal=32%
JAERVINEN_AMPLIFIED_IN_LARYNGEAL_CANCER	JAERVINEN_AMPLIFIED_IN_LARYNGEAL_CANCER		20	0.2361011	0.7530012	0.80078125	0.87832105	1	1578	tags=20%, list=14%, signal=23%
REACTOME_GLUCOSE_TRANSPORT	REACTOME_GLUCOSE_TRANSPORT		25	0.23842564	0.7479318	0.7728155	0.88510746	1	2762	tags=28%, list=25%, signal=37%
BIOCARTA_CXCR4_PATHWAY	BIOCARTA_CXCR4_PATHWAY		17	0.26476303	0.7473746	0.82270914	0.88430613	1	1336	tags=24%, list=12%, signal=27%
GENTILE_UV_RESPONSE_CLUSTER_D6	GENTILE_UV_RESPONSE_CLUSTER_D6		17	0.2850754	0.7473241	0.7734375	0.8827133	1	1339	tags=24%, list=12%, signal=27%
GARGALOVIC_RESPONSE_TO_OXIDIZED_PHOSPHOLIPIDS_BLUE_UP	GARGALOVIC_RESPONSE_TO_OXIDIZED_PHOSPHOLIPIDS_BLUE_UP		56	0.2438354	0.7340832	0.75147927	0.90216285	1	1491	tags=16%, list=13%, signal=18%
APPIERTO_RESPONSE_TO_FENRETINIDE_UP	APPIERTO_RESPONSE_TO_FENRETINIDE_UP		19	0.26629132	0.7304296	0.8089431	0.90618557	1	697	tags=16%, list=6%, signal=17%
KEGG_BASAL_TRANSCRIPTION_FACTORS	KEGG_BASAL_TRANSCRIPTION_FACTORS		22	0.2357731	0.7289955	0.75576925	0.9066923	1	8562	tags=100%, list=76%, signal=424%
BIOCARTA_PYK2_PATHWAY	BIOCARTA_PYK2_PATHWAY		17	0.25068644	0.72896206	0.77099234	0.90505594	1	2880	tags=29%, list=26%, signal=40%
KEGG_PARKINSONS_DISEASE	KEGG_PARKINSONS_DISEASE		81	0.18678759	0.7263428	0.68577075	0.9075991	1	3881	tags=46%, list=35%, signal=69%
GAZDA_DIAMOND_BLACKFAN_ANEMIA_PROGENITOR_DN	GAZDA_DIAMOND_BLACKFAN_ANEMIA_PROGENITOR_DN		35	0.21372397	0.7223349	0.8095238	0.91213155	1	815	tags=9%, list=7%, signal=9%
SLEBOS_HEAD_AND_NECK_CANCER_WITH_HPV_UP	SLEBOS_HEAD_AND_NECK_CANCER_WITH_HPV_UP		41	0.23449191	0.71974105	0.8045977	0.9142347	1	1881	tags=20%, list=17%, signal=23%
REACTOME_INFLUENZA_LIFE_CYCLE	REACTOME_INFLUENZA_LIFE_CYCLE		91	0.18842383	0.71973866	0.6916996	0.91253966	1	4569	tags=44%, list=41%, signal=74%
GOTTWEIN_TARGETS_OF_KSHV_MIR_K12_11	GOTTWEIN_TARGETS_OF_KSHV_MIR_K12_11		32	0.2078148	0.7167172	0.8214286	0.91550845	1	1915	tags=22%, list=17%, signal=26%
REACTOME_CITRIC_ACID_CYCLE	REACTOME_CITRIC_ACID_CYCLE		16	0.2874282	0.71625346	0.7383721	0.914536	1	1226	tags=19%, list=11%, signal=21%
POMEROY_MEDULLOBLASTOMA_PROGNOSIS_DN	POMEROY_MEDULLOBLASTOMA_PROGNOSIS_DN		30	0.21367252	0.7071859	0.84362936	0.9261146	1	127	tags=3%, list=1%, signal=3%
LEE_LIVER_CANCER	LEE_LIVER_CANCER		21	0.28792322	0.7066611	0.84452975	0.9251071	1	1116	tags=14%, list=10%, signal=16%
LEE_LIVER_CANCER_TOP50	LEE_LIVER_CANCER_TOP50		21	0.28792322	0.7066611	0.84452975	0.9234002	1	1116	tags=14%, list=10%, signal=16%
FAELT_B_CLL_WITH_VH3_21_DN	FAELT_B_CLL_WITH_VH3_21_DN		36	0.20187755	0.7060054	0.8151751	0.9226666	1	3010	tags=31%, list=27%, signal=42%
KOBAYASHI_EGFR_SIGNALING_24HR_DN	KOBAYASHI_EGFR_SIGNALING_24HR_DN		166	0.24926348	0.7034728	0.70998114	0.92465085	1	929	tags=10%, list=8%, signal=10%
KAYO_CALORIE_RESTRICTION_MUSCLE_DN	KAYO_CALORIE_RESTRICTION_MUSCLE_DN		47	0.20171498	0.70152783	0.894027	0.9256524	1	2413	tags=23%, list=22%, signal=30%
KEGG_ANTIGEN_PROCESSING_AND_PRESENTATION	KEGG_ANTIGEN_PROCESSING_AND_PRESENTATION		34	0.21190958	0.6955752	0.8339695	0.9322912	1	2428	tags=24%, list=22%, signal=30%
GENTILE_RESPONSE_CLUSTER_D3	GENTILE_RESPONSE_CLUSTER_D3		35	0.2296196	0.6910314	0.8050193	0.9367184	1	898	tags=11%, list=8%, signal=12%
KEGG_RIG_I_LIKE_RECEPTOR_SIGNALING_PATHWAY	KEGG_RIG_I_LIKE_RECEPTOR_SIGNALING_PATHWAY		34	0.2123582	0.6873973	0.8563536	0.9398185	1	2726	tags=29%, list=24%, signal=39%
REACTOME_SCF_SKP2_MEDIATED_DEGRADATION_OF_P27_P21	REACTOME_SCF_SKP2_MEDIATED_DEGRADATION_OF_P27_P21		44	0.20850313	0.6832787	0.74319065	0.94368595	1	2742	tags=20%, list=24%, signal=27%
REACTOME_SIGNALLING_TO_RAS	REACTOME_SIGNALLING_TO_RAS		18	0.22569354	0.682842	0.8418079	0.9425112	1	411	tags=6%, list=4%, signal=6%
REACTOME_REGULATION_OF_GLUCOKINASE_BY_GLUCOKINASE_REGULATORY_PROTEIN	REACTOME_REGULATION_OF_GLUCOKINASE_BY_GLUCOKINASE_REGULATORY_PROTEIN		18	0.23346467	0.6782539	0.82884616	0.94644916	1	3380	tags=39%, list=30%, signal=56%
REACTOME_ASSOCIATION_OF_TRIC_CCT_WITH_TARGET_PROTEINS_DURING_BIOSYNTHESIS	REACTOME_ASSOCIATION_OF_TRIC_CCT_WITH_TARGET_PROTEINS_DURING_BIOSYNTHESIS		20	0.21214955	0.6759099	0.84528303	0.9476475	1	2513	tags=25%, list=22%, signal=32%
REACTOME_EXTENSION_OF_TELOMERES	REACTOME_EXTENSION_OF_TELOMERES		20	0.28252208	0.6742179	0.7816092	0.94794583	1	4885	tags=65%, list=44%, signal=115%
ZHAN_MULTIPLE_MYELOMA_LB_DN	ZHAN_MULTIPLE_MYELOMA_LB_DN		21	0.28649443	0.6647507	0.8273921	0.95755655	1	1362	tags=24%, list=12%, signal=27%
REACTOME_MAP_KINASES_ACTIVATION_IN_TLR_CASCADE	REACTOME_MAP_KINASES_ACTIVATION_IN_TLR_CASCADE		26	0.21173577	0.6613618	0.8687259	0.95961374	1	996	tags=8%, list=9%, signal=8%
BIOCARTA_TOLL_PATHWAY	BIOCARTA_TOLL_PATHWAY		21	0.23125058	0.660739	0.8762279	0.95852864	1	2566	tags=29%, list=23%, signal=37%
ZHU_CMV_8_HR_UP	ZHU_CMV_8_HR_UP		21	0.27122694	0.6605191	0.8805147	0.9570726	1	807	tags=14%, list=7%, signal=15%
REACTOME_MRNA_SPLICING_MINOR_PATHWAY	REACTOME_MRNA_SPLICING_MINOR_PATHWAY		29	0.20744912	0.65759546	0.7883065	0.9586525	1	8880	tags=100%, list=79%, signal=482%
MOREAUX_MULTIPLE_MYELOMA_BY_TACI_DN	MOREAUX_MULTIPLE_MYELOMA_BY_TACI_DN		73	0.19527301	0.6575277	0.765873	0.9570291	1	3014	tags=26%, list=27%, signal=35%
GUTIERREZ_MULTIPLE_MYELOMA_DN	GUTIERREZ_MULTIPLE_MYELOMA_DN		20	0.20029679	0.6569676	0.8472222	0.955933	1	2382	tags=20%, list=21%, signal=25%
ROVERSI_GLIOMA_LOH_REGIONS	ROVERSI_GLIOMA_LOH_REGIONS		28	0.232181	0.6558116	0.9411765	0.9554976	1	2832	tags=39%, list=25%, signal=52%
REACTOME_TRANSCRIPTION_OF_THE_HIV_GENOME	REACTOME_TRANSCRIPTION_OF_THE_HIV_GENOME		48	0.17974105	0.654799	0.77165353	0.95491976	1	4392	tags=42%, list=39%, signal=68%
KEGG_GLYCINE_SERINE_AND_THREONINE_METABOLISM	KEGG_GLYCINE_SERINE_AND_THREONINE_METABOLISM		22	0.25137755	0.6547123	0.92957747	0.95331	1	1403	tags=18%, list=13%, signal=21%
WEI_MYCN_TARGETS_WITH_E_BOX	WEI_MYCN_TARGETS_WITH_E_BOX		426	0.15213516	0.6504638	0.8695652	0.9560785	1	2978	tags=27%, list=27%, signal=35%
TIEN_INTESTINE_PROBIOTICS_24HR_UP	TIEN_INTESTINE_PROBIOTICS_24HR_UP		343	0.15946832	0.6467681	0.85375494	0.95826656	1	2688	tags=24%, list=24%, signal=30%
REACTOME_LAGGING_STRAND_SYNTHESIS	REACTOME_LAGGING_STRAND_SYNTHESIS		15	0.2800033	0.64224416	0.8087121	0.961416	1	4885	tags=73%, list=44%, signal=130%
SU_LIVER	SU_LIVER		42	0.25338224	0.6411875	0.89199257	0.9607104	1	1823	tags=14%, list=16%, signal=17%
REACTOME_FORMATION_OF_THE_EARLY_ELONGATION_COMPLEX	REACTOME_FORMATION_OF_THE_EARLY_ELONGATION_COMPLEX		28	0.19922842	0.6253338	0.82663846	0.973924	1	4560	tags=54%, list=41%, signal=90%
REACTOME_LATE_PHASE_OF_HIV_LIFE_CYCLE	REACTOME_LATE_PHASE_OF_HIV_LIFE_CYCLE		66	0.17210242	0.6196823	0.7995992	0.9771611	1	3476	tags=30%, list=31%, signal=44%
REACTOME_SYNTHESIS_AND_INTERCONVERSION_OF_NUCLEOTIDE_DI_AND_TRIPHOSPHATES	REACTOME_SYNTHESIS_AND_INTERCONVERSION_OF_NUCLEOTIDE_DI_AND_TRIPHOSPHATES		15	0.21977727	0.6194052	0.93810445	0.9756959	1	2425	tags=33%, list=22%, signal=42%
REACTOME_SNRNP_ASSEMBLY	REACTOME_SNRNP_ASSEMBLY		29	0.20439492	0.60196215	0.8310139	0.9880016	1	3380	tags=31%, list=30%, signal=44%
JIANG_TIP30_TARGETS_DN	JIANG_TIP30_TARGETS_DN		18	0.19796972	0.5997847	0.9391144	0.9878773	1	1659	tags=17%, list=15%, signal=20%
REACTOME_SIGNALLING_TO_ERKS	REACTOME_SIGNALLING_TO_ERKS		21	0.19311486	0.59635544	0.92	0.9886569	1	411	tags=5%, list=4%, signal=5%
REACTOME_NUCLEAR_IMPORT_OF_REV_PROTEIN	REACTOME_NUCLEAR_IMPORT_OF_REV_PROTEIN		18	0.2148308	0.58967215	0.8742515	0.9916236	1	3380	tags=39%, list=30%, signal=56%
BIOCARTA_ATRBRCA_PATHWAY	BIOCARTA_ATRBRCA_PATHWAY		15	0.24403122	0.58859813	0.8752363	0.9906562	1	8468	tags=100%, list=76%, signal=410%
CHANG_CYCLING_GENES	CHANG_CYCLING_GENES		29	0.25537404	0.58204645	0.8631179	0.9932443	1	1985	tags=21%, list=18%, signal=25%
REACTOME_NEP_NS2_INTERACTS_WITH_THE_CELLULAR_EXPORT_MACHINERY	REACTOME_NEP_NS2_INTERACTS_WITH_THE_CELLULAR_EXPORT_MACHINERY		17	0.21519522	0.57930344	0.89021957	0.99326545	1	3380	tags=41%, list=30%, signal=59%
ODONNELL_TFRC_TARGETS_DN	ODONNELL_TFRC_TARGETS_DN		63	0.2155712	0.57637745	0.88212925	0.9933245	1	727	tags=6%, list=6%, signal=7%
ZHAN_MULTIPLE_MYELOMA_SUBGROUPS	ZHAN_MULTIPLE_MYELOMA_SUBGROUPS		25	0.19269663	0.56987983	0.8762279	0.99534845	1	9044	tags=100%, list=81%, signal=519%
BIDUS_METASTASIS_UP	BIDUS_METASTASIS_UP		107	0.16949567	0.56080675	0.84261036	0.9985966	1	3051	tags=23%, list=27%, signal=32%
CHOI_ATL_STAGE_PREDICTOR	CHOI_ATL_STAGE_PREDICTOR		21	0.18823247	0.5589847	0.9282787	0.99784565	1	1928	tags=19%, list=17%, signal=23%
REACTOME_TRANSPORT_OF_THE_SLBP_INDEPENDENT_MATURE_MRNA	REACTOME_TRANSPORT_OF_THE_SLBP_INDEPENDENT_MATURE_MRNA		19	0.20506929	0.5555527	0.9076305	0.997839	1	3380	tags=37%, list=30%, signal=53%
MUELLER_PLURINET	MUELLER_PLURINET		208	0.15040058	0.54164	0.87647057	1	1	2774	tags=23%, list=25%, signal=29%
REACTOME_REV_MEDIATED_NUCLEAR_EXPORT_OF_HIV1_RNA	REACTOME_REV_MEDIATED_NUCLEAR_EXPORT_OF_HIV1_RNA		18	0.19780876	0.5377558	0.9301397	1	1	3380	tags=39%, list=30%, signal=56%
CROONQUIST_IL6_DEPRIVATION_DN	CROONQUIST_IL6_DEPRIVATION_DN		52	0.22798158	0.536853	0.88505745	1	1	727	tags=6%, list=6%, signal=6%
REACTOME_RNA_POLYMERASE_II_TRANSCRIPTION	REACTOME_RNA_POLYMERASE_II_TRANSCRIPTION		70	0.14447644	0.53167266	0.87795275	1	1	4288	tags=40%, list=38%, signal=64%
REACTOME_DOUBLE_STRAND_BREAK_REPAIR	REACTOME_DOUBLE_STRAND_BREAK_REPAIR		16	0.22913785	0.53088874	0.8891089	1	1	2448	tags=25%, list=22%, signal=32%
CAIRO_HEPATOBLASTOMA_CLASSES_UP	CAIRO_HEPATOBLASTOMA_CLASSES_UP		371	0.13852066	0.52801585	0.89587426	0.99971247	1	3177	tags=26%, list=28%, signal=36%
ROSTY_CERVICAL_CANCER_PROLIFERATION_CLUSTER	ROSTY_CERVICAL_CANCER_PROLIFERATION_CLUSTER		84	0.21044847	0.4946803	0.89543724	1	1	1243	tags=11%, list=11%, signal=12%
WAKASUGI_HAVE_ZNF143_BINDING_SITES	WAKASUGI_HAVE_ZNF143_BINDING_SITES		43	0.1661138	0.49007162	0.95183045	1	1	9344	tags=100%, list=83%, signal=602%
RICKMAN_TUMOR_DIFFERENTIATED_MODERATELY_VS_POORLY_UP	RICKMAN_TUMOR_DIFFERENTIATED_MODERATELY_VS_POORLY_UP		20	0.17647554	0.47706327	0.9694501	1	1	2329	tags=20%, list=21%, signal=25%
RICKMAN_TUMOR_DIFFERENTIATED_MODERATELY_VS_POORLY_DN	RICKMAN_TUMOR_DIFFERENTIATED_MODERATELY_VS_POORLY_DN		20	0.17647554	0.47706327	0.9694501	1	1	2329	tags=20%, list=21%, signal=25%
YAO_TEMPORAL_RESPONSE_TO_PROGESTERONE_CLUSTER_17	YAO_TEMPORAL_RESPONSE_TO_PROGESTERONE_CLUSTER_17		143	0.10882717	0.4648433	0.954071	1	1	2876	tags=20%, list=26%, signal=26%
KEGG_HOMOLOGOUS_RECOMBINATION	KEGG_HOMOLOGOUS_RECOMBINATION		24	0.16583131	0.44149628	0.9537572	1	1	9344	tags=100%, list=83%, signal=603%
KAUFFMANN_MELANOMA_RELAPSE_UP	KAUFFMANN_MELANOMA_RELAPSE_UP		44	0.16864564	0.42877278	0.9456311	1	1	2551	tags=25%, list=23%, signal=32%
TANG_SENESCENCE_TP53_TARGETS_DN	TANG_SENESCENCE_TP53_TARGETS_DN		29	0.17318444	0.42754024	0.98259187	1	1	945	tags=7%, list=8%, signal=8%
REACTOME_FORMATION_AND_MATURATION_OF_MRNA_TRANSCRIPT	REACTOME_FORMATION_AND_MATURATION_OF_MRNA_TRANSCRIPT		99	0.113884225	0.42403534	0.9622266	1	1	9933	tags=100%, list=89%, signal=877%
REACTOME_G1_S_TRANSITION	REACTOME_G1_S_TRANSITION		79	0.13126469	0.41342148	0.9609375	1	1	2573	tags=19%, list=23%, signal=24%
KEGG_MISMATCH_REPAIR	KEGG_MISMATCH_REPAIR		19	0.16575712	0.4042793	0.9743083	1	1	9344	tags=100%, list=83%, signal=603%
REACTOME_PROCESSING_OF_CAPPED_INTRON_CONTAINING_PRE_MRNA	REACTOME_PROCESSING_OF_CAPPED_INTRON_CONTAINING_PRE_MRNA		82	0.112720296	0.4020419	0.9589844	1	1	9944	tags=100%, list=89%, signal=886%
WINNEPENNINCKX_MELANOMA_METASTASIS_UP	WINNEPENNINCKX_MELANOMA_METASTASIS_UP		88	0.13825396	0.3955685	0.96168584	1	1	9661	tags=100%, list=86%, signal=723%
KEGG_DNA_REPLICATION	KEGG_DNA_REPLICATION		26	0.16586106	0.39075032	0.96247655	1	1	9344	tags=100%, list=83%, signal=603%
ZHAN_MULTIPLE_MYELOMA_PR_UP	ZHAN_MULTIPLE_MYELOMA_PR_UP		22	0.18649103	0.38951358	0.96332043	1	1	3051	tags=27%, list=27%, signal=37%
REACTOME_TRANSPORT_OF_MATURE_MRNA_DERIVED_FROM_AN_INTRON_CONTAINING_TRANSCRIPT	REACTOME_TRANSPORT_OF_MATURE_MRNA_DERIVED_FROM_AN_INTRON_CONTAINING_TRANSCRIPT		33	0.12315709	0.37796682	0.99215686	0.99965346	1	3380	tags=24%, list=30%, signal=35%
REACTOME_SYNTHESIS_OF_DNA	REACTOME_SYNTHESIS_OF_DNA		72	0.1050756	0.3197221	0.99421966	0.9996091	1	9344	tags=99%, list=83%, signal=592%
