# Supplementary material for: A genomic analysis of mouse models of breast cancer reveals molecular features of mouse models and relationships to human breast cancer
Source: Breast Cancer Res. 2014 Jun 5;16(3):R59. doi: 10.1186/bcr3672 (PMC4078930; doi:10.1186/bcr3672)
Supplement: Additional file 7 — GSEA for clusters 1-4, each of the runs (C2, C3, and so on) is in a separate folder. [file bcr3672-S7.zip › AdditionalFile7/Cluster3_GSEA/C2/GSEA_Enriched_in_Other_Clusters_vs_Cluster3.txt]

NAME	GS<br> follow link to MSigDB	GS DETAILS	SIZE	ES	NES	NOM p-val	FDR q-val	FWER p-val	RANK AT MAX	LEADING EDGE
NING_CHRONIC_OBSTRUCTIVE_PULMONARY_DISEASE_DN	NING_CHRONIC_OBSTRUCTIVE_PULMONARY_DISEASE_DN	Details ...	50	-0.66547203	-2.1356473	0	0.22986121	0.052	1610	tags=36%, list=14%, signal=42%
KEGG_BLADDER_CANCER	KEGG_BLADDER_CANCER	Details ...	19	-0.68848425	-1.989996	0	0.54017776	0.186	519	tags=26%, list=5%, signal=28%
SANA_RESPONSE_TO_IFNG_DN	SANA_RESPONSE_TO_IFNG_DN	Details ...	56	-0.5648091	-1.9722775	0	0.42800266	0.225	1257	tags=20%, list=11%, signal=22%
NATSUME_RESPONSE_TO_INTERFERON_BETA_DN	NATSUME_RESPONSE_TO_INTERFERON_BETA_DN	Details ...	35	-0.6086453	-1.9357046	0.002008032	0.46593088	0.302	1144	tags=26%, list=10%, signal=29%
RAGHAVACHARI_PLATELET_SPECIFIC_GENES	RAGHAVACHARI_PLATELET_SPECIFIC_GENES	Details ...	44	-0.6468981	-1.9073136	0	0.4944256	0.36	1342	tags=36%, list=12%, signal=41%
DAVICIONI_MOLECULAR_ARMS_VS_ERMS_DN	DAVICIONI_MOLECULAR_ARMS_VS_ERMS_DN	Details ...	105	-0.6454405	-1.8972628	0	0.45936346	0.384	1122	tags=43%, list=10%, signal=47%
LANDIS_ERBB2_BREAST_TUMORS_324_DN	LANDIS_ERBB2_BREAST_TUMORS_324_DN	Details ...	115	-0.73707426	-1.8332119	0.001964637	0.7448664	0.556	1845	tags=63%, list=16%, signal=74%
ROZANOV_MMP14_TARGETS_UP	ROZANOV_MMP14_TARGETS_UP	Details ...	159	-0.61593163	-1.8250195	0	0.70223606	0.579	1104	tags=38%, list=10%, signal=42%
BROWNE_HCMV_INFECTION_18HR_DN	BROWNE_HCMV_INFECTION_18HR_DN	Details ...	105	-0.5569223	-1.8224405	0	0.6396786	0.591	1820	tags=36%, list=16%, signal=43%
BERTUCCI_INVASIVE_CARCINOMA_DUCTAL_VS_LOBULAR_DN	BERTUCCI_INVASIVE_CARCINOMA_DUCTAL_VS_LOBULAR_DN	Details ...	32	-0.8129262	-1.8211118	0	0.58280253	0.595	961	tags=59%, list=9%, signal=65%
KENNY_CTNNB1_TARGETS_DN	KENNY_CTNNB1_TARGETS_DN	Details ...	28	-0.60494053	-1.8208164	0.002012072	0.5313644	0.595	412	tags=18%, list=4%, signal=18%
VANHARANTA_UTERINE_FIBROID_DN	VANHARANTA_UTERINE_FIBROID_DN	Details ...	38	-0.67771477	-1.8173457	0	0.504635	0.603	1215	tags=47%, list=11%, signal=53%
YAGI_AML_RELAPSE_PROGNOSIS	YAGI_AML_RELAPSE_PROGNOSIS	Details ...	27	-0.5448547	-1.8116529	0.009746589	0.48932633	0.619	2227	tags=37%, list=20%, signal=46%
RASHI_RESPONSE_TO_IONIZING_RADIATION_6	RASHI_RESPONSE_TO_IONIZING_RADIATION_6	Details ...	70	-0.6347188	-1.8090729	0.003891051	0.46307617	0.624	1943	tags=50%, list=17%, signal=60%
GRUETZMANN_PANCREATIC_CANCER_UP	GRUETZMANN_PANCREATIC_CANCER_UP	Details ...	252	-0.5295267	-1.8023884	0.001976285	0.46104008	0.643	1672	tags=33%, list=15%, signal=38%
KANG_IMMORTALIZED_BY_TERT_UP	KANG_IMMORTALIZED_BY_TERT_UP	Details ...	55	-0.6144778	-1.8007567	0.003883495	0.4378186	0.645	1007	tags=35%, list=9%, signal=38%
LEE_NEURAL_CREST_STEM_CELL_UP	LEE_NEURAL_CREST_STEM_CELL_UP	Details ...	88	-0.6370629	-1.799932	0.00204918	0.41577372	0.649	1528	tags=48%, list=14%, signal=55%
FRIDMAN_SENESCENCE_UP	FRIDMAN_SENESCENCE_UP	Details ...	48	-0.6445509	-1.7984215	0.001968504	0.39808336	0.655	1532	tags=46%, list=14%, signal=53%
TSAI_RESPONSE_TO_IONIZING_RADIATION	TSAI_RESPONSE_TO_IONIZING_RADIATION	Details ...	84	-0.5258728	-1.7943977	0.001968504	0.39071655	0.67	2161	tags=40%, list=19%, signal=50%
HOSHIDA_LIVER_CANCER_SUBCLASS_S1	HOSHIDA_LIVER_CANCER_SUBCLASS_S1	Details ...	184	-0.591094	-1.7935904	0.003913894	0.37453878	0.672	1645	tags=42%, list=15%, signal=48%
TONKS_TARGETS_OF_RUNX1_RUNX1T1_FUSION_HSC_DN	TONKS_TARGETS_OF_RUNX1_RUNX1T1_FUSION_HSC_DN	Details ...	121	-0.6255505	-1.7929342	0	0.3590793	0.674	2175	tags=59%, list=19%, signal=72%
SWEET_LUNG_CANCER_KRAS_DN	SWEET_LUNG_CANCER_KRAS_DN	Details ...	324	-0.6492398	-1.7910725	0	0.34863025	0.677	1416	tags=52%, list=13%, signal=58%
BENPORATH_OCT4_TARGETS	BENPORATH_OCT4_TARGETS	Details ...	150	-0.4526963	-1.7745535	0	0.38485235	0.72	1922	tags=27%, list=17%, signal=33%
ROSS_AML_WITH_PML_RARA_FUSION	ROSS_AML_WITH_PML_RARA_FUSION	Details ...	43	-0.61764747	-1.7699411	0	0.3845123	0.729	2026	tags=51%, list=18%, signal=62%
ZHAN_EARLY_DIFFERENTIATION_GENES_DN	ZHAN_EARLY_DIFFERENTIATION_GENES_DN	Details ...	32	-0.58923614	-1.7680738	0.008438818	0.3752625	0.732	971	tags=25%, list=9%, signal=27%
KAYO_CALORIE_RESTRICTION_MUSCLE_UP	KAYO_CALORIE_RESTRICTION_MUSCLE_UP	Details ...	42	-0.6314297	-1.7669556	0.011952192	0.36465177	0.735	1299	tags=40%, list=12%, signal=46%
MARCHINI_TRABECTEDIN_RESISTANCE_DN	MARCHINI_TRABECTEDIN_RESISTANCE_DN	Details ...	33	-0.63441503	-1.7667199	0.003952569	0.35175094	0.735	1259	tags=39%, list=11%, signal=44%
GNATENKO_PLATELET_SIGNATURE	GNATENKO_PLATELET_SIGNATURE	Details ...	20	-0.68764836	-1.7647789	0.007920792	0.34582138	0.739	1512	tags=40%, list=14%, signal=46%
ALONSO_METASTASIS_DN	ALONSO_METASTASIS_DN	Details ...	15	-0.7331717	-1.7620354	0.001937985	0.34272856	0.747	2395	tags=73%, list=21%, signal=93%
CHARAFE_BREAST_CANCER_LUMINAL_VS_MESENCHYMAL_DN	CHARAFE_BREAST_CANCER_LUMINAL_VS_MESENCHYMAL_DN	Details ...	258	-0.5835696	-1.7542046	0.002016129	0.35499448	0.766	1455	tags=41%, list=13%, signal=46%
LINDGREN_BLADDER_CANCER_CLUSTER_2B	LINDGREN_BLADDER_CANCER_CLUSTER_2B	Details ...	243	-0.645513	-1.7534703	0.003992016	0.34548768	0.768	1673	tags=57%, list=15%, signal=66%
GAURNIER_PSMD4_TARGETS	GAURNIER_PSMD4_TARGETS	Details ...	28	-0.79270816	-1.7532487	0.001996008	0.33533335	0.768	1835	tags=75%, list=16%, signal=89%
WALLACE_PROSTATE_CANCER_RACE_UP	WALLACE_PROSTATE_CANCER_RACE_UP	Details ...	169	-0.66806585	-1.7524525	0.001934236	0.32767674	0.77	1948	tags=58%, list=17%, signal=69%
MIDORIKAWA_AMPLIFIED_IN_LIVER_CANCER	MIDORIKAWA_AMPLIFIED_IN_LIVER_CANCER	Details ...	26	-0.6092276	-1.7493052	0.01778656	0.32657018	0.778	1872	tags=35%, list=17%, signal=41%
TAKEDA_TARGETS_OF_NUP98_HOXA9_FUSION_8D_DN	TAKEDA_TARGETS_OF_NUP98_HOXA9_FUSION_8D_DN	Details ...	113	-0.63810205	-1.7477748	0	0.32121453	0.78	1427	tags=50%, list=13%, signal=57%
WAMUNYOKOLI_OVARIAN_CANCER_LMP_DN	WAMUNYOKOLI_OVARIAN_CANCER_LMP_DN	Details ...	98	-0.5652627	-1.7461933	0	0.31646258	0.781	1463	tags=35%, list=13%, signal=40%
SMID_BREAST_CANCER_NORMAL_LIKE_UP	SMID_BREAST_CANCER_NORMAL_LIKE_UP	Details ...	273	-0.64370424	-1.7426623	0.001956947	0.31733963	0.789	1979	tags=59%, list=18%, signal=70%
TAKAO_RESPONSE_TO_UVB_RADIATION_DN	TAKAO_RESPONSE_TO_UVB_RADIATION_DN	Details ...	60	-0.4777042	-1.7383972	0.004008016	0.3193784	0.794	1829	tags=27%, list=16%, signal=32%
REACTOME_CHEMOKINE_RECEPTORS_BIND_CHEMOKINES	REACTOME_CHEMOKINE_RECEPTORS_BIND_CHEMOKINES	Details ...	42	-0.720742	-1.734592	0.002	0.3210477	0.801	1994	tags=60%, list=18%, signal=72%
MCCLUNG_DELTA_FOSB_TARGETS_2WK	MCCLUNG_DELTA_FOSB_TARGETS_2WK	Details ...	34	-0.6554885	-1.7330756	0	0.3168592	0.806	1974	tags=50%, list=18%, signal=61%
CADWELL_ATG16L1_TARGETS_UP	CADWELL_ATG16L1_TARGETS_UP	Details ...	62	-0.6315732	-1.7305607	0.002105263	0.31584945	0.813	798	tags=32%, list=7%, signal=35%
WEST_ADRENOCORTICAL_TUMOR_MARKERS_DN	WEST_ADRENOCORTICAL_TUMOR_MARKERS_DN	Details ...	17	-0.77657175	-1.7285905	0.001945525	0.3140032	0.817	671	tags=47%, list=6%, signal=50%
DASU_IL6_SIGNALING_UP	DASU_IL6_SIGNALING_UP	Details ...	35	-0.627945	-1.727804	0.003992016	0.3087035	0.82	1462	tags=46%, list=13%, signal=52%
FLECHNER_PBL_KIDNEY_TRANSPLANT_REJECTED_VS_OK_DN	FLECHNER_PBL_KIDNEY_TRANSPLANT_REJECTED_VS_OK_DN	Details ...	33	-0.4889133	-1.7267032	0.00990099	0.30482718	0.823	441	tags=12%, list=4%, signal=13%
HESS_TARGETS_OF_HOXA9_AND_MEIS1_DN	HESS_TARGETS_OF_HOXA9_AND_MEIS1_DN	Details ...	62	-0.73578733	-1.724193	0	0.3045607	0.828	1323	tags=65%, list=12%, signal=73%
REACTOME_SIGNALING_IN_IMMUNE_SYSTEM	REACTOME_SIGNALING_IN_IMMUNE_SYSTEM	Details ...	203	-0.5600442	-1.7235881	0.007827789	0.29955977	0.83	2424	tags=51%, list=22%, signal=64%
LIU_LIVER_CANCER	LIU_LIVER_CANCER	Details ...	18	-0.65602726	-1.7235876	0.006134969	0.29318616	0.83	344	tags=17%, list=3%, signal=17%
FRIDMAN_IMMORTALIZATION_DN	FRIDMAN_IMMORTALIZATION_DN	Details ...	21	-0.7394109	-1.721763	0.012	0.29200557	0.833	967	tags=57%, list=9%, signal=62%
LINDSTEDT_DENDRITIC_CELL_MATURATION_D	LINDSTEDT_DENDRITIC_CELL_MATURATION_D	Details ...	43	-0.682683	-1.7200671	0.002057613	0.28978986	0.836	1287	tags=49%, list=11%, signal=55%
RODWELL_AGING_KIDNEY_UP	RODWELL_AGING_KIDNEY_UP	Details ...	205	-0.5889855	-1.7173659	0.006012024	0.29062456	0.845	1613	tags=43%, list=14%, signal=50%
REN_ALVEOLAR_RHABDOMYOSARCOMA_DN	REN_ALVEOLAR_RHABDOMYOSARCOMA_DN	Details ...	312	-0.56401277	-1.7167033	0.014056225	0.28676945	0.846	1540	tags=35%, list=14%, signal=39%
YAO_TEMPORAL_RESPONSE_TO_PROGESTERONE_CLUSTER_16	YAO_TEMPORAL_RESPONSE_TO_PROGESTERONE_CLUSTER_16	Details ...	62	-0.6942099	-1.7164705	0.004175365	0.28179276	0.847	1259	tags=58%, list=11%, signal=65%
KIM_WT1_TARGETS_8HR_DN	KIM_WT1_TARGETS_8HR_DN	Details ...	76	-0.4694369	-1.7163621	0	0.27674657	0.847	967	tags=17%, list=9%, signal=19%
BASSO_CD40_SIGNALING_DN	BASSO_CD40_SIGNALING_DN	Details ...	40	-0.6182763	-1.7133902	0.001945525	0.2779662	0.854	1626	tags=43%, list=15%, signal=50%
SCHUETZ_BREAST_CANCER_DUCTAL_INVASIVE_UP	SCHUETZ_BREAST_CANCER_DUCTAL_INVASIVE_UP	Details ...	223	-0.72583467	-1.7103748	0.00589391	0.28024682	0.86	1445	tags=67%, list=13%, signal=75%
CHIBA_RESPONSE_TO_TSA_UP	CHIBA_RESPONSE_TO_TSA_UP	Details ...	32	-0.67007643	-1.7072115	0.003929273	0.28298113	0.862	967	tags=41%, list=9%, signal=44%
TSENG_ADIPOGENIC_POTENTIAL_DN	TSENG_ADIPOGENIC_POTENTIAL_DN	Details ...	34	-0.71952325	-1.7041812	0.001988072	0.28477976	0.865	1259	tags=53%, list=11%, signal=59%
MARTINEZ_RB1_AND_TP53_TARGETS_UP	MARTINEZ_RB1_AND_TP53_TARGETS_UP	Details ...	471	-0.47346568	-1.7039729	0.00998004	0.28034604	0.866	1583	tags=30%, list=14%, signal=33%
LI_LUNG_CANCER	LI_LUNG_CANCER	Details ...	29	-0.5349295	-1.7030805	0.006085193	0.27768475	0.869	3414	tags=62%, list=30%, signal=89%
OSADA_ASCL1_TARGETS_DN	OSADA_ASCL1_TARGETS_DN	Details ...	15	-0.8049275	-1.6995013	0.00589391	0.28158173	0.874	1488	tags=80%, list=13%, signal=92%
CLASPER_LYMPHATIC_VESSELS_DURING_METASTASIS_DN	CLASPER_LYMPHATIC_VESSELS_DURING_METASTASIS_DN		29	-0.8498794	-1.6993802	0.001964637	0.2775385	0.875	1217	tags=76%, list=11%, signal=85%
MORI_SMALL_PRE_BII_LYMPHOCYTE_DN	MORI_SMALL_PRE_BII_LYMPHOCYTE_DN		46	-0.5050397	-1.69929	0.009746589	0.27323377	0.875	1070	tags=26%, list=10%, signal=29%
PICCALUGA_ANGIOIMMUNOBLASTIC_LYMPHOMA_UP	PICCALUGA_ANGIOIMMUNOBLASTIC_LYMPHOMA_UP		119	-0.6869437	-1.6977448	0.006122449	0.27231947	0.876	1613	tags=58%, list=14%, signal=67%
URS_ADIPOCYTE_DIFFERENTIATION_DN	URS_ADIPOCYTE_DIFFERENTIATION_DN		20	-0.82320255	-1.6972212	0.010080645	0.26916727	0.877	259	tags=50%, list=2%, signal=51%
TONKS_TARGETS_OF_RUNX1_RUNX1T1_FUSION_MONOCYTE_DN	TONKS_TARGETS_OF_RUNX1_RUNX1T1_FUSION_MONOCYTE_DN		32	-0.66915107	-1.6960561	0.011516315	0.26788488	0.877	882	tags=44%, list=8%, signal=47%
LI_CISPLATIN_RESISTANCE_DN	LI_CISPLATIN_RESISTANCE_DN		19	-0.73022205	-1.6942736	0.004016064	0.26697066	0.878	2165	tags=58%, list=19%, signal=72%
FOSTER_INFLAMMATORY_RESPONSE_LPS_UP	FOSTER_INFLAMMATORY_RESPONSE_LPS_UP		119	-0.59171027	-1.694127	0.009784736	0.2631906	0.878	1713	tags=41%, list=15%, signal=48%
HENDRICKS_SMARCA4_TARGETS_DN	HENDRICKS_SMARCA4_TARGETS_DN		30	-0.626095	-1.693267	0.006	0.26122323	0.882	1831	tags=43%, list=16%, signal=52%
DANG_MYC_TARGETS_DN	DANG_MYC_TARGETS_DN		24	-0.60454583	-1.6899915	0.02016129	0.26473576	0.888	3138	tags=63%, list=28%, signal=87%
TSUNODA_CISPLATIN_RESISTANCE_DN	TSUNODA_CISPLATIN_RESISTANCE_DN		18	-0.66073227	-1.688791	0.0078125	0.26361063	0.891	1021	tags=44%, list=9%, signal=49%
VECCHI_GASTRIC_CANCER_ADVANCED_VS_EARLY_UP	VECCHI_GASTRIC_CANCER_ADVANCED_VS_EARLY_UP		105	-0.6710075	-1.6876652	0.009823183	0.2626177	0.894	1612	tags=60%, list=14%, signal=69%
GEISS_RESPONSE_TO_DSRNA_UP	GEISS_RESPONSE_TO_DSRNA_UP		25	-0.6821633	-1.6874303	0.009784736	0.2594166	0.894	1620	tags=48%, list=14%, signal=56%
CAIRO_LIVER_DEVELOPMENT_UP	CAIRO_LIVER_DEVELOPMENT_UP		107	-0.58399016	-1.6850288	0.009765625	0.26077622	0.9	1531	tags=42%, list=14%, signal=48%
LANDIS_ERBB2_BREAST_TUMORS_65_DN	LANDIS_ERBB2_BREAST_TUMORS_65_DN		30	-0.7539713	-1.6845179	0.007920792	0.25835258	0.901	1769	tags=73%, list=16%, signal=87%
VERRECCHIA_EARLY_RESPONSE_TO_TGFB1	VERRECCHIA_EARLY_RESPONSE_TO_TGFB1		39	-0.67790985	-1.6843573	0.014553014	0.2553126	0.901	344	tags=33%, list=3%, signal=34%
AMIT_EGF_RESPONSE_60_HELA	AMIT_EGF_RESPONSE_60_HELA		26	-0.6175893	-1.6843197	0.013565891	0.25205278	0.901	997	tags=31%, list=9%, signal=34%
FAELT_B_CLL_WITH_VH3_21_UP	FAELT_B_CLL_WITH_VH3_21_UP		30	-0.5089335	-1.6842194	0.022680413	0.2489151	0.901	378	tags=17%, list=3%, signal=17%
CHIARADONNA_NEOPLASTIC_TRANSFORMATION_CDC25_DN	CHIARADONNA_NEOPLASTIC_TRANSFORMATION_CDC25_DN		129	-0.5326572	-1.6835907	0.012295082	0.24713124	0.902	1498	tags=36%, list=13%, signal=41%
TENEDINI_MEGAKARYOCYTE_MARKERS	TENEDINI_MEGAKARYOCYTE_MARKERS		29	-0.5778589	-1.6822897	0.01192843	0.24682382	0.904	1919	tags=34%, list=17%, signal=42%
GENTILE_UV_RESPONSE_CLUSTER_D4	GENTILE_UV_RESPONSE_CLUSTER_D4		26	-0.5175394	-1.6819984	0.019305019	0.24454431	0.904	2128	tags=31%, list=19%, signal=38%
NAKAYAMA_SOFT_TISSUE_TUMORS_PCA1_UP	NAKAYAMA_SOFT_TISSUE_TUMORS_PCA1_UP		48	-0.8029516	-1.6814836	0	0.24251875	0.905	1613	tags=81%, list=14%, signal=95%
SENESE_HDAC2_TARGETS_DN	SENESE_HDAC2_TARGETS_DN		74	-0.6169743	-1.679338	0.012096774	0.24402055	0.907	1389	tags=46%, list=12%, signal=52%
HOQUE_METHYLATED_IN_CANCER	HOQUE_METHYLATED_IN_CANCER		37	-0.59910125	-1.6788307	0.00408998	0.24197206	0.907	1530	tags=41%, list=14%, signal=47%
PYEON_CANCER_HEAD_AND_NECK_VS_CERVICAL_DN	PYEON_CANCER_HEAD_AND_NECK_VS_CERVICAL_DN		15	-0.77328664	-1.6786305	0	0.23953146	0.907	1359	tags=53%, list=12%, signal=61%
DACOSTA_ERCC3_ALLELE_XPCS_VS_TTD_DN	DACOSTA_ERCC3_ALLELE_XPCS_VS_TTD_DN		17	-0.7003398	-1.6779909	0.011494253	0.2379175	0.908	1024	tags=53%, list=9%, signal=58%
LIAN_LIPA_TARGETS_6M	LIAN_LIPA_TARGETS_6M		70	-0.726358	-1.6759557	0.007707129	0.23852974	0.908	1911	tags=73%, list=17%, signal=87%
LIAN_LIPA_TARGETS_3M	LIAN_LIPA_TARGETS_3M		59	-0.74076885	-1.6757053	0.009596929	0.23632528	0.908	1911	tags=75%, list=17%, signal=89%
KRASNOSELSKAYA_ILF3_TARGETS_DN	KRASNOSELSKAYA_ILF3_TARGETS_DN		25	-0.5821976	-1.6750833	0.006036217	0.2347933	0.91	293	tags=20%, list=3%, signal=20%
REACTOME_CELL_SURFACE_INTERACTIONS_AT_THE_VASCULAR_WALL	REACTOME_CELL_SURFACE_INTERACTIONS_AT_THE_VASCULAR_WALL		66	-0.59862536	-1.6750221	0	0.23227899	0.91	1311	tags=44%, list=12%, signal=49%
MULLIGHAN_NPM1_SIGNATURE_3_DN	MULLIGHAN_NPM1_SIGNATURE_3_DN		84	-0.4894139	-1.6750139	0.010080645	0.22969812	0.91	848	tags=25%, list=8%, signal=27%
GU_PDEF_TARGETS_UP	GU_PDEF_TARGETS_UP		47	-0.67254966	-1.6739348	0.007920792	0.22916172	0.91	1495	tags=53%, list=13%, signal=61%
KIM_WT1_TARGETS_12HR_DN	KIM_WT1_TARGETS_12HR_DN		127	-0.44361576	-1.6732022	0.009920635	0.22787997	0.91	1496	tags=24%, list=13%, signal=28%
GERY_CEBP_TARGETS	GERY_CEBP_TARGETS		94	-0.58859575	-1.6721438	0.009615385	0.22725102	0.91	1384	tags=41%, list=12%, signal=47%
FERRANDO_T_ALL_WITH_MLL_ENL_FUSION_UP	FERRANDO_T_ALL_WITH_MLL_ENL_FUSION_UP		52	-0.52349776	-1.6716039	0.003960396	0.22578949	0.91	1167	tags=31%, list=10%, signal=34%
HUANG_DASATINIB_RESISTANCE_UP	HUANG_DASATINIB_RESISTANCE_UP		52	-0.6307724	-1.6709445	0.015686275	0.22453716	0.91	1222	tags=48%, list=11%, signal=54%
CROONQUIST_STROMAL_STIMULATION_UP	CROONQUIST_STROMAL_STIMULATION_UP		34	-0.7091309	-1.670835	0.005825243	0.22232103	0.91	1257	tags=59%, list=11%, signal=66%
REACTOME_PLATELET_DEGRANULATION	REACTOME_PLATELET_DEGRANULATION		58	-0.60022694	-1.6702735	0.018556701	0.22076175	0.91	1419	tags=36%, list=13%, signal=41%
WAMUNYOKOLI_OVARIAN_CANCER_GRADES_1_2_DN	WAMUNYOKOLI_OVARIAN_CANCER_GRADES_1_2_DN		36	-0.62961966	-1.6699015	0.005905512	0.21920922	0.912	1445	tags=42%, list=13%, signal=48%
LANDIS_BREAST_CANCER_PROGRESSION_DN	LANDIS_BREAST_CANCER_PROGRESSION_DN		57	-0.7675614	-1.6695176	0.011764706	0.21772814	0.913	1542	tags=72%, list=14%, signal=83%
LENAOUR_DENDRITIC_CELL_MATURATION_UP	LENAOUR_DENDRITIC_CELL_MATURATION_UP		65	-0.57147634	-1.6685014	0	0.21723732	0.914	2085	tags=51%, list=19%, signal=62%
MILI_PSEUDOPODIA_CHEMOTAXIS_DN	MILI_PSEUDOPODIA_CHEMOTAXIS_DN		312	-0.4514084	-1.6682153	0.022132797	0.21563366	0.914	1541	tags=24%, list=14%, signal=27%
LANDIS_ERBB2_BREAST_PRENEOPLASTIC_DN	LANDIS_ERBB2_BREAST_PRENEOPLASTIC_DN		45	-0.63896835	-1.6676404	0.03550296	0.21459505	0.915	1947	tags=51%, list=17%, signal=62%
AMIT_SERUM_RESPONSE_120_MCF10A	AMIT_SERUM_RESPONSE_120_MCF10A		45	-0.5744567	-1.6674478	0.013779528	0.21274973	0.915	1385	tags=36%, list=12%, signal=40%
CROONQUIST_NRAS_VS_STROMAL_STIMULATION_DN	CROONQUIST_NRAS_VS_STROMAL_STIMULATION_DN		55	-0.5812844	-1.6651121	0.02053388	0.21437316	0.918	2109	tags=44%, list=19%, signal=53%
CHEN_LVAD_SUPPORT_OF_FAILING_HEART_UP	CHEN_LVAD_SUPPORT_OF_FAILING_HEART_UP		69	-0.594362	-1.6650962	0.01992032	0.21236224	0.918	1215	tags=41%, list=11%, signal=45%
NING_CHRONIC_OBSTRUCTIVE_PULMONARY_DISEASE_UP	NING_CHRONIC_OBSTRUCTIVE_PULMONARY_DISEASE_UP		53	-0.4712482	-1.6649619	0.016460905	0.21053734	0.918	1289	tags=25%, list=12%, signal=28%
BENPORATH_NOS_TARGETS	BENPORATH_NOS_TARGETS		91	-0.4652476	-1.6648989	0.006198347	0.20867397	0.918	1823	tags=27%, list=16%, signal=33%
SMID_BREAST_CANCER_LUMINAL_A_UP	SMID_BREAST_CANCER_LUMINAL_A_UP		52	-0.6845207	-1.6635845	0.011904762	0.20888327	0.92	1159	tags=54%, list=10%, signal=60%
SMID_BREAST_CANCER_RELAPSE_IN_LUNG_UP	SMID_BREAST_CANCER_RELAPSE_IN_LUNG_UP		15	-0.7026774	-1.6627328	0.011605416	0.20838234	0.92	2094	tags=67%, list=19%, signal=82%
CORRE_MULTIPLE_MYELOMA_UP	CORRE_MULTIPLE_MYELOMA_UP		38	-0.63620156	-1.6616284	0.003921569	0.2083023	0.922	1403	tags=45%, list=13%, signal=51%
KANG_IMMORTALIZED_BY_TERT_DN	KANG_IMMORTALIZED_BY_TERT_DN		67	-0.5681217	-1.661594	0.010141988	0.20650217	0.922	1714	tags=45%, list=15%, signal=53%
FULCHER_INFLAMMATORY_RESPONSE_LECTIN_VS_LPS_DN	FULCHER_INFLAMMATORY_RESPONSE_LECTIN_VS_LPS_DN		235	-0.51604897	-1.6604345	0.005988024	0.20645091	0.924	2283	tags=42%, list=20%, signal=52%
JAATINEN_HEMATOPOIETIC_STEM_CELL_DN	JAATINEN_HEMATOPOIETIC_STEM_CELL_DN		136	-0.6094761	-1.6596167	0.005825243	0.20589402	0.924	1754	tags=52%, list=16%, signal=61%
GAL_LEUKEMIC_STEM_CELL_DN	GAL_LEUKEMIC_STEM_CELL_DN		133	-0.5385841	-1.6591669	0.004081633	0.20480312	0.924	1754	tags=38%, list=16%, signal=45%
BROWNE_HCMV_INFECTION_24HR_DN	BROWNE_HCMV_INFECTION_24HR_DN		93	-0.53129834	-1.6577978	0.007766991	0.20565224	0.924	1416	tags=35%, list=13%, signal=40%
RODWELL_AGING_KIDNEY_NO_BLOOD_UP	RODWELL_AGING_KIDNEY_NO_BLOOD_UP		104	-0.6052597	-1.6561102	0.01996008	0.206648	0.926	1154	tags=42%, list=10%, signal=47%
VANTVEER_BREAST_CANCER_BRCA1_DN	VANTVEER_BREAST_CANCER_BRCA1_DN		18	-0.724538	-1.6541296	0.005928854	0.2081326	0.928	1195	tags=56%, list=11%, signal=62%
ELVIDGE_HIF1A_TARGETS_DN	ELVIDGE_HIF1A_TARGETS_DN		58	-0.5897179	-1.6533371	0.013752456	0.20775546	0.928	1000	tags=31%, list=9%, signal=34%
REACTOME_HEMOSTASIS	REACTOME_HEMOSTASIS		194	-0.5221969	-1.6528612	0.010141988	0.20671198	0.928	1419	tags=35%, list=13%, signal=39%
DANG_REGULATED_BY_MYC_DN	DANG_REGULATED_BY_MYC_DN		167	-0.5222302	-1.6515337	0.014314928	0.20725302	0.928	1096	tags=29%, list=10%, signal=32%
SA_B_CELL_RECEPTOR_COMPLEXES	SA_B_CELL_RECEPTOR_COMPLEXES		16	-0.6212764	-1.651035	0.01996008	0.20657016	0.928	545	tags=19%, list=5%, signal=20%
KEGG_VIRAL_MYOCARDITIS	KEGG_VIRAL_MYOCARDITIS		26	-0.6412947	-1.6510295	0.014403292	0.20488396	0.928	1919	tags=54%, list=17%, signal=65%
HADDAD_T_LYMPHOCYTE_AND_NK_PROGENITOR_DN	HADDAD_T_LYMPHOCYTE_AND_NK_PROGENITOR_DN		47	-0.63271016	-1.6504909	0.011976048	0.2040156	0.93	1583	tags=51%, list=14%, signal=59%
ROY_WOUND_BLOOD_VESSEL_UP	ROY_WOUND_BLOOD_VESSEL_UP		34	-0.72813326	-1.6497709	0.01004016	0.20355989	0.93	1995	tags=68%, list=18%, signal=82%
MCMURRAY_TP53_HRAS_COOPERATION_RESPONSE_UP	MCMURRAY_TP53_HRAS_COOPERATION_RESPONSE_UP		20	-0.7702684	-1.6490605	0.008	0.20293099	0.93	1187	tags=60%, list=11%, signal=67%
VART_KSHV_INFECTION_ANGIOGENIC_MARKERS_UP	VART_KSHV_INFECTION_ANGIOGENIC_MARKERS_UP		122	-0.5743703	-1.6487086	0.007736944	0.20184867	0.93	1673	tags=48%, list=15%, signal=56%
KYNG_DNA_DAMAGE_UP	KYNG_DNA_DAMAGE_UP		66	-0.5111106	-1.6484108	0.007920792	0.20065913	0.93	1141	tags=27%, list=10%, signal=30%
CHIARADONNA_NEOPLASTIC_TRANSFORMATION_KRAS_UP	CHIARADONNA_NEOPLASTIC_TRANSFORMATION_KRAS_UP		88	-0.5551301	-1.6475788	0.00998004	0.2004913	0.93	1181	tags=33%, list=11%, signal=37%
REACTOME_PEPTIDE_LIGAND_BINDING_RECEPTORS	REACTOME_PEPTIDE_LIGAND_BINDING_RECEPTORS		119	-0.56728125	-1.6472133	0.00617284	0.19967863	0.93	2689	tags=47%, list=24%, signal=61%
AMUNDSON_POOR_SURVIVAL_AFTER_GAMMA_RADIATION_2G	AMUNDSON_POOR_SURVIVAL_AFTER_GAMMA_RADIATION_2G		93	-0.4793495	-1.6458149	0.016427105	0.2001519	0.93	1855	tags=34%, list=17%, signal=41%
NAKAJIMA_MAST_CELL	NAKAJIMA_MAST_CELL		22	-0.66904515	-1.645728	0.013779528	0.19885504	0.93	764	tags=41%, list=7%, signal=44%
MARTINEZ_TP53_TARGETS_UP	MARTINEZ_TP53_TARGETS_UP		467	-0.45072097	-1.6449071	0.016129032	0.19860612	0.93	1542	tags=27%, list=14%, signal=30%
WANG_CISPLATIN_RESPONSE_AND_XPC_DN	WANG_CISPLATIN_RESPONSE_AND_XPC_DN		87	-0.440061	-1.6432508	0.006072875	0.19938041	0.931	424	tags=14%, list=4%, signal=14%
KEGG_CYTOKINE_CYTOKINE_RECEPTOR_INTERACTION	KEGG_CYTOKINE_CYTOKINE_RECEPTOR_INTERACTION		155	-0.55700433	-1.6431522	0.010080645	0.19800648	0.932	2108	tags=45%, list=19%, signal=54%
HOFFMANN_SMALL_PRE_BII_TO_IMMATURE_B_LYMPHOCYTE_UP	HOFFMANN_SMALL_PRE_BII_TO_IMMATURE_B_LYMPHOCYTE_UP		35	-0.5809459	-1.6421849	0.028409092	0.19782665	0.932	1070	tags=37%, list=10%, signal=41%
HEIDENBLAD_AMPLICON_8Q24_DN	HEIDENBLAD_AMPLICON_8Q24_DN		21	-0.5391803	-1.6417176	0.022312373	0.19715826	0.932	1055	tags=24%, list=9%, signal=26%
MARKEY_RB1_CHRONIC_LOF_UP	MARKEY_RB1_CHRONIC_LOF_UP		95	-0.51316535	-1.6403712	0.011764706	0.19773954	0.933	975	tags=23%, list=9%, signal=25%
YAMASHITA_METHYLATED_IN_PROSTATE_CANCER	YAMASHITA_METHYLATED_IN_PROSTATE_CANCER		44	-0.67071486	-1.6398028	0.003846154	0.19723089	0.933	1525	tags=59%, list=14%, signal=68%
MATTIOLI_MGUS_VS_PCL	MATTIOLI_MGUS_VS_PCL		64	-0.43478838	-1.6397643	0.030674847	0.19594799	0.933	3631	tags=42%, list=32%, signal=62%
KERLEY_RESPONSE_TO_CISPLATIN_UP	KERLEY_RESPONSE_TO_CISPLATIN_UP		29	-0.6110115	-1.6389934	0.025390625	0.1955941	0.934	1160	tags=41%, list=10%, signal=46%
CHIARADONNA_NEOPLASTIC_TRANSFORMATION_CDC25_UP	CHIARADONNA_NEOPLASTIC_TRANSFORMATION_CDC25_UP		87	-0.5857864	-1.6388545	0.007797271	0.19448099	0.935	1202	tags=41%, list=11%, signal=46%
FLECHNER_BIOPSY_KIDNEY_TRANSPLANT_REJECTED_VS_OK_UP	FLECHNER_BIOPSY_KIDNEY_TRANSPLANT_REJECTED_VS_OK_UP		64	-0.69088286	-1.6373564	0.024952015	0.19517145	0.935	1465	tags=64%, list=13%, signal=73%
KEGG_COMPLEMENT_AND_COAGULATION_CASCADES	KEGG_COMPLEMENT_AND_COAGULATION_CASCADES		54	-0.6499066	-1.6360486	0.009803922	0.19590497	0.935	1646	tags=48%, list=15%, signal=56%
CHIARADONNA_NEOPLASTIC_TRANSFORMATION_KRAS_DN	CHIARADONNA_NEOPLASTIC_TRANSFORMATION_KRAS_DN		120	-0.56211203	-1.6357164	0.020366598	0.19496295	0.936	1276	tags=36%, list=11%, signal=40%
VALK_AML_CLUSTER_10	VALK_AML_CLUSTER_10		18	-0.64096206	-1.6350424	0.008230452	0.19457617	0.937	1253	tags=44%, list=11%, signal=50%
KOKKINAKIS_METHIONINE_DEPRIVATION_48HR_UP	KOKKINAKIS_METHIONINE_DEPRIVATION_48HR_UP		83	-0.5095046	-1.6337495	0.00984252	0.19515774	0.938	1495	tags=33%, list=13%, signal=37%
KEGG_WNT_SIGNALING_PATHWAY	KEGG_WNT_SIGNALING_PATHWAY		106	-0.45292118	-1.6335789	0.012048192	0.19403046	0.938	2347	tags=38%, list=21%, signal=47%
TAKEDA_TARGETS_OF_NUP98_HOXA9_FUSION_3D_DN	TAKEDA_TARGETS_OF_NUP98_HOXA9_FUSION_3D_DN		16	-0.7606145	-1.6335427	0.003868472	0.19276366	0.938	1424	tags=75%, list=13%, signal=86%
XU_CREBBP_TARGETS_DN	XU_CREBBP_TARGETS_DN		34	-0.5554054	-1.6326118	0.022403259	0.19301338	0.939	2166	tags=41%, list=19%, signal=51%
CASORELLI_APL_SECONDARY_VS_DE_NOVO_UP	CASORELLI_APL_SECONDARY_VS_DE_NOVO_UP		19	-0.70848566	-1.6320198	0.013833992	0.19273035	0.939	1641	tags=63%, list=15%, signal=74%
DOUGLAS_BMI1_TARGETS_UP	DOUGLAS_BMI1_TARGETS_UP		331	-0.415643	-1.6310382	0.00814664	0.19299123	0.939	1837	tags=28%, list=16%, signal=33%
POOLA_INVASIVE_BREAST_CANCER_UP	POOLA_INVASIVE_BREAST_CANCER_UP		169	-0.6228382	-1.6308018	0.015810277	0.19206484	0.939	1943	tags=54%, list=17%, signal=64%
ROZANOV_MMP14_TARGETS_SUBSET	ROZANOV_MMP14_TARGETS_SUBSET		24	-0.78014493	-1.629856	0.015533981	0.19215406	0.939	1415	tags=67%, list=13%, signal=76%
BIDUS_METASTASIS_DN	BIDUS_METASTASIS_DN		76	-0.5241083	-1.6296453	0.022132797	0.19121714	0.939	1060	tags=29%, list=9%, signal=32%
CHARAFE_BREAST_CANCER_LUMINAL_VS_BASAL_DN	CHARAFE_BREAST_CANCER_LUMINAL_VS_BASAL_DN		258	-0.51181257	-1.6290793	0.017928287	0.19077714	0.94	1463	tags=34%, list=13%, signal=39%
GILDEA_METASTASIS	GILDEA_METASTASIS		19	-0.76170456	-1.6287818	0.017964073	0.18993674	0.94	1061	tags=58%, list=9%, signal=64%
BHATTACHARYA_EMBRYONIC_STEM_CELL	BHATTACHARYA_EMBRYONIC_STEM_CELL		50	-0.49040726	-1.6283388	0.00814664	0.18932104	0.94	2092	tags=28%, list=19%, signal=34%
MUNSHI_MULTIPLE_MYELOMA_UP	MUNSHI_MULTIPLE_MYELOMA_UP		44	-0.4731786	-1.6281294	0.01778656	0.18839853	0.94	1144	tags=23%, list=10%, signal=25%
ONDER_CDH1_TARGETS_2_UP	ONDER_CDH1_TARGETS_2_UP		159	-0.6135655	-1.6269933	0.012170386	0.18874694	0.941	1068	tags=43%, list=10%, signal=47%
PAL_PRMT5_TARGETS_UP	PAL_PRMT5_TARGETS_UP		157	-0.46363714	-1.6260939	0.053465348	0.18872905	0.942	1715	tags=22%, list=15%, signal=25%
KEGG_ARACHIDONIC_ACID_METABOLISM	KEGG_ARACHIDONIC_ACID_METABOLISM		34	-0.59296846	-1.6258414	0.009940358	0.18794857	0.942	1331	tags=35%, list=12%, signal=40%
TSAI_RESPONSE_TO_RADIATION_THERAPY	TSAI_RESPONSE_TO_RADIATION_THERAPY		22	-0.7290586	-1.6257648	0.011741683	0.18693122	0.942	1417	tags=59%, list=13%, signal=68%
DIRMEIER_LMP1_RESPONSE_LATE_UP	DIRMEIER_LMP1_RESPONSE_LATE_UP		28	-0.53351396	-1.625682	0.04696673	0.18594626	0.942	1994	tags=39%, list=18%, signal=48%
PETRETTO_CARDIAC_HYPERTROPHY	PETRETTO_CARDIAC_HYPERTROPHY		23	-0.79240394	-1.6254404	0.015655577	0.18517004	0.943	485	tags=57%, list=4%, signal=59%
LIEN_BREAST_CARCINOMA_METAPLASTIC	LIEN_BREAST_CARCINOMA_METAPLASTIC		19	-0.80756164	-1.6253142	0.008048289	0.18418142	0.943	1705	tags=84%, list=15%, signal=99%
SCHLESINGER_METHYLATED_DE_NOVO_IN_CANCER	SCHLESINGER_METHYLATED_DE_NOVO_IN_CANCER		60	-0.542269	-1.6247467	0.01026694	0.18376671	0.944	1542	tags=33%, list=14%, signal=38%
KENNY_CTNNB1_TARGETS_UP	KENNY_CTNNB1_TARGETS_UP		32	-0.54828733	-1.6228505	0.014344262	0.18515787	0.944	2623	tags=44%, list=23%, signal=57%
ZHAN_MULTIPLE_MYELOMA_MF_UP	ZHAN_MULTIPLE_MYELOMA_MF_UP		29	-0.57611465	-1.6218461	0.026156941	0.18559332	0.944	2467	tags=52%, list=22%, signal=66%
MOROSETTI_FACIOSCAPULOHUMERAL_MUSCULAR_DISTROPHY_UP	MOROSETTI_FACIOSCAPULOHUMERAL_MUSCULAR_DISTROPHY_UP		16	-0.7603246	-1.6206685	0.007968128	0.18625116	0.945	803	tags=56%, list=7%, signal=61%
URS_ADIPOCYTE_DIFFERENTIATION_UP	URS_ADIPOCYTE_DIFFERENTIATION_UP		49	-0.56559175	-1.6196983	0.024761904	0.18652126	0.946	1088	tags=33%, list=10%, signal=36%
RAMALHO_STEMNESS_DN	RAMALHO_STEMNESS_DN		57	-0.62320656	-1.6186576	0.016096579	0.18671827	0.946	2342	tags=60%, list=21%, signal=75%
MARSON_FOXP3_TARGETS_UP	MARSON_FOXP3_TARGETS_UP		50	-0.5798911	-1.6185895	0.014344262	0.18575913	0.946	1758	tags=42%, list=16%, signal=50%
PARENT_MTOR_SIGNALING_DN	PARENT_MTOR_SIGNALING_DN		26	-0.58125466	-1.6176301	0.020703934	0.18605849	0.946	1925	tags=42%, list=17%, signal=51%
MAHAJAN_RESPONSE_TO_IL1A_UP	MAHAJAN_RESPONSE_TO_IL1A_UP		45	-0.56796414	-1.6162949	0.011494253	0.18685654	0.947	2293	tags=56%, list=20%, signal=70%
TSENG_IRS1_TARGETS_DN	TSENG_IRS1_TARGETS_DN		102	-0.53248984	-1.6154882	0.030241935	0.18710318	0.947	1866	tags=40%, list=17%, signal=48%
CHIARADONNA_NEOPLASTIC_TRANSFORMATION_KRAS_CDC25_DN	CHIARADONNA_NEOPLASTIC_TRANSFORMATION_KRAS_CDC25_DN		39	-0.67325795	-1.6151196	0.028957529	0.18668897	0.948	1040	tags=44%, list=9%, signal=48%
MARTINEZ_RB1_TARGETS_UP	MARTINEZ_RB1_TARGETS_UP		497	-0.42909735	-1.614434	0.01443299	0.18648764	0.949	1479	tags=25%, list=13%, signal=27%
IWANAGA_CARCINOGENESIS_BY_KRAS_PTEN_DN	IWANAGA_CARCINOGENESIS_BY_KRAS_PTEN_DN		192	-0.5052667	-1.6135864	0.016064256	0.1866648	0.951	1415	tags=35%, list=13%, signal=40%
KINSEY_TARGETS_OF_EWSR1_FLII_FUSION_DN	KINSEY_TARGETS_OF_EWSR1_FLII_FUSION_DN		171	-0.49541926	-1.6120915	0.025742574	0.18764998	0.953	1756	tags=35%, list=16%, signal=41%
LINDGREN_BLADDER_CANCER_HIGH_RECURRENCE	LINDGREN_BLADDER_CANCER_HIGH_RECURRENCE		32	-0.68522996	-1.6113816	0.027504912	0.18775123	0.954	1259	tags=56%, list=11%, signal=63%
KOKKINAKIS_METHIONINE_DEPRIVATION_96HR_UP	KOKKINAKIS_METHIONINE_DEPRIVATION_96HR_UP		75	-0.5116462	-1.6112869	0.009803922	0.18687478	0.954	1006	tags=28%, list=9%, signal=31%
MATTIOLI_MULTIPLE_MYELOMA_WITH_14Q32_TRANSLOCATIONS	MATTIOLI_MULTIPLE_MYELOMA_WITH_14Q32_TRANSLOCATIONS		21	-0.62050116	-1.6111068	0.015873017	0.18608792	0.954	1693	tags=57%, list=15%, signal=67%
DAVIES_MULTIPLE_MYELOMA_VS_MGUS_DN	DAVIES_MULTIPLE_MYELOMA_VS_MGUS_DN		18	-0.6668636	-1.6093098	0.023346303	0.1879437	0.957	2963	tags=72%, list=26%, signal=98%
LIU_PROSTATE_CANCER_DN	LIU_PROSTATE_CANCER_DN		250	-0.5463065	-1.6086466	0.019723866	0.18792951	0.957	1748	tags=49%, list=16%, signal=57%
KEGG_HEDGEHOG_SIGNALING_PATHWAY	KEGG_HEDGEHOG_SIGNALING_PATHWAY		34	-0.59212685	-1.6085649	0.005988024	0.18699999	0.957	2191	tags=50%, list=20%, signal=62%
WOO_LIVER_CANCER_RECURRENCE_UP	WOO_LIVER_CANCER_RECURRENCE_UP		73	-0.58235574	-1.6084118	0.017892644	0.18623568	0.957	1006	tags=41%, list=9%, signal=45%
MCLACHLAN_DENTAL_CARIES_DN	MCLACHLAN_DENTAL_CARIES_DN		146	-0.60472864	-1.607952	0.020676691	0.18591999	0.957	1645	tags=56%, list=15%, signal=65%
BERENJENO_TRANSFORMED_BY_RHOA_REVERSIBLY_DN	BERENJENO_TRANSFORMED_BY_RHOA_REVERSIBLY_DN		22	-0.7109061	-1.6060951	0.019493178	0.18749262	0.957	967	tags=64%, list=9%, signal=70%
MCLACHLAN_DENTAL_CARIES_UP	MCLACHLAN_DENTAL_CARIES_UP		134	-0.6161884	-1.6037611	0.02631579	0.18995343	0.959	1645	tags=58%, list=15%, signal=67%
ST_WNT_BETA_CATENIN_PATHWAY	ST_WNT_BETA_CATENIN_PATHWAY		24	-0.5928319	-1.6017421	0.036750484	0.19150461	0.959	2021	tags=38%, list=18%, signal=46%
JAZAERI_BREAST_CANCER_BRCA1_VS_BRCA2_DN	JAZAERI_BREAST_CANCER_BRCA1_VS_BRCA2_DN		30	-0.5808981	-1.6004457	0.019569471	0.19220485	0.959	2332	tags=53%, list=21%, signal=67%
KLEIN_PRIMARY_EFFUSION_LYMPHOMA_UP	KLEIN_PRIMARY_EFFUSION_LYMPHOMA_UP		39	-0.50200737	-1.5984524	0.019417476	0.19396104	0.96	2109	tags=33%, list=19%, signal=41%
LENAOUR_DENDRITIC_CELL_MATURATION_DN	LENAOUR_DENDRITIC_CELL_MATURATION_DN		72	-0.5788058	-1.5976114	0.023346303	0.19400017	0.96	1710	tags=49%, list=15%, signal=57%
WINTER_HYPOXIA_METAGENE	WINTER_HYPOXIA_METAGENE		149	-0.47338724	-1.5972875	0.02008032	0.19345206	0.96	1455	tags=32%, list=13%, signal=36%
SANA_TNF_SIGNALING_UP	SANA_TNF_SIGNALING_UP		47	-0.6700246	-1.596898	0.028397566	0.19292285	0.96	2262	tags=62%, list=20%, signal=77%
SHAFFER_IRF4_TARGETS_IN_ACTIVATED_DENDRITIC_CELL	SHAFFER_IRF4_TARGETS_IN_ACTIVATED_DENDRITIC_CELL		43	-0.4957423	-1.5964582	0.016129032	0.19261852	0.96	1717	tags=30%, list=15%, signal=36%
WINTER_HYPOXIA_DN	WINTER_HYPOXIA_DN		24	-0.73959863	-1.596281	0.02443609	0.19183202	0.96	2038	tags=79%, list=18%, signal=97%
SENESE_HDAC1_AND_HDAC2_TARGETS_DN	SENESE_HDAC1_AND_HDAC2_TARGETS_DN		124	-0.527227	-1.5958942	0.012145749	0.19140293	0.96	1285	tags=36%, list=11%, signal=41%
LAIHO_COLORECTAL_CANCER_SERRATED_UP	LAIHO_COLORECTAL_CANCER_SERRATED_UP		71	-0.5044679	-1.5950537	0.040935673	0.19165885	0.96	1209	tags=25%, list=11%, signal=28%
KHETCHOUMIAN_TRIM24_TARGETS_UP	KHETCHOUMIAN_TRIM24_TARGETS_UP		29	-0.7128035	-1.5931854	0.025242718	0.19324733	0.962	2041	tags=72%, list=18%, signal=88%
REACTOME_SEMAPHORIN_INTERACTIONS	REACTOME_SEMAPHORIN_INTERACTIONS		47	-0.5156271	-1.592422	0.02414487	0.1932402	0.962	1911	tags=36%, list=17%, signal=43%
COLIN_PILOCYTIC_ASTROCYTOMA_VS_GLIOBLASTOMA_DN	COLIN_PILOCYTIC_ASTROCYTOMA_VS_GLIOBLASTOMA_DN		16	-0.6309209	-1.5912247	0.027504912	0.19389497	0.963	1466	tags=38%, list=13%, signal=43%
STEARMAN_LUNG_CANCER_EARLY_VS_LATE_DN	STEARMAN_LUNG_CANCER_EARLY_VS_LATE_DN		46	-0.58010757	-1.5899413	0.017928287	0.19463028	0.963	1216	tags=35%, list=11%, signal=39%
GAUSSMANN_MLL_AF4_FUSION_TARGETS_F_DN	GAUSSMANN_MLL_AF4_FUSION_TARGETS_F_DN		22	-0.6606545	-1.5889814	0.01778656	0.19486462	0.964	920	tags=50%, list=8%, signal=54%
LINDGREN_BLADDER_CANCER_CLUSTER_2A_DN	LINDGREN_BLADDER_CANCER_CLUSTER_2A_DN		80	-0.4988138	-1.5881886	0.027079303	0.195101	0.964	1759	tags=36%, list=16%, signal=43%
MANALO_HYPOXIA_UP	MANALO_HYPOXIA_UP		128	-0.53695345	-1.5877936	0.022	0.19459441	0.964	1558	tags=39%, list=14%, signal=45%
ZHU_CMV_ALL_DN	ZHU_CMV_ALL_DN		49	-0.59880364	-1.5869654	0.032945737	0.19471799	0.964	1511	tags=51%, list=13%, signal=59%
YAO_HOXA10_TARGETS_VIA_PROGESTERONE_UP	YAO_HOXA10_TARGETS_VIA_PROGESTERONE_UP		62	-0.5770766	-1.586748	0.015594542	0.19406435	0.964	1476	tags=40%, list=13%, signal=46%
MCGARVEY_SILENCED_BY_METHYLATION_IN_COLON_CANCER	MCGARVEY_SILENCED_BY_METHYLATION_IN_COLON_CANCER		33	-0.61158216	-1.5865316	0.026476579	0.19334899	0.964	832	tags=33%, list=7%, signal=36%
ICHIBA_GRAFT_VERSUS_HOST_DISEASE_35D_UP	ICHIBA_GRAFT_VERSUS_HOST_DISEASE_35D_UP		115	-0.6176566	-1.5865166	0.035928145	0.19244668	0.964	2092	tags=57%, list=19%, signal=70%
WEINMANN_ADAPTATION_TO_HYPOXIA_UP	WEINMANN_ADAPTATION_TO_HYPOXIA_UP		18	-0.66436464	-1.586059	0.01183432	0.19221905	0.964	963	tags=50%, list=9%, signal=55%
RUTELLA_RESPONSE_TO_HGF_VS_CSF2RB_AND_IL4_UP	RUTELLA_RESPONSE_TO_HGF_VS_CSF2RB_AND_IL4_UP		248	-0.46816522	-1.5855268	0.021868788	0.19207275	0.965	1674	tags=33%, list=15%, signal=38%
PARK_TRETINOIN_RESPONSE_AND_RARA_PLZF_FUSION	PARK_TRETINOIN_RESPONSE_AND_RARA_PLZF_FUSION		16	-0.6727762	-1.5854489	0.037254903	0.19126034	0.965	1222	tags=56%, list=11%, signal=63%
SATO_SILENCED_BY_METHYLATION_IN_PANCREATIC_CANCER_2	SATO_SILENCED_BY_METHYLATION_IN_PANCREATIC_CANCER_2		30	-0.6099639	-1.5850246	0.013645224	0.19088873	0.965	1746	tags=50%, list=16%, signal=59%
TSENG_IRS1_TARGETS_UP	TSENG_IRS1_TARGETS_UP		86	-0.5001432	-1.5845141	0.010224949	0.1906299	0.965	2203	tags=38%, list=20%, signal=47%
CHIARADONNA_NEOPLASTIC_TRANSFORMATION_KRAS_CDC25_UP	CHIARADONNA_NEOPLASTIC_TRANSFORMATION_KRAS_CDC25_UP		44	-0.595125	-1.5836481	0.037475344	0.19098893	0.965	1241	tags=36%, list=11%, signal=41%
ONKEN_UVEAL_MELANOMA_UP	ONKEN_UVEAL_MELANOMA_UP		449	-0.39019898	-1.5834085	0.025540275	0.19040549	0.965	1661	tags=23%, list=15%, signal=26%
RADMACHER_AML_PROGNOSIS	RADMACHER_AML_PROGNOSIS		51	-0.51906586	-1.5833776	0.017509727	0.18956107	0.965	1437	tags=37%, list=13%, signal=43%
HOOI_ST7_TARGETS_UP	HOOI_ST7_TARGETS_UP		39	-0.5564297	-1.5833184	0.01192843	0.188769	0.965	1274	tags=38%, list=11%, signal=43%
ZHANG_TARGETS_OF_EWSR1_FLI1_FUSION	ZHANG_TARGETS_OF_EWSR1_FLI1_FUSION		57	-0.49029538	-1.582405	0.02020202	0.18916744	0.966	1190	tags=32%, list=11%, signal=35%
LU_TUMOR_ANGIOGENESIS_UP	LU_TUMOR_ANGIOGENESIS_UP		15	-0.6563113	-1.5822492	0.017142856	0.18847199	0.966	676	tags=47%, list=6%, signal=50%
CROMER_TUMORIGENESIS_DN	CROMER_TUMORIGENESIS_DN		29	-0.61289406	-1.5820129	0.013806706	0.18791722	0.966	1531	tags=52%, list=14%, signal=60%
BOYAULT_LIVER_CANCER_SUBCLASS_G5_DN	BOYAULT_LIVER_CANCER_SUBCLASS_G5_DN		15	-0.7292309	-1.5819672	0.025793651	0.18714136	0.966	1445	tags=67%, list=13%, signal=76%
BONOME_OVARIAN_CANCER_SURVIVAL_SUBOPTIMAL_DEBULKING	BONOME_OVARIAN_CANCER_SURVIVAL_SUBOPTIMAL_DEBULKING		285	-0.39854205	-1.5813602	0.01417004	0.18708208	0.966	1008	tags=19%, list=9%, signal=20%
NUNODA_RESPONSE_TO_DASATINIB_IMATINIB_UP	NUNODA_RESPONSE_TO_DASATINIB_IMATINIB_UP		21	-0.51637936	-1.5795556	0.043659043	0.18863042	0.968	1966	tags=33%, list=18%, signal=40%
WEST_ADRENOCORTICAL_TUMOR_DN	WEST_ADRENOCORTICAL_TUMOR_DN		341	-0.46151695	-1.5793086	0.031620555	0.18807855	0.968	1589	tags=32%, list=14%, signal=36%
KEGG_CHEMOKINE_SIGNALING_PATHWAY	KEGG_CHEMOKINE_SIGNALING_PATHWAY		129	-0.50187016	-1.579251	0.031185031	0.18731849	0.968	2120	tags=40%, list=19%, signal=49%
KAAB_HEART_ATRIUM_VS_VENTRICLE_UP	KAAB_HEART_ATRIUM_VS_VENTRICLE_UP		158	-0.47476974	-1.5786054	0.023715414	0.1874002	0.969	1306	tags=31%, list=12%, signal=35%
MATSUDA_NATURAL_KILLER_DIFFERENTIATION	MATSUDA_NATURAL_KILLER_DIFFERENTIATION		365	-0.42265108	-1.5782765	0.006024096	0.18701228	0.969	1772	tags=30%, list=16%, signal=35%
DIAZ_CHRONIC_MEYLOGENOUS_LEUKEMIA_DN	DIAZ_CHRONIC_MEYLOGENOUS_LEUKEMIA_DN		80	-0.5392616	-1.5776874	0.018939395	0.18705401	0.969	1797	tags=46%, list=16%, signal=55%
BROWNE_HCMV_INFECTION_16HR_DN	BROWNE_HCMV_INFECTION_16HR_DN		50	-0.53235114	-1.5776067	0.025540275	0.18633963	0.969	2073	tags=46%, list=19%, signal=56%
REACTOME_INNATE_IMMUNITY_SIGNALING	REACTOME_INNATE_IMMUNITY_SIGNALING		68	-0.5046227	-1.5775279	0.024489796	0.1856628	0.969	2069	tags=35%, list=18%, signal=43%
LI_PROSTATE_CANCER_EPIGENETIC	LI_PROSTATE_CANCER_EPIGENETIC		15	-0.69300526	-1.5760577	0.021782178	0.18680228	0.969	1466	tags=53%, list=13%, signal=61%
TURASHVILI_BREAST_LOBULAR_CARCINOMA_VS_DUCTAL_NORMAL_UP	TURASHVILI_BREAST_LOBULAR_CARCINOMA_VS_DUCTAL_NORMAL_UP		37	-0.735403	-1.5745436	0.032719836	0.18793154	0.973	853	tags=59%, list=8%, signal=64%
WIELAND_UP_BY_HBV_INFECTION	WIELAND_UP_BY_HBV_INFECTION		67	-0.62703365	-1.574403	0.049603175	0.18739048	0.973	2211	tags=55%, list=20%, signal=68%
MORI_MATURE_B_LYMPHOCYTE_DN	MORI_MATURE_B_LYMPHOCYTE_DN		44	-0.4801465	-1.574145	0.030303031	0.18691874	0.973	3146	tags=48%, list=28%, signal=66%
CHANDRAN_METASTASIS_UP	CHANDRAN_METASTASIS_UP		44	-0.4846113	-1.5720534	0.023809524	0.1888326	0.973	1899	tags=34%, list=17%, signal=41%
FAELT_B_CLL_WITH_VH_REARRANGEMENTS_UP	FAELT_B_CLL_WITH_VH_REARRANGEMENTS_UP		37	-0.49515674	-1.5717603	0.043209877	0.18844084	0.973	1939	tags=32%, list=17%, signal=39%
LEE_LIVER_CANCER_DENA_UP	LEE_LIVER_CANCER_DENA_UP		46	-0.59181684	-1.571167	0.015355086	0.18845761	0.973	1641	tags=50%, list=15%, signal=58%
ST_T_CELL_SIGNAL_TRANSDUCTION	ST_T_CELL_SIGNAL_TRANSDUCTION		33	-0.56712896	-1.5710257	0.05168986	0.18787572	0.973	1975	tags=48%, list=18%, signal=59%
ZHAN_MULTIPLE_MYELOMA_CD2_DN	ZHAN_MULTIPLE_MYELOMA_CD2_DN		22	-0.53026843	-1.5709177	0.018218623	0.18728255	0.973	2244	tags=32%, list=20%, signal=40%
MARTINEZ_RESPONSE_TO_TRABECTEDIN_UP	MARTINEZ_RESPONSE_TO_TRABECTEDIN_UP		46	-0.43622816	-1.5702244	0.055762082	0.18755199	0.973	1934	tags=28%, list=17%, signal=34%
REACTOME_IMMUNOREGULATORY_INTERACTIONS_BETWEEN_A_LYMPHOID_AND_A_NON_LYMPHOID_CELL	REACTOME_IMMUNOREGULATORY_INTERACTIONS_BETWEEN_A_LYMPHOID_AND_A_NON_LYMPHOID_CELL		33	-0.66887945	-1.5699161	0.027079303	0.18709362	0.973	2751	tags=70%, list=25%, signal=92%
VART_KSHV_INFECTION_ANGIOGENIC_MARKERS_DN	VART_KSHV_INFECTION_ANGIOGENIC_MARKERS_DN		92	-0.5141154	-1.5696963	0.02008032	0.18659627	0.973	2283	tags=45%, list=20%, signal=56%
HUPER_BREAST_BASAL_VS_LUMINAL_UP	HUPER_BREAST_BASAL_VS_LUMINAL_UP		31	-0.7366468	-1.5689348	0.028301887	0.18682094	0.973	2042	tags=81%, list=18%, signal=98%
TIAN_TNF_SIGNALING_VIA_NFKB	TIAN_TNF_SIGNALING_VIA_NFKB		16	-0.731829	-1.5687424	0.04527559	0.18632258	0.973	2767	tags=88%, list=25%, signal=116%
HOLLMAN_APOPTOSIS_VIA_CD40_UP	HOLLMAN_APOPTOSIS_VIA_CD40_UP		129	-0.40539017	-1.5686445	0.03448276	0.18569951	0.973	2467	tags=31%, list=22%, signal=39%
BROWNE_HCMV_INFECTION_30MIN_DN	BROWNE_HCMV_INFECTION_30MIN_DN		60	-0.48390043	-1.5683016	0.006224067	0.18540461	0.973	1397	tags=27%, list=12%, signal=30%
YOSHIOKA_LIVER_CANCER_EARLY_RECURRENCE_UP	YOSHIOKA_LIVER_CANCER_EARLY_RECURRENCE_UP		20	-0.5599325	-1.5678004	0.029535865	0.18534529	0.974	395	tags=15%, list=4%, signal=16%
BLALOCK_ALZHEIMERS_DISEASE_INCIPIENT_UP	BLALOCK_ALZHEIMERS_DISEASE_INCIPIENT_UP		221	-0.39721388	-1.5664344	0.012658228	0.18635759	0.974	2572	tags=34%, list=23%, signal=44%
REACTOME_GLUCONEOGENESIS	REACTOME_GLUCONEOGENESIS		19	-0.6366758	-1.5660255	0.01910828	0.1860766	0.974	1123	tags=42%, list=10%, signal=47%
BIOCARTA_CHREBP2_PATHWAY	BIOCARTA_CHREBP2_PATHWAY		26	-0.47180003	-1.5658276	0.057971016	0.18550143	0.975	2813	tags=42%, list=25%, signal=56%
BOQUEST_STEM_CELL_CULTURED_VS_FRESH_DN	BOQUEST_STEM_CELL_CULTURED_VS_FRESH_DN		18	-0.7184597	-1.5655956	0.02385686	0.18505344	0.975	1655	tags=67%, list=15%, signal=78%
MULLIGHAN_MLL_SIGNATURE_2_DN	MULLIGHAN_MLL_SIGNATURE_2_DN		166	-0.4230542	-1.5637124	0.016666668	0.18661143	0.976	1248	tags=24%, list=11%, signal=27%
HOFFMANN_IMMATURE_TO_MATURE_B_LYMPHOCYTE_DN	HOFFMANN_IMMATURE_TO_MATURE_B_LYMPHOCYTE_DN		24	-0.53570914	-1.5633928	0.02834008	0.18631987	0.977	1057	tags=29%, list=9%, signal=32%
ICHIBA_GRAFT_VERSUS_HOST_DISEASE_D7_UP	ICHIBA_GRAFT_VERSUS_HOST_DISEASE_D7_UP		87	-0.607202	-1.5630851	0.0729783	0.18597786	0.977	2203	tags=53%, list=20%, signal=65%
BROWNE_HCMV_INFECTION_30MIN_UP	BROWNE_HCMV_INFECTION_30MIN_UP		34	-0.5612768	-1.562538	0.022132797	0.18600152	0.977	1047	tags=29%, list=9%, signal=32%
ASGHARZADEH_NEUROBLASTOMA_POOR_SURVIVAL_DN	ASGHARZADEH_NEUROBLASTOMA_POOR_SURVIVAL_DN		20	-0.59672356	-1.5624975	0.027139874	0.18533893	0.977	1601	tags=35%, list=14%, signal=41%
RUTELLA_RESPONSE_TO_CSF2RB_AND_IL4_DN	RUTELLA_RESPONSE_TO_CSF2RB_AND_IL4_DN		190	-0.4690885	-1.5624754	0.034883723	0.18464573	0.977	1674	tags=36%, list=15%, signal=41%
MARKEY_RB1_ACUTE_LOF_UP	MARKEY_RB1_ACUTE_LOF_UP		186	-0.5764008	-1.5621636	0.073076926	0.18429086	0.977	1583	tags=41%, list=14%, signal=47%
JIANG_TIP30_TARGETS_UP	JIANG_TIP30_TARGETS_UP		34	-0.529084	-1.5607367	0.027184466	0.18544011	0.978	1899	tags=44%, list=17%, signal=53%
FARMER_BREAST_CANCER_CLUSTER_5	FARMER_BREAST_CANCER_CLUSTER_5		18	-0.9246033	-1.5606416	0.004024145	0.18487021	0.978	355	tags=83%, list=3%, signal=86%
GRAHAM_NORMAL_QUIESCENT_VS_NORMAL_DIVIDING_UP	GRAHAM_NORMAL_QUIESCENT_VS_NORMAL_DIVIDING_UP		35	-0.60283625	-1.5598645	0.028625954	0.18520066	0.978	2262	tags=60%, list=20%, signal=75%
LIU_VAV3_PROSTATE_CARCINOGENESIS_UP	LIU_VAV3_PROSTATE_CARCINOGENESIS_UP		62	-0.60830796	-1.5593487	0.030120483	0.1851854	0.978	2195	tags=65%, list=20%, signal=80%
SMID_BREAST_CANCER_LUMINAL_B_DN	SMID_BREAST_CANCER_LUMINAL_B_DN		339	-0.51625115	-1.5592601	0.015355086	0.18458219	0.978	1616	tags=44%, list=14%, signal=50%
TAKEDA_TARGETS_OF_NUP98_HOXA9_FUSION_10D_DN	TAKEDA_TARGETS_OF_NUP98_HOXA9_FUSION_10D_DN		81	-0.5771883	-1.5581615	0.031496063	0.18525916	0.978	1911	tags=57%, list=17%, signal=68%
RIZKI_TUMOR_INVASIVENESS_3D_DN	RIZKI_TUMOR_INVASIVENESS_3D_DN		150	-0.3991411	-1.5572428	0.012345679	0.18568604	0.978	1273	tags=21%, list=11%, signal=23%
ROSS_AML_WITH_CBFB_MYH11_FUSION	ROSS_AML_WITH_CBFB_MYH11_FUSION		35	-0.61301386	-1.5572163	0.04761905	0.18507348	0.978	1575	tags=54%, list=14%, signal=63%
AMUNDSON_GENOTOXIC_SIGNATURE	AMUNDSON_GENOTOXIC_SIGNATURE		63	-0.43027088	-1.5570835	0.01417004	0.18454027	0.978	1923	tags=29%, list=17%, signal=34%
IWANAGA_CARCINOGENESIS_BY_KRAS_DN	IWANAGA_CARCINOGENESIS_BY_KRAS_DN		71	-0.46282274	-1.5561941	0.01048218	0.18486172	0.979	2273	tags=32%, list=20%, signal=40%
HINATA_NFKB_TARGETS_KERATINOCYTE_UP	HINATA_NFKB_TARGETS_KERATINOCYTE_UP		48	-0.5742431	-1.5534642	0.04109589	0.18772037	0.979	1620	tags=46%, list=14%, signal=53%
FONTAINE_THYROID_TUMOR_UNCERTAIN_MALIGNANCY_DN	FONTAINE_THYROID_TUMOR_UNCERTAIN_MALIGNANCY_DN		18	-0.6344408	-1.5532398	0.01904762	0.18732665	0.979	2226	tags=61%, list=20%, signal=76%
THUM_MIR21_TARGETS_HEART_DISEASE_UP	THUM_MIR21_TARGETS_HEART_DISEASE_UP		15	-0.8298942	-1.5506169	0.037623763	0.18980584	0.979	954	tags=73%, list=9%, signal=80%
NAKAYAMA_SOFT_TISSUE_TUMORS_PCA2_DN	NAKAYAMA_SOFT_TISSUE_TUMORS_PCA2_DN		52	-0.6604595	-1.5486349	0.034274194	0.19179864	0.979	1530	tags=62%, list=14%, signal=71%
WATTEL_AUTONOMOUS_THYROID_ADENOMA_DN	WATTEL_AUTONOMOUS_THYROID_ADENOMA_DN		16	-0.6581147	-1.5478363	0.04296875	0.19214045	0.979	1435	tags=44%, list=13%, signal=50%
TARTE_PLASMA_CELL_VS_PLASMABLAST_UP	TARTE_PLASMA_CELL_VS_PLASMABLAST_UP		240	-0.45672897	-1.5476478	0.023391813	0.19173725	0.979	2073	tags=37%, list=19%, signal=44%
HUANG_FOXA2_TARGETS_DN	HUANG_FOXA2_TARGETS_DN		24	-0.68064475	-1.5473957	0.037623763	0.19132088	0.979	1432	tags=67%, list=13%, signal=76%
RUTELLA_RESPONSE_TO_HGF_UP	RUTELLA_RESPONSE_TO_HGF_UP		258	-0.44816077	-1.5471927	0.02584493	0.19085878	0.979	1769	tags=32%, list=16%, signal=37%
MAHADEVAN_IMATINIB_RESISTANCE_UP	MAHADEVAN_IMATINIB_RESISTANCE_UP		15	-0.684829	-1.5466789	0.02471483	0.19080602	0.979	311	tags=40%, list=3%, signal=41%
SENESE_HDAC1_AND_HDAC2_TARGETS_UP	SENESE_HDAC1_AND_HDAC2_TARGETS_UP		117	-0.49251264	-1.5454572	0.021400778	0.19155733	0.98	1534	tags=34%, list=14%, signal=39%
CHIANG_LIVER_CANCER_SUBCLASS_CTNNB1_DN	CHIANG_LIVER_CANCER_SUBCLASS_CTNNB1_DN		96	-0.5700817	-1.544999	0.01754386	0.19140889	0.98	1442	tags=48%, list=13%, signal=55%
BECKER_TAMOXIFEN_RESISTANCE_UP	BECKER_TAMOXIFEN_RESISTANCE_UP		28	-0.5851057	-1.5426676	0.034979425	0.19363402	0.981	640	tags=29%, list=6%, signal=30%
REACTOME_REGULATION_OF_LIPID_METABOLISM_BY_PEROXISOME_PROLIFERATOR_ACTIVATED_RECEPTOR_ALPHA	REACTOME_REGULATION_OF_LIPID_METABOLISM_BY_PEROXISOME_PROLIFERATOR_ACTIVATED_RECEPTOR_ALPHA		40	-0.5390652	-1.5426128	0.04761905	0.1930201	0.981	1426	tags=35%, list=13%, signal=40%
MULLIGHAN_NPM1_MUTATED_SIGNATURE_2_DN	MULLIGHAN_NPM1_MUTATED_SIGNATURE_2_DN		43	-0.4679825	-1.5424082	0.042	0.19258392	0.981	757	tags=23%, list=7%, signal=25%
KEGG_SYSTEMIC_LUPUS_ERYTHEMATOSUS	KEGG_SYSTEMIC_LUPUS_ERYTHEMATOSUS		36	-0.54324824	-1.5418754	0.031120332	0.19257072	0.981	2333	tags=44%, list=21%, signal=56%
WEIGEL_OXIDATIVE_STRESS_BY_TBH_AND_H2O2	WEIGEL_OXIDATIVE_STRESS_BY_TBH_AND_H2O2		24	-0.54340047	-1.5418462	0.043032788	0.19193429	0.981	1539	tags=33%, list=14%, signal=39%
BERENJENO_TRANSFORMED_BY_RHOA_FOREVER_UP	BERENJENO_TRANSFORMED_BY_RHOA_FOREVER_UP		15	-0.7120197	-1.5407974	0.024809161	0.19245161	0.981	682	tags=53%, list=6%, signal=57%
REACTOME_COMPLEMENT_CASCADE	REACTOME_COMPLEMENT_CASCADE		15	-0.75152236	-1.5403668	0.023762377	0.1923254	0.981	1646	tags=60%, list=15%, signal=70%
MARKEY_RB1_CHRONIC_LOF_DN	MARKEY_RB1_CHRONIC_LOF_DN		90	-0.56844705	-1.5402051	0.053742804	0.19182296	0.981	1273	tags=39%, list=11%, signal=44%
RICKMAN_HEAD_AND_NECK_CANCER_F	RICKMAN_HEAD_AND_NECK_CANCER_F		35	-0.76050013	-1.5384146	0.038934425	0.19332144	0.982	2378	tags=86%, list=21%, signal=108%
MCBRYAN_PUBERTAL_BREAST_4_5WK_DN	MCBRYAN_PUBERTAL_BREAST_4_5WK_DN		148	-0.495477	-1.5371294	0.035789475	0.19438098	0.982	1174	tags=31%, list=10%, signal=34%
VERHAAK_AML_WITH_NPM1_MUTATED_DN	VERHAAK_AML_WITH_NPM1_MUTATED_DN		144	-0.5048107	-1.5365139	0.016	0.19454587	0.982	1217	tags=38%, list=11%, signal=42%
LEE_LIVER_CANCER_MYC_TGFA_UP	LEE_LIVER_CANCER_MYC_TGFA_UP		46	-0.5224762	-1.5352409	0.028957529	0.19547679	0.982	2587	tags=48%, list=23%, signal=62%
BOYLAN_MULTIPLE_MYELOMA_PCA1_UP	BOYLAN_MULTIPLE_MYELOMA_PCA1_UP		78	-0.606964	-1.5350927	0.02970297	0.19500619	0.982	2175	tags=65%, list=19%, signal=81%
HELLER_SILENCED_BY_METHYLATION_UP	HELLER_SILENCED_BY_METHYLATION_UP		158	-0.49842095	-1.5338815	0.019417476	0.19590926	0.982	1758	tags=39%, list=16%, signal=46%
LU_TUMOR_VASCULATURE_UP	LU_TUMOR_VASCULATURE_UP		17	-0.67112905	-1.533172	0.019607844	0.19613172	0.982	1139	tags=53%, list=10%, signal=59%
BROWNE_HCMV_INFECTION_14HR_DN	BROWNE_HCMV_INFECTION_14HR_DN		164	-0.39264634	-1.5317663	0.008333334	0.19733171	0.982	1511	tags=25%, list=13%, signal=28%
LEE_LIVER_CANCER_E2F1_UP	LEE_LIVER_CANCER_E2F1_UP		48	-0.55232745	-1.5314775	0.02385686	0.19704203	0.982	1645	tags=44%, list=15%, signal=51%
RIGGI_EWING_SARCOMA_PROGENITOR_DN	RIGGI_EWING_SARCOMA_PROGENITOR_DN		114	-0.518714	-1.5312252	0.030737706	0.196672	0.982	1574	tags=44%, list=14%, signal=51%
SAGIV_CD24_TARGETS_DN	SAGIV_CD24_TARGETS_DN		30	-0.5797586	-1.5291148	0.033864543	0.19868451	0.982	2157	tags=50%, list=19%, signal=62%
WATANABE_RECTAL_CANCER_RADIOTHERAPY_RESPONSIVE_DN	WATANABE_RECTAL_CANCER_RADIOTHERAPY_RESPONSIVE_DN		56	-0.4885167	-1.5276049	0.037924152	0.19992737	0.982	1939	tags=38%, list=17%, signal=45%
BROWNE_HCMV_INFECTION_48HR_DN	BROWNE_HCMV_INFECTION_48HR_DN		276	-0.41200215	-1.5273123	0.028688524	0.19963762	0.982	2035	tags=32%, list=18%, signal=38%
BERENJENO_TRANSFORMED_BY_RHOA_DN	BERENJENO_TRANSFORMED_BY_RHOA_DN		293	-0.4572994	-1.5270338	0.06286837	0.19925351	0.982	1213	tags=25%, list=11%, signal=27%
SHAFFER_IRF4_MULTIPLE_MYELOMA_PROGRAM	SHAFFER_IRF4_MULTIPLE_MYELOMA_PROGRAM		25	-0.5596376	-1.5258671	0.04518664	0.19999903	0.982	1717	tags=36%, list=15%, signal=42%
DAVICIONI_TARGETS_OF_PAX_FOXO1_FUSIONS_UP	DAVICIONI_TARGETS_OF_PAX_FOXO1_FUSIONS_UP		156	-0.48788092	-1.5243199	0.03006012	0.20126432	0.982	1601	tags=35%, list=14%, signal=40%
PARK_APL_PATHOGENESIS_DN	PARK_APL_PATHOGENESIS_DN		26	-0.56313825	-1.5236906	0.036679536	0.20142613	0.982	1705	tags=54%, list=15%, signal=63%
CHEBOTAEV_GR_TARGETS_DN	CHEBOTAEV_GR_TARGETS_DN		73	-0.5580971	-1.5230517	0.024048096	0.20164697	0.982	1605	tags=49%, list=14%, signal=57%
NAKAMURA_METASTASIS_MODEL_UP	NAKAMURA_METASTASIS_MODEL_UP		25	-0.5853254	-1.5204637	0.05232558	0.2044833	0.982	1377	tags=48%, list=12%, signal=55%
SEIDEN_MET_SIGNALING	SEIDEN_MET_SIGNALING		16	-0.53341293	-1.520109	0.08285164	0.20416927	0.982	227	tags=13%, list=2%, signal=13%
BYSTRYKH_HEMATOPOIESIS_STEM_CELL_QTL_CIS	BYSTRYKH_HEMATOPOIESIS_STEM_CELL_QTL_CIS		105	-0.42316347	-1.5197493	0.029761905	0.20393525	0.982	1556	tags=27%, list=14%, signal=31%
LEE_METASTASIS_AND_ALTERNATIVE_SPLICING_UP	LEE_METASTASIS_AND_ALTERNATIVE_SPLICING_UP		49	-0.48972648	-1.5196806	0.043032788	0.20337507	0.982	1723	tags=33%, list=15%, signal=38%
FINAK_BREAST_CANCER_SDPP_SIGNATURE	FINAK_BREAST_CANCER_SDPP_SIGNATURE		17	-0.6750895	-1.5175102	0.024299065	0.20555526	0.983	809	tags=41%, list=7%, signal=44%
CROMER_TUMORIGENESIS_UP	CROMER_TUMORIGENESIS_UP		30	-0.6997137	-1.5164216	0.050916497	0.20624924	0.983	1450	tags=63%, list=13%, signal=73%
MILI_PSEUDOPODIA_HAPTOTAXIS_DN	MILI_PSEUDOPODIA_HAPTOTAXIS_DN		401	-0.36861482	-1.5153567	0.05544148	0.20690773	0.983	1536	tags=19%, list=14%, signal=21%
KLEIN_PRIMARY_EFFUSION_LYMPHOMA_DN	KLEIN_PRIMARY_EFFUSION_LYMPHOMA_DN		37	-0.58162653	-1.51337	0.05859375	0.20879048	0.984	1848	tags=46%, list=17%, signal=55%
FERRANDO_T_ALL_WITH_MLL_ENL_FUSION_DN	FERRANDO_T_ALL_WITH_MLL_ENL_FUSION_DN		54	-0.4397673	-1.5118116	0.050632913	0.21002048	0.985	2221	tags=26%, list=20%, signal=32%
BARRIER_CANCER_RELAPSE_NORMAL_SAMPLE_UP	BARRIER_CANCER_RELAPSE_NORMAL_SAMPLE_UP		21	-0.5619711	-1.5109191	0.032136105	0.21055278	0.985	441	tags=24%, list=4%, signal=25%
BOYLAN_MULTIPLE_MYELOMA_C_UP	BOYLAN_MULTIPLE_MYELOMA_C_UP		19	-0.54412377	-1.51021	0.030991735	0.21085897	0.985	1693	tags=42%, list=15%, signal=50%
ONDER_CDH1_TARGETS_1_DN	ONDER_CDH1_TARGETS_1_DN		88	-0.48202327	-1.5085609	0.056862745	0.21239302	0.985	2042	tags=39%, list=18%, signal=47%
CHARAFE_BREAST_CANCER_BASAL_VS_MESENCHYMAL_DN	CHARAFE_BREAST_CANCER_BASAL_VS_MESENCHYMAL_DN		27	-0.57834077	-1.5075331	0.043824703	0.2132231	0.985	1921	tags=56%, list=17%, signal=67%
SANA_TNF_SIGNALING_DN	SANA_TNF_SIGNALING_DN		58	-0.5094525	-1.506615	0.05742574	0.213761	0.985	1290	tags=31%, list=12%, signal=35%
ZHU_CMV_24_HR_DN	ZHU_CMV_24_HR_DN		39	-0.5796178	-1.5057505	0.06225681	0.21430548	0.985	1421	tags=49%, list=13%, signal=56%
TONKS_TARGETS_OF_RUNX1_RUNX1T1_FUSION_ERYTHROCYTE_UP	TONKS_TARGETS_OF_RUNX1_RUNX1T1_FUSION_ERYTHROCYTE_UP		98	-0.5096036	-1.5053202	0.037924152	0.21423729	0.985	1372	tags=41%, list=12%, signal=46%
REACTOME_FORMATION_OF_FIBRIN_CLOT_CLOTTING_CASCADE	REACTOME_FORMATION_OF_FIBRIN_CLOT_CLOTTING_CASCADE		29	-0.6229199	-1.5045066	0.035714287	0.21464974	0.985	1419	tags=38%, list=13%, signal=43%
JI_RESPONSE_TO_FSH_UP	JI_RESPONSE_TO_FSH_UP		44	-0.49180356	-1.5033926	0.04	0.2155757	0.986	1384	tags=27%, list=12%, signal=31%
REACTOME_PLATELET_ACTIVATION	REACTOME_PLATELET_ACTIVATION		110	-0.47554103	-1.5033801	0.038383838	0.21494886	0.986	1419	tags=29%, list=13%, signal=33%
HAMAI_APOPTOSIS_VIA_TRAIL_DN	HAMAI_APOPTOSIS_VIA_TRAIL_DN		91	-0.44876567	-1.5027947	0.025948104	0.21512656	0.987	2111	tags=37%, list=19%, signal=46%
NAKAMURA_METASTASIS_MODEL_DN	NAKAMURA_METASTASIS_MODEL_DN		23	-0.5661509	-1.5026705	0.03168317	0.21465129	0.987	1005	tags=35%, list=9%, signal=38%
SMIRNOV_CIRCULATING_ENDOTHELIOCYTES_IN_CANCER_UP	SMIRNOV_CIRCULATING_ENDOTHELIOCYTES_IN_CANCER_UP		107	-0.50466734	-1.5024934	0.038387716	0.21425353	0.987	2624	tags=55%, list=23%, signal=71%
REACTOME_MYOGENESSIS	REACTOME_MYOGENESSIS		19	-0.57642233	-1.5017446	0.044	0.2145365	0.988	1460	tags=32%, list=13%, signal=36%
HOSHIDA_LIVER_CANCER_SURVIVAL_UP	HOSHIDA_LIVER_CANCER_SURVIVAL_UP		50	-0.49955854	-1.5008453	0.031809144	0.21517636	0.989	1415	tags=36%, list=13%, signal=41%
THUM_SYSTOLIC_HEART_FAILURE_UP	THUM_SYSTOLIC_HEART_FAILURE_UP		251	-0.45648983	-1.5004306	0.05212355	0.2150372	0.989	1830	tags=33%, list=16%, signal=39%
CREIGHTON_ENDOCRINE_THERAPY_RESISTANCE_4	CREIGHTON_ENDOCRINE_THERAPY_RESISTANCE_4		163	-0.3930663	-1.4987009	0.010162601	0.2165581	0.989	1293	tags=21%, list=12%, signal=23%
MULLIGHAN_MLL_SIGNATURE_1_DN	MULLIGHAN_MLL_SIGNATURE_1_DN		140	-0.41529346	-1.4986871	0.02834008	0.21592131	0.989	1190	tags=26%, list=11%, signal=28%
FULCHER_INFLAMMATORY_RESPONSE_LECTIN_VS_LPS_UP	FULCHER_INFLAMMATORY_RESPONSE_LECTIN_VS_LPS_UP		317	-0.41992226	-1.4986821	0.03976143	0.21528555	0.989	2119	tags=36%, list=19%, signal=43%
WIKMAN_ASBESTOS_LUNG_CANCER_DN	WIKMAN_ASBESTOS_LUNG_CANCER_DN		16	-0.6459424	-1.4975102	0.05882353	0.21609402	0.989	1923	tags=44%, list=17%, signal=53%
LINDSTEDT_DENDRITIC_CELL_MATURATION_A	LINDSTEDT_DENDRITIC_CELL_MATURATION_A		39	-0.6107578	-1.4974279	0.06827309	0.2155875	0.989	2262	tags=64%, list=20%, signal=80%
BASSO_B_LYMPHOCYTE_NETWORK	BASSO_B_LYMPHOCYTE_NETWORK		85	-0.37765124	-1.4972693	0.06042885	0.2151799	0.989	2094	tags=21%, list=19%, signal=26%
ELVIDGE_HIF1A_AND_HIF2A_TARGETS_DN	ELVIDGE_HIF1A_AND_HIF2A_TARGETS_DN		63	-0.5226763	-1.4971566	0.045009784	0.21470879	0.989	1006	tags=32%, list=9%, signal=35%
SHAFFER_IRF4_TARGETS_IN_ACTIVATED_B_LYMPHOCYTE	SHAFFER_IRF4_TARGETS_IN_ACTIVATED_B_LYMPHOCYTE		56	-0.44590244	-1.4968439	0.06286837	0.21446517	0.989	1717	tags=23%, list=15%, signal=27%
REACTOME_FORMATION_OF_PLATELET_PLUG	REACTOME_FORMATION_OF_PLATELET_PLUG		125	-0.46525317	-1.4963866	0.034412954	0.21437453	0.989	1419	tags=28%, list=13%, signal=32%
RIGGI_EWING_SARCOMA_PROGENITOR_UP	RIGGI_EWING_SARCOMA_PROGENITOR_UP		227	-0.4785172	-1.4959174	0.024340771	0.21428595	0.989	1769	tags=39%, list=16%, signal=45%
BROWNE_HCMV_INFECTION_2HR_DN	BROWNE_HCMV_INFECTION_2HR_DN		31	-0.5347182	-1.4953196	0.045544554	0.21448082	0.989	1416	tags=45%, list=13%, signal=52%
WANG_SMARCE1_TARGETS_UP	WANG_SMARCE1_TARGETS_UP		106	-0.55178666	-1.4947611	0.064327486	0.21455468	0.989	1575	tags=44%, list=14%, signal=51%
LU_AGING_BRAIN_DN	LU_AGING_BRAIN_DN		155	-0.45427778	-1.4941897	0.04225352	0.2147393	0.989	1768	tags=32%, list=16%, signal=38%
REACTOME_CLASS_A1_RHODOPSIN_LIKE_RECEPTORS	REACTOME_CLASS_A1_RHODOPSIN_LIKE_RECEPTORS		186	-0.5010093	-1.4936397	0.03265306	0.21482559	0.989	2064	tags=34%, list=18%, signal=41%
VALK_AML_CLUSTER_9	VALK_AML_CLUSTER_9		21	-0.60676914	-1.4934036	0.048523206	0.21451993	0.989	1039	tags=43%, list=9%, signal=47%
AMUNDSON_POOR_SURVIVAL_AFTER_GAMMA_RADIATION_8G	AMUNDSON_POOR_SURVIVAL_AFTER_GAMMA_RADIATION_8G		53	-0.49808693	-1.4929088	0.070866145	0.21445327	0.989	2368	tags=45%, list=21%, signal=57%
YAO_TEMPORAL_RESPONSE_TO_PROGESTERONE_CLUSTER_1	YAO_TEMPORAL_RESPONSE_TO_PROGESTERONE_CLUSTER_1		58	-0.5125181	-1.4918838	0.03	0.21514064	0.989	1215	tags=34%, list=11%, signal=38%
HWANG_PROSTATE_CANCER_MARKERS	HWANG_PROSTATE_CANCER_MARKERS		22	-0.55434555	-1.490213	0.06370656	0.21660274	0.989	2273	tags=41%, list=20%, signal=51%
WOOD_EBV_EBNA1_TARGETS_UP	WOOD_EBV_EBNA1_TARGETS_UP		75	-0.3895586	-1.4898919	0.030364372	0.21636717	0.989	1914	tags=24%, list=17%, signal=29%
YAGI_AML_WITH_11Q23_REARRANGED	YAGI_AML_WITH_11Q23_REARRANGED		231	-0.35890394	-1.4893929	0.03757829	0.21642107	0.99	1427	tags=21%, list=13%, signal=23%
SIMBULAN_UV_RESPONSE_IMMORTALIZED_DN	SIMBULAN_UV_RESPONSE_IMMORTALIZED_DN		16	-0.55484927	-1.4893552	0.073937155	0.2158422	0.99	2371	tags=50%, list=21%, signal=63%
SENESE_HDAC3_TARGETS_DN	SENESE_HDAC3_TARGETS_DN		256	-0.3652923	-1.4891136	0.026262626	0.21550791	0.99	1248	tags=20%, list=11%, signal=22%
BERTUCCI_MEDULLARY_VS_DUCTAL_BREAST_CANCER_UP	BERTUCCI_MEDULLARY_VS_DUCTAL_BREAST_CANCER_UP		107	-0.40866852	-1.4874032	0.071278825	0.21728519	0.99	2435	tags=31%, list=22%, signal=39%
SAKAI_CHRONIC_HEPATITIS_VS_LIVER_CANCER_DN	SAKAI_CHRONIC_HEPATITIS_VS_LIVER_CANCER_DN		21	-0.55639505	-1.4871635	0.046558704	0.2169588	0.99	1169	tags=24%, list=10%, signal=27%
GAUSSMANN_MLL_AF4_FUSION_TARGETS_E_UP	GAUSSMANN_MLL_AF4_FUSION_TARGETS_E_UP		56	-0.5726171	-1.486362	0.02834008	0.21740456	0.99	1575	tags=50%, list=14%, signal=58%
LEE_EARLY_T_LYMPHOCYTE_DN	LEE_EARLY_T_LYMPHOCYTE_DN		17	-0.6098955	-1.4861531	0.07610994	0.21704982	0.99	1070	tags=35%, list=10%, signal=39%
RUTELLA_RESPONSE_TO_CSF2RB_AND_IL4_UP	RUTELLA_RESPONSE_TO_CSF2RB_AND_IL4_UP		209	-0.4171407	-1.4861195	0.031311154	0.21650188	0.99	2110	tags=33%, list=19%, signal=40%
FONTAINE_PAPILLARY_THYROID_CARCINOMA_UP	FONTAINE_PAPILLARY_THYROID_CARCINOMA_UP		35	-0.49766642	-1.4859847	0.03960396	0.21610859	0.99	2621	tags=46%, list=23%, signal=59%
KUNINGER_IGF1_VS_PDGFB_TARGETS_DN	KUNINGER_IGF1_VS_PDGFB_TARGETS_DN		17	-0.6734621	-1.4859297	0.053254437	0.21558562	0.99	594	tags=47%, list=5%, signal=50%
TURASHVILI_BREAST_DUCTAL_CARCINOMA_VS_DUCTAL_NORMAL_UP	TURASHVILI_BREAST_DUCTAL_CARCINOMA_VS_DUCTAL_NORMAL_UP		22	-0.66429293	-1.4857348	0.08113591	0.21525015	0.99	485	tags=41%, list=4%, signal=43%
BRUECKNER_TARGETS_OF_MIRLET7A3_DN	BRUECKNER_TARGETS_OF_MIRLET7A3_DN		46	-0.50831676	-1.4853574	0.057312254	0.21513359	0.99	1881	tags=37%, list=17%, signal=44%
HINATA_NFKB_TARGETS_FIBROBLAST_UP	HINATA_NFKB_TARGETS_FIBROBLAST_UP		43	-0.51926374	-1.4853389	0.052837573	0.21456113	0.99	2004	tags=42%, list=18%, signal=51%
HAN_SATB1_TARGETS_DN	HAN_SATB1_TARGETS_DN		199	-0.39906654	-1.4852569	0.031120332	0.21405423	0.99	1100	tags=21%, list=10%, signal=23%
CROMER_METASTASIS_UP	CROMER_METASTASIS_UP		36	-0.4573987	-1.4841117	0.077534795	0.21497373	0.99	610	tags=17%, list=5%, signal=18%
FLOTHO_PEDIATRIC_ALL_THERAPY_RESPONSE_UP	FLOTHO_PEDIATRIC_ALL_THERAPY_RESPONSE_UP		35	-0.42485055	-1.4823619	0.056751467	0.21666116	0.99	1045	tags=14%, list=9%, signal=16%
PARK_TRETINOIN_RESPONSE_AND_PML_RARA_FUSION	PARK_TRETINOIN_RESPONSE_AND_PML_RARA_FUSION		21	-0.5981824	-1.4821384	0.077083334	0.21633479	0.99	1230	tags=43%, list=11%, signal=48%
LEE_DIFFERENTIATING_T_LYMPHOCYTE	LEE_DIFFERENTIATING_T_LYMPHOCYTE		77	-0.5612262	-1.4816393	0.104961835	0.21637258	0.99	1604	tags=43%, list=14%, signal=50%
SESTO_RESPONSE_TO_UV_C8	SESTO_RESPONSE_TO_UV_C8		49	-0.49511763	-1.4813855	0.04743083	0.21610975	0.99	1220	tags=31%, list=11%, signal=34%
WANG_BARRETTS_ESOPHAGUS_DN	WANG_BARRETTS_ESOPHAGUS_DN		22	-0.5849371	-1.4802295	0.06563707	0.21707602	0.99	1734	tags=41%, list=15%, signal=48%
LY_AGING_PREMATURE_DN	LY_AGING_PREMATURE_DN		19	-0.6061696	-1.4797314	0.118503116	0.21704292	0.99	2333	tags=42%, list=21%, signal=53%
CONCANNON_APOPTOSIS_BY_EPOXOMICIN_UP	CONCANNON_APOPTOSIS_BY_EPOXOMICIN_UP		142	-0.41650304	-1.4786298	0.06198347	0.21802604	0.99	1261	tags=20%, list=11%, signal=23%
FALVELLA_SMOKERS_WITH_LUNG_CANCER	FALVELLA_SMOKERS_WITH_LUNG_CANCER		47	-0.47524473	-1.4785529	0.04296875	0.21754363	0.99	2778	tags=45%, list=25%, signal=59%
FONTAINE_FOLLICULAR_THYROID_ADENOMA_DN	FONTAINE_FOLLICULAR_THYROID_ADENOMA_DN		39	-0.51386106	-1.4785522	0.037924152	0.21696803	0.99	1076	tags=31%, list=10%, signal=34%
LEE_LIVER_CANCER_CIPROFIBRATE_UP	LEE_LIVER_CANCER_CIPROFIBRATE_UP		49	-0.53724986	-1.475525	0.03088803	0.22051331	0.992	1458	tags=39%, list=13%, signal=44%
GENTILE_UV_HIGH_DOSE_DN	GENTILE_UV_HIGH_DOSE_DN		158	-0.4051233	-1.4726441	0.07392197	0.22355977	0.992	2786	tags=35%, list=25%, signal=47%
BASSO_CD40_SIGNALING_UP	BASSO_CD40_SIGNALING_UP		63	-0.52039826	-1.4720688	0.08064516	0.22366239	0.992	2376	tags=54%, list=21%, signal=68%
YAGI_AML_SURVIVAL	YAGI_AML_SURVIVAL		80	-0.37451154	-1.4716597	0.03941909	0.22359914	0.992	2834	tags=38%, list=25%, signal=50%
TONKS_TARGETS_OF_RUNX1_RUNX1T1_FUSION_GRANULOCYTE_UP	TONKS_TARGETS_OF_RUNX1_RUNX1T1_FUSION_GRANULOCYTE_UP		35	-0.56521857	-1.4706618	0.043032788	0.22428092	0.992	1217	tags=40%, list=11%, signal=45%
SATO_SILENCED_BY_METHYLATION_IN_PANCREATIC_CANCER_1	SATO_SILENCED_BY_METHYLATION_IN_PANCREATIC_CANCER_1		249	-0.45032513	-1.4702566	0.022540983	0.22420219	0.992	1754	tags=34%, list=16%, signal=39%
ELVIDGE_HYPOXIA_UP	ELVIDGE_HYPOXIA_UP		104	-0.48752612	-1.4701047	0.05210421	0.22382414	0.992	1455	tags=35%, list=13%, signal=39%
BOYLAN_MULTIPLE_MYELOMA_C_D_DN	BOYLAN_MULTIPLE_MYELOMA_C_D_DN		175	-0.5206905	-1.4673198	0.034	0.22690241	0.992	2049	tags=53%, list=18%, signal=64%
ROSS_ACUTE_MYELOID_LEUKEMIA_CBF	ROSS_ACUTE_MYELOID_LEUKEMIA_CBF		50	-0.4526608	-1.4668894	0.046511628	0.22688755	0.992	1304	tags=36%, list=12%, signal=41%
GENTILE_UV_RESPONSE_CLUSTER_D8	GENTILE_UV_RESPONSE_CLUSTER_D8		19	-0.56774545	-1.4654735	0.071428575	0.22817981	0.992	1384	tags=32%, list=12%, signal=36%
NIKOLSKY_BREAST_CANCER_16Q24_AMPLICON	NIKOLSKY_BREAST_CANCER_16Q24_AMPLICON		24	-0.44110858	-1.4651868	0.09795918	0.22798164	0.992	2607	tags=38%, list=23%, signal=49%
GENTILE_UV_RESPONSE_CLUSTER_D7	GENTILE_UV_RESPONSE_CLUSTER_D7		25	-0.46364644	-1.4646964	0.09448819	0.22814779	0.992	2337	tags=36%, list=21%, signal=45%
SENESE_HDAC1_TARGETS_DN	SENESE_HDAC1_TARGETS_DN		134	-0.44238085	-1.4643152	0.047524754	0.22810516	0.992	1756	tags=35%, list=16%, signal=41%
ZHAN_MULTIPLE_MYELOMA_HP_DN	ZHAN_MULTIPLE_MYELOMA_HP_DN		25	-0.54770154	-1.463526	0.068041235	0.22855349	0.992	1536	tags=44%, list=14%, signal=51%
TURASHVILI_BREAST_LOBULAR_CARCINOMA_VS_LOBULAR_NORMAL_DN	TURASHVILI_BREAST_LOBULAR_CARCINOMA_VS_LOBULAR_NORMAL_DN		42	-0.63387215	-1.4634084	0.10456274	0.22808394	0.992	853	tags=52%, list=8%, signal=56%
KEGG_FOCAL_ADHESION	KEGG_FOCAL_ADHESION		123	-0.47928864	-1.4626536	0.06995885	0.22846124	0.992	1625	tags=35%, list=15%, signal=40%
REACTOME_BASIGIN_INTERACTIONS	REACTOME_BASIGIN_INTERACTIONS		21	-0.53272516	-1.4625382	0.06653226	0.22802213	0.992	1069	tags=33%, list=10%, signal=37%
HELLEBREKERS_SILENCED_DURING_TUMOR_ANGIOGENESIS	HELLEBREKERS_SILENCED_DURING_TUMOR_ANGIOGENESIS		34	-0.59718704	-1.462528	0.08064516	0.22744629	0.992	1450	tags=44%, list=13%, signal=51%
REACTOME_SEMA4D_INDUCED_CELL_MIGRATION_AND_GROWTH_CONE_COLLAPSE	REACTOME_SEMA4D_INDUCED_CELL_MIGRATION_AND_GROWTH_CONE_COLLAPSE		16	-0.5167192	-1.4623574	0.076045625	0.22705711	0.992	3256	tags=56%, list=29%, signal=79%
ROSS_LEUKEMIA_WITH_MLL_FUSIONS	ROSS_LEUKEMIA_WITH_MLL_FUSIONS		49	-0.4848627	-1.460609	0.06584362	0.22860405	0.992	1678	tags=39%, list=15%, signal=45%
PEPPER_CHRONIC_LYMPHOCYTIC_LEUKEMIA_UP	PEPPER_CHRONIC_LYMPHOCYTIC_LEUKEMIA_UP		15	-0.6078036	-1.4603403	0.052427184	0.22830537	0.992	1531	tags=47%, list=14%, signal=54%
RORIE_TARGETS_OF_EWSR1_FLI1_FUSION_UP	RORIE_TARGETS_OF_EWSR1_FLI1_FUSION_UP		16	-0.6366824	-1.4596276	0.054325957	0.22859684	0.992	1528	tags=50%, list=14%, signal=58%
TURASHVILI_BREAST_DUCTAL_CARCINOMA_VS_LOBULAR_NORMAL_UP	TURASHVILI_BREAST_DUCTAL_CARCINOMA_VS_LOBULAR_NORMAL_UP		39	-0.4966708	-1.4589312	0.06875	0.22892746	0.992	1085	tags=26%, list=10%, signal=28%
BIOCARTA_SPPA_PATHWAY	BIOCARTA_SPPA_PATHWAY		17	-0.56464374	-1.4578143	0.05882353	0.22984216	0.992	2630	tags=53%, list=23%, signal=69%
SESTO_RESPONSE_TO_UV_C7	SESTO_RESPONSE_TO_UV_C7		49	-0.46105686	-1.4571459	0.069815196	0.23009193	0.992	1580	tags=27%, list=14%, signal=31%
ROSS_AML_WITH_AML1_ETO_FUSION	ROSS_AML_WITH_AML1_ETO_FUSION		45	-0.44194913	-1.4564843	0.04897959	0.23035301	0.992	1304	tags=31%, list=12%, signal=35%
KEGG_MELANOMA	KEGG_MELANOMA		40	-0.44820216	-1.4562386	0.045454547	0.2301211	0.992	2937	tags=43%, list=26%, signal=57%
TAKEDA_TARGETS_OF_NUP98_HOXA9_FUSION_6HR_UP	TAKEDA_TARGETS_OF_NUP98_HOXA9_FUSION_6HR_UP		47	-0.5329397	-1.4559288	0.04032258	0.22991128	0.992	1427	tags=40%, list=13%, signal=46%
BIOCARTA_IL2_PATHWAY	BIOCARTA_IL2_PATHWAY		15	-0.54695475	-1.4559232	0.09394572	0.22934219	0.992	952	tags=20%, list=9%, signal=22%
HSIAO_HOUSEKEEPING_GENES	HSIAO_HOUSEKEEPING_GENES		275	-0.3095196	-1.4558105	0.14615385	0.22890471	0.992	1207	tags=10%, list=11%, signal=11%
KORKOLA_YOLK_SAC_TUMOR	KORKOLA_YOLK_SAC_TUMOR		32	-0.53808284	-1.4551445	0.04733728	0.22919849	0.992	1016	tags=34%, list=9%, signal=38%
PYEON_HPV_POSITIVE_TUMORS_UP	PYEON_HPV_POSITIVE_TUMORS_UP		34	-0.5248891	-1.4546872	0.11382114	0.22925122	0.992	2814	tags=38%, list=25%, signal=51%
LINDGREN_BLADDER_CANCER_CLUSTER_1_DN	LINDGREN_BLADDER_CANCER_CLUSTER_1_DN		238	-0.38927805	-1.4540465	0.056016598	0.2295614	0.992	2110	tags=29%, list=19%, signal=35%
MORI_MATURE_B_LYMPHOCYTE_UP	MORI_MATURE_B_LYMPHOCYTE_UP		59	-0.5277411	-1.4535493	0.12277228	0.22968721	0.992	1564	tags=37%, list=14%, signal=43%
RIZ_ERYTHROID_DIFFERENTIATION_6HR	RIZ_ERYTHROID_DIFFERENTIATION_6HR		29	-0.5038941	-1.4530457	0.036217302	0.22975843	0.992	938	tags=24%, list=8%, signal=26%
YAGI_AML_WITH_T_8_21_TRANSLOCATION	YAGI_AML_WITH_T_8_21_TRANSLOCATION		228	-0.35953885	-1.4521948	0.050314464	0.23027143	0.993	1985	tags=26%, list=18%, signal=31%
REACTOME_G_ALPHA_I_SIGNALLING_EVENTS	REACTOME_G_ALPHA_I_SIGNALLING_EVENTS		118	-0.4813058	-1.452116	0.050314464	0.22978304	0.993	1835	tags=31%, list=16%, signal=36%
TONKS_TARGETS_OF_RUNX1_RUNX1T1_FUSION_MONOCYTE_UP	TONKS_TARGETS_OF_RUNX1_RUNX1T1_FUSION_MONOCYTE_UP		128	-0.37831324	-1.4520967	0.055776894	0.22924459	0.993	2205	tags=33%, list=20%, signal=40%
CAIRO_HEPATOBLASTOMA_CLASSES_DN	CAIRO_HEPATOBLASTOMA_CLASSES_DN		118	-0.47369912	-1.4519068	0.06759443	0.22892332	0.993	1060	tags=26%, list=9%, signal=29%
OSADA_ASCL1_TARGETS_UP	OSADA_ASCL1_TARGETS_UP		31	-0.5071781	-1.4503312	0.038306452	0.2303702	0.993	2050	tags=39%, list=18%, signal=47%
LU_IL4_SIGNALING	LU_IL4_SIGNALING		46	-0.4767784	-1.4491676	0.07364341	0.23121889	0.993	1664	tags=39%, list=15%, signal=46%
ZHAN_V1_LATE_DIFFERENTIATION_GENES_UP	ZHAN_V1_LATE_DIFFERENTIATION_GENES_UP		25	-0.5435834	-1.4490445	0.072289154	0.23083071	0.993	1542	tags=44%, list=14%, signal=51%
HOFFMANN_PRE_BI_TO_LARGE_PRE_BII_LYMPHOCYTE_DN	HOFFMANN_PRE_BI_TO_LARGE_PRE_BII_LYMPHOCYTE_DN		51	-0.498316	-1.4488106	0.051124744	0.23066697	0.993	1397	tags=39%, list=12%, signal=45%
XU_GH1_EXOGENOUS_TARGETS_UP	XU_GH1_EXOGENOUS_TARGETS_UP		18	-0.5780727	-1.4483718	0.07231405	0.23071305	0.993	2704	tags=56%, list=24%, signal=73%
REACTOME_SEMA4D_IN_SEMAPHORIN_SIGNALING	REACTOME_SEMA4D_IN_SEMAPHORIN_SIGNALING		19	-0.5321142	-1.4480461	0.07707911	0.2305893	0.993	3496	tags=63%, list=31%, signal=92%
REACTOME_INTRINSIC_PATHWAY	REACTOME_INTRINSIC_PATHWAY		15	-0.65111315	-1.4476035	0.05	0.23060091	0.993	1801	tags=40%, list=16%, signal=48%
REACTOME_AXON_GUIDANCE	REACTOME_AXON_GUIDANCE		109	-0.45361793	-1.4469806	0.07910751	0.230922	0.993	1807	tags=34%, list=16%, signal=40%
BIOCARTA_INTEGRIN_PATHWAY	BIOCARTA_INTEGRIN_PATHWAY		25	-0.4965581	-1.4460018	0.12989691	0.2317505	0.993	2958	tags=48%, list=26%, signal=65%
REACTOME_HORMONE_BIOSYNTHESIS	REACTOME_HORMONE_BIOSYNTHESIS		36	-0.5249579	-1.4450296	0.055445544	0.23257512	0.994	1416	tags=25%, list=13%, signal=29%
MONNIER_POSTRADIATION_TUMOR_ESCAPE_DN	MONNIER_POSTRADIATION_TUMOR_ESCAPE_DN		228	-0.37411678	-1.4444437	0.04527559	0.23277079	0.994	1395	tags=20%, list=12%, signal=23%
LINDSTEDT_DENDRITIC_CELL_MATURATION_B	LINDSTEDT_DENDRITIC_CELL_MATURATION_B		35	-0.5000548	-1.4444059	0.077689245	0.23226753	0.994	2114	tags=43%, list=19%, signal=53%
GRAHAM_CML_QUIESCENT_VS_NORMAL_DIVIDING_UP	GRAHAM_CML_QUIESCENT_VS_NORMAL_DIVIDING_UP		35	-0.5650697	-1.4439616	0.059183672	0.23231596	0.994	2689	tags=63%, list=24%, signal=82%
KEGG_B_CELL_RECEPTOR_SIGNALING_PATHWAY	KEGG_B_CELL_RECEPTOR_SIGNALING_PATHWAY		46	-0.48396537	-1.4439253	0.077568136	0.23181508	0.994	2775	tags=46%, list=25%, signal=60%
BORCZUK_MALIGNANT_MESOTHELIOMA_DN	BORCZUK_MALIGNANT_MESOTHELIOMA_DN		63	-0.45723036	-1.4437113	0.06952965	0.23157752	0.994	2187	tags=35%, list=20%, signal=43%
TAYLOR_METHYLATED_IN_ACUTE_LYMPHOBLASTIC_LEUKEMIA	TAYLOR_METHYLATED_IN_ACUTE_LYMPHOBLASTIC_LEUKEMIA		39	-0.40463582	-1.4433639	0.06396589	0.2314363	0.994	2008	tags=21%, list=18%, signal=25%
ZHAN_LATE_DIFFERENTIATION_GENES_UP	ZHAN_LATE_DIFFERENTIATION_GENES_UP		17	-0.62210983	-1.4431094	0.100790516	0.23122112	0.994	980	tags=35%, list=9%, signal=39%
BREDEMEYER_RAG_SIGNALING_VIA_ATM_NOT_VIA_NFKB_UP	BREDEMEYER_RAG_SIGNALING_VIA_ATM_NOT_VIA_NFKB_UP		26	-0.53390515	-1.4404992	0.052427184	0.23401655	0.994	1449	tags=46%, list=13%, signal=53%
ZHANG_BREAST_CANCER_PROGENITORS_DN	ZHANG_BREAST_CANCER_PROGENITORS_DN		88	-0.38112947	-1.4404832	0.058212057	0.23350222	0.994	1583	tags=20%, list=14%, signal=24%
VALK_AML_CLUSTER_15	VALK_AML_CLUSTER_15		17	-0.559619	-1.4401765	0.051233396	0.23335204	0.994	961	tags=35%, list=9%, signal=39%
MULLIGHAN_NPM1_MUTATED_SIGNATURE_1_DN	MULLIGHAN_NPM1_MUTATED_SIGNATURE_1_DN		63	-0.41884598	-1.4397794	0.044176705	0.2333157	0.994	848	tags=21%, list=8%, signal=22%
LEE_LIVER_CANCER_MYC_UP	LEE_LIVER_CANCER_MYC_UP		45	-0.4214938	-1.4395535	0.04106776	0.23310477	0.994	1062	tags=22%, list=9%, signal=24%
ZHANG_PROLIFERATING_VS_QUIESCENT	ZHANG_PROLIFERATING_VS_QUIESCENT		32	-0.5227493	-1.4388759	0.08928572	0.23330952	0.994	2262	tags=38%, list=20%, signal=47%
KEGG_HEMATOPOIETIC_CELL_LINEAGE	KEGG_HEMATOPOIETIC_CELL_LINEAGE		53	-0.5374282	-1.4388616	0.0945946	0.23279907	0.994	2598	tags=58%, list=23%, signal=76%
GAUSSMANN_MLL_AF4_FUSION_TARGETS_F_UP	GAUSSMANN_MLL_AF4_FUSION_TARGETS_F_UP		105	-0.5068688	-1.4377974	0.092	0.23365676	0.994	1109	tags=32%, list=10%, signal=36%
TOMLINS_PROSTATE_CANCER_DN	TOMLINS_PROSTATE_CANCER_DN		19	-0.6354696	-1.4345453	0.08015267	0.23722099	0.994	671	tags=42%, list=6%, signal=45%
YAO_TEMPORAL_RESPONSE_TO_PROGESTERONE_CLUSTER_12	YAO_TEMPORAL_RESPONSE_TO_PROGESTERONE_CLUSTER_12		62	-0.41743833	-1.4335434	0.08661418	0.23794696	0.994	1906	tags=23%, list=17%, signal=27%
NEWMAN_ERCC6_TARGETS_DN	NEWMAN_ERCC6_TARGETS_DN		20	-0.6183211	-1.4330449	0.06967213	0.23801203	0.994	818	tags=45%, list=7%, signal=48%
REACTOME_PHASE_1_FUNCTIONALIZATION_OF_COMPOUNDS	REACTOME_PHASE_1_FUNCTIONALIZATION_OF_COMPOUNDS		35	-0.5325197	-1.4314538	0.059793815	0.23964721	0.994	764	tags=26%, list=7%, signal=28%
BERENJENO_TRANSFORMED_BY_RHOA_UP	BERENJENO_TRANSFORMED_BY_RHOA_UP		385	-0.41337627	-1.4312482	0.13450292	0.23935324	0.994	2920	tags=36%, list=26%, signal=47%
RUTELLA_RESPONSE_TO_HGF_DN	RUTELLA_RESPONSE_TO_HGF_DN		141	-0.4267769	-1.430855	0.064579256	0.23928548	0.994	1604	tags=33%, list=14%, signal=38%
LIANG_HEMATOPOIESIS_STEM_CELL_NUMBER_LARGE_VS_TINY_UP	LIANG_HEMATOPOIESIS_STEM_CELL_NUMBER_LARGE_VS_TINY_UP		36	-0.47420102	-1.4263831	0.06349207	0.24475895	0.994	1440	tags=33%, list=13%, signal=38%
HATADA_METHYLATED_IN_LUNG_CANCER_UP	HATADA_METHYLATED_IN_LUNG_CANCER_UP		178	-0.4110004	-1.4257708	0.023060797	0.24502096	0.994	1569	tags=24%, list=14%, signal=27%
RUGO_STRESS_RESPONSE_SUBSET_H	RUGO_STRESS_RESPONSE_SUBSET_H		26	-0.50174767	-1.4246912	0.073469386	0.24594109	0.994	1116	tags=23%, list=10%, signal=26%
KYNG_DNA_DAMAGE_BY_GAMMA_AND_UV_RADIATION	KYNG_DNA_DAMAGE_BY_GAMMA_AND_UV_RADIATION		26	-0.50174767	-1.4246912	0.073469386	0.24539334	0.994	1116	tags=23%, list=10%, signal=26%
NAKAMURA_TUMOR_ZONE_PERIPHERAL_VS_CENTRAL_UP	NAKAMURA_TUMOR_ZONE_PERIPHERAL_VS_CENTRAL_UP		163	-0.39649394	-1.4239993	0.07920792	0.24578196	0.994	2177	tags=28%, list=19%, signal=35%
RAMASWAMY_METASTASIS_UP	RAMASWAMY_METASTASIS_UP		38	-0.39351943	-1.4239776	0.08057851	0.24527238	0.994	3798	tags=45%, list=34%, signal=67%
SEKI_INFLAMMATORY_RESPONSE_LPS_UP	SEKI_INFLAMMATORY_RESPONSE_LPS_UP		52	-0.5684507	-1.4239067	0.11309524	0.24484302	0.994	1479	tags=38%, list=13%, signal=44%
FOSTER_INFLAMMATORY_RESPONSE_LPS_DN	FOSTER_INFLAMMATORY_RESPONSE_LPS_DN		233	-0.4296583	-1.4237875	0.06517312	0.24445671	0.994	2253	tags=38%, list=20%, signal=46%
IVANOVA_HEMATOPOIESIS_MATURE_CELL	IVANOVA_HEMATOPOIESIS_MATURE_CELL		88	-0.43708643	-1.4236867	0.07272727	0.24407572	0.994	1602	tags=31%, list=14%, signal=36%
LY_AGING_OLD_DN	LY_AGING_OLD_DN		31	-0.54326165	-1.423583	0.1352459	0.2436805	0.994	2333	tags=32%, list=21%, signal=41%
SABATES_COLORECTAL_ADENOMA_DN	SABATES_COLORECTAL_ADENOMA_DN		154	-0.50186753	-1.423137	0.059642147	0.24374662	0.994	1931	tags=45%, list=17%, signal=54%
WILENSKY_RESPONSE_TO_DARAPLADIB	WILENSKY_RESPONSE_TO_DARAPLADIB		18	-0.6960813	-1.4229186	0.097609565	0.24346389	0.994	1323	tags=67%, list=12%, signal=75%
JAATINEN_HEMATOPOIETIC_STEM_CELL_UP	JAATINEN_HEMATOPOIETIC_STEM_CELL_UP		147	-0.4070723	-1.4225563	0.04206501	0.24345547	0.994	2242	tags=38%, list=20%, signal=47%
PRAMOONJAGO_SOX4_TARGETS_DN	PRAMOONJAGO_SOX4_TARGETS_DN		31	-0.44054392	-1.4220304	0.092	0.24363689	0.994	3152	tags=39%, list=28%, signal=54%
MCBRYAN_PUBERTAL_BREAST_6_7WK_UP	MCBRYAN_PUBERTAL_BREAST_6_7WK_UP		133	-0.41829777	-1.4218936	0.08565737	0.24333447	0.994	1285	tags=24%, list=11%, signal=27%
RIZKI_TUMOR_INVASIVENESS_3D_UP	RIZKI_TUMOR_INVASIVENESS_3D_UP		121	-0.37482458	-1.4214371	0.03177966	0.24341008	0.994	2274	tags=29%, list=20%, signal=36%
TIEN_INTESTINE_PROBIOTICS_2HR_DN	TIEN_INTESTINE_PROBIOTICS_2HR_DN		42	-0.43459994	-1.4208063	0.07201646	0.24374564	0.994	1511	tags=26%, list=13%, signal=30%
APPIERTO_RESPONSE_TO_FENRETINIDE_DN	APPIERTO_RESPONSE_TO_FENRETINIDE_DN		23	-0.4387629	-1.4204785	0.09784736	0.24356943	0.994	674	tags=13%, list=6%, signal=14%
HELLER_HDAC_TARGETS_DN	HELLER_HDAC_TARGETS_DN		169	-0.37592503	-1.4198313	0.046153847	0.24390392	0.994	2077	tags=32%, list=19%, signal=39%
REACTOME_LIPOPROTEIN_METABOLISM	REACTOME_LIPOPROTEIN_METABOLISM		18	-0.5700154	-1.4194089	0.0805501	0.243912	0.994	2821	tags=61%, list=25%, signal=82%
STEARMAN_TUMOR_FIELD_EFFECT_UP	STEARMAN_TUMOR_FIELD_EFFECT_UP		34	-0.57750154	-1.4191341	0.11545988	0.24372911	0.994	1216	tags=38%, list=11%, signal=43%
REACTOME_BIOLOGICAL_OXIDATIONS	REACTOME_BIOLOGICAL_OXIDATIONS		65	-0.46409371	-1.4172786	0.06995885	0.24565116	0.994	1388	tags=26%, list=12%, signal=30%
LEE_LIVER_CANCER_ACOX1_UP	LEE_LIVER_CANCER_ACOX1_UP		50	-0.5085989	-1.4161065	0.04528302	0.24666841	0.994	2026	tags=50%, list=18%, signal=61%
ZHOU_INFLAMMATORY_RESPONSE_FIMA_UP	ZHOU_INFLAMMATORY_RESPONSE_FIMA_UP		235	-0.41466454	-1.4135053	0.04761905	0.24955468	0.994	1841	tags=31%, list=16%, signal=36%
GENTILE_UV_RESPONSE_CLUSTER_D2	GENTILE_UV_RESPONSE_CLUSTER_D2		16	-0.54596525	-1.4124706	0.091976516	0.2504511	0.994	2786	tags=63%, list=25%, signal=83%
CHAUHAN_RESPONSE_TO_METHOXYESTRADIOL_DN	CHAUHAN_RESPONSE_TO_METHOXYESTRADIOL_DN		78	-0.37071818	-1.4123663	0.1010101	0.25004968	0.994	1995	tags=21%, list=18%, signal=25%
KORKOLA_EMBRYONAL_CARCINOMA_UP	KORKOLA_EMBRYONAL_CARCINOMA_UP		31	-0.47276926	-1.4118671	0.07185629	0.25026393	0.994	1076	tags=23%, list=10%, signal=25%
MARTORIATI_MDM4_TARGETS_NEUROEPITHELIUM_DN	MARTORIATI_MDM4_TARGETS_NEUROEPITHELIUM_DN		60	-0.5228801	-1.4103978	0.07003891	0.25167328	0.994	1725	tags=42%, list=15%, signal=49%
MORI_PLASMA_CELL_DN	MORI_PLASMA_CELL_DN		15	-0.6754493	-1.4097577	0.09596929	0.2519437	0.994	1065	tags=47%, list=10%, signal=52%
DORSAM_HOXA9_TARGETS_DN	DORSAM_HOXA9_TARGETS_DN		17	-0.52313113	-1.4097538	0.091617934	0.25141954	0.994	276	tags=18%, list=2%, signal=18%
DAIRKEE_CANCER_PRONE_RESPONSE_E2	DAIRKEE_CANCER_PRONE_RESPONSE_E2		18	-0.5711019	-1.4086422	0.10408163	0.25239262	0.994	1376	tags=39%, list=12%, signal=44%
YAO_TEMPORAL_RESPONSE_TO_PROGESTERONE_CLUSTER_15	YAO_TEMPORAL_RESPONSE_TO_PROGESTERONE_CLUSTER_15		29	-0.51213926	-1.4083775	0.055776894	0.2521631	0.994	1291	tags=31%, list=12%, signal=35%
REACTOME_GENERATION_OF_SECOND_MESSENGER_MOLECULES	REACTOME_GENERATION_OF_SECOND_MESSENGER_MOLECULES		16	-0.6734815	-1.4079753	0.13173653	0.25219095	0.994	1413	tags=56%, list=13%, signal=64%
ST_FAS_SIGNALING_PATHWAY	ST_FAS_SIGNALING_PATHWAY		39	-0.40320483	-1.4073482	0.08677686	0.25243932	0.994	2497	tags=36%, list=22%, signal=46%
MCCLUNG_CREB1_TARGETS_UP	MCCLUNG_CREB1_TARGETS_UP		76	-0.42260778	-1.407331	0.064	0.25193974	0.994	1401	tags=25%, list=13%, signal=28%
SENGUPTA_NASOPHARYNGEAL_CARCINOMA_WITH_LMP1_UP	SENGUPTA_NASOPHARYNGEAL_CARCINOMA_WITH_LMP1_UP		186	-0.39303583	-1.4057672	0.03929273	0.2536333	0.994	1511	tags=25%, list=13%, signal=29%
PASQUALUCCI_LYMPHOMA_BY_GC_STAGE_DN	PASQUALUCCI_LYMPHOMA_BY_GC_STAGE_DN		94	-0.44148222	-1.4057671	0.10080645	0.2531071	0.994	2426	tags=44%, list=22%, signal=55%
BIOCARTA_NO1_PATHWAY	BIOCARTA_NO1_PATHWAY		18	-0.56021774	-1.4052782	0.10330579	0.25324923	0.994	2546	tags=50%, list=23%, signal=65%
MOOTHA_GLYCOLYSIS	MOOTHA_GLYCOLYSIS		15	-0.5787178	-1.4050801	0.10381356	0.2529792	0.994	1123	tags=40%, list=10%, signal=44%
OLSSON_E2F3_TARGETS_DN	OLSSON_E2F3_TARGETS_DN		15	-0.56185824	-1.4049858	0.0987395	0.25259468	0.994	535	tags=27%, list=5%, signal=28%
KEGG_BASAL_CELL_CARCINOMA	KEGG_BASAL_CELL_CARCINOMA		39	-0.49604243	-1.4039564	0.084886126	0.25343722	0.994	2133	tags=46%, list=19%, signal=57%
BASAKI_YBX1_TARGETS_UP	BASAKI_YBX1_TARGETS_UP		168	-0.42145684	-1.4037464	0.13814433	0.25316492	0.994	2766	tags=33%, list=25%, signal=43%
UDAYAKUMAR_MED1_TARGETS_DN	UDAYAKUMAR_MED1_TARGETS_DN		146	-0.38161877	-1.403075	0.06759443	0.2535435	0.994	1222	tags=20%, list=11%, signal=22%
ELVIDGE_HYPOXIA_BY_DMOG_UP	ELVIDGE_HYPOXIA_BY_DMOG_UP		85	-0.4760422	-1.4030573	0.0872093	0.25304505	0.994	1274	tags=32%, list=11%, signal=36%
ROSS_AML_OF_FAB_M7_TYPE	ROSS_AML_OF_FAB_M7_TYPE		51	-0.43843827	-1.4028099	0.052738335	0.25282118	0.994	994	tags=22%, list=9%, signal=24%
BIOCARTA_ERK_PATHWAY	BIOCARTA_ERK_PATHWAY		16	-0.49445745	-1.402696	0.12190083	0.25242454	0.994	4147	tags=69%, list=37%, signal=109%
WNT_SIGNALING	WNT_SIGNALING		67	-0.42435715	-1.4019548	0.06369427	0.25295886	0.995	2038	tags=33%, list=18%, signal=40%
HELLER_HDAC_TARGETS_SILENCED_BY_METHYLATION_UP	HELLER_HDAC_TARGETS_SILENCED_BY_METHYLATION_UP		242	-0.39939326	-1.4016974	0.046747968	0.25280052	0.995	1668	tags=33%, list=15%, signal=38%
BROWNE_HCMV_INFECTION_20HR_DN	BROWNE_HCMV_INFECTION_20HR_DN		61	-0.43759915	-1.4015192	0.07114624	0.25248396	0.995	1417	tags=31%, list=13%, signal=35%
REACTOME_SIGNALING_BY_PDGF	REACTOME_SIGNALING_BY_PDGF		48	-0.50758517	-1.4008716	0.1352459	0.25282073	0.995	314	tags=25%, list=3%, signal=26%
YAGI_AML_WITH_INV_16_TRANSLOCATION	YAGI_AML_WITH_INV_16_TRANSLOCATION		253	-0.32562268	-1.3997759	0.034836065	0.253792	0.995	1256	tags=17%, list=11%, signal=18%
BERTUCCI_MEDULLARY_VS_DUCTAL_BREAST_CANCER_DN	BERTUCCI_MEDULLARY_VS_DUCTAL_BREAST_CANCER_DN		78	-0.46911916	-1.3997439	0.0945674	0.25333142	0.995	980	tags=27%, list=9%, signal=29%
BONOME_OVARIAN_CANCER_POOR_SURVIVAL_UP	BONOME_OVARIAN_CANCER_POOR_SURVIVAL_UP		20	-0.5103205	-1.3989147	0.11218569	0.25399256	0.995	820	tags=25%, list=7%, signal=27%
RUTELLA_RESPONSE_TO_HGF_VS_CSF2RB_AND_IL4_DN	RUTELLA_RESPONSE_TO_HGF_VS_CSF2RB_AND_IL4_DN		151	-0.4020784	-1.3980914	0.087128714	0.25457412	0.995	2110	tags=36%, list=19%, signal=43%
BROWNE_HCMV_INFECTION_18HR_UP	BROWNE_HCMV_INFECTION_18HR_UP		108	-0.35916102	-1.3980414	0.0498008	0.2541495	0.995	2003	tags=28%, list=18%, signal=34%
GRESHOCK_CANCER_COPY_NUMBER_DN	GRESHOCK_CANCER_COPY_NUMBER_DN		208	-0.32325745	-1.3977877	0.05186722	0.25395766	0.995	2851	tags=32%, list=25%, signal=42%
EBAUER_MYOGENIC_TARGETS_OF_PAX3_FOXO1_FUSION	EBAUER_MYOGENIC_TARGETS_OF_PAX3_FOXO1_FUSION		38	-0.6289445	-1.3968313	0.12731007	0.2547488	0.995	1420	tags=61%, list=13%, signal=69%
REACTOME_GPCR_LIGAND_BINDING	REACTOME_GPCR_LIGAND_BINDING		257	-0.45665038	-1.3959349	0.07755102	0.25554714	0.995	2064	tags=32%, list=18%, signal=39%
REACTOME_CYTOCHROME_P450_ARRANGED_BY_SUBSTRATE_TYPE	REACTOME_CYTOCHROME_P450_ARRANGED_BY_SUBSTRATE_TYPE		22	-0.54113746	-1.3953176	0.0862423	0.25582767	0.995	2092	tags=36%, list=19%, signal=45%
REACTOME_INTEGRIN_CELL_SURFACE_INTERACTIONS	REACTOME_INTEGRIN_CELL_SURFACE_INTERACTIONS		53	-0.5190925	-1.395286	0.07858546	0.2553602	0.995	2044	tags=47%, list=18%, signal=57%
IVANOVA_HEMATOPOIESIS_STEM_CELL_AND_PROGENITOR	IVANOVA_HEMATOPOIESIS_STEM_CELL_AND_PROGENITOR		152	-0.35910746	-1.3944107	0.03909465	0.25603718	0.995	2182	tags=29%, list=19%, signal=35%
SENESE_HDAC2_TARGETS_UP	SENESE_HDAC2_TARGETS_UP		66	-0.4520121	-1.3942243	0.10546875	0.25578055	0.995	1450	tags=23%, list=13%, signal=26%
GRESHOCK_CANCER_COPY_NUMBER_UP	GRESHOCK_CANCER_COPY_NUMBER_UP		201	-0.3196119	-1.3929876	0.05785124	0.25693128	0.995	2851	tags=31%, list=25%, signal=41%
REACTOME_TCR_SIGNALING	REACTOME_TCR_SIGNALING		32	-0.5306165	-1.3917388	0.13995942	0.25806135	0.995	2775	tags=59%, list=25%, signal=79%
KIM_WT1_TARGETS_8HR_UP	KIM_WT1_TARGETS_8HR_UP		108	-0.43552718	-1.3917137	0.11382114	0.25760958	0.995	1090	tags=25%, list=10%, signal=27%
MARTORIATI_MDM4_TARGETS_FETAL_LIVER_DN	MARTORIATI_MDM4_TARGETS_FETAL_LIVER_DN		202	-0.36730507	-1.3911533	0.04761905	0.257906	0.995	2459	tags=29%, list=22%, signal=36%
YU_MYC_TARGETS_DN	YU_MYC_TARGETS_DN		42	-0.55152076	-1.3904709	0.11354582	0.25820246	0.995	1645	tags=45%, list=15%, signal=53%
VERRECCHIA_DELAYED_RESPONSE_TO_TGFB1	VERRECCHIA_DELAYED_RESPONSE_TO_TGFB1		26	-0.50845957	-1.3901811	0.11717172	0.25809288	0.995	1261	tags=31%, list=11%, signal=35%
WONG_ENDMETRIUM_CANCER_DN	WONG_ENDMETRIUM_CANCER_DN		26	-0.61170304	-1.387204	0.09448819	0.26160166	0.995	2354	tags=77%, list=21%, signal=97%
GOLDRATH_ANTIGEN_RESPONSE	GOLDRATH_ANTIGEN_RESPONSE		270	-0.40151495	-1.3861828	0.114285715	0.2624881	0.995	2537	tags=37%, list=23%, signal=47%
ABE_INNER_EAR	ABE_INNER_EAR		18	-0.53472984	-1.3850038	0.08219178	0.2635768	0.995	1530	tags=33%, list=14%, signal=39%
EBAUER_TARGETS_OF_PAX3_FOXO1_FUSION_UP	EBAUER_TARGETS_OF_PAX3_FOXO1_FUSION_UP		124	-0.47408882	-1.3849255	0.113871634	0.26317134	0.995	1601	tags=40%, list=14%, signal=47%
MENSE_HYPOXIA_UP	MENSE_HYPOXIA_UP		57	-0.46871537	-1.3845907	0.10133843	0.2631135	0.995	1000	tags=23%, list=9%, signal=25%
KEGG_PATHWAYS_IN_CANCER	KEGG_PATHWAYS_IN_CANCER		208	-0.35532397	-1.3845308	0.05944798	0.26266235	0.995	2274	tags=30%, list=20%, signal=37%
LEE_LIVER_CANCER_MYC_E2F1_UP	LEE_LIVER_CANCER_MYC_E2F1_UP		41	-0.51063055	-1.3844756	0.09677419	0.26224142	0.995	1665	tags=44%, list=15%, signal=51%
KLEIN_TARGETS_OF_BCR_ABL1_FUSION	KLEIN_TARGETS_OF_BCR_ABL1_FUSION		21	-0.5771685	-1.3843293	0.116054155	0.26192895	0.995	1701	tags=43%, list=15%, signal=50%
TAKEDA_TARGETS_OF_NUP98_HOXA9_FUSION_6HR_DN	TAKEDA_TARGETS_OF_NUP98_HOXA9_FUSION_6HR_DN		23	-0.53540903	-1.3838784	0.11018711	0.26202512	0.995	3064	tags=61%, list=27%, signal=84%
KIM_WT1_TARGETS_12HR_UP	KIM_WT1_TARGETS_12HR_UP		91	-0.44131657	-1.3837806	0.09343936	0.261649	0.995	1557	tags=32%, list=14%, signal=37%
BONCI_TARGETS_OF_MIR15A_AND_MIR16_1	BONCI_TARGETS_OF_MIR15A_AND_MIR16_1		53	-0.42020494	-1.3831649	0.09297521	0.26192725	0.995	2455	tags=38%, list=22%, signal=48%
LIEN_BREAST_CARCINOMA_METAPLASTIC_VS_DUCTAL_UP	LIEN_BREAST_CARCINOMA_METAPLASTIC_VS_DUCTAL_UP		48	-0.50476587	-1.3831283	0.0804829	0.26148316	0.995	1222	tags=33%, list=11%, signal=37%
XU_GH1_AUTOCRINE_TARGETS_DN	XU_GH1_AUTOCRINE_TARGETS_DN		68	-0.39127433	-1.3821243	0.09072165	0.26227608	0.995	696	tags=16%, list=6%, signal=17%
DORSAM_HOXA9_TARGETS_UP	DORSAM_HOXA9_TARGETS_UP		23	-0.44899845	-1.3815486	0.13529412	0.2625262	0.995	1090	tags=13%, list=10%, signal=14%
KEGG_OLFACTORY_TRANSDUCTION	KEGG_OLFACTORY_TRANSDUCTION		17	-0.5308341	-1.3809	0.106471814	0.2629385	0.995	2120	tags=47%, list=19%, signal=58%
WANG_ESOPHAGUS_CANCER_VS_NORMAL_UP	WANG_ESOPHAGUS_CANCER_VS_NORMAL_UP		82	-0.4590038	-1.3808613	0.09533074	0.2624854	0.995	1055	tags=32%, list=9%, signal=35%
CROONQUIST_NRAS_SIGNALING_UP	CROONQUIST_NRAS_SIGNALING_UP		20	-0.6605887	-1.3808218	0.12716763	0.26203945	0.995	1323	tags=55%, list=12%, signal=62%
AKL_HTLV1_INFECTION_UP	AKL_HTLV1_INFECTION_UP		21	-0.46376598	-1.3808167	0.091796875	0.26155195	0.995	1399	tags=24%, list=12%, signal=27%
RICKMAN_TUMOR_DIFFERENTIATED_WELL_VS_MODERATELY_DN	RICKMAN_TUMOR_DIFFERENTIATED_WELL_VS_MODERATELY_DN		57	-0.48103324	-1.3790756	0.11890838	0.2632275	0.995	1772	tags=35%, list=16%, signal=41%
KONDO_EZH2_TARGETS	KONDO_EZH2_TARGETS		82	-0.44385055	-1.378349	0.07444668	0.26379046	0.995	1575	tags=34%, list=14%, signal=39%
NEWMAN_ERCC6_TARGETS_UP	NEWMAN_ERCC6_TARGETS_UP		15	-0.5855588	-1.3777384	0.103792414	0.26413444	0.995	2262	tags=53%, list=20%, signal=67%
RICKMAN_TUMOR_DIFFERENTIATED_WELL_VS_POORLY_DN	RICKMAN_TUMOR_DIFFERENTIATED_WELL_VS_POORLY_DN		196	-0.40432248	-1.3774632	0.12598425	0.26406282	0.995	2347	tags=35%, list=21%, signal=44%
BEGUM_TARGETS_OF_PAX3_FOXO1_FUSION_DN	BEGUM_TARGETS_OF_PAX3_FOXO1_FUSION_DN		24	-0.56334263	-1.3766814	0.13814433	0.2646062	0.995	1864	tags=63%, list=17%, signal=75%
JAZAG_TGFB1_SIGNALING_VIA_SMAD4_DN	JAZAG_TGFB1_SIGNALING_VIA_SMAD4_DN		42	-0.42823648	-1.3762145	0.09202454	0.2647003	0.995	1966	tags=33%, list=18%, signal=40%
ZHAN_MULTIPLE_MYELOMA_DN	ZHAN_MULTIPLE_MYELOMA_DN		22	-0.6092558	-1.3761923	0.11776062	0.26422986	0.995	1665	tags=64%, list=15%, signal=75%
LIU_NASOPHARYNGEAL_CARCINOMA	LIU_NASOPHARYNGEAL_CARCINOMA		34	-0.40801087	-1.3756114	0.10080645	0.26442915	0.995	2778	tags=38%, list=25%, signal=51%
MCBRYAN_PUBERTAL_BREAST_3_4WK_DN	MCBRYAN_PUBERTAL_BREAST_3_4WK_DN		33	-0.48494387	-1.375538	0.085365854	0.26405033	0.995	2289	tags=39%, list=20%, signal=49%
SENESE_HDAC3_TARGETS_UP	SENESE_HDAC3_TARGETS_UP		258	-0.38692656	-1.37533	0.092	0.26381972	0.995	1710	tags=26%, list=15%, signal=29%
KEGG_LEISHMANIA_INFECTION	KEGG_LEISHMANIA_INFECTION		29	-0.534971	-1.3752986	0.14007781	0.26336953	0.995	1403	tags=34%, list=13%, signal=39%
BEGUM_TARGETS_OF_PAX3_FOXO1_FUSION_UP	BEGUM_TARGETS_OF_PAX3_FOXO1_FUSION_UP		33	-0.52700263	-1.3744899	0.086	0.2638459	0.995	1528	tags=42%, list=14%, signal=49%
BROCKE_APOPTOSIS_REVERSED_BY_IL6	BROCKE_APOPTOSIS_REVERSED_BY_IL6		78	-0.42100677	-1.3743052	0.10392157	0.26362327	0.995	1944	tags=32%, list=17%, signal=39%
BIOCARTA_HIVNEF_PATHWAY	BIOCARTA_HIVNEF_PATHWAY		33	-0.43457457	-1.373713	0.15822785	0.26391986	0.995	1919	tags=30%, list=17%, signal=36%
KIM_MYC_AMPLIFICATION_TARGETS_UP	KIM_MYC_AMPLIFICATION_TARGETS_UP		106	-0.33852187	-1.373429	0.08041237	0.26384416	0.995	1923	tags=18%, list=17%, signal=21%
REACTOME_PHOSPHOLIPASE_CMEDIATED_CASCADE	REACTOME_PHOSPHOLIPASE_CMEDIATED_CASCADE		16	-0.56196076	-1.3728288	0.10191083	0.26416862	0.995	2937	tags=44%, list=26%, signal=59%
BAELDE_DIABETIC_NEPHROPATHY_UP	BAELDE_DIABETIC_NEPHROPATHY_UP		18	-0.613022	-1.3728154	0.12741312	0.26371622	0.995	1309	tags=44%, list=12%, signal=50%
TARTE_PLASMA_CELL_VS_B_LYMPHOCYTE_DN	TARTE_PLASMA_CELL_VS_B_LYMPHOCYTE_DN		26	-0.5562397	-1.3723763	0.13035019	0.26384303	0.995	1065	tags=42%, list=10%, signal=47%
KEGG_FC_GAMMA_R_MEDIATED_PHAGOCYTOSIS	KEGG_FC_GAMMA_R_MEDIATED_PHAGOCYTOSIS		63	-0.43882576	-1.3720176	0.12550607	0.26380938	0.995	1057	tags=24%, list=9%, signal=26%
THEILGAARD_NEUTROPHIL_AT_SKIN_WOUND_DN	THEILGAARD_NEUTROPHIL_AT_SKIN_WOUND_DN		150	-0.3585286	-1.3715664	0.11642411	0.26391816	0.995	1909	tags=25%, list=17%, signal=30%
KEGG_PRION_DISEASES	KEGG_PRION_DISEASES		20	-0.53770477	-1.3713452	0.114519425	0.26367164	0.995	2497	tags=50%, list=22%, signal=64%
GARY_CD5_TARGETS_UP	GARY_CD5_TARGETS_UP		292	-0.31613982	-1.3706809	0.08541667	0.26399982	0.995	2045	tags=24%, list=18%, signal=28%
KEGG_PPAR_SIGNALING_PATHWAY	KEGG_PPAR_SIGNALING_PATHWAY		51	-0.5161697	-1.370391	0.11015119	0.26390314	0.995	1426	tags=37%, list=13%, signal=42%
ST_TUMOR_NECROSIS_FACTOR_PATHWAY	ST_TUMOR_NECROSIS_FACTOR_PATHWAY		18	-0.48736617	-1.3694404	0.14570858	0.26457438	0.995	1860	tags=39%, list=17%, signal=47%
KYNG_DNA_DAMAGE_DN	KYNG_DNA_DAMAGE_DN		68	-0.42086425	-1.3686033	0.08183633	0.2652048	0.995	1912	tags=31%, list=17%, signal=37%
HOEBEKE_LYMPHOID_STEM_CELL_UP	HOEBEKE_LYMPHOID_STEM_CELL_UP		49	-0.41453245	-1.3682683	0.076	0.26514077	0.995	1460	tags=31%, list=13%, signal=35%
SUNG_METASTASIS_STROMA_UP	SUNG_METASTASIS_STROMA_UP		74	-0.4368626	-1.3680806	0.11867704	0.26490152	0.995	547	tags=19%, list=5%, signal=20%
KEGG_TGF_BETA_SIGNALING_PATHWAY	KEGG_TGF_BETA_SIGNALING_PATHWAY		51	-0.4309939	-1.3676348	0.10041841	0.26500475	0.995	1673	tags=27%, list=15%, signal=32%
ROPERO_HDAC2_TARGETS	ROPERO_HDAC2_TARGETS		53	-0.4341268	-1.3664552	0.0875	0.26606345	0.995	1463	tags=26%, list=13%, signal=30%
CHAUHAN_RESPONSE_TO_METHOXYESTRADIOL_UP	CHAUHAN_RESPONSE_TO_METHOXYESTRADIOL_UP		31	-0.3831355	-1.364882	0.15939279	0.2675832	0.995	1594	tags=16%, list=14%, signal=19%
ZHAN_V2_LATE_DIFFERENTIATION_GENES	ZHAN_V2_LATE_DIFFERENTIATION_GENES		27	-0.42021677	-1.3642256	0.1211499	0.2678968	0.995	224	tags=11%, list=2%, signal=11%
RIGGINS_TAMOXIFEN_RESISTANCE_UP	RIGGINS_TAMOXIFEN_RESISTANCE_UP		45	-0.45519257	-1.3639582	0.07438017	0.26786014	0.995	1417	tags=31%, list=13%, signal=35%
DE_YY1_TARGETS_DN	DE_YY1_TARGETS_DN		50	-0.42283693	-1.3633393	0.12295082	0.26823044	0.995	2273	tags=32%, list=20%, signal=40%
REACTOME_ADHERENS_JUNCTIONS_INTERACTIONS	REACTOME_ADHERENS_JUNCTIONS_INTERACTIONS		18	-0.5088365	-1.3619256	0.10763209	0.26954493	0.995	1925	tags=33%, list=17%, signal=40%
BOYLAN_MULTIPLE_MYELOMA_D_UP	BOYLAN_MULTIPLE_MYELOMA_D_UP		45	-0.418816	-1.361852	0.09218437	0.26917663	0.995	1086	tags=22%, list=10%, signal=25%
ZHONG_RESPONSE_TO_AZACITIDINE_AND_TSA_UP	ZHONG_RESPONSE_TO_AZACITIDINE_AND_TSA_UP		100	-0.39366686	-1.36113	0.0785124	0.26978818	0.995	1540	tags=30%, list=14%, signal=34%
WEINMANN_ADAPTATION_TO_HYPOXIA_DN	WEINMANN_ADAPTATION_TO_HYPOXIA_DN		27	-0.5626396	-1.3610694	0.09001957	0.26938608	0.995	1006	tags=44%, list=9%, signal=49%
HAHTOLA_CTCL_CUTANEOUS	HAHTOLA_CTCL_CUTANEOUS		17	-0.4818793	-1.3601271	0.11363637	0.2702174	0.995	283	tags=18%, list=3%, signal=18%
LIANG_SILENCED_BY_METHYLATION_2	LIANG_SILENCED_BY_METHYLATION_2		22	-0.578469	-1.3600787	0.12	0.26982355	0.995	2689	tags=55%, list=24%, signal=72%
AMUNDSON_RESPONSE_TO_ARSENITE	AMUNDSON_RESPONSE_TO_ARSENITE		123	-0.33334842	-1.3598624	0.081419624	0.2696638	0.996	2851	tags=32%, list=25%, signal=42%
SIG_REGULATION_OF_THE_ACTIN_CYTOSKELETON_BY_RHO_GTPASES	SIG_REGULATION_OF_THE_ACTIN_CYTOSKELETON_BY_RHO_GTPASES		25	-0.4834376	-1.3597355	0.15047619	0.26933688	0.996	3154	tags=60%, list=28%, signal=83%
ZHOU_INFLAMMATORY_RESPONSE_LIVE_UP	ZHOU_INFLAMMATORY_RESPONSE_LIVE_UP		219	-0.38541377	-1.3596228	0.074	0.2690274	0.996	2059	tags=36%, list=18%, signal=43%
PAL_PRMT5_TARGETS_DN	PAL_PRMT5_TARGETS_DN		28	-0.46744007	-1.3593754	0.09146342	0.26882774	0.996	2623	tags=39%, list=23%, signal=51%
FARMER_BREAST_CANCER_CLUSTER_1	FARMER_BREAST_CANCER_CLUSTER_1		26	-0.6660583	-1.3590097	0.1482966	0.26886693	0.996	2205	tags=65%, list=20%, signal=81%
LE_EGR2_TARGETS_DN	LE_EGR2_TARGETS_DN		84	-0.4352103	-1.358953	0.078156315	0.268459	0.996	1093	tags=27%, list=10%, signal=30%
ST_JNK_MAPK_PATHWAY	ST_JNK_MAPK_PATHWAY		24	-0.45026144	-1.3579209	0.13104838	0.26948127	0.996	424	tags=13%, list=4%, signal=13%
HELLER_HDAC_TARGETS_SILENCED_BY_METHYLATION_DN	HELLER_HDAC_TARGETS_SILENCED_BY_METHYLATION_DN		158	-0.3664631	-1.3576957	0.06909789	0.26932043	0.996	1965	tags=31%, list=18%, signal=37%
REACTOME_ADP_SIGNALLING_THROUGH_P2Y_PURINOCEPTOR_12	REACTOME_ADP_SIGNALLING_THROUGH_P2Y_PURINOCEPTOR_12		17	-0.5237522	-1.3576019	0.104627766	0.26895735	0.996	2864	tags=53%, list=26%, signal=71%
WANG_BARRETTS_ESOPHAGUS_AND_ESOPHAGUS_CANCER_DN	WANG_BARRETTS_ESOPHAGUS_AND_ESOPHAGUS_CANCER_DN		24	-0.548932	-1.3574027	0.13568774	0.26873574	0.996	1946	tags=38%, list=17%, signal=45%
ZHU_CMV_8_HR_DN	ZHU_CMV_8_HR_DN		19	-0.5435673	-1.3573124	0.125	0.2684246	0.996	2793	tags=63%, list=25%, signal=84%
ZHANG_ANTIVIRAL_RESPONSE_TO_RIBAVIRIN_DN	ZHANG_ANTIVIRAL_RESPONSE_TO_RIBAVIRIN_DN		28	-0.5322334	-1.3566512	0.09788868	0.26880813	0.996	818	tags=43%, list=7%, signal=46%
YAUCH_HEDGEHOG_SIGNALING_PARACRINE_UP	YAUCH_HEDGEHOG_SIGNALING_PARACRINE_UP		88	-0.46100882	-1.3556936	0.075581394	0.26961488	0.996	2038	tags=43%, list=18%, signal=52%
SENESE_HDAC1_TARGETS_UP	SENESE_HDAC1_TARGETS_UP		219	-0.37591234	-1.3539252	0.09689923	0.2715664	0.996	1829	tags=26%, list=16%, signal=31%
RICKMAN_HEAD_AND_NECK_CANCER_C	RICKMAN_HEAD_AND_NECK_CANCER_C		47	-0.50300676	-1.3536835	0.08159393	0.27141634	0.996	1421	tags=36%, list=13%, signal=41%
VERHAAK_AML_WITH_NPM1_MUTATED_UP	VERHAAK_AML_WITH_NPM1_MUTATED_UP		113	-0.44814992	-1.3529421	0.11177645	0.27195984	0.996	1829	tags=38%, list=16%, signal=45%
PENG_RAPAMYCIN_RESPONSE_UP	PENG_RAPAMYCIN_RESPONSE_UP		27	-0.43396002	-1.3508387	0.109619685	0.27423146	0.996	201	tags=11%, list=2%, signal=11%
SANA_RESPONSE_TO_IFNG_UP	SANA_RESPONSE_TO_IFNG_UP		33	-0.5794957	-1.3505188	0.18426502	0.27417728	0.996	2247	tags=48%, list=20%, signal=60%
GOLDRATH_IMMUNE_MEMORY	GOLDRATH_IMMUNE_MEMORY		52	-0.46698627	-1.3500617	0.114	0.27432686	0.996	1728	tags=33%, list=15%, signal=38%
HOFFMANN_IMMATURE_TO_MATURE_B_LYMPHOCYTE_UP	HOFFMANN_IMMATURE_TO_MATURE_B_LYMPHOCYTE_UP		19	-0.56694233	-1.3499869	0.15541922	0.27395105	0.996	1070	tags=42%, list=10%, signal=46%
YAO_TEMPORAL_RESPONSE_TO_PROGESTERONE_CLUSTER_8	YAO_TEMPORAL_RESPONSE_TO_PROGESTERONE_CLUSTER_8		31	-0.46895602	-1.3497101	0.11042945	0.273837	0.996	356	tags=19%, list=3%, signal=20%
COATES_MACROPHAGE_M1_VS_M2_UP	COATES_MACROPHAGE_M1_VS_M2_UP		47	-0.47682047	-1.3484352	0.12451362	0.27518836	0.996	1281	tags=32%, list=11%, signal=36%
LI_WILMS_TUMOR_VS_FETAL_KIDNEY_1_UP	LI_WILMS_TUMOR_VS_FETAL_KIDNEY_1_UP		121	-0.4009451	-1.348364	0.102970295	0.27481568	0.996	1290	tags=28%, list=12%, signal=31%
WU_CELL_MIGRATION	WU_CELL_MIGRATION		120	-0.4811516	-1.348113	0.097087376	0.27469492	0.996	1415	tags=42%, list=13%, signal=47%
SENGUPTA_NASOPHARYNGEAL_CARCINOMA_UP	SENGUPTA_NASOPHARYNGEAL_CARCINOMA_UP		146	-0.42370334	-1.3474319	0.1124498	0.27512497	0.996	1933	tags=33%, list=17%, signal=39%
IVANOVA_HEMATOPOIESIS_LATE_PROGENITOR	IVANOVA_HEMATOPOIESIS_LATE_PROGENITOR		110	-0.38134745	-1.3470452	0.13279678	0.27513626	0.996	1388	tags=22%, list=12%, signal=25%
VANHARANTA_UTERINE_FIBROID_UP	VANHARANTA_UTERINE_FIBROID_UP		26	-0.5717605	-1.3462918	0.12820514	0.27576667	0.996	1753	tags=58%, list=16%, signal=68%
KEGG_NATURAL_KILLER_CELL_MEDIATED_CYTOTOXICITY	KEGG_NATURAL_KILLER_CELL_MEDIATED_CYTOTOXICITY		64	-0.45049936	-1.3450233	0.14613779	0.27691785	0.996	1627	tags=27%, list=15%, signal=31%
MURAKAMI_UV_RESPONSE_6HR_UP	MURAKAMI_UV_RESPONSE_6HR_UP		22	-0.4752839	-1.3442633	0.16633664	0.27738777	0.996	315	tags=14%, list=3%, signal=14%
REACTOME_GAP_JUNCTION_TRAFFICKING	REACTOME_GAP_JUNCTION_TRAFFICKING		19	-0.54129857	-1.3437535	0.12778905	0.27758217	0.996	994	tags=37%, list=9%, signal=40%
AMIT_EGF_RESPONSE_480_HELA	AMIT_EGF_RESPONSE_480_HELA		99	-0.40740344	-1.3418008	0.17453799	0.27986428	0.996	2701	tags=41%, list=24%, signal=54%
FLECHNER_BIOPSY_KIDNEY_TRANSPLANT_OK_VS_DONOR_UP	FLECHNER_BIOPSY_KIDNEY_TRANSPLANT_OK_VS_DONOR_UP		340	-0.33733657	-1.3416445	0.14481409	0.27960956	0.996	2284	tags=24%, list=20%, signal=30%
CHEN_LVAD_SUPPORT_OF_FAILING_HEART_DN	CHEN_LVAD_SUPPORT_OF_FAILING_HEART_DN		33	-0.50498253	-1.341321	0.091816366	0.27961674	0.996	1959	tags=55%, list=17%, signal=66%
GRADE_COLON_VS_RECTAL_CANCER_UP	GRADE_COLON_VS_RECTAL_CANCER_UP		18	-0.5292338	-1.3394463	0.1423077	0.28171387	0.997	2564	tags=67%, list=23%, signal=86%
ST_INTEGRIN_SIGNALING_PATHWAY	ST_INTEGRIN_SIGNALING_PATHWAY		52	-0.4080525	-1.3392012	0.13389121	0.28157964	0.997	2853	tags=46%, list=25%, signal=62%
REACTOME_MUSCLE_CONTRACTION	REACTOME_MUSCLE_CONTRACTION		36	-0.57702804	-1.3390913	0.17922607	0.28125548	0.997	2519	tags=61%, list=22%, signal=79%
MORI_LARGE_PRE_BII_LYMPHOCYTE_DN	MORI_LARGE_PRE_BII_LYMPHOCYTE_DN		34	-0.5559768	-1.337342	0.17898832	0.28317872	0.997	2054	tags=50%, list=18%, signal=61%
MOOTHA_GLUCONEOGENESIS	MOOTHA_GLUCONEOGENESIS		22	-0.5060115	-1.3366734	0.1507431	0.2835924	0.997	1236	tags=32%, list=11%, signal=36%
BROWNE_HCMV_INFECTION_12HR_DN	BROWNE_HCMV_INFECTION_12HR_DN		52	-0.4076221	-1.3356854	0.086864404	0.28444207	0.997	1853	tags=31%, list=17%, signal=37%
HOFFMANN_LARGE_TO_SMALL_PRE_BII_LYMPHOCYTE_DN	HOFFMANN_LARGE_TO_SMALL_PRE_BII_LYMPHOCYTE_DN		31	-0.44801852	-1.3356173	0.10934394	0.28406987	0.997	1744	tags=32%, list=16%, signal=38%
KEGG_ECM_RECEPTOR_INTERACTION	KEGG_ECM_RECEPTOR_INTERACTION		53	-0.5158475	-1.3338976	0.1541502	0.28594688	0.997	1419	tags=42%, list=13%, signal=47%
MULLIGHAN_MLL_SIGNATURE_1_UP	MULLIGHAN_MLL_SIGNATURE_1_UP		233	-0.33083418	-1.3328416	0.13842975	0.2868483	0.997	2091	tags=28%, list=19%, signal=34%
BANDRES_RESPONSE_TO_CARMUSTIN_WITHOUT_MGMT_48HR_DN	BANDRES_RESPONSE_TO_CARMUSTIN_WITHOUT_MGMT_48HR_DN		20	-0.45292813	-1.3325183	0.11618257	0.2868768	0.997	3179	tags=55%, list=28%, signal=77%
HORIUCHI_WTAP_TARGETS_UP	HORIUCHI_WTAP_TARGETS_UP		160	-0.40390927	-1.3318534	0.114285715	0.28726366	0.997	1642	tags=34%, list=15%, signal=39%
KEGG_REGULATION_OF_ACTIN_CYTOSKELETON	KEGG_REGULATION_OF_ACTIN_CYTOSKELETON		137	-0.36693987	-1.331476	0.10229645	0.2872874	0.997	2775	tags=39%, list=25%, signal=51%
RUIZ_TNC_TARGETS_DN	RUIZ_TNC_TARGETS_DN		93	-0.44816995	-1.3313307	0.1749503	0.28700867	0.997	3188	tags=51%, list=28%, signal=70%
BIOCARTA_CTLA4_PATHWAY	BIOCARTA_CTLA4_PATHWAY		15	-0.633412	-1.3305149	0.17029703	0.2876447	0.997	2775	tags=73%, list=25%, signal=97%
BIOCARTA_PPARA_PATHWAY	BIOCARTA_PPARA_PATHWAY		35	-0.4326728	-1.330439	0.12731007	0.2872905	0.997	1177	tags=26%, list=11%, signal=29%
BIOCARTA_MPR_PATHWAY	BIOCARTA_MPR_PATHWAY		22	-0.41373944	-1.3302886	0.15432099	0.28701028	0.997	2769	tags=36%, list=25%, signal=48%
HUMMEL_BURKITTS_LYMPHOMA_UP	HUMMEL_BURKITTS_LYMPHOMA_UP		18	-0.5328301	-1.32877	0.116959065	0.28852218	0.997	2094	tags=39%, list=19%, signal=48%
CUI_TCF21_TARGETS_UP	CUI_TCF21_TARGETS_UP		22	-0.59544176	-1.3287137	0.18326694	0.28812224	0.997	355	tags=45%, list=3%, signal=47%
WELCSH_BRCA1_TARGETS_1_UP	WELCSH_BRCA1_TARGETS_1_UP		125	-0.3388436	-1.3269358	0.118	0.2900217	0.997	1281	tags=16%, list=11%, signal=18%
WILCOX_PRESPONSE_TO_ROGESTERONE_DN	WILCOX_PRESPONSE_TO_ROGESTERONE_DN		30	-0.52593964	-1.326551	0.12549801	0.29011208	0.997	1405	tags=40%, list=13%, signal=46%
WEIGEL_OXIDATIVE_STRESS_RESPONSE	WEIGEL_OXIDATIVE_STRESS_RESPONSE		19	-0.45512435	-1.3261815	0.12007874	0.29018596	0.997	2496	tags=47%, list=22%, signal=61%
KUMAR_TARGETS_OF_MLL_AF9_FUSION	KUMAR_TARGETS_OF_MLL_AF9_FUSION		310	-0.37193793	-1.3260177	0.109126985	0.28991786	0.997	2460	tags=42%, list=22%, signal=52%
TSENG_ADIPOGENIC_POTENTIAL_UP	TSENG_ADIPOGENIC_POTENTIAL_UP		25	-0.55010706	-1.325626	0.12348178	0.28998804	0.997	2191	tags=48%, list=20%, signal=60%
BAELDE_DIABETIC_NEPHROPATHY_DN	BAELDE_DIABETIC_NEPHROPATHY_DN		22	-0.5657521	-1.3250525	0.125969	0.29027387	0.997	1604	tags=55%, list=14%, signal=64%
HELLER_HDAC_TARGETS_UP	HELLER_HDAC_TARGETS_UP		163	-0.33981252	-1.3234949	0.08064516	0.2918395	0.998	1639	tags=24%, list=15%, signal=28%
KEGG_P53_SIGNALING_PATHWAY	KEGG_P53_SIGNALING_PATHWAY		41	-0.40130284	-1.3232028	0.12252964	0.291776	0.998	1966	tags=29%, list=18%, signal=35%
GARCIA_TARGETS_OF_FLI1_AND_DAX1_UP	GARCIA_TARGETS_OF_FLI1_AND_DAX1_UP		22	-0.48536125	-1.3225034	0.13141684	0.29221034	0.998	1465	tags=32%, list=13%, signal=37%
REACTOME_STRIATED_MUSCLE_CONTRACTION	REACTOME_STRIATED_MUSCLE_CONTRACTION		22	-0.68619734	-1.3218561	0.19461697	0.2926786	0.998	2519	tags=82%, list=22%, signal=105%
DER_IFN_ALPHA_RESPONSE_UP	DER_IFN_ALPHA_RESPONSE_UP		43	-0.4314034	-1.321421	0.1933472	0.29283264	0.998	1261	tags=19%, list=11%, signal=21%
DELYS_THYROID_CANCER_UP	DELYS_THYROID_CANCER_UP		275	-0.40713936	-1.319707	0.11405295	0.29470047	0.998	2127	tags=39%, list=19%, signal=47%
DUNNE_TARGETS_OF_AML1_MTG8_FUSION_UP	DUNNE_TARGETS_OF_AML1_MTG8_FUSION_UP		32	-0.52115583	-1.3187854	0.14313346	0.29550076	0.998	1595	tags=44%, list=14%, signal=51%
GAUSSMANN_MLL_AF4_FUSION_TARGETS_D_UP	GAUSSMANN_MLL_AF4_FUSION_TARGETS_D_UP		18	-0.49958357	-1.3182063	0.13026053	0.2958326	0.998	1187	tags=33%, list=11%, signal=37%
REACTOME_PLATELET_ACTIVATION_TRIGGERS	REACTOME_PLATELET_ACTIVATION_TRIGGERS		42	-0.44326526	-1.317267	0.142	0.29668036	0.998	1183	tags=26%, list=11%, signal=29%
DUNNE_TARGETS_OF_AML1_MTG8_FUSION_DN	DUNNE_TARGETS_OF_AML1_MTG8_FUSION_DN		15	-0.59806263	-1.3172021	0.17871486	0.29631308	0.998	1436	tags=53%, list=13%, signal=61%
DACOSTA_ERCC3_ALLELE_XPCS_VS_TTD_UP	DACOSTA_ERCC3_ALLELE_XPCS_VS_TTD_UP		16	-0.58426875	-1.3168617	0.128	0.2963271	0.998	2026	tags=56%, list=18%, signal=69%
SASAKI_ADULT_T_CELL_LEUKEMIA	SASAKI_ADULT_T_CELL_LEUKEMIA		86	-0.35308835	-1.3163583	0.15189873	0.29658112	0.998	1190	tags=17%, list=11%, signal=19%
SMID_BREAST_CANCER_RELAPSE_IN_LUNG_DN	SMID_BREAST_CANCER_RELAPSE_IN_LUNG_DN		20	-0.5825755	-1.3162433	0.16666667	0.2962738	0.998	707	tags=50%, list=6%, signal=53%
ST_PHOSPHOINOSITIDE_3_KINASE_PATHWAY	ST_PHOSPHOINOSITIDE_3_KINASE_PATHWAY		24	-0.41504487	-1.316031	0.15264188	0.29613724	0.998	2322	tags=33%, list=21%, signal=42%
BIOCARTA_FAS_PATHWAY	BIOCARTA_FAS_PATHWAY		18	-0.4394702	-1.3150309	0.16701461	0.2969417	0.998	2661	tags=39%, list=24%, signal=51%
DAZARD_UV_RESPONSE_CLUSTER_G1	DAZARD_UV_RESPONSE_CLUSTER_G1		28	-0.4019736	-1.3144104	0.093023255	0.29729456	0.998	1144	tags=25%, list=10%, signal=28%
LI_WILMS_TUMOR	LI_WILMS_TUMOR		20	-0.5299669	-1.31195	0.12795275	0.30013078	0.998	1365	tags=35%, list=12%, signal=40%
MARTINEZ_RB1_TARGETS_DN	MARTINEZ_RB1_TARGETS_DN		394	-0.34176037	-1.3116106	0.07370518	0.3001639	0.998	1764	tags=24%, list=16%, signal=27%
HOSHIDA_LIVER_CANCER_LATE_RECURRENCE_UP	HOSHIDA_LIVER_CANCER_LATE_RECURRENCE_UP		41	-0.4696764	-1.3113797	0.1367347	0.30003008	0.998	1650	tags=41%, list=15%, signal=48%
MARSON_FOXP3_TARGETS_STIMULATED_UP	MARSON_FOXP3_TARGETS_STIMULATED_UP		16	-0.5395377	-1.3108428	0.16338582	0.30031505	0.998	1571	tags=44%, list=14%, signal=51%
FERNANDEZ_BOUND_BY_MYC	FERNANDEZ_BOUND_BY_MYC		125	-0.3023735	-1.3099779	0.08113591	0.30107087	0.998	2780	tags=31%, list=25%, signal=41%
NADERI_BREAST_CANCER_PROGNOSIS_DN	NADERI_BREAST_CANCER_PROGNOSIS_DN		17	-0.5421791	-1.3096448	0.16570328	0.301118	0.998	1641	tags=47%, list=15%, signal=55%
MCCABE_BOUND_BY_HOXC6	MCCABE_BOUND_BY_HOXC6		180	-0.3134297	-1.3083764	0.059304703	0.30232444	0.998	1897	tags=21%, list=17%, signal=25%
ENK_UV_RESPONSE_KERATINOCYTE_UP	ENK_UV_RESPONSE_KERATINOCYTE_UP		379	-0.30205673	-1.3083733	0.13441955	0.30186287	0.998	1576	tags=17%, list=14%, signal=19%
LEE_LIVER_CANCER_CIPROFIBRATE_DN	LEE_LIVER_CANCER_CIPROFIBRATE_DN		50	-0.51122206	-1.3073449	0.14194915	0.30279654	0.998	1557	tags=28%, list=14%, signal=32%
GRAHAM_CML_DIVIDING_VS_NORMAL_QUIESCENT_DN	GRAHAM_CML_DIVIDING_VS_NORMAL_QUIESCENT_DN		50	-0.45769143	-1.3071897	0.1403162	0.30251366	0.998	2262	tags=56%, list=20%, signal=70%
MORI_SMALL_PRE_BII_LYMPHOCYTE_UP	MORI_SMALL_PRE_BII_LYMPHOCYTE_UP		49	-0.3836907	-1.3065771	0.16666667	0.30293843	0.998	1589	tags=24%, list=14%, signal=28%
MAHADEVAN_IMATINIB_RESISTANCE_DN	MAHADEVAN_IMATINIB_RESISTANCE_DN		16	-0.5855154	-1.3063345	0.15185185	0.30279854	0.998	1655	tags=50%, list=15%, signal=59%
MONNIER_POSTRADIATION_TUMOR_ESCAPE_UP	MONNIER_POSTRADIATION_TUMOR_ESCAPE_UP		215	-0.31867853	-1.3055376	0.15040651	0.30343214	0.998	1520	tags=16%, list=14%, signal=18%
LIU_CMYB_TARGETS_UP	LIU_CMYB_TARGETS_UP		102	-0.33282417	-1.3051033	0.08704454	0.30358836	0.998	1046	tags=17%, list=9%, signal=18%
VECCHI_GASTRIC_CANCER_EARLY_DN	VECCHI_GASTRIC_CANCER_EARLY_DN		188	-0.44542924	-1.304985	0.11776447	0.30329904	0.998	1717	tags=37%, list=15%, signal=43%
LIANG_HEMATOPOIESIS_STEM_CELL_NUMBER_SMALL_VS_HUGE_DN	LIANG_HEMATOPOIESIS_STEM_CELL_NUMBER_SMALL_VS_HUGE_DN		23	-0.45305696	-1.304871	0.15831663	0.30298957	0.998	1297	tags=30%, list=12%, signal=34%
SENGUPTA_EBNA1_ANTICORRELATED	SENGUPTA_EBNA1_ANTICORRELATED		73	-0.38257512	-1.304692	0.15541922	0.30279866	0.998	2330	tags=33%, list=21%, signal=41%
SHEPARD_CRUSH_AND_BURN_MUTANT_UP	SHEPARD_CRUSH_AND_BURN_MUTANT_UP		97	-0.3259997	-1.3045015	0.12790698	0.30257812	0.998	2267	tags=25%, list=20%, signal=31%
KEGG_NOD_LIKE_RECEPTOR_SIGNALING_PATHWAY	KEGG_NOD_LIKE_RECEPTOR_SIGNALING_PATHWAY		30	-0.44845268	-1.3036689	0.18480493	0.30321217	0.998	1450	tags=27%, list=13%, signal=31%
KEGG_TYROSINE_METABOLISM	KEGG_TYROSINE_METABOLISM		27	-0.45641312	-1.3034846	0.1746988	0.30298144	0.998	1708	tags=26%, list=15%, signal=31%
REACTOME_COLLAGEN_MEDIATED_ACTIVATION_CASCADE	REACTOME_COLLAGEN_MEDIATED_ACTIVATION_CASCADE		15	-0.5708394	-1.3030931	0.17479675	0.3030476	0.998	968	tags=40%, list=9%, signal=44%
BANDRES_RESPONSE_TO_CARMUSTIN_MGMT_48HR_DN	BANDRES_RESPONSE_TO_CARMUSTIN_MGMT_48HR_DN		101	-0.37056032	-1.3030056	0.12447257	0.30271822	0.999	2706	tags=36%, list=24%, signal=47%
SHAFFER_IRF4_TARGETS_IN_MYELOMA_VS_MATURE_B_LYMPHOCYTE	SHAFFER_IRF4_TARGETS_IN_MYELOMA_VS_MATURE_B_LYMPHOCYTE		69	-0.3599486	-1.3028142	0.14893617	0.30253908	0.999	1717	tags=20%, list=15%, signal=24%
AKL_HTLV1_INFECTION_DN	AKL_HTLV1_INFECTION_DN		33	-0.45728105	-1.301818	0.16929133	0.30347693	0.999	1497	tags=27%, list=13%, signal=31%
VERRECCHIA_RESPONSE_TO_TGFB1_C5	VERRECCHIA_RESPONSE_TO_TGFB1_C5		16	-0.49418634	-1.3014823	0.15286624	0.30348867	0.999	916	tags=25%, list=8%, signal=27%
REACTOME_FRS2MEDIATED_CASCADE	REACTOME_FRS2MEDIATED_CASCADE		19	-0.4983712	-1.3013062	0.15578948	0.3032522	0.999	2937	tags=37%, list=26%, signal=50%
RUIZ_TNC_TARGETS_UP	RUIZ_TNC_TARGETS_UP		97	-0.42123923	-1.3012369	0.14229248	0.30288708	0.999	1756	tags=36%, list=16%, signal=42%
OKUMURA_INFLAMMATORY_RESPONSE_LPS	OKUMURA_INFLAMMATORY_RESPONSE_LPS		109	-0.3599816	-1.3012223	0.0931677	0.3024403	0.999	1975	tags=32%, list=18%, signal=39%
HAHTOLA_MYCOSIS_FUNGOIDES_SKIN_UP	HAHTOLA_MYCOSIS_FUNGOIDES_SKIN_UP		117	-0.36781174	-1.3007809	0.17374517	0.3025843	0.999	1307	tags=20%, list=12%, signal=22%
KOYAMA_SEMA3B_TARGETS_DN	KOYAMA_SEMA3B_TARGETS_DN		152	-0.33306727	-1.2992549	0.09494949	0.3041597	0.999	1998	tags=27%, list=18%, signal=32%
COULOUARN_TEMPORAL_TGFB1_SIGNATURE_DN	COULOUARN_TEMPORAL_TGFB1_SIGNATURE_DN		86	-0.39010227	-1.2990485	0.10208333	0.30399936	0.999	1542	tags=34%, list=14%, signal=39%
REACTOME_SHCMEDIATED_CASCADE	REACTOME_SHCMEDIATED_CASCADE		16	-0.5076695	-1.297571	0.15541922	0.30562183	0.999	2937	tags=38%, list=26%, signal=51%
CHEN_NEUROBLASTOMA_COPY_NUMBER_GAINS	CHEN_NEUROBLASTOMA_COPY_NUMBER_GAINS		30	-0.44150382	-1.2962167	0.11022044	0.30704477	0.999	1715	tags=27%, list=15%, signal=31%
DAIRKEE_CANCER_PRONE_RESPONSE_BPA	DAIRKEE_CANCER_PRONE_RESPONSE_BPA		33	-0.40511233	-1.2962116	0.17004049	0.30659467	0.999	2834	tags=36%, list=25%, signal=49%
DAZARD_RESPONSE_TO_UV_SCC_DN	DAZARD_RESPONSE_TO_UV_SCC_DN		59	-0.36056107	-1.2959182	0.16732283	0.30657718	0.999	2667	tags=34%, list=24%, signal=44%
ALCALAY_AML_BY_NPM1_LOCALIZATION_DN	ALCALAY_AML_BY_NPM1_LOCALIZATION_DN		124	-0.376313	-1.2959142	0.124197	0.3061329	0.999	2019	tags=31%, list=18%, signal=37%
BIOCARTA_NKT_PATHWAY	BIOCARTA_NKT_PATHWAY		21	-0.5495826	-1.295424	0.17165668	0.3063535	0.999	1943	tags=52%, list=17%, signal=63%
FONTAINE_PAPILLARY_THYROID_CARCINOMA_DN	FONTAINE_PAPILLARY_THYROID_CARCINOMA_DN		47	-0.4311609	-1.2937292	0.11776447	0.30814663	0.999	1076	tags=21%, list=10%, signal=23%
OHM_METHYLATED_IN_ADULT_CANCERS	OHM_METHYLATED_IN_ADULT_CANCERS		17	-0.48868787	-1.2933947	0.15126051	0.30811423	0.999	1457	tags=35%, list=13%, signal=41%
REACTOME_DOWNSTREAM_TCR_SIGNALING	REACTOME_DOWNSTREAM_TCR_SIGNALING		20	-0.49105868	-1.2933347	0.19591837	0.30774674	0.999	3244	tags=65%, list=29%, signal=91%
IZADPANAH_STEM_CELL_ADIPOSE_VS_BONE_DN	IZADPANAH_STEM_CELL_ADIPOSE_VS_BONE_DN		65	-0.49130732	-1.2916234	0.1611002	0.30960062	0.999	2027	tags=55%, list=18%, signal=67%
BROWNE_HCMV_INFECTION_8HR_DN	BROWNE_HCMV_INFECTION_8HR_DN		26	-0.44558856	-1.2911111	0.15020576	0.30987626	0.999	2827	tags=50%, list=25%, signal=67%
REACTOME_METABOLISM_OF_LIPIDS_AND_LIPOPROTEINS	REACTOME_METABOLISM_OF_LIPIDS_AND_LIPOPROTEINS		154	-0.35265458	-1.2905843	0.14989293	0.31015795	0.999	1974	tags=26%, list=18%, signal=31%
HAN_SATB1_TARGETS_UP	HAN_SATB1_TARGETS_UP		183	-0.36118597	-1.2904872	0.087576374	0.3098104	0.999	1511	tags=25%, list=13%, signal=29%
ENK_UV_RESPONSE_EPIDERMIS_DN	ENK_UV_RESPONSE_EPIDERMIS_DN		350	-0.3421202	-1.2902158	0.13438736	0.309725	0.999	1450	tags=21%, list=13%, signal=24%
ENK_UV_RESPONSE_EPIDERMIS_UP	ENK_UV_RESPONSE_EPIDERMIS_UP		193	-0.3160891	-1.290132	0.13953489	0.30937642	0.999	2048	tags=25%, list=18%, signal=31%
ACEVEDO_LIVER_CANCER_WITH_H3K27ME3_UP	ACEVEDO_LIVER_CANCER_WITH_H3K27ME3_UP		121	-0.41140443	-1.289617	0.08924949	0.30971488	0.999	2494	tags=40%, list=22%, signal=50%
REACTOME_COSTIMULATION_BY_THE_CD28_FAMILY	REACTOME_COSTIMULATION_BY_THE_CD28_FAMILY		39	-0.46915942	-1.289576	0.16188525	0.30931354	0.999	2775	tags=51%, list=25%, signal=68%
YAGI_AML_FAB_MARKERS	YAGI_AML_FAB_MARKERS		126	-0.35400113	-1.2885624	0.11293635	0.3102139	0.999	2073	tags=29%, list=19%, signal=35%
NAKAMURA_METASTASIS	NAKAMURA_METASTASIS		27	-0.47129393	-1.2884593	0.14872798	0.30993676	0.999	1055	tags=41%, list=9%, signal=45%
BERENJENO_ROCK_SIGNALING_NOT_VIA_RHOA_DN	BERENJENO_ROCK_SIGNALING_NOT_VIA_RHOA_DN		29	-0.45989645	-1.2877275	0.20750988	0.31058446	0.999	1415	tags=31%, list=13%, signal=35%
NIKOLSKY_BREAST_CANCER_11Q12_Q14_AMPLICON	NIKOLSKY_BREAST_CANCER_11Q12_Q14_AMPLICON		74	-0.34255728	-1.2863004	0.1589404	0.31212848	0.999	2118	tags=24%, list=19%, signal=30%
LEE_LIVER_CANCER_E2F1_DN	LEE_LIVER_CANCER_E2F1_DN		41	-0.46675	-1.2861631	0.16386555	0.31185547	0.999	714	tags=22%, list=6%, signal=23%
POTTI_CYTOXAN_SENSITIVITY	POTTI_CYTOXAN_SENSITIVITY		24	-0.45498523	-1.2859809	0.13241106	0.3116493	0.999	779	tags=21%, list=7%, signal=22%
KEGG_CELL_ADHESION_MOLECULES_CAMS	KEGG_CELL_ADHESION_MOLECULES_CAMS		75	-0.44036227	-1.2859789	0.125	0.31120998	0.999	1963	tags=48%, list=18%, signal=58%
KEGG_APOPTOSIS	KEGG_APOPTOSIS		43	-0.37794954	-1.285927	0.18629551	0.31082392	0.999	2958	tags=49%, list=26%, signal=66%
VALK_AML_CLUSTER_6	VALK_AML_CLUSTER_6		19	-0.48669806	-1.2857358	0.16867469	0.31064236	0.999	1005	tags=26%, list=9%, signal=29%
KEGG_ADHERENS_JUNCTION	KEGG_ADHERENS_JUNCTION		52	-0.4175603	-1.285633	0.14198783	0.31031093	0.999	2419	tags=35%, list=22%, signal=44%
TAKEDA_TARGETS_OF_NUP98_HOXA9_FUSION_10D_UP	TAKEDA_TARGETS_OF_NUP98_HOXA9_FUSION_10D_UP		89	-0.46165755	-1.284032	0.14736842	0.31205803	0.999	1974	tags=42%, list=18%, signal=50%
NAKAJIMA_EOSINOPHIL	NAKAJIMA_EOSINOPHIL		15	-0.53626597	-1.2834952	0.15821502	0.31231454	0.999	1754	tags=40%, list=16%, signal=47%
MULLIGHAN_MLL_SIGNATURE_2_UP	MULLIGHAN_MLL_SIGNATURE_2_UP		242	-0.31568694	-1.2832493	0.17012449	0.31220174	0.999	2091	tags=27%, list=19%, signal=32%
NOJIMA_SFRP2_TARGETS_UP	NOJIMA_SFRP2_TARGETS_UP		18	-0.48178107	-1.2827822	0.19238476	0.31236726	0.999	1450	tags=33%, list=13%, signal=38%
SMITH_TERT_TARGETS_DN	SMITH_TERT_TARGETS_DN		49	-0.42067495	-1.282644	0.13426854	0.31212866	0.999	1167	tags=22%, list=10%, signal=25%
KEGG_TOLL_LIKE_RECEPTOR_SIGNALING_PATHWAY	KEGG_TOLL_LIKE_RECEPTOR_SIGNALING_PATHWAY		60	-0.41319403	-1.2819879	0.1965812	0.31251547	0.999	2021	tags=33%, list=18%, signal=40%
RAMASWAMY_METASTASIS_DN	RAMASWAMY_METASTASIS_DN		38	-0.4515619	-1.2810668	0.118609406	0.31332827	0.999	1634	tags=34%, list=15%, signal=40%
MASSARWEH_TAMOXIFEN_RESISTANCE_DN	MASSARWEH_TAMOXIFEN_RESISTANCE_DN		122	-0.3593003	-1.2807418	0.104950495	0.31332946	0.999	1624	tags=27%, list=15%, signal=31%
GARGALOVIC_RESPONSE_TO_OXIDIZED_PHOSPHOLIPIDS_GREY_DN	GARGALOVIC_RESPONSE_TO_OXIDIZED_PHOSPHOLIPIDS_GREY_DN		32	-0.4435853	-1.2801663	0.1392405	0.3136869	0.999	1981	tags=34%, list=18%, signal=42%
PAPASPYRIDONOS_UNSTABLE_ATEROSCLEROTIC_PLAQUE_UP	PAPASPYRIDONOS_UNSTABLE_ATEROSCLEROTIC_PLAQUE_UP		31	-0.46957076	-1.2800375	0.20961538	0.31343597	0.999	1187	tags=29%, list=11%, signal=32%
TIEN_INTESTINE_PROBIOTICS_6HR_DN	TIEN_INTESTINE_PROBIOTICS_6HR_DN		107	-0.3174486	-1.2798996	0.14314929	0.31317604	0.999	1530	tags=21%, list=14%, signal=24%
LEE_LIVER_CANCER_MYC_TGFA_DN	LEE_LIVER_CANCER_MYC_TGFA_DN		50	-0.48832476	-1.2782826	0.1659836	0.31496188	0.999	482	tags=22%, list=4%, signal=23%
LIN_NPAS4_TARGETS_DN	LIN_NPAS4_TARGETS_DN		38	-0.4109973	-1.2775928	0.13465346	0.31545871	0.999	250	tags=13%, list=2%, signal=13%
STEIN_ESRRA_TARGETS_RESPONSIVE_TO_ESTROGEN_DN	STEIN_ESRRA_TARGETS_RESPONSIVE_TO_ESTROGEN_DN		24	-0.4855804	-1.2774603	0.20974576	0.3151706	0.999	1431	tags=25%, list=13%, signal=29%
GOZGIT_ESR1_TARGETS_UP	GOZGIT_ESR1_TARGETS_UP		79	-0.38437402	-1.2774377	0.10282258	0.31475896	0.999	1297	tags=29%, list=12%, signal=33%
KEGG_CELL_CYCLE	KEGG_CELL_CYCLE		83	-0.37846786	-1.276804	0.22515213	0.31514958	0.999	3179	tags=35%, list=28%, signal=48%
BASSO_HAIRY_CELL_LEUKEMIA_DN	BASSO_HAIRY_CELL_LEUKEMIA_DN		50	-0.4154928	-1.2766157	0.19123507	0.31501755	0.999	2127	tags=40%, list=19%, signal=49%
KEGG_LEUKOCYTE_TRANSENDOTHELIAL_MIGRATION	KEGG_LEUKOCYTE_TRANSENDOTHELIAL_MIGRATION		85	-0.42177168	-1.2761515	0.14777328	0.31514648	0.999	1625	tags=38%, list=15%, signal=44%
TAKEDA_TARGETS_OF_NUP98_HOXA9_FUSION_16D_UP	TAKEDA_TARGETS_OF_NUP98_HOXA9_FUSION_16D_UP		82	-0.44898424	-1.2755778	0.14056225	0.31551012	0.999	1717	tags=38%, list=15%, signal=44%
MARKEY_RB1_ACUTE_LOF_DN	MARKEY_RB1_ACUTE_LOF_DN		172	-0.39836606	-1.27487	0.22040816	0.31605133	0.999	2404	tags=28%, list=21%, signal=35%
REACTOME_AMINO_ACID_TRANSPORT_ACROSS_THE_PLASMA_MEMBRANE	REACTOME_AMINO_ACID_TRANSPORT_ACROSS_THE_PLASMA_MEMBRANE		23	-0.49675763	-1.2741128	0.13939394	0.31665766	0.999	1276	tags=35%, list=11%, signal=39%
STARK_HYPPOCAMPUS_22Q11_DELETION_UP	STARK_HYPPOCAMPUS_22Q11_DELETION_UP		24	-0.4447179	-1.2739744	0.18421052	0.3163804	0.999	1920	tags=25%, list=17%, signal=30%
NIKOLSKY_MUTATED_AND_AMPLIFIED_IN_BREAST_CANCER	NIKOLSKY_MUTATED_AND_AMPLIFIED_IN_BREAST_CANCER		38	-0.42042485	-1.2733513	0.15778689	0.3167618	0.999	2455	tags=32%, list=22%, signal=40%
VALK_AML_CLUSTER_4	VALK_AML_CLUSTER_4		18	-0.4778819	-1.273349	0.18237706	0.3163276	0.999	1150	tags=39%, list=10%, signal=43%
REACTOME_GLUCOSE_METABOLISM	REACTOME_GLUCOSE_METABOLISM		39	-0.44249678	-1.270571	0.20084566	0.31960255	0.999	1719	tags=33%, list=15%, signal=39%
KUNINGER_IGF1_VS_PDGFB_TARGETS_UP	KUNINGER_IGF1_VS_PDGFB_TARGETS_UP		32	-0.5995746	-1.2702416	0.25813007	0.31962004	0.999	1497	tags=56%, list=13%, signal=65%
GRUETZMANN_PANCREATIC_CANCER_DN	GRUETZMANN_PANCREATIC_CANCER_DN		147	-0.32802892	-1.2691867	0.14226805	0.3206326	0.999	921	tags=16%, list=8%, signal=17%
REACTOME_NCAM_SIGNALING_FOR_NEURITE_OUT_GROWTH	REACTOME_NCAM_SIGNALING_FOR_NEURITE_OUT_GROWTH		46	-0.4575876	-1.2684904	0.18442623	0.32110712	0.999	1415	tags=33%, list=13%, signal=37%
TARTE_PLASMA_CELL_VS_B_LYMPHOCYTE_UP	TARTE_PLASMA_CELL_VS_B_LYMPHOCYTE_UP		60	-0.36597902	-1.2681379	0.16071428	0.3211564	0.999	1505	tags=25%, list=13%, signal=29%
CHESLER_BRAIN_QTL_CIS	CHESLER_BRAIN_QTL_CIS		56	-0.3469612	-1.2679096	0.12151395	0.32100034	0.999	1266	tags=16%, list=11%, signal=18%
TAKAO_RESPONSE_TO_UVB_RADIATION_UP	TAKAO_RESPONSE_TO_UVB_RADIATION_UP		51	-0.3044194	-1.267835	0.18367347	0.3206808	0.999	1190	tags=10%, list=11%, signal=11%
VARELA_ZMPSTE24_TARGETS_UP	VARELA_ZMPSTE24_TARGETS_UP		27	-0.4287493	-1.2672089	0.17588933	0.32111984	0.999	2708	tags=30%, list=24%, signal=39%
LINDGREN_BLADDER_CANCER_CLUSTER_3_DN	LINDGREN_BLADDER_CANCER_CLUSTER_3_DN		125	-0.3203416	-1.2655163	0.14227642	0.3228963	0.999	1327	tags=19%, list=12%, signal=22%
DAIRKEE_TERT_TARGETS_DN	DAIRKEE_TERT_TARGETS_DN		41	-0.42804828	-1.265493	0.15853658	0.32249254	0.999	1316	tags=27%, list=12%, signal=30%
KEGG_MELANOGENESIS	KEGG_MELANOGENESIS		70	-0.38694024	-1.2645655	0.12863071	0.32332665	0.999	2120	tags=41%, list=19%, signal=51%
RUGO_ENVIRONMENTAL_STRESS_RESPONSE_UP	RUGO_ENVIRONMENTAL_STRESS_RESPONSE_UP		20	-0.4572707	-1.2640529	0.19245283	0.3234923	0.999	1141	tags=30%, list=10%, signal=33%
HUTTMANN_B_CLL_POOR_SURVIVAL_UP	HUTTMANN_B_CLL_POOR_SURVIVAL_UP		167	-0.33961797	-1.2636464	0.15271966	0.32357997	0.999	1539	tags=22%, list=14%, signal=25%
BIOCARTA_RAC1_PATHWAY	BIOCARTA_RAC1_PATHWAY		18	-0.47572333	-1.2633992	0.18511066	0.32343695	0.999	1169	tags=33%, list=10%, signal=37%
JISON_SICKLE_CELL_DISEASE_UP	JISON_SICKLE_CELL_DISEASE_UP		121	-0.37436432	-1.2631654	0.186722	0.3233263	0.999	1465	tags=22%, list=13%, signal=25%
TONKS_TARGETS_OF_RUNX1_RUNX1T1_FUSION_HSC_UP	TONKS_TARGETS_OF_RUNX1_RUNX1T1_FUSION_HSC_UP		109	-0.40512332	-1.262395	0.1573499	0.32394204	0.999	2377	tags=40%, list=21%, signal=51%
POMEROY_MEDULLOBLASTOMA_DESMOPLASIC_VS_CLASSIC_UP	POMEROY_MEDULLOBLASTOMA_DESMOPLASIC_VS_CLASSIC_UP		33	-0.38346466	-1.262371	0.14194915	0.32355374	0.999	3094	tags=33%, list=28%, signal=46%
POMEROY_MEDULLOBLASTOMA_DESMOPLASIC_VS_CLASSIC_DN	POMEROY_MEDULLOBLASTOMA_DESMOPLASIC_VS_CLASSIC_DN		33	-0.38346466	-1.262371	0.14194915	0.32311827	0.999	3094	tags=33%, list=28%, signal=46%
LIU_TARGETS_OF_VMYB_VS_CMYB_DN	LIU_TARGETS_OF_VMYB_VS_CMYB_DN		26	-0.46987057	-1.2622048	0.16766468	0.32292423	0.999	2708	tags=62%, list=24%, signal=81%
ROSS_AML_WITH_MLL_FUSIONS	ROSS_AML_WITH_MLL_FUSIONS		53	-0.39943132	-1.2617908	0.16731517	0.32302785	0.999	2044	tags=43%, list=18%, signal=53%
SHAFFER_IRF4_TARGETS_IN_PLASMA_CELL_VS_MATURE_B_LYMPHOCYTE	SHAFFER_IRF4_TARGETS_IN_PLASMA_CELL_VS_MATURE_B_LYMPHOCYTE		48	-0.39958087	-1.260526	0.15277778	0.32422143	0.999	1450	tags=23%, list=13%, signal=26%
CHIARETTI_T_ALL_REFRACTORY_TO_THERAPY	CHIARETTI_T_ALL_REFRACTORY_TO_THERAPY		20	-0.49889454	-1.2597187	0.17886178	0.32499725	0.999	1777	tags=40%, list=16%, signal=47%
BIOCARTA_IL2RB_PATHWAY	BIOCARTA_IL2RB_PATHWAY		23	-0.42034495	-1.2581868	0.16176471	0.32663223	0.999	995	tags=17%, list=9%, signal=19%
BIOCARTA_ALK_PATHWAY	BIOCARTA_ALK_PATHWAY		22	-0.43532792	-1.2574697	0.17659138	0.32718045	0.999	3379	tags=55%, list=30%, signal=78%
LEE_LIVER_CANCER_MYC_E2F1_DN	LEE_LIVER_CANCER_MYC_E2F1_DN		45	-0.4735122	-1.2567645	0.17319588	0.32778198	0.999	1468	tags=31%, list=13%, signal=36%
CHENG_RESPONSE_TO_NICKEL_ACETATE	CHENG_RESPONSE_TO_NICKEL_ACETATE		16	-0.44643465	-1.255716	0.17269076	0.32873482	0.999	2481	tags=38%, list=22%, signal=48%
KEGG_HYPERTROPHIC_CARDIOMYOPATHY_HCM	KEGG_HYPERTROPHIC_CARDIOMYOPATHY_HCM		55	-0.43869197	-1.2554033	0.19135803	0.3287143	0.999	2374	tags=44%, list=21%, signal=55%
HEDENFALK_BREAST_CANCER_BRCA1_VS_BRCA2	HEDENFALK_BREAST_CANCER_BRCA1_VS_BRCA2		21	-0.39276108	-1.255197	0.22080679	0.32852837	0.999	3666	tags=48%, list=33%, signal=71%
PAPASPYRIDONOS_UNSTABLE_ATEROSCLEROTIC_PLAQUE_DN	PAPASPYRIDONOS_UNSTABLE_ATEROSCLEROTIC_PLAQUE_DN		27	-0.51268697	-1.2550657	0.19269776	0.32830295	0.999	1213	tags=48%, list=11%, signal=54%
HOFMANN_CELL_LYMPHOMA_UP	HOFMANN_CELL_LYMPHOMA_UP		26	-0.41472533	-1.2548374	0.1680498	0.32816735	0.999	1670	tags=23%, list=15%, signal=27%
DER_IFN_GAMMA_RESPONSE_UP	DER_IFN_GAMMA_RESPONSE_UP		46	-0.37958527	-1.2548361	0.21030043	0.32773492	0.999	1511	tags=20%, list=13%, signal=23%
CHANG_IMMORTALIZED_BY_HPV31_DN	CHANG_IMMORTALIZED_BY_HPV31_DN		32	-0.48932618	-1.2514118	0.20283976	0.3319592	0.999	2211	tags=53%, list=20%, signal=66%
THEILGAARD_NEUTROPHIL_AT_SKIN_WOUND_UP	THEILGAARD_NEUTROPHIL_AT_SKIN_WOUND_UP		51	-0.3942976	-1.2511616	0.21643287	0.33184808	0.999	3012	tags=45%, list=27%, signal=61%
HU_ANGIOGENESIS_DN	HU_ANGIOGENESIS_DN		21	-0.398519	-1.2502292	0.20204082	0.33269826	0.999	1831	tags=19%, list=16%, signal=23%
WEIGEL_OXIDATIVE_STRESS_BY_HNE_AND_H2O2	WEIGEL_OXIDATIVE_STRESS_BY_HNE_AND_H2O2		28	-0.37019327	-1.2482148	0.20948617	0.33513063	0.999	1670	tags=21%, list=15%, signal=25%
BILD_HRAS_ONCOGENIC_SIGNATURE	BILD_HRAS_ONCOGENIC_SIGNATURE		140	-0.39751852	-1.2479533	0.18577075	0.33504748	0.999	1409	tags=30%, list=13%, signal=34%
CAIRO_HEPATOBLASTOMA_UP	CAIRO_HEPATOBLASTOMA_UP		121	-0.32694557	-1.2470074	0.15481171	0.33591947	0.999	1989	tags=26%, list=18%, signal=32%
HUANG_FOXA2_TARGETS_UP	HUANG_FOXA2_TARGETS_UP		26	-0.4803978	-1.2466643	0.17588933	0.33594042	0.999	771	tags=35%, list=7%, signal=37%
LU_AGING_BRAIN_UP	LU_AGING_BRAIN_UP		88	-0.33104572	-1.2450173	0.15448852	0.33784696	0.999	2508	tags=27%, list=22%, signal=35%
VALK_AML_CLUSTER_11	VALK_AML_CLUSTER_11		24	-0.47388345	-1.2449585	0.20647773	0.33750874	0.999	1248	tags=38%, list=11%, signal=42%
REACTOME_FGFR_LIGAND_BINDING_AND_ACTIVATION	REACTOME_FGFR_LIGAND_BINDING_AND_ACTIVATION		20	-0.47762758	-1.244139	0.18103448	0.33816192	0.999	2937	tags=35%, list=26%, signal=47%
KEGG_GLIOMA	KEGG_GLIOMA		32	-0.37548384	-1.2436641	0.197065	0.3383781	0.999	2775	tags=38%, list=25%, signal=50%
MOREIRA_RESPONSE_TO_TSA_UP	MOREIRA_RESPONSE_TO_TSA_UP		21	-0.38856548	-1.2434651	0.19393939	0.3381935	0.999	3179	tags=48%, list=28%, signal=66%
AMIT_DELAYED_EARLY_GENES	AMIT_DELAYED_EARLY_GENES		15	-0.51884216	-1.2433046	0.2616279	0.33795044	0.999	891	tags=20%, list=8%, signal=22%
RODRIGUES_THYROID_CARCINOMA_DN	RODRIGUES_THYROID_CARCINOMA_DN		32	-0.4364595	-1.2410579	0.18930042	0.34057707	0.999	1217	tags=25%, list=11%, signal=28%
MARTINEZ_TP53_TARGETS_DN	MARTINEZ_TP53_TARGETS_DN		406	-0.31782904	-1.2400923	0.12749004	0.34143475	0.999	2166	tags=26%, list=19%, signal=31%
RODRIGUES_NTN1_AND_DCC_TARGETS	RODRIGUES_NTN1_AND_DCC_TARGETS		23	-0.44988242	-1.2398158	0.20377359	0.34136614	0.999	1879	tags=35%, list=17%, signal=42%
BILBAN_B_CLL_LPL_DN	BILBAN_B_CLL_LPL_DN		25	-0.45847544	-1.2396133	0.22075471	0.34121153	0.999	1141	tags=32%, list=10%, signal=36%
REACTOME_G_PROTEIN_ACTIVATION	REACTOME_G_PROTEIN_ACTIVATION		21	-0.4434174	-1.2388799	0.187251	0.34180596	0.999	3070	tags=48%, list=27%, signal=65%
LIAO_METASTASIS	LIAO_METASTASIS		282	-0.29214835	-1.2384932	0.14604463	0.34187412	0.999	2109	tags=23%, list=19%, signal=27%
ZHANG_RESPONSE_TO_IKK_INHIBITOR_AND_TNF_DN	ZHANG_RESPONSE_TO_IKK_INHIBITOR_AND_TNF_DN		36	-0.38980597	-1.2380958	0.19117647	0.34200138	0.999	1431	tags=22%, list=13%, signal=25%
LEONARD_HYPOXIA	LEONARD_HYPOXIA		26	-0.48702705	-1.2377069	0.21484375	0.342031	0.999	1455	tags=35%, list=13%, signal=40%
KEGG_NICOTINATE_AND_NICOTINAMIDE_METABOLISM	KEGG_NICOTINATE_AND_NICOTINAMIDE_METABOLISM		16	-0.45756793	-1.2376491	0.22648752	0.34164894	0.999	686	tags=19%, list=6%, signal=20%
DAVICIONI_RHABDOMYOSARCOMA_PAX_FOXO1_FUSION_UP	DAVICIONI_RHABDOMYOSARCOMA_PAX_FOXO1_FUSION_UP		34	-0.44164878	-1.2372234	0.16962525	0.34180796	0.999	1705	tags=32%, list=15%, signal=38%
REACTOME_PURINE_METABOLISM	REACTOME_PURINE_METABOLISM		22	-0.38404688	-1.2363821	0.18995634	0.34249592	0.999	1237	tags=18%, list=11%, signal=20%
REACTOME_G_BETA_GAMMA_SIGNALLING_THROUGH_PLC_BETA	REACTOME_G_BETA_GAMMA_SIGNALLING_THROUGH_PLC_BETA		15	-0.47277656	-1.2363092	0.2165992	0.3421749	0.999	2864	tags=53%, list=26%, signal=72%
ST_B_CELL_ANTIGEN_RECEPTOR	ST_B_CELL_ANTIGEN_RECEPTOR		26	-0.4031182	-1.2361192	0.21829522	0.34199575	0.999	2775	tags=42%, list=25%, signal=56%
BIOCARTA_MCM_PATHWAY	BIOCARTA_MCM_PATHWAY		16	-0.5625655	-1.2359579	0.26993865	0.34177276	0.999	3134	tags=56%, list=28%, signal=78%
KEGG_MAPK_SIGNALING_PATHWAY	KEGG_MAPK_SIGNALING_PATHWAY		172	-0.33694926	-1.2356354	0.16735537	0.34179392	0.999	2589	tags=33%, list=23%, signal=42%
SHEPARD_BMYB_MORPHOLINO_UP	SHEPARD_BMYB_MORPHOLINO_UP		105	-0.29964244	-1.2352359	0.12394958	0.34183356	0.999	1594	tags=19%, list=14%, signal=22%
BOYLAN_MULTIPLE_MYELOMA_D_DN	BOYLAN_MULTIPLE_MYELOMA_D_DN		51	-0.41511056	-1.2350298	0.17879418	0.34167546	0.999	1387	tags=29%, list=12%, signal=33%
RADAEVA_RESPONSE_TO_IFNA1_UP	RADAEVA_RESPONSE_TO_IFNA1_UP		22	-0.5335299	-1.2348642	0.2580645	0.3414927	0.999	2211	tags=36%, list=20%, signal=45%
ENGELMANN_CANCER_PROGENITORS_UP	ENGELMANN_CANCER_PROGENITORS_UP		34	-0.43834144	-1.2333317	0.18235295	0.34328353	0.999	1376	tags=32%, list=12%, signal=37%
ST_GA13_PATHWAY	ST_GA13_PATHWAY		19	-0.41628486	-1.2323658	0.20824742	0.34423345	0.999	2313	tags=37%, list=21%, signal=46%
BYSTRYKH_HEMATOPOIESIS_STEM_CELL_AND_BRAIN_QTL_CIS	BYSTRYKH_HEMATOPOIESIS_STEM_CELL_AND_BRAIN_QTL_CIS		43	-0.33646256	-1.2313968	0.22495274	0.34524387	0.999	1476	tags=14%, list=13%, signal=16%
REACTOME_TOLL_LIKE_RECEPTOR_4_CASCADE	REACTOME_TOLL_LIKE_RECEPTOR_4_CASCADE		18	-0.48925015	-1.2309427	0.25	0.34547397	0.999	1954	tags=44%, list=17%, signal=54%
KEGG_DRUG_METABOLISM_CYTOCHROME_P450	KEGG_DRUG_METABOLISM_CYTOCHROME_P450		30	-0.47517487	-1.2299587	0.21212122	0.34646592	0.999	1094	tags=30%, list=10%, signal=33%
REACTOME_DOWNSTREAM_EVENTS_IN_GPCR_SIGNALING	REACTOME_DOWNSTREAM_EVENTS_IN_GPCR_SIGNALING		289	-0.3754043	-1.2281388	0.18297872	0.34870058	0.999	1835	tags=26%, list=16%, signal=31%
LIN_APC_TARGETS	LIN_APC_TARGETS		35	-0.36342975	-1.228104	0.2658228	0.34830675	0.999	1416	tags=23%, list=13%, signal=26%
STOSSI_RESPONSE_TO_ESTRADIOL	STOSSI_RESPONSE_TO_ESTRADIOL		26	-0.452372	-1.2269585	0.17682926	0.34945664	0.999	2528	tags=54%, list=23%, signal=69%
COLDREN_GEFITINIB_RESISTANCE_UP	COLDREN_GEFITINIB_RESISTANCE_UP		41	-0.37079257	-1.2265881	0.20206186	0.34948516	0.999	643	tags=15%, list=6%, signal=15%
BIOCARTA_NKCELLS_PATHWAY	BIOCARTA_NKCELLS_PATHWAY		15	-0.5269602	-1.2253897	0.23673469	0.35087392	0.999	1076	tags=27%, list=10%, signal=29%
ZUCCHI_METASTASIS_DN	ZUCCHI_METASTASIS_DN		19	-0.49697506	-1.2253603	0.25896415	0.3504808	0.999	3060	tags=47%, list=27%, signal=65%
GUENTHER_GROWTH_SPHERICAL_VS_ADHERENT_DN	GUENTHER_GROWTH_SPHERICAL_VS_ADHERENT_DN		21	-0.49785206	-1.2251191	0.24609375	0.350364	0.999	1729	tags=38%, list=15%, signal=45%
NATSUME_RESPONSE_TO_INTERFERON_BETA_UP	NATSUME_RESPONSE_TO_INTERFERON_BETA_UP		42	-0.3778821	-1.225045	0.18123667	0.35005796	0.999	1919	tags=29%, list=17%, signal=34%
DELYS_THYROID_CANCER_DN	DELYS_THYROID_CANCER_DN		153	-0.42181253	-1.2239088	0.19675456	0.35119817	0.999	1542	tags=35%, list=14%, signal=40%
RIZ_ERYTHROID_DIFFERENTIATION_APOBEC2	RIZ_ERYTHROID_DIFFERENTIATION_APOBEC2		18	-0.49752244	-1.2233831	0.2260128	0.35157663	0.999	1433	tags=22%, list=13%, signal=25%
CHANG_CORE_SERUM_RESPONSE_DN	CHANG_CORE_SERUM_RESPONSE_DN		19	-0.41775194	-1.2223374	0.20641282	0.35256812	0.999	1011	tags=21%, list=9%, signal=23%
ACEVEDO_LIVER_CANCER_WITH_H3K27ME3_DN	ACEVEDO_LIVER_CANCER_WITH_H3K27ME3_DN		67	-0.354138	-1.2218821	0.16977225	0.35277653	0.999	1753	tags=25%, list=16%, signal=30%
BYSTRYKH_HEMATOPOIESIS_STEM_CELL_AND_BRAIN_QTL_TRANS	BYSTRYKH_HEMATOPOIESIS_STEM_CELL_AND_BRAIN_QTL_TRANS		138	-0.2796778	-1.2214216	0.15208334	0.35296166	0.999	1590	tags=17%, list=14%, signal=19%
LEE_LIVER_CANCER_MYC_DN	LEE_LIVER_CANCER_MYC_DN		38	-0.44943523	-1.2199033	0.19114688	0.3546988	0.999	823	tags=26%, list=7%, signal=28%
BIOCARTA_BCR_PATHWAY	BIOCARTA_BCR_PATHWAY		20	-0.44526023	-1.2196151	0.2515213	0.35465777	0.999	1627	tags=25%, list=15%, signal=29%
KAN_RESPONSE_TO_ARSENIC_TRIOXIDE	KAN_RESPONSE_TO_ARSENIC_TRIOXIDE		70	-0.3954604	-1.2196052	0.15891473	0.35423893	0.999	1000	tags=24%, list=9%, signal=27%
FUJII_YBX1_TARGETS_UP	FUJII_YBX1_TARGETS_UP		16	-0.5221142	-1.2188734	0.22	0.35475028	0.999	1804	tags=50%, list=16%, signal=60%
PUIFFE_INVASION_INHIBITED_BY_ASCITES_UP	PUIFFE_INVASION_INHIBITED_BY_ASCITES_UP		45	-0.34808797	-1.2186716	0.1959596	0.35458896	0.999	1342	tags=18%, list=12%, signal=20%
CASORELLI_ACUTE_PROMYELOCYTIC_LEUKEMIA_UP	CASORELLI_ACUTE_PROMYELOCYTIC_LEUKEMIA_UP		97	-0.3508242	-1.2179958	0.19085488	0.3550983	0.999	1550	tags=27%, list=14%, signal=31%
SEITZ_NEOPLASTIC_TRANSFORMATION_BY_8P_DELETION_UP	SEITZ_NEOPLASTIC_TRANSFORMATION_BY_8P_DELETION_UP		47	-0.47704422	-1.2179581	0.24468085	0.35471484	0.999	1531	tags=40%, list=14%, signal=47%
NIKOLSKY_BREAST_CANCER_8P12_P11_AMPLICON	NIKOLSKY_BREAST_CANCER_8P12_P11_AMPLICON		25	-0.4116144	-1.2172276	0.23173277	0.3552962	0.999	81	tags=8%, list=1%, signal=8%
BENPORATH_PRC2_TARGETS	BENPORATH_PRC2_TARGETS		355	-0.3846344	-1.2169127	0.18775511	0.35529304	0.999	2761	tags=41%, list=25%, signal=52%
CREIGHTON_ENDOCRINE_THERAPY_RESISTANCE_1	CREIGHTON_ENDOCRINE_THERAPY_RESISTANCE_1		281	-0.2908032	-1.2161889	0.15163934	0.3558371	0.999	1649	tags=19%, list=15%, signal=22%
HADDAD_T_LYMPHOCYTE_AND_NK_PROGENITOR_UP	HADDAD_T_LYMPHOCYTE_AND_NK_PROGENITOR_UP		44	-0.40122494	-1.2158893	0.18849206	0.3558151	0.999	2073	tags=36%, list=19%, signal=44%
VALK_AML_CLUSTER_13	VALK_AML_CLUSTER_13		16	-0.48418885	-1.2158629	0.21604939	0.35541186	0.999	1217	tags=38%, list=11%, signal=42%
XU_GH1_AUTOCRINE_TARGETS_UP	XU_GH1_AUTOCRINE_TARGETS_UP		93	-0.34463406	-1.2152517	0.17463617	0.35586748	0.999	992	tags=17%, list=9%, signal=19%
KEGG_NOTCH_SIGNALING_PATHWAY	KEGG_NOTCH_SIGNALING_PATHWAY		31	-0.37570095	-1.2146355	0.21782178	0.35630342	0.999	1179	tags=19%, list=11%, signal=22%
BROWNE_HCMV_INFECTION_4HR_UP	BROWNE_HCMV_INFECTION_4HR_UP		34	-0.41480738	-1.2131816	0.19526628	0.3577071	0.999	1847	tags=38%, list=16%, signal=46%
KEGG_DORSO_VENTRAL_AXIS_FORMATION	KEGG_DORSO_VENTRAL_AXIS_FORMATION		15	-0.45481202	-1.2127298	0.23700623	0.35795388	0.999	971	tags=20%, list=9%, signal=22%
HOUSTIS_ROS	HOUSTIS_ROS		26	-0.39920312	-1.212396	0.24557957	0.35797903	0.999	764	tags=15%, list=7%, signal=16%
NGUYEN_NOTCH1_TARGETS_DN	NGUYEN_NOTCH1_TARGETS_DN		47	-0.38406092	-1.2121319	0.22896282	0.35792086	0.999	1016	tags=21%, list=9%, signal=23%
REACTOME_NCAM1_INTERACTIONS	REACTOME_NCAM1_INTERACTIONS		34	-0.49371916	-1.2121233	0.23856859	0.35749885	0.999	1415	tags=44%, list=13%, signal=50%
CERVERA_SDHB_TARGETS_1_UP	CERVERA_SDHB_TARGETS_1_UP		55	-0.44094655	-1.2091589	0.18511066	0.36131185	0.999	1396	tags=35%, list=12%, signal=39%
KEGG_GAP_JUNCTION	KEGG_GAP_JUNCTION		51	-0.36877704	-1.207895	0.22440088	0.3626511	0.999	1573	tags=27%, list=14%, signal=32%
DEURIG_T_CELL_PROLYMPHOCYTIC_LEUKEMIA_DN	DEURIG_T_CELL_PROLYMPHOCYTIC_LEUKEMIA_DN		176	-0.34777752	-1.2073767	0.22772278	0.36296216	0.999	2410	tags=35%, list=22%, signal=44%
WILLERT_WNT_SIGNALING	WILLERT_WNT_SIGNALING		15	-0.4389835	-1.2072052	0.25303644	0.36280608	0.999	1466	tags=27%, list=13%, signal=31%
LIU_VMYB_TARGETS_UP	LIU_VMYB_TARGETS_UP		82	-0.3230563	-1.2066507	0.17611337	0.36319378	0.999	1710	tags=22%, list=15%, signal=26%
KEGG_NEUROTROPHIN_SIGNALING_PATHWAY	KEGG_NEUROTROPHIN_SIGNALING_PATHWAY		68	-0.31858918	-1.2066157	0.22912206	0.3627992	0.999	3322	tags=38%, list=30%, signal=54%
APPEL_IMATINIB_RESPONSE	APPEL_IMATINIB_RESPONSE		23	-0.46596223	-1.2052821	0.26937985	0.3641551	0.999	1637	tags=35%, list=15%, signal=41%
ZHANG_ANTIVIRAL_RESPONSE_TO_RIBAVIRIN_UP	ZHANG_ANTIVIRAL_RESPONSE_TO_RIBAVIRIN_UP		16	-0.51950526	-1.2047796	0.2392638	0.36444342	0.999	1190	tags=38%, list=11%, signal=42%
KYNG_ENVIRONMENTAL_STRESS_RESPONSE_UP	KYNG_ENVIRONMENTAL_STRESS_RESPONSE_UP		22	-0.41793945	-1.2046682	0.24144487	0.3641786	0.999	1141	tags=27%, list=10%, signal=30%
KEGG_VASCULAR_SMOOTH_MUSCLE_CONTRACTION	KEGG_VASCULAR_SMOOTH_MUSCLE_CONTRACTION		74	-0.3735306	-1.2039334	0.21532091	0.36479643	0.999	2548	tags=43%, list=23%, signal=56%
REACTOME_PHASE_II_CONJUGATION	REACTOME_PHASE_II_CONJUGATION		30	-0.40201458	-1.2036647	0.20408164	0.364763	1	1388	tags=23%, list=12%, signal=27%
KORKOLA_TERATOMA	KORKOLA_TERATOMA		22	-0.46546134	-1.2031938	0.21686748	0.36499143	1	1045	tags=27%, list=9%, signal=30%
ZHAN_MULTIPLE_MYELOMA_CD1_AND_CD2_DN	ZHAN_MULTIPLE_MYELOMA_CD1_AND_CD2_DN		28	-0.37073696	-1.2021705	0.20318726	0.3659753	1	1167	tags=25%, list=10%, signal=28%
SAMOLS_TARGETS_OF_KHSV_MIRNAS_DN	SAMOLS_TARGETS_OF_KHSV_MIRNAS_DN		31	-0.4303365	-1.2011577	0.21255061	0.36705476	1	1575	tags=32%, list=14%, signal=37%
IZADPANAH_STEM_CELL_ADIPOSE_VS_BONE_UP	IZADPANAH_STEM_CELL_ADIPOSE_VS_BONE_UP		76	-0.37190762	-1.2000886	0.2	0.36806625	1	1709	tags=34%, list=15%, signal=40%
OSWALD_HEMATOPOIETIC_STEM_CELL_IN_COLLAGEN_GEL_UP	OSWALD_HEMATOPOIETIC_STEM_CELL_IN_COLLAGEN_GEL_UP		124	-0.36656946	-1.1993549	0.19103314	0.3685984	1	2589	tags=41%, list=23%, signal=53%
OSWALD_HEMATOPOIETIC_STEM_CELL_IN_COLLAGEN_GEL_DN	OSWALD_HEMATOPOIETIC_STEM_CELL_IN_COLLAGEN_GEL_DN		124	-0.36656946	-1.1993549	0.19103314	0.36816013	1	2589	tags=41%, list=23%, signal=53%
BERENJENO_ROCK_SIGNALING_NOT_VIA_RHOA_UP	BERENJENO_ROCK_SIGNALING_NOT_VIA_RHOA_UP		24	-0.4747584	-1.1990784	0.21946564	0.36810502	1	1368	tags=33%, list=12%, signal=38%
CORRE_MULTIPLE_MYELOMA_DN	CORRE_MULTIPLE_MYELOMA_DN		32	-0.43323588	-1.1986574	0.20874752	0.3682424	1	1673	tags=47%, list=15%, signal=55%
BIOCARTA_BIOPEPTIDES_PATHWAY	BIOCARTA_BIOPEPTIDES_PATHWAY		29	-0.3886071	-1.1985013	0.22268908	0.3680225	1	1877	tags=28%, list=17%, signal=33%
BIOCARTA_RHO_PATHWAY	BIOCARTA_RHO_PATHWAY		27	-0.37690505	-1.1984206	0.25726143	0.36770445	1	3256	tags=52%, list=29%, signal=73%
BIOCARTA_DEATH_PATHWAY	BIOCARTA_DEATH_PATHWAY		21	-0.41443843	-1.1964759	0.2737307	0.37001726	1	1919	tags=33%, list=17%, signal=40%
KEGG_LINOLEIC_ACID_METABOLISM	KEGG_LINOLEIC_ACID_METABOLISM		15	-0.4911635	-1.1956509	0.25562373	0.37077025	1	2490	tags=47%, list=22%, signal=60%
TANG_SENESCENCE_TP53_TARGETS_UP	TANG_SENESCENCE_TP53_TARGETS_UP		16	-0.4951218	-1.1955205	0.25313807	0.37052485	1	260	tags=19%, list=2%, signal=19%
SEMENZA_HIF1_TARGETS	SEMENZA_HIF1_TARGETS		25	-0.44931656	-1.1954753	0.25680932	0.37015414	1	818	tags=20%, list=7%, signal=22%
REACTOME_TOLL_RECEPTOR_CASCADES	REACTOME_TOLL_RECEPTOR_CASCADES		53	-0.36638546	-1.1953497	0.26915115	0.3698902	1	2847	tags=36%, list=25%, signal=48%
JI_RESPONSE_TO_FSH_DN	JI_RESPONSE_TO_FSH_DN		32	-0.3838493	-1.1952975	0.28827038	0.36953464	1	3122	tags=38%, list=28%, signal=52%
ALONSO_METASTASIS_EMT_UP	ALONSO_METASTASIS_EMT_UP		23	-0.45545906	-1.1951216	0.22574258	0.36938024	1	1495	tags=39%, list=13%, signal=45%
MORI_PRE_BI_LYMPHOCYTE_DN	MORI_PRE_BI_LYMPHOCYTE_DN		49	-0.40027222	-1.1945753	0.28947368	0.36973286	1	1919	tags=35%, list=17%, signal=42%
BENPORATH_MYC_TARGETS_WITH_EBOX	BENPORATH_MYC_TARGETS_WITH_EBOX		151	-0.25723553	-1.1944464	0.17943548	0.36948937	1	1320	tags=13%, list=12%, signal=14%
CHUNG_BLISTER_CYTOTOXICITY_UP	CHUNG_BLISTER_CYTOTOXICITY_UP		86	-0.30608135	-1.1943405	0.26403326	0.36920315	1	2342	tags=27%, list=21%, signal=34%
REACTOME_SMOOTH_MUSCLE_CONTRACTION	REACTOME_SMOOTH_MUSCLE_CONTRACTION		17	-0.48225608	-1.1939026	0.27272728	0.3693994	1	713	tags=24%, list=6%, signal=25%
RASHI_RESPONSE_TO_IONIZING_RADIATION_5	RASHI_RESPONSE_TO_IONIZING_RADIATION_5		106	-0.31858566	-1.1928791	0.18219462	0.3703618	1	1959	tags=25%, list=17%, signal=29%
BROWNE_HCMV_INFECTION_8HR_UP	BROWNE_HCMV_INFECTION_8HR_UP		63	-0.34915003	-1.1921176	0.18277311	0.37101498	1	2026	tags=30%, list=18%, signal=37%
WINNEPENNINCKX_MELANOMA_METASTASIS_DN	WINNEPENNINCKX_MELANOMA_METASTASIS_DN		26	-0.46148697	-1.1918362	0.24532224	0.3709678	1	1432	tags=38%, list=13%, signal=44%
NIKOLSKY_BREAST_CANCER_7Q21_Q22_AMPLICON	NIKOLSKY_BREAST_CANCER_7Q21_Q22_AMPLICON		35	-0.40038303	-1.1914636	0.22988506	0.3710957	1	986	tags=17%, list=9%, signal=19%
HADDAD_B_LYMPHOCYTE_PROGENITOR	HADDAD_B_LYMPHOCYTE_PROGENITOR		144	-0.33786014	-1.1904233	0.23694779	0.37211126	1	1995	tags=30%, list=18%, signal=36%
FLECHNER_PBL_KIDNEY_TRANSPLANT_OK_VS_DONOR_UP	FLECHNER_PBL_KIDNEY_TRANSPLANT_OK_VS_DONOR_UP		98	-0.29518595	-1.1892213	0.26171875	0.37333864	1	834	tags=9%, list=7%, signal=10%
MCBRYAN_PUBERTAL_BREAST_6_7WK_DN	MCBRYAN_PUBERTAL_BREAST_6_7WK_DN		62	-0.40761682	-1.1888163	0.23608445	0.37349847	1	1616	tags=31%, list=14%, signal=36%
MARTORIATI_MDM4_TARGETS_FETAL_LIVER_UP	MARTORIATI_MDM4_TARGETS_FETAL_LIVER_UP		76	-0.35095072	-1.1884613	0.22200772	0.37359416	1	2109	tags=29%, list=19%, signal=35%
BOYLAN_MULTIPLE_MYELOMA_PCA3_DN	BOYLAN_MULTIPLE_MYELOMA_PCA3_DN		44	-0.38326237	-1.1875945	0.22957198	0.37446636	1	933	tags=23%, list=8%, signal=25%
RHEIN_ALL_GLUCOCORTICOID_THERAPY_UP	RHEIN_ALL_GLUCOCORTICOID_THERAPY_UP		47	-0.41368675	-1.1875296	0.25	0.37413996	1	1710	tags=36%, list=15%, signal=43%
BOHN_PRIMARY_IMMUNODEFICIENCY_SYNDROM_DN	BOHN_PRIMARY_IMMUNODEFICIENCY_SYNDROM_DN		18	-0.468126	-1.1873816	0.27011493	0.3739072	1	1693	tags=50%, list=15%, signal=59%
VALK_AML_CLUSTER_5	VALK_AML_CLUSTER_5		16	-0.52010894	-1.187372	0.29865125	0.37349483	1	2417	tags=56%, list=22%, signal=72%
SABATES_COLORECTAL_ADENOMA_UP	SABATES_COLORECTAL_ADENOMA_UP		70	-0.41922694	-1.1873301	0.18951613	0.3731144	1	2272	tags=47%, list=20%, signal=59%
SHEPARD_BMYB_MORPHOLINO_DN	SHEPARD_BMYB_MORPHOLINO_DN		115	-0.34792092	-1.186976	0.20454545	0.3732067	1	2757	tags=37%, list=25%, signal=48%
RIZKI_TUMOR_INVASIVENESS_2D_UP	RIZKI_TUMOR_INVASIVENESS_2D_UP		47	-0.2945015	-1.1853176	0.24744377	0.3751626	1	1541	tags=17%, list=14%, signal=20%
LIANG_HEMATOPOIESIS_STEM_CELL_NUMBER_SMALL_VS_HUGE_UP	LIANG_HEMATOPOIESIS_STEM_CELL_NUMBER_SMALL_VS_HUGE_UP		27	-0.3902568	-1.1850892	0.25918368	0.3751043	1	1603	tags=22%, list=14%, signal=26%
HEIDENBLAD_AMPLIFIED_IN_PANCREATIC_CANCER	HEIDENBLAD_AMPLIFIED_IN_PANCREATIC_CANCER		20	-0.40427795	-1.18487	0.2636917	0.37497136	1	514	tags=15%, list=5%, signal=16%
KIM_RESPONSE_TO_TSA_AND_DECITABINE_UP	KIM_RESPONSE_TO_TSA_AND_DECITABINE_UP		76	-0.38242674	-1.1838394	0.21956088	0.37589574	1	1212	tags=26%, list=11%, signal=29%
NAGASHIMA_NRG1_SIGNALING_UP	NAGASHIMA_NRG1_SIGNALING_UP		125	-0.39516956	-1.1836256	0.27470356	0.3757931	1	1215	tags=26%, list=11%, signal=28%
KAAB_HEART_ATRIUM_VS_VENTRICLE_DN	KAAB_HEART_ATRIUM_VS_VENTRICLE_DN		169	-0.3260358	-1.1832774	0.24524313	0.37585735	1	1240	tags=18%, list=11%, signal=20%
CHIANG_LIVER_CANCER_SUBCLASS_INTERFERON_UP	CHIANG_LIVER_CANCER_SUBCLASS_INTERFERON_UP		16	-0.516757	-1.1829683	0.248	0.37585428	1	1349	tags=50%, list=12%, signal=57%
REACTOME_G_ALPHA_S_SIGNALLING_EVENTS	REACTOME_G_ALPHA_S_SIGNALLING_EVENTS		79	-0.39512062	-1.1824163	0.2515213	0.3761637	1	1707	tags=29%, list=15%, signal=34%
ALONSO_METASTASIS_UP	ALONSO_METASTASIS_UP		118	-0.29514524	-1.1821427	0.26868686	0.37614548	1	1542	tags=14%, list=14%, signal=16%
ONDER_CDH1_SIGNALING_VIA_CTNNB1	ONDER_CDH1_SIGNALING_VIA_CTNNB1		52	-0.42725092	-1.1818147	0.25252524	0.3761901	1	2075	tags=48%, list=19%, signal=59%
KEGG_AXON_GUIDANCE	KEGG_AXON_GUIDANCE		89	-0.3518743	-1.181371	0.23347108	0.37634254	1	2714	tags=38%, list=24%, signal=50%
SUNG_METASTASIS_STROMA_DN	SUNG_METASTASIS_STROMA_DN		26	-0.42372137	-1.1810017	0.2688391	0.3764487	1	3006	tags=46%, list=27%, signal=63%
GARGALOVIC_RESPONSE_TO_OXIDIZED_PHOSPHOLIPIDS_TURQUOISE_DN	GARGALOVIC_RESPONSE_TO_OXIDIZED_PHOSPHOLIPIDS_TURQUOISE_DN		23	-0.4260033	-1.1804107	0.3243243	0.3768675	1	3504	tags=39%, list=31%, signal=57%
DOANE_RESPONSE_TO_ANDROGEN_DN	DOANE_RESPONSE_TO_ANDROGEN_DN		160	-0.31370553	-1.1800832	0.2106383	0.376917	1	1436	tags=21%, list=13%, signal=24%
DAVICIONI_PAX_FOXO1_SIGNATURE_IN_ARMS_UP	DAVICIONI_PAX_FOXO1_SIGNATURE_IN_ARMS_UP		34	-0.39339858	-1.1795021	0.22745098	0.37726507	1	2258	tags=35%, list=20%, signal=44%
BIOCARTA_IL1R_PATHWAY	BIOCARTA_IL1R_PATHWAY		18	-0.39798906	-1.179399	0.2555332	0.37697622	1	1017	tags=22%, list=9%, signal=24%
JAZAG_TGFB1_SIGNALING_UP	JAZAG_TGFB1_SIGNALING_UP		67	-0.30642015	-1.1784271	0.20711297	0.3779048	1	357	tags=10%, list=3%, signal=11%
ZHANG_RESPONSE_TO_IKK_INHIBITOR_AND_TNF_UP	ZHANG_RESPONSE_TO_IKK_INHIBITOR_AND_TNF_UP		120	-0.3882996	-1.1769406	0.26868686	0.37961382	1	1458	tags=28%, list=13%, signal=32%
ZHAN_VARIABLE_EARLY_DIFFERENTIATION_GENES_DN	ZHAN_VARIABLE_EARLY_DIFFERENTIATION_GENES_DN		20	-0.35663742	-1.176598	0.25376344	0.3796511	1	3023	tags=40%, list=27%, signal=55%
GRABARCZYK_BCL11B_TARGETS_UP	GRABARCZYK_BCL11B_TARGETS_UP		41	-0.36738124	-1.1756067	0.23014256	0.38058206	1	357	tags=15%, list=3%, signal=15%
SU_PLACENTA	SU_PLACENTA		16	-0.45352024	-1.1755573	0.26153848	0.38022536	1	814	tags=19%, list=7%, signal=20%
SEKI_INFLAMMATORY_RESPONSE_LPS_DN	SEKI_INFLAMMATORY_RESPONSE_LPS_DN		17	-0.5185331	-1.1750712	0.26900584	0.38047683	1	1208	tags=41%, list=11%, signal=46%
HARRIS_HYPOXIA	HARRIS_HYPOXIA		53	-0.3855895	-1.1745192	0.24609375	0.3807571	1	2603	tags=42%, list=23%, signal=54%
HENDRICKS_SMARCA4_TARGETS_UP	HENDRICKS_SMARCA4_TARGETS_UP		28	-0.39745373	-1.1738521	0.25413224	0.38129222	1	389	tags=18%, list=3%, signal=18%
BARRIER_COLON_CANCER_RECURRENCE_UP	BARRIER_COLON_CANCER_RECURRENCE_UP		23	-0.3709794	-1.1737914	0.28163266	0.38095263	1	1144	tags=17%, list=10%, signal=19%
BROWNE_HCMV_INFECTION_6HR_UP	BROWNE_HCMV_INFECTION_6HR_UP		42	-0.37830904	-1.1737652	0.22406639	0.38055533	1	895	tags=17%, list=8%, signal=18%
NGUYEN_NOTCH1_TARGETS_UP	NGUYEN_NOTCH1_TARGETS_UP		15	-0.48902702	-1.1737317	0.2893701	0.38017604	1	2410	tags=40%, list=22%, signal=51%
GRAHAM_CML_QUIESCENT_VS_NORMAL_QUIESCENT_UP	GRAHAM_CML_QUIESCENT_VS_NORMAL_QUIESCENT_UP		58	-0.3833124	-1.1736327	0.23206751	0.3798774	1	1257	tags=21%, list=11%, signal=23%
XU_HGF_SIGNALING_NOT_VIA_AKT1_48HR_UP	XU_HGF_SIGNALING_NOT_VIA_AKT1_48HR_UP		25	-0.43682083	-1.173523	0.25858587	0.37964582	1	597	tags=28%, list=5%, signal=30%
LEE_TARGETS_OF_PTCH1_AND_SUFU_DN	LEE_TARGETS_OF_PTCH1_AND_SUFU_DN		39	-0.38486645	-1.1715544	0.2382892	0.3820499	1	2133	tags=36%, list=19%, signal=44%
ST_INTERLEUKIN_4_PATHWAY	ST_INTERLEUKIN_4_PATHWAY		17	-0.42529178	-1.170352	0.3081761	0.38336712	1	630	tags=18%, list=6%, signal=19%
VALK_AML_CLUSTER_2	VALK_AML_CLUSTER_2		17	-0.46392187	-1.1691265	0.26260504	0.38468182	1	2458	tags=41%, list=22%, signal=53%
GAZDA_DIAMOND_BLACKFAN_ANEMIA_PROGENITOR_UP	GAZDA_DIAMOND_BLACKFAN_ANEMIA_PROGENITOR_UP		22	-0.39007455	-1.1677278	0.2997988	0.38621506	1	3684	tags=50%, list=33%, signal=74%
DACOSTA_UV_RESPONSE_VIA_ERCC3_TTD_DN	DACOSTA_UV_RESPONSE_VIA_ERCC3_TTD_DN		25	-0.38790932	-1.165945	0.270751	0.3883806	1	1039	tags=16%, list=9%, signal=18%
HOOI_ST7_TARGETS_DN	HOOI_ST7_TARGETS_DN		51	-0.3859582	-1.1656301	0.23935091	0.3883879	1	719	tags=22%, list=6%, signal=23%
CHANDRAN_METASTASIS_DN	CHANDRAN_METASTASIS_DN		57	-0.39510942	-1.1651362	0.23251028	0.38867712	1	1777	tags=35%, list=16%, signal=41%
BIOCARTA_CCR3_PATHWAY	BIOCARTA_CCR3_PATHWAY		16	-0.41002223	-1.1644316	0.27272728	0.38920897	1	1321	tags=25%, list=12%, signal=28%
ZHOU_INFLAMMATORY_RESPONSE_LPS_UP	ZHOU_INFLAMMATORY_RESPONSE_LPS_UP		197	-0.33642477	-1.163554	0.21280992	0.39005557	1	2408	tags=34%, list=22%, signal=43%
KEGG_INTESTINAL_IMMUNE_NETWORK_FOR_IGA_PRODUCTION	KEGG_INTESTINAL_IMMUNE_NETWORK_FOR_IGA_PRODUCTION		26	-0.45911387	-1.1627109	0.2936508	0.39092237	1	2186	tags=46%, list=20%, signal=57%
BUYTAERT_PHOTODYNAMIC_THERAPY_STRESS_UP	BUYTAERT_PHOTODYNAMIC_THERAPY_STRESS_UP		428	-0.286995	-1.1625837	0.26877472	0.39070752	1	2499	tags=26%, list=22%, signal=32%
KOYAMA_SEMA3B_TARGETS_UP	KOYAMA_SEMA3B_TARGETS_UP		122	-0.32451344	-1.1613559	0.2037037	0.39207757	1	1141	tags=20%, list=10%, signal=23%
JIANG_HYPOXIA_NORMAL	JIANG_HYPOXIA_NORMAL		154	-0.2820294	-1.160292	0.22410148	0.39318028	1	2088	tags=21%, list=19%, signal=25%
BOYLAN_MULTIPLE_MYELOMA_D_CLUSTER_DN	BOYLAN_MULTIPLE_MYELOMA_D_CLUSTER_DN		24	-0.4077912	-1.1601802	0.28695652	0.39293206	1	933	tags=21%, list=8%, signal=23%
RICKMAN_METASTASIS_DN	RICKMAN_METASTASIS_DN		160	-0.3149296	-1.1593177	0.25941423	0.39370263	1	2708	tags=38%, list=24%, signal=49%
GARGALOVIC_RESPONSE_TO_OXIDIZED_PHOSPHOLIPIDS_YELLOW_UP	GARGALOVIC_RESPONSE_TO_OXIDIZED_PHOSPHOLIPIDS_YELLOW_UP		15	-0.4224336	-1.157788	0.278	0.39548314	1	43	tags=7%, list=0%, signal=7%
REACTOME_ACTIVATED_TLR4_SIGNALLING	REACTOME_ACTIVATED_TLR4_SIGNALLING		15	-0.45482987	-1.1576568	0.3234714	0.39522055	1	1954	tags=40%, list=17%, signal=48%
DAIRKEE_CANCER_PRONE_RESPONSE_BPA_E2	DAIRKEE_CANCER_PRONE_RESPONSE_BPA_E2		82	-0.30443636	-1.157432	0.252588	0.39512727	1	2519	tags=29%, list=22%, signal=37%
MCCABE_HOXC6_TARGETS_CANCER_UP	MCCABE_HOXC6_TARGETS_CANCER_UP		19	-0.40371525	-1.157039	0.29591838	0.39527327	1	1075	tags=21%, list=10%, signal=23%
YAGI_AML_WITH_T_9_11_TRANSLOCATION	YAGI_AML_WITH_T_9_11_TRANSLOCATION		91	-0.29695347	-1.1559491	0.2278481	0.3964131	1	1648	tags=21%, list=15%, signal=24%
BALDWIN_PRKCI_TARGETS_UP	BALDWIN_PRKCI_TARGETS_UP		26	-0.39928198	-1.1556679	0.27911645	0.3964019	1	1460	tags=19%, list=13%, signal=22%
AUNG_GASTRIC_CANCER	AUNG_GASTRIC_CANCER		26	-0.38163063	-1.1538038	0.237581	0.3986554	1	297	tags=12%, list=3%, signal=12%
WINTER_HYPOXIA_UP	WINTER_HYPOXIA_UP		49	-0.33844832	-1.1530328	0.27755103	0.3993369	1	1683	tags=20%, list=15%, signal=24%
KEGG_ADIPOCYTOKINE_SIGNALING_PATHWAY	KEGG_ADIPOCYTOKINE_SIGNALING_PATHWAY		35	-0.36717397	-1.1521415	0.25376344	0.40018183	1	1177	tags=20%, list=11%, signal=22%
STEIN_ESR1_TARGETS	STEIN_ESR1_TARGETS		54	-0.3553619	-1.1519578	0.25955734	0.39998677	1	1611	tags=26%, list=14%, signal=30%
GRADE_COLON_AND_RECTAL_CANCER_DN	GRADE_COLON_AND_RECTAL_CANCER_DN		49	-0.37196252	-1.1518545	0.24375	0.39967737	1	2052	tags=31%, list=18%, signal=37%
SEIDEN_ONCOGENESIS_BY_MET	SEIDEN_ONCOGENESIS_BY_MET		59	-0.35539675	-1.1517987	0.29615384	0.39931884	1	2273	tags=31%, list=20%, signal=38%
JI_METASTASIS_REPRESSED_BY_STK11	JI_METASTASIS_REPRESSED_BY_STK11		17	-0.46672583	-1.1505616	0.26796117	0.40055248	1	2075	tags=35%, list=19%, signal=43%
YAO_TEMPORAL_RESPONSE_TO_PROGESTERONE_CLUSTER_11	YAO_TEMPORAL_RESPONSE_TO_PROGESTERONE_CLUSTER_11		77	-0.29490787	-1.150067	0.28654972	0.4008164	1	870	tags=10%, list=8%, signal=11%
MASSARWEH_RESPONSE_TO_ESTRADIOL	MASSARWEH_RESPONSE_TO_ESTRADIOL		37	-0.3717567	-1.1492751	0.23818898	0.40153557	1	997	tags=22%, list=9%, signal=24%
KAAB_FAILED_HEART_VENTRICLE_DN	KAAB_FAILED_HEART_VENTRICLE_DN		29	-0.3603607	-1.1485298	0.3019608	0.40208158	1	1135	tags=21%, list=10%, signal=23%
RASHI_RESPONSE_TO_IONIZING_RADIATION_1	RASHI_RESPONSE_TO_IONIZING_RADIATION_1		31	-0.36553928	-1.148425	0.26436782	0.40176788	1	2338	tags=35%, list=21%, signal=45%
SHEN_SMARCA2_TARGETS_DN	SHEN_SMARCA2_TARGETS_DN		181	-0.36869705	-1.1481175	0.27484143	0.4018063	1	2297	tags=29%, list=21%, signal=36%
BOYAULT_LIVER_CANCER_SUBCLASS_G3_DN	BOYAULT_LIVER_CANCER_SUBCLASS_G3_DN		35	-0.42677864	-1.1478232	0.26705652	0.4017928	1	1901	tags=37%, list=17%, signal=45%
OSMAN_BLADDER_CANCER_DN	OSMAN_BLADDER_CANCER_DN		175	-0.24848546	-1.147189	0.28373015	0.40223554	1	1164	tags=10%, list=10%, signal=11%
HELLER_SILENCED_BY_METHYLATION_DN	HELLER_SILENCED_BY_METHYLATION_DN		61	-0.34372163	-1.1461288	0.2602459	0.40340018	1	1311	tags=21%, list=12%, signal=24%
BARIS_THYROID_CANCER_UP	BARIS_THYROID_CANCER_UP		15	-0.3916785	-1.1456362	0.30962342	0.40367088	1	1133	tags=13%, list=10%, signal=15%
HOFMANN_CELL_LYMPHOMA_DN	HOFMANN_CELL_LYMPHOMA_DN		23	-0.40158376	-1.1437622	0.28542915	0.40592617	1	3405	tags=70%, list=30%, signal=100%
LI_CISPLATIN_RESISTANCE_UP	LI_CISPLATIN_RESISTANCE_UP		18	-0.49511048	-1.1434221	0.3001988	0.40602124	1	771	tags=39%, list=7%, signal=42%
DITTMER_PTHLH_TARGETS_DN	DITTMER_PTHLH_TARGETS_DN		50	-0.3093434	-1.1428323	0.28656125	0.40649104	1	1160	tags=16%, list=10%, signal=18%
KRIGE_RESPONSE_TO_TOSEDOSTAT_6HR_DN	KRIGE_RESPONSE_TO_TOSEDOSTAT_6HR_DN		462	-0.23939216	-1.1407598	0.26284584	0.4090214	1	2684	tags=24%, list=24%, signal=30%
WANG_CISPLATIN_RESPONSE_AND_XPC_UP	WANG_CISPLATIN_RESPONSE_AND_XPC_UP		92	-0.325453	-1.1383977	0.22774327	0.41208026	1	2165	tags=28%, list=19%, signal=35%
LI_WILMS_TUMOR_VS_FETAL_KIDNEY_1_DN	LI_WILMS_TUMOR_VS_FETAL_KIDNEY_1_DN		111	-0.3405334	-1.1383166	0.29208925	0.41174665	1	3108	tags=32%, list=28%, signal=44%
SHIPP_DLBCL_VS_FOLLICULAR_LYMPHOMA_DN	SHIPP_DLBCL_VS_FOLLICULAR_LYMPHOMA_DN		29	-0.45039615	-1.1380231	0.305499	0.41171354	1	1985	tags=45%, list=18%, signal=54%
KEGG_HISTIDINE_METABOLISM	KEGG_HISTIDINE_METABOLISM		20	-0.43396214	-1.1354681	0.3026585	0.41497323	1	1309	tags=30%, list=12%, signal=34%
MAYBURD_RESPONSE_TO_L663536_DN	MAYBURD_RESPONSE_TO_L663536_DN		34	-0.33227798	-1.1344832	0.32128513	0.41591132	1	2217	tags=26%, list=20%, signal=33%
MELLMAN_TUT1_TARGETS_DN	MELLMAN_TUT1_TARGETS_DN		31	-0.37811306	-1.134114	0.26859504	0.4160163	1	796	tags=16%, list=7%, signal=17%
KAAB_FAILED_HEART_ATRIUM_DN	KAAB_FAILED_HEART_ATRIUM_DN		96	-0.28612056	-1.1337519	0.3051181	0.41609237	1	2735	tags=27%, list=24%, signal=36%
VANTVEER_BREAST_CANCER_POOR_PROGNOSIS	VANTVEER_BREAST_CANCER_POOR_PROGNOSIS		26	-0.38838565	-1.1330025	0.3204301	0.41678756	1	1896	tags=31%, list=17%, signal=37%
LINDSTEDT_DENDRITIC_CELL_MATURATION_C	LINDSTEDT_DENDRITIC_CELL_MATURATION_C		39	-0.37091348	-1.1306795	0.2843327	0.41975263	1	1321	tags=28%, list=12%, signal=32%
BARIS_THYROID_CANCER_DN	BARIS_THYROID_CANCER_DN		43	-0.35214245	-1.1305054	0.30859375	0.41958398	1	815	tags=16%, list=7%, signal=17%
ZHAN_MULTIPLE_MYELOMA_SPIKED	ZHAN_MULTIPLE_MYELOMA_SPIKED		15	-0.48650494	-1.1301724	0.30339321	0.41963726	1	1065	tags=33%, list=10%, signal=37%
KEGG_PROSTATE_CANCER	KEGG_PROSTATE_CANCER		50	-0.30854124	-1.1301649	0.2889813	0.41920605	1	2274	tags=30%, list=20%, signal=37%
TAKEDA_TARGETS_OF_NUP98_HOXA9_FUSION_16D_DN	TAKEDA_TARGETS_OF_NUP98_HOXA9_FUSION_16D_DN		63	-0.37089884	-1.1299853	0.27634194	0.41899672	1	1673	tags=30%, list=15%, signal=35%
NAKAYAMA_SOFT_TISSUE_TUMORS_PCA2_UP	NAKAYAMA_SOFT_TISSUE_TUMORS_PCA2_UP		59	-0.42164293	-1.1294775	0.30526316	0.41927654	1	1634	tags=27%, list=15%, signal=32%
REACTOME_SPHINGOLIPID_METABOLISM	REACTOME_SPHINGOLIPID_METABOLISM		15	-0.42791542	-1.1293261	0.31137726	0.41908297	1	1536	tags=33%, list=14%, signal=39%
BENPORATH_SOX2_TARGETS	BENPORATH_SOX2_TARGETS		399	-0.2438724	-1.1291788	0.24364407	0.41887248	1	1919	tags=16%, list=17%, signal=19%
CHIANG_LIVER_CANCER_SUBCLASS_CTNNB1_UP	CHIANG_LIVER_CANCER_SUBCLASS_CTNNB1_UP		93	-0.3702604	-1.129173	0.25902337	0.418446	1	1233	tags=26%, list=11%, signal=29%
SCHLOSSER_SERUM_RESPONSE_UP	SCHLOSSER_SERUM_RESPONSE_UP		77	-0.28897727	-1.1272644	0.27755103	0.42087358	1	1239	tags=13%, list=11%, signal=15%
NIKOLSKY_BREAST_CANCER_20Q11_AMPLICON	NIKOLSKY_BREAST_CANCER_20Q11_AMPLICON		15	-0.391457	-1.1270212	0.3292683	0.42078534	1	16	tags=7%, list=0%, signal=7%
MUELLER_METHYLATED_IN_GLIOBLASTOMA	MUELLER_METHYLATED_IN_GLIOBLASTOMA		26	-0.44366542	-1.126766	0.28683692	0.42074618	1	1212	tags=35%, list=11%, signal=39%
WANG_ESOPHAGUS_CANCER_VS_NORMAL_DN	WANG_ESOPHAGUS_CANCER_VS_NORMAL_DN		57	-0.3167912	-1.1260998	0.294	0.42133725	1	1639	tags=23%, list=15%, signal=27%
BEIER_GLIOMA_STEM_CELL_UP	BEIER_GLIOMA_STEM_CELL_UP		24	-0.4176842	-1.1259216	0.28210115	0.42114356	1	1724	tags=33%, list=15%, signal=39%
PEREZ_TP63_TARGETS	PEREZ_TP63_TARGETS		184	-0.32875407	-1.1258491	0.24439919	0.42082134	1	1838	tags=26%, list=16%, signal=31%
AMIT_EGF_RESPONSE_60_MCF10A	AMIT_EGF_RESPONSE_60_MCF10A		28	-0.4396082	-1.1252536	0.31558186	0.4212488	1	967	tags=32%, list=9%, signal=35%
ONDER_CDH1_TARGETS_3_DN	ONDER_CDH1_TARGETS_3_DN		28	-0.5092689	-1.1231303	0.3187251	0.4239456	1	1610	tags=57%, list=14%, signal=67%
OUELLET_CULTURED_OVARIAN_CANCER_INVASIVE_VS_LMP_DN	OUELLET_CULTURED_OVARIAN_CANCER_INVASIVE_VS_LMP_DN		15	-0.4562046	-1.122876	0.32271764	0.42392433	1	306	tags=20%, list=3%, signal=21%
DACOSTA_UV_RESPONSE_VIA_ERCC3_UP	DACOSTA_UV_RESPONSE_VIA_ERCC3_UP		222	-0.2454066	-1.1226441	0.3029661	0.42383847	1	2017	tags=19%, list=18%, signal=23%
KONDO_PROSTATE_CANCER_WITH_H3K27ME3	KONDO_PROSTATE_CANCER_WITH_H3K27ME3		81	-0.41180032	-1.1215835	0.3097713	0.42498255	1	2381	tags=33%, list=21%, signal=42%
AMIT_SERUM_RESPONSE_40_MCF10A	AMIT_SERUM_RESPONSE_40_MCF10A		22	-0.46712863	-1.1215492	0.34174758	0.42458102	1	1248	tags=32%, list=11%, signal=36%
TURASHVILI_BREAST_DUCTAL_CARCINOMA_VS_LOBULAR_NORMAL_DN	TURASHVILI_BREAST_DUCTAL_CARCINOMA_VS_LOBULAR_NORMAL_DN		32	-0.45142055	-1.120861	0.31827113	0.42516854	1	1531	tags=44%, list=14%, signal=51%
SHEPARD_CRUSH_AND_BURN_MUTANT_DN	SHEPARD_CRUSH_AND_BURN_MUTANT_DN		100	-0.33209565	-1.1208403	0.29220778	0.42475644	1	1361	tags=19%, list=12%, signal=21%
BIOCARTA_AMI_PATHWAY	BIOCARTA_AMI_PATHWAY		19	-0.4820971	-1.1191068	0.31800765	0.4269357	1	1415	tags=37%, list=13%, signal=42%
SMID_BREAST_CANCER_BASAL_UP	SMID_BREAST_CANCER_BASAL_UP		390	-0.3199449	-1.1178972	0.25	0.42829606	1	1402	tags=24%, list=13%, signal=27%
UZONYI_RESPONSE_TO_LEUKOTRIENE_AND_THROMBIN	UZONYI_RESPONSE_TO_LEUKOTRIENE_AND_THROMBIN		28	-0.4754883	-1.117535	0.32692307	0.42841327	1	1047	tags=29%, list=9%, signal=31%
STEARMAN_LUNG_CANCER_EARLY_VS_LATE_UP	STEARMAN_LUNG_CANCER_EARLY_VS_LATE_UP		90	-0.30232522	-1.1174983	0.34016395	0.42802128	1	1213	tags=13%, list=11%, signal=15%
KEGG_ARRHYTHMOGENIC_RIGHT_VENTRICULAR_CARDIOMYOPATHY_ARVC	KEGG_ARRHYTHMOGENIC_RIGHT_VENTRICULAR_CARDIOMYOPATHY_ARVC		55	-0.38443235	-1.1165668	0.28907922	0.42906284	1	2059	tags=38%, list=18%, signal=47%
BILD_E2F3_ONCOGENIC_SIGNATURE	BILD_E2F3_ONCOGENIC_SIGNATURE		119	-0.29891694	-1.1164201	0.2874494	0.42884624	1	2091	tags=29%, list=19%, signal=36%
ACEVEDO_METHYLATED_IN_LIVER_CANCER_DN	ACEVEDO_METHYLATED_IN_LIVER_CANCER_DN		317	-0.30522594	-1.1153046	0.28481013	0.4300342	1	2537	tags=30%, list=23%, signal=38%
KIM_WT1_TARGETS_UP	KIM_WT1_TARGETS_UP		133	-0.35450813	-1.115256	0.29959515	0.42965695	1	1006	tags=24%, list=9%, signal=26%
REACTOME_TIE2_SIGNALING	REACTOME_TIE2_SIGNALING		16	-0.3985541	-1.1150857	0.33061224	0.42947373	1	2775	tags=50%, list=25%, signal=66%
CHESLER_BRAIN_HIGHEST_GENETIC_VARIANCE	CHESLER_BRAIN_HIGHEST_GENETIC_VARIANCE		27	-0.36384413	-1.1149813	0.32304525	0.42916793	1	2141	tags=26%, list=19%, signal=32%
COWLING_MYCN_TARGETS	COWLING_MYCN_TARGETS		26	-0.4600338	-1.1145205	0.2813765	0.4294501	1	910	tags=38%, list=8%, signal=42%
RUGO_STRESS_RESPONSE_SUBSET_G	RUGO_STRESS_RESPONSE_SUBSET_G		19	-0.39315537	-1.1136316	0.31083843	0.43041813	1	1253	tags=26%, list=11%, signal=30%
KYNG_DNA_DAMAGE_BY_4NQO_OR_UV	KYNG_DNA_DAMAGE_BY_4NQO_OR_UV		19	-0.39315537	-1.1136316	0.31083843	0.4299807	1	1253	tags=26%, list=11%, signal=30%
NAKAYAMA_SOFT_TISSUE_TUMORS_PCA1_DN	NAKAYAMA_SOFT_TISSUE_TUMORS_PCA1_DN		48	-0.41635135	-1.1134567	0.26947367	0.42979476	1	2258	tags=40%, list=20%, signal=49%
BUYTAERT_PHOTODYNAMIC_THERAPY_STRESS_DN	BUYTAERT_PHOTODYNAMIC_THERAPY_STRESS_DN		353	-0.260149	-1.1133903	0.2783505	0.42944884	1	2047	tags=20%, list=18%, signal=24%
ODONNELL_TFRC_TARGETS_UP	ODONNELL_TFRC_TARGETS_UP		186	-0.31834814	-1.113116	0.26626018	0.42939913	1	1093	tags=18%, list=10%, signal=20%
MISSIAGLIA_REGULATED_BY_METHYLATION_DN	MISSIAGLIA_REGULATED_BY_METHYLATION_DN		66	-0.3784401	-1.1122384	0.38125	0.43020687	1	2110	tags=20%, list=19%, signal=24%
WATTEL_AUTONOMOUS_THYROID_ADENOMA_UP	WATTEL_AUTONOMOUS_THYROID_ADENOMA_UP		15	-0.4634817	-1.1120784	0.32936507	0.43000525	1	1436	tags=47%, list=13%, signal=53%
ZHAN_MULTIPLE_MYELOMA_CD1_AND_CD2_UP	ZHAN_MULTIPLE_MYELOMA_CD1_AND_CD2_UP		37	-0.35825035	-1.1113788	0.31941545	0.43057016	1	1661	tags=24%, list=15%, signal=28%
REACTOME_INTEGRATION_OF_ENERGY_METABOLISM	REACTOME_INTEGRATION_OF_ENERGY_METABOLISM		160	-0.2602397	-1.1110911	0.32505175	0.43059987	1	1426	tags=14%, list=13%, signal=16%
FLECHNER_PBL_KIDNEY_TRANSPLANT_REJECTED_VS_OK_UP	FLECHNER_PBL_KIDNEY_TRANSPLANT_REJECTED_VS_OK_UP		42	-0.320652	-1.1110623	0.3125	0.43021023	1	854	tags=10%, list=8%, signal=10%
ACEVEDO_LIVER_CANCER_WITH_H3K9ME3_UP	ACEVEDO_LIVER_CANCER_WITH_H3K9ME3_UP		46	-0.39109126	-1.110496	0.30638298	0.43061915	1	2551	tags=43%, list=23%, signal=56%
JAZAG_TGFB1_SIGNALING_DN	JAZAG_TGFB1_SIGNALING_DN		26	-0.34073156	-1.1099356	0.30208334	0.43102264	1	925	tags=12%, list=8%, signal=13%
DAVICIONI_TARGETS_OF_PAX_FOXO1_FUSIONS_DN	DAVICIONI_TARGETS_OF_PAX_FOXO1_FUSIONS_DN		38	-0.41550013	-1.1096183	0.33802816	0.43106553	1	1497	tags=37%, list=13%, signal=42%
MISHRA_CARCINOMA_ASSOCIATED_FIBROBLAST_DN	MISHRA_CARCINOMA_ASSOCIATED_FIBROBLAST_DN		17	-0.46658295	-1.1096048	0.33805668	0.43064865	1	1015	tags=35%, list=9%, signal=39%
DEBIASI_APOPTOSIS_BY_REOVIRUS_INFECTION_UP	DEBIASI_APOPTOSIS_BY_REOVIRUS_INFECTION_UP		141	-0.30243146	-1.1088442	0.33880904	0.43132702	1	2793	tags=30%, list=25%, signal=39%
HESS_TARGETS_OF_HOXA9_AND_MEIS1_UP	HESS_TARGETS_OF_HOXA9_AND_MEIS1_UP		53	-0.32286754	-1.1088145	0.328	0.43093094	1	2091	tags=28%, list=19%, signal=35%
KEGG_ENDOCYTOSIS	KEGG_ENDOCYTOSIS		100	-0.2817781	-1.1086202	0.30769232	0.4307886	1	1110	tags=17%, list=10%, signal=19%
MARTINEZ_RB1_AND_TP53_TARGETS_DN	MARTINEZ_RB1_AND_TP53_TARGETS_DN		399	-0.28536278	-1.1080838	0.28031808	0.43118048	1	2381	tags=27%, list=21%, signal=33%
COATES_MACROPHAGE_M1_VS_M2_DN	COATES_MACROPHAGE_M1_VS_M2_DN		48	-0.38804147	-1.1073043	0.34555984	0.43204248	1	1820	tags=33%, list=16%, signal=40%
SATO_SILENCED_BY_DEACETYLATION_IN_PANCREATIC_CANCER	SATO_SILENCED_BY_DEACETYLATION_IN_PANCREATIC_CANCER		28	-0.4009487	-1.107064	0.29817444	0.43198657	1	1215	tags=36%, list=11%, signal=40%
GAZDA_DIAMOND_BLACKFAN_ANEMIA_MYELOID_DN	GAZDA_DIAMOND_BLACKFAN_ANEMIA_MYELOID_DN		23	-0.3086433	-1.1070529	0.33333334	0.43157044	1	514	tags=9%, list=5%, signal=9%
LE_EGR2_TARGETS_UP	LE_EGR2_TARGETS_UP		75	-0.4001687	-1.1064745	0.37701613	0.43203247	1	3152	tags=41%, list=28%, signal=57%
CAVARD_LIVER_CANCER_MALIGNANT_VS_BENIGN	CAVARD_LIVER_CANCER_MALIGNANT_VS_BENIGN		20	-0.42465994	-1.1059434	0.3223301	0.43243054	1	3050	tags=45%, list=27%, signal=62%
KEGG_PRIMARY_IMMUNODEFICIENCY	KEGG_PRIMARY_IMMUNODEFICIENCY		25	-0.45188743	-1.1046793	0.3581489	0.43381667	1	2382	tags=36%, list=21%, signal=46%
HAHTOLA_SEZARY_SYNDROM_UP	HAHTOLA_SEZARY_SYNDROM_UP		60	-0.31849352	-1.104337	0.29324895	0.43385804	1	2351	tags=27%, list=21%, signal=34%
DUTTA_APOPTOSIS_VIA_NFKB	DUTTA_APOPTOSIS_VIA_NFKB		16	-0.4347421	-1.1038283	0.34655532	0.4342055	1	1860	tags=44%, list=17%, signal=52%
BILD_MYC_ONCOGENIC_SIGNATURE	BILD_MYC_ONCOGENIC_SIGNATURE		107	-0.27893287	-1.1036087	0.31428573	0.43411565	1	756	tags=9%, list=7%, signal=10%
GUTIERREZ_CHRONIC_LYMPHOCYTIC_LEUKEMIA_DN	GUTIERREZ_CHRONIC_LYMPHOCYTIC_LEUKEMIA_DN		32	-0.37680796	-1.1034167	0.3264463	0.43401426	1	952	tags=25%, list=9%, signal=27%
DAZARD_RESPONSE_TO_UV_SCC_UP	DAZARD_RESPONSE_TO_UV_SCC_UP		57	-0.3341156	-1.1028407	0.33200794	0.4344293	1	2689	tags=37%, list=24%, signal=48%
ST_P38_MAPK_PATHWAY	ST_P38_MAPK_PATHWAY		24	-0.36521903	-1.1002326	0.34251967	0.43781698	1	1047	tags=13%, list=9%, signal=14%
TARTE_PLASMA_CELL_VS_PLASMABLAST_DN	TARTE_PLASMA_CELL_VS_PLASMABLAST_DN		212	-0.27113143	-1.0999898	0.3419483	0.4377271	1	2108	tags=18%, list=19%, signal=22%
BIOCARTA_TNFR1_PATHWAY	BIOCARTA_TNFR1_PATHWAY		19	-0.354657	-1.0988333	0.3498965	0.4390526	1	2904	tags=37%, list=26%, signal=50%
BIOCARTA_IL12_PATHWAY	BIOCARTA_IL12_PATHWAY		15	-0.49399602	-1.0979549	0.3836478	0.4399202	1	1103	tags=40%, list=10%, signal=44%
AMBROSINI_FLAVOPIRIDOL_TREATMENT_TP53	AMBROSINI_FLAVOPIRIDOL_TREATMENT_TP53		60	-0.3136976	-1.0963831	0.33535352	0.44187605	1	1877	tags=27%, list=17%, signal=32%
TANAKA_METHYLATED_IN_ESOPHAGEAL_CARCINOMA	TANAKA_METHYLATED_IN_ESOPHAGEAL_CARCINOMA		55	-0.3111442	-1.0956751	0.314346	0.44236904	1	844	tags=13%, list=8%, signal=14%
NOUZOVA_METHYLATED_IN_APL	NOUZOVA_METHYLATED_IN_APL		22	-0.40610102	-1.0953746	0.33469388	0.44237086	1	2979	tags=45%, list=27%, signal=62%
PROVENZANI_METASTASIS_UP	PROVENZANI_METASTASIS_UP		116	-0.27643326	-1.0953478	0.2826087	0.44197193	1	1246	tags=15%, list=11%, signal=16%
BIOCARTA_TCR_PATHWAY	BIOCARTA_TCR_PATHWAY		29	-0.38663107	-1.0933714	0.36165577	0.44456968	1	1627	tags=24%, list=15%, signal=28%
SNIJDERS_AMPLIFIED_IN_HEAD_AND_NECK_TUMORS	SNIJDERS_AMPLIFIED_IN_HEAD_AND_NECK_TUMORS		19	-0.40555084	-1.0930215	0.33604887	0.444623	1	2853	tags=58%, list=25%, signal=78%
BIOCARTA_FMLP_PATHWAY	BIOCARTA_FMLP_PATHWAY		25	-0.3496973	-1.0929294	0.34663865	0.44432262	1	2384	tags=28%, list=21%, signal=35%
KEGG_METABOLISM_OF_XENOBIOTICS_BY_CYTOCHROME_P450	KEGG_METABOLISM_OF_XENOBIOTICS_BY_CYTOCHROME_P450		28	-0.4164925	-1.0927111	0.33466935	0.44422325	1	1094	tags=29%, list=10%, signal=32%
MOHANKUMAR_TLX1_TARGETS_DN	MOHANKUMAR_TLX1_TARGETS_DN		82	-0.35782397	-1.0917677	0.29158512	0.4452254	1	1790	tags=32%, list=16%, signal=37%
ASTIER_INTEGRIN_SIGNALING	ASTIER_INTEGRIN_SIGNALING		36	-0.33238328	-1.0914745	0.35582823	0.44522193	1	2097	tags=22%, list=19%, signal=27%
BOYLAN_MULTIPLE_MYELOMA_C_CLUSTER_DN	BOYLAN_MULTIPLE_MYELOMA_C_CLUSTER_DN		20	-0.4251856	-1.0911319	0.34325397	0.4453327	1	1065	tags=25%, list=10%, signal=28%
WOOD_EBV_EBNA1_TARGETS_DN	WOOD_EBV_EBNA1_TARGETS_DN		32	-0.36781076	-1.0908979	0.32604373	0.4452563	1	872	tags=22%, list=8%, signal=24%
BROWNE_HCMV_INFECTION_12HR_UP	BROWNE_HCMV_INFECTION_12HR_UP		58	-0.31470448	-1.0908638	0.30787036	0.44488436	1	2568	tags=36%, list=23%, signal=47%
GRADE_COLON_VS_RECTAL_CANCER_DN	GRADE_COLON_VS_RECTAL_CANCER_DN		27	-0.36428323	-1.0893259	0.34719336	0.44678235	1	977	tags=22%, list=9%, signal=24%
ALCALAY_AML_BY_NPM1_LOCALIZATION_UP	ALCALAY_AML_BY_NPM1_LOCALIZATION_UP		96	-0.32148454	-1.0877813	0.30942622	0.44869858	1	2026	tags=30%, list=18%, signal=37%
LEE_EARLY_T_LYMPHOCYTE_UP	LEE_EARLY_T_LYMPHOCYTE_UP		43	-0.41543418	-1.0852563	0.37966806	0.45214725	1	3631	tags=47%, list=32%, signal=69%
NAKAYAMA_FRA2_TARGETS	NAKAYAMA_FRA2_TARGETS		22	-0.37333494	-1.0852497	0.3565737	0.45171818	1	920	tags=23%, list=8%, signal=25%
HAMAI_APOPTOSIS_VIA_TRAIL_UP	HAMAI_APOPTOSIS_VIA_TRAIL_UP		209	-0.2883494	-1.0844553	0.31854838	0.4524913	1	1204	tags=14%, list=11%, signal=15%
REACTOME_E2F_MEDIATED_REGULATION_OF_DNA_REPLICATION	REACTOME_E2F_MEDIATED_REGULATION_OF_DNA_REPLICATION		20	-0.41171184	-1.0843772	0.41247484	0.45214996	1	2693	tags=35%, list=24%, signal=46%
DIRMEIER_LMP1_RESPONSE_EARLY	DIRMEIER_LMP1_RESPONSE_EARLY		36	-0.38151968	-1.081554	0.37	0.45597005	1	2651	tags=47%, list=24%, signal=62%
REACTOME_TOLL_LIKE_RECEPTOR_3_CASCADE	REACTOME_TOLL_LIKE_RECEPTOR_3_CASCADE		37	-0.32944605	-1.0806979	0.3677686	0.45682168	1	2352	tags=24%, list=21%, signal=31%
WHITEFORD_PEDIATRIC_CANCER_MARKERS	WHITEFORD_PEDIATRIC_CANCER_MARKERS		66	-0.39081812	-1.0805665	0.3987854	0.45657745	1	3631	tags=42%, list=32%, signal=62%
MCBRYAN_PUBERTAL_BREAST_5_6WK_DN	MCBRYAN_PUBERTAL_BREAST_5_6WK_DN		85	-0.31403252	-1.0805002	0.34836066	0.45625064	1	736	tags=12%, list=7%, signal=12%
RUGO_RESPONSE_TO_GAMMA_RADIATION	RUGO_RESPONSE_TO_GAMMA_RADIATION		34	-0.3653752	-1.0801766	0.3483366	0.45631137	1	1323	tags=21%, list=12%, signal=23%
KYNG_DNA_DAMAGE_BY_GAMMA_RADIATION	KYNG_DNA_DAMAGE_BY_GAMMA_RADIATION		34	-0.3653752	-1.0801766	0.3483366	0.45587263	1	1323	tags=21%, list=12%, signal=23%
CHANG_CORE_SERUM_RESPONSE_UP	CHANG_CORE_SERUM_RESPONSE_UP		48	-0.31484297	-1.0798295	0.35112935	0.45593774	1	240	tags=8%, list=2%, signal=8%
REACTOME_SIGNALING_BY_ROBO_RECEPTOR	REACTOME_SIGNALING_BY_ROBO_RECEPTOR		21	-0.42694455	-1.0791335	0.3768116	0.45661405	1	3154	tags=57%, list=28%, signal=79%
REACTOME_PI3K_CASCADE	REACTOME_PI3K_CASCADE		26	-0.36688262	-1.0788394	0.34394905	0.45660278	1	2937	tags=35%, list=26%, signal=47%
RASHI_RESPONSE_TO_IONIZING_RADIATION_4	RASHI_RESPONSE_TO_IONIZING_RADIATION_4		46	-0.31283447	-1.0780642	0.32976446	0.45734242	1	2873	tags=43%, list=26%, signal=58%
KEGG_CARDIAC_MUSCLE_CONTRACTION	KEGG_CARDIAC_MUSCLE_CONTRACTION		58	-0.3589111	-1.0777216	0.378882	0.45741156	1	2374	tags=34%, list=21%, signal=44%
REACTOME_CLASS_B2_SECRETIN_FAMILY_RECEPTORS	REACTOME_CLASS_B2_SECRETIN_FAMILY_RECEPTORS		63	-0.37440285	-1.0766165	0.35729387	0.45859253	1	2149	tags=35%, list=19%, signal=43%
KEGG_STEROID_HORMONE_BIOSYNTHESIS	KEGG_STEROID_HORMONE_BIOSYNTHESIS		24	-0.42243809	-1.075077	0.3888889	0.4604917	1	2728	tags=33%, list=24%, signal=44%
RORIE_TARGETS_OF_EWSR1_FLI1_FUSION_DN	RORIE_TARGETS_OF_EWSR1_FLI1_FUSION_DN		17	-0.45576894	-1.0747112	0.3515625	0.46059597	1	1753	tags=29%, list=16%, signal=35%
POOLA_INVASIVE_BREAST_CANCER_DN	POOLA_INVASIVE_BREAST_CANCER_DN		82	-0.35975274	-1.0745641	0.34393638	0.4603706	1	2038	tags=32%, list=18%, signal=38%
KOKKINAKIS_METHIONINE_DEPRIVATION_96HR_DN	KOKKINAKIS_METHIONINE_DEPRIVATION_96HR_DN		53	-0.320316	-1.0739363	0.3487395	0.46088293	1	1457	tags=21%, list=13%, signal=24%
DOANE_BREAST_CANCER_CLASSES_DN	DOANE_BREAST_CANCER_CLASSES_DN		21	-0.3987581	-1.0729567	0.37301588	0.46190327	1	1006	tags=29%, list=9%, signal=31%
MISSIAGLIA_REGULATED_BY_METHYLATION_UP	MISSIAGLIA_REGULATED_BY_METHYLATION_UP		68	-0.36426958	-1.0727973	0.36419752	0.4616984	1	1465	tags=28%, list=13%, signal=32%
KONDO_PROSTATE_CANCER_HCP_WITH_H3K27ME3	KONDO_PROSTATE_CANCER_HCP_WITH_H3K27ME3		47	-0.33945122	-1.0723743	0.3394309	0.46188083	1	1319	tags=21%, list=12%, signal=24%
WEI_MIR34A_TARGETS	WEI_MIR34A_TARGETS		76	-0.27530476	-1.0722004	0.35829958	0.46167034	1	1806	tags=22%, list=16%, signal=26%
AMIT_EGF_RESPONSE_120_HELA	AMIT_EGF_RESPONSE_120_HELA		47	-0.37396926	-1.0718907	0.3387424	0.46168315	1	1006	tags=23%, list=9%, signal=26%
KANNAN_TP53_TARGETS_UP	KANNAN_TP53_TARGETS_UP		27	-0.3770583	-1.0685427	0.3717694	0.46647665	1	1060	tags=19%, list=9%, signal=20%
SHEDDEN_LUNG_CANCER_GOOD_SURVIVAL_A12	SHEDDEN_LUNG_CANCER_GOOD_SURVIVAL_A12		166	-0.303056	-1.0678166	0.34639177	0.4671024	1	1597	tags=21%, list=14%, signal=24%
BOYLAN_MULTIPLE_MYELOMA_PCA3_UP	BOYLAN_MULTIPLE_MYELOMA_PCA3_UP		32	-0.3717337	-1.0676318	0.36007828	0.46696025	1	2458	tags=41%, list=22%, signal=52%
HOSHIDA_LIVER_CANCER_LATE_RECURRENCE_DN	HOSHIDA_LIVER_CANCER_LATE_RECURRENCE_DN		48	-0.33261454	-1.0668739	0.37687367	0.46755633	1	2187	tags=25%, list=20%, signal=31%
AMIT_EGF_RESPONSE_480_MCF10A	AMIT_EGF_RESPONSE_480_MCF10A		26	-0.37437117	-1.066452	0.35699797	0.46773717	1	959	tags=19%, list=9%, signal=21%
GOZGIT_ESR1_TARGETS_DN	GOZGIT_ESR1_TARGETS_DN		379	-0.29964575	-1.0662836	0.32317072	0.46754885	1	1557	tags=25%, list=14%, signal=28%
JAZAERI_BREAST_CANCER_BRCA1_VS_BRCA2_UP	JAZAERI_BREAST_CANCER_BRCA1_VS_BRCA2_UP		35	-0.31044084	-1.0655109	0.37649402	0.46824315	1	2790	tags=34%, list=25%, signal=46%
REACTOME_AMINO_ACID_AND_OLIGOPEPTIDE_SLC_TRANSPORTERS	REACTOME_AMINO_ACID_AND_OLIGOPEPTIDE_SLC_TRANSPORTERS		36	-0.39238614	-1.0646656	0.35084033	0.4690771	1	1773	tags=31%, list=16%, signal=36%
REACTOME_SIGNAL_AMPLIFICATION	REACTOME_SIGNAL_AMPLIFICATION		23	-0.37365565	-1.0646269	0.35699797	0.46869475	1	2864	tags=48%, list=26%, signal=64%
YAO_TEMPORAL_RESPONSE_TO_PROGESTERONE_CLUSTER_6	YAO_TEMPORAL_RESPONSE_TO_PROGESTERONE_CLUSTER_6		50	-0.3756176	-1.0639988	0.35173824	0.46921983	1	967	tags=26%, list=9%, signal=28%
RIGGINS_TAMOXIFEN_RESISTANCE_DN	RIGGINS_TAMOXIFEN_RESISTANCE_DN		132	-0.30817464	-1.0635691	0.36758894	0.46944594	1	2274	tags=33%, list=20%, signal=41%
DAZARD_RESPONSE_TO_UV_NHEK_UP	DAZARD_RESPONSE_TO_UV_NHEK_UP		108	-0.28630236	-1.0624768	0.34911242	0.4706362	1	1450	tags=19%, list=13%, signal=22%
TAKEDA_TARGETS_OF_NUP98_HOXA9_FUSION_8D_UP	TAKEDA_TARGETS_OF_NUP98_HOXA9_FUSION_8D_UP		84	-0.37604213	-1.062287	0.374477	0.47048897	1	1543	tags=30%, list=14%, signal=34%
WANG_HCP_PROSTATE_CANCER	WANG_HCP_PROSTATE_CANCER		45	-0.3409882	-1.0621123	0.35185185	0.47032288	1	1611	tags=24%, list=14%, signal=28%
RICKMAN_HEAD_AND_NECK_CANCER_E	RICKMAN_HEAD_AND_NECK_CANCER_E		44	-0.41539094	-1.0620133	0.38217822	0.47002134	1	1305	tags=36%, list=12%, signal=41%
DITTMER_PTHLH_TARGETS_UP	DITTMER_PTHLH_TARGETS_UP		84	-0.281916	-1.0618458	0.37065637	0.46985427	1	1641	tags=19%, list=15%, signal=22%
LEE_RECENT_THYMIC_EMIGRANT	LEE_RECENT_THYMIC_EMIGRANT		65	-0.3017296	-1.0617621	0.36956522	0.46951807	1	2093	tags=32%, list=19%, signal=40%
KAYO_AGING_MUSCLE_UP	KAYO_AGING_MUSCLE_UP		116	-0.2896493	-1.061676	0.34947369	0.46918604	1	2070	tags=23%, list=18%, signal=28%
ODONNELL_TARGETS_OF_MYC_AND_TFRC_UP	ODONNELL_TARGETS_OF_MYC_AND_TFRC_UP		38	-0.3934207	-1.06105	0.37821782	0.46965006	1	539	tags=21%, list=5%, signal=22%
NAKAMURA_TUMOR_ZONE_PERIPHERAL_VS_CENTRAL_DN	NAKAMURA_TUMOR_ZONE_PERIPHERAL_VS_CENTRAL_DN		326	-0.26589966	-1.0603025	0.35238096	0.47029898	1	1304	tags=17%, list=12%, signal=19%
YAO_TEMPORAL_RESPONSE_TO_PROGESTERONE_CLUSTER_5	YAO_TEMPORAL_RESPONSE_TO_PROGESTERONE_CLUSTER_5		25	-0.40415347	-1.0600033	0.38857144	0.47034827	1	963	tags=28%, list=9%, signal=31%
SIG_CHEMOTAXIS	SIG_CHEMOTAXIS		31	-0.32942072	-1.0597126	0.3984064	0.47034293	1	3034	tags=52%, list=27%, signal=71%
KEGG_DILATED_CARDIOMYOPATHY	KEGG_DILATED_CARDIOMYOPATHY		63	-0.37078384	-1.0595707	0.37578288	0.47013527	1	2182	tags=43%, list=19%, signal=53%
SETLUR_PROSTATE_CANCER_TMPRSS2_ERG_FUSION_UP	SETLUR_PROSTATE_CANCER_TMPRSS2_ERG_FUSION_UP		43	-0.32542545	-1.0595163	0.36082473	0.46978405	1	1461	tags=28%, list=13%, signal=32%
CREIGHTON_ENDOCRINE_THERAPY_RESISTANCE_5	CREIGHTON_ENDOCRINE_THERAPY_RESISTANCE_5		243	-0.288663	-1.0593805	0.3951613	0.46952927	1	1498	tags=21%, list=13%, signal=24%
ZHAN_MULTIPLE_MYELOMA_CD2_UP	ZHAN_MULTIPLE_MYELOMA_CD2_UP		20	-0.38923067	-1.0587077	0.37629938	0.4701598	1	1693	tags=30%, list=15%, signal=35%
BOYLAN_MULTIPLE_MYELOMA_C_D_UP	BOYLAN_MULTIPLE_MYELOMA_C_D_UP		73	-0.30599332	-1.0584294	0.3670635	0.47014984	1	2696	tags=36%, list=24%, signal=47%
LUI_THYROID_CANCER_CLUSTER_2	LUI_THYROID_CANCER_CLUSTER_2		25	-0.36759362	-1.0582256	0.36381322	0.47004345	1	1069	tags=24%, list=10%, signal=26%
SESTO_RESPONSE_TO_UV_C6	SESTO_RESPONSE_TO_UV_C6		30	-0.33211377	-1.0580736	0.37524557	0.46984148	1	1190	tags=13%, list=11%, signal=15%
RODRIGUES_NTN1_TARGETS_DN	RODRIGUES_NTN1_TARGETS_DN		94	-0.31352448	-1.0565742	0.3545082	0.47166443	1	1049	tags=20%, list=9%, signal=22%
REACTOME_INHIBITION_OF_INSULIN_SECRETION_BY_ADRENALINE_NORADRENALINE	REACTOME_INHIBITION_OF_INSULIN_SECRETION_BY_ADRENALINE_NORADRENALINE		23	-0.3762381	-1.0554507	0.3992016	0.4729786	1	1183	tags=22%, list=11%, signal=24%
KEGG_FC_EPSILON_RI_SIGNALING_PATHWAY	KEGG_FC_EPSILON_RI_SIGNALING_PATHWAY		56	-0.3160643	-1.0536599	0.38350517	0.47522813	1	1080	tags=16%, list=10%, signal=18%
WANG_SMARCE1_TARGETS_DN	WANG_SMARCE1_TARGETS_DN		205	-0.26491573	-1.0530859	0.3692946	0.4756422	1	2349	tags=27%, list=21%, signal=34%
GAUSSMANN_MLL_AF4_FUSION_TARGETS_G_UP	GAUSSMANN_MLL_AF4_FUSION_TARGETS_G_UP		108	-0.31949264	-1.0530002	0.36619717	0.47535565	1	2336	tags=36%, list=21%, signal=45%
SESTO_RESPONSE_TO_UV_C2	SESTO_RESPONSE_TO_UV_C2		33	-0.33545703	-1.0523777	0.3883495	0.47584152	1	2417	tags=30%, list=22%, signal=39%
DER_IFN_BETA_RESPONSE_UP	DER_IFN_BETA_RESPONSE_UP		61	-0.31694573	-1.0509539	0.4074844	0.47755986	1	2371	tags=23%, list=21%, signal=29%
KAAB_FAILED_HEART_ATRIUM_UP	KAAB_FAILED_HEART_ATRIUM_UP		23	-0.36660329	-1.050817	0.38791424	0.47733957	1	919	tags=17%, list=8%, signal=19%
MOREAUX_B_LYMPHOCYTE_MATURATION_BY_TACI_UP	MOREAUX_B_LYMPHOCYTE_MATURATION_BY_TACI_UP		41	-0.32224345	-1.0501679	0.36511156	0.47784683	1	2376	tags=37%, list=21%, signal=46%
GRADE_COLON_AND_RECTAL_CANCER_UP	GRADE_COLON_AND_RECTAL_CANCER_UP		161	-0.2585098	-1.049801	0.3805668	0.4779675	1	2221	tags=18%, list=20%, signal=22%
KEGG_CYTOSOLIC_DNA_SENSING_PATHWAY	KEGG_CYTOSOLIC_DNA_SENSING_PATHWAY		28	-0.35508138	-1.0497663	0.39524838	0.47758493	1	1754	tags=25%, list=16%, signal=30%
NIKOLSKY_BREAST_CANCER_8Q23_Q24_AMPLICON	NIKOLSKY_BREAST_CANCER_8Q23_Q24_AMPLICON		71	-0.30209267	-1.0463134	0.397463	0.4825257	1	1456	tags=20%, list=13%, signal=23%
HAHTOLA_SEZARY_SYNDROM_DN	HAHTOLA_SEZARY_SYNDROM_DN		22	-0.45898727	-1.0452831	0.41263157	0.4837371	1	2537	tags=55%, list=23%, signal=70%
VANTVEER_BREAST_CANCER_METASTASIS_DN	VANTVEER_BREAST_CANCER_METASTASIS_DN		60	-0.32655495	-1.0445495	0.39919356	0.48443356	1	2041	tags=23%, list=18%, signal=28%
GENTILE_UV_RESPONSE_CLUSTER_D5	GENTILE_UV_RESPONSE_CLUSTER_D5		19	-0.33326295	-1.0445454	0.40756303	0.4840014	1	2462	tags=26%, list=22%, signal=34%
CONRAD_STEM_CELL	CONRAD_STEM_CELL		24	-0.36953938	-1.0420302	0.37115383	0.48749402	1	1681	tags=25%, list=15%, signal=29%
YAO_TEMPORAL_RESPONSE_TO_PROGESTERONE_CLUSTER_0	YAO_TEMPORAL_RESPONSE_TO_PROGESTERONE_CLUSTER_0		57	-0.36215258	-1.0417563	0.39106146	0.48745173	1	1605	tags=30%, list=14%, signal=35%
NOJIMA_SFRP2_TARGETS_DN	NOJIMA_SFRP2_TARGETS_DN		15	-0.46153864	-1.0416515	0.406639	0.48717505	1	2566	tags=53%, list=23%, signal=69%
KEGG_PROXIMAL_TUBULE_BICARBONATE_RECLAMATION	KEGG_PROXIMAL_TUBULE_BICARBONATE_RECLAMATION		16	-0.4210262	-1.0410577	0.3958763	0.48766732	1	1904	tags=50%, list=17%, signal=60%
HONMA_DOCETAXEL_RESISTANCE	HONMA_DOCETAXEL_RESISTANCE		23	-0.33476475	-1.0407387	0.43302754	0.48771068	1	3013	tags=35%, list=27%, signal=47%
SENGUPTA_NASOPHARYNGEAL_CARCINOMA_WITH_LMP1_DN	SENGUPTA_NASOPHARYNGEAL_CARCINOMA_WITH_LMP1_DN		77	-0.37616724	-1.0399059	0.37549406	0.48858884	1	1665	tags=38%, list=15%, signal=44%
SCHLESINGER_H3K27ME3_IN_NORMAL_AND_METHYLATED_IN_CANCER	SCHLESINGER_H3K27ME3_IN_NORMAL_AND_METHYLATED_IN_CANCER		15	-0.4528485	-1.0395749	0.40816328	0.488669	1	1684	tags=40%, list=15%, signal=47%
KEGG_GLYCOSPHINGOLIPID_BIOSYNTHESIS_LACTO_AND_NEOLACTO_SERIES	KEGG_GLYCOSPHINGOLIPID_BIOSYNTHESIS_LACTO_AND_NEOLACTO_SERIES		20	-0.41912058	-1.0395033	0.40836653	0.48833612	1	2072	tags=40%, list=19%, signal=49%
ONDER_CDH1_TARGETS_1_UP	ONDER_CDH1_TARGETS_1_UP		80	-0.30536556	-1.0393142	0.37022132	0.48820007	1	1098	tags=18%, list=10%, signal=19%
MITSIADES_RESPONSE_TO_APLIDIN_UP	MITSIADES_RESPONSE_TO_APLIDIN_UP		260	-0.2606856	-1.038487	0.3992016	0.48902294	1	1373	tags=18%, list=12%, signal=20%
JAZAG_TGFB1_SIGNALING_VIA_SMAD4_UP	JAZAG_TGFB1_SIGNALING_VIA_SMAD4_UP		69	-0.27613044	-1.037735	0.39256197	0.48970336	1	1418	tags=19%, list=13%, signal=21%
AMIT_EGF_RESPONSE_240_HELA	AMIT_EGF_RESPONSE_240_HELA		42	-0.31701475	-1.036379	0.40808082	0.49133772	1	933	tags=19%, list=8%, signal=21%
SASSON_RESPONSE_TO_FORSKOLIN_UP	SASSON_RESPONSE_TO_FORSKOLIN_UP		49	-0.30208072	-1.0351155	0.4123506	0.49283794	1	2396	tags=29%, list=21%, signal=36%
OUELLET_CULTURED_OVARIAN_CANCER_INVASIVE_VS_LMP_UP	OUELLET_CULTURED_OVARIAN_CANCER_INVASIVE_VS_LMP_UP		46	-0.27278128	-1.0346262	0.4177215	0.49313462	1	374	tags=7%, list=3%, signal=7%
BIOCARTA_KERATINOCYTE_PATHWAY	BIOCARTA_KERATINOCYTE_PATHWAY		25	-0.32007286	-1.0340786	0.43037975	0.49348843	1	2753	tags=28%, list=25%, signal=37%
REACTOME_DOWNSTREAM_SIGNALING_OF_ACTIVATED_FGFR	REACTOME_DOWNSTREAM_SIGNALING_OF_ACTIVATED_FGFR		29	-0.3448227	-1.0339193	0.4090909	0.4932792	1	2937	tags=31%, list=26%, signal=42%
HSIAO_LIVER_SPECIFIC_GENES	HSIAO_LIVER_SPECIFIC_GENES		179	-0.34763142	-1.0334004	0.384	0.4935719	1	1819	tags=24%, list=16%, signal=28%
KOKKINAKIS_METHIONINE_DEPRIVATION_48HR_DN	KOKKINAKIS_METHIONINE_DEPRIVATION_48HR_DN		45	-0.30197	-1.0319637	0.39578947	0.4952869	1	1462	tags=18%, list=13%, signal=20%
CHIANG_LIVER_CANCER_SUBCLASS_INTERFERON_DN	CHIANG_LIVER_CANCER_SUBCLASS_INTERFERON_DN		19	-0.39190927	-1.0312887	0.416499	0.49591097	1	1842	tags=42%, list=16%, signal=50%
PETRETTO_HEART_MASS_QTL_CIS_UP	PETRETTO_HEART_MASS_QTL_CIS_UP		15	-0.39877042	-1.0311015	0.43722942	0.49574408	1	750	tags=27%, list=7%, signal=29%
DACOSTA_UV_RESPONSE_VIA_ERCC3_DN	DACOSTA_UV_RESPONSE_VIA_ERCC3_DN		438	-0.2531687	-1.0310214	0.40936863	0.4954177	1	2274	tags=22%, list=20%, signal=26%
BHATI_G2M_ARREST_BY_2METHOXYESTRADIOL_UP	BHATI_G2M_ARREST_BY_2METHOXYESTRADIOL_UP		68	-0.3028654	-1.0307928	0.41463414	0.4953438	1	1670	tags=21%, list=15%, signal=24%
REACTOME_INORGANIC_CATION_ANION_SLC_TRANSPORTERS	REACTOME_INORGANIC_CATION_ANION_SLC_TRANSPORTERS		64	-0.34815177	-1.0306417	0.40880504	0.49509522	1	1773	tags=27%, list=16%, signal=31%
SIG_PIP3_SIGNALING_IN_B_LYMPHOCYTES	SIG_PIP3_SIGNALING_IN_B_LYMPHOCYTES		21	-0.33431196	-1.0303768	0.44989774	0.49505094	1	2848	tags=48%, list=25%, signal=64%
SASSON_RESPONSE_TO_GONADOTROPHINS_UP	SASSON_RESPONSE_TO_GONADOTROPHINS_UP		49	-0.298019	-1.030126	0.41153082	0.49496827	1	2396	tags=29%, list=21%, signal=36%
TONKS_TARGETS_OF_RUNX1_RUNX1T1_FUSION_SUSTAINDED_IN_ERYTHROCYTE_UP	TONKS_TARGETS_OF_RUNX1_RUNX1T1_FUSION_SUSTAINDED_IN_ERYTHROCYTE_UP		30	-0.4008416	-1.0299077	0.42094457	0.49490222	1	2354	tags=47%, list=21%, signal=59%
REACTOME_PREFOLDIN_MEDIATED_TRANSFER_OF_SUBSTRATE_TO_CCT_TRIC	REACTOME_PREFOLDIN_MEDIATED_TRANSFER_OF_SUBSTRATE_TO_CCT_TRIC		17	-0.3730126	-1.0298102	0.4192229	0.4946024	1	961	tags=12%, list=9%, signal=13%
KEGG_CALCIUM_SIGNALING_PATHWAY	KEGG_CALCIUM_SIGNALING_PATHWAY		117	-0.3246125	-1.0289178	0.4294606	0.49552143	1	2557	tags=40%, list=23%, signal=52%
VALK_AML_WITH_CEBPA	VALK_AML_WITH_CEBPA		24	-0.3616439	-1.0282066	0.39089185	0.4961963	1	1674	tags=33%, list=15%, signal=39%
KEGG_ALPHA_LINOLENIC_ACID_METABOLISM	KEGG_ALPHA_LINOLENIC_ACID_METABOLISM		15	-0.4195598	-1.0273869	0.4451477	0.4969984	1	2490	tags=40%, list=22%, signal=51%
MANN_RESPONSE_TO_AMIFOSTINE_UP	MANN_RESPONSE_TO_AMIFOSTINE_UP		15	-0.34793147	-1.0257782	0.41046277	0.49900162	1	22	tags=7%, list=0%, signal=7%
KEGG_JAK_STAT_SIGNALING_PATHWAY	KEGG_JAK_STAT_SIGNALING_PATHWAY		88	-0.30343664	-1.0257492	0.40511727	0.498603	1	2108	tags=30%, list=19%, signal=36%
PROVENZANI_METASTASIS_DN	PROVENZANI_METASTASIS_DN		94	-0.2976516	-1.0255704	0.42094457	0.4984729	1	2566	tags=32%, list=23%, signal=41%
CAIRO_HEPATOBLASTOMA_DN	CAIRO_HEPATOBLASTOMA_DN		174	-0.31379822	-1.0241966	0.404814	0.5002026	1	1461	tags=24%, list=13%, signal=27%
BIOCARTA_ACTINY_PATHWAY	BIOCARTA_ACTINY_PATHWAY		16	-0.38301995	-1.0236906	0.46450305	0.50050455	1	3148	tags=44%, list=28%, signal=61%
KEGG_OOCYTE_MEIOSIS	KEGG_OOCYTE_MEIOSIS		74	-0.27427134	-1.0232131	0.42887473	0.5007808	1	2400	tags=30%, list=21%, signal=38%
KRIGE_RESPONSE_TO_TOSEDOSTAT_24HR_UP	KRIGE_RESPONSE_TO_TOSEDOSTAT_24HR_UP		349	-0.26278657	-1.0231376	0.42828283	0.50045896	1	1710	tags=21%, list=15%, signal=24%
FAELT_B_CLL_WITH_VH_REARRANGEMENTS_DN	FAELT_B_CLL_WITH_VH_REARRANGEMENTS_DN		27	-0.3182191	-1.0228039	0.44306418	0.5005594	1	2206	tags=26%, list=20%, signal=32%
KEGG_THYROID_CANCER	KEGG_THYROID_CANCER		16	-0.35501865	-1.022179	0.46170214	0.5010638	1	4147	tags=63%, list=37%, signal=99%
REACTOME_PYRUVATE_METABOLISM_AND_TCA_CYCLE	REACTOME_PYRUVATE_METABOLISM_AND_TCA_CYCLE		29	-0.32405314	-1.019188	0.41762453	0.50519335	1	1142	tags=14%, list=10%, signal=15%
DACOSTA_UV_RESPONSE_VIA_ERCC3_COMMON_UP	DACOSTA_UV_RESPONSE_VIA_ERCC3_COMMON_UP		43	-0.30026993	-1.018984	0.42105263	0.5050835	1	2245	tags=26%, list=20%, signal=32%
HOSHIDA_LIVER_CANCER_SUBCLASS_S3	HOSHIDA_LIVER_CANCER_SUBCLASS_S3		200	-0.29761618	-1.0185101	0.414433	0.50534844	1	2414	tags=31%, list=22%, signal=38%
CHUANG_OXIDATIVE_STRESS_RESPONSE_UP	CHUANG_OXIDATIVE_STRESS_RESPONSE_UP		18	-0.3792109	-1.0176538	0.4279919	0.5061932	1	1202	tags=22%, list=11%, signal=25%
FRASOR_TAMOXIFEN_RESPONSE_UP	FRASOR_TAMOXIFEN_RESPONSE_UP		32	-0.32208586	-1.0167811	0.4196242	0.50711524	1	1830	tags=31%, list=16%, signal=37%
GAJATE_RESPONSE_TO_TRABECTEDIN_UP	GAJATE_RESPONSE_TO_TRABECTEDIN_UP		35	-0.36039305	-1.0151995	0.43625498	0.5090033	1	1985	tags=34%, list=18%, signal=42%
COULOUARN_TEMPORAL_TGFB1_SIGNATURE_UP	COULOUARN_TEMPORAL_TGFB1_SIGNATURE_UP		57	-0.3152403	-1.0148594	0.42973524	0.50907	1	1734	tags=30%, list=15%, signal=35%
ONKEN_UVEAL_MELANOMA_DN	ONKEN_UVEAL_MELANOMA_DN		330	-0.23892812	-1.014386	0.4107143	0.50935113	1	1475	tags=15%, list=13%, signal=17%
AMIT_EGF_RESPONSE_120_MCF10A	AMIT_EGF_RESPONSE_120_MCF10A		26	-0.38114128	-1.0141698	0.44646466	0.5092356	1	1006	tags=27%, list=9%, signal=30%
REACTOME_G_ALPHA_Q_SIGNALLING_EVENTS	REACTOME_G_ALPHA_Q_SIGNALLING_EVENTS		99	-0.3172388	-1.0139223	0.43222004	0.50916666	1	2410	tags=31%, list=22%, signal=40%
ENGELMANN_CANCER_PROGENITORS_DN	ENGELMANN_CANCER_PROGENITORS_DN		34	-0.3691556	-1.0136372	0.4375	0.50913453	1	1432	tags=38%, list=13%, signal=44%
FRASOR_RESPONSE_TO_ESTRADIOL_UP	FRASOR_RESPONSE_TO_ESTRADIOL_UP		24	-0.3725168	-1.0134188	0.45252526	0.5090625	1	2037	tags=42%, list=18%, signal=51%
CONCANNON_APOPTOSIS_BY_EPOXOMICIN_DN	CONCANNON_APOPTOSIS_BY_EPOXOMICIN_DN		100	-0.27538517	-1.0129839	0.43168318	0.5093422	1	1474	tags=17%, list=13%, signal=19%
BREDEMEYER_RAG_SIGNALING_NOT_VIA_ATM_DN	BREDEMEYER_RAG_SIGNALING_NOT_VIA_ATM_DN		42	-0.32668725	-1.0119078	0.41127348	0.510596	1	2049	tags=26%, list=18%, signal=32%
MITSIADES_RESPONSE_TO_APLIDIN_DN	MITSIADES_RESPONSE_TO_APLIDIN_DN		128	-0.29929605	-1.0109651	0.44279662	0.5116682	1	3683	tags=38%, list=33%, signal=55%
IVANOVA_HEMATOPOIESIS_INTERMEDIATE_PROGENITOR	IVANOVA_HEMATOPOIESIS_INTERMEDIATE_PROGENITOR		25	-0.30461946	-1.0099306	0.42125985	0.5127913	1	239	tags=8%, list=2%, signal=8%
KEGG_RETINOL_METABOLISM	KEGG_RETINOL_METABOLISM		23	-0.3796485	-1.0090494	0.45530146	0.51366603	1	2900	tags=39%, list=26%, signal=53%
LUI_THYROID_CANCER_PAX8_PPARG_UP	LUI_THYROID_CANCER_PAX8_PPARG_UP		27	-0.33499724	-1.0081574	0.4607646	0.51459646	1	1218	tags=26%, list=11%, signal=29%
DORN_ADENOVIRUS_INFECTION_48HR_DN	DORN_ADENOVIRUS_INFECTION_48HR_DN		28	-0.34937897	-1.00808	0.44401544	0.5142719	1	835	tags=21%, list=7%, signal=23%
LEE_LIVER_CANCER_ACOX1_DN	LEE_LIVER_CANCER_ACOX1_DN		49	-0.37337527	-1.0076901	0.4456067	0.51438296	1	962	tags=20%, list=9%, signal=22%
BOYLAN_MULTIPLE_MYELOMA_C_CLUSTER_UP	BOYLAN_MULTIPLE_MYELOMA_C_CLUSTER_UP		20	-0.36084047	-1.0072645	0.44516128	0.5145814	1	2741	tags=35%, list=24%, signal=46%
SMID_BREAST_CANCER_BASAL_DN	SMID_BREAST_CANCER_BASAL_DN		387	-0.29330972	-1.0071565	0.43004116	0.51431775	1	1220	tags=21%, list=11%, signal=23%
KEGG_PANCREATIC_CANCER	KEGG_PANCREATIC_CANCER		38	-0.29916543	-1.0070496	0.4496788	0.5140608	1	2247	tags=24%, list=20%, signal=30%
BROWNE_HCMV_INFECTION_48HR_UP	BROWNE_HCMV_INFECTION_48HR_UP		117	-0.27131224	-1.0069553	0.4226804	0.5137917	1	2211	tags=26%, list=20%, signal=33%
LIN_NPAS4_TARGETS_UP	LIN_NPAS4_TARGETS_UP		81	-0.2555109	-1.0066271	0.4317719	0.5138445	1	2854	tags=30%, list=25%, signal=39%
BIOCARTA_P38MAPK_PATHWAY	BIOCARTA_P38MAPK_PATHWAY		26	-0.33607867	-1.0056617	0.47142857	0.5149729	1	4106	tags=62%, list=37%, signal=97%
DAIRKEE_TERT_TARGETS_UP	DAIRKEE_TERT_TARGETS_UP		212	-0.20653594	-1.0055891	0.43983403	0.51464486	1	3154	tags=26%, list=28%, signal=35%
AGUIRRE_PANCREATIC_CANCER_COPY_NUMBER_UP	AGUIRRE_PANCREATIC_CANCER_COPY_NUMBER_UP		168	-0.21287474	-1.0038418	0.44210526	0.51684356	1	879	tags=7%, list=8%, signal=8%
HAHTOLA_MYCOSIS_FUNGOIDES_SKIN_DN	HAHTOLA_MYCOSIS_FUNGOIDES_SKIN_DN		17	-0.3689589	-1.0035896	0.46262625	0.51677865	1	1359	tags=18%, list=12%, signal=20%
REACTOME_VPR_MEDIATED_NUCLEAR_IMPORT_OF_PICS	REACTOME_VPR_MEDIATED_NUCLEAR_IMPORT_OF_PICS		20	-0.369151	-1.0033965	0.45490983	0.51665074	1	1356	tags=20%, list=12%, signal=23%
BIOCARTA_PGC1A_PATHWAY	BIOCARTA_PGC1A_PATHWAY		16	-0.37255904	-1.0033121	0.42703864	0.5163287	1	2466	tags=50%, list=22%, signal=64%
EBAUER_TARGETS_OF_PAX3_FOXO1_FUSION_DN	EBAUER_TARGETS_OF_PAX3_FOXO1_FUSION_DN		18	-0.3763455	-1.0018177	0.46346155	0.5181031	1	2023	tags=28%, list=18%, signal=34%
STEIN_ESTROGEN_RESPONSE_NOT_VIA_ESRRA	STEIN_ESTROGEN_RESPONSE_NOT_VIA_ESRRA		15	-0.42049265	-1.00169	0.46407768	0.51788056	1	2192	tags=53%, list=20%, signal=66%
JAEGER_METASTASIS_UP	JAEGER_METASTASIS_UP		28	-0.38565627	-1.0002793	0.4437751	0.51963615	1	1015	tags=18%, list=9%, signal=20%
REACTOME_METAL_ION_SLC_TRANSPORTERS	REACTOME_METAL_ION_SLC_TRANSPORTERS		16	-0.39058656	-0.998773	0.4731978	0.52149045	1	2037	tags=38%, list=18%, signal=46%
NUTT_GBM_VS_AO_GLIOMA_UP	NUTT_GBM_VS_AO_GLIOMA_UP		30	-0.32224748	-0.99868476	0.44869214	0.5211636	1	2496	tags=33%, list=22%, signal=43%
KEGG_ETHER_LIPID_METABOLISM	KEGG_ETHER_LIPID_METABOLISM		22	-0.36084548	-0.9982325	0.47628865	0.5213905	1	2490	tags=36%, list=22%, signal=47%
LASTOWSKA_COAMPLIFIED_WITH_MYCN	LASTOWSKA_COAMPLIFIED_WITH_MYCN		22	-0.34152675	-0.997593	0.44725737	0.52196735	1	2064	tags=32%, list=18%, signal=39%
GAZDA_DIAMOND_BLACKFAN_ANEMIA_ERYTHROID_DN	GAZDA_DIAMOND_BLACKFAN_ANEMIA_ERYTHROID_DN		240	-0.22511919	-0.99721676	0.44057378	0.52212554	1	2793	tags=28%, list=25%, signal=37%
RODRIGUES_THYROID_CARCINOMA_POORLY_DIFFERENTIATED_UP	RODRIGUES_THYROID_CARCINOMA_POORLY_DIFFERENTIATED_UP		336	-0.26834986	-0.9967656	0.4516129	0.52242213	1	2852	tags=26%, list=25%, signal=34%
ZHU_CMV_24_HR_UP	ZHU_CMV_24_HR_UP		28	-0.32473886	-0.9961635	0.45	0.5228674	1	2687	tags=43%, list=24%, signal=56%
BROWNE_HCMV_INFECTION_2HR_UP	BROWNE_HCMV_INFECTION_2HR_UP		21	-0.3940395	-0.9948081	0.45894736	0.5245328	1	1159	tags=29%, list=10%, signal=32%
CAIRO_LIVER_DEVELOPMENT_DN	CAIRO_LIVER_DEVELOPMENT_DN		177	-0.3166025	-0.992781	0.45309383	0.52723604	1	1343	tags=23%, list=12%, signal=25%
WELCSH_BRCA1_TARGETS_1_DN	WELCSH_BRCA1_TARGETS_1_DN		74	-0.25129643	-0.9902542	0.45379877	0.53078026	1	2684	tags=27%, list=24%, signal=35%
REACTOME_CD28_CO_STIMULATION	REACTOME_CD28_CO_STIMULATION		19	-0.38937387	-0.9889273	0.48879838	0.53243464	1	2021	tags=37%, list=18%, signal=45%
PICCALUGA_ANGIOIMMUNOBLASTIC_LYMPHOMA_DN	PICCALUGA_ANGIOIMMUNOBLASTIC_LYMPHOMA_DN		62	-0.32069972	-0.98675257	0.45136186	0.5354853	1	1831	tags=24%, list=16%, signal=29%
CASTELLANO_NRAS_TARGETS_UP	CASTELLANO_NRAS_TARGETS_UP		54	-0.3469951	-0.9864443	0.46277666	0.53552395	1	1575	tags=26%, list=14%, signal=30%
BIOCARTA_FCER1_PATHWAY	BIOCARTA_FCER1_PATHWAY		24	-0.3329101	-0.98559105	0.48817205	0.5364135	1	2775	tags=29%, list=25%, signal=39%
ELVIDGE_HIF1A_TARGETS_UP	ELVIDGE_HIF1A_TARGETS_UP		41	-0.28928435	-0.9838404	0.4609375	0.538734	1	1991	tags=29%, list=18%, signal=35%
OSMAN_BLADDER_CANCER_UP	OSMAN_BLADDER_CANCER_UP		203	-0.23995198	-0.9836788	0.4770459	0.53852767	1	1831	tags=17%, list=16%, signal=20%
AMIT_SERUM_RESPONSE_240_MCF10A	AMIT_SERUM_RESPONSE_240_MCF10A		42	-0.35990322	-0.98324263	0.4897541	0.53877604	1	1045	tags=33%, list=9%, signal=37%
TAKEDA_TARGETS_OF_NUP98_HOXA9_FUSION_3D_UP	TAKEDA_TARGETS_OF_NUP98_HOXA9_FUSION_3D_UP		83	-0.3603785	-0.9823006	0.48237884	0.5398463	1	2242	tags=41%, list=20%, signal=51%
SHIPP_DLBCL_CURED_VS_FATAL_UP	SHIPP_DLBCL_CURED_VS_FATAL_UP		22	-0.38544267	-0.9820336	0.49423078	0.5397795	1	2519	tags=41%, list=22%, signal=53%
OUYANG_PROSTATE_CANCER_MARKERS	OUYANG_PROSTATE_CANCER_MARKERS		15	-0.3657285	-0.9818761	0.47173488	0.53959125	1	2701	tags=60%, list=24%, signal=79%
GRABARCZYK_BCL11B_TARGETS_DN	GRABARCZYK_BCL11B_TARGETS_DN		30	-0.32717094	-0.9779874	0.4722222	0.54541904	1	871	tags=13%, list=8%, signal=14%
LEE_LIVER_CANCER_SURVIVAL_DN	LEE_LIVER_CANCER_SURVIVAL_DN		83	-0.27195445	-0.97765243	0.45224172	0.5454521	1	3179	tags=33%, list=28%, signal=45%
HOFFMANN_PRE_BI_TO_LARGE_PRE_BII_LYMPHOCYTE_UP	HOFFMANN_PRE_BI_TO_LARGE_PRE_BII_LYMPHOCYTE_UP		15	-0.39133492	-0.97740597	0.48697394	0.54536647	1	995	tags=27%, list=9%, signal=29%
ENK_UV_RESPONSE_KERATINOCYTE_DN	ENK_UV_RESPONSE_KERATINOCYTE_DN		307	-0.2333535	-0.97659856	0.47357723	0.54613733	1	1922	tags=17%, list=17%, signal=20%
BREDEMEYER_RAG_SIGNALING_VIA_ATM_NOT_VIA_NFKB_DN	BREDEMEYER_RAG_SIGNALING_VIA_ATM_NOT_VIA_NFKB_DN		28	-0.3239376	-0.9757047	0.48312235	0.5469629	1	1090	tags=18%, list=10%, signal=20%
KEGG_T_CELL_RECEPTOR_SIGNALING_PATHWAY	KEGG_T_CELL_RECEPTOR_SIGNALING_PATHWAY		68	-0.294626	-0.9757027	0.47679326	0.5465107	1	2021	tags=25%, list=18%, signal=30%
RICKMAN_HEAD_AND_NECK_CANCER_B	RICKMAN_HEAD_AND_NECK_CANCER_B		23	-0.39777282	-0.9752625	0.46747968	0.5467133	1	512	tags=22%, list=5%, signal=23%
GRAHAM_CML_QUIESCENT_VS_NORMAL_QUIESCENT_DN	GRAHAM_CML_QUIESCENT_VS_NORMAL_QUIESCENT_DN		24	-0.40093568	-0.9748941	0.50511247	0.5468842	1	1066	tags=42%, list=10%, signal=46%
FIRESTEIN_PROLIFERATION	FIRESTEIN_PROLIFERATION		89	-0.25984606	-0.9729807	0.5180723	0.5494402	1	1913	tags=24%, list=17%, signal=28%
NAGASHIMA_EGF_SIGNALING_UP	NAGASHIMA_EGF_SIGNALING_UP		41	-0.39008963	-0.9723531	0.5168317	0.54993594	1	1047	tags=24%, list=9%, signal=27%
BIOCARTA_CASPASE_PATHWAY	BIOCARTA_CASPASE_PATHWAY		16	-0.36682868	-0.97226745	0.50526315	0.54961324	1	2661	tags=44%, list=24%, signal=57%
KEGG_GNRH_SIGNALING_PATHWAY	KEGG_GNRH_SIGNALING_PATHWAY		71	-0.28127882	-0.9710488	0.48643005	0.5510292	1	2490	tags=30%, list=22%, signal=38%
MULLIGHAN_NPM1_SIGNATURE_3_UP	MULLIGHAN_NPM1_SIGNATURE_3_UP		188	-0.23667164	-0.9710403	0.47983015	0.55058223	1	1929	tags=16%, list=17%, signal=20%
REN_ALVEOLAR_RHABDOMYOSARCOMA_UP	REN_ALVEOLAR_RHABDOMYOSARCOMA_UP		57	-0.3492125	-0.97000545	0.48380566	0.5517134	1	2091	tags=42%, list=19%, signal=52%
VALK_AML_CLUSTER_3	VALK_AML_CLUSTER_3		23	-0.3436194	-0.9699246	0.5020747	0.55138093	1	2400	tags=43%, list=21%, signal=55%
UEDA_CENTRAL_CLOCK	UEDA_CENTRAL_CLOCK		66	-0.28015003	-0.9672028	0.4749499	0.5552324	1	1589	tags=21%, list=14%, signal=25%
CUI_TCF21_TARGETS_DN	CUI_TCF21_TARGETS_DN		21	-0.36589184	-0.96684444	0.49098197	0.55533737	1	1674	tags=38%, list=15%, signal=45%
BROWNE_HCMV_INFECTION_10HR_UP	BROWNE_HCMV_INFECTION_10HR_UP		59	-0.2752836	-0.9666691	0.49799198	0.55518675	1	2214	tags=24%, list=20%, signal=29%
DEBIASI_APOPTOSIS_BY_REOVIRUS_INFECTION_DN	DEBIASI_APOPTOSIS_BY_REOVIRUS_INFECTION_DN		151	-0.24025916	-0.96657926	0.4828283	0.55485505	1	754	tags=11%, list=7%, signal=11%
BENPORATH_ES_CORE_NINE_CORRELATED	BENPORATH_ES_CORE_NINE_CORRELATED		65	-0.27722374	-0.9660098	0.4914163	0.555319	1	2114	tags=23%, list=19%, signal=28%
SCIAN_INVERSED_TARGETS_OF_TP53_AND_TP73_DN	SCIAN_INVERSED_TARGETS_OF_TP53_AND_TP73_DN		20	-0.35705495	-0.9658904	0.5216495	0.5550757	1	1620	tags=20%, list=14%, signal=23%
NUYTTEN_NIPP1_TARGETS_UP	NUYTTEN_NIPP1_TARGETS_UP		355	-0.24657305	-0.96582717	0.52263373	0.5547147	1	1709	tags=18%, list=15%, signal=20%
HALMOS_CEBPA_TARGETS_UP	HALMOS_CEBPA_TARGETS_UP		29	-0.3576873	-0.964581	0.516	0.5563632	1	654	tags=21%, list=6%, signal=22%
BOYAULT_LIVER_CANCER_SUBCLASS_G123_UP	BOYAULT_LIVER_CANCER_SUBCLASS_G123_UP		26	-0.32904363	-0.96417755	0.5131313	0.5565683	1	3258	tags=35%, list=29%, signal=49%
DAUER_STAT3_TARGETS_DN	DAUER_STAT3_TARGETS_DN		23	-0.4370886	-0.9622893	0.5116279	0.55912673	1	548	tags=17%, list=5%, signal=18%
REACTOME_CREB_PHOPHORYLATION_THROUGH_THE_ACTIVATION_OF_RAS	REACTOME_CREB_PHOPHORYLATION_THROUGH_THE_ACTIVATION_OF_RAS		17	-0.34415895	-0.9610046	0.5274262	0.5607411	1	2259	tags=29%, list=20%, signal=37%
REACTOME_METABOLISM_OF_CARBOHYDRATES	REACTOME_METABOLISM_OF_CARBOHYDRATES		80	-0.26113367	-0.9608753	0.4967462	0.56051415	1	1299	tags=16%, list=12%, signal=18%
BIOCARTA_NFAT_PATHWAY	BIOCARTA_NFAT_PATHWAY		31	-0.28308338	-0.96073836	0.49339208	0.56027585	1	2775	tags=35%, list=25%, signal=47%
LEE_NEURAL_CREST_STEM_CELL_DN	LEE_NEURAL_CREST_STEM_CELL_DN		69	-0.31159756	-0.960198	0.52755904	0.56072104	1	848	tags=17%, list=8%, signal=19%
LIN_SILENCED_BY_TUMOR_MICROENVIRONMENT	LIN_SILENCED_BY_TUMOR_MICROENVIRONMENT		51	-0.36555818	-0.96007925	0.51012146	0.5604408	1	1458	tags=33%, list=13%, signal=38%
HUTTMANN_B_CLL_POOR_SURVIVAL_DN	HUTTMANN_B_CLL_POOR_SURVIVAL_DN		36	-0.312172	-0.95960426	0.5176471	0.5607022	1	1364	tags=25%, list=12%, signal=28%
GARCIA_TARGETS_OF_FLI1_AND_DAX1_DN	GARCIA_TARGETS_OF_FLI1_AND_DAX1_DN		82	-0.25683197	-0.95715356	0.51731163	0.5641952	1	3188	tags=32%, list=28%, signal=44%
SMID_BREAST_CANCER_RELAPSE_IN_BONE_DN	SMID_BREAST_CANCER_RELAPSE_IN_BONE_DN		183	-0.2853312	-0.95581543	0.5167653	0.56592655	1	1442	tags=23%, list=13%, signal=27%
WANG_BARRETTS_ESOPHAGUS_UP	WANG_BARRETTS_ESOPHAGUS_UP		32	-0.32707372	-0.9557743	0.50829875	0.5655372	1	2282	tags=34%, list=20%, signal=43%
KEGG_COLORECTAL_CANCER	KEGG_COLORECTAL_CANCER		36	-0.28618258	-0.9542649	0.50931674	0.56752336	1	3256	tags=39%, list=29%, signal=55%
DACOSTA_UV_RESPONSE_VIA_ERCC3_XPCS_DN	DACOSTA_UV_RESPONSE_VIA_ERCC3_XPCS_DN		31	-0.32080337	-0.9535441	0.524109	0.56821215	1	2274	tags=29%, list=20%, signal=36%
REACTOME_G_PROTEIN_BETA_GAMMA_SIGNALLING	REACTOME_G_PROTEIN_BETA_GAMMA_SIGNALLING		19	-0.34142512	-0.95334214	0.5167364	0.5680379	1	2864	tags=47%, list=26%, signal=64%
COLIN_PILOCYTIC_ASTROCYTOMA_VS_GLIOBLASTOMA_UP	COLIN_PILOCYTIC_ASTROCYTOMA_VS_GLIOBLASTOMA_UP		20	-0.38310853	-0.9527792	0.5164609	0.56850773	1	516	tags=20%, list=5%, signal=21%
KEGG_GLYCOLYSIS_GLUCONEOGENESIS	KEGG_GLYCOLYSIS_GLUCONEOGENESIS		48	-0.3023364	-0.95262873	0.50416666	0.56827253	1	1123	tags=19%, list=10%, signal=21%
BLALOCK_ALZHEIMERS_DISEASE_INCIPIENT_DN	BLALOCK_ALZHEIMERS_DISEASE_INCIPIENT_DN		111	-0.22227931	-0.95261157	0.5086705	0.56783533	1	1885	tags=14%, list=17%, signal=17%
BLUM_RESPONSE_TO_SALIRASIB_UP	BLUM_RESPONSE_TO_SALIRASIB_UP		169	-0.22930522	-0.95067114	0.51097804	0.57038206	1	2398	tags=18%, list=21%, signal=23%
CASORELLI_ACUTE_PROMYELOCYTIC_LEUKEMIA_DN	CASORELLI_ACUTE_PROMYELOCYTIC_LEUKEMIA_DN		412	-0.21844578	-0.9505314	0.5042373	0.5701326	1	2177	tags=17%, list=19%, signal=21%
MORI_IMMATURE_B_LYMPHOCYTE_UP	MORI_IMMATURE_B_LYMPHOCYTE_UP		36	-0.35075793	-0.9492494	0.53137255	0.57171845	1	2054	tags=33%, list=18%, signal=41%
REACTOME_THROMBIN_SIGNALLING_THROUGH_PROTEINASE_ACTIVATED_RECEPTORS	REACTOME_THROMBIN_SIGNALLING_THROUGH_PROTEINASE_ACTIVATED_RECEPTORS		20	-0.3471327	-0.94905746	0.53360486	0.5715697	1	3271	tags=60%, list=29%, signal=85%
SHIPP_DLBCL_VS_FOLLICULAR_LYMPHOMA_UP	SHIPP_DLBCL_VS_FOLLICULAR_LYMPHOMA_UP		35	-0.2697625	-0.9489828	0.49799198	0.57123876	1	1399	tags=11%, list=12%, signal=13%
HANN_RESISTANCE_TO_BCL2_INHIBITOR_UP	HANN_RESISTANCE_TO_BCL2_INHIBITOR_UP		21	-0.35763744	-0.94812196	0.5696466	0.57216173	1	1735	tags=38%, list=15%, signal=45%
TURASHVILI_BREAST_DUCTAL_CARCINOMA_VS_DUCTAL_NORMAL_DN	TURASHVILI_BREAST_DUCTAL_CARCINOMA_VS_DUCTAL_NORMAL_DN		92	-0.34135747	-0.9479826	0.5304878	0.57193285	1	1531	tags=32%, list=14%, signal=36%
HUPER_BREAST_BASAL_VS_LUMINAL_DN	HUPER_BREAST_BASAL_VS_LUMINAL_DN		39	-0.35495505	-0.94760495	0.5414938	0.57207185	1	696	tags=23%, list=6%, signal=25%
REACTOME_INTEGRIN_ALPHAIIBBETA3_SIGNALING	REACTOME_INTEGRIN_ALPHAIIBBETA3_SIGNALING		17	-0.37217256	-0.94496226	0.54303277	0.575786	1	1521	tags=24%, list=14%, signal=27%
KEGG_LONG_TERM_DEPRESSION	KEGG_LONG_TERM_DEPRESSION		42	-0.29354435	-0.94461644	0.52953154	0.5758847	1	2490	tags=29%, list=22%, signal=37%
SASSON_RESPONSE_TO_FORSKOLIN_DN	SASSON_RESPONSE_TO_FORSKOLIN_DN		46	-0.3090764	-0.944252	0.5060241	0.5759855	1	1203	tags=24%, list=11%, signal=27%
MOLENAAR_TARGETS_OF_CCND1_AND_CDK4_UP	MOLENAAR_TARGETS_OF_CCND1_AND_CDK4_UP		28	-0.32920653	-0.9421623	0.5376782	0.5790043	1	1235	tags=18%, list=11%, signal=20%
VALK_AML_CLUSTER_12	VALK_AML_CLUSTER_12		23	-0.3161449	-0.94142497	0.5402062	0.579742	1	1987	tags=30%, list=18%, signal=37%
REACTOME_GLUCAGON_SIGNALING_IN_METABOLIC_REGULATION	REACTOME_GLUCAGON_SIGNALING_IN_METABOLIC_REGULATION		22	-0.34966314	-0.94119674	0.5417515	0.5796523	1	2864	tags=59%, list=26%, signal=79%
MULLIGHAN_NPM1_MUTATED_SIGNATURE_1_UP	MULLIGHAN_NPM1_MUTATED_SIGNATURE_1_UP		148	-0.23211527	-0.9409479	0.5417559	0.57959265	1	3073	tags=30%, list=27%, signal=40%
REACTOME_SLC_MEDIATED_TRANSMEMBRANE_TRANSPORT	REACTOME_SLC_MEDIATED_TRANSMEMBRANE_TRANSPORT		115	-0.29109758	-0.9405446	0.5426195	0.5797701	1	1773	tags=23%, list=16%, signal=28%
MOLENAAR_TARGETS_OF_CCND1_AND_CDK4_DN	MOLENAAR_TARGETS_OF_CCND1_AND_CDK4_DN		31	-0.38803402	-0.9395204	0.5121951	0.58103716	1	3669	tags=52%, list=33%, signal=77%
BIOCARTA_EDG1_PATHWAY	BIOCARTA_EDG1_PATHWAY		16	-0.35238606	-0.9391812	0.5412475	0.5810597	1	214	tags=13%, list=2%, signal=13%
WEST_ADRENOCORTICAL_TUMOR_UP	WEST_ADRENOCORTICAL_TUMOR_UP		199	-0.23349585	-0.93812853	0.52719665	0.58228654	1	3542	tags=33%, list=32%, signal=48%
DORN_ADENOVIRUS_INFECTION_24HR_DN	DORN_ADENOVIRUS_INFECTION_24HR_DN		32	-0.31814855	-0.9374042	0.52662724	0.58307093	1	2080	tags=34%, list=19%, signal=42%
GRAHAM_CML_DIVIDING_VS_NORMAL_QUIESCENT_UP	GRAHAM_CML_DIVIDING_VS_NORMAL_QUIESCENT_UP		123	-0.31322277	-0.93674517	0.49278352	0.5836764	1	2404	tags=24%, list=21%, signal=30%
SASSON_RESPONSE_TO_GONADOTROPHINS_DN	SASSON_RESPONSE_TO_GONADOTROPHINS_DN		46	-0.3114372	-0.9366946	0.5423387	0.5832922	1	1203	tags=24%, list=11%, signal=27%
MORI_IMMATURE_B_LYMPHOCYTE_DN	MORI_IMMATURE_B_LYMPHOCYTE_DN		40	-0.3581814	-0.93600327	0.50718683	0.583904	1	238	tags=8%, list=2%, signal=8%
SAKAI_TUMOR_INFILTRATING_MONOCYTES_DN	SAKAI_TUMOR_INFILTRATING_MONOCYTES_DN		47	-0.26103508	-0.9346901	0.5491803	0.58555704	1	1468	tags=11%, list=13%, signal=12%
WEIGEL_OXIDATIVE_STRESS_BY_HNE_AND_TBH	WEIGEL_OXIDATIVE_STRESS_BY_HNE_AND_TBH		38	-0.27026576	-0.9345625	0.5365854	0.5853045	1	2561	tags=26%, list=23%, signal=34%
JAEGER_METASTASIS_DN	JAEGER_METASTASIS_DN		145	-0.35065544	-0.9345368	0.5533981	0.5848806	1	1458	tags=32%, list=13%, signal=36%
GARGALOVIC_RESPONSE_TO_OXIDIZED_PHOSPHOLIPIDS_TURQUOISE_UP	GARGALOVIC_RESPONSE_TO_OXIDIZED_PHOSPHOLIPIDS_TURQUOISE_UP		33	-0.31271058	-0.93343616	0.5188867	0.58615685	1	1541	tags=21%, list=14%, signal=25%
REACTOME_THE_ROLE_OF_NEF_IN_HIV1_REPLICATION_AND_DISEASE_PATHOGENESIS	REACTOME_THE_ROLE_OF_NEF_IN_HIV1_REPLICATION_AND_DISEASE_PATHOGENESIS		21	-0.3287474	-0.93304664	0.5490605	0.58626324	1	1788	tags=29%, list=16%, signal=34%
SCHEIDEREIT_IKK_INTERACTING_PROTEINS	SCHEIDEREIT_IKK_INTERACTING_PROTEINS		15	-0.34097064	-0.9323024	0.53816044	0.58701634	1	2041	tags=27%, list=18%, signal=33%
PODAR_RESPONSE_TO_ADAPHOSTIN_UP	PODAR_RESPONSE_TO_ADAPHOSTIN_UP		87	-0.28566933	-0.9316444	0.5292969	0.5876523	1	1209	tags=16%, list=11%, signal=18%
DACOSTA_UV_RESPONSE_VIA_ERCC3_COMMON_DN	DACOSTA_UV_RESPONSE_VIA_ERCC3_COMMON_DN		220	-0.239334	-0.9309039	0.5157233	0.588397	1	2130	tags=22%, list=19%, signal=27%
WENDT_COHESIN_TARGETS_UP	WENDT_COHESIN_TARGETS_UP		19	-0.36317185	-0.9298497	0.5235294	0.58961034	1	1952	tags=21%, list=17%, signal=25%
BIOCARTA_GSK3_PATHWAY	BIOCARTA_GSK3_PATHWAY		16	-0.3444569	-0.92853945	0.5580448	0.59126997	1	2847	tags=38%, list=25%, signal=50%
REACTOME_RHO_GTPASE_CYCLE	REACTOME_RHO_GTPASE_CYCLE		70	-0.26245487	-0.9270951	0.55780935	0.5931511	1	1668	tags=21%, list=15%, signal=25%
REACTOME_GS_ALPHA_MEDIATED_EVENTS_IN_GLUCAGON_SIGNALLING	REACTOME_GS_ALPHA_MEDIATED_EVENTS_IN_GLUCAGON_SIGNALLING		19	-0.35306865	-0.9248743	0.552	0.5963516	1	1377	tags=32%, list=12%, signal=36%
BROWNE_HCMV_INFECTION_1HR_UP	BROWNE_HCMV_INFECTION_1HR_UP		32	-0.32260573	-0.924801	0.5681382	0.5960078	1	1578	tags=25%, list=14%, signal=29%
WANG_METHYLATED_IN_BREAST_CANCER	WANG_METHYLATED_IN_BREAST_CANCER		23	-0.37745762	-0.9227079	0.5449102	0.5987771	1	1539	tags=35%, list=14%, signal=40%
REACTOME_PLATELET_AGGREGATION_PLUG_FORMATION	REACTOME_PLATELET_AGGREGATION_PLUG_FORMATION		19	-0.34552145	-0.9221688	0.5717213	0.5992367	1	1521	tags=21%, list=14%, signal=24%
SCHUHMACHER_MYC_TARGETS_UP	SCHUHMACHER_MYC_TARGETS_UP		49	-0.27365395	-0.92095566	0.527451	0.6007479	1	2877	tags=31%, list=26%, signal=41%
MILI_PSEUDOPODIA	MILI_PSEUDOPODIA		22	-0.31817803	-0.9206104	0.5633803	0.6008112	1	260	tags=9%, list=2%, signal=9%
BENPORATH_CYCLING_GENES	BENPORATH_CYCLING_GENES		352	-0.23545936	-0.92040277	0.5083682	0.6006879	1	2110	tags=17%, list=19%, signal=20%
MOHANKUMAR_TLX1_TARGETS_UP	MOHANKUMAR_TLX1_TARGETS_UP		243	-0.20033771	-0.91923934	0.5557851	0.60207546	1	1624	tags=13%, list=15%, signal=15%
IIZUKA_LIVER_CANCER_PROGRESSION_G2_G3_UP	IIZUKA_LIVER_CANCER_PROGRESSION_G2_G3_UP		15	-0.3457492	-0.9172871	0.5765199	0.6047524	1	165	tags=7%, list=1%, signal=7%
MODY_HIPPOCAMPUS_PRENATAL	MODY_HIPPOCAMPUS_PRENATAL		21	-0.29406914	-0.91557676	0.5420168	0.6071398	1	260	tags=5%, list=2%, signal=5%
BOYAULT_LIVER_CANCER_SUBCLASS_G1_DN	BOYAULT_LIVER_CANCER_SUBCLASS_G1_DN		25	-0.31436974	-0.91095316	0.5882353	0.61441797	1	2534	tags=40%, list=23%, signal=52%
CERVERA_SDHB_TARGETS_2	CERVERA_SDHB_TARGETS_2		73	-0.2906773	-0.91091675	0.6219512	0.614007	1	1762	tags=32%, list=16%, signal=37%
KEGG_MTOR_SIGNALING_PATHWAY	KEGG_MTOR_SIGNALING_PATHWAY		27	-0.2752919	-0.9071398	0.5987526	0.6197336	1	194	tags=7%, list=2%, signal=8%
DANG_REGULATED_BY_MYC_UP	DANG_REGULATED_BY_MYC_UP		48	-0.24491334	-0.9067366	0.5815324	0.6199139	1	3058	tags=25%, list=27%, signal=34%
BIOCARTA_INTRINSIC_PATHWAY	BIOCARTA_INTRINSIC_PATHWAY		23	-0.385227	-0.9058741	0.6015625	0.6207786	1	1801	tags=30%, list=16%, signal=36%
ST_GRANULE_CELL_SURVIVAL_PATHWAY	ST_GRANULE_CELL_SURVIVAL_PATHWAY		15	-0.33907694	-0.90568143	0.6053719	0.62065226	1	2262	tags=27%, list=20%, signal=33%
BLUM_RESPONSE_TO_SALIRASIB_DN	BLUM_RESPONSE_TO_SALIRASIB_DN		253	-0.25227898	-0.9056039	0.5285714	0.62031186	1	2768	tags=28%, list=25%, signal=36%
MOREAUX_B_LYMPHOCYTE_MATURATION_BY_TACI_DN	MOREAUX_B_LYMPHOCYTE_MATURATION_BY_TACI_DN		25	-0.31420007	-0.905269	0.5555556	0.620394	1	103	tags=4%, list=1%, signal=4%
CERVERA_SDHB_TARGETS_1_DN	CERVERA_SDHB_TARGETS_1_DN		20	-0.38154918	-0.90452075	0.6098039	0.6210915	1	3296	tags=65%, list=29%, signal=92%
RODRIGUES_THYROID_CARCINOMA_ANAPLASTIC_UP	RODRIGUES_THYROID_CARCINOMA_ANAPLASTIC_UP		363	-0.23316175	-0.9044934	0.53752536	0.62066686	1	3134	tags=30%, list=28%, signal=40%
KEGG_NEUROACTIVE_LIGAND_RECEPTOR_INTERACTION	KEGG_NEUROACTIVE_LIGAND_RECEPTOR_INTERACTION		183	-0.30762628	-0.9044068	0.54141414	0.6203206	1	3411	tags=38%, list=30%, signal=54%
RASHI_RESPONSE_TO_IONIZING_RADIATION_2	RASHI_RESPONSE_TO_IONIZING_RADIATION_2		92	-0.2947165	-0.90423846	0.57114226	0.62011623	1	2114	tags=29%, list=19%, signal=36%
CROMER_METASTASIS_DN	CROMER_METASTASIS_DN		43	-0.29613245	-0.9032631	0.5595238	0.6211647	1	1160	tags=21%, list=10%, signal=23%
SHIPP_DLBCL_CURED_VS_FATAL_DN	SHIPP_DLBCL_CURED_VS_FATAL_DN		26	-0.28706133	-0.9026227	0.6133056	0.62170684	1	2642	tags=31%, list=24%, signal=40%
KAYO_AGING_MUSCLE_DN	KAYO_AGING_MUSCLE_DN		82	-0.22796755	-0.9025619	0.58531743	0.6213229	1	1708	tags=15%, list=15%, signal=17%
BIOCARTA_GPCR_PATHWAY	BIOCARTA_GPCR_PATHWAY		18	-0.2901558	-0.9024111	0.592668	0.62104857	1	1913	tags=17%, list=17%, signal=20%
STARK_PREFRONTAL_CORTEX_22Q11_DELETION_UP	STARK_PREFRONTAL_CORTEX_22Q11_DELETION_UP		93	-0.2502284	-0.89709723	0.59795916	0.6291358	1	1175	tags=14%, list=10%, signal=15%
KEGG_LYSOSOME	KEGG_LYSOSOME		82	-0.25213093	-0.8966693	0.5531915	0.62932104	1	2610	tags=28%, list=23%, signal=36%
ZHOU_INFLAMMATORY_RESPONSE_FIMA_DN	ZHOU_INFLAMMATORY_RESPONSE_FIMA_DN		118	-0.2487841	-0.89640355	0.6185567	0.6292635	1	1162	tags=14%, list=10%, signal=16%
RHODES_CANCER_META_SIGNATURE	RHODES_CANCER_META_SIGNATURE		41	-0.24378125	-0.89591885	0.5696721	0.6295685	1	355	tags=5%, list=3%, signal=5%
SCIBETTA_KDM5B_TARGETS_DN	SCIBETTA_KDM5B_TARGETS_DN		47	-0.26804698	-0.89570516	0.59137577	0.6294214	1	2026	tags=17%, list=18%, signal=21%
REACTOME_G_BETA_GAMMA_SIGNALLING_THROUGH_PI3KGAMMA	REACTOME_G_BETA_GAMMA_SIGNALLING_THROUGH_PI3KGAMMA		17	-0.33215234	-0.89509475	0.610998	0.6299846	1	2864	tags=47%, list=26%, signal=63%
ICHIBA_GRAFT_VERSUS_HOST_DISEASE_35D_DN	ICHIBA_GRAFT_VERSUS_HOST_DISEASE_35D_DN		42	-0.32444814	-0.8935029	0.61924684	0.63209325	1	789	tags=17%, list=7%, signal=18%
REACTOME_CHAPERONIN_MEDIATED_PROTEIN_FOLDING	REACTOME_CHAPERONIN_MEDIATED_PROTEIN_FOLDING		29	-0.26035124	-0.8923309	0.57349896	0.6336011	1	1389	tags=14%, list=12%, signal=16%
SATO_SILENCED_EPIGENETICALLY_IN_PANCREATIC_CANCER	SATO_SILENCED_EPIGENETICALLY_IN_PANCREATIC_CANCER		27	-0.3344641	-0.89146006	0.6363636	0.63463634	1	2094	tags=30%, list=19%, signal=36%
RHODES_UNDIFFERENTIATED_CANCER	RHODES_UNDIFFERENTIATED_CANCER		50	-0.2980643	-0.8905831	0.55918366	0.6355427	1	3666	tags=42%, list=33%, signal=62%
CHENG_IMPRINTED_BY_ESTRADIOL	CHENG_IMPRINTED_BY_ESTRADIOL		54	-0.2597901	-0.8901763	0.6301075	0.63572806	1	2276	tags=28%, list=20%, signal=35%
BOYAULT_LIVER_CANCER_SUBCLASS_G23_UP	BOYAULT_LIVER_CANCER_SUBCLASS_G23_UP		27	-0.3218938	-0.88940877	0.58299595	0.6365783	1	2549	tags=30%, list=23%, signal=38%
ALCALA_APOPTOSIS	ALCALA_APOPTOSIS		58	-0.25471002	-0.8891414	0.58526313	0.6365662	1	2642	tags=26%, list=24%, signal=34%
DANG_MYC_TARGETS_UP	DANG_MYC_TARGETS_UP		87	-0.22391614	-0.8864271	0.5472837	0.64051723	1	2885	tags=22%, list=26%, signal=29%
FERREIRA_EWINGS_SARCOMA_UNSTABLE_VS_STABLE_UP	FERREIRA_EWINGS_SARCOMA_UNSTABLE_VS_STABLE_UP		74	-0.2840674	-0.88624203	0.5714286	0.6403467	1	3250	tags=34%, list=29%, signal=47%
SWEET_KRAS_TARGETS_DN	SWEET_KRAS_TARGETS_DN		15	-0.32932627	-0.88442224	0.5983437	0.64293045	1	1399	tags=20%, list=12%, signal=23%
REACTOME_NEF_MEDIATES_DOWN_MODULATION_OF_CELL_SURFACE_RECEPTORS_BY_RECRUITING_THEM_TO_CLATHRIN_ADAPTERS	REACTOME_NEF_MEDIATES_DOWN_MODULATION_OF_CELL_SURFACE_RECEPTORS_BY_RECRUITING_THEM_TO_CLATHRIN_ADAPTERS		15	-0.31536987	-0.8842183	0.56512606	0.64279455	1	1788	tags=27%, list=16%, signal=32%
XU_HGF_SIGNALING_NOT_VIA_AKT1_6HR	XU_HGF_SIGNALING_NOT_VIA_AKT1_6HR		17	-0.36368605	-0.8830591	0.5666004	0.6441344	1	1405	tags=29%, list=13%, signal=34%
TAVAZOIE_METASTASIS	TAVAZOIE_METASTASIS		49	-0.30660525	-0.8817966	0.66056913	0.6457806	1	1610	tags=27%, list=14%, signal=31%
SESTO_RESPONSE_TO_UV_C5	SESTO_RESPONSE_TO_UV_C5		29	-0.28751886	-0.88070905	0.5694444	0.6471392	1	1734	tags=24%, list=15%, signal=28%
HORIUCHI_WTAP_TARGETS_DN	HORIUCHI_WTAP_TARGETS_DN		179	-0.25220665	-0.88042367	0.55122954	0.6471156	1	3152	tags=30%, list=28%, signal=41%
RODRIGUES_DCC_TARGETS_DN	RODRIGUES_DCC_TARGETS_DN		74	-0.26305088	-0.87955725	0.6287425	0.6480376	1	397	tags=9%, list=4%, signal=10%
RHEIN_ALL_GLUCOCORTICOID_THERAPY_DN	RHEIN_ALL_GLUCOCORTICOID_THERAPY_DN		261	-0.21646382	-0.87905055	0.5915493	0.64842665	1	1346	tags=9%, list=12%, signal=10%
REACTOME_GLUCOSE_REGULATION_OF_INSULIN_SECRETION	REACTOME_GLUCOSE_REGULATION_OF_INSULIN_SECRETION		117	-0.21093133	-0.8775506	0.5807128	0.650491	1	1142	tags=9%, list=10%, signal=9%
SIG_PIP3_SIGNALING_IN_CARDIAC_MYOCTES	SIG_PIP3_SIGNALING_IN_CARDIAC_MYOCTES		42	-0.24685912	-0.87322205	0.617357	0.65716994	1	3271	tags=38%, list=29%, signal=54%
REACTOME_APOPTOTIC_EXECUTION_PHASE	REACTOME_APOPTOTIC_EXECUTION_PHASE		31	-0.27514732	-0.8731131	0.6231884	0.6568434	1	2461	tags=35%, list=22%, signal=45%
REACTOME_POST_NMDA_RECEPTOR_ACTIVATION_EVENTS	REACTOME_POST_NMDA_RECEPTOR_ACTIVATION_EVENTS		22	-0.30479842	-0.87307274	0.6473029	0.6564127	1	2466	tags=41%, list=22%, signal=52%
CHIANG_LIVER_CANCER_SUBCLASS_PROLIFERATION_UP	CHIANG_LIVER_CANCER_SUBCLASS_PROLIFERATION_UP		90	-0.2904153	-0.8720586	0.57949793	0.65755326	1	1715	tags=21%, list=15%, signal=25%
KEGG_SMALL_CELL_LUNG_CANCER	KEGG_SMALL_CELL_LUNG_CANCER		48	-0.26404998	-0.8720347	0.62103176	0.6571041	1	2782	tags=40%, list=25%, signal=52%
RIZKI_TUMOR_INVASIVENESS_2D_DN	RIZKI_TUMOR_INVASIVENESS_2D_DN		46	-0.24362706	-0.87082154	0.6611227	0.65854126	1	1590	tags=17%, list=14%, signal=20%
REACTOME_TRANSMEMBRANE_TRANSPORT_OF_SMALL_MOLECULES	REACTOME_TRANSMEMBRANE_TRANSPORT_OF_SMALL_MOLECULES		145	-0.24397412	-0.87011254	0.6592292	0.65923524	1	1773	tags=20%, list=16%, signal=23%
STEIN_ESRRA_TARGETS_DN	STEIN_ESRRA_TARGETS_DN		58	-0.23557016	-0.8689438	0.6305733	0.66074646	1	2428	tags=26%, list=22%, signal=33%
PEREZ_TP53_AND_TP63_TARGETS	PEREZ_TP53_AND_TP63_TARGETS		100	-0.26374155	-0.8687719	0.66468257	0.6605517	1	2557	tags=32%, list=23%, signal=41%
BIOCARTA_STRESS_PATHWAY	BIOCARTA_STRESS_PATHWAY		15	-0.2933915	-0.8685804	0.5975104	0.66039956	1	1581	tags=20%, list=14%, signal=23%
KEGG_PATHOGENIC_ESCHERICHIA_COLI_INFECTION	KEGG_PATHOGENIC_ESCHERICHIA_COLI_INFECTION		37	-0.28429964	-0.86788267	0.61554193	0.6611156	1	3034	tags=43%, list=27%, signal=59%
ROME_INSULIN_TARGETS_IN_MUSCLE_DN	ROME_INSULIN_TARGETS_IN_MUSCLE_DN		27	-0.29641983	-0.8656976	0.65909094	0.66432315	1	1941	tags=30%, list=17%, signal=36%
GINESTIER_BREAST_CANCER_20Q13_AMPLIFICATION_UP	GINESTIER_BREAST_CANCER_20Q13_AMPLIFICATION_UP		49	-0.22401462	-0.865299	0.6476578	0.66446686	1	1095	tags=10%, list=10%, signal=11%
KEGG_PORPHYRIN_AND_CHLOROPHYLL_METABOLISM	KEGG_PORPHYRIN_AND_CHLOROPHYLL_METABOLISM		17	-0.30120063	-0.86524093	0.64344263	0.6640657	1	3008	tags=41%, list=27%, signal=56%
REACTOME_ADP_SIGNALLING_THROUGH_P2Y_PURINOCEPTOR_1	REACTOME_ADP_SIGNALLING_THROUGH_P2Y_PURINOCEPTOR_1		18	-0.3146059	-0.8650739	0.6498994	0.6638511	1	2864	tags=50%, list=26%, signal=67%
BIOCARTA_MAPK_PATHWAY	BIOCARTA_MAPK_PATHWAY		56	-0.23543361	-0.8644757	0.6513026	0.66435605	1	2708	tags=23%, list=24%, signal=30%
LEE_LIVER_CANCER_DENA_DN	LEE_LIVER_CANCER_DENA_DN		57	-0.32123208	-0.8643588	0.6179541	0.6640328	1	714	tags=18%, list=6%, signal=19%
HOSHIDA_LIVER_CANCER_SUBCLASS_S2	HOSHIDA_LIVER_CANCER_SUBCLASS_S2		80	-0.21277776	-0.8618528	0.6404959	0.667511	1	2313	tags=19%, list=21%, signal=23%
NUTT_GBM_VS_AO_GLIOMA_DN	NUTT_GBM_VS_AO_GLIOMA_DN		28	-0.2602736	-0.8597728	0.63201666	0.6704991	1	1137	tags=11%, list=10%, signal=12%
MARTORIATI_MDM4_TARGETS_NEUROEPITHELIUM_UP	MARTORIATI_MDM4_TARGETS_NEUROEPITHELIUM_UP		76	-0.25565645	-0.85791224	0.66533065	0.6731817	1	2250	tags=26%, list=20%, signal=33%
BENPORATH_ES_2	BENPORATH_ES_2		22	-0.31092435	-0.8577289	0.6338912	0.67300653	1	2814	tags=32%, list=25%, signal=42%
REACTOME_DOWN_STREAM_SIGNAL_TRANSDUCTION	REACTOME_DOWN_STREAM_SIGNAL_TRANSDUCTION		25	-0.26664826	-0.85682666	0.63247865	0.6739761	1	214	tags=8%, list=2%, signal=8%
REACTOME_CAM_PATHWAY	REACTOME_CAM_PATHWAY		16	-0.32624286	-0.85651946	0.604	0.67393386	1	2546	tags=56%, list=23%, signal=73%
KEGG_GLYCEROLIPID_METABOLISM	KEGG_GLYCEROLIPID_METABOLISM		29	-0.31262374	-0.8555165	0.6740891	0.6750167	1	685	tags=14%, list=6%, signal=15%
ST_GA12_PATHWAY	ST_GA12_PATHWAY		16	-0.31175745	-0.85502386	0.66734695	0.6753352	1	2352	tags=31%, list=21%, signal=40%
FRASOR_RESPONSE_TO_SERM_OR_FULVESTRANT_DN	FRASOR_RESPONSE_TO_SERM_OR_FULVESTRANT_DN		35	-0.3400583	-0.85077363	0.59631145	0.6819541	1	3848	tags=49%, list=34%, signal=74%
GINESTIER_BREAST_CANCER_ZNF217_AMPLIFIED_UP	GINESTIER_BREAST_CANCER_ZNF217_AMPLIFIED_UP		36	-0.25613758	-0.84825736	0.63039017	0.6856981	1	256	tags=6%, list=2%, signal=6%
GRADE_COLON_CANCER_UP	GRADE_COLON_CANCER_UP		410	-0.16517586	-0.8456572	0.610998	0.68972534	1	2599	tags=18%, list=23%, signal=22%
KEGG_SNARE_INTERACTIONS_IN_VESICULAR_TRANSPORT	KEGG_SNARE_INTERACTIONS_IN_VESICULAR_TRANSPORT		29	-0.25848225	-0.84540457	0.65843624	0.68965185	1	1697	tags=14%, list=15%, signal=16%
ZHAN_MULTIPLE_MYELOMA_MS_DN	ZHAN_MULTIPLE_MYELOMA_MS_DN		18	-0.29091403	-0.844671	0.6659878	0.6903474	1	1218	tags=11%, list=11%, signal=12%
LIU_SOX4_TARGETS_UP	LIU_SOX4_TARGETS_UP		65	-0.22590467	-0.8440916	0.7004049	0.690807	1	737	tags=9%, list=7%, signal=10%
KEGG_ACUTE_MYELOID_LEUKEMIA	KEGG_ACUTE_MYELOID_LEUKEMIA		36	-0.23649676	-0.84268486	0.65696466	0.6926048	1	2786	tags=33%, list=25%, signal=44%
WILCOX_PRESPONSE_TO_ROGESTERONE_UP	WILCOX_PRESPONSE_TO_ROGESTERONE_UP		82	-0.2556415	-0.83904785	0.7	0.69806165	1	1974	tags=22%, list=18%, signal=26%
REACTOME_THROMBOXANE_SIGNALLING_THROUGH_TP_RECEPTOR	REACTOME_THROMBOXANE_SIGNALLING_THROUGH_TP_RECEPTOR		17	-0.29996908	-0.837046	0.6800805	0.7009162	1	2864	tags=47%, list=26%, signal=63%
SIG_INSULIN_RECEPTOR_PATHWAY_IN_CARDIAC_MYOCYTES	SIG_INSULIN_RECEPTOR_PATHWAY_IN_CARDIAC_MYOCYTES		35	-0.23987257	-0.8364402	0.6783505	0.7014664	1	3271	tags=37%, list=29%, signal=52%
KEGG_PROGESTERONE_MEDIATED_OOCYTE_MATURATION	KEGG_PROGESTERONE_MEDIATED_OOCYTE_MATURATION		56	-0.22556971	-0.8353749	0.69777775	0.7028373	1	2496	tags=25%, list=22%, signal=32%
PUJANA_BRCA2_PCC_NETWORK	PUJANA_BRCA2_PCC_NETWORK		263	-0.23319145	-0.83435136	0.61178863	0.7040282	1	3257	tags=30%, list=29%, signal=41%
BOYAULT_LIVER_CANCER_SUBCLASS_G3_UP	BOYAULT_LIVER_CANCER_SUBCLASS_G3_UP		118	-0.23975024	-0.8340169	0.60931176	0.7040697	1	2916	tags=22%, list=26%, signal=29%
BENPORATH_PROLIFERATION	BENPORATH_PROLIFERATION		89	-0.27426654	-0.8299771	0.5967078	0.710357	1	2836	tags=25%, list=25%, signal=33%
SCHLOSSER_SERUM_RESPONSE_AUGMENTED_BY_MYC	SCHLOSSER_SERUM_RESPONSE_AUGMENTED_BY_MYC		72	-0.19873036	-0.82930547	0.691974	0.71101916	1	2947	tags=21%, list=26%, signal=28%
REACTOME_ACTIVATION_OF_NMDA_RECEPTOR_UPON_GLUTAMATE_BINDING_AND_POSTSYNAPTIC_EVENTS	REACTOME_ACTIVATION_OF_NMDA_RECEPTOR_UPON_GLUTAMATE_BINDING_AND_POSTSYNAPTIC_EVENTS		26	-0.30105618	-0.82842255	0.7110187	0.7120166	1	2953	tags=46%, list=26%, signal=63%
BROWNE_HCMV_INFECTION_14HR_UP	BROWNE_HCMV_INFECTION_14HR_UP		86	-0.21681245	-0.8245404	0.6992032	0.7180845	1	2459	tags=20%, list=22%, signal=25%
HEDENFALK_BREAST_CANCER_BRACX_UP	HEDENFALK_BREAST_CANCER_BRACX_UP		15	-0.2897317	-0.8236828	0.6793587	0.7190054	1	314	tags=7%, list=3%, signal=7%
REACTOME_TRAFFICKING_OF_AMPA_RECEPTORS	REACTOME_TRAFFICKING_OF_AMPA_RECEPTORS		20	-0.3024828	-0.8216374	0.70916337	0.721969	1	1877	tags=25%, list=17%, signal=30%
BOHN_PRIMARY_IMMUNODEFICIENCY_SYNDROM_UP	BOHN_PRIMARY_IMMUNODEFICIENCY_SYNDROM_UP		24	-0.25897124	-0.8201749	0.7048832	0.7239055	1	2161	tags=25%, list=19%, signal=31%
BIOCARTA_MET_PATHWAY	BIOCARTA_MET_PATHWAY		23	-0.2757567	-0.8192495	0.7133758	0.7249388	1	1015	tags=13%, list=9%, signal=14%
GINESTIER_BREAST_CANCER_20Q13_AMPLIFICATION_DN	GINESTIER_BREAST_CANCER_20Q13_AMPLIFICATION_DN		80	-0.20606478	-0.8178688	0.6377119	0.7267891	1	3053	tags=26%, list=27%, signal=36%
MANALO_HYPOXIA_DN	MANALO_HYPOXIA_DN		173	-0.23628074	-0.81487465	0.61770624	0.73138326	1	2885	tags=28%, list=26%, signal=38%
CHUNG_BLISTER_CYTOTOXICITY_DN	CHUNG_BLISTER_CYTOTOXICITY_DN		21	-0.2982429	-0.8140891	0.6896552	0.73214084	1	2965	tags=43%, list=26%, signal=58%
FLECHNER_PBL_KIDNEY_TRANSPLANT_OK_VS_DONOR_DN	FLECHNER_PBL_KIDNEY_TRANSPLANT_OK_VS_DONOR_DN		28	-0.2553515	-0.81297475	0.6771653	0.73351306	1	1641	tags=14%, list=15%, signal=17%
MARTINEZ_RESPONSE_TO_TRABECTEDIN_DN	MARTINEZ_RESPONSE_TO_TRABECTEDIN_DN		141	-0.19668622	-0.8120691	0.6646091	0.73449814	1	3504	tags=33%, list=31%, signal=47%
BIOCARTA_PDGF_PATHWAY	BIOCARTA_PDGF_PATHWAY		22	-0.26747954	-0.8094866	0.7006652	0.73823786	1	738	tags=9%, list=7%, signal=10%
KEGG_ENDOMETRIAL_CANCER	KEGG_ENDOMETRIAL_CANCER		31	-0.248491	-0.80584866	0.7080745	0.74371195	1	2775	tags=29%, list=25%, signal=38%
STREICHER_LSM1_TARGETS_UP	STREICHER_LSM1_TARGETS_UP		25	-0.2874345	-0.8024988	0.76160336	0.7486924	1	481	tags=12%, list=4%, signal=13%
CHEN_HOXA5_TARGETS_9HR_UP	CHEN_HOXA5_TARGETS_9HR_UP		113	-0.22993071	-0.79887086	0.6704981	0.7540709	1	1215	tags=12%, list=11%, signal=13%
ZHU_CMV_ALL_UP	ZHU_CMV_ALL_UP		42	-0.26011795	-0.7983174	0.7319149	0.7544892	1	2687	tags=38%, list=24%, signal=50%
FONTAINE_FOLLICULAR_THYROID_ADENOMA_UP	FONTAINE_FOLLICULAR_THYROID_ADENOMA_UP		40	-0.21530984	-0.7978561	0.7752577	0.7546939	1	2453	tags=23%, list=22%, signal=29%
VECCHI_GASTRIC_CANCER_EARLY_UP	VECCHI_GASTRIC_CANCER_EARLY_UP		231	-0.22709727	-0.79772663	0.6980728	0.7543543	1	2360	tags=21%, list=21%, signal=26%
XU_GH1_EXOGENOUS_TARGETS_DN	XU_GH1_EXOGENOUS_TARGETS_DN		56	-0.25211734	-0.7952996	0.7740586	0.7577979	1	1033	tags=14%, list=9%, signal=16%
MARZEC_IL2_SIGNALING_DN	MARZEC_IL2_SIGNALING_DN		21	-0.27653575	-0.7942836	0.7823276	0.7589465	1	2106	tags=24%, list=19%, signal=29%
KEGG_SPHINGOLIPID_METABOLISM	KEGG_SPHINGOLIPID_METABOLISM		22	-0.2902418	-0.79113466	0.7395833	0.76376504	1	1783	tags=32%, list=16%, signal=38%
YANG_BREAST_CANCER_ESR1_LASER_DN	YANG_BREAST_CANCER_ESR1_LASER_DN		24	-0.27590758	-0.7902405	0.7471042	0.76478356	1	1141	tags=17%, list=10%, signal=19%
KIM_WT1_TARGETS_DN	KIM_WT1_TARGETS_DN		255	-0.19750905	-0.78701186	0.7656566	0.7697434	1	1361	tags=9%, list=12%, signal=10%
BIOCARTA_AGR_PATHWAY	BIOCARTA_AGR_PATHWAY		20	-0.31423974	-0.78541887	0.71659917	0.7718187	1	3148	tags=35%, list=28%, signal=49%
TCGA_GLIOBLASTOMA_COPY_NUMBER_UP	TCGA_GLIOBLASTOMA_COPY_NUMBER_UP		34	-0.22453511	-0.7852371	0.76796716	0.7715775	1	3290	tags=26%, list=29%, signal=37%
SPIELMAN_LYMPHOBLAST_EUROPEAN_VS_ASIAN_UP	SPIELMAN_LYMPHOBLAST_EUROPEAN_VS_ASIAN_UP		324	-0.15784863	-0.78309304	0.72349274	0.7746495	1	2388	tags=16%, list=21%, signal=19%
PUJANA_BREAST_CANCER_LIT_INT_NETWORK	PUJANA_BREAST_CANCER_LIT_INT_NETWORK		64	-0.22671989	-0.781012	0.659919	0.77765137	1	3700	tags=34%, list=33%, signal=51%
REACTOME_EGFR_DOWNREGULATION	REACTOME_EGFR_DOWNREGULATION		20	-0.25024322	-0.78066665	0.7624751	0.7776608	1	1301	tags=15%, list=12%, signal=17%
PRAMOONJAGO_SOX4_TARGETS_UP	PRAMOONJAGO_SOX4_TARGETS_UP		35	-0.27864876	-0.7788664	0.757085	0.78008175	1	997	tags=17%, list=9%, signal=19%
KEGG_RENAL_CELL_CARCINOMA	KEGG_RENAL_CELL_CARCINOMA		45	-0.23095326	-0.77812356	0.7763975	0.78078806	1	2075	tags=20%, list=19%, signal=24%
REACTOME_STEROID_HORMONES	REACTOME_STEROID_HORMONES		17	-0.31820872	-0.7781036	0.7690763	0.7802556	1	1397	tags=18%, list=12%, signal=20%
HAHTOLA_MYCOSIS_FUNGOIDES_CD4_UP	HAHTOLA_MYCOSIS_FUNGOIDES_CD4_UP		38	-0.28313574	-0.777968	0.7480315	0.7799023	1	1006	tags=13%, list=9%, signal=14%
EGUCHI_CELL_CYCLE_RB1_TARGETS	EGUCHI_CELL_CYCLE_RB1_TARGETS		15	-0.3999162	-0.77220446	0.6995885	0.78871	1	3631	tags=47%, list=32%, signal=69%
BIOCARTA_DC_PATHWAY	BIOCARTA_DC_PATHWAY		15	-0.33519948	-0.771386	0.75247526	0.7895442	1	2044	tags=40%, list=18%, signal=49%
BROWNE_INTERFERON_RESPONSIVE_GENES	BROWNE_INTERFERON_RESPONSIVE_GENES		44	-0.3289152	-0.7712599	0.6825054	0.78916484	1	2211	tags=32%, list=20%, signal=39%
CHEMNITZ_RESPONSE_TO_PROSTAGLANDIN_E2_UP	CHEMNITZ_RESPONSE_TO_PROSTAGLANDIN_E2_UP		77	-0.23916881	-0.77059424	0.6666667	0.7897491	1	992	tags=9%, list=9%, signal=10%
REACTOME_INTRINSIC_PATHWAY_FOR_APOPTOSIS	REACTOME_INTRINSIC_PATHWAY_FOR_APOPTOSIS		16	-0.2713263	-0.7689807	0.7583333	0.79183453	1	2293	tags=31%, list=20%, signal=39%
SHEDDEN_LUNG_CANCER_POOR_SURVIVAL_A6	SHEDDEN_LUNG_CANCER_POOR_SURVIVAL_A6		274	-0.22184482	-0.7684625	0.6846473	0.79212534	1	2852	tags=26%, list=25%, signal=34%
BIOCARTA_WNT_PATHWAY	BIOCARTA_WNT_PATHWAY		18	-0.2556256	-0.7662236	0.74380165	0.7952309	1	3398	tags=33%, list=30%, signal=48%
YAO_TEMPORAL_RESPONSE_TO_PROGESTERONE_CLUSTER_14	YAO_TEMPORAL_RESPONSE_TO_PROGESTERONE_CLUSTER_14		97	-0.18950783	-0.76282936	0.6764706	0.80002886	1	1142	tags=9%, list=10%, signal=10%
REACTOME_ACTIVATION_OF_THE_PRE_REPLICATIVE_COMPLEX	REACTOME_ACTIVATION_OF_THE_PRE_REPLICATIVE_COMPLEX		25	-0.3405415	-0.75951076	0.706499	0.80481327	1	3631	tags=44%, list=32%, signal=65%
REACTOME_TRAF6_MEDIATED_INDUCTION_OF_THE_ANTIVIRAL_CYTOKINE_IFN_ALPHA_BETA_CASCADE	REACTOME_TRAF6_MEDIATED_INDUCTION_OF_THE_ANTIVIRAL_CYTOKINE_IFN_ALPHA_BETA_CASCADE		31	-0.2319216	-0.7557298	0.7633745	0.8103362	1	2708	tags=23%, list=24%, signal=30%
LOCKWOOD_AMPLIFIED_IN_LUNG_CANCER	LOCKWOOD_AMPLIFIED_IN_LUNG_CANCER		117	-0.16942933	-0.75421625	0.7714286	0.81227416	1	2081	tags=14%, list=19%, signal=17%
DACOSTA_UV_RESPONSE_VIA_ERCC3_TTD_UP	DACOSTA_UV_RESPONSE_VIA_ERCC3_TTD_UP		33	-0.21554588	-0.7538695	0.79049677	0.8122531	1	2687	tags=27%, list=24%, signal=36%
KEGG_BIOSYNTHESIS_OF_UNSATURATED_FATTY_ACIDS	KEGG_BIOSYNTHESIS_OF_UNSATURATED_FATTY_ACIDS		18	-0.28336972	-0.7521354	0.79513186	0.81451803	1	2074	tags=17%, list=19%, signal=20%
GRAHAM_NORMAL_QUIESCENT_VS_NORMAL_DIVIDING_DN	GRAHAM_NORMAL_QUIESCENT_VS_NORMAL_DIVIDING_DN		57	-0.28984344	-0.7511639	0.6929638	0.8154302	1	3683	tags=40%, list=33%, signal=60%
JIANG_VHL_TARGETS	JIANG_VHL_TARGETS		52	-0.19684346	-0.75013316	0.77530366	0.81639683	1	3031	tags=25%, list=27%, signal=34%
SHEPARD_BMYB_TARGETS	SHEPARD_BMYB_TARGETS		39	-0.2685217	-0.7490816	0.7796976	0.81742054	1	1841	tags=23%, list=16%, signal=28%
LASTOWSKA_NEUROBLASTOMA_COPY_NUMBER_UP	LASTOWSKA_NEUROBLASTOMA_COPY_NUMBER_UP		111	-0.1831303	-0.74587756	0.7643312	0.8218913	1	2882	tags=22%, list=26%, signal=29%
BIOCARTA_ECM_PATHWAY	BIOCARTA_ECM_PATHWAY		17	-0.27821928	-0.7429568	0.8042553	0.8257973	1	42	tags=6%, list=0%, signal=6%
BIOCARTA_CDC42RAC_PATHWAY	BIOCARTA_CDC42RAC_PATHWAY		15	-0.30072272	-0.7400127	0.7473904	0.82973975	1	3256	tags=53%, list=29%, signal=75%
YAMASHITA_LIVER_CANCER_STEM_CELL_DN	YAMASHITA_LIVER_CANCER_STEM_CELL_DN		54	-0.2608122	-0.7399881	0.83789474	0.82918775	1	2123	tags=26%, list=19%, signal=32%
BIOCARTA_HDAC_PATHWAY	BIOCARTA_HDAC_PATHWAY		18	-0.25784183	-0.7396855	0.82024795	0.8290471	1	2775	tags=39%, list=25%, signal=52%
CAMPS_COLON_CANCER_COPY_NUMBER_DN	CAMPS_COLON_CANCER_COPY_NUMBER_DN		18	-0.26989174	-0.7387945	0.85050505	0.82985723	1	3217	tags=39%, list=29%, signal=54%
GOLUB_ALL_VS_AML_UP	GOLUB_ALL_VS_AML_UP		18	-0.24226205	-0.7363062	0.79452056	0.8329964	1	2561	tags=22%, list=23%, signal=29%
KIM_LRRC3B_TARGETS	KIM_LRRC3B_TARGETS		15	-0.35235953	-0.7354694	0.7360515	0.83371013	1	2211	tags=33%, list=20%, signal=41%
MORI_EMU_MYC_LYMPHOMA_BY_ONSET_TIME_DN	MORI_EMU_MYC_LYMPHOMA_BY_ONSET_TIME_DN		16	-0.2877996	-0.73531765	0.8015564	0.8333302	1	1230	tags=19%, list=11%, signal=21%
YAO_TEMPORAL_RESPONSE_TO_PROGESTERONE_CLUSTER_13	YAO_TEMPORAL_RESPONSE_TO_PROGESTERONE_CLUSTER_13		135	-0.17476147	-0.73492795	0.6712598	0.83337903	1	1512	tags=10%, list=14%, signal=11%
SCHLOSSER_MYC_TARGETS_AND_SERUM_RESPONSE_UP	SCHLOSSER_MYC_TARGETS_AND_SERUM_RESPONSE_UP		31	-0.21422994	-0.73486966	0.7818182	0.83288145	1	2877	tags=29%, list=26%, signal=39%
REACTOME_BOTULINUM_NEUROTOXICITY	REACTOME_BOTULINUM_NEUROTOXICITY		15	-0.26854217	-0.73285246	0.7966102	0.83538455	1	2936	tags=33%, list=26%, signal=45%
LASTOWSKA_NEUROBLASTOMA_COPY_NUMBER_DN	LASTOWSKA_NEUROBLASTOMA_COPY_NUMBER_DN		387	-0.15226586	-0.72998434	0.80452675	0.8390278	1	2667	tags=19%, list=24%, signal=24%
FUJII_YBX1_TARGETS_DN	FUJII_YBX1_TARGETS_DN		94	-0.24318162	-0.72989655	0.6923077	0.8385624	1	3240	tags=32%, list=29%, signal=45%
TOYOTA_TARGETS_OF_MIR34B_AND_MIR34C	TOYOTA_TARGETS_OF_MIR34B_AND_MIR34C		195	-0.19053565	-0.72857386	0.7866379	0.8399875	1	2371	tags=18%, list=21%, signal=23%
RIZ_ERYTHROID_DIFFERENTIATION_CCNE1	RIZ_ERYTHROID_DIFFERENTIATION_CCNE1		32	-0.21367025	-0.72844183	0.79113925	0.83957374	1	55	tags=3%, list=0%, signal=3%
KRASNOSELSKAYA_ILF3_TARGETS_UP	KRASNOSELSKAYA_ILF3_TARGETS_UP		18	-0.31514272	-0.72830206	0.80777097	0.8392093	1	2956	tags=50%, list=26%, signal=68%
REACTOME_GLUCAGON_TYPE_LIGAND_RECEPTORS	REACTOME_GLUCAGON_TYPE_LIGAND_RECEPTORS		23	-0.27795315	-0.7273796	0.8213552	0.8400013	1	1183	tags=13%, list=11%, signal=15%
PYEON_CANCER_HEAD_AND_NECK_VS_CERVICAL_UP	PYEON_CANCER_HEAD_AND_NECK_VS_CERVICAL_UP		86	-0.22511649	-0.72419995	0.77484787	0.8439707	1	2826	tags=26%, list=25%, signal=34%
BANDRES_RESPONSE_TO_CARMUSTIN_MGMT_24HR_DN	BANDRES_RESPONSE_TO_CARMUSTIN_MGMT_24HR_DN		22	-0.24954794	-0.7203088	0.86825055	0.8489442	1	3449	tags=55%, list=31%, signal=79%
LIANG_HEMATOPOIESIS_STEM_CELL_NUMBER_LARGE_VS_TINY_DN	LIANG_HEMATOPOIESIS_STEM_CELL_NUMBER_LARGE_VS_TINY_DN		33	-0.21519735	-0.7202485	0.87398374	0.84843004	1	2199	tags=21%, list=20%, signal=26%
CROONQUIST_NRAS_SIGNALING_DN	CROONQUIST_NRAS_SIGNALING_DN		44	-0.29220447	-0.719512	0.7	0.8488818	1	3240	tags=39%, list=29%, signal=54%
FIRESTEIN_CTNNB1_PATHWAY	FIRESTEIN_CTNNB1_PATHWAY		15	-0.2686763	-0.71830374	0.83842796	0.8501524	1	3049	tags=47%, list=27%, signal=64%
KEGG_VEGF_SIGNALING_PATHWAY	KEGG_VEGF_SIGNALING_PATHWAY		46	-0.20934762	-0.71731496	0.91268194	0.8510614	1	2775	tags=33%, list=25%, signal=43%
TOMLINS_PROSTATE_CANCER_UP	TOMLINS_PROSTATE_CANCER_UP		21	-0.23465578	-0.7164951	0.84375	0.8516477	1	1388	tags=14%, list=12%, signal=16%
MORI_LARGE_PRE_BII_LYMPHOCYTE_UP	MORI_LARGE_PRE_BII_LYMPHOCYTE_UP		43	-0.26016414	-0.71583986	0.7276507	0.85198563	1	2360	tags=19%, list=21%, signal=23%
KEGG_STARCH_AND_SUCROSE_METABOLISM	KEGG_STARCH_AND_SUCROSE_METABOLISM		21	-0.25824338	-0.712636	0.83613443	0.8558788	1	1719	tags=24%, list=15%, signal=28%
KEGG_TRYPTOPHAN_METABOLISM	KEGG_TRYPTOPHAN_METABOLISM		27	-0.26596397	-0.7113097	0.8707071	0.85715073	1	1349	tags=19%, list=12%, signal=21%
GALLUZZI_PERMEABILIZE_MITOCHONDRIA	GALLUZZI_PERMEABILIZE_MITOCHONDRIA		26	-0.21897967	-0.7046418	0.8644401	0.86587113	1	2648	tags=31%, list=24%, signal=40%
MAYBURD_RESPONSE_TO_L663536_UP	MAYBURD_RESPONSE_TO_L663536_UP		15	-0.24734129	-0.7036148	0.8235294	0.8666031	1	1306	tags=13%, list=12%, signal=15%
REACTOME_APOPTOSIS	REACTOME_APOPTOSIS		88	-0.17668746	-0.7024223	0.8107527	0.8675766	1	2678	tags=22%, list=24%, signal=28%
BOYLAN_MULTIPLE_MYELOMA_D_CLUSTER_UP	BOYLAN_MULTIPLE_MYELOMA_D_CLUSTER_UP		18	-0.2702263	-0.70204955	0.8827038	0.86746377	1	3248	tags=61%, list=29%, signal=86%
REACTOME_LOSS_OF_NLP_FROM_MITOTIC_CENTROSOMES	REACTOME_LOSS_OF_NLP_FROM_MITOTIC_CENTROSOMES		31	-0.20870522	-0.69940287	0.8065173	0.8705456	1	2495	tags=19%, list=22%, signal=25%
REACTOME_HOST_INTERACTIONS_OF_HIV_FACTORS	REACTOME_HOST_INTERACTIONS_OF_HIV_FACTORS		89	-0.17022449	-0.696151	0.7520325	0.8743293	1	1935	tags=12%, list=17%, signal=15%
OUELLET_OVARIAN_CANCER_INVASIVE_VS_LMP_UP	OUELLET_OVARIAN_CANCER_INVASIVE_VS_LMP_UP		85	-0.18626924	-0.6920389	0.796371	0.8790032	1	2322	tags=15%, list=21%, signal=19%
REACTOME_ACTIVATION_OF_ATR_IN_RESPONSE_TO_REPLICATION_STRESS	REACTOME_ACTIVATION_OF_ATR_IN_RESPONSE_TO_REPLICATION_STRESS		31	-0.27764896	-0.69194293	0.7515528	0.8785099	1	3134	tags=29%, list=28%, signal=40%
HOFFMANN_LARGE_TO_SMALL_PRE_BII_LYMPHOCYTE_UP	HOFFMANN_LARGE_TO_SMALL_PRE_BII_LYMPHOCYTE_UP		70	-0.2553601	-0.69151086	0.7261411	0.87850004	1	2426	tags=21%, list=22%, signal=27%
SEITZ_NEOPLASTIC_TRANSFORMATION_BY_8P_DELETION_DN	SEITZ_NEOPLASTIC_TRANSFORMATION_BY_8P_DELETION_DN		20	-0.25633326	-0.6839859	0.912	0.88757557	1	1847	tags=20%, list=16%, signal=24%
CHO_NR4A1_TARGETS	CHO_NR4A1_TARGETS		16	-0.2675318	-0.68152034	0.93436295	0.8899499	1	2072	tags=25%, list=19%, signal=31%
BORCZUK_MALIGNANT_MESOTHELIOMA_UP	BORCZUK_MALIGNANT_MESOTHELIOMA_UP		200	-0.16823408	-0.680906	0.76008064	0.8901344	1	479	tags=4%, list=4%, signal=4%
YOSHIOKA_LIVER_CANCER_EARLY_RECURRENCE_DN	YOSHIOKA_LIVER_CANCER_EARLY_RECURRENCE_DN		33	-0.19159088	-0.6772131	0.8954545	0.8940313	1	4249	tags=48%, list=38%, signal=78%
KEGG_RNA_DEGRADATION	KEGG_RNA_DEGRADATION		34	-0.19794974	-0.6764023	0.8609407	0.8944158	1	3257	tags=26%, list=29%, signal=37%
KEGG_CITRATE_CYCLE_TCA_CYCLE	KEGG_CITRATE_CYCLE_TCA_CYCLE		24	-0.23838226	-0.6718247	0.772541	0.89929503	1	1142	tags=8%, list=10%, signal=9%
KAUFFMANN_DNA_REPLICATION_GENES	KAUFFMANN_DNA_REPLICATION_GENES		103	-0.18748547	-0.6717964	0.8029661	0.8987226	1	2151	tags=17%, list=19%, signal=20%
WATANABE_COLON_CANCER_MSI_VS_MSS_DN	WATANABE_COLON_CANCER_MSI_VS_MSS_DN		38	-0.22521949	-0.6666052	0.9564356	0.9041113	1	2282	tags=24%, list=20%, signal=30%
REACTOME_IRS_RELATED_EVENTS	REACTOME_IRS_RELATED_EVENTS		52	-0.177887	-0.66626716	0.9506726	0.90388536	1	2937	tags=25%, list=26%, signal=34%
FLECHNER_BIOPSY_KIDNEY_TRANSPLANT_OK_VS_DONOR_DN	FLECHNER_BIOPSY_KIDNEY_TRANSPLANT_OK_VS_DONOR_DN		15	-0.20943207	-0.66014534	0.8616352	0.91037124	1	856	tags=7%, list=8%, signal=7%
PUJANA_BREAST_CANCER_WITH_BRCA1_MUTATED_UP	PUJANA_BREAST_CANCER_WITH_BRCA1_MUTATED_UP		39	-0.25676543	-0.6560606	0.7542017	0.9140704	1	3824	tags=36%, list=34%, signal=54%
SAKAI_TUMOR_INFILTRATING_MONOCYTES_UP	SAKAI_TUMOR_INFILTRATING_MONOCYTES_UP		18	-0.22000897	-0.65348125	0.87852496	0.91632617	1	4199	tags=50%, list=37%, signal=80%
WU_APOPTOSIS_BY_CDKN1A_VIA_TP53	WU_APOPTOSIS_BY_CDKN1A_VIA_TP53		19	-0.2803495	-0.64270043	0.79375	0.926853	1	2623	tags=26%, list=23%, signal=34%
GARY_CD5_TARGETS_DN	GARY_CD5_TARGETS_DN		254	-0.16051735	-0.63933897	0.8346774	0.9293914	1	3152	tags=23%, list=28%, signal=32%
REACTOME_SIGNALING_BY_EGFR	REACTOME_SIGNALING_BY_EGFR		38	-0.17835417	-0.63719386	0.90082645	0.93090194	1	4147	tags=50%, list=37%, signal=79%
HOSHIDA_LIVER_CANCER_SURVIVAL_DN	HOSHIDA_LIVER_CANCER_SURVIVAL_DN		82	-0.16597198	-0.6371159	0.96794873	0.93033457	1	3043	tags=23%, list=27%, signal=32%
DAZARD_UV_RESPONSE_CLUSTER_G2	DAZARD_UV_RESPONSE_CLUSTER_G2		15	-0.2862093	-0.63210756	0.9132948	0.9344069	1	967	tags=20%, list=9%, signal=22%
AMUNDSON_GAMMA_RADIATION_RESPONSE	AMUNDSON_GAMMA_RADIATION_RESPONSE		25	-0.27761015	-0.6294868	0.79916316	0.9362677	1	2482	tags=24%, list=22%, signal=31%
SCHLOSSER_MYC_TARGETS_AND_SERUM_RESPONSE_DN	SCHLOSSER_MYC_TARGETS_AND_SERUM_RESPONSE_DN		31	-0.1910611	-0.6133083	0.814	0.9498242	1	3006	tags=29%, list=27%, signal=40%
PUJANA_XPRSS_INT_NETWORK	PUJANA_XPRSS_INT_NETWORK		107	-0.19822197	-0.61219466	0.7663934	0.9500852	1	3847	tags=34%, list=34%, signal=51%
XU_AKT1_TARGETS_6HR	XU_AKT1_TARGETS_6HR		17	-0.24315567	-0.6037012	0.9098712	0.9561446	1	1267	tags=12%, list=11%, signal=13%
BERNARD_PPAPDC1B_TARGETS_UP	BERNARD_PPAPDC1B_TARGETS_UP		18	-0.18934977	-0.59747344	0.92600423	0.96009135	1	948	tags=6%, list=8%, signal=6%
BIOCARTA_IGF1R_PATHWAY	BIOCARTA_IGF1R_PATHWAY		15	-0.19828168	-0.5896348	0.93360996	0.9650824	1	4147	tags=53%, list=37%, signal=85%
REACTOME_M_G1_TRANSITION	REACTOME_M_G1_TRANSITION		52	-0.17779969	-0.5796379	0.8285124	0.9709815	1	3134	tags=23%, list=28%, signal=32%
FOURNIER_ACINAR_DEVELOPMENT_LATE_2	FOURNIER_ACINAR_DEVELOPMENT_LATE_2		179	-0.159861	-0.57141876	0.8967611	0.97543633	1	3188	tags=26%, list=28%, signal=35%
REACTOME_ELONGATION_AND_PROCESSING_OF_CAPPED_TRANSCRIPTS	REACTOME_ELONGATION_AND_PROCESSING_OF_CAPPED_TRANSCRIPTS		88	-0.15400541	-0.5698375	0.8015873	0.97572184	1	9488	tags=100%, list=85%, signal=650%
REACTOME_HIV1_TRANSCRIPTION_ELONGATION	REACTOME_HIV1_TRANSCRIPTION_ELONGATION		37	-0.16235104	-0.5678067	0.8801572	0.9761557	1	9387	tags=100%, list=84%, signal=616%
REACTOME_G2_M_CHECKPOINTS	REACTOME_G2_M_CHECKPOINTS		34	-0.2267201	-0.5666146	0.8523908	0.9761012	1	3134	tags=26%, list=28%, signal=37%
PUJANA_CHEK2_PCC_NETWORK	PUJANA_CHEK2_PCC_NETWORK		481	-0.14065893	-0.5606897	0.87398374	0.97864336	1	3700	tags=28%, list=33%, signal=41%
ROYLANCE_BREAST_CANCER_16Q_COPY_NUMBER_UP	ROYLANCE_BREAST_CANCER_16Q_COPY_NUMBER_UP		25	-0.18104476	-0.5575108	0.9796334	0.9796816	1	2897	tags=28%, list=26%, signal=38%
REACTOME_TAT_MEDIATED_HIV1_ELONGATION_ARREST_AND_RECOVERY	REACTOME_TAT_MEDIATED_HIV1_ELONGATION_ARREST_AND_RECOVERY		27	-0.16220571	-0.55245	0.9255725	0.981636	1	9387	tags=100%, list=84%, signal=617%
RIZ_ERYTHROID_DIFFERENTIATION	RIZ_ERYTHROID_DIFFERENTIATION		60	-0.16761099	-0.54454774	0.9237288	0.9847186	1	3764	tags=37%, list=34%, signal=55%
REACTOME_G2_M_TRANSITION	REACTOME_G2_M_TRANSITION		47	-0.15968592	-0.5414595	0.91810346	0.98535407	1	2495	tags=19%, list=22%, signal=25%
REACTOME_CELL_CYCLE_MITOTIC	REACTOME_CELL_CYCLE_MITOTIC		194	-0.15753178	-0.53827196	0.83472806	0.98611504	1	3738	tags=29%, list=33%, signal=43%
ZHANG_RESPONSE_TO_CANTHARIDIN_DN	ZHANG_RESPONSE_TO_CANTHARIDIN_DN		40	-0.15640293	-0.53779566	0.9032922	0.9856394	1	2775	tags=23%, list=25%, signal=30%
REACTOME_MRNA_PROCESSING	REACTOME_MRNA_PROCESSING		28	-0.16222022	-0.53702384	0.9423459	0.985324	1	9387	tags=100%, list=84%, signal=617%
ODONNELL_TARGETS_OF_MYC_AND_TFRC_DN	ODONNELL_TARGETS_OF_MYC_AND_TFRC_DN		23	-0.23600936	-0.53499717	0.88065845	0.9855409	1	4317	tags=52%, list=39%, signal=85%
REACTOME_MRNA_SPLICING	REACTOME_MRNA_SPLICING		63	-0.1543025	-0.5336389	0.85943776	0.98541033	1	4533	tags=41%, list=40%, signal=69%
REACTOME_MITOTIC_M_M_G1_PHASES	REACTOME_MITOTIC_M_M_G1_PHASES		102	-0.16465671	-0.5310762	0.85684645	0.985749	1	3738	tags=32%, list=33%, signal=48%
EINAV_INTERFERON_SIGNATURE_IN_CANCER	EINAV_INTERFERON_SIGNATURE_IN_CANCER		15	-0.25285652	-0.5135609	0.90869564	0.99134505	1	2337	tags=27%, list=21%, signal=34%
REACTOME_MITOTIC_PROMETAPHASE	REACTOME_MITOTIC_PROMETAPHASE		47	-0.18107912	-0.5076619	0.89640594	0.99255556	1	4844	tags=60%, list=43%, signal=105%
REACTOME_CDT1_ASSOCIATION_WITH_THE_CDC6_ORC_ORIGIN_COMPLEX	REACTOME_CDT1_ASSOCIATION_WITH_THE_CDC6_ORC_ORIGIN_COMPLEX		45	-0.15131974	-0.50157917	0.91769546	0.99368465	1	2693	tags=18%, list=24%, signal=23%
SOTIRIOU_BREAST_CANCER_GRADE_1_VS_3_UP	SOTIRIOU_BREAST_CANCER_GRADE_1_VS_3_UP		88	-0.19803576	-0.5012136	0.8305785	0.9931222	1	3924	tags=41%, list=35%, signal=62%
PUJANA_BRCA_CENTERED_NETWORK	PUJANA_BRCA_CENTERED_NETWORK		72	-0.16623043	-0.50063133	0.8729839	0.992617	1	3683	tags=31%, list=33%, signal=45%
REACTOME_DNA_STRAND_ELONGATION	REACTOME_DNA_STRAND_ELONGATION		22	-0.2190408	-0.49922386	0.8698347	0.9923617	1	8751	tags=100%, list=78%, signal=457%
KRIGE_AMINO_ACID_DEPRIVATION	KRIGE_AMINO_ACID_DEPRIVATION		19	-0.19044511	-0.49871662	0.98185486	0.99185485	1	393	tags=5%, list=4%, signal=5%
REACTOME_TRANSPORT_OF_RIBONUCLEOPROTEINS_INTO_THE_HOST_NUCLEUS	REACTOME_TRANSPORT_OF_RIBONUCLEOPROTEINS_INTO_THE_HOST_NUCLEUS		18	-0.17716417	-0.4902253	0.9676113	0.9934899	1	3520	tags=39%, list=31%, signal=57%
REACTOME_HIV_INFECTION	REACTOME_HIV_INFECTION		139	-0.1157214	-0.48803028	0.9527721	0.99336773	1	1935	tags=9%, list=17%, signal=11%
FARMER_BREAST_CANCER_CLUSTER_2	FARMER_BREAST_CANCER_CLUSTER_2		21	-0.23315738	-0.48775116	0.8877339	0.9927594	1	8593	tags=100%, list=77%, signal=429%
WONG_EMBRYONIC_STEM_CELL_CORE	WONG_EMBRYONIC_STEM_CELL_CORE		255	-0.13727595	-0.48296273	0.9346939	0.9932372	1	2335	tags=14%, list=21%, signal=17%
REACTOME_ABORTIVE_ELONGATION_OF_HIV1_TRANSCRIPT_IN_THE_ABSENCE_OF_TAT	REACTOME_ABORTIVE_ELONGATION_OF_HIV1_TRANSCRIPT_IN_THE_ABSENCE_OF_TAT		19	-0.16208963	-0.47639826	0.98624754	0.99403125	1	9387	tags=100%, list=84%, signal=617%
REACTOME_ORC1_REMOVAL_FROM_CHROMATIN	REACTOME_ORC1_REMOVAL_FROM_CHROMATIN		54	-0.14293712	-0.47512966	0.9244898	0.99364126	1	4259	tags=33%, list=38%, signal=54%
SCIAN_CELL_CYCLE_TARGETS_OF_TP53_AND_TP73_DN	SCIAN_CELL_CYCLE_TARGETS_OF_TP53_AND_TP73_DN		19	-0.2102566	-0.47400796	0.966805	0.99319154	1	3134	tags=26%, list=28%, signal=36%
REACTOME_CENTROSOME_MATURATION	REACTOME_CENTROSOME_MATURATION		35	-0.13383158	-0.46544218	0.96938777	0.9942038	1	3618	tags=29%, list=32%, signal=42%
REACTOME_HIV_LIFE_CYCLE	REACTOME_HIV_LIFE_CYCLE		75	-0.119763106	-0.44205683	0.9582505	0.9973555	1	1481	tags=7%, list=13%, signal=8%
REACTOME_MRNA_3_END_PROCESSING	REACTOME_MRNA_3_END_PROCESSING		22	-0.15309592	-0.436441	0.970276	0.9974504	1	9488	tags=100%, list=85%, signal=654%
YU_MYC_TARGETS_UP	YU_MYC_TARGETS_UP		27	-0.1815429	-0.43546262	0.96194506	0.99689007	1	3487	tags=30%, list=31%, signal=43%
REACTOME_DNA_REPLICATION_PRE_INITIATION	REACTOME_DNA_REPLICATION_PRE_INITIATION		63	-0.13917385	-0.43339399	0.9393305	0.99644893	1	2693	tags=17%, list=24%, signal=23%
REN_BOUND_BY_E2F	REN_BOUND_BY_E2F		36	-0.16638505	-0.4191601	0.9475891	0.9973936	1	2549	tags=14%, list=23%, signal=18%
KANG_DOXORUBICIN_RESISTANCE_UP	KANG_DOXORUBICIN_RESISTANCE_UP		32	-0.17999981	-0.41279325	0.9684874	0.9973136	1	3669	tags=38%, list=33%, signal=56%
REACTOME_CELL_CYCLE_CHECKPOINTS	REACTOME_CELL_CYCLE_CHECKPOINTS		85	-0.1184253	-0.38177767	0.966805	0.9987264	1	3134	tags=20%, list=28%, signal=28%
REACTOME_S_PHASE	REACTOME_S_PHASE		84	-0.1094347	-0.34741443	0.9917355	0.9992295	1	2693	tags=15%, list=24%, signal=20%
