# Supplementary material for: A genomic analysis of mouse models of breast cancer reveals molecular features of mouse models and relationships to human breast cancer
Source: Breast Cancer Res. 2014 Jun 5;16(3):R59. doi: 10.1186/bcr3672 (PMC4078930; doi:10.1186/bcr3672)
Supplement: Additional file 7 — GSEA for clusters 1-4, each of the runs (C2, C3, and so on) is in a separate folder. [file bcr3672-S7.zip › AdditionalFile7/Cluster3_GSEA/C3/GSEA_Enriched_in_Cluster3_vs_other_Clusters.txt]

NAME	GS<br> follow link to MSigDB	GS DETAILS	SIZE	ES	NES	NOM p-val	FDR q-val	FWER p-val	RANK AT MAX	LEADING EDGE
CAGCCTC,MIR-485-5P	CAGCCTC,MIR-485-5P	Details ...	73	0.49689928	1.8546646	0	0.110004656	0.142	1165	tags=25%, list=10%, signal=27%
GTTGNYNNRGNAAC_UNKNOWN	GTTGNYNNRGNAAC_UNKNOWN	Details ...	44	0.53480524	1.7912807	0.001923077	0.10546022	0.246	1458	tags=27%, list=13%, signal=31%
CGGAARNGGCNG_UNKNOWN	CGGAARNGGCNG_UNKNOWN	Details ...	25	0.49384466	1.628858	0.02303263	0.38325778	0.553	1521	tags=20%, list=14%, signal=23%
WYAAANNRNNNGCG_UNKNOWN	WYAAANNRNNNGCG_UNKNOWN	Details ...	25	0.5180159	1.5871751	0.019646365	0.42632726	0.631	386	tags=16%, list=3%, signal=17%
GACAATC,MIR-219	GACAATC,MIR-219	Details ...	74	0.4434832	1.5749996	0.021653544	0.378017	0.655	2080	tags=34%, list=19%, signal=41%
AATGGAG,MIR-136	AATGGAG,MIR-136	Details ...	41	0.47440597	1.553135	0.02357564	0.38169947	0.699	1801	tags=29%, list=16%, signal=35%
YTCCCRNNAGGY_UNKNOWN	YTCCCRNNAGGY_UNKNOWN	Details ...	32	0.46102026	1.5389285	0.033932135	0.37396255	0.722	1946	tags=38%, list=17%, signal=45%
V$SREBP1_01	V$SREBP1_01	Details ...	87	0.36928478	1.520704	0.02584493	0.38344923	0.75	1681	tags=22%, list=15%, signal=25%
TCATCTC,MIR-143	TCATCTC,MIR-143	Details ...	70	0.4175829	1.5195478	0.021868788	0.34372234	0.751	1828	tags=34%, list=16%, signal=41%
CAGCAGG,MIR-370	CAGCAGG,MIR-370	Details ...	74	0.41412047	1.5099931	0.031620555	0.33465007	0.767	2014	tags=28%, list=18%, signal=34%
V$USF_02	V$USF_02	Details ...	121	0.33596262	1.397804	0.055445544	0.69727856	0.867	678	tags=11%, list=6%, signal=11%
AGGTGCA,MIR-500	AGGTGCA,MIR-500	Details ...	46	0.40865132	1.3870071	0.055555556	0.6857968	0.873	1532	tags=24%, list=14%, signal=28%
TCCAGAT,MIR-516-5P	TCCAGAT,MIR-516-5P	Details ...	50	0.3897845	1.3704996	0.083809525	0.7041692	0.883	1123	tags=18%, list=10%, signal=20%
ACTAYRNNNCCCR_UNKNOWN	ACTAYRNNNCCCR_UNKNOWN	Details ...	184	0.295867	1.3535753	0.110486895	0.7294684	0.888	2541	tags=27%, list=23%, signal=34%
V$PPARA_01	V$PPARA_01	Details ...	21	0.48286512	1.3500383	0.12401575	0.6974301	0.891	1356	tags=24%, list=12%, signal=27%
V$MIF1_01	V$MIF1_01	Details ...	75	0.34452087	1.3373909	0.08858268	0.7083988	0.9	1659	tags=24%, list=15%, signal=28%
V$ATF_01	V$ATF_01	Details ...	128	0.3324151	1.3311186	0.08	0.69240296	0.903	901	tags=14%, list=8%, signal=15%
V$MAX_01	V$MAX_01	Details ...	116	0.3052468	1.3170987	0.102970295	0.7153551	0.917	513	tags=10%, list=5%, signal=11%
CCAATNNSNNNGCG_UNKNOWN	CCAATNNSNNNGCG_UNKNOWN	Details ...	28	0.39128122	1.2993796	0.13496932	0.75268036	0.922	1282	tags=21%, list=11%, signal=24%
GGCCAGT,MIR-193A,MIR-193B	GGCCAGT,MIR-193A,MIR-193B	Details ...	42	0.376316	1.2849932	0.16731517	0.7776373	0.928	1583	tags=21%, list=14%, signal=25%
V$USF_C	V$USF_C	Details ...	137	0.29925266	1.280325	0.09055118	0.7604035	0.93	836	tags=12%, list=7%, signal=13%
TCCCRNNRTGC_UNKNOWN	TCCCRNNRTGC_UNKNOWN	Details ...	80	0.31018686	1.2770158	0.2	0.7399297	0.93	2181	tags=21%, list=19%, signal=26%
V$NRF2_01	V$NRF2_01	Details ...	121	0.2810965	1.2618774	0.23135756	0.7712559	0.937	2374	tags=22%, list=21%, signal=28%
TAATGTG,MIR-323	TAATGTG,MIR-323	Details ...	78	0.3194038	1.2519939	0.15655577	0.78133136	0.942	2205	tags=29%, list=20%, signal=36%
V$RFX1_02	V$RFX1_02	Details ...	120	0.31565836	1.2502396	0.1755424	0.7571843	0.942	1458	tags=21%, list=13%, signal=24%
RNCTGNYNRNCTGNY_UNKNOWN	RNCTGNYNRNCTGNY_UNKNOWN	Details ...	31	0.4260529	1.2454253	0.15799615	0.7473127	0.947	1329	tags=35%, list=12%, signal=40%
V$STAT_Q6	V$STAT_Q6	Details ...	133	0.30682158	1.2236576	0.14694656	0.8101882	0.956	1406	tags=20%, list=13%, signal=23%
ACTGTAG,MIR-139	ACTGTAG,MIR-139	Details ...	66	0.34372088	1.2233202	0.19758065	0.78243953	0.956	1491	tags=20%, list=13%, signal=23%
V$CREBP1_01	V$CREBP1_01	Details ...	77	0.3335726	1.2215297	0.17466411	0.7631153	0.957	1665	tags=29%, list=15%, signal=33%
V$ATF6_01	V$ATF6_01	Details ...	63	0.33323368	1.220914	0.1992263	0.7402173	0.957	854	tags=14%, list=8%, signal=15%
GCGNNANTTCC_UNKNOWN	GCGNNANTTCC_UNKNOWN	Details ...	63	0.3096087	1.2193173	0.24260356	0.72281665	0.958	1773	tags=19%, list=16%, signal=23%
V$USF_01	V$USF_01	Details ...	109	0.28219417	1.2110829	0.184	0.73098046	0.96	514	tags=7%, list=5%, signal=8%
GATGKMRGCG_UNKNOWN	GATGKMRGCG_UNKNOWN	Details ...	31	0.3360335	1.2102946	0.2489712	0.71248853	0.961	903	tags=13%, list=8%, signal=14%
KCCGNSWTTT_UNKNOWN	KCCGNSWTTT_UNKNOWN	Details ...	48	0.3322864	1.2098044	0.2632613	0.693403	0.961	2275	tags=21%, list=20%, signal=26%
CACCAGC,MIR-138	CACCAGC,MIR-138	Details ...	103	0.30176374	1.2072926	0.20916335	0.6822208	0.961	2159	tags=29%, list=19%, signal=36%
TTGCWCAAY_V$CEBPB_02	TTGCWCAAY_V$CEBPB_02	Details ...	36	0.3838457	1.2029994	0.20229007	0.6776471	0.961	1182	tags=22%, list=11%, signal=25%
V$AREB6_02	V$AREB6_02	Details ...	129	0.3272981	1.1822544	0.18609023	0.7329004	0.968	724	tags=16%, list=6%, signal=16%
V$CP2_02	V$CP2_02	Details ...	122	0.3093225	1.1711562	0.21621622	0.7550093	0.971	1098	tags=17%, list=10%, signal=19%
V$ARNT_01	V$ARNT_01	Details ...	122	0.2710263	1.163891	0.20436507	0.76167905	0.972	1681	tags=18%, list=15%, signal=21%
ATGTTAA,MIR-302C	ATGTTAA,MIR-302C	Details ...	126	0.30733177	1.1604522	0.23984526	0.7550801	0.974	1594	tags=19%, list=14%, signal=22%
CCATCCA,MIR-432	CCATCCA,MIR-432	Details ...	32	0.3637211	1.157592	0.25101215	0.74711245	0.974	1914	tags=25%, list=17%, signal=30%
CCACACA,MIR-147	CCACACA,MIR-147	Details ...	36	0.34435084	1.1541818	0.270751	0.7416024	0.974	2068	tags=36%, list=18%, signal=44%
GTTNYYNNGGTNA_UNKNOWN	GTTNYYNNGGTNA_UNKNOWN	Details ...	33	0.3252266	1.1506747	0.2781186	0.73620623	0.975	2198	tags=24%, list=20%, signal=30%
GGGNRMNNYCAT_UNKNOWN	GGGNRMNNYCAT_UNKNOWN	Details ...	47	0.31641984	1.1506662	0.27376425	0.71951425	0.975	462	tags=11%, list=4%, signal=11%
RTTTNNNYTGGM_UNKNOWN	RTTTNNNYTGGM_UNKNOWN	Details ...	84	0.3433776	1.1488475	0.24038461	0.7094753	0.975	1204	tags=23%, list=11%, signal=25%
AAAGACA,MIR-511	AAAGACA,MIR-511	Details ...	103	0.307736	1.1406206	0.26937985	0.7217752	0.976	1542	tags=20%, list=14%, signal=23%
AAGCAAT,MIR-137	AAGCAAT,MIR-137	Details ...	94	0.30857038	1.1350971	0.2881356	0.72455686	0.976	999	tags=14%, list=9%, signal=15%
GGCKCATGS_UNKNOWN	GGCKCATGS_UNKNOWN	Details ...	29	0.33395475	1.1350437	0.27878788	0.7095951	0.976	260	tags=7%, list=2%, signal=7%
GCTGAGT,MIR-512-5P	GCTGAGT,MIR-512-5P	Details ...	29	0.33457926	1.1296402	0.29850745	0.71258837	0.977	2056	tags=24%, list=18%, signal=29%
V$NRF1_Q6	V$NRF1_Q6	Details ...	117	0.2470952	1.1216129	0.30740038	0.7235892	0.977	1587	tags=18%, list=14%, signal=21%
ACTTTAT,MIR-142-5P	ACTTTAT,MIR-142-5P	Details ...	150	0.28254792	1.1203518	0.3031496	0.71342576	0.977	1741	tags=22%, list=16%, signal=26%
GTTRYCATRR_UNKNOWN	GTTRYCATRR_UNKNOWN	Details ...	67	0.29152226	1.1184938	0.29558542	0.7056623	0.978	1213	tags=16%, list=11%, signal=18%
GGCNNMSMYNTTG_UNKNOWN	GGCNNMSMYNTTG_UNKNOWN	Details ...	35	0.2948989	1.1178203	0.3127413	0.69435704	0.978	4173	tags=54%, list=37%, signal=86%
V$CREB_Q4_01	V$CREB_Q4_01	Details ...	103	0.27993095	1.11718	0.24157304	0.6837616	0.978	580	tags=12%, list=5%, signal=12%
ACACTAC,MIR-142-3P	ACACTAC,MIR-142-3P	Details ...	60	0.31027386	1.1157937	0.31462926	0.67568225	0.978	1521	tags=22%, list=14%, signal=25%
V$PAX2_01	V$PAX2_01	Details ...	20	0.36590403	1.1107482	0.30879346	0.67921203	0.979	721	tags=20%, list=6%, signal=21%
TMTCGCGANR_UNKNOWN	TMTCGCGANR_UNKNOWN	Details ...	72	0.2812055	1.1085392	0.36242884	0.67384434	0.98	3199	tags=31%, list=29%, signal=43%
ATCTTGC,MIR-31	ATCTTGC,MIR-31	Details ...	33	0.3374109	1.1074195	0.3184466	0.66576606	0.98	732	tags=15%, list=7%, signal=16%
RCGCANGCGY_V$NRF1_Q6	RCGCANGCGY_V$NRF1_Q6	Details ...	412	0.22144477	1.1072751	0.332696	0.6548543	0.98	2992	tags=29%, list=27%, signal=39%
TGACCTTG_V$SF1_Q6	TGACCTTG_V$SF1_Q6	Details ...	122	0.2719079	1.1037776	0.31809524	0.654135	0.981	1714	tags=20%, list=15%, signal=23%
V$ERR1_Q2	V$ERR1_Q2		124	0.28550106	1.0980083	0.28849903	0.65958285	0.982	947	tags=13%, list=8%, signal=14%
GCAAGGA,MIR-502	GCAAGGA,MIR-502		34	0.32160327	1.0905046	0.33017078	0.67019284	0.982	2646	tags=44%, list=24%, signal=58%
CRGAARNNNNCGA_UNKNOWN	CRGAARNNNNCGA_UNKNOWN		25	0.33369288	1.0894303	0.3752418	0.66261405	0.982	622	tags=12%, list=6%, signal=13%
CTACTGT,MIR-199A	CTACTGT,MIR-199A		77	0.31379145	1.0887786	0.35812134	0.65410626	0.982	359	tags=9%, list=3%, signal=9%
V$AR_01	V$AR_01		72	0.30989352	1.0885618	0.32738096	0.6448104	0.982	712	tags=18%, list=6%, signal=19%
TCANNTGAY_V$SREBP1_01	TCANNTGAY_V$SREBP1_01		246	0.24777876	1.0859948	0.32023576	0.6426817	0.983	1204	tags=13%, list=11%, signal=15%
CYTAGCAAY_UNKNOWN	CYTAGCAAY_UNKNOWN		63	0.27138558	1.0856019	0.3372093	0.634143	0.983	2304	tags=30%, list=21%, signal=38%
V$PAX2_02	V$PAX2_02		122	0.29955631	1.0820719	0.33655706	0.63421977	0.983	1587	tags=25%, list=14%, signal=29%
V$RORA1_01	V$RORA1_01		136	0.29790193	1.0799161	0.3159923	0.6310702	0.983	1278	tags=20%, list=11%, signal=22%
V$MEIS1AHOXA9_01	V$MEIS1AHOXA9_01		55	0.3507331	1.0597001	0.37354085	0.677134	0.984	1138	tags=20%, list=10%, signal=22%
V$MEIS1_01	V$MEIS1_01		117	0.29333797	1.0582843	0.34545454	0.67201394	0.985	1583	tags=23%, list=14%, signal=27%
CTGTTAC,MIR-194	CTGTTAC,MIR-194		48	0.30390355	1.0550721	0.36094674	0.67153114	0.985	1692	tags=25%, list=15%, signal=29%
CTCTAGA,MIR-526C,MIR-518F,MIR-526A	CTCTAGA,MIR-526C,MIR-518F,MIR-526A		25	0.3313992	1.0546923	0.38157895	0.66350704	0.985	1880	tags=36%, list=17%, signal=43%
V$DBP_Q6	V$DBP_Q6		120	0.2985159	1.0444889	0.39122137	0.6832734	0.985	1291	tags=18%, list=12%, signal=21%
V$SF1_Q6	V$SF1_Q6		127	0.25373578	1.0375186	0.40232107	0.69361585	0.985	881	tags=11%, list=8%, signal=12%
GTGCAAA,MIR-507	GTGCAAA,MIR-507		58	0.29053992	1.0353237	0.394636	0.6905714	0.986	1800	tags=24%, list=16%, signal=29%
AAAGGGA,MIR-204,MIR-211	AAAGGGA,MIR-204,MIR-211		119	0.25206682	1.0292866	0.375	0.69807017	0.988	2492	tags=29%, list=22%, signal=37%
CCCAGAG,MIR-326	CCCAGAG,MIR-326		78	0.28100765	1.0283763	0.40307102	0.69161135	0.988	1437	tags=21%, list=13%, signal=23%
TCTGATC,MIR-383	TCTGATC,MIR-383		20	0.33022025	1.0282476	0.40363637	0.6832094	0.988	1114	tags=20%, list=10%, signal=22%
GCCATNTTG_V$YY1_Q6	GCCATNTTG_V$YY1_Q6		200	0.20988773	1.0198952	0.42720306	0.696842	0.988	2123	tags=17%, list=19%, signal=20%
CGTSACG_V$PAX3_B	CGTSACG_V$PAX3_B		61	0.25093848	1.0122403	0.4291262	0.7094918	0.988	2174	tags=23%, list=19%, signal=28%
GTCAGGA,MIR-378	GTCAGGA,MIR-378		28	0.32298496	1.0089321	0.4619883	0.71007746	0.988	1586	tags=32%, list=14%, signal=37%
ACCATTT,MIR-522	ACCATTT,MIR-522		78	0.25796947	1.0064489	0.42585552	0.7080157	0.988	561	tags=9%, list=5%, signal=9%
V$GABP_B	V$GABP_B		114	0.23211452	1.0031639	0.43945312	0.70828706	0.99	2904	tags=26%, list=26%, signal=35%
V$PXR_Q2	V$PXR_Q2		122	0.2595436	0.9985619	0.43843284	0.71222675	0.991	434	tags=7%, list=4%, signal=8%
V$USF_Q6	V$USF_Q6		119	0.22604737	0.99849606	0.45038167	0.7040957	0.991	1538	tags=13%, list=14%, signal=15%
CACGTG_V$MYC_Q2	CACGTG_V$MYC_Q2		482	0.2085818	0.9928588	0.46978557	0.71193355	0.992	1617	tags=15%, list=14%, signal=16%
V$STAT1_01	V$STAT1_01		37	0.29067215	0.9910654	0.4776699	0.7090564	0.992	2111	tags=32%, list=19%, signal=40%
V$SRY_02	V$SRY_02		121	0.28557384	0.99011374	0.4639376	0.70372766	0.992	1019	tags=18%, list=9%, signal=20%
GAGCCAG,MIR-149	GAGCCAG,MIR-149		73	0.25840694	0.9900305	0.4610895	0.69617045	0.992	1779	tags=22%, list=16%, signal=26%
V$YY1_Q6	V$YY1_Q6		113	0.21243718	0.9896666	0.46880907	0.68947536	0.992	2466	tags=18%, list=22%, signal=22%
TATTATA,MIR-374	TATTATA,MIR-374		145	0.2609359	0.98081785	0.4894434	0.7061167	0.993	1794	tags=25%, list=16%, signal=29%
CAGCACT,MIR-512-3P	CAGCACT,MIR-512-3P		62	0.26897117	0.9767502	0.48526523	0.70941424	0.994	1816	tags=24%, list=16%, signal=29%
V$TGIF_01	V$TGIF_01		107	0.27044424	0.9741977	0.4952199	0.7083689	0.994	1537	tags=18%, list=14%, signal=20%
TACTTGA,MIR-26A,MIR-26B	TACTTGA,MIR-26A,MIR-26B		144	0.25664127	0.9668633	0.48249027	0.7208328	0.994	1182	tags=17%, list=11%, signal=19%
V$HSF1_01	V$HSF1_01		126	0.27324235	0.9666343	0.49149337	0.71395975	0.994	1203	tags=17%, list=11%, signal=19%
V$CEBPGAMMA_Q6	V$CEBPGAMMA_Q6		119	0.26542348	0.9619126	0.5085389	0.7190506	0.994	1336	tags=18%, list=12%, signal=20%
YWATTWNNRGCT_UNKNOWN	YWATTWNNRGCT_UNKNOWN		32	0.3262507	0.96172154	0.49807692	0.7122661	0.994	100	tags=9%, list=1%, signal=9%
V$DR4_Q2	V$DR4_Q2		118	0.2579808	0.96162874	0.49624062	0.7054647	0.995	1216	tags=16%, list=11%, signal=18%
CTGRYYYNATT_UNKNOWN	CTGRYYYNATT_UNKNOWN		34	0.31149617	0.9603075	0.53892213	0.7017022	0.995	985	tags=15%, list=9%, signal=16%
CAGGGTC,MIR-504	CAGGGTC,MIR-504		44	0.27616772	0.9486316	0.51153845	0.7258563	0.995	1098	tags=18%, list=10%, signal=20%
V$HEN1_02	V$HEN1_02		86	0.24729326	0.94295895	0.5625	0.7341609	0.996	1659	tags=22%, list=15%, signal=26%
GCACCTT,MIR-18A,MIR-18B	GCACCTT,MIR-18A,MIR-18B		53	0.26073742	0.9422965	0.5057915	0.72884077	0.996	2603	tags=32%, list=23%, signal=42%
WCAANNNYCAG_UNKNOWN	WCAANNNYCAG_UNKNOWN		121	0.22223675	0.9269724	0.57751936	0.7641144	0.998	2582	tags=26%, list=23%, signal=33%
AACYNNNNTTCCS_UNKNOWN	AACYNNNNTTCCS_UNKNOWN		44	0.2497077	0.92237806	0.570297	0.7693379	0.998	1533	tags=20%, list=14%, signal=24%
TTTGTAG,MIR-520D	TTTGTAG,MIR-520D		174	0.23058699	0.92059404	0.5772994	0.7671918	0.998	1838	tags=24%, list=16%, signal=28%
V$NFY_Q6	V$NFY_Q6		119	0.24651565	0.92035407	0.58181816	0.76071674	0.998	1746	tags=18%, list=16%, signal=22%
GCACTTT,MIR-17-5P,MIR-20A,MIR-106A,MIR-106B,MIR-20B,MIR-519D	GCACTTT,MIR-17-5P,MIR-20A,MIR-106A,MIR-106B,MIR-20B,MIR-519D		272	0.21939254	0.91963696	0.554731	0.755493	0.998	1838	tags=19%, list=16%, signal=23%
CCAGGGG,MIR-331	CCAGGGG,MIR-331		49	0.26718253	0.91918766	0.5584906	0.7498728	0.998	269	tags=8%, list=2%, signal=8%
V$TITF1_Q3	V$TITF1_Q3		118	0.25816667	0.9174313	0.60546875	0.74744916	0.998	618	tags=9%, list=6%, signal=10%
V$NRF2_Q4	V$NRF2_Q4		132	0.23688397	0.9144059	0.6035503	0.7483564	0.998	650	tags=11%, list=6%, signal=11%
GGAMTNNNNNTCCY_UNKNOWN	GGAMTNNNNNTCCY_UNKNOWN		55	0.240461	0.91336244	0.57749075	0.7445485	0.998	669	tags=9%, list=6%, signal=10%
GGATTA_V$PITX2_Q2	GGATTA_V$PITX2_Q2		284	0.23575224	0.91307586	0.6132075	0.73879236	0.998	778	tags=10%, list=7%, signal=10%
TTTNNANAGCYR_UNKNOWN	TTTNNANAGCYR_UNKNOWN		55	0.2911204	0.9120373	0.5675676	0.73478264	0.998	820	tags=16%, list=7%, signal=18%
V$YY1_02	V$YY1_02		113	0.19969389	0.91135085	0.5836653	0.7300473	0.998	2801	tags=25%, list=25%, signal=33%
GGCACTT,MIR-519E	GGCACTT,MIR-519E		68	0.24741231	0.9056004	0.59356135	0.7382363	0.998	2341	tags=29%, list=21%, signal=37%
V$ELK1_02	V$ELK1_02		113	0.1993572	0.90252626	0.54064274	0.7394307	0.998	2515	tags=24%, list=22%, signal=31%
GTGGTGA,MIR-197	GTGGTGA,MIR-197		34	0.27373695	0.8977227	0.5996094	0.7454926	0.998	2771	tags=35%, list=25%, signal=47%
GTGTGAG,MIR-342	GTGTGAG,MIR-342		29	0.26540107	0.8960207	0.5973025	0.74384075	0.998	1819	tags=17%, list=16%, signal=21%
V$OCT1_04	V$OCT1_04		122	0.2697493	0.89312667	0.6495238	0.7452138	0.998	1583	tags=23%, list=14%, signal=26%
GGTGAAG,MIR-412	GGTGAAG,MIR-412		34	0.25305986	0.89123017	0.612326	0.7442438	0.998	1943	tags=21%, list=17%, signal=25%
V$ALPHACP1_01	V$ALPHACP1_01		127	0.23981148	0.88950443	0.64426875	0.7424494	0.998	1747	tags=18%, list=16%, signal=21%
TAGGTCA,MIR-192,MIR-215	TAGGTCA,MIR-192,MIR-215		23	0.30224308	0.8838872	0.60305345	0.75049675	0.999	417	tags=13%, list=4%, signal=14%
CAGCTTT,MIR-320	CAGCTTT,MIR-320		121	0.22257902	0.8781964	0.62906307	0.7586442	0.999	2672	tags=32%, list=24%, signal=42%
ATGCTGC,MIR-103,MIR-107	ATGCTGC,MIR-103,MIR-107		113	0.22708228	0.8769902	0.66536963	0.755498	0.999	1523	tags=20%, list=14%, signal=23%
GTGACGY_V$E4F1_Q6	GTGACGY_V$E4F1_Q6		316	0.18871419	0.87414056	0.6777996	0.75672156	0.999	2248	tags=19%, list=20%, signal=23%
YRCCAKNNGNCGC_UNKNOWN	YRCCAKNNGNCGC_UNKNOWN		29	0.2864558	0.873999	0.6218324	0.7510548	0.999	2538	tags=38%, list=23%, signal=49%
GAGACTG,MIR-452	GAGACTG,MIR-452		44	0.24557821	0.87390834	0.65148515	0.7454206	0.999	907	tags=14%, list=8%, signal=15%
TNCATNTCCYR_UNKNOWN	TNCATNTCCYR_UNKNOWN		53	0.23062888	0.872443	0.64615387	0.743151	0.999	2621	tags=26%, list=23%, signal=34%
GGAANCGGAANY_UNKNOWN	GGAANCGGAANY_UNKNOWN		52	0.2084604	0.87186164	0.5755814	0.7387921	0.999	4095	tags=44%, list=37%, signal=69%
V$MYOD_Q6_01	V$MYOD_Q6_01		104	0.25462267	0.86803854	0.6744639	0.74285346	0.999	929	tags=12%, list=8%, signal=12%
V$CREB_02	V$CREB_02		122	0.20575619	0.86428314	0.67863894	0.7465602	0.999	2753	tags=30%, list=25%, signal=40%
CCAWYNNGAAR_UNKNOWN	CCAWYNNGAAR_UNKNOWN		61	0.22272058	0.8629712	0.6899811	0.7443202	0.999	596	tags=10%, list=5%, signal=10%
V$FREAC7_01	V$FREAC7_01		84	0.25166237	0.8574987	0.7145709	0.75238734	0.999	1645	tags=25%, list=15%, signal=29%
ATCATGA,MIR-433	ATCATGA,MIR-433		55	0.22282915	0.8558695	0.6533066	0.7504758	0.999	2353	tags=29%, list=21%, signal=37%
GCTTGAA,MIR-498	GCTTGAA,MIR-498		47	0.24921153	0.85097194	0.69407266	0.7569668	0.999	1659	tags=19%, list=15%, signal=22%
GGGCATT,MIR-365	GGGCATT,MIR-365		60	0.24012393	0.82887655	0.73410404	0.8058444	0.999	1462	tags=18%, list=13%, signal=21%
V$CART1_01	V$CART1_01		97	0.24921587	0.8268759	0.7712177	0.80488706	0.999	1583	tags=22%, list=14%, signal=25%
V$EVI1_05	V$EVI1_05		89	0.26285937	0.82506514	0.72659177	0.80355597	0.999	1215	tags=16%, list=11%, signal=18%
GTAAACC,MIR-299-5P	GTAAACC,MIR-299-5P		31	0.25400603	0.8215325	0.7120921	0.8063364	0.999	1227	tags=16%, list=11%, signal=18%
V$RFX1_01	V$RFX1_01		105	0.20502053	0.814872	0.7949219	0.8166682	0.999	1846	tags=18%, list=16%, signal=21%
V$NKX22_01	V$NKX22_01		79	0.23881757	0.813912	0.7800752	0.8131238	0.999	1291	tags=15%, list=12%, signal=17%
AGTCTTA,MIR-499	AGTCTTA,MIR-499		34	0.2568039	0.8117857	0.7037037	0.8121671	0.999	2479	tags=32%, list=22%, signal=41%
TAAWWATAG_V$RSRFC4_Q2	TAAWWATAG_V$RSRFC4_Q2		77	0.2538203	0.8070824	0.76226413	0.8176457	0.999	1215	tags=16%, list=11%, signal=17%
TTTTGAG,MIR-373	TTTTGAG,MIR-373		116	0.18968618	0.8013681	0.79118776	0.82529694	0.999	1589	tags=15%, list=14%, signal=17%
ACAACTT,MIR-382	ACAACTT,MIR-382		38	0.24062613	0.7995482	0.7601547	0.82388145	0.999	1559	tags=21%, list=14%, signal=24%
V$CETS1P54_01	V$CETS1P54_01		128	0.1762532	0.79481035	0.7495327	0.8291168	0.999	2108	tags=17%, list=19%, signal=21%
V$XBP1_01	V$XBP1_01		65	0.20765156	0.78532726	0.84188914	0.8456323	0.999	1603	tags=18%, list=14%, signal=21%
AAGWWRNYGGC_UNKNOWN	AAGWWRNYGGC_UNKNOWN		50	0.1939859	0.7811464	0.7556391	0.8495046	0.999	3025	tags=34%, list=27%, signal=46%
RYTGCNWTGGNR_UNKNOWN	RYTGCNWTGGNR_UNKNOWN		52	0.22874501	0.7760868	0.84117645	0.8542521	0.999	1537	tags=19%, list=14%, signal=22%
AGTTCTC,MIR-146A,MIR-146B	AGTTCTC,MIR-146A,MIR-146B		27	0.24161223	0.77348495	0.7631068	0.8547451	0.999	2721	tags=37%, list=24%, signal=49%
MYAATNNNNNNNGGC_UNKNOWN	MYAATNNNNNNNGGC_UNKNOWN		56	0.21678826	0.7717088	0.8210923	0.85260785	0.999	1324	tags=14%, list=12%, signal=16%
V$NFMUE1_Q6	V$NFMUE1_Q6		118	0.16802263	0.76994723	0.7706767	0.8507923	0.999	1583	tags=10%, list=14%, signal=12%
GKCGCNNNNNNNTGAYG_UNKNOWN	GKCGCNNNNNNNTGAYG_UNKNOWN		32	0.21028061	0.76899624	0.72088355	0.84751946	0.999	3735	tags=38%, list=33%, signal=56%
ATAGGAA,MIR-202	ATAGGAA,MIR-202		52	0.21483791	0.7689879	0.7782101	0.84205914	0.999	1589	tags=15%, list=14%, signal=18%
TGCAAAC,MIR-452	TGCAAAC,MIR-452		55	0.21390253	0.76885116	0.83168316	0.8369543	0.999	2231	tags=25%, list=20%, signal=32%
V$AHR_01	V$AHR_01		39	0.2092999	0.7657284	0.81017613	0.8377937	0.999	1523	tags=13%, list=14%, signal=15%
V$MYOD_01	V$MYOD_01		110	0.21177518	0.75853646	0.8416988	0.8465357	0.999	718	tags=7%, list=6%, signal=8%
GTGTCAA,MIR-514	GTGTCAA,MIR-514		28	0.23326747	0.7441789	0.81	0.868333	0.999	2495	tags=36%, list=22%, signal=46%
ACCTGTTG_UNKNOWN	ACCTGTTG_UNKNOWN		72	0.22199084	0.73991716	0.8811881	0.8710661	0.999	1770	tags=19%, list=16%, signal=23%
GGTAACC,MIR-409-5P	GGTAACC,MIR-409-5P		19	0.24176261	0.7274959	0.82778865	0.8880606	0.999	1583	tags=21%, list=14%, signal=24%
GTACAGG,MIR-486	GTACAGG,MIR-486		33	0.225955	0.7241143	0.8676749	0.8879514	0.999	1448	tags=18%, list=13%, signal=21%
GTAGGCA,MIR-189	GTAGGCA,MIR-189		17	0.24070646	0.71931326	0.8152381	0.8902466	0.999	1554	tags=18%, list=14%, signal=20%
AGGCACT,MIR-515-3P	AGGCACT,MIR-515-3P		42	0.2123094	0.71738344	0.8610039	0.88795376	0.999	2297	tags=29%, list=21%, signal=36%
GGGATGC,MIR-324-5P	GGGATGC,MIR-324-5P		24	0.23974687	0.7118023	0.86337763	0.89112663	0.999	1907	tags=21%, list=17%, signal=25%
AGTCAGC,MIR-345	AGTCAGC,MIR-345		27	0.22819105	0.6966931	0.8376238	0.9078666	0.999	2710	tags=33%, list=24%, signal=44%
SNACANNNYSYAGA_UNKNOWN	SNACANNNYSYAGA_UNKNOWN		30	0.1933561	0.68231285	0.8666667	0.9209887	0.999	2621	tags=27%, list=23%, signal=35%
CAGTCAC,MIR-134	CAGTCAC,MIR-134		25	0.1925109	0.6747145	0.9157895	0.9241648	0.999	2591	tags=24%, list=23%, signal=31%
V$ETF_Q6	V$ETF_Q6		50	0.18178616	0.65294	0.93968874	0.94210255	1	3008	tags=32%, list=27%, signal=44%
V$E2F_01	V$E2F_01		36	0.18925118	0.6488599	0.89017344	0.9402344	1	462	tags=6%, list=4%, signal=6%
