# Supplementary material for: A genomic analysis of mouse models of breast cancer reveals molecular features of mouse models and relationships to human breast cancer
Source: Breast Cancer Res. 2014 Jun 5;16(3):R59. doi: 10.1186/bcr3672 (PMC4078930; doi:10.1186/bcr3672)
Supplement: Additional file 7 — GSEA for clusters 1-4, each of the runs (C2, C3, and so on) is in a separate folder. [file bcr3672-S7.zip › AdditionalFile7/Cluster3_GSEA/C3/GSEA_Enriched_in_Other_Clusters_vs_Cluster3.txt]

NAME	GS<br> follow link to MSigDB	GS DETAILS	SIZE	ES	NES	NOM p-val	FDR q-val	FWER p-val	RANK AT MAX	LEADING EDGE
V$SRF_Q6	V$SRF_Q6	Details ...	133	-0.52217513	-1.7424326	0.007952286	1	0.342	2473	tags=44%, list=22%, signal=55%
WWTAAGGC_UNKNOWN	WWTAAGGC_UNKNOWN	Details ...	73	-0.50748855	-1.7291278	0.0041841	0.82609636	0.367	1376	tags=32%, list=12%, signal=36%
V$TATA_01	V$TATA_01	Details ...	144	-0.5189334	-1.6977932	0	0.7314735	0.419	1935	tags=35%, list=17%, signal=42%
GCTCTTG,MIR-335	GCTCTTG,MIR-335	Details ...	45	-0.45422372	-1.6608671	0.006410257	0.7661764	0.492	1377	tags=22%, list=12%, signal=25%
V$NERF_Q2	V$NERF_Q2	Details ...	125	-0.45372242	-1.6584768	0.01	0.62495744	0.496	2275	tags=36%, list=20%, signal=45%
V$SRF_Q5_01	V$SRF_Q5_01	Details ...	116	-0.4922932	-1.6491245	0.006263048	0.5664485	0.502	2714	tags=48%, list=24%, signal=63%
V$SRF_01	V$SRF_01	Details ...	37	-0.5470317	-1.6484189	0.012320329	0.4877204	0.502	3154	tags=59%, list=28%, signal=82%
CCAWWNAAGG_V$SRF_Q4	CCAWWNAAGG_V$SRF_Q4	Details ...	48	-0.5612788	-1.6462017	0.00814664	0.4345523	0.506	1764	tags=42%, list=16%, signal=49%
V$ETS2_B	V$ETS2_B	Details ...	144	-0.44753993	-1.6349204	0.008130081	0.43096656	0.533	2419	tags=38%, list=22%, signal=48%
V$MZF1_01	V$MZF1_01	Details ...	111	-0.4583294	-1.6328691	0.00409836	0.39449698	0.536	1873	tags=30%, list=17%, signal=35%
V$TFIIA_Q6	V$TFIIA_Q6	Details ...	137	-0.43208548	-1.6308289	0.002016129	0.36547613	0.54	2165	tags=33%, list=19%, signal=40%
GGGNNTTTCC_V$NFKB_Q6_01	GGGNNTTTCC_V$NFKB_Q6_01	Details ...	69	-0.5112785	-1.6164786	0.009920635	0.37693673	0.556	2182	tags=57%, list=19%, signal=70%
V$HIF1_Q3	V$HIF1_Q3	Details ...	116	-0.40942377	-1.604531	0.002155172	0.39115843	0.575	2354	tags=29%, list=21%, signal=37%
V$CIZ_01	V$CIZ_01	Details ...	104	-0.4570677	-1.6030416	0.004040404	0.36869913	0.576	2430	tags=35%, list=22%, signal=44%
TTANWNANTGGM_UNKNOWN	TTANWNANTGGM_UNKNOWN	Details ...	29	-0.51710236	-1.5982599	0.025052192	0.36001706	0.585	3768	tags=52%, list=34%, signal=78%
V$GATA3_01	V$GATA3_01	Details ...	117	-0.4743262	-1.596381	0.006060606	0.34303594	0.588	2292	tags=38%, list=20%, signal=48%
V$PR_02	V$PR_02	Details ...	72	-0.45073453	-1.5945567	0.008230452	0.3286284	0.592	1373	tags=24%, list=12%, signal=27%
V$IPF1_Q4	V$IPF1_Q4	Details ...	117	-0.45585424	-1.5924369	0.004175365	0.31629905	0.595	653	tags=15%, list=6%, signal=16%
V$SRF_Q4	V$SRF_Q4	Details ...	115	-0.4661909	-1.5859333	0.01446281	0.31688142	0.612	2708	tags=47%, list=24%, signal=61%
GGGGCCC,MIR-296	GGGGCCC,MIR-296	Details ...	37	-0.48771244	-1.5807467	0.02296451	0.3150571	0.616	2472	tags=41%, list=22%, signal=52%
TCTAGAG,MIR-517	TCTAGAG,MIR-517	Details ...	29	-0.5327688	-1.577079	0.016096579	0.30899954	0.622	1735	tags=31%, list=15%, signal=37%
AAGCACT,MIR-520F	AAGCACT,MIR-520F	Details ...	102	-0.39792708	-1.5768718	0.016494846	0.29538396	0.622	2495	tags=32%, list=22%, signal=41%
V$MYB_Q6	V$MYB_Q6	Details ...	116	-0.43389398	-1.5647014	0.00996016	0.313345	0.638	2378	tags=34%, list=21%, signal=42%
V$AP1_Q6_01	V$AP1_Q6_01	Details ...	134	-0.43815956	-1.5630066	0.013972056	0.3041276	0.643	1578	tags=28%, list=14%, signal=32%
V$SRF_C	V$SRF_C	Details ...	116	-0.4494659	-1.5610102	0.020242915	0.29668814	0.646	2473	tags=42%, list=22%, signal=54%
V$BACH1_01	V$BACH1_01	Details ...	142	-0.4220143	-1.545664	0.018404908	0.3216046	0.661	1864	tags=27%, list=17%, signal=33%
GAANYNYGACNY_UNKNOWN	GAANYNYGACNY_UNKNOWN	Details ...	33	-0.49783352	-1.5445251	0.023305085	0.31284156	0.663	2062	tags=39%, list=18%, signal=48%
V$EN1_01	V$EN1_01	Details ...	51	-0.49639568	-1.5400461	0.015968064	0.31404302	0.666	2165	tags=35%, list=19%, signal=44%
V$GRE_C	V$GRE_C	Details ...	63	-0.46315092	-1.5352615	0.01443299	0.31528145	0.672	1149	tags=25%, list=10%, signal=28%
RGAGGAARY_V$PU1_Q6	RGAGGAARY_V$PU1_Q6	Details ...	237	-0.41386822	-1.5342063	0.01814516	0.30727854	0.672	2182	tags=35%, list=19%, signal=43%
V$HFH1_01	V$HFH1_01	Details ...	124	-0.43976966	-1.5337979	0.01910828	0.2982852	0.672	1967	tags=32%, list=18%, signal=39%
TAAYNRNNTCC_UNKNOWN	TAAYNRNNTCC_UNKNOWN	Details ...	78	-0.46533117	-1.5319148	0.01778656	0.29377207	0.675	1873	tags=28%, list=17%, signal=34%
ATGTTTC,MIR-494	ATGTTTC,MIR-494	Details ...	79	-0.39029458	-1.527978	0.024896266	0.29540026	0.68	944	tags=14%, list=8%, signal=15%
V$RP58_01	V$RP58_01	Details ...	115	-0.45634723	-1.5276691	0.016494846	0.2874694	0.68	2455	tags=39%, list=22%, signal=50%
V$AP1_Q2	V$AP1_Q2	Details ...	142	-0.40532312	-1.5247515	0.008097166	0.28762883	0.689	1321	tags=23%, list=12%, signal=25%
RAAGNYNNCTTY_UNKNOWN	RAAGNYNNCTTY_UNKNOWN	Details ...	71	-0.4722337	-1.5206419	0.025948104	0.29038736	0.698	2143	tags=38%, list=19%, signal=47%
V$RORA2_01	V$RORA2_01	Details ...	74	-0.45894915	-1.5175295	0.010204081	0.28959563	0.705	1578	tags=30%, list=14%, signal=34%
V$IRF_Q6	V$IRF_Q6	Details ...	115	-0.4582803	-1.5164963	0.04509804	0.28411987	0.707	1725	tags=30%, list=15%, signal=35%
V$ARP1_01	V$ARP1_01	Details ...	79	-0.4620156	-1.5089247	0.016	0.29361662	0.718	2252	tags=35%, list=20%, signal=44%
V$GCM_Q2	V$GCM_Q2	Details ...	111	-0.40313837	-1.5076329	0.020703934	0.28947854	0.719	2408	tags=38%, list=22%, signal=48%
ACTGAAA,MIR-30A-3P,MIR-30E-3P	ACTGAAA,MIR-30A-3P,MIR-30E-3P	Details ...	94	-0.41680962	-1.5072955	0.031578947	0.28309038	0.719	2647	tags=34%, list=24%, signal=44%
V$MTF1_Q4	V$MTF1_Q4	Details ...	125	-0.40628725	-1.505165	0.01268499	0.28086823	0.723	2138	tags=30%, list=19%, signal=36%
V$GR_01	V$GR_01	Details ...	100	-0.42282286	-1.5041595	0.01875	0.2766364	0.724	2114	tags=29%, list=19%, signal=35%
V$HOXA4_Q2	V$HOXA4_Q2	Details ...	125	-0.4269945	-1.5020362	0.023504274	0.27488008	0.726	2425	tags=38%, list=22%, signal=48%
V$OCT1_B	V$OCT1_B	Details ...	125	-0.42583457	-1.4906092	0.0186722	0.29389182	0.744	1807	tags=30%, list=16%, signal=36%
GACAGGG,MIR-339	GACAGGG,MIR-339	Details ...	31	-0.46836847	-1.4893224	0.04483431	0.28984576	0.744	814	tags=16%, list=7%, signal=17%
TTCNRGNNNNTTC_V$HSF_Q6	TTCNRGNNNNTTC_V$HSF_Q6	Details ...	75	-0.40591854	-1.4851466	0.035051547	0.294137	0.747	1145	tags=19%, list=10%, signal=21%
V$FOX_Q2	V$FOX_Q2	Details ...	102	-0.43541026	-1.4844247	0.034557234	0.28954464	0.747	1263	tags=25%, list=11%, signal=27%
V$NKX25_02	V$NKX25_02	Details ...	115	-0.44826746	-1.4816747	0.02008032	0.28905812	0.75	1598	tags=24%, list=14%, signal=28%
YNTTTNNNANGCARM_UNKNOWN	YNTTTNNNANGCARM_UNKNOWN	Details ...	37	-0.52387875	-1.4691316	0.03966597	0.31116706	0.768	1929	tags=38%, list=17%, signal=46%
CCTNTMAGA_UNKNOWN	CCTNTMAGA_UNKNOWN	Details ...	63	-0.4303073	-1.4690113	0.03815261	0.30532393	0.768	1316	tags=25%, list=12%, signal=29%
V$STAT5A_03	V$STAT5A_03	Details ...	122	-0.40851688	-1.4648083	0.028571429	0.30892804	0.771	1948	tags=30%, list=17%, signal=35%
V$TATA_C	V$TATA_C	Details ...	165	-0.4231391	-1.4628086	0.020283977	0.30775487	0.773	2114	tags=38%, list=19%, signal=46%
V$ELF1_Q6	V$ELF1_Q6	Details ...	110	-0.4174488	-1.4627743	0.055785123	0.302105	0.773	1947	tags=34%, list=17%, signal=40%
ACTGCAG,MIR-17-3P	ACTGCAG,MIR-17-3P	Details ...	51	-0.40403348	-1.4616911	0.07429719	0.29886296	0.773	2842	tags=35%, list=25%, signal=47%
V$STAT4_01	V$STAT4_01	Details ...	133	-0.43294322	-1.461418	0.028985508	0.2941749	0.773	1380	tags=27%, list=12%, signal=31%
TGTYNNNNNRGCARM_UNKNOWN	TGTYNNNNNRGCARM_UNKNOWN	Details ...	27	-0.47493324	-1.4586496	0.037656903	0.29526833	0.774	515	tags=19%, list=5%, signal=19%
V$GATA1_04	V$GATA1_04	Details ...	118	-0.4664516	-1.4582251	0.03	0.2911532	0.774	1893	tags=29%, list=17%, signal=34%
V$RSRFC4_01	V$RSRFC4_01	Details ...	121	-0.46283802	-1.4511787	0.03368421	0.30081743	0.781	1975	tags=33%, list=18%, signal=40%
V$CEBP_Q2	V$CEBP_Q2	Details ...	112	-0.40368852	-1.4491441	0.022494888	0.30038786	0.784	1735	tags=27%, list=15%, signal=31%
WCTCNATGGY_UNKNOWN	WCTCNATGGY_UNKNOWN		30	-0.41018227	-1.4453932	0.036072146	0.30387512	0.789	1167	tags=17%, list=10%, signal=19%
AACATTC,MIR-409-3P	AACATTC,MIR-409-3P		63	-0.41829693	-1.4392195	0.055226825	0.31313646	0.797	1863	tags=32%, list=17%, signal=38%
V$MYB_Q3	V$MYB_Q3		111	-0.381205	-1.4383829	0.036363635	0.3098452	0.797	1711	tags=23%, list=15%, signal=26%
V$AP1_Q4	V$AP1_Q4		137	-0.37714952	-1.4381974	0.035196688	0.30533576	0.797	1321	tags=23%, list=12%, signal=26%
V$MYB_Q5_01	V$MYB_Q5_01		116	-0.39114958	-1.4380064	0.038383838	0.3011269	0.798	1345	tags=20%, list=12%, signal=22%
YAATNANRNNNCAG_UNKNOWN	YAATNANRNNNCAG_UNKNOWN		33	-0.47134358	-1.437749	0.06300813	0.2970934	0.798	1953	tags=27%, list=17%, signal=33%
V$TEF1_Q6	V$TEF1_Q6		110	-0.3986966	-1.43475	0.035789475	0.29957405	0.8	2118	tags=35%, list=19%, signal=43%
V$AR_Q6	V$AR_Q6		108	-0.3905304	-1.4340241	0.026748972	0.2967309	0.8	2543	tags=34%, list=23%, signal=44%
V$STAT5B_01	V$STAT5B_01		125	-0.40783694	-1.4304523	0.035940804	0.30050322	0.807	1300	tags=26%, list=12%, signal=29%
V$TAXCREB_02	V$TAXCREB_02		15	-0.536286	-1.4283353	0.083333336	0.3009978	0.809	785	tags=20%, list=7%, signal=21%
V$CDX2_Q5	V$CDX2_Q5		111	-0.42702872	-1.4278888	0.045454547	0.29778585	0.81	2488	tags=39%, list=22%, signal=49%
RYCACNNRNNRNCAG_UNKNOWN	RYCACNNRNNRNCAG_UNKNOWN		34	-0.44285345	-1.427581	0.07952286	0.2944508	0.81	2430	tags=41%, list=22%, signal=52%
V$FOXJ2_01	V$FOXJ2_01		83	-0.43759805	-1.4249561	0.03125	0.2956503	0.81	1611	tags=29%, list=14%, signal=34%
V$HP1SITEFACTOR_Q6	V$HP1SITEFACTOR_Q6		113	-0.40352577	-1.4223012	0.035928145	0.29698306	0.811	2241	tags=35%, list=20%, signal=43%
V$PPAR_DR1_Q2	V$PPAR_DR1_Q2		127	-0.37803957	-1.4201771	0.04040404	0.29760513	0.815	1766	tags=25%, list=16%, signal=30%
V$AML1_01	V$AML1_01		129	-0.3925333	-1.4182813	0.04048583	0.298115	0.819	1470	tags=26%, list=13%, signal=29%
V$AML1_Q6	V$AML1_Q6		129	-0.3925333	-1.4182813	0.04048583	0.29424334	0.819	1470	tags=26%, list=13%, signal=29%
CTAWWWATA_V$RSRFC4_Q2	CTAWWWATA_V$RSRFC4_Q2		180	-0.45472667	-1.412974	0.05957447	0.3029662	0.823	2399	tags=39%, list=21%, signal=49%
YYCATTCAWW_UNKNOWN	YYCATTCAWW_UNKNOWN		91	-0.39258385	-1.4105967	0.05436893	0.304274	0.826	2324	tags=32%, list=21%, signal=40%
TTTGCAG,MIR-518A-2	TTTGCAG,MIR-518A-2		98	-0.35599905	-1.4018712	0.05742574	0.31941354	0.834	2130	tags=23%, list=19%, signal=29%
TCCAGAG,MIR-518C	TCCAGAG,MIR-518C		69	-0.3805796	-1.4016422	0.0824295	0.3159398	0.835	862	tags=17%, list=8%, signal=19%
ATGAAGG,MIR-205	ATGAAGG,MIR-205		75	-0.39867353	-1.400946	0.07272727	0.3134254	0.835	1370	tags=27%, list=12%, signal=30%
V$CEBPA_01	V$CEBPA_01		119	-0.38202384	-1.3978508	0.03773585	0.31610587	0.838	1977	tags=28%, list=18%, signal=33%
V$AFP1_Q6	V$AFP1_Q6		119	-0.41808212	-1.3972474	0.04338843	0.31336984	0.838	1253	tags=22%, list=11%, signal=24%
V$EGR2_01	V$EGR2_01		85	-0.36980245	-1.3971497	0.056603774	0.3099185	0.838	1939	tags=20%, list=17%, signal=24%
V$AP2_Q3	V$AP2_Q3		130	-0.35622364	-1.3969772	0.06625259	0.3066309	0.838	2138	tags=26%, list=19%, signal=32%
V$STAT6_02	V$STAT6_02		126	-0.3860968	-1.396793	0.054325957	0.3034571	0.838	1115	tags=24%, list=10%, signal=26%
V$TAXCREB_01	V$TAXCREB_01		70	-0.38467625	-1.39668	0.08368201	0.300177	0.838	2335	tags=33%, list=21%, signal=41%
V$TCF11_01	V$TCF11_01		102	-0.40240455	-1.3959955	0.05319149	0.2980461	0.84	2455	tags=37%, list=22%, signal=47%
ATACTGT,MIR-144	ATACTGT,MIR-144		107	-0.3790683	-1.3958471	0.06652807	0.295008	0.84	1756	tags=28%, list=16%, signal=33%
V$FOXO4_01	V$FOXO4_01		108	-0.37988257	-1.3949343	0.045643155	0.29345003	0.84	2354	tags=35%, list=21%, signal=44%
V$CEBPDELTA_Q6	V$CEBPDELTA_Q6		122	-0.41095036	-1.3946345	0.056338027	0.290803	0.84	1977	tags=31%, list=18%, signal=37%
V$SP1_01	V$SP1_01		126	-0.34617305	-1.3938485	0.06543967	0.2894459	0.84	2714	tags=31%, list=24%, signal=40%
TGCCAAR_V$NF1_Q6	TGCCAAR_V$NF1_Q6		343	-0.38070464	-1.3892459	0.036885247	0.29606718	0.846	1925	tags=31%, list=17%, signal=36%
GTTATAT,MIR-410	GTTATAT,MIR-410		48	-0.43854013	-1.388647	0.10810811	0.29415506	0.846	1427	tags=25%, list=13%, signal=29%
TGCACTG,MIR-148A,MIR-152,MIR-148B	TGCACTG,MIR-148A,MIR-152,MIR-148B		125	-0.36495322	-1.3880336	0.07185629	0.29238683	0.847	2400	tags=33%, list=21%, signal=41%
V$E2F_Q3	V$E2F_Q3		107	-0.36419386	-1.3865074	0.10766046	0.29251176	0.847	2891	tags=33%, list=26%, signal=44%
WGGAATGY_V$TEF1_Q6	WGGAATGY_V$TEF1_Q6		173	-0.3855556	-1.3852079	0.04680851	0.29204708	0.847	2283	tags=36%, list=20%, signal=45%
ACCAATC,MIR-509	ACCAATC,MIR-509		19	-0.49360946	-1.385064	0.12048193	0.28944287	0.848	2553	tags=47%, list=23%, signal=61%
V$SMAD3_Q6	V$SMAD3_Q6		104	-0.40698582	-1.3849206	0.057494868	0.28670898	0.848	2242	tags=37%, list=20%, signal=45%
GCTNWTTGK_UNKNOWN	GCTNWTTGK_UNKNOWN		135	-0.37316927	-1.3846978	0.053497944	0.28436038	0.849	1735	tags=24%, list=15%, signal=28%
V$FOXO3_01	V$FOXO3_01		107	-0.39369026	-1.3836616	0.056338027	0.2836884	0.851	1005	tags=21%, list=9%, signal=22%
V$MEF2_01	V$MEF2_01		73	-0.4845241	-1.3817446	0.07515658	0.28509358	0.852	2288	tags=42%, list=20%, signal=53%
V$OCT1_03	V$OCT1_03		101	-0.40384057	-1.3813932	0.052301254	0.2829724	0.852	1873	tags=26%, list=17%, signal=31%
ACATATC,MIR-190	ACATATC,MIR-190		26	-0.458946	-1.3790975	0.12723657	0.28482935	0.854	1629	tags=23%, list=15%, signal=27%
V$PAX8_B	V$PAX8_B		45	-0.4347622	-1.3771441	0.09638554	0.28610823	0.858	2114	tags=31%, list=19%, signal=38%
V$LHX3_01	V$LHX3_01		109	-0.43238014	-1.3718106	0.072463766	0.29299954	0.86	1528	tags=28%, list=14%, signal=32%
V$E2A_Q2	V$E2A_Q2		107	-0.40443307	-1.3665972	0.09263158	0.300424	0.861	2099	tags=29%, list=19%, signal=35%
AAAYWAACM_V$HFH4_01	AAAYWAACM_V$HFH4_01		125	-0.38790232	-1.3660942	0.04477612	0.2987407	0.862	2068	tags=33%, list=18%, signal=40%
WTGAAAT_UNKNOWN	WTGAAAT_UNKNOWN		282	-0.3603148	-1.3645153	0.044715445	0.29936048	0.865	2027	tags=24%, list=18%, signal=29%
V$SREBP_Q3	V$SREBP_Q3		116	-0.37423712	-1.3641815	0.072463766	0.29728848	0.865	2305	tags=32%, list=21%, signal=40%
TCTGGAC,MIR-198	TCTGGAC,MIR-198		39	-0.379153	-1.3631673	0.08316008	0.29640114	0.865	2541	tags=26%, list=23%, signal=33%
V$ETS1_B	V$ETS1_B		128	-0.35988873	-1.3614273	0.08230453	0.29694876	0.868	2275	tags=30%, list=20%, signal=37%
TGCTTTG,MIR-330	TGCTTTG,MIR-330		145	-0.34528095	-1.3588467	0.100616015	0.29924408	0.868	1841	tags=21%, list=16%, signal=24%
RACCACAR_V$AML_Q6	RACCACAR_V$AML_Q6		138	-0.36901316	-1.3570285	0.067729086	0.2999171	0.871	1279	tags=19%, list=11%, signal=21%
V$VDR_Q3	V$VDR_Q3		112	-0.3657239	-1.3566593	0.08450704	0.29815218	0.871	2455	tags=32%, list=22%, signal=41%
TGTTTAC,MIR-30A-5P,MIR-30C,MIR-30D,MIR-30B,MIR-30E-5P	TGTTTAC,MIR-30A-5P,MIR-30C,MIR-30D,MIR-30B,MIR-30E-5P		295	-0.33521554	-1.3565121	0.06991526	0.2958455	0.871	1987	tags=23%, list=18%, signal=28%
TGACATY_UNKNOWN	TGACATY_UNKNOWN		315	-0.35193735	-1.3541445	0.051975053	0.29767713	0.873	1722	tags=22%, list=15%, signal=25%
V$FAC1_01	V$FAC1_01		106	-0.37947732	-1.3517808	0.07725322	0.30003107	0.874	2139	tags=30%, list=19%, signal=37%
V$HNF4_01_B	V$HNF4_01_B		120	-0.370108	-1.3516905	0.08924949	0.2977081	0.875	1825	tags=25%, list=16%, signal=30%
AAANWWTGC_UNKNOWN	AAANWWTGC_UNKNOWN		104	-0.3889091	-1.3505684	0.0797546	0.2974301	0.875	2624	tags=38%, list=23%, signal=49%
V$GATA_Q6	V$GATA_Q6		106	-0.44848332	-1.3496593	0.08367347	0.29683876	0.876	2323	tags=35%, list=21%, signal=44%
V$IRF7_01	V$IRF7_01		120	-0.37138554	-1.3485056	0.059793815	0.2965368	0.876	2306	tags=30%, list=21%, signal=37%
V$RSRFC4_Q2	V$RSRFC4_Q2		105	-0.42173475	-1.3467234	0.0995671	0.29716107	0.876	2130	tags=32%, list=19%, signal=40%
V$AP2REP_01	V$AP2REP_01		85	-0.37436572	-1.3458065	0.07991361	0.2962795	0.876	2717	tags=38%, list=24%, signal=49%
V$PAX_Q6	V$PAX_Q6		128	-0.35381427	-1.3441105	0.05668016	0.29734236	0.877	1735	tags=27%, list=15%, signal=31%
V$POU1F1_Q6	V$POU1F1_Q6		111	-0.3976192	-1.3433764	0.06776181	0.29616565	0.877	2927	tags=39%, list=26%, signal=52%
V$LYF1_01	V$LYF1_01		128	-0.3728853	-1.3399707	0.08125	0.2998411	0.88	1939	tags=30%, list=17%, signal=35%
V$NFAT_Q6	V$NFAT_Q6		125	-0.3734576	-1.3391496	0.063025214	0.29918817	0.882	1925	tags=29%, list=17%, signal=34%
V$ATF1_Q6	V$ATF1_Q6		124	-0.3636347	-1.3388996	0.08235294	0.2973135	0.882	1022	tags=18%, list=9%, signal=19%
V$AP1FJ_Q2	V$AP1FJ_Q2		145	-0.35391527	-1.3365461	0.092402466	0.29975232	0.884	1345	tags=20%, list=12%, signal=22%
V$MMEF2_Q6	V$MMEF2_Q6		139	-0.40044945	-1.3363801	0.1018711	0.29775682	0.884	2305	tags=35%, list=21%, signal=43%
V$NFKAPPAB_01	V$NFKAPPAB_01		125	-0.38677546	-1.3355908	0.06962025	0.29702273	0.885	2829	tags=54%, list=25%, signal=72%
V$IRF1_Q6	V$IRF1_Q6		130	-0.36582997	-1.3355198	0.082474224	0.29494426	0.885	2095	tags=28%, list=19%, signal=34%
V$MEF2_03	V$MEF2_03		117	-0.4257806	-1.3348627	0.104166664	0.2940611	0.886	1598	tags=26%, list=14%, signal=31%
V$MEF2_02	V$MEF2_02		115	-0.4398733	-1.3334026	0.1197479	0.29460287	0.886	2241	tags=37%, list=20%, signal=45%
V$IK2_01	V$IK2_01		140	-0.36661428	-1.3324933	0.07867495	0.2940502	0.886	2288	tags=35%, list=20%, signal=43%
V$EGR3_01	V$EGR3_01		34	-0.37178794	-1.3318828	0.1237721	0.2932646	0.887	1373	tags=18%, list=12%, signal=20%
V$STAT5A_02	V$STAT5A_02		66	-0.39158472	-1.3310186	0.074235804	0.29269275	0.887	1046	tags=21%, list=9%, signal=23%
GTGTTGA,MIR-505	GTGTTGA,MIR-505		53	-0.38720772	-1.3293643	0.10204082	0.293395	0.887	1425	tags=19%, list=13%, signal=22%
AGCATTA,MIR-155	AGCATTA,MIR-155		72	-0.37838468	-1.3286257	0.12708333	0.29246306	0.887	2547	tags=38%, list=23%, signal=48%
V$HMEF2_Q6	V$HMEF2_Q6		63	-0.46243742	-1.3285782	0.126294	0.29048064	0.887	1853	tags=40%, list=17%, signal=47%
CTAGGAA,MIR-384	CTAGGAA,MIR-384		31	-0.4350298	-1.3280778	0.12731007	0.28931105	0.887	2447	tags=35%, list=22%, signal=45%
V$STAT5A_01	V$STAT5A_01		129	-0.36403352	-1.3275363	0.06779661	0.28831404	0.887	1720	tags=27%, list=15%, signal=32%
V$LMO2COM_01	V$LMO2COM_01		128	-0.35538554	-1.3274273	0.079766534	0.28652382	0.887	1373	tags=22%, list=12%, signal=25%
V$NF1_Q6	V$NF1_Q6		141	-0.37160945	-1.3249183	0.07692308	0.28915623	0.887	2191	tags=33%, list=20%, signal=41%
V$CDP_02	V$CDP_02		54	-0.43889454	-1.3233349	0.12340426	0.28968892	0.887	3185	tags=52%, list=28%, signal=72%
V$ER_Q6	V$ER_Q6		140	-0.36192468	-1.3225732	0.08232932	0.2889987	0.887	1433	tags=21%, list=13%, signal=23%
YTATTTTNR_V$MEF2_02	YTATTTTNR_V$MEF2_02		334	-0.3731808	-1.3223937	0.08264463	0.28730202	0.887	2726	tags=38%, list=24%, signal=48%
V$PAX3_B	V$PAX3_B		44	-0.38148454	-1.3221059	0.12323232	0.28587776	0.887	2641	tags=39%, list=24%, signal=50%
CAGTATT,MIR-200B,MIR-200C,MIR-429	CAGTATT,MIR-200B,MIR-200C,MIR-429		243	-0.35063586	-1.320612	0.09978768	0.2867331	0.887	1920	tags=24%, list=17%, signal=29%
CTCNANGTGNY_UNKNOWN	CTCNANGTGNY_UNKNOWN		40	-0.42209905	-1.32029	0.12865497	0.28543714	0.887	1436	tags=28%, list=13%, signal=31%
V$ICSBP_Q6	V$ICSBP_Q6		119	-0.38377362	-1.3181907	0.10671937	0.28726187	0.889	1415	tags=24%, list=13%, signal=28%
V$NKX61_01	V$NKX61_01		115	-0.40450126	-1.3176742	0.0931677	0.28621498	0.889	1873	tags=29%, list=17%, signal=34%
YATGNWAAT_V$OCT_C	YATGNWAAT_V$OCT_C		174	-0.36759138	-1.3162131	0.09394572	0.28684235	0.892	2793	tags=37%, list=25%, signal=49%
V$ZIC1_01	V$ZIC1_01		124	-0.36671022	-1.3161614	0.10750507	0.28512317	0.892	2163	tags=30%, list=19%, signal=37%
ATGCTGG,MIR-338	ATGCTGG,MIR-338		47	-0.3665079	-1.3157549	0.13278009	0.2840624	0.892	1704	tags=21%, list=15%, signal=25%
V$COUP_DR1_Q6	V$COUP_DR1_Q6		124	-0.34040955	-1.3144529	0.109311745	0.2844977	0.893	887	tags=15%, list=8%, signal=16%
V$STAT5A_04	V$STAT5A_04		99	-0.3829784	-1.3122472	0.103375524	0.2865162	0.894	2066	tags=33%, list=18%, signal=41%
TGGTGCT,MIR-29A,MIR-29B,MIR-29C	TGGTGCT,MIR-29A,MIR-29B,MIR-29C		251	-0.31987643	-1.3106328	0.116564415	0.28741017	0.894	1424	tags=20%, list=13%, signal=23%
V$HNF4ALPHA_Q6	V$HNF4ALPHA_Q6		131	-0.3676391	-1.309963	0.12090164	0.2869725	0.894	2145	tags=32%, list=19%, signal=39%
AGGGCCA,MIR-328	AGGGCCA,MIR-328		44	-0.37918738	-1.3098494	0.11618257	0.28540683	0.895	2333	tags=27%, list=21%, signal=34%
ACACTCC,MIR-122A	ACACTCC,MIR-122A		43	-0.35111526	-1.3084248	0.11909651	0.28591487	0.895	2048	tags=30%, list=18%, signal=37%
V$E2F1DP1RB_01	V$E2F1DP1RB_01		100	-0.3530935	-1.3076903	0.17479675	0.28545904	0.896	3158	tags=36%, list=28%, signal=50%
CAGGTCC,MIR-492	CAGGTCC,MIR-492		28	-0.4021558	-1.3075638	0.13306452	0.28393653	0.896	1297	tags=18%, list=12%, signal=20%
V$HNF3ALPHA_Q6	V$HNF3ALPHA_Q6		105	-0.37350795	-1.30749	0.09704641	0.2823239	0.896	2059	tags=30%, list=18%, signal=37%
V$SP1_Q2_01	V$SP1_Q2_01		122	-0.32683894	-1.3070366	0.11344538	0.28141308	0.896	2680	tags=38%, list=24%, signal=49%
V$ISRE_01	V$ISRE_01		109	-0.38476714	-1.3057185	0.12195122	0.28198782	0.897	2242	tags=35%, list=20%, signal=43%
CATGTAA,MIR-496	CATGTAA,MIR-496		92	-0.3590038	-1.305292	0.114967465	0.2810383	0.897	2778	tags=35%, list=25%, signal=46%
V$NFE2_01	V$NFE2_01		138	-0.34270346	-1.3016114	0.092	0.28566223	0.903	1331	tags=20%, list=12%, signal=23%
TTCYNRGAA_V$STAT5B_01	TTCYNRGAA_V$STAT5B_01		165	-0.34840667	-1.3011689	0.07725322	0.2846091	0.904	1300	tags=22%, list=12%, signal=25%
V$ETS_Q4	V$ETS_Q4		130	-0.33846727	-1.2989748	0.13278009	0.28641006	0.906	2275	tags=31%, list=20%, signal=38%
V$ZIC3_01	V$ZIC3_01		137	-0.3750144	-1.2987653	0.118609406	0.28506723	0.906	2378	tags=33%, list=21%, signal=41%
V$NF1_Q6_01	V$NF1_Q6_01		130	-0.35413933	-1.2972174	0.08595388	0.28597307	0.906	2027	tags=29%, list=18%, signal=35%
V$SMAD_Q6	V$SMAD_Q6		128	-0.3212862	-1.2961155	0.08450704	0.28631058	0.908	2553	tags=30%, list=23%, signal=39%
CTTGTAT,MIR-381	CTTGTAT,MIR-381		96	-0.34622106	-1.2960753	0.1474359	0.28481787	0.908	1364	tags=20%, list=12%, signal=22%
V$MYOGENIN_Q6	V$MYOGENIN_Q6		112	-0.37190697	-1.2956305	0.1262525	0.2838638	0.908	2093	tags=29%, list=19%, signal=36%
AGGAAGC,MIR-516-3P	AGGAAGC,MIR-516-3P		51	-0.37194216	-1.2955374	0.12396694	0.28241882	0.908	2388	tags=35%, list=21%, signal=45%
V$OCT1_Q5_01	V$OCT1_Q5_01		122	-0.36732954	-1.293357	0.10772358	0.28443974	0.909	1816	tags=27%, list=16%, signal=32%
CCTGTGA,MIR-513	CCTGTGA,MIR-513		63	-0.35513756	-1.2929159	0.14723927	0.28360778	0.909	964	tags=16%, list=9%, signal=17%
V$NCX_01	V$NCX_01		79	-0.39434475	-1.2916383	0.11157025	0.28400654	0.909	2786	tags=41%, list=25%, signal=54%
V$TST1_01	V$TST1_01		133	-0.37038538	-1.2909406	0.12343096	0.2836566	0.911	2060	tags=30%, list=18%, signal=36%
V$OCT_Q6	V$OCT_Q6		119	-0.36830556	-1.2905124	0.11157025	0.28284743	0.912	1816	tags=27%, list=16%, signal=32%
V$EFC_Q6	V$EFC_Q6		126	-0.34896678	-1.2903821	0.108333334	0.28155142	0.912	2455	tags=29%, list=22%, signal=36%
V$AP4_Q6_01	V$AP4_Q6_01		126	-0.3691711	-1.2898114	0.1097561	0.2810992	0.912	2372	tags=36%, list=21%, signal=45%
CTACCTC,LET-7A,LET-7B,LET-7C,LET-7D,LET-7E,LET-7F,MIR-98,LET-7G,LET-7I	CTACCTC,LET-7A,LET-7B,LET-7C,LET-7D,LET-7E,LET-7F,MIR-98,LET-7G,LET-7I		184	-0.3014525	-1.2887088	0.108	0.28135976	0.912	2879	tags=29%, list=26%, signal=38%
V$HLF_01	V$HLF_01		113	-0.35706863	-1.2867876	0.099352054	0.28308514	0.913	2231	tags=30%, list=20%, signal=37%
V$PEA3_Q6	V$PEA3_Q6		117	-0.36385342	-1.2839879	0.14861996	0.28630614	0.913	2499	tags=38%, list=22%, signal=49%
RNTCANNRNNYNATTW_UNKNOWN	RNTCANNRNNYNATTW_UNKNOWN		27	-0.49650803	-1.2839371	0.14978904	0.28486568	0.913	1483	tags=37%, list=13%, signal=43%
V$POU3F2_02	V$POU3F2_02		124	-0.36639985	-1.2819334	0.10766046	0.28668827	0.914	1735	tags=23%, list=15%, signal=27%
V$HNF6_Q6	V$HNF6_Q6		110	-0.37767565	-1.2817258	0.112033196	0.28553426	0.915	2959	tags=38%, list=26%, signal=51%
V$HNF1_C	V$HNF1_C		120	-0.39962852	-1.2815067	0.14784394	0.2844527	0.916	2524	tags=34%, list=23%, signal=44%
V$E2F1_Q3_01	V$E2F1_Q3_01		123	-0.30534703	-1.2801206	0.10569106	0.2852107	0.916	2430	tags=26%, list=22%, signal=33%
V$NFAT_Q4_01	V$NFAT_Q4_01		135	-0.34573856	-1.2765491	0.09583333	0.2900105	0.918	2227	tags=30%, list=20%, signal=37%
V$AP3_Q6	V$AP3_Q6		122	-0.36475325	-1.2742547	0.15020576	0.29242173	0.919	1347	tags=22%, list=12%, signal=25%
GGCNRNWCTTYS_UNKNOWN	GGCNRNWCTTYS_UNKNOWN		39	-0.34038323	-1.2737811	0.20816326	0.29185018	0.919	523	tags=10%, list=5%, signal=11%
V$GR_Q6	V$GR_Q6		122	-0.36181518	-1.2734636	0.11958763	0.29097816	0.92	2570	tags=34%, list=23%, signal=44%
CATTGTYY_V$SOX9_B1	CATTGTYY_V$SOX9_B1		181	-0.33623955	-1.2670952	0.115303986	0.29993522	0.921	2455	tags=31%, list=22%, signal=40%
AACTGAC,MIR-223	AACTGAC,MIR-223		54	-0.3751942	-1.2653658	0.15481171	0.30122742	0.922	619	tags=17%, list=6%, signal=18%
V$FOXO4_02	V$FOXO4_02		125	-0.36324638	-1.2652003	0.13179916	0.29994962	0.922	1120	tags=21%, list=10%, signal=23%
TTCCGTT,MIR-191	TTCCGTT,MIR-191		18	-0.45955282	-1.2645469	0.17540322	0.2995292	0.922	865	tags=22%, list=8%, signal=24%
V$FREAC3_01	V$FREAC3_01		121	-0.36848193	-1.2632964	0.10995851	0.30030626	0.924	1148	tags=19%, list=10%, signal=21%
TCTCTCC,MIR-185	TCTCTCC,MIR-185		53	-0.34979665	-1.2622259	0.13963039	0.30042464	0.924	3034	tags=42%, list=27%, signal=57%
V$EVI1_04	V$EVI1_04		123	-0.34931907	-1.2610427	0.125	0.30100185	0.924	1922	tags=24%, list=17%, signal=28%
AGCYRWTTC_UNKNOWN	AGCYRWTTC_UNKNOWN		56	-0.39716524	-1.2603992	0.14522822	0.3006362	0.924	1841	tags=27%, list=16%, signal=32%
V$HSF_Q6	V$HSF_Q6		96	-0.34705403	-1.2603687	0.15690376	0.29922122	0.924	2651	tags=34%, list=24%, signal=45%
TAATAAT,MIR-126	TAATAAT,MIR-126		103	-0.3283176	-1.2603467	0.13207547	0.29783106	0.924	1821	tags=20%, list=16%, signal=24%
V$CACBINDINGPROTEIN_Q6	V$CACBINDINGPROTEIN_Q6		106	-0.32933956	-1.2601142	0.15625	0.29676288	0.924	2163	tags=29%, list=19%, signal=36%
GGCAGCT,MIR-22	GGCAGCT,MIR-22		107	-0.32005763	-1.2578884	0.12048193	0.2990886	0.924	1709	tags=21%, list=15%, signal=25%
V$NFKB_Q6	V$NFKB_Q6		130	-0.35003543	-1.2577546	0.093023255	0.29799503	0.924	2829	tags=45%, list=25%, signal=60%
V$AP1_Q6	V$AP1_Q6		130	-0.3408881	-1.2571516	0.14649682	0.29774415	0.924	1321	tags=22%, list=12%, signal=25%
V$OSF2_Q6	V$OSF2_Q6		134	-0.3288836	-1.2568929	0.124223605	0.29676184	0.925	1929	tags=22%, list=17%, signal=27%
V$CREL_01	V$CREL_01		136	-0.3321033	-1.2568175	0.12248996	0.29550865	0.925	2114	tags=36%, list=19%, signal=44%
V$AREB6_04	V$AREB6_04		116	-0.35177502	-1.2563927	0.12631579	0.29483593	0.925	2300	tags=31%, list=21%, signal=39%
ACCAAAG,MIR-9	ACCAAAG,MIR-9		255	-0.28718358	-1.2560617	0.14107884	0.29403925	0.925	1489	tags=17%, list=13%, signal=19%
V$AP2ALPHA_01	V$AP2ALPHA_01		113	-0.32879296	-1.255318	0.13855422	0.29383013	0.926	2680	tags=38%, list=24%, signal=50%
V$HFH4_01	V$HFH4_01		91	-0.3785253	-1.2552744	0.12582782	0.29252252	0.926	1245	tags=20%, list=11%, signal=22%
RTAAACA_V$FREAC2_01	RTAAACA_V$FREAC2_01		456	-0.31580344	-1.2548627	0.11255411	0.29179156	0.926	1873	tags=25%, list=17%, signal=28%
TTANTCA_UNKNOWN	TTANTCA_UNKNOWN		429	-0.32842422	-1.2531482	0.11201629	0.29339218	0.926	2058	tags=27%, list=18%, signal=32%
V$CEBP_Q2_01	V$CEBP_Q2_01		139	-0.34570965	-1.2529587	0.13449024	0.29232612	0.926	2710	tags=38%, list=24%, signal=50%
V$E2F_Q6_01	V$E2F_Q6_01		110	-0.33042604	-1.2523884	0.21428572	0.29198077	0.926	2991	tags=31%, list=27%, signal=42%
ATTCTTT,MIR-186	ATTCTTT,MIR-186		128	-0.31479105	-1.2508368	0.15560167	0.29314315	0.928	1463	tags=16%, list=13%, signal=19%
V$HMGIY_Q6	V$HMGIY_Q6		117	-0.35811254	-1.2500865	0.14529915	0.29320532	0.929	1929	tags=28%, list=17%, signal=34%
V$SP1_Q6	V$SP1_Q6		128	-0.29598495	-1.2499071	0.14688128	0.29223803	0.929	2443	tags=23%, list=22%, signal=30%
V$COREBINDINGFACTOR_Q6	V$COREBINDINGFACTOR_Q6		138	-0.3532052	-1.2492203	0.14314929	0.29198372	0.929	1929	tags=28%, list=17%, signal=34%
V$PR_01	V$PR_01		68	-0.35774446	-1.248619	0.1244898	0.29184595	0.929	2114	tags=28%, list=19%, signal=34%
TCTGATA,MIR-361	TCTGATA,MIR-361		47	-0.36805493	-1.2474861	0.18181819	0.2926071	0.93	838	tags=13%, list=7%, signal=14%
ACATTCC,MIR-1,MIR-206	ACATTCC,MIR-1,MIR-206		140	-0.30045888	-1.2438157	0.16403162	0.29731762	0.932	1556	tags=19%, list=14%, signal=21%
CTTTAAR_UNKNOWN	CTTTAAR_UNKNOWN		445	-0.3136854	-1.2433436	0.14102565	0.2969187	0.932	2389	tags=30%, list=21%, signal=36%
CCAGGTT,MIR-490	CCAGGTT,MIR-490		27	-0.37114748	-1.2425787	0.19301848	0.29699966	0.932	2120	tags=26%, list=19%, signal=32%
V$HEB_Q6	V$HEB_Q6		123	-0.34465098	-1.2423491	0.15182187	0.2960968	0.932	1668	tags=25%, list=15%, signal=29%
V$HIF1_Q5	V$HIF1_Q5		121	-0.31377462	-1.2410214	0.16101696	0.2970438	0.932	2603	tags=30%, list=23%, signal=38%
V$LFA1_Q6	V$LFA1_Q6		123	-0.32443777	-1.2403142	0.18217821	0.29693806	0.932	2664	tags=37%, list=24%, signal=47%
V$TBP_01	V$TBP_01		115	-0.38149858	-1.2402537	0.17598344	0.29575828	0.932	2241	tags=32%, list=20%, signal=40%
V$PPARG_01	V$PPARG_01		21	-0.38295108	-1.2401407	0.19767442	0.29469496	0.932	77	tags=10%, list=1%, signal=10%
CCANNAGRKGGC_UNKNOWN	CCANNAGRKGGC_UNKNOWN		55	-0.38434115	-1.2386416	0.15102041	0.29599777	0.934	1610	tags=24%, list=14%, signal=27%
V$TTF1_Q6	V$TTF1_Q6		126	-0.33289233	-1.2383664	0.15882353	0.2951667	0.934	2027	tags=23%, list=18%, signal=28%
V$FREAC4_01	V$FREAC4_01		77	-0.38135272	-1.2379451	0.16115703	0.29460302	0.934	2134	tags=34%, list=19%, signal=41%
V$POU3F2_01	V$POU3F2_01		49	-0.39049518	-1.2371835	0.14889336	0.29486504	0.934	2927	tags=45%, list=26%, signal=61%
RACTNNRTTTNC_UNKNOWN	RACTNNRTTTNC_UNKNOWN		58	-0.32224002	-1.2334259	0.178	0.29956168	0.936	2242	tags=24%, list=20%, signal=30%
V$NFKAPPAB65_01	V$NFKAPPAB65_01		123	-0.33042744	-1.2323182	0.14791666	0.3000473	0.937	2114	tags=34%, list=19%, signal=42%
V$STAT6_01	V$STAT6_01		115	-0.3281847	-1.231453	0.15176715	0.30023652	0.938	1748	tags=23%, list=16%, signal=28%
V$GATA1_03	V$GATA1_03		120	-0.35244212	-1.2308022	0.15966387	0.30009252	0.939	3077	tags=40%, list=27%, signal=55%
TGAYRTCA_V$ATF3_Q6	TGAYRTCA_V$ATF3_Q6		259	-0.30976808	-1.2307502	0.13402061	0.29896292	0.939	1873	tags=22%, list=17%, signal=26%
V$CACCCBINDINGFACTOR_Q6	V$CACCCBINDINGFACTOR_Q6		146	-0.30655277	-1.2298925	0.14102565	0.29915738	0.94	1939	tags=23%, list=17%, signal=28%
GGCAGTG,MIR-324-3P	GGCAGTG,MIR-324-3P		48	-0.3638419	-1.2297772	0.2122449	0.29809237	0.94	2080	tags=27%, list=19%, signal=33%
V$P53_DECAMER_Q2	V$P53_DECAMER_Q2		126	-0.31896484	-1.2288324	0.14570858	0.29838988	0.941	2577	tags=33%, list=23%, signal=43%
V$HNF1_01	V$HNF1_01		129	-0.3966872	-1.2283524	0.1863354	0.29790542	0.941	2624	tags=39%, list=23%, signal=50%
V$HNF4_DR1_Q3	V$HNF4_DR1_Q3		139	-0.31863767	-1.227397	0.17073171	0.29822737	0.941	871	tags=14%, list=8%, signal=15%
V$MAZR_01	V$MAZR_01		109	-0.30435175	-1.2251353	0.18019801	0.30059892	0.942	2717	tags=29%, list=24%, signal=38%
TCTATGA,MIR-376A,MIR-376B	TCTATGA,MIR-376A,MIR-376B		50	-0.3355011	-1.2245082	0.16135882	0.30047274	0.942	2281	tags=26%, list=20%, signal=33%
V$LEF1_Q6	V$LEF1_Q6		126	-0.3411641	-1.2237877	0.15625	0.30037105	0.942	1444	tags=21%, list=13%, signal=23%
TGGNNNNNNKCCAR_UNKNOWN	TGGNNNNNNKCCAR_UNKNOWN		208	-0.34044915	-1.2232357	0.17083333	0.29992062	0.942	1300	tags=24%, list=12%, signal=26%
RYTAAWNNNTGAY_UNKNOWN	RYTAAWNNNTGAY_UNKNOWN		37	-0.42403123	-1.2228411	0.20934959	0.29927978	0.942	2850	tags=46%, list=25%, signal=61%
AACTGGA,MIR-145	AACTGGA,MIR-145		117	-0.3106593	-1.2222481	0.17987151	0.29891837	0.942	1906	tags=22%, list=17%, signal=27%
CTGCAGY_UNKNOWN	CTGCAGY_UNKNOWN		369	-0.31839588	-1.2169371	0.17409766	0.3066239	0.944	1934	tags=22%, list=17%, signal=26%
V$FOXM1_01	V$FOXM1_01		120	-0.32465726	-1.2162769	0.17436975	0.30649498	0.944	497	tags=11%, list=4%, signal=11%
V$STAT3_02	V$STAT3_02		63	-0.3461635	-1.2152497	0.15650406	0.30707806	0.947	2430	tags=30%, list=22%, signal=38%
V$PU1_Q6	V$PU1_Q6		110	-0.3149389	-1.2147579	0.20641282	0.30663863	0.947	2175	tags=29%, list=19%, signal=36%
V$GATA6_01	V$GATA6_01		138	-0.38560018	-1.2144933	0.1793249	0.30586252	0.947	2288	tags=36%, list=20%, signal=44%
GAGCTGG,MIR-337	GAGCTGG,MIR-337		76	-0.30561858	-1.2140716	0.17382413	0.30537492	0.949	2551	tags=30%, list=23%, signal=39%
V$AP1_C	V$AP1_C		157	-0.32574648	-1.2120643	0.168357	0.30731815	0.949	2095	tags=31%, list=19%, signal=37%
GTTTGTT,MIR-495	GTTTGTT,MIR-495		116	-0.30876565	-1.210894	0.16632016	0.3078398	0.949	971	tags=15%, list=9%, signal=16%
V$STAT_01	V$STAT_01		133	-0.31573868	-1.2101774	0.15720524	0.30781773	0.949	1595	tags=22%, list=14%, signal=25%
V$OCT1_02	V$OCT1_02		100	-0.37272474	-1.2097106	0.21384929	0.30745396	0.95	1316	tags=18%, list=12%, signal=20%
GTATTAT,MIR-369-3P	GTATTAT,MIR-369-3P		96	-0.32671565	-1.2077277	0.19879518	0.309313	0.951	1497	tags=21%, list=13%, signal=24%
STTTCRNTTT_V$IRF_Q6	STTTCRNTTT_V$IRF_Q6		92	-0.36619326	-1.2062572	0.20396039	0.31045583	0.951	2224	tags=38%, list=20%, signal=47%
V$AML_Q6	V$AML_Q6		135	-0.33475667	-1.205717	0.1565762	0.31028384	0.952	1279	tags=21%, list=11%, signal=24%
V$GATA1_02	V$GATA1_02		123	-0.35856113	-1.2052116	0.16632016	0.3097785	0.952	1966	tags=28%, list=18%, signal=34%
V$CDC5_01	V$CDC5_01		137	-0.33701754	-1.2023555	0.16396761	0.31347886	0.952	2186	tags=29%, list=20%, signal=36%
V$GFI1_01	V$GFI1_01		135	-0.34203285	-1.2020421	0.17763157	0.31287655	0.952	1953	tags=25%, list=17%, signal=30%
V$AP1_01	V$AP1_01		147	-0.3219718	-1.2012646	0.17791411	0.3130377	0.952	2608	tags=35%, list=23%, signal=46%
V$AP2_Q6_01	V$AP2_Q6_01		124	-0.29899925	-1.1988847	0.17137097	0.31565186	0.952	2163	tags=26%, list=19%, signal=32%
MGGAAGTG_V$GABP_B	MGGAAGTG_V$GABP_B		357	-0.26319706	-1.1987326	0.2382892	0.31472385	0.952	2289	tags=22%, list=20%, signal=26%
RNGTGGGC_UNKNOWN	RNGTGGGC_UNKNOWN		375	-0.28649494	-1.1982921	0.17758985	0.3143016	0.952	1940	tags=21%, list=17%, signal=25%
V$S8_01	V$S8_01		120	-0.35410884	-1.1974181	0.19117647	0.31469163	0.952	2027	tags=28%, list=18%, signal=33%
V$LEF1_Q2	V$LEF1_Q2		104	-0.3171307	-1.1965712	0.18801653	0.31484148	0.952	1635	tags=20%, list=15%, signal=23%
V$TAL1ALPHAE47_01	V$TAL1ALPHAE47_01		119	-0.3484211	-1.1964868	0.21912351	0.31384662	0.952	2440	tags=30%, list=22%, signal=38%
V$CREB_Q2_01	V$CREB_Q2_01		101	-0.31249735	-1.1937219	0.16666667	0.31720978	0.955	1297	tags=18%, list=12%, signal=20%
V$MYCMAX_02	V$MYCMAX_02		117	-0.3068279	-1.1936952	0.18724279	0.31612274	0.955	2455	tags=30%, list=22%, signal=38%
CCTGAGT,MIR-510	CCTGAGT,MIR-510		22	-0.37983027	-1.1936203	0.22698073	0.31509173	0.955	284	tags=14%, list=3%, signal=14%
V$HNF3_Q6	V$HNF3_Q6		95	-0.35445243	-1.1923729	0.18494624	0.31612274	0.956	1159	tags=21%, list=10%, signal=23%
TGASTMAGC_V$NFE2_01	TGASTMAGC_V$NFE2_01		106	-0.32567078	-1.1914109	0.1987705	0.31658325	0.956	1179	tags=18%, list=11%, signal=20%
V$ATF4_Q2	V$ATF4_Q2		120	-0.30731678	-1.1913052	0.21929824	0.31565532	0.956	2369	tags=26%, list=21%, signal=32%
V$IK1_01	V$IK1_01		139	-0.3211806	-1.1909345	0.19301848	0.31521586	0.957	2965	tags=41%, list=26%, signal=55%
V$E2F1_Q6_01	V$E2F1_Q6_01		112	-0.31006292	-1.190752	0.24586777	0.31435758	0.957	1880	tags=18%, list=17%, signal=21%
V$E2F1_Q6	V$E2F1_Q6		103	-0.324568	-1.1901816	0.2636917	0.3142217	0.957	3158	tags=31%, list=28%, signal=43%
V$TFIII_Q6	V$TFIII_Q6		104	-0.31156206	-1.1888052	0.20816326	0.31536216	0.957	1451	tags=17%, list=13%, signal=20%
V$ZIC2_01	V$ZIC2_01		124	-0.32429042	-1.1884311	0.19421488	0.31486246	0.957	2339	tags=26%, list=21%, signal=32%
ACTACCT,MIR-196A,MIR-196B	ACTACCT,MIR-196A,MIR-196B		60	-0.32806942	-1.1873908	0.19375	0.3153154	0.957	577	tags=12%, list=5%, signal=12%
V$IRF1_01	V$IRF1_01		122	-0.32806492	-1.1839306	0.18312757	0.31996924	0.958	2387	tags=34%, list=21%, signal=42%
YGCANTGCR_UNKNOWN	YGCANTGCR_UNKNOWN		52	-0.30003086	-1.1830169	0.23255815	0.32027653	0.958	2190	tags=25%, list=20%, signal=31%
TACAATC,MIR-508	TACAATC,MIR-508		34	-0.36507595	-1.1823064	0.23781677	0.32008764	0.958	1233	tags=18%, list=11%, signal=20%
GATAAGR_V$GATA_C	GATAAGR_V$GATA_C		161	-0.3657237	-1.1822878	0.218	0.31901965	0.958	1893	tags=29%, list=17%, signal=34%
CTCTGGA,MIR-520A,MIR-525	CTCTGGA,MIR-520A,MIR-525		80	-0.3039391	-1.1811813	0.20850202	0.31963056	0.959	2273	tags=28%, list=20%, signal=34%
V$BACH2_01	V$BACH2_01		140	-0.30919394	-1.1811517	0.22891566	0.31858405	0.959	2608	tags=31%, list=23%, signal=40%
V$FOXO1_02	V$FOXO1_02		113	-0.33376572	-1.1796844	0.2114165	0.31977654	0.959	1108	tags=19%, list=10%, signal=20%
V$OCT1_05	V$OCT1_05		115	-0.35334036	-1.1794654	0.20594479	0.3190937	0.959	1812	tags=26%, list=16%, signal=31%
CACTTTG,MIR-520G,MIR-520H	CACTTTG,MIR-520G,MIR-520H		118	-0.29428527	-1.1782445	0.21982759	0.32003248	0.96	2790	tags=30%, list=25%, signal=39%
V$NKX3A_01	V$NKX3A_01		101	-0.34648296	-1.1760546	0.221519	0.32257566	0.96	2757	tags=38%, list=25%, signal=49%
V$MSX1_01	V$MSX1_01		98	-0.3505302	-1.1745112	0.23125	0.32388717	0.96	1289	tags=19%, list=12%, signal=22%
GTGACTT,MIR-224	GTGACTT,MIR-224		79	-0.30548307	-1.1735386	0.2192623	0.32441595	0.96	1668	tags=19%, list=15%, signal=22%
V$SPZ1_01	V$SPZ1_01		127	-0.29108238	-1.1721016	0.20576131	0.32562062	0.96	2258	tags=25%, list=20%, signal=31%
V$HNF3B_01	V$HNF3B_01		103	-0.35562834	-1.1715678	0.20876826	0.32543483	0.96	1370	tags=21%, list=12%, signal=24%
V$AP2_Q6	V$AP2_Q6		127	-0.27080438	-1.1692609	0.22	0.32797977	0.96	2681	tags=27%, list=24%, signal=35%
CTTTGCA,MIR-527	CTTTGCA,MIR-527		129	-0.29275277	-1.16925	0.21503131	0.3269294	0.96	2692	tags=33%, list=24%, signal=43%
V$E12_Q6	V$E12_Q6		118	-0.3405629	-1.1687584	0.23790322	0.3267313	0.96	2533	tags=35%, list=23%, signal=44%
V$PPARA_02	V$PPARA_02		61	-0.34126002	-1.1674362	0.2635659	0.32776538	0.96	2692	tags=34%, list=24%, signal=45%
V$USF_Q6_01	V$USF_Q6_01		103	-0.2882009	-1.1670507	0.22469635	0.32728028	0.96	1297	tags=17%, list=12%, signal=18%
V$TCF1P_Q6	V$TCF1P_Q6		112	-0.31106314	-1.1664959	0.2195122	0.32717717	0.96	1538	tags=22%, list=14%, signal=26%
V$OCT_C	V$OCT_C		129	-0.33352798	-1.1654155	0.24255319	0.32791942	0.96	1693	tags=22%, list=15%, signal=26%
V$MEIS1BHOXA9_01	V$MEIS1BHOXA9_01		71	-0.3667558	-1.1647209	0.24312897	0.32796663	0.96	1316	tags=17%, list=12%, signal=19%
V$AP1_Q4_01	V$AP1_Q4_01		145	-0.3056651	-1.1644255	0.19381443	0.3273258	0.96	1864	tags=24%, list=17%, signal=29%
V$HFH3_01	V$HFH3_01		88	-0.3455425	-1.1627698	0.22365591	0.328845	0.961	2139	tags=33%, list=19%, signal=40%
RRAGTTGT_UNKNOWN	RRAGTTGT_UNKNOWN		109	-0.31874394	-1.1622938	0.23893805	0.3285142	0.961	1929	tags=26%, list=17%, signal=31%
V$CDPCR1_01	V$CDPCR1_01		59	-0.33748105	-1.1610974	0.2112676	0.3293627	0.961	1483	tags=24%, list=13%, signal=27%
CATTTCA,MIR-203	CATTTCA,MIR-203		129	-0.2812312	-1.1591868	0.22886598	0.33133176	0.962	1021	tags=13%, list=9%, signal=14%
V$ZF5_01	V$ZF5_01		123	-0.29052258	-1.1576502	0.24660194	0.33283487	0.962	2961	tags=36%, list=26%, signal=48%
GTGGGTGK_UNKNOWN	GTGGGTGK_UNKNOWN		149	-0.31675363	-1.1573147	0.217119	0.33229518	0.962	2318	tags=29%, list=21%, signal=36%
GTGCCTT,MIR-506	GTGCCTT,MIR-506		359	-0.2635185	-1.1546613	0.23640168	0.33573085	0.963	1466	tags=15%, list=13%, signal=17%
V$PAX6_01	V$PAX6_01		50	-0.34395728	-1.1531237	0.24586777	0.3371501	0.964	1442	tags=24%, list=13%, signal=27%
V$CREB_Q3	V$CREB_Q3		115	-0.26334348	-1.1504214	0.22317597	0.3406538	0.966	2200	tags=24%, list=20%, signal=30%
V$COUP_01	V$COUP_01		135	-0.30618098	-1.150372	0.23061225	0.33964747	0.966	2378	tags=27%, list=21%, signal=34%
AACWWCAANK_UNKNOWN	AACWWCAANK_UNKNOWN		70	-0.31530544	-1.1491673	0.22851153	0.34076855	0.966	648	tags=13%, list=6%, signal=14%
AAAGGAT,MIR-501	AAAGGAT,MIR-501		72	-0.29542172	-1.1478975	0.25213677	0.34173477	0.966	840	tags=11%, list=8%, signal=12%
V$MYCMAX_B	V$MYCMAX_B		133	-0.2601626	-1.1452239	0.22839506	0.34507486	0.966	2354	tags=20%, list=21%, signal=25%
V$FXR_IR1_Q6	V$FXR_IR1_Q6		61	-0.33319327	-1.1437174	0.25263157	0.3463263	0.966	121	tags=8%, list=1%, signal=8%
V$NFKB_C	V$NFKB_C		136	-0.304052	-1.1434177	0.25265393	0.3457843	0.966	1994	tags=29%, list=18%, signal=34%
V$ELK1_01	V$ELK1_01		124	-0.27458104	-1.1426326	0.25477707	0.3460461	0.966	1100	tags=13%, list=10%, signal=14%
GCGSCMNTTT_UNKNOWN	GCGSCMNTTT_UNKNOWN		30	-0.3327506	-1.1425729	0.2765073	0.34505242	0.966	2165	tags=17%, list=19%, signal=21%
ATACCTC,MIR-202	ATACCTC,MIR-202		88	-0.308416	-1.1417605	0.24634655	0.3454086	0.966	1974	tags=28%, list=18%, signal=34%
V$SREBP1_Q6	V$SREBP1_Q6		129	-0.3071418	-1.1417193	0.25406504	0.34443286	0.966	2027	tags=27%, list=18%, signal=33%
V$NFKB_Q6_01	V$NFKB_Q6_01		113	-0.3183738	-1.1409979	0.25941423	0.3445294	0.966	2114	tags=35%, list=19%, signal=42%
TGACGTCA_V$ATF3_Q6	TGACGTCA_V$ATF3_Q6		107	-0.29466057	-1.1404449	0.2394958	0.34433857	0.966	1192	tags=17%, list=11%, signal=19%
V$TCF11MAFG_01	V$TCF11MAFG_01		103	-0.29477933	-1.1401078	0.24248497	0.34388918	0.966	1598	tags=21%, list=14%, signal=25%
V$PAX4_03	V$PAX4_03		133	-0.3003302	-1.1400288	0.2734694	0.34296566	0.966	1939	tags=21%, list=17%, signal=25%
TTCYRGAA_UNKNOWN	TTCYRGAA_UNKNOWN		144	-0.29098907	-1.1385372	0.24740125	0.34417975	0.966	2866	tags=36%, list=26%, signal=48%
TGAGATT,MIR-216	TGAGATT,MIR-216		56	-0.28513986	-1.1367139	0.27136752	0.3463786	0.967	2817	tags=27%, list=25%, signal=36%
V$CHOP_01	V$CHOP_01		115	-0.28868207	-1.1363047	0.25339368	0.34594396	0.967	1427	tags=17%, list=13%, signal=19%
V$COMP1_01	V$COMP1_01		64	-0.35991737	-1.1362606	0.2617587	0.3449877	0.967	1358	tags=20%, list=12%, signal=23%
V$RREB1_01	V$RREB1_01		101	-0.2782483	-1.1338761	0.23333333	0.34782645	0.968	978	tags=11%, list=9%, signal=12%
GCAAGAC,MIR-431	GCAAGAC,MIR-431		22	-0.3898369	-1.1329969	0.2962963	0.34810218	0.968	593	tags=9%, list=5%, signal=10%
V$USF2_Q6	V$USF2_Q6		126	-0.2621853	-1.1309431	0.23768736	0.3503793	0.968	2748	tags=30%, list=25%, signal=40%
V$SREBP1_02	V$SREBP1_02		47	-0.35698077	-1.1307685	0.28242677	0.34962642	0.968	2596	tags=40%, list=23%, signal=52%
CTCAAGA,MIR-526B	CTCAAGA,MIR-526B		38	-0.3492986	-1.1306071	0.27642277	0.34886196	0.968	1673	tags=21%, list=15%, signal=25%
V$HMX1_01	V$HMX1_01		20	-0.41206563	-1.1305107	0.30632412	0.34802738	0.968	2897	tags=40%, list=26%, signal=54%
CACTGTG,MIR-128A,MIR-128B	CACTGTG,MIR-128A,MIR-128B		168	-0.26293445	-1.1301945	0.25562373	0.34760264	0.968	2272	tags=18%, list=20%, signal=23%
V$PBX1_01	V$PBX1_01		121	-0.32662946	-1.1288211	0.25477707	0.34879857	0.968	2533	tags=33%, list=23%, signal=42%
CTCTATG,MIR-368	CTCTATG,MIR-368		24	-0.36908382	-1.1277308	0.3006135	0.34947467	0.968	1709	tags=21%, list=15%, signal=25%
V$E2F4DP1_01	V$E2F4DP1_01		101	-0.30802083	-1.1271985	0.32238194	0.34936717	0.968	3158	tags=30%, list=28%, signal=41%
V$AP1_Q2_01	V$AP1_Q2_01		141	-0.29569054	-1.1268191	0.25477707	0.34897828	0.968	1870	tags=26%, list=17%, signal=30%
V$CEBP_01	V$CEBP_01		120	-0.31101167	-1.126658	0.25263157	0.3481725	0.968	1142	tags=18%, list=10%, signal=20%
V$SOX9_B1	V$SOX9_B1		114	-0.3116069	-1.1258557	0.2581967	0.34857768	0.969	1852	tags=24%, list=17%, signal=28%
V$FOXJ2_02	V$FOXJ2_02		101	-0.33007246	-1.1254566	0.27066115	0.34820783	0.969	2258	tags=26%, list=20%, signal=32%
SYATTGTG_UNKNOWN	SYATTGTG_UNKNOWN		100	-0.28752407	-1.1240938	0.2641129	0.34931716	0.969	2854	tags=29%, list=25%, signal=39%
ACACTGG,MIR-199A,MIR-199B	ACACTGG,MIR-199A,MIR-199B		80	-0.29165307	-1.1232308	0.3068182	0.34977314	0.969	1577	tags=19%, list=14%, signal=22%
V$VDR_Q6	V$VDR_Q6		125	-0.29791155	-1.1225262	0.27858627	0.34975183	0.969	2624	tags=30%, list=23%, signal=39%
V$IK3_01	V$IK3_01		112	-0.2963339	-1.1224662	0.24898785	0.34886298	0.969	830	tags=14%, list=7%, signal=15%
V$CEBP_C	V$CEBP_C		93	-0.30158743	-1.1222396	0.28153154	0.34829575	0.969	1873	tags=24%, list=17%, signal=28%
V$T3R_Q6	V$T3R_Q6		117	-0.29893783	-1.1212987	0.28270042	0.34898368	0.969	823	tags=12%, list=7%, signal=13%
ARGGGTTAA_UNKNOWN	ARGGGTTAA_UNKNOWN		69	-0.31579986	-1.1207691	0.2845361	0.3488304	0.969	2488	tags=36%, list=22%, signal=46%
V$SOX5_01	V$SOX5_01		113	-0.31919596	-1.1204047	0.27155173	0.34849894	0.97	1777	tags=24%, list=16%, signal=28%
V$CEBP_Q3	V$CEBP_Q3		123	-0.2965497	-1.1200874	0.26552463	0.34804508	0.97	2354	tags=29%, list=21%, signal=37%
V$YY1_01	V$YY1_01		127	-0.2631636	-1.119932	0.26751593	0.34730577	0.97	2714	tags=23%, list=24%, signal=30%
TGANNYRGCA_V$TCF11MAFG_01	TGANNYRGCA_V$TCF11MAFG_01		146	-0.28410977	-1.119441	0.29183674	0.34716296	0.97	1920	tags=21%, list=17%, signal=25%
V$AR_02	V$AR_02		19	-0.38367876	-1.1190084	0.29258516	0.34690163	0.97	1069	tags=16%, list=10%, signal=17%
GGARNTKYCCA_UNKNOWN	GGARNTKYCCA_UNKNOWN		36	-0.34681532	-1.1173488	0.2948718	0.34855932	0.971	1580	tags=25%, list=14%, signal=29%
V$GR_Q6_01	V$GR_Q6_01		129	-0.31327403	-1.117	0.26415095	0.3481409	0.971	2073	tags=21%, list=19%, signal=25%
V$P53_02	V$P53_02		112	-0.29261243	-1.1154463	0.3094737	0.34960908	0.971	1316	tags=20%, list=12%, signal=22%
V$AP4_Q6	V$AP4_Q6		108	-0.33457315	-1.1152655	0.3012295	0.3489842	0.971	2624	tags=35%, list=23%, signal=46%
V$HSF2_01	V$HSF2_01		116	-0.30564177	-1.1126424	0.2822757	0.35205358	0.971	2047	tags=24%, list=18%, signal=29%
TGTTTGY_V$HNF3_Q6	TGTTTGY_V$HNF3_Q6		356	-0.29172552	-1.1113158	0.28629032	0.35326332	0.971	1683	tags=20%, list=15%, signal=23%
AAACCAC,MIR-140	AAACCAC,MIR-140		54	-0.31358236	-1.1110606	0.29580575	0.35305834	0.972	1727	tags=19%, list=15%, signal=22%
TAGCTTT,MIR-9	TAGCTTT,MIR-9		127	-0.29632244	-1.1107216	0.2801636	0.35265857	0.973	2349	tags=21%, list=21%, signal=27%
V$AREB6_01	V$AREB6_01		127	-0.29877496	-1.1105227	0.27672955	0.3520652	0.973	827	tags=17%, list=7%, signal=18%
V$PIT1_Q6	V$PIT1_Q6		110	-0.3407817	-1.1104741	0.29411766	0.35117754	0.973	2381	tags=36%, list=21%, signal=46%
V$AHR_Q5	V$AHR_Q5		105	-0.2693894	-1.110466	0.27729258	0.3502678	0.973	2003	tags=18%, list=18%, signal=22%
V$DR1_Q3	V$DR1_Q3		125	-0.29668337	-1.1103973	0.28256512	0.34941995	0.973	2231	tags=29%, list=20%, signal=36%
V$MZF1_02	V$MZF1_02		110	-0.28509036	-1.1102787	0.31364563	0.3486976	0.973	2717	tags=27%, list=24%, signal=36%
TAATTA_V$CHX10_01	TAATTA_V$CHX10_01		364	-0.2987037	-1.1102422	0.25887266	0.34782842	0.973	1939	tags=23%, list=17%, signal=27%
V$MAF_Q6	V$MAF_Q6		144	-0.28359386	-1.1093647	0.28242677	0.34832335	0.973	2209	tags=25%, list=20%, signal=31%
YTAAYNGCT_UNKNOWN	YTAAYNGCT_UNKNOWN		77	-0.33499813	-1.1076443	0.29774126	0.34999642	0.973	1873	tags=27%, list=17%, signal=33%
AGCACTT,MIR-93,MIR-302A,MIR-302B,MIR-302C,MIR-302D,MIR-372,MIR-373,MIR-520E,MIR-520A,MIR-526B,MIR-520B,MIR-520C,MIR-520D	AGCACTT,MIR-93,MIR-302A,MIR-302B,MIR-302C,MIR-302D,MIR-372,MIR-373,MIR-520E,MIR-520A,MIR-526B,MIR-520B,MIR-520C,MIR-520D		140	-0.26847973	-1.1076193	0.2966805	0.34909555	0.973	2493	tags=29%, list=22%, signal=37%
V$SP3_Q3	V$SP3_Q3		110	-0.28048024	-1.1073679	0.29473683	0.34859914	0.973	1934	tags=22%, list=17%, signal=26%
GCANCTGNY_V$MYOD_Q6	GCANCTGNY_V$MYOD_Q6		435	-0.29887566	-1.1066998	0.2742268	0.3486474	0.973	2191	tags=28%, list=20%, signal=34%
TAGAACC,MIR-182	TAGAACC,MIR-182		18	-0.37662688	-1.1056085	0.31762296	0.34949344	0.973	1050	tags=17%, list=9%, signal=18%
V$E4F1_Q6	V$E4F1_Q6		131	-0.2623396	-1.1048466	0.30923694	0.3496747	0.973	1920	tags=18%, list=17%, signal=21%
V$HNF4_01	V$HNF4_01		136	-0.30956197	-1.1039704	0.3140496	0.35003835	0.973	2021	tags=25%, list=18%, signal=30%
V$AMEF2_Q6	V$AMEF2_Q6		123	-0.3322295	-1.1037976	0.29545453	0.3494271	0.973	2241	tags=33%, list=20%, signal=40%
V$OCT1_Q6	V$OCT1_Q6		124	-0.32356986	-1.1035906	0.27429804	0.34880376	0.973	1816	tags=27%, list=16%, signal=32%
V$TEF_Q6	V$TEF_Q6		111	-0.31103006	-1.1017821	0.30151844	0.3507688	0.973	1229	tags=16%, list=11%, signal=18%
V$MEF2_Q6_01	V$MEF2_Q6_01		121	-0.34819788	-1.1007665	0.32985386	0.35155505	0.973	2288	tags=32%, list=20%, signal=40%
YAATNRNNNYNATT_UNKNOWN	YAATNRNNNYNATT_UNKNOWN		51	-0.35290948	-1.0985532	0.32635984	0.35427365	0.973	2296	tags=31%, list=21%, signal=39%
V$NKX62_Q2	V$NKX62_Q2		108	-0.32086423	-1.0968577	0.30846775	0.3562602	0.973	2288	tags=30%, list=20%, signal=37%
GTCNYYATGR_UNKNOWN	GTCNYYATGR_UNKNOWN		36	-0.3274624	-1.0951666	0.34257427	0.35804215	0.973	1208	tags=14%, list=11%, signal=16%
V$CEBPB_01	V$CEBPB_01		135	-0.30714154	-1.0942272	0.3057325	0.3587468	0.973	2227	tags=30%, list=20%, signal=37%
V$CP2_01	V$CP2_01		132	-0.29598856	-1.0932115	0.32217574	0.35961425	0.973	2165	tags=29%, list=19%, signal=35%
V$PAX4_04	V$PAX4_04		106	-0.29947734	-1.0929513	0.33333334	0.35911426	0.973	2274	tags=27%, list=20%, signal=34%
V$PR_Q2	V$PR_Q2		117	-0.29530033	-1.0919011	0.2955032	0.35985118	0.973	1377	tags=19%, list=12%, signal=21%
V$E2F_Q4_01	V$E2F_Q4_01		108	-0.28802395	-1.0891491	0.3420523	0.36301225	0.975	2991	tags=30%, list=27%, signal=40%
V$MYCMAX_03	V$MYCMAX_03		116	-0.26260117	-1.0890944	0.31632653	0.36220774	0.975	3036	tags=33%, list=27%, signal=44%
V$CREB_01	V$CREB_01		121	-0.27164933	-1.0872744	0.31827515	0.3643098	0.975	1192	tags=15%, list=11%, signal=16%
V$MAZ_Q6	V$MAZ_Q6		95	-0.2838673	-1.0860524	0.34655532	0.36518896	0.975	2714	tags=29%, list=24%, signal=39%
V$GATA4_Q3	V$GATA4_Q3		113	-0.2848795	-1.0859388	0.32317072	0.36444065	0.975	2959	tags=36%, list=26%, signal=49%
V$CREBP1CJUN_01	V$CREBP1CJUN_01		119	-0.27852482	-1.0849832	0.3237705	0.3649791	0.975	1735	tags=20%, list=15%, signal=24%
V$E2F_03	V$E2F_03		115	-0.28800333	-1.0839711	0.34285715	0.36572745	0.975	2639	tags=23%, list=24%, signal=30%
CCAWNWWNNNGGC_UNKNOWN	CCAWNWWNNNGGC_UNKNOWN		32	-0.29228973	-1.0837971	0.344294	0.36508116	0.975	1966	tags=19%, list=18%, signal=23%
V$FREAC2_01	V$FREAC2_01		126	-0.28397864	-1.0829593	0.3192389	0.36562142	0.976	2021	tags=25%, list=18%, signal=31%
V$FOXD3_01	V$FOXD3_01		107	-0.30388743	-1.0823966	0.31380752	0.3655305	0.976	844	tags=16%, list=8%, signal=17%
V$E2F_Q3_01	V$E2F_Q3_01		106	-0.2840336	-1.0822924	0.3407258	0.3647845	0.976	2991	tags=27%, list=27%, signal=37%
V$HEN1_01	V$HEN1_01		92	-0.29414228	-1.0807487	0.3360825	0.366295	0.977	2217	tags=23%, list=20%, signal=28%
AAAYRNCTG_UNKNOWN	AAAYRNCTG_UNKNOWN		182	-0.2952236	-1.0800161	0.31556502	0.36639318	0.977	2738	tags=32%, list=24%, signal=41%
V$MYOGNF1_01	V$MYOGNF1_01		20	-0.39816603	-1.0793992	0.36419752	0.3665154	0.977	2647	tags=50%, list=24%, signal=65%
V$E47_01	V$E47_01		133	-0.288251	-1.0792743	0.34059405	0.36585134	0.977	2880	tags=35%, list=26%, signal=47%
V$OCT1_07	V$OCT1_07		68	-0.32466573	-1.0784923	0.31049252	0.36612678	0.977	1802	tags=26%, list=16%, signal=31%
V$GATA2_01	V$GATA2_01		59	-0.28895822	-1.0722933	0.33932135	0.37533793	0.977	2966	tags=36%, list=26%, signal=48%
ATAACCT,MIR-154	ATAACCT,MIR-154		35	-0.31867507	-1.0716631	0.36228815	0.37552893	0.977	3471	tags=37%, list=31%, signal=54%
GGCNKCCATNK_UNKNOWN	GGCNKCCATNK_UNKNOWN		57	-0.27391946	-1.0702665	0.3524416	0.3769436	0.977	454	tags=7%, list=4%, signal=7%
V$HFH8_01	V$HFH8_01		108	-0.3176419	-1.0696588	0.33829787	0.37709278	0.977	2300	tags=36%, list=21%, signal=45%
GGCACAT,MIR-455	GGCACAT,MIR-455		28	-0.31325534	-1.0686272	0.37654322	0.37774578	0.977	971	tags=11%, list=9%, signal=12%
V$ATF_B	V$ATF_B		93	-0.28889754	-1.0686044	0.34453782	0.37688962	0.977	1558	tags=20%, list=14%, signal=24%
YATTNATC_UNKNOWN	YATTNATC_UNKNOWN		162	-0.32224977	-1.0667288	0.34710744	0.3790134	0.977	2296	tags=32%, list=21%, signal=40%
V$TEL2_Q6	V$TEL2_Q6		109	-0.25004554	-1.0663439	0.3829365	0.37881193	0.977	2440	tags=25%, list=22%, signal=31%
V$E2F_Q6	V$E2F_Q6		101	-0.29451326	-1.0655499	0.3767821	0.37924802	0.977	3745	tags=40%, list=33%, signal=59%
GTGCAAT,MIR-25,MIR-32,MIR-92,MIR-363,MIR-367	GTGCAAT,MIR-25,MIR-32,MIR-92,MIR-363,MIR-367		159	-0.2636027	-1.0641274	0.3253012	0.38073656	0.977	1431	tags=16%, list=13%, signal=18%
AAGCCAT,MIR-135A,MIR-135B	AAGCCAT,MIR-135A,MIR-135B		166	-0.26113608	-1.06412	0.34446764	0.37985003	0.977	1811	tags=17%, list=16%, signal=21%
V$PTF1BETA_Q6	V$PTF1BETA_Q6		115	-0.27486038	-1.063945	0.3144654	0.37926084	0.977	1217	tags=13%, list=11%, signal=14%
V$DR3_Q4	V$DR3_Q4		67	-0.29904157	-1.0631868	0.36178863	0.37968692	0.977	2347	tags=27%, list=21%, signal=34%
TGACAGNY_V$MEIS1_01	TGACAGNY_V$MEIS1_01		378	-0.25633636	-1.0631131	0.3285124	0.3789059	0.977	1866	tags=20%, list=17%, signal=24%
RGAANNTTC_V$HSF1_01	RGAANNTTC_V$HSF1_01		209	-0.27177286	-1.0608255	0.3207547	0.38157678	0.978	1152	tags=15%, list=10%, signal=16%
CATRRAGC_UNKNOWN	CATRRAGC_UNKNOWN		58	-0.3228382	-1.0603768	0.38477367	0.3815525	0.979	2853	tags=40%, list=25%, signal=53%
CCCNNGGGAR_V$OLF1_01	CCCNNGGGAR_V$OLF1_01		153	-0.27650332	-1.0594277	0.3533058	0.38215882	0.979	2318	tags=30%, list=21%, signal=37%
V$E2F_Q4	V$E2F_Q4		102	-0.29076007	-1.0590012	0.382	0.38205072	0.979	3745	tags=39%, list=33%, signal=58%
V$E47_02	V$E47_02		113	-0.30398947	-1.0586374	0.37090164	0.38174957	0.979	2840	tags=39%, list=25%, signal=52%
V$PITX2_Q2	V$PITX2_Q2		119	-0.29730734	-1.0575198	0.38607594	0.3827137	0.979	929	tags=16%, list=8%, signal=17%
V$CDP_01	V$CDP_01		37	-0.39191478	-1.0566312	0.39544514	0.38327673	0.979	3107	tags=46%, list=28%, signal=63%
V$MYCMAX_01	V$MYCMAX_01		121	-0.25647256	-1.0546224	0.36511156	0.3857179	0.98	2827	tags=32%, list=25%, signal=43%
V$E4BP4_01	V$E4BP4_01		94	-0.27633664	-1.0527785	0.36174637	0.38786507	0.98	2106	tags=24%, list=19%, signal=30%
ACAACCT,MIR-453	ACAACCT,MIR-453		18	-0.37387013	-1.0522557	0.40862423	0.38784337	0.98	668	tags=17%, list=6%, signal=18%
TGCCTTA,MIR-124A	TGCCTTA,MIR-124A		285	-0.2441087	-1.0518811	0.3551797	0.38754904	0.98	1466	tags=14%, list=13%, signal=16%
V$CDPCR3HD_01	V$CDPCR3HD_01		112	-0.29482338	-1.0494823	0.37577003	0.39081648	0.98	1523	tags=21%, list=14%, signal=24%
V$ZF5_B	V$ZF5_B		117	-0.25973138	-1.0488751	0.37704918	0.39090386	0.98	2778	tags=30%, list=25%, signal=39%
CCCACAT,MIR-299-3P	CCCACAT,MIR-299-3P		25	-0.33767235	-1.0477703	0.38314176	0.39153856	0.981	153	tags=8%, list=1%, signal=8%
V$FOXO1_01	V$FOXO1_01		124	-0.28391048	-1.0470395	0.36796537	0.3919374	0.981	1128	tags=19%, list=10%, signal=20%
AGGAGTG,MIR-483	AGGAGTG,MIR-483		32	-0.30614424	-1.0449201	0.4004065	0.3945028	0.982	2181	tags=25%, list=19%, signal=31%
V$EGR1_01	V$EGR1_01		131	-0.25705832	-1.0444599	0.37550202	0.3943447	0.982	1939	tags=18%, list=17%, signal=21%
V$SMAD4_Q6	V$SMAD4_Q6		112	-0.27592403	-1.0426186	0.38493723	0.39650723	0.982	2207	tags=24%, list=20%, signal=30%
V$LBP1_Q6	V$LBP1_Q6		103	-0.30838692	-1.0416247	0.3742072	0.39722258	0.982	2062	tags=32%, list=18%, signal=39%
ATGTCAC,MIR-489	ATGTCAC,MIR-489		42	-0.30262563	-1.0399106	0.38	0.3991428	0.982	1066	tags=12%, list=10%, signal=13%
V$PAX8_01	V$PAX8_01		15	-0.37868366	-1.0390296	0.3822314	0.39969423	0.982	960	tags=20%, list=9%, signal=22%
V$MYOD_Q6	V$MYOD_Q6		113	-0.3140041	-1.0377711	0.40612245	0.40081882	0.982	2106	tags=27%, list=19%, signal=33%
TTGCACT,MIR-130A,MIR-301,MIR-130B	TTGCACT,MIR-130A,MIR-301,MIR-130B		179	-0.2520981	-1.0376782	0.38955823	0.40008307	0.982	2603	tags=30%, list=23%, signal=39%
YGTCCTTGR_UNKNOWN	YGTCCTTGR_UNKNOWN		43	-0.30764747	-1.0360966	0.4168421	0.40199006	0.982	2085	tags=23%, list=19%, signal=28%
V$GATA_C	V$GATA_C		137	-0.31022882	-1.0336701	0.38683128	0.40507138	0.982	1873	tags=23%, list=17%, signal=27%
ACTGTGA,MIR-27A,MIR-27B	ACTGTGA,MIR-27A,MIR-27B		229	-0.24918988	-1.0333102	0.39959016	0.40476277	0.982	2167	tags=21%, list=19%, signal=25%
TCCATTKW_UNKNOWN	TCCATTKW_UNKNOWN		114	-0.264154	-1.0319245	0.3858093	0.40610117	0.982	1697	tags=17%, list=15%, signal=19%
YGCGYRCGC_UNKNOWN	YGCGYRCGC_UNKNOWN		139	-0.23225403	-1.0308269	0.41666666	0.40711975	0.982	3064	tags=31%, list=27%, signal=42%
YNGTTNNNATT_UNKNOWN	YNGTTNNNATT_UNKNOWN		170	-0.29450858	-1.0298175	0.4074844	0.4082309	0.982	1873	tags=26%, list=17%, signal=31%
TGATTTRY_V$GFI1_01	TGATTTRY_V$GFI1_01		147	-0.32394516	-1.0296581	0.43243244	0.40760127	0.982	2463	tags=31%, list=22%, signal=40%
GGTGTGT,MIR-329	GGTGTGT,MIR-329		44	-0.29057768	-1.0286431	0.42680413	0.40849334	0.982	2192	tags=20%, list=20%, signal=25%
V$TAL1BETAITF2_01	V$TAL1BETAITF2_01		120	-0.29989257	-1.0275202	0.4239351	0.40960285	0.982	2641	tags=33%, list=24%, signal=43%
GGGACCA,MIR-133A,MIR-133B	GGGACCA,MIR-133A,MIR-133B		101	-0.23887262	-1.0273129	0.4393638	0.40906873	0.982	1986	tags=18%, list=18%, signal=21%
V$IRF2_01	V$IRF2_01		55	-0.31084302	-1.0262121	0.41428572	0.41014257	0.983	2153	tags=27%, list=19%, signal=34%
V$LMO2COM_02	V$LMO2COM_02		128	-0.2988111	-1.0257441	0.39751554	0.41005096	0.983	1804	tags=24%, list=16%, signal=29%
GGGYGTGNY_UNKNOWN	GGGYGTGNY_UNKNOWN		325	-0.23679315	-1.0236793	0.4052953	0.41293573	0.984	2465	tags=28%, list=22%, signal=35%
TGCTGCT,MIR-15A,MIR-16,MIR-15B,MIR-195,MIR-424,MIR-497	TGCTGCT,MIR-15A,MIR-16,MIR-15B,MIR-195,MIR-424,MIR-497		295	-0.23513761	-1.0233055	0.4057377	0.4126677	0.984	1461	tags=15%, list=13%, signal=16%
ATGTACA,MIR-493	ATGTACA,MIR-493		142	-0.2523648	-1.0216923	0.41104296	0.41420385	0.984	1262	tags=11%, list=11%, signal=13%
TGCTGAY_UNKNOWN	TGCTGAY_UNKNOWN		259	-0.26565087	-1.0187699	0.42474228	0.41826904	0.984	1684	tags=19%, list=15%, signal=22%
V$AR_Q2	V$AR_Q2		55	-0.31192544	-1.0167972	0.43897638	0.42072916	0.984	2114	tags=27%, list=19%, signal=33%
CAATGCA,MIR-33	CAATGCA,MIR-33		55	-0.29363137	-1.015523	0.42916667	0.4220182	0.984	1877	tags=25%, list=17%, signal=30%
KTGGYRSGAA_UNKNOWN	KTGGYRSGAA_UNKNOWN		42	-0.32553875	-1.0136354	0.44650206	0.42415643	0.984	4091	tags=50%, list=37%, signal=78%
CAGNWMCNNNGAC_UNKNOWN	CAGNWMCNNNGAC_UNKNOWN		45	-0.37078202	-1.0124848	0.45748988	0.42512032	0.984	1746	tags=24%, list=16%, signal=29%
CTCCAAG,MIR-432	CTCCAAG,MIR-432		44	-0.28578192	-1.01221	0.4359504	0.42473722	0.984	2488	tags=34%, list=22%, signal=44%
V$NRSF_01	V$NRSF_01		52	-0.38298717	-1.0115482	0.46478873	0.42497456	0.984	1746	tags=23%, list=16%, signal=27%
V$P300_01	V$P300_01		130	-0.26077268	-1.0091726	0.42028984	0.4279384	0.984	1046	tags=13%, list=9%, signal=14%
SGCGSSAAA_V$E2F1DP2_01	SGCGSSAAA_V$E2F1DP2_01		75	-0.28931	-1.0061228	0.44176707	0.4322566	0.984	1880	tags=19%, list=17%, signal=22%
CAGGTA_V$AREB6_01	CAGGTA_V$AREB6_01		362	-0.26282024	-1.0056063	0.44175825	0.43232664	0.984	1873	tags=22%, list=17%, signal=25%
TTGGGAG,MIR-150	TTGGGAG,MIR-150		49	-0.29758817	-1.0054655	0.44117647	0.4317008	0.984	1293	tags=16%, list=12%, signal=18%
V$EGR_Q6	V$EGR_Q6		134	-0.2447369	-1.0051699	0.42156863	0.43124086	0.984	3051	tags=33%, list=27%, signal=45%
AGCTCCT,MIR-28	AGCTCCT,MIR-28		40	-0.29046986	-1.004062	0.46331236	0.43229797	0.984	724	tags=10%, list=6%, signal=11%
V$CREB_Q2	V$CREB_Q2		124	-0.25406703	-1.0016426	0.45186642	0.43564567	0.984	2374	tags=26%, list=21%, signal=32%
V$AR_03	V$AR_03		33	-0.30541515	-1.0016329	0.46041667	0.43476316	0.984	2000	tags=21%, list=18%, signal=26%
V$TAL1BETAE47_01	V$TAL1BETAE47_01		118	-0.2994749	-0.9991022	0.45188284	0.43819645	0.984	2440	tags=30%, list=22%, signal=38%
V$OCT1_01	V$OCT1_01		125	-0.2738859	-0.9969149	0.45638946	0.44123587	0.984	1425	tags=18%, list=13%, signal=20%
V$E2F1_Q3	V$E2F1_Q3		105	-0.26473293	-0.9963477	0.43975905	0.44137695	0.984	2844	tags=29%, list=25%, signal=38%
YTAATTAA_V$LHX3_01	YTAATTAA_V$LHX3_01		88	-0.29277912	-0.9941374	0.47443762	0.44432324	0.984	1316	tags=17%, list=12%, signal=19%
AATGTGA,MIR-23A,MIR-23B	AATGTGA,MIR-23A,MIR-23B		213	-0.24818902	-0.992205	0.47046414	0.4468648	0.984	1920	tags=24%, list=17%, signal=29%
V$PAX5_01	V$PAX5_01		73	-0.2656118	-0.9899265	0.47082496	0.4497619	0.984	2133	tags=22%, list=19%, signal=27%
CTCAGGG,MIR-125B,MIR-125A	CTCAGGG,MIR-125B,MIR-125A		177	-0.23144531	-0.98573446	0.4651163	0.45628628	0.985	2735	tags=24%, list=24%, signal=32%
GCAAAAA,MIR-129	GCAAAAA,MIR-129		76	-0.26659143	-0.98517674	0.47895792	0.4563841	0.985	1160	tags=17%, list=10%, signal=19%
V$NGFIC_01	V$NGFIC_01		113	-0.24216999	-0.98495233	0.49186993	0.45598197	0.985	2896	tags=27%, list=26%, signal=35%
AGGGCAG,MIR-18A	AGGGCAG,MIR-18A		62	-0.27645004	-0.9828858	0.49275362	0.45876816	0.986	2786	tags=34%, list=25%, signal=45%
GTTAAAG,MIR-302B	GTTAAAG,MIR-302B		38	-0.29675448	-0.9827947	0.46341464	0.45802152	0.986	2224	tags=24%, list=20%, signal=29%
V$GATA1_01	V$GATA1_01		127	-0.25207594	-0.97939765	0.5083333	0.46312788	0.986	2596	tags=27%, list=23%, signal=34%
V$ATF3_Q6	V$ATF3_Q6		117	-0.24842358	-0.978453	0.4886598	0.46376103	0.986	2347	tags=25%, list=21%, signal=31%
V$HNF1_Q6	V$HNF1_Q6		136	-0.31104565	-0.97715515	0.4989429	0.4653439	0.986	2296	tags=31%, list=21%, signal=38%
V$PAX4_01	V$PAX4_01		135	-0.23786524	-0.9770128	0.4861996	0.46465763	0.986	2322	tags=22%, list=21%, signal=28%
RYAAAKNNNNNNTTGW_UNKNOWN	RYAAAKNNNNNNTTGW_UNKNOWN		44	-0.32809153	-0.97583914	0.50736845	0.4658885	0.987	1568	tags=25%, list=14%, signal=29%
CCCNNNNNNAAGWT_UNKNOWN	CCCNNNNNNAAGWT_UNKNOWN		53	-0.25641364	-0.9754911	0.46881288	0.46554527	0.987	1132	tags=15%, list=10%, signal=17%
V$OCT1_06	V$OCT1_06		128	-0.27482828	-0.97461885	0.48856547	0.46615267	0.987	648	tags=12%, list=6%, signal=12%
V$CREBP1_Q2	V$CREBP1_Q2		118	-0.25682664	-0.9743995	0.4906054	0.4656503	0.987	2456	tags=28%, list=22%, signal=35%
ATAAGCT,MIR-21	ATAAGCT,MIR-21		69	-0.28276244	-0.973631	0.4817987	0.46608138	0.988	1681	tags=20%, list=15%, signal=24%
WGTTNNNNNAAA_UNKNOWN	WGTTNNNNNAAA_UNKNOWN		263	-0.24911572	-0.973438	0.49457702	0.46547502	0.988	2128	tags=24%, list=19%, signal=28%
SMTTTTGT_UNKNOWN	SMTTTTGT_UNKNOWN		196	-0.25280777	-0.97319657	0.48109242	0.46508244	0.988	1425	tags=15%, list=13%, signal=17%
TTAYRTAA_V$E4BP4_01	TTAYRTAA_V$E4BP4_01		107	-0.263131	-0.97314304	0.48672566	0.46421728	0.988	1463	tags=17%, list=13%, signal=19%
GACTGTT,MIR-212,MIR-132	GACTGTT,MIR-212,MIR-132		78	-0.25410157	-0.9726728	0.50840336	0.46420178	0.988	1377	tags=13%, list=12%, signal=15%
TTGCCAA,MIR-182	TTGCCAA,MIR-182		160	-0.24681385	-0.97214127	0.50530785	0.4642139	0.988	2224	tags=25%, list=20%, signal=31%
V$CRX_Q4	V$CRX_Q4		118	-0.28225073	-0.9721362	0.4795082	0.46330813	0.988	2470	tags=34%, list=22%, signal=43%
V$NMYC_01	V$NMYC_01		129	-0.23007227	-0.97205865	0.5229167	0.4625216	0.988	1939	tags=19%, list=17%, signal=23%
V$E2F1_Q4_01	V$E2F1_Q4_01		105	-0.2530342	-0.9711234	0.46370968	0.46330693	0.988	3158	tags=29%, list=28%, signal=39%
V$AREB6_03	V$AREB6_03		111	-0.26178408	-0.9708564	0.5179704	0.4628121	0.988	1354	tags=16%, list=12%, signal=18%
V$AP4_Q5	V$AP4_Q5		130	-0.2795769	-0.97003746	0.52109706	0.463442	0.988	2424	tags=29%, list=22%, signal=37%
V$NKX25_01	V$NKX25_01		71	-0.28539357	-0.96599835	0.51789474	0.47007143	0.989	2037	tags=21%, list=18%, signal=26%
TGAATGT,MIR-181A,MIR-181B,MIR-181C,MIR-181D	TGAATGT,MIR-181A,MIR-181B,MIR-181C,MIR-181D		216	-0.23394606	-0.9654839	0.51244813	0.47017613	0.989	2499	tags=23%, list=22%, signal=29%
V$PBX1_02	V$PBX1_02		67	-0.29817352	-0.9628253	0.517094	0.47384876	0.989	2925	tags=42%, list=26%, signal=56%
V$AHRARNT_01	V$AHRARNT_01		72	-0.2717645	-0.962746	0.5107296	0.4730956	0.989	2842	tags=32%, list=25%, signal=43%
CTTTGTA,MIR-524	CTTTGTA,MIR-524		227	-0.23098096	-0.96207356	0.48665297	0.4733384	0.989	2182	tags=20%, list=19%, signal=24%
GTGCCAT,MIR-183	GTGCCAT,MIR-183		100	-0.25435948	-0.96093315	0.5243129	0.47429013	0.989	2700	tags=30%, list=24%, signal=39%
AAGTCCA,MIR-422B,MIR-422A	AAGTCCA,MIR-422B,MIR-422A		28	-0.30289727	-0.9609267	0.50107527	0.47338304	0.989	553	tags=7%, list=5%, signal=7%
V$MYC_Q2	V$MYC_Q2		97	-0.23314895	-0.95872414	0.52441615	0.47657686	0.989	2748	tags=29%, list=25%, signal=38%
V$SRY_01	V$SRY_01		94	-0.27007613	-0.9570184	0.5	0.47881082	0.989	2092	tags=26%, list=19%, signal=31%
YGACNNYACAR_UNKNOWN	YGACNNYACAR_UNKNOWN		44	-0.29111812	-0.9550714	0.50489235	0.4815223	0.989	2912	tags=30%, list=26%, signal=40%
GTATGAT,MIR-154,MIR-487	GTATGAT,MIR-154,MIR-487		36	-0.29099798	-0.95247835	0.5199161	0.48496512	0.989	1674	tags=19%, list=15%, signal=23%
YCATTAA_UNKNOWN	YCATTAA_UNKNOWN		277	-0.26506263	-0.95245194	0.49789914	0.48408768	0.989	2068	tags=23%, list=18%, signal=28%
V$ER_Q6_02	V$ER_Q6_02		130	-0.2541239	-0.952291	0.5171026	0.48345122	0.989	2092	tags=21%, list=19%, signal=25%
TGTATGA,MIR-485-3P	TGTATGA,MIR-485-3P		75	-0.25570115	-0.9519583	0.5185185	0.48311663	0.989	1424	tags=16%, list=13%, signal=18%
ACAGGGT,MIR-10A,MIR-10B	ACAGGGT,MIR-10A,MIR-10B		64	-0.27943978	-0.9517632	0.51292247	0.48259777	0.989	2491	tags=27%, list=22%, signal=34%
ATTACAT,MIR-380-3P	ATTACAT,MIR-380-3P		43	-0.28557312	-0.9516348	0.52459013	0.48194063	0.989	1316	tags=12%, list=12%, signal=13%
V$HAND1E47_01	V$HAND1E47_01		127	-0.27075306	-0.9504529	0.5373444	0.48322433	0.99	1797	tags=20%, list=16%, signal=24%
TTTGCAC,MIR-19A,MIR-19B	TTTGCAC,MIR-19A,MIR-19B		245	-0.22576627	-0.95002	0.53205127	0.48309806	0.991	1195	tags=13%, list=11%, signal=15%
YTTCCNNNGGAMR_UNKNOWN	YTTCCNNNGGAMR_UNKNOWN		22	-0.30201995	-0.9498441	0.5164609	0.48251656	0.991	3052	tags=45%, list=27%, signal=62%
V$CEBPB_02	V$CEBPB_02		137	-0.2539343	-0.94944465	0.53418803	0.48243496	0.992	1373	tags=18%, list=12%, signal=20%
CTGYNNCTYTAA_UNKNOWN	CTGYNNCTYTAA_UNKNOWN		37	-0.31378746	-0.94487906	0.56989247	0.48990807	0.993	2186	tags=30%, list=20%, signal=37%
GCATTTG,MIR-105	GCATTTG,MIR-105		85	-0.24819279	-0.9446729	0.5361702	0.48938206	0.993	1425	tags=15%, list=13%, signal=17%
V$STAT1_03	V$STAT1_03		116	-0.22366704	-0.9380181	0.58762884	0.50010806	0.994	2536	tags=24%, list=23%, signal=31%
V$PAX4_02	V$PAX4_02		124	-0.28285596	-0.93787944	0.5434343	0.49939308	0.994	1725	tags=26%, list=15%, signal=30%
WTTGKCTG_UNKNOWN	WTTGKCTG_UNKNOWN		235	-0.23726128	-0.936515	0.54817986	0.50114906	0.994	1433	tags=15%, list=13%, signal=17%
CAGNYGKNAAA_UNKNOWN	CAGNYGKNAAA_UNKNOWN		37	-0.28609934	-0.936121	0.54048586	0.50083977	0.994	1528	tags=22%, list=14%, signal=25%
V$OLF1_01	V$OLF1_01		132	-0.25967044	-0.93474245	0.56745183	0.5025067	0.994	2419	tags=27%, list=22%, signal=33%
GTACTGT,MIR-101	GTACTGT,MIR-101		130	-0.24799961	-0.93440735	0.53306615	0.5022923	0.994	1425	tags=17%, list=13%, signal=19%
V$CHX10_01	V$CHX10_01		108	-0.28084856	-0.93394107	0.56122446	0.50223196	0.994	1308	tags=16%, list=12%, signal=18%
ACTWSNACTNY_UNKNOWN	ACTWSNACTNY_UNKNOWN		40	-0.25049585	-0.9328217	0.57916665	0.5034337	0.994	1681	tags=13%, list=15%, signal=15%
CTGAGCC,MIR-24	CTGAGCC,MIR-24		123	-0.2260096	-0.93186855	0.54653466	0.50426346	0.994	1201	tags=11%, list=11%, signal=13%
V$FXR_Q3	V$FXR_Q3		48	-0.2928504	-0.9293886	0.5702306	0.5080667	0.994	1257	tags=19%, list=11%, signal=21%
TATCTGG,MIR-488	TATCTGG,MIR-488		32	-0.28800452	-0.92874354	0.56312627	0.50828606	0.994	2091	tags=28%, list=19%, signal=34%
V$POU6F1_01	V$POU6F1_01		117	-0.284059	-0.9285131	0.59314775	0.5077173	0.994	2055	tags=28%, list=18%, signal=34%
V$AP2GAMMA_01	V$AP2GAMMA_01		119	-0.24787025	-0.9283109	0.5784114	0.5071529	0.994	2680	tags=33%, list=24%, signal=43%
V$TCF4_Q5	V$TCF4_Q5		116	-0.27941135	-0.9281807	0.5762712	0.5066652	0.995	1468	tags=19%, list=13%, signal=22%
ATGCAGT,MIR-217	ATGCAGT,MIR-217		51	-0.26825234	-0.9255076	0.57494867	0.5110185	0.995	1427	tags=18%, list=13%, signal=20%
AAGCACA,MIR-218	AAGCACA,MIR-218		166	-0.22911844	-0.92543364	0.5714286	0.5101892	0.995	779	tags=10%, list=7%, signal=10%
V$SP1_Q4_01	V$SP1_Q4_01		131	-0.21822488	-0.9251794	0.5778689	0.5096947	0.995	2163	tags=19%, list=19%, signal=23%
GTGCCAA,MIR-96	GTGCCAA,MIR-96		160	-0.23439994	-0.9221856	0.57637477	0.51446104	0.995	1762	tags=19%, list=16%, signal=23%
ACTGCCT,MIR-34B	ACTGCCT,MIR-34B		111	-0.22140801	-0.9198419	0.5804481	0.5178267	0.995	2025	tags=20%, list=18%, signal=24%
AAGGGAT,MIR-188	AAGGGAT,MIR-188		41	-0.25543237	-0.9197177	0.5728953	0.5171131	0.995	2717	tags=37%, list=24%, signal=48%
V$HTF_01	V$HTF_01		28	-0.2808136	-0.9167892	0.6008316	0.5216786	0.995	2991	tags=36%, list=27%, signal=49%
GAGCCTG,MIR-484	GAGCCTG,MIR-484		52	-0.25660157	-0.91634434	0.5602537	0.5215181	0.995	3476	tags=37%, list=31%, signal=53%
V$E2F_Q2	V$E2F_Q2		79	-0.24059716	-0.91316605	0.5983437	0.52661455	0.995	1999	tags=22%, list=18%, signal=26%
GCCNNNWTAAR_UNKNOWN	GCCNNNWTAAR_UNKNOWN		68	-0.2768147	-0.9130792	0.60408163	0.52588814	0.995	2419	tags=35%, list=22%, signal=45%
RGTTAMWNATT_V$HNF1_01	RGTTAMWNATT_V$HNF1_01		43	-0.32392305	-0.91264045	0.57667387	0.5257621	0.995	2229	tags=37%, list=20%, signal=46%
V$ZID_01	V$ZID_01		107	-0.23157409	-0.8995859	0.62184876	0.5497444	0.996	1821	tags=19%, list=16%, signal=22%
V$ARNT_02	V$ARNT_02		115	-0.20986041	-0.8984406	0.63039017	0.55126125	0.996	3083	tags=30%, list=28%, signal=42%
V$E2F1DP1_01	V$E2F1DP1_01		96	-0.24624406	-0.89561915	0.5714286	0.555791	0.996	4155	tags=44%, list=37%, signal=69%
V$E2F1DP2_01	V$E2F1DP2_01		96	-0.24624406	-0.89561915	0.5714286	0.55480385	0.996	4155	tags=44%, list=37%, signal=69%
V$E2F4DP2_01	V$E2F4DP2_01		96	-0.24624406	-0.89561915	0.5714286	0.55382013	0.996	4155	tags=44%, list=37%, signal=69%
TGCACTT,MIR-519C,MIR-519B,MIR-519A	TGCACTT,MIR-519C,MIR-519B,MIR-519A		209	-0.21914017	-0.89531344	0.6247379	0.55348605	0.996	2601	tags=24%, list=23%, signal=31%
V$HNF4_Q6	V$HNF4_Q6		125	-0.2436615	-0.8921395	0.63505155	0.5584891	0.996	2374	tags=25%, list=21%, signal=31%
V$BRN2_01	V$BRN2_01		114	-0.25412968	-0.89154583	0.61764705	0.5587522	0.996	2242	tags=26%, list=20%, signal=33%
V$GATA1_05	V$GATA1_05		134	-0.2635841	-0.8902967	0.6418219	0.56012297	0.996	2332	tags=29%, list=21%, signal=36%
V$LXR_Q3	V$LXR_Q3		34	-0.26838923	-0.8896963	0.6303502	0.5604064	0.996	3369	tags=41%, list=30%, signal=59%
V$EVI1_02	V$EVI1_02		63	-0.26307443	-0.88741934	0.6350211	0.5639958	0.996	3060	tags=35%, list=27%, signal=48%
YKACATTT_UNKNOWN	YKACATTT_UNKNOWN		121	-0.21949731	-0.8870257	0.6673866	0.5636829	0.996	2604	tags=25%, list=23%, signal=32%
V$NFY_Q6_01	V$NFY_Q6_01		129	-0.2112442	-0.8865198	0.692	0.56370527	0.996	1873	tags=16%, list=17%, signal=18%
V$E2F1_Q4	V$E2F1_Q4		115	-0.22172102	-0.88514286	0.6217304	0.5655032	0.996	1925	tags=13%, list=17%, signal=16%
CCTGCTG,MIR-214	CCTGCTG,MIR-214		117	-0.2219782	-0.8834995	0.62526315	0.5677463	0.996	2322	tags=21%, list=21%, signal=26%
TAANNYSGCG_UNKNOWN	TAANNYSGCG_UNKNOWN		40	-0.22964674	-0.880717	0.5877551	0.5724204	0.996	2731	tags=20%, list=24%, signal=26%
KMCATNNWGGA_UNKNOWN	KMCATNNWGGA_UNKNOWN		35	-0.26224414	-0.88019985	0.66191447	0.57243186	0.996	481	tags=9%, list=4%, signal=9%
V$ER_Q6_01	V$ER_Q6_01		122	-0.23155726	-0.87971765	0.6512605	0.57238287	0.996	2242	tags=24%, list=20%, signal=29%
V$SP1_Q6_01	V$SP1_Q6_01		126	-0.20767933	-0.8759487	0.66875	0.5788783	0.996	2730	tags=26%, list=24%, signal=34%
V$E2F_02	V$E2F_02		97	-0.23930453	-0.87329006	0.59591836	0.58326197	0.996	4155	tags=43%, list=37%, signal=68%
GTCTTCC,MIR-7	GTCTTCC,MIR-7		79	-0.22923715	-0.87294865	0.650924	0.58298385	0.996	1839	tags=20%, list=16%, signal=24%
CACTGCC,MIR-34A,MIR-34C,MIR-449	CACTGCC,MIR-34A,MIR-34C,MIR-449		143	-0.21094386	-0.8669396	0.6890244	0.59389126	0.996	2785	tags=27%, list=25%, signal=35%
V$WHN_B	V$WHN_B		121	-0.22144891	-0.86418015	0.71311474	0.59847915	0.996	2473	tags=23%, list=22%, signal=29%
TGTGTGA,MIR-377	TGTGTGA,MIR-377		87	-0.2198099	-0.8613296	0.67234045	0.6033853	0.996	1528	tags=15%, list=14%, signal=17%
V$LXR_DR4_Q3	V$LXR_DR4_Q3		46	-0.2522295	-0.8562551	0.6377778	0.6127867	0.996	1424	tags=17%, list=13%, signal=20%
YRTCANNRCGC_UNKNOWN	YRTCANNRCGC_UNKNOWN		35	-0.2406614	-0.8547449	0.7046332	0.6151526	0.996	1298	tags=11%, list=12%, signal=13%
V$CREB_Q4	V$CREB_Q4		115	-0.22077781	-0.85268444	0.7096774	0.61823523	0.996	2341	tags=22%, list=21%, signal=27%
ATGTAGC,MIR-221,MIR-222	ATGTAGC,MIR-221,MIR-222		56	-0.26088104	-0.8465185	0.6780684	0.6300213	0.996	2427	tags=30%, list=22%, signal=39%
V$AP4_01	V$AP4_01		133	-0.2294403	-0.8430031	0.74786323	0.63634545	0.996	1376	tags=14%, list=12%, signal=16%
CTATGCA,MIR-153	CTATGCA,MIR-153		107	-0.21865821	-0.83706105	0.72384936	0.6481321	0.996	2508	tags=28%, list=22%, signal=36%
TGCGCANK_UNKNOWN	TGCGCANK_UNKNOWN		250	-0.17311066	-0.8364799	0.71666664	0.6482729	0.996	1601	tags=10%, list=14%, signal=11%
V$NFY_C	V$NFY_C		112	-0.2129577	-0.8322432	0.7376033	0.65639865	0.996	1709	tags=14%, list=15%, signal=17%
ACAWYAAAG_UNKNOWN	ACAWYAAAG_UNKNOWN		47	-0.2547917	-0.8179842	0.785558	0.6853077	0.996	1358	tags=15%, list=12%, signal=17%
V$NFY_01	V$NFY_01		126	-0.21010637	-0.8124706	0.7910156	0.69562906	0.996	2603	tags=23%, list=23%, signal=30%
TTGGAGA,MIR-515-5P,MIR-519E	TTGGAGA,MIR-515-5P,MIR-519E		68	-0.21854074	-0.80526525	0.7806841	0.70990723	0.996	2717	tags=25%, list=24%, signal=33%
ACAWNRNSRCGG_UNKNOWN	ACAWNRNSRCGG_UNKNOWN		41	-0.20334801	-0.80153066	0.70107526	0.716438	0.996	1709	tags=12%, list=15%, signal=14%
V$STAT1_02	V$STAT1_02		117	-0.17515267	-0.79231316	0.8296146	0.7352016	0.997	2536	tags=21%, list=23%, signal=27%
GTAAGAT,MIR-200A	GTAAGAT,MIR-200A		24	-0.26276496	-0.78940386	0.74302787	0.74003255	0.997	648	tags=13%, list=6%, signal=13%
CAGTGTT,MIR-141,MIR-200A	CAGTGTT,MIR-141,MIR-200A		160	-0.19010808	-0.7825384	0.8329854	0.75323904	0.997	1690	tags=14%, list=15%, signal=16%
ATATGCA,MIR-448	ATATGCA,MIR-448		105	-0.2094608	-0.776296	0.8214286	0.76487654	0.997	2963	tags=31%, list=26%, signal=42%
CAAGGAT,MIR-362	CAAGGAT,MIR-362		33	-0.22381438	-0.77341217	0.8044807	0.769483	0.998	2854	tags=24%, list=25%, signal=32%
RYTGCNNRGNAAC_V$MIF1_01	RYTGCNNRGNAAC_V$MIF1_01		33	-0.24778567	-0.7677648	0.8020833	0.7792409	0.998	2191	tags=27%, list=20%, signal=34%
CCGNMNNTNACG_UNKNOWN	CCGNMNNTNACG_UNKNOWN		38	-0.19685823	-0.75923544	0.7773196	0.79446995	0.998	2258	tags=16%, list=20%, signal=20%
RRCCGTTA_UNKNOWN	RRCCGTTA_UNKNOWN		35	-0.21397366	-0.7556683	0.7950311	0.80013424	0.998	1788	tags=11%, list=16%, signal=14%
V$GNCF_01	V$GNCF_01		37	-0.25523275	-0.7556667	0.8429752	0.79880947	0.998	814	tags=14%, list=7%, signal=15%
ATCMNTCCGY_UNKNOWN	ATCMNTCCGY_UNKNOWN		23	-0.22041552	-0.7366959	0.7873684	0.83251005	0.998	266	tags=4%, list=2%, signal=4%
MCAATNNNNNGCG_UNKNOWN	MCAATNNNNNGCG_UNKNOWN		50	-0.20051436	-0.7358126	0.82828283	0.83256334	0.998	2741	tags=20%, list=24%, signal=26%
V$CMYB_01	V$CMYB_01		119	-0.17176041	-0.7255042	0.9204082	0.8488497	0.998	1816	tags=12%, list=16%, signal=14%
ATGGYGGA_UNKNOWN	ATGGYGGA_UNKNOWN		43	-0.18667796	-0.7115382	0.90039843	0.86953294	0.998	4124	tags=51%, list=37%, signal=81%
TCCCCAC,MIR-491	TCCCCAC,MIR-491		31	-0.20792753	-0.64744407	0.92	0.9427861	0.999	2568	tags=26%, list=23%, signal=33%
V$EVI1_03	V$EVI1_03		29	-0.21502721	-0.57756656	0.98541665	0.9814106	1	2925	tags=34%, list=26%, signal=47%
V$CDPCR3_01	V$CDPCR3_01		26	-0.2096507	-0.5597965	0.988189	0.98559654	1	2964	tags=35%, list=26%, signal=47%
