# Supplementary material for: A genomic analysis of mouse models of breast cancer reveals molecular features of mouse models and relationships to human breast cancer
Source: Breast Cancer Res. 2014 Jun 5;16(3):R59. doi: 10.1186/bcr3672 (PMC4078930; doi:10.1186/bcr3672)
Supplement: Additional file 7 — GSEA for clusters 1-4, each of the runs (C2, C3, and so on) is in a separate folder. [file bcr3672-S7.zip › AdditionalFile7/Cluster3_GSEA/C6/GSEA_Enriched_in_Cluster3_vs_other_Clusters.txt]

NAME	GS<br> follow link to MSigDB	GS DETAILS	SIZE	ES	NES	NOM p-val	FDR q-val	FWER p-val	RANK AT MAX	LEADING EDGE
TBK1.DN.48HRS_DN	TBK1.DN.48HRS_DN	Details ...	39	0.3987697	1.4114053	0.08350305	0.98531854	0.681	2285	tags=38%, list=20%, signal=48%
LTE2_UP.V1_UP	LTE2_UP.V1_UP	Details ...	120	0.4060296	1.4108827	0.05905512	0.4947663	0.681	1416	tags=33%, list=13%, signal=38%
LEF1_UP.V1_DN	LEF1_UP.V1_DN	Details ...	111	0.3944911	1.2597911	0.12075472	0.9170734	0.834	763	tags=23%, list=7%, signal=25%
ERB2_UP.V1_UP	ERB2_UP.V1_UP	Details ...	118	0.35434452	1.2416751	0.1402214	0.76493084	0.848	1554	tags=32%, list=14%, signal=37%
EIF4E_UP	EIF4E_UP	Details ...	52	0.3447993	1.2147745	0.21757323	0.7130947	0.867	1710	tags=23%, list=15%, signal=27%
BCAT_BILD_ET_AL_UP	BCAT_BILD_ET_AL_UP	Details ...	29	0.38846377	1.200768	0.21073559	0.6442626	0.876	1681	tags=38%, list=15%, signal=45%
BCAT_BILD_ET_AL_DN	BCAT_BILD_ET_AL_DN	Details ...	22	0.3860134	1.1889915	0.24852072	0.5865682	0.879	1433	tags=27%, list=13%, signal=31%
CAMP_UP.V1_UP	CAMP_UP.V1_UP	Details ...	123	0.2627485	1.1626304	0.29215688	0.58535564	0.893	2304	tags=31%, list=21%, signal=38%
RB_DN.V1_UP	RB_DN.V1_UP	Details ...	95	0.3328891	1.160649	0.27974948	0.52495813	0.894	1883	tags=28%, list=17%, signal=34%
STK33_NOMO_DN	STK33_NOMO_DN	Details ...	122	0.32740834	1.1336416	0.2407767	0.53649145	0.905	560	tags=16%, list=5%, signal=17%
BMI1_DN.V1_DN	BMI1_DN.V1_DN	Details ...	90	0.33175462	1.1171908	0.27413127	0.5263754	0.912	1334	tags=21%, list=12%, signal=24%
PIGF_UP.V1_UP	PIGF_UP.V1_UP	Details ...	94	0.30303076	1.0988979	0.32669324	0.52314126	0.924	1846	tags=29%, list=16%, signal=34%
BMI1_DN_MEL18_DN.V1_DN	BMI1_DN_MEL18_DN.V1_DN	Details ...	86	0.34974223	1.0770544	0.31960785	0.5320396	0.934	1049	tags=24%, list=9%, signal=27%
MEK_UP.V1_DN	MEK_UP.V1_DN	Details ...	98	0.31193683	1.0696346	0.34747475	0.5088191	0.937	1508	tags=24%, list=13%, signal=28%
RAF_UP.V1_UP	RAF_UP.V1_UP	Details ...	123	0.30829686	1.0349667	0.38314176	0.547065	0.948	681	tags=17%, list=6%, signal=18%
ESC_J1_UP_EARLY.V1_UP	ESC_J1_UP_EARLY.V1_UP	Details ...	119	0.2986475	1.020639	0.44280443	0.5420374	0.953	1162	tags=22%, list=10%, signal=24%
SIRNA_EIF4GI_UP	SIRNA_EIF4GI_UP	Details ...	65	0.27136293	0.9778544	0.47104248	0.6010983	0.964	1049	tags=15%, list=9%, signal=17%
GCNP_SHH_UP_EARLY.V1_UP	GCNP_SHH_UP_EARLY.V1_UP	Details ...	114	0.2503439	0.9729205	0.47505423	0.57888144	0.964	1789	tags=18%, list=16%, signal=21%
MEL18_DN.V1_DN	MEL18_DN.V1_DN	Details ...	89	0.319797	0.9713112	0.5187377	0.5519977	0.964	1068	tags=24%, list=10%, signal=26%
TBK1.DF_DN	TBK1.DF_DN	Details ...	157	0.24258392	0.9705776	0.49173555	0.525782	0.964	1588	tags=22%, list=14%, signal=26%
YAP1_DN	YAP1_DN		24	0.33542833	0.96124834	0.5322581	0.51707137	0.965	546	tags=13%, list=5%, signal=13%
ESC_V6.5_UP_EARLY.V1_UP	ESC_V6.5_UP_EARLY.V1_UP		118	0.29099044	0.94461036	0.55086374	0.5247983	0.968	1939	tags=26%, list=17%, signal=31%
BCAT.100_UP.V1_UP	BCAT.100_UP.V1_UP		32	0.33430746	0.93884313	0.56589144	0.5123524	0.968	474	tags=19%, list=4%, signal=20%
KRAS.KIDNEY_UP.V1_UP	KRAS.KIDNEY_UP.V1_UP		83	0.32676002	0.92492604	0.5719697	0.515015	0.97	786	tags=17%, list=7%, signal=18%
CRX_NRL_DN.V1_DN	CRX_NRL_DN.V1_DN		92	0.2767601	0.9080784	0.62896824	0.5245263	0.974	1206	tags=16%, list=11%, signal=18%
KRAS.300_UP.V1_DN	KRAS.300_UP.V1_DN		74	0.293221	0.86916184	0.6789366	0.57293385	0.977	899	tags=18%, list=8%, signal=19%
