# Supplementary material for: A genomic analysis of mouse models of breast cancer reveals molecular features of mouse models and relationships to human breast cancer
Source: Breast Cancer Res. 2014 Jun 5;16(3):R59. doi: 10.1186/bcr3672 (PMC4078930; doi:10.1186/bcr3672)
Supplement: Additional file 7 — GSEA for clusters 1-4, each of the runs (C2, C3, and so on) is in a separate folder. [file bcr3672-S7.zip › AdditionalFile7/Cluster3_GSEA/C6/GSEA_Enriched_in_Other_Clusters_vs_Cluster3.txt]

NAME	GS<br> follow link to MSigDB	GS DETAILS	SIZE	ES	NES	NOM p-val	FDR q-val	FWER p-val	RANK AT MAX	LEADING EDGE
ESC_V6.5_UP_EARLY.V1_DN	ESC_V6.5_UP_EARLY.V1_DN	Details ...	135	-0.66650987	-1.9428852	0	0.032982882	0.014	1415	tags=47%, list=13%, signal=54%
E2F3_UP.V1_DN	E2F3_UP.V1_DN	Details ...	57	-0.54360795	-1.7421757	0	0.12678367	0.106	2025	tags=35%, list=18%, signal=43%
RB_P107_DN.V1_UP	RB_P107_DN.V1_UP	Details ...	109	-0.6055442	-1.7126739	0.00998004	0.11736507	0.144	1568	tags=36%, list=14%, signal=41%
ESC_V6.5_UP_LATE.V1_DN	ESC_V6.5_UP_LATE.V1_DN	Details ...	129	-0.49790257	-1.7043003	0.004201681	0.0977011	0.153	2276	tags=40%, list=20%, signal=50%
CSR_EARLY_UP.V1_UP	CSR_EARLY_UP.V1_UP	Details ...	98	-0.45373142	-1.652595	0.025896415	0.14495759	0.25	2618	tags=38%, list=23%, signal=49%
LEF1_UP.V1_UP	LEF1_UP.V1_UP	Details ...	124	-0.538743	-1.6515102	0.006302521	0.121868014	0.252	1198	tags=35%, list=11%, signal=38%
STK33_NOMO_UP	STK33_NOMO_UP	Details ...	146	-0.52453285	-1.6374645	0.016563147	0.11920579	0.274	1768	tags=40%, list=16%, signal=47%
CYCLIN_D1_UP.V1_UP	CYCLIN_D1_UP.V1_UP	Details ...	123	-0.4594389	-1.6340438	0.008403362	0.10793533	0.278	1620	tags=31%, list=14%, signal=36%
CORDENONSI_YAP_CONSERVED_SIGNATURE	CORDENONSI_YAP_CONSERVED_SIGNATURE	Details ...	42	-0.59950215	-1.6285663	0.022403259	0.10249957	0.293	1215	tags=36%, list=11%, signal=40%
SNF5_DN.V1_UP	SNF5_DN.V1_UP	Details ...	134	-0.5331055	-1.6195842	0.017821781	0.10197288	0.307	1681	tags=40%, list=15%, signal=46%
ESC_J1_UP_LATE.V1_DN	ESC_J1_UP_LATE.V1_DN	Details ...	133	-0.45677337	-1.6085839	0.010183299	0.10429372	0.332	1380	tags=27%, list=12%, signal=31%
NOTCH_DN.V1_DN	NOTCH_DN.V1_DN	Details ...	110	-0.51110023	-1.5835198	0.006342495	0.122974224	0.378	1753	tags=35%, list=16%, signal=42%
BMI1_DN.V1_UP	BMI1_DN.V1_UP	Details ...	102	-0.5255141	-1.5795548	0.012448133	0.11736894	0.385	959	tags=32%, list=9%, signal=35%
BMI1_DN_MEL18_DN.V1_UP	BMI1_DN_MEL18_DN.V1_UP	Details ...	99	-0.5339148	-1.5675575	0.006147541	0.123493105	0.411	1401	tags=40%, list=13%, signal=46%
MEL18_DN.V1_UP	MEL18_DN.V1_UP	Details ...	102	-0.5357392	-1.556385	0.012987013	0.12510835	0.428	1417	tags=43%, list=13%, signal=49%
E2F1_UP.V1_DN	E2F1_UP.V1_DN	Details ...	129	-0.47092342	-1.5472376	0.014314928	0.12717596	0.44	1179	tags=27%, list=11%, signal=30%
MYC_UP.V1_DN	MYC_UP.V1_DN	Details ...	58	-0.51644754	-1.5415472	0.015594542	0.12557153	0.45	2025	tags=41%, list=18%, signal=50%
CYCLIN_D1_KE_.V1_DN	CYCLIN_D1_KE_.V1_DN	Details ...	124	-0.46224305	-1.534612	0.012072435	0.12818556	0.469	1959	tags=31%, list=17%, signal=37%
JNK_DN.V1_UP	JNK_DN.V1_UP	Details ...	109	-0.48058352	-1.5283147	0.012320329	0.12775971	0.482	2459	tags=41%, list=22%, signal=52%
BRCA1_DN.V1_UP	BRCA1_DN.V1_UP	Details ...	70	-0.5469653	-1.5261635	0.018907564	0.12384328	0.487	1305	tags=29%, list=12%, signal=32%
RELA_DN.V1_DN	RELA_DN.V1_DN		95	-0.51067376	-1.5232142	0.014256619	0.12079782	0.493	1925	tags=38%, list=17%, signal=45%
GLI1_UP.V1_UP	GLI1_UP.V1_UP		16	-0.5519695	-1.5173695	0.049792532	0.121984616	0.508	374	tags=19%, list=3%, signal=19%
CTIP_DN.V1_UP	CTIP_DN.V1_UP		70	-0.5380305	-1.5090653	0.022869023	0.12541686	0.517	1106	tags=33%, list=10%, signal=36%
TGFB_UP.V1_UP	TGFB_UP.V1_UP		111	-0.46206105	-1.4973844	0.028571429	0.13336605	0.545	2031	tags=37%, list=18%, signal=45%
KRAS.PROSTATE_UP.V1_UP	KRAS.PROSTATE_UP.V1_UP		77	-0.5062638	-1.493148	0.016842104	0.13292982	0.557	1748	tags=43%, list=16%, signal=50%
SNF5_DN.V1_DN	SNF5_DN.V1_DN		119	-0.5023682	-1.4903493	0.024896266	0.13072819	0.564	2042	tags=50%, list=18%, signal=60%
PRC2_SUZ12_UP.V1_DN	PRC2_SUZ12_UP.V1_DN		100	-0.4620104	-1.4769789	0.020746889	0.1403782	0.582	1748	tags=33%, list=16%, signal=39%
KRAS.LUNG_UP.V1_UP	KRAS.LUNG_UP.V1_UP		68	-0.49848813	-1.4747604	0.03245436	0.13802055	0.586	1782	tags=38%, list=16%, signal=45%
MEK_UP.V1_UP	MEK_UP.V1_UP		124	-0.4343355	-1.4679905	0.03655914	0.14085363	0.595	1639	tags=36%, list=15%, signal=42%
SIRNA_EIF4GI_DN	SIRNA_EIF4GI_DN		50	-0.42946917	-1.4653345	0.05533597	0.13945791	0.598	357	tags=12%, list=3%, signal=12%
ESC_J1_UP_EARLY.V1_DN	ESC_J1_UP_EARLY.V1_DN		124	-0.41940057	-1.4606061	0.035714287	0.1406447	0.606	1380	tags=27%, list=12%, signal=30%
RPS14_DN.V1_UP	RPS14_DN.V1_UP		113	-0.52943236	-1.4555868	0.08506224	0.14151603	0.609	1604	tags=46%, list=14%, signal=53%
CYCLIN_D1_UP.V1_DN	CYCLIN_D1_UP.V1_DN		125	-0.39991063	-1.4553273	0.03448276	0.13749135	0.609	2552	tags=29%, list=23%, signal=37%
CAHOY_ASTROGLIAL	CAHOY_ASTROGLIAL		64	-0.52334887	-1.4526979	0.06048387	0.136337	0.615	1620	tags=41%, list=14%, signal=47%
KRAS.LUNG.BREAST_UP.V1_UP	KRAS.LUNG.BREAST_UP.V1_UP		73	-0.51212823	-1.4474463	0.040816326	0.13794263	0.622	2317	tags=48%, list=21%, signal=60%
CRX_DN.V1_DN	CRX_DN.V1_DN		113	-0.42447233	-1.4397511	0.045360826	0.14248222	0.639	1512	tags=32%, list=14%, signal=36%
CSR_LATE_UP.V1_UP	CSR_LATE_UP.V1_UP		107	-0.4122741	-1.4361703	0.1007752	0.14221288	0.646	3257	tags=44%, list=29%, signal=61%
RAPA_EARLY_UP.V1_UP	RAPA_EARLY_UP.V1_UP		105	-0.40822318	-1.4227629	0.047916666	0.1520561	0.659	2412	tags=33%, list=22%, signal=42%
RB_DN.V1_DN	RB_DN.V1_DN		86	-0.451651	-1.4147762	0.09166667	0.15754029	0.671	1373	tags=26%, list=12%, signal=29%
KRAS.AMP.LUNG_UP.V1_DN	KRAS.AMP.LUNG_UP.V1_DN		74	-0.4523114	-1.4131254	0.06485356	0.15534371	0.673	1648	tags=30%, list=15%, signal=35%
KRAS.AMP.LUNG_UP.V1_UP	KRAS.AMP.LUNG_UP.V1_UP		67	-0.5261737	-1.4123744	0.08232932	0.15244979	0.673	2476	tags=42%, list=22%, signal=53%
CAMP_UP.V1_DN	CAMP_UP.V1_DN		116	-0.37992275	-1.4121895	0.084886126	0.14891742	0.673	2048	tags=29%, list=18%, signal=35%
KRAS.600.LUNG.BREAST_UP.V1_UP	KRAS.600.LUNG.BREAST_UP.V1_UP		142	-0.46973667	-1.4104377	0.057142857	0.14732713	0.675	1655	tags=34%, list=15%, signal=39%
LTE2_UP.V1_DN	LTE2_UP.V1_DN		111	-0.45228225	-1.4070143	0.059880238	0.14769416	0.677	1134	tags=23%, list=10%, signal=26%
GCNP_SHH_UP_LATE.V1_DN	GCNP_SHH_UP_LATE.V1_DN		137	-0.3702942	-1.4035221	0.04158004	0.14832485	0.682	1777	tags=29%, list=16%, signal=34%
STK33_SKM_UP	STK33_SKM_UP		129	-0.47121382	-1.4023938	0.08805031	0.14665152	0.683	1424	tags=36%, list=13%, signal=41%
KRAS.BREAST_UP.V1_UP	KRAS.BREAST_UP.V1_UP		74	-0.49857506	-1.3983837	0.066390045	0.14753419	0.687	2317	tags=46%, list=21%, signal=58%
PDGF_UP.V1_DN	PDGF_UP.V1_DN		70	-0.4524537	-1.3982788	0.037656903	0.14454474	0.687	1397	tags=24%, list=12%, signal=28%
KRAS.PROSTATE_UP.V1_DN	KRAS.PROSTATE_UP.V1_DN		80	-0.4752353	-1.3879325	0.05942623	0.15309685	0.702	1458	tags=30%, list=13%, signal=34%
PTEN_DN.V2_UP	PTEN_DN.V2_UP		70	-0.44192174	-1.3843014	0.051172707	0.15401103	0.704	1612	tags=39%, list=14%, signal=45%
KRAS.KIDNEY_UP.V1_DN	KRAS.KIDNEY_UP.V1_DN		78	-0.4750227	-1.3821683	0.07261411	0.15351252	0.709	2689	tags=41%, list=24%, signal=54%
ATF2_UP.V1_UP	ATF2_UP.V1_UP		107	-0.42577702	-1.379368	0.05944798	0.15339793	0.713	1530	tags=25%, list=14%, signal=29%
PIGF_UP.V1_DN	PIGF_UP.V1_DN		105	-0.4191102	-1.3752372	0.060542796	0.15432304	0.716	2091	tags=33%, list=19%, signal=41%
BRCA1_DN.V1_DN	BRCA1_DN.V1_DN		70	-0.43946543	-1.3698469	0.0931677	0.15737672	0.726	2423	tags=37%, list=22%, signal=47%
ALK_DN.V1_UP	ALK_DN.V1_UP		89	-0.45168868	-1.365555	0.06378601	0.15972637	0.737	1819	tags=35%, list=16%, signal=41%
CSR_LATE_UP.V1_DN	CSR_LATE_UP.V1_DN		74	-0.43543044	-1.3572233	0.09243698	0.16592905	0.744	2085	tags=38%, list=19%, signal=46%
MTOR_UP.V1_DN	MTOR_UP.V1_DN		134	-0.41039705	-1.3558766	0.081196584	0.16452882	0.745	1718	tags=33%, list=15%, signal=38%
KRAS.LUNG.BREAST_UP.V1_DN	KRAS.LUNG.BREAST_UP.V1_DN		72	-0.46156088	-1.3524379	0.08659794	0.16584398	0.751	1345	tags=31%, list=12%, signal=35%
PTEN_DN.V1_UP	PTEN_DN.V1_UP		101	-0.43640253	-1.3450426	0.08074534	0.17115839	0.761	1232	tags=28%, list=11%, signal=31%
ATF2_S_UP.V1_DN	ATF2_S_UP.V1_DN		107	-0.43842015	-1.3410525	0.08739837	0.17226936	0.766	1612	tags=35%, list=14%, signal=40%
STK33_UP	STK33_UP		129	-0.42122972	-1.3256277	0.14579055	0.18721233	0.784	1768	tags=33%, list=16%, signal=39%
KRAS.DF.V1_DN	KRAS.DF.V1_DN		102	-0.38677025	-1.3216466	0.08041237	0.18914326	0.788	1454	tags=23%, list=13%, signal=26%
KRAS.600_UP.V1_UP	KRAS.600_UP.V1_UP		149	-0.42880225	-1.3130227	0.08316008	0.19698668	0.794	1550	tags=35%, list=14%, signal=40%
ATF2_UP.V1_DN	ATF2_UP.V1_DN		113	-0.42541558	-1.3129252	0.105906315	0.19398624	0.794	1611	tags=35%, list=14%, signal=40%
KRAS.DF.V1_UP	KRAS.DF.V1_UP		123	-0.40330306	-1.31284	0.11064718	0.19144936	0.795	1729	tags=33%, list=15%, signal=39%
AKT_UP_MTOR_DN.V1_UP	AKT_UP_MTOR_DN.V1_UP		127	-0.38446057	-1.310149	0.097609565	0.19158417	0.798	2274	tags=34%, list=20%, signal=42%
P53_DN.V1_UP	P53_DN.V1_UP		114	-0.41537505	-1.3064613	0.108829565	0.19302337	0.8	1532	tags=32%, list=14%, signal=36%
HOXA9_DN.V1_UP	HOXA9_DN.V1_UP		90	-0.41689497	-1.3047782	0.1670103	0.19233036	0.802	2037	tags=33%, list=18%, signal=40%
VEGF_A_UP.V1_UP	VEGF_A_UP.V1_UP		115	-0.39742833	-1.2926764	0.10997964	0.20402385	0.815	1835	tags=31%, list=16%, signal=37%
KRAS.600.LUNG.BREAST_UP.V1_DN	KRAS.600.LUNG.BREAST_UP.V1_DN		140	-0.40875864	-1.2695965	0.13598326	0.23067772	0.827	2076	tags=34%, list=19%, signal=42%
ATM_DN.V1_DN	ATM_DN.V1_DN		86	-0.4238066	-1.266239	0.14314929	0.23187767	0.83	754	tags=20%, list=7%, signal=21%
VEGF_A_UP.V1_DN	VEGF_A_UP.V1_DN		122	-0.35991526	-1.2648491	0.1625709	0.2302046	0.832	2603	tags=34%, list=23%, signal=43%
PRC2_EDD_UP.V1_UP	PRC2_EDD_UP.V1_UP		111	-0.35165912	-1.2614315	0.15768462	0.23124127	0.834	2134	tags=27%, list=19%, signal=33%
BCAT_GDS748_DN	BCAT_GDS748_DN		22	-0.41473085	-1.2612084	0.17171717	0.22848672	0.835	1184	tags=18%, list=11%, signal=20%
JNK_DN.V1_DN	JNK_DN.V1_DN		115	-0.38888702	-1.260484	0.12989691	0.22605121	0.835	2130	tags=32%, list=19%, signal=39%
WNT_UP.V1_DN	WNT_UP.V1_DN		122	-0.3839502	-1.2590295	0.116630666	0.22477843	0.835	1690	tags=28%, list=15%, signal=32%
NFE2L2.V2	NFE2L2.V2		212	-0.34879392	-1.2586188	0.100823045	0.22230034	0.835	2390	tags=33%, list=21%, signal=42%
IL15_UP.V1_DN	IL15_UP.V1_DN		88	-0.40198314	-1.2582338	0.13701431	0.2205337	0.836	1665	tags=27%, list=15%, signal=32%
CTIP_DN.V1_DN	CTIP_DN.V1_DN		71	-0.37584206	-1.2554952	0.13833992	0.2210133	0.839	2694	tags=37%, list=24%, signal=48%
CYCLIN_D1_KE_.V1_UP	CYCLIN_D1_KE_.V1_UP		115	-0.3375097	-1.2544065	0.13541667	0.21974966	0.841	1663	tags=22%, list=15%, signal=25%
PTEN_DN.V1_DN	PTEN_DN.V1_DN		84	-0.4062173	-1.2522113	0.15592515	0.21977991	0.843	1076	tags=27%, list=10%, signal=30%
ATM_DN.V1_UP	ATM_DN.V1_UP		90	-0.4248829	-1.2491269	0.18864097	0.22081216	0.847	2123	tags=32%, list=19%, signal=39%
ESC_J1_UP_LATE.V1_UP	ESC_J1_UP_LATE.V1_UP		140	-0.39446557	-1.2460264	0.15082644	0.22184074	0.851	1417	tags=29%, list=13%, signal=32%
RPS14_DN.V1_DN	RPS14_DN.V1_DN		101	-0.35542533	-1.2369608	0.19961977	0.22989286	0.856	2361	tags=35%, list=21%, signal=44%
PRC2_EZH2_UP.V1_DN	PRC2_EZH2_UP.V1_DN		112	-0.39339855	-1.2293539	0.16458334	0.23700386	0.863	1748	tags=35%, list=16%, signal=41%
RAF_UP.V1_DN	RAF_UP.V1_DN		110	-0.3675446	-1.2260438	0.16735537	0.2381061	0.864	1769	tags=30%, list=16%, signal=35%
PDGF_ERK_DN.V1_UP	PDGF_ERK_DN.V1_UP		81	-0.34633932	-1.2205505	0.16633664	0.24261692	0.867	1104	tags=17%, list=10%, signal=19%
KRAS.LUNG_UP.V1_DN	KRAS.LUNG_UP.V1_DN		75	-0.41736457	-1.2183301	0.17864476	0.24267024	0.867	1424	tags=31%, list=13%, signal=35%
AKT_UP.V1_DN	AKT_UP.V1_DN		138	-0.38999015	-1.2173688	0.17857143	0.24117617	0.868	1137	tags=28%, list=10%, signal=31%
TBK1.DF_UP	TBK1.DF_UP		166	-0.32610324	-1.2153646	0.19178082	0.24123938	0.868	1541	tags=21%, list=14%, signal=24%
PRC2_EDD_UP.V1_DN	PRC2_EDD_UP.V1_DN		106	-0.35920838	-1.2082748	0.17975207	0.2478194	0.875	1854	tags=31%, list=17%, signal=37%
IL21_UP.V1_UP	IL21_UP.V1_UP		118	-0.38355815	-1.204187	0.19450317	0.25020593	0.878	1967	tags=33%, list=18%, signal=40%
SRC_UP.V1_DN	SRC_UP.V1_DN		81	-0.3669943	-1.200016	0.18307087	0.25268596	0.881	2551	tags=41%, list=23%, signal=52%
PKCA_DN.V1_DN	PKCA_DN.V1_DN		117	-0.35999256	-1.1912329	0.1656051	0.26097637	0.885	1819	tags=28%, list=16%, signal=33%
DCA_UP.V1_DN	DCA_UP.V1_DN		81	-0.33672312	-1.1880101	0.2327044	0.26259252	0.886	1482	tags=21%, list=13%, signal=24%
KRAS.50_UP.V1_UP	KRAS.50_UP.V1_UP		31	-0.45812857	-1.1868181	0.20925553	0.26198274	0.891	445	tags=29%, list=4%, signal=30%
KRAS.50_UP.V1_DN	KRAS.50_UP.V1_DN		23	-0.47315493	-1.1746984	0.25409836	0.27441272	0.894	2427	tags=52%, list=22%, signal=66%
PRC2_EZH2_UP.V1_UP	PRC2_EZH2_UP.V1_UP		112	-0.32827264	-1.1688839	0.22064777	0.27879885	0.897	2557	tags=27%, list=23%, signal=34%
P53_DN.V1_DN	P53_DN.V1_DN		122	-0.36142555	-1.1679916	0.2153518	0.27712673	0.897	2269	tags=41%, list=20%, signal=51%
TGFB_UP.V1_DN	TGFB_UP.V1_DN		108	-0.33711678	-1.1609555	0.2138229	0.28358573	0.898	1415	tags=22%, list=13%, signal=25%
PTEN_DN.V2_DN	PTEN_DN.V2_DN		77	-0.34269366	-1.1510311	0.23492724	0.29416814	0.904	1293	tags=17%, list=12%, signal=19%
HOXA9_DN.V1_DN	HOXA9_DN.V1_DN		111	-0.31278655	-1.1470038	0.2394636	0.2971539	0.906	2335	tags=32%, list=21%, signal=39%
GCNP_SHH_UP_EARLY.V1_DN	GCNP_SHH_UP_EARLY.V1_DN		120	-0.32903314	-1.143281	0.23279352	0.29926208	0.907	1804	tags=26%, list=16%, signal=30%
YAP1_UP	YAP1_UP		23	-0.35099012	-1.1389755	0.31157896	0.3028207	0.911	2714	tags=39%, list=24%, signal=52%
CAHOY_ASTROCYTIC	CAHOY_ASTROCYTIC		57	-0.37744057	-1.1336272	0.2638037	0.307188	0.912	2153	tags=40%, list=19%, signal=50%
IL15_UP.V1_UP	IL15_UP.V1_UP		103	-0.32207853	-1.1336246	0.26611227	0.30429	0.912	1354	tags=22%, list=12%, signal=25%
EGFR_UP.V1_UP	EGFR_UP.V1_UP		121	-0.3490033	-1.1312233	0.28305784	0.304751	0.913	1007	tags=25%, list=9%, signal=27%
P53_DN.V2_UP	P53_DN.V2_UP		83	-0.37495863	-1.1288465	0.27329192	0.3049479	0.913	1886	tags=35%, list=17%, signal=42%
WNT_UP.V1_UP	WNT_UP.V1_UP		133	-0.33576348	-1.1200175	0.30168778	0.31518626	0.921	2686	tags=38%, list=24%, signal=49%
JAK2_DN.V1_UP	JAK2_DN.V1_UP		87	-0.35208222	-1.1061347	0.27565393	0.33034465	0.922	1782	tags=29%, list=16%, signal=34%
RAPA_EARLY_UP.V1_DN	RAPA_EARLY_UP.V1_DN		110	-0.2988062	-1.1050285	0.30443975	0.32903072	0.923	1947	tags=25%, list=17%, signal=31%
KRAS.600_UP.V1_DN	KRAS.600_UP.V1_DN		150	-0.34811202	-1.1028827	0.29183674	0.32929987	0.923	1458	tags=23%, list=13%, signal=26%
KRAS.BREAST_UP.V1_DN	KRAS.BREAST_UP.V1_DN		77	-0.3572068	-1.1024588	0.31779662	0.32690907	0.924	2149	tags=35%, list=19%, signal=43%
IL2_UP.V1_UP	IL2_UP.V1_UP		102	-0.31898972	-1.0990415	0.29791668	0.32914835	0.925	1639	tags=24%, list=15%, signal=27%
PRC2_SUZ12_UP.V1_UP	PRC2_SUZ12_UP.V1_UP		114	-0.33822355	-1.097771	0.31340206	0.3278224	0.925	2766	tags=39%, list=25%, signal=52%
STK33_SKM_DN	STK33_SKM_DN		125	-0.32000357	-1.0974604	0.27329192	0.3253317	0.925	1243	tags=22%, list=11%, signal=24%
CRX_NRL_DN.V1_UP	CRX_NRL_DN.V1_UP		109	-0.3191023	-1.0951679	0.32051283	0.32603484	0.926	2121	tags=31%, list=19%, signal=38%
RB_P130_DN.V1_DN	RB_P130_DN.V1_DN		81	-0.32236803	-1.0891603	0.33786407	0.33196318	0.929	2426	tags=28%, list=22%, signal=36%
PKCA_DN.V1_UP	PKCA_DN.V1_UP		115	-0.36087328	-1.0835152	0.33402923	0.33709025	0.931	1503	tags=22%, list=13%, signal=25%
AKT_UP_MTOR_DN.V1_DN	AKT_UP_MTOR_DN.V1_DN		138	-0.3176267	-1.0832163	0.3489796	0.33465713	0.931	1420	tags=25%, list=13%, signal=28%
MTOR_UP.V1_UP	MTOR_UP.V1_UP		121	-0.30598688	-1.0802593	0.32283464	0.33630142	0.935	2110	tags=27%, list=19%, signal=33%
MYC_UP.V1_UP	MYC_UP.V1_UP		82	-0.29161927	-1.0659984	0.37551022	0.3555854	0.939	1972	tags=21%, list=18%, signal=25%
JAK2_DN.V1_DN	JAK2_DN.V1_DN		51	-0.3129889	-1.0621059	0.35757574	0.3585013	0.941	1791	tags=22%, list=16%, signal=26%
CAHOY_NEURONAL	CAHOY_NEURONAL		56	-0.40040922	-1.0544586	0.37731957	0.36687875	0.946	1711	tags=29%, list=15%, signal=34%
P53_DN.V2_DN	P53_DN.V2_DN		99	-0.323633	-1.0484711	0.38476953	0.37258822	0.949	853	tags=16%, list=8%, signal=17%
PDGF_ERK_DN.V1_DN	PDGF_ERK_DN.V1_DN		88	-0.2678158	-1.0457646	0.37577003	0.37420532	0.951	2478	tags=24%, list=22%, signal=30%
PRC1_BMI_UP.V1_UP	PRC1_BMI_UP.V1_UP		99	-0.314404	-1.0443203	0.41295546	0.3739258	0.952	1520	tags=20%, list=14%, signal=23%
STK33_DN	STK33_DN		115	-0.2986684	-1.0439872	0.3529412	0.37151396	0.952	1995	tags=28%, list=18%, signal=34%
KRAS.300_UP.V1_UP	KRAS.300_UP.V1_UP		80	-0.35579896	-1.0274855	0.3959596	0.39325547	0.956	1610	tags=31%, list=14%, signal=36%
E2F3_UP.V1_UP	E2F3_UP.V1_UP		100	-0.30421492	-1.0227379	0.40243903	0.39806944	0.957	2102	tags=31%, list=19%, signal=38%
PRC1_BMI_UP.V1_DN	PRC1_BMI_UP.V1_DN		95	-0.31715432	-1.0184801	0.4551148	0.40170965	0.959	1904	tags=26%, list=17%, signal=31%
MTOR_UP.N4.V1_DN	MTOR_UP.N4.V1_DN		82	-0.2743138	-1.0172108	0.43534482	0.40057662	0.959	2118	tags=26%, list=19%, signal=31%
ATF2_S_UP.V1_UP	ATF2_S_UP.V1_UP		108	-0.32508513	-1.0111823	0.4569672	0.40675062	0.96	2569	tags=39%, list=23%, signal=50%
ALK_DN.V1_DN	ALK_DN.V1_DN		73	-0.3351282	-1.0110635	0.43835616	0.40384454	0.96	2536	tags=33%, list=23%, signal=42%
E2F1_UP.V1_UP	E2F1_UP.V1_UP		113	-0.27246204	-1.0083588	0.44731978	0.4047639	0.96	1809	tags=19%, list=16%, signal=22%
IL2_UP.V1_DN	IL2_UP.V1_DN		99	-0.32225633	-1.0034529	0.4317269	0.40930194	0.962	1828	tags=23%, list=16%, signal=28%
NOTCH_DN.V1_UP	NOTCH_DN.V1_UP		98	-0.30417404	-1.0014434	0.45755693	0.4094674	0.963	1481	tags=23%, list=13%, signal=27%
ESC_V6.5_UP_LATE.V1_UP	ESC_V6.5_UP_LATE.V1_UP		135	-0.30245295	-0.9884829	0.44537815	0.42704278	0.967	2092	tags=33%, list=19%, signal=40%
BCAT.100_UP.V1_DN	BCAT.100_UP.V1_DN		15	-0.3984933	-0.9875689	0.46954814	0.42515445	0.967	736	tags=13%, list=7%, signal=14%
CSR_EARLY_UP.V1_DN	CSR_EARLY_UP.V1_DN		59	-0.2982587	-0.98457485	0.47109208	0.4263244	0.967	1436	tags=19%, list=13%, signal=21%
MTOR_UP.N4.V1_UP	MTOR_UP.N4.V1_UP		130	-0.25287667	-0.9703846	0.5281837	0.4462984	0.969	2175	tags=24%, list=19%, signal=29%
AKT_UP.V1_UP	AKT_UP.V1_UP		118	-0.288641	-0.96998054	0.48393574	0.4438552	0.969	2275	tags=32%, list=20%, signal=40%
RB_P130_DN.V1_UP	RB_P130_DN.V1_UP		101	-0.28304031	-0.9659203	0.49795082	0.44709712	0.969	1285	tags=16%, list=11%, signal=18%
DCA_UP.V1_UP	DCA_UP.V1_UP		86	-0.28975764	-0.9461923	0.5510204	0.47808406	0.975	2205	tags=31%, list=20%, signal=39%
EGFR_UP.V1_DN	EGFR_UP.V1_DN		105	-0.27748764	-0.9455626	0.5365854	0.47554567	0.975	1989	tags=26%, list=18%, signal=31%
NRL_DN.V1_UP	NRL_DN.V1_UP		111	-0.26907712	-0.93905646	0.5606695	0.4836446	0.977	2121	tags=25%, list=19%, signal=31%
CAHOY_OLIGODENDROCUTIC	CAHOY_OLIGODENDROCUTIC		52	-0.28365636	-0.93540967	0.5828092	0.4865683	0.978	1771	tags=23%, list=16%, signal=27%
NRL_DN.V1_DN	NRL_DN.V1_DN		91	-0.2652384	-0.92590046	0.55717254	0.49961922	0.978	1671	tags=21%, list=15%, signal=24%
RELA_DN.V1_UP	RELA_DN.V1_UP		86	-0.27988824	-0.9147757	0.60685486	0.5164069	0.98	1684	tags=21%, list=15%, signal=24%
EIF4E_DN	EIF4E_DN		44	-0.294081	-0.91257596	0.5841785	0.51693034	0.98	1821	tags=27%, list=16%, signal=32%
CRX_DN.V1_UP	CRX_DN.V1_UP		102	-0.27320495	-0.9095019	0.61864406	0.51919734	0.98	2121	tags=26%, list=19%, signal=32%
PDGF_UP.V1_UP	PDGF_UP.V1_UP		85	-0.22229694	-0.86237085	0.69087136	0.60681343	0.988	1966	tags=20%, list=18%, signal=24%
BCAT_GDS748_UP	BCAT_GDS748_UP		33	-0.30568436	-0.8600568	0.65884864	0.6074262	0.988	575	tags=15%, list=5%, signal=16%
SRC_UP.V1_UP	SRC_UP.V1_UP		76	-0.26056808	-0.85454226	0.6617647	0.61429447	0.989	1963	tags=21%, list=18%, signal=25%
IL21_UP.V1_DN	IL21_UP.V1_DN		94	-0.27937683	-0.8492654	0.6962025	0.62029004	0.989	1816	tags=26%, list=16%, signal=30%
GCNP_SHH_UP_LATE.V1_UP	GCNP_SHH_UP_LATE.V1_UP		121	-0.21935377	-0.813042	0.70857143	0.69184405	0.99	2139	tags=21%, list=19%, signal=25%
ERB2_UP.V1_DN	ERB2_UP.V1_DN		92	-0.23367685	-0.8043968	0.7771429	0.70535547	0.99	1989	tags=22%, list=18%, signal=26%
RB_P107_DN.V1_DN	RB_P107_DN.V1_DN		86	-0.20570584	-0.75592464	0.7642436	0.8001112	0.996	1734	tags=16%, list=15%, signal=19%
TBK1.DN.48HRS_UP	TBK1.DN.48HRS_UP		34	-0.20466241	-0.7174949	0.8622754	0.86174035	0.996	2656	tags=26%, list=24%, signal=35%
