# Supplementary material for: A genomic analysis of mouse models of breast cancer reveals molecular features of mouse models and relationships to human breast cancer
Source: Breast Cancer Res. 2014 Jun 5;16(3):R59. doi: 10.1186/bcr3672 (PMC4078930; doi:10.1186/bcr3672)
Supplement: Additional file 7 — GSEA for clusters 1-4, each of the runs (C2, C3, and so on) is in a separate folder. [file bcr3672-S7.zip › AdditionalFile7/Cluster3_GSEA/Cluster3_GSEA/MammaryCellTypes/GSEA_Enriched_in_Cluster3_vs_other_Clusters.txt]

NAME	GS<br> follow link to MSigDB	GS DETAILS	SIZE	ES	NES	NOM p-val	FDR q-val	FWER p-val	RANK AT MAX	LEADING EDGE
LIM_MAMMARY_STEM_CELL_DN	LIM_MAMMARY_STEM_CELL_DN	Details ...	230	0.6108123	1.9610741	0.001968504	0.00109529	0.001	1638	tags=47%, list=15%, signal=54%
LIM_MAMMARY_LUMINAL_PROGENITOR_UP	LIM_MAMMARY_LUMINAL_PROGENITOR_UP	Details ...	30	0.6925504	1.5263323	0.04330709	0.07442496	0.11	401	tags=47%, list=4%, signal=48%
LIM_MAMMARY_LUMINAL_MATURE_UP	LIM_MAMMARY_LUMINAL_MATURE_UP	Details ...	56	0.44550502	1.2740012	0.15856236	0.17155896	0.318	1742	tags=36%, list=16%, signal=42%
