# Supplementary material for: A genomic analysis of mouse models of breast cancer reveals molecular features of mouse models and relationships to human breast cancer
Source: Breast Cancer Res. 2014 Jun 5;16(3):R59. doi: 10.1186/bcr3672 (PMC4078930; doi:10.1186/bcr3672)
Supplement: Additional file 7 — GSEA for clusters 1-4, each of the runs (C2, C3, and so on) is in a separate folder. [file bcr3672-S7.zip › AdditionalFile7/Cluster4_GSEA/C2/GSEA_Enriched_in_Cluster4_vs_other_Clusters.txt]

NAME	GS<br> follow link to MSigDB	GS DETAILS	SIZE	ES	NES	NOM p-val	FDR q-val	FWER p-val	RANK AT MAX	LEADING EDGE
RAGHAVACHARI_PLATELET_SPECIFIC_GENES	RAGHAVACHARI_PLATELET_SPECIFIC_GENES	Details ...	44	0.6522807	1.935528	0	1	0.325	1899	tags=45%, list=17%, signal=55%
ROY_WOUND_BLOOD_VESSEL_UP	ROY_WOUND_BLOOD_VESSEL_UP	Details ...	34	0.7935211	1.8144618	0	1	0.604	1378	tags=68%, list=12%, signal=77%
NING_CHRONIC_OBSTRUCTIVE_PULMONARY_DISEASE_DN	NING_CHRONIC_OBSTRUCTIVE_PULMONARY_DISEASE_DN	Details ...	50	0.58201516	1.8071443	0.005928854	1	0.618	1470	tags=28%, list=13%, signal=32%
CHIBA_RESPONSE_TO_TSA_UP	CHIBA_RESPONSE_TO_TSA_UP	Details ...	32	0.6792635	1.7925694	0	1	0.661	922	tags=41%, list=8%, signal=44%
FAELT_B_CLL_WITH_VH_REARRANGEMENTS_UP	FAELT_B_CLL_WITH_VH_REARRANGEMENTS_UP	Details ...	37	0.5665571	1.7877911	0.009881423	1	0.672	1625	tags=32%, list=15%, signal=38%
LANDIS_ERBB2_BREAST_TUMORS_324_DN	LANDIS_ERBB2_BREAST_TUMORS_324_DN	Details ...	115	0.7305877	1.7800717	0.002020202	1	0.688	1779	tags=63%, list=16%, signal=75%
TSENG_IRS1_TARGETS_DN	TSENG_IRS1_TARGETS_DN	Details ...	102	0.59188247	1.7769134	0	1	0.698	1898	tags=44%, list=17%, signal=53%
TENEDINI_MEGAKARYOCYTE_MARKERS	TENEDINI_MEGAKARYOCYTE_MARKERS	Details ...	29	0.5973661	1.7761792	0.003913894	1	0.703	1859	tags=38%, list=17%, signal=45%
LINDGREN_BLADDER_CANCER_CLUSTER_2A_DN	LINDGREN_BLADDER_CANCER_CLUSTER_2A_DN	Details ...	80	0.5548321	1.7745037	0.001904762	0.92726487	0.706	2239	tags=46%, list=20%, signal=57%
CHARAFE_BREAST_CANCER_LUMINAL_VS_MESENCHYMAL_DN	CHARAFE_BREAST_CANCER_LUMINAL_VS_MESENCHYMAL_DN	Details ...	258	0.5909668	1.7740676	0.003846154	0.83689296	0.707	1920	tags=49%, list=17%, signal=58%
LINDGREN_BLADDER_CANCER_CLUSTER_2B	LINDGREN_BLADDER_CANCER_CLUSTER_2B	Details ...	243	0.65383136	1.7637255	0.005813954	0.8341937	0.733	1808	tags=55%, list=16%, signal=64%
SWEET_LUNG_CANCER_KRAS_DN	SWEET_LUNG_CANCER_KRAS_DN	Details ...	324	0.6445802	1.7598205	0	0.79000217	0.739	1576	tags=53%, list=14%, signal=60%
CROONQUIST_STROMAL_STIMULATION_UP	CROONQUIST_STROMAL_STIMULATION_UP	Details ...	34	0.727913	1.7465625	0	0.80974674	0.76	1705	tags=62%, list=15%, signal=73%
DAVICIONI_MOLECULAR_ARMS_VS_ERMS_DN	DAVICIONI_MOLECULAR_ARMS_VS_ERMS_DN	Details ...	105	0.58980376	1.7456788	0.005802708	0.75657225	0.761	1769	tags=49%, list=16%, signal=57%
LANDIS_BREAST_CANCER_PROGRESSION_DN	LANDIS_BREAST_CANCER_PROGRESSION_DN	Details ...	57	0.8127128	1.7426375	0.003944773	0.72423893	0.773	1431	tags=75%, list=13%, signal=86%
ONDER_CDH1_TARGETS_2_UP	ONDER_CDH1_TARGETS_2_UP	Details ...	159	0.6525406	1.7390852	0.007827789	0.6993551	0.779	1366	tags=48%, list=12%, signal=54%
IWANAGA_CARCINOGENESIS_BY_KRAS_PTEN_DN	IWANAGA_CARCINOGENESIS_BY_KRAS_PTEN_DN	Details ...	192	0.54407126	1.7307044	0.002066116	0.702642	0.795	1851	tags=42%, list=17%, signal=49%
SANA_RESPONSE_TO_IFNG_DN	SANA_RESPONSE_TO_IFNG_DN	Details ...	56	0.4900619	1.7305655	0.007633588	0.6639267	0.795	1222	tags=21%, list=11%, signal=24%
AMUNDSON_POOR_SURVIVAL_AFTER_GAMMA_RADIATION_8G	AMUNDSON_POOR_SURVIVAL_AFTER_GAMMA_RADIATION_8G	Details ...	53	0.5990913	1.7304142	0.012072435	0.6300073	0.795	2308	tags=47%, list=21%, signal=59%
SMID_BREAST_CANCER_NORMAL_LIKE_UP	SMID_BREAST_CANCER_NORMAL_LIKE_UP	Details ...	273	0.64496064	1.7286006	0.003891051	0.6066509	0.8	1952	tags=59%, list=17%, signal=70%
TSENG_ADIPOGENIC_POTENTIAL_DN	TSENG_ADIPOGENIC_POTENTIAL_DN	Details ...	34	0.73338586	1.7262875	0	0.58943695	0.807	1682	tags=62%, list=15%, signal=72%
JAZAERI_BREAST_CANCER_BRCA1_VS_BRCA2_DN	JAZAERI_BREAST_CANCER_BRCA1_VS_BRCA2_DN	Details ...	30	0.6263801	1.7247993	0	0.57049245	0.813	1332	tags=47%, list=12%, signal=53%
MARTINEZ_RB1_AND_TP53_TARGETS_UP	MARTINEZ_RB1_AND_TP53_TARGETS_UP	Details ...	471	0.48672163	1.7217325	0.003976143	0.5588386	0.82	1578	tags=31%, list=14%, signal=34%
MCMURRAY_TP53_HRAS_COOPERATION_RESPONSE_UP	MCMURRAY_TP53_HRAS_COOPERATION_RESPONSE_UP	Details ...	20	0.8008644	1.7211524	0	0.5389103	0.824	1074	tags=60%, list=10%, signal=66%
ROZANOV_MMP14_TARGETS_UP	ROZANOV_MMP14_TARGETS_UP	Details ...	159	0.58151245	1.7098997	0.005836576	0.56687385	0.852	1921	tags=47%, list=17%, signal=55%
TONKS_TARGETS_OF_RUNX1_RUNX1T1_FUSION_MONOCYTE_DN	TONKS_TARGETS_OF_RUNX1_RUNX1T1_FUSION_MONOCYTE_DN	Details ...	32	0.67930436	1.7087699	0	0.55100244	0.854	2350	tags=66%, list=21%, signal=83%
SCHUETZ_BREAST_CANCER_DUCTAL_INVASIVE_UP	SCHUETZ_BREAST_CANCER_DUCTAL_INVASIVE_UP	Details ...	223	0.73253673	1.7037941	0.00967118	0.550701	0.858	1514	tags=66%, list=14%, signal=75%
BIDUS_METASTASIS_DN	BIDUS_METASTASIS_DN	Details ...	76	0.5495866	1.7014039	0.007692308	0.5404429	0.861	2169	tags=49%, list=19%, signal=60%
KEGG_CHEMOKINE_SIGNALING_PATHWAY	KEGG_CHEMOKINE_SIGNALING_PATHWAY	Details ...	129	0.54428446	1.7008966	0.007782101	0.52389807	0.861	2000	tags=41%, list=18%, signal=49%
LI_CISPLATIN_RESISTANCE_DN	LI_CISPLATIN_RESISTANCE_DN	Details ...	19	0.7167218	1.6938245	0.007936508	0.53717613	0.871	2035	tags=68%, list=18%, signal=83%
WALLACE_PROSTATE_CANCER_RACE_UP	WALLACE_PROSTATE_CANCER_RACE_UP	Details ...	169	0.6594739	1.690168	0.00814664	0.5357612	0.876	1758	tags=56%, list=16%, signal=65%
WATTEL_AUTONOMOUS_THYROID_ADENOMA_DN	WATTEL_AUTONOMOUS_THYROID_ADENOMA_DN	Details ...	16	0.7129398	1.6896797	0.010330578	0.52064717	0.876	1551	tags=44%, list=14%, signal=51%
CLASPER_LYMPHATIC_VESSELS_DURING_METASTASIS_DN	CLASPER_LYMPHATIC_VESSELS_DURING_METASTASIS_DN	Details ...	29	0.8446709	1.6892449	0.003861004	0.50698715	0.877	758	tags=69%, list=7%, signal=74%
YAO_TEMPORAL_RESPONSE_TO_PROGESTERONE_CLUSTER_16	YAO_TEMPORAL_RESPONSE_TO_PROGESTERONE_CLUSTER_16	Details ...	62	0.67277575	1.6881196	0.007858546	0.49610242	0.878	1458	tags=55%, list=13%, signal=63%
RASHI_RESPONSE_TO_IONIZING_RADIATION_6	RASHI_RESPONSE_TO_IONIZING_RADIATION_6	Details ...	70	0.59909207	1.6877763	0.014344262	0.48319364	0.878	1696	tags=40%, list=15%, signal=47%
ROSS_LEUKEMIA_WITH_MLL_FUSIONS	ROSS_LEUKEMIA_WITH_MLL_FUSIONS	Details ...	49	0.56070185	1.6875174	0.008080808	0.4705243	0.878	1823	tags=45%, list=16%, signal=53%
CHIARADONNA_NEOPLASTIC_TRANSFORMATION_CDC25_DN	CHIARADONNA_NEOPLASTIC_TRANSFORMATION_CDC25_DN	Details ...	129	0.52562785	1.6873951	0.01923077	0.45815495	0.878	1664	tags=40%, list=15%, signal=47%
RAMALHO_STEMNESS_DN	RAMALHO_STEMNESS_DN	Details ...	57	0.66062397	1.6867373	0.012	0.44859558	0.878	2111	tags=63%, list=19%, signal=77%
BROWNE_HCMV_INFECTION_18HR_DN	BROWNE_HCMV_INFECTION_18HR_DN	Details ...	105	0.5214559	1.6853299	0.005882353	0.44151786	0.879	1822	tags=38%, list=16%, signal=45%
TAKEDA_TARGETS_OF_NUP98_HOXA9_FUSION_6HR_DN	TAKEDA_TARGETS_OF_NUP98_HOXA9_FUSION_6HR_DN	Details ...	23	0.6512425	1.6822778	0.011857707	0.44134906	0.885	1363	tags=48%, list=12%, signal=54%
NAKAYAMA_SOFT_TISSUE_TUMORS_PCA1_UP	NAKAYAMA_SOFT_TISSUE_TUMORS_PCA1_UP	Details ...	48	0.8024441	1.6815974	0.003868472	0.43332025	0.886	1869	tags=85%, list=17%, signal=102%
LEE_EARLY_T_LYMPHOCYTE_DN	LEE_EARLY_T_LYMPHOCYTE_DN	Details ...	17	0.6768837	1.6803098	0.005736138	0.42718822	0.889	796	tags=35%, list=7%, signal=38%
ROSS_AML_WITH_PML_RARA_FUSION	ROSS_AML_WITH_PML_RARA_FUSION	Details ...	43	0.5925632	1.680047	0.004	0.41795504	0.889	2260	tags=56%, list=20%, signal=70%
MARTINEZ_TP53_TARGETS_UP	MARTINEZ_TP53_TARGETS_UP	Details ...	467	0.46836582	1.679011	0.004016064	0.41130957	0.891	1578	tags=29%, list=14%, signal=32%
BERENJENO_TRANSFORMED_BY_RHOA_FOREVER_UP	BERENJENO_TRANSFORMED_BY_RHOA_FOREVER_UP	Details ...	15	0.7996983	1.6781247	0.01	0.40505815	0.895	971	tags=60%, list=9%, signal=66%
URS_ADIPOCYTE_DIFFERENTIATION_UP	URS_ADIPOCYTE_DIFFERENTIATION_UP	Details ...	49	0.60183275	1.6769882	0.008032128	0.39975554	0.896	1195	tags=37%, list=11%, signal=41%
GOLDRATH_IMMUNE_MEMORY	GOLDRATH_IMMUNE_MEMORY	Details ...	52	0.56951624	1.6756194	0.005813954	0.39536995	0.899	1298	tags=35%, list=12%, signal=39%
REACTOME_ADP_SIGNALLING_THROUGH_P2Y_PURINOCEPTOR_12	REACTOME_ADP_SIGNALLING_THROUGH_P2Y_PURINOCEPTOR_12	Details ...	17	0.64902794	1.6717621	0.008179959	0.39814788	0.904	1995	tags=47%, list=18%, signal=57%
DASU_IL6_SIGNALING_UP	DASU_IL6_SIGNALING_UP	Details ...	35	0.60827196	1.671034	0.009784736	0.39248395	0.905	901	tags=37%, list=8%, signal=40%
LIU_LIVER_CANCER	LIU_LIVER_CANCER	Details ...	18	0.63444304	1.6672343	0.010245902	0.39624277	0.91	2160	tags=50%, list=19%, signal=62%
AMUNDSON_POOR_SURVIVAL_AFTER_GAMMA_RADIATION_2G	AMUNDSON_POOR_SURVIVAL_AFTER_GAMMA_RADIATION_2G	Details ...	93	0.48997962	1.6672237	0.013513514	0.3884733	0.91	2308	tags=42%, list=21%, signal=52%
ZHAN_EARLY_DIFFERENTIATION_GENES_DN	ZHAN_EARLY_DIFFERENTIATION_GENES_DN	Details ...	32	0.54413605	1.6653433	0.020912547	0.38669893	0.911	1249	tags=28%, list=11%, signal=32%
DANG_REGULATED_BY_MYC_DN	DANG_REGULATED_BY_MYC_DN	Details ...	167	0.5267047	1.6646959	0.01984127	0.38128942	0.913	2076	tags=41%, list=19%, signal=49%
LENAOUR_DENDRITIC_CELL_MATURATION_DN	LENAOUR_DENDRITIC_CELL_MATURATION_DN	Details ...	72	0.6016277	1.6639497	0.017274473	0.37613374	0.913	1523	tags=47%, list=14%, signal=54%
REACTOME_PLATELET_DEGRANULATION	REACTOME_PLATELET_DEGRANULATION	Details ...	58	0.61078334	1.6608971	0.004132231	0.37791777	0.916	1859	tags=45%, list=17%, signal=53%
DANG_MYC_TARGETS_DN	DANG_MYC_TARGETS_DN	Details ...	24	0.582946	1.6600131	0.017045455	0.3736907	0.916	1923	tags=33%, list=17%, signal=40%
WAMUNYOKOLI_OVARIAN_CANCER_GRADES_1_2_DN	WAMUNYOKOLI_OVARIAN_CANCER_GRADES_1_2_DN	Details ...	36	0.61946464	1.6597264	0.015936255	0.3680048	0.916	811	tags=31%, list=7%, signal=33%
WIKMAN_ASBESTOS_LUNG_CANCER_DN	WIKMAN_ASBESTOS_LUNG_CANCER_DN	Details ...	16	0.7284826	1.6590612	0.013861386	0.36352634	0.918	2247	tags=56%, list=20%, signal=70%
MENSE_HYPOXIA_UP	MENSE_HYPOXIA_UP	Details ...	57	0.5641927	1.6590503	0.025390625	0.3573649	0.918	1122	tags=30%, list=10%, signal=33%
HUMMEL_BURKITTS_LYMPHOMA_UP	HUMMEL_BURKITTS_LYMPHOMA_UP	Details ...	18	0.6601972	1.6570652	0.012072435	0.35649082	0.918	1034	tags=28%, list=9%, signal=31%
REACTOME_SIGNALING_IN_IMMUNE_SYSTEM	REACTOME_SIGNALING_IN_IMMUNE_SYSTEM		203	0.5534087	1.6569445	0.006	0.35093656	0.92	2210	tags=48%, list=20%, signal=58%
REACTOME_IMMUNOREGULATORY_INTERACTIONS_BETWEEN_A_LYMPHOID_AND_A_NON_LYMPHOID_CELL	REACTOME_IMMUNOREGULATORY_INTERACTIONS_BETWEEN_A_LYMPHOID_AND_A_NON_LYMPHOID_CELL		33	0.7092283	1.6567787	0.009861933	0.34565634	0.92	2128	tags=67%, list=19%, signal=82%
NIKOLSKY_MUTATED_AND_AMPLIFIED_IN_BREAST_CANCER	NIKOLSKY_MUTATED_AND_AMPLIFIED_IN_BREAST_CANCER		38	0.54919434	1.6559018	0.023483366	0.34223607	0.921	1868	tags=32%, list=17%, signal=38%
ZHAN_LATE_DIFFERENTIATION_GENES_UP	ZHAN_LATE_DIFFERENTIATION_GENES_UP		17	0.7010228	1.6536705	0.011811024	0.34325215	0.922	1972	tags=59%, list=18%, signal=71%
LAIHO_COLORECTAL_CANCER_SERRATED_UP	LAIHO_COLORECTAL_CANCER_SERRATED_UP		71	0.52534556	1.6523455	0.025390625	0.34133944	0.922	2286	tags=37%, list=20%, signal=46%
REACTOME_CHEMOKINE_RECEPTORS_BIND_CHEMOKINES	REACTOME_CHEMOKINE_RECEPTORS_BIND_CHEMOKINES		42	0.6951183	1.6509705	0.005976096	0.33985445	0.924	2000	tags=62%, list=18%, signal=75%
CORRE_MULTIPLE_MYELOMA_UP	CORRE_MULTIPLE_MYELOMA_UP		38	0.6223645	1.6473894	0.002061856	0.34387663	0.929	2571	tags=66%, list=23%, signal=85%
KAYO_CALORIE_RESTRICTION_MUSCLE_UP	KAYO_CALORIE_RESTRICTION_MUSCLE_UP		42	0.5935394	1.6459033	0.016096579	0.34337956	0.929	945	tags=36%, list=8%, signal=39%
REACTOME_G_ALPHA_I_SIGNALLING_EVENTS	REACTOME_G_ALPHA_I_SIGNALLING_EVENTS		118	0.54667777	1.6457316	0.004056795	0.33893317	0.929	2494	tags=45%, list=22%, signal=57%
WONG_ENDMETRIUM_CANCER_DN	WONG_ENDMETRIUM_CANCER_DN		26	0.7323258	1.6441053	0.007889546	0.3380733	0.929	993	tags=54%, list=9%, signal=59%
BERTUCCI_INVASIVE_CARCINOMA_DUCTAL_VS_LOBULAR_DN	BERTUCCI_INVASIVE_CARCINOMA_DUCTAL_VS_LOBULAR_DN		32	0.7435128	1.6430613	0.004016064	0.3361342	0.929	1956	tags=69%, list=17%, signal=83%
RUTELLA_RESPONSE_TO_HGF_UP	RUTELLA_RESPONSE_TO_HGF_UP		258	0.47426665	1.643031	0.013779528	0.33156925	0.929	1916	tags=37%, list=17%, signal=43%
REACTOME_G_PROTEIN_ACTIVATION	REACTOME_G_PROTEIN_ACTIVATION		21	0.5970434	1.6414535	0.00811359	0.33074754	0.93	1995	tags=38%, list=18%, signal=46%
ELVIDGE_HIF1A_TARGETS_DN	ELVIDGE_HIF1A_TARGETS_DN		58	0.58700174	1.6413779	0.003944773	0.32641473	0.93	811	tags=31%, list=7%, signal=33%
GRAHAM_NORMAL_QUIESCENT_VS_NORMAL_DIVIDING_UP	GRAHAM_NORMAL_QUIESCENT_VS_NORMAL_DIVIDING_UP		35	0.631816	1.6409334	0.017408123	0.32307017	0.93	2282	tags=54%, list=20%, signal=68%
ZHANG_PROLIFERATING_VS_QUIESCENT	ZHANG_PROLIFERATING_VS_QUIESCENT		32	0.5802987	1.640442	0.034951456	0.3198554	0.93	1075	tags=28%, list=10%, signal=31%
DACOSTA_ERCC3_ALLELE_XPCS_VS_TTD_DN	DACOSTA_ERCC3_ALLELE_XPCS_VS_TTD_DN		17	0.6958649	1.6392239	0.02244898	0.3188303	0.93	1345	tags=53%, list=12%, signal=60%
PICCALUGA_ANGIOIMMUNOBLASTIC_LYMPHOMA_UP	PICCALUGA_ANGIOIMMUNOBLASTIC_LYMPHOMA_UP		119	0.6601833	1.6366149	0.007736944	0.32091832	0.933	1531	tags=57%, list=14%, signal=65%
BASSO_CD40_SIGNALING_DN	BASSO_CD40_SIGNALING_DN		40	0.5856031	1.6336045	0.012024048	0.32427114	0.934	2426	tags=55%, list=22%, signal=70%
REACTOME_CELL_SURFACE_INTERACTIONS_AT_THE_VASCULAR_WALL	REACTOME_CELL_SURFACE_INTERACTIONS_AT_THE_VASCULAR_WALL		66	0.5866188	1.6328386	0.011741683	0.32218644	0.934	1099	tags=41%, list=10%, signal=45%
MARCHINI_TRABECTEDIN_RESISTANCE_DN	MARCHINI_TRABECTEDIN_RESISTANCE_DN		33	0.5820253	1.6326996	0.01814516	0.3185222	0.934	2031	tags=55%, list=18%, signal=66%
GAUSSMANN_MLL_AF4_FUSION_TARGETS_F_DN	GAUSSMANN_MLL_AF4_FUSION_TARGETS_F_DN		22	0.684073	1.6323007	0.007490637	0.31555733	0.934	1438	tags=59%, list=13%, signal=68%
LIAN_LIPA_TARGETS_3M	LIAN_LIPA_TARGETS_3M		59	0.7189791	1.6304765	0.027027028	0.3159987	0.938	2072	tags=75%, list=19%, signal=91%
FAELT_B_CLL_WITH_VH3_21_UP	FAELT_B_CLL_WITH_VH3_21_UP		30	0.4893165	1.6290901	0.038535647	0.31568894	0.939	656	tags=20%, list=6%, signal=21%
CAIRO_LIVER_DEVELOPMENT_UP	CAIRO_LIVER_DEVELOPMENT_UP		107	0.5744653	1.6283807	0.01775148	0.31373054	0.939	1608	tags=43%, list=14%, signal=50%
REN_ALVEOLAR_RHABDOMYOSARCOMA_DN	REN_ALVEOLAR_RHABDOMYOSARCOMA_DN		312	0.53714794	1.6283603	0.05068226	0.31011188	0.939	2102	tags=38%, list=19%, signal=46%
TONKS_TARGETS_OF_RUNX1_RUNX1T1_FUSION_HSC_DN	TONKS_TARGETS_OF_RUNX1_RUNX1T1_FUSION_HSC_DN		121	0.5730479	1.6251819	0.021442495	0.31320438	0.943	1665	tags=49%, list=15%, signal=57%
LINDGREN_BLADDER_CANCER_HIGH_RECURRENCE	LINDGREN_BLADDER_CANCER_HIGH_RECURRENCE		32	0.6924584	1.6242238	0.015810277	0.3119392	0.943	1851	tags=69%, list=17%, signal=82%
ALONSO_METASTASIS_DN	ALONSO_METASTASIS_DN		15	0.6751962	1.6239743	0.013861386	0.3088444	0.943	1886	tags=60%, list=17%, signal=72%
REACTOME_HEMOSTASIS	REACTOME_HEMOSTASIS		194	0.52311516	1.6239616	0.012170386	0.30541277	0.943	1791	tags=39%, list=16%, signal=46%
MARSON_FOXP3_TARGETS_UP	MARSON_FOXP3_TARGETS_UP		50	0.573315	1.6234982	0.027290449	0.30314875	0.943	1251	tags=36%, list=11%, signal=40%
NATSUME_RESPONSE_TO_INTERFERON_BETA_DN	NATSUME_RESPONSE_TO_INTERFERON_BETA_DN		35	0.5034921	1.6203706	0.03992016	0.30665776	0.944	2951	tags=43%, list=26%, signal=58%
TAKEDA_TARGETS_OF_NUP98_HOXA9_FUSION_8D_DN	TAKEDA_TARGETS_OF_NUP98_HOXA9_FUSION_8D_DN		113	0.5923237	1.6182363	0.027777778	0.30836794	0.944	1594	tags=48%, list=14%, signal=55%
LIEN_BREAST_CARCINOMA_METAPLASTIC	LIEN_BREAST_CARCINOMA_METAPLASTIC		19	0.7806463	1.6172647	0.028790787	0.30754808	0.945	1440	tags=74%, list=13%, signal=84%
KEGG_TYROSINE_METABOLISM	KEGG_TYROSINE_METABOLISM		27	0.58196616	1.6150956	0.0186722	0.30902565	0.946	1518	tags=30%, list=14%, signal=34%
BREDEMEYER_RAG_SIGNALING_VIA_ATM_NOT_VIA_NFKB_UP	BREDEMEYER_RAG_SIGNALING_VIA_ATM_NOT_VIA_NFKB_UP		26	0.6190286	1.6150655	0.01764706	0.30589882	0.946	1444	tags=42%, list=13%, signal=48%
ROPERO_HDAC2_TARGETS	ROPERO_HDAC2_TARGETS		53	0.51779336	1.6143041	0.007874016	0.30409458	0.947	1801	tags=34%, list=16%, signal=40%
TSAI_RESPONSE_TO_IONIZING_RADIATION	TSAI_RESPONSE_TO_IONIZING_RADIATION		84	0.47734055	1.6126928	0.014056225	0.30454352	0.947	2165	tags=36%, list=19%, signal=44%
LINDSTEDT_DENDRITIC_CELL_MATURATION_D	LINDSTEDT_DENDRITIC_CELL_MATURATION_D		43	0.6376068	1.6115899	0.025291828	0.30393937	0.948	1436	tags=47%, list=13%, signal=53%
LANDIS_ERBB2_BREAST_TUMORS_65_DN	LANDIS_ERBB2_BREAST_TUMORS_65_DN		30	0.7281959	1.611007	0.022222223	0.30207017	0.949	1729	tags=67%, list=15%, signal=79%
KUNINGER_IGF1_VS_PDGFB_TARGETS_DN	KUNINGER_IGF1_VS_PDGFB_TARGETS_DN		17	0.7221056	1.6102734	0.016605167	0.30057037	0.949	561	tags=47%, list=5%, signal=49%
BIOCARTA_SPPA_PATHWAY	BIOCARTA_SPPA_PATHWAY		17	0.6258405	1.6099137	0.019417476	0.29831445	0.949	853	tags=29%, list=8%, signal=32%
HOSHIDA_LIVER_CANCER_SUBCLASS_S1	HOSHIDA_LIVER_CANCER_SUBCLASS_S1		184	0.5444025	1.6091738	0.0332681	0.29686832	0.949	1734	tags=43%, list=15%, signal=51%
WAMUNYOKOLI_OVARIAN_CANCER_LMP_DN	WAMUNYOKOLI_OVARIAN_CANCER_LMP_DN		98	0.52501047	1.6070563	0.030241935	0.29890063	0.953	1856	tags=35%, list=17%, signal=41%
FOSTER_INFLAMMATORY_RESPONSE_LPS_UP	FOSTER_INFLAMMATORY_RESPONSE_LPS_UP		119	0.5643979	1.6066849	0.013752456	0.29681495	0.953	2362	tags=56%, list=21%, signal=71%
LANDIS_ERBB2_BREAST_PRENEOPLASTIC_DN	LANDIS_ERBB2_BREAST_PRENEOPLASTIC_DN		45	0.6353947	1.606408	0.04453441	0.29454204	0.953	2469	tags=58%, list=22%, signal=74%
KLEIN_TARGETS_OF_BCR_ABL1_FUSION	KLEIN_TARGETS_OF_BCR_ABL1_FUSION		21	0.6789198	1.6051304	0.021653544	0.2947715	0.955	1926	tags=57%, list=17%, signal=69%
JAATINEN_HEMATOPOIETIC_STEM_CELL_DN	JAATINEN_HEMATOPOIETIC_STEM_CELL_DN		136	0.6003124	1.6038679	0.024489796	0.2945414	0.955	1702	tags=49%, list=15%, signal=57%
FULCHER_INFLAMMATORY_RESPONSE_LECTIN_VS_LPS_DN	FULCHER_INFLAMMATORY_RESPONSE_LECTIN_VS_LPS_DN		235	0.5051948	1.6038125	0.024048096	0.2919708	0.955	2119	tags=40%, list=19%, signal=49%
GAURNIER_PSMD4_TARGETS	GAURNIER_PSMD4_TARGETS		28	0.72443813	1.6035343	0.025291828	0.28985658	0.955	1853	tags=64%, list=17%, signal=77%
WINTER_HYPOXIA_DN	WINTER_HYPOXIA_DN		24	0.7694507	1.6028867	0.021359224	0.28865147	0.955	1758	tags=79%, list=16%, signal=94%
MANALO_HYPOXIA_UP	MANALO_HYPOXIA_UP		128	0.54748523	1.6001985	0.015904572	0.2914336	0.956	1908	tags=45%, list=17%, signal=54%
VALK_AML_CLUSTER_10	VALK_AML_CLUSTER_10		18	0.6298089	1.6001781	0.007827789	0.28888187	0.956	1950	tags=61%, list=17%, signal=74%
GNATENKO_PLATELET_SIGNATURE	GNATENKO_PLATELET_SIGNATURE		20	0.6235607	1.5999767	0.035019454	0.28681237	0.956	786	tags=30%, list=7%, signal=32%
URS_ADIPOCYTE_DIFFERENTIATION_DN	URS_ADIPOCYTE_DIFFERENTIATION_DN		20	0.78126717	1.5985717	0.041257367	0.28709254	0.956	604	tags=50%, list=5%, signal=53%
REACTOME_FORMATION_OF_PLATELET_PLUG	REACTOME_FORMATION_OF_PLATELET_PLUG		125	0.5094942	1.5984402	0.008097166	0.28486434	0.956	1995	tags=38%, list=18%, signal=46%
MILI_PSEUDOPODIA_CHEMOTAXIS_DN	MILI_PSEUDOPODIA_CHEMOTAXIS_DN		312	0.43064708	1.597641	0.048828125	0.2838765	0.956	1628	tags=26%, list=15%, signal=29%
REACTOME_INTEGRATION_OF_ENERGY_METABOLISM	REACTOME_INTEGRATION_OF_ENERGY_METABOLISM		160	0.36625487	1.5963632	0.043824703	0.2836801	0.956	2010	tags=20%, list=18%, signal=24%
RODWELL_AGING_KIDNEY_UP	RODWELL_AGING_KIDNEY_UP		205	0.5513109	1.596038	0.035019454	0.2819302	0.956	2112	tags=48%, list=19%, signal=58%
LENAOUR_DENDRITIC_CELL_MATURATION_UP	LENAOUR_DENDRITIC_CELL_MATURATION_UP		65	0.54965866	1.592436	0.015841585	0.28671876	0.959	1483	tags=37%, list=13%, signal=42%
BERENJENO_TRANSFORMED_BY_RHOA_DN	BERENJENO_TRANSFORMED_BY_RHOA_DN		293	0.4904445	1.59198	0.052525252	0.285526	0.959	1837	tags=35%, list=16%, signal=41%
VECCHI_GASTRIC_CANCER_ADVANCED_VS_EARLY_UP	VECCHI_GASTRIC_CANCER_ADVANCED_VS_EARLY_UP		105	0.636532	1.5914097	0.0256917	0.2842432	0.959	1458	tags=53%, list=13%, signal=61%
KANG_IMMORTALIZED_BY_TERT_DN	KANG_IMMORTALIZED_BY_TERT_DN		67	0.5577285	1.5902122	0.004040404	0.28421378	0.96	2416	tags=49%, list=22%, signal=62%
RUTELLA_RESPONSE_TO_CSF2RB_AND_IL4_DN	RUTELLA_RESPONSE_TO_CSF2RB_AND_IL4_DN		190	0.48444954	1.5886014	0.02745098	0.2850857	0.961	2025	tags=39%, list=18%, signal=47%
REACTOME_PLATELET_ACTIVATION	REACTOME_PLATELET_ACTIVATION		110	0.51547617	1.5884153	0.012	0.2831977	0.961	1995	tags=40%, list=18%, signal=48%
CHIARADONNA_NEOPLASTIC_TRANSFORMATION_CDC25_UP	CHIARADONNA_NEOPLASTIC_TRANSFORMATION_CDC25_UP		87	0.56278074	1.5876564	0.034351144	0.28241366	0.961	977	tags=34%, list=9%, signal=37%
PARK_TRETINOIN_RESPONSE_AND_RARA_PLZF_FUSION	PARK_TRETINOIN_RESPONSE_AND_RARA_PLZF_FUSION		16	0.6842376	1.5870513	0.024390243	0.2813389	0.961	1129	tags=50%, list=10%, signal=56%
JAZAG_TGFB1_SIGNALING_UP	JAZAG_TGFB1_SIGNALING_UP		67	0.40840742	1.5870368	0.017509727	0.27916715	0.961	900	tags=15%, list=8%, signal=16%
BONOME_OVARIAN_CANCER_SURVIVAL_SUBOPTIMAL_DEBULKING	BONOME_OVARIAN_CANCER_SURVIVAL_SUBOPTIMAL_DEBULKING		285	0.40878072	1.5870221	0.012195122	0.2770299	0.961	1653	tags=27%, list=15%, signal=31%
IWANAGA_CARCINOGENESIS_BY_KRAS_DN	IWANAGA_CARCINOGENESIS_BY_KRAS_DN		71	0.4704818	1.5853474	0.021611001	0.27795923	0.961	1791	tags=30%, list=16%, signal=35%
REACTOME_INTRINSIC_PATHWAY	REACTOME_INTRINSIC_PATHWAY		15	0.70644873	1.584442	0.011952192	0.27766588	0.961	2175	tags=60%, list=19%, signal=74%
KEGG_VIRAL_MYOCARDITIS	KEGG_VIRAL_MYOCARDITIS		26	0.60520774	1.584435	0.027079303	0.27558133	0.961	1838	tags=46%, list=16%, signal=55%
PETRETTO_CARDIAC_HYPERTROPHY	PETRETTO_CARDIAC_HYPERTROPHY		23	0.75230795	1.5827768	0.040462427	0.27672717	0.962	1525	tags=61%, list=14%, signal=70%
LIAN_LIPA_TARGETS_6M	LIAN_LIPA_TARGETS_6M		70	0.68108946	1.5825288	0.040384617	0.27510482	0.963	2072	tags=71%, list=19%, signal=87%
BOYLAN_MULTIPLE_MYELOMA_D_UP	BOYLAN_MULTIPLE_MYELOMA_D_UP		45	0.49510017	1.5822918	0.013833992	0.27353784	0.963	2155	tags=36%, list=19%, signal=44%
BROWNE_HCMV_INFECTION_16HR_DN	BROWNE_HCMV_INFECTION_16HR_DN		50	0.5391077	1.5819368	0.015904572	0.27220637	0.963	2241	tags=52%, list=20%, signal=65%
YAGI_AML_RELAPSE_PROGNOSIS	YAGI_AML_RELAPSE_PROGNOSIS		27	0.493076	1.57699	0.03960396	0.27955005	0.967	2516	tags=41%, list=22%, signal=52%
MCBRYAN_PUBERTAL_BREAST_4_5WK_DN	MCBRYAN_PUBERTAL_BREAST_4_5WK_DN		148	0.5005847	1.5766457	0.038617887	0.27812648	0.967	2238	tags=43%, list=20%, signal=52%
RUTELLA_RESPONSE_TO_HGF_VS_CSF2RB_AND_IL4_UP	RUTELLA_RESPONSE_TO_HGF_VS_CSF2RB_AND_IL4_UP		248	0.47179565	1.575249	0.024096385	0.2789919	0.967	2025	tags=38%, list=18%, signal=46%
REACTOME_PEPTIDE_LIGAND_BINDING_RECEPTORS	REACTOME_PEPTIDE_LIGAND_BINDING_RECEPTORS		119	0.54227275	1.5722755	0.012170386	0.28305408	0.969	2483	tags=45%, list=22%, signal=58%
REACTOME_LIPOPROTEIN_METABOLISM	REACTOME_LIPOPROTEIN_METABOLISM		18	0.63325113	1.5716168	0.026	0.28227085	0.969	2549	tags=61%, list=23%, signal=79%
NING_CHRONIC_OBSTRUCTIVE_PULMONARY_DISEASE_UP	NING_CHRONIC_OBSTRUCTIVE_PULMONARY_DISEASE_UP		53	0.4438077	1.5699701	0.024621213	0.2835696	0.969	1377	tags=25%, list=12%, signal=28%
HOFFMANN_PRE_BI_TO_LARGE_PRE_BII_LYMPHOCYTE_DN	HOFFMANN_PRE_BI_TO_LARGE_PRE_BII_LYMPHOCYTE_DN		51	0.540897	1.568505	0.015655577	0.2841748	0.97	1531	tags=43%, list=14%, signal=50%
SCHLESINGER_METHYLATED_DE_NOVO_IN_CANCER	SCHLESINGER_METHYLATED_DE_NOVO_IN_CANCER		60	0.53112257	1.5683312	0.016194332	0.2824634	0.97	2070	tags=42%, list=18%, signal=51%
GRUETZMANN_PANCREATIC_CANCER_UP	GRUETZMANN_PANCREATIC_CANCER_UP		252	0.46234253	1.5674163	0.046511628	0.28241214	0.971	1513	tags=29%, list=14%, signal=33%
KEGG_CYTOKINE_CYTOKINE_RECEPTOR_INTERACTION	KEGG_CYTOKINE_CYTOKINE_RECEPTOR_INTERACTION		155	0.5305594	1.565903	0.02173913	0.28345475	0.971	1859	tags=41%, list=17%, signal=48%
TAKAO_RESPONSE_TO_UVB_RADIATION_DN	TAKAO_RESPONSE_TO_UVB_RADIATION_DN		60	0.42807043	1.5657055	0.036608864	0.28178698	0.971	2895	tags=35%, list=26%, signal=47%
BYSTRYKH_HEMATOPOIESIS_STEM_CELL_QTL_CIS	BYSTRYKH_HEMATOPOIESIS_STEM_CELL_QTL_CIS		105	0.43712753	1.5650225	0.01968504	0.2811825	0.972	1768	tags=28%, list=16%, signal=32%
BROWNE_HCMV_INFECTION_24HR_DN	BROWNE_HCMV_INFECTION_24HR_DN		93	0.49981374	1.5636742	0.02020202	0.28164968	0.973	2113	tags=45%, list=19%, signal=55%
POTTI_CYTOXAN_SENSITIVITY	POTTI_CYTOXAN_SENSITIVITY		24	0.5497276	1.5617589	0.017716536	0.28369218	0.973	1211	tags=29%, list=11%, signal=33%
MORI_SMALL_PRE_BII_LYMPHOCYTE_DN	MORI_SMALL_PRE_BII_LYMPHOCYTE_DN		46	0.47351968	1.5592668	0.031496063	0.28651232	0.976	1067	tags=28%, list=10%, signal=31%
ELVIDGE_HIF1A_AND_HIF2A_TARGETS_DN	ELVIDGE_HIF1A_AND_HIF2A_TARGETS_DN		63	0.5445773	1.5585077	0.015748031	0.2860621	0.976	1033	tags=35%, list=9%, signal=38%
MULLIGHAN_MLL_SIGNATURE_2_DN	MULLIGHAN_MLL_SIGNATURE_2_DN		166	0.41820723	1.5576627	0.017441861	0.2859197	0.978	1116	tags=23%, list=10%, signal=25%
HOFFMANN_IMMATURE_TO_MATURE_B_LYMPHOCYTE_DN	HOFFMANN_IMMATURE_TO_MATURE_B_LYMPHOCYTE_DN		24	0.53417784	1.5575706	0.027079303	0.28419733	0.978	1211	tags=33%, list=11%, signal=37%
HENDRICKS_SMARCA4_TARGETS_DN	HENDRICKS_SMARCA4_TARGETS_DN		30	0.57992905	1.5572917	0.0295858	0.28290895	0.978	1948	tags=37%, list=17%, signal=44%
YU_MYC_TARGETS_DN	YU_MYC_TARGETS_DN		42	0.6094129	1.5565034	0.03508772	0.2826845	0.978	1907	tags=57%, list=17%, signal=69%
KEGG_NATURAL_KILLER_CELL_MEDIATED_CYTOTOXICITY	KEGG_NATURAL_KILLER_CELL_MEDIATED_CYTOTOXICITY		64	0.51751417	1.5520898	0.053949904	0.2894612	0.979	1208	tags=27%, list=11%, signal=30%
HESS_TARGETS_OF_HOXA9_AND_MEIS1_DN	HESS_TARGETS_OF_HOXA9_AND_MEIS1_DN		62	0.6545328	1.5514125	0.05631068	0.28890854	0.979	1215	tags=58%, list=11%, signal=65%
KINSEY_TARGETS_OF_EWSR1_FLII_FUSION_DN	KINSEY_TARGETS_OF_EWSR1_FLII_FUSION_DN		171	0.47978625	1.5498427	0.03448276	0.29016632	0.981	1890	tags=35%, list=17%, signal=41%
POOLA_INVASIVE_BREAST_CANCER_UP	POOLA_INVASIVE_BREAST_CANCER_UP		169	0.59584194	1.5483552	0.044401545	0.29099032	0.981	1507	tags=50%, list=13%, signal=57%
PARK_TRETINOIN_RESPONSE_AND_PML_RARA_FUSION	PARK_TRETINOIN_RESPONSE_AND_PML_RARA_FUSION		21	0.6227164	1.5479181	0.062378168	0.28994668	0.981	1304	tags=48%, list=12%, signal=54%
BROWNE_HCMV_INFECTION_48HR_DN	BROWNE_HCMV_INFECTION_48HR_DN		276	0.42339754	1.5461262	0.021868788	0.29166967	0.983	1446	tags=25%, list=13%, signal=28%
RICKMAN_HEAD_AND_NECK_CANCER_F	RICKMAN_HEAD_AND_NECK_CANCER_F		35	0.7606842	1.5460912	0.053333335	0.28994662	0.983	1950	tags=77%, list=17%, signal=93%
MULLIGHAN_MLL_SIGNATURE_1_DN	MULLIGHAN_MLL_SIGNATURE_1_DN		140	0.42444363	1.5459385	0.006024096	0.28845322	0.983	1116	tags=25%, list=10%, signal=27%
VANHARANTA_UTERINE_FIBROID_UP	VANHARANTA_UTERINE_FIBROID_UP		26	0.63012516	1.5443177	0.05490196	0.2896573	0.983	1378	tags=50%, list=12%, signal=57%
FONTAINE_THYROID_TUMOR_UNCERTAIN_MALIGNANCY_DN	FONTAINE_THYROID_TUMOR_UNCERTAIN_MALIGNANCY_DN		18	0.6116623	1.5439746	0.032323234	0.28859976	0.983	1304	tags=39%, list=12%, signal=44%
REACTOME_G_BETA_GAMMA_SIGNALLING_THROUGH_PLC_BETA	REACTOME_G_BETA_GAMMA_SIGNALLING_THROUGH_PLC_BETA		15	0.5950357	1.5435171	0.047131147	0.2877078	0.983	1995	tags=40%, list=18%, signal=49%
BROWNE_HCMV_INFECTION_30MIN_UP	BROWNE_HCMV_INFECTION_30MIN_UP		34	0.5588224	1.5407932	0.016096579	0.2911166	0.983	1495	tags=41%, list=13%, signal=47%
MARKEY_RB1_ACUTE_LOF_UP	MARKEY_RB1_ACUTE_LOF_UP		186	0.57735085	1.5401869	0.066797644	0.2905238	0.983	1423	tags=40%, list=13%, signal=45%
WOO_LIVER_CANCER_RECURRENCE_UP	WOO_LIVER_CANCER_RECURRENCE_UP		73	0.5580585	1.5395365	0.03515625	0.29001915	0.983	1784	tags=51%, list=16%, signal=60%
TOMLINS_PROSTATE_CANCER_DN	TOMLINS_PROSTATE_CANCER_DN		19	0.66443753	1.538816	0.070564516	0.28960314	0.983	2106	tags=63%, list=19%, signal=78%
CHIARADONNA_NEOPLASTIC_TRANSFORMATION_KRAS_DN	CHIARADONNA_NEOPLASTIC_TRANSFORMATION_KRAS_DN		120	0.5336367	1.5380359	0.050200805	0.28943947	0.983	1436	tags=40%, list=13%, signal=45%
FARMER_BREAST_CANCER_CLUSTER_5	FARMER_BREAST_CANCER_CLUSTER_5		18	0.9029038	1.5377969	0.017475728	0.28813586	0.983	948	tags=94%, list=8%, signal=103%
BERTUCCI_MEDULLARY_VS_DUCTAL_BREAST_CANCER_UP	BERTUCCI_MEDULLARY_VS_DUCTAL_BREAST_CANCER_UP		107	0.41332147	1.5367593	0.040816326	0.28821743	0.983	2540	tags=32%, list=23%, signal=41%
DIRMEIER_LMP1_RESPONSE_LATE_UP	DIRMEIER_LMP1_RESPONSE_LATE_UP		28	0.52185863	1.536674	0.05068226	0.28672448	0.983	2478	tags=54%, list=22%, signal=69%
MCCLUNG_DELTA_FOSB_TARGETS_2WK	MCCLUNG_DELTA_FOSB_TARGETS_2WK		34	0.5764837	1.5357828	0.015717093	0.2867806	0.983	1958	tags=41%, list=17%, signal=50%
SHAFFER_IRF4_MULTIPLE_MYELOMA_PROGRAM	SHAFFER_IRF4_MULTIPLE_MYELOMA_PROGRAM		25	0.5569736	1.5355698	0.03125	0.28553358	0.983	2005	tags=40%, list=18%, signal=49%
AMUNDSON_GENOTOXIC_SIGNATURE	AMUNDSON_GENOTOXIC_SIGNATURE		63	0.42351496	1.5332096	0.030534351	0.28818244	0.983	1237	tags=22%, list=11%, signal=25%
KEGG_HEMATOPOIETIC_CELL_LINEAGE	KEGG_HEMATOPOIETIC_CELL_LINEAGE		53	0.58708936	1.533205	0.024489796	0.2865849	0.983	1808	tags=55%, list=16%, signal=65%
PASQUALUCCI_LYMPHOMA_BY_GC_STAGE_DN	PASQUALUCCI_LYMPHOMA_BY_GC_STAGE_DN		94	0.48601174	1.5311301	0.03868472	0.28894812	0.983	1883	tags=38%, list=17%, signal=46%
THUM_SYSTOLIC_HEART_FAILURE_UP	THUM_SYSTOLIC_HEART_FAILURE_UP		251	0.47683066	1.5294745	0.04483431	0.2901883	0.984	2119	tags=37%, list=19%, signal=45%
BIOCARTA_BIOPEPTIDES_PATHWAY	BIOCARTA_BIOPEPTIDES_PATHWAY		29	0.4881855	1.5270524	0.042424243	0.29300696	0.985	1696	tags=31%, list=15%, signal=36%
HOFFMANN_IMMATURE_TO_MATURE_B_LYMPHOCYTE_UP	HOFFMANN_IMMATURE_TO_MATURE_B_LYMPHOCYTE_UP		19	0.65143824	1.5256072	0.040899795	0.294214	0.985	1797	tags=53%, list=16%, signal=63%
CHAUHAN_RESPONSE_TO_METHOXYESTRADIOL_DN	CHAUHAN_RESPONSE_TO_METHOXYESTRADIOL_DN		78	0.40691406	1.525606	0.046464648	0.2926207	0.985	1368	tags=17%, list=12%, signal=19%
FULCHER_INFLAMMATORY_RESPONSE_LECTIN_VS_LPS_UP	FULCHER_INFLAMMATORY_RESPONSE_LECTIN_VS_LPS_UP		317	0.4245196	1.5254643	0.03125	0.29128438	0.985	1767	tags=31%, list=16%, signal=36%
TONKS_TARGETS_OF_RUNX1_RUNX1T1_FUSION_ERYTHROCYTE_UP	TONKS_TARGETS_OF_RUNX1_RUNX1T1_FUSION_ERYTHROCYTE_UP		98	0.5170634	1.5246806	0.023255814	0.2911714	0.985	1956	tags=50%, list=17%, signal=60%
CHARAFE_BREAST_CANCER_BASAL_VS_MESENCHYMAL_DN	CHARAFE_BREAST_CANCER_BASAL_VS_MESENCHYMAL_DN		27	0.59188926	1.5244069	0.033398822	0.29004607	0.985	1920	tags=56%, list=17%, signal=67%
DAVICIONI_TARGETS_OF_PAX_FOXO1_FUSIONS_UP	DAVICIONI_TARGETS_OF_PAX_FOXO1_FUSIONS_UP		156	0.47928256	1.5232084	0.034816246	0.29076523	0.985	976	tags=24%, list=9%, signal=26%
RIZKI_TUMOR_INVASIVENESS_3D_DN	RIZKI_TUMOR_INVASIVENESS_3D_DN		150	0.3981836	1.5227623	0.018329939	0.29019532	0.985	1916	tags=28%, list=17%, signal=33%
KEGG_SYSTEMIC_LUPUS_ERYTHEMATOSUS	KEGG_SYSTEMIC_LUPUS_ERYTHEMATOSUS		36	0.53871226	1.5225097	0.031716418	0.2891155	0.985	1939	tags=42%, list=17%, signal=50%
DAVIES_MULTIPLE_MYELOMA_VS_MGUS_DN	DAVIES_MULTIPLE_MYELOMA_VS_MGUS_DN		18	0.6325686	1.5224751	0.059760958	0.28763688	0.985	2160	tags=50%, list=19%, signal=62%
SENESE_HDAC2_TARGETS_DN	SENESE_HDAC2_TARGETS_DN		74	0.5643051	1.5205481	0.033203125	0.28979698	0.986	1813	tags=51%, list=16%, signal=61%
WIELAND_UP_BY_HBV_INFECTION	WIELAND_UP_BY_HBV_INFECTION		67	0.611712	1.5205257	0.06719368	0.28839725	0.986	1911	tags=51%, list=17%, signal=61%
GEISS_RESPONSE_TO_DSRNA_UP	GEISS_RESPONSE_TO_DSRNA_UP		25	0.62095207	1.520349	0.06048387	0.28726634	0.986	1368	tags=52%, list=12%, signal=59%
KEGG_ARACHIDONIC_ACID_METABOLISM	KEGG_ARACHIDONIC_ACID_METABOLISM		34	0.55740476	1.5174986	0.037924152	0.29099023	0.987	1098	tags=32%, list=10%, signal=36%
TURASHVILI_BREAST_LOBULAR_CARCINOMA_VS_DUCTAL_NORMAL_UP	TURASHVILI_BREAST_LOBULAR_CARCINOMA_VS_DUCTAL_NORMAL_UP		37	0.71385777	1.5155847	0.053149607	0.29314816	0.987	1132	tags=65%, list=10%, signal=72%
REACTOME_FORMATION_OF_FIBRIN_CLOT_CLOTTING_CASCADE	REACTOME_FORMATION_OF_FIBRIN_CLOT_CLOTTING_CASCADE		29	0.62487113	1.5154406	0.025540275	0.2919135	0.987	2175	tags=52%, list=19%, signal=64%
KLEIN_PRIMARY_EFFUSION_LYMPHOMA_DN	KLEIN_PRIMARY_EFFUSION_LYMPHOMA_DN		37	0.5773176	1.5135711	0.06262231	0.29410282	0.987	1483	tags=49%, list=13%, signal=56%
NIKOLSKY_BREAST_CANCER_11Q12_Q14_AMPLICON	NIKOLSKY_BREAST_CANCER_11Q12_Q14_AMPLICON		74	0.40866745	1.513077	0.053045187	0.29352504	0.987	2634	tags=36%, list=24%, signal=47%
REACTOME_GLUCAGON_SIGNALING_IN_METABOLIC_REGULATION	REACTOME_GLUCAGON_SIGNALING_IN_METABOLIC_REGULATION		22	0.5580566	1.5120856	0.039447732	0.2936621	0.987	1951	tags=45%, list=17%, signal=55%
HADDAD_T_LYMPHOCYTE_AND_NK_PROGENITOR_DN	HADDAD_T_LYMPHOCYTE_AND_NK_PROGENITOR_DN		47	0.5852387	1.5116929	0.037698414	0.29298165	0.987	1478	tags=47%, list=13%, signal=54%
YAMASHITA_METHYLATED_IN_PROSTATE_CANCER	YAMASHITA_METHYLATED_IN_PROSTATE_CANCER		44	0.61497736	1.5100583	0.020491803	0.29444376	0.987	1366	tags=50%, list=12%, signal=57%
SMID_BREAST_CANCER_LUMINAL_A_UP	SMID_BREAST_CANCER_LUMINAL_A_UP		52	0.6342375	1.5097303	0.03187251	0.29365224	0.987	1818	tags=58%, list=16%, signal=69%
NAKAYAMA_SOFT_TISSUE_TUMORS_PCA2_DN	NAKAYAMA_SOFT_TISSUE_TUMORS_PCA2_DN		52	0.65356296	1.5057398	0.05154639	0.29923236	0.987	1855	tags=63%, list=17%, signal=76%
BIOCARTA_NO1_PATHWAY	BIOCARTA_NO1_PATHWAY		18	0.61903167	1.505101	0.049382716	0.29892576	0.987	1883	tags=44%, list=17%, signal=53%
RUGO_STRESS_RESPONSE_SUBSET_H	RUGO_STRESS_RESPONSE_SUBSET_H		26	0.54003	1.5043327	0.03868472	0.29883406	0.987	1940	tags=31%, list=17%, signal=37%
KYNG_DNA_DAMAGE_BY_GAMMA_AND_UV_RADIATION	KYNG_DNA_DAMAGE_BY_GAMMA_AND_UV_RADIATION		26	0.54003	1.5043327	0.03868472	0.29739043	0.987	1940	tags=31%, list=17%, signal=37%
KEGG_DRUG_METABOLISM_CYTOCHROME_P450	KEGG_DRUG_METABOLISM_CYTOCHROME_P450		30	0.58509964	1.5040243	0.0375	0.29648805	0.987	1518	tags=47%, list=14%, signal=54%
FLECHNER_BIOPSY_KIDNEY_TRANSPLANT_REJECTED_VS_OK_UP	FLECHNER_BIOPSY_KIDNEY_TRANSPLANT_REJECTED_VS_OK_UP		64	0.64427423	1.5037221	0.08	0.29560786	0.987	1855	tags=66%, list=17%, signal=78%
MORI_MATURE_B_LYMPHOCYTE_UP	MORI_MATURE_B_LYMPHOCYTE_UP		59	0.55118704	1.5028785	0.076771654	0.29597083	0.988	2228	tags=49%, list=20%, signal=61%
CHIARADONNA_NEOPLASTIC_TRANSFORMATION_KRAS_CDC25_UP	CHIARADONNA_NEOPLASTIC_TRANSFORMATION_KRAS_CDC25_UP		44	0.56946194	1.502112	0.047348484	0.29592413	0.988	1503	tags=45%, list=13%, signal=52%
HUANG_DASATINIB_RESISTANCE_UP	HUANG_DASATINIB_RESISTANCE_UP		52	0.5726041	1.502087	0.054158606	0.29456672	0.988	685	tags=35%, list=6%, signal=37%
FINAK_BREAST_CANCER_SDPP_SIGNATURE	FINAK_BREAST_CANCER_SDPP_SIGNATURE		17	0.67786366	1.502068	0.036821704	0.29319742	0.988	2257	tags=65%, list=20%, signal=81%
REACTOME_G_PROTEIN_BETA_GAMMA_SIGNALLING	REACTOME_G_PROTEIN_BETA_GAMMA_SIGNALLING		19	0.5370608	1.5013293	0.06626506	0.29322234	0.988	2915	tags=53%, list=26%, signal=71%
HOFFMANN_SMALL_PRE_BII_TO_IMMATURE_B_LYMPHOCYTE_UP	HOFFMANN_SMALL_PRE_BII_TO_IMMATURE_B_LYMPHOCYTE_UP		35	0.5538042	1.5005175	0.05168986	0.29336312	0.988	1174	tags=40%, list=10%, signal=45%
KEGG_NICOTINATE_AND_NICOTINAMIDE_METABOLISM	KEGG_NICOTINATE_AND_NICOTINAMIDE_METABOLISM		16	0.57456744	1.5004121	0.047058824	0.2921883	0.988	2622	tags=44%, list=23%, signal=57%
HEIDENBLAD_AMPLICON_8Q24_DN	HEIDENBLAD_AMPLICON_8Q24_DN		21	0.48985067	1.4999043	0.06614786	0.29180843	0.988	433	tags=19%, list=4%, signal=20%
HOEBEKE_LYMPHOID_STEM_CELL_UP	HOEBEKE_LYMPHOID_STEM_CELL_UP		49	0.45405835	1.4986169	0.044573642	0.2928338	0.988	2257	tags=37%, list=20%, signal=46%
REACTOME_G_BETA_GAMMA_SIGNALLING_THROUGH_PI3KGAMMA	REACTOME_G_BETA_GAMMA_SIGNALLING_THROUGH_PI3KGAMMA		17	0.56134236	1.498379	0.06613226	0.29197073	0.988	1995	tags=41%, list=18%, signal=50%
BERENJENO_TRANSFORMED_BY_RHOA_REVERSIBLY_DN	BERENJENO_TRANSFORMED_BY_RHOA_REVERSIBLY_DN		22	0.65729725	1.4974155	0.05882353	0.29226807	0.988	1846	tags=64%, list=16%, signal=76%
IZADPANAH_STEM_CELL_ADIPOSE_VS_BONE_UP	IZADPANAH_STEM_CELL_ADIPOSE_VS_BONE_UP		76	0.463225	1.4973615	0.02016129	0.2910454	0.988	1754	tags=38%, list=16%, signal=45%
ROZANOV_MMP14_TARGETS_SUBSET	ROZANOV_MMP14_TARGETS_SUBSET		24	0.7278975	1.4970038	0.054	0.29046094	0.988	1378	tags=71%, list=12%, signal=81%
DUNNE_TARGETS_OF_AML1_MTG8_FUSION_DN	DUNNE_TARGETS_OF_AML1_MTG8_FUSION_DN		15	0.6922664	1.4969435	0.036144577	0.2892868	0.988	1102	tags=53%, list=10%, signal=59%
CROMER_METASTASIS_UP	CROMER_METASTASIS_UP		36	0.4661025	1.4968582	0.06464647	0.28814504	0.988	477	tags=14%, list=4%, signal=14%
REACTOME_GLUCOSE_METABOLISM	REACTOME_GLUCOSE_METABOLISM		39	0.5239682	1.495644	0.08617234	0.2891797	0.988	1626	tags=38%, list=15%, signal=45%
PARENT_MTOR_SIGNALING_DN	PARENT_MTOR_SIGNALING_DN		26	0.53341955	1.4949639	0.04191617	0.28911215	0.989	1859	tags=42%, list=17%, signal=51%
MAHADEVAN_IMATINIB_RESISTANCE_DN	MAHADEVAN_IMATINIB_RESISTANCE_DN		16	0.6818315	1.4945631	0.04771372	0.28843418	0.989	697	tags=44%, list=6%, signal=47%
GU_PDEF_TARGETS_UP	GU_PDEF_TARGETS_UP		47	0.59720844	1.493644	0.056751467	0.28876325	0.989	1096	tags=38%, list=10%, signal=42%
TAKEDA_TARGETS_OF_NUP98_HOXA9_FUSION_6HR_UP	TAKEDA_TARGETS_OF_NUP98_HOXA9_FUSION_6HR_UP		47	0.54109174	1.493395	0.024340771	0.2879181	0.989	1797	tags=47%, list=16%, signal=56%
ROSS_AML_WITH_MLL_FUSIONS	ROSS_AML_WITH_MLL_FUSIONS		53	0.4810277	1.4925071	0.045725647	0.2881473	0.989	1881	tags=43%, list=17%, signal=52%
LU_TUMOR_VASCULATURE_UP	LU_TUMOR_VASCULATURE_UP		17	0.6664744	1.4919908	0.047904193	0.2877889	0.989	1166	tags=59%, list=10%, signal=66%
LEE_NEURAL_CREST_STEM_CELL_UP	LEE_NEURAL_CREST_STEM_CELL_UP		88	0.5389769	1.4916334	0.03265306	0.28716323	0.989	1770	tags=47%, list=16%, signal=55%
COLDREN_GEFITINIB_RESISTANCE_UP	COLDREN_GEFITINIB_RESISTANCE_UP		41	0.44715005	1.4904512	0.05645161	0.28794742	0.989	1522	tags=24%, list=14%, signal=28%
SHIPP_DLBCL_VS_FOLLICULAR_LYMPHOMA_DN	SHIPP_DLBCL_VS_FOLLICULAR_LYMPHOMA_DN		29	0.59048945	1.4887264	0.046332046	0.29007646	0.989	2070	tags=52%, list=18%, signal=63%
ELVIDGE_HYPOXIA_UP	ELVIDGE_HYPOXIA_UP		104	0.491739	1.4879831	0.044354837	0.29015476	0.989	1033	tags=29%, list=9%, signal=31%
REACTOME_INTEGRIN_ALPHAIIBBETA3_SIGNALING	REACTOME_INTEGRIN_ALPHAIIBBETA3_SIGNALING		17	0.57799834	1.4875411	0.04517454	0.2896523	0.989	3073	tags=59%, list=27%, signal=81%
KEGG_COMPLEMENT_AND_COAGULATION_CASCADES	KEGG_COMPLEMENT_AND_COAGULATION_CASCADES		54	0.60047865	1.4863137	0.035785288	0.2904205	0.989	2180	tags=54%, list=19%, signal=66%
CROONQUIST_NRAS_SIGNALING_UP	CROONQUIST_NRAS_SIGNALING_UP		20	0.7287529	1.4860625	0.05421687	0.28960156	0.989	2018	tags=70%, list=18%, signal=85%
HOLLMAN_APOPTOSIS_VIA_CD40_UP	HOLLMAN_APOPTOSIS_VIA_CD40_UP		129	0.38667083	1.4860067	0.03250478	0.28845066	0.989	1907	tags=25%, list=17%, signal=30%
MAHAJAN_RESPONSE_TO_IL1A_UP	MAHAJAN_RESPONSE_TO_IL1A_UP		45	0.52234185	1.4854319	0.031128405	0.28823465	0.989	2332	tags=49%, list=21%, signal=61%
ZHAN_MULTIPLE_MYELOMA_CD2_UP	ZHAN_MULTIPLE_MYELOMA_CD2_UP		20	0.555079	1.4839084	0.04660194	0.2897486	0.989	3204	tags=60%, list=29%, signal=84%
MCLACHLAN_DENTAL_CARIES_UP	MCLACHLAN_DENTAL_CARIES_UP		134	0.5703095	1.480205	0.0776699	0.29504982	0.989	1927	tags=56%, list=17%, signal=67%
WEST_ADRENOCORTICAL_TUMOR_DN	WEST_ADRENOCORTICAL_TUMOR_DN		341	0.44535062	1.4787521	0.051124744	0.29647973	0.989	1736	tags=32%, list=16%, signal=37%
IVANOVA_HEMATOPOIESIS_MATURE_CELL	IVANOVA_HEMATOPOIESIS_MATURE_CELL		88	0.45891425	1.4771792	0.04990403	0.2978612	0.989	1731	tags=38%, list=15%, signal=44%
TONKS_TARGETS_OF_RUNX1_RUNX1T1_FUSION_GRANULOCYTE_UP	TONKS_TARGETS_OF_RUNX1_RUNX1T1_FUSION_GRANULOCYTE_UP		35	0.55020314	1.4761312	0.040935673	0.2983469	0.989	1320	tags=37%, list=12%, signal=42%
MIDORIKAWA_AMPLIFIED_IN_LIVER_CANCER	MIDORIKAWA_AMPLIFIED_IN_LIVER_CANCER		26	0.52021044	1.4759148	0.076	0.29745728	0.989	2615	tags=46%, list=23%, signal=60%
GENTILE_UV_RESPONSE_CLUSTER_D8	GENTILE_UV_RESPONSE_CLUSTER_D8		19	0.57355934	1.4745207	0.0815534	0.29877827	0.99	1211	tags=26%, list=11%, signal=29%
REACTOME_INTEGRIN_CELL_SURFACE_INTERACTIONS	REACTOME_INTEGRIN_CELL_SURFACE_INTERACTIONS		53	0.54300255	1.4739239	0.04024145	0.29862902	0.99	1186	tags=38%, list=11%, signal=42%
REACTOME_GLUCONEOGENESIS	REACTOME_GLUCONEOGENESIS		19	0.59447014	1.4729232	0.07201646	0.2992584	0.99	1321	tags=42%, list=12%, signal=48%
ROSS_AML_WITH_CBFB_MYH11_FUSION	ROSS_AML_WITH_CBFB_MYH11_FUSION		35	0.58443826	1.4729109	0.07797271	0.29807982	0.99	1968	tags=49%, list=18%, signal=59%
REACTOME_COMPLEMENT_CASCADE	REACTOME_COMPLEMENT_CASCADE		15	0.70890653	1.4720893	0.05490196	0.29837883	0.99	1939	tags=60%, list=17%, signal=72%
MELLMAN_TUT1_TARGETS_DN	MELLMAN_TUT1_TARGETS_DN		31	0.495202	1.4719303	0.030592734	0.29744774	0.99	811	tags=23%, list=7%, signal=24%
REACTOME_INHIBITION_OF_INSULIN_SECRETION_BY_ADRENALINE_NORADRENALINE	REACTOME_INHIBITION_OF_INSULIN_SECRETION_BY_ADRENALINE_NORADRENALINE		23	0.5216082	1.4701035	0.06311637	0.29946834	0.99	1995	tags=39%, list=18%, signal=48%
MARTINEZ_RESPONSE_TO_TRABECTEDIN_UP	MARTINEZ_RESPONSE_TO_TRABECTEDIN_UP		46	0.42234245	1.470082	0.08471075	0.29832932	0.99	1351	tags=22%, list=12%, signal=25%
GERY_CEBP_TARGETS	GERY_CEBP_TARGETS		94	0.511023	1.4691556	0.049115915	0.2987843	0.99	925	tags=32%, list=8%, signal=34%
GILDEA_METASTASIS	GILDEA_METASTASIS		19	0.6913554	1.4689883	0.06066536	0.29788148	0.99	1756	tags=74%, list=16%, signal=87%
REACTOME_PLATELET_AGGREGATION_PLUG_FORMATION	REACTOME_PLATELET_AGGREGATION_PLUG_FORMATION		19	0.5440399	1.4666083	0.05544148	0.30105186	0.99	3073	tags=58%, list=27%, signal=80%
MILI_PSEUDOPODIA_HAPTOTAXIS_DN	MILI_PSEUDOPODIA_HAPTOTAXIS_DN		401	0.35947675	1.4662596	0.07509881	0.30051553	0.99	2141	tags=26%, list=19%, signal=31%
DAIRKEE_TERT_TARGETS_DN	DAIRKEE_TERT_TARGETS_DN		41	0.4901278	1.466206	0.055445544	0.2994845	0.99	1705	tags=34%, list=15%, signal=40%
HAN_SATB1_TARGETS_DN	HAN_SATB1_TARGETS_DN		199	0.3935844	1.4655987	0.04347826	0.29948947	0.99	1140	tags=22%, list=10%, signal=24%
BORCZUK_MALIGNANT_MESOTHELIOMA_DN	BORCZUK_MALIGNANT_MESOTHELIOMA_DN		63	0.47062102	1.4653516	0.03815261	0.29881608	0.99	1939	tags=37%, list=17%, signal=44%
GRADE_COLON_AND_RECTAL_CANCER_DN	GRADE_COLON_AND_RECTAL_CANCER_DN		49	0.45995006	1.4641541	0.04191617	0.29957375	0.991	2000	tags=37%, list=18%, signal=45%
IVANOVA_HEMATOPOIESIS_LATE_PROGENITOR	IVANOVA_HEMATOPOIESIS_LATE_PROGENITOR		110	0.41839057	1.4632909	0.062	0.2998908	0.991	1302	tags=23%, list=12%, signal=25%
NAKAMURA_METASTASIS_MODEL_UP	NAKAMURA_METASTASIS_MODEL_UP		25	0.554599	1.4618742	0.06225681	0.30128333	0.991	2273	tags=56%, list=20%, signal=70%
MARTINEZ_RB1_TARGETS_UP	MARTINEZ_RB1_TARGETS_UP		497	0.3883314	1.4614916	0.04032258	0.30080128	0.991	1578	tags=25%, list=14%, signal=27%
TIEN_INTESTINE_PROBIOTICS_2HR_DN	TIEN_INTESTINE_PROBIOTICS_2HR_DN		42	0.4443979	1.4614881	0.066287875	0.2996823	0.991	1222	tags=24%, list=11%, signal=27%
CHIARADONNA_NEOPLASTIC_TRANSFORMATION_KRAS_UP	CHIARADONNA_NEOPLASTIC_TRANSFORMATION_KRAS_UP		88	0.48422638	1.4612925	0.08015267	0.29893017	0.991	1094	tags=30%, list=10%, signal=32%
BROWNE_HCMV_INFECTION_20HR_DN	BROWNE_HCMV_INFECTION_20HR_DN		61	0.46204537	1.4609597	0.060311284	0.29847515	0.991	1905	tags=43%, list=17%, signal=51%
REACTOME_GS_ALPHA_MEDIATED_EVENTS_IN_GLUCAGON_SIGNALLING	REACTOME_GS_ALPHA_MEDIATED_EVENTS_IN_GLUCAGON_SIGNALLING		19	0.56380004	1.4606916	0.05788423	0.2978466	0.991	1951	tags=47%, list=17%, signal=57%
ICHIBA_GRAFT_VERSUS_HOST_DISEASE_D7_UP	ICHIBA_GRAFT_VERSUS_HOST_DISEASE_D7_UP		87	0.56799686	1.459483	0.11001965	0.29887503	0.991	1378	tags=39%, list=12%, signal=44%
WANG_SMARCE1_TARGETS_UP	WANG_SMARCE1_TARGETS_UP		106	0.5507934	1.4582757	0.0741483	0.2997484	0.991	1366	tags=42%, list=12%, signal=48%
BASSO_HAIRY_CELL_LEUKEMIA_DN	BASSO_HAIRY_CELL_LEUKEMIA_DN		50	0.48128793	1.4576554	0.061023623	0.29981425	0.991	2334	tags=54%, list=21%, signal=68%
YAGI_AML_WITH_T_8_21_TRANSLOCATION	YAGI_AML_WITH_T_8_21_TRANSLOCATION		228	0.37005657	1.4573098	0.030487806	0.2992732	0.991	1507	tags=22%, list=13%, signal=25%
JAZAG_TGFB1_SIGNALING_VIA_SMAD4_DN	JAZAG_TGFB1_SIGNALING_VIA_SMAD4_DN		42	0.44860548	1.4570533	0.055776894	0.29863852	0.991	836	tags=24%, list=7%, signal=26%
CHIARADONNA_NEOPLASTIC_TRANSFORMATION_KRAS_CDC25_DN	CHIARADONNA_NEOPLASTIC_TRANSFORMATION_KRAS_CDC25_DN		39	0.59989434	1.4570394	0.09019608	0.29756767	0.991	1617	tags=46%, list=14%, signal=54%
VALK_AML_CLUSTER_9	VALK_AML_CLUSTER_9		21	0.5929167	1.4565505	0.07952286	0.2974169	0.991	1030	tags=48%, list=9%, signal=52%
SAGIV_CD24_TARGETS_DN	SAGIV_CD24_TARGETS_DN		30	0.5358877	1.4557089	0.054580897	0.29789132	0.991	2447	tags=50%, list=22%, signal=64%
VART_KSHV_INFECTION_ANGIOGENIC_MARKERS_UP	VART_KSHV_INFECTION_ANGIOGENIC_MARKERS_UP		122	0.51583767	1.4556167	0.056338027	0.2969597	0.991	1859	tags=51%, list=17%, signal=60%
VERHAAK_AML_WITH_NPM1_MUTATED_DN	VERHAAK_AML_WITH_NPM1_MUTATED_DN		144	0.47045493	1.4543661	0.035433073	0.29793748	0.991	1578	tags=40%, list=14%, signal=45%
MCLACHLAN_DENTAL_CARIES_DN	MCLACHLAN_DENTAL_CARIES_DN		146	0.54688615	1.453117	0.08576998	0.2991191	0.991	1927	tags=53%, list=17%, signal=64%
MARTORIATI_MDM4_TARGETS_FETAL_LIVER_UP	MARTORIATI_MDM4_TARGETS_FETAL_LIVER_UP		76	0.42147872	1.4529135	0.049056605	0.2983799	0.991	1846	tags=30%, list=16%, signal=36%
KEGG_FOCAL_ADHESION	KEGG_FOCAL_ADHESION		123	0.47222057	1.4523494	0.070726916	0.29824147	0.991	1724	tags=37%, list=15%, signal=43%
REACTOME_SEMAPHORIN_INTERACTIONS	REACTOME_SEMAPHORIN_INTERACTIONS		47	0.47779417	1.4501343	0.063917525	0.30095875	0.991	2609	tags=40%, list=23%, signal=52%
TAKEDA_TARGETS_OF_NUP98_HOXA9_FUSION_3D_DN	TAKEDA_TARGETS_OF_NUP98_HOXA9_FUSION_3D_DN		16	0.6703871	1.4495562	0.06042885	0.30085373	0.991	1523	tags=63%, list=14%, signal=72%
HUANG_FOXA2_TARGETS_DN	HUANG_FOXA2_TARGETS_DN		24	0.6328407	1.4493012	0.07647059	0.30016804	0.991	2096	tags=67%, list=19%, signal=82%
SANA_TNF_SIGNALING_UP	SANA_TNF_SIGNALING_UP		47	0.60171795	1.4463195	0.10784314	0.30408937	0.991	1483	tags=43%, list=13%, signal=49%
WILENSKY_RESPONSE_TO_DARAPLADIB	WILENSKY_RESPONSE_TO_DARAPLADIB		18	0.7041473	1.4461287	0.09467456	0.30344298	0.991	1444	tags=72%, list=13%, signal=83%
REACTOME_PLATELET_ACTIVATION_TRIGGERS	REACTOME_PLATELET_ACTIVATION_TRIGGERS		42	0.50721943	1.4452085	0.068686865	0.3040703	0.991	863	tags=29%, list=8%, signal=31%
BASSO_CD40_SIGNALING_UP	BASSO_CD40_SIGNALING_UP		63	0.51317835	1.4448965	0.09437751	0.30353105	0.991	1507	tags=38%, list=13%, signal=44%
VANHARANTA_UTERINE_FIBROID_DN	VANHARANTA_UTERINE_FIBROID_DN		38	0.55530834	1.4446083	0.09795918	0.30291653	0.991	649	tags=32%, list=6%, signal=33%
BIOCARTA_PGC1A_PATHWAY	BIOCARTA_PGC1A_PATHWAY		16	0.5489416	1.4436889	0.091617934	0.30341586	0.991	1897	tags=44%, list=17%, signal=53%
CONCANNON_APOPTOSIS_BY_EPOXOMICIN_UP	CONCANNON_APOPTOSIS_BY_EPOXOMICIN_UP		142	0.40049648	1.4432111	0.05168986	0.3032575	0.992	1892	tags=29%, list=17%, signal=34%
CADWELL_ATG16L1_TARGETS_UP	CADWELL_ATG16L1_TARGETS_UP		62	0.527825	1.4394008	0.06004141	0.30909762	0.993	1821	tags=45%, list=16%, signal=54%
MORI_PLASMA_CELL_DN	MORI_PLASMA_CELL_DN		15	0.6858361	1.4393476	0.07645875	0.30813956	0.993	2163	tags=67%, list=19%, signal=83%
KIM_MYC_AMPLIFICATION_TARGETS_UP	KIM_MYC_AMPLIFICATION_TARGETS_UP		106	0.3583072	1.4390615	0.061099797	0.30756435	0.993	1803	tags=21%, list=16%, signal=25%
TARTE_PLASMA_CELL_VS_B_LYMPHOCYTE_DN	TARTE_PLASMA_CELL_VS_B_LYMPHOCYTE_DN		26	0.5878129	1.4390231	0.088	0.30656496	0.993	1212	tags=46%, list=11%, signal=52%
REACTOME_BASIGIN_INTERACTIONS	REACTOME_BASIGIN_INTERACTIONS		21	0.5214354	1.4378197	0.052	0.3073782	0.993	2469	tags=57%, list=22%, signal=73%
MULLIGHAN_NPM1_MUTATED_SIGNATURE_2_DN	MULLIGHAN_NPM1_MUTATED_SIGNATURE_2_DN		43	0.43717688	1.4370097	0.076771654	0.30782658	0.993	374	tags=19%, list=3%, signal=19%
ZHAN_MULTIPLE_MYELOMA_MF_UP	ZHAN_MULTIPLE_MYELOMA_MF_UP		29	0.5109746	1.4363686	0.071570575	0.30777892	0.993	2261	tags=38%, list=20%, signal=47%
SIG_PIP3_SIGNALING_IN_B_LYMPHOCYTES	SIG_PIP3_SIGNALING_IN_B_LYMPHOCYTES		21	0.47306702	1.4363259	0.09533074	0.30685696	0.993	2748	tags=57%, list=25%, signal=76%
CHARAFE_BREAST_CANCER_LUMINAL_VS_BASAL_DN	CHARAFE_BREAST_CANCER_LUMINAL_VS_BASAL_DN		258	0.44444346	1.4362695	0.08969466	0.30594373	0.993	1809	tags=34%, list=16%, signal=40%
NEWMAN_ERCC6_TARGETS_DN	NEWMAN_ERCC6_TARGETS_DN		20	0.60861945	1.4351368	0.065868266	0.30686045	0.993	1298	tags=55%, list=12%, signal=62%
MARKEY_RB1_CHRONIC_LOF_DN	MARKEY_RB1_CHRONIC_LOF_DN		90	0.53552	1.4350429	0.091976516	0.30604324	0.993	1487	tags=47%, list=13%, signal=53%
REACTOME_HORMONE_BIOSYNTHESIS	REACTOME_HORMONE_BIOSYNTHESIS		36	0.53197676	1.4340137	0.07805907	0.30676603	0.993	1006	tags=25%, list=9%, signal=27%
ST_INTERLEUKIN_4_PATHWAY	ST_INTERLEUKIN_4_PATHWAY		17	0.51786435	1.4338592	0.081871346	0.3060208	0.993	1688	tags=29%, list=15%, signal=35%
MULLIGHAN_MLL_SIGNATURE_2_UP	MULLIGHAN_MLL_SIGNATURE_2_UP		242	0.35951617	1.4327228	0.06504065	0.30688882	0.993	2118	tags=27%, list=19%, signal=33%
SMIRNOV_CIRCULATING_ENDOTHELIOCYTES_IN_CANCER_UP	SMIRNOV_CIRCULATING_ENDOTHELIOCYTES_IN_CANCER_UP		107	0.48464468	1.4325396	0.057377048	0.30620682	0.993	1258	tags=37%, list=11%, signal=42%
REACTOME_STRIATED_MUSCLE_CONTRACTION	REACTOME_STRIATED_MUSCLE_CONTRACTION		22	0.74113995	1.4324741	0.099403575	0.30536485	0.993	1838	tags=77%, list=16%, signal=92%
WINTER_HYPOXIA_METAGENE	WINTER_HYPOXIA_METAGENE		149	0.41948953	1.4324303	0.065737054	0.30444628	0.993	1906	tags=36%, list=17%, signal=42%
PYEON_CANCER_HEAD_AND_NECK_VS_CERVICAL_DN	PYEON_CANCER_HEAD_AND_NECK_VS_CERVICAL_DN		15	0.6452137	1.4313611	0.08301158	0.3054619	0.993	1869	tags=47%, list=17%, signal=56%
REACTOME_GENERATION_OF_SECOND_MESSENGER_MOLECULES	REACTOME_GENERATION_OF_SECOND_MESSENGER_MOLECULES		16	0.6898161	1.4300715	0.10891089	0.30677894	0.994	2111	tags=63%, list=19%, signal=77%
KONDO_EZH2_TARGETS	KONDO_EZH2_TARGETS		82	0.46579254	1.4291503	0.06483301	0.3073551	0.994	706	tags=24%, list=6%, signal=26%
VERRECCHIA_EARLY_RESPONSE_TO_TGFB1	VERRECCHIA_EARLY_RESPONSE_TO_TGFB1		39	0.56353754	1.4277958	0.11576846	0.30853248	0.994	1062	tags=36%, list=9%, signal=40%
REACTOME_CLASS_A1_RHODOPSIN_LIKE_RECEPTORS	REACTOME_CLASS_A1_RHODOPSIN_LIKE_RECEPTORS		186	0.48784742	1.4275749	0.069327734	0.30792645	0.994	2494	tags=41%, list=22%, signal=52%
CROMER_TUMORIGENESIS_UP	CROMER_TUMORIGENESIS_UP		30	0.6485729	1.4275105	0.106589146	0.30704188	0.994	1368	tags=60%, list=12%, signal=68%
KEGG_NOD_LIKE_RECEPTOR_SIGNALING_PATHWAY	KEGG_NOD_LIKE_RECEPTOR_SIGNALING_PATHWAY		30	0.4907455	1.4259428	0.09719626	0.30884463	0.994	2209	tags=43%, list=20%, signal=54%
BOYAULT_LIVER_CANCER_SUBCLASS_G5_DN	BOYAULT_LIVER_CANCER_SUBCLASS_G5_DN		15	0.64844906	1.4252673	0.10980392	0.3090135	0.994	1758	tags=53%, list=16%, signal=63%
MULLIGHAN_MLL_SIGNATURE_1_UP	MULLIGHAN_MLL_SIGNATURE_1_UP		233	0.3581315	1.4252093	0.07936508	0.30814075	0.994	2153	tags=26%, list=19%, signal=32%
MORI_LARGE_PRE_BII_LYMPHOCYTE_DN	MORI_LARGE_PRE_BII_LYMPHOCYTE_DN		34	0.5908356	1.4244494	0.14700194	0.30851382	0.994	1205	tags=44%, list=11%, signal=49%
KUNINGER_IGF1_VS_PDGFB_TARGETS_UP	KUNINGER_IGF1_VS_PDGFB_TARGETS_UP		32	0.66613084	1.4236257	0.1362764	0.30905226	0.994	1757	tags=72%, list=16%, signal=85%
HAHTOLA_SEZARY_SYNDROM_DN	HAHTOLA_SEZARY_SYNDROM_DN		22	0.6190615	1.4236182	0.0877551	0.30810928	0.994	1702	tags=55%, list=15%, signal=64%
GAL_LEUKEMIC_STEM_CELL_DN	GAL_LEUKEMIC_STEM_CELL_DN		133	0.46272075	1.4230753	0.079303674	0.30808643	0.994	2052	tags=41%, list=18%, signal=50%
MOOTHA_GLYCOLYSIS	MOOTHA_GLYCOLYSIS		15	0.5961293	1.4213238	0.08196721	0.3098366	0.994	1321	tags=40%, list=12%, signal=45%
CHEBOTAEV_GR_TARGETS_DN	CHEBOTAEV_GR_TARGETS_DN		73	0.51621807	1.4211881	0.058252428	0.30911636	0.994	2002	tags=48%, list=18%, signal=58%
LIU_PROSTATE_CANCER_DN	LIU_PROSTATE_CANCER_DN		250	0.48040253	1.4201943	0.07952286	0.3098542	0.994	1645	tags=41%, list=15%, signal=47%
TAKEDA_TARGETS_OF_NUP98_HOXA9_FUSION_10D_DN	TAKEDA_TARGETS_OF_NUP98_HOXA9_FUSION_10D_DN		81	0.5214253	1.4199672	0.08266129	0.30924773	0.994	2197	tags=60%, list=20%, signal=75%
REACTOME_GLUCOSE_REGULATION_OF_INSULIN_SECRETION	REACTOME_GLUCOSE_REGULATION_OF_INSULIN_SECRETION		117	0.3327202	1.419488	0.14256619	0.30908525	0.994	3202	tags=27%, list=29%, signal=38%
GRADE_COLON_VS_RECTAL_CANCER_UP	GRADE_COLON_VS_RECTAL_CANCER_UP		18	0.56376505	1.4190564	0.09356725	0.30888122	0.994	2119	tags=44%, list=19%, signal=55%
KANG_IMMORTALIZED_BY_TERT_UP	KANG_IMMORTALIZED_BY_TERT_UP		55	0.4910178	1.4179547	0.04191617	0.30998105	0.994	1105	tags=31%, list=10%, signal=34%
MOREIRA_RESPONSE_TO_TSA_UP	MOREIRA_RESPONSE_TO_TSA_UP		21	0.45295897	1.4171771	0.098265894	0.31047675	0.994	892	tags=19%, list=8%, signal=21%
SENESE_HDAC3_TARGETS_UP	SENESE_HDAC3_TARGETS_UP		258	0.39177126	1.4170588	0.06769826	0.30971596	0.994	1530	tags=23%, list=14%, signal=26%
RODWELL_AGING_KIDNEY_NO_BLOOD_UP	RODWELL_AGING_KIDNEY_NO_BLOOD_UP		104	0.516682	1.4164295	0.12133072	0.3098682	0.994	1487	tags=43%, list=13%, signal=49%
RUTELLA_RESPONSE_TO_CSF2RB_AND_IL4_UP	RUTELLA_RESPONSE_TO_CSF2RB_AND_IL4_UP		209	0.40085694	1.4162488	0.061023623	0.3092004	0.994	1916	tags=32%, list=17%, signal=38%
IVANOVA_HEMATOPOIESIS_STEM_CELL_AND_PROGENITOR	IVANOVA_HEMATOPOIESIS_STEM_CELL_AND_PROGENITOR		152	0.36362368	1.4157922	0.01814516	0.30897495	0.994	1583	tags=23%, list=14%, signal=26%
ST_WNT_BETA_CATENIN_PATHWAY	ST_WNT_BETA_CATENIN_PATHWAY		24	0.51937366	1.4154929	0.09514563	0.3085093	0.994	778	tags=17%, list=7%, signal=18%
COATES_MACROPHAGE_M1_VS_M2_UP	COATES_MACROPHAGE_M1_VS_M2_UP		47	0.51069355	1.4145555	0.06759443	0.30916926	0.994	1616	tags=36%, list=14%, signal=42%
RIGGI_EWING_SARCOMA_PROGENITOR_DN	RIGGI_EWING_SARCOMA_PROGENITOR_DN		114	0.48079097	1.41424	0.058708414	0.30875865	0.994	1920	tags=48%, list=17%, signal=58%
YAGI_AML_WITH_11Q23_REARRANGED	YAGI_AML_WITH_11Q23_REARRANGED		231	0.34691873	1.4116124	0.04032258	0.3121887	0.994	2010	tags=26%, list=18%, signal=32%
KEGG_FC_GAMMA_R_MEDIATED_PHAGOCYTOSIS	KEGG_FC_GAMMA_R_MEDIATED_PHAGOCYTOSIS		63	0.4643508	1.4115669	0.09311741	0.3113156	0.994	1211	tags=24%, list=11%, signal=27%
LINDSTEDT_DENDRITIC_CELL_MATURATION_A	LINDSTEDT_DENDRITIC_CELL_MATURATION_A		39	0.5752403	1.4111007	0.1003937	0.31116247	0.994	1839	tags=51%, list=16%, signal=61%
CHEN_LVAD_SUPPORT_OF_FAILING_HEART_UP	CHEN_LVAD_SUPPORT_OF_FAILING_HEART_UP		69	0.5005543	1.4108973	0.08216433	0.31057692	0.994	1576	tags=41%, list=14%, signal=47%
ROSS_ACUTE_MYELOID_LEUKEMIA_CBF	ROSS_ACUTE_MYELOID_LEUKEMIA_CBF		50	0.43843713	1.4086696	0.06090373	0.3132647	0.994	1164	tags=30%, list=10%, signal=33%
ELVIDGE_HYPOXIA_BY_DMOG_UP	ELVIDGE_HYPOXIA_BY_DMOG_UP		85	0.48341215	1.4085536	0.06693712	0.31254995	0.994	1033	tags=29%, list=9%, signal=32%
JISON_SICKLE_CELL_DISEASE_UP	JISON_SICKLE_CELL_DISEASE_UP		121	0.41903368	1.4080266	0.0970297	0.31252056	0.994	2201	tags=32%, list=20%, signal=40%
XU_GH1_EXOGENOUS_TARGETS_UP	XU_GH1_EXOGENOUS_TARGETS_UP		18	0.56781214	1.407807	0.09127789	0.3120281	0.994	3443	tags=67%, list=31%, signal=96%
WANG_CISPLATIN_RESPONSE_AND_XPC_DN	WANG_CISPLATIN_RESPONSE_AND_XPC_DN		87	0.37954548	1.4067705	0.0671785	0.31281105	0.994	659	tags=14%, list=6%, signal=15%
ZHAN_V1_LATE_DIFFERENTIATION_GENES_UP	ZHAN_V1_LATE_DIFFERENTIATION_GENES_UP		25	0.53902113	1.4063581	0.097363085	0.3127016	0.994	1483	tags=44%, list=13%, signal=51%
YAGI_AML_SURVIVAL	YAGI_AML_SURVIVAL		80	0.36061028	1.4063213	0.06831119	0.3119081	0.994	2516	tags=33%, list=22%, signal=42%
FRIDMAN_SENESCENCE_UP	FRIDMAN_SENESCENCE_UP		48	0.50667113	1.4062072	0.09542744	0.3111538	0.994	1705	tags=35%, list=15%, signal=42%
LIANG_HEMATOPOIESIS_STEM_CELL_NUMBER_SMALL_VS_HUGE_DN	LIANG_HEMATOPOIESIS_STEM_CELL_NUMBER_SMALL_VS_HUGE_DN		23	0.49730143	1.4053932	0.06300813	0.3115799	0.994	1635	tags=30%, list=15%, signal=36%
DUTTA_APOPTOSIS_VIA_NFKB	DUTTA_APOPTOSIS_VIA_NFKB		16	0.5452644	1.4048138	0.10377359	0.3116512	0.994	2209	tags=50%, list=20%, signal=62%
TURASHVILI_BREAST_DUCTAL_CARCINOMA_VS_LOBULAR_NORMAL_UP	TURASHVILI_BREAST_DUCTAL_CARCINOMA_VS_LOBULAR_NORMAL_UP		39	0.49905854	1.4032027	0.07539683	0.3133717	0.994	729	tags=26%, list=7%, signal=27%
ICHIBA_GRAFT_VERSUS_HOST_DISEASE_35D_UP	ICHIBA_GRAFT_VERSUS_HOST_DISEASE_35D_UP		115	0.53512067	1.4023416	0.12673268	0.31398	0.994	1566	tags=41%, list=14%, signal=47%
THEILGAARD_NEUTROPHIL_AT_SKIN_WOUND_DN	THEILGAARD_NEUTROPHIL_AT_SKIN_WOUND_DN		150	0.36849725	1.4019425	0.08737864	0.31369537	0.994	1550	tags=21%, list=14%, signal=24%
FERRANDO_T_ALL_WITH_MLL_ENL_FUSION_UP	FERRANDO_T_ALL_WITH_MLL_ENL_FUSION_UP		52	0.4441595	1.4018176	0.10655738	0.31298834	0.994	1665	tags=33%, list=15%, signal=38%
TSENG_IRS1_TARGETS_UP	TSENG_IRS1_TARGETS_UP		86	0.43570817	1.4016113	0.07007576	0.31248304	0.994	1923	tags=37%, list=17%, signal=45%
REACTOME_POST_NMDA_RECEPTOR_ACTIVATION_EVENTS	REACTOME_POST_NMDA_RECEPTOR_ACTIVATION_EVENTS		22	0.48772413	1.4005079	0.1002045	0.31352484	0.994	2425	tags=55%, list=22%, signal=69%
MORI_PRE_BI_LYMPHOCYTE_DN	MORI_PRE_BI_LYMPHOCYTE_DN		49	0.4635727	1.4003093	0.1124031	0.31296363	0.994	1917	tags=37%, list=17%, signal=44%
HAHTOLA_MYCOSIS_FUNGOIDES_SKIN_UP	HAHTOLA_MYCOSIS_FUNGOIDES_SKIN_UP		117	0.40498906	1.4000921	0.12695312	0.3125157	0.994	1328	tags=21%, list=12%, signal=24%
HOSHIDA_LIVER_CANCER_SURVIVAL_DN	HOSHIDA_LIVER_CANCER_SURVIVAL_DN		82	0.3630362	1.3984834	0.08167331	0.3142339	0.994	2580	tags=30%, list=23%, signal=39%
HOQUE_METHYLATED_IN_CANCER	HOQUE_METHYLATED_IN_CANCER		37	0.49594373	1.3982769	0.077689245	0.31369114	0.994	1004	tags=27%, list=9%, signal=30%
KAAB_HEART_ATRIUM_VS_VENTRICLE_UP	KAAB_HEART_ATRIUM_VS_VENTRICLE_UP		158	0.43041733	1.3979385	0.07377049	0.31334704	0.994	1995	tags=36%, list=18%, signal=43%
RADMACHER_AML_PROGNOSIS	RADMACHER_AML_PROGNOSIS		51	0.4652463	1.3969686	0.07421875	0.31389338	0.994	1628	tags=35%, list=15%, signal=41%
REACTOME_GPCR_LIGAND_BINDING	REACTOME_GPCR_LIGAND_BINDING		257	0.46385878	1.3945824	0.08033827	0.31681892	0.994	2569	tags=42%, list=23%, signal=54%
WEINMANN_ADAPTATION_TO_HYPOXIA_UP	WEINMANN_ADAPTATION_TO_HYPOXIA_UP		18	0.5895594	1.3942014	0.059615385	0.31666356	0.994	1781	tags=67%, list=16%, signal=79%
FONTAINE_FOLLICULAR_THYROID_ADENOMA_DN	FONTAINE_FOLLICULAR_THYROID_ADENOMA_DN		39	0.47589922	1.3937503	0.09561753	0.31656983	0.994	976	tags=33%, list=9%, signal=36%
RAMASWAMY_METASTASIS_DN	RAMASWAMY_METASTASIS_DN		38	0.47453174	1.3933649	0.053045187	0.31628722	0.994	2659	tags=47%, list=24%, signal=62%
MCBRYAN_PUBERTAL_BREAST_3_4WK_DN	MCBRYAN_PUBERTAL_BREAST_3_4WK_DN		33	0.5032456	1.3922727	0.0952381	0.31713265	0.994	2452	tags=39%, list=22%, signal=50%
DIAZ_CHRONIC_MEYLOGENOUS_LEUKEMIA_DN	DIAZ_CHRONIC_MEYLOGENOUS_LEUKEMIA_DN		80	0.48897365	1.3921299	0.09255533	0.31658885	0.994	2133	tags=48%, list=19%, signal=58%
MORI_SMALL_PRE_BII_LYMPHOCYTE_UP	MORI_SMALL_PRE_BII_LYMPHOCYTE_UP		49	0.41067657	1.3915728	0.10211946	0.31666347	0.994	1913	tags=31%, list=17%, signal=37%
ALCALAY_AML_BY_NPM1_LOCALIZATION_DN	ALCALAY_AML_BY_NPM1_LOCALIZATION_DN		124	0.41169006	1.3907448	0.0989899	0.31712368	0.994	1705	tags=30%, list=15%, signal=35%
BOYLAN_MULTIPLE_MYELOMA_C_UP	BOYLAN_MULTIPLE_MYELOMA_C_UP		19	0.49985507	1.3905315	0.098393574	0.31660163	0.994	1775	tags=37%, list=16%, signal=44%
ROSS_AML_OF_FAB_M7_TYPE	ROSS_AML_OF_FAB_M7_TYPE		51	0.43222728	1.3901261	0.061023623	0.3164124	0.994	2031	tags=41%, list=18%, signal=50%
REACTOME_PHASE_II_CONJUGATION	REACTOME_PHASE_II_CONJUGATION		30	0.4796315	1.3898251	0.064718165	0.31604508	0.994	1260	tags=27%, list=11%, signal=30%
ST_P38_MAPK_PATHWAY	ST_P38_MAPK_PATHWAY		24	0.4618151	1.3893093	0.12038835	0.3159962	0.994	1139	tags=17%, list=10%, signal=19%
SENESE_HDAC1_AND_HDAC2_TARGETS_DN	SENESE_HDAC1_AND_HDAC2_TARGETS_DN		124	0.4641384	1.3888428	0.079457365	0.31581986	0.994	1840	tags=41%, list=16%, signal=49%
VALK_AML_CLUSTER_12	VALK_AML_CLUSTER_12		23	0.47606924	1.3879352	0.08118812	0.31644827	0.994	1093	tags=30%, list=10%, signal=34%
REACTOME_SIGNAL_AMPLIFICATION	REACTOME_SIGNAL_AMPLIFICATION		23	0.4956043	1.3872619	0.0945674	0.31662896	0.994	1995	tags=39%, list=18%, signal=48%
KORKOLA_YOLK_SAC_TUMOR	KORKOLA_YOLK_SAC_TUMOR		32	0.5141981	1.3869616	0.11220472	0.31631294	0.994	1310	tags=38%, list=12%, signal=42%
PARK_APL_PATHOGENESIS_DN	PARK_APL_PATHOGENESIS_DN		26	0.5184919	1.3869464	0.09423077	0.31550387	0.994	2153	tags=54%, list=19%, signal=67%
REACTOME_MYOGENESSIS	REACTOME_MYOGENESSIS		19	0.5395758	1.3868095	0.107942976	0.31490943	0.994	2061	tags=42%, list=18%, signal=52%
KENNY_CTNNB1_TARGETS_DN	KENNY_CTNNB1_TARGETS_DN		28	0.45262733	1.3865463	0.075	0.31450465	0.994	2764	tags=46%, list=25%, signal=61%
KEGG_ECM_RECEPTOR_INTERACTION	KEGG_ECM_RECEPTOR_INTERACTION		53	0.53766984	1.3863004	0.09533074	0.3140735	0.994	1791	tags=51%, list=16%, signal=60%
CASORELLI_APL_SECONDARY_VS_DE_NOVO_UP	CASORELLI_APL_SECONDARY_VS_DE_NOVO_UP		19	0.5980606	1.3853879	0.103846155	0.31473875	0.994	2017	tags=68%, list=18%, signal=83%
TSENG_ADIPOGENIC_POTENTIAL_UP	TSENG_ADIPOGENIC_POTENTIAL_UP		25	0.5539092	1.3852586	0.07835821	0.31411254	0.994	1923	tags=56%, list=17%, signal=67%
REACTOME_MUSCLE_CONTRACTION	REACTOME_MUSCLE_CONTRACTION		36	0.6048823	1.3847145	0.1417004	0.31421328	0.994	1838	tags=53%, list=16%, signal=63%
GARY_CD5_TARGETS_UP	GARY_CD5_TARGETS_UP		292	0.31768107	1.3846467	0.0882353	0.3135074	0.994	2547	tags=28%, list=23%, signal=35%
REACTOME_INNATE_IMMUNITY_SIGNALING	REACTOME_INNATE_IMMUNITY_SIGNALING		68	0.44230253	1.3844924	0.10444874	0.31296954	0.994	2261	tags=37%, list=20%, signal=46%
HINATA_NFKB_TARGETS_KERATINOCYTE_UP	HINATA_NFKB_TARGETS_KERATINOCYTE_UP		48	0.5074158	1.3836842	0.112840466	0.31359923	0.994	2359	tags=48%, list=21%, signal=60%
TARTE_PLASMA_CELL_VS_PLASMABLAST_UP	TARTE_PLASMA_CELL_VS_PLASMABLAST_UP		240	0.41949078	1.3825253	0.059793815	0.3145539	0.994	2466	tags=43%, list=22%, signal=54%
DOUGLAS_BMI1_TARGETS_UP	DOUGLAS_BMI1_TARGETS_UP		331	0.35225457	1.3809024	0.0627451	0.31626797	0.994	2336	tags=31%, list=21%, signal=39%
TIAN_TNF_SIGNALING_VIA_NFKB	TIAN_TNF_SIGNALING_VIA_NFKB		16	0.6622504	1.3793036	0.14312977	0.31796676	0.995	2659	tags=75%, list=24%, signal=98%
APPIERTO_RESPONSE_TO_FENRETINIDE_DN	APPIERTO_RESPONSE_TO_FENRETINIDE_DN		23	0.43281007	1.3781071	0.11567164	0.31905863	0.995	901	tags=13%, list=8%, signal=14%
LEE_LIVER_CANCER_DENA_UP	LEE_LIVER_CANCER_DENA_UP		46	0.52014196	1.3780972	0.07968128	0.3182691	0.995	2369	tags=65%, list=21%, signal=82%
CAIRO_HEPATOBLASTOMA_CLASSES_DN	CAIRO_HEPATOBLASTOMA_CLASSES_DN		118	0.4595974	1.3769965	0.1002004	0.31911236	0.995	1836	tags=35%, list=16%, signal=41%
SENESE_HDAC1_AND_HDAC2_TARGETS_UP	SENESE_HDAC1_AND_HDAC2_TARGETS_UP		117	0.43375978	1.3766049	0.06640625	0.31891966	0.995	1523	tags=31%, list=14%, signal=35%
HAMAI_APOPTOSIS_VIA_TRAIL_DN	HAMAI_APOPTOSIS_VIA_TRAIL_DN		91	0.4171604	1.3747556	0.07878788	0.3211385	0.996	1000	tags=23%, list=9%, signal=25%
ZHU_CMV_ALL_DN	ZHU_CMV_ALL_DN		49	0.5223987	1.3744532	0.14604463	0.32079655	0.996	1366	tags=45%, list=12%, signal=51%
TURASHVILI_BREAST_LOBULAR_CARCINOMA_VS_LOBULAR_NORMAL_DN	TURASHVILI_BREAST_LOBULAR_CARCINOMA_VS_LOBULAR_NORMAL_DN		42	0.6125876	1.3732942	0.15839694	0.32182264	0.996	1473	tags=67%, list=13%, signal=76%
REACTOME_CAM_PATHWAY	REACTOME_CAM_PATHWAY		16	0.5276594	1.3723835	0.119373776	0.32256326	0.996	1883	tags=44%, list=17%, signal=53%
ZHANG_ANTIVIRAL_RESPONSE_TO_RIBAVIRIN_DN	ZHANG_ANTIVIRAL_RESPONSE_TO_RIBAVIRIN_DN		28	0.5305071	1.3722562	0.09922179	0.32197464	0.996	1143	tags=39%, list=10%, signal=44%
AMIT_EGF_RESPONSE_60_HELA	AMIT_EGF_RESPONSE_60_HELA		26	0.49449715	1.3708844	0.13111547	0.3234548	0.996	956	tags=23%, list=9%, signal=25%
HADDAD_B_LYMPHOCYTE_PROGENITOR	HADDAD_B_LYMPHOCYTE_PROGENITOR		144	0.3891625	1.3692945	0.07910751	0.32513773	0.996	2067	tags=31%, list=18%, signal=38%
BROWNE_HCMV_INFECTION_14HR_DN	BROWNE_HCMV_INFECTION_14HR_DN		164	0.35193336	1.3689775	0.064579256	0.324825	0.996	1907	tags=27%, list=17%, signal=32%
KEGG_HYPERTROPHIC_CARDIOMYOPATHY_HCM	KEGG_HYPERTROPHIC_CARDIOMYOPATHY_HCM		55	0.48487306	1.368903	0.10062893	0.32411662	0.996	2050	tags=44%, list=18%, signal=53%
IZADPANAH_STEM_CELL_ADIPOSE_VS_BONE_DN	IZADPANAH_STEM_CELL_ADIPOSE_VS_BONE_DN		65	0.51481795	1.3687711	0.13385826	0.32355934	0.996	1241	tags=45%, list=11%, signal=50%
CHIARETTI_T_ALL_REFRACTORY_TO_THERAPY	CHIARETTI_T_ALL_REFRACTORY_TO_THERAPY		20	0.55212414	1.3683609	0.10843374	0.32337996	0.996	2463	tags=45%, list=22%, signal=58%
PAL_PRMT5_TARGETS_DN	PAL_PRMT5_TARGETS_DN		28	0.46639472	1.3670021	0.09859155	0.32483003	0.996	1808	tags=36%, list=16%, signal=42%
KYNG_DNA_DAMAGE_DN	KYNG_DNA_DAMAGE_DN		68	0.42251146	1.366503	0.07100592	0.32478717	0.996	2288	tags=35%, list=20%, signal=44%
YAGI_AML_FAB_MARKERS	YAGI_AML_FAB_MARKERS		126	0.37447482	1.3663244	0.068136275	0.32426417	0.996	1879	tags=29%, list=17%, signal=35%
VERHAAK_AML_WITH_NPM1_MUTATED_UP	VERHAAK_AML_WITH_NPM1_MUTATED_UP		113	0.45308787	1.3662493	0.09411765	0.3236165	0.996	2000	tags=45%, list=18%, signal=54%
OSADA_ASCL1_TARGETS_DN	OSADA_ASCL1_TARGETS_DN		15	0.6406413	1.3657894	0.11660079	0.32347384	0.996	2007	tags=73%, list=18%, signal=89%
YAO_TEMPORAL_RESPONSE_TO_PROGESTERONE_CLUSTER_12	YAO_TEMPORAL_RESPONSE_TO_PROGESTERONE_CLUSTER_12		62	0.40539753	1.3654585	0.12815534	0.32323697	0.996	927	tags=16%, list=8%, signal=17%
XU_HGF_SIGNALING_NOT_VIA_AKT1_48HR_UP	XU_HGF_SIGNALING_NOT_VIA_AKT1_48HR_UP		25	0.49160075	1.3647828	0.10436433	0.32362768	0.996	627	tags=32%, list=6%, signal=34%
PRAMOONJAGO_SOX4_TARGETS_DN	PRAMOONJAGO_SOX4_TARGETS_DN		31	0.43038785	1.3640593	0.12525253	0.3240124	0.996	2148	tags=26%, list=19%, signal=32%
MORI_MATURE_B_LYMPHOCYTE_DN	MORI_MATURE_B_LYMPHOCYTE_DN		44	0.42918122	1.3636056	0.11683168	0.3239316	0.996	1775	tags=27%, list=16%, signal=32%
DUNNE_TARGETS_OF_AML1_MTG8_FUSION_UP	DUNNE_TARGETS_OF_AML1_MTG8_FUSION_UP		32	0.5397641	1.3634039	0.14145383	0.32345968	0.996	1864	tags=53%, list=17%, signal=64%
WEST_ADRENOCORTICAL_TUMOR_MARKERS_DN	WEST_ADRENOCORTICAL_TUMOR_MARKERS_DN		17	0.6173159	1.3615072	0.1	0.32587746	0.996	867	tags=41%, list=8%, signal=45%
ZHONG_RESPONSE_TO_AZACITIDINE_AND_TSA_UP	ZHONG_RESPONSE_TO_AZACITIDINE_AND_TSA_UP		100	0.39258367	1.361257	0.06653226	0.3255014	0.996	1639	tags=30%, list=15%, signal=35%
LUI_THYROID_CANCER_CLUSTER_2	LUI_THYROID_CANCER_CLUSTER_2		25	0.47790244	1.3609784	0.11290322	0.325166	0.996	1146	tags=28%, list=10%, signal=31%
MATTIOLI_MULTIPLE_MYELOMA_WITH_14Q32_TRANSLOCATIONS	MATTIOLI_MULTIPLE_MYELOMA_WITH_14Q32_TRANSLOCATIONS		21	0.5310285	1.3607427	0.121673	0.32474083	0.996	2000	tags=52%, list=18%, signal=64%
VALK_AML_CLUSTER_8	VALK_AML_CLUSTER_8		15	0.53420365	1.3597828	0.10887097	0.32545182	0.997	1067	tags=27%, list=10%, signal=29%
KEGG_ADIPOCYTOKINE_SIGNALING_PATHWAY	KEGG_ADIPOCYTOKINE_SIGNALING_PATHWAY		35	0.43663257	1.3592795	0.11485148	0.3255191	0.997	2165	tags=43%, list=19%, signal=53%
CHUNG_BLISTER_CYTOTOXICITY_UP	CHUNG_BLISTER_CYTOTOXICITY_UP		86	0.35530502	1.3589038	0.14503817	0.32533413	0.997	2582	tags=37%, list=23%, signal=48%
FOSTER_INFLAMMATORY_RESPONSE_LPS_DN	FOSTER_INFLAMMATORY_RESPONSE_LPS_DN		233	0.40101606	1.3587319	0.0859375	0.3248564	0.997	1437	tags=27%, list=13%, signal=30%
AMIT_SERUM_RESPONSE_40_MCF10A	AMIT_SERUM_RESPONSE_40_MCF10A		22	0.56233394	1.3564187	0.13541667	0.32780644	0.997	2128	tags=50%, list=19%, signal=62%
REACTOME_BIOLOGICAL_OXIDATIONS	REACTOME_BIOLOGICAL_OXIDATIONS		65	0.4488792	1.3553972	0.07272727	0.32884142	0.997	1260	tags=28%, list=11%, signal=31%
GRAHAM_CML_DIVIDING_VS_NORMAL_QUIESCENT_DN	GRAHAM_CML_DIVIDING_VS_NORMAL_QUIESCENT_DN		50	0.47665557	1.3549554	0.09578544	0.32887068	0.997	1956	tags=42%, list=17%, signal=51%
RUTELLA_RESPONSE_TO_HGF_VS_CSF2RB_AND_IL4_DN	RUTELLA_RESPONSE_TO_HGF_VS_CSF2RB_AND_IL4_DN		151	0.39495754	1.3538824	0.12024048	0.3298921	0.997	1899	tags=32%, list=17%, signal=38%
LI_LUNG_CANCER	LI_LUNG_CANCER		29	0.428921	1.3534961	0.10997964	0.32974926	0.997	2915	tags=38%, list=26%, signal=51%
WEIGEL_OXIDATIVE_STRESS_BY_HNE_AND_H2O2	WEIGEL_OXIDATIVE_STRESS_BY_HNE_AND_H2O2		28	0.41339004	1.3534288	0.11740891	0.32908714	0.997	1387	tags=21%, list=12%, signal=24%
ROSS_AML_WITH_AML1_ETO_FUSION	ROSS_AML_WITH_AML1_ETO_FUSION		45	0.41297695	1.3531564	0.091649696	0.328773	0.997	2095	tags=36%, list=19%, signal=44%
LEE_DIFFERENTIATING_T_LYMPHOCYTE	LEE_DIFFERENTIATING_T_LYMPHOCYTE		77	0.534707	1.3529865	0.18480493	0.32830176	0.997	1901	tags=45%, list=17%, signal=54%
KIM_WT1_TARGETS_8HR_UP	KIM_WT1_TARGETS_8HR_UP		108	0.40895456	1.3527213	0.12692308	0.32802314	0.997	983	tags=22%, list=9%, signal=24%
LIU_VAV3_PROSTATE_CARCINOGENESIS_UP	LIU_VAV3_PROSTATE_CARCINOGENESIS_UP		62	0.5351602	1.3510777	0.11	0.32998154	0.997	1682	tags=48%, list=15%, signal=57%
MCGARVEY_SILENCED_BY_METHYLATION_IN_COLON_CANCER	MCGARVEY_SILENCED_BY_METHYLATION_IN_COLON_CANCER		33	0.51296175	1.3509606	0.100603625	0.3293958	0.997	1000	tags=30%, list=9%, signal=33%
BENPORATH_OCT4_TARGETS	BENPORATH_OCT4_TARGETS		150	0.34415066	1.3495905	0.06185567	0.3307881	0.997	1100	tags=17%, list=10%, signal=19%
FONTAINE_PAPILLARY_THYROID_CARCINOMA_UP	FONTAINE_PAPILLARY_THYROID_CARCINOMA_UP		35	0.449951	1.3484683	0.098393574	0.33171508	0.997	1146	tags=29%, list=10%, signal=32%
DACOSTA_ERCC3_ALLELE_XPCS_VS_TTD_UP	DACOSTA_ERCC3_ALLELE_XPCS_VS_TTD_UP		16	0.59621227	1.348427	0.11065574	0.33102533	0.997	699	tags=38%, list=6%, signal=40%
ZHAN_MULTIPLE_MYELOMA_HP_DN	ZHAN_MULTIPLE_MYELOMA_HP_DN		25	0.50238806	1.3480432	0.12	0.33089295	0.997	1836	tags=44%, list=16%, signal=53%
NAKAJIMA_MAST_CELL	NAKAJIMA_MAST_CELL		22	0.5527422	1.3477418	0.1223301	0.3306695	0.997	2315	tags=55%, list=21%, signal=69%
LI_PROSTATE_CANCER_EPIGENETIC	LI_PROSTATE_CANCER_EPIGENETIC		15	0.57957256	1.347468	0.13426854	0.3303634	0.997	1004	tags=40%, list=9%, signal=44%
TAKEDA_TARGETS_OF_NUP98_HOXA9_FUSION_16D_UP	TAKEDA_TARGETS_OF_NUP98_HOXA9_FUSION_16D_UP		82	0.47820473	1.3470688	0.100823045	0.33026552	0.997	1496	tags=41%, list=13%, signal=48%
ST_T_CELL_SIGNAL_TRANSDUCTION	ST_T_CELL_SIGNAL_TRANSDUCTION		33	0.49825066	1.34647	0.15655577	0.33046263	0.997	2993	tags=61%, list=27%, signal=82%
LIANG_HEMATOPOIESIS_STEM_CELL_NUMBER_LARGE_VS_TINY_UP	LIANG_HEMATOPOIESIS_STEM_CELL_NUMBER_LARGE_VS_TINY_UP		36	0.45795593	1.3464149	0.11003861	0.32978615	0.997	431	tags=19%, list=4%, signal=20%
REACTOME_REGULATION_OF_INSULIN_SECRETION_BY_GLUCAGON_LIKE_PEPTIDE_1	REACTOME_REGULATION_OF_INSULIN_SECRETION_BY_GLUCAGON_LIKE_PEPTIDE_1		40	0.4567284	1.3463734	0.091880344	0.32911226	0.997	2001	tags=35%, list=18%, signal=42%
VALK_AML_CLUSTER_13	VALK_AML_CLUSTER_13		16	0.534831	1.3457834	0.11155379	0.32935485	0.998	1164	tags=38%, list=10%, signal=42%
KHETCHOUMIAN_TRIM24_TARGETS_UP	KHETCHOUMIAN_TRIM24_TARGETS_UP		29	0.5894132	1.3450903	0.16287878	0.32971057	0.998	2288	tags=69%, list=20%, signal=86%
BIOCARTA_IL12_PATHWAY	BIOCARTA_IL12_PATHWAY		15	0.6146881	1.3448597	0.11468813	0.3293035	0.998	1744	tags=53%, list=16%, signal=63%
REACTOME_COSTIMULATION_BY_THE_CD28_FAMILY	REACTOME_COSTIMULATION_BY_THE_CD28_FAMILY		39	0.4781555	1.3439617	0.14728682	0.33011633	0.998	2044	tags=46%, list=18%, signal=56%
HUTTMANN_B_CLL_POOR_SURVIVAL_UP	HUTTMANN_B_CLL_POOR_SURVIVAL_UP		167	0.3629472	1.343944	0.08995816	0.32941666	0.998	2463	tags=32%, list=22%, signal=41%
BEGUM_TARGETS_OF_PAX3_FOXO1_FUSION_UP	BEGUM_TARGETS_OF_PAX3_FOXO1_FUSION_UP		33	0.50492835	1.3436116	0.12156863	0.32922077	0.998	2430	tags=52%, list=22%, signal=66%
REACTOME_MAPK_TARGETS_NUCLEAR_EVENTS_MEDIATED_BY_MAP_KINASES	REACTOME_MAPK_TARGETS_NUCLEAR_EVENTS_MEDIATED_BY_MAP_KINASES		18	0.46815553	1.3433467	0.14822134	0.32889894	0.998	2040	tags=33%, list=18%, signal=41%
REACTOME_AXON_GUIDANCE	REACTOME_AXON_GUIDANCE		109	0.42875805	1.3427265	0.11515152	0.3291265	0.998	1499	tags=28%, list=13%, signal=33%
MONNIER_POSTRADIATION_TUMOR_ESCAPE_DN	MONNIER_POSTRADIATION_TUMOR_ESCAPE_DN		228	0.3568651	1.3425316	0.10836502	0.32867315	0.998	1539	tags=21%, list=14%, signal=24%
GARCIA_TARGETS_OF_FLI1_AND_DAX1_UP	GARCIA_TARGETS_OF_FLI1_AND_DAX1_UP		22	0.4901032	1.3423014	0.116033755	0.3283691	0.998	1819	tags=41%, list=16%, signal=49%
KEGG_B_CELL_RECEPTOR_SIGNALING_PATHWAY	KEGG_B_CELL_RECEPTOR_SIGNALING_PATHWAY		46	0.45178893	1.3408964	0.15310077	0.32960522	0.998	2220	tags=35%, list=20%, signal=43%
AMUNDSON_RESPONSE_TO_ARSENITE	AMUNDSON_RESPONSE_TO_ARSENITE		123	0.32368484	1.340584	0.11	0.32935965	0.998	1664	tags=17%, list=15%, signal=20%
MARTORIATI_MDM4_TARGETS_NEUROEPITHELIUM_DN	MARTORIATI_MDM4_TARGETS_NEUROEPITHELIUM_DN		60	0.49261573	1.3404773	0.12209302	0.32877553	0.998	1988	tags=42%, list=18%, signal=50%
WILLERT_WNT_SIGNALING	WILLERT_WNT_SIGNALING		15	0.48337924	1.3398315	0.12248996	0.32921618	0.998	1432	tags=27%, list=13%, signal=31%
JIANG_TIP30_TARGETS_UP	JIANG_TIP30_TARGETS_UP		34	0.45430145	1.3396888	0.12371134	0.32877162	0.998	1424	tags=32%, list=13%, signal=37%
ONKEN_UVEAL_MELANOMA_UP	ONKEN_UVEAL_MELANOMA_UP		449	0.33046606	1.3391654	0.12662943	0.3289356	0.998	2566	tags=29%, list=23%, signal=37%
SHAFFER_IRF4_TARGETS_IN_ACTIVATED_B_LYMPHOCYTE	SHAFFER_IRF4_TARGETS_IN_ACTIVATED_B_LYMPHOCYTE		56	0.38798448	1.3390731	0.14822134	0.32834113	0.998	2286	tags=32%, list=20%, signal=40%
BROWNE_HCMV_INFECTION_12HR_DN	BROWNE_HCMV_INFECTION_12HR_DN		52	0.4135936	1.3384961	0.08582834	0.32857227	0.998	1315	tags=29%, list=12%, signal=33%
MORI_IMMATURE_B_LYMPHOCYTE_UP	MORI_IMMATURE_B_LYMPHOCYTE_UP		36	0.48865762	1.3376284	0.1660079	0.32925576	0.998	2542	tags=50%, list=23%, signal=64%
REACTOME_CREB_PHOPHORYLATION_THROUGH_THE_ACTIVATION_OF_RAS	REACTOME_CREB_PHOPHORYLATION_THROUGH_THE_ACTIVATION_OF_RAS		17	0.48228502	1.336688	0.10515464	0.3301328	0.998	2281	tags=47%, list=20%, signal=59%
EBAUER_MYOGENIC_TARGETS_OF_PAX3_FOXO1_FUSION	EBAUER_MYOGENIC_TARGETS_OF_PAX3_FOXO1_FUSION		38	0.5879864	1.3347995	0.15637065	0.33228886	0.998	1839	tags=61%, list=16%, signal=72%
KAAB_FAILED_HEART_VENTRICLE_DN	KAAB_FAILED_HEART_VENTRICLE_DN		29	0.4222434	1.3346481	0.18199609	0.33187288	0.998	1665	tags=28%, list=15%, signal=32%
ZHANG_TARGETS_OF_EWSR1_FLI1_FUSION	ZHANG_TARGETS_OF_EWSR1_FLI1_FUSION		57	0.41356385	1.3344989	0.10887097	0.33138996	0.998	629	tags=19%, list=6%, signal=20%
GRAHAM_CML_QUIESCENT_VS_NORMAL_DIVIDING_UP	GRAHAM_CML_QUIESCENT_VS_NORMAL_DIVIDING_UP		35	0.51796967	1.3314807	0.11919192	0.33552626	0.998	2282	tags=51%, list=20%, signal=64%
BONCI_TARGETS_OF_MIR15A_AND_MIR16_1	BONCI_TARGETS_OF_MIR15A_AND_MIR16_1		53	0.40695247	1.331328	0.10139165	0.33502418	0.998	1835	tags=25%, list=16%, signal=29%
TARTE_PLASMA_CELL_VS_B_LYMPHOCYTE_UP	TARTE_PLASMA_CELL_VS_B_LYMPHOCYTE_UP		60	0.37715366	1.3310564	0.12650603	0.33474985	0.998	1304	tags=20%, list=12%, signal=23%
KEGG_REGULATION_OF_ACTIN_CYTOSKELETON	KEGG_REGULATION_OF_ACTIN_CYTOSKELETON		137	0.36828065	1.3309691	0.087890625	0.3341529	0.998	1186	tags=19%, list=11%, signal=21%
VERRECCHIA_DELAYED_RESPONSE_TO_TGFB1	VERRECCHIA_DELAYED_RESPONSE_TO_TGFB1		26	0.50722945	1.3304005	0.13618676	0.3343306	0.998	991	tags=27%, list=9%, signal=29%
KEGG_METABOLISM_OF_XENOBIOTICS_BY_CYTOCHROME_P450	KEGG_METABOLISM_OF_XENOBIOTICS_BY_CYTOCHROME_P450		28	0.50888646	1.3294713	0.13559322	0.33519647	0.998	1518	tags=39%, list=14%, signal=45%
BIOCARTA_RAC1_PATHWAY	BIOCARTA_RAC1_PATHWAY		18	0.5042202	1.3285929	0.15667312	0.33578795	0.998	1166	tags=33%, list=10%, signal=37%
GRADE_COLON_VS_RECTAL_CANCER_DN	GRADE_COLON_VS_RECTAL_CANCER_DN		27	0.4415515	1.3280585	0.115686275	0.3358985	0.998	983	tags=26%, list=9%, signal=28%
LIEN_BREAST_CARCINOMA_METAPLASTIC_VS_DUCTAL_UP	LIEN_BREAST_CARCINOMA_METAPLASTIC_VS_DUCTAL_UP		48	0.48079014	1.3280133	0.08982036	0.3352597	0.998	1568	tags=38%, list=14%, signal=43%
REACTOME_REGULATION_OF_INSULIN_SECRETION	REACTOME_REGULATION_OF_INSULIN_SECRETION		148	0.29488948	1.3246751	0.12650603	0.33989248	0.998	2010	tags=17%, list=18%, signal=20%
LU_IL4_SIGNALING	LU_IL4_SIGNALING		46	0.4314238	1.3243271	0.15913557	0.33969957	0.998	1622	tags=35%, list=14%, signal=41%
SUNG_METASTASIS_STROMA_UP	SUNG_METASTASIS_STROMA_UP		74	0.4188832	1.3231022	0.13653137	0.34097502	0.999	1207	tags=27%, list=11%, signal=30%
HELLER_SILENCED_BY_METHYLATION_UP	HELLER_SILENCED_BY_METHYLATION_UP		158	0.43117452	1.3225163	0.12890625	0.341328	0.999	2005	tags=41%, list=18%, signal=49%
XU_CREBBP_TARGETS_DN	XU_CREBBP_TARGETS_DN		34	0.4566429	1.3223171	0.13545817	0.34091926	0.999	1198	tags=24%, list=11%, signal=26%
KUMAR_TARGETS_OF_MLL_AF9_FUSION	KUMAR_TARGETS_OF_MLL_AF9_FUSION		310	0.3776033	1.3217359	0.11	0.34107625	0.999	2150	tags=36%, list=19%, signal=43%
KAAB_HEART_ATRIUM_VS_VENTRICLE_DN	KAAB_HEART_ATRIUM_VS_VENTRICLE_DN		169	0.35963634	1.3211145	0.13733076	0.341427	0.999	1530	tags=24%, list=14%, signal=28%
LU_AGING_BRAIN_UP	LU_AGING_BRAIN_UP		88	0.35648867	1.3193253	0.11752577	0.34365457	0.999	2281	tags=28%, list=20%, signal=35%
ZHU_CMV_8_HR_DN	ZHU_CMV_8_HR_DN		19	0.5151459	1.319217	0.15212981	0.3430749	0.999	1846	tags=47%, list=16%, signal=57%
HATADA_METHYLATED_IN_LUNG_CANCER_UP	HATADA_METHYLATED_IN_LUNG_CANCER_UP		178	0.38297877	1.318205	0.10229645	0.34396446	0.999	2151	tags=30%, list=19%, signal=37%
EBAUER_TARGETS_OF_PAX3_FOXO1_FUSION_UP	EBAUER_TARGETS_OF_PAX3_FOXO1_FUSION_UP		124	0.4536995	1.3174524	0.14619882	0.3445213	0.999	1839	tags=40%, list=16%, signal=48%
AKL_HTLV1_INFECTION_DN	AKL_HTLV1_INFECTION_DN		33	0.46479014	1.3171782	0.14705883	0.34423667	0.999	2411	tags=45%, list=22%, signal=58%
BERTUCCI_MEDULLARY_VS_DUCTAL_BREAST_CANCER_DN	BERTUCCI_MEDULLARY_VS_DUCTAL_BREAST_CANCER_DN		78	0.43270308	1.3166304	0.1534091	0.34436524	0.999	1560	tags=32%, list=14%, signal=37%
LIN_NPAS4_TARGETS_DN	LIN_NPAS4_TARGETS_DN		38	0.4180812	1.3158221	0.109375	0.34499353	0.999	1073	tags=24%, list=10%, signal=26%
COATES_MACROPHAGE_M1_VS_M2_DN	COATES_MACROPHAGE_M1_VS_M2_DN		48	0.4663522	1.3153673	0.13772455	0.3450413	0.999	1001	tags=31%, list=9%, signal=34%
HOFMANN_CELL_LYMPHOMA_UP	HOFMANN_CELL_LYMPHOMA_UP		26	0.4414082	1.3141209	0.12109375	0.34640232	0.999	1331	tags=19%, list=12%, signal=22%
REACTOME_ACTIVATION_OF_NMDA_RECEPTOR_UPON_GLUTAMATE_BINDING_AND_POSTSYNAPTIC_EVENTS	REACTOME_ACTIVATION_OF_NMDA_RECEPTOR_UPON_GLUTAMATE_BINDING_AND_POSTSYNAPTIC_EVENTS		26	0.46939623	1.3131729	0.1364562	0.34729353	0.999	2425	tags=50%, list=22%, signal=64%
YAO_HOXA10_TARGETS_VIA_PROGESTERONE_UP	YAO_HOXA10_TARGETS_VIA_PROGESTERONE_UP		62	0.48577538	1.3123451	0.13958333	0.34779635	0.999	1846	tags=44%, list=16%, signal=52%
SANA_TNF_SIGNALING_DN	SANA_TNF_SIGNALING_DN		58	0.44466707	1.3122922	0.18811882	0.34718376	0.999	931	tags=28%, list=8%, signal=30%
AMIT_SERUM_RESPONSE_120_MCF10A	AMIT_SERUM_RESPONSE_120_MCF10A		45	0.45715323	1.3109057	0.15019763	0.3487627	0.999	2224	tags=42%, list=20%, signal=52%
KERLEY_RESPONSE_TO_CISPLATIN_UP	KERLEY_RESPONSE_TO_CISPLATIN_UP		29	0.48203045	1.3107615	0.16438356	0.34829703	0.999	2142	tags=45%, list=19%, signal=55%
KYNG_DNA_DAMAGE_UP	KYNG_DNA_DAMAGE_UP		66	0.40294665	1.3103857	0.13575526	0.34817234	0.999	1345	tags=23%, list=12%, signal=26%
MULLIGHAN_NPM1_SIGNATURE_3_DN	MULLIGHAN_NPM1_SIGNATURE_3_DN		84	0.3796647	1.3098135	0.1417004	0.34833646	0.999	2121	tags=32%, list=19%, signal=39%
ZHANG_ANTIVIRAL_RESPONSE_TO_RIBAVIRIN_UP	ZHANG_ANTIVIRAL_RESPONSE_TO_RIBAVIRIN_UP		16	0.5749219	1.308215	0.15109344	0.35028428	0.999	264	tags=25%, list=2%, signal=26%
KOKKINAKIS_METHIONINE_DEPRIVATION_96HR_UP	KOKKINAKIS_METHIONINE_DEPRIVATION_96HR_UP		75	0.41347557	1.3077807	0.1539961	0.35025412	0.999	1883	tags=33%, list=17%, signal=40%
KEGG_BLADDER_CANCER	KEGG_BLADDER_CANCER		19	0.46118832	1.3077424	0.15648855	0.3496158	0.999	378	tags=16%, list=3%, signal=16%
REACTOME_DOWNSTREAM_EVENTS_IN_GPCR_SIGNALING	REACTOME_DOWNSTREAM_EVENTS_IN_GPCR_SIGNALING		289	0.40504104	1.3060031	0.10638298	0.35180342	0.999	2543	tags=37%, list=23%, signal=47%
LEE_LIVER_CANCER_CIPROFIBRATE_UP	LEE_LIVER_CANCER_CIPROFIBRATE_UP		49	0.47070223	1.3057358	0.13179916	0.3515134	0.999	2432	tags=55%, list=22%, signal=70%
FLOTHO_PEDIATRIC_ALL_THERAPY_RESPONSE_UP	FLOTHO_PEDIATRIC_ALL_THERAPY_RESPONSE_UP		35	0.35637206	1.3048258	0.17318435	0.35227722	0.999	516	tags=9%, list=5%, signal=9%
MCCLUNG_CREB1_TARGETS_UP	MCCLUNG_CREB1_TARGETS_UP		76	0.39261377	1.3046253	0.08219178	0.35189423	0.999	1443	tags=25%, list=13%, signal=29%
NGUYEN_NOTCH1_TARGETS_DN	NGUYEN_NOTCH1_TARGETS_DN		47	0.4125651	1.304459	0.1530815	0.3514632	0.999	1797	tags=32%, list=16%, signal=38%
VALK_AML_CLUSTER_5	VALK_AML_CLUSTER_5		16	0.5722215	1.3040864	0.16129032	0.3513015	0.999	1168	tags=38%, list=10%, signal=42%
SAKAI_TUMOR_INFILTRATING_MONOCYTES_DN	SAKAI_TUMOR_INFILTRATING_MONOCYTES_DN		47	0.37703878	1.3032432	0.16733871	0.35207793	0.999	387	tags=9%, list=3%, signal=9%
DEURIG_T_CELL_PROLYMPHOCYTIC_LEUKEMIA_DN	DEURIG_T_CELL_PROLYMPHOCYTIC_LEUKEMIA_DN		176	0.37101495	1.3026909	0.14913958	0.3522854	0.999	2184	tags=34%, list=20%, signal=41%
SCHLESINGER_H3K27ME3_IN_NORMAL_AND_METHYLATED_IN_CANCER	SCHLESINGER_H3K27ME3_IN_NORMAL_AND_METHYLATED_IN_CANCER		15	0.5812583	1.3023686	0.17226891	0.35209143	0.999	801	tags=40%, list=7%, signal=43%
NIKOLSKY_BREAST_CANCER_8P12_P11_AMPLICON	NIKOLSKY_BREAST_CANCER_8P12_P11_AMPLICON		25	0.44013855	1.300498	0.1627451	0.3543157	0.999	922	tags=16%, list=8%, signal=17%
SANA_RESPONSE_TO_IFNG_UP	SANA_RESPONSE_TO_IFNG_UP		33	0.55300075	1.2992172	0.21062993	0.35573784	0.999	1249	tags=33%, list=11%, signal=37%
GARGALOVIC_RESPONSE_TO_OXIDIZED_PHOSPHOLIPIDS_GREY_DN	GARGALOVIC_RESPONSE_TO_OXIDIZED_PHOSPHOLIPIDS_GREY_DN		32	0.44978857	1.2991816	0.13195877	0.3551013	0.999	1859	tags=31%, list=17%, signal=37%
REACTOME_OPIOID_SIGNALLING	REACTOME_OPIOID_SIGNALLING		57	0.37251073	1.2989902	0.14373717	0.35478997	0.999	2425	tags=33%, list=22%, signal=42%
SIMBULAN_UV_RESPONSE_IMMORTALIZED_DN	SIMBULAN_UV_RESPONSE_IMMORTALIZED_DN		16	0.50104696	1.2989625	0.20204082	0.35413325	0.999	1204	tags=31%, list=11%, signal=35%
BOYLAN_MULTIPLE_MYELOMA_C_D_DN	BOYLAN_MULTIPLE_MYELOMA_C_D_DN		175	0.45656875	1.2987285	0.14455445	0.35381946	0.999	1353	tags=41%, list=12%, signal=45%
KEGG_DILATED_CARDIOMYOPATHY	KEGG_DILATED_CARDIOMYOPATHY		63	0.45268542	1.2986169	0.13995942	0.3533144	0.999	2050	tags=44%, list=18%, signal=54%
REACTOME_COLLAGEN_MEDIATED_ACTIVATION_CASCADE	REACTOME_COLLAGEN_MEDIATED_ACTIVATION_CASCADE		15	0.5901379	1.2982271	0.18540435	0.35330167	0.999	540	tags=40%, list=5%, signal=42%
SMID_BREAST_CANCER_LUMINAL_B_DN	SMID_BREAST_CANCER_LUMINAL_B_DN		339	0.43248513	1.2978776	0.12676056	0.35317132	0.999	1855	tags=43%, list=17%, signal=50%
MUNSHI_MULTIPLE_MYELOMA_UP	MUNSHI_MULTIPLE_MYELOMA_UP		44	0.37573317	1.2973723	0.17612524	0.35333318	0.999	2332	tags=27%, list=21%, signal=34%
VALK_AML_CLUSTER_15	VALK_AML_CLUSTER_15		17	0.5149684	1.2973182	0.12127236	0.35275578	0.999	1490	tags=35%, list=13%, signal=41%
RODRIGUES_DCC_TARGETS_DN	RODRIGUES_DCC_TARGETS_DN		74	0.3918114	1.2966156	0.13976377	0.3531169	0.999	1416	tags=22%, list=13%, signal=25%
KLEIN_PRIMARY_EFFUSION_LYMPHOMA_UP	KLEIN_PRIMARY_EFFUSION_LYMPHOMA_UP		39	0.41165432	1.2960219	0.13114753	0.35335	0.999	2053	tags=36%, list=18%, signal=44%
DELYS_THYROID_CANCER_DN	DELYS_THYROID_CANCER_DN		153	0.4551865	1.2957962	0.12396694	0.35305116	0.999	1905	tags=41%, list=17%, signal=49%
MATSUDA_NATURAL_KILLER_DIFFERENTIATION	MATSUDA_NATURAL_KILLER_DIFFERENTIATION		365	0.35142782	1.2956886	0.09580839	0.3525334	0.999	1901	tags=28%, list=17%, signal=32%
MOROSETTI_FACIOSCAPULOHUMERAL_MUSCULAR_DISTROPHY_UP	MOROSETTI_FACIOSCAPULOHUMERAL_MUSCULAR_DISTROPHY_UP		16	0.6136732	1.2937694	0.20967741	0.35497358	0.999	1052	tags=56%, list=9%, signal=62%
THUM_MIR21_TARGETS_HEART_DISEASE_UP	THUM_MIR21_TARGETS_HEART_DISEASE_UP		15	0.6933247	1.2936412	0.21722114	0.35452592	0.999	1818	tags=67%, list=16%, signal=79%
REACTOME_METABOLISM_OF_LIPIDS_AND_LIPOPROTEINS	REACTOME_METABOLISM_OF_LIPIDS_AND_LIPOPROTEINS		154	0.35895193	1.2935249	0.15495868	0.35404688	0.999	2596	tags=36%, list=23%, signal=46%
SATO_SILENCED_BY_METHYLATION_IN_PANCREATIC_CANCER_1	SATO_SILENCED_BY_METHYLATION_IN_PANCREATIC_CANCER_1		249	0.3948708	1.2921507	0.09090909	0.35560828	1	1271	tags=28%, list=11%, signal=31%
BILD_MYC_ONCOGENIC_SIGNATURE	BILD_MYC_ONCOGENIC_SIGNATURE		107	0.32355362	1.2916646	0.13729128	0.35574913	1	1204	tags=13%, list=11%, signal=15%
SA_B_CELL_RECEPTOR_COMPLEXES	SA_B_CELL_RECEPTOR_COMPLEXES		16	0.48915318	1.291383	0.14541833	0.35551712	1	3249	tags=56%, list=29%, signal=79%
BLALOCK_ALZHEIMERS_DISEASE_INCIPIENT_UP	BLALOCK_ALZHEIMERS_DISEASE_INCIPIENT_UP		221	0.3265243	1.2910609	0.116	0.35531336	1	2686	tags=32%, list=24%, signal=41%
HOSHIDA_LIVER_CANCER_SURVIVAL_UP	HOSHIDA_LIVER_CANCER_SURVIVAL_UP		50	0.42814994	1.2903003	0.14457831	0.35580364	1	1378	tags=30%, list=12%, signal=34%
HORIUCHI_WTAP_TARGETS_UP	HORIUCHI_WTAP_TARGETS_UP		160	0.39630508	1.2900813	0.14971209	0.35547552	1	1756	tags=33%, list=16%, signal=38%
UEDA_CENTRAL_CLOCK	UEDA_CENTRAL_CLOCK		66	0.36886975	1.2883198	0.132	0.35747045	1	1313	tags=24%, list=12%, signal=27%
MULLIGHAN_NPM1_MUTATED_SIGNATURE_1_DN	MULLIGHAN_NPM1_MUTATED_SIGNATURE_1_DN		63	0.3704143	1.2881483	0.13663366	0.35711226	1	374	tags=16%, list=3%, signal=16%
BIOCARTA_IL2_PATHWAY	BIOCARTA_IL2_PATHWAY		15	0.48674697	1.2879924	0.20118344	0.3566434	1	1702	tags=27%, list=15%, signal=31%
NAKAYAMA_FRA2_TARGETS	NAKAYAMA_FRA2_TARGETS		22	0.44656068	1.2870284	0.167002	0.35744554	1	1166	tags=23%, list=10%, signal=25%
SMID_BREAST_CANCER_RELAPSE_IN_LUNG_DN	SMID_BREAST_CANCER_RELAPSE_IN_LUNG_DN		20	0.59951955	1.2868807	0.1670061	0.3570149	1	1197	tags=55%, list=11%, signal=61%
GAUSSMANN_MLL_AF4_FUSION_TARGETS_E_UP	GAUSSMANN_MLL_AF4_FUSION_TARGETS_E_UP		56	0.5008493	1.2861841	0.15429688	0.35737705	1	1599	tags=45%, list=14%, signal=52%
REACTOME_TCR_SIGNALING	REACTOME_TCR_SIGNALING		32	0.4958311	1.2859635	0.2248062	0.35714296	1	2926	tags=56%, list=26%, signal=76%
REACTOME_THROMBOXANE_SIGNALLING_THROUGH_TP_RECEPTOR	REACTOME_THROMBOXANE_SIGNALLING_THROUGH_TP_RECEPTOR		17	0.4718528	1.2859291	0.16533865	0.35655048	1	2323	tags=47%, list=21%, signal=59%
RODRIGUES_THYROID_CARCINOMA_DN	RODRIGUES_THYROID_CARCINOMA_DN		32	0.44996294	1.2858808	0.14486921	0.3559672	1	1164	tags=28%, list=10%, signal=31%
RUTELLA_RESPONSE_TO_HGF_DN	RUTELLA_RESPONSE_TO_HGF_DN		141	0.39056826	1.2857022	0.15895373	0.35563642	1	2000	tags=33%, list=18%, signal=39%
REACTOME_SEMA4D_IN_SEMAPHORIN_SIGNALING	REACTOME_SEMA4D_IN_SEMAPHORIN_SIGNALING		19	0.4702199	1.2856746	0.17943548	0.35503274	1	2915	tags=47%, list=26%, signal=64%
FLECHNER_PBL_KIDNEY_TRANSPLANT_REJECTED_VS_OK_DN	FLECHNER_PBL_KIDNEY_TRANSPLANT_REJECTED_VS_OK_DN		33	0.36152843	1.2856351	0.17274472	0.35442165	1	695	tags=9%, list=6%, signal=10%
KEGG_HEDGEHOG_SIGNALING_PATHWAY	KEGG_HEDGEHOG_SIGNALING_PATHWAY		34	0.47147286	1.2856212	0.1391129	0.3538093	1	2319	tags=44%, list=21%, signal=55%
GAUSSMANN_MLL_AF4_FUSION_TARGETS_F_UP	GAUSSMANN_MLL_AF4_FUSION_TARGETS_F_UP		105	0.45360258	1.2855966	0.17391305	0.3532142	1	1457	tags=33%, list=13%, signal=38%
BIOCARTA_CCR3_PATHWAY	BIOCARTA_CCR3_PATHWAY		16	0.4584137	1.2854823	0.15019763	0.35275027	1	1477	tags=25%, list=13%, signal=29%
LIU_NASOPHARYNGEAL_CARCINOMA	LIU_NASOPHARYNGEAL_CARCINOMA		34	0.38462347	1.2850693	0.18181819	0.35277453	1	1043	tags=18%, list=9%, signal=19%
RUIZ_TNC_TARGETS_UP	RUIZ_TNC_TARGETS_UP		97	0.42164257	1.2832448	0.16161616	0.35491246	1	1344	tags=32%, list=12%, signal=36%
KEGG_HISTIDINE_METABOLISM	KEGG_HISTIDINE_METABOLISM		20	0.49387613	1.2831813	0.13545817	0.35434777	1	1888	tags=40%, list=17%, signal=48%
VALK_AML_CLUSTER_11	VALK_AML_CLUSTER_11		24	0.48929816	1.28146	0.16796875	0.35644513	1	1865	tags=46%, list=17%, signal=55%
HINATA_NFKB_TARGETS_FIBROBLAST_UP	HINATA_NFKB_TARGETS_FIBROBLAST_UP		43	0.44818726	1.2814575	0.16210938	0.3558052	1	2460	tags=42%, list=22%, signal=53%
SENGUPTA_EBNA1_ANTICORRELATED	SENGUPTA_EBNA1_ANTICORRELATED		73	0.3797168	1.2807975	0.158	0.35621893	1	1555	tags=26%, list=14%, signal=30%
BREDEMEYER_RAG_SIGNALING_VIA_ATM_NOT_VIA_NFKB_DN	BREDEMEYER_RAG_SIGNALING_VIA_ATM_NOT_VIA_NFKB_DN		28	0.42351258	1.2807513	0.1509804	0.35565615	1	1835	tags=29%, list=16%, signal=34%
CROONQUIST_NRAS_VS_STROMAL_STIMULATION_DN	CROONQUIST_NRAS_VS_STROMAL_STIMULATION_DN		55	0.45440605	1.2804583	0.1988417	0.355412	1	2165	tags=36%, list=19%, signal=45%
ALCALA_APOPTOSIS	ALCALA_APOPTOSIS		58	0.3699832	1.2799278	0.16374269	0.35558683	1	2300	tags=24%, list=21%, signal=30%
KEGG_PRION_DISEASES	KEGG_PRION_DISEASES		20	0.4978919	1.2792205	0.17901234	0.3560748	1	1939	tags=40%, list=17%, signal=48%
BARRIER_CANCER_RELAPSE_NORMAL_SAMPLE_UP	BARRIER_CANCER_RELAPSE_NORMAL_SAMPLE_UP		21	0.48237967	1.2781957	0.18003914	0.35691097	1	274	tags=19%, list=2%, signal=19%
MARKEY_RB1_CHRONIC_LOF_UP	MARKEY_RB1_CHRONIC_LOF_UP		95	0.40958384	1.2780945	0.14931238	0.35642886	1	1628	tags=25%, list=15%, signal=29%
CHIANG_LIVER_CANCER_SUBCLASS_CTNNB1_DN	CHIANG_LIVER_CANCER_SUBCLASS_CTNNB1_DN		96	0.4722441	1.2780612	0.17165668	0.35585713	1	1132	tags=38%, list=10%, signal=41%
XU_GH1_AUTOCRINE_TARGETS_UP	XU_GH1_AUTOCRINE_TARGETS_UP		93	0.36581665	1.277466	0.12734865	0.35618737	1	2118	tags=32%, list=19%, signal=39%
KORKOLA_EMBRYONAL_CARCINOMA_UP	KORKOLA_EMBRYONAL_CARCINOMA_UP		31	0.4301397	1.2766788	0.16906475	0.35678458	1	819	tags=19%, list=7%, signal=21%
WEINMANN_ADAPTATION_TO_HYPOXIA_DN	WEINMANN_ADAPTATION_TO_HYPOXIA_DN		27	0.51862544	1.2765625	0.16322702	0.35634053	1	1808	tags=56%, list=16%, signal=66%
KAYO_AGING_MUSCLE_UP	KAYO_AGING_MUSCLE_UP		116	0.3517015	1.2751755	0.13473684	0.3578125	1	1867	tags=23%, list=17%, signal=28%
XU_GH1_AUTOCRINE_TARGETS_DN	XU_GH1_AUTOCRINE_TARGETS_DN		68	0.35922775	1.27478	0.1374502	0.35783878	1	1216	tags=19%, list=11%, signal=21%
ZHAN_V2_LATE_DIFFERENTIATION_GENES	ZHAN_V2_LATE_DIFFERENTIATION_GENES		27	0.39581344	1.2747452	0.17148362	0.35727763	1	805	tags=15%, list=7%, signal=16%
ST_PHOSPHOINOSITIDE_3_KINASE_PATHWAY	ST_PHOSPHOINOSITIDE_3_KINASE_PATHWAY		24	0.40790752	1.2742862	0.17097415	0.35737148	1	2993	tags=46%, list=27%, signal=62%
REACTOME_G_ALPHA_S_SIGNALLING_EVENTS	REACTOME_G_ALPHA_S_SIGNALLING_EVENTS		79	0.4235078	1.274212	0.16427104	0.35687244	1	2543	tags=41%, list=23%, signal=52%
NAKAMURA_TUMOR_ZONE_PERIPHERAL_VS_CENTRAL_UP	NAKAMURA_TUMOR_ZONE_PERIPHERAL_VS_CENTRAL_UP		163	0.36040455	1.2731352	0.1796875	0.3577801	1	1204	tags=20%, list=11%, signal=22%
GRUETZMANN_PANCREATIC_CANCER_DN	GRUETZMANN_PANCREATIC_CANCER_DN		147	0.3271812	1.2722508	0.12974052	0.35854968	1	1856	tags=24%, list=17%, signal=28%
VART_KSHV_INFECTION_ANGIOGENIC_MARKERS_DN	VART_KSHV_INFECTION_ANGIOGENIC_MARKERS_DN		92	0.41894647	1.271675	0.13894325	0.35888946	1	2253	tags=41%, list=20%, signal=51%
SEIDEN_MET_SIGNALING	SEIDEN_MET_SIGNALING		16	0.4507616	1.2715737	0.20750988	0.35844418	1	210	tags=13%, list=2%, signal=13%
ZHAN_MULTIPLE_MYELOMA_CD2_DN	ZHAN_MULTIPLE_MYELOMA_CD2_DN		22	0.4190153	1.271271	0.14509805	0.3582983	1	2566	tags=41%, list=23%, signal=53%
WOOD_EBV_EBNA1_TARGETS_UP	WOOD_EBV_EBNA1_TARGETS_UP		75	0.33299997	1.2710186	0.16064256	0.3580441	1	1212	tags=17%, list=11%, signal=19%
ALONSO_METASTASIS_UP	ALONSO_METASTASIS_UP		118	0.32280955	1.2704556	0.20784314	0.3582664	1	993	tags=11%, list=9%, signal=12%
KEGG_LEISHMANIA_INFECTION	KEGG_LEISHMANIA_INFECTION		29	0.49753055	1.2699816	0.22509961	0.35847297	1	1404	tags=34%, list=13%, signal=39%
HAHTOLA_CTCL_CUTANEOUS	HAHTOLA_CTCL_CUTANEOUS		17	0.4432775	1.2687746	0.17054264	0.35981187	1	598	tags=18%, list=5%, signal=19%
MARSON_FOXP3_TARGETS_STIMULATED_UP	MARSON_FOXP3_TARGETS_STIMULATED_UP		16	0.53309596	1.2685603	0.19329388	0.35949165	1	2111	tags=50%, list=19%, signal=62%
KEGG_LYSOSOME	KEGG_LYSOSOME		82	0.3506852	1.2683525	0.23339659	0.35916424	1	2805	tags=38%, list=25%, signal=50%
SASSON_RESPONSE_TO_GONADOTROPHINS_UP	SASSON_RESPONSE_TO_GONADOTROPHINS_UP		49	0.36211115	1.2681801	0.13617887	0.35878754	1	1001	tags=18%, list=9%, signal=20%
KIM_WT1_TARGETS_12HR_DN	KIM_WT1_TARGETS_12HR_DN		127	0.33762923	1.2672814	0.15503876	0.35952035	1	1145	tags=17%, list=10%, signal=18%
LEE_TARGETS_OF_PTCH1_AND_SUFU_DN	LEE_TARGETS_OF_PTCH1_AND_SUFU_DN		39	0.41877127	1.2663238	0.15863454	0.3603715	1	2228	tags=38%, list=20%, signal=48%
SHAFFER_IRF4_TARGETS_IN_PLASMA_CELL_VS_MATURE_B_LYMPHOCYTE	SHAFFER_IRF4_TARGETS_IN_PLASMA_CELL_VS_MATURE_B_LYMPHOCYTE		48	0.38247728	1.2662256	0.14663951	0.35991487	1	2076	tags=33%, list=19%, signal=41%
GRESHOCK_CANCER_COPY_NUMBER_DN	GRESHOCK_CANCER_COPY_NUMBER_DN		208	0.29578832	1.2654456	0.12401575	0.36050224	1	2076	tags=22%, list=19%, signal=26%
ZHU_CMV_24_HR_DN	ZHU_CMV_24_HR_DN		39	0.4925311	1.2648411	0.2193159	0.36083373	1	1846	tags=51%, list=16%, signal=61%
NAKAMURA_METASTASIS	NAKAMURA_METASTASIS		27	0.46399572	1.2631277	0.16216215	0.36285812	1	2273	tags=52%, list=20%, signal=65%
MCCABE_HOXC6_TARGETS_CANCER_UP	MCCABE_HOXC6_TARGETS_CANCER_UP		19	0.43639317	1.2627978	0.16827853	0.36279428	1	1741	tags=32%, list=16%, signal=37%
PENG_RAPAMYCIN_RESPONSE_UP	PENG_RAPAMYCIN_RESPONSE_UP		27	0.40841526	1.2623968	0.15139443	0.36277258	1	155	tags=11%, list=1%, signal=11%
KEGG_MAPK_SIGNALING_PATHWAY	KEGG_MAPK_SIGNALING_PATHWAY		172	0.34202304	1.2618401	0.14509805	0.36305124	1	3002	tags=38%, list=27%, signal=51%
JIANG_HYPOXIA_NORMAL	JIANG_HYPOXIA_NORMAL		154	0.31191725	1.261601	0.1437247	0.36282	1	1233	tags=16%, list=11%, signal=18%
FRIDMAN_IMMORTALIZATION_DN	FRIDMAN_IMMORTALIZATION_DN		21	0.5472698	1.2609867	0.21188119	0.36311343	1	956	tags=33%, list=9%, signal=36%
RIGGI_EWING_SARCOMA_PROGENITOR_UP	RIGGI_EWING_SARCOMA_PROGENITOR_UP		227	0.39980206	1.260698	0.1456693	0.3629053	1	1879	tags=38%, list=17%, signal=45%
SASSON_RESPONSE_TO_FORSKOLIN_UP	SASSON_RESPONSE_TO_FORSKOLIN_UP		49	0.3617516	1.2604625	0.14688128	0.36266518	1	1001	tags=18%, list=9%, signal=20%
ZHAN_MULTIPLE_MYELOMA_CD1_AND_CD2_DN	ZHAN_MULTIPLE_MYELOMA_CD1_AND_CD2_DN		28	0.39551097	1.2601264	0.16023166	0.36257595	1	1642	tags=25%, list=15%, signal=29%
WILCOX_PRESPONSE_TO_ROGESTERONE_DN	WILCOX_PRESPONSE_TO_ROGESTERONE_DN		30	0.4955751	1.2598224	0.1904762	0.3624703	1	994	tags=30%, list=9%, signal=33%
GENTILE_UV_RESPONSE_CLUSTER_D2	GENTILE_UV_RESPONSE_CLUSTER_D2		16	0.4776606	1.2597874	0.19056974	0.36195225	1	1690	tags=31%, list=15%, signal=37%
SATO_SILENCED_BY_METHYLATION_IN_PANCREATIC_CANCER_2	SATO_SILENCED_BY_METHYLATION_IN_PANCREATIC_CANCER_2		30	0.47971892	1.2589396	0.1609658	0.3626399	1	1265	tags=37%, list=11%, signal=41%
RIZKI_TUMOR_INVASIVENESS_3D_UP	RIZKI_TUMOR_INVASIVENESS_3D_UP		121	0.33035967	1.2586708	0.12190083	0.36245835	1	1794	tags=21%, list=16%, signal=25%
SENESE_HDAC2_TARGETS_UP	SENESE_HDAC2_TARGETS_UP		66	0.40184316	1.2584198	0.18	0.36223832	1	1416	tags=21%, list=13%, signal=24%
WINNEPENNINCKX_MELANOMA_METASTASIS_DN	WINNEPENNINCKX_MELANOMA_METASTASIS_DN		26	0.48628944	1.2580904	0.20125785	0.36218834	1	1734	tags=42%, list=15%, signal=50%
HELLER_HDAC_TARGETS_DN	HELLER_HDAC_TARGETS_DN		169	0.33581188	1.2580476	0.16374269	0.36164135	1	1735	tags=25%, list=15%, signal=30%
ACEVEDO_LIVER_CANCER_WITH_H3K9ME3_UP	ACEVEDO_LIVER_CANCER_WITH_H3K9ME3_UP		46	0.44317275	1.2577753	0.15714286	0.36151955	1	2432	tags=39%, list=22%, signal=50%
HELLEBREKERS_SILENCED_DURING_TUMOR_ANGIOGENESIS	HELLEBREKERS_SILENCED_DURING_TUMOR_ANGIOGENESIS		34	0.4947225	1.2570987	0.19038461	0.3619873	1	1368	tags=38%, list=12%, signal=43%
FONTAINE_PAPILLARY_THYROID_CARCINOMA_DN	FONTAINE_PAPILLARY_THYROID_CARCINOMA_DN		47	0.4211502	1.2564654	0.17311609	0.36236614	1	1304	tags=23%, list=12%, signal=26%
BARIS_THYROID_CANCER_UP	BARIS_THYROID_CANCER_UP		15	0.43010738	1.2559096	0.21212122	0.36257696	1	1432	tags=20%, list=13%, signal=23%
GENTILE_UV_HIGH_DOSE_DN	GENTILE_UV_HIGH_DOSE_DN		158	0.3394607	1.2558528	0.20384616	0.36208734	1	1414	tags=16%, list=13%, signal=19%
HOFFMANN_LARGE_TO_SMALL_PRE_BII_LYMPHOCYTE_DN	HOFFMANN_LARGE_TO_SMALL_PRE_BII_LYMPHOCYTE_DN		31	0.41804814	1.2555463	0.15444015	0.36197066	1	2632	tags=42%, list=24%, signal=55%
YAO_TEMPORAL_RESPONSE_TO_PROGESTERONE_CLUSTER_11	YAO_TEMPORAL_RESPONSE_TO_PROGESTERONE_CLUSTER_11		77	0.3323424	1.25554	0.18962076	0.3613916	1	1432	tags=16%, list=13%, signal=18%
SEKI_INFLAMMATORY_RESPONSE_LPS_UP	SEKI_INFLAMMATORY_RESPONSE_LPS_UP		52	0.4995948	1.2555228	0.23938224	0.36083516	1	1523	tags=35%, list=14%, signal=40%
HELLER_HDAC_TARGETS_UP	HELLER_HDAC_TARGETS_UP		163	0.32241404	1.2546557	0.13	0.36157036	1	1483	tags=21%, list=13%, signal=24%
REACTOME_THROMBIN_SIGNALLING_THROUGH_PROTEINASE_ACTIVATED_RECEPTORS	REACTOME_THROMBIN_SIGNALLING_THROUGH_PROTEINASE_ACTIVATED_RECEPTORS		20	0.4619306	1.2530391	0.16129032	0.36348623	1	2323	tags=40%, list=21%, signal=50%
GRAHAM_CML_QUIESCENT_VS_NORMAL_QUIESCENT_DN	GRAHAM_CML_QUIESCENT_VS_NORMAL_QUIESCENT_DN		24	0.4992885	1.2528068	0.17216118	0.36327267	1	1320	tags=50%, list=12%, signal=57%
RORIE_TARGETS_OF_EWSR1_FLI1_FUSION_UP	RORIE_TARGETS_OF_EWSR1_FLI1_FUSION_UP		16	0.5413128	1.2525594	0.1879845	0.36306477	1	2119	tags=56%, list=19%, signal=69%
KESHELAVA_MULTIPLE_DRUG_RESISTANCE	KESHELAVA_MULTIPLE_DRUG_RESISTANCE		46	0.33830133	1.2517444	0.17008197	0.36372006	1	2224	tags=30%, list=20%, signal=38%
NAKAMURA_METASTASIS_MODEL_DN	NAKAMURA_METASTASIS_MODEL_DN		23	0.46319494	1.2512122	0.1770428	0.36389846	1	1344	tags=30%, list=12%, signal=35%
PAPASPYRIDONOS_UNSTABLE_ATEROSCLEROTIC_PLAQUE_UP	PAPASPYRIDONOS_UNSTABLE_ATEROSCLEROTIC_PLAQUE_UP		31	0.45540306	1.2509332	0.21637426	0.36372367	1	1279	tags=32%, list=11%, signal=36%
LIU_TARGETS_OF_VMYB_VS_CMYB_DN	LIU_TARGETS_OF_VMYB_VS_CMYB_DN		26	0.46539828	1.2508122	0.14889336	0.36332828	1	1549	tags=42%, list=14%, signal=49%
HELLER_HDAC_TARGETS_SILENCED_BY_METHYLATION_UP	HELLER_HDAC_TARGETS_SILENCED_BY_METHYLATION_UP		242	0.35637686	1.2506465	0.13238288	0.3630116	1	1495	tags=26%, list=13%, signal=30%
MONNIER_POSTRADIATION_TUMOR_ESCAPE_UP	MONNIER_POSTRADIATION_TUMOR_ESCAPE_UP		215	0.30046466	1.249213	0.1879845	0.364539	1	1066	tags=13%, list=10%, signal=15%
GAZDA_DIAMOND_BLACKFAN_ANEMIA_PROGENITOR_UP	GAZDA_DIAMOND_BLACKFAN_ANEMIA_PROGENITOR_UP		22	0.41171786	1.2487011	0.18882467	0.36466792	1	3707	tags=59%, list=33%, signal=88%
GRABARCZYK_BCL11B_TARGETS_DN	GRABARCZYK_BCL11B_TARGETS_DN		30	0.42093322	1.2486289	0.17008197	0.3642031	1	1153	tags=23%, list=10%, signal=26%
WATANABE_RECTAL_CANCER_RADIOTHERAPY_RESPONSIVE_DN	WATANABE_RECTAL_CANCER_RADIOTHERAPY_RESPONSIVE_DN		56	0.4040552	1.2484859	0.19455253	0.36386415	1	2194	tags=34%, list=20%, signal=42%
KEGG_WNT_SIGNALING_PATHWAY	KEGG_WNT_SIGNALING_PATHWAY		106	0.34914997	1.2481723	0.17391305	0.3637929	1	2386	tags=32%, list=21%, signal=40%
DORSAM_HOXA9_TARGETS_DN	DORSAM_HOXA9_TARGETS_DN		17	0.46149984	1.2475111	0.1875	0.3641388	1	1891	tags=35%, list=17%, signal=42%
SABATES_COLORECTAL_ADENOMA_DN	SABATES_COLORECTAL_ADENOMA_DN		154	0.44569856	1.2464602	0.15182187	0.36516437	1	1860	tags=43%, list=17%, signal=51%
ENGELMANN_CANCER_PROGENITORS_UP	ENGELMANN_CANCER_PROGENITORS_UP		34	0.43976372	1.2462807	0.17933723	0.36488232	1	1432	tags=35%, list=13%, signal=40%
REACTOME_NUCLEAR_EVENTS_KINASE_AND_TRANSCRIPTION_FACTOR_ACTIVATION	REACTOME_NUCLEAR_EVENTS_KINASE_AND_TRANSCRIPTION_FACTOR_ACTIVATION		15	0.4562895	1.2455608	0.24404761	0.3653858	1	1940	tags=33%, list=17%, signal=40%
VERRECCHIA_RESPONSE_TO_TGFB1_C5	VERRECCHIA_RESPONSE_TO_TGFB1_C5		16	0.48609918	1.2455363	0.20866142	0.36484554	1	1628	tags=31%, list=15%, signal=37%
SIG_REGULATION_OF_THE_ACTIN_CYTOSKELETON_BY_RHO_GTPASES	SIG_REGULATION_OF_THE_ACTIN_CYTOSKELETON_BY_RHO_GTPASES		25	0.45541105	1.245309	0.21010101	0.3645742	1	2187	tags=36%, list=20%, signal=45%
THEILGAARD_NEUTROPHIL_AT_SKIN_WOUND_UP	THEILGAARD_NEUTROPHIL_AT_SKIN_WOUND_UP		51	0.38664448	1.2452863	0.23954372	0.3640302	1	2517	tags=39%, list=22%, signal=50%
TONKS_TARGETS_OF_RUNX1_RUNX1T1_FUSION_MONOCYTE_UP	TONKS_TARGETS_OF_RUNX1_RUNX1T1_FUSION_MONOCYTE_UP		128	0.3268325	1.2452201	0.16232465	0.3635568	1	2469	tags=34%, list=22%, signal=43%
FALVELLA_SMOKERS_WITH_LUNG_CANCER	FALVELLA_SMOKERS_WITH_LUNG_CANCER		47	0.40245253	1.2439188	0.18049793	0.36495143	1	956	tags=17%, list=9%, signal=19%
DER_IFN_GAMMA_RESPONSE_UP	DER_IFN_GAMMA_RESPONSE_UP		46	0.37538877	1.2436051	0.18930042	0.36487037	1	1249	tags=17%, list=11%, signal=19%
CREIGHTON_ENDOCRINE_THERAPY_RESISTANCE_4	CREIGHTON_ENDOCRINE_THERAPY_RESISTANCE_4		163	0.3246858	1.243085	0.12992126	0.36509088	1	2208	tags=29%, list=20%, signal=35%
LINDGREN_BLADDER_CANCER_CLUSTER_1_DN	LINDGREN_BLADDER_CANCER_CLUSTER_1_DN		238	0.33822125	1.2430818	0.17904761	0.36452416	1	1754	tags=25%, list=16%, signal=29%
GAZDA_DIAMOND_BLACKFAN_ANEMIA_ERYTHROID_DN	GAZDA_DIAMOND_BLACKFAN_ANEMIA_ERYTHROID_DN		240	0.28334746	1.2427142	0.11704312	0.36452895	1	2240	tags=27%, list=20%, signal=33%
BROCKE_APOPTOSIS_REVERSED_BY_IL6	BROCKE_APOPTOSIS_REVERSED_BY_IL6		78	0.38011387	1.241816	0.20833333	0.36533952	1	2423	tags=33%, list=22%, signal=42%
GARGALOVIC_RESPONSE_TO_OXIDIZED_PHOSPHOLIPIDS_BLUE_DN	GARGALOVIC_RESPONSE_TO_OXIDIZED_PHOSPHOLIPIDS_BLUE_DN		31	0.4087614	1.2411858	0.17959183	0.36573407	1	1118	tags=19%, list=10%, signal=21%
GRESHOCK_CANCER_COPY_NUMBER_UP	GRESHOCK_CANCER_COPY_NUMBER_UP		201	0.2871661	1.2407619	0.14230019	0.36576098	1	2010	tags=20%, list=18%, signal=24%
BECKER_TAMOXIFEN_RESISTANCE_UP	BECKER_TAMOXIFEN_RESISTANCE_UP		28	0.468087	1.2397926	0.22178218	0.36664855	1	1366	tags=29%, list=12%, signal=32%
REACTOME_METABOLISM_OF_CARBOHYDRATES	REACTOME_METABOLISM_OF_CARBOHYDRATES		80	0.34133452	1.238622	0.19246861	0.36787358	1	1431	tags=21%, list=13%, signal=24%
WANG_ESOPHAGUS_CANCER_VS_NORMAL_UP	WANG_ESOPHAGUS_CANCER_VS_NORMAL_UP		82	0.412867	1.2370325	0.2235529	0.36981338	1	1713	tags=37%, list=15%, signal=43%
RIGGINS_TAMOXIFEN_RESISTANCE_UP	RIGGINS_TAMOXIFEN_RESISTANCE_UP		45	0.41073725	1.2369651	0.18235295	0.36936787	1	1841	tags=38%, list=16%, signal=45%
ZHAN_MULTIPLE_MYELOMA_DN	ZHAN_MULTIPLE_MYELOMA_DN		22	0.5456634	1.236777	0.22612086	0.3690325	1	1291	tags=55%, list=12%, signal=62%
COLIN_PILOCYTIC_ASTROCYTOMA_VS_GLIOBLASTOMA_DN	COLIN_PILOCYTIC_ASTROCYTOMA_VS_GLIOBLASTOMA_DN		16	0.4880791	1.2365736	0.22266401	0.36872634	1	1892	tags=38%, list=17%, signal=45%
GOZGIT_ESR1_TARGETS_UP	GOZGIT_ESR1_TARGETS_UP		79	0.37245733	1.2365102	0.15120968	0.36824977	1	1873	tags=37%, list=17%, signal=44%
BAELDE_DIABETIC_NEPHROPATHY_UP	BAELDE_DIABETIC_NEPHROPATHY_UP		18	0.56378704	1.2362981	0.2231405	0.36800128	1	465	tags=39%, list=4%, signal=41%
BIOCARTA_ERK_PATHWAY	BIOCARTA_ERK_PATHWAY		16	0.42610526	1.2353891	0.21513945	0.36883578	1	3988	tags=50%, list=36%, signal=78%
YAO_TEMPORAL_RESPONSE_TO_PROGESTERONE_CLUSTER_1	YAO_TEMPORAL_RESPONSE_TO_PROGESTERONE_CLUSTER_1		58	0.42889503	1.2353395	0.17263158	0.36833417	1	994	tags=24%, list=9%, signal=26%
BRUECKNER_TARGETS_OF_MIRLET7A3_DN	BRUECKNER_TARGETS_OF_MIRLET7A3_DN		46	0.4220164	1.2331953	0.21529175	0.37116653	1	1096	tags=26%, list=10%, signal=29%
HAN_SATB1_TARGETS_UP	HAN_SATB1_TARGETS_UP		183	0.34111992	1.232866	0.15625	0.37113163	1	969	tags=20%, list=9%, signal=22%
GUTIERREZ_CHRONIC_LYMPHOCYTIC_LEUKEMIA_DN	GUTIERREZ_CHRONIC_LYMPHOCYTIC_LEUKEMIA_DN		32	0.4228464	1.232676	0.18473895	0.37083644	1	984	tags=25%, list=9%, signal=27%
MASSARWEH_RESPONSE_TO_ESTRADIOL	MASSARWEH_RESPONSE_TO_ESTRADIOL		37	0.39113164	1.2326405	0.15779093	0.37034106	1	1580	tags=30%, list=14%, signal=34%
KOKKINAKIS_METHIONINE_DEPRIVATION_48HR_UP	KOKKINAKIS_METHIONINE_DEPRIVATION_48HR_UP		83	0.38124087	1.2320771	0.20194174	0.3706474	1	2336	tags=36%, list=21%, signal=45%
GENTILE_UV_RESPONSE_CLUSTER_D4	GENTILE_UV_RESPONSE_CLUSTER_D4		26	0.38101718	1.2304565	0.20961538	0.37256667	1	501	tags=12%, list=4%, signal=12%
LEE_METASTASIS_AND_ALTERNATIVE_SPLICING_UP	LEE_METASTASIS_AND_ALTERNATIVE_SPLICING_UP		49	0.39836913	1.2303864	0.2043222	0.37212145	1	1939	tags=33%, list=17%, signal=39%
VECCHI_GASTRIC_CANCER_EARLY_DN	VECCHI_GASTRIC_CANCER_EARLY_DN		188	0.43031716	1.2303287	0.17355372	0.37162656	1	2021	tags=39%, list=18%, signal=47%
STOSSI_RESPONSE_TO_ESTRADIOL	STOSSI_RESPONSE_TO_ESTRADIOL		26	0.45054513	1.2285964	0.19308943	0.37372947	1	2393	tags=50%, list=21%, signal=63%
PUIFFE_INVASION_INHIBITED_BY_ASCITES_UP	PUIFFE_INVASION_INHIBITED_BY_ASCITES_UP		45	0.35654956	1.2282372	0.19881889	0.37371346	1	1382	tags=22%, list=12%, signal=25%
KOYAMA_SEMA3B_TARGETS_DN	KOYAMA_SEMA3B_TARGETS_DN		152	0.3182587	1.2281733	0.15662651	0.37325054	1	1542	tags=24%, list=14%, signal=27%
SHAFFER_IRF4_TARGETS_IN_MYELOMA_VS_MATURE_B_LYMPHOCYTE	SHAFFER_IRF4_TARGETS_IN_MYELOMA_VS_MATURE_B_LYMPHOCYTE		69	0.32893696	1.227422	0.19805825	0.3738322	1	1368	tags=17%, list=12%, signal=20%
SMID_BREAST_CANCER_RELAPSE_IN_LUNG_UP	SMID_BREAST_CANCER_RELAPSE_IN_LUNG_UP		15	0.5204564	1.2273786	0.1891892	0.37333146	1	2194	tags=53%, list=20%, signal=66%
NADERI_BREAST_CANCER_PROGNOSIS_DN	NADERI_BREAST_CANCER_PROGNOSIS_DN		17	0.52032816	1.2268414	0.2366864	0.37359092	1	1117	tags=35%, list=10%, signal=39%
BOYLAN_MULTIPLE_MYELOMA_PCA3_UP	BOYLAN_MULTIPLE_MYELOMA_PCA3_UP		32	0.43269163	1.2262919	0.18126273	0.37396798	1	2102	tags=38%, list=19%, signal=46%
KEGG_FC_EPSILON_RI_SIGNALING_PATHWAY	KEGG_FC_EPSILON_RI_SIGNALING_PATHWAY		56	0.372937	1.2262791	0.19444445	0.37342444	1	1139	tags=18%, list=10%, signal=20%
HELLER_HDAC_TARGETS_SILENCED_BY_METHYLATION_DN	HELLER_HDAC_TARGETS_SILENCED_BY_METHYLATION_DN		158	0.33032975	1.225403	0.19169961	0.37411383	1	1755	tags=28%, list=16%, signal=33%
TURASHVILI_BREAST_DUCTAL_CARCINOMA_VS_DUCTAL_NORMAL_UP	TURASHVILI_BREAST_DUCTAL_CARCINOMA_VS_DUCTAL_NORMAL_UP		22	0.5463378	1.2242827	0.25581396	0.37529424	1	2041	tags=59%, list=18%, signal=72%
STARK_HYPPOCAMPUS_22Q11_DELETION_UP	STARK_HYPPOCAMPUS_22Q11_DELETION_UP		24	0.42956328	1.2230117	0.23012552	0.37643957	1	2013	tags=25%, list=18%, signal=30%
BIOCARTA_INTEGRIN_PATHWAY	BIOCARTA_INTEGRIN_PATHWAY		25	0.43964568	1.2227696	0.25675675	0.37624407	1	3194	tags=48%, list=29%, signal=67%
WEI_MIR34A_TARGETS	WEI_MIR34A_TARGETS		76	0.31323665	1.2199074	0.17038539	0.3800999	1	1691	tags=24%, list=15%, signal=28%
GRABARCZYK_BCL11B_TARGETS_UP	GRABARCZYK_BCL11B_TARGETS_UP		41	0.3843489	1.2194133	0.19688109	0.38029143	1	911	tags=22%, list=8%, signal=24%
BERENJENO_ROCK_SIGNALING_NOT_VIA_RHOA_DN	BERENJENO_ROCK_SIGNALING_NOT_VIA_RHOA_DN		29	0.4340713	1.219095	0.22574258	0.3801449	1	1378	tags=31%, list=12%, signal=35%
SEMENZA_HIF1_TARGETS	SEMENZA_HIF1_TARGETS		25	0.45086366	1.2189424	0.2112676	0.37981504	1	1846	tags=40%, list=16%, signal=48%
SENESE_HDAC1_TARGETS_DN	SENESE_HDAC1_TARGETS_DN		134	0.37035933	1.2174066	0.24297188	0.38149616	1	1508	tags=26%, list=13%, signal=30%
KRIGE_RESPONSE_TO_TOSEDOSTAT_24HR_UP	KRIGE_RESPONSE_TO_TOSEDOSTAT_24HR_UP		349	0.30817664	1.2148908	0.21200751	0.38464648	1	1444	tags=20%, list=13%, signal=23%
LU_AGING_BRAIN_DN	LU_AGING_BRAIN_DN		155	0.36614147	1.2138522	0.19723865	0.38559905	1	1619	tags=25%, list=14%, signal=28%
STEARMAN_LUNG_CANCER_EARLY_VS_LATE_DN	STEARMAN_LUNG_CANCER_EARLY_VS_LATE_DN		46	0.4476459	1.2133152	0.26626018	0.38591227	1	1507	tags=37%, list=13%, signal=43%
MARTORIATI_MDM4_TARGETS_FETAL_LIVER_DN	MARTORIATI_MDM4_TARGETS_FETAL_LIVER_DN		202	0.31713718	1.2128137	0.18737672	0.38612524	1	1836	tags=22%, list=16%, signal=26%
BONOME_OVARIAN_CANCER_POOR_SURVIVAL_UP	BONOME_OVARIAN_CANCER_POOR_SURVIVAL_UP		20	0.46070093	1.2126218	0.2555781	0.38584572	1	1303	tags=30%, list=12%, signal=34%
HOOI_ST7_TARGETS_UP	HOOI_ST7_TARGETS_UP		39	0.41578305	1.212435	0.17457305	0.38559264	1	956	tags=26%, list=9%, signal=28%
KEGG_ADHERENS_JUNCTION	KEGG_ADHERENS_JUNCTION		52	0.39446655	1.2123556	0.23246492	0.38516563	1	1022	tags=21%, list=9%, signal=23%
FARMER_BREAST_CANCER_CLUSTER_1	FARMER_BREAST_CANCER_CLUSTER_1		26	0.5994427	1.2123122	0.27136752	0.38467214	1	1910	tags=62%, list=17%, signal=74%
HONMA_DOCETAXEL_RESISTANCE	HONMA_DOCETAXEL_RESISTANCE		23	0.40150532	1.2111044	0.286	0.38591057	1	987	tags=13%, list=9%, signal=14%
RUGO_ENVIRONMENTAL_STRESS_RESPONSE_UP	RUGO_ENVIRONMENTAL_STRESS_RESPONSE_UP		20	0.42887864	1.2109566	0.2235529	0.38556832	1	1075	tags=20%, list=10%, signal=22%
KEGG_RETINOL_METABOLISM	KEGG_RETINOL_METABOLISM		23	0.45358178	1.2099936	0.20784314	0.3863585	1	913	tags=22%, list=8%, signal=24%
REACTOME_CLASS_B2_SECRETIN_FAMILY_RECEPTORS	REACTOME_CLASS_B2_SECRETIN_FAMILY_RECEPTORS		63	0.41192877	1.2091476	0.21212122	0.38713545	1	2519	tags=44%, list=22%, signal=57%
HOSHIDA_LIVER_CANCER_LATE_RECURRENCE_UP	HOSHIDA_LIVER_CANCER_LATE_RECURRENCE_UP		41	0.42670265	1.2078304	0.2275449	0.3885154	1	1368	tags=34%, list=12%, signal=39%
VALK_AML_CLUSTER_6	VALK_AML_CLUSTER_6		19	0.455823	1.2077218	0.21755725	0.3881601	1	438	tags=21%, list=4%, signal=22%
SENGUPTA_NASOPHARYNGEAL_CARCINOMA_WITH_LMP1_UP	SENGUPTA_NASOPHARYNGEAL_CARCINOMA_WITH_LMP1_UP		186	0.34306654	1.2062393	0.18902439	0.38970825	1	1588	tags=25%, list=14%, signal=28%
BROWNE_HCMV_INFECTION_30MIN_DN	BROWNE_HCMV_INFECTION_30MIN_DN		60	0.37687898	1.2045317	0.19477911	0.39162144	1	1788	tags=25%, list=16%, signal=30%
BEGUM_TARGETS_OF_PAX3_FOXO1_FUSION_DN	BEGUM_TARGETS_OF_PAX3_FOXO1_FUSION_DN		24	0.48722747	1.2042603	0.25482625	0.39152914	1	2119	tags=63%, list=19%, signal=77%
OSMAN_BLADDER_CANCER_DN	OSMAN_BLADDER_CANCER_DN		175	0.26782963	1.2037395	0.24568138	0.3918134	1	1047	tags=10%, list=9%, signal=11%
BIOCARTA_CTLA4_PATHWAY	BIOCARTA_CTLA4_PATHWAY		15	0.57677424	1.203675	0.31496063	0.39134747	1	2044	tags=67%, list=18%, signal=81%
ST_INTEGRIN_SIGNALING_PATHWAY	ST_INTEGRIN_SIGNALING_PATHWAY		52	0.36653277	1.2032754	0.23517786	0.39136276	1	3085	tags=46%, list=28%, signal=63%
BOQUEST_STEM_CELL_CULTURED_VS_FRESH_DN	BOQUEST_STEM_CELL_CULTURED_VS_FRESH_DN		18	0.5508254	1.2031206	0.25855514	0.3910069	1	1818	tags=50%, list=16%, signal=60%
GAUSSMANN_MLL_AF4_FUSION_TARGETS_D_UP	GAUSSMANN_MLL_AF4_FUSION_TARGETS_D_UP		18	0.4578137	1.2010349	0.20303605	0.39364728	1	1303	tags=28%, list=12%, signal=31%
BOYLAN_MULTIPLE_MYELOMA_D_DN	BOYLAN_MULTIPLE_MYELOMA_D_DN		51	0.40621528	1.2007166	0.22568093	0.3935632	1	1211	tags=27%, list=11%, signal=31%
YAO_TEMPORAL_RESPONSE_TO_PROGESTERONE_CLUSTER_8	YAO_TEMPORAL_RESPONSE_TO_PROGESTERONE_CLUSTER_8		31	0.40957522	1.2006735	0.21387284	0.39306337	1	1645	tags=35%, list=15%, signal=41%
DORSAM_HOXA9_TARGETS_UP	DORSAM_HOXA9_TARGETS_UP		23	0.39933124	1.1984309	0.27272728	0.39580822	1	1835	tags=26%, list=16%, signal=31%
REACTOME_PHASE_1_FUNCTIONALIZATION_OF_COMPOUNDS	REACTOME_PHASE_1_FUNCTIONALIZATION_OF_COMPOUNDS		35	0.45004147	1.1983851	0.22485207	0.39531565	1	939	tags=29%, list=8%, signal=31%
DAIRKEE_CANCER_PRONE_RESPONSE_BPA_E2	DAIRKEE_CANCER_PRONE_RESPONSE_BPA_E2		82	0.32802597	1.1978692	0.23295455	0.39557645	1	1781	tags=23%, list=16%, signal=27%
ONDER_CDH1_SIGNALING_VIA_CTNNB1	ONDER_CDH1_SIGNALING_VIA_CTNNB1		52	0.4388205	1.1961468	0.24748491	0.3976674	1	2390	tags=54%, list=21%, signal=68%
REN_ALVEOLAR_RHABDOMYOSARCOMA_UP	REN_ALVEOLAR_RHABDOMYOSARCOMA_UP		57	0.42619395	1.1956402	0.24752475	0.39782122	1	1758	tags=44%, list=16%, signal=52%
BIOCARTA_NKCELLS_PATHWAY	BIOCARTA_NKCELLS_PATHWAY		15	0.51142657	1.1953024	0.24158415	0.397737	1	819	tags=27%, list=7%, signal=29%
HANN_RESISTANCE_TO_BCL2_INHIBITOR_UP	HANN_RESISTANCE_TO_BCL2_INHIBITOR_UP		21	0.44875062	1.1946845	0.22457626	0.3981469	1	1034	tags=29%, list=9%, signal=31%
KEGG_PRIMARY_IMMUNODEFICIENCY	KEGG_PRIMARY_IMMUNODEFICIENCY		25	0.48740947	1.1909287	0.28402367	0.40329823	1	2111	tags=36%, list=19%, signal=44%
GARGALOVIC_RESPONSE_TO_OXIDIZED_PHOSPHOLIPIDS_YELLOW_UP	GARGALOVIC_RESPONSE_TO_OXIDIZED_PHOSPHOLIPIDS_YELLOW_UP		15	0.43427113	1.1907799	0.26078027	0.40297845	1	1416	tags=20%, list=13%, signal=23%
MORI_EMU_MYC_LYMPHOMA_BY_ONSET_TIME_DN	MORI_EMU_MYC_LYMPHOMA_BY_ONSET_TIME_DN		16	0.4656668	1.1904624	0.27364185	0.40287817	1	2211	tags=38%, list=20%, signal=47%
BOHN_PRIMARY_IMMUNODEFICIENCY_SYNDROM_DN	BOHN_PRIMARY_IMMUNODEFICIENCY_SYNDROM_DN		18	0.46639204	1.1901349	0.2743539	0.40280107	1	1775	tags=44%, list=16%, signal=53%
NIKOLSKY_BREAST_CANCER_20Q11_AMPLICON	NIKOLSKY_BREAST_CANCER_20Q11_AMPLICON		15	0.4027147	1.1892227	0.2422998	0.40363616	1	7	tags=7%, list=0%, signal=7%
FERRANDO_T_ALL_WITH_MLL_ENL_FUSION_DN	FERRANDO_T_ALL_WITH_MLL_ENL_FUSION_DN		54	0.3478523	1.1891757	0.23584905	0.40314114	1	892	tags=13%, list=8%, signal=14%
ZHANG_BREAST_CANCER_PROGENITORS_DN	ZHANG_BREAST_CANCER_PROGENITORS_DN		88	0.3153223	1.1890416	0.22417153	0.4027562	1	1920	tags=24%, list=17%, signal=29%
TANG_SENESCENCE_TP53_TARGETS_UP	TANG_SENESCENCE_TP53_TARGETS_UP		16	0.4936873	1.1888522	0.26640928	0.40247265	1	371	tags=19%, list=3%, signal=19%
AMIT_EGF_RESPONSE_480_HELA	AMIT_EGF_RESPONSE_480_HELA		99	0.35645273	1.1879597	0.26768643	0.40324566	1	2474	tags=37%, list=22%, signal=48%
REACTOME_CYTOCHROME_P450_ARRANGED_BY_SUBSTRATE_TYPE	REACTOME_CYTOCHROME_P450_ARRANGED_BY_SUBSTRATE_TYPE		22	0.46459898	1.187691	0.26284584	0.4030468	1	2626	tags=45%, list=23%, signal=59%
KEGG_PARKINSONS_DISEASE	KEGG_PARKINSONS_DISEASE		81	0.2917423	1.1862706	0.2935421	0.40473938	1	4258	tags=37%, list=38%, signal=59%
YAGI_AML_WITH_T_9_11_TRANSLOCATION	YAGI_AML_WITH_T_9_11_TRANSLOCATION		91	0.31134918	1.1855934	0.21825397	0.40516955	1	2029	tags=22%, list=18%, signal=27%
KEGG_STARCH_AND_SUCROSE_METABOLISM	KEGG_STARCH_AND_SUCROSE_METABOLISM		21	0.443888	1.1854056	0.27139875	0.40489605	1	2004	tags=38%, list=18%, signal=46%
JAATINEN_HEMATOPOIETIC_STEM_CELL_UP	JAATINEN_HEMATOPOIETIC_STEM_CELL_UP		147	0.33869165	1.1847379	0.2202729	0.40529814	1	1583	tags=26%, list=14%, signal=30%
LEE_LIVER_CANCER_CIPROFIBRATE_DN	LEE_LIVER_CANCER_CIPROFIBRATE_DN		50	0.46452525	1.184192	0.27494907	0.40557206	1	1639	tags=26%, list=15%, signal=30%
KEGG_TOLL_LIKE_RECEPTOR_SIGNALING_PATHWAY	KEGG_TOLL_LIKE_RECEPTOR_SIGNALING_PATHWAY		60	0.37891617	1.183919	0.27145708	0.40544537	1	2517	tags=40%, list=22%, signal=51%
KEGG_LONG_TERM_POTENTIATION	KEGG_LONG_TERM_POTENTIATION		40	0.35216123	1.1822525	0.2112676	0.40759364	1	2138	tags=30%, list=19%, signal=37%
ONDER_CDH1_TARGETS_1_UP	ONDER_CDH1_TARGETS_1_UP		80	0.35130683	1.1810963	0.24	0.40882337	1	1628	tags=25%, list=15%, signal=29%
DER_IFN_ALPHA_RESPONSE_UP	DER_IFN_ALPHA_RESPONSE_UP		43	0.39165732	1.1809144	0.27698573	0.4086	1	1249	tags=16%, list=11%, signal=18%
NATSUME_RESPONSE_TO_INTERFERON_BETA_UP	NATSUME_RESPONSE_TO_INTERFERON_BETA_UP		42	0.36284563	1.1806754	0.22672065	0.40837744	1	2076	tags=29%, list=19%, signal=35%
CHEN_LVAD_SUPPORT_OF_FAILING_HEART_DN	CHEN_LVAD_SUPPORT_OF_FAILING_HEART_DN		33	0.4545382	1.1805018	0.23895583	0.40808207	1	1336	tags=33%, list=12%, signal=38%
LUI_THYROID_CANCER_PAX8_PPARG_UP	LUI_THYROID_CANCER_PAX8_PPARG_UP		27	0.3973122	1.1797754	0.24032587	0.40860015	1	1043	tags=26%, list=9%, signal=29%
LEE_LIVER_CANCER_MYC_TGFA_DN	LEE_LIVER_CANCER_MYC_TGFA_DN		50	0.4567679	1.1790504	0.24279836	0.40919203	1	1779	tags=40%, list=16%, signal=47%
ZHOU_INFLAMMATORY_RESPONSE_FIMA_UP	ZHOU_INFLAMMATORY_RESPONSE_FIMA_UP		235	0.3440322	1.1789856	0.19	0.40871042	1	1859	tags=29%, list=17%, signal=34%
BOYLAN_MULTIPLE_MYELOMA_C_CLUSTER_DN	BOYLAN_MULTIPLE_MYELOMA_C_CLUSTER_DN		20	0.4491287	1.1785128	0.24055666	0.4088539	1	1298	tags=35%, list=12%, signal=40%
KYNG_ENVIRONMENTAL_STRESS_RESPONSE_UP	KYNG_ENVIRONMENTAL_STRESS_RESPONSE_UP		22	0.3996138	1.1782969	0.26587301	0.40862936	1	1075	tags=18%, list=10%, signal=20%
REACTOME_DOWNSTREAM_TCR_SIGNALING	REACTOME_DOWNSTREAM_TCR_SIGNALING		20	0.44572347	1.1781311	0.28404668	0.40833974	1	3469	tags=75%, list=31%, signal=108%
ZHOU_INFLAMMATORY_RESPONSE_LIVE_UP	ZHOU_INFLAMMATORY_RESPONSE_LIVE_UP		219	0.3287377	1.1778374	0.19881889	0.40825298	1	1916	tags=31%, list=17%, signal=37%
TONKS_TARGETS_OF_RUNX1_RUNX1T1_FUSION_HSC_UP	TONKS_TARGETS_OF_RUNX1_RUNX1T1_FUSION_HSC_UP		109	0.3764516	1.1778036	0.22554891	0.40774623	1	1346	tags=26%, list=12%, signal=29%
KIM_WT1_TARGETS_8HR_DN	KIM_WT1_TARGETS_8HR_DN		76	0.32619774	1.1777972	0.2194617	0.40720755	1	2328	tags=26%, list=21%, signal=33%
REACTOME_ADP_SIGNALLING_THROUGH_P2Y_PURINOCEPTOR_1	REACTOME_ADP_SIGNALLING_THROUGH_P2Y_PURINOCEPTOR_1		18	0.44087216	1.1771712	0.24055666	0.4075852	1	2323	tags=39%, list=21%, signal=49%
ACEVEDO_LIVER_CANCER_WITH_H3K27ME3_UP	ACEVEDO_LIVER_CANCER_WITH_H3K27ME3_UP		121	0.37151155	1.1770289	0.22376238	0.4072661	1	2440	tags=39%, list=22%, signal=49%
BOYLAN_MULTIPLE_MYELOMA_PCA1_UP	BOYLAN_MULTIPLE_MYELOMA_PCA1_UP		78	0.45711792	1.1769022	0.24453281	0.40689954	1	2427	tags=55%, list=22%, signal=70%
KEGG_NOTCH_SIGNALING_PATHWAY	KEGG_NOTCH_SIGNALING_PATHWAY		31	0.3603834	1.1767076	0.2729045	0.40666458	1	2037	tags=29%, list=18%, signal=35%
UDAYAKUMAR_MED1_TARGETS_DN	UDAYAKUMAR_MED1_TARGETS_DN		146	0.31708464	1.1757473	0.21357286	0.40762022	1	1231	tags=18%, list=11%, signal=21%
MOOTHA_GLUCONEOGENESIS	MOOTHA_GLUCONEOGENESIS		22	0.446045	1.1753463	0.26209676	0.40768868	1	1686	tags=36%, list=15%, signal=43%
KIM_WT1_TARGETS_12HR_UP	KIM_WT1_TARGETS_12HR_UP		91	0.37163997	1.1752621	0.24505928	0.40727687	1	1958	tags=34%, list=17%, signal=41%
REACTOME_NEURORANSMITTER_RECEPTOR_BINDING_AND_DOWNSTREAM_TRANSMISSION_IN_THE_POSTSYNAPTIC_CELL	REACTOME_NEURORANSMITTER_RECEPTOR_BINDING_AND_DOWNSTREAM_TRANSMISSION_IN_THE_POSTSYNAPTIC_CELL		59	0.35760912	1.1748039	0.24109015	0.40741557	1	2516	tags=37%, list=22%, signal=48%
TSUNODA_CISPLATIN_RESISTANCE_DN	TSUNODA_CISPLATIN_RESISTANCE_DN		18	0.47105607	1.1744155	0.2529412	0.40744644	1	629	tags=22%, list=6%, signal=24%
HSIAO_LIVER_SPECIFIC_GENES	HSIAO_LIVER_SPECIFIC_GENES		179	0.40703997	1.174259	0.2278481	0.40714183	1	1308	tags=25%, list=12%, signal=28%
BOYAULT_LIVER_CANCER_SUBCLASS_G3_DN	BOYAULT_LIVER_CANCER_SUBCLASS_G3_DN		35	0.4465675	1.1735018	0.24752475	0.4077207	1	1059	tags=29%, list=9%, signal=31%
AMIT_EGF_RESPONSE_120_HELA	AMIT_EGF_RESPONSE_120_HELA		47	0.40399444	1.1734465	0.2934363	0.40726945	1	1453	tags=28%, list=13%, signal=32%
GUENTHER_GROWTH_SPHERICAL_VS_ADHERENT_DN	GUENTHER_GROWTH_SPHERICAL_VS_ADHERENT_DN		21	0.49148554	1.1719481	0.28270042	0.40907356	1	989	tags=24%, list=9%, signal=26%
RIZ_ERYTHROID_DIFFERENTIATION_6HR	RIZ_ERYTHROID_DIFFERENTIATION_6HR		29	0.41702056	1.1715928	0.22198732	0.40903506	1	659	tags=21%, list=6%, signal=22%
LI_WILMS_TUMOR_VS_FETAL_KIDNEY_1_UP	LI_WILMS_TUMOR_VS_FETAL_KIDNEY_1_UP		121	0.35304356	1.170711	0.26506025	0.40981677	1	1992	tags=36%, list=18%, signal=43%
BILD_HRAS_ONCOGENIC_SIGNATURE	BILD_HRAS_ONCOGENIC_SIGNATURE		140	0.36377552	1.170646	0.2576923	0.40938	1	1890	tags=36%, list=17%, signal=42%
LEE_LIVER_CANCER_MYC_UP	LEE_LIVER_CANCER_MYC_UP		45	0.34106457	1.1698585	0.20233463	0.41009608	1	960	tags=18%, list=9%, signal=19%
LU_TUMOR_ANGIOGENESIS_UP	LU_TUMOR_ANGIOGENESIS_UP		15	0.4850003	1.1689222	0.246063	0.41095233	1	1738	tags=47%, list=16%, signal=55%
BIOCARTA_RHO_PATHWAY	BIOCARTA_RHO_PATHWAY		27	0.36755207	1.1687189	0.2973485	0.41069984	1	1093	tags=19%, list=10%, signal=20%
BOYLAN_MULTIPLE_MYELOMA_C_D_UP	BOYLAN_MULTIPLE_MYELOMA_C_D_UP		73	0.34676427	1.1679908	0.23185484	0.4112232	1	2492	tags=34%, list=22%, signal=44%
REACTOME_PLC_GAMMA1_SIGNALLING	REACTOME_PLC_GAMMA1_SIGNALLING		19	0.42428032	1.1663468	0.28656125	0.4131734	1	855	tags=26%, list=8%, signal=28%
GENTILE_UV_RESPONSE_CLUSTER_D7	GENTILE_UV_RESPONSE_CLUSTER_D7		25	0.37254727	1.1660058	0.31960785	0.41315994	1	2500	tags=24%, list=22%, signal=31%
CUI_TCF21_TARGETS_UP	CUI_TCF21_TARGETS_UP		22	0.52094036	1.1656874	0.29919678	0.41313487	1	604	tags=45%, list=5%, signal=48%
KEGG_VASCULAR_SMOOTH_MUSCLE_CONTRACTION	KEGG_VASCULAR_SMOOTH_MUSCLE_CONTRACTION		74	0.3587148	1.16562	0.25631067	0.41271004	1	2915	tags=43%, list=26%, signal=58%
REACTOME_SEMA4D_INDUCED_CELL_MIGRATION_AND_GROWTH_CONE_COLLAPSE	REACTOME_SEMA4D_INDUCED_CELL_MIGRATION_AND_GROWTH_CONE_COLLAPSE		16	0.42910016	1.1653848	0.26732674	0.41255203	1	268	tags=13%, list=2%, signal=13%
BILBAN_B_CLL_LPL_UP	BILBAN_B_CLL_LPL_UP		30	0.39131412	1.1646084	0.2634855	0.4131683	1	1835	tags=23%, list=16%, signal=28%
KEGG_JAK_STAT_SIGNALING_PATHWAY	KEGG_JAK_STAT_SIGNALING_PATHWAY		88	0.33826393	1.1645623	0.2413088	0.41269422	1	2190	tags=31%, list=20%, signal=38%
OSWALD_HEMATOPOIETIC_STEM_CELL_IN_COLLAGEN_GEL_UP	OSWALD_HEMATOPOIETIC_STEM_CELL_IN_COLLAGEN_GEL_UP		124	0.34864497	1.1634057	0.23895583	0.41389135	1	2165	tags=31%, list=19%, signal=38%
OSWALD_HEMATOPOIETIC_STEM_CELL_IN_COLLAGEN_GEL_DN	OSWALD_HEMATOPOIETIC_STEM_CELL_IN_COLLAGEN_GEL_DN		124	0.34864497	1.1634057	0.23895583	0.41335312	1	2165	tags=31%, list=19%, signal=38%
SENESE_HDAC3_TARGETS_DN	SENESE_HDAC3_TARGETS_DN		256	0.2871555	1.1622648	0.20750988	0.41457227	1	1886	tags=23%, list=17%, signal=28%
SENESE_HDAC1_TARGETS_UP	SENESE_HDAC1_TARGETS_UP		219	0.31592655	1.1617033	0.23506744	0.4148674	1	2041	tags=26%, list=18%, signal=31%
BALDWIN_PRKCI_TARGETS_UP	BALDWIN_PRKCI_TARGETS_UP		26	0.4066985	1.1614844	0.28370222	0.4146613	1	1948	tags=35%, list=17%, signal=42%
BIOCARTA_NKT_PATHWAY	BIOCARTA_NKT_PATHWAY		21	0.4933266	1.1587431	0.2631579	0.4182909	1	1744	tags=48%, list=16%, signal=56%
FAELT_B_CLL_WITH_VH_REARRANGEMENTS_DN	FAELT_B_CLL_WITH_VH_REARRANGEMENTS_DN		27	0.36930797	1.1579527	0.3125	0.41901127	1	2300	tags=26%, list=21%, signal=33%
TSAI_RESPONSE_TO_RADIATION_THERAPY	TSAI_RESPONSE_TO_RADIATION_THERAPY		22	0.5219577	1.1577691	0.28425357	0.41876447	1	1812	tags=45%, list=16%, signal=54%
HUPER_BREAST_BASAL_VS_LUMINAL_UP	HUPER_BREAST_BASAL_VS_LUMINAL_UP		31	0.5261854	1.1573786	0.33973128	0.4188642	1	2673	tags=65%, list=24%, signal=85%
KEGG_CALCIUM_SIGNALING_PATHWAY	KEGG_CALCIUM_SIGNALING_PATHWAY		117	0.37671247	1.15713	0.25316456	0.4187088	1	2323	tags=38%, list=21%, signal=47%
BANDRES_RESPONSE_TO_CARMUSTIN_WITHOUT_MGMT_48HR_DN	BANDRES_RESPONSE_TO_CARMUSTIN_WITHOUT_MGMT_48HR_DN		20	0.39867687	1.1563363	0.2965235	0.41939062	1	1630	tags=25%, list=15%, signal=29%
KAN_RESPONSE_TO_ARSENIC_TRIOXIDE	KAN_RESPONSE_TO_ARSENIC_TRIOXIDE		70	0.37364453	1.1554465	0.20512821	0.42018205	1	2019	tags=37%, list=18%, signal=45%
KONDO_PROSTATE_CANCER_WITH_H3K27ME3	KONDO_PROSTATE_CANCER_WITH_H3K27ME3		81	0.4226223	1.154625	0.28210527	0.42094508	1	2329	tags=33%, list=21%, signal=42%
WINTER_HYPOXIA_UP	WINTER_HYPOXIA_UP		49	0.3409857	1.1540668	0.27131784	0.4212237	1	1801	tags=29%, list=16%, signal=34%
HADDAD_T_LYMPHOCYTE_AND_NK_PROGENITOR_UP	HADDAD_T_LYMPHOCYTE_AND_NK_PROGENITOR_UP		44	0.386298	1.1540406	0.2345679	0.42072105	1	1336	tags=27%, list=12%, signal=31%
LINDSTEDT_DENDRITIC_CELL_MATURATION_B	LINDSTEDT_DENDRITIC_CELL_MATURATION_B		35	0.41009557	1.1535207	0.30095237	0.42098275	1	1853	tags=37%, list=17%, signal=44%
VALK_AML_CLUSTER_4	VALK_AML_CLUSTER_4		18	0.4366015	1.1524587	0.3137255	0.42209724	1	2201	tags=56%, list=20%, signal=69%
ALONSO_METASTASIS_EMT_UP	ALONSO_METASTASIS_EMT_UP		23	0.44355464	1.152398	0.29098362	0.42163947	1	2336	tags=52%, list=21%, signal=66%
FLECHNER_PBL_KIDNEY_TRANSPLANT_OK_VS_DONOR_UP	FLECHNER_PBL_KIDNEY_TRANSPLANT_OK_VS_DONOR_UP		98	0.28880444	1.1523254	0.31153846	0.42120105	1	1283	tags=12%, list=11%, signal=14%
GAUSSMANN_MLL_AF4_FUSION_TARGETS_G_UP	GAUSSMANN_MLL_AF4_FUSION_TARGETS_G_UP		108	0.35202098	1.151327	0.22199592	0.42226297	1	1108	tags=21%, list=10%, signal=23%
KEGG_TGF_BETA_SIGNALING_PATHWAY	KEGG_TGF_BETA_SIGNALING_PATHWAY		51	0.37029698	1.1511449	0.27380952	0.4220329	1	1608	tags=24%, list=14%, signal=27%
KEGG_PPAR_SIGNALING_PATHWAY	KEGG_PPAR_SIGNALING_PATHWAY		51	0.4288809	1.1511052	0.2930693	0.42155722	1	2566	tags=53%, list=23%, signal=68%
ODONNELL_TFRC_TARGETS_UP	ODONNELL_TFRC_TARGETS_UP		186	0.33070433	1.1471304	0.23123732	0.42706916	1	2169	tags=33%, list=19%, signal=41%
KEGG_ARRHYTHMOGENIC_RIGHT_VENTRICULAR_CARDIOMYOPATHY_ARVC	KEGG_ARRHYTHMOGENIC_RIGHT_VENTRICULAR_CARDIOMYOPATHY_ARVC		55	0.38764855	1.1459919	0.2842742	0.42824703	1	2050	tags=40%, list=18%, signal=49%
BIOCARTA_BCR_PATHWAY	BIOCARTA_BCR_PATHWAY		20	0.42471012	1.1459324	0.2977867	0.42779428	1	1897	tags=25%, list=17%, signal=30%
LIANG_SILENCED_BY_METHYLATION_2	LIANG_SILENCED_BY_METHYLATION_2		22	0.47842526	1.1456418	0.29622266	0.4276528	1	2288	tags=45%, list=20%, signal=57%
ONDER_CDH1_TARGETS_1_DN	ONDER_CDH1_TARGETS_1_DN		88	0.3660718	1.1446854	0.29681274	0.42855826	1	1898	tags=32%, list=17%, signal=38%
LEE_LIVER_CANCER_E2F1_UP	LEE_LIVER_CANCER_E2F1_UP		48	0.41371018	1.1445538	0.28397566	0.4282135	1	2431	tags=52%, list=22%, signal=66%
CASORELLI_ACUTE_PROMYELOCYTIC_LEUKEMIA_UP	CASORELLI_ACUTE_PROMYELOCYTIC_LEUKEMIA_UP		97	0.32906476	1.1418682	0.25148514	0.43178928	1	2288	tags=35%, list=20%, signal=44%
BROWNE_HCMV_INFECTION_18HR_UP	BROWNE_HCMV_INFECTION_18HR_UP		108	0.30001208	1.1407602	0.23772103	0.43303517	1	1716	tags=19%, list=15%, signal=22%
OSADA_ASCL1_TARGETS_UP	OSADA_ASCL1_TARGETS_UP		31	0.39357412	1.1400293	0.2868687	0.43359607	1	1886	tags=42%, list=17%, signal=50%
MOLENAAR_TARGETS_OF_CCND1_AND_CDK4_UP	MOLENAAR_TARGETS_OF_CCND1_AND_CDK4_UP		28	0.39307323	1.1399165	0.2755102	0.43321258	1	635	tags=14%, list=6%, signal=15%
HOSHIDA_LIVER_CANCER_SUBCLASS_S3	HOSHIDA_LIVER_CANCER_SUBCLASS_S3		200	0.3363131	1.1394737	0.25865582	0.43333653	1	2466	tags=35%, list=22%, signal=44%
KEGG_MELANOGENESIS	KEGG_MELANOGENESIS		70	0.34901202	1.1386019	0.24103586	0.43423846	1	2336	tags=40%, list=21%, signal=50%
GOLDRATH_ANTIGEN_RESPONSE	GOLDRATH_ANTIGEN_RESPONSE		270	0.33607483	1.1385173	0.30844793	0.43382034	1	1911	tags=27%, list=17%, signal=32%
OHM_METHYLATED_IN_ADULT_CANCERS	OHM_METHYLATED_IN_ADULT_CANCERS		17	0.43400058	1.1385163	0.2965235	0.43328136	1	1100	tags=29%, list=10%, signal=33%
BIOCARTA_ALK_PATHWAY	BIOCARTA_ALK_PATHWAY		22	0.39657402	1.1374729	0.3135246	0.43431458	1	2977	tags=45%, list=27%, signal=62%
RODRIGUES_NTN1_AND_DCC_TARGETS	RODRIGUES_NTN1_AND_DCC_TARGETS		23	0.40346858	1.1359236	0.28942117	0.43613678	1	1337	tags=26%, list=12%, signal=30%
LI_WILMS_TUMOR	LI_WILMS_TUMOR		20	0.45546424	1.1355383	0.2752475	0.43616575	1	1490	tags=45%, list=13%, signal=52%
DIRMEIER_LMP1_RESPONSE_EARLY	DIRMEIER_LMP1_RESPONSE_EARLY		36	0.395501	1.1355256	0.31334624	0.43564376	1	2510	tags=42%, list=22%, signal=54%
WEIGEL_OXIDATIVE_STRESS_RESPONSE	WEIGEL_OXIDATIVE_STRESS_RESPONSE		19	0.39127913	1.1343151	0.28902954	0.43695548	1	811	tags=21%, list=7%, signal=23%
TAKEDA_TARGETS_OF_NUP98_HOXA9_FUSION_10D_UP	TAKEDA_TARGETS_OF_NUP98_HOXA9_FUSION_10D_UP		89	0.40872514	1.1342524	0.2776618	0.4364949	1	1495	tags=34%, list=13%, signal=39%
MCCABE_BOUND_BY_HOXC6	MCCABE_BOUND_BY_HOXC6		180	0.27128655	1.1337814	0.2166998	0.43671313	1	2019	tags=22%, list=18%, signal=26%
SEIDEN_ONCOGENESIS_BY_MET	SEIDEN_ONCOGENESIS_BY_MET		59	0.3603741	1.1327332	0.3561644	0.43779504	1	2180	tags=31%, list=19%, signal=38%
BANDRES_RESPONSE_TO_CARMUSTIN_MGMT_48HR_DN	BANDRES_RESPONSE_TO_CARMUSTIN_MGMT_48HR_DN		101	0.32835913	1.132052	0.28343314	0.4383342	1	2291	tags=31%, list=20%, signal=38%
REACTOME_PURINE_METABOLISM	REACTOME_PURINE_METABOLISM		22	0.349944	1.1310781	0.28977272	0.43938822	1	2760	tags=32%, list=25%, signal=42%
DAIRKEE_CANCER_PRONE_RESPONSE_E2	DAIRKEE_CANCER_PRONE_RESPONSE_E2		18	0.4761005	1.1309448	0.3029703	0.43905464	1	1154	tags=33%, list=10%, signal=37%
KAAB_FAILED_HEART_ATRIUM_UP	KAAB_FAILED_HEART_ATRIUM_UP		23	0.39462194	1.1306839	0.30161944	0.43888882	1	2085	tags=35%, list=19%, signal=43%
REACTOME_NCAM_SIGNALING_FOR_NEURITE_OUT_GROWTH	REACTOME_NCAM_SIGNALING_FOR_NEURITE_OUT_GROWTH		46	0.41336036	1.129983	0.32149902	0.43938947	1	1378	tags=33%, list=12%, signal=37%
MCBRYAN_PUBERTAL_BREAST_5_6WK_DN	MCBRYAN_PUBERTAL_BREAST_5_6WK_DN		85	0.3149385	1.1296793	0.2805907	0.4392842	1	805	tags=14%, list=7%, signal=15%
AKL_HTLV1_INFECTION_UP	AKL_HTLV1_INFECTION_UP		21	0.37590912	1.1292981	0.30332682	0.4393386	1	987	tags=24%, list=9%, signal=26%
DACOSTA_UV_RESPONSE_VIA_ERCC3_TTD_DN	DACOSTA_UV_RESPONSE_VIA_ERCC3_TTD_DN		25	0.3765489	1.1292615	0.28	0.43884903	1	1384	tags=28%, list=12%, signal=32%
REACTOME_ACTIVATION_OF_KAINATE_RECEPTORS_UPON_GLUTAMATE_BINDING	REACTOME_ACTIVATION_OF_KAINATE_RECEPTORS_UPON_GLUTAMATE_BINDING		22	0.3883523	1.1292299	0.3070707	0.43836385	1	2824	tags=45%, list=25%, signal=61%
DACOSTA_UV_RESPONSE_VIA_ERCC3_UP	DACOSTA_UV_RESPONSE_VIA_ERCC3_UP		222	0.2449107	1.1286849	0.29063097	0.43866917	1	1923	tags=18%, list=17%, signal=21%
YOSHIOKA_LIVER_CANCER_EARLY_RECURRENCE_UP	YOSHIOKA_LIVER_CANCER_EARLY_RECURRENCE_UP		20	0.39890316	1.126252	0.30343512	0.44179597	1	1183	tags=20%, list=11%, signal=22%
WOTTON_RUNX_TARGETS_DN	WOTTON_RUNX_TARGETS_DN		19	0.42911875	1.1259042	0.29079497	0.44182262	1	1124	tags=32%, list=10%, signal=35%
KEGG_CELL_ADHESION_MOLECULES_CAMS	KEGG_CELL_ADHESION_MOLECULES_CAMS		75	0.38232782	1.125414	0.29637095	0.44208556	1	1650	tags=39%, list=15%, signal=45%
BAELDE_DIABETIC_NEPHROPATHY_DN	BAELDE_DIABETIC_NEPHROPATHY_DN		22	0.46941647	1.1251183	0.3104126	0.44207114	1	1554	tags=36%, list=14%, signal=42%
TIEN_INTESTINE_PROBIOTICS_6HR_DN	TIEN_INTESTINE_PROBIOTICS_6HR_DN		107	0.27600133	1.1249069	0.28489482	0.4418467	1	2093	tags=23%, list=19%, signal=28%
CORRE_MULTIPLE_MYELOMA_DN	CORRE_MULTIPLE_MYELOMA_DN		32	0.4239892	1.1241857	0.2964427	0.44243	1	1507	tags=41%, list=13%, signal=47%
BIOCARTA_GPCR_PATHWAY	BIOCARTA_GPCR_PATHWAY		18	0.3548064	1.1239877	0.3190184	0.4422396	1	1940	tags=22%, list=17%, signal=27%
ODONNELL_TARGETS_OF_MYC_AND_TFRC_UP	ODONNELL_TARGETS_OF_MYC_AND_TFRC_UP		38	0.41449326	1.123601	0.32761905	0.44232896	1	1277	tags=32%, list=11%, signal=36%
ICHIBA_GRAFT_VERSUS_HOST_DISEASE_35D_DN	ICHIBA_GRAFT_VERSUS_HOST_DISEASE_35D_DN		42	0.4078882	1.12345	0.30165288	0.44203946	1	2830	tags=40%, list=25%, signal=54%
KEGG_AXON_GUIDANCE	KEGG_AXON_GUIDANCE		89	0.3413574	1.1233611	0.3056133	0.4416343	1	1988	tags=27%, list=18%, signal=33%
KEGG_GLYCOLYSIS_GLUCONEOGENESIS	KEGG_GLYCOLYSIS_GLUCONEOGENESIS		48	0.3644763	1.1232984	0.3257732	0.44119126	1	1518	tags=27%, list=14%, signal=31%
REACTOME_TOLL_RECEPTOR_CASCADES	REACTOME_TOLL_RECEPTOR_CASCADES		53	0.33944285	1.1223341	0.33333334	0.44221187	1	2559	tags=34%, list=23%, signal=44%
DOANE_BREAST_CANCER_CLASSES_DN	DOANE_BREAST_CANCER_CLASSES_DN		21	0.42589587	1.1211643	0.31944445	0.4434722	1	1122	tags=38%, list=10%, signal=42%
APPEL_IMATINIB_RESPONSE	APPEL_IMATINIB_RESPONSE		23	0.44359928	1.1209282	0.3806706	0.4432983	1	2508	tags=48%, list=22%, signal=62%
KEGG_LEUKOCYTE_TRANSENDOTHELIAL_MIGRATION	KEGG_LEUKOCYTE_TRANSENDOTHELIAL_MIGRATION		85	0.38155743	1.1207612	0.3125	0.4430178	1	1642	tags=38%, list=15%, signal=44%
REACTOME_REGULATION_OF_LIPID_METABOLISM_BY_PEROXISOME_PROLIFERATOR_ACTIVATED_RECEPTOR_ALPHA	REACTOME_REGULATION_OF_LIPID_METABOLISM_BY_PEROXISOME_PROLIFERATOR_ACTIVATED_RECEPTOR_ALPHA		40	0.39744282	1.1206062	0.33126295	0.44272292	1	2549	tags=48%, list=23%, signal=61%
ONKEN_UVEAL_MELANOMA_DN	ONKEN_UVEAL_MELANOMA_DN		330	0.26750708	1.1205143	0.30905512	0.44233558	1	1294	tags=16%, list=12%, signal=18%
VANTVEER_BREAST_CANCER_BRCA1_DN	VANTVEER_BREAST_CANCER_BRCA1_DN		18	0.48888603	1.1195934	0.34563106	0.44318333	1	1145	tags=44%, list=10%, signal=49%
HALMOS_CEBPA_TARGETS_UP	HALMOS_CEBPA_TARGETS_UP		29	0.41034266	1.1193062	0.29376256	0.44312903	1	1075	tags=31%, list=10%, signal=34%
BIOCARTA_CHREBP2_PATHWAY	BIOCARTA_CHREBP2_PATHWAY		26	0.33783317	1.1192249	0.33462283	0.44271287	1	3740	tags=46%, list=33%, signal=69%
DAZARD_RESPONSE_TO_UV_SCC_DN	DAZARD_RESPONSE_TO_UV_SCC_DN		59	0.31840187	1.1187345	0.3030303	0.4429354	1	2359	tags=29%, list=21%, signal=36%
PETRETTO_HEART_MASS_QTL_CIS_UP	PETRETTO_HEART_MASS_QTL_CIS_UP		15	0.43056858	1.1178342	0.3197556	0.4437641	1	616	tags=27%, list=6%, signal=28%
VALK_AML_CLUSTER_3	VALK_AML_CLUSTER_3		23	0.39069602	1.1178162	0.306163	0.44327176	1	1948	tags=48%, list=17%, signal=58%
REACTOME_SIGNALING_BY_PDGF	REACTOME_SIGNALING_BY_PDGF		48	0.4056195	1.117693	0.35077518	0.44293818	1	1096	tags=29%, list=10%, signal=32%
BUYTAERT_PHOTODYNAMIC_THERAPY_STRESS_UP	BUYTAERT_PHOTODYNAMIC_THERAPY_STRESS_UP		428	0.27378976	1.1172813	0.31800765	0.44302607	1	1938	tags=20%, list=17%, signal=23%
LY_AGING_PREMATURE_DN	LY_AGING_PREMATURE_DN		19	0.45899785	1.1159459	0.37669903	0.4445896	1	379	tags=11%, list=3%, signal=11%
PAPASPYRIDONOS_UNSTABLE_ATEROSCLEROTIC_PLAQUE_DN	PAPASPYRIDONOS_UNSTABLE_ATEROSCLEROTIC_PLAQUE_DN		27	0.45986402	1.1152062	0.34509805	0.44512847	1	1965	tags=52%, list=18%, signal=63%
SHAFFER_IRF4_TARGETS_IN_ACTIVATED_DENDRITIC_CELL	SHAFFER_IRF4_TARGETS_IN_ACTIVATED_DENDRITIC_CELL		43	0.34114328	1.1145679	0.27586207	0.44558468	1	2005	tags=23%, list=18%, signal=28%
SHEPARD_BMYB_MORPHOLINO_DN	SHEPARD_BMYB_MORPHOLINO_DN		115	0.3357826	1.1141675	0.296	0.44572657	1	1311	tags=20%, list=12%, signal=22%
PAL_PRMT5_TARGETS_UP	PAL_PRMT5_TARGETS_UP		157	0.32733026	1.1139563	0.3604651	0.44550493	1	1599	tags=16%, list=14%, signal=18%
SAKAI_CHRONIC_HEPATITIS_VS_LIVER_CANCER_DN	SAKAI_CHRONIC_HEPATITIS_VS_LIVER_CANCER_DN		21	0.42210934	1.1135254	0.32815534	0.4456519	1	2235	tags=48%, list=20%, signal=59%
KRIGE_RESPONSE_TO_TOSEDOSTAT_6HR_UP	KRIGE_RESPONSE_TO_TOSEDOSTAT_6HR_UP		431	0.26167104	1.1119208	0.30710173	0.44765103	1	2228	tags=23%, list=20%, signal=28%
TAYLOR_METHYLATED_IN_ACUTE_LYMPHOBLASTIC_LEUKEMIA	TAYLOR_METHYLATED_IN_ACUTE_LYMPHOBLASTIC_LEUKEMIA		39	0.31599367	1.110312	0.32329318	0.44956487	1	867	tags=10%, list=8%, signal=11%
BERENJENO_TRANSFORMED_BY_RHOA_UP	BERENJENO_TRANSFORMED_BY_RHOA_UP		385	0.3315958	1.1100148	0.3514563	0.44952083	1	1124	tags=15%, list=10%, signal=16%
BREDEMEYER_RAG_SIGNALING_NOT_VIA_ATM_DN	BREDEMEYER_RAG_SIGNALING_NOT_VIA_ATM_DN		42	0.36218584	1.1096191	0.296875	0.44959924	1	2673	tags=40%, list=24%, signal=53%
RORIE_TARGETS_OF_EWSR1_FLI1_FUSION_DN	RORIE_TARGETS_OF_EWSR1_FLI1_FUSION_DN		17	0.47241333	1.109592	0.3266533	0.44910458	1	908	tags=35%, list=8%, signal=38%
YAGI_AML_WITH_INV_16_TRANSLOCATION	YAGI_AML_WITH_INV_16_TRANSLOCATION		253	0.26255143	1.1094196	0.2897959	0.44882378	1	1278	tags=15%, list=11%, signal=16%
BERENJENO_ROCK_SIGNALING_NOT_VIA_RHOA_UP	BERENJENO_ROCK_SIGNALING_NOT_VIA_RHOA_UP		24	0.44646278	1.1093729	0.33266532	0.4483559	1	1324	tags=33%, list=12%, signal=38%
LEE_LIVER_CANCER_MYC_DN	LEE_LIVER_CANCER_MYC_DN		38	0.41471255	1.108837	0.3409091	0.4486372	1	475	tags=21%, list=4%, signal=22%
SESTO_RESPONSE_TO_UV_C7	SESTO_RESPONSE_TO_UV_C7		49	0.34203258	1.1085131	0.31902984	0.4486121	1	2577	tags=33%, list=23%, signal=42%
KRIGE_RESPONSE_TO_TOSEDOSTAT_6HR_DN	KRIGE_RESPONSE_TO_TOSEDOSTAT_6HR_DN		462	0.23295857	1.1077019	0.31054688	0.44934773	1	2153	tags=17%, list=19%, signal=20%
BIOCARTA_AMI_PATHWAY	BIOCARTA_AMI_PATHWAY		19	0.48406294	1.1064827	0.32591093	0.45063898	1	1378	tags=42%, list=12%, signal=48%
KEGG_GNRH_SIGNALING_PATHWAY	KEGG_GNRH_SIGNALING_PATHWAY		71	0.32187036	1.1057127	0.31976745	0.45132002	1	2993	tags=37%, list=27%, signal=50%
DELYS_THYROID_CANCER_UP	DELYS_THYROID_CANCER_UP		275	0.33979717	1.1054176	0.29803923	0.45124102	1	1228	tags=27%, list=11%, signal=29%
CHIANG_LIVER_CANCER_SUBCLASS_INTERFERON_UP	CHIANG_LIVER_CANCER_SUBCLASS_INTERFERON_UP		16	0.48618722	1.1048806	0.34419551	0.45152885	1	1495	tags=44%, list=13%, signal=50%
SENGUPTA_NASOPHARYNGEAL_CARCINOMA_UP	SENGUPTA_NASOPHARYNGEAL_CARCINOMA_UP		146	0.3512113	1.1032575	0.32301742	0.45352212	1	1249	tags=23%, list=11%, signal=25%
JI_RESPONSE_TO_FSH_UP	JI_RESPONSE_TO_FSH_UP		44	0.3525267	1.1027753	0.34548944	0.45378384	1	818	tags=14%, list=7%, signal=15%
RICKMAN_TUMOR_DIFFERENTIATED_WELL_VS_POORLY_DN	RICKMAN_TUMOR_DIFFERENTIATED_WELL_VS_POORLY_DN		196	0.31340337	1.1004645	0.31034482	0.45685145	1	1007	tags=17%, list=9%, signal=18%
REACTOME_NCAM1_INTERACTIONS	REACTOME_NCAM1_INTERACTIONS		34	0.45136315	1.0991039	0.36883628	0.4584097	1	1378	tags=44%, list=12%, signal=50%
SCHLOSSER_SERUM_RESPONSE_UP	SCHLOSSER_SERUM_RESPONSE_UP		77	0.28671476	1.0987209	0.32581967	0.4584119	1	3075	tags=36%, list=27%, signal=50%
ST_JNK_MAPK_PATHWAY	ST_JNK_MAPK_PATHWAY		24	0.3668738	1.0985907	0.32677165	0.45809624	1	2926	tags=33%, list=26%, signal=45%
CREIGHTON_ENDOCRINE_THERAPY_RESISTANCE_1	CREIGHTON_ENDOCRINE_THERAPY_RESISTANCE_1		281	0.26556048	1.0977634	0.26824456	0.45886296	1	1765	tags=19%, list=16%, signal=22%
MITSIADES_RESPONSE_TO_APLIDIN_UP	MITSIADES_RESPONSE_TO_APLIDIN_UP		260	0.27163163	1.0969677	0.28764477	0.45957687	1	1321	tags=17%, list=12%, signal=18%
REACTOME_TIE2_SIGNALING	REACTOME_TIE2_SIGNALING		16	0.4034926	1.094958	0.33592233	0.46225575	1	1099	tags=25%, list=10%, signal=28%
BOYLAN_MULTIPLE_MYELOMA_D_CLUSTER_UP	BOYLAN_MULTIPLE_MYELOMA_D_CLUSTER_UP		18	0.4105078	1.094483	0.34747475	0.46245736	1	2511	tags=39%, list=22%, signal=50%
NUYTTEN_NIPP1_TARGETS_UP	NUYTTEN_NIPP1_TARGETS_UP		355	0.28081125	1.0943416	0.32730925	0.46212918	1	1125	tags=15%, list=10%, signal=16%
GENTILE_UV_RESPONSE_CLUSTER_D6	GENTILE_UV_RESPONSE_CLUSTER_D6		17	0.42082798	1.0938208	0.34836066	0.4624103	1	2017	tags=29%, list=18%, signal=36%
MCBRYAN_PUBERTAL_BREAST_6_7WK_UP	MCBRYAN_PUBERTAL_BREAST_6_7WK_UP		133	0.31960696	1.0934755	0.33333334	0.462406	1	1623	tags=26%, list=14%, signal=30%
UZONYI_RESPONSE_TO_LEUKOTRIENE_AND_THROMBIN	UZONYI_RESPONSE_TO_LEUKOTRIENE_AND_THROMBIN		28	0.47067955	1.0934258	0.36951983	0.46195233	1	1075	tags=25%, list=10%, signal=28%
SEITZ_NEOPLASTIC_TRANSFORMATION_BY_8P_DELETION_DN	SEITZ_NEOPLASTIC_TRANSFORMATION_BY_8P_DELETION_DN		20	0.4041943	1.0931383	0.31944445	0.46184483	1	2363	tags=30%, list=21%, signal=38%
ACEVEDO_METHYLATED_IN_LIVER_CANCER_DN	ACEVEDO_METHYLATED_IN_LIVER_CANCER_DN		317	0.29975075	1.0919048	0.30785123	0.46316022	1	2577	tags=32%, list=23%, signal=41%
REACTOME_TRANSMISSION_ACROSS_CHEMICAL_SYNAPSES	REACTOME_TRANSMISSION_ACROSS_CHEMICAL_SYNAPSES		92	0.3318778	1.0903064	0.34560326	0.46509305	1	2516	tags=37%, list=22%, signal=47%
RIZ_ERYTHROID_DIFFERENTIATION_APOBEC2	RIZ_ERYTHROID_DIFFERENTIATION_APOBEC2		18	0.43814635	1.0902023	0.36252546	0.46471328	1	1441	tags=22%, list=13%, signal=25%
CHIANG_LIVER_CANCER_SUBCLASS_INTERFERON_DN	CHIANG_LIVER_CANCER_SUBCLASS_INTERFERON_DN		19	0.41179612	1.09003	0.32695985	0.46444437	1	2337	tags=42%, list=21%, signal=53%
REACTOME_AMINO_ACID_TRANSPORT_ACROSS_THE_PLASMA_MEMBRANE	REACTOME_AMINO_ACID_TRANSPORT_ACROSS_THE_PLASMA_MEMBRANE		23	0.42199388	1.0898247	0.36438924	0.46420977	1	2270	tags=48%, list=20%, signal=60%
KEGG_ALANINE_ASPARTATE_AND_GLUTAMATE_METABOLISM	KEGG_ALANINE_ASPARTATE_AND_GLUTAMATE_METABOLISM		21	0.4039076	1.0895143	0.34949496	0.46418425	1	1415	tags=29%, list=13%, signal=33%
BILD_E2F3_ONCOGENIC_SIGNATURE	BILD_E2F3_ONCOGENIC_SIGNATURE		119	0.2978708	1.088941	0.3220676	0.4646213	1	1034	tags=15%, list=9%, signal=16%
KENNY_CTNNB1_TARGETS_UP	KENNY_CTNNB1_TARGETS_UP		32	0.37998068	1.088844	0.35181645	0.46424454	1	1744	tags=28%, list=16%, signal=33%
BLUM_RESPONSE_TO_SALIRASIB_UP	BLUM_RESPONSE_TO_SALIRASIB_UP		169	0.25860542	1.0884019	0.346789	0.46439463	1	2456	tags=21%, list=22%, signal=27%
ACEVEDO_LIVER_CANCER_WITH_H3K27ME3_DN	ACEVEDO_LIVER_CANCER_WITH_H3K27ME3_DN		67	0.32255536	1.0883763	0.31673306	0.46391997	1	1957	tags=27%, list=17%, signal=32%
ZHAN_MULTIPLE_MYELOMA_MS_DN	ZHAN_MULTIPLE_MYELOMA_MS_DN		18	0.36969304	1.0883263	0.3501006	0.46347007	1	2167	tags=22%, list=19%, signal=28%
REACTOME_DIABETES_PATHWAYS	REACTOME_DIABETES_PATHWAYS		263	0.21786186	1.0875906	0.33811477	0.4640545	1	1351	tags=10%, list=12%, signal=11%
ABE_INNER_EAR	ABE_INNER_EAR		18	0.42890453	1.0865811	0.34545454	0.46506554	1	1837	tags=33%, list=16%, signal=40%
KEGG_OOCYTE_MEIOSIS	KEGG_OOCYTE_MEIOSIS		74	0.30151826	1.0858037	0.36673346	0.46568322	1	1952	tags=23%, list=17%, signal=28%
SMITH_TERT_TARGETS_DN	SMITH_TERT_TARGETS_DN		49	0.35565442	1.085228	0.34502923	0.4660876	1	1366	tags=24%, list=12%, signal=28%
SASSON_RESPONSE_TO_FORSKOLIN_DN	SASSON_RESPONSE_TO_FORSKOLIN_DN		46	0.34433693	1.0840937	0.33136094	0.46736348	1	1731	tags=33%, list=15%, signal=38%
POMEROY_MEDULLOBLASTOMA_DESMOPLASIC_VS_CLASSIC_UP	POMEROY_MEDULLOBLASTOMA_DESMOPLASIC_VS_CLASSIC_UP		33	0.3322411	1.0834208	0.3319838	0.46790245	1	856	tags=12%, list=8%, signal=13%
POMEROY_MEDULLOBLASTOMA_DESMOPLASIC_VS_CLASSIC_DN	POMEROY_MEDULLOBLASTOMA_DESMOPLASIC_VS_CLASSIC_DN		33	0.3322411	1.0834208	0.3319838	0.46738195	1	856	tags=12%, list=8%, signal=13%
DAVICIONI_TARGETS_OF_PAX_FOXO1_FUSIONS_DN	DAVICIONI_TARGETS_OF_PAX_FOXO1_FUSIONS_DN		38	0.40860564	1.0824463	0.36594912	0.4683181	1	1639	tags=39%, list=15%, signal=46%
HARRIS_HYPOXIA	HARRIS_HYPOXIA		53	0.3576854	1.0821731	0.35329342	0.4682447	1	1906	tags=32%, list=17%, signal=38%
REACTOME_CD28_CO_STIMULATION	REACTOME_CD28_CO_STIMULATION		19	0.42111978	1.0818516	0.36466166	0.46825984	1	1688	tags=42%, list=15%, signal=49%
WEIGEL_OXIDATIVE_STRESS_BY_TBH_AND_H2O2	WEIGEL_OXIDATIVE_STRESS_BY_TBH_AND_H2O2		24	0.37890583	1.0815294	0.38658777	0.46824872	1	1923	tags=33%, list=17%, signal=40%
REACTOME_RHO_GTPASE_CYCLE	REACTOME_RHO_GTPASE_CYCLE		70	0.31629378	1.0801513	0.32786885	0.46979603	1	1199	tags=17%, list=11%, signal=19%
BROWNE_HCMV_INFECTION_2HR_DN	BROWNE_HCMV_INFECTION_2HR_DN		31	0.38847044	1.0801215	0.3777336	0.46932164	1	2096	tags=45%, list=19%, signal=55%
CHANG_CORE_SERUM_RESPONSE_UP	CHANG_CORE_SERUM_RESPONSE_UP		48	0.31621814	1.0801022	0.36419752	0.46882194	1	521	tags=10%, list=5%, signal=11%
ENK_UV_RESPONSE_EPIDERMIS_DN	ENK_UV_RESPONSE_EPIDERMIS_DN		350	0.2823749	1.0797105	0.32038835	0.46889627	1	1950	tags=24%, list=17%, signal=28%
HOFFMANN_PRE_BI_TO_LARGE_PRE_BII_LYMPHOCYTE_UP	HOFFMANN_PRE_BI_TO_LARGE_PRE_BII_LYMPHOCYTE_UP		15	0.436138	1.0794321	0.35260117	0.46878093	1	947	tags=33%, list=8%, signal=36%
PICCALUGA_ANGIOIMMUNOBLASTIC_LYMPHOMA_DN	PICCALUGA_ANGIOIMMUNOBLASTIC_LYMPHOMA_DN		62	0.34980792	1.0788605	0.3475728	0.46915597	1	1409	tags=18%, list=13%, signal=20%
BILBAN_B_CLL_LPL_DN	BILBAN_B_CLL_LPL_DN		25	0.39711377	1.0780977	0.388	0.4698046	1	2263	tags=40%, list=20%, signal=50%
REACTOME_PYRUVATE_METABOLISM_AND_TCA_CYCLE	REACTOME_PYRUVATE_METABOLISM_AND_TCA_CYCLE		29	0.33768368	1.0776888	0.37972167	0.46992472	1	3519	tags=55%, list=31%, signal=80%
STEIN_ESTROGEN_RESPONSE_NOT_VIA_ESRRA	STEIN_ESTROGEN_RESPONSE_NOT_VIA_ESRRA		15	0.4501066	1.0768355	0.34874758	0.47068092	1	629	tags=27%, list=6%, signal=28%
KEGG_GLIOMA	KEGG_GLIOMA		32	0.33114454	1.0767167	0.34331337	0.47034043	1	1859	tags=25%, list=17%, signal=30%
KOYAMA_SEMA3B_TARGETS_UP	KOYAMA_SEMA3B_TARGETS_UP		122	0.30377617	1.0756851	0.33992094	0.47147653	1	2091	tags=31%, list=19%, signal=38%
LEE_LIVER_CANCER_E2F1_DN	LEE_LIVER_CANCER_E2F1_DN		41	0.39273605	1.0750297	0.3778234	0.47198766	1	1630	tags=32%, list=15%, signal=37%
KIM_WT1_TARGETS_UP	KIM_WT1_TARGETS_UP		133	0.33218703	1.0750129	0.36679536	0.4714961	1	1066	tags=22%, list=10%, signal=24%
ASTON_MAJOR_DEPRESSIVE_DISORDER_UP	ASTON_MAJOR_DEPRESSIVE_DISORDER_UP		25	0.36051166	1.0739155	0.34419551	0.47273806	1	2343	tags=40%, list=21%, signal=50%
GALLUZZI_PERMEABILIZE_MITOCHONDRIA	GALLUZZI_PERMEABILIZE_MITOCHONDRIA		26	0.3348898	1.0735755	0.33531746	0.47274047	1	1988	tags=31%, list=18%, signal=37%
MARTINEZ_RB1_TARGETS_DN	MARTINEZ_RB1_TARGETS_DN		394	0.28224245	1.0735294	0.3368201	0.47230858	1	1680	tags=22%, list=15%, signal=25%
BIOCARTA_TCR_PATHWAY	BIOCARTA_TCR_PATHWAY		29	0.3775299	1.0728637	0.38677356	0.47280443	1	2165	tags=31%, list=19%, signal=38%
ZHU_CMV_24_HR_UP	ZHU_CMV_24_HR_UP		28	0.35785943	1.0716702	0.3895349	0.4741062	1	2440	tags=32%, list=22%, signal=41%
KEGG_PROGESTERONE_MEDIATED_OOCYTE_MATURATION	KEGG_PROGESTERONE_MEDIATED_OOCYTE_MATURATION		56	0.2897457	1.0713025	0.3856859	0.4741741	1	2040	tags=25%, list=18%, signal=30%
KEGG_NEUROTROPHIN_SIGNALING_PATHWAY	KEGG_NEUROTROPHIN_SIGNALING_PATHWAY		68	0.28301057	1.0700629	0.38212928	0.47551078	1	2993	tags=34%, list=27%, signal=46%
LE_EGR2_TARGETS_DN	LE_EGR2_TARGETS_DN		84	0.3477485	1.069985	0.36144578	0.47510806	1	1120	tags=21%, list=10%, signal=24%
SASSON_RESPONSE_TO_GONADOTROPHINS_DN	SASSON_RESPONSE_TO_GONADOTROPHINS_DN		46	0.34399113	1.0697651	0.36078432	0.47494856	1	1731	tags=33%, list=15%, signal=38%
KORKOLA_SEMINOMA_UP	KORKOLA_SEMINOMA_UP		31	0.3360598	1.0669318	0.40079364	0.4786145	1	350	tags=10%, list=3%, signal=10%
REACTOME_GAP_JUNCTION_TRAFFICKING	REACTOME_GAP_JUNCTION_TRAFFICKING		19	0.4206073	1.0667944	0.38414633	0.47833276	1	1434	tags=32%, list=13%, signal=36%
ZHOU_INFLAMMATORY_RESPONSE_FIMA_DN	ZHOU_INFLAMMATORY_RESPONSE_FIMA_DN		118	0.30075753	1.0663488	0.36234817	0.47849467	1	1647	tags=21%, list=15%, signal=25%
LEE_LIVER_CANCER_ACOX1_UP	LEE_LIVER_CANCER_ACOX1_UP		50	0.3751809	1.0656549	0.372043	0.47910243	1	2673	tags=52%, list=24%, signal=68%
SEKI_INFLAMMATORY_RESPONSE_LPS_DN	SEKI_INFLAMMATORY_RESPONSE_LPS_DN		17	0.48261434	1.0654466	0.39717743	0.47885942	1	1865	tags=53%, list=17%, signal=63%
YAO_TEMPORAL_RESPONSE_TO_PROGESTERONE_CLUSTER_0	YAO_TEMPORAL_RESPONSE_TO_PROGESTERONE_CLUSTER_0		57	0.36915174	1.0651513	0.37171718	0.47878247	1	2639	tags=37%, list=24%, signal=48%
KEGG_CARDIAC_MUSCLE_CONTRACTION	KEGG_CARDIAC_MUSCLE_CONTRACTION		58	0.36481595	1.0647631	0.39574468	0.47884062	1	2210	tags=28%, list=20%, signal=34%
FLECHNER_BIOPSY_KIDNEY_TRANSPLANT_OK_VS_DONOR_UP	FLECHNER_BIOPSY_KIDNEY_TRANSPLANT_OK_VS_DONOR_UP		340	0.2787176	1.0641764	0.37022132	0.47923893	1	2426	tags=24%, list=22%, signal=29%
RUGO_RESPONSE_TO_GAMMA_RADIATION	RUGO_RESPONSE_TO_GAMMA_RADIATION		34	0.36439085	1.0640513	0.34911242	0.47891364	1	2851	tags=35%, list=25%, signal=47%
KYNG_DNA_DAMAGE_BY_GAMMA_RADIATION	KYNG_DNA_DAMAGE_BY_GAMMA_RADIATION		34	0.36439085	1.0640513	0.34911242	0.47840142	1	2851	tags=35%, list=25%, signal=47%
BUYTAERT_PHOTODYNAMIC_THERAPY_STRESS_DN	BUYTAERT_PHOTODYNAMIC_THERAPY_STRESS_DN		353	0.2513655	1.063799	0.36653388	0.47827744	1	1755	tags=18%, list=16%, signal=20%
YAUCH_HEDGEHOG_SIGNALING_PARACRINE_UP	YAUCH_HEDGEHOG_SIGNALING_PARACRINE_UP		88	0.35783234	1.0629059	0.3668639	0.47918242	1	1976	tags=36%, list=18%, signal=44%
REACTOME_CITRIC_ACID_CYCLE	REACTOME_CITRIC_ACID_CYCLE		16	0.40739593	1.0620255	0.41716567	0.4800818	1	3519	tags=56%, list=31%, signal=82%
BIOCARTA_HIVNEF_PATHWAY	BIOCARTA_HIVNEF_PATHWAY		33	0.33217108	1.0618869	0.39423078	0.47977892	1	2209	tags=24%, list=20%, signal=30%
KRASNOSELSKAYA_ILF3_TARGETS_DN	KRASNOSELSKAYA_ILF3_TARGETS_DN		25	0.3774422	1.0617515	0.38123754	0.47947863	1	818	tags=20%, list=7%, signal=22%
RAMASWAMY_METASTASIS_UP	RAMASWAMY_METASTASIS_UP		38	0.3020809	1.0612574	0.37379575	0.47975764	1	2720	tags=24%, list=24%, signal=31%
SUNG_METASTASIS_STROMA_DN	SUNG_METASTASIS_STROMA_DN		26	0.38099012	1.0595286	0.39089185	0.4818338	1	1731	tags=23%, list=15%, signal=27%
WOOD_EBV_EBNA1_TARGETS_DN	WOOD_EBV_EBNA1_TARGETS_DN		32	0.36606404	1.0584574	0.37250996	0.4829978	1	2201	tags=34%, list=20%, signal=43%
HOOI_ST7_TARGETS_DN	HOOI_ST7_TARGETS_DN		51	0.350419	1.056931	0.39112905	0.4848381	1	520	tags=20%, list=5%, signal=20%
DER_IFN_BETA_RESPONSE_UP	DER_IFN_BETA_RESPONSE_UP		61	0.3136911	1.0565779	0.40392157	0.48484042	1	1627	tags=18%, list=15%, signal=21%
SHEN_SMARCA2_TARGETS_DN	SHEN_SMARCA2_TARGETS_DN		181	0.33885658	1.0563023	0.3828452	0.48477265	1	2692	tags=34%, list=24%, signal=44%
CHANDRAN_METASTASIS_UP	CHANDRAN_METASTASIS_UP		44	0.3278314	1.0560488	0.39370078	0.48466915	1	484	tags=14%, list=4%, signal=14%
REACTOME_GLUCAGON_TYPE_LIGAND_RECEPTORS	REACTOME_GLUCAGON_TYPE_LIGAND_RECEPTORS		23	0.4163684	1.0549223	0.43534482	0.48592183	1	2519	tags=39%, list=22%, signal=50%
REACTOME_G_ALPHA_Q_SIGNALLING_EVENTS	REACTOME_G_ALPHA_Q_SIGNALLING_EVENTS		99	0.34234592	1.0547773	0.39915073	0.4856447	1	3213	tags=47%, list=29%, signal=66%
HUTTMANN_B_CLL_POOR_SURVIVAL_DN	HUTTMANN_B_CLL_POOR_SURVIVAL_DN		36	0.33886433	1.0547001	0.38	0.48525873	1	2279	tags=36%, list=20%, signal=45%
SIG_CHEMOTAXIS	SIG_CHEMOTAXIS		31	0.3413094	1.0533286	0.3841584	0.48687667	1	2748	tags=42%, list=25%, signal=55%
WANG_HCP_PROSTATE_CANCER	WANG_HCP_PROSTATE_CANCER		45	0.3338017	1.0532802	0.3678862	0.48644802	1	1137	tags=16%, list=10%, signal=17%
KEGG_GAP_JUNCTION	KEGG_GAP_JUNCTION		51	0.32048684	1.0510577	0.3802817	0.4893662	1	1883	tags=25%, list=17%, signal=31%
YAMASHITA_LIVER_CANCER_STEM_CELL_DN	YAMASHITA_LIVER_CANCER_STEM_CELL_DN		54	0.37040827	1.0491457	0.38123754	0.49186718	1	2658	tags=41%, list=24%, signal=53%
NAKAJIMA_EOSINOPHIL	NAKAJIMA_EOSINOPHIL		15	0.44450137	1.0490386	0.40451744	0.49150974	1	1906	tags=40%, list=17%, signal=48%
ST_GA13_PATHWAY	ST_GA13_PATHWAY		19	0.3626931	1.0487223	0.39685658	0.4914826	1	2943	tags=47%, list=26%, signal=64%
BROWNE_HCMV_INFECTION_4HR_UP	BROWNE_HCMV_INFECTION_4HR_UP		34	0.35676923	1.0480002	0.37525356	0.4921083	1	1001	tags=29%, list=9%, signal=32%
BENPORATH_NOS_TARGETS	BENPORATH_NOS_TARGETS		91	0.28707457	1.0479825	0.3561644	0.49163356	1	623	tags=11%, list=6%, signal=12%
SHEPARD_BMYB_MORPHOLINO_UP	SHEPARD_BMYB_MORPHOLINO_UP		105	0.25423518	1.0478851	0.3806706	0.49126935	1	1458	tags=18%, list=13%, signal=21%
BIOCARTA_FMLP_PATHWAY	BIOCARTA_FMLP_PATHWAY		25	0.33709872	1.0478476	0.40778688	0.49081755	1	2323	tags=24%, list=21%, signal=30%
MARTORIATI_MDM4_TARGETS_NEUROEPITHELIUM_UP	MARTORIATI_MDM4_TARGETS_NEUROEPITHELIUM_UP		76	0.31139702	1.047582	0.38076922	0.49074045	1	2147	tags=30%, list=19%, signal=37%
WANG_BARRETTS_ESOPHAGUS_UP	WANG_BARRETTS_ESOPHAGUS_UP		32	0.36192358	1.0465994	0.40936863	0.49166274	1	1918	tags=31%, list=17%, signal=38%
LEONARD_HYPOXIA	LEONARD_HYPOXIA		26	0.41823956	1.0458697	0.41152263	0.49227503	1	956	tags=27%, list=9%, signal=29%
DAVICIONI_RHABDOMYOSARCOMA_PAX_FOXO1_FUSION_UP	DAVICIONI_RHABDOMYOSARCOMA_PAX_FOXO1_FUSION_UP		34	0.37133127	1.0456916	0.38446215	0.49205104	1	2192	tags=24%, list=20%, signal=29%
CHENG_RESPONSE_TO_NICKEL_ACETATE	CHENG_RESPONSE_TO_NICKEL_ACETATE		16	0.35940757	1.0455246	0.40077072	0.49179697	1	1337	tags=25%, list=12%, signal=28%
LIAO_METASTASIS	LIAO_METASTASIS		282	0.25026417	1.0452414	0.3737769	0.49168316	1	1967	tags=22%, list=18%, signal=26%
DACOSTA_UV_RESPONSE_VIA_ERCC3_XPCS_DN	DACOSTA_UV_RESPONSE_VIA_ERCC3_XPCS_DN		31	0.3478159	1.0451427	0.3984375	0.49133542	1	2224	tags=29%, list=20%, signal=36%
BIOCARTA_PPARA_PATHWAY	BIOCARTA_PPARA_PATHWAY		35	0.34182253	1.0445769	0.37295082	0.49167854	1	919	tags=20%, list=8%, signal=22%
SASAKI_ADULT_T_CELL_LEUKEMIA	SASAKI_ADULT_T_CELL_LEUKEMIA		86	0.28588477	1.0440862	0.39772728	0.49198288	1	1219	tags=15%, list=11%, signal=17%
BIOCARTA_FCER1_PATHWAY	BIOCARTA_FCER1_PATHWAY		24	0.35198736	1.0429229	0.4127907	0.49319974	1	540	tags=13%, list=5%, signal=13%
BHATTACHARYA_EMBRYONIC_STEM_CELL	BHATTACHARYA_EMBRYONIC_STEM_CELL		50	0.31547716	1.0428848	0.39112905	0.49274406	1	1608	tags=20%, list=14%, signal=23%
WANG_BARRETTS_ESOPHAGUS_AND_ESOPHAGUS_CANCER_DN	WANG_BARRETTS_ESOPHAGUS_AND_ESOPHAGUS_CANCER_DN		24	0.41459167	1.0427768	0.39685658	0.49241284	1	2248	tags=38%, list=20%, signal=47%
LIN_APC_TARGETS	LIN_APC_TARGETS		35	0.31176046	1.040324	0.4386318	0.49571157	1	1066	tags=14%, list=10%, signal=16%
HELLER_SILENCED_BY_METHYLATION_DN	HELLER_SILENCED_BY_METHYLATION_DN		61	0.30243093	1.0400689	0.39238095	0.49558508	1	1735	tags=30%, list=15%, signal=35%
ACEVEDO_LIVER_TUMOR_VS_NORMAL_ADJACENT_TISSUE_DN	ACEVEDO_LIVER_TUMOR_VS_NORMAL_ADJACENT_TISSUE_DN		160	0.28922343	1.0388607	0.38350517	0.49689314	1	2416	tags=35%, list=22%, signal=44%
WANG_SMARCE1_TARGETS_DN	WANG_SMARCE1_TARGETS_DN		205	0.26011908	1.038018	0.37623763	0.49767223	1	1692	tags=19%, list=15%, signal=22%
DE_YY1_TARGETS_DN	DE_YY1_TARGETS_DN		50	0.3266454	1.0351225	0.394	0.50162065	1	3074	tags=40%, list=27%, signal=55%
STEIN_ESR1_TARGETS	STEIN_ESR1_TARGETS		54	0.32445744	1.0335176	0.37904763	0.50364137	1	885	tags=19%, list=8%, signal=20%
BIOCARTA_IL2RB_PATHWAY	BIOCARTA_IL2RB_PATHWAY		23	0.34919164	1.0331973	0.426	0.50365394	1	507	tags=13%, list=5%, signal=14%
KAAB_FAILED_HEART_ATRIUM_DN	KAAB_FAILED_HEART_ATRIUM_DN		96	0.26524332	1.0321783	0.41130605	0.50464165	1	1665	tags=18%, list=15%, signal=21%
VALK_AML_CLUSTER_7	VALK_AML_CLUSTER_7		17	0.4223554	1.031566	0.42270058	0.50505936	1	1828	tags=47%, list=16%, signal=56%
KEGG_ABC_TRANSPORTERS	KEGG_ABC_TRANSPORTERS		27	0.3638842	1.0315629	0.42137095	0.5045495	1	1954	tags=37%, list=17%, signal=45%
SESTO_RESPONSE_TO_UV_C8	SESTO_RESPONSE_TO_UV_C8		49	0.3384535	1.0315098	0.39484128	0.5041138	1	1124	tags=20%, list=10%, signal=23%
TAKEDA_TARGETS_OF_NUP98_HOXA9_FUSION_8D_UP	TAKEDA_TARGETS_OF_NUP98_HOXA9_FUSION_8D_UP		84	0.36114296	1.0314461	0.4057971	0.50370157	1	1748	tags=32%, list=16%, signal=38%
REACTOME_STEROID_HORMONES	REACTOME_STEROID_HORMONES		17	0.42488885	1.027746	0.44190872	0.5088784	1	2596	tags=41%, list=23%, signal=54%
KEGG_T_CELL_RECEPTOR_SIGNALING_PATHWAY	KEGG_T_CELL_RECEPTOR_SIGNALING_PATHWAY		68	0.3087131	1.0274749	0.44212523	0.50879985	1	2220	tags=29%, list=20%, signal=36%
ASGHARZADEH_NEUROBLASTOMA_POOR_SURVIVAL_DN	ASGHARZADEH_NEUROBLASTOMA_POOR_SURVIVAL_DN		20	0.38931993	1.0271174	0.44539616	0.5088944	1	1396	tags=25%, list=12%, signal=29%
RODRIGUES_THYROID_CARCINOMA_ANAPLASTIC_DN	RODRIGUES_THYROID_CARCINOMA_ANAPLASTIC_DN		263	0.28735527	1.0269519	0.3921162	0.5086307	1	1864	tags=24%, list=17%, signal=28%
BIOCARTA_HDAC_PATHWAY	BIOCARTA_HDAC_PATHWAY		18	0.360644	1.0261446	0.42196533	0.50943375	1	2748	tags=39%, list=25%, signal=51%
OKUMURA_INFLAMMATORY_RESPONSE_LPS	OKUMURA_INFLAMMATORY_RESPONSE_LPS		109	0.28233862	1.0250202	0.4173387	0.5107334	1	2529	tags=35%, list=23%, signal=45%
KEGG_ALPHA_LINOLENIC_ACID_METABOLISM	KEGG_ALPHA_LINOLENIC_ACID_METABOLISM		15	0.41662166	1.0248059	0.4455645	0.51056224	1	3452	tags=60%, list=31%, signal=87%
MOREAUX_B_LYMPHOCYTE_MATURATION_BY_TACI_UP	MOREAUX_B_LYMPHOCYTE_MATURATION_BY_TACI_UP		41	0.31141686	1.0241688	0.4422311	0.5110524	1	1859	tags=27%, list=17%, signal=32%
STEARMAN_TUMOR_FIELD_EFFECT_UP	STEARMAN_TUMOR_FIELD_EFFECT_UP		34	0.42139092	1.0238383	0.43737575	0.51101583	1	1507	tags=41%, list=13%, signal=47%
HOUSTIS_ROS	HOUSTIS_ROS		26	0.3348076	1.0233462	0.42023346	0.51130795	1	548	tags=12%, list=5%, signal=12%
ST_GRANULE_CELL_SURVIVAL_PATHWAY	ST_GRANULE_CELL_SURVIVAL_PATHWAY		15	0.38915437	1.0231849	0.4446764	0.5110764	1	2776	tags=47%, list=25%, signal=62%
SNIJDERS_AMPLIFIED_IN_HEAD_AND_NECK_TUMORS	SNIJDERS_AMPLIFIED_IN_HEAD_AND_NECK_TUMORS		19	0.37290987	1.0221323	0.43584523	0.51215833	1	3073	tags=53%, list=27%, signal=72%
BIOCARTA_DEATH_PATHWAY	BIOCARTA_DEATH_PATHWAY		21	0.3409871	1.0216873	0.4442344	0.51232874	1	2209	tags=33%, list=20%, signal=41%
DOANE_RESPONSE_TO_ANDROGEN_DN	DOANE_RESPONSE_TO_ANDROGEN_DN		160	0.26903898	1.0204479	0.3894325	0.51371324	1	1351	tags=19%, list=12%, signal=22%
GINESTIER_BREAST_CANCER_ZNF217_AMPLIFIED_UP	GINESTIER_BREAST_CANCER_ZNF217_AMPLIFIED_UP		36	0.3203877	1.0200626	0.43554688	0.5138202	1	2576	tags=28%, list=23%, signal=36%
NIKOLSKY_BREAST_CANCER_7Q21_Q22_AMPLICON	NIKOLSKY_BREAST_CANCER_7Q21_Q22_AMPLICON		35	0.34589756	1.0198398	0.41325536	0.5136362	1	985	tags=17%, list=9%, signal=19%
CAIRO_HEPATOBLASTOMA_UP	CAIRO_HEPATOBLASTOMA_UP		121	0.26491225	1.0198116	0.40891472	0.5131643	1	2405	tags=26%, list=21%, signal=33%
BOYAULT_LIVER_CANCER_SUBCLASS_G1_DN	BOYAULT_LIVER_CANCER_SUBCLASS_G1_DN		25	0.35542247	1.0191647	0.42236024	0.5137146	1	2072	tags=40%, list=19%, signal=49%
REACTOME_TOLL_LIKE_RECEPTOR_3_CASCADE	REACTOME_TOLL_LIKE_RECEPTOR_3_CASCADE		37	0.31212673	1.0187147	0.41699606	0.51391435	1	2559	tags=30%, list=23%, signal=38%
HOFMANN_CELL_LYMPHOMA_DN	HOFMANN_CELL_LYMPHOMA_DN		23	0.35661218	1.0184262	0.45585215	0.5138428	1	2112	tags=30%, list=19%, signal=37%
REACTOME_TRAF6_MEDIATED_INDUCTION_OF_THE_ANTIVIRAL_CYTOKINE_IFN_ALPHA_BETA_CASCADE	REACTOME_TRAF6_MEDIATED_INDUCTION_OF_THE_ANTIVIRAL_CYTOKINE_IFN_ALPHA_BETA_CASCADE		31	0.31188753	1.017081	0.4400786	0.51549345	1	2559	tags=29%, list=23%, signal=38%
AMIT_EGF_RESPONSE_240_HELA	AMIT_EGF_RESPONSE_240_HELA		42	0.3084824	1.0159775	0.4243615	0.5166934	1	2224	tags=26%, list=20%, signal=33%
BENPORATH_PRC2_TARGETS	BENPORATH_PRC2_TARGETS		355	0.322395	1.0157566	0.4327731	0.5164979	1	2377	tags=33%, list=21%, signal=41%
BROWNE_HCMV_INFECTION_6HR_DN	BROWNE_HCMV_INFECTION_6HR_DN		89	0.2821078	1.0122157	0.45383105	0.52158844	1	1599	tags=20%, list=14%, signal=23%
MARSON_FOXP3_TARGETS_DN	MARSON_FOXP3_TARGETS_DN		32	0.33724672	1.0113536	0.44208494	0.52241755	1	2356	tags=31%, list=21%, signal=39%
HENDRICKS_SMARCA4_TARGETS_UP	HENDRICKS_SMARCA4_TARGETS_UP		28	0.35092652	1.0106127	0.46095237	0.5230576	1	2072	tags=43%, list=19%, signal=52%
LINDSTEDT_DENDRITIC_CELL_MATURATION_C	LINDSTEDT_DENDRITIC_CELL_MATURATION_C		39	0.3372985	1.01056	0.44444445	0.5226024	1	1690	tags=31%, list=15%, signal=36%
SU_PLACENTA	SU_PLACENTA		16	0.39004752	1.0102444	0.44271845	0.52257097	1	948	tags=25%, list=8%, signal=27%
GAJATE_RESPONSE_TO_TRABECTEDIN_UP	GAJATE_RESPONSE_TO_TRABECTEDIN_UP		35	0.35923547	1.0094599	0.43110237	0.523207	1	1705	tags=29%, list=15%, signal=34%
WANG_PROSTATE_CANCER_ANDROGEN_INDEPENDENT	WANG_PROSTATE_CANCER_ANDROGEN_INDEPENDENT		35	0.29726472	1.0087868	0.44989774	0.5237472	1	2013	tags=26%, list=18%, signal=31%
KEGG_APOPTOSIS	KEGG_APOPTOSIS		43	0.29004532	1.0086058	0.4567669	0.5235235	1	2209	tags=26%, list=20%, signal=32%
KEGG_MELANOMA	KEGG_MELANOMA		40	0.3094347	1.0081409	0.454	0.5238001	1	3002	tags=38%, list=27%, signal=51%
CROONQUIST_NRAS_VS_STROMAL_STIMULATION_UP	CROONQUIST_NRAS_VS_STROMAL_STIMULATION_UP		20	0.4321991	1.0071282	0.46341464	0.5249526	1	639	tags=25%, list=6%, signal=26%
BLALOCK_ALZHEIMERS_DISEASE_INCIPIENT_DN	BLALOCK_ALZHEIMERS_DISEASE_INCIPIENT_DN		111	0.24705324	1.0070189	0.46583852	0.52458483	1	2764	tags=24%, list=25%, signal=32%
AMIT_EGF_RESPONSE_480_MCF10A	AMIT_EGF_RESPONSE_480_MCF10A		26	0.34762707	1.0063895	0.46015936	0.52509916	1	1186	tags=27%, list=11%, signal=30%
KEGG_FRUCTOSE_AND_MANNOSE_METABOLISM	KEGG_FRUCTOSE_AND_MANNOSE_METABOLISM		23	0.33623177	1.0063417	0.46900827	0.52465844	1	1321	tags=22%, list=12%, signal=25%
SHIPP_DLBCL_CURED_VS_FATAL_DN	SHIPP_DLBCL_CURED_VS_FATAL_DN		26	0.31789252	1.0060166	0.41239315	0.5247015	1	1468	tags=19%, list=13%, signal=22%
REACTOME_POST_TRANSLATIONAL_PROTEIN_MODIFICATION	REACTOME_POST_TRANSLATIONAL_PROTEIN_MODIFICATION		28	0.3095527	1.0057741	0.45945945	0.5245884	1	909	tags=14%, list=8%, signal=16%
SHEDDEN_LUNG_CANCER_GOOD_SURVIVAL_A12	SHEDDEN_LUNG_CANCER_GOOD_SURVIVAL_A12		166	0.2812165	1.0048174	0.44186047	0.5255816	1	1816	tags=22%, list=16%, signal=26%
DAIRKEE_TERT_TARGETS_UP	DAIRKEE_TERT_TARGETS_UP		212	0.21207254	1.0036577	0.43333334	0.5269642	1	1816	tags=11%, list=16%, signal=13%
HOSHIDA_LIVER_CANCER_LATE_RECURRENCE_DN	HOSHIDA_LIVER_CANCER_LATE_RECURRENCE_DN		48	0.30385634	1.0034808	0.44676408	0.5267575	1	2529	tags=29%, list=23%, signal=38%
DACOSTA_UV_RESPONSE_VIA_ERCC3_DN	DACOSTA_UV_RESPONSE_VIA_ERCC3_DN		438	0.25234237	1.0032429	0.43313372	0.5266345	1	1645	tags=17%, list=15%, signal=19%
RASHI_RESPONSE_TO_IONIZING_RADIATION_5	RASHI_RESPONSE_TO_IONIZING_RADIATION_5		106	0.2710337	1.0031055	0.4422311	0.52633286	1	1501	tags=17%, list=13%, signal=19%
KEGG_INTESTINAL_IMMUNE_NETWORK_FOR_IGA_PRODUCTION	KEGG_INTESTINAL_IMMUNE_NETWORK_FOR_IGA_PRODUCTION		26	0.39606348	1.0030551	0.46718147	0.52588826	1	2085	tags=42%, list=19%, signal=52%
ACEVEDO_LIVER_CANCER_DN	ACEVEDO_LIVER_CANCER_DN		330	0.24418955	1.0011514	0.46830267	0.52841854	1	2510	tags=29%, list=22%, signal=36%
JIANG_HYPOXIA_VIA_VHL	JIANG_HYPOXIA_VIA_VHL		16	0.33882394	1.0003151	0.46783626	0.52928925	1	1473	tags=19%, list=13%, signal=22%
ALCALAY_AML_BY_NPM1_LOCALIZATION_UP	ALCALAY_AML_BY_NPM1_LOCALIZATION_UP		96	0.29589576	0.99904025	0.4529058	0.53068894	1	1992	tags=32%, list=18%, signal=39%
CROMER_TUMORIGENESIS_DN	CROMER_TUMORIGENESIS_DN		29	0.3908537	0.99838185	0.4741036	0.5312468	1	2609	tags=48%, list=23%, signal=63%
OUELLET_CULTURED_OVARIAN_CANCER_INVASIVE_VS_LMP_DN	OUELLET_CULTURED_OVARIAN_CANCER_INVASIVE_VS_LMP_DN		15	0.41047576	0.99800056	0.48676172	0.5313433	1	464	tags=20%, list=4%, signal=21%
KEGG_GLUTATHIONE_METABOLISM	KEGG_GLUTATHIONE_METABOLISM		34	0.3249933	0.99793077	0.46736842	0.53093255	1	1432	tags=24%, list=13%, signal=27%
BIOCARTA_NFAT_PATHWAY	BIOCARTA_NFAT_PATHWAY		31	0.29596078	0.99704444	0.46050096	0.53185326	1	2425	tags=32%, list=22%, signal=41%
REACTOME_ADHERENS_JUNCTIONS_INTERACTIONS	REACTOME_ADHERENS_JUNCTIONS_INTERACTIONS		18	0.37773144	0.99673957	0.46525097	0.53180027	1	1529	tags=33%, list=14%, signal=39%
YAO_TEMPORAL_RESPONSE_TO_PROGESTERONE_CLUSTER_15	YAO_TEMPORAL_RESPONSE_TO_PROGESTERONE_CLUSTER_15		29	0.36571205	0.996103	0.47128713	0.5322828	1	1164	tags=31%, list=10%, signal=35%
STEARMAN_LUNG_CANCER_EARLY_VS_LATE_UP	STEARMAN_LUNG_CANCER_EARLY_VS_LATE_UP		90	0.27026698	0.99522877	0.46837944	0.53308934	1	1866	tags=18%, list=17%, signal=21%
CAIRO_LIVER_DEVELOPMENT_DN	CAIRO_LIVER_DEVELOPMENT_DN		177	0.32048103	0.99414957	0.46090534	0.53425765	1	1487	tags=25%, list=13%, signal=28%
COULOUARN_TEMPORAL_TGFB1_SIGNATURE_DN	COULOUARN_TEMPORAL_TGFB1_SIGNATURE_DN		86	0.2916685	0.9932138	0.43460765	0.535182	1	2165	tags=36%, list=19%, signal=44%
KEGG_GLYCOSPHINGOLIPID_BIOSYNTHESIS_LACTO_AND_NEOLACTO_SERIES	KEGG_GLYCOSPHINGOLIPID_BIOSYNTHESIS_LACTO_AND_NEOLACTO_SERIES		20	0.4002267	0.9927939	0.4826087	0.5352979	1	2094	tags=35%, list=19%, signal=43%
NOUZOVA_METHYLATED_IN_APL	NOUZOVA_METHYLATED_IN_APL		22	0.36543038	0.9927912	0.46734694	0.5347889	1	2304	tags=36%, list=21%, signal=46%
KEGG_GLYCINE_SERINE_AND_THREONINE_METABOLISM	KEGG_GLYCINE_SERINE_AND_THREONINE_METABOLISM		22	0.382939	0.9919332	0.4526316	0.5356455	1	2402	tags=41%, list=21%, signal=52%
JAEGER_METASTASIS_UP	JAEGER_METASTASIS_UP		28	0.38717785	0.9900766	0.46107784	0.5379606	1	1624	tags=29%, list=15%, signal=33%
BASSO_B_LYMPHOCYTE_NETWORK	BASSO_B_LYMPHOCYTE_NETWORK		85	0.25957498	0.9900435	0.45940593	0.5375064	1	1722	tags=14%, list=15%, signal=17%
WANG_METHYLATED_IN_BREAST_CANCER	WANG_METHYLATED_IN_BREAST_CANCER		23	0.40188313	0.9889566	0.4922179	0.5387142	1	735	tags=26%, list=7%, signal=28%
MOREAUX_MULTIPLE_MYELOMA_BY_TACI_UP	MOREAUX_MULTIPLE_MYELOMA_BY_TACI_UP		213	0.26513284	0.9880684	0.4798387	0.5396293	1	1873	tags=26%, list=17%, signal=30%
HEIDENBLAD_AMPLICON_12P11_12_DN	HEIDENBLAD_AMPLICON_12P11_12_DN		17	0.36960524	0.98774564	0.47151276	0.539639	1	745	tags=18%, list=7%, signal=19%
KEGG_SPHINGOLIPID_METABOLISM	KEGG_SPHINGOLIPID_METABOLISM		22	0.35579726	0.9876014	0.4702381	0.53933275	1	2663	tags=45%, list=24%, signal=60%
LIN_NPAS4_TARGETS_UP	LIN_NPAS4_TARGETS_UP		81	0.2573205	0.98525006	0.45967743	0.54256487	1	2371	tags=22%, list=21%, signal=28%
SWEET_KRAS_TARGETS_DN	SWEET_KRAS_TARGETS_DN		15	0.36715415	0.9838297	0.4559387	0.5443787	1	1911	tags=27%, list=17%, signal=32%
FLECHNER_PBL_KIDNEY_TRANSPLANT_OK_VS_DONOR_DN	FLECHNER_PBL_KIDNEY_TRANSPLANT_OK_VS_DONOR_DN		28	0.3124534	0.98371106	0.47428572	0.5440476	1	2435	tags=21%, list=22%, signal=27%
CHANDRAN_METASTASIS_DN	CHANDRAN_METASTASIS_DN		57	0.32491305	0.98347306	0.45638946	0.5439059	1	1450	tags=23%, list=13%, signal=26%
LEE_LIVER_CANCER_MYC_TGFA_UP	LEE_LIVER_CANCER_MYC_TGFA_UP		46	0.3294494	0.98176944	0.48547718	0.54612774	1	2369	tags=39%, list=21%, signal=49%
JAZAG_TGFB1_SIGNALING_VIA_SMAD4_UP	JAZAG_TGFB1_SIGNALING_VIA_SMAD4_UP		69	0.25955006	0.98136765	0.46734694	0.5462753	1	1547	tags=19%, list=14%, signal=22%
DOUGLAS_BMI1_TARGETS_DN	DOUGLAS_BMI1_TARGETS_DN		153	0.2379749	0.98040366	0.4624506	0.54731125	1	2578	tags=26%, list=23%, signal=33%
KEGG_PORPHYRIN_AND_CHLOROPHYLL_METABOLISM	KEGG_PORPHYRIN_AND_CHLOROPHYLL_METABOLISM		17	0.34211367	0.97838724	0.48995984	0.5499116	1	2156	tags=35%, list=19%, signal=44%
HOEBEKE_LYMPHOID_STEM_CELL_DN	HOEBEKE_LYMPHOID_STEM_CELL_DN		63	0.29277807	0.97520196	0.5	0.5544788	1	923	tags=16%, list=8%, signal=17%
KEGG_DORSO_VENTRAL_AXIS_FORMATION	KEGG_DORSO_VENTRAL_AXIS_FORMATION		15	0.3751852	0.97493565	0.48727983	0.55436754	1	1138	tags=20%, list=10%, signal=22%
CAIRO_HEPATOBLASTOMA_DN	CAIRO_HEPATOBLASTOMA_DN		174	0.29612374	0.9748834	0.47619048	0.55393213	1	2360	tags=35%, list=21%, signal=44%
CAMPS_COLON_CANCER_COPY_NUMBER_DN	CAMPS_COLON_CANCER_COPY_NUMBER_DN		18	0.35797593	0.97450465	0.501002	0.5540244	1	1996	tags=39%, list=18%, signal=47%
KEGG_CITRATE_CYCLE_TCA_CYCLE	KEGG_CITRATE_CYCLE_TCA_CYCLE		24	0.35397524	0.9744163	0.48785424	0.553651	1	3189	tags=46%, list=28%, signal=64%
SHEPARD_CRUSH_AND_BURN_MUTANT_DN	SHEPARD_CRUSH_AND_BURN_MUTANT_DN		100	0.29157665	0.9742945	0.46719682	0.55335397	1	963	tags=13%, list=9%, signal=14%
FRASOR_RESPONSE_TO_ESTRADIOL_UP	FRASOR_RESPONSE_TO_ESTRADIOL_UP		24	0.35974753	0.97372377	0.50403225	0.55374557	1	1972	tags=38%, list=18%, signal=45%
ST_B_CELL_ANTIGEN_RECEPTOR	ST_B_CELL_ANTIGEN_RECEPTOR		26	0.31595808	0.97156453	0.49716446	0.5566236	1	2993	tags=50%, list=27%, signal=68%
LEE_LIVER_CANCER_MYC_E2F1_DN	LEE_LIVER_CANCER_MYC_E2F1_DN		45	0.3744698	0.9701862	0.4707113	0.5583148	1	1779	tags=31%, list=16%, signal=37%
CONCANNON_APOPTOSIS_BY_EPOXOMICIN_DN	CONCANNON_APOPTOSIS_BY_EPOXOMICIN_DN		100	0.27552333	0.96960455	0.48686868	0.5586696	1	1335	tags=18%, list=12%, signal=20%
VALK_AML_CLUSTER_2	VALK_AML_CLUSTER_2		17	0.36917084	0.9690664	0.49306932	0.5590014	1	1835	tags=41%, list=16%, signal=49%
REACTOME_SIGNALING_BY_ROBO_RECEPTOR	REACTOME_SIGNALING_BY_ROBO_RECEPTOR		21	0.37021548	0.9687671	0.46616542	0.5589206	1	1199	tags=19%, list=11%, signal=21%
BOYLAN_MULTIPLE_MYELOMA_PCA3_DN	BOYLAN_MULTIPLE_MYELOMA_PCA3_DN		44	0.3251936	0.96723604	0.5112016	0.5607607	1	1712	tags=32%, list=15%, signal=37%
BROWNE_HCMV_INFECTION_2HR_UP	BROWNE_HCMV_INFECTION_2HR_UP		21	0.37367666	0.96680486	0.5112016	0.56089306	1	2165	tags=38%, list=19%, signal=47%
LINDGREN_BLADDER_CANCER_CLUSTER_3_DN	LINDGREN_BLADDER_CANCER_CLUSTER_3_DN		125	0.24838197	0.9636411	0.5113402	0.5652943	1	2272	tags=27%, list=20%, signal=34%
REACTOME_MAP_KINASES_ACTIVATION_IN_TLR_CASCADE	REACTOME_MAP_KINASES_ACTIVATION_IN_TLR_CASCADE		26	0.30663276	0.9626656	0.502947	0.56628865	1	2040	tags=23%, list=18%, signal=28%
KEGG_OLFACTORY_TRANSDUCTION	KEGG_OLFACTORY_TRANSDUCTION		17	0.37575904	0.96196455	0.53816044	0.5668758	1	1883	tags=41%, list=17%, signal=49%
ZHAN_MULTIPLE_MYELOMA_CD1_AND_CD2_UP	ZHAN_MULTIPLE_MYELOMA_CD1_AND_CD2_UP		37	0.30970362	0.9618693	0.49444443	0.56648314	1	2738	tags=32%, list=24%, signal=43%
BOYLAN_MULTIPLE_MYELOMA_D_CLUSTER_DN	BOYLAN_MULTIPLE_MYELOMA_D_CLUSTER_DN		24	0.342616	0.96174717	0.49420848	0.5661434	1	1178	tags=25%, list=11%, signal=28%
BROWNE_HCMV_INFECTION_4HR_DN	BROWNE_HCMV_INFECTION_4HR_DN		137	0.24086519	0.96119577	0.5324948	0.5664944	1	1026	tags=15%, list=9%, signal=16%
JIANG_VHL_TARGETS	JIANG_VHL_TARGETS		52	0.25762418	0.96010864	0.51252407	0.5676525	1	1552	tags=15%, list=14%, signal=18%
WELCSH_BRCA1_TARGETS_1_UP	WELCSH_BRCA1_TARGETS_1_UP		125	0.2500748	0.95840526	0.50392157	0.5698072	1	2106	tags=22%, list=19%, signal=27%
CUI_TCF21_TARGETS_DN	CUI_TCF21_TARGETS_DN		21	0.35850164	0.9583732	0.49689442	0.5693363	1	2273	tags=48%, list=20%, signal=60%
KEGG_LINOLEIC_ACID_METABOLISM	KEGG_LINOLEIC_ACID_METABOLISM		15	0.40130734	0.9579373	0.513834	0.5695072	1	3452	tags=53%, list=31%, signal=77%
VALK_AML_CLUSTER_1	VALK_AML_CLUSTER_1		16	0.39096892	0.9577533	0.518591	0.5692701	1	904	tags=25%, list=8%, signal=27%
AMIT_EGF_RESPONSE_60_MCF10A	AMIT_EGF_RESPONSE_60_MCF10A		28	0.3758124	0.9574398	0.48927876	0.56921417	1	2224	tags=39%, list=20%, signal=49%
HUANG_FOXA2_TARGETS_UP	HUANG_FOXA2_TARGETS_UP		26	0.36704466	0.95661634	0.5251938	0.56999946	1	2132	tags=42%, list=19%, signal=52%
KEGG_NEUROACTIVE_LIGAND_RECEPTOR_INTERACTION	KEGG_NEUROACTIVE_LIGAND_RECEPTOR_INTERACTION		183	0.33482292	0.95648456	0.517094	0.5696673	1	2543	tags=34%, list=23%, signal=43%
REACTOME_SMOOTH_MUSCLE_CONTRACTION	REACTOME_SMOOTH_MUSCLE_CONTRACTION		17	0.37956324	0.9554347	0.524	0.5707783	1	3850	tags=65%, list=34%, signal=98%
YOSHIOKA_LIVER_CANCER_EARLY_RECURRENCE_DN	YOSHIOKA_LIVER_CANCER_EARLY_RECURRENCE_DN		33	0.26483732	0.9553796	0.4970874	0.57034665	1	2578	tags=21%, list=23%, signal=27%
VANTVEER_BREAST_CANCER_BRCA1_UP	VANTVEER_BREAST_CANCER_BRCA1_UP		18	0.30986992	0.95451623	0.51473475	0.5711644	1	1910	tags=28%, list=17%, signal=33%
MULLIGHAN_NPM1_MUTATED_SIGNATURE_1_UP	MULLIGHAN_NPM1_MUTATED_SIGNATURE_1_UP		148	0.23699166	0.951864	0.53100777	0.57484394	1	2412	tags=24%, list=22%, signal=30%
VALK_AML_WITH_FLT3_ITD	VALK_AML_WITH_FLT3_ITD		26	0.3470879	0.9517585	0.53052634	0.57450956	1	1948	tags=42%, list=17%, signal=51%
PEPPER_CHRONIC_LYMPHOCYTIC_LEUKEMIA_UP	PEPPER_CHRONIC_LYMPHOCYTIC_LEUKEMIA_UP		15	0.38643113	0.9511099	0.53816795	0.5749964	1	1705	tags=40%, list=15%, signal=47%
CERVERA_SDHB_TARGETS_1_UP	CERVERA_SDHB_TARGETS_1_UP		55	0.34771886	0.9510639	0.49902153	0.5745713	1	820	tags=25%, list=7%, signal=27%
HSIAO_HOUSEKEEPING_GENES	HSIAO_HOUSEKEEPING_GENES		275	0.20749685	0.9507451	0.50292397	0.574495	1	2345	tags=14%, list=21%, signal=17%
ST_TUMOR_NECROSIS_FACTOR_PATHWAY	ST_TUMOR_NECROSIS_FACTOR_PATHWAY		18	0.3364899	0.9495492	0.5271318	0.5759462	1	2452	tags=33%, list=22%, signal=43%
BIOCARTA_FAS_PATHWAY	BIOCARTA_FAS_PATHWAY		18	0.32075185	0.94902915	0.5088757	0.5762587	1	2209	tags=22%, list=20%, signal=28%
HAMAI_APOPTOSIS_VIA_TRAIL_UP	HAMAI_APOPTOSIS_VIA_TRAIL_UP		209	0.2567496	0.9480151	0.5127701	0.5773433	1	809	tags=11%, list=7%, signal=11%
ZHOU_INFLAMMATORY_RESPONSE_LIVE_DN	ZHOU_INFLAMMATORY_RESPONSE_LIVE_DN		165	0.23561026	0.9468226	0.5605469	0.57870644	1	1696	tags=18%, list=15%, signal=20%
ZHOU_INFLAMMATORY_RESPONSE_LPS_DN	ZHOU_INFLAMMATORY_RESPONSE_LPS_DN		165	0.23561026	0.9468226	0.5605469	0.5781794	1	1696	tags=18%, list=15%, signal=20%
BROWNE_HCMV_INFECTION_8HR_UP	BROWNE_HCMV_INFECTION_8HR_UP		63	0.27763468	0.94672805	0.55353534	0.57778287	1	977	tags=14%, list=9%, signal=16%
REACTOME_PLC_BETA_MEDIATED_EVENTS	REACTOME_PLC_BETA_MEDIATED_EVENTS		24	0.32629195	0.9442542	0.5273834	0.5812607	1	855	tags=21%, list=8%, signal=23%
SEITZ_NEOPLASTIC_TRANSFORMATION_BY_8P_DELETION_UP	SEITZ_NEOPLASTIC_TRANSFORMATION_BY_8P_DELETION_UP		47	0.36287728	0.9434797	0.5277778	0.58203113	1	1249	tags=26%, list=11%, signal=29%
BROWNE_HCMV_INFECTION_6HR_UP	BROWNE_HCMV_INFECTION_6HR_UP		42	0.304642	0.94279987	0.5237113	0.58261526	1	1463	tags=21%, list=13%, signal=25%
COWLING_MYCN_TARGETS	COWLING_MYCN_TARGETS		26	0.39283198	0.93881094	0.5392354	0.58844995	1	1822	tags=46%, list=16%, signal=55%
SHIPP_DLBCL_CURED_VS_FATAL_UP	SHIPP_DLBCL_CURED_VS_FATAL_UP		22	0.36748785	0.93840647	0.5804481	0.58854467	1	2323	tags=41%, list=21%, signal=52%
ST_FAS_SIGNALING_PATHWAY	ST_FAS_SIGNALING_PATHWAY		39	0.2690556	0.93726146	0.5462012	0.5898258	1	2500	tags=31%, list=22%, signal=39%
MAHADEVAN_IMATINIB_RESISTANCE_UP	MAHADEVAN_IMATINIB_RESISTANCE_UP		15	0.4151868	0.93583345	0.553719	0.59168917	1	1822	tags=47%, list=16%, signal=56%
REACTOME_INORGANIC_CATION_ANION_SLC_TRANSPORTERS	REACTOME_INORGANIC_CATION_ANION_SLC_TRANSPORTERS		64	0.31246248	0.9357095	0.5464363	0.5913259	1	1904	tags=30%, list=17%, signal=36%
RASHI_RESPONSE_TO_IONIZING_RADIATION_1	RASHI_RESPONSE_TO_IONIZING_RADIATION_1		31	0.30156708	0.93562746	0.55776894	0.59092444	1	2111	tags=29%, list=19%, signal=36%
ST_ERK1_ERK2_MAPK_PATHWAY	ST_ERK1_ERK2_MAPK_PATHWAY		18	0.30057058	0.9352725	0.516441	0.59091824	1	4161	tags=67%, list=37%, signal=106%
DORN_ADENOVIRUS_INFECTION_48HR_DN	DORN_ADENOVIRUS_INFECTION_48HR_DN		28	0.31662744	0.9350221	0.53919697	0.5907974	1	1761	tags=25%, list=16%, signal=30%
GENTILE_UV_RESPONSE_CLUSTER_D5	GENTILE_UV_RESPONSE_CLUSTER_D5		19	0.29541913	0.934946	0.5430862	0.59038347	1	247	tags=5%, list=2%, signal=5%
WNT_SIGNALING	WNT_SIGNALING		67	0.28284574	0.9344436	0.56494844	0.59065336	1	2336	tags=33%, list=21%, signal=41%
KRASNOSELSKAYA_ILF3_TARGETS_UP	KRASNOSELSKAYA_ILF3_TARGETS_UP		18	0.39848658	0.933304	0.54226804	0.59193516	1	1495	tags=33%, list=13%, signal=38%
KEGG_ETHER_LIPID_METABOLISM	KEGG_ETHER_LIPID_METABOLISM		22	0.33935544	0.9284019	0.55445546	0.59930134	1	1098	tags=18%, list=10%, signal=20%
KEGG_BASAL_CELL_CARCINOMA	KEGG_BASAL_CELL_CARCINOMA		39	0.32608873	0.927882	0.54969573	0.5996197	1	2386	tags=44%, list=21%, signal=55%
PROVENZANI_METASTASIS_UP	PROVENZANI_METASTASIS_UP		116	0.23258568	0.92771846	0.5590551	0.5993551	1	1960	tags=19%, list=18%, signal=23%
BIOCARTA_CASPASE_PATHWAY	BIOCARTA_CASPASE_PATHWAY		16	0.3492759	0.92655843	0.5225933	0.60072565	1	2209	tags=31%, list=20%, signal=39%
REACTOME_ACTIVATED_TLR4_SIGNALLING	REACTOME_ACTIVATED_TLR4_SIGNALLING		15	0.358321	0.925751	0.54027504	0.6014792	1	3577	tags=67%, list=32%, signal=98%
VANTVEER_BREAST_CANCER_POOR_PROGNOSIS	VANTVEER_BREAST_CANCER_POOR_PROGNOSIS		26	0.32226378	0.92320883	0.56504065	0.60512704	1	1432	tags=27%, list=13%, signal=31%
CHIANG_LIVER_CANCER_SUBCLASS_CTNNB1_UP	CHIANG_LIVER_CANCER_SUBCLASS_CTNNB1_UP		93	0.3029467	0.9181853	0.5845214	0.6127196	1	1960	tags=31%, list=18%, signal=37%
SIG_BCR_SIGNALING_PATHWAY	SIG_BCR_SIGNALING_PATHWAY		30	0.29119158	0.9179526	0.5634328	0.6125108	1	2993	tags=43%, list=27%, signal=59%
REACTOME_TOLL_LIKE_RECEPTOR_4_CASCADE	REACTOME_TOLL_LIKE_RECEPTOR_4_CASCADE		18	0.362163	0.9179306	0.58188826	0.61200637	1	2261	tags=39%, list=20%, signal=49%
KORKOLA_CORRELATED_WITH_POU5F1	KORKOLA_CORRELATED_WITH_POU5F1		16	0.35133767	0.9173264	0.55776894	0.61243016	1	434	tags=13%, list=4%, signal=13%
IVANOVA_HEMATOPOIESIS_STEM_CELL	IVANOVA_HEMATOPOIESIS_STEM_CELL		61	0.27914438	0.9170357	0.6012024	0.6123675	1	1983	tags=28%, list=18%, signal=34%
XU_GH1_EXOGENOUS_TARGETS_DN	XU_GH1_EXOGENOUS_TARGETS_DN		56	0.28892747	0.91688555	0.58882236	0.6120645	1	2104	tags=25%, list=19%, signal=31%
BEIER_GLIOMA_STEM_CELL_DN	BEIER_GLIOMA_STEM_CELL_DN		33	0.29652375	0.9162465	0.6052104	0.6125341	1	1677	tags=24%, list=15%, signal=28%
LY_AGING_OLD_DN	LY_AGING_OLD_DN		31	0.35184988	0.9152188	0.53474903	0.6136766	1	618	tags=10%, list=6%, signal=10%
AMBROSINI_FLAVOPIRIDOL_TREATMENT_TP53	AMBROSINI_FLAVOPIRIDOL_TREATMENT_TP53		60	0.26421213	0.91486555	0.5972495	0.61370945	1	1468	tags=20%, list=13%, signal=23%
ICHIBA_GRAFT_VERSUS_HOST_DISEASE_D7_DN	ICHIBA_GRAFT_VERSUS_HOST_DISEASE_D7_DN		34	0.32164747	0.91354203	0.5966387	0.6153292	1	1268	tags=21%, list=11%, signal=23%
ZHAN_MULTIPLE_MYELOMA_UP	ZHAN_MULTIPLE_MYELOMA_UP		31	0.24604647	0.9126836	0.56504065	0.6162093	1	3246	tags=32%, list=29%, signal=45%
ROME_INSULIN_TARGETS_IN_MUSCLE_DN	ROME_INSULIN_TARGETS_IN_MUSCLE_DN		27	0.30920792	0.91186094	0.562	0.61697197	1	2676	tags=37%, list=24%, signal=49%
AMIT_DELAYED_EARLY_GENES	AMIT_DELAYED_EARLY_GENES		15	0.38403928	0.9104013	0.5423387	0.61879325	1	1279	tags=20%, list=11%, signal=23%
KEGG_ENDOCYTOSIS	KEGG_ENDOCYTOSIS		100	0.23637705	0.9102569	0.5821501	0.61848366	1	1754	tags=19%, list=16%, signal=22%
MAHAJAN_RESPONSE_TO_IL1A_DN	MAHAJAN_RESPONSE_TO_IL1A_DN		40	0.280379	0.9101048	0.5498008	0.6181582	1	2508	tags=38%, list=22%, signal=48%
KORKOLA_TERATOMA	KORKOLA_TERATOMA		22	0.35579363	0.90906614	0.582505	0.6192985	1	354	tags=18%, list=3%, signal=19%
TONKS_TARGETS_OF_RUNX1_RUNX1T1_FUSION_SUSTAINDED_IN_ERYTHROCYTE_UP	TONKS_TARGETS_OF_RUNX1_RUNX1T1_FUSION_SUSTAINDED_IN_ERYTHROCYTE_UP		30	0.35234174	0.90813786	0.5722656	0.62032443	1	2052	tags=37%, list=18%, signal=45%
KANNAN_TP53_TARGETS_UP	KANNAN_TP53_TARGETS_UP		27	0.31717846	0.90753496	0.5793651	0.6208168	1	1357	tags=19%, list=12%, signal=21%
DITTMER_PTHLH_TARGETS_DN	DITTMER_PTHLH_TARGETS_DN		50	0.2456997	0.9068424	0.568	0.6214078	1	2184	tags=22%, list=20%, signal=27%
KEGG_PROXIMAL_TUBULE_BICARBONATE_RECLAMATION	KEGG_PROXIMAL_TUBULE_BICARBONATE_RECLAMATION		16	0.35794318	0.9047094	0.58349705	0.62432194	1	1250	tags=38%, list=11%, signal=42%
HESS_TARGETS_OF_HOXA9_AND_MEIS1_UP	HESS_TARGETS_OF_HOXA9_AND_MEIS1_UP		53	0.26422092	0.9046578	0.5730769	0.62386554	1	1490	tags=13%, list=13%, signal=15%
WU_SILENCED_BY_METHYLATION_IN_BLADDER_CANCER	WU_SILENCED_BY_METHYLATION_IN_BLADDER_CANCER		28	0.37080055	0.9044749	0.589899	0.62364477	1	1345	tags=36%, list=12%, signal=40%
ZHANG_RESPONSE_TO_IKK_INHIBITOR_AND_TNF_DN	ZHANG_RESPONSE_TO_IKK_INHIBITOR_AND_TNF_DN		36	0.2910121	0.9040832	0.57459676	0.62371564	1	2254	tags=22%, list=20%, signal=28%
REACTOME_TRAFFICKING_OF_AMPA_RECEPTORS	REACTOME_TRAFFICKING_OF_AMPA_RECEPTORS		20	0.33382082	0.90358174	0.60330576	0.6239874	1	2013	tags=25%, list=18%, signal=30%
KEGG_MTOR_SIGNALING_PATHWAY	KEGG_MTOR_SIGNALING_PATHWAY		27	0.28133014	0.90337956	0.5756972	0.623758	1	1940	tags=26%, list=17%, signal=31%
CHESLER_BRAIN_QTL_CIS	CHESLER_BRAIN_QTL_CIS		56	0.25750712	0.9029805	0.61417323	0.62389356	1	1965	tags=21%, list=18%, signal=26%
TAKEDA_TARGETS_OF_NUP98_HOXA9_FUSION_16D_DN	TAKEDA_TARGETS_OF_NUP98_HOXA9_FUSION_16D_DN		63	0.29306015	0.9019826	0.60474306	0.6250323	1	2149	tags=37%, list=19%, signal=45%
STARK_PREFRONTAL_CORTEX_22Q11_DELETION_UP	STARK_PREFRONTAL_CORTEX_22Q11_DELETION_UP		93	0.24869496	0.9012575	0.6029106	0.62573147	1	1685	tags=18%, list=15%, signal=21%
TAKEDA_TARGETS_OF_NUP98_HOXA9_FUSION_3D_UP	TAKEDA_TARGETS_OF_NUP98_HOXA9_FUSION_3D_UP		83	0.32260522	0.9006005	0.58298755	0.6262981	1	1495	tags=30%, list=13%, signal=35%
GOLUB_ALL_VS_AML_UP	GOLUB_ALL_VS_AML_UP		18	0.30204284	0.90045863	0.5685885	0.62599194	1	745	tags=11%, list=7%, signal=12%
HU_ANGIOGENESIS_DN	HU_ANGIOGENESIS_DN		21	0.2952118	0.900451	0.55728155	0.6254597	1	501	tags=10%, list=4%, signal=10%
FERNANDEZ_BOUND_BY_MYC	FERNANDEZ_BOUND_BY_MYC		125	0.20853001	0.8990306	0.6147705	0.6271206	1	2560	tags=24%, list=23%, signal=31%
AMIT_EGF_RESPONSE_120_MCF10A	AMIT_EGF_RESPONSE_120_MCF10A		26	0.33843133	0.89879775	0.59029126	0.6269423	1	1043	tags=23%, list=9%, signal=25%
DEBIASI_APOPTOSIS_BY_REOVIRUS_INFECTION_UP	DEBIASI_APOPTOSIS_BY_REOVIRUS_INFECTION_UP		141	0.24595805	0.8973959	0.59325397	0.62857234	1	2578	tags=24%, list=23%, signal=31%
NIKOLSKY_BREAST_CANCER_8Q12_Q22_AMPLICON	NIKOLSKY_BREAST_CANCER_8Q12_Q22_AMPLICON		69	0.26936713	0.89700043	0.5996094	0.62865895	1	1869	tags=22%, list=17%, signal=26%
MULLIGHAN_NPM1_SIGNATURE_3_UP	MULLIGHAN_NPM1_SIGNATURE_3_UP		188	0.22129866	0.89492184	0.63220674	0.63167536	1	1328	tags=13%, list=12%, signal=15%
CHANG_CORE_SERUM_RESPONSE_DN	CHANG_CORE_SERUM_RESPONSE_DN		19	0.30725983	0.89456636	0.62015504	0.63175803	1	2693	tags=42%, list=24%, signal=55%
RICKMAN_TUMOR_DIFFERENTIATED_WELL_VS_MODERATELY_DN	RICKMAN_TUMOR_DIFFERENTIATED_WELL_VS_MODERATELY_DN		57	0.3038917	0.89377654	0.5733333	0.6325091	1	1193	tags=21%, list=11%, signal=23%
PRAMOONJAGO_SOX4_TARGETS_UP	PRAMOONJAGO_SOX4_TARGETS_UP		35	0.31717104	0.89221644	0.59009904	0.63463724	1	2018	tags=29%, list=18%, signal=35%
DASU_IL6_SIGNALING_SCAR_UP	DASU_IL6_SIGNALING_SCAR_UP		17	0.3277541	0.88969517	0.61706346	0.63827515	1	185	tags=12%, list=2%, signal=12%
KEGG_PATHWAYS_IN_CANCER	KEGG_PATHWAYS_IN_CANCER		208	0.2267521	0.8873983	0.66011786	0.64158726	1	2590	tags=29%, list=23%, signal=37%
STEIN_ESRRA_TARGETS_RESPONSIVE_TO_ESTROGEN_DN	STEIN_ESRRA_TARGETS_RESPONSIVE_TO_ESTROGEN_DN		24	0.33898178	0.88726765	0.5893536	0.6412174	1	885	tags=17%, list=8%, signal=18%
CASTELLANO_NRAS_TARGETS_UP	CASTELLANO_NRAS_TARGETS_UP		54	0.3093784	0.8867795	0.60113424	0.6414924	1	1332	tags=24%, list=12%, signal=27%
NAGASHIMA_NRG1_SIGNALING_UP	NAGASHIMA_NRG1_SIGNALING_UP		125	0.29301602	0.8842631	0.6050584	0.64508516	1	1738	tags=22%, list=16%, signal=26%
BOYAULT_LIVER_CANCER_SUBCLASS_G6_UP	BOYAULT_LIVER_CANCER_SUBCLASS_G6_UP		41	0.29113397	0.88249826	0.6687898	0.6474407	1	1887	tags=27%, list=17%, signal=32%
BARRIER_COLON_CANCER_RECURRENCE_UP	BARRIER_COLON_CANCER_RECURRENCE_UP		23	0.28267923	0.88119656	0.6119691	0.6490161	1	531	tags=9%, list=5%, signal=9%
ST_WNT_CA2_CYCLIC_GMP_PATHWAY	ST_WNT_CA2_CYCLIC_GMP_PATHWAY		15	0.35923627	0.8811954	0.62474227	0.64846057	1	2349	tags=47%, list=21%, signal=59%
IVANOVA_HEMATOPOIESIS_INTERMEDIATE_PROGENITOR	IVANOVA_HEMATOPOIESIS_INTERMEDIATE_PROGENITOR		25	0.2697919	0.8806828	0.63339734	0.6488141	1	2068	tags=20%, list=18%, signal=24%
REACTOME_SPHINGOLIPID_METABOLISM	REACTOME_SPHINGOLIPID_METABOLISM		15	0.32918096	0.8795316	0.63286006	0.6501967	1	1836	tags=27%, list=16%, signal=32%
XU_CREBBP_TARGETS_UP	XU_CREBBP_TARGETS_UP		20	0.3131208	0.8789058	0.6397638	0.65065056	1	1819	tags=25%, list=16%, signal=30%
BYSTRYKH_HEMATOPOIESIS_STEM_CELL_AND_BRAIN_QTL_CIS	BYSTRYKH_HEMATOPOIESIS_STEM_CELL_AND_BRAIN_QTL_CIS		43	0.24659207	0.87876797	0.596	0.65029657	1	2942	tags=21%, list=26%, signal=28%
SAMOLS_TARGETS_OF_KHSV_MIRNAS_DN	SAMOLS_TARGETS_OF_KHSV_MIRNAS_DN		31	0.30837527	0.8778019	0.6292776	0.6513164	1	1000	tags=19%, list=9%, signal=21%
MURAKAMI_UV_RESPONSE_6HR_UP	MURAKAMI_UV_RESPONSE_6HR_UP		22	0.31496513	0.8775968	0.606679	0.6511163	1	1637	tags=18%, list=15%, signal=21%
WEIGEL_OXIDATIVE_STRESS_BY_HNE_AND_TBH	WEIGEL_OXIDATIVE_STRESS_BY_HNE_AND_TBH		38	0.25196385	0.87705326	0.608871	0.6514785	1	1203	tags=13%, list=11%, signal=15%
MCCLUNG_CREB1_TARGETS_DN	MCCLUNG_CREB1_TARGETS_DN		42	0.2747284	0.8757851	0.65909094	0.6529764	1	828	tags=17%, list=7%, signal=18%
KIM_MYCN_AMPLIFICATION_TARGETS_UP	KIM_MYCN_AMPLIFICATION_TARGETS_UP		42	0.2810642	0.87393737	0.6976744	0.65554804	1	1822	tags=24%, list=16%, signal=28%
SCHLOSSER_SERUM_RESPONSE_AUGMENTED_BY_MYC	SCHLOSSER_SERUM_RESPONSE_AUGMENTED_BY_MYC		72	0.20944825	0.8724478	0.60946745	0.6573919	1	958	tags=8%, list=9%, signal=9%
MILI_PSEUDOPODIA	MILI_PSEUDOPODIA		22	0.29981798	0.8711445	0.6014898	0.6589221	1	222	tags=9%, list=2%, signal=9%
SMITH_TERT_TARGETS_UP	SMITH_TERT_TARGETS_UP		85	0.22313926	0.8694407	0.62900186	0.6611886	1	1148	tags=12%, list=10%, signal=13%
PARENT_MTOR_SIGNALING_UP	PARENT_MTOR_SIGNALING_UP		328	0.18978356	0.86878145	0.6723809	0.6616967	1	2352	tags=19%, list=21%, signal=24%
KIM_GASTRIC_CANCER_CHEMOSENSITIVITY	KIM_GASTRIC_CANCER_CHEMOSENSITIVITY		60	0.23794626	0.8682363	0.68677044	0.6620303	1	1448	tags=20%, list=13%, signal=23%
RHEIN_ALL_GLUCOCORTICOID_THERAPY_DN	RHEIN_ALL_GLUCOCORTICOID_THERAPY_DN		261	0.21888427	0.86787814	0.5847953	0.6620963	1	956	tags=8%, list=9%, signal=9%
FONTAINE_FOLLICULAR_THYROID_ADENOMA_UP	FONTAINE_FOLLICULAR_THYROID_ADENOMA_UP		40	0.2401021	0.8678662	0.63747454	0.6615522	1	1112	tags=13%, list=10%, signal=14%
MANN_RESPONSE_TO_AMIFOSTINE_UP	MANN_RESPONSE_TO_AMIFOSTINE_UP		15	0.30012468	0.8676542	0.6333333	0.6613544	1	19	tags=7%, list=0%, signal=7%
PODAR_RESPONSE_TO_ADAPHOSTIN_UP	PODAR_RESPONSE_TO_ADAPHOSTIN_UP		87	0.25972432	0.8664582	0.62376237	0.66284066	1	1540	tags=18%, list=14%, signal=21%
NAGASHIMA_EGF_SIGNALING_UP	NAGASHIMA_EGF_SIGNALING_UP		41	0.3431142	0.8650019	0.6134122	0.6646943	1	831	tags=17%, list=7%, signal=18%
LEE_LIVER_CANCER	LEE_LIVER_CANCER		21	0.35646215	0.86496115	0.6493776	0.6642121	1	906	tags=19%, list=8%, signal=21%
LEE_LIVER_CANCER_TOP50	LEE_LIVER_CANCER_TOP50		21	0.35646215	0.86496115	0.6493776	0.66365254	1	906	tags=19%, list=8%, signal=21%
SETLUR_PROSTATE_CANCER_TMPRSS2_ERG_FUSION_DN	SETLUR_PROSTATE_CANCER_TMPRSS2_ERG_FUSION_DN		15	0.34224698	0.8635109	0.65106386	0.6654856	1	1364	tags=27%, list=12%, signal=30%
WATTEL_AUTONOMOUS_THYROID_ADENOMA_UP	WATTEL_AUTONOMOUS_THYROID_ADENOMA_UP		15	0.35966796	0.86304355	0.651751	0.66568756	1	1180	tags=33%, list=11%, signal=37%
SIG_IL4RECEPTOR_IN_B_LYPHOCYTES	SIG_IL4RECEPTOR_IN_B_LYPHOCYTES		16	0.2845999	0.8626691	0.644	0.6657581	1	2993	tags=44%, list=27%, signal=60%
BERNARD_PPAPDC1B_TARGETS_UP	BERNARD_PPAPDC1B_TARGETS_UP		18	0.26924604	0.8616943	0.65048546	0.66679686	1	2122	tags=17%, list=19%, signal=21%
KEGG_SNARE_INTERACTIONS_IN_VESICULAR_TRANSPORT	KEGG_SNARE_INTERACTIONS_IN_VESICULAR_TRANSPORT		29	0.2627436	0.86041605	0.625239	0.6682939	1	772	tags=10%, list=7%, signal=11%
XU_HGF_SIGNALING_NOT_VIA_AKT1_6HR	XU_HGF_SIGNALING_NOT_VIA_AKT1_6HR		17	0.35867918	0.8594384	0.61646587	0.6692695	1	808	tags=24%, list=7%, signal=25%
CHESLER_BRAIN_HIGHEST_GENETIC_VARIANCE	CHESLER_BRAIN_HIGHEST_GENETIC_VARIANCE		27	0.2809958	0.8590238	0.6711799	0.6693494	1	3430	tags=44%, list=31%, signal=64%
HAHTOLA_MYCOSIS_FUNGOIDES_CD4_UP	HAHTOLA_MYCOSIS_FUNGOIDES_CD4_UP		38	0.30061668	0.8581339	0.654902	0.67025775	1	1143	tags=18%, list=10%, signal=20%
EHLERS_ANEUPLOIDY_UP	EHLERS_ANEUPLOIDY_UP		27	0.2819291	0.8580443	0.65471697	0.66983914	1	2716	tags=33%, list=24%, signal=44%
KRIGE_AMINO_ACID_DEPRIVATION	KRIGE_AMINO_ACID_DEPRIVATION		19	0.3200085	0.8561101	0.6389961	0.67247784	1	2412	tags=37%, list=22%, signal=47%
IIZUKA_LIVER_CANCER_PROGRESSION_G2_G3_UP	IIZUKA_LIVER_CANCER_PROGRESSION_G2_G3_UP		15	0.31811404	0.855517	0.65815324	0.6729215	1	811	tags=13%, list=7%, signal=14%
HAHTOLA_SEZARY_SYNDROM_UP	HAHTOLA_SEZARY_SYNDROM_UP		60	0.24499822	0.8545125	0.68110234	0.6739875	1	1363	tags=17%, list=12%, signal=19%
FRASOR_TAMOXIFEN_RESPONSE_UP	FRASOR_TAMOXIFEN_RESPONSE_UP		32	0.26542127	0.8540689	0.7079304	0.6741222	1	2542	tags=31%, list=23%, signal=40%
FUJII_YBX1_TARGETS_UP	FUJII_YBX1_TARGETS_UP		16	0.3683315	0.85371554	0.6606061	0.6741519	1	2383	tags=50%, list=21%, signal=63%
REACTOME_FGFR_LIGAND_BINDING_AND_ACTIVATION	REACTOME_FGFR_LIGAND_BINDING_AND_ACTIVATION		20	0.33260292	0.84943724	0.6751592	0.6804626	1	2993	tags=40%, list=27%, signal=54%
SHIPP_DLBCL_VS_FOLLICULAR_LYMPHOMA_UP	SHIPP_DLBCL_VS_FOLLICULAR_LYMPHOMA_UP		35	0.24783064	0.84931386	0.6301887	0.6800767	1	2148	tags=17%, list=19%, signal=21%
OSMAN_BLADDER_CANCER_UP	OSMAN_BLADDER_CANCER_UP		203	0.2088268	0.8490421	0.6735849	0.67993164	1	1518	tags=13%, list=14%, signal=15%
BIOCARTA_INTRINSIC_PATHWAY	BIOCARTA_INTRINSIC_PATHWAY		23	0.36219275	0.8481544	0.6666667	0.68081725	1	2175	tags=39%, list=19%, signal=48%
REACTOME_THE_ROLE_OF_NEF_IN_HIV1_REPLICATION_AND_DISEASE_PATHOGENESIS	REACTOME_THE_ROLE_OF_NEF_IN_HIV1_REPLICATION_AND_DISEASE_PATHOGENESIS		21	0.2958595	0.8477169	0.6561265	0.6810103	1	2013	tags=29%, list=18%, signal=35%
NAKAYAMA_SOFT_TISSUE_TUMORS_PCA1_DN	NAKAYAMA_SOFT_TISSUE_TUMORS_PCA1_DN		48	0.3139305	0.8475971	0.7080745	0.6806436	1	1265	tags=25%, list=11%, signal=28%
YAO_TEMPORAL_RESPONSE_TO_PROGESTERONE_CLUSTER_14	YAO_TEMPORAL_RESPONSE_TO_PROGESTERONE_CLUSTER_14		97	0.20879439	0.8462056	0.5981132	0.6824002	1	1652	tags=11%, list=15%, signal=13%
TAKAO_RESPONSE_TO_UVB_RADIATION_UP	TAKAO_RESPONSE_TO_UVB_RADIATION_UP		51	0.20999996	0.8461185	0.6455445	0.6819665	1	2929	tags=27%, list=26%, signal=37%
PENG_LEUCINE_DEPRIVATION_UP	PENG_LEUCINE_DEPRIVATION_UP		18	0.2885625	0.84485734	0.6833977	0.68337893	1	1203	tags=17%, list=11%, signal=19%
BIOCARTA_TNFR1_PATHWAY	BIOCARTA_TNFR1_PATHWAY		19	0.27105713	0.8442592	0.6422925	0.683846	1	110	tags=5%, list=1%, signal=5%
LASTOWSKA_NEUROBLASTOMA_COPY_NUMBER_UP	LASTOWSKA_NEUROBLASTOMA_COPY_NUMBER_UP		111	0.21175374	0.84301573	0.64243615	0.6854231	1	1146	tags=8%, list=10%, signal=9%
DORN_ADENOVIRUS_INFECTION_24HR_DN	DORN_ADENOVIRUS_INFECTION_24HR_DN		32	0.2795277	0.84215415	0.64547205	0.6862814	1	2452	tags=34%, list=22%, signal=44%
VANHARANTA_UTERINE_FIBROID_WITH_7Q_DELETION_DN	VANHARANTA_UTERINE_FIBROID_WITH_7Q_DELETION_DN		17	0.29700434	0.84138036	0.656	0.68691427	1	2498	tags=35%, list=22%, signal=45%
YAO_TEMPORAL_RESPONSE_TO_PROGESTERONE_CLUSTER_5	YAO_TEMPORAL_RESPONSE_TO_PROGESTERONE_CLUSTER_5		25	0.32578492	0.8405469	0.68154156	0.6876938	1	875	tags=24%, list=8%, signal=26%
KEGG_TRYPTOPHAN_METABOLISM	KEGG_TRYPTOPHAN_METABOLISM		27	0.3161423	0.8385756	0.71516395	0.69037396	1	2402	tags=26%, list=21%, signal=33%
DAZARD_RESPONSE_TO_UV_NHEK_UP	DAZARD_RESPONSE_TO_UV_NHEK_UP		108	0.2288201	0.8383432	0.7173913	0.69015366	1	1892	tags=19%, list=17%, signal=23%
GRAHAM_CML_QUIESCENT_VS_NORMAL_QUIESCENT_UP	GRAHAM_CML_QUIESCENT_VS_NORMAL_QUIESCENT_UP		58	0.27430564	0.83588153	0.6594488	0.6935888	1	2148	tags=33%, list=19%, signal=40%
RASHI_RESPONSE_TO_IONIZING_RADIATION_4	RASHI_RESPONSE_TO_IONIZING_RADIATION_4		46	0.24498487	0.8350312	0.73166025	0.69430417	1	2510	tags=24%, list=22%, signal=31%
DAIRKEE_CANCER_PRONE_RESPONSE_BPA	DAIRKEE_CANCER_PRONE_RESPONSE_BPA		33	0.26227802	0.83429706	0.6848485	0.69498026	1	1548	tags=18%, list=14%, signal=21%
GINESTIER_BREAST_CANCER_20Q13_AMPLIFICATION_UP	GINESTIER_BREAST_CANCER_20Q13_AMPLIFICATION_UP		49	0.2195547	0.83370614	0.67469877	0.69534844	1	1470	tags=14%, list=13%, signal=16%
GARGALOVIC_RESPONSE_TO_OXIDIZED_PHOSPHOLIPIDS_TURQUOISE_UP	GARGALOVIC_RESPONSE_TO_OXIDIZED_PHOSPHOLIPIDS_TURQUOISE_UP		33	0.27541414	0.83259696	0.6966068	0.6965518	1	1735	tags=24%, list=15%, signal=29%
BROWNE_HCMV_INFECTION_8HR_DN	BROWNE_HCMV_INFECTION_8HR_DN		26	0.28243268	0.8309306	0.7352941	0.6987893	1	2471	tags=35%, list=22%, signal=44%
KEGG_LONG_TERM_DEPRESSION	KEGG_LONG_TERM_DEPRESSION		42	0.25817326	0.8272129	0.7598425	0.704272	1	1320	tags=14%, list=12%, signal=16%
DAZARD_UV_RESPONSE_CLUSTER_G1	DAZARD_UV_RESPONSE_CLUSTER_G1		28	0.25254196	0.82667375	0.71428573	0.7045686	1	1892	tags=21%, list=17%, signal=26%
MATTIOLI_MGUS_VS_PCL	MATTIOLI_MGUS_VS_PCL		64	0.21886697	0.8254736	0.6540643	0.70589834	1	373	tags=5%, list=3%, signal=5%
TAVAZOIE_METASTASIS	TAVAZOIE_METASTASIS		49	0.28056204	0.82464546	0.77136755	0.70667094	1	1624	tags=22%, list=15%, signal=26%
KEGG_GLYCOSPHINGOLIPID_BIOSYNTHESIS_GANGLIO_SERIES	KEGG_GLYCOSPHINGOLIPID_BIOSYNTHESIS_GANGLIO_SERIES		15	0.34901524	0.82355636	0.692	0.70784473	1	669	tags=20%, list=6%, signal=21%
MAYBURD_RESPONSE_TO_L663536_DN	MAYBURD_RESPONSE_TO_L663536_DN		34	0.2435377	0.82350934	0.6765286	0.7073696	1	2582	tags=29%, list=23%, signal=38%
RIZKI_TUMOR_INVASIVENESS_2D_UP	RIZKI_TUMOR_INVASIVENESS_2D_UP		47	0.20590842	0.8228492	0.7335984	0.70788443	1	2625	tags=26%, list=23%, signal=33%
RICKMAN_HEAD_AND_NECK_CANCER_B	RICKMAN_HEAD_AND_NECK_CANCER_B		23	0.33669996	0.81919044	0.73015875	0.7132213	1	700	tags=22%, list=6%, signal=23%
MOOTHA_FFA_OXYDATION	MOOTHA_FFA_OXYDATION		16	0.32599777	0.8178066	0.6390532	0.71489066	1	4173	tags=50%, list=37%, signal=80%
REACTOME_ASSOCIATION_OF_TRIC_CCT_WITH_TARGET_PROTEINS_DURING_BIOSYNTHESIS	REACTOME_ASSOCIATION_OF_TRIC_CCT_WITH_TARGET_PROTEINS_DURING_BIOSYNTHESIS		20	0.2558402	0.8169309	0.6712598	0.71574605	1	856	tags=10%, list=8%, signal=11%
NIKOLSKY_BREAST_CANCER_17Q21_Q25_AMPLICON	NIKOLSKY_BREAST_CANCER_17Q21_Q25_AMPLICON		179	0.20512022	0.8147959	0.7298387	0.71875566	1	2497	tags=24%, list=22%, signal=30%
BIOCARTA_MPR_PATHWAY	BIOCARTA_MPR_PATHWAY		22	0.25689602	0.8135146	0.694332	0.7202767	1	4056	tags=45%, list=36%, signal=71%
KEGG_RNA_DEGRADATION	KEGG_RNA_DEGRADATION		34	0.25047103	0.81284094	0.6873748	0.7209151	1	350	tags=6%, list=3%, signal=6%
CHENG_IMPRINTED_BY_ESTRADIOL	CHENG_IMPRINTED_BY_ESTRADIOL		54	0.23360746	0.8110323	0.7782178	0.72333795	1	2441	tags=28%, list=22%, signal=35%
VARELA_ZMPSTE24_TARGETS_UP	VARELA_ZMPSTE24_TARGETS_UP		27	0.2754227	0.8109901	0.72032195	0.7228076	1	2403	tags=22%, list=21%, signal=28%
APPIERTO_RESPONSE_TO_FENRETINIDE_UP	APPIERTO_RESPONSE_TO_FENRETINIDE_UP		19	0.29881555	0.8103238	0.712	0.7233285	1	1883	tags=21%, list=17%, signal=25%
DORN_ADENOVIRUS_INFECTION_32HR_DN	DORN_ADENOVIRUS_INFECTION_32HR_DN		27	0.27748504	0.8095208	0.6951456	0.7241044	1	2452	tags=33%, list=22%, signal=43%
BROWNE_HCMV_INFECTION_14HR_UP	BROWNE_HCMV_INFECTION_14HR_UP		86	0.2166688	0.8085081	0.7621951	0.7251973	1	2193	tags=19%, list=20%, signal=23%
HEDENFALK_BREAST_CANCER_BRACX_UP	HEDENFALK_BREAST_CANCER_BRACX_UP		15	0.2821319	0.80657744	0.69582504	0.7277221	1	396	tags=7%, list=4%, signal=7%
REACTOME_METABOLISM_OF_VITAMINS_AND_COFACTORS	REACTOME_METABOLISM_OF_VITAMINS_AND_COFACTORS		28	0.2571202	0.80644125	0.72032195	0.7273927	1	2959	tags=46%, list=26%, signal=63%
BASAKI_YBX1_TARGETS_UP	BASAKI_YBX1_TARGETS_UP		168	0.2426459	0.8035782	0.66536206	0.73137355	1	1148	tags=12%, list=10%, signal=13%
EBAUER_TARGETS_OF_PAX3_FOXO1_FUSION_DN	EBAUER_TARGETS_OF_PAX3_FOXO1_FUSION_DN		18	0.29856393	0.8034168	0.74609375	0.7310495	1	667	tags=11%, list=6%, signal=12%
PENG_RAPAMYCIN_RESPONSE_DN	PENG_RAPAMYCIN_RESPONSE_DN		51	0.20583794	0.8018671	0.6873706	0.7329645	1	2456	tags=22%, list=22%, signal=28%
NGUYEN_NOTCH1_TARGETS_UP	NGUYEN_NOTCH1_TARGETS_UP		15	0.326001	0.8014143	0.719697	0.73313963	1	2140	tags=33%, list=19%, signal=41%
HSC_MATURE_FETAL	HSC_MATURE_FETAL		16	0.29352683	0.7998328	0.7429719	0.73514396	1	661	tags=13%, list=6%, signal=13%
RADAEVA_RESPONSE_TO_IFNA1_UP	RADAEVA_RESPONSE_TO_IFNA1_UP		22	0.347574	0.79837227	0.6808943	0.73693085	1	1839	tags=23%, list=16%, signal=27%
NEWMAN_ERCC6_TARGETS_UP	NEWMAN_ERCC6_TARGETS_UP		15	0.34027728	0.7953798	0.7519531	0.7413297	1	2566	tags=53%, list=23%, signal=69%
BOYLAN_MULTIPLE_MYELOMA_C_CLUSTER_UP	BOYLAN_MULTIPLE_MYELOMA_C_CLUSTER_UP		20	0.29149663	0.79329836	0.7607843	0.74398065	1	1712	tags=20%, list=15%, signal=24%
CERVERA_SDHB_TARGETS_1_DN	CERVERA_SDHB_TARGETS_1_DN		20	0.33175778	0.79076904	0.7610442	0.74731994	1	2423	tags=40%, list=22%, signal=51%
LIANG_HEMATOPOIESIS_STEM_CELL_NUMBER_LARGE_VS_TINY_DN	LIANG_HEMATOPOIESIS_STEM_CELL_NUMBER_LARGE_VS_TINY_DN		33	0.237072	0.7887518	0.80206186	0.749899	1	2323	tags=24%, list=21%, signal=30%
GAL_LEUKEMIC_STEM_CELL_UP	GAL_LEUKEMIC_STEM_CELL_UP		58	0.23962863	0.78854305	0.834	0.74964803	1	2559	tags=28%, list=23%, signal=36%
SAKAI_CHRONIC_HEPATITIS_VS_LIVER_CANCER_UP	SAKAI_CHRONIC_HEPATITIS_VS_LIVER_CANCER_UP		45	0.24301116	0.7871511	0.74124515	0.7512961	1	548	tags=7%, list=5%, signal=7%
BIOCARTA_AGR_PATHWAY	BIOCARTA_AGR_PATHWAY		20	0.31531644	0.78684956	0.70841485	0.751225	1	1617	tags=20%, list=14%, signal=23%
DANG_MYC_TARGETS_UP	DANG_MYC_TARGETS_UP		87	0.198693	0.7864208	0.6750973	0.75128406	1	1204	tags=9%, list=11%, signal=10%
GAUSSMANN_MLL_AF4_FUSION_TARGETS_B_UP	GAUSSMANN_MLL_AF4_FUSION_TARGETS_B_UP		15	0.32106438	0.7853397	0.80923694	0.7523678	1	2257	tags=40%, list=20%, signal=50%
GARGALOVIC_RESPONSE_TO_OXIDIZED_PHOSPHOLIPIDS_TURQUOISE_DN	GARGALOVIC_RESPONSE_TO_OXIDIZED_PHOSPHOLIPIDS_TURQUOISE_DN		23	0.28711253	0.7852409	0.66342413	0.75194263	1	1851	tags=17%, list=17%, signal=21%
BIOCARTA_MAPK_PATHWAY	BIOCARTA_MAPK_PATHWAY		56	0.21846645	0.78506655	0.72708756	0.75158775	1	3075	tags=29%, list=27%, signal=39%
NOJIMA_SFRP2_TARGETS_UP	NOJIMA_SFRP2_TARGETS_UP		18	0.2972869	0.78437984	0.7630058	0.7520499	1	2586	tags=33%, list=23%, signal=43%
REACTOME_REGULATION_OF_INSULIN_SECRETION_BY_FREE_FATTY_ACIDS	REACTOME_REGULATION_OF_INSULIN_SECRETION_BY_FREE_FATTY_ACIDS		15	0.30601454	0.7836906	0.7550201	0.75261295	1	772	tags=20%, list=7%, signal=21%
WENDT_COHESIN_TARGETS_UP	WENDT_COHESIN_TARGETS_UP		19	0.31232956	0.78332376	0.7	0.75257033	1	2066	tags=26%, list=18%, signal=32%
RICKMAN_HEAD_AND_NECK_CANCER_C	RICKMAN_HEAD_AND_NECK_CANCER_C		47	0.29427993	0.7813768	0.813253	0.75507736	1	2282	tags=34%, list=20%, signal=43%
RAMALHO_STEMNESS_UP	RAMALHO_STEMNESS_UP		148	0.20511793	0.7793376	0.67722774	0.7576893	1	1832	tags=14%, list=16%, signal=16%
DAZARD_RESPONSE_TO_UV_SCC_UP	DAZARD_RESPONSE_TO_UV_SCC_UP		57	0.23844656	0.7787813	0.796875	0.7579812	1	2345	tags=25%, list=21%, signal=31%
LEE_LIVER_CANCER_DENA_DN	LEE_LIVER_CANCER_DENA_DN		57	0.29554224	0.7783283	0.76073617	0.7580882	1	1779	tags=28%, list=16%, signal=33%
LEE_LIVER_CANCER_MYC_E2F1_UP	LEE_LIVER_CANCER_MYC_E2F1_UP		41	0.28951848	0.7760628	0.813253	0.7610472	1	2431	tags=44%, list=22%, signal=56%
KEGG_CYTOSOLIC_DNA_SENSING_PATHWAY	KEGG_CYTOSOLIC_DNA_SENSING_PATHWAY		28	0.26925665	0.7749061	0.75555557	0.7623019	1	2391	tags=29%, list=21%, signal=36%
SPIELMAN_LYMPHOBLAST_EUROPEAN_VS_ASIAN_DN	SPIELMAN_LYMPHOBLAST_EUROPEAN_VS_ASIAN_DN		419	0.17844023	0.7746198	0.7335984	0.76213104	1	2401	tags=16%, list=21%, signal=20%
REACTOME_MTOR_SIGNALLING	REACTOME_MTOR_SIGNALLING		15	0.26372233	0.7689083	0.7398058	0.77080244	1	1688	tags=20%, list=15%, signal=24%
ZHAN_MULTIPLE_MYELOMA_SPIKED	ZHAN_MULTIPLE_MYELOMA_SPIKED		15	0.32603198	0.7680797	0.8020202	0.77148885	1	1495	tags=27%, list=13%, signal=31%
SESTO_RESPONSE_TO_UV_C6	SESTO_RESPONSE_TO_UV_C6		30	0.2460334	0.76080763	0.7924528	0.7820834	1	2990	tags=37%, list=27%, signal=50%
DAVICIONI_PAX_FOXO1_SIGNATURE_IN_ARMS_UP	DAVICIONI_PAX_FOXO1_SIGNATURE_IN_ARMS_UP		34	0.25720045	0.7593565	0.8306773	0.783679	1	589	tags=9%, list=5%, signal=9%
REACTOME_BOTULINUM_NEUROTOXICITY	REACTOME_BOTULINUM_NEUROTOXICITY		15	0.28384095	0.7564561	0.76047903	0.78754175	1	772	tags=13%, list=7%, signal=14%
DACOSTA_UV_RESPONSE_VIA_ERCC3_COMMON_DN	DACOSTA_UV_RESPONSE_VIA_ERCC3_COMMON_DN		220	0.19663888	0.7562689	0.7585513	0.7872266	1	2241	tags=20%, list=20%, signal=24%
CHAUHAN_RESPONSE_TO_METHOXYESTRADIOL_UP	CHAUHAN_RESPONSE_TO_METHOXYESTRADIOL_UP		31	0.21135707	0.7539351	0.7719298	0.7902337	1	1569	tags=13%, list=14%, signal=15%
REACTOME_ELECTRON_TRANSPORT_CHAIN	REACTOME_ELECTRON_TRANSPORT_CHAIN		52	0.23093452	0.7533463	0.65048546	0.7904874	1	4258	tags=42%, list=38%, signal=68%
LEE_LIVER_CANCER_ACOX1_DN	LEE_LIVER_CANCER_ACOX1_DN		49	0.28095123	0.74854404	0.8259109	0.7971997	1	1639	tags=22%, list=15%, signal=26%
FAELT_B_CLL_WITH_VH3_21_DN	FAELT_B_CLL_WITH_VH3_21_DN		36	0.21090655	0.7479335	0.74115455	0.79750764	1	2211	tags=19%, list=20%, signal=24%
CHO_NR4A1_TARGETS	CHO_NR4A1_TARGETS		16	0.2889555	0.74759346	0.85276073	0.79739445	1	2094	tags=31%, list=19%, signal=38%
SMITH_LIVER_CANCER	SMITH_LIVER_CANCER		22	0.2659909	0.7474648	0.80566037	0.7969642	1	1544	tags=23%, list=14%, signal=26%
SCIAN_INVERSED_TARGETS_OF_TP53_AND_TP73_DN	SCIAN_INVERSED_TARGETS_OF_TP53_AND_TP73_DN		20	0.27595258	0.74730337	0.73558646	0.79661673	1	1853	tags=20%, list=17%, signal=24%
CHUNG_BLISTER_CYTOTOXICITY_DN	CHUNG_BLISTER_CYTOTOXICITY_DN		21	0.2779092	0.7453734	0.80933064	0.7988919	1	2247	tags=33%, list=20%, signal=42%
KEGG_TASTE_TRANSDUCTION	KEGG_TASTE_TRANSDUCTION		21	0.286938	0.74456054	0.8042553	0.79956055	1	2824	tags=38%, list=25%, signal=51%
YAO_TEMPORAL_RESPONSE_TO_PROGESTERONE_CLUSTER_13	YAO_TEMPORAL_RESPONSE_TO_PROGESTERONE_CLUSTER_13		135	0.18229435	0.7421909	0.64453125	0.8024443	1	1892	tags=11%, list=17%, signal=13%
SAKAI_TUMOR_INFILTRATING_MONOCYTES_UP	SAKAI_TUMOR_INFILTRATING_MONOCYTES_UP		18	0.24177107	0.7408097	0.785567	0.80393	1	8494	tags=100%, list=76%, signal=413%
NOJIMA_SFRP2_TARGETS_DN	NOJIMA_SFRP2_TARGETS_DN		15	0.3238013	0.74080443	0.8041237	0.80331284	1	1836	tags=27%, list=16%, signal=32%
BIOCARTA_AT1R_PATHWAY	BIOCARTA_AT1R_PATHWAY		20	0.25862738	0.73449033	0.7713098	0.8122644	1	128	tags=5%, list=1%, signal=5%
ROVERSI_GLIOMA_COPY_NUMBER_DN	ROVERSI_GLIOMA_COPY_NUMBER_DN		35	0.21674883	0.7331829	0.87398374	0.8134998	1	2716	tags=29%, list=24%, signal=38%
GRADE_COLON_AND_RECTAL_CANCER_UP	GRADE_COLON_AND_RECTAL_CANCER_UP		161	0.17932017	0.7273373	0.75680935	0.82106537	1	1960	tags=14%, list=18%, signal=16%
ODONNELL_METASTASIS_UP	ODONNELL_METASTASIS_UP		42	0.2451421	0.7270978	0.85360825	0.82077456	1	2898	tags=36%, list=26%, signal=48%
JAZAERI_BREAST_CANCER_BRCA1_VS_BRCA2_UP	JAZAERI_BREAST_CANCER_BRCA1_VS_BRCA2_UP		35	0.2094051	0.7257595	0.80333954	0.8220234	1	2456	tags=20%, list=22%, signal=26%
ZHAN_VARIABLE_EARLY_DIFFERENTIATION_GENES_DN	ZHAN_VARIABLE_EARLY_DIFFERENTIATION_GENES_DN		20	0.22055435	0.7220108	0.8223553	0.8267211	1	2345	tags=25%, list=21%, signal=32%
ENK_UV_RESPONSE_KERATINOCYTE_DN	ENK_UV_RESPONSE_KERATINOCYTE_DN		307	0.17992479	0.72147536	0.78853756	0.82682335	1	1690	tags=13%, list=15%, signal=15%
NAKAYAMA_SOFT_TISSUE_TUMORS_PCA2_UP	NAKAYAMA_SOFT_TISSUE_TUMORS_PCA2_UP		59	0.2720714	0.7213487	0.860735	0.8263252	1	1117	tags=20%, list=10%, signal=22%
NUNODA_RESPONSE_TO_DASATINIB_IMATINIB_UP	NUNODA_RESPONSE_TO_DASATINIB_IMATINIB_UP		21	0.23935716	0.7212628	0.7956778	0.82582146	1	2165	tags=24%, list=19%, signal=29%
DACOSTA_UV_RESPONSE_VIA_ERCC3_COMMON_UP	DACOSTA_UV_RESPONSE_VIA_ERCC3_COMMON_UP		43	0.2116175	0.717359	0.87406015	0.8307388	1	2156	tags=21%, list=19%, signal=26%
JI_METASTASIS_REPRESSED_BY_STK11	JI_METASTASIS_REPRESSED_BY_STK11		17	0.286424	0.71714497	0.8807157	0.83037984	1	3395	tags=65%, list=30%, signal=93%
REACTOME_STEROID_METABOLISM	REACTOME_STEROID_METABOLISM		50	0.22913073	0.7162773	0.8698347	0.8309425	1	2140	tags=22%, list=19%, signal=27%
BIOCARTA_ACTINY_PATHWAY	BIOCARTA_ACTINY_PATHWAY		16	0.26253647	0.703982	0.7951128	0.8471548	1	1107	tags=13%, list=10%, signal=14%
REACTOME_SYNTHESIS_AND_INTERCONVERSION_OF_NUCLEOTIDE_DI_AND_TRIPHOSPHATES	REACTOME_SYNTHESIS_AND_INTERCONVERSION_OF_NUCLEOTIDE_DI_AND_TRIPHOSPHATES		15	0.24493642	0.6949758	0.85365856	0.8581738	1	2657	tags=27%, list=24%, signal=35%
WEST_ADRENOCORTICAL_TUMOR_UP	WEST_ADRENOCORTICAL_TUMOR_UP		199	0.17332265	0.6938594	0.81117535	0.858961	1	2583	tags=19%, list=23%, signal=24%
REACTOME_SHCMEDIATED_CASCADE	REACTOME_SHCMEDIATED_CASCADE		16	0.2720981	0.69273925	0.8732106	0.8597024	1	2993	tags=44%, list=27%, signal=60%
KEGG_PENTOSE_PHOSPHATE_PATHWAY	KEGG_PENTOSE_PHOSPHATE_PATHWAY		19	0.23082693	0.6899931	0.8552632	0.86258185	1	2971	tags=32%, list=27%, signal=43%
REACTOME_MRNA_PROCESSING	REACTOME_MRNA_PROCESSING		28	0.21110111	0.6887391	0.7495069	0.8634293	1	8839	tags=100%, list=79%, signal=474%
REACTOME_PHOSPHOLIPASE_CMEDIATED_CASCADE	REACTOME_PHOSPHOLIPASE_CMEDIATED_CASCADE		16	0.28715977	0.68701905	0.8773006	0.86482114	1	2968	tags=38%, list=27%, signal=51%
OUYANG_PROSTATE_CANCER_PROGRESSION_DN	OUYANG_PROSTATE_CANCER_PROGRESSION_DN		15	0.24760687	0.6824771	0.8915187	0.8698575	1	193	tags=7%, list=2%, signal=7%
ROVERSI_GLIOMA_LOH_REGIONS	ROVERSI_GLIOMA_LOH_REGIONS		28	0.23792829	0.68000597	0.93333334	0.8723212	1	2951	tags=32%, list=26%, signal=44%
KEGG_PRIMARY_BILE_ACID_BIOSYNTHESIS	KEGG_PRIMARY_BILE_ACID_BIOSYNTHESIS		15	0.28197443	0.6799712	0.89271253	0.8717006	1	1077	tags=20%, list=10%, signal=22%
ST_GA12_PATHWAY	ST_GA12_PATHWAY		16	0.25008056	0.6754079	0.9015748	0.8764735	1	3125	tags=44%, list=28%, signal=61%
ZUCCHI_METASTASIS_DN	ZUCCHI_METASTASIS_DN		19	0.26366532	0.67064345	0.8187134	0.8813315	1	2324	tags=32%, list=21%, signal=40%
SIG_INSULIN_RECEPTOR_PATHWAY_IN_CARDIAC_MYOCYTES	SIG_INSULIN_RECEPTOR_PATHWAY_IN_CARDIAC_MYOCYTES		35	0.1910937	0.66784596	0.90082645	0.8838852	1	2993	tags=31%, list=27%, signal=43%
RODRIGUES_THYROID_CARCINOMA_POORLY_DIFFERENTIATED_UP	RODRIGUES_THYROID_CARCINOMA_POORLY_DIFFERENTIATED_UP		336	0.17996533	0.66578454	0.78294575	0.88557523	1	2544	tags=20%, list=23%, signal=25%
LOCKWOOD_AMPLIFIED_IN_LUNG_CANCER	LOCKWOOD_AMPLIFIED_IN_LUNG_CANCER		117	0.14950088	0.66218686	0.89117044	0.88882	1	2500	tags=16%, list=22%, signal=21%
REACTOME_VPR_MEDIATED_NUCLEAR_IMPORT_OF_PICS	REACTOME_VPR_MEDIATED_NUCLEAR_IMPORT_OF_PICS		20	0.24273564	0.65689564	0.7886497	0.89402324	1	2203	tags=20%, list=20%, signal=25%
REACTOME_METABOLISM_OF_BILE_ACIDS_AND_BILE_SALTS	REACTOME_METABOLISM_OF_BILE_ACIDS_AND_BILE_SALTS		21	0.26075545	0.65619844	0.91231734	0.8940805	1	1146	tags=19%, list=10%, signal=21%
REACTOME_ABORTIVE_ELONGATION_OF_HIV1_TRANSCRIPT_IN_THE_ABSENCE_OF_TAT	REACTOME_ABORTIVE_ELONGATION_OF_HIV1_TRANSCRIPT_IN_THE_ABSENCE_OF_TAT		19	0.21504617	0.6465122	0.83531743	0.903565	1	8793	tags=100%, list=79%, signal=465%
KEGG_N_GLYCAN_BIOSYNTHESIS	KEGG_N_GLYCAN_BIOSYNTHESIS		28	0.19514933	0.64528173	0.8658777	0.9041016	1	646	tags=7%, list=6%, signal=8%
REACTOME_FRS2MEDIATED_CASCADE	REACTOME_FRS2MEDIATED_CASCADE		19	0.24938843	0.6387903	0.916318	0.90973496	1	2993	tags=37%, list=27%, signal=50%
HEDENFALK_BREAST_CANCER_BRCA1_VS_BRCA2	HEDENFALK_BREAST_CANCER_BRCA1_VS_BRCA2		21	0.20027082	0.63878095	0.902834	0.9090553	1	3462	tags=33%, list=31%, signal=48%
REACTOME_HOST_INTERACTIONS_OF_HIV_FACTORS	REACTOME_HOST_INTERACTIONS_OF_HIV_FACTORS		89	0.16145706	0.63592005	0.84139264	0.91117966	1	2300	tags=15%, list=21%, signal=18%
REACTOME_INTRINSIC_PATHWAY_FOR_APOPTOSIS	REACTOME_INTRINSIC_PATHWAY_FOR_APOPTOSIS		16	0.2222465	0.63503295	0.9160305	0.9113402	1	2209	tags=25%, list=20%, signal=31%
ZHAN_MULTIPLE_MYELOMA_LB_DN	ZHAN_MULTIPLE_MYELOMA_LB_DN		21	0.26889476	0.6270685	0.8515464	0.9178001	1	1495	tags=19%, list=13%, signal=22%
KEGG_STEROID_HORMONE_BIOSYNTHESIS	KEGG_STEROID_HORMONE_BIOSYNTHESIS		24	0.24691628	0.62668115	0.9467213	0.91747135	1	562	tags=8%, list=5%, signal=9%
KEGG_VALINE_LEUCINE_AND_ISOLEUCINE_DEGRADATION	KEGG_VALINE_LEUCINE_AND_ISOLEUCINE_DEGRADATION		35	0.23717414	0.62083215	0.8873239	0.9220146	1	3803	tags=49%, list=34%, signal=73%
KEGG_VEGF_SIGNALING_PATHWAY	KEGG_VEGF_SIGNALING_PATHWAY		46	0.18314426	0.61748105	0.97808766	0.9242684	1	2867	tags=24%, list=26%, signal=32%
REACTOME_EGFR_DOWNREGULATION	REACTOME_EGFR_DOWNREGULATION		20	0.19942792	0.615858	0.9268293	0.9249786	1	3540	tags=30%, list=32%, signal=44%
MAYBURD_RESPONSE_TO_L663536_UP	MAYBURD_RESPONSE_TO_L663536_UP		15	0.20800425	0.5978011	0.94779116	0.93856883	1	2507	tags=27%, list=22%, signal=34%
NIKOLSKY_BREAST_CANCER_16Q24_AMPLICON	NIKOLSKY_BREAST_CANCER_16Q24_AMPLICON		24	0.17373	0.5768788	0.94280076	0.9519233	1	348	tags=4%, list=3%, signal=4%
KEGG_ALZHEIMERS_DISEASE	KEGG_ALZHEIMERS_DISEASE		109	0.13082314	0.57068044	0.96825397	0.95501345	1	3543	tags=25%, list=32%, signal=36%
PYEON_HPV_POSITIVE_TUMORS_UP	PYEON_HPV_POSITIVE_TUMORS_UP		34	0.20909454	0.57062405	0.9153543	0.95433646	1	607	tags=6%, list=5%, signal=6%
GENTILE_RESPONSE_CLUSTER_D3	GENTILE_RESPONSE_CLUSTER_D3		35	0.18303	0.55562663	0.95303327	0.9618542	1	2018	tags=17%, list=18%, signal=21%
GARY_CD5_TARGETS_DN	GARY_CD5_TARGETS_DN		254	0.13877691	0.5238113	0.9322382	0.9751992	1	1493	tags=7%, list=13%, signal=8%
SCHUHMACHER_MYC_TARGETS_UP	SCHUHMACHER_MYC_TARGETS_UP		49	0.15208165	0.51367617	0.9410609	0.97808456	1	484	tags=4%, list=4%, signal=4%
KEGG_THYROID_CANCER	KEGG_THYROID_CANCER		16	0.17833091	0.5121084	0.9674952	0.97784585	1	1901	tags=13%, list=17%, signal=15%
YAO_TEMPORAL_RESPONSE_TO_PROGESTERONE_CLUSTER_17	YAO_TEMPORAL_RESPONSE_TO_PROGESTERONE_CLUSTER_17		143	0.11343678	0.48639235	0.9481038	0.98457235	1	3265	tags=20%, list=29%, signal=27%
MOOTHA_VOXPHOS	MOOTHA_VOXPHOS		67	0.11984537	0.43527037	0.93904763	0.99321157	1	9863	tags=100%, list=88%, signal=834%
