# Supplementary material for: A genomic analysis of mouse models of breast cancer reveals molecular features of mouse models and relationships to human breast cancer
Source: Breast Cancer Res. 2014 Jun 5;16(3):R59. doi: 10.1186/bcr3672 (PMC4078930; doi:10.1186/bcr3672)
Supplement: Additional file 7 — GSEA for clusters 1-4, each of the runs (C2, C3, and so on) is in a separate folder. [file bcr3672-S7.zip › AdditionalFile7/Cluster4_GSEA/C2/GSEA_Enriched_in_Other_Clusters_vs_Cluster4.txt]

NAME	GS<br> follow link to MSigDB	GS DETAILS	SIZE	ES	NES	NOM p-val	FDR q-val	FWER p-val	RANK AT MAX	LEADING EDGE
WAMUNYOKOLI_OVARIAN_CANCER_LMP_UP	WAMUNYOKOLI_OVARIAN_CANCER_LMP_UP	Details ...	154	-0.6038699	-2.2301455	0	0.04369149	0.019	1288	tags=34%, list=12%, signal=38%
LANDIS_ERBB2_BREAST_TUMORS_324_UP	LANDIS_ERBB2_BREAST_TUMORS_324_UP	Details ...	122	-0.8171768	-2.198048	0	0.031890765	0.027	1351	tags=73%, list=12%, signal=82%
CHARAFE_BREAST_CANCER_LUMINAL_VS_MESENCHYMAL_UP	CHARAFE_BREAST_CANCER_LUMINAL_VS_MESENCHYMAL_UP	Details ...	237	-0.69781804	-2.1611342	0	0.03401924	0.039	1301	tags=48%, list=12%, signal=53%
WAMUNYOKOLI_OVARIAN_CANCER_GRADES_1_2_UP	WAMUNYOKOLI_OVARIAN_CANCER_GRADES_1_2_UP	Details ...	84	-0.62942326	-2.0313568	0	0.11182208	0.138	1716	tags=49%, list=15%, signal=57%
CHARAFE_BREAST_CANCER_BASAL_VS_MESENCHYMAL_UP	CHARAFE_BREAST_CANCER_BASAL_VS_MESENCHYMAL_UP	Details ...	67	-0.7983816	-2.0125048	0	0.11171867	0.166	613	tags=54%, list=5%, signal=57%
LANDIS_BREAST_CANCER_PROGRESSION_UP	LANDIS_BREAST_CANCER_PROGRESSION_UP	Details ...	42	-0.86381304	-2.008616	0	0.09588215	0.168	799	tags=74%, list=7%, signal=79%
CREIGHTON_AKT1_SIGNALING_VIA_MTOR_UP	CREIGHTON_AKT1_SIGNALING_VIA_MTOR_UP	Details ...	29	-0.67625695	-2.0077488	0	0.08253997	0.168	565	tags=34%, list=5%, signal=36%
COLDREN_GEFITINIB_RESISTANCE_DN	COLDREN_GEFITINIB_RESISTANCE_DN	Details ...	123	-0.7240256	-1.9567316	0	0.124684684	0.242	874	tags=49%, list=8%, signal=52%
LIEN_BREAST_CARCINOMA_METAPLASTIC_VS_DUCTAL_DN	LIEN_BREAST_CARCINOMA_METAPLASTIC_VS_DUCTAL_DN	Details ...	49	-0.72131795	-1.9194375	0.001926782	0.15799801	0.321	1187	tags=45%, list=11%, signal=50%
HUANG_DASATINIB_RESISTANCE_DN	HUANG_DASATINIB_RESISTANCE_DN	Details ...	37	-0.60742325	-1.9126674	0	0.15126547	0.342	1556	tags=43%, list=14%, signal=50%
CAFFAREL_RESPONSE_TO_THC_24HR_5_DN	CAFFAREL_RESPONSE_TO_THC_24HR_5_DN	Details ...	37	-0.55740964	-1.899615	0.00390625	0.15734549	0.372	1537	tags=30%, list=14%, signal=34%
LANDIS_ERBB2_BREAST_PRENEOPLASTIC_UP	LANDIS_ERBB2_BREAST_PRENEOPLASTIC_UP	Details ...	20	-0.8725679	-1.8958228	0.001992032	0.150236	0.388	826	tags=80%, list=7%, signal=86%
LANDIS_ERBB2_BREAST_TUMORS_65_UP	LANDIS_ERBB2_BREAST_TUMORS_65_UP	Details ...	19	-0.80169153	-1.8759065	0.004032258	0.1673774	0.452	1351	tags=68%, list=12%, signal=78%
REACTOME_REGULATION_OF_GENE_EXPRESSION_IN_BETA_CELLS	REACTOME_REGULATION_OF_GENE_EXPRESSION_IN_BETA_CELLS	Details ...	61	-0.5082555	-1.8440723	0.01775148	0.20101403	0.525	4686	tags=84%, list=42%, signal=143%
REACTOME_TIGHT_JUNCTION_INTERACTIONS	REACTOME_TIGHT_JUNCTION_INTERACTIONS	Details ...	24	-0.7687774	-1.8134294	0.001937985	0.24400584	0.617	472	tags=50%, list=4%, signal=52%
MARIADASON_RESPONSE_TO_CURCUMIN_SULINDAC_5	MARIADASON_RESPONSE_TO_CURCUMIN_SULINDAC_5	Details ...	17	-0.6061004	-1.8126987	0.012422361	0.22977664	0.62	1217	tags=29%, list=11%, signal=33%
LIU_PROSTATE_CANCER_UP	LIU_PROSTATE_CANCER_UP	Details ...	52	-0.53377676	-1.8095212	0.001795332	0.22214723	0.627	1316	tags=35%, list=12%, signal=39%
CREIGHTON_AKT1_SIGNALING_VIA_MTOR_DN	CREIGHTON_AKT1_SIGNALING_VIA_MTOR_DN	Details ...	18	-0.59705627	-1.803917	0.011881189	0.21978943	0.653	1173	tags=28%, list=10%, signal=31%
CHARAFE_BREAST_CANCER_LUMINAL_VS_BASAL_UP	CHARAFE_BREAST_CANCER_LUMINAL_VS_BASAL_UP	Details ...	162	-0.5039081	-1.7927046	0.003868472	0.22678904	0.682	1643	tags=35%, list=15%, signal=41%
REACTOME_VIRAL_MRNA_TRANSLATION	REACTOME_VIRAL_MRNA_TRANSLATION	Details ...	53	-0.5584896	-1.7903551	0.048	0.22000714	0.692	4686	tags=87%, list=42%, signal=149%
MCBRYAN_PUBERTAL_BREAST_4_5WK_UP	MCBRYAN_PUBERTAL_BREAST_4_5WK_UP	Details ...	189	-0.62589484	-1.7877102	0.003883495	0.21389927	0.696	896	tags=44%, list=8%, signal=47%
REACTOME_RNA_POLYMERASE_I_III_AND_MITOCHONDRIAL_TRANSCRIPTION	REACTOME_RNA_POLYMERASE_I_III_AND_MITOCHONDRIAL_TRANSCRIPTION	Details ...	47	-0.47588912	-1.785896	0.022857143	0.20698826	0.7	4680	tags=72%, list=42%, signal=124%
REACTOME_INFLUENZA_VIRAL_RNA_TRANSCRIPTION_AND_REPLICATION	REACTOME_INFLUENZA_VIRAL_RNA_TRANSCRIPTION_AND_REPLICATION	Details ...	67	-0.5013711	-1.7777207	0.053465348	0.21032676	0.714	4686	tags=82%, list=42%, signal=140%
REACTOME_RNA_POLYMERASE_I_PROMOTER_CLEARANCE	REACTOME_RNA_POLYMERASE_I_PROMOTER_CLEARANCE	Details ...	24	-0.53152525	-1.7729332	0.021526419	0.20854138	0.728	4896	tags=75%, list=44%, signal=133%
SCHUETZ_BREAST_CANCER_DUCTAL_INVASIVE_DN	SCHUETZ_BREAST_CANCER_DUCTAL_INVASIVE_DN	Details ...	47	-0.61976856	-1.7710974	0.001960784	0.20270233	0.73	1251	tags=38%, list=11%, signal=43%
REACTOME_GTP_HYDROLYSIS_AND_JOINING_OF_THE_60S_RIBOSOMAL_SUBUNIT	REACTOME_GTP_HYDROLYSIS_AND_JOINING_OF_THE_60S_RIBOSOMAL_SUBUNIT	Details ...	56	-0.5556788	-1.7556528	0.046653144	0.21927047	0.766	4686	tags=84%, list=42%, signal=144%
KEGG_RIBOSOME	KEGG_RIBOSOME	Details ...	54	-0.5598561	-1.7449319	0.051229507	0.22954136	0.782	4686	tags=87%, list=42%, signal=149%
VANTVEER_BREAST_CANCER_ESR1_UP	VANTVEER_BREAST_CANCER_ESR1_UP	Details ...	73	-0.50530577	-1.7434748	0.011516315	0.22380784	0.784	2080	tags=37%, list=19%, signal=45%
KIM_MYC_AMPLIFICATION_TARGETS_DN	KIM_MYC_AMPLIFICATION_TARGETS_DN	Details ...	37	-0.6012377	-1.7379577	0.004032258	0.22586027	0.796	1411	tags=41%, list=13%, signal=46%
REACTOME_FORMATION_OF_A_POOL_OF_FREE_40S_SUBUNITS	REACTOME_FORMATION_OF_A_POOL_OF_FREE_40S_SUBUNITS	Details ...	51	-0.5566786	-1.7358502	0.05367793	0.22202685	0.801	4686	tags=86%, list=42%, signal=148%
REACTOME_TRANSCRIPTION	REACTOME_TRANSCRIPTION	Details ...	103	-0.41907406	-1.727444	0.05222437	0.2290335	0.818	4935	tags=70%, list=44%, signal=124%
REACTOME_PEPTIDE_CHAIN_ELONGATION	REACTOME_PEPTIDE_CHAIN_ELONGATION	Details ...	53	-0.54977643	-1.7247529	0.063872255	0.22689486	0.824	4686	tags=85%, list=42%, signal=145%
REACTOME_TRANSLATION	REACTOME_TRANSLATION	Details ...	67	-0.50450826	-1.7150455	0.07535642	0.23683512	0.841	4686	tags=79%, list=42%, signal=135%
YAO_TEMPORAL_RESPONSE_TO_PROGESTERONE_CLUSTER_9	YAO_TEMPORAL_RESPONSE_TO_PROGESTERONE_CLUSTER_9	Details ...	59	-0.54309905	-1.7133368	0.005825243	0.23340191	0.841	1187	tags=32%, list=11%, signal=36%
BOYAULT_LIVER_CANCER_SUBCLASS_G1_UP	BOYAULT_LIVER_CANCER_SUBCLASS_G1_UP	Details ...	68	-0.515106	-1.7125022	0.010288066	0.22827826	0.842	1480	tags=32%, list=13%, signal=37%
AIGNER_ZEB1_TARGETS	AIGNER_ZEB1_TARGETS	Details ...	25	-0.8142174	-1.7079484	0.00591716	0.2302115	0.852	579	tags=68%, list=5%, signal=72%
KEGG_PHOSPHATIDYLINOSITOL_SIGNALING_SYSTEM	KEGG_PHOSPHATIDYLINOSITOL_SIGNALING_SYSTEM	Details ...	36	-0.5066769	-1.7042308	0.008064516	0.23073216	0.854	2021	tags=47%, list=18%, signal=57%
IVANOVA_HEMATOPOIESIS_EARLY_PROGENITOR	IVANOVA_HEMATOPOIESIS_EARLY_PROGENITOR	Details ...	86	-0.4075049	-1.7003099	0.018036073	0.2317555	0.859	2336	tags=41%, list=21%, signal=51%
REACTOME_CELL_JUNCTION_ORGANIZATION	REACTOME_CELL_JUNCTION_ORGANIZATION	Details ...	57	-0.56693006	-1.6942179	0.001937985	0.23643826	0.868	1417	tags=40%, list=13%, signal=46%
BRUECKNER_TARGETS_OF_MIRLET7A3_UP	BRUECKNER_TARGETS_OF_MIRLET7A3_UP	Details ...	66	-0.5310055	-1.6930126	0.004032258	0.23320247	0.87	1375	tags=36%, list=12%, signal=41%
REACTOME_REGULATION_OF_BETA_CELL_DEVELOPMENT	REACTOME_REGULATION_OF_BETA_CELL_DEVELOPMENT	Details ...	68	-0.44275993	-1.6900231	0.043137256	0.2326363	0.876	4686	tags=79%, list=42%, signal=136%
REACTOME_CELL_CELL_ADHESION_SYSTEMS	REACTOME_CELL_CELL_ADHESION_SYSTEMS	Details ...	42	-0.5956988	-1.6871024	0.003875969	0.2322991	0.88	1417	tags=48%, list=13%, signal=54%
YAMASHITA_LIVER_CANCER_WITH_EPCAM_UP	YAMASHITA_LIVER_CANCER_WITH_EPCAM_UP	Details ...	28	-0.5368657	-1.6834254	0.02053388	0.23334646	0.883	2848	tags=50%, list=25%, signal=67%
TIEN_INTESTINE_PROBIOTICS_24HR_DN	TIEN_INTESTINE_PROBIOTICS_24HR_DN	Details ...	128	-0.38472942	-1.6791154	0.01968504	0.23517007	0.888	2539	tags=34%, list=23%, signal=44%
ZHAN_MULTIPLE_MYELOMA_CD1_DN	ZHAN_MULTIPLE_MYELOMA_CD1_DN	Details ...	22	-0.5711695	-1.6551037	0.022088353	0.27590352	0.914	921	tags=36%, list=8%, signal=40%
BARRIER_CANCER_RELAPSE_NORMAL_SAMPLE_DN	BARRIER_CANCER_RELAPSE_NORMAL_SAMPLE_DN	Details ...	15	-0.5225313	-1.6425908	0.03846154	0.29606107	0.921	1929	tags=33%, list=17%, signal=40%
SMID_BREAST_CANCER_RELAPSE_IN_BRAIN_DN	SMID_BREAST_CANCER_RELAPSE_IN_BRAIN_DN	Details ...	43	-0.562561	-1.6413435	0.009041592	0.29243907	0.923	1113	tags=35%, list=10%, signal=39%
KEGG_INOSITOL_PHOSPHATE_METABOLISM	KEGG_INOSITOL_PHOSPHATE_METABOLISM	Details ...	28	-0.48767	-1.6384846	0.026369167	0.2920531	0.925	2558	tags=46%, list=23%, signal=60%
KEGG_CHRONIC_MYELOID_LEUKEMIA	KEGG_CHRONIC_MYELOID_LEUKEMIA	Details ...	39	-0.4598626	-1.6340996	0.03168317	0.2952126	0.928	630	tags=15%, list=6%, signal=16%
MCBRYAN_PUBERTAL_BREAST_3_4WK_UP	MCBRYAN_PUBERTAL_BREAST_3_4WK_UP	Details ...	149	-0.5300697	-1.6266444	0.007858546	0.3055113	0.932	661	tags=32%, list=6%, signal=34%
CREIGHTON_ENDOCRINE_THERAPY_RESISTANCE_3	CREIGHTON_ENDOCRINE_THERAPY_RESISTANCE_3	Details ...	341	-0.41347775	-1.6265388	0.007920792	0.29982066	0.932	1471	tags=26%, list=13%, signal=29%
MMS_MOUSE_LYMPH_HIGH_4HRS_UP	MMS_MOUSE_LYMPH_HIGH_4HRS_UP	Details ...	31	-0.5549435	-1.6159729	0.06288032	0.31760627	0.937	3464	tags=68%, list=31%, signal=98%
REACTOME_GOLGI_ASSOCIATED_VESICLE_BIOGENESIS	REACTOME_GOLGI_ASSOCIATED_VESICLE_BIOGENESIS	Details ...	32	-0.43316025	-1.5995044	0.036734693	0.35002038	0.95	1195	tags=19%, list=11%, signal=21%
PASQUALUCCI_LYMPHOMA_BY_GC_STAGE_UP	PASQUALUCCI_LYMPHOMA_BY_GC_STAGE_UP	Details ...	183	-0.41018432	-1.5952556	0.021442495	0.3537929	0.95	1649	tags=33%, list=15%, signal=38%
KEGG_TIGHT_JUNCTION	KEGG_TIGHT_JUNCTION	Details ...	89	-0.47764036	-1.5904881	0.01178782	0.35918903	0.951	862	tags=25%, list=8%, signal=27%
SHEDDEN_LUNG_CANCER_GOOD_SURVIVAL_A5	SHEDDEN_LUNG_CANCER_GOOD_SURVIVAL_A5	Details ...	34	-0.49835163	-1.5840511	0.023622047	0.36788735	0.952	833	tags=26%, list=7%, signal=29%
WU_HBX_TARGETS_2_UP	WU_HBX_TARGETS_2_UP	Details ...	17	-0.56107914	-1.582173	0.038910504	0.36663452	0.954	263	tags=12%, list=2%, signal=12%
CHOW_RASSF1_TARGETS_DN	CHOW_RASSF1_TARGETS_DN	Details ...	18	-0.49135217	-1.5778748	0.044715445	0.37027174	0.957	1626	tags=28%, list=15%, signal=32%
SLEBOS_HEAD_AND_NECK_CANCER_WITH_HPV_UP	SLEBOS_HEAD_AND_NECK_CANCER_WITH_HPV_UP	Details ...	41	-0.49216646	-1.5769303	0.059760958	0.3661405	0.957	2414	tags=44%, list=22%, signal=56%
REACTOME_TRANSLATION_INITIATION_COMPLEX_FORMATION	REACTOME_TRANSLATION_INITIATION_COMPLEX_FORMATION	Details ...	25	-0.5566553	-1.5763083	0.06762295	0.3614703	0.957	4681	tags=84%, list=42%, signal=144%
VANHARANTA_UTERINE_FIBROID_WITH_7Q_DELETION_UP	VANHARANTA_UTERINE_FIBROID_WITH_7Q_DELETION_UP		40	-0.44984558	-1.5758684	0.04892368	0.3568376	0.957	1581	tags=18%, list=14%, signal=20%
ZHANG_BREAST_CANCER_PROGENITORS_UP	ZHANG_BREAST_CANCER_PROGENITORS_UP		234	-0.4573686	-1.5741001	0.08858268	0.35478872	0.957	3383	tags=50%, list=30%, signal=70%
REACTOME_CLATHRIN_DERIVED_VESICLE_BUDDING	REACTOME_CLATHRIN_DERIVED_VESICLE_BUDDING		37	-0.41854793	-1.5684831	0.050301813	0.3635154	0.96	1195	tags=19%, list=11%, signal=21%
SESTO_RESPONSE_TO_UV_C1	SESTO_RESPONSE_TO_UV_C1		53	-0.49011973	-1.5657228	0.032520324	0.36407486	0.96	1449	tags=25%, list=13%, signal=28%
CHNG_MULTIPLE_MYELOMA_HYPERPLOID_UP	CHNG_MULTIPLE_MYELOMA_HYPERPLOID_UP		34	-0.48089495	-1.5593266	0.075203255	0.37424383	0.962	4211	tags=74%, list=38%, signal=117%
ELLWOOD_MYC_TARGETS_DN	ELLWOOD_MYC_TARGETS_DN		31	-0.5227543	-1.5580475	0.044921875	0.37164167	0.963	2618	tags=52%, list=23%, signal=67%
WONG_ENDMETRIUM_CANCER_UP	WONG_ENDMETRIUM_CANCER_UP		15	-0.69679874	-1.555442	0.022857143	0.37205806	0.964	491	tags=40%, list=4%, signal=42%
SENGUPTA_NASOPHARYNGEAL_CARCINOMA_DN	SENGUPTA_NASOPHARYNGEAL_CARCINOMA_DN		130	-0.49471986	-1.550878	0.009727626	0.37764236	0.965	1255	tags=32%, list=11%, signal=35%
REACTOME_RNA_POLYMERASE_I_TRANSCRIPTION_INITIATION	REACTOME_RNA_POLYMERASE_I_TRANSCRIPTION_INITIATION		18	-0.51396614	-1.5488179	0.06048387	0.37732956	0.965	4521	tags=67%, list=40%, signal=112%
FARMER_BREAST_CANCER_BASAL_VS_LULMINAL	FARMER_BREAST_CANCER_BASAL_VS_LULMINAL		192	-0.42100218	-1.5484552	0.009652509	0.3727416	0.965	974	tags=23%, list=9%, signal=25%
REACTOME_METABOLISM_OF_MRNA	REACTOME_METABOLISM_OF_MRNA		27	-0.4911656	-1.545981	0.06652807	0.37386635	0.966	4940	tags=85%, list=44%, signal=152%
HALMOS_CEBPA_TARGETS_DN	HALMOS_CEBPA_TARGETS_DN		23	-0.56822497	-1.540625	0.037848607	0.3816849	0.969	1044	tags=39%, list=9%, signal=43%
WU_HBX_TARGETS_1_DN	WU_HBX_TARGETS_1_DN		15	-0.55287945	-1.5365539	0.03846154	0.38656756	0.969	773	tags=20%, list=7%, signal=21%
TURASHVILI_BREAST_LOBULAR_CARCINOMA_VS_DUCTAL_NORMAL_DN	TURASHVILI_BREAST_LOBULAR_CARCINOMA_VS_DUCTAL_NORMAL_DN		51	-0.5388914	-1.5344793	0.021484375	0.38627684	0.97	1099	tags=31%, list=10%, signal=35%
CAFFAREL_RESPONSE_TO_THC_DN	CAFFAREL_RESPONSE_TO_THC_DN		19	-0.5273077	-1.5243597	0.09643606	0.40718254	0.973	2115	tags=42%, list=19%, signal=52%
LUI_TARGETS_OF_PAX8_PPARG_FUSION	LUI_TARGETS_OF_PAX8_PPARG_FUSION		23	-0.4835975	-1.521451	0.09259259	0.40929997	0.974	3760	tags=52%, list=34%, signal=78%
YAMASHITA_LIVER_CANCER_STEM_CELL_UP	YAMASHITA_LIVER_CANCER_STEM_CELL_UP		32	-0.5126848	-1.518988	0.03508772	0.4103836	0.974	1260	tags=38%, list=11%, signal=42%
REACTOME_RNA_POLYMERASE_I_CHAIN_ELONGATION	REACTOME_RNA_POLYMERASE_I_CHAIN_ELONGATION		18	-0.5082258	-1.5166055	0.08582834	0.41142926	0.976	4896	tags=72%, list=44%, signal=128%
ONDER_CDH1_TARGETS_2_DN	ONDER_CDH1_TARGETS_2_DN		264	-0.49441648	-1.514265	0.037401576	0.41193727	0.977	921	tags=34%, list=8%, signal=36%
REN_BOUND_BY_E2F	REN_BOUND_BY_E2F		36	-0.604518	-1.5122446	0.116033755	0.4122422	0.979	3537	tags=75%, list=32%, signal=109%
TURASHVILI_BREAST_LOBULAR_CARCINOMA_VS_LOBULAR_NORMAL_UP	TURASHVILI_BREAST_LOBULAR_CARCINOMA_VS_LOBULAR_NORMAL_UP		54	-0.5433778	-1.5063982	0.041257367	0.4226842	0.98	1099	tags=31%, list=10%, signal=35%
NELSON_RESPONSE_TO_ANDROGEN_UP	NELSON_RESPONSE_TO_ANDROGEN_UP		55	-0.46455628	-1.5054235	0.028629856	0.4198186	0.98	1731	tags=35%, list=15%, signal=41%
SMID_BREAST_CANCER_ERBB2_UP	SMID_BREAST_CANCER_ERBB2_UP		86	-0.47029504	-1.5048653	0.023346303	0.41630188	0.98	988	tags=26%, list=9%, signal=28%
FIRESTEIN_CTNNB1_PATHWAY	FIRESTEIN_CTNNB1_PATHWAY		15	-0.5595775	-1.5036163	0.053254437	0.4143441	0.98	763	tags=27%, list=7%, signal=29%
REACTOME_FORMATION_OF_THE_TERNARY_COMPLEX_AND_SUBSEQUENTLY_THE_43S_COMPLEX	REACTOME_FORMATION_OF_THE_TERNARY_COMPLEX_AND_SUBSEQUENTLY_THE_43S_COMPLEX		22	-0.5533392	-1.4995806	0.10526316	0.4202901	0.98	4681	tags=82%, list=42%, signal=140%
SONG_TARGETS_OF_IE86_CMV_PROTEIN	SONG_TARGETS_OF_IE86_CMV_PROTEIN		32	-0.6212302	-1.4980087	0.13278009	0.4197399	0.981	2569	tags=53%, list=23%, signal=69%
REACTOME_RNA_POLYMERASE_I_TRANSCRIPTION_TERMINATION	REACTOME_RNA_POLYMERASE_I_TRANSCRIPTION_TERMINATION		17	-0.50598645	-1.4970418	0.09018036	0.41718674	0.981	4896	tags=71%, list=44%, signal=125%
TONG_INTERACT_WITH_PTTG1	TONG_INTERACT_WITH_PTTG1		31	-0.4346652	-1.4962684	0.070564516	0.41449165	0.981	2612	tags=35%, list=23%, signal=46%
BIOCARTA_PROTEASOME_PATHWAY	BIOCARTA_PROTEASOME_PATHWAY		17	-0.54085803	-1.4912931	0.089108914	0.42277747	0.983	2710	tags=35%, list=24%, signal=46%
WALLACE_PROSTATE_CANCER_RACE_DN	WALLACE_PROSTATE_CANCER_RACE_DN		42	-0.46159777	-1.4903666	0.036259543	0.42054358	0.983	1372	tags=31%, list=12%, signal=35%
RASHI_RESPONSE_TO_IONIZING_RADIATION_3	RASHI_RESPONSE_TO_IONIZING_RADIATION_3		34	-0.45931223	-1.4903378	0.07509881	0.41595632	0.983	1865	tags=38%, list=17%, signal=46%
REACTOME_INFLUENZA_LIFE_CYCLE	REACTOME_INFLUENZA_LIFE_CYCLE		91	-0.38146052	-1.4894156	0.13253012	0.41353878	0.983	4686	tags=70%, list=42%, signal=120%
REACTOME_GENE_EXPRESSION	REACTOME_GENE_EXPRESSION		250	-0.30399093	-1.4891199	0.11089109	0.40962958	0.983	4686	tags=59%, list=42%, signal=100%
CHEMNITZ_RESPONSE_TO_PROSTAGLANDIN_E2_DN	CHEMNITZ_RESPONSE_TO_PROSTAGLANDIN_E2_DN		177	-0.41438287	-1.4837271	0.021484375	0.41876978	0.983	1010	tags=24%, list=9%, signal=26%
CHANG_CYCLING_GENES	CHANG_CYCLING_GENES		29	-0.63842607	-1.4824417	0.10602911	0.4174755	0.983	1663	tags=48%, list=15%, signal=57%
KAUFFMANN_MELANOMA_RELAPSE_UP	KAUFFMANN_MELANOMA_RELAPSE_UP		44	-0.54616255	-1.4776545	0.14979757	0.42542356	0.983	2958	tags=50%, list=26%, signal=68%
REACTOME_TELOMERE_MAINTENANCE	REACTOME_TELOMERE_MAINTENANCE		28	-0.52697295	-1.4754745	0.12133891	0.42649367	0.983	3942	tags=68%, list=35%, signal=104%
KEGG_VIBRIO_CHOLERAE_INFECTION	KEGG_VIBRIO_CHOLERAE_INFECTION		38	-0.4265113	-1.4671476	0.07874016	0.44357035	0.985	2767	tags=45%, list=25%, signal=59%
MCBRYAN_PUBERTAL_BREAST_5_6WK_UP	MCBRYAN_PUBERTAL_BREAST_5_6WK_UP		83	-0.49132678	-1.463949	0.06349207	0.4470539	0.985	700	tags=30%, list=6%, signal=32%
BERNARD_PPAPDC1B_TARGETS_DN	BERNARD_PPAPDC1B_TARGETS_DN		23	-0.5138904	-1.4623466	0.044573642	0.44665167	0.985	779	tags=26%, list=7%, signal=28%
BECKER_TAMOXIFEN_RESISTANCE_DN	BECKER_TAMOXIFEN_RESISTANCE_DN		30	-0.545944	-1.4495844	0.058467742	0.47612277	0.986	1134	tags=43%, list=10%, signal=48%
LI_AMPLIFIED_IN_LUNG_CANCER	LI_AMPLIFIED_IN_LUNG_CANCER		123	-0.36804262	-1.4487228	0.07883818	0.4736787	0.986	765	tags=15%, list=7%, signal=16%
REACTOME_INSULIN_SYNTHESIS_AND_SECRETION	REACTOME_INSULIN_SYNTHESIS_AND_SECRETION		87	-0.34636775	-1.4421911	0.13412228	0.48671067	0.986	4357	tags=77%, list=39%, signal=125%
REACTOME_MRNA_3_END_PROCESSING	REACTOME_MRNA_3_END_PROCESSING		22	-0.49793148	-1.4416597	0.13806707	0.4833202	0.986	3911	tags=59%, list=35%, signal=91%
CHEOK_RESPONSE_TO_HD_MTX_DN	CHEOK_RESPONSE_TO_HD_MTX_DN		15	-0.50062627	-1.4372258	0.097363085	0.49047393	0.986	2634	tags=40%, list=24%, signal=52%
REACTOME_LYSOSOME_VESICLE_BIOGENESIS	REACTOME_LYSOSOME_VESICLE_BIOGENESIS		16	-0.45463958	-1.4363246	0.11287129	0.48832303	0.986	1101	tags=19%, list=10%, signal=21%
SWEET_LUNG_CANCER_KRAS_UP	SWEET_LUNG_CANCER_KRAS_UP		371	-0.3726201	-1.4295727	0.06288032	0.50220186	0.987	1242	tags=25%, list=11%, signal=27%
KEGG_SPLICEOSOME	KEGG_SPLICEOSOME		72	-0.3968992	-1.4292202	0.16502947	0.49855945	0.987	5002	tags=64%, list=45%, signal=115%
REACTOME_UNFOLDED_PROTEIN_RESPONSE	REACTOME_UNFOLDED_PROTEIN_RESPONSE		15	-0.5733482	-1.4278736	0.10878661	0.49779597	0.987	2492	tags=47%, list=22%, signal=60%
JIANG_HYPOXIA_CANCER	JIANG_HYPOXIA_CANCER		42	-0.37114564	-1.4272366	0.0831643	0.49496165	0.987	2635	tags=29%, list=24%, signal=37%
REACTOME_RNA_POLYMERASE_III_TRANSCRIPTION	REACTOME_RNA_POLYMERASE_III_TRANSCRIPTION		22	-0.4593567	-1.4263723	0.10982659	0.4928678	0.987	4680	tags=82%, list=42%, signal=140%
KEGG_NUCLEOTIDE_EXCISION_REPAIR	KEGG_NUCLEOTIDE_EXCISION_REPAIR		38	-0.43822291	-1.4242755	0.16108787	0.49435362	0.987	4179	tags=63%, list=37%, signal=100%
REACTOME_RNA_POLYMERASE_I_PROMOTER_ESCAPE	REACTOME_RNA_POLYMERASE_I_PROMOTER_ESCAPE		16	-0.50002515	-1.423933	0.13590264	0.49085647	0.987	4896	tags=69%, list=44%, signal=122%
KEGG_PROPANOATE_METABOLISM	KEGG_PROPANOATE_METABOLISM		25	-0.57372665	-1.4233251	0.13752456	0.48809755	0.987	1892	tags=36%, list=17%, signal=43%
TURASHVILI_BREAST_NORMAL_DUCTAL_VS_LOBULAR_UP	TURASHVILI_BREAST_NORMAL_DUCTAL_VS_LOBULAR_UP		28	-0.49669436	-1.4188728	0.07436399	0.49558735	0.989	2419	tags=36%, list=22%, signal=45%
CAFFAREL_RESPONSE_TO_THC_UP	CAFFAREL_RESPONSE_TO_THC_UP		18	-0.46745738	-1.4181324	0.13502936	0.49330097	0.989	1929	tags=28%, list=17%, signal=34%
ZHAN_MULTIPLE_MYELOMA_LB_UP	ZHAN_MULTIPLE_MYELOMA_LB_UP		21	-0.5102719	-1.4121648	0.06759443	0.50498724	0.989	857	tags=24%, list=8%, signal=26%
SMID_BREAST_CANCER_RELAPSE_IN_BRAIN_UP	SMID_BREAST_CANCER_RELAPSE_IN_BRAIN_UP		28	-0.5397947	-1.4044867	0.061895553	0.5218522	0.991	1518	tags=36%, list=14%, signal=41%
LUI_THYROID_CANCER_CLUSTER_1	LUI_THYROID_CANCER_CLUSTER_1		34	-0.449658	-1.4002734	0.08627451	0.5289748	0.992	1966	tags=44%, list=18%, signal=53%
CROONQUIST_IL6_DEPRIVATION_DN	CROONQUIST_IL6_DEPRIVATION_DN		52	-0.57907176	-1.3958867	0.18162839	0.5370669	0.992	2569	tags=56%, list=23%, signal=72%
NUYTTEN_EZH2_TARGETS_DN	NUYTTEN_EZH2_TARGETS_DN		496	-0.32662988	-1.3953123	0.093812376	0.53410244	0.992	2227	tags=28%, list=20%, signal=33%
IWANAGA_CARCINOGENESIS_BY_KRAS_UP	IWANAGA_CARCINOGENESIS_BY_KRAS_UP		108	-0.39307958	-1.3865776	0.047058824	0.55455905	0.993	1400	tags=28%, list=13%, signal=31%
ODONNELL_METASTASIS_DN	ODONNELL_METASTASIS_DN		16	-0.5148244	-1.3861195	0.097222224	0.5513486	0.993	1144	tags=25%, list=10%, signal=28%
ZHONG_RESPONSE_TO_AZACITIDINE_AND_TSA_DN	ZHONG_RESPONSE_TO_AZACITIDINE_AND_TSA_DN		32	-0.42026567	-1.3838372	0.14198783	0.5531442	0.993	2917	tags=34%, list=26%, signal=46%
MORI_EMU_MYC_LYMPHOMA_BY_ONSET_TIME_UP	MORI_EMU_MYC_LYMPHOMA_BY_ONSET_TIME_UP		68	-0.37697232	-1.3819569	0.1321499	0.5542293	0.993	2298	tags=37%, list=21%, signal=46%
REACTOME_PI3K_AKT_SIGNALLING	REACTOME_PI3K_AKT_SIGNALLING		16	-0.4541664	-1.3813357	0.10909091	0.5513624	0.993	1694	tags=31%, list=15%, signal=37%
ZHAN_MULTIPLE_MYELOMA_CD1_VS_CD2_DN	ZHAN_MULTIPLE_MYELOMA_CD1_VS_CD2_DN		23	-0.5076701	-1.3767633	0.08924949	0.56023467	0.993	1120	tags=26%, list=10%, signal=29%
TOOKER_GEMCITABINE_RESISTANCE_UP	TOOKER_GEMCITABINE_RESISTANCE_UP		53	-0.33812076	-1.3759727	0.10208333	0.55803657	0.993	2223	tags=38%, list=20%, signal=47%
TOOKER_RESPONSE_TO_BEXAROTENE_DN	TOOKER_RESPONSE_TO_BEXAROTENE_DN		53	-0.33812076	-1.3759727	0.10208333	0.5537107	0.993	2223	tags=38%, list=20%, signal=47%
OUILLETTE_CLL_13Q14_DELETION_DN	OUILLETTE_CLL_13Q14_DELETION_DN		35	-0.42191887	-1.3699799	0.07739308	0.5665614	0.993	754	tags=23%, list=7%, signal=24%
FARMER_BREAST_CANCER_APOCRINE_VS_BASAL	FARMER_BREAST_CANCER_APOCRINE_VS_BASAL		199	-0.36200583	-1.3668536	0.05773196	0.57111645	0.993	955	tags=21%, list=9%, signal=22%
SOTIRIOU_BREAST_CANCER_GRADE_1_VS_3_DN	SOTIRIOU_BREAST_CANCER_GRADE_1_VS_3_DN		27	-0.47342837	-1.3666145	0.12062257	0.5675322	0.993	1595	tags=33%, list=14%, signal=39%
RICKMAN_TUMOR_DIFFERENTIATED_WELL_VS_POORLY_UP	RICKMAN_TUMOR_DIFFERENTIATED_WELL_VS_POORLY_UP		119	-0.36626512	-1.3662312	0.088709675	0.56434685	0.993	1827	tags=29%, list=16%, signal=34%
REACTOME_DNA_STRAND_ELONGATION	REACTOME_DNA_STRAND_ELONGATION		22	-0.5902191	-1.3652124	0.19254659	0.5631483	0.993	3227	tags=73%, list=29%, signal=102%
LIU_SOX4_TARGETS_DN	LIU_SOX4_TARGETS_DN		187	-0.30257392	-1.3648119	0.13017751	0.560026	0.993	2669	tags=27%, list=24%, signal=35%
BOYAULT_LIVER_CANCER_SUBCLASS_G23_UP	BOYAULT_LIVER_CANCER_SUBCLASS_G23_UP		27	-0.48959953	-1.3629582	0.1437247	0.5612843	0.994	2695	tags=59%, list=24%, signal=78%
SOTIRIOU_BREAST_CANCER_GRADE_1_VS_3_UP	SOTIRIOU_BREAST_CANCER_GRADE_1_VS_3_UP		88	-0.5282341	-1.361404	0.22672065	0.56139284	0.995	3519	tags=63%, list=31%, signal=90%
KEGG_LYSINE_DEGRADATION	KEGG_LYSINE_DEGRADATION		28	-0.48865873	-1.3613354	0.11290322	0.5575237	0.995	2724	tags=43%, list=24%, signal=56%
REACTOME_DNA_REPAIR	REACTOME_DNA_REPAIR		78	-0.3890705	-1.360078	0.21181263	0.5570056	0.995	4507	tags=60%, list=40%, signal=100%
REACTOME_RNA_POLYMERASE_II_TRANSCRIPTION	REACTOME_RNA_POLYMERASE_II_TRANSCRIPTION		70	-0.35852858	-1.3590525	0.19685039	0.5559705	0.995	4935	tags=64%, list=44%, signal=114%
VECCHI_GASTRIC_CANCER_ADVANCED_VS_EARLY_DN	VECCHI_GASTRIC_CANCER_ADVANCED_VS_EARLY_DN		78	-0.4320987	-1.3589789	0.08768657	0.55223817	0.995	1240	tags=23%, list=11%, signal=26%
DOANE_RESPONSE_TO_ANDROGEN_UP	DOANE_RESPONSE_TO_ANDROGEN_UP		95	-0.36147088	-1.3519343	0.082840234	0.56770957	0.995	958	tags=20%, list=9%, signal=22%
MUELLER_PLURINET	MUELLER_PLURINET		208	-0.36335832	-1.3492016	0.20967741	0.57165325	0.995	3138	tags=38%, list=28%, signal=51%
LINDGREN_BLADDER_CANCER_CLUSTER_3_UP	LINDGREN_BLADDER_CANCER_CLUSTER_3_UP		191	-0.37504312	-1.344305	0.17857143	0.5821716	0.995	2601	tags=37%, list=23%, signal=48%
DELLA_RESPONSE_TO_TSA_AND_BUTYRATE	DELLA_RESPONSE_TO_TSA_AND_BUTYRATE		15	-0.49308383	-1.3443022	0.11984283	0.57815945	0.995	817	tags=33%, list=7%, signal=36%
SMID_BREAST_CANCER_RELAPSE_IN_BONE_DN	SMID_BREAST_CANCER_RELAPSE_IN_BONE_DN		183	-0.3982818	-1.3381721	0.084645666	0.5920078	0.995	1140	tags=25%, list=10%, signal=27%
BIDUS_METASTASIS_UP	BIDUS_METASTASIS_UP		107	-0.38854083	-1.3348513	0.2	0.5976277	0.995	3519	tags=50%, list=31%, signal=72%
REACTOME_MEMBRANE_TRAFFICKING	REACTOME_MEMBRANE_TRAFFICKING		48	-0.3405067	-1.3306931	0.20041323	0.6057313	0.995	1195	tags=15%, list=11%, signal=16%
JAEGER_METASTASIS_DN	JAEGER_METASTASIS_DN		145	-0.48482007	-1.3298471	0.13373253	0.6041588	0.995	1511	tags=41%, list=13%, signal=47%
ELVIDGE_HIF1A_AND_HIF2A_TARGETS_UP	ELVIDGE_HIF1A_AND_HIF2A_TARGETS_UP		26	-0.4244402	-1.3283297	0.14371258	0.6044191	0.995	1625	tags=38%, list=15%, signal=45%
REACTOME_EXTENSION_OF_TELOMERES	REACTOME_EXTENSION_OF_TELOMERES		20	-0.5240941	-1.3263719	0.22222222	0.60601634	0.995	3227	tags=55%, list=29%, signal=77%
LEE_METASTASIS_AND_ALTERNATIVE_SPLICING_DN	LEE_METASTASIS_AND_ALTERNATIVE_SPLICING_DN		29	-0.42308247	-1.3251388	0.11637081	0.60541254	0.995	278	tags=10%, list=2%, signal=11%
VERNELL_RETINOBLASTOMA_PATHWAY_UP	VERNELL_RETINOBLASTOMA_PATHWAY_UP		29	-0.51471794	-1.3233618	0.17758985	0.6066013	0.995	2384	tags=55%, list=21%, signal=70%
RHODES_CANCER_META_SIGNATURE	RHODES_CANCER_META_SIGNATURE		41	-0.34794465	-1.3230969	0.17303823	0.6034574	0.995	2016	tags=29%, list=18%, signal=36%
WONG_PROTEASOME_GENE_MODULE	WONG_PROTEASOME_GENE_MODULE		35	-0.38304785	-1.3227574	0.1660079	0.6004888	0.995	3660	tags=49%, list=33%, signal=72%
PYEON_CANCER_HEAD_AND_NECK_VS_CERVICAL_UP	PYEON_CANCER_HEAD_AND_NECK_VS_CERVICAL_UP		86	-0.40283617	-1.3218153	0.17682926	0.5991812	0.995	2308	tags=34%, list=21%, signal=42%
REACTOME_METABOLISM_OF_RNA	REACTOME_METABOLISM_OF_RNA		56	-0.38423643	-1.321206	0.22131148	0.5972161	0.995	4353	tags=59%, list=39%, signal=96%
ROSTY_CERVICAL_CANCER_PROLIFERATION_CLUSTER	ROSTY_CERVICAL_CANCER_PROLIFERATION_CLUSTER		84	-0.5456692	-1.3202802	0.25154638	0.5959811	0.995	2569	tags=52%, list=23%, signal=67%
LUI_THYROID_CANCER_CLUSTER_3	LUI_THYROID_CANCER_CLUSTER_3		20	-0.4301948	-1.3199515	0.18852459	0.5931939	0.995	3613	tags=45%, list=32%, signal=66%
DOANE_BREAST_CANCER_CLASSES_UP	DOANE_BREAST_CANCER_CLASSES_UP		41	-0.47382438	-1.3189474	0.14990513	0.59225017	0.995	1062	tags=29%, list=9%, signal=32%
WANG_LMO4_TARGETS_UP	WANG_LMO4_TARGETS_UP		183	-0.30508098	-1.3176965	0.09784736	0.5921078	0.995	2058	tags=24%, list=18%, signal=29%
LUI_THYROID_CANCER_PAX8_PPARG_DN	LUI_THYROID_CANCER_PAX8_PPARG_DN		34	-0.3723573	-1.3143611	0.15674603	0.5974204	0.995	388	tags=9%, list=3%, signal=9%
ZHAN_MULTIPLE_MYELOMA_PR_UP	ZHAN_MULTIPLE_MYELOMA_PR_UP		22	-0.6079258	-1.3127989	0.24435319	0.59805274	0.995	2450	tags=64%, list=22%, signal=81%
TIEN_INTESTINE_PROBIOTICS_2HR_UP	TIEN_INTESTINE_PROBIOTICS_2HR_UP		15	-0.4592837	-1.3126148	0.13087934	0.5949496	0.995	1339	tags=27%, list=12%, signal=30%
TIEN_INTESTINE_PROBIOTICS_6HR_UP	TIEN_INTESTINE_PROBIOTICS_6HR_UP		28	-0.39417428	-1.3124872	0.19958848	0.5916842	0.995	1360	tags=18%, list=12%, signal=20%
LOPES_METHYLATED_IN_COLON_CANCER_DN	LOPES_METHYLATED_IN_COLON_CANCER_DN		17	-0.48768276	-1.3122177	0.14173229	0.58892184	0.995	1999	tags=41%, list=18%, signal=50%
BACOLOD_RESISTANCE_TO_ALKYLATING_AGENTS_DN	BACOLOD_RESISTANCE_TO_ALKYLATING_AGENTS_DN		25	-0.39718986	-1.3107829	0.14506769	0.58936936	0.997	3489	tags=48%, list=31%, signal=70%
HANN_RESISTANCE_TO_BCL2_INHIBITOR_DN	HANN_RESISTANCE_TO_BCL2_INHIBITOR_DN		30	-0.44986787	-1.3107407	0.08858268	0.5859662	0.997	1469	tags=43%, list=13%, signal=50%
UEDA_PERIFERAL_CLOCK	UEDA_PERIFERAL_CLOCK		117	-0.3322918	-1.3099289	0.106930695	0.58458394	0.997	1635	tags=26%, list=15%, signal=30%
DEURIG_T_CELL_PROLYMPHOCYTIC_LEUKEMIA_UP	DEURIG_T_CELL_PROLYMPHOCYTIC_LEUKEMIA_UP		216	-0.30811405	-1.3086034	0.053359684	0.5847808	0.997	1754	tags=29%, list=16%, signal=33%
DORN_ADENOVIRUS_INFECTION_12HR_DN	DORN_ADENOVIRUS_INFECTION_12HR_DN		21	-0.45010364	-1.3070655	0.13987474	0.58561736	0.997	616	tags=24%, list=6%, signal=25%
BIOCARTA_VEGF_PATHWAY	BIOCARTA_VEGF_PATHWAY		17	-0.4626513	-1.3061725	0.15725806	0.58455366	0.997	2022	tags=35%, list=18%, signal=43%
LIN_SILENCED_BY_TUMOR_MICROENVIRONMENT	LIN_SILENCED_BY_TUMOR_MICROENVIRONMENT		51	-0.49327376	-1.3056293	0.12992126	0.5825895	0.997	1251	tags=37%, list=11%, signal=42%
KANG_DOXORUBICIN_RESISTANCE_UP	KANG_DOXORUBICIN_RESISTANCE_UP		32	-0.54734766	-1.3045567	0.24590164	0.5822372	0.998	3227	tags=66%, list=29%, signal=92%
FARMER_BREAST_CANCER_CLUSTER_2	FARMER_BREAST_CANCER_CLUSTER_2		21	-0.6241017	-1.3045179	0.25625	0.5790228	0.998	3519	tags=81%, list=31%, signal=118%
UDAYAKUMAR_MED1_TARGETS_UP	UDAYAKUMAR_MED1_TARGETS_UP		75	-0.33987874	-1.302769	0.15109344	0.5805394	0.998	2616	tags=36%, list=23%, signal=47%
RIZ_ERYTHROID_DIFFERENTIATION_HBZ	RIZ_ERYTHROID_DIFFERENTIATION_HBZ		29	-0.4449399	-1.295722	0.15559772	0.595804	0.998	2323	tags=34%, list=21%, signal=43%
REACTOME_ELONGATION_AND_PROCESSING_OF_CAPPED_TRANSCRIPTS	REACTOME_ELONGATION_AND_PROCESSING_OF_CAPPED_TRANSCRIPTS		88	-0.34581634	-1.2946969	0.24158415	0.59510016	0.998	4935	tags=64%, list=44%, signal=113%
BROWNE_HCMV_INFECTION_16HR_UP	BROWNE_HCMV_INFECTION_16HR_UP		123	-0.31736347	-1.2943386	0.11895161	0.592751	0.998	988	tags=15%, list=9%, signal=17%
BENPORATH_ES_1	BENPORATH_ES_1		237	-0.3373109	-1.2928303	0.14257812	0.5933554	0.998	2208	tags=30%, list=20%, signal=37%
WINNEPENNINCKX_MELANOMA_METASTASIS_UP	WINNEPENNINCKX_MELANOMA_METASTASIS_UP		88	-0.43517554	-1.2899234	0.26271185	0.597643	0.998	3519	tags=53%, list=31%, signal=77%
DOANE_BREAST_CANCER_ESR1_DN	DOANE_BREAST_CANCER_ESR1_DN		31	-0.48409322	-1.2896814	0.1184466	0.5949128	0.998	1137	tags=32%, list=10%, signal=36%
CUI_GLUCOSE_DEPRIVATION	CUI_GLUCOSE_DEPRIVATION		35	-0.3910076	-1.2882494	0.16064256	0.59561926	0.998	1332	tags=26%, list=12%, signal=29%
AMIT_EGF_RESPONSE_40_HELA	AMIT_EGF_RESPONSE_40_HELA		26	-0.4492638	-1.2877058	0.20650096	0.5938013	0.998	1967	tags=50%, list=18%, signal=61%
SHEN_SMARCA2_TARGETS_UP	SHEN_SMARCA2_TARGETS_UP		226	-0.33047965	-1.2837899	0.22920893	0.600774	0.998	3370	tags=35%, list=30%, signal=50%
REACTOME_RNA_POLYMERASE_III_TRANSCRIPTION_INITIATION	REACTOME_RNA_POLYMERASE_III_TRANSCRIPTION_INITIATION		17	-0.39986148	-1.28376	0.1814433	0.5976766	0.998	4680	tags=82%, list=42%, signal=141%
ACEVEDO_NORMAL_TISSUE_ADJACENT_TO_LIVER_TUMOR_UP	ACEVEDO_NORMAL_TISSUE_ADJACENT_TO_LIVER_TUMOR_UP		88	-0.33425653	-1.2800391	0.13360325	0.60382044	0.998	1286	tags=20%, list=11%, signal=23%
MASSARWEH_TAMOXIFEN_RESISTANCE_UP	MASSARWEH_TAMOXIFEN_RESISTANCE_UP		279	-0.33787915	-1.2791187	0.12350598	0.6029938	0.998	868	tags=20%, list=8%, signal=21%
KEGG_EPITHELIAL_CELL_SIGNALING_IN_HELICOBACTER_PYLORI_INFECTION	KEGG_EPITHELIAL_CELL_SIGNALING_IN_HELICOBACTER_PYLORI_INFECTION		42	-0.3903071	-1.2786273	0.18503937	0.6011091	0.998	249	tags=10%, list=2%, signal=10%
REACTOME_FORMATION_AND_MATURATION_OF_MRNA_TRANSCRIPT	REACTOME_FORMATION_AND_MATURATION_OF_MRNA_TRANSCRIPT		99	-0.33674863	-1.2784929	0.254	0.5983281	0.998	4935	tags=63%, list=44%, signal=111%
KEGG_MISMATCH_REPAIR	KEGG_MISMATCH_REPAIR		19	-0.50118357	-1.2778497	0.25308642	0.5967925	0.998	3406	tags=58%, list=30%, signal=83%
MORI_PLASMA_CELL_UP	MORI_PLASMA_CELL_UP		28	-0.39717865	-1.2774916	0.22105263	0.5945847	0.998	3645	tags=68%, list=33%, signal=100%
BASAKI_YBX1_TARGETS_DN	BASAKI_YBX1_TARGETS_DN		184	-0.36579755	-1.2760293	0.12145749	0.5954225	0.998	970	tags=21%, list=9%, signal=23%
REACTOME_LAGGING_STRAND_SYNTHESIS	REACTOME_LAGGING_STRAND_SYNTHESIS		15	-0.53971875	-1.2753111	0.24793388	0.59427726	0.998	3227	tags=67%, list=29%, signal=94%
TURASHVILI_BREAST_DUCTAL_CARCINOMA_VS_DUCTAL_NORMAL_DN	TURASHVILI_BREAST_DUCTAL_CARCINOMA_VS_DUCTAL_NORMAL_DN		92	-0.45009258	-1.2748858	0.13229571	0.59234345	0.998	1059	tags=25%, list=9%, signal=27%
KAUFFMANN_DNA_REPAIR_GENES	KAUFFMANN_DNA_REPAIR_GENES		148	-0.34699926	-1.2746465	0.25571725	0.5900198	0.998	3495	tags=43%, list=31%, signal=62%
SWEET_KRAS_ONCOGENIC_SIGNATURE	SWEET_KRAS_ONCOGENIC_SIGNATURE		28	-0.40230948	-1.2742006	0.20910972	0.5882583	0.998	1141	tags=29%, list=10%, signal=32%
PUJANA_BRCA_CENTERED_NETWORK	PUJANA_BRCA_CENTERED_NETWORK		72	-0.42610282	-1.2730188	0.27027026	0.58846444	0.998	4144	tags=60%, list=37%, signal=94%
YU_MYC_TARGETS_UP	YU_MYC_TARGETS_UP		27	-0.52231616	-1.2729828	0.2462845	0.58560175	0.998	2208	tags=48%, list=20%, signal=60%
ODONNELL_TARGETS_OF_MYC_AND_TFRC_DN	ODONNELL_TARGETS_OF_MYC_AND_TFRC_DN		23	-0.56654555	-1.2725197	0.25941423	0.58386666	0.998	3030	tags=57%, list=27%, signal=77%
TOOKER_GEMCITABINE_RESISTANCE_DN	TOOKER_GEMCITABINE_RESISTANCE_DN		78	-0.34239072	-1.2720044	0.17319588	0.58219475	0.998	801	tags=17%, list=7%, signal=18%
TOOKER_RESPONSE_TO_BEXAROTENE_UP	TOOKER_RESPONSE_TO_BEXAROTENE_UP		78	-0.34239072	-1.2720044	0.17319588	0.5793126	0.998	801	tags=17%, list=7%, signal=18%
FURUKAWA_DUSP6_TARGETS_PCI35_UP	FURUKAWA_DUSP6_TARGETS_PCI35_UP		37	-0.4657377	-1.2707444	0.14453125	0.57966137	0.998	685	tags=30%, list=6%, signal=32%
BENPORATH_ES_CORE_NINE_CORRELATED	BENPORATH_ES_CORE_NINE_CORRELATED		65	-0.36215103	-1.269432	0.15555556	0.5800363	0.998	1550	tags=23%, list=14%, signal=27%
KEGG_DNA_REPLICATION	KEGG_DNA_REPLICATION		26	-0.5198233	-1.2681383	0.2768595	0.58049613	0.998	3917	tags=73%, list=35%, signal=112%
DOANE_BREAST_CANCER_ESR1_UP	DOANE_BREAST_CANCER_ESR1_UP		70	-0.43460107	-1.2667425	0.12662943	0.58133495	0.998	1062	tags=26%, list=9%, signal=28%
REACTOME_NUCLEOTIDE_EXCISION_REPAIR	REACTOME_NUCLEOTIDE_EXCISION_REPAIR		45	-0.37752968	-1.2655447	0.27216494	0.5813574	0.998	4507	tags=62%, list=40%, signal=104%
REACTOME_GENES_INVOLVED_IN_APOPTOTIC_CLEAVAGE_OF_CELLULAR_PROTEINS	REACTOME_GENES_INVOLVED_IN_APOPTOTIC_CLEAVAGE_OF_CELLULAR_PROTEINS		24	-0.4256117	-1.2556204	0.20081967	0.60396695	0.999	480	tags=17%, list=4%, signal=17%
HAHTOLA_MYCOSIS_FUNGOIDES_SKIN_DN	HAHTOLA_MYCOSIS_FUNGOIDES_SKIN_DN		17	-0.4577037	-1.2498627	0.21991701	0.61576766	0.999	1061	tags=24%, list=9%, signal=26%
NOUZOVA_TRETINOIN_AND_H4_ACETYLATION	NOUZOVA_TRETINOIN_AND_H4_ACETYLATION		78	-0.3057139	-1.248945	0.19957983	0.6151287	0.999	2962	tags=33%, list=26%, signal=45%
KEGG_AMINOACYL_TRNA_BIOSYNTHESIS	KEGG_AMINOACYL_TRNA_BIOSYNTHESIS		18	-0.40896606	-1.2489324	0.22440945	0.6122382	0.999	3750	tags=56%, list=33%, signal=83%
RICKMAN_TUMOR_DIFFERENTIATED_WELL_VS_MODERATELY_UP	RICKMAN_TUMOR_DIFFERENTIATED_WELL_VS_MODERATELY_UP		55	-0.375261	-1.2480603	0.16890594	0.6113476	0.999	1099	tags=22%, list=10%, signal=24%
IWANAGA_CARCINOGENESIS_BY_KRAS_PTEN_UP	IWANAGA_CARCINOGENESIS_BY_KRAS_PTEN_UP		117	-0.3541813	-1.2465293	0.13967611	0.61228216	0.999	1256	tags=22%, list=11%, signal=25%
ACEVEDO_NORMAL_TISSUE_ADJACENT_TO_LIVER_TUMOR_DN	ACEVEDO_NORMAL_TISSUE_ADJACENT_TO_LIVER_TUMOR_DN		236	-0.2706964	-1.2464325	0.16071428	0.60966647	0.999	2110	tags=25%, list=19%, signal=30%
BIOCARTA_TOLL_PATHWAY	BIOCARTA_TOLL_PATHWAY		21	-0.42541027	-1.2409614	0.22526316	0.62050444	0.999	861	tags=19%, list=8%, signal=21%
CAMPS_COLON_CANCER_COPY_NUMBER_UP	CAMPS_COLON_CANCER_COPY_NUMBER_UP		46	-0.32030705	-1.2385746	0.1920792	0.62372756	0.999	775	tags=11%, list=7%, signal=12%
REACTOME_TRNA_AMINOACYLATION	REACTOME_TRNA_AMINOACYLATION		18	-0.41052988	-1.2380913	0.25048923	0.6220121	0.999	3996	tags=61%, list=36%, signal=95%
BROWNE_HCMV_INFECTION_20HR_UP	BROWNE_HCMV_INFECTION_20HR_UP		136	-0.29579884	-1.2358594	0.14285715	0.62501645	0.999	1598	tags=18%, list=14%, signal=21%
REACTOME_GLOBAL_GENOMIC_NER	REACTOME_GLOBAL_GENOMIC_NER		31	-0.4129925	-1.2294476	0.30063966	0.6386881	0.999	4179	tags=61%, list=37%, signal=98%
REACTOME_MRNA_SPLICING	REACTOME_MRNA_SPLICING		63	-0.35215297	-1.2289649	0.2806324	0.6370113	0.999	4935	tags=67%, list=44%, signal=119%
AUNG_GASTRIC_CANCER	AUNG_GASTRIC_CANCER		26	-0.40153536	-1.2276274	0.18359375	0.63763094	0.999	779	tags=23%, list=7%, signal=25%
RICKMAN_HEAD_AND_NECK_CANCER_D	RICKMAN_HEAD_AND_NECK_CANCER_D		18	-0.56667334	-1.2271531	0.22803739	0.6360368	0.999	1062	tags=39%, list=9%, signal=43%
SILIGAN_BOUND_BY_EWS_FLT1_FUSION	SILIGAN_BOUND_BY_EWS_FLT1_FUSION		28	-0.45770726	-1.2262968	0.20769231	0.63536763	0.999	883	tags=25%, list=8%, signal=27%
CHIANG_LIVER_CANCER_SUBCLASS_UNANNOTATED_DN	CHIANG_LIVER_CANCER_SUBCLASS_UNANNOTATED_DN		117	-0.32151484	-1.2248443	0.2688391	0.63616586	0.999	2798	tags=37%, list=25%, signal=48%
FARMER_BREAST_CANCER_APOCRINE VS LUMINAL	FARMER_BREAST_CANCER_APOCRINE VS LUMINAL		185	-0.32839268	-1.2247958	0.1402439	0.633426	0.999	1137	tags=18%, list=10%, signal=20%
CHIARETTI_ACUTE_LYMPHOBLASTIC_LEUKEMIA_ZAP70	CHIARETTI_ACUTE_LYMPHOBLASTIC_LEUKEMIA_ZAP70		44	-0.37038854	-1.2183436	0.19537815	0.6475425	0.999	1446	tags=25%, list=13%, signal=29%
RIZ_ERYTHROID_DIFFERENTIATION_HEMGN	RIZ_ERYTHROID_DIFFERENTIATION_HEMGN		25	-0.42626086	-1.2181972	0.19178082	0.6450725	0.999	1471	tags=28%, list=13%, signal=32%
FURUKAWA_DUSP6_TARGETS_PCI35_DN	FURUKAWA_DUSP6_TARGETS_PCI35_DN		41	-0.46055564	-1.2113042	0.2774327	0.6596447	0.999	2062	tags=46%, list=18%, signal=57%
MARCHINI_TRABECTEDIN_RESISTANCE_UP	MARCHINI_TRABECTEDIN_RESISTANCE_UP		16	-0.44298455	-1.210986	0.25098816	0.6576275	0.999	1144	tags=38%, list=10%, signal=42%
MARTINEZ_RB1_AND_TP53_TARGETS_DN	MARTINEZ_RB1_AND_TP53_TARGETS_DN		399	-0.30703723	-1.210563	0.17716536	0.6559261	0.999	1964	tags=26%, list=18%, signal=30%
CAFFAREL_RESPONSE_TO_THC_24HR_5_UP	CAFFAREL_RESPONSE_TO_THC_24HR_5_UP		18	-0.3732752	-1.2103235	0.25440314	0.6537241	0.999	2115	tags=28%, list=19%, signal=34%
BIOCARTA_MYOSIN_PATHWAY	BIOCARTA_MYOSIN_PATHWAY		16	-0.4309039	-1.2090573	0.23017408	0.65428996	0.999	2186	tags=44%, list=20%, signal=54%
KEGG_PYRUVATE_METABOLISM	KEGG_PYRUVATE_METABOLISM		29	-0.42322186	-1.2072842	0.27593362	0.65603983	0.999	1772	tags=31%, list=16%, signal=37%
KEGG_GLYCOSAMINOGLYCAN_BIOSYNTHESIS_HEPARAN_SULFATE	KEGG_GLYCOSAMINOGLYCAN_BIOSYNTHESIS_HEPARAN_SULFATE		19	-0.45853716	-1.2069716	0.25396827	0.6539945	0.999	1129	tags=26%, list=10%, signal=29%
OUILLETTE_CLL_13Q14_DELETION_UP	OUILLETTE_CLL_13Q14_DELETION_UP		33	-0.37346202	-1.2050812	0.20925553	0.65633893	0.999	1462	tags=27%, list=13%, signal=31%
EGUCHI_CELL_CYCLE_RB1_TARGETS	EGUCHI_CELL_CYCLE_RB1_TARGETS		15	-0.63527143	-1.2048595	0.31656185	0.6541459	0.999	3519	tags=87%, list=31%, signal=126%
REACTOME_G2_M_CHECKPOINTS	REACTOME_G2_M_CHECKPOINTS		34	-0.4673448	-1.2045112	0.30452675	0.6523507	0.999	3138	tags=56%, list=28%, signal=77%
STEIN_ESRRA_TARGETS	STEIN_ESRRA_TARGETS		308	-0.2730644	-1.2042656	0.20321931	0.65014756	0.999	1835	tags=20%, list=16%, signal=23%
WILLIAMS_ESR1_TARGETS_UP	WILLIAMS_ESR1_TARGETS_UP		15	-0.46576294	-1.2035928	0.22851562	0.6490949	0.999	687	tags=33%, list=6%, signal=35%
BIOCARTA_CARM_ER_PATHWAY	BIOCARTA_CARM_ER_PATHWAY		19	-0.39028606	-1.2034982	0.20315582	0.6466419	0.999	1262	tags=21%, list=11%, signal=24%
YEGNASUBRAMANIAN_PROSTATE_CANCER	YEGNASUBRAMANIAN_PROSTATE_CANCER		70	-0.39432693	-1.2027825	0.20037453	0.6457784	0.999	1136	tags=20%, list=10%, signal=22%
NUYTTEN_NIPP1_TARGETS_DN	NUYTTEN_NIPP1_TARGETS_DN		449	-0.28192025	-1.2022526	0.214	0.6444581	0.999	1671	tags=22%, list=15%, signal=25%
REACTOME_G2_M_TRANSITION	REACTOME_G2_M_TRANSITION		47	-0.3495132	-1.2017082	0.25779626	0.6432547	0.999	3558	tags=47%, list=32%, signal=68%
KEGG_PYRIMIDINE_METABOLISM	KEGG_PYRIMIDINE_METABOLISM		68	-0.33012182	-1.1991402	0.26763487	0.64718074	0.999	2531	tags=28%, list=23%, signal=36%
KOBAYASHI_EGFR_SIGNALING_24HR_UP	KOBAYASHI_EGFR_SIGNALING_24HR_UP		56	-0.3992259	-1.1987107	0.20318726	0.64556664	0.999	1499	tags=30%, list=13%, signal=35%
IGARASHI_ATF4_TARGETS_DN	IGARASHI_ATF4_TARGETS_DN		48	-0.3529649	-1.198586	0.20781893	0.6432841	0.999	1417	tags=29%, list=13%, signal=33%
SESTO_RESPONSE_TO_UV_C0	SESTO_RESPONSE_TO_UV_C0		80	-0.32372105	-1.1963738	0.26096034	0.64645004	0.999	720	tags=13%, list=6%, signal=13%
PUJANA_BREAST_CANCER_LIT_INT_NETWORK	PUJANA_BREAST_CANCER_LIT_INT_NETWORK		64	-0.3594448	-1.1957169	0.2966805	0.64549315	0.999	3144	tags=39%, list=28%, signal=54%
THUM_SYSTOLIC_HEART_FAILURE_DN	THUM_SYSTOLIC_HEART_FAILURE_DN		110	-0.32030794	-1.193862	0.22200772	0.64774024	0.999	2956	tags=43%, list=26%, signal=57%
FRASOR_RESPONSE_TO_ESTRADIOL_DN	FRASOR_RESPONSE_TO_ESTRADIOL_DN		40	-0.39593554	-1.1892147	0.19659735	0.6570011	0.999	1214	tags=35%, list=11%, signal=39%
VECCHI_GASTRIC_CANCER_EARLY_UP	VECCHI_GASTRIC_CANCER_EARLY_UP		231	-0.33276045	-1.188749	0.26977688	0.6555124	0.999	2006	tags=27%, list=18%, signal=33%
BIOCARTA_RAS_PATHWAY	BIOCARTA_RAS_PATHWAY		17	-0.42564353	-1.1859909	0.28542915	0.659953	0.999	2022	tags=24%, list=18%, signal=29%
KIM_MYCN_AMPLIFICATION_TARGETS_DN	KIM_MYCN_AMPLIFICATION_TARGETS_DN		45	-0.37035188	-1.1843693	0.21325052	0.66151553	0.999	1249	tags=27%, list=11%, signal=30%
YAO_TEMPORAL_RESPONSE_TO_PROGESTERONE_CLUSTER_10	YAO_TEMPORAL_RESPONSE_TO_PROGESTERONE_CLUSTER_10		52	-0.2996071	-1.1831566	0.30346233	0.6619685	0.999	3235	tags=33%, list=29%, signal=46%
YAO_TEMPORAL_RESPONSE_TO_PROGESTERONE_CLUSTER_7	YAO_TEMPORAL_RESPONSE_TO_PROGESTERONE_CLUSTER_7		56	-0.3128291	-1.1830944	0.28483605	0.65947473	0.999	1758	tags=18%, list=16%, signal=21%
SMID_BREAST_CANCER_BASAL_UP	SMID_BREAST_CANCER_BASAL_UP		390	-0.33193412	-1.1793914	0.18446602	0.6663638	0.999	1140	tags=21%, list=10%, signal=23%
REACTOME_DOWN_STREAM_SIGNAL_TRANSDUCTION	REACTOME_DOWN_STREAM_SIGNAL_TRANSDUCTION		25	-0.36446688	-1.1779988	0.25313807	0.667229	0.999	697	tags=16%, list=6%, signal=17%
GRAHAM_NORMAL_QUIESCENT_VS_NORMAL_DIVIDING_DN	GRAHAM_NORMAL_QUIESCENT_VS_NORMAL_DIVIDING_DN		57	-0.4396097	-1.1777409	0.33333334	0.665279	0.999	2569	tags=49%, list=23%, signal=63%
LIU_CMYB_TARGETS_UP	LIU_CMYB_TARGETS_UP		102	-0.29938367	-1.1767776	0.20703125	0.6650143	0.999	1604	tags=29%, list=14%, signal=34%
MCMURRAY_TP53_HRAS_COOPERATION_RESPONSE_DN	MCMURRAY_TP53_HRAS_COOPERATION_RESPONSE_DN		47	-0.4460038	-1.1741455	0.25301206	0.66914654	0.999	829	tags=34%, list=7%, signal=37%
BONOME_OVARIAN_CANCER_SURVIVAL_OPTIMAL_DEBULKING	BONOME_OVARIAN_CANCER_SURVIVAL_OPTIMAL_DEBULKING		128	-0.2936812	-1.1732157	0.2125	0.6690255	0.999	1603	tags=23%, list=14%, signal=26%
BIOCARTA_CTCF_PATHWAY	BIOCARTA_CTCF_PATHWAY		15	-0.472744	-1.1723394	0.26930693	0.6685565	0.999	423	tags=20%, list=4%, signal=21%
HUPER_BREAST_BASAL_VS_LUMINAL_DN	HUPER_BREAST_BASAL_VS_LUMINAL_DN		39	-0.43309116	-1.1718152	0.21218075	0.6673028	0.999	1251	tags=33%, list=11%, signal=37%
REACTOME_APOPTOTIC_EXECUTION_PHASE	REACTOME_APOPTOTIC_EXECUTION_PHASE		31	-0.369395	-1.1687895	0.29661018	0.6722283	0.999	480	tags=13%, list=4%, signal=13%
REACTOME_G1_S_TRANSITION	REACTOME_G1_S_TRANSITION		79	-0.35301796	-1.1672788	0.3204868	0.67371225	0.999	3660	tags=38%, list=33%, signal=56%
KOBAYASHI_EGFR_SIGNALING_24HR_DN	KOBAYASHI_EGFR_SIGNALING_24HR_DN		166	-0.3990129	-1.1672361	0.34086242	0.67128396	0.999	2569	tags=42%, list=23%, signal=53%
MODY_HIPPOCAMPUS_PRENATAL	MODY_HIPPOCAMPUS_PRENATAL		21	-0.37164932	-1.1668303	0.27309236	0.6697203	0.999	1606	tags=29%, list=14%, signal=33%
BENPORATH_ES_2	BENPORATH_ES_2		22	-0.41939002	-1.1647503	0.29038462	0.67251533	0.999	2141	tags=36%, list=19%, signal=45%
SENGUPTA_NASOPHARYNGEAL_CARCINOMA_WITH_LMP1_DN	SENGUPTA_NASOPHARYNGEAL_CARCINOMA_WITH_LMP1_DN		77	-0.41477934	-1.1627493	0.21807465	0.6752536	0.999	721	tags=23%, list=6%, signal=25%
STEIN_ESRRA_TARGETS_UP	STEIN_ESRRA_TARGETS_UP		233	-0.27624556	-1.1613495	0.28456914	0.6761553	0.999	1824	tags=21%, list=16%, signal=24%
REACTOME_MITOTIC_PROMETAPHASE	REACTOME_MITOTIC_PROMETAPHASE		47	-0.4012682	-1.1610076	0.35040984	0.674606	0.999	2761	tags=34%, list=25%, signal=45%
WANG_ESOPHAGUS_CANCER_VS_NORMAL_DN	WANG_ESOPHAGUS_CANCER_VS_NORMAL_DN		57	-0.3234547	-1.1606393	0.25450903	0.6731409	0.999	1245	tags=25%, list=11%, signal=27%
NAKAMURA_TUMOR_ZONE_PERIPHERAL_VS_CENTRAL_DN	NAKAMURA_TUMOR_ZONE_PERIPHERAL_VS_CENTRAL_DN		326	-0.2927897	-1.1603546	0.2193159	0.67136025	0.999	1240	tags=19%, list=11%, signal=21%
CHESLER_BRAIN_HIGHEST_EXPRESSION	CHESLER_BRAIN_HIGHEST_EXPRESSION		25	-0.3878109	-1.1599535	0.2938856	0.66983634	0.999	2353	tags=36%, list=21%, signal=45%
HOFFMANN_LARGE_TO_SMALL_PRE_BII_LYMPHOCYTE_UP	HOFFMANN_LARGE_TO_SMALL_PRE_BII_LYMPHOCYTE_UP		70	-0.4292541	-1.1594815	0.34309623	0.66848993	0.999	2691	tags=56%, list=24%, signal=73%
CHIBA_RESPONSE_TO_TSA	CHIBA_RESPONSE_TO_TSA		31	-0.33123305	-1.1586838	0.29713115	0.66805124	0.999	1130	tags=19%, list=10%, signal=21%
LAIHO_COLORECTAL_CANCER_SERRATED_DN	LAIHO_COLORECTAL_CANCER_SERRATED_DN		47	-0.32729095	-1.1575071	0.295858	0.66866106	0.999	2000	tags=30%, list=18%, signal=36%
MUELLER_METHYLATED_IN_GLIOBLASTOMA	MUELLER_METHYLATED_IN_GLIOBLASTOMA		26	-0.447004	-1.1560429	0.27108434	0.66995114	0.999	493	tags=27%, list=4%, signal=28%
PUJANA_BREAST_CANCER_WITH_BRCA1_MUTATED_UP	PUJANA_BREAST_CANCER_WITH_BRCA1_MUTATED_UP		39	-0.44054887	-1.1560236	0.35610765	0.6675775	0.999	3026	tags=44%, list=27%, signal=60%
REACTOME_PROCESSING_OF_CAPPED_INTRON_CONTAINING_PRE_MRNA	REACTOME_PROCESSING_OF_CAPPED_INTRON_CONTAINING_PRE_MRNA		82	-0.32086688	-1.154447	0.3438114	0.6690975	0.999	4950	tags=63%, list=44%, signal=113%
WANG_CLIM2_TARGETS_DN	WANG_CLIM2_TARGETS_DN		102	-0.28800997	-1.1526436	0.2874494	0.6708729	0.999	2159	tags=25%, list=19%, signal=31%
REACTOME_TRANSCRIPTION_COUPLED_NER	REACTOME_TRANSCRIPTION_COUPLED_NER		40	-0.3520321	-1.1514306	0.34419551	0.67168635	0.999	4507	tags=60%, list=40%, signal=100%
RASHI_RESPONSE_TO_IONIZING_RADIATION_2	RASHI_RESPONSE_TO_IONIZING_RADIATION_2		92	-0.37069643	-1.150957	0.28395063	0.6704746	0.999	894	tags=21%, list=8%, signal=22%
WATANABE_RECTAL_CANCER_RADIOTHERAPY_RESPONSIVE_UP	WATANABE_RECTAL_CANCER_RADIOTHERAPY_RESPONSIVE_UP		66	-0.29615095	-1.1507032	0.28542915	0.6687132	0.999	2369	tags=32%, list=21%, signal=40%
SMID_BREAST_CANCER_RELAPSE_IN_BONE_UP	SMID_BREAST_CANCER_RELAPSE_IN_BONE_UP		59	-0.39316854	-1.1506865	0.246063	0.66640985	0.999	1268	tags=27%, list=11%, signal=30%
CAIRO_HEPATOBLASTOMA_CLASSES_UP	CAIRO_HEPATOBLASTOMA_CLASSES_UP		371	-0.293246	-1.150665	0.3340336	0.66415	0.999	3521	tags=40%, list=31%, signal=56%
ROYLANCE_BREAST_CANCER_16Q_COPY_NUMBER_UP	ROYLANCE_BREAST_CANCER_16Q_COPY_NUMBER_UP		25	-0.37403095	-1.1504914	0.252505	0.6622872	0.999	1220	tags=28%, list=11%, signal=31%
KEGG_HOMOLOGOUS_RECOMBINATION	KEGG_HOMOLOGOUS_RECOMBINATION		24	-0.41709998	-1.1504017	0.35596707	0.6601862	0.999	3138	tags=50%, list=28%, signal=69%
REACTOME_DOUBLE_STRAND_BREAK_REPAIR	REACTOME_DOUBLE_STRAND_BREAK_REPAIR		16	-0.47821882	-1.1499642	0.3449692	0.6589221	0.999	4272	tags=69%, list=38%, signal=111%
WATANABE_COLON_CANCER_MSI_VS_MSS_DN	WATANABE_COLON_CANCER_MSI_VS_MSS_DN		38	-0.3869772	-1.1456158	0.26367188	0.6671571	0.999	753	tags=18%, list=7%, signal=20%
TANG_SENESCENCE_TP53_TARGETS_DN	TANG_SENESCENCE_TP53_TARGETS_DN		29	-0.4613795	-1.1449074	0.328	0.66660416	0.999	2531	tags=55%, list=23%, signal=71%
RICKMAN_HEAD_AND_NECK_CANCER_A	RICKMAN_HEAD_AND_NECK_CANCER_A		49	-0.42203048	-1.144457	0.28149608	0.66544586	0.999	575	tags=20%, list=5%, signal=21%
NIKOLSKY_BREAST_CANCER_16P13_AMPLICON	NIKOLSKY_BREAST_CANCER_16P13_AMPLICON		57	-0.30948094	-1.1441239	0.28294572	0.66402	0.999	1442	tags=16%, list=13%, signal=18%
GEORGES_CELL_CYCLE_MIR192_TARGETS	GEORGES_CELL_CYCLE_MIR192_TARGETS		39	-0.37597764	-1.1438391	0.3204868	0.6623778	0.999	1855	tags=23%, list=17%, signal=28%
AIYAR_COBRA1_TARGETS_DN	AIYAR_COBRA1_TARGETS_DN		16	-0.40623465	-1.1424598	0.31262136	0.66358954	0.999	3845	tags=63%, list=34%, signal=95%
REACTOME_METABOLISM_OF_AMINO_ACIDS	REACTOME_METABOLISM_OF_AMINO_ACIDS		129	-0.30135113	-1.1406021	0.2556818	0.66611713	0.999	1506	tags=20%, list=13%, signal=23%
VANTVEER_BREAST_CANCER_ESR1_DN	VANTVEER_BREAST_CANCER_ESR1_DN		145	-0.31025222	-1.1398104	0.24180327	0.6656994	0.999	1972	tags=30%, list=18%, signal=36%
BHATI_G2M_ARREST_BY_2METHOXYESTRADIOL_UP	BHATI_G2M_ARREST_BY_2METHOXYESTRADIOL_UP		68	-0.3299368	-1.1397338	0.29012346	0.6636045	0.999	1189	tags=21%, list=11%, signal=23%
PEREZ_TP53_AND_TP63_TARGETS	PEREZ_TP53_AND_TP63_TARGETS		100	-0.34272027	-1.1383305	0.25626203	0.66480654	0.999	1129	tags=20%, list=10%, signal=22%
FUJII_YBX1_TARGETS_DN	FUJII_YBX1_TARGETS_DN		94	-0.37613574	-1.1378417	0.35950413	0.66378784	0.999	2569	tags=46%, list=23%, signal=59%
REACTOME_CELL_CYCLE_CHECKPOINTS	REACTOME_CELL_CYCLE_CHECKPOINTS		85	-0.345905	-1.1376485	0.3767821	0.66203237	0.999	3138	tags=34%, list=28%, signal=47%
ZHAN_MULTIPLE_MYELOMA_MF_DN	ZHAN_MULTIPLE_MYELOMA_MF_DN		16	-0.45327568	-1.1370499	0.28806585	0.6613332	0.999	2021	tags=44%, list=18%, signal=53%
PENG_LEUCINE_DEPRIVATION_DN	PENG_LEUCINE_DEPRIVATION_DN		36	-0.30501634	-1.1369818	0.31178707	0.6593107	0.999	507	tags=8%, list=5%, signal=9%
BOYAULT_LIVER_CANCER_SUBCLASS_G123_DN	BOYAULT_LIVER_CANCER_SUBCLASS_G123_DN		34	-0.42669773	-1.1366616	0.3146718	0.65790737	0.999	1279	tags=24%, list=11%, signal=26%
GOLDRATH_HOMEOSTATIC_PROLIFERATION	GOLDRATH_HOMEOSTATIC_PROLIFERATION		122	-0.2799625	-1.1339996	0.33535352	0.6621435	0.999	3270	tags=38%, list=29%, signal=53%
DITTMER_PTHLH_TARGETS_UP	DITTMER_PTHLH_TARGETS_UP		84	-0.3032655	-1.1335391	0.2877551	0.6610658	0.999	1618	tags=25%, list=14%, signal=29%
WONG_EMBRYONIC_STEM_CELL_CORE	WONG_EMBRYONIC_STEM_CELL_CORE		255	-0.3116166	-1.1325066	0.3495935	0.6613201	0.999	3451	tags=40%, list=31%, signal=56%
ENK_UV_RESPONSE_EPIDERMIS_UP	ENK_UV_RESPONSE_EPIDERMIS_UP		193	-0.2767962	-1.132227	0.26434427	0.6598028	0.999	650	tags=12%, list=6%, signal=13%
KIM_RESPONSE_TO_TSA_AND_DECITABINE_UP	KIM_RESPONSE_TO_TSA_AND_DECITABINE_UP		76	-0.3625811	-1.1317871	0.29044834	0.6586654	0.999	1351	tags=28%, list=12%, signal=31%
PENG_GLUTAMINE_DEPRIVATION_DN	PENG_GLUTAMINE_DEPRIVATION_DN		53	-0.27957872	-1.1297885	0.34387353	0.66123337	0.999	2022	tags=19%, list=18%, signal=23%
REACTOME_MRNA_SPLICING_MINOR_PATHWAY	REACTOME_MRNA_SPLICING_MINOR_PATHWAY		29	-0.35661837	-1.1280828	0.32730925	0.6632309	0.999	4935	tags=72%, list=44%, signal=129%
NIKOLSKY_BREAST_CANCER_1Q21_AMPLICON	NIKOLSKY_BREAST_CANCER_1Q21_AMPLICON		26	-0.3613246	-1.1280122	0.31910568	0.66126645	0.999	284	tags=12%, list=3%, signal=12%
REACTOME_SYNTHESIS_OF_DNA	REACTOME_SYNTHESIS_OF_DNA		72	-0.35289907	-1.1272687	0.3726708	0.66092217	0.999	3227	tags=38%, list=29%, signal=52%
REACTOME_SIGNALLING_TO_RAS	REACTOME_SIGNALLING_TO_RAS		18	-0.36610356	-1.1249877	0.32329318	0.6642083	0.999	653	tags=11%, list=6%, signal=12%
MARTINEZ_TP53_TARGETS_DN	MARTINEZ_TP53_TARGETS_DN		406	-0.28240877	-1.1243966	0.26285714	0.6634072	0.999	1964	tags=25%, list=18%, signal=30%
CROONQUIST_NRAS_SIGNALING_DN	CROONQUIST_NRAS_SIGNALING_DN		44	-0.46361172	-1.1229129	0.38114753	0.6646797	0.999	2531	tags=50%, list=23%, signal=64%
WANG_CLIM2_TARGETS_UP	WANG_CLIM2_TARGETS_UP		110	-0.28216153	-1.1228436	0.29149798	0.6627083	0.999	2000	tags=26%, list=18%, signal=32%
REACTOME_CENTROSOME_MATURATION	REACTOME_CENTROSOME_MATURATION		35	-0.33321264	-1.1227392	0.33470225	0.66087866	0.999	3558	tags=46%, list=32%, signal=67%
KEGG_ENDOMETRIAL_CANCER	KEGG_ENDOMETRIAL_CANCER		31	-0.34569696	-1.1215578	0.3253012	0.6615734	0.999	2146	tags=26%, list=19%, signal=32%
WOO_LIVER_CANCER_RECURRENCE_DN	WOO_LIVER_CANCER_RECURRENCE_DN		53	-0.39352143	-1.1203691	0.3378119	0.66228884	0.999	1288	tags=28%, list=12%, signal=32%
PROVENZANI_METASTASIS_DN	PROVENZANI_METASTASIS_DN		94	-0.3211791	-1.119876	0.29375	0.66141224	0.999	1130	tags=18%, list=10%, signal=20%
DACOSTA_UV_RESPONSE_VIA_ERCC3_TTD_UP	DACOSTA_UV_RESPONSE_VIA_ERCC3_TTD_UP		33	-0.3302073	-1.1193119	0.32157677	0.6606976	0.999	2867	tags=52%, list=26%, signal=69%
REACTOME_METABOLISM_OF_PROTEINS	REACTOME_METABOLISM_OF_PROTEINS		128	-0.25550485	-1.1183264	0.34249473	0.66095215	0.999	4443	tags=59%, list=40%, signal=96%
OUELLET_OVARIAN_CANCER_INVASIVE_VS_LMP_UP	OUELLET_OVARIAN_CANCER_INVASIVE_VS_LMP_UP		85	-0.30885845	-1.1174265	0.3361169	0.66095495	0.999	2214	tags=21%, list=20%, signal=26%
KEGG_ALDOSTERONE_REGULATED_SODIUM_REABSORPTION	KEGG_ALDOSTERONE_REGULATED_SODIUM_REABSORPTION		25	-0.414681	-1.1169329	0.2932039	0.6601218	0.999	2021	tags=44%, list=18%, signal=54%
GINESTIER_BREAST_CANCER_20Q13_AMPLIFICATION_DN	GINESTIER_BREAST_CANCER_20Q13_AMPLIFICATION_DN		80	-0.2829995	-1.1160958	0.34719336	0.66004944	0.999	3827	tags=49%, list=34%, signal=74%
ST_G_ALPHA_I_PATHWAY	ST_G_ALPHA_I_PATHWAY		20	-0.3787705	-1.1149915	0.3256705	0.66052383	0.999	1975	tags=30%, list=18%, signal=36%
REACTOME_TRKA_SIGNALLING_FROM_THE_PLASMA_MEMBRANE	REACTOME_TRKA_SIGNALLING_FROM_THE_PLASMA_MEMBRANE		58	-0.29044458	-1.1145676	0.31013918	0.659488	0.999	849	tags=16%, list=8%, signal=17%
STARK_PREFRONTAL_CORTEX_22Q11_DELETION_DN	STARK_PREFRONTAL_CORTEX_22Q11_DELETION_DN		345	-0.23149362	-1.1137612	0.3473054	0.6593987	0.999	1696	tags=14%, list=15%, signal=16%
HOFMANN_MYELODYSPLASTIC_SYNDROM_LOW_RISK_DN	HOFMANN_MYELODYSPLASTIC_SYNDROM_LOW_RISK_DN		17	-0.41036528	-1.1130339	0.33333334	0.65909296	0.999	1870	tags=24%, list=17%, signal=28%
KEGG_PEROXISOME	KEGG_PEROXISOME		57	-0.35519278	-1.1112452	0.34661356	0.66128415	0.999	1270	tags=21%, list=11%, signal=24%
ENGELMANN_CANCER_PROGENITORS_DN	ENGELMANN_CANCER_PROGENITORS_DN		34	-0.39480388	-1.1072855	0.32310838	0.66840434	0.999	902	tags=26%, list=8%, signal=29%
REACTOME_S_PHASE	REACTOME_S_PHASE		84	-0.34522137	-1.1069456	0.38271606	0.6672454	0.999	3660	tags=42%, list=33%, signal=61%
BIOCARTA_INSULIN_PATHWAY	BIOCARTA_INSULIN_PATHWAY		15	-0.3897878	-1.1032683	0.34117648	0.6737712	0.999	3782	tags=47%, list=34%, signal=70%
CHEN_HOXA5_TARGETS_9HR_DN	CHEN_HOXA5_TARGETS_9HR_DN		29	-0.3520203	-1.1030464	0.3079922	0.67226166	0.999	689	tags=17%, list=6%, signal=18%
STREICHER_LSM1_TARGETS_UP	STREICHER_LSM1_TARGETS_UP		25	-0.40473118	-1.1030443	0.32093933	0.67026556	0.999	2214	tags=52%, list=20%, signal=65%
LIU_CDX2_TARGETS_UP	LIU_CDX2_TARGETS_UP		31	-0.41537783	-1.1019974	0.331384	0.6706399	0.999	1509	tags=32%, list=13%, signal=37%
CHIANG_LIVER_CANCER_SUBCLASS_PROLIFERATION_UP	CHIANG_LIVER_CANCER_SUBCLASS_PROLIFERATION_UP		90	-0.37022853	-1.1018	0.34033614	0.6690668	0.999	2298	tags=44%, list=21%, signal=55%
KEGG_PROTEIN_EXPORT	KEGG_PROTEIN_EXPORT		18	-0.36876708	-1.1015484	0.32635984	0.6676135	0.999	4139	tags=89%, list=37%, signal=141%
PUIFFE_INVASION_INHIBITED_BY_ASCITES_DN	PUIFFE_INVASION_INHIBITED_BY_ASCITES_DN		85	-0.29343548	-1.1009889	0.3480084	0.66692	0.999	2824	tags=32%, list=25%, signal=42%
RUGO_STRESS_RESPONSE_SUBSET_G	RUGO_STRESS_RESPONSE_SUBSET_G		19	-0.38445967	-1.0998867	0.32723576	0.6674569	0.999	2280	tags=47%, list=20%, signal=59%
KYNG_DNA_DAMAGE_BY_4NQO_OR_UV	KYNG_DNA_DAMAGE_BY_4NQO_OR_UV		19	-0.38445967	-1.0998867	0.32723576	0.66550535	0.999	2280	tags=47%, list=20%, signal=59%
REACTOME_CELL_CYCLE_MITOTIC	REACTOME_CELL_CYCLE_MITOTIC		194	-0.31614533	-1.0985829	0.36494845	0.6665142	0.999	3730	tags=41%, list=33%, signal=61%
SU_TESTIS	SU_TESTIS		44	-0.35348475	-1.0974127	0.348	0.6672232	0.999	2298	tags=39%, list=21%, signal=48%
KEGG_UBIQUITIN_MEDIATED_PROTEOLYSIS	KEGG_UBIQUITIN_MEDIATED_PROTEOLYSIS		77	-0.26331395	-1.0973474	0.33655706	0.6654274	0.999	3224	tags=32%, list=29%, signal=45%
REACTOME_DUAL_INCISION_REACTION_IN_GG_NER	REACTOME_DUAL_INCISION_REACTION_IN_GG_NER		20	-0.37997472	-1.0966629	0.38841203	0.66502094	0.999	4389	tags=60%, list=39%, signal=98%
BIOCARTA_ATRBRCA_PATHWAY	BIOCARTA_ATRBRCA_PATHWAY		15	-0.43402073	-1.0962824	0.40983605	0.66389465	0.999	979	tags=20%, list=9%, signal=22%
AMUNDSON_GAMMA_RADIATION_RESPONSE	AMUNDSON_GAMMA_RADIATION_RESPONSE		25	-0.49218705	-1.0925319	0.4135021	0.67046547	0.999	3476	tags=72%, list=31%, signal=104%
GINESTIER_BREAST_CANCER_ZNF217_AMPLIFIED_DN	GINESTIER_BREAST_CANCER_ZNF217_AMPLIFIED_DN		158	-0.25731888	-1.0900875	0.36969697	0.6742528	0.999	3498	tags=38%, list=31%, signal=54%
ODONNELL_TFRC_TARGETS_DN	ODONNELL_TFRC_TARGETS_DN		63	-0.38620088	-1.0879186	0.38289204	0.67719233	0.999	3519	tags=54%, list=31%, signal=78%
MORI_IMMATURE_B_LYMPHOCYTE_DN	MORI_IMMATURE_B_LYMPHOCYTE_DN		40	-0.41245538	-1.0878209	0.3828452	0.6754835	0.999	2414	tags=55%, list=22%, signal=70%
REACTOME_CYCLIN_E_ASSOCIATED_EVENTS_DURING_G1_S_TRANSITION_	REACTOME_CYCLIN_E_ASSOCIATED_EVENTS_DURING_G1_S_TRANSITION_		49	-0.3218069	-1.0874964	0.3942505	0.6743044	0.999	4672	tags=45%, list=42%, signal=77%
GARGALOVIC_RESPONSE_TO_OXIDIZED_PHOSPHOLIPIDS_BLACK_UP	GARGALOVIC_RESPONSE_TO_OXIDIZED_PHOSPHOLIPIDS_BLACK_UP		20	-0.39976928	-1.085853	0.35918367	0.67625564	0.999	1894	tags=40%, list=17%, signal=48%
ST_ADRENERGIC	ST_ADRENERGIC		18	-0.38937813	-1.0853233	0.3719165	0.67558044	0.999	849	tags=22%, list=8%, signal=24%
SHEPARD_CRUSH_AND_BURN_MUTANT_UP	SHEPARD_CRUSH_AND_BURN_MUTANT_UP		97	-0.27048233	-1.0845839	0.32612967	0.67532355	0.999	1535	tags=20%, list=14%, signal=23%
GEORGES_TARGETS_OF_MIR192_AND_MIR215	GEORGES_TARGETS_OF_MIR192_AND_MIR215		415	-0.26292112	-1.0845335	0.3285124	0.67353666	0.999	2141	tags=24%, list=19%, signal=29%
RODRIGUES_NTN1_TARGETS_DN	RODRIGUES_NTN1_TARGETS_DN		94	-0.32339653	-1.0843642	0.33590734	0.6720297	0.999	890	tags=20%, list=8%, signal=22%
RICKMAN_HEAD_AND_NECK_CANCER_E	RICKMAN_HEAD_AND_NECK_CANCER_E		44	-0.4174506	-1.0828649	0.33984375	0.67345697	0.999	782	tags=27%, list=7%, signal=29%
IVANOVA_HEMATOPOIESIS_STEM_CELL_LONG_TERM	IVANOVA_HEMATOPOIESIS_STEM_CELL_LONG_TERM		65	-0.3421649	-1.0815867	0.336	0.67447776	0.999	694	tags=22%, list=6%, signal=23%
ADDYA_ERYTHROID_DIFFERENTIATION_BY_HEMIN	ADDYA_ERYTHROID_DIFFERENTIATION_BY_HEMIN		46	-0.32665053	-1.0809131	0.34046692	0.6740545	0.999	1064	tags=20%, list=10%, signal=22%
HEIDENBLAD_AMPLIFIED_IN_PANCREATIC_CANCER	HEIDENBLAD_AMPLIFIED_IN_PANCREATIC_CANCER		20	-0.36348048	-1.0797696	0.38477802	0.67468596	0.999	1339	tags=25%, list=12%, signal=28%
BILD_SRC_ONCOGENIC_SIGNATURE	BILD_SRC_ONCOGENIC_SIGNATURE		24	-0.3707104	-1.0796944	0.32983193	0.673032	0.999	1694	tags=38%, list=15%, signal=44%
BIOCARTA_MTOR_PATHWAY	BIOCARTA_MTOR_PATHWAY		16	-0.3482885	-1.0796033	0.3624031	0.67138886	0.999	2441	tags=31%, list=22%, signal=40%
REACTOME_MITOTIC_M_M_G1_PHASES	REACTOME_MITOTIC_M_M_G1_PHASES		102	-0.32924733	-1.0795687	0.39795917	0.6696209	0.999	3730	tags=38%, list=33%, signal=57%
KEGG_BASAL_TRANSCRIPTION_FACTORS	KEGG_BASAL_TRANSCRIPTION_FACTORS		22	-0.3405765	-1.0783417	0.3706721	0.6705888	0.999	4034	tags=45%, list=36%, signal=71%
YAO_TEMPORAL_RESPONSE_TO_PROGESTERONE_CLUSTER_6	YAO_TEMPORAL_RESPONSE_TO_PROGESTERONE_CLUSTER_6		50	-0.37943998	-1.0774541	0.34545454	0.67074287	0.999	1271	tags=34%, list=11%, signal=38%
ASTON_MAJOR_DEPRESSIVE_DISORDER_DN	ASTON_MAJOR_DEPRESSIVE_DISORDER_DN		106	-0.27838463	-1.0772896	0.3219697	0.6692517	0.999	2431	tags=31%, list=22%, signal=39%
BIOCARTA_TPO_PATHWAY	BIOCARTA_TPO_PATHWAY		17	-0.3766357	-1.0767232	0.38206628	0.6686138	0.999	3058	tags=41%, list=27%, signal=57%
ZHANG_RESPONSE_TO_CANTHARIDIN_DN	ZHANG_RESPONSE_TO_CANTHARIDIN_DN		40	-0.3088477	-1.0762798	0.3785425	0.66774964	0.999	4074	tags=43%, list=36%, signal=67%
SABATES_COLORECTAL_ADENOMA_UP	SABATES_COLORECTAL_ADENOMA_UP		70	-0.37412632	-1.0760745	0.34063745	0.6664129	0.999	863	tags=24%, list=8%, signal=26%
BOYAULT_LIVER_CANCER_SUBCLASS_G123_UP	BOYAULT_LIVER_CANCER_SUBCLASS_G123_UP		26	-0.36214134	-1.0747799	0.37037036	0.6674439	0.999	2016	tags=31%, list=18%, signal=37%
SU_PANCREAS	SU_PANCREAS		29	-0.37672183	-1.0745547	0.379771	0.6661429	0.999	3861	tags=59%, list=34%, signal=89%
GOZGIT_ESR1_TARGETS_DN	GOZGIT_ESR1_TARGETS_DN		379	-0.30424675	-1.0738407	0.3444227	0.6659374	0.999	1493	tags=26%, list=13%, signal=29%
MASSARWEH_TAMOXIFEN_RESISTANCE_DN	MASSARWEH_TAMOXIFEN_RESISTANCE_DN		122	-0.3021889	-1.0730625	0.3204868	0.6659107	0.999	923	tags=19%, list=8%, signal=20%
MORI_LARGE_PRE_BII_LYMPHOCYTE_UP	MORI_LARGE_PRE_BII_LYMPHOCYTE_UP		43	-0.38242325	-1.0716655	0.38508064	0.66706306	0.999	2437	tags=42%, list=22%, signal=53%
CREIGHTON_ENDOCRINE_THERAPY_RESISTANCE_5	CREIGHTON_ENDOCRINE_THERAPY_RESISTANCE_5		243	-0.29217628	-1.0707375	0.36550307	0.6672946	0.999	1554	tags=27%, list=14%, signal=30%
BOYLAN_MULTIPLE_MYELOMA_C_DN	BOYLAN_MULTIPLE_MYELOMA_C_DN		26	-0.37831655	-1.0688194	0.36305732	0.6696453	0.999	1350	tags=38%, list=12%, signal=44%
SMID_BREAST_CANCER_LUMINAL_B_UP	SMID_BREAST_CANCER_LUMINAL_B_UP		96	-0.34842753	-1.0663801	0.36039603	0.67313397	0.999	1062	tags=17%, list=9%, signal=18%
LIU_VMYB_TARGETS_UP	LIU_VMYB_TARGETS_UP		82	-0.2777929	-1.0658159	0.33737373	0.67260635	0.999	1620	tags=28%, list=14%, signal=33%
DING_LUNG_CANCER_EXPRESSION_BY_COPY_NUMBER	DING_LUNG_CANCER_EXPRESSION_BY_COPY_NUMBER		55	-0.31020594	-1.0650953	0.40128756	0.67230666	0.999	3216	tags=40%, list=29%, signal=56%
ACEVEDO_LIVER_CANCER_WITH_H3K9ME3_DN	ACEVEDO_LIVER_CANCER_WITH_H3K9ME3_DN		36	-0.34882477	-1.0640467	0.38047808	0.6729138	0.999	1754	tags=36%, list=16%, signal=43%
KIM_WT1_TARGETS_DN	KIM_WT1_TARGETS_DN		255	-0.26739848	-1.0629632	0.36666667	0.6734701	0.999	2740	tags=34%, list=24%, signal=44%
AMIT_SERUM_RESPONSE_480_MCF10A	AMIT_SERUM_RESPONSE_480_MCF10A		21	-0.37632787	-1.0625738	0.3690476	0.6726306	1	1035	tags=24%, list=9%, signal=26%
REACTOME_ACTIVATION_OF_ATR_IN_RESPONSE_TO_REPLICATION_STRESS	REACTOME_ACTIVATION_OF_ATR_IN_RESPONSE_TO_REPLICATION_STRESS		31	-0.4168153	-1.0609179	0.41975307	0.6745476	1	3138	tags=52%, list=28%, signal=72%
GOTTWEIN_TARGETS_OF_KSHV_MIR_K12_11	GOTTWEIN_TARGETS_OF_KSHV_MIR_K12_11		32	-0.3041476	-1.058651	0.39915073	0.67793435	1	1115	tags=13%, list=10%, signal=14%
ELVIDGE_HYPOXIA_DN	ELVIDGE_HYPOXIA_DN		84	-0.26832718	-1.0554525	0.39175257	0.6832603	1	1352	tags=18%, list=12%, signal=20%
BIOCARTA_GSK3_PATHWAY	BIOCARTA_GSK3_PATHWAY		16	-0.36918098	-1.0459515	0.42020202	0.70221823	1	1461	tags=25%, list=13%, signal=29%
LEE_RECENT_THYMIC_EMIGRANT	LEE_RECENT_THYMIC_EMIGRANT		65	-0.3000109	-1.0447953	0.3836978	0.70297456	1	1221	tags=22%, list=11%, signal=24%
POMEROY_MEDULLOBLASTOMA_PROGNOSIS_UP	POMEROY_MEDULLOBLASTOMA_PROGNOSIS_UP		26	-0.33447343	-1.044714	0.40079364	0.701381	1	1422	tags=23%, list=13%, signal=26%
NIKOLSKY_BREAST_CANCER_12Q13_Q21_AMPLICON	NIKOLSKY_BREAST_CANCER_12Q13_Q21_AMPLICON		20	-0.34199947	-1.0438303	0.41188118	0.7014482	1	834	tags=15%, list=7%, signal=16%
BLUM_RESPONSE_TO_SALIRASIB_DN	BLUM_RESPONSE_TO_SALIRASIB_DN		253	-0.29344594	-1.0426433	0.40368852	0.70224583	1	2312	tags=30%, list=21%, signal=37%
KAUFFMANN_DNA_REPLICATION_GENES	KAUFFMANN_DNA_REPLICATION_GENES		103	-0.29151285	-1.0420778	0.40490797	0.70176005	1	3232	tags=40%, list=29%, signal=55%
RIZ_ERYTHROID_DIFFERENTIATION	RIZ_ERYTHROID_DIFFERENTIATION		60	-0.32000515	-1.0416607	0.40490797	0.7009453	1	3666	tags=47%, list=33%, signal=69%
LIANG_HEMATOPOIESIS_STEM_CELL_NUMBER_SMALL_VS_HUGE_UP	LIANG_HEMATOPOIESIS_STEM_CELL_NUMBER_SMALL_VS_HUGE_UP		27	-0.34326258	-1.041456	0.40289256	0.6995852	1	1525	tags=26%, list=14%, signal=30%
KEGG_NON_SMALL_CELL_LUNG_CANCER	KEGG_NON_SMALL_CELL_LUNG_CANCER		29	-0.30188608	-1.039401	0.42519686	0.7023709	1	2022	tags=24%, list=18%, signal=29%
REACTOME_LOSS_OF_NLP_FROM_MITOTIC_CENTROSOMES	REACTOME_LOSS_OF_NLP_FROM_MITOTIC_CENTROSOMES		31	-0.31814623	-1.038579	0.4234801	0.70241624	1	3543	tags=45%, list=32%, signal=66%
REACTOME_HIV1_TRANSCRIPTION_INITIATION	REACTOME_HIV1_TRANSCRIPTION_INITIATION		32	-0.31368077	-1.0378201	0.42362526	0.7022406	1	5089	tags=66%, list=45%, signal=120%
CHNG_MULTIPLE_MYELOMA_HYPERPLOID_DN	CHNG_MULTIPLE_MYELOMA_HYPERPLOID_DN		24	-0.3014035	-1.0331314	0.41751528	0.71058357	1	2522	tags=33%, list=23%, signal=43%
RIZKI_TUMOR_INVASIVENESS_2D_DN	RIZKI_TUMOR_INVASIVENESS_2D_DN		46	-0.2870508	-1.0326622	0.42827004	0.70988923	1	1575	tags=20%, list=14%, signal=23%
TIEN_INTESTINE_PROBIOTICS_24HR_UP	TIEN_INTESTINE_PROBIOTICS_24HR_UP		343	-0.24137335	-1.032007	0.40117416	0.7095916	1	2414	tags=24%, list=22%, signal=30%
KEGG_BASE_EXCISION_REPAIR	KEGG_BASE_EXCISION_REPAIR		21	-0.35470557	-1.0310794	0.42052314	0.70991725	1	2743	tags=48%, list=24%, signal=63%
CHIANG_LIVER_CANCER_SUBCLASS_POLYSOMY7_UP	CHIANG_LIVER_CANCER_SUBCLASS_POLYSOMY7_UP		40	-0.34187573	-1.0309302	0.41984734	0.708457	1	977	tags=25%, list=9%, signal=27%
LEE_NEURAL_CREST_STEM_CELL_DN	LEE_NEURAL_CREST_STEM_CELL_DN		69	-0.33800417	-1.0309118	0.39411765	0.70673245	1	1350	tags=25%, list=12%, signal=28%
MISHRA_CARCINOMA_ASSOCIATED_FIBROBLAST_DN	MISHRA_CARCINOMA_ASSOCIATED_FIBROBLAST_DN		17	-0.4298354	-1.0308298	0.4034417	0.7051504	1	577	tags=35%, list=5%, signal=37%
RODRIGUES_THYROID_CARCINOMA_POORLY_DIFFERENTIATED_DN	RODRIGUES_THYROID_CARCINOMA_POORLY_DIFFERENTIATED_DN		385	-0.26313743	-1.0289967	0.41633466	0.70732665	1	1099	tags=16%, list=10%, signal=18%
ENK_UV_RESPONSE_KERATINOCYTE_UP	ENK_UV_RESPONSE_KERATINOCYTE_UP		379	-0.23473994	-1.0284213	0.3814433	0.7068864	1	1322	tags=15%, list=12%, signal=17%
SETLUR_PROSTATE_CANCER_TMPRSS2_ERG_FUSION_UP	SETLUR_PROSTATE_CANCER_TMPRSS2_ERG_FUSION_UP		43	-0.31487906	-1.0280229	0.41082165	0.7059602	1	794	tags=16%, list=7%, signal=17%
TAVOR_CEBPA_TARGETS_UP	TAVOR_CEBPA_TARGETS_UP		36	-0.3565934	-1.0275806	0.42196533	0.7052085	1	1225	tags=33%, list=11%, signal=37%
TOYOTA_TARGETS_OF_MIR34B_AND_MIR34C	TOYOTA_TARGETS_OF_MIR34B_AND_MIR34C		195	-0.26726437	-1.0274601	0.42741936	0.7037356	1	2310	tags=25%, list=21%, signal=31%
RICKMAN_METASTASIS_UP	RICKMAN_METASTASIS_UP		145	-0.2679045	-1.0272834	0.40123457	0.7024207	1	2558	tags=34%, list=23%, signal=43%
REACTOME_GLUCOSE_AND_OTHER_SUGAR_SLC_TRANSPORTERS	REACTOME_GLUCOSE_AND_OTHER_SUGAR_SLC_TRANSPORTERS		57	-0.32633588	-1.026868	0.42994243	0.70165867	1	580	tags=12%, list=5%, signal=13%
GAUSSMANN_MLL_AF4_FUSION_TARGETS_G_DN	GAUSSMANN_MLL_AF4_FUSION_TARGETS_G_DN		18	-0.38453975	-1.0255902	0.42405063	0.702824	1	1313	tags=39%, list=12%, signal=44%
WEBER_METHYLATED_HCP_IN_FIBROBLAST_DN	WEBER_METHYLATED_HCP_IN_FIBROBLAST_DN		16	-0.4257849	-1.0254232	0.44123313	0.7015143	1	1586	tags=25%, list=14%, signal=29%
PUJANA_XPRSS_INT_NETWORK	PUJANA_XPRSS_INT_NETWORK		107	-0.32382128	-1.0251809	0.44016227	0.7003818	1	3255	tags=38%, list=29%, signal=54%
SCIAN_CELL_CYCLE_TARGETS_OF_TP53_AND_TP73_DN	SCIAN_CELL_CYCLE_TARGETS_OF_TP53_AND_TP73_DN		19	-0.44119707	-1.0248885	0.46351084	0.699326	1	3426	tags=68%, list=31%, signal=98%
LINDGREN_BLADDER_CANCER_CLUSTER_1_UP	LINDGREN_BLADDER_CANCER_CLUSTER_1_UP		65	-0.26973325	-1.024555	0.42886597	0.69837135	1	2152	tags=23%, list=19%, signal=28%
KEGG_COLORECTAL_CANCER	KEGG_COLORECTAL_CANCER		36	-0.3159548	-1.0245514	0.4156118	0.69670063	1	2208	tags=25%, list=20%, signal=31%
CASORELLI_ACUTE_PROMYELOCYTIC_LEUKEMIA_DN	CASORELLI_ACUTE_PROMYELOCYTIC_LEUKEMIA_DN		412	-0.23169176	-1.0229731	0.4243028	0.6983524	1	2601	tags=28%, list=23%, signal=35%
REACTOME_TRANSMEMBRANE_TRANSPORT_OF_SMALL_MOLECULES	REACTOME_TRANSMEMBRANE_TRANSPORT_OF_SMALL_MOLECULES		145	-0.29323047	-1.0226921	0.39694658	0.6972788	1	974	tags=15%, list=9%, signal=16%
TURASHVILI_BREAST_DUCTAL_CARCINOMA_VS_LOBULAR_NORMAL_DN	TURASHVILI_BREAST_DUCTAL_CARCINOMA_VS_LOBULAR_NORMAL_DN		32	-0.41644967	-1.0224895	0.42382812	0.6960725	1	500	tags=19%, list=4%, signal=20%
RODWELL_AGING_KIDNEY_NO_BLOOD_DN	RODWELL_AGING_KIDNEY_NO_BLOOD_DN		72	-0.31343794	-1.0221192	0.41941747	0.69520426	1	1160	tags=18%, list=10%, signal=20%
PELLICCIOTTA_HDAC_IN_ANTIGEN_PRESENTATION_UP	PELLICCIOTTA_HDAC_IN_ANTIGEN_PRESENTATION_UP		49	-0.26278174	-1.02073	0.4233871	0.6964622	1	3760	tags=43%, list=34%, signal=64%
ELVIDGE_HIF1A_TARGETS_UP	ELVIDGE_HIF1A_TARGETS_UP		41	-0.30398127	-1.020465	0.43237704	0.69536436	1	1625	tags=29%, list=15%, signal=34%
FERREIRA_EWINGS_SARCOMA_UNSTABLE_VS_STABLE_DN	FERREIRA_EWINGS_SARCOMA_UNSTABLE_VS_STABLE_DN		56	-0.2946293	-1.0200876	0.44488978	0.6944415	1	2136	tags=29%, list=19%, signal=35%
LEE_TARGETS_OF_PTCH1_AND_SUFU_UP	LEE_TARGETS_OF_PTCH1_AND_SUFU_UP		65	-0.35879987	-1.0195574	0.45105568	0.6939461	1	937	tags=20%, list=8%, signal=22%
FRASOR_RESPONSE_TO_SERM_OR_FULVESTRANT_DN	FRASOR_RESPONSE_TO_SERM_OR_FULVESTRANT_DN		35	-0.4061303	-1.0167218	0.4848485	0.6983489	1	3519	tags=63%, list=31%, signal=91%
SMID_BREAST_CANCER_BASAL_DN	SMID_BREAST_CANCER_BASAL_DN		387	-0.29907075	-1.0158331	0.41221374	0.69854134	1	849	tags=18%, list=8%, signal=19%
SIG_CD40PATHWAYMAP	SIG_CD40PATHWAYMAP		23	-0.33550626	-1.0150217	0.4496124	0.698596	1	1083	tags=22%, list=10%, signal=24%
RODWELL_AGING_KIDNEY_DN	RODWELL_AGING_KIDNEY_DN		63	-0.32015115	-1.0138985	0.45930234	0.6993646	1	1160	tags=19%, list=10%, signal=21%
SCHLOSSER_MYC_AND_SERUM_RESPONSE_SYNERGY	SCHLOSSER_MYC_AND_SERUM_RESPONSE_SYNERGY		21	-0.3308736	-1.0124395	0.42418426	0.7007416	1	4189	tags=48%, list=37%, signal=76%
REACTOME_ACTIVATION_OF_THE_PRE_REPLICATIVE_COMPLEX	REACTOME_ACTIVATION_OF_THE_PRE_REPLICATIVE_COMPLEX		25	-0.4475089	-1.0120198	0.48319328	0.699952	1	3227	tags=56%, list=29%, signal=78%
AGUIRRE_PANCREATIC_CANCER_COPY_NUMBER_UP	AGUIRRE_PANCREATIC_CANCER_COPY_NUMBER_UP		168	-0.214849	-1.0117825	0.4243615	0.6988233	1	2869	tags=33%, list=26%, signal=43%
KEGG_ARGININE_AND_PROLINE_METABOLISM	KEGG_ARGININE_AND_PROLINE_METABOLISM		38	-0.33859575	-1.0105346	0.44466403	0.69998443	1	1713	tags=37%, list=15%, signal=43%
TANAKA_METHYLATED_IN_ESOPHAGEAL_CARCINOMA	TANAKA_METHYLATED_IN_ESOPHAGEAL_CARCINOMA		55	-0.28644663	-1.0085666	0.43243244	0.7024971	1	580	tags=11%, list=5%, signal=11%
LINDGREN_BLADDER_CANCER_WITH_LOH_IN_CHR9Q	LINDGREN_BLADDER_CANCER_WITH_LOH_IN_CHR9Q		62	-0.24368346	-1.005357	0.41916168	0.70792717	1	2831	tags=32%, list=25%, signal=43%
CERVERA_SDHB_TARGETS_2	CERVERA_SDHB_TARGETS_2		73	-0.31846204	-1.0052291	0.44356436	0.70654523	1	990	tags=23%, list=9%, signal=25%
BOYAULT_LIVER_CANCER_SUBCLASS_G12_UP	BOYAULT_LIVER_CANCER_SUBCLASS_G12_UP		24	-0.31608227	-1.0033407	0.47021276	0.7088871	1	2535	tags=29%, list=23%, signal=38%
DAVICIONI_MOLECULAR_ARMS_VS_ERMS_UP	DAVICIONI_MOLECULAR_ARMS_VS_ERMS_UP		184	-0.24115638	-1.0029565	0.44444445	0.708094	1	1484	tags=17%, list=13%, signal=19%
MOHANKUMAR_TLX1_TARGETS_UP	MOHANKUMAR_TLX1_TARGETS_UP		243	-0.21707097	-1.0023596	0.47162426	0.7077444	1	1816	tags=17%, list=16%, signal=20%
NAKAMURA_CANCER_MICROENVIRONMENT_DN	NAKAMURA_CANCER_MICROENVIRONMENT_DN		33	-0.35535362	-1.0015944	0.43803418	0.70787424	1	2016	tags=30%, list=18%, signal=37%
VANTVEER_BREAST_CANCER_METASTASIS_UP	VANTVEER_BREAST_CANCER_METASTASIS_UP		27	-0.34442315	-1.0015675	0.47265625	0.7063294	1	1332	tags=22%, list=12%, signal=25%
REACTOME_TRANSCRIPTION_OF_THE_HIV_GENOME	REACTOME_TRANSCRIPTION_OF_THE_HIV_GENOME		48	-0.27079684	-1.0006421	0.45748988	0.70673037	1	4935	tags=58%, list=44%, signal=104%
FONTAINE_THYROID_TUMOR_UNCERTAIN_MALIGNANCY_UP	FONTAINE_THYROID_TUMOR_UNCERTAIN_MALIGNANCY_UP		18	-0.3629757	-0.99936956	0.4536862	0.7078696	1	1911	tags=33%, list=17%, signal=40%
ACEVEDO_LIVER_TUMOR_VS_NORMAL_ADJACENT_TISSUE_UP	ACEVEDO_LIVER_TUMOR_VS_NORMAL_ADJACENT_TISSUE_UP		488	-0.20448728	-0.9979099	0.4410569	0.7092381	1	2844	tags=27%, list=25%, signal=35%
STEIN_ESRRA_TARGETS_DN	STEIN_ESRRA_TARGETS_DN		58	-0.2711983	-0.9973854	0.47326732	0.7087309	1	1470	tags=16%, list=13%, signal=18%
GALE_APL_WITH_FLT3_MUTATED_UP	GALE_APL_WITH_FLT3_MUTATED_UP		23	-0.34502673	-0.99707496	0.46137786	0.70778674	1	1946	tags=30%, list=17%, signal=37%
WANG_CISPLATIN_RESPONSE_AND_XPC_UP	WANG_CISPLATIN_RESPONSE_AND_XPC_UP		92	-0.2875042	-0.99693066	0.46107784	0.70646584	1	1999	tags=27%, list=18%, signal=33%
REACTOME_SIGNALLING_TO_ERKS	REACTOME_SIGNALLING_TO_ERKS		21	-0.3169143	-0.99670726	0.47991967	0.7053787	1	653	tags=10%, list=6%, signal=10%
KEGG_RIG_I_LIKE_RECEPTOR_SIGNALING_PATHWAY	KEGG_RIG_I_LIKE_RECEPTOR_SIGNALING_PATHWAY		34	-0.3037757	-0.9957391	0.47233203	0.7058849	1	1776	tags=21%, list=16%, signal=24%
REACTOME_DNA_REPLICATION_PRE_INITIATION	REACTOME_DNA_REPLICATION_PRE_INITIATION		63	-0.32096708	-0.99563944	0.44720498	0.70454526	1	4311	tags=46%, list=38%, signal=74%
XU_AKT1_TARGETS_6HR	XU_AKT1_TARGETS_6HR		17	-0.41141477	-0.9950469	0.47490346	0.7042339	1	1794	tags=24%, list=16%, signal=28%
RICKMAN_METASTASIS_DN	RICKMAN_METASTASIS_DN		160	-0.26495793	-0.99272984	0.47117296	0.70756197	1	1067	tags=15%, list=10%, signal=16%
NAGASHIMA_NRG1_SIGNALING_DN	NAGASHIMA_NRG1_SIGNALING_DN		23	-0.34133354	-0.99037963	0.47887325	0.7107956	1	316	tags=13%, list=3%, signal=13%
BENPORATH_SOX2_TARGETS	BENPORATH_SOX2_TARGETS		399	-0.2122973	-0.9900526	0.46230158	0.7099152	1	2379	tags=24%, list=21%, signal=29%
WU_CELL_MIGRATION	WU_CELL_MIGRATION		120	-0.34323832	-0.9897954	0.46106556	0.70886636	1	1062	tags=29%, list=9%, signal=32%
VARELA_ZMPSTE24_TARGETS_DN	VARELA_ZMPSTE24_TARGETS_DN		37	-0.37422928	-0.9890267	0.49805447	0.7089265	1	1713	tags=38%, list=15%, signal=45%
MOHANKUMAR_TLX1_TARGETS_DN	MOHANKUMAR_TLX1_TARGETS_DN		82	-0.32067096	-0.98858696	0.48514852	0.7083098	1	1015	tags=21%, list=9%, signal=23%
RIGGINS_TAMOXIFEN_RESISTANCE_DN	RIGGINS_TAMOXIFEN_RESISTANCE_DN		132	-0.28655896	-0.98699015	0.46277666	0.70998114	1	945	tags=15%, list=8%, signal=16%
CHUANG_OXIDATIVE_STRESS_RESPONSE_UP	CHUANG_OXIDATIVE_STRESS_RESPONSE_UP		18	-0.3675572	-0.9869283	0.4898374	0.7085525	1	2118	tags=44%, list=19%, signal=55%
HEIDENBLAD_AMPLICON_8Q24_UP	HEIDENBLAD_AMPLICON_8Q24_UP		18	-0.35450077	-0.9866344	0.46755725	0.70758337	1	1614	tags=33%, list=14%, signal=39%
GRADE_COLON_CANCER_UP	GRADE_COLON_CANCER_UP		410	-0.19270942	-0.98633546	0.44242424	0.7067649	1	3247	tags=31%, list=29%, signal=42%
AMIT_SERUM_RESPONSE_240_MCF10A	AMIT_SERUM_RESPONSE_240_MCF10A		42	-0.3563465	-0.98610944	0.4989775	0.7056575	1	1520	tags=38%, list=14%, signal=44%
SPIRA_SMOKERS_LUNG_CANCER_UP	SPIRA_SMOKERS_LUNG_CANCER_UP		24	-0.35602945	-0.9829881	0.46666667	0.71083134	1	825	tags=25%, list=7%, signal=27%
REACTOME_SCF_BETA_TRCP_MEDIATED_DEGRADATION_OF_EMI1	REACTOME_SCF_BETA_TRCP_MEDIATED_DEGRADATION_OF_EMI1		40	-0.29456565	-0.98213756	0.4593496	0.71091145	1	4672	tags=48%, list=42%, signal=81%
BERENJENO_TRANSFORMED_BY_RHOA_FOREVER_DN	BERENJENO_TRANSFORMED_BY_RHOA_FOREVER_DN		24	-0.38968056	-0.98165786	0.4817073	0.71044123	1	814	tags=33%, list=7%, signal=36%
LIN_MELANOMA_COPY_NUMBER_UP	LIN_MELANOMA_COPY_NUMBER_UP		41	-0.27927014	-0.9812459	0.48765433	0.7096789	1	1236	tags=20%, list=11%, signal=22%
SCIBETTA_KDM5B_TARGETS_DN	SCIBETTA_KDM5B_TARGETS_DN		47	-0.29442415	-0.9797106	0.4597938	0.7114401	1	2298	tags=34%, list=21%, signal=43%
CROMER_METASTASIS_DN	CROMER_METASTASIS_DN		43	-0.3163839	-0.97842336	0.50927836	0.7127118	1	1702	tags=23%, list=15%, signal=27%
AIYAR_COBRA1_TARGETS_UP	AIYAR_COBRA1_TARGETS_UP		26	-0.35454312	-0.97841984	0.4875	0.711204	1	1406	tags=27%, list=13%, signal=31%
MARZEC_IL2_SIGNALING_UP	MARZEC_IL2_SIGNALING_UP		65	-0.2760191	-0.9783288	0.4882353	0.7098704	1	827	tags=17%, list=7%, signal=18%
ZHAN_MULTIPLE_MYELOMA_MS_UP	ZHAN_MULTIPLE_MYELOMA_MS_UP		26	-0.36895132	-0.9764403	0.48207173	0.7122997	1	1805	tags=38%, list=16%, signal=46%
DORN_ADENOVIRUS_INFECTION_12HR_UP	DORN_ADENOVIRUS_INFECTION_12HR_UP		18	-0.3695533	-0.97627425	0.46975806	0.7111717	1	808	tags=22%, list=7%, signal=24%
YANG_BREAST_CANCER_ESR1_LASER_DN	YANG_BREAST_CANCER_ESR1_LASER_DN		24	-0.3344214	-0.9754929	0.49358973	0.711222	1	927	tags=17%, list=8%, signal=18%
COULOUARN_TEMPORAL_TGFB1_SIGNATURE_UP	COULOUARN_TEMPORAL_TGFB1_SIGNATURE_UP		57	-0.30463988	-0.97335136	0.49382716	0.7140034	1	507	tags=14%, list=5%, signal=15%
REACTOME_METABLISM_OF_NUCLEOTIDES	REACTOME_METABLISM_OF_NUCLEOTIDES		52	-0.26785803	-0.9733392	0.48559672	0.7125236	1	1144	tags=13%, list=10%, signal=15%
LIU_SOX4_TARGETS_UP	LIU_SOX4_TARGETS_UP		65	-0.25707856	-0.9727762	0.46843177	0.712176	1	1732	tags=18%, list=15%, signal=22%
KEGG_BIOSYNTHESIS_OF_UNSATURATED_FATTY_ACIDS	KEGG_BIOSYNTHESIS_OF_UNSATURATED_FATTY_ACIDS		18	-0.37154716	-0.9724485	0.49	0.7113708	1	1213	tags=22%, list=11%, signal=25%
KEGG_O_GLYCAN_BIOSYNTHESIS	KEGG_O_GLYCAN_BIOSYNTHESIS		17	-0.3752346	-0.9722734	0.51158303	0.71024406	1	1240	tags=29%, list=11%, signal=33%
BROWNE_HCMV_INFECTION_24HR_UP	BROWNE_HCMV_INFECTION_24HR_UP		99	-0.24527511	-0.97063744	0.5329341	0.71206033	1	1717	tags=21%, list=15%, signal=25%
WEI_MYCN_TARGETS_WITH_E_BOX	WEI_MYCN_TARGETS_WITH_E_BOX		426	-0.22168618	-0.97057354	0.46502057	0.7107089	1	2450	tags=23%, list=22%, signal=28%
REACTOME_REGULATION_OF_APC_ACTIVATORS_BETWEEN_G1_S_AND_EARLY_ANAPHASE	REACTOME_REGULATION_OF_APC_ACTIVATORS_BETWEEN_G1_S_AND_EARLY_ANAPHASE		55	-0.2715157	-0.9700764	0.47368422	0.71021014	1	4531	tags=44%, list=40%, signal=73%
BROWNE_HCMV_INFECTION_10HR_DN	BROWNE_HCMV_INFECTION_10HR_DN		32	-0.31058818	-0.9682389	0.5136719	0.71252745	1	2207	tags=28%, list=20%, signal=35%
RHODES_UNDIFFERENTIATED_CANCER	RHODES_UNDIFFERENTIATED_CANCER		50	-0.32356936	-0.96808606	0.47648263	0.71136916	1	3631	tags=56%, list=32%, signal=83%
WHITEFORD_PEDIATRIC_CANCER_MARKERS	WHITEFORD_PEDIATRIC_CANCER_MARKERS		66	-0.34643394	-0.96704036	0.49482402	0.7120676	1	2264	tags=48%, list=20%, signal=60%
OLSSON_E2F3_TARGETS_DN	OLSSON_E2F3_TARGETS_DN		15	-0.40421087	-0.96571404	0.50209206	0.7132703	1	1980	tags=40%, list=18%, signal=49%
REACTOME_HIV1_TRANSCRIPTION_ELONGATION	REACTOME_HIV1_TRANSCRIPTION_ELONGATION		37	-0.27159506	-0.965653	0.47580644	0.71194917	1	4935	tags=59%, list=44%, signal=106%
GESERICK_TERT_TARGETS_DN	GESERICK_TERT_TARGETS_DN		17	-0.43456662	-0.96510917	0.5102459	0.71162623	1	730	tags=24%, list=7%, signal=25%
ZHAN_MULTIPLE_MYELOMA_CD1_VS_CD2_UP	ZHAN_MULTIPLE_MYELOMA_CD1_VS_CD2_UP		43	-0.30653796	-0.96239686	0.5041152	0.7157667	1	1279	tags=28%, list=11%, signal=31%
CHEBOTAEV_GR_TARGETS_UP	CHEBOTAEV_GR_TARGETS_UP		44	-0.3271326	-0.96209496	0.5243665	0.71488816	1	1315	tags=27%, list=12%, signal=31%
DAZARD_UV_RESPONSE_CLUSTER_G6	DAZARD_UV_RESPONSE_CLUSTER_G6		53	-0.29685092	-0.9617943	0.5071283	0.71399385	1	2460	tags=32%, list=22%, signal=41%
AGUIRRE_PANCREATIC_CANCER_COPY_NUMBER_DN	AGUIRRE_PANCREATIC_CANCER_COPY_NUMBER_DN		133	-0.21844234	-0.96135527	0.50511247	0.7134394	1	1215	tags=13%, list=11%, signal=14%
TOMLINS_PROSTATE_CANCER_UP	TOMLINS_PROSTATE_CANCER_UP		21	-0.31318814	-0.96120155	0.4990138	0.7123407	1	3811	tags=57%, list=34%, signal=86%
KEGG_AMINO_SUGAR_AND_NUCLEOTIDE_SUGAR_METABOLISM	KEGG_AMINO_SUGAR_AND_NUCLEOTIDE_SUGAR_METABOLISM		32	-0.28736755	-0.9610452	0.51111114	0.71117276	1	2042	tags=28%, list=18%, signal=34%
WILLIAMS_ESR2_TARGETS_UP	WILLIAMS_ESR2_TARGETS_UP		15	-0.33889046	-0.9591208	0.49895614	0.7134497	1	1720	tags=33%, list=15%, signal=39%
KEGG_CYSTEINE_AND_METHIONINE_METABOLISM	KEGG_CYSTEINE_AND_METHIONINE_METABOLISM		25	-0.3141394	-0.95869166	0.48897797	0.71280104	1	1838	tags=32%, list=16%, signal=38%
BARIS_THYROID_CANCER_DN	BARIS_THYROID_CANCER_DN		43	-0.29589662	-0.9579119	0.51599145	0.71298945	1	1955	tags=30%, list=17%, signal=36%
KEGG_AMYOTROPHIC_LATERAL_SCLEROSIS_ALS	KEGG_AMYOTROPHIC_LATERAL_SCLEROSIS_ALS		29	-0.301525	-0.9572871	0.5137255	0.712828	1	916	tags=10%, list=8%, signal=11%
VALK_AML_WITH_CEBPA	VALK_AML_WITH_CEBPA		24	-0.33878896	-0.9555213	0.5221774	0.7149452	1	388	tags=17%, list=3%, signal=17%
KAYO_AGING_MUSCLE_DN	KAYO_AGING_MUSCLE_DN		82	-0.2415588	-0.95544565	0.51452285	0.7136709	1	2740	tags=30%, list=24%, signal=40%
REACTOME_P53_INDEPENDENT_DNA_DAMAGE_RESPONSE	REACTOME_P53_INDEPENDENT_DNA_DAMAGE_RESPONSE		37	-0.3013343	-0.95539683	0.4825462	0.7123389	1	4672	tags=46%, list=42%, signal=79%
PUJANA_CHEK2_PCC_NETWORK	PUJANA_CHEK2_PCC_NETWORK		481	-0.23823825	-0.95493704	0.49896908	0.7118195	1	3549	tags=36%, list=32%, signal=50%
DAZARD_UV_RESPONSE_CLUSTER_G2	DAZARD_UV_RESPONSE_CLUSTER_G2		15	-0.4387189	-0.953402	0.5204918	0.71340513	1	753	tags=33%, list=7%, signal=36%
BIOCARTA_PAR1_PATHWAY	BIOCARTA_PAR1_PATHWAY		23	-0.31112516	-0.95324147	0.536	0.71232146	1	2186	tags=30%, list=20%, signal=38%
BENPORATH_CYCLING_GENES	BENPORATH_CYCLING_GENES		352	-0.24658099	-0.9529497	0.49380165	0.7115266	1	2582	tags=29%, list=23%, signal=36%
HOSHIDA_LIVER_CANCER_SUBCLASS_S2	HOSHIDA_LIVER_CANCER_SUBCLASS_S2		80	-0.2334152	-0.951021	0.5251509	0.71397984	1	3107	tags=40%, list=28%, signal=55%
SATO_SILENCED_EPIGENETICALLY_IN_PANCREATIC_CANCER	SATO_SILENCED_EPIGENETICALLY_IN_PANCREATIC_CANCER		27	-0.35156453	-0.94928634	0.50581396	0.7160926	1	249	tags=11%, list=2%, signal=11%
MARTINEZ_RESPONSE_TO_TRABECTEDIN	MARTINEZ_RESPONSE_TO_TRABECTEDIN		26	-0.31234464	-0.94918984	0.49514562	0.71486706	1	849	tags=19%, list=8%, signal=21%
BIOCARTA_EGF_PATHWAY	BIOCARTA_EGF_PATHWAY		20	-0.3168049	-0.9486725	0.5390625	0.7145078	1	3058	tags=35%, list=27%, signal=48%
SHEDDEN_LUNG_CANCER_GOOD_SURVIVAL_A4	SHEDDEN_LUNG_CANCER_GOOD_SURVIVAL_A4		109	-0.27546173	-0.9485197	0.5479452	0.7134231	1	1274	tags=21%, list=11%, signal=24%
BROWNE_HCMV_INFECTION_1HR_UP	BROWNE_HCMV_INFECTION_1HR_UP		32	-0.3377917	-0.94827926	0.5591182	0.7125535	1	344	tags=13%, list=3%, signal=13%
SCHEIDEREIT_IKK_INTERACTING_PROTEINS	SCHEIDEREIT_IKK_INTERACTING_PROTEINS		15	-0.34955597	-0.9479316	0.5071283	0.71187544	1	1057	tags=27%, list=9%, signal=29%
REACTOME_PYRIMIDINE_METABOLISM	REACTOME_PYRIMIDINE_METABOLISM		15	-0.35232803	-0.94663525	0.5155642	0.7130965	1	1144	tags=20%, list=10%, signal=22%
BENPORATH_PROLIFERATION	BENPORATH_PROLIFERATION		89	-0.30878243	-0.9461656	0.50829875	0.712622	1	3471	tags=38%, list=31%, signal=55%
PEREZ_TP63_TARGETS	PEREZ_TP63_TARGETS		184	-0.27894408	-0.9457813	0.54598826	0.7119781	1	1137	tags=19%, list=10%, signal=21%
MITSIADES_RESPONSE_TO_APLIDIN_DN	MITSIADES_RESPONSE_TO_APLIDIN_DN		128	-0.27792367	-0.9452143	0.52577317	0.71175575	1	2450	tags=34%, list=22%, signal=43%
MILI_PSEUDOPODIA_CHEMOTAXIS_UP	MILI_PSEUDOPODIA_CHEMOTAXIS_UP		36	-0.28324565	-0.9450234	0.5289079	0.71075666	1	800	tags=17%, list=7%, signal=18%
DEBIASI_APOPTOSIS_BY_REOVIRUS_INFECTION_DN	DEBIASI_APOPTOSIS_BY_REOVIRUS_INFECTION_DN		151	-0.23378137	-0.9449469	0.54064274	0.70953006	1	1717	tags=23%, list=15%, signal=27%
FIRESTEIN_PROLIFERATION	FIRESTEIN_PROLIFERATION		89	-0.2564861	-0.9440454	0.5808967	0.7099247	1	1662	tags=24%, list=15%, signal=27%
REACTOME_NEF_MEDIATES_DOWN_MODULATION_OF_CELL_SURFACE_RECEPTORS_BY_RECRUITING_THEM_TO_CLATHRIN_ADAPTERS	REACTOME_NEF_MEDIATES_DOWN_MODULATION_OF_CELL_SURFACE_RECEPTORS_BY_RECRUITING_THEM_TO_CLATHRIN_ADAPTERS		15	-0.3358849	-0.9431652	0.52559054	0.7103957	1	982	tags=13%, list=9%, signal=15%
KEGG_GLYCEROPHOSPHOLIPID_METABOLISM	KEGG_GLYCEROPHOSPHOLIPID_METABOLISM		41	-0.29344818	-0.9421303	0.57	0.71099657	1	2125	tags=27%, list=19%, signal=33%
ST_GAQ_PATHWAY	ST_GAQ_PATHWAY		17	-0.324502	-0.9397494	0.5474308	0.7143955	1	899	tags=24%, list=8%, signal=26%
ZHAN_MULTIPLE_MYELOMA_CD1_UP	ZHAN_MULTIPLE_MYELOMA_CD1_UP		28	-0.3343857	-0.9390837	0.54583335	0.7142481	1	1279	tags=32%, list=11%, signal=36%
CONRAD_STEM_CELL	CONRAD_STEM_CELL		24	-0.33423522	-0.93813103	0.5758242	0.7147183	1	816	tags=21%, list=7%, signal=22%
SATO_SILENCED_BY_DEACETYLATION_IN_PANCREATIC_CANCER	SATO_SILENCED_BY_DEACETYLATION_IN_PANCREATIC_CANCER		28	-0.33745685	-0.93812335	0.5517928	0.7133715	1	996	tags=21%, list=9%, signal=23%
LASTOWSKA_COAMPLIFIED_WITH_MYCN	LASTOWSKA_COAMPLIFIED_WITH_MYCN		22	-0.31772986	-0.93596697	0.53722334	0.7161632	1	610	tags=9%, list=5%, signal=10%
REACTOME_TRANSPORT_OF_MATURE_MRNA_DERIVED_FROM_AN_INTRON_CONTAINING_TRANSCRIPT	REACTOME_TRANSPORT_OF_MATURE_MRNA_DERIVED_FROM_AN_INTRON_CONTAINING_TRANSCRIPT		33	-0.2997553	-0.93551445	0.49501	0.7156668	1	4950	tags=61%, list=44%, signal=108%
FERREIRA_EWINGS_SARCOMA_UNSTABLE_VS_STABLE_UP	FERREIRA_EWINGS_SARCOMA_UNSTABLE_VS_STABLE_UP		74	-0.29491407	-0.9352486	0.51552796	0.71485037	1	2798	tags=39%, list=25%, signal=52%
MISSIAGLIA_REGULATED_BY_METHYLATION_UP	MISSIAGLIA_REGULATED_BY_METHYLATION_UP		68	-0.31443617	-0.9343777	0.52663934	0.7151951	1	1253	tags=26%, list=11%, signal=30%
HOLLMAN_APOPTOSIS_VIA_CD40_DN	HOLLMAN_APOPTOSIS_VIA_CD40_DN		149	-0.23458049	-0.9335559	0.5402062	0.71542937	1	1571	tags=21%, list=14%, signal=25%
WILCOX_PRESPONSE_TO_ROGESTERONE_UP	WILCOX_PRESPONSE_TO_ROGESTERONE_UP		82	-0.28164983	-0.93319404	0.5417515	0.7148258	1	1480	tags=27%, list=13%, signal=31%
REACTOME_PEROXISOMAL_LIPID_METABOLISM	REACTOME_PEROXISOMAL_LIPID_METABOLISM		15	-0.39144927	-0.93271625	0.5337423	0.7144065	1	61	tags=7%, list=1%, signal=7%
NIKOLSKY_BREAST_CANCER_17Q11_Q21_AMPLICON	NIKOLSKY_BREAST_CANCER_17Q11_Q21_AMPLICON		53	-0.28072	-0.93065256	0.5646123	0.71705526	1	918	tags=15%, list=8%, signal=16%
REACTOME_SLC_MEDIATED_TRANSMEMBRANE_TRANSPORT	REACTOME_SLC_MEDIATED_TRANSMEMBRANE_TRANSPORT		115	-0.28665674	-0.9305988	0.57486135	0.7157899	1	580	tags=13%, list=5%, signal=14%
ELVIDGE_HYPOXIA_BY_DMOG_DN	ELVIDGE_HYPOXIA_BY_DMOG_DN		37	-0.29137114	-0.92989844	0.5513308	0.7159068	1	1751	tags=30%, list=16%, signal=35%
NIKOLSKY_BREAST_CANCER_20Q12_Q13_AMPLICON	NIKOLSKY_BREAST_CANCER_20Q12_Q13_AMPLICON		70	-0.24821717	-0.9282653	0.54385966	0.7178726	1	3081	tags=37%, list=28%, signal=51%
MOREAUX_B_LYMPHOCYTE_MATURATION_BY_TACI_DN	MOREAUX_B_LYMPHOCYTE_MATURATION_BY_TACI_DN		25	-0.3161461	-0.9266216	0.5318275	0.719763	1	2414	tags=24%, list=22%, signal=31%
KEGG_OXIDATIVE_PHOSPHORYLATION	KEGG_OXIDATIVE_PHOSPHORYLATION		89	-0.22587162	-0.9261666	0.507874	0.7193806	1	50	tags=2%, list=0%, signal=2%
RHEIN_ALL_GLUCOCORTICOID_THERAPY_UP	RHEIN_ALL_GLUCOCORTICOID_THERAPY_UP		47	-0.3173158	-0.92582583	0.5423387	0.7186977	1	599	tags=17%, list=5%, signal=18%
PUJANA_BRCA2_PCC_NETWORK	PUJANA_BRCA2_PCC_NETWORK		263	-0.26506132	-0.92486143	0.5136268	0.71924824	1	3256	tags=38%, list=29%, signal=53%
HAHTOLA_MYCOSIS_FUNGOIDES_CD4_DN	HAHTOLA_MYCOSIS_FUNGOIDES_CD4_DN		67	-0.25748178	-0.92464656	0.55397147	0.71831447	1	1834	tags=22%, list=16%, signal=27%
REACTOME_SCF_SKP2_MEDIATED_DEGRADATION_OF_P27_P21	REACTOME_SCF_SKP2_MEDIATED_DEGRADATION_OF_P27_P21		44	-0.2806999	-0.92417604	0.50931674	0.71786827	1	4672	tags=43%, list=42%, signal=74%
COLIN_PILOCYTIC_ASTROCYTOMA_VS_GLIOBLASTOMA_UP	COLIN_PILOCYTIC_ASTROCYTOMA_VS_GLIOBLASTOMA_UP		20	-0.364242	-0.92294246	0.570297	0.7189621	1	1664	tags=45%, list=15%, signal=53%
ROVERSI_GLIOMA_COPY_NUMBER_UP	ROVERSI_GLIOMA_COPY_NUMBER_UP		60	-0.28154504	-0.92130744	0.5822306	0.7208028	1	1417	tags=23%, list=13%, signal=27%
KEGG_SMALL_CELL_LUNG_CANCER	KEGG_SMALL_CELL_LUNG_CANCER		48	-0.27708313	-0.91986346	0.5702306	0.72227466	1	1339	tags=19%, list=12%, signal=21%
MOOTHA_PGC	MOOTHA_PGC		263	-0.20006184	-0.91844785	0.5489022	0.723707	1	1751	tags=16%, list=16%, signal=19%
CADWELL_ATG16L1_TARGETS_DN	CADWELL_ATG16L1_TARGETS_DN		36	-0.29882246	-0.91815853	0.6269531	0.72291845	1	2603	tags=42%, list=23%, signal=54%
MOLENAAR_TARGETS_OF_CCND1_AND_CDK4_DN	MOLENAAR_TARGETS_OF_CCND1_AND_CDK4_DN		31	-0.38251665	-0.91696656	0.55959594	0.72384953	1	3519	tags=65%, list=31%, signal=94%
GRADE_METASTASIS_DN	GRADE_METASTASIS_DN		33	-0.23695666	-0.91624373	0.54291415	0.723888	1	4540	tags=52%, list=41%, signal=86%
BREDEMEYER_RAG_SIGNALING_NOT_VIA_ATM_UP	BREDEMEYER_RAG_SIGNALING_NOT_VIA_ATM_UP		29	-0.3173678	-0.91545564	0.56573707	0.72411126	1	160	tags=10%, list=1%, signal=10%
BANDRES_RESPONSE_TO_CARMUSTIN_MGMT_24HR_DN	BANDRES_RESPONSE_TO_CARMUSTIN_MGMT_24HR_DN		22	-0.32021308	-0.9147072	0.5551102	0.72426146	1	979	tags=18%, list=9%, signal=20%
ST_MYOCYTE_AD_PATHWAY	ST_MYOCYTE_AD_PATHWAY		15	-0.36046726	-0.9136525	0.57009345	0.7250698	1	849	tags=20%, list=8%, signal=22%
KEGG_PATHOGENIC_ESCHERICHIA_COLI_INFECTION	KEGG_PATHOGENIC_ESCHERICHIA_COLI_INFECTION		37	-0.29265997	-0.91311055	0.5731959	0.7248645	1	2021	tags=24%, list=18%, signal=30%
MODY_HIPPOCAMPUS_POSTNATAL	MODY_HIPPOCAMPUS_POSTNATAL		22	-0.31367806	-0.91248405	0.5551331	0.72468364	1	1814	tags=23%, list=16%, signal=27%
JISON_SICKLE_CELL_DISEASE_DN	JISON_SICKLE_CELL_DISEASE_DN		103	-0.21249014	-0.9115607	0.56237626	0.7251581	1	4016	tags=46%, list=36%, signal=70%
XU_HGF_TARGETS_REPRESSED_BY_AKT1_DN	XU_HGF_TARGETS_REPRESSED_BY_AKT1_DN		46	-0.30272716	-0.9111006	0.5762004	0.7247422	1	916	tags=17%, list=8%, signal=19%
YAUCH_HEDGEHOG_SIGNALING_PARACRINE_DN	YAUCH_HEDGEHOG_SIGNALING_PARACRINE_DN		142	-0.31447014	-0.90966105	0.54901963	0.7261782	1	1069	tags=14%, list=10%, signal=15%
GRAHAM_CML_DIVIDING_VS_NORMAL_QUIESCENT_UP	GRAHAM_CML_DIVIDING_VS_NORMAL_QUIESCENT_UP		123	-0.29884002	-0.90953964	0.55010223	0.7251169	1	2028	tags=35%, list=18%, signal=42%
JIANG_TIP30_TARGETS_DN	JIANG_TIP30_TARGETS_DN		18	-0.30541524	-0.9092624	0.56237626	0.72436714	1	3082	tags=39%, list=28%, signal=54%
KEGG_RNA_POLYMERASE	KEGG_RNA_POLYMERASE		20	-0.2985219	-0.90864766	0.55151516	0.7242985	1	5089	tags=65%, list=45%, signal=119%
KEGG_INSULIN_SIGNALING_PATHWAY	KEGG_INSULIN_SIGNALING_PATHWAY		86	-0.23810136	-0.9079251	0.612326	0.7243677	1	2022	tags=23%, list=18%, signal=28%
JAZAG_TGFB1_SIGNALING_DN	JAZAG_TGFB1_SIGNALING_DN		26	-0.28426638	-0.90714705	0.5659574	0.7245939	1	2019	tags=23%, list=18%, signal=28%
LIAO_HAVE_SOX4_BINDING_SITES	LIAO_HAVE_SOX4_BINDING_SITES		24	-0.32400405	-0.906	0.6086956	0.72554207	1	1521	tags=29%, list=14%, signal=34%
NADERI_BREAST_CANCER_PROGNOSIS_UP	NADERI_BREAST_CANCER_PROGNOSIS_UP		26	-0.36336106	-0.90599483	0.55397147	0.7242605	1	3508	tags=46%, list=31%, signal=67%
KEGG_PANCREATIC_CANCER	KEGG_PANCREATIC_CANCER		38	-0.27384228	-0.90521973	0.5958763	0.7244773	1	979	tags=16%, list=9%, signal=17%
BIOCARTA_CDC42RAC_PATHWAY	BIOCARTA_CDC42RAC_PATHWAY		15	-0.3651679	-0.9040678	0.5641026	0.7253669	1	2580	tags=27%, list=23%, signal=35%
REACTOME_CDC20_PHOSPHO_APC_MEDIATED_DEGRADATION_OF_CYCLIN_A	REACTOME_CDC20_PHOSPHO_APC_MEDIATED_DEGRADATION_OF_CYCLIN_A		51	-0.25745022	-0.90394825	0.53984064	0.7243062	1	4531	tags=41%, list=40%, signal=69%
MULLIGHAN_NPM1_MUTATED_SIGNATURE_2_UP	MULLIGHAN_NPM1_MUTATED_SIGNATURE_2_UP		80	-0.23854147	-0.90256095	0.63414633	0.72572875	1	1979	tags=23%, list=18%, signal=27%
REACTOME_AMINO_ACID_AND_OLIGOPEPTIDE_SLC_TRANSPORTERS	REACTOME_AMINO_ACID_AND_OLIGOPEPTIDE_SLC_TRANSPORTERS		36	-0.3304815	-0.90220016	0.6218324	0.7251155	1	447	tags=17%, list=4%, signal=17%
FOURNIER_ACINAR_DEVELOPMENT_LATE_2	FOURNIER_ACINAR_DEVELOPMENT_LATE_2		179	-0.25035986	-0.899168	0.51244813	0.7296966	1	2560	tags=28%, list=23%, signal=36%
REACTOME_SNRNP_ASSEMBLY	REACTOME_SNRNP_ASSEMBLY		29	-0.29687098	-0.89902633	0.5390782	0.7286683	1	4353	tags=52%, list=39%, signal=84%
BOGNI_TREATMENT_RELATED_MYELOID_LEUKEMIA_DN	BOGNI_TREATMENT_RELATED_MYELOID_LEUKEMIA_DN		18	-0.2915257	-0.8986706	0.5544747	0.7280539	1	2005	tags=22%, list=18%, signal=27%
REACTOME_APOPTOSIS	REACTOME_APOPTOSIS		88	-0.22449747	-0.89726573	0.53578734	0.7294706	1	614	tags=6%, list=5%, signal=6%
POMEROY_MEDULLOBLASTOMA_PROGNOSIS_DN	POMEROY_MEDULLOBLASTOMA_PROGNOSIS_DN		30	-0.27147084	-0.89705145	0.588	0.72861755	1	4354	tags=60%, list=39%, signal=98%
REACTOME_REGULATION_OF_ORNITHINE_DECARBOXYLASE	REACTOME_REGULATION_OF_ORNITHINE_DECARBOXYLASE		40	-0.27469772	-0.8946366	0.5573441	0.7319151	1	4672	tags=43%, list=42%, signal=73%
BOHN_PRIMARY_IMMUNODEFICIENCY_SYNDROM_UP	BOHN_PRIMARY_IMMUNODEFICIENCY_SYNDROM_UP		24	-0.2810449	-0.8906993	0.6107527	0.7382385	1	1423	tags=25%, list=13%, signal=29%
REACTOME_IRS_RELATED_EVENTS	REACTOME_IRS_RELATED_EVENTS		52	-0.23448245	-0.8906644	0.6479167	0.73703104	1	2441	tags=29%, list=22%, signal=37%
ST_DIFFERENTIATION_PATHWAY_IN_PC12_CELLS	ST_DIFFERENTIATION_PATHWAY_IN_PC12_CELLS		23	-0.2957479	-0.8906131	0.6189555	0.73584247	1	1083	tags=13%, list=10%, signal=14%
MISSIAGLIA_REGULATED_BY_METHYLATION_DN	MISSIAGLIA_REGULATED_BY_METHYLATION_DN		66	-0.2955679	-0.8902596	0.546748	0.7352823	1	2298	tags=38%, list=21%, signal=47%
REACTOME_SIGNALING_BY_WNT	REACTOME_SIGNALING_BY_WNT		47	-0.2574488	-0.8887195	0.54865426	0.73694867	1	4704	tags=47%, list=42%, signal=80%
OUELLET_CULTURED_OVARIAN_CANCER_INVASIVE_VS_LMP_UP	OUELLET_CULTURED_OVARIAN_CANCER_INVASIVE_VS_LMP_UP		46	-0.23708183	-0.88749146	0.5953757	0.73798674	1	2130	tags=24%, list=19%, signal=29%
REACTOME_STABILIZATION_OF_P53	REACTOME_STABILIZATION_OF_P53		36	-0.2816922	-0.88743865	0.55465585	0.7368245	1	4672	tags=44%, list=42%, signal=76%
ZHU_CMV_ALL_UP	ZHU_CMV_ALL_UP		42	-0.2923767	-0.88545996	0.6262626	0.739279	1	1399	tags=19%, list=12%, signal=22%
LUCAS_HNF4A_TARGETS_UP	LUCAS_HNF4A_TARGETS_UP		34	-0.277641	-0.883666	0.639604	0.7413552	1	1726	tags=26%, list=15%, signal=31%
REACTOME_DARPP32_EVENTS	REACTOME_DARPP32_EVENTS		17	-0.29272255	-0.8831149	0.61417323	0.7411606	1	732	tags=12%, list=7%, signal=13%
REACTOME_E2F_MEDIATED_REGULATION_OF_DNA_REPLICATION	REACTOME_E2F_MEDIATED_REGULATION_OF_DNA_REPLICATION		20	-0.33572042	-0.8820119	0.5720165	0.7419727	1	3227	tags=40%, list=29%, signal=56%
CHEN_HOXA5_TARGETS_9HR_UP	CHEN_HOXA5_TARGETS_9HR_UP		113	-0.26180452	-0.88126224	0.5865801	0.74209	1	2525	tags=35%, list=23%, signal=44%
WANG_BARRETTS_ESOPHAGUS_AND_ESOPHAGUS_CANCER_UP	WANG_BARRETTS_ESOPHAGUS_AND_ESOPHAGUS_CANCER_UP		19	-0.351582	-0.8796978	0.6500994	0.74372137	1	1062	tags=21%, list=9%, signal=23%
KEGG_RENAL_CELL_CARCINOMA	KEGG_RENAL_CELL_CARCINOMA		45	-0.26223648	-0.8790644	0.5925197	0.7435703	1	643	tags=11%, list=6%, signal=12%
CHEN_NEUROBLASTOMA_COPY_NUMBER_GAINS	CHEN_NEUROBLASTOMA_COPY_NUMBER_GAINS		30	-0.29858658	-0.87814915	0.65794766	0.74402815	1	1425	tags=27%, list=13%, signal=30%
ZHU_CMV_8_HR_UP	ZHU_CMV_8_HR_UP		21	-0.35608009	-0.87792593	0.60465115	0.7431994	1	1399	tags=29%, list=12%, signal=33%
KOKKINAKIS_METHIONINE_DEPRIVATION_48HR_DN	KOKKINAKIS_METHIONINE_DEPRIVATION_48HR_DN		45	-0.2629225	-0.87755895	0.6559356	0.74260914	1	2616	tags=40%, list=23%, signal=52%
REACTOME_ORC1_REMOVAL_FROM_CHROMATIN	REACTOME_ORC1_REMOVAL_FROM_CHROMATIN		54	-0.26629633	-0.8756296	0.5462012	0.7450242	1	4531	tags=46%, list=40%, signal=77%
LEE_LIVER_CANCER_SURVIVAL_DN	LEE_LIVER_CANCER_SURVIVAL_DN		83	-0.24272276	-0.87540495	0.5778689	0.7441428	1	2005	tags=27%, list=18%, signal=32%
ZHAN_MULTIPLE_MYELOMA_PR_DN	ZHAN_MULTIPLE_MYELOMA_PR_DN		19	-0.32129526	-0.87484765	0.627907	0.7439747	1	1446	tags=21%, list=13%, signal=24%
REACTOME_PREFOLDIN_MEDIATED_TRANSFER_OF_SUBSTRATE_TO_CCT_TRIC	REACTOME_PREFOLDIN_MEDIATED_TRANSFER_OF_SUBSTRATE_TO_CCT_TRIC		17	-0.3141587	-0.8747189	0.5847826	0.7429205	1	1524	tags=18%, list=14%, signal=20%
NIKOLSKY_BREAST_CANCER_8Q23_Q24_AMPLICON	NIKOLSKY_BREAST_CANCER_8Q23_Q24_AMPLICON		71	-0.24580471	-0.8744724	0.63190186	0.74213815	1	1532	tags=20%, list=14%, signal=23%
BHATI_G2M_ARREST_BY_2METHOXYESTRADIOL_DN	BHATI_G2M_ARREST_BY_2METHOXYESTRADIOL_DN		76	-0.2402275	-0.874168	0.67075664	0.74147266	1	877	tags=16%, list=8%, signal=17%
ROME_INSULIN_TARGETS_IN_MUSCLE_UP	ROME_INSULIN_TARGETS_IN_MUSCLE_UP		56	-0.22413892	-0.8740661	0.62249	0.74041516	1	3348	tags=30%, list=30%, signal=43%
BILD_CTNNB1_ONCOGENIC_SIGNATURE	BILD_CTNNB1_ONCOGENIC_SIGNATURE		33	-0.2887091	-0.8736412	0.6028226	0.73999786	1	2497	tags=36%, list=22%, signal=47%
REACTOME_SYNTHESIS_OF_GPI_ANCHORED_PROTEINS	REACTOME_SYNTHESIS_OF_GPI_ANCHORED_PROTEINS		15	-0.30556452	-0.8735953	0.58677685	0.7388474	1	3579	tags=60%, list=32%, signal=88%
DAZARD_RESPONSE_TO_UV_NHEK_DN	DAZARD_RESPONSE_TO_UV_NHEK_DN		118	-0.23386228	-0.8735735	0.60408163	0.737657	1	2460	tags=29%, list=22%, signal=37%
MANALO_HYPOXIA_DN	MANALO_HYPOXIA_DN		173	-0.2541496	-0.87107545	0.5590717	0.74104184	1	2450	tags=27%, list=22%, signal=34%
KEGG_GLYCEROLIPID_METABOLISM	KEGG_GLYCEROLIPID_METABOLISM		29	-0.31623602	-0.8702804	0.6344697	0.7413813	1	1934	tags=38%, list=17%, signal=46%
MILI_PSEUDOPODIA_HAPTOTAXIS_UP	MILI_PSEUDOPODIA_HAPTOTAXIS_UP		305	-0.23595124	-0.86977947	0.5737052	0.7411218	1	2285	tags=24%, list=20%, signal=29%
ZHAN_MULTIPLE_MYELOMA_SUBGROUPS	ZHAN_MULTIPLE_MYELOMA_SUBGROUPS		25	-0.2861386	-0.8695267	0.5833333	0.74034977	1	2130	tags=20%, list=19%, signal=25%
WATANABE_COLON_CANCER_MSI_VS_MSS_UP	WATANABE_COLON_CANCER_MSI_VS_MSS_UP		17	-0.3404379	-0.8681965	0.65107214	0.7417263	1	1569	tags=29%, list=14%, signal=34%
WANG_LMO4_TARGETS_DN	WANG_LMO4_TARGETS_DN		163	-0.20572005	-0.8672173	0.6060606	0.74240553	1	1674	tags=16%, list=15%, signal=18%
GAZDA_DIAMOND_BLACKFAN_ANEMIA_MYELOID_DN	GAZDA_DIAMOND_BLACKFAN_ANEMIA_MYELOID_DN		23	-0.24465863	-0.86694676	0.6365503	0.74171	1	2444	tags=26%, list=22%, signal=33%
BYSTRYKH_HEMATOPOIESIS_STEM_CELL_AND_BRAIN_QTL_TRANS	BYSTRYKH_HEMATOPOIESIS_STEM_CELL_AND_BRAIN_QTL_TRANS		138	-0.20070204	-0.86593795	0.7022133	0.74230486	1	1954	tags=19%, list=17%, signal=23%
BEIER_GLIOMA_STEM_CELL_UP	BEIER_GLIOMA_STEM_CELL_UP		24	-0.32942668	-0.86534506	0.66463417	0.7421691	1	1589	tags=33%, list=14%, signal=39%
KEGG_VASOPRESSIN_REGULATED_WATER_REABSORPTION	KEGG_VASOPRESSIN_REGULATED_WATER_REABSORPTION		32	-0.2654458	-0.8646221	0.6469428	0.7422713	1	728	tags=9%, list=7%, signal=10%
SHEDDEN_LUNG_CANCER_POOR_SURVIVAL_A6	SHEDDEN_LUNG_CANCER_POOR_SURVIVAL_A6		274	-0.25018507	-0.8642125	0.5768421	0.74187803	1	3147	tags=37%, list=28%, signal=51%
KEGG_GALACTOSE_METABOLISM	KEGG_GALACTOSE_METABOLISM		21	-0.29393283	-0.86109084	0.66138613	0.7462097	1	1678	tags=24%, list=15%, signal=28%
REACTOME_REGULATION_OF_INSULIN_SECRETION_BY_ACETYLCHOLINE	REACTOME_REGULATION_OF_INSULIN_SECRETION_BY_ACETYLCHOLINE		18	-0.33580738	-0.8606858	0.6311637	0.7457932	1	2328	tags=44%, list=21%, signal=56%
ZHOU_INFLAMMATORY_RESPONSE_LPS_UP	ZHOU_INFLAMMATORY_RESPONSE_LPS_UP		197	-0.25093332	-0.8602836	0.72147	0.74530625	1	1331	tags=20%, list=12%, signal=23%
WHITEHURST_PACLITAXEL_SENSITIVITY	WHITEHURST_PACLITAXEL_SENSITIVITY		18	-0.3071884	-0.8598749	0.6533613	0.7448176	1	68	tags=6%, list=1%, signal=6%
REACTOME_DUAL_INCISION_REACTION_IN_TC_NER	REACTOME_DUAL_INCISION_REACTION_IN_TC_NER		26	-0.25746256	-0.85777617	0.59879035	0.74759644	1	5089	tags=65%, list=45%, signal=120%
AMIT_SERUM_RESPONSE_60_MCF10A	AMIT_SERUM_RESPONSE_60_MCF10A		38	-0.2951941	-0.8577761	0.61616164	0.7463867	1	1966	tags=34%, list=18%, signal=41%
MCCLUNG_DELTA_FOSB_TARGETS_8WK	MCCLUNG_DELTA_FOSB_TARGETS_8WK		33	-0.2746579	-0.85768414	0.6490196	0.74534315	1	2360	tags=27%, list=21%, signal=34%
WANG_BARRETTS_ESOPHAGUS_DN	WANG_BARRETTS_ESOPHAGUS_DN		22	-0.3309852	-0.8575849	0.6329114	0.74432904	1	1729	tags=27%, list=15%, signal=32%
BROWNE_HCMV_INFECTION_48HR_UP	BROWNE_HCMV_INFECTION_48HR_UP		117	-0.23209903	-0.85651314	0.75298804	0.7450466	1	2021	tags=30%, list=18%, signal=36%
FLECHNER_BIOPSY_KIDNEY_TRANSPLANT_REJECTED_VS_OK_DN	FLECHNER_BIOPSY_KIDNEY_TRANSPLANT_REJECTED_VS_OK_DN		373	-0.2203739	-0.8563395	0.68080807	0.7441316	1	1875	tags=20%, list=17%, signal=24%
LEE_EARLY_T_LYMPHOCYTE_UP	LEE_EARLY_T_LYMPHOCYTE_UP		43	-0.3293405	-0.8554079	0.6070686	0.7446024	1	2414	tags=47%, list=22%, signal=59%
BIOCARTA_DC_PATHWAY	BIOCARTA_DC_PATHWAY		15	-0.38175368	-0.8549113	0.65217394	0.7444002	1	164	tags=13%, list=1%, signal=14%
LAU_APOPTOSIS_CDKN2A_UP	LAU_APOPTOSIS_CDKN2A_UP		36	-0.26090637	-0.85467684	0.6197479	0.74361724	1	2501	tags=28%, list=22%, signal=36%
REACTOME_NEUROTRANSMITTER_RELEASE_CYCLE	REACTOME_NEUROTRANSMITTER_RELEASE_CYCLE		18	-0.348072	-0.8528929	0.66852885	0.74586576	1	214	tags=11%, list=2%, signal=11%
MARZEC_IL2_SIGNALING_DN	MARZEC_IL2_SIGNALING_DN		21	-0.29770416	-0.8498029	0.7010101	0.75025934	1	934	tags=24%, list=8%, signal=26%
BIOCARTA_PTDINS_PATHWAY	BIOCARTA_PTDINS_PATHWAY		16	-0.27206686	-0.8494004	0.65784115	0.7498006	1	1461	tags=19%, list=13%, signal=22%
RIZ_ERYTHROID_DIFFERENTIATION_12HR	RIZ_ERYTHROID_DIFFERENTIATION_12HR		31	-0.2934445	-0.8491696	0.6929134	0.7490814	1	923	tags=16%, list=8%, signal=18%
BROWNE_HCMV_INFECTION_1HR_DN	BROWNE_HCMV_INFECTION_1HR_DN		121	-0.20836477	-0.8455733	0.707635	0.75438696	1	1132	tags=12%, list=10%, signal=13%
BROWNE_HCMV_INFECTION_10HR_UP	BROWNE_HCMV_INFECTION_10HR_UP		59	-0.24260809	-0.84365714	0.7398374	0.7566715	1	2119	tags=25%, list=19%, signal=31%
KEGG_DRUG_METABOLISM_OTHER_ENZYMES	KEGG_DRUG_METABOLISM_OTHER_ENZYMES		18	-0.30333504	-0.84073275	0.703125	0.76088244	1	1357	tags=22%, list=12%, signal=25%
JAERVINEN_AMPLIFIED_IN_LARYNGEAL_CANCER	JAERVINEN_AMPLIFIED_IN_LARYNGEAL_CANCER		20	-0.25844488	-0.8331375	0.68846154	0.7734862	1	2450	tags=30%, list=22%, signal=38%
OUYANG_PROSTATE_CANCER_MARKERS	OUYANG_PROSTATE_CANCER_MARKERS		15	-0.31794304	-0.83275884	0.70576924	0.77299094	1	2347	tags=33%, list=21%, signal=42%
BIOCARTA_CXCR4_PATHWAY	BIOCARTA_CXCR4_PATHWAY		17	-0.2911523	-0.83228296	0.71456313	0.7726552	1	2022	tags=29%, list=18%, signal=36%
KEGG_TYPE_II_DIABETES_MELLITUS	KEGG_TYPE_II_DIABETES_MELLITUS		28	-0.27843028	-0.83197737	0.73663366	0.7720304	1	741	tags=14%, list=7%, signal=15%
DAUER_STAT3_TARGETS_UP	DAUER_STAT3_TARGETS_UP		21	-0.3247305	-0.8314774	0.69215685	0.77168804	1	2467	tags=38%, list=22%, signal=49%
REACTOME_VIF_MEDIATED_DEGRADATION_OF_APOBEC3G	REACTOME_VIF_MEDIATED_DEGRADATION_OF_APOBEC3G		39	-0.26061752	-0.83112943	0.6069959	0.7710809	1	5383	tags=56%, list=48%, signal=108%
ASTIER_INTEGRIN_SIGNALING	ASTIER_INTEGRIN_SIGNALING		36	-0.24225368	-0.8308013	0.71659917	0.77047145	1	739	tags=11%, list=7%, signal=12%
KEGG_PURINE_METABOLISM	KEGG_PURINE_METABOLISM		110	-0.20240672	-0.8299484	0.6944444	0.7707331	1	1410	tags=15%, list=13%, signal=18%
REACTOME_RNA_POL_II_CTD_PHOSPHORYLATION_AND_INTERACTION_WITH_CE	REACTOME_RNA_POL_II_CTD_PHOSPHORYLATION_AND_INTERACTION_WITH_CE		24	-0.26904047	-0.8298288	0.6195219	0.76977664	1	5089	tags=67%, list=45%, signal=122%
REACTOME_LATE_PHASE_OF_HIV_LIFE_CYCLE	REACTOME_LATE_PHASE_OF_HIV_LIFE_CYCLE		66	-0.22588642	-0.82966435	0.60288066	0.76889604	1	4950	tags=56%, list=44%, signal=100%
BIOCARTA_IGF1_PATHWAY	BIOCARTA_IGF1_PATHWAY		15	-0.29257387	-0.82809985	0.6817289	0.7704871	1	195	tags=7%, list=2%, signal=7%
BENPORATH_MYC_TARGETS_WITH_EBOX	BENPORATH_MYC_TARGETS_WITH_EBOX		151	-0.17981514	-0.8273779	0.75353533	0.7705532	1	3230	tags=35%, list=29%, signal=49%
TONKS_TARGETS_OF_RUNX1_RUNX1T1_FUSION_SUSTAINED_IN_MONOCYTE_UP	TONKS_TARGETS_OF_RUNX1_RUNX1T1_FUSION_SUSTAINED_IN_MONOCYTE_UP		15	-0.34014395	-0.8273319	0.72633743	0.7694644	1	1059	tags=27%, list=9%, signal=29%
BIOCARTA_IGF1R_PATHWAY	BIOCARTA_IGF1R_PATHWAY		15	-0.27926952	-0.82473654	0.69005847	0.77302456	1	195	tags=7%, list=2%, signal=7%
LASTOWSKA_NEUROBLASTOMA_COPY_NUMBER_DN	LASTOWSKA_NEUROBLASTOMA_COPY_NUMBER_DN		387	-0.17318933	-0.8242365	0.65030676	0.77273977	1	2707	tags=22%, list=24%, signal=28%
MARTINEZ_RESPONSE_TO_TRABECTEDIN_DN	MARTINEZ_RESPONSE_TO_TRABECTEDIN_DN		141	-0.20009768	-0.8233723	0.64529055	0.77307916	1	2304	tags=21%, list=21%, signal=26%
BROWNE_HCMV_INFECTION_12HR_UP	BROWNE_HCMV_INFECTION_12HR_UP		58	-0.2365373	-0.82327026	0.7383721	0.7720663	1	1794	tags=22%, list=16%, signal=27%
BIOCARTA_MCM_PATHWAY	BIOCARTA_MCM_PATHWAY		16	-0.37390766	-0.82311785	0.6436059	0.7711394	1	2958	tags=50%, list=26%, signal=68%
KEGG_BETA_ALANINE_METABOLISM	KEGG_BETA_ALANINE_METABOLISM		19	-0.33338898	-0.8229643	0.68473893	0.77021706	1	1713	tags=32%, list=15%, signal=37%
REACTOME_P75_NTR_RECEPTOR_MEDIATED_SIGNALLING	REACTOME_P75_NTR_RECEPTOR_MEDIATED_SIGNALLING		53	-0.22155264	-0.8196417	0.74385244	0.77459174	1	3192	tags=40%, list=29%, signal=55%
KEGG_HUNTINGTONS_DISEASE	KEGG_HUNTINGTONS_DISEASE		115	-0.18264987	-0.81858546	0.62628335	0.7753622	1	849	tags=5%, list=8%, signal=6%
REACTOME_AMINE_COMPOUND_SLC_TRANSPORTERS	REACTOME_AMINE_COMPOUND_SLC_TRANSPORTERS		22	-0.33507568	-0.8176355	0.7200772	0.77593786	1	1235	tags=18%, list=11%, signal=20%
SHEPARD_BMYB_TARGETS	SHEPARD_BMYB_TARGETS		39	-0.2944345	-0.8175974	0.696	0.7748009	1	2208	tags=33%, list=20%, signal=41%
HORIUCHI_WTAP_TARGETS_DN	HORIUCHI_WTAP_TARGETS_DN		179	-0.23014264	-0.81758744	0.6097561	0.77364546	1	2308	tags=28%, list=21%, signal=35%
LI_CISPLATIN_RESISTANCE_UP	LI_CISPLATIN_RESISTANCE_UP		18	-0.35500666	-0.8175506	0.6956522	0.772549	1	574	tags=22%, list=5%, signal=23%
EINAV_INTERFERON_SIGNATURE_IN_CANCER	EINAV_INTERFERON_SIGNATURE_IN_CANCER		15	-0.4058341	-0.8169117	0.67822737	0.77251005	1	1139	tags=27%, list=10%, signal=30%
REACTOME_GLUCOSE_TRANSPORT	REACTOME_GLUCOSE_TRANSPORT		25	-0.26515728	-0.81512046	0.67465067	0.77448237	1	2363	tags=24%, list=21%, signal=30%
REACTOME_NUCLEAR_IMPORT_OF_REV_PROTEIN	REACTOME_NUCLEAR_IMPORT_OF_REV_PROTEIN		18	-0.28566173	-0.81505746	0.6137255	0.7734347	1	2348	tags=22%, list=21%, signal=28%
CHIANG_LIVER_CANCER_SUBCLASS_PROLIFERATION_DN	CHIANG_LIVER_CANCER_SUBCLASS_PROLIFERATION_DN		103	-0.2778036	-0.8132429	0.7283237	0.77544296	1	1228	tags=18%, list=11%, signal=21%
RUIZ_TNC_TARGETS_DN	RUIZ_TNC_TARGETS_DN		93	-0.26862815	-0.8106086	0.65762	0.77878773	1	2496	tags=41%, list=22%, signal=52%
KEGG_P53_SIGNALING_PATHWAY	KEGG_P53_SIGNALING_PATHWAY		41	-0.24772362	-0.8103875	0.7241379	0.7779615	1	2330	tags=32%, list=21%, signal=40%
KOKKINAKIS_METHIONINE_DEPRIVATION_96HR_DN	KOKKINAKIS_METHIONINE_DEPRIVATION_96HR_DN		53	-0.24495836	-0.8095422	0.71311474	0.7783334	1	3185	tags=45%, list=28%, signal=63%
RICKMAN_TUMOR_DIFFERENTIATED_MODERATELY_VS_POORLY_UP	RICKMAN_TUMOR_DIFFERENTIATED_MODERATELY_VS_POORLY_UP		20	-0.29227504	-0.8064742	0.6474227	0.7827246	1	4109	tags=40%, list=37%, signal=63%
RICKMAN_TUMOR_DIFFERENTIATED_MODERATELY_VS_POORLY_DN	RICKMAN_TUMOR_DIFFERENTIATED_MODERATELY_VS_POORLY_DN		20	-0.29227504	-0.8064742	0.6474227	0.7815494	1	4109	tags=40%, list=37%, signal=63%
KEGG_ACUTE_MYELOID_LEUKEMIA	KEGG_ACUTE_MYELOID_LEUKEMIA		36	-0.22993621	-0.8063771	0.7012712	0.7805625	1	2146	tags=19%, list=19%, signal=24%
REACTOME_NUCLEAR_RECEPTOR_TRANSCRIPTION_PATHWAY	REACTOME_NUCLEAR_RECEPTOR_TRANSCRIPTION_PATHWAY		38	-0.27036256	-0.8053092	0.6984733	0.78124034	1	550	tags=11%, list=5%, signal=11%
SESTO_RESPONSE_TO_UV_C5	SESTO_RESPONSE_TO_UV_C5		29	-0.26803002	-0.8048181	0.70875764	0.78095484	1	2253	tags=34%, list=20%, signal=43%
CHOI_ATL_STAGE_PREDICTOR	CHOI_ATL_STAGE_PREDICTOR		21	-0.26598883	-0.8045242	0.6877551	0.78030616	1	2841	tags=43%, list=25%, signal=57%
REACTOME_M_G1_TRANSITION	REACTOME_M_G1_TRANSITION		52	-0.24701974	-0.80438703	0.5959596	0.77938503	1	4531	tags=44%, list=40%, signal=74%
CAVARD_LIVER_CANCER_MALIGNANT_VS_BENIGN	CAVARD_LIVER_CANCER_MALIGNANT_VS_BENIGN		20	-0.30180812	-0.8027706	0.73956263	0.78107864	1	863	tags=15%, list=8%, signal=16%
BIOCARTA_GH_PATHWAY	BIOCARTA_GH_PATHWAY		19	-0.26993936	-0.8015823	0.7304015	0.78202075	1	2022	tags=26%, list=18%, signal=32%
REACTOME_FORMATION_OF_THE_EARLY_ELONGATION_COMPLEX	REACTOME_FORMATION_OF_THE_EARLY_ELONGATION_COMPLEX		28	-0.24809773	-0.80154145	0.65294117	0.7809282	1	5089	tags=68%, list=45%, signal=124%
RIZ_ERYTHROID_DIFFERENTIATION_CCNE1	RIZ_ERYTHROID_DIFFERENTIATION_CCNE1		32	-0.2327958	-0.8012529	0.746063	0.78028125	1	3370	tags=38%, list=30%, signal=53%
PELLICCIOTTA_HDAC_IN_ANTIGEN_PRESENTATION_DN	PELLICCIOTTA_HDAC_IN_ANTIGEN_PRESENTATION_DN		37	-0.24872912	-0.8009773	0.6358149	0.7795965	1	4311	tags=49%, list=38%, signal=79%
REACTOME_CHAPERONIN_MEDIATED_PROTEIN_FOLDING	REACTOME_CHAPERONIN_MEDIATED_PROTEIN_FOLDING		29	-0.23944005	-0.7990418	0.7022587	0.78178173	1	1524	tags=17%, list=14%, signal=20%
SPIELMAN_LYMPHOBLAST_EUROPEAN_VS_ASIAN_UP	SPIELMAN_LYMPHOBLAST_EUROPEAN_VS_ASIAN_UP		324	-0.16478689	-0.7975187	0.6625259	0.78337663	1	2261	tags=19%, list=20%, signal=23%
POOLA_INVASIVE_BREAST_CANCER_DN	POOLA_INVASIVE_BREAST_CANCER_DN		82	-0.26707092	-0.7971232	0.8068411	0.78287464	1	977	tags=17%, list=9%, signal=19%
REACTOME_TAT_MEDIATED_HIV1_ELONGATION_ARREST_AND_RECOVERY	REACTOME_TAT_MEDIATED_HIV1_ELONGATION_ARREST_AND_RECOVERY		27	-0.22594665	-0.7965353	0.6585366	0.78270185	1	5089	tags=63%, list=45%, signal=115%
KEGG_CELL_CYCLE	KEGG_CELL_CYCLE		83	-0.23869252	-0.79288197	0.6624738	0.78779095	1	2569	tags=28%, list=23%, signal=36%
CHEMNITZ_RESPONSE_TO_PROSTAGLANDIN_E2_UP	CHEMNITZ_RESPONSE_TO_PROSTAGLANDIN_E2_UP		77	-0.24506916	-0.79050124	0.6570248	0.79075426	1	2298	tags=31%, list=21%, signal=39%
WELCSH_BRCA1_TARGETS_1_DN	WELCSH_BRCA1_TARGETS_1_DN		74	-0.20211479	-0.7881409	0.6966527	0.7936704	1	2481	tags=22%, list=22%, signal=28%
ZHAN_MULTIPLE_MYELOMA_HP_UP	ZHAN_MULTIPLE_MYELOMA_HP_UP		26	-0.27456647	-0.7866509	0.77115387	0.79495126	1	2957	tags=42%, list=26%, signal=57%
PACHER_TARGETS_OF_IGF1_AND_IGF2_UP	PACHER_TARGETS_OF_IGF1_AND_IGF2_UP		21	-0.28506193	-0.78645176	0.7673469	0.7941342	1	1644	tags=19%, list=15%, signal=22%
DANG_REGULATED_BY_MYC_UP	DANG_REGULATED_BY_MYC_UP		48	-0.2140722	-0.78641564	0.698	0.79304904	1	3386	tags=42%, list=30%, signal=59%
KIM_LRRC3B_TARGETS	KIM_LRRC3B_TARGETS		15	-0.37308997	-0.78540397	0.7267658	0.7936138	1	1719	tags=33%, list=15%, signal=39%
REACTOME_AUTODEGRADATION_OF_CDH1_BY_CDH1_APC	REACTOME_AUTODEGRADATION_OF_CDH1_BY_CDH1_APC		46	-0.22606593	-0.78502476	0.6015936	0.7930332	1	4672	tags=41%, list=42%, signal=71%
ZHANG_RESPONSE_TO_IKK_INHIBITOR_AND_TNF_UP	ZHANG_RESPONSE_TO_IKK_INHIBITOR_AND_TNF_UP		120	-0.25434327	-0.784939	0.7556468	0.79201615	1	1253	tags=20%, list=11%, signal=22%
REACTOME_SIGNALLING_BY_NGF	REACTOME_SIGNALLING_BY_NGF		134	-0.18698996	-0.78421617	0.8121212	0.79202646	1	849	tags=10%, list=8%, signal=11%
CHANG_IMMORTALIZED_BY_HPV31_DN	CHANG_IMMORTALIZED_BY_HPV31_DN		32	-0.30779648	-0.7839287	0.7567568	0.79136443	1	1729	tags=38%, list=15%, signal=44%
BIOCARTA_ECM_PATHWAY	BIOCARTA_ECM_PATHWAY		17	-0.29709762	-0.7839132	0.74549097	0.79025745	1	2022	tags=29%, list=18%, signal=36%
NUTT_GBM_VS_AO_GLIOMA_DN	NUTT_GBM_VS_AO_GLIOMA_DN		28	-0.23528859	-0.782354	0.7865385	0.79177874	1	2747	tags=36%, list=25%, signal=47%
WONG_MITOCHONDRIA_GENE_MODULE	WONG_MITOCHONDRIA_GENE_MODULE		158	-0.18757038	-0.77977556	0.62151396	0.7948373	1	1279	tags=8%, list=11%, signal=9%
TARTE_PLASMA_CELL_VS_PLASMABLAST_DN	TARTE_PLASMA_CELL_VS_PLASMABLAST_DN		212	-0.19556582	-0.77804184	0.6851064	0.796483	1	2020	tags=20%, list=18%, signal=24%
REACTOME_AMINE_LIGAND_BINDING_RECEPTORS	REACTOME_AMINE_LIGAND_BINDING_RECEPTORS		27	-0.3243767	-0.7778251	0.751938	0.79569674	1	2164	tags=26%, list=19%, signal=32%
JAIN_NFKB_SIGNALING	JAIN_NFKB_SIGNALING		46	-0.20112675	-0.7737368	0.78043914	0.8012319	1	1469	tags=11%, list=13%, signal=12%
REACTOME_PI3K_CASCADE	REACTOME_PI3K_CASCADE		26	-0.26490247	-0.77286327	0.784585	0.8015303	1	1694	tags=23%, list=15%, signal=27%
DAUER_STAT3_TARGETS_DN	DAUER_STAT3_TARGETS_DN		23	-0.34201133	-0.7717176	0.6988636	0.8022488	1	1469	tags=35%, list=13%, signal=40%
WAKASUGI_HAVE_ZNF143_BINDING_SITES	WAKASUGI_HAVE_ZNF143_BINDING_SITES		43	-0.24922183	-0.7666044	0.667364	0.8095565	1	4179	tags=47%, list=37%, signal=74%
ONDER_CDH1_TARGETS_3_DN	ONDER_CDH1_TARGETS_3_DN		28	-0.33638358	-0.76625097	0.78367347	0.809007	1	822	tags=21%, list=7%, signal=23%
REACTOME_TRANSPORT_OF_THE_SLBP_INDEPENDENT_MATURE_MRNA	REACTOME_TRANSPORT_OF_THE_SLBP_INDEPENDENT_MATURE_MRNA		19	-0.27293485	-0.7653387	0.65794766	0.8093369	1	2348	tags=21%, list=21%, signal=27%
BIOCARTA_P38MAPK_PATHWAY	BIOCARTA_P38MAPK_PATHWAY		26	-0.25680375	-0.76375693	0.75303644	0.8108169	1	423	tags=8%, list=4%, signal=8%
LEE_LIVER_CANCER_SURVIVAL_UP	LEE_LIVER_CANCER_SURVIVAL_UP		94	-0.26105317	-0.76366484	0.7836812	0.8098093	1	1213	tags=17%, list=11%, signal=19%
BIOCARTA_IL1R_PATHWAY	BIOCARTA_IL1R_PATHWAY		18	-0.26254952	-0.7635929	0.79922026	0.8087804	1	423	tags=11%, list=4%, signal=12%
SCHLOSSER_SERUM_RESPONSE_DN	SCHLOSSER_SERUM_RESPONSE_DN		433	-0.18040444	-0.7621734	0.73388773	0.80997604	1	2572	tags=24%, list=23%, signal=31%
REACTOME_REGULATION_OF_GLUCOKINASE_BY_GLUCOKINASE_REGULATORY_PROTEIN	REACTOME_REGULATION_OF_GLUCOKINASE_BY_GLUCOKINASE_REGULATORY_PROTEIN		18	-0.2607304	-0.76057816	0.73185486	0.8114119	1	2348	tags=22%, list=21%, signal=28%
BIOCARTA_PDGF_PATHWAY	BIOCARTA_PDGF_PATHWAY		22	-0.25895363	-0.7597976	0.76257545	0.81146836	1	630	tags=9%, list=6%, signal=10%
MOREAUX_MULTIPLE_MYELOMA_BY_TACI_DN	MOREAUX_MULTIPLE_MYELOMA_BY_TACI_DN		73	-0.2094658	-0.7584718	0.6744639	0.81228393	1	4136	tags=37%, list=37%, signal=58%
LI_WILMS_TUMOR_VS_FETAL_KIDNEY_1_DN	LI_WILMS_TUMOR_VS_FETAL_KIDNEY_1_DN		111	-0.22587003	-0.7560464	0.722449	0.8149813	1	1898	tags=23%, list=17%, signal=28%
FLECHNER_PBL_KIDNEY_TRANSPLANT_REJECTED_VS_OK_UP	FLECHNER_PBL_KIDNEY_TRANSPLANT_REJECTED_VS_OK_UP		42	-0.21675675	-0.75262	0.78099173	0.8192323	1	3270	tags=36%, list=29%, signal=50%
REACTOME_NEP_NS2_INTERACTS_WITH_THE_CELLULAR_EXPORT_MACHINERY	REACTOME_NEP_NS2_INTERACTS_WITH_THE_CELLULAR_EXPORT_MACHINERY		17	-0.2701417	-0.7470766	0.6921529	0.8269584	1	2348	tags=24%, list=21%, signal=30%
VANTVEER_BREAST_CANCER_METASTASIS_DN	VANTVEER_BREAST_CANCER_METASTASIS_DN		60	-0.23071648	-0.74295706	0.75460124	0.83216506	1	2593	tags=38%, list=23%, signal=50%
TCGA_GLIOBLASTOMA_COPY_NUMBER_DN	TCGA_GLIOBLASTOMA_COPY_NUMBER_DN		17	-0.28204995	-0.74250406	0.81960785	0.83170754	1	1140	tags=24%, list=10%, signal=26%
REACTOME_METAL_ION_SLC_TRANSPORTERS	REACTOME_METAL_ION_SLC_TRANSPORTERS		16	-0.28045028	-0.7410711	0.77615064	0.83284837	1	3375	tags=56%, list=30%, signal=80%
CREIGHTON_ENDOCRINE_THERAPY_RESISTANCE_2	CREIGHTON_ENDOCRINE_THERAPY_RESISTANCE_2		146	-0.1923646	-0.73848605	0.89587426	0.83566004	1	1886	tags=19%, list=17%, signal=23%
GAZDA_DIAMOND_BLACKFAN_ANEMIA_PROGENITOR_DN	GAZDA_DIAMOND_BLACKFAN_ANEMIA_PROGENITOR_DN		35	-0.21538162	-0.73668206	0.78019804	0.83712083	1	3599	tags=40%, list=32%, signal=59%
BIOCARTA_STRESS_PATHWAY	BIOCARTA_STRESS_PATHWAY		15	-0.24810427	-0.73377377	0.7980583	0.84025615	1	1057	tags=13%, list=9%, signal=15%
BIOCARTA_PYK2_PATHWAY	BIOCARTA_PYK2_PATHWAY		17	-0.24747339	-0.73299736	0.78669274	0.8402616	1	8432	tags=100%, list=75%, signal=404%
REACTOME_DOWNSTREAM_SIGNALING_OF_ACTIVATED_FGFR	REACTOME_DOWNSTREAM_SIGNALING_OF_ACTIVATED_FGFR		29	-0.24397619	-0.73193187	0.84393066	0.8406714	1	1694	tags=21%, list=15%, signal=24%
TCGA_GLIOBLASTOMA_COPY_NUMBER_UP	TCGA_GLIOBLASTOMA_COPY_NUMBER_UP		34	-0.20854215	-0.731113	0.8745174	0.84075207	1	2178	tags=24%, list=19%, signal=29%
GUTIERREZ_MULTIPLE_MYELOMA_DN	GUTIERREZ_MULTIPLE_MYELOMA_DN		20	-0.22215265	-0.73094505	0.76506025	0.8398014	1	5152	tags=55%, list=46%, signal=102%
KEGG_ERBB_SIGNALING_PATHWAY	KEGG_ERBB_SIGNALING_PATHWAY		48	-0.20652139	-0.7290466	0.85542166	0.8413544	1	2983	tags=38%, list=27%, signal=51%
WU_APOPTOSIS_BY_CDKN1A_VIA_TP53	WU_APOPTOSIS_BY_CDKN1A_VIA_TP53		19	-0.32070777	-0.7270428	0.72154474	0.843337	1	3030	tags=47%, list=27%, signal=65%
REACTOME_REV_MEDIATED_NUCLEAR_EXPORT_OF_HIV1_RNA	REACTOME_REV_MEDIATED_NUCLEAR_EXPORT_OF_HIV1_RNA		18	-0.2576747	-0.7239075	0.712	0.8468017	1	2348	tags=22%, list=21%, signal=28%
HWANG_PROSTATE_CANCER_MARKERS	HWANG_PROSTATE_CANCER_MARKERS		22	-0.27054077	-0.7234712	0.8222656	0.84623975	1	1062	tags=18%, list=9%, signal=20%
REACTOME_CELL_DEATH_SIGNALLING_VIA_NRAGE_NRIF_AND_NADE	REACTOME_CELL_DEATH_SIGNALLING_VIA_NRAGE_NRIF_AND_NADE		38	-0.21961613	-0.72221184	0.88492066	0.84691614	1	3192	tags=39%, list=29%, signal=55%
MCBRYAN_PUBERTAL_BREAST_6_7WK_DN	MCBRYAN_PUBERTAL_BREAST_6_7WK_DN		62	-0.24638543	-0.72016466	0.9068826	0.84875524	1	379	tags=10%, list=3%, signal=10%
REACTOME_G_ALPHA_12_13_SIGNALLING_EVENTS	REACTOME_G_ALPHA_12_13_SIGNALLING_EVENTS		37	-0.2261117	-0.7185829	0.8930693	0.8497786	1	1593	tags=19%, list=14%, signal=22%
KAYO_CALORIE_RESTRICTION_MUSCLE_DN	KAYO_CALORIE_RESTRICTION_MUSCLE_DN		47	-0.20938896	-0.7150321	0.856	0.8537451	1	1772	tags=21%, list=16%, signal=25%
KONDO_PROSTATE_CANCER_HCP_WITH_H3K27ME3	KONDO_PROSTATE_CANCER_HCP_WITH_H3K27ME3		47	-0.22283798	-0.71058977	0.93849206	0.8587758	1	507	tags=9%, list=5%, signal=9%
NUTT_GBM_VS_AO_GLIOMA_UP	NUTT_GBM_VS_AO_GLIOMA_UP		30	-0.22966723	-0.7093271	0.8145161	0.8593393	1	870	tags=10%, list=8%, signal=11%
GARGALOVIC_RESPONSE_TO_OXIDIZED_PHOSPHOLIPIDS_BLUE_UP	GARGALOVIC_RESPONSE_TO_OXIDIZED_PHOSPHOLIPIDS_BLUE_UP		56	-0.23374675	-0.7078656	0.8149688	0.8602175	1	1469	tags=18%, list=13%, signal=20%
LIU_COMMON_CANCER_GENES	LIU_COMMON_CANCER_GENES		21	-0.223825	-0.7039798	0.86595744	0.8645122	1	1551	tags=19%, list=14%, signal=22%
LE_EGR2_TARGETS_UP	LE_EGR2_TARGETS_UP		75	-0.2587685	-0.6986138	0.7763713	0.8705321	1	2264	tags=41%, list=20%, signal=51%
MARKEY_RB1_ACUTE_LOF_DN	MARKEY_RB1_ACUTE_LOF_DN		172	-0.21298917	-0.69187623	0.7721519	0.8783227	1	2572	tags=32%, list=23%, signal=41%
KEGG_PROSTATE_CANCER	KEGG_PROSTATE_CANCER		50	-0.1873335	-0.68805826	0.9291667	0.88204736	1	1636	tags=14%, list=15%, signal=16%
SCHLOSSER_MYC_TARGETS_REPRESSED_BY_SERUM	SCHLOSSER_MYC_TARGETS_REPRESSED_BY_SERUM		84	-0.17776933	-0.68408436	0.749499	0.8859185	1	2783	tags=26%, list=25%, signal=35%
REACTOME_TRANSPORT_OF_RIBONUCLEOPROTEINS_INTO_THE_HOST_NUCLEUS	REACTOME_TRANSPORT_OF_RIBONUCLEOPROTEINS_INTO_THE_HOST_NUCLEUS		18	-0.23927975	-0.68332726	0.7648221	0.88571346	1	2348	tags=22%, list=21%, signal=28%
GARCIA_TARGETS_OF_FLI1_AND_DAX1_DN	GARCIA_TARGETS_OF_FLI1_AND_DAX1_DN		82	-0.18352184	-0.681084	0.86530614	0.88727474	1	2244	tags=20%, list=20%, signal=24%
SESTO_RESPONSE_TO_UV_C2	SESTO_RESPONSE_TO_UV_C2		33	-0.21988587	-0.6808843	0.80933064	0.88631725	1	447	tags=6%, list=4%, signal=6%
KEGG_FATTY_ACID_METABOLISM	KEGG_FATTY_ACID_METABOLISM		28	-0.2566362	-0.678218	0.8360324	0.8884839	1	1713	tags=21%, list=15%, signal=25%
GUENTHER_GROWTH_SPHERICAL_VS_ADHERENT_UP	GUENTHER_GROWTH_SPHERICAL_VS_ADHERENT_UP		16	-0.2878715	-0.6739657	0.8585462	0.8925123	1	1717	tags=31%, list=15%, signal=37%
BORCZUK_MALIGNANT_MESOTHELIOMA_UP	BORCZUK_MALIGNANT_MESOTHELIOMA_UP		200	-0.165786	-0.6713459	0.7811861	0.89440626	1	2569	tags=23%, list=23%, signal=29%
BIOCARTA_KERATINOCYTE_PATHWAY	BIOCARTA_KERATINOCYTE_PATHWAY		25	-0.20185527	-0.6604057	0.86247545	0.90568626	1	2511	tags=24%, list=22%, signal=31%
REACTOME_NRAGE_SIGNALS_DEATH_THROUGH_JNK	REACTOME_NRAGE_SIGNALS_DEATH_THROUGH_JNK		30	-0.21414484	-0.65847033	0.95284873	0.90649366	1	2186	tags=23%, list=20%, signal=29%
SCHLOSSER_MYC_TARGETS_AND_SERUM_RESPONSE_DN	SCHLOSSER_MYC_TARGETS_AND_SERUM_RESPONSE_DN		31	-0.20471899	-0.656606	0.81198347	0.90735203	1	3549	tags=45%, list=32%, signal=66%
RODRIGUES_THYROID_CARCINOMA_ANAPLASTIC_UP	RODRIGUES_THYROID_CARCINOMA_ANAPLASTIC_UP		363	-0.1692917	-0.6558496	0.89959013	0.9069704	1	3030	tags=29%, list=27%, signal=38%
LIN_MELANOMA_COPY_NUMBER_DN	LIN_MELANOMA_COPY_NUMBER_DN		26	-0.20351829	-0.6544002	0.8585462	0.90742993	1	4619	tags=62%, list=41%, signal=105%
BIOCARTA_WNT_PATHWAY	BIOCARTA_WNT_PATHWAY		18	-0.20894453	-0.6379528	0.8977505	0.92315626	1	8863	tags=100%, list=79%, signal=479%
BROWNE_INTERFERON_RESPONSIVE_GENES	BROWNE_INTERFERON_RESPONSIVE_GENES		44	-0.27615696	-0.63793427	0.85490197	0.92195123	1	1794	tags=30%, list=16%, signal=35%
BIOCARTA_EDG1_PATHWAY	BIOCARTA_EDG1_PATHWAY		16	-0.24454387	-0.6374812	0.9437751	0.92114204	1	2021	tags=25%, list=18%, signal=30%
FLECHNER_BIOPSY_KIDNEY_TRANSPLANT_OK_VS_DONOR_DN	FLECHNER_BIOPSY_KIDNEY_TRANSPLANT_OK_VS_DONOR_DN		15	-0.2039236	-0.6324764	0.87140113	0.92470753	1	3537	tags=40%, list=32%, signal=58%
MOOTHA_MITOCHONDRIA	MOOTHA_MITOCHONDRIA		330	-0.1409069	-0.630933	0.8607843	0.9249345	1	2890	tags=19%, list=26%, signal=25%
REACTOME_HIV_LIFE_CYCLE	REACTOME_HIV_LIFE_CYCLE		75	-0.16913402	-0.62908447	0.77642274	0.9254792	1	4507	tags=48%, list=40%, signal=80%
MOOTHA_HUMAN_MITODB_6_2002	MOOTHA_HUMAN_MITODB_6_2002		325	-0.13910829	-0.6244437	0.877712	0.92850035	1	2777	tags=19%, list=25%, signal=24%
KEGG_ANTIGEN_PROCESSING_AND_PRESENTATION	KEGG_ANTIGEN_PROCESSING_AND_PRESENTATION		34	-0.18804052	-0.6227369	0.9197652	0.9288185	1	3760	tags=41%, list=34%, signal=62%
REACTOME_SYNTHESIS_OF_BILE_ACIDS_AND_BILE_SALTS	REACTOME_SYNTHESIS_OF_BILE_ACIDS_AND_BILE_SALTS		18	-0.2467616	-0.61729556	0.95238096	0.93230903	1	61	tags=6%, list=1%, signal=6%
JI_RESPONSE_TO_FSH_DN	JI_RESPONSE_TO_FSH_DN		32	-0.19610418	-0.6104135	0.8980892	0.9365984	1	1152	tags=13%, list=10%, signal=14%
SU_LIVER	SU_LIVER		42	-0.24328077	-0.5949645	0.9460501	0.9470203	1	1884	tags=19%, list=17%, signal=23%
REACTOME_SIGNALING_BY_EGFR	REACTOME_SIGNALING_BY_EGFR		38	-0.16446915	-0.58749974	0.9353535	0.95106405	1	2186	tags=13%, list=20%, signal=16%
SIG_PIP3_SIGNALING_IN_CARDIAC_MYOCTES	SIG_PIP3_SIGNALING_IN_CARDIAC_MYOCTES		42	-0.166069	-0.58223236	0.98797596	0.95336914	1	2694	tags=31%, list=24%, signal=41%
KEGG_BUTANOATE_METABOLISM	KEGG_BUTANOATE_METABOLISM		24	-0.21183221	-0.57409585	0.958498	0.9571168	1	1713	tags=21%, list=15%, signal=25%
SCHLOSSER_MYC_TARGETS_AND_SERUM_RESPONSE_UP	SCHLOSSER_MYC_TARGETS_AND_SERUM_RESPONSE_UP		31	-0.16766956	-0.5682194	0.94715446	0.9593847	1	1301	tags=10%, list=12%, signal=11%
BIOCARTA_MET_PATHWAY	BIOCARTA_MET_PATHWAY		23	-0.18808693	-0.55495745	0.9702381	0.96509004	1	3009	tags=30%, list=27%, signal=42%
REACTOME_CHOLESTEROL_BIOSYNTHESIS	REACTOME_CHOLESTEROL_BIOSYNTHESIS		17	-0.22457357	-0.53669095	0.8965517	0.9723971	1	3023	tags=29%, list=27%, signal=40%
REACTOME_CDT1_ASSOCIATION_WITH_THE_CDC6_ORC_ORIGIN_COMPLEX	REACTOME_CDT1_ASSOCIATION_WITH_THE_CDC6_ORC_ORIGIN_COMPLEX		45	-0.16369446	-0.5274491	0.9028926	0.9747551	1	4793	tags=42%, list=43%, signal=74%
BOYAULT_LIVER_CANCER_SUBCLASS_G3_UP	BOYAULT_LIVER_CANCER_SUBCLASS_G3_UP		118	-0.14799087	-0.5178274	0.92975205	0.9770598	1	3791	tags=33%, list=34%, signal=49%
KEGG_PROTEASOME	KEGG_PROTEASOME		36	-0.15652694	-0.50849426	0.9359504	0.97889805	1	4672	tags=39%, list=42%, signal=67%
REACTOME_HIV_INFECTION	REACTOME_HIV_INFECTION		139	-0.11858597	-0.486521	0.93541664	0.9838222	1	4531	tags=42%, list=40%, signal=70%
