# Supplementary material for: A genomic analysis of mouse models of breast cancer reveals molecular features of mouse models and relationships to human breast cancer
Source: Breast Cancer Res. 2014 Jun 5;16(3):R59. doi: 10.1186/bcr3672 (PMC4078930; doi:10.1186/bcr3672)
Supplement: Additional file 7 — GSEA for clusters 1-4, each of the runs (C2, C3, and so on) is in a separate folder. [file bcr3672-S7.zip › AdditionalFile7/Cluster4_GSEA/C3/GSEA_Enriched_in_Cluster4_vs_other_Clusters.txt]

NAME	GS<br> follow link to MSigDB	GS DETAILS	SIZE	ES	NES	NOM p-val	FDR q-val	FWER p-val	RANK AT MAX	LEADING EDGE
V$SRF_Q6	V$SRF_Q6	Details ...	133	0.53306615	1.764238	0.004032258	1	0.285	2330	tags=41%, list=21%, signal=52%
WWTAAGGC_UNKNOWN	WWTAAGGC_UNKNOWN	Details ...	73	0.5204858	1.7478732	0	0.6284531	0.314	2185	tags=47%, list=20%, signal=57%
V$NERF_Q2	V$NERF_Q2	Details ...	125	0.4744572	1.7348602	0.001988072	0.4716555	0.33	1622	tags=31%, list=14%, signal=36%
GCTCTTG,MIR-335	GCTCTTG,MIR-335	Details ...	45	0.45466948	1.7125244	0.002040816	0.44004124	0.366	821	tags=18%, list=7%, signal=19%
V$ETS2_B	V$ETS2_B	Details ...	144	0.46916345	1.7034527	0	0.3821491	0.377	1283	tags=27%, list=11%, signal=30%
V$ETS1_B	V$ETS1_B	Details ...	128	0.44404253	1.6832583	0.009861933	0.3872299	0.423	1460	tags=25%, list=13%, signal=28%
V$SRF_Q5_01	V$SRF_Q5_01	Details ...	116	0.48619652	1.6505246	0.005952381	0.45651323	0.485	1890	tags=38%, list=17%, signal=45%
RYCACNNRNNRNCAG_UNKNOWN	RYCACNNRNNRNCAG_UNKNOWN	Details ...	34	0.5190932	1.6505027	0.008179959	0.39944908	0.485	2135	tags=38%, list=19%, signal=47%
V$HIF1_Q3	V$HIF1_Q3	Details ...	116	0.42274112	1.6498959	0.002057613	0.35775575	0.485	1747	tags=22%, list=16%, signal=25%
V$IRF_Q6	V$IRF_Q6	Details ...	115	0.5010449	1.6367581	0.011952192	0.36911154	0.511	2042	tags=37%, list=18%, signal=44%
CCAWWNAAGG_V$SRF_Q4	CCAWWNAAGG_V$SRF_Q4	Details ...	48	0.5711761	1.6278353	0.002132196	0.36384398	0.534	2609	tags=54%, list=23%, signal=70%
V$SRF_C	V$SRF_C	Details ...	116	0.46284908	1.6089748	0.025590552	0.39359075	0.571	2009	tags=34%, list=18%, signal=42%
V$ELF1_Q6	V$ELF1_Q6	Details ...	110	0.44743425	1.5760236	0.025590552	0.49246204	0.636	1675	tags=32%, list=15%, signal=37%
V$SRF_Q4	V$SRF_Q4	Details ...	115	0.4643888	1.5760133	0.01778656	0.45728618	0.636	2018	tags=35%, list=18%, signal=42%
TCCAGAG,MIR-518C	TCCAGAG,MIR-518C	Details ...	69	0.42676935	1.5669497	0.015533981	0.46325198	0.649	1001	tags=20%, list=9%, signal=22%
V$RP58_01	V$RP58_01	Details ...	115	0.4723879	1.5660632	0.006185567	0.43730623	0.65	2616	tags=40%, list=23%, signal=52%
GTGTTGA,MIR-505	GTGTTGA,MIR-505	Details ...	53	0.45878243	1.5650159	0.02258727	0.41567397	0.652	1955	tags=25%, list=17%, signal=30%
TCTCTCC,MIR-185	TCTCTCC,MIR-185	Details ...	53	0.43356836	1.5645299	0.01984127	0.39426458	0.652	2178	tags=32%, list=19%, signal=40%
GTTATAT,MIR-410	GTTATAT,MIR-410	Details ...	48	0.48327962	1.5585552	0.031496063	0.39169714	0.661	1846	tags=29%, list=16%, signal=35%
GGGNNTTTCC_V$NFKB_Q6_01	GGGNNTTTCC_V$NFKB_Q6_01	Details ...	69	0.4919238	1.5451726	0.0331384	0.4173139	0.684	2240	tags=48%, list=20%, signal=59%
CTAWWWATA_V$RSRFC4_Q2	CTAWWWATA_V$RSRFC4_Q2	Details ...	180	0.4889909	1.5388323	0.015686275	0.4185355	0.699	2027	tags=39%, list=18%, signal=47%
ATGTTTC,MIR-494	ATGTTTC,MIR-494	Details ...	79	0.4025747	1.5386006	0.03245436	0.40041354	0.699	937	tags=14%, list=8%, signal=15%
V$TATA_01	V$TATA_01	Details ...	144	0.4677514	1.533944	0.006036217	0.39824185	0.709	1988	tags=37%, list=18%, signal=44%
AAGCACT,MIR-520F	AAGCACT,MIR-520F	Details ...	102	0.38794318	1.5315199	0.021782178	0.3887137	0.711	2420	tags=34%, list=22%, signal=43%
V$HMEF2_Q6	V$HMEF2_Q6	Details ...	63	0.5242028	1.5273087	0.025896415	0.38458538	0.716	1739	tags=38%, list=16%, signal=45%
V$GR_Q6	V$GR_Q6	Details ...	122	0.43908513	1.525654	0.008333334	0.37455922	0.719	2330	tags=37%, list=21%, signal=46%
AGCATTA,MIR-155	AGCATTA,MIR-155	Details ...	72	0.43651593	1.520496	0.036885247	0.3746961	0.727	1482	tags=28%, list=13%, signal=32%
RGAGGAARY_V$PU1_Q6	RGAGGAARY_V$PU1_Q6	Details ...	237	0.416377	1.5179195	0.020491803	0.3689599	0.73	1942	tags=30%, list=17%, signal=36%
ACTGAAA,MIR-30A-3P,MIR-30E-3P	ACTGAAA,MIR-30A-3P,MIR-30E-3P	Details ...	94	0.41575858	1.5144618	0.042682927	0.3661662	0.732	1376	tags=19%, list=12%, signal=22%
V$ETS_Q4	V$ETS_Q4	Details ...	130	0.39294627	1.5119251	0.052	0.36191452	0.738	1460	tags=24%, list=13%, signal=27%
V$RSRFC4_01	V$RSRFC4_01	Details ...	121	0.48796546	1.5109926	0.031189084	0.35273606	0.74	1739	tags=37%, list=16%, signal=44%
V$BACH1_01	V$BACH1_01	Details ...	142	0.41927296	1.510541	0.017142856	0.34299463	0.74	2286	tags=35%, list=20%, signal=44%
V$GR_01	V$GR_01	Details ...	100	0.4276346	1.5068433	0.016194332	0.34280086	0.744	1841	tags=31%, list=16%, signal=37%
V$STAT5A_03	V$STAT5A_03	Details ...	122	0.423303	1.5056485	0.015873017	0.33661515	0.746	1414	tags=25%, list=13%, signal=28%
V$IPF1_Q4	V$IPF1_Q4	Details ...	117	0.427866	1.5011287	0.023952097	0.33888242	0.753	1195	tags=21%, list=11%, signal=24%
V$SREBP_Q3	V$SREBP_Q3	Details ...	116	0.4135719	1.4869313	0.022494888	0.36960116	0.766	1917	tags=32%, list=17%, signal=38%
TAAYNRNNTCC_UNKNOWN	TAAYNRNNTCC_UNKNOWN	Details ...	78	0.4534867	1.4865406	0.018556701	0.36041045	0.766	1920	tags=29%, list=17%, signal=35%
V$AML1_01	V$AML1_01	Details ...	129	0.4196836	1.4860975	0.009727626	0.351967	0.766	1813	tags=32%, list=16%, signal=37%
V$AML1_Q6	V$AML1_Q6	Details ...	129	0.4196836	1.4860975	0.009727626	0.3429422	0.766	1813	tags=32%, list=16%, signal=37%
ATGAAGG,MIR-205	ATGAAGG,MIR-205	Details ...	75	0.4350533	1.4853182	0.051124744	0.33668804	0.768	1422	tags=27%, list=13%, signal=30%
TGCACTG,MIR-148A,MIR-152,MIR-148B	TGCACTG,MIR-148A,MIR-152,MIR-148B	Details ...	125	0.39209962	1.4793916	0.03353057	0.34408993	0.775	2166	tags=31%, list=19%, signal=38%
GAANYNYGACNY_UNKNOWN	GAANYNYGACNY_UNKNOWN	Details ...	33	0.4830506	1.4690126	0.02952756	0.36301753	0.788	1445	tags=33%, list=13%, signal=38%
V$AP1_Q6_01	V$AP1_Q6_01	Details ...	134	0.41964445	1.4688456	0.029821074	0.35506004	0.788	2620	tags=40%, list=23%, signal=52%
KMCATNNWGGA_UNKNOWN	KMCATNNWGGA_UNKNOWN	Details ...	35	0.43061832	1.4641702	0.048681542	0.35945633	0.793	1298	tags=20%, list=12%, signal=23%
V$CDP_02	V$CDP_02	Details ...	54	0.48104116	1.4620682	0.04208417	0.35669246	0.795	1956	tags=33%, list=17%, signal=40%
V$EN1_01	V$EN1_01	Details ...	51	0.46208733	1.4615468	0.04183267	0.3502242	0.796	2035	tags=31%, list=18%, signal=38%
V$GCM_Q2	V$GCM_Q2	Details ...	111	0.39145675	1.4601538	0.033932135	0.34675968	0.796	2329	tags=39%, list=21%, signal=48%
V$AFP1_Q6	V$AFP1_Q6	Details ...	119	0.43395734	1.4566501	0.035564855	0.34851736	0.801	1734	tags=29%, list=15%, signal=34%
V$RSRFC4_Q2	V$RSRFC4_Q2	Details ...	105	0.45977768	1.452331	0.050583657	0.35329598	0.805	1739	tags=34%, list=16%, signal=40%
AAAYWAACM_V$HFH4_01	AAAYWAACM_V$HFH4_01	Details ...	125	0.4080866	1.4504838	0.032128513	0.35114604	0.806	1849	tags=31%, list=17%, signal=37%
TCTAGAG,MIR-517	TCTAGAG,MIR-517	Details ...	29	0.48906362	1.4465613	0.064	0.3544734	0.811	2118	tags=31%, list=19%, signal=38%
V$HNF4_01_B	V$HNF4_01_B	Details ...	120	0.41061753	1.4464909	0.03984064	0.34785697	0.811	2015	tags=31%, list=18%, signal=37%
V$TAXCREB_02	V$TAXCREB_02	Details ...	15	0.55279565	1.4419799	0.087128714	0.35323986	0.814	2872	tags=53%, list=26%, signal=72%
V$GATA1_04	V$GATA1_04	Details ...	118	0.46361363	1.4397261	0.044806518	0.35276505	0.817	1759	tags=31%, list=16%, signal=37%
V$E2F1_Q3_01	V$E2F1_Q3_01	Details ...	123	0.34443206	1.4394665	0.035789475	0.3472037	0.817	1298	tags=15%, list=12%, signal=17%
V$PAX6_01	V$PAX6_01	Details ...	50	0.42185593	1.4334289	0.050526317	0.356076	0.82	2042	tags=32%, list=18%, signal=39%
V$GRE_C	V$GRE_C	Details ...	63	0.43034458	1.4332336	0.04133858	0.35035047	0.821	1798	tags=29%, list=16%, signal=34%
V$CDX2_Q5	V$CDX2_Q5	Details ...	111	0.42598173	1.432395	0.043912176	0.34624812	0.821	2227	tags=33%, list=20%, signal=41%
RAAGNYNNCTTY_UNKNOWN	RAAGNYNNCTTY_UNKNOWN	Details ...	71	0.4550995	1.4318739	0.04483431	0.34151152	0.822	2257	tags=37%, list=20%, signal=46%
V$LYF1_01	V$LYF1_01	Details ...	128	0.3946011	1.4287977	0.04085603	0.34417996	0.823	1353	tags=23%, list=12%, signal=25%
V$ARP1_01	V$ARP1_01		79	0.44162434	1.4284542	0.053949904	0.33938938	0.823	2257	tags=37%, list=20%, signal=46%
RACCACAR_V$AML_Q6	RACCACAR_V$AML_Q6		138	0.39322972	1.4254425	0.03757829	0.34112507	0.826	1247	tags=22%, list=11%, signal=24%
V$HOXA4_Q2	V$HOXA4_Q2		125	0.40986574	1.4179782	0.034136545	0.35524723	0.832	2035	tags=31%, list=18%, signal=38%
V$MZF1_01	V$MZF1_01		111	0.4031594	1.4161345	0.049115915	0.3534692	0.832	1691	tags=28%, list=15%, signal=33%
V$NFE2_01	V$NFE2_01		138	0.37934297	1.4139547	0.04054054	0.35407263	0.834	1317	tags=22%, list=12%, signal=25%
V$MYB_Q3	V$MYB_Q3		111	0.37823114	1.413639	0.03131524	0.34935793	0.834	1718	tags=25%, list=15%, signal=30%
V$USF_Q6_01	V$USF_Q6_01		103	0.33765587	1.4135172	0.052313883	0.34453368	0.834	1901	tags=26%, list=17%, signal=31%
V$NKX61_01	V$NKX61_01		115	0.43524796	1.4129555	0.036363635	0.3406735	0.834	1718	tags=31%, list=15%, signal=37%
V$AP2_Q3	V$AP2_Q3		130	0.36208883	1.4129392	0.057803467	0.33575055	0.834	2335	tags=32%, list=21%, signal=39%
TGASTMAGC_V$NFE2_01	TGASTMAGC_V$NFE2_01		106	0.3804627	1.408197	0.041015625	0.3418489	0.836	1520	tags=24%, list=14%, signal=27%
TCTGGAC,MIR-198	TCTGGAC,MIR-198		39	0.3971455	1.4072	0.07224335	0.33922043	0.836	2837	tags=36%, list=25%, signal=48%
YTATTTTNR_V$MEF2_02	YTATTTTNR_V$MEF2_02		334	0.40136912	1.4068196	0.048449613	0.33528504	0.836	2281	tags=34%, list=20%, signal=41%
V$ER_Q6	V$ER_Q6		140	0.38928545	1.4064925	0.032989692	0.33147046	0.836	2015	tags=30%, list=18%, signal=36%
V$FAC1_01	V$FAC1_01		106	0.3981771	1.4058156	0.039337475	0.32854667	0.837	1608	tags=25%, list=14%, signal=28%
CTCNANGTGNY_UNKNOWN	CTCNANGTGNY_UNKNOWN		40	0.44348723	1.4026369	0.07867495	0.3316365	0.839	1350	tags=25%, list=12%, signal=28%
YAATNANRNNNCAG_UNKNOWN	YAATNANRNNNCAG_UNKNOWN		33	0.4486036	1.4020487	0.06708595	0.32850394	0.839	2019	tags=30%, list=18%, signal=37%
V$HFH1_01	V$HFH1_01		124	0.40368214	1.4000033	0.06126482	0.3290294	0.84	2040	tags=35%, list=18%, signal=42%
V$HSF_Q6	V$HSF_Q6		96	0.3903514	1.3999742	0.06382979	0.32491413	0.84	1902	tags=27%, list=17%, signal=32%
YATGNWAAT_V$OCT_C	YATGNWAAT_V$OCT_C		174	0.3914595	1.3999612	0.045643155	0.32081118	0.84	2046	tags=31%, list=18%, signal=37%
ACTGCAG,MIR-17-3P	ACTGCAG,MIR-17-3P		51	0.38933492	1.3988532	0.09578544	0.31946823	0.841	2697	tags=29%, list=24%, signal=39%
V$GFI1_01	V$GFI1_01		135	0.39505872	1.397879	0.056112226	0.31752136	0.843	1989	tags=30%, list=18%, signal=36%
V$MEF2_03	V$MEF2_03		117	0.44326192	1.3967482	0.078895465	0.31583273	0.843	1706	tags=32%, list=15%, signal=37%
V$FOXO4_01	V$FOXO4_01		108	0.3835686	1.394466	0.058708414	0.31677717	0.845	1865	tags=29%, list=17%, signal=34%
V$IRF1_Q6	V$IRF1_Q6		130	0.3891331	1.394182	0.046277665	0.31328288	0.845	1711	tags=26%, list=15%, signal=31%
V$HLF_01	V$HLF_01		113	0.38832965	1.3931872	0.06212425	0.31233913	0.847	2319	tags=35%, list=21%, signal=44%
AGTCAGC,MIR-345	AGTCAGC,MIR-345		27	0.45081595	1.3926038	0.108829565	0.30997875	0.847	2720	tags=37%, list=24%, signal=49%
V$TBP_01	V$TBP_01		115	0.42586002	1.3901451	0.061068702	0.31183925	0.847	2104	tags=33%, list=19%, signal=40%
AGGGCCA,MIR-328	AGGGCCA,MIR-328		44	0.39842886	1.3868618	0.06693712	0.31543958	0.853	530	tags=11%, list=5%, signal=12%
V$OCT1_B	V$OCT1_B		125	0.39974213	1.3868195	0.037894737	0.31203482	0.853	1424	tags=23%, list=13%, signal=26%
V$POU3F2_01	V$POU3F2_01		49	0.4429769	1.3849488	0.07171315	0.31264636	0.853	1247	tags=22%, list=11%, signal=25%
V$PR_02	V$PR_02		72	0.3976186	1.3842968	0.06324111	0.31060377	0.853	1859	tags=31%, list=17%, signal=36%
V$STAT4_01	V$STAT4_01		133	0.40990597	1.3837873	0.06626506	0.3083375	0.853	2407	tags=38%, list=21%, signal=48%
ACTACCT,MIR-196A,MIR-196B	ACTACCT,MIR-196A,MIR-196B		60	0.38520834	1.3824809	0.068	0.3073982	0.853	1150	tags=20%, list=10%, signal=22%
V$GATA_Q6	V$GATA_Q6		106	0.46241072	1.3768021	0.086419754	0.31671253	0.859	1738	tags=32%, list=16%, signal=38%
V$EGR2_01	V$EGR2_01		85	0.35869774	1.3755416	0.0781893	0.31627995	0.859	1859	tags=20%, list=17%, signal=24%
V$POU3F2_02	V$POU3F2_02		124	0.39187983	1.3750814	0.06666667	0.31383014	0.859	1956	tags=29%, list=17%, signal=35%
GCGSCMNTTT_UNKNOWN	GCGSCMNTTT_UNKNOWN		30	0.39957157	1.3744183	0.09664694	0.31196243	0.859	2035	tags=20%, list=18%, signal=24%
V$COREBINDINGFACTOR_Q6	V$COREBINDINGFACTOR_Q6		138	0.3930206	1.3743016	0.046464648	0.30901793	0.859	1414	tags=26%, list=13%, signal=29%
V$ICSBP_Q6	V$ICSBP_Q6		119	0.40996805	1.3736969	0.06517312	0.30706015	0.859	1899	tags=30%, list=17%, signal=36%
V$MEF2_01	V$MEF2_01		73	0.47569376	1.3727779	0.08806262	0.305714	0.859	2096	tags=40%, list=19%, signal=49%
V$NKX25_02	V$NKX25_02		115	0.4185744	1.3720793	0.07474747	0.3038571	0.859	1647	tags=27%, list=15%, signal=31%
V$PEA3_Q6	V$PEA3_Q6		117	0.38863602	1.3712192	0.093023255	0.30251685	0.859	1918	tags=32%, list=17%, signal=38%
V$MTF1_Q4	V$MTF1_Q4		125	0.36926252	1.369347	0.06944445	0.3037288	0.861	1213	tags=19%, list=11%, signal=21%
V$GATA1_03	V$GATA1_03		120	0.39779466	1.3692118	0.065737054	0.30102378	0.861	1995	tags=31%, list=18%, signal=37%
V$NF1_Q6_01	V$NF1_Q6_01		130	0.3702588	1.3678075	0.059183672	0.30080888	0.863	1741	tags=26%, list=16%, signal=31%
V$AP4_Q6	V$AP4_Q6		108	0.41250387	1.367138	0.06012024	0.2991753	0.863	2444	tags=38%, list=22%, signal=48%
V$TATA_C	V$TATA_C		165	0.4023659	1.3661814	0.06720977	0.29795632	0.865	1691	tags=33%, list=15%, signal=38%
V$MEF2_02	V$MEF2_02		115	0.45412222	1.3657966	0.10412574	0.29597592	0.865	1706	tags=32%, list=15%, signal=38%
V$TFIIA_Q6	V$TFIIA_Q6		137	0.36417827	1.3639728	0.067073174	0.29672578	0.867	2040	tags=29%, list=18%, signal=35%
V$AR_02	V$AR_02		19	0.4691874	1.3625968	0.10019268	0.29662433	0.869	1747	tags=32%, list=16%, signal=37%
RACTNNRTTTNC_UNKNOWN	RACTNNRTTTNC_UNKNOWN		58	0.35695577	1.3544705	0.0746888	0.3103782	0.875	2206	tags=29%, list=20%, signal=36%
MGGAAGTG_V$GABP_B	MGGAAGTG_V$GABP_B		357	0.3096817	1.3523325	0.09917355	0.3112915	0.877	1637	tags=17%, list=15%, signal=20%
V$FOXO3_01	V$FOXO3_01		107	0.38509107	1.3520513	0.06719368	0.30918583	0.877	1372	tags=23%, list=12%, signal=26%
V$TCF11MAFG_01	V$TCF11MAFG_01		103	0.35514334	1.3508483	0.077568136	0.3088203	0.878	2183	tags=30%, list=19%, signal=37%
V$LFA1_Q6	V$LFA1_Q6		123	0.36290613	1.3503491	0.092929296	0.30720007	0.879	2220	tags=28%, list=20%, signal=35%
ATACCTC,MIR-202	ATACCTC,MIR-202		88	0.36654332	1.3488948	0.086538464	0.30705604	0.88	2582	tags=39%, list=23%, signal=50%
V$CEBPDELTA_Q6	V$CEBPDELTA_Q6		122	0.39481935	1.3479358	0.0741483	0.30645898	0.882	1816	tags=30%, list=16%, signal=36%
CCTNTMAGA_UNKNOWN	CCTNTMAGA_UNKNOWN		63	0.39351243	1.3465725	0.10058027	0.30665916	0.884	1718	tags=29%, list=15%, signal=34%
V$AP1_Q4_01	V$AP1_Q4_01		145	0.35758004	1.3462244	0.07421875	0.30499184	0.884	2199	tags=32%, list=20%, signal=39%
V$OCT1_03	V$OCT1_03		101	0.40034008	1.3438299	0.08232932	0.30675703	0.885	2046	tags=31%, list=18%, signal=37%
TGACATY_UNKNOWN	TGACATY_UNKNOWN		315	0.35423383	1.3421175	0.06967213	0.30748868	0.886	1647	tags=23%, list=15%, signal=27%
V$MMEF2_Q6	V$MMEF2_Q6		139	0.4071971	1.3414941	0.10412574	0.30608317	0.886	1548	tags=24%, list=14%, signal=28%
CCAGGTT,MIR-490	CCAGGTT,MIR-490		27	0.39716962	1.3386294	0.14145383	0.30931354	0.888	1740	tags=19%, list=16%, signal=22%
RTAAACA_V$FREAC2_01	RTAAACA_V$FREAC2_01		456	0.33218274	1.335089	0.071428575	0.31364426	0.892	2042	tags=28%, list=18%, signal=33%
V$LHX3_01	V$LHX3_01		109	0.4236204	1.3321126	0.11042945	0.31683087	0.894	1662	tags=30%, list=15%, signal=35%
V$ZIC1_01	V$ZIC1_01		124	0.37916136	1.3320997	0.098	0.3143319	0.894	2249	tags=31%, list=20%, signal=38%
V$SRF_01	V$SRF_01		37	0.4465875	1.3306941	0.140625	0.3146573	0.895	1781	tags=30%, list=16%, signal=35%
V$NF1_Q6	V$NF1_Q6		141	0.37649536	1.330109	0.078470826	0.31338516	0.897	2185	tags=34%, list=20%, signal=42%
V$OCT1_Q5_01	V$OCT1_Q5_01		122	0.3788468	1.3292288	0.07453416	0.31261617	0.898	1892	tags=28%, list=17%, signal=33%
TGCCAAR_V$NF1_Q6	TGCCAAR_V$NF1_Q6		343	0.36810368	1.3288273	0.072164945	0.31104174	0.898	2122	tags=33%, list=19%, signal=40%
V$CIZ_01	V$CIZ_01		104	0.37451178	1.325169	0.09836066	0.31593245	0.901	2348	tags=30%, list=21%, signal=37%
V$STAT6_02	V$STAT6_02		126	0.3670167	1.325109	0.098790325	0.3136085	0.901	1234	tags=23%, list=11%, signal=26%
V$MYB_Q6	V$MYB_Q6		116	0.37245306	1.3219085	0.084886126	0.31743598	0.902	1526	tags=24%, list=14%, signal=28%
V$HNF6_Q6	V$HNF6_Q6		110	0.39118665	1.3209025	0.13333334	0.31698555	0.903	2246	tags=35%, list=20%, signal=43%
YNTTTNNNANGCARM_UNKNOWN	YNTTTNNNANGCARM_UNKNOWN		37	0.4629249	1.3165818	0.11198428	0.32342568	0.905	1922	tags=32%, list=17%, signal=39%
TACAATC,MIR-508	TACAATC,MIR-508		34	0.40444744	1.3109102	0.13793103	0.33172873	0.908	1152	tags=21%, list=10%, signal=23%
V$OCT_Q6	V$OCT_Q6		119	0.3704949	1.307392	0.09166667	0.33677387	0.91	2046	tags=29%, list=18%, signal=36%
V$MYCMAX_02	V$MYCMAX_02		117	0.33931428	1.3070529	0.090361446	0.33499557	0.91	1773	tags=25%, list=16%, signal=29%
V$AP3_Q6	V$AP3_Q6		122	0.37845525	1.3069657	0.11340206	0.3327824	0.91	1918	tags=30%, list=17%, signal=36%
V$FOXJ2_01	V$FOXJ2_01		83	0.3961548	1.3063235	0.08206107	0.33153218	0.91	1237	tags=24%, list=11%, signal=27%
V$FOX_Q2	V$FOX_Q2		102	0.3799674	1.3057147	0.10261569	0.3304113	0.912	1798	tags=26%, list=16%, signal=31%
V$PAX4_04	V$PAX4_04		106	0.35575616	1.3056579	0.11740891	0.32819673	0.912	2197	tags=29%, list=20%, signal=36%
AAAGGAT,MIR-501	AAAGGAT,MIR-501		72	0.33934456	1.3049229	0.12753037	0.3274112	0.914	1608	tags=17%, list=14%, signal=19%
TGANNYRGCA_V$TCF11MAFG_01	TGANNYRGCA_V$TCF11MAFG_01		146	0.33193076	1.3034526	0.09533074	0.32815403	0.916	2106	tags=29%, list=19%, signal=35%
V$PU1_Q6	V$PU1_Q6		110	0.33574387	1.2990752	0.08064516	0.33437058	0.917	1957	tags=25%, list=17%, signal=29%
CTGCAGY_UNKNOWN	CTGCAGY_UNKNOWN		369	0.34013683	1.2990053	0.10493827	0.33217722	0.917	2036	tags=26%, list=18%, signal=31%
CTAGGAA,MIR-384	CTAGGAA,MIR-384		31	0.43177333	1.2968203	0.14968815	0.3342064	0.918	2572	tags=26%, list=23%, signal=33%
V$SMAD3_Q6	V$SMAD3_Q6		104	0.38570982	1.2956209	0.13373253	0.33432275	0.919	2138	tags=34%, list=19%, signal=41%
CTCAAGA,MIR-526B	CTCAAGA,MIR-526B		38	0.4007139	1.2944416	0.13900416	0.33430952	0.919	1831	tags=26%, list=16%, signal=31%
V$PPARG_01	V$PPARG_01		21	0.39979345	1.2931135	0.1572327	0.33455932	0.92	86	tags=10%, list=1%, signal=10%
AGCTCCT,MIR-28	AGCTCCT,MIR-28		40	0.37833378	1.2922515	0.14285715	0.33407983	0.92	718	tags=13%, list=6%, signal=13%
V$ZIC3_01	V$ZIC3_01		137	0.37844086	1.2917092	0.13709678	0.3328014	0.92	2271	tags=33%, list=20%, signal=41%
V$NFAT_Q4_01	V$NFAT_Q4_01		135	0.35343063	1.2871902	0.08281574	0.3392696	0.921	1608	tags=25%, list=14%, signal=29%
CAGTATT,MIR-200B,MIR-200C,MIR-429	CAGTATT,MIR-200B,MIR-200C,MIR-429		243	0.34216672	1.2837222	0.14343435	0.34423593	0.922	1988	tags=27%, list=18%, signal=32%
V$GATA3_01	V$GATA3_01		117	0.3813669	1.2835206	0.12190083	0.34236422	0.922	1754	tags=29%, list=16%, signal=34%
V$STAT5B_01	V$STAT5B_01		125	0.36501405	1.2812817	0.118	0.34443924	0.922	1708	tags=26%, list=15%, signal=30%
V$P300_01	V$P300_01		130	0.33844107	1.281245	0.15322581	0.3423314	0.922	2213	tags=28%, list=20%, signal=35%
V$MYB_Q5_01	V$MYB_Q5_01		116	0.35482356	1.2797731	0.11632653	0.34274787	0.922	1526	tags=22%, list=14%, signal=26%
V$TAXCREB_01	V$TAXCREB_01		70	0.35386318	1.2779107	0.14604463	0.34425586	0.922	2384	tags=29%, list=21%, signal=36%
AAANWWTGC_UNKNOWN	AAANWWTGC_UNKNOWN		104	0.3710309	1.2762735	0.10947368	0.34530082	0.922	2076	tags=30%, list=19%, signal=36%
V$TTF1_Q6	V$TTF1_Q6		126	0.3517089	1.2742615	0.11801242	0.34716663	0.922	2046	tags=25%, list=18%, signal=31%
V$FOXO1_02	V$FOXO1_02		113	0.36166322	1.2727536	0.109561756	0.3478028	0.923	2064	tags=31%, list=18%, signal=38%
V$TCF11_01	V$TCF11_01		102	0.3663913	1.272176	0.14143427	0.346812	0.923	1988	tags=30%, list=18%, signal=37%
V$RREB1_01	V$RREB1_01		101	0.31480303	1.2715408	0.13226452	0.34575617	0.923	1508	tags=17%, list=13%, signal=19%
V$FREAC3_01	V$FREAC3_01		121	0.3679309	1.2711595	0.1124498	0.3444474	0.923	1875	tags=27%, list=17%, signal=32%
V$STAT5A_04	V$STAT5A_04		99	0.38393572	1.2711163	0.15711252	0.342476	0.923	1692	tags=28%, list=15%, signal=33%
V$COUP_DR1_Q6	V$COUP_DR1_Q6		124	0.33689293	1.2703975	0.12830958	0.34202123	0.923	1708	tags=21%, list=15%, signal=24%
TTANTCA_UNKNOWN	TTANTCA_UNKNOWN		429	0.33916906	1.2691754	0.12	0.34270176	0.924	2046	tags=29%, list=18%, signal=34%
TTCYRGAA_UNKNOWN	TTCYRGAA_UNKNOWN		144	0.32796258	1.2673002	0.100790516	0.3443636	0.925	2138	tags=26%, list=19%, signal=31%
V$S8_01	V$S8_01		120	0.37444866	1.2665837	0.11717172	0.34370172	0.925	1692	tags=30%, list=15%, signal=35%
AGGAGTG,MIR-483	AGGAGTG,MIR-483		32	0.37560803	1.2658087	0.19472617	0.34326133	0.927	701	tags=13%, list=6%, signal=13%
V$FOXO4_02	V$FOXO4_02		125	0.36345947	1.2626965	0.11405295	0.3470879	0.928	2040	tags=30%, list=18%, signal=36%
V$NRF2_Q4	V$NRF2_Q4		132	0.32794994	1.2610613	0.10865191	0.34836406	0.929	1427	tags=20%, list=13%, signal=22%
V$CACBINDINGPROTEIN_Q6	V$CACBINDINGPROTEIN_Q6		106	0.33519766	1.2604679	0.15132925	0.347467	0.931	1859	tags=25%, list=17%, signal=29%
ACATATC,MIR-190	ACATATC,MIR-190		26	0.4308902	1.259465	0.17827868	0.34792984	0.932	983	tags=19%, list=9%, signal=21%
ACCAATC,MIR-509	ACCAATC,MIR-509		19	0.45856178	1.2575253	0.1809145	0.3492829	0.933	2720	tags=37%, list=24%, signal=49%
V$TAL1BETAE47_01	V$TAL1BETAE47_01		118	0.37560725	1.2562425	0.16869919	0.3500913	0.933	2206	tags=32%, list=20%, signal=40%
GGTGTGT,MIR-329	GGTGTGT,MIR-329		44	0.35478202	1.2540026	0.1889117	0.35249913	0.934	2494	tags=32%, list=22%, signal=41%
RRAGTTGT_UNKNOWN	RRAGTTGT_UNKNOWN		109	0.3448452	1.2522289	0.13278009	0.35410595	0.934	1940	tags=27%, list=17%, signal=32%
V$ISRE_01	V$ISRE_01		109	0.37338015	1.2521684	0.15811089	0.35233793	0.935	2019	tags=31%, list=18%, signal=38%
V$ELK1_01	V$ELK1_01		124	0.30922273	1.2520748	0.16932271	0.35054433	0.935	1079	tags=14%, list=10%, signal=15%
V$TAL1BETAITF2_01	V$TAL1BETAITF2_01		120	0.36867884	1.2519124	0.15885948	0.34889537	0.935	2779	tags=42%, list=25%, signal=55%
V$TCF1P_Q6	V$TCF1P_Q6		112	0.33945578	1.2504867	0.1437247	0.34966683	0.936	1738	tags=27%, list=16%, signal=31%
V$SREBP1_02	V$SREBP1_02		47	0.39309466	1.2502673	0.165692	0.34829038	0.936	2046	tags=34%, list=18%, signal=41%
V$VDR_Q3	V$VDR_Q3		112	0.34013513	1.2495108	0.14570858	0.34783146	0.937	1962	tags=28%, list=18%, signal=33%
V$HFH8_01	V$HFH8_01		108	0.36616102	1.2489372	0.12877263	0.34693068	0.937	2118	tags=35%, list=19%, signal=43%
V$SMAD_Q6	V$SMAD_Q6		128	0.31416726	1.2487049	0.16071428	0.34543037	0.937	1918	tags=24%, list=17%, signal=29%
V$PPAR_DR1_Q2	V$PPAR_DR1_Q2		127	0.33150795	1.2484992	0.14398421	0.34389433	0.937	1741	tags=23%, list=16%, signal=27%
V$AP1_Q2	V$AP1_Q2		142	0.34169832	1.2479683	0.1307847	0.34305453	0.937	1912	tags=27%, list=17%, signal=33%
V$PAX_Q6	V$PAX_Q6		128	0.3303138	1.2470094	0.12145749	0.3429282	0.937	1522	tags=22%, list=14%, signal=25%
V$PPARA_02	V$PPARA_02		61	0.3707329	1.2428426	0.1863354	0.3487472	0.938	2249	tags=31%, list=20%, signal=39%
V$MSX1_01	V$MSX1_01		98	0.38138208	1.2421818	0.17184265	0.34813052	0.939	1974	tags=30%, list=18%, signal=36%
ATACTGT,MIR-144	ATACTGT,MIR-144		107	0.34144935	1.2411864	0.15853658	0.34814873	0.939	1835	tags=25%, list=16%, signal=30%
ATTACAT,MIR-380-3P	ATTACAT,MIR-380-3P		43	0.3777696	1.2404613	0.1765873	0.34784558	0.939	2263	tags=30%, list=20%, signal=38%
TGATTTRY_V$GFI1_01	TGATTTRY_V$GFI1_01		147	0.3888531	1.2404248	0.14435147	0.3461294	0.939	1892	tags=30%, list=17%, signal=36%
V$PAX3_B	V$PAX3_B		44	0.3603919	1.2399691	0.1656051	0.34523293	0.939	2471	tags=30%, list=22%, signal=38%
V$AP1_Q4	V$AP1_Q4		137	0.33081466	1.2384164	0.1496063	0.3463986	0.939	2052	tags=28%, list=18%, signal=34%
V$AR_Q6	V$AR_Q6		108	0.34224993	1.2381939	0.16837782	0.3451075	0.939	695	tags=14%, list=6%, signal=15%
V$HIF1_Q5	V$HIF1_Q5		121	0.3104361	1.2354102	0.1437008	0.34823135	0.94	2582	tags=27%, list=23%, signal=35%
TGTYNNNNNRGCARM_UNKNOWN	TGTYNNNNNRGCARM_UNKNOWN		27	0.39747941	1.232727	0.1724138	0.35137266	0.941	1053	tags=19%, list=9%, signal=20%
V$POU1F1_Q6	V$POU1F1_Q6		111	0.37360957	1.2320743	0.17718941	0.35094187	0.941	2046	tags=31%, list=18%, signal=37%
V$GATA6_01	V$GATA6_01		138	0.40061116	1.2319981	0.15732759	0.34935552	0.942	2377	tags=38%, list=21%, signal=47%
V$IRF1_01	V$IRF1_01		122	0.34910214	1.2306147	0.1733871	0.35030228	0.942	2329	tags=36%, list=21%, signal=45%
V$STAT5A_02	V$STAT5A_02		66	0.36308903	1.2303209	0.16054158	0.34921536	0.942	1773	tags=29%, list=16%, signal=34%
V$HFH4_01	V$HFH4_01		91	0.37795097	1.2293236	0.15447155	0.34964067	0.942	2104	tags=30%, list=19%, signal=36%
V$AP4_Q6_01	V$AP4_Q6_01		126	0.35903457	1.2264473	0.18273093	0.35351285	0.944	1960	tags=29%, list=18%, signal=35%
V$LMO2COM_02	V$LMO2COM_02		128	0.36710504	1.2262352	0.15432099	0.35215747	0.944	1608	tags=24%, list=14%, signal=28%
V$FXR_Q3	V$FXR_Q3		48	0.38713354	1.2261653	0.16907217	0.35058302	0.944	1405	tags=21%, list=13%, signal=24%
V$MYOGENIN_Q6	V$MYOGENIN_Q6		112	0.3624214	1.2254158	0.20233463	0.3503254	0.944	1848	tags=28%, list=17%, signal=33%
V$CEBP_Q2	V$CEBP_Q2		112	0.3400971	1.2241005	0.16071428	0.3510799	0.944	2183	tags=29%, list=19%, signal=35%
V$MYCMAX_B	V$MYCMAX_B		133	0.2761568	1.2222754	0.16731517	0.35305238	0.944	2118	tags=25%, list=19%, signal=30%
V$HNF4_DR1_Q3	V$HNF4_DR1_Q3		139	0.32274976	1.2220954	0.17827868	0.35168728	0.944	1086	tags=17%, list=10%, signal=18%
V$FOXJ2_02	V$FOXJ2_02		101	0.35606852	1.2212503	0.14570858	0.35166147	0.944	2042	tags=26%, list=18%, signal=31%
V$AP1_01	V$AP1_01		147	0.3343091	1.220435	0.15992293	0.35142463	0.945	1950	tags=27%, list=17%, signal=32%
V$MYCMAX_03	V$MYCMAX_03		116	0.2938247	1.2201054	0.17634855	0.3502818	0.945	1875	tags=21%, list=17%, signal=25%
V$NFKB_Q6	V$NFKB_Q6		130	0.3417665	1.2201042	0.1523046	0.34866014	0.945	2469	tags=36%, list=22%, signal=46%
AACATTC,MIR-409-3P	AACATTC,MIR-409-3P		63	0.36041984	1.2189034	0.21298175	0.3493095	0.946	2694	tags=40%, list=24%, signal=52%
V$GATA2_01	V$GATA2_01		59	0.33312964	1.2185969	0.19547325	0.3482679	0.946	2249	tags=36%, list=20%, signal=44%
V$SREBP1_Q6	V$SREBP1_Q6		129	0.3330658	1.21617	0.17355372	0.3512806	0.946	1917	tags=29%, list=17%, signal=34%
TAGAACC,MIR-182	TAGAACC,MIR-182		18	0.41695747	1.2155498	0.19551934	0.35087088	0.946	718	tags=17%, list=6%, signal=18%
V$HNF1_C	V$HNF1_C		120	0.3824956	1.2149763	0.19517103	0.35027805	0.946	2179	tags=33%, list=19%, signal=40%
CTCCAAG,MIR-432	CTCCAAG,MIR-432		44	0.3516483	1.2137991	0.2244489	0.35090187	0.946	2224	tags=36%, list=20%, signal=45%
V$GATA_C	V$GATA_C		137	0.37155658	1.213684	0.17959183	0.34952933	0.946	1622	tags=26%, list=14%, signal=30%
TTTGCAG,MIR-518A-2	TTTGCAG,MIR-518A-2		98	0.3119302	1.2129017	0.21843687	0.3496008	0.947	2059	tags=20%, list=18%, signal=25%
V$NCX_01	V$NCX_01		79	0.37516406	1.2128797	0.19721116	0.34806406	0.947	2036	tags=25%, list=18%, signal=31%
TGAYRTCA_V$ATF3_Q6	TGAYRTCA_V$ATF3_Q6		259	0.3095324	1.2123562	0.16666667	0.34745735	0.947	2161	tags=25%, list=19%, signal=31%
ARGGGTTAA_UNKNOWN	ARGGGTTAA_UNKNOWN		69	0.33881292	1.2115475	0.17219917	0.34708408	0.947	900	tags=19%, list=8%, signal=20%
CACTGTG,MIR-128A,MIR-128B	CACTGTG,MIR-128A,MIR-128B		168	0.28428552	1.2112707	0.17315175	0.34613392	0.948	2621	tags=26%, list=23%, signal=34%
V$SP1_01	V$SP1_01		126	0.2959767	1.2111195	0.1724846	0.34504604	0.949	2249	tags=24%, list=20%, signal=29%
GCCNNNWTAAR_UNKNOWN	GCCNNNWTAAR_UNKNOWN		68	0.37210009	1.209307	0.20545073	0.34676215	0.949	1956	tags=31%, list=17%, signal=37%
V$BACH2_01	V$BACH2_01		140	0.32858065	1.2086165	0.17515275	0.34656215	0.95	2324	tags=30%, list=21%, signal=37%
V$FOXM1_01	V$FOXM1_01		120	0.33138177	1.2078317	0.17901234	0.34637836	0.95	2281	tags=30%, list=20%, signal=37%
V$CDPCR1_01	V$CDPCR1_01		59	0.3555143	1.2071316	0.20041753	0.34605318	0.95	2394	tags=37%, list=21%, signal=47%
V$NFAT_Q6	V$NFAT_Q6		125	0.3382274	1.2049537	0.17142858	0.34840074	0.951	2067	tags=29%, list=18%, signal=35%
V$IRF7_01	V$IRF7_01		120	0.33309048	1.2040856	0.1799591	0.34845346	0.951	1956	tags=22%, list=17%, signal=26%
V$STAT6_01	V$STAT6_01		115	0.3269284	1.2025753	0.17751479	0.34983703	0.952	2175	tags=29%, list=19%, signal=35%
V$OCT1_Q6	V$OCT1_Q6		124	0.34589514	1.2025182	0.16458334	0.34845158	0.952	1150	tags=21%, list=10%, signal=23%
V$E2A_Q2	V$E2A_Q2		107	0.36024585	1.2002227	0.25048545	0.35107085	0.952	2446	tags=32%, list=22%, signal=40%
GGCAGTG,MIR-324-3P	GGCAGTG,MIR-324-3P		48	0.36113402	1.1996951	0.24190477	0.35049796	0.953	1890	tags=25%, list=17%, signal=30%
RNTCANNRNNYNATTW_UNKNOWN	RNTCANNRNNYNATTW_UNKNOWN		27	0.45832133	1.1973276	0.24901961	0.3530044	0.954	1706	tags=33%, list=15%, signal=39%
V$PR_01	V$PR_01		68	0.34782097	1.196716	0.18163672	0.35268214	0.954	1941	tags=28%, list=17%, signal=34%
RYTAAWNNNTGAY_UNKNOWN	RYTAAWNNNTGAY_UNKNOWN		37	0.41980955	1.195125	0.20833333	0.35404938	0.954	2018	tags=32%, list=18%, signal=39%
V$IK2_01	V$IK2_01		140	0.3349548	1.1932406	0.19348268	0.35570055	0.956	1875	tags=29%, list=17%, signal=35%
ATGCTGG,MIR-338	ATGCTGG,MIR-338		47	0.3307461	1.1920862	0.2265625	0.35612568	0.956	1232	tags=17%, list=11%, signal=19%
V$EFC_Q6	V$EFC_Q6		126	0.31972596	1.1912125	0.20321931	0.35619742	0.956	1902	tags=22%, list=17%, signal=26%
V$TST1_01	V$TST1_01		133	0.342505	1.1908113	0.22156863	0.35558733	0.956	1988	tags=26%, list=18%, signal=32%
V$MAZR_01	V$MAZR_01		109	0.3041711	1.1906193	0.20724346	0.35444456	0.956	2138	tags=21%, list=19%, signal=26%
CATRRAGC_UNKNOWN	CATRRAGC_UNKNOWN		58	0.3537527	1.1891304	0.2153518	0.35548148	0.956	2522	tags=36%, list=23%, signal=46%
V$HNF3_Q6	V$HNF3_Q6		95	0.35038015	1.1887311	0.19793814	0.35478702	0.956	1229	tags=22%, list=11%, signal=25%
TTCYNRGAA_V$STAT5B_01	TTCYNRGAA_V$STAT5B_01		165	0.31839168	1.1875025	0.1765873	0.35562256	0.956	1708	tags=24%, list=15%, signal=27%
V$FREAC4_01	V$FREAC4_01		77	0.36699373	1.1874659	0.20556745	0.35426438	0.956	1643	tags=26%, list=15%, signal=30%
ACCAAAG,MIR-9	ACCAAAG,MIR-9		255	0.27474257	1.186953	0.20558882	0.3537752	0.956	1641	tags=19%, list=15%, signal=22%
V$AML_Q6	V$AML_Q6		135	0.33510324	1.1862886	0.17021276	0.35361367	0.957	1237	tags=21%, list=11%, signal=23%
TGTTTAC,MIR-30A-5P,MIR-30C,MIR-30D,MIR-30B,MIR-30E-5P	TGTTTAC,MIR-30A-5P,MIR-30C,MIR-30D,MIR-30B,MIR-30E-5P		295	0.2941991	1.1848211	0.17107943	0.35460034	0.957	2495	tags=29%, list=22%, signal=36%
CTCTGGA,MIR-520A,MIR-525	CTCTGGA,MIR-520A,MIR-525		80	0.31534475	1.1816753	0.22379032	0.35890272	0.957	1864	tags=24%, list=17%, signal=28%
ATTCTTT,MIR-186	ATTCTTT,MIR-186		128	0.3023217	1.1814361	0.22485207	0.35810655	0.958	2241	tags=26%, list=20%, signal=32%
TAATAAT,MIR-126	TAATAAT,MIR-126		103	0.31009927	1.1808035	0.184	0.35788247	0.958	2144	tags=22%, list=19%, signal=27%
V$PAX4_03	V$PAX4_03		133	0.312732	1.1805841	0.22222222	0.3569067	0.958	1618	tags=19%, list=14%, signal=22%
V$CEBPGAMMA_Q6	V$CEBPGAMMA_Q6		119	0.3241004	1.180239	0.1919192	0.35608888	0.958	1546	tags=22%, list=14%, signal=25%
V$HEB_Q6	V$HEB_Q6		123	0.32738048	1.1790645	0.20517929	0.3567667	0.958	1917	tags=27%, list=17%, signal=32%
GGGACCA,MIR-133A,MIR-133B	GGGACCA,MIR-133A,MIR-133B		101	0.277429	1.1775689	0.22244094	0.3582628	0.959	1773	tags=16%, list=16%, signal=19%
GTATTAT,MIR-369-3P	GTATTAT,MIR-369-3P		96	0.32572222	1.1756353	0.23858921	0.36006284	0.959	1692	tags=22%, list=15%, signal=26%
V$AP1FJ_Q2	V$AP1FJ_Q2		145	0.31615826	1.170501	0.22267206	0.36770266	0.96	2596	tags=37%, list=23%, signal=47%
V$HNF4_01	V$HNF4_01		136	0.33534166	1.1700938	0.23895583	0.36711943	0.96	2048	tags=29%, list=18%, signal=36%
V$CDC5_01	V$CDC5_01		137	0.32868227	1.169408	0.22088353	0.3670014	0.96	2042	tags=28%, list=18%, signal=34%
V$AP2_Q6_01	V$AP2_Q6_01		124	0.29683983	1.1680441	0.21357286	0.36792845	0.96	2249	tags=27%, list=20%, signal=33%
V$SMAD4_Q6	V$SMAD4_Q6		112	0.31382364	1.1674756	0.22064777	0.3677018	0.96	2249	tags=29%, list=20%, signal=37%
V$USF2_Q6	V$USF2_Q6		126	0.2692235	1.1670656	0.19723865	0.36709392	0.96	2562	tags=29%, list=23%, signal=38%
V$AP4_Q5	V$AP4_Q5		130	0.33495343	1.1665128	0.22427984	0.36654496	0.96	2179	tags=29%, list=19%, signal=36%
V$MEF2_Q6_01	V$MEF2_Q6_01		121	0.36767718	1.1664889	0.25	0.36522084	0.96	2281	tags=33%, list=20%, signal=41%
GGGGCCC,MIR-296	GGGGCCC,MIR-296		37	0.3675419	1.1658876	0.29249012	0.36493394	0.96	2616	tags=32%, list=23%, signal=42%
V$ATF1_Q6	V$ATF1_Q6		124	0.31227362	1.1658663	0.22574258	0.36366993	0.961	2160	tags=27%, list=19%, signal=34%
V$EGR1_01	V$EGR1_01		131	0.29081956	1.1652415	0.24539877	0.36344418	0.961	1940	tags=21%, list=17%, signal=26%
YTAAYNGCT_UNKNOWN	YTAAYNGCT_UNKNOWN		77	0.36120844	1.1634507	0.24123712	0.36547643	0.962	1747	tags=31%, list=16%, signal=37%
CTTTGCA,MIR-527	CTTTGCA,MIR-527		129	0.2951849	1.1626762	0.22403258	0.36551383	0.962	1801	tags=22%, list=16%, signal=26%
TGGTGCT,MIR-29A,MIR-29B,MIR-29C	TGGTGCT,MIR-29A,MIR-29B,MIR-29C		251	0.28897908	1.1622833	0.24023438	0.3649984	0.963	1865	tags=23%, list=17%, signal=27%
V$DR1_Q3	V$DR1_Q3		125	0.31649977	1.1613235	0.23360656	0.3651727	0.963	1647	tags=22%, list=15%, signal=26%
GCTNWTTGK_UNKNOWN	GCTNWTTGK_UNKNOWN		135	0.31769216	1.1611133	0.21487603	0.36421	0.963	1407	tags=17%, list=13%, signal=19%
V$E47_01	V$E47_01		133	0.32050833	1.1606436	0.22485207	0.36365414	0.963	1994	tags=26%, list=18%, signal=31%
V$NFKAPPAB_01	V$NFKAPPAB_01		125	0.33280492	1.1593723	0.22155689	0.36458653	0.963	2452	tags=38%, list=22%, signal=49%
V$AR_01	V$AR_01		72	0.3250009	1.1590422	0.23647295	0.36391136	0.963	1436	tags=22%, list=13%, signal=25%
AAAYRNCTG_UNKNOWN	AAAYRNCTG_UNKNOWN		182	0.32359383	1.1587883	0.21894737	0.36306092	0.963	1994	tags=24%, list=18%, signal=28%
V$LMO2COM_01	V$LMO2COM_01		128	0.31354055	1.1572349	0.24301076	0.36434713	0.963	1859	tags=26%, list=17%, signal=31%
V$CREB_Q3	V$CREB_Q3		115	0.26528195	1.1561935	0.22664016	0.3647526	0.963	2040	tags=23%, list=18%, signal=27%
V$NKX3A_01	V$NKX3A_01		101	0.34336555	1.1557847	0.25204918	0.3641541	0.963	2031	tags=30%, list=18%, signal=36%
WGGAATGY_V$TEF1_Q6	WGGAATGY_V$TEF1_Q6		173	0.3242119	1.1556636	0.23632812	0.3631231	0.963	2269	tags=31%, list=20%, signal=39%
V$HNF4ALPHA_Q6	V$HNF4ALPHA_Q6		131	0.3385119	1.1540489	0.25447315	0.36485848	0.963	1948	tags=27%, list=17%, signal=33%
WTGAAAT_UNKNOWN	WTGAAAT_UNKNOWN		282	0.3058922	1.1531926	0.21584159	0.36500284	0.963	1849	tags=23%, list=17%, signal=26%
GAGCTGG,MIR-337	GAGCTGG,MIR-337		76	0.29876074	1.1527098	0.28772637	0.36453894	0.963	2104	tags=24%, list=19%, signal=29%
V$FXR_IR1_Q6	V$FXR_IR1_Q6		61	0.33229673	1.1523125	0.24055666	0.36393547	0.963	748	tags=13%, list=7%, signal=14%
V$HNF3ALPHA_Q6	V$HNF3ALPHA_Q6		105	0.32888034	1.1522875	0.24351297	0.362731	0.963	1841	tags=26%, list=16%, signal=30%
V$TEL2_Q6	V$TEL2_Q6		109	0.2752515	1.1501155	0.27634194	0.36520353	0.963	2260	tags=22%, list=20%, signal=27%
V$CEBPA_01	V$CEBPA_01		119	0.31403393	1.1500758	0.2205029	0.36400145	0.963	2241	tags=29%, list=20%, signal=35%
WGTTNNNNNAAA_UNKNOWN	WGTTNNNNNAAA_UNKNOWN		263	0.29341367	1.1497061	0.2244489	0.3634707	0.963	1956	tags=25%, list=17%, signal=29%
V$STAT5A_01	V$STAT5A_01		129	0.31543422	1.1496705	0.24186991	0.36231324	0.963	1787	tags=23%, list=16%, signal=27%
V$HP1SITEFACTOR_Q6	V$HP1SITEFACTOR_Q6		113	0.3280905	1.1475596	0.23210831	0.3650086	0.963	2300	tags=35%, list=21%, signal=44%
YKACATTT_UNKNOWN	YKACATTT_UNKNOWN		121	0.28874746	1.1475396	0.2387755	0.36380088	0.963	2040	tags=22%, list=18%, signal=27%
V$AP1_C	V$AP1_C		157	0.31659567	1.1469475	0.21881391	0.36368674	0.963	2007	tags=27%, list=18%, signal=33%
STTTCRNTTT_V$IRF_Q6	STTTCRNTTT_V$IRF_Q6		92	0.35950747	1.1460562	0.2625	0.36416844	0.964	1902	tags=32%, list=17%, signal=38%
TTCNRGNNNNTTC_V$HSF_Q6	TTCNRGNNNNTTC_V$HSF_Q6		75	0.31938568	1.144333	0.23913044	0.3657604	0.965	1902	tags=21%, list=17%, signal=26%
V$CDPCR3HD_01	V$CDPCR3HD_01		112	0.3172555	1.1433339	0.24579832	0.36631927	0.966	1302	tags=20%, list=12%, signal=22%
V$CRX_Q4	V$CRX_Q4		118	0.32974702	1.1424615	0.2531915	0.36667588	0.966	2031	tags=31%, list=18%, signal=38%
GTGACTT,MIR-224	GTGACTT,MIR-224		79	0.30028236	1.1403569	0.24951267	0.36919418	0.966	2211	tags=23%, list=20%, signal=28%
TGACGTCA_V$ATF3_Q6	TGACGTCA_V$ATF3_Q6		107	0.29334384	1.1393763	0.22839506	0.36960924	0.966	940	tags=14%, list=8%, signal=15%
GATAAGR_V$GATA_C	GATAAGR_V$GATA_C		161	0.35479352	1.1378	0.2632653	0.3713352	0.966	1622	tags=27%, list=14%, signal=31%
YGCGYRCGC_UNKNOWN	YGCGYRCGC_UNKNOWN		139	0.25374448	1.1368729	0.2545825	0.37153184	0.966	2308	tags=21%, list=21%, signal=26%
V$NFKB_Q6_01	V$NFKB_Q6_01		113	0.3170406	1.1361428	0.253937	0.371649	0.966	2478	tags=35%, list=22%, signal=45%
CTTTAAR_UNKNOWN	CTTTAAR_UNKNOWN		445	0.28813693	1.1357195	0.24652088	0.37113014	0.966	1962	tags=24%, list=18%, signal=29%
V$TAL1ALPHAE47_01	V$TAL1ALPHAE47_01		119	0.33025882	1.1352521	0.27254903	0.37073708	0.966	2314	tags=30%, list=21%, signal=38%
V$EVI1_02	V$EVI1_02		63	0.3325237	1.1346327	0.2892562	0.37053946	0.966	2654	tags=33%, list=24%, signal=43%
YYCATTCAWW_UNKNOWN	YYCATTCAWW_UNKNOWN		91	0.32274082	1.1340649	0.25051335	0.37028944	0.966	1137	tags=16%, list=10%, signal=18%
TTANWNANTGGM_UNKNOWN	TTANWNANTGGM_UNKNOWN		29	0.382102	1.1334687	0.30537635	0.3701231	0.966	3506	tags=45%, list=31%, signal=65%
V$TEF_Q6	V$TEF_Q6		111	0.3169837	1.1334424	0.2638889	0.36900198	0.966	1340	tags=20%, list=12%, signal=22%
CCTGTGA,MIR-513	CCTGTGA,MIR-513		63	0.32019308	1.1325525	0.28131416	0.3692717	0.966	1960	tags=19%, list=18%, signal=23%
V$PAX8_B	V$PAX8_B		45	0.36319202	1.1316687	0.2895277	0.36959526	0.966	2166	tags=29%, list=19%, signal=36%
V$RORA2_01	V$RORA2_01		74	0.345268	1.1303155	0.2745491	0.37072137	0.966	3112	tags=41%, list=28%, signal=56%
V$SP1_Q2_01	V$SP1_Q2_01		122	0.2822002	1.129695	0.26434427	0.37050685	0.966	2249	tags=26%, list=20%, signal=32%
AAGTCCA,MIR-422B,MIR-422A	AAGTCCA,MIR-422B,MIR-422A		28	0.3527272	1.1293113	0.32447818	0.3699552	0.966	3006	tags=29%, list=27%, signal=39%
V$SPZ1_01	V$SPZ1_01		127	0.2793286	1.1283433	0.25357872	0.37033144	0.966	1822	tags=20%, list=16%, signal=23%
RYAAAKNNNNNNTTGW_UNKNOWN	RYAAAKNNNNNNTTGW_UNKNOWN		44	0.38344705	1.1274378	0.28691983	0.37065068	0.966	1957	tags=32%, list=17%, signal=38%
V$E12_Q6	V$E12_Q6		118	0.33735773	1.1261864	0.2929293	0.371536	0.966	1848	tags=28%, list=17%, signal=33%
V$HNF1_01	V$HNF1_01		129	0.3701868	1.124641	0.2914046	0.37281963	0.966	2137	tags=36%, list=19%, signal=44%
TAGCTTT,MIR-9	TAGCTTT,MIR-9		127	0.30258155	1.1244712	0.29447854	0.3719096	0.966	792	tags=9%, list=7%, signal=10%
V$OCT_C	V$OCT_C		129	0.31716907	1.1239526	0.26899385	0.37154993	0.966	1344	tags=19%, list=12%, signal=22%
V$PTF1BETA_Q6	V$PTF1BETA_Q6		115	0.28742397	1.1222651	0.2651822	0.37329677	0.966	1344	tags=17%, list=12%, signal=19%
CAGGTCC,MIR-492	CAGGTCC,MIR-492		28	0.34076402	1.1201712	0.31578946	0.37577328	0.966	1785	tags=21%, list=16%, signal=25%
V$OSF2_Q6	V$OSF2_Q6		134	0.29383963	1.1196176	0.25918368	0.37566498	0.967	2461	tags=28%, list=22%, signal=35%
AACTGGA,MIR-145	AACTGGA,MIR-145		117	0.28471985	1.1185857	0.28915662	0.37612182	0.968	2004	tags=21%, list=18%, signal=26%
AAGCACA,MIR-218	AAGCACA,MIR-218		166	0.28116885	1.1182582	0.27868852	0.37550566	0.968	1957	tags=23%, list=17%, signal=28%
V$HMGIY_Q6	V$HMGIY_Q6		117	0.32853425	1.1173464	0.26819128	0.37600797	0.968	2330	tags=32%, list=21%, signal=41%
AACTGAC,MIR-223	AACTGAC,MIR-223		54	0.34196973	1.1170615	0.3072407	0.37544447	0.968	1124	tags=19%, list=10%, signal=20%
CTACCTC,LET-7A,LET-7B,LET-7C,LET-7D,LET-7E,LET-7F,MIR-98,LET-7G,LET-7I	CTACCTC,LET-7A,LET-7B,LET-7C,LET-7D,LET-7E,LET-7F,MIR-98,LET-7G,LET-7I		184	0.26581955	1.1170095	0.27160493	0.37444794	0.968	2046	tags=20%, list=18%, signal=24%
TCTGATA,MIR-361	TCTGATA,MIR-361		47	0.32902262	1.1135303	0.32128513	0.37909228	0.968	1692	tags=19%, list=15%, signal=22%
AACWWCAANK_UNKNOWN	AACWWCAANK_UNKNOWN		70	0.30744684	1.1128547	0.26639345	0.37912	0.968	695	tags=14%, list=6%, signal=15%
V$OCT1_02	V$OCT1_02		100	0.34760404	1.1122994	0.30515465	0.37912473	0.968	2143	tags=28%, list=19%, signal=34%
V$CREL_01	V$CREL_01		136	0.29863632	1.1122884	0.25450903	0.3780008	0.968	2314	tags=31%, list=21%, signal=38%
TGACAGNY_V$MEIS1_01	TGACAGNY_V$MEIS1_01		378	0.27272233	1.1116495	0.27091634	0.37788162	0.968	2078	tags=24%, list=19%, signal=28%
CATTGTYY_V$SOX9_B1	CATTGTYY_V$SOX9_B1		181	0.2975993	1.110732	0.2603306	0.37841442	0.968	2329	tags=30%, list=21%, signal=37%
V$HFH3_01	V$HFH3_01		88	0.32403156	1.1071122	0.29268292	0.38357675	0.968	1770	tags=26%, list=16%, signal=31%
V$CEBP_01	V$CEBP_01		120	0.3124205	1.106745	0.28657314	0.38303888	0.968	1846	tags=26%, list=16%, signal=31%
V$P53_02	V$P53_02		112	0.29414472	1.1064761	0.28849903	0.38241348	0.968	2248	tags=31%, list=20%, signal=39%
V$EVI1_04	V$EVI1_04		123	0.31001985	1.1062968	0.28830644	0.38158795	0.968	2271	tags=27%, list=20%, signal=33%
V$MAF_Q6	V$MAF_Q6		144	0.28696215	1.1022193	0.30590716	0.38753036	0.969	1990	tags=22%, list=18%, signal=27%
V$EGR_Q6	V$EGR_Q6		134	0.27562493	1.1002092	0.31325302	0.38999328	0.97	2478	tags=26%, list=22%, signal=33%
V$PIT1_Q6	V$PIT1_Q6		110	0.34455943	1.0978826	0.31211498	0.39288604	0.97	2271	tags=34%, list=20%, signal=42%
TGCCTTA,MIR-124A	TGCCTTA,MIR-124A		285	0.25702715	1.0961637	0.29484537	0.39469707	0.97	1752	tags=17%, list=16%, signal=19%
V$GATA1_02	V$GATA1_02		123	0.33120954	1.0953829	0.30638298	0.39503357	0.97	1618	tags=24%, list=14%, signal=28%
V$CREBP1CJUN_01	V$CREBP1CJUN_01		119	0.28171134	1.0933846	0.3057325	0.39762545	0.97	940	tags=13%, list=8%, signal=15%
V$IK1_01	V$IK1_01		139	0.2953824	1.0921695	0.30753565	0.39878112	0.97	1875	tags=24%, list=17%, signal=29%
V$NGFIC_01	V$NGFIC_01		113	0.26983204	1.0917957	0.3265306	0.39828223	0.97	2390	tags=24%, list=21%, signal=30%
V$ATF4_Q2	V$ATF4_Q2		120	0.27301782	1.0889564	0.3137255	0.40207705	0.97	1698	tags=18%, list=15%, signal=20%
AAGCCAT,MIR-135A,MIR-135B	AAGCCAT,MIR-135A,MIR-135B		166	0.2716895	1.0883054	0.31451613	0.40219736	0.971	1955	tags=20%, list=17%, signal=24%
CTCTATG,MIR-368	CTCTATG,MIR-368		24	0.35560513	1.0871137	0.33836207	0.40304217	0.971	1675	tags=21%, list=15%, signal=24%
V$HTF_01	V$HTF_01		28	0.33059016	1.0869584	0.3392157	0.40220043	0.971	1691	tags=25%, list=15%, signal=29%
TCTATGA,MIR-376A,MIR-376B	TCTATGA,MIR-376A,MIR-376B		50	0.2988419	1.0852864	0.33139536	0.40392387	0.971	2209	tags=26%, list=20%, signal=32%
V$PAX4_02	V$PAX4_02		124	0.3303473	1.0848087	0.34146342	0.40362895	0.971	1629	tags=26%, list=15%, signal=30%
TGGNNNNNNKCCAR_UNKNOWN	TGGNNNNNNKCCAR_UNKNOWN		208	0.3068324	1.0825156	0.311245	0.40636012	0.971	1518	tags=25%, list=14%, signal=28%
CTTGTAT,MIR-381	CTTGTAT,MIR-381		96	0.29118648	1.0819137	0.3512974	0.4062234	0.971	2031	tags=24%, list=18%, signal=29%
V$TEF1_Q6	V$TEF1_Q6		110	0.30905604	1.0804546	0.34313726	0.40762413	0.971	2023	tags=28%, list=18%, signal=34%
TTGCACT,MIR-130A,MIR-301,MIR-130B	TTGCACT,MIR-130A,MIR-301,MIR-130B		179	0.27050394	1.0795982	0.3448276	0.40813962	0.971	1955	tags=23%, list=17%, signal=28%
V$STAT_01	V$STAT_01		133	0.27876744	1.0794866	0.31991953	0.40724105	0.971	1206	tags=16%, list=11%, signal=17%
TGCTTTG,MIR-330	TGCTTTG,MIR-330		145	0.28025037	1.0793146	0.3292683	0.4063673	0.971	1697	tags=15%, list=15%, signal=18%
V$AREB6_04	V$AREB6_04		116	0.30778417	1.0771251	0.34530938	0.40880296	0.971	2398	tags=33%, list=21%, signal=41%
V$TITF1_Q3	V$TITF1_Q3		118	0.30273166	1.0766484	0.3545082	0.40850818	0.971	1490	tags=17%, list=13%, signal=19%
V$COMP1_01	V$COMP1_01		64	0.34875277	1.0765809	0.35550934	0.40750408	0.971	1622	tags=27%, list=14%, signal=31%
V$OCT1_06	V$OCT1_06		128	0.3092203	1.0756553	0.3272727	0.4078721	0.971	1255	tags=18%, list=11%, signal=20%
V$LEF1_Q2	V$LEF1_Q2		104	0.28363472	1.075363	0.3090909	0.40724775	0.971	1592	tags=21%, list=14%, signal=24%
V$NFKAPPAB65_01	V$NFKAPPAB65_01		123	0.29024428	1.0752265	0.3089431	0.4063995	0.971	2314	tags=31%, list=21%, signal=39%
ATAAGCT,MIR-21	ATAAGCT,MIR-21		69	0.31744754	1.0745498	0.34738955	0.4064422	0.971	1360	tags=19%, list=12%, signal=21%
RNGTGGGC_UNKNOWN	RNGTGGGC_UNKNOWN		375	0.26025042	1.0733988	0.32911393	0.40734065	0.971	2273	tags=25%, list=20%, signal=30%
V$CP2_01	V$CP2_01		132	0.29429975	1.0724713	0.3339921	0.40775642	0.971	1466	tags=23%, list=13%, signal=26%
V$AP1_Q6	V$AP1_Q6		130	0.29187456	1.0724442	0.3508772	0.40672356	0.971	2052	tags=27%, list=18%, signal=33%
V$CREB_01	V$CREB_01		121	0.26799566	1.0721644	0.30753565	0.4061412	0.971	940	tags=12%, list=8%, signal=13%
V$ATF_B	V$ATF_B		93	0.2894897	1.070709	0.31567797	0.40757328	0.971	1264	tags=16%, list=11%, signal=18%
GTTRYCATRR_UNKNOWN	GTTRYCATRR_UNKNOWN		67	0.286309	1.0695801	0.36713997	0.408422	0.971	2355	tags=25%, list=21%, signal=32%
TGTTTGY_V$HNF3_Q6	TGTTTGY_V$HNF3_Q6		356	0.28556854	1.0686728	0.33333334	0.40894958	0.971	1407	tags=17%, list=13%, signal=19%
GTGCCAT,MIR-183	GTGCCAT,MIR-183		100	0.28335845	1.0680997	0.3531746	0.4088746	0.971	2697	tags=33%, list=24%, signal=43%
YGCANTGCR_UNKNOWN	YGCANTGCR_UNKNOWN		52	0.27459604	1.0663906	0.38336715	0.41085014	0.971	2798	tags=29%, list=25%, signal=38%
GGARNTKYCCA_UNKNOWN	GGARNTKYCCA_UNKNOWN		36	0.33500654	1.0651917	0.3632653	0.41202396	0.971	387	tags=14%, list=3%, signal=14%
V$TFIII_Q6	V$TFIII_Q6		104	0.28010544	1.0651813	0.34210527	0.41095546	0.971	974	tags=14%, list=9%, signal=16%
ACAWNRNSRCGG_UNKNOWN	ACAWNRNSRCGG_UNKNOWN		41	0.26898614	1.0635273	0.3831967	0.41282123	0.971	1102	tags=10%, list=10%, signal=11%
YAATNRNNNYNATT_UNKNOWN	YAATNRNNNYNATT_UNKNOWN		51	0.34598324	1.0626328	0.37755102	0.4131921	0.971	1437	tags=25%, list=13%, signal=29%
V$FOXD3_01	V$FOXD3_01		107	0.30549008	1.0622572	0.351626	0.41272816	0.971	1223	tags=19%, list=11%, signal=21%
SYATTGTG_UNKNOWN	SYATTGTG_UNKNOWN		100	0.27153707	1.0615627	0.38541666	0.41286305	0.971	2199	tags=26%, list=20%, signal=32%
V$RORA1_01	V$RORA1_01		136	0.28813472	1.0592246	0.35670102	0.4158216	0.971	1336	tags=18%, list=12%, signal=21%
AGGAAGC,MIR-516-3P	AGGAAGC,MIR-516-3P		51	0.31003913	1.0591853	0.37401575	0.41480473	0.971	596	tags=12%, list=5%, signal=12%
V$PAX8_01	V$PAX8_01		15	0.38020733	1.0590277	0.3911205	0.4140282	0.971	606	tags=13%, list=5%, signal=14%
V$POU6F1_01	V$POU6F1_01		117	0.33047315	1.0586525	0.375	0.41368967	0.971	1988	tags=31%, list=18%, signal=37%
V$MEIS1_01	V$MEIS1_01		117	0.2905921	1.0574626	0.38821137	0.41471764	0.971	1195	tags=18%, list=11%, signal=20%
GTGCCTT,MIR-506	GTGCCTT,MIR-506		359	0.24496298	1.0567752	0.3678862	0.4148518	0.971	1968	tags=19%, list=18%, signal=23%
GACAGGG,MIR-339	GACAGGG,MIR-339		31	0.3389789	1.0552044	0.38350517	0.4163969	0.971	1829	tags=23%, list=16%, signal=27%
GGCNRNWCTTYS_UNKNOWN	GGCNRNWCTTYS_UNKNOWN		39	0.28529906	1.0548623	0.39453125	0.41584995	0.971	3273	tags=36%, list=29%, signal=51%
V$AP2ALPHA_01	V$AP2ALPHA_01		113	0.28323954	1.0546426	0.35887095	0.41523933	0.971	1989	tags=25%, list=18%, signal=30%
CAAGGAT,MIR-362	CAAGGAT,MIR-362		33	0.31262958	1.0546355	0.38049713	0.41419286	0.971	2617	tags=24%, list=23%, signal=32%
CCCACAT,MIR-299-3P	CCCACAT,MIR-299-3P		25	0.34076592	1.0540297	0.41074857	0.4140821	0.971	727	tags=12%, list=6%, signal=13%
CTCAGGG,MIR-125B,MIR-125A	CTCAGGG,MIR-125B,MIR-125A		177	0.24684311	1.0519912	0.36666667	0.41661608	0.971	1886	tags=17%, list=17%, signal=20%
ACACTGG,MIR-199A,MIR-199B	ACACTGG,MIR-199A,MIR-199B		80	0.2814145	1.0517032	0.3783784	0.41607133	0.971	1215	tags=14%, list=11%, signal=15%
V$ZF5_01	V$ZF5_01		123	0.2648702	1.0498159	0.36820924	0.41837573	0.971	2119	tags=21%, list=19%, signal=26%
V$AP2REP_01	V$AP2REP_01		85	0.29467282	1.0486187	0.3785425	0.41943318	0.971	2060	tags=26%, list=18%, signal=31%
V$MYOGNF1_01	V$MYOGNF1_01		20	0.39338368	1.046735	0.39520958	0.4216424	0.972	1477	tags=30%, list=13%, signal=34%
V$CEBP_Q2_01	V$CEBP_Q2_01		139	0.29163498	1.0456126	0.38955823	0.42267838	0.972	1988	tags=26%, list=18%, signal=31%
YTAATTAA_V$LHX3_01	YTAATTAA_V$LHX3_01		88	0.30901712	1.0455728	0.38350517	0.42173237	0.972	2104	tags=28%, list=19%, signal=35%
ACATTCC,MIR-1,MIR-206	ACATTCC,MIR-1,MIR-206		140	0.25908154	1.0455022	0.3613963	0.42080334	0.972	2286	tags=25%, list=20%, signal=31%
V$NKX62_Q2	V$NKX62_Q2		108	0.30990455	1.044525	0.38636363	0.42138988	0.972	2048	tags=25%, list=18%, signal=30%
V$EGR3_01	V$EGR3_01		34	0.28825426	1.0440851	0.38735178	0.4211205	0.972	1859	tags=21%, list=17%, signal=25%
RGAANNTTC_V$HSF1_01	RGAANNTTC_V$HSF1_01		209	0.2744709	1.0435562	0.38181818	0.4209957	0.972	2213	tags=25%, list=20%, signal=30%
V$E4BP4_01	V$E4BP4_01		94	0.27690834	1.0426106	0.38104838	0.4215724	0.972	2021	tags=28%, list=18%, signal=33%
V$GATA1_01	V$GATA1_01		127	0.27458912	1.0420699	0.39658847	0.4214043	0.973	2241	tags=24%, list=20%, signal=29%
CATGTAA,MIR-496	CATGTAA,MIR-496		92	0.2909228	1.0418634	0.40246406	0.4207841	0.973	2271	tags=23%, list=20%, signal=28%
V$AR_Q2	V$AR_Q2		55	0.32401812	1.0413667	0.36752138	0.42063424	0.973	1664	tags=24%, list=15%, signal=28%
GTCNYYATGR_UNKNOWN	GTCNYYATGR_UNKNOWN		36	0.31786773	1.041128	0.41164657	0.4200304	0.973	1080	tags=14%, list=10%, signal=15%
V$OCT1_05	V$OCT1_05		115	0.3066697	1.0375632	0.39759037	0.42517558	0.974	1875	tags=25%, list=17%, signal=30%
CAATGCA,MIR-33	CAATGCA,MIR-33		55	0.30123428	1.0351434	0.39138943	0.4284292	0.974	2041	tags=24%, list=18%, signal=29%
YNGTTNNNATT_UNKNOWN	YNGTTNNNATT_UNKNOWN		170	0.30011156	1.0348799	0.41955194	0.4277895	0.974	1548	tags=24%, list=14%, signal=27%
TGCTGAY_UNKNOWN	TGCTGAY_UNKNOWN		259	0.2763473	1.0347614	0.39235413	0.4269706	0.974	2492	tags=28%, list=22%, signal=35%
V$HNF1_Q6	V$HNF1_Q6		136	0.32837656	1.033902	0.40412372	0.4273251	0.974	2137	tags=32%, list=19%, signal=39%
CAGNYGKNAAA_UNKNOWN	CAGNYGKNAAA_UNKNOWN		37	0.31980354	1.0330448	0.42300195	0.4277638	0.974	1688	tags=30%, list=15%, signal=35%
TAATTA_V$CHX10_01	TAATTA_V$CHX10_01		364	0.2800067	1.0325531	0.38722554	0.42770642	0.975	2061	tags=25%, list=18%, signal=30%
TTAYRTAA_V$E4BP4_01	TTAYRTAA_V$E4BP4_01		107	0.28047785	1.0316133	0.39759037	0.42838606	0.975	1902	tags=23%, list=17%, signal=28%
V$MYOD_Q6	V$MYOD_Q6		113	0.31891012	1.0304675	0.4137255	0.42925355	0.975	1918	tags=28%, list=17%, signal=34%
V$PITX2_Q2	V$PITX2_Q2		119	0.28960904	1.0301417	0.41153082	0.42883328	0.975	1654	tags=20%, list=15%, signal=23%
V$ATF3_Q6	V$ATF3_Q6		117	0.25870383	1.027932	0.36327344	0.43152508	0.975	1396	tags=15%, list=12%, signal=16%
V$HAND1E47_01	V$HAND1E47_01		127	0.29624146	1.027524	0.408	0.43113938	0.975	2336	tags=28%, list=21%, signal=34%
V$YY1_01	V$YY1_01		127	0.2467371	1.0268387	0.3995984	0.43134305	0.975	1962	tags=18%, list=18%, signal=22%
V$EVI1_05	V$EVI1_05		89	0.3265122	1.0260518	0.4244898	0.43170065	0.975	1706	tags=28%, list=15%, signal=33%
V$DR3_Q4	V$DR3_Q4		67	0.28896564	1.0250725	0.4019802	0.43246976	0.975	2357	tags=30%, list=21%, signal=38%
V$MEIS1BHOXA9_01	V$MEIS1BHOXA9_01		71	0.32708478	1.0247641	0.4214876	0.4319237	0.975	2330	tags=27%, list=21%, signal=34%
V$IK3_01	V$IK3_01		112	0.2785739	1.022338	0.39350912	0.4349645	0.975	1747	tags=23%, list=16%, signal=27%
V$PAX5_01	V$PAX5_01		73	0.2774883	1.0205696	0.4071856	0.43724716	0.975	1169	tags=15%, list=10%, signal=17%
V$HSF2_01	V$HSF2_01		116	0.27853072	1.0204493	0.41747573	0.4364024	0.975	2124	tags=22%, list=19%, signal=27%
V$SP3_Q3	V$SP3_Q3		110	0.2604124	1.0199491	0.41980198	0.43617305	0.975	2040	tags=23%, list=18%, signal=28%
V$OCT1_01	V$OCT1_01		125	0.28333715	1.0189579	0.44731182	0.4368021	0.975	1875	tags=23%, list=17%, signal=28%
GGCAGCT,MIR-22	GGCAGCT,MIR-22		107	0.25700718	1.0181828	0.4187867	0.43716007	0.975	1619	tags=16%, list=14%, signal=18%
V$AMEF2_Q6	V$AMEF2_Q6		123	0.3047124	1.0181422	0.41535434	0.43620038	0.975	2270	tags=31%, list=20%, signal=38%
RYTGCNNRGNAAC_V$MIF1_01	RYTGCNNRGNAAC_V$MIF1_01		33	0.3240959	1.0159086	0.4226804	0.43898055	0.975	2516	tags=36%, list=22%, signal=47%
V$OCT1_07	V$OCT1_07		68	0.307083	1.0144254	0.4279476	0.44057053	0.975	1691	tags=25%, list=15%, signal=29%
GCATTTG,MIR-105	GCATTTG,MIR-105		85	0.26831508	1.0141171	0.40319362	0.4400777	0.975	2041	tags=21%, list=18%, signal=26%
V$HNF3B_01	V$HNF3B_01		103	0.30397886	1.0126464	0.43418467	0.44158208	0.975	2104	tags=29%, list=19%, signal=36%
CACGTG_V$MYC_Q2	CACGTG_V$MYC_Q2		482	0.21036276	1.0125055	0.44742268	0.44078943	0.975	2562	tags=24%, list=23%, signal=29%
V$ZIC2_01	V$ZIC2_01		124	0.28145558	1.0118285	0.43469787	0.44099724	0.975	2138	tags=23%, list=19%, signal=28%
GTGTCAA,MIR-514	GTGTCAA,MIR-514		28	0.31821877	1.0110871	0.4369748	0.44140244	0.975	642	tags=11%, list=6%, signal=11%
TAANNYSGCG_UNKNOWN	TAANNYSGCG_UNKNOWN		40	0.27356732	1.0082058	0.43512973	0.44539446	0.976	1316	tags=13%, list=12%, signal=14%
TTTNNANAGCYR_UNKNOWN	TTTNNANAGCYR_UNKNOWN		55	0.32452494	1.0077502	0.44537815	0.44525966	0.976	1831	tags=29%, list=16%, signal=35%
TGAATGT,MIR-181A,MIR-181B,MIR-181C,MIR-181D	TGAATGT,MIR-181A,MIR-181B,MIR-181C,MIR-181D		216	0.24613231	1.0064422	0.4308617	0.44662422	0.976	2247	tags=23%, list=20%, signal=28%
V$GATA1_05	V$GATA1_05		134	0.30109346	1.0054684	0.458159	0.44726542	0.976	1865	tags=28%, list=17%, signal=33%
V$MYCMAX_01	V$MYCMAX_01		121	0.24548198	1.0020754	0.44238684	0.45239073	0.978	1522	tags=17%, list=14%, signal=19%
CCCNNGGGAR_V$OLF1_01	CCCNNGGGAR_V$OLF1_01		153	0.26860902	1.0017432	0.44813278	0.45192814	0.978	2165	tags=28%, list=19%, signal=34%
V$MZF1_02	V$MZF1_02		110	0.2545008	1.0015911	0.45328033	0.45115486	0.978	2390	tags=25%, list=21%, signal=31%
AGCYRWTTC_UNKNOWN	AGCYRWTTC_UNKNOWN		56	0.3220065	1.0009449	0.43737575	0.45126775	0.978	2183	tags=25%, list=19%, signal=31%
V$CACCCBINDINGFACTOR_Q6	V$CACCCBINDINGFACTOR_Q6		146	0.25676423	1.0009145	0.45325205	0.45031828	0.978	2315	tags=27%, list=21%, signal=34%
V$SOX5_01	V$SOX5_01		113	0.2829766	0.9995441	0.43089432	0.45159566	0.978	727	tags=13%, list=6%, signal=14%
V$LEF1_Q6	V$LEF1_Q6		126	0.27840504	0.9982118	0.46640316	0.45301902	0.979	1922	tags=22%, list=17%, signal=27%
V$HEN1_01	V$HEN1_01		92	0.27145272	0.99651545	0.46719682	0.4550721	0.979	1994	tags=23%, list=18%, signal=28%
YATTNATC_UNKNOWN	YATTNATC_UNKNOWN		162	0.3032635	0.9955661	0.46247464	0.45552778	0.979	2206	tags=30%, list=20%, signal=36%
V$USF_01	V$USF_01		109	0.23096095	0.994791	0.47131148	0.45590398	0.979	1635	tags=15%, list=15%, signal=17%
V$P53_DECAMER_Q2	V$P53_DECAMER_Q2		126	0.25694278	0.9935316	0.4563492	0.45723712	0.979	2422	tags=29%, list=22%, signal=36%
WCTCNATGGY_UNKNOWN	WCTCNATGGY_UNKNOWN		30	0.28848416	0.99213743	0.43538767	0.4588655	0.98	1697	tags=20%, list=15%, signal=24%
GTGCAAT,MIR-25,MIR-32,MIR-92,MIR-363,MIR-367	GTGCAAT,MIR-25,MIR-32,MIR-92,MIR-363,MIR-367		159	0.24634382	0.99206454	0.45010182	0.45797646	0.98	998	tags=12%, list=9%, signal=13%
V$PXR_Q2	V$PXR_Q2		122	0.26038715	0.99081004	0.4526316	0.45919573	0.98	1285	tags=16%, list=11%, signal=18%
V$AP1_Q2_01	V$AP1_Q2_01		141	0.26591462	0.98885614	0.488	0.4614899	0.98	2231	tags=28%, list=20%, signal=34%
V$AHRARNT_01	V$AHRARNT_01		72	0.2799557	0.98857456	0.48073024	0.4610915	0.98	3028	tags=35%, list=27%, signal=47%
V$IRF2_01	V$IRF2_01		55	0.2999891	0.98762125	0.45643154	0.4618523	0.98	1907	tags=25%, list=17%, signal=31%
V$ARNT_02	V$ARNT_02		115	0.23352526	0.98597634	0.46985447	0.46354407	0.98	1682	tags=17%, list=15%, signal=19%
GCANCTGNY_V$MYOD_Q6	GCANCTGNY_V$MYOD_Q6		435	0.2671797	0.98532647	0.46311477	0.46375796	0.98	1773	tags=24%, list=16%, signal=27%
TTCCGTT,MIR-191	TTCCGTT,MIR-191		18	0.35634735	0.9835023	0.4692623	0.46616063	0.98	1195	tags=17%, list=11%, signal=19%
V$CHX10_01	V$CHX10_01		108	0.2940333	0.9819906	0.4904051	0.467775	0.98	2697	tags=35%, list=24%, signal=46%
TTTGCAC,MIR-19A,MIR-19B	TTTGCAC,MIR-19A,MIR-19B		245	0.2391828	0.9813798	0.47336066	0.46777558	0.98	1916	tags=21%, list=17%, signal=25%
V$LBP1_Q6	V$LBP1_Q6		103	0.2983488	0.9787079	0.47261664	0.4711945	0.98	1960	tags=33%, list=18%, signal=40%
V$HMX1_01	V$HMX1_01		20	0.3630825	0.9782124	0.47953215	0.47105157	0.98	1336	tags=15%, list=12%, signal=17%
ATGTACA,MIR-493	ATGTACA,MIR-493		142	0.24321488	0.97709626	0.46370968	0.47202706	0.98	1004	tags=10%, list=9%, signal=11%
GTGCCAA,MIR-96	GTGCCAA,MIR-96		160	0.24930039	0.97361314	0.48393574	0.47718903	0.98	2096	tags=23%, list=19%, signal=27%
V$BRN2_01	V$BRN2_01		114	0.27457067	0.97282314	0.5154639	0.4777087	0.98	1622	tags=18%, list=14%, signal=21%
V$NMYC_01	V$NMYC_01		129	0.2291591	0.9663685	0.51829267	0.48881984	0.984	2549	tags=26%, list=23%, signal=33%
V$ER_Q6_01	V$ER_Q6_01		122	0.24975798	0.9648643	0.5174538	0.490492	0.984	2996	tags=34%, list=27%, signal=45%
V$HSF1_01	V$HSF1_01		126	0.2706741	0.96371675	0.55668014	0.4915845	0.985	1069	tags=16%, list=10%, signal=17%
CAGGTA_V$AREB6_01	CAGGTA_V$AREB6_01		362	0.25581297	0.9634854	0.5081967	0.4909413	0.985	1960	tags=24%, list=18%, signal=28%
V$PAX4_01	V$PAX4_01		135	0.23604344	0.9629228	0.51214576	0.49096683	0.985	2166	tags=22%, list=19%, signal=27%
V$COUP_01	V$COUP_01		135	0.26250046	0.9603099	0.51829267	0.49480414	0.985	2213	tags=24%, list=20%, signal=30%
V$FREAC2_01	V$FREAC2_01		126	0.25243735	0.959854	0.51209676	0.49460256	0.986	1956	tags=25%, list=17%, signal=29%
ACTGTGA,MIR-27A,MIR-27B	ACTGTGA,MIR-27A,MIR-27B		229	0.23385587	0.95973516	0.5	0.4937712	0.986	1740	tags=18%, list=16%, signal=21%
TTGGAGA,MIR-515-5P,MIR-519E	TTGGAGA,MIR-515-5P,MIR-519E		68	0.25810394	0.95868945	0.5019685	0.49474496	0.986	1940	tags=21%, list=17%, signal=25%
V$ERR1_Q2	V$ERR1_Q2		124	0.24357486	0.958627	0.5251509	0.49387047	0.986	1405	tags=16%, list=13%, signal=18%
GTGGGTGK_UNKNOWN	GTGGGTGK_UNKNOWN		149	0.26731366	0.95766526	0.5392562	0.49459377	0.986	2046	tags=23%, list=18%, signal=28%
TGAGATT,MIR-216	TGAGATT,MIR-216		56	0.24601103	0.95752144	0.52662724	0.49382266	0.986	3149	tags=29%, list=28%, signal=40%
V$GATA4_Q3	V$GATA4_Q3		113	0.2535706	0.9571267	0.52380955	0.49355826	0.986	2478	tags=26%, list=22%, signal=33%
TCCATTKW_UNKNOWN	TCCATTKW_UNKNOWN		114	0.24960473	0.9531992	0.5272727	0.4995864	0.986	1739	tags=18%, list=16%, signal=21%
V$CREB_Q2_01	V$CREB_Q2_01		101	0.24674916	0.9518793	0.49596775	0.5008132	0.986	2010	tags=21%, list=18%, signal=25%
V$STAT3_02	V$STAT3_02		63	0.26606235	0.95151687	0.5214724	0.5005299	0.986	2466	tags=30%, list=22%, signal=38%
V$VDR_Q6	V$VDR_Q6		125	0.2557348	0.9514945	0.52609605	0.4995453	0.986	2377	tags=29%, list=21%, signal=36%
GTATGAT,MIR-154,MIR-487	GTATGAT,MIR-154,MIR-487		36	0.288745	0.94893	0.53677934	0.5031969	0.986	1294	tags=17%, list=12%, signal=19%
V$E4F1_Q6	V$E4F1_Q6		131	0.22501805	0.9476691	0.5310621	0.5043524	0.986	1940	tags=16%, list=17%, signal=19%
V$PR_Q2	V$PR_Q2		117	0.2593711	0.947544	0.5265306	0.5035356	0.986	1941	tags=24%, list=17%, signal=29%
CATTTCA,MIR-203	CATTTCA,MIR-203		129	0.23338374	0.94693476	0.52916664	0.50352997	0.986	1940	tags=18%, list=17%, signal=21%
GGGYGTGNY_UNKNOWN	GGGYGTGNY_UNKNOWN		325	0.22522645	0.9441475	0.54527164	0.5077209	0.987	2308	tags=25%, list=21%, signal=31%
CACTGCC,MIR-34A,MIR-34C,MIR-449	CACTGCC,MIR-34A,MIR-34C,MIR-449		143	0.23535126	0.94404584	0.5412475	0.5068688	0.987	2020	tags=19%, list=18%, signal=23%
V$E47_02	V$E47_02		113	0.27172664	0.94137084	0.5589431	0.5106076	0.987	1994	tags=26%, list=18%, signal=31%
V$ZID_01	V$ZID_01		107	0.23968512	0.9407126	0.5436508	0.5108088	0.987	2632	tags=28%, list=24%, signal=36%
YRTCANNRCGC_UNKNOWN	YRTCANNRCGC_UNKNOWN		35	0.26798856	0.9393543	0.54352444	0.51221955	0.987	2541	tags=26%, list=23%, signal=33%
GTTAAAG,MIR-302B	GTTAAAG,MIR-302B		38	0.29313207	0.93730605	0.556213	0.514951	0.987	420	tags=8%, list=4%, signal=8%
V$EVI1_03	V$EVI1_03		29	0.34268352	0.936861	0.5625	0.5147656	0.987	2298	tags=31%, list=21%, signal=39%
V$ER_Q6_02	V$ER_Q6_02		130	0.2503587	0.935602	0.55870444	0.51617235	0.987	2018	tags=22%, list=18%, signal=27%
V$AHR_Q5	V$AHR_Q5		105	0.22965436	0.93430346	0.5737374	0.51764494	0.987	1713	tags=16%, list=15%, signal=19%
CCCNNNNNNAAGWT_UNKNOWN	CCCNNNNNNAAGWT_UNKNOWN		53	0.2516417	0.92827356	0.5397149	0.5278712	0.987	2683	tags=30%, list=24%, signal=40%
V$AR_03	V$AR_03		33	0.28646535	0.9263432	0.54545456	0.530527	0.987	1626	tags=21%, list=15%, signal=25%
V$GR_Q6_01	V$GR_Q6_01		129	0.26018173	0.9262607	0.5659229	0.529632	0.987	2269	tags=28%, list=20%, signal=35%
GGATTA_V$PITX2_Q2	GGATTA_V$PITX2_Q2		284	0.238496	0.92605525	0.601227	0.52895856	0.987	2023	tags=22%, list=18%, signal=26%
V$MAX_01	V$MAX_01		116	0.21639578	0.9259507	0.5768421	0.52805895	0.987	1344	tags=14%, list=12%, signal=16%
V$USF_Q6	V$USF_Q6		119	0.20417424	0.92362183	0.6041237	0.5313351	0.987	1875	tags=18%, list=17%, signal=22%
V$CDP_01	V$CDP_01		37	0.34202844	0.9225909	0.5681342	0.5324108	0.988	2686	tags=35%, list=24%, signal=46%
AGCACTT,MIR-93,MIR-302A,MIR-302B,MIR-302C,MIR-302D,MIR-372,MIR-373,MIR-520E,MIR-520A,MIR-526B,MIR-520B,MIR-520C,MIR-520D	AGCACTT,MIR-93,MIR-302A,MIR-302B,MIR-302C,MIR-302D,MIR-372,MIR-373,MIR-520E,MIR-520A,MIR-526B,MIR-520B,MIR-520C,MIR-520D		140	0.22826761	0.9221746	0.5746888	0.5321623	0.988	2466	tags=24%, list=22%, signal=31%
V$OCT1_04	V$OCT1_04		122	0.27570018	0.9215539	0.56751055	0.5323331	0.988	1875	tags=26%, list=17%, signal=31%
V$LXR_DR4_Q3	V$LXR_DR4_Q3		46	0.26777628	0.919213	0.5800781	0.5357081	0.988	2092	tags=22%, list=19%, signal=27%
V$CHOP_01	V$CHOP_01		115	0.23341624	0.9123728	0.6269841	0.54787016	0.988	1445	tags=16%, list=13%, signal=18%
V$AP4_01	V$AP4_01		133	0.24774596	0.91024	0.6182573	0.550929	0.988	2138	tags=26%, list=19%, signal=32%
GACTGTT,MIR-212,MIR-132	GACTGTT,MIR-212,MIR-132		78	0.23559974	0.90951127	0.61417323	0.55113244	0.988	2555	tags=24%, list=23%, signal=31%
ACACTCC,MIR-122A	ACACTCC,MIR-122A		43	0.24868527	0.9093591	0.6108949	0.55034256	0.988	1619	tags=16%, list=14%, signal=19%
V$CEBP_Q3	V$CEBP_Q3		123	0.24339576	0.9086987	0.6187625	0.55085546	0.989	2241	tags=25%, list=20%, signal=31%
V$PAX2_02	V$PAX2_02		122	0.25274727	0.9078244	0.62083334	0.5513148	0.99	1692	tags=18%, list=15%, signal=21%
V$T3R_Q6	V$T3R_Q6		117	0.24068236	0.90713555	0.64128256	0.5517192	0.99	2348	tags=24%, list=21%, signal=30%
V$WHN_B	V$WHN_B		121	0.2308185	0.9062186	0.6454918	0.55243117	0.99	2452	tags=28%, list=22%, signal=36%
V$MYOD_Q6_01	V$MYOD_Q6_01		104	0.2640866	0.9057093	0.6311637	0.5523233	0.99	2467	tags=30%, list=22%, signal=38%
CTGYNNCTYTAA_UNKNOWN	CTGYNNCTYTAA_UNKNOWN		37	0.29511818	0.89961344	0.59638554	0.5631696	0.99	788	tags=16%, list=7%, signal=17%
GGGNRMNNYCAT_UNKNOWN	GGGNRMNNYCAT_UNKNOWN		47	0.24910454	0.89943755	0.63114756	0.5625402	0.99	2329	tags=23%, list=21%, signal=29%
TTGCCAA,MIR-182	TTGCCAA,MIR-182		160	0.23150599	0.8988449	0.59009904	0.56268746	0.99	2469	tags=24%, list=22%, signal=31%
V$RFX1_02	V$RFX1_02		120	0.22907348	0.8979903	0.6111111	0.56317925	0.99	1220	tags=12%, list=11%, signal=13%
AAACCAC,MIR-140	AAACCAC,MIR-140		54	0.25380644	0.8975853	0.6150713	0.5628885	0.99	937	tags=13%, list=8%, signal=14%
CCTGCTG,MIR-214	CCTGCTG,MIR-214		117	0.22800317	0.8971012	0.60546875	0.5627916	0.99	1955	tags=19%, list=17%, signal=23%
ACAACCT,MIR-453	ACAACCT,MIR-453		18	0.32043293	0.8968521	0.58449304	0.5621544	0.99	1873	tags=22%, list=17%, signal=27%
YCATTAA_UNKNOWN	YCATTAA_UNKNOWN		277	0.25336966	0.89210165	0.6338912	0.5707248	0.991	1316	tags=16%, list=12%, signal=18%
V$SOX9_B1	V$SOX9_B1		114	0.25722817	0.89187384	0.6319149	0.57012516	0.991	1734	tags=22%, list=15%, signal=26%
CACTTTG,MIR-520G,MIR-520H	CACTTTG,MIR-520G,MIR-520H		118	0.23121978	0.88591397	0.63429755	0.5808591	0.992	2909	tags=30%, list=26%, signal=40%
TGTGTGA,MIR-377	TGTGTGA,MIR-377		87	0.2253999	0.88336396	0.63419485	0.5847425	0.992	1810	tags=20%, list=16%, signal=23%
CTTTGTA,MIR-524	CTTTGTA,MIR-524		227	0.21703008	0.8829137	0.63709676	0.58448154	0.992	1250	tags=11%, list=11%, signal=13%
V$PBX1_02	V$PBX1_02		67	0.27579495	0.88144195	0.62761503	0.5862698	0.992	2298	tags=28%, list=21%, signal=35%
V$CETS1P54_01	V$CETS1P54_01		128	0.20250976	0.8793274	0.6301653	0.58933187	0.992	2456	tags=20%, list=22%, signal=26%
GGGCATT,MIR-365	GGGCATT,MIR-365		60	0.2564462	0.8792557	0.6385542	0.58840406	0.992	1846	tags=18%, list=16%, signal=22%
TGCACTT,MIR-519C,MIR-519B,MIR-519A	TGCACTT,MIR-519C,MIR-519B,MIR-519A		209	0.22453234	0.8741235	0.64785993	0.5980912	0.993	1829	tags=17%, list=16%, signal=20%
V$TCF4_Q5	V$TCF4_Q5		116	0.2632626	0.87125635	0.6728016	0.6030586	0.994	1052	tags=16%, list=9%, signal=17%
V$CREB_Q2	V$CREB_Q2		124	0.22047952	0.8613552	0.6645833	0.62214404	0.994	1635	tags=15%, list=15%, signal=17%
YGACNNYACAR_UNKNOWN	YGACNNYACAR_UNKNOWN		44	0.26879355	0.8556314	0.66007906	0.632905	0.994	1849	tags=18%, list=17%, signal=22%
YGTCCTTGR_UNKNOWN	YGTCCTTGR_UNKNOWN		43	0.25808308	0.8555787	0.6755647	0.6318453	0.994	2510	tags=30%, list=22%, signal=39%
V$ZF5_B	V$ZF5_B		117	0.21501653	0.85310316	0.7113821	0.6357512	0.995	2348	tags=24%, list=21%, signal=30%
V$NRSF_01	V$NRSF_01		52	0.324159	0.85070807	0.663067	0.6396346	0.995	2060	tags=25%, list=18%, signal=30%
CTGTTAC,MIR-194	CTGTTAC,MIR-194		48	0.24292485	0.8477286	0.65483236	0.6444759	0.995	2288	tags=29%, list=20%, signal=36%
CCANNAGRKGGC_UNKNOWN	CCANNAGRKGGC_UNKNOWN		55	0.26807073	0.84727705	0.7167019	0.64430714	0.995	843	tags=13%, list=8%, signal=14%
ATGCTGC,MIR-103,MIR-107	ATGCTGC,MIR-103,MIR-107		113	0.22015804	0.8465183	0.7340206	0.6444997	0.995	1692	tags=17%, list=15%, signal=20%
V$AP2_Q6	V$AP2_Q6		127	0.19743516	0.84437555	0.7181996	0.64746577	0.995	1922	tags=18%, list=17%, signal=22%
V$MAZ_Q6	V$MAZ_Q6		95	0.21932666	0.84388244	0.7061144	0.64724874	0.995	1718	tags=17%, list=15%, signal=20%
RGTTAMWNATT_V$HNF1_01	RGTTAMWNATT_V$HNF1_01		43	0.29780537	0.82941866	0.7096774	0.67578936	0.995	1622	tags=26%, list=14%, signal=30%
GCAAGAC,MIR-431	GCAAGAC,MIR-431		22	0.28137642	0.8257048	0.7006369	0.6827724	0.996	1631	tags=14%, list=15%, signal=16%
GTTTGTT,MIR-495	GTTTGTT,MIR-495		116	0.21415281	0.8244865	0.7433265	0.68403035	0.997	2365	tags=22%, list=21%, signal=28%
GGCKCATGS_UNKNOWN	GGCKCATGS_UNKNOWN		29	0.24090935	0.82436097	0.753507	0.6831096	0.997	2010	tags=21%, list=18%, signal=25%
TAATGTG,MIR-323	TAATGTG,MIR-323		78	0.2125136	0.8213407	0.6948454	0.6882912	0.997	701	tags=8%, list=6%, signal=8%
V$STAT1_03	V$STAT1_03		116	0.19263314	0.8195709	0.80422264	0.69069886	0.997	2544	tags=24%, list=23%, signal=31%
TGTATGA,MIR-485-3P	TGTATGA,MIR-485-3P		75	0.22119497	0.8163077	0.7373541	0.6960009	0.997	814	tags=11%, list=7%, signal=11%
TAAWWATAG_V$RSRFC4_Q2	TAAWWATAG_V$RSRFC4_Q2		77	0.25622615	0.81424195	0.74110675	0.6989314	0.997	2269	tags=29%, list=20%, signal=36%
V$PBX1_01	V$PBX1_01		121	0.24128507	0.80882907	0.7829787	0.7088816	0.997	2712	tags=31%, list=24%, signal=40%
ACAACTT,MIR-382	ACAACTT,MIR-382		38	0.24467714	0.80547506	0.7570281	0.71448743	0.997	2551	tags=29%, list=23%, signal=37%
V$NKX25_01	V$NKX25_01		71	0.23628181	0.80505854	0.8070539	0.7141451	0.997	1988	tags=23%, list=18%, signal=27%
GAGCCTG,MIR-484	GAGCCTG,MIR-484		52	0.22999038	0.7994335	0.7634855	0.7250112	0.997	2865	tags=29%, list=26%, signal=39%
AGGGCAG,MIR-18A	AGGGCAG,MIR-18A		62	0.23094487	0.7935623	0.78	0.736084	0.997	2211	tags=21%, list=20%, signal=26%
V$MYOD_01	V$MYOD_01		110	0.22027607	0.7827462	0.8028169	0.75738424	0.998	2882	tags=31%, list=26%, signal=41%
V$SP1_Q6	V$SP1_Q6		128	0.18743953	0.78074425	0.8375734	0.76011735	0.998	1840	tags=16%, list=16%, signal=19%
CCAGGGG,MIR-331	CCAGGGG,MIR-331		49	0.229709	0.7780685	0.76160336	0.76414126	0.998	3570	tags=49%, list=32%, signal=72%
ATGTCAC,MIR-489	ATGTCAC,MIR-489		42	0.22936144	0.7744326	0.814741	0.77014637	0.998	1199	tags=12%, list=11%, signal=13%
V$GNCF_01	V$GNCF_01		37	0.26020285	0.7681384	0.84090906	0.7819216	0.999	2852	tags=38%, list=25%, signal=51%
V$OLF1_01	V$OLF1_01		132	0.21152273	0.76118344	0.88461536	0.7947246	0.999	2879	tags=31%, list=26%, signal=41%
GGGATGC,MIR-324-5P	GGGATGC,MIR-324-5P		24	0.25458986	0.75523514	0.8236473	0.80438864	0.999	2220	tags=21%, list=20%, signal=26%
V$LXR_Q3	V$LXR_Q3		34	0.22958891	0.75360316	0.8302658	0.80621123	0.999	2165	tags=24%, list=19%, signal=29%
CCAATNNSNNNGCG_UNKNOWN	CCAATNNSNNNGCG_UNKNOWN		28	0.22526553	0.75354415	0.820202	0.80488753	0.999	548	tags=7%, list=5%, signal=7%
CAGTGTT,MIR-141,MIR-200A	CAGTGTT,MIR-141,MIR-200A		160	0.1866051	0.7492887	0.8935743	0.8112339	0.999	2060	tags=18%, list=18%, signal=21%
ATGTAGC,MIR-221,MIR-222	ATGTAGC,MIR-221,MIR-222		56	0.23330691	0.7461105	0.8198758	0.81593883	0.999	2393	tags=25%, list=21%, signal=32%
ACTWSNACTNY_UNKNOWN	ACTWSNACTNY_UNKNOWN		40	0.204849	0.74584126	0.8545082	0.8150513	0.999	944	tags=8%, list=8%, signal=8%
ATATGCA,MIR-448	ATATGCA,MIR-448		105	0.20334038	0.7432819	0.8672199	0.81793255	0.999	2183	tags=20%, list=19%, signal=25%
AGTCTTA,MIR-499	AGTCTTA,MIR-499		34	0.23541361	0.7382664	0.7846791	0.8253963	0.999	1211	tags=12%, list=11%, signal=13%
CAGNWMCNNNGAC_UNKNOWN	CAGNWMCNNNGAC_UNKNOWN		45	0.27281165	0.73624206	0.7863248	0.82758945	0.999	1659	tags=20%, list=15%, signal=23%
CGTSACG_V$PAX3_B	CGTSACG_V$PAX3_B		61	0.17918353	0.73556703	0.85050505	0.82743686	0.999	1904	tags=15%, list=17%, signal=18%
GTAAGAT,MIR-200A	GTAAGAT,MIR-200A		24	0.24593326	0.721148	0.831643	0.8508866	0.999	979	tags=13%, list=9%, signal=14%
TGCGCANK_UNKNOWN	TGCGCANK_UNKNOWN		250	0.14801188	0.71636	0.90457255	0.85708183	0.999	2165	tags=13%, list=19%, signal=16%
TNCATNTCCYR_UNKNOWN	TNCATNTCCYR_UNKNOWN		53	0.18399717	0.714365	0.8556701	0.8587657	0.999	2027	tags=19%, list=18%, signal=23%
ACAGGGT,MIR-10A,MIR-10B	ACAGGGT,MIR-10A,MIR-10B		64	0.20813428	0.7029382	0.8817427	0.87583935	0.999	3553	tags=38%, list=32%, signal=55%
SNACANNNYSYAGA_UNKNOWN	SNACANNNYSYAGA_UNKNOWN		30	0.19047886	0.6598696	0.8957055	0.9274032	1	2114	tags=17%, list=19%, signal=20%
YTCCCRNNAGGY_UNKNOWN	YTCCCRNNAGGY_UNKNOWN		32	0.18336818	0.63423866	0.9414141	0.94901985	1	64	tags=3%, list=1%, signal=3%
V$CDPCR3_01	V$CDPCR3_01		26	0.22050187	0.58431566	0.9626556	0.9747869	1	954	tags=12%, list=9%, signal=13%
