# Supplementary material for: A genomic analysis of mouse models of breast cancer reveals molecular features of mouse models and relationships to human breast cancer
Source: Breast Cancer Res. 2014 Jun 5;16(3):R59. doi: 10.1186/bcr3672 (PMC4078930; doi:10.1186/bcr3672)
Supplement: Additional file 7 — GSEA for clusters 1-4, each of the runs (C2, C3, and so on) is in a separate folder. [file bcr3672-S7.zip › AdditionalFile7/Cluster4_GSEA/C3/GSEA_Enriched_in_Other_Clusters_vs_Cluster4.txt]

NAME	GS<br> follow link to MSigDB	GS DETAILS	SIZE	ES	NES	NOM p-val	FDR q-val	FWER p-val	RANK AT MAX	LEADING EDGE
TTGCWCAAY_V$CEBPB_02	TTGCWCAAY_V$CEBPB_02	Details ...	36	-0.51866615	-1.5935059	0.024193548	1	0.622	1178	tags=33%, list=11%, signal=37%
CAGCCTC,MIR-485-5P	CAGCCTC,MIR-485-5P	Details ...	73	-0.41978765	-1.5760871	0.0251938	1	0.64	726	tags=18%, list=6%, signal=19%
GTTGNYNNRGNAAC_UNKNOWN	GTTGNYNNRGNAAC_UNKNOWN	Details ...	44	-0.4591843	-1.5552279	0.020366598	0.8463375	0.666	2457	tags=36%, list=22%, signal=46%
RNCTGNYNRNCTGNY_UNKNOWN	RNCTGNYNRNCTGNY_UNKNOWN	Details ...	31	-0.50319386	-1.4956642	0.031189084	1	0.755	802	tags=32%, list=7%, signal=35%
V$AREB6_02	V$AREB6_02	Details ...	129	-0.4014186	-1.4479795	0.024528302	1	0.804	1623	tags=25%, list=14%, signal=29%
GAGCCAG,MIR-149	GAGCCAG,MIR-149	Details ...	73	-0.3819162	-1.445804	0.051896207	1	0.805	1041	tags=21%, list=9%, signal=23%
GTACAGG,MIR-486	GTACAGG,MIR-486	Details ...	33	-0.43886894	-1.427243	0.046	1	0.819	1727	tags=33%, list=15%, signal=39%
TCATCTC,MIR-143	TCATCTC,MIR-143	Details ...	70	-0.3934515	-1.4237273	0.06042885	0.91010785	0.822	1251	tags=23%, list=11%, signal=26%
TCCAGAT,MIR-516-5P	TCCAGAT,MIR-516-5P	Details ...	50	-0.39996403	-1.4159653	0.08382066	0.8560144	0.83	253	tags=12%, list=2%, signal=12%
CAGCAGG,MIR-370	CAGCAGG,MIR-370	Details ...	74	-0.38391376	-1.407146	0.0627451	0.8212593	0.832	2305	tags=31%, list=21%, signal=39%
V$STAT1_01	V$STAT1_01	Details ...	37	-0.3857162	-1.3788548	0.08367347	0.903362	0.846	2757	tags=43%, list=25%, signal=57%
KCCGNSWTTT_UNKNOWN	KCCGNSWTTT_UNKNOWN	Details ...	48	-0.38895023	-1.3486555	0.17255718	1	0.868	3062	tags=38%, list=27%, signal=51%
CACCAGC,MIR-138	CACCAGC,MIR-138	Details ...	103	-0.33497548	-1.3448794	0.09369025	0.95849854	0.869	1689	tags=25%, list=15%, signal=29%
AGGTGCA,MIR-500	AGGTGCA,MIR-500	Details ...	46	-0.39516324	-1.33752	0.113680154	0.9326615	0.876	1087	tags=20%, list=10%, signal=22%
V$NRF2_01	V$NRF2_01	Details ...	121	-0.2891525	-1.3026061	0.16765286	1	0.898	2370	tags=24%, list=21%, signal=30%
WYAAANNRNNNGCG_UNKNOWN	WYAAANNRNNNGCG_UNKNOWN	Details ...	25	-0.42228216	-1.2808673	0.1627451	1	0.911	730	tags=20%, list=7%, signal=21%
GGCNNMSMYNTTG_UNKNOWN	GGCNNMSMYNTTG_UNKNOWN	Details ...	35	-0.33612353	-1.2671843	0.19308943	1	0.914	2572	tags=34%, list=23%, signal=44%
GCAAGGA,MIR-502	GCAAGGA,MIR-502	Details ...	34	-0.36486122	-1.2557093	0.1875	1	0.917	1461	tags=29%, list=13%, signal=34%
CTGRYYYNATT_UNKNOWN	CTGRYYYNATT_UNKNOWN	Details ...	34	-0.40521774	-1.2514018	0.16403162	1	0.919	1717	tags=26%, list=15%, signal=31%
V$ATF_01	V$ATF_01	Details ...	128	-0.3076801	-1.2379863	0.15187377	1	0.932	2825	tags=38%, list=25%, signal=51%
AATGGAG,MIR-136	AATGGAG,MIR-136	Details ...	41	-0.37518522	-1.2208349	0.19739293	1	0.937	2148	tags=32%, list=19%, signal=39%
V$STAT_Q6	V$STAT_Q6	Details ...	133	-0.30150163	-1.2157662	0.14638783	1	0.939	1645	tags=20%, list=15%, signal=24%
GACAATC,MIR-219	GACAATC,MIR-219	Details ...	74	-0.34266886	-1.2149026	0.19569471	1	0.939	794	tags=15%, list=7%, signal=16%
ACACTAC,MIR-142-3P	ACACTAC,MIR-142-3P	Details ...	60	-0.33406797	-1.2030569	0.23819302	1	0.943	732	tags=13%, list=7%, signal=14%
GGCCAGT,MIR-193A,MIR-193B	GGCCAGT,MIR-193A,MIR-193B	Details ...	42	-0.34402934	-1.1883597	0.23597679	1	0.946	341	tags=10%, list=3%, signal=10%
GCTGAGT,MIR-512-5P	GCTGAGT,MIR-512-5P	Details ...	29	-0.3528246	-1.1876867	0.2569721	1	0.946	2201	tags=28%, list=20%, signal=34%
V$PPARA_01	V$PPARA_01	Details ...	21	-0.41964287	-1.1849267	0.24260356	1	0.947	831	tags=24%, list=7%, signal=26%
CCATCCA,MIR-432	CCATCCA,MIR-432	Details ...	32	-0.36320645	-1.1730953	0.22138837	1	0.951	2913	tags=38%, list=26%, signal=51%
GGTGAAG,MIR-412	GGTGAAG,MIR-412	Details ...	34	-0.3282274	-1.1659933	0.23647295	1	0.953	585	tags=12%, list=5%, signal=12%
GGTAACC,MIR-409-5P	GGTAACC,MIR-409-5P	Details ...	19	-0.3822619	-1.1622291	0.28037384	1	0.955	2047	tags=37%, list=18%, signal=45%
AAAGGGA,MIR-204,MIR-211	AAAGGGA,MIR-204,MIR-211	Details ...	119	-0.286848	-1.1611961	0.24501993	1	0.956	2242	tags=24%, list=20%, signal=30%
TATTATA,MIR-374	TATTATA,MIR-374	Details ...	145	-0.30526683	-1.1603309	0.21960784	1	0.956	1785	tags=26%, list=16%, signal=30%
TGACCTTG_V$SF1_Q6	TGACCTTG_V$SF1_Q6	Details ...	122	-0.28506607	-1.1573025	0.24609375	1	0.957	702	tags=10%, list=6%, signal=10%
RTTTNNNYTGGM_UNKNOWN	RTTTNNNYTGGM_UNKNOWN	Details ...	84	-0.35201725	-1.1533886	0.2109375	1	0.959	1386	tags=27%, list=12%, signal=31%
CGGAARNGGCNG_UNKNOWN	CGGAARNGGCNG_UNKNOWN	Details ...	25	-0.3418511	-1.1445221	0.2857143	1	0.961	3249	tags=32%, list=29%, signal=45%
TCTGATC,MIR-383	TCTGATC,MIR-383	Details ...	20	-0.3603361	-1.1376317	0.3050505	1	0.962	1753	tags=25%, list=16%, signal=30%
V$ATF6_01	V$ATF6_01	Details ...	63	-0.3131012	-1.1371602	0.2741021	1	0.962	878	tags=16%, list=8%, signal=17%
V$AREB6_01	V$AREB6_01	Details ...	127	-0.31187415	-1.1312307	0.25631067	1	0.963	1023	tags=19%, list=9%, signal=21%
MYAATNNNNNNNGGC_UNKNOWN	MYAATNNNNNNNGGC_UNKNOWN	Details ...	56	-0.31881762	-1.1294758	0.2672065	1	0.963	2265	tags=32%, list=20%, signal=40%
GTGCAAA,MIR-507	GTGCAAA,MIR-507	Details ...	58	-0.32241252	-1.1293558	0.2937743	1	0.963	2160	tags=31%, list=19%, signal=38%
TTTTGAG,MIR-373	TTTTGAG,MIR-373	Details ...	116	-0.27279615	-1.1252488	0.27327934	0.9966201	0.964	1966	tags=25%, list=18%, signal=30%
V$SREBP1_01	V$SREBP1_01	Details ...	87	-0.26975736	-1.1217604	0.30113637	0.9882418	0.964	1547	tags=20%, list=14%, signal=22%
V$MIF1_01	V$MIF1_01	Details ...	75	-0.28117225	-1.1190118	0.29345796	0.9771209	0.965	1962	tags=24%, list=18%, signal=29%
CRGAARNNNNCGA_UNKNOWN	CRGAARNNNNCGA_UNKNOWN	Details ...	25	-0.3415127	-1.1154929	0.3256785	0.9701301	0.967	2451	tags=28%, list=22%, signal=36%
CYTAGCAAY_UNKNOWN	CYTAGCAAY_UNKNOWN	Details ...	63	-0.27682987	-1.1119255	0.31843576	0.96404403	0.968	2022	tags=25%, list=18%, signal=31%
GTTNYYNNGGTNA_UNKNOWN	GTTNYYNNGGTNA_UNKNOWN	Details ...	33	-0.3126541	-1.1103758	0.32270917	0.9497665	0.968	2684	tags=30%, list=24%, signal=40%
ACTAYRNNNCCCR_UNKNOWN	ACTAYRNNNCCCR_UNKNOWN	Details ...	184	-0.2429627	-1.1052854	0.33061224	0.95171946	0.971	3681	tags=40%, list=33%, signal=59%
V$CREB_Q4_01	V$CREB_Q4_01	Details ...	103	-0.2747801	-1.1032048	0.284	0.9405264	0.972	995	tags=14%, list=9%, signal=15%
V$CEBPB_02	V$CEBPB_02	Details ...	137	-0.29563442	-1.094891	0.28656125	0.9552113	0.973	1024	tags=18%, list=9%, signal=20%
MCAATNNNNNGCG_UNKNOWN	MCAATNNNNNGCG_UNKNOWN	Details ...	50	-0.29628983	-1.0865735	0.3483366	0.9708291	0.975	2294	tags=32%, list=20%, signal=40%
GAGACTG,MIR-452	GAGACTG,MIR-452	Details ...	44	-0.30805603	-1.0845962	0.33811477	0.95927817	0.975	973	tags=18%, list=9%, signal=20%
V$ARNT_01	V$ARNT_01	Details ...	122	-0.25100952	-1.0753835	0.32673267	0.97805905	0.979	2825	tags=36%, list=25%, signal=48%
V$MEIS1AHOXA9_01	V$MEIS1AHOXA9_01	Details ...	55	-0.35511756	-1.0745761	0.3512476	0.96313363	0.979	769	tags=18%, list=7%, signal=19%
GCTTGAA,MIR-498	GCTTGAA,MIR-498	Details ...	47	-0.31379712	-1.0596304	0.36761904	1	0.983	2101	tags=26%, list=19%, signal=31%
AAGWWRNYGGC_UNKNOWN	AAGWWRNYGGC_UNKNOWN	Details ...	50	-0.25674	-1.0551357	0.3825911	1	0.983	3143	tags=38%, list=28%, signal=53%
V$CREB_02	V$CREB_02	Details ...	122	-0.24818088	-1.0530467	0.3747573	0.99720263	0.984	2580	tags=29%, list=23%, signal=37%
V$NFY_Q6	V$NFY_Q6	Details ...	119	-0.27784792	-1.0461128	0.37896827	1	0.984	2240	tags=26%, list=20%, signal=32%
GATGKMRGCG_UNKNOWN	GATGKMRGCG_UNKNOWN	Details ...	31	-0.2792965	-1.0429893	0.38314176	1	0.984	913	tags=16%, list=8%, signal=18%
V$AP2GAMMA_01	V$AP2GAMMA_01	Details ...	119	-0.2849457	-1.0403872	0.40688258	0.99651724	0.985	1117	tags=18%, list=10%, signal=20%
V$SF1_Q6	V$SF1_Q6	Details ...	127	-0.2529016	-1.0396118	0.38671875	0.9830528	0.985	710	tags=9%, list=6%, signal=9%
TACTTGA,MIR-26A,MIR-26B	TACTTGA,MIR-26A,MIR-26B		144	-0.2739946	-1.0386419	0.38247013	0.97066784	0.985	1616	tags=23%, list=14%, signal=26%
V$USF_02	V$USF_02		121	-0.24664955	-1.0361761	0.38593155	0.96466005	0.985	1854	tags=19%, list=17%, signal=23%
TCCCRNNRTGC_UNKNOWN	TCCCRNNRTGC_UNKNOWN		80	-0.25063345	-1.0327336	0.4243028	0.9627426	0.986	2855	tags=29%, list=25%, signal=38%
ATGTTAA,MIR-302C	ATGTTAA,MIR-302C		126	-0.27167952	-1.0291035	0.41617358	0.9615473	0.986	2160	tags=25%, list=19%, signal=31%
V$YY1_02	V$YY1_02		113	-0.22288777	-1.0264037	0.40900195	0.956788	0.986	2779	tags=27%, list=25%, signal=36%
AGGCACT,MIR-515-3P	AGGCACT,MIR-515-3P		42	-0.2971104	-1.0231211	0.42519686	0.9551785	0.986	1783	tags=24%, list=16%, signal=28%
V$CP2_02	V$CP2_02		122	-0.27048293	-1.0201082	0.40508807	0.95182437	0.986	858	tags=14%, list=8%, signal=15%
AACYNNNNTTCCS_UNKNOWN	AACYNNNNTTCCS_UNKNOWN		44	-0.27618074	-1.014173	0.41666666	0.96069527	0.987	3555	tags=43%, list=32%, signal=63%
GTGTGAG,MIR-342	GTGTGAG,MIR-342		29	-0.30399263	-1.008864	0.45920303	0.96551955	0.987	1837	tags=17%, list=16%, signal=21%
WTTGKCTG_UNKNOWN	WTTGKCTG_UNKNOWN		235	-0.2570224	-1.0069284	0.44271845	0.9584372	0.987	1372	tags=18%, list=12%, signal=20%
ACCTGTTG_UNKNOWN	ACCTGTTG_UNKNOWN		72	-0.29807574	-1.0041189	0.460039	0.9545925	0.987	632	tags=13%, list=6%, signal=13%
V$E2F1_Q3	V$E2F1_Q3		105	-0.2758174	-1.0015485	0.41035858	0.9506037	0.987	2236	tags=28%, list=20%, signal=34%
V$NFMUE1_Q6	V$NFMUE1_Q6		118	-0.22167198	-1.0005503	0.44624746	0.94126457	0.988	3863	tags=36%, list=34%, signal=54%
V$NKX22_01	V$NKX22_01		79	-0.29993737	-1.0003324	0.4556213	0.929241	0.988	1979	tags=27%, list=18%, signal=32%
AAAGACA,MIR-511	AAAGACA,MIR-511		103	-0.27374017	-0.9954257	0.43353784	0.93366206	0.988	995	tags=15%, list=9%, signal=16%
V$CREBP1_01	V$CREBP1_01		77	-0.26771915	-0.9937781	0.48065174	0.9268477	0.989	1346	tags=18%, list=12%, signal=21%
V$FOXO1_01	V$FOXO1_01		124	-0.27474138	-0.9859929	0.4729459	0.94263923	0.99	1052	tags=18%, list=9%, signal=19%
TTTGTAG,MIR-520D	TTTGTAG,MIR-520D		174	-0.24540326	-0.9831973	0.46577945	0.9406223	0.991	2374	tags=29%, list=21%, signal=37%
ATGGYGGA_UNKNOWN	ATGGYGGA_UNKNOWN		43	-0.26027727	-0.97986054	0.48722985	0.9403085	0.992	2328	tags=28%, list=21%, signal=35%
V$NFKB_C	V$NFKB_C		136	-0.2662081	-0.9786759	0.49101797	0.9326447	0.992	1053	tags=16%, list=9%, signal=18%
TMTCGCGANR_UNKNOWN	TMTCGCGANR_UNKNOWN		72	-0.24927433	-0.97666866	0.4817073	0.9278767	0.992	4258	tags=50%, list=38%, signal=80%
V$USF_C	V$USF_C		137	-0.22188352	-0.9729098	0.50093806	0.92944807	0.993	1924	tags=20%, list=17%, signal=24%
CTCTAGA,MIR-526C,MIR-518F,MIR-526A	CTCTAGA,MIR-526C,MIR-518F,MIR-526A		25	-0.30347678	-0.96925557	0.48303393	0.93073237	0.993	2333	tags=40%, list=21%, signal=50%
V$E2F1_Q4_01	V$E2F1_Q4_01		105	-0.258002	-0.96721077	0.47826087	0.9266332	0.993	2414	tags=30%, list=22%, signal=38%
V$E2F_Q4_01	V$E2F_Q4_01		108	-0.26434404	-0.96639293	0.4497992	0.9184507	0.993	2414	tags=31%, list=22%, signal=40%
V$AREB6_03	V$AREB6_03		111	-0.26041088	-0.9658337	0.52007645	0.90992016	0.993	2067	tags=29%, list=18%, signal=35%
WCAANNNYCAG_UNKNOWN	WCAANNNYCAG_UNKNOWN		121	-0.23151818	-0.9642083	0.5264188	0.90493935	0.993	2603	tags=28%, list=23%, signal=36%
V$SRY_01	V$SRY_01		94	-0.27291358	-0.9624192	0.5234375	0.90065163	0.993	1243	tags=17%, list=11%, signal=19%
ACTTTAT,MIR-142-5P	ACTTTAT,MIR-142-5P		150	-0.2404346	-0.96231633	0.4891945	0.89090407	0.993	1375	tags=14%, list=12%, signal=16%
GGAANCGGAANY_UNKNOWN	GGAANCGGAANY_UNKNOWN		52	-0.23041198	-0.961992	0.4950884	0.8819584	0.993	3994	tags=37%, list=36%, signal=57%
V$SRY_02	V$SRY_02		121	-0.28218567	-0.9571663	0.5125725	0.88783514	0.993	871	tags=17%, list=8%, signal=19%
RCGCANGCGY_V$NRF1_Q6	RCGCANGCGY_V$NRF1_Q6		412	-0.18948135	-0.9568549	0.5297741	0.8792285	0.993	3426	tags=33%, list=31%, signal=45%
ATCMNTCCGY_UNKNOWN	ATCMNTCCGY_UNKNOWN		23	-0.2925772	-0.95558316	0.501006	0.874079	0.993	369	tags=9%, list=3%, signal=9%
GCACTTT,MIR-17-5P,MIR-20A,MIR-106A,MIR-106B,MIR-20B,MIR-519D	GCACTTT,MIR-17-5P,MIR-20A,MIR-106A,MIR-106B,MIR-20B,MIR-519D		272	-0.22923954	-0.9543145	0.5229541	0.8690645	0.993	1783	tags=18%, list=16%, signal=21%
V$CREBP1_Q2	V$CREBP1_Q2		118	-0.25223976	-0.9503689	0.53137255	0.8720412	0.993	1136	tags=15%, list=10%, signal=17%
V$E2F_03	V$E2F_03		115	-0.2583607	-0.9479945	0.49407116	0.8707924	0.993	2712	tags=35%, list=24%, signal=45%
V$MYC_Q2	V$MYC_Q2		97	-0.22612816	-0.94624513	0.5274949	0.86734587	0.994	2181	tags=24%, list=19%, signal=29%
V$CART1_01	V$CART1_01		97	-0.2859537	-0.94554526	0.5594542	0.86086166	0.994	995	tags=15%, list=9%, signal=17%
V$ETF_Q6	V$ETF_Q6		50	-0.2581969	-0.9428184	0.546875	0.8603218	0.994	2451	tags=24%, list=22%, signal=31%
RRCCGTTA_UNKNOWN	RRCCGTTA_UNKNOWN		35	-0.2626812	-0.9426949	0.546875	0.852065	0.994	3062	tags=34%, list=27%, signal=47%
GTCAGGA,MIR-378	GTCAGGA,MIR-378		28	-0.30422541	-0.9419906	0.55984557	0.8457082	0.994	868	tags=14%, list=8%, signal=15%
ATCATGA,MIR-433	ATCATGA,MIR-433		55	-0.24634086	-0.94050723	0.537155	0.84188	0.994	882	tags=11%, list=8%, signal=12%
GCAAAAA,MIR-129	GCAAAAA,MIR-129		76	-0.26450905	-0.9400123	0.5430862	0.8351336	0.994	1433	tags=20%, list=13%, signal=22%
V$HEN1_02	V$HEN1_02		86	-0.2494956	-0.930651	0.5603272	0.85530937	0.995	1208	tags=19%, list=11%, signal=21%
YTTCCNNNGGAMR_UNKNOWN	YTTCCNNNGGAMR_UNKNOWN		22	-0.30827376	-0.92924726	0.56614786	0.8510989	0.995	207	tags=9%, list=2%, signal=9%
V$FREAC7_01	V$FREAC7_01		84	-0.2725451	-0.92623216	0.5647773	0.8516893	0.995	995	tags=15%, list=9%, signal=17%
V$CEBPB_01	V$CEBPB_01		135	-0.263943	-0.92539877	0.57884234	0.8461207	0.995	1048	tags=17%, list=9%, signal=19%
CCAWNWWNNNGGC_UNKNOWN	CCAWNWWNNNGGC_UNKNOWN		32	-0.25114772	-0.9251012	0.56213015	0.83906156	0.995	2572	tags=28%, list=23%, signal=36%
GCCATNTTG_V$YY1_Q6	GCCATNTTG_V$YY1_Q6		200	-0.19379771	-0.92445445	0.55942625	0.8333525	0.995	3414	tags=32%, list=30%, signal=45%
V$E2F_02	V$E2F_02		97	-0.25963128	-0.9234791	0.49902153	0.8284059	0.995	3255	tags=38%, list=29%, signal=53%
TTGGGAG,MIR-150	TTGGGAG,MIR-150		49	-0.27792543	-0.9200828	0.57114226	0.83067006	0.995	884	tags=14%, list=8%, signal=15%
GTACTGT,MIR-101	GTACTGT,MIR-101		130	-0.2476817	-0.91732603	0.591716	0.83108974	0.995	1467	tags=18%, list=13%, signal=20%
GTAAACC,MIR-299-5P	GTAAACC,MIR-299-5P		31	-0.29127878	-0.9171685	0.5691057	0.82428	0.995	1386	tags=19%, list=12%, signal=22%
V$NRF1_Q6	V$NRF1_Q6		117	-0.20070454	-0.9165331	0.55353534	0.8191058	0.995	2275	tags=22%, list=20%, signal=28%
V$E2F1_Q6_01	V$E2F1_Q6_01		112	-0.2442769	-0.91338795	0.5311871	0.82063806	0.995	2414	tags=29%, list=22%, signal=37%
CAGCTTT,MIR-320	CAGCTTT,MIR-320		121	-0.23500729	-0.91297114	0.6124498	0.81457233	0.995	2694	tags=33%, list=24%, signal=43%
CCAWYNNGAAR_UNKNOWN	CCAWYNNGAAR_UNKNOWN		61	-0.23554054	-0.91202205	0.6167315	0.8109334	0.995	1973	tags=23%, list=18%, signal=28%
ACCATTT,MIR-522	ACCATTT,MIR-522		78	-0.2352884	-0.9117115	0.59566075	0.80505204	0.995	2328	tags=24%, list=21%, signal=31%
V$CEBP_C	V$CEBP_C		93	-0.25206727	-0.9115205	0.602	0.79884267	0.995	1979	tags=26%, list=18%, signal=31%
CCACACA,MIR-147	CCACACA,MIR-147		36	-0.26722685	-0.9100103	0.577821	0.7965413	0.995	1973	tags=25%, list=18%, signal=30%
TCANNTGAY_V$SREBP1_01	TCANNTGAY_V$SREBP1_01		246	-0.21076791	-0.90780455	0.6266925	0.7957516	0.995	1166	tags=13%, list=10%, signal=15%
AAGCAAT,MIR-137	AAGCAAT,MIR-137		94	-0.24406941	-0.9041061	0.6035156	0.79983705	0.996	1022	tags=13%, list=9%, signal=14%
ATGCAGT,MIR-217	ATGCAGT,MIR-217		51	-0.2675179	-0.90384334	0.6065259	0.7939735	0.996	1232	tags=20%, list=11%, signal=22%
CAGGGTC,MIR-504	CAGGGTC,MIR-504		44	-0.2622099	-0.9007244	0.5951904	0.7962894	0.996	1130	tags=20%, list=10%, signal=23%
CTGAGCC,MIR-24	CTGAGCC,MIR-24		123	-0.22279125	-0.9005084	0.5980198	0.7904572	0.996	1195	tags=15%, list=11%, signal=16%
V$ELK1_02	V$ELK1_02		113	-0.19559108	-0.89998865	0.5694165	0.7855709	0.996	1380	tags=10%, list=12%, signal=11%
V$E2F1DP1_01	V$E2F1DP1_01		96	-0.2538452	-0.89896876	0.5372549	0.7823829	0.996	3255	tags=38%, list=29%, signal=52%
V$E2F1DP2_01	V$E2F1DP2_01		96	-0.2538452	-0.89896876	0.5372549	0.77627057	0.996	3255	tags=38%, list=29%, signal=52%
V$E2F4DP2_01	V$E2F4DP2_01		96	-0.2538452	-0.89896876	0.5372549	0.77025294	0.996	3255	tags=38%, list=29%, signal=52%
GCACCTT,MIR-18A,MIR-18B	GCACCTT,MIR-18A,MIR-18B		53	-0.24904151	-0.89768064	0.6003976	0.76760656	0.996	3035	tags=38%, list=27%, signal=52%
AAGGGAT,MIR-188	AAGGGAT,MIR-188		41	-0.2544773	-0.89697456	0.5963489	0.7635277	0.996	745	tags=12%, list=7%, signal=13%
V$E2F_01	V$E2F_01		36	-0.2609113	-0.8964351	0.5728543	0.7590793	0.996	3621	tags=47%, list=32%, signal=70%
V$DR4_Q2	V$DR4_Q2		118	-0.24007581	-0.8958233	0.6607843	0.7552687	0.996	729	tags=13%, list=7%, signal=13%
V$PAX2_01	V$PAX2_01		20	-0.29040062	-0.89389837	0.61849713	0.7545678	0.996	525	tags=10%, list=5%, signal=10%
V$STAT1_02	V$STAT1_02		117	-0.19786508	-0.89300674	0.63492066	0.75130576	0.996	2304	tags=19%, list=21%, signal=23%
TGCTGCT,MIR-15A,MIR-16,MIR-15B,MIR-195,MIR-424,MIR-497	TGCTGCT,MIR-15A,MIR-16,MIR-15B,MIR-195,MIR-424,MIR-497		295	-0.20805915	-0.8927884	0.64187866	0.7462737	0.996	1924	tags=20%, list=17%, signal=24%
AATGTGA,MIR-23A,MIR-23B	AATGTGA,MIR-23A,MIR-23B		213	-0.22582068	-0.89145184	0.6439689	0.744298	0.996	1596	tags=20%, list=14%, signal=23%
V$E2F_Q3_01	V$E2F_Q3_01		106	-0.23777002	-0.8846193	0.5796813	0.7565192	0.996	2414	tags=30%, list=22%, signal=38%
CTATGCA,MIR-153	CTATGCA,MIR-153		107	-0.23126423	-0.882238	0.63056093	0.7569351	0.996	1092	tags=17%, list=10%, signal=18%
TAGGTCA,MIR-192,MIR-215	TAGGTCA,MIR-192,MIR-215		23	-0.30207127	-0.88099265	0.59922177	0.75496966	0.997	430	tags=9%, list=4%, signal=9%
ATAGGAA,MIR-202	ATAGGAA,MIR-202		52	-0.24406126	-0.8789105	0.6417004	0.7547311	0.997	3009	tags=37%, list=27%, signal=50%
GTGACGY_V$E4F1_Q6	GTGACGY_V$E4F1_Q6		316	-0.18624952	-0.8759848	0.6841046	0.7566653	0.997	2947	tags=27%, list=26%, signal=36%
V$XBP1_01	V$XBP1_01		65	-0.2267708	-0.8731992	0.6875	0.7581909	0.997	954	tags=12%, list=9%, signal=13%
V$NFY_C	V$NFY_C		112	-0.22284175	-0.8716352	0.69582504	0.7567162	0.997	2205	tags=22%, list=20%, signal=28%
V$E2F1DP1RB_01	V$E2F1DP1RB_01		100	-0.24886248	-0.87148106	0.5967413	0.7518884	0.997	2414	tags=29%, list=22%, signal=37%
V$TGIF_01	V$TGIF_01		107	-0.24502434	-0.87077576	0.6862004	0.74858975	0.997	928	tags=12%, list=8%, signal=13%
CCTGAGT,MIR-510	CCTGAGT,MIR-510		22	-0.27969518	-0.87041473	0.6639676	0.74423516	0.997	1452	tags=27%, list=13%, signal=31%
GGCACAT,MIR-455	GGCACAT,MIR-455		28	-0.25687256	-0.8674809	0.6247544	0.74673885	0.998	2722	tags=32%, list=24%, signal=42%
YRCCAKNNGNCGC_UNKNOWN	YRCCAKNNGNCGC_UNKNOWN		29	-0.28627488	-0.8659221	0.6615385	0.7454752	0.998	1569	tags=24%, list=14%, signal=28%
V$ALPHACP1_01	V$ALPHACP1_01		127	-0.22912513	-0.86482334	0.6936759	0.7432727	0.998	1785	tags=20%, list=16%, signal=24%
ACTGTAG,MIR-139	ACTGTAG,MIR-139		66	-0.23851441	-0.8620034	0.6770428	0.7451851	0.998	646	tags=9%, list=6%, signal=10%
V$E2F1_Q4	V$E2F1_Q4		115	-0.2189077	-0.8579574	0.6560636	0.7502102	0.999	2400	tags=29%, list=21%, signal=36%
GTAGGCA,MIR-189	GTAGGCA,MIR-189		17	-0.28621745	-0.8573855	0.6461233	0.7467098	0.999	2924	tags=35%, list=26%, signal=48%
V$E2F_Q4	V$E2F_Q4		102	-0.24415907	-0.8544379	0.6028226	0.74835634	0.999	2414	tags=27%, list=22%, signal=35%
V$CREB_Q4	V$CREB_Q4		115	-0.21622565	-0.8524427	0.71709234	0.74906063	0.999	2887	tags=31%, list=26%, signal=42%
SMTTTTGT_UNKNOWN	SMTTTTGT_UNKNOWN		196	-0.2248226	-0.8515588	0.71062994	0.7464161	0.999	2554	tags=31%, list=23%, signal=40%
KTGGYRSGAA_UNKNOWN	KTGGYRSGAA_UNKNOWN		42	-0.27377144	-0.8508918	0.5954825	0.74334425	0.999	2294	tags=33%, list=20%, signal=42%
GGCACTT,MIR-519E	GGCACTT,MIR-519E		68	-0.23232666	-0.85037154	0.70348835	0.7397814	0.999	1249	tags=16%, list=11%, signal=18%
GTGGTGA,MIR-197	GTGGTGA,MIR-197		34	-0.25623092	-0.8501571	0.7245509	0.73566455	0.999	2093	tags=29%, list=19%, signal=36%
ACTGCCT,MIR-34B	ACTGCCT,MIR-34B		111	-0.21204622	-0.8467738	0.7154471	0.73912156	0.999	2242	tags=24%, list=20%, signal=30%
RYTGCNWTGGNR_UNKNOWN	RYTGCNWTGGNR_UNKNOWN		52	-0.24747923	-0.84452647	0.6858847	0.7398723	0.999	1714	tags=23%, list=15%, signal=27%
V$RFX1_01	V$RFX1_01		105	-0.21071722	-0.84346455	0.7079108	0.7379562	0.999	1095	tags=12%, list=10%, signal=14%
TGCAAAC,MIR-452	TGCAAAC,MIR-452		55	-0.2344456	-0.83632654	0.70794827	0.74954736	0.999	2005	tags=24%, list=18%, signal=29%
V$SP1_Q6_01	V$SP1_Q6_01		126	-0.19897583	-0.83621514	0.72131145	0.74527913	0.999	1668	tags=17%, list=15%, signal=19%
V$E2F_Q6_01	V$E2F_Q6_01		110	-0.22965261	-0.83549184	0.63366336	0.7425013	0.999	2414	tags=33%, list=22%, signal=41%
V$E2F4DP1_01	V$E2F4DP1_01		101	-0.23790467	-0.83536845	0.61167	0.73833156	0.999	3255	tags=38%, list=29%, signal=53%
V$HNF4_Q6	V$HNF4_Q6		125	-0.23297046	-0.8283592	0.76	0.7497951	0.999	1372	tags=16%, list=12%, signal=18%
V$DBP_Q6	V$DBP_Q6		120	-0.23822425	-0.8283534	0.75147927	0.7453382	0.999	1004	tags=14%, list=9%, signal=15%
V$YY1_Q6	V$YY1_Q6		113	-0.17597069	-0.8280742	0.7001934	0.74153817	0.999	3863	tags=39%, list=34%, signal=59%
V$AHR_01	V$AHR_01		39	-0.22586854	-0.8227308	0.7192623	0.748957	0.999	2164	tags=21%, list=19%, signal=25%
TCCCCAC,MIR-491	TCCCCAC,MIR-491		31	-0.2710337	-0.8210417	0.72837025	0.74837273	0.999	2648	tags=35%, list=24%, signal=46%
YWATTWNNRGCT_UNKNOWN	YWATTWNNRGCT_UNKNOWN		32	-0.27717128	-0.8193878	0.72709554	0.74788696	0.999	2401	tags=38%, list=21%, signal=48%
GCGNNANTTCC_UNKNOWN	GCGNNANTTCC_UNKNOWN		63	-0.20010145	-0.8144591	0.69721115	0.7552929	0.999	1370	tags=11%, list=12%, signal=13%
GGCNKCCATNK_UNKNOWN	GGCNKCCATNK_UNKNOWN		57	-0.20149234	-0.80984867	0.722334	0.7618184	0.999	2572	tags=30%, list=23%, signal=39%
V$E2F_Q6	V$E2F_Q6		101	-0.2327427	-0.8086187	0.6511156	0.7601627	0.999	2414	tags=27%, list=22%, signal=34%
CAGCACT,MIR-512-3P	CAGCACT,MIR-512-3P		62	-0.22261311	-0.80836195	0.7719298	0.7564152	0.999	1750	tags=19%, list=16%, signal=23%
CCCAGAG,MIR-326	CCCAGAG,MIR-326		78	-0.22095649	-0.8021025	0.7351779	0.76564395	0.999	1915	tags=19%, list=17%, signal=23%
GTCTTCC,MIR-7	GTCTTCC,MIR-7		79	-0.21194324	-0.78824025	0.76744187	0.7920921	0.999	1879	tags=20%, list=17%, signal=24%
V$NFY_01	V$NFY_01		126	-0.20246619	-0.7806108	0.8407767	0.80395293	0.999	2308	tags=24%, list=21%, signal=30%
CTACTGT,MIR-199A	CTACTGT,MIR-199A		77	-0.2234911	-0.77742636	0.82459676	0.80653733	0.999	420	tags=8%, list=4%, signal=8%
V$E2F1_Q6	V$E2F1_Q6		103	-0.21730696	-0.77169365	0.6984127	0.81461155	1	3255	tags=36%, list=29%, signal=50%
V$NFY_Q6_01	V$NFY_Q6_01		129	-0.18786374	-0.7715351	0.89299613	0.81051064	1	2308	tags=22%, list=21%, signal=27%
V$E2F_Q3	V$E2F_Q3		107	-0.20538491	-0.7613148	0.75301206	0.8271894	1	2414	tags=30%, list=22%, signal=38%
ACAWYAAAG_UNKNOWN	ACAWYAAAG_UNKNOWN		47	-0.2339426	-0.7558239	0.84023666	0.8342829	1	1211	tags=17%, list=11%, signal=19%
SGCGSSAAA_V$E2F1DP2_01	SGCGSSAAA_V$E2F1DP2_01		75	-0.21998844	-0.74577785	0.71570575	0.84929174	1	3123	tags=37%, list=28%, signal=51%
V$CMYB_01	V$CMYB_01		119	-0.17134984	-0.7307478	0.92175573	0.87312585	1	2643	tags=24%, list=24%, signal=30%
V$SP1_Q4_01	V$SP1_Q4_01		131	-0.17172652	-0.72684383	0.9031008	0.8756305	1	2253	tags=21%, list=20%, signal=26%
V$E2F_Q2	V$E2F_Q2		79	-0.19359845	-0.7264805	0.89221555	0.8715743	1	2220	tags=19%, list=20%, signal=24%
ATCTTGC,MIR-31	ATCTTGC,MIR-31		33	-0.21491088	-0.714942	0.90019196	0.8867265	1	696	tags=12%, list=6%, signal=13%
GGAMTNNNNNTCCY_UNKNOWN	GGAMTNNNNNTCCY_UNKNOWN		55	-0.18964075	-0.70214146	0.9045802	0.90284276	1	3555	tags=40%, list=32%, signal=58%
CCGNMNNTNACG_UNKNOWN	CCGNMNNTNACG_UNKNOWN		38	-0.18815832	-0.6938549	0.832981	0.91024727	1	4604	tags=53%, list=41%, signal=89%
CAGTCAC,MIR-134	CAGTCAC,MIR-134		25	-0.19026184	-0.6672546	0.90612245	0.93944705	1	2462	tags=20%, list=22%, signal=26%
TATCTGG,MIR-488	TATCTGG,MIR-488		32	-0.21081579	-0.6648925	0.90751445	0.93746567	1	2331	tags=25%, list=21%, signal=31%
ATAACCT,MIR-154	ATAACCT,MIR-154		35	-0.19696999	-0.6547298	0.8787879	0.94262373	1	2921	tags=40%, list=26%, signal=54%
AGTTCTC,MIR-146A,MIR-146B	AGTTCTC,MIR-146A,MIR-146B		27	-0.19857	-0.6433726	0.921875	0.94910705	1	2549	tags=26%, list=23%, signal=33%
V$GABP_B	V$GABP_B		114	-0.124244995	-0.55508196	0.96192384	0.99052554	1	1380	tags=8%, list=12%, signal=9%
GKCGCNNNNNNNTGAYG_UNKNOWN	GKCGCNNNNNNNTGAYG_UNKNOWN		32	-0.14393799	-0.5317644	0.96673596	0.9911517	1	4700	tags=47%, list=42%, signal=81%
