# Supplementary material for: A genomic analysis of mouse models of breast cancer reveals molecular features of mouse models and relationships to human breast cancer
Source: Breast Cancer Res. 2014 Jun 5;16(3):R59. doi: 10.1186/bcr3672 (PMC4078930; doi:10.1186/bcr3672)
Supplement: Additional file 7 — GSEA for clusters 1-4, each of the runs (C2, C3, and so on) is in a separate folder. [file bcr3672-S7.zip › AdditionalFile7/Cluster4_GSEA/C6/GSEA_Enriched_in_Cluster4_vs_other_Clusters.txt]

NAME	GS<br> follow link to MSigDB	GS DETAILS	SIZE	ES	NES	NOM p-val	FDR q-val	FWER p-val	RANK AT MAX	LEADING EDGE
STK33_NOMO_UP	STK33_NOMO_UP	Details ...	146	0.54632556	1.7122091	0.00625	0.3525505	0.159	1988	tags=43%, list=18%, signal=52%
ESC_V6.5_UP_EARLY.V1_DN	ESC_V6.5_UP_EARLY.V1_DN	Details ...	135	0.5854865	1.7093776	0.006224067	0.18264316	0.162	1458	tags=40%, list=13%, signal=45%
E2F3_UP.V1_DN	E2F3_UP.V1_DN	Details ...	57	0.50186706	1.6203741	0.010162601	0.30233383	0.298	820	tags=21%, list=7%, signal=23%
ESC_V6.5_UP_LATE.V1_DN	ESC_V6.5_UP_LATE.V1_DN	Details ...	129	0.46628913	1.5919086	0.004237288	0.2984761	0.358	1458	tags=29%, list=13%, signal=33%
CSR_EARLY_UP.V1_UP	CSR_EARLY_UP.V1_UP	Details ...	98	0.43670225	1.5835557	0.04	0.25538447	0.376	1542	tags=22%, list=14%, signal=26%
ESC_J1_UP_LATE.V1_DN	ESC_J1_UP_LATE.V1_DN	Details ...	133	0.44143736	1.5602112	0.008130081	0.268616	0.431	2237	tags=34%, list=20%, signal=42%
SNF5_DN.V1_UP	SNF5_DN.V1_UP	Details ...	134	0.51057094	1.5508873	0.029227557	0.25094745	0.448	1426	tags=34%, list=13%, signal=38%
KRAS.BREAST_UP.V1_UP	KRAS.BREAST_UP.V1_UP	Details ...	74	0.5446172	1.5405314	0.008163265	0.24250227	0.465	1597	tags=43%, list=14%, signal=50%
STK33_SKM_UP	STK33_SKM_UP	Details ...	129	0.505971	1.5267506	0.036217302	0.24475554	0.495	2288	tags=49%, list=20%, signal=61%
E2F1_UP.V1_DN	E2F1_UP.V1_DN	Details ...	129	0.45142964	1.5218039	0.026915114	0.23211506	0.506	1704	tags=33%, list=15%, signal=38%
RPS14_DN.V1_UP	RPS14_DN.V1_UP	Details ...	113	0.5410354	1.5105954	0.05357143	0.23338625	0.527	1483	tags=46%, list=13%, signal=53%
KRAS.LUNG_UP.V1_UP	KRAS.LUNG_UP.V1_UP	Details ...	68	0.5203257	1.5077723	0.010416667	0.21996771	0.534	1809	tags=44%, list=16%, signal=52%
BRCA1_DN.V1_UP	BRCA1_DN.V1_UP	Details ...	70	0.533748	1.5007082	0.026859503	0.21521969	0.546	1322	tags=33%, list=12%, signal=37%
CYCLIN_D1_UP.V1_UP	CYCLIN_D1_UP.V1_UP	Details ...	123	0.41910726	1.5004338	0.032719836	0.20030358	0.546	1757	tags=28%, list=16%, signal=33%
CTIP_DN.V1_UP	CTIP_DN.V1_UP	Details ...	70	0.52925384	1.5001214	0.017094018	0.18724026	0.547	1327	tags=40%, list=12%, signal=45%
RB_P107_DN.V1_UP	RB_P107_DN.V1_UP	Details ...	109	0.5095418	1.4762208	0.0661157	0.21710299	0.597	1028	tags=28%, list=9%, signal=31%
GLI1_UP.V1_UP	GLI1_UP.V1_UP	Details ...	16	0.52835524	1.4761125	0.08016032	0.20468625	0.598	158	tags=13%, list=1%, signal=13%
KRAS.LUNG.BREAST_UP.V1_UP	KRAS.LUNG.BREAST_UP.V1_UP	Details ...	73	0.52479	1.4700452	0.020661157	0.20262654	0.607	1523	tags=42%, list=14%, signal=49%
MTOR_UP.V1_DN	MTOR_UP.V1_DN	Details ...	134	0.43494394	1.4610655	0.04329897	0.20598805	0.622	842	tags=22%, list=8%, signal=23%
PTEN_DN.V1_DN	PTEN_DN.V1_DN	Details ...	84	0.46815002	1.459051	0.038854804	0.19837782	0.624	1200	tags=32%, list=11%, signal=36%
KRAS.600.LUNG.BREAST_UP.V1_UP	KRAS.600.LUNG.BREAST_UP.V1_UP		142	0.4930879	1.4564346	0.016666668	0.19337785	0.629	2371	tags=49%, list=21%, signal=62%
STK33_UP	STK33_UP		129	0.46391842	1.4548974	0.049484536	0.18691947	0.632	2288	tags=43%, list=20%, signal=54%
NOTCH_DN.V1_DN	NOTCH_DN.V1_DN		110	0.45652297	1.4487829	0.039337475	0.18699841	0.643	1069	tags=27%, list=10%, signal=30%
KRAS.DF.V1_UP	KRAS.DF.V1_UP		123	0.4379303	1.442314	0.05510204	0.18913317	0.654	1101	tags=28%, list=10%, signal=30%
CSR_LATE_UP.V1_DN	CSR_LATE_UP.V1_DN		74	0.45986336	1.441557	0.05042017	0.18264237	0.654	1559	tags=28%, list=14%, signal=33%
JNK_DN.V1_UP	JNK_DN.V1_UP		109	0.44514552	1.4345438	0.034907598	0.18564002	0.669	1681	tags=31%, list=15%, signal=36%
RELA_DN.V1_DN	RELA_DN.V1_DN		95	0.48231336	1.4327209	0.035714287	0.18124653	0.671	1239	tags=29%, list=11%, signal=33%
LEF1_UP.V1_UP	LEF1_UP.V1_UP		124	0.4676523	1.4280702	0.048117153	0.18130441	0.679	2443	tags=48%, list=22%, signal=60%
SNF5_DN.V1_DN	SNF5_DN.V1_DN		119	0.47287166	1.4219028	0.050314464	0.18358617	0.686	1887	tags=45%, list=17%, signal=54%
BMI1_DN_MEL18_DN.V1_UP	BMI1_DN_MEL18_DN.V1_UP		99	0.4763958	1.4105984	0.059063137	0.19215575	0.697	2141	tags=53%, list=19%, signal=64%
CYCLIN_D1_UP.V1_DN	CYCLIN_D1_UP.V1_DN		125	0.3856145	1.4043139	0.045643155	0.19509251	0.711	2103	tags=26%, list=19%, signal=31%
BRCA1_DN.V1_DN	BRCA1_DN.V1_DN		70	0.45146897	1.4025288	0.05625	0.19104293	0.711	2583	tags=41%, list=23%, signal=54%
HOXA9_DN.V1_UP	HOXA9_DN.V1_UP		90	0.44350314	1.3985448	0.08553971	0.19120492	0.716	2047	tags=38%, list=18%, signal=46%
MEL18_DN.V1_UP	MEL18_DN.V1_UP		102	0.47682783	1.3967904	0.07515658	0.1873351	0.717	1846	tags=47%, list=16%, signal=56%
CYCLIN_D1_KE_.V1_DN	CYCLIN_D1_KE_.V1_DN		124	0.42333078	1.3898273	0.05982906	0.19241917	0.725	1331	tags=27%, list=12%, signal=30%
P53_DN.V1_DN	P53_DN.V1_DN		122	0.4317624	1.3885822	0.049792532	0.18873398	0.725	1788	tags=40%, list=16%, signal=47%
KRAS.AMP.LUNG_UP.V1_UP	KRAS.AMP.LUNG_UP.V1_UP		67	0.5134685	1.3801323	0.10041841	0.1933932	0.733	2137	tags=37%, list=19%, signal=46%
PDGF_UP.V1_DN	PDGF_UP.V1_DN		70	0.44435742	1.3665689	0.067653276	0.20623529	0.745	1006	tags=24%, list=9%, signal=27%
TGFB_UP.V1_UP	TGFB_UP.V1_UP		111	0.4205888	1.3645682	0.08979592	0.20329718	0.748	2233	tags=37%, list=20%, signal=46%
CORDENONSI_YAP_CONSERVED_SIGNATURE	CORDENONSI_YAP_CONSERVED_SIGNATURE		42	0.5041005	1.3627126	0.11618257	0.20076784	0.751	1211	tags=33%, list=11%, signal=37%
ALK_DN.V1_UP	ALK_DN.V1_UP		89	0.44867817	1.358845	0.06762295	0.2005055	0.752	1556	tags=35%, list=14%, signal=40%
IL15_UP.V1_DN	IL15_UP.V1_DN		88	0.43477762	1.3580574	0.06924643	0.19667797	0.754	2025	tags=36%, list=18%, signal=44%
RAPA_EARLY_UP.V1_UP	RAPA_EARLY_UP.V1_UP		105	0.3777852	1.3379064	0.12398374	0.2188378	0.779	1290	tags=21%, list=12%, signal=23%
BMI1_DN.V1_UP	BMI1_DN.V1_UP		102	0.43914384	1.3308407	0.124236256	0.22373664	0.781	2390	tags=50%, list=21%, signal=63%
CYCLIN_D1_KE_.V1_UP	CYCLIN_D1_KE_.V1_UP		115	0.35086322	1.3302523	0.08108108	0.2197085	0.782	1722	tags=23%, list=15%, signal=26%
CRX_DN.V1_DN	CRX_DN.V1_DN		113	0.38236168	1.3212738	0.0877551	0.22751714	0.788	1639	tags=32%, list=15%, signal=37%
VEGF_A_UP.V1_UP	VEGF_A_UP.V1_UP		115	0.41154203	1.3166981	0.0977131	0.22881389	0.791	2452	tags=42%, list=22%, signal=53%
ATM_DN.V1_DN	ATM_DN.V1_DN		86	0.42841643	1.3091135	0.0987395	0.23490258	0.8	1550	tags=33%, list=14%, signal=37%
GCNP_SHH_UP_LATE.V1_DN	GCNP_SHH_UP_LATE.V1_DN		137	0.34094587	1.296232	0.082978725	0.24886765	0.807	2160	tags=31%, list=19%, signal=38%
KRAS.PROSTATE_UP.V1_UP	KRAS.PROSTATE_UP.V1_UP		77	0.43597832	1.2952166	0.10782241	0.24545555	0.809	1530	tags=35%, list=14%, signal=40%
CAMP_UP.V1_DN	CAMP_UP.V1_DN		116	0.35514823	1.2950745	0.13279678	0.2407985	0.809	1971	tags=28%, list=18%, signal=33%
CAHOY_ASTROGLIAL	CAHOY_ASTROGLIAL		64	0.45873243	1.2904296	0.14570858	0.24338375	0.814	2078	tags=45%, list=19%, signal=55%
PRC2_EZH2_UP.V1_DN	PRC2_EZH2_UP.V1_DN		112	0.41632274	1.288588	0.10602911	0.24208117	0.816	1050	tags=24%, list=9%, signal=26%
CTIP_DN.V1_DN	CTIP_DN.V1_DN		71	0.38473952	1.2752123	0.11111111	0.25807056	0.829	3303	tags=52%, list=29%, signal=73%
MTOR_UP.N4.V1_DN	MTOR_UP.N4.V1_DN		82	0.34271336	1.2678107	0.14345114	0.26332527	0.832	1794	tags=26%, list=16%, signal=30%
JNK_DN.V1_DN	JNK_DN.V1_DN		115	0.39579615	1.2662408	0.12552302	0.260817	0.832	1859	tags=31%, list=17%, signal=37%
KRAS.KIDNEY_UP.V1_DN	KRAS.KIDNEY_UP.V1_DN		78	0.4347755	1.2568064	0.15578948	0.27001846	0.837	2623	tags=41%, list=23%, signal=53%
VEGF_A_UP.V1_DN	VEGF_A_UP.V1_DN		122	0.35088667	1.253563	0.15495868	0.2699399	0.838	1253	tags=18%, list=11%, signal=20%
ATM_DN.V1_UP	ATM_DN.V1_UP		90	0.4319487	1.253458	0.1762208	0.26556846	0.838	1952	tags=33%, list=17%, signal=40%
KRAS.600_UP.V1_UP	KRAS.600_UP.V1_UP		149	0.40672055	1.2531621	0.13786009	0.26162678	0.838	2447	tags=44%, list=22%, signal=55%
SIRNA_EIF4GI_DN	SIRNA_EIF4GI_DN		50	0.36180502	1.2509084	0.20934959	0.2602471	0.838	838	tags=14%, list=7%, signal=15%
LTE2_UP.V1_DN	LTE2_UP.V1_DN		111	0.397811	1.242163	0.17004049	0.26789108	0.843	2223	tags=39%, list=20%, signal=48%
KRAS.AMP.LUNG_UP.V1_DN	KRAS.AMP.LUNG_UP.V1_DN		74	0.39621994	1.2421213	0.16142558	0.26366758	0.843	1415	tags=23%, list=13%, signal=26%
CSR_EARLY_UP.V1_DN	CSR_EARLY_UP.V1_DN		59	0.36850005	1.2392372	0.14194915	0.26359168	0.849	1235	tags=24%, list=11%, signal=27%
ATF2_S_UP.V1_DN	ATF2_S_UP.V1_DN		107	0.39051116	1.2234821	0.15481171	0.28328207	0.86	1146	tags=29%, list=10%, signal=32%
ESC_J1_UP_EARLY.V1_DN	ESC_J1_UP_EARLY.V1_DN		124	0.34785172	1.2164488	0.18032786	0.28999856	0.863	2123	tags=31%, list=19%, signal=37%
MYC_UP.V1_DN	MYC_UP.V1_DN		58	0.40700665	1.2103242	0.17263158	0.29460928	0.865	1041	tags=26%, list=9%, signal=28%
STK33_SKM_DN	STK33_SKM_DN		125	0.35172766	1.2087885	0.15618661	0.29234025	0.865	995	tags=21%, list=9%, signal=23%
PKCA_DN.V1_UP	PKCA_DN.V1_UP		115	0.39927176	1.1994058	0.19166666	0.30241612	0.872	1830	tags=30%, list=16%, signal=36%
WNT_UP.V1_DN	WNT_UP.V1_DN		122	0.3613238	1.1990601	0.1707819	0.2986796	0.872	1736	tags=28%, list=16%, signal=33%
KRAS.PROSTATE_UP.V1_DN	KRAS.PROSTATE_UP.V1_DN		80	0.41160277	1.1939629	0.21518987	0.3022749	0.876	2504	tags=40%, list=22%, signal=51%
AKT_UP.V1_DN	AKT_UP.V1_DN		138	0.37828898	1.1931272	0.20576131	0.29916766	0.876	1197	tags=27%, list=11%, signal=30%
MEK_UP.V1_UP	MEK_UP.V1_UP		124	0.35462862	1.1877086	0.23443983	0.30338567	0.879	1778	tags=32%, list=16%, signal=38%
NOTCH_DN.V1_UP	NOTCH_DN.V1_UP		98	0.35908225	1.1821772	0.202	0.3081935	0.883	1789	tags=30%, list=16%, signal=35%
IL2_UP.V1_UP	IL2_UP.V1_UP		102	0.3450402	1.1780832	0.21428572	0.31050614	0.886	2196	tags=31%, list=20%, signal=39%
NFE2L2.V2	NFE2L2.V2		212	0.3259155	1.1778529	0.19620253	0.30697447	0.886	1661	tags=26%, list=15%, signal=30%
IL21_UP.V1_UP	IL21_UP.V1_UP		118	0.37849683	1.175494	0.21161826	0.3063958	0.887	1970	tags=36%, list=18%, signal=44%
PDGF_ERK_DN.V1_DN	PDGF_ERK_DN.V1_DN		88	0.2952217	1.1720968	0.23015873	0.30758113	0.888	1118	tags=15%, list=10%, signal=16%
AKT_UP_MTOR_DN.V1_DN	AKT_UP_MTOR_DN.V1_DN		138	0.33997974	1.1690663	0.22774327	0.30845094	0.889	1725	tags=28%, list=15%, signal=33%
PRC2_SUZ12_UP.V1_DN	PRC2_SUZ12_UP.V1_DN		100	0.36520386	1.1684612	0.21548118	0.3053805	0.89	2459	tags=34%, list=22%, signal=43%
ATF2_UP.V1_DN	ATF2_UP.V1_DN		113	0.3649453	1.1572988	0.24678111	0.31940848	0.898	1835	tags=35%, list=16%, signal=42%
TBK1.DF_UP	TBK1.DF_UP		166	0.31371108	1.15714	0.21343873	0.31562588	0.898	1102	tags=19%, list=10%, signal=21%
IL15_UP.V1_UP	IL15_UP.V1_UP		103	0.32691088	1.1526256	0.22661123	0.31831977	0.898	1143	tags=19%, list=10%, signal=21%
TGFB_UP.V1_DN	TGFB_UP.V1_DN		108	0.3226078	1.150513	0.19715448	0.3172894	0.898	1549	tags=22%, list=14%, signal=26%
HOXA9_DN.V1_DN	HOXA9_DN.V1_DN		111	0.31089246	1.1501203	0.21428572	0.3140762	0.898	2865	tags=38%, list=26%, signal=50%
PRC2_EDD_UP.V1_DN	PRC2_EDD_UP.V1_DN		106	0.33817858	1.1369284	0.24223602	0.32989076	0.904	2399	tags=34%, list=21%, signal=43%
PTEN_DN.V1_UP	PTEN_DN.V1_UP		101	0.36768743	1.136927	0.2755102	0.32609892	0.904	1950	tags=33%, list=17%, signal=39%
RAF_UP.V1_DN	RAF_UP.V1_DN		110	0.341357	1.1351045	0.252588	0.32517907	0.904	2031	tags=34%, list=18%, signal=41%
PTEN_DN.V2_DN	PTEN_DN.V2_DN		77	0.33747977	1.1340684	0.28210527	0.32291806	0.905	1315	tags=18%, list=12%, signal=20%
PTEN_DN.V2_UP	PTEN_DN.V2_UP		70	0.35315952	1.1256002	0.264	0.33212414	0.91	1483	tags=29%, list=13%, signal=33%
MTOR_UP.N4.V1_UP	MTOR_UP.N4.V1_UP		130	0.2864326	1.1194967	0.25748503	0.33801958	0.915	2194	tags=28%, list=20%, signal=34%
ESC_J1_UP_LATE.V1_UP	ESC_J1_UP_LATE.V1_UP		140	0.34430096	1.1188203	0.2623967	0.3355508	0.916	1458	tags=29%, list=13%, signal=32%
PKCA_DN.V1_DN	PKCA_DN.V1_DN		117	0.33604816	1.1163243	0.27056277	0.33596992	0.918	1846	tags=28%, list=16%, signal=33%
KRAS.600.LUNG.BREAST_UP.V1_DN	KRAS.600.LUNG.BREAST_UP.V1_DN		140	0.36203384	1.1135578	0.29545453	0.3368386	0.921	1377	tags=25%, list=12%, signal=28%
PDGF_ERK_DN.V1_UP	PDGF_ERK_DN.V1_UP		81	0.31619233	1.1097589	0.2991632	0.33950317	0.923	535	tags=12%, list=5%, signal=13%
CRX_NRL_DN.V1_UP	CRX_NRL_DN.V1_UP		109	0.31983158	1.0958952	0.29856852	0.35830632	0.93	1914	tags=29%, list=17%, signal=35%
DCA_UP.V1_DN	DCA_UP.V1_DN		81	0.3094057	1.0948421	0.3264887	0.35651398	0.93	2953	tags=40%, list=26%, signal=53%
PRC1_BMI_UP.V1_UP	PRC1_BMI_UP.V1_UP		99	0.33523566	1.0936128	0.32426777	0.3548269	0.931	999	tags=18%, list=9%, signal=20%
PRC2_SUZ12_UP.V1_UP	PRC2_SUZ12_UP.V1_UP		114	0.34005305	1.0927428	0.33404255	0.3524508	0.932	1779	tags=27%, list=16%, signal=32%
RB_DN.V1_DN	RB_DN.V1_DN		86	0.3449742	1.0797887	0.35569105	0.36991805	0.939	1337	tags=20%, list=12%, signal=22%
KRAS.50_UP.V1_UP	KRAS.50_UP.V1_UP		31	0.41967353	1.0777755	0.33404255	0.3692728	0.939	373	tags=26%, list=3%, signal=27%
CAHOY_OLIGODENDROCUTIC	CAHOY_OLIGODENDROCUTIC		52	0.32409355	1.07338	0.34661356	0.37249604	0.941	1831	tags=31%, list=16%, signal=37%
SRC_UP.V1_UP	SRC_UP.V1_UP		76	0.33401927	1.0723666	0.37656903	0.37052837	0.941	1786	tags=24%, list=16%, signal=28%
IL2_UP.V1_DN	IL2_UP.V1_DN		99	0.34217978	1.0572981	0.3634497	0.39234778	0.946	2042	tags=31%, list=18%, signal=38%
PRC2_EZH2_UP.V1_UP	PRC2_EZH2_UP.V1_UP		112	0.29108822	1.0480099	0.38235295	0.4037242	0.949	1253	tags=18%, list=11%, signal=20%
NRL_DN.V1_DN	NRL_DN.V1_DN		91	0.30493036	1.0453556	0.3665254	0.40393582	0.949	1619	tags=25%, list=14%, signal=29%
P53_DN.V2_DN	P53_DN.V2_DN		99	0.31817868	1.0360799	0.40820736	0.41505423	0.953	1470	tags=23%, list=13%, signal=27%
GCNP_SHH_UP_EARLY.V1_DN	GCNP_SHH_UP_EARLY.V1_DN		120	0.29606247	1.0351135	0.38947368	0.41269028	0.954	2153	tags=28%, list=19%, signal=35%
PIGF_UP.V1_DN	PIGF_UP.V1_DN		105	0.32087368	1.0281956	0.4177215	0.42067984	0.955	1080	tags=16%, list=10%, signal=18%
KRAS.LUNG.BREAST_UP.V1_DN	KRAS.LUNG.BREAST_UP.V1_DN		72	0.35217378	1.0235934	0.4116424	0.42476338	0.955	1377	tags=28%, list=12%, signal=31%
KRAS.DF.V1_DN	KRAS.DF.V1_DN		102	0.29817724	1.0124668	0.43237704	0.44033334	0.958	1938	tags=28%, list=17%, signal=34%
PRC2_EDD_UP.V1_UP	PRC2_EDD_UP.V1_UP		111	0.28460902	1.0105293	0.43133047	0.43957484	0.958	1060	tags=15%, list=9%, signal=17%
CSR_LATE_UP.V1_UP	CSR_LATE_UP.V1_UP		107	0.28863645	1.0090133	0.44354838	0.4381641	0.959	1034	tags=12%, list=9%, signal=13%
KRAS.BREAST_UP.V1_DN	KRAS.BREAST_UP.V1_DN		77	0.32064545	1.0014588	0.44136462	0.44792676	0.96	1377	tags=25%, list=12%, signal=28%
RAPA_EARLY_UP.V1_DN	RAPA_EARLY_UP.V1_DN		110	0.27083302	0.99936754	0.48945147	0.44782305	0.961	1905	tags=25%, list=17%, signal=30%
ATF2_UP.V1_UP	ATF2_UP.V1_UP		107	0.30220708	0.99684453	0.460039	0.4484902	0.961	1235	tags=18%, list=11%, signal=20%
P53_DN.V2_UP	P53_DN.V2_UP		83	0.32160574	0.9812083	0.48755187	0.4715592	0.964	2238	tags=40%, list=20%, signal=49%
KRAS.300_UP.V1_UP	KRAS.300_UP.V1_UP		80	0.33372435	0.9774706	0.47325101	0.4746488	0.964	1186	tags=24%, list=11%, signal=26%
WNT_UP.V1_UP	WNT_UP.V1_UP		133	0.29452097	0.97266245	0.47861508	0.47904885	0.965	1258	tags=19%, list=11%, signal=21%
RB_P130_DN.V1_UP	RB_P130_DN.V1_UP		101	0.2843784	0.9704827	0.47717842	0.47885558	0.965	1446	tags=19%, list=13%, signal=21%
RELA_DN.V1_UP	RELA_DN.V1_UP		86	0.2925944	0.96555114	0.526	0.48360187	0.968	2453	tags=30%, list=22%, signal=38%
PRC1_BMI_UP.V1_DN	PRC1_BMI_UP.V1_DN		95	0.29864833	0.95172924	0.54375	0.50638175	0.969	2210	tags=36%, list=20%, signal=44%
JAK2_DN.V1_UP	JAK2_DN.V1_UP		87	0.30777523	0.95118135	0.5404814	0.50332135	0.969	1969	tags=30%, list=18%, signal=36%
EGFR_UP.V1_UP	EGFR_UP.V1_UP		121	0.2906958	0.9313925	0.56991524	0.5358523	0.971	1361	tags=23%, list=12%, signal=26%
SRC_UP.V1_DN	SRC_UP.V1_DN		81	0.28092036	0.93020064	0.561753	0.5342124	0.973	1041	tags=17%, list=9%, signal=19%
BCAT.100_UP.V1_UP	BCAT.100_UP.V1_UP		32	0.32412902	0.92862207	0.56363636	0.533037	0.974	753	tags=22%, list=7%, signal=23%
E2F3_UP.V1_UP	E2F3_UP.V1_UP		100	0.27330288	0.92288333	0.61491936	0.53959376	0.976	992	tags=14%, list=9%, signal=15%
MYC_UP.V1_UP	MYC_UP.V1_UP		82	0.24562415	0.91254723	0.58882236	0.5548643	0.981	1713	tags=16%, list=15%, signal=19%
CAHOY_NEURONAL	CAHOY_NEURONAL		56	0.3373901	0.9072979	0.6	0.56089437	0.981	1691	tags=29%, list=15%, signal=33%
ALK_DN.V1_DN	ALK_DN.V1_DN		73	0.30435437	0.90696776	0.56993735	0.5572612	0.981	1844	tags=25%, list=16%, signal=29%
BCAT_GDS748_DN	BCAT_GDS748_DN		22	0.2922253	0.9045234	0.5784114	0.55784553	0.981	913	tags=14%, list=8%, signal=15%
YAP1_UP	YAP1_UP		23	0.28202072	0.9030959	0.6084337	0.5565458	0.981	2425	tags=26%, list=22%, signal=33%
DCA_UP.V1_UP	DCA_UP.V1_UP		86	0.27451298	0.8857346	0.6744186	0.5850112	0.983	1291	tags=20%, list=12%, signal=22%
CRX_DN.V1_UP	CRX_DN.V1_UP		102	0.26693472	0.8807231	0.664	0.58998346	0.984	1897	tags=25%, list=17%, signal=29%
RPS14_DN.V1_DN	RPS14_DN.V1_DN		101	0.245681	0.8577696	0.634	0.63022226	0.984	2339	tags=24%, list=21%, signal=30%
JAK2_DN.V1_DN	JAK2_DN.V1_DN		51	0.25218648	0.85736865	0.7104167	0.6263466	0.984	2460	tags=27%, list=22%, signal=35%
ATF2_S_UP.V1_UP	ATF2_S_UP.V1_UP		108	0.27788898	0.8525188	0.70987654	0.631358	0.985	2335	tags=35%, list=21%, signal=44%
PIGF_UP.V1_UP	PIGF_UP.V1_UP		94	0.23014823	0.82600975	0.73062015	0.68201566	0.99	2560	tags=27%, list=23%, signal=34%
KRAS.LUNG_UP.V1_DN	KRAS.LUNG_UP.V1_DN		75	0.28100288	0.8209757	0.77575755	0.6884334	0.991	1576	tags=24%, list=14%, signal=28%
KRAS.50_UP.V1_DN	KRAS.50_UP.V1_DN		23	0.3230364	0.7966846	0.7484277	0.7334251	0.993	3274	tags=57%, list=29%, signal=80%
KRAS.KIDNEY_UP.V1_UP	KRAS.KIDNEY_UP.V1_UP		83	0.27386323	0.78675735	0.8267223	0.7477124	0.994	2896	tags=51%, list=26%, signal=68%
RB_P130_DN.V1_DN	RB_P130_DN.V1_DN		81	0.2258333	0.7485648	0.7939394	0.8156559	0.994	2186	tags=21%, list=20%, signal=26%
MTOR_UP.V1_UP	MTOR_UP.V1_UP		121	0.21085647	0.7397613	0.87829614	0.8260399	0.994	1958	tags=19%, list=17%, signal=23%
