# Supplementary material for: A genomic analysis of mouse models of breast cancer reveals molecular features of mouse models and relationships to human breast cancer
Source: Breast Cancer Res. 2014 Jun 5;16(3):R59. doi: 10.1186/bcr3672 (PMC4078930; doi:10.1186/bcr3672)
Supplement: Additional file 7 — GSEA for clusters 1-4, each of the runs (C2, C3, and so on) is in a separate folder. [file bcr3672-S7.zip › AdditionalFile7/Cluster4_GSEA/C6/GSEA_Enriched_in_Other_Clusters_vs_Cluster4.txt]

NAME	GS<br> follow link to MSigDB	GS DETAILS	SIZE	ES	NES	NOM p-val	FDR q-val	FWER p-val	RANK AT MAX	LEADING EDGE
RB_DN.V1_UP	RB_DN.V1_UP	Details ...	95	-0.4271402	-1.5279824	0.04133858	0.6067815	0.47	1963	tags=39%, list=18%, signal=47%
GCNP_SHH_UP_EARLY.V1_UP	GCNP_SHH_UP_EARLY.V1_UP	Details ...	114	-0.3721	-1.4491973	0.077689245	0.61237264	0.632	2228	tags=32%, list=20%, signal=40%
BCAT_BILD_ET_AL_UP	BCAT_BILD_ET_AL_UP	Details ...	29	-0.45247835	-1.4140989	0.067073174	0.54209447	0.696	1070	tags=28%, list=10%, signal=30%
ERB2_UP.V1_UP	ERB2_UP.V1_UP	Details ...	118	-0.3802195	-1.3618242	0.064705886	0.59525687	0.766	732	tags=19%, list=7%, signal=20%
LTE2_UP.V1_UP	LTE2_UP.V1_UP	Details ...	120	-0.3858762	-1.3431617	0.08080808	0.54148966	0.788	1037	tags=26%, list=9%, signal=28%
STK33_NOMO_DN	STK33_NOMO_DN	Details ...	122	-0.38489646	-1.3337872	0.0513834	0.48214877	0.8	1288	tags=26%, list=12%, signal=29%
SIRNA_EIF4GI_UP	SIRNA_EIF4GI_UP	Details ...	65	-0.36645266	-1.3160421	0.16078432	0.46467555	0.814	1612	tags=25%, list=14%, signal=29%
BCAT_GDS748_UP	BCAT_GDS748_UP	Details ...	33	-0.44595248	-1.2887027	0.15	0.4828748	0.837	1225	tags=33%, list=11%, signal=37%
AKT_UP.V1_UP	AKT_UP.V1_UP	Details ...	118	-0.37192276	-1.2397292	0.15280464	0.5637766	0.863	1464	tags=30%, list=13%, signal=34%
EIF4E_DN	EIF4E_DN	Details ...	44	-0.39507672	-1.2374238	0.15768462	0.51342344	0.863	799	tags=23%, list=7%, signal=24%
LEF1_UP.V1_DN	LEF1_UP.V1_DN	Details ...	111	-0.383231	-1.2313037	0.15082644	0.48394385	0.866	1111	tags=26%, list=10%, signal=29%
TBK1.DN.48HRS_UP	TBK1.DN.48HRS_UP	Details ...	34	-0.33838972	-1.1843846	0.24845996	0.5708866	0.897	1564	tags=24%, list=14%, signal=27%
BMI1_DN_MEL18_DN.V1_DN	BMI1_DN_MEL18_DN.V1_DN	Details ...	86	-0.3685217	-1.142637	0.22736031	0.6467597	0.921	1136	tags=28%, list=10%, signal=31%
EIF4E_UP	EIF4E_UP	Details ...	52	-0.313593	-1.1267374	0.30555555	0.6460893	0.925	2185	tags=33%, list=20%, signal=40%
ESC_V6.5_UP_EARLY.V1_UP	ESC_V6.5_UP_EARLY.V1_UP	Details ...	118	-0.3383598	-1.107213	0.2985972	0.6601025	0.935	1683	tags=25%, list=15%, signal=29%
MEK_UP.V1_DN	MEK_UP.V1_DN	Details ...	98	-0.31563315	-1.078957	0.32177263	0.69784003	0.946	1139	tags=20%, list=10%, signal=23%
ESC_J1_UP_EARLY.V1_UP	ESC_J1_UP_EARLY.V1_UP	Details ...	119	-0.31512824	-1.0732285	0.34393638	0.67379856	0.948	1406	tags=22%, list=13%, signal=25%
TBK1.DN.48HRS_DN	TBK1.DN.48HRS_DN	Details ...	39	-0.30756497	-1.060431	0.3800813	0.6710032	0.954	2237	tags=31%, list=20%, signal=38%
STK33_DN	STK33_DN	Details ...	115	-0.30034238	-1.0582294	0.3713733	0.6415365	0.954	840	tags=17%, list=8%, signal=18%
BCAT.100_UP.V1_DN	BCAT.100_UP.V1_DN	Details ...	15	-0.4222788	-1.0399468	0.411985	0.6582921	0.961	772	tags=20%, list=7%, signal=21%
P53_DN.V1_UP	P53_DN.V1_UP		114	-0.32517463	-1.0379405	0.39353612	0.6323313	0.961	1273	tags=30%, list=11%, signal=33%
NRL_DN.V1_UP	NRL_DN.V1_UP		111	-0.30101264	-1.0375358	0.38170975	0.60467744	0.961	766	tags=16%, list=7%, signal=17%
TBK1.DF_DN	TBK1.DF_DN		157	-0.2641566	-1.0297184	0.40368852	0.59595305	0.963	1619	tags=20%, list=14%, signal=23%
GCNP_SHH_UP_LATE.V1_UP	GCNP_SHH_UP_LATE.V1_UP		121	-0.27789608	-1.0266324	0.3884462	0.57830054	0.963	1898	tags=25%, list=17%, signal=30%
ERB2_UP.V1_DN	ERB2_UP.V1_DN		92	-0.2871631	-1.0111792	0.43813387	0.58980185	0.967	1139	tags=17%, list=10%, signal=19%
KRAS.300_UP.V1_DN	KRAS.300_UP.V1_DN		74	-0.33738917	-1.0042913	0.4487705	0.58231777	0.97	1449	tags=24%, list=13%, signal=28%
YAP1_DN	YAP1_DN		24	-0.34365466	-0.9944867	0.462406	0.5814391	0.972	1662	tags=25%, list=15%, signal=29%
E2F1_UP.V1_UP	E2F1_UP.V1_UP		113	-0.2654478	-0.9821184	0.4609375	0.58716935	0.972	1978	tags=27%, list=18%, signal=33%
EGFR_UP.V1_DN	EGFR_UP.V1_DN		105	-0.2799291	-0.97401744	0.49802372	0.58472985	0.975	511	tags=12%, list=5%, signal=13%
CRX_NRL_DN.V1_DN	CRX_NRL_DN.V1_DN		92	-0.28950155	-0.9684422	0.50884086	0.576356	0.975	758	tags=14%, list=7%, signal=15%
CAHOY_ASTROCYTIC	CAHOY_ASTROCYTIC		57	-0.32235056	-0.96417874	0.523166	0.5660005	0.976	1187	tags=25%, list=11%, signal=27%
ESC_V6.5_UP_LATE.V1_UP	ESC_V6.5_UP_LATE.V1_UP		135	-0.29336658	-0.9507493	0.55705994	0.5765111	0.976	1112	tags=20%, list=10%, signal=22%
MEL18_DN.V1_DN	MEL18_DN.V1_DN		89	-0.3011693	-0.91211265	0.6134122	0.63760495	0.979	1136	tags=22%, list=10%, signal=25%
RAF_UP.V1_UP	RAF_UP.V1_UP		123	-0.27530724	-0.90140265	0.62027836	0.6419994	0.98	555	tags=14%, list=5%, signal=14%
KRAS.600_UP.V1_DN	KRAS.600_UP.V1_DN		150	-0.2887057	-0.9010288	0.6399217	0.6246018	0.98	1449	tags=23%, list=13%, signal=26%
IL21_UP.V1_DN	IL21_UP.V1_DN		94	-0.2980429	-0.898322	0.64132553	0.6132574	0.98	1111	tags=19%, list=10%, signal=21%
AKT_UP_MTOR_DN.V1_UP	AKT_UP_MTOR_DN.V1_UP		127	-0.2661834	-0.88962454	0.63817096	0.61460197	0.982	1225	tags=20%, list=11%, signal=23%
BMI1_DN.V1_DN	BMI1_DN.V1_DN		90	-0.26262388	-0.88832545	0.7058824	0.6007264	0.983	1136	tags=19%, list=10%, signal=21%
PDGF_UP.V1_UP	PDGF_UP.V1_UP		85	-0.22014268	-0.8752065	0.6646586	0.6093934	0.983	2512	tags=31%, list=22%, signal=39%
BCAT_BILD_ET_AL_DN	BCAT_BILD_ET_AL_DN		22	-0.2748604	-0.87054676	0.6501035	0.60313934	0.983	2497	tags=36%, list=22%, signal=47%
CAMP_UP.V1_UP	CAMP_UP.V1_UP		123	-0.19322485	-0.8428167	0.6612576	0.6415523	0.987	2601	tags=27%, list=23%, signal=35%
RB_P107_DN.V1_DN	RB_P107_DN.V1_DN		86	-0.21351366	-0.79589593	0.6924603	0.7157636	0.988	2237	tags=22%, list=20%, signal=27%
