# Supplementary material for: A genomic analysis of mouse models of breast cancer reveals molecular features of mouse models and relationships to human breast cancer
Source: Breast Cancer Res. 2014 Jun 5;16(3):R59. doi: 10.1186/bcr3672 (PMC4078930; doi:10.1186/bcr3672)
Supplement: Additional file 7 — GSEA for clusters 1-4, each of the runs (C2, C3, and so on) is in a separate folder. [file bcr3672-S7.zip › AdditionalFile7/Cluster4_GSEA/Cluster4_GSEA/MammaryCellTypes/GSEA_Enriched_in_Other_Clusters_vs_Cluster4.txt]

NAME	GS<br> follow link to MSigDB	GS DETAILS	SIZE	ES	NES	NOM p-val	FDR q-val	FWER p-val	RANK AT MAX	LEADING EDGE
LIM_MAMMARY_STEM_CELL_DN	LIM_MAMMARY_STEM_CELL_DN	Details ...	230	-0.6988723	-2.2065468	0	0	0	1470	tags=47%, list=13%, signal=52%
LIM_MAMMARY_LUMINAL_PROGENITOR_UP	LIM_MAMMARY_LUMINAL_PROGENITOR_UP	Details ...	30	-0.82986194	-1.8283145	0	0.003196722	0.006	1110	tags=70%, list=10%, signal=77%
LIM_MAMMARY_LUMINAL_MATURE_UP	LIM_MAMMARY_LUMINAL_MATURE_UP	Details ...	56	-0.3679382	-1.0618608	0.36758894	0.36825138	0.554	974	tags=21%, list=9%, signal=23%
