# Supplementary material for: A genomic analysis of mouse models of breast cancer reveals molecular features of mouse models and relationships to human breast cancer
Source: Breast Cancer Res. 2014 Jun 5;16(3):R59. doi: 10.1186/bcr3672 (PMC4078930; doi:10.1186/bcr3672)
Supplement: Additional file 11 — GSEA for mouse models compared to all other models or to mammary gland development. Listed by model. [file bcr3672-S11.zip]

Archive with 519 entries (296 files):
- AdditionalFile11/Apc_KO/
- AdditionalFile11/Apc_KO/Vs_Normal_Mammary/
- AdditionalFile11/Apc_KO/Vs_Normal_Mammary/C2/
- AdditionalFile11/Apc_KO/Vs_Normal_Mammary/C2/Downregulated_in_APCko_vs_normal_mammary.txt
- AdditionalFile11/Apc_KO/Vs_Normal_Mammary/C2/Upregulated_in_APCko_vs_normal_mammary.txt
- AdditionalFile11/Apc_KO/Vs_Normal_Mammary/C3/
- AdditionalFile11/Apc_KO/Vs_Normal_Mammary/C3/Downregulated_in_APCko_vs_normal_mammary.txt
- AdditionalFile11/Apc_KO/Vs_Normal_Mammary/C3/Upregulated_in_APCko_vs_normal_mammary.txt
- AdditionalFile11/Apc_KO/Vs_Normal_Mammary/c6/
- AdditionalFile11/Apc_KO/Vs_Normal_Mammary/c6/Downregulated_in_APCko_vs_normal_mammary.txt
- AdditionalFile11/Apc_KO/Vs_Normal_Mammary/c6/Upregulated_in_APCko_vs_normal_mammary.txt
- AdditionalFile11/Apc_KO/vs_other_models/
- AdditionalFile11/Apc_KO/vs_other_models/c2/
- AdditionalFile11/Apc_KO/vs_other_models/c2/Downregulated_in_APCko_vs_other_models.txt
- AdditionalFile11/Apc_KO/vs_other_models/c2/Upregulated_in_APCko_vs_other_models.txt
- AdditionalFile11/Apc_KO/vs_other_models/c3/
- AdditionalFile11/Apc_KO/vs_other_models/c3/Downregulated_in_APCko_vs_other_models.txt
- AdditionalFile11/Apc_KO/vs_other_models/c3/Upregulated_in_APCko_vs_other_models.txt
- AdditionalFile11/Apc_KO/vs_other_models/c6/
- AdditionalFile11/Apc_KO/vs_other_models/c6/Downregulated_in_APCko_vs_other_models.txt
- AdditionalFile11/Apc_KO/vs_other_models/c6/Upregulated_in_APCko_vs_other_models.txt
- AdditionalFile11/ATX/
- AdditionalFile11/ATX/Vs_all_other_models/
- AdditionalFile11/ATX/Vs_all_other_models/C2/
- AdditionalFile11/ATX/Vs_all_other_models/C2/downregulated_in_ATX_vs_other_models.txt
- AdditionalFile11/ATX/Vs_all_other_models/C2/Upregulated_in_ATX_vs_other_models.txt
- AdditionalFile11/ATX/Vs_all_other_models/C3/
- AdditionalFile11/ATX/Vs_all_other_models/C3/Downregulated_in_ATX_vs_other_models.txt
- AdditionalFile11/ATX/Vs_all_other_models/C3/Upregulated_in_ATX_vs_other_models.txt
- AdditionalFile11/ATX/Vs_all_other_models/C6/
- AdditionalFile11/ATX/Vs_all_other_models/C6/Downregulated_in_ATX_vs_other_models.txt
- AdditionalFile11/ATX/Vs_all_other_models/C6/Upregulated_in_ATX_vs_other_models.txt
- AdditionalFile11/ATX/Vs_Normal_mammary/
- AdditionalFile11/ATX/Vs_Normal_mammary/C2/
- AdditionalFile11/ATX/Vs_Normal_mammary/C2/Downregulated_in_ATX_vs_normalmammary.txt
- AdditionalFile11/ATX/Vs_Normal_mammary/C2/Upregulated_in_ATX_vs_normalmammary.txt
- AdditionalFile11/ATX/Vs_Normal_mammary/C3/
- AdditionalFile11/ATX/Vs_Normal_mammary/C3/Downregulated_in_ATX_vs_normalmammary.txt
- AdditionalFile11/ATX/Vs_Normal_mammary/C3/Upregulated_in_ATX_vs_normalmammary.txt
- AdditionalFile11/ATX/Vs_Normal_mammary/C6/
- AdditionalFile11/ATX/Vs_Normal_mammary/C6/Downregulated_in_ATX_vs_normalmammary.txt
- AdditionalFile11/ATX/Vs_Normal_mammary/C6/Upregulated_in_ATX_vs_normalmammary.txt
- AdditionalFile11/BRCA_Null/
- AdditionalFile11/BRCA_Null/Vs_Normal_Mammary/
- AdditionalFile11/BRCA_Null/Vs_Normal_Mammary/C2/
- AdditionalFile11/BRCA_Null/Vs_Normal_Mammary/C2/Downregulated_in_BRCA_Null_vs_NormalMammary.txt
- AdditionalFile11/BRCA_Null/Vs_Normal_Mammary/C2/Upregulated_in_BRCA_Null_vs_NormalMammary.txt
- AdditionalFile11/BRCA_Null/Vs_Normal_Mammary/C3/
- AdditionalFile11/BRCA_Null/Vs_Normal_Mammary/C3/Downregulated_in_BRCA_Null_vs_NormalMammary.txt
- AdditionalFile11/BRCA_Null/Vs_Normal_Mammary/C3/Upregulated_in_BRCA_Null_vs_NormalMammary.txt
- AdditionalFile11/BRCA_Null/Vs_Normal_Mammary/C6/
- AdditionalFile11/BRCA_Null/Vs_Normal_Mammary/C6/Downregulated_in_BRCA_Null_vs_NormalMammary.txt
- AdditionalFile11/BRCA_Null/Vs_Normal_Mammary/C6/Upregulated_in_BRCA_Null_vs_NormalMammary.txt
- AdditionalFile11/BRCA_Null/Vs_Other_models/
- AdditionalFile11/BRCA_Null/Vs_Other_models/C2/
- AdditionalFile11/BRCA_Null/Vs_Other_models/C2/Downregulated_in_BRCA_Null_vs_OtherModels.txt
- AdditionalFile11/BRCA_Null/Vs_Other_models/C2/Upregulated_in_BRCA_Null_vs_OtherModels.txt
- AdditionalFile11/BRCA_Null/Vs_Other_models/C3/
- AdditionalFile11/BRCA_Null/Vs_Other_models/C3/Downregulated_in_BRCA_Null_vs_OtherModels.txt
- AdditionalFile11/BRCA_Null/Vs_Other_models/C3/Upregulated_in_BRCA_Null_vs_OtherModels.txt
- AdditionalFile11/BRCA_Null/Vs_Other_models/C6/
- AdditionalFile11/BRCA_Null/Vs_Other_models/C6/Downregulated_in_BRCA_Null_vs_OtherModels.txt
- AdditionalFile11/BRCA_Null/Vs_Other_models/C6/Upregulated_in_BRCA_Null_vs_OtherModels.txt
- AdditionalFile11/brca_p53_mutant/
- AdditionalFile11/brca_p53_mutant/Vs_normal_mammary/
- AdditionalFile11/brca_p53_mutant/Vs_normal_mammary/C2/
- AdditionalFile11/brca_p53_mutant/Vs_normal_mammary/C2/Downregulated_in_BRCA_p53_mut_vs_otherModels.txt
- AdditionalFile11/brca_p53_mutant/Vs_normal_mammary/C2/Upregulated_in_BRCA_p53_mut_vs_otherModels.txt
- AdditionalFile11/brca_p53_mutant/Vs_normal_mammary/C3/
- AdditionalFile11/brca_p53_mutant/Vs_normal_mammary/C3/Downregulated_in_BRCA_p53_mut_vs_otherModels.txt
- AdditionalFile11/brca_p53_mutant/Vs_normal_mammary/C3/Upregulated_in_BRCA_p53_mut_vs_otherModels.txt
- AdditionalFile11/brca_p53_mutant/Vs_normal_mammary/C6/
- AdditionalFile11/brca_p53_mutant/Vs_normal_mammary/C6/Downregulated_in_BRCA_p53_mut_vs_otherModels.txt
- AdditionalFile11/brca_p53_mutant/Vs_normal_mammary/C6/Upregulated_in_BRCA_p53_mut_vs_otherModels.txt
- AdditionalFile11/brca_p53_mutant/Vs_other_models/
- AdditionalFile11/brca_p53_mutant/Vs_other_models/C2/
- AdditionalFile11/brca_p53_mutant/Vs_other_models/C2/Downregulated_in_BRCA_p53_mut_vs_otherModels.txt
- AdditionalFile11/brca_p53_mutant/Vs_other_models/C2/Upregulated_in_BRCA_p53_mut_vs_otherModels.txt
- AdditionalFile11/brca_p53_mutant/Vs_other_models/C3/
- AdditionalFile11/brca_p53_mutant/Vs_other_models/C3/Downregulated_in_BRCA_p53_mut_vs_otherModels.txt
- AdditionalFile11/brca_p53_mutant/Vs_other_models/C3/Upregulated_in_BRCA_p53_mut_vs_otherModels.txt
- AdditionalFile11/brca_p53_mutant/Vs_other_models/C6/
- AdditionalFile11/brca_p53_mutant/Vs_other_models/C6/Downregulated_in_BRCA_p53_mut_vs_otherModels.txt
- AdditionalFile11/brca_p53_mutant/Vs_other_models/C6/Upregulated_in_BRCA_p53_mut_vs_otherModels.txt
- AdditionalFile11/brca_p53_t121/
- AdditionalFile11/brca_p53_t121/Vs_other_models/
- AdditionalFile11/brca_p53_t121/Vs_other_models/C2/
- AdditionalFile11/brca_p53_t121/Vs_other_models/C2/Downregulated_in_BRCA_p53_t121_vs_other_models.txt
- AdditionalFile11/brca_p53_t121/Vs_other_models/C2/Upregulated_in_BRCA_p53_t121_vs_other_models.txt
- AdditionalFile11/brca_p53_t121/Vs_other_models/C3/
- AdditionalFile11/brca_p53_t121/Vs_other_models/C3/Downregulated_in_BRCA_p53_t121_vs_other_models.txt
- AdditionalFile11/brca_p53_t121/Vs_other_models/C3/Upregulated_in_BRCA_p53_t121_vs_other_models.txt
- AdditionalFile11/brca_p53_t121/Vs_other_models/C6/
- AdditionalFile11/brca_p53_t121/Vs_other_models/C6/Downregulated_in_BRCA_p53_t121_vs_other_models.txt
- AdditionalFile11/brca_p53_t121/Vs_other_models/C6/Upregulated_in_BRCA_p53_t121_vs_other_models.txt
- AdditionalFile11/Brg1Het/
- AdditionalFile11/Brg1Het/VS_normal_mammary/
- AdditionalFile11/Brg1Het/VS_normal_mammary/C2/
- AdditionalFile11/Brg1Het/VS_normal_mammary/C2/Downregulated_in_Brg1Het_vs_normalMammary.txt
- AdditionalFile11/Brg1Het/VS_normal_mammary/C2/Upregulated_in_Brg1Het_vs_normalMammary.txt
- AdditionalFile11/Brg1Het/VS_normal_mammary/C3/
- AdditionalFile11/Brg1Het/VS_normal_mammary/C3/Downregulated_in_Brg1Het_vs_normalMammary.txt
- AdditionalFile11/Brg1Het/VS_normal_mammary/C3/Upregulated_in_Brg1Het_vs_normalMammary.txt
- AdditionalFile11/Brg1Het/VS_normal_mammary/C6/
- AdditionalFile11/Brg1Het/VS_normal_mammary/C6/Downregulated_in_Brg1Het_vs_normalMammary.txt
- AdditionalFile11/Brg1Het/VS_normal_mammary/C6/Upregulated_in_Brg1Het_vs_normalMammary.txt
- AdditionalFile11/Brg1Het/VS_other_models/
- AdditionalFile11/Brg1Het/VS_other_models/C2/
- AdditionalFile11/Brg1Het/VS_other_models/C2/Downregulated_in_Brg1_vs_other_models.txt
- AdditionalFile11/Brg1Het/VS_other_models/C2/Upregulated_in_Brg1_vs_other_models.txt
- AdditionalFile11/Brg1Het/VS_other_models/C3/
- AdditionalFile11/Brg1Het/VS_other_models/C3/Downregulated_in_Brg1_vs_other_models.txt
- AdditionalFile11/Brg1Het/VS_other_models/C3/Upregulated_in_Brg1_vs_other_models.txt
- AdditionalFile11/Brg1Het/VS_other_models/C6/
- AdditionalFile11/Brg1Het/VS_other_models/C6/Downregulated_in_Brg1_vs_other_models.txt
- AdditionalFile11/Brg1Het/VS_other_models/C6/Upregulated_in_Brg1_vs_other_models.txt
- AdditionalFile11/DMBA/
- AdditionalFile11/DMBA/Vs_normal_mammary/
- AdditionalFile11/DMBA/Vs_normal_mammary/C2/
- AdditionalFile11/DMBA/Vs_normal_mammary/C2/Downregulated_in_DMBA_vs_NormalMammary.txt
- AdditionalFile11/DMBA/Vs_normal_mammary/C2/Upregulated_in_DMBA_vs_NormalMammary.txt
- AdditionalFile11/DMBA/Vs_normal_mammary/C3/
- AdditionalFile11/DMBA/Vs_normal_mammary/C3/Downregulated_in_DMBA_vs_NormalMammary.txt
- AdditionalFile11/DMBA/Vs_normal_mammary/C3/Upregulated_in_DMBA_vs_NormalMammary.txt
- AdditionalFile11/DMBA/Vs_normal_mammary/C6/
- AdditionalFile11/DMBA/Vs_normal_mammary/C6/Downregulated_in_DMBA_vs_NormalMammary.txt
- AdditionalFile11/DMBA/Vs_normal_mammary/C6/Upregulated_in_DMBA_vs_NormalMammary.txt
- AdditionalFile11/DMBA/Vs_other_models/
- AdditionalFile11/DMBA/Vs_other_models/C2/
- AdditionalFile11/DMBA/Vs_other_models/C2/Downregulated_in_DMBA_vs_other_models.txt
- AdditionalFile11/DMBA/Vs_other_models/C2/Upregulated_in_DMBA_vs_other_models.txt
- AdditionalFile11/DMBA/Vs_other_models/C3/
- AdditionalFile11/DMBA/Vs_other_models/C3/Downregulated_in_DMBA_vs_other_models.txt
- AdditionalFile11/DMBA/Vs_other_models/C3/Upregulated_in_DMBA_vs_other_models.txt
- AdditionalFile11/DMBA/Vs_other_models/C6/
- AdditionalFile11/DMBA/Vs_other_models/C6/Downregulated_in_DMBA_vs_other_models.txt
- AdditionalFile11/DMBA/Vs_other_models/C6/Upregulated_in_DMBA_vs_other_models.txt
- AdditionalFile11/Ebb2KI/
- AdditionalFile11/Ebb2KI/Vs_Normal_mammaryGland/
- AdditionalFile11/Ebb2KI/Vs_Normal_mammaryGland/C2/
- AdditionalFile11/Ebb2KI/Vs_Normal_mammaryGland/C2/Downregulated_in_ERBB2knockin_vs_normalMammary.txt
- AdditionalFile11/Ebb2KI/Vs_Normal_mammaryGland/C2/Upregulated_in_ERBB2knockin_vs_normalMammary.txt
- AdditionalFile11/Ebb2KI/Vs_Normal_mammaryGland/C3/
- AdditionalFile11/Ebb2KI/Vs_Normal_mammaryGland/C3/Downregulated_in_ERBB2knockin_vs_normalMammary.txt
- AdditionalFile11/Ebb2KI/Vs_Normal_mammaryGland/C3/Upregulated_in_ERBB2knockin_vs_normalMammary.txt
- AdditionalFile11/Ebb2KI/Vs_Normal_mammaryGland/C6/
- AdditionalFile11/Ebb2KI/Vs_Normal_mammaryGland/C6/Downregulated_in_ERBB2knockin_vs_normalMammary.txt
- AdditionalFile11/Ebb2KI/Vs_Normal_mammaryGland/C6/Upregulated_in_ERBB2knockin_vs_normalMammary.txt
- AdditionalFile11/Ebb2KI/Vs_other_models/
- AdditionalFile11/Ebb2KI/Vs_other_models/C2/
- AdditionalFile11/Ebb2KI/Vs_other_models/C2/Downregulated_in_ERBB2knockin_vs_other_models.txt
- AdditionalFile11/Ebb2KI/Vs_other_models/C2/Upregulated_in_ERBB2knockin_vs_other_models.txt
- AdditionalFile11/Ebb2KI/Vs_other_models/C3/
- AdditionalFile11/Ebb2KI/Vs_other_models/C3/Downregulated_in_ERBB2knockin_vs_other_models.txt
- AdditionalFile11/Ebb2KI/Vs_other_models/C3/Upregulated_in_ERBB2knockin_vs_other_models.txt
- AdditionalFile11/Ebb2KI/Vs_other_models/C6/
- AdditionalFile11/Ebb2KI/Vs_other_models/C6/Downregulated_in_ERBB2knockin_vs_other_models.txt
- AdditionalFile11/Ebb2KI/Vs_other_models/C6/Upregulated_in_ERBB2knockin_vs_other_models.txt
- AdditionalFile11/ETV6_Ntrk3/
- AdditionalFile11/ETV6_Ntrk3/Vs_normal_mammary/
- AdditionalFile11/ETV6_Ntrk3/Vs_normal_mammary/C2/
- AdditionalFile11/ETV6_Ntrk3/Vs_normal_mammary/C2/downregulated_in_Etv6_Ntrk3_vs_normal_mammary.txt
- AdditionalFile11/ETV6_Ntrk3/Vs_normal_mammary/C2/Upregulated_in_Etv6_Ntrk3_vs_normal_mammary.txt
- AdditionalFile11/ETV6_Ntrk3/Vs_normal_mammary/C3/
- AdditionalFile11/ETV6_Ntrk3/Vs_normal_mammary/C3/downregulated_in_Etv6_Ntrk3_vs_normal_mammary.txt
- AdditionalFile11/ETV6_Ntrk3/Vs_normal_mammary/C3/Upregulated_in_Etv6_Ntrk3_vs_normal_mammary.txt
- AdditionalFile11/ETV6_Ntrk3/Vs_normal_mammary/C6/
- AdditionalFile11/ETV6_Ntrk3/Vs_normal_mammary/C6/downregulated_in_Etv6_Ntrk3_vs_normal_mammary.txt
- AdditionalFile11/ETV6_Ntrk3/Vs_normal_mammary/C6/Upregulated_in_Etv6_Ntrk3_vs_normal_mammary.txt
- AdditionalFile11/ETV6_Ntrk3/Vs_other_models/
- AdditionalFile11/ETV6_Ntrk3/Vs_other_models/C2/
- AdditionalFile11/ETV6_Ntrk3/Vs_other_models/C2/Downregulated_in_ETV6_Ntrk3_vs_Other_models.txt
- AdditionalFile11/ETV6_Ntrk3/Vs_other_models/C2/Upregulated_in_ETV6_Ntrk3_vs_Other_models.txt
- AdditionalFile11/ETV6_Ntrk3/Vs_other_models/C3/
- AdditionalFile11/ETV6_Ntrk3/Vs_other_models/C3/Downregulated_in_ETV6_Ntrk3_vs_Other_models.txt
- AdditionalFile11/ETV6_Ntrk3/Vs_other_models/C3/Upregulated_in_ETV6_Ntrk3_vs_Other_models.txt
- AdditionalFile11/ETV6_Ntrk3/Vs_other_models/C6/
- AdditionalFile11/ETV6_Ntrk3/Vs_other_models/C6/Downregulated_in_ETV6_Ntrk3_vs_Other_models.txt
- AdditionalFile11/ETV6_Ntrk3/Vs_other_models/C6/Upregulated_in_ETV6_Ntrk3_vs_Other_models.txt
- AdditionalFile11/IGF_IR/
- AdditionalFile11/IGF_IR/Vs_Normal_mammary/
- AdditionalFile11/IGF_IR/Vs_Normal_mammary/C2/
- AdditionalFile11/IGF_IR/Vs_Normal_mammary/C2/Downregulated_in_IGFIR_vs_NormalMammary.txt
- AdditionalFile11/IGF_IR/Vs_Normal_mammary/C2/Upregulated_in_IGFIR_vs_NormalMammary.txt
- AdditionalFile11/IGF_IR/Vs_Normal_mammary/C3/
- AdditionalFile11/IGF_IR/Vs_Normal_mammary/C3/Downregulated_in_IGFIR_vs_NormalMammary.txt
- AdditionalFile11/IGF_IR/Vs_Normal_mammary/C3/Upregulated_in_IGFIR_vs_NormalMammary.txt
- AdditionalFile11/IGF_IR/Vs_Normal_mammary/C6/
- AdditionalFile11/IGF_IR/Vs_Normal_mammary/C6/Downregulated_in_IGFIR_vs_NormalMammary.txt
- AdditionalFile11/IGF_IR/Vs_Normal_mammary/C6/Upregulated_in_IGFIR_vs_NormalMammary.txt
- AdditionalFile11/IGF_IR/Vs_other_models/
- AdditionalFile11/IGF_IR/Vs_other_models/C2/
- AdditionalFile11/IGF_IR/Vs_other_models/C2/Downregulated_in_IGFIR_vs_other_models.txt
- AdditionalFile11/IGF_IR/Vs_other_models/C2/Upregulated_in_IGFIR_vs_other_models.txt
- AdditionalFile11/IGF_IR/Vs_other_models/C3/
- AdditionalFile11/IGF_IR/Vs_other_models/C3/Downregulated_in_IGFIR_vs_other_models.txt
- AdditionalFile11/IGF_IR/Vs_other_models/C3/Upregulated_in_IGFIR_vs_other_models.txt
- AdditionalFile11/IGF_IR/Vs_other_models/C6/
- AdditionalFile11/IGF_IR/Vs_other_models/C6/Downregulated_in_IGFIR_vs_other_models.txt
- AdditionalFile11/IGF_IR/Vs_other_models/C6/Upregulated_in_IGFIR_vs_other_models.txt
- AdditionalFile11/Int3/
- AdditionalFile11/Int3/Vs_normal_Mammary/
- AdditionalFile11/Int3/Vs_normal_Mammary/C2/
- AdditionalFile11/Int3/Vs_normal_Mammary/C2/Downregulated_in_Int3_vs_normalMammary.txt
- AdditionalFile11/Int3/Vs_normal_Mammary/C2/Upregulated_in_Int3_vs_normalMammary.txt
- AdditionalFile11/Int3/Vs_normal_Mammary/C3/
- AdditionalFile11/Int3/Vs_normal_Mammary/C3/Downregulated_in_Int3_vs_normalMammary.txt
- AdditionalFile11/Int3/Vs_normal_Mammary/C3/Upregulated_in_Int3_vs_normalMammary.txt
- AdditionalFile11/Int3/Vs_normal_Mammary/C6/
- AdditionalFile11/Int3/Vs_normal_Mammary/C6/Downregulated_in_Int3_vs_normalMammary.txt
- AdditionalFile11/Int3/Vs_normal_Mammary/C6/Upregulated_in_Int3_vs_normalMammary.txt
- AdditionalFile11/Int3/Vs_other_models/
- AdditionalFile11/Int3/Vs_other_models/C2/
- AdditionalFile11/Int3/Vs_other_models/C2/Downregulated_in_Int3_vs_other_models.txt
- AdditionalFile11/Int3/Vs_other_models/C2/Upregulated_in_Int3_vs_other_models.txt
- AdditionalFile11/Int3/Vs_other_models/C3/
- AdditionalFile11/Int3/Vs_other_models/C3/Downregulated_in_Int3_vs_other_models.txt
- AdditionalFile11/Int3/Vs_other_models/C3/Upregulated_in_Int3_vs_other_models.txt
- AdditionalFile11/Int3/Vs_other_models/C6/
- AdditionalFile11/Int3/Vs_other_models/C6/Downregulated_in_Int3_vs_other_models.txt
- AdditionalFile11/Int3/Vs_other_models/C6/Upregulated_in_Int3_vs_other_models.txt
- AdditionalFile11/LPA/
- AdditionalFile11/LPA/Vs_normal_mammary/
- AdditionalFile11/LPA/Vs_normal_mammary/C2/
- AdditionalFile11/LPA/Vs_normal_mammary/C2/Downregulated_in_LPA_vs_NormalMammary.txt
- AdditionalFile11/LPA/Vs_normal_mammary/C2/Upregulated_in_LPA_vs_NormalMammary.txt
- AdditionalFile11/LPA/Vs_normal_mammary/C6/
- AdditionalFile11/LPA/Vs_normal_mammary/C6/Downregulated_in_LPA_vs_NormalMammary.txt
- AdditionalFile11/LPA/Vs_normal_mammary/C6/Upregulated_in_LPA_vs_NormalMammary.txt
- AdditionalFile11/LPA/Vs_normal_mammary/Note.docx
- AdditionalFile11/LPA/Vs_other_models/
- AdditionalFile11/LPA/Vs_other_models/C2/
- AdditionalFile11/LPA/Vs_other_models/C2/Downregulated_in_LPA_vs_otherModels.txt
- AdditionalFile11/LPA/Vs_other_models/C2/Upregulated_in_LPA_vs_otherModels.txt
- AdditionalFile11/LPA/Vs_other_models/C6/
- AdditionalFile11/LPA/Vs_other_models/C6/Downregulated_in_LPA_vs_otherModels.txt
- AdditionalFile11/LPA/Vs_other_models/C6/Upregulated_in_LPA_vs_otherModels.txt
- AdditionalFile11/LPA/Vs_other_models/ReadME.docx
- AdditionalFile11/Met/
- AdditionalFile11/Met/Vs_normal_mammary/
- AdditionalFile11/Met/Vs_normal_mammary/C2/
- AdditionalFile11/Met/Vs_normal_mammary/C2/Downregulated_in_MET_vs_normalMammary.txt
- AdditionalFile11/Met/Vs_normal_mammary/C2/Upregulated_in_MET_vs_normalMammary.txt
- AdditionalFile11/Met/Vs_normal_mammary/C3/
- AdditionalFile11/Met/Vs_normal_mammary/C3/Downregulated_in_MET_vs_normalMammary.txt
- AdditionalFile11/Met/Vs_normal_mammary/C3/Upregulated_in_MET_vs_normalMammary.txt
- AdditionalFile11/Met/Vs_normal_mammary/C6/
- AdditionalFile11/Met/Vs_normal_mammary/C6/Downregulated_in_MET_vs_normalMammary.txt
- AdditionalFile11/Met/Vs_normal_mammary/C6/Upregulated_in_MET_vs_normalMammary.txt
- AdditionalFile11/Met/Vs_other_models/
- AdditionalFile11/Met/Vs_other_models/C2/
- AdditionalFile11/Met/Vs_other_models/C2/Downregulated_in_MET_vs_OtherModels.txt
- AdditionalFile11/Met/Vs_other_models/C2/Upregulated_in_MET_vs_OtherModels.txt
- AdditionalFile11/Met/Vs_other_models/C3/
- AdditionalFile11/Met/Vs_other_models/C3/Downregulated_in_MET_vs_OtherModels.txt
- AdditionalFile11/Met/Vs_other_models/C3/Upregulated_in_MET_vs_OtherModels.txt
- AdditionalFile11/Met/Vs_other_models/C6/
- AdditionalFile11/Met/Vs_other_models/C6/Downregulated_in_MET_vs_OtherModels.txt
- AdditionalFile11/Met/Vs_other_models/C6/Upregulated_in_MET_vs_OtherModels.txt
- AdditionalFile11/Myc/
- AdditionalFile11/Myc/Vs_normal_mammary/
- AdditionalFile11/Myc/Vs_normal_mammary/C2/
- AdditionalFile11/Myc/Vs_normal_mammary/C2/Downregulated_in_Myc_vs_normalMammary.txt
- AdditionalFile11/Myc/Vs_normal_mammary/C2/Upregulated_in_Myc_vs_normalMammary.txt
- AdditionalFile11/Myc/Vs_normal_mammary/C3/
- AdditionalFile11/Myc/Vs_normal_mammary/C3/Downregulated_in_Myc_vs_normalMammary.txt
- AdditionalFile11/Myc/Vs_normal_mammary/C3/Upregulated_in_Myc_vs_normalMammary.txt
- AdditionalFile11/Myc/Vs_normal_mammary/C6/
- AdditionalFile11/Myc/Vs_normal_mammary/C6/Downregulated_in_Myc_vs_normalMammary.txt
- AdditionalFile11/Myc/Vs_normal_mammary/C6/Upregulated_in_Myc_vs_normalMammary.txt
- AdditionalFile11/Myc/Vs_other_models/
- AdditionalFile11/Myc/Vs_other_models/C2/
- AdditionalFile11/Myc/Vs_other_models/C2/Downregulated_in_Myc_vs_OtherModels.txt
- AdditionalFile11/Myc/Vs_other_models/C2/Upregulated_in_Myc_vs_OtherModels.txt
- AdditionalFile11/Myc/Vs_other_models/C3/
- AdditionalFile11/Myc/Vs_other_models/C3/Downregulated_in_Myc_vs_OtherModels.txt
- AdditionalFile11/Myc/Vs_other_models/C3/Upregulated_in_Myc_vs_OtherModels.txt
- AdditionalFile11/Myc/Vs_other_models/C6/
- AdditionalFile11/Myc/Vs_other_models/C6/Downregulated_in_Myc_vs_OtherModels.txt
- AdditionalFile11/Myc/Vs_other_models/C6/Upregulated_in_Myc_vs_OtherModels.txt
- AdditionalFile11/Neu/
- AdditionalFile11/Neu/Vs_normal_mammary/
- AdditionalFile11/Neu/Vs_normal_mammary/C2/
- AdditionalFile11/Neu/Vs_normal_mammary/C2/Downregulated_in_neu_vs_normalMammarytxt.txt
- AdditionalFile11/Neu/Vs_normal_mammary/C2/Upregulated_in_neu_vs_normalMammarytxt.txt
- AdditionalFile11/Neu/Vs_normal_mammary/C3/
- AdditionalFile11/Neu/Vs_normal_mammary/C3/Downregulated_in_neu_vs_normalMammarytxt.txt
- AdditionalFile11/Neu/Vs_normal_mammary/C3/Upregulated_in_neu_vs_normalMammarytxt.txt
- AdditionalFile11/Neu/Vs_normal_mammary/C6/
- AdditionalFile11/Neu/Vs_normal_mammary/C6/Downregulated_in_neu_vs_normalMammarytxt.txt
- AdditionalFile11/Neu/Vs_normal_mammary/C6/Upregulated_in_neu_vs_normalMammarytxt.txt
- AdditionalFile11/Neu/Vs_other_models/
- AdditionalFile11/Neu/Vs_other_models/C2/
- AdditionalFile11/Neu/Vs_other_models/C2/Downregulated_in_neu_vs_otherModels.txt
- AdditionalFile11/Neu/Vs_other_models/C2/Upregulated_in_neu_vs_otherModels.txt
- AdditionalFile11/Neu/Vs_other_models/C3/
- AdditionalFile11/Neu/Vs_other_models/C3/Downregulated_in_neu_vs_otherModels.txt
- AdditionalFile11/Neu/Vs_other_models/C3/Upregulated_in_neu_vs_otherModels.txt
- AdditionalFile11/Neu/Vs_other_models/C6/
- AdditionalFile11/Neu/Vs_other_models/C6/Downregulated_in_neu_vs_otherModels.txt
[truncated: 219 more entries]
