# Supplementary material for: A genomic analysis of mouse models of breast cancer reveals molecular features of mouse models and relationships to human breast cancer
Source: Breast Cancer Res. 2014 Jun 5;16(3):R59. doi: 10.1186/bcr3672 (PMC4078930; doi:10.1186/bcr3672)
Supplement: Additional file 11 — GSEA for mouse models compared to all other models or to mammary gland development. Listed by model. [file bcr3672-S11.zip › AdditionalFile11/Apc_KO/Vs_Normal_Mammary/C2/Downregulated_in_APCko_vs_normal_mammary.txt]

NAME	GS<br> follow link to MSigDB	GS DETAILS	SIZE	ES	NES	NOM p-val	FDR q-val	FWER p-val	RANK AT MAX	LEADING EDGE
FARMER_BREAST_CANCER_CLUSTER_5	FARMER_BREAST_CANCER_CLUSTER_5	Details ...	18	-0.92731166	-1.6052481	0	1	0.7	757	tags=94%, list=7%, signal=101%
CLASPER_LYMPHATIC_VESSELS_DURING_METASTASIS_DN	CLASPER_LYMPHATIC_VESSELS_DURING_METASTASIS_DN	Details ...	29	-0.7273697	-1.4597292	0.046511628	1	0.95	681	tags=66%, list=6%, signal=70%
LANDIS_ERBB2_BREAST_TUMORS_324_DN	LANDIS_ERBB2_BREAST_TUMORS_324_DN	Details ...	115	-0.71220785	-1.4522581	0.16666667	1	0.95	1135	tags=56%, list=10%, signal=61%
REACTOME_SHCMEDIATED_CASCADE	REACTOME_SHCMEDIATED_CASCADE	Details ...	16	-0.4562878	-1.4495254	0	1	0.95	4770	tags=94%, list=43%, signal=163%
CROONQUIST_STROMAL_STIMULATION_UP	CROONQUIST_STROMAL_STIMULATION_UP	Details ...	34	-0.71885985	-1.4441282	0	1	0.95	1084	tags=50%, list=10%, signal=55%
DANG_MYC_TARGETS_DN	DANG_MYC_TARGETS_DN	Details ...	24	-0.36418232	-1.4417268	0.15	1	0.95	764	tags=17%, list=7%, signal=18%
BEGUM_TARGETS_OF_PAX3_FOXO1_FUSION_DN	BEGUM_TARGETS_OF_PAX3_FOXO1_FUSION_DN	Details ...	24	-0.49668324	-1.4349339	0	1	0.95	61	tags=21%, list=1%, signal=21%
SCHLESINGER_H3K27ME3_IN_NORMAL_AND_METHYLATED_IN_CANCER	SCHLESINGER_H3K27ME3_IN_NORMAL_AND_METHYLATED_IN_CANCER	Details ...	15	-0.60846955	-1.4313816	0.071428575	1	0.95	387	tags=27%, list=3%, signal=28%
LANDIS_ERBB2_BREAST_PRENEOPLASTIC_DN	LANDIS_ERBB2_BREAST_PRENEOPLASTIC_DN	Details ...	45	-0.629104	-1.4229807	0.0952381	1	1	1135	tags=47%, list=10%, signal=52%
CADWELL_ATG16L1_TARGETS_UP	CADWELL_ATG16L1_TARGETS_UP	Details ...	62	-0.46609846	-1.4066664	0.14583333	1	1	431	tags=27%, list=4%, signal=28%
MCCLUNG_CREB1_TARGETS_DN	MCCLUNG_CREB1_TARGETS_DN	Details ...	42	-0.36400157	-1.3781103	0	1	1	264	tags=14%, list=2%, signal=15%
MCMURRAY_TP53_HRAS_COOPERATION_RESPONSE_UP	MCMURRAY_TP53_HRAS_COOPERATION_RESPONSE_UP	Details ...	20	-0.6960689	-1.3769157	0.1	1	1	822	tags=45%, list=7%, signal=48%
UZONYI_RESPONSE_TO_LEUKOTRIENE_AND_THROMBIN	UZONYI_RESPONSE_TO_LEUKOTRIENE_AND_THROMBIN	Details ...	28	-0.6115053	-1.3616203	0	1	1	1054	tags=36%, list=9%, signal=39%
NAKAYAMA_SOFT_TISSUE_TUMORS_PCA2_DN	NAKAYAMA_SOFT_TISSUE_TUMORS_PCA2_DN	Details ...	52	-0.7539516	-1.3605686	0.17777778	1	1	972	tags=65%, list=9%, signal=71%
MENSE_HYPOXIA_UP	MENSE_HYPOXIA_UP	Details ...	57	-0.42667392	-1.3533448	0.14583333	1	1	919	tags=32%, list=8%, signal=34%
LANDIS_BREAST_CANCER_PROGRESSION_DN	LANDIS_BREAST_CANCER_PROGRESSION_DN	Details ...	57	-0.8208254	-1.3457575	0.083333336	1	1	1135	tags=72%, list=10%, signal=80%
KEGG_DORSO_VENTRAL_AXIS_FORMATION	KEGG_DORSO_VENTRAL_AXIS_FORMATION	Details ...	15	-0.3947904	-1.3436977	0.1521739	1	1	879	tags=20%, list=8%, signal=22%
KEGG_DRUG_METABOLISM_CYTOCHROME_P450	KEGG_DRUG_METABOLISM_CYTOCHROME_P450	Details ...	30	-0.64303416	-1.3434869	0.083333336	1	1	902	tags=43%, list=8%, signal=47%
HOOI_ST7_TARGETS_DN	HOOI_ST7_TARGETS_DN	Details ...	51	-0.38874263	-1.34275	0.15	1	1	965	tags=27%, list=9%, signal=30%
NAKAYAMA_SOFT_TISSUE_TUMORS_PCA1_UP	NAKAYAMA_SOFT_TISSUE_TUMORS_PCA1_UP	Details ...	48	-0.68963206	-1.3355801	0.225	1	1	495	tags=40%, list=4%, signal=41%
LANDIS_ERBB2_BREAST_TUMORS_65_DN	LANDIS_ERBB2_BREAST_TUMORS_65_DN	Details ...	30	-0.7814695	-1.3248599	0	1	1	1117	tags=67%, list=10%, signal=74%
WONG_ENDMETRIUM_CANCER_DN	WONG_ENDMETRIUM_CANCER_DN	Details ...	26	-0.63068205	-1.3243687	0.225	1	1	1347	tags=58%, list=12%, signal=65%
ELVIDGE_HIF1A_AND_HIF2A_TARGETS_DN	ELVIDGE_HIF1A_AND_HIF2A_TARGETS_DN	Details ...	63	-0.4883151	-1.3211448	0.11111111	1	1	828	tags=32%, list=7%, signal=34%
BROWNE_HCMV_INFECTION_30MIN_UP	BROWNE_HCMV_INFECTION_30MIN_UP	Details ...	34	-0.5012671	-1.3199939	0	1	1	630	tags=26%, list=6%, signal=28%
SEKI_INFLAMMATORY_RESPONSE_LPS_DN	SEKI_INFLAMMATORY_RESPONSE_LPS_DN	Details ...	17	-0.630768	-1.3189235	0.0952381	1	1	1112	tags=53%, list=10%, signal=59%
KEGG_METABOLISM_OF_XENOBIOTICS_BY_CYTOCHROME_P450	KEGG_METABOLISM_OF_XENOBIOTICS_BY_CYTOCHROME_P450	Details ...	28	-0.5555689	-1.3108598	0.20833333	1	1	902	tags=39%, list=8%, signal=43%
ZHAN_LATE_DIFFERENTIATION_GENES_UP	ZHAN_LATE_DIFFERENTIATION_GENES_UP	Details ...	17	-0.5950265	-1.3090109	0.225	1	1	606	tags=47%, list=5%, signal=50%
LIEN_BREAST_CARCINOMA_METAPLASTIC	LIEN_BREAST_CARCINOMA_METAPLASTIC	Details ...	19	-0.6610483	-1.302978	0.055555556	1	1	1046	tags=53%, list=9%, signal=58%
WOOD_EBV_EBNA1_TARGETS_DN	WOOD_EBV_EBNA1_TARGETS_DN	Details ...	32	-0.5118886	-1.3002545	0.3243243	1	1	343	tags=22%, list=3%, signal=23%
TAKEDA_TARGETS_OF_NUP98_HOXA9_FUSION_6HR_DN	TAKEDA_TARGETS_OF_NUP98_HOXA9_FUSION_6HR_DN	Details ...	23	-0.44823995	-1.2925036	0.275	1	1	965	tags=26%, list=9%, signal=28%
AMIT_SERUM_RESPONSE_40_MCF10A	AMIT_SERUM_RESPONSE_40_MCF10A	Details ...	22	-0.54952824	-1.2847493	0.11627907	1	1	639	tags=32%, list=6%, signal=34%
ELVIDGE_HIF1A_TARGETS_DN	ELVIDGE_HIF1A_TARGETS_DN	Details ...	58	-0.47381675	-1.2777083	0.11111111	1	1	828	tags=31%, list=7%, signal=33%
ZHU_CMV_24_HR_DN	ZHU_CMV_24_HR_DN	Details ...	39	-0.52203196	-1.2763857	0.20512821	1	1	556	tags=33%, list=5%, signal=35%
FALVELLA_SMOKERS_WITH_LUNG_CANCER	FALVELLA_SMOKERS_WITH_LUNG_CANCER	Details ...	47	-0.38222823	-1.2753835	0.14	1	1	1040	tags=26%, list=9%, signal=28%
SMID_BREAST_CANCER_LUMINAL_A_UP	SMID_BREAST_CANCER_LUMINAL_A_UP	Details ...	52	-0.6782538	-1.2722616	0.07692308	1	1	1192	tags=54%, list=11%, signal=60%
ODONNELL_METASTASIS_UP	ODONNELL_METASTASIS_UP	Details ...	42	-0.39983848	-1.2687877	0	1	1	1080	tags=24%, list=10%, signal=26%
THUM_MIR21_TARGETS_HEART_DISEASE_UP	THUM_MIR21_TARGETS_HEART_DISEASE_UP	Details ...	15	-0.7768879	-1.2687722	0.054054055	1	1	863	tags=53%, list=8%, signal=58%
SMID_BREAST_CANCER_RELAPSE_IN_LUNG_DN	SMID_BREAST_CANCER_RELAPSE_IN_LUNG_DN	Details ...	20	-0.7158153	-1.2559916	0.17948718	1	1	1137	tags=55%, list=10%, signal=61%
IZADPANAH_STEM_CELL_ADIPOSE_VS_BONE_DN	IZADPANAH_STEM_CELL_ADIPOSE_VS_BONE_DN	Details ...	65	-0.5428277	-1.2533815	0.3846154	1	1	867	tags=38%, list=8%, signal=41%
MARCHINI_TRABECTEDIN_RESISTANCE_DN	MARCHINI_TRABECTEDIN_RESISTANCE_DN	Details ...	33	-0.46112564	-1.2485503	0.2	1	1	1273	tags=42%, list=11%, signal=48%
URS_ADIPOCYTE_DIFFERENTIATION_DN	URS_ADIPOCYTE_DIFFERENTIATION_DN	Details ...	20	-0.7124112	-1.2444471	0.20512821	1	1	764	tags=55%, list=7%, signal=59%
MCBRYAN_PUBERTAL_BREAST_4_5WK_DN	MCBRYAN_PUBERTAL_BREAST_4_5WK_DN	Details ...	148	-0.4803165	-1.2431668	0	1	1	941	tags=34%, list=8%, signal=36%
WINTER_HYPOXIA_DN	WINTER_HYPOXIA_DN	Details ...	24	-0.6803137	-1.2415848	0.2647059	1	1	1301	tags=58%, list=12%, signal=66%
BERTUCCI_INVASIVE_CARCINOMA_DUCTAL_VS_LOBULAR_DN	BERTUCCI_INVASIVE_CARCINOMA_DUCTAL_VS_LOBULAR_DN	Details ...	32	-0.68021667	-1.2390684	0.3529412	1	1	904	tags=50%, list=8%, signal=54%
ELVIDGE_HYPOXIA_BY_DMOG_UP	ELVIDGE_HYPOXIA_BY_DMOG_UP	Details ...	85	-0.45398772	-1.2389504	0.11764706	1	1	885	tags=34%, list=8%, signal=37%
PRAMOONJAGO_SOX4_TARGETS_UP	PRAMOONJAGO_SOX4_TARGETS_UP	Details ...	35	-0.38661453	-1.2376149	0.16666667	1	1	710	tags=23%, list=6%, signal=24%
ELVIDGE_HYPOXIA_UP	ELVIDGE_HYPOXIA_UP	Details ...	104	-0.44651288	-1.2316055	0.11764706	1	1	885	tags=32%, list=8%, signal=34%
MOROSETTI_FACIOSCAPULOHUMERAL_MUSCULAR_DISTROPHY_UP	MOROSETTI_FACIOSCAPULOHUMERAL_MUSCULAR_DISTROPHY_UP	Details ...	16	-0.58231145	-1.2292068	0.225	1	1	865	tags=56%, list=8%, signal=61%
CHARAFE_BREAST_CANCER_BASAL_VS_MESENCHYMAL_DN	CHARAFE_BREAST_CANCER_BASAL_VS_MESENCHYMAL_DN	Details ...	27	-0.4933351	-1.2269706	0.19444445	1	1	670	tags=30%, list=6%, signal=31%
CHIANG_LIVER_CANCER_SUBCLASS_INTERFERON_DN	CHIANG_LIVER_CANCER_SUBCLASS_INTERFERON_DN	Details ...	19	-0.41677105	-1.2266364	0.18367347	1	1	378	tags=21%, list=3%, signal=22%
WEINMANN_ADAPTATION_TO_HYPOXIA_UP	WEINMANN_ADAPTATION_TO_HYPOXIA_UP	Details ...	18	-0.6237479	-1.2241504	0.1764706	1	1	863	tags=44%, list=8%, signal=48%
TSENG_ADIPOGENIC_POTENTIAL_DN	TSENG_ADIPOGENIC_POTENTIAL_DN	Details ...	34	-0.59422135	-1.2185013	0.1764706	1	1	904	tags=44%, list=8%, signal=48%
CHIARADONNA_NEOPLASTIC_TRANSFORMATION_KRAS_CDC25_DN	CHIARADONNA_NEOPLASTIC_TRANSFORMATION_KRAS_CDC25_DN	Details ...	39	-0.6178131	-1.2181411	0.1764706	1	1	762	tags=44%, list=7%, signal=47%
CHIARADONNA_NEOPLASTIC_TRANSFORMATION_KRAS_DN	CHIARADONNA_NEOPLASTIC_TRANSFORMATION_KRAS_DN	Details ...	120	-0.45073316	-1.2170016	0.16666667	1	1	795	tags=30%, list=7%, signal=32%
YAO_TEMPORAL_RESPONSE_TO_PROGESTERONE_CLUSTER_5	YAO_TEMPORAL_RESPONSE_TO_PROGESTERONE_CLUSTER_5	Details ...	25	-0.41687256	-1.2133553	0.14285715	1	1	680	tags=24%, list=6%, signal=25%
ONDER_CDH1_SIGNALING_VIA_CTNNB1	ONDER_CDH1_SIGNALING_VIA_CTNNB1	Details ...	52	-0.40766707	-1.2109182	0.15	1	1	709	tags=29%, list=6%, signal=31%
DITTMER_PTHLH_TARGETS_DN	DITTMER_PTHLH_TARGETS_DN	Details ...	50	-0.25722897	-1.205953	0.1521739	1	1	430	tags=12%, list=4%, signal=12%
KANG_IMMORTALIZED_BY_TERT_DN	KANG_IMMORTALIZED_BY_TERT_DN	Details ...	67	-0.40925783	-1.2038519	0.17948718	1	1	794	tags=22%, list=7%, signal=24%
HUANG_FOXA2_TARGETS_DN	HUANG_FOXA2_TARGETS_DN	Details ...	24	-0.51440996	-1.2024897	0.24324325	1	1	603	tags=33%, list=5%, signal=35%
VANHARANTA_UTERINE_FIBROID_UP	VANHARANTA_UTERINE_FIBROID_UP	Details ...	26	-0.5182354	-1.197905	0.2	1	1	569	tags=35%, list=5%, signal=36%
RUGO_STRESS_RESPONSE_SUBSET_H	RUGO_STRESS_RESPONSE_SUBSET_H		26	-0.35962027	-1.1977634	0.083333336	1	1	642	tags=23%, list=6%, signal=24%
KYNG_DNA_DAMAGE_BY_GAMMA_AND_UV_RADIATION	KYNG_DNA_DAMAGE_BY_GAMMA_AND_UV_RADIATION		26	-0.35962027	-1.1977634	0.083333336	1	1	642	tags=23%, list=6%, signal=24%
VANHARANTA_UTERINE_FIBROID_DN	VANHARANTA_UTERINE_FIBROID_DN		38	-0.481757	-1.1973709	0.1764706	1	1	956	tags=39%, list=9%, signal=43%
KAYO_CALORIE_RESTRICTION_MUSCLE_UP	KAYO_CALORIE_RESTRICTION_MUSCLE_UP		42	-0.44635347	-1.1967971	0.1764706	1	1	568	tags=26%, list=5%, signal=27%
REACTOME_COMPLEMENT_CASCADE	REACTOME_COMPLEMENT_CASCADE		15	-0.51507264	-1.1882359	0.1875	1	1	671	tags=27%, list=6%, signal=28%
BERENJENO_TRANSFORMED_BY_RHOA_DN	BERENJENO_TRANSFORMED_BY_RHOA_DN		293	-0.33869523	-1.1873794	0.225	1	1	557	tags=17%, list=5%, signal=17%
KEGG_TYROSINE_METABOLISM	KEGG_TYROSINE_METABOLISM		27	-0.3862841	-1.184148	0.06382979	1	1	429	tags=19%, list=4%, signal=19%
WINTER_HYPOXIA_METAGENE	WINTER_HYPOXIA_METAGENE		149	-0.33679044	-1.1777323	0.25	1	1	646	tags=20%, list=6%, signal=21%
PETRETTO_CARDIAC_HYPERTROPHY	PETRETTO_CARDIAC_HYPERTROPHY		23	-0.6473739	-1.1750262	0.23076923	1	1	611	tags=43%, list=5%, signal=46%
RORIE_TARGETS_OF_EWSR1_FLI1_FUSION_UP	RORIE_TARGETS_OF_EWSR1_FLI1_FUSION_UP		16	-0.50095475	-1.1745329	0	1	1	854	tags=38%, list=8%, signal=41%
ZHANG_ANTIVIRAL_RESPONSE_TO_RIBAVIRIN_DN	ZHANG_ANTIVIRAL_RESPONSE_TO_RIBAVIRIN_DN		28	-0.4274151	-1.1702088	0.16666667	1	1	590	tags=25%, list=5%, signal=26%
SEMENZA_HIF1_TARGETS	SEMENZA_HIF1_TARGETS		25	-0.45626584	-1.1701782	0.071428575	1	1	378	tags=32%, list=3%, signal=33%
CHEN_LVAD_SUPPORT_OF_FAILING_HEART_UP	CHEN_LVAD_SUPPORT_OF_FAILING_HEART_UP		69	-0.39342767	-1.1680934	0.13333334	1	1	854	tags=28%, list=8%, signal=30%
YAO_HOXA10_TARGETS_VIA_PROGESTERONE_UP	YAO_HOXA10_TARGETS_VIA_PROGESTERONE_UP		62	-0.44098088	-1.1661559	0.225	1	1	924	tags=31%, list=8%, signal=33%
LINDGREN_BLADDER_CANCER_HIGH_RECURRENCE	LINDGREN_BLADDER_CANCER_HIGH_RECURRENCE		32	-0.56205136	-1.1585113	0.21621622	1	1	794	tags=41%, list=7%, signal=44%
TSAI_RESPONSE_TO_RADIATION_THERAPY	TSAI_RESPONSE_TO_RADIATION_THERAPY		22	-0.40051165	-1.1575184	0.125	1	1	556	tags=23%, list=5%, signal=24%
KEGG_RETINOL_METABOLISM	KEGG_RETINOL_METABOLISM		23	-0.35202777	-1.1510537	0.25	1	1	952	tags=26%, list=9%, signal=28%
TURASHVILI_BREAST_LOBULAR_CARCINOMA_VS_DUCTAL_NORMAL_UP	TURASHVILI_BREAST_LOBULAR_CARCINOMA_VS_DUCTAL_NORMAL_UP		37	-0.5465795	-1.1506175	0.4054054	1	1	933	tags=49%, list=8%, signal=53%
FAELT_B_CLL_WITH_VH_REARRANGEMENTS_UP	FAELT_B_CLL_WITH_VH_REARRANGEMENTS_UP		37	-0.32803205	-1.1505753	0.35	1	1	639	tags=14%, list=6%, signal=14%
LEONARD_HYPOXIA	LEONARD_HYPOXIA		26	-0.42751053	-1.1501511	0.23809524	1	1	646	tags=35%, list=6%, signal=37%
ONDER_CDH1_TARGETS_2_UP	ONDER_CDH1_TARGETS_2_UP		159	-0.49254975	-1.1471399	0.24324325	1	1	973	tags=38%, list=9%, signal=41%
PICCALUGA_ANGIOIMMUNOBLASTIC_LYMPHOMA_UP	PICCALUGA_ANGIOIMMUNOBLASTIC_LYMPHOMA_UP		119	-0.49591884	-1.1429658	0.16216215	1	1	1092	tags=39%, list=10%, signal=42%
MELLMAN_TUT1_TARGETS_DN	MELLMAN_TUT1_TARGETS_DN		31	-0.39715925	-1.1418781	0.225	1	1	664	tags=23%, list=6%, signal=24%
PETRETTO_HEART_MASS_QTL_CIS_UP	PETRETTO_HEART_MASS_QTL_CIS_UP		15	-0.41757208	-1.141822	0.14893617	1	1	603	tags=20%, list=5%, signal=21%
BIOCARTA_PPARA_PATHWAY	BIOCARTA_PPARA_PATHWAY		35	-0.34315044	-1.1415757	0.104166664	1	1	582	tags=26%, list=5%, signal=27%
SCHLESINGER_METHYLATED_DE_NOVO_IN_CANCER	SCHLESINGER_METHYLATED_DE_NOVO_IN_CANCER		60	-0.43969157	-1.1405015	0.2647059	1	1	834	tags=32%, list=7%, signal=34%
DAVICIONI_MOLECULAR_ARMS_VS_ERMS_DN	DAVICIONI_MOLECULAR_ARMS_VS_ERMS_DN		105	-0.3809486	-1.1392773	0.20930232	1	1	965	tags=31%, list=9%, signal=34%
GAJATE_RESPONSE_TO_TRABECTEDIN_UP	GAJATE_RESPONSE_TO_TRABECTEDIN_UP		35	-0.37616664	-1.1383147	0.3043478	1	1	863	tags=34%, list=8%, signal=37%
SCHUETZ_BREAST_CANCER_DUCTAL_INVASIVE_UP	SCHUETZ_BREAST_CANCER_DUCTAL_INVASIVE_UP		223	-0.5258005	-1.1381989	0.3783784	1	1	1185	tags=45%, list=11%, signal=49%
ZHANG_ANTIVIRAL_RESPONSE_TO_RIBAVIRIN_UP	ZHANG_ANTIVIRAL_RESPONSE_TO_RIBAVIRIN_UP		16	-0.44302404	-1.1379268	0.3043478	1	1	800	tags=31%, list=7%, signal=34%
GENTILE_UV_RESPONSE_CLUSTER_D8	GENTILE_UV_RESPONSE_CLUSTER_D8		19	-0.39563137	-1.1354167	0.15789473	1	1	385	tags=21%, list=3%, signal=22%
KEGG_GLUTATHIONE_METABOLISM	KEGG_GLUTATHIONE_METABOLISM		34	-0.34819132	-1.1343125	0.2264151	1	1	970	tags=29%, list=9%, signal=32%
ZHU_CMV_ALL_DN	ZHU_CMV_ALL_DN		49	-0.4433843	-1.1285422	0.4054054	1	1	556	tags=29%, list=5%, signal=30%
WATTEL_AUTONOMOUS_THYROID_ADENOMA_DN	WATTEL_AUTONOMOUS_THYROID_ADENOMA_DN		16	-0.5652269	-1.1284338	0.3243243	1	1	336	tags=31%, list=3%, signal=32%
RIZ_ERYTHROID_DIFFERENTIATION_6HR	RIZ_ERYTHROID_DIFFERENTIATION_6HR		29	-0.38262826	-1.1262169	0.054054055	1	1	642	tags=24%, list=6%, signal=26%
BOQUEST_STEM_CELL_CULTURED_VS_FRESH_DN	BOQUEST_STEM_CELL_CULTURED_VS_FRESH_DN		18	-0.6386697	-1.1205643	0.32352942	1	1	904	tags=39%, list=8%, signal=42%
VART_KSHV_INFECTION_ANGIOGENIC_MARKERS_UP	VART_KSHV_INFECTION_ANGIOGENIC_MARKERS_UP		122	-0.40071338	-1.1192696	0.1764706	1	1	1008	tags=26%, list=9%, signal=29%
SWEET_LUNG_CANCER_KRAS_DN	SWEET_LUNG_CANCER_KRAS_DN		324	-0.50682825	-1.1184504	0.2647059	1	1	976	tags=39%, list=9%, signal=41%
REACTOME_CAM_PATHWAY	REACTOME_CAM_PATHWAY		16	-0.40773833	-1.1179279	0.225	1	1	1520	tags=56%, list=14%, signal=65%
CHIARADONNA_NEOPLASTIC_TRANSFORMATION_CDC25_DN	CHIARADONNA_NEOPLASTIC_TRANSFORMATION_CDC25_DN		129	-0.3285238	-1.1158097	0.2857143	1	1	762	tags=22%, list=7%, signal=23%
RODRIGUES_THYROID_CARCINOMA_DN	RODRIGUES_THYROID_CARCINOMA_DN		32	-0.35221943	-1.1154621	0.45945945	1	1	696	tags=25%, list=6%, signal=27%
RODWELL_AGING_KIDNEY_NO_BLOOD_UP	RODWELL_AGING_KIDNEY_NO_BLOOD_UP		104	-0.40169236	-1.114744	0.1764706	1	1	774	tags=29%, list=7%, signal=31%
KEGG_ECM_RECEPTOR_INTERACTION	KEGG_ECM_RECEPTOR_INTERACTION		53	-0.40942234	-1.1122195	0.21621622	1	1	505	tags=26%, list=5%, signal=28%
LINDGREN_BLADDER_CANCER_CLUSTER_2B	LINDGREN_BLADDER_CANCER_CLUSTER_2B		243	-0.45657414	-1.1115166	0.1764706	1	1	959	tags=32%, list=9%, signal=34%
GAURNIER_PSMD4_TARGETS	GAURNIER_PSMD4_TARGETS		28	-0.49506676	-1.1113504	0.425	1	1	1092	tags=43%, list=10%, signal=47%
MANALO_HYPOXIA_UP	MANALO_HYPOXIA_UP		128	-0.39131007	-1.1077545	0.24324325	1	1	993	tags=28%, list=9%, signal=31%
TOMLINS_PROSTATE_CANCER_DN	TOMLINS_PROSTATE_CANCER_DN		19	-0.48495603	-1.1071101	0.31578946	1	1	476	tags=37%, list=4%, signal=38%
ROZANOV_MMP14_TARGETS_SUBSET	ROZANOV_MMP14_TARGETS_SUBSET		24	-0.55800456	-1.106454	0.2972973	1	1	622	tags=38%, list=6%, signal=40%
VECCHI_GASTRIC_CANCER_ADVANCED_VS_EARLY_UP	VECCHI_GASTRIC_CANCER_ADVANCED_VS_EARLY_UP		105	-0.51172405	-1.105855	0.1764706	1	1	867	tags=39%, list=8%, signal=42%
LIU_PROSTATE_CANCER_DN	LIU_PROSTATE_CANCER_DN		250	-0.41636467	-1.1041644	0.2647059	1	1	815	tags=29%, list=7%, signal=30%
HADDAD_T_LYMPHOCYTE_AND_NK_PROGENITOR_UP	HADDAD_T_LYMPHOCYTE_AND_NK_PROGENITOR_UP		44	-0.34433097	-1.1036829	0.23404256	1	1	683	tags=23%, list=6%, signal=24%
NEWMAN_ERCC6_TARGETS_DN	NEWMAN_ERCC6_TARGETS_DN		20	-0.54771304	-1.1024024	0.45945945	1	1	1226	tags=50%, list=11%, signal=56%
BERENJENO_TRANSFORMED_BY_RHOA_REVERSIBLY_DN	BERENJENO_TRANSFORMED_BY_RHOA_REVERSIBLY_DN		22	-0.47162086	-1.1023623	0.3529412	1	1	933	tags=41%, list=8%, signal=45%
LI_CISPLATIN_RESISTANCE_DN	LI_CISPLATIN_RESISTANCE_DN		19	-0.5665528	-1.1017873	0.23076923	1	1	856	tags=47%, list=8%, signal=51%
LIU_LIVER_CANCER	LIU_LIVER_CANCER		18	-0.3486428	-1.1007466	0.36842105	1	1	345	tags=22%, list=3%, signal=23%
GU_PDEF_TARGETS_UP	GU_PDEF_TARGETS_UP		47	-0.40897888	-1.0988777	0.3529412	1	1	343	tags=19%, list=3%, signal=20%
BERENJENO_TRANSFORMED_BY_RHOA_FOREVER_UP	BERENJENO_TRANSFORMED_BY_RHOA_FOREVER_UP		15	-0.5877946	-1.0983577	0.4117647	1	1	1094	tags=60%, list=10%, signal=66%
WANG_PROSTATE_CANCER_ANDROGEN_INDEPENDENT	WANG_PROSTATE_CANCER_ANDROGEN_INDEPENDENT		35	-0.2443855	-1.0959299	0.1590909	1	1	1040	tags=20%, list=9%, signal=22%
VALK_AML_CLUSTER_10	VALK_AML_CLUSTER_10		18	-0.44401518	-1.0958221	0.4117647	1	1	749	tags=28%, list=7%, signal=30%
TSENG_IRS1_TARGETS_DN	TSENG_IRS1_TARGETS_DN		102	-0.3589345	-1.0933557	0.4054054	1	1	904	tags=23%, list=8%, signal=24%
LIU_VAV3_PROSTATE_CARCINOGENESIS_UP	LIU_VAV3_PROSTATE_CARCINOGENESIS_UP		62	-0.47161534	-1.0926601	0.3243243	1	1	842	tags=39%, list=8%, signal=42%
REACTOME_FGFR_LIGAND_BINDING_AND_ACTIVATION	REACTOME_FGFR_LIGAND_BINDING_AND_ACTIVATION		20	-0.3060495	-1.0914094	0.31111112	1	1	4044	tags=80%, list=36%, signal=125%
REACTOME_NCAM1_INTERACTIONS	REACTOME_NCAM1_INTERACTIONS		34	-0.43978724	-1.089565	0.43589744	1	1	799	tags=29%, list=7%, signal=32%
MCBRYAN_PUBERTAL_BREAST_6_7WK_UP	MCBRYAN_PUBERTAL_BREAST_6_7WK_UP		133	-0.309309	-1.0893345	0.19565217	1	1	918	tags=23%, list=8%, signal=24%
GUENTHER_GROWTH_SPHERICAL_VS_ADHERENT_DN	GUENTHER_GROWTH_SPHERICAL_VS_ADHERENT_DN		21	-0.2964086	-1.0866244	0.16216215	1	1	664	tags=19%, list=6%, signal=20%
ROY_WOUND_BLOOD_VESSEL_UP	ROY_WOUND_BLOOD_VESSEL_UP		34	-0.4625996	-1.0856929	0.4054054	1	1	941	tags=35%, list=8%, signal=38%
NOJIMA_SFRP2_TARGETS_UP	NOJIMA_SFRP2_TARGETS_UP		18	-0.3926183	-1.0852934	0.24324325	1	1	1072	tags=33%, list=10%, signal=37%
BROWNE_HCMV_INFECTION_2HR_UP	BROWNE_HCMV_INFECTION_2HR_UP		21	-0.37811127	-1.0838561	0.1764706	1	1	192	tags=14%, list=2%, signal=15%
LU_TUMOR_ANGIOGENESIS_UP	LU_TUMOR_ANGIOGENESIS_UP		15	-0.35399714	-1.079307	0.3469388	1	1	469	tags=20%, list=4%, signal=21%
VALK_AML_CLUSTER_9	VALK_AML_CLUSTER_9		21	-0.39184695	-1.0792155	0.4047619	1	1	800	tags=29%, list=7%, signal=31%
KERLEY_RESPONSE_TO_CISPLATIN_UP	KERLEY_RESPONSE_TO_CISPLATIN_UP		29	-0.43559164	-1.0790699	0.2647059	1	1	1202	tags=34%, list=11%, signal=39%
WU_SILENCED_BY_METHYLATION_IN_BLADDER_CANCER	WU_SILENCED_BY_METHYLATION_IN_BLADDER_CANCER		28	-0.38980764	-1.07897	0.37209302	1	1	813	tags=36%, list=7%, signal=38%
WAMUNYOKOLI_OVARIAN_CANCER_LMP_DN	WAMUNYOKOLI_OVARIAN_CANCER_LMP_DN		98	-0.3875681	-1.076865	0.24324325	1	1	1054	tags=28%, list=9%, signal=30%
KHETCHOUMIAN_TRIM24_TARGETS_UP	KHETCHOUMIAN_TRIM24_TARGETS_UP		29	-0.44118187	-1.0761098	0.35135135	1	1	1273	tags=41%, list=11%, signal=47%
KONDO_EZH2_TARGETS	KONDO_EZH2_TARGETS		82	-0.36174405	-1.0720009	0.2647059	1	1	871	tags=24%, list=8%, signal=26%
WANG_SMARCE1_TARGETS_UP	WANG_SMARCE1_TARGETS_UP		106	-0.4676304	-1.0719116	0.1764706	1	1	882	tags=35%, list=8%, signal=38%
LINDGREN_BLADDER_CANCER_CLUSTER_2A_DN	LINDGREN_BLADDER_CANCER_CLUSTER_2A_DN		80	-0.3218386	-1.0704008	0.3243243	1	1	937	tags=20%, list=8%, signal=22%
CHIANG_LIVER_CANCER_SUBCLASS_CTNNB1_DN	CHIANG_LIVER_CANCER_SUBCLASS_CTNNB1_DN		96	-0.451059	-1.0694054	0.32352942	1	1	1092	tags=43%, list=10%, signal=47%
WEINMANN_ADAPTATION_TO_HYPOXIA_DN	WEINMANN_ADAPTATION_TO_HYPOXIA_DN		27	-0.4839414	-1.0692838	0.24324325	1	1	863	tags=33%, list=8%, signal=36%
TAKEDA_TARGETS_OF_NUP98_HOXA9_FUSION_10D_DN	TAKEDA_TARGETS_OF_NUP98_HOXA9_FUSION_10D_DN		81	-0.4012635	-1.0666659	0.35	1	1	1049	tags=33%, list=9%, signal=37%
YAO_TEMPORAL_RESPONSE_TO_PROGESTERONE_CLUSTER_16	YAO_TEMPORAL_RESPONSE_TO_PROGESTERONE_CLUSTER_16		62	-0.46830103	-1.062816	0.43589744	1	1	658	tags=32%, list=6%, signal=34%
LENAOUR_DENDRITIC_CELL_MATURATION_UP	LENAOUR_DENDRITIC_CELL_MATURATION_UP		65	-0.3876945	-1.0617344	0.4117647	1	1	1232	tags=35%, list=11%, signal=40%
AMIT_EGF_RESPONSE_60_HELA	AMIT_EGF_RESPONSE_60_HELA		26	-0.3320182	-1.0601219	0.31707317	1	1	424	tags=12%, list=4%, signal=12%
ST_WNT_CA2_CYCLIC_GMP_PATHWAY	ST_WNT_CA2_CYCLIC_GMP_PATHWAY		15	-0.30966467	-1.0599848	0.50980395	1	1	588	tags=13%, list=5%, signal=14%
DELYS_THYROID_CANCER_DN	DELYS_THYROID_CANCER_DN		153	-0.3964818	-1.0594662	0.1891892	1	1	841	tags=26%, list=8%, signal=28%
KEGG_PROXIMAL_TUBULE_BICARBONATE_RECLAMATION	KEGG_PROXIMAL_TUBULE_BICARBONATE_RECLAMATION		16	-0.41109055	-1.0560805	0.26	1	1	254	tags=25%, list=2%, signal=26%
KINSEY_TARGETS_OF_EWSR1_FLII_FUSION_DN	KINSEY_TARGETS_OF_EWSR1_FLII_FUSION_DN		171	-0.3173202	-1.0554928	0.36363637	1	1	904	tags=23%, list=8%, signal=25%
HOOI_ST7_TARGETS_UP	HOOI_ST7_TARGETS_UP		39	-0.33912545	-1.0537572	0.26086956	1	1	607	tags=23%, list=5%, signal=24%
LIANG_SILENCED_BY_METHYLATION_2	LIANG_SILENCED_BY_METHYLATION_2		22	-0.3717848	-1.05364	0.3125	1	1	434	tags=23%, list=4%, signal=24%
REACTOME_FRS2MEDIATED_CASCADE	REACTOME_FRS2MEDIATED_CASCADE		19	-0.30509335	-1.0519037	0.24444444	1	1	4044	tags=79%, list=36%, signal=123%
BREDEMEYER_RAG_SIGNALING_VIA_ATM_NOT_VIA_NFKB_UP	BREDEMEYER_RAG_SIGNALING_VIA_ATM_NOT_VIA_NFKB_UP		26	-0.44335306	-1.0515013	0.2647059	1	1	1231	tags=35%, list=11%, signal=39%
NIKOLSKY_MUTATED_AND_AMPLIFIED_IN_BREAST_CANCER	NIKOLSKY_MUTATED_AND_AMPLIFIED_IN_BREAST_CANCER		38	-0.2869568	-1.0505544	0.31578946	1	1	820	tags=24%, list=7%, signal=25%
REACTOME_PLATELET_DEGRANULATION	REACTOME_PLATELET_DEGRANULATION		58	-0.36847156	-1.0488157	0.26086956	1	1	748	tags=26%, list=7%, signal=28%
VERRECCHIA_EARLY_RESPONSE_TO_TGFB1	VERRECCHIA_EARLY_RESPONSE_TO_TGFB1		39	-0.38581404	-1.0482947	0.1764706	1	1	603	tags=26%, list=5%, signal=27%
KEGG_ARACHIDONIC_ACID_METABOLISM	KEGG_ARACHIDONIC_ACID_METABOLISM		34	-0.35157102	-1.0466622	0.35714287	1	1	579	tags=24%, list=5%, signal=25%
REACTOME_PHASE_II_CONJUGATION	REACTOME_PHASE_II_CONJUGATION		30	-0.27538133	-1.0451908	0.32142857	1	1	282	tags=13%, list=3%, signal=14%
GAUSSMANN_MLL_AF4_FUSION_TARGETS_B_UP	GAUSSMANN_MLL_AF4_FUSION_TARGETS_B_UP		15	-0.40732956	-1.0451343	0.225	1	1	473	tags=27%, list=4%, signal=28%
REACTOME_TIE2_SIGNALING	REACTOME_TIE2_SIGNALING		16	-0.33846647	-1.0451204	0.3181818	1	1	209	tags=13%, list=2%, signal=13%
CHARAFE_BREAST_CANCER_LUMINAL_VS_MESENCHYMAL_DN	CHARAFE_BREAST_CANCER_LUMINAL_VS_MESENCHYMAL_DN		258	-0.3676293	-1.0439306	0.2647059	1	1	1352	tags=36%, list=12%, signal=40%
TURASHVILI_BREAST_LOBULAR_CARCINOMA_VS_LOBULAR_NORMAL_DN	TURASHVILI_BREAST_LOBULAR_CARCINOMA_VS_LOBULAR_NORMAL_DN		42	-0.48107398	-1.042366	0.3243243	1	1	633	tags=40%, list=6%, signal=43%
WILLERT_WNT_SIGNALING	WILLERT_WNT_SIGNALING		15	-0.37003863	-1.0422547	0.3617021	1	1	173	tags=13%, list=2%, signal=14%
KRASNOSELSKAYA_ILF3_TARGETS_DN	KRASNOSELSKAYA_ILF3_TARGETS_DN		25	-0.38185704	-1.0396796	0.4318182	1	1	607	tags=24%, list=5%, signal=25%
IWANAGA_CARCINOGENESIS_BY_KRAS_PTEN_DN	IWANAGA_CARCINOGENESIS_BY_KRAS_PTEN_DN		192	-0.38489765	-1.0392892	0.2647059	1	1	1138	tags=30%, list=10%, signal=33%
HARRIS_HYPOXIA	HARRIS_HYPOXIA		53	-0.2890812	-1.0352626	0.18367347	1	1	709	tags=25%, list=6%, signal=26%
REACTOME_CHEMOKINE_RECEPTORS_BIND_CHEMOKINES	REACTOME_CHEMOKINE_RECEPTORS_BIND_CHEMOKINES		42	-0.44273317	-1.0343653	0.4117647	1	1	1092	tags=36%, list=10%, signal=39%
ENGELMANN_CANCER_PROGENITORS_UP	ENGELMANN_CANCER_PROGENITORS_UP		34	-0.387006	-1.0341398	0.35135135	1	1	508	tags=26%, list=5%, signal=28%
KEGG_NICOTINATE_AND_NICOTINAMIDE_METABOLISM	KEGG_NICOTINATE_AND_NICOTINAMIDE_METABOLISM		16	-0.32714063	-1.0302007	0.25	1	1	630	tags=19%, list=6%, signal=20%
KEGG_STARCH_AND_SUCROSE_METABOLISM	KEGG_STARCH_AND_SUCROSE_METABOLISM		21	-0.33691436	-1.0292617	0.50877196	1	1	697	tags=19%, list=6%, signal=20%
VART_KSHV_INFECTION_ANGIOGENIC_MARKERS_DN	VART_KSHV_INFECTION_ANGIOGENIC_MARKERS_DN		92	-0.27037492	-1.0277357	0.4	1	1	1198	tags=25%, list=11%, signal=28%
WOO_LIVER_CANCER_RECURRENCE_UP	WOO_LIVER_CANCER_RECURRENCE_UP		73	-0.37798673	-1.0268234	0.44117647	1	1	894	tags=27%, list=8%, signal=30%
WEST_ADRENOCORTICAL_TUMOR_DN	WEST_ADRENOCORTICAL_TUMOR_DN		341	-0.30401975	-1.0254654	0.2647059	1	1	711	tags=17%, list=6%, signal=18%
GRAHAM_NORMAL_QUIESCENT_VS_NORMAL_DIVIDING_UP	GRAHAM_NORMAL_QUIESCENT_VS_NORMAL_DIVIDING_UP		35	-0.41654623	-1.0253011	0.425	1	1	1244	tags=31%, list=11%, signal=35%
IWANAGA_CARCINOGENESIS_BY_KRAS_DN	IWANAGA_CARCINOGENESIS_BY_KRAS_DN		71	-0.28711814	-1.0248566	0.45238096	1	1	680	tags=17%, list=6%, signal=18%
NAKAYAMA_SOFT_TISSUE_TUMORS_PCA1_DN	NAKAYAMA_SOFT_TISSUE_TUMORS_PCA1_DN		48	-0.3495271	-1.0234315	0.39534885	1	1	573	tags=25%, list=5%, signal=26%
GRUETZMANN_PANCREATIC_CANCER_DN	GRUETZMANN_PANCREATIC_CANCER_DN		147	-0.25215805	-1.0209916	0.25	1	1	711	tags=17%, list=6%, signal=18%
KEGG_FOCAL_ADHESION	KEGG_FOCAL_ADHESION		123	-0.2886085	-1.0202338	0.39473686	1	1	1289	tags=28%, list=12%, signal=31%
GAUSSMANN_MLL_AF4_FUSION_TARGETS_F_DN	GAUSSMANN_MLL_AF4_FUSION_TARGETS_F_DN		22	-0.44919264	-1.0199353	0.2857143	1	1	706	tags=36%, list=6%, signal=39%
BOGNI_TREATMENT_RELATED_MYELOID_LEUKEMIA_DN	BOGNI_TREATMENT_RELATED_MYELOID_LEUKEMIA_DN		18	-0.25992844	-1.0166248	0.5319149	1	1	8293	tags=100%, list=74%, signal=385%
REACTOME_NCAM_SIGNALING_FOR_NEURITE_OUT_GROWTH	REACTOME_NCAM_SIGNALING_FOR_NEURITE_OUT_GROWTH		46	-0.3431899	-1.0155635	0.43589744	1	1	799	tags=22%, list=7%, signal=23%
XU_HGF_SIGNALING_NOT_VIA_AKT1_48HR_UP	XU_HGF_SIGNALING_NOT_VIA_AKT1_48HR_UP		25	-0.3443756	-1.0152435	0.34210527	1	1	627	tags=24%, list=6%, signal=25%
LU_TUMOR_VASCULATURE_UP	LU_TUMOR_VASCULATURE_UP		17	-0.38823816	-1.0138971	0.20930232	1	1	394	tags=24%, list=4%, signal=24%
MAHADEVAN_IMATINIB_RESISTANCE_DN	MAHADEVAN_IMATINIB_RESISTANCE_DN		16	-0.53013456	-1.0128174	0.3783784	1	1	1232	tags=50%, list=11%, signal=56%
YAMASHITA_METHYLATED_IN_PROSTATE_CANCER	YAMASHITA_METHYLATED_IN_PROSTATE_CANCER		44	-0.37233102	-1.0116812	0.2972973	1	1	963	tags=30%, list=9%, signal=32%
TAKEDA_TARGETS_OF_NUP98_HOXA9_FUSION_16D_UP	TAKEDA_TARGETS_OF_NUP98_HOXA9_FUSION_16D_UP		82	-0.38127738	-1.0105202	0.36956522	1	1	882	tags=33%, list=8%, signal=35%
BONCI_TARGETS_OF_MIR15A_AND_MIR16_1	BONCI_TARGETS_OF_MIR15A_AND_MIR16_1		53	-0.23010121	-1.0088781	0.40425533	1	1	605	tags=11%, list=5%, signal=12%
ASTON_MAJOR_DEPRESSIVE_DISORDER_UP	ASTON_MAJOR_DEPRESSIVE_DISORDER_UP		25	-0.3013626	-1.0081402	0.35714287	1	1	863	tags=24%, list=8%, signal=26%
MCBRYAN_PUBERTAL_BREAST_5_6WK_DN	MCBRYAN_PUBERTAL_BREAST_5_6WK_DN		85	-0.26347324	-1.0073594	0.20833333	1	1	1069	tags=26%, list=10%, signal=28%
KAAB_HEART_ATRIUM_VS_VENTRICLE_UP	KAAB_HEART_ATRIUM_VS_VENTRICLE_UP		158	-0.2825173	-1.00344	0.4	1	1	880	tags=18%, list=8%, signal=20%
CAIRO_HEPATOBLASTOMA_CLASSES_DN	CAIRO_HEPATOBLASTOMA_CLASSES_DN		118	-0.30889124	-1.0008992	0.35	1	1	1055	tags=26%, list=9%, signal=29%
YAO_TEMPORAL_RESPONSE_TO_PROGESTERONE_CLUSTER_1	YAO_TEMPORAL_RESPONSE_TO_PROGESTERONE_CLUSTER_1		58	-0.36250854	-1.0005563	0.36585367	1	1	1094	tags=31%, list=10%, signal=34%
URS_ADIPOCYTE_DIFFERENTIATION_UP	URS_ADIPOCYTE_DIFFERENTIATION_UP		49	-0.38589415	-1.0003725	0.5405405	1	1	1002	tags=31%, list=9%, signal=33%
MARTORIATI_MDM4_TARGETS_NEUROEPITHELIUM_UP	MARTORIATI_MDM4_TARGETS_NEUROEPITHELIUM_UP		76	-0.23285703	-0.9987256	0.3478261	1	1	958	tags=24%, list=9%, signal=26%
HADDAD_B_LYMPHOCYTE_PROGENITOR	HADDAD_B_LYMPHOCYTE_PROGENITOR		144	-0.27867866	-0.9984814	0.3	1	1	1066	tags=24%, list=10%, signal=27%
LE_EGR2_TARGETS_DN	LE_EGR2_TARGETS_DN		84	-0.33345857	-0.99829185	0.3	1	1	645	tags=24%, list=6%, signal=25%
DAZARD_UV_RESPONSE_CLUSTER_G2	DAZARD_UV_RESPONSE_CLUSTER_G2		15	-0.35220185	-0.99670094	0.4883721	1	1	837	tags=27%, list=7%, signal=29%
DANG_REGULATED_BY_MYC_DN	DANG_REGULATED_BY_MYC_DN		167	-0.3243609	-0.99541134	0.1764706	1	1	1104	tags=28%, list=10%, signal=31%
MOOTHA_GLUCONEOGENESIS	MOOTHA_GLUCONEOGENESIS		22	-0.48554856	-0.9938723	0.58	1	1	1363	tags=50%, list=12%, signal=57%
REACTOME_PHOSPHOLIPASE_CMEDIATED_CASCADE	REACTOME_PHOSPHOLIPASE_CMEDIATED_CASCADE		16	-0.33401603	-0.9916779	0.31111112	1	1	4044	tags=81%, list=36%, signal=127%
DAVICIONI_TARGETS_OF_PAX_FOXO1_FUSIONS_UP	DAVICIONI_TARGETS_OF_PAX_FOXO1_FUSIONS_UP		156	-0.30919984	-0.991377	0.35135135	1	1	855	tags=20%, list=8%, signal=21%
BAELDE_DIABETIC_NEPHROPATHY_UP	BAELDE_DIABETIC_NEPHROPATHY_UP		18	-0.4694254	-0.9891516	0.3	1	1	260	tags=33%, list=2%, signal=34%
KLEIN_TARGETS_OF_BCR_ABL1_FUSION	KLEIN_TARGETS_OF_BCR_ABL1_FUSION		21	-0.36765793	-0.9890986	0.46938777	1	1	961	tags=29%, list=9%, signal=31%
REACTOME_METABOLISM_OF_CARBOHYDRATES	REACTOME_METABOLISM_OF_CARBOHYDRATES		80	-0.2757841	-0.988974	0.4909091	1	1	803	tags=21%, list=7%, signal=23%
LEE_NEURAL_CREST_STEM_CELL_UP	LEE_NEURAL_CREST_STEM_CELL_UP		88	-0.39119312	-0.98371184	0.4054054	1	1	863	tags=30%, list=8%, signal=32%
SMID_BREAST_CANCER_NORMAL_LIKE_UP	SMID_BREAST_CANCER_NORMAL_LIKE_UP		273	-0.43947163	-0.9826713	0.4117647	1	1	1171	tags=38%, list=10%, signal=42%
REACTOME_GLUCONEOGENESIS	REACTOME_GLUCONEOGENESIS		19	-0.45824766	-0.98060507	0.59615386	1	1	803	tags=42%, list=7%, signal=45%
HUMMEL_BURKITTS_LYMPHOMA_UP	HUMMEL_BURKITTS_LYMPHOMA_UP		18	-0.32428846	-0.98033166	0.47727272	1	1	619	tags=22%, list=6%, signal=23%
MCBRYAN_PUBERTAL_BREAST_3_4WK_DN	MCBRYAN_PUBERTAL_BREAST_3_4WK_DN		33	-0.34797442	-0.9800777	0.5555556	1	1	819	tags=18%, list=7%, signal=20%
REACTOME_GLUCOSE_METABOLISM	REACTOME_GLUCOSE_METABOLISM		39	-0.41931105	-0.9796526	0.48979592	1	1	1183	tags=44%, list=11%, signal=49%
IVANOVA_HEMATOPOIESIS_STEM_CELL	IVANOVA_HEMATOPOIESIS_STEM_CELL		61	-0.26740167	-0.97889805	0.26923078	1	1	1046	tags=23%, list=9%, signal=25%
SANA_TNF_SIGNALING_UP	SANA_TNF_SIGNALING_UP		47	-0.37590325	-0.97834176	0.45	1	1	319	tags=19%, list=3%, signal=20%
TONKS_TARGETS_OF_RUNX1_RUNX1T1_FUSION_GRANULOCYTE_UP	TONKS_TARGETS_OF_RUNX1_RUNX1T1_FUSION_GRANULOCYTE_UP		35	-0.4242182	-0.9781379	0.4054054	1	1	1242	tags=43%, list=11%, signal=48%
REACTOME_PLC_GAMMA1_SIGNALLING	REACTOME_PLC_GAMMA1_SIGNALLING		19	-0.3113504	-0.9772433	0.36734694	1	1	1520	tags=47%, list=14%, signal=55%
SABATES_COLORECTAL_ADENOMA_DN	SABATES_COLORECTAL_ADENOMA_DN		154	-0.37130564	-0.97638464	0.45945945	1	1	991	tags=30%, list=9%, signal=32%
RODRIGUES_DCC_TARGETS_DN	RODRIGUES_DCC_TARGETS_DN		74	-0.25125885	-0.9760337	0.4117647	1	1	1069	tags=23%, list=10%, signal=25%
NAGASHIMA_NRG1_SIGNALING_DN	NAGASHIMA_NRG1_SIGNALING_DN		23	-0.30722198	-0.9726874	0.27906978	1	1	590	tags=22%, list=5%, signal=23%
COLIN_PILOCYTIC_ASTROCYTOMA_VS_GLIOBLASTOMA_DN	COLIN_PILOCYTIC_ASTROCYTOMA_VS_GLIOBLASTOMA_DN		16	-0.4059992	-0.97027314	0.4054054	1	1	343	tags=19%, list=3%, signal=19%
WAMUNYOKOLI_OVARIAN_CANCER_GRADES_1_2_DN	WAMUNYOKOLI_OVARIAN_CANCER_GRADES_1_2_DN		36	-0.41286418	-0.97026104	0.44117647	1	1	940	tags=28%, list=8%, signal=30%
DAIRKEE_TERT_TARGETS_DN	DAIRKEE_TERT_TARGETS_DN		41	-0.29853958	-0.970073	0.4054054	1	1	863	tags=27%, list=8%, signal=29%
TAKEDA_TARGETS_OF_NUP98_HOXA9_FUSION_10D_UP	TAKEDA_TARGETS_OF_NUP98_HOXA9_FUSION_10D_UP		89	-0.35166556	-0.97003806	0.27906978	1	1	631	tags=26%, list=6%, signal=27%
LEE_METASTASIS_AND_ALTERNATIVE_SPLICING_UP	LEE_METASTASIS_AND_ALTERNATIVE_SPLICING_UP		49	-0.29215676	-0.9690542	0.5	1	1	307	tags=12%, list=3%, signal=13%
NADERI_BREAST_CANCER_PROGNOSIS_DN	NADERI_BREAST_CANCER_PROGNOSIS_DN		17	-0.35191953	-0.9672641	0.4	1	1	904	tags=29%, list=8%, signal=32%
BROWNE_HCMV_INFECTION_16HR_DN	BROWNE_HCMV_INFECTION_16HR_DN		50	-0.3174305	-0.96424884	0.42105263	1	1	731	tags=24%, list=7%, signal=26%
KRASNOSELSKAYA_ILF3_TARGETS_UP	KRASNOSELSKAYA_ILF3_TARGETS_UP		18	-0.4229738	-0.96322155	0.4117647	1	1	565	tags=28%, list=5%, signal=29%
ST_P38_MAPK_PATHWAY	ST_P38_MAPK_PATHWAY		24	-0.20357534	-0.9620025	0.375	1	1	847	tags=17%, list=8%, signal=18%
KEGG_ALPHA_LINOLENIC_ACID_METABOLISM	KEGG_ALPHA_LINOLENIC_ACID_METABOLISM		15	-0.35318902	-0.96020174	0.46	1	1	498	tags=20%, list=4%, signal=21%
KUNINGER_IGF1_VS_PDGFB_TARGETS_DN	KUNINGER_IGF1_VS_PDGFB_TARGETS_DN		17	-0.4161314	-0.960094	0.3783784	1	1	605	tags=24%, list=5%, signal=25%
JAZAERI_BREAST_CANCER_BRCA1_VS_BRCA2_DN	JAZAERI_BREAST_CANCER_BRCA1_VS_BRCA2_DN		30	-0.322336	-0.95863396	0.45945945	1	1	644	tags=23%, list=6%, signal=25%
ZHAN_V1_LATE_DIFFERENTIATION_GENES_UP	ZHAN_V1_LATE_DIFFERENTIATION_GENES_UP		25	-0.33833197	-0.95731723	0.45	1	1	715	tags=28%, list=6%, signal=30%
REACTOME_BASIGIN_INTERACTIONS	REACTOME_BASIGIN_INTERACTIONS		21	-0.28934163	-0.9571313	0.45945945	1	1	1178	tags=29%, list=11%, signal=32%
GRADE_COLON_VS_RECTAL_CANCER_UP	GRADE_COLON_VS_RECTAL_CANCER_UP		18	-0.3635427	-0.9560958	0.45	1	1	1085	tags=33%, list=10%, signal=37%
REACTOME_PLC_BETA_MEDIATED_EVENTS	REACTOME_PLC_BETA_MEDIATED_EVENTS		24	-0.28549913	-0.95577735	0.28301886	1	1	1170	tags=33%, list=10%, signal=37%
HOQUE_METHYLATED_IN_CANCER	HOQUE_METHYLATED_IN_CANCER		37	-0.27476805	-0.9557361	0.3902439	1	1	786	tags=22%, list=7%, signal=23%
DUNNE_TARGETS_OF_AML1_MTG8_FUSION_DN	DUNNE_TARGETS_OF_AML1_MTG8_FUSION_DN		15	-0.37682614	-0.9544262	0.32352942	1	1	1085	tags=40%, list=10%, signal=44%
MARTINEZ_RB1_AND_TP53_TARGETS_UP	MARTINEZ_RB1_AND_TP53_TARGETS_UP		471	-0.3051934	-0.9512694	0.3243243	1	1	986	tags=22%, list=9%, signal=23%
DAUER_STAT3_TARGETS_UP	DAUER_STAT3_TARGETS_UP		21	-0.41125047	-0.9507383	0.42105263	1	1	500	tags=29%, list=4%, signal=30%
AMUNDSON_POOR_SURVIVAL_AFTER_GAMMA_RADIATION_8G	AMUNDSON_POOR_SURVIVAL_AFTER_GAMMA_RADIATION_8G		53	-0.3246281	-0.9503801	0.4117647	1	1	925	tags=23%, list=8%, signal=25%
KEGG_GLYCOSPHINGOLIPID_BIOSYNTHESIS_LACTO_AND_NEOLACTO_SERIES	KEGG_GLYCOSPHINGOLIPID_BIOSYNTHESIS_LACTO_AND_NEOLACTO_SERIES		20	-0.31513968	-0.9501683	0.625	1	1	6	tags=5%, list=0%, signal=5%
CHIARADONNA_NEOPLASTIC_TRANSFORMATION_CDC25_UP	CHIARADONNA_NEOPLASTIC_TRANSFORMATION_CDC25_UP		87	-0.35381064	-0.949786	0.4117647	1	1	1095	tags=33%, list=10%, signal=37%
GEISS_RESPONSE_TO_DSRNA_UP	GEISS_RESPONSE_TO_DSRNA_UP		25	-0.38073596	-0.9494871	0.575	1	1	680	tags=24%, list=6%, signal=25%
MULLIGHAN_MLL_SIGNATURE_1_DN	MULLIGHAN_MLL_SIGNATURE_1_DN		140	-0.2712306	-0.94944346	0.3529412	1	1	1152	tags=24%, list=10%, signal=27%
KEGG_PARKINSONS_DISEASE	KEGG_PARKINSONS_DISEASE		81	-0.23831692	-0.9485028	0.6458333	1	1	7274	tags=94%, list=65%, signal=266%
FONTAINE_THYROID_TUMOR_UNCERTAIN_MALIGNANCY_DN	FONTAINE_THYROID_TUMOR_UNCERTAIN_MALIGNANCY_DN		18	-0.37860012	-0.9462282	0.5405405	1	1	760	tags=22%, list=7%, signal=24%
VALK_AML_CLUSTER_1	VALK_AML_CLUSTER_1		16	-0.34654	-0.94438756	0.6041667	1	1	961	tags=31%, list=9%, signal=34%
HUANG_DASATINIB_RESISTANCE_UP	HUANG_DASATINIB_RESISTANCE_UP		52	-0.33081606	-0.9439424	0.5	1	1	1262	tags=37%, list=11%, signal=41%
KEGG_GLYCOLYSIS_GLUCONEOGENESIS	KEGG_GLYCOLYSIS_GLUCONEOGENESIS		48	-0.311841	-0.94375885	0.6037736	1	1	803	tags=23%, list=7%, signal=25%
FRIDMAN_IMMORTALIZATION_DN	FRIDMAN_IMMORTALIZATION_DN		21	-0.3556419	-0.94307095	0.35135135	1	1	863	tags=24%, list=8%, signal=26%
HENDRICKS_SMARCA4_TARGETS_DN	HENDRICKS_SMARCA4_TARGETS_DN		30	-0.43211696	-0.94117993	0.4117647	1	1	1528	tags=50%, list=14%, signal=58%
KEGG_PPAR_SIGNALING_PATHWAY	KEGG_PPAR_SIGNALING_PATHWAY		51	-0.33394745	-0.9372299	0.5471698	1	1	828	tags=29%, list=7%, signal=32%
BASSO_CD40_SIGNALING_DN	BASSO_CD40_SIGNALING_DN		40	-0.35161027	-0.9366035	0.53488374	1	1	1040	tags=33%, list=9%, signal=36%
LEE_LIVER_CANCER_MYC_UP	LEE_LIVER_CANCER_MYC_UP		45	-0.26126522	-0.93645805	0.55813956	1	1	762	tags=18%, list=7%, signal=19%
LENAOUR_DENDRITIC_CELL_MATURATION_DN	LENAOUR_DENDRITIC_CELL_MATURATION_DN		72	-0.38513467	-0.93515646	0.5	1	1	579	tags=22%, list=5%, signal=23%
REACTOME_AMINO_ACID_AND_OLIGOPEPTIDE_SLC_TRANSPORTERS	REACTOME_AMINO_ACID_AND_OLIGOPEPTIDE_SLC_TRANSPORTERS		36	-0.3144863	-0.9321934	0.5217391	1	1	385	tags=11%, list=3%, signal=11%
KEGG_ADIPOCYTOKINE_SIGNALING_PATHWAY	KEGG_ADIPOCYTOKINE_SIGNALING_PATHWAY		35	-0.2645536	-0.93217856	0.49019608	1	1	425	tags=14%, list=4%, signal=15%
VERRECCHIA_DELAYED_RESPONSE_TO_TGFB1	VERRECCHIA_DELAYED_RESPONSE_TO_TGFB1		26	-0.28702652	-0.9317342	0.38297874	1	1	276	tags=12%, list=2%, signal=12%
SU_PLACENTA	SU_PLACENTA		16	-0.27413845	-0.9307119	0.6486486	1	1	837	tags=19%, list=7%, signal=20%
BIOCARTA_CTLA4_PATHWAY	BIOCARTA_CTLA4_PATHWAY		15	-0.49240097	-0.930502	0.53488374	1	1	1322	tags=40%, list=12%, signal=45%
RUIZ_TNC_TARGETS_UP	RUIZ_TNC_TARGETS_UP		97	-0.2996382	-0.929356	0.475	1	1	1201	tags=31%, list=11%, signal=34%
ZHANG_RESPONSE_TO_IKK_INHIBITOR_AND_TNF_DN	ZHANG_RESPONSE_TO_IKK_INHIBITOR_AND_TNF_DN		36	-0.27956972	-0.9289459	0.46341464	1	1	873	tags=25%, list=8%, signal=27%
IZADPANAH_STEM_CELL_ADIPOSE_VS_BONE_UP	IZADPANAH_STEM_CELL_ADIPOSE_VS_BONE_UP		76	-0.27886012	-0.92832494	0.47619048	1	1	1002	tags=28%, list=9%, signal=30%
KIM_WT1_TARGETS_8HR_DN	KIM_WT1_TARGETS_8HR_DN		76	-0.24257757	-0.92540795	0.65789473	1	1	986	tags=21%, list=9%, signal=23%
ROZANOV_MMP14_TARGETS_UP	ROZANOV_MMP14_TARGETS_UP		159	-0.30839664	-0.925228	0.4864865	1	1	634	tags=18%, list=6%, signal=19%
CROMER_TUMORIGENESIS_UP	CROMER_TUMORIGENESIS_UP		30	-0.4422769	-0.92493373	0.7297297	1	1	876	tags=40%, list=8%, signal=43%
LIANG_HEMATOPOIESIS_STEM_CELL_NUMBER_SMALL_VS_HUGE_DN	LIANG_HEMATOPOIESIS_STEM_CELL_NUMBER_SMALL_VS_HUGE_DN		23	-0.3376087	-0.92322546	0.45	1	1	854	tags=30%, list=8%, signal=33%
AMIT_EGF_RESPONSE_240_HELA	AMIT_EGF_RESPONSE_240_HELA		42	-0.248527	-0.92295486	0.5	1	1	1384	tags=31%, list=12%, signal=35%
RODRIGUES_THYROID_CARCINOMA_ANAPLASTIC_DN	RODRIGUES_THYROID_CARCINOMA_ANAPLASTIC_DN		263	-0.23353249	-0.9206204	0.325	1	1	890	tags=17%, list=8%, signal=19%
LI_WILMS_TUMOR	LI_WILMS_TUMOR		20	-0.4088219	-0.9192675	0.7209302	1	1	192	tags=20%, list=2%, signal=20%
STARK_PREFRONTAL_CORTEX_22Q11_DELETION_UP	STARK_PREFRONTAL_CORTEX_22Q11_DELETION_UP		93	-0.2201609	-0.91923624	0.45454547	1	1	991	tags=18%, list=9%, signal=20%
GILDEA_METASTASIS	GILDEA_METASTASIS		19	-0.45401317	-0.9182354	0.5	1	1	903	tags=42%, list=8%, signal=46%
SMID_BREAST_CANCER_BASAL_DN	SMID_BREAST_CANCER_BASAL_DN		387	-0.24240488	-0.9179913	0.627907	1	1	904	tags=19%, list=8%, signal=20%
PAL_PRMT5_TARGETS_DN	PAL_PRMT5_TARGETS_DN		28	-0.30607036	-0.91791767	0.6756757	1	1	1083	tags=25%, list=10%, signal=28%
SUNG_METASTASIS_STROMA_UP	SUNG_METASTASIS_STROMA_UP		74	-0.24474478	-0.91749734	0.475	1	1	1054	tags=26%, list=9%, signal=28%
GARGALOVIC_RESPONSE_TO_OXIDIZED_PHOSPHOLIPIDS_YELLOW_UP	GARGALOVIC_RESPONSE_TO_OXIDIZED_PHOSPHOLIPIDS_YELLOW_UP		15	-0.27490723	-0.915888	0.4117647	1	1	1126	tags=27%, list=10%, signal=30%
DACOSTA_UV_RESPONSE_VIA_ERCC3_TTD_DN	DACOSTA_UV_RESPONSE_VIA_ERCC3_TTD_DN		25	-0.25970808	-0.9151039	0.4680851	1	1	326	tags=16%, list=3%, signal=16%
RICKMAN_HEAD_AND_NECK_CANCER_E	RICKMAN_HEAD_AND_NECK_CANCER_E		44	-0.30877894	-0.9147003	0.675	1	1	590	tags=23%, list=5%, signal=24%
CHIARETTI_T_ALL_REFRACTORY_TO_THERAPY	CHIARETTI_T_ALL_REFRACTORY_TO_THERAPY		20	-0.37034053	-0.9128392	0.3243243	1	1	663	tags=25%, list=6%, signal=27%
KRIGE_AMINO_ACID_DEPRIVATION	KRIGE_AMINO_ACID_DEPRIVATION		19	-0.27330607	-0.9086415	0.6415094	1	1	615	tags=21%, list=5%, signal=22%
RUTELLA_RESPONSE_TO_CSF2RB_AND_IL4_UP	RUTELLA_RESPONSE_TO_CSF2RB_AND_IL4_UP		209	-0.2254748	-0.90823966	0.46938777	1	1	959	tags=19%, list=9%, signal=20%
JIANG_HYPOXIA_NORMAL	JIANG_HYPOXIA_NORMAL		154	-0.21569006	-0.90748024	0.59574467	1	1	854	tags=16%, list=8%, signal=17%
RIZ_ERYTHROID_DIFFERENTIATION_12HR	RIZ_ERYTHROID_DIFFERENTIATION_12HR		31	-0.2594141	-0.90598184	0.5217391	1	1	961	tags=26%, list=9%, signal=28%
REACTOME_FORMATION_OF_PLATELET_PLUG	REACTOME_FORMATION_OF_PLATELET_PLUG		125	-0.25750396	-0.90534395	0.53488374	1	1	748	tags=18%, list=7%, signal=19%
HOUSTIS_ROS	HOUSTIS_ROS		26	-0.25952238	-0.9046034	0.5833333	1	1	325	tags=12%, list=3%, signal=12%
KEGG_NOD_LIKE_RECEPTOR_SIGNALING_PATHWAY	KEGG_NOD_LIKE_RECEPTOR_SIGNALING_PATHWAY		30	-0.30372927	-0.9040846	0.53488374	1	1	681	tags=17%, list=6%, signal=18%
KOKKINAKIS_METHIONINE_DEPRIVATION_96HR_UP	KOKKINAKIS_METHIONINE_DEPRIVATION_96HR_UP		75	-0.25884506	-0.9035786	0.4	1	1	715	tags=17%, list=6%, signal=18%
TAKEDA_TARGETS_OF_NUP98_HOXA9_FUSION_6HR_UP	TAKEDA_TARGETS_OF_NUP98_HOXA9_FUSION_6HR_UP		47	-0.35615072	-0.9033436	0.4883721	1	1	1244	tags=34%, list=11%, signal=38%
MOOTHA_GLYCOLYSIS	MOOTHA_GLYCOLYSIS		15	-0.4345185	-0.9031109	0.40384614	1	1	803	tags=40%, list=7%, signal=43%
KYNG_ENVIRONMENTAL_STRESS_RESPONSE_UP	KYNG_ENVIRONMENTAL_STRESS_RESPONSE_UP		22	-0.2820669	-0.9030547	0.6486486	1	1	505	tags=14%, list=5%, signal=14%
BERENJENO_ROCK_SIGNALING_NOT_VIA_RHOA_DN	BERENJENO_ROCK_SIGNALING_NOT_VIA_RHOA_DN		29	-0.28556398	-0.9019887	0.47368422	1	1	1083	tags=24%, list=10%, signal=27%
SENESE_HDAC2_TARGETS_DN	SENESE_HDAC2_TARGETS_DN		74	-0.37407744	-0.9013884	0.6756757	1	1	885	tags=28%, list=8%, signal=31%
SENESE_HDAC1_AND_HDAC2_TARGETS_DN	SENESE_HDAC1_AND_HDAC2_TARGETS_DN		124	-0.276105	-0.9002419	0.7209302	1	1	885	tags=22%, list=8%, signal=23%
REACTOME_BIOLOGICAL_OXIDATIONS	REACTOME_BIOLOGICAL_OXIDATIONS		65	-0.26053628	-0.90023184	0.6458333	1	1	970	tags=22%, list=9%, signal=23%
APPIERTO_RESPONSE_TO_FENRETINIDE_DN	APPIERTO_RESPONSE_TO_FENRETINIDE_DN		23	-0.22955672	-0.8982565	0.55813956	1	1	7658	tags=96%, list=68%, signal=302%
GERY_CEBP_TARGETS	GERY_CEBP_TARGETS		94	-0.29654637	-0.8975732	0.46666667	1	1	1117	tags=33%, list=10%, signal=36%
FONTAINE_PAPILLARY_THYROID_CARCINOMA_DN	FONTAINE_PAPILLARY_THYROID_CARCINOMA_DN		47	-0.25373864	-0.89694786	0.5208333	1	1	760	tags=17%, list=7%, signal=18%
DACOSTA_ERCC3_ALLELE_XPCS_VS_TTD_UP	DACOSTA_ERCC3_ALLELE_XPCS_VS_TTD_UP		16	-0.36859977	-0.8949575	0.5135135	1	1	731	tags=38%, list=7%, signal=40%
MAHAJAN_RESPONSE_TO_IL1A_UP	MAHAJAN_RESPONSE_TO_IL1A_UP		45	-0.3130675	-0.89468265	0.61764705	1	1	1244	tags=31%, list=11%, signal=35%
BILBAN_B_CLL_LPL_UP	BILBAN_B_CLL_LPL_UP		30	-0.27758035	-0.8938407	0.4864865	1	1	414	tags=13%, list=4%, signal=14%
LUCAS_HNF4A_TARGETS_UP	LUCAS_HNF4A_TARGETS_UP		34	-0.23944207	-0.8936933	0.9166667	1	1	918	tags=21%, list=8%, signal=22%
MILI_PSEUDOPODIA	MILI_PSEUDOPODIA		22	-0.23435406	-0.893468	0.5	1	1	5203	tags=82%, list=46%, signal=153%
SESTO_RESPONSE_TO_UV_C8	SESTO_RESPONSE_TO_UV_C8		49	-0.2728814	-0.8914303	0.75609756	1	1	1167	tags=29%, list=10%, signal=32%
NING_CHRONIC_OBSTRUCTIVE_PULMONARY_DISEASE_DN	NING_CHRONIC_OBSTRUCTIVE_PULMONARY_DISEASE_DN		50	-0.24993476	-0.8912993	0.53488374	1	1	505	tags=14%, list=5%, signal=15%
KLEIN_PRIMARY_EFFUSION_LYMPHOMA_DN	KLEIN_PRIMARY_EFFUSION_LYMPHOMA_DN		37	-0.3825169	-0.89120394	0.53488374	1	1	1164	tags=41%, list=10%, signal=45%
RUGO_ENVIRONMENTAL_STRESS_RESPONSE_UP	RUGO_ENVIRONMENTAL_STRESS_RESPONSE_UP		20	-0.2915232	-0.8908729	0.6486486	1	1	505	tags=15%, list=5%, signal=16%
TONKS_TARGETS_OF_RUNX1_RUNX1T1_FUSION_ERYTHROCYTE_UP	TONKS_TARGETS_OF_RUNX1_RUNX1T1_FUSION_ERYTHROCYTE_UP		98	-0.25424707	-0.8900788	0.475	1	1	767	tags=17%, list=7%, signal=18%
CHEBOTAEV_GR_TARGETS_DN	CHEBOTAEV_GR_TARGETS_DN		73	-0.36961055	-0.889876	0.8918919	1	1	876	tags=29%, list=8%, signal=31%
RODWELL_AGING_KIDNEY_UP	RODWELL_AGING_KIDNEY_UP		205	-0.2981979	-0.8898447	0.45945945	1	1	774	tags=22%, list=7%, signal=23%
TAKEDA_TARGETS_OF_NUP98_HOXA9_FUSION_8D_DN	TAKEDA_TARGETS_OF_NUP98_HOXA9_FUSION_8D_DN		113	-0.3479995	-0.8876345	0.4117647	1	1	879	tags=26%, list=8%, signal=28%
GRAHAM_CML_QUIESCENT_VS_NORMAL_QUIESCENT_DN	GRAHAM_CML_QUIESCENT_VS_NORMAL_QUIESCENT_DN		24	-0.33882087	-0.8870289	0.575	1	1	963	tags=29%, list=9%, signal=32%
KEGG_FRUCTOSE_AND_MANNOSE_METABOLISM	KEGG_FRUCTOSE_AND_MANNOSE_METABOLISM		23	-0.32604724	-0.8869822	0.5762712	1	1	646	tags=26%, list=6%, signal=28%
BROWNE_HCMV_INFECTION_24HR_DN	BROWNE_HCMV_INFECTION_24HR_DN		93	-0.30593535	-0.88687384	0.5588235	1	1	1289	tags=34%, list=12%, signal=39%
DACOSTA_ERCC3_ALLELE_XPCS_VS_TTD_DN	DACOSTA_ERCC3_ALLELE_XPCS_VS_TTD_DN		17	-0.4045896	-0.88660926	0.5116279	1	1	830	tags=29%, list=7%, signal=32%
HAN_SATB1_TARGETS_DN	HAN_SATB1_TARGETS_DN		199	-0.21541491	-0.8862372	0.825	1	1	1021	tags=20%, list=9%, signal=21%
GARGALOVIC_RESPONSE_TO_OXIDIZED_PHOSPHOLIPIDS_BLUE_DN	GARGALOVIC_RESPONSE_TO_OXIDIZED_PHOSPHOLIPIDS_BLUE_DN		31	-0.22795588	-0.8841085	0.4054054	1	1	1038	tags=23%, list=9%, signal=25%
CHANDRAN_METASTASIS_UP	CHANDRAN_METASTASIS_UP		44	-0.25545928	-0.8826965	0.92156863	1	1	1285	tags=30%, list=11%, signal=33%
OSWALD_HEMATOPOIETIC_STEM_CELL_IN_COLLAGEN_GEL_UP	OSWALD_HEMATOPOIETIC_STEM_CELL_IN_COLLAGEN_GEL_UP		124	-0.2635151	-0.8818551	0.6216216	1	1	1040	tags=22%, list=9%, signal=24%
OSWALD_HEMATOPOIETIC_STEM_CELL_IN_COLLAGEN_GEL_DN	OSWALD_HEMATOPOIETIC_STEM_CELL_IN_COLLAGEN_GEL_DN		124	-0.2635151	-0.8818551	0.6216216	1	1	1040	tags=22%, list=9%, signal=24%
RASHI_RESPONSE_TO_IONIZING_RADIATION_1	RASHI_RESPONSE_TO_IONIZING_RADIATION_1		31	-0.24047735	-0.88124645	0.6666667	1	1	763	tags=16%, list=7%, signal=17%
REACTOME_TRANSLATION_INITIATION_COMPLEX_FORMATION	REACTOME_TRANSLATION_INITIATION_COMPLEX_FORMATION		25	-0.2837197	-0.8811117	0.5625	1	1	8029	tags=100%, list=72%, signal=353%
CHIBA_RESPONSE_TO_TSA_UP	CHIBA_RESPONSE_TO_TSA_UP		32	-0.31672594	-0.8809672	0.5882353	1	1	842	tags=28%, list=8%, signal=30%
MOOTHA_FFA_OXYDATION	MOOTHA_FFA_OXYDATION		16	-0.38079056	-0.8797941	0.7906977	1	1	6941	tags=100%, list=62%, signal=263%
REACTOME_SIGNALING_BY_PDGF	REACTOME_SIGNALING_BY_PDGF		48	-0.3169848	-0.87891155	0.68292683	1	1	505	tags=19%, list=5%, signal=20%
SEIDEN_ONCOGENESIS_BY_MET	SEIDEN_ONCOGENESIS_BY_MET		59	-0.24078487	-0.8775544	0.325	1	1	639	tags=14%, list=6%, signal=14%
REN_ALVEOLAR_RHABDOMYOSARCOMA_DN	REN_ALVEOLAR_RHABDOMYOSARCOMA_DN		312	-0.24246979	-0.87598133	0.4	1	1	731	tags=15%, list=7%, signal=16%
FRIDMAN_SENESCENCE_UP	FRIDMAN_SENESCENCE_UP		48	-0.28299394	-0.8755165	0.7567568	1	1	603	tags=15%, list=5%, signal=15%
COULOUARN_TEMPORAL_TGFB1_SIGNATURE_UP	COULOUARN_TEMPORAL_TGFB1_SIGNATURE_UP		57	-0.23012389	-0.8735035	0.5116279	1	1	815	tags=21%, list=7%, signal=23%
REACTOME_INORGANIC_CATION_ANION_SLC_TRANSPORTERS	REACTOME_INORGANIC_CATION_ANION_SLC_TRANSPORTERS		64	-0.25919786	-0.87335044	0.6086956	1	1	420	tags=9%, list=4%, signal=10%
TANG_SENESCENCE_TP53_TARGETS_UP	TANG_SENESCENCE_TP53_TARGETS_UP		16	-0.306686	-0.86964077	0.6458333	1	1	1069	tags=31%, list=10%, signal=34%
SANA_TNF_SIGNALING_DN	SANA_TNF_SIGNALING_DN		58	-0.31635842	-0.86948246	0.6764706	1	1	1090	tags=36%, list=10%, signal=40%
COWLING_MYCN_TARGETS	COWLING_MYCN_TARGETS		26	-0.34808427	-0.8686164	0.8378378	1	1	856	tags=31%, list=8%, signal=33%
GRAHAM_CML_DIVIDING_VS_NORMAL_QUIESCENT_DN	GRAHAM_CML_DIVIDING_VS_NORMAL_QUIESCENT_DN		50	-0.30604884	-0.8685209	0.53488374	1	1	1092	tags=28%, list=10%, signal=31%
TONKS_TARGETS_OF_RUNX1_RUNX1T1_FUSION_MONOCYTE_DN	TONKS_TARGETS_OF_RUNX1_RUNX1T1_FUSION_MONOCYTE_DN		32	-0.3630355	-0.8670254	0.5	1	1	1172	tags=34%, list=10%, signal=38%
TARTE_PLASMA_CELL_VS_PLASMABLAST_UP	TARTE_PLASMA_CELL_VS_PLASMABLAST_UP		240	-0.24423985	-0.86694324	0.5	1	1	1100	tags=25%, list=10%, signal=27%
HOFFMANN_LARGE_TO_SMALL_PRE_BII_LYMPHOCYTE_DN	HOFFMANN_LARGE_TO_SMALL_PRE_BII_LYMPHOCYTE_DN		31	-0.26134443	-0.86633384	0.65	1	1	648	tags=19%, list=6%, signal=20%
MARTINEZ_TP53_TARGETS_UP	MARTINEZ_TP53_TARGETS_UP		467	-0.27406296	-0.8656985	0.8918919	1	1	986	tags=20%, list=9%, signal=21%
VALK_AML_CLUSTER_13	VALK_AML_CLUSTER_13		16	-0.33089522	-0.8643501	0.7837838	1	1	1184	tags=31%, list=11%, signal=35%
TIAN_TNF_SIGNALING_VIA_NFKB	TIAN_TNF_SIGNALING_VIA_NFKB		16	-0.41545075	-0.86419713	0.53488374	1	1	959	tags=31%, list=9%, signal=34%
SHAFFER_IRF4_MULTIPLE_MYELOMA_PROGRAM	SHAFFER_IRF4_MULTIPLE_MYELOMA_PROGRAM		25	-0.2717586	-0.8637547	0.4883721	1	1	851	tags=20%, list=8%, signal=22%
MARTINEZ_RB1_TARGETS_UP	MARTINEZ_RB1_TARGETS_UP		497	-0.23558384	-0.86345243	0.8918919	1	1	866	tags=17%, list=8%, signal=18%
REACTOME_PLATELET_ACTIVATION	REACTOME_PLATELET_ACTIVATION		110	-0.2594425	-0.863258	0.575	1	1	748	tags=18%, list=7%, signal=19%
LAIHO_COLORECTAL_CANCER_SERRATED_UP	LAIHO_COLORECTAL_CANCER_SERRATED_UP		71	-0.27938727	-0.86188185	0.5	1	1	1161	tags=27%, list=10%, signal=30%
SHEDDEN_LUNG_CANCER_GOOD_SURVIVAL_A4	SHEDDEN_LUNG_CANCER_GOOD_SURVIVAL_A4		109	-0.22610964	-0.8618151	0.5	1	1	629	tags=16%, list=6%, signal=16%
GARGALOVIC_RESPONSE_TO_OXIDIZED_PHOSPHOLIPIDS_GREY_DN	GARGALOVIC_RESPONSE_TO_OXIDIZED_PHOSPHOLIPIDS_GREY_DN		32	-0.27398664	-0.8613026	0.5681818	1	1	345	tags=16%, list=3%, signal=16%
VECCHI_GASTRIC_CANCER_EARLY_DN	VECCHI_GASTRIC_CANCER_EARLY_DN		188	-0.35230064	-0.8608668	0.7567568	1	1	1019	tags=31%, list=9%, signal=33%
GOLDRATH_IMMUNE_MEMORY	GOLDRATH_IMMUNE_MEMORY		52	-0.26000136	-0.8574121	0.47058824	1	1	1130	tags=21%, list=10%, signal=23%
REACTOME_HORMONE_BIOSYNTHESIS	REACTOME_HORMONE_BIOSYNTHESIS		36	-0.24638323	-0.8573847	0.7083333	1	1	824	tags=14%, list=7%, signal=15%
MORI_PLASMA_CELL_DN	MORI_PLASMA_CELL_DN		15	-0.46144217	-0.85726815	0.6744186	1	1	1150	tags=47%, list=10%, signal=52%
REACTOME_FORMATION_OF_THE_TERNARY_COMPLEX_AND_SUBSEQUENTLY_THE_43S_COMPLEX	REACTOME_FORMATION_OF_THE_TERNARY_COMPLEX_AND_SUBSEQUENTLY_THE_43S_COMPLEX		22	-0.2836435	-0.85487163	0.8333333	1	1	8029	tags=100%, list=72%, signal=353%
GAUSSMANN_MLL_AF4_FUSION_TARGETS_F_UP	GAUSSMANN_MLL_AF4_FUSION_TARGETS_F_UP		105	-0.26450315	-0.8532632	0.4680851	1	1	1256	tags=27%, list=11%, signal=30%
YAMASHITA_LIVER_CANCER_STEM_CELL_DN	YAMASHITA_LIVER_CANCER_STEM_CELL_DN		54	-0.24620573	-0.85223925	0.7592593	1	1	857	tags=19%, list=8%, signal=20%
VERHAAK_AML_WITH_NPM1_MUTATED_DN	VERHAAK_AML_WITH_NPM1_MUTATED_DN		144	-0.3006035	-0.85198104	0.5882353	1	1	1206	tags=34%, list=11%, signal=38%
KESHELAVA_MULTIPLE_DRUG_RESISTANCE	KESHELAVA_MULTIPLE_DRUG_RESISTANCE		46	-0.20779379	-0.8516407	0.78846157	1	1	660	tags=11%, list=6%, signal=12%
RUTELLA_RESPONSE_TO_HGF_UP	RUTELLA_RESPONSE_TO_HGF_UP		258	-0.23959243	-0.8508782	0.575	1	1	882	tags=19%, list=8%, signal=20%
KEGG_CITRATE_CYCLE_TCA_CYCLE	KEGG_CITRATE_CYCLE_TCA_CYCLE		24	-0.28334397	-0.8499162	0.45	1	1	1307	tags=21%, list=12%, signal=24%
ICHIBA_GRAFT_VERSUS_HOST_DISEASE_35D_DN	ICHIBA_GRAFT_VERSUS_HOST_DISEASE_35D_DN		42	-0.29481676	-0.8487594	0.6458333	1	1	730	tags=21%, list=7%, signal=23%
LIEN_BREAST_CARCINOMA_METAPLASTIC_VS_DUCTAL_UP	LIEN_BREAST_CARCINOMA_METAPLASTIC_VS_DUCTAL_UP		48	-0.30257067	-0.84852237	0.627907	1	1	1015	tags=25%, list=9%, signal=27%
GARGALOVIC_RESPONSE_TO_OXIDIZED_PHOSPHOLIPIDS_TURQUOISE_UP	GARGALOVIC_RESPONSE_TO_OXIDIZED_PHOSPHOLIPIDS_TURQUOISE_UP		33	-0.2293314	-0.84704757	0.73913044	1	1	1126	tags=27%, list=10%, signal=30%
KAN_RESPONSE_TO_ARSENIC_TRIOXIDE	KAN_RESPONSE_TO_ARSENIC_TRIOXIDE		70	-0.28724065	-0.846989	0.7297297	1	1	820	tags=23%, list=7%, signal=25%
REACTOME_CELL_SURFACE_INTERACTIONS_AT_THE_VASCULAR_WALL	REACTOME_CELL_SURFACE_INTERACTIONS_AT_THE_VASCULAR_WALL		66	-0.3188061	-0.84640753	0.4117647	1	1	779	tags=21%, list=7%, signal=23%
ROSS_LEUKEMIA_WITH_MLL_FUSIONS	ROSS_LEUKEMIA_WITH_MLL_FUSIONS		49	-0.24856855	-0.84586114	0.425	1	1	1326	tags=22%, list=12%, signal=25%
GRADE_COLON_AND_RECTAL_CANCER_DN	GRADE_COLON_AND_RECTAL_CANCER_DN		49	-0.29099584	-0.84524816	0.6486486	1	1	645	tags=18%, list=6%, signal=19%
ROSS_AML_WITH_PML_RARA_FUSION	ROSS_AML_WITH_PML_RARA_FUSION		43	-0.2603093	-0.84480786	0.6	1	1	607	tags=16%, list=5%, signal=17%
UEDA_CENTRAL_CLOCK	UEDA_CENTRAL_CLOCK		66	-0.22637278	-0.8443408	0.8918919	1	1	867	tags=24%, list=8%, signal=26%
RUTELLA_RESPONSE_TO_HGF_VS_CSF2RB_AND_IL4_UP	RUTELLA_RESPONSE_TO_HGF_VS_CSF2RB_AND_IL4_UP		248	-0.26949772	-0.8432367	0.5882353	1	1	978	tags=21%, list=9%, signal=23%
DOUGLAS_BMI1_TARGETS_UP	DOUGLAS_BMI1_TARGETS_UP		331	-0.20002018	-0.84292907	0.78723407	1	1	1002	tags=17%, list=9%, signal=18%
HATADA_METHYLATED_IN_LUNG_CANCER_UP	HATADA_METHYLATED_IN_LUNG_CANCER_UP		178	-0.19982487	-0.8417813	0.7916667	1	1	810	tags=16%, list=7%, signal=17%
REN_ALVEOLAR_RHABDOMYOSARCOMA_UP	REN_ALVEOLAR_RHABDOMYOSARCOMA_UP		57	-0.36678872	-0.8416204	0.5121951	1	1	924	tags=28%, list=8%, signal=30%
REACTOME_GLUCOSE_REGULATION_OF_INSULIN_SECRETION	REACTOME_GLUCOSE_REGULATION_OF_INSULIN_SECRETION		117	-0.17828748	-0.8403152	0.9148936	1	1	7116	tags=90%, list=64%, signal=244%
MAHADEVAN_IMATINIB_RESISTANCE_UP	MAHADEVAN_IMATINIB_RESISTANCE_UP		15	-0.39476416	-0.8397074	0.6818182	1	1	466	tags=20%, list=4%, signal=21%
ALONSO_METASTASIS_EMT_UP	ALONSO_METASTASIS_EMT_UP		23	-0.31895518	-0.83960885	0.61764705	1	1	639	tags=26%, list=6%, signal=28%
REACTOME_HEMOSTASIS	REACTOME_HEMOSTASIS		194	-0.25301096	-0.8388786	0.575	1	1	779	tags=17%, list=7%, signal=18%
SAGIV_CD24_TARGETS_DN	SAGIV_CD24_TARGETS_DN		30	-0.28622863	-0.83789736	0.7446808	1	1	491	tags=20%, list=4%, signal=21%
MCGARVEY_SILENCED_BY_METHYLATION_IN_COLON_CANCER	MCGARVEY_SILENCED_BY_METHYLATION_IN_COLON_CANCER		33	-0.3231847	-0.8372661	0.8918919	1	1	585	tags=18%, list=5%, signal=19%
VALK_AML_CLUSTER_4	VALK_AML_CLUSTER_4		18	-0.35665503	-0.83583516	0.55	1	1	880	tags=28%, list=8%, signal=30%
GRUETZMANN_PANCREATIC_CANCER_UP	GRUETZMANN_PANCREATIC_CANCER_UP		252	-0.22505571	-0.83582187	0.5116279	1	1	763	tags=15%, list=7%, signal=16%
WANG_ESOPHAGUS_CANCER_VS_NORMAL_UP	WANG_ESOPHAGUS_CANCER_VS_NORMAL_UP		82	-0.27236933	-0.83430713	0.6486486	1	1	1085	tags=24%, list=10%, signal=27%
REACTOME_AMINO_ACID_TRANSPORT_ACROSS_THE_PLASMA_MEMBRANE	REACTOME_AMINO_ACID_TRANSPORT_ACROSS_THE_PLASMA_MEMBRANE		23	-0.29854426	-0.8337507	0.78431374	1	1	385	tags=13%, list=3%, signal=13%
GENTILE_UV_RESPONSE_CLUSTER_D6	GENTILE_UV_RESPONSE_CLUSTER_D6		17	-0.25299948	-0.8335003	0.6764706	1	1	965	tags=24%, list=9%, signal=26%
YU_MYC_TARGETS_DN	YU_MYC_TARGETS_DN		42	-0.32943818	-0.8332914	0.575	1	1	627	tags=21%, list=6%, signal=23%
BIOCARTA_NO1_PATHWAY	BIOCARTA_NO1_PATHWAY		18	-0.31622028	-0.8321207	0.51111114	1	1	626	tags=22%, list=6%, signal=24%
LEE_LIVER_CANCER_E2F1_UP	LEE_LIVER_CANCER_E2F1_UP		48	-0.293169	-0.8316169	0.8918919	1	1	820	tags=25%, list=7%, signal=27%
HOSHIDA_LIVER_CANCER_SUBCLASS_S1	HOSHIDA_LIVER_CANCER_SUBCLASS_S1		184	-0.2830085	-0.8308252	0.61764705	1	1	850	tags=23%, list=8%, signal=25%
DASU_IL6_SIGNALING_UP	DASU_IL6_SIGNALING_UP		35	-0.26965848	-0.82934356	0.85106385	1	1	669	tags=17%, list=6%, signal=18%
KEGG_CYTOKINE_CYTOKINE_RECEPTOR_INTERACTION	KEGG_CYTOKINE_CYTOKINE_RECEPTOR_INTERACTION		155	-0.23584822	-0.82921046	0.575	1	1	1187	tags=21%, list=11%, signal=23%
KEGG_TGF_BETA_SIGNALING_PATHWAY	KEGG_TGF_BETA_SIGNALING_PATHWAY		51	-0.23317817	-0.8290456	0.4680851	1	1	1187	tags=24%, list=11%, signal=26%
KORKOLA_YOLK_SAC_TUMOR	KORKOLA_YOLK_SAC_TUMOR		32	-0.3222864	-0.8262505	0.7567568	1	1	605	tags=25%, list=5%, signal=26%
SENESE_HDAC3_TARGETS_UP	SENESE_HDAC3_TARGETS_UP		258	-0.19564126	-0.82586354	0.625	1	1	1090	tags=20%, list=10%, signal=21%
KEGG_INSULIN_SIGNALING_PATHWAY	KEGG_INSULIN_SIGNALING_PATHWAY		86	-0.20519623	-0.8237268	0.9298246	1	1	697	tags=14%, list=6%, signal=15%
GAUSSMANN_MLL_AF4_FUSION_TARGETS_E_UP	GAUSSMANN_MLL_AF4_FUSION_TARGETS_E_UP		56	-0.32314464	-0.82340896	0.76744187	1	1	651	tags=27%, list=6%, signal=28%
FONTAINE_FOLLICULAR_THYROID_ADENOMA_DN	FONTAINE_FOLLICULAR_THYROID_ADENOMA_DN		39	-0.3030945	-0.82310367	0.6	1	1	760	tags=26%, list=7%, signal=27%
DAIRKEE_CANCER_PRONE_RESPONSE_E2	DAIRKEE_CANCER_PRONE_RESPONSE_E2		18	-0.39831236	-0.8220301	0.5777778	1	1	916	tags=33%, list=8%, signal=36%
HOSHIDA_LIVER_CANCER_SURVIVAL_DN	HOSHIDA_LIVER_CANCER_SURVIVAL_DN		82	-0.19874282	-0.818909	0.6415094	1	1	527	tags=11%, list=5%, signal=11%
BASSO_HAIRY_CELL_LEUKEMIA_DN	BASSO_HAIRY_CELL_LEUKEMIA_DN		50	-0.31441617	-0.8188165	0.8918919	1	1	622	tags=18%, list=6%, signal=19%
BEGUM_TARGETS_OF_PAX3_FOXO1_FUSION_UP	BEGUM_TARGETS_OF_PAX3_FOXO1_FUSION_UP		33	-0.33221808	-0.8163215	0.6756757	1	1	700	tags=27%, list=6%, signal=29%
RICKMAN_HEAD_AND_NECK_CANCER_F	RICKMAN_HEAD_AND_NECK_CANCER_F		35	-0.50213766	-0.8162022	0.6097561	1	1	1105	tags=49%, list=10%, signal=54%
SANA_RESPONSE_TO_IFNG_UP	SANA_RESPONSE_TO_IFNG_UP		33	-0.3343542	-0.8155423	0.675	1	1	336	tags=18%, list=3%, signal=19%
NIKOLSKY_BREAST_CANCER_8P12_P11_AMPLICON	NIKOLSKY_BREAST_CANCER_8P12_P11_AMPLICON		25	-0.24597126	-0.8152677	0.7708333	1	1	422	tags=12%, list=4%, signal=12%
WEIGEL_OXIDATIVE_STRESS_BY_TBH_AND_H2O2	WEIGEL_OXIDATIVE_STRESS_BY_TBH_AND_H2O2		24	-0.2612593	-0.8147408	0.65957445	1	1	492	tags=17%, list=4%, signal=17%
ZHANG_TARGETS_OF_EWSR1_FLI1_FUSION	ZHANG_TARGETS_OF_EWSR1_FLI1_FUSION		57	-0.27952152	-0.81374043	0.65957445	1	1	524	tags=18%, list=5%, signal=18%
GRAHAM_CML_QUIESCENT_VS_NORMAL_DIVIDING_UP	GRAHAM_CML_QUIESCENT_VS_NORMAL_DIVIDING_UP		35	-0.29092318	-0.81362873	0.5675676	1	1	1092	tags=29%, list=10%, signal=32%
JAZAG_TGFB1_SIGNALING_VIA_SMAD4_DN	JAZAG_TGFB1_SIGNALING_VIA_SMAD4_DN		42	-0.20341618	-0.8120823	0.59574467	1	1	1167	tags=24%, list=10%, signal=26%
LEE_LIVER_CANCER_CIPROFIBRATE_DN	LEE_LIVER_CANCER_CIPROFIBRATE_DN		50	-0.26125792	-0.8114535	0.9166667	1	1	859	tags=24%, list=8%, signal=26%
REACTOME_POST_NMDA_RECEPTOR_ACTIVATION_EVENTS	REACTOME_POST_NMDA_RECEPTOR_ACTIVATION_EVENTS		22	-0.3085751	-0.81136453	0.8269231	1	1	1231	tags=45%, list=11%, signal=51%
NIKOLSKY_BREAST_CANCER_12Q13_Q21_AMPLICON	NIKOLSKY_BREAST_CANCER_12Q13_Q21_AMPLICON		20	-0.24702555	-0.8105512	0.6730769	1	1	521	tags=10%, list=5%, signal=10%
NATSUME_RESPONSE_TO_INTERFERON_BETA_UP	NATSUME_RESPONSE_TO_INTERFERON_BETA_UP		42	-0.24144173	-0.8100608	0.8043478	1	1	602	tags=14%, list=5%, signal=15%
MARSON_FOXP3_TARGETS_UP	MARSON_FOXP3_TARGETS_UP		50	-0.27960935	-0.8069021	0.45	1	1	1171	tags=28%, list=10%, signal=31%
SEKI_INFLAMMATORY_RESPONSE_LPS_UP	SEKI_INFLAMMATORY_RESPONSE_LPS_UP		52	-0.30908695	-0.80533826	0.53488374	1	1	1386	tags=35%, list=12%, signal=39%
GOLUB_ALL_VS_AML_UP	GOLUB_ALL_VS_AML_UP		18	-0.283985	-0.80379623	0.76744187	1	1	684	tags=28%, list=6%, signal=30%
KAAB_HEART_ATRIUM_VS_VENTRICLE_DN	KAAB_HEART_ATRIUM_VS_VENTRICLE_DN		169	-0.253707	-0.8033321	0.75609756	1	1	1128	tags=22%, list=10%, signal=24%
BORCZUK_MALIGNANT_MESOTHELIOMA_DN	BORCZUK_MALIGNANT_MESOTHELIOMA_DN		63	-0.23415416	-0.8002626	0.6744186	1	1	1164	tags=25%, list=10%, signal=28%
REACTOME_PYRUVATE_METABOLISM_AND_TCA_CYCLE	REACTOME_PYRUVATE_METABOLISM_AND_TCA_CYCLE		29	-0.23385036	-0.7994248	0.43137255	1	1	1307	tags=24%, list=12%, signal=27%
TARTE_PLASMA_CELL_VS_B_LYMPHOCYTE_DN	TARTE_PLASMA_CELL_VS_B_LYMPHOCYTE_DN		26	-0.37209767	-0.79895097	0.6744186	1	1	1100	tags=35%, list=10%, signal=38%
WEST_ADRENOCORTICAL_TUMOR_MARKERS_DN	WEST_ADRENOCORTICAL_TUMOR_MARKERS_DN		17	-0.3769011	-0.7972279	0.8918919	1	1	439	tags=18%, list=4%, signal=18%
GALE_APL_WITH_FLT3_MUTATED_UP	GALE_APL_WITH_FLT3_MUTATED_UP		23	-0.24688247	-0.7965135	0.7234042	1	1	668	tags=22%, list=6%, signal=23%
UDAYAKUMAR_MED1_TARGETS_DN	UDAYAKUMAR_MED1_TARGETS_DN		146	-0.19873023	-0.7959846	0.65957445	1	1	968	tags=17%, list=9%, signal=18%
ZHANG_PROLIFERATING_VS_QUIESCENT	ZHANG_PROLIFERATING_VS_QUIESCENT		32	-0.25668737	-0.7955708	0.5882353	1	1	1277	tags=31%, list=11%, signal=35%
RAGHAVACHARI_PLATELET_SPECIFIC_GENES	RAGHAVACHARI_PLATELET_SPECIFIC_GENES		44	-0.27439898	-0.79363644	0.5675676	1	1	846	tags=20%, list=8%, signal=22%
BERTUCCI_MEDULLARY_VS_DUCTAL_BREAST_CANCER_DN	BERTUCCI_MEDULLARY_VS_DUCTAL_BREAST_CANCER_DN		78	-0.25669098	-0.7933922	0.63829786	1	1	611	tags=17%, list=5%, signal=18%
KIM_MYCN_AMPLIFICATION_TARGETS_DN	KIM_MYCN_AMPLIFICATION_TARGETS_DN		45	-0.21920744	-0.79299057	0.65957445	1	1	403	tags=13%, list=4%, signal=14%
CHEN_LVAD_SUPPORT_OF_FAILING_HEART_DN	CHEN_LVAD_SUPPORT_OF_FAILING_HEART_DN		33	-0.30901855	-0.7922732	0.76744187	1	1	711	tags=21%, list=6%, signal=23%
REACTOME_INTEGRIN_CELL_SURFACE_INTERACTIONS	REACTOME_INTEGRIN_CELL_SURFACE_INTERACTIONS		53	-0.25478616	-0.79198986	0.55813956	1	1	545	tags=15%, list=5%, signal=16%
KIM_WT1_TARGETS_8HR_UP	KIM_WT1_TARGETS_8HR_UP		108	-0.18829453	-0.79192626	0.90909094	1	1	1090	tags=19%, list=10%, signal=20%
CASORELLI_APL_SECONDARY_VS_DE_NOVO_UP	CASORELLI_APL_SECONDARY_VS_DE_NOVO_UP		19	-0.33110008	-0.79101104	0.76744187	1	1	680	tags=26%, list=6%, signal=28%
LEE_LIVER_CANCER_E2F1_DN	LEE_LIVER_CANCER_E2F1_DN		41	-0.2810712	-0.7896303	0.63829786	1	1	559	tags=20%, list=5%, signal=20%
BILD_MYC_ONCOGENIC_SIGNATURE	BILD_MYC_ONCOGENIC_SIGNATURE		107	-0.17217422	-0.78881943	0.6744186	1	1	703	tags=10%, list=6%, signal=11%
REACTOME_G_ALPHA_S_SIGNALLING_EVENTS	REACTOME_G_ALPHA_S_SIGNALLING_EVENTS		79	-0.21041217	-0.78860265	0.627907	1	1	921	tags=14%, list=8%, signal=15%
REACTOME_COLLAGEN_MEDIATED_ACTIVATION_CASCADE	REACTOME_COLLAGEN_MEDIATED_ACTIVATION_CASCADE		15	-0.32892758	-0.78832555	0.6216216	1	1	1160	tags=33%, list=10%, signal=37%
CAIRO_LIVER_DEVELOPMENT_UP	CAIRO_LIVER_DEVELOPMENT_UP		107	-0.26775336	-0.7869537	0.8918919	1	1	1134	tags=26%, list=10%, signal=29%
REACTOME_IMMUNOREGULATORY_INTERACTIONS_BETWEEN_A_LYMPHOID_AND_A_NON_LYMPHOID_CELL	REACTOME_IMMUNOREGULATORY_INTERACTIONS_BETWEEN_A_LYMPHOID_AND_A_NON_LYMPHOID_CELL		33	-0.36352968	-0.78615147	0.7297297	1	1	1140	tags=36%, list=10%, signal=40%
CHARAFE_BREAST_CANCER_LUMINAL_VS_BASAL_DN	CHARAFE_BREAST_CANCER_LUMINAL_VS_BASAL_DN		258	-0.24073446	-0.7855833	0.7058824	1	1	1031	tags=21%, list=9%, signal=23%
FINAK_BREAST_CANCER_SDPP_SIGNATURE	FINAK_BREAST_CANCER_SDPP_SIGNATURE		17	-0.38285574	-0.7854688	0.6216216	1	1	808	tags=29%, list=7%, signal=32%
GRABARCZYK_BCL11B_TARGETS_UP	GRABARCZYK_BCL11B_TARGETS_UP		41	-0.26951134	-0.7848727	0.9	1	1	851	tags=24%, list=8%, signal=26%
KEGG_FATTY_ACID_METABOLISM	KEGG_FATTY_ACID_METABOLISM		28	-0.26730448	-0.7845314	0.625	1	1	777	tags=18%, list=7%, signal=19%
EBAUER_MYOGENIC_TARGETS_OF_PAX3_FOXO1_FUSION	EBAUER_MYOGENIC_TARGETS_OF_PAX3_FOXO1_FUSION		38	-0.4453156	-0.7836352	0.73170733	1	1	1115	tags=45%, list=10%, signal=50%
REACTOME_DOWNSTREAM_SIGNALING_OF_ACTIVATED_FGFR	REACTOME_DOWNSTREAM_SIGNALING_OF_ACTIVATED_FGFR		29	-0.18127936	-0.78214157	0.8367347	1	1	6541	tags=90%, list=58%, signal=215%
MULLIGHAN_MLL_SIGNATURE_2_DN	MULLIGHAN_MLL_SIGNATURE_2_DN		166	-0.1872941	-0.7817319	0.9	1	1	1152	tags=19%, list=10%, signal=21%
KEGG_LINOLEIC_ACID_METABOLISM	KEGG_LINOLEIC_ACID_METABOLISM		15	-0.2983277	-0.78096676	0.7777778	1	1	498	tags=20%, list=4%, signal=21%
KEGG_HEMATOPOIETIC_CELL_LINEAGE	KEGG_HEMATOPOIETIC_CELL_LINEAGE		53	-0.34062874	-0.7807972	0.53488374	1	1	1350	tags=36%, list=12%, signal=41%
KEGG_COMPLEMENT_AND_COAGULATION_CASCADES	KEGG_COMPLEMENT_AND_COAGULATION_CASCADES		54	-0.31457305	-0.7806096	0.7777778	1	1	671	tags=19%, list=6%, signal=20%
ABE_INNER_EAR	ABE_INNER_EAR		18	-0.32481706	-0.7805079	0.7209302	1	1	250	tags=17%, list=2%, signal=17%
CHESLER_BRAIN_HIGHEST_GENETIC_VARIANCE	CHESLER_BRAIN_HIGHEST_GENETIC_VARIANCE		27	-0.23683144	-0.7802722	0.70454544	1	1	642	tags=15%, list=6%, signal=16%
BONOME_OVARIAN_CANCER_SURVIVAL_SUBOPTIMAL_DEBULKING	BONOME_OVARIAN_CANCER_SURVIVAL_SUBOPTIMAL_DEBULKING		285	-0.1735724	-0.77971756	0.90909094	1	1	919	tags=15%, list=8%, signal=16%
REACTOME_AXON_GUIDANCE	REACTOME_AXON_GUIDANCE		109	-0.206901	-0.7783687	0.68292683	1	1	1273	tags=21%, list=11%, signal=24%
CORRE_MULTIPLE_MYELOMA_UP	CORRE_MULTIPLE_MYELOMA_UP		38	-0.29899225	-0.7768279	0.8918919	1	1	1090	tags=24%, list=10%, signal=26%
BROWNE_HCMV_INFECTION_48HR_DN	BROWNE_HCMV_INFECTION_48HR_DN		276	-0.18446924	-0.77514374	0.75	1	1	846	tags=15%, list=8%, signal=16%
AMIT_SERUM_RESPONSE_120_MCF10A	AMIT_SERUM_RESPONSE_120_MCF10A		45	-0.23720409	-0.77508324	0.7297297	1	1	1434	tags=33%, list=13%, signal=38%
HEIDENBLAD_AMPLICON_8Q24_DN	HEIDENBLAD_AMPLICON_8Q24_DN		21	-0.21519604	-0.7741606	0.7627119	1	1	687	tags=14%, list=6%, signal=15%
REACTOME_PHASE_1_FUNCTIONALIZATION_OF_COMPOUNDS	REACTOME_PHASE_1_FUNCTIONALIZATION_OF_COMPOUNDS		35	-0.2678413	-0.7729808	0.9166667	1	1	777	tags=20%, list=7%, signal=21%
KEGG_VIRAL_MYOCARDITIS	KEGG_VIRAL_MYOCARDITIS		26	-0.28079733	-0.77290344	0.7297297	1	1	894	tags=23%, list=8%, signal=25%
POTTI_CYTOXAN_SENSITIVITY	POTTI_CYTOXAN_SENSITIVITY		24	-0.26095793	-0.7726357	0.70454544	1	1	296	tags=13%, list=3%, signal=13%
GNATENKO_PLATELET_SIGNATURE	GNATENKO_PLATELET_SIGNATURE		20	-0.29700696	-0.77205306	0.6	1	1	603	tags=25%, list=5%, signal=26%
WOTTON_RUNX_TARGETS_DN	WOTTON_RUNX_TARGETS_DN		19	-0.29831585	-0.76970935	0.90909094	1	1	803	tags=26%, list=7%, signal=28%
BARRIER_CANCER_RELAPSE_NORMAL_SAMPLE_UP	BARRIER_CANCER_RELAPSE_NORMAL_SAMPLE_UP		21	-0.26563084	-0.7683608	0.525	1	1	967	tags=24%, list=9%, signal=26%
ROSS_AML_OF_FAB_M7_TYPE	ROSS_AML_OF_FAB_M7_TYPE		51	-0.2507404	-0.7675066	0.8604651	1	1	748	tags=25%, list=7%, signal=27%
HUANG_FOXA2_TARGETS_UP	HUANG_FOXA2_TARGETS_UP		26	-0.25959873	-0.76640743	0.90909094	1	1	1386	tags=35%, list=12%, signal=39%
REACTOME_REV_MEDIATED_NUCLEAR_EXPORT_OF_HIV1_RNA	REACTOME_REV_MEDIATED_NUCLEAR_EXPORT_OF_HIV1_RNA		18	-0.16779964	-0.76583165	0.61538464	1	1	9323	tags=100%, list=83%, signal=596%
WANG_METHYLATED_IN_BREAST_CANCER	WANG_METHYLATED_IN_BREAST_CANCER		23	-0.23351495	-0.76564014	0.5405405	1	1	1386	tags=35%, list=12%, signal=40%
BIOCARTA_CCR3_PATHWAY	BIOCARTA_CCR3_PATHWAY		16	-0.25777972	-0.76471984	0.5652174	1	1	604	tags=13%, list=5%, signal=13%
KEGG_MTOR_SIGNALING_PATHWAY	KEGG_MTOR_SIGNALING_PATHWAY		27	-0.21658848	-0.76404196	0.64285713	1	1	561	tags=11%, list=5%, signal=12%
OSADA_ASCL1_TARGETS_DN	OSADA_ASCL1_TARGETS_DN		15	-0.38784578	-0.76376504	0.7297297	1	1	621	tags=33%, list=6%, signal=35%
KEGG_BLADDER_CANCER	KEGG_BLADDER_CANCER		19	-0.26621547	-0.7627507	0.9148936	1	1	238	tags=11%, list=2%, signal=11%
BILD_CTNNB1_ONCOGENIC_SIGNATURE	BILD_CTNNB1_ONCOGENIC_SIGNATURE		33	-0.19977657	-0.76232946	0.78723407	1	1	397	tags=9%, list=4%, signal=9%
RICKMAN_HEAD_AND_NECK_CANCER_B	RICKMAN_HEAD_AND_NECK_CANCER_B		23	-0.32625607	-0.76075315	0.8918919	1	1	1127	tags=39%, list=10%, signal=43%
TONKS_TARGETS_OF_RUNX1_RUNX1T1_FUSION_HSC_UP	TONKS_TARGETS_OF_RUNX1_RUNX1T1_FUSION_HSC_UP		109	-0.2173134	-0.7595624	0.90909094	1	1	965	tags=18%, list=9%, signal=20%
VERRECCHIA_RESPONSE_TO_TGFB1_C5	VERRECCHIA_RESPONSE_TO_TGFB1_C5		16	-0.23208894	-0.7593904	0.59183675	1	1	276	tags=13%, list=2%, signal=13%
HINATA_NFKB_TARGETS_KERATINOCYTE_UP	HINATA_NFKB_TARGETS_KERATINOCYTE_UP		48	-0.25461492	-0.7583741	0.627907	1	1	959	tags=23%, list=9%, signal=25%
AMIT_EGF_RESPONSE_60_MCF10A	AMIT_EGF_RESPONSE_60_MCF10A		28	-0.234444	-0.7574481	0.88235295	1	1	933	tags=21%, list=8%, signal=23%
HAHTOLA_MYCOSIS_FUNGOIDES_CD4_UP	HAHTOLA_MYCOSIS_FUNGOIDES_CD4_UP		38	-0.21957736	-0.75704354	0.9259259	1	1	681	tags=16%, list=6%, signal=17%
KANG_IMMORTALIZED_BY_TERT_UP	KANG_IMMORTALIZED_BY_TERT_UP		55	-0.25281677	-0.75618947	0.90909094	1	1	923	tags=24%, list=8%, signal=26%
BIOCARTA_GPCR_PATHWAY	BIOCARTA_GPCR_PATHWAY		18	-0.20054744	-0.75484264	0.5116279	1	1	582	tags=17%, list=5%, signal=18%
ROSS_AML_WITH_MLL_FUSIONS	ROSS_AML_WITH_MLL_FUSIONS		53	-0.21820723	-0.7537993	0.8039216	1	1	753	tags=17%, list=7%, signal=18%
LEE_EARLY_T_LYMPHOCYTE_DN	LEE_EARLY_T_LYMPHOCYTE_DN		17	-0.33305737	-0.75299126	0.6744186	1	1	300	tags=18%, list=3%, signal=18%
BROWNE_HCMV_INFECTION_18HR_DN	BROWNE_HCMV_INFECTION_18HR_DN		105	-0.19640072	-0.75227034	0.9148936	1	1	728	tags=14%, list=7%, signal=15%
HESS_TARGETS_OF_HOXA9_AND_MEIS1_DN	HESS_TARGETS_OF_HOXA9_AND_MEIS1_DN		62	-0.29691666	-0.75212497	0.6486486	1	1	1104	tags=29%, list=10%, signal=32%
KEGG_TASTE_TRANSDUCTION	KEGG_TASTE_TRANSDUCTION		21	-0.23423703	-0.75181544	0.78723407	1	1	1080	tags=24%, list=10%, signal=26%
KIM_MYCN_AMPLIFICATION_TARGETS_UP	KIM_MYCN_AMPLIFICATION_TARGETS_UP		42	-0.20595449	-0.75163335	0.82	1	1	753	tags=14%, list=7%, signal=15%
SESTO_RESPONSE_TO_UV_C2	SESTO_RESPONSE_TO_UV_C2		33	-0.18804191	-0.75116616	0.7297297	1	1	502	tags=12%, list=4%, signal=13%
CONCANNON_APOPTOSIS_BY_EPOXOMICIN_UP	CONCANNON_APOPTOSIS_BY_EPOXOMICIN_UP		142	-0.17222151	-0.7507881	0.9166667	1	1	885	tags=14%, list=8%, signal=15%
HOFFMANN_SMALL_PRE_BII_TO_IMMATURE_B_LYMPHOCYTE_UP	HOFFMANN_SMALL_PRE_BII_TO_IMMATURE_B_LYMPHOCYTE_UP		35	-0.29231378	-0.7477632	0.76744187	1	1	1069	tags=29%, list=10%, signal=31%
XU_CREBBP_TARGETS_DN	XU_CREBBP_TARGETS_DN		34	-0.30125135	-0.74523646	0.627907	1	1	1110	tags=32%, list=10%, signal=36%
MULLIGHAN_NPM1_MUTATED_SIGNATURE_2_DN	MULLIGHAN_NPM1_MUTATED_SIGNATURE_2_DN		43	-0.189533	-0.74279964	0.78723407	1	1	650	tags=14%, list=6%, signal=15%
SWEET_KRAS_TARGETS_DN	SWEET_KRAS_TARGETS_DN		15	-0.26230377	-0.7427003	0.8	1	1	710	tags=27%, list=6%, signal=28%
AMUNDSON_RESPONSE_TO_ARSENITE	AMUNDSON_RESPONSE_TO_ARSENITE		123	-0.13914427	-0.74060774	0.82978725	1	1	904	tags=11%, list=8%, signal=12%
GRADE_COLON_VS_RECTAL_CANCER_DN	GRADE_COLON_VS_RECTAL_CANCER_DN		27	-0.22911161	-0.73984855	0.78846157	1	1	762	tags=19%, list=7%, signal=20%
WATANABE_RECTAL_CANCER_RADIOTHERAPY_RESPONSIVE_DN	WATANABE_RECTAL_CANCER_RADIOTHERAPY_RESPONSIVE_DN		56	-0.2328452	-0.7395787	0.825	1	1	505	tags=16%, list=5%, signal=17%
LI_PROSTATE_CANCER_EPIGENETIC	LI_PROSTATE_CANCER_EPIGENETIC		15	-0.29201508	-0.73878443	0.61764705	1	1	1069	tags=33%, list=10%, signal=37%
REACTOME_INTEGRIN_ALPHAIIBBETA3_SIGNALING	REACTOME_INTEGRIN_ALPHAIIBBETA3_SIGNALING		17	-0.32586852	-0.7384086	0.6181818	1	1	500	tags=18%, list=4%, signal=18%
SIG_REGULATION_OF_THE_ACTIN_CYTOSKELETON_BY_RHO_GTPASES	SIG_REGULATION_OF_THE_ACTIN_CYTOSKELETON_BY_RHO_GTPASES		25	-0.20054403	-0.73729247	0.78723407	1	1	1172	tags=24%, list=10%, signal=27%
FULCHER_INFLAMMATORY_RESPONSE_LECTIN_VS_LPS_DN	FULCHER_INFLAMMATORY_RESPONSE_LECTIN_VS_LPS_DN		235	-0.25733486	-0.7365995	0.88235295	1	1	689	tags=17%, list=6%, signal=17%
SHAFFER_IRF4_TARGETS_IN_ACTIVATED_B_LYMPHOCYTE	SHAFFER_IRF4_TARGETS_IN_ACTIVATED_B_LYMPHOCYTE		56	-0.20140041	-0.73310333	0.9	1	1	778	tags=16%, list=7%, signal=17%
MORI_SMALL_PRE_BII_LYMPHOCYTE_UP	MORI_SMALL_PRE_BII_LYMPHOCYTE_UP		49	-0.21712938	-0.7306402	0.85714287	1	1	1261	tags=22%, list=11%, signal=25%
VALK_AML_CLUSTER_8	VALK_AML_CLUSTER_8		15	-0.2324066	-0.73017883	0.7234042	1	1	645	tags=20%, list=6%, signal=21%
KLEIN_PRIMARY_EFFUSION_LYMPHOMA_UP	KLEIN_PRIMARY_EFFUSION_LYMPHOMA_UP		39	-0.22058466	-0.72757494	0.7234042	1	1	1063	tags=26%, list=9%, signal=28%
BASSO_CD40_SIGNALING_UP	BASSO_CD40_SIGNALING_UP		63	-0.2370179	-0.7275122	0.59183675	1	1	1054	tags=25%, list=9%, signal=28%
NAKAJIMA_MAST_CELL	NAKAJIMA_MAST_CELL		22	-0.30319852	-0.72722226	0.7297297	1	1	1625	tags=55%, list=15%, signal=64%
IVANOVA_HEMATOPOIESIS_MATURE_CELL	IVANOVA_HEMATOPOIESIS_MATURE_CELL		88	-0.24659622	-0.72452515	0.90697676	1	1	1208	tags=26%, list=11%, signal=29%
SMID_BREAST_CANCER_LUMINAL_B_DN	SMID_BREAST_CANCER_LUMINAL_B_DN		339	-0.2609067	-0.723924	0.7058824	1	1	973	tags=24%, list=9%, signal=26%
REACTOME_NUCLEAR_RECEPTOR_TRANSCRIPTION_PATHWAY	REACTOME_NUCLEAR_RECEPTOR_TRANSCRIPTION_PATHWAY		38	-0.1977228	-0.72251374	0.70454544	1	1	418	tags=11%, list=4%, signal=11%
RAMASWAMY_METASTASIS_DN	RAMASWAMY_METASTASIS_DN		38	-0.21442606	-0.72239435	0.8076923	1	1	800	tags=16%, list=7%, signal=17%
KEGG_CHEMOKINE_SIGNALING_PATHWAY	KEGG_CHEMOKINE_SIGNALING_PATHWAY		129	-0.21127504	-0.72113013	0.627907	1	1	1172	tags=21%, list=10%, signal=23%
KIM_WT1_TARGETS_UP	KIM_WT1_TARGETS_UP		133	-0.19435038	-0.7156033	0.902439	1	1	1277	tags=24%, list=11%, signal=27%
FONTAINE_THYROID_TUMOR_UNCERTAIN_MALIGNANCY_UP	FONTAINE_THYROID_TUMOR_UNCERTAIN_MALIGNANCY_UP		18	-0.24771969	-0.7145581	0.9130435	1	1	573	tags=17%, list=5%, signal=18%
RAMALHO_STEMNESS_DN	RAMALHO_STEMNESS_DN		57	-0.26477236	-0.7142335	0.575	1	1	1135	tags=28%, list=10%, signal=31%
BENPORATH_PRC2_TARGETS	BENPORATH_PRC2_TARGETS		355	-0.19580981	-0.7132253	0.9047619	1	1	739	tags=13%, list=7%, signal=13%
REACTOME_PEROXISOMAL_LIPID_METABOLISM	REACTOME_PEROXISOMAL_LIPID_METABOLISM		15	-0.31822586	-0.71147174	0.7906977	1	1	1113	tags=27%, list=10%, signal=30%
EBAUER_TARGETS_OF_PAX3_FOXO1_FUSION_UP	EBAUER_TARGETS_OF_PAX3_FOXO1_FUSION_UP		124	-0.26083654	-0.70935553	0.67391306	1	1	937	tags=23%, list=8%, signal=25%
LEE_LIVER_CANCER	LEE_LIVER_CANCER		21	-0.30173245	-0.7091147	0.63793105	1	1	324	tags=14%, list=3%, signal=15%
LEE_LIVER_CANCER_TOP50	LEE_LIVER_CANCER_TOP50		21	-0.30173245	-0.7091147	0.63793105	1	1	324	tags=14%, list=3%, signal=15%
COATES_MACROPHAGE_M1_VS_M2_DN	COATES_MACROPHAGE_M1_VS_M2_DN		48	-0.21816252	-0.7087592	0.7916667	1	1	918	tags=17%, list=8%, signal=18%
STEIN_ESTROGEN_RESPONSE_NOT_VIA_ESRRA	STEIN_ESTROGEN_RESPONSE_NOT_VIA_ESRRA		15	-0.26430035	-0.70824146	0.902439	1	1	424	tags=20%, list=4%, signal=21%
SHEN_SMARCA2_TARGETS_DN	SHEN_SMARCA2_TARGETS_DN		181	-0.16391593	-0.70705396	0.7916667	1	1	234	tags=5%, list=2%, signal=5%
REACTOME_SIGNALING_IN_IMMUNE_SYSTEM	REACTOME_SIGNALING_IN_IMMUNE_SYSTEM		203	-0.2429145	-0.70659417	0.6216216	1	1	1230	tags=24%, list=11%, signal=26%
FLECHNER_BIOPSY_KIDNEY_TRANSPLANT_OK_VS_DONOR_UP	FLECHNER_BIOPSY_KIDNEY_TRANSPLANT_OK_VS_DONOR_UP		340	-0.16684504	-0.7064765	0.90697676	1	1	660	tags=10%, list=6%, signal=10%
REACTOME_SMOOTH_MUSCLE_CONTRACTION	REACTOME_SMOOTH_MUSCLE_CONTRACTION		17	-0.24836746	-0.7031091	0.9166667	1	1	63	tags=6%, list=1%, signal=6%
RADMACHER_AML_PROGNOSIS	RADMACHER_AML_PROGNOSIS		51	-0.23902804	-0.7022692	0.8918919	1	1	880	tags=18%, list=8%, signal=19%
REACTOME_PI3K_CASCADE	REACTOME_PI3K_CASCADE		26	-0.16784075	-0.7019241	0.8367347	1	1	6541	tags=88%, list=58%, signal=212%
ACEVEDO_LIVER_CANCER_WITH_H3K27ME3_UP	ACEVEDO_LIVER_CANCER_WITH_H3K27ME3_UP		121	-0.25137383	-0.70121455	0.7297297	1	1	1023	tags=27%, list=9%, signal=30%
SIG_INSULIN_RECEPTOR_PATHWAY_IN_CARDIAC_MYOCYTES	SIG_INSULIN_RECEPTOR_PATHWAY_IN_CARDIAC_MYOCYTES		35	-0.16589996	-0.69636714	0.9322034	1	1	1157	tags=17%, list=10%, signal=19%
BOYLAN_MULTIPLE_MYELOMA_PCA3_UP	BOYLAN_MULTIPLE_MYELOMA_PCA3_UP		32	-0.23151028	-0.6959735	0.90697676	1	1	848	tags=22%, list=8%, signal=24%
FOSTER_INFLAMMATORY_RESPONSE_LPS_UP	FOSTER_INFLAMMATORY_RESPONSE_LPS_UP		119	-0.22600995	-0.6955199	0.59183675	1	1	951	tags=22%, list=8%, signal=24%
REACTOME_NUCLEAR_IMPORT_OF_REV_PROTEIN	REACTOME_NUCLEAR_IMPORT_OF_REV_PROTEIN		18	-0.16779964	-0.6905392	0.9130435	1	1	9323	tags=100%, list=83%, signal=596%
HEDENFALK_BREAST_CANCER_BRACX_UP	HEDENFALK_BREAST_CANCER_BRACX_UP		15	-0.2088885	-0.6900725	0.78723407	1	1	8863	tags=100%, list=79%, signal=479%
DIAZ_CHRONIC_MEYLOGENOUS_LEUKEMIA_DN	DIAZ_CHRONIC_MEYLOGENOUS_LEUKEMIA_DN		80	-0.2467471	-0.68828106	0.6764706	1	1	1323	tags=29%, list=12%, signal=32%
REACTOME_INTEGRATION_OF_ENERGY_METABOLISM	REACTOME_INTEGRATION_OF_ENERGY_METABOLISM		160	-0.13897423	-0.68736607	0.9111111	1	1	1220	tags=15%, list=11%, signal=17%
ROVERSI_GLIOMA_COPY_NUMBER_DN	ROVERSI_GLIOMA_COPY_NUMBER_DN		35	-0.15152627	-0.6870582	0.9230769	1	1	1208	tags=20%, list=11%, signal=22%
TAKEDA_TARGETS_OF_NUP98_HOXA9_FUSION_16D_DN	TAKEDA_TARGETS_OF_NUP98_HOXA9_FUSION_16D_DN		63	-0.23490226	-0.6852206	0.8918919	1	1	1028	tags=25%, list=9%, signal=28%
RUTELLA_RESPONSE_TO_CSF2RB_AND_IL4_DN	RUTELLA_RESPONSE_TO_CSF2RB_AND_IL4_DN		190	-0.22470917	-0.68422914	0.88235295	1	1	1047	tags=22%, list=9%, signal=23%
FONTAINE_PAPILLARY_THYROID_CARCINOMA_UP	FONTAINE_PAPILLARY_THYROID_CARCINOMA_UP		35	-0.22608624	-0.68413436	0.90909094	1	1	680	tags=14%, list=6%, signal=15%
BREDEMEYER_RAG_SIGNALING_NOT_VIA_ATM_DN	BREDEMEYER_RAG_SIGNALING_NOT_VIA_ATM_DN		42	-0.21932736	-0.68294805	0.9	1	1	1118	tags=26%, list=10%, signal=29%
APPIERTO_RESPONSE_TO_FENRETINIDE_UP	APPIERTO_RESPONSE_TO_FENRETINIDE_UP		19	-0.16647264	-0.68253493	0.75	1	1	963	tags=16%, list=9%, signal=17%
PARK_TRETINOIN_RESPONSE_AND_RARA_PLZF_FUSION	PARK_TRETINOIN_RESPONSE_AND_RARA_PLZF_FUSION		16	-0.2503977	-0.68249005	0.90697676	1	1	576	tags=13%, list=5%, signal=13%
KEGG_SYSTEMIC_LUPUS_ERYTHEMATOSUS	KEGG_SYSTEMIC_LUPUS_ERYTHEMATOSUS		36	-0.22265688	-0.6821334	0.9111111	1	1	100	tags=8%, list=1%, signal=8%
NAGASHIMA_EGF_SIGNALING_UP	NAGASHIMA_EGF_SIGNALING_UP		41	-0.19194299	-0.68186027	0.7297297	1	1	783	tags=15%, list=7%, signal=16%
HOFFMANN_PRE_BI_TO_LARGE_PRE_BII_LYMPHOCYTE_DN	HOFFMANN_PRE_BI_TO_LARGE_PRE_BII_LYMPHOCYTE_DN		51	-0.28243026	-0.679278	0.90697676	1	1	920	tags=24%, list=8%, signal=26%
BEIER_GLIOMA_STEM_CELL_DN	BEIER_GLIOMA_STEM_CELL_DN		33	-0.19236656	-0.6781376	0.90697676	1	1	940	tags=21%, list=8%, signal=23%
HELLER_SILENCED_BY_METHYLATION_DN	HELLER_SILENCED_BY_METHYLATION_DN		61	-0.1722276	-0.67686623	0.9166667	1	1	607	tags=10%, list=5%, signal=10%
WILENSKY_RESPONSE_TO_DARAPLADIB	WILENSKY_RESPONSE_TO_DARAPLADIB		18	-0.338427	-0.67664915	0.7941176	1	1	1434	tags=44%, list=13%, signal=51%
WONG_ENDMETRIUM_CANCER_UP	WONG_ENDMETRIUM_CANCER_UP		15	-0.28073877	-0.6740387	0.9130435	1	1	384	tags=13%, list=3%, signal=14%
KEGG_CALCIUM_SIGNALING_PATHWAY	KEGG_CALCIUM_SIGNALING_PATHWAY		117	-0.18728311	-0.67300445	0.9047619	1	1	1234	tags=23%, list=11%, signal=26%
REACTOME_PLATELET_AGGREGATION_PLUG_FORMATION	REACTOME_PLATELET_AGGREGATION_PLUG_FORMATION		19	-0.2787667	-0.6721975	0.78333336	1	1	500	tags=16%, list=4%, signal=16%
SESTO_RESPONSE_TO_UV_C5	SESTO_RESPONSE_TO_UV_C5		29	-0.20515533	-0.67218006	0.9183673	1	1	605	tags=14%, list=5%, signal=15%
BANDRES_RESPONSE_TO_CARMUSTIN_WITHOUT_MGMT_48HR_DN	BANDRES_RESPONSE_TO_CARMUSTIN_WITHOUT_MGMT_48HR_DN		20	-0.21828263	-0.6716231	0.8292683	1	1	342	tags=10%, list=3%, signal=10%
DUTTA_APOPTOSIS_VIA_NFKB	DUTTA_APOPTOSIS_VIA_NFKB		16	-0.28897068	-0.6712368	0.8627451	1	1	959	tags=25%, list=9%, signal=27%
RUTELLA_RESPONSE_TO_HGF_DN	RUTELLA_RESPONSE_TO_HGF_DN		141	-0.20088394	-0.66976744	0.76744187	1	1	978	tags=20%, list=9%, signal=21%
KUNINGER_IGF1_VS_PDGFB_TARGETS_UP	KUNINGER_IGF1_VS_PDGFB_TARGETS_UP		32	-0.40996733	-0.6696003	0.8666667	1	1	964	tags=44%, list=9%, signal=48%
NATSUME_RESPONSE_TO_INTERFERON_BETA_DN	NATSUME_RESPONSE_TO_INTERFERON_BETA_DN		35	-0.20393781	-0.6691379	0.775	1	1	283	tags=9%, list=3%, signal=9%
BEIER_GLIOMA_STEM_CELL_UP	BEIER_GLIOMA_STEM_CELL_UP		24	-0.27755424	-0.66871417	0.7567568	1	1	666	tags=21%, list=6%, signal=22%
PARK_APL_PATHOGENESIS_DN	PARK_APL_PATHOGENESIS_DN		26	-0.24175021	-0.66865134	0.90697676	1	1	710	tags=15%, list=6%, signal=16%
CASORELLI_ACUTE_PROMYELOCYTIC_LEUKEMIA_UP	CASORELLI_ACUTE_PROMYELOCYTIC_LEUKEMIA_UP		97	-0.2001052	-0.6675213	0.9148936	1	1	275	tags=7%, list=2%, signal=7%
MCLACHLAN_DENTAL_CARIES_UP	MCLACHLAN_DENTAL_CARIES_UP		134	-0.27240375	-0.6625356	0.7837838	1	1	1477	tags=33%, list=13%, signal=37%
REACTOME_PEPTIDE_LIGAND_BINDING_RECEPTORS	REACTOME_PEPTIDE_LIGAND_BINDING_RECEPTORS		119	-0.20158923	-0.65688986	0.7297297	1	1	1029	tags=16%, list=9%, signal=17%
SIG_PIP3_SIGNALING_IN_B_LYMPHOCYTES	SIG_PIP3_SIGNALING_IN_B_LYMPHOCYTES		21	-0.19956747	-0.65523714	0.9183673	1	1	997	tags=24%, list=9%, signal=26%
COLDREN_GEFITINIB_RESISTANCE_UP	COLDREN_GEFITINIB_RESISTANCE_UP		41	-0.17909792	-0.65443057	0.9047619	1	1	242	tags=7%, list=2%, signal=7%
THUM_SYSTOLIC_HEART_FAILURE_UP	THUM_SYSTOLIC_HEART_FAILURE_UP		251	-0.18348806	-0.654368	0.76744187	1	1	1104	tags=20%, list=10%, signal=22%
WALLACE_PROSTATE_CANCER_RACE_UP	WALLACE_PROSTATE_CANCER_RACE_UP		169	-0.26967642	-0.6520257	0.6216216	1	1	668	tags=19%, list=6%, signal=20%
BERENJENO_ROCK_SIGNALING_NOT_VIA_RHOA_UP	BERENJENO_ROCK_SIGNALING_NOT_VIA_RHOA_UP		24	-0.24672449	-0.6499803	0.9148936	1	1	851	tags=21%, list=8%, signal=22%
ZHAN_MULTIPLE_MYELOMA_DN	ZHAN_MULTIPLE_MYELOMA_DN		22	-0.310825	-0.6495197	0.8918919	1	1	1100	tags=45%, list=10%, signal=50%
ZHU_CMV_24_HR_UP	ZHU_CMV_24_HR_UP		28	-0.19532865	-0.6481308	0.8918919	1	1	803	tags=18%, list=7%, signal=19%
FULCHER_INFLAMMATORY_RESPONSE_LECTIN_VS_LPS_UP	FULCHER_INFLAMMATORY_RESPONSE_LECTIN_VS_LPS_UP		317	-0.16490594	-0.6459258	0.825	1	1	1008	tags=17%, list=9%, signal=18%
FERRANDO_T_ALL_WITH_MLL_ENL_FUSION_UP	FERRANDO_T_ALL_WITH_MLL_ENL_FUSION_UP		52	-0.18069227	-0.6441086	0.9148936	1	1	850	tags=17%, list=8%, signal=19%
BROWNE_HCMV_INFECTION_20HR_DN	BROWNE_HCMV_INFECTION_20HR_DN		61	-0.19332564	-0.64297026	0.8918919	1	1	664	tags=13%, list=6%, signal=14%
KEGG_MAPK_SIGNALING_PATHWAY	KEGG_MAPK_SIGNALING_PATHWAY		172	-0.1301045	-0.64220834	0.9166667	1	1	1121	tags=16%, list=10%, signal=17%
REACTOME_CLASS_A1_RHODOPSIN_LIKE_RECEPTORS	REACTOME_CLASS_A1_RHODOPSIN_LIKE_RECEPTORS		186	-0.18025781	-0.6415094	0.6666667	1	1	1189	tags=17%, list=11%, signal=19%
SIMBULAN_UV_RESPONSE_IMMORTALIZED_DN	SIMBULAN_UV_RESPONSE_IMMORTALIZED_DN		16	-0.22582957	-0.6401692	0.77272725	1	1	846	tags=25%, list=8%, signal=27%
KEGG_VALINE_LEUCINE_AND_ISOLEUCINE_DEGRADATION	KEGG_VALINE_LEUCINE_AND_ISOLEUCINE_DEGRADATION		35	-0.21293493	-0.6401559	0.8113208	1	1	1221	tags=20%, list=11%, signal=22%
VALK_AML_WITH_CEBPA	VALK_AML_WITH_CEBPA		24	-0.25806826	-0.63735837	0.902439	1	1	992	tags=29%, list=9%, signal=32%
MCLACHLAN_DENTAL_CARIES_DN	MCLACHLAN_DENTAL_CARIES_DN		146	-0.25889468	-0.6354646	0.8918919	1	1	972	tags=21%, list=9%, signal=23%
PASQUALUCCI_LYMPHOMA_BY_GC_STAGE_DN	PASQUALUCCI_LYMPHOMA_BY_GC_STAGE_DN		94	-0.23597363	-0.63313776	0.90697676	1	1	1106	tags=28%, list=10%, signal=30%
TSAI_RESPONSE_TO_IONIZING_RADIATION	TSAI_RESPONSE_TO_IONIZING_RADIATION		84	-0.17098388	-0.6329412	0.7906977	1	1	1164	tags=18%, list=10%, signal=20%
MCCLUNG_DELTA_FOSB_TARGETS_2WK	MCCLUNG_DELTA_FOSB_TARGETS_2WK		34	-0.21735317	-0.6321218	0.90697676	1	1	642	tags=18%, list=6%, signal=19%
FLOTHO_PEDIATRIC_ALL_THERAPY_RESPONSE_UP	FLOTHO_PEDIATRIC_ALL_THERAPY_RESPONSE_UP		35	-0.19569242	-0.6271731	0.9148936	1	1	8406	tags=97%, list=75%, signal=388%
REACTOME_REGULATION_OF_INSULIN_SECRETION	REACTOME_REGULATION_OF_INSULIN_SECRETION		148	-0.11150116	-0.6254229	0.9111111	1	1	812	tags=9%, list=7%, signal=9%
TAVAZOIE_METASTASIS	TAVAZOIE_METASTASIS		49	-0.2319053	-0.6246548	0.8918919	1	1	878	tags=18%, list=8%, signal=20%
ASGHARZADEH_NEUROBLASTOMA_POOR_SURVIVAL_DN	ASGHARZADEH_NEUROBLASTOMA_POOR_SURVIVAL_DN		20	-0.21354522	-0.6231823	0.8604651	1	1	4985	tags=85%, list=45%, signal=153%
REACTOME_MYOGENESSIS	REACTOME_MYOGENESSIS		19	-0.19940244	-0.6214869	0.7804878	1	1	1484	tags=32%, list=13%, signal=36%
NUTT_GBM_VS_AO_GLIOMA_DN	NUTT_GBM_VS_AO_GLIOMA_DN		28	-0.17444137	-0.62069845	0.9298246	1	1	691	tags=14%, list=6%, signal=15%
JAATINEN_HEMATOPOIETIC_STEM_CELL_DN	JAATINEN_HEMATOPOIETIC_STEM_CELL_DN		136	-0.24242336	-0.61640674	0.8918919	1	1	698	tags=19%, list=6%, signal=20%
REACTOME_SPHINGOLIPID_METABOLISM	REACTOME_SPHINGOLIPID_METABOLISM		15	-0.23425779	-0.6105895	0.8918919	1	1	774	tags=20%, list=7%, signal=21%
SPIRA_SMOKERS_LUNG_CANCER_UP	SPIRA_SMOKERS_LUNG_CANCER_UP		24	-0.21015678	-0.60998386	0.7058824	1	1	633	tags=17%, list=6%, signal=18%
REACTOME_INNATE_IMMUNITY_SIGNALING	REACTOME_INNATE_IMMUNITY_SIGNALING		68	-0.16530137	-0.60813504	0.7083333	1	1	689	tags=10%, list=6%, signal=11%
GARCIA_TARGETS_OF_FLI1_AND_DAX1_UP	GARCIA_TARGETS_OF_FLI1_AND_DAX1_UP		22	-0.18549713	-0.6066194	0.9130435	1	1	301	tags=9%, list=3%, signal=9%
REACTOME_MUSCLE_CONTRACTION	REACTOME_MUSCLE_CONTRACTION		36	-0.32419416	-0.60386956	0.9111111	1	1	800	tags=28%, list=7%, signal=30%
KEGG_TYPE_II_DIABETES_MELLITUS	KEGG_TYPE_II_DIABETES_MELLITUS		28	-0.16660486	-0.5971017	0.9245283	1	1	590	tags=11%, list=5%, signal=11%
REACTOME_G_ALPHA_I_SIGNALLING_EVENTS	REACTOME_G_ALPHA_I_SIGNALLING_EVENTS		118	-0.19284563	-0.5937693	0.8918919	1	1	1554	tags=29%, list=14%, signal=33%
BIOCARTA_PGC1A_PATHWAY	BIOCARTA_PGC1A_PATHWAY		16	-0.20005366	-0.59217733	0.8378378	1	1	8962	tags=100%, list=80%, signal=500%
REACTOME_GPCR_LIGAND_BINDING	REACTOME_GPCR_LIGAND_BINDING		257	-0.15183666	-0.59134865	0.7916667	1	1	1029	tags=12%, list=9%, signal=13%
REACTOME_NUCLEAR_EVENTS_KINASE_AND_TRANSCRIPTION_FACTOR_ACTIVATION	REACTOME_NUCLEAR_EVENTS_KINASE_AND_TRANSCRIPTION_FACTOR_ACTIVATION		15	-0.17320934	-0.5909607	0.92	1	1	9262	tags=100%, list=83%, signal=578%
KEGG_PRIMARY_IMMUNODEFICIENCY	KEGG_PRIMARY_IMMUNODEFICIENCY		25	-0.25247878	-0.5901005	0.79591835	1	1	1570	tags=40%, list=14%, signal=46%
REACTOME_COSTIMULATION_BY_THE_CD28_FAMILY	REACTOME_COSTIMULATION_BY_THE_CD28_FAMILY		39	-0.1938779	-0.5862364	0.59183675	1	1	1140	tags=21%, list=10%, signal=23%
MARTORIATI_MDM4_TARGETS_NEUROEPITHELIUM_DN	MARTORIATI_MDM4_TARGETS_NEUROEPITHELIUM_DN		60	-0.22630163	-0.5848918	0.8918919	1	1	755	tags=17%, list=7%, signal=18%
LINDSTEDT_DENDRITIC_CELL_MATURATION_D	LINDSTEDT_DENDRITIC_CELL_MATURATION_D		43	-0.21814212	-0.5847238	0.9	1	1	1600	tags=35%, list=14%, signal=41%
DORN_ADENOVIRUS_INFECTION_32HR_DN	DORN_ADENOVIRUS_INFECTION_32HR_DN		27	-0.15998146	-0.584679	0.9166667	1	1	261	tags=7%, list=2%, signal=8%
ZHAN_MULTIPLE_MYELOMA_CD2_UP	ZHAN_MULTIPLE_MYELOMA_CD2_UP		20	-0.1581865	-0.5839147	0.9148936	1	1	620	tags=10%, list=6%, signal=11%
WIKMAN_ASBESTOS_LUNG_CANCER_DN	WIKMAN_ASBESTOS_LUNG_CANCER_DN		16	-0.23333982	-0.5764245	0.76744187	1	1	668	tags=13%, list=6%, signal=13%
MORI_LARGE_PRE_BII_LYMPHOCYTE_DN	MORI_LARGE_PRE_BII_LYMPHOCYTE_DN		34	-0.26778772	-0.57522553	0.6744186	1	1	749	tags=24%, list=7%, signal=25%
YAGI_AML_RELAPSE_PROGNOSIS	YAGI_AML_RELAPSE_PROGNOSIS		27	-0.1579984	-0.5745198	0.9259259	1	1	9434	tags=100%, list=84%, signal=633%
ICHIBA_GRAFT_VERSUS_HOST_DISEASE_35D_UP	ICHIBA_GRAFT_VERSUS_HOST_DISEASE_35D_UP		115	-0.20806064	-0.5740456	0.7837838	1	1	766	tags=17%, list=7%, signal=18%
REACTOME_SEMAPHORIN_INTERACTIONS	REACTOME_SEMAPHORIN_INTERACTIONS		47	-0.16926202	-0.57114136	0.78723407	1	1	8230	tags=96%, list=73%, signal=360%
BONOME_OVARIAN_CANCER_POOR_SURVIVAL_UP	BONOME_OVARIAN_CANCER_POOR_SURVIVAL_UP		20	-0.1865266	-0.57111573	0.7916667	1	1	880	tags=15%, list=8%, signal=16%
KEGG_ADHERENS_JUNCTION	KEGG_ADHERENS_JUNCTION		52	-0.15527974	-0.56929344	0.9148936	1	1	1293	tags=21%, list=12%, signal=24%
SIG_BCR_SIGNALING_PATHWAY	SIG_BCR_SIGNALING_PATHWAY		30	-0.19391991	-0.5655912	0.81632656	1	1	7246	tags=93%, list=65%, signal=264%
ST_T_CELL_SIGNAL_TRANSDUCTION	ST_T_CELL_SIGNAL_TRANSDUCTION		33	-0.2506721	-0.5637761	0.7837838	1	1	1160	tags=27%, list=10%, signal=30%
REACTOME_DOWNSTREAM_TCR_SIGNALING	REACTOME_DOWNSTREAM_TCR_SIGNALING		20	-0.23698336	-0.5563379	0.90697676	1	1	8550	tags=100%, list=76%, signal=422%
CROONQUIST_NRAS_SIGNALING_UP	CROONQUIST_NRAS_SIGNALING_UP		20	-0.2366266	-0.54584813	0.75	1	1	659	tags=15%, list=6%, signal=16%
REACTOME_STRIATED_MUSCLE_CONTRACTION	REACTOME_STRIATED_MUSCLE_CONTRACTION		22	-0.3342402	-0.5437145	0.9111111	1	1	769	tags=36%, list=7%, signal=39%
KEGG_GLYCEROPHOSPHOLIPID_METABOLISM	KEGG_GLYCEROPHOSPHOLIPID_METABOLISM		41	-0.15532143	-0.53832173	0.9148936	1	1	692	tags=12%, list=6%, signal=13%
LU_AGING_BRAIN_UP	LU_AGING_BRAIN_UP		88	-0.13062108	-0.53672653	0.90697676	1	1	642	tags=8%, list=6%, signal=8%
REACTOME_MAPK_TARGETS_NUCLEAR_EVENTS_MEDIATED_BY_MAP_KINASES	REACTOME_MAPK_TARGETS_NUCLEAR_EVENTS_MEDIATED_BY_MAP_KINASES		18	-0.15778175	-0.5299453	0.9166667	1	1	9435	tags=100%, list=84%, signal=634%
REACTOME_DOWNSTREAM_EVENTS_IN_GPCR_SIGNALING	REACTOME_DOWNSTREAM_EVENTS_IN_GPCR_SIGNALING		289	-0.12853454	-0.526742	0.90697676	1	1	1189	tags=16%, list=11%, signal=17%
CHAUHAN_RESPONSE_TO_METHOXYESTRADIOL_DN	CHAUHAN_RESPONSE_TO_METHOXYESTRADIOL_DN		78	-0.15753351	-0.52214295	0.90697676	1	1	1062	tags=21%, list=9%, signal=23%
HANN_RESISTANCE_TO_BCL2_INHIBITOR_UP	HANN_RESISTANCE_TO_BCL2_INHIBITOR_UP		21	-0.17991894	-0.5208192	0.92	1	1	6453	tags=90%, list=58%, signal=213%
FUJII_YBX1_TARGETS_UP	FUJII_YBX1_TARGETS_UP		16	-0.21080859	-0.52063084	0.90697676	1	1	1178	tags=31%, list=11%, signal=35%
WINNEPENNINCKX_MELANOMA_METASTASIS_DN	WINNEPENNINCKX_MELANOMA_METASTASIS_DN		26	-0.19782905	-0.5198216	0.90909094	0.99942726	1	764	tags=19%, list=7%, signal=21%
REACTOME_CITRIC_ACID_CYCLE	REACTOME_CITRIC_ACID_CYCLE		16	-0.17843035	-0.51734143	0.92156863	0.9985853	1	1146	tags=19%, list=10%, signal=21%
ST_INTEGRIN_SIGNALING_PATHWAY	ST_INTEGRIN_SIGNALING_PATHWAY		52	-0.14443673	-0.5166225	0.9	0.997944	1	287	tags=6%, list=3%, signal=6%
MORI_PRE_BI_LYMPHOCYTE_DN	MORI_PRE_BI_LYMPHOCYTE_DN		49	-0.1850722	-0.5018311	0.90697676	1	1	512	tags=12%, list=5%, signal=13%
BIOCARTA_INTEGRIN_PATHWAY	BIOCARTA_INTEGRIN_PATHWAY		25	-0.15417929	-0.4988141	0.9111111	0.99960935	1	626	tags=12%, list=6%, signal=13%
MORI_MATURE_B_LYMPHOCYTE_UP	MORI_MATURE_B_LYMPHOCYTE_UP		59	-0.20138736	-0.49242774	0.90697676	1	1	884	tags=19%, list=8%, signal=20%
BIOCARTA_NKT_PATHWAY	BIOCARTA_NKT_PATHWAY		21	-0.21003477	-0.49100366	0.90697676	0.9987612	1	1029	tags=19%, list=9%, signal=21%
LEE_DIFFERENTIATING_T_LYMPHOCYTE	LEE_DIFFERENTIATING_T_LYMPHOCYTE		77	-0.20688589	-0.47326076	0.76744187	1	1	937	tags=25%, list=8%, signal=27%
HINATA_NFKB_TARGETS_FIBROBLAST_UP	HINATA_NFKB_TARGETS_FIBROBLAST_UP		43	-0.15015298	-0.4660886	0.90697676	1	1	1277	tags=23%, list=11%, signal=26%
REACTOME_CD28_CO_STIMULATION	REACTOME_CD28_CO_STIMULATION		19	-0.19393505	-0.46438614	0.8918919	1	1	9031	tags=100%, list=81%, signal=516%
BIOCARTA_NKCELLS_PATHWAY	BIOCARTA_NKCELLS_PATHWAY		15	-0.1938657	-0.45975873	0.90697676	1	1	9031	tags=100%, list=81%, signal=516%
KEGG_DILATED_CARDIOMYOPATHY	KEGG_DILATED_CARDIOMYOPATHY		63	-0.14811444	-0.45671228	0.9230769	0.9987942	1	1281	tags=24%, list=11%, signal=27%
REACTOME_GENERATION_OF_SECOND_MESSENGER_MOLECULES	REACTOME_GENERATION_OF_SECOND_MESSENGER_MOLECULES		16	-0.270777	-0.43833867	0.8918919	0.9997533	1	1322	tags=44%, list=12%, signal=50%
BIOCARTA_BCR_PATHWAY	BIOCARTA_BCR_PATHWAY		20	-0.16175383	-0.4381165	0.90697676	0.9982783	1	555	tags=10%, list=5%, signal=11%
REACTOME_TCR_SIGNALING	REACTOME_TCR_SIGNALING		32	-0.18851872	-0.41420788	0.90697676	0.99872446	1	9094	tags=100%, list=81%, signal=531%
KEGG_B_CELL_RECEPTOR_SIGNALING_PATHWAY	KEGG_B_CELL_RECEPTOR_SIGNALING_PATHWAY		46	-0.1527438	-0.38633412	0.90697676	0.99849147	1	1202	tags=20%, list=11%, signal=22%
BIOCARTA_IL12_PATHWAY	BIOCARTA_IL12_PATHWAY		15	-0.14242968	-0.30074745	0.90697676	0.99952483	1	1244	tags=27%, list=11%, signal=30%
