# Supplementary material for: A genomic analysis of mouse models of breast cancer reveals molecular features of mouse models and relationships to human breast cancer
Source: Breast Cancer Res. 2014 Jun 5;16(3):R59. doi: 10.1186/bcr3672 (PMC4078930; doi:10.1186/bcr3672)
Supplement: Additional file 11 — GSEA for mouse models compared to all other models or to mammary gland development. Listed by model. [file bcr3672-S11.zip › AdditionalFile11/Apc_KO/Vs_Normal_Mammary/C2/Upregulated_in_APCko_vs_normal_mammary.txt]

NAME	GS<br> follow link to MSigDB	GS DETAILS	SIZE	ES	NES	NOM p-val	FDR q-val	FWER p-val	RANK AT MAX	LEADING EDGE
NAKAMURA_CANCER_MICROENVIRONMENT_DN	NAKAMURA_CANCER_MICROENVIRONMENT_DN	Details ...	33	0.5279847	1.5676174	0	1	0.78	644	tags=24%, list=6%, signal=26%
ST_DIFFERENTIATION_PATHWAY_IN_PC12_CELLS	ST_DIFFERENTIATION_PATHWAY_IN_PC12_CELLS	Details ...	23	0.39381406	1.5294877	0	1	0.82	2293	tags=26%, list=20%, signal=33%
ACEVEDO_LIVER_CANCER_WITH_H3K9ME3_DN	ACEVEDO_LIVER_CANCER_WITH_H3K9ME3_DN	Details ...	36	0.512419	1.5239244	0	1	0.82	1920	tags=33%, list=17%, signal=40%
ROME_INSULIN_TARGETS_IN_MUSCLE_DN	ROME_INSULIN_TARGETS_IN_MUSCLE_DN	Details ...	27	0.4195894	1.5042034	0	1	0.82	3885	tags=37%, list=35%, signal=57%
GARGALOVIC_RESPONSE_TO_OXIDIZED_PHOSPHOLIPIDS_TURQUOISE_DN	GARGALOVIC_RESPONSE_TO_OXIDIZED_PHOSPHOLIPIDS_TURQUOISE_DN	Details ...	23	0.6069826	1.4848576	0.06666667	1	0.85	1217	tags=39%, list=11%, signal=44%
VECCHI_GASTRIC_CANCER_ADVANCED_VS_EARLY_DN	VECCHI_GASTRIC_CANCER_ADVANCED_VS_EARLY_DN	Details ...	78	0.4098133	1.477051	0	1	0.85	2545	tags=33%, list=23%, signal=43%
SHEPARD_CRUSH_AND_BURN_MUTANT_DN	SHEPARD_CRUSH_AND_BURN_MUTANT_DN	Details ...	100	0.5349221	1.4458398	0	1	0.85	805	tags=25%, list=7%, signal=27%
KEGG_ARGININE_AND_PROLINE_METABOLISM	KEGG_ARGININE_AND_PROLINE_METABOLISM	Details ...	38	0.57569253	1.4424353	0	1	0.85	1698	tags=45%, list=15%, signal=53%
REACTOME_CHOLESTEROL_BIOSYNTHESIS	REACTOME_CHOLESTEROL_BIOSYNTHESIS	Details ...	17	0.629455	1.4353343	0.18181819	1	0.89	2209	tags=59%, list=20%, signal=73%
KIM_GASTRIC_CANCER_CHEMOSENSITIVITY	KIM_GASTRIC_CANCER_CHEMOSENSITIVITY	Details ...	60	0.4363662	1.4351667	0	1	0.89	3046	tags=42%, list=27%, signal=57%
REACTOME_SYNTHESIS_AND_INTERCONVERSION_OF_NUCLEOTIDE_DI_AND_TRIPHOSPHATES	REACTOME_SYNTHESIS_AND_INTERCONVERSION_OF_NUCLEOTIDE_DI_AND_TRIPHOSPHATES	Details ...	15	0.49532393	1.4233308	0	1	0.89	1885	tags=40%, list=17%, signal=48%
PACHER_TARGETS_OF_IGF1_AND_IGF2_UP	PACHER_TARGETS_OF_IGF1_AND_IGF2_UP	Details ...	21	0.41974208	1.4115356	0.1	1	0.89	906	tags=19%, list=8%, signal=21%
VANTVEER_BREAST_CANCER_POOR_PROGNOSIS	VANTVEER_BREAST_CANCER_POOR_PROGNOSIS	Details ...	26	0.5826912	1.4068346	0.1923077	1	0.89	1041	tags=31%, list=9%, signal=34%
MORI_PLASMA_CELL_UP	MORI_PLASMA_CELL_UP	Details ...	28	0.48416215	1.4039793	0.04761905	1	0.89	3736	tags=68%, list=33%, signal=102%
VANTVEER_BREAST_CANCER_METASTASIS_DN	VANTVEER_BREAST_CANCER_METASTASIS_DN	Details ...	60	0.52613944	1.392058	0	1	0.89	1119	tags=28%, list=10%, signal=31%
OUYANG_PROSTATE_CANCER_MARKERS	OUYANG_PROSTATE_CANCER_MARKERS	Details ...	15	0.6564903	1.3899232	0	1	0.89	1119	tags=33%, list=10%, signal=37%
WILLIAMS_ESR1_TARGETS_UP	WILLIAMS_ESR1_TARGETS_UP	Details ...	15	0.71035236	1.3816787	0	1	0.89	816	tags=47%, list=7%, signal=50%
MCBRYAN_PUBERTAL_BREAST_6_7WK_DN	MCBRYAN_PUBERTAL_BREAST_6_7WK_DN	Details ...	62	0.50818914	1.3805145	0	1	0.89	688	tags=26%, list=6%, signal=27%
REACTOME_MITOTIC_PROMETAPHASE	REACTOME_MITOTIC_PROMETAPHASE	Details ...	47	0.61762774	1.379461	0	1	0.89	492	tags=30%, list=4%, signal=31%
PELLICCIOTTA_HDAC_IN_ANTIGEN_PRESENTATION_UP	PELLICCIOTTA_HDAC_IN_ANTIGEN_PRESENTATION_UP	Details ...	49	0.4130337	1.37859	0.18181819	1	0.89	4535	tags=65%, list=40%, signal=109%
CREIGHTON_AKT1_SIGNALING_VIA_MTOR_DN	CREIGHTON_AKT1_SIGNALING_VIA_MTOR_DN	Details ...	18	0.570674	1.3764307	0.10638298	1	0.89	2906	tags=61%, list=26%, signal=82%
WANG_BARRETTS_ESOPHAGUS_DN	WANG_BARRETTS_ESOPHAGUS_DN	Details ...	22	0.5888929	1.3747914	0.071428575	1	0.89	1002	tags=36%, list=9%, signal=40%
BIOCARTA_BIOPEPTIDES_PATHWAY	BIOCARTA_BIOPEPTIDES_PATHWAY	Details ...	29	0.43481445	1.3650995	0	1	0.89	3280	tags=45%, list=29%, signal=63%
CHEMNITZ_RESPONSE_TO_PROSTAGLANDIN_E2_UP	CHEMNITZ_RESPONSE_TO_PROSTAGLANDIN_E2_UP	Details ...	77	0.5192889	1.3646299	0.06666667	1	0.94	1464	tags=30%, list=13%, signal=34%
HUANG_DASATINIB_RESISTANCE_DN	HUANG_DASATINIB_RESISTANCE_DN	Details ...	37	0.5932712	1.3611833	0	1	1	827	tags=30%, list=7%, signal=32%
LIU_PROSTATE_CANCER_UP	LIU_PROSTATE_CANCER_UP	Details ...	52	0.47876018	1.3607999	0	1	1	1867	tags=33%, list=17%, signal=39%
CHIANG_LIVER_CANCER_SUBCLASS_PROLIFERATION_UP	CHIANG_LIVER_CANCER_SUBCLASS_PROLIFERATION_UP	Details ...	90	0.63670254	1.3597158	0	1	1	648	tags=39%, list=6%, signal=41%
NADERI_BREAST_CANCER_PROGNOSIS_UP	NADERI_BREAST_CANCER_PROGNOSIS_UP	Details ...	26	0.6696181	1.3592305	0	1	1	306	tags=31%, list=3%, signal=32%
CHENG_IMPRINTED_BY_ESTRADIOL	CHENG_IMPRINTED_BY_ESTRADIOL	Details ...	54	0.39126393	1.3582714	0.21428572	1	1	2583	tags=33%, list=23%, signal=43%
SCHUETZ_BREAST_CANCER_DUCTAL_INVASIVE_DN	SCHUETZ_BREAST_CANCER_DUCTAL_INVASIVE_DN	Details ...	47	0.5008503	1.3508507	0	1	1	854	tags=32%, list=8%, signal=34%
KEGG_LONG_TERM_POTENTIATION	KEGG_LONG_TERM_POTENTIATION	Details ...	40	0.35193315	1.3497907	0	1	1	2237	tags=25%, list=20%, signal=31%
KOKKINAKIS_METHIONINE_DEPRIVATION_96HR_DN	KOKKINAKIS_METHIONINE_DEPRIVATION_96HR_DN	Details ...	53	0.50306267	1.3480066	0	1	1	2828	tags=47%, list=25%, signal=63%
REACTOME_NRAGE_SIGNALS_DEATH_THROUGH_JNK	REACTOME_NRAGE_SIGNALS_DEATH_THROUGH_JNK	Details ...	30	0.46552902	1.3431641	0	1	1	1146	tags=23%, list=10%, signal=26%
BOYAULT_LIVER_CANCER_SUBCLASS_G12_UP	BOYAULT_LIVER_CANCER_SUBCLASS_G12_UP	Details ...	24	0.42671737	1.3397679	0.12765957	1	1	3344	tags=46%, list=30%, signal=65%
HOFFMANN_PRE_BI_TO_LARGE_PRE_BII_LYMPHOCYTE_UP	HOFFMANN_PRE_BI_TO_LARGE_PRE_BII_LYMPHOCYTE_UP	Details ...	15	0.5953069	1.3388559	0.19148937	1	1	1665	tags=40%, list=15%, signal=47%
RUIZ_TNC_TARGETS_DN	RUIZ_TNC_TARGETS_DN	Details ...	93	0.5264904	1.3384707	0.10204082	1	1	1155	tags=33%, list=10%, signal=37%
BIOCARTA_RAS_PATHWAY	BIOCARTA_RAS_PATHWAY	Details ...	17	0.48331904	1.336858	0.06382979	1	1	4939	tags=76%, list=44%, signal=137%
AMUNDSON_GAMMA_RADIATION_RESPONSE	AMUNDSON_GAMMA_RADIATION_RESPONSE	Details ...	25	0.8240436	1.3364769	0	1	1	723	tags=64%, list=6%, signal=68%
AIGNER_ZEB1_TARGETS	AIGNER_ZEB1_TARGETS	Details ...	25	0.74423325	1.3321159	0	1	1	983	tags=64%, list=9%, signal=70%
OUELLET_CULTURED_OVARIAN_CANCER_INVASIVE_VS_LMP_DN	OUELLET_CULTURED_OVARIAN_CANCER_INVASIVE_VS_LMP_DN	Details ...	15	0.3922294	1.3276911	0.10869565	1	1	1778	tags=33%, list=16%, signal=40%
JAZAG_TGFB1_SIGNALING_DN	JAZAG_TGFB1_SIGNALING_DN	Details ...	26	0.43240196	1.3274325	0.10204082	1	1	2453	tags=38%, list=22%, signal=49%
MARIADASON_RESPONSE_TO_CURCUMIN_SULINDAC_5	MARIADASON_RESPONSE_TO_CURCUMIN_SULINDAC_5	Details ...	17	0.44099823	1.3253082	0	1	1	2312	tags=35%, list=21%, signal=44%
SA_B_CELL_RECEPTOR_COMPLEXES	SA_B_CELL_RECEPTOR_COMPLEXES	Details ...	16	0.46555883	1.3248416	0	1	1	938	tags=19%, list=8%, signal=20%
SHEDDEN_LUNG_CANCER_GOOD_SURVIVAL_A5	SHEDDEN_LUNG_CANCER_GOOD_SURVIVAL_A5	Details ...	34	0.48553136	1.3223234	0.125	1	1	2619	tags=41%, list=23%, signal=54%
SCIBETTA_KDM5B_TARGETS_DN	SCIBETTA_KDM5B_TARGETS_DN	Details ...	47	0.4917906	1.3216008	0	1	1	1027	tags=28%, list=9%, signal=30%
LEE_LIVER_CANCER_MYC_E2F1_DN	LEE_LIVER_CANCER_MYC_E2F1_DN	Details ...	45	0.45205876	1.3203108	0.04	1	1	2407	tags=49%, list=21%, signal=62%
LANDIS_ERBB2_BREAST_PRENEOPLASTIC_UP	LANDIS_ERBB2_BREAST_PRENEOPLASTIC_UP	Details ...	20	0.72474575	1.3164028	0	1	1	1748	tags=75%, list=16%, signal=89%
ROSTY_CERVICAL_CANCER_PROLIFERATION_CLUSTER	ROSTY_CERVICAL_CANCER_PROLIFERATION_CLUSTER	Details ...	84	0.79663074	1.3160459	0	1	1	1155	tags=63%, list=10%, signal=70%
ZHAN_MULTIPLE_MYELOMA_LB_UP	ZHAN_MULTIPLE_MYELOMA_LB_UP	Details ...	21	0.44024253	1.3157539	0	1	1	4449	tags=52%, list=40%, signal=87%
GENTILE_UV_RESPONSE_CLUSTER_D4	GENTILE_UV_RESPONSE_CLUSTER_D4	Details ...	26	0.4183023	1.3157514	0.1	1	1	2327	tags=31%, list=21%, signal=39%
WU_APOPTOSIS_BY_CDKN1A_VIA_TP53	WU_APOPTOSIS_BY_CDKN1A_VIA_TP53	Details ...	19	0.7354188	1.3140109	0	1	1	382	tags=47%, list=3%, signal=49%
FURUKAWA_DUSP6_TARGETS_PCI35_DN	FURUKAWA_DUSP6_TARGETS_PCI35_DN	Details ...	41	0.7648034	1.3124129	0	1	1	546	tags=49%, list=5%, signal=51%
BHATI_G2M_ARREST_BY_2METHOXYESTRADIOL_UP	BHATI_G2M_ARREST_BY_2METHOXYESTRADIOL_UP	Details ...	68	0.4353552	1.312266	0.11363637	1	1	1155	tags=21%, list=10%, signal=23%
OUYANG_PROSTATE_CANCER_PROGRESSION_DN	OUYANG_PROSTATE_CANCER_PROGRESSION_DN	Details ...	15	0.32781687	1.3118434	0.13953489	1	1	1906	tags=27%, list=17%, signal=32%
KEGG_AMINO_SUGAR_AND_NUCLEOTIDE_SUGAR_METABOLISM	KEGG_AMINO_SUGAR_AND_NUCLEOTIDE_SUGAR_METABOLISM	Details ...	32	0.45080447	1.311785	0	1	1	2366	tags=38%, list=21%, signal=47%
KEGG_VIBRIO_CHOLERAE_INFECTION	KEGG_VIBRIO_CHOLERAE_INFECTION	Details ...	38	0.37996122	1.3112429	0	1	1	3443	tags=47%, list=31%, signal=68%
LIU_VMYB_TARGETS_UP	LIU_VMYB_TARGETS_UP	Details ...	82	0.3821223	1.3088917	0	1	1	3521	tags=45%, list=31%, signal=65%
SHEPARD_BMYB_TARGETS	SHEPARD_BMYB_TARGETS	Details ...	39	0.6238993	1.308687	0	1	1	707	tags=36%, list=6%, signal=38%
ENGELMANN_CANCER_PROGENITORS_DN	ENGELMANN_CANCER_PROGENITORS_DN	Details ...	34	0.52148896	1.3075539	0	1	1	1044	tags=24%, list=9%, signal=26%
FARMER_BREAST_CANCER_CLUSTER_2	FARMER_BREAST_CANCER_CLUSTER_2	Details ...	21	0.8680176	1.3075467	0	1	1	656	tags=71%, list=6%, signal=76%
KANG_DOXORUBICIN_RESISTANCE_UP	KANG_DOXORUBICIN_RESISTANCE_UP		32	0.778519	1.3073828	0	1	1	1120	tags=63%, list=10%, signal=69%
CHARAFE_BREAST_CANCER_LUMINAL_VS_MESENCHYMAL_UP	CHARAFE_BREAST_CANCER_LUMINAL_VS_MESENCHYMAL_UP		237	0.5543913	1.305095	0	1	1	2619	tags=53%, list=23%, signal=68%
ZHAN_MULTIPLE_MYELOMA_CD1_UP	ZHAN_MULTIPLE_MYELOMA_CD1_UP		28	0.43665478	1.304038	0.09615385	1	1	1715	tags=29%, list=15%, signal=34%
BIOCARTA_PAR1_PATHWAY	BIOCARTA_PAR1_PATHWAY		23	0.45591983	1.3036082	0	1	1	828	tags=22%, list=7%, signal=23%
SU_LIVER	SU_LIVER		42	0.49544516	1.3027998	0.16666667	1	1	2634	tags=45%, list=24%, signal=59%
SU_PANCREAS	SU_PANCREAS		29	0.40986747	1.3020811	0.04761905	1	1	3739	tags=52%, list=33%, signal=77%
SMITH_LIVER_CANCER	SMITH_LIVER_CANCER		22	0.39074174	1.3017231	0.17391305	1	1	1934	tags=27%, list=17%, signal=33%
ODONNELL_TFRC_TARGETS_DN	ODONNELL_TFRC_TARGETS_DN		63	0.68215877	1.3016772	0	1	1	988	tags=46%, list=9%, signal=50%
BECKER_TAMOXIFEN_RESISTANCE_DN	BECKER_TAMOXIFEN_RESISTANCE_DN		30	0.48677135	1.300337	0	1	1	1937	tags=40%, list=17%, signal=48%
WATANABE_COLON_CANCER_MSI_VS_MSS_DN	WATANABE_COLON_CANCER_MSI_VS_MSS_DN		38	0.5775507	1.3000637	0.22727273	1	1	1260	tags=37%, list=11%, signal=41%
LE_EGR2_TARGETS_UP	LE_EGR2_TARGETS_UP		75	0.68060035	1.2999449	0	1	1	942	tags=47%, list=8%, signal=51%
OLSSON_E2F3_TARGETS_DN	OLSSON_E2F3_TARGETS_DN		15	0.57536834	1.2991585	0	1	1	607	tags=40%, list=5%, signal=42%
SUNG_METASTASIS_STROMA_DN	SUNG_METASTASIS_STROMA_DN		26	0.5107385	1.2970095	0.30612245	1	1	1155	tags=38%, list=10%, signal=43%
REACTOME_STEROID_METABOLISM	REACTOME_STEROID_METABOLISM		50	0.4306525	1.296936	0.18181819	1	1	2722	tags=42%, list=24%, signal=55%
CHARAFE_BREAST_CANCER_LUMINAL_VS_BASAL_UP	CHARAFE_BREAST_CANCER_LUMINAL_VS_BASAL_UP		162	0.3976217	1.2956839	0.11111111	1	1	2438	tags=36%, list=22%, signal=45%
MITSIADES_RESPONSE_TO_APLIDIN_DN	MITSIADES_RESPONSE_TO_APLIDIN_DN		128	0.45371288	1.2944705	0.17021276	1	1	1144	tags=23%, list=10%, signal=25%
ODONNELL_TARGETS_OF_MYC_AND_TFRC_DN	ODONNELL_TARGETS_OF_MYC_AND_TFRC_DN		23	0.75583655	1.2909406	0	1	1	556	tags=52%, list=5%, signal=55%
LANDIS_ERBB2_BREAST_TUMORS_324_UP	LANDIS_ERBB2_BREAST_TUMORS_324_UP		122	0.6000975	1.2908978	0	1	1	1748	tags=56%, list=16%, signal=65%
BENPORATH_ES_1	BENPORATH_ES_1		237	0.416631	1.2908586	0.20408164	1	1	2064	tags=29%, list=18%, signal=34%
KEGG_OOCYTE_MEIOSIS	KEGG_OOCYTE_MEIOSIS		74	0.3523312	1.2899548	0	1	1	3262	tags=38%, list=29%, signal=53%
BIOCARTA_AMI_PATHWAY	BIOCARTA_AMI_PATHWAY		19	0.58229285	1.2883306	0.18604651	1	1	1558	tags=37%, list=14%, signal=43%
DOANE_RESPONSE_TO_ANDROGEN_UP	DOANE_RESPONSE_TO_ANDROGEN_UP		95	0.37749755	1.287326	0	1	1	2241	tags=35%, list=20%, signal=43%
WANG_CISPLATIN_RESPONSE_AND_XPC_UP	WANG_CISPLATIN_RESPONSE_AND_XPC_UP		92	0.45651132	1.285379	0	1	1	1478	tags=28%, list=13%, signal=32%
DAVICIONI_PAX_FOXO1_SIGNATURE_IN_ARMS_UP	DAVICIONI_PAX_FOXO1_SIGNATURE_IN_ARMS_UP		34	0.43367177	1.2844279	0	1	1	1533	tags=26%, list=14%, signal=31%
HOFFMANN_LARGE_TO_SMALL_PRE_BII_LYMPHOCYTE_UP	HOFFMANN_LARGE_TO_SMALL_PRE_BII_LYMPHOCYTE_UP		70	0.66619384	1.2836518	0	1	1	2411	tags=69%, list=22%, signal=87%
TOYOTA_TARGETS_OF_MIR34B_AND_MIR34C	TOYOTA_TARGETS_OF_MIR34B_AND_MIR34C		195	0.39132163	1.2822467	0.17777778	1	1	3447	tags=41%, list=31%, signal=58%
COULOUARN_TEMPORAL_TGFB1_SIGNATURE_DN	COULOUARN_TEMPORAL_TGFB1_SIGNATURE_DN		86	0.34927145	1.2796171	0	1	1	1578	tags=24%, list=14%, signal=28%
VECCHI_GASTRIC_CANCER_EARLY_UP	VECCHI_GASTRIC_CANCER_EARLY_UP		231	0.507391	1.2789497	0	1	1	1133	tags=29%, list=10%, signal=32%
YOSHIOKA_LIVER_CANCER_EARLY_RECURRENCE_UP	YOSHIOKA_LIVER_CANCER_EARLY_RECURRENCE_UP		20	0.45778888	1.2741386	0.057692308	1	1	3478	tags=50%, list=31%, signal=72%
CHAUHAN_RESPONSE_TO_METHOXYESTRADIOL_UP	CHAUHAN_RESPONSE_TO_METHOXYESTRADIOL_UP		31	0.39451766	1.2733302	0.06666667	1	1	2337	tags=32%, list=21%, signal=41%
DAIRKEE_TERT_TARGETS_UP	DAIRKEE_TERT_TARGETS_UP		212	0.33510536	1.2728734	0.13333334	1	1	4565	tags=56%, list=41%, signal=93%
LANDIS_ERBB2_BREAST_TUMORS_65_UP	LANDIS_ERBB2_BREAST_TUMORS_65_UP		19	0.7253057	1.2712497	0	1	1	1334	tags=63%, list=12%, signal=72%
ZHAN_MULTIPLE_MYELOMA_PR_UP	ZHAN_MULTIPLE_MYELOMA_PR_UP		22	0.8467101	1.2701994	0	1	1	492	tags=64%, list=4%, signal=66%
BENPORATH_ES_CORE_NINE_CORRELATED	BENPORATH_ES_CORE_NINE_CORRELATED		65	0.4121967	1.2701771	0.06	1	1	2784	tags=35%, list=25%, signal=47%
SESTO_RESPONSE_TO_UV_C1	SESTO_RESPONSE_TO_UV_C1		53	0.40614006	1.2685117	0.06122449	1	1	1166	tags=25%, list=10%, signal=27%
VERNELL_RETINOBLASTOMA_PATHWAY_UP	VERNELL_RETINOBLASTOMA_PATHWAY_UP		29	0.5290553	1.2681674	0.31914893	1	1	1589	tags=38%, list=14%, signal=44%
JIANG_HYPOXIA_CANCER	JIANG_HYPOXIA_CANCER		42	0.4639163	1.2671831	0	1	1	4062	tags=60%, list=36%, signal=93%
KEGG_PYRIMIDINE_METABOLISM	KEGG_PYRIMIDINE_METABOLISM		68	0.45226935	1.2661105	0	1	1	4209	tags=62%, list=38%, signal=98%
TANG_SENESCENCE_TP53_TARGETS_DN	TANG_SENESCENCE_TP53_TARGETS_DN		29	0.7060864	1.266024	0	1	1	1715	tags=55%, list=15%, signal=65%
ZHANG_RESPONSE_TO_CANTHARIDIN_DN	ZHANG_RESPONSE_TO_CANTHARIDIN_DN		40	0.4216164	1.26483	0.1904762	1	1	2683	tags=38%, list=24%, signal=49%
LEE_EARLY_T_LYMPHOCYTE_UP	LEE_EARLY_T_LYMPHOCYTE_UP		43	0.7832472	1.2630049	0	1	1	523	tags=56%, list=5%, signal=58%
SCHLOSSER_SERUM_RESPONSE_AUGMENTED_BY_MYC	SCHLOSSER_SERUM_RESPONSE_AUGMENTED_BY_MYC		72	0.37585476	1.2627262	0.04761905	1	1	4336	tags=50%, list=39%, signal=81%
PUJANA_BRCA2_PCC_NETWORK	PUJANA_BRCA2_PCC_NETWORK		263	0.43034908	1.262554	0.25	1	1	2165	tags=32%, list=19%, signal=39%
REACTOME_METABOLISM_OF_AMINO_ACIDS	REACTOME_METABOLISM_OF_AMINO_ACIDS		129	0.31997168	1.2618015	0.14285715	1	1	2407	tags=29%, list=21%, signal=37%
REACTOME_GAP_JUNCTION_TRAFFICKING	REACTOME_GAP_JUNCTION_TRAFFICKING		19	0.58982486	1.2613767	0	1	1	956	tags=26%, list=9%, signal=29%
WINNEPENNINCKX_MELANOMA_METASTASIS_UP	WINNEPENNINCKX_MELANOMA_METASTASIS_UP		88	0.5890807	1.2608582	0	1	1	1676	tags=40%, list=15%, signal=46%
ST_GRANULE_CELL_SURVIVAL_PATHWAY	ST_GRANULE_CELL_SURVIVAL_PATHWAY		15	0.4077614	1.2587365	0.2037037	1	1	1914	tags=33%, list=17%, signal=40%
OUILLETTE_CLL_13Q14_DELETION_DN	OUILLETTE_CLL_13Q14_DELETION_DN		35	0.48133734	1.2573825	0.21276596	1	1	1937	tags=34%, list=17%, signal=41%
FERREIRA_EWINGS_SARCOMA_UNSTABLE_VS_STABLE_UP	FERREIRA_EWINGS_SARCOMA_UNSTABLE_VS_STABLE_UP		74	0.55106324	1.2571014	0.11904762	1	1	2337	tags=41%, list=21%, signal=51%
BENPORATH_PROLIFERATION	BENPORATH_PROLIFERATION		89	0.581928	1.2567184	0	1	1	2327	tags=47%, list=21%, signal=59%
REACTOME_GLUCAGON_TYPE_LIGAND_RECEPTORS	REACTOME_GLUCAGON_TYPE_LIGAND_RECEPTORS		23	0.3725263	1.2549409	0.20754717	1	1	3631	tags=30%, list=32%, signal=45%
ACEVEDO_NORMAL_TISSUE_ADJACENT_TO_LIVER_TUMOR_DN	ACEVEDO_NORMAL_TISSUE_ADJACENT_TO_LIVER_TUMOR_DN		236	0.32868573	1.2546787	0.04761905	1	1	4376	tags=52%, list=39%, signal=84%
COLDREN_GEFITINIB_RESISTANCE_DN	COLDREN_GEFITINIB_RESISTANCE_DN		123	0.5981641	1.2535939	0	1	1	1368	tags=48%, list=12%, signal=54%
NAKAYAMA_SOFT_TISSUE_TUMORS_PCA2_UP	NAKAYAMA_SOFT_TISSUE_TUMORS_PCA2_UP		59	0.6889098	1.253064	0	1	1	942	tags=46%, list=8%, signal=50%
MARKEY_RB1_ACUTE_LOF_DN	MARKEY_RB1_ACUTE_LOF_DN		172	0.5171218	1.2529569	0.11363637	1	1	2399	tags=43%, list=21%, signal=54%
LY_AGING_OLD_DN	LY_AGING_OLD_DN		31	0.543181	1.25191	0.17021276	1	1	398	tags=29%, list=4%, signal=30%
KORKOLA_CORRELATED_WITH_POU5F1	KORKOLA_CORRELATED_WITH_POU5F1		16	0.45328462	1.2513127	0.1923077	1	1	2876	tags=31%, list=26%, signal=42%
MOHANKUMAR_TLX1_TARGETS_UP	MOHANKUMAR_TLX1_TARGETS_UP		243	0.33801782	1.2498634	0	1	1	3956	tags=41%, list=35%, signal=62%
ICHIBA_GRAFT_VERSUS_HOST_DISEASE_D7_DN	ICHIBA_GRAFT_VERSUS_HOST_DISEASE_D7_DN		34	0.37233886	1.2497631	0.055555556	1	1	2225	tags=32%, list=20%, signal=40%
YAO_TEMPORAL_RESPONSE_TO_PROGESTERONE_CLUSTER_17	YAO_TEMPORAL_RESPONSE_TO_PROGESTERONE_CLUSTER_17		143	0.29938704	1.2496567	0.18181819	1	1	5677	tags=64%, list=51%, signal=127%
UDAYAKUMAR_MED1_TARGETS_UP	UDAYAKUMAR_MED1_TARGETS_UP		75	0.38437003	1.2493038	0	1	1	4629	tags=55%, list=41%, signal=93%
GRAHAM_CML_DIVIDING_VS_NORMAL_QUIESCENT_UP	GRAHAM_CML_DIVIDING_VS_NORMAL_QUIESCENT_UP		123	0.6113099	1.2476621	0	1	1	1159	tags=41%, list=10%, signal=46%
KEGG_O_GLYCAN_BIOSYNTHESIS	KEGG_O_GLYCAN_BIOSYNTHESIS		17	0.46507108	1.2474349	0.40384614	1	1	1746	tags=24%, list=16%, signal=28%
BROWNE_HCMV_INFECTION_20HR_UP	BROWNE_HCMV_INFECTION_20HR_UP		136	0.33196896	1.2467774	0.11111111	1	1	4485	tags=43%, list=40%, signal=70%
LASTOWSKA_NEUROBLASTOMA_COPY_NUMBER_UP	LASTOWSKA_NEUROBLASTOMA_COPY_NUMBER_UP		111	0.28458852	1.2467592	0.17777778	1	1	4299	tags=43%, list=38%, signal=69%
ST_ERK1_ERK2_MAPK_PATHWAY	ST_ERK1_ERK2_MAPK_PATHWAY		18	0.31307375	1.246312	0.1632653	1	1	1946	tags=22%, list=17%, signal=27%
KEGG_BASE_EXCISION_REPAIR	KEGG_BASE_EXCISION_REPAIR		21	0.5008907	1.2461556	0.16666667	1	1	3059	tags=57%, list=27%, signal=78%
KEGG_PROTEIN_EXPORT	KEGG_PROTEIN_EXPORT		18	0.4964778	1.2447382	0.04761905	1	1	4532	tags=72%, list=40%, signal=121%
MANALO_HYPOXIA_DN	MANALO_HYPOXIA_DN		173	0.4041377	1.2440968	0.071428575	1	1	2465	tags=34%, list=22%, signal=42%
REACTOME_TRAFFICKING_OF_AMPA_RECEPTORS	REACTOME_TRAFFICKING_OF_AMPA_RECEPTORS		20	0.40193024	1.2437747	0.11111111	1	1	2268	tags=25%, list=20%, signal=31%
PASQUALUCCI_LYMPHOMA_BY_GC_STAGE_UP	PASQUALUCCI_LYMPHOMA_BY_GC_STAGE_UP		183	0.3402508	1.2426274	0.11111111	1	1	2174	tags=32%, list=19%, signal=39%
LIEN_BREAST_CARCINOMA_METAPLASTIC_VS_DUCTAL_DN	LIEN_BREAST_CARCINOMA_METAPLASTIC_VS_DUCTAL_DN		49	0.51240957	1.2418011	0	1	1	2517	tags=53%, list=22%, signal=68%
WEIGEL_OXIDATIVE_STRESS_BY_HNE_AND_H2O2	WEIGEL_OXIDATIVE_STRESS_BY_HNE_AND_H2O2		28	0.42572546	1.2414348	0.11363637	1	1	1517	tags=29%, list=14%, signal=33%
REACTOME_TIGHT_JUNCTION_INTERACTIONS	REACTOME_TIGHT_JUNCTION_INTERACTIONS		24	0.7091933	1.2407572	0	1	1	921	tags=46%, list=8%, signal=50%
KEGG_PROGESTERONE_MEDIATED_OOCYTE_MATURATION	KEGG_PROGESTERONE_MEDIATED_OOCYTE_MATURATION		56	0.36262566	1.2400078	0.17021276	1	1	3289	tags=41%, list=29%, signal=58%
SU_TESTIS	SU_TESTIS		44	0.49916074	1.2377106	0	1	1	1385	tags=32%, list=12%, signal=36%
BOYAULT_LIVER_CANCER_SUBCLASS_G3_UP	BOYAULT_LIVER_CANCER_SUBCLASS_G3_UP		118	0.39767626	1.2376084	0.11363637	1	1	4532	tags=54%, list=40%, signal=90%
YU_MYC_TARGETS_UP	YU_MYC_TARGETS_UP		27	0.690424	1.236783	0	1	1	2337	tags=70%, list=21%, signal=89%
WHITEFORD_PEDIATRIC_CANCER_MARKERS	WHITEFORD_PEDIATRIC_CANCER_MARKERS		66	0.6500259	1.2360978	0	1	1	1134	tags=48%, list=10%, signal=54%
KOBAYASHI_EGFR_SIGNALING_24HR_DN	KOBAYASHI_EGFR_SIGNALING_24HR_DN		166	0.58314437	1.2354283	0	1	1	1155	tags=37%, list=10%, signal=41%
REACTOME_TRANSCRIPTION_COUPLED_NER	REACTOME_TRANSCRIPTION_COUPLED_NER		40	0.42167848	1.2349565	0	1	1	5720	tags=85%, list=51%, signal=173%
LY_AGING_PREMATURE_DN	LY_AGING_PREMATURE_DN		19	0.5501284	1.2346765	0.11111111	1	1	3151	tags=63%, list=28%, signal=88%
SENGUPTA_NASOPHARYNGEAL_CARCINOMA_DN	SENGUPTA_NASOPHARYNGEAL_CARCINOMA_DN		130	0.37659082	1.2338282	0	1	1	1022	tags=21%, list=9%, signal=23%
HEIDENBLAD_AMPLICON_8Q24_UP	HEIDENBLAD_AMPLICON_8Q24_UP		18	0.40183237	1.2336657	0.11627907	1	1	2303	tags=33%, list=21%, signal=42%
MOLENAAR_TARGETS_OF_CCND1_AND_CDK4_DN	MOLENAAR_TARGETS_OF_CCND1_AND_CDK4_DN		31	0.70396143	1.2335776	0	1	1	1869	tags=65%, list=17%, signal=77%
ZHONG_RESPONSE_TO_AZACITIDINE_AND_TSA_DN	ZHONG_RESPONSE_TO_AZACITIDINE_AND_TSA_DN		32	0.4317017	1.2335068	0.31914893	1	1	5101	tags=75%, list=46%, signal=137%
BIOCARTA_AT1R_PATHWAY	BIOCARTA_AT1R_PATHWAY		20	0.38669735	1.232732	0.11764706	1	1	3117	tags=35%, list=28%, signal=48%
REACTOME_NUCLEOTIDE_EXCISION_REPAIR	REACTOME_NUCLEOTIDE_EXCISION_REPAIR		45	0.41809452	1.2326807	0.17777778	1	1	4729	tags=71%, list=42%, signal=123%
LI_AMPLIFIED_IN_LUNG_CANCER	LI_AMPLIFIED_IN_LUNG_CANCER		123	0.32452402	1.2324843	0.15384616	1	1	3098	tags=37%, list=28%, signal=51%
IVANOVA_HEMATOPOIESIS_EARLY_PROGENITOR	IVANOVA_HEMATOPOIESIS_EARLY_PROGENITOR		86	0.41817415	1.232448	0	1	1	4349	tags=55%, list=39%, signal=89%
FLECHNER_BIOPSY_KIDNEY_TRANSPLANT_OK_VS_DONOR_DN	FLECHNER_BIOPSY_KIDNEY_TRANSPLANT_OK_VS_DONOR_DN		15	0.41777617	1.2320526	0.16	1	1	5025	tags=67%, list=45%, signal=121%
ELLWOOD_MYC_TARGETS_DN	ELLWOOD_MYC_TARGETS_DN		31	0.41179392	1.2307034	0.17021276	1	1	2538	tags=39%, list=23%, signal=50%
REACTOME_TRNA_AMINOACYLATION	REACTOME_TRNA_AMINOACYLATION		18	0.520881	1.2295696	0	1	1	3960	tags=67%, list=35%, signal=103%
RHODES_UNDIFFERENTIATED_CANCER	RHODES_UNDIFFERENTIATED_CANCER		50	0.55237	1.2286682	0	1	1	3198	tags=62%, list=29%, signal=86%
REACTOME_DNA_STRAND_ELONGATION	REACTOME_DNA_STRAND_ELONGATION		22	0.5974903	1.2268347	0.3409091	1	1	2696	tags=64%, list=24%, signal=84%
WANG_BARRETTS_ESOPHAGUS_AND_ESOPHAGUS_CANCER_DN	WANG_BARRETTS_ESOPHAGUS_AND_ESOPHAGUS_CANCER_DN		24	0.42730173	1.2258242	0.22727273	1	1	1121	tags=21%, list=10%, signal=23%
PENG_LEUCINE_DEPRIVATION_UP	PENG_LEUCINE_DEPRIVATION_UP		18	0.41516313	1.2257341	0.275	1	1	2934	tags=39%, list=26%, signal=53%
BASAKI_YBX1_TARGETS_UP	BASAKI_YBX1_TARGETS_UP		168	0.47106925	1.2253265	0.11363637	1	1	2030	tags=38%, list=18%, signal=45%
WAMUNYOKOLI_OVARIAN_CANCER_LMP_UP	WAMUNYOKOLI_OVARIAN_CANCER_LMP_UP		154	0.4253965	1.2249624	0	1	1	3571	tags=51%, list=32%, signal=73%
STEIN_ESR1_TARGETS	STEIN_ESR1_TARGETS		54	0.48221204	1.2245542	0.11904762	1	1	1134	tags=31%, list=10%, signal=35%
REACTOME_METABLISM_OF_NUCLEOTIDES	REACTOME_METABLISM_OF_NUCLEOTIDES		52	0.4033491	1.2245483	0	1	1	2109	tags=35%, list=19%, signal=42%
CHANG_CYCLING_GENES	CHANG_CYCLING_GENES		29	0.73189354	1.2240841	0.071428575	1	1	1280	tags=59%, list=11%, signal=66%
REACTOME_LAGGING_STRAND_SYNTHESIS	REACTOME_LAGGING_STRAND_SYNTHESIS		15	0.5122442	1.2240244	0.3846154	1	1	2696	tags=53%, list=24%, signal=70%
SHEDDEN_LUNG_CANCER_POOR_SURVIVAL_A6	SHEDDEN_LUNG_CANCER_POOR_SURVIVAL_A6		274	0.44287753	1.2227978	0	1	1	2525	tags=36%, list=23%, signal=46%
BOYAULT_LIVER_CANCER_SUBCLASS_G23_UP	BOYAULT_LIVER_CANCER_SUBCLASS_G23_UP		27	0.5960033	1.221336	0	1	1	3241	tags=67%, list=29%, signal=94%
REACTOME_POST_TRANSLATIONAL_PROTEIN_MODIFICATION	REACTOME_POST_TRANSLATIONAL_PROTEIN_MODIFICATION		28	0.45269835	1.2196112	0	1	1	4463	tags=68%, list=40%, signal=113%
LASTOWSKA_NEUROBLASTOMA_COPY_NUMBER_DN	LASTOWSKA_NEUROBLASTOMA_COPY_NUMBER_DN		387	0.27204695	1.2192326	0.17021276	1	1	5293	tags=52%, list=47%, signal=96%
SOTIRIOU_BREAST_CANCER_GRADE_1_VS_3_UP	SOTIRIOU_BREAST_CANCER_GRADE_1_VS_3_UP		88	0.6662356	1.219106	0	1	1	693	tags=41%, list=6%, signal=43%
YAO_TEMPORAL_RESPONSE_TO_PROGESTERONE_CLUSTER_10	YAO_TEMPORAL_RESPONSE_TO_PROGESTERONE_CLUSTER_10		52	0.42090258	1.218996	0.13636364	1	1	5019	tags=69%, list=45%, signal=125%
BLUM_RESPONSE_TO_SALIRASIB_DN	BLUM_RESPONSE_TO_SALIRASIB_DN		253	0.4970623	1.2189403	0.23809524	1	1	2388	tags=42%, list=21%, signal=53%
STEIN_ESRRA_TARGETS_RESPONSIVE_TO_ESTROGEN_DN	STEIN_ESRRA_TARGETS_RESPONSIVE_TO_ESTROGEN_DN		24	0.57924294	1.2180667	0.31914893	1	1	2389	tags=54%, list=21%, signal=69%
KEGG_DNA_REPLICATION	KEGG_DNA_REPLICATION		26	0.5560335	1.2176465	0.38297874	1	1	2696	tags=58%, list=24%, signal=76%
KEGG_PROSTATE_CANCER	KEGG_PROSTATE_CANCER		50	0.35937807	1.2164159	0.06818182	1	1	5294	tags=60%, list=47%, signal=113%
PUJANA_BREAST_CANCER_WITH_BRCA1_MUTATED_UP	PUJANA_BREAST_CANCER_WITH_BRCA1_MUTATED_UP		39	0.5252421	1.2145591	0.4893617	1	1	3636	tags=59%, list=32%, signal=87%
CHANG_CORE_SERUM_RESPONSE_UP	CHANG_CORE_SERUM_RESPONSE_UP		48	0.49144456	1.2133431	0.11363637	1	1	3012	tags=58%, list=27%, signal=79%
JIANG_VHL_TARGETS	JIANG_VHL_TARGETS		52	0.37034205	1.21273	0.06382979	1	1	4133	tags=50%, list=37%, signal=79%
SASAKI_ADULT_T_CELL_LEUKEMIA	SASAKI_ADULT_T_CELL_LEUKEMIA		86	0.41090408	1.2126205	0.115384616	1	1	3630	tags=49%, list=32%, signal=72%
CHOW_RASSF1_TARGETS_DN	CHOW_RASSF1_TARGETS_DN		18	0.50265217	1.2124501	0.2	1	1	4159	tags=67%, list=37%, signal=106%
CROONQUIST_NRAS_SIGNALING_DN	CROONQUIST_NRAS_SIGNALING_DN		44	0.66013783	1.211216	0	1	1	2165	tags=64%, list=19%, signal=79%
CAFFAREL_RESPONSE_TO_THC_DN	CAFFAREL_RESPONSE_TO_THC_DN		19	0.6342473	1.2096257	0	1	1	2214	tags=58%, list=20%, signal=72%
DING_LUNG_CANCER_EXPRESSION_BY_COPY_NUMBER	DING_LUNG_CANCER_EXPRESSION_BY_COPY_NUMBER		55	0.41655654	1.209137	0.13636364	1	1	4863	tags=62%, list=43%, signal=109%
LANDIS_BREAST_CANCER_PROGRESSION_UP	LANDIS_BREAST_CANCER_PROGRESSION_UP		42	0.7556566	1.2089239	0.11904762	1	1	1867	tags=79%, list=17%, signal=94%
KEGG_PORPHYRIN_AND_CHLOROPHYLL_METABOLISM	KEGG_PORPHYRIN_AND_CHLOROPHYLL_METABOLISM		17	0.38836983	1.2085375	0.06382979	1	1	2879	tags=41%, list=26%, signal=55%
NUYTTEN_EZH2_TARGETS_DN	NUYTTEN_EZH2_TARGETS_DN		496	0.39676803	1.2080225	0	1	1	3596	tags=45%, list=32%, signal=63%
RICKMAN_TUMOR_DIFFERENTIATED_MODERATELY_VS_POORLY_UP	RICKMAN_TUMOR_DIFFERENTIATED_MODERATELY_VS_POORLY_UP		20	0.3962402	1.20719	0.17021276	1	1	723	tags=15%, list=6%, signal=16%
RICKMAN_TUMOR_DIFFERENTIATED_MODERATELY_VS_POORLY_DN	RICKMAN_TUMOR_DIFFERENTIATED_MODERATELY_VS_POORLY_DN		20	0.3962402	1.20719	0.17021276	1	1	723	tags=15%, list=6%, signal=16%
BOYAULT_LIVER_CANCER_SUBCLASS_G123_UP	BOYAULT_LIVER_CANCER_SUBCLASS_G123_UP		26	0.50629133	1.2058222	0.11904762	1	1	3478	tags=50%, list=31%, signal=72%
GRAHAM_NORMAL_QUIESCENT_VS_NORMAL_DIVIDING_DN	GRAHAM_NORMAL_QUIESCENT_VS_NORMAL_DIVIDING_DN		57	0.6654157	1.2055801	0	1	1	1155	tags=53%, list=10%, signal=58%
HAHTOLA_MYCOSIS_FUNGOIDES_SKIN_DN	HAHTOLA_MYCOSIS_FUNGOIDES_SKIN_DN		17	0.551082	1.2048696	0	1	1	1678	tags=35%, list=15%, signal=41%
BROWNE_HCMV_INFECTION_10HR_UP	BROWNE_HCMV_INFECTION_10HR_UP		59	0.3771017	1.2044369	0.11904762	1	1	2620	tags=32%, list=23%, signal=42%
YAMASHITA_LIVER_CANCER_STEM_CELL_UP	YAMASHITA_LIVER_CANCER_STEM_CELL_UP		32	0.39529204	1.2043172	0.20408164	1	1	627	tags=22%, list=6%, signal=23%
ROYLANCE_BREAST_CANCER_16Q_COPY_NUMBER_UP	ROYLANCE_BREAST_CANCER_16Q_COPY_NUMBER_UP		25	0.40040243	1.204313	0.16	1	1	5086	tags=64%, list=45%, signal=117%
CROONQUIST_IL6_DEPRIVATION_DN	CROONQUIST_IL6_DEPRIVATION_DN		52	0.7163	1.2036933	0	1	1	1134	tags=60%, list=10%, signal=66%
RICKMAN_HEAD_AND_NECK_CANCER_D	RICKMAN_HEAD_AND_NECK_CANCER_D		18	0.5335138	1.2028308	0.08928572	1	1	958	tags=28%, list=9%, signal=30%
REACTOME_CELL_DEATH_SIGNALLING_VIA_NRAGE_NRIF_AND_NADE	REACTOME_CELL_DEATH_SIGNALLING_VIA_NRAGE_NRIF_AND_NADE		38	0.42604622	1.2027816	0.12765957	1	1	3084	tags=39%, list=28%, signal=54%
GARCIA_TARGETS_OF_FLI1_AND_DAX1_DN	GARCIA_TARGETS_OF_FLI1_AND_DAX1_DN		82	0.37814635	1.2026814	0.22727273	1	1	3055	tags=37%, list=27%, signal=50%
NGUYEN_NOTCH1_TARGETS_UP	NGUYEN_NOTCH1_TARGETS_UP		15	0.5165474	1.201857	0.17021276	1	1	4345	tags=67%, list=39%, signal=109%
ZHAN_MULTIPLE_MYELOMA_UP	ZHAN_MULTIPLE_MYELOMA_UP		31	0.33708617	1.2009902	0.05	1	1	5779	tags=65%, list=52%, signal=133%
PYEON_CANCER_HEAD_AND_NECK_VS_CERVICAL_UP	PYEON_CANCER_HEAD_AND_NECK_VS_CERVICAL_UP		86	0.4554671	1.2006675	0.30612245	1	1	3163	tags=47%, list=28%, signal=64%
GRAHAM_CML_QUIESCENT_VS_NORMAL_QUIESCENT_UP	GRAHAM_CML_QUIESCENT_VS_NORMAL_QUIESCENT_UP		58	0.5471715	1.1998075	0.3409091	1	1	1159	tags=36%, list=10%, signal=40%
YAO_TEMPORAL_RESPONSE_TO_PROGESTERONE_CLUSTER_15	YAO_TEMPORAL_RESPONSE_TO_PROGESTERONE_CLUSTER_15		29	0.53946626	1.199683	0.20408164	1	1	885	tags=31%, list=8%, signal=34%
LASTOWSKA_COAMPLIFIED_WITH_MYCN	LASTOWSKA_COAMPLIFIED_WITH_MYCN		22	0.44175392	1.1996735	0.10638298	1	1	2581	tags=36%, list=23%, signal=47%
ZHAN_VARIABLE_EARLY_DIFFERENTIATION_GENES_DN	ZHAN_VARIABLE_EARLY_DIFFERENTIATION_GENES_DN		20	0.46469933	1.1995069	0	1	1	3989	tags=65%, list=36%, signal=101%
BIOCARTA_MCM_PATHWAY	BIOCARTA_MCM_PATHWAY		16	0.6101614	1.1980077	0.40816328	1	1	2307	tags=56%, list=21%, signal=71%
REACTOME_GLOBAL_GENOMIC_NER	REACTOME_GLOBAL_GENOMIC_NER		31	0.46197212	1.1979941	0.17777778	1	1	5720	tags=90%, list=51%, signal=184%
SHEPARD_BMYB_MORPHOLINO_DN	SHEPARD_BMYB_MORPHOLINO_DN		115	0.44603756	1.1974818	0	1	1	1155	tags=30%, list=10%, signal=34%
SENGUPTA_NASOPHARYNGEAL_CARCINOMA_UP	SENGUPTA_NASOPHARYNGEAL_CARCINOMA_UP		146	0.44089442	1.197426	0.10204082	1	1	1189	tags=27%, list=11%, signal=29%
IWANAGA_CARCINOGENESIS_BY_KRAS_UP	IWANAGA_CARCINOGENESIS_BY_KRAS_UP		108	0.4460473	1.1967752	0.23809524	1	1	1643	tags=31%, list=15%, signal=35%
UEDA_PERIFERAL_CLOCK	UEDA_PERIFERAL_CLOCK		117	0.30304337	1.196207	0.10638298	1	1	2209	tags=26%, list=20%, signal=33%
SMID_BREAST_CANCER_BASAL_UP	SMID_BREAST_CANCER_BASAL_UP		390	0.40843177	1.1959376	0.20408164	1	1	1349	tags=24%, list=12%, signal=26%
EGUCHI_CELL_CYCLE_RB1_TARGETS	EGUCHI_CELL_CYCLE_RB1_TARGETS		15	0.8488271	1.1952903	0	1	1	778	tags=80%, list=7%, signal=86%
REACTOME_NEURORANSMITTER_RECEPTOR_BINDING_AND_DOWNSTREAM_TRANSMISSION_IN_THE_POSTSYNAPTIC_CELL	REACTOME_NEURORANSMITTER_RECEPTOR_BINDING_AND_DOWNSTREAM_TRANSMISSION_IN_THE_POSTSYNAPTIC_CELL		59	0.28931764	1.1950755	0.2	1	1	3577	tags=31%, list=32%, signal=45%
WAMUNYOKOLI_OVARIAN_CANCER_GRADES_1_2_UP	WAMUNYOKOLI_OVARIAN_CANCER_GRADES_1_2_UP		84	0.4746038	1.1945314	0	1	1	3253	tags=55%, list=29%, signal=77%
LI_WILMS_TUMOR_VS_FETAL_KIDNEY_1_DN	LI_WILMS_TUMOR_VS_FETAL_KIDNEY_1_DN		111	0.44822246	1.1943682	0.38297874	1	1	925	tags=23%, list=8%, signal=25%
HANN_RESISTANCE_TO_BCL2_INHIBITOR_DN	HANN_RESISTANCE_TO_BCL2_INHIBITOR_DN		30	0.3665863	1.1937501	0.11627907	1	1	2090	tags=23%, list=19%, signal=29%
SCHLOSSER_MYC_TARGETS_AND_SERUM_RESPONSE_DN	SCHLOSSER_MYC_TARGETS_AND_SERUM_RESPONSE_DN		31	0.36546138	1.1935478	0	1	1	3568	tags=39%, list=32%, signal=57%
KEGG_PROPANOATE_METABOLISM	KEGG_PROPANOATE_METABOLISM		25	0.39844608	1.1934435	0.2	1	1	3336	tags=32%, list=30%, signal=45%
STARK_PREFRONTAL_CORTEX_22Q11_DELETION_DN	STARK_PREFRONTAL_CORTEX_22Q11_DELETION_DN		345	0.29650626	1.1933818	0.1904762	1	1	5458	tags=59%, list=49%, signal=111%
SMID_BREAST_CANCER_LUMINAL_B_UP	SMID_BREAST_CANCER_LUMINAL_B_UP		96	0.36617446	1.1932541	0.16666667	1	1	2105	tags=26%, list=19%, signal=32%
LEE_LIVER_CANCER_SURVIVAL_UP	LEE_LIVER_CANCER_SURVIVAL_UP		94	0.3278524	1.192945	0.1904762	1	1	2732	tags=36%, list=24%, signal=47%
SMID_BREAST_CANCER_RELAPSE_IN_BRAIN_DN	SMID_BREAST_CANCER_RELAPSE_IN_BRAIN_DN		43	0.3803442	1.1923956	0.27659574	1	1	2105	tags=30%, list=19%, signal=37%
DOANE_BREAST_CANCER_ESR1_UP	DOANE_BREAST_CANCER_ESR1_UP		70	0.3832105	1.1922193	0	1	1	854	tags=20%, list=8%, signal=22%
RODWELL_AGING_KIDNEY_DN	RODWELL_AGING_KIDNEY_DN		63	0.30842412	1.1920447	0	1	1	2224	tags=22%, list=20%, signal=28%
BOYAULT_LIVER_CANCER_SUBCLASS_G1_UP	BOYAULT_LIVER_CANCER_SUBCLASS_G1_UP		68	0.48697928	1.1918536	0.11904762	1	1	1546	tags=34%, list=14%, signal=39%
HORIUCHI_WTAP_TARGETS_DN	HORIUCHI_WTAP_TARGETS_DN		179	0.49259305	1.1917778	0	1	1	2312	tags=37%, list=21%, signal=46%
RORIE_TARGETS_OF_EWSR1_FLI1_FUSION_DN	RORIE_TARGETS_OF_EWSR1_FLI1_FUSION_DN		17	0.49062783	1.1917385	0.1627907	1	1	1812	tags=29%, list=16%, signal=35%
NOUZOVA_TRETINOIN_AND_H4_ACETYLATION	NOUZOVA_TRETINOIN_AND_H4_ACETYLATION		78	0.3257216	1.1915332	0.24444444	1	1	4693	tags=50%, list=42%, signal=85%
MUELLER_PLURINET	MUELLER_PLURINET		208	0.37341282	1.1914178	0.2888889	1	1	5152	tags=60%, list=46%, signal=109%
CHEMNITZ_RESPONSE_TO_PROSTAGLANDIN_E2_DN	CHEMNITZ_RESPONSE_TO_PROSTAGLANDIN_E2_DN		177	0.3456853	1.1910008	0.20408164	1	1	2043	tags=27%, list=18%, signal=32%
MORI_IMMATURE_B_LYMPHOCYTE_DN	MORI_IMMATURE_B_LYMPHOCYTE_DN		40	0.5801522	1.1888217	0.3409091	1	1	1203	tags=48%, list=11%, signal=53%
ZHAN_MULTIPLE_MYELOMA_SUBGROUPS	ZHAN_MULTIPLE_MYELOMA_SUBGROUPS		25	0.339086	1.1887803	0.16666667	1	1	6041	tags=72%, list=54%, signal=156%
NUNODA_RESPONSE_TO_DASATINIB_IMATINIB_UP	NUNODA_RESPONSE_TO_DASATINIB_IMATINIB_UP		21	0.54217064	1.1885865	0.11904762	1	1	1634	tags=38%, list=15%, signal=45%
LINDGREN_BLADDER_CANCER_WITH_LOH_IN_CHR9Q	LINDGREN_BLADDER_CANCER_WITH_LOH_IN_CHR9Q		62	0.34512785	1.1885366	0.04761905	1	1	5336	tags=65%, list=48%, signal=123%
JAEGER_METASTASIS_DN	JAEGER_METASTASIS_DN		145	0.4991465	1.1885364	0.36734694	1	1	1533	tags=39%, list=14%, signal=44%
MUELLER_METHYLATED_IN_GLIOBLASTOMA	MUELLER_METHYLATED_IN_GLIOBLASTOMA		26	0.42947656	1.1874315	0.25	1	1	2182	tags=42%, list=19%, signal=52%
SONG_TARGETS_OF_IE86_CMV_PROTEIN	SONG_TARGETS_OF_IE86_CMV_PROTEIN		32	0.6642924	1.1864011	0.23809524	1	1	2584	tags=72%, list=23%, signal=93%
REACTOME_ACTIVATION_OF_THE_PRE_REPLICATIVE_COMPLEX	REACTOME_ACTIVATION_OF_THE_PRE_REPLICATIVE_COMPLEX		25	0.58577794	1.1860281	0.36734694	1	1	2911	tags=64%, list=26%, signal=86%
KEGG_GALACTOSE_METABOLISM	KEGG_GALACTOSE_METABOLISM		21	0.526381	1.185929	0.1891892	1	1	2090	tags=48%, list=19%, signal=58%
WOO_LIVER_CANCER_RECURRENCE_DN	WOO_LIVER_CANCER_RECURRENCE_DN		53	0.4317128	1.1847849	0.2972973	1	1	2304	tags=38%, list=21%, signal=47%
LINDGREN_BLADDER_CANCER_CLUSTER_1_DN	LINDGREN_BLADDER_CANCER_CLUSTER_1_DN		238	0.35606936	1.1847193	0	1	1	696	tags=19%, list=6%, signal=20%
SMID_BREAST_CANCER_RELAPSE_IN_BRAIN_UP	SMID_BREAST_CANCER_RELAPSE_IN_BRAIN_UP		28	0.44900802	1.1840218	0.10204082	1	1	1442	tags=29%, list=13%, signal=33%
KEGG_GLIOMA	KEGG_GLIOMA		32	0.36633104	1.1828941	0.31111112	1	1	2237	tags=25%, list=20%, signal=31%
MISSIAGLIA_REGULATED_BY_METHYLATION_DN	MISSIAGLIA_REGULATED_BY_METHYLATION_DN		66	0.5218699	1.181006	0.35714287	1	1	2433	tags=48%, list=22%, signal=62%
DORSAM_HOXA9_TARGETS_DN	DORSAM_HOXA9_TARGETS_DN		17	0.47563776	1.1809808	0.22727273	1	1	2006	tags=41%, list=18%, signal=50%
CAFFAREL_RESPONSE_TO_THC_24HR_5_UP	CAFFAREL_RESPONSE_TO_THC_24HR_5_UP		18	0.5107043	1.1805772	0.071428575	1	1	4092	tags=67%, list=37%, signal=105%
XU_AKT1_TARGETS_6HR	XU_AKT1_TARGETS_6HR		17	0.50360715	1.1804479	0.31111112	1	1	1919	tags=41%, list=17%, signal=50%
REACTOME_METAL_ION_SLC_TRANSPORTERS	REACTOME_METAL_ION_SLC_TRANSPORTERS		16	0.46623778	1.1798674	0.26	1	1	3622	tags=56%, list=32%, signal=83%
SCIAN_CELL_CYCLE_TARGETS_OF_TP53_AND_TP73_DN	SCIAN_CELL_CYCLE_TARGETS_OF_TP53_AND_TP73_DN		19	0.75958	1.1798512	0.1904762	1	1	1120	tags=68%, list=10%, signal=76%
KEGG_ALANINE_ASPARTATE_AND_GLUTAMATE_METABOLISM	KEGG_ALANINE_ASPARTATE_AND_GLUTAMATE_METABOLISM		21	0.38446862	1.1795936	0.18604651	1	1	1499	tags=29%, list=13%, signal=33%
SENESE_HDAC3_TARGETS_DN	SENESE_HDAC3_TARGETS_DN		256	0.32726207	1.1793756	0.31914893	1	1	2784	tags=32%, list=25%, signal=42%
MORI_MATURE_B_LYMPHOCYTE_DN	MORI_MATURE_B_LYMPHOCYTE_DN		44	0.44199637	1.1792486	0.13636364	1	1	3071	tags=45%, list=27%, signal=62%
LINDGREN_BLADDER_CANCER_CLUSTER_3_UP	LINDGREN_BLADDER_CANCER_CLUSTER_3_UP		191	0.45098016	1.1788858	0	1	1	2635	tags=41%, list=24%, signal=53%
ZHANG_BREAST_CANCER_PROGENITORS_UP	ZHANG_BREAST_CANCER_PROGENITORS_UP		234	0.43526316	1.1777687	0	1	1	2428	tags=36%, list=22%, signal=45%
KEGG_LYSOSOME	KEGG_LYSOSOME		82	0.27428016	1.1762578	0.23404256	1	1	6439	tags=63%, list=58%, signal=148%
CAFFAREL_RESPONSE_TO_THC_UP	CAFFAREL_RESPONSE_TO_THC_UP		18	0.39407033	1.1762059	0.20454545	1	1	5365	tags=72%, list=48%, signal=138%
PUJANA_BRCA_CENTERED_NETWORK	PUJANA_BRCA_CENTERED_NETWORK		72	0.43355083	1.17613	0.46	1	1	3478	tags=50%, list=31%, signal=72%
SABATES_COLORECTAL_ADENOMA_UP	SABATES_COLORECTAL_ADENOMA_UP		70	0.39078695	1.1746771	0.29032257	1	1	1041	tags=26%, list=9%, signal=28%
REACTOME_MITOTIC_M_M_G1_PHASES	REACTOME_MITOTIC_M_M_G1_PHASES		102	0.4530474	1.1746438	0	1	1	2528	tags=38%, list=23%, signal=49%
SMID_BREAST_CANCER_RELAPSE_IN_BONE_UP	SMID_BREAST_CANCER_RELAPSE_IN_BONE_UP		59	0.3552271	1.1741724	0.13636364	1	1	2105	tags=32%, list=19%, signal=39%
REACTOME_SIGNALING_BY_WNT	REACTOME_SIGNALING_BY_WNT		47	0.39437923	1.1730912	0.18181819	1	1	6055	tags=85%, list=54%, signal=185%
REACTOME_METABOLISM_OF_MRNA	REACTOME_METABOLISM_OF_MRNA		27	0.35713425	1.1712682	0.17777778	1	1	5376	tags=59%, list=48%, signal=114%
ONDER_CDH1_TARGETS_2_DN	ONDER_CDH1_TARGETS_2_DN		264	0.4609749	1.1712675	0.36734694	1	1	2390	tags=42%, list=21%, signal=52%
LUI_TARGETS_OF_PAX8_PPARG_FUSION	LUI_TARGETS_OF_PAX8_PPARG_FUSION		23	0.4002027	1.1710255	0.11363637	1	1	4343	tags=61%, list=39%, signal=99%
REACTOME_DNA_REPAIR	REACTOME_DNA_REPAIR		78	0.43536595	1.1709759	0.1904762	1	1	4567	tags=68%, list=41%, signal=114%
HUPER_BREAST_BASAL_VS_LUMINAL_DN	HUPER_BREAST_BASAL_VS_LUMINAL_DN		39	0.43301323	1.1698055	0	1	1	1093	tags=31%, list=10%, signal=34%
REACTOME_REGULATION_OF_ORNITHINE_DECARBOXYLASE	REACTOME_REGULATION_OF_ORNITHINE_DECARBOXYLASE		40	0.37836146	1.1696346	0.18181819	1	1	6055	tags=85%, list=54%, signal=184%
GEORGES_CELL_CYCLE_MIR192_TARGETS	GEORGES_CELL_CYCLE_MIR192_TARGETS		39	0.42692018	1.1694615	0.3846154	1	1	2911	tags=44%, list=26%, signal=59%
FRASOR_RESPONSE_TO_SERM_OR_FULVESTRANT_DN	FRASOR_RESPONSE_TO_SERM_OR_FULVESTRANT_DN		35	0.6684465	1.1693646	0.23809524	1	1	1077	tags=49%, list=10%, signal=54%
KEGG_ENDOMETRIAL_CANCER	KEGG_ENDOMETRIAL_CANCER		31	0.4157196	1.1687754	0.17777778	1	1	5294	tags=71%, list=47%, signal=134%
REACTOME_P75_NTR_RECEPTOR_MEDIATED_SIGNALLING	REACTOME_P75_NTR_RECEPTOR_MEDIATED_SIGNALLING		53	0.37126756	1.1686292	0.29787233	1	1	3084	tags=36%, list=28%, signal=49%
MORI_LARGE_PRE_BII_LYMPHOCYTE_UP	MORI_LARGE_PRE_BII_LYMPHOCYTE_UP		43	0.57129526	1.1685368	0.11904762	1	1	2495	tags=58%, list=22%, signal=75%
JAEGER_METASTASIS_UP	JAEGER_METASTASIS_UP		28	0.49940264	1.168267	0.31914893	1	1	634	tags=32%, list=6%, signal=34%
TIEN_INTESTINE_PROBIOTICS_24HR_UP	TIEN_INTESTINE_PROBIOTICS_24HR_UP		343	0.3556109	1.1676991	0.11363637	1	1	3395	tags=38%, list=30%, signal=52%
BARRIER_COLON_CANCER_RECURRENCE_UP	BARRIER_COLON_CANCER_RECURRENCE_UP		23	0.36524633	1.1672969	0.4	1	1	4711	tags=52%, list=42%, signal=90%
REACTOME_CELL_CELL_ADHESION_SYSTEMS	REACTOME_CELL_CELL_ADHESION_SYSTEMS		42	0.50900275	1.1671795	0.30612245	1	1	921	tags=29%, list=8%, signal=31%
CAMPS_COLON_CANCER_COPY_NUMBER_DN	CAMPS_COLON_CANCER_COPY_NUMBER_DN		18	0.42348114	1.1667802	0.29411766	1	1	1346	tags=28%, list=12%, signal=32%
REACTOME_ACTIVATION_OF_ATR_IN_RESPONSE_TO_REPLICATION_STRESS	REACTOME_ACTIVATION_OF_ATR_IN_RESPONSE_TO_REPLICATION_STRESS		31	0.48862767	1.1665508	0.46938777	1	1	3450	tags=55%, list=31%, signal=79%
PUJANA_XPRSS_INT_NETWORK	PUJANA_XPRSS_INT_NETWORK		107	0.44114512	1.1664612	0.51111114	1	1	3478	tags=49%, list=31%, signal=70%
RICKMAN_TUMOR_DIFFERENTIATED_WELL_VS_MODERATELY_DN	RICKMAN_TUMOR_DIFFERENTIATED_WELL_VS_MODERATELY_DN		57	0.42170304	1.1662035	0.4090909	1	1	3428	tags=46%, list=31%, signal=65%
KEGG_OLFACTORY_TRANSDUCTION	KEGG_OLFACTORY_TRANSDUCTION		17	0.44660786	1.166146	0.10638298	1	1	3967	tags=59%, list=35%, signal=91%
EINAV_INTERFERON_SIGNATURE_IN_CANCER	EINAV_INTERFERON_SIGNATURE_IN_CANCER		15	0.55008453	1.1660256	0.29787233	1	1	4291	tags=80%, list=38%, signal=130%
REACTOME_SYNTHESIS_OF_DNA	REACTOME_SYNTHESIS_OF_DNA		72	0.44096875	1.1653243	0.3409091	1	1	2721	tags=47%, list=24%, signal=62%
CHARAFE_BREAST_CANCER_BASAL_VS_MESENCHYMAL_UP	CHARAFE_BREAST_CANCER_BASAL_VS_MESENCHYMAL_UP		67	0.63430643	1.1647636	0.071428575	1	1	1187	tags=49%, list=11%, signal=55%
ZHAN_V2_LATE_DIFFERENTIATION_GENES	ZHAN_V2_LATE_DIFFERENTIATION_GENES		27	0.4442878	1.1647378	0.25	1	1	3219	tags=52%, list=29%, signal=73%
GAL_LEUKEMIC_STEM_CELL_DN	GAL_LEUKEMIC_STEM_CELL_DN		133	0.4228549	1.1644573	0.104166664	1	1	1621	tags=28%, list=14%, signal=32%
KIM_RESPONSE_TO_TSA_AND_DECITABINE_UP	KIM_RESPONSE_TO_TSA_AND_DECITABINE_UP		76	0.4587541	1.1637334	0.11363637	1	1	2182	tags=38%, list=19%, signal=47%
VANTVEER_BREAST_CANCER_METASTASIS_UP	VANTVEER_BREAST_CANCER_METASTASIS_UP		27	0.4244463	1.1630987	0.34042552	1	1	2105	tags=33%, list=19%, signal=41%
RIZ_ERYTHROID_DIFFERENTIATION_HBZ	RIZ_ERYTHROID_DIFFERENTIATION_HBZ		29	0.39812097	1.1626438	0.14583333	1	1	990	tags=17%, list=9%, signal=19%
SLEBOS_HEAD_AND_NECK_CANCER_WITH_HPV_UP	SLEBOS_HEAD_AND_NECK_CANCER_WITH_HPV_UP		41	0.54010266	1.1623892	0.11904762	1	1	2524	tags=46%, list=23%, signal=60%
KEGG_CELL_CYCLE	KEGG_CELL_CYCLE		83	0.46454227	1.1620436	0.35714287	1	1	3262	tags=51%, list=29%, signal=71%
CHEN_NEUROBLASTOMA_COPY_NUMBER_GAINS	CHEN_NEUROBLASTOMA_COPY_NUMBER_GAINS		30	0.46156615	1.161193	0.1904762	1	1	3524	tags=53%, list=31%, signal=78%
SCHUHMACHER_MYC_TARGETS_UP	SCHUHMACHER_MYC_TARGETS_UP		49	0.36719692	1.1606345	0.11904762	1	1	3316	tags=43%, list=30%, signal=61%
REACTOME_AUTODEGRADATION_OF_CDH1_BY_CDH1_APC	REACTOME_AUTODEGRADATION_OF_CDH1_BY_CDH1_APC		46	0.3981397	1.1606169	0.18181819	1	1	6055	tags=85%, list=54%, signal=184%
ROVERSI_GLIOMA_COPY_NUMBER_UP	ROVERSI_GLIOMA_COPY_NUMBER_UP		60	0.32612884	1.1597798	0.23809524	1	1	1890	tags=25%, list=17%, signal=30%
BROWNE_HCMV_INFECTION_14HR_UP	BROWNE_HCMV_INFECTION_14HR_UP		86	0.32850817	1.1597606	0.29787233	1	1	2930	tags=38%, list=26%, signal=52%
BIOCARTA_PYK2_PATHWAY	BIOCARTA_PYK2_PATHWAY		17	0.3671368	1.1597062	0.10638298	1	1	3117	tags=35%, list=28%, signal=49%
REACTOME_PURINE_METABOLISM	REACTOME_PURINE_METABOLISM		22	0.32202983	1.1596854	0.11111111	1	1	1770	tags=27%, list=16%, signal=32%
SCHLOSSER_SERUM_RESPONSE_UP	SCHLOSSER_SERUM_RESPONSE_UP		77	0.32705012	1.1591105	0	1	1	2619	tags=30%, list=23%, signal=39%
SENGUPTA_NASOPHARYNGEAL_CARCINOMA_WITH_LMP1_DN	SENGUPTA_NASOPHARYNGEAL_CARCINOMA_WITH_LMP1_DN		77	0.3869632	1.1589962	0.20754717	1	1	906	tags=22%, list=8%, signal=24%
CROONQUIST_NRAS_VS_STROMAL_STIMULATION_DN	CROONQUIST_NRAS_VS_STROMAL_STIMULATION_DN		55	0.49328637	1.158642	0.30612245	1	1	1119	tags=31%, list=10%, signal=34%
TURASHVILI_BREAST_LOBULAR_CARCINOMA_VS_LOBULAR_NORMAL_UP	TURASHVILI_BREAST_LOBULAR_CARCINOMA_VS_LOBULAR_NORMAL_UP		54	0.45721915	1.1584725	0.30612245	1	1	1061	tags=28%, list=9%, signal=31%
GEORGES_TARGETS_OF_MIR192_AND_MIR215	GEORGES_TARGETS_OF_MIR192_AND_MIR215		415	0.33516723	1.1582052	0.3409091	1	1	2030	tags=26%, list=18%, signal=30%
BIDUS_METASTASIS_UP	BIDUS_METASTASIS_UP		107	0.44509923	1.15815	0.1904762	1	1	942	tags=21%, list=8%, signal=23%
REACTOME_G2_M_CHECKPOINTS	REACTOME_G2_M_CHECKPOINTS		34	0.5312638	1.1576207	0.3409091	1	1	2307	tags=47%, list=21%, signal=59%
LIU_CMYB_TARGETS_UP	LIU_CMYB_TARGETS_UP		102	0.29539886	1.1574622	0.10638298	1	1	3531	tags=41%, list=32%, signal=60%
KEGG_RIG_I_LIKE_RECEPTOR_SIGNALING_PATHWAY	KEGG_RIG_I_LIKE_RECEPTOR_SIGNALING_PATHWAY		34	0.3680362	1.1573461	0.18181819	1	1	1764	tags=26%, list=16%, signal=31%
AUNG_GASTRIC_CANCER	AUNG_GASTRIC_CANCER		26	0.5085892	1.1570915	0.30612245	1	1	633	tags=27%, list=6%, signal=28%
REACTOME_STABILIZATION_OF_P53	REACTOME_STABILIZATION_OF_P53		36	0.4106348	1.1567247	0.18181819	1	1	6243	tags=92%, list=56%, signal=206%
KEGG_NUCLEOTIDE_EXCISION_REPAIR	KEGG_NUCLEOTIDE_EXCISION_REPAIR		38	0.43067828	1.1566406	0.17777778	1	1	5720	tags=84%, list=51%, signal=172%
TOOKER_GEMCITABINE_RESISTANCE_UP	TOOKER_GEMCITABINE_RESISTANCE_UP		53	0.3393602	1.1562587	0.04761905	1	1	4847	tags=60%, list=43%, signal=106%
TOOKER_RESPONSE_TO_BEXAROTENE_DN	TOOKER_RESPONSE_TO_BEXAROTENE_DN		53	0.3393602	1.1562587	0.04761905	1	1	4847	tags=60%, list=43%, signal=106%
REACTOME_DUAL_INCISION_REACTION_IN_GG_NER	REACTOME_DUAL_INCISION_REACTION_IN_GG_NER		20	0.44405726	1.1554312	0.17777778	1	1	5720	tags=90%, list=51%, signal=184%
BARRIER_CANCER_RELAPSE_NORMAL_SAMPLE_DN	BARRIER_CANCER_RELAPSE_NORMAL_SAMPLE_DN		15	0.55055076	1.1549519	0.26666668	1	1	2570	tags=60%, list=23%, signal=78%
MAYBURD_RESPONSE_TO_L663536_UP	MAYBURD_RESPONSE_TO_L663536_UP		15	0.4228299	1.1548634	0.26923078	1	1	3960	tags=40%, list=35%, signal=62%
GAUSSMANN_MLL_AF4_FUSION_TARGETS_G_UP	GAUSSMANN_MLL_AF4_FUSION_TARGETS_G_UP		108	0.29969895	1.1545861	0.29545453	1	1	2158	tags=24%, list=19%, signal=30%
DITTMER_PTHLH_TARGETS_UP	DITTMER_PTHLH_TARGETS_UP		84	0.3203281	1.1542362	0	1	1	2772	tags=30%, list=25%, signal=39%
REACTOME_DUAL_INCISION_REACTION_IN_TC_NER	REACTOME_DUAL_INCISION_REACTION_IN_TC_NER		26	0.3798322	1.153786	0.2	1	1	4729	tags=69%, list=42%, signal=120%
GINESTIER_BREAST_CANCER_ZNF217_AMPLIFIED_DN	GINESTIER_BREAST_CANCER_ZNF217_AMPLIFIED_DN		158	0.3346711	1.1533977	0.26666668	1	1	4109	tags=42%, list=37%, signal=66%
REACTOME_P53_INDEPENDENT_DNA_DAMAGE_RESPONSE	REACTOME_P53_INDEPENDENT_DNA_DAMAGE_RESPONSE		37	0.41297185	1.1532598	0.18181819	1	1	6055	tags=89%, list=54%, signal=194%
KEGG_PHOSPHATIDYLINOSITOL_SIGNALING_SYSTEM	KEGG_PHOSPHATIDYLINOSITOL_SIGNALING_SYSTEM		36	0.37462297	1.1527336	0.17777778	1	1	3367	tags=36%, list=30%, signal=51%
CASORELLI_ACUTE_PROMYELOCYTIC_LEUKEMIA_DN	CASORELLI_ACUTE_PROMYELOCYTIC_LEUKEMIA_DN		412	0.3752668	1.1521779	0.23809524	1	1	3823	tags=47%, list=34%, signal=68%
JIANG_TIP30_TARGETS_DN	JIANG_TIP30_TARGETS_DN		18	0.4279432	1.1521755	0.5777778	1	1	3211	tags=44%, list=29%, signal=62%
ZHOU_INFLAMMATORY_RESPONSE_LIVE_DN	ZHOU_INFLAMMATORY_RESPONSE_LIVE_DN		165	0.26815188	1.1518846	0.045454547	1	1	3029	tags=32%, list=27%, signal=43%
ZHOU_INFLAMMATORY_RESPONSE_LPS_DN	ZHOU_INFLAMMATORY_RESPONSE_LPS_DN		165	0.26815188	1.1518846	0.045454547	1	1	3029	tags=32%, list=27%, signal=43%
KIM_WT1_TARGETS_DN	KIM_WT1_TARGETS_DN		255	0.3832459	1.1516478	0.3409091	1	1	2191	tags=31%, list=20%, signal=38%
KEGG_AMYOTROPHIC_LATERAL_SCLEROSIS_ALS	KEGG_AMYOTROPHIC_LATERAL_SCLEROSIS_ALS		29	0.34468752	1.1515902	0.18181819	1	1	5229	tags=52%, list=47%, signal=97%
LIAO_METASTASIS	LIAO_METASTASIS		282	0.27543443	1.1515391	0.15384616	1	1	1427	tags=20%, list=13%, signal=22%
KOBAYASHI_EGFR_SIGNALING_24HR_UP	KOBAYASHI_EGFR_SIGNALING_24HR_UP		56	0.40861994	1.151508	0	1	1	1002	tags=27%, list=9%, signal=29%
CHIANG_LIVER_CANCER_SUBCLASS_POLYSOMY7_UP	CHIANG_LIVER_CANCER_SUBCLASS_POLYSOMY7_UP		40	0.33286148	1.1505388	0.094339624	1	1	1437	tags=25%, list=13%, signal=29%
BIOCARTA_KERATINOCYTE_PATHWAY	BIOCARTA_KERATINOCYTE_PATHWAY		25	0.3093949	1.1503985	0.32692307	1	1	938	tags=16%, list=8%, signal=17%
SHIPP_DLBCL_VS_FOLLICULAR_LYMPHOMA_UP	SHIPP_DLBCL_VS_FOLLICULAR_LYMPHOMA_UP		35	0.3282175	1.1500012	0.18181819	1	1	4583	tags=60%, list=41%, signal=101%
GOLDRATH_ANTIGEN_RESPONSE	GOLDRATH_ANTIGEN_RESPONSE		270	0.42852396	1.1497561	0.35416666	1	1	1593	tags=29%, list=14%, signal=33%
KEGG_GLYCOSAMINOGLYCAN_BIOSYNTHESIS_HEPARAN_SULFATE	KEGG_GLYCOSAMINOGLYCAN_BIOSYNTHESIS_HEPARAN_SULFATE		19	0.56363285	1.1493045	0.11904762	1	1	1198	tags=37%, list=11%, signal=41%
FUJII_YBX1_TARGETS_DN	FUJII_YBX1_TARGETS_DN		94	0.5369172	1.1478287	0.35714287	1	1	3297	tags=62%, list=29%, signal=87%
REACTOME_CDC20_PHOSPHO_APC_MEDIATED_DEGRADATION_OF_CYCLIN_A	REACTOME_CDC20_PHOSPHO_APC_MEDIATED_DEGRADATION_OF_CYCLIN_A		51	0.4272323	1.1474369	0.1904762	1	1	4688	tags=69%, list=42%, signal=118%
REACTOME_SCF_SKP2_MEDIATED_DEGRADATION_OF_P27_P21	REACTOME_SCF_SKP2_MEDIATED_DEGRADATION_OF_P27_P21		44	0.41644967	1.1463141	0.18181819	1	1	4688	tags=70%, list=42%, signal=121%
GENTILE_UV_RESPONSE_CLUSTER_D5	GENTILE_UV_RESPONSE_CLUSTER_D5		19	0.41143897	1.1462471	0.17777778	1	1	6088	tags=74%, list=54%, signal=161%
REACTOME_EXTENSION_OF_TELOMERES	REACTOME_EXTENSION_OF_TELOMERES		20	0.5095963	1.1457034	0.47619048	1	1	3351	tags=60%, list=30%, signal=85%
SMID_BREAST_CANCER_ERBB2_UP	SMID_BREAST_CANCER_ERBB2_UP		86	0.373265	1.1450132	0.33333334	1	1	2743	tags=41%, list=24%, signal=53%
KEGG_N_GLYCAN_BIOSYNTHESIS	KEGG_N_GLYCAN_BIOSYNTHESIS		28	0.4644399	1.1443368	0.42857143	1	1	4352	tags=71%, list=39%, signal=117%
WEIGEL_OXIDATIVE_STRESS_RESPONSE	WEIGEL_OXIDATIVE_STRESS_RESPONSE		19	0.35977477	1.1436925	0.17777778	1	1	130	tags=11%, list=1%, signal=11%
ST_G_ALPHA_I_PATHWAY	ST_G_ALPHA_I_PATHWAY		20	0.2927322	1.1436558	0.35	1	1	4784	tags=45%, list=43%, signal=78%
MARTINEZ_TP53_TARGETS_DN	MARTINEZ_TP53_TARGETS_DN		406	0.31217206	1.1436405	0.35714287	1	1	1639	tags=21%, list=15%, signal=24%
DACOSTA_UV_RESPONSE_VIA_ERCC3_TTD_UP	DACOSTA_UV_RESPONSE_VIA_ERCC3_TTD_UP		33	0.3890722	1.1433728	0.26923078	1	1	4339	tags=61%, list=39%, signal=99%
WEST_ADRENOCORTICAL_TUMOR_UP	WEST_ADRENOCORTICAL_TUMOR_UP		199	0.3126975	1.1430631	0	1	1	4505	tags=48%, list=40%, signal=78%
RHODES_CANCER_META_SIGNATURE	RHODES_CANCER_META_SIGNATURE		41	0.42850497	1.1428177	0.47619048	1	1	2214	tags=41%, list=20%, signal=51%
BERENJENO_TRANSFORMED_BY_RHOA_UP	BERENJENO_TRANSFORMED_BY_RHOA_UP		385	0.34697285	1.1427495	0.36734694	1	1	3036	tags=38%, list=27%, signal=51%
ALCALAY_AML_BY_NPM1_LOCALIZATION_DN	ALCALAY_AML_BY_NPM1_LOCALIZATION_DN		124	0.37557676	1.1426281	0.40384614	1	1	2165	tags=30%, list=19%, signal=37%
REACTOME_SCF_BETA_TRCP_MEDIATED_DEGRADATION_OF_EMI1	REACTOME_SCF_BETA_TRCP_MEDIATED_DEGRADATION_OF_EMI1		40	0.41967386	1.1424508	0.1904762	1	1	6055	tags=90%, list=54%, signal=195%
MCBRYAN_PUBERTAL_BREAST_4_5WK_UP	MCBRYAN_PUBERTAL_BREAST_4_5WK_UP		189	0.53014684	1.1422145	0.44230768	1	1	2006	tags=49%, list=18%, signal=59%
CAIRO_LIVER_DEVELOPMENT_DN	CAIRO_LIVER_DEVELOPMENT_DN		177	0.35193947	1.1420766	0.2820513	1	1	2551	tags=35%, list=23%, signal=45%
REACTOME_METABOLISM_OF_RNA	REACTOME_METABOLISM_OF_RNA		56	0.330721	1.1419517	0.21428572	1	1	5389	tags=59%, list=48%, signal=113%
REN_BOUND_BY_E2F	REN_BOUND_BY_E2F		36	0.5756869	1.1416802	0.11904762	1	1	3429	tags=64%, list=31%, signal=92%
REACTOME_REGULATION_OF_APC_ACTIVATORS_BETWEEN_G1_S_AND_EARLY_ANAPHASE	REACTOME_REGULATION_OF_APC_ACTIVATORS_BETWEEN_G1_S_AND_EARLY_ANAPHASE		55	0.4300519	1.1410174	0.1904762	1	1	4688	tags=69%, list=42%, signal=118%
DOUGLAS_BMI1_TARGETS_DN	DOUGLAS_BMI1_TARGETS_DN		153	0.2917178	1.1407113	0.10638298	1	1	4101	tags=44%, list=37%, signal=69%
JAZAG_TGFB1_SIGNALING_UP	JAZAG_TGFB1_SIGNALING_UP		67	0.31896853	1.1388232	0.25	1	1	3750	tags=43%, list=33%, signal=65%
KEGG_PROTEASOME	KEGG_PROTEASOME		36	0.40001187	1.1388159	0.18181819	1	1	6255	tags=89%, list=56%, signal=201%
NIKOLSKY_BREAST_CANCER_16P13_AMPLICON	NIKOLSKY_BREAST_CANCER_16P13_AMPLICON		57	0.3724315	1.1385742	0.1904762	1	1	4339	tags=49%, list=39%, signal=80%
CHIANG_LIVER_CANCER_SUBCLASS_UNANNOTATED_DN	CHIANG_LIVER_CANCER_SUBCLASS_UNANNOTATED_DN		117	0.40501446	1.1385491	0.45454547	1	1	2809	tags=42%, list=25%, signal=55%
KEGG_AMINOACYL_TRNA_BIOSYNTHESIS	KEGG_AMINOACYL_TRNA_BIOSYNTHESIS		18	0.4697718	1.1385227	0.15555556	1	1	3960	tags=61%, list=35%, signal=94%
EBAUER_TARGETS_OF_PAX3_FOXO1_FUSION_DN	EBAUER_TARGETS_OF_PAX3_FOXO1_FUSION_DN		18	0.3514262	1.138437	0.2857143	1	1	4586	tags=44%, list=41%, signal=75%
PYEON_HPV_POSITIVE_TUMORS_UP	PYEON_HPV_POSITIVE_TUMORS_UP		34	0.50574714	1.1377765	0.30612245	1	1	3810	tags=59%, list=34%, signal=89%
LIANG_HEMATOPOIESIS_STEM_CELL_NUMBER_SMALL_VS_HUGE_UP	LIANG_HEMATOPOIESIS_STEM_CELL_NUMBER_SMALL_VS_HUGE_UP		27	0.4762095	1.137317	0.11363637	1	1	3843	tags=52%, list=34%, signal=79%
KEGG_INOSITOL_PHOSPHATE_METABOLISM	KEGG_INOSITOL_PHOSPHATE_METABOLISM		28	0.362367	1.1372919	0.11904762	1	1	3367	tags=36%, list=30%, signal=51%
KEGG_OXIDATIVE_PHOSPHORYLATION	KEGG_OXIDATIVE_PHOSPHORYLATION		89	0.2561894	1.1371901	0.3809524	1	1	7094	tags=73%, list=63%, signal=198%
VANTVEER_BREAST_CANCER_ESR1_DN	VANTVEER_BREAST_CANCER_ESR1_DN		145	0.4024449	1.1363429	0.34615386	1	1	3531	tags=43%, list=32%, signal=63%
ZHAN_MULTIPLE_MYELOMA_MF_DN	ZHAN_MULTIPLE_MYELOMA_MF_DN		16	0.39955685	1.135821	0.2	1	1	3336	tags=38%, list=30%, signal=53%
FURUKAWA_DUSP6_TARGETS_PCI35_UP	FURUKAWA_DUSP6_TARGETS_PCI35_UP		37	0.50454193	1.1354109	0.11904762	0.9991333	1	2073	tags=43%, list=19%, signal=53%
WILCOX_PRESPONSE_TO_ROGESTERONE_UP	WILCOX_PRESPONSE_TO_ROGESTERONE_UP		82	0.47779378	1.1352987	0.25	0.9970779	1	690	tags=24%, list=6%, signal=26%
RIZKI_TUMOR_INVASIVENESS_2D_DN	RIZKI_TUMOR_INVASIVENESS_2D_DN		46	0.4198802	1.1352766	0.30612245	0.99449134	1	3187	tags=41%, list=28%, signal=57%
KEGG_ACUTE_MYELOID_LEUKEMIA	KEGG_ACUTE_MYELOID_LEUKEMIA		36	0.40500513	1.1346577	0.29787233	0.9942973	1	4814	tags=64%, list=43%, signal=112%
REACTOME_MRNA_PROCESSING	REACTOME_MRNA_PROCESSING		28	0.3616741	1.1343743	0.1904762	0.99405015	1	4729	tags=64%, list=42%, signal=111%
REACTOME_S_PHASE	REACTOME_S_PHASE		84	0.45256203	1.1340975	0.35714287	0.9922969	1	3351	tags=56%, list=30%, signal=79%
VANTVEER_BREAST_CANCER_ESR1_UP	VANTVEER_BREAST_CANCER_ESR1_UP		73	0.355332	1.1340346	0.11904762	0.9906264	1	2856	tags=37%, list=26%, signal=49%
AMBROSINI_FLAVOPIRIDOL_TREATMENT_TP53	AMBROSINI_FLAVOPIRIDOL_TREATMENT_TP53		60	0.29880396	1.133834	0.1632653	0.98936397	1	1907	tags=25%, list=17%, signal=30%
MOHANKUMAR_TLX1_TARGETS_DN	MOHANKUMAR_TLX1_TARGETS_DN		82	0.34525484	1.133456	0.3272727	0.9879776	1	2076	tags=26%, list=19%, signal=31%
KAUFFMANN_DNA_REPLICATION_GENES	KAUFFMANN_DNA_REPLICATION_GENES		103	0.33090732	1.1333872	0.44230768	0.98596567	1	3464	tags=40%, list=31%, signal=57%
BROWNE_HCMV_INFECTION_16HR_UP	BROWNE_HCMV_INFECTION_16HR_UP		123	0.35089335	1.1332477	0.3409091	0.9838594	1	2554	tags=33%, list=23%, signal=42%
REACTOME_PREFOLDIN_MEDIATED_TRANSFER_OF_SUBSTRATE_TO_CCT_TRIC	REACTOME_PREFOLDIN_MEDIATED_TRANSFER_OF_SUBSTRATE_TO_CCT_TRIC		17	0.40936714	1.1332089	0.4090909	0.9813691	1	5077	tags=76%, list=45%, signal=140%
CAFFAREL_RESPONSE_TO_THC_24HR_5_DN	CAFFAREL_RESPONSE_TO_THC_24HR_5_DN		37	0.43087375	1.1330636	0.3409091	0.9790988	1	1885	tags=30%, list=17%, signal=36%
BENPORATH_CYCLING_GENES	BENPORATH_CYCLING_GENES		352	0.38398406	1.1326219	0.23809524	0.98102516	1	1167	tags=22%, list=10%, signal=23%
BARIS_THYROID_CANCER_UP	BARIS_THYROID_CANCER_UP		15	0.35890293	1.1323797	0.19148937	0.97974277	1	2598	tags=27%, list=23%, signal=35%
REACTOME_CHAPERONIN_MEDIATED_PROTEIN_FOLDING	REACTOME_CHAPERONIN_MEDIATED_PROTEIN_FOLDING		29	0.3612303	1.1321247	0.30612245	0.97871447	1	5077	tags=59%, list=45%, signal=107%
KOKKINAKIS_METHIONINE_DEPRIVATION_48HR_DN	KOKKINAKIS_METHIONINE_DEPRIVATION_48HR_DN		45	0.37115577	1.1318568	0.34042552	0.97716576	1	3546	tags=51%, list=32%, signal=74%
SWEET_LUNG_CANCER_KRAS_UP	SWEET_LUNG_CANCER_KRAS_UP		371	0.34574082	1.1316366	0.25	0.9752483	1	3134	tags=39%, list=28%, signal=52%
GRADE_COLON_CANCER_UP	GRADE_COLON_CANCER_UP		410	0.3221959	1.131562	0.42222223	0.9732786	1	5917	tags=67%, list=53%, signal=138%
ZHAN_MULTIPLE_MYELOMA_CD1_DN	ZHAN_MULTIPLE_MYELOMA_CD1_DN		22	0.4788227	1.1313158	0.33333334	0.9714604	1	3621	tags=55%, list=32%, signal=80%
PUIFFE_INVASION_INHIBITED_BY_ASCITES_UP	PUIFFE_INVASION_INHIBITED_BY_ASCITES_UP		45	0.3517201	1.1302034	0.40816328	0.9747725	1	2548	tags=31%, list=23%, signal=40%
AMIT_EGF_RESPONSE_480_MCF10A	AMIT_EGF_RESPONSE_480_MCF10A		26	0.4295401	1.1299441	0.3409091	0.97283065	1	1780	tags=23%, list=16%, signal=27%
HELLER_HDAC_TARGETS_UP	HELLER_HDAC_TARGETS_UP		163	0.3210016	1.1275349	0.11363637	0.9801447	1	3121	tags=41%, list=28%, signal=56%
TAVOR_CEBPA_TARGETS_UP	TAVOR_CEBPA_TARGETS_UP		36	0.42820925	1.1264334	0.36734694	0.9809922	1	3091	tags=47%, list=28%, signal=65%
KEGG_P53_SIGNALING_PATHWAY	KEGG_P53_SIGNALING_PATHWAY		41	0.40355012	1.1261427	0.4893617	0.97987974	1	1062	tags=22%, list=9%, signal=24%
KEGG_CYSTEINE_AND_METHIONINE_METABOLISM	KEGG_CYSTEINE_AND_METHIONINE_METABOLISM		25	0.34482765	1.1255776	0.3783784	0.97973126	1	2407	tags=28%, list=21%, signal=36%
BROWNE_INTERFERON_RESPONSIVE_GENES	BROWNE_INTERFERON_RESPONSIVE_GENES		44	0.48973653	1.1254877	0.3617021	0.9774272	1	2286	tags=43%, list=20%, signal=54%
REACTOME_THROMBIN_SIGNALLING_THROUGH_PROTEINASE_ACTIVATED_RECEPTORS	REACTOME_THROMBIN_SIGNALLING_THROUGH_PROTEINASE_ACTIVATED_RECEPTORS		20	0.43835774	1.1253831	0.3617021	0.9754813	1	3550	tags=45%, list=32%, signal=66%
DACOSTA_UV_RESPONSE_VIA_ERCC3_UP	DACOSTA_UV_RESPONSE_VIA_ERCC3_UP		222	0.31692743	1.1252499	0.10638298	0.97360057	1	4377	tags=48%, list=39%, signal=78%
GENTILE_RESPONSE_CLUSTER_D3	GENTILE_RESPONSE_CLUSTER_D3		35	0.3475596	1.125156	0.39130434	0.97185177	1	1899	tags=26%, list=17%, signal=31%
REACTOME_CYCLIN_E_ASSOCIATED_EVENTS_DURING_G1_S_TRANSITION_	REACTOME_CYCLIN_E_ASSOCIATED_EVENTS_DURING_G1_S_TRANSITION_		49	0.428743	1.124761	0.1904762	0.9718582	1	5103	tags=78%, list=46%, signal=142%
TARTE_PLASMA_CELL_VS_PLASMABLAST_DN	TARTE_PLASMA_CELL_VS_PLASMABLAST_DN		212	0.34321183	1.1247576	0.44680852	0.96952283	1	3674	tags=41%, list=33%, signal=60%
REACTOME_RNA_POLYMERASE_I_TRANSCRIPTION_INITIATION	REACTOME_RNA_POLYMERASE_I_TRANSCRIPTION_INITIATION		18	0.42445296	1.1244563	0.26666668	0.9683201	1	5720	tags=83%, list=51%, signal=170%
KAAB_FAILED_HEART_VENTRICLE_DN	KAAB_FAILED_HEART_VENTRICLE_DN		29	0.41880572	1.1241063	0.3181818	0.9680423	1	3396	tags=45%, list=30%, signal=64%
BIOCARTA_PTDINS_PATHWAY	BIOCARTA_PTDINS_PATHWAY		16	0.3348319	1.1237102	0.093023255	0.9669555	1	4000	tags=56%, list=36%, signal=87%
REACTOME_CELL_CYCLE_MITOTIC	REACTOME_CELL_CYCLE_MITOTIC		194	0.42641222	1.123601	0.1904762	0.96637136	1	4543	tags=60%, list=41%, signal=100%
BIOCARTA_MYOSIN_PATHWAY	BIOCARTA_MYOSIN_PATHWAY		16	0.42413938	1.1234856	0.31914893	0.9640784	1	828	tags=19%, list=7%, signal=20%
ONDER_CDH1_TARGETS_3_DN	ONDER_CDH1_TARGETS_3_DN		28	0.4252508	1.1220626	0.3272727	0.96754014	1	372	tags=21%, list=3%, signal=22%
WEI_MYCN_TARGETS_WITH_E_BOX	WEI_MYCN_TARGETS_WITH_E_BOX		426	0.2930092	1.1206543	0.3409091	0.97288704	1	4968	tags=49%, list=44%, signal=84%
LIU_SOX4_TARGETS_UP	LIU_SOX4_TARGETS_UP		65	0.2906455	1.1196748	0.36363637	0.9769018	1	4280	tags=42%, list=38%, signal=67%
REACTOME_RNA_POLYMERASE_I_TRANSCRIPTION_TERMINATION	REACTOME_RNA_POLYMERASE_I_TRANSCRIPTION_TERMINATION		17	0.4206003	1.1194459	0.4	0.97504246	1	5720	tags=82%, list=51%, signal=168%
REACTOME_RNA_POLYMERASE_I_PROMOTER_ESCAPE	REACTOME_RNA_POLYMERASE_I_PROMOTER_ESCAPE		16	0.4137179	1.1193379	0.2888889	0.9731519	1	5720	tags=81%, list=51%, signal=166%
REACTOME_G1_S_TRANSITION	REACTOME_G1_S_TRANSITION		79	0.43087855	1.1185223	0.3409091	0.9736018	1	4688	tags=68%, list=42%, signal=117%
CREIGHTON_AKT1_SIGNALING_VIA_MTOR_UP	CREIGHTON_AKT1_SIGNALING_VIA_MTOR_UP		29	0.46027294	1.1174364	0.17777778	0.9753524	1	3313	tags=59%, list=30%, signal=83%
REACTOME_VIF_MEDIATED_DEGRADATION_OF_APOBEC3G	REACTOME_VIF_MEDIATED_DEGRADATION_OF_APOBEC3G		39	0.38572535	1.1174136	0.18181819	0.9734796	1	6055	tags=85%, list=54%, signal=184%
GRADE_METASTASIS_DN	GRADE_METASTASIS_DN		33	0.32278845	1.1172441	0.20454545	0.97164935	1	3834	tags=55%, list=34%, signal=83%
GINESTIER_BREAST_CANCER_20Q13_AMPLIFICATION_UP	GINESTIER_BREAST_CANCER_20Q13_AMPLIFICATION_UP		49	0.34990874	1.1172394	0.31914893	0.96939915	1	3138	tags=41%, list=28%, signal=56%
KEGG_BIOSYNTHESIS_OF_UNSATURATED_FATTY_ACIDS	KEGG_BIOSYNTHESIS_OF_UNSATURATED_FATTY_ACIDS		18	0.46532777	1.116894	0.29787233	0.968399	1	873	tags=22%, list=8%, signal=24%
CHANG_IMMORTALIZED_BY_HPV31_DN	CHANG_IMMORTALIZED_BY_HPV31_DN		32	0.45347846	1.1167732	0.375	0.96655214	1	1121	tags=28%, list=10%, signal=31%
SMID_BREAST_CANCER_RELAPSE_IN_LUNG_UP	SMID_BREAST_CANCER_RELAPSE_IN_LUNG_UP		15	0.47915357	1.1165128	0.38	0.9652092	1	281	tags=20%, list=3%, signal=20%
PUJANA_CHEK2_PCC_NETWORK	PUJANA_CHEK2_PCC_NETWORK		481	0.3430504	1.1163641	0.52272725	0.9637831	1	5500	tags=62%, list=49%, signal=117%
REACTOME_RNA_POLYMERASE_I_CHAIN_ELONGATION	REACTOME_RNA_POLYMERASE_I_CHAIN_ELONGATION		18	0.42452246	1.116281	0.2888889	0.96290755	1	5720	tags=83%, list=51%, signal=170%
REACTOME_ORC1_REMOVAL_FROM_CHROMATIN	REACTOME_ORC1_REMOVAL_FROM_CHROMATIN		54	0.41006064	1.1161164	0.59090906	0.9608039	1	4688	tags=67%, list=42%, signal=114%
REACTOME_CELL_CYCLE_CHECKPOINTS	REACTOME_CELL_CYCLE_CHECKPOINTS		85	0.42788437	1.115553	0.23809524	0.9617849	1	4535	tags=64%, list=40%, signal=106%
AMIT_EGF_RESPONSE_120_MCF10A	AMIT_EGF_RESPONSE_120_MCF10A		26	0.35519025	1.1144823	0.4	0.9620037	1	2649	tags=35%, list=24%, signal=45%
WANG_BARRETTS_ESOPHAGUS_AND_ESOPHAGUS_CANCER_UP	WANG_BARRETTS_ESOPHAGUS_AND_ESOPHAGUS_CANCER_UP		19	0.46639535	1.1143446	0.1904762	0.9601258	1	1231	tags=26%, list=11%, signal=30%
DOANE_BREAST_CANCER_CLASSES_UP	DOANE_BREAST_CANCER_CLASSES_UP		41	0.36920086	1.1137968	0.29787233	0.96004915	1	2241	tags=34%, list=20%, signal=43%
SHEPARD_BMYB_MORPHOLINO_UP	SHEPARD_BMYB_MORPHOLINO_UP		105	0.30911347	1.113617	0.11363637	0.9597071	1	2644	tags=29%, list=24%, signal=37%
WANG_LMO4_TARGETS_UP	WANG_LMO4_TARGETS_UP		183	0.29466212	1.1135076	0.31914893	0.95781714	1	4604	tags=42%, list=41%, signal=70%
REACTOME_HIV_INFECTION	REACTOME_HIV_INFECTION		139	0.2999614	1.1133834	0.29787233	0.9556678	1	5909	tags=68%, list=53%, signal=143%
BIOCARTA_TPO_PATHWAY	BIOCARTA_TPO_PATHWAY		17	0.3784891	1.1127418	0.31111112	0.9559197	1	938	tags=18%, list=8%, signal=19%
KEGG_BASAL_TRANSCRIPTION_FACTORS	KEGG_BASAL_TRANSCRIPTION_FACTORS		22	0.45830968	1.1126155	0.1904762	0.9543906	1	3148	tags=50%, list=28%, signal=69%
BIOCARTA_PROTEASOME_PATHWAY	BIOCARTA_PROTEASOME_PATHWAY		17	0.4792453	1.111546	0.1904762	0.9562296	1	5483	tags=94%, list=49%, signal=184%
ENK_UV_RESPONSE_KERATINOCYTE_UP	ENK_UV_RESPONSE_KERATINOCYTE_UP		379	0.2766467	1.1114433	0.29787233	0.954775	1	4372	tags=45%, list=39%, signal=71%
HALMOS_CEBPA_TARGETS_DN	HALMOS_CEBPA_TARGETS_DN		23	0.3316428	1.1113884	0.15384616	0.9529448	1	1239	tags=26%, list=11%, signal=29%
YAO_TEMPORAL_RESPONSE_TO_PROGESTERONE_CLUSTER_7	YAO_TEMPORAL_RESPONSE_TO_PROGESTERONE_CLUSTER_7		56	0.31152663	1.1105593	0.23404256	0.9542939	1	3436	tags=41%, list=31%, signal=59%
STEIN_ESRRA_TARGETS_UP	STEIN_ESRRA_TARGETS_UP		233	0.20351358	1.1103609	0.17021276	0.9526418	1	4613	tags=41%, list=41%, signal=69%
REACTOME_TELOMERE_MAINTENANCE	REACTOME_TELOMERE_MAINTENANCE		28	0.5185718	1.1102616	0.30952382	0.9507603	1	3351	tags=61%, list=30%, signal=86%
REACTOME_UNFOLDED_PROTEIN_RESPONSE	REACTOME_UNFOLDED_PROTEIN_RESPONSE		15	0.40283853	1.1102145	0.30952382	0.948853	1	5365	tags=80%, list=48%, signal=153%
REACTOME_G2_M_TRANSITION	REACTOME_G2_M_TRANSITION		47	0.39322212	1.110087	0.31111112	0.9470526	1	4636	tags=62%, list=41%, signal=105%
GRADE_COLON_AND_RECTAL_CANCER_UP	GRADE_COLON_AND_RECTAL_CANCER_UP		161	0.33837622	1.1096183	0.4090909	0.9475184	1	4114	tags=48%, list=37%, signal=75%
SPIELMAN_LYMPHOBLAST_EUROPEAN_VS_ASIAN_UP	SPIELMAN_LYMPHOBLAST_EUROPEAN_VS_ASIAN_UP		324	0.33424294	1.109102	0.29787233	0.9470333	1	4330	tags=48%, list=39%, signal=76%
REACTOME_MRNA_SPLICING_MINOR_PATHWAY	REACTOME_MRNA_SPLICING_MINOR_PATHWAY		29	0.3598299	1.1088972	0.3877551	0.94559807	1	4558	tags=59%, list=41%, signal=99%
BYSTRYKH_HEMATOPOIESIS_STEM_CELL_AND_BRAIN_QTL_CIS	BYSTRYKH_HEMATOPOIESIS_STEM_CELL_AND_BRAIN_QTL_CIS		43	0.2967092	1.1088948	0.29545453	0.94354445	1	6473	tags=70%, list=58%, signal=165%
FARMER_BREAST_CANCER_BASAL_VS_LULMINAL	FARMER_BREAST_CANCER_BASAL_VS_LULMINAL		192	0.396512	1.1084499	0.3409091	0.94368917	1	1329	tags=24%, list=12%, signal=27%
PELLICCIOTTA_HDAC_IN_ANTIGEN_PRESENTATION_DN	PELLICCIOTTA_HDAC_IN_ANTIGEN_PRESENTATION_DN		37	0.37365788	1.1083678	0.27659574	0.94198066	1	5990	tags=84%, list=53%, signal=180%
KAUFFMANN_DNA_REPAIR_GENES	KAUFFMANN_DNA_REPAIR_GENES		148	0.39590335	1.1082795	0.1904762	0.94089276	1	5085	tags=66%, list=45%, signal=118%
KEGG_PURINE_METABOLISM	KEGG_PURINE_METABOLISM		110	0.24755448	1.1079586	0.45454547	0.94013125	1	3769	tags=36%, list=34%, signal=54%
REACTOME_SNRNP_ASSEMBLY	REACTOME_SNRNP_ASSEMBLY		29	0.3323485	1.1073964	0.30952382	0.9422022	1	4377	tags=52%, list=39%, signal=85%
IVANOVA_HEMATOPOIESIS_INTERMEDIATE_PROGENITOR	IVANOVA_HEMATOPOIESIS_INTERMEDIATE_PROGENITOR		25	0.40651354	1.1072907	0.13636364	0.9406782	1	2152	tags=44%, list=19%, signal=54%
ACEVEDO_LIVER_TUMOR_VS_NORMAL_ADJACENT_TISSUE_DN	ACEVEDO_LIVER_TUMOR_VS_NORMAL_ADJACENT_TISSUE_DN		160	0.27569777	1.1056311	0.046511628	0.94429535	1	2617	tags=30%, list=23%, signal=39%
REACTOME_METABOLISM_OF_LIPIDS_AND_LIPOPROTEINS	REACTOME_METABOLISM_OF_LIPIDS_AND_LIPOPROTEINS		154	0.260503	1.1052684	0.16666667	0.94408125	1	1718	tags=21%, list=15%, signal=25%
RIZ_ERYTHROID_DIFFERENTIATION_CCNE1	RIZ_ERYTHROID_DIFFERENTIATION_CCNE1		32	0.36525434	1.1051298	0.3877551	0.9424223	1	5215	tags=59%, list=47%, signal=111%
BIOCARTA_PDGF_PATHWAY	BIOCARTA_PDGF_PATHWAY		22	0.44344544	1.1050982	0.06382979	0.9404214	1	3688	tags=45%, list=33%, signal=68%
ZHAN_MULTIPLE_MYELOMA_LB_DN	ZHAN_MULTIPLE_MYELOMA_LB_DN		21	0.50442827	1.1042019	0.4107143	0.94228244	1	1937	tags=33%, list=17%, signal=40%
SCHEIDEREIT_IKK_INTERACTING_PROTEINS	SCHEIDEREIT_IKK_INTERACTING_PROTEINS		15	0.5747907	1.1037033	0.26923078	0.942409	1	3091	tags=60%, list=28%, signal=83%
KIM_MYC_AMPLIFICATION_TARGETS_DN	KIM_MYC_AMPLIFICATION_TARGETS_DN		37	0.51422113	1.1036701	0.30952382	0.9405457	1	2569	tags=46%, list=23%, signal=59%
ALONSO_METASTASIS_DN	ALONSO_METASTASIS_DN		15	0.40391833	1.1036115	0.3508772	0.9385665	1	55	tags=7%, list=0%, signal=7%
PROVENZANI_METASTASIS_DN	PROVENZANI_METASTASIS_DN		94	0.3364371	1.1035854	0.30612245	0.9367164	1	3364	tags=40%, list=30%, signal=57%
IWANAGA_CARCINOGENESIS_BY_KRAS_PTEN_UP	IWANAGA_CARCINOGENESIS_BY_KRAS_PTEN_UP		117	0.32816595	1.1033838	0.33333334	0.9352219	1	2009	tags=28%, list=18%, signal=34%
REACTOME_SIGNALLING_TO_RAS	REACTOME_SIGNALLING_TO_RAS		18	0.38481408	1.1022426	0.23404256	0.93623894	1	2356	tags=28%, list=21%, signal=35%
SCHLOSSER_MYC_AND_SERUM_RESPONSE_SYNERGY	SCHLOSSER_MYC_AND_SERUM_RESPONSE_SYNERGY		21	0.39575127	1.1022179	0.26666668	0.93428636	1	4804	tags=62%, list=43%, signal=108%
CUI_GLUCOSE_DEPRIVATION	CUI_GLUCOSE_DEPRIVATION		35	0.45271066	1.1022124	0.54545456	0.9323423	1	2538	tags=46%, list=23%, signal=59%
TARTE_PLASMA_CELL_VS_B_LYMPHOCYTE_UP	TARTE_PLASMA_CELL_VS_B_LYMPHOCYTE_UP		60	0.38510618	1.1020368	0.5	0.9311686	1	3941	tags=62%, list=35%, signal=95%
REACTOME_G_PROTEIN_BETA_GAMMA_SIGNALLING	REACTOME_G_PROTEIN_BETA_GAMMA_SIGNALLING		19	0.38787472	1.1018285	0.3137255	0.92979115	1	3550	tags=37%, list=32%, signal=54%
CAIRO_HEPATOBLASTOMA_CLASSES_UP	CAIRO_HEPATOBLASTOMA_CLASSES_UP		371	0.37304214	1.1016668	0.1904762	0.9278694	1	5187	tags=60%, list=46%, signal=109%
ZHOU_INFLAMMATORY_RESPONSE_FIMA_DN	ZHOU_INFLAMMATORY_RESPONSE_FIMA_DN		118	0.2720013	1.1010852	0.17021276	0.92909616	1	2767	tags=30%, list=25%, signal=39%
NIKOLSKY_BREAST_CANCER_17Q21_Q25_AMPLICON	NIKOLSKY_BREAST_CANCER_17Q21_Q25_AMPLICON		179	0.23185457	1.1004261	0.26190478	0.93054557	1	5263	tags=47%, list=47%, signal=87%
KEGG_TIGHT_JUNCTION	KEGG_TIGHT_JUNCTION		89	0.43603086	1.1001552	0.35714287	0.929997	1	1062	tags=25%, list=9%, signal=27%
CERVERA_SDHB_TARGETS_1_DN	CERVERA_SDHB_TARGETS_1_DN		20	0.45321783	1.1001424	0.2	0.9280913	1	897	tags=20%, list=8%, signal=22%
REACTOME_DNA_REPLICATION_PRE_INITIATION	REACTOME_DNA_REPLICATION_PRE_INITIATION		63	0.41720137	1.0997133	0.3409091	0.928516	1	4535	tags=65%, list=40%, signal=109%
REACTOME_GLUCOSE_AND_OTHER_SUGAR_SLC_TRANSPORTERS	REACTOME_GLUCOSE_AND_OTHER_SUGAR_SLC_TRANSPORTERS		57	0.36311314	1.0996085	0.5625	0.9279503	1	1126	tags=19%, list=10%, signal=21%
REACTOME_ADP_SIGNALLING_THROUGH_P2Y_PURINOCEPTOR_12	REACTOME_ADP_SIGNALLING_THROUGH_P2Y_PURINOCEPTOR_12		17	0.4406428	1.0995389	0.375	0.92638123	1	2795	tags=41%, list=25%, signal=55%
CERVERA_SDHB_TARGETS_2	CERVERA_SDHB_TARGETS_2		73	0.41223907	1.0984129	0.3409091	0.9284546	1	1103	tags=27%, list=10%, signal=30%
ZHAN_MULTIPLE_MYELOMA_HP_UP	ZHAN_MULTIPLE_MYELOMA_HP_UP		26	0.34386685	1.0982527	0.47058824	0.9272585	1	3328	tags=38%, list=30%, signal=55%
YAMASHITA_LIVER_CANCER_WITH_EPCAM_UP	YAMASHITA_LIVER_CANCER_WITH_EPCAM_UP		28	0.43427327	1.0973552	0.16666667	0.9293436	1	2940	tags=46%, list=26%, signal=63%
WATTEL_AUTONOMOUS_THYROID_ADENOMA_UP	WATTEL_AUTONOMOUS_THYROID_ADENOMA_UP		15	0.3975131	1.096954	0.1923077	0.9291857	1	1510	tags=27%, list=13%, signal=31%
REACTOME_SIGNALLING_TO_ERKS	REACTOME_SIGNALLING_TO_ERKS		21	0.39291602	1.0966502	0.44680852	0.9278688	1	4784	tags=52%, list=43%, signal=91%
REACTOME_RNA_POLYMERASE_I_III_AND_MITOCHONDRIAL_TRANSCRIPTION	REACTOME_RNA_POLYMERASE_I_III_AND_MITOCHONDRIAL_TRANSCRIPTION		47	0.31591657	1.0966066	0.26666668	0.92600363	1	5132	tags=55%, list=46%, signal=102%
VANHARANTA_UTERINE_FIBROID_WITH_7Q_DELETION_UP	VANHARANTA_UTERINE_FIBROID_WITH_7Q_DELETION_UP		40	0.37673742	1.0961943	0.29545453	0.9252699	1	4670	tags=52%, list=42%, signal=90%
CONCANNON_APOPTOSIS_BY_EPOXOMICIN_DN	CONCANNON_APOPTOSIS_BY_EPOXOMICIN_DN		100	0.33770773	1.09517	0.30612245	0.9272718	1	748	tags=17%, list=7%, signal=18%
PENG_RAPAMYCIN_RESPONSE_DN	PENG_RAPAMYCIN_RESPONSE_DN		51	0.32328257	1.0949644	0.31111112	0.92601365	1	5741	tags=69%, list=51%, signal=140%
NIKOLSKY_BREAST_CANCER_1Q21_AMPLICON	NIKOLSKY_BREAST_CANCER_1Q21_AMPLICON		26	0.3757148	1.0935324	0.4680851	0.930295	1	2312	tags=31%, list=21%, signal=39%
GAUSSMANN_MLL_AF4_FUSION_TARGETS_G_DN	GAUSSMANN_MLL_AF4_FUSION_TARGETS_G_DN		18	0.39264685	1.0925343	0.275	0.9324278	1	368	tags=22%, list=3%, signal=23%
REACTOME_CDT1_ASSOCIATION_WITH_THE_CDC6_ORC_ORIGIN_COMPLEX	REACTOME_CDT1_ASSOCIATION_WITH_THE_CDC6_ORC_ORIGIN_COMPLEX		45	0.37861142	1.0918779	0.29545453	0.9321499	1	6291	tags=87%, list=56%, signal=197%
YAO_TEMPORAL_RESPONSE_TO_PROGESTERONE_CLUSTER_8	YAO_TEMPORAL_RESPONSE_TO_PROGESTERONE_CLUSTER_8		31	0.30645993	1.0906796	0.31914893	0.9348106	1	988	tags=16%, list=9%, signal=18%
WONG_PROTEASOME_GENE_MODULE	WONG_PROTEASOME_GENE_MODULE		35	0.4185785	1.0906552	0.1904762	0.93343586	1	2313	tags=37%, list=21%, signal=47%
BIOCARTA_MAPK_PATHWAY	BIOCARTA_MAPK_PATHWAY		56	0.24775784	1.0891292	0.3617021	0.9356705	1	2356	tags=21%, list=21%, signal=27%
LIANG_HEMATOPOIESIS_STEM_CELL_NUMBER_LARGE_VS_TINY_DN	LIANG_HEMATOPOIESIS_STEM_CELL_NUMBER_LARGE_VS_TINY_DN		33	0.32746688	1.0881456	0.1875	0.9369729	1	2746	tags=33%, list=25%, signal=44%
HENDRICKS_SMARCA4_TARGETS_UP	HENDRICKS_SMARCA4_TARGETS_UP		28	0.35054138	1.0879979	0.27659574	0.9357243	1	974	tags=21%, list=9%, signal=23%
REACTOME_APOPTOSIS	REACTOME_APOPTOSIS		88	0.34777114	1.0877752	0.5531915	0.9348038	1	5956	tags=75%, list=53%, signal=159%
REACTOME_M_G1_TRANSITION	REACTOME_M_G1_TRANSITION		52	0.38797846	1.0877308	0.47727272	0.93297386	1	4688	tags=63%, list=42%, signal=109%
WHITEHURST_PACLITAXEL_SENSITIVITY	WHITEHURST_PACLITAXEL_SENSITIVITY		18	0.4243187	1.0876602	0.16666667	0.9316208	1	5483	tags=78%, list=49%, signal=152%
TANAKA_METHYLATED_IN_ESOPHAGEAL_CARCINOMA	TANAKA_METHYLATED_IN_ESOPHAGEAL_CARCINOMA		55	0.33154416	1.0873697	0.30612245	0.93120676	1	2009	tags=25%, list=18%, signal=31%
FARMER_BREAST_CANCER_APOCRINE_VS_BASAL	FARMER_BREAST_CANCER_APOCRINE_VS_BASAL		199	0.3511699	1.0873535	0.3409091	0.92945844	1	2241	tags=31%, list=20%, signal=38%
OUILLETTE_CLL_13Q14_DELETION_UP	OUILLETTE_CLL_13Q14_DELETION_UP		33	0.35185003	1.0873517	0.18181819	0.9276543	1	2802	tags=36%, list=25%, signal=48%
TIEN_INTESTINE_PROBIOTICS_24HR_DN	TIEN_INTESTINE_PROBIOTICS_24HR_DN		128	0.30731773	1.086861	0.5106383	0.92679006	1	4371	tags=48%, list=39%, signal=79%
XU_GH1_EXOGENOUS_TARGETS_DN	XU_GH1_EXOGENOUS_TARGETS_DN		56	0.26070106	1.0867964	0.20930232	0.9251585	1	5819	tags=68%, list=52%, signal=141%
FOURNIER_ACINAR_DEVELOPMENT_LATE_2	FOURNIER_ACINAR_DEVELOPMENT_LATE_2		179	0.36520028	1.08671	0.54761904	0.92337394	1	2383	tags=30%, list=21%, signal=37%
NIKOLSKY_BREAST_CANCER_17Q11_Q21_AMPLICON	NIKOLSKY_BREAST_CANCER_17Q11_Q21_AMPLICON		53	0.2810029	1.0866443	0.12765957	0.9219813	1	4675	tags=43%, list=42%, signal=74%
LOCKWOOD_AMPLIFIED_IN_LUNG_CANCER	LOCKWOOD_AMPLIFIED_IN_LUNG_CANCER		117	0.27270943	1.0864682	0.29787233	0.9215635	1	5053	tags=56%, list=45%, signal=102%
ZHAN_MULTIPLE_MYELOMA_CD1_VS_CD2_UP	ZHAN_MULTIPLE_MYELOMA_CD1_VS_CD2_UP		43	0.3778793	1.0862683	0.30769232	0.92026913	1	1815	tags=26%, list=16%, signal=30%
REACTOME_METABOLISM_OF_VITAMINS_AND_COFACTORS	REACTOME_METABOLISM_OF_VITAMINS_AND_COFACTORS		28	0.33228743	1.086129	0.3255814	0.9191834	1	4168	tags=43%, list=37%, signal=68%
RUGO_RESPONSE_TO_GAMMA_RADIATION	RUGO_RESPONSE_TO_GAMMA_RADIATION		34	0.3622884	1.0861105	0.375	0.9175083	1	3629	tags=41%, list=32%, signal=61%
KYNG_DNA_DAMAGE_BY_GAMMA_RADIATION	KYNG_DNA_DAMAGE_BY_GAMMA_RADIATION		34	0.3622884	1.0861105	0.375	0.9156805	1	3629	tags=41%, list=32%, signal=61%
MMS_MOUSE_LYMPH_HIGH_4HRS_UP	MMS_MOUSE_LYMPH_HIGH_4HRS_UP		31	0.40388894	1.0857873	0.47727272	0.91509616	1	3495	tags=55%, list=31%, signal=79%
ST_ADRENERGIC	ST_ADRENERGIC		18	0.33681405	1.0852365	0.20833333	0.9153642	1	1914	tags=33%, list=17%, signal=40%
REACTOME_DOWN_STREAM_SIGNAL_TRANSDUCTION	REACTOME_DOWN_STREAM_SIGNAL_TRANSDUCTION		25	0.39522272	1.0843184	0.42553192	0.9168748	1	4814	tags=60%, list=43%, signal=105%
REACTOME_LYSOSOME_VESICLE_BIOGENESIS	REACTOME_LYSOSOME_VESICLE_BIOGENESIS		16	0.39630973	1.0842336	0.24444444	0.9155164	1	4443	tags=56%, list=40%, signal=93%
CADWELL_ATG16L1_TARGETS_DN	CADWELL_ATG16L1_TARGETS_DN		36	0.36339715	1.084087	0.36734694	0.9147313	1	2326	tags=33%, list=21%, signal=42%
KEGG_CHRONIC_MYELOID_LEUKEMIA	KEGG_CHRONIC_MYELOID_LEUKEMIA		39	0.36530566	1.0837027	0.31111112	0.91440475	1	4086	tags=46%, list=36%, signal=72%
REACTOME_CELL_JUNCTION_ORGANIZATION	REACTOME_CELL_JUNCTION_ORGANIZATION		57	0.4823433	1.0835767	0.4090909	0.91395545	1	1585	tags=35%, list=14%, signal=41%
REACTOME_ACTIVATION_OF_KAINATE_RECEPTORS_UPON_GLUTAMATE_BINDING	REACTOME_ACTIVATION_OF_KAINATE_RECEPTORS_UPON_GLUTAMATE_BINDING		22	0.4263954	1.0833716	0.5	0.9127059	1	3577	tags=41%, list=32%, signal=60%
REACTOME_G_BETA_GAMMA_SIGNALLING_THROUGH_PI3KGAMMA	REACTOME_G_BETA_GAMMA_SIGNALLING_THROUGH_PI3KGAMMA		17	0.41064626	1.082483	0.4117647	0.9144991	1	3550	tags=41%, list=32%, signal=60%
KOYAMA_SEMA3B_TARGETS_DN	KOYAMA_SEMA3B_TARGETS_DN		152	0.28635424	1.0820098	0.42857143	0.913932	1	1525	tags=20%, list=14%, signal=23%
DAZARD_UV_RESPONSE_CLUSTER_G1	DAZARD_UV_RESPONSE_CLUSTER_G1		28	0.3468697	1.0812256	0.27659574	0.9156466	1	2803	tags=29%, list=25%, signal=38%
MARTINEZ_RB1_AND_TP53_TARGETS_DN	MARTINEZ_RB1_AND_TP53_TARGETS_DN		399	0.32922134	1.0806212	0.47619048	0.91669124	1	1639	tags=22%, list=15%, signal=24%
BIOCARTA_ATRBRCA_PATHWAY	BIOCARTA_ATRBRCA_PATHWAY		15	0.5389684	1.0804229	0.11904762	0.91625416	1	1787	tags=40%, list=16%, signal=48%
PRAMOONJAGO_SOX4_TARGETS_DN	PRAMOONJAGO_SOX4_TARGETS_DN		31	0.39393765	1.0803189	0.3181818	0.91486293	1	2914	tags=42%, list=26%, signal=57%
YOSHIOKA_LIVER_CANCER_EARLY_RECURRENCE_DN	YOSHIOKA_LIVER_CANCER_EARLY_RECURRENCE_DN		33	0.26653013	1.0798944	0.225	0.9145917	1	4953	tags=52%, list=44%, signal=92%
JI_METASTASIS_REPRESSED_BY_STK11	JI_METASTASIS_REPRESSED_BY_STK11		17	0.5416239	1.0795172	0.22916667	0.91468227	1	1593	tags=29%, list=14%, signal=34%
MARKEY_RB1_CHRONIC_LOF_UP	MARKEY_RB1_CHRONIC_LOF_UP		95	0.4344009	1.079506	0.40816328	0.9129969	1	2395	tags=39%, list=21%, signal=49%
CHNG_MULTIPLE_MYELOMA_HYPERPLOID_DN	CHNG_MULTIPLE_MYELOMA_HYPERPLOID_DN		24	0.32886186	1.0793291	0.3409091	0.9116325	1	5306	tags=67%, list=47%, signal=126%
OUELLET_OVARIAN_CANCER_INVASIVE_VS_LMP_UP	OUELLET_OVARIAN_CANCER_INVASIVE_VS_LMP_UP		85	0.3681788	1.0788074	0.3409091	0.9113974	1	3751	tags=46%, list=33%, signal=68%
JAERVINEN_AMPLIFIED_IN_LARYNGEAL_CANCER	JAERVINEN_AMPLIFIED_IN_LARYNGEAL_CANCER		20	0.295618	1.0787063	0.25	0.90983623	1	6213	tags=65%, list=55%, signal=146%
BIOCARTA_INTRINSIC_PATHWAY	BIOCARTA_INTRINSIC_PATHWAY		23	0.4567783	1.0786737	0.30232558	0.908281	1	2604	tags=39%, list=23%, signal=51%
RIZ_ERYTHROID_DIFFERENTIATION	RIZ_ERYTHROID_DIFFERENTIATION		60	0.4029382	1.0786493	0.30952382	0.90668505	1	2509	tags=37%, list=22%, signal=47%
BIOCARTA_RAC1_PATHWAY	BIOCARTA_RAC1_PATHWAY		18	0.3991071	1.0784761	0.30612245	0.9051431	1	2168	tags=33%, list=19%, signal=41%
NAKAMURA_TUMOR_ZONE_PERIPHERAL_VS_CENTRAL_DN	NAKAMURA_TUMOR_ZONE_PERIPHERAL_VS_CENTRAL_DN		326	0.2572092	1.0780785	0.1923077	0.9053391	1	1913	tags=21%, list=17%, signal=25%
REACTOME_SYNTHESIS_OF_GPI_ANCHORED_PROTEINS	REACTOME_SYNTHESIS_OF_GPI_ANCHORED_PROTEINS		15	0.38117164	1.0780104	0.45454547	0.9037715	1	4463	tags=67%, list=40%, signal=111%
LAIHO_COLORECTAL_CANCER_SERRATED_DN	LAIHO_COLORECTAL_CANCER_SERRATED_DN		47	0.31965074	1.0777447	0.29166666	0.9028757	1	4357	tags=40%, list=39%, signal=66%
WONG_EMBRYONIC_STEM_CELL_CORE	WONG_EMBRYONIC_STEM_CELL_CORE		255	0.3896697	1.076575	0.42857143	0.90533686	1	3378	tags=44%, list=30%, signal=61%
FRASOR_RESPONSE_TO_ESTRADIOL_DN	FRASOR_RESPONSE_TO_ESTRADIOL_DN		40	0.37278855	1.0745555	0.31914893	0.91097283	1	1929	tags=35%, list=17%, signal=42%
MOREAUX_MULTIPLE_MYELOMA_BY_TACI_DN	MOREAUX_MULTIPLE_MYELOMA_BY_TACI_DN		73	0.35317758	1.0745294	0.45238096	0.9095663	1	4806	tags=58%, list=43%, signal=100%
MARTINEZ_RESPONSE_TO_TRABECTEDIN_DN	MARTINEZ_RESPONSE_TO_TRABECTEDIN_DN		141	0.2684891	1.0736125	0.4893617	0.9120297	1	5121	tags=48%, list=46%, signal=88%
SESTO_RESPONSE_TO_UV_C7	SESTO_RESPONSE_TO_UV_C7		49	0.33176827	1.0733325	0.31914893	0.91215	1	3429	tags=47%, list=31%, signal=67%
NOJIMA_SFRP2_TARGETS_DN	NOJIMA_SFRP2_TARGETS_DN		15	0.5039786	1.0728388	0.25	0.9124764	1	1189	tags=33%, list=11%, signal=37%
LI_LUNG_CANCER	LI_LUNG_CANCER		29	0.33630115	1.0714426	0.36734694	0.91636634	1	3472	tags=45%, list=31%, signal=65%
KEGG_PRIMARY_BILE_ACID_BIOSYNTHESIS	KEGG_PRIMARY_BILE_ACID_BIOSYNTHESIS		15	0.39283368	1.0712341	0.36363637	0.91561043	1	4282	tags=53%, list=38%, signal=86%
ASTIER_INTEGRIN_SIGNALING	ASTIER_INTEGRIN_SIGNALING		36	0.30940223	1.0711179	0.1632653	0.914537	1	1292	tags=17%, list=12%, signal=19%
BASSO_B_LYMPHOCYTE_NETWORK	BASSO_B_LYMPHOCYTE_NETWORK		85	0.26160705	1.0703236	0.17021276	0.9157508	1	4688	tags=45%, list=42%, signal=76%
LUI_THYROID_CANCER_CLUSTER_3	LUI_THYROID_CANCER_CLUSTER_3		20	0.4085904	1.0700798	0.1904762	0.9148243	1	6256	tags=90%, list=56%, signal=204%
NUYTTEN_NIPP1_TARGETS_DN	NUYTTEN_NIPP1_TARGETS_DN		449	0.28796566	1.0699	0.40816328	0.9134366	1	2663	tags=29%, list=24%, signal=36%
LEE_LIVER_CANCER_DENA_DN	LEE_LIVER_CANCER_DENA_DN		57	0.34169212	1.0695724	0.19512194	0.9127658	1	2297	tags=35%, list=21%, signal=44%
WU_HBX_TARGETS_2_UP	WU_HBX_TARGETS_2_UP		17	0.38589174	1.068962	0.35714287	0.9126921	1	4161	tags=53%, list=37%, signal=84%
MOREAUX_B_LYMPHOCYTE_MATURATION_BY_TACI_DN	MOREAUX_B_LYMPHOCYTE_MATURATION_BY_TACI_DN		25	0.4469546	1.0688347	0.1904762	0.9116079	1	3916	tags=60%, list=35%, signal=92%
WANG_CISPLATIN_RESPONSE_AND_XPC_DN	WANG_CISPLATIN_RESPONSE_AND_XPC_DN		87	0.27030507	1.0684792	0.2244898	0.9112655	1	2466	tags=30%, list=22%, signal=38%
KEGG_SPLICEOSOME	KEGG_SPLICEOSOME		72	0.32966527	1.0679358	0.58	0.9113383	1	4514	tags=50%, list=40%, signal=83%
REACTOME_METABOLISM_OF_PROTEINS	REACTOME_METABOLISM_OF_PROTEINS		128	0.29850546	1.0677316	0.5106383	0.911128	1	6183	tags=70%, list=55%, signal=155%
MODY_HIPPOCAMPUS_PRENATAL	MODY_HIPPOCAMPUS_PRENATAL		21	0.41646132	1.0674512	0.65909094	0.910668	1	1643	tags=29%, list=15%, signal=33%
REACTOME_HIV1_TRANSCRIPTION_INITIATION	REACTOME_HIV1_TRANSCRIPTION_INITIATION		32	0.35069627	1.0672892	0.5	0.9093279	1	5204	tags=69%, list=46%, signal=128%
CREIGHTON_ENDOCRINE_THERAPY_RESISTANCE_1	CREIGHTON_ENDOCRINE_THERAPY_RESISTANCE_1		281	0.29021153	1.0672295	0.28846154	0.90790546	1	3200	tags=36%, list=29%, signal=49%
KEGG_HUNTINGTONS_DISEASE	KEGG_HUNTINGTONS_DISEASE		115	0.21985106	1.0667127	0.30952382	0.9080365	1	6822	tags=67%, list=61%, signal=170%
ACEVEDO_LIVER_TUMOR_VS_NORMAL_ADJACENT_TISSUE_UP	ACEVEDO_LIVER_TUMOR_VS_NORMAL_ADJACENT_TISSUE_UP		488	0.2827477	1.0662986	0.3409091	0.90742546	1	4636	tags=47%, list=41%, signal=77%
TURASHVILI_BREAST_NORMAL_DUCTAL_VS_LOBULAR_UP	TURASHVILI_BREAST_NORMAL_DUCTAL_VS_LOBULAR_UP		28	0.32589814	1.0662646	0.33333334	0.905854	1	3162	tags=32%, list=28%, signal=45%
REACTOME_TRANSCRIPTION_OF_THE_HIV_GENOME	REACTOME_TRANSCRIPTION_OF_THE_HIV_GENOME		48	0.32210103	1.0662588	0.46666667	0.9042882	1	6527	tags=81%, list=58%, signal=194%
BASAKI_YBX1_TARGETS_DN	BASAKI_YBX1_TARGETS_DN		184	0.33760646	1.0661178	0.06382979	0.9030328	1	2583	tags=35%, list=23%, signal=45%
RICKMAN_TUMOR_DIFFERENTIATED_WELL_VS_POORLY_DN	RICKMAN_TUMOR_DIFFERENTIATED_WELL_VS_POORLY_DN		196	0.3334068	1.0653844	0.3409091	0.90347	1	3233	tags=37%, list=29%, signal=51%
DACOSTA_UV_RESPONSE_VIA_ERCC3_COMMON_UP	DACOSTA_UV_RESPONSE_VIA_ERCC3_COMMON_UP		43	0.35936335	1.0653297	0.35714287	0.9022381	1	4698	tags=53%, list=42%, signal=92%
SMITH_TERT_TARGETS_UP	SMITH_TERT_TARGETS_UP		85	0.26425797	1.0652179	0.2857143	0.90069	1	3429	tags=41%, list=31%, signal=59%
BROWNE_HCMV_INFECTION_12HR_UP	BROWNE_HCMV_INFECTION_12HR_UP		58	0.3241557	1.0650829	0.23404256	0.89943135	1	3483	tags=34%, list=31%, signal=50%
XU_CREBBP_TARGETS_UP	XU_CREBBP_TARGETS_UP		20	0.32284167	1.0649263	0.36363637	0.8983479	1	571	tags=15%, list=5%, signal=16%
GAUSSMANN_MLL_AF4_FUSION_TARGETS_D_UP	GAUSSMANN_MLL_AF4_FUSION_TARGETS_D_UP		18	0.35419238	1.0649015	0.26785713	0.8968151	1	1094	tags=28%, list=10%, signal=31%
REACTOME_RNA_POLYMERASE_I_PROMOTER_CLEARANCE	REACTOME_RNA_POLYMERASE_I_PROMOTER_CLEARANCE		24	0.41893336	1.0647851	0.2857143	0.895875	1	5720	tags=79%, list=51%, signal=161%
KEGG_SMALL_CELL_LUNG_CANCER	KEGG_SMALL_CELL_LUNG_CANCER		48	0.3307773	1.0647593	0.44230768	0.894352	1	2409	tags=29%, list=22%, signal=37%
DOANE_BREAST_CANCER_ESR1_DN	DOANE_BREAST_CANCER_ESR1_DN		31	0.43956783	1.064309	0.1904762	0.8940827	1	906	tags=26%, list=8%, signal=28%
SMID_BREAST_CANCER_RELAPSE_IN_BONE_DN	SMID_BREAST_CANCER_RELAPSE_IN_BONE_DN		183	0.3770828	1.0629476	0.30612245	0.8977347	1	816	tags=19%, list=7%, signal=20%
RIZKI_TUMOR_INVASIVENESS_2D_UP	RIZKI_TUMOR_INVASIVENESS_2D_UP		47	0.29202765	1.062609	0.40425533	0.8972244	1	3148	tags=36%, list=28%, signal=50%
SWEET_KRAS_ONCOGENIC_SIGNATURE	SWEET_KRAS_ONCOGENIC_SIGNATURE		28	0.34623432	1.0623802	0.3469388	0.89619815	1	1937	tags=32%, list=17%, signal=39%
PAL_PRMT5_TARGETS_UP	PAL_PRMT5_TARGETS_UP		157	0.38315332	1.0622003	0.30612245	0.8958699	1	2418	tags=37%, list=22%, signal=46%
ACEVEDO_LIVER_CANCER_DN	ACEVEDO_LIVER_CANCER_DN		330	0.24174935	1.0610116	0.3243243	0.8977158	1	2779	tags=28%, list=25%, signal=36%
WANG_CLIM2_TARGETS_UP	WANG_CLIM2_TARGETS_UP		110	0.28454214	1.0607928	0.25	0.8968035	1	4006	tags=40%, list=36%, signal=62%
REACTOME_HIV_LIFE_CYCLE	REACTOME_HIV_LIFE_CYCLE		75	0.29084376	1.0605987	0.45238096	0.89617395	1	5457	tags=59%, list=49%, signal=114%
WELCSH_BRCA1_TARGETS_1_UP	WELCSH_BRCA1_TARGETS_1_UP		125	0.29238486	1.0604581	0.42857143	0.8951776	1	3429	tags=38%, list=31%, signal=54%
HOFFMANN_IMMATURE_TO_MATURE_B_LYMPHOCYTE_DN	HOFFMANN_IMMATURE_TO_MATURE_B_LYMPHOCYTE_DN		24	0.35767263	1.0590571	0.36206895	0.8988066	1	2757	tags=38%, list=25%, signal=50%
DOANE_RESPONSE_TO_ANDROGEN_DN	DOANE_RESPONSE_TO_ANDROGEN_DN		160	0.3221867	1.0582737	0.40816328	0.89907575	1	2401	tags=27%, list=21%, signal=34%
KEGG_UBIQUITIN_MEDIATED_PROTEOLYSIS	KEGG_UBIQUITIN_MEDIATED_PROTEOLYSIS		77	0.35126072	1.0579337	0.53333336	0.898451	1	4013	tags=47%, list=36%, signal=72%
PEREZ_TP53_AND_TP63_TARGETS	PEREZ_TP53_AND_TP63_TARGETS		100	0.3236153	1.0575603	0.30612245	0.8983172	1	1960	tags=23%, list=18%, signal=28%
CHANDRAN_METASTASIS_DN	CHANDRAN_METASTASIS_DN		57	0.39814317	1.0573851	0.36734694	0.897046	1	1553	tags=28%, list=14%, signal=32%
TONKS_TARGETS_OF_RUNX1_RUNX1T1_FUSION_MONOCYTE_UP	TONKS_TARGETS_OF_RUNX1_RUNX1T1_FUSION_MONOCYTE_UP		128	0.24193099	1.0573224	0.25	0.89603966	1	3663	tags=31%, list=33%, signal=46%
REACTOME_MTOR_SIGNALLING	REACTOME_MTOR_SIGNALLING		15	0.35104346	1.0563225	0.425	0.89780086	1	1881	tags=27%, list=17%, signal=32%
PENG_GLUTAMINE_DEPRIVATION_DN	PENG_GLUTAMINE_DEPRIVATION_DN		53	0.31595582	1.0559957	0.42222223	0.8973297	1	6446	tags=79%, list=58%, signal=186%
MCBRYAN_PUBERTAL_BREAST_5_6WK_UP	MCBRYAN_PUBERTAL_BREAST_5_6WK_UP		83	0.37837812	1.0557408	0.5	0.8968948	1	2257	tags=43%, list=20%, signal=54%
BENPORATH_ES_2	BENPORATH_ES_2		22	0.4704677	1.0555781	0.42857143	0.89610094	1	1346	tags=32%, list=12%, signal=36%
ST_GAQ_PATHWAY	ST_GAQ_PATHWAY		17	0.3725184	1.0554183	0.4651163	0.894963	1	1844	tags=29%, list=16%, signal=35%
BONOME_OVARIAN_CANCER_SURVIVAL_OPTIMAL_DEBULKING	BONOME_OVARIAN_CANCER_SURVIVAL_OPTIMAL_DEBULKING		128	0.27931684	1.0551139	0.22727273	0.8940362	1	1874	tags=23%, list=17%, signal=28%
LIN_MELANOMA_COPY_NUMBER_DN	LIN_MELANOMA_COPY_NUMBER_DN		26	0.3028114	1.0549208	0.29545453	0.893289	1	5362	tags=58%, list=48%, signal=110%
NIKOLSKY_BREAST_CANCER_11Q12_Q14_AMPLICON	NIKOLSKY_BREAST_CANCER_11Q12_Q14_AMPLICON		74	0.23586692	1.0549111	0.35555556	0.8918303	1	2353	tags=23%, list=21%, signal=29%
RODRIGUES_NTN1_AND_DCC_TARGETS	RODRIGUES_NTN1_AND_DCC_TARGETS		23	0.35867423	1.0540358	0.26530612	0.8923371	1	1020	tags=17%, list=9%, signal=19%
REACTOME_DOUBLE_STRAND_BREAK_REPAIR	REACTOME_DOUBLE_STRAND_BREAK_REPAIR		16	0.5086317	1.0537903	0.2857143	0.8920315	1	2696	tags=50%, list=24%, signal=66%
WANG_LMO4_TARGETS_DN	WANG_LMO4_TARGETS_DN		163	0.26088506	1.0535735	0.5744681	0.8913146	1	4227	tags=42%, list=38%, signal=67%
REACTOME_HIV1_TRANSCRIPTION_ELONGATION	REACTOME_HIV1_TRANSCRIPTION_ELONGATION		37	0.32474515	1.0527493	0.46666667	0.8932412	1	6527	tags=84%, list=58%, signal=200%
LIU_CDX2_TARGETS_UP	LIU_CDX2_TARGETS_UP		31	0.33041823	1.05195	0.3255814	0.8941669	1	2512	tags=29%, list=22%, signal=37%
KRIGE_RESPONSE_TO_TOSEDOSTAT_6HR_DN	KRIGE_RESPONSE_TO_TOSEDOSTAT_6HR_DN		462	0.2455952	1.0510602	0.59090906	0.89554614	1	5174	tags=52%, list=46%, signal=93%
CREIGHTON_ENDOCRINE_THERAPY_RESISTANCE_3	CREIGHTON_ENDOCRINE_THERAPY_RESISTANCE_3		341	0.30028847	1.0500897	0.3409091	0.89704096	1	3119	tags=34%, list=28%, signal=46%
REACTOME_SIGNAL_AMPLIFICATION	REACTOME_SIGNAL_AMPLIFICATION		23	0.38933754	1.0500069	0.5294118	0.89592505	1	3550	tags=43%, list=32%, signal=64%
REACTOME_THROMBOXANE_SIGNALLING_THROUGH_TP_RECEPTOR	REACTOME_THROMBOXANE_SIGNALLING_THROUGH_TP_RECEPTOR		17	0.40738815	1.04991	0.33333334	0.89527315	1	3550	tags=41%, list=32%, signal=60%
NELSON_RESPONSE_TO_ANDROGEN_UP	NELSON_RESPONSE_TO_ANDROGEN_UP		55	0.347397	1.0490825	0.22727273	0.8954045	1	2241	tags=33%, list=20%, signal=41%
WAKASUGI_HAVE_ZNF143_BINDING_SITES	WAKASUGI_HAVE_ZNF143_BINDING_SITES		43	0.42428	1.0484058	0.1904762	0.89678264	1	5238	tags=72%, list=47%, signal=135%
DAZARD_RESPONSE_TO_UV_NHEK_UP	DAZARD_RESPONSE_TO_UV_NHEK_UP		108	0.23153149	1.0482627	0.29787233	0.8954133	1	2543	tags=26%, list=23%, signal=33%
GOZGIT_ESR1_TARGETS_UP	GOZGIT_ESR1_TARGETS_UP		79	0.29481676	1.0473664	0.26530612	0.8961061	1	2927	tags=32%, list=26%, signal=43%
KEGG_STEROID_HORMONE_BIOSYNTHESIS	KEGG_STEROID_HORMONE_BIOSYNTHESIS		24	0.44582382	1.0471904	0.23809524	0.89531624	1	2879	tags=46%, list=26%, signal=62%
AMIT_SERUM_RESPONSE_60_MCF10A	AMIT_SERUM_RESPONSE_60_MCF10A		38	0.3177256	1.0465769	0.40384614	0.8959032	1	3941	tags=37%, list=35%, signal=57%
ODONNELL_METASTASIS_DN	ODONNELL_METASTASIS_DN		16	0.4059645	1.045671	0.54761904	0.89665586	1	1381	tags=25%, list=12%, signal=28%
WANG_CLIM2_TARGETS_DN	WANG_CLIM2_TARGETS_DN		102	0.29185873	1.0455822	0.47727272	0.8952981	1	5718	tags=62%, list=51%, signal=125%
SHEN_SMARCA2_TARGETS_UP	SHEN_SMARCA2_TARGETS_UP		226	0.30366975	1.0452443	0.47727272	0.89452076	1	6564	tags=74%, list=59%, signal=176%
REACTOME_SYNTHESIS_OF_BILE_ACIDS_AND_BILE_SALTS	REACTOME_SYNTHESIS_OF_BILE_ACIDS_AND_BILE_SALTS		18	0.408663	1.0450989	0.3809524	0.8931589	1	4282	tags=50%, list=38%, signal=81%
LIU_SOX4_TARGETS_DN	LIU_SOX4_TARGETS_DN		187	0.268464	1.0448213	0.17777778	0.8921752	1	2029	tags=22%, list=18%, signal=27%
RICKMAN_HEAD_AND_NECK_CANCER_C	RICKMAN_HEAD_AND_NECK_CANCER_C		47	0.34345442	1.0445817	0.41509435	0.89170825	1	1512	tags=21%, list=14%, signal=24%
WOOD_EBV_EBNA1_TARGETS_UP	WOOD_EBV_EBNA1_TARGETS_UP		75	0.2837598	1.0444875	0.4680851	0.8905287	1	2296	tags=27%, list=21%, signal=33%
KEGG_MISMATCH_REPAIR	KEGG_MISMATCH_REPAIR		19	0.47032827	1.0443711	0.54761904	0.8897896	1	5902	tags=95%, list=53%, signal=200%
DELLA_RESPONSE_TO_TSA_AND_BUTYRATE	DELLA_RESPONSE_TO_TSA_AND_BUTYRATE		15	0.38021633	1.0435686	0.24	0.8906668	1	73	tags=13%, list=1%, signal=13%
RODRIGUES_THYROID_CARCINOMA_POORLY_DIFFERENTIATED_UP	RODRIGUES_THYROID_CARCINOMA_POORLY_DIFFERENTIATED_UP		336	0.3013309	1.0429614	0.3409091	0.89095294	1	4971	tags=49%, list=44%, signal=86%
REACTOME_E2F_MEDIATED_REGULATION_OF_DNA_REPLICATION	REACTOME_E2F_MEDIATED_REGULATION_OF_DNA_REPLICATION		20	0.44640595	1.0426064	0.42857143	0.89113855	1	2307	tags=35%, list=21%, signal=44%
PARENT_MTOR_SIGNALING_DN	PARENT_MTOR_SIGNALING_DN		26	0.3199955	1.0423473	0.2542373	0.89151216	1	133	tags=8%, list=1%, signal=8%
BORCZUK_MALIGNANT_MESOTHELIOMA_UP	BORCZUK_MALIGNANT_MESOTHELIOMA_UP		200	0.3253427	1.0420289	0.3409091	0.89069504	1	4672	tags=52%, list=42%, signal=88%
REACTOME_RNA_POL_II_CTD_PHOSPHORYLATION_AND_INTERACTION_WITH_CE	REACTOME_RNA_POL_II_CTD_PHOSPHORYLATION_AND_INTERACTION_WITH_CE		24	0.35391372	1.0416251	0.5	0.8900208	1	5074	tags=71%, list=45%, signal=129%
BENPORATH_SOX2_TARGETS	BENPORATH_SOX2_TARGETS		399	0.27103952	1.0413139	0.54761904	0.8896115	1	3956	tags=38%, list=35%, signal=57%
REACTOME_FORMATION_OF_THE_EARLY_ELONGATION_COMPLEX	REACTOME_FORMATION_OF_THE_EARLY_ELONGATION_COMPLEX		28	0.34237674	1.0412734	0.5	0.8885692	1	4729	tags=64%, list=42%, signal=111%
REACTOME_PYRIMIDINE_METABOLISM	REACTOME_PYRIMIDINE_METABOLISM		15	0.503571	1.0402418	0.42857143	0.8903556	1	4209	tags=73%, list=38%, signal=117%
KEGG_LYSINE_DEGRADATION	KEGG_LYSINE_DEGRADATION		28	0.37080973	1.0402113	0.34042552	0.8889796	1	3463	tags=39%, list=31%, signal=57%
REACTOME_NEUROTRANSMITTER_RELEASE_CYCLE	REACTOME_NEUROTRANSMITTER_RELEASE_CYCLE		18	0.34399375	1.0401367	0.2857143	0.8880733	1	810	tags=11%, list=7%, signal=12%
HAHTOLA_SEZARY_SYNDROM_UP	HAHTOLA_SEZARY_SYNDROM_UP		60	0.38095963	1.0385493	0.3846154	0.89003956	1	3574	tags=43%, list=32%, signal=63%
PENG_LEUCINE_DEPRIVATION_DN	PENG_LEUCINE_DEPRIVATION_DN		36	0.36003724	1.0382057	0.31111112	0.8897678	1	3307	tags=44%, list=30%, signal=63%
BIOCARTA_VEGF_PATHWAY	BIOCARTA_VEGF_PATHWAY		17	0.2708338	1.037531	0.25581396	0.8902336	1	1082	tags=18%, list=10%, signal=20%
MCCLUNG_DELTA_FOSB_TARGETS_8WK	MCCLUNG_DELTA_FOSB_TARGETS_8WK		33	0.2678216	1.0375001	0.3	0.8890127	1	3508	tags=30%, list=31%, signal=44%
REACTOME_METABOLISM_OF_BILE_ACIDS_AND_BILE_SALTS	REACTOME_METABOLISM_OF_BILE_ACIDS_AND_BILE_SALTS		21	0.39743322	1.0371686	0.3809524	0.8888955	1	4282	tags=48%, list=38%, signal=77%
YAO_TEMPORAL_RESPONSE_TO_PROGESTERONE_CLUSTER_9	YAO_TEMPORAL_RESPONSE_TO_PROGESTERONE_CLUSTER_9		59	0.3574712	1.0363581	0.6122449	0.8911833	1	2011	tags=32%, list=18%, signal=39%
REACTOME_ABORTIVE_ELONGATION_OF_HIV1_TRANSCRIPT_IN_THE_ABSENCE_OF_TAT	REACTOME_ABORTIVE_ELONGATION_OF_HIV1_TRANSCRIPT_IN_THE_ABSENCE_OF_TAT		19	0.30374828	1.0359602	0.40425533	0.89052546	1	4558	tags=58%, list=41%, signal=97%
BOHN_PRIMARY_IMMUNODEFICIENCY_SYNDROM_UP	BOHN_PRIMARY_IMMUNODEFICIENCY_SYNDROM_UP		24	0.3210308	1.0345811	0.31914893	0.89450026	1	4830	tags=54%, list=43%, signal=95%
AMIT_EGF_RESPONSE_480_HELA	AMIT_EGF_RESPONSE_480_HELA		99	0.24703665	1.03404	0.26923078	0.8947094	1	2498	tags=23%, list=22%, signal=30%
KEGG_ENDOCYTOSIS	KEGG_ENDOCYTOSIS		100	0.3015808	1.033794	0.5744681	0.89390403	1	4361	tags=45%, list=39%, signal=73%
AIYAR_COBRA1_TARGETS_DN	AIYAR_COBRA1_TARGETS_DN		16	0.38682765	1.0334158	0.46153846	0.8939705	1	3164	tags=44%, list=28%, signal=61%
DAZARD_UV_RESPONSE_CLUSTER_G6	DAZARD_UV_RESPONSE_CLUSTER_G6		53	0.27101317	1.0333695	0.29787233	0.8926171	1	492	tags=9%, list=4%, signal=10%
KEGG_PEROXISOME	KEGG_PEROXISOME		57	0.3041556	1.0329926	0.51282054	0.89297515	1	4450	tags=44%, list=40%, signal=72%
REACTOME_G_ALPHA_12_13_SIGNALLING_EVENTS	REACTOME_G_ALPHA_12_13_SIGNALLING_EVENTS		37	0.40036646	1.0326289	0.40384614	0.89295113	1	1146	tags=19%, list=10%, signal=21%
PUJANA_BREAST_CANCER_LIT_INT_NETWORK	PUJANA_BREAST_CANCER_LIT_INT_NETWORK		64	0.4011418	1.0323982	0.30952382	0.8921472	1	4065	tags=52%, list=36%, signal=80%
CHIANG_LIVER_CANCER_SUBCLASS_PROLIFERATION_DN	CHIANG_LIVER_CANCER_SUBCLASS_PROLIFERATION_DN		103	0.30277032	1.0322938	0.24324325	0.89089537	1	2732	tags=35%, list=24%, signal=46%
CREIGHTON_ENDOCRINE_THERAPY_RESISTANCE_5	CREIGHTON_ENDOCRINE_THERAPY_RESISTANCE_5		243	0.2673521	1.0322568	0.5744681	0.8895575	1	2461	tags=26%, list=22%, signal=33%
ST_GA12_PATHWAY	ST_GA12_PATHWAY		16	0.38957813	1.0322	0.29787233	0.88862157	1	3340	tags=44%, list=30%, signal=62%
LEE_METASTASIS_AND_ALTERNATIVE_SPLICING_DN	LEE_METASTASIS_AND_ALTERNATIVE_SPLICING_DN		29	0.2546651	1.0318764	0.36956522	0.8880072	1	2784	tags=28%, list=25%, signal=37%
AKL_HTLV1_INFECTION_UP	AKL_HTLV1_INFECTION_UP		21	0.37078276	1.0310622	0.44	0.8892465	1	1885	tags=29%, list=17%, signal=34%
REACTOME_G_BETA_GAMMA_SIGNALLING_THROUGH_PLC_BETA	REACTOME_G_BETA_GAMMA_SIGNALLING_THROUGH_PLC_BETA		15	0.38677737	1.0306278	0.48214287	0.88933426	1	3550	tags=33%, list=32%, signal=49%
YAO_TEMPORAL_RESPONSE_TO_PROGESTERONE_CLUSTER_14	YAO_TEMPORAL_RESPONSE_TO_PROGESTERONE_CLUSTER_14		97	0.2962923	1.0305504	0.42857143	0.8885219	1	3711	tags=46%, list=33%, signal=69%
BROWNE_HCMV_INFECTION_24HR_UP	BROWNE_HCMV_INFECTION_24HR_UP		99	0.25974125	1.0290848	0.27659574	0.8924283	1	2620	tags=28%, list=23%, signal=37%
CHUNG_BLISTER_CYTOTOXICITY_UP	CHUNG_BLISTER_CYTOTOXICITY_UP		86	0.314093	1.0287958	0.3617021	0.89172035	1	3107	tags=31%, list=28%, signal=43%
KEGG_PATHOGENIC_ESCHERICHIA_COLI_INFECTION	KEGG_PATHOGENIC_ESCHERICHIA_COLI_INFECTION		37	0.38967395	1.0283866	0.5192308	0.891081	1	4781	tags=59%, list=43%, signal=103%
LEE_LIVER_CANCER_CIPROFIBRATE_UP	LEE_LIVER_CANCER_CIPROFIBRATE_UP		49	0.34368083	1.0279043	0.46774194	0.89136934	1	628	tags=18%, list=6%, signal=19%
KEGG_GAP_JUNCTION	KEGG_GAP_JUNCTION		51	0.29391482	1.0276065	0.4090909	0.89129525	1	4086	tags=43%, list=36%, signal=68%
TOMLINS_PROSTATE_CANCER_UP	TOMLINS_PROSTATE_CANCER_UP		21	0.32555532	1.0275351	0.46	0.89033324	1	4345	tags=48%, list=39%, signal=78%
SIG_PIP3_SIGNALING_IN_CARDIAC_MYOCTES	SIG_PIP3_SIGNALING_IN_CARDIAC_MYOCTES		42	0.253241	1.0273892	0.37777779	0.8896108	1	3964	tags=43%, list=35%, signal=66%
LEE_LIVER_CANCER_ACOX1_UP	LEE_LIVER_CANCER_ACOX1_UP		50	0.3487609	1.0268334	0.4814815	0.8900847	1	837	tags=18%, list=7%, signal=19%
KEGG_RNA_POLYMERASE	KEGG_RNA_POLYMERASE		20	0.28715917	1.0264062	0.5106383	0.8901488	1	5092	tags=60%, list=45%, signal=110%
MASSARWEH_TAMOXIFEN_RESISTANCE_UP	MASSARWEH_TAMOXIFEN_RESISTANCE_UP		279	0.27271518	1.0261273	0.42857143	0.8891146	1	2410	tags=27%, list=22%, signal=33%
KEGG_MELANOGENESIS	KEGG_MELANOGENESIS		70	0.25689507	1.0261023	0.29545453	0.8878123	1	4905	tags=46%, list=44%, signal=81%
BLALOCK_ALZHEIMERS_DISEASE_INCIPIENT_DN	BLALOCK_ALZHEIMERS_DISEASE_INCIPIENT_DN		111	0.23230402	1.0249621	0.38297874	0.8899522	1	5360	tags=48%, list=48%, signal=91%
KAUFFMANN_MELANOMA_RELAPSE_UP	KAUFFMANN_MELANOMA_RELAPSE_UP		44	0.52895284	1.0246326	0.42857143	0.8893494	1	2696	tags=52%, list=24%, signal=69%
RODRIGUES_THYROID_CARCINOMA_ANAPLASTIC_UP	RODRIGUES_THYROID_CARCINOMA_ANAPLASTIC_UP		363	0.2768844	1.024602	0.4090909	0.8880527	1	4932	tags=46%, list=44%, signal=80%
BROWNE_HCMV_INFECTION_30MIN_DN	BROWNE_HCMV_INFECTION_30MIN_DN		60	0.3078767	1.0245814	0.46153846	0.88675994	1	2432	tags=23%, list=22%, signal=30%
APPEL_IMATINIB_RESPONSE	APPEL_IMATINIB_RESPONSE		23	0.4214245	1.0240314	0.3962264	0.8871059	1	837	tags=22%, list=7%, signal=23%
REACTOME_HOST_INTERACTIONS_OF_HIV_FACTORS	REACTOME_HOST_INTERACTIONS_OF_HIV_FACTORS		89	0.27867502	1.0238103	0.42553192	0.88667196	1	6055	tags=67%, list=54%, signal=146%
REACTOME_LATE_PHASE_OF_HIV_LIFE_CYCLE	REACTOME_LATE_PHASE_OF_HIV_LIFE_CYCLE		66	0.26222593	1.0231291	0.42222223	0.8868582	1	5204	tags=53%, list=46%, signal=98%
GOLDRATH_HOMEOSTATIC_PROLIFERATION	GOLDRATH_HOMEOSTATIC_PROLIFERATION		122	0.32349813	1.022362	0.47727272	0.8887444	1	5396	tags=60%, list=48%, signal=114%
BUYTAERT_PHOTODYNAMIC_THERAPY_STRESS_DN	BUYTAERT_PHOTODYNAMIC_THERAPY_STRESS_DN		353	0.27417564	1.0215491	0.47727272	0.8894698	1	2424	tags=28%, list=22%, signal=34%
BANDRES_RESPONSE_TO_CARMUSTIN_MGMT_24HR_DN	BANDRES_RESPONSE_TO_CARMUSTIN_MGMT_24HR_DN		22	0.37945956	1.0210066	0.42553192	0.8889896	1	1393	tags=23%, list=12%, signal=26%
MONNIER_POSTRADIATION_TUMOR_ESCAPE_DN	MONNIER_POSTRADIATION_TUMOR_ESCAPE_DN		228	0.31612256	1.0209962	0.5744681	0.8877092	1	2612	tags=33%, list=23%, signal=42%
BROWNE_HCMV_INFECTION_1HR_DN	BROWNE_HCMV_INFECTION_1HR_DN		121	0.20680507	1.0207504	0.25	0.8871343	1	2433	tags=21%, list=22%, signal=27%
VALK_AML_CLUSTER_6	VALK_AML_CLUSTER_6		19	0.3934257	1.0206481	0.5510204	0.88656396	1	1716	tags=21%, list=15%, signal=25%
KEGG_HOMOLOGOUS_RECOMBINATION	KEGG_HOMOLOGOUS_RECOMBINATION		24	0.42838106	1.0205669	0.1904762	0.8854275	1	5712	tags=83%, list=51%, signal=170%
YEGNASUBRAMANIAN_PROSTATE_CANCER	YEGNASUBRAMANIAN_PROSTATE_CANCER		70	0.3353166	1.0202694	0.4	0.8844278	1	2303	tags=30%, list=21%, signal=38%
TURASHVILI_BREAST_DUCTAL_CARCINOMA_VS_LOBULAR_NORMAL_UP	TURASHVILI_BREAST_DUCTAL_CARCINOMA_VS_LOBULAR_NORMAL_UP		39	0.3517817	1.0200865	0.36734694	0.8836555	1	183	tags=13%, list=2%, signal=13%
TONG_INTERACT_WITH_PTTG1	TONG_INTERACT_WITH_PTTG1		31	0.352921	1.0196888	0.29787233	0.88448465	1	3420	tags=39%, list=31%, signal=56%
HALMOS_CEBPA_TARGETS_UP	HALMOS_CEBPA_TARGETS_UP		29	0.35703504	1.0190532	0.37037036	0.8851293	1	1997	tags=28%, list=18%, signal=33%
WEBER_METHYLATED_HCP_IN_FIBROBLAST_DN	WEBER_METHYLATED_HCP_IN_FIBROBLAST_DN		16	0.38822463	1.0190037	0.4047619	0.8843882	1	2541	tags=25%, list=23%, signal=32%
KEGG_DRUG_METABOLISM_OTHER_ENZYMES	KEGG_DRUG_METABOLISM_OTHER_ENZYMES		18	0.34504038	1.016427	0.5660377	0.8912686	1	4520	tags=50%, list=40%, signal=84%
HOEBEKE_LYMPHOID_STEM_CELL_DN	HOEBEKE_LYMPHOID_STEM_CELL_DN		63	0.35783306	1.0163076	0.5714286	0.89021504	1	2445	tags=33%, list=22%, signal=42%
HEDENFALK_BREAST_CANCER_BRCA1_VS_BRCA2	HEDENFALK_BREAST_CANCER_BRCA1_VS_BRCA2		21	0.28718516	1.0152117	0.46938777	0.891646	1	5946	tags=57%, list=53%, signal=122%
SOTIRIOU_BREAST_CANCER_GRADE_1_VS_3_DN	SOTIRIOU_BREAST_CANCER_GRADE_1_VS_3_DN		27	0.34187365	1.0147762	0.4651163	0.8915159	1	5662	tags=70%, list=51%, signal=142%
RAMALHO_STEMNESS_UP	RAMALHO_STEMNESS_UP		148	0.27353814	1.0147662	0.47727272	0.8902562	1	4315	tags=44%, list=39%, signal=71%
LINDGREN_BLADDER_CANCER_CLUSTER_1_UP	LINDGREN_BLADDER_CANCER_CLUSTER_1_UP		65	0.25215247	1.0137923	0.44680852	0.8923347	1	5912	tags=62%, list=53%, signal=130%
HOFMANN_CELL_LYMPHOMA_UP	HOFMANN_CELL_LYMPHOMA_UP		26	0.34734866	1.0121518	0.375	0.8970674	1	2784	tags=35%, list=25%, signal=46%
KEGG_RNA_DEGRADATION	KEGG_RNA_DEGRADATION		34	0.28428507	1.0110872	0.4	0.8983352	1	5376	tags=59%, list=48%, signal=113%
POMEROY_MEDULLOBLASTOMA_PROGNOSIS_DN	POMEROY_MEDULLOBLASTOMA_PROGNOSIS_DN		30	0.37045848	1.0104859	0.47727272	0.89866114	1	3203	tags=37%, list=29%, signal=51%
FARMER_BREAST_CANCER_APOCRINE VS LUMINAL	FARMER_BREAST_CANCER_APOCRINE VS LUMINAL		185	0.2599037	1.0098143	0.42	0.899178	1	1551	tags=19%, list=14%, signal=22%
BARIS_THYROID_CANCER_DN	BARIS_THYROID_CANCER_DN		43	0.39034286	1.0089419	0.3846154	0.90112525	1	3832	tags=51%, list=34%, signal=77%
JIANG_HYPOXIA_VIA_VHL	JIANG_HYPOXIA_VIA_VHL		16	0.38968524	1.0083864	0.47727272	0.9009758	1	4133	tags=56%, list=37%, signal=89%
RASHI_RESPONSE_TO_IONIZING_RADIATION_2	RASHI_RESPONSE_TO_IONIZING_RADIATION_2		92	0.3007511	1.0077064	0.5	0.9013402	1	2649	tags=28%, list=24%, signal=37%
RAMASWAMY_METASTASIS_UP	RAMASWAMY_METASTASIS_UP		38	0.2938959	1.0074843	0.24	0.90078956	1	4345	tags=47%, list=39%, signal=77%
FIRESTEIN_CTNNB1_PATHWAY	FIRESTEIN_CTNNB1_PATHWAY		15	0.39912307	1.006558	0.48	0.9023355	1	2527	tags=33%, list=23%, signal=43%
BIOCARTA_FMLP_PATHWAY	BIOCARTA_FMLP_PATHWAY		25	0.35676467	1.0052408	0.54545456	0.9046313	1	3117	tags=36%, list=28%, signal=50%
SCHLOSSER_MYC_TARGETS_REPRESSED_BY_SERUM	SCHLOSSER_MYC_TARGETS_REPRESSED_BY_SERUM		84	0.20431644	1.0049467	0.48979592	0.9038932	1	5562	tags=56%, list=50%, signal=110%
KEGG_NEUROTROPHIN_SIGNALING_PATHWAY	KEGG_NEUROTROPHIN_SIGNALING_PATHWAY		68	0.27847493	1.004726	0.42553192	0.90327525	1	5739	tags=60%, list=51%, signal=123%
STEIN_ESRRA_TARGETS	STEIN_ESRRA_TARGETS		308	0.21810336	1.0046823	0.47727272	0.90210706	1	3428	tags=31%, list=31%, signal=43%
REACTOME_STEROID_HORMONES	REACTOME_STEROID_HORMONES		17	0.329428	1.0043122	0.31111112	0.9023398	1	2644	tags=35%, list=24%, signal=46%
STREICHER_LSM1_TARGETS_UP	STREICHER_LSM1_TARGETS_UP		25	0.41936317	1.0031343	0.4	0.90401506	1	2395	tags=52%, list=21%, signal=66%
REACTOME_ELONGATION_AND_PROCESSING_OF_CAPPED_TRANSCRIPTS	REACTOME_ELONGATION_AND_PROCESSING_OF_CAPPED_TRANSCRIPTS		88	0.28285947	1.0030191	0.58	0.90300924	1	7417	tags=86%, list=66%, signal=254%
ELVIDGE_HYPOXIA_DN	ELVIDGE_HYPOXIA_DN		84	0.26090226	1.0030066	0.27659574	0.90176564	1	4845	tags=51%, list=43%, signal=90%
REACTOME_GENE_EXPRESSION	REACTOME_GENE_EXPRESSION		250	0.23932885	1.0026339	0.61702126	0.9013871	1	6760	tags=71%, list=60%, signal=176%
MOOTHA_HUMAN_MITODB_6_2002	MOOTHA_HUMAN_MITODB_6_2002		325	0.18900232	1.0024467	0.575	0.9005596	1	5415	tags=46%, list=48%, signal=86%
REACTOME_LOSS_OF_NLP_FROM_MITOTIC_CENTROSOMES	REACTOME_LOSS_OF_NLP_FROM_MITOTIC_CENTROSOMES		31	0.32253513	1.0016311	0.4680851	0.90090185	1	4636	tags=55%, list=41%, signal=93%
REACTOME_CENTROSOME_MATURATION	REACTOME_CENTROSOME_MATURATION		35	0.30880374	1.0015979	0.34042552	0.89966846	1	6703	tags=83%, list=60%, signal=206%
JI_RESPONSE_TO_FSH_UP	JI_RESPONSE_TO_FSH_UP		44	0.40429223	1.0014834	0.42857143	0.89876586	1	2234	tags=43%, list=20%, signal=54%
GALLUZZI_PERMEABILIZE_MITOCHONDRIA	GALLUZZI_PERMEABILIZE_MITOCHONDRIA		26	0.30292922	1.0004208	0.4090909	0.90155333	1	3996	tags=38%, list=36%, signal=60%
RHEIN_ALL_GLUCOCORTICOID_THERAPY_DN	RHEIN_ALL_GLUCOCORTICOID_THERAPY_DN		261	0.28539723	1.0002176	0.4090909	0.9008568	1	2827	tags=30%, list=25%, signal=39%
RICKMAN_HEAD_AND_NECK_CANCER_A	RICKMAN_HEAD_AND_NECK_CANCER_A		49	0.37519512	0.99971056	0.42857143	0.90094405	1	1701	tags=24%, list=15%, signal=29%
KEGG_COLORECTAL_CANCER	KEGG_COLORECTAL_CANCER		36	0.37928566	0.99950224	0.44444445	0.90022826	1	5294	tags=67%, list=47%, signal=126%
MOOTHA_PGC	MOOTHA_PGC		263	0.18398921	0.99832755	0.3809524	0.90270686	1	2598	tags=23%, list=23%, signal=29%
COATES_MACROPHAGE_M1_VS_M2_UP	COATES_MACROPHAGE_M1_VS_M2_UP		47	0.38048548	0.998276	0.39215687	0.90165603	1	1058	tags=23%, list=9%, signal=26%
GAZDA_DIAMOND_BLACKFAN_ANEMIA_PROGENITOR_DN	GAZDA_DIAMOND_BLACKFAN_ANEMIA_PROGENITOR_DN		35	0.3675766	0.99820596	0.47727272	0.9006746	1	2448	tags=43%, list=22%, signal=55%
BIOCARTA_WNT_PATHWAY	BIOCARTA_WNT_PATHWAY		18	0.40513256	0.99789226	0.26190478	0.90048337	1	3594	tags=44%, list=32%, signal=65%
NIKOLSKY_BREAST_CANCER_20Q12_Q13_AMPLICON	NIKOLSKY_BREAST_CANCER_20Q12_Q13_AMPLICON		70	0.27276614	0.99770147	0.52272725	0.90025425	1	4462	tags=43%, list=40%, signal=71%
XU_HGF_SIGNALING_NOT_VIA_AKT1_6HR	XU_HGF_SIGNALING_NOT_VIA_AKT1_6HR		17	0.3968194	0.9968084	0.4878049	0.9011532	1	555	tags=18%, list=5%, signal=19%
LEE_LIVER_CANCER_MYC_E2F1_UP	LEE_LIVER_CANCER_MYC_E2F1_UP		41	0.39693615	0.9967621	0.3207547	0.9008717	1	1688	tags=29%, list=15%, signal=34%
TSUNODA_CISPLATIN_RESISTANCE_DN	TSUNODA_CISPLATIN_RESISTANCE_DN		18	0.3550116	0.99652016	0.5192308	0.90068495	1	281	tags=11%, list=3%, signal=11%
FAELT_B_CLL_WITH_VH_REARRANGEMENTS_DN	FAELT_B_CLL_WITH_VH_REARRANGEMENTS_DN		27	0.28851247	0.996463	0.47058824	0.89981616	1	1913	tags=26%, list=17%, signal=31%
BHATI_G2M_ARREST_BY_2METHOXYESTRADIOL_DN	BHATI_G2M_ARREST_BY_2METHOXYESTRADIOL_DN		76	0.28706047	0.99643713	0.5531915	0.89861023	1	2856	tags=32%, list=26%, signal=42%
DANG_MYC_TARGETS_UP	DANG_MYC_TARGETS_UP		87	0.23538475	0.9964315	0.6904762	0.8974077	1	5767	tags=60%, list=52%, signal=122%
MUNSHI_MULTIPLE_MYELOMA_UP	MUNSHI_MULTIPLE_MYELOMA_UP		44	0.29704642	0.9960648	0.5	0.8969537	1	4692	tags=48%, list=42%, signal=82%
BIOCARTA_EGF_PATHWAY	BIOCARTA_EGF_PATHWAY		20	0.3865471	0.99482036	0.7446808	0.9001182	1	3688	tags=40%, list=33%, signal=60%
ZHANG_RESPONSE_TO_IKK_INHIBITOR_AND_TNF_UP	ZHANG_RESPONSE_TO_IKK_INHIBITOR_AND_TNF_UP		120	0.32864222	0.9941359	0.3846154	0.9013102	1	1735	tags=23%, list=15%, signal=27%
DAVICIONI_RHABDOMYOSARCOMA_PAX_FOXO1_FUSION_UP	DAVICIONI_RHABDOMYOSARCOMA_PAX_FOXO1_FUSION_UP		34	0.35240987	0.99401736	0.28846154	0.900155	1	1533	tags=32%, list=14%, signal=37%
SIG_CD40PATHWAYMAP	SIG_CD40PATHWAYMAP		23	0.34272063	0.9929886	0.5	0.90080875	1	1844	tags=22%, list=16%, signal=26%
NING_CHRONIC_OBSTRUCTIVE_PULMONARY_DISEASE_UP	NING_CHRONIC_OBSTRUCTIVE_PULMONARY_DISEASE_UP		53	0.28652564	0.9925191	0.42857143	0.90078044	1	1439	tags=19%, list=13%, signal=22%
LIANG_HEMATOPOIESIS_STEM_CELL_NUMBER_LARGE_VS_TINY_UP	LIANG_HEMATOPOIESIS_STEM_CELL_NUMBER_LARGE_VS_TINY_UP		36	0.36482957	0.99140817	0.5510204	0.90317786	1	3044	tags=36%, list=27%, signal=49%
BYSTRYKH_HEMATOPOIESIS_STEM_CELL_AND_BRAIN_QTL_TRANS	BYSTRYKH_HEMATOPOIESIS_STEM_CELL_AND_BRAIN_QTL_TRANS		138	0.22317658	0.99016964	0.26666668	0.9057912	1	3867	tags=35%, list=35%, signal=52%
NGUYEN_NOTCH1_TARGETS_DN	NGUYEN_NOTCH1_TARGETS_DN		47	0.32721034	0.98980707	0.6545454	0.9056847	1	2161	tags=28%, list=19%, signal=34%
REACTOME_RNA_POLYMERASE_III_TRANSCRIPTION_INITIATION	REACTOME_RNA_POLYMERASE_III_TRANSCRIPTION_INITIATION		17	0.30426762	0.98973256	0.46666667	0.90470785	1	5837	tags=59%, list=52%, signal=123%
MOOTHA_MITOCHONDRIA	MOOTHA_MITOCHONDRIA		330	0.17694777	0.9882038	0.3809524	0.90704477	1	5725	tags=48%, list=51%, signal=95%
RODRIGUES_THYROID_CARCINOMA_POORLY_DIFFERENTIATED_DN	RODRIGUES_THYROID_CARCINOMA_POORLY_DIFFERENTIATED_DN		385	0.24839126	0.98814183	0.44680852	0.90603834	1	2759	tags=27%, list=25%, signal=34%
REACTOME_MEMBRANE_TRAFFICKING	REACTOME_MEMBRANE_TRAFFICKING		48	0.320162	0.9873805	0.5106383	0.90629345	1	4823	tags=48%, list=43%, signal=84%
KEGG_MELANOMA	KEGG_MELANOMA		40	0.22727117	0.9869737	0.3877551	0.90585804	1	1946	tags=18%, list=17%, signal=21%
LEE_NEURAL_CREST_STEM_CELL_DN	LEE_NEURAL_CREST_STEM_CELL_DN		69	0.3237735	0.9866437	0.53571427	0.90640205	1	3208	tags=41%, list=29%, signal=57%
BIDUS_METASTASIS_DN	BIDUS_METASTASIS_DN		76	0.28179267	0.98627263	0.35714287	0.9067843	1	2311	tags=25%, list=21%, signal=31%
BIOCARTA_NFAT_PATHWAY	BIOCARTA_NFAT_PATHWAY		31	0.29452327	0.9859358	0.45454547	0.9063913	1	2468	tags=26%, list=22%, signal=33%
KEGG_ABC_TRANSPORTERS	KEGG_ABC_TRANSPORTERS		27	0.31041184	0.9852765	0.25581396	0.90731996	1	3532	tags=44%, list=32%, signal=65%
RICKMAN_METASTASIS_DN	RICKMAN_METASTASIS_DN		160	0.29582825	0.9847276	0.59615386	0.9070943	1	2618	tags=28%, list=23%, signal=36%
DEURIG_T_CELL_PROLYMPHOCYTIC_LEUKEMIA_UP	DEURIG_T_CELL_PROLYMPHOCYTIC_LEUKEMIA_UP		216	0.26331997	0.9841743	0.54761904	0.9075545	1	4159	tags=40%, list=37%, signal=63%
TAYLOR_METHYLATED_IN_ACUTE_LYMPHOBLASTIC_LEUKEMIA	TAYLOR_METHYLATED_IN_ACUTE_LYMPHOBLASTIC_LEUKEMIA		39	0.29037213	0.98388964	0.48076922	0.90647495	1	5036	tags=59%, list=45%, signal=107%
LI_CISPLATIN_RESISTANCE_UP	LI_CISPLATIN_RESISTANCE_UP		18	0.46743768	0.98326707	0.43103448	0.90732455	1	2009	tags=39%, list=18%, signal=47%
KEGG_NON_SMALL_CELL_LUNG_CANCER	KEGG_NON_SMALL_CELL_LUNG_CANCER		29	0.2870059	0.9831761	0.42553192	0.9063571	1	5294	tags=59%, list=47%, signal=111%
STEIN_ESRRA_TARGETS_DN	STEIN_ESRRA_TARGETS_DN		58	0.32586992	0.98294973	0.46938777	0.90550977	1	1929	tags=28%, list=17%, signal=33%
GOTTWEIN_TARGETS_OF_KSHV_MIR_K12_11	GOTTWEIN_TARGETS_OF_KSHV_MIR_K12_11		32	0.2740228	0.9828362	0.31914893	0.90457493	1	2610	tags=31%, list=23%, signal=41%
BIOCARTA_CARM_ER_PATHWAY	BIOCARTA_CARM_ER_PATHWAY		19	0.2907022	0.98261386	0.4047619	0.9040756	1	1470	tags=16%, list=13%, signal=18%
CREIGHTON_ENDOCRINE_THERAPY_RESISTANCE_2	CREIGHTON_ENDOCRINE_THERAPY_RESISTANCE_2		146	0.24975544	0.98221123	0.5744681	0.9032627	1	5945	tags=52%, list=53%, signal=110%
REACTOME_SIGNALLING_BY_NGF	REACTOME_SIGNALLING_BY_NGF		134	0.24663484	0.9817047	0.42553192	0.9032335	1	5332	tags=49%, list=48%, signal=93%
KENNY_CTNNB1_TARGETS_UP	KENNY_CTNNB1_TARGETS_UP		32	0.35521683	0.9813782	0.5192308	0.9025715	1	4633	tags=63%, list=41%, signal=106%
MARZEC_IL2_SIGNALING_UP	MARZEC_IL2_SIGNALING_UP		65	0.30700067	0.9810051	0.5294118	0.9025878	1	3011	tags=35%, list=27%, signal=48%
BRUECKNER_TARGETS_OF_MIRLET7A3_UP	BRUECKNER_TARGETS_OF_MIRLET7A3_UP		66	0.32736227	0.98090273	0.5319149	0.90215594	1	2549	tags=33%, list=23%, signal=43%
GAL_LEUKEMIC_STEM_CELL_UP	GAL_LEUKEMIC_STEM_CELL_UP		58	0.26352018	0.9799236	0.25531915	0.9044183	1	2570	tags=29%, list=23%, signal=38%
IGARASHI_ATF4_TARGETS_DN	IGARASHI_ATF4_TARGETS_DN		48	0.26916724	0.97933376	0.56	0.9051351	1	3107	tags=31%, list=28%, signal=43%
FLECHNER_BIOPSY_KIDNEY_TRANSPLANT_REJECTED_VS_OK_DN	FLECHNER_BIOPSY_KIDNEY_TRANSPLANT_REJECTED_VS_OK_DN		373	0.21136636	0.9789338	0.33333334	0.90478235	1	2600	tags=23%, list=23%, signal=29%
LIN_SILENCED_BY_TUMOR_MICROENVIRONMENT	LIN_SILENCED_BY_TUMOR_MICROENVIRONMENT		51	0.3746036	0.9789136	0.54545456	0.90362775	1	310	tags=14%, list=3%, signal=14%
FERREIRA_EWINGS_SARCOMA_UNSTABLE_VS_STABLE_DN	FERREIRA_EWINGS_SARCOMA_UNSTABLE_VS_STABLE_DN		56	0.2443379	0.9774544	0.3243243	0.9069618	1	3845	tags=41%, list=34%, signal=62%
KEGG_BETA_ALANINE_METABOLISM	KEGG_BETA_ALANINE_METABOLISM		19	0.33005175	0.977116	0.5652174	0.9060182	1	854	tags=21%, list=8%, signal=23%
YAO_TEMPORAL_RESPONSE_TO_PROGESTERONE_CLUSTER_13	YAO_TEMPORAL_RESPONSE_TO_PROGESTERONE_CLUSTER_13		135	0.26035842	0.976866	0.4318182	0.9051252	1	5705	tags=61%, list=51%, signal=124%
ST_FAS_SIGNALING_PATHWAY	ST_FAS_SIGNALING_PATHWAY		39	0.31053585	0.97683024	0.61702126	0.9039762	1	2848	tags=28%, list=25%, signal=38%
REACTOME_TAT_MEDIATED_HIV1_ELONGATION_ARREST_AND_RECOVERY	REACTOME_TAT_MEDIATED_HIV1_ELONGATION_ARREST_AND_RECOVERY		27	0.2836116	0.97615653	0.61702126	0.9052872	1	6733	tags=81%, list=60%, signal=204%
BROWNE_HCMV_INFECTION_14HR_DN	BROWNE_HCMV_INFECTION_14HR_DN		164	0.26231053	0.9760932	0.42553192	0.90479517	1	2141	tags=23%, list=19%, signal=28%
RICKMAN_TUMOR_DIFFERENTIATED_WELL_VS_MODERATELY_UP	RICKMAN_TUMOR_DIFFERENTIATED_WELL_VS_MODERATELY_UP		55	0.30348927	0.9758306	0.46153846	0.904416	1	1986	tags=25%, list=18%, signal=31%
REACTOME_SIGNALING_BY_ROBO_RECEPTOR	REACTOME_SIGNALING_BY_ROBO_RECEPTOR		21	0.29427144	0.97580403	0.46666667	0.9033833	1	4360	tags=52%, list=39%, signal=86%
BOYAULT_LIVER_CANCER_SUBCLASS_G3_DN	BOYAULT_LIVER_CANCER_SUBCLASS_G3_DN		35	0.32982227	0.97570825	0.2826087	0.9023198	1	453	tags=14%, list=4%, signal=15%
ENK_UV_RESPONSE_KERATINOCYTE_DN	ENK_UV_RESPONSE_KERATINOCYTE_DN		307	0.26147893	0.97546947	0.3409091	0.9022101	1	4599	tags=45%, list=41%, signal=74%
ST_PHOSPHOINOSITIDE_3_KINASE_PATHWAY	ST_PHOSPHOINOSITIDE_3_KINASE_PATHWAY		24	0.28486103	0.97467446	0.47916666	0.90230423	1	3964	tags=42%, list=35%, signal=64%
DAVICIONI_MOLECULAR_ARMS_VS_ERMS_UP	DAVICIONI_MOLECULAR_ARMS_VS_ERMS_UP		184	0.2300951	0.97447777	0.46938777	0.9017656	1	3482	tags=30%, list=31%, signal=43%
SESTO_RESPONSE_TO_UV_C0	SESTO_RESPONSE_TO_UV_C0		80	0.25412598	0.97444975	0.48979592	0.90075207	1	3397	tags=38%, list=30%, signal=53%
WU_HBX_TARGETS_1_DN	WU_HBX_TARGETS_1_DN		15	0.42518395	0.9731724	0.42857143	0.90385896	1	3313	tags=47%, list=30%, signal=66%
HAHTOLA_SEZARY_SYNDROM_DN	HAHTOLA_SEZARY_SYNDROM_DN		22	0.44518906	0.97288495	0.53571427	0.9033959	1	1189	tags=18%, list=11%, signal=20%
STEARMAN_LUNG_CANCER_EARLY_VS_LATE_UP	STEARMAN_LUNG_CANCER_EARLY_VS_LATE_UP		90	0.30902413	0.9728715	0.63461536	0.90249556	1	2204	tags=27%, list=20%, signal=33%
LEE_RECENT_THYMIC_EMIGRANT	LEE_RECENT_THYMIC_EMIGRANT		65	0.34919348	0.97250843	0.42857143	0.901955	1	4001	tags=43%, list=36%, signal=67%
BROWNE_HCMV_INFECTION_6HR_UP	BROWNE_HCMV_INFECTION_6HR_UP		42	0.34046423	0.9723429	0.63829786	0.9014604	1	2665	tags=36%, list=24%, signal=47%
DASU_IL6_SIGNALING_SCAR_UP	DASU_IL6_SIGNALING_SCAR_UP		17	0.37431353	0.9715732	0.3653846	0.9025916	1	456	tags=18%, list=4%, signal=18%
REACTOME_GOLGI_ASSOCIATED_VESICLE_BIOGENESIS	REACTOME_GOLGI_ASSOCIATED_VESICLE_BIOGENESIS		32	0.331191	0.97076505	0.63829786	0.9034004	1	5230	tags=56%, list=47%, signal=105%
VARELA_ZMPSTE24_TARGETS_DN	VARELA_ZMPSTE24_TARGETS_DN		37	0.3243741	0.9706286	0.525	0.90286595	1	968	tags=24%, list=9%, signal=27%
HOLLMAN_APOPTOSIS_VIA_CD40_DN	HOLLMAN_APOPTOSIS_VIA_CD40_DN		149	0.31129944	0.96996874	0.5744681	0.9031819	1	4407	tags=49%, list=39%, signal=80%
REACTOME_RNA_POLYMERASE_II_TRANSCRIPTION	REACTOME_RNA_POLYMERASE_II_TRANSCRIPTION		70	0.28953806	0.9692269	0.64444447	0.9039648	1	6733	tags=77%, list=60%, signal=192%
LEE_LIVER_CANCER_SURVIVAL_DN	LEE_LIVER_CANCER_SURVIVAL_DN		83	0.32071567	0.9688489	0.5510204	0.9042483	1	4655	tags=53%, list=42%, signal=90%
AMIT_EGF_RESPONSE_40_HELA	AMIT_EGF_RESPONSE_40_HELA		26	0.2486644	0.96856016	0.66071427	0.90350455	1	1779	tags=23%, list=16%, signal=27%
POOLA_INVASIVE_BREAST_CANCER_UP	POOLA_INVASIVE_BREAST_CANCER_UP		169	0.44032425	0.96805286	0.42857143	0.9028678	1	552	tags=21%, list=5%, signal=21%
REACTOME_FORMATION_AND_MATURATION_OF_MRNA_TRANSCRIPT	REACTOME_FORMATION_AND_MATURATION_OF_MRNA_TRANSCRIPT		99	0.28194284	0.96784675	0.61702126	0.90213084	1	7417	tags=86%, list=66%, signal=252%
BOYLAN_MULTIPLE_MYELOMA_D_CLUSTER_DN	BOYLAN_MULTIPLE_MYELOMA_D_CLUSTER_DN		24	0.34986603	0.967712	0.32692307	0.9011644	1	1942	tags=38%, list=17%, signal=45%
LIU_TARGETS_OF_VMYB_VS_CMYB_DN	LIU_TARGETS_OF_VMYB_VS_CMYB_DN		26	0.3658858	0.9671261	0.35416666	0.9016539	1	2356	tags=35%, list=21%, signal=44%
XU_HGF_TARGETS_REPRESSED_BY_AKT1_DN	XU_HGF_TARGETS_REPRESSED_BY_AKT1_DN		46	0.33182687	0.96696657	0.4528302	0.901106	1	633	tags=15%, list=6%, signal=16%
HUTTMANN_B_CLL_POOR_SURVIVAL_DN	HUTTMANN_B_CLL_POOR_SURVIVAL_DN		36	0.3345391	0.96649355	0.42857143	0.9014109	1	2182	tags=31%, list=19%, signal=38%
BERNARD_PPAPDC1B_TARGETS_UP	BERNARD_PPAPDC1B_TARGETS_UP		18	0.27507463	0.9660685	0.59615386	0.9013805	1	5583	tags=56%, list=50%, signal=111%
WATANABE_RECTAL_CANCER_RADIOTHERAPY_RESPONSIVE_UP	WATANABE_RECTAL_CANCER_RADIOTHERAPY_RESPONSIVE_UP		66	0.26530123	0.9653729	0.5319149	0.9021546	1	3313	tags=38%, list=30%, signal=53%
TURASHVILI_BREAST_LOBULAR_CARCINOMA_VS_DUCTAL_NORMAL_DN	TURASHVILI_BREAST_LOBULAR_CARCINOMA_VS_DUCTAL_NORMAL_DN		51	0.4086159	0.96431184	0.46938777	0.90429795	1	3252	tags=49%, list=29%, signal=69%
IVANOVA_HEMATOPOIESIS_STEM_CELL_LONG_TERM	IVANOVA_HEMATOPOIESIS_STEM_CELL_LONG_TERM		65	0.27959687	0.96396124	0.53061223	0.904455	1	1484	tags=18%, list=13%, signal=21%
RODWELL_AGING_KIDNEY_NO_BLOOD_DN	RODWELL_AGING_KIDNEY_NO_BLOOD_DN		72	0.2518769	0.9638624	0.53488374	0.90351814	1	1715	tags=15%, list=15%, signal=18%
KAYO_AGING_MUSCLE_DN	KAYO_AGING_MUSCLE_DN		82	0.22002551	0.9633144	0.5531915	0.9037212	1	2880	tags=27%, list=26%, signal=36%
MARCHINI_TRABECTEDIN_RESISTANCE_UP	MARCHINI_TRABECTEDIN_RESISTANCE_UP		16	0.40264827	0.9632881	0.46153846	0.9027244	1	2222	tags=44%, list=20%, signal=55%
DELYS_THYROID_CANCER_UP	DELYS_THYROID_CANCER_UP		275	0.3291817	0.96307296	0.42857143	0.90270156	1	2006	tags=27%, list=18%, signal=32%
MULLIGHAN_NPM1_SIGNATURE_3_UP	MULLIGHAN_NPM1_SIGNATURE_3_UP		188	0.22624813	0.96231693	0.59090906	0.9036095	1	3864	tags=35%, list=35%, signal=52%
RODRIGUES_NTN1_TARGETS_DN	RODRIGUES_NTN1_TARGETS_DN		94	0.31302935	0.9613515	0.71153843	0.90514034	1	2474	tags=31%, list=22%, signal=39%
BROWNE_HCMV_INFECTION_48HR_UP	BROWNE_HCMV_INFECTION_48HR_UP		117	0.27608353	0.9611465	0.47727272	0.90440995	1	2591	tags=28%, list=23%, signal=36%
DAZARD_RESPONSE_TO_UV_NHEK_DN	DAZARD_RESPONSE_TO_UV_NHEK_DN		118	0.24669605	0.96082824	0.5319149	0.9038318	1	3912	tags=36%, list=35%, signal=54%
KOKKINAKIS_METHIONINE_DEPRIVATION_48HR_UP	KOKKINAKIS_METHIONINE_DEPRIVATION_48HR_UP		83	0.30862635	0.960751	0.40384614	0.9032101	1	2564	tags=31%, list=23%, signal=40%
CERVERA_SDHB_TARGETS_1_UP	CERVERA_SDHB_TARGETS_1_UP		55	0.3571588	0.96072936	0.48979592	0.902236	1	1665	tags=29%, list=15%, signal=34%
TCGA_GLIOBLASTOMA_COPY_NUMBER_UP	TCGA_GLIOBLASTOMA_COPY_NUMBER_UP		34	0.32613254	0.9605851	0.5714286	0.90129113	1	4069	tags=50%, list=36%, signal=78%
BIOCARTA_STRESS_PATHWAY	BIOCARTA_STRESS_PATHWAY		15	0.37291634	0.9601354	0.40425533	0.9016242	1	5140	tags=60%, list=46%, signal=111%
BENPORATH_MYC_TARGETS_WITH_EBOX	BENPORATH_MYC_TARGETS_WITH_EBOX		151	0.23749264	0.95939267	0.5	0.9016877	1	5800	tags=58%, list=52%, signal=119%
ROME_INSULIN_TARGETS_IN_MUSCLE_UP	ROME_INSULIN_TARGETS_IN_MUSCLE_UP		56	0.27345014	0.9593115	0.53333336	0.9011653	1	6015	tags=66%, list=54%, signal=142%
FERRANDO_T_ALL_WITH_MLL_ENL_FUSION_DN	FERRANDO_T_ALL_WITH_MLL_ENL_FUSION_DN		54	0.2884273	0.95906335	0.5769231	0.90114594	1	3151	tags=35%, list=28%, signal=49%
MASSARWEH_TAMOXIFEN_RESISTANCE_DN	MASSARWEH_TAMOXIFEN_RESISTANCE_DN		122	0.28964746	0.95888263	0.53061223	0.90033513	1	1960	tags=20%, list=18%, signal=25%
BIOCARTA_IL1R_PATHWAY	BIOCARTA_IL1R_PATHWAY		18	0.31114402	0.9585115	0.42222223	0.89999276	1	6873	tags=83%, list=61%, signal=215%
MAYBURD_RESPONSE_TO_L663536_DN	MAYBURD_RESPONSE_TO_L663536_DN		34	0.29060444	0.9579982	0.6136364	0.9006473	1	4543	tags=47%, list=41%, signal=79%
PROVENZANI_METASTASIS_UP	PROVENZANI_METASTASIS_UP		116	0.2443393	0.9572518	0.42857143	0.9020761	1	3116	tags=30%, list=28%, signal=41%
MILI_PSEUDOPODIA_HAPTOTAXIS_DN	MILI_PSEUDOPODIA_HAPTOTAXIS_DN		401	0.25599122	0.95606047	0.6923077	0.9039507	1	4402	tags=45%, list=39%, signal=72%
RIZKI_TUMOR_INVASIVENESS_3D_UP	RIZKI_TUMOR_INVASIVENESS_3D_UP		121	0.255198	0.95582074	0.59183675	0.90356284	1	2129	tags=22%, list=19%, signal=27%
REACTOME_ADP_SIGNALLING_THROUGH_P2Y_PURINOCEPTOR_1	REACTOME_ADP_SIGNALLING_THROUGH_P2Y_PURINOCEPTOR_1		18	0.36450383	0.95561546	0.48214287	0.90276504	1	3550	tags=39%, list=32%, signal=57%
MOREAUX_MULTIPLE_MYELOMA_BY_TACI_UP	MOREAUX_MULTIPLE_MYELOMA_BY_TACI_UP		213	0.22002192	0.95560384	0.52380955	0.9017344	1	2951	tags=27%, list=26%, signal=36%
ZUCCHI_METASTASIS_DN	ZUCCHI_METASTASIS_DN		19	0.3300962	0.95534176	0.5882353	0.90154964	1	293	tags=16%, list=3%, signal=16%
SCHLOSSER_MYC_TARGETS_AND_SERUM_RESPONSE_UP	SCHLOSSER_MYC_TARGETS_AND_SERUM_RESPONSE_UP		31	0.2561679	0.9546342	0.4888889	0.90186286	1	3478	tags=35%, list=31%, signal=51%
KEGG_PATHWAYS_IN_CANCER	KEGG_PATHWAYS_IN_CANCER		208	0.24878398	0.9544953	0.5576923	0.90108216	1	4939	tags=46%, list=44%, signal=81%
MATTIOLI_MGUS_VS_PCL	MATTIOLI_MGUS_VS_PCL		64	0.3007362	0.9538584	0.61702126	0.90206105	1	3348	tags=38%, list=30%, signal=53%
NIKOLSKY_BREAST_CANCER_8Q23_Q24_AMPLICON	NIKOLSKY_BREAST_CANCER_8Q23_Q24_AMPLICON		71	0.25382268	0.95384806	0.4888889	0.9009993	1	6082	tags=56%, list=54%, signal=123%
CHIARADONNA_NEOPLASTIC_TRANSFORMATION_KRAS_UP	CHIARADONNA_NEOPLASTIC_TRANSFORMATION_KRAS_UP		88	0.34739304	0.9536965	0.6122449	0.9004993	1	1729	tags=30%, list=15%, signal=35%
MARTINEZ_RB1_TARGETS_DN	MARTINEZ_RB1_TARGETS_DN		394	0.25414503	0.95284075	0.59183675	0.901696	1	1609	tags=18%, list=14%, signal=21%
SATO_SILENCED_BY_DEACETYLATION_IN_PANCREATIC_CANCER	SATO_SILENCED_BY_DEACETYLATION_IN_PANCREATIC_CANCER		28	0.3027711	0.9520189	0.54545456	0.9026111	1	2401	tags=29%, list=21%, signal=36%
MORI_EMU_MYC_LYMPHOMA_BY_ONSET_TIME_UP	MORI_EMU_MYC_LYMPHOMA_BY_ONSET_TIME_UP		68	0.2727672	0.9509557	0.44230768	0.90489507	1	4306	tags=47%, list=38%, signal=76%
TIEN_INTESTINE_PROBIOTICS_6HR_DN	TIEN_INTESTINE_PROBIOTICS_6HR_DN		107	0.24338254	0.95064384	0.5	0.904642	1	5770	tags=54%, list=52%, signal=111%
REACTOME_TOLL_LIKE_RECEPTOR_3_CASCADE	REACTOME_TOLL_LIKE_RECEPTOR_3_CASCADE		37	0.22548692	0.9504976	0.51111114	0.90393883	1	5464	tags=46%, list=49%, signal=89%
RUGO_STRESS_RESPONSE_SUBSET_G	RUGO_STRESS_RESPONSE_SUBSET_G		19	0.3695267	0.94986033	0.40384614	0.9047844	1	2995	tags=32%, list=27%, signal=43%
KYNG_DNA_DAMAGE_BY_4NQO_OR_UV	KYNG_DNA_DAMAGE_BY_4NQO_OR_UV		19	0.3695267	0.94986033	0.40384614	0.90368104	1	2995	tags=32%, list=27%, signal=43%
FLECHNER_PBL_KIDNEY_TRANSPLANT_REJECTED_VS_OK_UP	FLECHNER_PBL_KIDNEY_TRANSPLANT_REJECTED_VS_OK_UP		42	0.30552608	0.9496054	0.40816328	0.90331686	1	4605	tags=50%, list=41%, signal=85%
MORI_SMALL_PRE_BII_LYMPHOCYTE_DN	MORI_SMALL_PRE_BII_LYMPHOCYTE_DN		46	0.35297105	0.94906306	0.5510204	0.9037066	1	3099	tags=43%, list=28%, signal=60%
REACTOME_ASSOCIATION_OF_TRIC_CCT_WITH_TARGET_PROTEINS_DURING_BIOSYNTHESIS	REACTOME_ASSOCIATION_OF_TRIC_CCT_WITH_TARGET_PROTEINS_DURING_BIOSYNTHESIS		20	0.3589682	0.948889	0.5576923	0.90312093	1	5077	tags=55%, list=45%, signal=100%
MCBRYAN_PUBERTAL_BREAST_3_4WK_UP	MCBRYAN_PUBERTAL_BREAST_3_4WK_UP		149	0.3867888	0.94734234	0.6730769	0.90685874	1	2272	tags=38%, list=20%, signal=47%
BOYLAN_MULTIPLE_MYELOMA_D_DN	BOYLAN_MULTIPLE_MYELOMA_D_DN		51	0.35988986	0.9466474	0.33333334	0.9080285	1	2597	tags=37%, list=23%, signal=48%
GARGALOVIC_RESPONSE_TO_OXIDIZED_PHOSPHOLIPIDS_BLACK_UP	GARGALOVIC_RESPONSE_TO_OXIDIZED_PHOSPHOLIPIDS_BLACK_UP		20	0.4235636	0.9465742	0.5769231	0.9070735	1	2529	tags=50%, list=23%, signal=64%
KENNY_CTNNB1_TARGETS_DN	KENNY_CTNNB1_TARGETS_DN		28	0.2741516	0.9463722	0.40384614	0.9067661	1	3856	tags=36%, list=34%, signal=54%
BOYAULT_LIVER_CANCER_SUBCLASS_G6_UP	BOYAULT_LIVER_CANCER_SUBCLASS_G6_UP		41	0.32734117	0.945698	0.52272725	0.9080283	1	2591	tags=32%, list=23%, signal=41%
YANG_BREAST_CANCER_ESR1_LASER_DN	YANG_BREAST_CANCER_ESR1_LASER_DN		24	0.3143538	0.94563437	0.7346939	0.9071365	1	957	tags=17%, list=9%, signal=18%
BIOCARTA_TOLL_PATHWAY	BIOCARTA_TOLL_PATHWAY		21	0.3515618	0.9449099	0.65957445	0.90790385	1	5140	tags=62%, list=46%, signal=114%
MULLIGHAN_MLL_SIGNATURE_2_UP	MULLIGHAN_MLL_SIGNATURE_2_UP		242	0.26450258	0.9434894	0.42553192	0.9109763	1	3949	tags=38%, list=35%, signal=58%
MOOTHA_VOXPHOS	MOOTHA_VOXPHOS		67	0.24005806	0.9433055	0.5952381	0.9104014	1	7046	tags=73%, list=63%, signal=196%
LIN_MELANOMA_COPY_NUMBER_UP	LIN_MELANOMA_COPY_NUMBER_UP		41	0.29760343	0.9430777	0.6666667	0.9102043	1	5489	tags=59%, list=49%, signal=114%
BLUM_RESPONSE_TO_SALIRASIB_UP	BLUM_RESPONSE_TO_SALIRASIB_UP		169	0.21537334	0.94305646	0.59574467	0.9091609	1	4397	tags=42%, list=39%, signal=68%
REACTOME_TRANSMISSION_ACROSS_CHEMICAL_SYNAPSES	REACTOME_TRANSMISSION_ACROSS_CHEMICAL_SYNAPSES		92	0.22681834	0.9429721	0.30612245	0.9082146	1	3577	tags=27%, list=32%, signal=40%
PUIFFE_INVASION_INHIBITED_BY_ASCITES_DN	PUIFFE_INVASION_INHIBITED_BY_ASCITES_DN		85	0.2764994	0.94293135	0.5744681	0.90717614	1	3219	tags=33%, list=29%, signal=46%
BOYLAN_MULTIPLE_MYELOMA_C_DN	BOYLAN_MULTIPLE_MYELOMA_C_DN		26	0.3346609	0.9425976	0.63461536	0.9072123	1	3109	tags=42%, list=28%, signal=58%
NAKAYAMA_FRA2_TARGETS	NAKAYAMA_FRA2_TARGETS		22	0.270495	0.9423742	0.6	0.90685	1	4600	tags=45%, list=41%, signal=77%
BROWNE_HCMV_INFECTION_2HR_DN	BROWNE_HCMV_INFECTION_2HR_DN		31	0.3560144	0.94195914	0.509434	0.906295	1	2297	tags=35%, list=21%, signal=45%
KEGG_ERBB_SIGNALING_PATHWAY	KEGG_ERBB_SIGNALING_PATHWAY		48	0.23726064	0.9417552	0.5744681	0.9057124	1	4086	tags=40%, list=36%, signal=62%
CHIANG_LIVER_CANCER_SUBCLASS_INTERFERON_UP	CHIANG_LIVER_CANCER_SUBCLASS_INTERFERON_UP		16	0.40498957	0.9414412	0.5686275	0.9054973	1	2515	tags=44%, list=22%, signal=56%
OUELLET_CULTURED_OVARIAN_CANCER_INVASIVE_VS_LMP_UP	OUELLET_CULTURED_OVARIAN_CANCER_INVASIVE_VS_LMP_UP		46	0.29399243	0.9404571	0.53571427	0.9071404	1	3386	tags=39%, list=30%, signal=56%
REACTOME_IRS_RELATED_EVENTS	REACTOME_IRS_RELATED_EVENTS		52	0.19223203	0.9397892	0.37209302	0.9082602	1	5294	tags=42%, list=47%, signal=80%
VANHARANTA_UTERINE_FIBROID_WITH_7Q_DELETION_DN	VANHARANTA_UTERINE_FIBROID_WITH_7Q_DELETION_DN		17	0.22010721	0.9397129	0.5555556	0.9077457	1	1999	tags=18%, list=18%, signal=21%
KEGG_SPHINGOLIPID_METABOLISM	KEGG_SPHINGOLIPID_METABOLISM		22	0.31754982	0.9397047	0.7777778	0.9067856	1	2316	tags=32%, list=21%, signal=40%
YAUCH_HEDGEHOG_SIGNALING_PARACRINE_DN	YAUCH_HEDGEHOG_SIGNALING_PARACRINE_DN		142	0.36147806	0.9394662	0.5686275	0.90621746	1	1639	tags=22%, list=15%, signal=25%
SILIGAN_BOUND_BY_EWS_FLT1_FUSION	SILIGAN_BOUND_BY_EWS_FLT1_FUSION		28	0.30587903	0.9388125	0.47058824	0.90631324	1	3349	tags=29%, list=30%, signal=41%
KEGG_ALDOSTERONE_REGULATED_SODIUM_REABSORPTION	KEGG_ALDOSTERONE_REGULATED_SODIUM_REABSORPTION		25	0.2781418	0.9382382	0.5744681	0.9067656	1	1110	tags=20%, list=10%, signal=22%
TOOKER_GEMCITABINE_RESISTANCE_DN	TOOKER_GEMCITABINE_RESISTANCE_DN		78	0.2724669	0.93792135	0.42857143	0.9073818	1	2934	tags=33%, list=26%, signal=45%
TOOKER_RESPONSE_TO_BEXAROTENE_UP	TOOKER_RESPONSE_TO_BEXAROTENE_UP		78	0.2724669	0.93792135	0.42857143	0.9063143	1	2934	tags=33%, list=26%, signal=45%
RADAEVA_RESPONSE_TO_IFNA1_UP	RADAEVA_RESPONSE_TO_IFNA1_UP		22	0.39702588	0.93759817	0.50980395	0.9062643	1	2468	tags=41%, list=22%, signal=52%
DEBIASI_APOPTOSIS_BY_REOVIRUS_INFECTION_DN	DEBIASI_APOPTOSIS_BY_REOVIRUS_INFECTION_DN		151	0.25106147	0.9375563	0.375	0.9053138	1	4498	tags=46%, list=40%, signal=75%
POMEROY_MEDULLOBLASTOMA_PROGNOSIS_UP	POMEROY_MEDULLOBLASTOMA_PROGNOSIS_UP		26	0.35466596	0.937212	0.5769231	0.9051887	1	3000	tags=35%, list=27%, signal=47%
LINDSTEDT_DENDRITIC_CELL_MATURATION_B	LINDSTEDT_DENDRITIC_CELL_MATURATION_B		35	0.373108	0.9365473	0.63461536	0.9068875	1	1324	tags=23%, list=12%, signal=26%
WNT_SIGNALING	WNT_SIGNALING		67	0.26059043	0.93654394	0.65909094	0.906065	1	4178	tags=42%, list=37%, signal=66%
AGUIRRE_PANCREATIC_CANCER_COPY_NUMBER_UP	AGUIRRE_PANCREATIC_CANCER_COPY_NUMBER_UP		168	0.22824407	0.93634003	0.63829786	0.9053107	1	4620	tags=43%, list=41%, signal=73%
REACTOME_REGULATION_OF_LIPID_METABOLISM_BY_PEROXISOME_PROLIFERATOR_ACTIVATED_RECEPTOR_ALPHA	REACTOME_REGULATION_OF_LIPID_METABOLISM_BY_PEROXISOME_PROLIFERATOR_ACTIVATED_RECEPTOR_ALPHA		40	0.28165367	0.93630683	0.6136364	0.904301	1	1538	tags=23%, list=14%, signal=26%
LEE_LIVER_CANCER_MYC_TGFA_DN	LEE_LIVER_CANCER_MYC_TGFA_DN		50	0.34899712	0.93569285	0.53488374	0.90516526	1	2407	tags=40%, list=21%, signal=51%
ZHOU_INFLAMMATORY_RESPONSE_LPS_UP	ZHOU_INFLAMMATORY_RESPONSE_LPS_UP		197	0.2643555	0.9346166	0.4090909	0.90658444	1	3189	tags=32%, list=28%, signal=45%
CONRAD_STEM_CELL	CONRAD_STEM_CELL		24	0.41490752	0.9340628	0.48979592	0.9070677	1	3128	tags=42%, list=28%, signal=58%
ZHAN_MULTIPLE_MYELOMA_MS_DN	ZHAN_MULTIPLE_MYELOMA_MS_DN		18	0.2571476	0.93373424	0.26923078	0.90663254	1	2548	tags=28%, list=23%, signal=36%
REACTOME_TRANSCRIPTION	REACTOME_TRANSCRIPTION		103	0.26214904	0.9336789	0.64444447	0.90575606	1	6733	tags=71%, list=60%, signal=176%
SATO_SILENCED_BY_METHYLATION_IN_PANCREATIC_CANCER_2	SATO_SILENCED_BY_METHYLATION_IN_PANCREATIC_CANCER_2		30	0.3771895	0.93329495	0.5714286	0.90569615	1	2182	tags=30%, list=19%, signal=37%
REACTOME_APOPTOTIC_EXECUTION_PHASE	REACTOME_APOPTOTIC_EXECUTION_PHASE		31	0.31311506	0.93282795	0.6730769	0.90598196	1	4478	tags=52%, list=40%, signal=86%
MILI_PSEUDOPODIA_HAPTOTAXIS_UP	MILI_PSEUDOPODIA_HAPTOTAXIS_UP		305	0.22587608	0.9320209	0.5686275	0.9068936	1	5510	tags=52%, list=49%, signal=99%
BOYLAN_MULTIPLE_MYELOMA_PCA3_DN	BOYLAN_MULTIPLE_MYELOMA_PCA3_DN		44	0.3493314	0.93185127	0.63829786	0.9062657	1	1831	tags=32%, list=16%, signal=38%
KAAB_FAILED_HEART_ATRIUM_DN	KAAB_FAILED_HEART_ATRIUM_DN		96	0.23298615	0.93180573	0.68085104	0.9054464	1	5861	tags=58%, list=52%, signal=121%
BIOCARTA_GH_PATHWAY	BIOCARTA_GH_PATHWAY		19	0.3006671	0.93173814	0.5555556	0.90472263	1	1711	tags=21%, list=15%, signal=25%
NUTT_GBM_VS_AO_GLIOMA_UP	NUTT_GBM_VS_AO_GLIOMA_UP		30	0.25616607	0.9309611	0.51111114	0.9052893	1	3268	tags=33%, list=29%, signal=47%
FLECHNER_PBL_KIDNEY_TRANSPLANT_OK_VS_DONOR_UP	FLECHNER_PBL_KIDNEY_TRANSPLANT_OK_VS_DONOR_UP		98	0.28024292	0.929377	0.6923077	0.9076603	1	5166	tags=52%, list=46%, signal=96%
ALCALAY_AML_BY_NPM1_LOCALIZATION_UP	ALCALAY_AML_BY_NPM1_LOCALIZATION_UP		96	0.30581662	0.9290868	0.375	0.9073197	1	3172	tags=33%, list=28%, signal=46%
DAVIES_MULTIPLE_MYELOMA_VS_MGUS_DN	DAVIES_MULTIPLE_MYELOMA_VS_MGUS_DN		18	0.3663723	0.9289032	0.5	0.9067142	1	1792	tags=28%, list=16%, signal=33%
CHEN_HOXA5_TARGETS_9HR_DN	CHEN_HOXA5_TARGETS_9HR_DN		29	0.28527245	0.92888784	0.71153843	0.9058636	1	4583	tags=52%, list=41%, signal=87%
FAELT_B_CLL_WITH_VH3_21_DN	FAELT_B_CLL_WITH_VH3_21_DN		36	0.26585916	0.9287142	0.78723407	0.9050325	1	7132	tags=81%, list=64%, signal=221%
BIOCARTA_INSULIN_PATHWAY	BIOCARTA_INSULIN_PATHWAY		15	0.33907473	0.92840105	0.5744681	0.90483236	1	4907	tags=47%, list=44%, signal=83%
MARTINEZ_RESPONSE_TO_TRABECTEDIN	MARTINEZ_RESPONSE_TO_TRABECTEDIN		26	0.3144498	0.92821574	0.63829786	0.904358	1	3229	tags=38%, list=29%, signal=54%
TURASHVILI_BREAST_DUCTAL_CARCINOMA_VS_DUCTAL_NORMAL_DN	TURASHVILI_BREAST_DUCTAL_CARCINOMA_VS_DUCTAL_NORMAL_DN		92	0.33820283	0.92811286	0.5272727	0.90369195	1	697	tags=17%, list=6%, signal=18%
RASHI_RESPONSE_TO_IONIZING_RADIATION_5	RASHI_RESPONSE_TO_IONIZING_RADIATION_5		106	0.20651028	0.9281086	0.5744681	0.9027082	1	2378	tags=24%, list=21%, signal=30%
SMITH_TERT_TARGETS_DN	SMITH_TERT_TARGETS_DN		49	0.28541484	0.92777306	0.5192308	0.90218693	1	2403	tags=31%, list=21%, signal=39%
OSMAN_BLADDER_CANCER_UP	OSMAN_BLADDER_CANCER_UP		203	0.21808945	0.92715186	0.53571427	0.90297794	1	5123	tags=47%, list=46%, signal=86%
RASHI_RESPONSE_TO_IONIZING_RADIATION_3	RASHI_RESPONSE_TO_IONIZING_RADIATION_3		34	0.3170365	0.92697686	0.375	0.90333366	1	4852	tags=50%, list=43%, signal=88%
STEARMAN_TUMOR_FIELD_EFFECT_UP	STEARMAN_TUMOR_FIELD_EFFECT_UP		34	0.33316928	0.92694324	0.55932206	0.90235484	1	394	tags=12%, list=4%, signal=12%
MURAKAMI_UV_RESPONSE_6HR_UP	MURAKAMI_UV_RESPONSE_6HR_UP		22	0.40156814	0.9258626	0.6730769	0.90324175	1	4363	tags=59%, list=39%, signal=97%
REACTOME_TRANSMEMBRANE_TRANSPORT_OF_SMALL_MOLECULES	REACTOME_TRANSMEMBRANE_TRANSPORT_OF_SMALL_MOLECULES		145	0.23624438	0.925704	0.625	0.9028221	1	2432	tags=23%, list=22%, signal=29%
BIOCARTA_EDG1_PATHWAY	BIOCARTA_EDG1_PATHWAY		16	0.28699625	0.92490447	0.5769231	0.9044095	1	4814	tags=50%, list=43%, signal=88%
BROWNE_HCMV_INFECTION_1HR_UP	BROWNE_HCMV_INFECTION_1HR_UP		32	0.29663572	0.92388093	0.7291667	0.90589213	1	2076	tags=25%, list=19%, signal=31%
CHIARADONNA_NEOPLASTIC_TRANSFORMATION_KRAS_CDC25_UP	CHIARADONNA_NEOPLASTIC_TRANSFORMATION_KRAS_CDC25_UP		44	0.34327415	0.9237441	0.4814815	0.9053385	1	1945	tags=30%, list=17%, signal=36%
FAELT_B_CLL_WITH_VH3_21_UP	FAELT_B_CLL_WITH_VH3_21_UP		30	0.33112332	0.9229867	0.26923078	0.9063671	1	3980	tags=47%, list=36%, signal=72%
CASTELLANO_NRAS_TARGETS_UP	CASTELLANO_NRAS_TARGETS_UP		54	0.31577852	0.9229556	0.4642857	0.9053926	1	1827	tags=28%, list=16%, signal=33%
MATSUDA_NATURAL_KILLER_DIFFERENTIATION	MATSUDA_NATURAL_KILLER_DIFFERENTIATION		365	0.2858261	0.9221949	0.5283019	0.9063048	1	3062	tags=34%, list=27%, signal=45%
CHEOK_RESPONSE_TO_HD_MTX_DN	CHEOK_RESPONSE_TO_HD_MTX_DN		15	0.3555856	0.9220627	0.70212764	0.9055141	1	4466	tags=60%, list=40%, signal=100%
WONG_MITOCHONDRIA_GENE_MODULE	WONG_MITOCHONDRIA_GENE_MODULE		158	0.20840667	0.9217796	0.45238096	0.9055286	1	7094	tags=68%, list=63%, signal=182%
AMIT_SERUM_RESPONSE_480_MCF10A	AMIT_SERUM_RESPONSE_480_MCF10A		21	0.31643352	0.92125744	0.5319149	0.9054226	1	3233	tags=43%, list=29%, signal=60%
CAIRO_HEPATOBLASTOMA_UP	CAIRO_HEPATOBLASTOMA_UP		121	0.23854959	0.92078704	0.63829786	0.9052884	1	2273	tags=24%, list=20%, signal=30%
REACTOME_CLATHRIN_DERIVED_VESICLE_BUDDING	REACTOME_CLATHRIN_DERIVED_VESICLE_BUDDING		37	0.3118476	0.920595	0.7659575	0.90476227	1	6644	tags=73%, list=59%, signal=179%
REACTOME_TRANSPORT_OF_THE_SLBP_INDEPENDENT_MATURE_MRNA	REACTOME_TRANSPORT_OF_THE_SLBP_INDEPENDENT_MATURE_MRNA		19	0.2404491	0.92009115	0.53571427	0.904838	1	4377	tags=37%, list=39%, signal=60%
DANG_REGULATED_BY_MYC_UP	DANG_REGULATED_BY_MYC_UP		48	0.25654212	0.92002255	0.64285713	0.9039618	1	3701	tags=40%, list=33%, signal=59%
REACTOME_INFLUENZA_LIFE_CYCLE	REACTOME_INFLUENZA_LIFE_CYCLE		91	0.2546737	0.9194084	0.6730769	0.90399057	1	6760	tags=75%, list=60%, signal=187%
CORRE_MULTIPLE_MYELOMA_DN	CORRE_MULTIPLE_MYELOMA_DN		32	0.333288	0.9191202	0.5322581	0.90377	1	996	tags=25%, list=9%, signal=27%
KEGG_VASOPRESSIN_REGULATED_WATER_REABSORPTION	KEGG_VASOPRESSIN_REGULATED_WATER_REABSORPTION		32	0.226025	0.9186519	0.44680852	0.9037668	1	3127	tags=28%, list=28%, signal=39%
WATANABE_COLON_CANCER_MSI_VS_MSS_UP	WATANABE_COLON_CANCER_MSI_VS_MSS_UP		17	0.36836344	0.917158	0.61904764	0.9074556	1	3322	tags=41%, list=30%, signal=58%
YAGI_AML_WITH_T_9_11_TRANSLOCATION	YAGI_AML_WITH_T_9_11_TRANSLOCATION		91	0.22944458	0.916779	0.54	0.9071291	1	1897	tags=20%, list=17%, signal=24%
JAZAG_TGFB1_SIGNALING_VIA_SMAD4_UP	JAZAG_TGFB1_SIGNALING_VIA_SMAD4_UP		69	0.22901051	0.9166733	0.6666667	0.90626806	1	6035	tags=64%, list=54%, signal=137%
KEGG_ETHER_LIPID_METABOLISM	KEGG_ETHER_LIPID_METABOLISM		22	0.27648622	0.9165102	0.6315789	0.9054974	1	890	tags=14%, list=8%, signal=15%
SPIELMAN_LYMPHOBLAST_EUROPEAN_VS_ASIAN_DN	SPIELMAN_LYMPHOBLAST_EUROPEAN_VS_ASIAN_DN		419	0.20576678	0.91631716	0.5625	0.9049342	1	5504	tags=49%, list=49%, signal=93%
KEGG_HISTIDINE_METABOLISM	KEGG_HISTIDINE_METABOLISM		20	0.29496062	0.91589683	0.4318182	0.90464824	1	3336	tags=45%, list=30%, signal=64%
FRASOR_RESPONSE_TO_ESTRADIOL_UP	FRASOR_RESPONSE_TO_ESTRADIOL_UP		24	0.33577365	0.91536266	0.4090909	0.9049158	1	862	tags=17%, list=8%, signal=18%
GARY_CD5_TARGETS_DN	GARY_CD5_TARGETS_DN		254	0.24226238	0.9149178	0.6818182	0.9049316	1	5457	tags=51%, list=49%, signal=97%
WILCOX_PRESPONSE_TO_ROGESTERONE_DN	WILCOX_PRESPONSE_TO_ROGESTERONE_DN		30	0.32706752	0.914914	0.6964286	0.9039801	1	853	tags=17%, list=8%, signal=18%
CREIGHTON_ENDOCRINE_THERAPY_RESISTANCE_4	CREIGHTON_ENDOCRINE_THERAPY_RESISTANCE_4		163	0.23578238	0.9142646	0.59183675	0.90439826	1	2582	tags=25%, list=23%, signal=31%
WU_CELL_MIGRATION	WU_CELL_MIGRATION		120	0.34302622	0.91405666	0.5090909	0.90385526	1	1002	tags=23%, list=9%, signal=25%
RICKMAN_METASTASIS_UP	RICKMAN_METASTASIS_UP		145	0.20996025	0.9137003	0.7446808	0.9037696	1	5107	tags=46%, list=46%, signal=84%
LEE_LIVER_CANCER_MYC_DN	LEE_LIVER_CANCER_MYC_DN		38	0.33494908	0.9135802	0.6363636	0.90324134	1	1201	tags=26%, list=11%, signal=29%
SMIRNOV_CIRCULATING_ENDOTHELIOCYTES_IN_CANCER_UP	SMIRNOV_CIRCULATING_ENDOTHELIOCYTES_IN_CANCER_UP		107	0.27641717	0.9134024	0.5254237	0.90255463	1	1641	tags=21%, list=15%, signal=25%
GENTILE_UV_HIGH_DOSE_DN	GENTILE_UV_HIGH_DOSE_DN		158	0.23251759	0.9126601	0.5714286	0.90329504	1	3947	tags=35%, list=35%, signal=54%
BREDEMEYER_RAG_SIGNALING_VIA_ATM_NOT_VIA_NFKB_DN	BREDEMEYER_RAG_SIGNALING_VIA_ATM_NOT_VIA_NFKB_DN		28	0.2722176	0.9123973	0.7619048	0.90284055	1	2678	tags=32%, list=24%, signal=42%
SETLUR_PROSTATE_CANCER_TMPRSS2_ERG_FUSION_DN	SETLUR_PROSTATE_CANCER_TMPRSS2_ERG_FUSION_DN		15	0.30914733	0.9122999	0.5614035	0.90189964	1	2240	tags=33%, list=20%, signal=42%
SESTO_RESPONSE_TO_UV_C6	SESTO_RESPONSE_TO_UV_C6		30	0.3121527	0.91203606	0.48214287	0.9017683	1	2433	tags=30%, list=22%, signal=38%
HSC_MATURE_FETAL	HSC_MATURE_FETAL		16	0.4375238	0.9112366	0.53846157	0.9025525	1	3191	tags=50%, list=28%, signal=70%
KOYAMA_SEMA3B_TARGETS_UP	KOYAMA_SEMA3B_TARGETS_UP		122	0.24999817	0.91100544	0.60714287	0.9018723	1	1369	tags=18%, list=12%, signal=20%
PARENT_MTOR_SIGNALING_UP	PARENT_MTOR_SIGNALING_UP		328	0.21845096	0.91096056	0.5531915	0.9012333	1	4299	tags=42%, list=38%, signal=67%
KEGG_PENTOSE_PHOSPHATE_PATHWAY	KEGG_PENTOSE_PHOSPHATE_PATHWAY		19	0.29902154	0.9100245	0.4054054	0.9023002	1	2580	tags=42%, list=23%, signal=55%
VALK_AML_CLUSTER_12	VALK_AML_CLUSTER_12		23	0.35182834	0.9099151	0.7659575	0.90183866	1	3096	tags=35%, list=28%, signal=48%
POOLA_INVASIVE_BREAST_CANCER_DN	POOLA_INVASIVE_BREAST_CANCER_DN		82	0.3066069	0.90979385	0.7346939	0.9010738	1	2645	tags=32%, list=24%, signal=41%
ZHAN_MULTIPLE_MYELOMA_CD1_VS_CD2_DN	ZHAN_MULTIPLE_MYELOMA_CD1_VS_CD2_DN		23	0.30476156	0.90922064	0.48	0.90108657	1	3621	tags=35%, list=32%, signal=51%
BIOCARTA_IGF1_PATHWAY	BIOCARTA_IGF1_PATHWAY		15	0.36683157	0.90817434	0.7446808	0.90216535	1	4907	tags=47%, list=44%, signal=83%
YAGI_AML_WITH_INV_16_TRANSLOCATION	YAGI_AML_WITH_INV_16_TRANSLOCATION		253	0.21093139	0.908108	0.7090909	0.90145254	1	3363	tags=30%, list=30%, signal=43%
RIZKI_TUMOR_INVASIVENESS_3D_DN	RIZKI_TUMOR_INVASIVENESS_3D_DN		150	0.22257376	0.9077273	0.68085104	0.90106875	1	4349	tags=41%, list=39%, signal=66%
TIEN_INTESTINE_PROBIOTICS_6HR_UP	TIEN_INTESTINE_PROBIOTICS_6HR_UP		28	0.3111169	0.907639	0.5	0.9002637	1	6697	tags=82%, list=60%, signal=204%
CAIRO_HEPATOBLASTOMA_DN	CAIRO_HEPATOBLASTOMA_DN		174	0.23183201	0.9076031	0.75609756	0.8993387	1	2634	tags=28%, list=24%, signal=36%
MISSIAGLIA_REGULATED_BY_METHYLATION_UP	MISSIAGLIA_REGULATED_BY_METHYLATION_UP		68	0.2917956	0.90734017	0.5769231	0.89901644	1	2006	tags=29%, list=18%, signal=36%
CHNG_MULTIPLE_MYELOMA_HYPERPLOID_UP	CHNG_MULTIPLE_MYELOMA_HYPERPLOID_UP		34	0.31797418	0.9068759	0.78846157	0.8985644	1	6207	tags=76%, list=55%, signal=171%
RIZ_ERYTHROID_DIFFERENTIATION_HEMGN	RIZ_ERYTHROID_DIFFERENTIATION_HEMGN		25	0.3103609	0.90677506	0.4716981	0.8977508	1	361	tags=12%, list=3%, signal=12%
BERTUCCI_MEDULLARY_VS_DUCTAL_BREAST_CANCER_UP	BERTUCCI_MEDULLARY_VS_DUCTAL_BREAST_CANCER_UP		107	0.23302455	0.90624815	0.53571427	0.89781076	1	3120	tags=25%, list=28%, signal=35%
HSIAO_LIVER_SPECIFIC_GENES	HSIAO_LIVER_SPECIFIC_GENES		179	0.30729243	0.90599155	0.6756757	0.89818364	1	2611	tags=35%, list=23%, signal=45%
ZHOU_INFLAMMATORY_RESPONSE_FIMA_UP	ZHOU_INFLAMMATORY_RESPONSE_FIMA_UP		235	0.2294131	0.90575016	0.42857143	0.89809257	1	2037	tags=21%, list=18%, signal=25%
YAUCH_HEDGEHOG_SIGNALING_PARACRINE_UP	YAUCH_HEDGEHOG_SIGNALING_PARACRINE_UP		88	0.30136964	0.9054977	0.509434	0.89758277	1	2427	tags=30%, list=22%, signal=37%
NAKAMURA_METASTASIS_MODEL_UP	NAKAMURA_METASTASIS_MODEL_UP		25	0.27883747	0.9053862	0.52	0.8967105	1	217	tags=8%, list=2%, signal=8%
VALK_AML_CLUSTER_7	VALK_AML_CLUSTER_7		17	0.32145754	0.90517545	0.6862745	0.8960661	1	1667	tags=24%, list=15%, signal=28%
CHOI_ATL_STAGE_PREDICTOR	CHOI_ATL_STAGE_PREDICTOR		21	0.30647537	0.9050472	0.5192308	0.8952397	1	3702	tags=43%, list=33%, signal=64%
AMIT_EGF_RESPONSE_120_HELA	AMIT_EGF_RESPONSE_120_HELA		47	0.24027154	0.9050366	0.46774194	0.89433074	1	2774	tags=30%, list=25%, signal=39%
RICKMAN_TUMOR_DIFFERENTIATED_WELL_VS_POORLY_UP	RICKMAN_TUMOR_DIFFERENTIATED_WELL_VS_POORLY_UP		119	0.27662238	0.9045396	0.6730769	0.89440143	1	3751	tags=34%, list=33%, signal=51%
MCMURRAY_TP53_HRAS_COOPERATION_RESPONSE_DN	MCMURRAY_TP53_HRAS_COOPERATION_RESPONSE_DN		47	0.3428183	0.9039104	0.62068963	0.8953565	1	2377	tags=32%, list=21%, signal=40%
IVANOVA_HEMATOPOIESIS_LATE_PROGENITOR	IVANOVA_HEMATOPOIESIS_LATE_PROGENITOR		110	0.27910015	0.90387964	0.54901963	0.8944503	1	2073	tags=26%, list=19%, signal=32%
GARY_CD5_TARGETS_UP	GARY_CD5_TARGETS_UP		292	0.25032973	0.9037138	0.59615386	0.89404196	1	3485	tags=32%, list=31%, signal=46%
EHLERS_ANEUPLOIDY_UP	EHLERS_ANEUPLOIDY_UP		27	0.25974974	0.90310395	0.40425533	0.8944799	1	4299	tags=33%, list=38%, signal=54%
SEITZ_NEOPLASTIC_TRANSFORMATION_BY_8P_DELETION_DN	SEITZ_NEOPLASTIC_TRANSFORMATION_BY_8P_DELETION_DN		20	0.32977298	0.9030231	0.59183675	0.89381355	1	5515	tags=60%, list=49%, signal=118%
HAMAI_APOPTOSIS_VIA_TRAIL_DN	HAMAI_APOPTOSIS_VIA_TRAIL_DN		91	0.25354642	0.90200114	0.8076923	0.8948861	1	2104	tags=22%, list=19%, signal=27%
LUI_THYROID_CANCER_CLUSTER_1	LUI_THYROID_CANCER_CLUSTER_1		34	0.28003404	0.9018552	0.44230768	0.89427936	1	4492	tags=47%, list=40%, signal=78%
JIANG_TIP30_TARGETS_UP	JIANG_TIP30_TARGETS_UP		34	0.25004494	0.90172434	0.6363636	0.8940861	1	2160	tags=24%, list=19%, signal=29%
CHANG_CORE_SERUM_RESPONSE_DN	CHANG_CORE_SERUM_RESPONSE_DN		19	0.28285223	0.90153354	0.68085104	0.8937955	1	1180	tags=16%, list=11%, signal=18%
ZHAN_MULTIPLE_MYELOMA_CD2_DN	ZHAN_MULTIPLE_MYELOMA_CD2_DN		22	0.28799662	0.9011612	0.54761904	0.8938558	1	2388	tags=27%, list=21%, signal=35%
MARTORIATI_MDM4_TARGETS_FETAL_LIVER_UP	MARTORIATI_MDM4_TARGETS_FETAL_LIVER_UP		76	0.23812102	0.9010667	0.5272727	0.8935174	1	2452	tags=28%, list=22%, signal=35%
ZHAN_MULTIPLE_MYELOMA_MS_UP	ZHAN_MULTIPLE_MYELOMA_MS_UP		26	0.27414238	0.90084594	0.71929824	0.89280987	1	2478	tags=27%, list=22%, signal=34%
BROWNE_HCMV_INFECTION_18HR_UP	BROWNE_HCMV_INFECTION_18HR_UP		108	0.26727706	0.9007499	0.70212764	0.8921628	1	3499	tags=38%, list=31%, signal=55%
KEGG_BASAL_CELL_CARCINOMA	KEGG_BASAL_CELL_CARCINOMA		39	0.24129945	0.9001118	0.54545456	0.8928854	1	5082	tags=49%, list=45%, signal=89%
REACTOME_MAP_KINASES_ACTIVATION_IN_TLR_CASCADE	REACTOME_MAP_KINASES_ACTIVATION_IN_TLR_CASCADE		26	0.22020844	0.89980626	0.627451	0.8921356	1	5464	tags=46%, list=49%, signal=90%
SHEPARD_CRUSH_AND_BURN_MUTANT_UP	SHEPARD_CRUSH_AND_BURN_MUTANT_UP		97	0.2226814	0.899538	0.71428573	0.8916413	1	4309	tags=43%, list=38%, signal=70%
LEE_TARGETS_OF_PTCH1_AND_SUFU_UP	LEE_TARGETS_OF_PTCH1_AND_SUFU_UP		65	0.24776383	0.8993932	0.61702126	0.89081043	1	2423	tags=22%, list=22%, signal=27%
REACTOME_INHIBITION_OF_INSULIN_SECRETION_BY_ADRENALINE_NORADRENALINE	REACTOME_INHIBITION_OF_INSULIN_SECRETION_BY_ADRENALINE_NORADRENALINE		23	0.34110677	0.89873487	0.5510204	0.89189255	1	2795	tags=30%, list=25%, signal=40%
SEIDEN_MET_SIGNALING	SEIDEN_MET_SIGNALING		16	0.33475658	0.8983425	0.5192308	0.8920486	1	5074	tags=75%, list=45%, signal=137%
KEGG_EPITHELIAL_CELL_SIGNALING_IN_HELICOBACTER_PYLORI_INFECTION	KEGG_EPITHELIAL_CELL_SIGNALING_IN_HELICOBACTER_PYLORI_INFECTION		42	0.28186566	0.8980475	0.5769231	0.8915331	1	4288	tags=43%, list=38%, signal=69%
REACTOME_MRNA_SPLICING	REACTOME_MRNA_SPLICING		63	0.2740903	0.8976069	0.5576923	0.89121366	1	7640	tags=90%, list=68%, signal=283%
SHAFFER_IRF4_TARGETS_IN_MYELOMA_VS_MATURE_B_LYMPHOCYTE	SHAFFER_IRF4_TARGETS_IN_MYELOMA_VS_MATURE_B_LYMPHOCYTE		69	0.2454987	0.897175	0.6136364	0.8912276	1	4485	tags=46%, list=40%, signal=77%
AIYAR_COBRA1_TARGETS_UP	AIYAR_COBRA1_TARGETS_UP		26	0.3657425	0.8968514	0.5762712	0.8912491	1	906	tags=19%, list=8%, signal=21%
GOZGIT_ESR1_TARGETS_DN	GOZGIT_ESR1_TARGETS_DN		379	0.24668653	0.8966469	0.53061223	0.8910678	1	1724	tags=19%, list=15%, signal=22%
SASSON_RESPONSE_TO_FORSKOLIN_UP	SASSON_RESPONSE_TO_FORSKOLIN_UP		49	0.23113866	0.8958822	0.61702126	0.8920087	1	2989	tags=33%, list=27%, signal=44%
DEBIASI_APOPTOSIS_BY_REOVIRUS_INFECTION_UP	DEBIASI_APOPTOSIS_BY_REOVIRUS_INFECTION_UP		141	0.21342953	0.8951205	0.53571427	0.8926068	1	4309	tags=39%, list=38%, signal=63%
LUI_THYROID_CANCER_PAX8_PPARG_UP	LUI_THYROID_CANCER_PAX8_PPARG_UP		27	0.28970686	0.8949623	0.6923077	0.89199346	1	4263	tags=48%, list=38%, signal=78%
KAYO_CALORIE_RESTRICTION_MUSCLE_DN	KAYO_CALORIE_RESTRICTION_MUSCLE_DN		47	0.20359632	0.8935861	0.4680851	0.8946019	1	4601	tags=49%, list=41%, signal=83%
MULLIGHAN_MLL_SIGNATURE_1_UP	MULLIGHAN_MLL_SIGNATURE_1_UP		233	0.23247744	0.89286995	0.5	0.89525104	1	4361	tags=41%, list=39%, signal=66%
SIG_IL4RECEPTOR_IN_B_LYPHOCYTES	SIG_IL4RECEPTOR_IN_B_LYPHOCYTES		16	0.34037453	0.89283496	0.59615386	0.89454216	1	5037	tags=56%, list=45%, signal=102%
JAIN_NFKB_SIGNALING	JAIN_NFKB_SIGNALING		46	0.24184689	0.8919335	0.4	0.89552563	1	4103	tags=43%, list=37%, signal=68%
TSENG_IRS1_TARGETS_UP	TSENG_IRS1_TARGETS_UP		86	0.30065286	0.89100266	0.48979592	0.8961032	1	2220	tags=27%, list=20%, signal=33%
ST_GA13_PATHWAY	ST_GA13_PATHWAY		19	0.29088604	0.8908916	0.5	0.89522517	1	6296	tags=63%, list=56%, signal=144%
KONDO_PROSTATE_CANCER_HCP_WITH_H3K27ME3	KONDO_PROSTATE_CANCER_HCP_WITH_H3K27ME3		47	0.31230268	0.8897432	0.72727275	0.896683	1	3398	tags=40%, list=30%, signal=58%
REACTOME_ACTIVATED_TLR4_SIGNALLING	REACTOME_ACTIVATED_TLR4_SIGNALLING		15	0.33270162	0.8896618	0.45833334	0.89599484	1	3029	tags=40%, list=27%, signal=55%
SASSON_RESPONSE_TO_GONADOTROPHINS_UP	SASSON_RESPONSE_TO_GONADOTROPHINS_UP		49	0.24616124	0.8896288	0.59090906	0.8951196	1	3127	tags=37%, list=28%, signal=51%
FIRESTEIN_PROLIFERATION	FIRESTEIN_PROLIFERATION		89	0.23520638	0.8891234	0.61538464	0.8948957	1	2694	tags=26%, list=24%, signal=34%
SASSON_RESPONSE_TO_GONADOTROPHINS_DN	SASSON_RESPONSE_TO_GONADOTROPHINS_DN		46	0.301165	0.88900214	0.7090909	0.8941441	1	386	tags=11%, list=3%, signal=11%
SHIPP_DLBCL_VS_FOLLICULAR_LYMPHOMA_DN	SHIPP_DLBCL_VS_FOLLICULAR_LYMPHOMA_DN		29	0.38652632	0.8887385	0.48214287	0.8937205	1	1917	tags=24%, list=17%, signal=29%
KEGG_ANTIGEN_PROCESSING_AND_PRESENTATION	KEGG_ANTIGEN_PROCESSING_AND_PRESENTATION		34	0.2858642	0.88825285	0.78846157	0.89449835	1	5990	tags=59%, list=53%, signal=126%
FONTAINE_FOLLICULAR_THYROID_ADENOMA_UP	FONTAINE_FOLLICULAR_THYROID_ADENOMA_UP		40	0.21271212	0.8880809	0.59574467	0.89403427	1	4804	tags=45%, list=43%, signal=79%
LINDSTEDT_DENDRITIC_CELL_MATURATION_C	LINDSTEDT_DENDRITIC_CELL_MATURATION_C		39	0.31551388	0.8880596	0.8269231	0.8932502	1	3688	tags=51%, list=33%, signal=76%
BIOCARTA_TNFR1_PATHWAY	BIOCARTA_TNFR1_PATHWAY		19	0.36206046	0.88801676	0.59615386	0.89244133	1	5956	tags=74%, list=53%, signal=157%
BERNARD_PPAPDC1B_TARGETS_DN	BERNARD_PPAPDC1B_TARGETS_DN		23	0.31938374	0.887367	0.7307692	0.8929461	1	1667	tags=22%, list=15%, signal=25%
FRASOR_TAMOXIFEN_RESPONSE_UP	FRASOR_TAMOXIFEN_RESPONSE_UP		32	0.22727191	0.8871843	0.68	0.89264876	1	555	tags=9%, list=5%, signal=10%
BROWNE_HCMV_INFECTION_8HR_DN	BROWNE_HCMV_INFECTION_8HR_DN		26	0.3057371	0.88644624	0.6730769	0.89355385	1	4492	tags=54%, list=40%, signal=90%
ST_TUMOR_NECROSIS_FACTOR_PATHWAY	ST_TUMOR_NECROSIS_FACTOR_PATHWAY		18	0.35597652	0.8863263	0.59615386	0.89323384	1	2078	tags=22%, list=19%, signal=27%
BIOCARTA_P38MAPK_PATHWAY	BIOCARTA_P38MAPK_PATHWAY		26	0.26796672	0.88599896	0.87234044	0.89348596	1	5121	tags=46%, list=46%, signal=85%
GUTIERREZ_MULTIPLE_MYELOMA_DN	GUTIERREZ_MULTIPLE_MYELOMA_DN		20	0.34459224	0.8851634	0.65909094	0.89490324	1	5351	tags=60%, list=48%, signal=115%
LEE_LIVER_CANCER_DENA_UP	LEE_LIVER_CANCER_DENA_UP		46	0.3062082	0.88452274	0.6101695	0.8946309	1	693	tags=13%, list=6%, signal=14%
SHAFFER_IRF4_TARGETS_IN_ACTIVATED_DENDRITIC_CELL	SHAFFER_IRF4_TARGETS_IN_ACTIVATED_DENDRITIC_CELL		43	0.3249639	0.8840178	0.75	0.8954621	1	2016	tags=28%, list=18%, signal=34%
REACTOME_TRANSLATION	REACTOME_TRANSLATION		67	0.2902684	0.8836105	0.7659575	0.89542824	1	6760	tags=84%, list=60%, signal=210%
LAU_APOPTOSIS_CDKN2A_UP	LAU_APOPTOSIS_CDKN2A_UP		36	0.2902285	0.8832312	0.78846157	0.89491904	1	4882	tags=56%, list=44%, signal=98%
REACTOME_INTRINSIC_PATHWAY	REACTOME_INTRINSIC_PATHWAY		15	0.33778992	0.8831037	0.6	0.8946086	1	2604	tags=27%, list=23%, signal=35%
HOFMANN_MYELODYSPLASTIC_SYNDROM_LOW_RISK_DN	HOFMANN_MYELODYSPLASTIC_SYNDROM_LOW_RISK_DN		17	0.30987024	0.882579	0.6666667	0.89515305	1	3885	tags=41%, list=35%, signal=63%
TSENG_ADIPOGENIC_POTENTIAL_UP	TSENG_ADIPOGENIC_POTENTIAL_UP		25	0.363707	0.8821118	0.63265306	0.8943965	1	1879	tags=32%, list=17%, signal=38%
BERENJENO_TRANSFORMED_BY_RHOA_FOREVER_DN	BERENJENO_TRANSFORMED_BY_RHOA_FOREVER_DN		24	0.34539348	0.88202226	0.62711865	0.8937227	1	955	tags=21%, list=9%, signal=23%
MCCLUNG_CREB1_TARGETS_UP	MCCLUNG_CREB1_TARGETS_UP		76	0.27154687	0.8818645	0.5882353	0.89322484	1	3103	tags=33%, list=28%, signal=45%
SAKAI_CHRONIC_HEPATITIS_VS_LIVER_CANCER_DN	SAKAI_CHRONIC_HEPATITIS_VS_LIVER_CANCER_DN		21	0.31327963	0.8812124	0.6458333	0.8939768	1	2005	tags=29%, list=18%, signal=35%
KEGG_LEUKOCYTE_TRANSENDOTHELIAL_MIGRATION	KEGG_LEUKOCYTE_TRANSENDOTHELIAL_MIGRATION		85	0.32547903	0.8803672	0.5535714	0.89414513	1	974	tags=15%, list=9%, signal=17%
BROWNE_HCMV_INFECTION_12HR_DN	BROWNE_HCMV_INFECTION_12HR_DN		52	0.2693375	0.87983805	0.9285714	0.8939851	1	1012	tags=19%, list=9%, signal=21%
MCCABE_BOUND_BY_HOXC6	MCCABE_BOUND_BY_HOXC6		180	0.23558904	0.8793113	0.7446808	0.8947575	1	3876	tags=34%, list=35%, signal=52%
REACTOME_PROCESSING_OF_CAPPED_INTRON_CONTAINING_PRE_MRNA	REACTOME_PROCESSING_OF_CAPPED_INTRON_CONTAINING_PRE_MRNA		82	0.22548302	0.8785626	0.6923077	0.89595366	1	7687	tags=83%, list=69%, signal=263%
DAUER_STAT3_TARGETS_DN	DAUER_STAT3_TARGETS_DN		23	0.4106585	0.8781464	0.7647059	0.895383	1	1827	tags=39%, list=16%, signal=47%
ADDYA_ERYTHROID_DIFFERENTIATION_BY_HEMIN	ADDYA_ERYTHROID_DIFFERENTIATION_BY_HEMIN		46	0.27452835	0.8779678	0.7037037	0.8946285	1	1170	tags=17%, list=10%, signal=19%
PAPASPYRIDONOS_UNSTABLE_ATEROSCLEROTIC_PLAQUE_DN	PAPASPYRIDONOS_UNSTABLE_ATEROSCLEROTIC_PLAQUE_DN		27	0.39564344	0.87759864	0.76785713	0.89478844	1	939	tags=30%, list=8%, signal=32%
HOSHIDA_LIVER_CANCER_LATE_RECURRENCE_DN	HOSHIDA_LIVER_CANCER_LATE_RECURRENCE_DN		48	0.24006738	0.8773456	0.7209302	0.89415985	1	1059	tags=15%, list=9%, signal=16%
SCHLOSSER_SERUM_RESPONSE_DN	SCHLOSSER_SERUM_RESPONSE_DN		433	0.23686734	0.8769739	0.6136364	0.89448446	1	4818	tags=45%, list=43%, signal=76%
PODAR_RESPONSE_TO_ADAPHOSTIN_UP	PODAR_RESPONSE_TO_ADAPHOSTIN_UP		87	0.21129596	0.8768939	0.71153843	0.893728	1	4397	tags=43%, list=39%, signal=69%
BIOCARTA_CDC42RAC_PATHWAY	BIOCARTA_CDC42RAC_PATHWAY		15	0.41137862	0.876613	0.5769231	0.8935751	1	4814	tags=67%, list=43%, signal=117%
MOREAUX_B_LYMPHOCYTE_MATURATION_BY_TACI_UP	MOREAUX_B_LYMPHOCYTE_MATURATION_BY_TACI_UP		41	0.20307794	0.8762267	0.7619048	0.89297074	1	5422	tags=49%, list=48%, signal=94%
REACTOME_TOLL_RECEPTOR_CASCADES	REACTOME_TOLL_RECEPTOR_CASCADES		53	0.24143824	0.8761013	0.54901963	0.89263815	1	5464	tags=49%, list=49%, signal=95%
WALLACE_PROSTATE_CANCER_RACE_DN	WALLACE_PROSTATE_CANCER_RACE_DN		42	0.27894258	0.8760326	0.7446808	0.89200187	1	3670	tags=40%, list=33%, signal=60%
RHEIN_ALL_GLUCOCORTICOID_THERAPY_UP	RHEIN_ALL_GLUCOCORTICOID_THERAPY_UP		47	0.34206244	0.8759868	0.58928573	0.8911633	1	2645	tags=26%, list=24%, signal=33%
BILD_E2F3_ONCOGENIC_SIGNATURE	BILD_E2F3_ONCOGENIC_SIGNATURE		119	0.22209145	0.87574	0.71428573	0.8912102	1	3611	tags=34%, list=32%, signal=49%
YAO_TEMPORAL_RESPONSE_TO_PROGESTERONE_CLUSTER_6	YAO_TEMPORAL_RESPONSE_TO_PROGESTERONE_CLUSTER_6		50	0.3241169	0.87546647	0.6779661	0.89105785	1	1094	tags=26%, list=10%, signal=29%
CHESLER_BRAIN_HIGHEST_EXPRESSION	CHESLER_BRAIN_HIGHEST_EXPRESSION		25	0.32847282	0.875446	0.6818182	0.890254	1	6379	tags=80%, list=57%, signal=185%
LU_IL4_SIGNALING	LU_IL4_SIGNALING		46	0.3612345	0.87539256	0.5	0.8895186	1	891	tags=17%, list=8%, signal=19%
DORN_ADENOVIRUS_INFECTION_12HR_UP	DORN_ADENOVIRUS_INFECTION_12HR_UP		18	0.2669015	0.87539136	0.5714286	0.8886866	1	1819	tags=22%, list=16%, signal=26%
PENG_RAPAMYCIN_RESPONSE_UP	PENG_RAPAMYCIN_RESPONSE_UP		27	0.30610278	0.87495935	0.8095238	0.8887068	1	3215	tags=37%, list=29%, signal=52%
LEE_LIVER_CANCER_ACOX1_DN	LEE_LIVER_CANCER_ACOX1_DN		49	0.3159484	0.87448794	0.7837838	0.88941306	1	2407	tags=37%, list=21%, signal=47%
BIOCARTA_DEATH_PATHWAY	BIOCARTA_DEATH_PATHWAY		21	0.35299742	0.87429386	0.65957445	0.88917553	1	1537	tags=24%, list=14%, signal=28%
MULLIGHAN_NPM1_MUTATED_SIGNATURE_1_UP	MULLIGHAN_NPM1_MUTATED_SIGNATURE_1_UP		148	0.20818812	0.87424123	0.5882353	0.8883471	1	4009	tags=34%, list=36%, signal=53%
REACTOME_RHO_GTPASE_CYCLE	REACTOME_RHO_GTPASE_CYCLE		70	0.29714933	0.8737852	0.8269231	0.888346	1	755	tags=13%, list=7%, signal=14%
AGUIRRE_PANCREATIC_CANCER_COPY_NUMBER_DN	AGUIRRE_PANCREATIC_CANCER_COPY_NUMBER_DN		133	0.18162881	0.8736772	0.7659575	0.8877182	1	5547	tags=48%, list=50%, signal=94%
LIN_APC_TARGETS	LIN_APC_TARGETS		35	0.29483598	0.8730227	0.44444445	0.8883639	1	4285	tags=54%, list=38%, signal=88%
REACTOME_INFLUENZA_VIRAL_RNA_TRANSCRIPTION_AND_REPLICATION	REACTOME_INFLUENZA_VIRAL_RNA_TRANSCRIPTION_AND_REPLICATION		67	0.3012343	0.8726383	0.87234044	0.8884314	1	6760	tags=87%, list=60%, signal=217%
BOYAULT_LIVER_CANCER_SUBCLASS_G1_DN	BOYAULT_LIVER_CANCER_SUBCLASS_G1_DN		25	0.3230251	0.8719247	0.64285713	0.88895446	1	1607	tags=24%, list=14%, signal=28%
DOANE_BREAST_CANCER_CLASSES_DN	DOANE_BREAST_CANCER_CLASSES_DN		21	0.3543325	0.87138027	0.5192308	0.88913673	1	1266	tags=19%, list=11%, signal=21%
CHIBA_RESPONSE_TO_TSA	CHIBA_RESPONSE_TO_TSA		31	0.28469706	0.8705615	0.6730769	0.88999736	1	5652	tags=68%, list=50%, signal=136%
REACTOME_GLUCOSE_TRANSPORT	REACTOME_GLUCOSE_TRANSPORT		25	0.21553583	0.86995685	0.6976744	0.8902744	1	4219	tags=32%, list=38%, signal=51%
NOUZOVA_METHYLATED_IN_APL	NOUZOVA_METHYLATED_IN_APL		22	0.21857604	0.869683	0.5405405	0.8898944	1	6180	tags=77%, list=55%, signal=172%
DORN_ADENOVIRUS_INFECTION_12HR_DN	DORN_ADENOVIRUS_INFECTION_12HR_DN		21	0.29238752	0.869425	0.59615386	0.88944656	1	5140	tags=57%, list=46%, signal=105%
LUI_THYROID_CANCER_CLUSTER_2	LUI_THYROID_CANCER_CLUSTER_2		25	0.24573994	0.8684904	0.82608694	0.89021885	1	2091	tags=24%, list=19%, signal=29%
NEWMAN_ERCC6_TARGETS_UP	NEWMAN_ERCC6_TARGETS_UP		15	0.368027	0.86841214	0.5967742	0.8895539	1	628	tags=20%, list=6%, signal=21%
BIOCARTA_SPPA_PATHWAY	BIOCARTA_SPPA_PATHWAY		17	0.27548954	0.8682523	0.5535714	0.8887355	1	938	tags=12%, list=8%, signal=13%
BIOCARTA_MET_PATHWAY	BIOCARTA_MET_PATHWAY		23	0.2709614	0.86606646	0.61538464	0.8925092	1	4814	tags=43%, list=43%, signal=76%
KEGG_GLYCOSPHINGOLIPID_BIOSYNTHESIS_GANGLIO_SERIES	KEGG_GLYCOSPHINGOLIPID_BIOSYNTHESIS_GANGLIO_SERIES		15	0.3277356	0.86541986	0.7	0.8931364	1	1399	tags=27%, list=12%, signal=30%
HU_ANGIOGENESIS_DN	HU_ANGIOGENESIS_DN		21	0.27664587	0.8651587	0.5769231	0.8928657	1	5665	tags=71%, list=51%, signal=144%
REACTOME_GS_ALPHA_MEDIATED_EVENTS_IN_GLUCAGON_SIGNALLING	REACTOME_GS_ALPHA_MEDIATED_EVENTS_IN_GLUCAGON_SIGNALLING		19	0.29806015	0.8638316	0.5925926	0.89505446	1	3550	tags=32%, list=32%, signal=46%
SHEDDEN_LUNG_CANCER_GOOD_SURVIVAL_A12	SHEDDEN_LUNG_CANCER_GOOD_SURVIVAL_A12		166	0.22675523	0.8622518	0.6818182	0.8971555	1	3107	tags=27%, list=28%, signal=37%
MARZEC_IL2_SIGNALING_DN	MARZEC_IL2_SIGNALING_DN		21	0.27223036	0.86211985	0.6363636	0.8967596	1	705	tags=14%, list=6%, signal=15%
ST_WNT_BETA_CATENIN_PATHWAY	ST_WNT_BETA_CATENIN_PATHWAY		24	0.31186262	0.86141515	0.6181818	0.89726835	1	1841	tags=21%, list=16%, signal=25%
KEGG_LONG_TERM_DEPRESSION	KEGG_LONG_TERM_DEPRESSION		42	0.2084747	0.86136067	0.6530612	0.8965013	1	6341	tags=57%, list=57%, signal=131%
DE_YY1_TARGETS_DN	DE_YY1_TARGETS_DN		50	0.2277758	0.8612212	0.5762712	0.89589655	1	742	tags=8%, list=7%, signal=9%
BROWNE_HCMV_INFECTION_8HR_UP	BROWNE_HCMV_INFECTION_8HR_UP		63	0.25851816	0.86080825	0.8076923	0.89597756	1	1627	tags=17%, list=15%, signal=20%
HWANG_PROSTATE_CANCER_MARKERS	HWANG_PROSTATE_CANCER_MARKERS		22	0.29700276	0.8606335	0.6226415	0.89548165	1	2468	tags=36%, list=22%, signal=47%
CROMER_METASTASIS_DN	CROMER_METASTASIS_DN		43	0.29924294	0.8588298	0.7346939	0.8980815	1	3292	tags=40%, list=29%, signal=56%
NAKAMURA_TUMOR_ZONE_PERIPHERAL_VS_CENTRAL_UP	NAKAMURA_TUMOR_ZONE_PERIPHERAL_VS_CENTRAL_UP		163	0.2301666	0.8586042	0.6935484	0.8979169	1	1231	tags=14%, list=11%, signal=16%
LIN_NPAS4_TARGETS_DN	LIN_NPAS4_TARGETS_DN		38	0.26170513	0.8581382	0.66071427	0.8982029	1	2862	tags=37%, list=26%, signal=49%
SASSON_RESPONSE_TO_FORSKOLIN_DN	SASSON_RESPONSE_TO_FORSKOLIN_DN		46	0.28952572	0.8579235	0.7090909	0.89795506	1	386	tags=11%, list=3%, signal=11%
HELLEBREKERS_SILENCED_DURING_TUMOR_ANGIOGENESIS	HELLEBREKERS_SILENCED_DURING_TUMOR_ANGIOGENESIS		34	0.34032384	0.85749286	0.6181818	0.8981765	1	1383	tags=24%, list=12%, signal=27%
GAZDA_DIAMOND_BLACKFAN_ANEMIA_ERYTHROID_DN	GAZDA_DIAMOND_BLACKFAN_ANEMIA_ERYTHROID_DN		240	0.20611474	0.8571164	0.70212764	0.89802396	1	4345	tags=38%, list=39%, signal=61%
RIGGINS_TAMOXIFEN_RESISTANCE_DN	RIGGINS_TAMOXIFEN_RESISTANCE_DN		132	0.24792497	0.8563613	0.5535714	0.89833975	1	2600	tags=24%, list=23%, signal=31%
YAGI_AML_SURVIVAL	YAGI_AML_SURVIVAL		80	0.18922694	0.85626423	0.5882353	0.89781827	1	2699	tags=24%, list=24%, signal=31%
HAN_SATB1_TARGETS_UP	HAN_SATB1_TARGETS_UP		183	0.22842996	0.8561318	0.8269231	0.8972155	1	1399	tags=17%, list=12%, signal=19%
HSIAO_HOUSEKEEPING_GENES	HSIAO_HOUSEKEEPING_GENES		275	0.22054785	0.8558116	0.78846157	0.8972171	1	6724	tags=69%, list=60%, signal=169%
REACTOME_INSULIN_SYNTHESIS_AND_SECRETION	REACTOME_INSULIN_SYNTHESIS_AND_SECRETION		87	0.2601163	0.85437316	0.63829786	0.8988414	1	6271	tags=74%, list=56%, signal=166%
CUI_TCF21_TARGETS_UP	CUI_TCF21_TARGETS_UP		22	0.43224773	0.85427874	0.83870965	0.89826393	1	630	tags=27%, list=6%, signal=29%
KEGG_CYTOSOLIC_DNA_SENSING_PATHWAY	KEGG_CYTOSOLIC_DNA_SENSING_PATHWAY		28	0.27967635	0.85191256	0.65957445	0.9031981	1	6296	tags=68%, list=56%, signal=155%
ACEVEDO_NORMAL_TISSUE_ADJACENT_TO_LIVER_TUMOR_UP	ACEVEDO_NORMAL_TISSUE_ADJACENT_TO_LIVER_TUMOR_UP		88	0.2585672	0.85092545	0.87234044	0.90330076	1	3050	tags=34%, list=27%, signal=46%
SAMOLS_TARGETS_OF_KHSV_MIRNAS_DN	SAMOLS_TARGETS_OF_KHSV_MIRNAS_DN		31	0.33545247	0.85068125	0.6226415	0.9028347	1	4349	tags=55%, list=39%, signal=89%
DAZARD_RESPONSE_TO_UV_SCC_UP	DAZARD_RESPONSE_TO_UV_SCC_UP		57	0.2765978	0.850415	0.5283019	0.90267277	1	1760	tags=25%, list=16%, signal=29%
WANG_ESOPHAGUS_CANCER_VS_NORMAL_DN	WANG_ESOPHAGUS_CANCER_VS_NORMAL_DN		57	0.29306406	0.8503028	0.6730769	0.9023102	1	3031	tags=33%, list=27%, signal=45%
HELLER_HDAC_TARGETS_SILENCED_BY_METHYLATION_UP	HELLER_HDAC_TARGETS_SILENCED_BY_METHYLATION_UP		242	0.2449347	0.8502538	0.9230769	0.9016324	1	1787	tags=21%, list=16%, signal=25%
GARGALOVIC_RESPONSE_TO_OXIDIZED_PHOSPHOLIPIDS_BLUE_UP	GARGALOVIC_RESPONSE_TO_OXIDIZED_PHOSPHOLIPIDS_BLUE_UP		56	0.20536442	0.8493655	0.5	0.90269583	1	4504	tags=36%, list=40%, signal=59%
DAIRKEE_CANCER_PRONE_RESPONSE_BPA	DAIRKEE_CANCER_PRONE_RESPONSE_BPA		33	0.33690467	0.8486564	0.6666667	0.9035151	1	2332	tags=24%, list=21%, signal=31%
HELLER_SILENCED_BY_METHYLATION_UP	HELLER_SILENCED_BY_METHYLATION_UP		158	0.3096783	0.847908	0.53571427	0.9039058	1	1060	tags=16%, list=9%, signal=18%
ENK_UV_RESPONSE_EPIDERMIS_UP	ENK_UV_RESPONSE_EPIDERMIS_UP		193	0.25659412	0.8475358	0.7307692	0.9034888	1	3046	tags=31%, list=27%, signal=41%
TAKEDA_TARGETS_OF_NUP98_HOXA9_FUSION_3D_DN	TAKEDA_TARGETS_OF_NUP98_HOXA9_FUSION_3D_DN		16	0.3557039	0.84743494	0.58064514	0.9027429	1	1809	tags=38%, list=16%, signal=45%
MOREIRA_RESPONSE_TO_TSA_UP	MOREIRA_RESPONSE_TO_TSA_UP		21	0.37169033	0.8474091	0.9230769	0.9019388	1	4963	tags=67%, list=44%, signal=120%
KEGG_VEGF_SIGNALING_PATHWAY	KEGG_VEGF_SIGNALING_PATHWAY		46	0.20262928	0.84686226	0.59574467	0.90217185	1	6341	tags=57%, list=57%, signal=130%
MOLENAAR_TARGETS_OF_CCND1_AND_CDK4_UP	MOLENAAR_TARGETS_OF_CCND1_AND_CDK4_UP		28	0.27499807	0.84671247	0.68085104	0.9016818	1	2266	tags=25%, list=20%, signal=31%
AKL_HTLV1_INFECTION_DN	AKL_HTLV1_INFECTION_DN		33	0.32544672	0.8463731	0.5	0.9013887	1	552	tags=12%, list=5%, signal=13%
HELLER_HDAC_TARGETS_DN	HELLER_HDAC_TARGETS_DN		169	0.24698904	0.84589916	0.76785713	0.90167683	1	3217	tags=30%, list=29%, signal=41%
KEGG_SNARE_INTERACTIONS_IN_VESICULAR_TRANSPORT	KEGG_SNARE_INTERACTIONS_IN_VESICULAR_TRANSPORT		29	0.2695385	0.84558165	0.72727275	0.9016887	1	1451	tags=17%, list=13%, signal=20%
KEGG_AXON_GUIDANCE	KEGG_AXON_GUIDANCE		89	0.24775726	0.84521896	0.6923077	0.90196204	1	4231	tags=38%, list=38%, signal=61%
VANTVEER_BREAST_CANCER_BRCA1_DN	VANTVEER_BREAST_CANCER_BRCA1_DN		18	0.39711848	0.844778	0.779661	0.90224516	1	308	tags=17%, list=3%, signal=17%
ELVIDGE_HIF1A_AND_HIF2A_TARGETS_UP	ELVIDGE_HIF1A_AND_HIF2A_TARGETS_UP		26	0.2535101	0.8446382	0.59615386	0.90147704	1	4821	tags=54%, list=43%, signal=94%
REACTOME_REGULATION_OF_BETA_CELL_DEVELOPMENT	REACTOME_REGULATION_OF_BETA_CELL_DEVELOPMENT		68	0.26299098	0.84431404	0.7446808	0.9016278	1	6183	tags=69%, list=55%, signal=153%
TAKEDA_TARGETS_OF_NUP98_HOXA9_FUSION_8D_UP	TAKEDA_TARGETS_OF_NUP98_HOXA9_FUSION_8D_UP		84	0.29433584	0.8441995	0.627451	0.9009958	1	1532	tags=26%, list=14%, signal=30%
RASHI_RESPONSE_TO_IONIZING_RADIATION_4	RASHI_RESPONSE_TO_IONIZING_RADIATION_4		46	0.2591057	0.84389067	0.70212764	0.90087503	1	4029	tags=41%, list=36%, signal=64%
LUI_THYROID_CANCER_PAX8_PPARG_DN	LUI_THYROID_CANCER_PAX8_PPARG_DN		34	0.26833418	0.84347475	0.87234044	0.9008252	1	4343	tags=47%, list=39%, signal=77%
REACTOME_REGULATION_OF_GENE_EXPRESSION_IN_BETA_CELLS	REACTOME_REGULATION_OF_GENE_EXPRESSION_IN_BETA_CELLS		61	0.27657047	0.84310746	0.87234044	0.90072024	1	6760	tags=82%, list=60%, signal=206%
KEGG_THYROID_CANCER	KEGG_THYROID_CANCER		16	0.24074449	0.8430822	0.5555556	0.90011287	1	5294	tags=63%, list=47%, signal=118%
KEGG_RIBOSOME	KEGG_RIBOSOME		54	0.3204201	0.84244066	0.87234044	0.90046686	1	6183	tags=81%, list=55%, signal=181%
HAHTOLA_CTCL_CUTANEOUS	HAHTOLA_CTCL_CUTANEOUS		17	0.3012058	0.8424057	0.8125	0.89967674	1	4175	tags=53%, list=37%, signal=84%
GINESTIER_BREAST_CANCER_20Q13_AMPLIFICATION_DN	GINESTIER_BREAST_CANCER_20Q13_AMPLIFICATION_DN		80	0.25721368	0.84222835	0.61538464	0.89935654	1	4373	tags=43%, list=39%, signal=69%
BOYAULT_LIVER_CANCER_SUBCLASS_G123_DN	BOYAULT_LIVER_CANCER_SUBCLASS_G123_DN		34	0.31957772	0.8414331	0.6486486	0.8998479	1	2297	tags=32%, list=21%, signal=41%
HUPER_BREAST_BASAL_VS_LUMINAL_UP	HUPER_BREAST_BASAL_VS_LUMINAL_UP		31	0.3305882	0.8406257	0.5283019	0.90084183	1	3252	tags=42%, list=29%, signal=59%
KEGG_APOPTOSIS	KEGG_APOPTOSIS		43	0.28045902	0.83962214	0.7446808	0.9018306	1	1814	tags=23%, list=16%, signal=28%
SCIAN_INVERSED_TARGETS_OF_TP53_AND_TP73_DN	SCIAN_INVERSED_TARGETS_OF_TP53_AND_TP73_DN		20	0.3410045	0.8396101	0.78846157	0.9010429	1	5538	tags=70%, list=49%, signal=138%
LIAN_LIPA_TARGETS_6M	LIAN_LIPA_TARGETS_6M		70	0.32000378	0.83946973	0.4915254	0.9004705	1	1914	tags=26%, list=17%, signal=31%
JAZAERI_BREAST_CANCER_BRCA1_VS_BRCA2_UP	JAZAERI_BREAST_CANCER_BRCA1_VS_BRCA2_UP		35	0.30179092	0.83901376	0.65957445	0.9002906	1	4259	tags=49%, list=38%, signal=78%
NAGASHIMA_NRG1_SIGNALING_UP	NAGASHIMA_NRG1_SIGNALING_UP		125	0.191929	0.83831733	0.7241379	0.9007061	1	2394	tags=22%, list=21%, signal=28%
SATO_SILENCED_BY_METHYLATION_IN_PANCREATIC_CANCER_1	SATO_SILENCED_BY_METHYLATION_IN_PANCREATIC_CANCER_1		249	0.25962174	0.8381811	0.875	0.9002247	1	1251	tags=17%, list=11%, signal=19%
REACTOME_LIPOPROTEIN_METABOLISM	REACTOME_LIPOPROTEIN_METABOLISM		18	0.2664388	0.8381289	0.6976744	0.8994812	1	2964	tags=39%, list=26%, signal=53%
LINDGREN_BLADDER_CANCER_CLUSTER_3_DN	LINDGREN_BLADDER_CANCER_CLUSTER_3_DN		125	0.24297214	0.83787495	0.78846157	0.89906454	1	5317	tags=51%, list=47%, signal=96%
BROWNE_HCMV_INFECTION_4HR_DN	BROWNE_HCMV_INFECTION_4HR_DN		137	0.22332804	0.83738804	0.61538464	0.89952624	1	4251	tags=41%, list=38%, signal=65%
NAKAMURA_METASTASIS	NAKAMURA_METASTASIS		27	0.2776214	0.8373569	0.50980395	0.8987463	1	14	tags=4%, list=0%, signal=4%
NIKOLSKY_BREAST_CANCER_7Q21_Q22_AMPLICON	NIKOLSKY_BREAST_CANCER_7Q21_Q22_AMPLICON		35	0.23361427	0.8373204	0.53571427	0.8980395	1	1425	tags=17%, list=13%, signal=20%
REACTOME_INTRINSIC_PATHWAY_FOR_APOPTOSIS	REACTOME_INTRINSIC_PATHWAY_FOR_APOPTOSIS		16	0.35517284	0.8368744	0.78846157	0.8981867	1	5828	tags=63%, list=52%, signal=130%
IIZUKA_LIVER_CANCER_PROGRESSION_G2_G3_UP	IIZUKA_LIVER_CANCER_PROGRESSION_G2_G3_UP		15	0.2605189	0.83682126	0.5744681	0.8974817	1	815	tags=13%, list=7%, signal=14%
REACTOME_TRAF6_MEDIATED_INDUCTION_OF_THE_ANTIVIRAL_CYTOKINE_IFN_ALPHA_BETA_CASCADE	REACTOME_TRAF6_MEDIATED_INDUCTION_OF_THE_ANTIVIRAL_CYTOKINE_IFN_ALPHA_BETA_CASCADE		31	0.17837904	0.8366462	0.7254902	0.89685744	1	5464	tags=42%, list=49%, signal=82%
KORKOLA_TERATOMA	KORKOLA_TERATOMA		22	0.37669355	0.8363686	0.56363636	0.8969284	1	1683	tags=32%, list=15%, signal=37%
REACTOME_DARPP32_EVENTS	REACTOME_DARPP32_EVENTS		17	0.26121223	0.8355618	0.8076923	0.8971652	1	5088	tags=47%, list=45%, signal=86%
BIOCARTA_CASPASE_PATHWAY	BIOCARTA_CASPASE_PATHWAY		16	0.37360233	0.8355418	0.6730769	0.89668894	1	5311	tags=69%, list=47%, signal=131%
ALCALA_APOPTOSIS	ALCALA_APOPTOSIS		58	0.2701875	0.83521515	0.5	0.8972776	1	5849	tags=55%, list=52%, signal=115%
DAZARD_RESPONSE_TO_UV_SCC_DN	DAZARD_RESPONSE_TO_UV_SCC_DN		59	0.2207382	0.83488387	0.71428573	0.8969193	1	4556	tags=39%, list=41%, signal=65%
TIEN_INTESTINE_PROBIOTICS_2HR_DN	TIEN_INTESTINE_PROBIOTICS_2HR_DN		42	0.2281933	0.8337476	0.7090909	0.8989673	1	4492	tags=40%, list=40%, signal=67%
WENDT_COHESIN_TARGETS_UP	WENDT_COHESIN_TARGETS_UP		19	0.28552312	0.83255655	0.68085104	0.90062	1	5866	tags=58%, list=52%, signal=121%
REACTOME_VIRAL_MRNA_TRANSLATION	REACTOME_VIRAL_MRNA_TRANSLATION		53	0.31732348	0.8324023	0.87234044	0.89999443	1	6183	tags=81%, list=55%, signal=180%
TAKEDA_TARGETS_OF_NUP98_HOXA9_FUSION_3D_UP	TAKEDA_TARGETS_OF_NUP98_HOXA9_FUSION_3D_UP		83	0.2797588	0.8319861	0.7118644	0.9000943	1	2286	tags=29%, list=20%, signal=36%
CHUNG_BLISTER_CYTOTOXICITY_DN	CHUNG_BLISTER_CYTOTOXICITY_DN		21	0.2838602	0.83186686	0.71428573	0.8995033	1	1370	tags=19%, list=12%, signal=22%
REACTOME_TOLL_LIKE_RECEPTOR_4_CASCADE	REACTOME_TOLL_LIKE_RECEPTOR_4_CASCADE		18	0.32537186	0.8318315	0.43137255	0.89873385	1	5406	tags=67%, list=48%, signal=129%
KEGG_PANCREATIC_CANCER	KEGG_PANCREATIC_CANCER		38	0.3091676	0.83040047	0.65957445	0.8999629	1	4939	tags=61%, list=44%, signal=108%
BOYLAN_MULTIPLE_MYELOMA_C_CLUSTER_UP	BOYLAN_MULTIPLE_MYELOMA_C_CLUSTER_UP		20	0.34211448	0.8298025	0.6730769	0.9006585	1	5336	tags=65%, list=48%, signal=124%
HESS_TARGETS_OF_HOXA9_AND_MEIS1_UP	HESS_TARGETS_OF_HOXA9_AND_MEIS1_UP		53	0.22254007	0.8296154	0.6909091	0.9000149	1	3152	tags=32%, list=28%, signal=44%
YAO_TEMPORAL_RESPONSE_TO_PROGESTERONE_CLUSTER_0	YAO_TEMPORAL_RESPONSE_TO_PROGESTERONE_CLUSTER_0		57	0.2633572	0.8292078	0.8363636	0.8998035	1	1311	tags=16%, list=12%, signal=18%
REACTOME_SLC_MEDIATED_TRANSMEMBRANE_TRANSPORT	REACTOME_SLC_MEDIATED_TRANSMEMBRANE_TRANSPORT		115	0.23517594	0.8280716	0.625	0.9009494	1	1157	tags=15%, list=10%, signal=16%
REACTOME_PEPTIDE_CHAIN_ELONGATION	REACTOME_PEPTIDE_CHAIN_ELONGATION		53	0.31540287	0.82801235	0.87234044	0.9001827	1	6760	tags=89%, list=60%, signal=223%
BIOCARTA_ALK_PATHWAY	BIOCARTA_ALK_PATHWAY		22	0.24009547	0.8274333	0.84444445	0.90026295	1	1960	tags=18%, list=18%, signal=22%
REACTOME_GTP_HYDROLYSIS_AND_JOINING_OF_THE_60S_RIBOSOMAL_SUBUNIT	REACTOME_GTP_HYDROLYSIS_AND_JOINING_OF_THE_60S_RIBOSOMAL_SUBUNIT		56	0.2858802	0.8267902	0.7659575	0.9005402	1	6760	tags=84%, list=60%, signal=211%
CHESLER_BRAIN_QTL_CIS	CHESLER_BRAIN_QTL_CIS		56	0.23493257	0.82671255	0.6909091	0.8997759	1	1855	tags=21%, list=17%, signal=26%
RIGGI_EWING_SARCOMA_PROGENITOR_DN	RIGGI_EWING_SARCOMA_PROGENITOR_DN		114	0.31456918	0.82472825	0.76785713	0.90199596	1	1251	tags=22%, list=11%, signal=24%
SENGUPTA_EBNA1_ANTICORRELATED	SENGUPTA_EBNA1_ANTICORRELATED		73	0.25027552	0.82462573	0.7307692	0.9014201	1	1587	tags=16%, list=14%, signal=19%
MANN_RESPONSE_TO_AMIFOSTINE_UP	MANN_RESPONSE_TO_AMIFOSTINE_UP		15	0.31241	0.823615	0.87234044	0.90239394	1	4252	tags=60%, list=38%, signal=97%
KAAB_FAILED_HEART_ATRIUM_UP	KAAB_FAILED_HEART_ATRIUM_UP		23	0.2675518	0.8235522	0.53488374	0.9017352	1	2885	tags=30%, list=26%, signal=41%
ST_JNK_MAPK_PATHWAY	ST_JNK_MAPK_PATHWAY		24	0.21031791	0.8233096	0.754717	0.90157014	1	55	tags=4%, list=0%, signal=4%
BENPORATH_NOS_TARGETS	BENPORATH_NOS_TARGETS		91	0.24739473	0.82319736	0.79591835	0.90091383	1	3463	tags=34%, list=31%, signal=49%
COLIN_PILOCYTIC_ASTROCYTOMA_VS_GLIOBLASTOMA_UP	COLIN_PILOCYTIC_ASTROCYTOMA_VS_GLIOBLASTOMA_UP		20	0.34490076	0.82178783	0.7241379	0.9021223	1	1532	tags=25%, list=14%, signal=29%
JISON_SICKLE_CELL_DISEASE_UP	JISON_SICKLE_CELL_DISEASE_UP		121	0.25554302	0.82146555	0.5686275	0.9015261	1	3946	tags=41%, list=35%, signal=63%
BILD_HRAS_ONCOGENIC_SIGNATURE	BILD_HRAS_ONCOGENIC_SIGNATURE		140	0.21137364	0.8209015	0.62068963	0.90175486	1	2283	tags=23%, list=20%, signal=28%
DAVICIONI_TARGETS_OF_PAX_FOXO1_FUSIONS_DN	DAVICIONI_TARGETS_OF_PAX_FOXO1_FUSIONS_DN		38	0.3408972	0.820067	0.6551724	0.90184623	1	1913	tags=24%, list=17%, signal=28%
HAHTOLA_MYCOSIS_FUNGOIDES_CD4_DN	HAHTOLA_MYCOSIS_FUNGOIDES_CD4_DN		67	0.28823403	0.819924	0.72727275	0.9012617	1	4825	tags=46%, list=43%, signal=81%
ROSS_AML_WITH_AML1_ETO_FUSION	ROSS_AML_WITH_AML1_ETO_FUSION		45	0.23061624	0.8188708	0.66071427	0.90220845	1	3352	tags=33%, list=30%, signal=47%
BIOCARTA_FAS_PATHWAY	BIOCARTA_FAS_PATHWAY		18	0.32816267	0.8187845	0.59183675	0.90155786	1	5956	tags=67%, list=53%, signal=142%
ZHANG_BREAST_CANCER_PROGENITORS_DN	ZHANG_BREAST_CANCER_PROGENITORS_DN		88	0.22636114	0.8185345	0.67346936	0.9010184	1	4006	tags=39%, list=36%, signal=60%
REACTOME_ACTIVATION_OF_NMDA_RECEPTOR_UPON_GLUTAMATE_BINDING_AND_POSTSYNAPTIC_EVENTS	REACTOME_ACTIVATION_OF_NMDA_RECEPTOR_UPON_GLUTAMATE_BINDING_AND_POSTSYNAPTIC_EVENTS		26	0.27724442	0.8185068	0.6415094	0.9002638	1	938	tags=12%, list=8%, signal=13%
TCGA_GLIOBLASTOMA_COPY_NUMBER_DN	TCGA_GLIOBLASTOMA_COPY_NUMBER_DN		17	0.26568574	0.8174935	0.7058824	0.90226966	1	118	tags=6%, list=1%, signal=6%
REACTOME_PLATELET_ACTIVATION_TRIGGERS	REACTOME_PLATELET_ACTIVATION_TRIGGERS		42	0.27338523	0.81720597	0.76785713	0.90194994	1	3550	tags=36%, list=32%, signal=52%
KEGG_INTESTINAL_IMMUNE_NETWORK_FOR_IGA_PRODUCTION	KEGG_INTESTINAL_IMMUNE_NETWORK_FOR_IGA_PRODUCTION		26	0.3075086	0.8168705	0.67741936	0.9014435	1	768	tags=12%, list=7%, signal=12%
REACTOME_TRKA_SIGNALLING_FROM_THE_PLASMA_MEMBRANE	REACTOME_TRKA_SIGNALLING_FROM_THE_PLASMA_MEMBRANE		58	0.22696976	0.8161285	0.59574467	0.90162885	1	5088	tags=48%, list=45%, signal=88%
ONKEN_UVEAL_MELANOMA_DN	ONKEN_UVEAL_MELANOMA_DN		330	0.19046193	0.81489366	0.8076923	0.9023295	1	3662	tags=32%, list=33%, signal=47%
CROONQUIST_NRAS_VS_STROMAL_STIMULATION_UP	CROONQUIST_NRAS_VS_STROMAL_STIMULATION_UP		20	0.35631508	0.8146445	0.54901963	0.9020747	1	4086	tags=45%, list=36%, signal=71%
XU_GH1_AUTOCRINE_TARGETS_DN	XU_GH1_AUTOCRINE_TARGETS_DN		68	0.23635168	0.8140755	0.68	0.9024993	1	1848	tags=19%, list=17%, signal=23%
BROWNE_HCMV_INFECTION_6HR_DN	BROWNE_HCMV_INFECTION_6HR_DN		89	0.25926283	0.8137743	0.80851066	0.90293044	1	4814	tags=53%, list=43%, signal=92%
ZHAN_MULTIPLE_MYELOMA_SPIKED	ZHAN_MULTIPLE_MYELOMA_SPIKED		15	0.36759546	0.81312007	0.71428573	0.90325695	1	1123	tags=20%, list=10%, signal=22%
CHIARETTI_ACUTE_LYMPHOBLASTIC_LEUKEMIA_ZAP70	CHIARETTI_ACUTE_LYMPHOBLASTIC_LEUKEMIA_ZAP70		44	0.2990363	0.81292444	0.65957445	0.9026972	1	5037	tags=57%, list=45%, signal=103%
KEGG_WNT_SIGNALING_PATHWAY	KEGG_WNT_SIGNALING_PATHWAY		106	0.1888909	0.8127572	0.71153843	0.9022721	1	5109	tags=42%, list=46%, signal=77%
ODONNELL_TARGETS_OF_MYC_AND_TFRC_UP	ODONNELL_TARGETS_OF_MYC_AND_TFRC_UP		38	0.31728485	0.81272364	0.71428573	0.9016662	1	990	tags=18%, list=9%, signal=20%
SHIPP_DLBCL_CURED_VS_FATAL_DN	SHIPP_DLBCL_CURED_VS_FATAL_DN		26	0.26461223	0.8126996	0.625	0.90091956	1	3594	tags=42%, list=32%, signal=62%
BIOCARTA_GSK3_PATHWAY	BIOCARTA_GSK3_PATHWAY		16	0.32222658	0.81215286	0.78846157	0.9016594	1	4856	tags=63%, list=43%, signal=110%
WEIGEL_OXIDATIVE_STRESS_BY_HNE_AND_TBH	WEIGEL_OXIDATIVE_STRESS_BY_HNE_AND_TBH		38	0.24697722	0.81129616	0.6923077	0.9024731	1	5314	tags=55%, list=47%, signal=105%
BIOCARTA_IL2RB_PATHWAY	BIOCARTA_IL2RB_PATHWAY		23	0.30600432	0.80988574	0.6923077	0.90427935	1	5037	tags=57%, list=45%, signal=103%
PYEON_CANCER_HEAD_AND_NECK_VS_CERVICAL_DN	PYEON_CANCER_HEAD_AND_NECK_VS_CERVICAL_DN		15	0.42177236	0.80970883	0.8035714	0.90395623	1	1497	tags=33%, list=13%, signal=38%
REACTOME_FORMATION_OF_A_POOL_OF_FREE_40S_SUBUNITS	REACTOME_FORMATION_OF_A_POOL_OF_FREE_40S_SUBUNITS		51	0.3114085	0.80930007	0.87234044	0.90404487	1	6760	tags=88%, list=60%, signal=222%
MITSIADES_RESPONSE_TO_APLIDIN_UP	MITSIADES_RESPONSE_TO_APLIDIN_UP		260	0.20125891	0.80803853	0.9230769	0.9052207	1	3941	tags=33%, list=35%, signal=50%
WINTER_HYPOXIA_UP	WINTER_HYPOXIA_UP		49	0.20009327	0.8068396	0.76785713	0.90670985	1	2390	tags=24%, list=21%, signal=31%
REACTOME_FORMATION_OF_FIBRIN_CLOT_CLOTTING_CASCADE	REACTOME_FORMATION_OF_FIBRIN_CLOT_CLOTTING_CASCADE		29	0.35555702	0.8065669	0.7916667	0.90616703	1	1296	tags=24%, list=12%, signal=27%
DAIRKEE_CANCER_PRONE_RESPONSE_BPA_E2	DAIRKEE_CANCER_PRONE_RESPONSE_BPA_E2		82	0.2662758	0.8045025	0.6744186	0.9096395	1	3574	tags=37%, list=32%, signal=53%
XU_GH1_EXOGENOUS_TARGETS_UP	XU_GH1_EXOGENOUS_TARGETS_UP		18	0.30482405	0.8043371	0.5681818	0.9094529	1	45	tags=6%, list=0%, signal=6%
KYNG_DNA_DAMAGE_UP	KYNG_DNA_DAMAGE_UP		66	0.22957279	0.80426645	0.45901638	0.9087331	1	2395	tags=24%, list=21%, signal=31%
SENGUPTA_NASOPHARYNGEAL_CARCINOMA_WITH_LMP1_UP	SENGUPTA_NASOPHARYNGEAL_CARCINOMA_WITH_LMP1_UP		186	0.24662827	0.80419004	0.71153843	0.90798825	1	1637	tags=19%, list=15%, signal=22%
ZHAN_MULTIPLE_MYELOMA_CD1_AND_CD2_UP	ZHAN_MULTIPLE_MYELOMA_CD1_AND_CD2_UP		37	0.26611674	0.8023961	0.7647059	0.9103773	1	2597	tags=30%, list=23%, signal=39%
AMIT_DELAYED_EARLY_GENES	AMIT_DELAYED_EARLY_GENES		15	0.30825827	0.8022948	0.8076923	0.9099657	1	2570	tags=33%, list=23%, signal=43%
NUYTTEN_NIPP1_TARGETS_UP	NUYTTEN_NIPP1_TARGETS_UP		355	0.19322522	0.80188614	0.74509805	0.91011333	1	3199	tags=29%, list=29%, signal=40%
HAHTOLA_MYCOSIS_FUNGOIDES_SKIN_UP	HAHTOLA_MYCOSIS_FUNGOIDES_SKIN_UP		117	0.23581351	0.80183846	0.6779661	0.90953237	1	4356	tags=44%, list=39%, signal=71%
TAKAO_RESPONSE_TO_UVB_RADIATION_UP	TAKAO_RESPONSE_TO_UVB_RADIATION_UP		51	0.2341216	0.80109364	0.6730769	0.910666	1	5426	tags=51%, list=48%, signal=98%
WIELAND_UP_BY_HBV_INFECTION	WIELAND_UP_BY_HBV_INFECTION		67	0.34557652	0.8008572	0.58928573	0.91043144	1	2229	tags=25%, list=20%, signal=31%
ZHAN_MULTIPLE_MYELOMA_PR_DN	ZHAN_MULTIPLE_MYELOMA_PR_DN		19	0.2523892	0.80073684	0.6666667	0.910145	1	1146	tags=16%, list=10%, signal=18%
LEE_TARGETS_OF_PTCH1_AND_SUFU_DN	LEE_TARGETS_OF_PTCH1_AND_SUFU_DN		39	0.25667557	0.8006172	0.5535714	0.9095916	1	2088	tags=23%, list=19%, signal=28%
ELVIDGE_HYPOXIA_BY_DMOG_DN	ELVIDGE_HYPOXIA_BY_DMOG_DN		37	0.2193436	0.79996204	0.58	0.9101789	1	2444	tags=27%, list=22%, signal=34%
REACTOME_MRNA_3_END_PROCESSING	REACTOME_MRNA_3_END_PROCESSING		22	0.30524945	0.79991794	0.8076923	0.90943885	1	7640	tags=95%, list=68%, signal=300%
GAZDA_DIAMOND_BLACKFAN_ANEMIA_MYELOID_DN	GAZDA_DIAMOND_BLACKFAN_ANEMIA_MYELOID_DN		23	0.2976943	0.79970556	0.6122449	0.9092312	1	5344	tags=61%, list=48%, signal=116%
MONNIER_POSTRADIATION_TUMOR_ESCAPE_UP	MONNIER_POSTRADIATION_TUMOR_ESCAPE_UP		215	0.16206163	0.7994461	0.7307692	0.9086823	1	2257	tags=17%, list=20%, signal=21%
REACTOME_DIABETES_PATHWAYS	REACTOME_DIABETES_PATHWAYS		263	0.15052804	0.7992376	0.59574467	0.9083707	1	5623	tags=48%, list=50%, signal=93%
HEIDENBLAD_AMPLIFIED_IN_PANCREATIC_CANCER	HEIDENBLAD_AMPLIFIED_IN_PANCREATIC_CANCER		20	0.26214334	0.7990422	0.6923077	0.90789396	1	863	tags=15%, list=8%, signal=16%
REACTOME_GENES_INVOLVED_IN_APOPTOTIC_CLEAVAGE_OF_CELLULAR_PROTEINS	REACTOME_GENES_INVOLVED_IN_APOPTOTIC_CLEAVAGE_OF_CELLULAR_PROTEINS		24	0.3155398	0.7989431	0.5576923	0.9073313	1	2017	tags=29%, list=18%, signal=35%
KORKOLA_SEMINOMA_UP	KORKOLA_SEMINOMA_UP		31	0.21966429	0.79873914	0.7058824	0.90682733	1	3022	tags=26%, list=27%, signal=35%
JAATINEN_HEMATOPOIETIC_STEM_CELL_UP	JAATINEN_HEMATOPOIETIC_STEM_CELL_UP		147	0.23853393	0.7986972	0.5344828	0.9060946	1	2261	tags=24%, list=20%, signal=30%
NIKOLSKY_BREAST_CANCER_16Q24_AMPLICON	NIKOLSKY_BREAST_CANCER_16Q24_AMPLICON		24	0.25381574	0.79823667	0.6904762	0.9057393	1	5804	tags=67%, list=52%, signal=138%
FARMER_BREAST_CANCER_CLUSTER_1	FARMER_BREAST_CANCER_CLUSTER_1		26	0.42529613	0.7979434	0.75	0.90520877	1	292	tags=15%, list=3%, signal=16%
DIRMEIER_LMP1_RESPONSE_LATE_UP	DIRMEIER_LMP1_RESPONSE_LATE_UP		28	0.32884324	0.79755867	0.7307692	0.90529495	1	1295	tags=18%, list=12%, signal=20%
WANG_HCP_PROSTATE_CANCER	WANG_HCP_PROSTATE_CANCER		45	0.25252834	0.79744196	0.7234042	0.90503925	1	2353	tags=33%, list=21%, signal=42%
RIGGI_EWING_SARCOMA_PROGENITOR_UP	RIGGI_EWING_SARCOMA_PROGENITOR_UP		227	0.2663122	0.7973955	0.66071427	0.90435874	1	2104	tags=24%, list=19%, signal=29%
SAKAI_TUMOR_INFILTRATING_MONOCYTES_DN	SAKAI_TUMOR_INFILTRATING_MONOCYTES_DN		47	0.25264627	0.79656315	0.72727275	0.9046529	1	5277	tags=55%, list=47%, signal=104%
KRIGE_RESPONSE_TO_TOSEDOSTAT_6HR_UP	KRIGE_RESPONSE_TO_TOSEDOSTAT_6HR_UP		431	0.18788289	0.79535425	0.7659575	0.9063747	1	3801	tags=31%, list=34%, signal=46%
ONDER_CDH1_TARGETS_1_UP	ONDER_CDH1_TARGETS_1_UP		80	0.22122133	0.79507387	0.8076923	0.90666425	1	2321	tags=21%, list=21%, signal=27%
HOSHIDA_LIVER_CANCER_SUBCLASS_S2	HOSHIDA_LIVER_CANCER_SUBCLASS_S2		80	0.20596291	0.7948954	0.8076923	0.90630555	1	6607	tags=66%, list=59%, signal=160%
REACTOME_AMINE_COMPOUND_SLC_TRANSPORTERS	REACTOME_AMINE_COMPOUND_SLC_TRANSPORTERS		22	0.32071015	0.7945257	0.7058824	0.90611976	1	855	tags=18%, list=8%, signal=20%
BROWNE_HCMV_INFECTION_4HR_UP	BROWNE_HCMV_INFECTION_4HR_UP		34	0.2736416	0.7938514	0.71153843	0.90632635	1	3116	tags=29%, list=28%, signal=41%
KAYO_AGING_MUSCLE_UP	KAYO_AGING_MUSCLE_UP		116	0.215907	0.79334146	0.754717	0.9063978	1	1710	tags=16%, list=15%, signal=18%
BALDWIN_PRKCI_TARGETS_UP	BALDWIN_PRKCI_TARGETS_UP		26	0.24051362	0.79318446	0.7346939	0.9060633	1	4288	tags=42%, list=38%, signal=68%
AMIT_SERUM_RESPONSE_240_MCF10A	AMIT_SERUM_RESPONSE_240_MCF10A		42	0.2757371	0.7929184	0.7241379	0.90555537	1	803	tags=17%, list=7%, signal=18%
NIKOLSKY_BREAST_CANCER_20Q11_AMPLICON	NIKOLSKY_BREAST_CANCER_20Q11_AMPLICON		15	0.23759069	0.792072	0.92	0.9061111	1	749	tags=13%, list=7%, signal=14%
CHIANG_LIVER_CANCER_SUBCLASS_CTNNB1_UP	CHIANG_LIVER_CANCER_SUBCLASS_CTNNB1_UP		93	0.25255597	0.79131764	0.9230769	0.90737444	1	1845	tags=24%, list=16%, signal=28%
REACTOME_G_PROTEIN_ACTIVATION	REACTOME_G_PROTEIN_ACTIVATION		21	0.2971697	0.79060054	0.6964286	0.90782374	1	3550	tags=33%, list=32%, signal=49%
WEI_MIR34A_TARGETS	WEI_MIR34A_TARGETS		76	0.18265255	0.7905553	0.78723407	0.9071698	1	3229	tags=29%, list=29%, signal=40%
REACTOME_GLUCAGON_SIGNALING_IN_METABOLIC_REGULATION	REACTOME_GLUCAGON_SIGNALING_IN_METABOLIC_REGULATION		22	0.2613344	0.79040533	0.9322034	0.90684676	1	3550	tags=32%, list=32%, signal=46%
TURASHVILI_BREAST_DUCTAL_CARCINOMA_VS_DUCTAL_NORMAL_UP	TURASHVILI_BREAST_DUCTAL_CARCINOMA_VS_DUCTAL_NORMAL_UP		22	0.3819403	0.7901622	0.7903226	0.90645385	1	162	tags=14%, list=1%, signal=14%
MARKEY_RB1_CHRONIC_LOF_DN	MARKEY_RB1_CHRONIC_LOF_DN		90	0.26785588	0.79000115	0.8679245	0.90595144	1	926	tags=16%, list=8%, signal=17%
GUENTHER_GROWTH_SPHERICAL_VS_ADHERENT_UP	GUENTHER_GROWTH_SPHERICAL_VS_ADHERENT_UP		16	0.2518969	0.78998977	0.675	0.9052328	1	6817	tags=63%, list=61%, signal=160%
YAO_TEMPORAL_RESPONSE_TO_PROGESTERONE_CLUSTER_12	YAO_TEMPORAL_RESPONSE_TO_PROGESTERONE_CLUSTER_12		62	0.25048235	0.7897107	0.7118644	0.9050515	1	3099	tags=34%, list=28%, signal=47%
BOYLAN_MULTIPLE_MYELOMA_C_D_DN	BOYLAN_MULTIPLE_MYELOMA_C_D_DN		175	0.32548246	0.78867763	0.76785713	0.90662074	1	1113	tags=20%, list=10%, signal=22%
ENK_UV_RESPONSE_EPIDERMIS_DN	ENK_UV_RESPONSE_EPIDERMIS_DN		350	0.20018454	0.78849787	0.8076923	0.90667534	1	2500	tags=23%, list=22%, signal=29%
IVANOVA_HEMATOPOIESIS_STEM_CELL_AND_PROGENITOR	IVANOVA_HEMATOPOIESIS_STEM_CELL_AND_PROGENITOR		152	0.1912211	0.7876707	0.6923077	0.90706915	1	1945	tags=18%, list=17%, signal=21%
BRUECKNER_TARGETS_OF_MIRLET7A3_DN	BRUECKNER_TARGETS_OF_MIRLET7A3_DN		46	0.24570438	0.7866871	0.8214286	0.90778923	1	2046	tags=24%, list=18%, signal=29%
CHEBOTAEV_GR_TARGETS_UP	CHEBOTAEV_GR_TARGETS_UP		44	0.3059379	0.7849006	0.8076923	0.9086439	1	988	tags=18%, list=9%, signal=20%
STOSSI_RESPONSE_TO_ESTRADIOL	STOSSI_RESPONSE_TO_ESTRADIOL		26	0.28064302	0.78487015	0.6964286	0.90792716	1	1289	tags=15%, list=12%, signal=17%
AMUNDSON_GENOTOXIC_SIGNATURE	AMUNDSON_GENOTOXIC_SIGNATURE		63	0.2301206	0.78485006	0.6779661	0.90721166	1	1634	tags=17%, list=15%, signal=20%
WANG_BARRETTS_ESOPHAGUS_UP	WANG_BARRETTS_ESOPHAGUS_UP		32	0.22994332	0.78408426	0.63829786	0.90749276	1	4655	tags=47%, list=42%, signal=80%
BIOCARTA_HDAC_PATHWAY	BIOCARTA_HDAC_PATHWAY		18	0.24693774	0.7839914	0.79545456	0.9069461	1	7326	tags=83%, list=65%, signal=241%
KEGG_REGULATION_OF_ACTIN_CYTOSKELETON	KEGG_REGULATION_OF_ACTIN_CYTOSKELETON		137	0.20172998	0.7839446	0.8269231	0.906468	1	4847	tags=41%, list=43%, signal=71%
ZHONG_RESPONSE_TO_AZACITIDINE_AND_TSA_UP	ZHONG_RESPONSE_TO_AZACITIDINE_AND_TSA_UP		100	0.20834628	0.7827947	0.8269231	0.90729564	1	2116	tags=23%, list=19%, signal=28%
BREDEMEYER_RAG_SIGNALING_NOT_VIA_ATM_UP	BREDEMEYER_RAG_SIGNALING_NOT_VIA_ATM_UP		29	0.2602405	0.78265584	0.64444447	0.90678555	1	2233	tags=21%, list=20%, signal=26%
ODONNELL_TFRC_TARGETS_UP	ODONNELL_TFRC_TARGETS_UP		186	0.20328069	0.7821933	0.9322034	0.90672475	1	1030	tags=12%, list=9%, signal=13%
HOSHIDA_LIVER_CANCER_SUBCLASS_S3	HOSHIDA_LIVER_CANCER_SUBCLASS_S3		200	0.21197198	0.78103566	0.8292683	0.9076349	1	1041	tags=14%, list=9%, signal=15%
JI_RESPONSE_TO_FSH_DN	JI_RESPONSE_TO_FSH_DN		32	0.22519892	0.78020465	0.7288136	0.90832007	1	398	tags=9%, list=4%, signal=10%
MASSARWEH_RESPONSE_TO_ESTRADIOL	MASSARWEH_RESPONSE_TO_ESTRADIOL		37	0.24325942	0.77995324	0.9148936	0.9078461	1	3857	tags=32%, list=34%, signal=49%
BILD_SRC_ONCOGENIC_SIGNATURE	BILD_SRC_ONCOGENIC_SIGNATURE		24	0.23767458	0.7790311	0.9230769	0.9083129	1	1441	tags=17%, list=13%, signal=19%
KEGG_BUTANOATE_METABOLISM	KEGG_BUTANOATE_METABOLISM		24	0.2493396	0.77761704	0.62222224	0.91018	1	854	tags=13%, list=8%, signal=14%
THEILGAARD_NEUTROPHIL_AT_SKIN_WOUND_UP	THEILGAARD_NEUTROPHIL_AT_SKIN_WOUND_UP		51	0.2067886	0.77638733	0.6935484	0.9110745	1	1637	tags=16%, list=15%, signal=18%
KONDO_PROSTATE_CANCER_WITH_H3K27ME3	KONDO_PROSTATE_CANCER_WITH_H3K27ME3		81	0.2540836	0.77587444	0.8039216	0.911189	1	1637	tags=17%, list=15%, signal=20%
MULLIGHAN_NPM1_MUTATED_SIGNATURE_1_DN	MULLIGHAN_NPM1_MUTATED_SIGNATURE_1_DN		63	0.20332661	0.7752953	0.779661	0.9113095	1	4344	tags=43%, list=39%, signal=70%
ZHU_CMV_8_HR_UP	ZHU_CMV_8_HR_UP		21	0.27367473	0.7748441	0.6923077	0.9110249	1	3396	tags=38%, list=30%, signal=55%
CHEN_HOXA5_TARGETS_9HR_UP	CHEN_HOXA5_TARGETS_9HR_UP		113	0.18471763	0.7734534	0.8269231	0.91262895	1	4614	tags=34%, list=41%, signal=57%
HUTTMANN_B_CLL_POOR_SURVIVAL_UP	HUTTMANN_B_CLL_POOR_SURVIVAL_UP		167	0.22882497	0.77276	0.9230769	0.91282564	1	2656	tags=25%, list=24%, signal=32%
ACEVEDO_METHYLATED_IN_LIVER_CANCER_DN	ACEVEDO_METHYLATED_IN_LIVER_CANCER_DN		317	0.19059148	0.7710395	0.64285713	0.91596967	1	2849	tags=24%, list=25%, signal=31%
SENESE_HDAC1_TARGETS_UP	SENESE_HDAC1_TARGETS_UP		219	0.22964048	0.7705195	0.6923077	0.9159811	1	4163	tags=36%, list=37%, signal=56%
NIKOLSKY_BREAST_CANCER_8Q12_Q22_AMPLICON	NIKOLSKY_BREAST_CANCER_8Q12_Q22_AMPLICON		69	0.25400972	0.7703295	0.63829786	0.91550267	1	3165	tags=33%, list=28%, signal=46%
ZHOU_INFLAMMATORY_RESPONSE_LIVE_UP	ZHOU_INFLAMMATORY_RESPONSE_LIVE_UP		219	0.1957712	0.76962215	0.8181818	0.9165443	1	2052	tags=18%, list=18%, signal=22%
OHM_METHYLATED_IN_ADULT_CANCERS	OHM_METHYLATED_IN_ADULT_CANCERS		17	0.3210839	0.7692189	0.7090909	0.91646063	1	583	tags=18%, list=5%, signal=19%
MISHRA_CARCINOMA_ASSOCIATED_FIBROBLAST_DN	MISHRA_CARCINOMA_ASSOCIATED_FIBROBLAST_DN		17	0.36018452	0.7665013	0.6	0.9201445	1	1387	tags=29%, list=12%, signal=34%
REACTOME_EGFR_DOWNREGULATION	REACTOME_EGFR_DOWNREGULATION		20	0.20577851	0.76646346	0.63461536	0.91958624	1	4280	tags=35%, list=38%, signal=57%
VALK_AML_CLUSTER_2	VALK_AML_CLUSTER_2		17	0.28999606	0.7637138	0.85714287	0.9223664	1	2541	tags=29%, list=23%, signal=38%
MORI_IMMATURE_B_LYMPHOCYTE_UP	MORI_IMMATURE_B_LYMPHOCYTE_UP		36	0.30668384	0.76331925	0.4642857	0.9221854	1	1937	tags=25%, list=17%, signal=30%
HADDAD_T_LYMPHOCYTE_AND_NK_PROGENITOR_DN	HADDAD_T_LYMPHOCYTE_AND_NK_PROGENITOR_DN		47	0.3126541	0.7624396	0.67741936	0.9234793	1	1568	tags=26%, list=14%, signal=30%
DIRMEIER_LMP1_RESPONSE_EARLY	DIRMEIER_LMP1_RESPONSE_EARLY		36	0.2836405	0.7612591	0.5652174	0.92407775	1	1813	tags=19%, list=16%, signal=23%
LI_WILMS_TUMOR_VS_FETAL_KIDNEY_1_UP	LI_WILMS_TUMOR_VS_FETAL_KIDNEY_1_UP		121	0.23601806	0.7610161	0.76785713	0.9236593	1	2488	tags=26%, list=22%, signal=33%
XU_GH1_AUTOCRINE_TARGETS_UP	XU_GH1_AUTOCRINE_TARGETS_UP		93	0.17805149	0.76077807	0.92156863	0.92321515	1	3136	tags=25%, list=28%, signal=34%
REACTOME_REGULATION_OF_INSULIN_SECRETION_BY_ACETYLCHOLINE	REACTOME_REGULATION_OF_INSULIN_SECRETION_BY_ACETYLCHOLINE		18	0.22987233	0.7599496	0.8076923	0.9237484	1	3144	tags=22%, list=28%, signal=31%
TURASHVILI_BREAST_DUCTAL_CARCINOMA_VS_LOBULAR_NORMAL_DN	TURASHVILI_BREAST_DUCTAL_CARCINOMA_VS_LOBULAR_NORMAL_DN		32	0.3322886	0.75976735	0.9230769	0.92357814	1	697	tags=16%, list=6%, signal=17%
ELVIDGE_HIF1A_TARGETS_UP	ELVIDGE_HIF1A_TARGETS_UP		41	0.20193256	0.7590556	0.7307692	0.92397475	1	2323	tags=22%, list=21%, signal=28%
BOYLAN_MULTIPLE_MYELOMA_C_D_UP	BOYLAN_MULTIPLE_MYELOMA_C_D_UP		73	0.18926743	0.7575927	0.9148936	0.9249546	1	4091	tags=36%, list=37%, signal=56%
REACTOME_REGULATION_OF_INSULIN_SECRETION_BY_FREE_FATTY_ACIDS	REACTOME_REGULATION_OF_INSULIN_SECRETION_BY_FREE_FATTY_ACIDS		15	0.2407351	0.757443	0.9230769	0.9246527	1	3144	tags=27%, list=28%, signal=37%
LINDSTEDT_DENDRITIC_CELL_MATURATION_A	LINDSTEDT_DENDRITIC_CELL_MATURATION_A		39	0.31355402	0.7573791	0.875	0.92398965	1	3127	tags=33%, list=28%, signal=46%
WELCSH_BRCA1_TARGETS_1_DN	WELCSH_BRCA1_TARGETS_1_DN		74	0.20584026	0.75698256	0.36	0.9236227	1	5485	tags=53%, list=49%, signal=103%
BOYLAN_MULTIPLE_MYELOMA_D_CLUSTER_UP	BOYLAN_MULTIPLE_MYELOMA_D_CLUSTER_UP		18	0.26554963	0.7559828	0.8039216	0.92431873	1	912	tags=17%, list=8%, signal=18%
PEREZ_TP63_TARGETS	PEREZ_TP63_TARGETS		184	0.21143135	0.7557316	0.79591835	0.9239398	1	1997	tags=19%, list=18%, signal=23%
KEGG_PYRUVATE_METABOLISM	KEGG_PYRUVATE_METABOLISM		29	0.19110675	0.75447774	0.6744186	0.92485905	1	4299	tags=34%, list=38%, signal=56%
ROVERSI_GLIOMA_LOH_REGIONS	ROVERSI_GLIOMA_LOH_REGIONS		28	0.2485837	0.753173	0.63265306	0.92619866	1	3863	tags=39%, list=34%, signal=60%
BOHN_PRIMARY_IMMUNODEFICIENCY_SYNDROM_DN	BOHN_PRIMARY_IMMUNODEFICIENCY_SYNDROM_DN		18	0.31883773	0.75074	0.875	0.929348	1	1537	tags=22%, list=14%, signal=26%
LIU_COMMON_CANCER_GENES	LIU_COMMON_CANCER_GENES		21	0.23922075	0.74942577	0.8918919	0.93123186	1	3594	tags=29%, list=32%, signal=42%
FOSTER_INFLAMMATORY_RESPONSE_LPS_DN	FOSTER_INFLAMMATORY_RESPONSE_LPS_DN		233	0.22760011	0.7494186	0.8269231	0.93052286	1	2654	tags=26%, list=24%, signal=34%
HORIUCHI_WTAP_TARGETS_UP	HORIUCHI_WTAP_TARGETS_UP		160	0.2207282	0.749383	0.84615386	0.92981493	1	2064	tags=22%, list=18%, signal=26%
YAGI_AML_WITH_11Q23_REARRANGED	YAGI_AML_WITH_11Q23_REARRANGED		231	0.17593944	0.7490038	0.92727274	0.9294039	1	3121	tags=25%, list=28%, signal=34%
BECKER_TAMOXIFEN_RESISTANCE_UP	BECKER_TAMOXIFEN_RESISTANCE_UP		28	0.3158541	0.74898416	0.8305085	0.92869806	1	2526	tags=39%, list=23%, signal=51%
REACTOME_THE_ROLE_OF_NEF_IN_HIV1_REPLICATION_AND_DISEASE_PATHOGENESIS	REACTOME_THE_ROLE_OF_NEF_IN_HIV1_REPLICATION_AND_DISEASE_PATHOGENESIS		21	0.29262635	0.748886	0.58928573	0.9280872	1	3876	tags=52%, list=35%, signal=80%
SAKAI_TUMOR_INFILTRATING_MONOCYTES_UP	SAKAI_TUMOR_INFILTRATING_MONOCYTES_UP		18	0.2248498	0.74860734	0.64444447	0.92770994	1	4428	tags=39%, list=40%, signal=64%
ACEVEDO_LIVER_CANCER_WITH_H3K27ME3_DN	ACEVEDO_LIVER_CANCER_WITH_H3K27ME3_DN		67	0.19556382	0.7481091	0.7906977	0.92793214	1	3150	tags=27%, list=28%, signal=37%
SENESE_HDAC2_TARGETS_UP	SENESE_HDAC2_TARGETS_UP		66	0.21812654	0.7476885	0.71153843	0.9276335	1	1599	tags=17%, list=14%, signal=19%
NAKAMURA_METASTASIS_MODEL_DN	NAKAMURA_METASTASIS_MODEL_DN		23	0.3163666	0.74757075	0.8076923	0.9269944	1	2283	tags=30%, list=20%, signal=38%
KIM_LRRC3B_TARGETS	KIM_LRRC3B_TARGETS		15	0.33389714	0.74725676	0.6964286	0.9270675	1	1118	tags=20%, list=10%, signal=22%
FERNANDEZ_BOUND_BY_MYC	FERNANDEZ_BOUND_BY_MYC		125	0.17936312	0.7464708	0.7307692	0.9273303	1	2857	tags=26%, list=26%, signal=34%
DACOSTA_UV_RESPONSE_VIA_ERCC3_XPCS_DN	DACOSTA_UV_RESPONSE_VIA_ERCC3_XPCS_DN		31	0.18961613	0.7452581	0.76785713	0.9283827	1	3011	tags=26%, list=27%, signal=35%
SNIJDERS_AMPLIFIED_IN_HEAD_AND_NECK_TUMORS	SNIJDERS_AMPLIFIED_IN_HEAD_AND_NECK_TUMORS		19	0.24791598	0.74472815	0.71153843	0.9280604	1	2168	tags=26%, list=19%, signal=33%
MULLIGHAN_NPM1_SIGNATURE_3_DN	MULLIGHAN_NPM1_SIGNATURE_3_DN		84	0.19683318	0.7436373	0.76785713	0.92859054	1	4344	tags=39%, list=39%, signal=64%
GINESTIER_BREAST_CANCER_ZNF217_AMPLIFIED_UP	GINESTIER_BREAST_CANCER_ZNF217_AMPLIFIED_UP		36	0.24704874	0.7435786	0.8076923	0.9279867	1	6950	tags=69%, list=62%, signal=182%
KEGG_FC_GAMMA_R_MEDIATED_PHAGOCYTOSIS	KEGG_FC_GAMMA_R_MEDIATED_PHAGOCYTOSIS		63	0.28256938	0.74355996	0.8269231	0.92737865	1	3531	tags=37%, list=32%, signal=53%
VALK_AML_CLUSTER_15	VALK_AML_CLUSTER_15		17	0.33232075	0.7435012	0.8076923	0.92681146	1	3546	tags=35%, list=32%, signal=52%
NAKAJIMA_EOSINOPHIL	NAKAJIMA_EOSINOPHIL		15	0.33025122	0.7434413	0.64285713	0.9261154	1	430	tags=13%, list=4%, signal=14%
SENESE_HDAC1_TARGETS_DN	SENESE_HDAC1_TARGETS_DN		134	0.20768033	0.7432435	0.8076923	0.92572755	1	3474	tags=34%, list=31%, signal=48%
REACTOME_VPR_MEDIATED_NUCLEAR_IMPORT_OF_PICS	REACTOME_VPR_MEDIATED_NUCLEAR_IMPORT_OF_PICS		20	0.17685358	0.7423224	0.70212764	0.9258331	1	4219	tags=30%, list=38%, signal=48%
DER_IFN_GAMMA_RESPONSE_UP	DER_IFN_GAMMA_RESPONSE_UP		46	0.24890137	0.742172	0.78846157	0.92530674	1	3590	tags=41%, list=32%, signal=61%
BIOCARTA_ERK_PATHWAY	BIOCARTA_ERK_PATHWAY		16	0.24995303	0.7420837	0.6875	0.92461395	1	2969	tags=25%, list=27%, signal=34%
KIM_MYC_AMPLIFICATION_TARGETS_UP	KIM_MYC_AMPLIFICATION_TARGETS_UP		106	0.17815366	0.74150854	0.78723407	0.9247189	1	6724	tags=68%, list=60%, signal=168%
BHATTACHARYA_EMBRYONIC_STEM_CELL	BHATTACHARYA_EMBRYONIC_STEM_CELL		50	0.24301977	0.7414317	0.6938776	0.9244771	1	1627	tags=16%, list=15%, signal=19%
SATO_SILENCED_EPIGENETICALLY_IN_PANCREATIC_CANCER	SATO_SILENCED_EPIGENETICALLY_IN_PANCREATIC_CANCER		27	0.2919859	0.7412634	0.5531915	0.92418164	1	2225	tags=30%, list=20%, signal=37%
ST_MYOCYTE_AD_PATHWAY	ST_MYOCYTE_AD_PATHWAY		15	0.25933537	0.74035263	0.9148936	0.9248276	1	1914	tags=27%, list=17%, signal=32%
KORKOLA_EMBRYONAL_CARCINOMA_UP	KORKOLA_EMBRYONAL_CARCINOMA_UP		31	0.2600652	0.7398959	0.8035714	0.9248808	1	1668	tags=19%, list=15%, signal=23%
SIG_CHEMOTAXIS	SIG_CHEMOTAXIS		31	0.18892705	0.73981726	0.82758623	0.92425334	1	1251	tags=13%, list=11%, signal=14%
REACTOME_PI3K_AKT_SIGNALLING	REACTOME_PI3K_AKT_SIGNALLING		16	0.26148978	0.73945475	0.8918919	0.92417014	1	4939	tags=50%, list=44%, signal=89%
GRABARCZYK_BCL11B_TARGETS_DN	GRABARCZYK_BCL11B_TARGETS_DN		30	0.2651906	0.73918384	0.9245283	0.92379254	1	2704	tags=30%, list=24%, signal=39%
REACTOME_NEP_NS2_INTERACTS_WITH_THE_CELLULAR_EXPORT_MACHINERY	REACTOME_NEP_NS2_INTERACTS_WITH_THE_CELLULAR_EXPORT_MACHINERY		17	0.18202719	0.7388912	0.7659575	0.92343086	1	4219	tags=29%, list=38%, signal=47%
BIOCARTA_IGF1R_PATHWAY	BIOCARTA_IGF1R_PATHWAY		15	0.3033682	0.73862976	0.9230769	0.9229353	1	5088	tags=53%, list=45%, signal=98%
REACTOME_G_ALPHA_Q_SIGNALLING_EVENTS	REACTOME_G_ALPHA_Q_SIGNALLING_EVENTS		99	0.19674608	0.73853666	0.92156863	0.9223902	1	1272	tags=11%, list=11%, signal=12%
BIOCARTA_MTOR_PATHWAY	BIOCARTA_MTOR_PATHWAY		16	0.23096566	0.73789513	0.62222224	0.92250705	1	8342	tags=88%, list=74%, signal=343%
HEIDENBLAD_AMPLICON_12P11_12_DN	HEIDENBLAD_AMPLICON_12P11_12_DN		17	0.25043675	0.7374053	0.7222222	0.92286104	1	2986	tags=35%, list=27%, signal=48%
ROSS_ACUTE_MYELOID_LEUKEMIA_CBF	ROSS_ACUTE_MYELOID_LEUKEMIA_CBF		50	0.22314431	0.73697394	0.9322034	0.9234215	1	4089	tags=34%, list=37%, signal=53%
BIOCARTA_ACTINY_PATHWAY	BIOCARTA_ACTINY_PATHWAY		16	0.30121747	0.7356746	0.79591835	0.92482114	1	5135	tags=56%, list=46%, signal=104%
BLALOCK_ALZHEIMERS_DISEASE_INCIPIENT_UP	BLALOCK_ALZHEIMERS_DISEASE_INCIPIENT_UP		221	0.2052654	0.7339781	0.86538464	0.9258515	1	3268	tags=31%, list=29%, signal=43%
KEGG_RENAL_CELL_CARCINOMA	KEGG_RENAL_CELL_CARCINOMA		45	0.23339683	0.73370826	0.78846157	0.9254792	1	4891	tags=51%, list=44%, signal=90%
BIOCARTA_CTCF_PATHWAY	BIOCARTA_CTCF_PATHWAY		15	0.31777596	0.73365456	0.7307692	0.9247959	1	1848	tags=27%, list=17%, signal=32%
KIM_WT1_TARGETS_12HR_UP	KIM_WT1_TARGETS_12HR_UP		91	0.22355296	0.7319522	0.85714287	0.9260284	1	2134	tags=21%, list=19%, signal=26%
HONMA_DOCETAXEL_RESISTANCE	HONMA_DOCETAXEL_RESISTANCE		23	0.24524225	0.7308838	0.78723407	0.9269509	1	3399	tags=39%, list=30%, signal=56%
ASTON_MAJOR_DEPRESSIVE_DISORDER_DN	ASTON_MAJOR_DEPRESSIVE_DISORDER_DN		106	0.18000285	0.7308115	0.9148936	0.9263014	1	4138	tags=38%, list=37%, signal=59%
ONKEN_UVEAL_MELANOMA_UP	ONKEN_UVEAL_MELANOMA_UP		449	0.17961249	0.7294372	0.86538464	0.92692524	1	2573	tags=21%, list=23%, signal=26%
REACTOME_BOTULINUM_NEUROTOXICITY	REACTOME_BOTULINUM_NEUROTOXICITY		15	0.24773198	0.7290038	0.6666667	0.9267097	1	5038	tags=40%, list=45%, signal=73%
VALK_AML_CLUSTER_5	VALK_AML_CLUSTER_5		16	0.28661758	0.72813934	0.7647059	0.9272474	1	2488	tags=31%, list=22%, signal=40%
MODY_HIPPOCAMPUS_POSTNATAL	MODY_HIPPOCAMPUS_POSTNATAL		22	0.22984794	0.7272823	0.65	0.9275354	1	4401	tags=41%, list=39%, signal=67%
BROWNE_HCMV_INFECTION_10HR_DN	BROWNE_HCMV_INFECTION_10HR_DN		32	0.20881663	0.7272743	0.9230769	0.9268547	1	661	tags=9%, list=6%, signal=10%
BYSTRYKH_HEMATOPOIESIS_STEM_CELL_QTL_CIS	BYSTRYKH_HEMATOPOIESIS_STEM_CELL_QTL_CIS		105	0.19714457	0.7272569	0.92156863	0.9261751	1	3512	tags=33%, list=31%, signal=48%
ZHAN_MULTIPLE_MYELOMA_MF_UP	ZHAN_MULTIPLE_MYELOMA_MF_UP		29	0.30256096	0.7268348	0.63265306	0.9263943	1	3816	tags=41%, list=34%, signal=63%
DER_IFN_ALPHA_RESPONSE_UP	DER_IFN_ALPHA_RESPONSE_UP		43	0.23288642	0.72573394	0.9230769	0.9277491	1	3590	tags=42%, list=32%, signal=61%
SENESE_HDAC1_AND_HDAC2_TARGETS_UP	SENESE_HDAC1_AND_HDAC2_TARGETS_UP		117	0.22314176	0.7255445	0.9285714	0.9270704	1	2554	tags=23%, list=23%, signal=30%
REACTOME_ELECTRON_TRANSPORT_CHAIN	REACTOME_ELECTRON_TRANSPORT_CHAIN		52	0.25710163	0.7255442	0.7380952	0.92639273	1	7046	tags=67%, list=63%, signal=181%
BOYLAN_MULTIPLE_MYELOMA_D_UP	BOYLAN_MULTIPLE_MYELOMA_D_UP		45	0.19143695	0.72525305	0.9230769	0.9259957	1	4806	tags=36%, list=43%, signal=62%
OKUMURA_INFLAMMATORY_RESPONSE_LPS	OKUMURA_INFLAMMATORY_RESPONSE_LPS		109	0.23168057	0.7242669	0.9230769	0.92618454	1	2323	tags=23%, list=21%, signal=29%
RIZ_ERYTHROID_DIFFERENTIATION_APOBEC2	RIZ_ERYTHROID_DIFFERENTIATION_APOBEC2		18	0.18319501	0.72321445	0.80487806	0.92661107	1	5063	tags=56%, list=45%, signal=101%
HAMAI_APOPTOSIS_VIA_TRAIL_UP	HAMAI_APOPTOSIS_VIA_TRAIL_UP		209	0.19310564	0.7232126	0.66071427	0.9259358	1	3032	tags=26%, list=27%, signal=35%
SHAFFER_IRF4_TARGETS_IN_PLASMA_CELL_VS_MATURE_B_LYMPHOCYTE	SHAFFER_IRF4_TARGETS_IN_PLASMA_CELL_VS_MATURE_B_LYMPHOCYTE		48	0.19546416	0.7207902	0.9259259	0.92970574	1	4451	tags=44%, list=40%, signal=72%
LIAO_HAVE_SOX4_BINDING_SITES	LIAO_HAVE_SOX4_BINDING_SITES		24	0.24820139	0.71998584	0.87234044	0.9296424	1	4840	tags=50%, list=43%, signal=88%
BOYLAN_MULTIPLE_MYELOMA_PCA1_UP	BOYLAN_MULTIPLE_MYELOMA_PCA1_UP		78	0.33642283	0.7189096	0.9285714	0.9304672	1	3390	tags=40%, list=30%, signal=57%
ALONSO_METASTASIS_UP	ALONSO_METASTASIS_UP		118	0.18010591	0.7182364	0.8039216	0.9303585	1	5986	tags=61%, list=53%, signal=130%
GESERICK_TERT_TARGETS_DN	GESERICK_TERT_TARGETS_DN		17	0.24713385	0.71718854	0.92156863	0.93136996	1	2913	tags=24%, list=26%, signal=32%
LEE_LIVER_CANCER_MYC_TGFA_UP	LEE_LIVER_CANCER_MYC_TGFA_UP		46	0.23808308	0.7158643	0.82222223	0.93256766	1	1241	tags=17%, list=11%, signal=19%
KEGG_VASCULAR_SMOOTH_MUSCLE_CONTRACTION	KEGG_VASCULAR_SMOOTH_MUSCLE_CONTRACTION		74	0.17262869	0.7155016	0.8703704	0.93213105	1	3455	tags=26%, list=31%, signal=37%
MARSON_FOXP3_TARGETS_DN	MARSON_FOXP3_TARGETS_DN		32	0.3051241	0.7142349	0.8269231	0.93333834	1	2054	tags=25%, list=18%, signal=31%
YAGI_AML_FAB_MARKERS	YAGI_AML_FAB_MARKERS		126	0.22464886	0.7137082	0.8679245	0.93401605	1	2954	tags=24%, list=26%, signal=32%
HOEBEKE_LYMPHOID_STEM_CELL_UP	HOEBEKE_LYMPHOID_STEM_CELL_UP		49	0.19405866	0.71314	0.67741936	0.93476975	1	2793	tags=22%, list=25%, signal=30%
GENTILE_UV_RESPONSE_CLUSTER_D2	GENTILE_UV_RESPONSE_CLUSTER_D2		16	0.2717013	0.712792	0.9230769	0.9344227	1	3912	tags=25%, list=35%, signal=38%
CAVARD_LIVER_CANCER_MALIGNANT_VS_BENIGN	CAVARD_LIVER_CANCER_MALIGNANT_VS_BENIGN		20	0.29301655	0.7113	0.7804878	0.9360553	1	1169	tags=20%, list=10%, signal=22%
REACTOME_TRANSPORT_OF_RIBONUCLEOPROTEINS_INTO_THE_HOST_NUCLEUS	REACTOME_TRANSPORT_OF_RIBONUCLEOPROTEINS_INTO_THE_HOST_NUCLEUS		18	0.16951165	0.7103938	0.7358491	0.9372734	1	4219	tags=28%, list=38%, signal=44%
LU_AGING_BRAIN_DN	LU_AGING_BRAIN_DN		155	0.2197937	0.7090686	0.8076923	0.93847495	1	2188	tags=20%, list=20%, signal=25%
DER_IFN_BETA_RESPONSE_UP	DER_IFN_BETA_RESPONSE_UP		61	0.22033527	0.7082611	0.78846157	0.938445	1	3565	tags=36%, list=32%, signal=53%
THEILGAARD_NEUTROPHIL_AT_SKIN_WOUND_DN	THEILGAARD_NEUTROPHIL_AT_SKIN_WOUND_DN		150	0.22117169	0.7081182	0.8269231	0.9379571	1	4366	tags=42%, list=39%, signal=68%
TONKS_TARGETS_OF_RUNX1_RUNX1T1_FUSION_SUSTAINED_IN_MONOCYTE_UP	TONKS_TARGETS_OF_RUNX1_RUNX1T1_FUSION_SUSTAINED_IN_MONOCYTE_UP		15	0.31059358	0.7038775	0.85714287	0.9430296	1	1937	tags=27%, list=17%, signal=32%
WANG_SMARCE1_TARGETS_DN	WANG_SMARCE1_TARGETS_DN		205	0.17201895	0.701848	0.9285714	0.94489217	1	2229	tags=20%, list=20%, signal=24%
REACTOME_TRANSPORT_OF_MATURE_MRNA_DERIVED_FROM_AN_INTRON_CONTAINING_TRANSCRIPT	REACTOME_TRANSPORT_OF_MATURE_MRNA_DERIVED_FROM_AN_INTRON_CONTAINING_TRANSCRIPT		33	0.19027859	0.70030004	0.7241379	0.9453653	1	7687	tags=76%, list=69%, signal=241%
ZHAN_MULTIPLE_MYELOMA_HP_DN	ZHAN_MULTIPLE_MYELOMA_HP_DN		25	0.26430276	0.7002038	0.76785713	0.9448512	1	3396	tags=40%, list=30%, signal=57%
KEGG_ALZHEIMERS_DISEASE	KEGG_ALZHEIMERS_DISEASE		109	0.14361934	0.6995519	0.82222223	0.9447354	1	7056	tags=65%, list=63%, signal=174%
GRESHOCK_CANCER_COPY_NUMBER_UP	GRESHOCK_CANCER_COPY_NUMBER_UP		201	0.18351445	0.69948393	0.9230769	0.94405764	1	4419	tags=34%, list=39%, signal=55%
MILI_PSEUDOPODIA_CHEMOTAXIS_DN	MILI_PSEUDOPODIA_CHEMOTAXIS_DN		312	0.19617473	0.6988397	0.9230769	0.94384897	1	4292	tags=40%, list=38%, signal=64%
RIGGINS_TAMOXIFEN_RESISTANCE_UP	RIGGINS_TAMOXIFEN_RESISTANCE_UP		45	0.22309901	0.6986754	0.9245283	0.9432941	1	4159	tags=40%, list=37%, signal=63%
MULLIGHAN_NPM1_MUTATED_SIGNATURE_2_UP	MULLIGHAN_NPM1_MUTATED_SIGNATURE_2_UP		80	0.19076426	0.6983105	0.9166667	0.9430122	1	1949	tags=19%, list=17%, signal=23%
CHO_NR4A1_TARGETS	CHO_NR4A1_TARGETS		16	0.22594629	0.6974772	0.82222223	0.94342554	1	1715	tags=19%, list=15%, signal=22%
PEPPER_CHRONIC_LYMPHOCYTIC_LEUKEMIA_UP	PEPPER_CHRONIC_LYMPHOCYTIC_LEUKEMIA_UP		15	0.28097385	0.6969391	0.88135594	0.9436455	1	1337	tags=20%, list=12%, signal=23%
REACTOME_REGULATION_OF_GLUCOKINASE_BY_GLUCOKINASE_REGULATORY_PROTEIN	REACTOME_REGULATION_OF_GLUCOKINASE_BY_GLUCOKINASE_REGULATORY_PROTEIN		18	0.17639196	0.69550586	0.9148936	0.9449363	1	4219	tags=28%, list=38%, signal=44%
REACTOME_RNA_POLYMERASE_III_TRANSCRIPTION	REACTOME_RNA_POLYMERASE_III_TRANSCRIPTION		22	0.18727732	0.6943905	0.7708333	0.94542265	1	6564	tags=64%, list=59%, signal=153%
KEGG_CELL_ADHESION_MOLECULES_CAMS	KEGG_CELL_ADHESION_MOLECULES_CAMS		75	0.27163658	0.6941524	0.76785713	0.94510484	1	627	tags=12%, list=6%, signal=13%
KEGG_NOTCH_SIGNALING_PATHWAY	KEGG_NOTCH_SIGNALING_PATHWAY		31	0.21265791	0.69322777	0.7291667	0.94531065	1	5608	tags=55%, list=50%, signal=110%
LIAN_LIPA_TARGETS_3M	LIAN_LIPA_TARGETS_3M		59	0.2858141	0.6928414	0.6440678	0.944922	1	1914	tags=24%, list=17%, signal=28%
REACTOME_SIGNALING_BY_EGFR	REACTOME_SIGNALING_BY_EGFR		38	0.18824053	0.6925647	0.9230769	0.94451773	1	5899	tags=53%, list=53%, signal=111%
LIN_NPAS4_TARGETS_UP	LIN_NPAS4_TARGETS_UP		81	0.17771636	0.69177544	0.78723407	0.9454921	1	3672	tags=32%, list=33%, signal=47%
STEARMAN_LUNG_CANCER_EARLY_VS_LATE_DN	STEARMAN_LUNG_CANCER_EARLY_VS_LATE_DN		46	0.22779433	0.69154805	0.78	0.94515127	1	1993	tags=20%, list=18%, signal=24%
BROCKE_APOPTOSIS_REVERSED_BY_IL6	BROCKE_APOPTOSIS_REVERSED_BY_IL6		78	0.2282995	0.69048804	0.9285714	0.94602144	1	4485	tags=37%, list=40%, signal=62%
BANDRES_RESPONSE_TO_CARMUSTIN_MGMT_48HR_DN	BANDRES_RESPONSE_TO_CARMUSTIN_MGMT_48HR_DN		101	0.16606395	0.69030654	0.9230769	0.9454531	1	4706	tags=39%, list=42%, signal=66%
ONDER_CDH1_TARGETS_1_DN	ONDER_CDH1_TARGETS_1_DN		88	0.20212634	0.68879926	0.7288136	0.945955	1	1047	tags=11%, list=9%, signal=12%
MIDORIKAWA_AMPLIFIED_IN_LIVER_CANCER	MIDORIKAWA_AMPLIFIED_IN_LIVER_CANCER		26	0.16541755	0.6880104	0.9230769	0.9459243	1	4372	tags=35%, list=39%, signal=57%
FLECHNER_PBL_KIDNEY_TRANSPLANT_OK_VS_DONOR_DN	FLECHNER_PBL_KIDNEY_TRANSPLANT_OK_VS_DONOR_DN		28	0.23076293	0.6867111	0.58928573	0.9469907	1	6048	tags=64%, list=54%, signal=139%
ZHU_CMV_8_HR_DN	ZHU_CMV_8_HR_DN		19	0.29394257	0.686604	0.8181818	0.9464187	1	2570	tags=32%, list=23%, signal=41%
KEGG_GLYCINE_SERINE_AND_THREONINE_METABOLISM	KEGG_GLYCINE_SERINE_AND_THREONINE_METABOLISM		22	0.25967276	0.68651855	0.8918919	0.9457789	1	718	tags=14%, list=6%, signal=15%
KYNG_DNA_DAMAGE_DN	KYNG_DNA_DAMAGE_DN		68	0.19268064	0.6860946	0.754717	0.9456408	1	3397	tags=31%, list=30%, signal=44%
DORN_ADENOVIRUS_INFECTION_48HR_DN	DORN_ADENOVIRUS_INFECTION_48HR_DN		28	0.1845891	0.6851737	0.8039216	0.9461493	1	4049	tags=39%, list=36%, signal=61%
BOYLAN_MULTIPLE_MYELOMA_C_UP	BOYLAN_MULTIPLE_MYELOMA_C_UP		19	0.28015316	0.684102	0.8679245	0.9464617	1	1169	tags=21%, list=10%, signal=23%
MILI_PSEUDOPODIA_CHEMOTAXIS_UP	MILI_PSEUDOPODIA_CHEMOTAXIS_UP		36	0.18652384	0.68264014	0.8363636	0.9469625	1	549	tags=8%, list=5%, signal=9%
KEGG_TRYPTOPHAN_METABOLISM	KEGG_TRYPTOPHAN_METABOLISM		27	0.23347197	0.68228155	0.9148936	0.9468101	1	862	tags=15%, list=8%, signal=16%
BENPORATH_OCT4_TARGETS	BENPORATH_OCT4_TARGETS		150	0.17956413	0.6796982	0.9230769	0.94903785	1	2911	tags=25%, list=26%, signal=34%
GRESHOCK_CANCER_COPY_NUMBER_DN	GRESHOCK_CANCER_COPY_NUMBER_DN		208	0.17971446	0.67960864	0.9230769	0.9483995	1	4419	tags=34%, list=39%, signal=55%
REACTOME_CYTOCHROME_P450_ARRANGED_BY_SUBSTRATE_TYPE	REACTOME_CYTOCHROME_P450_ARRANGED_BY_SUBSTRATE_TYPE		22	0.2511798	0.67942923	0.8541667	0.94800574	1	3563	tags=36%, list=32%, signal=53%
BAELDE_DIABETIC_NEPHROPATHY_DN	BAELDE_DIABETIC_NEPHROPATHY_DN		22	0.3255473	0.6786029	0.83870965	0.94783497	1	2333	tags=32%, list=21%, signal=40%
MARTORIATI_MDM4_TARGETS_FETAL_LIVER_DN	MARTORIATI_MDM4_TARGETS_FETAL_LIVER_DN		202	0.1617901	0.6778641	0.9230769	0.94819146	1	3549	tags=31%, list=32%, signal=45%
OSMAN_BLADDER_CANCER_DN	OSMAN_BLADDER_CANCER_DN		175	0.20042397	0.6777298	0.87234044	0.9477623	1	6699	tags=66%, list=60%, signal=161%
DORN_ADENOVIRUS_INFECTION_24HR_DN	DORN_ADENOVIRUS_INFECTION_24HR_DN		32	0.18702044	0.6765068	0.92156863	0.9486095	1	4049	tags=38%, list=36%, signal=59%
BIOCARTA_CHREBP2_PATHWAY	BIOCARTA_CHREBP2_PATHWAY		26	0.17780066	0.6757988	0.76086956	0.9486497	1	5109	tags=50%, list=46%, signal=92%
AMUNDSON_POOR_SURVIVAL_AFTER_GAMMA_RADIATION_2G	AMUNDSON_POOR_SURVIVAL_AFTER_GAMMA_RADIATION_2G		93	0.20578104	0.6737438	0.9230769	0.9506442	1	3324	tags=26%, list=30%, signal=36%
CROMER_TUMORIGENESIS_DN	CROMER_TUMORIGENESIS_DN		29	0.26337257	0.67271876	0.8269231	0.95070314	1	1688	tags=21%, list=15%, signal=24%
YAO_TEMPORAL_RESPONSE_TO_PROGESTERONE_CLUSTER_11	YAO_TEMPORAL_RESPONSE_TO_PROGESTERONE_CLUSTER_11		77	0.13472554	0.67211354	0.92156863	0.9505572	1	3824	tags=30%, list=34%, signal=45%
CHENG_RESPONSE_TO_NICKEL_ACETATE	CHENG_RESPONSE_TO_NICKEL_ACETATE		16	0.23530471	0.6704731	0.9148936	0.9513609	1	3087	tags=31%, list=28%, signal=43%
BIOCARTA_CXCR4_PATHWAY	BIOCARTA_CXCR4_PATHWAY		17	0.20876558	0.67039186	0.9183673	0.9507966	1	4814	tags=47%, list=43%, signal=82%
VANTVEER_BREAST_CANCER_BRCA1_UP	VANTVEER_BREAST_CANCER_BRCA1_UP		18	0.2341956	0.670054	0.66	0.95070636	1	1046	tags=11%, list=9%, signal=12%
BIOCARTA_ECM_PATHWAY	BIOCARTA_ECM_PATHWAY		17	0.21488708	0.66967744	0.9148936	0.95108473	1	4814	tags=53%, list=43%, signal=93%
KEGG_GLYCEROLIPID_METABOLISM	KEGG_GLYCEROLIPID_METABOLISM		29	0.19462171	0.66873145	0.9148936	0.95127463	1	3639	tags=31%, list=32%, signal=46%
SANA_RESPONSE_TO_IFNG_DN	SANA_RESPONSE_TO_IFNG_DN		56	0.17954178	0.6674406	0.8269231	0.9520077	1	5546	tags=50%, list=50%, signal=99%
VALK_AML_CLUSTER_11	VALK_AML_CLUSTER_11		24	0.26248443	0.6664533	0.8181818	0.9528662	1	3917	tags=38%, list=35%, signal=58%
HELLER_HDAC_TARGETS_SILENCED_BY_METHYLATION_DN	HELLER_HDAC_TARGETS_SILENCED_BY_METHYLATION_DN		158	0.1873034	0.66368896	0.9285714	0.9543986	1	3142	tags=23%, list=28%, signal=32%
REACTOME_SEMA4D_INDUCED_CELL_MIGRATION_AND_GROWTH_CONE_COLLAPSE	REACTOME_SEMA4D_INDUCED_CELL_MIGRATION_AND_GROWTH_CONE_COLLAPSE		16	0.2524764	0.6563891	0.9230769	0.96120197	1	4781	tags=50%, list=43%, signal=87%
DACOSTA_UV_RESPONSE_VIA_ERCC3_DN	DACOSTA_UV_RESPONSE_VIA_ERCC3_DN		438	0.1410626	0.6555598	0.8076923	0.9613996	1	4228	tags=31%, list=38%, signal=48%
ROPERO_HDAC2_TARGETS	ROPERO_HDAC2_TARGETS		53	0.19001321	0.6550866	0.9183673	0.96107507	1	3029	tags=28%, list=27%, signal=39%
MARKEY_RB1_ACUTE_LOF_UP	MARKEY_RB1_ACUTE_LOF_UP		186	0.24425688	0.6529092	0.75	0.9628577	1	1593	tags=18%, list=14%, signal=20%
KEGG_JAK_STAT_SIGNALING_PATHWAY	KEGG_JAK_STAT_SIGNALING_PATHWAY		88	0.17275025	0.6500258	0.9148936	0.96500933	1	5231	tags=44%, list=47%, signal=83%
KIM_WT1_TARGETS_12HR_DN	KIM_WT1_TARGETS_12HR_DN		127	0.18184303	0.64873534	0.9230769	0.9651814	1	2570	tags=24%, list=23%, signal=31%
REACTOME_NEF_MEDIATES_DOWN_MODULATION_OF_CELL_SURFACE_RECEPTORS_BY_RECRUITING_THEM_TO_CLATHRIN_ADAPTERS	REACTOME_NEF_MEDIATES_DOWN_MODULATION_OF_CELL_SURFACE_RECEPTORS_BY_RECRUITING_THEM_TO_CLATHRIN_ADAPTERS		15	0.2675106	0.64776194	0.7307692	0.96575296	1	3693	tags=47%, list=33%, signal=70%
FLECHNER_PBL_KIDNEY_TRANSPLANT_REJECTED_VS_OK_DN	FLECHNER_PBL_KIDNEY_TRANSPLANT_REJECTED_VS_OK_DN		33	0.23012063	0.6466152	0.9230769	0.965883	1	5256	tags=52%, list=47%, signal=97%
BOYAULT_LIVER_CANCER_SUBCLASS_G5_DN	BOYAULT_LIVER_CANCER_SUBCLASS_G5_DN		15	0.2970042	0.6398076	0.83870965	0.97094744	1	82	tags=7%, list=1%, signal=7%
CHUANG_OXIDATIVE_STRESS_RESPONSE_UP	CHUANG_OXIDATIVE_STRESS_RESPONSE_UP		18	0.18431208	0.638966	0.9298246	0.9710613	1	3346	tags=28%, list=30%, signal=40%
ACEVEDO_LIVER_CANCER_WITH_H3K9ME3_UP	ACEVEDO_LIVER_CANCER_WITH_H3K9ME3_UP		46	0.19843312	0.6388572	0.88235295	0.9704533	1	1475	tags=17%, list=13%, signal=20%
BOYLAN_MULTIPLE_MYELOMA_C_CLUSTER_DN	BOYLAN_MULTIPLE_MYELOMA_C_CLUSTER_DN		20	0.25138122	0.6375593	0.7903226	0.97095877	1	3109	tags=30%, list=28%, signal=41%
BACOLOD_RESISTANCE_TO_ALKYLATING_AGENTS_DN	BACOLOD_RESISTANCE_TO_ALKYLATING_AGENTS_DN		25	0.14673397	0.63654995	0.825	0.97097975	1	4767	tags=40%, list=43%, signal=69%
KEGG_GNRH_SIGNALING_PATHWAY	KEGG_GNRH_SIGNALING_PATHWAY		71	0.12943575	0.63580275	0.92727274	0.9707603	1	3472	tags=21%, list=31%, signal=30%
REACTOME_CLASS_B2_SECRETIN_FAMILY_RECEPTORS	REACTOME_CLASS_B2_SECRETIN_FAMILY_RECEPTORS		63	0.14997315	0.6356027	0.9285714	0.9701519	1	4451	tags=33%, list=40%, signal=55%
HOSHIDA_LIVER_CANCER_LATE_RECURRENCE_UP	HOSHIDA_LIVER_CANCER_LATE_RECURRENCE_UP		41	0.2763655	0.635459	0.9322034	0.969516	1	1945	tags=24%, list=17%, signal=29%
DUNNE_TARGETS_OF_AML1_MTG8_FUSION_UP	DUNNE_TARGETS_OF_AML1_MTG8_FUSION_UP		32	0.29302505	0.6323763	0.9285714	0.9715248	1	2213	tags=31%, list=20%, signal=39%
TONKS_TARGETS_OF_RUNX1_RUNX1T1_FUSION_SUSTAINDED_IN_ERYTHROCYTE_UP	TONKS_TARGETS_OF_RUNX1_RUNX1T1_FUSION_SUSTAINDED_IN_ERYTHROCYTE_UP		30	0.23756118	0.6320212	0.86538464	0.9709804	1	3134	tags=30%, list=28%, signal=42%
MORI_EMU_MYC_LYMPHOMA_BY_ONSET_TIME_DN	MORI_EMU_MYC_LYMPHOMA_BY_ONSET_TIME_DN		16	0.25610235	0.6319082	0.9130435	0.9703143	1	1591	tags=19%, list=14%, signal=22%
VERHAAK_AML_WITH_NPM1_MUTATED_UP	VERHAAK_AML_WITH_NPM1_MUTATED_UP		113	0.21879442	0.63176435	0.8679245	0.969706	1	1728	tags=18%, list=15%, signal=21%
TONKS_TARGETS_OF_RUNX1_RUNX1T1_FUSION_HSC_DN	TONKS_TARGETS_OF_RUNX1_RUNX1T1_FUSION_HSC_DN		121	0.2232304	0.6310167	0.83870965	0.9694254	1	1504	tags=16%, list=13%, signal=18%
BIOCARTA_AGR_PATHWAY	BIOCARTA_AGR_PATHWAY		20	0.22664002	0.6305595	0.85714287	0.969239	1	4515	tags=45%, list=40%, signal=75%
BUYTAERT_PHOTODYNAMIC_THERAPY_STRESS_UP	BUYTAERT_PHOTODYNAMIC_THERAPY_STRESS_UP		428	0.14894602	0.6297612	0.9230769	0.96883357	1	4752	tags=39%, list=42%, signal=64%
KEGG_NATURAL_KILLER_CELL_MEDIATED_CYTOTOXICITY	KEGG_NATURAL_KILLER_CELL_MEDIATED_CYTOTOXICITY		64	0.21469726	0.6289604	0.9285714	0.968744	1	5086	tags=41%, list=45%, signal=74%
ZHAN_MULTIPLE_MYELOMA_CD1_AND_CD2_DN	ZHAN_MULTIPLE_MYELOMA_CD1_AND_CD2_DN		28	0.21245931	0.62868285	0.9259259	0.96829057	1	1910	tags=21%, list=17%, signal=26%
CUI_TCF21_TARGETS_DN	CUI_TCF21_TARGETS_DN		21	0.27590787	0.6273729	0.7090909	0.9684197	1	2272	tags=29%, list=20%, signal=36%
HOSHIDA_LIVER_CANCER_SURVIVAL_UP	HOSHIDA_LIVER_CANCER_SURVIVAL_UP		50	0.22226937	0.62719184	0.9245283	0.9678232	1	2073	tags=24%, list=19%, signal=29%
BIOCARTA_FCER1_PATHWAY	BIOCARTA_FCER1_PATHWAY		24	0.21166816	0.62628937	0.9285714	0.9680241	1	4814	tags=33%, list=43%, signal=58%
KEGG_HEDGEHOG_SIGNALING_PATHWAY	KEGG_HEDGEHOG_SIGNALING_PATHWAY		34	0.16811934	0.6261906	0.8214286	0.96736485	1	3370	tags=26%, list=30%, signal=38%
TIEN_INTESTINE_PROBIOTICS_2HR_UP	TIEN_INTESTINE_PROBIOTICS_2HR_UP		15	0.20217915	0.6255281	0.92727274	0.9674781	1	290	tags=7%, list=3%, signal=7%
MCCABE_HOXC6_TARGETS_CANCER_UP	MCCABE_HOXC6_TARGETS_CANCER_UP		19	0.23969573	0.62544096	0.9230769	0.96687293	1	3452	tags=26%, list=31%, signal=38%
KEGG_T_CELL_RECEPTOR_SIGNALING_PATHWAY	KEGG_T_CELL_RECEPTOR_SIGNALING_PATHWAY		68	0.22483367	0.6249974	0.76785713	0.9663941	1	4897	tags=44%, list=44%, signal=78%
VALK_AML_WITH_FLT3_ITD	VALK_AML_WITH_FLT3_ITD		26	0.20534773	0.6246331	0.92727274	0.9660817	1	1972	tags=19%, list=18%, signal=23%
REACTOME_CREB_PHOPHORYLATION_THROUGH_THE_ACTIVATION_OF_RAS	REACTOME_CREB_PHOPHORYLATION_THROUGH_THE_ACTIVATION_OF_RAS		17	0.24882273	0.624506	0.68292683	0.9655422	1	3117	tags=29%, list=28%, signal=41%
SHIPP_DLBCL_CURED_VS_FATAL_UP	SHIPP_DLBCL_CURED_VS_FATAL_UP		22	0.23545207	0.620411	0.8333333	0.96806926	1	2708	tags=27%, list=24%, signal=36%
GENTILE_UV_RESPONSE_CLUSTER_D7	GENTILE_UV_RESPONSE_CLUSTER_D7		25	0.22755161	0.62024724	0.9230769	0.9674134	1	4572	tags=48%, list=41%, signal=81%
MATTIOLI_MULTIPLE_MYELOMA_WITH_14Q32_TRANSLOCATIONS	MATTIOLI_MULTIPLE_MYELOMA_WITH_14Q32_TRANSLOCATIONS		21	0.25414586	0.6178926	0.83870965	0.96823895	1	2418	tags=24%, list=22%, signal=30%
BILBAN_B_CLL_LPL_DN	BILBAN_B_CLL_LPL_DN		25	0.22673278	0.6177988	0.9322034	0.96758384	1	1754	tags=16%, list=16%, signal=19%
KEGG_FC_EPSILON_RI_SIGNALING_PATHWAY	KEGG_FC_EPSILON_RI_SIGNALING_PATHWAY		56	0.16311994	0.61740315	0.9285714	0.96731657	1	5294	tags=39%, list=47%, signal=74%
ROSS_AML_WITH_CBFB_MYH11_FUSION	ROSS_AML_WITH_CBFB_MYH11_FUSION		35	0.23227482	0.61682236	0.83870965	0.9669573	1	1945	tags=20%, list=17%, signal=24%
GUTIERREZ_CHRONIC_LYMPHOCYTIC_LEUKEMIA_DN	GUTIERREZ_CHRONIC_LYMPHOCYTIC_LEUKEMIA_DN		32	0.22090931	0.6167931	0.9322034	0.9663044	1	2224	tags=22%, list=20%, signal=27%
THUM_SYSTOLIC_HEART_FAILURE_DN	THUM_SYSTOLIC_HEART_FAILURE_DN		110	0.15654747	0.6164102	0.82	0.9659071	1	1588	tags=13%, list=14%, signal=15%
LOPES_METHYLATED_IN_COLON_CANCER_DN	LOPES_METHYLATED_IN_COLON_CANCER_DN		17	0.21463367	0.61622965	0.92156863	0.9653411	1	1682	tags=18%, list=15%, signal=21%
REACTOME_OPIOID_SIGNALLING	REACTOME_OPIOID_SIGNALLING		57	0.16446468	0.6152507	0.9285714	0.96525156	1	3144	tags=25%, list=28%, signal=34%
OSADA_ASCL1_TARGETS_UP	OSADA_ASCL1_TARGETS_UP		31	0.21738793	0.6138584	0.92	0.965567	1	1520	tags=13%, list=14%, signal=15%
HOLLMAN_APOPTOSIS_VIA_CD40_UP	HOLLMAN_APOPTOSIS_VIA_CD40_UP		129	0.18667604	0.61153066	0.9285714	0.96654373	1	5500	tags=50%, list=49%, signal=96%
DACOSTA_UV_RESPONSE_VIA_ERCC3_COMMON_DN	DACOSTA_UV_RESPONSE_VIA_ERCC3_COMMON_DN		220	0.13405578	0.60990715	0.9230769	0.9669217	1	4280	tags=31%, list=38%, signal=49%
PAPASPYRIDONOS_UNSTABLE_ATEROSCLEROTIC_PLAQUE_UP	PAPASPYRIDONOS_UNSTABLE_ATEROSCLEROTIC_PLAQUE_UP		31	0.21786885	0.60935205	0.9245283	0.96640027	1	2867	tags=26%, list=26%, signal=35%
HOFFMANN_IMMATURE_TO_MATURE_B_LYMPHOCYTE_UP	HOFFMANN_IMMATURE_TO_MATURE_B_LYMPHOCYTE_UP		19	0.30410218	0.6086284	0.9285714	0.966591	1	1605	tags=21%, list=14%, signal=25%
SEITZ_NEOPLASTIC_TRANSFORMATION_BY_8P_DELETION_UP	SEITZ_NEOPLASTIC_TRANSFORMATION_BY_8P_DELETION_UP		47	0.24506532	0.60798633	0.92727274	0.9670361	1	2355	tags=28%, list=21%, signal=35%
KUMAR_TARGETS_OF_MLL_AF9_FUSION	KUMAR_TARGETS_OF_MLL_AF9_FUSION		310	0.18951695	0.60659957	0.9285714	0.9676064	1	1682	tags=16%, list=15%, signal=18%
BIOCARTA_MPR_PATHWAY	BIOCARTA_MPR_PATHWAY		22	0.22980572	0.6055363	0.9183673	0.96732724	1	3448	tags=36%, list=31%, signal=52%
RASHI_RESPONSE_TO_IONIZING_RADIATION_6	RASHI_RESPONSE_TO_IONIZING_RADIATION_6		70	0.24146144	0.6040415	0.84	0.96739733	1	2595	tags=26%, list=23%, signal=33%
CROMER_METASTASIS_UP	CROMER_METASTASIS_UP		36	0.24322571	0.6038122	0.8076923	0.967153	1	4505	tags=44%, list=40%, signal=74%
BIOCARTA_HIVNEF_PATHWAY	BIOCARTA_HIVNEF_PATHWAY		33	0.23641042	0.6036295	0.9230769	0.9665929	1	6009	tags=67%, list=54%, signal=143%
POMEROY_MEDULLOBLASTOMA_DESMOPLASIC_VS_CLASSIC_UP	POMEROY_MEDULLOBLASTOMA_DESMOPLASIC_VS_CLASSIC_UP		33	0.17667633	0.59372795	0.9230769	0.9713548	1	4240	tags=39%, list=38%, signal=63%
POMEROY_MEDULLOBLASTOMA_DESMOPLASIC_VS_CLASSIC_DN	POMEROY_MEDULLOBLASTOMA_DESMOPLASIC_VS_CLASSIC_DN		33	0.17667633	0.59372795	0.9230769	0.9706784	1	4240	tags=39%, list=38%, signal=63%
KRIGE_RESPONSE_TO_TOSEDOSTAT_24HR_UP	KRIGE_RESPONSE_TO_TOSEDOSTAT_24HR_UP		349	0.14132316	0.5934236	0.9285714	0.9703881	1	3775	tags=28%, list=34%, signal=41%
KEGG_ARRHYTHMOGENIC_RIGHT_VENTRICULAR_CARDIOMYOPATHY_ARVC	KEGG_ARRHYTHMOGENIC_RIGHT_VENTRICULAR_CARDIOMYOPATHY_ARVC		55	0.17439274	0.58744055	0.92727274	0.97364014	1	5449	tags=51%, list=49%, signal=99%
RUTELLA_RESPONSE_TO_HGF_VS_CSF2RB_AND_IL4_DN	RUTELLA_RESPONSE_TO_HGF_VS_CSF2RB_AND_IL4_DN		151	0.17673954	0.58628446	0.9285714	0.97344124	1	2110	tags=17%, list=19%, signal=20%
DORSAM_HOXA9_TARGETS_UP	DORSAM_HOXA9_TARGETS_UP		23	0.14024553	0.5857096	0.92727274	0.97292084	1	2337	tags=17%, list=21%, signal=22%
CAMPS_COLON_CANCER_COPY_NUMBER_UP	CAMPS_COLON_CANCER_COPY_NUMBER_UP		46	0.120609805	0.58385336	0.8918919	0.9732749	1	5040	tags=39%, list=45%, signal=71%
KEGG_TOLL_LIKE_RECEPTOR_SIGNALING_PATHWAY	KEGG_TOLL_LIKE_RECEPTOR_SIGNALING_PATHWAY		60	0.15472448	0.5831729	0.7254902	0.97301245	1	6296	tags=55%, list=56%, signal=125%
KANNAN_TP53_TARGETS_UP	KANNAN_TP53_TARGETS_UP		27	0.21425469	0.5826756	0.9230769	0.97285885	1	5353	tags=56%, list=48%, signal=106%
TAKAO_RESPONSE_TO_UVB_RADIATION_DN	TAKAO_RESPONSE_TO_UVB_RADIATION_DN		60	0.13184094	0.582667	0.76785713	0.97221273	1	4938	tags=40%, list=44%, signal=71%
VARELA_ZMPSTE24_TARGETS_UP	VARELA_ZMPSTE24_TARGETS_UP		27	0.17140085	0.5824829	0.8095238	0.97161126	1	4633	tags=41%, list=41%, signal=69%
SETLUR_PROSTATE_CANCER_TMPRSS2_ERG_FUSION_UP	SETLUR_PROSTATE_CANCER_TMPRSS2_ERG_FUSION_UP		43	0.1905842	0.5820201	0.9230769	0.97108865	1	3648	tags=33%, list=33%, signal=48%
BIOCARTA_IL2_PATHWAY	BIOCARTA_IL2_PATHWAY		15	0.25129557	0.5792518	0.9285714	0.9731878	1	3688	tags=33%, list=33%, signal=50%
BIOCARTA_DC_PATHWAY	BIOCARTA_DC_PATHWAY		15	0.23128873	0.5780786	0.92	0.9732815	1	4658	tags=47%, list=42%, signal=80%
YAGI_AML_WITH_T_8_21_TRANSLOCATION	YAGI_AML_WITH_T_8_21_TRANSLOCATION		228	0.14878367	0.5725657	0.9230769	0.9750794	1	3693	tags=30%, list=33%, signal=44%
KEGG_LEISHMANIA_INFECTION	KEGG_LEISHMANIA_INFECTION		29	0.25346878	0.57218504	0.9285714	0.9745357	1	6414	tags=59%, list=57%, signal=137%
REACTOME_AMINE_LIGAND_BINDING_RECEPTORS	REACTOME_AMINE_LIGAND_BINDING_RECEPTORS		27	0.19543916	0.5721618	0.92156863	0.9738917	1	4206	tags=33%, list=38%, signal=53%
REACTOME_ADHERENS_JUNCTIONS_INTERACTIONS	REACTOME_ADHERENS_JUNCTIONS_INTERACTIONS		18	0.2180284	0.57178956	0.9310345	0.9732485	1	3364	tags=33%, list=30%, signal=48%
ZHAN_EARLY_DIFFERENTIATION_GENES_DN	ZHAN_EARLY_DIFFERENTIATION_GENES_DN		32	0.23545828	0.5713845	0.63461536	0.9726276	1	2584	tags=22%, list=23%, signal=28%
PARK_TRETINOIN_RESPONSE_AND_PML_RARA_FUSION	PARK_TRETINOIN_RESPONSE_AND_PML_RARA_FUSION		21	0.22543706	0.5690276	0.75	0.97309494	1	1349	tags=19%, list=12%, signal=22%
WILLIAMS_ESR2_TARGETS_UP	WILLIAMS_ESR2_TARGETS_UP		15	0.2118262	0.56611985	0.9148936	0.9737273	1	200	tags=7%, list=2%, signal=7%
MARSON_FOXP3_TARGETS_STIMULATED_UP	MARSON_FOXP3_TARGETS_STIMULATED_UP		16	0.25751176	0.56448656	0.9230769	0.9738062	1	3229	tags=31%, list=29%, signal=44%
TENEDINI_MEGAKARYOCYTE_MARKERS	TENEDINI_MEGAKARYOCYTE_MARKERS		29	0.18724653	0.5629643	0.9285714	0.97410357	1	4939	tags=48%, list=44%, signal=86%
JISON_SICKLE_CELL_DISEASE_DN	JISON_SICKLE_CELL_DISEASE_DN		103	0.14718843	0.55854064	0.9230769	0.97489476	1	5769	tags=54%, list=52%, signal=111%
ST_INTERLEUKIN_4_PATHWAY	ST_INTERLEUKIN_4_PATHWAY		17	0.2190871	0.5563888	0.76785713	0.9753781	1	3964	tags=35%, list=35%, signal=55%
KEGG_CARDIAC_MUSCLE_CONTRACTION	KEGG_CARDIAC_MUSCLE_CONTRACTION		58	0.17702441	0.54156035	0.9245283	0.98161846	1	1981	tags=16%, list=18%, signal=19%
HOFMANN_CELL_LYMPHOMA_DN	HOFMANN_CELL_LYMPHOMA_DN		23	0.17309223	0.5387041	0.9230769	0.98221695	1	6571	tags=70%, list=59%, signal=168%
FLECHNER_BIOPSY_KIDNEY_TRANSPLANT_REJECTED_VS_OK_UP	FLECHNER_BIOPSY_KIDNEY_TRANSPLANT_REJECTED_VS_OK_UP		64	0.25916737	0.5298352	0.75	0.9840978	1	155	tags=8%, list=1%, signal=8%
BIOCARTA_TCR_PATHWAY	BIOCARTA_TCR_PATHWAY		29	0.20947596	0.5297078	0.9285714	0.983509	1	4814	tags=34%, list=43%, signal=60%
KEGG_NEUROACTIVE_LIGAND_RECEPTOR_INTERACTION	KEGG_NEUROACTIVE_LIGAND_RECEPTOR_INTERACTION		183	0.1398428	0.52584755	0.8245614	0.9834175	1	1462	tags=8%, list=13%, signal=9%
GAZDA_DIAMOND_BLACKFAN_ANEMIA_PROGENITOR_UP	GAZDA_DIAMOND_BLACKFAN_ANEMIA_PROGENITOR_UP		22	0.16783088	0.5240171	0.7407407	0.983895	1	6152	tags=55%, list=55%, signal=121%
REACTOME_REGULATION_OF_INSULIN_SECRETION_BY_GLUCAGON_LIKE_PEPTIDE_1	REACTOME_REGULATION_OF_INSULIN_SECRETION_BY_GLUCAGON_LIKE_PEPTIDE_1		40	0.16068706	0.5231589	0.9230769	0.9833627	1	3550	tags=25%, list=32%, signal=36%
SAKAI_CHRONIC_HEPATITIS_VS_LIVER_CANCER_UP	SAKAI_CHRONIC_HEPATITIS_VS_LIVER_CANCER_UP		45	0.1391833	0.52077466	0.9285714	0.9838441	1	5349	tags=47%, list=48%, signal=89%
VALK_AML_CLUSTER_3	VALK_AML_CLUSTER_3		23	0.19586693	0.5149002	0.9148936	0.9852414	1	1972	tags=17%, list=18%, signal=21%
REACTOME_SEMA4D_IN_SEMAPHORIN_SIGNALING	REACTOME_SEMA4D_IN_SEMAPHORIN_SIGNALING		19	0.20979594	0.51262474	0.9230769	0.9854301	1	4781	tags=42%, list=43%, signal=73%
DEURIG_T_CELL_PROLYMPHOCYTIC_LEUKEMIA_DN	DEURIG_T_CELL_PROLYMPHOCYTIC_LEUKEMIA_DN		176	0.15749364	0.51217824	0.9285714	0.9849085	1	4827	tags=40%, list=43%, signal=70%
BIOCARTA_RHO_PATHWAY	BIOCARTA_RHO_PATHWAY		27	0.17350942	0.49833167	0.9230769	0.98814344	1	4781	tags=44%, list=43%, signal=77%
STARK_HYPPOCAMPUS_22Q11_DELETION_UP	STARK_HYPPOCAMPUS_22Q11_DELETION_UP		24	0.13993248	0.4937932	0.90697676	0.9882633	1	6284	tags=54%, list=56%, signal=123%
ZHU_CMV_ALL_UP	ZHU_CMV_ALL_UP		42	0.1542743	0.48677963	0.9230769	0.9889062	1	6715	tags=69%, list=60%, signal=172%
LIU_NASOPHARYNGEAL_CARCINOMA	LIU_NASOPHARYNGEAL_CARCINOMA		34	0.15811035	0.48593783	0.9230769	0.9886014	1	6543	tags=65%, list=58%, signal=155%
KEGG_PRION_DISEASES	KEGG_PRION_DISEASES		20	0.15922411	0.46705636	0.92727274	0.9921877	1	4555	tags=40%, list=41%, signal=67%
KEGG_HYPERTROPHIC_CARDIOMYOPATHY_HCM	KEGG_HYPERTROPHIC_CARDIOMYOPATHY_HCM		55	0.15379189	0.46625948	0.90697676	0.9915425	1	5449	tags=47%, list=49%, signal=92%
PICCALUGA_ANGIOIMMUNOBLASTIC_LYMPHOMA_DN	PICCALUGA_ANGIOIMMUNOBLASTIC_LYMPHOMA_DN		62	0.12896188	0.46182173	0.9285714	0.99174166	1	2746	tags=18%, list=25%, signal=23%
MARTINEZ_RESPONSE_TO_TRABECTEDIN_UP	MARTINEZ_RESPONSE_TO_TRABECTEDIN_UP		46	0.1258259	0.44067666	0.9285714	0.9940172	1	1643	tags=13%, list=15%, signal=15%
ICHIBA_GRAFT_VERSUS_HOST_DISEASE_D7_UP	ICHIBA_GRAFT_VERSUS_HOST_DISEASE_D7_UP		87	0.17122115	0.39749205	0.9285714	0.99719805	1	3082	tags=23%, list=28%, signal=31%
MAHAJAN_RESPONSE_TO_IL1A_DN	MAHAJAN_RESPONSE_TO_IL1A_DN		40	0.10257839	0.39619067	0.92	0.99661434	1	5591	tags=38%, list=50%, signal=75%
ST_B_CELL_ANTIGEN_RECEPTOR	ST_B_CELL_ANTIGEN_RECEPTOR		26	0.11696025	0.28285244	0.9130435	0.9997602	1	5086	tags=35%, list=45%, signal=63%
