# Supplementary material for: A genomic analysis of mouse models of breast cancer reveals molecular features of mouse models and relationships to human breast cancer
Source: Breast Cancer Res. 2014 Jun 5;16(3):R59. doi: 10.1186/bcr3672 (PMC4078930; doi:10.1186/bcr3672)
Supplement: Additional file 11 — GSEA for mouse models compared to all other models or to mammary gland development. Listed by model. [file bcr3672-S11.zip › AdditionalFile11/Apc_KO/Vs_Normal_Mammary/C3/Downregulated_in_APCko_vs_normal_mammary.txt]

NAME	GS<br> follow link to MSigDB	GS DETAILS	SIZE	ES	NES	NOM p-val	FDR q-val	FWER p-val	RANK AT MAX	LEADING EDGE
TCTGGAC,MIR-198	TCTGGAC,MIR-198	Details ...	39	-0.33351648	-1.2692416	0.19573644	1	0.804	397	tags=10%, list=4%, signal=11%
AAANWWTGC_UNKNOWN	AAANWWTGC_UNKNOWN	Details ...	104	-0.35303414	-1.238878	0.11022044	1	0.897	1115	tags=29%, list=10%, signal=32%
AGCTCCT,MIR-28	AGCTCCT,MIR-28	Details ...	40	-0.26499355	-1.2217197	0	1	0.897	466	tags=13%, list=4%, signal=13%
TCTGATA,MIR-361	TCTGATA,MIR-361	Details ...	47	-0.27152976	-1.2182486	0.111561865	1	0.897	588	tags=13%, list=5%, signal=13%
V$NF1_Q6_01	V$NF1_Q6_01	Details ...	130	-0.33685413	-1.2135854	0.23647295	1	0.897	906	tags=21%, list=8%, signal=22%
V$MZF1_01	V$MZF1_01	Details ...	111	-0.27244934	-1.2006689	0.23647295	1	0.897	442	tags=13%, list=4%, signal=13%
V$T3R_Q6	V$T3R_Q6	Details ...	117	-0.27815846	-1.2003276	0.097087376	1	0.897	50	tags=6%, list=0%, signal=6%
V$CP2_01	V$CP2_01	Details ...	132	-0.29715994	-1.1561637	0.21560575	1	0.954	573	tags=14%, list=5%, signal=15%
GGCAGTG,MIR-324-3P	GGCAGTG,MIR-324-3P	Details ...	48	-0.30861783	-1.1548854	0.33675563	1	0.954	582	tags=19%, list=5%, signal=20%
AGGAGTG,MIR-483	AGGAGTG,MIR-483	Details ...	32	-0.32384446	-1.152115	0.21042085	1	0.954	843	tags=19%, list=8%, signal=20%
ACTGCAG,MIR-17-3P	ACTGCAG,MIR-17-3P	Details ...	51	-0.2667463	-1.1508054	0.31007752	1	0.954	605	tags=14%, list=5%, signal=14%
V$NF1_Q6	V$NF1_Q6	Details ...	141	-0.30009517	-1.1436881	0.2112676	1	0.954	873	tags=18%, list=8%, signal=20%
V$AR_Q2	V$AR_Q2	Details ...	55	-0.3224673	-1.1310031	0.11478599	1	0.954	1346	tags=29%, list=12%, signal=33%
V$HLF_01	V$HLF_01	Details ...	113	-0.26471162	-1.1237022	0.20588236	1	0.954	961	tags=20%, list=9%, signal=22%
ATGAAGG,MIR-205	ATGAAGG,MIR-205	Details ...	75	-0.35702935	-1.1220114	0.23366337	1	0.954	604	tags=17%, list=5%, signal=18%
GTTATAT,MIR-410	GTTATAT,MIR-410	Details ...	48	-0.32929933	-1.1195266	0.24351297	1	0.954	554	tags=17%, list=5%, signal=17%
V$TST1_01	V$TST1_01	Details ...	133	-0.2978405	-1.1113888	0.32997987	1	0.954	931	tags=20%, list=8%, signal=21%
V$FXR_IR1_Q6	V$FXR_IR1_Q6	Details ...	61	-0.26414418	-1.1067338	0.4075547	1	0.954	242	tags=8%, list=2%, signal=8%
CTCNANGTGNY_UNKNOWN	CTCNANGTGNY_UNKNOWN	Details ...	40	-0.35510683	-1.1011484	0.29341316	1	0.954	684	tags=20%, list=6%, signal=21%
V$ARP1_01	V$ARP1_01	Details ...	79	-0.2802081	-1.0936056	0.24351297	1	0.954	769	tags=16%, list=7%, signal=18%
RYTGCNWTGGNR_UNKNOWN	RYTGCNWTGGNR_UNKNOWN	Details ...	52	-0.27399266	-1.0893964	0.23123732	1	0.954	139	tags=8%, list=1%, signal=8%
GGCKCATGS_UNKNOWN	GGCKCATGS_UNKNOWN	Details ...	29	-0.28312418	-1.0821329	0.2871486	1	0.954	590	tags=14%, list=5%, signal=15%
V$HSF_Q6	V$HSF_Q6	Details ...	96	-0.24992602	-1.0779439	0.21499014	1	0.954	608	tags=11%, list=5%, signal=12%
TACAATC,MIR-508	TACAATC,MIR-508	Details ...	34	-0.3575078	-1.0760908	0.31906614	1	0.954	843	tags=24%, list=8%, signal=25%
GAANYNYGACNY_UNKNOWN	GAANYNYGACNY_UNKNOWN	Details ...	33	-0.39935645	-1.0741239	0.33136094	1	0.954	1100	tags=30%, list=10%, signal=34%
AGTCAGC,MIR-345	AGTCAGC,MIR-345	Details ...	27	-0.28852424	-1.0685564	0.32719836	1	0.954	7049	tags=96%, list=63%, signal=259%
V$GATA1_03	V$GATA1_03	Details ...	120	-0.28835696	-1.0641463	0.31034482	1	0.954	1028	tags=23%, list=9%, signal=25%
V$SMAD3_Q6	V$SMAD3_Q6	Details ...	104	-0.2629127	-1.060528	0.21298175	1	0.954	583	tags=12%, list=5%, signal=12%
TTGCACT,MIR-130A,MIR-301,MIR-130B	TTGCACT,MIR-130A,MIR-301,MIR-130B	Details ...	179	-0.21385522	-1.0603334	0.32854208	1	0.954	855	tags=14%, list=8%, signal=15%
V$STAT6_01	V$STAT6_01	Details ...	115	-0.24733068	-1.0595107	0.3196881	1	0.954	914	tags=16%, list=8%, signal=17%
AACATTC,MIR-409-3P	AACATTC,MIR-409-3P	Details ...	63	-0.35614377	-1.0585378	0.34502923	1	0.954	797	tags=22%, list=7%, signal=24%
V$GATA_Q6	V$GATA_Q6	Details ...	106	-0.31456912	-1.0528451	0.4385965	1	0.954	1098	tags=22%, list=10%, signal=24%
V$CRX_Q4	V$CRX_Q4	Details ...	118	-0.27340126	-1.05077	0.31187123	1	0.954	583	tags=14%, list=5%, signal=15%
V$GRE_C	V$GRE_C	Details ...	63	-0.30793428	-1.0496867	0.43469787	1	0.954	934	tags=22%, list=8%, signal=24%
TGCACTG,MIR-148A,MIR-152,MIR-148B	TGCACTG,MIR-148A,MIR-152,MIR-148B	Details ...	125	-0.24813229	-1.0347857	0.53216374	1	0.954	680	tags=13%, list=6%, signal=13%
ACTACCT,MIR-196A,MIR-196B	ACTACCT,MIR-196A,MIR-196B	Details ...	60	-0.23801523	-1.033803	0.2166998	1	0.954	631	tags=15%, list=6%, signal=16%
V$TAL1BETAITF2_01	V$TAL1BETAITF2_01	Details ...	120	-0.24664189	-1.0307696	0.33528265	1	0.954	1114	tags=20%, list=10%, signal=22%
V$SRF_Q5_01	V$SRF_Q5_01	Details ...	116	-0.3137587	-1.0291219	0.41420117	1	0.954	1035	tags=26%, list=9%, signal=28%
V$MAZR_01	V$MAZR_01	Details ...	109	-0.20138729	-1.0237566	0.4192229	1	0.954	609	tags=11%, list=5%, signal=12%
CAATGCA,MIR-33	CAATGCA,MIR-33	Details ...	55	-0.2709501	-1.0219543	0.51527494	1	0.954	751	tags=13%, list=7%, signal=14%
V$PAX8_01	V$PAX8_01	Details ...	15	-0.3977135	-1.0154176	0.3067227	1	1	575	tags=13%, list=5%, signal=14%
GTATGAT,MIR-154,MIR-487	GTATGAT,MIR-154,MIR-487	Details ...	36	-0.22650744	-1.0153627	0.31746033	1	1	621	tags=11%, list=6%, signal=12%
V$STAT5A_03	V$STAT5A_03	Details ...	122	-0.2777028	-1.0142536	0.34307992	1	1	914	tags=18%, list=8%, signal=19%
V$CACBINDINGPROTEIN_Q6	V$CACBINDINGPROTEIN_Q6	Details ...	106	-0.2257833	-1.0095803	0.40041068	1	1	583	tags=11%, list=5%, signal=12%
V$PAX3_B	V$PAX3_B	Details ...	44	-0.26449278	-1.0084697	0.33537832	1	1	583	tags=11%, list=5%, signal=12%
V$SRF_Q6	V$SRF_Q6	Details ...	133	-0.32236764	-1.0077416	0.41749504	1	1	1089	tags=26%, list=10%, signal=29%
V$SRY_01	V$SRY_01	Details ...	94	-0.25319284	-1.0065373	0.5173824	1	1	757	tags=18%, list=7%, signal=19%
ATGCAGT,MIR-217	ATGCAGT,MIR-217	Details ...	51	-0.26205903	-0.99660724	0.4748491	1	1	847	tags=16%, list=8%, signal=17%
V$PITX2_Q2	V$PITX2_Q2	Details ...	119	-0.28645167	-0.995612	0.5057915	1	1	984	tags=18%, list=9%, signal=20%
V$IK1_01	V$IK1_01	Details ...	139	-0.23288308	-0.994961	0.4204322	1	1	719	tags=13%, list=6%, signal=14%
V$GATA6_01	V$GATA6_01	Details ...	138	-0.29523334	-0.9886336	0.44204322	1	1	810	tags=18%, list=7%, signal=19%
V$MEIS1BHOXA9_01	V$MEIS1BHOXA9_01	Details ...	71	-0.24968259	-0.9870173	0.502947	1	1	632	tags=14%, list=6%, signal=15%
V$SRF_C	V$SRF_C	Details ...	116	-0.30707586	-0.9858849	0.502994	1	1	1096	tags=28%, list=10%, signal=30%
V$POU3F2_01	V$POU3F2_01	Details ...	49	-0.25103366	-0.98404866	0.21212122	1	1	554	tags=14%, list=5%, signal=15%
YTAAYNGCT_UNKNOWN	YTAAYNGCT_UNKNOWN	Details ...	77	-0.30074546	-0.98306745	0.44785276	1	1	583	tags=19%, list=5%, signal=20%
V$ER_Q6	V$ER_Q6	Details ...	140	-0.23816729	-0.9792262	0.53451675	1	1	1172	tags=19%, list=10%, signal=21%
GTGTCAA,MIR-514	GTGTCAA,MIR-514	Details ...	28	-0.277836	-0.9776239	0.42938933	1	1	986	tags=21%, list=9%, signal=23%
ATACCTC,MIR-202	ATACCTC,MIR-202	Details ...	88	-0.25640923	-0.97709984	0.43385214	1	1	1218	tags=27%, list=11%, signal=30%
RYAAAKNNNNNNTTGW_UNKNOWN	RYAAAKNNNNNNTTGW_UNKNOWN	Details ...	44	-0.28829288	-0.97548103	0.32945737	1	1	476	tags=11%, list=4%, signal=12%
V$RORA2_01	V$RORA2_01	Details ...	74	-0.25616404	-0.975404	0.4417178	1	1	885	tags=20%, list=8%, signal=22%
GACAGGG,MIR-339	GACAGGG,MIR-339		31	-0.26154992	-0.974022	0.6092437	1	1	245	tags=10%, list=2%, signal=10%
V$NFAT_Q6	V$NFAT_Q6		125	-0.2566067	-0.96183604	0.5252525	1	1	984	tags=22%, list=9%, signal=23%
V$EFC_Q6	V$EFC_Q6		126	-0.2217967	-0.9587589	0.50695825	1	1	447	tags=8%, list=4%, signal=8%
V$RP58_01	V$RP58_01		115	-0.23166251	-0.95518917	0.53846157	1	1	1149	tags=20%, list=10%, signal=22%
V$GATA3_01	V$GATA3_01		117	-0.2681703	-0.9542757	0.6296296	1	1	312	tags=10%, list=3%, signal=10%
ACTGAAA,MIR-30A-3P,MIR-30E-3P	ACTGAAA,MIR-30A-3P,MIR-30E-3P		94	-0.24807592	-0.9512252	0.4385965	1	1	855	tags=20%, list=8%, signal=22%
V$PAX4_02	V$PAX4_02		124	-0.27365217	-0.9499238	0.6051081	1	1	1056	tags=23%, list=9%, signal=26%
V$PTF1BETA_Q6	V$PTF1BETA_Q6		115	-0.23308003	-0.9494562	0.44204322	1	1	1060	tags=20%, list=9%, signal=22%
GCCNNNWTAAR_UNKNOWN	GCCNNNWTAAR_UNKNOWN		68	-0.22087763	-0.948932	0.5297619	1	1	984	tags=18%, list=9%, signal=19%
V$FREAC4_01	V$FREAC4_01		77	-0.27865314	-0.946688	0.3222004	1	1	700	tags=14%, list=6%, signal=15%
YNGTTNNNATT_UNKNOWN	YNGTTNNNATT_UNKNOWN		170	-0.22241902	-0.9456427	0.33537832	1	1	996	tags=19%, list=9%, signal=20%
V$FOXO4_02	V$FOXO4_02		125	-0.29161584	-0.94326985	0.61013645	1	1	924	tags=20%, list=8%, signal=22%
RYCACNNRNNRNCAG_UNKNOWN	RYCACNNRNNRNCAG_UNKNOWN		34	-0.2760157	-0.9425278	0.41333333	1	1	1517	tags=35%, list=14%, signal=41%
ATGTCAC,MIR-489	ATGTCAC,MIR-489		42	-0.26493838	-0.94212735	0.4317269	1	1	965	tags=24%, list=9%, signal=26%
ACCAATC,MIR-509	ACCAATC,MIR-509		19	-0.30020574	-0.9412453	0.5191147	1	1	7843	tags=100%, list=70%, signal=333%
V$NKX25_02	V$NKX25_02		115	-0.26844597	-0.9411654	0.61013645	1	1	984	tags=18%, list=9%, signal=20%
V$AR_02	V$AR_02		19	-0.25299442	-0.9396759	0.7292929	1	1	203	tags=11%, list=2%, signal=11%
ACATTCC,MIR-1,MIR-206	ACATTCC,MIR-1,MIR-206		140	-0.20931338	-0.9392505	0.51717174	1	1	991	tags=16%, list=9%, signal=18%
V$EVI1_03	V$EVI1_03		29	-0.29078752	-0.9372599	0.50383145	1	1	447	tags=14%, list=4%, signal=14%
TGGNNNNNNKCCAR_UNKNOWN	TGGNNNNNNKCCAR_UNKNOWN		208	-0.22811392	-0.9325625	0.4330097	1	1	682	tags=15%, list=6%, signal=16%
V$HFH8_01	V$HFH8_01		108	-0.27573878	-0.92938507	0.6276803	1	1	1042	tags=23%, list=9%, signal=25%
V$GATA4_Q3	V$GATA4_Q3		113	-0.19939388	-0.9287832	0.51663405	1	1	1040	tags=16%, list=9%, signal=17%
GATAAGR_V$GATA_C	GATAAGR_V$GATA_C		161	-0.2623877	-0.92715526	0.51072127	1	1	843	tags=19%, list=8%, signal=20%
WWTAAGGC_UNKNOWN	WWTAAGGC_UNKNOWN		73	-0.30263013	-0.9268377	0.6213018	1	1	703	tags=21%, list=6%, signal=22%
ACTGTAG,MIR-139	ACTGTAG,MIR-139		66	-0.22261716	-0.92524177	0.5364891	1	1	1346	tags=23%, list=12%, signal=26%
CTCCAAG,MIR-432	CTCCAAG,MIR-432		44	-0.2520087	-0.9249193	0.70428014	1	1	839	tags=20%, list=7%, signal=22%
CTCAAGA,MIR-526B	CTCAAGA,MIR-526B		38	-0.23531502	-0.9231827	0.6194175	1	1	1005	tags=21%, list=9%, signal=23%
V$PAX4_04	V$PAX4_04		106	-0.22390437	-0.9213671	0.62374246	1	1	888	tags=14%, list=8%, signal=15%
V$AP2_Q6_01	V$AP2_Q6_01		124	-0.2072692	-0.919812	0.5010482	1	1	420	tags=9%, list=4%, signal=9%
CTAWWWATA_V$RSRFC4_Q2	CTAWWWATA_V$RSRFC4_Q2		180	-0.35017842	-0.91785747	0.40357852	1	1	1115	tags=29%, list=10%, signal=32%
AACTGGA,MIR-145	AACTGGA,MIR-145		117	-0.22602709	-0.91100436	0.32454363	1	1	929	tags=17%, list=8%, signal=18%
V$MYCMAX_03	V$MYCMAX_03		116	-0.2001347	-0.9107715	0.723658	1	1	394	tags=9%, list=4%, signal=9%
V$AR_01	V$AR_01		72	-0.23509698	-0.9087181	0.72164947	1	1	987	tags=19%, list=9%, signal=21%
V$AP2ALPHA_01	V$AP2ALPHA_01		113	-0.18399289	-0.90739113	0.5942029	1	1	1139	tags=19%, list=10%, signal=21%
V$MYOGNF1_01	V$MYOGNF1_01		20	-0.3695867	-0.9072492	0.32454363	1	1	1372	tags=35%, list=12%, signal=40%
V$ER_Q6_01	V$ER_Q6_01		122	-0.1813719	-0.9058159	0.59807694	1	1	843	tags=11%, list=8%, signal=12%
V$GFI1_01	V$GFI1_01		135	-0.20484127	-0.904766	0.54832345	1	1	1060	tags=19%, list=9%, signal=20%
V$RORA1_01	V$RORA1_01		136	-0.21613838	-0.90409815	0.53521127	1	1	885	tags=16%, list=8%, signal=17%
CTTTGCA,MIR-527	CTTTGCA,MIR-527		129	-0.2002235	-0.90323406	0.62919134	1	1	931	tags=15%, list=8%, signal=16%
GGGNNTTTCC_V$NFKB_Q6_01	GGGNNTTTCC_V$NFKB_Q6_01		69	-0.2412692	-0.902932	0.31683168	1	1	1338	tags=26%, list=12%, signal=29%
V$MEF2_03	V$MEF2_03		117	-0.3325469	-0.90272146	0.41351888	1	1	1070	tags=26%, list=10%, signal=28%
GCTNWTTGK_UNKNOWN	GCTNWTTGK_UNKNOWN		135	-0.22335903	-0.90246946	0.61208576	1	1	645	tags=12%, list=6%, signal=12%
V$GNCF_01	V$GNCF_01		37	-0.21402991	-0.90211457	0.6081081	1	1	780	tags=16%, list=7%, signal=17%
V$IRF1_01	V$IRF1_01		122	-0.23905264	-0.8969936	0.65107214	1	1	1094	tags=20%, list=10%, signal=22%
TGATTTRY_V$GFI1_01	TGATTTRY_V$GFI1_01		147	-0.26389605	-0.8956717	0.53451675	1	1	1080	tags=22%, list=10%, signal=25%
V$TEF_Q6	V$TEF_Q6		111	-0.22240415	-0.89541197	0.6056338	1	1	890	tags=17%, list=8%, signal=18%
YGTCCTTGR_UNKNOWN	YGTCCTTGR_UNKNOWN		43	-0.255134	-0.8953107	0.5295238	1	1	1257	tags=26%, list=11%, signal=29%
V$AR_Q6	V$AR_Q6		108	-0.22784832	-0.8950762	0.61829025	1	1	700	tags=14%, list=6%, signal=15%
V$POU1F1_Q6	V$POU1F1_Q6		111	-0.23717088	-0.8943218	0.5838264	1	1	984	tags=16%, list=9%, signal=18%
V$LEF1_Q6	V$LEF1_Q6		126	-0.23861748	-0.8935676	0.59840953	1	1	261	tags=8%, list=2%, signal=8%
RAAGNYNNCTTY_UNKNOWN	RAAGNYNNCTTY_UNKNOWN		71	-0.2931804	-0.89344347	0.71734893	1	1	984	tags=18%, list=9%, signal=20%
V$COMP1_01	V$COMP1_01		64	-0.26158702	-0.8910776	0.6188605	1	1	634	tags=13%, list=6%, signal=13%
TGCCAAR_V$NF1_Q6	TGCCAAR_V$NF1_Q6		343	-0.22632372	-0.8906441	0.6188605	1	1	908	tags=17%, list=8%, signal=18%
TTCNRGNNNNTTC_V$HSF_Q6	TTCNRGNNNNTTC_V$HSF_Q6		75	-0.25520596	-0.8906164	0.5068226	1	1	581	tags=12%, list=5%, signal=13%
YNTTTNNNANGCARM_UNKNOWN	YNTTTNNNANGCARM_UNKNOWN		37	-0.35815534	-0.8887328	0.7037037	1	1	1036	tags=24%, list=9%, signal=27%
V$FOXM1_01	V$FOXM1_01		120	-0.21527277	-0.8866508	0.65107214	1	1	752	tags=16%, list=7%, signal=17%
V$TFIIA_Q6	V$TFIIA_Q6		137	-0.22648814	-0.8860026	0.71057886	1	1	934	tags=18%, list=8%, signal=19%
V$CDPCR3HD_01	V$CDPCR3HD_01		112	-0.2295979	-0.88430095	0.7403651	1	1	987	tags=21%, list=9%, signal=23%
V$HFH4_01	V$HFH4_01		91	-0.2613969	-0.8831047	0.73767257	1	1	1109	tags=22%, list=10%, signal=24%
V$AP4_Q6	V$AP4_Q6		108	-0.21707554	-0.8753097	0.6456212	1	1	1086	tags=19%, list=10%, signal=21%
V$AP4_Q5	V$AP4_Q5		130	-0.22547014	-0.87354296	0.7137177	1	1	1089	tags=23%, list=10%, signal=25%
ATGCTGG,MIR-338	ATGCTGG,MIR-338		47	-0.23316652	-0.8732489	0.6377119	1	1	675	tags=11%, list=6%, signal=11%
GGTGTGT,MIR-329	GGTGTGT,MIR-329		44	-0.23567437	-0.8722267	0.8154158	1	1	752	tags=16%, list=7%, signal=17%
V$HNF4ALPHA_Q6	V$HNF4ALPHA_Q6		131	-0.22991197	-0.8715651	0.61403507	1	1	865	tags=16%, list=8%, signal=17%
V$CDP_01	V$CDP_01		37	-0.27256522	-0.8706753	0.71259844	1	1	583	tags=14%, list=5%, signal=14%
V$ETS2_B	V$ETS2_B		144	-0.23207317	-0.8682568	0.6104651	1	1	1041	tags=21%, list=9%, signal=23%
V$BACH1_01	V$BACH1_01		142	-0.19841954	-0.8671644	0.7077535	1	1	855	tags=14%, list=8%, signal=15%
GGARNTKYCCA_UNKNOWN	GGARNTKYCCA_UNKNOWN		36	-0.23746131	-0.8668253	0.61877394	1	1	590	tags=14%, list=5%, signal=15%
CTGTTAC,MIR-194	CTGTTAC,MIR-194		48	-0.2332306	-0.8659002	0.54901963	1	1	1056	tags=25%, list=9%, signal=27%
TGAATGT,MIR-181A,MIR-181B,MIR-181C,MIR-181D	TGAATGT,MIR-181A,MIR-181B,MIR-181C,MIR-181D		216	-0.17369722	-0.8657223	0.7077535	1	1	815	tags=12%, list=7%, signal=12%
V$TTF1_Q6	V$TTF1_Q6		126	-0.20791465	-0.86401385	0.7050505	1	1	609	tags=13%, list=5%, signal=14%
GTTTGTT,MIR-495	GTTTGTT,MIR-495		116	-0.20332292	-0.8634333	0.5217391	1	1	1158	tags=18%, list=10%, signal=20%
WTGAAAT_UNKNOWN	WTGAAAT_UNKNOWN		282	-0.22022103	-0.86287177	0.61013645	1	1	1095	tags=21%, list=10%, signal=22%
V$NFAT_Q4_01	V$NFAT_Q4_01		135	-0.20819321	-0.8621028	0.71203154	1	1	757	tags=15%, list=7%, signal=16%
V$IPF1_Q4	V$IPF1_Q4		117	-0.24439733	-0.85969824	0.6354776	1	1	950	tags=18%, list=8%, signal=19%
V$HNF3B_01	V$HNF3B_01		103	-0.22917977	-0.859273	0.71755725	1	1	647	tags=12%, list=6%, signal=12%
V$FOXO4_01	V$FOXO4_01		108	-0.21756244	-0.8575834	0.6276803	1	1	1061	tags=19%, list=9%, signal=21%
TGTTTAC,MIR-30A-5P,MIR-30C,MIR-30D,MIR-30B,MIR-30E-5P	TGTTTAC,MIR-30A-5P,MIR-30C,MIR-30D,MIR-30B,MIR-30E-5P		295	-0.17921546	-0.8572909	0.8015873	1	1	638	tags=9%, list=6%, signal=10%
V$MYB_Q6	V$MYB_Q6		116	-0.1925036	-0.85683817	0.58655804	1	1	786	tags=13%, list=7%, signal=14%
V$MEIS1_01	V$MEIS1_01		117	-0.2140736	-0.85644835	0.8220859	1	1	1126	tags=20%, list=10%, signal=22%
V$TBP_01	V$TBP_01		115	-0.291454	-0.85445386	0.52286285	1	1	650	tags=15%, list=6%, signal=16%
CCTNTMAGA_UNKNOWN	CCTNTMAGA_UNKNOWN		63	-0.25508	-0.85341895	0.80318093	1	1	209	tags=11%, list=2%, signal=11%
AGCYRWTTC_UNKNOWN	AGCYRWTTC_UNKNOWN		56	-0.24921677	-0.8525474	0.64299804	1	1	700	tags=16%, list=6%, signal=17%
V$TFIII_Q6	V$TFIII_Q6		104	-0.19194652	-0.8524903	0.6004273	1	1	634	tags=11%, list=6%, signal=11%
V$PBX1_02	V$PBX1_02		67	-0.2546617	-0.85224044	0.52138495	1	1	1100	tags=19%, list=10%, signal=21%
V$TAL1ALPHAE47_01	V$TAL1ALPHAE47_01		119	-0.20261803	-0.8507556	0.71734893	1	1	1277	tags=23%, list=11%, signal=25%
ATTACAT,MIR-380-3P	ATTACAT,MIR-380-3P		43	-0.26363832	-0.8504576	0.71456313	1	1	752	tags=14%, list=7%, signal=15%
V$IRF1_Q6	V$IRF1_Q6		130	-0.22962363	-0.8491643	0.8313953	1	1	700	tags=14%, list=6%, signal=15%
V$GATA1_04	V$GATA1_04		118	-0.27484682	-0.8485851	0.61013645	1	1	841	tags=20%, list=8%, signal=22%
GTGTTGA,MIR-505	GTGTTGA,MIR-505		53	-0.21776816	-0.8469616	0.5217391	1	1	776	tags=13%, list=7%, signal=14%
CTCTGGA,MIR-520A,MIR-525	CTCTGGA,MIR-520A,MIR-525		80	-0.1851466	-0.84570843	0.69358176	1	1	970	tags=15%, list=9%, signal=16%
V$TITF1_Q3	V$TITF1_Q3		118	-0.17969805	-0.84182453	0.63300973	1	1	934	tags=13%, list=8%, signal=14%
V$HFH1_01	V$HFH1_01		124	-0.24213368	-0.8417045	0.8226121	1	1	984	tags=19%, list=9%, signal=21%
TGASTMAGC_V$NFE2_01	TGASTMAGC_V$NFE2_01		106	-0.22556144	-0.83749884	0.7326733	1	1	885	tags=18%, list=8%, signal=19%
AACTGAC,MIR-223	AACTGAC,MIR-223		54	-0.23936473	-0.8334133	0.72038835	1	1	642	tags=15%, list=6%, signal=16%
V$SRF_Q4	V$SRF_Q4		115	-0.2490021	-0.8301616	0.7311609	1	1	1084	tags=22%, list=10%, signal=24%
V$NRF2_Q4	V$NRF2_Q4		132	-0.18761279	-0.83013153	0.73558646	1	1	1376	tags=23%, list=12%, signal=26%
V$TAL1BETAE47_01	V$TAL1BETAE47_01		118	-0.2007708	-0.8294211	0.64299804	1	1	1205	tags=20%, list=11%, signal=23%
V$EVI1_02	V$EVI1_02		63	-0.20095001	-0.82889533	0.507722	1	1	1113	tags=16%, list=10%, signal=18%
V$CEBPDELTA_Q6	V$CEBPDELTA_Q6		122	-0.21349712	-0.8277845	0.63300973	1	1	1069	tags=20%, list=10%, signal=22%
V$LFA1_Q6	V$LFA1_Q6		123	-0.15126245	-0.82768756	0.7204969	1	1	669	tags=8%, list=6%, signal=9%
V$ZIC3_01	V$ZIC3_01		137	-0.18528123	-0.82735646	0.80318093	1	1	644	tags=12%, list=6%, signal=12%
V$GATA1_02	V$GATA1_02		123	-0.21898977	-0.82673526	0.7153996	1	1	1106	tags=20%, list=10%, signal=21%
V$ATF1_Q6	V$ATF1_Q6		124	-0.21612617	-0.8245461	0.72038835	1	1	661	tags=14%, list=6%, signal=14%
V$LYF1_01	V$LYF1_01		128	-0.19018826	-0.8242826	0.7057654	1	1	850	tags=14%, list=8%, signal=15%
V$ATF4_Q2	V$ATF4_Q2		120	-0.17781104	-0.82387835	0.81135905	1	1	700	tags=11%, list=6%, signal=11%
V$E47_01	V$E47_01		133	-0.17253016	-0.8236469	0.8154762	1	1	647	tags=9%, list=6%, signal=9%
TCTGATC,MIR-383	TCTGATC,MIR-383		20	-0.18271285	-0.8225533	0.6108949	1	1	1149	tags=20%, list=10%, signal=22%
V$P300_01	V$P300_01		130	-0.19713533	-0.8205062	0.8293651	1	1	661	tags=15%, list=6%, signal=15%
V$ELF1_Q6	V$ELF1_Q6		110	-0.24016061	-0.8174725	0.63178295	1	1	941	tags=18%, list=8%, signal=20%
CCAGGTT,MIR-490	CCAGGTT,MIR-490		27	-0.19540218	-0.81604475	0.5966387	1	1	923	tags=15%, list=8%, signal=16%
TTANTCA_UNKNOWN	TTANTCA_UNKNOWN		429	-0.18410867	-0.81595176	0.71262133	1	1	879	tags=14%, list=8%, signal=14%
RNGTGGGC_UNKNOWN	RNGTGGGC_UNKNOWN		375	-0.17206576	-0.81594133	0.8121212	1	1	710	tags=11%, list=6%, signal=11%
V$NKX62_Q2	V$NKX62_Q2		108	-0.20139055	-0.8155259	0.62330097	1	1	931	tags=15%, list=8%, signal=16%
CTGCAGY_UNKNOWN	CTGCAGY_UNKNOWN		369	-0.16578922	-0.8154132	0.80318093	1	1	876	tags=12%, list=8%, signal=13%
V$FREAC3_01	V$FREAC3_01		121	-0.19416061	-0.8149569	0.91053677	1	1	1195	tags=20%, list=11%, signal=22%
V$DR4_Q2	V$DR4_Q2		118	-0.18759207	-0.81434375	0.7300971	1	1	661	tags=11%, list=6%, signal=12%
V$CDX2_Q5	V$CDX2_Q5		111	-0.2197868	-0.81363493	0.8165681	1	1	950	tags=20%, list=8%, signal=21%
V$STAT6_02	V$STAT6_02		126	-0.20584515	-0.8124179	0.8165681	1	1	906	tags=16%, list=8%, signal=17%
V$FOXO1_02	V$FOXO1_02		113	-0.21247278	-0.8121896	0.7987928	1	1	997	tags=21%, list=9%, signal=23%
V$GATA1_05	V$GATA1_05		134	-0.19863515	-0.8111232	0.8180039	1	1	803	tags=15%, list=7%, signal=16%
V$RSRFC4_01	V$RSRFC4_01		121	-0.2981412	-0.8104521	0.52087474	1	1	874	tags=22%, list=8%, signal=24%
V$OCT1_Q6	V$OCT1_Q6		124	-0.23127839	-0.80989957	0.8226121	1	1	1061	tags=20%, list=9%, signal=22%
V$NERF_Q2	V$NERF_Q2		125	-0.22234426	-0.8096791	0.52131784	1	1	855	tags=18%, list=8%, signal=19%
V$GCM_Q2	V$GCM_Q2		111	-0.15571772	-0.8096382	0.69609857	1	1	638	tags=8%, list=6%, signal=9%
GACTGTT,MIR-212,MIR-132	GACTGTT,MIR-212,MIR-132		78	-0.18769184	-0.80848795	0.69921875	1	1	1040	tags=18%, list=9%, signal=20%
V$IK2_01	V$IK2_01		140	-0.1983142	-0.8073702	0.8121212	1	1	605	tags=11%, list=5%, signal=12%
V$MEF2_02	V$MEF2_02		115	-0.3268308	-0.8072312	0.71769387	1	1	1346	tags=33%, list=12%, signal=37%
V$HNF3ALPHA_Q6	V$HNF3ALPHA_Q6		105	-0.21813264	-0.8059034	0.7185629	1	1	1050	tags=20%, list=9%, signal=22%
TGACATY_UNKNOWN	TGACATY_UNKNOWN		315	-0.1868997	-0.80277663	0.8194175	1	1	650	tags=11%, list=6%, signal=12%
V$HNF3_Q6	V$HNF3_Q6		95	-0.25365072	-0.80277044	0.71734893	1	1	1320	tags=27%, list=12%, signal=31%
V$GATA_C	V$GATA_C		137	-0.20947653	-0.8024302	0.62330097	1	1	631	tags=12%, list=6%, signal=12%
V$TAXCREB_02	V$TAXCREB_02		15	-0.24349552	-0.80136716	0.63672656	1	1	469	tags=13%, list=4%, signal=14%
TTTGCAG,MIR-518A-2	TTTGCAG,MIR-518A-2		98	-0.18552051	-0.800392	0.63434345	1	1	715	tags=10%, list=6%, signal=11%
V$FOX_Q2	V$FOX_Q2		102	-0.22648163	-0.7989219	0.7092338	1	1	1195	tags=26%, list=11%, signal=29%
V$HNF4_01_B	V$HNF4_01_B		120	-0.18660533	-0.79621935	0.807767	1	1	874	tags=13%, list=8%, signal=14%
V$SRY_02	V$SRY_02		121	-0.22199576	-0.7946971	0.71929824	1	1	1019	tags=19%, list=9%, signal=21%
V$GR_Q6	V$GR_Q6		122	-0.21925132	-0.79442835	0.63380283	1	1	661	tags=11%, list=6%, signal=11%
V$ZIC1_01	V$ZIC1_01		124	-0.18121035	-0.7936953	0.68115944	1	1	387	tags=10%, list=3%, signal=10%
V$CEBP_Q2_01	V$CEBP_Q2_01		139	-0.20712878	-0.79340684	0.807767	1	1	961	tags=19%, list=9%, signal=20%
RGAGGAARY_V$PU1_Q6	RGAGGAARY_V$PU1_Q6		237	-0.20689736	-0.79150844	0.7010101	1	1	1185	tags=20%, list=11%, signal=22%
V$CDC5_01	V$CDC5_01		137	-0.20555224	-0.79104626	0.90945673	1	1	890	tags=15%, list=8%, signal=16%
AGCATTA,MIR-155	AGCATTA,MIR-155		72	-0.2307077	-0.7908235	0.82051283	1	1	1202	tags=25%, list=11%, signal=28%
V$LHX3_01	V$LHX3_01		109	-0.22666936	-0.79056907	0.61403507	1	1	1036	tags=17%, list=9%, signal=19%
V$OCT1_01	V$OCT1_01		125	-0.20462812	-0.78652054	0.81287724	1	1	961	tags=16%, list=9%, signal=17%
ATGTAGC,MIR-221,MIR-222	ATGTAGC,MIR-221,MIR-222		56	-0.1941315	-0.7848631	0.71203154	1	1	397	tags=9%, list=4%, signal=9%
TGTTTGY_V$HNF3_Q6	TGTTTGY_V$HNF3_Q6		356	-0.17953695	-0.78454304	0.90945673	1	1	753	tags=12%, list=7%, signal=13%
V$STAT4_01	V$STAT4_01		133	-0.21487764	-0.7837117	0.82051283	1	1	906	tags=19%, list=8%, signal=20%
GGCAGCT,MIR-22	GGCAGCT,MIR-22		107	-0.19129544	-0.7811249	0.68115944	1	1	866	tags=12%, list=8%, signal=13%
V$NKX61_01	V$NKX61_01		115	-0.20845853	-0.7802547	0.7313131	1	1	1069	tags=20%, list=10%, signal=22%
WGTTNNNNNAAA_UNKNOWN	WGTTNNNNNAAA_UNKNOWN		263	-0.17195565	-0.7788783	0.90945673	1	1	850	tags=13%, list=8%, signal=14%
RYTGCNNRGNAAC_V$MIF1_01	RYTGCNNRGNAAC_V$MIF1_01		33	-0.18922216	-0.778724	0.79389316	1	1	532	tags=12%, list=5%, signal=13%
V$NFE2_01	V$NFE2_01		138	-0.20076554	-0.77771634	0.71428573	1	1	1318	tags=21%, list=12%, signal=24%
V$NFKAPPAB_01	V$NFKAPPAB_01		125	-0.1962558	-0.77734697	0.60662526	1	1	670	tags=12%, list=6%, signal=13%
V$NFKB_Q6	V$NFKB_Q6		130	-0.21266389	-0.7763601	0.7010101	1	1	1083	tags=20%, list=10%, signal=22%
V$TCF11_01	V$TCF11_01		102	-0.20574482	-0.77436084	0.8226121	1	1	1350	tags=26%, list=12%, signal=30%
V$FOXD3_01	V$FOXD3_01		107	-0.20376147	-0.7721977	0.81287724	1	1	914	tags=18%, list=8%, signal=19%
ACAGGGT,MIR-10A,MIR-10B	ACAGGGT,MIR-10A,MIR-10B		64	-0.19033536	-0.76317257	0.79716027	1	1	613	tags=13%, list=5%, signal=13%
V$PR_02	V$PR_02		72	-0.21616021	-0.7623293	0.71057886	1	1	921	tags=18%, list=8%, signal=20%
V$HP1SITEFACTOR_Q6	V$HP1SITEFACTOR_Q6		113	-0.21012495	-0.7609824	0.9087221	1	1	984	tags=18%, list=9%, signal=19%
V$NKX3A_01	V$NKX3A_01		101	-0.23246597	-0.7572981	0.82051283	1	1	587	tags=12%, list=5%, signal=12%
V$HFH3_01	V$HFH3_01		88	-0.23504159	-0.7565354	0.90945673	1	1	1320	tags=30%, list=12%, signal=33%
CAGTATT,MIR-200B,MIR-200C,MIR-429	CAGTATT,MIR-200B,MIR-200C,MIR-429		243	-0.20068686	-0.7510616	0.7165049	1	1	816	tags=15%, list=7%, signal=16%
V$BACH2_01	V$BACH2_01		140	-0.15894672	-0.74902976	0.91053677	1	1	869	tags=11%, list=8%, signal=12%
V$SOX9_B1	V$SOX9_B1		114	-0.19734752	-0.7479068	0.91053677	1	1	1126	tags=20%, list=10%, signal=22%
V$MSX1_01	V$MSX1_01		98	-0.18944502	-0.7473021	0.8226121	1	1	1125	tags=20%, list=10%, signal=22%
V$FOXJ2_02	V$FOXJ2_02		101	-0.20510797	-0.74607563	0.8194175	1	1	863	tags=16%, list=8%, signal=17%
V$OCT1_07	V$OCT1_07		68	-0.19155255	-0.7448128	0.9126214	1	1	1036	tags=18%, list=9%, signal=19%
YATTNATC_UNKNOWN	YATTNATC_UNKNOWN		162	-0.2046051	-0.7438713	0.8172888	1	1	1049	tags=20%, list=9%, signal=22%
TAATAAT,MIR-126	TAATAAT,MIR-126		103	-0.17460403	-0.7429562	0.82330096	1	1	550	tags=11%, list=5%, signal=11%
V$NFKB_Q6_01	V$NFKB_Q6_01		113	-0.20466441	-0.74245673	0.7204969	1	1	693	tags=12%, list=6%, signal=13%
V$FOXO3_01	V$FOXO3_01		107	-0.19494937	-0.7400115	0.91053677	1	1	1081	tags=21%, list=10%, signal=23%
TAAYNRNNTCC_UNKNOWN	TAAYNRNNTCC_UNKNOWN		78	-0.18455203	-0.73665226	0.8212181	1	1	855	tags=17%, list=8%, signal=18%
V$LMO2COM_02	V$LMO2COM_02		128	-0.19732878	-0.7363248	0.91159135	1	1	1098	tags=18%, list=10%, signal=20%
TGTATGA,MIR-485-3P	TGTATGA,MIR-485-3P		75	-0.17258035	-0.73617357	0.9126214	1	1	965	tags=15%, list=9%, signal=16%
GTAAGAT,MIR-200A	GTAAGAT,MIR-200A		24	-0.21958123	-0.7361349	0.80594057	1	1	624	tags=17%, list=6%, signal=18%
V$PR_01	V$PR_01		68	-0.1858645	-0.729331	0.81287724	1	1	965	tags=18%, list=9%, signal=19%
V$E4BP4_01	V$E4BP4_01		94	-0.16548628	-0.7287414	0.91035855	1	1	921	tags=15%, list=8%, signal=16%
V$OCT1_03	V$OCT1_03		101	-0.2054794	-0.72824484	0.7335984	1	1	874	tags=17%, list=8%, signal=18%
V$CDP_02	V$CDP_02		54	-0.24361211	-0.72780186	0.8190855	1	1	850	tags=15%, list=8%, signal=16%
V$ZIC2_01	V$ZIC2_01		124	-0.15430464	-0.727714	0.91053677	1	1	611	tags=10%, list=5%, signal=10%
RTAAACA_V$FREAC2_01	RTAAACA_V$FREAC2_01		456	-0.16637836	-0.7276933	0.91053677	1	1	958	tags=14%, list=9%, signal=15%
STTTCRNTTT_V$IRF_Q6	STTTCRNTTT_V$IRF_Q6		92	-0.19954136	-0.72592795	0.8079096	1	1	394	tags=9%, list=4%, signal=9%
V$AREB6_04	V$AREB6_04		116	-0.1869408	-0.7258084	0.81041664	1	1	1042	tags=15%, list=9%, signal=16%
V$OCT1_06	V$OCT1_06		128	-0.19956094	-0.7252142	0.61013645	1	1	1052	tags=18%, list=9%, signal=20%
V$PIT1_Q6	V$PIT1_Q6		110	-0.18500933	-0.7252016	0.8226121	1	1	1096	tags=18%, list=10%, signal=20%
V$NCX_01	V$NCX_01		79	-0.19232595	-0.7231973	0.8074656	1	1	781	tags=11%, list=7%, signal=12%
V$AFP1_Q6	V$AFP1_Q6		119	-0.22345719	-0.7223696	0.8194175	1	1	987	tags=18%, list=9%, signal=20%
V$HSF2_01	V$HSF2_01		116	-0.17979294	-0.71940655	0.82902586	1	1	642	tags=9%, list=6%, signal=10%
V$NMYC_01	V$NMYC_01		129	-0.15333846	-0.719308	0.90981966	1	1	503	tags=8%, list=4%, signal=8%
V$GR_01	V$GR_01		100	-0.1852569	-0.7192015	0.81287724	1	1	921	tags=15%, list=8%, signal=16%
V$ISRE_01	V$ISRE_01		109	-0.19530094	-0.71907014	0.9127907	1	1	658	tags=14%, list=6%, signal=14%
V$HNF6_Q6	V$HNF6_Q6		110	-0.17078388	-0.7188731	0.91159135	1	1	642	tags=9%, list=6%, signal=10%
AATGTGA,MIR-23A,MIR-23B	AATGTGA,MIR-23A,MIR-23B		213	-0.15759572	-0.71748865	0.8151094	1	1	846	tags=12%, list=8%, signal=12%
V$CIZ_01	V$CIZ_01		104	-0.1682959	-0.71663284	0.91159135	1	1	984	tags=16%, list=9%, signal=18%
V$MYOGENIN_Q6	V$MYOGENIN_Q6		112	-0.1860591	-0.71540415	0.9087221	1	1	1052	tags=19%, list=9%, signal=20%
RYTAAWNNNTGAY_UNKNOWN	RYTAAWNNNTGAY_UNKNOWN		37	-0.2217317	-0.7147443	0.71805274	1	1	194	tags=8%, list=2%, signal=8%
V$MEF2_Q6_01	V$MEF2_Q6_01		121	-0.27685836	-0.71368235	0.91053677	1	1	1073	tags=25%, list=10%, signal=27%
V$E12_Q6	V$E12_Q6		118	-0.18869518	-0.71329105	0.8072034	1	1	663	tags=13%, list=6%, signal=13%
CTAGGAA,MIR-384	CTAGGAA,MIR-384		31	-0.22555123	-0.7120258	0.91053677	1	1	767	tags=16%, list=7%, signal=17%
AAAYWAACM_V$HFH4_01	AAAYWAACM_V$HFH4_01		125	-0.19774702	-0.7099803	0.82051283	1	1	1346	tags=25%, list=12%, signal=28%
TGCTTTG,MIR-330	TGCTTTG,MIR-330		145	-0.16879794	-0.70844793	0.91053677	1	1	1002	tags=13%, list=9%, signal=14%
V$IRF_Q6	V$IRF_Q6		115	-0.21587585	-0.70769054	0.7383721	1	1	700	tags=14%, list=6%, signal=15%
AAAGACA,MIR-511	AAAGACA,MIR-511		103	-0.14085913	-0.70729023	0.82902586	1	1	923	tags=13%, list=8%, signal=14%
CATGTAA,MIR-496	CATGTAA,MIR-496		92	-0.1873372	-0.7070332	0.9126214	1	1	642	tags=11%, list=6%, signal=11%
ATACTGT,MIR-144	ATACTGT,MIR-144		107	-0.1815971	-0.69758683	0.8151094	1	1	945	tags=16%, list=8%, signal=17%
CTTGTAT,MIR-381	CTTGTAT,MIR-381		96	-0.18427436	-0.69683594	0.90909094	1	1	879	tags=17%, list=8%, signal=18%
V$FOXJ2_01	V$FOXJ2_01		83	-0.21023186	-0.6957028	0.80506825	1	1	1195	tags=27%, list=11%, signal=29%
ACAWNRNSRCGG_UNKNOWN	ACAWNRNSRCGG_UNKNOWN		41	-0.17809448	-0.69551665	0.68710357	1	1	9212	tags=100%, list=82%, signal=562%
GAGCCTG,MIR-484	GAGCCTG,MIR-484		52	-0.16919571	-0.6929534	0.8177966	1	1	1256	tags=21%, list=11%, signal=24%
YATGNWAAT_V$OCT_C	YATGNWAAT_V$OCT_C		174	-0.17888837	-0.6926252	0.81287724	1	1	1061	tags=17%, list=9%, signal=19%
V$CEBP_C	V$CEBP_C		93	-0.18577924	-0.69195664	0.91053677	1	1	931	tags=19%, list=8%, signal=21%
V$POU3F2_02	V$POU3F2_02		124	-0.1874289	-0.69171834	0.71057886	1	1	984	tags=16%, list=9%, signal=17%
V$E4F1_Q6	V$E4F1_Q6		131	-0.13486186	-0.6916564	0.9108911	1	1	921	tags=13%, list=8%, signal=14%
TGCTGAY_UNKNOWN	TGCTGAY_UNKNOWN		259	-0.13999139	-0.69011474	0.8194175	1	1	984	tags=13%, list=9%, signal=14%
RNTCANNRNNYNATTW_UNKNOWN	RNTCANNRNNYNATTW_UNKNOWN		27	-0.23580758	-0.6882569	0.91053677	1	1	984	tags=19%, list=9%, signal=20%
ATAGGAA,MIR-202	ATAGGAA,MIR-202		52	-0.19090371	-0.6845213	0.79296064	1	1	710	tags=12%, list=6%, signal=12%
TTTGCAC,MIR-19A,MIR-19B	TTTGCAC,MIR-19A,MIR-19B		245	-0.12605889	-0.6811153	0.91071427	1	1	410	tags=6%, list=4%, signal=6%
AAAYRNCTG_UNKNOWN	AAAYRNCTG_UNKNOWN		182	-0.1607327	-0.6803472	0.9126214	1	1	1115	tags=16%, list=10%, signal=17%
V$CDPCR1_01	V$CDPCR1_01		59	-0.1706378	-0.6800716	0.9131274	1	1	987	tags=15%, list=9%, signal=17%
RACTNNRTTTNC_UNKNOWN	RACTNNRTTTNC_UNKNOWN		58	-0.18701506	-0.67992115	0.807767	1	1	494	tags=9%, list=4%, signal=9%
V$OCT_C	V$OCT_C		129	-0.1738941	-0.6771704	0.8194175	1	1	1061	tags=17%, list=9%, signal=19%
ATGTACA,MIR-493	ATGTACA,MIR-493		142	-0.13331339	-0.6768409	0.8190855	1	1	982	tags=12%, list=9%, signal=13%
AAGCAAT,MIR-137	AAGCAAT,MIR-137		94	-0.15576254	-0.67433673	0.8226121	1	1	1115	tags=16%, list=10%, signal=18%
V$AP1_01	V$AP1_01		147	-0.17859666	-0.67389566	0.9108911	1	1	885	tags=14%, list=8%, signal=15%
V$RSRFC4_Q2	V$RSRFC4_Q2		105	-0.24565434	-0.6694514	0.7311609	1	1	1070	tags=21%, list=10%, signal=23%
RACCACAR_V$AML_Q6	RACCACAR_V$AML_Q6		138	-0.18759233	-0.669428	0.72727275	1	1	1052	tags=16%, list=9%, signal=17%
V$AP1_Q6_01	V$AP1_Q6_01		134	-0.18665785	-0.66854566	0.73161036	1	1	1313	tags=23%, list=12%, signal=26%
V$HOXA4_Q2	V$HOXA4_Q2		125	-0.18870091	-0.6680069	0.9122807	1	1	984	tags=19%, list=9%, signal=21%
V$SREBP1_02	V$SREBP1_02		47	-0.15457055	-0.66598207	0.8215686	1	1	130	tags=4%, list=1%, signal=4%
TTCYRGAA_UNKNOWN	TTCYRGAA_UNKNOWN		144	-0.14748266	-0.66333956	0.9126214	1	1	702	tags=11%, list=6%, signal=12%
V$S8_01	V$S8_01		120	-0.1760835	-0.66133773	0.9126214	1	1	945	tags=15%, list=8%, signal=16%
TCTCTCC,MIR-185	TCTCTCC,MIR-185		53	-0.107247405	-0.65549564	0.9072165	1	1	1114	tags=13%, list=10%, signal=15%
RGAANNTTC_V$HSF1_01	RGAANNTTC_V$HSF1_01		209	-0.15817027	-0.65074086	0.91053677	1	1	658	tags=11%, list=6%, signal=11%
V$HSF1_01	V$HSF1_01		126	-0.17163691	-0.6487691	0.9126214	1	1	298	tags=7%, list=3%, signal=7%
TAGCTTT,MIR-9	TAGCTTT,MIR-9		127	-0.14467931	-0.6486313	0.91053677	1	1	397	tags=6%, list=4%, signal=6%
AAGCACT,MIR-520F	AAGCACT,MIR-520F		102	-0.13219628	-0.6479268	0.9121094	1	1	1327	tags=21%, list=12%, signal=23%
WCTCNATGGY_UNKNOWN	WCTCNATGGY_UNKNOWN		30	-0.1484489	-0.64773536	0.9096386	1	1	873	tags=17%, list=8%, signal=18%
V$AP4_01	V$AP4_01		133	-0.15461023	-0.64730096	0.9087221	1	1	1143	tags=17%, list=10%, signal=18%
ATAAGCT,MIR-21	ATAAGCT,MIR-21		69	-0.17837524	-0.6445837	0.81836325	1	1	843	tags=17%, list=8%, signal=19%
V$SREBP_Q3	V$SREBP_Q3		116	-0.17088865	-0.6400607	0.90625	1	1	654	tags=10%, list=6%, signal=11%
YTATTTTNR_V$MEF2_02	YTATTTTNR_V$MEF2_02		334	-0.17631398	-0.63755155	0.91053677	1	1	1085	tags=19%, list=10%, signal=21%
V$VDR_Q3	V$VDR_Q3		112	-0.12078281	-0.63362306	0.9050633	1	1	1001	tags=12%, list=9%, signal=13%
TGANNYRGCA_V$TCF11MAFG_01	TGANNYRGCA_V$TCF11MAFG_01		146	-0.1468991	-0.63353926	0.9108911	1	1	885	tags=14%, list=8%, signal=15%
V$FAC1_01	V$FAC1_01		106	-0.14719649	-0.6333896	0.9122807	1	1	1331	tags=19%, list=12%, signal=21%
V$TATA_01	V$TATA_01		144	-0.19439664	-0.62785673	0.91159135	1	1	1090	tags=19%, list=10%, signal=21%
V$AP3_Q6	V$AP3_Q6		122	-0.16933392	-0.62378824	0.91053677	1	1	1080	tags=17%, list=10%, signal=19%
CCCNNNNNNAAGWT_UNKNOWN	CCCNNNNNNAAGWT_UNKNOWN		53	-0.1519008	-0.6224201	0.9085366	1	1	1377	tags=23%, list=12%, signal=26%
KMCATNNWGGA_UNKNOWN	KMCATNNWGGA_UNKNOWN		35	-0.15312856	-0.61768067	0.9068323	1	1	631	tags=9%, list=6%, signal=9%
V$OCT1_05	V$OCT1_05		115	-0.17194769	-0.6140115	0.9122807	1	1	1061	tags=19%, list=9%, signal=21%
V$AHR_01	V$AHR_01		39	-0.13449156	-0.612386	0.9050633	1	1	263	tags=5%, list=2%, signal=5%
GGGATGC,MIR-324-5P	GGGATGC,MIR-324-5P		24	-0.17451225	-0.6112436	0.8190855	1	1	9249	tags=100%, list=83%, signal=573%
V$E2A_Q2	V$E2A_Q2		107	-0.1725873	-0.6061432	0.9083503	1	1	1113	tags=17%, list=10%, signal=19%
V$ETS1_B	V$ETS1_B		128	-0.16949444	-0.605446	0.91071427	1	1	1171	tags=20%, list=10%, signal=22%
TGCACTT,MIR-519C,MIR-519B,MIR-519A	TGCACTT,MIR-519C,MIR-519B,MIR-519A		209	-0.12914753	-0.6049032	0.91071427	1	1	605	tags=9%, list=5%, signal=9%
V$HMEF2_Q6	V$HMEF2_Q6		63	-0.2159062	-0.6047088	0.8248472	1	1	1464	tags=30%, list=13%, signal=34%
GCATTTG,MIR-105	GCATTTG,MIR-105		85	-0.14337975	-0.6029516	0.9126214	1	1	1115	tags=15%, list=10%, signal=17%
TGTYNNNNNRGCARM_UNKNOWN	TGTYNNNNNRGCARM_UNKNOWN		27	-0.20306262	-0.59784234	0.8050314	1	1	603	tags=15%, list=5%, signal=16%
V$NFKAPPAB65_01	V$NFKAPPAB65_01		123	-0.14302999	-0.5947074	0.9050633	1	1	670	tags=8%, list=6%, signal=9%
V$OCT1_02	V$OCT1_02		100	-0.16884978	-0.5944189	0.8226121	1	1	560	tags=10%, list=5%, signal=10%
V$CREL_01	V$CREL_01		136	-0.14635925	-0.59395105	0.9068323	0.9997618	1	670	tags=9%, list=6%, signal=9%
TAAWWATAG_V$RSRFC4_Q2	TAAWWATAG_V$RSRFC4_Q2		77	-0.20298927	-0.58611387	0.91053677	1	1	1039	tags=22%, list=9%, signal=24%
V$OCT_Q6	V$OCT_Q6		119	-0.15208751	-0.58172774	0.9126214	1	1	1061	tags=15%, list=9%, signal=17%
V$HMGIY_Q6	V$HMGIY_Q6		117	-0.12845846	-0.57614315	0.90981966	1	1	750	tags=9%, list=7%, signal=9%
GTACTGT,MIR-101	GTACTGT,MIR-101		130	-0.14145511	-0.57524294	0.91053677	0.9978615	1	866	tags=13%, list=8%, signal=14%
CCAWWNAAGG_V$SRF_Q4	CCAWWNAAGG_V$SRF_Q4		48	-0.1907146	-0.5702161	0.90909094	0.9961588	1	964	tags=21%, list=9%, signal=23%
CCCACAT,MIR-299-3P	CCCACAT,MIR-299-3P		25	-0.2015906	-0.5675258	0.79296064	0.9934464	1	310	tags=8%, list=3%, signal=8%
V$OCT1_B	V$OCT1_B		125	-0.15356335	-0.56327856	0.90909094	0.9915293	1	1061	tags=16%, list=9%, signal=17%
V$MEF2_01	V$MEF2_01		73	-0.18723367	-0.5284952	0.91159135	0.9953674	1	1107	tags=22%, list=10%, signal=24%
V$CDPCR3_01	V$CDPCR3_01		26	-0.17852417	-0.5215994	0.9108911	0.99350226	1	560	tags=12%, list=5%, signal=12%
