# Supplementary material for: A genomic analysis of mouse models of breast cancer reveals molecular features of mouse models and relationships to human breast cancer
Source: Breast Cancer Res. 2014 Jun 5;16(3):R59. doi: 10.1186/bcr3672 (PMC4078930; doi:10.1186/bcr3672)
Supplement: Additional file 11 — GSEA for mouse models compared to all other models or to mammary gland development. Listed by model. [file bcr3672-S11.zip › AdditionalFile11/Apc_KO/Vs_Normal_Mammary/C3/Upregulated_in_APCko_vs_normal_mammary.txt]

NAME	GS<br> follow link to MSigDB	GS DETAILS	SIZE	ES	NES	NOM p-val	FDR q-val	FWER p-val	RANK AT MAX	LEADING EDGE
V$E2F_Q4	V$E2F_Q4	Details ...	102	0.4195639	1.2701133	0.20588236	1	0.767	3488	tags=44%, list=31%, signal=63%
GGCCAGT,MIR-193A,MIR-193B	GGCCAGT,MIR-193A,MIR-193B	Details ...	42	0.38998106	1.265936	0.11478599	1	0.866	4295	tags=40%, list=38%, signal=65%
V$E2F_Q6	V$E2F_Q6	Details ...	101	0.42125762	1.2641883	0.30980393	1	0.866	3470	tags=44%, list=31%, signal=63%
TTGCWCAAY_V$CEBPB_02	TTGCWCAAY_V$CEBPB_02	Details ...	36	0.47018167	1.2511804	0.21455939	1	0.91	1864	tags=36%, list=17%, signal=43%
GACAATC,MIR-219	GACAATC,MIR-219	Details ...	74	0.28909808	1.2410349	0.21235521	1	0.91	2003	tags=22%, list=18%, signal=26%
TAGGTCA,MIR-192,MIR-215	TAGGTCA,MIR-192,MIR-215	Details ...	23	0.36767283	1.2346274	0	1	0.91	3167	tags=30%, list=28%, signal=42%
CCAWYNNGAAR_UNKNOWN	CCAWYNNGAAR_UNKNOWN	Details ...	61	0.28144246	1.2186877	0	1	0.91	2755	tags=26%, list=25%, signal=35%
CAGCCTC,MIR-485-5P	CAGCCTC,MIR-485-5P	Details ...	73	0.36889982	1.2151221	0.19423077	1	0.91	4159	tags=51%, list=37%, signal=80%
V$E2F1_Q4	V$E2F1_Q4	Details ...	115	0.28886223	1.207792	0.11089494	1	0.91	4228	tags=38%, list=38%, signal=61%
V$STAT5A_02	V$STAT5A_02	Details ...	66	0.29114458	1.199678	0.118473895	1	0.91	566	tags=12%, list=5%, signal=13%
AAGWWRNYGGC_UNKNOWN	AAGWWRNYGGC_UNKNOWN	Details ...	50	0.37626642	1.1885277	0.18965517	1	0.91	4395	tags=52%, list=39%, signal=85%
V$NFY_Q6	V$NFY_Q6	Details ...	119	0.32646814	1.188163	0.2859922	1	0.91	4592	tags=47%, list=41%, signal=79%
GTGGTGA,MIR-197	GTGGTGA,MIR-197	Details ...	34	0.38746032	1.1872222	0.20245399	1	0.91	1814	tags=24%, list=16%, signal=28%
GTGTGAG,MIR-342	GTGTGAG,MIR-342	Details ...	29	0.38534975	1.1839339	0.20428015	1	0.91	1848	tags=24%, list=17%, signal=29%
V$STAT_Q6	V$STAT_Q6	Details ...	133	0.3166124	1.1770512	0.30588236	1	0.91	2729	tags=33%, list=24%, signal=43%
V$E2F1DP1RB_01	V$E2F1DP1RB_01	Details ...	100	0.38651833	1.1758335	0.42217898	1	0.952	3464	tags=43%, list=31%, signal=62%
V$E2F1_Q4_01	V$E2F1_Q4_01	Details ...	105	0.36520118	1.1742711	0.42217898	1	0.952	3617	tags=40%, list=32%, signal=59%
CACTGCC,MIR-34A,MIR-34C,MIR-449	CACTGCC,MIR-34A,MIR-34C,MIR-449	Details ...	143	0.2666585	1.1650126	0.21568628	1	0.952	3340	tags=36%, list=30%, signal=50%
V$E2F1_Q6	V$E2F1_Q6	Details ...	103	0.39535108	1.1598097	0.4254902	1	0.952	3636	tags=45%, list=32%, signal=66%
V$E2F1_Q3	V$E2F1_Q3	Details ...	105	0.3726415	1.1547647	0.42217898	1	0.952	3464	tags=41%, list=31%, signal=59%
RNCTGNYNRNCTGNY_UNKNOWN	RNCTGNYNRNCTGNY_UNKNOWN	Details ...	31	0.44608647	1.1505636	0.4189189	1	0.952	1170	tags=29%, list=10%, signal=32%
GTAAACC,MIR-299-5P	GTAAACC,MIR-299-5P	Details ...	31	0.2760063	1.1438236	0.10516252	1	0.952	2746	tags=29%, list=25%, signal=38%
CAGCAGG,MIR-370	CAGCAGG,MIR-370	Details ...	74	0.31584403	1.1406157	0.22957198	1	0.952	4160	tags=42%, list=37%, signal=66%
V$E2F1_Q6_01	V$E2F1_Q6_01	Details ...	112	0.34743375	1.1386368	0.32879376	1	0.952	3727	tags=41%, list=33%, signal=61%
AAGGGAT,MIR-188	AAGGGAT,MIR-188	Details ...	41	0.3444306	1.1362964	0.3	1	0.952	3927	tags=44%, list=35%, signal=67%
V$STAT1_02	V$STAT1_02	Details ...	117	0.30933163	1.1336365	0.09019608	1	0.952	4577	tags=48%, list=41%, signal=80%
GATGKMRGCG_UNKNOWN	GATGKMRGCG_UNKNOWN	Details ...	31	0.32437506	1.1300244	0.30739298	1	0.952	5863	tags=68%, list=52%, signal=142%
TCATCTC,MIR-143	TCATCTC,MIR-143	Details ...	70	0.29437757	1.1269025	0.19649805	1	0.952	2141	tags=24%, list=19%, signal=30%
GTTGNYNNRGNAAC_UNKNOWN	GTTGNYNNRGNAAC_UNKNOWN	Details ...	44	0.36356038	1.1268831	0.30739298	1	0.952	5194	tags=61%, list=46%, signal=114%
V$E2F_Q4_01	V$E2F_Q4_01	Details ...	108	0.33062658	1.1264623	0.42217898	1	0.952	3210	tags=36%, list=29%, signal=50%
V$E2F_Q6_01	V$E2F_Q6_01	Details ...	110	0.34845778	1.1226273	0.4254902	1	0.952	3210	tags=40%, list=29%, signal=56%
V$E2F_03	V$E2F_03	Details ...	115	0.32199508	1.1226146	0.4007782	1	0.952	3470	tags=40%, list=31%, signal=57%
V$XBP1_01	V$XBP1_01	Details ...	65	0.35978818	1.1221347	0.18431373	1	0.952	4590	tags=57%, list=41%, signal=96%
V$E2F_Q3_01	V$E2F_Q3_01	Details ...	106	0.35042956	1.1219107	0.42217898	1	0.952	3617	tags=41%, list=32%, signal=59%
V$LMO2COM_01	V$LMO2COM_01	Details ...	128	0.26914373	1.1197745	0.21789883	1	0.952	3117	tags=29%, list=28%, signal=40%
SNACANNNYSYAGA_UNKNOWN	SNACANNNYSYAGA_UNKNOWN	Details ...	30	0.3873395	1.116965	0.21011673	1	0.952	2981	tags=40%, list=27%, signal=54%
GGAANCGGAANY_UNKNOWN	GGAANCGGAANY_UNKNOWN	Details ...	52	0.3038817	1.1146531	0.11302682	1	0.952	5168	tags=58%, list=46%, signal=107%
V$E2F4DP1_01	V$E2F4DP1_01	Details ...	101	0.3651205	1.1106226	0.42217898	1	0.952	3636	tags=44%, list=32%, signal=64%
V$STAT5A_01	V$STAT5A_01	Details ...	129	0.2771525	1.1106205	0.23293173	1	0.952	2784	tags=28%, list=25%, signal=37%
V$OSF2_Q6	V$OSF2_Q6	Details ...	134	0.25977796	1.1087254	0.20980392	1	0.952	3070	tags=24%, list=27%, signal=33%
KTGGYRSGAA_UNKNOWN	KTGGYRSGAA_UNKNOWN	Details ...	42	0.4747789	1.107499	0.4189189	1	0.952	3617	tags=55%, list=32%, signal=81%
V$PXR_Q2	V$PXR_Q2	Details ...	122	0.2808325	1.1043881	0.3011583	1	0.952	2538	tags=27%, list=23%, signal=35%
KCCGNSWTTT_UNKNOWN	KCCGNSWTTT_UNKNOWN	Details ...	48	0.3560439	1.1027614	0.3127413	1	0.952	3662	tags=31%, list=33%, signal=46%
GCTTGAA,MIR-498	GCTTGAA,MIR-498	Details ...	47	0.2922336	1.1008377	0.385214	1	0.952	2840	tags=28%, list=25%, signal=37%
V$E2F_Q3	V$E2F_Q3	Details ...	107	0.33310178	1.0990785	0.4254902	1	0.952	3470	tags=36%, list=31%, signal=52%
V$CREB_02	V$CREB_02	Details ...	122	0.27998793	1.0970104	0.29571983	1	0.952	4195	tags=42%, list=37%, signal=66%
TGCAAAC,MIR-452	TGCAAAC,MIR-452	Details ...	55	0.32146603	1.0937546	0.19019608	1	0.952	2401	tags=27%, list=21%, signal=35%
TTTNNANAGCYR_UNKNOWN	TTTNNANAGCYR_UNKNOWN	Details ...	55	0.3147528	1.0907973	0.30555555	1	0.952	1538	tags=22%, list=14%, signal=25%
GGCNRNWCTTYS_UNKNOWN	GGCNRNWCTTYS_UNKNOWN	Details ...	39	0.29066432	1.0878389	0.4015444	1	0.952	4928	tags=46%, list=44%, signal=82%
SGCGSSAAA_V$E2F1DP2_01	SGCGSSAAA_V$E2F1DP2_01	Details ...	75	0.37927338	1.0878003	0.42217898	1	0.952	3636	tags=49%, list=32%, signal=73%
TMTCGCGANR_UNKNOWN	TMTCGCGANR_UNKNOWN	Details ...	72	0.3114557	1.0877991	0.3938224	1	0.952	5779	tags=65%, list=52%, signal=134%
V$PPARG_01	V$PPARG_01	Details ...	21	0.37095773	1.0864254	0.18072289	1	0.952	4390	tags=62%, list=39%, signal=102%
RCGCANGCGY_V$NRF1_Q6	RCGCANGCGY_V$NRF1_Q6	Details ...	412	0.2926944	1.0860361	0.3908046	1	0.952	5567	tags=57%, list=50%, signal=109%
V$ARNT_02	V$ARNT_02	Details ...	115	0.25138825	1.0840542	0.17120622	1	0.952	6144	tags=62%, list=55%, signal=135%
ACTAYRNNNCCCR_UNKNOWN	ACTAYRNNNCCCR_UNKNOWN	Details ...	184	0.3486788	1.0829598	0.29961088	1	0.952	4528	tags=50%, list=40%, signal=83%
TCCCRNNRTGC_UNKNOWN	TCCCRNNRTGC_UNKNOWN	Details ...	80	0.3370945	1.0823877	0.29961088	1	0.952	4565	tags=52%, list=41%, signal=88%
V$MYC_Q2	V$MYC_Q2	Details ...	97	0.25748333	1.0778697	0.49807692	1	0.952	4132	tags=41%, list=37%, signal=65%
MCAATNNNNNGCG_UNKNOWN	MCAATNNNNNGCG_UNKNOWN	Details ...	50	0.37606674	1.0774603	0.42217898	1	0.952	4577	tags=62%, list=41%, signal=104%
V$DR3_Q4	V$DR3_Q4	Details ...	67	0.24543683	1.0749449	0.3201581	1	0.952	889	tags=13%, list=8%, signal=15%
TAANNYSGCG_UNKNOWN	TAANNYSGCG_UNKNOWN	Details ...	40	0.2747009	1.0743068	0.4903475	1	0.952	5530	tags=58%, list=49%, signal=113%
V$ELK1_02	V$ELK1_02		113	0.30576614	1.0708005	0.503861	1	0.952	5827	tags=59%, list=52%, signal=122%
V$ATF_01	V$ATF_01		128	0.25902125	1.070597	0.4243028	1	0.952	2321	tags=23%, list=21%, signal=28%
MYAATNNNNNNNGGC_UNKNOWN	MYAATNNNNNNNGGC_UNKNOWN		56	0.32207477	1.0705074	0.30980393	1	0.952	5132	tags=54%, list=46%, signal=98%
V$AR_03	V$AR_03		33	0.33043414	1.069281	0.30975142	1	0.952	2282	tags=21%, list=20%, signal=27%
CRGAARNNNNCGA_UNKNOWN	CRGAARNNNNCGA_UNKNOWN		25	0.42077088	1.0673054	0.51158303	1	0.952	5812	tags=76%, list=52%, signal=158%
V$NFY_C	V$NFY_C		112	0.2454134	1.0666889	0.3044316	1	0.952	2931	tags=29%, list=26%, signal=40%
TNCATNTCCYR_UNKNOWN	TNCATNTCCYR_UNKNOWN		53	0.31045455	1.065119	0.2859922	1	0.952	5109	tags=55%, list=46%, signal=100%
V$USF_Q6	V$USF_Q6		119	0.2526452	1.0644925	0.2764706	1	0.952	4155	tags=39%, list=37%, signal=61%
V$STAT1_01	V$STAT1_01		37	0.39189863	1.0638373	0.42217898	1	0.952	4274	tags=54%, list=38%, signal=87%
GTTRYCATRR_UNKNOWN	GTTRYCATRR_UNKNOWN		67	0.24582423	1.0636019	0.4054054	1	0.952	3885	tags=37%, list=35%, signal=57%
V$VDR_Q6	V$VDR_Q6		125	0.24844572	1.0596553	0.27383366	1	0.952	2165	tags=22%, list=19%, signal=27%
V$HTF_01	V$HTF_01		28	0.2890057	1.0592718	0.28107074	1	0.952	2840	tags=39%, list=25%, signal=53%
ACTWSNACTNY_UNKNOWN	ACTWSNACTNY_UNKNOWN		40	0.34266692	1.0588337	0.394636	1	0.952	2305	tags=33%, list=21%, signal=41%
AACYNNNNTTCCS_UNKNOWN	AACYNNNNTTCCS_UNKNOWN		44	0.39930138	1.0586543	0.42217898	1	0.952	2326	tags=34%, list=21%, signal=43%
TTCYNRGAA_V$STAT5B_01	TTCYNRGAA_V$STAT5B_01		165	0.26304516	1.0557816	0.30522087	1	0.952	2401	tags=26%, list=21%, signal=33%
V$SMAD_Q6	V$SMAD_Q6		128	0.24173062	1.0545303	0.30588236	1	0.952	2906	tags=25%, list=26%, signal=33%
WCAANNNYCAG_UNKNOWN	WCAANNNYCAG_UNKNOWN		121	0.28298575	1.0532653	0.3151751	1	0.952	3256	tags=35%, list=29%, signal=48%
ACAACCT,MIR-453	ACAACCT,MIR-453		18	0.45420176	1.0522728	0.4903475	1	0.952	3256	tags=56%, list=29%, signal=78%
GGCNNMSMYNTTG_UNKNOWN	GGCNNMSMYNTTG_UNKNOWN		35	0.27348557	1.0522047	0.532567	1	0.952	4620	tags=43%, list=41%, signal=73%
CTCAGGG,MIR-125B,MIR-125A	CTCAGGG,MIR-125B,MIR-125A		177	0.2647197	1.0512187	0.30501932	1	0.952	4428	tags=44%, list=40%, signal=72%
CCATCCA,MIR-432	CCATCCA,MIR-432		32	0.3776787	1.0508288	0.40272373	1	0.952	2996	tags=44%, list=27%, signal=60%
V$E2F_02	V$E2F_02		97	0.33897054	1.0495695	0.42217898	1	0.952	3636	tags=43%, list=32%, signal=64%
GCAAGGA,MIR-502	GCAAGGA,MIR-502		34	0.2774587	1.0491512	0.3065134	1	0.952	4081	tags=41%, list=36%, signal=65%
ARGGGTTAA_UNKNOWN	ARGGGTTAA_UNKNOWN		69	0.34471053	1.04487	0.507722	1	0.952	2438	tags=26%, list=22%, signal=33%
V$SP3_Q3	V$SP3_Q3		110	0.2509866	1.0437789	0.33268481	1	0.952	4282	tags=43%, list=38%, signal=69%
V$MYOD_01	V$MYOD_01		110	0.23583181	1.0430492	0.51945525	1	0.952	4087	tags=36%, list=36%, signal=57%
ACACTAC,MIR-142-3P	ACACTAC,MIR-142-3P		60	0.27278304	1.0400048	0.6216216	1	0.952	3031	tags=27%, list=27%, signal=36%
V$HNF1_01	V$HNF1_01		129	0.27833986	1.0392393	0.27579364	1	0.952	2227	tags=24%, list=20%, signal=30%
YTCCCRNNAGGY_UNKNOWN	YTCCCRNNAGGY_UNKNOWN		32	0.32452992	1.0386913	0.30739298	1	0.952	1868	tags=22%, list=17%, signal=26%
CACCAGC,MIR-138	CACCAGC,MIR-138		103	0.2439104	1.0373228	0.50383145	1	0.952	4506	tags=39%, list=40%, signal=64%
V$E2F1DP1_01	V$E2F1DP1_01		96	0.33524525	1.0370574	0.42217898	1	0.952	3636	tags=43%, list=32%, signal=63%
V$E2F1DP2_01	V$E2F1DP2_01		96	0.33524525	1.0370574	0.42217898	1	0.952	3636	tags=43%, list=32%, signal=63%
V$E2F4DP2_01	V$E2F4DP2_01		96	0.33524525	1.0370574	0.42217898	1	0.952	3636	tags=43%, list=32%, signal=63%
V$NFY_01	V$NFY_01		126	0.2976187	1.036125	0.51167315	1	0.952	2447	tags=29%, list=22%, signal=36%
V$STAT1_03	V$STAT1_03		116	0.28182197	1.0347522	0.4	1	0.952	4577	tags=41%, list=41%, signal=69%
V$E2F1_Q3_01	V$E2F1_Q3_01		123	0.24632275	1.0342047	0.20588236	1	0.952	4235	tags=37%, list=38%, signal=59%
V$AP1_Q4	V$AP1_Q4		137	0.24635488	1.0336201	0.28107074	1	0.952	3346	tags=30%, list=30%, signal=42%
V$GABP_B	V$GABP_B		114	0.29817784	1.0331357	0.4903475	1	0.952	4608	tags=47%, list=41%, signal=80%
V$COUP_01	V$COUP_01		135	0.23943943	1.0319684	0.28680688	1	0.952	1223	tags=14%, list=11%, signal=16%
V$NFY_Q6_01	V$NFY_Q6_01		129	0.22457495	1.030671	0.41828793	1	0.952	4840	tags=40%, list=43%, signal=70%
GKCGCNNNNNNNTGAYG_UNKNOWN	GKCGCNNNNNNNTGAYG_UNKNOWN		32	0.29673517	1.0301034	0.30268198	1	0.952	6167	tags=63%, list=55%, signal=139%
V$AREB6_03	V$AREB6_03		111	0.27016887	1.026902	0.41491395	1	0.952	3587	tags=38%, list=32%, signal=55%
CATTTCA,MIR-203	CATTTCA,MIR-203		129	0.24173687	1.0227017	0.4254902	1	1	3065	tags=25%, list=27%, signal=34%
TGCTGCT,MIR-15A,MIR-16,MIR-15B,MIR-195,MIR-424,MIR-497	TGCTGCT,MIR-15A,MIR-16,MIR-15B,MIR-195,MIR-424,MIR-497		295	0.2201577	1.0195358	0.3137255	1	1	2003	tags=19%, list=18%, signal=23%
V$YY1_02	V$YY1_02		113	0.28224096	1.0185338	0.41505793	1	1	6475	tags=72%, list=58%, signal=168%
GTAGGCA,MIR-189	GTAGGCA,MIR-189		17	0.41052037	1.0179352	0.3249027	1	1	1877	tags=24%, list=17%, signal=28%
GTTNYYNNGGTNA_UNKNOWN	GTTNYYNNGGTNA_UNKNOWN		33	0.31323534	1.0159034	0.30268198	1	1	2640	tags=27%, list=24%, signal=36%
V$ALPHACP1_01	V$ALPHACP1_01		127	0.22430587	1.0148698	0.3824092	1	1	3453	tags=30%, list=31%, signal=43%
CTGYNNCTYTAA_UNKNOWN	CTGYNNCTYTAA_UNKNOWN		37	0.3443952	1.0136732	0.6313726	1	1	2713	tags=46%, list=24%, signal=60%
AAGTCCA,MIR-422B,MIR-422A	AAGTCCA,MIR-422B,MIR-422A		28	0.3380011	1.0119214	0.42217898	1	1	5832	tags=64%, list=52%, signal=134%
CTGRYYYNATT_UNKNOWN	CTGRYYYNATT_UNKNOWN		34	0.29160416	1.0113273	0.5162524	1	1	2458	tags=32%, list=22%, signal=41%
V$AREB6_02	V$AREB6_02		129	0.2806876	1.0070139	0.29571983	1	1	3966	tags=38%, list=35%, signal=58%
V$HNF1_Q6	V$HNF1_Q6		136	0.2984387	1.0040056	0.4117647	1	1	2814	tags=33%, list=25%, signal=44%
GCAAGAC,MIR-431	GCAAGAC,MIR-431		22	0.31676352	1.0038706	0.40899795	1	1	2138	tags=32%, list=19%, signal=39%
TTCCGTT,MIR-191	TTCCGTT,MIR-191		18	0.29875797	1.0038413	0.4	1	1	2761	tags=28%, list=25%, signal=37%
CAGNYGKNAAA_UNKNOWN	CAGNYGKNAAA_UNKNOWN		37	0.26785377	1.0037104	0.2992126	1	1	1046	tags=16%, list=9%, signal=18%
V$STAT5B_01	V$STAT5B_01		125	0.25586563	1.0026797	0.41811174	1	1	2865	tags=30%, list=26%, signal=40%
V$SREBP1_01	V$SREBP1_01		87	0.24847935	1.0006282	0.41098484	1	1	5092	tags=53%, list=45%, signal=96%
AACWWCAANK_UNKNOWN	AACWWCAANK_UNKNOWN		70	0.24577826	0.9981529	0.36902484	1	1	3204	tags=29%, list=29%, signal=40%
ACCAAAG,MIR-9	ACCAAAG,MIR-9		255	0.23708121	0.99802786	0.53333336	1	1	2783	tags=25%, list=25%, signal=33%
GTGACGY_V$E4F1_Q6	GTGACGY_V$E4F1_Q6		316	0.18789133	0.9978968	0.39688715	1	1	4605	tags=41%, list=41%, signal=67%
V$MYCMAX_01	V$MYCMAX_01		121	0.25360748	0.9950352	0.41108987	1	1	1929	tags=19%, list=17%, signal=23%
RGTTAMWNATT_V$HNF1_01	RGTTAMWNATT_V$HNF1_01		43	0.34287825	0.99455315	0.3929314	1	1	2227	tags=33%, list=20%, signal=40%
AGGGCCA,MIR-328	AGGGCCA,MIR-328		44	0.30280325	0.9907672	0.4322709	1	1	3879	tags=39%, list=35%, signal=59%
GCCATNTTG_V$YY1_Q6	GCCATNTTG_V$YY1_Q6		200	0.23346616	0.9887405	0.50383145	1	1	6475	tags=63%, list=58%, signal=146%
V$USF_C	V$USF_C		137	0.22328448	0.9869046	0.49904397	1	1	4195	tags=37%, list=37%, signal=59%
V$AP1_Q2	V$AP1_Q2		142	0.22799647	0.985398	0.61271673	1	1	1484	tags=15%, list=13%, signal=18%
V$AP1FJ_Q2	V$AP1FJ_Q2		145	0.2374042	0.985113	0.40152964	1	1	3280	tags=28%, list=29%, signal=39%
AGGCACT,MIR-515-3P	AGGCACT,MIR-515-3P		42	0.22834657	0.984851	0.32947975	1	1	1856	tags=14%, list=17%, signal=17%
TTTTGAG,MIR-373	TTTTGAG,MIR-373		116	0.23847257	0.98372674	0.527451	1	1	3235	tags=29%, list=29%, signal=41%
V$ATF6_01	V$ATF6_01		63	0.30619034	0.9827889	0.49807692	1	1	2743	tags=30%, list=24%, signal=40%
GGGNRMNNYCAT_UNKNOWN	GGGNRMNNYCAT_UNKNOWN		47	0.24792641	0.98207563	0.59266406	1	1	5447	tags=53%, list=49%, signal=103%
V$EGR3_01	V$EGR3_01		34	0.26902017	0.981918	0.5156863	1	1	1768	tags=18%, list=16%, signal=21%
RRAGTTGT_UNKNOWN	RRAGTTGT_UNKNOWN		109	0.27537945	0.98059773	0.4989775	1	1	2778	tags=28%, list=25%, signal=37%
GTGCAAT,MIR-25,MIR-32,MIR-92,MIR-363,MIR-367	GTGCAAT,MIR-25,MIR-32,MIR-92,MIR-363,MIR-367		159	0.21109511	0.9798652	0.50392157	1	1	2973	tags=27%, list=27%, signal=36%
GGTGAAG,MIR-412	GGTGAAG,MIR-412		34	0.24939863	0.9772167	0.5980392	1	1	2539	tags=24%, list=23%, signal=30%
GGGYGTGNY_UNKNOWN	GGGYGTGNY_UNKNOWN		325	0.24645932	0.97564423	0.507722	1	1	4345	tags=39%, list=39%, signal=62%
ACTGTGA,MIR-27A,MIR-27B	ACTGTGA,MIR-27A,MIR-27B		229	0.19061327	0.9752603	0.39691713	1	1	2998	tags=24%, list=27%, signal=32%
V$NFMUE1_Q6	V$NFMUE1_Q6		118	0.2556003	0.9729164	0.59578544	1	1	7164	tags=75%, list=64%, signal=205%
TGCGCANK_UNKNOWN	TGCGCANK_UNKNOWN		250	0.2149402	0.9708414	0.7081712	1	1	4459	tags=41%, list=40%, signal=67%
CTACCTC,LET-7A,LET-7B,LET-7C,LET-7D,LET-7E,LET-7F,MIR-98,LET-7G,LET-7I	CTACCTC,LET-7A,LET-7B,LET-7C,LET-7D,LET-7E,LET-7F,MIR-98,LET-7G,LET-7I		184	0.21126552	0.9707593	0.618677	1	1	4428	tags=40%, list=40%, signal=65%
TAATTA_V$CHX10_01	TAATTA_V$CHX10_01		364	0.24976265	0.9701691	0.41365463	1	1	1839	tags=19%, list=16%, signal=22%
V$STAT_01	V$STAT_01		133	0.24645326	0.969963	0.5028463	1	1	2759	tags=26%, list=25%, signal=34%
V$CHOP_01	V$CHOP_01		115	0.25454977	0.96933216	0.29282868	1	1	3035	tags=29%, list=27%, signal=39%
V$PAX2_01	V$PAX2_01		20	0.32779738	0.9663196	0.30245748	1	1	6516	tags=65%, list=58%, signal=155%
TTANWNANTGGM_UNKNOWN	TTANWNANTGGM_UNKNOWN		29	0.28506362	0.9654603	0.40152964	1	1	3724	tags=31%, list=33%, signal=46%
TAATGTG,MIR-323	TAATGTG,MIR-323		78	0.23602375	0.96417344	0.55093557	1	1	3760	tags=37%, list=34%, signal=56%
V$AREB6_01	V$AREB6_01		127	0.26225808	0.9629886	0.7109827	1	1	716	tags=11%, list=6%, signal=12%
CGTSACG_V$PAX3_B	CGTSACG_V$PAX3_B		61	0.23491496	0.9623847	0.61685824	1	1	5204	tags=52%, list=46%, signal=97%
AGTCTTA,MIR-499	AGTCTTA,MIR-499		34	0.21799046	0.96211606	0.39759037	1	1	6380	tags=59%, list=57%, signal=136%
CCGNMNNTNACG_UNKNOWN	CCGNMNNTNACG_UNKNOWN		38	0.2442374	0.96065897	0.54474705	1	1	5402	tags=47%, list=48%, signal=91%
V$CREB_Q4_01	V$CREB_Q4_01		103	0.23652062	0.96032715	0.6264591	1	1	3995	tags=36%, list=36%, signal=55%
V$IRF7_01	V$IRF7_01		120	0.22645114	0.9602707	0.59960157	1	1	2586	tags=24%, list=23%, signal=31%
SYATTGTG_UNKNOWN	SYATTGTG_UNKNOWN		100	0.2434651	0.96005833	0.51724136	1	1	4991	tags=48%, list=45%, signal=86%
V$MYOD_Q6_01	V$MYOD_Q6_01		104	0.24089803	0.95989513	0.52390057	1	1	3023	tags=24%, list=27%, signal=33%
YCATTAA_UNKNOWN	YCATTAA_UNKNOWN		277	0.232553	0.9585735	0.61752987	1	1	2761	tags=26%, list=25%, signal=33%
V$CACCCBINDINGFACTOR_Q6	V$CACCCBINDINGFACTOR_Q6		146	0.2293131	0.9564762	0.618677	1	1	2848	tags=30%, list=25%, signal=40%
V$RFX1_02	V$RFX1_02		120	0.23321034	0.95615804	0.6358149	1	1	3074	tags=29%, list=27%, signal=40%
V$LEF1_Q2	V$LEF1_Q2		104	0.23471384	0.9552166	0.53281856	1	1	1322	tags=14%, list=12%, signal=16%
YAATNRNNNYNATT_UNKNOWN	YAATNRNNNYNATT_UNKNOWN		51	0.26440287	0.95503825	0.38535646	1	1	4738	tags=39%, list=42%, signal=68%
V$CETS1P54_01	V$CETS1P54_01		128	0.25819162	0.955017	0.6969112	1	1	5116	tags=50%, list=46%, signal=91%
V$E2F_Q2	V$E2F_Q2		79	0.27652934	0.95391995	0.60588235	1	1	4159	tags=43%, list=37%, signal=68%
V$AML1_01	V$AML1_01		129	0.23381399	0.95366925	0.515748	1	1	1765	tags=17%, list=16%, signal=20%
V$AML1_Q6	V$AML1_Q6		129	0.23381399	0.95366925	0.515748	1	1	1765	tags=17%, list=16%, signal=20%
V$E2F_01	V$E2F_01		36	0.28170583	0.95357585	0.54474705	1	1	2315	tags=28%, list=21%, signal=35%
TGGTGCT,MIR-29A,MIR-29B,MIR-29C	TGGTGCT,MIR-29A,MIR-29B,MIR-29C		251	0.23054004	0.9521438	0.6204239	1	1	3167	tags=32%, list=28%, signal=44%
WYAAANNRNNNGCG_UNKNOWN	WYAAANNRNNNGCG_UNKNOWN		25	0.2632676	0.95183736	0.6072797	1	1	4308	tags=40%, list=38%, signal=65%
V$PPARA_01	V$PPARA_01		21	0.30001685	0.95162016	0.36897275	1	1	4450	tags=52%, list=40%, signal=87%
V$HEN1_01	V$HEN1_01		92	0.22801098	0.9511224	0.5	1	1	3070	tags=28%, list=27%, signal=39%
V$HIF1_Q5	V$HIF1_Q5		121	0.21820086	0.9507741	0.6264591	1	1	3308	tags=31%, list=30%, signal=44%
V$YY1_Q6	V$YY1_Q6		113	0.23491593	0.95057636	0.4118774	1	1	6797	tags=72%, list=61%, signal=181%
V$MEIS1AHOXA9_01	V$MEIS1AHOXA9_01		55	0.31279498	0.9498752	0.48031497	1	1	1981	tags=31%, list=18%, signal=37%
V$USF2_Q6	V$USF2_Q6		126	0.2099809	0.9463863	0.30861723	1	1	4132	tags=40%, list=37%, signal=62%
V$CP2_02	V$CP2_02		122	0.24112323	0.9458262	0.5117647	1	1	4349	tags=45%, list=39%, signal=73%
CAGNWMCNNNGAC_UNKNOWN	CAGNWMCNNNGAC_UNKNOWN		45	0.31682727	0.94452107	0.5077821	1	1	5454	tags=58%, list=49%, signal=112%
WTTGKCTG_UNKNOWN	WTTGKCTG_UNKNOWN		235	0.22253571	0.9439574	0.48235294	1	1	2410	tags=22%, list=22%, signal=28%
V$CREB_Q4	V$CREB_Q4		115	0.19886729	0.9436076	0.3006135	1	1	4897	tags=40%, list=44%, signal=70%
GTCTTCC,MIR-7	GTCTTCC,MIR-7		79	0.19776933	0.94354355	0.6380368	1	1	4466	tags=33%, list=40%, signal=54%
V$CREBP1_Q2	V$CREBP1_Q2		118	0.24751192	0.94273555	0.61354584	1	1	2848	tags=27%, list=25%, signal=36%
V$ZF5_B	V$ZF5_B		117	0.22509931	0.9425705	0.6264591	1	1	5750	tags=52%, list=51%, signal=106%
CYTAGCAAY_UNKNOWN	CYTAGCAAY_UNKNOWN		63	0.20362139	0.94006974	0.58365756	1	1	4297	tags=37%, list=38%, signal=59%
V$YY1_01	V$YY1_01		127	0.20421353	0.93816006	0.5120482	1	1	4901	tags=40%, list=44%, signal=71%
TATTATA,MIR-374	TATTATA,MIR-374		145	0.21562308	0.93795305	0.5933852	1	1	4908	tags=44%, list=44%, signal=78%
V$NRF2_01	V$NRF2_01		121	0.27045965	0.93726504	0.4864865	1	1	6065	tags=64%, list=54%, signal=137%
CTCTAGA,MIR-526C,MIR-518F,MIR-526A	CTCTAGA,MIR-526C,MIR-518F,MIR-526A		25	0.28639305	0.9371033	0.4939759	1	1	3052	tags=40%, list=27%, signal=55%
YGCGYRCGC_UNKNOWN	YGCGYRCGC_UNKNOWN		139	0.18766487	0.9366812	0.4189189	1	1	3638	tags=30%, list=32%, signal=44%
V$USF_Q6_01	V$USF_Q6_01		103	0.21022335	0.93609285	0.6019608	1	1	4372	tags=40%, list=39%, signal=65%
V$TGIF_01	V$TGIF_01		107	0.2264919	0.9355997	0.68110234	1	1	1919	tags=16%, list=17%, signal=19%
GGCNKCCATNK_UNKNOWN	GGCNKCCATNK_UNKNOWN		57	0.23271284	0.935463	0.6254826	1	1	6508	tags=61%, list=58%, signal=146%
V$ZF5_01	V$ZF5_01		123	0.2009118	0.934999	0.5156863	1	1	3420	tags=27%, list=31%, signal=38%
V$FXR_Q3	V$FXR_Q3		48	0.24247925	0.9343911	0.50784314	1	1	2056	tags=21%, list=18%, signal=25%
TCCATTKW_UNKNOWN	TCCATTKW_UNKNOWN		114	0.23068538	0.93426746	0.29282868	1	1	4899	tags=46%, list=44%, signal=82%
V$E47_02	V$E47_02		113	0.24541764	0.93265724	0.53815264	1	1	1651	tags=16%, list=15%, signal=18%
YYCATTCAWW_UNKNOWN	YYCATTCAWW_UNKNOWN		91	0.23999237	0.9319182	0.5471698	1	1	1344	tags=11%, list=12%, signal=12%
CAGTCAC,MIR-134	CAGTCAC,MIR-134		25	0.24221134	0.93184423	0.7013487	1	1	7619	tags=72%, list=68%, signal=225%
V$EGR2_01	V$EGR2_01		85	0.21864559	0.9309851	0.6389961	1	1	3790	tags=29%, list=34%, signal=44%
TCCCCAC,MIR-491	TCCCCAC,MIR-491		31	0.26774284	0.9298511	0.5114943	1	1	1138	tags=16%, list=10%, signal=18%
V$CREB_01	V$CREB_01		121	0.21960293	0.92672485	0.5471698	1	1	3587	tags=32%, list=32%, signal=47%
V$PAX6_01	V$PAX6_01		50	0.31627175	0.9250098	0.5366876	1	1	2327	tags=26%, list=21%, signal=33%
V$SP1_Q6_01	V$SP1_Q6_01		126	0.22031254	0.9247102	0.51600754	1	1	4648	tags=42%, list=42%, signal=71%
V$SP1_Q4_01	V$SP1_Q4_01		131	0.2280414	0.92430425	0.6930502	1	1	5659	tags=51%, list=51%, signal=102%
V$NRF1_Q6	V$NRF1_Q6		117	0.21083115	0.9241969	0.7011494	1	1	4195	tags=38%, list=37%, signal=60%
V$PR_Q2	V$PR_Q2		117	0.22231165	0.9234529	0.6118547	1	1	3070	tags=27%, list=27%, signal=37%
TGACCTTG_V$SF1_Q6	TGACCTTG_V$SF1_Q6		122	0.20037517	0.9222817	0.5066922	1	1	4914	tags=40%, list=44%, signal=71%
AATGGAG,MIR-136	AATGGAG,MIR-136		41	0.24081405	0.91839117	0.5885827	1	1	3528	tags=24%, list=32%, signal=35%
V$SPZ1_01	V$SPZ1_01		127	0.2570321	0.9177553	0.4903475	1	1	2894	tags=24%, list=26%, signal=31%
GAGCCAG,MIR-149	GAGCCAG,MIR-149		73	0.28063717	0.91756	0.50766283	1	1	5025	tags=52%, list=45%, signal=94%
V$LXR_DR4_Q3	V$LXR_DR4_Q3		46	0.23955645	0.91741043	0.6118547	1	1	3165	tags=30%, list=28%, signal=42%
V$GR_Q6_01	V$GR_Q6_01		129	0.24210851	0.91650635	0.7051793	1	1	1167	tags=15%, list=10%, signal=16%
V$HNF4_Q6	V$HNF4_Q6		125	0.2339509	0.9152905	0.72779924	1	1	2005	tags=22%, list=18%, signal=26%
ACCTGTTG_UNKNOWN	ACCTGTTG_UNKNOWN		72	0.24512264	0.9149541	0.4990366	1	1	4017	tags=33%, list=36%, signal=52%
V$MIF1_01	V$MIF1_01		75	0.2504853	0.91224086	0.5	1	1	3751	tags=35%, list=33%, signal=52%
V$AP1_Q6	V$AP1_Q6		130	0.23929903	0.9112544	0.6080306	1	1	1951	tags=19%, list=17%, signal=23%
WGGAATGY_V$TEF1_Q6	WGGAATGY_V$TEF1_Q6		173	0.22160551	0.90815425	0.68110234	1	1	2312	tags=22%, list=21%, signal=27%
V$SP1_Q6	V$SP1_Q6		128	0.22828515	0.907316	0.6042471	1	1	4601	tags=41%, list=41%, signal=69%
GTGCCTT,MIR-506	GTGCCTT,MIR-506		359	0.1822409	0.90662116	0.52895755	1	1	4294	tags=38%, list=38%, signal=60%
ATGGYGGA_UNKNOWN	ATGGYGGA_UNKNOWN		43	0.25422794	0.90606236	0.58301157	1	1	5312	tags=51%, list=47%, signal=97%
ACAWYAAAG_UNKNOWN	ACAWYAAAG_UNKNOWN		47	0.25982463	0.906001	0.5301455	1	1	4419	tags=49%, list=39%, signal=80%
V$HNF4_DR1_Q3	V$HNF4_DR1_Q3		139	0.22135934	0.90389323	0.72745097	1	1	3701	tags=36%, list=33%, signal=53%
YAATNANRNNNCAG_UNKNOWN	YAATNANRNNNCAG_UNKNOWN		33	0.288799	0.90255326	0.416	1	1	572	tags=15%, list=5%, signal=16%
CAGTGTT,MIR-141,MIR-200A	CAGTGTT,MIR-141,MIR-200A		160	0.170134	0.89972913	0.70281124	1	1	4381	tags=36%, list=39%, signal=59%
V$HNF4_01	V$HNF4_01		136	0.21788287	0.8989089	0.7127883	1	1	1296	tags=13%, list=12%, signal=15%
V$MAX_01	V$MAX_01		116	0.19069225	0.89826685	0.39442232	1	1	1473	tags=14%, list=13%, signal=16%
GGCACAT,MIR-455	GGCACAT,MIR-455		28	0.30325514	0.8958558	0.5965251	1	1	6590	tags=71%, list=59%, signal=173%
V$ATF_B	V$ATF_B		93	0.23816012	0.89584255	0.5020576	1	1	2802	tags=27%, list=25%, signal=36%
V$PU1_Q6	V$PU1_Q6		110	0.22693788	0.8951764	0.6293436	1	1	2839	tags=28%, list=25%, signal=37%
V$STAT5A_04	V$STAT5A_04		99	0.23347168	0.8950891	0.5226824	1	1	811	tags=11%, list=7%, signal=12%
V$DR1_Q3	V$DR1_Q3		125	0.21867698	0.89460903	0.8187251	1	1	3857	tags=36%, list=34%, signal=54%
V$OLF1_01	V$OLF1_01		132	0.22568554	0.8941862	0.73552126	1	1	1868	tags=17%, list=17%, signal=21%
ACTGCCT,MIR-34B	ACTGCCT,MIR-34B		111	0.22165443	0.89327395	0.6264591	1	1	5293	tags=50%, list=47%, signal=93%
CAAGGAT,MIR-362	CAAGGAT,MIR-362		33	0.23144682	0.8931622	0.72200775	1	1	4597	tags=36%, list=41%, signal=62%
GTACAGG,MIR-486	GTACAGG,MIR-486		33	0.29057115	0.89255995	0.5156863	1	1	2746	tags=30%, list=25%, signal=40%
ACACTCC,MIR-122A	ACACTCC,MIR-122A		43	0.25035995	0.89255506	0.2977099	1	1	4104	tags=44%, list=37%, signal=69%
TTAYRTAA_V$E4BP4_01	TTAYRTAA_V$E4BP4_01		107	0.21162093	0.8921144	0.5252918	1	1	4297	tags=39%, list=38%, signal=63%
V$FREAC7_01	V$FREAC7_01		84	0.21437812	0.8893658	0.6103647	1	1	4901	tags=48%, list=44%, signal=84%
YTTCCNNNGGAMR_UNKNOWN	YTTCCNNNGGAMR_UNKNOWN		22	0.24935015	0.8874902	0.7208413	1	1	5985	tags=68%, list=53%, signal=146%
GCANCTGNY_V$MYOD_Q6	GCANCTGNY_V$MYOD_Q6		435	0.21229294	0.88495404	0.70916337	1	1	3023	tags=27%, list=27%, signal=36%
V$HEN1_02	V$HEN1_02		86	0.2307474	0.8835424	0.72115386	1	1	4352	tags=40%, list=39%, signal=64%
CCTGCTG,MIR-214	CCTGCTG,MIR-214		117	0.17972873	0.88146913	0.74124515	1	1	4263	tags=34%, list=38%, signal=55%
GGCACTT,MIR-519E	GGCACTT,MIR-519E		68	0.20196335	0.8807336	0.53281856	1	1	2041	tags=16%, list=18%, signal=20%
V$USF_01	V$USF_01		109	0.20355557	0.87963235	0.7239382	1	1	4144	tags=37%, list=37%, signal=58%
V$AHR_Q5	V$AHR_Q5		105	0.21949688	0.87961924	0.71814674	1	1	2428	tags=22%, list=22%, signal=28%
V$ELK1_01	V$ELK1_01		124	0.2732395	0.878764	0.8069498	1	1	4634	tags=51%, list=41%, signal=86%
YKACATTT_UNKNOWN	YKACATTT_UNKNOWN		121	0.2121181	0.87662524	0.70552146	1	1	3436	tags=33%, list=31%, signal=47%
TGACGTCA_V$ATF3_Q6	TGACGTCA_V$ATF3_Q6		107	0.20368184	0.8750067	0.6995885	1	1	3995	tags=35%, list=36%, signal=53%
V$ARNT_01	V$ARNT_01		122	0.22041893	0.8735303	0.729572	1	1	4267	tags=38%, list=38%, signal=60%
GGGACCA,MIR-133A,MIR-133B	GGGACCA,MIR-133A,MIR-133B		101	0.2023052	0.87325317	0.73619634	1	1	4216	tags=40%, list=38%, signal=63%
GCGNNANTTCC_UNKNOWN	GCGNNANTTCC_UNKNOWN		63	0.2642408	0.8693796	0.5945946	1	1	5430	tags=57%, list=48%, signal=110%
GGGGCCC,MIR-296	GGGGCCC,MIR-296		37	0.17603403	0.86919034	0.7159309	1	1	2773	tags=22%, list=25%, signal=29%
V$CART1_01	V$CART1_01		97	0.24458994	0.8691234	0.7250996	1	1	2713	tags=27%, list=24%, signal=35%
CAGGGTC,MIR-504	CAGGGTC,MIR-504		44	0.24463743	0.8690845	0.7407407	1	1	2865	tags=32%, list=26%, signal=43%
V$CEBPB_02	V$CEBPB_02		137	0.19906013	0.8689762	0.8215686	1	1	2912	tags=23%, list=26%, signal=31%
GAGCTGG,MIR-337	GAGCTGG,MIR-337		76	0.20754604	0.86838144	0.52873564	1	1	1236	tags=13%, list=11%, signal=15%
V$HEB_Q6	V$HEB_Q6		123	0.21396427	0.8664239	0.6003937	1	1	3210	tags=33%, list=29%, signal=46%
RTTTNNNYTGGM_UNKNOWN	RTTTNNNYTGGM_UNKNOWN		84	0.22928299	0.8656046	0.6310273	1	1	2237	tags=20%, list=20%, signal=25%
V$CMYB_01	V$CMYB_01		119	0.21532457	0.86514395	0.74124515	1	1	5454	tags=51%, list=49%, signal=99%
TTGGAGA,MIR-515-5P,MIR-519E	TTGGAGA,MIR-515-5P,MIR-519E		68	0.22040537	0.8651326	0.61960787	1	1	5284	tags=49%, list=47%, signal=91%
YGACNNYACAR_UNKNOWN	YGACNNYACAR_UNKNOWN		44	0.26607633	0.86490744	0.5966736	1	1	3023	tags=27%, list=27%, signal=37%
V$SP1_01	V$SP1_01		126	0.1907372	0.8643647	0.729572	1	1	4228	tags=37%, list=38%, signal=58%
CTGAGCC,MIR-24	CTGAGCC,MIR-24		123	0.23735958	0.8622857	0.6969112	1	1	4806	tags=43%, list=43%, signal=75%
RRCCGTTA_UNKNOWN	RRCCGTTA_UNKNOWN		35	0.30328685	0.8614806	0.73552126	1	1	5530	tags=57%, list=49%, signal=113%
V$ZID_01	V$ZID_01		107	0.19153452	0.8608056	0.7131931	1	1	2802	tags=23%, list=25%, signal=31%
V$FOXO1_01	V$FOXO1_01		124	0.21682464	0.85953987	0.8215686	1	1	4859	tags=47%, list=43%, signal=82%
V$COUP_DR1_Q6	V$COUP_DR1_Q6		124	0.18596928	0.8594224	0.8066406	1	1	3693	tags=32%, list=33%, signal=48%
V$IK3_01	V$IK3_01		112	0.22077943	0.85729825	0.74485594	1	1	1682	tags=17%, list=15%, signal=20%
YGCANTGCR_UNKNOWN	YGCANTGCR_UNKNOWN		52	0.18271716	0.8571475	0.52683896	1	1	4444	tags=40%, list=40%, signal=67%
V$PAX_Q6	V$PAX_Q6		128	0.20876452	0.85683393	0.80864197	1	1	1943	tags=20%, list=17%, signal=23%
V$AP1_Q2_01	V$AP1_Q2_01		141	0.19331473	0.8551112	0.8246628	1	1	1231	tags=13%, list=11%, signal=15%
V$TAXCREB_01	V$TAXCREB_01		70	0.20215997	0.8542619	0.62249	1	1	1617	tags=14%, list=14%, signal=17%
V$DBP_Q6	V$DBP_Q6		120	0.21452281	0.850731	0.6944444	1	1	2653	tags=24%, list=24%, signal=31%
V$P53_DECAMER_Q2	V$P53_DECAMER_Q2		126	0.2319925	0.8453363	0.9131274	1	1	3662	tags=36%, list=33%, signal=52%
V$PPAR_DR1_Q2	V$PPAR_DR1_Q2		127	0.19506615	0.8450263	0.80864197	1	1	875	tags=10%, list=8%, signal=11%
ACCATTT,MIR-522	ACCATTT,MIR-522		78	0.20281415	0.8447286	0.8243243	1	1	4600	tags=38%, list=41%, signal=65%
V$TEL2_Q6	V$TEL2_Q6		109	0.2866472	0.8443632	0.6969112	1	1	2994	tags=30%, list=27%, signal=41%
TCANNTGAY_V$SREBP1_01	TCANNTGAY_V$SREBP1_01		246	0.17135592	0.84410256	0.68346775	1	1	5114	tags=46%, list=46%, signal=82%
V$SF1_Q6	V$SF1_Q6		127	0.17582193	0.84378254	0.7036329	1	1	5361	tags=44%, list=48%, signal=84%
V$AP1_C	V$AP1_C		157	0.20295681	0.8427608	0.814741	1	1	1951	tags=18%, list=17%, signal=21%
CACGTG_V$MYC_Q2	CACGTG_V$MYC_Q2		482	0.1667693	0.8420248	0.8087954	1	1	4171	tags=34%, list=37%, signal=51%
CCCAGAG,MIR-326	CCCAGAG,MIR-326		78	0.17386885	0.83986145	0.8125	1	1	3257	tags=24%, list=29%, signal=34%
TCTATGA,MIR-376A,MIR-376B	TCTATGA,MIR-376A,MIR-376B		50	0.24577188	0.8367903	0.7176471	1	1	3300	tags=30%, list=29%, signal=42%
TACTTGA,MIR-26A,MIR-26B	TACTTGA,MIR-26A,MIR-26B		144	0.20968328	0.835939	0.53754944	1	1	2280	tags=20%, list=20%, signal=25%
V$PAX2_02	V$PAX2_02		122	0.2213377	0.83397144	0.9096386	1	1	3042	tags=31%, list=27%, signal=42%
CTTTAAR_UNKNOWN	CTTTAAR_UNKNOWN		445	0.20403615	0.83288825	0.7068273	1	1	2365	tags=22%, list=21%, signal=27%
V$MAZ_Q6	V$MAZ_Q6		95	0.18867709	0.8311664	0.8051181	1	1	4444	tags=39%, list=40%, signal=64%
GGATTA_V$PITX2_Q2	GGATTA_V$PITX2_Q2		284	0.17569701	0.82967776	0.71456695	1	1	2850	tags=23%, list=25%, signal=29%
ATCMNTCCGY_UNKNOWN	ATCMNTCCGY_UNKNOWN		23	0.31441435	0.8294181	0.73552126	1	1	3358	tags=35%, list=30%, signal=50%
V$MTF1_Q4	V$MTF1_Q4		125	0.16802658	0.82872355	0.8015873	1	1	2865	tags=24%, list=26%, signal=32%
V$GATA2_01	V$GATA2_01		59	0.20477557	0.82708377	0.83040935	1	1	5576	tags=46%, list=50%, signal=91%
V$NFKB_C	V$NFKB_C		136	0.24227934	0.8267568	0.71428573	1	1	1367	tags=15%, list=12%, signal=17%
V$ATF3_Q6	V$ATF3_Q6		117	0.20235285	0.82540345	0.8215686	1	1	3986	tags=32%, list=36%, signal=50%
V$RREB1_01	V$RREB1_01		101	0.18233489	0.82527936	0.8069498	1	1	4600	tags=39%, list=41%, signal=65%
CCAATNNSNNNGCG_UNKNOWN	CCAATNNSNNNGCG_UNKNOWN		28	0.24179724	0.8224572	0.6436059	1	1	5745	tags=61%, list=51%, signal=124%
V$CREBP1_01	V$CREBP1_01		77	0.22735035	0.82057494	0.8038462	1	1	4309	tags=44%, list=38%, signal=71%
YRCCAKNNGNCGC_UNKNOWN	YRCCAKNNGNCGC_UNKNOWN		29	0.19684625	0.8193793	0.39688715	1	1	2062	tags=17%, list=18%, signal=21%
ATGTTTC,MIR-494	ATGTTTC,MIR-494		79	0.19297732	0.8187977	0.7248996	1	1	5025	tags=46%, list=45%, signal=82%
V$HAND1E47_01	V$HAND1E47_01		127	0.18920246	0.8169185	0.72839504	1	1	4296	tags=39%, list=38%, signal=63%
TCCAGAT,MIR-516-5P	TCCAGAT,MIR-516-5P		50	0.23359676	0.81538695	0.9131274	1	1	3435	tags=32%, list=31%, signal=46%
ATCTTGC,MIR-31	ATCTTGC,MIR-31		33	0.21441439	0.8140964	0.73619634	1	1	2996	tags=33%, list=27%, signal=45%
CAGGTA_V$AREB6_01	CAGGTA_V$AREB6_01		362	0.15973873	0.8137946	0.91395795	1	1	2949	tags=21%, list=26%, signal=27%
V$AP2GAMMA_01	V$AP2GAMMA_01		119	0.17437057	0.81363934	0.83054006	1	1	3293	tags=27%, list=29%, signal=38%
GTTAAAG,MIR-302B	GTTAAAG,MIR-302B		38	0.23600422	0.8129456	0.71809524	1	1	3545	tags=32%, list=32%, signal=46%
V$RFX1_01	V$RFX1_01		105	0.17599681	0.8117684	0.7137255	1	1	2389	tags=21%, list=21%, signal=26%
V$SOX5_01	V$SOX5_01		113	0.21945025	0.81121755	0.58641976	1	1	3853	tags=35%, list=34%, signal=53%
TTTGTAG,MIR-520D	TTTGTAG,MIR-520D		174	0.19857122	0.8108278	0.6019608	1	1	2064	tags=20%, list=18%, signal=24%
CCANNAGRKGGC_UNKNOWN	CCANNAGRKGGC_UNKNOWN		55	0.23691748	0.81000155	0.7186898	1	1	2838	tags=24%, list=25%, signal=32%
V$AP1_Q4_01	V$AP1_Q4_01		145	0.18904756	0.80886686	0.7068273	1	1	2246	tags=19%, list=20%, signal=24%
AAGCACA,MIR-218	AAGCACA,MIR-218		166	0.1842232	0.80739367	0.74044263	1	1	4503	tags=37%, list=40%, signal=61%
V$AP2_Q3	V$AP2_Q3		130	0.16722159	0.8067334	0.7199211	1	1	3928	tags=34%, list=35%, signal=52%
V$SRF_01	V$SRF_01		37	0.27809274	0.80497235	0.7208413	1	1	1828	tags=19%, list=16%, signal=23%
CAGCTTT,MIR-320	CAGCTTT,MIR-320		121	0.17383096	0.80386895	0.81390595	1	1	4281	tags=37%, list=38%, signal=60%
V$HNF1_C	V$HNF1_C		120	0.21681765	0.80334014	0.8108108	1	1	2712	tags=23%, list=24%, signal=30%
CTTTGTA,MIR-524	CTTTGTA,MIR-524		227	0.18158181	0.8032936	0.73619634	1	1	2814	tags=22%, list=25%, signal=29%
V$CEBPB_01	V$CEBPB_01		135	0.20995796	0.8028436	0.82304525	1	1	2746	tags=27%, list=25%, signal=36%
V$EN1_01	V$EN1_01		51	0.21586949	0.8005039	0.71428573	1	1	572	tags=8%, list=5%, signal=8%
V$P53_02	V$P53_02		112	0.18839565	0.79853785	0.9117647	1	1	3324	tags=26%, list=30%, signal=36%
ATAACCT,MIR-154	ATAACCT,MIR-154		35	0.2504172	0.79823416	0.6254826	1	1	3435	tags=29%, list=31%, signal=41%
V$CEBP_Q3	V$CEBP_Q3		123	0.1832727	0.7960522	0.91035855	1	1	1537	tags=15%, list=14%, signal=17%
GTGCCAA,MIR-96	GTGCCAA,MIR-96		160	0.17719674	0.7947049	0.80237156	1	1	2944	tags=24%, list=26%, signal=32%
GCGSCMNTTT_UNKNOWN	GCGSCMNTTT_UNKNOWN		30	0.19594485	0.79443824	0.7987928	1	1	4475	tags=43%, list=40%, signal=72%
V$MYCMAX_02	V$MYCMAX_02		117	0.19384494	0.7936237	0.70281124	1	1	2848	tags=27%, list=25%, signal=36%
V$CREBP1CJUN_01	V$CREBP1CJUN_01		119	0.1746964	0.79338515	0.8127572	1	1	3587	tags=30%, list=32%, signal=44%
V$NRSF_01	V$NRSF_01		52	0.21617855	0.79319876	0.64285713	1	1	4528	tags=33%, list=40%, signal=55%
V$SREBP1_Q6	V$SREBP1_Q6		129	0.18811862	0.79042304	0.82149714	1	1	2774	tags=23%, list=25%, signal=31%
V$TATA_C	V$TATA_C		165	0.21233469	0.78784555	0.72540987	1	1	1813	tags=16%, list=16%, signal=19%
V$IRF2_01	V$IRF2_01		55	0.2156564	0.78751105	0.798419	1	1	2482	tags=22%, list=22%, signal=28%
CCACACA,MIR-147	CCACACA,MIR-147		36	0.18630324	0.78702706	0.8229572	1	1	4029	tags=36%, list=36%, signal=56%
V$FREAC2_01	V$FREAC2_01		126	0.17699763	0.7868098	0.7258979	1	1	2839	tags=24%, list=25%, signal=32%
CAGGTCC,MIR-492	CAGGTCC,MIR-492		28	0.22561428	0.7847979	0.8095238	1	1	4505	tags=43%, list=40%, signal=72%
ATATGCA,MIR-448	ATATGCA,MIR-448		105	0.20327722	0.78465414	0.8215686	1	1	4709	tags=44%, list=42%, signal=75%
V$AP2_Q6	V$AP2_Q6		127	0.1862899	0.7839605	0.9137931	1	1	5413	tags=48%, list=48%, signal=92%
V$EGR1_01	V$EGR1_01		131	0.1648227	0.78266746	0.8069498	1	1	4419	tags=34%, list=39%, signal=55%
CTACTGT,MIR-199A	CTACTGT,MIR-199A		77	0.18252489	0.7819151	0.79961467	1	1	2778	tags=26%, list=25%, signal=34%
V$ICSBP_Q6	V$ICSBP_Q6		119	0.2128731	0.78189987	0.9072165	1	1	2626	tags=24%, list=23%, signal=31%
V$BRN2_01	V$BRN2_01		114	0.1850234	0.78027284	0.7108434	1	1	5137	tags=39%, list=46%, signal=72%
GCTCTTG,MIR-335	GCTCTTG,MIR-335		45	0.22215219	0.77899116	0.8243243	1	1	4366	tags=38%, list=39%, signal=62%
V$HIF1_Q3	V$HIF1_Q3		116	0.15413925	0.7775529	0.9117647	1	1	3308	tags=27%, list=30%, signal=38%
SMTTTTGT_UNKNOWN	SMTTTTGT_UNKNOWN		196	0.16631594	0.777465	0.8007968	1	1	5335	tags=43%, list=48%, signal=80%
TGCCTTA,MIR-124A	TGCCTTA,MIR-124A		285	0.15584463	0.7718009	0.7991968	1	1	4336	tags=35%, list=39%, signal=56%
CATTGTYY_V$SOX9_B1	CATTGTYY_V$SOX9_B1		181	0.20530848	0.77163035	0.8169014	1	1	2746	tags=25%, list=25%, signal=32%
V$PAX4_01	V$PAX4_01		135	0.17930828	0.7711036	0.8030888	1	1	5204	tags=49%, list=46%, signal=90%
V$EVI1_05	V$EVI1_05		89	0.18955047	0.77019787	0.8127572	1	1	2421	tags=18%, list=22%, signal=23%
ACTTTAT,MIR-142-5P	ACTTTAT,MIR-142-5P		150	0.1679526	0.7669589	0.7991968	1	1	3316	tags=27%, list=30%, signal=37%
GGGCATT,MIR-365	GGGCATT,MIR-365		60	0.20222291	0.7659188	0.8226804	1	1	5634	tags=55%, list=50%, signal=110%
GCAAAAA,MIR-129	GCAAAAA,MIR-129		76	0.17968804	0.7633625	0.82738096	1	1	5443	tags=54%, list=49%, signal=104%
V$AML_Q6	V$AML_Q6		135	0.21253851	0.76313496	0.9131274	1	1	2554	tags=21%, list=23%, signal=27%
TTGGGAG,MIR-150	TTGGGAG,MIR-150		49	0.20293164	0.7626127	0.8243243	1	1	1724	tags=14%, list=15%, signal=17%
TGACAGNY_V$MEIS1_01	TGACAGNY_V$MEIS1_01		378	0.15090925	0.7602647	0.9096386	1	1	4004	tags=30%, list=36%, signal=45%
TGTGTGA,MIR-377	TGTGTGA,MIR-377		87	0.17138694	0.7572058	0.82600385	1	1	1122	tags=10%, list=10%, signal=11%
GGAMTNNNNNTCCY_UNKNOWN	GGAMTNNNNNTCCY_UNKNOWN		55	0.17008217	0.7567535	0.8068182	1	1	5251	tags=49%, list=47%, signal=92%
TATCTGG,MIR-488	TATCTGG,MIR-488		32	0.19474342	0.7541812	0.8046875	1	1	3279	tags=28%, list=29%, signal=40%
V$TEF1_Q6	V$TEF1_Q6		110	0.19540241	0.7537935	0.91525424	1	1	1899	tags=17%, list=17%, signal=21%
CAGCACT,MIR-512-3P	CAGCACT,MIR-512-3P		62	0.18987024	0.75324225	0.9131274	1	1	2051	tags=19%, list=18%, signal=24%
V$CREB_Q2	V$CREB_Q2		124	0.14650963	0.75134706	0.9096386	1	1	3485	tags=25%, list=31%, signal=36%
AAAGGGA,MIR-204,MIR-211	AAAGGGA,MIR-204,MIR-211		119	0.13736463	0.7501529	0.9131274	1	1	5430	tags=44%, list=48%, signal=84%
GTGCAAA,MIR-507	GTGCAAA,MIR-507		58	0.18129434	0.75000685	0.71224487	1	1	5720	tags=48%, list=51%, signal=98%
CACTTTG,MIR-520G,MIR-520H	CACTTTG,MIR-520G,MIR-520H		118	0.1329388	0.74896806	0.71701723	1	1	6009	tags=44%, list=54%, signal=94%
AAACCAC,MIR-140	AAACCAC,MIR-140		54	0.17527255	0.748016	0.9142857	1	1	1867	tags=17%, list=17%, signal=20%
AAGCCAT,MIR-135A,MIR-135B	AAGCCAT,MIR-135A,MIR-135B		166	0.15580018	0.7453414	0.8073218	1	1	1848	tags=13%, list=17%, signal=16%
V$USF_02	V$USF_02		121	0.15260728	0.74280286	0.729572	1	1	5058	tags=42%, list=45%, signal=76%
V$EVI1_04	V$EVI1_04		123	0.18872106	0.74192685	0.8172691	1	1	3425	tags=32%, list=31%, signal=45%
GAGACTG,MIR-452	GAGACTG,MIR-452		44	0.19177769	0.7409039	0.8084291	1	1	4296	tags=41%, list=38%, signal=66%
V$LXR_Q3	V$LXR_Q3		34	0.220874	0.73994476	0.9124514	1	1	3928	tags=32%, list=35%, signal=50%
V$HMX1_01	V$HMX1_01		20	0.23192479	0.7396818	0.78988326	1	1	6496	tags=65%, list=58%, signal=155%
V$ERR1_Q2	V$ERR1_Q2		124	0.15578263	0.73927295	0.7992126	1	1	1198	tags=10%, list=11%, signal=12%
GGTAACC,MIR-409-5P	GGTAACC,MIR-409-5P		19	0.20940582	0.73828465	0.9064449	1	1	4144	tags=42%, list=37%, signal=67%
V$SP1_Q2_01	V$SP1_Q2_01		122	0.15611747	0.7367836	0.8256705	1	1	5798	tags=46%, list=52%, signal=94%
V$EGR_Q6	V$EGR_Q6		134	0.13050923	0.7348331	0.8229572	1	1	6481	tags=57%, list=58%, signal=133%
V$GATA1_01	V$GATA1_01		127	0.14729364	0.7346407	0.8246628	1	1	4600	tags=35%, list=41%, signal=59%
V$CREB_Q3	V$CREB_Q3		115	0.14962901	0.73390377	0.9131274	1	1	6245	tags=52%, list=56%, signal=117%
ATTCTTT,MIR-186	ATTCTTT,MIR-186		128	0.19126971	0.732497	0.6927711	1	1	4162	tags=38%, list=37%, signal=59%
AAAGGAT,MIR-501	AAAGGAT,MIR-501		72	0.15425676	0.73017246	0.8031496	1	1	3124	tags=24%, list=28%, signal=33%
V$STAT3_02	V$STAT3_02		63	0.12717555	0.7292125	0.8256705	1	1	5934	tags=46%, list=53%, signal=97%
GTGGGTGK_UNKNOWN	GTGGGTGK_UNKNOWN		149	0.16027899	0.72814167	0.90797544	1	1	4523	tags=37%, list=40%, signal=61%
TAGAACC,MIR-182	TAGAACC,MIR-182		18	0.25955448	0.72787213	0.9072165	1	1	3987	tags=50%, list=36%, signal=78%
CGGAARNGGCNG_UNKNOWN	CGGAARNGGCNG_UNKNOWN		25	0.23777284	0.72700715	0.8069498	1	1	5280	tags=52%, list=47%, signal=98%
V$ETF_Q6	V$ETF_Q6		50	0.17357533	0.72592497	0.7036329	1	1	4714	tags=38%, list=42%, signal=65%
V$CREB_Q2_01	V$CREB_Q2_01		101	0.16331047	0.7256608	0.91035855	1	1	3995	tags=31%, list=36%, signal=47%
V$PBX1_01	V$PBX1_01		121	0.18021402	0.72556007	0.699187	1	1	2011	tags=17%, list=18%, signal=20%
V$MYB_Q5_01	V$MYB_Q5_01		116	0.15275471	0.7204892	0.9132948	1	1	1233	tags=11%, list=11%, signal=12%
CCTGTGA,MIR-513	CCTGTGA,MIR-513		63	0.1951494	0.72006917	0.9131274	1	1	5901	tags=57%, list=53%, signal=120%
V$PPARA_02	V$PPARA_02		61	0.15304315	0.7190773	0.7088847	1	1	4029	tags=31%, list=36%, signal=48%
AGGGCAG,MIR-18A	AGGGCAG,MIR-18A		62	0.21468619	0.71832687	0.7229602	1	1	3523	tags=37%, list=31%, signal=54%
MGGAAGTG_V$GABP_B	MGGAAGTG_V$GABP_B		357	0.18914823	0.71453756	0.9131274	1	1	3995	tags=35%, list=36%, signal=53%
V$TCF4_Q5	V$TCF4_Q5		116	0.1867296	0.71363664	0.91035855	1	1	4746	tags=43%, list=42%, signal=74%
YTAATTAA_V$LHX3_01	YTAATTAA_V$LHX3_01		88	0.19657756	0.7134595	0.8246628	1	1	1897	tags=16%, list=17%, signal=19%
V$COREBINDINGFACTOR_Q6	V$COREBINDINGFACTOR_Q6		138	0.17916241	0.7122808	0.8243243	1	1	736	tags=9%, list=7%, signal=10%
V$PAX5_01	V$PAX5_01		73	0.1859364	0.7113853	0.813253	1	1	4910	tags=47%, list=44%, signal=82%
V$CEBPA_01	V$CEBPA_01		119	0.18571599	0.71037745	0.7232704	1	1	5348	tags=50%, list=48%, signal=95%
V$MAF_Q6	V$MAF_Q6		144	0.17217039	0.70885956	0.9131274	1	1	3518	tags=28%, list=31%, signal=41%
GTCAGGA,MIR-378	GTCAGGA,MIR-378		28	0.18089117	0.70850086	0.91395795	1	1	6804	tags=54%, list=61%, signal=136%
GTGCCAT,MIR-183	GTGCCAT,MIR-183		100	0.14924015	0.7078624	0.9096386	1	1	1127	tags=11%, list=10%, signal=12%
TCTAGAG,MIR-517	TCTAGAG,MIR-517		29	0.21188371	0.70731485	0.8092243	1	1	472	tags=7%, list=4%, signal=7%
ACAACTT,MIR-382	ACAACTT,MIR-382		38	0.18351887	0.7071661	0.91035855	1	1	4978	tags=50%, list=44%, signal=90%
AGCACTT,MIR-93,MIR-302A,MIR-302B,MIR-302C,MIR-302D,MIR-372,MIR-373,MIR-520E,MIR-520A,MIR-526B,MIR-520B,MIR-520C,MIR-520D	AGCACTT,MIR-93,MIR-302A,MIR-302B,MIR-302C,MIR-302D,MIR-372,MIR-373,MIR-520E,MIR-520A,MIR-526B,MIR-520B,MIR-520C,MIR-520D		140	0.16019157	0.70716244	0.9131274	1	1	4292	tags=34%, list=38%, signal=55%
V$WHN_B	V$WHN_B		121	0.14534555	0.7070873	0.8127572	1	1	1094	tags=8%, list=10%, signal=9%
V$OCT1_04	V$OCT1_04		122	0.18657428	0.7065687	0.9096386	1	1	4631	tags=43%, list=41%, signal=72%
V$AP4_Q6_01	V$AP4_Q6_01		126	0.18368994	0.70528954	0.9114173	1	1	3273	tags=28%, list=29%, signal=39%
YRTCANNRCGC_UNKNOWN	YRTCANNRCGC_UNKNOWN		35	0.17638572	0.70430225	0.9117647	1	1	4292	tags=40%, list=38%, signal=65%
V$CEBPGAMMA_Q6	V$CEBPGAMMA_Q6		119	0.18583344	0.70349073	0.9074074	1	1	4651	tags=41%, list=42%, signal=70%
CCAWNWWNNNGGC_UNKNOWN	CCAWNWWNNNGGC_UNKNOWN		32	0.17555797	0.7021762	0.91493386	1	1	236	tags=6%, list=2%, signal=6%
V$PAX8_B	V$PAX8_B		45	0.1890471	0.7018552	0.6967213	1	1	3091	tags=24%, list=28%, signal=34%
GTGACTT,MIR-224	GTGACTT,MIR-224		79	0.16282237	0.6983628	0.9117647	1	1	4910	tags=41%, list=44%, signal=72%
TCCAGAG,MIR-518C	TCCAGAG,MIR-518C		69	0.1543937	0.69821864	0.8102467	1	1	2479	tags=19%, list=22%, signal=24%
V$MYCMAX_B	V$MYCMAX_B		133	0.13961402	0.6971848	0.9131274	1	1	5465	tags=46%, list=49%, signal=89%
V$LBP1_Q6	V$LBP1_Q6		103	0.1995966	0.69496244	0.9114173	1	1	1271	tags=15%, list=11%, signal=16%
V$CEBP_Q2	V$CEBP_Q2		112	0.1650627	0.6918413	0.8092243	1	1	2751	tags=22%, list=25%, signal=29%
GTATTAT,MIR-369-3P	GTATTAT,MIR-369-3P		96	0.15995663	0.6911301	0.6936416	1	1	6174	tags=56%, list=55%, signal=124%
GCACCTT,MIR-18A,MIR-18B	GCACCTT,MIR-18A,MIR-18B		53	0.22887917	0.69040394	0.9131274	1	1	4155	tags=36%, list=37%, signal=57%
V$TCF1P_Q6	V$TCF1P_Q6		112	0.16184938	0.6870109	0.82086617	1	1	4847	tags=41%, list=43%, signal=72%
TGAGATT,MIR-216	TGAGATT,MIR-216		56	0.14240919	0.6866222	0.9131274	1	1	6138	tags=57%, list=55%, signal=126%
V$CHX10_01	V$CHX10_01		108	0.17199154	0.68298656	0.9074074	1	1	1919	tags=15%, list=17%, signal=18%
V$PAX4_03	V$PAX4_03		133	0.13452314	0.6818509	0.8169014	1	1	4859	tags=35%, list=43%, signal=62%
CACTGTG,MIR-128A,MIR-128B	CACTGTG,MIR-128A,MIR-128B		168	0.13968807	0.6815696	0.8215686	0.99804926	1	3861	tags=29%, list=34%, signal=44%
CCAGGGG,MIR-331	CCAGGGG,MIR-331		49	0.16242145	0.68010205	0.7955912	0.99721116	1	2003	tags=16%, list=18%, signal=20%
V$NKX25_01	V$NKX25_01		71	0.17757854	0.6734196	0.91035855	1	1	1401	tags=13%, list=13%, signal=14%
AGTTCTC,MIR-146A,MIR-146B	AGTTCTC,MIR-146A,MIR-146B		27	0.19412766	0.6729843	0.8092243	1	1	3523	tags=37%, list=31%, signal=54%
CCCNNGGGAR_V$OLF1_01	CCCNNGGGAR_V$OLF1_01		153	0.17246968	0.66130143	0.914611	1	1	4472	tags=35%, list=40%, signal=58%
CTATGCA,MIR-153	CTATGCA,MIR-153		107	0.16026282	0.65593946	0.8215686	1	1	4936	tags=42%, list=44%, signal=74%
GTCNYYATGR_UNKNOWN	GTCNYYATGR_UNKNOWN		36	0.15034145	0.6552487	0.9121094	1	1	5122	tags=42%, list=46%, signal=77%
V$POU6F1_01	V$POU6F1_01		117	0.18119445	0.6535168	0.9085366	1	1	4004	tags=34%, list=36%, signal=53%
AGGAAGC,MIR-516-3P	AGGAAGC,MIR-516-3P		51	0.17999138	0.6519665	0.9136276	1	1	383	tags=6%, list=3%, signal=6%
TGAYRTCA_V$ATF3_Q6	TGAYRTCA_V$ATF3_Q6		259	0.14908874	0.6403936	0.9074074	1	1	3587	tags=27%, list=32%, signal=39%
GCACTTT,MIR-17-5P,MIR-20A,MIR-106A,MIR-106B,MIR-20B,MIR-519D	GCACTTT,MIR-17-5P,MIR-20A,MIR-106A,MIR-106B,MIR-20B,MIR-519D		272	0.11764244	0.6332805	0.9131274	1	1	6174	tags=49%, list=55%, signal=106%
ACACTGG,MIR-199A,MIR-199B	ACACTGG,MIR-199A,MIR-199B		80	0.13673067	0.63062567	0.91412216	1	1	4052	tags=33%, list=36%, signal=51%
V$ER_Q6_02	V$ER_Q6_02		130	0.14959843	0.62878424	0.82149714	1	1	2619	tags=17%, list=23%, signal=22%
V$NKX22_01	V$NKX22_01		79	0.15781896	0.62656796	0.8127572	1	1	2755	tags=23%, list=25%, signal=30%
AGGTGCA,MIR-500	AGGTGCA,MIR-500		46	0.14825656	0.6244231	0.8046875	1	1	3986	tags=33%, list=36%, signal=50%
V$MYOD_Q6	V$MYOD_Q6		113	0.15143985	0.61389554	0.9114173	1	1	1786	tags=14%, list=16%, signal=17%
V$MYB_Q3	V$MYB_Q3		111	0.12884207	0.61036444	0.9096386	1	1	6265	tags=55%, list=56%, signal=124%
ACATATC,MIR-190	ACATATC,MIR-190		26	0.20530854	0.60989654	0.8092243	1	1	6270	tags=69%, list=56%, signal=157%
V$TCF11MAFG_01	V$TCF11MAFG_01		103	0.13406298	0.60147256	0.9092742	1	1	5495	tags=45%, list=49%, signal=87%
V$SMAD4_Q6	V$SMAD4_Q6		112	0.13764615	0.60115486	0.90945673	1	1	3937	tags=27%, list=35%, signal=41%
TTGCCAA,MIR-182	TTGCCAA,MIR-182		160	0.13453624	0.5988527	0.9131274	1	1	5013	tags=39%, list=45%, signal=70%
V$AP2REP_01	V$AP2REP_01		85	0.13206577	0.59191865	0.90797544	1	1	6645	tags=58%, list=59%, signal=141%
CATRRAGC_UNKNOWN	CATRRAGC_UNKNOWN		58	0.15622692	0.58945346	0.9117647	1	1	1960	tags=14%, list=18%, signal=17%
GCTGAGT,MIR-512-5P	GCTGAGT,MIR-512-5P		29	0.14979297	0.5867892	0.914611	1	1	6559	tags=59%, list=59%, signal=141%
ATGTTAA,MIR-302C	ATGTTAA,MIR-302C		126	0.13297226	0.5835873	0.90797544	1	1	3196	tags=24%, list=29%, signal=33%
V$MZF1_02	V$MZF1_02		110	0.12448475	0.58305347	0.9131274	1	1	5744	tags=45%, list=51%, signal=92%
V$CEBP_01	V$CEBP_01		120	0.145723	0.5779392	0.90797544	1	1	2763	tags=22%, list=25%, signal=28%
V$NGFIC_01	V$NGFIC_01		113	0.107521266	0.5759198	0.9131274	1	1	5745	tags=42%, list=51%, signal=85%
V$PEA3_Q6	V$PEA3_Q6		117	0.16706559	0.57353413	0.9110672	1	1	3086	tags=22%, list=28%, signal=30%
ATGCTGC,MIR-103,MIR-107	ATGCTGC,MIR-103,MIR-107		113	0.10179436	0.57333684	0.90909094	1	1	6174	tags=46%, list=55%, signal=102%
CTCTATG,MIR-368	CTCTATG,MIR-368		24	0.19308245	0.57191867	0.9074074	1	1	4859	tags=33%, list=43%, signal=59%
V$AHRARNT_01	V$AHRARNT_01		72	0.14275411	0.5673252	0.9131274	1	1	2313	tags=15%, list=21%, signal=19%
ATCATGA,MIR-433	ATCATGA,MIR-433		55	0.11416976	0.565762	0.9110672	0.99861366	1	6675	tags=56%, list=60%, signal=139%
YWATTWNNRGCT_UNKNOWN	YWATTWNNRGCT_UNKNOWN		32	0.22550148	0.5566472	0.9096386	0.99724436	1	626	tags=13%, list=6%, signal=13%
V$ETS_Q4	V$ETS_Q4		130	0.16574283	0.5467389	0.9131274	0.99568695	1	2292	tags=20%, list=20%, signal=25%
V$AMEF2_Q6	V$AMEF2_Q6		123	0.1499421	0.5259895	0.9114173	0.9989223	1	3569	tags=24%, list=32%, signal=35%
V$OCT1_Q5_01	V$OCT1_Q5_01		122	0.15086593	0.5255266	0.9074074	0.99679756	1	2184	tags=16%, list=20%, signal=19%
CCTGAGT,MIR-510	CCTGAGT,MIR-510		22	0.1586705	0.5223225	0.914611	0.9949295	1	4721	tags=41%, list=42%, signal=71%
V$MMEF2_Q6	V$MMEF2_Q6		139	0.13293476	0.4686682	0.9096386	0.9976238	1	1726	tags=11%, list=15%, signal=13%
