# Supplementary material for: A genomic analysis of mouse models of breast cancer reveals molecular features of mouse models and relationships to human breast cancer
Source: Breast Cancer Res. 2014 Jun 5;16(3):R59. doi: 10.1186/bcr3672 (PMC4078930; doi:10.1186/bcr3672)
Supplement: Additional file 11 — GSEA for mouse models compared to all other models or to mammary gland development. Listed by model. [file bcr3672-S11.zip › AdditionalFile11/Apc_KO/Vs_Normal_Mammary/c6/Downregulated_in_APCko_vs_normal_mammary.txt]

NAME	GS<br> follow link to MSigDB	GS DETAILS	SIZE	ES	NES	NOM p-val	FDR q-val	FWER p-val	RANK AT MAX	LEADING EDGE
KRAS.50_UP.V1_UP	KRAS.50_UP.V1_UP	Details ...	31	-0.4449305	-1.1005996	0.2991632	1	0.812	1063	tags=45%, list=9%, signal=50%
KRAS.LUNG_UP.V1_UP	KRAS.LUNG_UP.V1_UP	Details ...	68	-0.33447504	-1.0993956	0.4074844	1	0.861	997	tags=28%, list=9%, signal=30%
CAHOY_ASTROGLIAL	CAHOY_ASTROGLIAL	Details ...	64	-0.42533958	-1.0965191	0.29387754	1	0.861	614	tags=27%, list=5%, signal=28%
CSR_EARLY_UP.V1_DN	CSR_EARLY_UP.V1_DN	Details ...	59	-0.31860813	-1.0884722	0.19675456	1	0.861	629	tags=22%, list=6%, signal=23%
IL2_UP.V1_UP	IL2_UP.V1_UP	Details ...	102	-0.23431815	-1.077082	0.2	1	0.9	854	tags=16%, list=8%, signal=17%
KRAS.LUNG.BREAST_UP.V1_UP	KRAS.LUNG.BREAST_UP.V1_UP	Details ...	73	-0.341131	-1.0556476	0.286	1	0.9	997	tags=33%, list=9%, signal=36%
KRAS.600.LUNG.BREAST_UP.V1_UP	KRAS.600.LUNG.BREAST_UP.V1_UP	Details ...	142	-0.33141974	-1.0552118	0.39756593	1	0.9	1033	tags=27%, list=9%, signal=30%
ESC_V6.5_UP_EARLY.V1_DN	ESC_V6.5_UP_EARLY.V1_DN	Details ...	135	-0.35368845	-1.0219563	0.4016227	1	0.9	963	tags=29%, list=9%, signal=31%
STK33_NOMO_UP	STK33_NOMO_UP	Details ...	146	-0.30157518	-1.011309	0.38934427	1	0.948	1096	tags=21%, list=10%, signal=23%
BMI1_DN.V1_UP	BMI1_DN.V1_UP	Details ...	102	-0.30910552	-1.002075	0.27722773	1	0.948	681	tags=21%, list=6%, signal=22%
BMI1_DN_MEL18_DN.V1_UP	BMI1_DN_MEL18_DN.V1_UP	Details ...	99	-0.3056625	-0.9881796	0.38979593	1	0.948	1008	tags=28%, list=9%, signal=31%
MEL18_DN.V1_UP	MEL18_DN.V1_UP	Details ...	102	-0.32062006	-0.98758423	0.30227745	1	0.948	1198	tags=33%, list=11%, signal=37%
MTOR_UP.V1_DN	MTOR_UP.V1_DN	Details ...	134	-0.26668435	-0.9842942	0.39337474	1	0.948	813	tags=18%, list=7%, signal=19%
SNF5_DN.V1_DN	SNF5_DN.V1_DN	Details ...	119	-0.2957961	-0.9548559	0.3891129	1	0.948	902	tags=24%, list=8%, signal=26%
LEF1_UP.V1_UP	LEF1_UP.V1_UP	Details ...	124	-0.31575236	-0.9525979	0.4057377	1	0.948	890	tags=24%, list=8%, signal=26%
E2F1_UP.V1_DN	E2F1_UP.V1_DN	Details ...	129	-0.28191304	-0.9476411	0.29690722	1	0.948	850	tags=19%, list=8%, signal=20%
KRAS.DF.V1_UP	KRAS.DF.V1_UP	Details ...	123	-0.26500428	-0.94256765	0.47959185	1	0.948	1129	tags=27%, list=10%, signal=30%
NOTCH_DN.V1_DN	NOTCH_DN.V1_DN	Details ...	110	-0.28836617	-0.9249436	0.5943205	1	1	647	tags=19%, list=6%, signal=20%
IL15_UP.V1_UP	IL15_UP.V1_UP	Details ...	103	-0.22238338	-0.9229489	0.6115538	1	1	854	tags=17%, list=8%, signal=18%
KRAS.BREAST_UP.V1_DN	KRAS.BREAST_UP.V1_DN	Details ...	77	-0.23806442	-0.91676784	0.492	1	1	533	tags=13%, list=5%, signal=14%
RELA_DN.V1_DN	RELA_DN.V1_DN		95	-0.27018666	-0.90614545	0.5922921	1	1	567	tags=14%, list=5%, signal=14%
KRAS.KIDNEY_UP.V1_DN	KRAS.KIDNEY_UP.V1_DN		78	-0.20987682	-0.8997135	0.5963489	1	1	1157	tags=18%, list=10%, signal=20%
KRAS.AMP.LUNG_UP.V1_DN	KRAS.AMP.LUNG_UP.V1_DN		74	-0.24538928	-0.89889616	0.59591836	1	1	1202	tags=20%, list=11%, signal=23%
TGFB_UP.V1_UP	TGFB_UP.V1_UP		111	-0.24776937	-0.89724755	0.70696723	1	1	1089	tags=25%, list=10%, signal=28%
ALK_DN.V1_UP	ALK_DN.V1_UP		89	-0.28326678	-0.89609414	0.6783505	1	1	929	tags=22%, list=8%, signal=24%
PRC2_EDD_UP.V1_DN	PRC2_EDD_UP.V1_DN		106	-0.2319287	-0.8951727	0.6	1	1	924	tags=18%, list=8%, signal=19%
BRCA1_DN.V1_UP	BRCA1_DN.V1_UP		70	-0.27554742	-0.8884951	0.5816733	1	1	1140	tags=21%, list=10%, signal=24%
KRAS.KIDNEY_UP.V1_UP	KRAS.KIDNEY_UP.V1_UP		83	-0.30925387	-0.8876802	0.79513186	1	1	1069	tags=29%, list=10%, signal=32%
PRC2_EZH2_UP.V1_DN	PRC2_EZH2_UP.V1_DN		112	-0.27108267	-0.88619715	0.5958763	1	1	880	tags=20%, list=8%, signal=21%
E2F3_UP.V1_DN	E2F3_UP.V1_DN		57	-0.19669275	-0.87561655	0.692	1	1	462	tags=9%, list=4%, signal=9%
PTEN_DN.V2_UP	PTEN_DN.V2_UP		70	-0.28511527	-0.87378806	0.6783505	1	1	988	tags=24%, list=9%, signal=26%
KRAS.600_UP.V1_UP	KRAS.600_UP.V1_UP		149	-0.26934078	-0.8680277	0.69979715	1	1	965	tags=25%, list=9%, signal=27%
AKT_UP.V1_DN	AKT_UP.V1_DN		138	-0.26243186	-0.8640736	0.6098039	1	1	868	tags=22%, list=8%, signal=23%
CTIP_DN.V1_UP	CTIP_DN.V1_UP		70	-0.29926404	-0.84884685	0.79513186	1	1	1139	tags=30%, list=10%, signal=33%
ESC_J1_UP_LATE.V1_DN	ESC_J1_UP_LATE.V1_DN		133	-0.22193365	-0.8480323	0.5814433	1	1	901	tags=17%, list=8%, signal=18%
PKCA_DN.V1_UP	PKCA_DN.V1_UP		115	-0.24830489	-0.8403064	0.8068411	1	1	602	tags=15%, list=5%, signal=15%
KRAS.300_UP.V1_UP	KRAS.300_UP.V1_UP		80	-0.2637996	-0.8398884	0.69979715	1	1	965	tags=28%, list=9%, signal=30%
BCAT.100_UP.V1_DN	BCAT.100_UP.V1_DN		15	-0.29743248	-0.8352525	0.6044625	1	1	1047	tags=27%, list=9%, signal=29%
ALK_DN.V1_DN	ALK_DN.V1_DN		73	-0.2101953	-0.81838304	0.6979592	1	1	565	tags=11%, list=5%, signal=11%
ESC_V6.5_UP_LATE.V1_DN	ESC_V6.5_UP_LATE.V1_DN		129	-0.21898448	-0.81667006	0.6876268	1	1	973	tags=20%, list=9%, signal=22%
AKT_UP_MTOR_DN.V1_DN	AKT_UP_MTOR_DN.V1_DN		138	-0.22162375	-0.81652606	0.809901	0.98766416	1	873	tags=19%, list=8%, signal=20%
RAF_UP.V1_DN	RAF_UP.V1_DN		110	-0.22145903	-0.803776	0.7168317	0.98152524	1	992	tags=19%, list=9%, signal=21%
BMI1_DN.V1_DN	BMI1_DN.V1_DN		90	-0.22808895	-0.7856314	0.80206186	0.9978617	1	590	tags=17%, list=5%, signal=17%
CSR_LATE_UP.V1_DN	CSR_LATE_UP.V1_DN		74	-0.26529408	-0.7777558	0.80618554	1	1	629	tags=15%, list=6%, signal=16%
RELA_DN.V1_UP	RELA_DN.V1_UP		86	-0.17232181	-0.77528775	0.9	0.9826954	1	1047	tags=14%, list=9%, signal=15%
ATM_DN.V1_UP	ATM_DN.V1_UP		90	-0.23101896	-0.7736129	0.69979715	0.9651696	1	1343	tags=28%, list=12%, signal=31%
RAPA_EARLY_UP.V1_UP	RAPA_EARLY_UP.V1_UP		105	-0.1501693	-0.75979865	0.7050781	0.97512084	1	784	tags=11%, list=7%, signal=12%
CYCLIN_D1_KE_.V1_DN	CYCLIN_D1_KE_.V1_DN		124	-0.22884063	-0.73773164	0.79513186	0.9928846	1	1291	tags=26%, list=12%, signal=29%
MEK_UP.V1_UP	MEK_UP.V1_UP		124	-0.22221161	-0.7377101	0.70392156	0.9736215	1	842	tags=21%, list=8%, signal=22%
SIRNA_EIF4GI_DN	SIRNA_EIF4GI_DN		50	-0.2253253	-0.73750716	0.7979592	0.95604	1	611	tags=16%, list=5%, signal=17%
LTE2_UP.V1_DN	LTE2_UP.V1_DN		111	-0.22125389	-0.7342996	0.89959013	0.9428031	1	760	tags=20%, list=7%, signal=21%
PDGF_UP.V1_DN	PDGF_UP.V1_DN		70	-0.2274904	-0.7187852	0.69617707	0.9379354	1	784	tags=20%, list=7%, signal=21%
STK33_SKM_UP	STK33_SKM_UP		129	-0.22702114	-0.7048676	0.9	0.93406945	1	847	tags=16%, list=8%, signal=17%
STK33_UP	STK33_UP		129	-0.20497808	-0.666541	0.5922131	0.9651254	1	1096	tags=17%, list=10%, signal=19%
MTOR_UP.N4.V1_DN	MTOR_UP.N4.V1_DN		82	-0.14098838	-0.55586284	0.90335304	0.9918396	1	1040	tags=15%, list=9%, signal=16%
