# Supplementary material for: A genomic analysis of mouse models of breast cancer reveals molecular features of mouse models and relationships to human breast cancer
Source: Breast Cancer Res. 2014 Jun 5;16(3):R59. doi: 10.1186/bcr3672 (PMC4078930; doi:10.1186/bcr3672)
Supplement: Additional file 11 — GSEA for mouse models compared to all other models or to mammary gland development. Listed by model. [file bcr3672-S11.zip › AdditionalFile11/Apc_KO/Vs_Normal_Mammary/c6/Upregulated_in_APCko_vs_normal_mammary.txt]

NAME	GS<br> follow link to MSigDB	GS DETAILS	SIZE	ES	NES	NOM p-val	FDR q-val	FWER p-val	RANK AT MAX	LEADING EDGE
KRAS.LUNG_UP.V1_DN	KRAS.LUNG_UP.V1_DN	Details ...	75	0.4807057	1.497285	0	1	0.273	1568	tags=27%, list=14%, signal=31%
PRC2_EZH2_UP.V1_UP	PRC2_EZH2_UP.V1_UP	Details ...	112	0.41532755	1.2917492	0	1	0.739	1247	tags=26%, list=11%, signal=29%
VEGF_A_UP.V1_DN	VEGF_A_UP.V1_DN	Details ...	122	0.35162988	1.2912582	0.18125	1	0.739	649	tags=17%, list=6%, signal=18%
KRAS.LUNG.BREAST_UP.V1_DN	KRAS.LUNG.BREAST_UP.V1_DN	Details ...	72	0.41012982	1.2849835	0	1	0.739	1874	tags=29%, list=17%, signal=35%
TBK1.DN.48HRS_DN	TBK1.DN.48HRS_DN	Details ...	39	0.4375034	1.2806576	0	1	0.739	2598	tags=33%, list=23%, signal=43%
CSR_LATE_UP.V1_UP	CSR_LATE_UP.V1_UP	Details ...	107	0.35802436	1.2776289	0.18125	1	0.739	2975	tags=36%, list=27%, signal=48%
RB_DN.V1_UP	RB_DN.V1_UP	Details ...	95	0.4678076	1.2748293	0	1	0.739	3345	tags=54%, list=30%, signal=76%
ERB2_UP.V1_DN	ERB2_UP.V1_DN	Details ...	92	0.38599232	1.2628632	0	1	0.739	1442	tags=22%, list=13%, signal=25%
CAHOY_OLIGODENDROCUTIC	CAHOY_OLIGODENDROCUTIC	Details ...	52	0.3904747	1.2588942	0	1	0.739	2704	tags=44%, list=24%, signal=58%
E2F1_UP.V1_UP	E2F1_UP.V1_UP	Details ...	113	0.32632902	1.2550081	0	1	0.739	3128	tags=36%, list=28%, signal=50%
AKT_UP_MTOR_DN.V1_UP	AKT_UP_MTOR_DN.V1_UP	Details ...	127	0.38673967	1.2430651	0.17857143	1	0.739	2524	tags=35%, list=23%, signal=44%
CORDENONSI_YAP_CONSERVED_SIGNATURE	CORDENONSI_YAP_CONSERVED_SIGNATURE	Details ...	42	0.46139088	1.2359831	0.099585064	1	0.739	1271	tags=29%, list=11%, signal=32%
HOXA9_DN.V1_DN	HOXA9_DN.V1_DN	Details ...	111	0.35071138	1.2358848	0.1	0.9823335	0.739	2254	tags=30%, list=20%, signal=37%
RPS14_DN.V1_DN	RPS14_DN.V1_DN	Details ...	101	0.37100646	1.2296371	0.10084034	0.9674515	0.792	2642	tags=34%, list=24%, signal=44%
MTOR_UP.V1_UP	MTOR_UP.V1_UP	Details ...	121	0.39674577	1.2282243	0	0.9130591	0.792	2422	tags=31%, list=22%, signal=40%
SIRNA_EIF4GI_UP	SIRNA_EIF4GI_UP	Details ...	65	0.36326593	1.2210705	0.17857143	0.887803	0.792	2595	tags=31%, list=23%, signal=40%
IL21_UP.V1_UP	IL21_UP.V1_UP	Details ...	118	0.33534878	1.2151475	0	0.8692411	0.792	1484	tags=19%, list=13%, signal=21%
BCAT_GDS748_DN	BCAT_GDS748_DN	Details ...	22	0.46731398	1.2059169	0	0.86667675	0.792	3508	tags=59%, list=31%, signal=86%
ESC_J1_UP_EARLY.V1_UP	ESC_J1_UP_EARLY.V1_UP	Details ...	119	0.3395354	1.2031395	0	0.83005714	0.792	2178	tags=29%, list=19%, signal=35%
SRC_UP.V1_DN	SRC_UP.V1_DN	Details ...	81	0.41301465	1.2006371	0.27906978	0.8089724	0.792	2030	tags=31%, list=18%, signal=37%
CRX_NRL_DN.V1_UP	CRX_NRL_DN.V1_UP		109	0.29482716	1.1985737	0.20726496	0.7779405	0.792	663	tags=12%, list=6%, signal=13%
RAF_UP.V1_UP	RAF_UP.V1_UP		123	0.3616267	1.192306	0.17959183	0.76175773	0.792	2261	tags=29%, list=20%, signal=36%
BCAT_GDS748_UP	BCAT_GDS748_UP		33	0.4025778	1.191168	0.3803419	0.7378245	0.792	1993	tags=30%, list=18%, signal=37%
AKT_UP.V1_UP	AKT_UP.V1_UP		118	0.42264324	1.1887687	0	0.7091234	0.792	2514	tags=37%, list=22%, signal=48%
BCAT_BILD_ET_AL_UP	BCAT_BILD_ET_AL_UP		29	0.4162218	1.1579125	0.30866808	0.8382732	0.792	3996	tags=52%, list=36%, signal=80%
RB_P130_DN.V1_UP	RB_P130_DN.V1_UP		101	0.3521082	1.157103	0.078313254	0.80791646	0.792	1292	tags=22%, list=12%, signal=24%
STK33_NOMO_DN	STK33_NOMO_DN		122	0.40426514	1.1536416	0.205074	0.7934793	0.792	2465	tags=35%, list=22%, signal=45%
STK33_DN	STK33_DN		115	0.3805764	1.1517233	0.205074	0.7821521	0.792	2465	tags=36%, list=22%, signal=45%
TBK1.DN.48HRS_UP	TBK1.DN.48HRS_UP		34	0.43324295	1.1382172	0.10084034	0.80961186	0.792	1488	tags=29%, list=13%, signal=34%
PDGF_UP.V1_UP	PDGF_UP.V1_UP		85	0.26787937	1.1366761	0.17708333	0.7912687	0.792	2695	tags=26%, list=24%, signal=34%
PRC2_EDD_UP.V1_UP	PRC2_EDD_UP.V1_UP		111	0.3565233	1.1336473	0.18647541	0.77470756	0.792	3691	tags=48%, list=33%, signal=71%
KRAS.300_UP.V1_DN	KRAS.300_UP.V1_DN		74	0.38210866	1.1324717	0.10993657	0.7612765	0.792	2351	tags=32%, list=21%, signal=41%
RB_P107_DN.V1_DN	RB_P107_DN.V1_DN		86	0.31983554	1.1248496	0.2808081	0.7759846	0.792	4455	tags=47%, list=40%, signal=77%
NRL_DN.V1_UP	NRL_DN.V1_UP		111	0.29011497	1.1135892	0.2857143	0.7843919	0.792	2094	tags=21%, list=19%, signal=25%
EIF4E_UP	EIF4E_UP		52	0.3194841	1.0997043	0.31078225	0.82488793	0.854	5906	tags=63%, list=53%, signal=134%
GCNP_SHH_UP_LATE.V1_UP	GCNP_SHH_UP_LATE.V1_UP		121	0.31940043	1.0932982	0.3875	0.82846653	0.854	3906	tags=41%, list=35%, signal=63%
PTEN_DN.V2_DN	PTEN_DN.V2_DN		77	0.29102758	1.0905178	0.09513742	0.82681394	0.854	2156	tags=25%, list=19%, signal=30%
GCNP_SHH_UP_EARLY.V1_UP	GCNP_SHH_UP_EARLY.V1_UP		114	0.3025089	1.0901309	0.37006238	0.81149083	0.854	4151	tags=39%, list=37%, signal=62%
MTOR_UP.N4.V1_UP	MTOR_UP.N4.V1_UP		130	0.26599738	1.0893139	0.30769232	0.7968622	0.854	2553	tags=28%, list=23%, signal=36%
RB_DN.V1_DN	RB_DN.V1_DN		86	0.3124927	1.0887188	0.38155136	0.78063124	0.854	2229	tags=29%, list=20%, signal=36%
KRAS.PROSTATE_UP.V1_UP	KRAS.PROSTATE_UP.V1_UP		77	0.291456	1.0777521	0.19301848	0.8167783	0.854	716	tags=13%, list=6%, signal=14%
TBK1.DF_DN	TBK1.DF_DN		157	0.27161375	1.0768403	0.37083334	0.8251452	0.901	2830	tags=28%, list=25%, signal=37%
EGFR_UP.V1_DN	EGFR_UP.V1_DN		105	0.3365828	1.0627729	0.37708333	0.8746308	0.901	1442	tags=22%, list=13%, signal=25%
PDGF_ERK_DN.V1_DN	PDGF_ERK_DN.V1_DN		88	0.31578013	1.0546627	0.374477	0.88385004	0.901	4451	tags=55%, list=40%, signal=90%
GCNP_SHH_UP_LATE.V1_DN	GCNP_SHH_UP_LATE.V1_DN		137	0.31296146	1.0544372	0.20920502	0.8652983	0.901	1864	tags=25%, list=17%, signal=29%
DCA_UP.V1_UP	DCA_UP.V1_UP		86	0.3437877	1.0495436	0.40336135	0.86091006	0.901	2140	tags=29%, list=19%, signal=36%
P53_DN.V2_DN	P53_DN.V2_DN		99	0.310379	1.0488607	0.36418512	0.8436353	0.901	1215	tags=21%, list=11%, signal=24%
ERB2_UP.V1_UP	ERB2_UP.V1_UP		118	0.29711324	1.0428445	0.19537815	0.84256643	0.901	3539	tags=34%, list=32%, signal=49%
KRAS.DF.V1_DN	KRAS.DF.V1_DN		102	0.28898144	1.0402715	0.39381444	0.83326375	0.901	1864	tags=22%, list=17%, signal=26%
CAMP_UP.V1_UP	CAMP_UP.V1_UP		123	0.31032953	1.0337329	0.5	0.8561489	0.901	3889	tags=46%, list=35%, signal=69%
RB_P130_DN.V1_DN	RB_P130_DN.V1_DN		81	0.3188722	1.0303353	0.39166668	0.8545133	0.901	3224	tags=37%, list=29%, signal=52%
KRAS.600.LUNG.BREAST_UP.V1_DN	KRAS.600.LUNG.BREAST_UP.V1_DN		140	0.31506905	1.0289403	0.3486974	0.84398323	0.901	1874	tags=22%, list=17%, signal=26%
TBK1.DF_UP	TBK1.DF_UP		166	0.29513377	1.0285257	0.5041841	0.83323073	0.901	3389	tags=37%, list=30%, signal=52%
JNK_DN.V1_DN	JNK_DN.V1_DN		115	0.29176587	1.0267773	0.28333333	0.8220659	0.901	3143	tags=33%, list=28%, signal=45%
PRC1_BMI_UP.V1_UP	PRC1_BMI_UP.V1_UP		99	0.26522058	1.0243822	0.41239315	0.8255765	0.901	2688	tags=27%, list=24%, signal=36%
BCAT.100_UP.V1_UP	BCAT.100_UP.V1_UP		32	0.3545275	1.0218992	0.38004246	0.8158709	0.901	1135	tags=25%, list=10%, signal=28%
ESC_V6.5_UP_EARLY.V1_UP	ESC_V6.5_UP_EARLY.V1_UP		118	0.25985438	1.0199822	0.3991684	0.80838907	0.901	3179	tags=31%, list=28%, signal=42%
E2F3_UP.V1_UP	E2F3_UP.V1_UP		100	0.29097897	1.0148153	0.27906978	0.8129761	0.901	2569	tags=30%, list=23%, signal=39%
LEF1_UP.V1_DN	LEF1_UP.V1_DN		111	0.33499944	1.0093327	0.48041236	0.81774324	0.901	1234	tags=23%, list=11%, signal=26%
KRAS.600_UP.V1_DN	KRAS.600_UP.V1_DN		150	0.30284154	1.0091069	0.27731094	0.8210256	0.953	2351	tags=29%, list=21%, signal=36%
TGFB_UP.V1_DN	TGFB_UP.V1_DN		108	0.27888125	1.0074358	0.28752643	0.8143932	0.953	2834	tags=31%, list=25%, signal=42%
PRC1_BMI_UP.V1_DN	PRC1_BMI_UP.V1_DN		95	0.27368274	1.0068963	0.26559356	0.80654806	0.953	616	tags=11%, list=6%, signal=11%
LTE2_UP.V1_UP	LTE2_UP.V1_UP		120	0.26795754	0.9982549	0.410148	0.82031304	0.953	2212	tags=28%, list=20%, signal=34%
WNT_UP.V1_UP	WNT_UP.V1_UP		133	0.25361866	0.9948394	0.38603696	0.8206509	0.953	2305	tags=22%, list=21%, signal=27%
EIF4E_DN	EIF4E_DN		44	0.27947456	0.99250615	0.48333332	0.814719	0.953	3761	tags=41%, list=34%, signal=61%
BRCA1_DN.V1_DN	BRCA1_DN.V1_DN		70	0.24634421	0.99051815	0.41276595	0.81124353	0.953	2048	tags=21%, list=18%, signal=26%
PDGF_ERK_DN.V1_UP	PDGF_ERK_DN.V1_UP		81	0.2512632	0.988822	0.3912134	0.8026559	0.953	3858	tags=37%, list=34%, signal=56%
MEK_UP.V1_DN	MEK_UP.V1_DN		98	0.27532288	0.98426026	0.49183673	0.8039607	0.953	4309	tags=43%, list=38%, signal=69%
NRL_DN.V1_DN	NRL_DN.V1_DN		91	0.28561234	0.9653076	0.49052632	0.8580909	0.953	2758	tags=32%, list=25%, signal=42%
CYCLIN_D1_KE_.V1_UP	CYCLIN_D1_KE_.V1_UP		115	0.23871268	0.9649528	0.5925156	0.8465326	0.953	4492	tags=46%, list=40%, signal=76%
ATF2_S_UP.V1_UP	ATF2_S_UP.V1_UP		108	0.27888498	0.96349233	0.6606061	0.8408179	0.953	3485	tags=39%, list=31%, signal=56%
BMI1_DN_MEL18_DN.V1_DN	BMI1_DN_MEL18_DN.V1_DN		86	0.31521177	0.9569227	0.27755103	0.84593606	0.953	1442	tags=23%, list=13%, signal=26%
ATF2_UP.V1_DN	ATF2_UP.V1_DN		113	0.2826288	0.956885	0.4	0.83669895	0.953	2370	tags=27%, list=21%, signal=34%
EGFR_UP.V1_UP	EGFR_UP.V1_UP		121	0.26405042	0.95595413	0.58762884	0.82809407	0.953	2060	tags=25%, list=18%, signal=30%
JAK2_DN.V1_UP	JAK2_DN.V1_UP		87	0.2701908	0.95475054	0.412731	0.8241856	0.953	1215	tags=15%, list=11%, signal=17%
DCA_UP.V1_DN	DCA_UP.V1_DN		81	0.25964874	0.9498081	0.5920502	0.83315134	0.953	4533	tags=42%, list=40%, signal=70%
NOTCH_DN.V1_UP	NOTCH_DN.V1_UP		98	0.24651529	0.9478926	0.51428574	0.82521594	0.953	1270	tags=14%, list=11%, signal=16%
CAHOY_ASTROCYTIC	CAHOY_ASTROCYTIC		57	0.30378574	0.946509	0.48541668	0.8203929	0.953	697	tags=18%, list=6%, signal=19%
CRX_DN.V1_UP	CRX_DN.V1_UP		102	0.24474137	0.9430082	0.47568712	0.8192774	0.953	663	tags=11%, list=6%, signal=11%
P53_DN.V1_UP	P53_DN.V1_UP		114	0.3194764	0.9403182	0.39583334	0.81554663	0.953	2409	tags=33%, list=22%, signal=42%
PIGF_UP.V1_DN	PIGF_UP.V1_DN		105	0.22871017	0.9384314	0.58298755	0.81263924	0.953	2135	tags=17%, list=19%, signal=21%
GCNP_SHH_UP_EARLY.V1_DN	GCNP_SHH_UP_EARLY.V1_DN		120	0.24005613	0.9342146	0.37708333	0.81831634	0.953	3012	tags=30%, list=27%, signal=41%
P53_DN.V2_UP	P53_DN.V2_UP		83	0.27591223	0.93413234	0.6102041	0.80973226	0.953	3665	tags=37%, list=33%, signal=55%
CRX_DN.V1_DN	CRX_DN.V1_DN		113	0.25949487	0.9337047	0.4654088	0.80101484	0.953	2715	tags=28%, list=24%, signal=37%
MYC_UP.V1_DN	MYC_UP.V1_DN		58	0.2597073	0.92748094	0.35912699	0.8051795	0.953	4525	tags=45%, list=40%, signal=75%
RB_P107_DN.V1_UP	RB_P107_DN.V1_UP		109	0.3399663	0.9257032	0.59157896	0.8036137	0.953	2355	tags=44%, list=21%, signal=55%
SNF5_DN.V1_UP	SNF5_DN.V1_UP		134	0.32879958	0.9179724	0.37649402	0.8106121	1	2452	tags=34%, list=22%, signal=42%
STK33_SKM_DN	STK33_SKM_DN		125	0.2673727	0.9009723	0.68367344	0.86130697	1	1720	tags=24%, list=15%, signal=28%
PKCA_DN.V1_DN	PKCA_DN.V1_DN		117	0.23116776	0.8983078	0.69138277	0.85706526	1	2515	tags=26%, list=22%, signal=33%
MEL18_DN.V1_DN	MEL18_DN.V1_DN		89	0.31030017	0.89261717	0.66734695	0.8698554	1	1442	tags=22%, list=13%, signal=26%
ESC_J1_UP_LATE.V1_UP	ESC_J1_UP_LATE.V1_UP		140	0.24926332	0.88687617	0.6887967	0.87646794	1	1637	tags=21%, list=15%, signal=25%
JNK_DN.V1_UP	JNK_DN.V1_UP		109	0.21513727	0.881123	0.80287474	0.87568665	1	2613	tags=24%, list=23%, signal=31%
CYCLIN_D1_UP.V1_UP	CYCLIN_D1_UP.V1_UP		123	0.2033079	0.86939037	0.6886598	0.9002246	1	2417	tags=22%, list=22%, signal=28%
IL2_UP.V1_DN	IL2_UP.V1_DN		99	0.22512701	0.8511873	0.6020408	0.9315467	1	1022	tags=10%, list=9%, signal=11%
IL21_UP.V1_DN	IL21_UP.V1_DN		94	0.21292758	0.84956247	0.672956	0.9235474	1	668	tags=10%, list=6%, signal=10%
ESC_V6.5_UP_LATE.V1_UP	ESC_V6.5_UP_LATE.V1_UP		135	0.24107611	0.84941447	0.8972746	0.91489875	1	2976	tags=31%, list=27%, signal=42%
RAPA_EARLY_UP.V1_DN	RAPA_EARLY_UP.V1_DN		110	0.20416458	0.8228777	0.68247426	0.9602513	1	1613	tags=16%, list=14%, signal=19%
ATF2_S_UP.V1_DN	ATF2_S_UP.V1_DN		107	0.26315665	0.82188654	0.67634857	0.95271105	1	2088	tags=25%, list=19%, signal=31%
P53_DN.V1_DN	P53_DN.V1_DN		122	0.2557807	0.8192818	0.6973948	0.95928985	1	1927	tags=21%, list=17%, signal=25%
NFE2L2.V2	NFE2L2.V2		212	0.18584603	0.81909925	0.8968421	0.95018685	1	2704	tags=23%, list=24%, signal=30%
ESC_J1_UP_EARLY.V1_DN	ESC_J1_UP_EARLY.V1_DN		124	0.24507995	0.80991423	0.80618554	0.9590815	1	3022	tags=31%, list=27%, signal=42%
CTIP_DN.V1_DN	CTIP_DN.V1_DN		71	0.1760189	0.7956231	0.805668	0.9707502	1	4616	tags=35%, list=41%, signal=60%
PTEN_DN.V1_DN	PTEN_DN.V1_DN		84	0.23157367	0.79492193	0.80078894	0.9618011	1	1486	tags=19%, list=13%, signal=22%
CYCLIN_D1_UP.V1_DN	CYCLIN_D1_UP.V1_DN		125	0.1785197	0.7913069	0.7886179	0.96013707	1	4939	tags=47%, list=44%, signal=84%
WNT_UP.V1_DN	WNT_UP.V1_DN		122	0.22057302	0.78891224	0.8020408	0.95273876	1	1296	tags=16%, list=12%, signal=18%
CSR_EARLY_UP.V1_UP	CSR_EARLY_UP.V1_UP		98	0.14528893	0.78820056	0.7895833	0.9469586	1	2204	tags=16%, list=20%, signal=20%
PTEN_DN.V1_UP	PTEN_DN.V1_UP		101	0.24357574	0.78393936	0.7975952	0.9556797	1	1997	tags=22%, list=18%, signal=26%
MYC_UP.V1_UP	MYC_UP.V1_UP		82	0.15740958	0.7739904	0.6802575	0.97703946	1	1313	tags=12%, list=12%, signal=14%
JAK2_DN.V1_DN	JAK2_DN.V1_DN		51	0.19852036	0.7631495	0.89896905	0.9879484	1	899	tags=12%, list=8%, signal=13%
VEGF_A_UP.V1_UP	VEGF_A_UP.V1_UP		115	0.21996628	0.76251763	0.69896907	0.97985876	1	2419	tags=21%, list=22%, signal=26%
YAP1_DN	YAP1_DN		24	0.2246974	0.7619664	0.7840671	0.97292286	1	4217	tags=42%, list=38%, signal=67%
HOXA9_DN.V1_UP	HOXA9_DN.V1_UP		90	0.22292435	0.7568806	0.81891346	0.9695197	1	2178	tags=19%, list=19%, signal=23%
KRAS.50_UP.V1_DN	KRAS.50_UP.V1_DN		23	0.24526407	0.74904215	0.90140843	0.98221046	1	4449	tags=48%, list=40%, signal=79%
KRAS.BREAST_UP.V1_UP	KRAS.BREAST_UP.V1_UP		74	0.250006	0.74100155	0.9008097	0.9903516	1	1726	tags=22%, list=15%, signal=25%
ATF2_UP.V1_UP	ATF2_UP.V1_UP		107	0.22680075	0.7384819	0.7895833	0.98792505	1	3448	tags=34%, list=31%, signal=48%
PRC2_SUZ12_UP.V1_UP	PRC2_SUZ12_UP.V1_UP		114	0.1722355	0.72349083	0.8072289	0.9924018	1	1637	tags=13%, list=15%, signal=15%
CRX_NRL_DN.V1_DN	CRX_NRL_DN.V1_DN		92	0.21788882	0.7230123	0.78826	0.985215	1	2715	tags=27%, list=24%, signal=36%
PIGF_UP.V1_UP	PIGF_UP.V1_UP		94	0.18852088	0.72246724	0.6760563	0.97899824	1	4155	tags=38%, list=37%, signal=60%
CAMP_UP.V1_DN	CAMP_UP.V1_DN		116	0.16719398	0.7163665	0.7819706	0.975194	1	1292	tags=11%, list=12%, signal=13%
CAHOY_NEURONAL	CAHOY_NEURONAL		56	0.19975622	0.71014744	0.79704016	0.97181684	1	4401	tags=32%, list=39%, signal=53%
YAP1_UP	YAP1_UP		23	0.2212332	0.67802227	0.78969073	1	1	3165	tags=35%, list=28%, signal=48%
SRC_UP.V1_UP	SRC_UP.V1_UP		76	0.1806186	0.6773883	0.79749477	1	1	1868	tags=17%, list=17%, signal=20%
PRC2_SUZ12_UP.V1_DN	PRC2_SUZ12_UP.V1_DN		100	0.19363435	0.6769301	0.8068411	0.9958623	1	1566	tags=14%, list=14%, signal=16%
RPS14_DN.V1_UP	RPS14_DN.V1_UP		113	0.25914657	0.6729875	0.80078894	0.99399006	1	2439	tags=26%, list=22%, signal=32%
ATM_DN.V1_DN	ATM_DN.V1_DN		86	0.1988693	0.6542601	0.9	0.99554974	1	3171	tags=31%, list=28%, signal=43%
KRAS.PROSTATE_UP.V1_DN	KRAS.PROSTATE_UP.V1_DN		80	0.19609985	0.6522767	0.9	0.9883903	1	4484	tags=43%, list=40%, signal=70%
IL15_UP.V1_DN	IL15_UP.V1_DN		88	0.18364319	0.62459487	0.90140843	0.98887366	1	2194	tags=19%, list=20%, signal=24%
GLI1_UP.V1_UP	GLI1_UP.V1_UP		16	0.2282361	0.6222082	0.9010101	0.9831652	1	4708	tags=63%, list=42%, signal=108%
BCAT_BILD_ET_AL_DN	BCAT_BILD_ET_AL_DN		22	0.20902373	0.6001198	0.89896905	0.9911793	1	4615	tags=50%, list=41%, signal=85%
KRAS.AMP.LUNG_UP.V1_UP	KRAS.AMP.LUNG_UP.V1_UP		67	0.1399007	0.43919954	0.9	0.9994199	1	2655	tags=18%, list=24%, signal=23%
