# Supplementary material for: A genomic analysis of mouse models of breast cancer reveals molecular features of mouse models and relationships to human breast cancer
Source: Breast Cancer Res. 2014 Jun 5;16(3):R59. doi: 10.1186/bcr3672 (PMC4078930; doi:10.1186/bcr3672)
Supplement: Additional file 11 — GSEA for mouse models compared to all other models or to mammary gland development. Listed by model. [file bcr3672-S11.zip › AdditionalFile11/Apc_KO/vs_other_models/c2/Downregulated_in_APCko_vs_other_models.txt]

NAME	GS<br> follow link to MSigDB	GS DETAILS	SIZE	ES	NES	NOM p-val	FDR q-val	FWER p-val	RANK AT MAX	LEADING EDGE
REACTOME_KERATAN_SULFATE_BIOSYNTHESIS	REACTOME_KERATAN_SULFATE_BIOSYNTHESIS	Details ...	21	-0.7272058	-1.6598155	0.003514939	1	0.944	863	tags=43%, list=8%, signal=46%
WEST_ADRENOCORTICAL_TUMOR_MARKERS_DN	WEST_ADRENOCORTICAL_TUMOR_MARKERS_DN	Details ...	17	-0.77083653	-1.6340936	0.003527337	1	0.962	808	tags=53%, list=7%, signal=57%
REACTOME_COLLAGEN_FORMATION	REACTOME_COLLAGEN_FORMATION	Details ...	42	-0.6894953	-1.6234677	0.029962547	1	0.966	585	tags=40%, list=5%, signal=43%
REACTOME_EXTRACELLULAR_MATRIX_ORGANIZATION	REACTOME_EXTRACELLULAR_MATRIX_ORGANIZATION	Details ...	63	-0.6629011	-1.6145209	0.025974026	1	0.97	1483	tags=54%, list=13%, signal=62%
PID_SYNDECAN_1_PATHWAY	PID_SYNDECAN_1_PATHWAY	Details ...	33	-0.67436403	-1.6041116	0.01858736	1	0.973	521	tags=39%, list=5%, signal=41%
REACTOME_KERATAN_SULFATE_KERATIN_METABOLISM	REACTOME_KERATAN_SULFATE_KERATIN_METABOLISM	Details ...	24	-0.67668045	-1.5942255	0.01056338	1	0.974	863	tags=42%, list=8%, signal=45%
ANASTASSIOU_CANCER_MESENCHYMAL_TRANSITION_SIGNATURE	ANASTASSIOU_CANCER_MESENCHYMAL_TRANSITION_SIGNATURE	Details ...	48	-0.810616	-1.5788523	0.04323308	1	0.981	808	tags=71%, list=7%, signal=76%
CROONQUIST_STROMAL_STIMULATION_UP	CROONQUIST_STROMAL_STIMULATION_UP	Details ...	43	-0.67009383	-1.566554	0.03551402	1	0.983	1118	tags=56%, list=10%, signal=62%
TURASHVILI_BREAST_LOBULAR_CARCINOMA_VS_DUCTAL_NORMAL_UP	TURASHVILI_BREAST_LOBULAR_CARCINOMA_VS_DUCTAL_NORMAL_UP	Details ...	38	-0.7388654	-1.5632417	0.05783582	1	0.983	969	tags=66%, list=9%, signal=72%
SIMBULAN_PARP1_TARGETS_UP	SIMBULAN_PARP1_TARGETS_UP	Details ...	26	-0.7509157	-1.5606793	0.044061303	1	0.983	1309	tags=62%, list=12%, signal=70%
TURASHVILI_BREAST_LOBULAR_CARCINOMA_VS_LOBULAR_NORMAL_DN	TURASHVILI_BREAST_LOBULAR_CARCINOMA_VS_LOBULAR_NORMAL_DN	Details ...	46	-0.6798711	-1.5453544	0.06788991	1	0.985	805	tags=54%, list=7%, signal=58%
CROMER_TUMORIGENESIS_UP	CROMER_TUMORIGENESIS_UP	Details ...	39	-0.69758284	-1.5428996	0.04	1	0.985	787	tags=46%, list=7%, signal=49%
VERRECCHIA_RESPONSE_TO_TGFB1_C2	VERRECCHIA_RESPONSE_TO_TGFB1_C2	Details ...	17	-0.72908413	-1.539403	0.06382979	1	0.985	571	tags=53%, list=5%, signal=56%
REACTOME_DEGRADATION_OF_THE_EXTRACELLULAR_MATRIX	REACTOME_DEGRADATION_OF_THE_EXTRACELLULAR_MATRIX	Details ...	21	-0.71771616	-1.5362915	0.016453382	1	0.985	1482	tags=71%, list=13%, signal=82%
KIM_GLIS2_TARGETS_UP	KIM_GLIS2_TARGETS_UP	Details ...	59	-0.7159906	-1.5346391	0.08097929	1	0.986	1039	tags=49%, list=9%, signal=54%
REACTOME_NCAM1_INTERACTIONS	REACTOME_NCAM1_INTERACTIONS	Details ...	31	-0.6400333	-1.5232934	0.04761905	1	0.987	1805	tags=61%, list=16%, signal=73%
HAN_JNK_SINGALING_DN	HAN_JNK_SINGALING_DN	Details ...	30	-0.6682722	-1.5229734	0.04485981	1	0.987	1027	tags=47%, list=9%, signal=51%
VERRECCHIA_EARLY_RESPONSE_TO_TGFB1	VERRECCHIA_EARLY_RESPONSE_TO_TGFB1	Details ...	43	-0.5886554	-1.5201657	0.08863199	1	0.987	1719	tags=47%, list=15%, signal=55%
DORSEY_GAB2_TARGETS	DORSEY_GAB2_TARGETS	Details ...	20	-0.6340332	-1.5112379	0.042477876	1	0.987	1741	tags=50%, list=16%, signal=59%
SCHLESINGER_H3K27ME3_IN_NORMAL_AND_METHYLATED_IN_CANCER	SCHLESINGER_H3K27ME3_IN_NORMAL_AND_METHYLATED_IN_CANCER	Details ...	15	-0.6687837	-1.5060468	0.017825311	1	0.987	364	tags=33%, list=3%, signal=34%
NEWMAN_ERCC6_TARGETS_DN	NEWMAN_ERCC6_TARGETS_DN	Details ...	21	-0.6534293	-1.4992756	0.03649635	1	0.989	771	tags=33%, list=7%, signal=36%
FARMER_BREAST_CANCER_CLUSTER_5	FARMER_BREAST_CANCER_CLUSTER_5	Details ...	18	-0.8656226	-1.4912176	0.058052436	1	0.989	1441	tags=89%, list=13%, signal=102%
LEONARD_HYPOXIA	LEONARD_HYPOXIA	Details ...	32	-0.55584306	-1.4880536	0.06227758	1	0.989	1567	tags=53%, list=14%, signal=62%
BOQUEST_STEM_CELL_UP	BOQUEST_STEM_CELL_UP	Details ...	171	-0.63904816	-1.4873263	0.069548875	1	0.989	1038	tags=47%, list=9%, signal=51%
TURASHVILI_BREAST_DUCTAL_CARCINOMA_VS_DUCTAL_NORMAL_UP	TURASHVILI_BREAST_DUCTAL_CARCINOMA_VS_DUCTAL_NORMAL_UP	Details ...	21	-0.6671757	-1.4858698	0.097928435	1	0.99	574	tags=48%, list=5%, signal=50%
NAKAYAMA_SOFT_TISSUE_TUMORS_PCA1_UP	NAKAYAMA_SOFT_TISSUE_TUMORS_PCA1_UP	Details ...	50	-0.70680034	-1.435598	0.098330244	1	0.994	1185	tags=54%, list=11%, signal=60%
CHIARADONNA_NEOPLASTIC_TRANSFORMATION_KRAS_CDC25_DN	CHIARADONNA_NEOPLASTIC_TRANSFORMATION_KRAS_CDC25_DN	Details ...	39	-0.62211984	-1.434945	0.09659091	1	0.994	1371	tags=46%, list=12%, signal=52%
PLASARI_TGFB1_SIGNALING_VIA_NFIC_10HR_DN	PLASARI_TGFB1_SIGNALING_VIA_NFIC_10HR_DN	Details ...	17	-0.64428693	-1.4342651	0.07665505	1	0.994	1893	tags=59%, list=17%, signal=71%
HOWLIN_PUBERTAL_MAMMARY_GLAND	HOWLIN_PUBERTAL_MAMMARY_GLAND	Details ...	50	-0.61992335	-1.4284817	0.06739526	1	0.994	1447	tags=48%, list=13%, signal=55%
QI_HYPOXIA_TARGETS_OF_HIF1A_AND_FOXA2	QI_HYPOXIA_TARGETS_OF_HIF1A_AND_FOXA2	Details ...	28	-0.5097333	-1.4248983	0.087272726	1	0.994	1502	tags=29%, list=13%, signal=33%
BIOCARTA_NKT_PATHWAY	BIOCARTA_NKT_PATHWAY	Details ...	22	-0.6155029	-1.4236363	0.08362989	1	0.995	2006	tags=55%, list=18%, signal=66%
SCHUETZ_BREAST_CANCER_DUCTAL_INVASIVE_UP	SCHUETZ_BREAST_CANCER_DUCTAL_INVASIVE_UP	Details ...	222	-0.61726606	-1.4205301	0.1335807	1	0.995	1319	tags=46%, list=12%, signal=52%
CLASPER_LYMPHATIC_VESSELS_DURING_METASTASIS_DN	CLASPER_LYMPHATIC_VESSELS_DURING_METASTASIS_DN	Details ...	28	-0.72687036	-1.4186027	0.13670412	1	0.995	393	tags=54%, list=4%, signal=55%
AMIT_SERUM_RESPONSE_40_MCF10A	AMIT_SERUM_RESPONSE_40_MCF10A	Details ...	22	-0.5871195	-1.4166151	0.08765653	1	0.997	1237	tags=45%, list=11%, signal=51%
UZONYI_RESPONSE_TO_LEUKOTRIENE_AND_THROMBIN	UZONYI_RESPONSE_TO_LEUKOTRIENE_AND_THROMBIN	Details ...	28	-0.5847718	-1.4077563	0.0994575	1	0.997	2034	tags=68%, list=18%, signal=83%
JACKSON_DNMT1_TARGETS_DN	JACKSON_DNMT1_TARGETS_DN	Details ...	21	-0.56435955	-1.4052566	0.10320285	1	0.997	625	tags=38%, list=6%, signal=40%
GAURNIER_PSMD4_TARGETS	GAURNIER_PSMD4_TARGETS	Details ...	38	-0.65247697	-1.3984733	0.08931699	1	0.997	1503	tags=53%, list=13%, signal=61%
NIELSEN_GIST_AND_SYNOVIAL_SARCOMA_DN	NIELSEN_GIST_AND_SYNOVIAL_SARCOMA_DN	Details ...	18	-0.70227224	-1.3983054	0.11029412	1	0.997	1595	tags=67%, list=14%, signal=78%
KIM_HYPOXIA	KIM_HYPOXIA	Details ...	18	-0.56634283	-1.3879474	0.125	1	0.998	1569	tags=44%, list=14%, signal=52%
BERTUCCI_INVASIVE_CARCINOMA_DUCTAL_VS_LOBULAR_DN	BERTUCCI_INVASIVE_CARCINOMA_DUCTAL_VS_LOBULAR_DN	Details ...	32	-0.6597633	-1.3858769	0.13996316	1	0.998	1853	tags=66%, list=17%, signal=78%
VECCHI_GASTRIC_CANCER_ADVANCED_VS_EARLY_UP	VECCHI_GASTRIC_CANCER_ADVANCED_VS_EARLY_UP	Details ...	108	-0.55771446	-1.3785784	0.13949275	1	0.998	961	tags=42%, list=9%, signal=45%
PARK_TRETINOIN_RESPONSE_AND_RARA_PLZF_FUSION	PARK_TRETINOIN_RESPONSE_AND_RARA_PLZF_FUSION	Details ...	18	-0.57140195	-1.3767161	0.09807356	1	0.998	1198	tags=39%, list=11%, signal=43%
URS_ADIPOCYTE_DIFFERENTIATION_DN	URS_ADIPOCYTE_DIFFERENTIATION_DN	Details ...	16	-0.66616076	-1.3708718	0.15	1	0.998	1445	tags=50%, list=13%, signal=57%
KEGG_ECM_RECEPTOR_INTERACTION	KEGG_ECM_RECEPTOR_INTERACTION	Details ...	53	-0.5504814	-1.3706539	0.1252236	1	0.998	454	tags=30%, list=4%, signal=31%
ONDER_CDH1_SIGNALING_VIA_CTNNB1	ONDER_CDH1_SIGNALING_VIA_CTNNB1	Details ...	52	-0.51079875	-1.3690634	0.12834224	1	0.998	1304	tags=44%, list=12%, signal=50%
HUANG_FOXA2_TARGETS_DN	HUANG_FOXA2_TARGETS_DN	Details ...	24	-0.6157035	-1.3591039	0.13893966	1	0.998	1471	tags=54%, list=13%, signal=62%
OHM_METHYLATED_IN_ADULT_CANCERS	OHM_METHYLATED_IN_ADULT_CANCERS	Details ...	18	-0.51431316	-1.3565615	0.118773945	1	0.998	171	tags=22%, list=2%, signal=23%
WU_SILENCED_BY_METHYLATION_IN_BLADDER_CANCER	WU_SILENCED_BY_METHYLATION_IN_BLADDER_CANCER	Details ...	35	-0.5612431	-1.3517929	0.11827957	1	0.998	1235	tags=51%, list=11%, signal=58%
WIERENGA_STAT5A_TARGETS_GROUP2	WIERENGA_STAT5A_TARGETS_GROUP2	Details ...	36	-0.56147295	-1.3500738	0.105802044	1	0.998	1901	tags=58%, list=17%, signal=70%
REACTOME_NCAM_SIGNALING_FOR_NEURITE_OUT_GROWTH	REACTOME_NCAM_SIGNALING_FOR_NEURITE_OUT_GROWTH	Details ...	42	-0.5018204	-1.3461676	0.13489209	1	0.998	1805	tags=45%, list=16%, signal=54%
CHIANG_LIVER_CANCER_SUBCLASS_CTNNB1_DN	CHIANG_LIVER_CANCER_SUBCLASS_CTNNB1_DN	Details ...	105	-0.4938159	-1.3398765	0.12792793	1	0.998	1375	tags=41%, list=12%, signal=46%
SMID_BREAST_CANCER_LUMINAL_A_UP	SMID_BREAST_CANCER_LUMINAL_A_UP	Details ...	52	-0.59392583	-1.3386465	0.12982456	1	0.998	947	tags=44%, list=8%, signal=48%
TAKEDA_TARGETS_OF_NUP98_HOXA9_FUSION_10D_DN	TAKEDA_TARGETS_OF_NUP98_HOXA9_FUSION_10D_DN	Details ...	81	-0.50469315	-1.3345463	0.1390845	1	0.998	1598	tags=46%, list=14%, signal=53%
WANG_NEOPLASTIC_TRANSFORMATION_BY_CCND1_MYC	WANG_NEOPLASTIC_TRANSFORMATION_BY_CCND1_MYC	Details ...	18	-0.57538044	-1.3341868	0.12434326	1	0.998	1027	tags=39%, list=9%, signal=43%
VILIMAS_NOTCH1_TARGETS_DN	VILIMAS_NOTCH1_TARGETS_DN	Details ...	18	-0.63684326	-1.3317573	0.12614259	1	0.998	1720	tags=50%, list=15%, signal=59%
KEGG_HEMATOPOIETIC_CELL_LINEAGE	KEGG_HEMATOPOIETIC_CELL_LINEAGE	Details ...	53	-0.51162815	-1.3313539	0.13309982	1	0.998	1785	tags=51%, list=16%, signal=60%
REACTOME_DAG_AND_IP3_SIGNALING	REACTOME_DAG_AND_IP3_SIGNALING	Details ...	19	-0.5149266	-1.3289753	0.15658364	1	0.998	1308	tags=37%, list=12%, signal=42%
STEGER_ADIPOGENESIS_DN	STEGER_ADIPOGENESIS_DN	Details ...	24	-0.68945616	-1.3288515	0.18234165	1	0.998	1131	tags=58%, list=10%, signal=65%
WILCOX_PRESPONSE_TO_ROGESTERONE_DN	WILCOX_PRESPONSE_TO_ROGESTERONE_DN	Details ...	31	-0.52079505	-1.327959	0.12208258	1	0.998	780	tags=35%, list=7%, signal=38%
MIKKELSEN_IPS_ICP_WITH_H3K27ME3	MIKKELSEN_IPS_ICP_WITH_H3K27ME3	Details ...	30	-0.52636015	-1.3278613	0.10526316	1	0.998	1001	tags=37%, list=9%, signal=40%
BOQUEST_STEM_CELL_CULTURED_VS_FRESH_DN	BOQUEST_STEM_CELL_CULTURED_VS_FRESH_DN		18	-0.6454876	-1.3237102	0.14925373	1	0.998	824	tags=44%, list=7%, signal=48%
REACTOME_CA_DEPENDENT_EVENTS	REACTOME_CA_DEPENDENT_EVENTS		19	-0.515451	-1.3203148	0.18505338	1	0.998	1308	tags=37%, list=12%, signal=42%
WANG_IMMORTALIZED_BY_HOXA9_AND_MEIS1_DN	WANG_IMMORTALIZED_BY_HOXA9_AND_MEIS1_DN		19	-0.5865101	-1.3186625	0.16129032	1	0.998	1486	tags=42%, list=13%, signal=48%
RICKMAN_HEAD_AND_NECK_CANCER_B	RICKMAN_HEAD_AND_NECK_CANCER_B		23	-0.5697415	-1.3173054	0.12014134	1	0.998	1206	tags=39%, list=11%, signal=44%
PETRETTO_CARDIAC_HYPERTROPHY	PETRETTO_CARDIAC_HYPERTROPHY		23	-0.65966624	-1.3107946	0.21280603	1	0.999	821	tags=48%, list=7%, signal=52%
DALESSIO_TSA_RESPONSE	DALESSIO_TSA_RESPONSE		16	-0.56813174	-1.3047346	0.16387337	1	0.999	1567	tags=50%, list=14%, signal=58%
BURTON_ADIPOGENESIS_7	BURTON_ADIPOGENESIS_7		39	-0.559179	-1.304025	0.20265152	1	0.999	1412	tags=44%, list=13%, signal=50%
ONDER_CDH1_TARGETS_2_UP	ONDER_CDH1_TARGETS_2_UP		159	-0.50582844	-1.3033966	0.18248175	1	0.999	1209	tags=41%, list=11%, signal=45%
NADLER_OBESITY_UP	NADLER_OBESITY_UP		47	-0.5333104	-1.2957225	0.24807692	1	1	1299	tags=36%, list=12%, signal=41%
WILENSKY_RESPONSE_TO_DARAPLADIB	WILENSKY_RESPONSE_TO_DARAPLADIB		20	-0.6151691	-1.2930866	0.21698113	1	1	1085	tags=50%, list=10%, signal=55%
REACTOME_SIGNALING_BY_PDGF	REACTOME_SIGNALING_BY_PDGF		78	-0.41760588	-1.2920567	0.19301471	1	1	567	tags=22%, list=5%, signal=23%
TURASHVILI_BREAST_DUCTAL_CARCINOMA_VS_LOBULAR_NORMAL_UP	TURASHVILI_BREAST_DUCTAL_CARCINOMA_VS_LOBULAR_NORMAL_UP		37	-0.45507607	-1.2917155	0.16819012	1	1	521	tags=24%, list=5%, signal=25%
MCMURRAY_TP53_HRAS_COOPERATION_RESPONSE_UP	MCMURRAY_TP53_HRAS_COOPERATION_RESPONSE_UP		17	-0.638761	-1.2908175	0.14760147	1	1	1317	tags=53%, list=12%, signal=60%
RIZ_ERYTHROID_DIFFERENTIATION_HEMGN	RIZ_ERYTHROID_DIFFERENTIATION_HEMGN		25	-0.46233016	-1.2896025	0.13344595	1	1	1213	tags=32%, list=11%, signal=36%
MOROSETTI_FACIOSCAPULOHUMERAL_MUSCULAR_DISTROPHY_UP	MOROSETTI_FACIOSCAPULOHUMERAL_MUSCULAR_DISTROPHY_UP		16	-0.6293156	-1.2885004	0.18978103	1	1	1236	tags=50%, list=11%, signal=56%
BURTON_ADIPOGENESIS_PEAK_AT_2HR	BURTON_ADIPOGENESIS_PEAK_AT_2HR		39	-0.5073164	-1.2845147	0.18867925	1	1	1412	tags=38%, list=13%, signal=44%
SCHRAETS_MLL_TARGETS_DN	SCHRAETS_MLL_TARGETS_DN		26	-0.60354215	-1.2771039	0.18571429	1	1	1700	tags=62%, list=15%, signal=72%
LI_WILMS_TUMOR_VS_FETAL_KIDNEY_2_DN	LI_WILMS_TUMOR_VS_FETAL_KIDNEY_2_DN		35	-0.54437447	-1.275657	0.2210145	1	1	1278	tags=40%, list=11%, signal=45%
TIAN_TNF_SIGNALING_NOT_VIA_NFKB	TIAN_TNF_SIGNALING_NOT_VIA_NFKB		15	-0.56965053	-1.2755378	0.19266056	1	1	1130	tags=40%, list=10%, signal=44%
BROWNE_HCMV_INFECTION_30MIN_UP	BROWNE_HCMV_INFECTION_30MIN_UP		34	-0.48719248	-1.275282	0.16521738	1	1	1176	tags=32%, list=11%, signal=36%
KERLEY_RESPONSE_TO_CISPLATIN_UP	KERLEY_RESPONSE_TO_CISPLATIN_UP		30	-0.49866796	-1.2747266	0.19428572	1	1	948	tags=37%, list=8%, signal=40%
PID_AVB3_INTEGRIN_PATHWAY	PID_AVB3_INTEGRIN_PATHWAY		55	-0.48095757	-1.2733647	0.18853974	1	1	521	tags=27%, list=5%, signal=28%
WONG_ENDMETRIUM_CANCER_DN	WONG_ENDMETRIUM_CANCER_DN		46	-0.5707242	-1.2714682	0.20788531	1	1	494	tags=39%, list=4%, signal=41%
ROZANOV_MMP14_TARGETS_SUBSET	ROZANOV_MMP14_TARGETS_SUBSET		24	-0.61075765	-1.2692678	0.2310536	1	1	1805	tags=63%, list=16%, signal=74%
WANG_ESOPHAGUS_CANCER_VS_NORMAL_UP	WANG_ESOPHAGUS_CANCER_VS_NORMAL_UP		86	-0.41751355	-1.2673441	0.19082569	1	1	1516	tags=35%, list=14%, signal=40%
RODRIGUES_THYROID_CARCINOMA_DN	RODRIGUES_THYROID_CARCINOMA_DN		32	-0.46435606	-1.2608374	0.18909091	1	1	465	tags=28%, list=4%, signal=29%
NEWMAN_ERCC6_TARGETS_UP	NEWMAN_ERCC6_TARGETS_UP		15	-0.5414646	-1.2543948	0.18132855	1	1	1075	tags=40%, list=10%, signal=44%
HARRIS_BRAIN_CANCER_PROGENITORS	HARRIS_BRAIN_CANCER_PROGENITORS		24	-0.58362544	-1.254392	0.22947761	1	1	1030	tags=46%, list=9%, signal=50%
LIEN_BREAST_CARCINOMA_METAPLASTIC	LIEN_BREAST_CARCINOMA_METAPLASTIC		21	-0.60103476	-1.2527925	0.25708884	1	1	574	tags=43%, list=5%, signal=45%
ZHU_CMV_24_HR_DN	ZHU_CMV_24_HR_DN		63	-0.48977733	-1.2527612	0.21139705	1	1	1179	tags=41%, list=11%, signal=46%
ZHANG_RESPONSE_TO_CANTHARIDIN_UP	ZHANG_RESPONSE_TO_CANTHARIDIN_UP		17	-0.49189907	-1.2515016	0.20701754	1	1	755	tags=35%, list=7%, signal=38%
WOO_LIVER_CANCER_RECURRENCE_UP	WOO_LIVER_CANCER_RECURRENCE_UP		74	-0.4615124	-1.2475867	0.21797323	1	1	1565	tags=39%, list=14%, signal=45%
ELVIDGE_HYPOXIA_BY_DMOG_UP	ELVIDGE_HYPOXIA_BY_DMOG_UP		85	-0.43475777	-1.2464523	0.18232045	1	1	1205	tags=32%, list=11%, signal=35%
LINDVALL_IMMORTALIZED_BY_TERT_DN	LINDVALL_IMMORTALIZED_BY_TERT_DN		49	-0.50439227	-1.2441809	0.20670392	1	1	1099	tags=37%, list=10%, signal=41%
ELVIDGE_HIF1A_TARGETS_DN	ELVIDGE_HIF1A_TARGETS_DN		58	-0.45686728	-1.2426393	0.2155477	1	1	832	tags=28%, list=7%, signal=30%
YAO_TEMPORAL_RESPONSE_TO_PROGESTERONE_CLUSTER_5	YAO_TEMPORAL_RESPONSE_TO_PROGESTERONE_CLUSTER_5		25	-0.5030867	-1.24229	0.19182949	1	1	1099	tags=28%, list=10%, signal=31%
BEGUM_TARGETS_OF_PAX3_FOXO1_FUSION_DN	BEGUM_TARGETS_OF_PAX3_FOXO1_FUSION_DN		29	-0.49997228	-1.2419418	0.22519083	1	1	987	tags=38%, list=9%, signal=41%
ELVIDGE_HYPOXIA_UP	ELVIDGE_HYPOXIA_UP		105	-0.42236015	-1.2410716	0.18625678	1	1	1099	tags=30%, list=10%, signal=33%
RODWELL_AGING_KIDNEY_NO_BLOOD_UP	RODWELL_AGING_KIDNEY_NO_BLOOD_UP		138	-0.44809952	-1.2410305	0.23238096	1	1	1286	tags=36%, list=11%, signal=40%
MCLACHLAN_DENTAL_CARIES_UP	MCLACHLAN_DENTAL_CARIES_UP		155	-0.48934436	-1.2397774	0.25585586	1	1	1676	tags=45%, list=15%, signal=52%
ELVIDGE_HIF1A_AND_HIF2A_TARGETS_DN	ELVIDGE_HIF1A_AND_HIF2A_TARGETS_DN		63	-0.4479761	-1.238363	0.20930232	1	1	1317	tags=33%, list=12%, signal=38%
MALONEY_RESPONSE_TO_17AAG_UP	MALONEY_RESPONSE_TO_17AAG_UP		29	-0.4183879	-1.2366831	0.1981982	1	1	614	tags=21%, list=5%, signal=22%
ZHU_CMV_ALL_DN	ZHU_CMV_ALL_DN		88	-0.45575216	-1.2333548	0.24723247	1	1	1179	tags=36%, list=11%, signal=40%
PICCALUGA_ANGIOIMMUNOBLASTIC_LYMPHOMA_UP	PICCALUGA_ANGIOIMMUNOBLASTIC_LYMPHOMA_UP		121	-0.50923645	-1.2327803	0.28544775	1	1	1143	tags=36%, list=10%, signal=39%
NAKAJIMA_EOSINOPHIL	NAKAJIMA_EOSINOPHIL		21	-0.51831615	-1.2303787	0.19360569	1	1	924	tags=38%, list=8%, signal=41%
WANG_SMARCE1_TARGETS_UP	WANG_SMARCE1_TARGETS_UP		158	-0.43821523	-1.2280393	0.22382672	1	1	1535	tags=41%, list=14%, signal=47%
AIYAR_COBRA1_TARGETS_UP	AIYAR_COBRA1_TARGETS_UP		26	-0.45836255	-1.2271614	0.19408503	1	1	1392	tags=35%, list=12%, signal=39%
PID_INTEGRIN1_PATHWAY	PID_INTEGRIN1_PATHWAY		48	-0.52108574	-1.223031	0.24270073	1	1	635	tags=31%, list=6%, signal=33%
POS_HISTAMINE_RESPONSE_NETWORK	POS_HISTAMINE_RESPONSE_NETWORK		20	-0.4882555	-1.2227825	0.23188406	1	1	1392	tags=40%, list=12%, signal=46%
KHETCHOUMIAN_TRIM24_TARGETS_UP	KHETCHOUMIAN_TRIM24_TARGETS_UP		29	-0.54110956	-1.2220572	0.23308271	1	1	1969	tags=59%, list=18%, signal=71%
VALK_AML_WITH_FLT3_ITD	VALK_AML_WITH_FLT3_ITD		27	-0.4631373	-1.2217604	0.21853147	1	1	1318	tags=26%, list=12%, signal=29%
RASHI_RESPONSE_TO_IONIZING_RADIATION_1	RASHI_RESPONSE_TO_IONIZING_RADIATION_1		29	-0.40183377	-1.2192565	0.21466905	1	1	640	tags=17%, list=6%, signal=18%
CHIARADONNA_NEOPLASTIC_TRANSFORMATION_CDC25_UP	CHIARADONNA_NEOPLASTIC_TRANSFORMATION_CDC25_UP		83	-0.45421284	-1.217976	0.22787194	1	1	1052	tags=29%, list=9%, signal=32%
WANG_TNF_TARGETS	WANG_TNF_TARGETS		18	-0.53039986	-1.2176505	0.2267658	1	1	2067	tags=61%, list=18%, signal=75%
PLASARI_TGFB1_SIGNALING_VIA_NFIC_1HR_UP	PLASARI_TGFB1_SIGNALING_VIA_NFIC_1HR_UP		18	-0.5471858	-1.2164164	0.24077329	1	1	2006	tags=50%, list=18%, signal=61%
YAO_TEMPORAL_RESPONSE_TO_PROGESTERONE_CLUSTER_16	YAO_TEMPORAL_RESPONSE_TO_PROGESTERONE_CLUSTER_16		61	-0.5076306	-1.2115911	0.27522936	1	1	901	tags=30%, list=8%, signal=32%
LINDGREN_BLADDER_CANCER_CLUSTER_2B	LINDGREN_BLADDER_CANCER_CLUSTER_2B		242	-0.46955004	-1.210542	0.26526716	1	1	1508	tags=39%, list=13%, signal=44%
HILLION_HMGA1_TARGETS	HILLION_HMGA1_TARGETS		68	-0.3301892	-1.2104058	0.21034482	1	1	1690	tags=29%, list=15%, signal=34%
CHIARADONNA_NEOPLASTIC_TRANSFORMATION_KRAS_DN	CHIARADONNA_NEOPLASTIC_TRANSFORMATION_KRAS_DN		116	-0.4318304	-1.2079096	0.26958105	1	1	1371	tags=31%, list=12%, signal=35%
LINDGREN_BLADDER_CANCER_HIGH_RECURRENCE	LINDGREN_BLADDER_CANCER_HIGH_RECURRENCE		32	-0.51592803	-1.2077346	0.29400387	1	1	1805	tags=59%, list=16%, signal=71%
GROSS_HYPOXIA_VIA_ELK3_ONLY_UP	GROSS_HYPOXIA_VIA_ELK3_ONLY_UP		25	-0.4867702	-1.2066834	0.23977695	1	1	1371	tags=40%, list=12%, signal=45%
MIKKELSEN_MEF_LCP_WITH_H3K4ME3	MIKKELSEN_MEF_LCP_WITH_H3K4ME3		82	-0.4635265	-1.2064009	0.2455516	1	1	1842	tags=46%, list=16%, signal=55%
HOOI_ST7_TARGETS_DN	HOOI_ST7_TARGETS_DN		55	-0.40177268	-1.2061254	0.20250896	1	1	1441	tags=35%, list=13%, signal=39%
KOKKINAKIS_METHIONINE_DEPRIVATION_96HR_UP	KOKKINAKIS_METHIONINE_DEPRIVATION_96HR_UP		75	-0.3851968	-1.2013067	0.23076923	1	1	1131	tags=27%, list=10%, signal=29%
DURAND_STROMA_MAX_UP	DURAND_STROMA_MAX_UP		160	-0.4372524	-1.201011	0.2462963	1	1	1299	tags=38%, list=12%, signal=42%
BERENJENO_TRANSFORMED_BY_RHOA_FOREVER_DN	BERENJENO_TRANSFORMED_BY_RHOA_FOREVER_DN		23	-0.50692385	-1.1983011	0.23632812	1	1	635	tags=43%, list=6%, signal=46%
SAFFORD_T_LYMPHOCYTE_ANERGY	SAFFORD_T_LYMPHOCYTE_ANERGY		60	-0.3859772	-1.1965357	0.22654867	1	1	1530	tags=32%, list=14%, signal=36%
LEE_METASTASIS_AND_ALTERNATIVE_SPLICING_UP	LEE_METASTASIS_AND_ALTERNATIVE_SPLICING_UP		49	-0.40011796	-1.1960905	0.2555147	1	1	1328	tags=33%, list=12%, signal=37%
VANTVEER_BREAST_CANCER_BRCA1_DN	VANTVEER_BREAST_CANCER_BRCA1_DN		18	-0.5409295	-1.1954521	0.28326997	1	1	890	tags=33%, list=8%, signal=36%
KEEN_RESPONSE_TO_ROSIGLITAZONE_DN	KEEN_RESPONSE_TO_ROSIGLITAZONE_DN		79	-0.45682648	-1.1946878	0.26373628	1	1	1421	tags=37%, list=13%, signal=42%
IZADPANAH_STEM_CELL_ADIPOSE_VS_BONE_DN	IZADPANAH_STEM_CELL_ADIPOSE_VS_BONE_DN		65	-0.46830478	-1.190311	0.26181817	1	1	1052	tags=32%, list=9%, signal=35%
WEINMANN_ADAPTATION_TO_HYPOXIA_DN	WEINMANN_ADAPTATION_TO_HYPOXIA_DN		31	-0.4868597	-1.1902925	0.259887	1	1	1236	tags=45%, list=11%, signal=51%
WANG_MLL_TARGETS	WANG_MLL_TARGETS		181	-0.44013777	-1.1901194	0.24869566	1	1	1201	tags=35%, list=11%, signal=39%
TONKS_TARGETS_OF_RUNX1_RUNX1T1_FUSION_GRANULOCYTE_UP	TONKS_TARGETS_OF_RUNX1_RUNX1T1_FUSION_GRANULOCYTE_UP		35	-0.45384952	-1.1894767	0.260177	1	1	2141	tags=51%, list=19%, signal=63%
KAYO_CALORIE_RESTRICTION_MUSCLE_UP	KAYO_CALORIE_RESTRICTION_MUSCLE_UP		59	-0.4239892	-1.1885362	0.26833633	1	1	757	tags=24%, list=7%, signal=25%
SHETH_LIVER_CANCER_VS_TXNIP_LOSS_PAM3	SHETH_LIVER_CANCER_VS_TXNIP_LOSS_PAM3		54	-0.41982293	-1.1871941	0.21989529	1	1	771	tags=24%, list=7%, signal=26%
LENAOUR_DENDRITIC_CELL_MATURATION_DN	LENAOUR_DENDRITIC_CELL_MATURATION_DN		86	-0.42841786	-1.1868118	0.2647585	1	1	1429	tags=35%, list=13%, signal=40%
RUAN_RESPONSE_TO_TNF_TROGLITAZONE_UP	RUAN_RESPONSE_TO_TNF_TROGLITAZONE_UP		15	-0.55947834	-1.1774087	0.28947368	1	1	947	tags=40%, list=8%, signal=44%
NIELSEN_LIPOSARCOMA_UP	NIELSEN_LIPOSARCOMA_UP		15	-0.5572929	-1.1751522	0.27854672	1	1	1140	tags=40%, list=10%, signal=44%
ALTEMEIER_RESPONSE_TO_LPS_WITH_MECHANICAL_VENTILATION	ALTEMEIER_RESPONSE_TO_LPS_WITH_MECHANICAL_VENTILATION		96	-0.49056625	-1.1743419	0.30381945	1	1	1438	tags=44%, list=13%, signal=50%
DAVICIONI_MOLECULAR_ARMS_VS_ERMS_DN	DAVICIONI_MOLECULAR_ARMS_VS_ERMS_DN		107	-0.4157918	-1.1734293	0.2844365	1	1	1681	tags=35%, list=15%, signal=40%
PARK_TRETINOIN_RESPONSE_AND_PML_RARA_FUSION	PARK_TRETINOIN_RESPONSE_AND_PML_RARA_FUSION		25	-0.45637807	-1.1730915	0.2914485	1	1	1198	tags=32%, list=11%, signal=36%
ZHENG_IL22_SIGNALING_DN	ZHENG_IL22_SIGNALING_DN		20	-0.44651574	-1.172792	0.23928571	1	1	271	tags=20%, list=2%, signal=20%
ROY_WOUND_BLOOD_VESSEL_UP	ROY_WOUND_BLOOD_VESSEL_UP		33	-0.51182216	-1.1726137	0.32780847	1	1	1269	tags=42%, list=11%, signal=48%
WESTON_VEGFA_TARGETS_6HR	WESTON_VEGFA_TARGETS_6HR		47	-0.49705857	-1.1724969	0.2883549	1	1	615	tags=34%, list=5%, signal=36%
VANHARANTA_UTERINE_FIBROID_DN	VANHARANTA_UTERINE_FIBROID_DN		39	-0.46027172	-1.1718668	0.2843866	1	1	1153	tags=31%, list=10%, signal=34%
WANG_ADIPOGENIC_GENES_REPRESSED_BY_SIRT1	WANG_ADIPOGENIC_GENES_REPRESSED_BY_SIRT1		22	-0.46942768	-1.1714891	0.25218913	1	1	931	tags=36%, list=8%, signal=40%
WILSON_PROTEASES_AT_TUMOR_BONE_INTERFACE_UP	WILSON_PROTEASES_AT_TUMOR_BONE_INTERFACE_UP		15	-0.5265975	-1.1706421	0.27387387	1	1	1360	tags=40%, list=12%, signal=45%
TAKEDA_TARGETS_OF_NUP98_HOXA9_FUSION_16D_DN	TAKEDA_TARGETS_OF_NUP98_HOXA9_FUSION_16D_DN		62	-0.3917698	-1.1665448	0.22678572	1	1	1598	tags=40%, list=14%, signal=47%
LANDIS_BREAST_CANCER_PROGRESSION_DN	LANDIS_BREAST_CANCER_PROGRESSION_DN		56	-0.5446266	-1.1652026	0.33648393	1	1	1746	tags=46%, list=16%, signal=55%
DEMAGALHAES_AGING_UP	DEMAGALHAES_AGING_UP		33	-0.48358142	-1.16464	0.33013436	1	1	1092	tags=33%, list=10%, signal=37%
YANG_BREAST_CANCER_ESR1_BULK_UP	YANG_BREAST_CANCER_ESR1_BULK_UP		15	-0.4614164	-1.1633492	0.29847908	1	1	758	tags=20%, list=7%, signal=21%
WATTEL_AUTONOMOUS_THYROID_ADENOMA_DN	WATTEL_AUTONOMOUS_THYROID_ADENOMA_DN		32	-0.4691625	-1.1597357	0.28318584	1	1	1130	tags=41%, list=10%, signal=45%
LIAN_LIPA_TARGETS_3M	LIAN_LIPA_TARGETS_3M		48	-0.5150759	-1.1597339	0.3321739	1	1	1888	tags=56%, list=17%, signal=67%
MCLACHLAN_DENTAL_CARIES_DN	MCLACHLAN_DENTAL_CARIES_DN		150	-0.448774	-1.1592745	0.30769232	1	1	1403	tags=39%, list=13%, signal=44%
GENTILE_UV_RESPONSE_CLUSTER_D8	GENTILE_UV_RESPONSE_CLUSTER_D8		23	-0.4365772	-1.1558788	0.28785047	1	1	918	tags=35%, list=8%, signal=38%
VART_KSHV_INFECTION_ANGIOGENIC_MARKERS_DN	VART_KSHV_INFECTION_ANGIOGENIC_MARKERS_DN		93	-0.39865732	-1.1546744	0.2621528	1	1	1724	tags=35%, list=15%, signal=42%
OSWALD_HEMATOPOIETIC_STEM_CELL_IN_COLLAGEN_GEL_UP	OSWALD_HEMATOPOIETIC_STEM_CELL_IN_COLLAGEN_GEL_UP		130	-0.34984878	-1.1544809	0.23283082	1	1	1409	tags=28%, list=13%, signal=31%
LEE_AGING_MUSCLE_DN	LEE_AGING_MUSCLE_DN		33	-0.39332172	-1.1523957	0.28178695	1	1	687	tags=18%, list=6%, signal=19%
LIAN_LIPA_TARGETS_6M	LIAN_LIPA_TARGETS_6M		59	-0.5002764	-1.1516861	0.34507042	1	1	1888	tags=58%, list=17%, signal=69%
SHIPP_DLBCL_CURED_VS_FATAL_UP	SHIPP_DLBCL_CURED_VS_FATAL_UP		23	-0.4599756	-1.1493005	0.29776248	1	1	1740	tags=52%, list=16%, signal=62%
DAZARD_UV_RESPONSE_CLUSTER_G2	DAZARD_UV_RESPONSE_CLUSTER_G2		17	-0.5075549	-1.1486645	0.31040892	1	1	755	tags=29%, list=7%, signal=31%
SEMENZA_HIF1_TARGETS	SEMENZA_HIF1_TARGETS		25	-0.4360199	-1.1448424	0.30319148	1	1	1205	tags=32%, list=11%, signal=36%
HUMMERICH_SKIN_CANCER_PROGRESSION_UP	HUMMERICH_SKIN_CANCER_PROGRESSION_UP		66	-0.412014	-1.1433518	0.30360532	1	1	1167	tags=32%, list=10%, signal=35%
CUI_TCF21_TARGETS_UP	CUI_TCF21_TARGETS_UP		22	-0.5220138	-1.142825	0.32093933	1	1	808	tags=36%, list=7%, signal=39%
CHIBA_RESPONSE_TO_TSA_UP	CHIBA_RESPONSE_TO_TSA_UP		36	-0.4482755	-1.1410531	0.3321234	1	1	1863	tags=44%, list=17%, signal=53%
CHARAFE_BREAST_CANCER_BASAL_VS_MESENCHYMAL_DN	CHARAFE_BREAST_CANCER_BASAL_VS_MESENCHYMAL_DN		28	-0.4511526	-1.139556	0.31114808	1	1	746	tags=25%, list=7%, signal=27%
VANHARANTA_UTERINE_FIBROID_UP	VANHARANTA_UTERINE_FIBROID_UP		26	-0.48771733	-1.1387138	0.34416825	1	1	961	tags=35%, list=9%, signal=38%
SARTIPY_BLUNTED_BY_INSULIN_RESISTANCE_UP	SARTIPY_BLUNTED_BY_INSULIN_RESISTANCE_UP		16	-0.51158905	-1.1376417	0.34535104	1	1	1150	tags=31%, list=10%, signal=35%
BURTON_ADIPOGENESIS_4	BURTON_ADIPOGENESIS_4		36	-0.37760842	-1.1368626	0.33978873	1	1	757	tags=22%, list=7%, signal=24%
PID_LYMPHANGIOGENESIS_PATHWAY	PID_LYMPHANGIOGENESIS_PATHWAY		17	-0.48620626	-1.136776	0.35648996	1	1	25	tags=18%, list=0%, signal=18%
FONTAINE_THYROID_TUMOR_UNCERTAIN_MALIGNANCY_DN	FONTAINE_THYROID_TUMOR_UNCERTAIN_MALIGNANCY_DN		18	-0.47748467	-1.1364777	0.3118081	1	1	2439	tags=61%, list=22%, signal=78%
BRUNO_HEMATOPOIESIS	BRUNO_HEMATOPOIESIS		53	-0.38062882	-1.1353595	0.3162544	1	1	1441	tags=34%, list=13%, signal=39%
MENSE_HYPOXIA_UP	MENSE_HYPOXIA_UP		57	-0.38910016	-1.1344854	0.3227612	1	1	1205	tags=26%, list=11%, signal=29%
BURTON_ADIPOGENESIS_PEAK_AT_0HR	BURTON_ADIPOGENESIS_PEAK_AT_0HR		46	-0.45402867	-1.1336977	0.3345521	1	1	948	tags=30%, list=8%, signal=33%
WOOD_EBV_EBNA1_TARGETS_DN	WOOD_EBV_EBNA1_TARGETS_DN		32	-0.41223162	-1.131234	0.31433824	1	1	1039	tags=28%, list=9%, signal=31%
MOREAUX_B_LYMPHOCYTE_MATURATION_BY_TACI_UP	MOREAUX_B_LYMPHOCYTE_MATURATION_BY_TACI_UP		49	-0.3644235	-1.1309849	0.28390595	1	1	1536	tags=29%, list=14%, signal=33%
SHIN_B_CELL_LYMPHOMA_CLUSTER_8	SHIN_B_CELL_LYMPHOMA_CLUSTER_8		24	-0.43113938	-1.1279461	0.3254973	1	1	1048	tags=38%, list=9%, signal=41%
PID_IL4_2PATHWAY	PID_IL4_2PATHWAY		46	-0.3903872	-1.1277586	0.30105633	1	1	977	tags=26%, list=9%, signal=28%
PLASARI_TGFB1_TARGETS_10HR_UP	PLASARI_TGFB1_TARGETS_10HR_UP		134	-0.40586317	-1.1272154	0.32635254	1	1	1309	tags=34%, list=12%, signal=38%
GU_PDEF_TARGETS_UP	GU_PDEF_TARGETS_UP		47	-0.4589312	-1.1263938	0.3433396	1	1	638	tags=28%, list=6%, signal=29%
GHANDHI_BYSTANDER_IRRADIATION_UP	GHANDHI_BYSTANDER_IRRADIATION_UP		43	-0.4506853	-1.126209	0.31345826	1	1	1633	tags=44%, list=15%, signal=52%
MEISSNER_BRAIN_HCP_WITH_H3K4ME2_AND_H3K27ME3	MEISSNER_BRAIN_HCP_WITH_H3K4ME2_AND_H3K27ME3		37	-0.43369913	-1.1254488	0.2793867	1	1	497	tags=27%, list=4%, signal=28%
INGRAM_SHH_TARGETS_UP	INGRAM_SHH_TARGETS_UP		90	-0.3898836	-1.1245468	0.31523642	1	1	1317	tags=33%, list=12%, signal=37%
PEDERSEN_METASTASIS_BY_ERBB2_ISOFORM_4	PEDERSEN_METASTASIS_BY_ERBB2_ISOFORM_4		65	-0.36826384	-1.1243923	0.27513227	1	1	1655	tags=42%, list=15%, signal=48%
GRAHAM_CML_QUIESCENT_VS_NORMAL_DIVIDING_UP	GRAHAM_CML_QUIESCENT_VS_NORMAL_DIVIDING_UP		35	-0.46791926	-1.1241394	0.30823117	1	1	1301	tags=43%, list=12%, signal=48%
PID_HNF3APATHWAY	PID_HNF3APATHWAY		23	-0.41696575	-1.1230949	0.3102837	1	1	1746	tags=39%, list=16%, signal=46%
HESS_TARGETS_OF_HOXA9_AND_MEIS1_DN	HESS_TARGETS_OF_HOXA9_AND_MEIS1_DN		56	-0.46786827	-1.1221329	0.3646409	1	1	1482	tags=41%, list=13%, signal=47%
WESTON_VEGFA_TARGETS_12HR	WESTON_VEGFA_TARGETS_12HR		29	-0.49335673	-1.1172804	0.34115523	1	1	615	tags=34%, list=5%, signal=36%
DELACROIX_RAR_TARGETS_DN	DELACROIX_RAR_TARGETS_DN		19	-0.48065048	-1.1162254	0.33743408	1	1	999	tags=42%, list=9%, signal=46%
LIU_SMARCA4_TARGETS	LIU_SMARCA4_TARGETS		36	-0.43767133	-1.1159636	0.35	1	1	1478	tags=33%, list=13%, signal=38%
GESERICK_TERT_TARGETS_DN	GESERICK_TERT_TARGETS_DN		18	-0.49390495	-1.1133096	0.3345656	1	1	1657	tags=50%, list=15%, signal=59%
LEE_NEURAL_CREST_STEM_CELL_UP	LEE_NEURAL_CREST_STEM_CELL_UP		88	-0.40784076	-1.1126957	0.31754386	1	1	1786	tags=39%, list=16%, signal=46%
ONO_AML1_TARGETS_DN	ONO_AML1_TARGETS_DN		35	-0.4408066	-1.112097	0.36155203	1	1	1503	tags=43%, list=13%, signal=49%
PETROVA_ENDOTHELIUM_LYMPHATIC_VS_BLOOD_DN	PETROVA_ENDOTHELIUM_LYMPHATIC_VS_BLOOD_DN		106	-0.4197579	-1.1106789	0.3382084	1	1	1055	tags=31%, list=9%, signal=34%
ZHENG_GLIOBLASTOMA_PLASTICITY_DN	ZHENG_GLIOBLASTOMA_PLASTICITY_DN		42	-0.41969612	-1.1087104	0.31785715	1	1	860	tags=26%, list=8%, signal=28%
BANDRES_RESPONSE_TO_CARMUSTIN_WITHOUT_MGMT_48HR_DN	BANDRES_RESPONSE_TO_CARMUSTIN_WITHOUT_MGMT_48HR_DN		22	-0.40045547	-1.1075246	0.3530466	1	1	83	tags=14%, list=1%, signal=14%
BOQUEST_STEM_CELL_CULTURED_VS_FRESH_UP	BOQUEST_STEM_CELL_CULTURED_VS_FRESH_UP		269	-0.3854378	-1.1069027	0.32795697	1	1	1209	tags=30%, list=11%, signal=33%
PRAMOONJAGO_SOX4_TARGETS_UP	PRAMOONJAGO_SOX4_TARGETS_UP		36	-0.38020304	-1.1044387	0.33333334	1	1	1304	tags=36%, list=12%, signal=41%
RUTELLA_RESPONSE_TO_HGF_VS_CSF2RB_AND_IL4_UP	RUTELLA_RESPONSE_TO_HGF_VS_CSF2RB_AND_IL4_UP		247	-0.34391338	-1.101234	0.3429603	1	1	1310	tags=26%, list=12%, signal=29%
LIANG_SILENCED_BY_METHYLATION_UP	LIANG_SILENCED_BY_METHYLATION_UP		20	-0.5106159	-1.100226	0.36501902	1	1	1058	tags=40%, list=9%, signal=44%
GRAHAM_NORMAL_QUIESCENT_VS_NORMAL_DIVIDING_UP	GRAHAM_NORMAL_QUIESCENT_VS_NORMAL_DIVIDING_UP		35	-0.44380924	-1.0997031	0.32933104	1	1	1301	tags=31%, list=12%, signal=35%
REACTOME_GLYCOSAMINOGLYCAN_METABOLISM	REACTOME_GLYCOSAMINOGLYCAN_METABOLISM		66	-0.38765845	-1.0994802	0.35178572	1	1	975	tags=27%, list=9%, signal=30%
RIGGI_EWING_SARCOMA_PROGENITOR_DN	RIGGI_EWING_SARCOMA_PROGENITOR_DN		113	-0.39017603	-1.0981181	0.32517484	1	1	808	tags=27%, list=7%, signal=28%
ZHAN_MULTIPLE_MYELOMA_DN	ZHAN_MULTIPLE_MYELOMA_DN		30	-0.46360868	-1.097693	0.3462963	1	1	496	tags=20%, list=4%, signal=21%
SCHLESINGER_METHYLATED_DE_NOVO_IN_CANCER	SCHLESINGER_METHYLATED_DE_NOVO_IN_CANCER		60	-0.39106736	-1.0914927	0.34146342	1	1	789	tags=23%, list=7%, signal=25%
PID_FRA_PATHWAY	PID_FRA_PATHWAY		19	-0.45414203	-1.091129	0.3761302	1	1	936	tags=37%, list=8%, signal=40%
TIAN_TNF_SIGNALING_VIA_NFKB	TIAN_TNF_SIGNALING_VIA_NFKB		21	-0.51528543	-1.0911161	0.39814815	1	1	1553	tags=38%, list=14%, signal=44%
WESTON_VEGFA_TARGETS	WESTON_VEGFA_TARGETS		78	-0.42623484	-1.0907526	0.35531136	1	1	1351	tags=36%, list=12%, signal=41%
MAHADEVAN_IMATINIB_RESISTANCE_DN	MAHADEVAN_IMATINIB_RESISTANCE_DN		16	-0.5142685	-1.0897585	0.3827839	1	1	2492	tags=69%, list=22%, signal=88%
BROWNE_HCMV_INFECTION_8HR_UP	BROWNE_HCMV_INFECTION_8HR_UP		64	-0.3283597	-1.0876306	0.32686085	1	1	883	tags=20%, list=8%, signal=22%
ST_GRANULE_CELL_SURVIVAL_PATHWAY	ST_GRANULE_CELL_SURVIVAL_PATHWAY		16	-0.41398278	-1.0872269	0.36481482	1	1	630	tags=19%, list=6%, signal=20%
IGLESIAS_E2F_TARGETS_UP	IGLESIAS_E2F_TARGETS_UP		126	-0.40317756	-1.087027	0.40535372	1	1	1319	tags=33%, list=12%, signal=37%
GHANDHI_DIRECT_IRRADIATION_UP	GHANDHI_DIRECT_IRRADIATION_UP		52	-0.40234715	-1.0866597	0.34662044	1	1	1304	tags=35%, list=12%, signal=39%
GERY_CEBP_TARGETS	GERY_CEBP_TARGETS		87	-0.394057	-1.0852286	0.36380255	1	1	1236	tags=30%, list=11%, signal=33%
LINDVALL_IMMORTALIZED_BY_TERT_UP	LINDVALL_IMMORTALIZED_BY_TERT_UP		47	-0.3851505	-1.0849714	0.36216217	1	1	1856	tags=36%, list=17%, signal=43%
PID_HIF2PATHWAY	PID_HIF2PATHWAY		23	-0.39219344	-1.0843538	0.35636362	1	1	791	tags=22%, list=7%, signal=23%
CROONQUIST_NRAS_SIGNALING_UP	CROONQUIST_NRAS_SIGNALING_UP		25	-0.5011213	-1.083476	0.38808665	1	1	1445	tags=36%, list=13%, signal=41%
HOSHIDA_LIVER_CANCER_SUBCLASS_S1	HOSHIDA_LIVER_CANCER_SUBCLASS_S1		184	-0.36979553	-1.0821373	0.37571156	1	1	1375	tags=28%, list=12%, signal=32%
HOELZEL_NF1_TARGETS_DN	HOELZEL_NF1_TARGETS_DN		50	-0.4105964	-1.0815912	0.34046346	1	1	1299	tags=38%, list=12%, signal=43%
PHONG_TNF_TARGETS_UP	PHONG_TNF_TARGETS_UP		40	-0.41965106	-1.0812373	0.3890909	1	1	1304	tags=30%, list=12%, signal=34%
GUILLAUMOND_KLF10_TARGETS_UP	GUILLAUMOND_KLF10_TARGETS_UP		39	-0.37823623	-1.0775262	0.34839925	1	1	1516	tags=38%, list=14%, signal=44%
MCDOWELL_ACUTE_LUNG_INJURY_UP	MCDOWELL_ACUTE_LUNG_INJURY_UP		33	-0.44099584	-1.0735582	0.3809524	1	1	1309	tags=39%, list=12%, signal=44%
RUTELLA_RESPONSE_TO_HGF_UP	RUTELLA_RESPONSE_TO_HGF_UP		257	-0.32542908	-1.072555	0.3779385	1	1	1301	tags=26%, list=12%, signal=28%
KUROZUMI_RESPONSE_TO_ONCOCYTIC_VIRUS	KUROZUMI_RESPONSE_TO_ONCOCYTIC_VIRUS		31	-0.50486124	-1.0711212	0.4141593	1	1	1649	tags=42%, list=15%, signal=49%
MIYAGAWA_TARGETS_OF_EWSR1_ETS_FUSIONS_DN	MIYAGAWA_TARGETS_OF_EWSR1_ETS_FUSIONS_DN		115	-0.38411853	-1.0702221	0.38703704	1	1	914	tags=28%, list=8%, signal=30%
WORSCHECH_TUMOR_REJECTION_UP	WORSCHECH_TUMOR_REJECTION_UP		41	-0.43463776	-1.0699055	0.39078498	1	1	1082	tags=29%, list=10%, signal=32%
TAKEDA_TARGETS_OF_NUP98_HOXA9_FUSION_3D_DN	TAKEDA_TARGETS_OF_NUP98_HOXA9_FUSION_3D_DN		17	-0.5280319	-1.0697359	0.42363638	1	1	1774	tags=53%, list=16%, signal=63%
SASAI_RESISTANCE_TO_NEOPLASTIC_TRANSFROMATION	SASAI_RESISTANCE_TO_NEOPLASTIC_TRANSFROMATION		45	-0.4593451	-1.067881	0.41682243	1	1	729	tags=29%, list=7%, signal=31%
CORRE_MULTIPLE_MYELOMA_UP	CORRE_MULTIPLE_MYELOMA_UP		40	-0.41529408	-1.0673785	0.37777779	1	1	1609	tags=38%, list=14%, signal=44%
FINAK_BREAST_CANCER_SDPP_SIGNATURE	FINAK_BREAST_CANCER_SDPP_SIGNATURE		17	-0.4951062	-1.065511	0.39963832	1	1	1278	tags=35%, list=11%, signal=40%
COLIN_PILOCYTIC_ASTROCYTOMA_VS_GLIOBLASTOMA_DN	COLIN_PILOCYTIC_ASTROCYTOMA_VS_GLIOBLASTOMA_DN		16	-0.43603936	-1.0654281	0.39305303	1	1	1714	tags=44%, list=15%, signal=52%
LEIN_ASTROCYTE_MARKERS	LEIN_ASTROCYTE_MARKERS		25	-0.4449741	-1.064374	0.40334573	1	1	1441	tags=40%, list=13%, signal=46%
GENTILE_UV_HIGH_DOSE_UP	GENTILE_UV_HIGH_DOSE_UP		18	-0.45242712	-1.0640839	0.3897059	1	1	755	tags=28%, list=7%, signal=30%
TAKEDA_TARGETS_OF_NUP98_HOXA9_FUSION_6HR_DN	TAKEDA_TARGETS_OF_NUP98_HOXA9_FUSION_6HR_DN		26	-0.43537727	-1.0635526	0.3904762	1	1	1553	tags=38%, list=14%, signal=45%
MCBRYAN_PUBERTAL_TGFB1_TARGETS_DN	MCBRYAN_PUBERTAL_TGFB1_TARGETS_DN		52	-0.38395143	-1.0612836	0.3864043	1	1	1424	tags=37%, list=13%, signal=42%
WIEDERSCHAIN_TARGETS_OF_BMI1_AND_PCGF2	WIEDERSCHAIN_TARGETS_OF_BMI1_AND_PCGF2		35	-0.44577828	-1.0590882	0.39962476	1	1	1489	tags=40%, list=13%, signal=46%
PETROVA_PROX1_TARGETS_DN	PETROVA_PROX1_TARGETS_DN		39	-0.46257478	-1.058816	0.41727942	1	1	1000	tags=33%, list=9%, signal=36%
CHARAFE_BREAST_CANCER_LUMINAL_VS_MESENCHYMAL_DN	CHARAFE_BREAST_CANCER_LUMINAL_VS_MESENCHYMAL_DN		260	-0.36289516	-1.0586677	0.39594844	1	1	1518	tags=28%, list=14%, signal=32%
VERHAAK_GLIOBLASTOMA_NEURAL	VERHAAK_GLIOBLASTOMA_NEURAL		139	-0.37494147	-1.0561311	0.4133574	1	1	1502	tags=30%, list=13%, signal=34%
KATSANOU_ELAVL1_TARGETS_DN	KATSANOU_ELAVL1_TARGETS_DN		87	-0.35650718	-1.055599	0.4040067	1	1	1369	tags=30%, list=12%, signal=34%
LIU_VAV3_PROSTATE_CARCINOGENESIS_UP	LIU_VAV3_PROSTATE_CARCINOGENESIS_UP		62	-0.42639607	-1.0554466	0.41155234	1	1	1452	tags=40%, list=13%, signal=46%
KANG_GIST_WITH_PDGFRA_UP	KANG_GIST_WITH_PDGFRA_UP		31	-0.46803492	-1.0550616	0.3941068	1	1	1160	tags=35%, list=10%, signal=39%
KEGG_COMPLEMENT_AND_COAGULATION_CASCADES	KEGG_COMPLEMENT_AND_COAGULATION_CASCADES		54	-0.43318436	-1.0537755	0.38435373	1	1	1471	tags=48%, list=13%, signal=55%
XU_HGF_SIGNALING_NOT_VIA_AKT1_6HR	XU_HGF_SIGNALING_NOT_VIA_AKT1_6HR		19	-0.41387698	-1.0501078	0.41558442	1	1	1192	tags=26%, list=11%, signal=29%
KUNINGER_IGF1_VS_PDGFB_TARGETS_DN	KUNINGER_IGF1_VS_PDGFB_TARGETS_DN		31	-0.43205267	-1.0500766	0.41025642	1	1	1343	tags=39%, list=12%, signal=44%
RASHI_NFKB1_TARGETS	RASHI_NFKB1_TARGETS		16	-0.45455992	-1.0498617	0.41996235	1	1	1304	tags=25%, list=12%, signal=28%
FARDIN_HYPOXIA_11	FARDIN_HYPOXIA_11		19	-0.40402943	-1.0495883	0.39405206	1	1	832	tags=26%, list=7%, signal=28%
PID_ATF2_PATHWAY	PID_ATF2_PATHWAY		33	-0.3535815	-1.0486835	0.39594844	1	1	1132	tags=24%, list=10%, signal=27%
KAAB_HEART_ATRIUM_VS_VENTRICLE_UP	KAAB_HEART_ATRIUM_VS_VENTRICLE_UP		156	-0.33665252	-1.0481821	0.40582192	1	1	1232	tags=26%, list=11%, signal=28%
ONO_FOXP3_TARGETS_UP	ONO_FOXP3_TARGETS_UP		20	-0.4466253	-1.0472423	0.43510056	1	1	1728	tags=45%, list=15%, signal=53%
WANG_IMMORTALIZED_BY_HOXA9_AND_MEIS1_UP	WANG_IMMORTALIZED_BY_HOXA9_AND_MEIS1_UP		20	-0.46035534	-1.0470679	0.40328467	1	1	1720	tags=45%, list=15%, signal=53%
NIELSEN_GIST_VS_SYNOVIAL_SARCOMA_DN	NIELSEN_GIST_VS_SYNOVIAL_SARCOMA_DN		15	-0.46638215	-1.0460645	0.38917977	1	1	1177	tags=33%, list=11%, signal=37%
BURTON_ADIPOGENESIS_2	BURTON_ADIPOGENESIS_2		57	-0.3605591	-1.0460527	0.4039855	1	1	1412	tags=26%, list=13%, signal=30%
LU_TUMOR_VASCULATURE_UP	LU_TUMOR_VASCULATURE_UP		17	-0.48053783	-1.0455471	0.44041452	1	1	1160	tags=47%, list=10%, signal=52%
LENAOUR_DENDRITIC_CELL_MATURATION_UP	LENAOUR_DENDRITIC_CELL_MATURATION_UP		78	-0.36642948	-1.0453892	0.39929327	1	1	1543	tags=29%, list=14%, signal=34%
NAKAJIMA_MAST_CELL	NAKAJIMA_MAST_CELL		35	-0.42485562	-1.0453538	0.43462247	1	1	1360	tags=34%, list=12%, signal=39%
POMEROY_MEDULLOBLASTOMA_DESMOPLASIC_VS_CLASSIC_DN	POMEROY_MEDULLOBLASTOMA_DESMOPLASIC_VS_CLASSIC_DN		41	-0.38397735	-1.044415	0.39926064	1	1	529	tags=20%, list=5%, signal=20%
YORDY_RECIPROCAL_REGULATION_BY_ETS1_AND_SP100_DN	YORDY_RECIPROCAL_REGULATION_BY_ETS1_AND_SP100_DN		37	-0.38644955	-1.0440742	0.41929498	1	1	916	tags=24%, list=8%, signal=26%
JECHLINGER_EPITHELIAL_TO_MESENCHYMAL_TRANSITION_UP	JECHLINGER_EPITHELIAL_TO_MESENCHYMAL_TRANSITION_UP		55	-0.45654994	-1.043584	0.42213884	1	1	826	tags=35%, list=7%, signal=37%
WINTER_HYPOXIA_UP	WINTER_HYPOXIA_UP		46	-0.31214502	-1.0434682	0.39664805	1	1	1293	tags=20%, list=12%, signal=22%
KAMIKUBO_MYELOID_CEBPA_NETWORK	KAMIKUBO_MYELOID_CEBPA_NETWORK		25	-0.46180463	-1.0416994	0.44444445	1	1	1915	tags=44%, list=17%, signal=53%
HERNANDEZ_MITOTIC_ARREST_BY_DOCETAXEL_1_UP	HERNANDEZ_MITOTIC_ARREST_BY_DOCETAXEL_1_UP		22	-0.41968817	-1.0414939	0.4040747	1	1	702	tags=27%, list=6%, signal=29%
TAKEDA_TARGETS_OF_NUP98_HOXA9_FUSION_16D_UP	TAKEDA_TARGETS_OF_NUP98_HOXA9_FUSION_16D_UP		82	-0.3922739	-1.0414835	0.41695502	1	1	1089	tags=30%, list=10%, signal=34%
ASTON_MAJOR_DEPRESSIVE_DISORDER_UP	ASTON_MAJOR_DEPRESSIVE_DISORDER_UP		25	-0.36225146	-1.0397449	0.40137222	1	1	1765	tags=40%, list=16%, signal=47%
VART_KSHV_INFECTION_ANGIOGENIC_MARKERS_UP	VART_KSHV_INFECTION_ANGIOGENIC_MARKERS_UP		121	-0.38221073	-1.0377917	0.41186735	1	1	1819	tags=42%, list=16%, signal=50%
WIERENGA_STAT5A_TARGETS_UP	WIERENGA_STAT5A_TARGETS_UP		123	-0.334565	-1.0376548	0.40206185	1	1	1901	tags=37%, list=17%, signal=45%
QI_PLASMACYTOMA_DN	QI_PLASMACYTOMA_DN		75	-0.32545114	-1.0357952	0.4293478	1	1	969	tags=24%, list=9%, signal=26%
NAGASHIMA_NRG1_SIGNALING_DN	NAGASHIMA_NRG1_SIGNALING_DN		24	-0.37337267	-1.0352346	0.42881072	1	1	952	tags=29%, list=9%, signal=32%
POOLA_INVASIVE_BREAST_CANCER_UP	POOLA_INVASIVE_BREAST_CANCER_UP		171	-0.39806864	-1.0338346	0.4458042	1	1	1553	tags=34%, list=14%, signal=39%
KEGG_CYTOKINE_CYTOKINE_RECEPTOR_INTERACTION	KEGG_CYTOKINE_CYTOKINE_RECEPTOR_INTERACTION		155	-0.36729175	-1.0332576	0.4413793	1	1	1864	tags=36%, list=17%, signal=43%
YAMASHITA_METHYLATED_IN_PROSTATE_CANCER	YAMASHITA_METHYLATED_IN_PROSTATE_CANCER		42	-0.44341236	-1.0317035	0.42957747	1	1	1543	tags=43%, list=14%, signal=50%
REACTOME_COMPLEMENT_CASCADE	REACTOME_COMPLEMENT_CASCADE		19	-0.4736007	-1.0315231	0.45774648	1	1	1471	tags=53%, list=13%, signal=60%
BROWNE_HCMV_INFECTION_16HR_DN	BROWNE_HCMV_INFECTION_16HR_DN		51	-0.36683223	-1.0314182	0.4496528	1	1	1226	tags=29%, list=11%, signal=33%
NING_CHRONIC_OBSTRUCTIVE_PULMONARY_DISEASE_DN	NING_CHRONIC_OBSTRUCTIVE_PULMONARY_DISEASE_DN		89	-0.3182443	-1.0312457	0.43820226	1	1	936	tags=19%, list=8%, signal=21%
WENG_POR_TARGETS_LIVER_UP	WENG_POR_TARGETS_LIVER_UP		29	-0.37006664	-1.0310464	0.44444445	1	1	1835	tags=38%, list=16%, signal=45%
MOOTHA_GLYCOLYSIS	MOOTHA_GLYCOLYSIS		15	-0.45461863	-1.0301749	0.4475043	1	1	6115	tags=100%, list=55%, signal=220%
MCCLUNG_COCAIN_REWARD_4WK	MCCLUNG_COCAIN_REWARD_4WK		53	-0.3135498	-1.0301017	0.41012216	1	1	1140	tags=23%, list=10%, signal=25%
REACTOME_CHEMOKINE_RECEPTORS_BIND_CHEMOKINES	REACTOME_CHEMOKINE_RECEPTORS_BIND_CHEMOKINES		42	-0.45344675	-1.0295252	0.44061962	1	1	1301	tags=36%, list=12%, signal=40%
WINTER_HYPOXIA_DN	WINTER_HYPOXIA_DN		24	-0.50771546	-1.0276363	0.46209386	1	1	2025	tags=50%, list=18%, signal=61%
NIKOLSKY_BREAST_CANCER_8P12_P11_AMPLICON	NIKOLSKY_BREAST_CANCER_8P12_P11_AMPLICON		25	-0.3423832	-1.0272968	0.4288225	1	1	948	tags=24%, list=8%, signal=26%
PID_AMB2_NEUTROPHILS_PATHWAY	PID_AMB2_NEUTROPHILS_PATHWAY		24	-0.4498347	-1.0265166	0.45225224	1	1	948	tags=29%, list=8%, signal=32%
KEGG_PRION_DISEASES	KEGG_PRION_DISEASES		20	-0.40054625	-1.0262064	0.437613	1	1	1338	tags=40%, list=12%, signal=45%
MANALO_HYPOXIA_UP	MANALO_HYPOXIA_UP		128	-0.35176417	-1.0261422	0.416819	1	1	1304	tags=27%, list=12%, signal=31%
NAKAMURA_ADIPOGENESIS_LATE_DN	NAKAMURA_ADIPOGENESIS_LATE_DN		29	-0.43685544	-1.022025	0.4563107	1	1	1117	tags=28%, list=10%, signal=31%
ZHAN_MULTIPLE_MYELOMA_MS_DN	ZHAN_MULTIPLE_MYELOMA_MS_DN		21	-0.35330316	-1.0220218	0.43636364	1	1	726	tags=19%, list=6%, signal=20%
NAKAYAMA_SOFT_TISSUE_TUMORS_PCA2_DN	NAKAYAMA_SOFT_TISSUE_TUMORS_PCA2_DN		53	-0.4534816	-1.0209005	0.46478873	1	1	1204	tags=38%, list=11%, signal=42%
WU_CELL_MIGRATION	WU_CELL_MIGRATION		120	-0.36087736	-1.0206811	0.4344704	1	1	1403	tags=32%, list=13%, signal=36%
GRADE_COLON_CANCER_DN	GRADE_COLON_CANCER_DN		15	-0.42139217	-1.0205088	0.43223444	1	1	1503	tags=47%, list=13%, signal=54%
LIU_PROSTATE_CANCER_DN	LIU_PROSTATE_CANCER_DN		258	-0.35762104	-1.0196255	0.44604316	1	1	1441	tags=31%, list=13%, signal=35%
POTTI_TOPOTECAN_SENSITIVITY	POTTI_TOPOTECAN_SENSITIVITY		73	-0.38415036	-1.0178709	0.44216418	1	1	1269	tags=27%, list=11%, signal=31%
LEE_AGING_MUSCLE_UP	LEE_AGING_MUSCLE_UP		32	-0.37401864	-1.0177357	0.4280702	1	1	101	tags=13%, list=1%, signal=13%
PHONG_TNF_RESPONSE_VIA_P38_PARTIAL	PHONG_TNF_RESPONSE_VIA_P38_PARTIAL		96	-0.34330726	-1.0175312	0.4288321	1	1	1465	tags=30%, list=13%, signal=34%
KEGG_DRUG_METABOLISM_CYTOCHROME_P450	KEGG_DRUG_METABOLISM_CYTOCHROME_P450		30	-0.4087857	-1.0173022	0.45454547	1	1	1507	tags=40%, list=13%, signal=46%
NAKAMURA_ADIPOGENESIS_EARLY_DN	NAKAMURA_ADIPOGENESIS_EARLY_DN		30	-0.43435377	-1.0164428	0.45574388	1	1	1117	tags=27%, list=10%, signal=30%
AMIT_EGF_RESPONSE_240_HELA	AMIT_EGF_RESPONSE_240_HELA		41	-0.30248773	-1.016022	0.40072203	1	1	1284	tags=32%, list=11%, signal=36%
GAJATE_RESPONSE_TO_TRABECTEDIN_UP	GAJATE_RESPONSE_TO_TRABECTEDIN_UP		41	-0.37174043	-1.0130545	0.43925235	1	1	1408	tags=34%, list=13%, signal=39%
SMID_BREAST_CANCER_NORMAL_LIKE_UP	SMID_BREAST_CANCER_NORMAL_LIKE_UP		277	-0.38813582	-1.0123789	0.46977547	1	1	1785	tags=38%, list=16%, signal=44%
MCGARVEY_SILENCED_BY_METHYLATION_IN_COLON_CANCER	MCGARVEY_SILENCED_BY_METHYLATION_IN_COLON_CANCER		33	-0.4008745	-1.0123494	0.46896553	1	1	1431	tags=33%, list=13%, signal=38%
KANG_IMMORTALIZED_BY_TERT_DN	KANG_IMMORTALIZED_BY_TERT_DN		67	-0.3674363	-1.0120716	0.44093177	1	1	1304	tags=37%, list=12%, signal=42%
HERNANDEZ_MITOTIC_ARREST_BY_DOCETAXEL_2_UP	HERNANDEZ_MITOTIC_ARREST_BY_DOCETAXEL_2_UP		36	-0.35155565	-1.0118101	0.42857143	1	1	1688	tags=39%, list=15%, signal=46%
SERVITJA_ISLET_HNF1A_TARGETS_UP	SERVITJA_ISLET_HNF1A_TARGETS_UP		123	-0.40631974	-1.0117711	0.43144423	1	1	1418	tags=36%, list=13%, signal=41%
TAKEDA_TARGETS_OF_NUP98_HOXA9_FUSION_8D_DN	TAKEDA_TARGETS_OF_NUP98_HOXA9_FUSION_8D_DN		115	-0.38573274	-1.0115473	0.45255473	1	1	1955	tags=44%, list=17%, signal=53%
STEGER_ADIPOGENESIS_UP	STEGER_ADIPOGENESIS_UP		18	-0.526917	-1.0114115	0.47003746	1	1	2025	tags=44%, list=18%, signal=54%
REN_ALVEOLAR_RHABDOMYOSARCOMA_DN	REN_ALVEOLAR_RHABDOMYOSARCOMA_DN		311	-0.33743188	-1.0099587	0.4473684	1	1	1164	tags=23%, list=10%, signal=25%
BILBAN_B_CLL_LPL_UP	BILBAN_B_CLL_LPL_UP		30	-0.33997047	-1.0051384	0.4611399	1	1	2172	tags=40%, list=19%, signal=49%
HARRIS_HYPOXIA	HARRIS_HYPOXIA		53	-0.3376739	-1.0048914	0.45072994	1	1	1565	tags=32%, list=14%, signal=37%
CORRE_MULTIPLE_MYELOMA_DN	CORRE_MULTIPLE_MYELOMA_DN		33	-0.38661316	-1.0030433	0.45663717	1	1	1259	tags=30%, list=11%, signal=34%
WU_HBX_TARGETS_2_UP	WU_HBX_TARGETS_2_UP		17	-0.36161345	-1.0011476	0.47184467	1	1	1005	tags=18%, list=9%, signal=19%
WINTER_HYPOXIA_METAGENE	WINTER_HYPOXIA_METAGENE		151	-0.2988954	-1.0004021	0.47232473	1	1	1319	tags=23%, list=12%, signal=26%
LIANG_HEMATOPOIESIS_STEM_CELL_NUMBER_SMALL_VS_HUGE_DN	LIANG_HEMATOPOIESIS_STEM_CELL_NUMBER_SMALL_VS_HUGE_DN		23	-0.36559597	-0.9995389	0.46140352	1	1	1923	tags=48%, list=17%, signal=58%
BORLAK_LIVER_CANCER_EGF_UP	BORLAK_LIVER_CANCER_EGF_UP		41	-0.37362516	-0.99727046	0.45086706	1	1	771	tags=24%, list=7%, signal=26%
URS_ADIPOCYTE_DIFFERENTIATION_UP	URS_ADIPOCYTE_DIFFERENTIATION_UP		46	-0.38599658	-0.99723125	0.48458904	1	1	1360	tags=28%, list=12%, signal=32%
REACTOME_PHOSPHOLIPASE_C_MEDIATED_CASCADE	REACTOME_PHOSPHOLIPASE_C_MEDIATED_CASCADE		35	-0.34984055	-0.99685514	0.4825784	1	1	850	tags=23%, list=8%, signal=25%
MCBRYAN_PUBERTAL_BREAST_4_5WK_DN	MCBRYAN_PUBERTAL_BREAST_4_5WK_DN		136	-0.32278094	-0.9960599	0.4651568	1	1	1898	tags=35%, list=17%, signal=41%
DELASERNA_MYOD_TARGETS_DN	DELASERNA_MYOD_TARGETS_DN		34	-0.38308886	-0.99474066	0.47348484	1	1	1039	tags=26%, list=9%, signal=29%
DASU_IL6_SIGNALING_UP	DASU_IL6_SIGNALING_UP		36	-0.3810506	-0.99461395	0.4812734	1	1	1140	tags=22%, list=10%, signal=25%
TSENG_ADIPOGENIC_POTENTIAL_DN	TSENG_ADIPOGENIC_POTENTIAL_DN		34	-0.44137374	-0.9945597	0.48368523	1	1	1044	tags=35%, list=9%, signal=39%
TURASHVILI_BREAST_NORMAL_DUCTAL_VS_LOBULAR_UP	TURASHVILI_BREAST_NORMAL_DUCTAL_VS_LOBULAR_UP		28	-0.34240344	-0.9935692	0.45768568	1	1	1054	tags=21%, list=9%, signal=24%
KORKOLA_TERATOMA	KORKOLA_TERATOMA		27	-0.37199324	-0.99346215	0.45338207	1	1	1495	tags=41%, list=13%, signal=47%
SWEET_KRAS_TARGETS_UP	SWEET_KRAS_TARGETS_UP		58	-0.3742284	-0.99332213	0.44840527	1	1	1308	tags=29%, list=12%, signal=33%
KEGG_NICOTINATE_AND_NICOTINAMIDE_METABOLISM	KEGG_NICOTINATE_AND_NICOTINAMIDE_METABOLISM		16	-0.38940677	-0.9929238	0.4755639	1	1	1429	tags=38%, list=13%, signal=43%
ZHAN_LATE_DIFFERENTIATION_GENES_UP	ZHAN_LATE_DIFFERENTIATION_GENES_UP		22	-0.40890726	-0.99231434	0.4775281	1	1	1489	tags=32%, list=13%, signal=37%
KEGG_FOCAL_ADHESION	KEGG_FOCAL_ADHESION		123	-0.33938214	-0.99136376	0.48421052	1	1	638	tags=17%, list=6%, signal=18%
REACTOME_PLC_BETA_MEDIATED_EVENTS	REACTOME_PLC_BETA_MEDIATED_EVENTS		28	-0.34845048	-0.9909828	0.4753521	1	1	958	tags=25%, list=9%, signal=27%
GILDEA_METASTASIS	GILDEA_METASTASIS		19	-0.4748058	-0.9905918	0.46580407	1	1	757	tags=32%, list=7%, signal=34%
WEINMANN_ADAPTATION_TO_HYPOXIA_UP	WEINMANN_ADAPTATION_TO_HYPOXIA_UP		22	-0.43000758	-0.98984987	0.4844358	1	1	1502	tags=45%, list=13%, signal=52%
KLEIN_PRIMARY_EFFUSION_LYMPHOMA_UP	KLEIN_PRIMARY_EFFUSION_LYMPHOMA_UP		39	-0.32625362	-0.9894381	0.4911032	1	1	1493	tags=26%, list=13%, signal=29%
BASSO_CD40_SIGNALING_DN	BASSO_CD40_SIGNALING_DN		40	-0.38017052	-0.98926747	0.5008696	1	1	1717	tags=40%, list=15%, signal=47%
PID_HIF1_TFPATHWAY	PID_HIF1_TFPATHWAY		44	-0.32872018	-0.9884056	0.4819897	1	1	1205	tags=27%, list=11%, signal=30%
ODONNELL_METASTASIS_UP	ODONNELL_METASTASIS_UP		42	-0.3403797	-0.98813367	0.4957699	1	1	1329	tags=31%, list=12%, signal=35%
RODWELL_AGING_KIDNEY_UP	RODWELL_AGING_KIDNEY_UP		263	-0.34461555	-0.98762345	0.48863637	1	1	1201	tags=24%, list=11%, signal=27%
LI_WILMS_TUMOR	LI_WILMS_TUMOR		20	-0.4210777	-0.98742914	0.50689656	1	1	1539	tags=45%, list=14%, signal=52%
SCHAEFFER_PROSTATE_DEVELOPMENT_48HR_DN	SCHAEFFER_PROSTATE_DEVELOPMENT_48HR_DN		229	-0.3263426	-0.98584366	0.4732143	1	1	1336	tags=26%, list=12%, signal=29%
SWEET_LUNG_CANCER_KRAS_DN	SWEET_LUNG_CANCER_KRAS_DN		312	-0.38135242	-0.9856077	0.48094374	1	1	1467	tags=31%, list=13%, signal=35%
CHICAS_RB1_TARGETS_CONFLUENT	CHICAS_RB1_TARGETS_CONFLUENT		329	-0.3245985	-0.9853573	0.4863884	1	1	1716	tags=30%, list=15%, signal=34%
KIM_WT1_TARGETS_8HR_UP	KIM_WT1_TARGETS_8HR_UP		107	-0.31377155	-0.98481935	0.48785046	1	1	977	tags=22%, list=9%, signal=24%
RIZ_ERYTHROID_DIFFERENTIATION_6HR	RIZ_ERYTHROID_DIFFERENTIATION_6HR		29	-0.37014416	-0.9843486	0.493007	1	1	1548	tags=31%, list=14%, signal=36%
CROONQUIST_NRAS_VS_STROMAL_STIMULATION_UP	CROONQUIST_NRAS_VS_STROMAL_STIMULATION_UP		22	-0.41450065	-0.98375577	0.5092937	1	1	1198	tags=27%, list=11%, signal=30%
LI_INDUCED_T_TO_NATURAL_KILLER_DN	LI_INDUCED_T_TO_NATURAL_KILLER_DN		84	-0.31863052	-0.98351336	0.4818653	1	1	1462	tags=27%, list=13%, signal=31%
QI_HYPOXIA	QI_HYPOXIA		92	-0.30137888	-0.98348576	0.4676259	1	1	1438	tags=28%, list=13%, signal=32%
WENG_POR_TARGETS_GLOBAL_UP	WENG_POR_TARGETS_GLOBAL_UP		16	-0.4167891	-0.98332673	0.48596492	1	1	1417	tags=31%, list=13%, signal=36%
ZHENG_IL22_SIGNALING_UP	ZHENG_IL22_SIGNALING_UP		36	-0.41697416	-0.98317814	0.48168498	1	1	971	tags=31%, list=9%, signal=33%
WEST_ADRENOCORTICAL_TUMOR_DN	WEST_ADRENOCORTICAL_TUMOR_DN		341	-0.30995405	-0.98274106	0.4901257	1	1	1421	tags=27%, list=13%, signal=30%
SABATES_COLORECTAL_ADENOMA_DN	SABATES_COLORECTAL_ADENOMA_DN		156	-0.3689403	-0.9812143	0.5093697	1	1	1802	tags=39%, list=16%, signal=46%
KEGG_GLUTATHIONE_METABOLISM	KEGG_GLUTATHIONE_METABOLISM		34	-0.32746765	-0.9812017	0.4779412	1	1	1507	tags=24%, list=13%, signal=27%
PID_REELINPATHWAY	PID_REELINPATHWAY		16	-0.37748554	-0.9797563	0.50877196	1	1	730	tags=25%, list=7%, signal=27%
WATANABE_RECTAL_CANCER_RADIOTHERAPY_RESPONSIVE_DN	WATANABE_RECTAL_CANCER_RADIOTHERAPY_RESPONSIVE_DN		57	-0.31987903	-0.979003	0.47102803	1	1	887	tags=21%, list=8%, signal=23%
REACTOME_PEPTIDE_LIGAND_BINDING_RECEPTORS	REACTOME_PEPTIDE_LIGAND_BINDING_RECEPTORS		126	-0.3458505	-0.978868	0.4811166	1	1	1673	tags=33%, list=15%, signal=39%
TERAMOTO_OPN_TARGETS_CLUSTER_6	TERAMOTO_OPN_TARGETS_CLUSTER_6		16	-0.42775816	-0.978545	0.50499004	1	1	1957	tags=50%, list=17%, signal=61%
BASSO_CD40_SIGNALING_UP	BASSO_CD40_SIGNALING_UP		64	-0.34998453	-0.9781332	0.5186501	1	1	1922	tags=41%, list=17%, signal=49%
CONCANNON_APOPTOSIS_BY_EPOXOMICIN_DN	CONCANNON_APOPTOSIS_BY_EPOXOMICIN_DN		100	-0.2787717	-0.97762835	0.5008881	1	1	587	tags=15%, list=5%, signal=16%
HAMAI_APOPTOSIS_VIA_TRAIL_DN	HAMAI_APOPTOSIS_VIA_TRAIL_DN		121	-0.29665062	-0.97755575	0.52587646	1	1	1423	tags=28%, list=13%, signal=32%
REACTOME_CELL_SURFACE_INTERACTIONS_AT_THE_VASCULAR_WALL	REACTOME_CELL_SURFACE_INTERACTIONS_AT_THE_VASCULAR_WALL		61	-0.36090037	-0.9765508	0.5080214	1	1	1622	tags=34%, list=14%, signal=40%
GALINDO_IMMUNE_RESPONSE_TO_ENTEROTOXIN	GALINDO_IMMUNE_RESPONSE_TO_ENTEROTOXIN		63	-0.35665086	-0.9759444	0.4963768	1	1	1712	tags=33%, list=15%, signal=39%
JEPSEN_SMRT_TARGETS	JEPSEN_SMRT_TARGETS		23	-0.3761593	-0.9751733	0.5009311	1	1	1870	tags=43%, list=17%, signal=52%
ZHU_CMV_8_HR_DN	ZHU_CMV_8_HR_DN		33	-0.3427363	-0.9749033	0.4732143	1	1	1153	tags=30%, list=10%, signal=34%
MEISSNER_BRAIN_HCP_WITH_H3_UNMETHYLATED	MEISSNER_BRAIN_HCP_WITH_H3_UNMETHYLATED		17	-0.4039573	-0.9747859	0.5252336	1	1	1689	tags=47%, list=15%, signal=55%
REACTOME_CLASS_A1_RHODOPSIN_LIKE_RECEPTORS	REACTOME_CLASS_A1_RHODOPSIN_LIKE_RECEPTORS		189	-0.33588237	-0.974524	0.48184818	1	1	1939	tags=35%, list=17%, signal=42%
BEIER_GLIOMA_STEM_CELL_UP	BEIER_GLIOMA_STEM_CELL_UP		23	-0.37953252	-0.9727359	0.4827586	1	1	143	tags=17%, list=1%, signal=18%
MCBRYAN_PUBERTAL_BREAST_6_7WK_UP	MCBRYAN_PUBERTAL_BREAST_6_7WK_UP		131	-0.30040857	-0.9726624	0.48979592	1	1	1856	tags=33%, list=17%, signal=39%
REACTOME_LIPOPROTEIN_METABOLISM	REACTOME_LIPOPROTEIN_METABOLISM		19	-0.39661837	-0.9704041	0.5243056	1	1	761	tags=26%, list=7%, signal=28%
DELYS_THYROID_CANCER_DN	DELYS_THYROID_CANCER_DN		158	-0.35714003	-0.96964616	0.52006984	1	1	1560	tags=33%, list=14%, signal=38%
STEARMAN_LUNG_CANCER_EARLY_VS_LATE_DN	STEARMAN_LUNG_CANCER_EARLY_VS_LATE_DN		44	-0.33319846	-0.96920055	0.4929078	1	1	1376	tags=25%, list=12%, signal=28%
REACTOME_GLUCAGON_SIGNALING_IN_METABOLIC_REGULATION	REACTOME_GLUCAGON_SIGNALING_IN_METABOLIC_REGULATION		22	-0.36789435	-0.96786237	0.5121107	1	1	1619	tags=32%, list=14%, signal=37%
GRADE_COLON_VS_RECTAL_CANCER_UP	GRADE_COLON_VS_RECTAL_CANCER_UP		21	-0.36911297	-0.9676661	0.50547445	1	1	1026	tags=29%, list=9%, signal=31%
TARTE_PLASMA_CELL_VS_B_LYMPHOCYTE_DN	TARTE_PLASMA_CELL_VS_B_LYMPHOCYTE_DN		26	-0.40061244	-0.96604776	0.49460432	1	1	1785	tags=35%, list=16%, signal=41%
PID_INTEGRIN3_PATHWAY	PID_INTEGRIN3_PATHWAY		32	-0.40439323	-0.9660424	0.5079929	1	1	1556	tags=44%, list=14%, signal=51%
KLEIN_TARGETS_OF_BCR_ABL1_FUSION	KLEIN_TARGETS_OF_BCR_ABL1_FUSION		32	-0.38055688	-0.9657252	0.5026362	1	1	854	tags=22%, list=8%, signal=24%
LINDGREN_BLADDER_CANCER_CLUSTER_2A_DN	LINDGREN_BLADDER_CANCER_CLUSTER_2A_DN		80	-0.3128059	-0.96146965	0.51476014	1	1	1288	tags=25%, list=12%, signal=28%
KRIEG_HYPOXIA_VIA_KDM3A	KRIEG_HYPOXIA_VIA_KDM3A		36	-0.3698152	-0.9594454	0.5265082	1	1	1273	tags=31%, list=11%, signal=34%
NADERI_BREAST_CANCER_PROGNOSIS_DN	NADERI_BREAST_CANCER_PROGNOSIS_DN		18	-0.41826877	-0.95941883	0.5291902	1	1	1122	tags=33%, list=10%, signal=37%
APPIERTO_RESPONSE_TO_FENRETINIDE_UP	APPIERTO_RESPONSE_TO_FENRETINIDE_UP		21	-0.36899036	-0.95848006	0.50831795	1	1	821	tags=24%, list=7%, signal=26%
MACLACHLAN_BRCA1_TARGETS_UP	MACLACHLAN_BRCA1_TARGETS_UP		15	-0.40646678	-0.9576577	0.5184466	1	1	1131	tags=27%, list=10%, signal=30%
DUNNE_TARGETS_OF_AML1_MTG8_FUSION_UP	DUNNE_TARGETS_OF_AML1_MTG8_FUSION_UP		34	-0.37502435	-0.9576225	0.54068714	1	1	2160	tags=47%, list=19%, signal=58%
FALVELLA_SMOKERS_WITH_LUNG_CANCER	FALVELLA_SMOKERS_WITH_LUNG_CANCER		47	-0.3213432	-0.95750535	0.535473	1	1	791	tags=19%, list=7%, signal=21%
ICHIBA_GRAFT_VERSUS_HOST_DISEASE_35D_UP	ICHIBA_GRAFT_VERSUS_HOST_DISEASE_35D_UP		105	-0.36111498	-0.9561323	0.50276244	1	1	2357	tags=49%, list=21%, signal=61%
KEGG_SYSTEMIC_LUPUS_ERYTHEMATOSUS	KEGG_SYSTEMIC_LUPUS_ERYTHEMATOSUS		36	-0.34432846	-0.95566577	0.5168142	1	1	1393	tags=36%, list=12%, signal=41%
GENTILE_UV_LOW_DOSE_DN	GENTILE_UV_LOW_DOSE_DN		41	-0.3465245	-0.95558554	0.51642334	1	1	1049	tags=29%, list=9%, signal=32%
GRAHAM_CML_DIVIDING_VS_NORMAL_QUIESCENT_DN	GRAHAM_CML_DIVIDING_VS_NORMAL_QUIESCENT_DN		50	-0.3479468	-0.95524544	0.5207207	1	1	1685	tags=34%, list=15%, signal=40%
LIAN_NEUTROPHIL_GRANULE_CONSTITUENTS	LIAN_NEUTROPHIL_GRANULE_CONSTITUENTS		19	-0.41977766	-0.9552434	0.5316901	1	1	2063	tags=42%, list=18%, signal=52%
BREDEMEYER_RAG_SIGNALING_VIA_ATM_NOT_VIA_NFKB_UP	BREDEMEYER_RAG_SIGNALING_VIA_ATM_NOT_VIA_NFKB_UP		22	-0.381158	-0.95387423	0.53956836	1	1	2039	tags=45%, list=18%, signal=55%
INGRAM_SHH_TARGETS_DN	INGRAM_SHH_TARGETS_DN		40	-0.37456056	-0.95384365	0.4893617	1	1	1676	tags=38%, list=15%, signal=44%
HELLEBREKERS_SILENCED_DURING_TUMOR_ANGIOGENESIS	HELLEBREKERS_SILENCED_DURING_TUMOR_ANGIOGENESIS		51	-0.37348747	-0.953655	0.5140187	1	1	1118	tags=33%, list=10%, signal=37%
HOSHIDA_LIVER_CANCER_SURVIVAL_UP	HOSHIDA_LIVER_CANCER_SURVIVAL_UP		50	-0.32641223	-0.9533337	0.5152027	1	1	1301	tags=28%, list=12%, signal=32%
IWANAGA_CARCINOGENESIS_BY_KRAS_PTEN_DN	IWANAGA_CARCINOGENESIS_BY_KRAS_PTEN_DN		178	-0.31380406	-0.9533237	0.5180723	1	1	1418	tags=30%, list=13%, signal=34%
PARENT_MTOR_SIGNALING_DN	PARENT_MTOR_SIGNALING_DN		26	-0.34313947	-0.95304847	0.5310219	1	1	493	tags=23%, list=4%, signal=24%
TONKS_TARGETS_OF_RUNX1_RUNX1T1_FUSION_ERYTHROCYTE_UP	TONKS_TARGETS_OF_RUNX1_RUNX1T1_FUSION_ERYTHROCYTE_UP		97	-0.34206077	-0.95265454	0.53184164	1	1	2175	tags=45%, list=19%, signal=56%
ST_MYOCYTE_AD_PATHWAY	ST_MYOCYTE_AD_PATHWAY		18	-0.39593872	-0.95199054	0.5424028	1	1	186	tags=11%, list=2%, signal=11%
DARWICHE_SQUAMOUS_CELL_CARCINOMA_UP	DARWICHE_SQUAMOUS_CELL_CARCINOMA_UP		79	-0.28216574	-0.95133936	0.5313589	1	1	1418	tags=22%, list=13%, signal=24%
CHIARADONNA_NEOPLASTIC_TRANSFORMATION_KRAS_UP	CHIARADONNA_NEOPLASTIC_TRANSFORMATION_KRAS_UP		84	-0.32149264	-0.95109165	0.5185185	1	1	569	tags=18%, list=5%, signal=19%
MCCLUNG_COCAINE_REWARD_5D	MCCLUNG_COCAINE_REWARD_5D		61	-0.3019296	-0.95061475	0.5427574	1	1	1336	tags=21%, list=12%, signal=24%
STEIN_ESRRA_TARGETS_RESPONSIVE_TO_ESTROGEN_UP	STEIN_ESRRA_TARGETS_RESPONSIVE_TO_ESTROGEN_UP		15	-0.34455052	-0.94992304	0.519305	1	1	2071	tags=33%, list=18%, signal=41%
GRUETZMANN_PANCREATIC_CANCER_UP	GRUETZMANN_PANCREATIC_CANCER_UP		258	-0.28402072	-0.94985706	0.50185186	1	1	733	tags=16%, list=7%, signal=16%
LANDIS_ERBB2_BREAST_TUMORS_324_DN	LANDIS_ERBB2_BREAST_TUMORS_324_DN		113	-0.38426936	-0.94968873	0.52854514	1	1	1543	tags=31%, list=14%, signal=36%
BRUECKNER_TARGETS_OF_MIRLET7A3_DN	BRUECKNER_TARGETS_OF_MIRLET7A3_DN		46	-0.33821553	-0.9481593	0.5371747	1	1	1805	tags=35%, list=16%, signal=41%
WAMUNYOKOLI_OVARIAN_CANCER_GRADES_1_2_DN	WAMUNYOKOLI_OVARIAN_CANCER_GRADES_1_2_DN		34	-0.37457353	-0.9478836	0.5139665	1	1	1054	tags=26%, list=9%, signal=29%
SCHOEN_NFKB_SIGNALING	SCHOEN_NFKB_SIGNALING		20	-0.42628565	-0.94687134	0.54029304	1	1	783	tags=30%, list=7%, signal=32%
KINSEY_TARGETS_OF_EWSR1_FLII_FUSION_DN	KINSEY_TARGETS_OF_EWSR1_FLII_FUSION_DN		175	-0.30297893	-0.9461792	0.51950353	1	1	1675	tags=30%, list=15%, signal=34%
NAKAYAMA_FGF2_TARGETS	NAKAYAMA_FGF2_TARGETS		18	-0.41091025	-0.9459065	0.5368043	1	1	1269	tags=33%, list=11%, signal=38%
RUTELLA_RESPONSE_TO_CSF2RB_AND_IL4_DN	RUTELLA_RESPONSE_TO_CSF2RB_AND_IL4_DN		187	-0.3005521	-0.9434846	0.54856116	1	1	1657	tags=30%, list=15%, signal=35%
BILANGES_SERUM_SENSITIVE_VIA_TSC1	BILANGES_SERUM_SENSITIVE_VIA_TSC1		15	-0.39862925	-0.9416591	0.5430108	1	1	1080	tags=27%, list=10%, signal=29%
ACEVEDO_FGFR1_TARGETS_IN_PROSTATE_CANCER_MODEL_UP	ACEVEDO_FGFR1_TARGETS_IN_PROSTATE_CANCER_MODEL_UP		175	-0.2901143	-0.9414442	0.55239785	1	1	1205	tags=25%, list=11%, signal=28%
GARCIA_TARGETS_OF_FLI1_AND_DAX1_UP	GARCIA_TARGETS_OF_FLI1_AND_DAX1_UP		25	-0.3462752	-0.9405945	0.5580589	1	1	1830	tags=40%, list=16%, signal=48%
BURTON_ADIPOGENESIS_8	BURTON_ADIPOGENESIS_8		67	-0.3420669	-0.94028115	0.527881	1	1	627	tags=18%, list=6%, signal=19%
PID_P38_MK2PATHWAY	PID_P38_MK2PATHWAY		16	-0.34074882	-0.9402478	0.53759396	1	1	557	tags=19%, list=5%, signal=20%
LEE_LIVER_CANCER_E2F1_UP	LEE_LIVER_CANCER_E2F1_UP		48	-0.34991357	-0.9393407	0.53295666	1	1	1046	tags=27%, list=9%, signal=30%
KRASNOSELSKAYA_ILF3_TARGETS_UP	KRASNOSELSKAYA_ILF3_TARGETS_UP		23	-0.40448385	-0.93815833	0.54690266	1	1	553	tags=22%, list=5%, signal=23%
LEIN_PONS_MARKERS	LEIN_PONS_MARKERS		52	-0.29550496	-0.9381424	0.5582192	1	1	687	tags=19%, list=6%, signal=20%
NAKAMURA_TUMOR_ZONE_PERIPHERAL_VS_CENTRAL_UP	NAKAMURA_TUMOR_ZONE_PERIPHERAL_VS_CENTRAL_UP		165	-0.26770666	-0.9379621	0.5257353	1	1	1289	tags=21%, list=12%, signal=23%
SMIRNOV_CIRCULATING_ENDOTHELIOCYTES_IN_CANCER_UP	SMIRNOV_CIRCULATING_ENDOTHELIOCYTES_IN_CANCER_UP		107	-0.32234544	-0.9379437	0.57092196	1	1	1447	tags=27%, list=13%, signal=31%
GOBERT_CORE_OLIGODENDROCYTE_DIFFERENTIATION	GOBERT_CORE_OLIGODENDROCYTE_DIFFERENTIATION		20	-0.363497	-0.9379429	0.556719	1	1	1999	tags=35%, list=18%, signal=43%
LIEN_BREAST_CARCINOMA_METAPLASTIC_VS_DUCTAL_UP	LIEN_BREAST_CARCINOMA_METAPLASTIC_VS_DUCTAL_UP		49	-0.34894842	-0.93697256	0.56084657	1	1	1099	tags=22%, list=10%, signal=25%
BRIDEAU_IMPRINTED_GENES	BRIDEAU_IMPRINTED_GENES		45	-0.34506813	-0.93673956	0.5449827	1	1	1861	tags=38%, list=17%, signal=45%
MASSARWEH_RESPONSE_TO_ESTRADIOL	MASSARWEH_RESPONSE_TO_ESTRADIOL		38	-0.30107546	-0.93431014	0.5664452	1	1	974	tags=21%, list=9%, signal=23%
YAMAZAKI_TCEB3_TARGETS_UP	YAMAZAKI_TCEB3_TARGETS_UP		119	-0.29864988	-0.934305	0.55755395	1	1	1681	tags=31%, list=15%, signal=36%
VANDESLUIS_COMMD1_TARGETS_GROUP_3_UP	VANDESLUIS_COMMD1_TARGETS_GROUP_3_UP		64	-0.30933857	-0.93402857	0.546789	1	1	1375	tags=27%, list=12%, signal=30%
REACTOME_REGULATORY_RNA_PATHWAYS	REACTOME_REGULATORY_RNA_PATHWAYS		15	-0.30546367	-0.933845	0.51984125	1	1	7783	tags=100%, list=70%, signal=327%
GAVIN_FOXP3_TARGETS_CLUSTER_T4	GAVIN_FOXP3_TARGETS_CLUSTER_T4		53	-0.27025646	-0.93378156	0.5521583	1	1	986	tags=19%, list=9%, signal=21%
SMID_BREAST_CANCER_LUMINAL_B_DN	SMID_BREAST_CANCER_LUMINAL_B_DN		342	-0.32863632	-0.9332696	0.559292	1	1	1560	tags=30%, list=14%, signal=33%
GOTZMANN_EPITHELIAL_TO_MESENCHYMAL_TRANSITION_UP	GOTZMANN_EPITHELIAL_TO_MESENCHYMAL_TRANSITION_UP		56	-0.37118074	-0.9318943	0.5444015	1	1	497	tags=25%, list=4%, signal=26%
HAHTOLA_MYCOSIS_FUNGOIDES_CD4_UP	HAHTOLA_MYCOSIS_FUNGOIDES_CD4_UP		38	-0.3371698	-0.9313126	0.54713494	1	1	1099	tags=24%, list=10%, signal=26%
LEIN_CHOROID_PLEXUS_MARKERS	LEIN_CHOROID_PLEXUS_MARKERS		60	-0.32651314	-0.9302496	0.55421686	1	1	1310	tags=30%, list=12%, signal=34%
SHAFFER_IRF4_TARGETS_IN_PLASMA_CELL_VS_MATURE_B_LYMPHOCYTE	SHAFFER_IRF4_TARGETS_IN_PLASMA_CELL_VS_MATURE_B_LYMPHOCYTE		48	-0.29187673	-0.9300019	0.5567376	1	1	1304	tags=25%, list=12%, signal=28%
GAUSSMANN_MLL_AF4_FUSION_TARGETS_B_UP	GAUSSMANN_MLL_AF4_FUSION_TARGETS_B_UP		18	-0.3784308	-0.9292728	0.57829183	1	1	828	tags=28%, list=7%, signal=30%
HERNANDEZ_ABERRANT_MITOSIS_BY_DOCETACEL_2NM_UP	HERNANDEZ_ABERRANT_MITOSIS_BY_DOCETACEL_2NM_UP		46	-0.32534844	-0.9292364	0.56920415	1	1	1662	tags=35%, list=15%, signal=41%
LEE_LIVER_CANCER_MYC_UP	LEE_LIVER_CANCER_MYC_UP		45	-0.28446478	-0.92917526	0.5837651	1	1	999	tags=20%, list=9%, signal=22%
REACTOME_FORMATION_OF_THE_TERNARY_COMPLEX_AND_SUBSEQUENTLY_THE_43S_COMPLEX	REACTOME_FORMATION_OF_THE_TERNARY_COMPLEX_AND_SUBSEQUENTLY_THE_43S_COMPLEX		22	-0.34244177	-0.92815363	0.53606236	1	1	721	tags=18%, list=6%, signal=19%
CHEN_LVAD_SUPPORT_OF_FAILING_HEART_DN	CHEN_LVAD_SUPPORT_OF_FAILING_HEART_DN		33	-0.36495054	-0.92813665	0.57288134	1	1	1421	tags=30%, list=13%, signal=35%
ST_JNK_MAPK_PATHWAY	ST_JNK_MAPK_PATHWAY		24	-0.31500426	-0.9281064	0.5267035	1	1	954	tags=21%, list=9%, signal=23%
GUO_HEX_TARGETS_DN	GUO_HEX_TARGETS_DN		46	-0.32987967	-0.9280743	0.5462795	1	1	1232	tags=26%, list=11%, signal=29%
NOJIMA_SFRP2_TARGETS_UP	NOJIMA_SFRP2_TARGETS_UP		19	-0.3584104	-0.9259264	0.5578358	1	1	2416	tags=58%, list=22%, signal=74%
SHIN_B_CELL_LYMPHOMA_CLUSTER_3	SHIN_B_CELL_LYMPHOMA_CLUSTER_3		16	-0.43866837	-0.92549956	0.58576643	1	1	358	tags=19%, list=3%, signal=19%
ROZANOV_MMP14_TARGETS_UP	ROZANOV_MMP14_TARGETS_UP		156	-0.32329422	-0.9246856	0.5421903	1	1	1317	tags=25%, list=12%, signal=28%
LIANG_HEMATOPOIESIS_STEM_CELL_NUMBER_LARGE_VS_TINY_UP	LIANG_HEMATOPOIESIS_STEM_CELL_NUMBER_LARGE_VS_TINY_UP		31	-0.31989214	-0.9240269	0.57221204	1	1	1117	tags=23%, list=10%, signal=25%
PLASARI_TGFB1_TARGETS_1HR_UP	PLASARI_TGFB1_TARGETS_1HR_UP		22	-0.3921794	-0.923929	0.5623836	1	1	1657	tags=36%, list=15%, signal=43%
GAUSSMANN_MLL_AF4_FUSION_TARGETS_E_UP	GAUSSMANN_MLL_AF4_FUSION_TARGETS_E_UP		58	-0.37362954	-0.92338043	0.57865167	1	1	1561	tags=38%, list=14%, signal=44%
LI_AMPLIFIED_IN_LUNG_CANCER	LI_AMPLIFIED_IN_LUNG_CANCER		132	-0.2371329	-0.9217033	0.5740741	1	1	472	tags=10%, list=4%, signal=10%
SMID_BREAST_CANCER_RELAPSE_IN_LUNG_DN	SMID_BREAST_CANCER_RELAPSE_IN_LUNG_DN		20	-0.43322054	-0.92095125	0.546789	1	1	1810	tags=45%, list=16%, signal=54%
RIZ_ERYTHROID_DIFFERENTIATION_HBZ	RIZ_ERYTHROID_DIFFERENTIATION_HBZ		29	-0.31961215	-0.9204359	0.55454546	1	1	1213	tags=28%, list=11%, signal=31%
DACOSTA_ERCC3_ALLELE_XPCS_VS_TTD_UP	DACOSTA_ERCC3_ALLELE_XPCS_VS_TTD_UP		18	-0.41853768	-0.9204348	0.57522124	1	1	333	tags=17%, list=3%, signal=17%
YAUCH_HEDGEHOG_SIGNALING_PARACRINE_UP	YAUCH_HEDGEHOG_SIGNALING_PARACRINE_UP		80	-0.3209251	-0.9193656	0.59401	1	1	949	tags=25%, list=8%, signal=27%
KAN_RESPONSE_TO_ARSENIC_TRIOXIDE	KAN_RESPONSE_TO_ARSENIC_TRIOXIDE		72	-0.30500123	-0.9189176	0.5787671	1	1	1514	tags=29%, list=14%, signal=34%
PLASARI_TGFB1_SIGNALING_VIA_NFIC_10HR_UP	PLASARI_TGFB1_SIGNALING_VIA_NFIC_10HR_UP		30	-0.37384278	-0.9185393	0.57942235	1	1	1861	tags=40%, list=17%, signal=48%
ZHANG_ANTIVIRAL_RESPONSE_TO_RIBAVIRIN_DN	ZHANG_ANTIVIRAL_RESPONSE_TO_RIBAVIRIN_DN		36	-0.35109916	-0.9175749	0.5852783	1	1	937	tags=25%, list=8%, signal=27%
MISHRA_CARCINOMA_ASSOCIATED_FIBROBLAST_DN	MISHRA_CARCINOMA_ASSOCIATED_FIBROBLAST_DN		16	-0.40536147	-0.91723746	0.5919118	1	1	156	tags=19%, list=1%, signal=19%
HU_GENOTOXIN_ACTION_DIRECT_VS_INDIRECT_4HR	HU_GENOTOXIN_ACTION_DIRECT_VS_INDIRECT_4HR		27	-0.32314667	-0.91722727	0.57766145	1	1	531	tags=19%, list=5%, signal=19%
BANDRES_RESPONSE_TO_CARMUSTIN_MGMT_48HR_DN	BANDRES_RESPONSE_TO_CARMUSTIN_MGMT_48HR_DN		110	-0.263876	-0.91642624	0.5691057	1	1	1597	tags=22%, list=14%, signal=25%
RICKMAN_TUMOR_DIFFERENTIATED_MODERATELY_VS_POORLY_UP	RICKMAN_TUMOR_DIFFERENTIATED_MODERATELY_VS_POORLY_UP		66	-0.2986445	-0.9160351	0.546789	1	1	556	tags=20%, list=5%, signal=21%
STARK_HYPPOCAMPUS_22Q11_DELETION_UP	STARK_HYPPOCAMPUS_22Q11_DELETION_UP		23	-0.33367842	-0.9158839	0.58232236	1	1	1111	tags=22%, list=10%, signal=24%
DOUGLAS_BMI1_TARGETS_UP	DOUGLAS_BMI1_TARGETS_UP		330	-0.24477017	-0.91419894	0.58960575	1	1	1131	tags=17%, list=10%, signal=18%
ZHAN_MULTIPLE_MYELOMA_CD1_VS_CD2_DN	ZHAN_MULTIPLE_MYELOMA_CD1_VS_CD2_DN		24	-0.32485417	-0.91363037	0.5904059	1	1	2283	tags=46%, list=20%, signal=57%
TONKS_TARGETS_OF_RUNX1_RUNX1T1_FUSION_HSC_DN	TONKS_TARGETS_OF_RUNX1_RUNX1T1_FUSION_HSC_DN		120	-0.3302229	-0.9135179	0.5833333	1	1	1856	tags=37%, list=17%, signal=43%
GAVIN_FOXP3_TARGETS_CLUSTER_P4	GAVIN_FOXP3_TARGETS_CLUSTER_P4		54	-0.31137383	-0.9133289	0.59183675	1	1	1054	tags=24%, list=9%, signal=26%
JOHANSSON_BRAIN_CANCER_EARLY_VS_LATE_DN	JOHANSSON_BRAIN_CANCER_EARLY_VS_LATE_DN		35	-0.3179321	-0.91263795	0.57513916	1	1	824	tags=26%, list=7%, signal=28%
MAHADEVAN_IMATINIB_RESISTANCE_UP	MAHADEVAN_IMATINIB_RESISTANCE_UP		16	-0.39796385	-0.91167086	0.5873016	1	1	1209	tags=38%, list=11%, signal=42%
TURASHVILI_BREAST_DUCTAL_CARCINOMA_VS_DUCTAL_NORMAL_DN	TURASHVILI_BREAST_DUCTAL_CARCINOMA_VS_DUCTAL_NORMAL_DN		94	-0.32935637	-0.9113499	0.6064982	1	1	1171	tags=27%, list=10%, signal=29%
PID_FCER1PATHWAY	PID_FCER1PATHWAY		39	-0.3224474	-0.91106313	0.5910714	1	1	1365	tags=28%, list=12%, signal=32%
PLASARI_NFIC_TARGETS_BASAL_UP	PLASARI_NFIC_TARGETS_BASAL_UP		17	-0.41540954	-0.91071224	0.58483756	1	1	793	tags=24%, list=7%, signal=25%
GRADE_COLON_VS_RECTAL_CANCER_DN	GRADE_COLON_VS_RECTAL_CANCER_DN		31	-0.31625444	-0.91045606	0.588551	1	1	743	tags=19%, list=7%, signal=21%
ZHONG_SECRETOME_OF_LUNG_CANCER_AND_ENDOTHELIUM	ZHONG_SECRETOME_OF_LUNG_CANCER_AND_ENDOTHELIUM		44	-0.31477356	-0.91006494	0.56593406	1	1	1118	tags=20%, list=10%, signal=23%
HADDAD_T_LYMPHOCYTE_AND_NK_PROGENITOR_DN	HADDAD_T_LYMPHOCYTE_AND_NK_PROGENITOR_DN		47	-0.35775447	-0.90970325	0.57242584	1	1	2070	tags=43%, list=18%, signal=52%
CHIARADONNA_NEOPLASTIC_TRANSFORMATION_KRAS_CDC25_UP	CHIARADONNA_NEOPLASTIC_TRANSFORMATION_KRAS_CDC25_UP		37	-0.37181687	-0.90884286	0.5904059	1	1	1245	tags=35%, list=11%, signal=39%
HENDRICKS_SMARCA4_TARGETS_DN	HENDRICKS_SMARCA4_TARGETS_DN		37	-0.33051962	-0.9085929	0.5569853	1	1	2034	tags=49%, list=18%, signal=59%
ZHANG_TLX_TARGETS_DN	ZHANG_TLX_TARGETS_DN		78	-0.32588628	-0.90803176	0.58198196	1	1	1279	tags=29%, list=11%, signal=33%
FRIDMAN_SENESCENCE_UP	FRIDMAN_SENESCENCE_UP		48	-0.33747682	-0.90714484	0.55658627	1	1	1441	tags=29%, list=13%, signal=33%
SCHRAETS_MLL_TARGETS_UP	SCHRAETS_MLL_TARGETS_UP		24	-0.37949565	-0.9062696	0.5708955	1	1	1186	tags=33%, list=11%, signal=37%
TSAI_RESPONSE_TO_RADIATION_THERAPY	TSAI_RESPONSE_TO_RADIATION_THERAPY		22	-0.4107119	-0.9051878	0.5816514	1	1	1269	tags=36%, list=11%, signal=41%
VALK_AML_CLUSTER_4	VALK_AML_CLUSTER_4		18	-0.35442194	-0.9049808	0.5772812	1	1	1716	tags=44%, list=15%, signal=52%
FRIDMAN_IMMORTALIZATION_DN	FRIDMAN_IMMORTALIZATION_DN		21	-0.3930497	-0.9044746	0.57513916	1	1	1441	tags=33%, list=13%, signal=38%
LANDIS_ERBB2_BREAST_TUMORS_65_DN	LANDIS_ERBB2_BREAST_TUMORS_65_DN		30	-0.41118282	-0.9027789	0.6143667	1	1	927	tags=23%, list=8%, signal=25%
GARGALOVIC_RESPONSE_TO_OXIDIZED_PHOSPHOLIPIDS_BLUE_DN	GARGALOVIC_RESPONSE_TO_OXIDIZED_PHOSPHOLIPIDS_BLUE_DN		30	-0.30240375	-0.9024518	0.5996503	1	1	999	tags=23%, list=9%, signal=26%
WILLERT_WNT_SIGNALING	WILLERT_WNT_SIGNALING		16	-0.3388103	-0.90159655	0.5795053	1	1	291	tags=13%, list=3%, signal=13%
BERENJENO_TRANSFORMED_BY_RHOA_DN	BERENJENO_TRANSFORMED_BY_RHOA_DN		282	-0.288686	-0.9002847	0.58181816	1	1	1150	tags=22%, list=10%, signal=23%
SCHAEFFER_PROSTATE_DEVELOPMENT_6HR_UP	SCHAEFFER_PROSTATE_DEVELOPMENT_6HR_UP		105	-0.30522862	-0.89943343	0.5680147	1	1	824	tags=18%, list=7%, signal=19%
KIM_ALL_DISORDERS_CALB1_CORR_DN	KIM_ALL_DISORDERS_CALB1_CORR_DN		25	-0.36567226	-0.8986786	0.6125	1	1	783	tags=24%, list=7%, signal=26%
BROWNE_HCMV_INFECTION_2HR_UP	BROWNE_HCMV_INFECTION_2HR_UP		21	-0.3595165	-0.89748704	0.59042555	1	1	1921	tags=38%, list=17%, signal=46%
COWLING_MYCN_TARGETS	COWLING_MYCN_TARGETS		26	-0.37829745	-0.8974657	0.6201413	1	1	787	tags=23%, list=7%, signal=25%
MARCHINI_TRABECTEDIN_RESISTANCE_DN	MARCHINI_TRABECTEDIN_RESISTANCE_DN		35	-0.33576196	-0.8972767	0.56842107	1	1	1118	tags=23%, list=10%, signal=25%
PID_ALK1PATHWAY	PID_ALK1PATHWAY		20	-0.3347674	-0.8955366	0.5724508	1	1	366	tags=10%, list=3%, signal=10%
TONKS_TARGETS_OF_RUNX1_RUNX1T1_FUSION_HSC_UP	TONKS_TARGETS_OF_RUNX1_RUNX1T1_FUSION_HSC_UP		110	-0.29338714	-0.8921914	0.5992844	1	1	1486	tags=28%, list=13%, signal=32%
PANGAS_TUMOR_SUPPRESSION_BY_SMAD1_AND_SMAD5_UP	PANGAS_TUMOR_SUPPRESSION_BY_SMAD1_AND_SMAD5_UP		71	-0.33018103	-0.890855	0.61080074	1	1	1092	tags=24%, list=10%, signal=26%
DAVICIONI_TARGETS_OF_PAX_FOXO1_FUSIONS_DN	DAVICIONI_TARGETS_OF_PAX_FOXO1_FUSIONS_DN		37	-0.35272804	-0.890307	0.58550185	1	1	1145	tags=27%, list=10%, signal=30%
REACTOME_G_ALPHA_I_SIGNALLING_EVENTS	REACTOME_G_ALPHA_I_SIGNALLING_EVENTS		129	-0.29912698	-0.88975024	0.6394231	1	1	1726	tags=29%, list=15%, signal=34%
AMIT_EGF_RESPONSE_40_HELA	AMIT_EGF_RESPONSE_40_HELA		26	-0.30963683	-0.88943934	0.62201834	1	1	1130	tags=27%, list=10%, signal=30%
CHIARADONNA_NEOPLASTIC_TRANSFORMATION_CDC25_DN	CHIARADONNA_NEOPLASTIC_TRANSFORMATION_CDC25_DN		127	-0.2854386	-0.88926333	0.5775401	1	1	1805	tags=29%, list=16%, signal=34%
OSADA_ASCL1_TARGETS_UP	OSADA_ASCL1_TARGETS_UP		31	-0.32049596	-0.8888748	0.6325823	1	1	1030	tags=26%, list=9%, signal=28%
KIM_WT1_TARGETS_UP	KIM_WT1_TARGETS_UP		131	-0.28904104	-0.88860303	0.6215722	1	1	1141	tags=22%, list=10%, signal=24%
BROWNE_HCMV_INFECTION_24HR_DN	BROWNE_HCMV_INFECTION_24HR_DN		93	-0.29665524	-0.8884704	0.58214283	1	1	1543	tags=27%, list=14%, signal=31%
BASSO_HAIRY_CELL_LEUKEMIA_DN	BASSO_HAIRY_CELL_LEUKEMIA_DN		50	-0.29576075	-0.88838565	0.62081784	1	1	1467	tags=26%, list=13%, signal=30%
RUTELLA_RESPONSE_TO_CSF2RB_AND_IL4_UP	RUTELLA_RESPONSE_TO_CSF2RB_AND_IL4_UP		209	-0.25955433	-0.88603747	0.6160714	1	1	1345	tags=21%, list=12%, signal=23%
KORKOLA_YOLK_SAC_TUMOR	KORKOLA_YOLK_SAC_TUMOR		34	-0.34293094	-0.8859923	0.6209386	1	1	1097	tags=32%, list=10%, signal=36%
BERNARD_PPAPDC1B_TARGETS_DN	BERNARD_PPAPDC1B_TARGETS_DN		24	-0.3140082	-0.88384926	0.6408094	1	1	529	tags=17%, list=5%, signal=17%
BILD_CTNNB1_ONCOGENIC_SIGNATURE	BILD_CTNNB1_ONCOGENIC_SIGNATURE		32	-0.2999015	-0.8832277	0.60144925	1	1	1304	tags=25%, list=12%, signal=28%
LEIN_MIDBRAIN_MARKERS	LEIN_MIDBRAIN_MARKERS		47	-0.31018326	-0.8825978	0.6316695	1	1	584	tags=17%, list=5%, signal=18%
MCBRYAN_PUBERTAL_TGFB1_TARGETS_UP	MCBRYAN_PUBERTAL_TGFB1_TARGETS_UP		131	-0.28484392	-0.88218534	0.59636366	1	1	1548	tags=28%, list=14%, signal=32%
MA_MYELOID_DIFFERENTIATION_DN	MA_MYELOID_DIFFERENTIATION_DN		35	-0.29417774	-0.87957776	0.6351351	1	1	1657	tags=31%, list=15%, signal=37%
PAL_PRMT5_TARGETS_DN	PAL_PRMT5_TARGETS_DN		25	-0.32503217	-0.8789248	0.63492066	1	1	1154	tags=24%, list=10%, signal=27%
BARRIER_CANCER_RELAPSE_NORMAL_SAMPLE_UP	BARRIER_CANCER_RELAPSE_NORMAL_SAMPLE_UP		21	-0.34602916	-0.8788338	0.6356877	1	1	976	tags=24%, list=9%, signal=26%
MARTORIATI_MDM4_TARGETS_NEUROEPITHELIUM_UP	MARTORIATI_MDM4_TARGETS_NEUROEPITHELIUM_UP		100	-0.25572023	-0.8781937	0.6582734	1	1	1395	tags=24%, list=12%, signal=27%
REACTOME_IL_3_5_AND_GM_CSF_SIGNALING	REACTOME_IL_3_5_AND_GM_CSF_SIGNALING		32	-0.29974174	-0.8776408	0.6376812	1	1	924	tags=19%, list=8%, signal=20%
YANG_BREAST_CANCER_ESR1_BULK_DN	YANG_BREAST_CANCER_ESR1_BULK_DN		15	-0.32981232	-0.8770423	0.6448598	1	1	635	tags=27%, list=6%, signal=28%
REACTOME_RESPONSE_TO_ELEVATED_PLATELET_CYTOSOLIC_CA2_	REACTOME_RESPONSE_TO_ELEVATED_PLATELET_CYTOSOLIC_CA2_		52	-0.3271879	-0.8766667	0.6035398	1	1	1535	tags=31%, list=14%, signal=35%
VERHAAK_AML_WITH_NPM1_MUTATED_UP	VERHAAK_AML_WITH_NPM1_MUTATED_UP		114	-0.2939727	-0.87564886	0.6449912	1	1	1570	tags=30%, list=14%, signal=34%
SMID_BREAST_CANCER_BASAL_DN	SMID_BREAST_CANCER_BASAL_DN		388	-0.271766	-0.87532294	0.6694772	1	1	1206	tags=23%, list=11%, signal=25%
ZHOU_INFLAMMATORY_RESPONSE_LIVE_UP	ZHOU_INFLAMMATORY_RESPONSE_LIVE_UP		220	-0.2579808	-0.8752389	0.6672213	1	1	1553	tags=29%, list=14%, signal=33%
BOHN_PRIMARY_IMMUNODEFICIENCY_SYNDROM_UP	BOHN_PRIMARY_IMMUNODEFICIENCY_SYNDROM_UP		28	-0.28188646	-0.87501335	0.62903225	1	1	743	tags=14%, list=7%, signal=15%
GRAHAM_CML_QUIESCENT_VS_NORMAL_QUIESCENT_DN	GRAHAM_CML_QUIESCENT_VS_NORMAL_QUIESCENT_DN		24	-0.36738685	-0.87309647	0.64378476	1	1	1153	tags=29%, list=10%, signal=32%
CUI_TCF21_TARGETS_2_UP	CUI_TCF21_TARGETS_2_UP		246	-0.25647095	-0.8726816	0.6368613	1	1	1339	tags=24%, list=12%, signal=26%
KEGG_METABOLISM_OF_XENOBIOTICS_BY_CYTOCHROME_P450	KEGG_METABOLISM_OF_XENOBIOTICS_BY_CYTOCHROME_P450		28	-0.3430839	-0.87266505	0.65445024	1	1	1507	tags=32%, list=13%, signal=37%
BIOCARTA_ALK_PATHWAY	BIOCARTA_ALK_PATHWAY		22	-0.30906278	-0.872659	0.6464471	1	1	1741	tags=36%, list=16%, signal=43%
HOQUE_METHYLATED_IN_CANCER	HOQUE_METHYLATED_IN_CANCER		37	-0.32362473	-0.87245184	0.6309091	1	1	1278	tags=24%, list=11%, signal=27%
KEGG_ALPHA_LINOLENIC_ACID_METABOLISM	KEGG_ALPHA_LINOLENIC_ACID_METABOLISM		15	-0.3523205	-0.87041974	0.6361905	1	1	7259	tags=100%, list=65%, signal=284%
BECKER_TAMOXIFEN_RESISTANCE_DN	BECKER_TAMOXIFEN_RESISTANCE_DN		32	-0.31202197	-0.86884975	0.65779465	1	1	821	tags=25%, list=7%, signal=27%
CHEBOTAEV_GR_TARGETS_UP	CHEBOTAEV_GR_TARGETS_UP		42	-0.3012862	-0.8662069	0.71505374	1	1	802	tags=21%, list=7%, signal=23%
GAL_LEUKEMIC_STEM_CELL_DN	GAL_LEUKEMIC_STEM_CELL_DN		129	-0.2835067	-0.86590755	0.6643234	1	1	1130	tags=23%, list=10%, signal=26%
RORIE_TARGETS_OF_EWSR1_FLI1_FUSION_UP	RORIE_TARGETS_OF_EWSR1_FLI1_FUSION_UP		17	-0.3935993	-0.865635	0.6331361	1	1	826	tags=29%, list=7%, signal=32%
MUELLER_METHYLATED_IN_GLIOBLASTOMA	MUELLER_METHYLATED_IN_GLIOBLASTOMA		25	-0.34842756	-0.8655339	0.6589698	1	1	551	tags=20%, list=5%, signal=21%
AMIT_SERUM_RESPONSE_240_MCF10A	AMIT_SERUM_RESPONSE_240_MCF10A		42	-0.31747872	-0.8647684	0.6751361	1	1	1286	tags=29%, list=11%, signal=32%
CHEBOTAEV_GR_TARGETS_DN	CHEBOTAEV_GR_TARGETS_DN		70	-0.3376549	-0.8644492	0.65377533	1	1	1211	tags=27%, list=11%, signal=30%
DACOSTA_ERCC3_ALLELE_XPCS_VS_TTD_DN	DACOSTA_ERCC3_ALLELE_XPCS_VS_TTD_DN		22	-0.37978783	-0.86285853	0.64179105	1	1	2031	tags=50%, list=18%, signal=61%
REACTOME_TRANSPORT_TO_THE_GOLGI_AND_SUBSEQUENT_MODIFICATION	REACTOME_TRANSPORT_TO_THE_GOLGI_AND_SUBSEQUENT_MODIFICATION		21	-0.29184934	-0.86254114	0.6510791	1	1	7937	tags=100%, list=71%, signal=343%
SARTIPY_NORMAL_AT_INSULIN_RESISTANCE_UP	SARTIPY_NORMAL_AT_INSULIN_RESISTANCE_UP		21	-0.3474152	-0.8615515	0.6335283	1	1	2308	tags=43%, list=21%, signal=54%
CADWELL_ATG16L1_TARGETS_DN	CADWELL_ATG16L1_TARGETS_DN		31	-0.29016897	-0.8607079	0.6901893	1	1	1118	tags=26%, list=10%, signal=29%
MEISSNER_BRAIN_HCP_WITH_H3K27ME3	MEISSNER_BRAIN_HCP_WITH_H3K27ME3		182	-0.28944695	-0.8604948	0.67808217	1	1	1451	tags=25%, list=13%, signal=29%
REACTOME_ACTIVATION_OF_THE_MRNA_UPON_BINDING_OF_THE_CAP_BINDING_COMPLEX_AND_EIFS_AND_SUBSEQUENT_BINDING_TO_43S	REACTOME_ACTIVATION_OF_THE_MRNA_UPON_BINDING_OF_THE_CAP_BINDING_COMPLEX_AND_EIFS_AND_SUBSEQUENT_BINDING_TO_43S		26	-0.29367387	-0.86048806	0.58171207	1	1	721	tags=15%, list=6%, signal=16%
DORN_ADENOVIRUS_INFECTION_12HR_DN	DORN_ADENOVIRUS_INFECTION_12HR_DN		23	-0.28253514	-0.8601845	0.6814672	1	1	1075	tags=22%, list=10%, signal=24%
AZARE_NEOPLASTIC_TRANSFORMATION_BY_STAT3_DN	AZARE_NEOPLASTIC_TRANSFORMATION_BY_STAT3_DN		70	-0.34038144	-0.85987616	0.6672828	1	1	643	tags=17%, list=6%, signal=18%
MCMURRAY_TP53_HRAS_COOPERATION_RESPONSE_DN	MCMURRAY_TP53_HRAS_COOPERATION_RESPONSE_DN		47	-0.33312616	-0.8590425	0.6792115	1	1	793	tags=26%, list=7%, signal=27%
DARWICHE_PAPILLOMA_RISK_HIGH_VS_LOW_DN	DARWICHE_PAPILLOMA_RISK_HIGH_VS_LOW_DN		18	-0.33039364	-0.85825753	0.6875	1	1	454	tags=17%, list=4%, signal=17%
BAE_BRCA1_TARGETS_DN	BAE_BRCA1_TARGETS_DN		21	-0.29097334	-0.8582499	0.6566901	1	1	368	tags=10%, list=3%, signal=10%
PARK_APL_PATHOGENESIS_DN	PARK_APL_PATHOGENESIS_DN		35	-0.3104464	-0.85784006	0.65120596	1	1	1418	tags=26%, list=13%, signal=29%
COULOUARN_TEMPORAL_TGFB1_SIGNATURE_UP	COULOUARN_TEMPORAL_TGFB1_SIGNATURE_UP		59	-0.27044514	-0.8560998	0.6741155	1	1	1392	tags=24%, list=12%, signal=27%
MULLIGAN_NTF3_SIGNALING_VIA_INSR_AND_IGF1R_UP	MULLIGAN_NTF3_SIGNALING_VIA_INSR_AND_IGF1R_UP		16	-0.33454695	-0.8560511	0.6254826	1	1	30	tags=6%, list=0%, signal=6%
KRASNOSELSKAYA_ILF3_TARGETS_DN	KRASNOSELSKAYA_ILF3_TARGETS_DN		27	-0.3058173	-0.85579485	0.67296785	1	1	1819	tags=33%, list=16%, signal=40%
SWEET_KRAS_ONCOGENIC_SIGNATURE	SWEET_KRAS_ONCOGENIC_SIGNATURE		56	-0.2507123	-0.85553735	0.6672862	1	1	1150	tags=18%, list=10%, signal=20%
GYORFFY_DOXORUBICIN_RESISTANCE	GYORFFY_DOXORUBICIN_RESISTANCE		23	-0.32209155	-0.85483396	0.68694097	1	1	1401	tags=30%, list=13%, signal=35%
HUPER_BREAST_BASAL_VS_LUMINAL_UP	HUPER_BREAST_BASAL_VS_LUMINAL_UP		31	-0.40301588	-0.8544302	0.6478343	1	1	1937	tags=42%, list=17%, signal=51%
NIKOLSKY_MUTATED_AND_AMPLIFIED_IN_BREAST_CANCER	NIKOLSKY_MUTATED_AND_AMPLIFIED_IN_BREAST_CANCER		38	-0.30286613	-0.8543949	0.6666667	1	1	1291	tags=24%, list=12%, signal=27%
SENESE_HDAC2_TARGETS_DN	SENESE_HDAC2_TARGETS_DN		76	-0.3350917	-0.85433733	0.6343693	1	1	617	tags=18%, list=6%, signal=19%
GALE_APL_WITH_FLT3_MUTATED_UP	GALE_APL_WITH_FLT3_MUTATED_UP		22	-0.2993583	-0.85424256	0.6464844	1	1	846	tags=18%, list=8%, signal=20%
REACTOME_NEF_MEDIATES_DOWN_MODULATION_OF_CELL_SURFACE_RECEPTORS_BY_RECRUITING_THEM_TO_CLATHRIN_ADAPTERS	REACTOME_NEF_MEDIATES_DOWN_MODULATION_OF_CELL_SURFACE_RECEPTORS_BY_RECRUITING_THEM_TO_CLATHRIN_ADAPTERS		15	-0.30170795	-0.85403967	0.6498258	1	1	7825	tags=100%, list=70%, signal=332%
BALDWIN_PRKCI_TARGETS_UP	BALDWIN_PRKCI_TARGETS_UP		27	-0.2985094	-0.85392606	0.6721311	1	1	729	tags=19%, list=7%, signal=20%
BILANGES_SERUM_SENSITIVE_GENES	BILANGES_SERUM_SENSITIVE_GENES		50	-0.2678763	-0.85343724	0.6618445	1	1	1156	tags=22%, list=10%, signal=24%
MELLMAN_TUT1_TARGETS_DN	MELLMAN_TUT1_TARGETS_DN		31	-0.29269692	-0.853225	0.6853526	1	1	936	tags=26%, list=8%, signal=28%
PILON_KLF1_TARGETS_UP	PILON_KLF1_TARGETS_UP		279	-0.2547542	-0.8525081	0.6767169	1	1	1297	tags=23%, list=12%, signal=26%
ZHANG_TLX_TARGETS_36HR_UP	ZHANG_TLX_TARGETS_36HR_UP		154	-0.26729494	-0.8521179	0.6708185	1	1	1279	tags=23%, list=11%, signal=26%
LI_CISPLATIN_RESISTANCE_DN	LI_CISPLATIN_RESISTANCE_DN		19	-0.37030983	-0.8518234	0.64786327	1	1	1099	tags=26%, list=10%, signal=29%
VALK_AML_CLUSTER_9	VALK_AML_CLUSTER_9		21	-0.35461238	-0.85141295	0.649635	1	1	1441	tags=38%, list=13%, signal=44%
HOFFMANN_PRE_BI_TO_LARGE_PRE_BII_LYMPHOCYTE_DN	HOFFMANN_PRE_BI_TO_LARGE_PRE_BII_LYMPHOCYTE_DN		57	-0.28888622	-0.85004294	0.6884956	1	1	816	tags=18%, list=7%, signal=19%
KONDO_EZH2_TARGETS	KONDO_EZH2_TARGETS		135	-0.28114647	-0.84968	0.6888889	1	1	784	tags=19%, list=7%, signal=20%
ST_WNT_BETA_CATENIN_PATHWAY	ST_WNT_BETA_CATENIN_PATHWAY		25	-0.32520676	-0.84935623	0.647986	1	1	1151	tags=28%, list=10%, signal=31%
WIKMAN_ASBESTOS_LUNG_CANCER_DN	WIKMAN_ASBESTOS_LUNG_CANCER_DN		16	-0.36804914	-0.84915996	0.64171124	1	1	1489	tags=31%, list=13%, signal=36%
SU_PLACENTA	SU_PLACENTA		16	-0.34266347	-0.8491034	0.67079645	1	1	1771	tags=31%, list=16%, signal=37%
LA_MEN1_TARGETS	LA_MEN1_TARGETS		17	-0.36027756	-0.84822917	0.66728973	1	1	2029	tags=53%, list=18%, signal=65%
KEGG_TGF_BETA_SIGNALING_PATHWAY	KEGG_TGF_BETA_SIGNALING_PATHWAY		51	-0.2828995	-0.8469682	0.6956522	1	1	817	tags=16%, list=7%, signal=17%
JAZAERI_BREAST_CANCER_BRCA1_VS_BRCA2_DN	JAZAERI_BREAST_CANCER_BRCA1_VS_BRCA2_DN		28	-0.3299886	-0.8459284	0.6666667	1	1	916	tags=25%, list=8%, signal=27%
SMIRNOV_RESPONSE_TO_IR_2HR_UP	SMIRNOV_RESPONSE_TO_IR_2HR_UP		28	-0.31758538	-0.8457906	0.657845	1	1	2124	tags=39%, list=19%, signal=48%
TONKS_TARGETS_OF_RUNX1_RUNX1T1_FUSION_SUSTAINED_IN_MONOCYTE_UP	TONKS_TARGETS_OF_RUNX1_RUNX1T1_FUSION_SUSTAINED_IN_MONOCYTE_UP		16	-0.3445721	-0.8455291	0.6932624	1	1	1888	tags=50%, list=17%, signal=60%
ZHOU_INFLAMMATORY_RESPONSE_FIMA_UP	ZHOU_INFLAMMATORY_RESPONSE_FIMA_UP		235	-0.25933197	-0.8450772	0.7407407	1	1	1304	tags=24%, list=12%, signal=27%
MCBRYAN_PUBERTAL_BREAST_6_7WK_DN	MCBRYAN_PUBERTAL_BREAST_6_7WK_DN		57	-0.30656916	-0.8443434	0.7042514	1	1	1417	tags=33%, list=13%, signal=38%
PID_MYC_ACTIVPATHWAY	PID_MYC_ACTIVPATHWAY		49	-0.24607345	-0.84391433	0.64590746	1	1	772	tags=14%, list=7%, signal=15%
JIANG_AGING_CEREBRAL_CORTEX_UP	JIANG_AGING_CEREBRAL_CORTEX_UP		27	-0.2663649	-0.8437066	0.6378676	1	1	783	tags=15%, list=7%, signal=16%
RAMASWAMY_METASTASIS_UP	RAMASWAMY_METASTASIS_UP		38	-0.24440588	-0.8437	0.6276392	1	1	1102	tags=16%, list=10%, signal=17%
KYNG_ENVIRONMENTAL_STRESS_RESPONSE_UP	KYNG_ENVIRONMENTAL_STRESS_RESPONSE_UP		38	-0.2405788	-0.84346485	0.6390424	1	1	789	tags=13%, list=7%, signal=14%
LEE_EARLY_T_LYMPHOCYTE_DN	LEE_EARLY_T_LYMPHOCYTE_DN		22	-0.3250019	-0.8430926	0.6625874	1	1	1503	tags=32%, list=13%, signal=37%
ENGELMANN_CANCER_PROGENITORS_UP	ENGELMANN_CANCER_PROGENITORS_UP		34	-0.30648088	-0.8429385	0.7066421	1	1	1942	tags=41%, list=17%, signal=50%
BROWNE_HCMV_INFECTION_18HR_DN	BROWNE_HCMV_INFECTION_18HR_DN		104	-0.2703602	-0.84215707	0.6882662	1	1	697	tags=15%, list=6%, signal=16%
YAO_TEMPORAL_RESPONSE_TO_PROGESTERONE_CLUSTER_1	YAO_TEMPORAL_RESPONSE_TO_PROGESTERONE_CLUSTER_1		50	-0.31082687	-0.8420859	0.6943463	1	1	1236	tags=28%, list=11%, signal=31%
LINDSTEDT_DENDRITIC_CELL_MATURATION_C	LINDSTEDT_DENDRITIC_CELL_MATURATION_C		47	-0.27627796	-0.84120655	0.6896552	1	1	977	tags=26%, list=9%, signal=28%
REACTOME_STEROID_HORMONES	REACTOME_STEROID_HORMONES		21	-0.34336904	-0.8410434	0.67775834	1	1	1408	tags=29%, list=13%, signal=33%
LIM_MAMMARY_LUMINAL_MATURE_DN	LIM_MAMMARY_LUMINAL_MATURE_DN		63	-0.33016557	-0.841017	0.63721806	1	1	1805	tags=41%, list=16%, signal=49%
KANG_IMMORTALIZED_BY_TERT_UP	KANG_IMMORTALIZED_BY_TERT_UP		55	-0.29618523	-0.8404714	0.703125	1	1	1446	tags=29%, list=13%, signal=33%
REACTOME_INSULIN_SYNTHESIS_AND_PROCESSING	REACTOME_INSULIN_SYNTHESIS_AND_PROCESSING		15	-0.30892307	-0.8402674	0.6951673	1	1	1111	tags=27%, list=10%, signal=30%
SEKI_INFLAMMATORY_RESPONSE_LPS_UP	SEKI_INFLAMMATORY_RESPONSE_LPS_UP		48	-0.33617622	-0.83989257	0.6767857	1	1	1304	tags=23%, list=12%, signal=26%
SHEDDEN_LUNG_CANCER_GOOD_SURVIVAL_A12	SHEDDEN_LUNG_CANCER_GOOD_SURVIVAL_A12		169	-0.24763277	-0.83912295	0.74835527	1	1	1823	tags=30%, list=16%, signal=36%
DELACROIX_RAR_TARGETS_UP	DELACROIX_RAR_TARGETS_UP		40	-0.29075754	-0.8384512	0.6963636	1	1	1192	tags=25%, list=11%, signal=28%
LIANG_SILENCED_BY_METHYLATION_2	LIANG_SILENCED_BY_METHYLATION_2		35	-0.36120388	-0.8379175	0.67697597	1	1	1418	tags=37%, list=13%, signal=42%
SENESE_HDAC1_AND_HDAC2_TARGETS_UP	SENESE_HDAC1_AND_HDAC2_TARGETS_UP		120	-0.2753684	-0.83781433	0.7340425	1	1	1518	tags=28%, list=14%, signal=32%
GRADE_METASTASIS_DN	GRADE_METASTASIS_DN		34	-0.22001798	-0.83778155	0.6599265	1	1	436	tags=12%, list=4%, signal=12%
POMEROY_MEDULLOBLASTOMA_DESMOPLASIC_VS_CLASSIC_UP	POMEROY_MEDULLOBLASTOMA_DESMOPLASIC_VS_CLASSIC_UP		41	-0.26073995	-0.8372524	0.69755244	1	1	1480	tags=24%, list=13%, signal=28%
BREDEMEYER_RAG_SIGNALING_NOT_VIA_ATM_DN	BREDEMEYER_RAG_SIGNALING_NOT_VIA_ATM_DN		35	-0.2880909	-0.8356049	0.7314189	1	1	1643	tags=37%, list=15%, signal=43%
REACTOME_GPCR_LIGAND_BINDING	REACTOME_GPCR_LIGAND_BINDING		260	-0.27768815	-0.8350246	0.7029221	1	1	1939	tags=32%, list=17%, signal=37%
PAPASPYRIDONOS_UNSTABLE_ATEROSCLEROTIC_PLAQUE_UP	PAPASPYRIDONOS_UNSTABLE_ATEROSCLEROTIC_PLAQUE_UP		30	-0.3165332	-0.83466667	0.68402153	1	1	1232	tags=23%, list=11%, signal=26%
ACEVEDO_LIVER_CANCER_WITH_H3K27ME3_UP	ACEVEDO_LIVER_CANCER_WITH_H3K27ME3_UP		121	-0.2772242	-0.834507	0.75814754	1	1	1994	tags=38%, list=18%, signal=46%
REACTOME_GPVI_MEDIATED_ACTIVATION_CASCADE	REACTOME_GPVI_MEDIATED_ACTIVATION_CASCADE		23	-0.34613663	-0.8340658	0.66358596	1	1	1241	tags=26%, list=11%, signal=29%
MARTINEZ_RB1_AND_TP53_TARGETS_UP	MARTINEZ_RB1_AND_TP53_TARGETS_UP		425	-0.2449485	-0.83389115	0.6764706	1	1	1319	tags=21%, list=12%, signal=23%
ABE_INNER_EAR	ABE_INNER_EAR		33	-0.30165714	-0.83319855	0.69244933	1	1	982	tags=21%, list=9%, signal=23%
REACTOME_POST_NMDA_RECEPTOR_ACTIVATION_EVENTS	REACTOME_POST_NMDA_RECEPTOR_ACTIVATION_EVENTS		22	-0.30672234	-0.8315379	0.720268	1	1	850	tags=14%, list=8%, signal=15%
MASSARWEH_TAMOXIFEN_RESISTANCE_DN	MASSARWEH_TAMOXIFEN_RESISTANCE_DN		125	-0.23820022	-0.83111763	0.8180243	1	1	1206	tags=20%, list=11%, signal=22%
SEKI_INFLAMMATORY_RESPONSE_LPS_DN	SEKI_INFLAMMATORY_RESPONSE_LPS_DN		17	-0.37923658	-0.8305476	0.7075812	1	1	578	tags=29%, list=5%, signal=31%
DELYS_THYROID_CANCER_UP	DELYS_THYROID_CANCER_UP		291	-0.25655884	-0.830416	0.7	1	1	1380	tags=24%, list=12%, signal=27%
KEGG_ERBB_SIGNALING_PATHWAY	KEGG_ERBB_SIGNALING_PATHWAY		48	-0.23817347	-0.82998806	0.7010676	1	1	567	tags=15%, list=5%, signal=15%
FULCHER_INFLAMMATORY_RESPONSE_LECTIN_VS_LPS_UP	FULCHER_INFLAMMATORY_RESPONSE_LECTIN_VS_LPS_UP		315	-0.23973358	-0.8298883	0.69801086	1	1	1553	tags=25%, list=14%, signal=29%
BURTON_ADIPOGENESIS_1	BURTON_ADIPOGENESIS_1		26	-0.30127954	-0.8297731	0.6805293	1	1	290	tags=15%, list=3%, signal=16%
GEISS_RESPONSE_TO_DSRNA_UP	GEISS_RESPONSE_TO_DSRNA_UP		28	-0.34058696	-0.8270484	0.6819013	1	1	832	tags=25%, list=7%, signal=27%
ZUCCHI_METASTASIS_DN	ZUCCHI_METASTASIS_DN		33	-0.28814256	-0.8266194	0.6621881	1	1	821	tags=18%, list=7%, signal=20%
ONO_FOXP3_TARGETS_DN	ONO_FOXP3_TARGETS_DN		30	-0.33240992	-0.82614124	0.7033898	1	1	1481	tags=40%, list=13%, signal=46%
PEPPER_CHRONIC_LYMPHOCYTIC_LEUKEMIA_UP	PEPPER_CHRONIC_LYMPHOCYTIC_LEUKEMIA_UP		15	-0.3535196	-0.8258987	0.7206166	1	1	2091	tags=53%, list=19%, signal=65%
VERRECCHIA_DELAYED_RESPONSE_TO_TGFB1	VERRECCHIA_DELAYED_RESPONSE_TO_TGFB1		29	-0.31034842	-0.8249588	0.69926196	1	1	757	tags=21%, list=7%, signal=22%
MATZUK_CENTRAL_FOR_FEMALE_FERTILITY	MATZUK_CENTRAL_FOR_FEMALE_FERTILITY		16	-0.3108614	-0.8221023	0.7150735	1	1	1849	tags=44%, list=17%, signal=52%
HOOI_ST7_TARGETS_UP	HOOI_ST7_TARGETS_UP		39	-0.30069232	-0.8211642	0.73721343	1	1	1392	tags=31%, list=12%, signal=35%
BILD_MYC_ONCOGENIC_SIGNATURE	BILD_MYC_ONCOGENIC_SIGNATURE		108	-0.21859372	-0.8211111	0.71428573	1	1	1534	tags=23%, list=14%, signal=27%
KEGG_NEUROACTIVE_LIGAND_RECEPTOR_INTERACTION	KEGG_NEUROACTIVE_LIGAND_RECEPTOR_INTERACTION		183	-0.28305337	-0.8210267	0.6901893	1	1	2177	tags=38%, list=19%, signal=46%
REACTOME_METABOLISM_OF_STEROID_HORMONES_AND_VITAMINS_A_AND_D	REACTOME_METABOLISM_OF_STEROID_HORMONES_AND_VITAMINS_A_AND_D		27	-0.3251014	-0.8207156	0.684492	1	1	1408	tags=30%, list=13%, signal=34%
PID_NFAT_3PATHWAY	PID_NFAT_3PATHWAY		27	-0.25290868	-0.8206701	0.68333334	1	1	512	tags=11%, list=5%, signal=12%
JAATINEN_HEMATOPOIETIC_STEM_CELL_DN	JAATINEN_HEMATOPOIETIC_STEM_CELL_DN		137	-0.30890572	-0.8204023	0.6764706	1	1	1774	tags=36%, list=16%, signal=42%
REACTOME_SIGNALING_BY_ERBB2	REACTOME_SIGNALING_BY_ERBB2		53	-0.2326196	-0.8203243	0.7135135	1	1	536	tags=13%, list=5%, signal=14%
KEGG_NOD_LIKE_RECEPTOR_SIGNALING_PATHWAY	KEGG_NOD_LIKE_RECEPTOR_SIGNALING_PATHWAY		30	-0.2932057	-0.82031935	0.7137871	1	1	537	tags=17%, list=5%, signal=17%
NAKAYAMA_SOFT_TISSUE_TUMORS_PCA1_DN	NAKAYAMA_SOFT_TISSUE_TUMORS_PCA1_DN		48	-0.3163512	-0.81974727	0.7341338	1	1	1861	tags=40%, list=17%, signal=47%
CASORELLI_ACUTE_PROMYELOCYTIC_LEUKEMIA_UP	CASORELLI_ACUTE_PROMYELOCYTIC_LEUKEMIA_UP		96	-0.24756819	-0.8197153	0.7285714	1	1	1184	tags=22%, list=11%, signal=24%
LINDSTEDT_DENDRITIC_CELL_MATURATION_A	LINDSTEDT_DENDRITIC_CELL_MATURATION_A		45	-0.34236866	-0.81939703	0.68301225	1	1	1075	tags=29%, list=10%, signal=32%
YAO_HOXA10_TARGETS_VIA_PROGESTERONE_UP	YAO_HOXA10_TARGETS_VIA_PROGESTERONE_UP		59	-0.32043663	-0.8184242	0.6900369	1	1	1543	tags=29%, list=14%, signal=33%
IZADPANAH_STEM_CELL_ADIPOSE_VS_BONE_UP	IZADPANAH_STEM_CELL_ADIPOSE_VS_BONE_UP		75	-0.26350665	-0.8181975	0.74216026	1	1	1452	tags=24%, list=13%, signal=27%
NUTT_GBM_VS_AO_GLIOMA_UP	NUTT_GBM_VS_AO_GLIOMA_UP		30	-0.27260008	-0.8181328	0.6723164	1	1	743	tags=13%, list=7%, signal=14%
CHYLA_CBFA2T3_TARGETS_UP	CHYLA_CBFA2T3_TARGETS_UP		217	-0.27234966	-0.8180556	0.72450805	1	1	1371	tags=24%, list=12%, signal=27%
TSENG_IRS1_TARGETS_DN	TSENG_IRS1_TARGETS_DN		96	-0.30080125	-0.8177366	0.6787004	1	1	1114	tags=24%, list=10%, signal=26%
MOREAUX_MULTIPLE_MYELOMA_BY_TACI_UP	MOREAUX_MULTIPLE_MYELOMA_BY_TACI_UP		229	-0.22923958	-0.8171933	0.80582523	1	1	1293	tags=19%, list=12%, signal=21%
GAUSSMANN_MLL_AF4_FUSION_TARGETS_A_DN	GAUSSMANN_MLL_AF4_FUSION_TARGETS_A_DN		47	-0.2810627	-0.81539845	0.7829861	1	1	746	tags=17%, list=7%, signal=18%
WIERENGA_STAT5A_TARGETS_GROUP1	WIERENGA_STAT5A_TARGETS_GROUP1		75	-0.24705628	-0.8148994	0.7790698	1	1	1156	tags=21%, list=10%, signal=24%
SUNG_METASTASIS_STROMA_UP	SUNG_METASTASIS_STROMA_UP		73	-0.26791674	-0.81444854	0.6961538	1	1	250	tags=11%, list=2%, signal=11%
GAUSSMANN_MLL_AF4_FUSION_TARGETS_F_UP	GAUSSMANN_MLL_AF4_FUSION_TARGETS_F_UP		114	-0.29024798	-0.8143031	0.66726947	1	1	977	tags=20%, list=9%, signal=22%
VALK_AML_CLUSTER_13	VALK_AML_CLUSTER_13		16	-0.33155736	-0.814256	0.71933085	1	1	1907	tags=38%, list=17%, signal=45%
SABATES_COLORECTAL_ADENOMA_UP	SABATES_COLORECTAL_ADENOMA_UP		71	-0.30024213	-0.8140902	0.79286927	1	1	1635	tags=31%, list=15%, signal=36%
MAHAJAN_RESPONSE_TO_IL1A_UP	MAHAJAN_RESPONSE_TO_IL1A_UP		52	-0.30315006	-0.8135234	0.7383512	1	1	1791	tags=33%, list=16%, signal=39%
GARGALOVIC_RESPONSE_TO_OXIDIZED_PHOSPHOLIPIDS_TURQUOISE_UP	GARGALOVIC_RESPONSE_TO_OXIDIZED_PHOSPHOLIPIDS_TURQUOISE_UP		36	-0.26941517	-0.8130305	0.7134935	1	1	974	tags=22%, list=9%, signal=24%
LEE_CALORIE_RESTRICTION_NEOCORTEX_UP	LEE_CALORIE_RESTRICTION_NEOCORTEX_UP		60	-0.25439316	-0.8127753	0.74509805	1	1	886	tags=17%, list=8%, signal=18%
HALMOS_CEBPA_TARGETS_UP	HALMOS_CEBPA_TARGETS_UP		35	-0.29444012	-0.8126333	0.76551723	1	1	1074	tags=26%, list=10%, signal=28%
DACOSTA_UV_RESPONSE_VIA_ERCC3_TTD_DN	DACOSTA_UV_RESPONSE_VIA_ERCC3_TTD_DN		28	-0.28307495	-0.812615	0.77517986	1	1	1140	tags=21%, list=10%, signal=24%
MUELLER_COMMON_TARGETS_OF_AML_FUSIONS_DN	MUELLER_COMMON_TARGETS_OF_AML_FUSIONS_DN		16	-0.28832	-0.812372	0.7582418	1	1	1540	tags=38%, list=14%, signal=43%
REACTOME_PREFOLDIN_MEDIATED_TRANSFER_OF_SUBSTRATE_TO_CCT_TRIC	REACTOME_PREFOLDIN_MEDIATED_TRANSFER_OF_SUBSTRATE_TO_CCT_TRIC		15	-0.3036379	-0.8120668	0.6615385	1	1	10	tags=7%, list=0%, signal=7%
HATADA_METHYLATED_IN_LUNG_CANCER_UP	HATADA_METHYLATED_IN_LUNG_CANCER_UP		181	-0.24697095	-0.811972	0.7815126	1	1	1180	tags=20%, list=11%, signal=22%
MARSON_FOXP3_TARGETS_UP	MARSON_FOXP3_TARGETS_UP		52	-0.29165247	-0.8115539	0.664794	1	1	1499	tags=27%, list=13%, signal=31%
RASHI_RESPONSE_TO_IONIZING_RADIATION_5	RASHI_RESPONSE_TO_IONIZING_RADIATION_5		102	-0.22162385	-0.81127566	0.78509533	1	1	986	tags=15%, list=9%, signal=16%
PID_IL3_PATHWAY	PID_IL3_PATHWAY		20	-0.28853562	-0.8111915	0.6925996	1	1	677	tags=15%, list=6%, signal=16%
PID_INSULIN_GLUCOSE_PATHWAY	PID_INSULIN_GLUCOSE_PATHWAY		17	-0.29752415	-0.8111247	0.68248177	1	1	1937	tags=29%, list=17%, signal=36%
TONKS_TARGETS_OF_RUNX1_RUNX1T1_FUSION_SUSTAINDED_IN_ERYTHROCYTE_UP	TONKS_TARGETS_OF_RUNX1_RUNX1T1_FUSION_SUSTAINDED_IN_ERYTHROCYTE_UP		31	-0.32312664	-0.8104281	0.7041985	1	1	1888	tags=42%, list=17%, signal=50%
RIGGINS_TAMOXIFEN_RESISTANCE_UP	RIGGINS_TAMOXIFEN_RESISTANCE_UP		45	-0.27779812	-0.8099309	0.74410164	1	1	1294	tags=22%, list=12%, signal=25%
ZWANG_CLASS_2_TRANSIENTLY_INDUCED_BY_EGF	ZWANG_CLASS_2_TRANSIENTLY_INDUCED_BY_EGF		30	-0.32848236	-0.809492	0.73144877	1	1	620	tags=20%, list=6%, signal=21%
HOFFMANN_LARGE_TO_SMALL_PRE_BII_LYMPHOCYTE_DN	HOFFMANN_LARGE_TO_SMALL_PRE_BII_LYMPHOCYTE_DN		52	-0.25625893	-0.8085612	0.7378472	1	1	977	tags=21%, list=9%, signal=23%
XU_HGF_SIGNALING_NOT_VIA_AKT1_48HR_UP	XU_HGF_SIGNALING_NOT_VIA_AKT1_48HR_UP		26	-0.30072737	-0.80832994	0.77295494	1	1	936	tags=23%, list=8%, signal=25%
ZHANG_GATA6_TARGETS_DN	ZHANG_GATA6_TARGETS_DN		36	-0.2965487	-0.8080859	0.77288735	1	1	1793	tags=31%, list=16%, signal=36%
AMIT_SERUM_RESPONSE_480_MCF10A	AMIT_SERUM_RESPONSE_480_MCF10A		20	-0.296756	-0.80741197	0.71530247	1	1	439	tags=15%, list=4%, signal=16%
KEGG_GLYCOSPHINGOLIPID_BIOSYNTHESIS_GANGLIO_SERIES	KEGG_GLYCOSPHINGOLIPID_BIOSYNTHESIS_GANGLIO_SERIES		15	-0.34874642	-0.8067072	0.714539	1	1	1797	tags=47%, list=16%, signal=56%
BECKER_TAMOXIFEN_RESISTANCE_UP	BECKER_TAMOXIFEN_RESISTANCE_UP		40	-0.30351746	-0.8061753	0.71480143	1	1	637	tags=18%, list=6%, signal=18%
HWANG_PROSTATE_CANCER_MARKERS	HWANG_PROSTATE_CANCER_MARKERS		22	-0.30392003	-0.80598915	0.7109827	1	1	1319	tags=32%, list=12%, signal=36%
LEE_LIVER_CANCER_DENA_UP	LEE_LIVER_CANCER_DENA_UP		46	-0.31709054	-0.80596364	0.7209738	1	1	1027	tags=24%, list=9%, signal=26%
TRAYNOR_RETT_SYNDROM_UP	TRAYNOR_RETT_SYNDROM_UP		24	-0.33657646	-0.80457056	0.76744187	1	1	901	tags=33%, list=8%, signal=36%
OLSSON_E2F3_TARGETS_DN	OLSSON_E2F3_TARGETS_DN		24	-0.31003383	-0.80414176	0.7310606	1	1	1102	tags=29%, list=10%, signal=32%
PID_INTEGRIN_A9B1_PATHWAY	PID_INTEGRIN_A9B1_PATHWAY		17	-0.37360245	-0.8040283	0.7308411	1	1	679	tags=24%, list=6%, signal=25%
BAUS_TFF2_TARGETS_UP	BAUS_TFF2_TARGETS_UP		24	-0.32067594	-0.8039078	0.7180385	1	1	205	tags=17%, list=2%, signal=17%
ABBUD_LIF_SIGNALING_1_UP	ABBUD_LIF_SIGNALING_1_UP		33	-0.29649034	-0.80372846	0.74640286	1	1	971	tags=18%, list=9%, signal=20%
WONG_ENDMETRIUM_CANCER_UP	WONG_ENDMETRIUM_CANCER_UP		18	-0.35665244	-0.80303305	0.7661142	1	1	1273	tags=33%, list=11%, signal=38%
MARKEY_RB1_CHRONIC_LOF_UP	MARKEY_RB1_CHRONIC_LOF_UP		96	-0.25815082	-0.8016393	0.77372265	1	1	883	tags=19%, list=8%, signal=20%
REACTOME_AXON_GUIDANCE	REACTOME_AXON_GUIDANCE		164	-0.24003197	-0.8016293	0.73310226	1	1	1822	tags=27%, list=16%, signal=32%
BROWNE_HCMV_INFECTION_1HR_UP	BROWNE_HCMV_INFECTION_1HR_UP		33	-0.2898767	-0.80157924	0.798951	1	1	802	tags=24%, list=7%, signal=26%
DAVICIONI_TARGETS_OF_PAX_FOXO1_FUSIONS_UP	DAVICIONI_TARGETS_OF_PAX_FOXO1_FUSIONS_UP		158	-0.26398003	-0.8012815	0.7233645	1	1	1117	tags=22%, list=10%, signal=24%
IGARASHI_ATF4_TARGETS_DN	IGARASHI_ATF4_TARGETS_DN		48	-0.24454895	-0.80086833	0.7867133	1	1	910	tags=17%, list=8%, signal=18%
VARELA_ZMPSTE24_TARGETS_UP	VARELA_ZMPSTE24_TARGETS_UP		24	-0.28717273	-0.79817754	0.74626863	1	1	1633	tags=33%, list=15%, signal=39%
LEE_TARGETS_OF_PTCH1_AND_SUFU_DN	LEE_TARGETS_OF_PTCH1_AND_SUFU_DN		37	-0.2796207	-0.79813486	0.76647836	1	1	1205	tags=27%, list=11%, signal=30%
MA_MYELOID_DIFFERENTIATION_UP	MA_MYELOID_DIFFERENTIATION_UP		27	-0.26098838	-0.7980743	0.73702425	1	1	1301	tags=22%, list=12%, signal=25%
MARTINEZ_TP53_TARGETS_UP	MARTINEZ_TP53_TARGETS_UP		419	-0.23225647	-0.79775137	0.74738675	1	1	1319	tags=20%, list=12%, signal=22%
SATO_SILENCED_BY_METHYLATION_IN_PANCREATIC_CANCER_1	SATO_SILENCED_BY_METHYLATION_IN_PANCREATIC_CANCER_1		247	-0.2538317	-0.79767084	0.8163606	1	1	1608	tags=28%, list=14%, signal=32%
GRUETZMANN_PANCREATIC_CANCER_DN	GRUETZMANN_PANCREATIC_CANCER_DN		150	-0.21763888	-0.79740524	0.7841845	1	1	1638	tags=23%, list=15%, signal=26%
REACTOME_IL_RECEPTOR_SHC_SIGNALING	REACTOME_IL_RECEPTOR_SHC_SIGNALING		19	-0.27650782	-0.7966635	0.70652175	1	1	924	tags=16%, list=8%, signal=17%
REACTOME_IMMUNOREGULATORY_INTERACTIONS_BETWEEN_A_LYMPHOID_AND_A_NON_LYMPHOID_CELL	REACTOME_IMMUNOREGULATORY_INTERACTIONS_BETWEEN_A_LYMPHOID_AND_A_NON_LYMPHOID_CELL		28	-0.35588935	-0.7960346	0.70069206	1	1	1883	tags=39%, list=17%, signal=47%
BROWNE_HCMV_INFECTION_2HR_DN	BROWNE_HCMV_INFECTION_2HR_DN		31	-0.28972885	-0.7937151	0.76449275	1	1	635	tags=19%, list=6%, signal=20%
LIN_APC_TARGETS	LIN_APC_TARGETS		47	-0.22621687	-0.79365575	0.7087912	1	1	571	tags=13%, list=5%, signal=13%
THEILGAARD_NEUTROPHIL_AT_SKIN_WOUND_UP	THEILGAARD_NEUTROPHIL_AT_SKIN_WOUND_UP		51	-0.25833985	-0.7934539	0.6946565	1	1	1947	tags=31%, list=17%, signal=38%
REACTOME_FORMATION_OF_FIBRIN_CLOT_CLOTTING_CASCADE	REACTOME_FORMATION_OF_FIBRIN_CLOT_CLOTTING_CASCADE		29	-0.3372545	-0.7933895	0.7474403	1	1	1453	tags=41%, list=13%, signal=47%
VALK_AML_CLUSTER_5	VALK_AML_CLUSTER_5		16	-0.34415612	-0.7922244	0.71985155	1	1	1736	tags=31%, list=16%, signal=37%
KUMAR_TARGETS_OF_MLL_AF9_FUSION	KUMAR_TARGETS_OF_MLL_AF9_FUSION		277	-0.23130028	-0.7917386	0.8069307	1	1	854	tags=15%, list=8%, signal=16%
RUAN_RESPONSE_TO_TROGLITAZONE_UP	RUAN_RESPONSE_TO_TROGLITAZONE_UP		21	-0.32770497	-0.79118955	0.6982143	1	1	1825	tags=33%, list=16%, signal=40%
WAMUNYOKOLI_OVARIAN_CANCER_LMP_DN	WAMUNYOKOLI_OVARIAN_CANCER_LMP_DN		100	-0.26867843	-0.7906216	0.71875	1	1	918	tags=20%, list=8%, signal=22%
ISSAEVA_MLL2_TARGETS	ISSAEVA_MLL2_TARGETS		39	-0.33617756	-0.7905235	0.739823	1	1	1262	tags=28%, list=11%, signal=32%
NEMETH_INFLAMMATORY_RESPONSE_LPS_UP	NEMETH_INFLAMMATORY_RESPONSE_LPS_UP		64	-0.27473083	-0.78973544	0.7251773	1	1	1438	tags=23%, list=13%, signal=27%
PID_SMAD2_3NUCLEARPATHWAY	PID_SMAD2_3NUCLEARPATHWAY		48	-0.22766711	-0.78973275	0.76599634	1	1	1548	tags=21%, list=14%, signal=24%
TAVAZOIE_METASTASIS	TAVAZOIE_METASTASIS		49	-0.28122947	-0.78945076	0.82867134	1	1	1523	tags=31%, list=14%, signal=35%
TONKS_TARGETS_OF_RUNX1_RUNX1T1_FUSION_MONOCYTE_DN	TONKS_TARGETS_OF_RUNX1_RUNX1T1_FUSION_MONOCYTE_DN		32	-0.32950827	-0.78927463	0.72329247	1	1	1233	tags=34%, list=11%, signal=39%
SCHLOSSER_SERUM_RESPONSE_UP	SCHLOSSER_SERUM_RESPONSE_UP		77	-0.20763782	-0.78899926	0.7473498	1	1	1375	tags=21%, list=12%, signal=24%
MIYAGAWA_TARGETS_OF_EWSR1_ETS_FUSIONS_UP	MIYAGAWA_TARGETS_OF_EWSR1_ETS_FUSIONS_UP		146	-0.25077748	-0.78898567	0.78253424	1	1	1691	tags=28%, list=15%, signal=33%
HUANG_FOXA2_TARGETS_UP	HUANG_FOXA2_TARGETS_UP		27	-0.296524	-0.7887197	0.7941712	1	1	1392	tags=22%, list=12%, signal=25%
BROWNE_HCMV_INFECTION_48HR_DN	BROWNE_HCMV_INFECTION_48HR_DN		277	-0.22359219	-0.78866595	0.77397263	1	1	1093	tags=17%, list=10%, signal=18%
GOLUB_ALL_VS_AML_DN	GOLUB_ALL_VS_AML_DN		17	-0.31001964	-0.78837687	0.7191651	1	1	739	tags=18%, list=7%, signal=19%
GROSS_ELK3_TARGETS_DN	GROSS_ELK3_TARGETS_DN		24	-0.33303994	-0.78821677	0.7672727	1	1	838	tags=21%, list=7%, signal=22%
RICKMAN_HEAD_AND_NECK_CANCER_D	RICKMAN_HEAD_AND_NECK_CANCER_D		17	-0.36233735	-0.7878348	0.76036036	1	1	1301	tags=29%, list=12%, signal=33%
SATO_SILENCED_EPIGENETICALLY_IN_PANCREATIC_CANCER	SATO_SILENCED_EPIGENETICALLY_IN_PANCREATIC_CANCER		28	-0.304486	-0.78723997	0.80212015	1	1	1640	tags=39%, list=15%, signal=46%
KOYAMA_SEMA3B_TARGETS_UP	KOYAMA_SEMA3B_TARGETS_UP		143	-0.22200458	-0.78702486	0.81438124	1	1	1247	tags=20%, list=11%, signal=22%
MEISSNER_NPC_HCP_WITH_H3_UNMETHYLATED	MEISSNER_NPC_HCP_WITH_H3_UNMETHYLATED		288	-0.24267435	-0.7862565	0.8392555	1	1	1555	tags=26%, list=14%, signal=29%
BIOCARTA_CHREBP2_PATHWAY	BIOCARTA_CHREBP2_PATHWAY		26	-0.24774182	-0.7859909	0.70749545	1	1	954	tags=15%, list=9%, signal=17%
REACTOME_AMINO_ACID_AND_OLIGOPEPTIDE_SLC_TRANSPORTERS	REACTOME_AMINO_ACID_AND_OLIGOPEPTIDE_SLC_TRANSPORTERS		37	-0.29759845	-0.7859846	0.7952468	1	1	1754	tags=32%, list=16%, signal=38%
HILLION_HMGA1B_TARGETS	HILLION_HMGA1B_TARGETS		68	-0.21907635	-0.7859783	0.7383016	1	1	1457	tags=21%, list=13%, signal=24%
REACTOME_SIGNALING_BY_FGFR	REACTOME_SIGNALING_BY_FGFR		67	-0.2212412	-0.7854837	0.78125	1	1	850	tags=15%, list=8%, signal=16%
PLASARI_TGFB1_SIGNALING_VIA_NFIC_1HR_DN	PLASARI_TGFB1_SIGNALING_VIA_NFIC_1HR_DN		56	-0.26913399	-0.78545994	0.8138748	1	1	1653	tags=32%, list=15%, signal=38%
PID_UPA_UPAR_PATHWAY	PID_UPA_UPAR_PATHWAY		30	-0.3348696	-0.7818885	0.75	1	1	635	tags=23%, list=6%, signal=25%
KIM_WT1_TARGETS_8HR_DN	KIM_WT1_TARGETS_8HR_DN		78	-0.22255242	-0.781781	0.79591835	1	1	1365	tags=19%, list=12%, signal=22%
PID_AP1_PATHWAY	PID_AP1_PATHWAY		38	-0.27846396	-0.78115463	0.75689656	1	1	802	tags=21%, list=7%, signal=23%
GAVIN_FOXP3_TARGETS_CLUSTER_P7	GAVIN_FOXP3_TARGETS_CLUSTER_P7		37	-0.2850887	-0.7807887	0.81206894	1	1	1478	tags=24%, list=13%, signal=28%
MEISSNER_NPC_HCP_WITH_H3K4ME2	MEISSNER_NPC_HCP_WITH_H3K4ME2		265	-0.24256097	-0.7796617	0.83194673	1	1	1763	tags=30%, list=16%, signal=35%
REACTOME_PLATELET_ACTIVATION_SIGNALING_AND_AGGREGATION	REACTOME_PLATELET_ACTIVATION_SIGNALING_AND_AGGREGATION		137	-0.24820234	-0.77892447	0.780446	1	1	1463	tags=25%, list=13%, signal=28%
MIKKELSEN_IPS_WITH_HCP_H3K27ME3	MIKKELSEN_IPS_WITH_HCP_H3K27ME3		60	-0.29849088	-0.7769919	0.77303755	1	1	1457	tags=32%, list=13%, signal=36%
KIM_WT1_TARGETS_12HR_UP	KIM_WT1_TARGETS_12HR_UP		91	-0.2587537	-0.77653676	0.79427546	1	1	1099	tags=20%, list=10%, signal=22%
VANTVEER_BREAST_CANCER_METASTASIS_UP	VANTVEER_BREAST_CANCER_METASTASIS_UP		29	-0.27294737	-0.77608454	0.7830882	1	1	1422	tags=28%, list=13%, signal=32%
REACTOME_REGULATION_OF_WATER_BALANCE_BY_RENAL_AQUAPORINS	REACTOME_REGULATION_OF_WATER_BALANCE_BY_RENAL_AQUAPORINS		30	-0.28219482	-0.77525437	0.77700347	1	1	1619	tags=27%, list=14%, signal=31%
PHONG_TNF_RESPONSE_NOT_VIA_P38	PHONG_TNF_RESPONSE_NOT_VIA_P38		205	-0.21593995	-0.77477956	0.78798586	1	1	1179	tags=17%, list=11%, signal=19%
GAUSSMANN_MLL_AF4_FUSION_TARGETS_F_DN	GAUSSMANN_MLL_AF4_FUSION_TARGETS_F_DN		23	-0.33895254	-0.77465844	0.7836364	1	1	1177	tags=35%, list=11%, signal=39%
PID_REG_GR_PATHWAY	PID_REG_GR_PATHWAY		40	-0.22877088	-0.77457416	0.8049209	1	1	1957	tags=30%, list=17%, signal=36%
SHAFFER_IRF4_TARGETS_IN_ACTIVATED_DENDRITIC_CELL	SHAFFER_IRF4_TARGETS_IN_ACTIVATED_DENDRITIC_CELL		42	-0.24560404	-0.7728046	0.81867146	1	1	784	tags=14%, list=7%, signal=15%
MIKKELSEN_ES_ICP_WITH_H3K4ME3_AND_H3K27ME3	MIKKELSEN_ES_ICP_WITH_H3K4ME3_AND_H3K27ME3		81	-0.27779055	-0.77258193	0.84236455	1	1	2052	tags=42%, list=18%, signal=51%
BOSCO_TH1_CYTOTOXIC_MODULE	BOSCO_TH1_CYTOTOXIC_MODULE		63	-0.29563287	-0.7722343	0.7777778	1	1	1325	tags=29%, list=12%, signal=32%
RAMALHO_STEMNESS_DN	RAMALHO_STEMNESS_DN		52	-0.2976823	-0.7718235	0.7302752	1	1	2091	tags=40%, list=19%, signal=49%
CHEN_LVAD_SUPPORT_OF_FAILING_HEART_UP	CHEN_LVAD_SUPPORT_OF_FAILING_HEART_UP		69	-0.28585285	-0.7706228	0.7748691	1	1	1150	tags=28%, list=10%, signal=30%
STEARMAN_TUMOR_FIELD_EFFECT_UP	STEARMAN_TUMOR_FIELD_EFFECT_UP		28	-0.3163137	-0.7705417	0.75769234	1	1	1240	tags=25%, list=11%, signal=28%
SENGUPTA_NASOPHARYNGEAL_CARCINOMA_UP	SENGUPTA_NASOPHARYNGEAL_CARCINOMA_UP		149	-0.24626061	-0.77032894	0.7962963	1	1	576	tags=14%, list=5%, signal=15%
BILD_HRAS_ONCOGENIC_SIGNATURE	BILD_HRAS_ONCOGENIC_SIGNATURE		145	-0.24209338	-0.76998943	0.8060498	1	1	1284	tags=23%, list=11%, signal=26%
TAVOR_CEBPA_TARGETS_UP	TAVOR_CEBPA_TARGETS_UP		41	-0.27338892	-0.76965505	0.7918871	1	1	1299	tags=24%, list=12%, signal=27%
MCBRYAN_PUBERTAL_BREAST_3_4WK_UP	MCBRYAN_PUBERTAL_BREAST_3_4WK_UP		144	-0.2559371	-0.7687262	0.8114901	1	1	1294	tags=26%, list=12%, signal=29%
ASGHARZADEH_NEUROBLASTOMA_POOR_SURVIVAL_DN	ASGHARZADEH_NEUROBLASTOMA_POOR_SURVIVAL_DN		25	-0.28002825	-0.76866686	0.7964912	1	1	1154	tags=20%, list=10%, signal=22%
NUMATA_CSF3_SIGNALING_VIA_STAT3	NUMATA_CSF3_SIGNALING_VIA_STAT3		17	-0.30112043	-0.7682165	0.7677643	1	1	2340	tags=35%, list=21%, signal=45%
REACTOME_METABOLISM_OF_CARBOHYDRATES	REACTOME_METABOLISM_OF_CARBOHYDRATES		152	-0.22025426	-0.7680912	0.8152542	1	1	975	tags=16%, list=9%, signal=17%
TARTE_PLASMA_CELL_VS_PLASMABLAST_UP	TARTE_PLASMA_CELL_VS_PLASMABLAST_UP		244	-0.24096943	-0.7677019	0.8122867	1	1	1774	tags=30%, list=16%, signal=34%
VALK_AML_WITH_CEBPA	VALK_AML_WITH_CEBPA		24	-0.27692208	-0.76745695	0.8185255	1	1	2076	tags=38%, list=19%, signal=46%
LU_TUMOR_ANGIOGENESIS_UP	LU_TUMOR_ANGIOGENESIS_UP		15	-0.33696857	-0.7673755	0.79616725	1	1	66	tags=13%, list=1%, signal=13%
LABBE_WNT3A_TARGETS_UP	LABBE_WNT3A_TARGETS_UP		91	-0.24440332	-0.765801	0.8548951	1	1	637	tags=15%, list=6%, signal=16%
MARZEC_IL2_SIGNALING_UP	MARZEC_IL2_SIGNALING_UP		66	-0.22405289	-0.7655962	0.84042555	1	1	987	tags=15%, list=9%, signal=17%
DUNNE_TARGETS_OF_AML1_MTG8_FUSION_DN	DUNNE_TARGETS_OF_AML1_MTG8_FUSION_DN		15	-0.36285082	-0.7655881	0.7485265	1	1	1567	tags=40%, list=14%, signal=46%
BURTON_ADIPOGENESIS_PEAK_AT_8HR	BURTON_ADIPOGENESIS_PEAK_AT_8HR		28	-0.2775107	-0.7653018	0.7552182	1	1	1317	tags=25%, list=12%, signal=28%
SILIGAN_BOUND_BY_EWS_FLT1_FUSION	SILIGAN_BOUND_BY_EWS_FLT1_FUSION		29	-0.28618228	-0.76498485	0.8245931	1	1	1764	tags=31%, list=16%, signal=37%
REACTOME_THROMBIN_SIGNALLING_THROUGH_PROTEINASE_ACTIVATED_RECEPTORS_PARS	REACTOME_THROMBIN_SIGNALLING_THROUGH_PROTEINASE_ACTIVATED_RECEPTORS_PARS		21	-0.277389	-0.7643635	0.7955707	1	1	1680	tags=33%, list=15%, signal=39%
GAVIN_PDE3B_TARGETS	GAVIN_PDE3B_TARGETS		16	-0.34653977	-0.76424843	0.7292818	1	1	1499	tags=44%, list=13%, signal=50%
DANG_REGULATED_BY_MYC_DN	DANG_REGULATED_BY_MYC_DN		172	-0.24703744	-0.7630321	0.7574074	1	1	1317	tags=21%, list=12%, signal=23%
VANDESLUIS_COMMD1_TARGETS_GROUP_3_DN	VANDESLUIS_COMMD1_TARGETS_GROUP_3_DN		27	-0.34049454	-0.75884545	0.8038194	1	1	1039	tags=30%, list=9%, signal=33%
BROWNE_HCMV_INFECTION_24HR_UP	BROWNE_HCMV_INFECTION_24HR_UP		98	-0.19090305	-0.7587514	0.88071895	1	1	1530	tags=21%, list=14%, signal=25%
HORIUCHI_WTAP_TARGETS_UP	HORIUCHI_WTAP_TARGETS_UP		163	-0.24237601	-0.75875133	0.80866426	1	1	1489	tags=26%, list=13%, signal=29%
JIANG_TIP30_TARGETS_DN	JIANG_TIP30_TARGETS_DN		19	-0.25565794	-0.75843996	0.75751877	1	1	8341	tags=100%, list=74%, signal=391%
ADDYA_ERYTHROID_DIFFERENTIATION_BY_HEMIN	ADDYA_ERYTHROID_DIFFERENTIATION_BY_HEMIN		52	-0.22848688	-0.7583792	0.87852114	1	1	654	tags=13%, list=6%, signal=14%
XU_HGF_TARGETS_REPRESSED_BY_AKT1_DN	XU_HGF_TARGETS_REPRESSED_BY_AKT1_DN		49	-0.24868202	-0.7562673	0.86585367	1	1	1462	tags=27%, list=13%, signal=30%
LEE_LIVER_CANCER_MYC_TGFA_UP	LEE_LIVER_CANCER_MYC_TGFA_UP		46	-0.2622292	-0.755631	0.8048327	1	1	1150	tags=24%, list=10%, signal=27%
CHARAFE_BREAST_CANCER_LUMINAL_VS_BASAL_DN	CHARAFE_BREAST_CANCER_LUMINAL_VS_BASAL_DN		259	-0.244481	-0.7551089	0.7609489	1	1	1534	tags=23%, list=14%, signal=26%
SERVITJA_LIVER_HNF1A_TARGETS_UP	SERVITJA_LIVER_HNF1A_TARGETS_UP		101	-0.2332366	-0.7547164	0.8942953	1	1	1392	tags=26%, list=12%, signal=29%
NAGASHIMA_EGF_SIGNALING_UP	NAGASHIMA_EGF_SIGNALING_UP		41	-0.2910309	-0.7544389	0.7457944	1	1	1236	tags=24%, list=11%, signal=27%
REACTOME_SIGNALING_BY_EGFR_IN_CANCER	REACTOME_SIGNALING_BY_EGFR_IN_CANCER		68	-0.19937406	-0.753788	0.7631579	1	1	556	tags=12%, list=5%, signal=12%
RADMACHER_AML_PROGNOSIS	RADMACHER_AML_PROGNOSIS		52	-0.25983337	-0.7531272	0.81964284	1	1	1915	tags=25%, list=17%, signal=30%
JI_RESPONSE_TO_FSH_DN	JI_RESPONSE_TO_FSH_DN		37	-0.22950853	-0.7513241	0.7667304	1	1	881	tags=16%, list=8%, signal=18%
OUELLET_CULTURED_OVARIAN_CANCER_INVASIVE_VS_LMP_DN	OUELLET_CULTURED_OVARIAN_CANCER_INVASIVE_VS_LMP_DN		15	-0.31013355	-0.75063866	0.79297596	1	1	771	tags=20%, list=7%, signal=21%
REACTOME_BASIGIN_INTERACTIONS	REACTOME_BASIGIN_INTERACTIONS		21	-0.28039187	-0.75045264	0.8106618	1	1	1556	tags=33%, list=14%, signal=39%
LUI_THYROID_CANCER_PAX8_PPARG_DN	LUI_THYROID_CANCER_PAX8_PPARG_DN		32	-0.22006674	-0.7502534	0.7583643	1	1	382	tags=9%, list=3%, signal=10%
MIKKELSEN_NPC_HCP_WITH_H3K4ME3_AND_H3K27ME3	MIKKELSEN_NPC_HCP_WITH_H3K4ME3_AND_H3K27ME3		116	-0.24219403	-0.75022256	0.88146913	1	1	1534	tags=27%, list=14%, signal=31%
PID_INTEGRIN2_PATHWAY	PID_INTEGRIN2_PATHWAY		23	-0.35250866	-0.7492452	0.7605634	1	1	1110	tags=39%, list=10%, signal=43%
FORTSCHEGGER_PHF8_TARGETS_UP	FORTSCHEGGER_PHF8_TARGETS_UP		151	-0.1974647	-0.74904734	0.9054054	1	1	1392	tags=22%, list=12%, signal=25%
REACTOME_GABA_RECEPTOR_ACTIVATION	REACTOME_GABA_RECEPTOR_ACTIVATION		36	-0.25906864	-0.7490156	0.7919463	1	1	2398	tags=47%, list=21%, signal=60%
HINATA_NFKB_TARGETS_FIBROBLAST_UP	HINATA_NFKB_TARGETS_FIBROBLAST_UP		55	-0.2544177	-0.7488534	0.8489209	1	1	1422	tags=25%, list=13%, signal=29%
KUMAR_AUTOPHAGY_NETWORK	KUMAR_AUTOPHAGY_NETWORK		34	-0.24226157	-0.74824464	0.83096087	1	1	1348	tags=26%, list=12%, signal=30%
KEGG_RNA_POLYMERASE	KEGG_RNA_POLYMERASE		20	-0.24530327	-0.7476391	0.7173913	1	1	8457	tags=100%, list=76%, signal=408%
KEGG_GLYCEROLIPID_METABOLISM	KEGG_GLYCEROLIPID_METABOLISM		29	-0.28291136	-0.7462604	0.81391305	1	1	1259	tags=28%, list=11%, signal=31%
APRELIKOVA_BRCA1_TARGETS	APRELIKOVA_BRCA1_TARGETS		34	-0.26305556	-0.7447101	0.78977275	1	1	582	tags=15%, list=5%, signal=15%
SANSOM_APC_TARGETS_DN	SANSOM_APC_TARGETS_DN		271	-0.24331902	-0.74454534	0.79663867	1	1	1847	tags=31%, list=16%, signal=36%
KOKKINAKIS_METHIONINE_DEPRIVATION_48HR_UP	KOKKINAKIS_METHIONINE_DEPRIVATION_48HR_UP		81	-0.23298165	-0.7444707	0.8255159	1	1	1131	tags=20%, list=10%, signal=22%
ZWANG_CLASS_3_TRANSIENTLY_INDUCED_BY_EGF	ZWANG_CLASS_3_TRANSIENTLY_INDUCED_BY_EGF		133	-0.23678856	-0.744282	0.82086957	1	1	1711	tags=26%, list=15%, signal=31%
KOHOUTEK_CCNT2_TARGETS	KOHOUTEK_CCNT2_TARGETS		32	-0.2620786	-0.7437729	0.8991453	1	1	809	tags=19%, list=7%, signal=20%
PETRETTO_HEART_MASS_QTL_CIS_UP	PETRETTO_HEART_MASS_QTL_CIS_UP		16	-0.2903706	-0.74365896	0.8181818	1	1	563	tags=25%, list=5%, signal=26%
GARGALOVIC_RESPONSE_TO_OXIDIZED_PHOSPHOLIPIDS_BLACK_UP	GARGALOVIC_RESPONSE_TO_OXIDIZED_PHOSPHOLIPIDS_BLACK_UP		21	-0.2653345	-0.74293554	0.8280374	1	1	1000	tags=19%, list=9%, signal=21%
KEGG_TASTE_TRANSDUCTION	KEGG_TASTE_TRANSDUCTION		21	-0.28725526	-0.74292064	0.8039539	1	1	1037	tags=24%, list=9%, signal=26%
GREENBAUM_E2A_TARGETS_DN	GREENBAUM_E2A_TARGETS_DN		15	-0.31761494	-0.7428446	0.7834275	1	1	1240	tags=27%, list=11%, signal=30%
MARKEY_RB1_ACUTE_LOF_UP	MARKEY_RB1_ACUTE_LOF_UP		164	-0.2775196	-0.74273866	0.7454874	1	1	854	tags=20%, list=8%, signal=21%
ZHANG_ANTIVIRAL_RESPONSE_TO_RIBAVIRIN_UP	ZHANG_ANTIVIRAL_RESPONSE_TO_RIBAVIRIN_UP		21	-0.3212359	-0.74250406	0.8244406	1	1	904	tags=24%, list=8%, signal=26%
WANG_HCP_PROSTATE_CANCER	WANG_HCP_PROSTATE_CANCER		59	-0.23844253	-0.7421302	0.9067524	1	1	1681	tags=31%, list=15%, signal=36%
MARTORIATI_MDM4_TARGETS_FETAL_LIVER_DN	MARTORIATI_MDM4_TARGETS_FETAL_LIVER_DN		304	-0.19402748	-0.74164826	0.8563734	1	1	816	tags=13%, list=7%, signal=14%
BERTUCCI_MEDULLARY_VS_DUCTAL_BREAST_CANCER_DN	BERTUCCI_MEDULLARY_VS_DUCTAL_BREAST_CANCER_DN		84	-0.25883588	-0.7395307	0.8007246	1	1	1058	tags=21%, list=9%, signal=23%
LI_CISPLATIN_RESISTANCE_UP	LI_CISPLATIN_RESISTANCE_UP		18	-0.32982993	-0.7394463	0.8411215	1	1	1075	tags=33%, list=10%, signal=37%
ABBUD_LIF_SIGNALING_1_DN	ABBUD_LIF_SIGNALING_1_DN		16	-0.29229185	-0.7391127	0.8333333	1	1	1205	tags=25%, list=11%, signal=28%
BROWN_MYELOID_CELL_DEVELOPMENT_DN	BROWN_MYELOID_CELL_DEVELOPMENT_DN		78	-0.20306027	-0.7384795	0.8666667	1	1	796	tags=14%, list=7%, signal=15%
KEGG_CHEMOKINE_SIGNALING_PATHWAY	KEGG_CHEMOKINE_SIGNALING_PATHWAY		129	-0.24465248	-0.7384293	0.81164384	1	1	1651	tags=26%, list=15%, signal=31%
KEGG_GLYCOSPHINGOLIPID_BIOSYNTHESIS_LACTO_AND_NEOLACTO_SERIES	KEGG_GLYCOSPHINGOLIPID_BIOSYNTHESIS_LACTO_AND_NEOLACTO_SERIES		20	-0.29395652	-0.7378166	0.8261618	1	1	1474	tags=25%, list=13%, signal=29%
BIOCARTA_MPR_PATHWAY	BIOCARTA_MPR_PATHWAY		22	-0.23977417	-0.73755026	0.7830882	1	1	179	tags=9%, list=2%, signal=9%
REACTOME_SEMAPHORIN_INTERACTIONS	REACTOME_SEMAPHORIN_INTERACTIONS		47	-0.25052083	-0.7370055	0.78571427	1	1	1711	tags=32%, list=15%, signal=38%
MAEKAWA_ATF2_TARGETS	MAEKAWA_ATF2_TARGETS		19	-0.2970735	-0.73692715	0.84083045	1	1	907	tags=21%, list=8%, signal=23%
SCHLOSSER_MYC_TARGETS_AND_SERUM_RESPONSE_UP	SCHLOSSER_MYC_TARGETS_AND_SERUM_RESPONSE_UP		30	-0.22101131	-0.7365508	0.76666665	1	1	933	tags=17%, list=8%, signal=18%
BAELDE_DIABETIC_NEPHROPATHY_UP	BAELDE_DIABETIC_NEPHROPATHY_UP		48	-0.27770016	-0.7349994	0.82123893	1	1	1543	tags=31%, list=14%, signal=36%
TSUNODA_CISPLATIN_RESISTANCE_DN	TSUNODA_CISPLATIN_RESISTANCE_DN		29	-0.27012405	-0.73360616	0.8348457	1	1	1075	tags=21%, list=10%, signal=23%
KRIGE_AMINO_ACID_DEPRIVATION	KRIGE_AMINO_ACID_DEPRIVATION		21	-0.27764767	-0.7335005	0.8030888	1	1	1392	tags=24%, list=12%, signal=27%
ZUCCHI_METASTASIS_UP	ZUCCHI_METASTASIS_UP		25	-0.25623116	-0.733242	0.787156	1	1	1038	tags=20%, list=9%, signal=22%
RIGGI_EWING_SARCOMA_PROGENITOR_UP	RIGGI_EWING_SARCOMA_PROGENITOR_UP		227	-0.24762158	-0.7327149	0.90189326	1	1	1714	tags=31%, list=15%, signal=36%
LIM_MAMMARY_STEM_CELL_UP	LIM_MAMMARY_STEM_CELL_UP		281	-0.28388298	-0.73271435	0.77075815	1	1	1446	tags=26%, list=13%, signal=29%
FLECHNER_BIOPSY_KIDNEY_TRANSPLANT_REJECTED_VS_OK_UP	FLECHNER_BIOPSY_KIDNEY_TRANSPLANT_REJECTED_VS_OK_UP		63	-0.31910333	-0.73219776	0.7543186	1	1	2160	tags=40%, list=19%, signal=49%
ZHANG_TLX_TARGETS_60HR_UP	ZHANG_TLX_TARGETS_60HR_UP		207	-0.2308812	-0.7318628	0.8068592	1	1	1288	tags=20%, list=12%, signal=23%
LUI_THYROID_CANCER_CLUSTER_1	LUI_THYROID_CANCER_CLUSTER_1		33	-0.24315603	-0.7318048	0.818854	1	1	1543	tags=21%, list=14%, signal=25%
WANG_BARRETTS_ESOPHAGUS_AND_ESOPHAGUS_CANCER_UP	WANG_BARRETTS_ESOPHAGUS_AND_ESOPHAGUS_CANCER_UP		20	-0.29314733	-0.7316517	0.8480138	1	1	1888	tags=40%, list=17%, signal=48%
REACTOME_PRE_NOTCH_EXPRESSION_AND_PROCESSING	REACTOME_PRE_NOTCH_EXPRESSION_AND_PROCESSING		17	-0.25944874	-0.7315495	0.8212996	1	1	2621	tags=53%, list=23%, signal=69%
REACTOME_GLYCOLYSIS	REACTOME_GLYCOLYSIS		18	-0.30021212	-0.7314708	0.7835951	1	1	2285	tags=33%, list=20%, signal=42%
AMIT_EGF_RESPONSE_60_HELA	AMIT_EGF_RESPONSE_60_HELA		26	-0.27215832	-0.7309271	0.7973978	1	1	1567	tags=31%, list=14%, signal=36%
RODRIGUES_NTN1_TARGETS_DN	RODRIGUES_NTN1_TARGETS_DN		93	-0.22652952	-0.7295458	0.90848583	1	1	1318	tags=20%, list=12%, signal=23%
BIOCARTA_DC_PATHWAY	BIOCARTA_DC_PATHWAY		15	-0.30755317	-0.72758013	0.823741	1	1	1684	tags=27%, list=15%, signal=31%
WALLACE_PROSTATE_CANCER_RACE_UP	WALLACE_PROSTATE_CANCER_RACE_UP		170	-0.28750616	-0.7275109	0.7986111	1	1	1541	tags=31%, list=14%, signal=36%
SCHAEFFER_PROSTATE_DEVELOPMENT_12HR_DN	SCHAEFFER_PROSTATE_DEVELOPMENT_12HR_DN		37	-0.29223537	-0.7266132	0.8701754	1	1	2064	tags=43%, list=18%, signal=53%
REACTOME_ACTIVATION_OF_NMDA_RECEPTOR_UPON_GLUTAMATE_BINDING_AND_POSTSYNAPTIC_EVENTS	REACTOME_ACTIVATION_OF_NMDA_RECEPTOR_UPON_GLUTAMATE_BINDING_AND_POSTSYNAPTIC_EVENTS		26	-0.27595773	-0.7260742	0.85423726	1	1	8116	tags=100%, list=72%, signal=362%
BACOLOD_RESISTANCE_TO_ALKYLATING_AGENTS_UP	BACOLOD_RESISTANCE_TO_ALKYLATING_AGENTS_UP		15	-0.31461853	-0.7260146	0.8596187	1	1	1711	tags=40%, list=15%, signal=47%
CADWELL_ATG16L1_TARGETS_UP	CADWELL_ATG16L1_TARGETS_UP		59	-0.2926794	-0.7258485	0.8342059	1	1	1471	tags=36%, list=13%, signal=41%
BERENJENO_ROCK_SIGNALING_NOT_VIA_RHOA_UP	BERENJENO_ROCK_SIGNALING_NOT_VIA_RHOA_UP		23	-0.2978013	-0.725761	0.85125446	1	1	789	tags=13%, list=7%, signal=14%
PID_INTEGRIN_CS_PATHWAY	PID_INTEGRIN_CS_PATHWAY		16	-0.3183764	-0.7256756	0.84	1	1	483	tags=19%, list=4%, signal=20%
LEE_AGING_CEREBELLUM_UP	LEE_AGING_CEREBELLUM_UP		58	-0.24795304	-0.72546947	0.82051283	1	1	1196	tags=22%, list=11%, signal=25%
GROSS_HYPOXIA_VIA_ELK3_DN	GROSS_HYPOXIA_VIA_ELK3_DN		100	-0.24019629	-0.7253067	0.8505535	1	1	1482	tags=25%, list=13%, signal=29%
REACTOME_BMAL1_CLOCK_NPAS2_ACTIVATES_CIRCADIAN_EXPRESSION	REACTOME_BMAL1_CLOCK_NPAS2_ACTIVATES_CIRCADIAN_EXPRESSION		24	-0.25580126	-0.72488195	0.8427788	1	1	1509	tags=25%, list=13%, signal=29%
ZHONG_SECRETOME_OF_LUNG_CANCER_AND_FIBROBLAST	ZHONG_SECRETOME_OF_LUNG_CANCER_AND_FIBROBLAST		94	-0.20197178	-0.7244897	0.7996485	1	1	1131	tags=14%, list=10%, signal=15%
CROONQUIST_NRAS_VS_STROMAL_STIMULATION_DN	CROONQUIST_NRAS_VS_STROMAL_STIMULATION_DN		65	-0.24707435	-0.7232372	0.81346154	1	1	1118	tags=22%, list=10%, signal=24%
REACTOME_NUCLEAR_SIGNALING_BY_ERBB4	REACTOME_NUCLEAR_SIGNALING_BY_ERBB4		21	-0.2504634	-0.72281444	0.83944154	1	1	469	tags=14%, list=4%, signal=15%
ONDER_CDH1_TARGETS_3_DN	ONDER_CDH1_TARGETS_3_DN		27	-0.32461172	-0.7227779	0.8299663	1	1	1657	tags=37%, list=15%, signal=43%
SHAFFER_IRF4_TARGETS_IN_ACTIVATED_B_LYMPHOCYTE	SHAFFER_IRF4_TARGETS_IN_ACTIVATED_B_LYMPHOCYTE		55	-0.21251549	-0.7226521	0.84090906	1	1	1463	tags=24%, list=13%, signal=27%
SESTO_RESPONSE_TO_UV_C8	SESTO_RESPONSE_TO_UV_C8		48	-0.24995361	-0.7224425	0.8439202	1	1	1236	tags=21%, list=11%, signal=23%
MULLIGHAN_MLL_SIGNATURE_1_DN	MULLIGHAN_MLL_SIGNATURE_1_DN		141	-0.21244366	-0.7222504	0.89241624	1	1	1180	tags=17%, list=11%, signal=19%
VERHAAK_AML_WITH_NPM1_MUTATED_DN	VERHAAK_AML_WITH_NPM1_MUTATED_DN		143	-0.24648649	-0.7217188	0.86145645	1	1	1907	tags=33%, list=17%, signal=39%
KEGG_CALCIUM_SIGNALING_PATHWAY	KEGG_CALCIUM_SIGNALING_PATHWAY		117	-0.23300628	-0.7215594	0.87213117	1	1	1930	tags=29%, list=17%, signal=35%
REACTOME_O_LINKED_GLYCOSYLATION_OF_MUCINS	REACTOME_O_LINKED_GLYCOSYLATION_OF_MUCINS		26	-0.2727987	-0.7212767	0.8643478	1	1	1798	tags=38%, list=16%, signal=46%
DIRMEIER_LMP1_RESPONSE_EARLY	DIRMEIER_LMP1_RESPONSE_EARLY		42	-0.24884391	-0.7205887	0.8286219	1	1	1553	tags=31%, list=14%, signal=36%
BROWN_MYELOID_CELL_DEVELOPMENT_UP	BROWN_MYELOID_CELL_DEVELOPMENT_UP		104	-0.25897133	-0.7204271	0.7967033	1	1	1886	tags=34%, list=17%, signal=40%
SAKAI_TUMOR_INFILTRATING_MONOCYTES_UP	SAKAI_TUMOR_INFILTRATING_MONOCYTES_UP		18	-0.25008944	-0.71999943	0.7924866	1	1	8403	tags=100%, list=75%, signal=400%
BIOCARTA_CCR3_PATHWAY	BIOCARTA_CCR3_PATHWAY		16	-0.2648141	-0.71933067	0.85	1	1	907	tags=25%, list=8%, signal=27%
BENPORATH_OCT4_TARGETS	BENPORATH_OCT4_TARGETS		148	-0.19062692	-0.7192983	0.9220564	1	1	868	tags=13%, list=8%, signal=14%
REACTOME_OPIOID_SIGNALLING	REACTOME_OPIOID_SIGNALLING		53	-0.2181055	-0.71884733	0.87413794	1	1	1463	tags=21%, list=13%, signal=24%
BOYLAN_MULTIPLE_MYELOMA_PCA1_UP	BOYLAN_MULTIPLE_MYELOMA_PCA1_UP		70	-0.29218018	-0.71871334	0.8203704	1	1	1360	tags=29%, list=12%, signal=32%
QI_PLASMACYTOMA_UP	QI_PLASMACYTOMA_UP		209	-0.25274733	-0.7185623	0.8046181	1	1	1773	tags=28%, list=16%, signal=32%
MORI_EMU_MYC_LYMPHOMA_BY_ONSET_TIME_UP	MORI_EMU_MYC_LYMPHOMA_BY_ONSET_TIME_UP		62	-0.20655648	-0.71851456	0.7950664	1	1	412	tags=10%, list=4%, signal=10%
BIOCARTA_VEGF_PATHWAY	BIOCARTA_VEGF_PATHWAY		17	-0.26514938	-0.7173892	0.7977316	1	1	512	tags=12%, list=5%, signal=12%
MILI_PSEUDOPODIA	MILI_PSEUDOPODIA		21	-0.25846365	-0.71738523	0.80588233	1	1	735	tags=14%, list=7%, signal=15%
ROPERO_HDAC2_TARGETS	ROPERO_HDAC2_TARGETS		52	-0.24002782	-0.71731985	0.8791733	1	1	564	tags=12%, list=5%, signal=12%
BHATTACHARYA_EMBRYONIC_STEM_CELL	BHATTACHARYA_EMBRYONIC_STEM_CELL		56	-0.21866062	-0.7172841	0.8502879	1	1	278	tags=9%, list=2%, signal=9%
MARTORIATI_MDM4_TARGETS_FETAL_LIVER_UP	MARTORIATI_MDM4_TARGETS_FETAL_LIVER_UP		123	-0.20551015	-0.71641797	0.8909091	1	1	1395	tags=22%, list=12%, signal=25%
KEGG_ALDOSTERONE_REGULATED_SODIUM_REABSORPTION	KEGG_ALDOSTERONE_REGULATED_SODIUM_REABSORPTION		25	-0.26964664	-0.71611685	0.8890845	1	1	1285	tags=28%, list=11%, signal=32%
REACTOME_SIGNALING_BY_FGFR_IN_DISEASE	REACTOME_SIGNALING_BY_FGFR_IN_DISEASE		72	-0.19739373	-0.7159085	0.8763066	1	1	850	tags=14%, list=8%, signal=15%
KEGG_GLYCINE_SERINE_AND_THREONINE_METABOLISM	KEGG_GLYCINE_SERINE_AND_THREONINE_METABOLISM		22	-0.28910005	-0.715804	0.86170214	1	1	246	tags=9%, list=2%, signal=9%
JOSEPH_RESPONSE_TO_SODIUM_BUTYRATE_DN	JOSEPH_RESPONSE_TO_SODIUM_BUTYRATE_DN		41	-0.24975261	-0.71503377	0.83361924	1	1	620	tags=15%, list=6%, signal=15%
LI_INDUCED_T_TO_NATURAL_KILLER_UP	LI_INDUCED_T_TO_NATURAL_KILLER_UP		181	-0.23598702	-0.7148984	0.8156425	1	1	1753	tags=28%, list=16%, signal=32%
ZHAN_MULTIPLE_MYELOMA_HP_DN	ZHAN_MULTIPLE_MYELOMA_HP_DN		25	-0.2689525	-0.71445036	0.82846713	1	1	918	tags=20%, list=8%, signal=22%
GARGALOVIC_RESPONSE_TO_OXIDIZED_PHOSPHOLIPIDS_GREY_DN	GARGALOVIC_RESPONSE_TO_OXIDIZED_PHOSPHOLIPIDS_GREY_DN		31	-0.26130438	-0.7143516	0.89115644	1	1	342	tags=13%, list=3%, signal=13%
SEITZ_NEOPLASTIC_TRANSFORMATION_BY_8P_DELETION_UP	SEITZ_NEOPLASTIC_TRANSFORMATION_BY_8P_DELETION_UP		46	-0.2946745	-0.71265393	0.82312924	1	1	439	tags=15%, list=4%, signal=16%
JACKSON_DNMT1_TARGETS_UP	JACKSON_DNMT1_TARGETS_UP		58	-0.24071299	-0.7125255	0.8659612	1	1	562	tags=14%, list=5%, signal=14%
GENTILE_UV_RESPONSE_CLUSTER_D9	GENTILE_UV_RESPONSE_CLUSTER_D9		15	-0.2811985	-0.71212536	0.8544521	1	1	1099	tags=20%, list=10%, signal=22%
MULLIGHAN_MLL_SIGNATURE_2_DN	MULLIGHAN_MLL_SIGNATURE_2_DN		168	-0.19996803	-0.7120975	0.8664323	1	1	1153	tags=16%, list=10%, signal=18%
CHEN_PDGF_TARGETS	CHEN_PDGF_TARGETS		15	-0.29151487	-0.7118091	0.86764705	1	1	974	tags=27%, list=9%, signal=29%
REACTOME_TRAFFICKING_OF_AMPA_RECEPTORS	REACTOME_TRAFFICKING_OF_AMPA_RECEPTORS		18	-0.27576026	-0.71166855	0.8333333	1	1	8116	tags=100%, list=72%, signal=363%
GUO_HEX_TARGETS_UP	GUO_HEX_TARGETS_UP		55	-0.22735403	-0.71149987	0.9010791	1	1	780	tags=15%, list=7%, signal=16%
BROWNE_HCMV_INFECTION_10HR_DN	BROWNE_HCMV_INFECTION_10HR_DN		31	-0.23513785	-0.71140605	0.878327	1	1	918	tags=19%, list=8%, signal=21%
REACTOME_PROTEIN_FOLDING	REACTOME_PROTEIN_FOLDING		30	-0.20797206	-0.7110587	0.77845526	1	1	341	tags=7%, list=3%, signal=7%
YANG_BCL3_TARGETS_UP	YANG_BCL3_TARGETS_UP		230	-0.2228176	-0.7109147	0.9379085	1	1	1202	tags=24%, list=11%, signal=26%
REACTOME_NUCLEAR_RECEPTOR_TRANSCRIPTION_PATHWAY	REACTOME_NUCLEAR_RECEPTOR_TRANSCRIPTION_PATHWAY		36	-0.2494452	-0.71078163	0.84263957	1	1	587	tags=14%, list=5%, signal=15%
GUENTHER_GROWTH_SPHERICAL_VS_ADHERENT_DN	GUENTHER_GROWTH_SPHERICAL_VS_ADHERENT_DN		21	-0.29205066	-0.7105195	0.7873563	1	1	6791	tags=95%, list=61%, signal=242%
PID_PI3KCIAKTPATHWAY	PID_PI3KCIAKTPATHWAY		16	-0.24814051	-0.7093674	0.8015873	1	1	43	tags=6%, list=0%, signal=6%
SANA_TNF_SIGNALING_UP	SANA_TNF_SIGNALING_UP		52	-0.30046153	-0.7088811	0.8222621	1	1	854	tags=23%, list=8%, signal=25%
SHIPP_DLBCL_VS_FOLLICULAR_LYMPHOMA_UP	SHIPP_DLBCL_VS_FOLLICULAR_LYMPHOMA_UP		35	-0.20495327	-0.7085737	0.7984791	1	1	1063	tags=17%, list=9%, signal=19%
GROSS_ELK3_TARGETS_UP	GROSS_ELK3_TARGETS_UP		16	-0.3157668	-0.7084808	0.81920904	1	1	1131	tags=31%, list=10%, signal=35%
JOHNSTONE_PARVB_TARGETS_2_UP	JOHNSTONE_PARVB_TARGETS_2_UP		85	-0.220948	-0.7084708	0.84574467	1	1	1061	tags=15%, list=9%, signal=17%
JIANG_TIP30_TARGETS_UP	JIANG_TIP30_TARGETS_UP		35	-0.24689211	-0.7071409	0.8460076	1	1	640	tags=17%, list=6%, signal=18%
XU_GH1_AUTOCRINE_TARGETS_UP	XU_GH1_AUTOCRINE_TARGETS_UP		121	-0.20106852	-0.70703423	0.92941177	1	1	1688	tags=26%, list=15%, signal=30%
PID_PI3KPLCTRKPATHWAY	PID_PI3KPLCTRKPATHWAY		23	-0.22833344	-0.70635605	0.8348968	1	1	125	tags=9%, list=1%, signal=9%
KEGG_TYPE_II_DIABETES_MELLITUS	KEGG_TYPE_II_DIABETES_MELLITUS		28	-0.23876865	-0.7061005	0.875	1	1	1565	tags=32%, list=14%, signal=37%
SENESE_HDAC1_TARGETS_DN	SENESE_HDAC1_TARGETS_DN		137	-0.22290987	-0.7055987	0.885159	1	1	904	tags=16%, list=8%, signal=17%
FULCHER_INFLAMMATORY_RESPONSE_LECTIN_VS_LPS_DN	FULCHER_INFLAMMATORY_RESPONSE_LECTIN_VS_LPS_DN		233	-0.23123206	-0.70528585	0.8472222	1	1	1467	tags=22%, list=13%, signal=25%
MIPS_40S_RIBOSOMAL_SUBUNIT_CYTOPLASMIC	MIPS_40S_RIBOSOMAL_SUBUNIT_CYTOPLASMIC		19	-0.2607607	-0.70409584	0.7631068	1	1	721	tags=16%, list=6%, signal=17%
ZHONG_RESPONSE_TO_AZACITIDINE_AND_TSA_UP	ZHONG_RESPONSE_TO_AZACITIDINE_AND_TSA_UP		99	-0.21030256	-0.7036369	0.91566265	1	1	1201	tags=19%, list=11%, signal=21%
PID_HES_HEYPATHWAY	PID_HES_HEYPATHWAY		23	-0.24584691	-0.70269316	0.8598131	1	1	576	tags=13%, list=5%, signal=14%
CHICAS_RB1_TARGETS_SENESCENT	CHICAS_RB1_TARGETS_SENESCENT		320	-0.1961771	-0.70264554	0.9322638	1	1	1042	tags=16%, list=9%, signal=17%
MANTOVANI_VIRAL_GPCR_SIGNALING_UP	MANTOVANI_VIRAL_GPCR_SIGNALING_UP		51	-0.23987584	-0.70213056	0.9407783	1	1	451	tags=12%, list=4%, signal=12%
REACTOME_SIGNALING_BY_GPCR	REACTOME_SIGNALING_BY_GPCR		380	-0.21301873	-0.70154303	0.9239482	1	1	1680	tags=24%, list=15%, signal=28%
ROVERSI_GLIOMA_LOH_REGIONS	ROVERSI_GLIOMA_LOH_REGIONS		29	-0.25773057	-0.70129097	0.89228004	1	1	2203	tags=38%, list=20%, signal=47%
TORCHIA_TARGETS_OF_EWSR1_FLI1_FUSION_UP	TORCHIA_TARGETS_OF_EWSR1_FLI1_FUSION_UP		149	-0.20717198	-0.7010576	0.9458988	1	1	1449	tags=21%, list=13%, signal=24%
MIKKELSEN_IPS_HCP_WITH_H3_UNMETHYLATED	MIKKELSEN_IPS_HCP_WITH_H3_UNMETHYLATED		40	-0.2672259	-0.70053285	0.86548674	1	1	628	tags=15%, list=6%, signal=16%
MATSUDA_NATURAL_KILLER_DIFFERENTIATION	MATSUDA_NATURAL_KILLER_DIFFERENTIATION		332	-0.19307895	-0.6996523	0.95142376	1	1	1086	tags=14%, list=10%, signal=16%
TAKEDA_TARGETS_OF_NUP98_HOXA9_FUSION_10D_UP	TAKEDA_TARGETS_OF_NUP98_HOXA9_FUSION_10D_UP		89	-0.26451507	-0.69924295	0.87689716	1	1	1655	tags=29%, list=15%, signal=34%
DANG_REGULATED_BY_MYC_UP	DANG_REGULATED_BY_MYC_UP		49	-0.19741216	-0.6987554	0.84790874	1	1	717	tags=10%, list=6%, signal=11%
MIKKELSEN_ES_HCP_WITH_H3_UNMETHYLATED	MIKKELSEN_ES_HCP_WITH_H3_UNMETHYLATED		30	-0.27269897	-0.6984656	0.8892794	1	1	304	tags=13%, list=3%, signal=14%
BIOCARTA_RHO_PATHWAY	BIOCARTA_RHO_PATHWAY		27	-0.22889626	-0.6981744	0.81031305	1	1	8642	tags=100%, list=77%, signal=437%
SANA_TNF_SIGNALING_DN	SANA_TNF_SIGNALING_DN		62	-0.24263878	-0.69704825	0.8321033	1	1	2120	tags=37%, list=19%, signal=46%
MIKKELSEN_MCV6_HCP_WITH_H3K27ME3	MIKKELSEN_MCV6_HCP_WITH_H3K27ME3		227	-0.22957844	-0.69679785	0.90599674	1	1	1790	tags=27%, list=16%, signal=32%
OXFORD_RALA_OR_RALB_TARGETS_DN	OXFORD_RALA_OR_RALB_TARGETS_DN		16	-0.28212523	-0.69660264	0.84962404	1	1	1772	tags=44%, list=16%, signal=52%
REACTOME_DIABETES_PATHWAYS	REACTOME_DIABETES_PATHWAYS		90	-0.18064858	-0.695099	0.93109244	1	1	757	tags=12%, list=7%, signal=13%
LABBE_TARGETS_OF_TGFB1_AND_WNT3A_UP	LABBE_TARGETS_OF_TGFB1_AND_WNT3A_UP		87	-0.2464558	-0.6947426	0.8786232	1	1	1061	tags=21%, list=9%, signal=23%
STAMBOLSKY_TARGETS_OF_MUTATED_TP53_UP	STAMBOLSKY_TARGETS_OF_MUTATED_TP53_UP		26	-0.22569355	-0.6937718	0.8866545	1	1	851	tags=15%, list=8%, signal=17%
HERNANDEZ_ABERRANT_MITOSIS_BY_DOCETACEL_2NM_DN	HERNANDEZ_ABERRANT_MITOSIS_BY_DOCETACEL_2NM_DN		16	-0.303072	-0.6936399	0.8669202	1	1	1160	tags=25%, list=10%, signal=28%
FAELT_B_CLL_WITH_VH_REARRANGEMENTS_UP	FAELT_B_CLL_WITH_VH_REARRANGEMENTS_UP		35	-0.23549522	-0.6927772	0.82664233	1	1	2089	tags=31%, list=19%, signal=39%
BENPORATH_PRC2_TARGETS	BENPORATH_PRC2_TARGETS		354	-0.2255092	-0.69256514	0.9373997	1	1	1530	tags=25%, list=14%, signal=28%
WESTON_VEGFA_TARGETS_3HR	WESTON_VEGFA_TARGETS_3HR		52	-0.25213584	-0.6920651	0.82978725	1	1	1351	tags=25%, list=12%, signal=28%
BOHN_PRIMARY_IMMUNODEFICIENCY_SYNDROM_DN	BOHN_PRIMARY_IMMUNODEFICIENCY_SYNDROM_DN		30	-0.23413655	-0.69190276	0.86413044	1	1	677	tags=17%, list=6%, signal=18%
FOSTER_KDM1A_TARGETS_UP	FOSTER_KDM1A_TARGETS_UP		140	-0.23574631	-0.6918766	0.9403973	1	1	1490	tags=25%, list=13%, signal=28%
BERENJENO_ROCK_SIGNALING_NOT_VIA_RHOA_DN	BERENJENO_ROCK_SIGNALING_NOT_VIA_RHOA_DN		32	-0.24803773	-0.69118994	0.80230325	1	1	1877	tags=31%, list=17%, signal=37%
PECE_MAMMARY_STEM_CELL_UP	PECE_MAMMARY_STEM_CELL_UP		79	-0.21145226	-0.6909061	0.82835823	1	1	784	tags=14%, list=7%, signal=15%
REACTOME_G_ALPHA_Z_SIGNALLING_EVENTS	REACTOME_G_ALPHA_Z_SIGNALLING_EVENTS		31	-0.23602502	-0.6906474	0.88195616	1	1	1619	tags=26%, list=14%, signal=30%
PETROVA_PROX1_TARGETS_UP	PETROVA_PROX1_TARGETS_UP		20	-0.2741483	-0.689877	0.90909094	1	1	1462	tags=30%, list=13%, signal=34%
WEIGEL_OXIDATIVE_STRESS_BY_TBH_AND_H2O2	WEIGEL_OXIDATIVE_STRESS_BY_TBH_AND_H2O2		24	-0.2479437	-0.6893293	0.8642202	1	1	1196	tags=21%, list=11%, signal=23%
HUANG_DASATINIB_RESISTANCE_UP	HUANG_DASATINIB_RESISTANCE_UP		55	-0.25926298	-0.689238	0.82395643	1	1	1467	tags=22%, list=13%, signal=25%
KAYO_AGING_MUSCLE_UP	KAYO_AGING_MUSCLE_UP		150	-0.19879244	-0.68900144	0.95477384	1	1	1843	tags=28%, list=16%, signal=33%
SENESE_HDAC1_AND_HDAC2_TARGETS_DN	SENESE_HDAC1_AND_HDAC2_TARGETS_DN		124	-0.24202816	-0.68729615	0.8933824	1	1	640	tags=15%, list=6%, signal=16%
YAGI_AML_WITH_T_8_21_TRANSLOCATION	YAGI_AML_WITH_T_8_21_TRANSLOCATION		227	-0.17936966	-0.6870319	0.94690263	1	1	1182	tags=15%, list=11%, signal=16%
YAO_TEMPORAL_RESPONSE_TO_PROGESTERONE_CLUSTER_8	YAO_TEMPORAL_RESPONSE_TO_PROGESTERONE_CLUSTER_8		32	-0.25006688	-0.6866813	0.88689405	1	1	1384	tags=25%, list=12%, signal=28%
CHEN_HOXA5_TARGETS_9HR_DN	CHEN_HOXA5_TARGETS_9HR_DN		29	-0.22481063	-0.68601793	0.8566108	1	1	435	tags=7%, list=4%, signal=7%
MCCLUNG_DELTA_FOSB_TARGETS_2WK	MCCLUNG_DELTA_FOSB_TARGETS_2WK		30	-0.2774678	-0.6858011	0.89254767	1	1	1844	tags=37%, list=16%, signal=44%
BRUINS_UVC_RESPONSE_VIA_TP53_GROUP_B	BRUINS_UVC_RESPONSE_VIA_TP53_GROUP_B		347	-0.18652438	-0.6850593	0.9514731	1	1	1294	tags=20%, list=12%, signal=21%
GAVIN_FOXP3_TARGETS_CLUSTER_P3	GAVIN_FOXP3_TARGETS_CLUSTER_P3		91	-0.22291987	-0.6848106	0.9322638	1	1	1172	tags=24%, list=10%, signal=27%
GNATENKO_PLATELET_SIGNATURE	GNATENKO_PLATELET_SIGNATURE		25	-0.25654382	-0.6844173	0.8385321	1	1	1883	tags=32%, list=17%, signal=38%
LUI_THYROID_CANCER_PAX8_PPARG_UP	LUI_THYROID_CANCER_PAX8_PPARG_UP		26	-0.23723947	-0.6835254	0.8981818	1	1	1974	tags=27%, list=18%, signal=33%
ROSS_AML_WITH_PML_RARA_FUSION	ROSS_AML_WITH_PML_RARA_FUSION		41	-0.2514156	-0.68300384	0.89041096	1	1	625	tags=15%, list=6%, signal=15%
BERENJENO_TRANSFORMED_BY_RHOA_REVERSIBLY_DN	BERENJENO_TRANSFORMED_BY_RHOA_REVERSIBLY_DN		23	-0.30859542	-0.68294203	0.85388994	1	1	1403	tags=26%, list=13%, signal=30%
GRADE_COLON_AND_RECTAL_CANCER_DN	GRADE_COLON_AND_RECTAL_CANCER_DN		54	-0.22981876	-0.6828742	0.918197	1	1	1317	tags=26%, list=12%, signal=29%
APPEL_IMATINIB_RESPONSE	APPEL_IMATINIB_RESPONSE		23	-0.271057	-0.68272114	0.807393	1	1	753	tags=17%, list=7%, signal=19%
DUTTA_APOPTOSIS_VIA_NFKB	DUTTA_APOPTOSIS_VIA_NFKB		16	-0.27511397	-0.6817936	0.9087523	1	1	1553	tags=44%, list=14%, signal=51%
HUPER_BREAST_BASAL_VS_LUMINAL_DN	HUPER_BREAST_BASAL_VS_LUMINAL_DN		39	-0.26231927	-0.68145055	0.9297297	1	1	892	tags=23%, list=8%, signal=25%
FONTAINE_PAPILLARY_THYROID_CARCINOMA_DN	FONTAINE_PAPILLARY_THYROID_CARCINOMA_DN		47	-0.23656681	-0.68098444	0.92649573	1	1	1307	tags=21%, list=12%, signal=24%
GAUSSMANN_MLL_AF4_FUSION_TARGETS_A_UP	GAUSSMANN_MLL_AF4_FUSION_TARGETS_A_UP		92	-0.21814409	-0.6804389	0.9351351	1	1	576	tags=14%, list=5%, signal=15%
KEGG_GLYCOLYSIS_GLUCONEOGENESIS	KEGG_GLYCOLYSIS_GLUCONEOGENESIS		48	-0.23040402	-0.6801422	0.9334471	1	1	2045	tags=35%, list=18%, signal=43%
MARKEY_RB1_CHRONIC_LOF_DN	MARKEY_RB1_CHRONIC_LOF_DN		85	-0.25479785	-0.6789387	0.8401487	1	1	1317	tags=24%, list=12%, signal=26%
KEGG_FC_EPSILON_RI_SIGNALING_PATHWAY	KEGG_FC_EPSILON_RI_SIGNALING_PATHWAY		56	-0.20414434	-0.6776647	0.9145455	1	1	1348	tags=20%, list=12%, signal=22%
HENDRICKS_SMARCA4_TARGETS_UP	HENDRICKS_SMARCA4_TARGETS_UP		31	-0.23839122	-0.6774059	0.87360597	1	1	1928	tags=26%, list=17%, signal=31%
FERRANDO_T_ALL_WITH_MLL_ENL_FUSION_UP	FERRANDO_T_ALL_WITH_MLL_ENL_FUSION_UP		58	-0.215368	-0.6773859	0.8578947	1	1	1304	tags=21%, list=12%, signal=23%
REACTOME_DOWNSTREAM_SIGNALING_OF_ACTIVATED_FGFR	REACTOME_DOWNSTREAM_SIGNALING_OF_ACTIVATED_FGFR		60	-0.19039235	-0.6773745	0.91065294	1	1	850	tags=13%, list=8%, signal=14%
GERHOLD_ADIPOGENESIS_DN	GERHOLD_ADIPOGENESIS_DN		50	-0.24296725	-0.6765449	0.84452975	1	1	977	tags=16%, list=9%, signal=17%
THUM_SYSTOLIC_HEART_FAILURE_UP	THUM_SYSTOLIC_HEART_FAILURE_UP		255	-0.2176805	-0.6764628	0.87027025	1	1	1339	tags=20%, list=12%, signal=22%
PID_ENDOTHELINPATHWAY	PID_ENDOTHELINPATHWAY		43	-0.23024994	-0.67549855	0.8987567	1	1	1308	tags=19%, list=12%, signal=21%
HANN_RESISTANCE_TO_BCL2_INHIBITOR_UP	HANN_RESISTANCE_TO_BCL2_INHIBITOR_UP		21	-0.26330858	-0.6745217	0.9140893	1	1	8256	tags=100%, list=74%, signal=380%
BILD_SRC_ONCOGENIC_SIGNATURE	BILD_SRC_ONCOGENIC_SIGNATURE		25	-0.23923182	-0.6739226	0.9110738	1	1	1304	tags=20%, list=12%, signal=23%
BOYLAN_MULTIPLE_MYELOMA_C_D_DN	BOYLAN_MULTIPLE_MYELOMA_C_D_DN		165	-0.2427157	-0.6738992	0.91485506	1	1	1371	tags=25%, list=12%, signal=29%
SENESE_HDAC3_TARGETS_UP	SENESE_HDAC3_TARGETS_UP		261	-0.19110891	-0.67359763	0.9373913	1	1	1314	tags=18%, list=12%, signal=20%
CHIARETTI_T_ALL_REFRACTORY_TO_THERAPY	CHIARETTI_T_ALL_REFRACTORY_TO_THERAPY		20	-0.27941877	-0.67352724	0.9064748	1	1	1180	tags=25%, list=11%, signal=28%
DURAND_STROMA_MAX_DN	DURAND_STROMA_MAX_DN		84	-0.22522792	-0.67324895	0.9700704	1	1	1259	tags=20%, list=11%, signal=23%
HIRSCH_CELLULAR_TRANSFORMATION_SIGNATURE_UP	HIRSCH_CELLULAR_TRANSFORMATION_SIGNATURE_UP		159	-0.20007409	-0.6730784	0.8986867	1	1	1380	tags=22%, list=12%, signal=25%
REACTOME_VOLTAGE_GATED_POTASSIUM_CHANNELS	REACTOME_VOLTAGE_GATED_POTASSIUM_CHANNELS		23	-0.27558163	-0.6724929	0.8447099	1	1	1344	tags=17%, list=12%, signal=20%
LUI_THYROID_CANCER_CLUSTER_2	LUI_THYROID_CANCER_CLUSTER_2		25	-0.24005818	-0.67140234	0.89179754	1	1	1974	tags=40%, list=18%, signal=48%
BORCZUK_MALIGNANT_MESOTHELIOMA_DN	BORCZUK_MALIGNANT_MESOTHELIOMA_DN		63	-0.22230662	-0.67103	0.9137056	1	1	1785	tags=30%, list=16%, signal=36%
REACTOME_DARPP_32_EVENTS	REACTOME_DARPP_32_EVENTS		15	-0.24152733	-0.6709576	0.85	1	1	8498	tags=100%, list=76%, signal=414%
BOYAULT_LIVER_CANCER_SUBCLASS_G3_DN	BOYAULT_LIVER_CANCER_SUBCLASS_G3_DN		35	-0.26226813	-0.6701208	0.92170817	1	1	295	tags=11%, list=3%, signal=12%
ZHANG_BREAST_CANCER_PROGENITORS_DN	ZHANG_BREAST_CANCER_PROGENITORS_DN		84	-0.18401599	-0.6699854	0.9309091	1	1	771	tags=13%, list=7%, signal=14%
NIKOLSKY_BREAST_CANCER_12Q13_Q21_AMPLICON	NIKOLSKY_BREAST_CANCER_12Q13_Q21_AMPLICON		20	-0.23500025	-0.6698615	0.8447972	1	1	596	tags=10%, list=5%, signal=11%
KEGG_LEISHMANIA_INFECTION	KEGG_LEISHMANIA_INFECTION		29	-0.25948593	-0.668844	0.8545455	1	1	1684	tags=31%, list=15%, signal=36%
KARLSSON_TGFB1_TARGETS_UP	KARLSSON_TGFB1_TARGETS_UP		72	-0.20586148	-0.66883016	0.7891566	1	1	987	tags=13%, list=9%, signal=14%
RAO_BOUND_BY_SALL4_ISOFORM_A	RAO_BOUND_BY_SALL4_ISOFORM_A		82	-0.1965438	-0.6684162	0.95	1	1	1166	tags=17%, list=10%, signal=19%
KEGG_GNRH_SIGNALING_PATHWAY	KEGG_GNRH_SIGNALING_PATHWAY		71	-0.20113213	-0.6680933	0.9309091	1	1	1348	tags=18%, list=12%, signal=21%
MOHANKUMAR_TLX1_TARGETS_DN	MOHANKUMAR_TLX1_TARGETS_DN		90	-0.21959531	-0.66764843	0.98096883	1	1	1902	tags=31%, list=17%, signal=37%
ONGUSAHA_TP53_TARGETS	ONGUSAHA_TP53_TARGETS		29	-0.2692852	-0.6670791	0.8626692	1	1	1822	tags=41%, list=16%, signal=49%
MONNIER_POSTRADIATION_TUMOR_ESCAPE_UP	MONNIER_POSTRADIATION_TUMOR_ESCAPE_UP		194	-0.1686483	-0.666151	0.9300184	1	1	933	tags=11%, list=8%, signal=12%
NATSUME_RESPONSE_TO_INTERFERON_BETA_UP	NATSUME_RESPONSE_TO_INTERFERON_BETA_UP		44	-0.20967695	-0.6659579	0.95862067	1	1	1122	tags=18%, list=10%, signal=20%
ROESSLER_LIVER_CANCER_METASTASIS_DN	ROESSLER_LIVER_CANCER_METASTASIS_DN		18	-0.2507116	-0.665779	0.8915009	1	1	569	tags=17%, list=5%, signal=18%
LABBE_WNT3A_TARGETS_DN	LABBE_WNT3A_TARGETS_DN		76	-0.22536442	-0.66568935	0.9600694	1	1	1514	tags=24%, list=14%, signal=27%
DIAZ_CHRONIC_MEYLOGENOUS_LEUKEMIA_DN	DIAZ_CHRONIC_MEYLOGENOUS_LEUKEMIA_DN		80	-0.2356675	-0.66431314	0.90458715	1	1	1515	tags=25%, list=14%, signal=29%
MARTINEZ_RB1_TARGETS_UP	MARTINEZ_RB1_TARGETS_UP		459	-0.18278408	-0.6638176	0.9679595	1	1	1150	tags=16%, list=10%, signal=17%
NAGASHIMA_NRG1_SIGNALING_UP	NAGASHIMA_NRG1_SIGNALING_UP		127	-0.21807382	-0.6626901	0.89416057	1	1	1236	tags=20%, list=11%, signal=23%
TSENG_IRS1_TARGETS_UP	TSENG_IRS1_TARGETS_UP		81	-0.21958354	-0.66261697	0.92432433	1	1	408	tags=11%, list=4%, signal=11%
WHITFIELD_CELL_CYCLE_G2	WHITFIELD_CELL_CYCLE_G2		84	-0.19678785	-0.66210675	0.90217394	1	1	577	tags=14%, list=5%, signal=15%
ZHANG_RESPONSE_TO_IKK_INHIBITOR_AND_TNF_UP	ZHANG_RESPONSE_TO_IKK_INHIBITOR_AND_TNF_UP		122	-0.22155072	-0.6619266	0.9221239	1	1	1164	tags=19%, list=10%, signal=21%
PASQUALUCCI_LYMPHOMA_BY_GC_STAGE_UP	PASQUALUCCI_LYMPHOMA_BY_GC_STAGE_UP		176	-0.17498416	-0.6617491	0.95804197	1	1	1291	tags=15%, list=12%, signal=17%
KEGG_ARACHIDONIC_ACID_METABOLISM	KEGG_ARACHIDONIC_ACID_METABOLISM		34	-0.24506056	-0.6612442	0.93321615	1	1	2184	tags=32%, list=20%, signal=40%
REACTOME_SYNTHESIS_OF_PA	REACTOME_SYNTHESIS_OF_PA		16	-0.25959158	-0.6611441	0.8955224	1	1	6907	tags=94%, list=62%, signal=244%
STAMBOLSKY_RESPONSE_TO_VITAMIN_D3_UP	STAMBOLSKY_RESPONSE_TO_VITAMIN_D3_UP		47	-0.2204896	-0.66062135	0.9422383	1	1	266	tags=9%, list=2%, signal=9%
PID_EPOPATHWAY	PID_EPOPATHWAY		20	-0.2228108	-0.660575	0.89373815	1	1	677	tags=15%, list=6%, signal=16%
RUIZ_TNC_TARGETS_UP	RUIZ_TNC_TARGETS_UP		98	-0.2226866	-0.65984654	0.92804426	1	1	1262	tags=20%, list=11%, signal=23%
PACHER_TARGETS_OF_IGF1_AND_IGF2_UP	PACHER_TARGETS_OF_IGF1_AND_IGF2_UP		23	-0.23815496	-0.65907735	0.92432433	1	1	904	tags=17%, list=8%, signal=19%
CHNG_MULTIPLE_MYELOMA_HYPERPLOID_DN	CHNG_MULTIPLE_MYELOMA_HYPERPLOID_DN		24	-0.1937195	-0.6585011	0.8717472	1	1	378	tags=8%, list=3%, signal=9%
MODY_HIPPOCAMPUS_PRENATAL	MODY_HIPPOCAMPUS_PRENATAL		30	-0.19161892	-0.6584945	0.860687	1	1	9059	tags=100%, list=81%, signal=522%
REACTOME_GPCR_DOWNSTREAM_SIGNALING	REACTOME_GPCR_DOWNSTREAM_SIGNALING		306	-0.20523158	-0.6582178	0.9563107	1	1	1680	tags=25%, list=15%, signal=28%
SESTO_RESPONSE_TO_UV_C6	SESTO_RESPONSE_TO_UV_C6		30	-0.21500695	-0.657942	0.92231077	1	1	1521	tags=23%, list=14%, signal=27%
HELLER_SILENCED_BY_METHYLATION_UP	HELLER_SILENCED_BY_METHYLATION_UP		168	-0.2215392	-0.6577006	0.9618056	1	1	1556	tags=27%, list=14%, signal=31%
HAN_SATB1_TARGETS_UP	HAN_SATB1_TARGETS_UP		220	-0.19271317	-0.6575588	0.977193	1	1	951	tags=16%, list=8%, signal=18%
REACTOME_A_TETRASACCHARIDE_LINKER_SEQUENCE_IS_REQUIRED_FOR_GAG_SYNTHESIS	REACTOME_A_TETRASACCHARIDE_LINKER_SEQUENCE_IS_REQUIRED_FOR_GAG_SYNTHESIS		16	-0.286859	-0.65739155	0.8958333	1	1	808	tags=25%, list=7%, signal=27%
SAMOLS_TARGETS_OF_KHSV_MIRNAS_DN	SAMOLS_TARGETS_OF_KHSV_MIRNAS_DN		31	-0.24732165	-0.6571371	0.93621016	1	1	1534	tags=32%, list=14%, signal=37%
OKAMOTO_LIVER_CANCER_MULTICENTRIC_OCCURRENCE_UP	OKAMOTO_LIVER_CANCER_MULTICENTRIC_OCCURRENCE_UP		16	-0.25832522	-0.6569641	0.852071	1	1	688	tags=19%, list=6%, signal=20%
UEDA_PERIFERAL_CLOCK	UEDA_PERIFERAL_CLOCK		110	-0.17353542	-0.6567663	0.9773124	1	1	977	tags=13%, list=9%, signal=14%
BOQUEST_STEM_CELL_DN	BOQUEST_STEM_CELL_DN		124	-0.22722834	-0.65664434	0.9163701	1	1	1288	tags=23%, list=12%, signal=26%
MODY_HIPPOCAMPUS_NEONATAL	MODY_HIPPOCAMPUS_NEONATAL		26	-0.2377637	-0.6566191	0.88848263	1	1	1269	tags=23%, list=11%, signal=26%
KEGG_BLADDER_CANCER	KEGG_BLADDER_CANCER		19	-0.24337563	-0.6563026	0.8680688	1	1	120	tags=11%, list=1%, signal=11%
MIKKELSEN_ES_ICP_WITH_H3K27ME3	MIKKELSEN_ES_ICP_WITH_H3K27ME3		23	-0.2693899	-0.6562972	0.89917356	1	1	1948	tags=48%, list=17%, signal=58%
LEE_BMP2_TARGETS_UP	LEE_BMP2_TARGETS_UP		443	-0.20657323	-0.6562337	0.9310954	1	1	1097	tags=17%, list=10%, signal=18%
PID_INTEGRIN_A4B1_PATHWAY	PID_INTEGRIN_A4B1_PATHWAY		23	-0.25220796	-0.65579075	0.85130113	1	1	170	tags=9%, list=2%, signal=9%
LINDSTEDT_DENDRITIC_CELL_MATURATION_D	LINDSTEDT_DENDRITIC_CELL_MATURATION_D		51	-0.2533741	-0.6551829	0.85315984	1	1	1308	tags=25%, list=12%, signal=29%
WANG_CLASSIC_ADIPOGENIC_TARGETS_OF_PPARG	WANG_CLASSIC_ADIPOGENIC_TARGETS_OF_PPARG		21	-0.31228834	-0.65458447	0.85902256	1	1	1825	tags=33%, list=16%, signal=40%
WANG_PROSTATE_CANCER_ANDROGEN_INDEPENDENT	WANG_PROSTATE_CANCER_ANDROGEN_INDEPENDENT		35	-0.20640646	-0.6543745	0.93381035	1	1	750	tags=11%, list=7%, signal=12%
HADDAD_B_LYMPHOCYTE_PROGENITOR	HADDAD_B_LYMPHOCYTE_PROGENITOR		148	-0.19174822	-0.6542816	0.9597315	1	1	854	tags=13%, list=8%, signal=14%
WOOD_EBV_EBNA1_TARGETS_UP	WOOD_EBV_EBNA1_TARGETS_UP		76	-0.17948501	-0.6537586	0.9522124	1	1	904	tags=12%, list=8%, signal=13%
FONTAINE_FOLLICULAR_THYROID_ADENOMA_DN	FONTAINE_FOLLICULAR_THYROID_ADENOMA_DN		40	-0.23031586	-0.65350974	0.92746115	1	1	1478	tags=23%, list=13%, signal=26%
FIGUEROA_AML_METHYLATION_CLUSTER_6_DN	FIGUEROA_AML_METHYLATION_CLUSTER_6_DN		15	-0.2713278	-0.65344715	0.9114583	1	1	1354	tags=27%, list=12%, signal=30%
ONO_AML1_TARGETS_UP	ONO_AML1_TARGETS_UP		18	-0.28764817	-0.65221363	0.8767123	1	1	1728	tags=39%, list=15%, signal=46%
REACTOME_DEVELOPMENTAL_BIOLOGY	REACTOME_DEVELOPMENTAL_BIOLOGY		243	-0.18707716	-0.65212286	0.9639794	1	1	1822	tags=25%, list=16%, signal=29%
VECCHI_GASTRIC_CANCER_EARLY_DN	VECCHI_GASTRIC_CANCER_EARLY_DN		189	-0.2381051	-0.6518305	0.975945	1	1	1097	tags=21%, list=10%, signal=23%
CERVERA_SDHB_TARGETS_1_UP	CERVERA_SDHB_TARGETS_1_UP		55	-0.25168642	-0.65143853	0.95878136	1	1	1058	tags=20%, list=9%, signal=22%
GAZDA_DIAMOND_BLACKFAN_ANEMIA_MYELOID_DN	GAZDA_DIAMOND_BLACKFAN_ANEMIA_MYELOID_DN		23	-0.18911669	-0.65106314	0.8913858	1	1	185	tags=9%, list=2%, signal=9%
MILI_PSEUDOPODIA_CHEMOTAXIS_UP	MILI_PSEUDOPODIA_CHEMOTAXIS_UP		33	-0.20870653	-0.6502735	0.9015151	1	1	1022	tags=15%, list=9%, signal=17%
DANG_MYC_TARGETS_DN	DANG_MYC_TARGETS_DN		24	-0.23033707	-0.65010756	0.86948174	1	1	1236	tags=17%, list=11%, signal=19%
PATTERSON_DOCETAXEL_RESISTANCE	PATTERSON_DOCETAXEL_RESISTANCE		18	-0.24229914	-0.6481006	0.94174755	1	1	1156	tags=22%, list=10%, signal=25%
PID_NFAT_TFPATHWAY	PID_NFAT_TFPATHWAY		23	-0.21199106	-0.6479058	0.93621016	1	1	8830	tags=100%, list=79%, signal=472%
CREIGHTON_ENDOCRINE_THERAPY_RESISTANCE_4	CREIGHTON_ENDOCRINE_THERAPY_RESISTANCE_4		166	-0.17407858	-0.6477773	0.97202796	1	1	1491	tags=19%, list=13%, signal=22%
REACTOME_CHONDROITIN_SULFATE_DERMATAN_SULFATE_METABOLISM	REACTOME_CHONDROITIN_SULFATE_DERMATAN_SULFATE_METABOLISM		23	-0.25734606	-0.64694446	0.9045045	1	1	808	tags=22%, list=7%, signal=23%
DELACROIX_RARG_BOUND_MEF	DELACROIX_RARG_BOUND_MEF		239	-0.17968766	-0.6469063	0.95152605	1	1	1020	tags=15%, list=9%, signal=16%
REACTOME_AQUAPORIN_MEDIATED_TRANSPORT	REACTOME_AQUAPORIN_MEDIATED_TRANSPORT		35	-0.233086	-0.6468366	0.9168111	1	1	1619	tags=26%, list=14%, signal=30%
PID_VEGFR1_PATHWAY	PID_VEGFR1_PATHWAY		16	-0.25925303	-0.6463371	0.8916828	1	1	531	tags=19%, list=5%, signal=20%
LEIN_NEURON_MARKERS	LEIN_NEURON_MARKERS		41	-0.24136658	-0.6462029	0.9369527	1	1	1330	tags=22%, list=12%, signal=25%
DARWICHE_SKIN_TUMOR_PROMOTER_UP	DARWICHE_SKIN_TUMOR_PROMOTER_UP		79	-0.19090863	-0.646139	0.93474424	1	1	1418	tags=19%, list=13%, signal=22%
RICKMAN_HEAD_AND_NECK_CANCER_C	RICKMAN_HEAD_AND_NECK_CANCER_C		44	-0.25506547	-0.64577323	0.96134454	1	1	2013	tags=36%, list=18%, signal=44%
NIKOLSKY_BREAST_CANCER_20Q11_AMPLICON	NIKOLSKY_BREAST_CANCER_20Q11_AMPLICON		15	-0.2199908	-0.64532924	0.9125	1	1	722	tags=20%, list=6%, signal=21%
VANASSE_BCL2_TARGETS_DN	VANASSE_BCL2_TARGETS_DN		45	-0.22620243	-0.6452935	0.93598616	1	1	709	tags=16%, list=6%, signal=17%
BURTON_ADIPOGENESIS_9	BURTON_ADIPOGENESIS_9		73	-0.22551443	-0.6449437	0.91886795	1	1	948	tags=16%, list=8%, signal=18%
KAAB_HEART_ATRIUM_VS_VENTRICLE_DN	KAAB_HEART_ATRIUM_VS_VENTRICLE_DN		163	-0.18819371	-0.6445886	0.95652175	1	1	964	tags=13%, list=9%, signal=15%
REACTOME_INTRINSIC_PATHWAY	REACTOME_INTRINSIC_PATHWAY		15	-0.292257	-0.64413947	0.8987784	1	1	1453	tags=33%, list=13%, signal=38%
BHATI_G2M_ARREST_BY_2METHOXYESTRADIOL_UP	BHATI_G2M_ARREST_BY_2METHOXYESTRADIOL_UP		68	-0.18882355	-0.6438902	0.9460501	1	1	341	tags=9%, list=3%, signal=9%
KYNG_RESPONSE_TO_H2O2	KYNG_RESPONSE_TO_H2O2		55	-0.19224538	-0.64384323	0.9194991	1	1	1418	tags=16%, list=13%, signal=19%
BILBAN_B_CLL_LPL_DN	BILBAN_B_CLL_LPL_DN		23	-0.24574254	-0.6430016	0.8791209	1	1	1086	tags=22%, list=10%, signal=24%
REACTOME_REGULATION_OF_INSULIN_SECRETION_BY_GLUCAGON_LIKE_PEPTIDE1	REACTOME_REGULATION_OF_INSULIN_SECRETION_BY_GLUCAGON_LIKE_PEPTIDE1		24	-0.23223127	-0.6419476	0.9404553	1	1	1619	tags=25%, list=14%, signal=29%
DAZARD_RESPONSE_TO_UV_SCC_DN	DAZARD_RESPONSE_TO_UV_SCC_DN		74	-0.17997208	-0.64141154	0.9310345	1	1	1304	tags=20%, list=12%, signal=23%
PASINI_SUZ12_TARGETS_UP	PASINI_SUZ12_TARGETS_UP		65	-0.20575373	-0.6402709	0.9785124	1	1	1187	tags=18%, list=11%, signal=21%
KEGG_WNT_SIGNALING_PATHWAY	KEGG_WNT_SIGNALING_PATHWAY		106	-0.18534674	-0.6401257	0.96964586	1	1	764	tags=12%, list=7%, signal=13%
REACTOME_CIRCADIAN_CLOCK	REACTOME_CIRCADIAN_CLOCK		34	-0.21259454	-0.63847005	0.9209559	1	1	1548	tags=24%, list=14%, signal=27%
KUROZUMI_RESPONSE_TO_ONCOCYTIC_VIRUS_AND_CYCLIC_RGD	KUROZUMI_RESPONSE_TO_ONCOCYTIC_VIRUS_AND_CYCLIC_RGD		15	-0.3059305	-0.63734794	0.9025271	1	1	1172	tags=27%, list=10%, signal=30%
HELLER_HDAC_TARGETS_SILENCED_BY_METHYLATION_UP	HELLER_HDAC_TARGETS_SILENCED_BY_METHYLATION_UP		252	-0.19212021	-0.63732415	0.99488056	1	1	1571	tags=24%, list=14%, signal=28%
SETLUR_PROSTATE_CANCER_TMPRSS2_ERG_FUSION_UP	SETLUR_PROSTATE_CANCER_TMPRSS2_ERG_FUSION_UP		43	-0.19496486	-0.63718665	0.95289856	1	1	1662	tags=26%, list=15%, signal=30%
KEGG_TYROSINE_METABOLISM	KEGG_TYROSINE_METABOLISM		27	-0.2370479	-0.6357703	0.9383803	1	1	1342	tags=22%, list=12%, signal=25%
SCHLINGEMANN_SKIN_CARCINOGENESIS_TPA_DN	SCHLINGEMANN_SKIN_CARCINOGENESIS_TPA_DN		22	-0.27268618	-0.6348949	0.9009174	1	1	25	tags=9%, list=0%, signal=9%
HAN_SATB1_TARGETS_DN	HAN_SATB1_TARGETS_DN		254	-0.17375493	-0.6348742	0.98440206	1	1	880	tags=13%, list=8%, signal=14%
EBAUER_TARGETS_OF_PAX3_FOXO1_FUSION_UP	EBAUER_TARGETS_OF_PAX3_FOXO1_FUSION_UP		124	-0.23338006	-0.6344844	0.94991654	1	1	1786	tags=28%, list=16%, signal=33%
KAMMINGA_SENESCENCE	KAMMINGA_SENESCENCE		25	-0.2206715	-0.63414913	0.94623655	1	1	1388	tags=24%, list=12%, signal=27%
HOSHIDA_LIVER_CANCER_LATE_RECURRENCE_UP	HOSHIDA_LIVER_CANCER_LATE_RECURRENCE_UP		42	-0.23806429	-0.632759	0.9298561	1	1	1708	tags=33%, list=15%, signal=39%
AMIT_EGF_RESPONSE_120_HELA	AMIT_EGF_RESPONSE_120_HELA		50	-0.21881773	-0.6325605	0.89179105	1	1	635	tags=12%, list=6%, signal=13%
RODRIGUES_NTN1_AND_DCC_TARGETS	RODRIGUES_NTN1_AND_DCC_TARGETS		23	-0.22906807	-0.6324775	0.93233085	1	1	1156	tags=22%, list=10%, signal=24%
HOFFMANN_SMALL_PRE_BII_TO_IMMATURE_B_LYMPHOCYTE_UP	HOFFMANN_SMALL_PRE_BII_TO_IMMATURE_B_LYMPHOCYTE_UP		53	-0.20347595	-0.6314354	0.9330986	1	1	1785	tags=28%, list=16%, signal=34%
NIKOLSKY_BREAST_CANCER_17Q11_Q21_AMPLICON	NIKOLSKY_BREAST_CANCER_17Q11_Q21_AMPLICON		53	-0.19533263	-0.63122296	0.9680851	1	1	1516	tags=23%, list=14%, signal=26%
PEDERSEN_METASTASIS_BY_ERBB2_ISOFORM_1	PEDERSEN_METASTASIS_BY_ERBB2_ISOFORM_1		28	-0.24689823	-0.6307492	0.9321101	1	1	1849	tags=25%, list=17%, signal=30%
DEN_INTERACT_WITH_LCA5	DEN_INTERACT_WITH_LCA5		21	-0.2003744	-0.62913686	0.8697318	1	1	883	tags=14%, list=8%, signal=15%
JOSEPH_RESPONSE_TO_SODIUM_BUTYRATE_UP	JOSEPH_RESPONSE_TO_SODIUM_BUTYRATE_UP		26	-0.19590296	-0.6283437	0.9025735	1	1	1150	tags=19%, list=10%, signal=21%
REACTOME_G_ALPHA_S_SIGNALLING_EVENTS	REACTOME_G_ALPHA_S_SIGNALLING_EVENTS		76	-0.21243659	-0.6278707	0.96339434	1	1	1880	tags=28%, list=17%, signal=33%
BERNARD_PPAPDC1B_TARGETS_UP	BERNARD_PPAPDC1B_TARGETS_UP		18	-0.19874775	-0.6273606	0.9385797	1	1	8977	tags=100%, list=80%, signal=503%
GUTIERREZ_CHRONIC_LYMPHOCYTIC_LEUKEMIA_DN	GUTIERREZ_CHRONIC_LYMPHOCYTIC_LEUKEMIA_DN		31	-0.22423111	-0.6273442	0.9504425	1	1	1503	tags=23%, list=13%, signal=26%
CAIRO_LIVER_DEVELOPMENT_UP	CAIRO_LIVER_DEVELOPMENT_UP		106	-0.22770225	-0.6266247	0.9272388	1	1	585	tags=14%, list=5%, signal=15%
LOPEZ_TRANSLATION_VIA_FN1_SIGNALING	LOPEZ_TRANSLATION_VIA_FN1_SIGNALING		21	-0.19130701	-0.62639964	0.92435426	1	1	339	tags=10%, list=3%, signal=10%
ACEVEDO_LIVER_TUMOR_VS_NORMAL_ADJACENT_TISSUE_DN	ACEVEDO_LIVER_TUMOR_VS_NORMAL_ADJACENT_TISSUE_DN		159	-0.18514176	-0.6263845	0.9849498	1	1	1378	tags=18%, list=12%, signal=20%
RUTELLA_RESPONSE_TO_HGF_DN	RUTELLA_RESPONSE_TO_HGF_DN		139	-0.19335657	-0.6260979	0.9542962	1	1	1657	tags=23%, list=15%, signal=27%
AMIT_EGF_RESPONSE_120_MCF10A	AMIT_EGF_RESPONSE_120_MCF10A		27	-0.23174687	-0.6257109	0.90555555	1	1	2124	tags=41%, list=19%, signal=50%
KIM_BIPOLAR_DISORDER_OLIGODENDROCYTE_DENSITY_CORR_DN	KIM_BIPOLAR_DISORDER_OLIGODENDROCYTE_DENSITY_CORR_DN		55	-0.22453386	-0.6251021	0.9695946	1	1	2058	tags=33%, list=18%, signal=40%
CHIANG_LIVER_CANCER_SUBCLASS_INTERFERON_DN	CHIANG_LIVER_CANCER_SUBCLASS_INTERFERON_DN		25	-0.23832788	-0.62460274	0.9635417	1	1	1099	tags=20%, list=10%, signal=22%
REACTOME_GENERATION_OF_SECOND_MESSENGER_MOLECULES	REACTOME_GENERATION_OF_SECOND_MESSENGER_MOLECULES		16	-0.29056397	-0.6243317	0.8648649	1	1	1732	tags=44%, list=15%, signal=52%
CAIRO_HEPATOBLASTOMA_CLASSES_DN	CAIRO_HEPATOBLASTOMA_CLASSES_DN		120	-0.2161628	-0.6236702	0.9614711	1	1	1020	tags=18%, list=9%, signal=19%
KIM_TIAL1_TARGETS	KIM_TIAL1_TARGETS		20	-0.20788372	-0.6232064	0.92789376	1	1	388	tags=10%, list=3%, signal=10%
GAUSSMANN_MLL_AF4_FUSION_TARGETS_D_UP	GAUSSMANN_MLL_AF4_FUSION_TARGETS_D_UP		19	-0.23854125	-0.6231974	0.95169944	1	1	1391	tags=26%, list=12%, signal=30%
LEE_AGING_NEOCORTEX_DN	LEE_AGING_NEOCORTEX_DN		59	-0.20733401	-0.62310696	0.96339434	1	1	1707	tags=25%, list=15%, signal=30%
DEURIG_T_CELL_PROLYMPHOCYTIC_LEUKEMIA_UP	DEURIG_T_CELL_PROLYMPHOCYTIC_LEUKEMIA_UP		215	-0.15140915	-0.6221572	0.99502486	1	1	1036	tags=13%, list=9%, signal=14%
MEISSNER_NPC_HCP_WITH_H3K27ME3	MEISSNER_NPC_HCP_WITH_H3K27ME3		52	-0.22122054	-0.62009555	0.95051193	1	1	1451	tags=21%, list=13%, signal=24%
DORN_ADENOVIRUS_INFECTION_32HR_DN	DORN_ADENOVIRUS_INFECTION_32HR_DN		28	-0.21034248	-0.6198945	0.92449355	1	1	292	tags=11%, list=3%, signal=11%
RHEIN_ALL_GLUCOCORTICOID_THERAPY_UP	RHEIN_ALL_GLUCOCORTICOID_THERAPY_UP		47	-0.22034931	-0.61952925	0.95660377	1	1	1785	tags=28%, list=16%, signal=33%
VANOEVELEN_MYOGENESIS_SIN3A_TARGETS	VANOEVELEN_MYOGENESIS_SIN3A_TARGETS		114	-0.14244229	-0.6185841	0.97074956	1	1	1060	tags=13%, list=9%, signal=14%
CASTELLANO_NRAS_TARGETS_UP	CASTELLANO_NRAS_TARGETS_UP		50	-0.22507168	-0.6185418	0.954955	1	1	1883	tags=34%, list=17%, signal=41%
KYNG_RESPONSE_TO_H2O2_VIA_ERCC6	KYNG_RESPONSE_TO_H2O2_VIA_ERCC6		15	-0.22113924	-0.6182729	0.9157706	1	1	8726	tags=100%, list=78%, signal=452%
PID_ERBB1_INTERNALIZATION_PATHWAY	PID_ERBB1_INTERNALIZATION_PATHWAY		26	-0.20273581	-0.61789197	0.92367905	1	1	420	tags=12%, list=4%, signal=12%
KEGG_O_GLYCAN_BIOSYNTHESIS	KEGG_O_GLYCAN_BIOSYNTHESIS		17	-0.23425393	-0.61706394	0.92170817	1	1	372	tags=12%, list=3%, signal=12%
DORSAM_HOXA9_TARGETS_UP	DORSAM_HOXA9_TARGETS_UP		22	-0.2143414	-0.61661893	0.9165121	1	1	1463	tags=23%, list=13%, signal=26%
KANNAN_TP53_TARGETS_UP	KANNAN_TP53_TARGETS_UP		36	-0.20851143	-0.6165124	0.94382024	1	1	860	tags=14%, list=8%, signal=15%
ZHANG_PROLIFERATING_VS_QUIESCENT	ZHANG_PROLIFERATING_VS_QUIESCENT		32	-0.23027658	-0.616449	0.91271347	1	1	635	tags=13%, list=6%, signal=13%
DIRMEIER_LMP1_RESPONSE_LATE_UP	DIRMEIER_LMP1_RESPONSE_LATE_UP		33	-0.20550106	-0.61604226	0.9105546	1	1	1553	tags=27%, list=14%, signal=32%
REACTOME_GASTRIN_CREB_SIGNALLING_PATHWAY_VIA_PKC_AND_MAPK	REACTOME_GASTRIN_CREB_SIGNALLING_PATHWAY_VIA_PKC_AND_MAPK		131	-0.18860619	-0.6160121	0.97865355	1	1	1939	tags=28%, list=17%, signal=34%
PID_CXCR3PATHWAY	PID_CXCR3PATHWAY		28	-0.23523511	-0.61353767	0.92268044	1	1	496	tags=14%, list=4%, signal=15%
REACTOME_INTEGRIN_CELL_SURFACE_INTERACTIONS	REACTOME_INTEGRIN_CELL_SURFACE_INTERACTIONS		53	-0.23322909	-0.6134087	0.9327586	1	1	483	tags=11%, list=4%, signal=12%
IVANOVA_HEMATOPOIESIS_STEM_CELL_AND_PROGENITOR	IVANOVA_HEMATOPOIESIS_STEM_CELL_AND_PROGENITOR		326	-0.15287071	-0.61326486	0.99667776	1	1	1557	tags=20%, list=14%, signal=22%
KIM_MYCN_AMPLIFICATION_TARGETS_UP	KIM_MYCN_AMPLIFICATION_TARGETS_UP		51	-0.19119549	-0.61253476	0.98163605	1	1	566	tags=10%, list=5%, signal=10%
ZHENG_FOXP3_TARGETS_UP	ZHENG_FOXP3_TARGETS_UP		17	-0.24945618	-0.6121865	0.9213894	1	1	1054	tags=24%, list=9%, signal=26%
YAO_TEMPORAL_RESPONSE_TO_PROGESTERONE_CLUSTER_2	YAO_TEMPORAL_RESPONSE_TO_PROGESTERONE_CLUSTER_2		63	-0.18455891	-0.6121623	0.9828767	1	1	120	tags=5%, list=1%, signal=5%
KEGG_DILATED_CARDIOMYOPATHY	KEGG_DILATED_CARDIOMYOPATHY		63	-0.21855354	-0.6116794	0.9543919	1	1	1535	tags=22%, list=14%, signal=26%
HOUSTIS_ROS	HOUSTIS_ROS		26	-0.20558657	-0.6103522	0.9302752	1	1	152	tags=8%, list=1%, signal=8%
MORI_LARGE_PRE_BII_LYMPHOCYTE_DN	MORI_LARGE_PRE_BII_LYMPHOCYTE_DN		38	-0.25658977	-0.6093662	0.8551237	1	1	2357	tags=39%, list=21%, signal=50%
KEGG_HEDGEHOG_SIGNALING_PATHWAY	KEGG_HEDGEHOG_SIGNALING_PATHWAY		34	-0.22788371	-0.60922986	0.9548611	1	1	612	tags=12%, list=5%, signal=12%
KEGG_ADHERENS_JUNCTION	KEGG_ADHERENS_JUNCTION		52	-0.20905577	-0.60909635	0.9721254	1	1	1096	tags=17%, list=10%, signal=19%
COLINA_TARGETS_OF_4EBP1_AND_4EBP2	COLINA_TARGETS_OF_4EBP1_AND_4EBP2		266	-0.18203317	-0.60888547	0.98421055	1	1	602	tags=12%, list=5%, signal=12%
DUAN_PRDM5_TARGETS	DUAN_PRDM5_TARGETS		48	-0.19491978	-0.60812175	0.97098976	1	1	1328	tags=21%, list=12%, signal=24%
REACTOME_EGFR_DOWNREGULATION	REACTOME_EGFR_DOWNREGULATION		19	-0.19958542	-0.60809064	0.9216061	1	1	420	tags=11%, list=4%, signal=11%
AMIT_EGF_RESPONSE_480_HELA	AMIT_EGF_RESPONSE_480_HELA		98	-0.18752809	-0.60574716	0.9250493	1	1	1269	tags=16%, list=11%, signal=18%
KEGG_ALANINE_ASPARTATE_AND_GLUTAMATE_METABOLISM	KEGG_ALANINE_ASPARTATE_AND_GLUTAMATE_METABOLISM		21	-0.22873153	-0.605141	0.97590363	1	1	364	tags=14%, list=3%, signal=15%
KATSANOU_ELAVL1_TARGETS_UP	KATSANOU_ELAVL1_TARGETS_UP		102	-0.21517836	-0.6043296	0.96428573	1	1	1240	tags=19%, list=11%, signal=21%
XU_CREBBP_TARGETS_UP	XU_CREBBP_TARGETS_UP		19	-0.21983616	-0.6042939	0.9443378	1	1	1766	tags=32%, list=16%, signal=37%
NAKAMURA_ADIPOGENESIS_LATE_UP	NAKAMURA_ADIPOGENESIS_LATE_UP		64	-0.19021662	-0.60323495	0.9602888	1	1	1122	tags=16%, list=10%, signal=17%
PID_IL12_2PATHWAY	PID_IL12_2PATHWAY		39	-0.2374831	-0.6031592	0.91780823	1	1	2006	tags=33%, list=18%, signal=40%
KLEIN_PRIMARY_EFFUSION_LYMPHOMA_DN	KLEIN_PRIMARY_EFFUSION_LYMPHOMA_DN		37	-0.23149967	-0.6031445	0.9052632	1	1	2283	tags=38%, list=20%, signal=47%
WANG_SMARCE1_TARGETS_DN	WANG_SMARCE1_TARGETS_DN		211	-0.15802144	-0.6029206	0.9894366	1	1	1452	tags=18%, list=13%, signal=20%
PID_DELTANP63PATHWAY	PID_DELTANP63PATHWAY		31	-0.20653665	-0.6023277	0.9801085	1	1	984	tags=13%, list=9%, signal=14%
REACTOME_G_ALPHA_Q_SIGNALLING_EVENTS	REACTOME_G_ALPHA_Q_SIGNALLING_EVENTS		116	-0.19248326	-0.6020963	0.9739414	1	1	1939	tags=29%, list=17%, signal=35%
LAIHO_COLORECTAL_CANCER_SERRATED_DN	LAIHO_COLORECTAL_CANCER_SERRATED_DN		44	-0.16949157	-0.6020461	0.9413793	1	1	1677	tags=25%, list=15%, signal=29%
KASLER_HDAC7_TARGETS_1_UP	KASLER_HDAC7_TARGETS_1_UP		130	-0.16513656	-0.601491	0.98096883	1	1	1172	tags=14%, list=10%, signal=15%
BROWNE_HCMV_INFECTION_20HR_DN	BROWNE_HCMV_INFECTION_20HR_DN		55	-0.19689755	-0.6000344	0.95848376	1	1	1153	tags=18%, list=10%, signal=20%
REACTOME_HEMOSTASIS	REACTOME_HEMOSTASIS		297	-0.1764777	-0.59967077	0.9898305	1	1	1463	tags=22%, list=13%, signal=24%
JOHNSTONE_PARVB_TARGETS_3_UP	JOHNSTONE_PARVB_TARGETS_3_UP		247	-0.15715772	-0.5995397	0.9665493	1	1	791	tags=11%, list=7%, signal=11%
KEGG_RETINOL_METABOLISM	KEGG_RETINOL_METABOLISM		23	-0.23721913	-0.5994693	0.9513889	1	1	1454	tags=26%, list=13%, signal=30%
SIMBULAN_UV_RESPONSE_IMMORTALIZED_DN	SIMBULAN_UV_RESPONSE_IMMORTALIZED_DN		18	-0.2287274	-0.5993057	0.936803	1	1	780	tags=17%, list=7%, signal=18%
CAIRO_LIVER_DEVELOPMENT_DN	CAIRO_LIVER_DEVELOPMENT_DN		174	-0.19827375	-0.5988888	0.9899666	1	1	1507	tags=25%, list=13%, signal=29%
PASINI_SUZ12_TARGETS_DN	PASINI_SUZ12_TARGETS_DN		200	-0.19804564	-0.59869957	0.9528302	1	1	1327	tags=19%, list=12%, signal=21%
RAGHAVACHARI_PLATELET_SPECIFIC_GENES	RAGHAVACHARI_PLATELET_SPECIFIC_GENES		44	-0.21038063	-0.5985619	0.90601504	1	1	1653	tags=25%, list=15%, signal=29%
DOANE_BREAST_CANCER_CLASSES_UP	DOANE_BREAST_CANCER_CLASSES_UP		41	-0.21416125	-0.5981057	0.9762309	1	1	1516	tags=24%, list=14%, signal=28%
HEDENFALK_BREAST_CANCER_BRACX_UP	HEDENFALK_BREAST_CANCER_BRACX_UP		15	-0.2100454	-0.59747005	0.9325843	1	1	155	tags=7%, list=1%, signal=7%
KEGG_ETHER_LIPID_METABOLISM	KEGG_ETHER_LIPID_METABOLISM		22	-0.21710321	-0.59741336	0.95978063	1	1	315	tags=9%, list=3%, signal=9%
PEREZ_TP63_TARGETS	PEREZ_TP63_TARGETS		186	-0.17874174	-0.59562135	1	1	1	1294	tags=18%, list=12%, signal=20%
BAKKER_FOXO3_TARGETS_UP	BAKKER_FOXO3_TARGETS_UP		34	-0.2030582	-0.59544873	0.93982303	1	1	1027	tags=15%, list=9%, signal=16%
MISSIAGLIA_REGULATED_BY_METHYLATION_UP	MISSIAGLIA_REGULATED_BY_METHYLATION_UP		77	-0.19498439	-0.5953768	0.98521256	1	1	640	tags=13%, list=6%, signal=14%
KEGG_LINOLEIC_ACID_METABOLISM	KEGG_LINOLEIC_ACID_METABOLISM		15	-0.24506539	-0.59503835	0.9581056	1	1	6430	tags=93%, list=57%, signal=219%
PEDRIOLI_MIR31_TARGETS_UP	PEDRIOLI_MIR31_TARGETS_UP		85	-0.17984793	-0.5943847	0.99491525	1	1	1027	tags=14%, list=9%, signal=15%
HINATA_NFKB_TARGETS_KERATINOCYTE_UP	HINATA_NFKB_TARGETS_KERATINOCYTE_UP		60	-0.22208665	-0.59425586	0.9562937	1	1	948	tags=17%, list=8%, signal=18%
WINNEPENNINCKX_MELANOMA_METASTASIS_DN	WINNEPENNINCKX_MELANOMA_METASTASIS_DN		26	-0.23485352	-0.5941005	0.962963	1	1	686	tags=15%, list=6%, signal=16%
KASLER_HDAC7_TARGETS_2_DN	KASLER_HDAC7_TARGETS_2_DN		20	-0.21937928	-0.59365886	0.95530725	1	1	783	tags=20%, list=7%, signal=21%
REACTOME_PHASE_II_CONJUGATION	REACTOME_PHASE_II_CONJUGATION		35	-0.20064722	-0.5934923	0.97262776	1	1	402	tags=11%, list=4%, signal=12%
TURASHVILI_BREAST_DUCTAL_CARCINOMA_VS_LOBULAR_NORMAL_DN	TURASHVILI_BREAST_DUCTAL_CARCINOMA_VS_LOBULAR_NORMAL_DN		32	-0.23912619	-0.5934498	0.96594983	1	1	705	tags=16%, list=6%, signal=17%
XU_CREBBP_TARGETS_DN	XU_CREBBP_TARGETS_DN		30	-0.20560494	-0.5929089	0.953405	1	1	1744	tags=27%, list=16%, signal=32%
ENK_UV_RESPONSE_EPIDERMIS_DN	ENK_UV_RESPONSE_EPIDERMIS_DN		346	-0.16134243	-0.59246254	0.9890311	1	1	1304	tags=16%, list=12%, signal=18%
SHAFFER_IRF4_TARGETS_IN_MYELOMA_VS_MATURE_B_LYMPHOCYTE	SHAFFER_IRF4_TARGETS_IN_MYELOMA_VS_MATURE_B_LYMPHOCYTE		70	-0.16508505	-0.5909975	0.9739777	1	1	290	tags=7%, list=3%, signal=7%
NOUZOVA_METHYLATED_IN_APL	NOUZOVA_METHYLATED_IN_APL		25	-0.21388006	-0.590596	0.97330964	1	1	1523	tags=28%, list=14%, signal=32%
MARTENS_TRETINOIN_RESPONSE_UP	MARTENS_TRETINOIN_RESPONSE_UP		408	-0.18865475	-0.5905592	0.9915254	1	1	1378	tags=18%, list=12%, signal=20%
SAKAI_CHRONIC_HEPATITIS_VS_LIVER_CANCER_DN	SAKAI_CHRONIC_HEPATITIS_VS_LIVER_CANCER_DN		21	-0.22986674	-0.5904811	0.9488117	1	1	2368	tags=43%, list=21%, signal=54%
HOFMANN_CELL_LYMPHOMA_DN	HOFMANN_CELL_LYMPHOMA_DN		29	-0.2002272	-0.5903945	0.9680851	1	1	1999	tags=38%, list=18%, signal=46%
REACTOME_DOWNSTREAM_SIGNAL_TRANSDUCTION	REACTOME_DOWNSTREAM_SIGNAL_TRANSDUCTION		55	-0.16612905	-0.58945996	0.95992714	1	1	567	tags=11%, list=5%, signal=11%
BRUINS_UVC_RESPONSE_VIA_TP53_GROUP_D	BRUINS_UVC_RESPONSE_VIA_TP53_GROUP_D		142	-0.1732197	-0.58921283	0.99346405	1	1	1158	tags=15%, list=10%, signal=17%
BENPORATH_NOS_TARGETS	BENPORATH_NOS_TARGETS		89	-0.16771072	-0.5873833	0.9863946	1	1	1513	tags=20%, list=14%, signal=23%
UEDA_CENTRAL_CLOCK	UEDA_CENTRAL_CLOCK		64	-0.1796425	-0.5871738	0.9840989	1	1	983	tags=16%, list=9%, signal=17%
REACTOME_BOTULINUM_NEUROTOXICITY	REACTOME_BOTULINUM_NEUROTOXICITY		15	-0.22031462	-0.5866689	0.95454544	1	1	1206	tags=27%, list=11%, signal=30%
TOMLINS_PROSTATE_CANCER_UP	TOMLINS_PROSTATE_CANCER_UP		22	-0.19157869	-0.58614737	0.9561243	1	1	1486	tags=23%, list=13%, signal=26%
SPIRA_SMOKERS_LUNG_CANCER_UP	SPIRA_SMOKERS_LUNG_CANCER_UP		24	-0.22527638	-0.58614004	0.95530725	1	1	805	tags=17%, list=7%, signal=18%
REACTOME_TRAF6_MEDIATED_INDUCTION_OF_NFKB_AND_MAP_KINASES_UPON_TLR7_8_OR_9_ACTIVATION	REACTOME_TRAF6_MEDIATED_INDUCTION_OF_NFKB_AND_MAP_KINASES_UPON_TLR7_8_OR_9_ACTIVATION		41	-0.17215967	-0.5853504	0.9519573	1	1	122	tags=5%, list=1%, signal=5%
JI_RESPONSE_TO_FSH_UP	JI_RESPONSE_TO_FSH_UP		53	-0.17743713	-0.585325	0.9797794	1	1	643	tags=11%, list=6%, signal=12%
ZHAN_V2_LATE_DIFFERENTIATION_GENES	ZHAN_V2_LATE_DIFFERENTIATION_GENES		36	-0.17071357	-0.585218	0.9820144	1	1	1851	tags=28%, list=17%, signal=33%
PID_MET_PATHWAY	PID_MET_PATHWAY		56	-0.16602558	-0.58511597	0.94833946	1	1	881	tags=13%, list=8%, signal=13%
REACTOME_TRANSMISSION_ACROSS_CHEMICAL_SYNAPSES	REACTOME_TRANSMISSION_ACROSS_CHEMICAL_SYNAPSES		128	-0.18705991	-0.58462346	0.97444636	1	1	1619	tags=21%, list=14%, signal=24%
MORI_PLASMA_CELL_DN	MORI_PLASMA_CELL_DN		18	-0.25848702	-0.5844531	0.9140893	1	1	1996	tags=44%, list=18%, signal=54%
PICCALUGA_ANGIOIMMUNOBLASTIC_LYMPHOMA_DN	PICCALUGA_ANGIOIMMUNOBLASTIC_LYMPHOMA_DN		64	-0.18826348	-0.58402467	0.9391144	1	1	1567	tags=23%, list=14%, signal=27%
BOSCO_ALLERGEN_INDUCED_TH2_ASSOCIATED_MODULE	BOSCO_ALLERGEN_INDUCED_TH2_ASSOCIATED_MODULE		84	-0.1874944	-0.58310515	0.9862306	1	1	1232	tags=20%, list=11%, signal=23%
YU_MYC_TARGETS_DN	YU_MYC_TARGETS_DN		36	-0.22444637	-0.582881	0.9544688	1	1	1829	tags=28%, list=16%, signal=33%
DAZARD_RESPONSE_TO_UV_NHEK_UP	DAZARD_RESPONSE_TO_UV_NHEK_UP		154	-0.14989911	-0.5808094	0.991453	1	1	1420	tags=18%, list=13%, signal=20%
TRACEY_RESISTANCE_TO_IFNA2_DN	TRACEY_RESISTANCE_TO_IFNA2_DN		18	-0.21400914	-0.58004373	0.9292543	1	1	2008	tags=44%, list=18%, signal=54%
SMIRNOV_RESPONSE_TO_IR_6HR_DN	SMIRNOV_RESPONSE_TO_IR_6HR_DN		67	-0.1880994	-0.5794429	0.9882155	1	1	1849	tags=28%, list=17%, signal=34%
FIGUEROA_AML_METHYLATION_CLUSTER_2_UP	FIGUEROA_AML_METHYLATION_CLUSTER_2_UP		20	-0.20516813	-0.57908	0.9801802	1	1	1051	tags=20%, list=9%, signal=22%
DOANE_BREAST_CANCER_CLASSES_DN	DOANE_BREAST_CANCER_CLASSES_DN		22	-0.21052107	-0.57852274	0.9752852	1	1	1515	tags=32%, list=14%, signal=37%
HIRSCH_CELLULAR_TRANSFORMATION_SIGNATURE_DN	HIRSCH_CELLULAR_TRANSFORMATION_SIGNATURE_DN		64	-0.18379864	-0.57742155	0.9829222	1	1	860	tags=14%, list=8%, signal=15%
REACTOME_SMAD2_SMAD3_SMAD4_HETEROTRIMER_REGULATES_TRANSCRIPTION	REACTOME_SMAD2_SMAD3_SMAD4_HETEROTRIMER_REGULATES_TRANSCRIPTION		15	-0.21221374	-0.57583207	0.93621016	1	1	52	tags=7%, list=0%, signal=7%
DITTMER_PTHLH_TARGETS_DN	DITTMER_PTHLH_TARGETS_DN		51	-0.15939307	-0.57544094	0.97711265	1	1	1418	tags=18%, list=13%, signal=20%
REACTOME_AMINO_ACID_TRANSPORT_ACROSS_THE_PLASMA_MEMBRANE	REACTOME_AMINO_ACID_TRANSPORT_ACROSS_THE_PLASMA_MEMBRANE		23	-0.23436716	-0.5754406	0.98194945	1	1	1754	tags=30%, list=16%, signal=36%
MAGRANGEAS_MULTIPLE_MYELOMA_IGG_VS_IGA_DN	MAGRANGEAS_MULTIPLE_MYELOMA_IGG_VS_IGA_DN		19	-0.22012123	-0.57532805	0.9579685	1	1	576	tags=11%, list=5%, signal=11%
BIOCARTA_PYK2_PATHWAY	BIOCARTA_PYK2_PATHWAY		17	-0.19434756	-0.5749003	0.9252525	1	1	9026	tags=100%, list=81%, signal=515%
RICKMAN_METASTASIS_DN	RICKMAN_METASTASIS_DN		162	-0.15877432	-0.5743641	0.98021585	1	1	1622	tags=21%, list=14%, signal=24%
LUI_THYROID_CANCER_CLUSTER_3	LUI_THYROID_CANCER_CLUSTER_3		19	-0.18682358	-0.5733597	0.92885375	1	1	382	tags=11%, list=3%, signal=11%
YU_BAP1_TARGETS	YU_BAP1_TARGETS		22	-0.22241075	-0.5728699	0.91764706	1	1	142	tags=9%, list=1%, signal=9%
NATSUME_RESPONSE_TO_INTERFERON_BETA_DN	NATSUME_RESPONSE_TO_INTERFERON_BETA_DN		36	-0.1785778	-0.5722847	0.9025341	1	1	1543	tags=19%, list=14%, signal=22%
KYNG_DNA_DAMAGE_BY_4NQO	KYNG_DNA_DAMAGE_BY_4NQO		24	-0.20952687	-0.5718962	0.9528302	1	1	964	tags=17%, list=9%, signal=18%
HOFMANN_MYELODYSPLASTIC_SYNDROM_LOW_RISK_DN	HOFMANN_MYELODYSPLASTIC_SYNDROM_LOW_RISK_DN		19	-0.19560722	-0.57129794	0.9716981	1	1	1074	tags=16%, list=10%, signal=17%
KEGG_MAPK_SIGNALING_PATHWAY	KEGG_MAPK_SIGNALING_PATHWAY		172	-0.1591626	-0.57053035	0.99508196	1	1	883	tags=12%, list=8%, signal=12%
HUANG_GATA2_TARGETS_UP	HUANG_GATA2_TARGETS_UP		95	-0.20043094	-0.5698529	0.9349005	1	1	1744	tags=24%, list=16%, signal=28%
TONKS_TARGETS_OF_RUNX1_RUNX1T1_FUSION_MONOCYTE_UP	TONKS_TARGETS_OF_RUNX1_RUNX1T1_FUSION_MONOCYTE_UP		130	-0.15554634	-0.5696079	0.9882155	1	1	1608	tags=19%, list=14%, signal=22%
MIKKELSEN_ES_HCP_WITH_H3K27ME3	MIKKELSEN_ES_HCP_WITH_H3K27ME3		28	-0.22914557	-0.5678694	0.9721739	1	1	1344	tags=25%, list=12%, signal=28%
REACTOME_TRANSPORT_OF_INORGANIC_CATIONS_ANIONS_AND_AMINO_ACIDS_OLIGOPEPTIDES	REACTOME_TRANSPORT_OF_INORGANIC_CATIONS_ANIONS_AND_AMINO_ACIDS_OLIGOPEPTIDES		63	-0.19682904	-0.567206	0.99286985	1	1	1804	tags=27%, list=16%, signal=32%
RUTELLA_RESPONSE_TO_HGF_VS_CSF2RB_AND_IL4_DN	RUTELLA_RESPONSE_TO_HGF_VS_CSF2RB_AND_IL4_DN		149	-0.1674121	-0.56709325	0.9910873	1	1	1553	tags=21%, list=14%, signal=25%
BAELDE_DIABETIC_NEPHROPATHY_DN	BAELDE_DIABETIC_NEPHROPATHY_DN		277	-0.15822831	-0.5649561	0.9963235	1	1	1156	tags=15%, list=10%, signal=16%
MANTOVANI_NFKB_TARGETS_UP	MANTOVANI_NFKB_TARGETS_UP		27	-0.22636664	-0.56380427	0.9727768	1	1	451	tags=11%, list=4%, signal=12%
ALFANO_MYC_TARGETS	ALFANO_MYC_TARGETS		165	-0.14055769	-0.5629305	0.99492383	1	1	1544	tags=20%, list=14%, signal=23%
REACTOME_HEPARAN_SULFATE_HEPARIN_HS_GAG_METABOLISM	REACTOME_HEPARAN_SULFATE_HEPARIN_HS_GAG_METABOLISM		32	-0.20022017	-0.56260216	0.982238	1	1	975	tags=19%, list=9%, signal=20%
MARTINEZ_RESPONSE_TO_TRABECTEDIN_UP	MARTINEZ_RESPONSE_TO_TRABECTEDIN_UP		49	-0.15931077	-0.5625399	0.95522386	1	1	890	tags=12%, list=8%, signal=13%
ST_INTERLEUKIN_4_PATHWAY	ST_INTERLEUKIN_4_PATHWAY		17	-0.2099578	-0.56251466	0.95571953	1	1	1345	tags=24%, list=12%, signal=27%
RUAN_RESPONSE_TO_TNF_DN	RUAN_RESPONSE_TO_TNF_DN		71	-0.20257242	-0.5621931	0.9293478	1	1	1052	tags=17%, list=9%, signal=19%
YOSHIOKA_LIVER_CANCER_EARLY_RECURRENCE_UP	YOSHIOKA_LIVER_CANCER_EARLY_RECURRENCE_UP		22	-0.19432248	-0.5610679	0.97923875	1	1	632	tags=14%, list=6%, signal=14%
SASSON_RESPONSE_TO_GONADOTROPHINS_UP	SASSON_RESPONSE_TO_GONADOTROPHINS_UP		63	-0.1517201	-0.5606004	0.9896194	1	1	777	tags=10%, list=7%, signal=10%
ROSS_AML_WITH_CBFB_MYH11_FUSION	ROSS_AML_WITH_CBFB_MYH11_FUSION		35	-0.23036817	-0.56027484	0.94499016	1	1	2105	tags=34%, list=19%, signal=42%
CHANG_CORE_SERUM_RESPONSE_DN	CHANG_CORE_SERUM_RESPONSE_DN		118	-0.15997377	-0.56008077	0.98618305	1	1	1262	tags=14%, list=11%, signal=15%
LEI_MYB_TARGETS	LEI_MYB_TARGETS		217	-0.15039212	-0.55970347	0.9907063	1	1	1140	tags=12%, list=10%, signal=14%
WIELAND_UP_BY_HBV_INFECTION	WIELAND_UP_BY_HBV_INFECTION		67	-0.2304238	-0.5593124	0.9052823	1	1	2104	tags=37%, list=19%, signal=46%
COATES_MACROPHAGE_M1_VS_M2_DN	COATES_MACROPHAGE_M1_VS_M2_DN		42	-0.20095451	-0.55770355	0.9760684	1	1	1996	tags=33%, list=18%, signal=40%
JIANG_AGING_HYPOTHALAMUS_DN	JIANG_AGING_HYPOTHALAMUS_DN		34	-0.16499297	-0.55718493	0.96447605	1	1	1457	tags=21%, list=13%, signal=24%
CHIANG_LIVER_CANCER_SUBCLASS_INTERFERON_UP	CHIANG_LIVER_CANCER_SUBCLASS_INTERFERON_UP		16	-0.2473148	-0.5569894	0.98049647	1	1	1762	tags=31%, list=16%, signal=37%
MILI_PSEUDOPODIA_CHEMOTAXIS_DN	MILI_PSEUDOPODIA_CHEMOTAXIS_DN		299	-0.15670925	-0.5566739	0.9795539	1	1	640	tags=9%, list=6%, signal=9%
SIG_CD40PATHWAYMAP	SIG_CD40PATHWAYMAP		23	-0.18967915	-0.5556668	0.97287524	1	1	1348	tags=17%, list=12%, signal=20%
REACTOME_MAP_KINASE_ACTIVATION_IN_TLR_CASCADE	REACTOME_MAP_KINASE_ACTIVATION_IN_TLR_CASCADE		27	-0.17702028	-0.55537045	0.94871795	1	1	20	tags=4%, list=0%, signal=4%
DASU_IL6_SIGNALING_SCAR_UP	DASU_IL6_SIGNALING_SCAR_UP		17	-0.20588498	-0.5535974	0.9790576	1	1	8897	tags=100%, list=79%, signal=486%
BIOCARTA_GPCR_PATHWAY	BIOCARTA_GPCR_PATHWAY		18	-0.18242157	-0.5531737	0.96350366	1	1	512	tags=11%, list=5%, signal=12%
MIKKELSEN_NPC_HCP_WITH_H3K27ME3	MIKKELSEN_NPC_HCP_WITH_H3K27ME3		194	-0.18243791	-0.5521334	0.99312717	1	1	1685	tags=22%, list=15%, signal=25%
AMIT_EGF_RESPONSE_60_MCF10A	AMIT_EGF_RESPONSE_60_MCF10A		28	-0.22099735	-0.5514605	0.9799599	1	1	1849	tags=32%, list=17%, signal=38%
PID_IL23PATHWAY	PID_IL23PATHWAY		19	-0.23346877	-0.5514333	0.96869564	1	1	2142	tags=37%, list=19%, signal=45%
LOPES_METHYLATED_IN_COLON_CANCER_DN	LOPES_METHYLATED_IN_COLON_CANCER_DN		18	-0.19961956	-0.5509579	0.9861933	1	1	1278	tags=22%, list=11%, signal=25%
REACTOME_TOLL_RECEPTOR_CASCADES	REACTOME_TOLL_RECEPTOR_CASCADES		67	-0.16340071	-0.55084735	0.9756944	1	1	343	tags=6%, list=3%, signal=6%
MIKKELSEN_MEF_ICP_WITH_H3K27ME3	MIKKELSEN_MEF_ICP_WITH_H3K27ME3		101	-0.19682342	-0.54927725	0.9918167	1	1	1580	tags=23%, list=14%, signal=26%
DARWICHE_PAPILLOMA_RISK_LOW_UP	DARWICHE_PAPILLOMA_RISK_LOW_UP		92	-0.15323679	-0.54923636	0.9881757	1	1	1418	tags=15%, list=13%, signal=17%
REACTOME_AMINE_COMPOUND_SLC_TRANSPORTERS	REACTOME_AMINE_COMPOUND_SLC_TRANSPORTERS		20	-0.22738943	-0.54905015	0.9830827	1	1	564	tags=10%, list=5%, signal=11%
REACTOME_NEUROTRANSMITTER_RECEPTOR_BINDING_AND_DOWNSTREAM_TRANSMISSION_IN_THE_POSTSYNAPTIC_CELL	REACTOME_NEUROTRANSMITTER_RECEPTOR_BINDING_AND_DOWNSTREAM_TRANSMISSION_IN_THE_POSTSYNAPTIC_CELL		95	-0.17348666	-0.5483621	0.9847973	1	1	1704	tags=21%, list=15%, signal=25%
MARTENS_BOUND_BY_PML_RARA_FUSION	MARTENS_BOUND_BY_PML_RARA_FUSION		246	-0.14061224	-0.548171	0.9965157	1	1	1609	tags=20%, list=14%, signal=23%
PID_NOTCH_PATHWAY	PID_NOTCH_PATHWAY		40	-0.17577054	-0.546804	1	1	1	556	tags=10%, list=5%, signal=10%
JAZAG_TGFB1_SIGNALING_VIA_SMAD4_UP	JAZAG_TGFB1_SIGNALING_VIA_SMAD4_UP		70	-0.15359893	-0.5459962	0.99838185	1	1	610	tags=10%, list=5%, signal=11%
SWEET_LUNG_CANCER_KRAS_UP	SWEET_LUNG_CANCER_KRAS_UP		344	-0.14436752	-0.54514873	0.9928952	1	1	1447	tags=17%, list=13%, signal=18%
ONKEN_UVEAL_MELANOMA_UP	ONKEN_UVEAL_MELANOMA_UP		443	-0.13879514	-0.5424084	0.99425286	1	1	1150	tags=13%, list=10%, signal=14%
GERHOLD_ADIPOGENESIS_UP	GERHOLD_ADIPOGENESIS_UP		36	-0.20097388	-0.5415397	0.9406308	1	1	947	tags=17%, list=8%, signal=18%
MILI_PSEUDOPODIA_HAPTOTAXIS_DN	MILI_PSEUDOPODIA_HAPTOTAXIS_DN		380	-0.1341903	-0.54113	0.9836956	1	1	1269	tags=13%, list=11%, signal=14%
BROWNE_HCMV_INFECTION_1HR_DN	BROWNE_HCMV_INFECTION_1HR_DN		122	-0.13918827	-0.54053724	1	1	1	1742	tags=20%, list=16%, signal=23%
SMID_BREAST_CANCER_ERBB2_UP	SMID_BREAST_CANCER_ERBB2_UP		86	-0.17476684	-0.53966945	1	1	1	1371	tags=19%, list=12%, signal=21%
BILANGES_SERUM_RESPONSE_TRANSLATION	BILANGES_SERUM_RESPONSE_TRANSLATION		21	-0.19504568	-0.5393966	0.9632353	1	1	6556	tags=90%, list=59%, signal=218%
WORSCHECH_TUMOR_EVASION_AND_TOLEROGENICITY_UP	WORSCHECH_TUMOR_EVASION_AND_TOLEROGENICITY_UP		22	-0.23781784	-0.53611165	0.98103446	1	1	1503	tags=23%, list=13%, signal=26%
GAVIN_FOXP3_TARGETS_CLUSTER_T7	GAVIN_FOXP3_TARGETS_CLUSTER_T7		66	-0.1386415	-0.5359191	0.97328246	1	1	802	tags=11%, list=7%, signal=11%
LAIHO_COLORECTAL_CANCER_SERRATED_UP	LAIHO_COLORECTAL_CANCER_SERRATED_UP		72	-0.17063183	-0.5358474	0.92120075	1	1	1515	tags=19%, list=14%, signal=22%
WANG_NFKB_TARGETS	WANG_NFKB_TARGETS		16	-0.25845948	-0.53520024	0.96615905	1	1	1834	tags=38%, list=16%, signal=45%
REACTOME_3_UTR_MEDIATED_TRANSLATIONAL_REGULATION	REACTOME_3_UTR_MEDIATED_TRANSLATIONAL_REGULATION		56	-0.16705333	-0.5351344	0.8897486	1	1	721	tags=9%, list=6%, signal=9%
REACTOME_BIOSYNTHESIS_OF_THE_N_GLYCAN_PRECURSOR_DOLICHOL_LIPID_LINKED_OLIGOSACCHARIDE_LLO_AND_TRANSFER_TO_A_NASCENT_PROTEIN	REACTOME_BIOSYNTHESIS_OF_THE_N_GLYCAN_PRECURSOR_DOLICHOL_LIPID_LINKED_OLIGOSACCHARIDE_LLO_AND_TRANSFER_TO_A_NASCENT_PROTEIN		17	-0.17969038	-0.53391486	0.96503496	1	1	7855	tags=94%, list=70%, signal=315%
PID_CONE_PATHWAY	PID_CONE_PATHWAY		15	-0.22339104	-0.53344065	0.9713262	1	1	2014	tags=47%, list=18%, signal=57%
KYNG_DNA_DAMAGE_BY_4NQO_OR_UV	KYNG_DNA_DAMAGE_BY_4NQO_OR_UV		37	-0.17138492	-0.53332365	0.98938054	1	1	1382	tags=22%, list=12%, signal=25%
HELLER_HDAC_TARGETS_DN	HELLER_HDAC_TARGETS_DN		172	-0.14687896	-0.53147346	1	1	1	936	tags=12%, list=8%, signal=12%
LIU_CMYB_TARGETS_UP	LIU_CMYB_TARGETS_UP		100	-0.14065237	-0.5311836	0.9982935	1	1	1585	tags=21%, list=14%, signal=24%
KANNAN_TP53_TARGETS_DN	KANNAN_TP53_TARGETS_DN		15	-0.19669423	-0.5305195	0.9906191	1	1	2212	tags=47%, list=20%, signal=58%
REACTOME_NEURONAL_SYSTEM	REACTOME_NEURONAL_SYSTEM		183	-0.16572498	-0.5304258	0.996633	1	1	1484	tags=17%, list=13%, signal=20%
ZHAN_MULTIPLE_MYELOMA_HP_UP	ZHAN_MULTIPLE_MYELOMA_HP_UP		28	-0.17653015	-0.5300409	0.9876761	1	1	794	tags=14%, list=7%, signal=15%
AMIT_SERUM_RESPONSE_60_MCF10A	AMIT_SERUM_RESPONSE_60_MCF10A		38	-0.18142648	-0.52993715	0.9851852	1	1	1921	tags=34%, list=17%, signal=41%
REACTOME_AMINE_LIGAND_BINDING_RECEPTORS	REACTOME_AMINE_LIGAND_BINDING_RECEPTORS		24	-0.21448939	-0.52943546	0.9474606	1	1	1930	tags=29%, list=17%, signal=35%
REACTOME_SEMA4D_INDUCED_CELL_MIGRATION_AND_GROWTH_CONE_COLLAPSE	REACTOME_SEMA4D_INDUCED_CELL_MIGRATION_AND_GROWTH_CONE_COLLAPSE		16	-0.20014283	-0.52918476	0.972119	1	1	502	tags=13%, list=4%, signal=13%
LEIN_MEDULLA_MARKERS	LEIN_MEDULLA_MARKERS		48	-0.17030986	-0.52814436	0.9910873	1	1	2112	tags=29%, list=19%, signal=36%
CONCANNON_APOPTOSIS_BY_EPOXOMICIN_UP	CONCANNON_APOPTOSIS_BY_EPOXOMICIN_UP		142	-0.15216152	-0.52740526	0.99819165	1	1	948	tags=12%, list=8%, signal=13%
DANG_MYC_TARGETS_UP	DANG_MYC_TARGETS_UP		93	-0.13279079	-0.52557486	0.955684	1	1	1046	tags=10%, list=9%, signal=11%
SENESE_HDAC2_TARGETS_UP	SENESE_HDAC2_TARGETS_UP		66	-0.17038195	-0.52533484	0.9890511	1	1	1075	tags=17%, list=10%, signal=18%
SMITH_TERT_TARGETS_DN	SMITH_TERT_TARGETS_DN		59	-0.17552717	-0.52452964	0.99640286	1	1	1676	tags=24%, list=15%, signal=28%
HUTTMANN_B_CLL_POOR_SURVIVAL_UP	HUTTMANN_B_CLL_POOR_SURVIVAL_UP		164	-0.1429702	-0.52412075	0.99306756	1	1	1508	tags=17%, list=13%, signal=19%
WANG_METHYLATED_IN_BREAST_CANCER	WANG_METHYLATED_IN_BREAST_CANCER		25	-0.21012506	-0.5226411	0.9773585	1	1	1888	tags=28%, list=17%, signal=34%
DOANE_BREAST_CANCER_ESR1_DN	DOANE_BREAST_CANCER_ESR1_DN		31	-0.20137691	-0.521965	0.99819165	1	1	1685	tags=26%, list=15%, signal=30%
MIKKELSEN_MEF_HCP_WITH_H3K27ME3	MIKKELSEN_MEF_HCP_WITH_H3K27ME3		325	-0.176283	-0.52190596	0.99659866	1	1	1536	tags=20%, list=14%, signal=23%
AMUNDSON_POOR_SURVIVAL_AFTER_GAMMA_RADIATION_8G	AMUNDSON_POOR_SURVIVAL_AFTER_GAMMA_RADIATION_8G		58	-0.17754565	-0.5217601	0.9777778	1	1	1074	tags=17%, list=10%, signal=19%
PID_MYC_REPRESSPATHWAY	PID_MYC_REPRESSPATHWAY		46	-0.17059983	-0.52022785	0.9907063	1	1	789	tags=11%, list=7%, signal=12%
COLIN_PILOCYTIC_ASTROCYTOMA_VS_GLIOBLASTOMA_UP	COLIN_PILOCYTIC_ASTROCYTOMA_VS_GLIOBLASTOMA_UP		21	-0.20686518	-0.51904595	0.98913044	1	1	1117	tags=24%, list=10%, signal=26%
SANA_RESPONSE_TO_IFNG_DN	SANA_RESPONSE_TO_IFNG_DN		59	-0.15121514	-0.5170821	0.9814471	1	1	826	tags=12%, list=7%, signal=13%
BHAT_ESR1_TARGETS_VIA_AKT1_UP	BHAT_ESR1_TARGETS_VIA_AKT1_UP		152	-0.13484883	-0.51702416	1	1	1	1205	tags=14%, list=11%, signal=15%
SHAFFER_IRF4_MULTIPLE_MYELOMA_PROGRAM	SHAFFER_IRF4_MULTIPLE_MYELOMA_PROGRAM		25	-0.19078705	-0.51564854	0.99274045	1	1	1304	tags=20%, list=12%, signal=23%
ZHAN_MULTIPLE_MYELOMA_MF_UP	ZHAN_MULTIPLE_MYELOMA_MF_UP		27	-0.19643208	-0.5145862	0.98507464	1	1	581	tags=11%, list=5%, signal=12%
SHEN_SMARCA2_TARGETS_DN	SHEN_SMARCA2_TARGETS_DN		181	-0.16599934	-0.5134231	0.9983471	1	1	984	tags=13%, list=9%, signal=14%
VILIMAS_NOTCH1_TARGETS_UP	VILIMAS_NOTCH1_TARGETS_UP		40	-0.20724864	-0.51331234	0.96869564	1	1	1553	tags=25%, list=14%, signal=29%
NADLER_OBESITY_DN	NADLER_OBESITY_DN		41	-0.19933164	-0.51322126	0.97482014	1	1	1891	tags=34%, list=17%, signal=41%
DARWICHE_PAPILLOMA_RISK_HIGH_UP	DARWICHE_PAPILLOMA_RISK_HIGH_UP		78	-0.14898422	-0.5120088	0.9964222	1	1	1418	tags=15%, list=13%, signal=17%
LI_PROSTATE_CANCER_EPIGENETIC	LI_PROSTATE_CANCER_EPIGENETIC		16	-0.22257595	-0.5102495	0.9876543	1	1	129	tags=6%, list=1%, signal=6%
MULLIGHAN_NPM1_MUTATED_SIGNATURE_2_DN	MULLIGHAN_NPM1_MUTATED_SIGNATURE_2_DN		45	-0.16258778	-0.5101022	0.9944341	1	1	1299	tags=18%, list=12%, signal=20%
RASHI_RESPONSE_TO_IONIZING_RADIATION_6	RASHI_RESPONSE_TO_IONIZING_RADIATION_6		60	-0.18679908	-0.5095543	0.982699	1	1	1829	tags=28%, list=16%, signal=34%
KEGG_STARCH_AND_SUCROSE_METABOLISM	KEGG_STARCH_AND_SUCROSE_METABOLISM		21	-0.19712667	-0.50529516	0.98743266	1	1	1706	tags=29%, list=15%, signal=34%
SHIPP_DLBCL_CURED_VS_FATAL_DN	SHIPP_DLBCL_CURED_VS_FATAL_DN		26	-0.16279349	-0.50480545	0.9982238	1	1	718	tags=12%, list=6%, signal=12%
LEE_CALORIE_RESTRICTION_MUSCLE_UP	LEE_CALORIE_RESTRICTION_MUSCLE_UP		29	-0.17659749	-0.50272804	0.9884106	1	1	1909	tags=31%, list=17%, signal=37%
YAO_TEMPORAL_RESPONSE_TO_PROGESTERONE_CLUSTER_11	YAO_TEMPORAL_RESPONSE_TO_PROGESTERONE_CLUSTER_11		67	-0.13711114	-0.50242734	0.98932385	1	1	624	tags=7%, list=6%, signal=8%
KEGG_CELL_ADHESION_MOLECULES_CAMS	KEGG_CELL_ADHESION_MOLECULES_CAMS		75	-0.17250195	-0.5006312	0.99661016	1	1	1267	tags=20%, list=11%, signal=22%
GROSS_HYPOXIA_VIA_ELK3_AND_HIF1A_UP	GROSS_HYPOXIA_VIA_ELK3_AND_HIF1A_UP		90	-0.15367977	-0.49128205	0.99809885	1	1	832	tags=11%, list=7%, signal=12%
FOSTER_TOLERANT_MACROPHAGE_UP	FOSTER_TOLERANT_MACROPHAGE_UP		98	-0.17650585	-0.4912554	0.9982578	1	1	1502	tags=22%, list=13%, signal=26%
BURTON_ADIPOGENESIS_6	BURTON_ADIPOGENESIS_6		147	-0.15059823	-0.48969114	0.98366606	1	1	964	tags=11%, list=9%, signal=12%
WUNDER_INFLAMMATORY_RESPONSE_AND_CHOLESTEROL_UP	WUNDER_INFLAMMATORY_RESPONSE_AND_CHOLESTEROL_UP		33	-0.19433838	-0.48818496	0.99630994	1	1	797	tags=12%, list=7%, signal=13%
FLECHNER_PBL_KIDNEY_TRANSPLANT_OK_VS_DONOR_UP	FLECHNER_PBL_KIDNEY_TRANSPLANT_OK_VS_DONOR_UP		96	-0.12319711	-0.48332894	0.9889706	1	1	1198	tags=11%, list=11%, signal=13%
PID_IL8CXCR2_PATHWAY	PID_IL8CXCR2_PATHWAY		24	-0.18923715	-0.4832581	0.9828897	1	1	1680	tags=25%, list=15%, signal=29%
RASHI_RESPONSE_TO_IONIZING_RADIATION_2	RASHI_RESPONSE_TO_IONIZING_RADIATION_2		87	-0.15205725	-0.4828961	0.9887218	1	1	2146	tags=28%, list=19%, signal=34%
KYNG_ENVIRONMENTAL_STRESS_RESPONSE_NOT_BY_GAMMA_IN_OLD	KYNG_ENVIRONMENTAL_STRESS_RESPONSE_NOT_BY_GAMMA_IN_OLD		22	-0.15488547	-0.4827299	0.99445474	1	1	9468	tags=100%, list=85%, signal=646%
SENESE_HDAC1_TARGETS_UP	SENESE_HDAC1_TARGETS_UP		225	-0.13444506	-0.4813773	1	1	1	1304	tags=16%, list=12%, signal=17%
ZHONG_SECRETOME_OF_LUNG_CANCER_AND_MACROPHAGE	ZHONG_SECRETOME_OF_LUNG_CANCER_AND_MACROPHAGE		53	-0.15002276	-0.47822106	0.98930484	1	1	1131	tags=15%, list=10%, signal=17%
BIOCARTA_IL12_PATHWAY	BIOCARTA_IL12_PATHWAY		15	-0.21740295	-0.47785828	0.97887325	1	1	2006	tags=40%, list=18%, signal=49%
REACTOME_GLUCONEOGENESIS	REACTOME_GLUCONEOGENESIS		19	-0.19975789	-0.47677138	0.9784411	1	1	1998	tags=26%, list=18%, signal=32%
KYNG_ENVIRONMENTAL_STRESS_RESPONSE_NOT_BY_GAMMA_IN_WS	KYNG_ENVIRONMENTAL_STRESS_RESPONSE_NOT_BY_GAMMA_IN_WS		23	-0.15489933	-0.47634357	0.98521256	1	1	9468	tags=100%, list=85%, signal=646%
DIRMEIER_LMP1_RESPONSE_LATE_DN	DIRMEIER_LMP1_RESPONSE_LATE_DN		20	-0.17180508	-0.4759254	0.981982	1	1	1662	tags=25%, list=15%, signal=29%
ZHAN_V1_LATE_DIFFERENTIATION_GENES_UP	ZHAN_V1_LATE_DIFFERENTIATION_GENES_UP		27	-0.18218489	-0.4731084	0.97794116	1	1	1304	tags=22%, list=12%, signal=25%
REACTOME_REGULATION_OF_INSULIN_SECRETION	REACTOME_REGULATION_OF_INSULIN_SECRETION		56	-0.15098898	-0.47072935	0.99825174	1	1	1680	tags=21%, list=15%, signal=25%
MOOTHA_GLUCONEOGENESIS	MOOTHA_GLUCONEOGENESIS		22	-0.19060712	-0.46887532	0.982906	1	1	2153	tags=32%, list=19%, signal=39%
REACTOME_TRANSPORT_OF_GLUCOSE_AND_OTHER_SUGARS_BILE_SALTS_AND_ORGANIC_ACIDS_METAL_IONS_AND_AMINE_COMPOUNDS	REACTOME_TRANSPORT_OF_GLUCOSE_AND_OTHER_SUGARS_BILE_SALTS_AND_ORGANIC_ACIDS_METAL_IONS_AND_AMINE_COMPOUNDS		63	-0.15363988	-0.46741852	1	1	1	1795	tags=25%, list=16%, signal=30%
REACTOME_SEMA4D_IN_SEMAPHORIN_SIGNALING	REACTOME_SEMA4D_IN_SEMAPHORIN_SIGNALING		19	-0.17543559	-0.4643435	0.98932385	1	1	502	tags=11%, list=4%, signal=11%
ZHENG_BOUND_BY_FOXP3	ZHENG_BOUND_BY_FOXP3		250	-0.13447604	-0.46395692	1	1	1	944	tags=12%, list=8%, signal=12%
BROCKE_APOPTOSIS_REVERSED_BY_IL6	BROCKE_APOPTOSIS_REVERSED_BY_IL6		77	-0.14511497	-0.4615122	1	1	1	1236	tags=14%, list=11%, signal=16%
ICHIBA_GRAFT_VERSUS_HOST_DISEASE_D7_UP	ICHIBA_GRAFT_VERSUS_HOST_DISEASE_D7_UP		76	-0.18661904	-0.45995095	0.98357666	1	1	1712	tags=28%, list=15%, signal=32%
KEGG_VIBRIO_CHOLERAE_INFECTION	KEGG_VIBRIO_CHOLERAE_INFECTION		38	-0.13578437	-0.4583347	0.99230766	1	1	522	tags=8%, list=5%, signal=8%
KEGG_PRIMARY_IMMUNODEFICIENCY	KEGG_PRIMARY_IMMUNODEFICIENCY		25	-0.17721261	-0.45416293	0.9967159	1	1	1864	tags=28%, list=17%, signal=34%
REACTOME_MAPK_TARGETS_NUCLEAR_EVENTS_MEDIATED_BY_MAP_KINASES	REACTOME_MAPK_TARGETS_NUCLEAR_EVENTS_MEDIATED_BY_MAP_KINASES		18	-0.1616279	-0.45406607	0.99451554	1	1	9392	tags=100%, list=84%, signal=619%
REACTOME_GLYCEROPHOSPHOLIPID_BIOSYNTHESIS	REACTOME_GLYCEROPHOSPHOLIPID_BIOSYNTHESIS		47	-0.14060749	-0.4526734	1	1	1	315	tags=6%, list=3%, signal=7%
GAVIN_FOXP3_TARGETS_CLUSTER_P2	GAVIN_FOXP3_TARGETS_CLUSTER_P2		40	-0.15866196	-0.45163518	0.9982487	1	1	7573	tags=93%, list=68%, signal=285%
LU_AGING_BRAIN_DN	LU_AGING_BRAIN_DN		88	-0.12931184	-0.45149356	1	1	1	881	tags=9%, list=8%, signal=10%
REACTOME_INTEGRATION_OF_ENERGY_METABOLISM	REACTOME_INTEGRATION_OF_ENERGY_METABOLISM		76	-0.1392201	-0.4514135	1	1	1	1680	tags=20%, list=15%, signal=23%
LEE_DIFFERENTIATING_T_LYMPHOCYTE	LEE_DIFFERENTIATING_T_LYMPHOCYTE		96	-0.16060212	-0.44686574	0.9965035	1	1	889	tags=14%, list=8%, signal=15%
STOSSI_RESPONSE_TO_ESTRADIOL	STOSSI_RESPONSE_TO_ESTRADIOL		34	-0.16387688	-0.44574866	1	1	1	824	tags=12%, list=7%, signal=13%
MIKKELSEN_MEF_HCP_WITH_H3_UNMETHYLATED	MIKKELSEN_MEF_HCP_WITH_H3_UNMETHYLATED		106	-0.15259719	-0.4448781	1	1	1	1792	tags=25%, list=16%, signal=30%
SHIN_B_CELL_LYMPHOMA_CLUSTER_7	SHIN_B_CELL_LYMPHOMA_CLUSTER_7		19	-0.16196494	-0.43676314	0.9964602	1	1	1156	tags=16%, list=10%, signal=18%
LANDIS_ERBB2_BREAST_PRENEOPLASTIC_DN	LANDIS_ERBB2_BREAST_PRENEOPLASTIC_DN		45	-0.16631818	-0.4362954	0.99281865	1	1	1621	tags=20%, list=14%, signal=23%
FIGUEROA_AML_METHYLATION_CLUSTER_5_DN	FIGUEROA_AML_METHYLATION_CLUSTER_5_DN		25	-0.17242068	-0.4353259	0.9982877	1	1	1634	tags=24%, list=15%, signal=28%
MULLIGHAN_NPM1_SIGNATURE_3_DN	MULLIGHAN_NPM1_SIGNATURE_3_DN		83	-0.13552864	-0.43426457	1	1	1	1164	tags=13%, list=10%, signal=15%
REACTOME_CLASS_B_2_SECRETIN_FAMILY_RECEPTORS	REACTOME_CLASS_B_2_SECRETIN_FAMILY_RECEPTORS		63	-0.148434	-0.42545775	1	1	1	1719	tags=22%, list=15%, signal=26%
HELLER_SILENCED_BY_METHYLATION_DN	HELLER_SILENCED_BY_METHYLATION_DN		64	-0.12779002	-0.42526516	1	1	1	2100	tags=27%, list=19%, signal=33%
KYNG_ENVIRONMENTAL_STRESS_RESPONSE_NOT_BY_4NQO_IN_WS	KYNG_ENVIRONMENTAL_STRESS_RESPONSE_NOT_BY_4NQO_IN_WS		28	-0.1378693	-0.42496628	0.99630314	1	1	9659	tags=100%, list=86%, signal=726%
THEODOROU_MAMMARY_TUMORIGENESIS	THEODOROU_MAMMARY_TUMORIGENESIS		16	-0.17641959	-0.42373124	0.99820787	1	1	165	tags=6%, list=1%, signal=6%
MCBRYAN_PUBERTAL_BREAST_5_6WK_DN	MCBRYAN_PUBERTAL_BREAST_5_6WK_DN		81	-0.12478751	-0.41754448	1	1	1	1168	tags=12%, list=10%, signal=14%
ZHAN_MULTIPLE_MYELOMA_CD1_DN	ZHAN_MULTIPLE_MYELOMA_CD1_DN		22	-0.14165518	-0.41355476	0.9981584	1	1	94	tags=5%, list=1%, signal=5%
PID_LYSOPHOSPHOLIPID_PATHWAY	PID_LYSOPHOSPHOLIPID_PATHWAY		39	-0.1372386	-0.41317084	0.9981884	1	1	1680	tags=21%, list=15%, signal=24%
REACTOME_TRANSCRIPTIONAL_REGULATION_OF_WHITE_ADIPOCYTE_DIFFERENTIATION	REACTOME_TRANSCRIPTIONAL_REGULATION_OF_WHITE_ADIPOCYTE_DIFFERENTIATION		35	-0.13984095	-0.40785965	0.99637026	1	1	1509	tags=17%, list=13%, signal=20%
HOFFMANN_IMMATURE_TO_MATURE_B_LYMPHOCYTE_DN	HOFFMANN_IMMATURE_TO_MATURE_B_LYMPHOCYTE_DN		38	-0.13300665	-0.4073357	1	1	1	1607	tags=18%, list=14%, signal=21%
REACTOME_SIGNAL_TRANSDUCTION_BY_L1	REACTOME_SIGNAL_TRANSDUCTION_BY_L1		25	-0.13428761	-0.40385488	0.99636364	1	1	7781	tags=92%, list=69%, signal=301%
REACTOME_NEUROTRANSMITTER_RELEASE_CYCLE	REACTOME_NEUROTRANSMITTER_RELEASE_CYCLE		21	-0.16613337	-0.39797625	1	1	1	1206	tags=19%, list=11%, signal=21%
WATANABE_COLON_CANCER_MSI_VS_MSS_UP	WATANABE_COLON_CANCER_MSI_VS_MSS_UP		16	-0.16020891	-0.39032695	0.9982238	1	1	957	tags=19%, list=9%, signal=20%
ZHU_CMV_24_HR_UP	ZHU_CMV_24_HR_UP		64	-0.11378879	-0.3878533	1	1	1	883	tags=9%, list=8%, signal=10%
REACTOME_GLUCOSE_METABOLISM	REACTOME_GLUCOSE_METABOLISM		44	-0.13552366	-0.38095355	0.9982699	1	1	1998	tags=23%, list=18%, signal=28%
MIKKELSEN_MCV6_LCP_WITH_H3K27ME3	MIKKELSEN_MCV6_LCP_WITH_H3K27ME3		15	-0.16900292	-0.37989068	0.9982238	1	1	819	tags=13%, list=7%, signal=14%
KEGG_GLYCEROPHOSPHOLIPID_METABOLISM	KEGG_GLYCEROPHOSPHOLIPID_METABOLISM		41	-0.11301355	-0.36396396	1	1	1	2184	tags=29%, list=20%, signal=36%
PID_CD8TCRDOWNSTREAMPATHWAY	PID_CD8TCRDOWNSTREAMPATHWAY		37	-0.11411964	-0.34593412	1	1	1	1883	tags=22%, list=17%, signal=26%
ZHU_CMV_ALL_UP	ZHU_CMV_ALL_UP		85	-0.09377106	-0.31930062	1	0.99965894	1	1644	tags=15%, list=15%, signal=18%
