# Supplementary material for: A genomic analysis of mouse models of breast cancer reveals molecular features of mouse models and relationships to human breast cancer
Source: Breast Cancer Res. 2014 Jun 5;16(3):R59. doi: 10.1186/bcr3672 (PMC4078930; doi:10.1186/bcr3672)
Supplement: Additional file 11 — GSEA for mouse models compared to all other models or to mammary gland development. Listed by model. [file bcr3672-S11.zip › AdditionalFile11/Apc_KO/vs_other_models/c2/Upregulated_in_APCko_vs_other_models.txt]

NAME	GS<br> follow link to MSigDB	GS DETAILS	SIZE	ES	NES	NOM p-val	FDR q-val	FWER p-val	RANK AT MAX	LEADING EDGE
REACTOME_SIGNALING_BY_FGFR1_MUTANTS	REACTOME_SIGNALING_BY_FGFR1_MUTANTS	Details ...	16	0.68825555	2.011374	0	1	0.239	1604	tags=44%, list=14%, signal=51%
KEGG_NUCLEOTIDE_EXCISION_REPAIR	KEGG_NUCLEOTIDE_EXCISION_REPAIR	Details ...	38	0.5649843	1.7585939	0.02952756	1	0.829	3901	tags=79%, list=35%, signal=121%
BIOCARTA_STRESS_PATHWAY	BIOCARTA_STRESS_PATHWAY	Details ...	15	0.5696582	1.6966615	0.022540983	1	0.911	2422	tags=47%, list=22%, signal=59%
REACTOME_P75_NTR_RECEPTOR_MEDIATED_SIGNALLING	REACTOME_P75_NTR_RECEPTOR_MEDIATED_SIGNALLING	Details ...	50	0.43916598	1.6342996	0.018018018	1	0.954	4151	tags=58%, list=37%, signal=92%
DING_LUNG_CANCER_EXPRESSION_BY_COPY_NUMBER	DING_LUNG_CANCER_EXPRESSION_BY_COPY_NUMBER	Details ...	54	0.46158734	1.6331203	0.037549406	1	0.955	3656	tags=59%, list=33%, signal=88%
REACTOME_CELL_DEATH_SIGNALLING_VIA_NRAGE_NRIF_AND_NADE	REACTOME_CELL_DEATH_SIGNALLING_VIA_NRAGE_NRIF_AND_NADE	Details ...	35	0.5043004	1.6068479	0.013667426	1	0.968	3690	tags=60%, list=33%, signal=89%
REACTOME_FORMATION_OF_INCISION_COMPLEX_IN_GG_NER	REACTOME_FORMATION_OF_INCISION_COMPLEX_IN_GG_NER	Details ...	20	0.5667175	1.6064425	0.052953158	1	0.969	3901	tags=80%, list=35%, signal=123%
BROWNE_HCMV_INFECTION_6HR_DN	BROWNE_HCMV_INFECTION_6HR_DN	Details ...	86	0.43232638	1.6041212	0.004640371	1	0.969	1692	tags=35%, list=15%, signal=41%
HOEGERKORP_CD44_TARGETS_TEMPORAL_DN	HOEGERKORP_CD44_TARGETS_TEMPORAL_DN	Details ...	15	0.54750323	1.6037996	0.020881671	1	0.969	1365	tags=33%, list=12%, signal=38%
REACTOME_GLOBAL_GENOMIC_NER_GG_NER	REACTOME_GLOBAL_GENOMIC_NER_GG_NER	Details ...	30	0.5622822	1.5982101	0.060851928	1	0.973	3901	tags=80%, list=35%, signal=122%
CAVARD_LIVER_CANCER_MALIGNANT_VS_BENIGN	CAVARD_LIVER_CANCER_MALIGNANT_VS_BENIGN	Details ...	20	0.59029585	1.5626018	0.04028436	1	0.983	1346	tags=35%, list=12%, signal=40%
SHEN_SMARCA2_TARGETS_UP	SHEN_SMARCA2_TARGETS_UP	Details ...	224	0.39019263	1.551186	0.097165994	1	0.985	4011	tags=56%, list=36%, signal=86%
IWANAGA_E2F1_TARGETS_INDUCED_BY_SERUM	IWANAGA_E2F1_TARGETS_INDUCED_BY_SERUM	Details ...	15	0.6209225	1.545817	0.054580897	1	0.985	2855	tags=73%, list=25%, signal=98%
BIOCARTA_TNFR1_PATHWAY	BIOCARTA_TNFR1_PATHWAY	Details ...	19	0.4913858	1.5424309	0.052192066	1	0.985	2422	tags=42%, list=22%, signal=54%
REACTOME_NRAGE_SIGNALS_DEATH_THROUGH_JNK	REACTOME_NRAGE_SIGNALS_DEATH_THROUGH_JNK	Details ...	27	0.51068056	1.5339382	0.028077753	1	0.985	1139	tags=33%, list=10%, signal=37%
ZHONG_RESPONSE_TO_AZACITIDINE_AND_TSA_DN	ZHONG_RESPONSE_TO_AZACITIDINE_AND_TSA_DN	Details ...	33	0.46087256	1.5332857	0.071287125	1	0.985	3794	tags=64%, list=34%, signal=96%
VALK_AML_CLUSTER_6	VALK_AML_CLUSTER_6	Details ...	19	0.57534176	1.5319711	0.034168564	1	0.985	1085	tags=37%, list=10%, signal=41%
REACTOME_MEIOTIC_SYNAPSIS	REACTOME_MEIOTIC_SYNAPSIS	Details ...	20	0.5178503	1.5238451	0.054704595	1	0.986	1654	tags=40%, list=15%, signal=47%
NOUZOVA_TRETINOIN_AND_H4_ACETYLATION	NOUZOVA_TRETINOIN_AND_H4_ACETYLATION	Details ...	79	0.35805956	1.5231261	0.058455113	1	0.986	4617	tags=53%, list=41%, signal=90%
KAUFFMANN_DNA_REPAIR_GENES	KAUFFMANN_DNA_REPAIR_GENES	Details ...	155	0.42440248	1.5181769	0.10493827	1	0.987	4520	tags=66%, list=40%, signal=109%
REACTOME_MITOTIC_G2_G2_M_PHASES	REACTOME_MITOTIC_G2_G2_M_PHASES	Details ...	45	0.44969097	1.5163347	0.091816366	1	0.987	4226	tags=67%, list=38%, signal=107%
PID_HDAC_CLASSI_PATHWAY	PID_HDAC_CLASSI_PATHWAY	Details ...	33	0.4125067	1.513179	0.05957447	1	0.988	5055	tags=73%, list=45%, signal=132%
REACTOME_NUCLEOTIDE_EXCISION_REPAIR	REACTOME_NUCLEOTIDE_EXCISION_REPAIR	Details ...	44	0.47844502	1.5110021	0.09780439	1	0.989	4211	tags=73%, list=38%, signal=116%
REACTOME_SIGNALING_BY_NOTCH1	REACTOME_SIGNALING_BY_NOTCH1	Details ...	39	0.42689058	1.506766	0.043778803	1	0.989	3230	tags=44%, list=29%, signal=61%
TCGA_GLIOBLASTOMA_COPY_NUMBER_UP	TCGA_GLIOBLASTOMA_COPY_NUMBER_UP	Details ...	34	0.42001453	1.5049115	0.048543688	1	0.989	3913	tags=53%, list=35%, signal=81%
PENG_GLUCOSE_DEPRIVATION_DN	PENG_GLUCOSE_DEPRIVATION_DN	Details ...	108	0.32756528	1.5004143	0.016470589	1	0.99	4788	tags=55%, list=43%, signal=95%
REACTOME_MYOGENESIS	REACTOME_MYOGENESIS	Details ...	17	0.60577977	1.4954042	0.05543237	1	0.992	1372	tags=41%, list=12%, signal=47%
BILANGES_RAPAMYCIN_SENSITIVE_GENES	BILANGES_RAPAMYCIN_SENSITIVE_GENES	Details ...	17	0.49087965	1.4924456	0.08108108	1	0.992	4138	tags=71%, list=37%, signal=112%
REACTOME_RNA_POL_I_TRANSCRIPTION	REACTOME_RNA_POL_I_TRANSCRIPTION	Details ...	24	0.47407353	1.4916712	0.09795918	1	0.992	4848	tags=79%, list=43%, signal=139%
KEGG_BASAL_TRANSCRIPTION_FACTORS	KEGG_BASAL_TRANSCRIPTION_FACTORS	Details ...	22	0.46947107	1.4888346	0.08429119	1	0.992	3237	tags=55%, list=29%, signal=77%
REACTOME_SYNTHESIS_OF_PIPS_AT_THE_PLASMA_MEMBRANE	REACTOME_SYNTHESIS_OF_PIPS_AT_THE_PLASMA_MEMBRANE	Details ...	16	0.511035	1.4854932	0.08277405	1	0.992	3046	tags=63%, list=27%, signal=86%
BIOCARTA_FAS_PATHWAY	BIOCARTA_FAS_PATHWAY	Details ...	18	0.47929087	1.4817243	0.07515658	1	0.992	2462	tags=44%, list=22%, signal=57%
YOSHIOKA_LIVER_CANCER_EARLY_RECURRENCE_DN	YOSHIOKA_LIVER_CANCER_EARLY_RECURRENCE_DN	Details ...	33	0.4133623	1.4767375	0.053240743	1	0.992	3752	tags=48%, list=34%, signal=73%
SLEBOS_HEAD_AND_NECK_CANCER_WITH_HPV_UP	SLEBOS_HEAD_AND_NECK_CANCER_WITH_HPV_UP	Details ...	40	0.49616474	1.4729692	0.09050772	1	0.992	2870	tags=55%, list=26%, signal=74%
YAO_TEMPORAL_RESPONSE_TO_PROGESTERONE_CLUSTER_10	YAO_TEMPORAL_RESPONSE_TO_PROGESTERONE_CLUSTER_10	Details ...	46	0.37560153	1.4715004	0.116959065	1	0.992	6519	tags=80%, list=58%, signal=192%
REACTOME_DNA_REPAIR	REACTOME_DNA_REPAIR	Details ...	77	0.44993705	1.4706061	0.13453816	1	0.992	5185	tags=79%, list=46%, signal=147%
BURTON_ADIPOGENESIS_12	BURTON_ADIPOGENESIS_12	Details ...	19	0.559471	1.4648068	0.094262294	1	0.993	3767	tags=74%, list=34%, signal=111%
REACTOME_RNA_POL_I_TRANSCRIPTION_INITIATION	REACTOME_RNA_POL_I_TRANSCRIPTION_INITIATION	Details ...	17	0.5043056	1.4628661	0.13069306	1	0.993	3416	tags=65%, list=31%, signal=93%
REACTOME_RNA_POL_I_TRANSCRIPTION_TERMINATION	REACTOME_RNA_POL_I_TRANSCRIPTION_TERMINATION	Details ...	16	0.5175267	1.4608634	0.11764706	1	0.993	3416	tags=69%, list=31%, signal=99%
REACTOME_RNA_POL_I_RNA_POL_III_AND_MITOCHONDRIAL_TRANSCRIPTION	REACTOME_RNA_POL_I_RNA_POL_III_AND_MITOCHONDRIAL_TRANSCRIPTION	Details ...	45	0.39602378	1.4547484	0.13052209	1	0.994	5048	tags=62%, list=45%, signal=113%
REACTOME_SIGNALING_BY_FGFR_MUTANTS	REACTOME_SIGNALING_BY_FGFR_MUTANTS	Details ...	27	0.4614836	1.4503695	0.07272727	1	0.994	1604	tags=30%, list=14%, signal=34%
REACTOME_FORMATION_OF_TRANSCRIPTION_COUPLED_NER_TC_NER_REPAIR_COMPLEX	REACTOME_FORMATION_OF_TRANSCRIPTION_COUPLED_NER_TC_NER_REPAIR_COMPLEX	Details ...	26	0.45094922	1.4489598	0.13438736	1	0.994	4211	tags=69%, list=38%, signal=111%
PID_ECADHERIN_NASCENTAJ_PATHWAY	PID_ECADHERIN_NASCENTAJ_PATHWAY	Details ...	28	0.44691208	1.4479641	0.09312639	1	0.994	3687	tags=50%, list=33%, signal=74%
KEGG_ACUTE_MYELOID_LEUKEMIA	KEGG_ACUTE_MYELOID_LEUKEMIA	Details ...	36	0.39806455	1.4389567	0.06775701	1	0.995	1604	tags=25%, list=14%, signal=29%
REACTOME_TRANSCRIPTION_COUPLED_NER_TC_NER	REACTOME_TRANSCRIPTION_COUPLED_NER_TC_NER	Details ...	39	0.4696216	1.4362539	0.14481409	1	0.995	4211	tags=72%, list=38%, signal=115%
REACTOME_SULFUR_AMINO_ACID_METABOLISM	REACTOME_SULFUR_AMINO_ACID_METABOLISM	Details ...	21	0.49662545	1.4342648	0.10212766	1	0.995	2438	tags=43%, list=22%, signal=55%
SU_TESTIS	SU_TESTIS	Details ...	43	0.46961594	1.4290742	0.09247312	1	0.995	3138	tags=49%, list=28%, signal=68%
WANG_LMO4_TARGETS_DN	WANG_LMO4_TARGETS_DN	Details ...	169	0.32916537	1.4279907	0.08280255	1	0.995	4483	tags=53%, list=40%, signal=86%
GENTILE_UV_RESPONSE_CLUSTER_D5	GENTILE_UV_RESPONSE_CLUSTER_D5	Details ...	23	0.4182361	1.4257537	0.09453782	1	0.995	4856	tags=61%, list=43%, signal=107%
KEGG_SMALL_CELL_LUNG_CANCER	KEGG_SMALL_CELL_LUNG_CANCER	Details ...	48	0.42530572	1.4235653	0.07625272	1	0.995	1604	tags=33%, list=14%, signal=39%
BRUINS_UVC_RESPONSE_MIDDLE	BRUINS_UVC_RESPONSE_MIDDLE	Details ...	60	0.36734128	1.4227463	0.07786885	1	0.995	2940	tags=38%, list=26%, signal=52%
LIU_SOX4_TARGETS_DN	LIU_SOX4_TARGETS_DN	Details ...	184	0.31310037	1.422271	0.080168776	1	0.995	4178	tags=48%, list=37%, signal=75%
WAKASUGI_HAVE_ZNF143_BINDING_SITES	WAKASUGI_HAVE_ZNF143_BINDING_SITES	Details ...	44	0.45588246	1.4165763	0.14522822	1	0.995	4412	tags=70%, list=39%, signal=116%
BYSTRYKH_HEMATOPOIESIS_STEM_CELL_AND_BRAIN_QTL_CIS	BYSTRYKH_HEMATOPOIESIS_STEM_CELL_AND_BRAIN_QTL_CIS	Details ...	38	0.38864657	1.4123157	0.119284295	1	0.995	5528	tags=74%, list=49%, signal=145%
REACTOME_RECRUITMENT_OF_MITOTIC_CENTROSOME_PROTEINS_AND_COMPLEXES	REACTOME_RECRUITMENT_OF_MITOTIC_CENTROSOME_PROTEINS_AND_COMPLEXES	Details ...	31	0.42688084	1.4075264	0.12345679	1	0.995	3634	tags=58%, list=32%, signal=86%
PYEON_HPV_POSITIVE_TUMORS_UP	PYEON_HPV_POSITIVE_TUMORS_UP	Details ...	34	0.5330509	1.4069104	0.13636364	1	0.995	2381	tags=53%, list=21%, signal=67%
REACTOME_FORMATION_OF_THE_HIV1_EARLY_ELONGATION_COMPLEX	REACTOME_FORMATION_OF_THE_HIV1_EARLY_ELONGATION_COMPLEX	Details ...	28	0.45448714	1.4030195	0.17175573	1	0.995	4486	tags=75%, list=40%, signal=125%
SIG_IL4RECEPTOR_IN_B_LYPHOCYTES	SIG_IL4RECEPTOR_IN_B_LYPHOCYTES	Details ...	16	0.45387658	1.4019061	0.09090909	1	0.995	3653	tags=50%, list=33%, signal=74%
BENPORATH_ES_2	BENPORATH_ES_2	Details ...	20	0.5070722	1.4015248	0.08262712	1	0.995	3306	tags=55%, list=30%, signal=78%
WEBER_METHYLATED_HCP_IN_FIBROBLAST_DN	WEBER_METHYLATED_HCP_IN_FIBROBLAST_DN	Details ...	18	0.5616242	1.4005417	0.11255411	1	0.995	1246	tags=39%, list=11%, signal=44%
REACTOME_PI_METABOLISM	REACTOME_PI_METABOLISM		24	0.42860848	1.4000161	0.13215859	1	0.995	3046	tags=50%, list=27%, signal=69%
KOKKINAKIS_METHIONINE_DEPRIVATION_96HR_DN	KOKKINAKIS_METHIONINE_DEPRIVATION_96HR_DN		53	0.40959626	1.3987094	0.09706546	1	0.995	3224	tags=47%, list=29%, signal=66%
VANHARANTA_UTERINE_FIBROID_WITH_7Q_DELETION_DN	VANHARANTA_UTERINE_FIBROID_WITH_7Q_DELETION_DN		17	0.48901233	1.3974556	0.12101911	1	0.995	2570	tags=41%, list=23%, signal=53%
KEGG_UBIQUITIN_MEDIATED_PROTEOLYSIS	KEGG_UBIQUITIN_MEDIATED_PROTEOLYSIS		77	0.32712185	1.3949447	0.099585064	1	0.995	4965	tags=60%, list=44%, signal=107%
BIOCARTA_DEATH_PATHWAY	BIOCARTA_DEATH_PATHWAY		21	0.45367026	1.3908851	0.13508065	1	0.995	2208	tags=43%, list=20%, signal=53%
HEIDENBLAD_AMPLIFIED_IN_PANCREATIC_CANCER	HEIDENBLAD_AMPLIFIED_IN_PANCREATIC_CANCER		16	0.49715328	1.3870422	0.15647922	1	0.995	1056	tags=38%, list=9%, signal=41%
REACTOME_ANTIGEN_PROCESSING_UBIQUITINATION_PROTEASOME_DEGRADATION	REACTOME_ANTIGEN_PROCESSING_UBIQUITINATION_PROTEASOME_DEGRADATION		121	0.31468928	1.3758892	0.11158799	1	0.996	4897	tags=54%, list=44%, signal=94%
OUELLET_OVARIAN_CANCER_INVASIVE_VS_LMP_UP	OUELLET_OVARIAN_CANCER_INVASIVE_VS_LMP_UP		82	0.36842942	1.3742559	0.13836478	1	0.996	5092	tags=60%, list=45%, signal=109%
KEGG_PROTEIN_EXPORT	KEGG_PROTEIN_EXPORT		18	0.45875466	1.3725694	0.16167665	1	0.996	5246	tags=78%, list=47%, signal=146%
HOLLEMAN_ASPARAGINASE_RESISTANCE_ALL_DN	HOLLEMAN_ASPARAGINASE_RESISTANCE_ALL_DN		15	0.43083817	1.3682971	0.13552362	1	0.996	3239	tags=53%, list=29%, signal=75%
REACTOME_MRNA_CAPPING	REACTOME_MRNA_CAPPING		25	0.4624136	1.3682574	0.18796992	1	0.996	4211	tags=72%, list=38%, signal=115%
BIOCARTA_MTOR_PATHWAY	BIOCARTA_MTOR_PATHWAY		16	0.4403379	1.367563	0.12869199	1	0.996	4824	tags=63%, list=43%, signal=110%
KEGG_ENDOMETRIAL_CANCER	KEGG_ENDOMETRIAL_CANCER		31	0.4119472	1.3667306	0.114349775	1	0.996	3669	tags=48%, list=33%, signal=72%
KEGG_AMINOACYL_TRNA_BIOSYNTHESIS	KEGG_AMINOACYL_TRNA_BIOSYNTHESIS		18	0.450296	1.3662331	0.1799591	1	0.996	2944	tags=50%, list=26%, signal=68%
REACTOME_NEGATIVE_REGULATORS_OF_RIG_I_MDA5_SIGNALING	REACTOME_NEGATIVE_REGULATORS_OF_RIG_I_MDA5_SIGNALING		15	0.47669992	1.3642979	0.14035088	1	0.996	3591	tags=60%, list=32%, signal=88%
ZHAN_VARIABLE_EARLY_DIFFERENTIATION_GENES_DN	ZHAN_VARIABLE_EARLY_DIFFERENTIATION_GENES_DN		22	0.4233263	1.3632039	0.12840466	1	0.996	4728	tags=68%, list=42%, signal=118%
MOLENAAR_TARGETS_OF_CCND1_AND_CDK4_UP	MOLENAAR_TARGETS_OF_CCND1_AND_CDK4_UP		28	0.48476505	1.3602786	0.07962529	1	0.996	2618	tags=46%, list=23%, signal=60%
REACTOME_MITOTIC_PROMETAPHASE	REACTOME_MITOTIC_PROMETAPHASE		43	0.4980032	1.3602748	0.20235756	1	0.996	4108	tags=70%, list=37%, signal=110%
POTTI_PACLITAXEL_SENSITIVITY	POTTI_PACLITAXEL_SENSITIVITY		23	0.43983984	1.3596019	0.121518984	1	0.996	5019	tags=65%, list=45%, signal=118%
REACTOME_FORMATION_OF_RNA_POL_II_ELONGATION_COMPLEX_	REACTOME_FORMATION_OF_RNA_POL_II_ELONGATION_COMPLEX_		38	0.3930662	1.3593102	0.172147	1	0.996	4923	tags=71%, list=44%, signal=126%
REACTOME_REGULATION_OF_APOPTOSIS	REACTOME_REGULATION_OF_APOPTOSIS		44	0.36180016	1.3570151	0.19	1	0.996	4878	tags=64%, list=44%, signal=112%
LIU_SOX4_TARGETS_UP	LIU_SOX4_TARGETS_UP		64	0.35443047	1.3569629	0.09276018	1	0.996	2485	tags=33%, list=22%, signal=42%
REACTOME_RNA_POL_II_PRE_TRANSCRIPTION_EVENTS	REACTOME_RNA_POL_II_PRE_TRANSCRIPTION_EVENTS		48	0.37654355	1.3560431	0.18546845	1	0.996	4923	tags=67%, list=44%, signal=118%
CHANGOLKAR_H2AFY_TARGETS_DN	CHANGOLKAR_H2AFY_TARGETS_DN		22	0.44772464	1.3558377	0.084745765	1	0.996	3525	tags=59%, list=31%, signal=86%
REACTOME_LOSS_OF_NLP_FROM_MITOTIC_CENTROSOMES	REACTOME_LOSS_OF_NLP_FROM_MITOTIC_CENTROSOMES		27	0.42507863	1.3542848	0.15592515	1	0.996	3451	tags=56%, list=31%, signal=80%
BOYAULT_LIVER_CANCER_SUBCLASS_G12_UP	BOYAULT_LIVER_CANCER_SUBCLASS_G12_UP		23	0.4333277	1.3541507	0.11951219	1	0.996	2826	tags=39%, list=25%, signal=52%
MOREAUX_MULTIPLE_MYELOMA_BY_TACI_DN	MOREAUX_MULTIPLE_MYELOMA_BY_TACI_DN		92	0.3753064	1.3508743	0.21073559	1	0.996	5963	tags=80%, list=53%, signal=171%
REACTOME_G_ALPHA1213_SIGNALLING_EVENTS	REACTOME_G_ALPHA1213_SIGNALLING_EVENTS		51	0.3848388	1.350226	0.1039261	1	0.996	3690	tags=41%, list=33%, signal=61%
REACTOME_CELL_CYCLE	REACTOME_CELL_CYCLE		213	0.39361033	1.3501285	0.20916335	1	0.996	4817	tags=63%, list=43%, signal=109%
WATANABE_COLON_CANCER_MSI_VS_MSS_DN	WATANABE_COLON_CANCER_MSI_VS_MSS_DN		44	0.41691726	1.3500134	0.09756097	1	0.996	1556	tags=27%, list=14%, signal=32%
NUYTTEN_EZH2_TARGETS_DN	NUYTTEN_EZH2_TARGETS_DN		491	0.3177419	1.3499463	0.11752137	1	0.996	4669	tags=53%, list=42%, signal=87%
STONER_ESOPHAGEAL_CARCINOGENESIS_UP	STONER_ESOPHAGEAL_CARCINOGENESIS_UP		21	0.42749858	1.3483772	0.17248061	1	0.996	5645	tags=76%, list=50%, signal=153%
KEGG_MELANOMA	KEGG_MELANOMA		40	0.39931336	1.3477081	0.10747664	1	0.996	1604	tags=28%, list=14%, signal=32%
MIPS_CEN_COMPLEX	MIPS_CEN_COMPLEX		20	0.49729714	1.347385	0.20233463	1	0.996	5050	tags=85%, list=45%, signal=155%
BIOCARTA_RAS_PATHWAY	BIOCARTA_RAS_PATHWAY		17	0.48721993	1.3437858	0.17479675	1	0.996	4086	tags=71%, list=36%, signal=111%
PID_IL2_STAT5PATHWAY	PID_IL2_STAT5PATHWAY		18	0.4791139	1.3415402	0.121839084	1	0.996	1604	tags=33%, list=14%, signal=39%
DORN_ADENOVIRUS_INFECTION_12HR_UP	DORN_ADENOVIRUS_INFECTION_12HR_UP		20	0.5077199	1.340591	0.120181404	1	0.996	2450	tags=45%, list=22%, signal=58%
PID_TCPTP_PATHWAY	PID_TCPTP_PATHWAY		25	0.43171465	1.3396494	0.1589404	1	0.996	1630	tags=28%, list=15%, signal=33%
REACTOME_SIGNALLING_TO_RAS	REACTOME_SIGNALLING_TO_RAS		18	0.43142676	1.3371154	0.16632016	1	0.996	4977	tags=67%, list=44%, signal=120%
PUJANA_BREAST_CANCER_LIT_INT_NETWORK	PUJANA_BREAST_CANCER_LIT_INT_NETWORK		64	0.41496933	1.335887	0.21146245	1	0.996	5615	tags=75%, list=50%, signal=150%
BIOCARTA_IL1R_PATHWAY	BIOCARTA_IL1R_PATHWAY		18	0.44170082	1.3356279	0.12444445	1	0.996	2779	tags=39%, list=25%, signal=52%
REACTOME_SIGNALING_BY_WNT	REACTOME_SIGNALING_BY_WNT		48	0.3598507	1.333104	0.21862349	1	0.996	4878	tags=63%, list=44%, signal=110%
DAVICIONI_MOLECULAR_ARMS_VS_ERMS_UP	DAVICIONI_MOLECULAR_ARMS_VS_ERMS_UP		183	0.30791265	1.3326949	0.07981221	1	0.996	3405	tags=39%, list=30%, signal=56%
REACTOME_CELL_CYCLE_MITOTIC	REACTOME_CELL_CYCLE_MITOTIC		186	0.4041676	1.332554	0.23015873	1	0.996	4897	tags=66%, list=44%, signal=116%
FURUKAWA_DUSP6_TARGETS_PCI35_DN	FURUKAWA_DUSP6_TARGETS_PCI35_DN		42	0.49326187	1.3322501	0.20892495	1	0.996	2225	tags=48%, list=20%, signal=59%
BIOCARTA_CASPASE_PATHWAY	BIOCARTA_CASPASE_PATHWAY		16	0.4961915	1.3284706	0.16981132	1	0.996	5179	tags=88%, list=46%, signal=163%
BROWNE_HCMV_INFECTION_16HR_UP	BROWNE_HCMV_INFECTION_16HR_UP		121	0.32156804	1.3270937	0.09131403	1	0.997	5825	tags=66%, list=52%, signal=136%
REACTOME_NOD1_2_SIGNALING_PATHWAY	REACTOME_NOD1_2_SIGNALING_PATHWAY		18	0.45576382	1.3268161	0.1735358	1	0.997	5179	tags=78%, list=46%, signal=144%
BIOCARTA_PAR1_PATHWAY	BIOCARTA_PAR1_PATHWAY		23	0.43134287	1.3265817	0.09728507	1	0.997	1604	tags=39%, list=14%, signal=46%
PID_AR_NONGENOMIC_PATHWAY	PID_AR_NONGENOMIC_PATHWAY		20	0.45484048	1.3255966	0.14529915	1	0.997	4570	tags=65%, list=41%, signal=110%
SPIELMAN_LYMPHOBLAST_EUROPEAN_VS_ASIAN_UP	SPIELMAN_LYMPHOBLAST_EUROPEAN_VS_ASIAN_UP		322	0.26395443	1.3249832	0.16233766	1	0.997	5770	tags=60%, list=52%, signal=121%
REACTOME_RIG_I_MDA5_MEDIATED_INDUCTION_OF_IFN_ALPHA_BETA_PATHWAYS	REACTOME_RIG_I_MDA5_MEDIATED_INDUCTION_OF_IFN_ALPHA_BETA_PATHWAYS		35	0.39194438	1.3236353	0.18099548	1	0.997	4221	tags=51%, list=38%, signal=82%
REACTOME_NUCLEOTIDE_BINDING_DOMAIN_LEUCINE_RICH_REPEAT_CONTAINING_RECEPTOR_NLR_SIGNALING_PATHWAYS	REACTOME_NUCLEOTIDE_BINDING_DOMAIN_LEUCINE_RICH_REPEAT_CONTAINING_RECEPTOR_NLR_SIGNALING_PATHWAYS		25	0.4256844	1.3182932	0.16382979	1	0.997	4408	tags=60%, list=39%, signal=99%
GABRIELY_MIR21_TARGETS	GABRIELY_MIR21_TARGETS		128	0.35901532	1.3176373	0.12808989	1	0.997	3004	tags=42%, list=27%, signal=57%
PID_TRKRPATHWAY	PID_TRKRPATHWAY		38	0.36459592	1.3161187	0.13657407	1	0.997	4643	tags=61%, list=41%, signal=103%
LIN_MELANOMA_COPY_NUMBER_UP	LIN_MELANOMA_COPY_NUMBER_UP		39	0.3840223	1.31576	0.13981043	1	0.997	3873	tags=56%, list=35%, signal=86%
LASTOWSKA_NEUROBLASTOMA_COPY_NUMBER_DN	LASTOWSKA_NEUROBLASTOMA_COPY_NUMBER_DN		384	0.27258	1.3149756	0.17105263	1	0.997	4879	tags=51%, list=44%, signal=86%
NAKAYAMA_FRA2_TARGETS	NAKAYAMA_FRA2_TARGETS		23	0.44371623	1.313577	0.14377682	1	0.997	2495	tags=48%, list=22%, signal=61%
WALLACE_PROSTATE_CANCER_UP	WALLACE_PROSTATE_CANCER_UP		15	0.4947147	1.3119696	0.17871486	1	0.997	4718	tags=73%, list=42%, signal=127%
OUILLETTE_CLL_13Q14_DELETION_UP	OUILLETTE_CLL_13Q14_DELETION_UP		33	0.39281288	1.3112603	0.124197	1	0.997	4777	tags=64%, list=43%, signal=111%
KEGG_TRYPTOPHAN_METABOLISM	KEGG_TRYPTOPHAN_METABOLISM		27	0.4710182	1.3102686	0.11479029	1	0.997	2201	tags=41%, list=20%, signal=51%
KIM_WT1_TARGETS_DN	KIM_WT1_TARGETS_DN		248	0.3265061	1.3075057	0.14623655	1	0.997	3716	tags=49%, list=33%, signal=72%
REACTOME_AMYLOIDS	REACTOME_AMYLOIDS		21	0.49611124	1.3068725	0.12304251	1	0.997	354	tags=24%, list=3%, signal=25%
REACTOME_CD28_CO_STIMULATION	REACTOME_CD28_CO_STIMULATION		20	0.4979513	1.306379	0.18850575	1	0.997	2173	tags=40%, list=19%, signal=50%
WAKABAYASHI_ADIPOGENESIS_PPARG_BOUND_36HR	WAKABAYASHI_ADIPOGENESIS_PPARG_BOUND_36HR		18	0.41233298	1.3062053	0.13938053	1	0.997	3654	tags=50%, list=33%, signal=74%
MALONEY_RESPONSE_TO_17AAG_DN	MALONEY_RESPONSE_TO_17AAG_DN		48	0.34631783	1.3053797	0.22789784	1	0.997	6301	tags=77%, list=56%, signal=176%
REACTOME_RNA_POL_II_TRANSCRIPTION_PRE_INITIATION_AND_PROMOTER_OPENING	REACTOME_RNA_POL_II_TRANSCRIPTION_PRE_INITIATION_AND_PROMOTER_OPENING		32	0.41138643	1.3019049	0.23106796	1	0.997	4211	tags=63%, list=38%, signal=100%
TAYLOR_METHYLATED_IN_ACUTE_LYMPHOBLASTIC_LEUKEMIA	TAYLOR_METHYLATED_IN_ACUTE_LYMPHOBLASTIC_LEUKEMIA		41	0.37020627	1.3018116	0.12529002	1	0.997	4196	tags=54%, list=37%, signal=85%
PYEON_CANCER_HEAD_AND_NECK_VS_CERVICAL_UP	PYEON_CANCER_HEAD_AND_NECK_VS_CERVICAL_UP		85	0.42397127	1.3016906	0.19438446	1	0.997	2178	tags=41%, list=19%, signal=51%
PID_P53REGULATIONPATHWAY	PID_P53REGULATIONPATHWAY		28	0.3988138	1.3015952	0.224	1	0.997	5842	tags=79%, list=52%, signal=164%
GENTILE_UV_RESPONSE_CLUSTER_D4	GENTILE_UV_RESPONSE_CLUSTER_D4		29	0.39013284	1.3004001	0.16945606	1	0.997	2787	tags=38%, list=25%, signal=50%
HALMOS_CEBPA_TARGETS_DN	HALMOS_CEBPA_TARGETS_DN		28	0.46863973	1.2991778	0.16210526	1	0.997	2598	tags=39%, list=23%, signal=51%
REACTOME_DOWNSTREAM_TCR_SIGNALING	REACTOME_DOWNSTREAM_TCR_SIGNALING		19	0.4735834	1.2976422	0.2	1	0.997	1604	tags=32%, list=14%, signal=37%
ZHAN_MULTIPLE_MYELOMA_LB_UP	ZHAN_MULTIPLE_MYELOMA_LB_UP		23	0.45528972	1.2957624	0.15144767	1	0.997	974	tags=22%, list=9%, signal=24%
REACTOME_NOTCH1_INTRACELLULAR_DOMAIN_REGULATES_TRANSCRIPTION	REACTOME_NOTCH1_INTRACELLULAR_DOMAIN_REGULATES_TRANSCRIPTION		21	0.44545278	1.2946471	0.18049793	1	0.997	3230	tags=48%, list=29%, signal=67%
MARTENS_TRETINOIN_RESPONSE_DN	MARTENS_TRETINOIN_RESPONSE_DN		411	0.25249535	1.2945399	0.11670481	1	0.997	5146	tags=53%, list=46%, signal=95%
PID_ECADHERIN_KERATINOCYTE_PATHWAY	PID_ECADHERIN_KERATINOCYTE_PATHWAY		15	0.4821328	1.2930151	0.18052739	1	0.997	3034	tags=40%, list=27%, signal=55%
REACTOME_MEIOSIS	REACTOME_MEIOSIS		43	0.40909275	1.2919804	0.19607843	1	0.997	4848	tags=67%, list=43%, signal=118%
SHEDDEN_LUNG_CANCER_GOOD_SURVIVAL_A5	SHEDDEN_LUNG_CANCER_GOOD_SURVIVAL_A5		32	0.3977498	1.2913473	0.15065502	1	0.997	5679	tags=66%, list=51%, signal=133%
WENDT_COHESIN_TARGETS_UP	WENDT_COHESIN_TARGETS_UP		17	0.5191264	1.2899548	0.18825911	1	0.997	3025	tags=65%, list=27%, signal=89%
ZWANG_DOWN_BY_2ND_EGF_PULSE	ZWANG_DOWN_BY_2ND_EGF_PULSE		69	0.38087657	1.2897356	0.1	1	0.998	2653	tags=43%, list=24%, signal=57%
REACTOME_APOPTOSIS	REACTOME_APOPTOSIS		94	0.30689585	1.2896185	0.18884121	1	0.998	5504	tags=62%, list=49%, signal=120%
BIOCARTA_HDAC_PATHWAY	BIOCARTA_HDAC_PATHWAY		18	0.44864368	1.2895247	0.16	1	0.998	3324	tags=56%, list=30%, signal=79%
PUIFFE_INVASION_INHIBITED_BY_ASCITES_DN	PUIFFE_INVASION_INHIBITED_BY_ASCITES_DN		83	0.33558497	1.2883433	0.13588111	1	0.998	4480	tags=51%, list=40%, signal=84%
KEGG_MISMATCH_REPAIR	KEGG_MISMATCH_REPAIR		19	0.533496	1.2855799	0.2524655	1	0.998	3907	tags=79%, list=35%, signal=121%
LEE_EARLY_T_LYMPHOCYTE_UP	LEE_EARLY_T_LYMPHOCYTE_UP		51	0.48387396	1.2840571	0.2172043	1	0.998	2806	tags=47%, list=25%, signal=63%
HAHTOLA_MYCOSIS_FUNGOIDES_CD4_DN	HAHTOLA_MYCOSIS_FUNGOIDES_CD4_DN		68	0.35139376	1.2832717	0.20171674	1	0.998	5956	tags=68%, list=53%, signal=144%
KEGG_RIG_I_LIKE_RECEPTOR_SIGNALING_PATHWAY	KEGG_RIG_I_LIKE_RECEPTOR_SIGNALING_PATHWAY		34	0.3872227	1.2807442	0.15632184	1	0.998	4243	tags=53%, list=38%, signal=85%
REACTOME_G2_M_CHECKPOINTS	REACTOME_G2_M_CHECKPOINTS		27	0.5646087	1.2793782	0.27005872	1	0.998	2225	tags=56%, list=20%, signal=69%
REACTOME_REGULATION_OF_MITOTIC_CELL_CYCLE	REACTOME_REGULATION_OF_MITOTIC_CELL_CYCLE		58	0.38176578	1.2787259	0.25	1	0.998	4897	tags=66%, list=44%, signal=116%
AMUNDSON_GAMMA_RADIATION_RESPONSE	AMUNDSON_GAMMA_RADIATION_RESPONSE		29	0.5811672	1.278033	0.2520661	1	0.999	3132	tags=72%, list=28%, signal=100%
HORIUCHI_WTAP_TARGETS_DN	HORIUCHI_WTAP_TARGETS_DN		176	0.3689676	1.2772803	0.23108384	1	0.999	4650	tags=60%, list=42%, signal=101%
DACOSTA_UV_RESPONSE_VIA_ERCC3_UP	DACOSTA_UV_RESPONSE_VIA_ERCC3_UP		217	0.27122334	1.2763003	0.14253394	1	0.999	4534	tags=47%, list=40%, signal=77%
CHIANG_LIVER_CANCER_SUBCLASS_UNANNOTATED_DN	CHIANG_LIVER_CANCER_SUBCLASS_UNANNOTATED_DN		125	0.3428413	1.2755781	0.22745098	1	0.999	4151	tags=50%, list=37%, signal=78%
BENPORATH_PROLIFERATION	BENPORATH_PROLIFERATION		88	0.42230934	1.2745291	0.2651072	1	0.999	3209	tags=47%, list=29%, signal=65%
BIOCARTA_TOLL_PATHWAY	BIOCARTA_TOLL_PATHWAY		21	0.43413806	1.2734679	0.18763326	1	0.999	2779	tags=43%, list=25%, signal=57%
KEGG_PROSTATE_CANCER	KEGG_PROSTATE_CANCER		50	0.3319013	1.273176	0.13657407	1	0.999	4145	tags=50%, list=37%, signal=79%
SANSOM_APC_TARGETS	SANSOM_APC_TARGETS		104	0.3459275	1.2724577	0.10224439	1	0.999	2466	tags=34%, list=22%, signal=43%
REACTOME_CHROMOSOME_MAINTENANCE	REACTOME_CHROMOSOME_MAINTENANCE		45	0.4326198	1.2715305	0.23404256	1	0.999	1823	tags=38%, list=16%, signal=45%
GREENBAUM_E2A_TARGETS_UP	GREENBAUM_E2A_TARGETS_UP		25	0.53945047	1.2714527	0.24279836	1	0.999	1500	tags=44%, list=13%, signal=51%
LIM_MAMMARY_STEM_CELL_DN	LIM_MAMMARY_STEM_CELL_DN		256	0.37379536	1.2699021	0.17718941	1	0.999	4138	tags=53%, list=37%, signal=82%
ZWANG_EGF_INTERVAL_DN	ZWANG_EGF_INTERVAL_DN		112	0.34042308	1.2687218	0.14628822	1	0.999	2654	tags=34%, list=24%, signal=44%
DACOSTA_UV_RESPONSE_VIA_ERCC3_COMMON_UP	DACOSTA_UV_RESPONSE_VIA_ERCC3_COMMON_UP		53	0.3468897	1.2666839	0.16666667	1	0.999	3128	tags=40%, list=28%, signal=55%
REACTOME_PI_3K_CASCADE	REACTOME_PI_3K_CASCADE		31	0.38698936	1.266394	0.1326087	1	0.999	1604	tags=26%, list=14%, signal=30%
FAELT_B_CLL_WITH_VH3_21_DN	FAELT_B_CLL_WITH_VH3_21_DN		35	0.35448283	1.2663759	0.19624217	1	0.999	4991	tags=57%, list=45%, signal=103%
PID_EPHRINBREVPATHWAY	PID_EPHRINBREVPATHWAY		24	0.44671744	1.2663354	0.17592593	1	0.999	3090	tags=42%, list=28%, signal=57%
KEGG_BASE_EXCISION_REPAIR	KEGG_BASE_EXCISION_REPAIR		21	0.44739985	1.2651577	0.23625255	1	0.999	3559	tags=57%, list=32%, signal=84%
KIM_MYC_AMPLIFICATION_TARGETS_DN	KIM_MYC_AMPLIFICATION_TARGETS_DN		42	0.41846284	1.2639393	0.14712644	1	0.999	2658	tags=38%, list=24%, signal=50%
REACTOME_GAB1_SIGNALOSOME	REACTOME_GAB1_SIGNALOSOME		16	0.4221386	1.2634335	0.2096436	1	0.999	4309	tags=56%, list=38%, signal=91%
IVANOVA_HEMATOPOIESIS_EARLY_PROGENITOR	IVANOVA_HEMATOPOIESIS_EARLY_PROGENITOR		263	0.27838364	1.2630906	0.13895217	1	0.999	4740	tags=49%, list=42%, signal=84%
EGUCHI_CELL_CYCLE_RB1_TARGETS	EGUCHI_CELL_CYCLE_RB1_TARGETS		15	0.6713677	1.2629896	0.26666668	1	0.999	2095	tags=73%, list=19%, signal=90%
KEGG_INOSITOL_PHOSPHATE_METABOLISM	KEGG_INOSITOL_PHOSPHATE_METABOLISM		28	0.37376687	1.2627882	0.17995444	1	0.999	4251	tags=64%, list=38%, signal=103%
MAYBURD_RESPONSE_TO_L663536_UP	MAYBURD_RESPONSE_TO_L663536_UP		15	0.4235889	1.2624004	0.19396552	1	0.999	4887	tags=53%, list=44%, signal=95%
BYSTROEM_CORRELATED_WITH_IL5_UP	BYSTROEM_CORRELATED_WITH_IL5_UP		42	0.35432506	1.2620021	0.18881118	1	0.999	5677	tags=64%, list=51%, signal=130%
REACTOME_CELL_CYCLE_CHECKPOINTS	REACTOME_CELL_CYCLE_CHECKPOINTS		78	0.41204068	1.2617296	0.29492188	1	0.999	4897	tags=68%, list=44%, signal=120%
HEIDENBLAD_AMPLICON_12P11_12_UP	HEIDENBLAD_AMPLICON_12P11_12_UP		25	0.42923808	1.2599192	0.18181819	1	0.999	1056	tags=24%, list=9%, signal=26%
GRADE_COLON_CANCER_UP	GRADE_COLON_CANCER_UP		480	0.23974015	1.2596658	0.20600858	1	0.999	4988	tags=48%, list=45%, signal=83%
KEGG_DNA_REPLICATION	KEGG_DNA_REPLICATION		26	0.53763825	1.2588952	0.2962963	1	0.999	3907	tags=73%, list=35%, signal=112%
REACTOME_SIGNALING_BY_NOTCH	REACTOME_SIGNALING_BY_NOTCH		55	0.32815036	1.2581762	0.16627635	1	0.999	3230	tags=33%, list=29%, signal=46%
GEORGES_CELL_CYCLE_MIR192_TARGETS	GEORGES_CELL_CYCLE_MIR192_TARGETS		39	0.42393777	1.2566274	0.24385247	1	0.999	3132	tags=49%, list=28%, signal=67%
REACTOME_DNA_REPLICATION	REACTOME_DNA_REPLICATION		114	0.41514125	1.2560763	0.2882353	1	0.999	4878	tags=68%, list=44%, signal=120%
REACTOME_CYCLIN_E_ASSOCIATED_EVENTS_DURING_G1_S_TRANSITION_	REACTOME_CYCLIN_E_ASSOCIATED_EVENTS_DURING_G1_S_TRANSITION_		50	0.3704902	1.2560052	0.2815534	1	0.999	4878	tags=62%, list=44%, signal=109%
REACTOME_PI3K_AKT_ACTIVATION	REACTOME_PI3K_AKT_ACTIVATION		16	0.41908765	1.2558157	0.20430107	1	0.999	1604	tags=31%, list=14%, signal=36%
PID_ALPHASYNUCLEIN_PATHWAY	PID_ALPHASYNUCLEIN_PATHWAY		25	0.4277977	1.2556293	0.2033097	1	0.999	5276	tags=64%, list=47%, signal=121%
SCIAN_CELL_CYCLE_TARGETS_OF_TP53_AND_TP73_DN	SCIAN_CELL_CYCLE_TARGETS_OF_TP53_AND_TP73_DN		19	0.55262256	1.2537664	0.27586207	1	0.999	3766	tags=63%, list=34%, signal=95%
REACTOME_SIGNALLING_TO_ERKS	REACTOME_SIGNALLING_TO_ERKS		21	0.40188238	1.2532817	0.21212122	1	0.999	4479	tags=62%, list=40%, signal=103%
BIOCARTA_FMLP_PATHWAY	BIOCARTA_FMLP_PATHWAY		25	0.39177358	1.2528824	0.17826086	1	0.999	4570	tags=56%, list=41%, signal=94%
MA_PITUITARY_FETAL_VS_ADULT_UP	MA_PITUITARY_FETAL_VS_ADULT_UP		17	0.4301159	1.2527521	0.16630669	1	0.999	1399	tags=29%, list=12%, signal=34%
RIZ_ERYTHROID_DIFFERENTIATION_CCNE1	RIZ_ERYTHROID_DIFFERENTIATION_CCNE1		28	0.37819946	1.2512344	0.19175258	1	0.999	4409	tags=50%, list=39%, signal=82%
TOOKER_GEMCITABINE_RESISTANCE_UP	TOOKER_GEMCITABINE_RESISTANCE_UP		53	0.30497855	1.2510593	0.19376393	1	0.999	4153	tags=51%, list=37%, signal=81%
CHANG_IMMORTALIZED_BY_HPV31_UP	CHANG_IMMORTALIZED_BY_HPV31_UP		33	0.40175077	1.2509763	0.16289593	1	0.999	3022	tags=45%, list=27%, signal=62%
WANG_CLIM2_TARGETS_DN	WANG_CLIM2_TARGETS_DN		109	0.29679924	1.2508987	0.18162839	1	0.999	5763	tags=65%, list=51%, signal=133%
BOYAULT_LIVER_CANCER_SUBCLASS_G1_UP	BOYAULT_LIVER_CANCER_SUBCLASS_G1_UP		67	0.35873222	1.2503517	0.2033543	1	0.999	4280	tags=55%, list=38%, signal=89%
BIOCARTA_ATRBRCA_PATHWAY	BIOCARTA_ATRBRCA_PATHWAY		15	0.5179417	1.2500272	0.26252505	1	0.999	5151	tags=87%, list=46%, signal=160%
RAMPON_ENRICHED_LEARNING_ENVIRONMENT_LATE_UP	RAMPON_ENRICHED_LEARNING_ENVIRONMENT_LATE_UP		16	0.4181297	1.2495667	0.21532091	1	0.999	5597	tags=75%, list=50%, signal=150%
PID_P75NTRPATHWAY	PID_P75NTRPATHWAY		43	0.33841988	1.2473662	0.18954249	1	0.999	4151	tags=56%, list=37%, signal=88%
JOHNSTONE_PARVB_TARGETS_3_DN	JOHNSTONE_PARVB_TARGETS_3_DN		447	0.32083413	1.2471713	0.25844932	1	0.999	4826	tags=56%, list=43%, signal=94%
YANG_BREAST_CANCER_ESR1_LASER_UP	YANG_BREAST_CANCER_ESR1_LASER_UP		15	0.46312734	1.247022	0.20860215	1	0.999	3472	tags=53%, list=31%, signal=77%
GUTIERREZ_MULTIPLE_MYELOMA_DN	GUTIERREZ_MULTIPLE_MYELOMA_DN		20	0.37471077	1.2468684	0.21792261	1	0.999	6520	tags=85%, list=58%, signal=203%
POTTI_DOCETAXEL_SENSITIVITY	POTTI_DOCETAXEL_SENSITIVITY		30	0.3454498	1.2462989	0.19527897	1	0.999	4339	tags=57%, list=39%, signal=92%
STARK_PREFRONTAL_CORTEX_22Q11_DELETION_DN	STARK_PREFRONTAL_CORTEX_22Q11_DELETION_DN		316	0.25336495	1.2460322	0.23529412	1	0.999	5706	tags=60%, list=51%, signal=119%
WEBER_METHYLATED_HCP_IN_SPERM_DN	WEBER_METHYLATED_HCP_IN_SPERM_DN		15	0.5149953	1.2446059	0.21085595	1	0.999	1246	tags=40%, list=11%, signal=45%
WANG_LSD1_TARGETS_DN	WANG_LSD1_TARGETS_DN		26	0.43081805	1.2446055	0.19264069	1	0.999	179	tags=15%, list=2%, signal=16%
AKL_HTLV1_INFECTION_UP	AKL_HTLV1_INFECTION_UP		20	0.42006305	1.2440405	0.2053942	1	0.999	2486	tags=40%, list=22%, signal=51%
PID_ERBB1_RECEPTOR_PROXIMAL_PATHWAY	PID_ERBB1_RECEPTOR_PROXIMAL_PATHWAY		23	0.41157138	1.243414	0.21560575	1	0.999	3506	tags=48%, list=31%, signal=69%
KORKOLA_CORRELATED_WITH_POU5F1	KORKOLA_CORRELATED_WITH_POU5F1		16	0.4630652	1.2432991	0.1805869	1	0.999	4430	tags=56%, list=40%, signal=93%
MOOTHA_FFA_OXYDATION	MOOTHA_FFA_OXYDATION		15	0.5005892	1.2423629	0.24539877	1	0.999	3520	tags=60%, list=31%, signal=87%
PID_ERBB2ERBB3PATHWAY	PID_ERBB2ERBB3PATHWAY		22	0.38510135	1.2415589	0.20594479	1	0.999	5041	tags=64%, list=45%, signal=116%
MISSIAGLIA_REGULATED_BY_METHYLATION_DN	MISSIAGLIA_REGULATED_BY_METHYLATION_DN		73	0.4290321	1.240879	0.28630707	1	0.999	3930	tags=58%, list=35%, signal=88%
ZHANG_BREAST_CANCER_PROGENITORS_UP	ZHANG_BREAST_CANCER_PROGENITORS_UP		216	0.37628368	1.2407811	0.2672065	1	0.999	4648	tags=59%, list=42%, signal=99%
PELLICCIOTTA_HDAC_IN_ANTIGEN_PRESENTATION_UP	PELLICCIOTTA_HDAC_IN_ANTIGEN_PRESENTATION_UP		49	0.32085526	1.2405876	0.2524655	1	0.999	6682	tags=80%, list=60%, signal=196%
ENK_UV_RESPONSE_KERATINOCYTE_DN	ENK_UV_RESPONSE_KERATINOCYTE_DN		302	0.29768866	1.2389153	0.2099567	1	0.999	3901	tags=44%, list=35%, signal=66%
VANTVEER_BREAST_CANCER_BRCA1_UP	VANTVEER_BREAST_CANCER_BRCA1_UP		19	0.40117833	1.2386978	0.21271394	1	0.999	2575	tags=32%, list=23%, signal=41%
ZHANG_TLX_TARGETS_36HR_DN	ZHANG_TLX_TARGETS_36HR_DN		107	0.45687166	1.2375627	0.2930328	1	0.999	2907	tags=51%, list=26%, signal=69%
HU_GENOTOXIC_DAMAGE_4HR	HU_GENOTOXIC_DAMAGE_4HR		25	0.46663752	1.2374052	0.250497	1	0.999	2859	tags=52%, list=26%, signal=70%
LINDGREN_BLADDER_CANCER_WITH_LOH_IN_CHR9Q	LINDGREN_BLADDER_CANCER_WITH_LOH_IN_CHR9Q		62	0.30391946	1.2373257	0.22198276	1	0.999	4265	tags=50%, list=38%, signal=80%
JIANG_HYPOXIA_CANCER	JIANG_HYPOXIA_CANCER		52	0.29868436	1.2355901	0.18125	1	0.999	3629	tags=40%, list=32%, signal=59%
REACTOME_ACTIVATED_NOTCH1_TRANSMITS_SIGNAL_TO_THE_NUCLEUS	REACTOME_ACTIVATED_NOTCH1_TRANSMITS_SIGNAL_TO_THE_NUCLEUS		18	0.4333792	1.2341977	0.22169812	1	0.999	3548	tags=44%, list=32%, signal=65%
MEINHOLD_OVARIAN_CANCER_LOW_GRADE_DN	MEINHOLD_OVARIAN_CANCER_LOW_GRADE_DN		16	0.41186914	1.2339108	0.25515947	1	0.999	5420	tags=75%, list=48%, signal=145%
IVANOVSKA_MIR106B_TARGETS	IVANOVSKA_MIR106B_TARGETS		39	0.34548536	1.2330945	0.21627408	1	0.999	3319	tags=41%, list=30%, signal=58%
ROYLANCE_BREAST_CANCER_16Q_COPY_NUMBER_UP	ROYLANCE_BREAST_CANCER_16Q_COPY_NUMBER_UP		29	0.38010222	1.2325449	0.1923077	1	0.999	2732	tags=41%, list=24%, signal=55%
LEE_LIVER_CANCER_DENA_DN	LEE_LIVER_CANCER_DENA_DN		58	0.46861976	1.2325329	0.22769953	1	0.999	2253	tags=33%, list=20%, signal=41%
PID_BARD1PATHWAY	PID_BARD1PATHWAY		19	0.47717535	1.2322952	0.28962818	1	0.999	5373	tags=89%, list=48%, signal=172%
KEGG_PEROXISOME	KEGG_PEROXISOME		56	0.38093662	1.2317559	0.24688797	1	0.999	5462	tags=68%, list=49%, signal=132%
REACTOME_TELOMERE_MAINTENANCE	REACTOME_TELOMERE_MAINTENANCE		27	0.46620858	1.23109	0.28857717	1	0.999	4758	tags=78%, list=42%, signal=135%
REACTOME_S_PHASE	REACTOME_S_PHASE		77	0.40991893	1.2309281	0.30040324	1	0.999	4878	tags=68%, list=44%, signal=119%
JAZAG_TGFB1_SIGNALING_UP	JAZAG_TGFB1_SIGNALING_UP		67	0.3195008	1.23076	0.20588236	1	0.999	4095	tags=40%, list=37%, signal=63%
CREIGHTON_ENDOCRINE_THERAPY_RESISTANCE_2	CREIGHTON_ENDOCRINE_THERAPY_RESISTANCE_2		139	0.3233977	1.2293742	0.16790123	1	0.999	2951	tags=34%, list=26%, signal=45%
REACTOME_HIV_INFECTION	REACTOME_HIV_INFECTION		144	0.29286677	1.2284532	0.27710843	1	0.999	5550	tags=63%, list=50%, signal=124%
SCIBETTA_KDM5B_TARGETS_DN	SCIBETTA_KDM5B_TARGETS_DN		47	0.3774726	1.2276157	0.19432314	1	0.999	1541	tags=30%, list=14%, signal=34%
MIPS_MLL1_WDR5_COMPLEX	MIPS_MLL1_WDR5_COMPLEX		16	0.44072267	1.2273973	0.2615063	1	0.999	3858	tags=56%, list=34%, signal=86%
PID_NCADHERINPATHWAY	PID_NCADHERINPATHWAY		23	0.40697536	1.223374	0.2344086	1	0.999	3046	tags=39%, list=27%, signal=54%
RICKMAN_TUMOR_DIFFERENTIATED_WELL_VS_MODERATELY_UP	RICKMAN_TUMOR_DIFFERENTIATED_WELL_VS_MODERATELY_UP		50	0.3638027	1.2212201	0.16778524	1	0.999	1617	tags=28%, list=14%, signal=33%
GRAESSMANN_RESPONSE_TO_MC_AND_DOXORUBICIN_DN	GRAESSMANN_RESPONSE_TO_MC_AND_DOXORUBICIN_DN		484	0.27285004	1.2210191	0.19450317	1	0.999	4130	tags=43%, list=37%, signal=66%
JIANG_HYPOXIA_VIA_VHL	JIANG_HYPOXIA_VIA_VHL		24	0.36481282	1.2206565	0.24472573	1	0.999	5417	tags=67%, list=48%, signal=129%
ODONNELL_METASTASIS_DN	ODONNELL_METASTASIS_DN		16	0.4415793	1.2198325	0.19957082	1	1	4372	tags=63%, list=39%, signal=102%
REACTOME_DEADENYLATION_DEPENDENT_MRNA_DECAY	REACTOME_DEADENYLATION_DEPENDENT_MRNA_DECAY		26	0.38777867	1.2197269	0.24524313	1	1	5183	tags=62%, list=46%, signal=114%
LOCKWOOD_AMPLIFIED_IN_LUNG_CANCER	LOCKWOOD_AMPLIFIED_IN_LUNG_CANCER		139	0.2565585	1.2195255	0.22121896	1	1	5204	tags=58%, list=46%, signal=106%
REACTOME_TRANSCRIPTION	REACTOME_TRANSCRIPTION		99	0.31459156	1.2194902	0.28629032	1	1	4923	tags=57%, list=44%, signal=100%
CHESLER_BRAIN_HIGHEST_EXPRESSION	CHESLER_BRAIN_HIGHEST_EXPRESSION		25	0.37673274	1.2188768	0.22394678	1	1	5169	tags=64%, list=46%, signal=119%
REACTOME_DOWNSTREAM_SIGNALING_EVENTS_OF_B_CELL_RECEPTOR_BCR	REACTOME_DOWNSTREAM_SIGNALING_EVENTS_OF_B_CELL_RECEPTOR_BCR		61	0.31234774	1.2177529	0.26086956	1	1	4977	tags=59%, list=44%, signal=106%
CHARAFE_BREAST_CANCER_BASAL_VS_MESENCHYMAL_UP	CHARAFE_BREAST_CANCER_BASAL_VS_MESENCHYMAL_UP		68	0.45374668	1.215793	0.24814814	1	1	3973	tags=59%, list=35%, signal=91%
REACTOME_SHC_MEDIATED_CASCADE	REACTOME_SHC_MEDIATED_CASCADE		22	0.43458316	1.2153994	0.19772728	1	1	417	tags=18%, list=4%, signal=19%
REACTOME_CELL_CELL_JUNCTION_ORGANIZATION	REACTOME_CELL_CELL_JUNCTION_ORGANIZATION		41	0.40838948	1.2143022	0.18558952	1	1	3105	tags=41%, list=28%, signal=57%
FARMER_BREAST_CANCER_CLUSTER_2	FARMER_BREAST_CANCER_CLUSTER_2		21	0.5858902	1.2139255	0.31589147	1	1	3239	tags=71%, list=29%, signal=100%
KEGG_GLIOMA	KEGG_GLIOMA		32	0.37514934	1.2138203	0.22838138	1	1	3653	tags=47%, list=33%, signal=69%
REACTOME_TRANSFERRIN_ENDOCYTOSIS_AND_RECYCLING	REACTOME_TRANSFERRIN_ENDOCYTOSIS_AND_RECYCLING		16	0.4389331	1.2124873	0.2505176	1	1	4756	tags=69%, list=42%, signal=119%
REACTOME_HIV_LIFE_CYCLE	REACTOME_HIV_LIFE_CYCLE		80	0.33516893	1.2105745	0.31650487	1	1	5697	tags=71%, list=51%, signal=144%
PID_ARF6_PATHWAY	PID_ARF6_PATHWAY		16	0.43382987	1.2104077	0.22117648	1	1	2787	tags=38%, list=25%, signal=50%
MARSON_BOUND_BY_E2F4_UNSTIMULATED	MARSON_BOUND_BY_E2F4_UNSTIMULATED		342	0.35450417	1.2103515	0.30753967	1	1	4740	tags=58%, list=42%, signal=98%
BIDUS_METASTASIS_UP	BIDUS_METASTASIS_UP		106	0.36857936	1.2094657	0.30532786	1	1	4245	tags=55%, list=38%, signal=87%
BIOCARTA_WNT_PATHWAY	BIOCARTA_WNT_PATHWAY		18	0.39035004	1.209037	0.23419204	1	1	5282	tags=67%, list=47%, signal=126%
LIN_MELANOMA_COPY_NUMBER_DN	LIN_MELANOMA_COPY_NUMBER_DN		26	0.37362364	1.2088767	0.25308642	1	1	5205	tags=69%, list=46%, signal=129%
PID_ANGIOPOIETINRECEPTOR_PATHWAY	PID_ANGIOPOIETINRECEPTOR_PATHWAY		34	0.3977258	1.2085054	0.23684211	1	1	3573	tags=50%, list=32%, signal=73%
SCHAEFFER_PROSTATE_DEVELOPMENT_6HR_DN	SCHAEFFER_PROSTATE_DEVELOPMENT_6HR_DN		271	0.26930395	1.2079968	0.20895523	1	1	4380	tags=42%, list=39%, signal=67%
WONG_PROTEASOME_GENE_MODULE	WONG_PROTEASOME_GENE_MODULE		35	0.36628157	1.2078688	0.28691983	1	1	4622	tags=54%, list=41%, signal=92%
WANG_TUMOR_INVASIVENESS_UP	WANG_TUMOR_INVASIVENESS_UP		248	0.25091395	1.2075803	0.25	1	1	5898	tags=63%, list=53%, signal=130%
WARTERS_RESPONSE_TO_IR_SKIN	WARTERS_RESPONSE_TO_IR_SKIN		37	0.38502252	1.2075154	0.1882353	1	1	2384	tags=35%, list=21%, signal=44%
BENPORATH_ES_CORE_NINE_CORRELATED	BENPORATH_ES_CORE_NINE_CORRELATED		65	0.33512536	1.205788	0.20742358	1	1	3540	tags=40%, list=32%, signal=58%
PID_FOXOPATHWAY	PID_FOXOPATHWAY		30	0.35198125	1.204219	0.22661123	1	1	3883	tags=53%, list=35%, signal=81%
REACTOME_DNA_STRAND_ELONGATION	REACTOME_DNA_STRAND_ELONGATION		21	0.5481619	1.203989	0.34307992	1	1	3901	tags=76%, list=35%, signal=117%
SANSOM_APC_TARGETS_UP	SANSOM_APC_TARGETS_UP		86	0.34069592	1.2020047	0.19194312	1	1	3766	tags=41%, list=34%, signal=61%
BREDEMEYER_RAG_SIGNALING_VIA_ATM_NOT_VIA_NFKB_DN	BREDEMEYER_RAG_SIGNALING_VIA_ATM_NOT_VIA_NFKB_DN		24	0.38284677	1.2013339	0.21945702	1	1	3434	tags=50%, list=31%, signal=72%
MIPS_NOP56P_ASSOCIATED_PRE_RRNA_COMPLEX	MIPS_NOP56P_ASSOCIATED_PRE_RRNA_COMPLEX		68	0.32288358	1.2004943	0.30057803	1	1	6547	tags=78%, list=58%, signal=187%
JIANG_VHL_TARGETS	JIANG_VHL_TARGETS		74	0.28994247	1.2003835	0.25779626	1	1	5417	tags=59%, list=48%, signal=114%
PUJANA_BREAST_CANCER_WITH_BRCA1_MUTATED_UP	PUJANA_BREAST_CANCER_WITH_BRCA1_MUTATED_UP		38	0.49332514	1.1996045	0.31836733	1	1	2859	tags=55%, list=26%, signal=74%
LINSLEY_MIR16_TARGETS	LINSLEY_MIR16_TARGETS		108	0.26536733	1.199251	0.22747748	1	1	5386	tags=62%, list=48%, signal=118%
CAFFAREL_RESPONSE_TO_THC_24HR_5_UP	CAFFAREL_RESPONSE_TO_THC_24HR_5_UP		22	0.34319136	1.1988897	0.22674419	1	1	6041	tags=73%, list=54%, signal=158%
BOGNI_TREATMENT_RELATED_MYELOID_LEUKEMIA_DN	BOGNI_TREATMENT_RELATED_MYELOID_LEUKEMIA_DN		17	0.38766274	1.1978924	0.23849373	1	1	4948	tags=65%, list=44%, signal=116%
YANG_BREAST_CANCER_ESR1_UP	YANG_BREAST_CANCER_ESR1_UP		19	0.47779858	1.1974521	0.24425887	1	1	1857	tags=42%, list=17%, signal=50%
BIOCARTA_CDC42RAC_PATHWAY	BIOCARTA_CDC42RAC_PATHWAY		15	0.47126108	1.1968936	0.2934363	1	1	2821	tags=47%, list=25%, signal=62%
KEGG_HOMOLOGOUS_RECOMBINATION	KEGG_HOMOLOGOUS_RECOMBINATION		22	0.46345288	1.1962297	0.31171548	1	1	3907	tags=68%, list=35%, signal=105%
REACTOME_MITOTIC_M_M_G1_PHASES	REACTOME_MITOTIC_M_M_G1_PHASES		103	0.3964818	1.1950303	0.32608697	1	1	4622	tags=63%, list=41%, signal=106%
OUELLET_CULTURED_OVARIAN_CANCER_INVASIVE_VS_LMP_UP	OUELLET_CULTURED_OVARIAN_CANCER_INVASIVE_VS_LMP_UP		44	0.32428613	1.1940228	0.24678111	1	1	5615	tags=73%, list=50%, signal=145%
BIOCARTA_PDGF_PATHWAY	BIOCARTA_PDGF_PATHWAY		22	0.39878905	1.1927031	0.2672414	1	1	3653	tags=45%, list=33%, signal=67%
REACTOME_APC_C_CDH1_MEDIATED_DEGRADATION_OF_CDC20_AND_OTHER_APC_C_CDH1_TARGETED_PROTEINS_IN_LATE_MITOSIS_EARLY_G1	REACTOME_APC_C_CDH1_MEDIATED_DEGRADATION_OF_CDC20_AND_OTHER_APC_C_CDH1_TARGETED_PROTEINS_IN_LATE_MITOSIS_EARLY_G1		50	0.36214906	1.1925929	0.31692913	1	1	4897	tags=64%, list=44%, signal=113%
REACTOME_FACTORS_INVOLVED_IN_MEGAKARYOCYTE_DEVELOPMENT_AND_PLATELET_PRODUCTION	REACTOME_FACTORS_INVOLVED_IN_MEGAKARYOCYTE_DEVELOPMENT_AND_PLATELET_PRODUCTION		66	0.32742283	1.1919801	0.21004567	1	1	2748	tags=36%, list=25%, signal=48%
KIM_BIPOLAR_DISORDER_OLIGODENDROCYTE_DENSITY_CORR_UP	KIM_BIPOLAR_DISORDER_OLIGODENDROCYTE_DENSITY_CORR_UP		469	0.22182272	1.1917561	0.23515981	1	1	5652	tags=57%, list=50%, signal=110%
LANDIS_BREAST_CANCER_PROGRESSION_UP	LANDIS_BREAST_CANCER_PROGRESSION_UP		37	0.49130362	1.1913689	0.33951762	1	1	4280	tags=62%, list=38%, signal=100%
MULLIGHAN_NPM1_MUTATED_SIGNATURE_1_UP	MULLIGHAN_NPM1_MUTATED_SIGNATURE_1_UP		146	0.29219675	1.1906769	0.2015306	1	1	3695	tags=38%, list=33%, signal=55%
KEGG_LYSINE_DEGRADATION	KEGG_LYSINE_DEGRADATION		28	0.41986647	1.1904579	0.23913044	1	1	2201	tags=36%, list=20%, signal=44%
REACTOME_KINESINS	REACTOME_KINESINS		16	0.50678295	1.1897186	0.30103093	1	1	3776	tags=63%, list=34%, signal=94%
TIEN_INTESTINE_PROBIOTICS_24HR_UP	TIEN_INTESTINE_PROBIOTICS_24HR_UP		341	0.28588024	1.1897079	0.2672065	1	1	5519	tags=59%, list=49%, signal=113%
AIGNER_ZEB1_TARGETS	AIGNER_ZEB1_TARGETS		27	0.53205097	1.1892809	0.25925925	1	1	2463	tags=59%, list=22%, signal=76%
ODONNELL_TFRC_TARGETS_DN	ODONNELL_TFRC_TARGETS_DN		64	0.41674635	1.18894	0.29211086	1	1	2943	tags=45%, list=26%, signal=61%
CASORELLI_ACUTE_PROMYELOCYTIC_LEUKEMIA_DN	CASORELLI_ACUTE_PROMYELOCYTIC_LEUKEMIA_DN		401	0.26944953	1.1887004	0.24481328	1	1	4872	tags=51%, list=44%, signal=87%
TIEN_INTESTINE_PROBIOTICS_6HR_UP	TIEN_INTESTINE_PROBIOTICS_6HR_UP		31	0.32798162	1.1885135	0.28450108	1	1	6237	tags=74%, list=56%, signal=167%
PID_IL2_PI3KPATHWAY	PID_IL2_PI3KPATHWAY		16	0.41688704	1.1872212	0.2248394	1	1	2173	tags=38%, list=19%, signal=46%
REACTOME_CELL_CELL_COMMUNICATION	REACTOME_CELL_CELL_COMMUNICATION		80	0.35618627	1.1870651	0.23076923	1	1	3308	tags=38%, list=30%, signal=53%
DOUGLAS_BMI1_TARGETS_DN	DOUGLAS_BMI1_TARGETS_DN		151	0.29143292	1.1868627	0.25058547	1	1	4359	tags=50%, list=39%, signal=81%
TIEN_INTESTINE_PROBIOTICS_6HR_DN	TIEN_INTESTINE_PROBIOTICS_6HR_DN		105	0.28651327	1.1868429	0.21656051	1	1	4757	tags=52%, list=42%, signal=90%
BIOCARTA_MYOSIN_PATHWAY	BIOCARTA_MYOSIN_PATHWAY		16	0.4258796	1.1868405	0.259009	1	1	1103	tags=31%, list=10%, signal=35%
YAO_TEMPORAL_RESPONSE_TO_PROGESTERONE_CLUSTER_17	YAO_TEMPORAL_RESPONSE_TO_PROGESTERONE_CLUSTER_17		134	0.2722125	1.1867275	0.2826087	1	1	5963	tags=63%, list=53%, signal=132%
REACTOME_DOUBLE_STRAND_BREAK_REPAIR	REACTOME_DOUBLE_STRAND_BREAK_REPAIR		16	0.51416147	1.1866262	0.33789062	1	1	5373	tags=94%, list=48%, signal=180%
GAZDA_DIAMOND_BLACKFAN_ANEMIA_PROGENITOR_DN	GAZDA_DIAMOND_BLACKFAN_ANEMIA_PROGENITOR_DN		36	0.3479141	1.1866018	0.2556701	1	1	5246	tags=75%, list=47%, signal=141%
REACTOME_G1_S_TRANSITION	REACTOME_G1_S_TRANSITION		73	0.38134763	1.18659	0.33655706	1	1	4878	tags=62%, list=44%, signal=109%
EINAV_INTERFERON_SIGNATURE_IN_CANCER	EINAV_INTERFERON_SIGNATURE_IN_CANCER		15	0.60727644	1.1859409	0.34204793	1	1	1555	tags=53%, list=14%, signal=62%
BORCZUK_MALIGNANT_MESOTHELIOMA_UP	BORCZUK_MALIGNANT_MESOTHELIOMA_UP		199	0.28914768	1.1853887	0.29215688	1	1	4366	tags=50%, list=39%, signal=80%
REACTOME_ACTIVATION_OF_ATR_IN_RESPONSE_TO_REPLICATION_STRESS	REACTOME_ACTIVATION_OF_ATR_IN_RESPONSE_TO_REPLICATION_STRESS		24	0.53108495	1.18438	0.32416502	1	1	2095	tags=50%, list=19%, signal=61%
PID_MYC_PATHWAY	PID_MYC_PATHWAY		16	0.39024335	1.1840827	0.2782258	1	1	6549	tags=88%, list=58%, signal=210%
SANSOM_APC_MYC_TARGETS	SANSOM_APC_MYC_TARGETS		106	0.29672882	1.1829056	0.25623584	1	1	2543	tags=30%, list=23%, signal=39%
REACTOME_SYNTHESIS_OF_DNA	REACTOME_SYNTHESIS_OF_DNA		64	0.39915287	1.1827483	0.33870968	1	1	4878	tags=67%, list=44%, signal=118%
MIPS_PA700_COMPLEX	MIPS_PA700_COMPLEX		17	0.4311877	1.182525	0.31296295	1	1	6254	tags=94%, list=56%, signal=213%
REACTOME_TRANSPORT_OF_VITAMINS_NUCLEOSIDES_AND_RELATED_MOLECULES	REACTOME_TRANSPORT_OF_VITAMINS_NUCLEOSIDES_AND_RELATED_MOLECULES		20	0.42455605	1.1813542	0.26444444	1	1	1554	tags=30%, list=14%, signal=35%
JUBAN_TARGETS_OF_SPI1_AND_FLI1_UP	JUBAN_TARGETS_OF_SPI1_AND_FLI1_UP		65	0.29214826	1.1790733	0.24470589	1	1	4808	tags=54%, list=43%, signal=94%
SCHLOSSER_SERUM_RESPONSE_DN	SCHLOSSER_SERUM_RESPONSE_DN		433	0.27127418	1.1777745	0.25820568	1	1	4970	tags=54%, list=44%, signal=94%
ODONNELL_TARGETS_OF_MYC_AND_TFRC_DN	ODONNELL_TARGETS_OF_MYC_AND_TFRC_DN		23	0.53140366	1.1771274	0.3512974	1	1	2943	tags=65%, list=26%, signal=88%
STEIN_ESRRA_TARGETS_DN	STEIN_ESRRA_TARGETS_DN		58	0.32096314	1.1765738	0.23777778	1	1	4028	tags=50%, list=36%, signal=78%
RIZKI_TUMOR_INVASIVENESS_2D_DN	RIZKI_TUMOR_INVASIVENESS_2D_DN		50	0.32124493	1.1747234	0.24578314	1	1	5440	tags=68%, list=49%, signal=132%
PEART_HDAC_PROLIFERATION_CLUSTER_UP	PEART_HDAC_PROLIFERATION_CLUSTER_UP		44	0.31306547	1.1723871	0.26030368	1	1	3654	tags=45%, list=33%, signal=67%
REACTOME_RNA_POL_III_TRANSCRIPTION_INITIATION_FROM_TYPE_2_PROMOTER	REACTOME_RNA_POL_III_TRANSCRIPTION_INITIATION_FROM_TYPE_2_PROMOTER		15	0.40118733	1.171773	0.295858	1	1	5952	tags=73%, list=53%, signal=156%
KEGG_CELL_CYCLE	KEGG_CELL_CYCLE		77	0.361692	1.1714581	0.29350105	1	1	4066	tags=52%, list=36%, signal=81%
REACTOME_SCF_BETA_TRCP_MEDIATED_DEGRADATION_OF_EMI1	REACTOME_SCF_BETA_TRCP_MEDIATED_DEGRADATION_OF_EMI1		39	0.34900373	1.1713488	0.3203125	1	1	4878	tags=64%, list=44%, signal=113%
ELVIDGE_HYPOXIA_DN	ELVIDGE_HYPOXIA_DN		85	0.29090285	1.1707591	0.24115044	1	1	3610	tags=39%, list=32%, signal=57%
XU_AKT1_TARGETS_6HR	XU_AKT1_TARGETS_6HR		18	0.50675017	1.1705643	0.32079646	1	1	1555	tags=39%, list=14%, signal=45%
REACTOME_GAP_JUNCTION_TRAFFICKING	REACTOME_GAP_JUNCTION_TRAFFICKING		19	0.46660367	1.1702906	0.25694445	1	1	74	tags=11%, list=1%, signal=11%
WENG_POR_TARGETS_GLOBAL_DN	WENG_POR_TARGETS_GLOBAL_DN		17	0.43744677	1.1690137	0.25227273	1	1	2151	tags=29%, list=19%, signal=36%
DEBIASI_APOPTOSIS_BY_REOVIRUS_INFECTION_UP	DEBIASI_APOPTOSIS_BY_REOVIRUS_INFECTION_UP		172	0.33074948	1.1688931	0.26650944	1	1	4538	tags=53%, list=41%, signal=89%
KEGG_PROPANOATE_METABOLISM	KEGG_PROPANOATE_METABOLISM		25	0.46318817	1.1679379	0.2942387	1	1	2203	tags=44%, list=20%, signal=55%
KEGG_PANCREATIC_CANCER	KEGG_PANCREATIC_CANCER		38	0.34649637	1.1673663	0.25965664	1	1	2653	tags=45%, list=24%, signal=58%
REACTOME_APOPTOTIC_EXECUTION_PHASE	REACTOME_APOPTOTIC_EXECUTION_PHASE		33	0.35934135	1.1666733	0.24159664	1	1	5179	tags=61%, list=46%, signal=112%
REACTOME_SIGNALING_BY_INSULIN_RECEPTOR	REACTOME_SIGNALING_BY_INSULIN_RECEPTOR		71	0.28859526	1.165425	0.24485126	1	1	4479	tags=46%, list=40%, signal=77%
REACTOME_TIGHT_JUNCTION_INTERACTIONS	REACTOME_TIGHT_JUNCTION_INTERACTIONS		23	0.45413774	1.1652678	0.2854251	1	1	3105	tags=43%, list=28%, signal=60%
FUJII_YBX1_TARGETS_DN	FUJII_YBX1_TARGETS_DN		129	0.37040815	1.1648698	0.3130252	1	1	4462	tags=60%, list=40%, signal=98%
MARIADASON_REGULATED_BY_HISTONE_ACETYLATION_DN	MARIADASON_REGULATED_BY_HISTONE_ACETYLATION_DN		28	0.37368515	1.1642528	0.25827813	1	1	2785	tags=39%, list=25%, signal=52%
STREICHER_LSM1_TARGETS_UP	STREICHER_LSM1_TARGETS_UP		26	0.41555429	1.1638448	0.24301076	1	1	3120	tags=50%, list=28%, signal=69%
BIOCARTA_EDG1_PATHWAY	BIOCARTA_EDG1_PATHWAY		16	0.4424168	1.1638247	0.27564102	1	1	2864	tags=56%, list=26%, signal=75%
REACTOME_IRON_UPTAKE_AND_TRANSPORT	REACTOME_IRON_UPTAKE_AND_TRANSPORT		23	0.40297008	1.1621346	0.28309572	1	1	4290	tags=57%, list=38%, signal=91%
VALK_AML_CLUSTER_8	VALK_AML_CLUSTER_8		16	0.4546833	1.1617342	0.26940638	1	1	869	tags=25%, list=8%, signal=27%
REACTOME_IL1_SIGNALING	REACTOME_IL1_SIGNALING		22	0.39112535	1.1614633	0.27314815	1	1	3145	tags=45%, list=28%, signal=63%
MIPS_RNA_POLYMERASE_II_HOLOENZYME_COMPLEX	MIPS_RNA_POLYMERASE_II_HOLOENZYME_COMPLEX		21	0.39828405	1.1612282	0.3275194	1	1	4923	tags=71%, list=44%, signal=127%
PID_FAK_PATHWAY	PID_FAK_PATHWAY		41	0.35907143	1.1610485	0.28099173	1	1	3653	tags=46%, list=33%, signal=69%
REACTOME_ENDOSOMAL_SORTING_COMPLEX_REQUIRED_FOR_TRANSPORT_ESCRT	REACTOME_ENDOSOMAL_SORTING_COMPLEX_REQUIRED_FOR_TRANSPORT_ESCRT		17	0.3821998	1.1608442	0.31755424	1	1	5550	tags=76%, list=50%, signal=151%
CHARAFE_BREAST_CANCER_LUMINAL_VS_MESENCHYMAL_UP	CHARAFE_BREAST_CANCER_LUMINAL_VS_MESENCHYMAL_UP		239	0.34932238	1.1607246	0.28484848	1	1	4070	tags=49%, list=36%, signal=76%
PID_EPHA2_FWDPATHWAY	PID_EPHA2_FWDPATHWAY		17	0.40340358	1.1599133	0.2734694	1	1	2173	tags=47%, list=19%, signal=58%
SETLUR_PROSTATE_CANCER_TMPRSS2_ERG_FUSION_DN	SETLUR_PROSTATE_CANCER_TMPRSS2_ERG_FUSION_DN		15	0.45913103	1.1595625	0.25053534	1	1	3562	tags=53%, list=32%, signal=78%
REACTOME_PI3K_CASCADE	REACTOME_PI3K_CASCADE		44	0.31824714	1.1594429	0.24884793	1	1	1763	tags=23%, list=16%, signal=27%
PID_ERBB4_PATHWAY	PID_ERBB4_PATHWAY		19	0.39819062	1.1585871	0.26048565	1	1	1604	tags=26%, list=14%, signal=31%
WATANABE_RECTAL_CANCER_RADIOTHERAPY_RESPONSIVE_UP	WATANABE_RECTAL_CANCER_RADIOTHERAPY_RESPONSIVE_UP		68	0.29373148	1.1583481	0.26980728	1	1	5540	tags=66%, list=49%, signal=130%
LIN_NPAS4_TARGETS_UP	LIN_NPAS4_TARGETS_UP		73	0.28794804	1.1576875	0.23732719	1	1	4940	tags=59%, list=44%, signal=105%
PID_ATM_PATHWAY	PID_ATM_PATHWAY		21	0.41898578	1.1574583	0.3279678	1	1	5669	tags=76%, list=51%, signal=154%
REACTOME_APC_C_CDC20_MEDIATED_DEGRADATION_OF_MITOTIC_PROTEINS	REACTOME_APC_C_CDC20_MEDIATED_DEGRADATION_OF_MITOTIC_PROTEINS		50	0.34481296	1.1574318	0.33988214	1	1	4897	tags=62%, list=44%, signal=110%
REACTOME_AUTODEGRADATION_OF_CDH1_BY_CDH1_APC_C	REACTOME_AUTODEGRADATION_OF_CDH1_BY_CDH1_APC_C		44	0.34143814	1.1573114	0.35361215	1	1	4897	tags=61%, list=44%, signal=109%
SMID_BREAST_CANCER_LUMINAL_B_UP	SMID_BREAST_CANCER_LUMINAL_B_UP		98	0.36702403	1.1565816	0.2562929	1	1	1607	tags=23%, list=14%, signal=27%
BROWNE_HCMV_INFECTION_18HR_UP	BROWNE_HCMV_INFECTION_18HR_UP		109	0.2888659	1.1561326	0.21377672	1	1	3403	tags=39%, list=30%, signal=55%
DELPUECH_FOXO3_TARGETS_DN	DELPUECH_FOXO3_TARGETS_DN		31	0.38642946	1.1560818	0.27872342	1	1	2806	tags=42%, list=25%, signal=56%
POTTI_CYTOXAN_SENSITIVITY	POTTI_CYTOXAN_SENSITIVITY		25	0.3968556	1.155938	0.23747277	1	1	420	tags=16%, list=4%, signal=17%
REACTOME_LATE_PHASE_OF_HIV_LIFE_CYCLE	REACTOME_LATE_PHASE_OF_HIV_LIFE_CYCLE		71	0.3276526	1.1556274	0.35375494	1	1	5697	tags=70%, list=51%, signal=142%
LEE_DOUBLE_POLAR_THYMOCYTE	LEE_DOUBLE_POLAR_THYMOCYTE		17	0.44335645	1.1545948	0.26824033	1	1	862	tags=24%, list=8%, signal=25%
KAYO_CALORIE_RESTRICTION_MUSCLE_DN	KAYO_CALORIE_RESTRICTION_MUSCLE_DN		57	0.32248038	1.154407	0.25373134	1	1	5257	tags=63%, list=47%, signal=118%
PID_CDC42_REG_PATHWAY	PID_CDC42_REG_PATHWAY		17	0.40476155	1.1543999	0.27754238	1	1	1372	tags=29%, list=12%, signal=33%
LINDGREN_BLADDER_CANCER_CLUSTER_1_UP	LINDGREN_BLADDER_CANCER_CLUSTER_1_UP		65	0.3063792	1.1533676	0.2786177	1	1	5564	tags=66%, list=50%, signal=131%
REACTOME_SCFSKP2_MEDIATED_DEGRADATION_OF_P27_P21	REACTOME_SCFSKP2_MEDIATED_DEGRADATION_OF_P27_P21		43	0.35537866	1.1533403	0.35576922	1	1	4878	tags=63%, list=44%, signal=111%
SMITH_LIVER_CANCER	SMITH_LIVER_CANCER		31	0.36125714	1.153293	0.27716187	1	1	3846	tags=55%, list=34%, signal=83%
REACTOME_APOPTOTIC_CLEAVAGE_OF_CELLULAR_PROTEINS	REACTOME_APOPTOTIC_CLEAVAGE_OF_CELLULAR_PROTEINS		25	0.37797293	1.1526277	0.2897959	1	1	5450	tags=64%, list=49%, signal=124%
GINESTIER_BREAST_CANCER_ZNF217_AMPLIFIED_UP	GINESTIER_BREAST_CANCER_ZNF217_AMPLIFIED_UP		37	0.33879098	1.1523297	0.30360934	1	1	5003	tags=65%, list=45%, signal=117%
MIPS_SPLICEOSOME	MIPS_SPLICEOSOME		76	0.32162032	1.1522089	0.348	1	1	6080	tags=66%, list=54%, signal=143%
DAZARD_UV_RESPONSE_CLUSTER_G1	DAZARD_UV_RESPONSE_CLUSTER_G1		51	0.28915963	1.1518954	0.24494383	1	1	5010	tags=45%, list=45%, signal=81%
REACTOME_MEIOTIC_RECOMBINATION	REACTOME_MEIOTIC_RECOMBINATION		27	0.42281902	1.1518493	0.32264957	1	1	4848	tags=74%, list=43%, signal=130%
FLECHNER_PBL_KIDNEY_TRANSPLANT_REJECTED_VS_OK_UP	FLECHNER_PBL_KIDNEY_TRANSPLANT_REJECTED_VS_OK_UP		43	0.32646585	1.1513168	0.28806585	1	1	5747	tags=72%, list=51%, signal=148%
ACEVEDO_NORMAL_TISSUE_ADJACENT_TO_LIVER_TUMOR_DN	ACEVEDO_NORMAL_TISSUE_ADJACENT_TO_LIVER_TUMOR_DN		234	0.25479442	1.1512725	0.23980816	1	1	5160	tags=55%, list=46%, signal=100%
ACEVEDO_LIVER_TUMOR_VS_NORMAL_ADJACENT_TISSUE_UP	ACEVEDO_LIVER_TUMOR_VS_NORMAL_ADJACENT_TISSUE_UP		480	0.23404743	1.1512111	0.29220778	1	1	4803	tags=49%, list=43%, signal=82%
REACTOME_SMOOTH_MUSCLE_CONTRACTION	REACTOME_SMOOTH_MUSCLE_CONTRACTION		16	0.45260757	1.1502904	0.28755364	1	1	3502	tags=50%, list=31%, signal=73%
BRUECKNER_TARGETS_OF_MIRLET7A3_UP	BRUECKNER_TARGETS_OF_MIRLET7A3_UP		66	0.3478963	1.1500818	0.23333333	1	1	2151	tags=32%, list=19%, signal=39%
BIOCARTA_ACTINY_PATHWAY	BIOCARTA_ACTINY_PATHWAY		16	0.42916048	1.14998	0.32346722	1	1	3240	tags=44%, list=29%, signal=61%
REACTOME_ELONGATION_ARREST_AND_RECOVERY	REACTOME_ELONGATION_ARREST_AND_RECOVERY		28	0.32901874	1.1498029	0.30947775	1	1	5868	tags=79%, list=52%, signal=165%
REACTOME_MEMBRANE_TRAFFICKING	REACTOME_MEMBRANE_TRAFFICKING		82	0.26877645	1.1474319	0.28475335	1	1	4960	tags=51%, list=44%, signal=91%
ST_GAQ_PATHWAY	ST_GAQ_PATHWAY		18	0.39576867	1.1473452	0.27415732	1	1	5900	tags=72%, list=53%, signal=152%
LINDGREN_BLADDER_CANCER_CLUSTER_3_UP	LINDGREN_BLADDER_CANCER_CLUSTER_3_UP		189	0.32228163	1.1466386	0.31991526	1	1	3205	tags=41%, list=29%, signal=56%
REACTOME_RNA_POL_II_TRANSCRIPTION	REACTOME_RNA_POL_II_TRANSCRIPTION		68	0.3168301	1.1463611	0.34251967	1	1	4486	tags=54%, list=40%, signal=90%
MADAN_DPPA4_TARGETS	MADAN_DPPA4_TARGETS		22	0.45316595	1.1454048	0.26966292	1	1	3090	tags=50%, list=28%, signal=69%
LI_DCP2_BOUND_MRNA	LI_DCP2_BOUND_MRNA		63	0.2881065	1.144545	0.3297414	1	1	5724	tags=63%, list=51%, signal=129%
LANDIS_ERBB2_BREAST_PRENEOPLASTIC_UP	LANDIS_ERBB2_BREAST_PRENEOPLASTIC_UP		16	0.542408	1.1444927	0.3497053	1	1	1795	tags=38%, list=16%, signal=45%
NIKOLSKY_BREAST_CANCER_8Q12_Q22_AMPLICON	NIKOLSKY_BREAST_CANCER_8Q12_Q22_AMPLICON		69	0.33665803	1.1444505	0.27230048	1	1	3204	tags=42%, list=29%, signal=59%
NOJIMA_SFRP2_TARGETS_DN	NOJIMA_SFRP2_TARGETS_DN		15	0.5169195	1.1432158	0.3013393	1	1	1572	tags=47%, list=14%, signal=54%
REACTOME_MITOTIC_G1_G1_S_PHASES	REACTOME_MITOTIC_G1_G1_S_PHASES		88	0.34984785	1.1429904	0.37649402	1	1	4878	tags=58%, list=44%, signal=102%
RICKMAN_METASTASIS_UP	RICKMAN_METASTASIS_UP		146	0.2946521	1.1425056	0.26327944	1	1	3228	tags=37%, list=29%, signal=51%
BIOCARTA_AGR_PATHWAY	BIOCARTA_AGR_PATHWAY		20	0.4474346	1.1424127	0.3167028	1	1	2864	tags=45%, list=26%, signal=60%
PID_FASPATHWAY	PID_FASPATHWAY		20	0.35903952	1.1422449	0.30463576	1	1	2060	tags=35%, list=18%, signal=43%
MATZUK_SPERMATOCYTE	MATZUK_SPERMATOCYTE		49	0.325545	1.1411445	0.29175946	1	1	4806	tags=59%, list=43%, signal=103%
NELSON_RESPONSE_TO_ANDROGEN_UP	NELSON_RESPONSE_TO_ANDROGEN_UP		58	0.3350944	1.1409413	0.24822696	1	1	2954	tags=36%, list=26%, signal=49%
TOYOTA_TARGETS_OF_MIR34B_AND_MIR34C	TOYOTA_TARGETS_OF_MIR34B_AND_MIR34C		190	0.30212346	1.1383625	0.3125	1	1	4826	tags=55%, list=43%, signal=95%
LIANG_HEMATOPOIESIS_STEM_CELL_NUMBER_LARGE_VS_TINY_DN	LIANG_HEMATOPOIESIS_STEM_CELL_NUMBER_LARGE_VS_TINY_DN		31	0.3429487	1.1381131	0.29156625	1	1	2962	tags=39%, list=26%, signal=52%
REACTOME_P53_DEPENDENT_G1_DNA_DAMAGE_RESPONSE	REACTOME_P53_DEPENDENT_G1_DNA_DAMAGE_RESPONSE		39	0.35170677	1.1378188	0.34179688	1	1	4878	tags=64%, list=44%, signal=113%
KAMMINGA_EZH2_TARGETS	KAMMINGA_EZH2_TARGETS		32	0.4962782	1.1371653	0.3870334	1	1	4102	tags=78%, list=37%, signal=123%
GAVIN_FOXP3_TARGETS_CLUSTER_P6	GAVIN_FOXP3_TARGETS_CLUSTER_P6		57	0.4039514	1.1357011	0.3231441	1	1	2859	tags=39%, list=26%, signal=52%
REACTOME_CLASS_I_MHC_MEDIATED_ANTIGEN_PROCESSING_PRESENTATION	REACTOME_CLASS_I_MHC_MEDIATED_ANTIGEN_PROCESSING_PRESENTATION		147	0.2557507	1.1352469	0.2948718	1	1	5614	tags=57%, list=50%, signal=113%
KEGG_SPLICEOSOME	KEGG_SPLICEOSOME		66	0.32350898	1.134814	0.35783365	1	1	4118	tags=42%, list=37%, signal=67%
KEGG_NEUROTROPHIN_SIGNALING_PATHWAY	KEGG_NEUROTROPHIN_SIGNALING_PATHWAY		68	0.29149026	1.1344868	0.28216705	1	1	4584	tags=56%, list=41%, signal=94%
GEORGES_TARGETS_OF_MIR192_AND_MIR215	GEORGES_TARGETS_OF_MIR192_AND_MIR215		414	0.27475864	1.1335411	0.27293578	1	1	2571	tags=29%, list=23%, signal=36%
CHANG_CORE_SERUM_RESPONSE_UP	CHANG_CORE_SERUM_RESPONSE_UP		136	0.27574405	1.1329209	0.32929292	1	1	4517	tags=48%, list=40%, signal=79%
REACTOME_FGFR_LIGAND_BINDING_AND_ACTIVATION	REACTOME_FGFR_LIGAND_BINDING_AND_ACTIVATION		16	0.45721406	1.1328787	0.30718955	1	1	235	tags=19%, list=2%, signal=19%
CHAUHAN_RESPONSE_TO_METHOXYESTRADIOL_UP	CHAUHAN_RESPONSE_TO_METHOXYESTRADIOL_UP		30	0.32417074	1.1317989	0.3122172	1	1	5276	tags=60%, list=47%, signal=113%
REACTOME_FRS2_MEDIATED_CASCADE	REACTOME_FRS2_MEDIATED_CASCADE		26	0.37492684	1.1317459	0.3	1	1	417	tags=15%, list=4%, signal=16%
MILI_PSEUDOPODIA_HAPTOTAXIS_UP	MILI_PSEUDOPODIA_HAPTOTAXIS_UP		274	0.31232175	1.1302619	0.34412956	1	1	4759	tags=53%, list=42%, signal=90%
MARTINEZ_RESPONSE_TO_TRABECTEDIN_DN	MARTINEZ_RESPONSE_TO_TRABECTEDIN_DN		150	0.28029266	1.1301984	0.32403433	1	1	4939	tags=57%, list=44%, signal=101%
WAMUNYOKOLI_OVARIAN_CANCER_LMP_UP	WAMUNYOKOLI_OVARIAN_CANCER_LMP_UP		154	0.2917534	1.1301205	0.29723993	1	1	4189	tags=47%, list=37%, signal=75%
HOLLEMAN_PREDNISOLONE_RESISTANCE_B_ALL_UP	HOLLEMAN_PREDNISOLONE_RESISTANCE_B_ALL_UP		16	0.36662823	1.1297699	0.31434184	1	1	6467	tags=88%, list=58%, signal=207%
ZHAN_MULTIPLE_MYELOMA_SPIKED	ZHAN_MULTIPLE_MYELOMA_SPIKED		18	0.46521315	1.1292464	0.29534882	1	1	479	tags=28%, list=4%, signal=29%
ZHAN_MULTIPLE_MYELOMA_UP	ZHAN_MULTIPLE_MYELOMA_UP		37	0.2951665	1.129004	0.3029613	1	1	5755	tags=65%, list=51%, signal=133%
TONG_INTERACT_WITH_PTTG1	TONG_INTERACT_WITH_PTTG1		31	0.33035034	1.1288471	0.32848233	1	1	4078	tags=48%, list=36%, signal=76%
IVANOVA_HEMATOPOIESIS_INTERMEDIATE_PROGENITOR	IVANOVA_HEMATOPOIESIS_INTERMEDIATE_PROGENITOR		79	0.26898938	1.1284027	0.29424778	1	1	4579	tags=51%, list=41%, signal=85%
PUJANA_CHEK2_PCC_NETWORK	PUJANA_CHEK2_PCC_NETWORK		474	0.28732523	1.1281986	0.36758894	1	1	5237	tags=57%, list=47%, signal=102%
HU_GENOTOXIC_DAMAGE_24HR	HU_GENOTOXIC_DAMAGE_24HR		22	0.34222326	1.1278015	0.310559	1	1	5155	tags=73%, list=46%, signal=135%
ZHAN_MULTIPLE_MYELOMA_CD1_AND_CD2_UP	ZHAN_MULTIPLE_MYELOMA_CD1_AND_CD2_UP		39	0.3527281	1.1269099	0.29816514	1	1	2658	tags=38%, list=24%, signal=50%
CAFFAREL_RESPONSE_TO_THC_24HR_5_DN	CAFFAREL_RESPONSE_TO_THC_24HR_5_DN		39	0.3238756	1.1256247	0.29535866	1	1	4392	tags=51%, list=39%, signal=84%
CAIRO_HEPATOBLASTOMA_CLASSES_UP	CAIRO_HEPATOBLASTOMA_CLASSES_UP		369	0.2905945	1.1253858	0.37795275	1	1	5956	tags=66%, list=53%, signal=135%
FEVR_CTNNB1_TARGETS_DN	FEVR_CTNNB1_TARGETS_DN		339	0.3059422	1.1247982	0.3368201	1	1	4757	tags=55%, list=42%, signal=93%
REACTOME_ACTIVATION_OF_NF_KAPPAB_IN_B_CELLS	REACTOME_ACTIVATION_OF_NF_KAPPAB_IN_B_CELLS		47	0.31685525	1.124673	0.34583333	1	1	4878	tags=62%, list=44%, signal=109%
PID_CASPASE_PATHWAY	PID_CASPASE_PATHWAY		33	0.35469612	1.1239767	0.33620688	1	1	3131	tags=45%, list=28%, signal=63%
REACTOME_PKB_MEDIATED_EVENTS	REACTOME_PKB_MEDIATED_EVENTS		15	0.38047925	1.1233104	0.32036614	1	1	3929	tags=53%, list=35%, signal=82%
WHITFIELD_CELL_CYCLE_S	WHITFIELD_CELL_CYCLE_S		68	0.34279633	1.1232188	0.32704404	1	1	4758	tags=54%, list=42%, signal=94%
WINNEPENNINCKX_MELANOMA_METASTASIS_UP	WINNEPENNINCKX_MELANOMA_METASTASIS_UP		88	0.38342667	1.1227537	0.37087378	1	1	4715	tags=59%, list=42%, signal=101%
SA_B_CELL_RECEPTOR_COMPLEXES	SA_B_CELL_RECEPTOR_COMPLEXES		16	0.42334238	1.1210982	0.32222223	1	1	2173	tags=25%, list=19%, signal=31%
WOO_LIVER_CANCER_RECURRENCE_DN	WOO_LIVER_CANCER_RECURRENCE_DN		52	0.40737376	1.1210862	0.31990522	1	1	2320	tags=37%, list=21%, signal=46%
REACTOME_ABORTIVE_ELONGATION_OF_HIV1_TRANSCRIPT_IN_THE_ABSENCE_OF_TAT	REACTOME_ABORTIVE_ELONGATION_OF_HIV1_TRANSCRIPT_IN_THE_ABSENCE_OF_TAT		19	0.37474307	1.1202346	0.35589942	1	1	4923	tags=74%, list=44%, signal=131%
HEDENFALK_BREAST_CANCER_HEREDITARY_VS_SPORADIC	HEDENFALK_BREAST_CANCER_HEREDITARY_VS_SPORADIC		31	0.31975496	1.1200581	0.29424307	1	1	4551	tags=55%, list=41%, signal=92%
BENPORATH_MYC_TARGETS_WITH_EBOX	BENPORATH_MYC_TARGETS_WITH_EBOX		152	0.23979855	1.1197109	0.2828784	1	1	4412	tags=44%, list=39%, signal=72%
ST_GA13_PATHWAY	ST_GA13_PATHWAY		21	0.37805256	1.118952	0.32456142	1	1	5184	tags=67%, list=46%, signal=124%
AGUIRRE_PANCREATIC_CANCER_COPY_NUMBER_UP	AGUIRRE_PANCREATIC_CANCER_COPY_NUMBER_UP		171	0.23693305	1.1186674	0.2931442	1	1	4760	tags=46%, list=43%, signal=78%
REACTOME_SIGNALING_BY_ERBB4	REACTOME_SIGNALING_BY_ERBB4		46	0.29653597	1.1186384	0.30309734	1	1	1742	tags=24%, list=16%, signal=28%
PID_CDC42_PATHWAY	PID_CDC42_PATHWAY		49	0.3108715	1.1174799	0.3010989	1	1	3751	tags=49%, list=33%, signal=73%
PID_NECTIN_PATHWAY	PID_NECTIN_PATHWAY		23	0.4238629	1.1164106	0.32426777	1	1	3687	tags=52%, list=33%, signal=78%
KEGG_EPITHELIAL_CELL_SIGNALING_IN_HELICOBACTER_PYLORI_INFECTION	KEGG_EPITHELIAL_CELL_SIGNALING_IN_HELICOBACTER_PYLORI_INFECTION		42	0.34311575	1.1150849	0.3176734	1	1	4290	tags=50%, list=38%, signal=81%
PID_TELOMERASEPATHWAY	PID_TELOMERASEPATHWAY		34	0.35919312	1.1150109	0.3706004	1	1	1875	tags=29%, list=17%, signal=35%
PARK_HSC_MARKERS	PARK_HSC_MARKERS		28	0.35090765	1.11433	0.32009345	1	1	3947	tags=64%, list=35%, signal=99%
KONG_E2F3_TARGETS	KONG_E2F3_TARGETS		63	0.48294184	1.1142691	0.40163934	1	1	1575	tags=46%, list=14%, signal=53%
WONG_MITOCHONDRIA_GENE_MODULE	WONG_MITOCHONDRIA_GENE_MODULE		156	0.27775198	1.1135945	0.37708333	1	1	5700	tags=61%, list=51%, signal=122%
EHLERS_ANEUPLOIDY_UP	EHLERS_ANEUPLOIDY_UP		26	0.36649916	1.1124063	0.30866808	1	1	3111	tags=38%, list=28%, signal=53%
REACTOME_TRNA_AMINOACYLATION	REACTOME_TRNA_AMINOACYLATION		20	0.36714062	1.1115927	0.33744857	1	1	5135	tags=65%, list=46%, signal=120%
HAMAI_APOPTOSIS_VIA_TRAIL_UP	HAMAI_APOPTOSIS_VIA_TRAIL_UP		294	0.2893532	1.1110609	0.2829787	1	1	2951	tags=36%, list=26%, signal=47%
PID_IL2_1PATHWAY	PID_IL2_1PATHWAY		35	0.33670852	1.1099039	0.30921054	1	1	3653	tags=43%, list=33%, signal=63%
FIRESTEIN_CTNNB1_PATHWAY	FIRESTEIN_CTNNB1_PATHWAY		16	0.40718606	1.1097602	0.30669546	1	1	1758	tags=38%, list=16%, signal=44%
WHITFIELD_CELL_CYCLE_G1_S	WHITFIELD_CELL_CYCLE_G1_S		63	0.36148226	1.1096328	0.34199134	1	1	4383	tags=60%, list=39%, signal=99%
MUELLER_PLURINET	MUELLER_PLURINET		198	0.30884084	1.1095936	0.37944663	1	1	5742	tags=64%, list=51%, signal=128%
REACTOME_ACTIVATION_OF_GENES_BY_ATF4	REACTOME_ACTIVATION_OF_GENES_BY_ATF4		15	0.3713452	1.1094781	0.33789954	1	1	2670	tags=40%, list=24%, signal=52%
BIOCARTA_HIVNEF_PATHWAY	BIOCARTA_HIVNEF_PATHWAY		33	0.3407667	1.1093478	0.33618844	1	1	3267	tags=48%, list=29%, signal=68%
PELLICCIOTTA_HDAC_IN_ANTIGEN_PRESENTATION_DN	PELLICCIOTTA_HDAC_IN_ANTIGEN_PRESENTATION_DN		37	0.33387277	1.1091561	0.34081632	1	1	5200	tags=65%, list=46%, signal=121%
MULLIGHAN_NPM1_SIGNATURE_3_UP	MULLIGHAN_NPM1_SIGNATURE_3_UP		185	0.26604155	1.1091336	0.28255528	1	1	3695	tags=37%, list=33%, signal=54%
MOHANKUMAR_TLX1_TARGETS_UP	MOHANKUMAR_TLX1_TARGETS_UP		248	0.23867571	1.109039	0.2860412	1	1	3374	tags=33%, list=30%, signal=46%
REACTOME_CELL_JUNCTION_ORGANIZATION	REACTOME_CELL_JUNCTION_ORGANIZATION		54	0.36557615	1.1084026	0.28539327	1	1	3308	tags=39%, list=30%, signal=55%
KAAB_FAILED_HEART_VENTRICLE_DN	KAAB_FAILED_HEART_VENTRICLE_DN		29	0.3393764	1.1064789	0.3529412	1	1	3533	tags=41%, list=32%, signal=60%
PID_FANCONI_PATHWAY	PID_FANCONI_PATHWAY		29	0.4341108	1.1060302	0.37944663	1	1	5177	tags=83%, list=46%, signal=154%
CAFFAREL_RESPONSE_TO_THC_DN	CAFFAREL_RESPONSE_TO_THC_DN		18	0.39585528	1.1060102	0.33267328	1	1	3194	tags=50%, list=29%, signal=70%
BIOCARTA_P38MAPK_PATHWAY	BIOCARTA_P38MAPK_PATHWAY		26	0.37191036	1.1037655	0.34716156	1	1	2462	tags=35%, list=22%, signal=44%
NIKOLSKY_BREAST_CANCER_1Q21_AMPLICON	NIKOLSKY_BREAST_CANCER_1Q21_AMPLICON		25	0.36373192	1.10309	0.31991053	1	1	3753	tags=40%, list=34%, signal=60%
YU_MYC_TARGETS_UP	YU_MYC_TARGETS_UP		22	0.46050745	1.1029117	0.3719165	1	1	3930	tags=59%, list=35%, signal=91%
DORSAM_HOXA9_TARGETS_DN	DORSAM_HOXA9_TARGETS_DN		17	0.41860402	1.1029073	0.30821916	1	1	2092	tags=29%, list=19%, signal=36%
BIOCARTA_IL2RB_PATHWAY	BIOCARTA_IL2RB_PATHWAY		23	0.3780825	1.1024883	0.35198134	1	1	1604	tags=30%, list=14%, signal=35%
PID_RHOA_REG_PATHWAY	PID_RHOA_REG_PATHWAY		29	0.3547137	1.1024487	0.33774835	1	1	2905	tags=31%, list=26%, signal=42%
HAHTOLA_CTCL_CUTANEOUS	HAHTOLA_CTCL_CUTANEOUS		18	0.38458237	1.1021339	0.3368644	1	1	4700	tags=56%, list=42%, signal=96%
ZHOU_CELL_CYCLE_GENES_IN_IR_RESPONSE_6HR	ZHOU_CELL_CYCLE_GENES_IN_IR_RESPONSE_6HR		52	0.4722833	1.1012814	0.41700405	1	1	2051	tags=50%, list=18%, signal=61%
ST_TUMOR_NECROSIS_FACTOR_PATHWAY	ST_TUMOR_NECROSIS_FACTOR_PATHWAY		18	0.38598207	1.1009135	0.33894736	1	1	1768	tags=28%, list=16%, signal=33%
WHITFIELD_CELL_CYCLE_M_G1	WHITFIELD_CELL_CYCLE_M_G1		74	0.2718402	1.100391	0.31235954	1	1	5513	tags=54%, list=49%, signal=106%
REACTOME_RNA_POL_III_TRANSCRIPTION	REACTOME_RNA_POL_III_TRANSCRIPTION		21	0.33821318	1.1003883	0.32723576	1	1	5952	tags=62%, list=53%, signal=132%
OHGUCHI_LIVER_HNF4A_TARGETS_UP	OHGUCHI_LIVER_HNF4A_TARGETS_UP		31	0.41203222	1.1000527	0.29284164	1	1	1145	tags=26%, list=10%, signal=29%
REACTOME_INSULIN_RECEPTOR_RECYCLING	REACTOME_INSULIN_RECEPTOR_RECYCLING		16	0.39969787	1.0994475	0.34394905	1	1	4756	tags=69%, list=42%, signal=119%
REACTOME_ORC1_REMOVAL_FROM_CHROMATIN	REACTOME_ORC1_REMOVAL_FROM_CHROMATIN		47	0.34914854	1.0991268	0.41420117	1	1	4878	tags=62%, list=44%, signal=109%
KRIEG_KDM3A_TARGETS_NOT_HYPOXIA	KRIEG_KDM3A_TARGETS_NOT_HYPOXIA		106	0.27465907	1.0990908	0.29016787	1	1	4124	tags=44%, list=37%, signal=70%
REACTOME_GOLGI_ASSOCIATED_VESICLE_BIOGENESIS	REACTOME_GOLGI_ASSOCIATED_VESICLE_BIOGENESIS		32	0.29692468	1.0985997	0.36554623	1	1	4717	tags=59%, list=42%, signal=102%
WALLACE_PROSTATE_CANCER_RACE_DN	WALLACE_PROSTATE_CANCER_RACE_DN		42	0.34208617	1.0964795	0.27051	1	1	1926	tags=31%, list=17%, signal=37%
KEGG_TIGHT_JUNCTION	KEGG_TIGHT_JUNCTION		89	0.32720712	1.0963182	0.32518336	1	1	4677	tags=46%, list=42%, signal=78%
PID_AVB3_OPN_PATHWAY	PID_AVB3_OPN_PATHWAY		19	0.41986147	1.0958688	0.3917749	1	1	3539	tags=63%, list=32%, signal=92%
REACTOME_MRNA_SPLICING_MINOR_PATHWAY	REACTOME_MRNA_SPLICING_MINOR_PATHWAY		26	0.35664585	1.0943229	0.39962122	1	1	4923	tags=62%, list=44%, signal=110%
WHITFIELD_CELL_CYCLE_G2_M	WHITFIELD_CELL_CYCLE_G2_M		126	0.30548674	1.0937434	0.3452116	1	1	2859	tags=34%, list=26%, signal=45%
PUJANA_BRCA2_PCC_NETWORK	PUJANA_BRCA2_PCC_NETWORK		256	0.32053682	1.0934752	0.37894738	1	1	3695	tags=43%, list=33%, signal=63%
REACTOME_ACTIVATION_OF_THE_PRE_REPLICATIVE_COMPLEX	REACTOME_ACTIVATION_OF_THE_PRE_REPLICATIVE_COMPLEX		19	0.5359043	1.0933737	0.41929135	1	1	1823	tags=47%, list=16%, signal=56%
ZAMORA_NOS2_TARGETS_UP	ZAMORA_NOS2_TARGETS_UP		48	0.30811366	1.093274	0.3767535	1	1	3680	tags=44%, list=33%, signal=65%
YAO_TEMPORAL_RESPONSE_TO_PROGESTERONE_CLUSTER_13	YAO_TEMPORAL_RESPONSE_TO_PROGESTERONE_CLUSTER_13		121	0.2645913	1.0929453	0.36489153	1	1	5204	tags=55%, list=46%, signal=101%
MIPS_39S_RIBOSOMAL_SUBUNIT_MITOCHONDRIAL	MIPS_39S_RIBOSOMAL_SUBUNIT_MITOCHONDRIAL		43	0.34498757	1.0917122	0.39235413	1	1	5735	tags=77%, list=51%, signal=157%
PID_IL1PATHWAY	PID_IL1PATHWAY		18	0.38498738	1.0908388	0.3584475	1	1	3145	tags=50%, list=28%, signal=69%
PID_GLYPICAN_1PATHWAY	PID_GLYPICAN_1PATHWAY		15	0.45838884	1.0906106	0.36818182	1	1	3090	tags=40%, list=28%, signal=55%
REACTOME_SIGNALING_BY_RHO_GTPASES	REACTOME_SIGNALING_BY_RHO_GTPASES		62	0.31807262	1.0902373	0.31954023	1	1	1372	tags=19%, list=12%, signal=22%
REN_BOUND_BY_E2F	REN_BOUND_BY_E2F		39	0.43875808	1.0897777	0.408	1	1	3995	tags=67%, list=36%, signal=103%
POMEROY_MEDULLOBLASTOMA_PROGNOSIS_UP	POMEROY_MEDULLOBLASTOMA_PROGNOSIS_UP		33	0.34394467	1.0892233	0.33254716	1	1	3732	tags=39%, list=33%, signal=59%
KEGG_PHOSPHATIDYLINOSITOL_SIGNALING_SYSTEM	KEGG_PHOSPHATIDYLINOSITOL_SIGNALING_SYSTEM		36	0.3182943	1.0891603	0.36017898	1	1	3371	tags=44%, list=30%, signal=63%
GARY_CD5_TARGETS_DN	GARY_CD5_TARGETS_DN		248	0.27561557	1.089074	0.3859649	1	1	5486	tags=60%, list=49%, signal=115%
FRASOR_RESPONSE_TO_SERM_OR_FULVESTRANT_DN	FRASOR_RESPONSE_TO_SERM_OR_FULVESTRANT_DN		40	0.42326057	1.0883173	0.39658847	1	1	2895	tags=45%, list=26%, signal=60%
BROWNE_HCMV_INFECTION_20HR_UP	BROWNE_HCMV_INFECTION_20HR_UP		136	0.25604388	1.0876772	0.32235295	1	1	3220	tags=32%, list=29%, signal=45%
KEGG_CYSTEINE_AND_METHIONINE_METABOLISM	KEGG_CYSTEINE_AND_METHIONINE_METABOLISM		25	0.34881157	1.0875765	0.32640332	1	1	2508	tags=32%, list=22%, signal=41%
LU_EZH2_TARGETS_UP	LU_EZH2_TARGETS_UP		157	0.24945332	1.0875123	0.35185185	1	1	5254	tags=54%, list=47%, signal=101%
BROWNE_HCMV_INFECTION_12HR_UP	BROWNE_HCMV_INFECTION_12HR_UP		57	0.31153697	1.0874465	0.31566265	1	1	3837	tags=35%, list=34%, signal=53%
KUMAR_PATHOGEN_LOAD_BY_MACROPHAGES	KUMAR_PATHOGEN_LOAD_BY_MACROPHAGES		116	0.2638518	1.0866737	0.3037037	1	1	3259	tags=35%, list=29%, signal=49%
PUJANA_XPRSS_INT_NETWORK	PUJANA_XPRSS_INT_NETWORK		105	0.37170184	1.0858575	0.398374	1	1	4172	tags=57%, list=37%, signal=90%
PID_TNFPATHWAY	PID_TNFPATHWAY		26	0.33705938	1.0855097	0.35129312	1	1	2486	tags=35%, list=22%, signal=44%
ZHANG_TLX_TARGETS_UP	ZHANG_TLX_TARGETS_UP		54	0.46359453	1.0853738	0.41883767	1	1	2202	tags=46%, list=20%, signal=57%
HOWLIN_CITED1_TARGETS_1_UP	HOWLIN_CITED1_TARGETS_1_UP		22	0.38560304	1.08415	0.34951457	1	1	1105	tags=32%, list=10%, signal=35%
MOOTHA_MITOCHONDRIA	MOOTHA_MITOCHONDRIA		327	0.24549888	1.0838981	0.34279475	1	1	5779	tags=59%, list=52%, signal=118%
KEGG_BETA_ALANINE_METABOLISM	KEGG_BETA_ALANINE_METABOLISM		19	0.43107364	1.0826006	0.3769063	1	1	2508	tags=53%, list=22%, signal=68%
MATTIOLI_MGUS_VS_PCL	MATTIOLI_MGUS_VS_PCL		65	0.28453943	1.082493	0.34008098	1	1	4817	tags=52%, list=43%, signal=91%
SONG_TARGETS_OF_IE86_CMV_PROTEIN	SONG_TARGETS_OF_IE86_CMV_PROTEIN		41	0.4318132	1.0810523	0.4071856	1	1	4366	tags=66%, list=39%, signal=108%
KEGG_ANTIGEN_PROCESSING_AND_PRESENTATION	KEGG_ANTIGEN_PROCESSING_AND_PRESENTATION		34	0.32185256	1.0809377	0.36480686	1	1	5574	tags=65%, list=50%, signal=128%
HOFMANN_CELL_LYMPHOMA_UP	HOFMANN_CELL_LYMPHOMA_UP		30	0.33516032	1.0807953	0.35581395	1	1	3035	tags=33%, list=27%, signal=46%
ZHAN_MULTIPLE_MYELOMA_PR_UP	ZHAN_MULTIPLE_MYELOMA_PR_UP		22	0.51256245	1.0806174	0.42829075	1	1	2907	tags=59%, list=26%, signal=80%
ACEVEDO_LIVER_CANCER_WITH_H3K27ME3_DN	ACEVEDO_LIVER_CANCER_WITH_H3K27ME3_DN		66	0.31179112	1.0803949	0.33090025	1	1	2178	tags=27%, list=19%, signal=34%
OSMAN_BLADDER_CANCER_DN	OSMAN_BLADDER_CANCER_DN		173	0.2273859	1.0802605	0.34151787	1	1	4159	tags=41%, list=37%, signal=64%
REACTOME_ADHERENS_JUNCTIONS_INTERACTIONS	REACTOME_ADHERENS_JUNCTIONS_INTERACTIONS		18	0.41583663	1.0802424	0.35176992	1	1	2507	tags=39%, list=22%, signal=50%
MOREAUX_B_LYMPHOCYTE_MATURATION_BY_TACI_DN	MOREAUX_B_LYMPHOCYTE_MATURATION_BY_TACI_DN		39	0.3336219	1.0802268	0.39805827	1	1	5963	tags=74%, list=53%, signal=159%
YAMASHITA_LIVER_CANCER_WITH_EPCAM_UP	YAMASHITA_LIVER_CANCER_WITH_EPCAM_UP		29	0.34044006	1.0799779	0.37634408	1	1	734	tags=17%, list=7%, signal=18%
GRAHAM_NORMAL_QUIESCENT_VS_NORMAL_DIVIDING_DN	GRAHAM_NORMAL_QUIESCENT_VS_NORMAL_DIVIDING_DN		56	0.398448	1.0798541	0.42687747	1	1	3930	tags=59%, list=35%, signal=90%
MIPS_C_COMPLEX_SPLICEOSOME	MIPS_C_COMPLEX_SPLICEOSOME		43	0.34609976	1.0791591	0.41269842	1	1	6080	tags=72%, list=54%, signal=157%
REACTOME_EXTENSION_OF_TELOMERES	REACTOME_EXTENSION_OF_TELOMERES		19	0.46294913	1.0790142	0.3992016	1	1	3901	tags=68%, list=35%, signal=105%
BIOCARTA_MAPK_PATHWAY	BIOCARTA_MAPK_PATHWAY		56	0.29219306	1.0782824	0.3548387	1	1	2654	tags=32%, list=24%, signal=42%
KEGG_APOPTOSIS	KEGG_APOPTOSIS		43	0.30614564	1.0770028	0.3809524	1	1	1768	tags=28%, list=16%, signal=33%
BENPORATH_SOX2_TARGETS	BENPORATH_SOX2_TARGETS		392	0.2256104	1.0769091	0.31490386	1	1	5255	tags=51%, list=47%, signal=92%
KEGG_PYRUVATE_METABOLISM	KEGG_PYRUVATE_METABOLISM		29	0.37767354	1.0768962	0.37336245	1	1	2539	tags=31%, list=23%, signal=40%
MOSERLE_IFNA_RESPONSE	MOSERLE_IFNA_RESPONSE		15	0.64831144	1.0761298	0.43438914	1	1	1660	tags=60%, list=15%, signal=70%
MARTINEZ_RESPONSE_TO_TRABECTEDIN	MARTINEZ_RESPONSE_TO_TRABECTEDIN		31	0.3436068	1.0755022	0.37796977	1	1	4174	tags=55%, list=37%, signal=87%
REACTOME_G1_PHASE	REACTOME_G1_PHASE		20	0.3660041	1.0753297	0.3863179	1	1	4734	tags=60%, list=42%, signal=104%
REACTOME_TRANS_GOLGI_NETWORK_VESICLE_BUDDING	REACTOME_TRANS_GOLGI_NETWORK_VESICLE_BUDDING		37	0.28713524	1.0753032	0.38509318	1	1	4717	tags=57%, list=42%, signal=98%
GRAESSMANN_APOPTOSIS_BY_SERUM_DEPRIVATION_DN	GRAESSMANN_APOPTOSIS_BY_SERUM_DEPRIVATION_DN		170	0.27819496	1.0751861	0.30922693	1	1	3011	tags=35%, list=27%, signal=48%
KEGG_FATTY_ACID_METABOLISM	KEGG_FATTY_ACID_METABOLISM		26	0.4035211	1.0745367	0.38412017	1	1	3562	tags=46%, list=32%, signal=68%
ROME_INSULIN_TARGETS_IN_MUSCLE_UP	ROME_INSULIN_TARGETS_IN_MUSCLE_UP		251	0.23810591	1.0745355	0.35214448	1	1	4787	tags=52%, list=43%, signal=89%
PID_RETINOIC_ACID_PATHWAY	PID_RETINOIC_ACID_PATHWAY		17	0.345406	1.0732617	0.38133875	1	1	5079	tags=65%, list=45%, signal=118%
FERREIRA_EWINGS_SARCOMA_UNSTABLE_VS_STABLE_DN	FERREIRA_EWINGS_SARCOMA_UNSTABLE_VS_STABLE_DN		59	0.29374894	1.0723542	0.3504673	1	1	3618	tags=39%, list=32%, signal=57%
SHEPARD_CRUSH_AND_BURN_MUTANT_DN	SHEPARD_CRUSH_AND_BURN_MUTANT_DN		106	0.31278044	1.0719995	0.3561321	1	1	2859	tags=39%, list=26%, signal=51%
BENPORATH_CYCLING_GENES	BENPORATH_CYCLING_GENES		346	0.2776711	1.0716809	0.3568376	1	1	4059	tags=44%, list=36%, signal=67%
SIG_PIP3_SIGNALING_IN_CARDIAC_MYOCTES	SIG_PIP3_SIGNALING_IN_CARDIAC_MYOCTES		42	0.29177397	1.0714335	0.35763097	1	1	3567	tags=45%, list=32%, signal=66%
KEGG_ADIPOCYTOKINE_SIGNALING_PATHWAY	KEGG_ADIPOCYTOKINE_SIGNALING_PATHWAY		35	0.33533663	1.0712197	0.35849056	1	1	3248	tags=37%, list=29%, signal=52%
LEE_LIVER_CANCER_SURVIVAL_UP	LEE_LIVER_CANCER_SURVIVAL_UP		112	0.35626557	1.071025	0.33718246	1	1	3334	tags=41%, list=30%, signal=58%
REACTOME_SIGNALING_BY_ROBO_RECEPTOR	REACTOME_SIGNALING_BY_ROBO_RECEPTOR		19	0.41658312	1.0708556	0.40246406	1	1	3506	tags=53%, list=31%, signal=76%
RAO_BOUND_BY_SALL4_ISOFORM_B	RAO_BOUND_BY_SALL4_ISOFORM_B		265	0.25711676	1.0706834	0.34457833	1	1	2638	tags=28%, list=24%, signal=36%
HOFFMANN_LARGE_TO_SMALL_PRE_BII_LYMPHOCYTE_UP	HOFFMANN_LARGE_TO_SMALL_PRE_BII_LYMPHOCYTE_UP		111	0.3786067	1.0702164	0.40461215	1	1	2878	tags=43%, list=26%, signal=58%
SAKAI_TUMOR_INFILTRATING_MONOCYTES_DN	SAKAI_TUMOR_INFILTRATING_MONOCYTES_DN		47	0.30159062	1.0695317	0.34505495	1	1	2548	tags=32%, list=23%, signal=41%
FERREIRA_EWINGS_SARCOMA_UNSTABLE_VS_STABLE_UP	FERREIRA_EWINGS_SARCOMA_UNSTABLE_VS_STABLE_UP		84	0.33581385	1.0694546	0.37959182	1	1	2158	tags=27%, list=19%, signal=34%
WANG_LMO4_TARGETS_UP	WANG_LMO4_TARGETS_UP		184	0.24355716	1.0690647	0.35224587	1	1	4432	tags=42%, list=40%, signal=68%
BROWNE_INTERFERON_RESPONSIVE_GENES	BROWNE_INTERFERON_RESPONSIVE_GENES		44	0.4760857	1.0690362	0.4147982	1	1	3675	tags=57%, list=33%, signal=84%
REACTOME_SIGNALING_BY_THE_B_CELL_RECEPTOR_BCR	REACTOME_SIGNALING_BY_THE_B_CELL_RECEPTOR_BCR		80	0.26499102	1.0686235	0.36865342	1	1	4977	tags=50%, list=44%, signal=89%
WIERENGA_PML_INTERACTOME	WIERENGA_PML_INTERACTOME		25	0.286802	1.0684386	0.3707415	1	1	6442	tags=68%, list=58%, signal=160%
TERAO_AOX4_TARGETS_SKIN_UP	TERAO_AOX4_TARGETS_SKIN_UP		24	0.31307495	1.06813	0.3783784	1	1	5008	tags=58%, list=45%, signal=105%
BROWNE_HCMV_INFECTION_14HR_UP	BROWNE_HCMV_INFECTION_14HR_UP		86	0.27502075	1.0678911	0.3427896	1	1	2759	tags=34%, list=25%, signal=44%
YAUCH_HEDGEHOG_SIGNALING_PARACRINE_DN	YAUCH_HEDGEHOG_SIGNALING_PARACRINE_DN		132	0.37601066	1.0661712	0.37965262	1	1	2213	tags=29%, list=20%, signal=35%
REACTOME_CDK_MEDIATED_PHOSPHORYLATION_AND_REMOVAL_OF_CDC6	REACTOME_CDK_MEDIATED_PHOSPHORYLATION_AND_REMOVAL_OF_CDC6		38	0.33053476	1.0655209	0.4148728	1	1	6277	tags=82%, list=56%, signal=185%
GREGORY_SYNTHETIC_LETHAL_WITH_IMATINIB	GREGORY_SYNTHETIC_LETHAL_WITH_IMATINIB		73	0.27964604	1.0643183	0.32258064	1	1	3418	tags=34%, list=31%, signal=49%
MOOTHA_HUMAN_MITODB_6_2002	MOOTHA_HUMAN_MITODB_6_2002		327	0.24065414	1.0635377	0.37580994	1	1	5860	tags=61%, list=52%, signal=125%
DAZARD_RESPONSE_TO_UV_NHEK_DN	DAZARD_RESPONSE_TO_UV_NHEK_DN		142	0.28055817	1.0632132	0.3508772	1	1	3051	tags=38%, list=27%, signal=52%
KEGG_NON_SMALL_CELL_LUNG_CANCER	KEGG_NON_SMALL_CELL_LUNG_CANCER		29	0.3082649	1.0630091	0.38631347	1	1	4086	tags=45%, list=36%, signal=70%
MOLENAAR_TARGETS_OF_CCND1_AND_CDK4_DN	MOLENAAR_TARGETS_OF_CCND1_AND_CDK4_DN		31	0.45051458	1.0627003	0.4111349	1	1	2527	tags=45%, list=23%, signal=58%
BASAKI_YBX1_TARGETS_UP	BASAKI_YBX1_TARGETS_UP		164	0.30636737	1.0625371	0.3954918	1	1	4534	tags=51%, list=40%, signal=84%
DACOSTA_UV_RESPONSE_VIA_ERCC3_XPCS_UP	DACOSTA_UV_RESPONSE_VIA_ERCC3_XPCS_UP		15	0.34986177	1.0623231	0.38135594	1	1	2201	tags=33%, list=20%, signal=41%
PID_RAC1_REG_PATHWAY	PID_RAC1_REG_PATHWAY		24	0.36905083	1.0622923	0.3840909	1	1	2173	tags=33%, list=19%, signal=41%
MIPS_PA700_20S_PA28_COMPLEX	MIPS_PA700_20S_PA28_COMPLEX		31	0.35879233	1.0621781	0.41333333	1	1	6277	tags=87%, list=56%, signal=198%
STANELLE_E2F1_TARGETS	STANELLE_E2F1_TARGETS		17	0.4018885	1.0613704	0.40869564	1	1	5860	tags=82%, list=52%, signal=172%
HU_ANGIOGENESIS_DN	HU_ANGIOGENESIS_DN		22	0.3451393	1.0602263	0.3862213	1	1	4878	tags=59%, list=44%, signal=104%
REACTOME_DESTABILIZATION_OF_MRNA_BY_AUF1_HNRNP_D0	REACTOME_DESTABILIZATION_OF_MRNA_BY_AUF1_HNRNP_D0		37	0.3252621	1.057803	0.41682974	1	1	6277	tags=81%, list=56%, signal=184%
ST_ERK1_ERK2_MAPK_PATHWAY	ST_ERK1_ERK2_MAPK_PATHWAY		19	0.32554835	1.0576829	0.40041494	1	1	6519	tags=74%, list=58%, signal=176%
KEGG_HUNTINGTONS_DISEASE	KEGG_HUNTINGTONS_DISEASE		115	0.23217988	1.0572801	0.3876652	1	1	6653	tags=74%, list=59%, signal=180%
HESS_TARGETS_OF_HOXA9_AND_MEIS1_UP	HESS_TARGETS_OF_HOXA9_AND_MEIS1_UP		50	0.30974287	1.0568901	0.37694013	1	1	3974	tags=48%, list=35%, signal=74%
BIOCARTA_GSK3_PATHWAY	BIOCARTA_GSK3_PATHWAY		16	0.37627336	1.0566534	0.39729118	1	1	5282	tags=63%, list=47%, signal=118%
REACTOME_M_G1_TRANSITION	REACTOME_M_G1_TRANSITION		57	0.355162	1.0563978	0.4507874	1	1	4878	tags=63%, list=44%, signal=111%
REACTOME_P53_INDEPENDENT_G1_S_DNA_DAMAGE_CHECKPOINT	REACTOME_P53_INDEPENDENT_G1_S_DNA_DAMAGE_CHECKPOINT		39	0.32415468	1.0557199	0.438	1	1	4878	tags=59%, list=44%, signal=104%
KENNY_CTNNB1_TARGETS_UP	KENNY_CTNNB1_TARGETS_UP		31	0.35525143	1.0552224	0.36069113	1	1	4476	tags=65%, list=40%, signal=107%
REACTOME_VIF_MEDIATED_DEGRADATION_OF_APOBEC3G	REACTOME_VIF_MEDIATED_DEGRADATION_OF_APOBEC3G		39	0.32229275	1.0551419	0.42376238	1	1	6277	tags=79%, list=56%, signal=180%
SIG_CHEMOTAXIS	SIG_CHEMOTAXIS		31	0.32097158	1.0550405	0.37250555	1	1	2802	tags=42%, list=25%, signal=56%
CREIGHTON_AKT1_SIGNALING_VIA_MTOR_UP	CREIGHTON_AKT1_SIGNALING_VIA_MTOR_UP		29	0.3375751	1.0549282	0.41153082	1	1	5876	tags=72%, list=52%, signal=152%
RIZKI_TUMOR_INVASIVENESS_3D_UP	RIZKI_TUMOR_INVASIVENESS_3D_UP		126	0.26997954	1.0548137	0.34615386	1	1	3658	tags=39%, list=33%, signal=57%
WANG_TARGETS_OF_MLL_CBP_FUSION_DN	WANG_TARGETS_OF_MLL_CBP_FUSION_DN		36	0.30145422	1.0543121	0.37759337	1	1	4244	tags=47%, list=38%, signal=76%
SCHLOSSER_SERUM_RESPONSE_AUGMENTED_BY_MYC	SCHLOSSER_SERUM_RESPONSE_AUGMENTED_BY_MYC		72	0.24936146	1.0540788	0.389011	1	1	5224	tags=50%, list=47%, signal=93%
COLLER_MYC_TARGETS_UP	COLLER_MYC_TARGETS_UP		18	0.3828108	1.0531951	0.40792078	1	1	4307	tags=56%, list=38%, signal=90%
KEGG_COLORECTAL_CANCER	KEGG_COLORECTAL_CANCER		36	0.3084588	1.0531892	0.3674833	1	1	2643	tags=33%, list=24%, signal=43%
JOHNSTONE_PARVB_TARGETS_1_DN	JOHNSTONE_PARVB_TARGETS_1_DN		24	0.3568482	1.0527687	0.37654322	1	1	3562	tags=42%, list=32%, signal=61%
SHEPARD_BMYB_TARGETS	SHEPARD_BMYB_TARGETS		38	0.3793549	1.0517437	0.36596736	1	1	2859	tags=50%, list=26%, signal=67%
NUTT_GBM_VS_AO_GLIOMA_DN	NUTT_GBM_VS_AO_GLIOMA_DN		26	0.31594554	1.0515971	0.39812645	1	1	2322	tags=35%, list=21%, signal=44%
MIPS_55S_RIBOSOME_MITOCHONDRIAL	MIPS_55S_RIBOSOME_MITOCHONDRIAL		69	0.3316578	1.0511041	0.4409938	1	1	5737	tags=75%, list=51%, signal=154%
REACTOME_PPARA_ACTIVATES_GENE_EXPRESSION	REACTOME_PPARA_ACTIVATES_GENE_EXPRESSION		65	0.2839798	1.0504292	0.37045455	1	1	3118	tags=31%, list=28%, signal=42%
LEE_LIVER_CANCER_E2F1_DN	LEE_LIVER_CANCER_E2F1_DN		42	0.38566372	1.0503048	0.36579573	1	1	1807	tags=29%, list=16%, signal=34%
GRABARCZYK_BCL11B_TARGETS_UP	GRABARCZYK_BCL11B_TARGETS_UP		42	0.33061576	1.0502563	0.38826185	1	1	3376	tags=45%, list=30%, signal=65%
KIM_GERMINAL_CENTER_T_HELPER_UP	KIM_GERMINAL_CENTER_T_HELPER_UP		31	0.36776647	1.049941	0.4074074	1	1	1422	tags=32%, list=13%, signal=37%
HOSHIDA_LIVER_CANCER_SUBCLASS_S2	HOSHIDA_LIVER_CANCER_SUBCLASS_S2		80	0.25209373	1.0494153	0.37104073	1	1	5359	tags=54%, list=48%, signal=102%
REACTOME_CDT1_ASSOCIATION_WITH_THE_CDC6_ORC_ORIGIN_COMPLEX	REACTOME_CDT1_ASSOCIATION_WITH_THE_CDC6_ORC_ORIGIN_COMPLEX		39	0.3302156	1.0493822	0.42553192	1	1	6277	tags=82%, list=56%, signal=186%
REACTOME_NETRIN1_SIGNALING	REACTOME_NETRIN1_SIGNALING		20	0.39519548	1.0493579	0.3874459	1	1	3389	tags=45%, list=30%, signal=64%
KAUFFMANN_MELANOMA_RELAPSE_UP	KAUFFMANN_MELANOMA_RELAPSE_UP		42	0.41509736	1.0488337	0.45542637	1	1	4141	tags=60%, list=37%, signal=94%
DAIRKEE_TERT_TARGETS_DN	DAIRKEE_TERT_TARGETS_DN		50	0.32040322	1.0481964	0.36879432	1	1	1206	tags=20%, list=11%, signal=22%
TIEN_INTESTINE_PROBIOTICS_24HR_DN	TIEN_INTESTINE_PROBIOTICS_24HR_DN		128	0.23385508	1.048048	0.3873874	1	1	5752	tags=59%, list=51%, signal=119%
BIOCARTA_EGF_PATHWAY	BIOCARTA_EGF_PATHWAY		20	0.34678948	1.0477539	0.41806722	1	1	4677	tags=50%, list=42%, signal=86%
REACTOME_ER_PHAGOSOME_PATHWAY	REACTOME_ER_PHAGOSOME_PATHWAY		45	0.3145915	1.047274	0.42510122	1	1	5504	tags=67%, list=49%, signal=131%
CHIANG_LIVER_CANCER_SUBCLASS_PROLIFERATION_UP	CHIANG_LIVER_CANCER_SUBCLASS_PROLIFERATION_UP		99	0.34724027	1.0472603	0.41075268	1	1	3194	tags=43%, list=29%, signal=60%
JAIN_NFKB_SIGNALING	JAIN_NFKB_SIGNALING		45	0.26894435	1.0471408	0.3738532	1	1	4317	tags=49%, list=39%, signal=79%
GINESTIER_BREAST_CANCER_20Q13_AMPLIFICATION_UP	GINESTIER_BREAST_CANCER_20Q13_AMPLIFICATION_UP		55	0.2710099	1.0466505	0.39130434	1	1	4592	tags=56%, list=41%, signal=95%
VALK_AML_CLUSTER_3	VALK_AML_CLUSTER_3		23	0.35989815	1.0464886	0.38207546	1	1	929	tags=17%, list=8%, signal=19%
MAGRANGEAS_MULTIPLE_MYELOMA_IGG_VS_IGA_UP	MAGRANGEAS_MULTIPLE_MYELOMA_IGG_VS_IGA_UP		17	0.37473467	1.0462894	0.41489363	1	1	4163	tags=53%, list=37%, signal=84%
BOYAULT_LIVER_CANCER_SUBCLASS_G123_UP	BOYAULT_LIVER_CANCER_SUBCLASS_G123_UP		26	0.36116394	1.0461373	0.410148	1	1	3796	tags=50%, list=34%, signal=75%
REACTOME_BILE_ACID_AND_BILE_SALT_METABOLISM	REACTOME_BILE_ACID_AND_BILE_SALT_METABOLISM		21	0.40164453	1.0461236	0.42417583	1	1	2235	tags=29%, list=20%, signal=36%
KIM_GASTRIC_CANCER_CHEMOSENSITIVITY	KIM_GASTRIC_CANCER_CHEMOSENSITIVITY		59	0.28377149	1.0456797	0.34299517	1	1	1934	tags=24%, list=17%, signal=29%
BIOCARTA_MET_PATHWAY	BIOCARTA_MET_PATHWAY		23	0.35149446	1.0451709	0.41666666	1	1	4479	tags=57%, list=40%, signal=94%
REACTOME_RECYCLING_PATHWAY_OF_L1	REACTOME_RECYCLING_PATHWAY_OF_L1		19	0.3367428	1.0443789	0.41928253	1	1	4668	tags=53%, list=42%, signal=90%
DAUER_STAT3_TARGETS_DN	DAUER_STAT3_TARGETS_DN		31	0.4563113	1.0440767	0.4401806	1	1	1660	tags=39%, list=15%, signal=45%
CHIANG_LIVER_CANCER_SUBCLASS_PROLIFERATION_DN	CHIANG_LIVER_CANCER_SUBCLASS_PROLIFERATION_DN		111	0.35006508	1.0437104	0.38584474	1	1	2539	tags=35%, list=23%, signal=45%
KYNG_DNA_DAMAGE_BY_GAMMA_AND_UV_RADIATION	KYNG_DNA_DAMAGE_BY_GAMMA_AND_UV_RADIATION		56	0.30656192	1.0435506	0.3840909	1	1	2416	tags=36%, list=22%, signal=45%
XU_GH1_EXOGENOUS_TARGETS_UP	XU_GH1_EXOGENOUS_TARGETS_UP		36	0.34707126	1.0428506	0.39150944	1	1	420	tags=14%, list=4%, signal=14%
PID_MAPKTRKPATHWAY	PID_MAPKTRKPATHWAY		22	0.3390156	1.0424134	0.40860215	1	1	1807	tags=27%, list=16%, signal=32%
BIOCARTA_CTCF_PATHWAY	BIOCARTA_CTCF_PATHWAY		15	0.40844527	1.0421499	0.41978022	1	1	1604	tags=33%, list=14%, signal=39%
CHEN_NEUROBLASTOMA_COPY_NUMBER_GAINS	CHEN_NEUROBLASTOMA_COPY_NUMBER_GAINS		30	0.36270884	1.0419179	0.3872549	1	1	2775	tags=37%, list=25%, signal=49%
REACTOME_METABOLISM_OF_MRNA	REACTOME_METABOLISM_OF_MRNA		132	0.2397144	1.0417072	0.40361446	1	1	6323	tags=74%, list=56%, signal=169%
GINESTIER_BREAST_CANCER_ZNF217_AMPLIFIED_DN	GINESTIER_BREAST_CANCER_ZNF217_AMPLIFIED_DN		155	0.24739002	1.0391675	0.4040632	1	1	4856	tags=45%, list=43%, signal=79%
PID_AURORA_A_PATHWAY	PID_AURORA_A_PATHWAY		20	0.38972318	1.038976	0.4225352	1	1	4145	tags=70%, list=37%, signal=111%
PID_PS1PATHWAY	PID_PS1PATHWAY		25	0.30245644	1.0389085	0.3875598	1	1	3548	tags=40%, list=32%, signal=58%
REACTOME_MRNA_3_END_PROCESSING	REACTOME_MRNA_3_END_PROCESSING		15	0.3910055	1.0385724	0.43574297	1	1	3275	tags=33%, list=29%, signal=47%
LIU_VMYB_TARGETS_UP	LIU_VMYB_TARGETS_UP		80	0.2756001	1.0371801	0.3675799	1	1	4584	tags=49%, list=41%, signal=82%
REACTOME_AUTODEGRADATION_OF_THE_E3_UBIQUITIN_LIGASE_COP1	REACTOME_AUTODEGRADATION_OF_THE_E3_UBIQUITIN_LIGASE_COP1		36	0.32260022	1.0370296	0.4375	1	1	4878	tags=61%, list=44%, signal=108%
ST_PHOSPHOINOSITIDE_3_KINASE_PATHWAY	ST_PHOSPHOINOSITIDE_3_KINASE_PATHWAY		26	0.3250653	1.0360869	0.41509435	1	1	3567	tags=46%, list=32%, signal=68%
PID_FOXM1PATHWAY	PID_FOXM1PATHWAY		25	0.39746663	1.0353254	0.42566192	1	1	2734	tags=48%, list=24%, signal=63%
PID_FGF_PATHWAY	PID_FGF_PATHWAY		30	0.351241	1.0337497	0.40046838	1	1	1615	tags=27%, list=14%, signal=31%
ZHAN_MULTIPLE_MYELOMA_CD1_AND_CD2_DN	ZHAN_MULTIPLE_MYELOMA_CD1_AND_CD2_DN		29	0.31887087	1.0337346	0.38513514	1	1	3604	tags=38%, list=32%, signal=56%
XU_GH1_EXOGENOUS_TARGETS_DN	XU_GH1_EXOGENOUS_TARGETS_DN		67	0.31075147	1.0335987	0.382134	1	1	2235	tags=28%, list=20%, signal=35%
SU_PANCREAS	SU_PANCREAS		26	0.36549333	1.0335549	0.43693694	1	1	1366	tags=23%, list=12%, signal=26%
LIANG_HEMATOPOIESIS_STEM_CELL_NUMBER_SMALL_VS_HUGE_UP	LIANG_HEMATOPOIESIS_STEM_CELL_NUMBER_SMALL_VS_HUGE_UP		23	0.33198738	1.0333333	0.397351	1	1	4094	tags=43%, list=37%, signal=68%
REACTOME_TCR_SIGNALING	REACTOME_TCR_SIGNALING		31	0.38915214	1.0327439	0.42713568	1	1	1604	tags=29%, list=14%, signal=34%
HSIAO_HOUSEKEEPING_GENES	HSIAO_HOUSEKEEPING_GENES		278	0.2140337	1.0327317	0.4248497	1	1	6463	tags=68%, list=58%, signal=158%
PUJANA_BRCA_CENTERED_NETWORK	PUJANA_BRCA_CENTERED_NETWORK		79	0.36536452	1.0322024	0.44532803	1	1	4984	tags=67%, list=45%, signal=120%
IIZUKA_LIVER_CANCER_PROGRESSION_G2_G3_UP	IIZUKA_LIVER_CANCER_PROGRESSION_G2_G3_UP		18	0.3808828	1.0314571	0.43312103	1	1	3334	tags=39%, list=30%, signal=55%
VERHAAK_GLIOBLASTOMA_CLASSICAL	VERHAAK_GLIOBLASTOMA_CLASSICAL		108	0.2917861	1.0314565	0.40092167	1	1	3827	tags=36%, list=34%, signal=54%
HOWLIN_CITED1_TARGETS_1_DN	HOWLIN_CITED1_TARGETS_1_DN		26	0.35205486	1.0307992	0.39300412	1	1	1736	tags=31%, list=16%, signal=36%
KAUFFMANN_DNA_REPLICATION_GENES	KAUFFMANN_DNA_REPLICATION_GENES		98	0.2957349	1.030369	0.42616034	1	1	4224	tags=51%, list=38%, signal=81%
ACEVEDO_NORMAL_TISSUE_ADJACENT_TO_LIVER_TUMOR_UP	ACEVEDO_NORMAL_TISSUE_ADJACENT_TO_LIVER_TUMOR_UP		88	0.25770506	1.0302422	0.4049217	1	1	4000	tags=44%, list=36%, signal=68%
HELLER_HDAC_TARGETS_UP	HELLER_HDAC_TARGETS_UP		172	0.26698354	1.0301005	0.37799042	1	1	3439	tags=35%, list=31%, signal=50%
BOSCO_INTERFERON_INDUCED_ANTIVIRAL_MODULE	BOSCO_INTERFERON_INDUCED_ANTIVIRAL_MODULE		42	0.42681232	1.0298845	0.42417583	1	1	2799	tags=43%, list=25%, signal=57%
WATTEL_AUTONOMOUS_THYROID_ADENOMA_UP	WATTEL_AUTONOMOUS_THYROID_ADENOMA_UP		40	0.33613658	1.0298556	0.41784036	1	1	3105	tags=33%, list=28%, signal=45%
YE_METASTATIC_LIVER_CANCER	YE_METASTATIC_LIVER_CANCER		17	0.3919382	1.0297083	0.40888888	1	1	3040	tags=41%, list=27%, signal=56%
KEGG_PPAR_SIGNALING_PATHWAY	KEGG_PPAR_SIGNALING_PATHWAY		51	0.38879713	1.0292051	0.42821783	1	1	3180	tags=37%, list=28%, signal=52%
LASTOWSKA_COAMPLIFIED_WITH_MYCN	LASTOWSKA_COAMPLIFIED_WITH_MYCN		23	0.3417901	1.0287492	0.41363636	1	1	2802	tags=35%, list=25%, signal=46%
HOLLMANN_APOPTOSIS_VIA_CD40_DN	HOLLMANN_APOPTOSIS_VIA_CD40_DN		150	0.2515429	1.0279175	0.3986175	1	1	4408	tags=47%, list=39%, signal=77%
PID_EPHBFWDPATHWAY	PID_EPHBFWDPATHWAY		30	0.3353424	1.0274128	0.40946501	1	1	3573	tags=40%, list=32%, signal=59%
REACTOME_SIGNALLING_BY_NGF	REACTOME_SIGNALLING_BY_NGF		132	0.24122755	1.0272815	0.4053452	1	1	3714	tags=36%, list=33%, signal=54%
KYNG_WERNER_SYNDROM_AND_NORMAL_AGING_DN	KYNG_WERNER_SYNDROM_AND_NORMAL_AGING_DN		138	0.24025005	1.0271779	0.42201835	1	1	5181	tags=49%, list=46%, signal=91%
SCHLOSSER_MYC_TARGETS_AND_SERUM_RESPONSE_DN	SCHLOSSER_MYC_TARGETS_AND_SERUM_RESPONSE_DN		31	0.32844076	1.0266281	0.4187867	1	1	4411	tags=45%, list=39%, signal=74%
GRADE_COLON_AND_RECTAL_CANCER_UP	GRADE_COLON_AND_RECTAL_CANCER_UP		178	0.25000322	1.0256176	0.41344196	1	1	4923	tags=53%, list=44%, signal=93%
KAYO_AGING_MUSCLE_DN	KAYO_AGING_MUSCLE_DN		92	0.25642276	1.0251567	0.42335767	1	1	4225	tags=43%, list=38%, signal=69%
REACTOME_METABOLISM_OF_RNA	REACTOME_METABOLISM_OF_RNA		158	0.23794705	1.0247784	0.4375	1	1	6277	tags=72%, list=56%, signal=162%
PEDERSEN_METASTASIS_BY_ERBB2_ISOFORM_7	PEDERSEN_METASTASIS_BY_ERBB2_ISOFORM_7		191	0.2728983	1.0244064	0.35523114	1	1	2315	tags=28%, list=21%, signal=34%
BIOCARTA_INSULIN_PATHWAY	BIOCARTA_INSULIN_PATHWAY		15	0.36525264	1.0243459	0.416309	1	1	4677	tags=60%, list=42%, signal=103%
SHETH_LIVER_CANCER_VS_TXNIP_LOSS_PAM5	SHETH_LIVER_CANCER_VS_TXNIP_LOSS_PAM5		64	0.3181416	1.0241796	0.4075	1	1	1962	tags=25%, list=18%, signal=30%
SHEPARD_BMYB_MORPHOLINO_DN	SHEPARD_BMYB_MORPHOLINO_DN		122	0.29979092	1.0231459	0.42488262	1	1	2859	tags=37%, list=26%, signal=49%
FOSTER_KDM1A_TARGETS_DN	FOSTER_KDM1A_TARGETS_DN		134	0.2249538	1.0231451	0.39414415	1	1	5989	tags=62%, list=53%, signal=132%
WEST_ADRENOCORTICAL_TUMOR_UP	WEST_ADRENOCORTICAL_TUMOR_UP		194	0.2479688	1.022794	0.44421488	1	1	5223	tags=55%, list=47%, signal=101%
DITTMER_PTHLH_TARGETS_UP	DITTMER_PTHLH_TARGETS_UP		82	0.26841742	1.022541	0.388521	1	1	2749	tags=32%, list=25%, signal=42%
LEE_LIVER_CANCER_MYC_TGFA_DN	LEE_LIVER_CANCER_MYC_TGFA_DN		50	0.38957825	1.0222766	0.398568	1	1	1983	tags=26%, list=18%, signal=31%
SHEPARD_BMYB_MORPHOLINO_UP	SHEPARD_BMYB_MORPHOLINO_UP		124	0.23625228	1.0221815	0.4572072	1	1	4689	tags=45%, list=42%, signal=77%
BREDEMEYER_RAG_SIGNALING_NOT_VIA_ATM_UP	BREDEMEYER_RAG_SIGNALING_NOT_VIA_ATM_UP		26	0.36283606	1.021897	0.41573033	1	1	2906	tags=38%, list=26%, signal=52%
PENG_LEUCINE_DEPRIVATION_DN	PENG_LEUCINE_DEPRIVATION_DN		126	0.23999794	1.0213404	0.41992188	1	1	5519	tags=56%, list=49%, signal=108%
FIRESTEIN_PROLIFERATION	FIRESTEIN_PROLIFERATION		89	0.26565456	1.021249	0.40144232	1	1	3216	tags=36%, list=29%, signal=50%
BLALOCK_ALZHEIMERS_DISEASE_INCIPIENT_DN	BLALOCK_ALZHEIMERS_DISEASE_INCIPIENT_DN		110	0.23338154	1.0203222	0.40681818	1	1	5464	tags=55%, list=49%, signal=105%
TCGA_GLIOBLASTOMA_COPY_NUMBER_DN	TCGA_GLIOBLASTOMA_COPY_NUMBER_DN		17	0.37917218	1.0199597	0.39381444	1	1	1818	tags=29%, list=16%, signal=35%
KEGG_REGULATION_OF_ACTIN_CYTOSKELETON	KEGG_REGULATION_OF_ACTIN_CYTOSKELETON		137	0.27652973	1.0195763	0.39853302	1	1	3751	tags=39%, list=33%, signal=59%
REACTOME_REGULATION_OF_ORNITHINE_DECARBOXYLASE_ODC	REACTOME_REGULATION_OF_ORNITHINE_DECARBOXYLASE_ODC		40	0.30294636	1.0192411	0.45898438	1	1	6277	tags=78%, list=56%, signal=176%
SPIELMAN_LYMPHOBLAST_EUROPEAN_VS_ASIAN_DN	SPIELMAN_LYMPHOBLAST_EUROPEAN_VS_ASIAN_DN		414	0.22549777	1.0191892	0.40724948	1	1	5464	tags=55%, list=49%, signal=103%
REACTOME_CYTOCHROME_P450_ARRANGED_BY_SUBSTRATE_TYPE	REACTOME_CYTOCHROME_P450_ARRANGED_BY_SUBSTRATE_TYPE		22	0.40460202	1.0191613	0.44418603	1	1	2017	tags=23%, list=18%, signal=28%
REACTOME_INSULIN_RECEPTOR_SIGNALLING_CASCADE	REACTOME_INSULIN_RECEPTOR_SIGNALLING_CASCADE		56	0.2661266	1.0191413	0.4201878	1	1	1763	tags=20%, list=16%, signal=23%
MATZUK_SPERMATOZOA	MATZUK_SPERMATOZOA		73	0.277332	1.0184886	0.41102758	1	1	3576	tags=38%, list=32%, signal=56%
GRAESSMANN_APOPTOSIS_BY_SERUM_DEPRIVATION_UP	GRAESSMANN_APOPTOSIS_BY_SERUM_DEPRIVATION_UP		368	0.27098328	1.0182033	0.38292682	1	1	2263	tags=28%, list=20%, signal=34%
FAELT_B_CLL_WITH_VH_REARRANGEMENTS_DN	FAELT_B_CLL_WITH_VH_REARRANGEMENTS_DN		26	0.31052005	1.017918	0.4534413	1	1	5338	tags=58%, list=48%, signal=110%
VERHAAK_GLIOBLASTOMA_MESENCHYMAL	VERHAAK_GLIOBLASTOMA_MESENCHYMAL		135	0.24445349	1.0178555	0.40186915	1	1	2552	tags=26%, list=23%, signal=33%
LASTOWSKA_NEUROBLASTOMA_COPY_NUMBER_UP	LASTOWSKA_NEUROBLASTOMA_COPY_NUMBER_UP		110	0.258846	1.0175978	0.43243244	1	1	3732	tags=38%, list=33%, signal=57%
KEGG_PYRIMIDINE_METABOLISM	KEGG_PYRIMIDINE_METABOLISM		68	0.28104797	1.0173324	0.4512195	1	1	5167	tags=57%, list=46%, signal=106%
THUM_SYSTOLIC_HEART_FAILURE_DN	THUM_SYSTOLIC_HEART_FAILURE_DN		107	0.2632624	1.0169938	0.4059633	1	1	4919	tags=51%, list=44%, signal=91%
MAYBURD_RESPONSE_TO_L663536_DN	MAYBURD_RESPONSE_TO_L663536_DN		33	0.28878087	1.0162854	0.44490644	1	1	4072	tags=45%, list=36%, signal=71%
NEMETH_INFLAMMATORY_RESPONSE_LPS_DN	NEMETH_INFLAMMATORY_RESPONSE_LPS_DN		25	0.3348673	1.0160033	0.3956044	1	1	2943	tags=40%, list=26%, signal=54%
BIOCARTA_RAC1_PATHWAY	BIOCARTA_RAC1_PATHWAY		18	0.38495475	1.0147991	0.43370786	1	1	2358	tags=39%, list=21%, signal=49%
BIOCARTA_CXCR4_PATHWAY	BIOCARTA_CXCR4_PATHWAY		17	0.35318324	1.0140262	0.45454547	1	1	4570	tags=59%, list=41%, signal=99%
ZHAN_MULTIPLE_MYELOMA_CD2_DN	ZHAN_MULTIPLE_MYELOMA_CD2_DN		23	0.3276636	1.0139664	0.3886256	1	1	1131	tags=22%, list=10%, signal=24%
REACTOME_MHC_CLASS_II_ANTIGEN_PRESENTATION	REACTOME_MHC_CLASS_II_ANTIGEN_PRESENTATION		55	0.2653707	1.0136209	0.41717792	1	1	5322	tags=51%, list=48%, signal=97%
KEGG_PORPHYRIN_AND_CHLOROPHYLL_METABOLISM	KEGG_PORPHYRIN_AND_CHLOROPHYLL_METABOLISM		17	0.3539257	1.0133284	0.45351472	1	1	3881	tags=47%, list=35%, signal=72%
PID_AURORA_B_PATHWAY	PID_AURORA_B_PATHWAY		27	0.38748363	1.0126343	0.46761134	1	1	2841	tags=44%, list=25%, signal=59%
REACTOME_REGULATION_OF_MRNA_STABILITY_BY_PROTEINS_THAT_BIND_AU_RICH_ELEMENTS	REACTOME_REGULATION_OF_MRNA_STABILITY_BY_PROTEINS_THAT_BIND_AU_RICH_ELEMENTS		55	0.27288252	1.0126253	0.45041323	1	1	5131	tags=60%, list=46%, signal=110%
NUNODA_RESPONSE_TO_DASATINIB_IMATINIB_UP	NUNODA_RESPONSE_TO_DASATINIB_IMATINIB_UP		21	0.33106562	1.0122188	0.44161358	1	1	4876	tags=67%, list=44%, signal=118%
YIH_RESPONSE_TO_ARSENITE_C1	YIH_RESPONSE_TO_ARSENITE_C1		16	0.35986012	1.0117857	0.46710527	1	1	3267	tags=50%, list=29%, signal=70%
ST_WNT_CA2_CYCLIC_GMP_PATHWAY	ST_WNT_CA2_CYCLIC_GMP_PATHWAY		16	0.39734837	1.0116321	0.4634703	1	1	3148	tags=38%, list=28%, signal=52%
JAZAERI_BREAST_CANCER_BRCA1_VS_BRCA2_UP	JAZAERI_BREAST_CANCER_BRCA1_VS_BRCA2_UP		35	0.28974572	1.0116202	0.44956142	1	1	3291	tags=37%, list=29%, signal=52%
REACTOME_MRNA_SPLICING	REACTOME_MRNA_SPLICING		55	0.3019158	1.0109724	0.44787645	1	1	4951	tags=51%, list=44%, signal=91%
GENTILE_UV_LOW_DOSE_UP	GENTILE_UV_LOW_DOSE_UP		20	0.34998673	1.0107963	0.43670887	1	1	3654	tags=50%, list=33%, signal=74%
WANG_CLIM2_TARGETS_UP	WANG_CLIM2_TARGETS_UP		113	0.25464255	1.0106589	0.44660193	1	1	2039	tags=26%, list=18%, signal=31%
KEGG_INTESTINAL_IMMUNE_NETWORK_FOR_IGA_PRODUCTION	KEGG_INTESTINAL_IMMUNE_NETWORK_FOR_IGA_PRODUCTION		26	0.38356864	1.0104316	0.43358395	1	1	1157	tags=23%, list=10%, signal=26%
DOANE_RESPONSE_TO_ANDROGEN_DN	DOANE_RESPONSE_TO_ANDROGEN_DN		156	0.2653252	1.0099933	0.43705463	1	1	2332	tags=26%, list=21%, signal=32%
KENNY_CTNNB1_TARGETS_DN	KENNY_CTNNB1_TARGETS_DN		29	0.3205781	1.0099171	0.42384106	1	1	875	tags=24%, list=8%, signal=26%
PURBEY_TARGETS_OF_CTBP1_NOT_SATB1_UP	PURBEY_TARGETS_OF_CTBP1_NOT_SATB1_UP		187	0.24852875	1.0093282	0.4392765	1	1	3498	tags=36%, list=31%, signal=51%
BARRIER_COLON_CANCER_RECURRENCE_UP	BARRIER_COLON_CANCER_RECURRENCE_UP		23	0.31876078	1.0090806	0.4497908	1	1	4829	tags=65%, list=43%, signal=114%
KEGG_RNA_DEGRADATION	KEGG_RNA_DEGRADATION		34	0.29693478	1.0083922	0.44092828	1	1	5183	tags=50%, list=46%, signal=93%
MANN_RESPONSE_TO_AMIFOSTINE_UP	MANN_RESPONSE_TO_AMIFOSTINE_UP		16	0.34056568	1.0081456	0.43067226	1	1	5292	tags=75%, list=47%, signal=142%
KEGG_SNARE_INTERACTIONS_IN_VESICULAR_TRANSPORT	KEGG_SNARE_INTERACTIONS_IN_VESICULAR_TRANSPORT		29	0.30745026	1.0076463	0.45	1	1	3843	tags=45%, list=34%, signal=68%
MARIADASON_REGULATED_BY_HISTONE_ACETYLATION_UP	MARIADASON_REGULATED_BY_HISTONE_ACETYLATION_UP		46	0.2763646	1.0069262	0.42572063	1	1	3813	tags=39%, list=34%, signal=59%
PARENT_MTOR_SIGNALING_UP	PARENT_MTOR_SIGNALING_UP		325	0.21742783	1.0063343	0.42962962	1	1	5485	tags=54%, list=49%, signal=103%
PID_BMPPATHWAY	PID_BMPPATHWAY		19	0.34787303	1.0063192	0.43601894	1	1	3361	tags=42%, list=30%, signal=60%
SHETH_LIVER_CANCER_VS_TXNIP_LOSS_PAM6	SHETH_LIVER_CANCER_VS_TXNIP_LOSS_PAM6		30	0.3366504	1.0055172	0.44110855	1	1	2146	tags=33%, list=19%, signal=41%
BHATI_G2M_ARREST_BY_2METHOXYESTRADIOL_DN	BHATI_G2M_ARREST_BY_2METHOXYESTRADIOL_DN		77	0.27544504	1.0049304	0.44191918	1	1	5678	tags=58%, list=51%, signal=118%
LEE_AGING_CEREBELLUM_DN	LEE_AGING_CEREBELLUM_DN		57	0.34332725	1.0034918	0.44827586	1	1	3330	tags=37%, list=30%, signal=52%
PID_ATR_PATHWAY	PID_ATR_PATHWAY		30	0.4007395	1.0025985	0.46862745	1	1	5177	tags=73%, list=46%, signal=136%
REACTOME_MITOCHONDRIAL_PROTEIN_IMPORT	REACTOME_MITOCHONDRIAL_PROTEIN_IMPORT		34	0.31218466	1.0020031	0.44357976	1	1	5673	tags=56%, list=51%, signal=113%
CHENG_IMPRINTED_BY_ESTRADIOL	CHENG_IMPRINTED_BY_ESTRADIOL		53	0.2878687	1.0019649	0.45185184	1	1	4902	tags=53%, list=44%, signal=94%
SOTIRIOU_BREAST_CANCER_GRADE_1_VS_3_UP	SOTIRIOU_BREAST_CANCER_GRADE_1_VS_3_UP		86	0.40153	1.001949	0.48809522	1	1	3416	tags=49%, list=31%, signal=70%
ZHOU_CELL_CYCLE_GENES_IN_IR_RESPONSE_24HR	ZHOU_CELL_CYCLE_GENES_IN_IR_RESPONSE_24HR		75	0.38266164	1.0018476	0.477459	1	1	2859	tags=51%, list=26%, signal=68%
CERIBELLI_PROMOTERS_INACTIVE_AND_BOUND_BY_NFY	CERIBELLI_PROMOTERS_INACTIVE_AND_BOUND_BY_NFY		20	0.35632777	1.0008689	0.46335697	1	1	5322	tags=55%, list=48%, signal=105%
KEGG_OLFACTORY_TRANSDUCTION	KEGG_OLFACTORY_TRANSDUCTION		17	0.39195812	0.9998995	0.43496802	1	1	3202	tags=41%, list=29%, signal=58%
DAZARD_UV_RESPONSE_CLUSTER_G6	DAZARD_UV_RESPONSE_CLUSTER_G6		63	0.29132313	0.99976325	0.45656565	1	1	3652	tags=48%, list=33%, signal=70%
PURBEY_TARGETS_OF_CTBP1_AND_SATB1_DN	PURBEY_TARGETS_OF_CTBP1_AND_SATB1_DN		101	0.23766431	0.9996138	0.44080603	1	1	3734	tags=38%, list=33%, signal=56%
RAO_BOUND_BY_SALL4	RAO_BOUND_BY_SALL4		112	0.2550705	0.9993391	0.43556702	1	1	3434	tags=37%, list=31%, signal=52%
LIAO_HAVE_SOX4_BINDING_SITES	LIAO_HAVE_SOX4_BINDING_SITES		25	0.32909325	0.9991635	0.4579208	1	1	2850	tags=32%, list=25%, signal=43%
DURCHDEWALD_SKIN_CARCINOGENESIS_UP	DURCHDEWALD_SKIN_CARCINOGENESIS_UP		45	0.3245915	0.99910194	0.46363637	1	1	1415	tags=24%, list=13%, signal=28%
WONG_EMBRYONIC_STEM_CELL_CORE	WONG_EMBRYONIC_STEM_CELL_CORE		252	0.2887516	0.9977306	0.47140038	1	1	4447	tags=50%, list=40%, signal=81%
VANTVEER_BREAST_CANCER_METASTASIS_DN	VANTVEER_BREAST_CANCER_METASTASIS_DN		63	0.31719497	0.9975788	0.45041323	1	1	3497	tags=43%, list=31%, signal=62%
MENSSEN_MYC_TARGETS	MENSSEN_MYC_TARGETS		39	0.2872759	0.9970584	0.44941634	1	1	4412	tags=41%, list=39%, signal=67%
PID_EPHA_FWDPATHWAY	PID_EPHA_FWDPATHWAY		25	0.34503368	0.99576867	0.4618834	1	1	3090	tags=48%, list=28%, signal=66%
MATZUK_MEIOTIC_AND_DNA_REPAIR	MATZUK_MEIOTIC_AND_DNA_REPAIR		26	0.31257823	0.9957033	0.46411484	1	1	5185	tags=62%, list=46%, signal=114%
ELLWOOD_MYC_TARGETS_DN	ELLWOOD_MYC_TARGETS_DN		29	0.3280652	0.9953275	0.512	1	1	5584	tags=66%, list=50%, signal=130%
KEGG_BIOSYNTHESIS_OF_UNSATURATED_FATTY_ACIDS	KEGG_BIOSYNTHESIS_OF_UNSATURATED_FATTY_ACIDS		18	0.36841094	0.9949766	0.46451613	1	1	2943	tags=33%, list=26%, signal=45%
CHEOK_RESPONSE_TO_HD_MTX_DN	CHEOK_RESPONSE_TO_HD_MTX_DN		16	0.33576527	0.99417	0.46887967	1	1	5592	tags=81%, list=50%, signal=162%
CHUNG_BLISTER_CYTOTOXICITY_UP	CHUNG_BLISTER_CYTOTOXICITY_UP		87	0.25148764	0.99384636	0.4524362	1	1	5146	tags=48%, list=46%, signal=89%
DAIRKEE_TERT_TARGETS_UP	DAIRKEE_TERT_TARGETS_UP		237	0.20360114	0.99271065	0.4234234	1	1	4806	tags=47%, list=43%, signal=80%
WILCOX_PRESPONSE_TO_ROGESTERONE_UP	WILCOX_PRESPONSE_TO_ROGESTERONE_UP		80	0.2937698	0.99251384	0.47921225	1	1	1447	tags=24%, list=13%, signal=27%
FRASOR_RESPONSE_TO_ESTRADIOL_UP	FRASOR_RESPONSE_TO_ESTRADIOL_UP		27	0.34630463	0.9922809	0.48364487	1	1	1767	tags=30%, list=16%, signal=35%
PID_AJDISS_2PATHWAY	PID_AJDISS_2PATHWAY		32	0.32239455	0.99214345	0.46581197	1	1	3687	tags=44%, list=33%, signal=65%
STEIN_ESR1_TARGETS	STEIN_ESR1_TARGETS		54	0.3124219	0.99164	0.46827134	1	1	2609	tags=30%, list=23%, signal=38%
TAKEDA_TARGETS_OF_NUP98_HOXA9_FUSION_6HR_UP	TAKEDA_TARGETS_OF_NUP98_HOXA9_FUSION_6HR_UP		46	0.3539336	0.9915116	0.48448688	1	1	1865	tags=28%, list=17%, signal=34%
WILLIAMS_ESR2_TARGETS_UP	WILLIAMS_ESR2_TARGETS_UP		18	0.33576968	0.9910974	0.46170214	1	1	2057	tags=22%, list=18%, signal=27%
BURTON_ADIPOGENESIS_PEAK_AT_16HR	BURTON_ADIPOGENESIS_PEAK_AT_16HR		31	0.39335236	0.9907389	0.47325101	1	1	3995	tags=55%, list=36%, signal=85%
CROONQUIST_IL6_DEPRIVATION_DN	CROONQUIST_IL6_DEPRIVATION_DN		64	0.38552764	0.98976666	0.48902196	1	1	3884	tags=52%, list=35%, signal=78%
LIU_COMMON_CANCER_GENES	LIU_COMMON_CANCER_GENES		31	0.28339455	0.9892126	0.46341464	1	1	4358	tags=42%, list=39%, signal=68%
BIOCARTA_AMI_PATHWAY	BIOCARTA_AMI_PATHWAY		19	0.42592064	0.98911333	0.45843232	1	1	672	tags=26%, list=6%, signal=28%
GAUSSMANN_MLL_AF4_FUSION_TARGETS_G_DN	GAUSSMANN_MLL_AF4_FUSION_TARGETS_G_DN		19	0.36625296	0.9890686	0.4600432	1	1	1980	tags=32%, list=18%, signal=38%
MIPS_RNA_POLYMERASE_II	MIPS_RNA_POLYMERASE_II		15	0.35297242	0.9890287	0.4524715	1	1	4923	tags=73%, list=44%, signal=131%
HOEBEKE_LYMPHOID_STEM_CELL_DN	HOEBEKE_LYMPHOID_STEM_CELL_DN		64	0.29004708	0.98857003	0.47173914	1	1	2957	tags=36%, list=26%, signal=49%
MARZEC_IL2_SIGNALING_DN	MARZEC_IL2_SIGNALING_DN		21	0.33825594	0.9885361	0.47555557	1	1	2066	tags=29%, list=18%, signal=35%
CHANDRAN_METASTASIS_TOP50_DN	CHANDRAN_METASTASIS_TOP50_DN		33	0.30167288	0.98836917	0.45553145	1	1	3111	tags=36%, list=28%, signal=50%
PID_LIS1PATHWAY	PID_LIS1PATHWAY		23	0.31943557	0.9875581	0.45824412	1	1	4226	tags=57%, list=38%, signal=91%
WHITFIELD_CELL_CYCLE_LITERATURE	WHITFIELD_CELL_CYCLE_LITERATURE		33	0.43967575	0.9874307	0.4979592	1	1	2859	tags=58%, list=26%, signal=77%
CERVERA_SDHB_TARGETS_1_DN	CERVERA_SDHB_TARGETS_1_DN		21	0.4020503	0.9872825	0.46928746	1	1	1542	tags=29%, list=14%, signal=33%
COLDREN_GEFITINIB_RESISTANCE_DN	COLDREN_GEFITINIB_RESISTANCE_DN		122	0.3423854	0.9870108	0.49315068	1	1	2633	tags=36%, list=24%, signal=47%
KEGG_PARKINSONS_DISEASE	KEGG_PARKINSONS_DISEASE		81	0.24413201	0.98682106	0.46979865	1	1	6913	tags=80%, list=62%, signal=208%
BIOCARTA_IGF1_PATHWAY	BIOCARTA_IGF1_PATHWAY		15	0.35051137	0.9868135	0.4638298	1	1	4677	tags=60%, list=42%, signal=103%
RIZKI_TUMOR_INVASIVENESS_2D_UP	RIZKI_TUMOR_INVASIVENESS_2D_UP		48	0.24264407	0.9866951	0.45308924	1	1	2791	tags=29%, list=25%, signal=39%
ISHIDA_E2F_TARGETS	ISHIDA_E2F_TARGETS		37	0.44893685	0.9865249	0.5143443	1	1	2859	tags=57%, list=26%, signal=76%
GAUSSMANN_MLL_AF4_FUSION_TARGETS_C_UP	GAUSSMANN_MLL_AF4_FUSION_TARGETS_C_UP		102	0.26914454	0.98571545	0.46300715	1	1	3716	tags=44%, list=33%, signal=65%
PID_BCR_5PATHWAY	PID_BCR_5PATHWAY		40	0.30705717	0.9851755	0.43595505	1	1	4677	tags=48%, list=42%, signal=81%
SMIRNOV_RESPONSE_TO_IR_2HR_DN	SMIRNOV_RESPONSE_TO_IR_2HR_DN		25	0.3337065	0.98514044	0.49209931	1	1	1413	tags=24%, list=13%, signal=27%
DARWICHE_SQUAMOUS_CELL_CARCINOMA_DN	DARWICHE_SQUAMOUS_CELL_CARCINOMA_DN		99	0.25436008	0.9845384	0.4746193	1	1	4708	tags=45%, list=42%, signal=78%
BIOCARTA_PROTEASOME_PATHWAY	BIOCARTA_PROTEASOME_PATHWAY		25	0.34126994	0.9834817	0.49516442	1	1	6682	tags=96%, list=60%, signal=238%
REACTOME_ASSEMBLY_OF_THE_PRE_REPLICATIVE_COMPLEX	REACTOME_ASSEMBLY_OF_THE_PRE_REPLICATIVE_COMPLEX		46	0.31617978	0.98304874	0.50392157	1	1	4878	tags=61%, list=44%, signal=107%
CHUANG_OXIDATIVE_STRESS_RESPONSE_UP	CHUANG_OXIDATIVE_STRESS_RESPONSE_UP		18	0.35691017	0.9828528	0.46516395	1	1	416	tags=17%, list=4%, signal=17%
REACTOME_POST_TRANSLATIONAL_MODIFICATION_SYNTHESIS_OF_GPI_ANCHORED_PROTEINS	REACTOME_POST_TRANSLATIONAL_MODIFICATION_SYNTHESIS_OF_GPI_ANCHORED_PROTEINS		15	0.3404722	0.9822068	0.4880478	1	1	4523	tags=60%, list=40%, signal=101%
REACTOME_METABOLISM_OF_VITAMINS_AND_COFACTORS	REACTOME_METABOLISM_OF_VITAMINS_AND_COFACTORS		34	0.29603037	0.9818627	0.45253864	1	1	4590	tags=50%, list=41%, signal=84%
TANG_SENESCENCE_TP53_TARGETS_DN	TANG_SENESCENCE_TP53_TARGETS_DN		39	0.41167328	0.98157597	0.49281314	1	1	2859	tags=51%, list=26%, signal=69%
REACTOME_FATTY_ACID_TRIACYLGLYCEROL_AND_KETONE_BODY_METABOLISM	REACTOME_FATTY_ACID_TRIACYLGLYCEROL_AND_KETONE_BODY_METABOLISM		102	0.26585138	0.98151195	0.44131455	1	1	3212	tags=32%, list=29%, signal=45%
CAMPS_COLON_CANCER_COPY_NUMBER_DN	CAMPS_COLON_CANCER_COPY_NUMBER_DN		18	0.35910165	0.9813563	0.46777546	1	1	4416	tags=50%, list=39%, signal=82%
MIPS_TRBP_CONTAINING_COMPLEX_1	MIPS_TRBP_CONTAINING_COMPLEX_1		16	0.348516	0.9810973	0.45961538	1	1	6225	tags=81%, list=56%, signal=183%
MIKKELSEN_NPC_LCP_WITH_H3K4ME3	MIKKELSEN_NPC_LCP_WITH_H3K4ME3		30	0.32804975	0.98016036	0.48039216	1	1	868	tags=20%, list=8%, signal=22%
REACTOME_RNA_POL_III_TRANSCRIPTION_INITIATION_FROM_TYPE_3_PROMOTER	REACTOME_RNA_POL_III_TRANSCRIPTION_INITIATION_FROM_TYPE_3_PROMOTER		16	0.31384507	0.9798527	0.4795082	1	1	5952	tags=56%, list=53%, signal=120%
FONTAINE_FOLLICULAR_THYROID_ADENOMA_UP	FONTAINE_FOLLICULAR_THYROID_ADENOMA_UP		38	0.26710352	0.97957104	0.48931623	1	1	5425	tags=50%, list=48%, signal=97%
RICKMAN_TUMOR_DIFFERENTIATED_WELL_VS_POORLY_UP	RICKMAN_TUMOR_DIFFERENTIATED_WELL_VS_POORLY_UP		116	0.259766	0.9794816	0.46394232	1	1	2474	tags=29%, list=22%, signal=37%
SWEET_KRAS_TARGETS_DN	SWEET_KRAS_TARGETS_DN		44	0.2929977	0.9792306	0.48786408	1	1	3291	tags=41%, list=29%, signal=58%
BOYLAN_MULTIPLE_MYELOMA_D_UP	BOYLAN_MULTIPLE_MYELOMA_D_UP		39	0.3003105	0.97919375	0.45771143	1	1	2812	tags=31%, list=25%, signal=41%
NUYTTEN_NIPP1_TARGETS_DN	NUYTTEN_NIPP1_TARGETS_DN		443	0.22465536	0.9781345	0.48251748	1	1	4244	tags=40%, list=38%, signal=62%
BARRIER_CANCER_RELAPSE_NORMAL_SAMPLE_DN	BARRIER_CANCER_RELAPSE_NORMAL_SAMPLE_DN		15	0.32205403	0.97802085	0.48856547	1	1	5868	tags=73%, list=52%, signal=154%
RHEIN_ALL_GLUCOCORTICOID_THERAPY_DN	RHEIN_ALL_GLUCOCORTICOID_THERAPY_DN		262	0.23645641	0.97788846	0.49499	1	1	5202	tags=54%, list=46%, signal=98%
REACTOME_MRNA_PROCESSING	REACTOME_MRNA_PROCESSING		88	0.27773747	0.97707236	0.48814228	1	1	5055	tags=53%, list=45%, signal=97%
CHANDRAN_METASTASIS_TOP50_UP	CHANDRAN_METASTASIS_TOP50_UP		16	0.33921325	0.97697145	0.47233203	1	1	5830	tags=81%, list=52%, signal=169%
KEGG_OOCYTE_MEIOSIS	KEGG_OOCYTE_MEIOSIS		74	0.26083088	0.9769102	0.5058005	1	1	3604	tags=43%, list=32%, signal=63%
CAFFAREL_RESPONSE_TO_THC_UP	CAFFAREL_RESPONSE_TO_THC_UP		20	0.30322894	0.97528654	0.46137786	1	1	5142	tags=60%, list=46%, signal=111%
TAKAO_RESPONSE_TO_UVB_RADIATION_DN	TAKAO_RESPONSE_TO_UVB_RADIATION_DN		65	0.24561708	0.97499686	0.4617117	1	1	5479	tags=57%, list=49%, signal=111%
HUTTMANN_B_CLL_POOR_SURVIVAL_DN	HUTTMANN_B_CLL_POOR_SURVIVAL_DN		36	0.31227195	0.97433853	0.49445677	1	1	3131	tags=39%, list=28%, signal=54%
VALK_AML_CLUSTER_15	VALK_AML_CLUSTER_15		17	0.36379886	0.974151	0.5168067	1	1	1380	tags=24%, list=12%, signal=27%
WEIGEL_OXIDATIVE_STRESS_RESPONSE	WEIGEL_OXIDATIVE_STRESS_RESPONSE		22	0.31900463	0.973706	0.48764044	1	1	1467	tags=23%, list=13%, signal=26%
KEGG_OXIDATIVE_PHOSPHORYLATION	KEGG_OXIDATIVE_PHOSPHORYLATION		89	0.24231398	0.9735654	0.48497853	1	1	6653	tags=73%, list=59%, signal=179%
KEGG_THYROID_CANCER	KEGG_THYROID_CANCER		16	0.3213622	0.9734698	0.47186148	1	1	2807	tags=31%, list=25%, signal=42%
WANG_RESPONSE_TO_GSK3_INHIBITOR_SB216763_DN	WANG_RESPONSE_TO_GSK3_INHIBITOR_SB216763_DN		210	0.27134416	0.9729902	0.462845	1	1	3940	tags=41%, list=35%, signal=63%
KEGG_RENAL_CELL_CARCINOMA	KEGG_RENAL_CELL_CARCINOMA		45	0.28323355	0.9719453	0.49892932	1	1	3653	tags=42%, list=33%, signal=62%
ROSTY_CERVICAL_CANCER_PROLIFERATION_CLUSTER	ROSTY_CERVICAL_CANCER_PROLIFERATION_CLUSTER		84	0.40457195	0.97152346	0.5109344	1	1	3194	tags=46%, list=29%, signal=64%
MANALO_HYPOXIA_DN	MANALO_HYPOXIA_DN		169	0.29343665	0.97124	0.5049116	1	1	4817	tags=54%, list=43%, signal=93%
GOBERT_OLIGODENDROCYTE_DIFFERENTIATION_UP	GOBERT_OLIGODENDROCYTE_DIFFERENTIATION_UP		298	0.31818798	0.96976763	0.48953974	1	1	2911	tags=39%, list=26%, signal=52%
BOYAULT_LIVER_CANCER_SUBCLASS_G3_UP	BOYAULT_LIVER_CANCER_SUBCLASS_G3_UP		120	0.28565246	0.9697556	0.5066922	1	1	4840	tags=54%, list=43%, signal=94%
KOYAMA_SEMA3B_TARGETS_DN	KOYAMA_SEMA3B_TARGETS_DN		196	0.23638351	0.9693987	0.5012285	1	1	3405	tags=35%, list=30%, signal=49%
NGUYEN_NOTCH1_TARGETS_DN	NGUYEN_NOTCH1_TARGETS_DN		64	0.27530435	0.96926004	0.49430525	1	1	3262	tags=36%, list=29%, signal=50%
PID_RHOA_PATHWAY	PID_RHOA_PATHWAY		34	0.2857175	0.9691547	0.49217004	1	1	4759	tags=53%, list=42%, signal=92%
PID_KITPATHWAY	PID_KITPATHWAY		29	0.30579224	0.96761304	0.52380955	1	1	1604	tags=21%, list=14%, signal=24%
VALK_AML_CLUSTER_7	VALK_AML_CLUSTER_7		18	0.3807899	0.9671908	0.4976852	1	1	4362	tags=56%, list=39%, signal=91%
PURBEY_TARGETS_OF_CTBP1_NOT_SATB1_DN	PURBEY_TARGETS_OF_CTBP1_NOT_SATB1_DN		246	0.23131067	0.96693933	0.5246753	1	1	4663	tags=43%, list=42%, signal=72%
PID_PLK1_PATHWAY	PID_PLK1_PATHWAY		29	0.3692096	0.9668097	0.5294118	1	1	4660	tags=62%, list=42%, signal=106%
KEGG_AMYOTROPHIC_LATERAL_SCLEROSIS_ALS	KEGG_AMYOTROPHIC_LATERAL_SCLEROSIS_ALS		29	0.29168314	0.96672124	0.5176991	1	1	4431	tags=48%, list=40%, signal=80%
LIN_NPAS4_TARGETS_DN	LIN_NPAS4_TARGETS_DN		36	0.30623648	0.9660174	0.49885583	1	1	1340	tags=22%, list=12%, signal=25%
STEIN_ESTROGEN_RESPONSE_NOT_VIA_ESRRA	STEIN_ESTROGEN_RESPONSE_NOT_VIA_ESRRA		15	0.39657745	0.96560746	0.50319827	1	1	1713	tags=33%, list=15%, signal=39%
LEE_CALORIE_RESTRICTION_MUSCLE_DN	LEE_CALORIE_RESTRICTION_MUSCLE_DN		42	0.25816387	0.965337	0.50323975	1	1	5029	tags=55%, list=45%, signal=99%
CUI_GLUCOSE_DEPRIVATION	CUI_GLUCOSE_DEPRIVATION		44	0.2799137	0.9650927	0.4864865	1	1	3576	tags=41%, list=32%, signal=60%
WANG_TUMOR_INVASIVENESS_DN	WANG_TUMOR_INVASIVENESS_DN		138	0.2320323	0.9649673	0.4838013	1	1	5042	tags=52%, list=45%, signal=94%
REACTOME_LYSOSOME_VESICLE_BIOGENESIS	REACTOME_LYSOSOME_VESICLE_BIOGENESIS		16	0.29989254	0.96494675	0.45905173	1	1	3700	tags=44%, list=33%, signal=65%
SMID_BREAST_CANCER_RELAPSE_IN_BRAIN_DN	SMID_BREAST_CANCER_RELAPSE_IN_BRAIN_DN		42	0.32671955	0.9649038	0.4845815	1	1	1793	tags=31%, list=16%, signal=37%
LINDSTEDT_DENDRITIC_CELL_MATURATION_B	LINDSTEDT_DENDRITIC_CELL_MATURATION_B		41	0.3232913	0.96444327	0.47619048	1	1	1331	tags=22%, list=12%, signal=25%
BIOCARTA_ECM_PATHWAY	BIOCARTA_ECM_PATHWAY		17	0.35357606	0.9637495	0.5379464	1	1	6328	tags=82%, list=57%, signal=189%
RODRIGUES_THYROID_CARCINOMA_POORLY_DIFFERENTIATED_DN	RODRIGUES_THYROID_CARCINOMA_POORLY_DIFFERENTIATED_DN		387	0.24283442	0.9635703	0.49776787	1	1	4505	tags=47%, list=40%, signal=76%
WAKABAYASHI_ADIPOGENESIS_PPARG_BOUND_8D	WAKABAYASHI_ADIPOGENESIS_PPARG_BOUND_8D		379	0.20395982	0.9632759	0.47826087	1	1	3506	tags=32%, list=31%, signal=46%
GARCIA_TARGETS_OF_FLI1_AND_DAX1_DN	GARCIA_TARGETS_OF_FLI1_AND_DAX1_DN		88	0.26054505	0.96325356	0.50549453	1	1	4438	tags=48%, list=40%, signal=78%
RAMALHO_STEMNESS_UP	RAMALHO_STEMNESS_UP		138	0.24101473	0.9621934	0.46530613	1	1	4871	tags=54%, list=43%, signal=94%
KIM_ALL_DISORDERS_DURATION_CORR_DN	KIM_ALL_DISORDERS_DURATION_CORR_DN		100	0.20388316	0.9620754	0.49440715	1	1	6873	tags=72%, list=61%, signal=185%
WU_HBX_TARGETS_1_DN	WU_HBX_TARGETS_1_DN		15	0.33723903	0.96096	0.527115	1	1	5101	tags=67%, list=46%, signal=122%
NAKAMURA_CANCER_MICROENVIRONMENT_DN	NAKAMURA_CANCER_MICROENVIRONMENT_DN		33	0.33503914	0.9607133	0.49083504	1	1	2225	tags=33%, list=20%, signal=41%
KEGG_STEROID_HORMONE_BIOSYNTHESIS	KEGG_STEROID_HORMONE_BIOSYNTHESIS		24	0.38763064	0.96063364	0.4954751	1	1	1767	tags=29%, list=16%, signal=35%
PID_PRLSIGNALINGEVENTSPATHWAY	PID_PRLSIGNALINGEVENTSPATHWAY		16	0.3342896	0.9606001	0.5117773	1	1	4500	tags=44%, list=40%, signal=73%
REACTOME_INHIBITION_OF_VOLTAGE_GATED_CA2_CHANNELS_VIA_GBETA_GAMMA_SUBUNITS	REACTOME_INHIBITION_OF_VOLTAGE_GATED_CA2_CHANNELS_VIA_GBETA_GAMMA_SUBUNITS		17	0.35761797	0.9596632	0.5418502	1	1	1090	tags=18%, list=10%, signal=20%
HEDENFALK_BREAST_CANCER_BRCA1_VS_BRCA2	HEDENFALK_BREAST_CANCER_BRCA1_VS_BRCA2		103	0.23485868	0.959058	0.49227372	1	1	4716	tags=45%, list=42%, signal=76%
BOYLAN_MULTIPLE_MYELOMA_C_UP	BOYLAN_MULTIPLE_MYELOMA_C_UP		22	0.3325122	0.9589426	0.5206422	1	1	3093	tags=41%, list=28%, signal=56%
MIKKELSEN_NPC_ICP_WITH_H3K4ME3	MIKKELSEN_NPC_ICP_WITH_H3K4ME3		227	0.23642547	0.9587058	0.52549887	1	1	3416	tags=36%, list=31%, signal=51%
FRASOR_RESPONSE_TO_ESTRADIOL_DN	FRASOR_RESPONSE_TO_ESTRADIOL_DN		50	0.30113813	0.9578001	0.5066964	1	1	1598	tags=24%, list=14%, signal=28%
AFFAR_YY1_TARGETS_UP	AFFAR_YY1_TARGETS_UP		156	0.30699572	0.95747787	0.5187032	1	1	2312	tags=29%, list=21%, signal=37%
MIPS_ALL_1_SUPERCOMPLEX	MIPS_ALL_1_SUPERCOMPLEX		16	0.34959903	0.9572679	0.5019455	1	1	6870	tags=88%, list=61%, signal=226%
HAHTOLA_SEZARY_SYNDROM_UP	HAHTOLA_SEZARY_SYNDROM_UP		60	0.2647558	0.95710623	0.5133333	1	1	3751	tags=38%, list=33%, signal=57%
SHETH_LIVER_CANCER_VS_TXNIP_LOSS_PAM4	SHETH_LIVER_CANCER_VS_TXNIP_LOSS_PAM4		193	0.2855936	0.9562431	0.5072464	1	1	2610	tags=28%, list=23%, signal=36%
NAKAYAMA_SOFT_TISSUE_TUMORS_PCA2_UP	NAKAYAMA_SOFT_TISSUE_TUMORS_PCA2_UP		59	0.34694093	0.9560544	0.52693206	1	1	2911	tags=42%, list=26%, signal=57%
COATES_MACROPHAGE_M1_VS_M2_UP	COATES_MACROPHAGE_M1_VS_M2_UP		45	0.32636723	0.95574063	0.48131868	1	1	2527	tags=29%, list=23%, signal=37%
REACTOME_TRIGLYCERIDE_BIOSYNTHESIS	REACTOME_TRIGLYCERIDE_BIOSYNTHESIS		17	0.37806234	0.9551076	0.51208794	1	1	395	tags=18%, list=4%, signal=18%
BLUM_RESPONSE_TO_SALIRASIB_UP	BLUM_RESPONSE_TO_SALIRASIB_UP		168	0.21836899	0.95479864	0.5	1	1	5257	tags=52%, list=47%, signal=97%
MIKKELSEN_IPS_ICP_WITH_H3K4ME3_AND_H327ME3	MIKKELSEN_IPS_ICP_WITH_H3K4ME3_AND_H327ME3		67	0.3272272	0.95329756	0.54477614	1	1	700	tags=15%, list=6%, signal=16%
PENG_GLUTAMINE_DEPRIVATION_UP	PENG_GLUTAMINE_DEPRIVATION_UP		30	0.27973357	0.9519499	0.51724136	1	1	4053	tags=53%, list=36%, signal=83%
BEIER_GLIOMA_STEM_CELL_DN	BEIER_GLIOMA_STEM_CELL_DN		33	0.30418086	0.9516991	0.5055928	1	1	3062	tags=33%, list=27%, signal=46%
SASAKI_ADULT_T_CELL_LEUKEMIA	SASAKI_ADULT_T_CELL_LEUKEMIA		105	0.25035548	0.95147204	0.51339287	1	1	3725	tags=36%, list=33%, signal=54%
DACOSTA_UV_RESPONSE_VIA_ERCC3_XPCS_DN	DACOSTA_UV_RESPONSE_VIA_ERCC3_XPCS_DN		36	0.29965493	0.9513518	0.54385966	1	1	2993	tags=33%, list=27%, signal=45%
WEI_MIR34A_TARGETS	WEI_MIR34A_TARGETS		76	0.2416709	0.95006716	0.54176074	1	1	3844	tags=38%, list=34%, signal=58%
GOLDRATH_HOMEOSTATIC_PROLIFERATION	GOLDRATH_HOMEOSTATIC_PROLIFERATION		118	0.22627072	0.95006305	0.5040486	1	1	5200	tags=53%, list=46%, signal=99%
BOYAULT_LIVER_CANCER_SUBCLASS_G123_DN	BOYAULT_LIVER_CANCER_SUBCLASS_G123_DN		34	0.35110956	0.9499004	0.48441246	1	1	2947	tags=44%, list=26%, signal=60%
LABBE_TGFB1_TARGETS_DN	LABBE_TGFB1_TARGETS_DN		78	0.28241158	0.9494528	0.5611511	1	1	3665	tags=44%, list=33%, signal=64%
SHEDDEN_LUNG_CANCER_POOR_SURVIVAL_A6	SHEDDEN_LUNG_CANCER_POOR_SURVIVAL_A6		269	0.2766976	0.9490282	0.51458335	1	1	3240	tags=36%, list=29%, signal=50%
BENPORATH_ES_1	BENPORATH_ES_1		233	0.2462333	0.9471855	0.53061223	1	1	3766	tags=38%, list=34%, signal=56%
CROMER_TUMORIGENESIS_DN	CROMER_TUMORIGENESIS_DN		34	0.36755842	0.9461823	0.50124687	1	1	1006	tags=21%, list=9%, signal=23%
MCBRYAN_PUBERTAL_BREAST_5_6WK_UP	MCBRYAN_PUBERTAL_BREAST_5_6WK_UP		79	0.30484912	0.9458308	0.51724136	1	1	4440	tags=56%, list=40%, signal=92%
WU_APOPTOSIS_BY_CDKN1A_VIA_TP53	WU_APOPTOSIS_BY_CDKN1A_VIA_TP53		30	0.41203865	0.94575006	0.5190381	1	1	3224	tags=57%, list=29%, signal=79%
BIOCARTA_KERATINOCYTE_PATHWAY	BIOCARTA_KERATINOCYTE_PATHWAY		25	0.28790048	0.94553524	0.51804674	1	1	1485	tags=24%, list=13%, signal=28%
SMITH_TERT_TARGETS_UP	SMITH_TERT_TARGETS_UP		94	0.23477168	0.9450743	0.541387	1	1	2277	tags=28%, list=20%, signal=34%
BOCHKIS_FOXA2_TARGETS	BOCHKIS_FOXA2_TARGETS		278	0.22485119	0.9450069	0.5558376	1	1	4273	tags=43%, list=38%, signal=68%
VANTVEER_BREAST_CANCER_ESR1_DN	VANTVEER_BREAST_CANCER_ESR1_DN		148	0.2533378	0.94389486	0.55528253	1	1	3218	tags=33%, list=29%, signal=46%
WILLIAMS_ESR1_TARGETS_UP	WILLIAMS_ESR1_TARGETS_UP		17	0.36345533	0.9422023	0.5548387	1	1	1467	tags=29%, list=13%, signal=34%
PID_NEPHRIN_NEPH1_PATHWAY	PID_NEPHRIN_NEPH1_PATHWAY		21	0.29599294	0.94155276	0.5237069	1	1	3105	tags=33%, list=28%, signal=46%
BILANGES_SERUM_AND_RAPAMYCIN_SENSITIVE_GENES	BILANGES_SERUM_AND_RAPAMYCIN_SENSITIVE_GENES		45	0.27033946	0.9412463	0.4763705	1	1	6514	tags=84%, list=58%, signal=201%
MITSIADES_RESPONSE_TO_APLIDIN_UP	MITSIADES_RESPONSE_TO_APLIDIN_UP		258	0.23059043	0.9407136	0.5466667	1	1	4913	tags=52%, list=44%, signal=90%
APPIERTO_RESPONSE_TO_FENRETINIDE_DN	APPIERTO_RESPONSE_TO_FENRETINIDE_DN		24	0.28591332	0.9406706	0.53276956	1	1	4601	tags=50%, list=41%, signal=85%
UDAYAKUMAR_MED1_TARGETS_UP	UDAYAKUMAR_MED1_TARGETS_UP		78	0.2489658	0.9397069	0.5255319	1	1	4343	tags=44%, list=39%, signal=71%
REACTOME_HOST_INTERACTIONS_OF_HIV_FACTORS	REACTOME_HOST_INTERACTIONS_OF_HIV_FACTORS		89	0.23461828	0.93957925	0.5167364	1	1	6277	tags=66%, list=56%, signal=150%
NGUYEN_NOTCH1_TARGETS_UP	NGUYEN_NOTCH1_TARGETS_UP		22	0.33269757	0.9392727	0.5282258	1	1	418	tags=14%, list=4%, signal=14%
MULLIGHAN_NPM1_MUTATED_SIGNATURE_2_UP	MULLIGHAN_NPM1_MUTATED_SIGNATURE_2_UP		77	0.24680904	0.9383423	0.5382716	1	1	3004	tags=31%, list=27%, signal=42%
REACTOME_PI3K_EVENTS_IN_ERBB4_SIGNALING	REACTOME_PI3K_EVENTS_IN_ERBB4_SIGNALING		16	0.32722476	0.9381189	0.57949793	1	1	1604	tags=31%, list=14%, signal=36%
BLUM_RESPONSE_TO_SALIRASIB_DN	BLUM_RESPONSE_TO_SALIRASIB_DN		244	0.26593733	0.93788713	0.5097614	1	1	5517	tags=58%, list=49%, signal=111%
REACTOME_METABOLISM_OF_AMINO_ACIDS_AND_DERIVATIVES	REACTOME_METABOLISM_OF_AMINO_ACIDS_AND_DERIVATIVES		152	0.23844627	0.93773615	0.5377358	1	1	3314	tags=31%, list=30%, signal=43%
KEGG_PROGESTERONE_MEDIATED_OOCYTE_MATURATION	KEGG_PROGESTERONE_MEDIATED_OOCYTE_MATURATION		56	0.2488037	0.9371227	0.5613208	1	1	2302	tags=27%, list=21%, signal=34%
LEE_LIVER_CANCER_MYC_E2F1_DN	LEE_LIVER_CANCER_MYC_E2F1_DN		46	0.3666481	0.9371111	0.52970296	1	1	2147	tags=28%, list=19%, signal=35%
ODONNELL_TARGETS_OF_MYC_AND_TFRC_UP	ODONNELL_TARGETS_OF_MYC_AND_TFRC_UP		40	0.33735552	0.9368624	0.5365854	1	1	1937	tags=33%, list=17%, signal=39%
REACTOME_LIPID_DIGESTION_MOBILIZATION_AND_TRANSPORT	REACTOME_LIPID_DIGESTION_MOBILIZATION_AND_TRANSPORT		32	0.3472495	0.9366041	0.53333336	1	1	379	tags=22%, list=3%, signal=23%
PID_ECADHERIN_STABILIZATION_PATHWAY	PID_ECADHERIN_STABILIZATION_PATHWAY		30	0.29064986	0.9365884	0.5438202	1	1	5618	tags=60%, list=50%, signal=120%
KEGG_PROTEASOME	KEGG_PROTEASOME		36	0.28490287	0.9361641	0.5184466	1	1	6277	tags=75%, list=56%, signal=170%
REACTOME_NEGATIVE_REGULATION_OF_FGFR_SIGNALING	REACTOME_NEGATIVE_REGULATION_OF_FGFR_SIGNALING		23	0.3382096	0.9356638	0.5438202	1	1	235	tags=13%, list=2%, signal=13%
HERNANDEZ_MITOTIC_ARREST_BY_DOCETAXEL_1_DN	HERNANDEZ_MITOTIC_ARREST_BY_DOCETAXEL_1_DN		23	0.32847512	0.935574	0.5622318	1	1	2758	tags=39%, list=25%, signal=52%
FOURNIER_ACINAR_DEVELOPMENT_LATE_2	FOURNIER_ACINAR_DEVELOPMENT_LATE_2		175	0.26322055	0.93535054	0.53968257	1	1	4885	tags=51%, list=44%, signal=89%
KEGG_GLYCOSAMINOGLYCAN_BIOSYNTHESIS_HEPARAN_SULFATE	KEGG_GLYCOSAMINOGLYCAN_BIOSYNTHESIS_HEPARAN_SULFATE		19	0.3487207	0.9350759	0.5395034	1	1	1135	tags=21%, list=10%, signal=23%
UDAYAKUMAR_MED1_TARGETS_DN	UDAYAKUMAR_MED1_TARGETS_DN		145	0.2513959	0.9335046	0.53753024	1	1	2872	tags=33%, list=26%, signal=44%
KEGG_PATHWAYS_IN_CANCER	KEGG_PATHWAYS_IN_CANCER		208	0.23288214	0.93345	0.53828305	1	1	3131	tags=30%, list=28%, signal=41%
WHITEFORD_PEDIATRIC_CANCER_MARKERS	WHITEFORD_PEDIATRIC_CANCER_MARKERS		73	0.3442533	0.9333986	0.52409637	1	1	3194	tags=45%, list=29%, signal=63%
KYNG_WERNER_SYNDROM_AND_NORMAL_AGING_UP	KYNG_WERNER_SYNDROM_AND_NORMAL_AGING_UP		49	0.25367	0.9330063	0.5282167	1	1	2179	tags=27%, list=19%, signal=33%
YAMAZAKI_TCEB3_TARGETS_DN	YAMAZAKI_TCEB3_TARGETS_DN		144	0.24197902	0.9322861	0.57345974	1	1	3666	tags=38%, list=33%, signal=55%
PID_P38ALPHABETAPATHWAY	PID_P38ALPHABETAPATHWAY		23	0.3359508	0.93207353	0.54260087	1	1	3397	tags=43%, list=30%, signal=62%
BROWNE_HCMV_INFECTION_14HR_DN	BROWNE_HCMV_INFECTION_14HR_DN		164	0.23583645	0.9320162	0.58669835	1	1	2824	tags=29%, list=25%, signal=39%
ROSS_AML_OF_FAB_M7_TYPE	ROSS_AML_OF_FAB_M7_TYPE		50	0.28792635	0.931758	0.54809844	1	1	4328	tags=48%, list=39%, signal=78%
YAO_TEMPORAL_RESPONSE_TO_PROGESTERONE_CLUSTER_6	YAO_TEMPORAL_RESPONSE_TO_PROGESTERONE_CLUSTER_6		50	0.33176565	0.93167233	0.55777776	1	1	1736	tags=28%, list=16%, signal=33%
VANTVEER_BREAST_CANCER_POOR_PROGNOSIS	VANTVEER_BREAST_CANCER_POOR_PROGNOSIS		25	0.3291209	0.93128616	0.54176074	1	1	1414	tags=24%, list=13%, signal=27%
CROONQUIST_NRAS_SIGNALING_DN	CROONQUIST_NRAS_SIGNALING_DN		51	0.38066432	0.9305802	0.5425101	1	1	3884	tags=51%, list=35%, signal=78%
RADAEVA_RESPONSE_TO_IFNA1_UP	RADAEVA_RESPONSE_TO_IFNA1_UP		37	0.3964778	0.9304107	0.5350877	1	1	3655	tags=49%, list=33%, signal=72%
OSMAN_BLADDER_CANCER_UP	OSMAN_BLADDER_CANCER_UP		207	0.21983361	0.93025374	0.53319055	1	1	3716	tags=37%, list=33%, signal=54%
NOUSHMEHR_GBM_SILENCED_BY_METHYLATION	NOUSHMEHR_GBM_SILENCED_BY_METHYLATION		33	0.33149227	0.93000853	0.5654102	1	1	3590	tags=42%, list=32%, signal=62%
MIPS_28S_RIBOSOMAL_SUBUNIT_MITOCHONDRIAL	MIPS_28S_RIBOSOMAL_SUBUNIT_MITOCHONDRIAL		26	0.33236307	0.9297421	0.5302419	1	1	6251	tags=85%, list=56%, signal=191%
ZWANG_EGF_INTERVAL_UP	ZWANG_EGF_INTERVAL_UP		24	0.30509892	0.9281065	0.5625	1	1	3918	tags=38%, list=35%, signal=58%
REACTOME_ANTIVIRAL_MECHANISM_BY_IFN_STIMULATED_GENES	REACTOME_ANTIVIRAL_MECHANISM_BY_IFN_STIMULATED_GENES		36	0.31257972	0.92778844	0.55531454	1	1	5055	tags=56%, list=45%, signal=101%
GRAHAM_CML_DIVIDING_VS_NORMAL_QUIESCENT_UP	GRAHAM_CML_DIVIDING_VS_NORMAL_QUIESCENT_UP		122	0.30674782	0.9276808	0.5369979	1	1	3930	tags=46%, list=35%, signal=70%
VANHARANTA_UTERINE_FIBROID_WITH_7Q_DELETION_UP	VANHARANTA_UTERINE_FIBROID_WITH_7Q_DELETION_UP		38	0.26946184	0.9272924	0.5492662	1	1	2594	tags=26%, list=23%, signal=34%
COLDREN_GEFITINIB_RESISTANCE_UP	COLDREN_GEFITINIB_RESISTANCE_UP		40	0.2776248	0.92685586	0.5659955	1	1	4268	tags=45%, list=38%, signal=72%
SENGUPTA_NASOPHARYNGEAL_CARCINOMA_DN	SENGUPTA_NASOPHARYNGEAL_CARCINOMA_DN		130	0.28881127	0.92665815	0.58878505	1	1	939	tags=16%, list=8%, signal=17%
SHIPP_DLBCL_VS_FOLLICULAR_LYMPHOMA_DN	SHIPP_DLBCL_VS_FOLLICULAR_LYMPHOMA_DN		29	0.3489642	0.9264995	0.54312354	1	1	1373	tags=21%, list=12%, signal=24%
SENESE_HDAC3_TARGETS_DN	SENESE_HDAC3_TARGETS_DN		260	0.22600298	0.926308	0.56979406	1	1	3072	tags=30%, list=27%, signal=40%
PEART_HDAC_PROLIFERATION_CLUSTER_DN	PEART_HDAC_PROLIFERATION_CLUSTER_DN		54	0.29367995	0.926239	0.56236327	1	1	3766	tags=48%, list=34%, signal=72%
ACOSTA_PROLIFERATION_INDEPENDENT_MYC_TARGETS_UP	ACOSTA_PROLIFERATION_INDEPENDENT_MYC_TARGETS_UP		52	0.24639973	0.9251034	0.5252101	1	1	1941	tags=23%, list=17%, signal=28%
REACTOME_GENERIC_TRANSCRIPTION_PATHWAY	REACTOME_GENERIC_TRANSCRIPTION_PATHWAY		89	0.24027275	0.9246431	0.55452436	1	1	2947	tags=29%, list=26%, signal=39%
MAGRANGEAS_MULTIPLE_MYELOMA_IGLL_VS_IGLK_UP	MAGRANGEAS_MULTIPLE_MYELOMA_IGLL_VS_IGLK_UP		31	0.3027262	0.92402536	0.5943601	1	1	3666	tags=39%, list=33%, signal=57%
LIM_MAMMARY_LUMINAL_PROGENITOR_UP	LIM_MAMMARY_LUMINAL_PROGENITOR_UP		36	0.40416762	0.9229502	0.55711424	1	1	1174	tags=28%, list=10%, signal=31%
REACTOME_MUSCLE_CONTRACTION	REACTOME_MUSCLE_CONTRACTION		32	0.4170332	0.92270106	0.5625	1	1	3502	tags=44%, list=31%, signal=63%
LIU_CDX2_TARGETS_UP	LIU_CDX2_TARGETS_UP		31	0.34109282	0.92065275	0.55936074	1	1	1983	tags=19%, list=18%, signal=23%
ALONSO_METASTASIS_EMT_UP	ALONSO_METASTASIS_EMT_UP		23	0.35377505	0.92007494	0.5720621	1	1	192	tags=13%, list=2%, signal=13%
WEIGEL_OXIDATIVE_STRESS_BY_HNE_AND_TBH	WEIGEL_OXIDATIVE_STRESS_BY_HNE_AND_TBH		40	0.24878967	0.9197499	0.5573441	1	1	4712	tags=50%, list=42%, signal=86%
BUYTAERT_PHOTODYNAMIC_THERAPY_STRESS_UP	BUYTAERT_PHOTODYNAMIC_THERAPY_STRESS_UP		427	0.215701	0.9192702	0.5391499	1	1	3686	tags=35%, list=33%, signal=51%
HOFFMANN_PRE_BI_TO_LARGE_PRE_BII_LYMPHOCYTE_UP	HOFFMANN_PRE_BI_TO_LARGE_PRE_BII_LYMPHOCYTE_UP		28	0.27993712	0.91911364	0.5776805	1	1	5931	tags=61%, list=53%, signal=129%
WHITEHURST_PACLITAXEL_SENSITIVITY	WHITEHURST_PACLITAXEL_SENSITIVITY		18	0.3273557	0.9188246	0.5683297	1	1	3746	tags=50%, list=33%, signal=75%
MONNIER_POSTRADIATION_TUMOR_ESCAPE_DN	MONNIER_POSTRADIATION_TUMOR_ESCAPE_DN		208	0.24429357	0.91860896	0.5659091	1	1	3449	tags=37%, list=31%, signal=53%
POMEROY_MEDULLOBLASTOMA_PROGNOSIS_DN	POMEROY_MEDULLOBLASTOMA_PROGNOSIS_DN		33	0.26473954	0.91860014	0.5567452	1	1	6006	tags=67%, list=54%, signal=143%
ST_G_ALPHA_I_PATHWAY	ST_G_ALPHA_I_PATHWAY		21	0.30195943	0.9183431	0.56808513	1	1	4212	tags=38%, list=38%, signal=61%
ZHANG_TLX_TARGETS_60HR_DN	ZHANG_TLX_TARGETS_60HR_DN		178	0.32778817	0.9179603	0.53677934	1	1	4856	tags=60%, list=43%, signal=103%
FURUKAWA_DUSP6_TARGETS_PCI35_UP	FURUKAWA_DUSP6_TARGETS_PCI35_UP		41	0.32464668	0.9177785	0.57931036	1	1	2856	tags=37%, list=26%, signal=49%
KARAKAS_TGFB1_SIGNALING	KARAKAS_TGFB1_SIGNALING		15	0.39488047	0.9169052	0.57172555	1	1	261	tags=27%, list=2%, signal=27%
KEGG_PATHOGENIC_ESCHERICHIA_COLI_INFECTION	KEGG_PATHOGENIC_ESCHERICHIA_COLI_INFECTION		35	0.2971045	0.9168827	0.56762296	1	1	3567	tags=37%, list=32%, signal=54%
KEGG_ABC_TRANSPORTERS	KEGG_ABC_TRANSPORTERS		27	0.3138496	0.916614	0.58371043	1	1	827	tags=22%, list=7%, signal=24%
PHONG_TNF_RESPONSE_VIA_P38_COMPLETE	PHONG_TNF_RESPONSE_VIA_P38_COMPLETE		131	0.22563145	0.9165408	0.62528217	1	1	3887	tags=38%, list=35%, signal=58%
CHEN_HOXA5_TARGETS_9HR_UP	CHEN_HOXA5_TARGETS_9HR_UP		111	0.25119287	0.9157049	0.53118277	1	1	4561	tags=48%, list=41%, signal=80%
GAUSSMANN_MLL_AF4_FUSION_TARGETS_G_UP	GAUSSMANN_MLL_AF4_FUSION_TARGETS_G_UP		118	0.26759005	0.91511405	0.58992803	1	1	2324	tags=27%, list=21%, signal=34%
ZHOU_INFLAMMATORY_RESPONSE_LIVE_DN	ZHOU_INFLAMMATORY_RESPONSE_LIVE_DN		164	0.22489317	0.91509813	0.6	1	1	3804	tags=34%, list=34%, signal=50%
KEGG_NOTCH_SIGNALING_PATHWAY	KEGG_NOTCH_SIGNALING_PATHWAY		31	0.27615285	0.9148271	0.5319149	1	1	4191	tags=39%, list=37%, signal=62%
JIANG_AGING_CEREBRAL_CORTEX_DN	JIANG_AGING_CEREBRAL_CORTEX_DN		40	0.23135486	0.9143105	0.5745192	1	1	5106	tags=52%, list=46%, signal=96%
ST_B_CELL_ANTIGEN_RECEPTOR	ST_B_CELL_ANTIGEN_RECEPTOR		27	0.28878143	0.91375786	0.56152123	1	1	4479	tags=37%, list=40%, signal=62%
NIKOLSKY_BREAST_CANCER_16P13_AMPLICON	NIKOLSKY_BREAST_CANCER_16P13_AMPLICON		57	0.24692376	0.9132843	0.49658313	1	1	5528	tags=56%, list=49%, signal=110%
CUI_TCF21_TARGETS_DN	CUI_TCF21_TARGETS_DN		20	0.33372667	0.9124112	0.5899123	1	1	3264	tags=40%, list=29%, signal=56%
REACTOME_TIE2_SIGNALING	REACTOME_TIE2_SIGNALING		16	0.3348017	0.9122556	0.57667387	1	1	1604	tags=25%, list=14%, signal=29%
PID_TAP63PATHWAY	PID_TAP63PATHWAY		30	0.29280892	0.91181993	0.56363636	1	1	5202	tags=50%, list=46%, signal=93%
HONMA_DOCETAXEL_RESISTANCE	HONMA_DOCETAXEL_RESISTANCE		26	0.26899418	0.9113908	0.54888886	1	1	5454	tags=58%, list=49%, signal=112%
PID_NETRIN_PATHWAY	PID_NETRIN_PATHWAY		20	0.32793006	0.9111229	0.5622318	1	1	2997	tags=40%, list=27%, signal=55%
RODWELL_AGING_KIDNEY_DN	RODWELL_AGING_KIDNEY_DN		70	0.26828828	0.9108029	0.594533	1	1	1498	tags=19%, list=13%, signal=21%
FLECHNER_BIOPSY_KIDNEY_TRANSPLANT_REJECTED_VS_OK_DN	FLECHNER_BIOPSY_KIDNEY_TRANSPLANT_REJECTED_VS_OK_DN		367	0.2307913	0.9104623	0.5829146	1	1	4023	tags=39%, list=36%, signal=59%
PID_ERA_GENOMIC_PATHWAY	PID_ERA_GENOMIC_PATHWAY		36	0.24528635	0.9103243	0.56179774	1	1	7054	tags=83%, list=63%, signal=224%
ST_P38_MAPK_PATHWAY	ST_P38_MAPK_PATHWAY		24	0.30186465	0.9092547	0.58798283	1	1	2267	tags=29%, list=20%, signal=36%
PID_SHP2_PATHWAY	PID_SHP2_PATHWAY		34	0.2945848	0.90914154	0.55427253	1	1	5152	tags=56%, list=46%, signal=103%
FONTAINE_PAPILLARY_THYROID_CARCINOMA_UP	FONTAINE_PAPILLARY_THYROID_CARCINOMA_UP		37	0.2881267	0.90887296	0.5825688	1	1	596	tags=14%, list=5%, signal=14%
NADERI_BREAST_CANCER_PROGNOSIS_UP	NADERI_BREAST_CANCER_PROGNOSIS_UP		27	0.3562297	0.9086808	0.56133056	1	1	4140	tags=44%, list=37%, signal=70%
CHANDRAN_METASTASIS_UP	CHANDRAN_METASTASIS_UP		102	0.22378248	0.9083941	0.62030905	1	1	4596	tags=48%, list=41%, signal=81%
OUILLETTE_CLL_13Q14_DELETION_DN	OUILLETTE_CLL_13Q14_DELETION_DN		35	0.2809935	0.9083679	0.56947607	1	1	6083	tags=71%, list=54%, signal=156%
SESTO_RESPONSE_TO_UV_C0	SESTO_RESPONSE_TO_UV_C0		79	0.24300835	0.90829736	0.5768421	1	1	4853	tags=56%, list=43%, signal=98%
BURTON_ADIPOGENESIS_10	BURTON_ADIPOGENESIS_10		23	0.31477514	0.90761745	0.55949897	1	1	4941	tags=52%, list=44%, signal=93%
DUTERTRE_ESTRADIOL_RESPONSE_24HR_UP	DUTERTRE_ESTRADIOL_RESPONSE_24HR_UP		184	0.3001661	0.9074889	0.5280665	1	1	3930	tags=46%, list=35%, signal=69%
MORI_PLASMA_CELL_UP	MORI_PLASMA_CELL_UP		30	0.26703888	0.90686035	0.5521739	1	1	5563	tags=57%, list=50%, signal=112%
KOBAYASHI_EGFR_SIGNALING_24HR_UP	KOBAYASHI_EGFR_SIGNALING_24HR_UP		56	0.297278	0.9059322	0.5770065	1	1	2744	tags=30%, list=25%, signal=40%
REACTOME_ABC_FAMILY_PROTEINS_MEDIATED_TRANSPORT	REACTOME_ABC_FAMILY_PROTEINS_MEDIATED_TRANSPORT		19	0.31661206	0.9057917	0.5784543	1	1	827	tags=21%, list=7%, signal=23%
MIKKELSEN_ES_ICP_WITH_H3K4ME3	MIKKELSEN_ES_ICP_WITH_H3K4ME3		371	0.23332536	0.905464	0.62647754	1	1	3036	tags=31%, list=27%, signal=41%
ASTIER_INTEGRIN_SIGNALING	ASTIER_INTEGRIN_SIGNALING		35	0.269419	0.9054228	0.58114034	1	1	2145	tags=20%, list=19%, signal=25%
LI_WILMS_TUMOR_VS_FETAL_KIDNEY_1_DN	LI_WILMS_TUMOR_VS_FETAL_KIDNEY_1_DN		111	0.27242348	0.90514034	0.54831934	1	1	4446	tags=52%, list=40%, signal=86%
WAMUNYOKOLI_OVARIAN_CANCER_GRADES_1_2_UP	WAMUNYOKOLI_OVARIAN_CANCER_GRADES_1_2_UP		84	0.2730271	0.9048409	0.58431375	1	1	2749	tags=33%, list=25%, signal=44%
JISON_SICKLE_CELL_DISEASE_DN	JISON_SICKLE_CELL_DISEASE_DN		99	0.2071377	0.9039135	0.5733042	1	1	5856	tags=64%, list=52%, signal=132%
BIOCARTA_PPARA_PATHWAY	BIOCARTA_PPARA_PATHWAY		35	0.29133943	0.903823	0.6073171	1	1	1604	tags=26%, list=14%, signal=30%
REACTOME_METABOLISM_OF_LIPIDS_AND_LIPOPROTEINS	REACTOME_METABOLISM_OF_LIPIDS_AND_LIPOPROTEINS		290	0.2212346	0.90377146	0.6136919	1	1	3251	tags=31%, list=29%, signal=43%
PID_HEDGEHOG_GLIPATHWAY	PID_HEDGEHOG_GLIPATHWAY		29	0.2635712	0.9037322	0.5711382	1	1	5615	tags=62%, list=50%, signal=124%
REACTOME_TRANSCRIPTIONAL_ACTIVITY_OF_SMAD2_SMAD3_SMAD4_HETEROTRIMER	REACTOME_TRANSCRIPTIONAL_ACTIVITY_OF_SMAD2_SMAD3_SMAD4_HETEROTRIMER		19	0.31535128	0.9031937	0.55364805	1	1	1538	tags=26%, list=14%, signal=30%
SOTIRIOU_BREAST_CANCER_GRADE_1_VS_3_DN	SOTIRIOU_BREAST_CANCER_GRADE_1_VS_3_DN		27	0.3072835	0.90293515	0.5577342	1	1	4289	tags=56%, list=38%, signal=90%
RIZ_ERYTHROID_DIFFERENTIATION	RIZ_ERYTHROID_DIFFERENTIATION		62	0.28765056	0.90234566	0.565032	1	1	4660	tags=60%, list=42%, signal=102%
KEGG_BUTANOATE_METABOLISM	KEGG_BUTANOATE_METABOLISM		24	0.3247951	0.9020586	0.5585586	1	1	4261	tags=54%, list=38%, signal=87%
CHANG_CYCLING_GENES	CHANG_CYCLING_GENES		84	0.3481627	0.9011877	0.56707317	1	1	4650	tags=57%, list=42%, signal=97%
MIPS_17S_U2_SNRNP	MIPS_17S_U2_SNRNP		19	0.31460345	0.9010633	0.55765593	1	1	7042	tags=84%, list=63%, signal=227%
CHEMNITZ_RESPONSE_TO_PROSTAGLANDIN_E2_DN	CHEMNITZ_RESPONSE_TO_PROSTAGLANDIN_E2_DN		180	0.24311279	0.9010322	0.60952383	1	1	2293	tags=23%, list=20%, signal=29%
GRAESSMANN_RESPONSE_TO_MC_AND_DOXORUBICIN_UP	GRAESSMANN_RESPONSE_TO_MC_AND_DOXORUBICIN_UP		411	0.21583328	0.90055126	0.64066195	1	1	3439	tags=33%, list=31%, signal=45%
LINDGREN_BLADDER_CANCER_CLUSTER_3_DN	LINDGREN_BLADDER_CANCER_CLUSTER_3_DN		124	0.2253174	0.9004151	0.60238093	1	1	5203	tags=50%, list=46%, signal=92%
REACTOME_COSTIMULATION_BY_THE_CD28_FAMILY	REACTOME_COSTIMULATION_BY_THE_CD28_FAMILY		40	0.31492648	0.90032494	0.56220096	1	1	3174	tags=35%, list=28%, signal=49%
HOEGERKORP_CD44_TARGETS_DIRECT_UP	HOEGERKORP_CD44_TARGETS_DIRECT_UP		16	0.3889136	0.9002267	0.61147904	1	1	1854	tags=25%, list=17%, signal=30%
KEGG_ALZHEIMERS_DISEASE	KEGG_ALZHEIMERS_DISEASE		109	0.20350635	0.8995104	0.55474454	1	1	6543	tags=71%, list=58%, signal=168%
CHEN_LIVER_METABOLISM_QTL_CIS	CHEN_LIVER_METABOLISM_QTL_CIS		54	0.26552007	0.8994931	0.5829384	1	1	2557	tags=33%, list=23%, signal=43%
KEGG_T_CELL_RECEPTOR_SIGNALING_PATHWAY	KEGG_T_CELL_RECEPTOR_SIGNALING_PATHWAY		68	0.25974774	0.8990406	0.5620438	1	1	4538	tags=49%, list=41%, signal=81%
CHIANG_LIVER_CANCER_SUBCLASS_POLYSOMY7_UP	CHIANG_LIVER_CANCER_SUBCLASS_POLYSOMY7_UP		44	0.29203823	0.8987947	0.5940367	1	1	2517	tags=32%, list=22%, signal=41%
WIERENGA_STAT5A_TARGETS_DN	WIERENGA_STAT5A_TARGETS_DN		110	0.27120677	0.89846605	0.5967742	1	1	1443	tags=16%, list=13%, signal=19%
KEGG_PRIMARY_BILE_ACID_BIOSYNTHESIS	KEGG_PRIMARY_BILE_ACID_BIOSYNTHESIS		15	0.37030226	0.89756453	0.61810154	1	1	2235	tags=27%, list=20%, signal=33%
REACTOME_ACTIVATED_TLR4_SIGNALLING	REACTOME_ACTIVATED_TLR4_SIGNALLING		51	0.25766495	0.8973797	0.5797753	1	1	5145	tags=49%, list=46%, signal=90%
PID_HDAC_CLASSII_PATHWAY	PID_HDAC_CLASSII_PATHWAY		21	0.2669868	0.8971049	0.59130436	1	1	5285	tags=67%, list=47%, signal=126%
PID_CERAMIDE_PATHWAY	PID_CERAMIDE_PATHWAY		28	0.24914224	0.89694136	0.5829694	1	1	5179	tags=50%, list=46%, signal=93%
REACTOME_INTERFERON_ALPHA_BETA_SIGNALING	REACTOME_INTERFERON_ALPHA_BETA_SIGNALING		39	0.37628183	0.8965602	0.54464287	1	1	4072	tags=44%, list=36%, signal=68%
RODRIGUES_THYROID_CARCINOMA_ANAPLASTIC_UP	RODRIGUES_THYROID_CARCINOMA_ANAPLASTIC_UP		360	0.23200332	0.8963629	0.5869565	1	1	4281	tags=44%, list=38%, signal=68%
GEORGANTAS_HSC_MARKERS	GEORGANTAS_HSC_MARKERS		34	0.31322607	0.895831	0.6	1	1	3347	tags=38%, list=30%, signal=54%
KIM_RESPONSE_TO_TSA_AND_DECITABINE_UP	KIM_RESPONSE_TO_TSA_AND_DECITABINE_UP		76	0.27832782	0.89527607	0.65837103	1	1	3168	tags=33%, list=28%, signal=46%
REACTOME_UNFOLDED_PROTEIN_RESPONSE	REACTOME_UNFOLDED_PROTEIN_RESPONSE		54	0.23013778	0.8951185	0.5840909	1	1	5637	tags=63%, list=50%, signal=126%
ENGELMANN_CANCER_PROGENITORS_DN	ENGELMANN_CANCER_PROGENITORS_DN		33	0.3188284	0.894892	0.5902778	1	1	1257	tags=21%, list=11%, signal=24%
GYORFFY_MITOXANTRONE_RESISTANCE	GYORFFY_MITOXANTRONE_RESISTANCE		28	0.29086718	0.8947522	0.6035635	1	1	1969	tags=29%, list=18%, signal=35%
HAHTOLA_MYCOSIS_FUNGOIDES_SKIN_UP	HAHTOLA_MYCOSIS_FUNGOIDES_SKIN_UP		112	0.25651404	0.8947118	0.58798283	1	1	4434	tags=47%, list=40%, signal=78%
REACTOME_PLATELET_AGGREGATION_PLUG_FORMATION	REACTOME_PLATELET_AGGREGATION_PLUG_FORMATION		29	0.31403676	0.89360684	0.5959079	1	1	974	tags=17%, list=9%, signal=19%
MARCINIAK_ER_STRESS_RESPONSE_VIA_CHOP	MARCINIAK_ER_STRESS_RESPONSE_VIA_CHOP		20	0.29675776	0.8934649	0.5987395	1	1	4094	tags=50%, list=37%, signal=79%
REACTOME_PHOSPHOLIPID_METABOLISM	REACTOME_PHOSPHOLIPID_METABOLISM		104	0.2294518	0.89312154	0.59761906	1	1	3434	tags=37%, list=31%, signal=52%
YANG_MUC2_TARGETS_DUODENUM_3MO_DN	YANG_MUC2_TARGETS_DUODENUM_3MO_DN		15	0.3666185	0.89312077	0.57641923	1	1	536	tags=13%, list=5%, signal=14%
HADDAD_T_LYMPHOCYTE_AND_NK_PROGENITOR_UP	HADDAD_T_LYMPHOCYTE_AND_NK_PROGENITOR_UP		43	0.29081452	0.8919783	0.6136364	1	1	3267	tags=44%, list=29%, signal=62%
REACTOME_PI3K_EVENTS_IN_ERBB2_SIGNALING	REACTOME_PI3K_EVENTS_IN_ERBB2_SIGNALING		18	0.2974181	0.891827	0.61601645	1	1	1604	tags=28%, list=14%, signal=32%
HANSON_HRAS_SIGNALING_VIA_NFKB	HANSON_HRAS_SIGNALING_VIA_NFKB		18	0.38741437	0.89173347	0.5980861	1	1	731	tags=22%, list=7%, signal=24%
PAL_PRMT5_TARGETS_UP	PAL_PRMT5_TARGETS_UP		148	0.25620714	0.89053446	0.5626243	1	1	4903	tags=57%, list=44%, signal=100%
TOOKER_GEMCITABINE_RESISTANCE_DN	TOOKER_GEMCITABINE_RESISTANCE_DN		78	0.23817857	0.889894	0.62826085	1	1	2943	tags=32%, list=26%, signal=43%
WELCSH_BRCA1_TARGETS_UP	WELCSH_BRCA1_TARGETS_UP		142	0.22251393	0.8897423	0.60045147	1	1	5181	tags=55%, list=46%, signal=101%
KEGG_N_GLYCAN_BIOSYNTHESIS	KEGG_N_GLYCAN_BIOSYNTHESIS		28	0.2638898	0.889456	0.6017699	1	1	5502	tags=57%, list=49%, signal=112%
PID_RXR_VDR_PATHWAY	PID_RXR_VDR_PATHWAY		18	0.30201453	0.88893455	0.61978024	1	1	2807	tags=28%, list=25%, signal=37%
DACOSTA_UV_RESPONSE_VIA_ERCC3_DN	DACOSTA_UV_RESPONSE_VIA_ERCC3_DN		431	0.2164311	0.8887841	0.60991377	1	1	3058	tags=30%, list=27%, signal=40%
REACTOME_SPHINGOLIPID_METABOLISM	REACTOME_SPHINGOLIPID_METABOLISM		34	0.27715704	0.88828	0.59584296	1	1	3388	tags=44%, list=30%, signal=63%
LANDIS_ERBB2_BREAST_TUMORS_65_UP	LANDIS_ERBB2_BREAST_TUMORS_65_UP		17	0.38335297	0.8876864	0.6014898	1	1	3440	tags=41%, list=31%, signal=59%
CHIBA_RESPONSE_TO_TSA	CHIBA_RESPONSE_TO_TSA		35	0.24221864	0.887584	0.60042286	1	1	6520	tags=69%, list=58%, signal=164%
MOOTHA_VOXPHOS	MOOTHA_VOXPHOS		68	0.25189367	0.8870043	0.5494737	1	1	6543	tags=75%, list=58%, signal=179%
ZWANG_EGF_PERSISTENTLY_DN	ZWANG_EGF_PERSISTENTLY_DN		33	0.24912375	0.88664496	0.6476793	1	1	2568	tags=30%, list=23%, signal=39%
BILD_E2F3_ONCOGENIC_SIGNATURE	BILD_E2F3_ONCOGENIC_SIGNATURE		120	0.23294365	0.885891	0.6683047	1	1	3703	tags=36%, list=33%, signal=53%
BIOCARTA_NKCELLS_PATHWAY	BIOCARTA_NKCELLS_PATHWAY		15	0.37727436	0.8855927	0.6004367	1	1	2173	tags=33%, list=19%, signal=41%
BOYLAN_MULTIPLE_MYELOMA_C_CLUSTER_DN	BOYLAN_MULTIPLE_MYELOMA_C_CLUSTER_DN		18	0.34132463	0.8840545	0.60465115	1	1	5079	tags=61%, list=45%, signal=112%
NAKAMURA_METASTASIS_MODEL_DN	NAKAMURA_METASTASIS_MODEL_DN		22	0.3293491	0.883251	0.6197183	1	1	1546	tags=23%, list=14%, signal=26%
FORTSCHEGGER_PHF8_TARGETS_DN	FORTSCHEGGER_PHF8_TARGETS_DN		397	0.21021248	0.8829199	0.61147904	1	1	3215	tags=30%, list=29%, signal=41%
GRAESSMANN_RESPONSE_TO_MC_AND_SERUM_DEPRIVATION_DN	GRAESSMANN_RESPONSE_TO_MC_AND_SERUM_DEPRIVATION_DN		65	0.2486383	0.8828904	0.63309354	1	1	3986	tags=43%, list=36%, signal=66%
TENEDINI_MEGAKARYOCYTE_MARKERS	TENEDINI_MEGAKARYOCYTE_MARKERS		39	0.29418162	0.88253284	0.6348837	1	1	1490	tags=23%, list=13%, signal=27%
REACTOME_ACTIVATION_OF_CHAPERONE_GENES_BY_XBP1S	REACTOME_ACTIVATION_OF_CHAPERONE_GENES_BY_XBP1S		32	0.2485071	0.8822083	0.5833333	1	1	5573	tags=59%, list=50%, signal=118%
PID_P73PATHWAY	PID_P73PATHWAY		43	0.2631822	0.8811521	0.63789475	1	1	2473	tags=33%, list=22%, signal=42%
PENG_LEUCINE_DEPRIVATION_UP	PENG_LEUCINE_DEPRIVATION_UP		95	0.21240175	0.88114256	0.6283619	1	1	3891	tags=33%, list=35%, signal=50%
PID_AR_TF_PATHWAY	PID_AR_TF_PATHWAY		31	0.262708	0.8802477	0.6435185	1	1	2807	tags=26%, list=25%, signal=34%
GOTTWEIN_TARGETS_OF_KSHV_MIR_K12_11	GOTTWEIN_TARGETS_OF_KSHV_MIR_K12_11		33	0.24630143	0.8802305	0.602537	1	1	4388	tags=48%, list=39%, signal=79%
AMBROSINI_FLAVOPIRIDOL_TREATMENT_TP53	AMBROSINI_FLAVOPIRIDOL_TREATMENT_TP53		59	0.24919595	0.8799815	0.6869159	1	1	2636	tags=31%, list=24%, signal=40%
PID_SYNDECAN_2_PATHWAY	PID_SYNDECAN_2_PATHWAY		17	0.33607826	0.8798253	0.61047834	1	1	1458	tags=24%, list=13%, signal=27%
SANSOM_WNT_PATHWAY_REQUIRE_MYC	SANSOM_WNT_PATHWAY_REQUIRE_MYC		46	0.2997848	0.87960273	0.60229886	1	1	3669	tags=41%, list=33%, signal=61%
CHEN_ETV5_TARGETS_TESTIS	CHEN_ETV5_TARGETS_TESTIS		19	0.34880456	0.87858576	0.5851064	1	1	2509	tags=47%, list=22%, signal=61%
BOYLAN_MULTIPLE_MYELOMA_D_CLUSTER_DN	BOYLAN_MULTIPLE_MYELOMA_D_CLUSTER_DN		26	0.30844706	0.8780559	0.6283186	1	1	3093	tags=35%, list=28%, signal=48%
JOHNSTONE_PARVB_TARGETS_2_DN	JOHNSTONE_PARVB_TARGETS_2_DN		177	0.22217381	0.8774737	0.595186	1	1	3062	tags=30%, list=27%, signal=41%
FIGUEROA_AML_METHYLATION_CLUSTER_3_UP	FIGUEROA_AML_METHYLATION_CLUSTER_3_UP		76	0.23841271	0.8773636	0.6806931	1	1	3547	tags=33%, list=32%, signal=48%
WEI_MYCN_TARGETS_WITH_E_BOX	WEI_MYCN_TARGETS_WITH_E_BOX		421	0.20041913	0.87720996	0.5858586	1	1	5735	tags=54%, list=51%, signal=107%
BOYAULT_LIVER_CANCER_SUBCLASS_G1_DN	BOYAULT_LIVER_CANCER_SUBCLASS_G1_DN		25	0.30745363	0.87658525	0.6332623	1	1	4279	tags=36%, list=38%, signal=58%
KEGG_MTOR_SIGNALING_PATHWAY	KEGG_MTOR_SIGNALING_PATHWAY		27	0.26927137	0.87551	0.6108696	1	1	3015	tags=37%, list=27%, signal=51%
BIOCARTA_NFAT_PATHWAY	BIOCARTA_NFAT_PATHWAY		31	0.2640663	0.87531906	0.65625	1	1	1604	tags=23%, list=14%, signal=26%
BROWNE_HCMV_INFECTION_4HR_UP	BROWNE_HCMV_INFECTION_4HR_UP		35	0.2918608	0.8741416	0.647343	1	1	3099	tags=43%, list=28%, signal=59%
KEGG_CHRONIC_MYELOID_LEUKEMIA	KEGG_CHRONIC_MYELOID_LEUKEMIA		39	0.24442545	0.87387323	0.5771812	1	1	1604	tags=21%, list=14%, signal=24%
SCHLOSSER_MYC_AND_SERUM_RESPONSE_SYNERGY	SCHLOSSER_MYC_AND_SERUM_RESPONSE_SYNERGY		21	0.28557044	0.87377906	0.55186725	1	1	5237	tags=57%, list=47%, signal=107%
VERNELL_RETINOBLASTOMA_PATHWAY_UP	VERNELL_RETINOBLASTOMA_PATHWAY_UP		43	0.3211318	0.8734928	0.5541667	1	1	1119	tags=23%, list=10%, signal=26%
YOKOE_CANCER_TESTIS_ANTIGENS	YOKOE_CANCER_TESTIS_ANTIGENS		20	0.32048517	0.87323743	0.65588915	1	1	1316	tags=20%, list=12%, signal=23%
CHICAS_RB1_TARGETS_LOW_SERUM	CHICAS_RB1_TARGETS_LOW_SERUM		46	0.24638781	0.8727293	0.62711865	1	1	5652	tags=59%, list=50%, signal=118%
REACTOME_NFKB_AND_MAP_KINASES_ACTIVATION_MEDIATED_BY_TLR4_SIGNALING_REPERTOIRE	REACTOME_NFKB_AND_MAP_KINASES_ACTIVATION_MEDIATED_BY_TLR4_SIGNALING_REPERTOIRE		39	0.25827673	0.87262285	0.62391305	1	1	2851	tags=28%, list=25%, signal=38%
HOLLEMAN_ASPARAGINASE_RESISTANCE_B_ALL_UP	HOLLEMAN_ASPARAGINASE_RESISTANCE_B_ALL_UP		15	0.33134	0.8726156	0.5714286	1	1	6006	tags=80%, list=54%, signal=172%
FLECHNER_BIOPSY_KIDNEY_TRANSPLANT_OK_VS_DONOR_DN	FLECHNER_BIOPSY_KIDNEY_TRANSPLANT_OK_VS_DONOR_DN		15	0.27801794	0.87223035	0.594697	1	1	5763	tags=73%, list=51%, signal=151%
MIPS_26S_PROTEASOME	MIPS_26S_PROTEASOME		20	0.33074576	0.8719756	0.5957031	1	1	6682	tags=95%, list=60%, signal=235%
PID_WNT_NONCANONICAL_PATHWAY	PID_WNT_NONCANONICAL_PATHWAY		22	0.28612766	0.87180775	0.6145374	1	1	3186	tags=36%, list=28%, signal=51%
PID_TGFBRPATHWAY	PID_TGFBRPATHWAY		35	0.26262587	0.871318	0.6309013	1	1	4605	tags=46%, list=41%, signal=77%
OXFORD_RALA_OR_RALB_TARGETS_UP	OXFORD_RALA_OR_RALB_TARGETS_UP		32	0.3397294	0.87091726	0.597561	1	1	3894	tags=44%, list=35%, signal=67%
KEGG_LYSOSOME	KEGG_LYSOSOME		82	0.24211022	0.8704452	0.58928573	1	1	4672	tags=48%, list=42%, signal=81%
BHAT_ESR1_TARGETS_NOT_VIA_AKT1_DN	BHAT_ESR1_TARGETS_NOT_VIA_AKT1_DN		50	0.27519423	0.8703425	0.62093025	1	1	3065	tags=36%, list=27%, signal=49%
BYSTROEM_CORRELATED_WITH_IL5_DN	BYSTROEM_CORRELATED_WITH_IL5_DN		47	0.2675832	0.8702179	0.5714286	1	1	3858	tags=47%, list=34%, signal=71%
LIN_SILENCED_BY_TUMOR_MICROENVIRONMENT	LIN_SILENCED_BY_TUMOR_MICROENVIRONMENT		51	0.32907963	0.87013155	0.63990265	1	1	1143	tags=20%, list=10%, signal=22%
CHIANG_LIVER_CANCER_SUBCLASS_UNANNOTATED_UP	CHIANG_LIVER_CANCER_SUBCLASS_UNANNOTATED_UP		38	0.28261912	0.8699985	0.6727689	1	1	5006	tags=55%, list=45%, signal=100%
AFFAR_YY1_TARGETS_DN	AFFAR_YY1_TARGETS_DN		180	0.25920236	0.86991966	0.7013889	1	1	2263	tags=29%, list=20%, signal=36%
BOYLAN_MULTIPLE_MYELOMA_PCA3_DN	BOYLAN_MULTIPLE_MYELOMA_PCA3_DN		42	0.28107625	0.869872	0.6488889	1	1	4943	tags=60%, list=44%, signal=106%
BRACHAT_RESPONSE_TO_CAMPTOTHECIN_DN	BRACHAT_RESPONSE_TO_CAMPTOTHECIN_DN		26	0.2574464	0.8697964	0.59638554	1	1	6613	tags=65%, list=59%, signal=159%
PID_CD40_PATHWAY	PID_CD40_PATHWAY		15	0.33421302	0.86970234	0.60770977	1	1	1485	tags=27%, list=13%, signal=31%
MIPS_CDC5L_COMPLEX	MIPS_CDC5L_COMPLEX		19	0.29687995	0.8687105	0.58655804	1	1	5906	tags=74%, list=53%, signal=156%
ONKEN_UVEAL_MELANOMA_DN	ONKEN_UVEAL_MELANOMA_DN		328	0.20424412	0.8686114	0.6486486	1	1	4943	tags=47%, list=44%, signal=82%
MITSIADES_RESPONSE_TO_APLIDIN_DN	MITSIADES_RESPONSE_TO_APLIDIN_DN		129	0.26057336	0.8681148	0.6076759	1	1	4856	tags=52%, list=43%, signal=91%
MCCABE_BOUND_BY_HOXC6	MCCABE_BOUND_BY_HOXC6		178	0.20488937	0.8674644	0.74807197	1	1	4496	tags=41%, list=40%, signal=67%
RODRIGUES_THYROID_CARCINOMA_POORLY_DIFFERENTIATED_UP	RODRIGUES_THYROID_CARCINOMA_POORLY_DIFFERENTIATED_UP		324	0.23285112	0.8672397	0.5928854	1	1	4886	tags=48%, list=44%, signal=83%
PID_P53DOWNSTREAMPATHWAY	PID_P53DOWNSTREAMPATHWAY		77	0.24126755	0.8668515	0.6539326	1	1	2847	tags=30%, list=25%, signal=40%
REACTOME_G_PROTEIN_BETA_GAMMA_SIGNALLING	REACTOME_G_PROTEIN_BETA_GAMMA_SIGNALLING		19	0.2976226	0.86675555	0.6353712	1	1	1103	tags=16%, list=10%, signal=17%
HANN_RESISTANCE_TO_BCL2_INHIBITOR_DN	HANN_RESISTANCE_TO_BCL2_INHIBITOR_DN		31	0.2949197	0.86664474	0.6879271	1	1	1880	tags=23%, list=17%, signal=27%
KIM_LRRC3B_TARGETS	KIM_LRRC3B_TARGETS		15	0.43522927	0.8663141	0.6072187	1	1	805	tags=20%, list=7%, signal=22%
PATIL_LIVER_CANCER	PATIL_LIVER_CANCER		418	0.1961195	0.8658965	0.65462756	1	1	4796	tags=46%, list=43%, signal=78%
REACTOME_STRIATED_MUSCLE_CONTRACTION	REACTOME_STRIATED_MUSCLE_CONTRACTION		19	0.4789372	0.86541	0.6356589	1	1	1967	tags=37%, list=18%, signal=45%
YEGNASUBRAMANIAN_PROSTATE_CANCER	YEGNASUBRAMANIAN_PROSTATE_CANCER		69	0.2742827	0.86501837	0.7112676	1	1	1994	tags=25%, list=18%, signal=30%
LI_WILMS_TUMOR_VS_FETAL_KIDNEY_2_UP	LI_WILMS_TUMOR_VS_FETAL_KIDNEY_2_UP		20	0.31506944	0.86427253	0.63839287	1	1	4601	tags=65%, list=41%, signal=110%
BROWNE_HCMV_INFECTION_10HR_UP	BROWNE_HCMV_INFECTION_10HR_UP		59	0.24429485	0.8637979	0.7128954	1	1	3506	tags=34%, list=31%, signal=49%
IVANOVA_HEMATOPOIESIS_STEM_CELL	IVANOVA_HEMATOPOIESIS_STEM_CELL		140	0.23123948	0.8633564	0.7213483	1	1	3135	tags=30%, list=28%, signal=41%
DARWICHE_PAPILLOMA_RISK_LOW_DN	DARWICHE_PAPILLOMA_RISK_LOW_DN		86	0.22828822	0.8632094	0.7043269	1	1	4372	tags=48%, list=39%, signal=78%
GAL_LEUKEMIC_STEM_CELL_UP	GAL_LEUKEMIC_STEM_CELL_UP		55	0.25930473	0.8630986	0.66816145	1	1	4444	tags=44%, list=40%, signal=72%
PID_THROMBIN_PAR1_PATHWAY	PID_THROMBIN_PAR1_PATHWAY		30	0.26721835	0.8628254	0.6363636	1	1	5686	tags=70%, list=51%, signal=142%
BEGUM_TARGETS_OF_PAX3_FOXO1_FUSION_UP	BEGUM_TARGETS_OF_PAX3_FOXO1_FUSION_UP		37	0.31587267	0.8625393	0.6975169	1	1	1726	tags=30%, list=15%, signal=35%
SHETH_LIVER_CANCER_VS_TXNIP_LOSS_PAM2	SHETH_LIVER_CANCER_VS_TXNIP_LOSS_PAM2		113	0.23924752	0.8614826	0.7253521	1	1	2593	tags=26%, list=23%, signal=33%
BYSTRYKH_HEMATOPOIESIS_STEM_CELL_SCP2_QTL_TRANS	BYSTRYKH_HEMATOPOIESIS_STEM_CELL_SCP2_QTL_TRANS		18	0.30968943	0.86054605	0.6414634	1	1	3214	tags=44%, list=29%, signal=62%
TURASHVILI_BREAST_LOBULAR_CARCINOMA_VS_LOBULAR_NORMAL_UP	TURASHVILI_BREAST_LOBULAR_CARCINOMA_VS_LOBULAR_NORMAL_UP		53	0.30111846	0.85977453	0.66885966	1	1	507	tags=15%, list=5%, signal=16%
SCHLOSSER_MYC_TARGETS_REPRESSED_BY_SERUM	SCHLOSSER_MYC_TARGETS_REPRESSED_BY_SERUM		83	0.23215383	0.85873663	0.60749507	1	1	5196	tags=57%, list=46%, signal=105%
BUYTAERT_PHOTODYNAMIC_THERAPY_STRESS_DN	BUYTAERT_PHOTODYNAMIC_THERAPY_STRESS_DN		354	0.1976779	0.85854363	0.7307692	1	1	4217	tags=41%, list=38%, signal=64%
RIGGINS_TAMOXIFEN_RESISTANCE_DN	RIGGINS_TAMOXIFEN_RESISTANCE_DN		132	0.24468677	0.85850537	0.6931567	1	1	2559	tags=27%, list=23%, signal=35%
ZHAN_MULTIPLE_MYELOMA_PR_DN	ZHAN_MULTIPLE_MYELOMA_PR_DN		19	0.315183	0.8582374	0.6518847	1	1	4656	tags=47%, list=42%, signal=81%
NIKOLSKY_BREAST_CANCER_11Q12_Q14_AMPLICON	NIKOLSKY_BREAST_CANCER_11Q12_Q14_AMPLICON		74	0.23565704	0.858183	0.6650831	1	1	4397	tags=45%, list=39%, signal=73%
MARSON_FOXP3_TARGETS_STIMULATED_UP	MARSON_FOXP3_TARGETS_STIMULATED_UP		17	0.35561037	0.8579927	0.66132724	1	1	2575	tags=35%, list=23%, signal=46%
LAU_APOPTOSIS_CDKN2A_UP	LAU_APOPTOSIS_CDKN2A_UP		36	0.2538045	0.85778403	0.6424242	1	1	4621	tags=50%, list=41%, signal=85%
PID_LKB1_PATHWAY	PID_LKB1_PATHWAY		22	0.26444304	0.85754484	0.6122881	1	1	3929	tags=45%, list=35%, signal=70%
CHEMNITZ_RESPONSE_TO_PROSTAGLANDIN_E2_UP	CHEMNITZ_RESPONSE_TO_PROSTAGLANDIN_E2_UP		76	0.25866893	0.85731375	0.5780933	1	1	2543	tags=25%, list=23%, signal=32%
VECCHI_GASTRIC_CANCER_EARLY_UP	VECCHI_GASTRIC_CANCER_EARLY_UP		234	0.23773147	0.8564575	0.6087866	1	1	4280	tags=42%, list=38%, signal=67%
JI_METASTASIS_REPRESSED_BY_STK11	JI_METASTASIS_REPRESSED_BY_STK11		17	0.3390114	0.85637444	0.6549296	1	1	672	tags=18%, list=6%, signal=19%
RASHI_RESPONSE_TO_IONIZING_RADIATION_4	RASHI_RESPONSE_TO_IONIZING_RADIATION_4		39	0.24551938	0.8561776	0.6884058	1	1	1289	tags=18%, list=12%, signal=20%
KAAB_FAILED_HEART_ATRIUM_UP	KAAB_FAILED_HEART_ATRIUM_UP		23	0.28699335	0.8555342	0.65865386	1	1	1400	tags=22%, list=13%, signal=25%
LE_EGR2_TARGETS_UP	LE_EGR2_TARGETS_UP		73	0.30746442	0.8551296	0.6182213	1	1	3901	tags=48%, list=35%, signal=73%
LABBE_TARGETS_OF_TGFB1_AND_WNT3A_DN	LABBE_TARGETS_OF_TGFB1_AND_WNT3A_DN		81	0.25292215	0.8551094	0.71393645	1	1	3703	tags=37%, list=33%, signal=55%
DELACROIX_RAR_BOUND_ES	DELACROIX_RAR_BOUND_ES		253	0.19706598	0.8549711	0.79792744	1	1	3930	tags=36%, list=35%, signal=54%
REACTOME_ADAPTIVE_IMMUNE_SYSTEM	REACTOME_ADAPTIVE_IMMUNE_SYSTEM		311	0.20451415	0.8542618	0.6197183	1	1	5286	tags=47%, list=47%, signal=87%
CHICAS_RB1_TARGETS_GROWING	CHICAS_RB1_TARGETS_GROWING		152	0.2603374	0.8542039	0.6448203	1	1	2744	tags=34%, list=25%, signal=45%
SIG_BCR_SIGNALING_PATHWAY	SIG_BCR_SIGNALING_PATHWAY		30	0.25696817	0.85404503	0.6107383	1	1	3653	tags=33%, list=33%, signal=49%
MEDINA_SMARCA4_TARGETS	MEDINA_SMARCA4_TARGETS		24	0.26706743	0.853344	0.68	1	1	4226	tags=50%, list=38%, signal=80%
YAO_TEMPORAL_RESPONSE_TO_PROGESTERONE_CLUSTER_15	YAO_TEMPORAL_RESPONSE_TO_PROGESTERONE_CLUSTER_15		26	0.32247338	0.8531125	0.6680851	1	1	2769	tags=38%, list=25%, signal=51%
SIG_PIP3_SIGNALING_IN_B_LYMPHOCYTES	SIG_PIP3_SIGNALING_IN_B_LYMPHOCYTES		21	0.2758303	0.8527655	0.6651885	1	1	2473	tags=24%, list=22%, signal=31%
MARTIN_INTERACT_WITH_HDAC	MARTIN_INTERACT_WITH_HDAC		30	0.2361539	0.8517814	0.63038546	1	1	5079	tags=53%, list=45%, signal=97%
SENGUPTA_NASOPHARYNGEAL_CARCINOMA_WITH_LMP1_DN	SENGUPTA_NASOPHARYNGEAL_CARCINOMA_WITH_LMP1_DN		76	0.311032	0.85174847	0.695962	1	1	585	tags=14%, list=5%, signal=15%
ICHIBA_GRAFT_VERSUS_HOST_DISEASE_35D_DN	ICHIBA_GRAFT_VERSUS_HOST_DISEASE_35D_DN		31	0.31191763	0.8514754	0.7083333	1	1	1686	tags=23%, list=15%, signal=27%
REACTOME_ACTIVATION_OF_KAINATE_RECEPTORS_UPON_GLUTAMATE_BINDING	REACTOME_ACTIVATION_OF_KAINATE_RECEPTORS_UPON_GLUTAMATE_BINDING		22	0.28508323	0.85079294	0.6695464	1	1	3202	tags=32%, list=29%, signal=44%
WEIGEL_OXIDATIVE_STRESS_BY_HNE_AND_H2O2	WEIGEL_OXIDATIVE_STRESS_BY_HNE_AND_H2O2		30	0.24355125	0.8502404	0.6883408	1	1	3255	tags=33%, list=29%, signal=47%
MIKKELSEN_MEF_ICP_WITH_H3K4ME3_AND_H3K27ME3	MIKKELSEN_MEF_ICP_WITH_H3K4ME3_AND_H3K27ME3		17	0.36363804	0.8496745	0.68707484	1	1	1607	tags=24%, list=14%, signal=27%
HOLLEMAN_VINCRISTINE_RESISTANCE_B_ALL_UP	HOLLEMAN_VINCRISTINE_RESISTANCE_B_ALL_UP		18	0.29733875	0.84895134	0.67346936	1	1	3532	tags=33%, list=32%, signal=49%
ROLEF_GLIS3_TARGETS	ROLEF_GLIS3_TARGETS		25	0.34440306	0.84886837	0.6563981	1	1	2179	tags=32%, list=19%, signal=40%
BYSTRYKH_HEMATOPOIESIS_STEM_CELL_QTL_CIS	BYSTRYKH_HEMATOPOIESIS_STEM_CELL_QTL_CIS		91	0.22508182	0.8487662	0.6772009	1	1	4807	tags=49%, list=43%, signal=86%
SIG_INSULIN_RECEPTOR_PATHWAY_IN_CARDIAC_MYOCYTES	SIG_INSULIN_RECEPTOR_PATHWAY_IN_CARDIAC_MYOCYTES		35	0.23997504	0.8484573	0.6628959	1	1	3653	tags=46%, list=33%, signal=68%
PEDERSEN_TARGETS_OF_611CTF_ISOFORM_OF_ERBB2	PEDERSEN_TARGETS_OF_611CTF_ISOFORM_OF_ERBB2		45	0.2874239	0.8464654	0.6924829	1	1	2494	tags=29%, list=22%, signal=37%
SESTO_RESPONSE_TO_UV_C5	SESTO_RESPONSE_TO_UV_C5		29	0.27106732	0.84588224	0.6516129	1	1	4317	tags=59%, list=39%, signal=95%
AKL_HTLV1_INFECTION_DN	AKL_HTLV1_INFECTION_DN		33	0.2999192	0.8457115	0.66588783	1	1	1671	tags=24%, list=15%, signal=28%
DAWSON_METHYLATED_IN_LYMPHOMA_TCL1	DAWSON_METHYLATED_IN_LYMPHOMA_TCL1		26	0.30575398	0.8456823	0.75114155	1	1	1736	tags=23%, list=16%, signal=27%
ZAMORA_NOS2_TARGETS_DN	ZAMORA_NOS2_TARGETS_DN		75	0.21569644	0.84538764	0.66101694	1	1	6410	tags=63%, list=57%, signal=146%
MORI_PRE_BI_LYMPHOCYTE_DN	MORI_PRE_BI_LYMPHOCYTE_DN		51	0.28738353	0.8453444	0.59472424	1	1	4086	tags=47%, list=36%, signal=74%
NUYTTEN_NIPP1_TARGETS_UP	NUYTTEN_NIPP1_TARGETS_UP		353	0.21159051	0.8449757	0.7419355	1	1	3647	tags=36%, list=33%, signal=52%
MARKEY_RB1_ACUTE_LOF_DN	MARKEY_RB1_ACUTE_LOF_DN		157	0.266131	0.84471333	0.6072187	1	1	4757	tags=55%, list=42%, signal=94%
CHOW_RASSF1_TARGETS_DN	CHOW_RASSF1_TARGETS_DN		18	0.26243073	0.844664	0.65773195	1	1	3416	tags=39%, list=31%, signal=56%
KEGG_SPHINGOLIPID_METABOLISM	KEGG_SPHINGOLIPID_METABOLISM		22	0.29151118	0.8446361	0.6745283	1	1	3157	tags=41%, list=28%, signal=57%
PID_ILK_PATHWAY	PID_ILK_PATHWAY		30	0.28866243	0.8443932	0.6199095	1	1	3883	tags=43%, list=35%, signal=66%
BIOCARTA_CARM_ER_PATHWAY	BIOCARTA_CARM_ER_PATHWAY		19	0.2829441	0.8437633	0.6689189	1	1	5079	tags=53%, list=45%, signal=96%
AMIT_SERUM_RESPONSE_120_MCF10A	AMIT_SERUM_RESPONSE_120_MCF10A		43	0.301619	0.84365827	0.67184037	1	1	1213	tags=21%, list=11%, signal=23%
REACTOME_RESPIRATORY_ELECTRON_TRANSPORT	REACTOME_RESPIRATORY_ELECTRON_TRANSPORT		51	0.26227257	0.84361976	0.55785125	1	1	6821	tags=84%, list=61%, signal=215%
PID_IL6_7PATHWAY	PID_IL6_7PATHWAY		32	0.27222294	0.8420431	0.6573276	1	1	5041	tags=47%, list=45%, signal=85%
MMS_MOUSE_LYMPH_HIGH_4HRS_UP	MMS_MOUSE_LYMPH_HIGH_4HRS_UP		31	0.28241315	0.8420247	0.6361868	1	1	4446	tags=55%, list=40%, signal=91%
DEURIG_T_CELL_PROLYMPHOCYTIC_LEUKEMIA_DN	DEURIG_T_CELL_PROLYMPHOCYTIC_LEUKEMIA_DN		174	0.24062143	0.84157145	0.6643026	1	1	4990	tags=51%, list=45%, signal=91%
FARMER_BREAST_CANCER_BASAL_VS_LULMINAL	FARMER_BREAST_CANCER_BASAL_VS_LULMINAL		191	0.22293127	0.8410441	0.80487806	1	1	3301	tags=31%, list=29%, signal=43%
TAKEDA_TARGETS_OF_NUP98_HOXA9_FUSION_3D_UP	TAKEDA_TARGETS_OF_NUP98_HOXA9_FUSION_3D_UP		83	0.29760826	0.8410305	0.6610577	1	1	1555	tags=23%, list=14%, signal=26%
MARTINEZ_RB1_AND_TP53_TARGETS_DN	MARTINEZ_RB1_AND_TP53_TARGETS_DN		362	0.21137021	0.84087366	0.69367087	1	1	2485	tags=22%, list=22%, signal=28%
PID_GMCSF_PATHWAY	PID_GMCSF_PATHWAY		24	0.27867848	0.84074926	0.6389497	1	1	1604	tags=21%, list=14%, signal=24%
BIOCARTA_GH_PATHWAY	BIOCARTA_GH_PATHWAY		19	0.2797563	0.8406595	0.67157894	1	1	1604	tags=21%, list=14%, signal=25%
LEE_METASTASIS_AND_ALTERNATIVE_SPLICING_DN	LEE_METASTASIS_AND_ALTERNATIVE_SPLICING_DN		29	0.2670487	0.84065557	0.7206823	1	1	4047	tags=45%, list=36%, signal=70%
HAHTOLA_MYCOSIS_FUNGOIDES_SKIN_DN	HAHTOLA_MYCOSIS_FUNGOIDES_SKIN_DN		17	0.32137993	0.84058	0.65384614	1	1	3194	tags=35%, list=29%, signal=49%
VALK_AML_CLUSTER_12	VALK_AML_CLUSTER_12		23	0.2801582	0.8395985	0.68636364	1	1	5112	tags=48%, list=46%, signal=88%
GENTILE_RESPONSE_CLUSTER_D3	GENTILE_RESPONSE_CLUSTER_D3		44	0.260848	0.8389701	0.64915967	1	1	3880	tags=50%, list=35%, signal=76%
MORI_MATURE_B_LYMPHOCYTE_DN	MORI_MATURE_B_LYMPHOCYTE_DN		55	0.2335585	0.8379634	0.6895075	1	1	2769	tags=29%, list=25%, signal=38%
BONOME_OVARIAN_CANCER_POOR_SURVIVAL_UP	BONOME_OVARIAN_CANCER_POOR_SURVIVAL_UP		19	0.32296988	0.8379385	0.66150445	1	1	2791	tags=47%, list=25%, signal=63%
NIELSEN_GIST	NIELSEN_GIST		46	0.24431884	0.8378361	0.74242425	1	1	4036	tags=35%, list=36%, signal=54%
REACTOME_REGULATION_OF_BETA_CELL_DEVELOPMENT	REACTOME_REGULATION_OF_BETA_CELL_DEVELOPMENT		16	0.35402405	0.83780277	0.675	1	1	3106	tags=38%, list=28%, signal=52%
MOOTHA_PGC	MOOTHA_PGC		305	0.18007585	0.83742267	0.6666667	1	1	5805	tags=52%, list=52%, signal=106%
BURTON_ADIPOGENESIS_3	BURTON_ADIPOGENESIS_3		76	0.3277428	0.8372848	0.61570245	1	1	2381	tags=41%, list=21%, signal=51%
DOANE_BREAST_CANCER_ESR1_UP	DOANE_BREAST_CANCER_ESR1_UP		71	0.2827245	0.83694637	0.7363421	1	1	1110	tags=23%, list=10%, signal=25%
PARK_HSC_AND_MULTIPOTENT_PROGENITORS	PARK_HSC_AND_MULTIPOTENT_PROGENITORS		35	0.23850654	0.8365731	0.67021275	1	1	4869	tags=49%, list=43%, signal=86%
BIOCARTA_INTRINSIC_PATHWAY	BIOCARTA_INTRINSIC_PATHWAY		23	0.34731525	0.8365083	0.68509614	1	1	672	tags=22%, list=6%, signal=23%
BIOCARTA_TPO_PATHWAY	BIOCARTA_TPO_PATHWAY		17	0.2869179	0.83601147	0.64285713	1	1	1604	tags=24%, list=14%, signal=27%
REACTOME_SRP_DEPENDENT_COTRANSLATIONAL_PROTEIN_TARGETING_TO_MEMBRANE	REACTOME_SRP_DEPENDENT_COTRANSLATIONAL_PROTEIN_TARGETING_TO_MEMBRANE		70	0.23931612	0.8354312	0.5962733	1	1	6514	tags=83%, list=58%, signal=197%
REACTOME_TRIF_MEDIATED_TLR3_SIGNALING	REACTOME_TRIF_MEDIATED_TLR3_SIGNALING		42	0.24585584	0.8345437	0.63700235	1	1	2851	tags=29%, list=25%, signal=38%
OSWALD_HEMATOPOIETIC_STEM_CELL_IN_COLLAGEN_GEL_DN	OSWALD_HEMATOPOIETIC_STEM_CELL_IN_COLLAGEN_GEL_DN		141	0.22202437	0.834406	0.7470167	1	1	2993	tags=28%, list=27%, signal=37%
REACTOME_G_BETA_GAMMA_SIGNALLING_THROUGH_PLC_BETA	REACTOME_G_BETA_GAMMA_SIGNALLING_THROUGH_PLC_BETA		15	0.30937627	0.83371335	0.6767896	1	1	4990	tags=47%, list=45%, signal=84%
PID_TCR_PATHWAY	PID_TCR_PATHWAY		46	0.29846436	0.8336539	0.62849873	1	1	1372	tags=22%, list=12%, signal=25%
IKEDA_MIR1_TARGETS_UP	IKEDA_MIR1_TARGETS_UP		32	0.27465564	0.83323085	0.656051	1	1	2850	tags=34%, list=25%, signal=46%
YAMASHITA_LIVER_CANCER_STEM_CELL_UP	YAMASHITA_LIVER_CANCER_STEM_CELL_UP		32	0.27348244	0.831777	0.7288503	1	1	2954	tags=34%, list=26%, signal=47%
ACEVEDO_LIVER_CANCER_DN	ACEVEDO_LIVER_CANCER_DN		328	0.19987477	0.83169293	0.7369727	1	1	4470	tags=42%, list=40%, signal=68%
LEE_LIVER_CANCER_MYC_E2F1_UP	LEE_LIVER_CANCER_MYC_E2F1_UP		40	0.29918855	0.8315753	0.7433036	1	1	878	tags=20%, list=8%, signal=22%
REACTOME_METABOLISM_OF_PROTEINS	REACTOME_METABOLISM_OF_PROTEINS		252	0.16319376	0.83091927	0.6759907	1	1	5528	tags=53%, list=49%, signal=103%
REACTOME_INFLUENZA_LIFE_CYCLE	REACTOME_INFLUENZA_LIFE_CYCLE		89	0.21408038	0.83068764	0.60903734	1	1	6225	tags=73%, list=56%, signal=163%
LEE_LIVER_CANCER_ACOX1_DN	LEE_LIVER_CANCER_ACOX1_DN		49	0.31346935	0.8305371	0.68765134	1	1	1680	tags=24%, list=15%, signal=29%
GUENTHER_GROWTH_SPHERICAL_VS_ADHERENT_UP	GUENTHER_GROWTH_SPHERICAL_VS_ADHERENT_UP		16	0.34213296	0.8292136	0.6621924	1	1	4352	tags=44%, list=39%, signal=71%
KEGG_P53_SIGNALING_PATHWAY	KEGG_P53_SIGNALING_PATHWAY		40	0.2611655	0.8287639	0.6979866	1	1	1414	tags=18%, list=13%, signal=20%
IVANOVA_HEMATOPOIESIS_LATE_PROGENITOR	IVANOVA_HEMATOPOIESIS_LATE_PROGENITOR		271	0.20665866	0.82870317	0.70758927	1	1	3559	tags=34%, list=32%, signal=48%
BRUINS_UVC_RESPONSE_EARLY_LATE	BRUINS_UVC_RESPONSE_EARLY_LATE		173	0.18857045	0.82790107	0.7716895	1	1	4284	tags=41%, list=38%, signal=65%
ZHANG_INTERFERON_RESPONSE	ZHANG_INTERFERON_RESPONSE		16	0.41911802	0.8273679	0.6325167	1	1	429	tags=19%, list=4%, signal=19%
ZHAN_MULTIPLE_MYELOMA_MF_DN	ZHAN_MULTIPLE_MYELOMA_MF_DN		16	0.32360947	0.8272714	0.7197309	1	1	977	tags=25%, list=9%, signal=27%
KONDO_PROSTATE_CANCER_WITH_H3K27ME3	KONDO_PROSTATE_CANCER_WITH_H3K27ME3		81	0.2984339	0.826474	0.6838235	1	1	480	tags=11%, list=4%, signal=12%
PID_IGF1_PATHWAY	PID_IGF1_PATHWAY		25	0.2618785	0.82589895	0.7004219	1	1	3653	tags=44%, list=33%, signal=65%
PIONTEK_PKD1_TARGETS_UP	PIONTEK_PKD1_TARGETS_UP		25	0.28973675	0.8248451	0.7282851	1	1	3534	tags=36%, list=32%, signal=52%
GROSS_HYPOXIA_VIA_ELK3_UP	GROSS_HYPOXIA_VIA_ELK3_UP		131	0.21457665	0.8247571	0.7062635	1	1	4617	tags=42%, list=41%, signal=71%
TIEN_INTESTINE_PROBIOTICS_2HR_DN	TIEN_INTESTINE_PROBIOTICS_2HR_DN		41	0.2461309	0.824559	0.6725275	1	1	2906	tags=29%, list=26%, signal=39%
DAIRKEE_CANCER_PRONE_RESPONSE_BPA	DAIRKEE_CANCER_PRONE_RESPONSE_BPA		33	0.26756036	0.8243017	0.6690821	1	1	1709	tags=24%, list=15%, signal=29%
LINDGREN_BLADDER_CANCER_CLUSTER_1_DN	LINDGREN_BLADDER_CANCER_CLUSTER_1_DN		236	0.21570769	0.82387656	0.7494647	1	1	2828	tags=30%, list=25%, signal=39%
KEGG_ENDOCYTOSIS	KEGG_ENDOCYTOSIS		99	0.20780794	0.82346654	0.74004686	1	1	5138	tags=53%, list=46%, signal=96%
KOBAYASHI_EGFR_SIGNALING_24HR_DN	KOBAYASHI_EGFR_SIGNALING_24HR_DN		159	0.28772506	0.82333016	0.641129	1	1	3241	tags=38%, list=29%, signal=53%
SARRIO_EPITHELIAL_MESENCHYMAL_TRANSITION_UP	SARRIO_EPITHELIAL_MESENCHYMAL_TRANSITION_UP		109	0.28017592	0.82282513	0.6568421	1	1	4617	tags=50%, list=41%, signal=85%
DUTERTRE_ESTRADIOL_RESPONSE_6HR_UP	DUTERTRE_ESTRADIOL_RESPONSE_6HR_UP		140	0.21789798	0.82178116	0.75692964	1	1	1845	tags=19%, list=16%, signal=23%
KEGG_DORSO_VENTRAL_AXIS_FORMATION	KEGG_DORSO_VENTRAL_AXIS_FORMATION		15	0.3100356	0.82143784	0.6967593	1	1	3506	tags=40%, list=31%, signal=58%
BOYLAN_MULTIPLE_MYELOMA_C_DN	BOYLAN_MULTIPLE_MYELOMA_C_DN		22	0.27934396	0.8212572	0.73318875	1	1	2656	tags=32%, list=24%, signal=42%
SCHAEFFER_SOX9_TARGETS_IN_PROSTATE_DEVELOPMENT_DN	SCHAEFFER_SOX9_TARGETS_IN_PROSTATE_DEVELOPMENT_DN		26	0.291947	0.82119244	0.71706265	1	1	3160	tags=38%, list=28%, signal=53%
PID_TOLL_ENDOGENOUS_PATHWAY	PID_TOLL_ENDOGENOUS_PATHWAY		16	0.3619039	0.82112044	0.69896907	1	1	3683	tags=50%, list=33%, signal=74%
STEARMAN_LUNG_CANCER_EARLY_VS_LATE_UP	STEARMAN_LUNG_CANCER_EARLY_VS_LATE_UP		82	0.22127646	0.8210311	0.683871	1	1	3292	tags=34%, list=29%, signal=48%
KEGG_CITRATE_CYCLE_TCA_CYCLE	KEGG_CITRATE_CYCLE_TCA_CYCLE		24	0.2804445	0.820977	0.6142857	1	1	5962	tags=63%, list=53%, signal=133%
CREIGHTON_ENDOCRINE_THERAPY_RESISTANCE_1	CREIGHTON_ENDOCRINE_THERAPY_RESISTANCE_1		280	0.19275883	0.8203705	0.8599034	1	1	3352	tags=32%, list=30%, signal=44%
CHOI_ATL_STAGE_PREDICTOR	CHOI_ATL_STAGE_PREDICTOR		23	0.2620346	0.8197052	0.63965887	1	1	5633	tags=52%, list=50%, signal=105%
SENGUPTA_NASOPHARYNGEAL_CARCINOMA_WITH_LMP1_UP	SENGUPTA_NASOPHARYNGEAL_CARCINOMA_WITH_LMP1_UP		192	0.22693945	0.81969243	0.7858881	1	1	2069	tags=21%, list=18%, signal=26%
DER_IFN_BETA_RESPONSE_UP	DER_IFN_BETA_RESPONSE_UP		74	0.2677827	0.8193831	0.62528735	1	1	4193	tags=45%, list=37%, signal=71%
ASTON_MAJOR_DEPRESSIVE_DISORDER_DN	ASTON_MAJOR_DEPRESSIVE_DISORDER_DN		106	0.20809619	0.81825805	0.79586565	1	1	3997	tags=38%, list=36%, signal=58%
IWANAGA_CARCINOGENESIS_BY_KRAS_UP	IWANAGA_CARCINOGENESIS_BY_KRAS_UP		92	0.23479986	0.81824094	0.7744361	1	1	4632	tags=42%, list=41%, signal=72%
BOYLAN_MULTIPLE_MYELOMA_D_DN	BOYLAN_MULTIPLE_MYELOMA_D_DN		47	0.26148626	0.8180774	0.70897156	1	1	2626	tags=30%, list=23%, signal=39%
CHESLER_BRAIN_QTL_CIS	CHESLER_BRAIN_QTL_CIS		47	0.2361084	0.8177894	0.7311321	1	1	4570	tags=43%, list=41%, signal=72%
WALLACE_JAK2_TARGETS_UP	WALLACE_JAK2_TARGETS_UP		15	0.30900297	0.81774825	0.65625	1	1	4201	tags=53%, list=38%, signal=85%
GHANDHI_DIRECT_IRRADIATION_DN	GHANDHI_DIRECT_IRRADIATION_DN		15	0.32900408	0.8170788	0.6923077	1	1	275	tags=13%, list=2%, signal=14%
REACTOME_SYNTHESIS_OF_BILE_ACIDS_AND_BILE_SALTS	REACTOME_SYNTHESIS_OF_BILE_ACIDS_AND_BILE_SALTS		18	0.3298843	0.81622696	0.7330416	1	1	3465	tags=33%, list=31%, signal=48%
PRAMOONJAGO_SOX4_TARGETS_DN	PRAMOONJAGO_SOX4_TARGETS_DN		31	0.251167	0.8160131	0.66386557	1	1	5468	tags=52%, list=49%, signal=101%
KRIGE_RESPONSE_TO_TOSEDOSTAT_6HR_DN	KRIGE_RESPONSE_TO_TOSEDOSTAT_6HR_DN		464	0.17073962	0.8159907	0.6819172	1	1	5679	tags=52%, list=51%, signal=101%
AUNG_GASTRIC_CANCER	AUNG_GASTRIC_CANCER		28	0.25717565	0.8159828	0.74038464	1	1	4819	tags=64%, list=43%, signal=113%
BURTON_ADIPOGENESIS_PEAK_AT_24HR	BURTON_ADIPOGENESIS_PEAK_AT_24HR		29	0.32781854	0.81592554	0.6490196	1	1	4444	tags=62%, list=40%, signal=103%
STAMBOLSKY_TARGETS_OF_MUTATED_TP53_DN	STAMBOLSKY_TARGETS_OF_MUTATED_TP53_DN		20	0.32885027	0.81565154	0.6904762	1	1	3072	tags=50%, list=27%, signal=69%
BAKKER_FOXO3_TARGETS_DN	BAKKER_FOXO3_TARGETS_DN		106	0.18768343	0.814673	0.79350346	1	1	1943	tags=19%, list=17%, signal=23%
MIPS_60S_RIBOSOMAL_SUBUNIT_CYTOPLASMIC	MIPS_60S_RIBOSOMAL_SUBUNIT_CYTOPLASMIC		31	0.28340784	0.8140099	0.64154786	1	1	6514	tags=81%, list=58%, signal=192%
WANG_CISPLATIN_RESPONSE_AND_XPC_UP	WANG_CISPLATIN_RESPONSE_AND_XPC_UP		128	0.21491851	0.81397337	0.8558559	1	1	3148	tags=33%, list=28%, signal=45%
NAKAMURA_METASTASIS	NAKAMURA_METASTASIS		27	0.30016562	0.81392175	0.75813955	1	1	194	tags=7%, list=2%, signal=8%
VANLOO_SP3_TARGETS_DN	VANLOO_SP3_TARGETS_DN		58	0.2582877	0.81373113	0.737931	1	1	3264	tags=36%, list=29%, signal=51%
REACTOME_TCA_CYCLE_AND_RESPIRATORY_ELECTRON_TRANSPORT	REACTOME_TCA_CYCLE_AND_RESPIRATORY_ELECTRON_TRANSPORT		93	0.21960141	0.8133579	0.61027837	1	1	6653	tags=71%, list=59%, signal=173%
PID_HNF3BPATHWAY	PID_HNF3BPATHWAY		28	0.3120571	0.8124247	0.7061728	1	1	1009	tags=18%, list=9%, signal=20%
REACTOME_ADP_SIGNALLING_THROUGH_P2RY12	REACTOME_ADP_SIGNALLING_THROUGH_P2RY12		17	0.30283442	0.8122093	0.67425966	1	1	4990	tags=47%, list=45%, signal=85%
REACTOME_SIGNALING_BY_SCF_KIT	REACTOME_SIGNALING_BY_SCF_KIT		43	0.22436467	0.8120253	0.7617021	1	1	1604	tags=19%, list=14%, signal=22%
WELCH_GATA1_TARGETS	WELCH_GATA1_TARGETS		17	0.2987003	0.81196904	0.7410714	1	1	3336	tags=35%, list=30%, signal=50%
LIU_TARGETS_OF_VMYB_VS_CMYB_DN	LIU_TARGETS_OF_VMYB_VS_CMYB_DN		26	0.30525765	0.8119632	0.7429245	1	1	3853	tags=46%, list=34%, signal=70%
DACOSTA_UV_RESPONSE_VIA_ERCC3_COMMON_DN	DACOSTA_UV_RESPONSE_VIA_ERCC3_COMMON_DN		245	0.20704006	0.8119001	0.6924731	1	1	3058	tags=30%, list=27%, signal=41%
KIM_ALL_DISORDERS_CALB1_CORR_UP	KIM_ALL_DISORDERS_CALB1_CORR_UP		365	0.17029235	0.811251	0.7416268	1	1	5212	tags=48%, list=47%, signal=86%
PENG_RAPAMYCIN_RESPONSE_DN	PENG_RAPAMYCIN_RESPONSE_DN		169	0.18495063	0.81119627	0.64503044	1	1	6163	tags=64%, list=55%, signal=140%
CHARAFE_BREAST_CANCER_LUMINAL_VS_BASAL_UP	CHARAFE_BREAST_CANCER_LUMINAL_VS_BASAL_UP		162	0.21801263	0.81103474	0.7529138	1	1	2299	tags=23%, list=21%, signal=28%
BOSCO_EPITHELIAL_DIFFERENTIATION_MODULE	BOSCO_EPITHELIAL_DIFFERENTIATION_MODULE		36	0.34251222	0.8109661	0.6873614	1	1	1332	tags=22%, list=12%, signal=25%
KYNG_RESPONSE_TO_H2O2_VIA_ERCC6_UP	KYNG_RESPONSE_TO_H2O2_VIA_ERCC6_UP		27	0.2352002	0.81075525	0.7027027	1	1	5702	tags=70%, list=51%, signal=143%
PANGAS_TUMOR_SUPPRESSION_BY_SMAD1_AND_SMAD5_DN	PANGAS_TUMOR_SUPPRESSION_BY_SMAD1_AND_SMAD5_DN		88	0.2132029	0.8106824	0.7969152	1	1	2761	tags=26%, list=25%, signal=34%
HSIAO_LIVER_SPECIFIC_GENES	HSIAO_LIVER_SPECIFIC_GENES		182	0.27903384	0.81066316	0.69849247	1	1	3333	tags=35%, list=30%, signal=48%
HUANG_DASATINIB_RESISTANCE_DN	HUANG_DASATINIB_RESISTANCE_DN		38	0.2558222	0.81036127	0.7117904	1	1	3976	tags=42%, list=36%, signal=65%
BOYLAN_MULTIPLE_MYELOMA_PCA3_UP	BOYLAN_MULTIPLE_MYELOMA_PCA3_UP		32	0.2766986	0.8101022	0.7701422	1	1	5083	tags=53%, list=45%, signal=97%
YANG_BREAST_CANCER_ESR1_LASER_DN	YANG_BREAST_CANCER_ESR1_LASER_DN		33	0.26571018	0.80979973	0.7240664	1	1	629	tags=12%, list=6%, signal=13%
ZHOU_INFLAMMATORY_RESPONSE_FIMA_DN	ZHOU_INFLAMMATORY_RESPONSE_FIMA_DN		118	0.2233855	0.80919194	0.80094784	1	1	2287	tags=22%, list=20%, signal=27%
MORI_LARGE_PRE_BII_LYMPHOCYTE_UP	MORI_LARGE_PRE_BII_LYMPHOCYTE_UP		60	0.2928162	0.80895793	0.60365856	1	1	4955	tags=62%, list=44%, signal=110%
AGUIRRE_PANCREATIC_CANCER_COPY_NUMBER_DN	AGUIRRE_PANCREATIC_CANCER_COPY_NUMBER_DN		128	0.1810375	0.8085611	0.6966527	1	1	5584	tags=51%, list=50%, signal=100%
BOYLAN_MULTIPLE_MYELOMA_D_CLUSTER_UP	BOYLAN_MULTIPLE_MYELOMA_D_CLUSTER_UP		16	0.30372947	0.808471	0.73383087	1	1	2929	tags=38%, list=26%, signal=51%
SHETH_LIVER_CANCER_VS_TXNIP_LOSS_PAM1	SHETH_LIVER_CANCER_VS_TXNIP_LOSS_PAM1		174	0.19914046	0.8082558	0.8289786	1	1	5513	tags=55%, list=49%, signal=106%
DELLA_RESPONSE_TO_TSA_AND_BUTYRATE	DELLA_RESPONSE_TO_TSA_AND_BUTYRATE		16	0.29168302	0.8079169	0.7292111	1	1	5531	tags=63%, list=49%, signal=123%
BLALOCK_ALZHEIMERS_DISEASE_INCIPIENT_UP	BLALOCK_ALZHEIMERS_DISEASE_INCIPIENT_UP		222	0.19937575	0.8077955	0.8055556	1	1	3361	tags=33%, list=30%, signal=46%
LEE_LIVER_CANCER_ACOX1_UP	LEE_LIVER_CANCER_ACOX1_UP		49	0.2786241	0.80776066	0.73777777	1	1	1023	tags=16%, list=9%, signal=18%
MORI_SMALL_PRE_BII_LYMPHOCYTE_UP	MORI_SMALL_PRE_BII_LYMPHOCYTE_UP		63	0.22417922	0.80768687	0.783105	1	1	3214	tags=30%, list=29%, signal=42%
RIZ_ERYTHROID_DIFFERENTIATION_12HR	RIZ_ERYTHROID_DIFFERENTIATION_12HR		33	0.2618816	0.8074407	0.772009	1	1	3230	tags=30%, list=29%, signal=42%
KORKOLA_EMBRYONAL_CARCINOMA_UP	KORKOLA_EMBRYONAL_CARCINOMA_UP		29	0.2807542	0.8074245	0.6857143	1	1	4646	tags=48%, list=41%, signal=82%
GROSS_HYPOXIA_VIA_ELK3_ONLY_DN	GROSS_HYPOXIA_VIA_ELK3_ONLY_DN		33	0.26642224	0.8069761	0.76096493	1	1	1864	tags=27%, list=17%, signal=33%
PLASARI_TGFB1_TARGETS_10HR_DN	PLASARI_TGFB1_TARGETS_10HR_DN		152	0.26360893	0.8066278	0.7629108	1	1	1436	tags=24%, list=13%, signal=27%
CONRAD_STEM_CELL	CONRAD_STEM_CELL		24	0.28989026	0.8066024	0.75179	1	1	3185	tags=38%, list=28%, signal=52%
CHIARETTI_ACUTE_LYMPHOBLASTIC_LEUKEMIA_ZAP70	CHIARETTI_ACUTE_LYMPHOBLASTIC_LEUKEMIA_ZAP70		44	0.23562975	0.8064795	0.73770493	1	1	6351	tags=64%, list=57%, signal=146%
GRAESSMANN_RESPONSE_TO_MC_AND_SERUM_DEPRIVATION_UP	GRAESSMANN_RESPONSE_TO_MC_AND_SERUM_DEPRIVATION_UP		138	0.26271814	0.8061187	0.69248825	1	1	2263	tags=29%, list=20%, signal=36%
ICHIBA_GRAFT_VERSUS_HOST_DISEASE_D7_DN	ICHIBA_GRAFT_VERSUS_HOST_DISEASE_D7_DN		29	0.288465	0.80556405	0.74482757	1	1	3185	tags=34%, list=28%, signal=48%
LIU_LIVER_CANCER	LIU_LIVER_CANCER		20	0.30680338	0.80543745	0.699095	1	1	2666	tags=30%, list=24%, signal=39%
PID_ARF6_TRAFFICKINGPATHWAY	PID_ARF6_TRAFFICKINGPATHWAY		29	0.26358205	0.80505204	0.7302632	1	1	3815	tags=41%, list=34%, signal=63%
MARTINEZ_TP53_TARGETS_DN	MARTINEZ_TP53_TARGETS_DN		368	0.20278232	0.80462056	0.8015873	1	1	1974	tags=18%, list=18%, signal=21%
KEGG_JAK_STAT_SIGNALING_PATHWAY	KEGG_JAK_STAT_SIGNALING_PATHWAY		88	0.23289293	0.80389136	0.7523585	1	1	1604	tags=18%, list=14%, signal=21%
SCHAEFFER_PROSTATE_DEVELOPMENT_48HR_UP	SCHAEFFER_PROSTATE_DEVELOPMENT_48HR_UP		287	0.23884396	0.8033999	0.8056872	1	1	2850	tags=28%, list=25%, signal=37%
LU_EZH2_TARGETS_DN	LU_EZH2_TARGETS_DN		185	0.20885578	0.80320597	0.7797357	1	1	4182	tags=40%, list=37%, signal=63%
PID_HIVNEFPATHWAY	PID_HIVNEFPATHWAY		22	0.26156715	0.8030201	0.70043105	1	1	2462	tags=36%, list=22%, signal=47%
HOSHIDA_LIVER_CANCER_LATE_RECURRENCE_DN	HOSHIDA_LIVER_CANCER_LATE_RECURRENCE_DN		49	0.24283868	0.80235666	0.7669173	1	1	1789	tags=16%, list=16%, signal=19%
CASORELLI_APL_SECONDARY_VS_DE_NOVO_UP	CASORELLI_APL_SECONDARY_VS_DE_NOVO_UP		19	0.34542888	0.8014504	0.7420043	1	1	488	tags=21%, list=4%, signal=22%
SUBTIL_PROGESTIN_TARGETS	SUBTIL_PROGESTIN_TARGETS		22	0.26866227	0.8013073	0.70083684	1	1	3506	tags=36%, list=31%, signal=53%
REACTOME_SIGNALING_BY_TGF_BETA_RECEPTOR_COMPLEX	REACTOME_SIGNALING_BY_TGF_BETA_RECEPTOR_COMPLEX		35	0.24005353	0.8012395	0.6826087	1	1	1941	tags=23%, list=17%, signal=28%
LIEN_BREAST_CARCINOMA_METAPLASTIC_VS_DUCTAL_DN	LIEN_BREAST_CARCINOMA_METAPLASTIC_VS_DUCTAL_DN		51	0.27817282	0.80106485	0.7743271	1	1	1857	tags=27%, list=17%, signal=33%
RAY_TUMORIGENESIS_BY_ERBB2_CDC25A_UP	RAY_TUMORIGENESIS_BY_ERBB2_CDC25A_UP		74	0.2514127	0.79972845	0.8348624	1	1	1989	tags=24%, list=18%, signal=29%
HAHTOLA_SEZARY_SYNDROM_DN	HAHTOLA_SEZARY_SYNDROM_DN		22	0.34470722	0.79879934	0.68863636	1	1	3376	tags=36%, list=30%, signal=52%
KONDO_PROSTATE_CANCER_HCP_WITH_H3K27ME3	KONDO_PROSTATE_CANCER_HCP_WITH_H3K27ME3		47	0.24594867	0.7985202	0.7780612	1	1	4227	tags=49%, list=38%, signal=78%
PID_A6B1_A6B4_INTEGRIN_PATHWAY	PID_A6B1_A6B4_INTEGRIN_PATHWAY		34	0.27352875	0.79811716	0.73661673	1	1	2808	tags=32%, list=25%, signal=43%
WANG_LSD1_TARGETS_UP	WANG_LSD1_TARGETS_UP		18	0.3462673	0.7968931	0.7586207	1	1	1331	tags=22%, list=12%, signal=25%
GOLUB_ALL_VS_AML_UP	GOLUB_ALL_VS_AML_UP		22	0.25419232	0.79686475	0.7032967	1	1	2769	tags=36%, list=25%, signal=48%
REACTOME_PHASE1_FUNCTIONALIZATION_OF_COMPOUNDS	REACTOME_PHASE1_FUNCTIONALIZATION_OF_COMPOUNDS		35	0.2969424	0.79675335	0.75829387	1	1	977	tags=14%, list=9%, signal=16%
LEE_TARGETS_OF_PTCH1_AND_SUFU_UP	LEE_TARGETS_OF_PTCH1_AND_SUFU_UP		61	0.27441725	0.7964599	0.78502417	1	1	1630	tags=21%, list=15%, signal=25%
BIOCARTA_TCR_PATHWAY	BIOCARTA_TCR_PATHWAY		29	0.27516025	0.7961912	0.69471157	1	1	3653	tags=38%, list=33%, signal=56%
YIH_RESPONSE_TO_ARSENITE_C3	YIH_RESPONSE_TO_ARSENITE_C3		22	0.24890313	0.7958596	0.76334107	1	1	4121	tags=45%, list=37%, signal=72%
SIG_REGULATION_OF_THE_ACTIN_CYTOSKELETON_BY_RHO_GTPASES	SIG_REGULATION_OF_THE_ACTIN_CYTOSKELETON_BY_RHO_GTPASES		25	0.27126157	0.795668	0.73348016	1	1	3755	tags=44%, list=34%, signal=66%
YAGI_AML_WITH_T_9_11_TRANSLOCATION	YAGI_AML_WITH_T_9_11_TRANSLOCATION		90	0.20992409	0.79565465	0.81904763	1	1	3273	tags=33%, list=29%, signal=47%
NAKAMURA_ADIPOGENESIS_EARLY_UP	NAKAMURA_ADIPOGENESIS_EARLY_UP		36	0.2676936	0.7955881	0.72813237	1	1	790	tags=17%, list=7%, signal=18%
WANG_RESPONSE_TO_BEXAROTENE_UP	WANG_RESPONSE_TO_BEXAROTENE_UP		24	0.25412628	0.79548997	0.8014184	1	1	2585	tags=29%, list=23%, signal=38%
BIOCARTA_FCER1_PATHWAY	BIOCARTA_FCER1_PATHWAY		24	0.2634986	0.7954582	0.7214912	1	1	3653	tags=42%, list=33%, signal=62%
KIM_MYC_AMPLIFICATION_TARGETS_UP	KIM_MYC_AMPLIFICATION_TARGETS_UP		114	0.19868767	0.7953254	0.7785388	1	1	4593	tags=42%, list=41%, signal=71%
REACTOME_RESPIRATORY_ELECTRON_TRANSPORT_ATP_SYNTHESIS_BY_CHEMIOSMOTIC_COUPLING_AND_HEAT_PRODUCTION_BY_UNCOUPLING_PROTEINS_	REACTOME_RESPIRATORY_ELECTRON_TRANSPORT_ATP_SYNTHESIS_BY_CHEMIOSMOTIC_COUPLING_AND_HEAT_PRODUCTION_BY_UNCOUPLING_PROTEINS_		66	0.23548888	0.7953061	0.6178344	1	1	6821	tags=82%, list=61%, signal=208%
ABE_VEGFA_TARGETS_2HR	ABE_VEGFA_TARGETS_2HR		21	0.2847561	0.79495424	0.7647059	1	1	3405	tags=33%, list=30%, signal=48%
BOYAULT_LIVER_CANCER_SUBCLASS_G23_UP	BOYAULT_LIVER_CANCER_SUBCLASS_G23_UP		26	0.29532263	0.7941266	0.6884211	1	1	3224	tags=38%, list=29%, signal=54%
WANG_RESPONSE_TO_GSK3_INHIBITOR_SB216763_UP	WANG_RESPONSE_TO_GSK3_INHIBITOR_SB216763_UP		156	0.22698016	0.79386365	0.7203792	1	1	3579	tags=35%, list=32%, signal=51%
RODWELL_AGING_KIDNEY_NO_BLOOD_DN	RODWELL_AGING_KIDNEY_NO_BLOOD_DN		82	0.22545674	0.7938165	0.78571427	1	1	2329	tags=22%, list=21%, signal=28%
MIKKELSEN_MCV6_LCP_WITH_H3K4ME3	MIKKELSEN_MCV6_LCP_WITH_H3K4ME3		102	0.24466819	0.7933172	0.85641026	1	1	2890	tags=29%, list=26%, signal=39%
GOLDRATH_ANTIGEN_RESPONSE	GOLDRATH_ANTIGEN_RESPONSE		251	0.22256067	0.79325414	0.73275864	1	1	3271	tags=33%, list=29%, signal=46%
MAHAJAN_RESPONSE_TO_IL1A_DN	MAHAJAN_RESPONSE_TO_IL1A_DN		47	0.23557974	0.79320496	0.74844074	1	1	2563	tags=26%, list=23%, signal=33%
PID_E2F_PATHWAY	PID_E2F_PATHWAY		41	0.26537153	0.79246026	0.6527197	1	1	4188	tags=49%, list=37%, signal=78%
ZHENG_GLIOBLASTOMA_PLASTICITY_UP	ZHENG_GLIOBLASTOMA_PLASTICITY_UP		166	0.23428084	0.7920058	0.7751092	1	1	2473	tags=28%, list=22%, signal=35%
GINESTIER_BREAST_CANCER_20Q13_AMPLIFICATION_DN	GINESTIER_BREAST_CANCER_20Q13_AMPLIFICATION_DN		76	0.19932763	0.7917812	0.7024608	1	1	5446	tags=55%, list=49%, signal=107%
DER_IFN_GAMMA_RESPONSE_UP	DER_IFN_GAMMA_RESPONSE_UP		55	0.25258684	0.79155904	0.7022727	1	1	4121	tags=42%, list=37%, signal=66%
KIM_MYCN_AMPLIFICATION_TARGETS_DN	KIM_MYCN_AMPLIFICATION_TARGETS_DN		50	0.2400443	0.7915148	0.7837838	1	1	1754	tags=24%, list=16%, signal=28%
REACTOME_PERK_REGULATED_GENE_EXPRESSION	REACTOME_PERK_REGULATED_GENE_EXPRESSION		18	0.26725778	0.79134256	0.738149	1	1	2670	tags=39%, list=24%, signal=51%
PID_ERBB1_DOWNSTREAM_PATHWAY	PID_ERBB1_DOWNSTREAM_PATHWAY		77	0.20737877	0.7911619	0.7410526	1	1	5506	tags=55%, list=49%, signal=107%
JAATINEN_HEMATOPOIETIC_STEM_CELL_UP	JAATINEN_HEMATOPOIETIC_STEM_CELL_UP		146	0.22781448	0.79078144	0.8333333	1	1	1845	tags=21%, list=16%, signal=24%
DAZARD_RESPONSE_TO_UV_SCC_UP	DAZARD_RESPONSE_TO_UV_SCC_UP		80	0.21817073	0.79063195	0.7516199	1	1	4063	tags=48%, list=36%, signal=74%
STARK_PREFRONTAL_CORTEX_22Q11_DELETION_UP	STARK_PREFRONTAL_CORTEX_22Q11_DELETION_UP		88	0.21854188	0.7903367	0.8345324	1	1	1875	tags=18%, list=17%, signal=22%
PID_INSULIN_PATHWAY	PID_INSULIN_PATHWAY		34	0.2277796	0.79018456	0.76510066	1	1	3799	tags=41%, list=34%, signal=62%
GENTILE_UV_HIGH_DOSE_DN	GENTILE_UV_HIGH_DOSE_DN		192	0.2002572	0.7898129	0.7346072	1	1	4217	tags=41%, list=38%, signal=64%
LE_NEURONAL_DIFFERENTIATION_DN	LE_NEURONAL_DIFFERENTIATION_DN		15	0.3212304	0.7897062	0.6943867	1	1	2859	tags=40%, list=26%, signal=54%
MIKKELSEN_MCV6_ICP_WITH_H3K4ME3_AND_H3K27ME3	MIKKELSEN_MCV6_ICP_WITH_H3K4ME3_AND_H3K27ME3		19	0.33047304	0.78910184	0.7505721	1	1	498	tags=21%, list=4%, signal=22%
GRESHOCK_CANCER_COPY_NUMBER_UP	GRESHOCK_CANCER_COPY_NUMBER_UP		198	0.18093342	0.7887081	0.87909317	1	1	3242	tags=28%, list=29%, signal=38%
REACTOME_INTEGRIN_ALPHAIIB_BETA3_SIGNALING	REACTOME_INTEGRIN_ALPHAIIB_BETA3_SIGNALING		21	0.28625458	0.7881804	0.7766749	1	1	974	tags=14%, list=9%, signal=16%
SCIAN_INVERSED_TARGETS_OF_TP53_AND_TP73_DN	SCIAN_INVERSED_TARGETS_OF_TP53_AND_TP73_DN		21	0.2808854	0.787791	0.7010309	1	1	5193	tags=52%, list=46%, signal=97%
BHAT_ESR1_TARGETS_NOT_VIA_AKT1_UP	BHAT_ESR1_TARGETS_NOT_VIA_AKT1_UP		116	0.20781489	0.78700846	0.861678	1	1	1916	tags=18%, list=17%, signal=22%
STAEGE_EWING_FAMILY_TUMOR	STAEGE_EWING_FAMILY_TUMOR		20	0.32901937	0.7867463	0.74940336	1	1	1527	tags=25%, list=14%, signal=29%
FLECHNER_PBL_KIDNEY_TRANSPLANT_OK_VS_DONOR_DN	FLECHNER_PBL_KIDNEY_TRANSPLANT_OK_VS_DONOR_DN		28	0.24414447	0.7867193	0.7010526	1	1	5574	tags=64%, list=50%, signal=128%
ELVIDGE_HIF1A_TARGETS_UP	ELVIDGE_HIF1A_TARGETS_UP		41	0.22737339	0.7864124	0.7610063	1	1	3652	tags=37%, list=33%, signal=54%
GENTILE_UV_RESPONSE_CLUSTER_D7	GENTILE_UV_RESPONSE_CLUSTER_D7		29	0.23140639	0.7863775	0.6785714	1	1	5179	tags=59%, list=46%, signal=109%
REACTOME_INTERFERON_SIGNALING	REACTOME_INTERFERON_SIGNALING		85	0.26408538	0.7856917	0.6666667	1	1	5152	tags=48%, list=46%, signal=89%
KOHOUTEK_CCNT1_TARGETS	KOHOUTEK_CCNT1_TARGETS		34	0.27671003	0.78537035	0.75211865	1	1	6232	tags=65%, list=56%, signal=145%
BONOME_OVARIAN_CANCER_SURVIVAL_SUBOPTIMAL_DEBULKING	BONOME_OVARIAN_CANCER_SURVIVAL_SUBOPTIMAL_DEBULKING		280	0.19662574	0.7851643	0.82051283	1	1	3375	tags=33%, list=30%, signal=45%
STEIN_ESRRA_TARGETS	STEIN_ESRRA_TARGETS		309	0.17452812	0.7847948	0.8155556	1	1	4387	tags=38%, list=39%, signal=61%
LEE_BMP2_TARGETS_DN	LEE_BMP2_TARGETS_DN		487	0.20738266	0.7847297	0.6800805	1	1	4489	tags=41%, list=40%, signal=66%
YAGI_AML_SURVIVAL	YAGI_AML_SURVIVAL		79	0.19535938	0.7842365	0.828125	1	1	4211	tags=41%, list=38%, signal=64%
DAVICIONI_PAX_FOXO1_SIGNATURE_IN_ARMS_UP	DAVICIONI_PAX_FOXO1_SIGNATURE_IN_ARMS_UP		35	0.25252235	0.78401417	0.8080169	1	1	4734	tags=49%, list=42%, signal=84%
REACTOME_PROCESSING_OF_CAPPED_INTRON_CONTAINING_PRE_MRNA	REACTOME_PROCESSING_OF_CAPPED_INTRON_CONTAINING_PRE_MRNA		73	0.23038398	0.78351057	0.6640777	1	1	5055	tags=49%, list=45%, signal=89%
CHO_NR4A1_TARGETS	CHO_NR4A1_TARGETS		22	0.28643906	0.7829063	0.7995169	1	1	3919	tags=45%, list=35%, signal=70%
SERVITJA_LIVER_HNF1A_TARGETS_DN	SERVITJA_LIVER_HNF1A_TARGETS_DN		114	0.2605144	0.7818813	0.8285024	1	1	1680	tags=22%, list=15%, signal=26%
FLECHNER_BIOPSY_KIDNEY_TRANSPLANT_OK_VS_DONOR_UP	FLECHNER_BIOPSY_KIDNEY_TRANSPLANT_OK_VS_DONOR_UP		339	0.1953717	0.7817904	0.7241379	1	1	5152	tags=52%, list=46%, signal=94%
PID_AR_PATHWAY	PID_AR_PATHWAY		32	0.2198065	0.7811973	0.7757202	1	1	5407	tags=53%, list=48%, signal=102%
BOUDOUKHA_BOUND_BY_IGF2BP2	BOUDOUKHA_BOUND_BY_IGF2BP2		82	0.19460711	0.7804254	0.7246696	1	1	4758	tags=46%, list=42%, signal=80%
HOFFMANN_SMALL_PRE_BII_TO_IMMATURE_B_LYMPHOCYTE_DN	HOFFMANN_SMALL_PRE_BII_TO_IMMATURE_B_LYMPHOCYTE_DN		29	0.24948224	0.78019655	0.8065217	1	1	2859	tags=24%, list=26%, signal=32%
WANG_ESOPHAGUS_CANCER_VS_NORMAL_DN	WANG_ESOPHAGUS_CANCER_VS_NORMAL_DN		71	0.2101948	0.7796451	0.797235	1	1	943	tags=13%, list=8%, signal=14%
CROMER_METASTASIS_UP	CROMER_METASTASIS_UP		51	0.2258982	0.7788273	0.74049217	1	1	4882	tags=51%, list=44%, signal=90%
PURBEY_TARGETS_OF_CTBP1_AND_SATB1_UP	PURBEY_TARGETS_OF_CTBP1_AND_SATB1_UP		53	0.2033671	0.77813953	0.8135593	1	1	4203	tags=42%, list=38%, signal=66%
BROWNE_HCMV_INFECTION_30MIN_DN	BROWNE_HCMV_INFECTION_30MIN_DN		60	0.2366918	0.7779616	0.8232446	1	1	3526	tags=35%, list=31%, signal=51%
LEE_LIVER_CANCER_CIPROFIBRATE_DN	LEE_LIVER_CANCER_CIPROFIBRATE_DN		49	0.312653	0.7778684	0.74401915	1	1	1807	tags=27%, list=16%, signal=31%
RATTENBACHER_BOUND_BY_CELF1	RATTENBACHER_BOUND_BY_CELF1		192	0.1873532	0.777258	0.879397	1	1	4991	tags=49%, list=45%, signal=87%
PID_MTOR_4PATHWAY	PID_MTOR_4PATHWAY		44	0.21626857	0.77670825	0.751046	1	1	3653	tags=41%, list=33%, signal=60%
HOSHIDA_LIVER_CANCER_SURVIVAL_DN	HOSHIDA_LIVER_CANCER_SURVIVAL_DN		81	0.20123562	0.7760827	0.8181818	1	1	5387	tags=46%, list=48%, signal=87%
HU_GENOTOXIN_ACTION_DIRECT_VS_INDIRECT_24HR	HU_GENOTOXIN_ACTION_DIRECT_VS_INDIRECT_24HR		33	0.20205061	0.77564687	0.8126464	1	1	4412	tags=42%, list=39%, signal=70%
AIYAR_COBRA1_TARGETS_DN	AIYAR_COBRA1_TARGETS_DN		15	0.2790226	0.7755677	0.74390244	1	1	6776	tags=80%, list=61%, signal=202%
RICKMAN_HEAD_AND_NECK_CANCER_A	RICKMAN_HEAD_AND_NECK_CANCER_A		50	0.27686846	0.77541095	0.84096384	1	1	790	tags=16%, list=7%, signal=17%
MORI_PRE_BI_LYMPHOCYTE_UP	MORI_PRE_BI_LYMPHOCYTE_UP		59	0.2569955	0.7750874	0.7002096	1	1	2878	tags=34%, list=26%, signal=45%
TAVOR_CEBPA_TARGETS_DN	TAVOR_CEBPA_TARGETS_DN		18	0.31462434	0.77485895	0.79520696	1	1	1660	tags=22%, list=15%, signal=26%
GAZDA_DIAMOND_BLACKFAN_ANEMIA_PROGENITOR_UP	GAZDA_DIAMOND_BLACKFAN_ANEMIA_PROGENITOR_UP		23	0.24962732	0.7747716	0.7416481	1	1	3182	tags=26%, list=28%, signal=36%
CHYLA_CBFA2T3_TARGETS_DN	CHYLA_CBFA2T3_TARGETS_DN		124	0.22804591	0.7744604	0.8937198	1	1	949	tags=14%, list=8%, signal=15%
ROESSLER_LIVER_CANCER_METASTASIS_UP	ROESSLER_LIVER_CANCER_METASTASIS_UP		74	0.19991103	0.7744461	0.87684727	1	1	3825	tags=35%, list=34%, signal=53%
SATO_SILENCED_BY_METHYLATION_IN_PANCREATIC_CANCER_2	SATO_SILENCED_BY_METHYLATION_IN_PANCREATIC_CANCER_2		31	0.29262736	0.77388877	0.8041475	1	1	2816	tags=35%, list=25%, signal=47%
BENNETT_SYSTEMIC_LUPUS_ERYTHEMATOSUS	BENNETT_SYSTEMIC_LUPUS_ERYTHEMATOSUS		18	0.3696175	0.77373654	0.6806723	1	1	3683	tags=56%, list=33%, signal=83%
MCCLUNG_DELTA_FOSB_TARGETS_8WK	MCCLUNG_DELTA_FOSB_TARGETS_8WK		31	0.2509074	0.77347666	0.7909091	1	1	773	tags=13%, list=7%, signal=14%
LEE_LIVER_CANCER_CIPROFIBRATE_UP	LEE_LIVER_CANCER_CIPROFIBRATE_UP		48	0.2733755	0.7732991	0.8276644	1	1	671	tags=15%, list=6%, signal=15%
FIGUEROA_AML_METHYLATION_CLUSTER_7_UP	FIGUEROA_AML_METHYLATION_CLUSTER_7_UP		51	0.22225824	0.7726977	0.8403756	1	1	3214	tags=29%, list=29%, signal=41%
VANTVEER_BREAST_CANCER_ESR1_UP	VANTVEER_BREAST_CANCER_ESR1_UP		80	0.2170436	0.7726774	0.8340708	1	1	4008	tags=41%, list=36%, signal=64%
LU_AGING_BRAIN_UP	LU_AGING_BRAIN_UP		156	0.23346321	0.772206	0.8068182	1	1	3334	tags=31%, list=30%, signal=44%
KOKKINAKIS_METHIONINE_DEPRIVATION_48HR_DN	KOKKINAKIS_METHIONINE_DEPRIVATION_48HR_DN		47	0.2209047	0.7718109	0.81904763	1	1	3234	tags=38%, list=29%, signal=54%
REACTOME_CREB_PHOSPHORYLATION_THROUGH_THE_ACTIVATION_OF_RAS	REACTOME_CREB_PHOSPHORYLATION_THROUGH_THE_ACTIVATION_OF_RAS		17	0.27724227	0.77179885	0.76119405	1	1	6148	tags=53%, list=55%, signal=117%
ACEVEDO_METHYLATED_IN_LIVER_CANCER_DN	ACEVEDO_METHYLATED_IN_LIVER_CANCER_DN		315	0.20938323	0.771387	0.88917524	1	1	1709	tags=17%, list=15%, signal=19%
BOYLAN_MULTIPLE_MYELOMA_C_D_UP	BOYLAN_MULTIPLE_MYELOMA_C_D_UP		80	0.22407779	0.77108246	0.83886254	1	1	2193	tags=24%, list=20%, signal=29%
LIAO_METASTASIS	LIAO_METASTASIS		281	0.17983462	0.7702069	0.8894349	1	1	3755	tags=33%, list=34%, signal=48%
GRAHAM_CML_QUIESCENT_VS_NORMAL_QUIESCENT_UP	GRAHAM_CML_QUIESCENT_VS_NORMAL_QUIESCENT_UP		58	0.24138235	0.7701824	0.8087912	1	1	3626	tags=41%, list=32%, signal=61%
SESTO_RESPONSE_TO_UV_C1	SESTO_RESPONSE_TO_UV_C1		52	0.23010953	0.77000046	0.75692964	1	1	5954	tags=62%, list=53%, signal=131%
REACTOME_ASSOCIATION_OF_TRIC_CCT_WITH_TARGET_PROTEINS_DURING_BIOSYNTHESIS	REACTOME_ASSOCIATION_OF_TRIC_CCT_WITH_TARGET_PROTEINS_DURING_BIOSYNTHESIS		19	0.23760496	0.7696757	0.7173913	1	1	6809	tags=79%, list=61%, signal=201%
KEGG_DRUG_METABOLISM_OTHER_ENZYMES	KEGG_DRUG_METABOLISM_OTHER_ENZYMES		18	0.27480617	0.7695105	0.7823276	1	1	2892	tags=33%, list=26%, signal=45%
GENTILE_UV_RESPONSE_CLUSTER_D6	GENTILE_UV_RESPONSE_CLUSTER_D6		20	0.28345966	0.7693194	0.751634	1	1	2949	tags=30%, list=26%, signal=41%
KEGG_VALINE_LEUCINE_AND_ISOLEUCINE_DEGRADATION	KEGG_VALINE_LEUCINE_AND_ISOLEUCINE_DEGRADATION		35	0.2861557	0.7687623	0.7043121	1	1	5706	tags=69%, list=51%, signal=139%
IVANOVA_HEMATOPOIESIS_STEM_CELL_LONG_TERM	IVANOVA_HEMATOPOIESIS_STEM_CELL_LONG_TERM		152	0.21420167	0.7684815	0.9073634	1	1	3126	tags=24%, list=28%, signal=33%
REACTOME_CROSS_PRESENTATION_OF_SOLUBLE_EXOGENOUS_ANTIGENS_ENDOSOMES	REACTOME_CROSS_PRESENTATION_OF_SOLUBLE_EXOGENOUS_ANTIGENS_ENDOSOMES		39	0.22824693	0.768219	0.7057654	1	1	4878	tags=56%, list=44%, signal=100%
RHODES_UNDIFFERENTIATED_CANCER	RHODES_UNDIFFERENTIATED_CANCER		53	0.25737914	0.7675505	0.6787149	1	1	3907	tags=42%, list=35%, signal=63%
BIOCARTA_ERK_PATHWAY	BIOCARTA_ERK_PATHWAY		16	0.26895735	0.7673271	0.75777775	1	1	6482	tags=75%, list=58%, signal=178%
REACTOME_G_PROTEIN_ACTIVATION	REACTOME_G_PROTEIN_ACTIVATION		21	0.26839298	0.7662603	0.7827051	1	1	3207	tags=29%, list=29%, signal=40%
KEGG_B_CELL_RECEPTOR_SIGNALING_PATHWAY	KEGG_B_CELL_RECEPTOR_SIGNALING_PATHWAY		46	0.24639216	0.764506	0.7384259	1	1	2369	tags=24%, list=21%, signal=30%
PID_PI3KCIPATHWAY	PID_PI3KCIPATHWAY		30	0.26176885	0.76404697	0.7165533	1	1	3090	tags=30%, list=28%, signal=41%
KEGG_PURINE_METABOLISM	KEGG_PURINE_METABOLISM		109	0.1779831	0.76323557	0.8538283	1	1	5515	tags=50%, list=49%, signal=97%
RODRIGUES_THYROID_CARCINOMA_ANAPLASTIC_DN	RODRIGUES_THYROID_CARCINOMA_ANAPLASTIC_DN		267	0.20832695	0.76319563	0.8811189	1	1	2861	tags=27%, list=26%, signal=35%
PID_RAC1_PATHWAY	PID_RAC1_PATHWAY		39	0.23469976	0.76310986	0.7639485	1	1	3687	tags=38%, list=33%, signal=57%
ST_INTEGRIN_SIGNALING_PATHWAY	ST_INTEGRIN_SIGNALING_PATHWAY		54	0.22098853	0.76269776	0.80930233	1	1	3658	tags=37%, list=33%, signal=55%
REACTOME_TRANSLATION	REACTOME_TRANSLATION		86	0.20626853	0.76213557	0.64271045	1	1	6514	tags=83%, list=58%, signal=196%
MCCLUNG_CREB1_TARGETS_DN	MCCLUNG_CREB1_TARGETS_DN		39	0.24387078	0.76116866	0.85747665	1	1	1535	tags=21%, list=14%, signal=24%
PID_RB_1PATHWAY	PID_RB_1PATHWAY		38	0.2172431	0.7604672	0.83488375	1	1	5101	tags=50%, list=46%, signal=92%
GOZGIT_ESR1_TARGETS_UP	GOZGIT_ESR1_TARGETS_UP		77	0.22160344	0.7604462	0.90531176	1	1	2358	tags=23%, list=21%, signal=29%
TANAKA_METHYLATED_IN_ESOPHAGEAL_CARCINOMA	TANAKA_METHYLATED_IN_ESOPHAGEAL_CARCINOMA		55	0.21419573	0.7603782	0.8773585	1	1	2697	tags=27%, list=24%, signal=36%
SMID_BREAST_CANCER_RELAPSE_IN_BONE_UP	SMID_BREAST_CANCER_RELAPSE_IN_BONE_UP		58	0.25441107	0.7602226	0.8849765	1	1	1503	tags=22%, list=13%, signal=26%
KEGG_ARGININE_AND_PROLINE_METABOLISM	KEGG_ARGININE_AND_PROLINE_METABOLISM		38	0.25572282	0.75910556	0.83990717	1	1	2737	tags=32%, list=24%, signal=42%
YAGI_AML_FAB_MARKERS	YAGI_AML_FAB_MARKERS		125	0.19955046	0.7588761	0.8824885	1	1	5152	tags=47%, list=46%, signal=86%
FERRANDO_T_ALL_WITH_MLL_ENL_FUSION_DN	FERRANDO_T_ALL_WITH_MLL_ENL_FUSION_DN		59	0.21548162	0.758806	0.8095238	1	1	4817	tags=46%, list=43%, signal=80%
SESTO_RESPONSE_TO_UV_C2	SESTO_RESPONSE_TO_UV_C2		32	0.23716943	0.7576117	0.71905696	1	1	5450	tags=59%, list=49%, signal=115%
BARIS_THYROID_CANCER_DN	BARIS_THYROID_CANCER_DN		47	0.22665814	0.75639766	0.8199566	1	1	3794	tags=45%, list=34%, signal=67%
REACTOME_PYRIMIDINE_METABOLISM	REACTOME_PYRIMIDINE_METABOLISM		15	0.27399975	0.755628	0.7773019	1	1	4471	tags=60%, list=40%, signal=100%
REACTOME_LATENT_INFECTION_OF_HOMO_SAPIENS_WITH_MYCOBACTERIUM_TUBERCULOSIS	REACTOME_LATENT_INFECTION_OF_HOMO_SAPIENS_WITH_MYCOBACTERIUM_TUBERCULOSIS		22	0.26755965	0.7549342	0.75460124	1	1	4756	tags=50%, list=42%, signal=87%
ELVIDGE_HIF1A_AND_HIF2A_TARGETS_UP	ELVIDGE_HIF1A_AND_HIF2A_TARGETS_UP		26	0.2441065	0.75486183	0.7964989	1	1	4047	tags=46%, list=36%, signal=72%
PID_WNT_SIGNALING_PATHWAY	PID_WNT_SIGNALING_PATHWAY		22	0.28924644	0.7545619	0.82460135	1	1	635	tags=14%, list=6%, signal=14%
POTTI_ETOPOSIDE_SENSITIVITY	POTTI_ETOPOSIDE_SENSITIVITY		27	0.2809042	0.75434893	0.7632653	1	1	3549	tags=44%, list=32%, signal=65%
OSADA_ASCL1_TARGETS_DN	OSADA_ASCL1_TARGETS_DN		15	0.3500725	0.7543271	0.7928118	1	1	478	tags=20%, list=4%, signal=21%
CREIGHTON_ENDOCRINE_THERAPY_RESISTANCE_3	CREIGHTON_ENDOCRINE_THERAPY_RESISTANCE_3		345	0.18738452	0.75413245	0.90909094	1	1	3638	tags=34%, list=32%, signal=49%
DARWICHE_PAPILLOMA_RISK_HIGH_DN	DARWICHE_PAPILLOMA_RISK_HIGH_DN		100	0.19350718	0.7537779	0.8796069	1	1	3713	tags=35%, list=33%, signal=52%
SCHEIDEREIT_IKK_INTERACTING_PROTEINS	SCHEIDEREIT_IKK_INTERACTING_PROTEINS		36	0.2184107	0.7532988	0.8125	1	1	2476	tags=25%, list=22%, signal=32%
TARTE_PLASMA_CELL_VS_B_LYMPHOCYTE_UP	TARTE_PLASMA_CELL_VS_B_LYMPHOCYTE_UP		60	0.21450095	0.7528551	0.81321186	1	1	2424	tags=27%, list=22%, signal=34%
REACTOME_INFLUENZA_VIRAL_RNA_TRANSCRIPTION_AND_REPLICATION	REACTOME_INFLUENZA_VIRAL_RNA_TRANSCRIPTION_AND_REPLICATION		67	0.2146415	0.7527949	0.6793587	1	1	6225	tags=76%, list=56%, signal=170%
SCHAEFFER_PROSTATE_DEVELOPMENT_12HR_UP	SCHAEFFER_PROSTATE_DEVELOPMENT_12HR_UP		74	0.26513356	0.7526602	0.86191535	1	1	1961	tags=26%, list=18%, signal=31%
BIOCARTA_SPPA_PATHWAY	BIOCARTA_SPPA_PATHWAY		17	0.29111314	0.75263464	0.7906977	1	1	1321	tags=24%, list=12%, signal=27%
YOSHIMURA_MAPK8_TARGETS_DN	YOSHIMURA_MAPK8_TARGETS_DN		241	0.18346421	0.7525804	0.89810425	1	1	4627	tags=41%, list=41%, signal=69%
REACTOME_CLEAVAGE_OF_GROWING_TRANSCRIPT_IN_THE_TERMINATION_REGION_	REACTOME_CLEAVAGE_OF_GROWING_TRANSCRIPT_IN_THE_TERMINATION_REGION_		20	0.26866695	0.7524438	0.73239434	1	1	3875	tags=40%, list=35%, signal=61%
MIKKELSEN_IPS_LCP_WITH_H3K4ME3	MIKKELSEN_IPS_LCP_WITH_H3K4ME3		94	0.2360703	0.75173753	0.85858583	1	1	868	tags=14%, list=8%, signal=15%
LY_AGING_OLD_DN	LY_AGING_OLD_DN		37	0.27308837	0.7512657	0.72025055	1	1	2949	tags=38%, list=26%, signal=51%
WONG_IFNA2_RESISTANCE_DN	WONG_IFNA2_RESISTANCE_DN		20	0.22826502	0.75052595	0.80361176	1	1	4171	tags=45%, list=37%, signal=72%
TARTE_PLASMA_CELL_VS_PLASMABLAST_DN	TARTE_PLASMA_CELL_VS_PLASMABLAST_DN		207	0.18760578	0.7503353	0.76220804	1	1	5292	tags=52%, list=47%, signal=97%
ALCALA_APOPTOSIS	ALCALA_APOPTOSIS		58	0.2097578	0.75028515	0.7494253	1	1	5913	tags=60%, list=53%, signal=127%
ALONSO_METASTASIS_DN	ALONSO_METASTASIS_DN		15	0.31325963	0.7502427	0.7977273	1	1	5273	tags=60%, list=47%, signal=113%
CREIGHTON_ENDOCRINE_THERAPY_RESISTANCE_5	CREIGHTON_ENDOCRINE_THERAPY_RESISTANCE_5		246	0.19810751	0.7502299	0.83148557	1	1	2463	tags=22%, list=22%, signal=28%
HEIDENBLAD_AMPLICON_8Q24_UP	HEIDENBLAD_AMPLICON_8Q24_UP		19	0.25720158	0.74947786	0.835443	1	1	4226	tags=47%, list=38%, signal=76%
PENG_GLUTAMINE_DEPRIVATION_DN	PENG_GLUTAMINE_DEPRIVATION_DN		210	0.16383898	0.74938935	0.72908366	1	1	5963	tags=55%, list=53%, signal=115%
SHIN_B_CELL_LYMPHOMA_CLUSTER_2	SHIN_B_CELL_LYMPHOMA_CLUSTER_2		25	0.24908943	0.7487977	0.82168674	1	1	3846	tags=48%, list=34%, signal=73%
SCHUETZ_BREAST_CANCER_DUCTAL_INVASIVE_DN	SCHUETZ_BREAST_CANCER_DUCTAL_INVASIVE_DN		48	0.25722167	0.7485852	0.87789476	1	1	1023	tags=17%, list=9%, signal=18%
SANSOM_APC_TARGETS_REQUIRE_MYC	SANSOM_APC_TARGETS_REQUIRE_MYC		117	0.19911762	0.74814856	0.80093676	1	1	5234	tags=44%, list=47%, signal=83%
ODONNELL_TFRC_TARGETS_UP	ODONNELL_TFRC_TARGETS_UP		194	0.20700555	0.7477813	0.93863636	1	1	992	tags=14%, list=9%, signal=15%
PID_BETACATENIN_NUC_PATHWAY	PID_BETACATENIN_NUC_PATHWAY		48	0.24100256	0.7470652	0.8310502	1	1	4273	tags=48%, list=38%, signal=77%
MATZUK_SPERMATID_DIFFERENTIATION	MATZUK_SPERMATID_DIFFERENTIATION		23	0.24865806	0.7468157	0.7713626	1	1	3298	tags=39%, list=29%, signal=55%
DORN_ADENOVIRUS_INFECTION_24HR_DN	DORN_ADENOVIRUS_INFECTION_24HR_DN		33	0.24699037	0.7467689	0.79605263	1	1	2492	tags=30%, list=22%, signal=39%
KRIGE_RESPONSE_TO_TOSEDOSTAT_24HR_UP	KRIGE_RESPONSE_TO_TOSEDOSTAT_24HR_UP		353	0.18740556	0.74651676	0.8693694	1	1	3032	tags=28%, list=27%, signal=38%
LIM_MAMMARY_LUMINAL_MATURE_UP	LIM_MAMMARY_LUMINAL_MATURE_UP		65	0.24332628	0.7463277	0.85952383	1	1	3060	tags=29%, list=27%, signal=40%
REACTOME_MYD88_MAL_CASCADE_INITIATED_ON_PLASMA_MEMBRANE	REACTOME_MYD88_MAL_CASCADE_INITIATED_ON_PLASMA_MEMBRANE		43	0.21609561	0.74615175	0.8153846	1	1	5145	tags=47%, list=46%, signal=86%
GOZGIT_ESR1_TARGETS_DN	GOZGIT_ESR1_TARGETS_DN		378	0.20603663	0.7444957	0.96153843	1	1	2265	tags=22%, list=20%, signal=27%
BROWNE_HCMV_INFECTION_8HR_DN	BROWNE_HCMV_INFECTION_8HR_DN		24	0.26151118	0.7441164	0.8738739	1	1	3242	tags=33%, list=29%, signal=47%
KANG_DOXORUBICIN_RESISTANCE_UP	KANG_DOXORUBICIN_RESISTANCE_UP		32	0.31927204	0.7439256	0.6653226	1	1	3224	tags=47%, list=29%, signal=66%
KYNG_DNA_DAMAGE_BY_UV	KYNG_DNA_DAMAGE_BY_UV		38	0.2129599	0.7434593	0.8583878	1	1	547	tags=8%, list=5%, signal=8%
SASSON_RESPONSE_TO_FORSKOLIN_UP	SASSON_RESPONSE_TO_FORSKOLIN_UP		63	0.19529402	0.74285305	0.8530806	1	1	2905	tags=30%, list=26%, signal=40%
KEGG_AXON_GUIDANCE	KEGG_AXON_GUIDANCE		89	0.21943139	0.74254346	0.8447059	1	1	3324	tags=34%, list=30%, signal=48%
HUANG_GATA2_TARGETS_DN	HUANG_GATA2_TARGETS_DN		48	0.2194171	0.7423	0.86374134	1	1	4312	tags=42%, list=39%, signal=67%
ZHU_CMV_8_HR_UP	ZHU_CMV_8_HR_UP		35	0.27423233	0.74210113	0.77272725	1	1	2693	tags=29%, list=24%, signal=38%
AMUNDSON_RESPONSE_TO_ARSENITE	AMUNDSON_RESPONSE_TO_ARSENITE		133	0.1724477	0.7420444	0.908686	1	1	3391	tags=28%, list=30%, signal=39%
GRABARCZYK_BCL11B_TARGETS_DN	GRABARCZYK_BCL11B_TARGETS_DN		31	0.2468644	0.7411586	0.86621314	1	1	1664	tags=19%, list=15%, signal=23%
KEGG_CYTOSOLIC_DNA_SENSING_PATHWAY	KEGG_CYTOSOLIC_DNA_SENSING_PATHWAY		28	0.25452968	0.74055827	0.751693	1	1	1717	tags=21%, list=15%, signal=25%
KARLSSON_TGFB1_TARGETS_DN	KARLSSON_TGFB1_TARGETS_DN		134	0.18783441	0.740527	0.83736265	1	1	4287	tags=43%, list=38%, signal=68%
IWANAGA_CARCINOGENESIS_BY_KRAS_DN	IWANAGA_CARCINOGENESIS_BY_KRAS_DN		69	0.21388029	0.74028605	0.8946015	1	1	1970	tags=19%, list=18%, signal=23%
WINZEN_DEGRADED_VIA_KHSRP	WINZEN_DEGRADED_VIA_KHSRP		64	0.26040295	0.7398468	0.91542286	1	1	1737	tags=25%, list=16%, signal=29%
HOLLMANN_APOPTOSIS_VIA_CD40_UP	HOLLMANN_APOPTOSIS_VIA_CD40_UP		127	0.19026944	0.73906803	0.83253586	1	1	1321	tags=13%, list=12%, signal=15%
SARRIO_EPITHELIAL_MESENCHYMAL_TRANSITION_DN	SARRIO_EPITHELIAL_MESENCHYMAL_TRANSITION_DN		103	0.2268184	0.7387314	0.8588517	1	1	921	tags=16%, list=8%, signal=17%
REACTOME_SIGNAL_AMPLIFICATION	REACTOME_SIGNAL_AMPLIFICATION		23	0.25945088	0.73851484	0.83908045	1	1	3207	tags=30%, list=29%, signal=43%
RICKMAN_HEAD_AND_NECK_CANCER_E	RICKMAN_HEAD_AND_NECK_CANCER_E		43	0.27900204	0.7385091	0.8639799	1	1	1207	tags=16%, list=11%, signal=18%
BACOLOD_RESISTANCE_TO_ALKYLATING_AGENTS_DN	BACOLOD_RESISTANCE_TO_ALKYLATING_AGENTS_DN		31	0.21243492	0.7382969	0.8074398	1	1	2016	tags=19%, list=18%, signal=24%
TSENG_ADIPOGENIC_POTENTIAL_UP	TSENG_ADIPOGENIC_POTENTIAL_UP		26	0.29091722	0.7373961	0.835141	1	1	384	tags=12%, list=3%, signal=12%
SU_LIVER	SU_LIVER		41	0.30550855	0.7364727	0.7579909	1	1	3331	tags=37%, list=30%, signal=52%
VALK_AML_CLUSTER_11	VALK_AML_CLUSTER_11		24	0.27828053	0.73641145	0.8288288	1	1	2492	tags=33%, list=22%, signal=43%
NING_CHRONIC_OBSTRUCTIVE_PULMONARY_DISEASE_UP	NING_CHRONIC_OBSTRUCTIVE_PULMONARY_DISEASE_UP		107	0.19472396	0.7358639	0.8133971	1	1	4961	tags=47%, list=44%, signal=83%
MARCHINI_TRABECTEDIN_RESISTANCE_UP	MARCHINI_TRABECTEDIN_RESISTANCE_UP		16	0.25828892	0.73563105	0.8183962	1	1	5115	tags=50%, list=46%, signal=92%
IKEDA_MIR30_TARGETS_UP	IKEDA_MIR30_TARGETS_UP		61	0.20987125	0.7351245	0.84449244	1	1	3895	tags=38%, list=35%, signal=57%
CAMPS_COLON_CANCER_COPY_NUMBER_UP	CAMPS_COLON_CANCER_COPY_NUMBER_UP		46	0.18166725	0.73502004	0.84615386	1	1	2419	tags=20%, list=22%, signal=25%
MCCLUNG_CREB1_TARGETS_UP	MCCLUNG_CREB1_TARGETS_UP		74	0.22469954	0.7345394	0.89047617	1	1	2787	tags=30%, list=25%, signal=39%
PAPASPYRIDONOS_UNSTABLE_ATEROSCLEROTIC_PLAQUE_DN	PAPASPYRIDONOS_UNSTABLE_ATEROSCLEROTIC_PLAQUE_DN		27	0.30164942	0.732937	0.8171558	1	1	2868	tags=37%, list=26%, signal=50%
BONCI_TARGETS_OF_MIR15A_AND_MIR16_1	BONCI_TARGETS_OF_MIR15A_AND_MIR16_1		54	0.21656045	0.7329104	0.8761905	1	1	4135	tags=48%, list=37%, signal=76%
BOYAULT_LIVER_CANCER_SUBCLASS_G6_UP	BOYAULT_LIVER_CANCER_SUBCLASS_G6_UP		42	0.23563212	0.73256373	0.8768116	1	1	5239	tags=57%, list=47%, signal=107%
BYSTRYKH_HEMATOPOIESIS_STEM_CELL_AND_BRAIN_QTL_TRANS	BYSTRYKH_HEMATOPOIESIS_STEM_CELL_AND_BRAIN_QTL_TRANS		126	0.1706642	0.7319995	0.925641	1	1	1880	tags=18%, list=17%, signal=22%
YAMASHITA_LIVER_CANCER_STEM_CELL_DN	YAMASHITA_LIVER_CANCER_STEM_CELL_DN		55	0.25934705	0.73197895	0.84792626	1	1	561	tags=13%, list=5%, signal=13%
BIOCARTA_BIOPEPTIDES_PATHWAY	BIOCARTA_BIOPEPTIDES_PATHWAY		29	0.22526625	0.73156726	0.8489209	1	1	4570	tags=48%, list=41%, signal=81%
ONDER_CDH1_TARGETS_1_UP	ONDER_CDH1_TARGETS_1_UP		79	0.20936543	0.7308154	0.8798186	1	1	2269	tags=24%, list=20%, signal=30%
YAN_ESCAPE_FROM_ANOIKIS	YAN_ESCAPE_FROM_ANOIKIS		15	0.3390933	0.7298912	0.78414094	1	1	750	tags=20%, list=7%, signal=21%
KEGG_LONG_TERM_POTENTIATION	KEGG_LONG_TERM_POTENTIATION		40	0.2165898	0.72897625	0.9035294	1	1	1103	tags=15%, list=10%, signal=17%
SHEPARD_CRUSH_AND_BURN_MUTANT_UP	SHEPARD_CRUSH_AND_BURN_MUTANT_UP		112	0.18008278	0.72892934	0.84897023	1	1	4387	tags=41%, list=39%, signal=67%
RHODES_CANCER_META_SIGNATURE	RHODES_CANCER_META_SIGNATURE		42	0.19822153	0.72869694	0.779798	1	1	5319	tags=60%, list=47%, signal=113%
IVANOVA_HEMATOPOIESIS_MATURE_CELL	IVANOVA_HEMATOPOIESIS_MATURE_CELL		149	0.19020042	0.72827446	0.91552514	1	1	4384	tags=42%, list=39%, signal=69%
ENK_UV_RESPONSE_KERATINOCYTE_UP	ENK_UV_RESPONSE_KERATINOCYTE_UP		378	0.16250794	0.72819054	0.87857145	1	1	5232	tags=47%, list=47%, signal=84%
RAMASWAMY_METASTASIS_DN	RAMASWAMY_METASTASIS_DN		38	0.24898507	0.72793895	0.90585244	1	1	3061	tags=32%, list=27%, signal=43%
SATO_SILENCED_BY_DEACETYLATION_IN_PANCREATIC_CANCER	SATO_SILENCED_BY_DEACETYLATION_IN_PANCREATIC_CANCER		28	0.25684708	0.7278396	0.92124104	1	1	2058	tags=29%, list=18%, signal=35%
RIZKI_TUMOR_INVASIVENESS_3D_DN	RIZKI_TUMOR_INVASIVENESS_3D_DN		171	0.18204539	0.7277502	0.91392404	1	1	4500	tags=43%, list=40%, signal=71%
REACTOME_ADP_SIGNALLING_THROUGH_P2RY1	REACTOME_ADP_SIGNALLING_THROUGH_P2RY1		18	0.26112893	0.7277089	0.83076924	1	1	3134	tags=28%, list=28%, signal=39%
BHAT_ESR1_TARGETS_VIA_AKT1_DN	BHAT_ESR1_TARGETS_VIA_AKT1_DN		47	0.22496219	0.7276731	0.8736142	1	1	4450	tags=43%, list=40%, signal=70%
MURAKAMI_UV_RESPONSE_6HR_UP	MURAKAMI_UV_RESPONSE_6HR_UP		24	0.2462142	0.7275401	0.8121086	1	1	4161	tags=54%, list=37%, signal=86%
WANG_CISPLATIN_RESPONSE_AND_XPC_DN	WANG_CISPLATIN_RESPONSE_AND_XPC_DN		136	0.19079757	0.72712356	0.9066667	1	1	4710	tags=43%, list=42%, signal=74%
PID_RET_PATHWAY	PID_RET_PATHWAY		25	0.23960032	0.7267483	0.84257203	1	1	3573	tags=40%, list=32%, signal=59%
ZHOU_INFLAMMATORY_RESPONSE_LPS_UP	ZHOU_INFLAMMATORY_RESPONSE_LPS_UP		195	0.21076511	0.7256015	0.9558824	1	1	2167	tags=21%, list=19%, signal=26%
FIGUEROA_AML_METHYLATION_CLUSTER_6_UP	FIGUEROA_AML_METHYLATION_CLUSTER_6_UP		67	0.1901614	0.7239999	0.9126214	1	1	4802	tags=45%, list=43%, signal=78%
PID_SYNDECAN_4_PATHWAY	PID_SYNDECAN_4_PATHWAY		24	0.2543189	0.7239281	0.8764045	1	1	4394	tags=42%, list=39%, signal=68%
MASSARWEH_TAMOXIFEN_RESISTANCE_UP	MASSARWEH_TAMOXIFEN_RESISTANCE_UP		279	0.18748382	0.7237028	0.9315673	1	1	5122	tags=51%, list=46%, signal=91%
PID_VEGFR1_2_PATHWAY	PID_VEGFR1_2_PATHWAY		47	0.20137449	0.72361565	0.7694013	1	1	4597	tags=45%, list=41%, signal=75%
NIKOLSKY_BREAST_CANCER_20Q12_Q13_AMPLICON	NIKOLSKY_BREAST_CANCER_20Q12_Q13_AMPLICON		70	0.19081208	0.7235884	0.83538085	1	1	4282	tags=39%, list=38%, signal=62%
POOLA_INVASIVE_BREAST_CANCER_DN	POOLA_INVASIVE_BREAST_CANCER_DN		82	0.24178463	0.72320855	0.9013761	1	1	1403	tags=18%, list=13%, signal=21%
PEDRIOLI_MIR31_TARGETS_DN	PEDRIOLI_MIR31_TARGETS_DN		194	0.21529372	0.7225951	0.924812	1	1	1738	tags=19%, list=16%, signal=22%
BROWNE_HCMV_INFECTION_4HR_DN	BROWNE_HCMV_INFECTION_4HR_DN		141	0.1719931	0.7219561	0.95760596	1	1	3052	tags=26%, list=27%, signal=35%
DAIRKEE_CANCER_PRONE_RESPONSE_BPA_E2	DAIRKEE_CANCER_PRONE_RESPONSE_BPA_E2		80	0.20018202	0.721749	0.8649289	1	1	4848	tags=46%, list=43%, signal=81%
ABE_VEGFA_TARGETS_30MIN	ABE_VEGFA_TARGETS_30MIN		21	0.26222676	0.72171104	0.84090906	1	1	417	tags=10%, list=4%, signal=10%
WARTERS_IR_RESPONSE_5GY	WARTERS_IR_RESPONSE_5GY		21	0.25558278	0.7213139	0.84757507	1	1	1012	tags=14%, list=9%, signal=16%
KEGG_AMINO_SUGAR_AND_NUCLEOTIDE_SUGAR_METABOLISM	KEGG_AMINO_SUGAR_AND_NUCLEOTIDE_SUGAR_METABOLISM		32	0.21078	0.7208231	0.7894737	1	1	2399	tags=25%, list=21%, signal=32%
BROWNE_HCMV_INFECTION_48HR_UP	BROWNE_HCMV_INFECTION_48HR_UP		118	0.19253962	0.720252	0.9697733	1	1	4409	tags=44%, list=39%, signal=72%
YAO_TEMPORAL_RESPONSE_TO_PROGESTERONE_CLUSTER_12	YAO_TEMPORAL_RESPONSE_TO_PROGESTERONE_CLUSTER_12		61	0.2076414	0.7202472	0.83073497	1	1	4758	tags=48%, list=42%, signal=82%
KEGG_PROXIMAL_TUBULE_BICARBONATE_RECLAMATION	KEGG_PROXIMAL_TUBULE_BICARBONATE_RECLAMATION		16	0.2932173	0.72014576	0.8697789	1	1	2438	tags=31%, list=22%, signal=40%
KRIEG_HYPOXIA_NOT_VIA_KDM3A	KRIEG_HYPOXIA_NOT_VIA_KDM3A		387	0.1701192	0.7199149	0.9246575	1	1	2876	tags=27%, list=26%, signal=35%
FONTAINE_THYROID_TUMOR_UNCERTAIN_MALIGNANCY_UP	FONTAINE_THYROID_TUMOR_UNCERTAIN_MALIGNANCY_UP		20	0.25529748	0.7197761	0.8893805	1	1	2864	tags=35%, list=26%, signal=47%
EBAUER_TARGETS_OF_PAX3_FOXO1_FUSION_DN	EBAUER_TARGETS_OF_PAX3_FOXO1_FUSION_DN		19	0.25532666	0.7195042	0.8486842	1	1	3801	tags=42%, list=34%, signal=64%
DEBIASI_APOPTOSIS_BY_REOVIRUS_INFECTION_DN	DEBIASI_APOPTOSIS_BY_REOVIRUS_INFECTION_DN		181	0.17601176	0.7194871	0.9261905	1	1	4480	tags=40%, list=40%, signal=65%
MULLIGHAN_MLL_SIGNATURE_2_UP	MULLIGHAN_MLL_SIGNATURE_2_UP		238	0.17335872	0.7186424	0.84474885	1	1	4533	tags=38%, list=40%, signal=62%
ST_DIFFERENTIATION_PATHWAY_IN_PC12_CELLS	ST_DIFFERENTIATION_PATHWAY_IN_PC12_CELLS		25	0.22523178	0.7172266	0.8574468	1	1	1604	tags=16%, list=14%, signal=19%
REACTOME_IL_2_SIGNALING	REACTOME_IL_2_SIGNALING		30	0.21946305	0.7171083	0.8340807	1	1	1604	tags=17%, list=14%, signal=19%
ZHAN_MULTIPLE_MYELOMA_CD1_UP	ZHAN_MULTIPLE_MYELOMA_CD1_UP		28	0.25941554	0.7170659	0.9120879	1	1	1911	tags=25%, list=17%, signal=30%
BRACHAT_RESPONSE_TO_CAMPTOTHECIN_UP	BRACHAT_RESPONSE_TO_CAMPTOTHECIN_UP		19	0.25115278	0.71667737	0.8362832	1	1	4234	tags=53%, list=38%, signal=84%
REACTOME_METABOLISM_OF_NUCLEOTIDES	REACTOME_METABOLISM_OF_NUCLEOTIDES		50	0.19373724	0.7164882	0.8625277	1	1	5339	tags=50%, list=48%, signal=95%
BASAKI_YBX1_TARGETS_DN	BASAKI_YBX1_TARGETS_DN		187	0.19842106	0.7162751	0.96279067	1	1	3118	tags=28%, list=28%, signal=39%
TURASHVILI_BREAST_LOBULAR_CARCINOMA_VS_DUCTAL_NORMAL_DN	TURASHVILI_BREAST_LOBULAR_CARCINOMA_VS_DUCTAL_NORMAL_DN		50	0.24022764	0.71609986	0.93318486	1	1	499	tags=10%, list=4%, signal=10%
THEILGAARD_NEUTROPHIL_AT_SKIN_WOUND_DN	THEILGAARD_NEUTROPHIL_AT_SKIN_WOUND_DN		146	0.18354246	0.7160301	0.85209715	1	1	5414	tags=49%, list=48%, signal=94%
FLECHNER_PBL_KIDNEY_TRANSPLANT_REJECTED_VS_OK_DN	FLECHNER_PBL_KIDNEY_TRANSPLANT_REJECTED_VS_OK_DN		32	0.19758558	0.71599114	0.8103093	1	1	6112	tags=72%, list=55%, signal=158%
COULOUARN_TEMPORAL_TGFB1_SIGNATURE_DN	COULOUARN_TEMPORAL_TGFB1_SIGNATURE_DN		93	0.21096562	0.71591043	0.8973105	1	1	2597	tags=22%, list=23%, signal=28%
BURTON_ADIPOGENESIS_5	BURTON_ADIPOGENESIS_5		84	0.18257563	0.71568125	0.72688174	1	1	5359	tags=49%, list=48%, signal=93%
IRITANI_MAD1_TARGETS_DN	IRITANI_MAD1_TARGETS_DN		33	0.22585765	0.71565545	0.7265469	1	1	6237	tags=70%, list=56%, signal=157%
LEE_AGING_NEOCORTEX_UP	LEE_AGING_NEOCORTEX_UP		66	0.19915232	0.7151778	0.85745615	1	1	2588	tags=24%, list=23%, signal=31%
REACTOME_METABOLISM_OF_NON_CODING_RNA	REACTOME_METABOLISM_OF_NON_CODING_RNA		27	0.25059852	0.71449727	0.73062015	1	1	7277	tags=93%, list=65%, signal=264%
DOANE_RESPONSE_TO_ANDROGEN_UP	DOANE_RESPONSE_TO_ANDROGEN_UP		95	0.18310186	0.7142485	0.9572864	1	1	5256	tags=48%, list=47%, signal=90%
IKEDA_MIR133_TARGETS_UP	IKEDA_MIR133_TARGETS_UP		28	0.23066536	0.713967	0.7892562	1	1	5093	tags=54%, list=45%, signal=98%
BIOCARTA_BCR_PATHWAY	BIOCARTA_BCR_PATHWAY		20	0.25094748	0.7136425	0.8253275	1	1	3653	tags=35%, list=33%, signal=52%
GALLUZZI_PERMEABILIZE_MITOCHONDRIA	GALLUZZI_PERMEABILIZE_MITOCHONDRIA		29	0.21388537	0.7129738	0.87935036	1	1	3659	tags=38%, list=33%, signal=56%
ROVERSI_GLIOMA_COPY_NUMBER_UP	ROVERSI_GLIOMA_COPY_NUMBER_UP		66	0.21360801	0.7127998	0.92665035	1	1	1325	tags=17%, list=12%, signal=19%
ZHANG_TARGETS_OF_EWSR1_FLI1_FUSION	ZHANG_TARGETS_OF_EWSR1_FLI1_FUSION		56	0.21512367	0.7126647	0.90930235	1	1	2837	tags=29%, list=25%, signal=38%
ROME_INSULIN_TARGETS_IN_MUSCLE_DN	ROME_INSULIN_TARGETS_IN_MUSCLE_DN		84	0.18861954	0.71251535	0.9304556	1	1	4040	tags=37%, list=36%, signal=57%
BROWNE_HCMV_INFECTION_6HR_UP	BROWNE_HCMV_INFECTION_6HR_UP		42	0.22868031	0.7124368	0.8877551	1	1	1565	tags=19%, list=14%, signal=22%
ACEVEDO_FGFR1_TARGETS_IN_PROSTATE_CANCER_MODEL_DN	ACEVEDO_FGFR1_TARGETS_IN_PROSTATE_CANCER_MODEL_DN		192	0.24257325	0.7122998	0.90865386	1	1	1184	tags=15%, list=11%, signal=17%
REACTOME_G_BETA_GAMMA_SIGNALLING_THROUGH_PI3KGAMMA	REACTOME_G_BETA_GAMMA_SIGNALLING_THROUGH_PI3KGAMMA		17	0.25370628	0.7122333	0.8214286	1	1	3134	tags=24%, list=28%, signal=33%
WANG_BARRETTS_ESOPHAGUS_AND_ESOPHAGUS_CANCER_DN	WANG_BARRETTS_ESOPHAGUS_AND_ESOPHAGUS_CANCER_DN		26	0.2800946	0.71216834	0.84304935	1	1	3336	tags=31%, list=30%, signal=44%
WAKABAYASHI_ADIPOGENESIS_PPARG_RXRA_BOUND_36HR	WAKABAYASHI_ADIPOGENESIS_PPARG_RXRA_BOUND_36HR		85	0.18472542	0.7121576	0.87185353	1	1	4489	tags=45%, list=40%, signal=74%
KEGG_ARRHYTHMOGENIC_RIGHT_VENTRICULAR_CARDIOMYOPATHY_ARVC	KEGG_ARRHYTHMOGENIC_RIGHT_VENTRICULAR_CARDIOMYOPATHY_ARVC		55	0.24214114	0.71211594	0.8703704	1	1	1620	tags=15%, list=14%, signal=17%
LEE_LIVER_CANCER	LEE_LIVER_CANCER		25	0.29813838	0.7111814	0.8291457	1	1	625	tags=16%, list=6%, signal=17%
PID_IFNGPATHWAY	PID_IFNGPATHWAY		21	0.23549585	0.71107453	0.82526314	1	1	5152	tags=57%, list=46%, signal=106%
DORN_ADENOVIRUS_INFECTION_48HR_DN	DORN_ADENOVIRUS_INFECTION_48HR_DN		29	0.24486448	0.71085477	0.81978023	1	1	2450	tags=28%, list=22%, signal=35%
LANG_MYB_FAMILY_TARGETS	LANG_MYB_FAMILY_TARGETS		20	0.22781083	0.7106358	0.8119658	1	1	3687	tags=40%, list=33%, signal=60%
LIU_PROSTATE_CANCER_UP	LIU_PROSTATE_CANCER_UP		52	0.20571554	0.70956427	0.88616073	1	1	5040	tags=44%, list=45%, signal=80%
TOMLINS_PROSTATE_CANCER_DN	TOMLINS_PROSTATE_CANCER_DN		19	0.30196187	0.70932573	0.8267223	1	1	1397	tags=21%, list=12%, signal=24%
FARMER_BREAST_CANCER_APOCRINE_VS_LUMINAL	FARMER_BREAST_CANCER_APOCRINE_VS_LUMINAL		182	0.18613818	0.70913154	0.96682465	1	1	3898	tags=34%, list=35%, signal=51%
REACTOME_YAP1_AND_WWTR1_TAZ_STIMULATED_GENE_EXPRESSION	REACTOME_YAP1_AND_WWTR1_TAZ_STIMULATED_GENE_EXPRESSION		15	0.24782689	0.70898974	0.87261146	1	1	5085	tags=47%, list=45%, signal=85%
PENG_RAPAMYCIN_RESPONSE_UP	PENG_RAPAMYCIN_RESPONSE_UP		125	0.17869167	0.7082387	0.9227053	1	1	3539	tags=33%, list=32%, signal=47%
KOINUMA_TARGETS_OF_SMAD2_OR_SMAD3	KOINUMA_TARGETS_OF_SMAD2_OR_SMAD3		449	0.17600617	0.70747316	0.8802521	1	1	4473	tags=40%, list=40%, signal=63%
ZHAN_MULTIPLE_MYELOMA_SUBGROUPS	ZHAN_MULTIPLE_MYELOMA_SUBGROUPS		26	0.2462181	0.7069919	0.7423935	1	1	5030	tags=58%, list=45%, signal=104%
KIM_WT1_TARGETS_12HR_DN	KIM_WT1_TARGETS_12HR_DN		123	0.18212098	0.7068483	0.92170024	1	1	4234	tags=39%, list=38%, signal=62%
REACTOME_PLATELET_HOMEOSTASIS	REACTOME_PLATELET_HOMEOSTASIS		51	0.22007295	0.7064691	0.875	1	1	3389	tags=24%, list=30%, signal=34%
FARMER_BREAST_CANCER_CLUSTER_1	FARMER_BREAST_CANCER_CLUSTER_1		27	0.33044052	0.7055119	0.79445726	1	1	628	tags=19%, list=6%, signal=20%
LUI_TARGETS_OF_PAX8_PPARG_FUSION	LUI_TARGETS_OF_PAX8_PPARG_FUSION		21	0.21861093	0.70472425	0.7777778	1	1	5232	tags=62%, list=47%, signal=116%
BOYLAN_MULTIPLE_MYELOMA_C_CLUSTER_UP	BOYLAN_MULTIPLE_MYELOMA_C_CLUSTER_UP		22	0.24285217	0.7047072	0.92147803	1	1	4734	tags=50%, list=42%, signal=86%
REACTOME_INWARDLY_RECTIFYING_K_CHANNELS	REACTOME_INWARDLY_RECTIFYING_K_CHANNELS		22	0.2508456	0.7040008	0.86509633	1	1	1090	tags=14%, list=10%, signal=15%
CERVERA_SDHB_TARGETS_2	CERVERA_SDHB_TARGETS_2		74	0.22386152	0.70367	0.987013	1	1	284	tags=9%, list=3%, signal=10%
BROWNE_HCMV_INFECTION_12HR_DN	BROWNE_HCMV_INFECTION_12HR_DN		52	0.21493998	0.70264274	0.9061033	1	1	2976	tags=33%, list=27%, signal=44%
SMID_BREAST_CANCER_RELAPSE_IN_BONE_DN	SMID_BREAST_CANCER_RELAPSE_IN_BONE_DN		185	0.20720573	0.7021491	0.9709443	1	1	3683	tags=32%, list=33%, signal=48%
OLSSON_E2F3_TARGETS_UP	OLSSON_E2F3_TARGETS_UP		17	0.27557817	0.70214075	0.8772636	1	1	4138	tags=53%, list=37%, signal=84%
WAKABAYASHI_ADIPOGENESIS_PPARG_RXRA_BOUND_8D	WAKABAYASHI_ADIPOGENESIS_PPARG_RXRA_BOUND_8D		500	0.15420736	0.70143765	0.9477435	1	1	4391	tags=38%, list=39%, signal=59%
ST_GA12_PATHWAY	ST_GA12_PATHWAY		17	0.24777368	0.7005393	0.8901869	1	1	5058	tags=53%, list=45%, signal=96%
SHEDDEN_LUNG_CANCER_GOOD_SURVIVAL_A4	SHEDDEN_LUNG_CANCER_GOOD_SURVIVAL_A4		109	0.2014084	0.69996023	0.9472477	1	1	2118	tags=21%, list=19%, signal=26%
SERVITJA_ISLET_HNF1A_TARGETS_DN	SERVITJA_ISLET_HNF1A_TARGETS_DN		78	0.24183564	0.699617	0.9053398	1	1	2179	tags=21%, list=19%, signal=25%
KRIGE_RESPONSE_TO_TOSEDOSTAT_6HR_UP	KRIGE_RESPONSE_TO_TOSEDOSTAT_6HR_UP		435	0.16119175	0.6995749	0.96766746	1	1	3145	tags=27%, list=28%, signal=36%
PROVENZANI_METASTASIS_DN	PROVENZANI_METASTASIS_DN		93	0.19754472	0.6992984	0.89737993	1	1	4312	tags=40%, list=39%, signal=64%
ZHENG_FOXP3_TARGETS_IN_T_LYMPHOCYTE_DN	ZHENG_FOXP3_TARGETS_IN_T_LYMPHOCYTE_DN		20	0.2740619	0.69888914	0.8997613	1	1	3579	tags=35%, list=32%, signal=51%
FIGUEROA_AML_METHYLATION_CLUSTER_4_UP	FIGUEROA_AML_METHYLATION_CLUSTER_4_UP		57	0.20077558	0.69669926	0.9404762	1	1	2991	tags=28%, list=27%, signal=38%
FEVR_CTNNB1_TARGETS_UP	FEVR_CTNNB1_TARGETS_UP		421	0.17737606	0.6964114	0.9727723	1	1	2290	tags=18%, list=20%, signal=22%
REACTOME_GLYCOSPHINGOLIPID_METABOLISM	REACTOME_GLYCOSPHINGOLIPID_METABOLISM		21	0.24500321	0.69637114	0.8517745	1	1	3388	tags=38%, list=30%, signal=55%
JIANG_HYPOXIA_NORMAL	JIANG_HYPOXIA_NORMAL		203	0.15817323	0.69608897	0.91799545	1	1	4463	tags=40%, list=40%, signal=65%
SEITZ_NEOPLASTIC_TRANSFORMATION_BY_8P_DELETION_DN	SEITZ_NEOPLASTIC_TRANSFORMATION_BY_8P_DELETION_DN		20	0.25600052	0.6960132	0.8831776	1	1	4590	tags=50%, list=41%, signal=85%
VECCHI_GASTRIC_CANCER_ADVANCED_VS_EARLY_DN	VECCHI_GASTRIC_CANCER_ADVANCED_VS_EARLY_DN		77	0.21736021	0.69580704	0.9147465	1	1	3742	tags=36%, list=33%, signal=54%
REACTOME_L1CAM_INTERACTIONS	REACTOME_L1CAM_INTERACTIONS		55	0.19632067	0.6955328	0.91626793	1	1	4677	tags=42%, list=42%, signal=71%
DARWICHE_PAPILLOMA_PROGRESSION_RISK	DARWICHE_PAPILLOMA_PROGRESSION_RISK		43	0.20099974	0.6951929	0.9560185	1	1	2880	tags=23%, list=26%, signal=31%
POTTI_5FU_SENSITIVITY	POTTI_5FU_SENSITIVITY		19	0.23692434	0.69467294	0.8645833	1	1	1447	tags=21%, list=13%, signal=24%
REACTOME_INTRINSIC_PATHWAY_FOR_APOPTOSIS	REACTOME_INTRINSIC_PATHWAY_FOR_APOPTOSIS		15	0.2401604	0.69456697	0.87737846	1	1	5879	tags=73%, list=53%, signal=154%
NAKAMURA_TUMOR_ZONE_PERIPHERAL_VS_CENTRAL_DN	NAKAMURA_TUMOR_ZONE_PERIPHERAL_VS_CENTRAL_DN		328	0.17643107	0.69425	0.95539904	1	1	3411	tags=30%, list=30%, signal=41%
MATTIOLI_MULTIPLE_MYELOMA_WITH_14Q32_TRANSLOCATIONS	MATTIOLI_MULTIPLE_MYELOMA_WITH_14Q32_TRANSLOCATIONS		21	0.27045056	0.69388473	0.88837206	1	1	3529	tags=38%, list=32%, signal=56%
MOREIRA_RESPONSE_TO_TSA_UP	MOREIRA_RESPONSE_TO_TSA_UP		21	0.21928734	0.6936922	0.8539823	1	1	4801	tags=52%, list=43%, signal=92%
AMUNDSON_GENOTOXIC_SIGNATURE	AMUNDSON_GENOTOXIC_SIGNATURE		75	0.19083752	0.69354856	0.93271464	1	1	2186	tags=21%, list=20%, signal=26%
PID_CMYB_PATHWAY	PID_CMYB_PATHWAY		46	0.20843124	0.69330686	0.9078014	1	1	3966	tags=37%, list=35%, signal=57%
LANDIS_ERBB2_BREAST_TUMORS_324_UP	LANDIS_ERBB2_BREAST_TUMORS_324_UP		106	0.2526871	0.69196594	0.7428023	1	1	3440	tags=39%, list=31%, signal=55%
MORI_SMALL_PRE_BII_LYMPHOCYTE_DN	MORI_SMALL_PRE_BII_LYMPHOCYTE_DN		54	0.19392778	0.6915327	0.89507496	1	1	5661	tags=59%, list=51%, signal=119%
BIOCARTA_PGC1A_PATHWAY	BIOCARTA_PGC1A_PATHWAY		16	0.27044374	0.6906827	0.87470996	1	1	3891	tags=50%, list=35%, signal=77%
VANASSE_BCL2_TARGETS_UP	VANASSE_BCL2_TARGETS_UP		22	0.2808405	0.68970567	0.90254235	1	1	1961	tags=27%, list=18%, signal=33%
LEE_CALORIE_RESTRICTION_NEOCORTEX_DN	LEE_CALORIE_RESTRICTION_NEOCORTEX_DN		66	0.17674568	0.6895889	0.93563217	1	1	1880	tags=15%, list=17%, signal=18%
JIANG_AGING_HYPOTHALAMUS_UP	JIANG_AGING_HYPOTHALAMUS_UP		36	0.1955104	0.68941367	0.8069815	1	1	6653	tags=78%, list=59%, signal=191%
GARGALOVIC_RESPONSE_TO_OXIDIZED_PHOSPHOLIPIDS_TURQUOISE_DN	GARGALOVIC_RESPONSE_TO_OXIDIZED_PHOSPHOLIPIDS_TURQUOISE_DN		23	0.25469887	0.68929034	0.8020833	1	1	3774	tags=52%, list=34%, signal=79%
TANG_SENESCENCE_TP53_TARGETS_UP	TANG_SENESCENCE_TP53_TARGETS_UP		21	0.26164514	0.68909657	0.9194631	1	1	2301	tags=29%, list=21%, signal=36%
REACTOME_PYRUVATE_METABOLISM_AND_CITRIC_ACID_TCA_CYCLE	REACTOME_PYRUVATE_METABOLISM_AND_CITRIC_ACID_TCA_CYCLE		31	0.2256152	0.68895864	0.778481	1	1	5962	tags=52%, list=53%, signal=110%
VARELA_ZMPSTE24_TARGETS_DN	VARELA_ZMPSTE24_TARGETS_DN		31	0.25377977	0.68887633	0.9362745	1	1	536	tags=13%, list=5%, signal=14%
FUJII_YBX1_TARGETS_UP	FUJII_YBX1_TARGETS_UP		22	0.26733074	0.6887785	0.9131403	1	1	5139	tags=55%, list=46%, signal=101%
SESTO_RESPONSE_TO_UV_C7	SESTO_RESPONSE_TO_UV_C7		48	0.20905143	0.6877448	0.8903509	1	1	2859	tags=31%, list=26%, signal=42%
ZHANG_RESPONSE_TO_CANTHARIDIN_DN	ZHANG_RESPONSE_TO_CANTHARIDIN_DN		46	0.20096369	0.6876045	0.7441406	1	1	6927	tags=76%, list=62%, signal=199%
PETROVA_ENDOTHELIUM_LYMPHATIC_VS_BLOOD_UP	PETROVA_ENDOTHELIUM_LYMPHATIC_VS_BLOOD_UP		86	0.21587501	0.6867872	0.9502165	1	1	2326	tags=24%, list=21%, signal=31%
HOSHIDA_LIVER_CANCER_SUBCLASS_S3	HOSHIDA_LIVER_CANCER_SUBCLASS_S3		198	0.19746412	0.686557	0.9752475	1	1	3158	tags=29%, list=28%, signal=39%
LEE_LIVER_CANCER_SURVIVAL_DN	LEE_LIVER_CANCER_SURVIVAL_DN		105	0.18531403	0.6857165	0.821501	1	1	4193	tags=42%, list=37%, signal=66%
ZHAN_MULTIPLE_MYELOMA_CD2_UP	ZHAN_MULTIPLE_MYELOMA_CD2_UP		22	0.24774273	0.685265	0.87470996	1	1	1766	tags=18%, list=16%, signal=22%
WANG_BARRETTS_ESOPHAGUS_DN	WANG_BARRETTS_ESOPHAGUS_DN		22	0.2710343	0.68385017	0.8318777	1	1	4116	tags=41%, list=37%, signal=65%
BRUINS_UVC_RESPONSE_VIA_TP53_GROUP_A	BRUINS_UVC_RESPONSE_VIA_TP53_GROUP_A		475	0.18754385	0.683025	0.99228793	1	1	3073	tags=28%, list=27%, signal=37%
YAGI_AML_WITH_11Q23_REARRANGED	YAGI_AML_WITH_11Q23_REARRANGED		231	0.16329959	0.6826898	0.95804197	1	1	1998	tags=17%, list=18%, signal=21%
ST_FAS_SIGNALING_PATHWAY	ST_FAS_SIGNALING_PATHWAY		40	0.18826537	0.68138385	0.8942308	1	1	5319	tags=50%, list=47%, signal=95%
RUIZ_TNC_TARGETS_DN	RUIZ_TNC_TARGETS_DN		90	0.2304836	0.6808251	0.8105263	1	1	4465	tags=52%, list=40%, signal=86%
REACTOME_CYTOKINE_SIGNALING_IN_IMMUNE_SYSTEM	REACTOME_CYTOKINE_SIGNALING_IN_IMMUNE_SYSTEM		155	0.20065781	0.6804685	0.82733816	1	1	3691	tags=32%, list=33%, signal=47%
MURATA_VIRULENCE_OF_H_PILORI	MURATA_VIRULENCE_OF_H_PILORI		17	0.29531702	0.6798525	0.89366513	1	1	862	tags=24%, list=8%, signal=25%
CHIANG_LIVER_CANCER_SUBCLASS_CTNNB1_UP	CHIANG_LIVER_CANCER_SUBCLASS_CTNNB1_UP		98	0.21707772	0.6796658	0.9626168	1	1	1012	tags=15%, list=9%, signal=17%
REACTOME_BIOLOGICAL_OXIDATIONS	REACTOME_BIOLOGICAL_OXIDATIONS		69	0.21812697	0.67942095	0.9410377	1	1	536	tags=9%, list=5%, signal=9%
SAGIV_CD24_TARGETS_DN	SAGIV_CD24_TARGETS_DN		31	0.24732822	0.6781285	0.8908297	1	1	4165	tags=42%, list=37%, signal=67%
KEGG_TOLL_LIKE_RECEPTOR_SIGNALING_PATHWAY	KEGG_TOLL_LIKE_RECEPTOR_SIGNALING_PATHWAY		60	0.21869576	0.67799354	0.906801	1	1	3591	tags=35%, list=32%, signal=51%
ACEVEDO_LIVER_CANCER_WITH_H3K9ME3_DN	ACEVEDO_LIVER_CANCER_WITH_H3K9ME3_DN		34	0.21924217	0.6773516	0.94348896	1	1	3961	tags=41%, list=35%, signal=64%
DER_IFN_ALPHA_RESPONSE_UP	DER_IFN_ALPHA_RESPONSE_UP		53	0.23444429	0.6771217	0.7824176	1	1	1780	tags=21%, list=16%, signal=25%
YAO_TEMPORAL_RESPONSE_TO_PROGESTERONE_CLUSTER_0	YAO_TEMPORAL_RESPONSE_TO_PROGESTERONE_CLUSTER_0		50	0.2377471	0.67674136	0.896789	1	1	3318	tags=34%, list=30%, signal=48%
PID_P38ALPHABETADOWNSTREAMPATHWAY	PID_P38ALPHABETADOWNSTREAMPATHWAY		22	0.21698232	0.6763525	0.88691795	1	1	6519	tags=68%, list=58%, signal=163%
ABRAMSON_INTERACT_WITH_AIRE	ABRAMSON_INTERACT_WITH_AIRE		28	0.2466208	0.67627436	0.75049114	1	1	5910	tags=71%, list=53%, signal=151%
GROSS_HYPOXIA_VIA_HIF1A_UP	GROSS_HYPOXIA_VIA_HIF1A_UP		43	0.19480391	0.67576927	0.8487395	1	1	5002	tags=40%, list=45%, signal=71%
REACTOME_INTERFERON_GAMMA_SIGNALING	REACTOME_INTERFERON_GAMMA_SIGNALING		32	0.26233593	0.675151	0.85294116	1	1	5344	tags=50%, list=48%, signal=95%
SMIRNOV_RESPONSE_TO_IR_6HR_UP	SMIRNOV_RESPONSE_TO_IR_6HR_UP		84	0.18584114	0.67487884	0.9069264	1	1	3654	tags=36%, list=33%, signal=53%
REACTOME_METAL_ION_SLC_TRANSPORTERS	REACTOME_METAL_ION_SLC_TRANSPORTERS		16	0.28049004	0.6744354	0.8703704	1	1	4157	tags=44%, list=37%, signal=69%
CUI_TCF21_TARGETS_2_DN	CUI_TCF21_TARGETS_2_DN		416	0.19263846	0.6741073	0.9439462	1	1	3294	tags=31%, list=29%, signal=42%
MULLIGHAN_MLL_SIGNATURE_1_UP	MULLIGHAN_MLL_SIGNATURE_1_UP		230	0.1634174	0.67403644	0.9078341	1	1	4788	tags=38%, list=43%, signal=65%
REACTOME_NONSENSE_MEDIATED_DECAY_ENHANCED_BY_THE_EXON_JUNCTION_COMPLEX	REACTOME_NONSENSE_MEDIATED_DECAY_ENHANCED_BY_THE_EXON_JUNCTION_COMPLEX		62	0.20060912	0.6740296	0.75883573	1	1	6107	tags=73%, list=55%, signal=159%
LY_AGING_PREMATURE_DN	LY_AGING_PREMATURE_DN		23	0.25818422	0.6735243	0.86580086	1	1	2566	tags=35%, list=23%, signal=45%
CAIRO_HEPATOBLASTOMA_UP	CAIRO_HEPATOBLASTOMA_UP		120	0.17494808	0.6734055	0.9605263	1	1	4373	tags=40%, list=39%, signal=65%
TAKEDA_TARGETS_OF_NUP98_HOXA9_FUSION_8D_UP	TAKEDA_TARGETS_OF_NUP98_HOXA9_FUSION_8D_UP		86	0.23295219	0.67298436	0.9558824	1	1	1555	tags=21%, list=14%, signal=24%
KEGG_VIRAL_MYOCARDITIS	KEGG_VIRAL_MYOCARDITIS		26	0.25700176	0.6728211	0.87710845	1	1	282	tags=12%, list=3%, signal=12%
SEIDEN_ONCOGENESIS_BY_MET	SEIDEN_ONCOGENESIS_BY_MET		58	0.20169593	0.6715099	0.81086516	1	1	3814	tags=40%, list=34%, signal=60%
LUCAS_HNF4A_TARGETS_UP	LUCAS_HNF4A_TARGETS_UP		37	0.20648083	0.6708868	0.9322799	1	1	4033	tags=43%, list=36%, signal=67%
MARTORIATI_MDM4_TARGETS_NEUROEPITHELIUM_DN	MARTORIATI_MDM4_TARGETS_NEUROEPITHELIUM_DN		94	0.2266656	0.67061144	0.9524941	1	1	2169	tags=20%, list=19%, signal=25%
STEIN_ESRRA_TARGETS_RESPONSIVE_TO_ESTROGEN_DN	STEIN_ESRRA_TARGETS_RESPONSIVE_TO_ESTROGEN_DN		24	0.26255527	0.66968596	0.84518826	1	1	3446	tags=33%, list=31%, signal=48%
REACTOME_PURINE_METABOLISM	REACTOME_PURINE_METABOLISM		23	0.19999667	0.6692885	0.888412	1	1	5515	tags=52%, list=49%, signal=103%
LI_WILMS_TUMOR_VS_FETAL_KIDNEY_1_UP	LI_WILMS_TUMOR_VS_FETAL_KIDNEY_1_UP		120	0.2000871	0.66881	0.9495192	1	1	4202	tags=41%, list=38%, signal=65%
STEIN_ESRRA_TARGETS_UP	STEIN_ESRRA_TARGETS_UP		233	0.15771846	0.6685055	0.9181416	1	1	4387	tags=37%, list=39%, signal=59%
MIKKELSEN_ES_LCP_WITH_H3K4ME3	MIKKELSEN_ES_LCP_WITH_H3K4ME3		73	0.22179401	0.6684288	0.95238096	1	1	2890	tags=26%, list=26%, signal=35%
RODRIGUES_DCC_TARGETS_DN	RODRIGUES_DCC_TARGETS_DN		74	0.19922231	0.6681067	0.9435666	1	1	1621	tags=16%, list=14%, signal=19%
CARD_MIR302A_TARGETS	CARD_MIR302A_TARGETS		45	0.1894455	0.66741097	0.9313501	1	1	5615	tags=58%, list=50%, signal=115%
REACTOME_SYNTHESIS_AND_INTERCONVERSION_OF_NUCLEOTIDE_DI_AND_TRIPHOSPHATES	REACTOME_SYNTHESIS_AND_INTERCONVERSION_OF_NUCLEOTIDE_DI_AND_TRIPHOSPHATES		15	0.23170863	0.66679	0.8953975	1	1	227	tags=7%, list=2%, signal=7%
OHGUCHI_LIVER_HNF4A_TARGETS_DN	OHGUCHI_LIVER_HNF4A_TARGETS_DN		95	0.25029683	0.6661821	0.90465117	1	1	2084	tags=24%, list=19%, signal=29%
YAGI_AML_RELAPSE_PROGNOSIS	YAGI_AML_RELAPSE_PROGNOSIS		27	0.20507944	0.6658944	0.8742138	1	1	4568	tags=48%, list=41%, signal=81%
KEGG_NATURAL_KILLER_CELL_MEDIATED_CYTOTOXICITY	KEGG_NATURAL_KILLER_CELL_MEDIATED_CYTOTOXICITY		64	0.21717857	0.665846	0.8723898	1	1	2369	tags=22%, list=21%, signal=28%
REACTOME_INHIBITION_OF_INSULIN_SECRETION_BY_ADRENALINE_NORADRENALINE	REACTOME_INHIBITION_OF_INSULIN_SECRETION_BY_ADRENALINE_NORADRENALINE		19	0.23591995	0.6656481	0.9161148	1	1	5212	tags=42%, list=47%, signal=79%
DAUER_STAT3_TARGETS_UP	DAUER_STAT3_TARGETS_UP		28	0.24234337	0.665594	0.9227166	1	1	1598	tags=21%, list=14%, signal=25%
SAKAI_CHRONIC_HEPATITIS_VS_LIVER_CANCER_UP	SAKAI_CHRONIC_HEPATITIS_VS_LIVER_CANCER_UP		46	0.20329607	0.6646454	0.8799172	1	1	5359	tags=59%, list=48%, signal=112%
AMUNDSON_POOR_SURVIVAL_AFTER_GAMMA_RADIATION_2G	AMUNDSON_POOR_SURVIVAL_AFTER_GAMMA_RADIATION_2G		96	0.19138135	0.6645643	0.88839287	1	1	1445	tags=15%, list=13%, signal=17%
MORI_IMMATURE_B_LYMPHOCYTE_DN	MORI_IMMATURE_B_LYMPHOCYTE_DN		61	0.24720494	0.66452104	0.78781515	1	1	3224	tags=39%, list=29%, signal=55%
GOTZMANN_EPITHELIAL_TO_MESENCHYMAL_TRANSITION_DN	GOTZMANN_EPITHELIAL_TO_MESENCHYMAL_TRANSITION_DN		160	0.17200826	0.6640709	0.9625293	1	1	5029	tags=49%, list=45%, signal=87%
VERHAAK_GLIOBLASTOMA_PRONEURAL	VERHAAK_GLIOBLASTOMA_PRONEURAL		110	0.17975855	0.66364837	0.98416287	1	1	2769	tags=23%, list=25%, signal=30%
PEREZ_TP53_AND_TP63_TARGETS	PEREZ_TP53_AND_TP63_TARGETS		102	0.19459257	0.66275716	0.96912116	1	1	3630	tags=30%, list=32%, signal=45%
GARY_CD5_TARGETS_UP	GARY_CD5_TARGETS_UP		289	0.14915675	0.6619389	0.93990386	1	1	5062	tags=44%, list=45%, signal=78%
FRASOR_TAMOXIFEN_RESPONSE_UP	FRASOR_TAMOXIFEN_RESPONSE_UP		30	0.21163046	0.66103035	0.9292035	1	1	6100	tags=67%, list=54%, signal=146%
XU_GH1_AUTOCRINE_TARGETS_DN	XU_GH1_AUTOCRINE_TARGETS_DN		75	0.1827911	0.66085416	0.97011495	1	1	2235	tags=21%, list=20%, signal=26%
GUO_TARGETS_OF_IRS1_AND_IRS2	GUO_TARGETS_OF_IRS1_AND_IRS2		65	0.18429445	0.66083884	0.9470199	1	1	3021	tags=23%, list=27%, signal=31%
BONOME_OVARIAN_CANCER_SURVIVAL_OPTIMAL_DEBULKING	BONOME_OVARIAN_CANCER_SURVIVAL_OPTIMAL_DEBULKING		128	0.16103405	0.6606404	0.98313254	1	1	4023	tags=38%, list=36%, signal=58%
KYNG_DNA_DAMAGE_BY_GAMMA_RADIATION	KYNG_DNA_DAMAGE_BY_GAMMA_RADIATION		56	0.20531988	0.6605988	0.93564355	1	1	2285	tags=25%, list=20%, signal=31%
ALCALAY_AML_BY_NPM1_LOCALIZATION_UP	ALCALAY_AML_BY_NPM1_LOCALIZATION_UP		94	0.19616298	0.66053355	0.9703872	1	1	1048	tags=13%, list=9%, signal=14%
BIOCARTA_IL2_PATHWAY	BIOCARTA_IL2_PATHWAY		15	0.24990918	0.6603665	0.84054667	1	1	1105	tags=13%, list=10%, signal=15%
DARWICHE_SKIN_TUMOR_PROMOTER_DN	DARWICHE_SKIN_TUMOR_PROMOTER_DN		99	0.16723065	0.65962195	0.97932816	1	1	3705	tags=29%, list=33%, signal=43%
FARMER_BREAST_CANCER_APOCRINE_VS_BASAL	FARMER_BREAST_CANCER_APOCRINE_VS_BASAL		196	0.17011204	0.65934575	0.987715	1	1	1881	tags=17%, list=17%, signal=20%
CHANGOLKAR_H2AFY_TARGETS_UP	CHANGOLKAR_H2AFY_TARGETS_UP		21	0.21164186	0.65908	0.91722596	1	1	4943	tags=57%, list=44%, signal=102%
MANTOVANI_VIRAL_GPCR_SIGNALING_DN	MANTOVANI_VIRAL_GPCR_SIGNALING_DN		26	0.20715566	0.65871644	0.9216152	1	1	4558	tags=46%, list=41%, signal=78%
SASSON_RESPONSE_TO_GONADOTROPHINS_DN	SASSON_RESPONSE_TO_GONADOTROPHINS_DN		60	0.20347913	0.65849394	0.93818986	1	1	5043	tags=47%, list=45%, signal=84%
LE_EGR2_TARGETS_DN	LE_EGR2_TARGETS_DN		82	0.21234198	0.65840566	0.95571095	1	1	2297	tags=20%, list=21%, signal=24%
CHENG_RESPONSE_TO_NICKEL_ACETATE	CHENG_RESPONSE_TO_NICKEL_ACETATE		25	0.19654444	0.65671444	0.8985201	1	1	4799	tags=48%, list=43%, signal=84%
KEGG_VASCULAR_SMOOTH_MUSCLE_CONTRACTION	KEGG_VASCULAR_SMOOTH_MUSCLE_CONTRACTION		74	0.19575828	0.65616065	0.93990386	1	1	818	tags=11%, list=7%, signal=12%
KUROKAWA_LIVER_CANCER_CHEMOTHERAPY_DN	KUROKAWA_LIVER_CANCER_CHEMOTHERAPY_DN		28	0.19496904	0.656129	0.92444444	1	1	2036	tags=18%, list=18%, signal=22%
RICKMAN_TUMOR_DIFFERENTIATED_WELL_VS_MODERATELY_DN	RICKMAN_TUMOR_DIFFERENTIATED_WELL_VS_MODERATELY_DN		55	0.22663611	0.6545891	0.9095238	1	1	3574	tags=35%, list=32%, signal=50%
PID_CXCR4_PATHWAY	PID_CXCR4_PATHWAY		65	0.19782199	0.6545241	0.9298642	1	1	4643	tags=40%, list=41%, signal=68%
PID_CD8TCRPATHWAY	PID_CD8TCRPATHWAY		36	0.2361399	0.6542892	0.85858583	1	1	1360	tags=17%, list=12%, signal=19%
GROSS_HIF1A_TARGETS_DN	GROSS_HIF1A_TARGETS_DN		18	0.26214817	0.65402746	0.9419954	1	1	2758	tags=28%, list=25%, signal=37%
FERNANDEZ_BOUND_BY_MYC	FERNANDEZ_BOUND_BY_MYC		126	0.15158156	0.6539856	0.97964376	1	1	5101	tags=48%, list=46%, signal=86%
RICKMAN_HEAD_AND_NECK_CANCER_F	RICKMAN_HEAD_AND_NECK_CANCER_F		35	0.3429642	0.65357804	0.81113803	1	1	1967	tags=23%, list=18%, signal=28%
RUAN_RESPONSE_TO_TROGLITAZONE_DN	RUAN_RESPONSE_TO_TROGLITAZONE_DN		17	0.2582441	0.65334475	0.88247865	1	1	1044	tags=18%, list=9%, signal=19%
PID_PTP1BPATHWAY	PID_PTP1BPATHWAY		36	0.21718723	0.6532742	0.90949225	1	1	4190	tags=33%, list=37%, signal=53%
ALONSO_METASTASIS_UP	ALONSO_METASTASIS_UP		126	0.16230297	0.6523069	0.9266667	1	1	5373	tags=48%, list=48%, signal=92%
HUMMEL_BURKITTS_LYMPHOMA_UP	HUMMEL_BURKITTS_LYMPHOMA_UP		17	0.26147106	0.6520732	0.92111367	1	1	2502	tags=35%, list=22%, signal=45%
HOFFMANN_IMMATURE_TO_MATURE_B_LYMPHOCYTE_UP	HOFFMANN_IMMATURE_TO_MATURE_B_LYMPHOCYTE_UP		25	0.23500563	0.65162784	0.9164733	1	1	2417	tags=28%, list=22%, signal=36%
MIKKELSEN_MEF_LCP_WITH_H3K27ME3	MIKKELSEN_MEF_LCP_WITH_H3K27ME3		39	0.24814886	0.65153134	0.8502304	1	1	530	tags=8%, list=5%, signal=8%
OKUMURA_INFLAMMATORY_RESPONSE_LPS	OKUMURA_INFLAMMATORY_RESPONSE_LPS		108	0.17486767	0.6512799	0.98160917	1	1	3171	tags=27%, list=28%, signal=37%
LI_LUNG_CANCER	LI_LUNG_CANCER		29	0.20171286	0.650614	0.92424244	1	1	6585	tags=62%, list=59%, signal=150%
HEIDENBLAD_AMPLICON_8Q24_DN	HEIDENBLAD_AMPLICON_8Q24_DN		25	0.19621286	0.65047634	0.9032967	1	1	4036	tags=44%, list=36%, signal=69%
DUTERTRE_ESTRADIOL_RESPONSE_6HR_DN	DUTERTRE_ESTRADIOL_RESPONSE_6HR_DN		51	0.2201624	0.65023685	0.96	1	1	1954	tags=22%, list=17%, signal=26%
PID_RHODOPSIN_PATHWAY	PID_RHODOPSIN_PATHWAY		19	0.23691855	0.6502092	0.9010989	1	1	5406	tags=47%, list=48%, signal=91%
REACTOME_ASPARAGINE_N_LINKED_GLYCOSYLATION	REACTOME_ASPARAGINE_N_LINKED_GLYCOSYLATION		52	0.16836593	0.6500494	0.8912037	1	1	5789	tags=50%, list=52%, signal=103%
KEGG_VEGF_SIGNALING_PATHWAY	KEGG_VEGF_SIGNALING_PATHWAY		46	0.18608005	0.6496695	0.9618834	1	1	4479	tags=41%, list=40%, signal=69%
WOTTON_RUNX_TARGETS_DN	WOTTON_RUNX_TARGETS_DN		20	0.24480441	0.6495308	0.9350348	1	1	1793	tags=20%, list=16%, signal=24%
TIEN_INTESTINE_PROBIOTICS_2HR_UP	TIEN_INTESTINE_PROBIOTICS_2HR_UP		16	0.21390073	0.64952177	0.89841986	1	1	4760	tags=44%, list=43%, signal=76%
SENGUPTA_EBNA1_ANTICORRELATED	SENGUPTA_EBNA1_ANTICORRELATED		74	0.18631525	0.6483985	0.94258374	1	1	6175	tags=55%, list=55%, signal=123%
PECE_MAMMARY_STEM_CELL_DN	PECE_MAMMARY_STEM_CELL_DN		82	0.16317776	0.64835185	0.85510206	1	1	6316	tags=67%, list=56%, signal=153%
YAGI_AML_WITH_INV_16_TRANSLOCATION	YAGI_AML_WITH_INV_16_TRANSLOCATION		252	0.15015687	0.64823204	0.99746835	1	1	2166	tags=18%, list=19%, signal=22%
JECHLINGER_EPITHELIAL_TO_MESENCHYMAL_TRANSITION_DN	JECHLINGER_EPITHELIAL_TO_MESENCHYMAL_TRANSITION_DN		47	0.21122317	0.64667946	0.9195652	1	1	1954	tags=21%, list=17%, signal=26%
LABBE_TGFB1_TARGETS_UP	LABBE_TGFB1_TARGETS_UP		74	0.20924665	0.64629084	0.9814385	1	1	832	tags=12%, list=7%, signal=13%
ZHANG_RESPONSE_TO_IKK_INHIBITOR_AND_TNF_DN	ZHANG_RESPONSE_TO_IKK_INHIBITOR_AND_TNF_DN		35	0.2022052	0.64613307	0.95110023	1	1	1538	tags=20%, list=14%, signal=23%
ZHAN_MULTIPLE_MYELOMA_CD1_VS_CD2_UP	ZHAN_MULTIPLE_MYELOMA_CD1_VS_CD2_UP		43	0.20501935	0.6445957	0.98669624	1	1	1911	tags=21%, list=17%, signal=25%
PID_PDGFRBPATHWAY	PID_PDGFRBPATHWAY		90	0.17109084	0.64374393	0.93171805	1	1	4482	tags=41%, list=40%, signal=68%
JAEGER_METASTASIS_UP	JAEGER_METASTASIS_UP		28	0.2452904	0.6435585	0.9354839	1	1	2188	tags=32%, list=20%, signal=40%
GROSS_HYPOXIA_VIA_ELK3_AND_HIF1A_DN	GROSS_HYPOXIA_VIA_ELK3_AND_HIF1A_DN		56	0.176402	0.64150244	0.94930875	1	1	4159	tags=34%, list=37%, signal=54%
DUTERTRE_ESTRADIOL_RESPONSE_24HR_DN	DUTERTRE_ESTRADIOL_RESPONSE_24HR_DN		264	0.17861651	0.6414666	0.97593	1	1	2664	tags=23%, list=24%, signal=30%
ROVERSI_GLIOMA_COPY_NUMBER_DN	ROVERSI_GLIOMA_COPY_NUMBER_DN		35	0.1847068	0.6399722	0.9391892	1	1	3016	tags=26%, list=27%, signal=35%
MARTINEZ_RB1_TARGETS_DN	MARTINEZ_RB1_TARGETS_DN		344	0.16233836	0.6386975	0.99220777	1	1	1497	tags=14%, list=13%, signal=16%
CHUNG_BLISTER_CYTOTOXICITY_DN	CHUNG_BLISTER_CYTOTOXICITY_DN		22	0.22547308	0.63856393	0.92410713	1	1	351	tags=9%, list=3%, signal=9%
REACTOME_TRANSPORT_OF_MATURE_MRNA_DERIVED_FROM_AN_INTRONLESS_TRANSCRIPT	REACTOME_TRANSPORT_OF_MATURE_MRNA_DERIVED_FROM_AN_INTRONLESS_TRANSCRIPT		21	0.23735431	0.6383814	0.829703	1	1	6876	tags=81%, list=61%, signal=209%
CHANDRAN_METASTASIS_DN	CHANDRAN_METASTASIS_DN		147	0.18585688	0.6377075	0.9900249	1	1	1851	tags=19%, list=17%, signal=23%
LEIN_OLIGODENDROCYTE_MARKERS	LEIN_OLIGODENDROCYTE_MARKERS		52	0.19546834	0.63725305	0.96744186	1	1	4799	tags=37%, list=43%, signal=64%
MARIADASON_RESPONSE_TO_CURCUMIN_SULINDAC_5	MARIADASON_RESPONSE_TO_CURCUMIN_SULINDAC_5		17	0.2089124	0.6366004	0.8948498	1	1	1857	tags=18%, list=17%, signal=21%
DELPUECH_FOXO3_TARGETS_UP	DELPUECH_FOXO3_TARGETS_UP		49	0.20822121	0.63448036	0.95143485	1	1	1033	tags=14%, list=9%, signal=16%
TOMIDA_METASTASIS_UP	TOMIDA_METASTASIS_UP		15	0.21238658	0.63437337	0.88594705	1	1	4187	tags=53%, list=37%, signal=85%
BIDUS_METASTASIS_DN	BIDUS_METASTASIS_DN		78	0.20261112	0.63428444	0.9181416	1	1	3539	tags=32%, list=32%, signal=47%
KAAB_FAILED_HEART_ATRIUM_DN	KAAB_FAILED_HEART_ATRIUM_DN		95	0.16056968	0.6341979	0.9136069	1	1	5188	tags=44%, list=46%, signal=82%
BASSO_B_LYMPHOCYTE_NETWORK	BASSO_B_LYMPHOCYTE_NETWORK		83	0.16217957	0.63346076	0.91925466	1	1	5886	tags=57%, list=53%, signal=118%
RASHI_RESPONSE_TO_IONIZING_RADIATION_3	RASHI_RESPONSE_TO_IONIZING_RADIATION_3		31	0.19230181	0.63154393	0.90416664	1	1	3120	tags=29%, list=28%, signal=40%
GARGALOVIC_RESPONSE_TO_OXIDIZED_PHOSPHOLIPIDS_YELLOW_UP	GARGALOVIC_RESPONSE_TO_OXIDIZED_PHOSPHOLIPIDS_YELLOW_UP		15	0.22754559	0.63129777	0.9151786	1	1	4359	tags=47%, list=39%, signal=76%
CHANG_IMMORTALIZED_BY_HPV31_DN	CHANG_IMMORTALIZED_BY_HPV31_DN		44	0.23411609	0.63059646	0.9282297	1	1	629	tags=11%, list=6%, signal=12%
KYNG_RESPONSE_TO_H2O2_VIA_ERCC6_DN	KYNG_RESPONSE_TO_H2O2_VIA_ERCC6_DN		33	0.16892447	0.62996113	0.93791574	1	1	4028	tags=33%, list=36%, signal=52%
KEGG_INSULIN_SIGNALING_PATHWAY	KEGG_INSULIN_SIGNALING_PATHWAY		86	0.15959483	0.6294377	0.97235024	1	1	1399	tags=14%, list=12%, signal=16%
ZHAN_MULTIPLE_MYELOMA_MS_UP	ZHAN_MULTIPLE_MYELOMA_MS_UP		26	0.23040274	0.6294248	0.95642203	1	1	5	tags=4%, list=0%, signal=4%
HOELZEL_NF1_TARGETS_UP	HOELZEL_NF1_TARGETS_UP		68	0.20803113	0.6288067	0.97794116	1	1	1331	tags=13%, list=12%, signal=15%
MCCABE_HOXC6_TARGETS_CANCER_UP	MCCABE_HOXC6_TARGETS_CANCER_UP		19	0.21239792	0.62871945	0.9544364	1	1	4286	tags=42%, list=38%, signal=68%
REACTOME_PEPTIDE_CHAIN_ELONGATION	REACTOME_PEPTIDE_CHAIN_ELONGATION		53	0.20626476	0.6268796	0.7950311	1	1	6514	tags=83%, list=58%, signal=198%
KEGG_RIBOSOME	KEGG_RIBOSOME		54	0.20228307	0.62675744	0.7983539	1	1	6514	tags=81%, list=58%, signal=194%
KEGG_HISTIDINE_METABOLISM	KEGG_HISTIDINE_METABOLISM		20	0.23545939	0.62502307	0.9527363	1	1	2700	tags=30%, list=24%, signal=39%
REACTOME_PEROXISOMAL_LIPID_METABOLISM	REACTOME_PEROXISOMAL_LIPID_METABOLISM		15	0.25725594	0.62478894	0.9044586	1	1	5626	tags=60%, list=50%, signal=120%
SASSON_RESPONSE_TO_FORSKOLIN_DN	SASSON_RESPONSE_TO_FORSKOLIN_DN		60	0.18935817	0.6239171	0.95768374	1	1	5043	tags=47%, list=45%, signal=84%
BIOCARTA_PTDINS_PATHWAY	BIOCARTA_PTDINS_PATHWAY		16	0.19968481	0.62359166	0.93421054	1	1	2173	tags=19%, list=19%, signal=23%
REACTOME_SIGNALING_BY_ILS	REACTOME_SIGNALING_BY_ILS		69	0.18360038	0.62335926	0.91058826	1	1	3653	tags=33%, list=33%, signal=49%
NIKOLSKY_BREAST_CANCER_8Q23_Q24_AMPLICON	NIKOLSKY_BREAST_CANCER_8Q23_Q24_AMPLICON		71	0.17592473	0.6220056	0.9541063	1	1	5255	tags=49%, list=47%, signal=92%
ZHENG_FOXP3_TARGETS_IN_THYMUS_UP	ZHENG_FOXP3_TARGETS_IN_THYMUS_UP		107	0.17418602	0.6219954	0.94143164	1	1	3124	tags=27%, list=28%, signal=37%
BILANGES_RAPAMYCIN_SENSITIVE_VIA_TSC1_AND_TSC2	BILANGES_RAPAMYCIN_SENSITIVE_VIA_TSC1_AND_TSC2		40	0.16692394	0.6212193	0.8178218	1	1	6688	tags=75%, list=60%, signal=186%
LU_IL4_SIGNALING	LU_IL4_SIGNALING		60	0.20328656	0.62043506	0.9527027	1	1	1857	tags=18%, list=17%, signal=22%
CAIRO_HEPATOBLASTOMA_DN	CAIRO_HEPATOBLASTOMA_DN		175	0.18539666	0.6187687	0.99	1	1	2253	tags=21%, list=20%, signal=25%
PID_S1P_S1P3_PATHWAY	PID_S1P_S1P3_PATHWAY		15	0.24697895	0.6186401	0.9285714	1	1	5531	tags=53%, list=49%, signal=105%
KEGG_VASOPRESSIN_REGULATED_WATER_REABSORPTION	KEGG_VASOPRESSIN_REGULATED_WATER_REABSORPTION		32	0.18707164	0.61848253	0.9465116	1	1	4431	tags=41%, list=40%, signal=67%
JAERVINEN_AMPLIFIED_IN_LARYNGEAL_CANCER	JAERVINEN_AMPLIFIED_IN_LARYNGEAL_CANCER		20	0.18982445	0.6171813	0.9343545	1	1	6543	tags=70%, list=58%, signal=168%
REACTOME_CITRIC_ACID_CYCLE_TCA_CYCLE	REACTOME_CITRIC_ACID_CYCLE_TCA_CYCLE		16	0.236634	0.61652654	0.82945734	1	1	5962	tags=63%, list=53%, signal=133%
FLOTHO_PEDIATRIC_ALL_THERAPY_RESPONSE_UP	FLOTHO_PEDIATRIC_ALL_THERAPY_RESPONSE_UP		36	0.16625923	0.61639947	0.9203354	1	1	6349	tags=72%, list=57%, signal=166%
RAY_TUMORIGENESIS_BY_ERBB2_CDC25A_DN	RAY_TUMORIGENESIS_BY_ERBB2_CDC25A_DN		97	0.20400111	0.6161369	0.9548533	1	1	4548	tags=44%, list=41%, signal=74%
THILLAINADESAN_ZNF217_TARGETS_UP	THILLAINADESAN_ZNF217_TARGETS_UP		20	0.22396429	0.61613125	0.9141631	1	1	4141	tags=40%, list=37%, signal=63%
SCHAEFFER_PROSTATE_DEVELOPMENT_AND_CANCER_BOX4_DN	SCHAEFFER_PROSTATE_DEVELOPMENT_AND_CANCER_BOX4_DN		15	0.2280986	0.61563766	0.9117043	1	1	6392	tags=67%, list=57%, signal=155%
REN_ALVEOLAR_RHABDOMYOSARCOMA_UP	REN_ALVEOLAR_RHABDOMYOSARCOMA_UP		56	0.23218697	0.6143145	0.9546539	1	1	3216	tags=27%, list=29%, signal=37%
PROVENZANI_METASTASIS_UP	PROVENZANI_METASTASIS_UP		116	0.14638779	0.6131571	0.9885057	1	1	5653	tags=49%, list=50%, signal=98%
GAZDA_DIAMOND_BLACKFAN_ANEMIA_ERYTHROID_DN	GAZDA_DIAMOND_BLACKFAN_ANEMIA_ERYTHROID_DN		239	0.1336061	0.6120915	0.9974619	1	1	3865	tags=29%, list=35%, signal=44%
KYNG_DNA_DAMAGE_UP	KYNG_DNA_DAMAGE_UP		140	0.16531315	0.61070967	0.9878049	1	1	2520	tags=24%, list=23%, signal=30%
SEIDEN_MET_SIGNALING	SEIDEN_MET_SIGNALING		16	0.21091004	0.61050934	0.8953722	1	1	4094	tags=50%, list=37%, signal=79%
LEE_LIVER_CANCER_MYC_DN	LEE_LIVER_CANCER_MYC_DN		39	0.2278188	0.60952055	0.9849624	1	1	2012	tags=26%, list=18%, signal=31%
MATZUK_MALE_REPRODUCTION_SERTOLI	MATZUK_MALE_REPRODUCTION_SERTOLI		20	0.20408556	0.6094255	0.97149646	1	1	3755	tags=35%, list=34%, signal=53%
KUNINGER_IGF1_VS_PDGFB_TARGETS_UP	KUNINGER_IGF1_VS_PDGFB_TARGETS_UP		45	0.29800016	0.6093745	0.85121953	1	1	1963	tags=22%, list=18%, signal=27%
ULE_SPLICING_VIA_NOVA2	ULE_SPLICING_VIA_NOVA2		28	0.19343492	0.6085465	0.9485459	1	1	4362	tags=50%, list=39%, signal=82%
REACTOME_CHOLESTEROL_BIOSYNTHESIS	REACTOME_CHOLESTEROL_BIOSYNTHESIS		17	0.25373545	0.6085423	0.82530123	1	1	3753	tags=29%, list=34%, signal=44%
MEISSNER_NPC_HCP_WITH_H3K4ME2_AND_H3K27ME3	MEISSNER_NPC_HCP_WITH_H3K4ME2_AND_H3K27ME3		187	0.19423427	0.60800874	0.98994976	1	1	1705	tags=16%, list=15%, signal=18%
VERRECCHIA_RESPONSE_TO_TGFB1_C5	VERRECCHIA_RESPONSE_TO_TGFB1_C5		17	0.228882	0.60745186	0.9346847	1	1	2214	tags=24%, list=20%, signal=29%
KORKOLA_SEMINOMA_UP	KORKOLA_SEMINOMA_UP		30	0.19189717	0.60701746	0.9304933	1	1	5983	tags=53%, list=53%, signal=114%
MIPS_RIBOSOME_CYTOPLASMIC	MIPS_RIBOSOME_CYTOPLASMIC		51	0.19981264	0.6070008	0.805726	1	1	6514	tags=82%, list=58%, signal=196%
LEE_NEURAL_CREST_STEM_CELL_DN	LEE_NEURAL_CREST_STEM_CELL_DN		71	0.19276294	0.60584986	0.99766356	1	1	1758	tags=15%, list=16%, signal=18%
PASQUALUCCI_LYMPHOMA_BY_GC_STAGE_DN	PASQUALUCCI_LYMPHOMA_BY_GC_STAGE_DN		94	0.18164843	0.6057794	0.96355355	1	1	4134	tags=37%, list=37%, signal=59%
REACTOME_ION_TRANSPORT_BY_P_TYPE_ATPASES	REACTOME_ION_TRANSPORT_BY_P_TYPE_ATPASES		17	0.22700961	0.6052646	0.93611795	1	1	3656	tags=35%, list=33%, signal=52%
FOSTER_TOLERANT_MACROPHAGE_DN	FOSTER_TOLERANT_MACROPHAGE_DN		230	0.17720388	0.60493267	0.98660713	1	1	2500	tags=21%, list=22%, signal=27%
YAO_TEMPORAL_RESPONSE_TO_PROGESTERONE_CLUSTER_7	YAO_TEMPORAL_RESPONSE_TO_PROGESTERONE_CLUSTER_7		55	0.15720236	0.6034013	0.93333334	1	1	6271	tags=73%, list=56%, signal=164%
SMID_BREAST_CANCER_RELAPSE_IN_BRAIN_UP	SMID_BREAST_CANCER_RELAPSE_IN_BRAIN_UP		28	0.22452253	0.6030684	0.98571426	1	1	3663	tags=36%, list=33%, signal=53%
SANA_RESPONSE_TO_IFNG_UP	SANA_RESPONSE_TO_IFNG_UP		39	0.25161713	0.6018414	0.89548695	1	1	3403	tags=41%, list=30%, signal=59%
BERTUCCI_MEDULLARY_VS_DUCTAL_BREAST_CANCER_UP	BERTUCCI_MEDULLARY_VS_DUCTAL_BREAST_CANCER_UP		108	0.16846935	0.6012359	0.9339623	1	1	3600	tags=28%, list=32%, signal=41%
HASLINGER_B_CLL_WITH_CHROMOSOME_12_TRISOMY	HASLINGER_B_CLL_WITH_CHROMOSOME_12_TRISOMY		16	0.23335293	0.6007424	0.93333334	1	1	4597	tags=44%, list=41%, signal=74%
JAEGER_METASTASIS_DN	JAEGER_METASTASIS_DN		144	0.22204818	0.59976554	0.9516129	1	1	1568	tags=17%, list=14%, signal=20%
REACTOME_PTM_GAMMA_CARBOXYLATION_HYPUSINE_FORMATION_AND_ARYLSULFATASE_ACTIVATION	REACTOME_PTM_GAMMA_CARBOXYLATION_HYPUSINE_FORMATION_AND_ARYLSULFATASE_ACTIVATION		16	0.22554117	0.5988779	0.95529413	1	1	1753	tags=19%, list=16%, signal=22%
JISON_SICKLE_CELL_DISEASE_UP	JISON_SICKLE_CELL_DISEASE_UP		123	0.17808726	0.5981185	0.9614458	1	1	3540	tags=30%, list=32%, signal=44%
MULLIGHAN_NPM1_MUTATED_SIGNATURE_1_DN	MULLIGHAN_NPM1_MUTATED_SIGNATURE_1_DN		63	0.171173	0.597421	0.97482836	1	1	4304	tags=37%, list=38%, signal=59%
CHIN_BREAST_CANCER_COPY_NUMBER_UP	CHIN_BREAST_CANCER_COPY_NUMBER_UP		17	0.21404007	0.59584725	0.94967175	1	1	5129	tags=47%, list=46%, signal=87%
SCHMIDT_POR_TARGETS_IN_LIMB_BUD_UP	SCHMIDT_POR_TARGETS_IN_LIMB_BUD_UP		18	0.23901796	0.5946702	0.9079498	1	1	2151	tags=17%, list=19%, signal=21%
DACOSTA_UV_RESPONSE_VIA_ERCC3_TTD_UP	DACOSTA_UV_RESPONSE_VIA_ERCC3_TTD_UP		42	0.165039	0.5943472	0.95726496	1	1	5257	tags=55%, list=47%, signal=103%
MCDOWELL_ACUTE_LUNG_INJURY_DN	MCDOWELL_ACUTE_LUNG_INJURY_DN		34	0.2265559	0.5940279	0.9606481	1	1	571	tags=12%, list=5%, signal=12%
IWANAGA_CARCINOGENESIS_BY_KRAS_PTEN_UP	IWANAGA_CARCINOGENESIS_BY_KRAS_PTEN_UP		98	0.16480677	0.59359884	1	1	1	2668	tags=24%, list=24%, signal=32%
REACTOME_POST_TRANSLATIONAL_PROTEIN_MODIFICATION	REACTOME_POST_TRANSLATIONAL_PROTEIN_MODIFICATION		105	0.1492057	0.59291667	0.9878049	1	1	5517	tags=49%, list=49%, signal=95%
WANG_BARRETTS_ESOPHAGUS_UP	WANG_BARRETTS_ESOPHAGUS_UP		34	0.20100082	0.5927889	0.974537	1	1	146	tags=6%, list=1%, signal=6%
GOLDRATH_IMMUNE_MEMORY	GOLDRATH_IMMUNE_MEMORY		48	0.20225507	0.5926467	0.9751131	1	1	3236	tags=29%, list=29%, signal=41%
NIKOLSKY_BREAST_CANCER_16Q24_AMPLICON	NIKOLSKY_BREAST_CANCER_16Q24_AMPLICON		24	0.18636905	0.5923686	0.92444444	1	1	3508	tags=38%, list=31%, signal=54%
REACTOME_NGF_SIGNALLING_VIA_TRKA_FROM_THE_PLASMA_MEMBRANE	REACTOME_NGF_SIGNALLING_VIA_TRKA_FROM_THE_PLASMA_MEMBRANE		82	0.15006863	0.5920626	0.9569161	1	1	5597	tags=51%, list=50%, signal=102%
KEGG_CARDIAC_MUSCLE_CONTRACTION	KEGG_CARDIAC_MUSCLE_CONTRACTION		58	0.20144881	0.59132946	0.93830335	1	1	3919	tags=33%, list=35%, signal=50%
YAO_TEMPORAL_RESPONSE_TO_PROGESTERONE_CLUSTER_9	YAO_TEMPORAL_RESPONSE_TO_PROGESTERONE_CLUSTER_9		55	0.18708144	0.5910559	0.9655172	1	1	3738	tags=38%, list=33%, signal=57%
FIGUEROA_AML_METHYLATION_CLUSTER_3_DN	FIGUEROA_AML_METHYLATION_CLUSTER_3_DN		17	0.2152187	0.59094936	0.9312796	1	1	4301	tags=47%, list=38%, signal=76%
BIOCARTA_AT1R_PATHWAY	BIOCARTA_AT1R_PATHWAY		20	0.20131755	0.5897679	0.94630873	1	1	6328	tags=65%, list=57%, signal=149%
MCBRYAN_PUBERTAL_BREAST_4_5WK_UP	MCBRYAN_PUBERTAL_BREAST_4_5WK_UP		185	0.20017123	0.58786535	0.9753593	1	1	2317	tags=25%, list=21%, signal=31%
KESHELAVA_MULTIPLE_DRUG_RESISTANCE	KESHELAVA_MULTIPLE_DRUG_RESISTANCE		46	0.15555911	0.58685297	0.9779951	1	1	5508	tags=54%, list=49%, signal=107%
RIZ_ERYTHROID_DIFFERENTIATION_APOBEC2	RIZ_ERYTHROID_DIFFERENTIATION_APOBEC2		18	0.23525083	0.5866386	0.95381063	1	1	2369	tags=22%, list=21%, signal=28%
ROSS_ACUTE_MYELOID_LEUKEMIA_CBF	ROSS_ACUTE_MYELOID_LEUKEMIA_CBF		51	0.1829279	0.5865832	0.98013246	1	1	1443	tags=14%, list=13%, signal=16%
HAN_JNK_SINGALING_UP	HAN_JNK_SINGALING_UP		28	0.24499162	0.58593106	0.9625293	1	1	3570	tags=43%, list=32%, signal=63%
BIOCARTA_CTLA4_PATHWAY	BIOCARTA_CTLA4_PATHWAY		15	0.26804262	0.58490384	0.88659793	1	1	1604	tags=20%, list=14%, signal=23%
KEGG_HYPERTROPHIC_CARDIOMYOPATHY_HCM	KEGG_HYPERTROPHIC_CARDIOMYOPATHY_HCM		55	0.20130473	0.5826774	0.967366	1	1	3919	tags=33%, list=35%, signal=50%
BURTON_ADIPOGENESIS_11	BURTON_ADIPOGENESIS_11		37	0.20224933	0.5825731	0.96194506	1	1	3819	tags=38%, list=34%, signal=57%
PID_WNT_CANONICAL_PATHWAY	PID_WNT_CANONICAL_PATHWAY		16	0.19596703	0.58218104	0.94553375	1	1	3917	tags=31%, list=35%, signal=48%
DELASERNA_MYOD_TARGETS_UP	DELASERNA_MYOD_TARGETS_UP		57	0.22098762	0.58175075	0.94736844	1	1	4139	tags=33%, list=37%, signal=53%
KEGG_FC_GAMMA_R_MEDIATED_PHAGOCYTOSIS	KEGG_FC_GAMMA_R_MEDIATED_PHAGOCYTOSIS		63	0.18268184	0.58058316	0.94926006	1	1	3751	tags=37%, list=33%, signal=55%
MARIADASON_RESPONSE_TO_BUTYRATE_SULINDAC_6	MARIADASON_RESPONSE_TO_BUTYRATE_SULINDAC_6		19	0.1865398	0.5802267	0.9558499	1	1	5446	tags=68%, list=49%, signal=133%
NADLER_HYPERGLYCEMIA_AT_OBESITY	NADLER_HYPERGLYCEMIA_AT_OBESITY		48	0.1526863	0.578306	0.98333335	1	1	4664	tags=35%, list=42%, signal=60%
FIGUEROA_AML_METHYLATION_CLUSTER_1_UP	FIGUEROA_AML_METHYLATION_CLUSTER_1_UP		47	0.18431507	0.578033	0.9859155	1	1	3322	tags=30%, list=30%, signal=42%
JAZAG_TGFB1_SIGNALING_VIA_SMAD4_DN	JAZAG_TGFB1_SIGNALING_VIA_SMAD4_DN		43	0.17580707	0.57719165	0.9811765	1	1	3794	tags=30%, list=34%, signal=46%
REACTOME_ANTIGEN_PROCESSING_CROSS_PRESENTATION	REACTOME_ANTIGEN_PROCESSING_CROSS_PRESENTATION		55	0.17137766	0.5766459	0.86290324	1	1	5504	tags=55%, list=49%, signal=107%
REACTOME_SLC_MEDIATED_TRANSMEMBRANE_TRANSPORT	REACTOME_SLC_MEDIATED_TRANSMEMBRANE_TRANSPORT		163	0.16057819	0.57663995	1	1	1	2487	tags=18%, list=22%, signal=23%
PID_ER_NONGENOMIC_PATHWAY	PID_ER_NONGENOMIC_PATHWAY		28	0.19188493	0.5766243	0.9807692	1	1	4570	tags=39%, list=41%, signal=66%
SCHUHMACHER_MYC_TARGETS_UP	SCHUHMACHER_MYC_TARGETS_UP		54	0.16929716	0.57450914	0.8778004	1	1	5919	tags=48%, list=53%, signal=102%
ENK_UV_RESPONSE_EPIDERMIS_UP	ENK_UV_RESPONSE_EPIDERMIS_UP		187	0.1398682	0.5743089	0.9955157	1	1	3683	tags=30%, list=33%, signal=44%
ROSS_AML_WITH_AML1_ETO_FUSION	ROSS_AML_WITH_AML1_ETO_FUSION		46	0.17427346	0.57420754	0.9930556	1	1	6025	tags=50%, list=54%, signal=108%
REACTOME_GLUCAGON_TYPE_LIGAND_RECEPTORS	REACTOME_GLUCAGON_TYPE_LIGAND_RECEPTORS		23	0.21468465	0.5741416	0.94292235	1	1	3134	tags=22%, list=28%, signal=30%
BERENJENO_TRANSFORMED_BY_RHOA_UP	BERENJENO_TRANSFORMED_BY_RHOA_UP		362	0.17023379	0.573041	0.94860816	1	1	4628	tags=45%, list=41%, signal=75%
REACTOME_THROMBOXANE_SIGNALLING_THROUGH_TP_RECEPTOR	REACTOME_THROMBOXANE_SIGNALLING_THROUGH_TP_RECEPTOR		17	0.20605414	0.5716979	0.9608295	1	1	3134	tags=24%, list=28%, signal=33%
ZHAN_EARLY_DIFFERENTIATION_GENES_DN	ZHAN_EARLY_DIFFERENTIATION_GENES_DN		33	0.18425024	0.57168424	0.9588101	1	1	2859	tags=27%, list=26%, signal=37%
LEE_RECENT_THYMIC_EMIGRANT	LEE_RECENT_THYMIC_EMIGRANT		113	0.15067244	0.5716571	0.9954338	1	1	4247	tags=35%, list=38%, signal=55%
ELVIDGE_HYPOXIA_BY_DMOG_DN	ELVIDGE_HYPOXIA_BY_DMOG_DN		37	0.17612855	0.5713549	0.9911894	1	1	4148	tags=35%, list=37%, signal=56%
CHNG_MULTIPLE_MYELOMA_HYPERPLOID_UP	CHNG_MULTIPLE_MYELOMA_HYPERPLOID_UP		35	0.17253627	0.5703822	0.89759034	1	1	6107	tags=71%, list=55%, signal=157%
ZHOU_TNF_SIGNALING_4HR	ZHOU_TNF_SIGNALING_4HR		35	0.18222445	0.5700269	0.9394572	1	1	4203	tags=40%, list=38%, signal=64%
MUNSHI_MULTIPLE_MYELOMA_UP	MUNSHI_MULTIPLE_MYELOMA_UP		60	0.15097457	0.56927395	0.9843401	1	1	6057	tags=63%, list=54%, signal=137%
SMID_BREAST_CANCER_BASAL_UP	SMID_BREAST_CANCER_BASAL_UP		392	0.16203938	0.5690979	1	1	1	1641	tags=15%, list=15%, signal=17%
BAE_BRCA1_TARGETS_UP	BAE_BRCA1_TARGETS_UP		60	0.15104349	0.5686877	0.9745223	1	1	3562	tags=30%, list=32%, signal=44%
NIKOLSKY_BREAST_CANCER_17Q21_Q25_AMPLICON	NIKOLSKY_BREAST_CANCER_17Q21_Q25_AMPLICON		176	0.14569765	0.5682995	0.9904535	1	1	3771	tags=28%, list=34%, signal=42%
BIOCARTA_IGF1R_PATHWAY	BIOCARTA_IGF1R_PATHWAY		15	0.19009168	0.5667238	0.9574468	1	1	3653	tags=40%, list=33%, signal=59%
VALK_AML_CLUSTER_1	VALK_AML_CLUSTER_1		16	0.23396297	0.5663042	0.96976745	1	1	750	tags=13%, list=7%, signal=13%
TORCHIA_TARGETS_OF_EWSR1_FLI1_FUSION_DN	TORCHIA_TARGETS_OF_EWSR1_FLI1_FUSION_DN		179	0.15367363	0.5662323	0.99777776	1	1	3606	tags=27%, list=32%, signal=39%
WELCSH_BRCA1_TARGETS_DN	WELCSH_BRCA1_TARGETS_DN		84	0.14201751	0.5653878	0.9263804	1	1	6351	tags=58%, list=57%, signal=134%
NIKOLSKY_BREAST_CANCER_7Q21_Q22_AMPLICON	NIKOLSKY_BREAST_CANCER_7Q21_Q22_AMPLICON		35	0.18378235	0.5653774	0.98660713	1	1	1883	tags=20%, list=17%, signal=24%
BRUINS_UVC_RESPONSE_VIA_TP53_GROUP_C	BRUINS_UVC_RESPONSE_VIA_TP53_GROUP_C		44	0.18638979	0.5645584	0.9930556	1	1	4174	tags=34%, list=37%, signal=54%
KYNG_DNA_DAMAGE_DN	KYNG_DNA_DAMAGE_DN		127	0.14786719	0.5634007	0.99785864	1	1	2462	tags=19%, list=22%, signal=24%
REACTOME_ION_CHANNEL_TRANSPORT	REACTOME_ION_CHANNEL_TRANSPORT		31	0.19929409	0.5603878	0.95529413	1	1	673	tags=6%, list=6%, signal=7%
PID_TXA2PATHWAY	PID_TXA2PATHWAY		35	0.18355139	0.5594338	0.9753915	1	1	5686	tags=46%, list=51%, signal=93%
JOHANSSON_GLIOMAGENESIS_BY_PDGFB_UP	JOHANSSON_GLIOMAGENESIS_BY_PDGFB_UP		30	0.17936885	0.55910885	0.95454544	1	1	3529	tags=37%, list=32%, signal=53%
KEEN_RESPONSE_TO_ROSIGLITAZONE_UP	KEEN_RESPONSE_TO_ROSIGLITAZONE_UP		26	0.19130531	0.55659217	0.94279176	1	1	2553	tags=19%, list=23%, signal=25%
BARIS_THYROID_CANCER_UP	BARIS_THYROID_CANCER_UP		17	0.17744954	0.55622876	0.96145123	1	1	5824	tags=53%, list=52%, signal=110%
PID_IL12_STAT4PATHWAY	PID_IL12_STAT4PATHWAY		18	0.22707711	0.5544761	0.9516908	1	1	630	tags=11%, list=6%, signal=12%
PID_IL8CXCR1_PATHWAY	PID_IL8CXCR1_PATHWAY		18	0.21791993	0.554085	0.9612069	1	1	4643	tags=50%, list=41%, signal=85%
HOEBEKE_LYMPHOID_STEM_CELL_UP	HOEBEKE_LYMPHOID_STEM_CELL_UP		49	0.16814254	0.55396754	0.9934066	1	1	1383	tags=14%, list=12%, signal=16%
BANDRES_RESPONSE_TO_CARMUSTIN_MGMT_24HR_DN	BANDRES_RESPONSE_TO_CARMUSTIN_MGMT_24HR_DN		26	0.17628478	0.55252516	0.9795455	1	1	5499	tags=54%, list=49%, signal=106%
JUBAN_TARGETS_OF_SPI1_AND_FLI1_DN	JUBAN_TARGETS_OF_SPI1_AND_FLI1_DN		56	0.14615783	0.5519759	0.95878524	1	1	5998	tags=52%, list=54%, signal=111%
REACTOME_GABA_B_RECEPTOR_ACTIVATION	REACTOME_GABA_B_RECEPTOR_ACTIVATION		27	0.18673764	0.5516506	0.98108745	1	1	1090	tags=11%, list=10%, signal=12%
ZWANG_CLASS_1_TRANSIENTLY_INDUCED_BY_EGF	ZWANG_CLASS_1_TRANSIENTLY_INDUCED_BY_EGF		260	0.15190193	0.55063957	0.99770117	1	1	4605	tags=39%, list=41%, signal=64%
TSAI_RESPONSE_TO_IONIZING_RADIATION	TSAI_RESPONSE_TO_IONIZING_RADIATION		100	0.16127877	0.5499402	0.99058825	1	1	1780	tags=15%, list=16%, signal=18%
RICKMAN_TUMOR_DIFFERENTIATED_WELL_VS_POORLY_DN	RICKMAN_TUMOR_DIFFERENTIATED_WELL_VS_POORLY_DN		197	0.15882371	0.5472567	0.9909091	1	1	5310	tags=45%, list=47%, signal=83%
DURCHDEWALD_SKIN_CARCINOGENESIS_DN	DURCHDEWALD_SKIN_CARCINOGENESIS_DN		140	0.15333514	0.5468797	0.9953271	1	1	1963	tags=15%, list=18%, signal=18%
YAO_TEMPORAL_RESPONSE_TO_PROGESTERONE_CLUSTER_14	YAO_TEMPORAL_RESPONSE_TO_PROGESTERONE_CLUSTER_14		95	0.13473526	0.5445416	0.9454927	1	1	6460	tags=58%, list=58%, signal=136%
CREIGHTON_AKT1_SIGNALING_VIA_MTOR_DN	CREIGHTON_AKT1_SIGNALING_VIA_MTOR_DN		17	0.1832721	0.5445236	0.939834	1	1	4294	tags=35%, list=38%, signal=57%
ZHOU_TNF_SIGNALING_30MIN	ZHOU_TNF_SIGNALING_30MIN		37	0.16437276	0.54194206	0.9579832	1	1	4255	tags=41%, list=38%, signal=65%
RORIE_TARGETS_OF_EWSR1_FLI1_FUSION_DN	RORIE_TARGETS_OF_EWSR1_FLI1_FUSION_DN		22	0.21545734	0.54038435	0.98847926	1	1	527	tags=9%, list=5%, signal=10%
KEGG_LEUKOCYTE_TRANSENDOTHELIAL_MIGRATION	KEGG_LEUKOCYTE_TRANSENDOTHELIAL_MIGRATION		85	0.17495176	0.5401283	0.99763036	1	1	3312	tags=28%, list=30%, signal=40%
GROSS_HYPOXIA_VIA_HIF1A_DN	GROSS_HYPOXIA_VIA_HIF1A_DN		74	0.16717428	0.53880256	0.9954128	1	1	2974	tags=27%, list=27%, signal=37%
ROSS_AML_WITH_MLL_FUSIONS	ROSS_AML_WITH_MLL_FUSIONS		53	0.16749756	0.5383713	0.9888641	1	1	3454	tags=28%, list=31%, signal=41%
NIELSEN_LIPOSARCOMA_DN	NIELSEN_LIPOSARCOMA_DN		15	0.19812395	0.5347303	0.9882075	1	1	2905	tags=27%, list=26%, signal=36%
REACTOME_NEP_NS2_INTERACTS_WITH_THE_CELLULAR_EXPORT_MACHINERY	REACTOME_NEP_NS2_INTERACTS_WITH_THE_CELLULAR_EXPORT_MACHINERY		16	0.20531596	0.53391033	0.9220273	1	1	5055	tags=50%, list=45%, signal=91%
KEGG_GALACTOSE_METABOLISM	KEGG_GALACTOSE_METABOLISM		21	0.17946231	0.53307915	0.98689955	1	1	48	tags=5%, list=0%, signal=5%
ONDER_CDH1_TARGETS_2_DN	ONDER_CDH1_TARGETS_2_DN		262	0.17434672	0.5303651	0.9977064	1	1	2350	tags=22%, list=21%, signal=27%
ACEVEDO_LIVER_CANCER_WITH_H3K9ME3_UP	ACEVEDO_LIVER_CANCER_WITH_H3K9ME3_UP		45	0.18391985	0.5293067	1	1	1	3190	tags=29%, list=28%, signal=40%
JAZAG_TGFB1_SIGNALING_DN	JAZAG_TGFB1_SIGNALING_DN		26	0.16281785	0.52729124	0.9842697	1	1	3208	tags=27%, list=29%, signal=38%
REACTOME_TRANSPORT_OF_MATURE_TRANSCRIPT_TO_CYTOPLASM	REACTOME_TRANSPORT_OF_MATURE_TRANSCRIPT_TO_CYTOPLASM		29	0.1798621	0.52501523	0.9125249	1	1	1704	tags=17%, list=15%, signal=20%
KEGG_LONG_TERM_DEPRESSION	KEGG_LONG_TERM_DEPRESSION		41	0.16370869	0.52454555	0.9953704	1	1	6371	tags=61%, list=57%, signal=141%
AMIT_EGF_RESPONSE_480_MCF10A	AMIT_EGF_RESPONSE_480_MCF10A		26	0.18266572	0.52425975	0.99527186	1	1	4561	tags=38%, list=41%, signal=65%
BIOCARTA_INTEGRIN_PATHWAY	BIOCARTA_INTEGRIN_PATHWAY		25	0.18922299	0.5237011	0.940367	1	1	7418	tags=76%, list=66%, signal=225%
RUAN_RESPONSE_TO_TNF_TROGLITAZONE_DN	RUAN_RESPONSE_TO_TNF_TROGLITAZONE_DN		34	0.18662658	0.52342	0.96086955	1	1	3861	tags=38%, list=34%, signal=58%
SUNG_METASTASIS_STROMA_DN	SUNG_METASTASIS_STROMA_DN		26	0.19195263	0.5222315	0.9534413	1	1	4617	tags=50%, list=41%, signal=85%
VALK_AML_CLUSTER_10	VALK_AML_CLUSTER_10		18	0.19768621	0.52200085	0.9825708	1	1	1397	tags=17%, list=12%, signal=19%
REACTOME_TRANSMEMBRANE_TRANSPORT_OF_SMALL_MOLECULES	REACTOME_TRANSMEMBRANE_TRANSPORT_OF_SMALL_MOLECULES		267	0.14061281	0.5195644	1	1	1	3547	tags=25%, list=32%, signal=35%
PID_RAS_PATHWAY	PID_RAS_PATHWAY		24	0.17610648	0.5191371	0.98876405	1	1	3750	tags=33%, list=33%, signal=50%
PODAR_RESPONSE_TO_ADAPHOSTIN_UP	PODAR_RESPONSE_TO_ADAPHOSTIN_UP		88	0.1513029	0.5178574	1	1	1	5042	tags=44%, list=45%, signal=80%
SUMI_HNF4A_TARGETS	SUMI_HNF4A_TARGETS		20	0.21038465	0.51615655	0.9778761	1	1	2482	tags=25%, list=22%, signal=32%
TAKAO_RESPONSE_TO_UVB_RADIATION_UP	TAKAO_RESPONSE_TO_UVB_RADIATION_UP		60	0.12047916	0.5144525	0.991453	1	1	6652	tags=67%, list=59%, signal=163%
LEIN_CEREBELLUM_MARKERS	LEIN_CEREBELLUM_MARKERS		39	0.16585146	0.51277834	1	1	1	5845	tags=56%, list=52%, signal=118%
REACTOME_INTERACTIONS_OF_VPR_WITH_HOST_CELLULAR_PROTEINS	REACTOME_INTERACTIONS_OF_VPR_WITH_HOST_CELLULAR_PROTEINS		21	0.18920295	0.51185036	0.932	1	1	4554	tags=38%, list=41%, signal=64%
GENTILE_UV_RESPONSE_CLUSTER_D2	GENTILE_UV_RESPONSE_CLUSTER_D2		20	0.17629215	0.51095796	0.9803063	1	1	992	tags=10%, list=9%, signal=11%
REACTOME_THE_ROLE_OF_NEF_IN_HIV1_REPLICATION_AND_DISEASE_PATHOGENESIS	REACTOME_THE_ROLE_OF_NEF_IN_HIV1_REPLICATION_AND_DISEASE_PATHOGENESIS		21	0.17333339	0.50840783	0.96912116	1	1	5467	tags=52%, list=49%, signal=102%
KEGG_GAP_JUNCTION	KEGG_GAP_JUNCTION		49	0.15203178	0.5083059	0.99769056	1	1	3653	tags=33%, list=33%, signal=48%
ACOSTA_PROLIFERATION_INDEPENDENT_MYC_TARGETS_DN	ACOSTA_PROLIFERATION_INDEPENDENT_MYC_TARGETS_DN		81	0.15075326	0.5081758	0.9930716	1	1	3897	tags=26%, list=35%, signal=39%
ST_T_CELL_SIGNAL_TRANSDUCTION	ST_T_CELL_SIGNAL_TRANSDUCTION		34	0.17560817	0.50784206	0.9880952	1	1	1263	tags=15%, list=11%, signal=17%
MCBRYAN_PUBERTAL_BREAST_3_4WK_DN	MCBRYAN_PUBERTAL_BREAST_3_4WK_DN		26	0.18154734	0.50751424	0.9886621	1	1	6110	tags=54%, list=55%, signal=118%
REACTOME_GLUCOSE_TRANSPORT	REACTOME_GLUCOSE_TRANSPORT		26	0.16501081	0.50741553	0.97741276	1	1	2179	tags=19%, list=19%, signal=24%
VALK_AML_CLUSTER_2	VALK_AML_CLUSTER_2		17	0.19758686	0.50586975	0.9908467	1	1	4587	tags=35%, list=41%, signal=60%
WNT_SIGNALING	WNT_SIGNALING		67	0.15271954	0.5010491	1	1	1	651	tags=7%, list=6%, signal=8%
DE_YY1_TARGETS_DN	DE_YY1_TARGETS_DN		50	0.15266806	0.49986905	0.9933185	1	1	3847	tags=32%, list=34%, signal=49%
DAIRKEE_CANCER_PRONE_RESPONSE_E2	DAIRKEE_CANCER_PRONE_RESPONSE_E2		18	0.21194631	0.4992743	0.9883177	1	1	3929	tags=39%, list=35%, signal=60%
SMID_BREAST_CANCER_RELAPSE_IN_LUNG_UP	SMID_BREAST_CANCER_RELAPSE_IN_LUNG_UP		15	0.2163998	0.49915564	0.9951456	1	1	1953	tags=20%, list=17%, signal=24%
EBAUER_MYOGENIC_TARGETS_OF_PAX3_FOXO1_FUSION	EBAUER_MYOGENIC_TARGETS_OF_PAX3_FOXO1_FUSION		38	0.22878864	0.49885902	0.97317076	1	1	3214	tags=26%, list=29%, signal=37%
ST_ADRENERGIC	ST_ADRENERGIC		20	0.17670362	0.49873164	0.9932886	1	1	5900	tags=55%, list=53%, signal=116%
ROSS_LEUKEMIA_WITH_MLL_FUSIONS	ROSS_LEUKEMIA_WITH_MLL_FUSIONS		50	0.16439743	0.4977229	0.99561405	1	1	1646	tags=14%, list=15%, signal=16%
CHESLER_BRAIN_HIGHEST_GENETIC_VARIANCE	CHESLER_BRAIN_HIGHEST_GENETIC_VARIANCE		22	0.16947958	0.497643	0.9929907	1	1	4570	tags=41%, list=41%, signal=69%
HUMMERICH_SKIN_CANCER_PROGRESSION_DN	HUMMERICH_SKIN_CANCER_PROGRESSION_DN		79	0.17509246	0.49551624	0.99311924	1	1	4238	tags=35%, list=38%, signal=57%
POTTI_ADRIAMYCIN_SENSITIVITY	POTTI_ADRIAMYCIN_SENSITIVITY		48	0.15598927	0.4947944	0.98695654	1	1	2962	tags=27%, list=26%, signal=37%
HELLER_HDAC_TARGETS_SILENCED_BY_METHYLATION_DN	HELLER_HDAC_TARGETS_SILENCED_BY_METHYLATION_DN		159	0.13175698	0.49238238	0.99746835	1	1	2943	tags=20%, list=26%, signal=27%
FIGUEROA_AML_METHYLATION_CLUSTER_1_DN	FIGUEROA_AML_METHYLATION_CLUSTER_1_DN		16	0.1837679	0.49085596	0.9795455	1	1	1440	tags=13%, list=13%, signal=14%
REACTOME_INNATE_IMMUNE_SYSTEM	REACTOME_INNATE_IMMUNE_SYSTEM		136	0.13814671	0.48830634	1	1	1	3384	tags=28%, list=30%, signal=40%
KEGG_MELANOGENESIS	KEGG_MELANOGENESIS		70	0.14959504	0.48779064	1	1	1	635	tags=7%, list=6%, signal=8%
REACTOME_HS_GAG_BIOSYNTHESIS	REACTOME_HS_GAG_BIOSYNTHESIS		19	0.19151591	0.48578122	0.9847162	1	1	5009	tags=53%, list=45%, signal=95%
ZHAN_MULTIPLE_MYELOMA_LB_DN	ZHAN_MULTIPLE_MYELOMA_LB_DN		21	0.21382202	0.48214	0.9756098	1	1	343	tags=10%, list=3%, signal=10%
REACTOME_REGULATION_OF_GLUCOKINASE_BY_GLUCOKINASE_REGULATORY_PROTEIN	REACTOME_REGULATION_OF_GLUCOKINASE_BY_GLUCOKINASE_REGULATORY_PROTEIN		17	0.17149352	0.4816854	0.97440946	1	1	5055	tags=47%, list=45%, signal=86%
DAVICIONI_RHABDOMYOSARCOMA_PAX_FOXO1_FUSION_UP	DAVICIONI_RHABDOMYOSARCOMA_PAX_FOXO1_FUSION_UP		34	0.16561599	0.47869578	1	1	1	4734	tags=38%, list=42%, signal=66%
PUIFFE_INVASION_INHIBITED_BY_ASCITES_UP	PUIFFE_INVASION_INHIBITED_BY_ASCITES_UP		48	0.13387838	0.47828978	0.99176955	1	1	5938	tags=52%, list=53%, signal=110%
GARGALOVIC_RESPONSE_TO_OXIDIZED_PHOSPHOLIPIDS_BLUE_UP	GARGALOVIC_RESPONSE_TO_OXIDIZED_PHOSPHOLIPIDS_BLUE_UP		57	0.14627394	0.47573408	0.9937107	1	1	5047	tags=44%, list=45%, signal=79%
ALCALAY_AML_BY_NPM1_LOCALIZATION_DN	ALCALAY_AML_BY_NPM1_LOCALIZATION_DN		124	0.13527992	0.47547406	1	1	1	3884	tags=29%, list=35%, signal=44%
MEISSNER_NPC_HCP_WITH_H3K4ME3_AND_H3K27ME3	MEISSNER_NPC_HCP_WITH_H3K4ME3_AND_H3K27ME3		72	0.15317737	0.47470504	1	1	1	2721	tags=21%, list=24%, signal=27%
REACTOME_NUCLEAR_EVENTS_KINASE_AND_TRANSCRIPTION_FACTOR_ACTIVATION	REACTOME_NUCLEAR_EVENTS_KINASE_AND_TRANSCRIPTION_FACTOR_ACTIVATION		15	0.17468776	0.46987876	0.9956427	1	1	5451	tags=40%, list=49%, signal=78%
ONDER_CDH1_TARGETS_1_DN	ONDER_CDH1_TARGETS_1_DN		85	0.14977099	0.46131396	0.99763596	1	1	3019	tags=22%, list=27%, signal=30%
LEIN_LOCALIZED_TO_PROXIMAL_DENDRITES	LEIN_LOCALIZED_TO_PROXIMAL_DENDRITES		23	0.14984462	0.4607934	1	1	1	4591	tags=39%, list=41%, signal=66%
FAELT_B_CLL_WITH_VH3_21_UP	FAELT_B_CLL_WITH_VH3_21_UP		28	0.13999847	0.45929486	0.98454744	1	1	5282	tags=43%, list=47%, signal=81%
REACTOME_TRANSPORT_OF_RIBONUCLEOPROTEINS_INTO_THE_HOST_NUCLEUS	REACTOME_TRANSPORT_OF_RIBONUCLEOPROTEINS_INTO_THE_HOST_NUCLEUS		17	0.1739797	0.457724	0.9765625	1	1	7277	tags=82%, list=65%, signal=235%
CEBALLOS_TARGETS_OF_TP53_AND_MYC_DN	CEBALLOS_TARGETS_OF_TP53_AND_MYC_DN		25	0.16756608	0.45618	0.99782133	1	1	3637	tags=28%, list=32%, signal=41%
WANG_TARGETS_OF_MLL_CBP_FUSION_UP	WANG_TARGETS_OF_MLL_CBP_FUSION_UP		27	0.16306263	0.45458373	0.99784017	1	1	4196	tags=33%, list=37%, signal=53%
KEGG_BASAL_CELL_CARCINOMA	KEGG_BASAL_CELL_CARCINOMA		39	0.15814978	0.45209253	1	1	1	635	tags=8%, list=6%, signal=8%
MIDORIKAWA_AMPLIFIED_IN_LIVER_CANCER	MIDORIKAWA_AMPLIFIED_IN_LIVER_CANCER		26	0.15255065	0.45097145	1	1	1	4619	tags=42%, list=41%, signal=72%
DAVIES_MULTIPLE_MYELOMA_VS_MGUS_DN	DAVIES_MULTIPLE_MYELOMA_VS_MGUS_DN		22	0.17742927	0.45070827	0.99779737	1	1	4597	tags=36%, list=41%, signal=62%
REACTOME_ANTIGEN_ACTIVATES_B_CELL_RECEPTOR_LEADING_TO_GENERATION_OF_SECOND_MESSENGERS	REACTOME_ANTIGEN_ACTIVATES_B_CELL_RECEPTOR_LEADING_TO_GENERATION_OF_SECOND_MESSENGERS		19	0.16621624	0.44272456	0.9929742	1	1	1399	tags=11%, list=12%, signal=12%
SCHLINGEMANN_SKIN_CARCINOGENESIS_TPA_UP	SCHLINGEMANN_SKIN_CARCINOGENESIS_TPA_UP		30	0.15924521	0.44045183	0.9978858	1	1	3966	tags=30%, list=35%, signal=46%
MIKKELSEN_MCV6_ICP_WITH_H3K27ME3	MIKKELSEN_MCV6_ICP_WITH_H3K27ME3		37	0.16295199	0.4376753	0.9949367	1	1	2746	tags=19%, list=25%, signal=25%
KEGG_FRUCTOSE_AND_MANNOSE_METABOLISM	KEGG_FRUCTOSE_AND_MANNOSE_METABOLISM		23	0.14385949	0.43613958	0.99775785	1	1	2000	tags=13%, list=18%, signal=16%
PENG_GLUCOSE_DEPRIVATION_UP	PENG_GLUCOSE_DEPRIVATION_UP		35	0.1280447	0.4335965	0.9956044	1	1	481	tags=6%, list=4%, signal=6%
HOWLIN_CITED1_TARGETS_2_DN	HOWLIN_CITED1_TARGETS_2_DN		15	0.17229515	0.43095863	1	1	1	300	tags=7%, list=3%, signal=7%
SNIJDERS_AMPLIFIED_IN_HEAD_AND_NECK_TUMORS	SNIJDERS_AMPLIFIED_IN_HEAD_AND_NECK_TUMORS		21	0.1504357	0.42977333	0.9977528	1	1	1230	tags=10%, list=11%, signal=11%
MORI_IMMATURE_B_LYMPHOCYTE_UP	MORI_IMMATURE_B_LYMPHOCYTE_UP		39	0.15400033	0.42898053	0.98249453	1	1	5103	tags=38%, list=46%, signal=70%
GUILLAUMOND_KLF10_TARGETS_DN	GUILLAUMOND_KLF10_TARGETS_DN		22	0.1564013	0.42892647	1	1	1	3442	tags=27%, list=31%, signal=39%
WANG_RESPONSE_TO_BEXAROTENE_DN	WANG_RESPONSE_TO_BEXAROTENE_DN		20	0.16141593	0.42443672	1	1	1	4787	tags=40%, list=43%, signal=70%
CROMER_METASTASIS_DN	CROMER_METASTASIS_DN		55	0.13505076	0.4194674	0.9977528	1	1	4868	tags=38%, list=43%, signal=67%
CHAUHAN_RESPONSE_TO_METHOXYESTRADIOL_DN	CHAUHAN_RESPONSE_TO_METHOXYESTRADIOL_DN		77	0.10883365	0.41214877	0.995338	1	1	5131	tags=42%, list=46%, signal=76%
AMIT_DELAYED_EARLY_GENES	AMIT_DELAYED_EARLY_GENES		15	0.1662927	0.4085591	0.99789476	1	1	465	tags=7%, list=4%, signal=7%
MORI_MATURE_B_LYMPHOCYTE_UP	MORI_MATURE_B_LYMPHOCYTE_UP		58	0.14456737	0.40829265	0.9955556	1	1	5441	tags=48%, list=49%, signal=93%
BIOCARTA_NO1_PATHWAY	BIOCARTA_NO1_PATHWAY		18	0.16352299	0.40558836	0.99520385	1	1	3202	tags=28%, list=29%, signal=39%
REACTOME_POTASSIUM_CHANNELS	REACTOME_POTASSIUM_CHANNELS		59	0.13774088	0.39976653	0.9976134	1	1	3134	tags=20%, list=28%, signal=28%
LIU_NASOPHARYNGEAL_CARCINOMA	LIU_NASOPHARYNGEAL_CARCINOMA		37	0.112709664	0.39837095	1	1	1	4601	tags=35%, list=41%, signal=59%
MARSON_FOXP3_TARGETS_DN	MARSON_FOXP3_TARGETS_DN		31	0.13347137	0.39376566	1	1	1	3333	tags=26%, list=30%, signal=37%
WAKABAYASHI_ADIPOGENESIS_PPARG_RXRA_BOUND_WITH_H4K20ME1_MARK	WAKABAYASHI_ADIPOGENESIS_PPARG_RXRA_BOUND_WITH_H4K20ME1_MARK		84	0.111613266	0.39128622	1	1	1	6922	tags=69%, list=62%, signal=179%
KEGG_PENTOSE_PHOSPHATE_PATHWAY	KEGG_PENTOSE_PHOSPHATE_PATHWAY		19	0.12845325	0.38138247	1	1	1	1378	tags=11%, list=12%, signal=12%
HUNSBERGER_EXERCISE_REGULATED_GENES	HUNSBERGER_EXERCISE_REGULATED_GENES		19	0.14400649	0.38094518	1	0.9998014	1	5451	tags=47%, list=49%, signal=92%
MODY_HIPPOCAMPUS_POSTNATAL	MODY_HIPPOCAMPUS_POSTNATAL		51	0.10619708	0.3631702	1	1	1	3748	tags=25%, list=33%, signal=38%
MARSHALL_VIRAL_INFECTION_RESPONSE_DN	MARSHALL_VIRAL_INFECTION_RESPONSE_DN		22	0.14022553	0.3597458	1	0.9996689	1	4145	tags=27%, list=37%, signal=43%
LEE_INTRATHYMIC_T_PROGENITOR	LEE_INTRATHYMIC_T_PROGENITOR		15	0.14173529	0.3540459	1	0.99933374	1	670	tags=7%, list=6%, signal=7%
NAKAMURA_METASTASIS_MODEL_UP	NAKAMURA_METASTASIS_MODEL_UP		25	0.13335302	0.34635612	0.99775785	0.9990117	1	2824	tags=20%, list=25%, signal=27%
