# Supplementary material for: A genomic analysis of mouse models of breast cancer reveals molecular features of mouse models and relationships to human breast cancer
Source: Breast Cancer Res. 2014 Jun 5;16(3):R59. doi: 10.1186/bcr3672 (PMC4078930; doi:10.1186/bcr3672)
Supplement: Additional file 11 — GSEA for mouse models compared to all other models or to mammary gland development. Listed by model. [file bcr3672-S11.zip › AdditionalFile11/Apc_KO/vs_other_models/c3/Downregulated_in_APCko_vs_other_models.txt]

NAME	GS<br> follow link to MSigDB	GS DETAILS	SIZE	ES	NES	NOM p-val	FDR q-val	FWER p-val	RANK AT MAX	LEADING EDGE
GAANYNYGACNY_UNKNOWN	GAANYNYGACNY_UNKNOWN	Details ...	33	-0.4640601	-1.3217736	0.109375	1	0.85	480	tags=18%, list=4%, signal=19%
V$MSX1_01	V$MSX1_01	Details ...	98	-0.359095	-1.1839304	0.20634921	1	0.93	1597	tags=32%, list=14%, signal=37%
CTCNANGTGNY_UNKNOWN	CTCNANGTGNY_UNKNOWN	Details ...	40	-0.41856116	-1.1820687	0.21052632	1	0.93	926	tags=25%, list=8%, signal=27%
V$EVI1_03	V$EVI1_03	Details ...	29	-0.4239459	-1.0994266	0.3508772	1	0.96	1588	tags=52%, list=14%, signal=60%
GGCAGTG,MIR-324-3P	GGCAGTG,MIR-324-3P	Details ...	48	-0.34458727	-1.0826216	0.3888889	1	0.97	858	tags=19%, list=8%, signal=20%
AACATTC,MIR-409-3P	AACATTC,MIR-409-3P	Details ...	63	-0.29832232	-1.000357	0.4375	1	0.98	1122	tags=22%, list=10%, signal=25%
CTAGGAA,MIR-384	CTAGGAA,MIR-384	Details ...	31	-0.34796506	-0.9991319	0.4814815	1	0.98	611	tags=19%, list=5%, signal=20%
V$FXR_IR1_Q6	V$FXR_IR1_Q6	Details ...	61	-0.31022567	-0.9983739	0.5090909	1	0.98	1236	tags=30%, list=11%, signal=33%
V$NF1_Q6	V$NF1_Q6	Details ...	141	-0.30828336	-0.99457663	0.51724136	1	0.98	981	tags=18%, list=9%, signal=19%
V$NF1_Q6_01	V$NF1_Q6_01	Details ...	130	-0.28514937	-0.98476726	0.53968257	1	0.98	574	tags=14%, list=5%, signal=14%
V$HNF4_01_B	V$HNF4_01_B	Details ...	120	-0.3043262	-0.9827713	0.5	1	0.98	1221	tags=25%, list=11%, signal=28%
V$LXR_Q3	V$LXR_Q3	Details ...	34	-0.2877724	-0.97945774	0.4827586	1	0.98	1209	tags=26%, list=11%, signal=30%
AGCYRWTTC_UNKNOWN	AGCYRWTTC_UNKNOWN	Details ...	56	-0.3004065	-0.9584624	0.5084746	1	0.98	1005	tags=25%, list=9%, signal=27%
V$HFH3_01	V$HFH3_01	Details ...	88	-0.27811387	-0.9512242	0.578125	1	0.98	1603	tags=34%, list=14%, signal=39%
ACTGTAG,MIR-139	ACTGTAG,MIR-139	Details ...	66	-0.27840924	-0.9502496	0.46666667	1	0.98	1095	tags=20%, list=10%, signal=22%
CCAGGTT,MIR-490	CCAGGTT,MIR-490	Details ...	27	-0.2919493	-0.9502206	0.45454547	1	0.98	499	tags=15%, list=4%, signal=15%
V$HNF3B_01	V$HNF3B_01	Details ...	103	-0.2827151	-0.93428344	0.52380955	1	0.98	1384	tags=28%, list=12%, signal=32%
V$FOXO1_02	V$FOXO1_02	Details ...	113	-0.2689834	-0.93359166	0.59322035	1	0.98	1651	tags=29%, list=15%, signal=34%
GGGNNTTTCC_V$NFKB_Q6_01	GGGNNTTTCC_V$NFKB_Q6_01	Details ...	69	-0.3126575	-0.9278062	0.61403507	1	0.98	1209	tags=23%, list=11%, signal=26%
V$FOXD3_01	V$FOXD3_01	Details ...	107	-0.26786163	-0.91756356	0.6229508	1	0.98	1396	tags=27%, list=12%, signal=31%
V$PPARG_01	V$PPARG_01	Details ...	21	-0.29749343	-0.9042923	0.6101695	1	0.98	1019	tags=19%, list=9%, signal=21%
GGARNTKYCCA_UNKNOWN	GGARNTKYCCA_UNKNOWN	Details ...	36	-0.30805507	-0.9039672	0.7058824	1	0.98	760	tags=19%, list=7%, signal=21%
V$AREB6_04	V$AREB6_04	Details ...	116	-0.26276225	-0.90088105	0.72131145	1	0.98	1719	tags=28%, list=15%, signal=33%
RAAGNYNNCTTY_UNKNOWN	RAAGNYNNCTTY_UNKNOWN	Details ...	71	-0.3035899	-0.89469844	0.62711865	1	0.98	2082	tags=35%, list=19%, signal=43%
V$HFH1_01	V$HFH1_01	Details ...	124	-0.26952147	-0.89427495	0.6666667	1	0.98	1384	tags=27%, list=12%, signal=31%
V$HFH8_01	V$HFH8_01	Details ...	108	-0.28000584	-0.89111423	0.7	1	0.98	1384	tags=29%, list=12%, signal=32%
V$BACH2_01	V$BACH2_01	Details ...	140	-0.24867727	-0.8798242	0.61538464	1	0.98	1376	tags=20%, list=12%, signal=23%
V$BACH1_01	V$BACH1_01	Details ...	142	-0.25732228	-0.87363213	0.7358491	1	0.98	1703	tags=24%, list=15%, signal=28%
V$RORA2_01	V$RORA2_01	Details ...	74	-0.2700172	-0.87327975	0.67741936	1	0.98	898	tags=18%, list=8%, signal=19%
V$TFIIA_Q6	V$TFIIA_Q6	Details ...	137	-0.24377337	-0.87323564	0.6166667	1	0.98	1135	tags=20%, list=10%, signal=22%
V$TEF_Q6	V$TEF_Q6	Details ...	111	-0.25010332	-0.86614674	0.765625	1	0.98	992	tags=19%, list=9%, signal=21%
ATACCTC,MIR-202	ATACCTC,MIR-202	Details ...	88	-0.2497571	-0.86422735	0.6779661	1	0.98	1226	tags=24%, list=11%, signal=27%
V$E4F1_Q6	V$E4F1_Q6	Details ...	131	-0.2091819	-0.8641949	0.6551724	1	0.98	1667	tags=24%, list=15%, signal=27%
AAANWWTGC_UNKNOWN	AAANWWTGC_UNKNOWN	Details ...	104	-0.2577629	-0.86349165	0.66129035	1	0.98	1019	tags=18%, list=9%, signal=20%
V$GATA4_Q3	V$GATA4_Q3	Details ...	113	-0.2287792	-0.86175424	0.7704918	1	0.98	1273	tags=22%, list=11%, signal=25%
V$COMP1_01	V$COMP1_01	Details ...	64	-0.2618889	-0.8597421	0.6825397	1	0.98	1950	tags=34%, list=17%, signal=41%
V$HNF3_Q6	V$HNF3_Q6	Details ...	95	-0.25560883	-0.85878617	0.6825397	1	0.98	1548	tags=29%, list=14%, signal=34%
V$TGIF_01	V$TGIF_01	Details ...	107	-0.25565913	-0.855799	0.703125	1	0.98	926	tags=19%, list=8%, signal=20%
CAATGCA,MIR-33	CAATGCA,MIR-33	Details ...	55	-0.26898262	-0.8554207	0.7037037	1	0.98	1175	tags=22%, list=10%, signal=24%
YNGTTNNNATT_UNKNOWN	YNGTTNNNATT_UNKNOWN	Details ...	170	-0.2555977	-0.8520024	0.73015875	1	0.98	1778	tags=29%, list=16%, signal=34%
V$SREBP1_02	V$SREBP1_02	Details ...	47	-0.28289416	-0.85194373	0.72727275	1	0.98	2121	tags=40%, list=19%, signal=50%
GCCNNNWTAAR_UNKNOWN	GCCNNNWTAAR_UNKNOWN	Details ...	68	-0.26495492	-0.8512224	0.67741936	1	0.98	1486	tags=26%, list=13%, signal=30%
V$TAL1BETAITF2_01	V$TAL1BETAITF2_01	Details ...	120	-0.24995461	-0.8478788	0.765625	1	0.98	1396	tags=23%, list=12%, signal=26%
YYCATTCAWW_UNKNOWN	YYCATTCAWW_UNKNOWN	Details ...	91	-0.24553105	-0.8477498	0.7368421	1	0.98	1030	tags=21%, list=9%, signal=23%
V$NFY_C	V$NFY_C	Details ...	112	-0.21964367	-0.84604096	0.7457627	1	0.98	587	tags=12%, list=5%, signal=12%
V$FOXO4_02	V$FOXO4_02	Details ...	125	-0.2540014	-0.8446682	0.796875	1	0.98	1348	tags=26%, list=12%, signal=30%
V$ATF1_Q6	V$ATF1_Q6	Details ...	124	-0.24330413	-0.8434887	0.7413793	1	0.98	1435	tags=23%, list=13%, signal=26%
V$SRF_Q5_01	V$SRF_Q5_01	Details ...	116	-0.2680776	-0.8391149	0.7419355	1	0.98	1037	tags=18%, list=9%, signal=20%
V$SRY_01	V$SRY_01	Details ...	94	-0.24875987	-0.83563435	0.76363635	1	0.98	1231	tags=24%, list=11%, signal=27%
V$PPARA_02	V$PPARA_02	Details ...	61	-0.2613707	-0.8354247	0.68333334	1	0.98	599	tags=15%, list=5%, signal=16%
V$NFAT_Q6	V$NFAT_Q6	Details ...	125	-0.24427977	-0.82860833	0.765625	1	0.98	981	tags=16%, list=9%, signal=17%
ACATTCC,MIR-1,MIR-206	ACATTCC,MIR-1,MIR-206	Details ...	140	-0.21399811	-0.8280728	0.7692308	1	0.98	1202	tags=19%, list=11%, signal=21%
V$NKX25_02	V$NKX25_02	Details ...	115	-0.2635577	-0.8224295	0.8	1	0.98	1839	tags=30%, list=16%, signal=36%
V$PIT1_Q6	V$PIT1_Q6	Details ...	110	-0.26295453	-0.8223292	0.7719298	1	0.98	1318	tags=22%, list=12%, signal=24%
V$FOXJ2_02	V$FOXJ2_02	Details ...	101	-0.25996056	-0.82189345	0.8360656	1	0.98	1711	tags=31%, list=15%, signal=36%
V$RP58_01	V$RP58_01	Details ...	115	-0.24471535	-0.8188439	0.7619048	1	0.99	981	tags=16%, list=9%, signal=17%
GGTGTGT,MIR-329	GGTGTGT,MIR-329	Details ...	44	-0.24612817	-0.8179413	0.76666665	1	0.99	643	tags=14%, list=6%, signal=14%
V$TST1_01	V$TST1_01	Details ...	133	-0.24363743	-0.81333846	0.78333336	1	0.99	1052	tags=20%, list=9%, signal=21%
CYTAGCAAY_UNKNOWN	CYTAGCAAY_UNKNOWN	Details ...	63	-0.19933502	-0.81203395	0.6896552	1	0.99	816	tags=11%, list=7%, signal=12%
V$ER_Q6	V$ER_Q6	Details ...	140	-0.23207107	-0.8104931	0.82758623	1	0.99	963	tags=19%, list=9%, signal=20%
GCTNWTTGK_UNKNOWN	GCTNWTTGK_UNKNOWN		135	-0.23361327	-0.80971074	0.796875	1	0.99	745	tags=16%, list=7%, signal=17%
RYTGCNNRGNAAC_V$MIF1_01	RYTGCNNRGNAAC_V$MIF1_01		33	-0.25617015	-0.80591035	0.6507937	1	0.99	248	tags=12%, list=2%, signal=12%
V$ATF3_Q6	V$ATF3_Q6		117	-0.21567197	-0.80372316	0.81666666	1	0.99	1211	tags=20%, list=11%, signal=22%
V$NFE2_01	V$NFE2_01		138	-0.22786248	-0.8024269	0.7777778	1	0.99	1384	tags=20%, list=12%, signal=22%
TAAYNRNNTCC_UNKNOWN	TAAYNRNNTCC_UNKNOWN		78	-0.25092468	-0.80238944	0.8125	1	0.99	1562	tags=27%, list=14%, signal=31%
V$LEF1_Q6	V$LEF1_Q6		126	-0.23397112	-0.8019084	0.8064516	1	0.99	1044	tags=18%, list=9%, signal=20%
V$ELF1_Q6	V$ELF1_Q6		110	-0.25245035	-0.80130655	0.6923077	1	0.99	1198	tags=23%, list=11%, signal=25%
V$FREAC7_01	V$FREAC7_01		84	-0.23726606	-0.80088305	0.7936508	1	0.99	1276	tags=24%, list=11%, signal=27%
YGCANTGCR_UNKNOWN	YGCANTGCR_UNKNOWN		52	-0.20679894	-0.7943688	0.74545455	1	0.99	563	tags=12%, list=5%, signal=12%
V$TAXCREB_01	V$TAXCREB_01		70	-0.2348861	-0.7939982	0.76363635	1	0.99	1111	tags=21%, list=10%, signal=24%
V$EN1_01	V$EN1_01		51	-0.2608133	-0.79367024	0.7941176	1	0.99	1644	tags=33%, list=15%, signal=39%
V$PAX3_B	V$PAX3_B		44	-0.23274375	-0.79005474	0.7741935	1	0.99	1711	tags=30%, list=15%, signal=35%
V$NRF2_Q4	V$NRF2_Q4		132	-0.21628796	-0.78321344	0.7894737	1	0.99	1027	tags=17%, list=9%, signal=18%
V$STAT5B_01	V$STAT5B_01		125	-0.24412227	-0.78160393	0.83928573	1	0.99	719	tags=14%, list=6%, signal=14%
V$MEIS1_01	V$MEIS1_01		117	-0.22143969	-0.7799129	0.8666667	1	0.99	1186	tags=18%, list=11%, signal=20%
CACTGTG,MIR-128A,MIR-128B	CACTGTG,MIR-128A,MIR-128B		168	-0.19040745	-0.77828205	0.87931037	1	0.99	772	tags=12%, list=7%, signal=13%
V$COUP_DR1_Q6	V$COUP_DR1_Q6		124	-0.22402382	-0.7773709	0.8548387	1	0.99	1394	tags=20%, list=12%, signal=23%
V$CACBINDINGPROTEIN_Q6	V$CACBINDINGPROTEIN_Q6		106	-0.22257255	-0.7736235	0.7457627	1	0.99	816	tags=12%, list=7%, signal=13%
V$FOXJ2_01	V$FOXJ2_01		83	-0.23969974	-0.7731233	0.86206895	1	0.99	1548	tags=28%, list=14%, signal=32%
ACTGTGA,MIR-27A,MIR-27B	ACTGTGA,MIR-27A,MIR-27B		229	-0.19319817	-0.77136445	0.86153847	1	0.99	1209	tags=17%, list=11%, signal=19%
V$NKX3A_01	V$NKX3A_01		101	-0.2310371	-0.7690187	0.765625	1	0.99	1706	tags=28%, list=15%, signal=32%
V$FREAC4_01	V$FREAC4_01		77	-0.24100454	-0.7683771	0.81666666	1	0.99	1486	tags=26%, list=13%, signal=30%
V$HSF2_01	V$HSF2_01		116	-0.22340935	-0.76522005	0.87931037	1	0.99	883	tags=17%, list=8%, signal=19%
YNTTTNNNANGCARM_UNKNOWN	YNTTTNNNANGCARM_UNKNOWN		37	-0.28928187	-0.76518387	0.8484849	1	0.99	1221	tags=27%, list=11%, signal=30%
V$TBP_01	V$TBP_01		115	-0.24419066	-0.76506156	0.86885244	1	0.99	1164	tags=21%, list=10%, signal=23%
V$GATA_Q6	V$GATA_Q6		106	-0.25863895	-0.7645882	0.7741935	1	0.99	1938	tags=37%, list=17%, signal=44%
V$AP2ALPHA_01	V$AP2ALPHA_01		113	-0.2162436	-0.7628825	0.8181818	1	0.99	1294	tags=20%, list=12%, signal=23%
V$CHX10_01	V$CHX10_01		108	-0.23555487	-0.7627557	0.82258064	1	0.99	1353	tags=22%, list=12%, signal=25%
V$PAX4_02	V$PAX4_02		124	-0.23709205	-0.7601943	0.890625	1	0.99	1883	tags=31%, list=17%, signal=36%
V$FXR_Q3	V$FXR_Q3		48	-0.25341812	-0.75976276	0.8947368	1	0.99	1323	tags=27%, list=12%, signal=31%
V$NFKB_Q6_01	V$NFKB_Q6_01		113	-0.22568679	-0.75759375	0.88135594	1	0.99	1767	tags=25%, list=16%, signal=29%
V$HEN1_01	V$HEN1_01		92	-0.20979507	-0.7569009	0.7777778	1	0.99	731	tags=12%, list=7%, signal=13%
ATGAAGG,MIR-205	ATGAAGG,MIR-205		75	-0.23159495	-0.7541415	0.8448276	1	0.99	1124	tags=19%, list=10%, signal=21%
V$MAZR_01	V$MAZR_01		109	-0.19447744	-0.75400317	0.86206895	1	0.99	1101	tags=15%, list=10%, signal=16%
V$PAX_Q6	V$PAX_Q6		128	-0.20727894	-0.7536249	0.9516129	1	0.99	1139	tags=17%, list=10%, signal=19%
V$HFH4_01	V$HFH4_01		91	-0.23645547	-0.75131994	0.8787879	1	0.99	1603	tags=29%, list=14%, signal=33%
V$FOXO3_01	V$FOXO3_01		107	-0.22047682	-0.7510549	0.890625	1	0.99	1353	tags=24%, list=12%, signal=27%
V$TATA_01	V$TATA_01		144	-0.23023959	-0.7499528	0.8769231	1	0.99	1210	tags=24%, list=11%, signal=26%
V$STAT4_01	V$STAT4_01		133	-0.23695979	-0.7457861	0.8852459	1	0.99	1776	tags=28%, list=16%, signal=33%
V$HSF1_01	V$HSF1_01		126	-0.22276588	-0.74426615	0.8947368	1	0.99	850	tags=17%, list=8%, signal=19%
TTGGGAG,MIR-150	TTGGGAG,MIR-150		49	-0.23776536	-0.7441053	0.79310346	1	0.99	571	tags=14%, list=5%, signal=15%
CCTNTMAGA_UNKNOWN	CCTNTMAGA_UNKNOWN		63	-0.23662049	-0.7411876	0.890625	1	0.99	1044	tags=19%, list=9%, signal=21%
V$NFAT_Q4_01	V$NFAT_Q4_01		135	-0.21321909	-0.74096197	0.86440676	1	0.99	926	tags=16%, list=8%, signal=18%
V$TAL1ALPHAE47_01	V$TAL1ALPHAE47_01		119	-0.21551296	-0.74041086	0.95238096	1	0.99	1010	tags=17%, list=9%, signal=18%
TTCYNRGAA_V$STAT5B_01	TTCYNRGAA_V$STAT5B_01		165	-0.21817084	-0.7385248	0.94736844	1	0.99	768	tags=14%, list=7%, signal=15%
V$TAL1BETAE47_01	V$TAL1BETAE47_01		118	-0.22290479	-0.73745733	0.8923077	1	0.99	1609	tags=24%, list=14%, signal=27%
GTGTGAG,MIR-342	GTGTGAG,MIR-342		29	-0.22315452	-0.73647475	0.9245283	1	0.99	1001	tags=17%, list=9%, signal=19%
TGAYRTCA_V$ATF3_Q6	TGAYRTCA_V$ATF3_Q6		259	-0.19957411	-0.7354137	0.91525424	1	0.99	1418	tags=20%, list=13%, signal=22%
V$STAT6_02	V$STAT6_02		126	-0.22358818	-0.73541105	0.9137931	1	0.99	1814	tags=29%, list=16%, signal=35%
RYAAAKNNNNNNTTGW_UNKNOWN	RYAAAKNNNNNNTTGW_UNKNOWN		44	-0.2485968	-0.73485076	0.86206895	1	0.99	1275	tags=27%, list=11%, signal=31%
V$COREBINDINGFACTOR_Q6	V$COREBINDINGFACTOR_Q6		138	-0.2202209	-0.73455936	0.8833333	1	0.99	1296	tags=22%, list=12%, signal=25%
YGTCCTTGR_UNKNOWN	YGTCCTTGR_UNKNOWN		43	-0.22989534	-0.73382866	0.84745765	1	0.99	1796	tags=26%, list=16%, signal=30%
V$HSF_Q6	V$HSF_Q6		96	-0.22034703	-0.7335147	0.85	1	0.99	576	tags=11%, list=5%, signal=12%
V$AP1_Q2_01	V$AP1_Q2_01		141	-0.21016589	-0.73041016	0.9206349	1	0.99	1714	tags=23%, list=15%, signal=26%
V$MEIS1BHOXA9_01	V$MEIS1BHOXA9_01		71	-0.22616291	-0.72795975	0.8852459	1	0.99	982	tags=18%, list=9%, signal=20%
GTTRYCATRR_UNKNOWN	GTTRYCATRR_UNKNOWN		67	-0.20857245	-0.7270772	0.85714287	1	0.99	719	tags=12%, list=6%, signal=13%
ACTACCT,MIR-196A,MIR-196B	ACTACCT,MIR-196A,MIR-196B		60	-0.21460696	-0.7266852	0.9076923	1	0.99	576	tags=10%, list=5%, signal=10%
TGATTTRY_V$GFI1_01	TGATTTRY_V$GFI1_01		147	-0.23170555	-0.72414255	0.88135594	1	0.99	1626	tags=29%, list=15%, signal=34%
V$TAXCREB_02	V$TAXCREB_02		15	-0.31022874	-0.7219049	0.87931037	1	0.99	1728	tags=33%, list=15%, signal=39%
V$HOXA4_Q2	V$HOXA4_Q2		125	-0.22576843	-0.721892	0.91803277	1	0.99	1085	tags=20%, list=10%, signal=22%
V$NFKB_Q6	V$NFKB_Q6		130	-0.21708922	-0.72166425	0.95	1	0.99	1676	tags=25%, list=15%, signal=29%
V$CREB_Q2	V$CREB_Q2		124	-0.19135067	-0.72109437	0.875	1	0.99	1372	tags=19%, list=12%, signal=22%
V$AFP1_Q6	V$AFP1_Q6		119	-0.21896362	-0.71867436	0.93650794	1	0.99	1893	tags=31%, list=17%, signal=37%
WWTAAGGC_UNKNOWN	WWTAAGGC_UNKNOWN		73	-0.23114274	-0.7182718	0.83870965	1	0.99	1770	tags=29%, list=16%, signal=34%
WYAAANNRNNNGCG_UNKNOWN	WYAAANNRNNNGCG_UNKNOWN		25	-0.24322595	-0.7182387	0.85	1	0.99	1944	tags=40%, list=17%, signal=48%
V$IPF1_Q4	V$IPF1_Q4		117	-0.21976799	-0.71535295	0.93333334	1	0.99	1698	tags=26%, list=15%, signal=31%
V$POU1F1_Q6	V$POU1F1_Q6		111	-0.22445972	-0.7152163	0.9310345	1	0.99	1328	tags=24%, list=12%, signal=27%
TTCNRGNNNNTTC_V$HSF_Q6	TTCNRGNNNNTTC_V$HSF_Q6		75	-0.20750347	-0.7141185	0.88135594	1	0.99	883	tags=15%, list=8%, signal=16%
V$HLF_01	V$HLF_01		113	-0.20969495	-0.7137326	0.9375	1	0.99	1194	tags=18%, list=11%, signal=20%
V$AP1_Q4_01	V$AP1_Q4_01		145	-0.20016962	-0.71189934	0.84210527	1	0.99	1761	tags=23%, list=16%, signal=27%
V$HNF4_DR1_Q3	V$HNF4_DR1_Q3		139	-0.19657515	-0.71121734	0.9402985	1	0.99	1124	tags=18%, list=10%, signal=20%
V$SRF_C	V$SRF_C		116	-0.22140235	-0.71010184	0.90163934	1	0.99	1796	tags=28%, list=16%, signal=34%
V$EVI1_02	V$EVI1_02		63	-0.21238068	-0.7100014	0.8923077	1	0.99	1238	tags=27%, list=11%, signal=30%
V$STAT_01	V$STAT_01		133	-0.19922294	-0.70935446	0.9508197	1	0.99	914	tags=14%, list=8%, signal=15%
V$COUP_01	V$COUP_01		135	-0.20232587	-0.7066393	0.9230769	1	0.99	1194	tags=18%, list=11%, signal=20%
V$AR_Q2	V$AR_Q2		55	-0.22420944	-0.7031429	0.92727274	1	0.99	1194	tags=22%, list=11%, signal=24%
V$CIZ_01	V$CIZ_01		104	-0.20173557	-0.70098794	0.9166667	1	0.99	1711	tags=26%, list=15%, signal=30%
RNGTGGGC_UNKNOWN	RNGTGGGC_UNKNOWN		375	-0.17828019	-0.7008129	0.9677419	1	0.99	1241	tags=16%, list=11%, signal=17%
V$HNF4_01	V$HNF4_01		136	-0.20284657	-0.69976294	0.9508197	1	0.99	1163	tags=17%, list=10%, signal=19%
V$ALPHACP1_01	V$ALPHACP1_01		127	-0.19163416	-0.69793797	0.89830506	1	0.99	599	tags=11%, list=5%, signal=12%
V$CEBPDELTA_Q6	V$CEBPDELTA_Q6		122	-0.21263456	-0.6969104	0.90163934	1	0.99	1893	tags=27%, list=17%, signal=32%
V$PAX8_01	V$PAX8_01		15	-0.2677625	-0.6967648	0.890625	1	0.99	1306	tags=20%, list=12%, signal=23%
V$SREBP_Q3	V$SREBP_Q3		116	-0.20272051	-0.69659656	0.91935486	1	0.99	1330	tags=19%, list=12%, signal=21%
GCTGAGT,MIR-512-5P	GCTGAGT,MIR-512-5P		29	-0.20439796	-0.6948822	0.8196721	1	0.99	1509	tags=24%, list=13%, signal=28%
V$MYOGENIN_Q6	V$MYOGENIN_Q6		112	-0.208763	-0.69439393	0.9117647	1	0.99	1484	tags=21%, list=13%, signal=24%
V$SMAD3_Q6	V$SMAD3_Q6		104	-0.2119892	-0.692486	0.9047619	1	0.99	730	tags=13%, list=7%, signal=13%
GCAAGAC,MIR-431	GCAAGAC,MIR-431		22	-0.24574356	-0.69118404	0.875	1	0.99	2146	tags=36%, list=19%, signal=45%
V$POU6F1_01	V$POU6F1_01		117	-0.22269632	-0.69048154	0.9677419	1	0.99	1571	tags=25%, list=14%, signal=29%
AAAYRNCTG_UNKNOWN	AAAYRNCTG_UNKNOWN		182	-0.19003981	-0.68988836	0.9672131	1	0.99	1005	tags=15%, list=9%, signal=16%
CCGNMNNTNACG_UNKNOWN	CCGNMNNTNACG_UNKNOWN		38	-0.19235285	-0.6882114	0.8888889	1	0.99	420	tags=11%, list=4%, signal=11%
CCAGGGG,MIR-331	CCAGGGG,MIR-331		49	-0.20246367	-0.6876169	0.8666667	1	0.99	1484	tags=14%, list=13%, signal=16%
CTAWWWATA_V$RSRFC4_Q2	CTAWWWATA_V$RSRFC4_Q2		180	-0.22831875	-0.6849512	0.8636364	1	0.99	1131	tags=20%, list=10%, signal=22%
V$EGR2_01	V$EGR2_01		85	-0.19846416	-0.6826695	0.90384614	1	0.99	1107	tags=16%, list=10%, signal=18%
V$NFKAPPAB65_01	V$NFKAPPAB65_01		123	-0.19665016	-0.6824027	0.9649123	1	0.99	918	tags=12%, list=8%, signal=13%
V$AP2GAMMA_01	V$AP2GAMMA_01		119	-0.19647525	-0.6808696	0.9322034	1	0.99	1311	tags=19%, list=12%, signal=22%
V$HP1SITEFACTOR_Q6	V$HP1SITEFACTOR_Q6		113	-0.20421438	-0.6800797	0.95	1	0.99	1441	tags=24%, list=13%, signal=27%
V$SRF_Q6	V$SRF_Q6		133	-0.22053704	-0.6799499	0.90163934	1	0.99	1202	tags=18%, list=11%, signal=20%
V$IK1_01	V$IK1_01		139	-0.18944986	-0.678718	0.95	1	0.99	981	tags=14%, list=9%, signal=16%
RACCACAR_V$AML_Q6	RACCACAR_V$AML_Q6		138	-0.19550061	-0.67849123	0.98275864	1	0.99	1318	tags=20%, list=12%, signal=23%
V$IRF1_01	V$IRF1_01		122	-0.20839572	-0.67490834	0.94827586	1	0.99	1289	tags=20%, list=12%, signal=22%
AAGCAAT,MIR-137	AAGCAAT,MIR-137		94	-0.19136468	-0.67469275	0.9375	1	0.99	1209	tags=18%, list=11%, signal=20%
AAAGGGA,MIR-204,MIR-211	AAAGGGA,MIR-204,MIR-211		119	-0.17472418	-0.6745598	0.9622642	1	0.99	888	tags=12%, list=8%, signal=13%
GTGCCAA,MIR-96	GTGCCAA,MIR-96		160	-0.18377075	-0.67389107	0.9661017	1	0.99	758	tags=11%, list=7%, signal=12%
V$CP2_01	V$CP2_01		132	-0.19402896	-0.6736642	0.9322034	1	0.99	1294	tags=16%, list=12%, signal=18%
V$ER_Q6_02	V$ER_Q6_02		130	-0.19013348	-0.673234	0.983871	1	0.99	1010	tags=15%, list=9%, signal=16%
V$ZIC2_01	V$ZIC2_01		124	-0.19270007	-0.67296547	0.8965517	1	0.99	982	tags=14%, list=9%, signal=15%
V$NKX61_01	V$NKX61_01		115	-0.21041878	-0.668566	0.983871	1	0.99	1534	tags=27%, list=14%, signal=31%
RYTAAWNNNTGAY_UNKNOWN	RYTAAWNNNTGAY_UNKNOWN		37	-0.23096137	-0.6679479	0.9	1	0.99	1623	tags=30%, list=14%, signal=35%
V$NFKAPPAB_01	V$NFKAPPAB_01		125	-0.20774253	-0.66712356	0.96428573	1	0.99	1767	tags=21%, list=16%, signal=24%
V$EFC_Q6	V$EFC_Q6		126	-0.18392596	-0.6667068	0.9830508	1	0.99	816	tags=14%, list=7%, signal=15%
V$TCF11_01	V$TCF11_01		102	-0.20169081	-0.66264486	0.96825397	1	0.99	1104	tags=18%, list=10%, signal=19%
TGCTGAY_UNKNOWN	TGCTGAY_UNKNOWN		259	-0.18309005	-0.6618821	0.953125	1	1	1401	tags=17%, list=13%, signal=19%
V$FOXO4_01	V$FOXO4_01		108	-0.19467507	-0.6597698	0.9655172	1	1	1260	tags=19%, list=11%, signal=22%
V$NMYC_01	V$NMYC_01		129	-0.16607185	-0.65785456	0.98245615	1	1	1145	tags=13%, list=10%, signal=15%
V$GATA6_01	V$GATA6_01		138	-0.21930085	-0.65766686	0.9830508	1	1	1238	tags=22%, list=11%, signal=24%
V$MYB_Q5_01	V$MYB_Q5_01		116	-0.18973182	-0.65707856	0.98275864	1	1	1027	tags=15%, list=9%, signal=16%
V$CDP_01	V$CDP_01		37	-0.25774768	-0.6566114	0.9230769	1	1	1195	tags=27%, list=11%, signal=30%
YTAAYNGCT_UNKNOWN	YTAAYNGCT_UNKNOWN		77	-0.20937069	-0.65650976	0.9661017	1	1	1294	tags=22%, list=12%, signal=25%
V$CDC5_01	V$CDC5_01		137	-0.19002813	-0.65509486	1	1	1	1238	tags=18%, list=11%, signal=20%
V$HIF1_Q5	V$HIF1_Q5		121	-0.17452693	-0.6505121	0.9655172	1	1	802	tags=12%, list=7%, signal=12%
RGAANNTTC_V$HSF1_01	RGAANNTTC_V$HSF1_01		209	-0.18006147	-0.6494794	0.9830508	1	1	926	tags=16%, list=8%, signal=17%
GATAAGR_V$GATA_C	GATAAGR_V$GATA_C		161	-0.20735005	-0.64746153	0.9692308	1	1	1938	tags=30%, list=17%, signal=36%
V$AP1_01	V$AP1_01		147	-0.18846388	-0.6462109	0.95	1	1	987	tags=14%, list=9%, signal=15%
V$GATA1_02	V$GATA1_02		123	-0.19899829	-0.64485395	1	1	1	1050	tags=15%, list=9%, signal=16%
V$CEBPGAMMA_Q6	V$CEBPGAMMA_Q6		119	-0.19809707	-0.6414452	0.9672131	1	1	1187	tags=18%, list=11%, signal=20%
ATACTGT,MIR-144	ATACTGT,MIR-144		107	-0.18610527	-0.6404768	0.9464286	1	1	622	tags=13%, list=6%, signal=14%
WTGAAAT_UNKNOWN	WTGAAAT_UNKNOWN		282	-0.17891134	-0.64042753	1	1	1	699	tags=12%, list=6%, signal=12%
GAGCCTG,MIR-484	GAGCCTG,MIR-484		52	-0.18843246	-0.639865	0.9354839	1	1	1495	tags=23%, list=13%, signal=27%
V$CREB_Q4	V$CREB_Q4		115	-0.17027771	-0.6386974	0.962963	1	1	1372	tags=18%, list=12%, signal=21%
V$STAT5A_01	V$STAT5A_01		129	-0.19150396	-0.6366319	1	1	1	719	tags=11%, list=6%, signal=11%
V$NCX_01	V$NCX_01		79	-0.1995813	-0.6356095	0.9285714	1	1	1486	tags=22%, list=13%, signal=25%
V$PTF1BETA_Q6	V$PTF1BETA_Q6		115	-0.1698819	-0.6335635	0.9846154	1	1	1019	tags=14%, list=9%, signal=15%
V$MZF1_02	V$MZF1_02		110	-0.16709624	-0.6290765	0.9672131	1	1	1182	tags=16%, list=11%, signal=18%
V$MZF1_01	V$MZF1_01		111	-0.18893212	-0.6290154	0.9830508	1	1	2082	tags=28%, list=19%, signal=34%
V$STAT5A_03	V$STAT5A_03		122	-0.18919298	-0.62872326	0.98333335	1	1	1101	tags=14%, list=10%, signal=15%
YATGNWAAT_V$OCT_C	YATGNWAAT_V$OCT_C		174	-0.17683987	-0.6276719	0.98507464	1	1	1609	tags=24%, list=14%, signal=28%
V$LXR_DR4_Q3	V$LXR_DR4_Q3		46	-0.20325436	-0.6274	0.98214287	1	1	926	tags=15%, list=8%, signal=17%
V$POU3F2_02	V$POU3F2_02		124	-0.18505393	-0.62510806	1	1	1	1642	tags=25%, list=15%, signal=29%
GTGGGTGK_UNKNOWN	GTGGGTGK_UNKNOWN		149	-0.17760284	-0.6231622	1	1	1	1743	tags=25%, list=16%, signal=29%
V$NFKB_C	V$NFKB_C		136	-0.18031934	-0.6228185	1	1	1	880	tags=13%, list=8%, signal=14%
V$HNF4ALPHA_Q6	V$HNF4ALPHA_Q6		131	-0.1915491	-0.6224199	0.95	1	1	1211	tags=16%, list=11%, signal=18%
V$SOX9_B1	V$SOX9_B1		114	-0.18512292	-0.6221449	0.96666664	1	1	1703	tags=22%, list=15%, signal=26%
V$ZIC3_01	V$ZIC3_01		137	-0.18515064	-0.6197	0.95	1	1	1685	tags=22%, list=15%, signal=25%
TGGNNNNNNKCCAR_UNKNOWN	TGGNNNNNNKCCAR_UNKNOWN		208	-0.17839348	-0.61871296	0.9846154	1	1	1040	tags=15%, list=9%, signal=16%
V$FOXO1_01	V$FOXO1_01		124	-0.17621545	-0.6148466	1	1	1	1267	tags=21%, list=11%, signal=23%
V$AP4_Q6	V$AP4_Q6		108	-0.19694576	-0.6145577	0.98333335	1	1	1743	tags=25%, list=16%, signal=29%
V$MEF2_02	V$MEF2_02		115	-0.2125847	-0.61356986	0.95454544	1	1	1131	tags=20%, list=10%, signal=22%
V$CREB_Q2_01	V$CREB_Q2_01		101	-0.16412829	-0.609482	0.984127	1	1	1771	tags=22%, list=16%, signal=26%
YTTCCNNNGGAMR_UNKNOWN	YTTCCNNNGGAMR_UNKNOWN		22	-0.21139134	-0.60650784	0.9607843	1	1	587	tags=14%, list=5%, signal=14%
TGACAGNY_V$MEIS1_01	TGACAGNY_V$MEIS1_01		378	-0.15863928	-0.604236	1	1	1	1019	tags=14%, list=9%, signal=15%
V$MAF_Q6	V$MAF_Q6		144	-0.1631646	-0.6017445	1	1	1	1107	tags=15%, list=10%, signal=16%
RGTTAMWNATT_V$HNF1_01	RGTTAMWNATT_V$HNF1_01		43	-0.2210502	-0.5992359	1	1	1	1919	tags=33%, list=17%, signal=39%
V$SP1_Q6_01	V$SP1_Q6_01		126	-0.15369354	-0.59744674	0.9807692	1	1	816	tags=10%, list=7%, signal=10%
CCCNNNNNNAAGWT_UNKNOWN	CCCNNNNNNAAGWT_UNKNOWN		53	-0.178555	-0.5947706	0.9818182	1	1	366	tags=9%, list=3%, signal=10%
V$TATA_C	V$TATA_C		165	-0.17963609	-0.5944795	0.98507464	1	1	1829	tags=26%, list=16%, signal=31%
V$ATF4_Q2	V$ATF4_Q2		120	-0.16470854	-0.5929842	1	1	1	1095	tags=13%, list=10%, signal=15%
V$MAZ_Q6	V$MAZ_Q6		95	-0.15875043	-0.59291095	0.98	1	1	1119	tags=13%, list=10%, signal=14%
V$PAX8_B	V$PAX8_B		45	-0.20448214	-0.5915026	0.9444444	1	1	1819	tags=29%, list=16%, signal=34%
AGGAAGC,MIR-516-3P	AGGAAGC,MIR-516-3P		51	-0.1836302	-0.591184	0.9830508	1	1	1818	tags=25%, list=16%, signal=30%
ATTACAT,MIR-380-3P	ATTACAT,MIR-380-3P		43	-0.20278843	-0.5910994	0.9649123	1	1	1548	tags=26%, list=14%, signal=30%
TTANTCA_UNKNOWN	TTANTCA_UNKNOWN		429	-0.1633417	-0.5901794	1	1	1	1778	tags=24%, list=16%, signal=28%
V$OCT1_B	V$OCT1_B		125	-0.17562263	-0.58444273	1	1	1	1586	tags=20%, list=14%, signal=23%
V$CREL_01	V$CREL_01		136	-0.16661121	-0.58363	1	1	1	918	tags=11%, list=8%, signal=12%
V$S8_01	V$S8_01		120	-0.1839211	-0.5830551	1	1	1	1548	tags=22%, list=14%, signal=25%
V$OCT1_01	V$OCT1_01		125	-0.16321808	-0.580869	1	1	1	1858	tags=25%, list=17%, signal=29%
CCTGCTG,MIR-214	CCTGCTG,MIR-214		117	-0.15749754	-0.580026	1	1	1	1043	tags=15%, list=9%, signal=16%
TGCCAAR_V$NF1_Q6	TGCCAAR_V$NF1_Q6		343	-0.17190087	-0.5794007	1	1	1	1124	tags=16%, list=10%, signal=17%
TGCTTTG,MIR-330	TGCTTTG,MIR-330		145	-0.15057361	-0.57809293	1	1	1	1548	tags=17%, list=14%, signal=19%
TGACGTCA_V$ATF3_Q6	TGACGTCA_V$ATF3_Q6		107	-0.15658742	-0.57711655	1	1	1	1418	tags=19%, list=13%, signal=21%
V$PAX4_03	V$PAX4_03		133	-0.16339856	-0.57651997	1	1	1	666	tags=9%, list=6%, signal=9%
V$LBP1_Q6	V$LBP1_Q6		103	-0.18448967	-0.574834	1	1	1	894	tags=16%, list=8%, signal=17%
GTACTGT,MIR-101	GTACTGT,MIR-101		130	-0.16086736	-0.5736797	1	1	1	881	tags=14%, list=8%, signal=15%
TCCCCAC,MIR-491	TCCCCAC,MIR-491		31	-0.1926932	-0.57158816	0.98039216	1	1	513	tags=10%, list=5%, signal=10%
V$TFIII_Q6	V$TFIII_Q6		104	-0.15164731	-0.5711718	1	1	1	1685	tags=21%, list=15%, signal=25%
V$MYOGNF1_01	V$MYOGNF1_01		20	-0.22307566	-0.56976	1	1	1	2365	tags=45%, list=21%, signal=57%
V$AP3_Q6	V$AP3_Q6		122	-0.17739847	-0.5691542	1	1	1	969	tags=16%, list=9%, signal=17%
CCCACAT,MIR-299-3P	CCCACAT,MIR-299-3P		25	-0.19851878	-0.56816137	0.96666664	1	1	1685	tags=24%, list=15%, signal=28%
V$HEN1_02	V$HEN1_02		86	-0.14384787	-0.5645345	1	1	1	731	tags=8%, list=7%, signal=9%
V$OCT1_06	V$OCT1_06		128	-0.17267781	-0.5644516	1	1	1	1135	tags=17%, list=10%, signal=19%
V$ATF_B	V$ATF_B		93	-0.16418289	-0.56345993	1	1	1	1669	tags=24%, list=15%, signal=28%
V$E2A_Q2	V$E2A_Q2		107	-0.17766577	-0.5600752	1	1	1	1741	tags=23%, list=16%, signal=27%
RGAGGAARY_V$PU1_Q6	RGAGGAARY_V$PU1_Q6		237	-0.17020702	-0.5596787	1	1	1	1669	tags=24%, list=15%, signal=27%
V$HEB_Q6	V$HEB_Q6		123	-0.16759388	-0.5596171	1	1	1	687	tags=11%, list=6%, signal=11%
V$CREBP1_Q2	V$CREBP1_Q2		118	-0.16094069	-0.5591719	1	1	1	1771	tags=22%, list=16%, signal=26%
V$SMAD4_Q6	V$SMAD4_Q6		112	-0.1534677	-0.55573595	0.98214287	1	1	1353	tags=16%, list=12%, signal=18%
V$CREBP1CJUN_01	V$CREBP1CJUN_01		119	-0.14962643	-0.55333424	1	1	1	1418	tags=18%, list=13%, signal=20%
TGCACTG,MIR-148A,MIR-152,MIR-148B	TGCACTG,MIR-148A,MIR-152,MIR-148B		125	-0.15315346	-0.5527641	1	1	1	1685	tags=19%, list=15%, signal=22%
V$OCT1_05	V$OCT1_05		115	-0.16469197	-0.5526984	1	1	1	1206	tags=17%, list=11%, signal=19%
V$CREB_Q4_01	V$CREB_Q4_01		103	-0.14335534	-0.55140674	1	1	1	1713	tags=21%, list=15%, signal=25%
AACWWCAANK_UNKNOWN	AACWWCAANK_UNKNOWN		70	-0.16789299	-0.55138797	1	1	1	1194	tags=19%, list=11%, signal=21%
V$ZIC1_01	V$ZIC1_01		124	-0.15565315	-0.55125177	1	1	1	770	tags=10%, list=7%, signal=10%
GGGCATT,MIR-365	GGGCATT,MIR-365		60	-0.16025516	-0.5497386	0.9661017	1	1	1959	tags=23%, list=17%, signal=28%
V$OCT1_Q6	V$OCT1_Q6		124	-0.16369824	-0.549302	1	1	1	1840	tags=25%, list=16%, signal=30%
GGGGCCC,MIR-296	GGGGCCC,MIR-296		37	-0.17702158	-0.5489514	0.98214287	1	1	1763	tags=22%, list=16%, signal=26%
WGTTNNNNNAAA_UNKNOWN	WGTTNNNNNAAA_UNKNOWN		263	-0.15025568	-0.54511976	1	1	1	1562	tags=20%, list=14%, signal=22%
V$AP1FJ_Q2	V$AP1FJ_Q2		145	-0.1475866	-0.5416622	1	1	1	1384	tags=15%, list=12%, signal=17%
V$AP1_Q6	V$AP1_Q6		130	-0.15635243	-0.5408868	1	1	1	1478	tags=19%, list=13%, signal=22%
V$AP2REP_01	V$AP2REP_01		85	-0.16347075	-0.54022574	1	1	1	1765	tags=24%, list=16%, signal=28%
V$IK3_01	V$IK3_01		112	-0.15156174	-0.52776265	1	1	1	959	tags=13%, list=9%, signal=14%
TATCTGG,MIR-488	TATCTGG,MIR-488		32	-0.1670277	-0.5271529	0.9818182	1	1	888	tags=13%, list=8%, signal=14%
V$ATF6_01	V$ATF6_01		63	-0.1449673	-0.526673	1	1	1	1211	tags=14%, list=11%, signal=16%
V$STAT6_01	V$STAT6_01		115	-0.15788826	-0.5257519	1	1	1	981	tags=10%, list=9%, signal=11%
RTTTNNNYTGGM_UNKNOWN	RTTTNNNYTGGM_UNKNOWN		84	-0.16368319	-0.52194744	1	1	1	1523	tags=21%, list=14%, signal=25%
V$PPARA_01	V$PPARA_01		21	-0.19066943	-0.51725394	1	1	1	1484	tags=24%, list=13%, signal=27%
CAGGGTC,MIR-504	CAGGGTC,MIR-504		44	-0.15355772	-0.51565564	0.96666664	1	1	403	tags=7%, list=4%, signal=7%
V$E12_Q6	V$E12_Q6		118	-0.15867518	-0.5149269	1	1	1	889	tags=13%, list=8%, signal=14%
V$TTF1_Q6	V$TTF1_Q6		126	-0.14115092	-0.5059622	1	1	1	1396	tags=17%, list=12%, signal=19%
TACAATC,MIR-508	TACAATC,MIR-508		34	-0.16570629	-0.50348455	0.9814815	1	1	1186	tags=15%, list=11%, signal=16%
V$SREBP1_Q6	V$SREBP1_Q6		129	-0.14264277	-0.5033891	1	1	1	1743	tags=22%, list=16%, signal=26%
V$AP1_Q2	V$AP1_Q2		142	-0.1416042	-0.49603248	1	1	1	1937	tags=23%, list=17%, signal=28%
V$NERF_Q2	V$NERF_Q2		125	-0.14609975	-0.49212867	1	1	1	1775	tags=23%, list=16%, signal=27%
TCTCTCC,MIR-185	TCTCTCC,MIR-185		53	-0.14106064	-0.4879792	1	1	1	1495	tags=15%, list=13%, signal=17%
V$AR_Q6	V$AR_Q6		108	-0.13774693	-0.4768768	1	1	1	1597	tags=19%, list=14%, signal=21%
GTCNYYATGR_UNKNOWN	GTCNYYATGR_UNKNOWN		36	-0.14915732	-0.47501606	1	1	1	470	tags=6%, list=4%, signal=6%
V$PU1_Q6	V$PU1_Q6		110	-0.13384113	-0.47257158	1	1	1	1360	tags=15%, list=12%, signal=17%
V$CDPCR3_01	V$CDPCR3_01		26	-0.18312228	-0.47109917	0.9818182	1	1	1353	tags=23%, list=12%, signal=26%
V$FAC1_01	V$FAC1_01		106	-0.14185435	-0.46240625	1	1	1	1879	tags=24%, list=17%, signal=28%
YGACNNYACAR_UNKNOWN	YGACNNYACAR_UNKNOWN		44	-0.1381041	-0.444501	1	0.9995116	1	1292	tags=18%, list=12%, signal=20%
CTGTTAC,MIR-194	CTGTTAC,MIR-194		48	-0.12595445	-0.3895234	1	0.99808913	1	1024	tags=10%, list=9%, signal=11%
