# Supplementary material for: A genomic analysis of mouse models of breast cancer reveals molecular features of mouse models and relationships to human breast cancer
Source: Breast Cancer Res. 2014 Jun 5;16(3):R59. doi: 10.1186/bcr3672 (PMC4078930; doi:10.1186/bcr3672)
Supplement: Additional file 11 — GSEA for mouse models compared to all other models or to mammary gland development. Listed by model. [file bcr3672-S11.zip › AdditionalFile11/Apc_KO/vs_other_models/c3/Upregulated_in_APCko_vs_other_models.txt]

NAME	GS<br> follow link to MSigDB	GS DETAILS	SIZE	ES	NES	NOM p-val	FDR q-val	FWER p-val	RANK AT MAX	LEADING EDGE
TCCCRNNRTGC_UNKNOWN	TCCCRNNRTGC_UNKNOWN	Details ...	80	0.39276564	1.6689835	0.01923077	1	0.43	4677	tags=64%, list=42%, signal=109%
AACYNNNNTTCCS_UNKNOWN	AACYNNNNTTCCS_UNKNOWN	Details ...	44	0.42626545	1.6319674	0.020833334	1	0.48	3119	tags=45%, list=28%, signal=63%
RCGCANGCGY_V$NRF1_Q6	RCGCANGCGY_V$NRF1_Q6	Details ...	412	0.30571184	1.5022091	0.022727273	1	0.63	5531	tags=61%, list=49%, signal=115%
GTTGNYNNRGNAAC_UNKNOWN	GTTGNYNNRGNAAC_UNKNOWN	Details ...	44	0.43719414	1.4974318	0.022727273	1	0.63	4182	tags=57%, list=37%, signal=90%
TNCATNTCCYR_UNKNOWN	TNCATNTCCYR_UNKNOWN	Details ...	53	0.38967076	1.4825579	0.022727273	1	0.65	3621	tags=49%, list=32%, signal=72%
V$YY1_02	V$YY1_02	Details ...	113	0.3075556	1.4742408	0.125	1	0.67	4013	tags=46%, list=36%, signal=71%
TMTCGCGANR_UNKNOWN	TMTCGCGANR_UNKNOWN	Details ...	72	0.35799423	1.455484	0.14285715	1	0.7	3633	tags=43%, list=32%, signal=63%
GGTGAAG,MIR-412	GGTGAAG,MIR-412	Details ...	34	0.4183748	1.451094	0.040816326	1	0.7	4337	tags=56%, list=39%, signal=91%
KTGGYRSGAA_UNKNOWN	KTGGYRSGAA_UNKNOWN	Details ...	42	0.452281	1.4460851	0.16	1	0.7	4016	tags=60%, list=36%, signal=92%
MYAATNNNNNNNGGC_UNKNOWN	MYAATNNNNNNNGGC_UNKNOWN	Details ...	56	0.398135	1.4333816	0	1	0.7	3289	tags=43%, list=29%, signal=60%
MCAATNNNNNGCG_UNKNOWN	MCAATNNNNNGCG_UNKNOWN	Details ...	50	0.37107855	1.4090861	0.07317073	1	0.74	3278	tags=46%, list=29%, signal=65%
ACTWSNACTNY_UNKNOWN	ACTWSNACTNY_UNKNOWN	Details ...	40	0.36148027	1.4023757	0.09090909	1	0.75	4782	tags=63%, list=43%, signal=109%
ATATGCA,MIR-448	ATATGCA,MIR-448	Details ...	105	0.3904935	1.3926023	0.06818182	1	0.78	2424	tags=36%, list=22%, signal=46%
GKCGCNNNNNNNTGAYG_UNKNOWN	GKCGCNNNNNNNTGAYG_UNKNOWN	Details ...	32	0.3735373	1.3824782	0.1875	1	0.79	5137	tags=63%, list=46%, signal=115%
V$E2F_Q6	V$E2F_Q6	Details ...	101	0.3616928	1.3823463	0.16666667	1	0.79	4366	tags=52%, list=39%, signal=85%
ACTAYRNNNCCCR_UNKNOWN	ACTAYRNNNCCCR_UNKNOWN	Details ...	184	0.29775554	1.3684094	0.08	1	0.8	4492	tags=54%, list=40%, signal=89%
V$E2F_Q4	V$E2F_Q4	Details ...	102	0.35566515	1.361312	0.16666667	1	0.8	4366	tags=52%, list=39%, signal=84%
CCATCCA,MIR-432	CCATCCA,MIR-432	Details ...	32	0.4076452	1.3597665	0.0882353	1	0.8	3177	tags=34%, list=28%, signal=48%
V$E2F1DP1RB_01	V$E2F1DP1RB_01	Details ...	100	0.3658146	1.3476435	0.13725491	1	0.8	4034	tags=53%, list=36%, signal=82%
GGCACAT,MIR-455	GGCACAT,MIR-455	Details ...	28	0.41930178	1.3459485	0.1627907	1	0.8	4337	tags=50%, list=39%, signal=81%
GCTCTTG,MIR-335	GCTCTTG,MIR-335	Details ...	45	0.38043204	1.339089	0.11111111	1	0.8	4663	tags=56%, list=42%, signal=95%
CRGAARNNNNCGA_UNKNOWN	CRGAARNNNNCGA_UNKNOWN	Details ...	25	0.41251037	1.3202991	0.18367347	1	0.81	4289	tags=52%, list=38%, signal=84%
GCCATNTTG_V$YY1_Q6	GCCATNTTG_V$YY1_Q6	Details ...	200	0.28062516	1.3125149	0.18181819	1	0.83	5121	tags=52%, list=46%, signal=95%
V$ELK1_02	V$ELK1_02	Details ...	113	0.28169653	1.3062433	0.16	1	0.83	5668	tags=62%, list=51%, signal=124%
V$E2F1_Q4_01	V$E2F1_Q4_01	Details ...	105	0.33143067	1.297706	0.20408164	1	0.83	4016	tags=47%, list=36%, signal=72%
TGACCTTG_V$SF1_Q6	TGACCTTG_V$SF1_Q6	Details ...	122	0.31545687	1.2941407	0.09756097	1	0.83	2815	tags=30%, list=25%, signal=40%
GGTAACC,MIR-409-5P	GGTAACC,MIR-409-5P	Details ...	19	0.41058832	1.2917988	0.1521739	1	0.83	2982	tags=42%, list=27%, signal=57%
TGCGCANK_UNKNOWN	TGCGCANK_UNKNOWN	Details ...	250	0.27162826	1.2806642	0.14634146	1	0.84	5598	tags=61%, list=50%, signal=119%
TGCAAAC,MIR-452	TGCAAAC,MIR-452	Details ...	55	0.33474886	1.2784824	0.14285715	1	0.84	3052	tags=35%, list=27%, signal=47%
V$YY1_Q6	V$YY1_Q6	Details ...	113	0.2725483	1.2704597	0.15555556	1	0.86	5554	tags=57%, list=50%, signal=111%
GTAAACC,MIR-299-5P	GTAAACC,MIR-299-5P	Details ...	31	0.38024053	1.2641572	0.14893617	1	0.86	3966	tags=58%, list=35%, signal=90%
TAANNYSGCG_UNKNOWN	TAANNYSGCG_UNKNOWN	Details ...	40	0.31921512	1.2634994	0.1590909	1	0.86	5616	tags=68%, list=50%, signal=135%
CGTSACG_V$PAX3_B	CGTSACG_V$PAX3_B	Details ...	61	0.31690416	1.2581103	0.12820514	1	0.87	4171	tags=48%, list=37%, signal=75%
AAAGGAT,MIR-501	AAAGGAT,MIR-501	Details ...	72	0.32938248	1.2560742	0.13513513	1	0.88	2200	tags=28%, list=20%, signal=34%
KCCGNSWTTT_UNKNOWN	KCCGNSWTTT_UNKNOWN	Details ...	48	0.367711	1.2482934	0.29787233	1	0.9	3968	tags=48%, list=35%, signal=74%
V$MIF1_01	V$MIF1_01	Details ...	75	0.31820795	1.2383543	0.2	1	0.9	3630	tags=44%, list=32%, signal=65%
V$GNCF_01	V$GNCF_01	Details ...	37	0.3890549	1.2358735	0.15789473	1	0.9	947	tags=22%, list=8%, signal=24%
GTAGGCA,MIR-189	GTAGGCA,MIR-189	Details ...	17	0.40991634	1.2249622	0.16	1	0.9	5370	tags=71%, list=48%, signal=135%
GTATTAT,MIR-369-3P	GTATTAT,MIR-369-3P	Details ...	96	0.33050564	1.2233477	0.18421052	1	0.91	2982	tags=34%, list=27%, signal=46%
CCACACA,MIR-147	CCACACA,MIR-147	Details ...	36	0.3562219	1.2211361	0.20833333	1	0.91	4350	tags=56%, list=39%, signal=91%
GCGNNANTTCC_UNKNOWN	GCGNNANTTCC_UNKNOWN	Details ...	63	0.3351498	1.2172081	0.20408164	1	0.91	5059	tags=65%, list=45%, signal=118%
V$E2F_Q6_01	V$E2F_Q6_01	Details ...	110	0.31858984	1.2133987	0.25490198	1	0.92	4048	tags=49%, list=36%, signal=76%
V$AHR_01	V$AHR_01	Details ...	39	0.3370061	1.2052255	0.18181819	1	0.92	2995	tags=44%, list=27%, signal=59%
YAATNANRNNNCAG_UNKNOWN	YAATNANRNNNCAG_UNKNOWN	Details ...	33	0.38214278	1.192236	0.23076923	1	0.93	2899	tags=36%, list=26%, signal=49%
V$E2F1_Q6	V$E2F1_Q6	Details ...	103	0.3252716	1.187797	0.23404256	1	0.93	4034	tags=46%, list=36%, signal=71%
V$ZF5_B	V$ZF5_B	Details ...	117	0.2883651	1.1841303	0.20930232	1	0.93	5080	tags=52%, list=45%, signal=94%
V$E2F_Q3_01	V$E2F_Q3_01	Details ...	106	0.3112775	1.1807977	0.23913044	1	0.93	4016	tags=45%, list=36%, signal=70%
AAGTCCA,MIR-422B,MIR-422A	AAGTCCA,MIR-422B,MIR-422A	Details ...	28	0.34155214	1.1789681	0.26190478	1	0.93	4337	tags=50%, list=39%, signal=81%
RNCTGNYNRNCTGNY_UNKNOWN	RNCTGNYNRNCTGNY_UNKNOWN	Details ...	31	0.36490446	1.1761857	0.19512194	1	0.93	4044	tags=52%, list=36%, signal=81%
V$USF_Q6	V$USF_Q6	Details ...	119	0.25615317	1.1737088	0.14285715	1	0.93	3452	tags=34%, list=31%, signal=48%
GTTAAAG,MIR-302B	GTTAAAG,MIR-302B	Details ...	38	0.36305833	1.1725004	0.29166666	1	0.93	2421	tags=32%, list=22%, signal=40%
SNACANNNYSYAGA_UNKNOWN	SNACANNNYSYAGA_UNKNOWN	Details ...	30	0.32146686	1.1717718	0.26086956	1	0.93	3916	tags=47%, list=35%, signal=72%
V$E2F1_Q6_01	V$E2F1_Q6_01	Details ...	112	0.3125128	1.1677554	0.25	1	0.93	4385	tags=48%, list=39%, signal=78%
CGGAARNGGCNG_UNKNOWN	CGGAARNGGCNG_UNKNOWN	Details ...	25	0.32529455	1.1669141	0.3043478	1	0.93	5973	tags=72%, list=53%, signal=154%
WCAANNNYCAG_UNKNOWN	WCAANNNYCAG_UNKNOWN	Details ...	121	0.27407065	1.166478	0.2195122	1	0.93	4438	tags=47%, list=40%, signal=77%
V$E2F4DP1_01	V$E2F4DP1_01	Details ...	101	0.32102263	1.1610819	0.23404256	1	0.93	4034	tags=49%, list=36%, signal=75%
TTAYRTAA_V$E4BP4_01	TTAYRTAA_V$E4BP4_01	Details ...	107	0.3077933	1.1566294	0.21052632	1	0.93	1669	tags=23%, list=15%, signal=27%
ATGCAGT,MIR-217	ATGCAGT,MIR-217	Details ...	51	0.3496408	1.1546097	0.29545453	1	0.93	2982	tags=45%, list=27%, signal=61%
V$E2F_Q4_01	V$E2F_Q4_01	Details ...	108	0.30068886	1.1523253	0.25	1	0.93	4135	tags=51%, list=37%, signal=80%
V$NKX25_01	V$NKX25_01	Details ...	71	0.33409303	1.1512076	0.1875	1	0.93	1757	tags=27%, list=16%, signal=32%
GGCNRNWCTTYS_UNKNOWN	GGCNRNWCTTYS_UNKNOWN		39	0.3068619	1.1489848	0.27272728	1	0.93	5200	tags=56%, list=46%, signal=105%
ACACTAC,MIR-142-3P	ACACTAC,MIR-142-3P		60	0.30975366	1.1449775	0.32608697	1	0.93	4013	tags=45%, list=36%, signal=70%
SGCGSSAAA_V$E2F1DP2_01	SGCGSSAAA_V$E2F1DP2_01		75	0.31845278	1.1443344	0.26923078	1	0.93	4023	tags=49%, list=36%, signal=76%
V$AMEF2_Q6	V$AMEF2_Q6		123	0.3452671	1.142025	0.23529412	1	0.93	594	tags=14%, list=5%, signal=14%
TCTAGAG,MIR-517	TCTAGAG,MIR-517		29	0.38413504	1.1371812	0.25531915	1	0.94	2934	tags=41%, list=26%, signal=56%
V$NRF1_Q6	V$NRF1_Q6		117	0.2697093	1.1312813	0.35714287	1	0.94	4549	tags=49%, list=41%, signal=81%
SYATTGTG_UNKNOWN	SYATTGTG_UNKNOWN		100	0.27966794	1.1234863	0.2857143	1	0.94	2814	tags=29%, list=25%, signal=38%
V$E2F_01	V$E2F_01		36	0.3147514	1.1205497	0.3617021	1	0.94	2502	tags=31%, list=22%, signal=39%
V$GABP_B	V$GABP_B		114	0.2629449	1.1185845	0.32608697	1	0.94	6374	tags=64%, list=57%, signal=147%
V$CREB_02	V$CREB_02		122	0.26617536	1.1169806	0.31111112	1	0.94	3435	tags=42%, list=31%, signal=60%
AAGWWRNYGGC_UNKNOWN	AAGWWRNYGGC_UNKNOWN		50	0.27937707	1.1123393	0.30952382	1	0.94	4476	tags=42%, list=40%, signal=70%
KMCATNNWGGA_UNKNOWN	KMCATNNWGGA_UNKNOWN		35	0.31545696	1.1022861	0.30952382	1	0.94	2623	tags=34%, list=23%, signal=45%
RRCCGTTA_UNKNOWN	RRCCGTTA_UNKNOWN		35	0.3294912	1.0997001	0.4	1	0.94	3003	tags=34%, list=27%, signal=47%
CAGNYGKNAAA_UNKNOWN	CAGNYGKNAAA_UNKNOWN		37	0.35047102	1.0928963	0.34285715	1	0.94	870	tags=19%, list=8%, signal=20%
V$ARNT_02	V$ARNT_02		115	0.2624587	1.0841542	0.34210527	1	0.94	5200	tags=52%, list=46%, signal=96%
V$E2F_Q3	V$E2F_Q3		107	0.2881815	1.0823315	0.40425533	1	0.94	4024	tags=44%, list=36%, signal=68%
CATRRAGC_UNKNOWN	CATRRAGC_UNKNOWN		58	0.31317782	1.0726066	0.3409091	1	0.94	3427	tags=34%, list=31%, signal=49%
V$E2F1_Q3	V$E2F1_Q3		105	0.2849065	1.0554895	0.29787233	1	0.94	4250	tags=46%, list=38%, signal=73%
V$E2F_02	V$E2F_02		97	0.2835395	1.0539712	0.3846154	1	0.94	4034	tags=45%, list=36%, signal=70%
V$USF2_Q6	V$USF2_Q6		126	0.24335556	1.0515991	0.3478261	1	0.94	3322	tags=33%, list=30%, signal=46%
V$SREBP1_01	V$SREBP1_01		87	0.23952673	1.0515518	0.3181818	1	0.94	5200	tags=55%, list=46%, signal=102%
V$AHR_Q5	V$AHR_Q5		105	0.26406685	1.051078	0.33333334	1	0.94	3678	tags=36%, list=33%, signal=53%
GCGSCMNTTT_UNKNOWN	GCGSCMNTTT_UNKNOWN		30	0.3099627	1.0505068	0.37777779	1	0.94	4856	tags=50%, list=43%, signal=88%
ATTCTTT,MIR-186	ATTCTTT,MIR-186		128	0.27483052	1.0483097	0.5	1	0.95	2277	tags=27%, list=20%, signal=33%
TTTNNANAGCYR_UNKNOWN	TTTNNANAGCYR_UNKNOWN		55	0.33063468	1.04793	0.41025642	1	0.95	1491	tags=22%, list=13%, signal=25%
V$E2F1_Q4	V$E2F1_Q4		115	0.27820528	1.047598	0.3809524	1	0.95	4032	tags=42%, list=36%, signal=65%
CTCTAGA,MIR-526C,MIR-518F,MIR-526A	CTCTAGA,MIR-526C,MIR-518F,MIR-526A		25	0.3353479	1.0433782	0.36363637	1	0.95	4848	tags=56%, list=43%, signal=99%
GCACCTT,MIR-18A,MIR-18B	GCACCTT,MIR-18A,MIR-18B		53	0.29336926	1.0410835	0.4347826	1	0.95	1433	tags=19%, list=13%, signal=22%
GGAANCGGAANY_UNKNOWN	GGAANCGGAANY_UNKNOWN		52	0.26000944	1.0402352	0.38	1	0.95	6107	tags=73%, list=55%, signal=160%
TAGGTCA,MIR-192,MIR-215	TAGGTCA,MIR-192,MIR-215		23	0.36597836	1.0369732	0.4	1	0.95	5765	tags=70%, list=51%, signal=143%
V$NRF2_01	V$NRF2_01		121	0.24851833	1.0354097	0.45833334	1	0.95	5816	tags=63%, list=52%, signal=129%
V$AR_02	V$AR_02		19	0.35772145	1.0299821	0.45652175	1	0.95	1272	tags=26%, list=11%, signal=30%
YRCCAKNNGNCGC_UNKNOWN	YRCCAKNNGNCGC_UNKNOWN		29	0.34696344	1.0289446	0.4090909	1	0.95	3111	tags=38%, list=28%, signal=52%
V$E2F1DP1_01	V$E2F1DP1_01		96	0.27666688	1.0260576	0.3846154	1	0.95	4250	tags=47%, list=38%, signal=75%
V$E2F1DP2_01	V$E2F1DP2_01		96	0.27666688	1.0260576	0.3846154	1	0.95	4250	tags=47%, list=38%, signal=75%
V$E2F4DP2_01	V$E2F4DP2_01		96	0.27666688	1.0260576	0.3846154	1	0.95	4250	tags=47%, list=38%, signal=75%
V$CETS1P54_01	V$CETS1P54_01		128	0.24818346	1.0254459	0.40425533	1	0.95	5931	tags=60%, list=53%, signal=126%
V$RFX1_01	V$RFX1_01		105	0.24649313	1.0230647	0.45238096	1	0.95	2875	tags=30%, list=26%, signal=41%
GCTTGAA,MIR-498	GCTTGAA,MIR-498		47	0.31176442	1.0175976	0.5	1	0.95	4234	tags=51%, list=38%, signal=82%
V$USF_C	V$USF_C		137	0.24010642	1.0100933	0.5135135	1	0.95	4301	tags=42%, list=38%, signal=68%
TGTGTGA,MIR-377	TGTGTGA,MIR-377		87	0.26981568	1.0075176	0.4722222	1	0.95	5513	tags=53%, list=49%, signal=103%
TAGCTTT,MIR-9	TAGCTTT,MIR-9		127	0.26674578	1.0046195	0.42857143	1	0.95	4234	tags=47%, list=38%, signal=75%
V$AREB6_02	V$AREB6_02		129	0.26418933	1.0037731	0.41463414	1	0.95	4043	tags=38%, list=36%, signal=59%
GTTNYYNNGGTNA_UNKNOWN	GTTNYYNNGGTNA_UNKNOWN		33	0.28546712	1.002981	0.40425533	1	0.95	5107	tags=55%, list=46%, signal=100%
CATTTCA,MIR-203	CATTTCA,MIR-203		129	0.24383053	1.0005981	0.42857143	1	0.95	4539	tags=41%, list=41%, signal=68%
V$MYC_Q2	V$MYC_Q2		97	0.23026389	0.9983084	0.47916666	1	0.95	3273	tags=31%, list=29%, signal=43%
GGCNNMSMYNTTG_UNKNOWN	GGCNNMSMYNTTG_UNKNOWN		35	0.26084378	0.9977917	0.47727272	1	0.95	5118	tags=51%, list=46%, signal=94%
AGTCTTA,MIR-499	AGTCTTA,MIR-499		34	0.31250286	0.997745	0.41509435	1	0.95	4337	tags=53%, list=39%, signal=86%
V$STAT1_02	V$STAT1_02		117	0.21946749	0.99767184	0.42222223	1	0.95	5203	tags=48%, list=46%, signal=88%
ACTGCCT,MIR-34B	ACTGCCT,MIR-34B		111	0.24495727	0.9970416	0.47619048	1	0.95	4064	tags=36%, list=36%, signal=56%
V$MEIS1AHOXA9_01	V$MEIS1AHOXA9_01		55	0.3315502	0.9960592	0.4871795	1	0.95	1490	tags=27%, list=13%, signal=31%
V$NFMUE1_Q6	V$NFMUE1_Q6		118	0.23247187	0.99355006	0.40425533	1	0.96	6416	tags=69%, list=57%, signal=161%
CTCTATG,MIR-368	CTCTATG,MIR-368		24	0.3187574	0.9931355	0.42222223	1	0.96	2969	tags=33%, list=27%, signal=45%
ATAAGCT,MIR-21	ATAAGCT,MIR-21		69	0.2840676	0.98759514	0.45238096	1	0.96	2480	tags=26%, list=22%, signal=33%
TTCCGTT,MIR-191	TTCCGTT,MIR-191		18	0.34436625	0.98536676	0.46666667	1	0.96	4251	tags=44%, list=38%, signal=72%
CCAWNWWNNNGGC_UNKNOWN	CCAWNWWNNNGGC_UNKNOWN		32	0.26230815	0.98487836	0.49019608	1	0.96	4476	tags=47%, list=40%, signal=78%
V$SP3_Q3	V$SP3_Q3		110	0.2656534	0.9786129	0.5151515	1	0.96	3361	tags=34%, list=30%, signal=48%
CAGCACT,MIR-512-3P	CAGCACT,MIR-512-3P		62	0.25546783	0.9782905	0.4893617	1	0.96	4473	tags=42%, list=40%, signal=69%
V$PAX6_01	V$PAX6_01		50	0.2832638	0.97780454	0.5116279	1	0.96	1955	tags=24%, list=17%, signal=29%
CAAGGAT,MIR-362	CAAGGAT,MIR-362		33	0.30126023	0.97513545	0.5217391	1	0.96	1989	tags=24%, list=18%, signal=29%
ATGTTAA,MIR-302C	ATGTTAA,MIR-302C		126	0.25905284	0.974023	0.61904764	1	0.96	2773	tags=31%, list=25%, signal=41%
AGCACTT,MIR-93,MIR-302A,MIR-302B,MIR-302C,MIR-302D,MIR-372,MIR-373,MIR-520E,MIR-520A,MIR-526B,MIR-520B,MIR-520C,MIR-520D	AGCACTT,MIR-93,MIR-302A,MIR-302B,MIR-302C,MIR-302D,MIR-372,MIR-373,MIR-520E,MIR-520A,MIR-526B,MIR-520B,MIR-520C,MIR-520D		140	0.24161686	0.9716048	0.5	1	0.96	4473	tags=45%, list=40%, signal=74%
GGCNKCCATNK_UNKNOWN	GGCNKCCATNK_UNKNOWN		57	0.25035003	0.9700478	0.52	1	0.96	4824	tags=54%, list=43%, signal=95%
V$STAT1_01	V$STAT1_01		37	0.2732587	0.96839553	0.5	1	0.96	3123	tags=38%, list=28%, signal=52%
V$SRF_01	V$SRF_01		37	0.3012141	0.96271527	0.5	1	0.96	2973	tags=32%, list=27%, signal=44%
V$EVI1_04	V$EVI1_04		123	0.27739543	0.9607904	0.54285717	1	0.96	2045	tags=25%, list=18%, signal=30%
ACAACCT,MIR-453	ACAACCT,MIR-453		18	0.34521404	0.9604656	0.58536583	1	0.96	1978	tags=28%, list=18%, signal=34%
GTAAGAT,MIR-200A	GTAAGAT,MIR-200A		24	0.33623844	0.95961016	0.5319149	1	0.96	4888	tags=58%, list=44%, signal=103%
V$GATA1_01	V$GATA1_01		127	0.24638268	0.95744807	0.5405405	1	0.96	4468	tags=43%, list=40%, signal=70%
V$POU3F2_01	V$POU3F2_01		49	0.30569646	0.95516425	0.61764705	1	0.96	2102	tags=31%, list=19%, signal=38%
ARGGGTTAA_UNKNOWN	ARGGGTTAA_UNKNOWN		69	0.26654747	0.9539954	0.45652175	1	0.96	3648	tags=41%, list=33%, signal=60%
ACCAAAG,MIR-9	ACCAAAG,MIR-9		255	0.23069203	0.9526998	0.5641026	1	0.96	2995	tags=28%, list=27%, signal=38%
ATGTACA,MIR-493	ATGTACA,MIR-493		142	0.24981783	0.9525156	0.5405405	1	0.96	4309	tags=45%, list=38%, signal=72%
V$HNF6_Q6	V$HNF6_Q6		110	0.29097256	0.9504114	0.5	1	0.96	2078	tags=25%, list=19%, signal=30%
TCATCTC,MIR-143	TCATCTC,MIR-143		70	0.24792516	0.95015216	0.59090906	1	0.96	4141	tags=43%, list=37%, signal=68%
V$GR_Q6_01	V$GR_Q6_01		129	0.2511075	0.9496619	0.4090909	1	0.96	2848	tags=28%, list=25%, signal=37%
ACAWYAAAG_UNKNOWN	ACAWYAAAG_UNKNOWN		47	0.27000052	0.9457495	0.54545456	1	0.96	4313	tags=47%, list=39%, signal=76%
V$SP1_Q4_01	V$SP1_Q4_01		131	0.22774023	0.9453415	0.4888889	1	0.96	3898	tags=39%, list=35%, signal=59%
TGCCTTA,MIR-124A	TGCCTTA,MIR-124A		285	0.22669804	0.9436245	0.47619048	1	0.96	3424	tags=33%, list=31%, signal=46%
TTTGTAG,MIR-520D	TTTGTAG,MIR-520D		174	0.2365716	0.9409433	0.53333336	1	0.96	3392	tags=34%, list=30%, signal=49%
CTACTGT,MIR-199A	CTACTGT,MIR-199A		77	0.2619566	0.9408818	0.59574467	1	0.96	2006	tags=26%, list=18%, signal=31%
YRTCANNRCGC_UNKNOWN	YRTCANNRCGC_UNKNOWN		35	0.25519943	0.9340425	0.59090906	1	0.97	4570	tags=46%, list=41%, signal=77%
V$ERR1_Q2	V$ERR1_Q2		124	0.2517107	0.93377215	0.55	1	0.97	2841	tags=27%, list=25%, signal=36%
CAGCTTT,MIR-320	CAGCTTT,MIR-320		121	0.23642804	0.93251395	0.5531915	1	0.97	3966	tags=38%, list=35%, signal=58%
V$USF_01	V$USF_01		109	0.21530372	0.93213266	0.53488374	1	0.97	5417	tags=53%, list=48%, signal=102%
YGCGYRCGC_UNKNOWN	YGCGYRCGC_UNKNOWN		139	0.21367314	0.9321261	0.54761904	1	0.97	5244	tags=50%, list=47%, signal=94%
V$CART1_01	V$CART1_01		97	0.28459156	0.9320313	0.5714286	1	0.97	2903	tags=32%, list=26%, signal=43%
GTGCCAT,MIR-183	GTGCCAT,MIR-183		100	0.24571644	0.92804754	0.47916666	1	0.97	4359	tags=47%, list=39%, signal=76%
GCATTTG,MIR-105	GCATTTG,MIR-105		85	0.23624747	0.92798156	0.4893617	1	0.97	4848	tags=55%, list=43%, signal=97%
V$CMYB_01	V$CMYB_01		119	0.226314	0.92441756	0.625	1	0.97	4023	tags=37%, list=36%, signal=57%
V$CREBP1_01	V$CREBP1_01		77	0.24071917	0.9232057	0.5652174	1	0.97	2779	tags=27%, list=25%, signal=36%
TGCTGCT,MIR-15A,MIR-16,MIR-15B,MIR-195,MIR-424,MIR-497	TGCTGCT,MIR-15A,MIR-16,MIR-15B,MIR-195,MIR-424,MIR-497		295	0.21766116	0.92240393	0.5263158	1	0.97	4250	tags=37%, list=38%, signal=59%
TTTGCAG,MIR-518A-2	TTTGCAG,MIR-518A-2		98	0.2411385	0.9211008	0.54347825	1	0.97	5125	tags=52%, list=46%, signal=95%
V$ARNT_01	V$ARNT_01		122	0.22213691	0.9209189	0.6666667	1	0.97	4250	tags=43%, list=38%, signal=69%
AGGTGCA,MIR-500	AGGTGCA,MIR-500		46	0.2539901	0.92091215	0.6136364	1	0.97	2814	tags=35%, list=25%, signal=46%
ATAACCT,MIR-154	ATAACCT,MIR-154		35	0.28028002	0.91886604	0.5294118	1	0.97	3255	tags=34%, list=29%, signal=48%
GACAGGG,MIR-339	GACAGGG,MIR-339		31	0.29486352	0.91733295	0.5714286	1	0.97	2949	tags=35%, list=26%, signal=48%
V$PAX5_01	V$PAX5_01		73	0.24502018	0.91245556	0.5681818	1	0.97	3678	tags=41%, list=33%, signal=61%
V$USF_02	V$USF_02		121	0.20877074	0.9112717	0.5714286	1	0.97	5196	tags=51%, list=46%, signal=95%
TACTTGA,MIR-26A,MIR-26B	TACTTGA,MIR-26A,MIR-26B		144	0.23876289	0.91047513	0.6216216	1	0.97	2109	tags=22%, list=19%, signal=27%
AAGCACA,MIR-218	AAGCACA,MIR-218		166	0.22686496	0.90922916	0.57894737	1	0.97	2123	tags=22%, list=19%, signal=26%
TATTATA,MIR-374	TATTATA,MIR-374		145	0.23605023	0.9085825	0.68292683	1	0.97	3427	tags=32%, list=31%, signal=46%
V$SPZ1_01	V$SPZ1_01		127	0.22143541	0.90374553	0.7209302	1	0.98	3202	tags=29%, list=29%, signal=40%
V$NFY_Q6	V$NFY_Q6		119	0.23161548	0.9029421	0.68292683	1	0.98	3485	tags=34%, list=31%, signal=48%
TCCATTKW_UNKNOWN	TCCATTKW_UNKNOWN		114	0.2462312	0.90258896	0.57894737	1	0.98	2483	tags=25%, list=22%, signal=32%
V$P53_DECAMER_Q2	V$P53_DECAMER_Q2		126	0.24479419	0.8978942	0.6315789	1	0.98	2365	tags=25%, list=21%, signal=31%
V$OCT1_04	V$OCT1_04		122	0.26770234	0.896628	0.64102566	1	0.98	2903	tags=30%, list=26%, signal=40%
CCAATNNSNNNGCG_UNKNOWN	CCAATNNSNNNGCG_UNKNOWN		28	0.2842565	0.89635557	0.61538464	1	0.98	2896	tags=32%, list=26%, signal=43%
RYTGCNWTGGNR_UNKNOWN	RYTGCNWTGGNR_UNKNOWN		52	0.25963858	0.8942732	0.65217394	1	0.98	3567	tags=33%, list=32%, signal=48%
TGCACTT,MIR-519C,MIR-519B,MIR-519A	TGCACTT,MIR-519C,MIR-519B,MIR-519A		209	0.23292881	0.8934277	0.61904764	1	0.98	3488	tags=33%, list=31%, signal=47%
GGCACTT,MIR-519E	GGCACTT,MIR-519E		68	0.24505407	0.89314586	0.6136364	1	0.98	2952	tags=28%, list=26%, signal=38%
V$DR4_Q2	V$DR4_Q2		118	0.22807816	0.8912	0.7368421	1	0.98	643	tags=12%, list=6%, signal=12%
V$CEBP_01	V$CEBP_01		120	0.24689892	0.8909869	0.5897436	1	0.98	3160	tags=31%, list=28%, signal=42%
V$BRN2_01	V$BRN2_01		114	0.2548296	0.8895592	0.575	1	0.98	1669	tags=18%, list=15%, signal=21%
AAGCACT,MIR-520F	AAGCACT,MIR-520F		102	0.24197699	0.889276	0.6097561	1	0.98	3130	tags=32%, list=28%, signal=44%
V$NFY_01	V$NFY_01		126	0.22032961	0.88835824	0.7619048	1	0.98	3753	tags=35%, list=34%, signal=52%
AATGGAG,MIR-136	AATGGAG,MIR-136		41	0.2604646	0.88831735	0.68292683	1	0.98	4046	tags=41%, list=36%, signal=65%
GCACTTT,MIR-17-5P,MIR-20A,MIR-106A,MIR-106B,MIR-20B,MIR-519D	GCACTTT,MIR-17-5P,MIR-20A,MIR-106A,MIR-106B,MIR-20B,MIR-519D		272	0.22078621	0.8880542	0.625	1	0.98	3020	tags=28%, list=27%, signal=38%
RRAGTTGT_UNKNOWN	RRAGTTGT_UNKNOWN		109	0.23899738	0.8869925	0.71428573	1	0.98	3533	tags=33%, list=32%, signal=48%
V$PAX2_02	V$PAX2_02		122	0.24975589	0.88594306	0.6756757	1	0.99	3794	tags=42%, list=34%, signal=63%
GTGTCAA,MIR-514	GTGTCAA,MIR-514		28	0.28324616	0.8845668	0.70731705	1	0.99	4854	tags=57%, list=43%, signal=101%
RACTNNRTTTNC_UNKNOWN	RACTNNRTTTNC_UNKNOWN		58	0.24054827	0.8831171	0.6756757	1	0.99	2575	tags=31%, list=23%, signal=40%
CACCAGC,MIR-138	CACCAGC,MIR-138		103	0.21082176	0.88279545	0.6923077	1	0.99	4162	tags=40%, list=37%, signal=63%
GATGKMRGCG_UNKNOWN	GATGKMRGCG_UNKNOWN		31	0.23298432	0.8808724	0.6666667	1	0.99	5059	tags=52%, list=45%, signal=94%
GGCCAGT,MIR-193A,MIR-193B	GGCCAGT,MIR-193A,MIR-193B		42	0.25099695	0.8803192	0.61538464	1	0.99	5223	tags=52%, list=47%, signal=98%
V$E2F_Q2	V$E2F_Q2		79	0.23744844	0.8796478	0.68	1	0.99	4328	tags=43%, list=39%, signal=70%
V$OCT1_03	V$OCT1_03		101	0.27254722	0.87891525	0.6666667	1	0.99	2078	tags=26%, list=19%, signal=31%
V$XBP1_01	V$XBP1_01		65	0.22007008	0.87693673	0.77272725	1	0.99	3505	tags=31%, list=31%, signal=45%
GTGCAAA,MIR-507	GTGCAAA,MIR-507		58	0.24749996	0.876308	0.6486486	1	0.99	4202	tags=41%, list=38%, signal=66%
V$GR_Q6	V$GR_Q6		122	0.25104392	0.8755146	0.6944444	1	0.99	798	tags=13%, list=7%, signal=14%
V$HMEF2_Q6	V$HMEF2_Q6		63	0.30562413	0.8752616	0.5833333	1	0.99	1498	tags=17%, list=13%, signal=20%
ATGGYGGA_UNKNOWN	ATGGYGGA_UNKNOWN		43	0.22918107	0.8746446	0.61702126	1	0.99	1527	tags=16%, list=14%, signal=19%
V$ELK1_01	V$ELK1_01		124	0.22670259	0.8744247	0.74418604	1	0.99	4838	tags=47%, list=43%, signal=81%
TCANNTGAY_V$SREBP1_01	TCANNTGAY_V$SREBP1_01		246	0.19851795	0.8736477	0.65	1	0.99	3134	tags=28%, list=28%, signal=38%
V$CEBP_Q3	V$CEBP_Q3		123	0.2535984	0.86920315	0.72727275	1	0.99	2569	tags=26%, list=23%, signal=33%
V$PBX1_01	V$PBX1_01		121	0.25520912	0.8677748	0.7058824	1	0.99	2102	tags=21%, list=19%, signal=25%
ACCATTT,MIR-522	ACCATTT,MIR-522		78	0.22024502	0.86493284	0.73333335	1	0.99	3858	tags=35%, list=34%, signal=52%
V$E2F_03	V$E2F_03		115	0.23971939	0.86419684	0.67346936	1	0.99	4366	tags=48%, list=39%, signal=78%
CTTGTAT,MIR-381	CTTGTAT,MIR-381		96	0.23279457	0.8617427	0.6585366	1	0.99	3435	tags=34%, list=31%, signal=49%
TTCYRGAA_UNKNOWN	TTCYRGAA_UNKNOWN		144	0.22543818	0.85770255	0.64102566	1	1	1993	tags=19%, list=18%, signal=23%
CACTTTG,MIR-520G,MIR-520H	CACTTTG,MIR-520G,MIR-520H		118	0.22527212	0.8556618	0.64285713	1	1	4079	tags=37%, list=36%, signal=58%
V$GATA1_05	V$GATA1_05		134	0.24518616	0.85550797	0.7105263	1	1	1963	tags=23%, list=18%, signal=28%
V$CHOP_01	V$CHOP_01		115	0.2208218	0.8550035	0.8	1	1	4179	tags=37%, list=37%, signal=59%
V$PXR_Q2	V$PXR_Q2		122	0.21807027	0.8531904	0.71428573	1	1	3879	tags=37%, list=35%, signal=56%
TAATGTG,MIR-323	TAATGTG,MIR-323		78	0.22539188	0.8526542	0.6041667	1	1	4879	tags=53%, list=44%, signal=93%
V$EGR3_01	V$EGR3_01		34	0.24061503	0.85182804	0.6363636	1	1	3543	tags=41%, list=32%, signal=60%
GGGACCA,MIR-133A,MIR-133B	GGGACCA,MIR-133A,MIR-133B		101	0.20197648	0.84984785	0.61538464	1	1	2841	tags=26%, list=25%, signal=34%
TTTTGAG,MIR-373	TTTTGAG,MIR-373		116	0.1971911	0.8489251	0.6744186	1	1	5566	tags=57%, list=50%, signal=112%
V$AR_03	V$AR_03		33	0.2479669	0.8473199	0.7173913	1	1	862	tags=12%, list=8%, signal=13%
V$AP2_Q6	V$AP2_Q6		127	0.19525607	0.84616256	0.6888889	1	1	4425	tags=41%, list=40%, signal=67%
V$SP1_01	V$SP1_01		126	0.21270068	0.844256	0.75609756	1	1	4354	tags=39%, list=39%, signal=63%
YTAATTAA_V$LHX3_01	YTAATTAA_V$LHX3_01		88	0.24018416	0.8417066	0.71428573	1	1	2591	tags=27%, list=23%, signal=35%
GAGACTG,MIR-452	GAGACTG,MIR-452		44	0.24232529	0.84125036	0.61702126	1	1	4482	tags=45%, list=40%, signal=75%
TAATAAT,MIR-126	TAATAAT,MIR-126		103	0.22962868	0.8408718	0.7368421	1	1	3657	tags=37%, list=33%, signal=54%
V$OCT1_07	V$OCT1_07		68	0.25441003	0.8358596	0.75	1	1	3895	tags=40%, list=35%, signal=61%
V$PR_01	V$PR_01		68	0.2393397	0.83572656	0.6511628	1	1	1564	tags=18%, list=14%, signal=20%
V$T3R_Q6	V$T3R_Q6		117	0.21468243	0.8311903	0.7777778	1	1	2001	tags=21%, list=18%, signal=25%
V$ETF_Q6	V$ETF_Q6		50	0.2258029	0.82682186	0.6315789	1	1	2989	tags=34%, list=27%, signal=46%
MGGAAGTG_V$GABP_B	MGGAAGTG_V$GABP_B		357	0.19906783	0.8259029	0.7111111	1	1	4425	tags=39%, list=40%, signal=63%
V$HNF3ALPHA_Q6	V$HNF3ALPHA_Q6		105	0.24003758	0.825522	0.7297297	1	1	2167	tags=24%, list=19%, signal=29%
AAAYWAACM_V$HFH4_01	AAAYWAACM_V$HFH4_01		125	0.23230529	0.8249942	0.80487806	1	1	2620	tags=29%, list=23%, signal=37%
ACCTGTTG_UNKNOWN	ACCTGTTG_UNKNOWN		72	0.23226498	0.82267743	0.775	1	1	2198	tags=21%, list=20%, signal=26%
V$HNF1_01	V$HNF1_01		129	0.25459626	0.82235384	0.7619048	1	1	706	tags=13%, list=6%, signal=14%
V$TEL2_Q6	V$TEL2_Q6		109	0.20034069	0.82113737	0.66	1	1	5479	tags=49%, list=49%, signal=94%
V$ICSBP_Q6	V$ICSBP_Q6		119	0.25892305	0.8195471	0.75	1	1	2976	tags=29%, list=27%, signal=40%
V$FREAC2_01	V$FREAC2_01		126	0.22328195	0.8194652	0.8	1	1	2620	tags=28%, list=23%, signal=36%
CCTGAGT,MIR-510	CCTGAGT,MIR-510		22	0.25214913	0.81765294	0.77272725	1	1	4090	tags=45%, list=37%, signal=71%
GTGACGY_V$E4F1_Q6	GTGACGY_V$E4F1_Q6		316	0.17823084	0.8172517	0.82222223	1	1	4315	tags=40%, list=39%, signal=63%
V$LEF1_Q2	V$LEF1_Q2		104	0.21234386	0.8163657	0.75609756	1	1	3004	tags=29%, list=27%, signal=39%
V$SRY_02	V$SRY_02		121	0.23544997	0.8149437	0.8095238	1	1	2478	tags=26%, list=22%, signal=33%
V$E4BP4_01	V$E4BP4_01		94	0.21382847	0.8146869	0.75	1	1	2768	tags=24%, list=25%, signal=32%
CAGTATT,MIR-200B,MIR-200C,MIR-429	CAGTATT,MIR-200B,MIR-200C,MIR-429		243	0.2203805	0.8145593	0.70731705	1	1	2505	tags=26%, list=22%, signal=33%
V$HNF1_C	V$HNF1_C		120	0.24512465	0.8144116	0.7804878	1	1	672	tags=12%, list=6%, signal=12%
TGASTMAGC_V$NFE2_01	TGASTMAGC_V$NFE2_01		106	0.21790001	0.8144036	0.7027027	1	1	2307	tags=23%, list=21%, signal=28%
V$LMO2COM_01	V$LMO2COM_01		128	0.22616306	0.81399876	0.8108108	1	1	3571	tags=30%, list=32%, signal=44%
TGAGATT,MIR-216	TGAGATT,MIR-216		56	0.20818451	0.8136231	0.7948718	1	1	4190	tags=41%, list=37%, signal=65%
ACATATC,MIR-190	ACATATC,MIR-190		26	0.26525244	0.8129724	0.7906977	1	1	3543	tags=38%, list=32%, signal=56%
TTGGAGA,MIR-515-5P,MIR-519E	TTGGAGA,MIR-515-5P,MIR-519E		68	0.23523699	0.8117892	0.65909094	1	1	4234	tags=37%, list=38%, signal=59%
V$USF_Q6_01	V$USF_Q6_01		103	0.18931589	0.8102693	0.8333333	1	1	3309	tags=29%, list=30%, signal=41%
V$AREB6_03	V$AREB6_03		111	0.21521671	0.8097434	0.8947368	1	1	3105	tags=30%, list=28%, signal=41%
V$PAX4_01	V$PAX4_01		135	0.19112256	0.80865455	0.8378378	1	1	3650	tags=33%, list=33%, signal=49%
V$CDPCR3HD_01	V$CDPCR3HD_01		112	0.22665884	0.8073929	0.7419355	1	1	2598	tags=25%, list=23%, signal=32%
V$STAT5A_02	V$STAT5A_02		66	0.23918167	0.8067006	0.75	1	1	2919	tags=29%, list=26%, signal=39%
CTGYNNCTYTAA_UNKNOWN	CTGYNNCTYTAA_UNKNOWN		37	0.27058762	0.80305696	0.8055556	1	1	2620	tags=35%, list=23%, signal=46%
GTATGAT,MIR-154,MIR-487	GTATGAT,MIR-154,MIR-487		36	0.256953	0.8027085	0.7755102	1	1	2210	tags=28%, list=20%, signal=34%
V$RORA1_01	V$RORA1_01		136	0.2188735	0.80150074	0.8648649	1	1	3083	tags=26%, list=28%, signal=36%
AGGGCCA,MIR-328	AGGGCCA,MIR-328		44	0.24440001	0.80122215	0.8108108	1	1	1902	tags=20%, list=17%, signal=25%
V$GRE_C	V$GRE_C		63	0.26002753	0.8001163	0.75	1	1	2896	tags=30%, list=26%, signal=40%
YWATTWNNRGCT_UNKNOWN	YWATTWNNRGCT_UNKNOWN		32	0.26757315	0.7987961	0.68292683	1	1	3035	tags=31%, list=27%, signal=43%
CAGTCAC,MIR-134	CAGTCAC,MIR-134		25	0.2243843	0.7986885	0.7407407	1	1	4372	tags=40%, list=39%, signal=65%
GACTGTT,MIR-212,MIR-132	GACTGTT,MIR-212,MIR-132		78	0.22106202	0.7983362	0.7906977	1	1	3486	tags=36%, list=31%, signal=52%
YAATNRNNNYNATT_UNKNOWN	YAATNRNNNYNATT_UNKNOWN		51	0.25193694	0.79287624	0.74358976	1	1	1010	tags=14%, list=9%, signal=15%
V$RFX1_02	V$RFX1_02		120	0.20049277	0.79257035	0.775	1	1	4182	tags=40%, list=37%, signal=63%
CTATGCA,MIR-153	CTATGCA,MIR-153		107	0.22311914	0.7925422	0.75	1	1	3659	tags=36%, list=33%, signal=54%
V$CDPCR1_01	V$CDPCR1_01		59	0.22770652	0.7894987	0.8684211	1	1	2306	tags=22%, list=21%, signal=28%
ATGTAGC,MIR-221,MIR-222	ATGTAGC,MIR-221,MIR-222		56	0.24039425	0.7874166	0.7037037	1	1	2218	tags=27%, list=20%, signal=33%
TCTGGAC,MIR-198	TCTGGAC,MIR-198		39	0.22957689	0.78732264	0.7948718	1	1	1449	tags=15%, list=13%, signal=18%
GGCAGCT,MIR-22	GGCAGCT,MIR-22		107	0.21044406	0.7869506	0.825	1	1	3990	tags=36%, list=36%, signal=56%
V$MAX_01	V$MAX_01		116	0.1919417	0.786878	0.8372093	1	1	5417	tags=51%, list=48%, signal=98%
V$E2F1_Q3_01	V$E2F1_Q3_01		123	0.19783597	0.78664756	0.7619048	1	1	4023	tags=38%, list=36%, signal=59%
V$CEBPB_02	V$CEBPB_02		137	0.21537162	0.7857026	0.9459459	1	1	4145	tags=39%, list=37%, signal=62%
V$IRF7_01	V$IRF7_01		120	0.23285545	0.7855091	0.6486486	1	1	1558	tags=18%, list=14%, signal=21%
V$FREAC3_01	V$FREAC3_01		121	0.25127265	0.7840925	0.8484849	1	1	1879	tags=24%, list=17%, signal=28%
TTANWNANTGGM_UNKNOWN	TTANWNANTGGM_UNKNOWN		29	0.25199443	0.7830439	0.775	1	1	1970	tags=21%, list=18%, signal=25%
V$CREB_Q3	V$CREB_Q3		115	0.18205915	0.7821459	0.8888889	1	1	3573	tags=31%, list=32%, signal=46%
GTGCCTT,MIR-506	GTGCCTT,MIR-506		359	0.18437004	0.7810501	0.73333335	1	1	4354	tags=39%, list=39%, signal=62%
V$VDR_Q3	V$VDR_Q3		112	0.21201538	0.7801143	0.8292683	1	1	2936	tags=28%, list=26%, signal=37%
CAGGTA_V$AREB6_01	CAGGTA_V$AREB6_01		362	0.20540003	0.7794618	0.8648649	1	1	1738	tags=18%, list=16%, signal=21%
V$GFI1_01	V$GFI1_01		135	0.23086229	0.77945775	0.8857143	1	1	1400	tags=16%, list=13%, signal=18%
GGGATGC,MIR-324-5P	GGGATGC,MIR-324-5P		24	0.24395275	0.7784528	0.8043478	1	1	4235	tags=42%, list=38%, signal=67%
CACGTG_V$MYC_Q2	CACGTG_V$MYC_Q2		482	0.1668173	0.7782084	0.902439	1	1	5200	tags=46%, list=46%, signal=83%
TTGCACT,MIR-130A,MIR-301,MIR-130B	TTGCACT,MIR-130A,MIR-301,MIR-130B		179	0.20250776	0.7775206	0.75609756	1	1	1902	tags=20%, list=17%, signal=24%
ACTGAAA,MIR-30A-3P,MIR-30E-3P	ACTGAAA,MIR-30A-3P,MIR-30E-3P		94	0.21830527	0.77613467	0.72727275	1	1	3705	tags=37%, list=33%, signal=55%
V$RREB1_01	V$RREB1_01		101	0.18069762	0.7720806	0.85714287	1	1	4517	tags=41%, list=40%, signal=67%
AGGGCAG,MIR-18A	AGGGCAG,MIR-18A		62	0.21842395	0.77152467	0.8372093	1	1	4582	tags=47%, list=41%, signal=79%
V$MYB_Q3	V$MYB_Q3		111	0.22111294	0.7692346	0.8378378	1	1	2528	tags=26%, list=23%, signal=33%
ACTTTAT,MIR-142-5P	ACTTTAT,MIR-142-5P		150	0.19704223	0.76858795	0.825	1	1	2973	tags=27%, list=27%, signal=37%
V$AR_01	V$AR_01		72	0.21096486	0.76814646	0.88095236	1	1	2606	tags=25%, list=23%, signal=32%
V$PR_02	V$PR_02		72	0.23484316	0.7676532	0.8378378	1	1	1368	tags=17%, list=12%, signal=19%
V$IRF2_01	V$IRF2_01		55	0.25539303	0.76682794	0.8372093	1	1	2725	tags=31%, list=24%, signal=41%
ACAGGGT,MIR-10A,MIR-10B	ACAGGGT,MIR-10A,MIR-10B		64	0.23320265	0.76651376	0.6969697	1	1	3117	tags=33%, list=28%, signal=45%
V$IRF1_Q6	V$IRF1_Q6		130	0.22276016	0.7662803	0.7948718	1	1	2365	tags=23%, list=21%, signal=29%
V$GATA3_01	V$GATA3_01		117	0.23292325	0.7655682	0.8235294	1	1	1463	tags=16%, list=13%, signal=18%
V$LMO2COM_02	V$LMO2COM_02		128	0.23711781	0.7654573	0.8235294	1	1	1934	tags=20%, list=17%, signal=23%
V$GATA_C	V$GATA_C		137	0.2356408	0.7642197	0.85365856	1	1	1983	tags=22%, list=18%, signal=26%
GTGGTGA,MIR-197	GTGGTGA,MIR-197		34	0.22421017	0.7642006	0.825	1	1	6429	tags=65%, list=57%, signal=151%
V$FOX_Q2	V$FOX_Q2		102	0.24507453	0.7624956	0.87096775	1	1	2815	tags=31%, list=25%, signal=42%
V$GATA1_04	V$GATA1_04		118	0.2570823	0.76203406	0.84210527	1	1	2768	tags=26%, list=25%, signal=35%
V$CDP_02	V$CDP_02		54	0.23722205	0.7604568	0.8292683	1	1	860	tags=13%, list=8%, signal=14%
TAAWWATAG_V$RSRFC4_Q2	TAAWWATAG_V$RSRFC4_Q2		77	0.23267454	0.7586235	0.8055556	1	1	2078	tags=22%, list=19%, signal=27%
CTCAAGA,MIR-526B	CTCAAGA,MIR-526B		38	0.2275048	0.7571788	0.8888889	1	1	5118	tags=55%, list=46%, signal=101%
AGTCAGC,MIR-345	AGTCAGC,MIR-345		27	0.22911666	0.75700057	0.76744187	1	1	4890	tags=44%, list=44%, signal=79%
ACACTCC,MIR-122A	ACACTCC,MIR-122A		43	0.20616324	0.75642335	0.8333333	1	1	3687	tags=37%, list=33%, signal=55%
V$HNF1_Q6	V$HNF1_Q6		136	0.22773738	0.7543042	0.9047619	1	1	3113	tags=29%, list=28%, signal=39%
V$GCM_Q2	V$GCM_Q2		111	0.20962252	0.75362784	0.7948718	1	1	5527	tags=53%, list=49%, signal=104%
V$AREB6_01	V$AREB6_01		127	0.20105161	0.75295323	0.8947368	1	1	1788	tags=17%, list=16%, signal=20%
V$AP4_Q6_01	V$AP4_Q6_01		126	0.23905112	0.75272745	0.8648649	1	1	1900	tags=21%, list=17%, signal=25%
TCTATGA,MIR-376A,MIR-376B	TCTATGA,MIR-376A,MIR-376B		50	0.21963207	0.75222737	0.81395346	1	1	4724	tags=46%, list=42%, signal=79%
V$ZID_01	V$ZID_01		107	0.18785542	0.7465611	0.8958333	1	1	4668	tags=40%, list=42%, signal=68%
ATCTTGC,MIR-31	ATCTTGC,MIR-31		33	0.21244453	0.7448151	0.8372093	1	1	5531	tags=52%, list=49%, signal=101%
V$MYB_Q6	V$MYB_Q6		116	0.21825707	0.7429636	0.875	1	1	2528	tags=23%, list=23%, signal=30%
V$P53_02	V$P53_02		112	0.20568374	0.7418881	0.9	1	1	1527	tags=16%, list=14%, signal=18%
V$PR_Q2	V$PR_Q2		117	0.20210916	0.7417036	0.9166667	1	1	1758	tags=17%, list=16%, signal=20%
V$TCF1P_Q6	V$TCF1P_Q6		112	0.20937146	0.7411953	0.8863636	1	1	2058	tags=21%, list=18%, signal=26%
V$ISRE_01	V$ISRE_01		109	0.226744	0.74118483	0.85106385	1	1	2174	tags=23%, list=19%, signal=28%
GCAAGGA,MIR-502	GCAAGGA,MIR-502		34	0.22858122	0.7402794	0.8888889	1	1	5131	tags=50%, list=46%, signal=92%
WGGAATGY_V$TEF1_Q6	WGGAATGY_V$TEF1_Q6		173	0.2049312	0.7396559	0.8947368	1	1	2709	tags=24%, list=24%, signal=31%
RYCACNNRNNRNCAG_UNKNOWN	RYCACNNRNNRNCAG_UNKNOWN		34	0.22479947	0.73961145	0.78571427	1	1	3834	tags=29%, list=34%, signal=45%
STTTCRNTTT_V$IRF_Q6	STTTCRNTTT_V$IRF_Q6		92	0.23591703	0.7380058	0.8627451	1	1	2174	tags=24%, list=19%, signal=29%
YCATTAA_UNKNOWN	YCATTAA_UNKNOWN		277	0.2086525	0.7379389	0.93939394	1	1	1400	tags=14%, list=13%, signal=16%
V$MYOD_01	V$MYOD_01		110	0.19165133	0.73753554	0.8913044	1	1	3062	tags=25%, list=27%, signal=33%
V$RSRFC4_Q2	V$RSRFC4_Q2		105	0.24844056	0.73732996	0.79310346	1	1	2101	tags=21%, list=19%, signal=26%
V$DBP_Q6	V$DBP_Q6		120	0.20896947	0.7372496	0.9142857	1	1	3460	tags=28%, list=31%, signal=41%
CTGCAGY_UNKNOWN	CTGCAGY_UNKNOWN		369	0.18752722	0.73513764	0.8888889	1	1	2949	tags=25%, list=26%, signal=33%
CCCAGAG,MIR-326	CCCAGAG,MIR-326		78	0.20087942	0.73463684	0.8292683	1	1	3032	tags=27%, list=27%, signal=37%
V$SF1_Q6	V$SF1_Q6		127	0.17756687	0.73363584	0.9756098	1	1	1898	tags=16%, list=17%, signal=19%
V$ZF5_01	V$ZF5_01		123	0.18949285	0.73350865	0.8666667	1	1	3384	tags=29%, list=30%, signal=41%
V$OSF2_Q6	V$OSF2_Q6		134	0.20075695	0.73349875	0.8918919	1	1	3278	tags=26%, list=29%, signal=36%
GTTTGTT,MIR-495	GTTTGTT,MIR-495		116	0.20463236	0.73252475	0.80487806	1	1	4193	tags=42%, list=37%, signal=67%
GGGYGTGNY_UNKNOWN	GGGYGTGNY_UNKNOWN		325	0.17762153	0.72933125	0.9736842	1	1	4540	tags=40%, list=41%, signal=65%
ACAACTT,MIR-382	ACAACTT,MIR-382		38	0.21300401	0.72878796	0.8372093	1	1	1601	tags=18%, list=14%, signal=21%
V$PBX1_02	V$PBX1_02		67	0.2146224	0.7278371	0.902439	1	1	1875	tags=18%, list=17%, signal=21%
ATGCTGC,MIR-103,MIR-107	ATGCTGC,MIR-103,MIR-107		113	0.18045616	0.72781754	0.975	1	1	4196	tags=35%, list=37%, signal=55%
RTAAACA_V$FREAC2_01	RTAAACA_V$FREAC2_01		456	0.19305712	0.7261097	0.8918919	1	1	2633	tags=25%, list=24%, signal=31%
TCTGATC,MIR-383	TCTGATC,MIR-383		20	0.23198763	0.7254258	0.8181818	1	1	2649	tags=25%, list=24%, signal=33%
GGAMTNNNNNTCCY_UNKNOWN	GGAMTNNNNNTCCY_UNKNOWN		55	0.19082153	0.72399956	0.89361703	1	1	4438	tags=42%, list=40%, signal=69%
V$GATA1_03	V$GATA1_03		120	0.21364324	0.7218742	0.94736844	1	1	860	tags=13%, list=8%, signal=13%
CTGRYYYNATT_UNKNOWN	CTGRYYYNATT_UNKNOWN		34	0.2244853	0.72018325	0.9459459	1	1	3472	tags=35%, list=31%, signal=51%
V$MEF2_03	V$MEF2_03		117	0.2305974	0.71811956	0.8888889	1	1	1565	tags=18%, list=14%, signal=21%
V$EVI1_05	V$EVI1_05		89	0.22069186	0.7179551	0.8684211	1	1	1983	tags=20%, list=18%, signal=24%
CTCTGGA,MIR-520A,MIR-525	CTCTGGA,MIR-520A,MIR-525		80	0.18330017	0.71777105	0.902439	1	1	3134	tags=28%, list=28%, signal=38%
GTACAGG,MIR-486	GTACAGG,MIR-486		33	0.21177925	0.7177039	0.95348835	1	1	2649	tags=27%, list=24%, signal=36%
V$STAT1_03	V$STAT1_03		116	0.18331856	0.71714586	0.9736842	1	1	3065	tags=23%, list=27%, signal=32%
V$OLF1_01	V$OLF1_01		132	0.18759711	0.7164695	1	1	1	947	tags=11%, list=8%, signal=11%
AAGGGAT,MIR-188	AAGGGAT,MIR-188		41	0.20845084	0.71556264	0.8095238	1	1	2433	tags=27%, list=22%, signal=34%
CTGAGCC,MIR-24	CTGAGCC,MIR-24		123	0.18383397	0.71444046	0.8863636	1	1	4313	tags=40%, list=39%, signal=64%
V$DR3_Q4	V$DR3_Q4		67	0.21243875	0.7128807	0.8717949	1	1	5007	tags=49%, list=45%, signal=89%
V$YY1_01	V$YY1_01		127	0.17260496	0.71042025	0.8974359	1	1	4745	tags=43%, list=42%, signal=74%
V$CRX_Q4	V$CRX_Q4		118	0.20450027	0.7101608	0.9142857	1	1	3997	tags=33%, list=36%, signal=51%
ATAGGAA,MIR-202	ATAGGAA,MIR-202		52	0.19946077	0.70999134	0.8367347	1	1	3687	tags=31%, list=33%, signal=46%
V$AP4_01	V$AP4_01		133	0.18514496	0.7098592	1	1	1	3537	tags=32%, list=32%, signal=46%
V$SOX5_01	V$SOX5_01		113	0.20639451	0.70969003	0.94736844	1	1	1617	tags=17%, list=14%, signal=19%
V$OCT_C	V$OCT_C		129	0.19564621	0.7073861	0.9722222	1	1	2509	tags=21%, list=22%, signal=27%
ATGTTTC,MIR-494	ATGTTTC,MIR-494		79	0.18559925	0.704909	0.9302326	1	1	4093	tags=37%, list=37%, signal=57%
CCTGTGA,MIR-513	CCTGTGA,MIR-513		63	0.19455135	0.70358384	0.84090906	1	1	3432	tags=30%, list=31%, signal=43%
V$ER_Q6_01	V$ER_Q6_01		122	0.17694269	0.70326036	0.9767442	1	1	3125	tags=26%, list=28%, signal=36%
V$PPAR_DR1_Q2	V$PPAR_DR1_Q2		127	0.19627245	0.6995709	0.8888889	1	1	1906	tags=19%, list=17%, signal=23%
ATCATGA,MIR-433	ATCATGA,MIR-433		55	0.18109658	0.6989898	0.9230769	1	1	5138	tags=45%, list=46%, signal=84%
V$FOXM1_01	V$FOXM1_01		120	0.18327406	0.69884115	0.84210527	1	1	930	tags=11%, list=8%, signal=12%
GTGCAAT,MIR-25,MIR-32,MIR-92,MIR-363,MIR-367	GTGCAAT,MIR-25,MIR-32,MIR-92,MIR-363,MIR-367		159	0.17664234	0.698742	0.9375	1	1	3063	tags=26%, list=27%, signal=36%
GTTATAT,MIR-410	GTTATAT,MIR-410		48	0.22462775	0.69742364	0.84444445	1	1	3102	tags=33%, list=28%, signal=46%
V$CEBP_Q2	V$CEBP_Q2		112	0.20141959	0.6970154	0.9318182	1	1	1491	tags=16%, list=13%, signal=18%
V$MYCMAX_03	V$MYCMAX_03		116	0.16454892	0.6944682	0.9268293	1	1	5196	tags=47%, list=46%, signal=88%
V$CACCCBINDINGFACTOR_Q6	V$CACCCBINDINGFACTOR_Q6		146	0.16549215	0.6941446	0.9375	1	1	1497	tags=13%, list=13%, signal=15%
TGTTTAC,MIR-30A-5P,MIR-30C,MIR-30D,MIR-30B,MIR-30E-5P	TGTTTAC,MIR-30A-5P,MIR-30C,MIR-30D,MIR-30B,MIR-30E-5P		295	0.17167635	0.69332397	0.975	1	1	2661	tags=25%, list=24%, signal=32%
CAGCCTC,MIR-485-5P	CAGCCTC,MIR-485-5P		73	0.18253556	0.6917461	0.969697	1	1	4359	tags=40%, list=39%, signal=65%
GTCAGGA,MIR-378	GTCAGGA,MIR-378		28	0.22145557	0.69166625	0.925	1	1	4352	tags=36%, list=39%, signal=58%
V$GR_01	V$GR_01		100	0.20022655	0.6911946	0.925	1	1	1367	tags=13%, list=12%, signal=15%
V$MYOD_Q6_01	V$MYOD_Q6_01		104	0.19539787	0.6891904	0.97619045	1	1	3070	tags=26%, list=27%, signal=35%
V$TITF1_Q3	V$TITF1_Q3		118	0.19692862	0.6881731	0.95348835	1	1	2707	tags=22%, list=24%, signal=29%
AACTGGA,MIR-145	AACTGGA,MIR-145		117	0.18217544	0.6879169	0.9268293	1	1	5106	tags=49%, list=46%, signal=89%
V$SP1_Q6	V$SP1_Q6		128	0.16461982	0.6871952	0.93877554	1	1	4227	tags=38%, list=38%, signal=61%
TTGCWCAAY_V$CEBPB_02	TTGCWCAAY_V$CEBPB_02		36	0.21865134	0.6871693	0.8947368	1	1	5626	tags=56%, list=50%, signal=111%
ACACTGG,MIR-199A,MIR-199B	ACACTGG,MIR-199A,MIR-199B		80	0.17778386	0.68626887	0.9302326	1	1	3063	tags=28%, list=27%, signal=38%
CAGTGTT,MIR-141,MIR-200A	CAGTGTT,MIR-141,MIR-200A		160	0.17125735	0.68602955	0.90909094	1	1	1902	tags=16%, list=17%, signal=19%
V$CEBP_C	V$CEBP_C		93	0.19625238	0.6859114	0.9512195	1	1	3882	tags=40%, list=35%, signal=60%
V$SMAD_Q6	V$SMAD_Q6		128	0.17225598	0.6815303	0.9777778	1	1	5235	tags=48%, list=47%, signal=90%
AACTGAC,MIR-223	AACTGAC,MIR-223		54	0.2056497	0.6803183	0.9787234	1	1	4359	tags=44%, list=39%, signal=72%
V$LFA1_Q6	V$LFA1_Q6		123	0.17195176	0.67984486	0.9756098	1	1	4441	tags=37%, list=40%, signal=60%
TTGCCAA,MIR-182	TTGCCAA,MIR-182		160	0.18235879	0.6792246	0.95348835	1	1	3102	tags=29%, list=28%, signal=39%
CCANNAGRKGGC_UNKNOWN	CCANNAGRKGGC_UNKNOWN		55	0.20257036	0.6791081	0.94871795	1	1	281	tags=7%, list=3%, signal=7%
TAATTA_V$CHX10_01	TAATTA_V$CHX10_01		364	0.18738382	0.67883205	1	1	1	1989	tags=18%, list=18%, signal=21%
V$AHRARNT_01	V$AHRARNT_01		72	0.19798484	0.6778625	0.9736842	1	1	2898	tags=22%, list=26%, signal=30%
CACTGCC,MIR-34A,MIR-34C,MIR-449	CACTGCC,MIR-34A,MIR-34C,MIR-449		143	0.17547283	0.6769893	0.9230769	1	1	1793	tags=15%, list=16%, signal=17%
V$STAT5A_04	V$STAT5A_04		99	0.20925662	0.676955	1	1	1	2598	tags=24%, list=23%, signal=31%
V$RSRFC4_01	V$RSRFC4_01		121	0.2261375	0.6757362	0.8235294	1	1	1135	tags=15%, list=10%, signal=16%
V$VDR_Q6	V$VDR_Q6		125	0.1836546	0.67543215	0.94285715	1	1	4048	tags=35%, list=36%, signal=55%
TGGTGCT,MIR-29A,MIR-29B,MIR-29C	TGGTGCT,MIR-29A,MIR-29B,MIR-29C		251	0.17553623	0.6740937	0.925	1	1	3120	tags=29%, list=28%, signal=39%
AGCATTA,MIR-155	AGCATTA,MIR-155		72	0.20672666	0.6739652	0.9512195	1	1	2661	tags=22%, list=24%, signal=29%
CATTGTYY_V$SOX9_B1	CATTGTYY_V$SOX9_B1		181	0.18623261	0.6734404	0.972973	1	1	3160	tags=29%, list=28%, signal=39%
GAGCTGG,MIR-337	GAGCTGG,MIR-337		76	0.18168123	0.672058	0.9777778	1	1	4348	tags=38%, list=39%, signal=62%
V$STAT_Q6	V$STAT_Q6		133	0.17007527	0.6716419	1	1	1	5724	tags=53%, list=51%, signal=108%
TGTTTGY_V$HNF3_Q6	TGTTTGY_V$HNF3_Q6		356	0.17990418	0.67140913	1	1	1	2892	tags=25%, list=26%, signal=33%
V$AP1_C	V$AP1_C		157	0.18927826	0.6713248	0.9722222	1	1	2890	tags=25%, list=26%, signal=33%
V$LYF1_01	V$LYF1_01		128	0.18532789	0.67065537	1	1	1	3273	tags=30%, list=29%, signal=41%
V$HAND1E47_01	V$HAND1E47_01		127	0.19862752	0.6702847	1	1	1	2645	tags=24%, list=24%, signal=31%
V$MEF2_Q6_01	V$MEF2_Q6_01		121	0.21157663	0.6676766	0.94285715	1	1	2565	tags=24%, list=23%, signal=31%
V$AP2_Q3	V$AP2_Q3		130	0.17828104	0.6675606	0.8974359	1	1	3485	tags=33%, list=31%, signal=47%
V$HTF_01	V$HTF_01		28	0.20827335	0.66726255	0.9111111	1	1	4191	tags=46%, list=37%, signal=74%
CATGTAA,MIR-496	CATGTAA,MIR-496		92	0.19147791	0.6669584	0.9787234	1	1	4141	tags=42%, list=37%, signal=67%
V$CDX2_Q5	V$CDX2_Q5		111	0.2021896	0.6654509	0.9722222	1	1	1491	tags=16%, list=13%, signal=19%
TTTGCAC,MIR-19A,MIR-19B	TTTGCAC,MIR-19A,MIR-19B		245	0.16789344	0.6653916	0.97619045	1	1	4492	tags=36%, list=40%, signal=59%
WCTCNATGGY_UNKNOWN	WCTCNATGGY_UNKNOWN		30	0.20892756	0.6648936	0.90384614	1	1	3244	tags=37%, list=29%, signal=51%
V$ARP1_01	V$ARP1_01		79	0.2131609	0.6648545	0.94285715	1	1	3686	tags=34%, list=33%, signal=51%
V$PAX4_04	V$PAX4_04		106	0.19374894	0.6638095	0.9705882	1	1	2131	tags=18%, list=19%, signal=22%
GACAATC,MIR-219	GACAATC,MIR-219		74	0.17653358	0.6626281	0.902439	1	1	3751	tags=34%, list=33%, signal=50%
V$NFY_Q6_01	V$NFY_Q6_01		129	0.15475239	0.66199875	0.97959185	1	1	4758	tags=40%, list=42%, signal=69%
RNTCANNRNNYNATTW_UNKNOWN	RNTCANNRNNYNATTW_UNKNOWN		27	0.25083295	0.66196007	0.94736844	1	1	2001	tags=22%, list=18%, signal=27%
V$GATA2_01	V$GATA2_01		59	0.1876647	0.66056764	0.9736842	1	1	3065	tags=25%, list=27%, signal=35%
AAAGACA,MIR-511	AAAGACA,MIR-511		103	0.17738192	0.65976113	0.95652175	1	1	3052	tags=27%, list=27%, signal=37%
CCCNNGGGAR_V$OLF1_01	CCCNNGGGAR_V$OLF1_01		153	0.16651043	0.6591153	0.9767442	1	1	2840	tags=25%, list=25%, signal=33%
V$WHN_B	V$WHN_B		121	0.16733983	0.657792	1	1	1	992	tags=9%, list=9%, signal=10%
YKACATTT_UNKNOWN	YKACATTT_UNKNOWN		121	0.17619802	0.65764326	1	1	1	4858	tags=45%, list=43%, signal=79%
V$DR1_Q3	V$DR1_Q3		125	0.17887723	0.65665865	0.9714286	1	1	3219	tags=29%, list=29%, signal=40%
CTACCTC,LET-7A,LET-7B,LET-7C,LET-7D,LET-7E,LET-7F,MIR-98,LET-7G,LET-7I	CTACCTC,LET-7A,LET-7B,LET-7C,LET-7D,LET-7E,LET-7F,MIR-98,LET-7G,LET-7I		184	0.16518646	0.6562268	0.94871795	1	1	3631	tags=32%, list=32%, signal=46%
V$CEBP_Q2_01	V$CEBP_Q2_01		139	0.19286756	0.65294373	0.9722222	1	1	2084	tags=22%, list=19%, signal=26%
V$SRF_Q4	V$SRF_Q4		115	0.19382554	0.6502473	0.8888889	1	1	1097	tags=13%, list=10%, signal=14%
TCCAGAT,MIR-516-5P	TCCAGAT,MIR-516-5P		50	0.18346906	0.6483483	0.9756098	1	1	4473	tags=36%, list=40%, signal=60%
GCANCTGNY_V$MYOD_Q6	GCANCTGNY_V$MYOD_Q6		435	0.1782701	0.6481314	1	1	1	4212	tags=35%, list=38%, signal=53%
GTGACTT,MIR-224	GTGACTT,MIR-224		79	0.16483544	0.6475848	0.98039216	1	1	5080	tags=43%, list=45%, signal=78%
V$MYCMAX_B	V$MYCMAX_B		133	0.15488873	0.64720774	0.972973	1	1	3573	tags=28%, list=32%, signal=40%
V$CP2_02	V$CP2_02		122	0.16160461	0.646538	0.95238096	1	1	5591	tags=51%, list=50%, signal=100%
AGCTCCT,MIR-28	AGCTCCT,MIR-28		40	0.18768519	0.6427042	0.9512195	1	1	4977	tags=45%, list=44%, signal=81%
V$AP2_Q6_01	V$AP2_Q6_01		124	0.15582667	0.6354289	0.975	1	1	3319	tags=29%, list=30%, signal=41%
TGACATY_UNKNOWN	TGACATY_UNKNOWN		315	0.17442465	0.6345908	1	1	1	2150	tags=18%, list=19%, signal=22%
V$MMEF2_Q6	V$MMEF2_Q6		139	0.19114064	0.63410527	0.94285715	1	1	2726	tags=22%, list=24%, signal=28%
V$AML1_01	V$AML1_01		129	0.18222283	0.6318713	1	1	1	3010	tags=26%, list=27%, signal=36%
V$AML1_Q6	V$AML1_Q6		129	0.18222283	0.6318713	1	1	1	3010	tags=26%, list=27%, signal=36%
V$LHX3_01	V$LHX3_01		109	0.19930324	0.6311987	1	1	1	1904	tags=18%, list=17%, signal=22%
AAGCCAT,MIR-135A,MIR-135B	AAGCCAT,MIR-135A,MIR-135B		166	0.16121562	0.6307265	1	1	1	4079	tags=34%, list=36%, signal=52%
ATGTCAC,MIR-489	ATGTCAC,MIR-489		42	0.19289006	0.6290038	0.95238096	1	1	3883	tags=38%, list=35%, signal=58%
ACTGCAG,MIR-17-3P	ACTGCAG,MIR-17-3P		51	0.18457352	0.6287644	0.9019608	1	1	4482	tags=41%, list=40%, signal=68%
V$HIF1_Q3	V$HIF1_Q3		116	0.15901847	0.6258052	1	1	1	3529	tags=32%, list=32%, signal=46%
GGATTA_V$PITX2_Q2	GGATTA_V$PITX2_Q2		284	0.16165966	0.62406236	1	1	1	3997	tags=33%, list=36%, signal=50%
V$ATF_01	V$ATF_01		128	0.15470347	0.62318766	1	1	1	2949	tags=26%, list=26%, signal=35%
V$CEBPB_01	V$CEBPB_01		135	0.1760286	0.6219405	1	1	1	1902	tags=17%, list=17%, signal=20%
TCCAGAG,MIR-518C	TCCAGAG,MIR-518C		69	0.18577592	0.62192386	0.974359	1	1	4939	tags=43%, list=44%, signal=77%
ATCMNTCCGY_UNKNOWN	ATCMNTCCGY_UNKNOWN		23	0.19346029	0.6190205	0.8863636	1	1	6668	tags=70%, list=60%, signal=172%
V$ETS2_B	V$ETS2_B		144	0.17763607	0.618939	0.9583333	1	1	3665	tags=31%, list=33%, signal=46%
V$P300_01	V$P300_01		130	0.16527006	0.61867046	0.97727275	1	1	911	tags=10%, list=8%, signal=11%
CTCCAAG,MIR-432	CTCCAAG,MIR-432		44	0.18043084	0.61851454	1	1	1	5077	tags=50%, list=45%, signal=91%
V$TCF4_Q5	V$TCF4_Q5		116	0.17891504	0.6122624	1	1	1	1970	tags=17%, list=18%, signal=21%
WTTGKCTG_UNKNOWN	WTTGKCTG_UNKNOWN		235	0.1505947	0.61101687	1	1	1	3036	tags=21%, list=27%, signal=29%
GCAAAAA,MIR-129	GCAAAAA,MIR-129		76	0.18081465	0.61029905	0.9736842	1	1	2059	tags=20%, list=18%, signal=24%
CTCAGGG,MIR-125B,MIR-125A	CTCAGGG,MIR-125B,MIR-125A		177	0.15827759	0.6095802	1	1	1	2749	tags=23%, list=25%, signal=30%
GAGCCAG,MIR-149	GAGCCAG,MIR-149		73	0.15978022	0.6069915	0.9787234	1	1	571	tags=8%, list=5%, signal=9%
CTTTGTA,MIR-524	CTTTGTA,MIR-524		227	0.15008165	0.60520774	1	1	1	4138	tags=33%, list=37%, signal=52%
V$PITX2_Q2	V$PITX2_Q2		119	0.16310054	0.6048517	1	1	1	2960	tags=25%, list=26%, signal=34%
YTCCCRNNAGGY_UNKNOWN	YTCCCRNNAGGY_UNKNOWN		32	0.17678033	0.6047212	0.9622642	1	1	5131	tags=50%, list=46%, signal=92%
CCAWYNNGAAR_UNKNOWN	CCAWYNNGAAR_UNKNOWN		61	0.1614309	0.60464877	1	1	1	2930	tags=21%, list=26%, signal=29%
V$NRSF_01	V$NRSF_01		52	0.2108451	0.6045219	1	1	1	336	tags=8%, list=3%, signal=8%
SMTTTTGT_UNKNOWN	SMTTTTGT_UNKNOWN		196	0.16270612	0.6039966	1	1	1	4472	tags=40%, list=40%, signal=66%
V$IK2_01	V$IK2_01		140	0.18341216	0.60336965	0.972973	1	1	4441	tags=38%, list=40%, signal=62%
V$STAT3_02	V$STAT3_02		63	0.16317074	0.60250294	1	1	1	4104	tags=35%, list=37%, signal=55%
TCTGATA,MIR-361	TCTGATA,MIR-361		47	0.19901696	0.601899	0.9375	1	1	2685	tags=28%, list=24%, signal=36%
V$OCT1_Q5_01	V$OCT1_Q5_01		122	0.16898116	0.59857106	1	1	1	2593	tags=22%, list=23%, signal=28%
YTATTTTNR_V$MEF2_02	YTATTTTNR_V$MEF2_02		334	0.18020543	0.5970405	1	1	1	1902	tags=17%, list=17%, signal=20%
AGGCACT,MIR-515-3P	AGGCACT,MIR-515-3P		42	0.17947823	0.5966473	1	1	1	2952	tags=21%, list=26%, signal=29%
V$AML_Q6	V$AML_Q6		135	0.16965705	0.5959207	0.972973	1	1	1755	tags=16%, list=16%, signal=18%
V$SP1_Q2_01	V$SP1_Q2_01		122	0.1472389	0.5943953	1	1	1	4191	tags=34%, list=37%, signal=53%
V$MEF2_01	V$MEF2_01		73	0.2038151	0.59231645	0.9736842	1	1	1498	tags=15%, list=13%, signal=17%
TGTYNNNNNRGCARM_UNKNOWN	TGTYNNNNNRGCARM_UNKNOWN		27	0.20775789	0.59136826	0.9047619	1	1	4158	tags=37%, list=37%, signal=59%
V$MYCMAX_01	V$MYCMAX_01		121	0.14425923	0.59062284	1	1	1	5196	tags=43%, list=46%, signal=79%
TGANNYRGCA_V$TCF11MAFG_01	TGANNYRGCA_V$TCF11MAFG_01		146	0.14800854	0.5857637	1	1	1	2016	tags=16%, list=18%, signal=19%
AATGTGA,MIR-23A,MIR-23B	AATGTGA,MIR-23A,MIR-23B		213	0.14986457	0.5831059	1	1	1	4305	tags=39%, list=38%, signal=62%
CCAWWNAAGG_V$SRF_Q4	CCAWWNAAGG_V$SRF_Q4		48	0.20624523	0.582987	0.9444444	1	1	2407	tags=25%, list=21%, signal=32%
V$CEBPA_01	V$CEBPA_01		119	0.1643395	0.58279014	1	1	1	2078	tags=18%, list=19%, signal=22%
CAGCAGG,MIR-370	CAGCAGG,MIR-370		74	0.1549296	0.58237517	1	1	1	4476	tags=39%, list=40%, signal=65%
YATTNATC_UNKNOWN	YATTNATC_UNKNOWN		162	0.17282118	0.58190495	1	1	1	1281	tags=11%, list=11%, signal=12%
GTGTTGA,MIR-505	GTGTTGA,MIR-505		53	0.18227676	0.5782472	0.9767442	1	1	2661	tags=26%, list=24%, signal=34%
CTTTAAR_UNKNOWN	CTTTAAR_UNKNOWN		445	0.15185894	0.5772421	1	1	1	2450	tags=19%, list=22%, signal=23%
V$AP1_Q4	V$AP1_Q4		137	0.16084777	0.5758656	1	1	1	2802	tags=22%, list=25%, signal=29%
GGGNRMNNYCAT_UNKNOWN	GGGNRMNNYCAT_UNKNOWN		47	0.16432978	0.5754637	0.95652175	1	1	4654	tags=43%, list=42%, signal=73%
V$HNF4_Q6	V$HNF4_Q6		125	0.16124807	0.56706303	1	1	1	3591	tags=30%, list=32%, signal=44%
V$CREB_01	V$CREB_01		121	0.14960217	0.5665528	0.9736842	1	1	3567	tags=30%, list=32%, signal=43%
ACAWNRNSRCGG_UNKNOWN	ACAWNRNSRCGG_UNKNOWN		41	0.14617838	0.5610154	1	1	1	5080	tags=41%, list=45%, signal=76%
TAGAACC,MIR-182	TAGAACC,MIR-182		18	0.19842538	0.5600672	1	1	1	4534	tags=44%, list=40%, signal=75%
AGGAGTG,MIR-483	AGGAGTG,MIR-483		32	0.17547846	0.55929863	0.9782609	1	1	1359	tags=16%, list=12%, signal=18%
GGCKCATGS_UNKNOWN	GGCKCATGS_UNKNOWN		29	0.15120791	0.5562891	1	1	1	4919	tags=45%, list=44%, signal=80%
V$AP4_Q5	V$AP4_Q5		130	0.15786883	0.5551683	1	1	1	3126	tags=23%, list=28%, signal=32%
AAACCAC,MIR-140	AAACCAC,MIR-140		54	0.1619395	0.5550266	0.9705882	1	1	3486	tags=28%, list=31%, signal=40%
V$HMGIY_Q6	V$HMGIY_Q6		117	0.16508085	0.5534408	0.974359	1	1	2949	tags=22%, list=26%, signal=30%
V$TEF1_Q6	V$TEF1_Q6		110	0.15960947	0.55262405	1	1	1	1879	tags=15%, list=17%, signal=18%
V$MTF1_Q4	V$MTF1_Q4		125	0.14030603	0.55203676	1	1	1	3773	tags=30%, list=34%, signal=45%
TGTATGA,MIR-485-3P	TGTATGA,MIR-485-3P		75	0.16087852	0.55202746	1	1	1	3341	tags=31%, list=30%, signal=43%
CAGGTCC,MIR-492	CAGGTCC,MIR-492		28	0.16426831	0.55195695	0.97619045	1	1	3982	tags=32%, list=36%, signal=50%
V$NKX22_01	V$NKX22_01		79	0.16111055	0.5476735	1	1	1	4587	tags=37%, list=41%, signal=62%
V$E47_01	V$E47_01		133	0.15365759	0.54742926	1	1	1	3539	tags=27%, list=32%, signal=39%
AGTTCTC,MIR-146A,MIR-146B	AGTTCTC,MIR-146A,MIR-146B		27	0.18823768	0.54377604	0.9767442	1	1	2779	tags=26%, list=25%, signal=34%
V$E47_02	V$E47_02		113	0.1537565	0.53900796	1	1	1	3235	tags=27%, list=29%, signal=37%
V$PEA3_Q6	V$PEA3_Q6		117	0.15443528	0.5387784	1	1	1	4212	tags=36%, list=38%, signal=57%
V$AP1_Q6_01	V$AP1_Q6_01		134	0.16359901	0.53631544	1	1	1	3669	tags=28%, list=33%, signal=42%
V$OCT1_02	V$OCT1_02		100	0.17000495	0.5341981	1	1	1	1903	tags=15%, list=17%, signal=18%
V$HMX1_01	V$HMX1_01		20	0.1854729	0.5328836	1	1	1	1216	tags=10%, list=11%, signal=11%
V$NKX62_Q2	V$NKX62_Q2		108	0.15364258	0.53113484	1	1	1	1788	tags=13%, list=16%, signal=15%
V$EGR1_01	V$EGR1_01		131	0.13226779	0.5193714	1	1	1	4191	tags=33%, list=37%, signal=52%
V$MYCMAX_02	V$MYCMAX_02		117	0.14053549	0.51851064	1	1	1	3015	tags=23%, list=27%, signal=31%
V$OCT_Q6	V$OCT_Q6		119	0.14922619	0.5171785	1	1	1	2593	tags=20%, list=23%, signal=26%
TGAATGT,MIR-181A,MIR-181B,MIR-181C,MIR-181D	TGAATGT,MIR-181A,MIR-181B,MIR-181C,MIR-181D		216	0.13183239	0.5136769	1	1	1	3381	tags=26%, list=30%, signal=37%
V$ETS_Q4	V$ETS_Q4		130	0.13778234	0.5071358	1	1	1	5591	tags=48%, list=50%, signal=94%
ATGCTGG,MIR-338	ATGCTGG,MIR-338		47	0.14715469	0.5053379	1	1	1	4488	tags=36%, list=40%, signal=60%
CAGNWMCNNNGAC_UNKNOWN	CAGNWMCNNNGAC_UNKNOWN		45	0.17558083	0.4983741	1	1	1	3360	tags=29%, list=30%, signal=41%
V$NGFIC_01	V$NGFIC_01		113	0.12732902	0.4916231	1	1	1	5228	tags=42%, list=47%, signal=77%
GTCTTCC,MIR-7	GTCTTCC,MIR-7		79	0.13547765	0.47821602	1	1	1	3668	tags=27%, list=33%, signal=39%
ACCAATC,MIR-509	ACCAATC,MIR-509		19	0.17773727	0.47766832	0.974359	1	1	4873	tags=47%, list=44%, signal=84%
V$TCF11MAFG_01	V$TCF11MAFG_01		103	0.12227207	0.47289312	1	1	1	5113	tags=42%, list=46%, signal=76%
V$IRF_Q6	V$IRF_Q6		115	0.15667012	0.4678262	1	1	1	2968	tags=25%, list=27%, signal=34%
V$EGR_Q6	V$EGR_Q6		134	0.116321884	0.45100814	1	1	1	4261	tags=32%, list=38%, signal=51%
V$ETS1_B	V$ETS1_B		128	0.12321329	0.4358855	1	1	1	5305	tags=42%, list=47%, signal=79%
V$PAX2_01	V$PAX2_01		20	0.14251949	0.4342098	1	1	1	5410	tags=45%, list=48%, signal=87%
CTTTGCA,MIR-527	CTTTGCA,MIR-527		129	0.11967403	0.42792168	1	0.99998325	1	5125	tags=40%, list=46%, signal=72%
V$MYOD_Q6	V$MYOD_Q6		113	0.1304852	0.42666024	1	0.9980822	1	2400	tags=16%, list=21%, signal=20%
