# Supplementary material for: A genomic analysis of mouse models of breast cancer reveals molecular features of mouse models and relationships to human breast cancer
Source: Breast Cancer Res. 2014 Jun 5;16(3):R59. doi: 10.1186/bcr3672 (PMC4078930; doi:10.1186/bcr3672)
Supplement: Additional file 11 — GSEA for mouse models compared to all other models or to mammary gland development. Listed by model. [file bcr3672-S11.zip › AdditionalFile11/Apc_KO/vs_other_models/c6/Downregulated_in_APCko_vs_other_models.txt]

NAME	GS<br> follow link to MSigDB	GS DETAILS	SIZE	ES	NES	NOM p-val	FDR q-val	FWER p-val	RANK AT MAX	LEADING EDGE
MEL18_DN.V1_UP	MEL18_DN.V1_UP	Details ...	102	-0.43462664	-1.2153246	0.19459459	1	0.899	1489	tags=36%, list=13%, signal=41%
KRAS.50_UP.V1_UP	KRAS.50_UP.V1_UP	Details ...	31	-0.48439822	-1.1700804	0.23752151	1	0.918	1273	tags=39%, list=11%, signal=44%
BMI1_DN.V1_UP	BMI1_DN.V1_UP	Details ...	102	-0.40909457	-1.1693233	0.22423147	1	0.918	1489	tags=33%, list=13%, signal=38%
BMI1_DN_MEL18_DN.V1_UP	BMI1_DN_MEL18_DN.V1_UP	Details ...	99	-0.38988927	-1.0970901	0.3122807	1	0.947	1552	tags=34%, list=14%, signal=40%
CSR_LATE_UP.V1_DN	CSR_LATE_UP.V1_DN	Details ...	74	-0.35306382	-1.0900533	0.32188064	1	0.948	945	tags=24%, list=8%, signal=26%
CAHOY_ASTROGLIAL	CAHOY_ASTROGLIAL	Details ...	64	-0.406673	-1.0823189	0.3532513	1	0.949	987	tags=33%, list=9%, signal=36%
KRAS.300_UP.V1_UP	KRAS.300_UP.V1_UP	Details ...	80	-0.39178413	-1.0727944	0.35749587	1	0.952	1880	tags=43%, list=17%, signal=51%
ESC_V6.5_UP_EARLY.V1_DN	ESC_V6.5_UP_EARLY.V1_DN	Details ...	135	-0.37585214	-1.0427426	0.41410488	1	0.96	1305	tags=28%, list=12%, signal=31%
RB_P107_DN.V1_UP	RB_P107_DN.V1_UP	Details ...	109	-0.3571649	-1.040585	0.4159132	1	0.961	640	tags=19%, list=6%, signal=20%
PDGF_ERK_DN.V1_UP	PDGF_ERK_DN.V1_UP	Details ...	81	-0.3024649	-1.0297755	0.44041452	1	0.962	1308	tags=22%, list=12%, signal=25%
KRAS.600.LUNG.BREAST_UP.V1_UP	KRAS.600.LUNG.BREAST_UP.V1_UP	Details ...	142	-0.34968144	-1.010313	0.44588044	1	0.97	1955	tags=37%, list=17%, signal=45%
PRC2_EZH2_UP.V1_DN	PRC2_EZH2_UP.V1_DN	Details ...	112	-0.3367993	-0.99673784	0.46952224	1	0.973	1140	tags=25%, list=10%, signal=28%
RELA_DN.V1_UP	RELA_DN.V1_UP	Details ...	86	-0.31042713	-0.9940824	0.45571658	1	0.975	416	tags=15%, list=4%, signal=16%
STK33_NOMO_UP	STK33_NOMO_UP	Details ...	146	-0.32809448	-0.98192114	0.4888889	1	0.976	1113	tags=24%, list=10%, signal=26%
IL2_UP.V1_UP	IL2_UP.V1_UP	Details ...	102	-0.2999798	-0.980269	0.4965398	1	0.977	1467	tags=25%, list=13%, signal=29%
LEF1_UP.V1_UP	LEF1_UP.V1_UP	Details ...	124	-0.3304109	-0.9786537	0.48892674	1	0.977	1556	tags=31%, list=14%, signal=35%
PIGF_UP.V1_DN	PIGF_UP.V1_DN	Details ...	105	-0.30420053	-0.9747514	0.50427353	1	0.979	1430	tags=29%, list=13%, signal=32%
PDGF_UP.V1_DN	PDGF_UP.V1_DN	Details ...	70	-0.3249229	-0.97120684	0.51126516	1	0.98	1167	tags=24%, list=10%, signal=27%
P53_DN.V1_DN	P53_DN.V1_DN	Details ...	122	-0.30991304	-0.9712008	0.51644737	1	0.98	1556	tags=33%, list=14%, signal=38%
YAP1_DN	YAP1_DN	Details ...	24	-0.34452718	-0.9645186	0.5144804	1	0.98	1012	tags=25%, list=9%, signal=27%
BRCA1_DN.V1_UP	BRCA1_DN.V1_UP		70	-0.34577337	-0.9589993	0.5465313	1	0.98	1170	tags=24%, list=10%, signal=27%
KRAS.600_UP.V1_UP	KRAS.600_UP.V1_UP		149	-0.32644036	-0.9588934	0.53246754	1	0.98	1842	tags=36%, list=16%, signal=42%
AKT_UP_MTOR_DN.V1_DN	AKT_UP_MTOR_DN.V1_DN		138	-0.2806371	-0.9178906	0.57548845	1	0.984	1530	tags=27%, list=14%, signal=31%
ATM_DN.V1_UP	ATM_DN.V1_UP		90	-0.3163354	-0.9167258	0.55716586	1	0.984	1771	tags=32%, list=16%, signal=38%
KRAS.DF.V1_UP	KRAS.DF.V1_UP		123	-0.29604304	-0.91548747	0.5945946	1	0.985	1284	tags=30%, list=11%, signal=34%
ESC_V6.5_UP_LATE.V1_UP	ESC_V6.5_UP_LATE.V1_UP		135	-0.27919686	-0.90687096	0.6290051	1	0.985	1375	tags=28%, list=12%, signal=32%
CORDENONSI_YAP_CONSERVED_SIGNATURE	CORDENONSI_YAP_CONSERVED_SIGNATURE		42	-0.33621392	-0.8957051	0.6041276	1	0.987	1046	tags=31%, list=9%, signal=34%
KRAS.LUNG.BREAST_UP.V1_UP	KRAS.LUNG.BREAST_UP.V1_UP		73	-0.33035102	-0.89549947	0.64205456	1	0.987	1863	tags=41%, list=17%, signal=49%
IL21_UP.V1_UP	IL21_UP.V1_UP		118	-0.29415762	-0.8946419	0.62684125	1	0.987	1585	tags=28%, list=14%, signal=32%
RAF_UP.V1_DN	RAF_UP.V1_DN		110	-0.27863327	-0.8896284	0.6486486	1	0.987	1232	tags=26%, list=11%, signal=29%
ATF2_S_UP.V1_DN	ATF2_S_UP.V1_DN		107	-0.2993204	-0.88345075	0.6392617	1	0.989	1585	tags=26%, list=14%, signal=30%
KRAS.BREAST_UP.V1_UP	KRAS.BREAST_UP.V1_UP		74	-0.31998128	-0.87843174	0.67258066	1	0.989	1562	tags=31%, list=14%, signal=36%
STK33_UP	STK33_UP		129	-0.29436544	-0.877184	0.6277873	1	0.989	1153	tags=23%, list=10%, signal=26%
SNF5_DN.V1_UP	SNF5_DN.V1_UP		134	-0.2822151	-0.8649316	0.61904764	1	0.99	904	tags=20%, list=8%, signal=22%
ESC_J1_UP_LATE.V1_UP	ESC_J1_UP_LATE.V1_UP		140	-0.2793816	-0.8629551	0.68456376	1	0.99	1294	tags=28%, list=12%, signal=31%
ALK_DN.V1_UP	ALK_DN.V1_UP		89	-0.28632334	-0.8360441	0.74529916	1	0.991	1904	tags=36%, list=17%, signal=43%
P53_DN.V2_DN	P53_DN.V2_DN		99	-0.26251084	-0.83016604	0.75302243	1	0.991	1045	tags=21%, list=9%, signal=23%
IL15_UP.V1_UP	IL15_UP.V1_UP		103	-0.24105878	-0.81917465	0.754717	1	0.991	1480	tags=24%, list=13%, signal=28%
PTEN_DN.V2_UP	PTEN_DN.V2_UP		70	-0.26646054	-0.8109418	0.8135593	1	0.992	1180	tags=23%, list=11%, signal=25%
KRAS.LUNG_UP.V1_UP	KRAS.LUNG_UP.V1_UP		68	-0.29162166	-0.8100923	0.78145695	1	0.992	1385	tags=26%, list=12%, signal=30%
P53_DN.V1_UP	P53_DN.V1_UP		114	-0.2691779	-0.8084238	0.7694974	1	0.992	1289	tags=21%, list=12%, signal=24%
KRAS.KIDNEY_UP.V1_UP	KRAS.KIDNEY_UP.V1_UP		83	-0.28518385	-0.7949537	0.7874794	1	0.993	1548	tags=29%, list=14%, signal=33%
BCAT_BILD_ET_AL_DN	BCAT_BILD_ET_AL_DN		22	-0.2563978	-0.79203975	0.7522124	1	0.993	1691	tags=23%, list=15%, signal=27%
ESC_V6.5_UP_LATE.V1_DN	ESC_V6.5_UP_LATE.V1_DN		129	-0.23394905	-0.7820718	0.8128162	1	0.994	1090	tags=18%, list=10%, signal=20%
ALK_DN.V1_DN	ALK_DN.V1_DN		73	-0.26317406	-0.7755833	0.83792543	1	0.994	1172	tags=23%, list=10%, signal=26%
AKT_UP.V1_DN	AKT_UP.V1_DN		138	-0.25523072	-0.77142334	0.79642856	1	0.994	904	tags=19%, list=8%, signal=20%
RAPA_EARLY_UP.V1_DN	RAPA_EARLY_UP.V1_DN		110	-0.20922124	-0.76647204	0.85178876	1	0.995	918	tags=14%, list=8%, signal=15%
E2F1_UP.V1_DN	E2F1_UP.V1_DN		129	-0.24016368	-0.76626754	0.7844523	1	0.995	1371	tags=22%, list=12%, signal=25%
BMI1_DN_MEL18_DN.V1_DN	BMI1_DN_MEL18_DN.V1_DN		86	-0.2564402	-0.765461	0.89022297	1	0.995	1235	tags=24%, list=11%, signal=27%
NOTCH_DN.V1_DN	NOTCH_DN.V1_DN		110	-0.24410255	-0.76208216	0.8580858	1	0.995	1466	tags=23%, list=13%, signal=26%
PRC2_EDD_UP.V1_DN	PRC2_EDD_UP.V1_DN		106	-0.23389347	-0.75675195	0.9019608	1	0.995	1534	tags=25%, list=14%, signal=28%
MEK_UP.V1_UP	MEK_UP.V1_UP		124	-0.23710848	-0.750002	0.8611599	1	0.995	1585	tags=24%, list=14%, signal=28%
STK33_SKM_DN	STK33_SKM_DN		125	-0.22905128	-0.7359632	0.9298246	1	0.995	943	tags=18%, list=8%, signal=19%
P53_DN.V2_UP	P53_DN.V2_UP		83	-0.24948935	-0.73473185	0.9034942	1	0.995	1304	tags=29%, list=12%, signal=32%
WNT_UP.V1_DN	WNT_UP.V1_DN		122	-0.22684675	-0.73380065	0.9219015	1	0.995	1394	tags=25%, list=12%, signal=28%
RB_DN.V1_DN	RB_DN.V1_DN		86	-0.24294972	-0.7286827	0.8072072	1	0.996	949	tags=19%, list=8%, signal=20%
KRAS.AMP.LUNG_UP.V1_DN	KRAS.AMP.LUNG_UP.V1_DN		74	-0.23844074	-0.7236166	0.8794964	1	0.996	1204	tags=19%, list=11%, signal=21%
KRAS.KIDNEY_UP.V1_DN	KRAS.KIDNEY_UP.V1_DN		78	-0.25307247	-0.71960324	0.90275526	1	0.996	1799	tags=31%, list=16%, signal=36%
KRAS.BREAST_UP.V1_DN	KRAS.BREAST_UP.V1_DN		77	-0.23797527	-0.7181872	0.9407783	1	0.996	1330	tags=25%, list=12%, signal=28%
STK33_SKM_UP	STK33_SKM_UP		129	-0.24476111	-0.7062584	0.83765113	1	0.996	1657	tags=27%, list=15%, signal=31%
WNT_UP.V1_UP	WNT_UP.V1_UP		133	-0.21481583	-0.7039368	0.9359606	1	0.996	1200	tags=17%, list=11%, signal=18%
NOTCH_DN.V1_UP	NOTCH_DN.V1_UP		98	-0.21564342	-0.70382196	0.94212216	1	0.996	1506	tags=21%, list=13%, signal=25%
CTIP_DN.V1_UP	CTIP_DN.V1_UP		70	-0.24927732	-0.6977027	0.91816694	1	0.996	1820	tags=33%, list=16%, signal=39%
E2F3_UP.V1_DN	E2F3_UP.V1_DN		57	-0.22013314	-0.6904101	0.8914186	1	0.996	1904	tags=30%, list=17%, signal=36%
JNK_DN.V1_DN	JNK_DN.V1_DN		115	-0.21678688	-0.6864732	0.9586777	1	0.998	802	tags=14%, list=7%, signal=15%
CRX_DN.V1_DN	CRX_DN.V1_DN		113	-0.20827024	-0.6830985	0.9489796	1	0.998	1179	tags=19%, list=11%, signal=21%
ATF2_UP.V1_DN	ATF2_UP.V1_DN		113	-0.229678	-0.6824773	0.9577703	1	0.998	1609	tags=25%, list=14%, signal=29%
ESC_V6.5_UP_EARLY.V1_UP	ESC_V6.5_UP_EARLY.V1_UP		118	-0.2010315	-0.6812551	0.9701493	1	0.998	1757	tags=25%, list=16%, signal=29%
ATF2_UP.V1_UP	ATF2_UP.V1_UP		107	-0.20704275	-0.67810917	0.96091205	1	0.998	951	tags=15%, list=8%, signal=16%
GCNP_SHH_UP_EARLY.V1_DN	GCNP_SHH_UP_EARLY.V1_DN		120	-0.1998332	-0.67116433	0.97711265	1	0.998	1774	tags=28%, list=16%, signal=32%
PRC2_SUZ12_UP.V1_DN	PRC2_SUZ12_UP.V1_DN		100	-0.21499138	-0.66805696	0.9600639	1	0.998	433	tags=10%, list=4%, signal=10%
EGFR_UP.V1_UP	EGFR_UP.V1_UP		121	-0.21528971	-0.6581694	0.94755244	1	0.998	1361	tags=22%, list=12%, signal=25%
IL15_UP.V1_DN	IL15_UP.V1_DN		88	-0.20929162	-0.63327795	0.98032784	1	0.999	1371	tags=25%, list=12%, signal=28%
CYCLIN_D1_KE_.V1_DN	CYCLIN_D1_KE_.V1_DN		124	-0.19565831	-0.63191354	0.9886548	1	0.999	1114	tags=17%, list=10%, signal=19%
AKT_UP_MTOR_DN.V1_UP	AKT_UP_MTOR_DN.V1_UP		127	-0.19336706	-0.6305331	0.9840708	1	0.999	1318	tags=20%, list=12%, signal=23%
E2F1_UP.V1_UP	E2F1_UP.V1_UP		113	-0.17168824	-0.61866367	0.95462793	1	0.999	772	tags=12%, list=7%, signal=12%
VEGF_A_UP.V1_UP	VEGF_A_UP.V1_UP		115	-0.19827221	-0.616819	0.9887097	1	0.999	1553	tags=23%, list=14%, signal=27%
MTOR_UP.V1_UP	MTOR_UP.V1_UP		121	-0.18086712	-0.614095	0.98096883	1	0.999	1465	tags=20%, list=13%, signal=23%
PRC1_BMI_UP.V1_DN	PRC1_BMI_UP.V1_DN		95	-0.19432597	-0.6138997	0.98013246	1	0.999	1633	tags=25%, list=15%, signal=29%
PTEN_DN.V1_DN	PTEN_DN.V1_DN		84	-0.20529369	-0.6064202	0.9933775	1	0.999	1201	tags=20%, list=11%, signal=22%
LTE2_UP.V1_UP	LTE2_UP.V1_UP		120	-0.17863147	-0.6056899	0.98615915	1	0.999	1284	tags=17%, list=11%, signal=19%
HOXA9_DN.V1_DN	HOXA9_DN.V1_DN		111	-0.17076233	-0.60489625	0.9983165	1	0.999	805	tags=11%, list=7%, signal=12%
CRX_NRL_DN.V1_DN	CRX_NRL_DN.V1_DN		92	-0.18997753	-0.60281646	0.9883721	1	0.999	1872	tags=30%, list=17%, signal=36%
SNF5_DN.V1_DN	SNF5_DN.V1_DN		119	-0.20899974	-0.58471394	0.99001664	1	0.999	1596	tags=25%, list=14%, signal=29%
MYC_UP.V1_UP	MYC_UP.V1_UP		82	-0.16246329	-0.5834247	0.9747748	1	0.999	1368	tags=16%, list=12%, signal=18%
KRAS.50_UP.V1_DN	KRAS.50_UP.V1_DN		23	-0.23667058	-0.5624856	0.97556716	1	0.999	1633	tags=30%, list=15%, signal=36%
PKCA_DN.V1_UP	PKCA_DN.V1_UP		115	-0.1866845	-0.55281705	1	1	0.999	1961	tags=31%, list=18%, signal=38%
ESC_J1_UP_LATE.V1_DN	ESC_J1_UP_LATE.V1_DN		133	-0.15797678	-0.54361975	0.99832773	1	0.999	514	tags=8%, list=5%, signal=9%
RPS14_DN.V1_UP	RPS14_DN.V1_UP		113	-0.19343397	-0.52077425	0.9909584	1	0.999	1595	tags=25%, list=14%, signal=29%
JAK2_DN.V1_DN	JAK2_DN.V1_DN		51	-0.13501447	-0.44121322	1	1	1	1724	tags=22%, list=15%, signal=25%
CYCLIN_D1_UP.V1_UP	CYCLIN_D1_UP.V1_UP		123	-0.13013798	-0.4409543	1	1	1	894	tags=10%, list=8%, signal=10%
BCAT_GDS748_UP	BCAT_GDS748_UP		33	-0.13225296	-0.36839747	1	1	1	329	tags=6%, list=3%, signal=6%
