# Supplementary material for: A genomic analysis of mouse models of breast cancer reveals molecular features of mouse models and relationships to human breast cancer
Source: Breast Cancer Res. 2014 Jun 5;16(3):R59. doi: 10.1186/bcr3672 (PMC4078930; doi:10.1186/bcr3672)
Supplement: Additional file 11 — GSEA for mouse models compared to all other models or to mammary gland development. Listed by model. [file bcr3672-S11.zip › AdditionalFile11/Apc_KO/vs_other_models/c6/Upregulated_in_APCko_vs_other_models.txt]

NAME	GS<br> follow link to MSigDB	GS DETAILS	SIZE	ES	NES	NOM p-val	FDR q-val	FWER p-val	RANK AT MAX	LEADING EDGE
SRC_UP.V1_DN	SRC_UP.V1_DN	Details ...	81	0.3612592	1.200498	0.17794487	1	0.848	2962	tags=40%, list=26%, signal=53%
TBK1.DF_DN	TBK1.DF_DN	Details ...	157	0.29735994	1.1815997	0.22077923	1	0.863	3211	tags=41%, list=29%, signal=56%
GCNP_SHH_UP_EARLY.V1_UP	GCNP_SHH_UP_EARLY.V1_UP	Details ...	114	0.29628277	1.1649139	0.27801725	1	0.872	4108	tags=48%, list=37%, signal=75%
RB_P130_DN.V1_DN	RB_P130_DN.V1_DN	Details ...	81	0.35044262	1.1472788	0.26621923	1	0.883	4359	tags=49%, list=39%, signal=80%
STK33_DN	STK33_DN	Details ...	115	0.31898895	1.145224	0.22142857	1	0.885	1976	tags=28%, list=18%, signal=33%
TBK1.DN.48HRS_DN	TBK1.DN.48HRS_DN	Details ...	39	0.31724203	1.1198746	0.300216	1	0.899	2563	tags=31%, list=23%, signal=40%
RB_DN.V1_UP	RB_DN.V1_UP	Details ...	95	0.29560933	1.080686	0.3402299	1	0.913	5587	tags=65%, list=50%, signal=129%
ERB2_UP.V1_DN	ERB2_UP.V1_DN	Details ...	92	0.30708617	1.0771329	0.34375	1	0.914	2680	tags=34%, list=24%, signal=44%
PRC2_EZH2_UP.V1_UP	PRC2_EZH2_UP.V1_UP	Details ...	112	0.28335577	1.0676521	0.35334873	1	0.92	2059	tags=29%, list=18%, signal=35%
MTOR_UP.N4.V1_DN	MTOR_UP.N4.V1_DN	Details ...	82	0.27870783	1.0659579	0.36805555	1	0.921	3604	tags=45%, list=32%, signal=66%
GCNP_SHH_UP_LATE.V1_UP	GCNP_SHH_UP_LATE.V1_UP	Details ...	121	0.277606	1.0618048	0.36888888	1	0.923	3883	tags=45%, list=35%, signal=69%
SRC_UP.V1_UP	SRC_UP.V1_UP	Details ...	76	0.31775492	1.0598979	0.3802817	1	0.923	1340	tags=18%, list=12%, signal=21%
RB_P107_DN.V1_DN	RB_P107_DN.V1_DN	Details ...	86	0.2895211	1.0406585	0.39270386	1	0.929	4432	tags=42%, list=40%, signal=69%
TGFB_UP.V1_DN	TGFB_UP.V1_DN	Details ...	108	0.2883864	1.040139	0.3598015	1	0.929	1171	tags=21%, list=10%, signal=24%
VEGF_A_UP.V1_DN	VEGF_A_UP.V1_DN	Details ...	122	0.28537774	1.0396293	0.37704918	1	0.93	3941	tags=48%, list=35%, signal=74%
BCAT.100_UP.V1_DN	BCAT.100_UP.V1_DN	Details ...	15	0.40643746	1.0318921	0.41755888	1	0.932	386	tags=20%, list=3%, signal=21%
RAF_UP.V1_UP	RAF_UP.V1_UP	Details ...	123	0.30614963	1.0261573	0.4157044	1	0.932	1303	tags=20%, list=12%, signal=23%
NRL_DN.V1_DN	NRL_DN.V1_DN	Details ...	91	0.2850906	1.0159754	0.41404358	1	0.934	2018	tags=25%, list=18%, signal=31%
ESC_J1_UP_EARLY.V1_UP	ESC_J1_UP_EARLY.V1_UP	Details ...	119	0.28070718	0.9922731	0.4483627	1	0.942	3362	tags=37%, list=30%, signal=52%
CAHOY_NEURONAL	CAHOY_NEURONAL	Details ...	56	0.362918	0.991374	0.45107397	1	0.942	2529	tags=36%, list=23%, signal=46%
PIGF_UP.V1_UP	PIGF_UP.V1_UP		94	0.27090427	0.9897806	0.47404063	1	0.944	3460	tags=38%, list=31%, signal=55%
PDGF_ERK_DN.V1_DN	PDGF_ERK_DN.V1_DN		88	0.2436347	0.98807275	0.45626476	1	0.945	2814	tags=32%, list=25%, signal=42%
BMI1_DN.V1_DN	BMI1_DN.V1_DN		90	0.29169238	0.9862055	0.46359223	1	0.945	1623	tags=24%, list=14%, signal=28%
PKCA_DN.V1_DN	PKCA_DN.V1_DN		117	0.28939283	0.98240936	0.4574468	1	0.946	2156	tags=27%, list=19%, signal=34%
GCNP_SHH_UP_LATE.V1_DN	GCNP_SHH_UP_LATE.V1_DN		137	0.25678498	0.9753321	0.48402947	1	0.946	3840	tags=34%, list=34%, signal=52%
SIRNA_EIF4GI_UP	SIRNA_EIF4GI_UP		65	0.27683777	0.970271	0.46827134	1	0.947	3894	tags=42%, list=35%, signal=63%
TBK1.DF_UP	TBK1.DF_UP		166	0.26114842	0.9553824	0.518018	1	0.948	3168	tags=32%, list=28%, signal=44%
TBK1.DN.48HRS_UP	TBK1.DN.48HRS_UP		34	0.27842683	0.9522615	0.4857768	1	0.949	4942	tags=56%, list=44%, signal=100%
EGFR_UP.V1_DN	EGFR_UP.V1_DN		105	0.268636	0.94562405	0.54591835	1	0.95	3248	tags=36%, list=29%, signal=50%
DCA_UP.V1_DN	DCA_UP.V1_DN		81	0.25727192	0.93928504	0.54	1	0.951	4239	tags=42%, list=38%, signal=67%
STK33_NOMO_DN	STK33_NOMO_DN		122	0.26129147	0.93609756	0.5801887	1	0.951	2542	tags=25%, list=23%, signal=33%
KRAS.PROSTATE_UP.V1_UP	KRAS.PROSTATE_UP.V1_UP		77	0.30208018	0.9287204	0.5415617	1	0.953	2858	tags=32%, list=26%, signal=43%
GLI1_UP.V1_UP	GLI1_UP.V1_UP		16	0.3308278	0.9151333	0.5493274	1	0.956	4146	tags=69%, list=37%, signal=109%
BRCA1_DN.V1_DN	BRCA1_DN.V1_DN		70	0.2870916	0.9131274	0.5717822	1	0.956	3835	tags=43%, list=34%, signal=65%
IL2_UP.V1_DN	IL2_UP.V1_DN		99	0.28626993	0.9124882	0.5550239	1	0.956	2609	tags=28%, list=23%, signal=37%
KRAS.300_UP.V1_DN	KRAS.300_UP.V1_DN		74	0.29975083	0.90095496	0.6096939	1	0.958	1802	tags=24%, list=16%, signal=29%
DCA_UP.V1_UP	DCA_UP.V1_UP		86	0.259643	0.8684286	0.67156863	1	0.965	1573	tags=16%, list=14%, signal=19%
ATM_DN.V1_DN	ATM_DN.V1_DN		86	0.27687463	0.8672559	0.6898396	1	0.966	3515	tags=37%, list=31%, signal=54%
CSR_LATE_UP.V1_UP	CSR_LATE_UP.V1_UP		107	0.23723987	0.86019844	0.59681094	1	0.968	3559	tags=36%, list=32%, signal=53%
CTIP_DN.V1_DN	CTIP_DN.V1_DN		71	0.25424954	0.85928416	0.71857923	1	0.968	2092	tags=21%, list=19%, signal=26%
KRAS.DF.V1_DN	KRAS.DF.V1_DN		102	0.2484849	0.85574496	0.70223325	1	0.969	3243	tags=28%, list=29%, signal=40%
CYCLIN_D1_UP.V1_DN	CYCLIN_D1_UP.V1_DN		125	0.23314406	0.8529402	0.67460316	1	0.971	3162	tags=35%, list=28%, signal=49%
PDGF_UP.V1_UP	PDGF_UP.V1_UP		85	0.2117756	0.8526389	0.73455375	1	0.971	5228	tags=53%, list=47%, signal=99%
KRAS.LUNG.BREAST_UP.V1_DN	KRAS.LUNG.BREAST_UP.V1_DN		72	0.28931656	0.8521188	0.72019464	1	0.971	1802	tags=24%, list=16%, signal=28%
CAHOY_ASTROCYTIC	CAHOY_ASTROCYTIC		57	0.2709941	0.84549356	0.72619045	1	0.971	1044	tags=18%, list=9%, signal=19%
PTEN_DN.V2_DN	PTEN_DN.V2_DN		77	0.24821113	0.8443326	0.70669746	1	0.971	2964	tags=32%, list=26%, signal=44%
CAMP_UP.V1_UP	CAMP_UP.V1_UP		123	0.1933462	0.841428	0.67016804	1	0.971	5308	tags=51%, list=47%, signal=96%
JAK2_DN.V1_UP	JAK2_DN.V1_UP		87	0.2684501	0.8385659	0.73513514	1	0.972	412	tags=13%, list=4%, signal=13%
EIF4E_DN	EIF4E_DN		44	0.27111137	0.8310637	0.7253219	1	0.974	2851	tags=34%, list=25%, signal=46%
SIRNA_EIF4GI_DN	SIRNA_EIF4GI_DN		50	0.23805806	0.82597095	0.7011236	1	0.975	3340	tags=36%, list=30%, signal=51%
CRX_DN.V1_UP	CRX_DN.V1_UP		102	0.24008405	0.82563716	0.7652812	1	0.975	2495	tags=24%, list=22%, signal=30%
MEL18_DN.V1_DN	MEL18_DN.V1_DN		89	0.26343796	0.8143776	0.82481754	1	0.976	1607	tags=22%, list=14%, signal=26%
KRAS.LUNG_UP.V1_DN	KRAS.LUNG_UP.V1_DN		75	0.2727179	0.8057949	0.82216495	1	0.976	1082	tags=17%, list=10%, signal=19%
MEK_UP.V1_DN	MEK_UP.V1_DN		98	0.23418207	0.80170065	0.75388026	1	0.976	1920	tags=22%, list=17%, signal=27%
CSR_EARLY_UP.V1_DN	CSR_EARLY_UP.V1_DN		59	0.23569028	0.8004814	0.84869975	1	0.976	1914	tags=24%, list=17%, signal=28%
PRC2_EDD_UP.V1_UP	PRC2_EDD_UP.V1_UP		111	0.21690804	0.7992038	0.8095238	1	0.976	4817	tags=49%, list=43%, signal=85%
PTEN_DN.V1_UP	PTEN_DN.V1_UP		101	0.25714895	0.79760474	0.80108994	1	0.976	1374	tags=18%, list=12%, signal=20%
LTE2_UP.V1_DN	LTE2_UP.V1_DN		111	0.26011372	0.7891917	0.76781607	1	0.977	1307	tags=20%, list=12%, signal=22%
MTOR_UP.N4.V1_UP	MTOR_UP.N4.V1_UP		130	0.19874401	0.78789705	0.8581731	1	0.977	3081	tags=30%, list=28%, signal=41%
KRAS.600_UP.V1_DN	KRAS.600_UP.V1_DN		150	0.2472246	0.7840965	0.8238342	1	0.978	1691	tags=19%, list=15%, signal=22%
CAHOY_OLIGODENDROCUTIC	CAHOY_OLIGODENDROCUTIC		52	0.23097835	0.7796297	0.84009546	1	0.978	3426	tags=37%, list=31%, signal=52%
MTOR_UP.V1_DN	MTOR_UP.V1_DN		134	0.22926016	0.77919143	0.83495146	1	0.978	1747	tags=22%, list=16%, signal=26%
RAPA_EARLY_UP.V1_UP	RAPA_EARLY_UP.V1_UP		105	0.21414797	0.77670854	0.8170426	1	0.979	3663	tags=31%, list=33%, signal=46%
ERB2_UP.V1_UP	ERB2_UP.V1_UP		118	0.21271928	0.7703308	0.9078341	1	0.981	1473	tags=17%, list=13%, signal=19%
ESC_J1_UP_EARLY.V1_DN	ESC_J1_UP_EARLY.V1_DN		124	0.21142311	0.76111746	0.9045346	1	0.983	3427	tags=31%, list=31%, signal=45%
E2F3_UP.V1_UP	E2F3_UP.V1_UP		100	0.21796224	0.7575584	0.9111111	1	0.984	4383	tags=39%, list=39%, signal=64%
BCAT_BILD_ET_AL_UP	BCAT_BILD_ET_AL_UP		29	0.23627421	0.74804074	0.8360656	1	0.984	5208	tags=55%, list=47%, signal=103%
BCAT_GDS748_DN	BCAT_GDS748_DN		22	0.24379982	0.74181694	0.82905984	1	0.984	489	tags=14%, list=4%, signal=14%
RELA_DN.V1_DN	RELA_DN.V1_DN		95	0.24363652	0.7366853	0.88413095	1	0.985	1780	tags=19%, list=16%, signal=22%
JNK_DN.V1_UP	JNK_DN.V1_UP		109	0.22438747	0.73135304	0.9148936	1	0.985	1867	tags=18%, list=17%, signal=22%
NRL_DN.V1_UP	NRL_DN.V1_UP		111	0.20415533	0.72847843	0.9671717	1	0.985	2749	tags=24%, list=25%, signal=32%
BCAT.100_UP.V1_UP	BCAT.100_UP.V1_UP		32	0.25276032	0.7201422	0.9032258	1	0.986	4646	tags=50%, list=41%, signal=85%
ATF2_S_UP.V1_UP	ATF2_S_UP.V1_UP		108	0.21936108	0.6960341	0.973262	1	0.992	2872	tags=30%, list=26%, signal=39%
AKT_UP.V1_UP	AKT_UP.V1_UP		118	0.20792952	0.6932896	0.93911004	1	0.993	2729	tags=25%, list=24%, signal=33%
KRAS.600.LUNG.BREAST_UP.V1_DN	KRAS.600.LUNG.BREAST_UP.V1_DN		140	0.22280921	0.6908488	0.9451697	1	0.993	1802	tags=20%, list=16%, signal=24%
LEF1_UP.V1_DN	LEF1_UP.V1_DN		111	0.20964217	0.6810804	0.97393364	1	0.993	1123	tags=17%, list=10%, signal=19%
CAMP_UP.V1_DN	CAMP_UP.V1_DN		116	0.17987382	0.6748363	0.93533486	1	0.994	3405	tags=28%, list=30%, signal=40%
CRX_NRL_DN.V1_UP	CRX_NRL_DN.V1_UP		109	0.18941912	0.6633363	0.9898219	1	0.994	2326	tags=20%, list=21%, signal=25%
PRC1_BMI_UP.V1_UP	PRC1_BMI_UP.V1_UP		99	0.1943396	0.65435445	0.9703504	1	0.995	3973	tags=34%, list=35%, signal=53%
HOXA9_DN.V1_UP	HOXA9_DN.V1_UP		90	0.20775327	0.6508443	0.9183673	1	0.995	2749	tags=28%, list=25%, signal=37%
KRAS.AMP.LUNG_UP.V1_UP	KRAS.AMP.LUNG_UP.V1_UP		67	0.23293683	0.63727826	0.9296116	1	0.995	1949	tags=18%, list=17%, signal=22%
EIF4E_UP	EIF4E_UP		52	0.17763755	0.6366625	0.935867	1	0.995	4296	tags=35%, list=38%, signal=56%
RPS14_DN.V1_DN	RPS14_DN.V1_DN		101	0.17447977	0.63651246	0.9681093	1	0.995	3822	tags=30%, list=34%, signal=45%
CSR_EARLY_UP.V1_UP	CSR_EARLY_UP.V1_UP		98	0.16905446	0.6283692	0.9365427	1	0.995	2809	tags=23%, list=25%, signal=31%
PRC2_SUZ12_UP.V1_UP	PRC2_SUZ12_UP.V1_UP		114	0.18821825	0.627213	0.99228793	1	0.995	2153	tags=19%, list=19%, signal=24%
NFE2L2.V2	NFE2L2.V2		212	0.17107195	0.6248504	1	1	0.995	3336	tags=27%, list=30%, signal=38%
CYCLIN_D1_KE_.V1_UP	CYCLIN_D1_KE_.V1_UP		115	0.16394739	0.60491306	0.99506176	1	0.996	4492	tags=38%, list=40%, signal=63%
TGFB_UP.V1_UP	TGFB_UP.V1_UP		111	0.18698719	0.6015641	0.9896373	1	0.996	1755	tags=16%, list=16%, signal=19%
RB_P130_DN.V1_UP	RB_P130_DN.V1_UP		101	0.16785216	0.5863845	0.99522674	1	0.996	2456	tags=20%, list=22%, signal=25%
MYC_UP.V1_DN	MYC_UP.V1_DN		58	0.19992214	0.58298564	0.99264705	1	0.996	4162	tags=36%, list=37%, signal=57%
YAP1_UP	YAP1_UP		23	0.17249966	0.56128204	0.97008544	1	0.997	2117	tags=17%, list=19%, signal=21%
IL21_UP.V1_DN	IL21_UP.V1_DN		94	0.16721489	0.51082873	1	1	0.997	2318	tags=19%, list=21%, signal=24%
KRAS.PROSTATE_UP.V1_DN	KRAS.PROSTATE_UP.V1_DN		80	0.17754336	0.51051223	1	0.9938105	0.997	1143	tags=11%, list=10%, signal=12%
