# Supplementary material for: A genomic analysis of mouse models of breast cancer reveals molecular features of mouse models and relationships to human breast cancer
Source: Breast Cancer Res. 2014 Jun 5;16(3):R59. doi: 10.1186/bcr3672 (PMC4078930; doi:10.1186/bcr3672)
Supplement: Additional file 11 — GSEA for mouse models compared to all other models or to mammary gland development. Listed by model. [file bcr3672-S11.zip › AdditionalFile11/ATX/Vs_all_other_models/C2/downregulated_in_ATX_vs_other_models.txt]

NAME	GS<br> follow link to MSigDB	GS DETAILS	SIZE	ES	NES	NOM p-val	FDR q-val	FWER p-val	RANK AT MAX	LEADING EDGE
REACTOME_INSULIN_SYNTHESIS_AND_PROCESSING	REACTOME_INSULIN_SYNTHESIS_AND_PROCESSING	Details ...	15	-0.7066994	-1.9431409	0	1	0.314	2546	tags=53%, list=23%, signal=69%
HSIAO_LIVER_SPECIFIC_GENES	HSIAO_LIVER_SPECIFIC_GENES	Details ...	182	-0.66605943	-1.9226319	0	1	0.368	1065	tags=45%, list=10%, signal=48%
KIM_ALL_DISORDERS_DURATION_CORR_DN	KIM_ALL_DISORDERS_DURATION_CORR_DN	Details ...	100	-0.4108328	-1.9091599	0.001876173	1	0.397	4591	tags=56%, list=41%, signal=94%
BOYAULT_LIVER_CANCER_SUBCLASS_G123_DN	BOYAULT_LIVER_CANCER_SUBCLASS_G123_DN	Details ...	34	-0.689666	-1.8198032	0	1	0.66	1173	tags=44%, list=10%, signal=49%
OHGUCHI_LIVER_HNF4A_TARGETS_DN	OHGUCHI_LIVER_HNF4A_TARGETS_DN	Details ...	95	-0.6676703	-1.8093429	0	1	0.699	1332	tags=52%, list=12%, signal=58%
JIANG_AGING_HYPOTHALAMUS_DN	JIANG_AGING_HYPOTHALAMUS_DN	Details ...	34	-0.52308995	-1.7987094	0.007692308	1	0.73	2919	tags=44%, list=26%, signal=59%
BOYAULT_LIVER_CANCER_SUBCLASS_G3_DN	BOYAULT_LIVER_CANCER_SUBCLASS_G3_DN	Details ...	35	-0.6509814	-1.7595835	0.001851852	1	0.805	1959	tags=49%, list=17%, signal=59%
GRADE_METASTASIS_DN	GRADE_METASTASIS_DN	Details ...	34	-0.47042152	-1.75535	0.023391813	1	0.815	3225	tags=32%, list=29%, signal=45%
KEGG_PRIMARY_BILE_ACID_BIOSYNTHESIS	KEGG_PRIMARY_BILE_ACID_BIOSYNTHESIS	Details ...	15	-0.7130596	-1.7525843	0	1	0.824	2287	tags=60%, list=20%, signal=75%
GUO_TARGETS_OF_IRS1_AND_IRS2	GUO_TARGETS_OF_IRS1_AND_IRS2	Details ...	65	-0.50399566	-1.749573	0.001858736	1	0.83	1870	tags=34%, list=17%, signal=40%
KEGG_OXIDATIVE_PHOSPHORYLATION	KEGG_OXIDATIVE_PHOSPHORYLATION	Details ...	89	-0.425816	-1.7479291	0.05858586	1	0.834	4763	tags=56%, list=43%, signal=97%
ZAMORA_NOS2_TARGETS_DN	ZAMORA_NOS2_TARGETS_DN	Details ...	75	-0.45606634	-1.746676	0.001795332	1	0.835	3341	tags=44%, list=30%, signal=62%
LEE_LIVER_CANCER_SURVIVAL_UP	LEE_LIVER_CANCER_SURVIVAL_UP	Details ...	112	-0.57455003	-1.7445703	0	1	0.836	1048	tags=35%, list=9%, signal=38%
HOSHIDA_LIVER_CANCER_SUBCLASS_S3	HOSHIDA_LIVER_CANCER_SUBCLASS_S3	Details ...	198	-0.51551753	-1.7435418	0	1	0.837	1826	tags=33%, list=16%, signal=39%
REACTOME_INSULIN_RECEPTOR_RECYCLING	REACTOME_INSULIN_RECEPTOR_RECYCLING	Details ...	16	-0.61873853	-1.7431316	0.005825243	0.99448365	0.838	2552	tags=63%, list=23%, signal=81%
NIKOLSKY_BREAST_CANCER_7Q21_Q22_AMPLICON	NIKOLSKY_BREAST_CANCER_7Q21_Q22_AMPLICON	Details ...	35	-0.59697235	-1.7368578	0	0.98300564	0.852	1310	tags=31%, list=12%, signal=35%
REACTOME_LIPOPROTEIN_METABOLISM	REACTOME_LIPOPROTEIN_METABOLISM	Details ...	19	-0.70552677	-1.7333368	0	0.9549468	0.861	977	tags=42%, list=9%, signal=46%
REACTOME_PYRUVATE_METABOLISM_AND_CITRIC_ACID_TCA_CYCLE	REACTOME_PYRUVATE_METABOLISM_AND_CITRIC_ACID_TCA_CYCLE	Details ...	31	-0.538326	-1.728231	0.031434186	0.9399959	0.864	3564	tags=58%, list=32%, signal=85%
CHIANG_LIVER_CANCER_SUBCLASS_PROLIFERATION_DN	CHIANG_LIVER_CANCER_SUBCLASS_PROLIFERATION_DN	Details ...	111	-0.5664135	-1.7224933	0.003710575	0.9336614	0.871	1759	tags=46%, list=16%, signal=54%
REACTOME_FORMATION_OF_FIBRIN_CLOT_CLOTTING_CASCADE	REACTOME_FORMATION_OF_FIBRIN_CLOT_CLOTTING_CASCADE	Details ...	29	-0.72152877	-1.7120638	0.001751314	0.97154546	0.894	2204	tags=66%, list=20%, signal=81%
LEE_LIVER_CANCER_MYC_DN	LEE_LIVER_CANCER_MYC_DN	Details ...	39	-0.65484184	-1.7051191	0	0.98032665	0.901	649	tags=36%, list=6%, signal=38%
RAMPON_ENRICHED_LEARNING_ENVIRONMENT_LATE_UP	RAMPON_ENRICHED_LEARNING_ENVIRONMENT_LATE_UP	Details ...	16	-0.5913494	-1.7034973	0.020912547	0.94792324	0.904	3745	tags=56%, list=33%, signal=84%
LEE_LIVER_CANCER_ACOX1_DN	LEE_LIVER_CANCER_ACOX1_DN	Details ...	49	-0.6418423	-1.7011997	0	0.9223643	0.906	953	tags=39%, list=9%, signal=42%
KEGG_FRUCTOSE_AND_MANNOSE_METABOLISM	KEGG_FRUCTOSE_AND_MANNOSE_METABOLISM	Details ...	23	-0.5657582	-1.6997693	0.019120459	0.8940604	0.906	2177	tags=39%, list=19%, signal=48%
LEE_LIVER_CANCER_E2F1_DN	LEE_LIVER_CANCER_E2F1_DN	Details ...	42	-0.62990844	-1.6981742	0.003710575	0.86978036	0.907	836	tags=33%, list=7%, signal=36%
BIOCARTA_AMI_PATHWAY	BIOCARTA_AMI_PATHWAY	Details ...	19	-0.7650504	-1.6974174	0	0.84048676	0.909	1024	tags=53%, list=9%, signal=58%
LEE_LIVER_CANCER_DENA_DN	LEE_LIVER_CANCER_DENA_DN	Details ...	58	-0.64774805	-1.6971749	0.003738318	0.8113532	0.91	2016	tags=47%, list=18%, signal=56%
KEGG_AMINO_SUGAR_AND_NUCLEOTIDE_SUGAR_METABOLISM	KEGG_AMINO_SUGAR_AND_NUCLEOTIDE_SUGAR_METABOLISM	Details ...	32	-0.50853163	-1.6965907	0.016791046	0.78691185	0.91	2172	tags=44%, list=19%, signal=54%
BIOCARTA_INTRINSIC_PATHWAY	BIOCARTA_INTRINSIC_PATHWAY	Details ...	23	-0.7301145	-1.6933781	0.003454231	0.77957124	0.917	1024	tags=52%, list=9%, signal=57%
DAIRKEE_CANCER_PRONE_RESPONSE_BPA_E2	DAIRKEE_CANCER_PRONE_RESPONSE_BPA_E2	Details ...	80	-0.47911048	-1.6929849	0.010909091	0.7563578	0.918	1259	tags=21%, list=11%, signal=24%
ROESSLER_LIVER_CANCER_METASTASIS_DN	ROESSLER_LIVER_CANCER_METASTASIS_DN	Details ...	18	-0.614267	-1.6919363	0.016605167	0.73839515	0.92	1988	tags=28%, list=18%, signal=34%
REACTOME_TRANSFERRIN_ENDOCYTOSIS_AND_RECYCLING	REACTOME_TRANSFERRIN_ENDOCYTOSIS_AND_RECYCLING	Details ...	16	-0.59840983	-1.6906903	0.013645224	0.72281176	0.921	2526	tags=56%, list=23%, signal=73%
REACTOME_TCA_CYCLE_AND_RESPIRATORY_ELECTRON_TRANSPORT	REACTOME_TCA_CYCLE_AND_RESPIRATORY_ELECTRON_TRANSPORT	Details ...	93	-0.42931277	-1.6796637	0.06944445	0.7696648	0.929	5578	tags=71%, list=50%, signal=140%
REACTOME_BOTULINUM_NEUROTOXICITY	REACTOME_BOTULINUM_NEUROTOXICITY	Details ...	15	-0.62774444	-1.6712736	0.007677543	0.8003914	0.939	2636	tags=47%, list=24%, signal=61%
LEE_LIVER_CANCER_CIPROFIBRATE_DN	LEE_LIVER_CANCER_CIPROFIBRATE_DN	Details ...	49	-0.6557191	-1.6665336	0.001838235	0.8083311	0.942	836	tags=37%, list=7%, signal=40%
KEGG_PARKINSONS_DISEASE	KEGG_PARKINSONS_DISEASE	Details ...	81	-0.40770784	-1.6645536	0.0704501	0.7995561	0.944	4506	tags=47%, list=40%, signal=78%
MCCLUNG_CREB1_TARGETS_UP	MCCLUNG_CREB1_TARGETS_UP	Details ...	74	-0.52703786	-1.659524	0.005504587	0.8096637	0.946	2833	tags=47%, list=25%, signal=63%
REACTOME_CITRIC_ACID_CYCLE_TCA_CYCLE	REACTOME_CITRIC_ACID_CYCLE_TCA_CYCLE	Details ...	16	-0.61027735	-1.651844	0.0480167	0.83817834	0.949	3376	tags=69%, list=30%, signal=98%
REACTOME_METABOLISM_OF_STEROID_HORMONES_AND_VITAMINS_A_AND_D	REACTOME_METABOLISM_OF_STEROID_HORMONES_AND_VITAMINS_A_AND_D	Details ...	27	-0.63983417	-1.6516	0.007326007	0.81809634	0.949	1734	tags=52%, list=15%, signal=61%
DAIRKEE_CANCER_PRONE_RESPONSE_BPA	DAIRKEE_CANCER_PRONE_RESPONSE_BPA	Details ...	33	-0.5397073	-1.6514475	0.012389381	0.7985785	0.949	1010	tags=24%, list=9%, signal=27%
CAIRO_LIVER_DEVELOPMENT_DN	CAIRO_LIVER_DEVELOPMENT_DN	Details ...	174	-0.52680516	-1.6494217	0	0.7919513	0.95	1083	tags=30%, list=10%, signal=33%
KEGG_ARGININE_AND_PROLINE_METABOLISM	KEGG_ARGININE_AND_PROLINE_METABOLISM	Details ...	38	-0.5594796	-1.648954	0.003710575	0.77608526	0.951	2031	tags=50%, list=18%, signal=61%
REACTOME_SYNTHESIS_OF_BILE_ACIDS_AND_BILE_SALTS	REACTOME_SYNTHESIS_OF_BILE_ACIDS_AND_BILE_SALTS	Details ...	18	-0.6498973	-1.6362619	0.005649718	0.83773243	0.961	1332	tags=44%, list=12%, signal=50%
KAAB_FAILED_HEART_VENTRICLE_DN	KAAB_FAILED_HEART_VENTRICLE_DN	Details ...	29	-0.5174365	-1.6350411	0.043912176	0.82574266	0.963	2225	tags=38%, list=20%, signal=47%
CERIBELLI_PROMOTERS_INACTIVE_AND_BOUND_BY_NFY	CERIBELLI_PROMOTERS_INACTIVE_AND_BOUND_BY_NFY	Details ...	20	-0.6256595	-1.6337317	0.012820513	0.81596404	0.963	956	tags=40%, list=9%, signal=44%
LEE_LIVER_CANCER_MYC_E2F1_DN	LEE_LIVER_CANCER_MYC_E2F1_DN	Details ...	46	-0.63565534	-1.6319301	0.007326007	0.8101546	0.963	836	tags=35%, list=7%, signal=37%
SERVITJA_LIVER_HNF1A_TARGETS_DN	SERVITJA_LIVER_HNF1A_TARGETS_DN	Details ...	114	-0.547066	-1.6265398	0.001828154	0.82589555	0.964	1195	tags=33%, list=11%, signal=37%
MOOTHA_GLUCONEOGENESIS	MOOTHA_GLUCONEOGENESIS	Details ...	22	-0.6420873	-1.62575	0.012820513	0.8136774	0.964	1168	tags=36%, list=10%, signal=41%
POMEROY_MEDULLOBLASTOMA_PROGNOSIS_DN	POMEROY_MEDULLOBLASTOMA_PROGNOSIS_DN	Details ...	33	-0.48322785	-1.6171395	0.024253732	0.85269433	0.967	1337	tags=21%, list=12%, signal=24%
KEGG_THYROID_CANCER	KEGG_THYROID_CANCER	Details ...	16	-0.5628041	-1.6153121	0.02255639	0.8481325	0.969	3520	tags=56%, list=31%, signal=82%
BOCHKIS_FOXA2_TARGETS	BOCHKIS_FOXA2_TARGETS	Details ...	278	-0.3966216	-1.615232	0.001858736	0.83186644	0.969	2850	tags=34%, list=25%, signal=44%
XU_GH1_EXOGENOUS_TARGETS_DN	XU_GH1_EXOGENOUS_TARGETS_DN	Details ...	67	-0.49354336	-1.6151953	0.009225092	0.81608003	0.969	1577	tags=36%, list=14%, signal=41%
BRIDEAU_IMPRINTED_GENES	BRIDEAU_IMPRINTED_GENES	Details ...	45	-0.5757362	-1.6137105	0.007246377	0.8090283	0.971	1415	tags=42%, list=13%, signal=48%
REACTOME_LATENT_INFECTION_OF_HOMO_SAPIENS_WITH_MYCOBACTERIUM_TUBERCULOSIS	REACTOME_LATENT_INFECTION_OF_HOMO_SAPIENS_WITH_MYCOBACTERIUM_TUBERCULOSIS	Details ...	22	-0.59633833	-1.610525	0.022988506	0.8132641	0.972	2526	tags=59%, list=23%, signal=76%
REACTOME_TRANSMISSION_ACROSS_CHEMICAL_SYNAPSES	REACTOME_TRANSMISSION_ACROSS_CHEMICAL_SYNAPSES	Details ...	128	-0.50133914	-1.6102705	0.007285975	0.7999478	0.972	1331	tags=30%, list=12%, signal=34%
SUMI_HNF4A_TARGETS	SUMI_HNF4A_TARGETS	Details ...	20	-0.6584744	-1.6082456	0.00750469	0.79831	0.974	1372	tags=50%, list=12%, signal=57%
STARK_HYPPOCAMPUS_22Q11_DELETION_UP	STARK_HYPPOCAMPUS_22Q11_DELETION_UP	Details ...	23	-0.5684632	-1.6080394	0.026415095	0.7855872	0.974	2128	tags=61%, list=19%, signal=75%
REACTOME_NEUROTRANSMITTER_RECEPTOR_BINDING_AND_DOWNSTREAM_TRANSMISSION_IN_THE_POSTSYNAPTIC_CELL	REACTOME_NEUROTRANSMITTER_RECEPTOR_BINDING_AND_DOWNSTREAM_TRANSMISSION_IN_THE_POSTSYNAPTIC_CELL	Details ...	95	-0.49938065	-1.6058804	0.012773722	0.7842421	0.975	1331	tags=28%, list=12%, signal=32%
NIKOLSKY_BREAST_CANCER_20Q12_Q13_AMPLICON	NIKOLSKY_BREAST_CANCER_20Q12_Q13_AMPLICON	Details ...	70	-0.43021405	-1.605762	0.014285714	0.77167326	0.975	3726	tags=53%, list=33%, signal=79%
SU_LIVER	SU_LIVER	Details ...	41	-0.65421385	-1.6051481	0.00915751	0.76219785	0.975	1065	tags=46%, list=10%, signal=51%
JIANG_AGING_CEREBRAL_CORTEX_DN	JIANG_AGING_CEREBRAL_CORTEX_DN		40	-0.42864588	-1.5983588	0.034671534	0.790714	0.976	1923	tags=28%, list=17%, signal=33%
PID_P38ALPHABETADOWNSTREAMPATHWAY	PID_P38ALPHABETADOWNSTREAMPATHWAY		22	-0.5255461	-1.595482	0.03868472	0.79443705	0.976	3540	tags=55%, list=32%, signal=80%
CHEN_LIVER_METABOLISM_QTL_CIS	CHEN_LIVER_METABOLISM_QTL_CIS		54	-0.48677418	-1.5946994	0.005565863	0.7860929	0.976	2119	tags=33%, list=19%, signal=41%
WOO_LIVER_CANCER_RECURRENCE_DN	WOO_LIVER_CANCER_RECURRENCE_DN		52	-0.5635615	-1.5928143	0.024528302	0.78451824	0.978	836	tags=27%, list=7%, signal=29%
KEGG_PORPHYRIN_AND_CHLOROPHYLL_METABOLISM	KEGG_PORPHYRIN_AND_CHLOROPHYLL_METABOLISM		17	-0.56202996	-1.5915649	0.014344262	0.7797367	0.978	4347	tags=82%, list=39%, signal=134%
JAZAG_TGFB1_SIGNALING_VIA_SMAD4_UP	JAZAG_TGFB1_SIGNALING_VIA_SMAD4_UP		70	-0.43119353	-1.5877559	0.006932409	0.7903108	0.978	3819	tags=57%, list=34%, signal=86%
KUNINGER_IGF1_VS_PDGFB_TARGETS_UP	KUNINGER_IGF1_VS_PDGFB_TARGETS_UP		45	-0.7537715	-1.5874685	0.027675277	0.7800702	0.978	1441	tags=67%, list=13%, signal=76%
KEGG_GLYCOLYSIS_GLUCONEOGENESIS	KEGG_GLYCOLYSIS_GLUCONEOGENESIS		48	-0.52555805	-1.5861151	0.026119404	0.77605236	0.979	2114	tags=38%, list=19%, signal=46%
KIM_BIPOLAR_DISORDER_OLIGODENDROCYTE_DENSITY_CORR_UP	KIM_BIPOLAR_DISORDER_OLIGODENDROCYTE_DENSITY_CORR_UP		469	-0.3045643	-1.5823821	0.022222223	0.7848596	0.979	4542	tags=46%, list=41%, signal=75%
BACOLOD_RESISTANCE_TO_ALKYLATING_AGENTS_UP	BACOLOD_RESISTANCE_TO_ALKYLATING_AGENTS_UP		15	-0.6780961	-1.5799252	0.007246377	0.7874752	0.979	1562	tags=53%, list=14%, signal=62%
REACTOME_PTM_GAMMA_CARBOXYLATION_HYPUSINE_FORMATION_AND_ARYLSULFATASE_ACTIVATION	REACTOME_PTM_GAMMA_CARBOXYLATION_HYPUSINE_FORMATION_AND_ARYLSULFATASE_ACTIVATION		16	-0.6161475	-1.5785545	0.02550091	0.78390104	0.98	2148	tags=44%, list=19%, signal=54%
LU_AGING_BRAIN_DN	LU_AGING_BRAIN_DN		88	-0.43693155	-1.5784109	0.015873017	0.7739494	0.98	1979	tags=27%, list=18%, signal=33%
HOSHIDA_LIVER_CANCER_SURVIVAL_DN	HOSHIDA_LIVER_CANCER_SURVIVAL_DN		81	-0.42050117	-1.5782253	0.021526419	0.7642355	0.98	931	tags=20%, list=8%, signal=21%
CAIRO_HEPATOBLASTOMA_DN	CAIRO_HEPATOBLASTOMA_DN		175	-0.47918162	-1.5776708	0.005263158	0.7571148	0.98	1649	tags=34%, list=15%, signal=39%
ICHIBA_GRAFT_VERSUS_HOST_DISEASE_D7_DN	ICHIBA_GRAFT_VERSUS_HOST_DISEASE_D7_DN		29	-0.5595037	-1.5752612	0.022304833	0.76015437	0.98	810	tags=28%, list=7%, signal=30%
GARCIA_TARGETS_OF_FLI1_AND_DAX1_UP	GARCIA_TARGETS_OF_FLI1_AND_DAX1_UP		25	-0.5641378	-1.5751822	0.009225092	0.7506836	0.98	1474	tags=32%, list=13%, signal=37%
LEE_AGING_CEREBELLUM_DN	LEE_AGING_CEREBELLUM_DN		57	-0.53977776	-1.572942	0.021276595	0.7520151	0.98	2154	tags=46%, list=19%, signal=56%
REACTOME_STEROID_HORMONES	REACTOME_STEROID_HORMONES		21	-0.62385243	-1.5722885	0.018248174	0.74597025	0.98	1558	tags=48%, list=14%, signal=55%
WELCH_GATA1_TARGETS	WELCH_GATA1_TARGETS		17	-0.5915254	-1.571028	0.016885553	0.7433234	0.98	2469	tags=53%, list=22%, signal=68%
MIDORIKAWA_AMPLIFIED_IN_LIVER_CANCER	MIDORIKAWA_AMPLIFIED_IN_LIVER_CANCER		26	-0.54925835	-1.5661283	0.023214286	0.7611596	0.982	2283	tags=38%, list=20%, signal=48%
KEGG_GLYCOSPHINGOLIPID_BIOSYNTHESIS_GANGLIO_SERIES	KEGG_GLYCOSPHINGOLIPID_BIOSYNTHESIS_GANGLIO_SERIES		15	-0.6582525	-1.5654117	0.03195489	0.7553114	0.982	2591	tags=67%, list=23%, signal=87%
MOOTHA_PGC	MOOTHA_PGC		305	-0.33166498	-1.5621479	0.037593983	0.76373255	0.983	3927	tags=45%, list=35%, signal=67%
KEGG_DILATED_CARDIOMYOPATHY	KEGG_DILATED_CARDIOMYOPATHY		63	-0.5537321	-1.5612177	0.012681159	0.7591035	0.983	2299	tags=46%, list=21%, signal=58%
REACTOME_LIPID_DIGESTION_MOBILIZATION_AND_TRANSPORT	REACTOME_LIPID_DIGESTION_MOBILIZATION_AND_TRANSPORT		32	-0.5844027	-1.5608212	0.02578269	0.75224257	0.984	977	tags=31%, list=9%, signal=34%
MARTORIATI_MDM4_TARGETS_NEUROEPITHELIUM_DN	MARTORIATI_MDM4_TARGETS_NEUROEPITHELIUM_DN		94	-0.55556667	-1.55796	0.009107468	0.75967723	0.984	1861	tags=44%, list=17%, signal=52%
CHESLER_BRAIN_HIGHEST_EXPRESSION	CHESLER_BRAIN_HIGHEST_EXPRESSION		25	-0.5087672	-1.557572	0.037243947	0.75298774	0.984	1019	tags=20%, list=9%, signal=22%
KEGG_COMPLEMENT_AND_COAGULATION_CASCADES	KEGG_COMPLEMENT_AND_COAGULATION_CASCADES		54	-0.6296915	-1.5574098	0.005366726	0.74497783	0.984	1058	tags=44%, list=9%, signal=49%
JOSEPH_RESPONSE_TO_SODIUM_BUTYRATE_DN	JOSEPH_RESPONSE_TO_SODIUM_BUTYRATE_DN		41	-0.5211424	-1.5519634	0.027777778	0.7660362	0.989	1959	tags=37%, list=17%, signal=44%
WENG_POR_TARGETS_GLOBAL_UP	WENG_POR_TARGETS_GLOBAL_UP		16	-0.63891345	-1.5484957	0.02745098	0.7766496	0.99	2004	tags=50%, list=18%, signal=61%
KEGG_HISTIDINE_METABOLISM	KEGG_HISTIDINE_METABOLISM		20	-0.6053734	-1.5481895	0.010714286	0.7698448	0.99	1749	tags=40%, list=16%, signal=47%
BEIER_GLIOMA_STEM_CELL_UP	BEIER_GLIOMA_STEM_CELL_UP		23	-0.6042409	-1.5465649	0.02559415	0.77035666	0.99	751	tags=30%, list=7%, signal=33%
REACTOME_INTRINSIC_PATHWAY	REACTOME_INTRINSIC_PATHWAY		15	-0.7006604	-1.5452148	0.010968922	0.76909137	0.99	2204	tags=67%, list=20%, signal=83%
REACTOME_METABOLISM_OF_AMINO_ACIDS_AND_DERIVATIVES	REACTOME_METABOLISM_OF_AMINO_ACIDS_AND_DERIVATIVES		152	-0.40228474	-1.5451844	0.016728625	0.76094157	0.99	1330	tags=22%, list=12%, signal=25%
REACTOME_SIGNALING_BY_INSULIN_RECEPTOR	REACTOME_SIGNALING_BY_INSULIN_RECEPTOR		71	-0.3883597	-1.5442346	0.025830258	0.75836337	0.99	3831	tags=54%, list=34%, signal=81%
REACTOME_BILE_ACID_AND_BILE_SALT_METABOLISM	REACTOME_BILE_ACID_AND_BILE_SALT_METABOLISM		21	-0.59194607	-1.544158	0.011299435	0.7507495	0.99	1332	tags=38%, list=12%, signal=43%
MORI_MATURE_B_LYMPHOCYTE_DN	MORI_MATURE_B_LYMPHOCYTE_DN		55	-0.43784687	-1.5439409	0.039179105	0.7440382	0.99	3243	tags=47%, list=29%, signal=66%
MOOTHA_HUMAN_MITODB_6_2002	MOOTHA_HUMAN_MITODB_6_2002		327	-0.3429624	-1.5435903	0.08506616	0.7382061	0.99	4834	tags=54%, list=43%, signal=91%
MELLMAN_TUT1_TARGETS_DN	MELLMAN_TUT1_TARGETS_DN		31	-0.5221622	-1.5425963	0.011173184	0.73614514	0.99	2658	tags=45%, list=24%, signal=59%
SERVITJA_ISLET_HNF1A_TARGETS_DN	SERVITJA_ISLET_HNF1A_TARGETS_DN		78	-0.53815114	-1.541833	0.010830325	0.73261535	0.99	1422	tags=36%, list=13%, signal=41%
DAIRKEE_CANCER_PRONE_RESPONSE_E2	DAIRKEE_CANCER_PRONE_RESPONSE_E2		18	-0.657707	-1.5413166	0.035587188	0.72807336	0.99	2398	tags=61%, list=21%, signal=78%
REACTOME_TRAFFICKING_OF_AMPA_RECEPTORS	REACTOME_TRAFFICKING_OF_AMPA_RECEPTORS		18	-0.5881589	-1.5401454	0.027027028	0.7270526	0.99	2281	tags=44%, list=20%, signal=56%
REACTOME_ACTIVATION_OF_NMDA_RECEPTOR_UPON_GLUTAMATE_BINDING_AND_POSTSYNAPTIC_EVENTS	REACTOME_ACTIVATION_OF_NMDA_RECEPTOR_UPON_GLUTAMATE_BINDING_AND_POSTSYNAPTIC_EVENTS		26	-0.5620667	-1.5331237	0.030852994	0.7555086	0.992	1685	tags=31%, list=15%, signal=36%
PID_HNF3BPATHWAY	PID_HNF3BPATHWAY		28	-0.60549796	-1.5293964	0.019927537	0.76747775	0.992	2595	tags=61%, list=23%, signal=79%
KAAB_HEART_ATRIUM_VS_VENTRICLE_DN	KAAB_HEART_ATRIUM_VS_VENTRICLE_DN		163	-0.4235488	-1.5262654	0.030909091	0.77578115	0.992	2610	tags=36%, list=23%, signal=46%
FOSTER_KDM1A_TARGETS_DN	FOSTER_KDM1A_TARGETS_DN		134	-0.3409307	-1.5255786	0.0251938	0.77183604	0.992	3098	tags=34%, list=28%, signal=46%
NUTT_GBM_VS_AO_GLIOMA_DN	NUTT_GBM_VS_AO_GLIOMA_DN		26	-0.47395903	-1.5240206	0.031496063	0.77288145	0.992	1710	tags=27%, list=15%, signal=32%
REACTOME_TRANSCRIPTIONAL_REGULATION_OF_WHITE_ADIPOCYTE_DIFFERENTIATION	REACTOME_TRANSCRIPTIONAL_REGULATION_OF_WHITE_ADIPOCYTE_DIFFERENTIATION		35	-0.51211065	-1.5233357	0.043809526	0.76895756	0.992	4521	tags=77%, list=40%, signal=129%
RICKMAN_HEAD_AND_NECK_CANCER_F	RICKMAN_HEAD_AND_NECK_CANCER_F		35	-0.779049	-1.5220394	0.03853211	0.7679533	0.992	1112	tags=71%, list=10%, signal=79%
BIOCARTA_NO1_PATHWAY	BIOCARTA_NO1_PATHWAY		18	-0.61832404	-1.5220159	0.04761905	0.7610159	0.992	1072	tags=28%, list=10%, signal=31%
PUIFFE_INVASION_INHIBITED_BY_ASCITES_UP	PUIFFE_INVASION_INHIBITED_BY_ASCITES_UP		48	-0.43141595	-1.5210131	0.026415095	0.75914586	0.992	2876	tags=33%, list=26%, signal=45%
KEGG_LYSINE_DEGRADATION	KEGG_LYSINE_DEGRADATION		28	-0.55634713	-1.5193075	0.037593983	0.7617304	0.992	3112	tags=57%, list=28%, signal=79%
ZHANG_ANTIVIRAL_RESPONSE_TO_RIBAVIRIN_UP	ZHANG_ANTIVIRAL_RESPONSE_TO_RIBAVIRIN_UP		21	-0.64141774	-1.5192357	0.03492647	0.7553387	0.992	1749	tags=52%, list=16%, signal=62%
GUENTHER_GROWTH_SPHERICAL_VS_ADHERENT_UP	GUENTHER_GROWTH_SPHERICAL_VS_ADHERENT_UP		16	-0.61183363	-1.5175214	0.04159132	0.757042	0.993	1698	tags=50%, list=15%, signal=59%
MOOTHA_VOXPHOS	MOOTHA_VOXPHOS		68	-0.4131176	-1.5171895	0.13253012	0.7521805	0.993	4796	tags=53%, list=43%, signal=92%
LEIN_NEURON_MARKERS	LEIN_NEURON_MARKERS		41	-0.5499009	-1.5165361	0.020220589	0.7487669	0.993	1623	tags=37%, list=14%, signal=43%
OUELLET_CULTURED_OVARIAN_CANCER_INVASIVE_VS_LMP_DN	OUELLET_CULTURED_OVARIAN_CANCER_INVASIVE_VS_LMP_DN		15	-0.62081015	-1.5156583	0.026217228	0.7469264	0.993	3625	tags=80%, list=32%, signal=118%
CERVERA_SDHB_TARGETS_1_DN	CERVERA_SDHB_TARGETS_1_DN		21	-0.6392017	-1.5120548	0.026269702	0.7585236	0.993	1377	tags=52%, list=12%, signal=60%
REACTOME_GLYCOLYSIS	REACTOME_GLYCOLYSIS		18	-0.60877746	-1.5086274	0.046554934	0.7701759	0.993	2208	tags=44%, list=20%, signal=55%
REACTOME_DIABETES_PATHWAYS	REACTOME_DIABETES_PATHWAYS		90	-0.38487116	-1.5081831	0.031634446	0.76599973	0.993	2767	tags=31%, list=25%, signal=41%
WANG_LSD1_TARGETS_DN	WANG_LSD1_TARGETS_DN		26	-0.53592306	-1.5080197	0.03875969	0.7605199	0.993	1354	tags=38%, list=12%, signal=44%
REACTOME_GABA_RECEPTOR_ACTIVATION	REACTOME_GABA_RECEPTOR_ACTIVATION		36	-0.5140529	-1.5074383	0.04204753	0.75728923	0.993	765	tags=25%, list=7%, signal=27%
REACTOME_CREB_PHOSPHORYLATION_THROUGH_THE_ACTIVATION_OF_RAS	REACTOME_CREB_PHOSPHORYLATION_THROUGH_THE_ACTIVATION_OF_RAS		17	-0.5518085	-1.5049759	0.046904314	0.7635345	0.993	1685	tags=29%, list=15%, signal=35%
NIKOLSKY_BREAST_CANCER_16Q24_AMPLICON	NIKOLSKY_BREAST_CANCER_16Q24_AMPLICON		24	-0.4706492	-1.5038679	0.07905138	0.7628539	0.993	2462	tags=38%, list=22%, signal=48%
ACEVEDO_LIVER_CANCER_DN	ACEVEDO_LIVER_CANCER_DN		328	-0.36987802	-1.5037282	0.011029412	0.7573304	0.993	2501	tags=29%, list=22%, signal=36%
KEGG_CARDIAC_MUSCLE_CONTRACTION	KEGG_CARDIAC_MUSCLE_CONTRACTION		58	-0.5129503	-1.5036175	0.03649635	0.7517096	0.993	1442	tags=29%, list=13%, signal=33%
REACTOME_TRANSMEMBRANE_TRANSPORT_OF_SMALL_MOLECULES	REACTOME_TRANSMEMBRANE_TRANSPORT_OF_SMALL_MOLECULES		267	-0.41051826	-1.4996711	0.016666668	0.7652077	0.993	2971	tags=41%, list=27%, signal=54%
REACTOME_AQUAPORIN_MEDIATED_TRANSPORT	REACTOME_AQUAPORIN_MEDIATED_TRANSPORT		35	-0.52486515	-1.4979907	0.025641026	0.76714426	0.993	2083	tags=40%, list=19%, signal=49%
DACOSTA_UV_RESPONSE_VIA_ERCC3_XPCS_UP	DACOSTA_UV_RESPONSE_VIA_ERCC3_XPCS_UP		15	-0.50956684	-1.4965695	0.09561753	0.76831275	0.993	405	tags=13%, list=4%, signal=14%
SHIPP_DLBCL_VS_FOLLICULAR_LYMPHOMA_UP	SHIPP_DLBCL_VS_FOLLICULAR_LYMPHOMA_UP		35	-0.44706014	-1.4962105	0.088709675	0.76406807	0.993	4326	tags=63%, list=39%, signal=102%
WANG_BARRETTS_ESOPHAGUS_AND_ESOPHAGUS_CANCER_UP	WANG_BARRETTS_ESOPHAGUS_AND_ESOPHAGUS_CANCER_UP		20	-0.58186454	-1.492286	0.039215688	0.77766615	0.993	447	tags=30%, list=4%, signal=31%
EBAUER_TARGETS_OF_PAX3_FOXO1_FUSION_UP	EBAUER_TARGETS_OF_PAX3_FOXO1_FUSION_UP		124	-0.52386016	-1.4909029	0.036777582	0.7785766	0.994	2050	tags=39%, list=18%, signal=47%
KIM_ALL_DISORDERS_CALB1_CORR_UP	KIM_ALL_DISORDERS_CALB1_CORR_UP		365	-0.32110536	-1.4893165	0.031307552	0.78112406	0.994	2109	tags=21%, list=19%, signal=25%
KEGG_VIBRIO_CHOLERAE_INFECTION	KEGG_VIBRIO_CHOLERAE_INFECTION		38	-0.43528792	-1.4888098	0.06822612	0.77761817	0.994	2546	tags=37%, list=23%, signal=48%
CADWELL_ATG16L1_TARGETS_DN	CADWELL_ATG16L1_TARGETS_DN		31	-0.49268132	-1.488743	0.03409091	0.77208996	0.994	1898	tags=32%, list=17%, signal=39%
YAUCH_HEDGEHOG_SIGNALING_PARACRINE_DN	YAUCH_HEDGEHOG_SIGNALING_PARACRINE_DN		132	-0.5295452	-1.4874429	0.047358833	0.7730657	0.994	1390	tags=37%, list=12%, signal=42%
BILBAN_B_CLL_LPL_UP	BILBAN_B_CLL_LPL_UP		30	-0.48660412	-1.4867162	0.055456173	0.7712072	0.994	2473	tags=43%, list=22%, signal=55%
KEGG_HYPERTROPHIC_CARDIOMYOPATHY_HCM	KEGG_HYPERTROPHIC_CARDIOMYOPATHY_HCM		55	-0.5273229	-1.4846281	0.045045044	0.776333	0.994	2299	tags=45%, list=21%, signal=57%
ALFANO_MYC_TARGETS	ALFANO_MYC_TARGETS		165	-0.36270714	-1.4829438	0.037102472	0.7790591	0.995	3665	tags=42%, list=33%, signal=62%
ODONNELL_METASTASIS_UP	ODONNELL_METASTASIS_UP		42	-0.497434	-1.4811953	0.030303031	0.78219265	0.996	1994	tags=36%, list=18%, signal=43%
WATTEL_AUTONOMOUS_THYROID_ADENOMA_UP	WATTEL_AUTONOMOUS_THYROID_ADENOMA_UP		40	-0.48693937	-1.4806668	0.035714287	0.7791425	0.996	2179	tags=40%, list=19%, signal=49%
WANG_NFKB_TARGETS	WANG_NFKB_TARGETS		16	-0.72246265	-1.480548	0.042357273	0.77420896	0.996	909	tags=50%, list=8%, signal=54%
IVANOVA_HEMATOPOIESIS_MATURE_CELL	IVANOVA_HEMATOPOIESIS_MATURE_CELL		149	-0.39866963	-1.4787174	0.033027522	0.77746457	0.996	3061	tags=37%, list=27%, signal=50%
MOOTHA_GLYCOLYSIS	MOOTHA_GLYCOLYSIS		15	-0.63168865	-1.4756355	0.068100356	0.78748417	0.996	3169	tags=73%, list=28%, signal=102%
YOSHIOKA_LIVER_CANCER_EARLY_RECURRENCE_DN	YOSHIOKA_LIVER_CANCER_EARLY_RECURRENCE_DN		33	-0.41184974	-1.4730134	0.055350553	0.7955044	0.997	4446	tags=58%, list=40%, signal=95%
REACTOME_INTEGRATION_OF_ENERGY_METABOLISM	REACTOME_INTEGRATION_OF_ENERGY_METABOLISM		76	-0.42646584	-1.4707592	0.0445269	0.8017363	0.997	960	tags=18%, list=9%, signal=20%
BROWNE_HCMV_INFECTION_1HR_DN	BROWNE_HCMV_INFECTION_1HR_DN		122	-0.36617255	-1.4675397	0.030360531	0.8122874	0.997	1964	tags=25%, list=18%, signal=29%
REN_ALVEOLAR_RHABDOMYOSARCOMA_UP	REN_ALVEOLAR_RHABDOMYOSARCOMA_UP		56	-0.5474258	-1.4660554	0.053308822	0.81470805	0.997	1949	tags=48%, list=17%, signal=58%
STEIN_ESRRA_TARGETS_UP	STEIN_ESRRA_TARGETS_UP		233	-0.3427459	-1.4659263	0.06521739	0.809943	0.997	3634	tags=42%, list=32%, signal=62%
KEGG_STEROID_HORMONE_BIOSYNTHESIS	KEGG_STEROID_HORMONE_BIOSYNTHESIS		24	-0.584494	-1.4658828	0.056285176	0.80476606	0.997	1267	tags=38%, list=11%, signal=42%
LIN_MELANOMA_COPY_NUMBER_UP	LIN_MELANOMA_COPY_NUMBER_UP		39	-0.43124488	-1.4658697	0.06111111	0.7995124	0.997	2203	tags=38%, list=20%, signal=48%
SCHAEFFER_SOX9_TARGETS_IN_PROSTATE_DEVELOPMENT_DN	SCHAEFFER_SOX9_TARGETS_IN_PROSTATE_DEVELOPMENT_DN		26	-0.52326995	-1.4641259	0.057943925	0.8025414	0.997	606	tags=19%, list=5%, signal=20%
REACTOME_STRIATED_MUSCLE_CONTRACTION	REACTOME_STRIATED_MUSCLE_CONTRACTION		19	-0.77502227	-1.461699	0.056985293	0.80936027	0.997	1357	tags=74%, list=12%, signal=84%
VECCHI_GASTRIC_CANCER_ADVANCED_VS_EARLY_DN	VECCHI_GASTRIC_CANCER_ADVANCED_VS_EARLY_DN		77	-0.45905358	-1.4574492	0.05970149	0.8252007	0.997	786	tags=22%, list=7%, signal=24%
BROWNE_HCMV_INFECTION_30MIN_UP	BROWNE_HCMV_INFECTION_30MIN_UP		34	-0.52963346	-1.456783	0.06010929	0.82272816	0.997	1813	tags=38%, list=16%, signal=45%
CHICAS_RB1_TARGETS_LOW_SERUM	CHICAS_RB1_TARGETS_LOW_SERUM		46	-0.42271563	-1.4564878	0.06517691	0.8189755	0.997	1622	tags=22%, list=14%, signal=25%
WENG_POR_TARGETS_LIVER_UP	WENG_POR_TARGETS_LIVER_UP		29	-0.5110627	-1.4542266	0.053333335	0.8246488	0.997	4521	tags=83%, list=40%, signal=138%
KAYO_CALORIE_RESTRICTION_MUSCLE_DN	KAYO_CALORIE_RESTRICTION_MUSCLE_DN		57	-0.40284708	-1.4510251	0.055028465	0.83553797	0.997	3434	tags=39%, list=31%, signal=55%
PENG_LEUCINE_DEPRIVATION_UP	PENG_LEUCINE_DEPRIVATION_UP		95	-0.3590678	-1.4509467	0.049056605	0.83073115	0.997	3776	tags=43%, list=34%, signal=65%
YIH_RESPONSE_TO_ARSENITE_C3	YIH_RESPONSE_TO_ARSENITE_C3		22	-0.45477176	-1.4496753	0.06410257	0.83185256	0.997	1325	tags=18%, list=12%, signal=21%
KEGG_PPAR_SIGNALING_PATHWAY	KEGG_PPAR_SIGNALING_PATHWAY		51	-0.5490974	-1.4495782	0.052823316	0.8273041	0.997	1332	tags=29%, list=12%, signal=33%
REACTOME_RESPIRATORY_ELECTRON_TRANSPORT_ATP_SYNTHESIS_BY_CHEMIOSMOTIC_COUPLING_AND_HEAT_PRODUCTION_BY_UNCOUPLING_PROTEINS_	REACTOME_RESPIRATORY_ELECTRON_TRANSPORT_ATP_SYNTHESIS_BY_CHEMIOSMOTIC_COUPLING_AND_HEAT_PRODUCTION_BY_UNCOUPLING_PROTEINS_		66	-0.41512406	-1.44838	0.17813765	0.8282568	0.997	4763	tags=52%, list=43%, signal=89%
LINDVALL_IMMORTALIZED_BY_TERT_UP	LINDVALL_IMMORTALIZED_BY_TERT_UP		47	-0.50031585	-1.4483625	0.06331471	0.8232257	0.997	1479	tags=30%, list=13%, signal=34%
YEGNASUBRAMANIAN_PROSTATE_CANCER	YEGNASUBRAMANIAN_PROSTATE_CANCER		69	-0.46390498	-1.4482572	0.03442029	0.8187105	0.997	1625	tags=29%, list=15%, signal=34%
PENG_GLUCOSE_DEPRIVATION_UP	PENG_GLUCOSE_DEPRIVATION_UP		35	-0.44344565	-1.4482334	0.07575758	0.8138788	0.997	3991	tags=57%, list=36%, signal=89%
REACTOME_MUSCLE_CONTRACTION	REACTOME_MUSCLE_CONTRACTION		32	-0.64581716	-1.4462689	0.09191176	0.8185367	0.998	1357	tags=44%, list=12%, signal=50%
REACTOME_GLUCONEOGENESIS	REACTOME_GLUCONEOGENESIS		19	-0.59255487	-1.4456493	0.043715846	0.8166978	0.998	716	tags=32%, list=6%, signal=34%
MAEKAWA_ATF2_TARGETS	MAEKAWA_ATF2_TARGETS		19	-0.5774741	-1.4455341	0.060037524	0.81229067	0.998	1812	tags=42%, list=16%, signal=50%
SHETH_LIVER_CANCER_VS_TXNIP_LOSS_PAM4	SHETH_LIVER_CANCER_VS_TXNIP_LOSS_PAM4		193	-0.44498393	-1.4436148	0.03816794	0.81711596	0.998	2193	tags=32%, list=20%, signal=39%
REACTOME_RECYCLING_PATHWAY_OF_L1	REACTOME_RECYCLING_PATHWAY_OF_L1		19	-0.48939374	-1.4430465	0.087037034	0.81515473	0.998	2281	tags=37%, list=20%, signal=46%
PID_NCADHERINPATHWAY	PID_NCADHERINPATHWAY		23	-0.5144483	-1.4428674	0.07735849	0.8112641	0.998	1025	tags=22%, list=9%, signal=24%
DELASERNA_MYOD_TARGETS_UP	DELASERNA_MYOD_TARGETS_UP		57	-0.545944	-1.4423653	0.08224299	0.8088434	0.998	2037	tags=46%, list=18%, signal=55%
REACTOME_COMPLEMENT_CASCADE	REACTOME_COMPLEMENT_CASCADE		19	-0.6504819	-1.4419549	0.06422018	0.805998	0.998	2589	tags=68%, list=23%, signal=89%
COATES_MACROPHAGE_M1_VS_M2_DN	COATES_MACROPHAGE_M1_VS_M2_DN		42	-0.5153142	-1.4408985	0.06642729	0.8062491	0.998	2645	tags=48%, list=24%, signal=62%
SCHLOSSER_SERUM_RESPONSE_AUGMENTED_BY_MYC	SCHLOSSER_SERUM_RESPONSE_AUGMENTED_BY_MYC		72	-0.35095245	-1.4394501	0.08851224	0.8085825	0.998	4434	tags=49%, list=40%, signal=80%
LEE_LIVER_CANCER_MYC_TGFA_DN	LEE_LIVER_CANCER_MYC_TGFA_DN		50	-0.5547782	-1.4359341	0.0511883	0.82071775	0.998	836	tags=30%, list=7%, signal=32%
LEE_TARGETS_OF_PTCH1_AND_SUFU_UP	LEE_TARGETS_OF_PTCH1_AND_SUFU_UP		61	-0.5101403	-1.433965	0.02434457	0.8257073	0.998	1354	tags=33%, list=12%, signal=37%
REACTOME_NEUROTRANSMITTER_RELEASE_CYCLE	REACTOME_NEUROTRANSMITTER_RELEASE_CYCLE		21	-0.5872357	-1.4335339	0.05984556	0.82336044	0.998	1201	tags=43%, list=11%, signal=48%
MIKKELSEN_NPC_LCP_WITH_H3K4ME3	MIKKELSEN_NPC_LCP_WITH_H3K4ME3		30	-0.5027006	-1.4303973	0.053859964	0.8341316	0.998	1906	tags=37%, list=17%, signal=44%
RICKMAN_HEAD_AND_NECK_CANCER_B	RICKMAN_HEAD_AND_NECK_CANCER_B		23	-0.6093779	-1.4278585	0.041904762	0.84218127	0.999	882	tags=35%, list=8%, signal=38%
REACTOME_ACTIVATION_OF_KAINATE_RECEPTORS_UPON_GLUTAMATE_BINDING	REACTOME_ACTIVATION_OF_KAINATE_RECEPTORS_UPON_GLUTAMATE_BINDING		22	-0.48568887	-1.4274436	0.051948052	0.83931535	0.999	1212	tags=32%, list=11%, signal=36%
HUMMEL_BURKITTS_LYMPHOMA_UP	HUMMEL_BURKITTS_LYMPHOMA_UP		17	-0.58668095	-1.4233038	0.06739526	0.8544765	0.999	1759	tags=41%, list=16%, signal=49%
BANDRES_RESPONSE_TO_CARMUSTIN_WITHOUT_MGMT_48HR_DN	BANDRES_RESPONSE_TO_CARMUSTIN_WITHOUT_MGMT_48HR_DN		22	-0.49937284	-1.4209428	0.06727273	0.86176825	0.999	1214	tags=23%, list=11%, signal=25%
MOOTHA_MITOCHONDRIA	MOOTHA_MITOCHONDRIA		327	-0.31747255	-1.4202387	0.12310606	0.86052835	0.999	4205	tags=43%, list=38%, signal=66%
ROLEF_GLIS3_TARGETS	ROLEF_GLIS3_TARGETS		25	-0.5669619	-1.4201645	0.06542056	0.8562788	0.999	1875	tags=44%, list=17%, signal=53%
FAELT_B_CLL_WITH_VH_REARRANGEMENTS_UP	FAELT_B_CLL_WITH_VH_REARRANGEMENTS_UP		35	-0.4791994	-1.416931	0.107421875	0.8672313	0.999	3186	tags=51%, list=28%, signal=72%
ACEVEDO_LIVER_CANCER_WITH_H3K27ME3_DN	ACEVEDO_LIVER_CANCER_WITH_H3K27ME3_DN		66	-0.41218272	-1.4147631	0.04472272	0.8735854	0.999	2593	tags=33%, list=23%, signal=43%
EBAUER_MYOGENIC_TARGETS_OF_PAX3_FOXO1_FUSION	EBAUER_MYOGENIC_TARGETS_OF_PAX3_FOXO1_FUSION		38	-0.6443204	-1.4136189	0.11796733	0.87473416	0.999	1003	tags=47%, list=9%, signal=52%
KEGG_LYSOSOME	KEGG_LYSOSOME		82	-0.39662597	-1.4125253	0.12915851	0.8754778	0.999	3752	tags=54%, list=34%, signal=80%
REACTOME_ACTIVATION_OF_GENES_BY_ATF4	REACTOME_ACTIVATION_OF_GENES_BY_ATF4		15	-0.4879503	-1.4112134	0.08646616	0.8777298	0.999	3443	tags=47%, list=31%, signal=67%
KEGG_PENTOSE_PHOSPHATE_PATHWAY	KEGG_PENTOSE_PHOSPHATE_PATHWAY		19	-0.4846597	-1.4105023	0.10204082	0.876373	0.999	2399	tags=26%, list=21%, signal=33%
KEGG_PEROXISOME	KEGG_PEROXISOME		56	-0.45531672	-1.4102712	0.11923077	0.8730868	0.999	4046	tags=61%, list=36%, signal=95%
REACTOME_POST_NMDA_RECEPTOR_ACTIVATION_EVENTS	REACTOME_POST_NMDA_RECEPTOR_ACTIVATION_EVENTS		22	-0.50057393	-1.4092076	0.085409254	0.873693	0.999	1685	tags=27%, list=15%, signal=32%
REACTOME_PLATELET_AGGREGATION_PLUG_FORMATION	REACTOME_PLATELET_AGGREGATION_PLUG_FORMATION		29	-0.5198509	-1.4090022	0.06394316	0.87015647	0.999	2857	tags=45%, list=26%, signal=60%
MOOTHA_FFA_OXYDATION	MOOTHA_FFA_OXYDATION		15	-0.565893	-1.4088484	0.11885246	0.86639315	0.999	3965	tags=80%, list=35%, signal=124%
MENSSEN_MYC_TARGETS	MENSSEN_MYC_TARGETS		39	-0.41910976	-1.4086384	0.15212981	0.86291015	0.999	4447	tags=59%, list=40%, signal=97%
KEGG_FATTY_ACID_METABOLISM	KEGG_FATTY_ACID_METABOLISM		26	-0.5364182	-1.4077957	0.102514505	0.8626411	0.999	2670	tags=62%, list=24%, signal=81%
ASGHARZADEH_NEUROBLASTOMA_POOR_SURVIVAL_DN	ASGHARZADEH_NEUROBLASTOMA_POOR_SURVIVAL_DN		25	-0.5124358	-1.407622	0.07550645	0.8590899	0.999	2313	tags=48%, list=21%, signal=60%
BIOCARTA_BIOPEPTIDES_PATHWAY	BIOCARTA_BIOPEPTIDES_PATHWAY		29	-0.46729144	-1.4061562	0.087272726	0.86167234	0.999	699	tags=21%, list=6%, signal=22%
RASHI_RESPONSE_TO_IONIZING_RADIATION_4	RASHI_RESPONSE_TO_IONIZING_RADIATION_4		39	-0.42391694	-1.4037899	0.07168459	0.8687795	0.999	2056	tags=23%, list=18%, signal=28%
RICKMAN_HEAD_AND_NECK_CANCER_D	RICKMAN_HEAD_AND_NECK_CANCER_D		17	-0.6465566	-1.4037001	0.07821229	0.8648869	0.999	1534	tags=47%, list=14%, signal=54%
MIKKELSEN_MCV6_ICP_WITH_H3K4ME3_AND_H3K27ME3	MIKKELSEN_MCV6_ICP_WITH_H3K4ME3_AND_H3K27ME3		19	-0.6051378	-1.4021213	0.07635009	0.8680296	0.999	1946	tags=53%, list=17%, signal=64%
ULE_SPLICING_VIA_NOVA2	ULE_SPLICING_VIA_NOVA2		28	-0.46602505	-1.4008343	0.075581394	0.86974573	0.999	1647	tags=29%, list=15%, signal=33%
LI_DCP2_BOUND_MRNA	LI_DCP2_BOUND_MRNA		63	-0.35407078	-1.4005843	0.16500995	0.86656064	0.999	4193	tags=48%, list=37%, signal=76%
LEIN_PONS_MARKERS	LEIN_PONS_MARKERS		52	-0.43640783	-1.4000834	0.07293666	0.86444783	0.999	3213	tags=50%, list=29%, signal=70%
LEE_AGING_NEOCORTEX_DN	LEE_AGING_NEOCORTEX_DN		59	-0.44254214	-1.3992347	0.065743946	0.8643977	0.999	2069	tags=34%, list=18%, signal=41%
REACTOME_NEURONAL_SYSTEM	REACTOME_NEURONAL_SYSTEM		183	-0.43237537	-1.3988202	0.07195572	0.8622171	0.999	1331	tags=25%, list=12%, signal=28%
REACTOME_PHASE_II_CONJUGATION	REACTOME_PHASE_II_CONJUGATION		35	-0.46836382	-1.3967468	0.064	0.8682707	0.999	1918	tags=34%, list=17%, signal=41%
MODY_HIPPOCAMPUS_NEONATAL	MODY_HIPPOCAMPUS_NEONATAL		26	-0.504888	-1.394635	0.09625668	0.8741341	0.999	1416	tags=27%, list=13%, signal=31%
PID_ALPHASYNUCLEIN_PATHWAY	PID_ALPHASYNUCLEIN_PATHWAY		25	-0.48322812	-1.3946044	0.09944751	0.87008977	0.999	2555	tags=36%, list=23%, signal=47%
CHENG_RESPONSE_TO_NICKEL_ACETATE	CHENG_RESPONSE_TO_NICKEL_ACETATE		25	-0.43118867	-1.3944287	0.12115385	0.86684585	0.999	4273	tags=60%, list=38%, signal=97%
HU_GENOTOXIN_ACTION_DIRECT_VS_INDIRECT_24HR	HU_GENOTOXIN_ACTION_DIRECT_VS_INDIRECT_24HR		33	-0.3776691	-1.3936163	0.09335727	0.86645573	0.999	1048	tags=12%, list=9%, signal=13%
SIG_PIP3_SIGNALING_IN_CARDIAC_MYOCTES	SIG_PIP3_SIGNALING_IN_CARDIAC_MYOCTES		42	-0.40231085	-1.3894278	0.096408315	0.88264054	0.999	1685	tags=26%, list=15%, signal=31%
HEIDENBLAD_AMPLIFIED_IN_PANCREATIC_CANCER	HEIDENBLAD_AMPLIFIED_IN_PANCREATIC_CANCER		16	-0.5001306	-1.3883514	0.110707805	0.88385975	0.999	3071	tags=50%, list=27%, signal=69%
KEGG_GLYCINE_SERINE_AND_THREONINE_METABOLISM	KEGG_GLYCINE_SERINE_AND_THREONINE_METABOLISM		22	-0.5523377	-1.38833	0.10815939	0.87981606	0.999	690	tags=27%, list=6%, signal=29%
KEGG_CITRATE_CYCLE_TCA_CYCLE	KEGG_CITRATE_CYCLE_TCA_CYCLE		24	-0.4744501	-1.3849468	0.16465864	0.8918417	0.999	3376	tags=50%, list=30%, signal=71%
REACTOME_GOLGI_ASSOCIATED_VESICLE_BIOGENESIS	REACTOME_GOLGI_ASSOCIATED_VESICLE_BIOGENESIS		32	-0.37301812	-1.3824477	0.14484127	0.9002027	0.999	2683	tags=31%, list=24%, signal=41%
PID_EPHRINBREVPATHWAY	PID_EPHRINBREVPATHWAY		24	-0.5184732	-1.3822483	0.10554562	0.8970399	0.999	660	tags=25%, list=6%, signal=27%
SHEN_SMARCA2_TARGETS_DN	SHEN_SMARCA2_TARGETS_DN		181	-0.43527904	-1.3770794	0.07130435	0.9178654	0.999	2173	tags=35%, list=19%, signal=42%
DEN_INTERACT_WITH_LCA5	DEN_INTERACT_WITH_LCA5		21	-0.443565	-1.3769219	0.1494024	0.91447824	0.999	3650	tags=48%, list=33%, signal=71%
PID_INSULIN_GLUCOSE_PATHWAY	PID_INSULIN_GLUCOSE_PATHWAY		17	-0.49224904	-1.3750834	0.11218569	0.9191438	0.999	3596	tags=65%, list=32%, signal=95%
REACTOME_GLUCAGON_SIGNALING_IN_METABOLIC_REGULATION	REACTOME_GLUCAGON_SIGNALING_IN_METABOLIC_REGULATION		22	-0.5050923	-1.3739161	0.11371841	0.920826	0.999	1212	tags=27%, list=11%, signal=31%
DORSAM_HOXA9_TARGETS_UP	DORSAM_HOXA9_TARGETS_UP		22	-0.47312057	-1.3721303	0.12475248	0.9254488	0.999	1194	tags=18%, list=11%, signal=20%
ROPERO_HDAC2_TARGETS	ROPERO_HDAC2_TARGETS		52	-0.4536238	-1.3711472	0.06422018	0.9262353	0.999	1129	tags=27%, list=10%, signal=30%
REACTOME_TRANSPORT_OF_GLUCOSE_AND_OTHER_SUGARS_BILE_SALTS_AND_ORGANIC_ACIDS_METAL_IONS_AND_AMINE_COMPOUNDS	REACTOME_TRANSPORT_OF_GLUCOSE_AND_OTHER_SUGARS_BILE_SALTS_AND_ORGANIC_ACIDS_METAL_IONS_AND_AMINE_COMPOUNDS		63	-0.4339291	-1.3709958	0.0772128	0.9226617	0.999	2238	tags=40%, list=20%, signal=49%
KEGG_ARRHYTHMOGENIC_RIGHT_VENTRICULAR_CARDIOMYOPATHY_ARVC	KEGG_ARRHYTHMOGENIC_RIGHT_VENTRICULAR_CARDIOMYOPATHY_ARVC		55	-0.47964442	-1.3707647	0.10344828	0.91976476	0.999	2299	tags=42%, list=21%, signal=52%
BANDRES_RESPONSE_TO_CARMUSTIN_MGMT_48HR_DN	BANDRES_RESPONSE_TO_CARMUSTIN_MGMT_48HR_DN		110	-0.3924698	-1.3705792	0.07747748	0.91664016	0.999	3627	tags=49%, list=32%, signal=72%
EINAV_INTERFERON_SIGNATURE_IN_CANCER	EINAV_INTERFERON_SIGNATURE_IN_CANCER		15	-0.7026882	-1.3705126	0.14648438	0.912897	0.999	1583	tags=47%, list=14%, signal=54%
POMEROY_MEDULLOBLASTOMA_DESMOPLASIC_VS_CLASSIC_UP	POMEROY_MEDULLOBLASTOMA_DESMOPLASIC_VS_CLASSIC_UP		41	-0.41695666	-1.3703351	0.10973451	0.9098165	0.999	1826	tags=27%, list=16%, signal=32%
SETLUR_PROSTATE_CANCER_TMPRSS2_ERG_FUSION_DN	SETLUR_PROSTATE_CANCER_TMPRSS2_ERG_FUSION_DN		15	-0.57229084	-1.369242	0.093406595	0.91109866	0.999	2066	tags=47%, list=18%, signal=57%
REACTOME_PURINE_METABOLISM	REACTOME_PURINE_METABOLISM		23	-0.41751924	-1.3683631	0.12310606	0.91131514	0.999	2513	tags=30%, list=22%, signal=39%
MODY_HIPPOCAMPUS_POSTNATAL	MODY_HIPPOCAMPUS_POSTNATAL		51	-0.4110865	-1.3682313	0.08050089	0.9080017	0.999	4278	tags=65%, list=38%, signal=104%
LEIN_MIDBRAIN_MARKERS	LEIN_MIDBRAIN_MARKERS		47	-0.46484658	-1.3681878	0.08178439	0.9043257	0.999	3195	tags=57%, list=29%, signal=80%
REACTOME_GLUCOSE_METABOLISM	REACTOME_GLUCOSE_METABOLISM		44	-0.47053742	-1.3655391	0.116236165	0.91277826	0.999	2208	tags=36%, list=20%, signal=45%
REACTOME_REGULATION_OF_INSULIN_SECRETION	REACTOME_REGULATION_OF_INSULIN_SECRETION		56	-0.41796023	-1.3643945	0.0990991	0.91439617	0.999	2548	tags=34%, list=23%, signal=44%
VILIMAS_NOTCH1_TARGETS_DN	VILIMAS_NOTCH1_TARGETS_DN		18	-0.6316264	-1.3642365	0.13123845	0.91125906	0.999	3020	tags=72%, list=27%, signal=99%
VANDESLUIS_COMMD1_TARGETS_GROUP_3_UP	VANDESLUIS_COMMD1_TARGETS_GROUP_3_UP		64	-0.4408034	-1.3606172	0.07650273	0.92492235	0.999	1021	tags=27%, list=9%, signal=29%
KEGG_LONG_TERM_POTENTIATION	KEGG_LONG_TERM_POTENTIATION		40	-0.4148882	-1.3603055	0.09981167	0.92243975	0.999	3531	tags=48%, list=32%, signal=69%
REACTOME_GLUCOSE_TRANSPORT	REACTOME_GLUCOSE_TRANSPORT		26	-0.43111575	-1.3575108	0.11854684	0.93200266	0.999	2952	tags=31%, list=26%, signal=42%
ZHANG_GATA6_TARGETS_DN	ZHANG_GATA6_TARGETS_DN		36	-0.48214144	-1.3569471	0.08608059	0.9309074	0.999	2074	tags=44%, list=19%, signal=54%
KEGG_BUTANOATE_METABOLISM	KEGG_BUTANOATE_METABOLISM		24	-0.49154493	-1.3563964	0.115384616	0.9295745	0.999	2670	tags=46%, list=24%, signal=60%
REACTOME_FATTY_ACID_TRIACYLGLYCEROL_AND_KETONE_BODY_METABOLISM	REACTOME_FATTY_ACID_TRIACYLGLYCEROL_AND_KETONE_BODY_METABOLISM		102	-0.36594543	-1.3559612	0.08867925	0.9276736	0.999	3488	tags=41%, list=31%, signal=59%
ZHENG_IL22_SIGNALING_DN	ZHENG_IL22_SIGNALING_DN		20	-0.51403844	-1.3549045	0.10727273	0.9289146	0.999	3307	tags=70%, list=30%, signal=99%
REACTOME_NGF_SIGNALLING_VIA_TRKA_FROM_THE_PLASMA_MEMBRANE	REACTOME_NGF_SIGNALLING_VIA_TRKA_FROM_THE_PLASMA_MEMBRANE		82	-0.3546567	-1.3532006	0.109869644	0.9332789	0.999	3875	tags=45%, list=35%, signal=68%
BYSTRYKH_HEMATOPOIESIS_STEM_CELL_AND_BRAIN_QTL_TRANS	BYSTRYKH_HEMATOPOIESIS_STEM_CELL_AND_BRAIN_QTL_TRANS		126	-0.327094	-1.349862	0.05882353	0.94527125	0.999	3089	tags=32%, list=28%, signal=43%
REACTOME_RESPONSE_TO_ELEVATED_PLATELET_CYTOSOLIC_CA2_	REACTOME_RESPONSE_TO_ELEVATED_PLATELET_CYTOSOLIC_CA2_		52	-0.4922063	-1.3495195	0.11449016	0.9432068	0.999	2097	tags=37%, list=19%, signal=45%
BOYAULT_LIVER_CANCER_SUBCLASS_G6_UP	BOYAULT_LIVER_CANCER_SUBCLASS_G6_UP		42	-0.45771375	-1.3493973	0.090056285	0.94004583	0.999	2161	tags=31%, list=19%, signal=38%
REACTOME_METABOLISM_OF_LIPIDS_AND_LIPOPROTEINS	REACTOME_METABOLISM_OF_LIPIDS_AND_LIPOPROTEINS		290	-0.33936518	-1.3492151	0.06805293	0.9371352	0.999	2670	tags=30%, list=24%, signal=38%
YAUCH_HEDGEHOG_SIGNALING_PARACRINE_UP	YAUCH_HEDGEHOG_SIGNALING_PARACRINE_UP		80	-0.45475122	-1.3484316	0.07917384	0.9369492	0.999	1510	tags=30%, list=13%, signal=34%
IIZUKA_LIVER_CANCER_PROGRESSION_G2_G3_UP	IIZUKA_LIVER_CANCER_PROGRESSION_G2_G3_UP		18	-0.50476843	-1.3472637	0.10211946	0.9387307	0.999	1759	tags=33%, list=16%, signal=39%
KEGG_ALANINE_ASPARTATE_AND_GLUTAMATE_METABOLISM	KEGG_ALANINE_ASPARTATE_AND_GLUTAMATE_METABOLISM		21	-0.4906824	-1.3469658	0.10497238	0.9363517	0.999	1173	tags=33%, list=10%, signal=37%
VANHARANTA_UTERINE_FIBROID_WITH_7Q_DELETION_DN	VANHARANTA_UTERINE_FIBROID_WITH_7Q_DELETION_DN		17	-0.48055026	-1.3463056	0.13645224	0.9358408	0.999	1882	tags=24%, list=17%, signal=28%
FONTAINE_FOLLICULAR_THYROID_ADENOMA_UP	FONTAINE_FOLLICULAR_THYROID_ADENOMA_UP		38	-0.3785285	-1.344983	0.12939002	0.93823624	0.999	1331	tags=24%, list=12%, signal=27%
LABBE_WNT3A_TARGETS_DN	LABBE_WNT3A_TARGETS_DN		76	-0.44141543	-1.3434762	0.07871199	0.9417251	0.999	1812	tags=30%, list=16%, signal=36%
REACTOME_RESPIRATORY_ELECTRON_TRANSPORT	REACTOME_RESPIRATORY_ELECTRON_TRANSPORT		51	-0.40208697	-1.3429338	0.22175732	0.9404335	0.999	5206	tags=61%, list=46%, signal=113%
KAMMINGA_SENESCENCE	KAMMINGA_SENESCENCE		25	-0.4571053	-1.3426285	0.10754717	0.93819726	0.999	794	tags=16%, list=7%, signal=17%
LEIN_LOCALIZED_TO_PROXIMAL_DENDRITES	LEIN_LOCALIZED_TO_PROXIMAL_DENDRITES		23	-0.45355213	-1.3425333	0.14419475	0.9349176	0.999	2919	tags=48%, list=26%, signal=65%
REACTOME_REGULATION_OF_BETA_CELL_DEVELOPMENT	REACTOME_REGULATION_OF_BETA_CELL_DEVELOPMENT		16	-0.56817573	-1.3419842	0.15327103	0.93381894	0.999	1628	tags=44%, list=15%, signal=51%
PID_LIS1PATHWAY	PID_LIS1PATHWAY		23	-0.44630843	-1.3415594	0.13962264	0.93222433	0.999	2543	tags=35%, list=23%, signal=45%
LI_CISPLATIN_RESISTANCE_DN	LI_CISPLATIN_RESISTANCE_DN		19	-0.59365803	-1.3414205	0.10909091	0.929243	0.999	761	tags=37%, list=7%, signal=39%
WONG_MITOCHONDRIA_GENE_MODULE	WONG_MITOCHONDRIA_GENE_MODULE		156	-0.32461867	-1.3411105	0.2145749	0.9270452	0.999	4818	tags=47%, list=43%, signal=82%
KEGG_SNARE_INTERACTIONS_IN_VESICULAR_TRANSPORT	KEGG_SNARE_INTERACTIONS_IN_VESICULAR_TRANSPORT		29	-0.41430303	-1.3406521	0.13894325	0.9257379	0.999	4320	tags=48%, list=39%, signal=78%
REACTOME_GABA_B_RECEPTOR_ACTIVATION	REACTOME_GABA_B_RECEPTOR_ACTIVATION		27	-0.45936063	-1.3393751	0.10642202	0.9279289	0.999	1212	tags=26%, list=11%, signal=29%
BOYLAN_MULTIPLE_MYELOMA_PCA3_DN	BOYLAN_MULTIPLE_MYELOMA_PCA3_DN		42	-0.4464161	-1.3391403	0.10242086	0.9255223	0.999	2192	tags=31%, list=20%, signal=38%
BONOME_OVARIAN_CANCER_SURVIVAL_OPTIMAL_DEBULKING	BONOME_OVARIAN_CANCER_SURVIVAL_OPTIMAL_DEBULKING		128	-0.3379575	-1.3386208	0.060606062	0.92425793	0.999	2316	tags=26%, list=21%, signal=32%
REACTOME_NCAM_SIGNALING_FOR_NEURITE_OUT_GROWTH	REACTOME_NCAM_SIGNALING_FOR_NEURITE_OUT_GROWTH		42	-0.48681533	-1.3384862	0.15682657	0.92134935	0.999	3596	tags=60%, list=32%, signal=87%
NAKAYAMA_SOFT_TISSUE_TUMORS_PCA2_UP	NAKAYAMA_SOFT_TISSUE_TUMORS_PCA2_UP		59	-0.5124267	-1.3377159	0.12072072	0.9213704	0.999	2876	tags=47%, list=26%, signal=64%
GENTILE_UV_RESPONSE_CLUSTER_D9	GENTILE_UV_RESPONSE_CLUSTER_D9		15	-0.53414255	-1.3363886	0.12867647	0.92403775	0.999	2375	tags=47%, list=21%, signal=59%
BARRIER_COLON_CANCER_RECURRENCE_UP	BARRIER_COLON_CANCER_RECURRENCE_UP		23	-0.4237327	-1.3350145	0.1369606	0.9267628	0.999	3566	tags=52%, list=32%, signal=76%
PARK_HSC_MARKERS	PARK_HSC_MARKERS		28	-0.44277093	-1.3340045	0.13819578	0.92803895	0.999	602	tags=18%, list=5%, signal=19%
MIKKELSEN_ES_LCP_WITH_H3K4ME3	MIKKELSEN_ES_LCP_WITH_H3K4ME3		73	-0.44569007	-1.3326494	0.08394161	0.93084884	0.999	2212	tags=36%, list=20%, signal=44%
KEGG_PROXIMAL_TUBULE_BICARBONATE_RECLAMATION	KEGG_PROXIMAL_TUBULE_BICARBONATE_RECLAMATION		16	-0.5408876	-1.332403	0.10544816	0.92859995	0.999	1562	tags=38%, list=14%, signal=44%
LUI_THYROID_CANCER_CLUSTER_2	LUI_THYROID_CANCER_CLUSTER_2		25	-0.46804026	-1.3294705	0.11151079	0.9387076	0.999	1990	tags=32%, list=18%, signal=39%
ACEVEDO_NORMAL_TISSUE_ADJACENT_TO_LIVER_TUMOR_DN	ACEVEDO_NORMAL_TISSUE_ADJACENT_TO_LIVER_TUMOR_DN		234	-0.29328448	-1.3292894	0.09479554	0.9361022	0.999	4516	tags=50%, list=40%, signal=82%
KEGG_GALACTOSE_METABOLISM	KEGG_GALACTOSE_METABOLISM		21	-0.45533854	-1.3289071	0.12830958	0.9345252	0.999	2101	tags=38%, list=19%, signal=47%
BIOCARTA_ERK_PATHWAY	BIOCARTA_ERK_PATHWAY		16	-0.472721	-1.3284544	0.15650406	0.93322206	0.999	4717	tags=75%, list=42%, signal=129%
LEE_AGING_NEOCORTEX_UP	LEE_AGING_NEOCORTEX_UP		66	-0.37906235	-1.3272178	0.13799623	0.9353371	0.999	2674	tags=32%, list=24%, signal=42%
JISON_SICKLE_CELL_DISEASE_UP	JISON_SICKLE_CELL_DISEASE_UP		123	-0.41149074	-1.3265271	0.15555556	0.93552834	0.999	2490	tags=34%, list=22%, signal=43%
POTTI_DOCETAXEL_SENSITIVITY	POTTI_DOCETAXEL_SENSITIVITY		30	-0.37536708	-1.3263962	0.13786408	0.9328134	0.999	3810	tags=47%, list=34%, signal=71%
BROWNE_HCMV_INFECTION_8HR_UP	BROWNE_HCMV_INFECTION_8HR_UP		64	-0.3882673	-1.3255829	0.09625668	0.93327916	0.999	2628	tags=33%, list=23%, signal=43%
ACEVEDO_LIVER_TUMOR_VS_NORMAL_ADJACENT_TISSUE_DN	ACEVEDO_LIVER_TUMOR_VS_NORMAL_ADJACENT_TISSUE_DN		159	-0.36779994	-1.3253512	0.061619718	0.93112516	0.999	2761	tags=35%, list=25%, signal=45%
LABBE_TARGETS_OF_TGFB1_AND_WNT3A_DN	LABBE_TARGETS_OF_TGFB1_AND_WNT3A_DN		81	-0.40914136	-1.3252186	0.074204944	0.9284051	0.999	2349	tags=40%, list=21%, signal=50%
HOEGERKORP_CD44_TARGETS_TEMPORAL_DN	HOEGERKORP_CD44_TARGETS_TEMPORAL_DN		15	-0.48185202	-1.3240578	0.1259542	0.93042636	0.999	755	tags=20%, list=7%, signal=21%
BROWNE_HCMV_INFECTION_14HR_UP	BROWNE_HCMV_INFECTION_14HR_UP		86	-0.36058453	-1.3222721	0.125	0.93549263	0.999	2497	tags=28%, list=22%, signal=36%
SCHLINGEMANN_SKIN_CARCINOGENESIS_TPA_DN	SCHLINGEMANN_SKIN_CARCINOGENESIS_TPA_DN		22	-0.5468636	-1.3218207	0.15547025	0.93427014	0.999	2049	tags=41%, list=18%, signal=50%
RIZKI_TUMOR_INVASIVENESS_3D_DN	RIZKI_TUMOR_INVASIVENESS_3D_DN		171	-0.3405785	-1.3213344	0.10320285	0.93311554	0.999	2719	tags=31%, list=24%, signal=40%
FLECHNER_BIOPSY_KIDNEY_TRANSPLANT_REJECTED_VS_OK_DN	FLECHNER_BIOPSY_KIDNEY_TRANSPLANT_REJECTED_VS_OK_DN		367	-0.3343426	-1.3212082	0.105734766	0.93038034	0.999	2670	tags=28%, list=24%, signal=35%
KEGG_PATHOGENIC_ESCHERICHIA_COLI_INFECTION	KEGG_PATHOGENIC_ESCHERICHIA_COLI_INFECTION		35	-0.43050513	-1.3205653	0.16054158	0.93007845	0.999	4266	tags=51%, list=38%, signal=83%
ST_GA12_PATHWAY	ST_GA12_PATHWAY		17	-0.4850129	-1.3201611	0.108208954	0.92871207	0.999	1087	tags=24%, list=10%, signal=26%
PILON_KLF1_TARGETS_UP	PILON_KLF1_TARGETS_UP		279	-0.38509327	-1.3198742	0.10344828	0.92680264	0.999	2783	tags=35%, list=25%, signal=45%
REACTOME_REGULATION_OF_WATER_BALANCE_BY_RENAL_AQUAPORINS	REACTOME_REGULATION_OF_WATER_BALANCE_BY_RENAL_AQUAPORINS		30	-0.4646091	-1.3197868	0.14035088	0.9240076	0.999	2401	tags=40%, list=21%, signal=51%
URS_ADIPOCYTE_DIFFERENTIATION_DN	URS_ADIPOCYTE_DIFFERENTIATION_DN		16	-0.627366	-1.317916	0.20037808	0.929504	0.999	429	tags=25%, list=4%, signal=26%
REACTOME_PPARA_ACTIVATES_GENE_EXPRESSION	REACTOME_PPARA_ACTIVATES_GENE_EXPRESSION		65	-0.366196	-1.3175462	0.08759124	0.92805	0.999	3408	tags=40%, list=30%, signal=57%
KORKOLA_EMBRYONAL_CARCINOMA_UP	KORKOLA_EMBRYONAL_CARCINOMA_UP		29	-0.4676691	-1.3166862	0.13235295	0.9286575	0.999	2235	tags=38%, list=20%, signal=47%
MIKKELSEN_MCV6_LCP_WITH_H3K27ME3	MIKKELSEN_MCV6_LCP_WITH_H3K27ME3		15	-0.5781495	-1.3166755	0.14857143	0.9255677	0.999	2475	tags=60%, list=22%, signal=77%
KEGG_ABC_TRANSPORTERS	KEGG_ABC_TRANSPORTERS		27	-0.45865467	-1.3164259	0.13123845	0.9235322	0.999	913	tags=22%, list=8%, signal=24%
CHIANG_LIVER_CANCER_SUBCLASS_UNANNOTATED_UP	CHIANG_LIVER_CANCER_SUBCLASS_UNANNOTATED_UP		38	-0.43209612	-1.3162833	0.118320614	0.92102075	0.999	517	tags=18%, list=5%, signal=19%
WANG_BARRETTS_ESOPHAGUS_UP	WANG_BARRETTS_ESOPHAGUS_UP		34	-0.46444485	-1.3161972	0.110091746	0.9183457	0.999	860	tags=29%, list=8%, signal=32%
LU_EZH2_TARGETS_UP	LU_EZH2_TARGETS_UP		157	-0.3079299	-1.3152075	0.12867647	0.9194857	0.999	3074	tags=32%, list=27%, signal=43%
FLECHNER_BIOPSY_KIDNEY_TRANSPLANT_OK_VS_DONOR_DN	FLECHNER_BIOPSY_KIDNEY_TRANSPLANT_OK_VS_DONOR_DN		15	-0.42239866	-1.3149481	0.17590822	0.91751605	0.999	3168	tags=47%, list=28%, signal=65%
CHARAFE_BREAST_CANCER_BASAL_VS_MESENCHYMAL_DN	CHARAFE_BREAST_CANCER_BASAL_VS_MESENCHYMAL_DN		28	-0.50609577	-1.3147222	0.14652015	0.91545117	0.999	618	tags=25%, list=6%, signal=26%
CAFFAREL_RESPONSE_TO_THC_DN	CAFFAREL_RESPONSE_TO_THC_DN		18	-0.46781024	-1.3140256	0.19961612	0.9156375	0.999	3003	tags=39%, list=27%, signal=53%
SMID_BREAST_CANCER_RELAPSE_IN_BONE_UP	SMID_BREAST_CANCER_RELAPSE_IN_BONE_UP		58	-0.4540777	-1.3130506	0.08438061	0.9168529	0.999	1597	tags=36%, list=14%, signal=42%
BRUINS_UVC_RESPONSE_VIA_TP53_GROUP_A	BRUINS_UVC_RESPONSE_VIA_TP53_GROUP_A		475	-0.3684468	-1.312731	0.05892857	0.9152629	0.999	1465	tags=23%, list=13%, signal=25%
REACTOME_AMINE_COMPOUND_SLC_TRANSPORTERS	REACTOME_AMINE_COMPOUND_SLC_TRANSPORTERS		20	-0.53265893	-1.3101249	0.14591439	0.92328393	0.999	3299	tags=60%, list=29%, signal=85%
REACTOME_NCAM1_INTERACTIONS	REACTOME_NCAM1_INTERACTIONS		31	-0.5340634	-1.3082861	0.17818181	0.92828643	0.999	1643	tags=42%, list=15%, signal=49%
UEDA_PERIFERAL_CLOCK	UEDA_PERIFERAL_CLOCK		110	-0.33829176	-1.3074389	0.09737828	0.9289336	0.999	1512	tags=17%, list=14%, signal=20%
PID_CMYB_PATHWAY	PID_CMYB_PATHWAY		46	-0.39731348	-1.305891	0.12815884	0.9329197	0.999	3116	tags=39%, list=28%, signal=54%
MCCLUNG_COCAIN_REWARD_4WK	MCCLUNG_COCAIN_REWARD_4WK		53	-0.38846475	-1.3048555	0.11818182	0.93450904	0.999	3518	tags=40%, list=31%, signal=57%
REACTOME_INTEGRIN_ALPHAIIB_BETA3_SIGNALING	REACTOME_INTEGRIN_ALPHAIIB_BETA3_SIGNALING		21	-0.50455236	-1.3045758	0.12704174	0.9327414	0.999	2819	tags=43%, list=25%, signal=57%
REACTOME_ANTIGEN_PROCESSING_UBIQUITINATION_PROTEASOME_DEGRADATION	REACTOME_ANTIGEN_PROCESSING_UBIQUITINATION_PROTEASOME_DEGRADATION		121	-0.3023365	-1.3028982	0.18913858	0.936886	0.999	3689	tags=37%, list=33%, signal=55%
RORIE_TARGETS_OF_EWSR1_FLI1_FUSION_DN	RORIE_TARGETS_OF_EWSR1_FLI1_FUSION_DN		22	-0.53212374	-1.302889	0.14552239	0.93390393	0.999	892	tags=41%, list=8%, signal=44%
GRUETZMANN_PANCREATIC_CANCER_DN	GRUETZMANN_PANCREATIC_CANCER_DN		150	-0.34541473	-1.302739	0.097247705	0.93165535	0.999	3139	tags=37%, list=28%, signal=50%
DANG_REGULATED_BY_MYC_UP	DANG_REGULATED_BY_MYC_UP		49	-0.35925812	-1.3025308	0.16885553	0.92957294	0.999	4228	tags=53%, list=38%, signal=85%
BURTON_ADIPOGENESIS_4	BURTON_ADIPOGENESIS_4		36	-0.44006053	-1.3024013	0.19360903	0.9271737	0.999	3508	tags=50%, list=31%, signal=73%
LUCAS_HNF4A_TARGETS_UP	LUCAS_HNF4A_TARGETS_UP		37	-0.40316325	-1.3020344	0.12287334	0.9257972	0.999	2040	tags=32%, list=18%, signal=40%
MARTINEZ_RB1_TARGETS_DN	MARTINEZ_RB1_TARGETS_DN		344	-0.33649883	-1.3016236	0.0756579	0.9246162	0.999	1957	tags=23%, list=17%, signal=27%
KEGG_ECM_RECEPTOR_INTERACTION	KEGG_ECM_RECEPTOR_INTERACTION		53	-0.51615626	-1.3003379	0.1694291	0.92721903	0.999	2111	tags=42%, list=19%, signal=51%
BIOCARTA_SPPA_PATHWAY	BIOCARTA_SPPA_PATHWAY		17	-0.5223571	-1.3001385	0.1509434	0.9250702	0.999	1210	tags=35%, list=11%, signal=40%
ROME_INSULIN_TARGETS_IN_MUSCLE_UP	ROME_INSULIN_TARGETS_IN_MUSCLE_UP		251	-0.29081094	-1.3001245	0.16117217	0.92220706	0.999	3322	tags=27%, list=30%, signal=38%
LINDGREN_BLADDER_CANCER_WITH_LOH_IN_CHR9Q	LINDGREN_BLADDER_CANCER_WITH_LOH_IN_CHR9Q		62	-0.32593068	-1.299457	0.18656716	0.92215544	0.999	4175	tags=44%, list=37%, signal=69%
STANELLE_E2F1_TARGETS	STANELLE_E2F1_TARGETS		17	-0.48592114	-1.298803	0.16287878	0.922208	0.999	3056	tags=53%, list=27%, signal=73%
BENPORATH_OCT4_TARGETS	BENPORATH_OCT4_TARGETS		148	-0.33700478	-1.2976406	0.11419249	0.924405	0.999	1922	tags=22%, list=17%, signal=26%
KIM_GASTRIC_CANCER_CHEMOSENSITIVITY	KIM_GASTRIC_CANCER_CHEMOSENSITIVITY		59	-0.36160398	-1.295381	0.09756097	0.9310521	0.999	3209	tags=29%, list=29%, signal=40%
MISHRA_CARCINOMA_ASSOCIATED_FIBROBLAST_DN	MISHRA_CARCINOMA_ASSOCIATED_FIBROBLAST_DN		16	-0.5588915	-1.2937506	0.16697936	0.9351498	0.999	1778	tags=44%, list=16%, signal=52%
REACTOME_ASSOCIATION_OF_TRIC_CCT_WITH_TARGET_PROTEINS_DURING_BIOSYNTHESIS	REACTOME_ASSOCIATION_OF_TRIC_CCT_WITH_TARGET_PROTEINS_DURING_BIOSYNTHESIS		19	-0.43014094	-1.2933307	0.21157685	0.9339257	0.999	4591	tags=68%, list=41%, signal=116%
GAL_LEUKEMIC_STEM_CELL_DN	GAL_LEUKEMIC_STEM_CELL_DN		129	-0.427206	-1.2930562	0.14336284	0.93234867	0.999	2585	tags=39%, list=23%, signal=50%
KONDO_PROSTATE_CANCER_WITH_H3K27ME3	KONDO_PROSTATE_CANCER_WITH_H3K27ME3		81	-0.48249403	-1.2926774	0.12704174	0.93126935	1	1681	tags=37%, list=15%, signal=43%
PENG_RAPAMYCIN_RESPONSE_UP	PENG_RAPAMYCIN_RESPONSE_UP		125	-0.33775976	-1.2896422	0.121157326	0.9416558	1	3965	tags=48%, list=35%, signal=73%
SESTO_RESPONSE_TO_UV_C7	SESTO_RESPONSE_TO_UV_C7		48	-0.40799615	-1.28946	0.15355805	0.93956447	1	2744	tags=31%, list=25%, signal=41%
FIGUEROA_AML_METHYLATION_CLUSTER_6_UP	FIGUEROA_AML_METHYLATION_CLUSTER_6_UP		67	-0.34669447	-1.2886833	0.11731844	0.94008243	1	2307	tags=27%, list=21%, signal=34%
VALK_AML_CLUSTER_7	VALK_AML_CLUSTER_7		18	-0.5267802	-1.2884898	0.16666667	0.93799055	1	889	tags=28%, list=8%, signal=30%
REACTOME_SLC_MEDIATED_TRANSMEMBRANE_TRANSPORT	REACTOME_SLC_MEDIATED_TRANSMEMBRANE_TRANSPORT		163	-0.36384884	-1.2883428	0.0956023	0.9357758	1	2971	tags=38%, list=27%, signal=51%
WATANABE_COLON_CANCER_MSI_VS_MSS_DN	WATANABE_COLON_CANCER_MSI_VS_MSS_DN		44	-0.41978252	-1.2883285	0.118584074	0.9330116	1	410	tags=16%, list=4%, signal=16%
MARTORIATI_MDM4_TARGETS_FETAL_LIVER_DN	MARTORIATI_MDM4_TARGETS_FETAL_LIVER_DN		304	-0.32613766	-1.2876337	0.13211009	0.93324924	1	2214	tags=22%, list=20%, signal=27%
BIOCARTA_CHREBP2_PATHWAY	BIOCARTA_CHREBP2_PATHWAY		26	-0.3924892	-1.2871971	0.19056974	0.9324777	1	3597	tags=42%, list=32%, signal=62%
SCHLESINGER_H3K27ME3_IN_NORMAL_AND_METHYLATED_IN_CANCER	SCHLESINGER_H3K27ME3_IN_NORMAL_AND_METHYLATED_IN_CANCER		15	-0.56610334	-1.2861569	0.16833667	0.9341458	1	2635	tags=47%, list=24%, signal=61%
LABBE_TGFB1_TARGETS_UP	LABBE_TGFB1_TARGETS_UP		74	-0.41626972	-1.2860597	0.108156025	0.9317826	1	1762	tags=32%, list=16%, signal=38%
REACTOME_SIGNAL_TRANSDUCTION_BY_L1	REACTOME_SIGNAL_TRANSDUCTION_BY_L1		25	-0.43523672	-1.2855914	0.1879845	0.9309421	1	3643	tags=52%, list=33%, signal=77%
HANN_RESISTANCE_TO_BCL2_INHIBITOR_DN	HANN_RESISTANCE_TO_BCL2_INHIBITOR_DN		31	-0.43824884	-1.2853698	0.11731844	0.9292221	1	2480	tags=35%, list=22%, signal=45%
ASTON_MAJOR_DEPRESSIVE_DISORDER_UP	ASTON_MAJOR_DEPRESSIVE_DISORDER_UP		25	-0.4406442	-1.2839473	0.13670412	0.9324627	1	2157	tags=40%, list=19%, signal=49%
KASLER_HDAC7_TARGETS_1_UP	KASLER_HDAC7_TARGETS_1_UP		130	-0.34567502	-1.2836405	0.11588785	0.9310907	1	2554	tags=27%, list=23%, signal=34%
REACTOME_PROTEIN_FOLDING	REACTOME_PROTEIN_FOLDING		30	-0.37890464	-1.2832323	0.22672065	0.9301755	1	4591	tags=60%, list=41%, signal=101%
GRAESSMANN_RESPONSE_TO_MC_AND_SERUM_DEPRIVATION_DN	GRAESSMANN_RESPONSE_TO_MC_AND_SERUM_DEPRIVATION_DN		65	-0.37463668	-1.2822297	0.14104882	0.93161446	1	2548	tags=29%, list=23%, signal=38%
REACTOME_ION_CHANNEL_TRANSPORT	REACTOME_ION_CHANNEL_TRANSPORT		31	-0.47319007	-1.280799	0.15828678	0.9354382	1	2389	tags=39%, list=21%, signal=49%
ST_MYOCYTE_AD_PATHWAY	ST_MYOCYTE_AD_PATHWAY		18	-0.51570845	-1.2805985	0.1558669	0.93364644	1	2053	tags=44%, list=18%, signal=54%
BURTON_ADIPOGENESIS_PEAK_AT_0HR	BURTON_ADIPOGENESIS_PEAK_AT_0HR		46	-0.5013996	-1.2800938	0.19324578	0.9332498	1	2545	tags=46%, list=23%, signal=59%
PLASARI_TGFB1_SIGNALING_VIA_NFIC_10HR_DN	PLASARI_TGFB1_SIGNALING_VIA_NFIC_10HR_DN		17	-0.57190335	-1.2793401	0.1772388	0.933778	1	1500	tags=41%, list=13%, signal=47%
REACTOME_INSULIN_RECEPTOR_SIGNALLING_CASCADE	REACTOME_INSULIN_RECEPTOR_SIGNALLING_CASCADE		56	-0.3456635	-1.2792606	0.14471243	0.93145025	1	3831	tags=50%, list=34%, signal=76%
CHANG_IMMORTALIZED_BY_HPV31_UP	CHANG_IMMORTALIZED_BY_HPV31_UP		33	-0.41578412	-1.2786183	0.15313654	0.93148893	1	2675	tags=33%, list=24%, signal=44%
SHEPARD_BMYB_MORPHOLINO_UP	SHEPARD_BMYB_MORPHOLINO_UP		124	-0.30299467	-1.2773392	0.1	0.9341202	1	3294	tags=33%, list=29%, signal=46%
KEGG_SYSTEMIC_LUPUS_ERYTHEMATOSUS	KEGG_SYSTEMIC_LUPUS_ERYTHEMATOSUS		36	-0.44766474	-1.2764618	0.17422867	0.935225	1	1137	tags=19%, list=10%, signal=22%
BOYLAN_MULTIPLE_MYELOMA_D_CLUSTER_UP	BOYLAN_MULTIPLE_MYELOMA_D_CLUSTER_UP		16	-0.49559027	-1.275597	0.1495327	0.93641585	1	366	tags=19%, list=3%, signal=19%
REACTOME_NUCLEAR_EVENTS_KINASE_AND_TRANSCRIPTION_FACTOR_ACTIVATION	REACTOME_NUCLEAR_EVENTS_KINASE_AND_TRANSCRIPTION_FACTOR_ACTIVATION		15	-0.49166432	-1.2739345	0.1851145	0.9411665	1	3785	tags=53%, list=34%, signal=80%
FOSTER_KDM1A_TARGETS_UP	FOSTER_KDM1A_TARGETS_UP		140	-0.4251474	-1.27201	0.112338856	0.9467734	1	1367	tags=28%, list=12%, signal=31%
LEE_METASTASIS_AND_ALTERNATIVE_SPLICING_UP	LEE_METASTASIS_AND_ALTERNATIVE_SPLICING_UP		49	-0.41077223	-1.2712	0.17216118	0.9476509	1	3205	tags=43%, list=29%, signal=60%
SU_TESTIS	SU_TESTIS		43	-0.41563764	-1.2689564	0.18065694	0.9546216	1	4093	tags=53%, list=37%, signal=84%
ADDYA_ERYTHROID_DIFFERENTIATION_BY_HEMIN	ADDYA_ERYTHROID_DIFFERENTIATION_BY_HEMIN		52	-0.37743503	-1.268794	0.1329588	0.95264965	1	1449	tags=23%, list=13%, signal=26%
HOFFMANN_PRE_BI_TO_LARGE_PRE_BII_LYMPHOCYTE_UP	HOFFMANN_PRE_BI_TO_LARGE_PRE_BII_LYMPHOCYTE_UP		28	-0.41289347	-1.2684758	0.17460318	0.951405	1	2939	tags=36%, list=26%, signal=48%
KARAKAS_TGFB1_SIGNALING	KARAKAS_TGFB1_SIGNALING		15	-0.5576943	-1.2679857	0.17009346	0.95080614	1	1375	tags=40%, list=12%, signal=46%
ST_WNT_CA2_CYCLIC_GMP_PATHWAY	ST_WNT_CA2_CYCLIC_GMP_PATHWAY		16	-0.50304747	-1.2674272	0.1773309	0.9504729	1	1874	tags=44%, list=17%, signal=52%
TSENG_IRS1_TARGETS_DN	TSENG_IRS1_TARGETS_DN		96	-0.4455745	-1.2663741	0.1846435	0.9522798	1	3414	tags=50%, list=30%, signal=71%
LEE_AGING_MUSCLE_UP	LEE_AGING_MUSCLE_UP		32	-0.45449737	-1.2649996	0.17904761	0.9555497	1	2699	tags=44%, list=24%, signal=57%
LEE_EARLY_T_LYMPHOCYTE_UP	LEE_EARLY_T_LYMPHOCYTE_UP		51	-0.47643209	-1.2649455	0.21928166	0.9531038	1	2136	tags=29%, list=19%, signal=36%
CROONQUIST_NRAS_VS_STROMAL_STIMULATION_DN	CROONQUIST_NRAS_VS_STROMAL_STIMULATION_DN		65	-0.42827347	-1.2646067	0.21928166	0.9518217	1	3009	tags=46%, list=27%, signal=63%
PID_HNF3APATHWAY	PID_HNF3APATHWAY		23	-0.46222353	-1.2640543	0.16225749	0.9515725	1	512	tags=17%, list=5%, signal=18%
KUMAR_PATHOGEN_LOAD_BY_MACROPHAGES	KUMAR_PATHOGEN_LOAD_BY_MACROPHAGES		116	-0.31110686	-1.2638863	0.12655972	0.9497168	1	1522	tags=15%, list=14%, signal=17%
PLASARI_TGFB1_SIGNALING_VIA_NFIC_1HR_UP	PLASARI_TGFB1_SIGNALING_VIA_NFIC_1HR_UP		18	-0.5545692	-1.2613051	0.19548872	0.95831585	1	1639	tags=39%, list=15%, signal=45%
PID_RXR_VDR_PATHWAY	PID_RXR_VDR_PATHWAY		18	-0.44230276	-1.2600693	0.19960861	0.96102375	1	1702	tags=22%, list=15%, signal=26%
PID_UPA_UPAR_PATHWAY	PID_UPA_UPAR_PATHWAY		30	-0.53121555	-1.25964	0.20481928	0.96033555	1	2016	tags=43%, list=18%, signal=53%
YAGI_AML_SURVIVAL	YAGI_AML_SURVIVAL		79	-0.32956347	-1.259237	0.1741573	0.9593722	1	2459	tags=27%, list=22%, signal=34%
VARELA_ZMPSTE24_TARGETS_DN	VARELA_ZMPSTE24_TARGETS_DN		31	-0.48048398	-1.2574946	0.16791044	0.9641135	1	603	tags=19%, list=5%, signal=20%
KEGG_NEUROACTIVE_LIGAND_RECEPTOR_INTERACTION	KEGG_NEUROACTIVE_LIGAND_RECEPTOR_INTERACTION		183	-0.42617902	-1.2544864	0.20825852	0.97421354	1	2151	tags=34%, list=19%, signal=42%
HOOI_ST7_TARGETS_DN	HOOI_ST7_TARGETS_DN		55	-0.41281185	-1.2544686	0.14787431	0.9716913	1	1980	tags=29%, list=18%, signal=35%
MAGRANGEAS_MULTIPLE_MYELOMA_IGG_VS_IGA_DN	MAGRANGEAS_MULTIPLE_MYELOMA_IGG_VS_IGA_DN		19	-0.4812802	-1.2544338	0.17290552	0.9692899	1	2469	tags=42%, list=22%, signal=54%
RICKMAN_TUMOR_DIFFERENTIATED_MODERATELY_VS_POORLY_UP	RICKMAN_TUMOR_DIFFERENTIATED_MODERATELY_VS_POORLY_UP		66	-0.40105543	-1.2543085	0.19019608	0.9672161	1	1853	tags=21%, list=17%, signal=25%
ZHAN_MULTIPLE_MYELOMA_SPIKED	ZHAN_MULTIPLE_MYELOMA_SPIKED		18	-0.5427809	-1.2538922	0.17013232	0.96639377	1	795	tags=39%, list=7%, signal=42%
MCCLUNG_CREB1_TARGETS_DN	MCCLUNG_CREB1_TARGETS_DN		39	-0.40015492	-1.253223	0.15789473	0.9667065	1	2154	tags=31%, list=19%, signal=38%
BAKKER_FOXO3_TARGETS_DN	BAKKER_FOXO3_TARGETS_DN		106	-0.29316834	-1.2529418	0.14552239	0.96536916	1	2039	tags=22%, list=18%, signal=26%
GENTILE_UV_RESPONSE_CLUSTER_D7	GENTILE_UV_RESPONSE_CLUSTER_D7		29	-0.38278154	-1.252829	0.21928166	0.96329796	1	3719	tags=48%, list=33%, signal=72%
DARWICHE_SKIN_TUMOR_PROMOTER_DN	DARWICHE_SKIN_TUMOR_PROMOTER_DN		99	-0.32757047	-1.2523669	0.12041885	0.96266407	1	2483	tags=32%, list=22%, signal=41%
RODWELL_AGING_KIDNEY_DN	RODWELL_AGING_KIDNEY_DN		70	-0.37698227	-1.2517989	0.17399268	0.96249473	1	2850	tags=37%, list=25%, signal=50%
GUILLAUMOND_KLF10_TARGETS_DN	GUILLAUMOND_KLF10_TARGETS_DN		22	-0.460616	-1.2513354	0.20560747	0.9619732	1	2172	tags=32%, list=19%, signal=39%
REACTOME_DEVELOPMENTAL_BIOLOGY	REACTOME_DEVELOPMENTAL_BIOLOGY		243	-0.34746763	-1.2510725	0.15145986	0.9604248	1	3417	tags=42%, list=31%, signal=59%
STEIN_ESRRA_TARGETS	STEIN_ESRRA_TARGETS		309	-0.27723008	-1.2505935	0.14962122	0.96005297	1	3650	tags=38%, list=33%, signal=54%
TURASHVILI_BREAST_LOBULAR_CARCINOMA_VS_LOBULAR_NORMAL_DN	TURASHVILI_BREAST_LOBULAR_CARCINOMA_VS_LOBULAR_NORMAL_DN		46	-0.56015366	-1.2505317	0.24470136	0.9578418	1	2049	tags=43%, list=18%, signal=53%
XU_GH1_AUTOCRINE_TARGETS_UP	XU_GH1_AUTOCRINE_TARGETS_UP		121	-0.3435369	-1.2502303	0.13471502	0.95654875	1	1840	tags=23%, list=16%, signal=27%
YAO_TEMPORAL_RESPONSE_TO_PROGESTERONE_CLUSTER_2	YAO_TEMPORAL_RESPONSE_TO_PROGESTERONE_CLUSTER_2		63	-0.36083385	-1.2496213	0.14076783	0.9566755	1	1553	tags=24%, list=14%, signal=27%
SERVITJA_LIVER_HNF1A_TARGETS_UP	SERVITJA_LIVER_HNF1A_TARGETS_UP		101	-0.3809994	-1.2494764	0.13043478	0.9548096	1	3110	tags=42%, list=28%, signal=57%
LIAN_LIPA_TARGETS_6M	LIAN_LIPA_TARGETS_6M		59	-0.5393824	-1.24868	0.24865831	0.9557562	1	2490	tags=54%, list=22%, signal=69%
BIOCARTA_INTEGRIN_PATHWAY	BIOCARTA_INTEGRIN_PATHWAY		25	-0.4586174	-1.2483944	0.2480315	0.95463026	1	3803	tags=52%, list=34%, signal=79%
BECKER_TAMOXIFEN_RESISTANCE_UP	BECKER_TAMOXIFEN_RESISTANCE_UP		40	-0.47129554	-1.24773	0.19172932	0.9548915	1	1467	tags=35%, list=13%, signal=40%
LIU_LIVER_CANCER	LIU_LIVER_CANCER		20	-0.47145873	-1.2473178	0.20761904	0.95424235	1	2893	tags=50%, list=26%, signal=67%
REACTOME_PERK_REGULATED_GENE_EXPRESSION	REACTOME_PERK_REGULATED_GENE_EXPRESSION		18	-0.44426712	-1.2457862	0.2284069	0.9579522	1	3443	tags=39%, list=31%, signal=56%
LEE_NEURAL_CREST_STEM_CELL_UP	LEE_NEURAL_CREST_STEM_CELL_UP		88	-0.44651902	-1.245737	0.20212767	0.9557338	1	1782	tags=35%, list=16%, signal=42%
LIANG_HEMATOPOIESIS_STEM_CELL_NUMBER_LARGE_VS_TINY_UP	LIANG_HEMATOPOIESIS_STEM_CELL_NUMBER_LARGE_VS_TINY_UP		31	-0.4366349	-1.2455701	0.17837837	0.95399874	1	3960	tags=48%, list=35%, signal=75%
REACTOME_INHIBITION_OF_VOLTAGE_GATED_CA2_CHANNELS_VIA_GBETA_GAMMA_SUBUNITS	REACTOME_INHIBITION_OF_VOLTAGE_GATED_CA2_CHANNELS_VIA_GBETA_GAMMA_SUBUNITS		17	-0.46370003	-1.2451543	0.20754717	0.9532699	1	1212	tags=29%, list=11%, signal=33%
REACTOME_G_BETA_GAMMA_SIGNALLING_THROUGH_PI3KGAMMA	REACTOME_G_BETA_GAMMA_SIGNALLING_THROUGH_PI3KGAMMA		17	-0.4493239	-1.2447317	0.20535715	0.95263857	1	2083	tags=35%, list=19%, signal=43%
YANG_MUC2_TARGETS_DUODENUM_3MO_DN	YANG_MUC2_TARGETS_DUODENUM_3MO_DN		15	-0.5222868	-1.2445235	0.20532319	0.9511475	1	1699	tags=40%, list=15%, signal=47%
MAHAJAN_RESPONSE_TO_IL1A_DN	MAHAJAN_RESPONSE_TO_IL1A_DN		47	-0.38786462	-1.2442838	0.2033582	0.9497014	1	2314	tags=30%, list=21%, signal=37%
KUNINGER_IGF1_VS_PDGFB_TARGETS_DN	KUNINGER_IGF1_VS_PDGFB_TARGETS_DN		31	-0.5148221	-1.2439013	0.18330309	0.9488626	1	1758	tags=35%, list=16%, signal=42%
STEARMAN_LUNG_CANCER_EARLY_VS_LATE_DN	STEARMAN_LUNG_CANCER_EARLY_VS_LATE_DN		44	-0.42773783	-1.2432253	0.24175824	0.9492476	1	2458	tags=36%, list=22%, signal=46%
KORKOLA_SEMINOMA_UP	KORKOLA_SEMINOMA_UP		30	-0.3959409	-1.2424052	0.17602997	0.9502216	1	2235	tags=30%, list=20%, signal=37%
REACTOME_YAP1_AND_WWTR1_TAZ_STIMULATED_GENE_EXPRESSION	REACTOME_YAP1_AND_WWTR1_TAZ_STIMULATED_GENE_EXPRESSION		15	-0.4455941	-1.2414272	0.21031746	0.9519248	1	3254	tags=40%, list=29%, signal=56%
NADLER_OBESITY_UP	NADLER_OBESITY_UP		47	-0.5058054	-1.2401655	0.29962546	0.95476234	1	2457	tags=43%, list=22%, signal=54%
REACTOME_BIOLOGICAL_OXIDATIONS	REACTOME_BIOLOGICAL_OXIDATIONS		69	-0.41260144	-1.2392893	0.16984732	0.9558464	1	1927	tags=35%, list=17%, signal=42%
TAVAZOIE_METASTASIS	TAVAZOIE_METASTASIS		49	-0.44360146	-1.2389126	0.16292135	0.9550061	1	2450	tags=43%, list=22%, signal=55%
KAAB_FAILED_HEART_ATRIUM_UP	KAAB_FAILED_HEART_ATRIUM_UP		23	-0.43173456	-1.2388525	0.17518248	0.95284885	1	515	tags=17%, list=5%, signal=18%
REACTOME_G_ALPHA_Z_SIGNALLING_EVENTS	REACTOME_G_ALPHA_Z_SIGNALLING_EVENTS		31	-0.4169892	-1.2383072	0.19082569	0.952902	1	1212	tags=19%, list=11%, signal=22%
YAGI_AML_WITH_INV_16_TRANSLOCATION	YAGI_AML_WITH_INV_16_TRANSLOCATION		252	-0.29647458	-1.2367897	0.13427562	0.95708257	1	3267	tags=34%, list=29%, signal=47%
CHUANG_OXIDATIVE_STRESS_RESPONSE_UP	CHUANG_OXIDATIVE_STRESS_RESPONSE_UP		18	-0.46174648	-1.2367145	0.17431192	0.95504	1	2490	tags=39%, list=22%, signal=50%
BRUINS_UVC_RESPONSE_VIA_TP53_GROUP_D	BRUINS_UVC_RESPONSE_VIA_TP53_GROUP_D		142	-0.35401693	-1.2364185	0.17210145	0.95388776	1	2669	tags=32%, list=24%, signal=42%
MOREAUX_B_LYMPHOCYTE_MATURATION_BY_TACI_UP	MOREAUX_B_LYMPHOCYTE_MATURATION_BY_TACI_UP		49	-0.38456184	-1.2363249	0.18738404	0.95194817	1	2048	tags=31%, list=18%, signal=37%
BROWNE_HCMV_INFECTION_24HR_UP	BROWNE_HCMV_INFECTION_24HR_UP		98	-0.3099331	-1.2360585	0.1384083	0.95067894	1	3618	tags=39%, list=32%, signal=57%
TAKEDA_TARGETS_OF_NUP98_HOXA9_FUSION_16D_DN	TAKEDA_TARGETS_OF_NUP98_HOXA9_FUSION_16D_DN		62	-0.40534782	-1.2354373	0.17422867	0.9509212	1	2616	tags=32%, list=23%, signal=42%
CAIRO_HEPATOBLASTOMA_CLASSES_DN	CAIRO_HEPATOBLASTOMA_CLASSES_DN		120	-0.41709483	-1.2349228	0.18725869	0.9507605	1	2376	tags=38%, list=21%, signal=48%
KEGG_AMYOTROPHIC_LATERAL_SCLEROSIS_ALS	KEGG_AMYOTROPHIC_LATERAL_SCLEROSIS_ALS		29	-0.3871632	-1.2315087	0.18339768	0.962265	1	3732	tags=48%, list=33%, signal=72%
KEGG_BETA_ALANINE_METABOLISM	KEGG_BETA_ALANINE_METABOLISM		19	-0.49047336	-1.2314906	0.22873347	0.96005213	1	3112	tags=58%, list=28%, signal=80%
PID_P38_MK2PATHWAY	PID_P38_MK2PATHWAY		16	-0.44798142	-1.2307619	0.20696326	0.96080035	1	2847	tags=44%, list=25%, signal=59%
KATSANOU_ELAVL1_TARGETS_DN	KATSANOU_ELAVL1_TARGETS_DN		87	-0.4095824	-1.2304064	0.18448275	0.9598435	1	2066	tags=29%, list=18%, signal=35%
XU_GH1_EXOGENOUS_TARGETS_UP	XU_GH1_EXOGENOUS_TARGETS_UP		36	-0.40838107	-1.2284123	0.18264015	0.96545124	1	2494	tags=42%, list=22%, signal=53%
REACTOME_ABC_FAMILY_PROTEINS_MEDIATED_TRANSPORT	REACTOME_ABC_FAMILY_PROTEINS_MEDIATED_TRANSPORT		19	-0.43984032	-1.2271905	0.21414913	0.968349	1	3648	tags=53%, list=33%, signal=78%
NADERI_BREAST_CANCER_PROGNOSIS_UP	NADERI_BREAST_CANCER_PROGNOSIS_UP		27	-0.49091163	-1.2266437	0.2596154	0.96825194	1	1896	tags=30%, list=17%, signal=36%
FIGUEROA_AML_METHYLATION_CLUSTER_7_UP	FIGUEROA_AML_METHYLATION_CLUSTER_7_UP		51	-0.3658384	-1.2263663	0.19561243	0.9669725	1	2643	tags=35%, list=24%, signal=46%
GUILLAUMOND_KLF10_TARGETS_UP	GUILLAUMOND_KLF10_TARGETS_UP		39	-0.42746422	-1.2259375	0.20183486	0.9665176	1	2793	tags=46%, list=25%, signal=61%
REACTOME_THROMBIN_SIGNALLING_THROUGH_PROTEINASE_ACTIVATED_RECEPTORS_PARS	REACTOME_THROMBIN_SIGNALLING_THROUGH_PROTEINASE_ACTIVATED_RECEPTORS_PARS		21	-0.4488701	-1.2256569	0.19927536	0.96536565	1	2083	tags=33%, list=19%, signal=41%
BAUS_TFF2_TARGETS_UP	BAUS_TFF2_TARGETS_UP		24	-0.4887955	-1.2255859	0.19962335	0.9633609	1	766	tags=29%, list=7%, signal=31%
SHEPARD_BMYB_MORPHOLINO_DN	SHEPARD_BMYB_MORPHOLINO_DN		122	-0.37281427	-1.2253326	0.16725352	0.9622234	1	2895	tags=37%, list=26%, signal=49%
RADAEVA_RESPONSE_TO_IFNA1_UP	RADAEVA_RESPONSE_TO_IFNA1_UP		37	-0.5356212	-1.2240907	0.29142857	0.9649256	1	1467	tags=27%, list=13%, signal=31%
LEIN_MEDULLA_MARKERS	LEIN_MEDULLA_MARKERS		48	-0.39077133	-1.2236953	0.21637426	0.9642091	1	3377	tags=52%, list=30%, signal=74%
PID_NETRIN_PATHWAY	PID_NETRIN_PATHWAY		20	-0.44051418	-1.2219349	0.2578125	0.96900016	1	3520	tags=55%, list=31%, signal=80%
CORRE_MULTIPLE_MYELOMA_UP	CORRE_MULTIPLE_MYELOMA_UP		40	-0.4722425	-1.2219304	0.18761384	0.9667752	1	1236	tags=33%, list=11%, signal=36%
LANG_MYB_FAMILY_TARGETS	LANG_MYB_FAMILY_TARGETS		20	-0.40083596	-1.221913	0.26285714	0.9646319	1	3234	tags=40%, list=29%, signal=56%
REACTOME_SIGNALLING_TO_ERKS	REACTOME_SIGNALLING_TO_ERKS		21	-0.39252448	-1.2217767	0.24804688	0.9628976	1	3831	tags=52%, list=34%, signal=79%
SU_PANCREAS	SU_PANCREAS		26	-0.43761677	-1.221365	0.22924902	0.9624866	1	3077	tags=50%, list=27%, signal=69%
BENPORATH_NOS_TARGETS	BENPORATH_NOS_TARGETS		89	-0.34673443	-1.2212123	0.17039587	0.96085465	1	1922	tags=24%, list=17%, signal=28%
DALESSIO_TSA_RESPONSE	DALESSIO_TSA_RESPONSE		16	-0.542356	-1.2211651	0.23626374	0.95883685	1	1377	tags=44%, list=12%, signal=50%
FEVR_CTNNB1_TARGETS_UP	FEVR_CTNNB1_TARGETS_UP		421	-0.32208046	-1.2207674	0.14234875	0.95832497	1	2553	tags=29%, list=23%, signal=37%
JAEGER_METASTASIS_UP	JAEGER_METASTASIS_UP		28	-0.48955116	-1.2202781	0.22095238	0.9580241	1	1028	tags=25%, list=9%, signal=27%
VANLOO_SP3_TARGETS_DN	VANLOO_SP3_TARGETS_DN		58	-0.38826784	-1.2194252	0.19886364	0.95913863	1	3498	tags=52%, list=31%, signal=75%
VERHAAK_GLIOBLASTOMA_PRONEURAL	VERHAAK_GLIOBLASTOMA_PRONEURAL		110	-0.3407453	-1.2192724	0.15551537	0.9575262	1	2306	tags=32%, list=21%, signal=40%
SWEET_LUNG_CANCER_KRAS_UP	SWEET_LUNG_CANCER_KRAS_UP		344	-0.3190757	-1.2191701	0.19343066	0.95571834	1	2543	tags=29%, list=23%, signal=36%
TANG_SENESCENCE_TP53_TARGETS_UP	TANG_SENESCENCE_TP53_TARGETS_UP		21	-0.47892097	-1.2189238	0.19165085	0.9545964	1	1409	tags=33%, list=13%, signal=38%
VANDESLUIS_COMMD1_TARGETS_GROUP_3_DN	VANDESLUIS_COMMD1_TARGETS_GROUP_3_DN		27	-0.5284374	-1.2175249	0.21769911	0.9576934	1	1527	tags=37%, list=14%, signal=43%
REACTOME_INTEGRIN_CELL_SURFACE_INTERACTIONS	REACTOME_INTEGRIN_CELL_SURFACE_INTERACTIONS		53	-0.44742876	-1.2171922	0.21014492	0.95685005	1	2135	tags=38%, list=19%, signal=46%
SETLUR_PROSTATE_CANCER_TMPRSS2_ERG_FUSION_UP	SETLUR_PROSTATE_CANCER_TMPRSS2_ERG_FUSION_UP		43	-0.3709781	-1.2162172	0.1782364	0.95858634	1	3375	tags=42%, list=30%, signal=60%
FONTAINE_PAPILLARY_THYROID_CARCINOMA_DN	FONTAINE_PAPILLARY_THYROID_CARCINOMA_DN		47	-0.4214642	-1.2142181	0.19782214	0.9643209	1	1029	tags=21%, list=9%, signal=23%
KEGG_TRYPTOPHAN_METABOLISM	KEGG_TRYPTOPHAN_METABOLISM		27	-0.45152828	-1.2134603	0.19561243	0.96524775	1	2670	tags=56%, list=24%, signal=73%
MIPS_PA700_COMPLEX	MIPS_PA700_COMPLEX		17	-0.46634036	-1.2130191	0.27966103	0.96491474	1	3962	tags=53%, list=35%, signal=82%
SCHLOSSER_MYC_AND_SERUM_RESPONSE_SYNERGY	SCHLOSSER_MYC_AND_SERUM_RESPONSE_SYNERGY		21	-0.404065	-1.2123985	0.26336634	0.9651407	1	5311	tags=71%, list=47%, signal=136%
TURASHVILI_BREAST_NORMAL_DUCTAL_VS_LOBULAR_UP	TURASHVILI_BREAST_NORMAL_DUCTAL_VS_LOBULAR_UP		28	-0.41813087	-1.212113	0.22328244	0.9641223	1	1149	tags=18%, list=10%, signal=20%
PURBEY_TARGETS_OF_CTBP1_AND_SATB1_UP	PURBEY_TARGETS_OF_CTBP1_AND_SATB1_UP		53	-0.32197815	-1.212083	0.17331022	0.9621003	1	2479	tags=25%, list=22%, signal=31%
BIOCARTA_WNT_PATHWAY	BIOCARTA_WNT_PATHWAY		18	-0.42616197	-1.2111597	0.24911033	0.963715	1	14	tags=6%, list=0%, signal=6%
SABATES_COLORECTAL_ADENOMA_DN	SABATES_COLORECTAL_ADENOMA_DN		156	-0.4367584	-1.2108059	0.19715808	0.962919	1	1578	tags=39%, list=14%, signal=45%
REACTOME_FRS2_MEDIATED_CASCADE	REACTOME_FRS2_MEDIATED_CASCADE		26	-0.41629684	-1.2106235	0.24444444	0.9615022	1	3771	tags=58%, list=34%, signal=87%
PID_NFAT_3PATHWAY	PID_NFAT_3PATHWAY		27	-0.36236376	-1.2096624	0.24858756	0.9630566	1	5104	tags=67%, list=46%, signal=122%
PASINI_SUZ12_TARGETS_UP	PASINI_SUZ12_TARGETS_UP		65	-0.38602734	-1.2092187	0.1660959	0.962599	1	2122	tags=29%, list=19%, signal=36%
LIN_NPAS4_TARGETS_UP	LIN_NPAS4_TARGETS_UP		73	-0.3192753	-1.2079113	0.17883211	0.9655567	1	1695	tags=22%, list=15%, signal=26%
BIOCARTA_PGC1A_PATHWAY	BIOCARTA_PGC1A_PATHWAY		16	-0.47504076	-1.2076609	0.24453281	0.96447515	1	3398	tags=50%, list=30%, signal=72%
DOANE_BREAST_CANCER_CLASSES_UP	DOANE_BREAST_CANCER_CLASSES_UP		41	-0.4348749	-1.2071464	0.21538462	0.9643546	1	1597	tags=27%, list=14%, signal=31%
BROWNE_HCMV_INFECTION_30MIN_DN	BROWNE_HCMV_INFECTION_30MIN_DN		60	-0.3829949	-1.2059817	0.20508167	0.9668753	1	2282	tags=37%, list=20%, signal=46%
REACTOME_MEIOTIC_SYNAPSIS	REACTOME_MEIOTIC_SYNAPSIS		20	-0.41284624	-1.2050848	0.2310757	0.9683426	1	4886	tags=60%, list=44%, signal=106%
CERVERA_SDHB_TARGETS_1_UP	CERVERA_SDHB_TARGETS_1_UP		55	-0.45292196	-1.2045958	0.19279279	0.968245	1	783	tags=24%, list=7%, signal=25%
RADMACHER_AML_PROGNOSIS	RADMACHER_AML_PROGNOSIS		52	-0.40334445	-1.2044753	0.22363636	0.9666339	1	2021	tags=31%, list=18%, signal=37%
CASORELLI_ACUTE_PROMYELOCYTIC_LEUKEMIA_DN	CASORELLI_ACUTE_PROMYELOCYTIC_LEUKEMIA_DN		401	-0.28084624	-1.2044656	0.23484848	0.96458954	1	3471	tags=36%, list=31%, signal=50%
NAKAJIMA_EOSINOPHIL	NAKAJIMA_EOSINOPHIL		21	-0.50653476	-1.2043806	0.24686942	0.96284986	1	2198	tags=33%, list=20%, signal=41%
YOSHIOKA_LIVER_CANCER_EARLY_RECURRENCE_UP	YOSHIOKA_LIVER_CANCER_EARLY_RECURRENCE_UP		22	-0.4165777	-1.2038853	0.19314079	0.9626511	1	1432	tags=27%, list=13%, signal=31%
KEGG_VASOPRESSIN_REGULATED_WATER_REABSORPTION	KEGG_VASOPRESSIN_REGULATED_WATER_REABSORPTION		32	-0.3760703	-1.2038556	0.24816176	0.9607149	1	3641	tags=50%, list=33%, signal=74%
SANSOM_APC_TARGETS	SANSOM_APC_TARGETS		104	-0.33977735	-1.2034516	0.18956521	0.960211	1	2815	tags=33%, list=25%, signal=43%
JACKSON_DNMT1_TARGETS_DN	JACKSON_DNMT1_TARGETS_DN		21	-0.48906085	-1.203428	0.21305183	0.958253	1	560	tags=19%, list=5%, signal=20%
HERNANDEZ_MITOTIC_ARREST_BY_DOCETAXEL_2_UP	HERNANDEZ_MITOTIC_ARREST_BY_DOCETAXEL_2_UP		36	-0.4149523	-1.2025809	0.20292504	0.95946115	1	2314	tags=36%, list=21%, signal=45%
REACTOME_CYTOCHROME_P450_ARRANGED_BY_SUBSTRATE_TYPE	REACTOME_CYTOCHROME_P450_ARRANGED_BY_SUBSTRATE_TYPE		22	-0.48824745	-1.2025326	0.21988527	0.95759827	1	2423	tags=45%, list=22%, signal=58%
OXFORD_RALA_OR_RALB_TARGETS_UP	OXFORD_RALA_OR_RALB_TARGETS_UP		32	-0.45440447	-1.2019426	0.30952382	0.95790464	1	2888	tags=38%, list=26%, signal=50%
KUROKAWA_LIVER_CANCER_CHEMOTHERAPY_DN	KUROKAWA_LIVER_CANCER_CHEMOTHERAPY_DN		28	-0.37402394	-1.2015461	0.21546961	0.9574638	1	327	tags=11%, list=3%, signal=11%
TURASHVILI_BREAST_DUCTAL_CARCINOMA_VS_DUCTAL_NORMAL_UP	TURASHVILI_BREAST_DUCTAL_CARCINOMA_VS_DUCTAL_NORMAL_UP		21	-0.5551872	-1.200716	0.286	0.9586423	1	1819	tags=43%, list=16%, signal=51%
STARK_PREFRONTAL_CORTEX_22Q11_DELETION_DN	STARK_PREFRONTAL_CORTEX_22Q11_DELETION_DN		316	-0.24723028	-1.2005458	0.28767124	0.9572186	1	5005	tags=49%, list=45%, signal=86%
SMID_BREAST_CANCER_LUMINAL_B_UP	SMID_BREAST_CANCER_LUMINAL_B_UP		98	-0.3887086	-1.200039	0.17127071	0.957203	1	1534	tags=31%, list=14%, signal=35%
SIG_INSULIN_RECEPTOR_PATHWAY_IN_CARDIAC_MYOCYTES	SIG_INSULIN_RECEPTOR_PATHWAY_IN_CARDIAC_MYOCYTES		35	-0.3542563	-1.1993871	0.22263451	0.9576176	1	2671	tags=31%, list=24%, signal=41%
KUMAR_AUTOPHAGY_NETWORK	KUMAR_AUTOPHAGY_NETWORK		34	-0.37608105	-1.198863	0.21245421	0.95761865	1	1505	tags=18%, list=13%, signal=20%
GYORFFY_DOXORUBICIN_RESISTANCE	GYORFFY_DOXORUBICIN_RESISTANCE		23	-0.43380535	-1.1987154	0.20879121	0.9561928	1	706	tags=17%, list=6%, signal=19%
DAUER_STAT3_TARGETS_UP	DAUER_STAT3_TARGETS_UP		28	-0.46302179	-1.1986315	0.2287234	0.954577	1	1111	tags=21%, list=10%, signal=24%
RODWELL_AGING_KIDNEY_NO_BLOOD_DN	RODWELL_AGING_KIDNEY_NO_BLOOD_DN		82	-0.34994394	-1.1982118	0.21083172	0.9542393	1	2850	tags=34%, list=25%, signal=45%
REACTOME_L1CAM_INTERACTIONS	REACTOME_L1CAM_INTERACTIONS		55	-0.34821102	-1.1972928	0.20073664	0.9557194	1	3280	tags=38%, list=29%, signal=54%
WEI_MIR34A_TARGETS	WEI_MIR34A_TARGETS		76	-0.31152186	-1.1972635	0.19642857	0.9538436	1	588	tags=11%, list=5%, signal=11%
MIKKELSEN_MEF_ICP_WITH_H3K4ME3_AND_H3K27ME3	MIKKELSEN_MEF_ICP_WITH_H3K4ME3_AND_H3K27ME3		17	-0.5101745	-1.197014	0.22495274	0.95283747	1	1199	tags=35%, list=11%, signal=39%
BOYLAN_MULTIPLE_MYELOMA_PCA3_UP	BOYLAN_MULTIPLE_MYELOMA_PCA3_UP		32	-0.4287531	-1.1960286	0.22616823	0.95453525	1	2725	tags=41%, list=24%, signal=54%
REACTOME_TRANS_GOLGI_NETWORK_VESICLE_BUDDING	REACTOME_TRANS_GOLGI_NETWORK_VESICLE_BUDDING		37	-0.31723645	-1.1959825	0.25443786	0.9527375	1	2683	tags=30%, list=24%, signal=39%
PID_INTEGRIN3_PATHWAY	PID_INTEGRIN3_PATHWAY		32	-0.49198362	-1.1957871	0.26297578	0.95152575	1	1024	tags=31%, list=9%, signal=34%
HANSON_HRAS_SIGNALING_VIA_NFKB	HANSON_HRAS_SIGNALING_VIA_NFKB		18	-0.51842576	-1.194421	0.23404256	0.95460755	1	829	tags=22%, list=7%, signal=24%
KEGG_HUNTINGTONS_DISEASE	KEGG_HUNTINGTONS_DISEASE		115	-0.25880763	-1.1943854	0.2907662	0.95276654	1	4480	tags=41%, list=40%, signal=67%
RIZ_ERYTHROID_DIFFERENTIATION_6HR	RIZ_ERYTHROID_DIFFERENTIATION_6HR		29	-0.44571722	-1.1931729	0.2267658	0.9551974	1	3042	tags=41%, list=27%, signal=57%
CHOW_RASSF1_TARGETS_DN	CHOW_RASSF1_TARGETS_DN		18	-0.37550086	-1.1923113	0.2631579	0.95652586	1	3921	tags=50%, list=35%, signal=77%
ACEVEDO_LIVER_CANCER_WITH_H3K27ME3_UP	ACEVEDO_LIVER_CANCER_WITH_H3K27ME3_UP		121	-0.38895208	-1.1917324	0.19354838	0.9567806	1	2236	tags=33%, list=20%, signal=41%
BASSO_B_LYMPHOCYTE_NETWORK	BASSO_B_LYMPHOCYTE_NETWORK		83	-0.31796917	-1.190866	0.26603773	0.9579266	1	3927	tags=43%, list=35%, signal=66%
ICHIBA_GRAFT_VERSUS_HOST_DISEASE_35D_DN	ICHIBA_GRAFT_VERSUS_HOST_DISEASE_35D_DN		31	-0.44195434	-1.1907586	0.23364486	0.9563722	1	2356	tags=35%, list=21%, signal=45%
LOCKWOOD_AMPLIFIED_IN_LUNG_CANCER	LOCKWOOD_AMPLIFIED_IN_LUNG_CANCER		139	-0.26220316	-1.1900182	0.24231465	0.9572354	1	4283	tags=45%, list=38%, signal=72%
LAIHO_COLORECTAL_CANCER_SERRATED_DN	LAIHO_COLORECTAL_CANCER_SERRATED_DN		44	-0.3361602	-1.1897889	0.25940594	0.95625347	1	3238	tags=41%, list=29%, signal=57%
MIKKELSEN_IPS_HCP_WITH_H3_UNMETHYLATED	MIKKELSEN_IPS_HCP_WITH_H3_UNMETHYLATED		40	-0.44675338	-1.1896845	0.22666667	0.95476604	1	1317	tags=33%, list=12%, signal=37%
NIKOLSKY_BREAST_CANCER_8P12_P11_AMPLICON	NIKOLSKY_BREAST_CANCER_8P12_P11_AMPLICON		25	-0.3995187	-1.1884319	0.26127818	0.9576836	1	4229	tags=56%, list=38%, signal=90%
YAO_TEMPORAL_RESPONSE_TO_PROGESTERONE_CLUSTER_5	YAO_TEMPORAL_RESPONSE_TO_PROGESTERONE_CLUSTER_5		25	-0.47736174	-1.1883706	0.2504638	0.9559836	1	2218	tags=40%, list=20%, signal=50%
YAMASHITA_LIVER_CANCER_STEM_CELL_DN	YAMASHITA_LIVER_CANCER_STEM_CELL_DN		55	-0.4259565	-1.1881754	0.23148148	0.95481414	1	1422	tags=33%, list=13%, signal=37%
HOEGERKORP_CD44_TARGETS_DIRECT_UP	HOEGERKORP_CD44_TARGETS_DIRECT_UP		16	-0.528682	-1.1879854	0.24564797	0.9536597	1	1292	tags=44%, list=12%, signal=49%
XU_CREBBP_TARGETS_UP	XU_CREBBP_TARGETS_UP		19	-0.4382501	-1.1875815	0.24457593	0.95319724	1	3169	tags=42%, list=28%, signal=59%
HOSHIDA_LIVER_CANCER_LATE_RECURRENCE_DN	HOSHIDA_LIVER_CANCER_LATE_RECURRENCE_DN		49	-0.36233425	-1.1870579	0.22752294	0.95327425	1	1565	tags=27%, list=14%, signal=31%
NIKOLSKY_MUTATED_AND_AMPLIFIED_IN_BREAST_CANCER	NIKOLSKY_MUTATED_AND_AMPLIFIED_IN_BREAST_CANCER		38	-0.40709338	-1.1868628	0.2718808	0.95205355	1	3450	tags=47%, list=31%, signal=68%
LEE_AGING_CEREBELLUM_UP	LEE_AGING_CEREBELLUM_UP		58	-0.3951963	-1.1861591	0.2332696	0.9528135	1	2591	tags=41%, list=23%, signal=54%
LI_AMPLIFIED_IN_LUNG_CANCER	LI_AMPLIFIED_IN_LUNG_CANCER		132	-0.30311012	-1.1853982	0.24175824	0.95385236	1	1371	tags=12%, list=12%, signal=14%
CHYLA_CBFA2T3_TARGETS_DN	CHYLA_CBFA2T3_TARGETS_DN		124	-0.35284624	-1.1848323	0.17531306	0.9541366	1	2725	tags=37%, list=24%, signal=48%
ZHU_CMV_24_HR_UP	ZHU_CMV_24_HR_UP		64	-0.3448886	-1.1845754	0.2457786	0.9532633	1	3508	tags=39%, list=31%, signal=57%
DAVICIONI_TARGETS_OF_PAX_FOXO1_FUSIONS_DN	DAVICIONI_TARGETS_OF_PAX_FOXO1_FUSIONS_DN		37	-0.455377	-1.1841329	0.23247233	0.95306313	1	1019	tags=30%, list=9%, signal=33%
REACTOME_METABOLISM_OF_CARBOHYDRATES	REACTOME_METABOLISM_OF_CARBOHYDRATES		152	-0.32506528	-1.1840491	0.2084063	0.9515685	1	3041	tags=32%, list=27%, signal=44%
PID_RB_1PATHWAY	PID_RB_1PATHWAY		38	-0.35626963	-1.183548	0.25044405	0.9515183	1	2912	tags=34%, list=26%, signal=46%
KEGG_TIGHT_JUNCTION	KEGG_TIGHT_JUNCTION		89	-0.3562665	-1.1822512	0.24911661	0.95449895	1	2240	tags=28%, list=20%, signal=35%
SHIPP_DLBCL_CURED_VS_FATAL_DN	SHIPP_DLBCL_CURED_VS_FATAL_DN		26	-0.37629968	-1.1819713	0.2527881	0.9536797	1	805	tags=12%, list=7%, signal=12%
PID_INTEGRIN1_PATHWAY	PID_INTEGRIN1_PATHWAY		48	-0.5068183	-1.1816636	0.2751423	0.9529606	1	1861	tags=42%, list=17%, signal=50%
HESS_TARGETS_OF_HOXA9_AND_MEIS1_UP	HESS_TARGETS_OF_HOXA9_AND_MEIS1_UP		50	-0.35409418	-1.1816425	0.251938	0.9511969	1	3508	tags=40%, list=31%, signal=58%
LEE_LIVER_CANCER	LEE_LIVER_CANCER		25	-0.4872012	-1.1811768	0.26151013	0.9510826	1	679	tags=32%, list=6%, signal=34%
CAMPS_COLON_CANCER_COPY_NUMBER_DN	CAMPS_COLON_CANCER_COPY_NUMBER_DN		18	-0.4399361	-1.1806736	0.24110672	0.9511531	1	1723	tags=33%, list=15%, signal=39%
MIPS_55S_RIBOSOME_MITOCHONDRIAL	MIPS_55S_RIBOSOME_MITOCHONDRIAL		69	-0.36088744	-1.1797227	0.33734939	0.952759	1	4830	tags=58%, list=43%, signal=101%
BERENJENO_ROCK_SIGNALING_NOT_VIA_RHOA_UP	BERENJENO_ROCK_SIGNALING_NOT_VIA_RHOA_UP		23	-0.4731661	-1.1795028	0.25765765	0.9516875	1	2143	tags=39%, list=19%, signal=48%
GINESTIER_BREAST_CANCER_ZNF217_AMPLIFIED_DN	GINESTIER_BREAST_CANCER_ZNF217_AMPLIFIED_DN		155	-0.27645487	-1.1794956	0.28	0.9498809	1	3899	tags=37%, list=35%, signal=57%
MCCLUNG_DELTA_FOSB_TARGETS_8WK	MCCLUNG_DELTA_FOSB_TARGETS_8WK		31	-0.3819377	-1.1794338	0.25414366	0.94834787	1	1941	tags=23%, list=17%, signal=27%
KYNG_RESPONSE_TO_H2O2_VIA_ERCC6_DN	KYNG_RESPONSE_TO_H2O2_VIA_ERCC6_DN		33	-0.33127958	-1.1789722	0.25338492	0.9481356	1	4258	tags=45%, list=38%, signal=73%
GAVIN_FOXP3_TARGETS_CLUSTER_P6	GAVIN_FOXP3_TARGETS_CLUSTER_P6		57	-0.41715306	-1.1781836	0.27372262	0.9491579	1	3068	tags=39%, list=27%, signal=53%
REACTOME_PREFOLDIN_MEDIATED_TRANSFER_OF_SUBSTRATE_TO_CCT_TRIC	REACTOME_PREFOLDIN_MEDIATED_TRANSFER_OF_SUBSTRATE_TO_CCT_TRIC		15	-0.44615862	-1.1772698	0.2875	0.9505798	1	4591	tags=60%, list=41%, signal=102%
SHEPARD_CRUSH_AND_BURN_MUTANT_DN	SHEPARD_CRUSH_AND_BURN_MUTANT_DN		106	-0.3544399	-1.177125	0.23642732	0.9492949	1	3131	tags=39%, list=28%, signal=53%
MARTINEZ_TP53_TARGETS_UP	MARTINEZ_TP53_TARGETS_UP		419	-0.32902056	-1.1768641	0.23652174	0.9484515	1	2610	tags=28%, list=23%, signal=35%
ZHONG_SECRETOME_OF_LUNG_CANCER_AND_FIBROBLAST	ZHONG_SECRETOME_OF_LUNG_CANCER_AND_FIBROBLAST		94	-0.32509983	-1.176663	0.25182483	0.9473836	1	4079	tags=41%, list=36%, signal=65%
DAIRKEE_TERT_TARGETS_UP	DAIRKEE_TERT_TARGETS_UP		237	-0.250472	-1.1764416	0.22787194	0.9464656	1	4411	tags=45%, list=39%, signal=73%
CHIANG_LIVER_CANCER_SUBCLASS_POLYSOMY7_UP	CHIANG_LIVER_CANCER_SUBCLASS_POLYSOMY7_UP		44	-0.38188663	-1.1760918	0.21132076	0.9459843	1	1947	tags=34%, list=17%, signal=41%
IVANOVA_HEMATOPOIESIS_LATE_PROGENITOR	IVANOVA_HEMATOPOIESIS_LATE_PROGENITOR		271	-0.30834067	-1.1757611	0.25045046	0.945426	1	3336	tags=34%, list=30%, signal=47%
BANDRES_RESPONSE_TO_CARMUSTIN_MGMT_24HR_DN	BANDRES_RESPONSE_TO_CARMUSTIN_MGMT_24HR_DN		26	-0.39089277	-1.1753349	0.25090253	0.9452311	1	1759	tags=23%, list=16%, signal=27%
ZHAN_MULTIPLE_MYELOMA_SUBGROUPS	ZHAN_MULTIPLE_MYELOMA_SUBGROUPS		26	-0.39098215	-1.1750956	0.3223301	0.94439274	1	3338	tags=42%, list=30%, signal=60%
STAMBOLSKY_TARGETS_OF_MUTATED_TP53_UP	STAMBOLSKY_TARGETS_OF_MUTATED_TP53_UP		26	-0.38528094	-1.1746194	0.25325885	0.9443145	1	3346	tags=42%, list=30%, signal=60%
REACTOME_GAP_JUNCTION_TRAFFICKING	REACTOME_GAP_JUNCTION_TRAFFICKING		19	-0.4733143	-1.1735388	0.28218696	0.94654113	1	2333	tags=42%, list=21%, signal=53%
BASSO_HAIRY_CELL_LEUKEMIA_DN	BASSO_HAIRY_CELL_LEUKEMIA_DN		50	-0.377889	-1.1732932	0.25414366	0.94569314	1	2870	tags=38%, list=26%, signal=51%
REACTOME_AMINO_ACID_AND_OLIGOPEPTIDE_SLC_TRANSPORTERS	REACTOME_AMINO_ACID_AND_OLIGOPEPTIDE_SLC_TRANSPORTERS		37	-0.43108615	-1.1732689	0.2513863	0.94400203	1	2238	tags=35%, list=20%, signal=44%
MALONEY_RESPONSE_TO_17AAG_UP	MALONEY_RESPONSE_TO_17AAG_UP		29	-0.39247474	-1.1728542	0.25414366	0.94378155	1	2218	tags=28%, list=20%, signal=34%
MARCHINI_TRABECTEDIN_RESISTANCE_DN	MARCHINI_TRABECTEDIN_RESISTANCE_DN		35	-0.43101603	-1.1711998	0.26519337	0.94802064	1	2513	tags=34%, list=22%, signal=44%
LEE_CALORIE_RESTRICTION_NEOCORTEX_UP	LEE_CALORIE_RESTRICTION_NEOCORTEX_UP		60	-0.35625187	-1.1710896	0.2459605	0.9466796	1	2483	tags=28%, list=22%, signal=36%
ST_PHOSPHOINOSITIDE_3_KINASE_PATHWAY	ST_PHOSPHOINOSITIDE_3_KINASE_PATHWAY		26	-0.37715477	-1.1704191	0.25335893	0.94736063	1	1685	tags=27%, list=15%, signal=32%
REACTOME_AXON_GUIDANCE	REACTOME_AXON_GUIDANCE		164	-0.3443481	-1.1704111	0.23443224	0.9456453	1	2858	tags=35%, list=26%, signal=46%
BILD_E2F3_ONCOGENIC_SIGNATURE	BILD_E2F3_ONCOGENIC_SIGNATURE		120	-0.31778178	-1.1701355	0.19821429	0.94491994	1	1848	tags=21%, list=17%, signal=25%
WANG_TARGETS_OF_MLL_CBP_FUSION_UP	WANG_TARGETS_OF_MLL_CBP_FUSION_UP		27	-0.42678887	-1.1696525	0.2639405	0.94496644	1	3065	tags=44%, list=27%, signal=61%
LEE_LIVER_CANCER_DENA_UP	LEE_LIVER_CANCER_DENA_UP		46	-0.45136148	-1.1656299	0.2846847	0.9578685	1	1085	tags=28%, list=10%, signal=31%
CLASPER_LYMPHATIC_VESSELS_DURING_METASTASIS_DN	CLASPER_LYMPHATIC_VESSELS_DURING_METASTASIS_DN		28	-0.6032155	-1.1652414	0.34410647	0.95756096	1	1972	tags=54%, list=18%, signal=65%
TURASHVILI_BREAST_DUCTAL_CARCINOMA_VS_LOBULAR_NORMAL_UP	TURASHVILI_BREAST_DUCTAL_CARCINOMA_VS_LOBULAR_NORMAL_UP		37	-0.41129196	-1.1651996	0.28	0.9559715	1	1896	tags=30%, list=17%, signal=36%
MARTENS_TRETINOIN_RESPONSE_UP	MARTENS_TRETINOIN_RESPONSE_UP		408	-0.36033592	-1.1642584	0.23767605	0.957565	1	2488	tags=34%, list=22%, signal=42%
BALDWIN_PRKCI_TARGETS_UP	BALDWIN_PRKCI_TARGETS_UP		27	-0.40291584	-1.1635469	0.26039782	0.9582984	1	1046	tags=15%, list=9%, signal=16%
BYSTRYKH_HEMATOPOIESIS_STEM_CELL_SCP2_QTL_TRANS	BYSTRYKH_HEMATOPOIESIS_STEM_CELL_SCP2_QTL_TRANS		18	-0.41447553	-1.1630563	0.29263914	0.9584725	1	3790	tags=50%, list=34%, signal=75%
ZUCCHI_METASTASIS_UP	ZUCCHI_METASTASIS_UP		25	-0.40760198	-1.1629678	0.29981378	0.9570308	1	2962	tags=32%, list=26%, signal=43%
WENG_POR_TARGETS_GLOBAL_DN	WENG_POR_TARGETS_GLOBAL_DN		17	-0.43884385	-1.1627352	0.2705224	0.9561461	1	93	tags=12%, list=1%, signal=12%
KEGG_PURINE_METABOLISM	KEGG_PURINE_METABOLISM		109	-0.27218568	-1.1621222	0.26422018	0.95658475	1	3907	tags=37%, list=35%, signal=56%
JAZAERI_BREAST_CANCER_BRCA1_VS_BRCA2_DN	JAZAERI_BREAST_CANCER_BRCA1_VS_BRCA2_DN		28	-0.44181326	-1.1620106	0.27706423	0.95530874	1	3254	tags=54%, list=29%, signal=75%
REACTOME_GLUCAGON_TYPE_LIGAND_RECEPTORS	REACTOME_GLUCAGON_TYPE_LIGAND_RECEPTORS		23	-0.42931902	-1.1619982	0.27818182	0.9536415	1	2083	tags=35%, list=19%, signal=43%
PRAMOONJAGO_SOX4_TARGETS_DN	PRAMOONJAGO_SOX4_TARGETS_DN		31	-0.37269422	-1.1618052	0.29026216	0.9526083	1	3545	tags=48%, list=32%, signal=71%
PROVENZANI_METASTASIS_UP	PROVENZANI_METASTASIS_UP		116	-0.2885631	-1.1616727	0.21708184	0.9513908	1	3320	tags=29%, list=30%, signal=41%
MCGARVEY_SILENCED_BY_METHYLATION_IN_COLON_CANCER	MCGARVEY_SILENCED_BY_METHYLATION_IN_COLON_CANCER		33	-0.44947845	-1.1610045	0.26607144	0.95207524	1	1601	tags=27%, list=14%, signal=32%
KENNY_CTNNB1_TARGETS_DN	KENNY_CTNNB1_TARGETS_DN		29	-0.38964477	-1.1609737	0.2589928	0.9504818	1	495	tags=14%, list=4%, signal=14%
KAYO_AGING_MUSCLE_DN	KAYO_AGING_MUSCLE_DN		92	-0.29294893	-1.1606287	0.2578269	0.94997364	1	1919	tags=17%, list=17%, signal=21%
BILANGES_SERUM_RESPONSE_TRANSLATION	BILANGES_SERUM_RESPONSE_TRANSLATION		21	-0.4179863	-1.1603166	0.27586207	0.94941425	1	2724	tags=33%, list=24%, signal=44%
WANG_CISPLATIN_RESPONSE_AND_XPC_UP	WANG_CISPLATIN_RESPONSE_AND_XPC_UP		128	-0.32183856	-1.1602663	0.2140351	0.9479238	1	1553	tags=20%, list=14%, signal=23%
ABE_VEGFA_TARGETS_30MIN	ABE_VEGFA_TARGETS_30MIN		21	-0.43447402	-1.159226	0.26629424	0.9499658	1	3044	tags=38%, list=27%, signal=52%
MOROSETTI_FACIOSCAPULOHUMERAL_MUSCULAR_DISTROPHY_UP	MOROSETTI_FACIOSCAPULOHUMERAL_MUSCULAR_DISTROPHY_UP		16	-0.5642353	-1.1591069	0.32447818	0.94871914	1	1887	tags=44%, list=17%, signal=53%
KEGG_CYSTEINE_AND_METHIONINE_METABOLISM	KEGG_CYSTEINE_AND_METHIONINE_METABOLISM		25	-0.37573868	-1.157781	0.27111983	0.95172083	1	1893	tags=24%, list=17%, signal=29%
WANG_BARRETTS_ESOPHAGUS_DN	WANG_BARRETTS_ESOPHAGUS_DN		22	-0.4665291	-1.1576328	0.3221239	0.95061564	1	1083	tags=23%, list=10%, signal=25%
REACTOME_G_BETA_GAMMA_SIGNALLING_THROUGH_PLC_BETA	REACTOME_G_BETA_GAMMA_SIGNALLING_THROUGH_PLC_BETA		15	-0.4279317	-1.157092	0.2833935	0.95081455	1	1212	tags=27%, list=11%, signal=30%
KEGG_FOCAL_ADHESION	KEGG_FOCAL_ADHESION		123	-0.38331485	-1.1565349	0.27240774	0.9512292	1	1907	tags=26%, list=17%, signal=31%
SHAFFER_IRF4_TARGETS_IN_MYELOMA_VS_MATURE_B_LYMPHOCYTE	SHAFFER_IRF4_TARGETS_IN_MYELOMA_VS_MATURE_B_LYMPHOCYTE		70	-0.31451946	-1.1561224	0.27495292	0.95100594	1	1726	tags=17%, list=15%, signal=20%
DARWICHE_SQUAMOUS_CELL_CARCINOMA_DN	DARWICHE_SQUAMOUS_CELL_CARCINOMA_DN		99	-0.3001253	-1.1558461	0.24954128	0.95030755	1	2420	tags=28%, list=22%, signal=36%
GROSS_ELK3_TARGETS_DN	GROSS_ELK3_TARGETS_DN		24	-0.4859158	-1.155794	0.28703704	0.94882	1	2610	tags=38%, list=23%, signal=49%
NAKAYAMA_SOFT_TISSUE_TUMORS_PCA1_DN	NAKAYAMA_SOFT_TISSUE_TUMORS_PCA1_DN		48	-0.43203858	-1.1546999	0.25	0.9511677	1	2841	tags=48%, list=25%, signal=64%
REACTOME_MITOCHONDRIAL_PROTEIN_IMPORT	REACTOME_MITOCHONDRIAL_PROTEIN_IMPORT		34	-0.3456375	-1.1546292	0.31160897	0.94977325	1	5345	tags=74%, list=48%, signal=140%
REACTOME_METABOLISM_OF_NUCLEOTIDES	REACTOME_METABOLISM_OF_NUCLEOTIDES		50	-0.3110824	-1.154071	0.24812031	0.9501092	1	3017	tags=26%, list=27%, signal=35%
WEIGEL_OXIDATIVE_STRESS_RESPONSE	WEIGEL_OXIDATIVE_STRESS_RESPONSE		22	-0.38633484	-1.1536429	0.26929983	0.9499905	1	3115	tags=41%, list=28%, signal=57%
MCCLUNG_COCAINE_REWARD_5D	MCCLUNG_COCAINE_REWARD_5D		61	-0.35456914	-1.1533853	0.26641652	0.94930184	1	3005	tags=34%, list=27%, signal=47%
KANG_IMMORTALIZED_BY_TERT_DN	KANG_IMMORTALIZED_BY_TERT_DN		67	-0.4102628	-1.1531885	0.27272728	0.9483603	1	2413	tags=40%, list=22%, signal=51%
SENESE_HDAC1_AND_HDAC2_TARGETS_DN	SENESE_HDAC1_AND_HDAC2_TARGETS_DN		124	-0.39490843	-1.1525518	0.24545455	0.9489608	1	1750	tags=29%, list=16%, signal=34%
RODRIGUES_NTN1_AND_DCC_TARGETS	RODRIGUES_NTN1_AND_DCC_TARGETS		23	-0.42488617	-1.1507841	0.2849162	0.9535941	1	2218	tags=35%, list=20%, signal=43%
HOFFMANN_IMMATURE_TO_MATURE_B_LYMPHOCYTE_DN	HOFFMANN_IMMATURE_TO_MATURE_B_LYMPHOCYTE_DN		38	-0.35502198	-1.1496903	0.28318584	0.95579815	1	2266	tags=32%, list=20%, signal=39%
KAMIKUBO_MYELOID_CEBPA_NETWORK	KAMIKUBO_MYELOID_CEBPA_NETWORK		25	-0.5008654	-1.1491766	0.3057554	0.95591795	1	2853	tags=60%, list=25%, signal=80%
HOLLEMAN_PREDNISOLONE_RESISTANCE_B_ALL_UP	HOLLEMAN_PREDNISOLONE_RESISTANCE_B_ALL_UP		16	-0.37912932	-1.1487207	0.2920168	0.9558397	1	3946	tags=44%, list=35%, signal=67%
KAYO_AGING_MUSCLE_UP	KAYO_AGING_MUSCLE_UP		150	-0.31877235	-1.1486167	0.25609756	0.95456964	1	1537	tags=21%, list=14%, signal=24%
HARRIS_BRAIN_CANCER_PROGENITORS	HARRIS_BRAIN_CANCER_PROGENITORS		24	-0.5155186	-1.1484879	0.31098697	0.95338184	1	1044	tags=33%, list=9%, signal=37%
AIYAR_COBRA1_TARGETS_UP	AIYAR_COBRA1_TARGETS_UP		26	-0.4349278	-1.147367	0.2712177	0.9557469	1	583	tags=23%, list=5%, signal=24%
MORI_PLASMA_CELL_UP	MORI_PLASMA_CELL_UP		30	-0.3463256	-1.1467581	0.29254302	0.95625585	1	4100	tags=33%, list=37%, signal=52%
LI_CISPLATIN_RESISTANCE_UP	LI_CISPLATIN_RESISTANCE_UP		18	-0.5119244	-1.1463842	0.2934028	0.9559737	1	2645	tags=50%, list=24%, signal=65%
BIOCARTA_AGR_PATHWAY	BIOCARTA_AGR_PATHWAY		20	-0.4592598	-1.146215	0.3072407	0.9549115	1	2439	tags=40%, list=22%, signal=51%
RHODES_CANCER_META_SIGNATURE	RHODES_CANCER_META_SIGNATURE		42	-0.3227806	-1.1461637	0.31434184	0.9534559	1	3191	tags=36%, list=28%, signal=50%
FARMER_BREAST_CANCER_APOCRINE_VS_LUMINAL	FARMER_BREAST_CANCER_APOCRINE_VS_LUMINAL		182	-0.30699283	-1.1449615	0.24822696	0.95618194	1	2610	tags=30%, list=23%, signal=39%
KEGG_STARCH_AND_SUCROSE_METABOLISM	KEGG_STARCH_AND_SUCROSE_METABOLISM		21	-0.4340232	-1.1448958	0.31698114	0.9547659	1	1741	tags=33%, list=16%, signal=39%
ABBUD_LIF_SIGNALING_1_DN	ABBUD_LIF_SIGNALING_1_DN		16	-0.43917227	-1.1443831	0.29850745	0.9550896	1	795	tags=19%, list=7%, signal=20%
BILD_MYC_ONCOGENIC_SIGNATURE	BILD_MYC_ONCOGENIC_SIGNATURE		108	-0.2952356	-1.1437486	0.24094203	0.95568985	1	3429	tags=36%, list=31%, signal=52%
RICKMAN_HEAD_AND_NECK_CANCER_C	RICKMAN_HEAD_AND_NECK_CANCER_C		44	-0.44895914	-1.1430411	0.2572402	0.95648104	1	1389	tags=32%, list=12%, signal=36%
ZHANG_INTERFERON_RESPONSE	ZHANG_INTERFERON_RESPONSE		16	-0.5906502	-1.1430244	0.36206895	0.95494306	1	3047	tags=63%, list=27%, signal=86%
MIKKELSEN_IPS_LCP_WITH_H3K4ME3	MIKKELSEN_IPS_LCP_WITH_H3K4ME3		94	-0.3628449	-1.1423751	0.28440368	0.9555508	1	2256	tags=31%, list=20%, signal=38%
TOOKER_GEMCITABINE_RESISTANCE_UP	TOOKER_GEMCITABINE_RESISTANCE_UP		53	-0.2785922	-1.141442	0.28927204	0.95726484	1	4200	tags=45%, list=38%, signal=72%
PURBEY_TARGETS_OF_CTBP1_AND_SATB1_DN	PURBEY_TARGETS_OF_CTBP1_AND_SATB1_DN		101	-0.28220814	-1.1373072	0.26868328	0.9704163	1	2453	tags=28%, list=22%, signal=35%
MIKKELSEN_IPS_WITH_HCP_H3K27ME3	MIKKELSEN_IPS_WITH_HCP_H3K27ME3		60	-0.43048686	-1.1372895	0.28877005	0.9688524	1	3259	tags=62%, list=29%, signal=87%
HOFFMANN_SMALL_PRE_BII_TO_IMMATURE_B_LYMPHOCYTE_DN	HOFFMANN_SMALL_PRE_BII_TO_IMMATURE_B_LYMPHOCYTE_DN		29	-0.36565685	-1.1368123	0.2919708	0.96883875	1	2462	tags=34%, list=22%, signal=44%
CHANDRAN_METASTASIS_UP	CHANDRAN_METASTASIS_UP		102	-0.2856036	-1.1365653	0.27946767	0.9680695	1	3764	tags=34%, list=34%, signal=51%
VALK_AML_WITH_CEBPA	VALK_AML_WITH_CEBPA		24	-0.4131033	-1.1364977	0.27689594	0.9666953	1	2153	tags=38%, list=19%, signal=46%
BROWNE_HCMV_INFECTION_1HR_UP	BROWNE_HCMV_INFECTION_1HR_UP		33	-0.40769902	-1.1364359	0.26041666	0.96530384	1	1658	tags=30%, list=15%, signal=35%
KEGG_BIOSYNTHESIS_OF_UNSATURATED_FATTY_ACIDS	KEGG_BIOSYNTHESIS_OF_UNSATURATED_FATTY_ACIDS		18	-0.42494652	-1.1361957	0.29904762	0.9644772	1	818	tags=22%, list=7%, signal=24%
MIKKELSEN_MCV6_ICP_WITH_H3K27ME3	MIKKELSEN_MCV6_ICP_WITH_H3K27ME3		37	-0.42476225	-1.1357808	0.29316548	0.96449447	1	3063	tags=49%, list=27%, signal=67%
LIANG_SILENCED_BY_METHYLATION_UP	LIANG_SILENCED_BY_METHYLATION_UP		20	-0.50745445	-1.135691	0.30341113	0.9632192	1	696	tags=35%, list=6%, signal=37%
KEGG_ACUTE_MYELOID_LEUKEMIA	KEGG_ACUTE_MYELOID_LEUKEMIA		36	-0.32708603	-1.1353128	0.2990291	0.9630024	1	2037	tags=22%, list=18%, signal=27%
SMID_BREAST_CANCER_BASAL_DN	SMID_BREAST_CANCER_BASAL_DN		388	-0.3386152	-1.1352861	0.23529412	0.9614994	1	1668	tags=24%, list=15%, signal=27%
REACTOME_VOLTAGE_GATED_POTASSIUM_CHANNELS	REACTOME_VOLTAGE_GATED_POTASSIUM_CHANNELS		23	-0.46018714	-1.1340576	0.3272727	0.96410406	1	3008	tags=52%, list=27%, signal=71%
HANN_RESISTANCE_TO_BCL2_INHIBITOR_UP	HANN_RESISTANCE_TO_BCL2_INHIBITOR_UP		21	-0.43877992	-1.1340036	0.28819445	0.9627052	1	1354	tags=24%, list=12%, signal=27%
REACTOME_G_PROTEIN_BETA_GAMMA_SIGNALLING	REACTOME_G_PROTEIN_BETA_GAMMA_SIGNALLING		19	-0.394739	-1.1330129	0.3057554	0.9646632	1	1444	tags=26%, list=13%, signal=30%
PURBEY_TARGETS_OF_CTBP1_NOT_SATB1_UP	PURBEY_TARGETS_OF_CTBP1_NOT_SATB1_UP		187	-0.28160807	-1.1323712	0.22064057	0.9653587	1	2426	tags=27%, list=22%, signal=34%
RIZKI_TUMOR_INVASIVENESS_2D_DN	RIZKI_TUMOR_INVASIVENESS_2D_DN		50	-0.3136878	-1.1314236	0.28413284	0.96709555	1	1292	tags=16%, list=12%, signal=18%
MIPS_28S_RIBOSOMAL_SUBUNIT_MITOCHONDRIAL	MIPS_28S_RIBOSOMAL_SUBUNIT_MITOCHONDRIAL		26	-0.3874884	-1.1313	0.35080644	0.96595645	1	4830	tags=54%, list=43%, signal=94%
BIOCARTA_GSK3_PATHWAY	BIOCARTA_GSK3_PATHWAY		16	-0.4207851	-1.1307504	0.34046346	0.96627116	1	14	tags=6%, list=0%, signal=6%
SCIBETTA_KDM5B_TARGETS_DN	SCIBETTA_KDM5B_TARGETS_DN		47	-0.35449708	-1.1303725	0.28871894	0.9660124	1	2193	tags=21%, list=20%, signal=26%
LEE_LIVER_CANCER_MYC_UP	LEE_LIVER_CANCER_MYC_UP		45	-0.33048418	-1.1302792	0.2880734	0.9647379	1	2176	tags=22%, list=19%, signal=27%
KYNG_RESPONSE_TO_H2O2	KYNG_RESPONSE_TO_H2O2		55	-0.33113223	-1.1301247	0.32447818	0.9636991	1	2977	tags=29%, list=27%, signal=39%
ZHAN_MULTIPLE_MYELOMA_LB_UP	ZHAN_MULTIPLE_MYELOMA_LB_UP		23	-0.391582	-1.129975	0.2857143	0.9626853	1	2574	tags=39%, list=23%, signal=51%
WAKABAYASHI_ADIPOGENESIS_PPARG_RXRA_BOUND_36HR	WAKABAYASHI_ADIPOGENESIS_PPARG_RXRA_BOUND_36HR		85	-0.30399558	-1.1299671	0.28680688	0.9611666	1	4625	tags=58%, list=41%, signal=97%
KEGG_TGF_BETA_SIGNALING_PATHWAY	KEGG_TGF_BETA_SIGNALING_PATHWAY		51	-0.36828956	-1.1296877	0.3086207	0.9605537	1	1338	tags=22%, list=12%, signal=24%
WANG_ADIPOGENIC_GENES_REPRESSED_BY_SIRT1	WANG_ADIPOGENIC_GENES_REPRESSED_BY_SIRT1		22	-0.4490622	-1.1286857	0.30827066	0.9626499	1	3471	tags=59%, list=31%, signal=85%
REACTOME_AMINO_ACID_TRANSPORT_ACROSS_THE_PLASMA_MEMBRANE	REACTOME_AMINO_ACID_TRANSPORT_ACROSS_THE_PLASMA_MEMBRANE		23	-0.4529867	-1.1276413	0.30797774	0.96471685	1	3299	tags=52%, list=29%, signal=74%
GAUSSMANN_MLL_AF4_FUSION_TARGETS_G_UP	GAUSSMANN_MLL_AF4_FUSION_TARGETS_G_UP		118	-0.34507105	-1.1273731	0.2318584	0.9640463	1	2574	tags=34%, list=23%, signal=44%
CONCANNON_APOPTOSIS_BY_EPOXOMICIN_DN	CONCANNON_APOPTOSIS_BY_EPOXOMICIN_DN		100	-0.32162106	-1.1268674	0.26266417	0.9642734	1	2321	tags=23%, list=21%, signal=29%
ZHONG_RESPONSE_TO_AZACITIDINE_AND_TSA_UP	ZHONG_RESPONSE_TO_AZACITIDINE_AND_TSA_UP		99	-0.33129963	-1.1266648	0.27256945	0.9634014	1	3213	tags=39%, list=29%, signal=55%
VALK_AML_CLUSTER_6	VALK_AML_CLUSTER_6		19	-0.4435052	-1.1263108	0.29904762	0.9631024	1	2385	tags=42%, list=21%, signal=53%
WEI_MYCN_TARGETS_WITH_E_BOX	WEI_MYCN_TARGETS_WITH_E_BOX		421	-0.26465663	-1.1261342	0.3045977	0.9621914	1	4399	tags=44%, list=39%, signal=70%
TSUNODA_CISPLATIN_RESISTANCE_DN	TSUNODA_CISPLATIN_RESISTANCE_DN		29	-0.4127474	-1.1261339	0.30895796	0.9606592	1	721	tags=21%, list=6%, signal=22%
SENGUPTA_NASOPHARYNGEAL_CARCINOMA_DN	SENGUPTA_NASOPHARYNGEAL_CARCINOMA_DN		130	-0.36005604	-1.1253959	0.2631579	0.9615325	1	1877	tags=30%, list=17%, signal=36%
REACTOME_NEGATIVE_REGULATION_OF_FGFR_SIGNALING	REACTOME_NEGATIVE_REGULATION_OF_FGFR_SIGNALING		23	-0.42080683	-1.1253297	0.2965642	0.9602457	1	3771	tags=57%, list=34%, signal=85%
REACTOME_DARPP_32_EVENTS	REACTOME_DARPP_32_EVENTS		15	-0.40178543	-1.1252587	0.33589253	0.9589709	1	3341	tags=40%, list=30%, signal=57%
REACTOME_SIGNALING_BY_PDGF	REACTOME_SIGNALING_BY_PDGF		78	-0.3512316	-1.1250604	0.3235832	0.95813113	1	2128	tags=23%, list=19%, signal=28%
MOREIRA_RESPONSE_TO_TSA_UP	MOREIRA_RESPONSE_TO_TSA_UP		21	-0.3661989	-1.1244347	0.31215972	0.95872223	1	4480	tags=43%, list=40%, signal=71%
TONKS_TARGETS_OF_RUNX1_RUNX1T1_FUSION_MONOCYTE_UP	TONKS_TARGETS_OF_RUNX1_RUNX1T1_FUSION_MONOCYTE_UP		130	-0.30363193	-1.1235075	0.28621292	0.9604551	1	2489	tags=25%, list=22%, signal=32%
PID_RHODOPSIN_PATHWAY	PID_RHODOPSIN_PATHWAY		19	-0.41889468	-1.1220918	0.34362933	0.96388614	1	2050	tags=32%, list=18%, signal=39%
SHEPARD_BMYB_TARGETS	SHEPARD_BMYB_TARGETS		38	-0.4060505	-1.1219097	0.30017763	0.9629752	1	3429	tags=47%, list=31%, signal=68%
REACTOME_PI3K_CASCADE	REACTOME_PI3K_CASCADE		44	-0.31983748	-1.1208712	0.278481	0.96497595	1	3771	tags=48%, list=34%, signal=72%
BURTON_ADIPOGENESIS_7	BURTON_ADIPOGENESIS_7		39	-0.48769367	-1.1202232	0.3680154	0.96567076	1	2132	tags=33%, list=19%, signal=41%
KEGG_HEDGEHOG_SIGNALING_PATHWAY	KEGG_HEDGEHOG_SIGNALING_PATHWAY		34	-0.41411108	-1.1193837	0.31182796	0.9670386	1	1611	tags=32%, list=14%, signal=38%
PENG_RAPAMYCIN_RESPONSE_DN	PENG_RAPAMYCIN_RESPONSE_DN		169	-0.2635712	-1.1188735	0.351626	0.9672471	1	4660	tags=46%, list=42%, signal=78%
CHEMNITZ_RESPONSE_TO_PROSTAGLANDIN_E2_UP	CHEMNITZ_RESPONSE_TO_PROSTAGLANDIN_E2_UP		76	-0.33981213	-1.1181059	0.34082398	0.9682636	1	3742	tags=42%, list=33%, signal=63%
LUI_THYROID_CANCER_CLUSTER_3	LUI_THYROID_CANCER_CLUSTER_3		19	-0.37820303	-1.1165551	0.36666667	0.97191584	1	5798	tags=74%, list=52%, signal=153%
YAMAZAKI_TCEB3_TARGETS_DN	YAMAZAKI_TCEB3_TARGETS_DN		144	-0.30566716	-1.1164274	0.29263914	0.9707988	1	2144	tags=24%, list=19%, signal=29%
PID_MAPKTRKPATHWAY	PID_MAPKTRKPATHWAY		22	-0.36797884	-1.116423	0.33072406	0.9693136	1	3785	tags=59%, list=34%, signal=89%
PID_CONE_PATHWAY	PID_CONE_PATHWAY		15	-0.4621233	-1.1162854	0.34521577	0.968265	1	1734	tags=27%, list=15%, signal=32%
LE_EGR2_TARGETS_UP	LE_EGR2_TARGETS_UP		73	-0.40213755	-1.1161228	0.3339416	0.9673199	1	3082	tags=30%, list=28%, signal=41%
LIAN_LIPA_TARGETS_3M	LIAN_LIPA_TARGETS_3M		48	-0.49202248	-1.1153586	0.35438597	0.9685363	1	2490	tags=50%, list=22%, signal=64%
PID_AURORA_B_PATHWAY	PID_AURORA_B_PATHWAY		27	-0.42694002	-1.1152225	0.37087378	0.9675161	1	3272	tags=41%, list=29%, signal=57%
MARTINEZ_RB1_AND_TP53_TARGETS_DN	MARTINEZ_RB1_AND_TP53_TARGETS_DN		362	-0.2869768	-1.1151099	0.26020408	0.9663986	1	2561	tags=27%, list=23%, signal=34%
YANG_BCL3_TARGETS_UP	YANG_BCL3_TARGETS_UP		230	-0.34686834	-1.1146188	0.2732049	0.9665694	1	3213	tags=40%, list=29%, signal=54%
KEEN_RESPONSE_TO_ROSIGLITAZONE_UP	KEEN_RESPONSE_TO_ROSIGLITAZONE_UP		26	-0.3750151	-1.1144209	0.3390476	0.9657502	1	3732	tags=54%, list=33%, signal=81%
WU_SILENCED_BY_METHYLATION_IN_BLADDER_CANCER	WU_SILENCED_BY_METHYLATION_IN_BLADDER_CANCER		35	-0.45932895	-1.1142216	0.33270678	0.9649511	1	1563	tags=40%, list=14%, signal=46%
HAHTOLA_SEZARY_SYNDROM_UP	HAHTOLA_SEZARY_SYNDROM_UP		60	-0.3335143	-1.1141906	0.28917912	0.96360815	1	2616	tags=33%, list=23%, signal=43%
MEISSNER_NPC_HCP_WITH_H3K27ME3	MEISSNER_NPC_HCP_WITH_H3K27ME3		52	-0.39653867	-1.1141317	0.31868133	0.96232164	1	2675	tags=40%, list=24%, signal=53%
KEGG_GLYCEROLIPID_METABOLISM	KEGG_GLYCEROLIPID_METABOLISM		29	-0.40365654	-1.1132044	0.31784385	0.9639293	1	2112	tags=41%, list=19%, signal=51%
REACTOME_REGULATION_OF_INSULIN_SECRETION_BY_GLUCAGON_LIKE_PEPTIDE1	REACTOME_REGULATION_OF_INSULIN_SECRETION_BY_GLUCAGON_LIKE_PEPTIDE1		24	-0.3934892	-1.1130751	0.34219858	0.9628599	1	3086	tags=42%, list=28%, signal=57%
BROWNE_HCMV_INFECTION_4HR_DN	BROWNE_HCMV_INFECTION_4HR_DN		141	-0.2784759	-1.1129146	0.26775956	0.96189636	1	3342	tags=34%, list=30%, signal=48%
NIKOLSKY_BREAST_CANCER_1Q21_AMPLICON	NIKOLSKY_BREAST_CANCER_1Q21_AMPLICON		25	-0.35491705	-1.112531	0.32222223	0.9617451	1	3629	tags=44%, list=32%, signal=65%
EBAUER_TARGETS_OF_PAX3_FOXO1_FUSION_DN	EBAUER_TARGETS_OF_PAX3_FOXO1_FUSION_DN		19	-0.40586594	-1.1117073	0.32897195	0.9630209	1	1398	tags=32%, list=12%, signal=36%
BROWNE_HCMV_INFECTION_10HR_DN	BROWNE_HCMV_INFECTION_10HR_DN		31	-0.36053178	-1.1115253	0.3223301	0.962226	1	2037	tags=29%, list=18%, signal=35%
IWANAGA_CARCINOGENESIS_BY_KRAS_PTEN_UP	IWANAGA_CARCINOGENESIS_BY_KRAS_PTEN_UP		98	-0.3201149	-1.1110628	0.2886406	0.96254224	1	2229	tags=21%, list=20%, signal=27%
YAMASHITA_LIVER_CANCER_WITH_EPCAM_UP	YAMASHITA_LIVER_CANCER_WITH_EPCAM_UP		29	-0.36089155	-1.1102844	0.32833022	0.9636711	1	2775	tags=24%, list=25%, signal=32%
TONKS_TARGETS_OF_RUNX1_RUNX1T1_FUSION_SUSTAINDED_IN_ERYTHROCYTE_UP	TONKS_TARGETS_OF_RUNX1_RUNX1T1_FUSION_SUSTAINDED_IN_ERYTHROCYTE_UP		31	-0.43888274	-1.1101305	0.33271718	0.96275455	1	2341	tags=42%, list=21%, signal=53%
BROWNE_HCMV_INFECTION_6HR_UP	BROWNE_HCMV_INFECTION_6HR_UP		42	-0.3706315	-1.1097205	0.30823117	0.9626895	1	2883	tags=43%, list=26%, signal=58%
MIKKELSEN_ES_ICP_WITH_H3K4ME3	MIKKELSEN_ES_ICP_WITH_H3K4ME3		371	-0.2947438	-1.1096007	0.26459855	0.96168643	1	2225	tags=24%, list=20%, signal=29%
EHLERS_ANEUPLOIDY_UP	EHLERS_ANEUPLOIDY_UP		26	-0.3762729	-1.1089209	0.3378119	0.96252847	1	1172	tags=19%, list=10%, signal=21%
REACTOME_MEMBRANE_TRAFFICKING	REACTOME_MEMBRANE_TRAFFICKING		82	-0.26637605	-1.1086698	0.32884616	0.96196836	1	2823	tags=26%, list=25%, signal=34%
ZHAN_MULTIPLE_MYELOMA_CD1_UP	ZHAN_MULTIPLE_MYELOMA_CD1_UP		28	-0.40215945	-1.1084832	0.29213482	0.9611517	1	2113	tags=36%, list=19%, signal=44%
REACTOME_TRANSPORT_OF_INORGANIC_CATIONS_ANIONS_AND_AMINO_ACIDS_OLIGOPEPTIDES	REACTOME_TRANSPORT_OF_INORGANIC_CATIONS_ANIONS_AND_AMINO_ACIDS_OLIGOPEPTIDES		63	-0.3746691	-1.1084253	0.31985295	0.9599311	1	2795	tags=41%, list=25%, signal=55%
KONDO_PROSTATE_CANCER_HCP_WITH_H3K27ME3	KONDO_PROSTATE_CANCER_HCP_WITH_H3K27ME3		47	-0.3538901	-1.1080444	0.31239092	0.95972914	1	1639	tags=26%, list=15%, signal=30%
STEARMAN_TUMOR_FIELD_EFFECT_UP	STEARMAN_TUMOR_FIELD_EFFECT_UP		28	-0.44587165	-1.1065241	0.37078652	0.96340084	1	2698	tags=50%, list=24%, signal=66%
LI_LUNG_CANCER	LI_LUNG_CANCER		29	-0.35284123	-1.106204	0.33828998	0.96298754	1	5024	tags=76%, list=45%, signal=137%
PENG_LEUCINE_DEPRIVATION_DN	PENG_LEUCINE_DEPRIVATION_DN		126	-0.2685667	-1.1057186	0.35412475	0.96318614	1	4428	tags=40%, list=40%, signal=65%
REACTOME_PHOSPHOLIPASE_C_MEDIATED_CASCADE	REACTOME_PHOSPHOLIPASE_C_MEDIATED_CASCADE		35	-0.37576526	-1.105268	0.32058287	0.96333724	1	3875	tags=49%, list=35%, signal=74%
REACTOME_MAPK_TARGETS_NUCLEAR_EVENTS_MEDIATED_BY_MAP_KINASES	REACTOME_MAPK_TARGETS_NUCLEAR_EVENTS_MEDIATED_BY_MAP_KINASES		18	-0.3964656	-1.1051084	0.34716982	0.962422	1	4280	tags=56%, list=38%, signal=90%
REACTOME_G_PROTEIN_ACTIVATION	REACTOME_G_PROTEIN_ACTIVATION		21	-0.39177394	-1.1048409	0.3423913	0.9618256	1	1212	tags=24%, list=11%, signal=27%
HEIDENBLAD_AMPLICON_8Q24_DN	HEIDENBLAD_AMPLICON_8Q24_DN		25	-0.34464225	-1.104347	0.33828998	0.9620706	1	3443	tags=36%, list=31%, signal=52%
SATO_SILENCED_EPIGENETICALLY_IN_PANCREATIC_CANCER	SATO_SILENCED_EPIGENETICALLY_IN_PANCREATIC_CANCER		28	-0.42341068	-1.1042379	0.3132969	0.9609731	1	1423	tags=25%, list=13%, signal=29%
VANOEVELEN_MYOGENESIS_SIN3A_TARGETS	VANOEVELEN_MYOGENESIS_SIN3A_TARGETS		114	-0.25521296	-1.1038688	0.31509435	0.96074086	1	4338	tags=41%, list=39%, signal=67%
REACTOME_NUCLEAR_RECEPTOR_TRANSCRIPTION_PATHWAY	REACTOME_NUCLEAR_RECEPTOR_TRANSCRIPTION_PATHWAY		36	-0.380974	-1.103674	0.34	0.9599671	1	1702	tags=28%, list=15%, signal=33%
MIKKELSEN_MEF_HCP_WITH_H3K27ME3	MIKKELSEN_MEF_HCP_WITH_H3K27ME3		325	-0.36696348	-1.1036341	0.33989266	0.9586992	1	2252	tags=34%, list=20%, signal=42%
NAKAYAMA_FGF2_TARGETS	NAKAYAMA_FGF2_TARGETS		18	-0.47524002	-1.1033212	0.3629764	0.9583692	1	1563	tags=33%, list=14%, signal=39%
ABE_VEGFA_TARGETS_2HR	ABE_VEGFA_TARGETS_2HR		21	-0.40381002	-1.1032256	0.3537037	0.9572467	1	2500	tags=29%, list=22%, signal=37%
BIOCARTA_ALK_PATHWAY	BIOCARTA_ALK_PATHWAY		22	-0.39316148	-1.1032051	0.3428064	0.9559133	1	374	tags=9%, list=3%, signal=9%
KAYO_CALORIE_RESTRICTION_MUSCLE_UP	KAYO_CALORIE_RESTRICTION_MUSCLE_UP		59	-0.39139205	-1.1031868	0.37384897	0.9545664	1	2764	tags=32%, list=25%, signal=43%
PACHER_TARGETS_OF_IGF1_AND_IGF2_UP	PACHER_TARGETS_OF_IGF1_AND_IGF2_UP		23	-0.39323518	-1.1029862	0.3225191	0.9539071	1	668	tags=17%, list=6%, signal=18%
GAZDA_DIAMOND_BLACKFAN_ANEMIA_PROGENITOR_UP	GAZDA_DIAMOND_BLACKFAN_ANEMIA_PROGENITOR_UP		23	-0.36332723	-1.1026685	0.3499044	0.9535343	1	2038	tags=26%, list=18%, signal=32%
REACTOME_CELL_SURFACE_INTERACTIONS_AT_THE_VASCULAR_WALL	REACTOME_CELL_SURFACE_INTERACTIONS_AT_THE_VASCULAR_WALL		61	-0.39870682	-1.1018873	0.33333334	0.9547763	1	2153	tags=34%, list=19%, signal=42%
WILSON_PROTEASES_AT_TUMOR_BONE_INTERFACE_UP	WILSON_PROTEASES_AT_TUMOR_BONE_INTERFACE_UP		15	-0.48522955	-1.1016816	0.35779816	0.95398337	1	1012	tags=27%, list=9%, signal=29%
POMEROY_MEDULLOBLASTOMA_PROGNOSIS_UP	POMEROY_MEDULLOBLASTOMA_PROGNOSIS_UP		33	-0.346333	-1.1013708	0.3401109	0.95367354	1	606	tags=15%, list=5%, signal=16%
REACTOME_PLATELET_ACTIVATION_SIGNALING_AND_AGGREGATION	REACTOME_PLATELET_ACTIVATION_SIGNALING_AND_AGGREGATION		137	-0.34312773	-1.1010666	0.32206404	0.95334506	1	2135	tags=27%, list=19%, signal=33%
ODONNELL_TFRC_TARGETS_UP	ODONNELL_TFRC_TARGETS_UP		194	-0.32198954	-1.1007924	0.30520648	0.95299065	1	1299	tags=19%, list=12%, signal=21%
MIPS_39S_RIBOSOMAL_SUBUNIT_MITOCHONDRIAL	MIPS_39S_RIBOSOMAL_SUBUNIT_MITOCHONDRIAL		43	-0.34775272	-1.1005516	0.38047808	0.95235425	1	4818	tags=60%, list=43%, signal=106%
REACTOME_HEMOSTASIS	REACTOME_HEMOSTASIS		297	-0.3144692	-1.1005279	0.33567664	0.9510609	1	2588	tags=30%, list=23%, signal=38%
WANG_PROSTATE_CANCER_ANDROGEN_INDEPENDENT	WANG_PROSTATE_CANCER_ANDROGEN_INDEPENDENT		35	-0.33235478	-1.0998894	0.31755424	0.9518779	1	1622	tags=23%, list=14%, signal=27%
TAKAO_RESPONSE_TO_UVB_RADIATION_UP	TAKAO_RESPONSE_TO_UVB_RADIATION_UP		60	-0.26217255	-1.0991203	0.32313576	0.9530753	1	4818	tags=50%, list=43%, signal=87%
CHENG_IMPRINTED_BY_ESTRADIOL	CHENG_IMPRINTED_BY_ESTRADIOL		53	-0.33206072	-1.0980068	0.3339383	0.9554668	1	3520	tags=45%, list=31%, signal=66%
BORLAK_LIVER_CANCER_EGF_UP	BORLAK_LIVER_CANCER_EGF_UP		41	-0.41319573	-1.0970602	0.34790874	0.95710355	1	1111	tags=22%, list=10%, signal=24%
MIKKELSEN_NPC_ICP_WITH_H3K4ME3	MIKKELSEN_NPC_ICP_WITH_H3K4ME3		227	-0.28637642	-1.0967664	0.30754718	0.9567366	1	2571	tags=26%, list=23%, signal=32%
POTTI_PACLITAXEL_SENSITIVITY	POTTI_PACLITAXEL_SENSITIVITY		23	-0.3730468	-1.0961906	0.35660377	0.95725316	1	2378	tags=35%, list=21%, signal=44%
BREDEMEYER_RAG_SIGNALING_VIA_ATM_NOT_VIA_NFKB_DN	BREDEMEYER_RAG_SIGNALING_VIA_ATM_NOT_VIA_NFKB_DN		24	-0.37011498	-1.095672	0.32827324	0.95754164	1	1396	tags=25%, list=12%, signal=28%
CEBALLOS_TARGETS_OF_TP53_AND_MYC_DN	CEBALLOS_TARGETS_OF_TP53_AND_MYC_DN		25	-0.4171971	-1.0954813	0.35629922	0.95682836	1	2821	tags=44%, list=25%, signal=59%
GRAHAM_CML_QUIESCENT_VS_NORMAL_QUIESCENT_UP	GRAHAM_CML_QUIESCENT_VS_NORMAL_QUIESCENT_UP		58	-0.35988498	-1.0954359	0.32553956	0.955639	1	2412	tags=34%, list=22%, signal=44%
REACTOME_MAP_KINASE_ACTIVATION_IN_TLR_CASCADE	REACTOME_MAP_KINASE_ACTIVATION_IN_TLR_CASCADE		27	-0.35298613	-1.0947726	0.3631068	0.95650476	1	4321	tags=59%, list=39%, signal=96%
PID_INTEGRIN2_PATHWAY	PID_INTEGRIN2_PATHWAY		23	-0.505455	-1.0945499	0.3681416	0.95591575	1	1989	tags=43%, list=18%, signal=53%
COLDREN_GEFITINIB_RESISTANCE_UP	COLDREN_GEFITINIB_RESISTANCE_UP		40	-0.3352307	-1.0935992	0.34311926	0.95756704	1	1746	tags=23%, list=16%, signal=27%
PID_LKB1_PATHWAY	PID_LKB1_PATHWAY		22	-0.36100143	-1.0933673	0.36580518	0.95695704	1	4236	tags=59%, list=38%, signal=95%
KANG_DOXORUBICIN_RESISTANCE_UP	KANG_DOXORUBICIN_RESISTANCE_UP		32	-0.4602775	-1.0929509	0.4117647	0.95687723	1	3304	tags=47%, list=30%, signal=66%
PIONTEK_PKD1_TARGETS_UP	PIONTEK_PKD1_TARGETS_UP		25	-0.38585377	-1.0920644	0.33208254	0.9584071	1	1630	tags=28%, list=15%, signal=33%
REACTOME_PKB_MEDIATED_EVENTS	REACTOME_PKB_MEDIATED_EVENTS		15	-0.37591672	-1.0920211	0.35077518	0.9572077	1	1444	tags=27%, list=13%, signal=31%
MAYBURD_RESPONSE_TO_L663536_DN	MAYBURD_RESPONSE_TO_L663536_DN		33	-0.3219034	-1.0919589	0.3352381	0.9560357	1	3680	tags=39%, list=33%, signal=59%
WESTON_VEGFA_TARGETS_12HR	WESTON_VEGFA_TARGETS_12HR		29	-0.48628932	-1.0917958	0.38961038	0.9552014	1	1157	tags=31%, list=10%, signal=35%
ZHAN_MULTIPLE_MYELOMA_UP	ZHAN_MULTIPLE_MYELOMA_UP		37	-0.28720978	-1.0916723	0.35412845	0.95423937	1	2837	tags=32%, list=25%, signal=43%
VANASSE_BCL2_TARGETS_UP	VANASSE_BCL2_TARGETS_UP		22	-0.4661234	-1.0904487	0.36021507	0.95668715	1	1426	tags=36%, list=13%, signal=42%
ROESSLER_LIVER_CANCER_METASTASIS_UP	ROESSLER_LIVER_CANCER_METASTASIS_UP		74	-0.2879395	-1.0898204	0.31729054	0.9574382	1	2400	tags=27%, list=21%, signal=34%
WU_HBX_TARGETS_2_UP	WU_HBX_TARGETS_2_UP		17	-0.376878	-1.0895993	0.34587812	0.9568684	1	4649	tags=65%, list=42%, signal=110%
ACEVEDO_NORMAL_TISSUE_ADJACENT_TO_LIVER_TUMOR_UP	ACEVEDO_NORMAL_TISSUE_ADJACENT_TO_LIVER_TUMOR_UP		88	-0.2791688	-1.0890199	0.32022473	0.95748144	1	1783	tags=18%, list=16%, signal=21%
PEDERSEN_METASTASIS_BY_ERBB2_ISOFORM_4	PEDERSEN_METASTASIS_BY_ERBB2_ISOFORM_4		65	-0.35376275	-1.0877944	0.3094812	0.9601078	1	2105	tags=32%, list=19%, signal=40%
MIKKELSEN_ES_ICP_WITH_H3K4ME3_AND_H3K27ME3	MIKKELSEN_ES_ICP_WITH_H3K4ME3_AND_H3K27ME3		81	-0.38289487	-1.0873636	0.3310811	0.9601008	1	1315	tags=26%, list=12%, signal=29%
WIKMAN_ASBESTOS_LUNG_CANCER_DN	WIKMAN_ASBESTOS_LUNG_CANCER_DN		16	-0.47691512	-1.0869567	0.3900185	0.9601238	1	2555	tags=38%, list=23%, signal=49%
GRAHAM_CML_DIVIDING_VS_NORMAL_QUIESCENT_UP	GRAHAM_CML_DIVIDING_VS_NORMAL_QUIESCENT_UP		122	-0.35908887	-1.0866793	0.35514018	0.95965093	1	3304	tags=35%, list=30%, signal=49%
NIKOLSKY_BREAST_CANCER_17Q11_Q21_AMPLICON	NIKOLSKY_BREAST_CANCER_17Q11_Q21_AMPLICON		53	-0.33063072	-1.08651	0.35336977	0.9589778	1	1936	tags=23%, list=17%, signal=27%
MIPS_CEN_COMPLEX	MIPS_CEN_COMPLEX		20	-0.41095617	-1.0855279	0.40313113	0.9607748	1	3276	tags=40%, list=29%, signal=56%
MCMURRAY_TP53_HRAS_COOPERATION_RESPONSE_DN	MCMURRAY_TP53_HRAS_COOPERATION_RESPONSE_DN		47	-0.4063186	-1.0844629	0.3482309	0.9628708	1	1062	tags=28%, list=9%, signal=30%
MATZUK_MALE_REPRODUCTION_SERTOLI	MATZUK_MALE_REPRODUCTION_SERTOLI		20	-0.38566396	-1.0839134	0.36734694	0.9633615	1	2170	tags=30%, list=19%, signal=37%
JAZAERI_BREAST_CANCER_BRCA1_VS_BRCA2_UP	JAZAERI_BREAST_CANCER_BRCA1_VS_BRCA2_UP		35	-0.3294964	-1.083261	0.3576779	0.96410984	1	4395	tags=46%, list=39%, signal=75%
PID_AMB2_NEUTROPHILS_PATHWAY	PID_AMB2_NEUTROPHILS_PATHWAY		24	-0.46749744	-1.0828454	0.38198197	0.9640222	1	1989	tags=42%, list=18%, signal=51%
PETROVA_PROX1_TARGETS_UP	PETROVA_PROX1_TARGETS_UP		20	-0.42729566	-1.0820667	0.3380531	0.9650995	1	3068	tags=50%, list=27%, signal=69%
ALCALA_APOPTOSIS	ALCALA_APOPTOSIS		58	-0.31421092	-1.0815433	0.35985532	0.9654875	1	3471	tags=38%, list=31%, signal=55%
TURASHVILI_BREAST_LOBULAR_CARCINOMA_VS_DUCTAL_NORMAL_UP	TURASHVILI_BREAST_LOBULAR_CARCINOMA_VS_DUCTAL_NORMAL_UP		38	-0.5271182	-1.0815256	0.42382812	0.9642138	1	2049	tags=42%, list=18%, signal=51%
MOLENAAR_TARGETS_OF_CCND1_AND_CDK4_UP	MOLENAAR_TARGETS_OF_CCND1_AND_CDK4_UP		28	-0.38853434	-1.0813516	0.34593573	0.96348345	1	2164	tags=36%, list=19%, signal=44%
CROONQUIST_STROMAL_STIMULATION_UP	CROONQUIST_STROMAL_STIMULATION_UP		43	-0.47045398	-1.0811994	0.40194175	0.9626821	1	2373	tags=42%, list=21%, signal=53%
MARKEY_RB1_CHRONIC_LOF_DN	MARKEY_RB1_CHRONIC_LOF_DN		85	-0.40391496	-1.0806787	0.37272727	0.96298325	1	2734	tags=39%, list=24%, signal=51%
LIU_CMYB_TARGETS_UP	LIU_CMYB_TARGETS_UP		100	-0.28541768	-1.0801588	0.32733813	0.9634248	1	3064	tags=33%, list=27%, signal=45%
GAUSSMANN_MLL_AF4_FUSION_TARGETS_A_DN	GAUSSMANN_MLL_AF4_FUSION_TARGETS_A_DN		47	-0.3619623	-1.0799941	0.33771107	0.96264946	1	1910	tags=28%, list=17%, signal=33%
HWANG_PROSTATE_CANCER_MARKERS	HWANG_PROSTATE_CANCER_MARKERS		22	-0.41215143	-1.0786991	0.37686568	0.9655577	1	2222	tags=27%, list=20%, signal=34%
REACTOME_RNA_POL_III_TRANSCRIPTION_INITIATION_FROM_TYPE_2_PROMOTER	REACTOME_RNA_POL_III_TRANSCRIPTION_INITIATION_FROM_TYPE_2_PROMOTER		15	-0.35626194	-1.0778855	0.37475345	0.9669295	1	5096	tags=53%, list=46%, signal=98%
AUNG_GASTRIC_CANCER	AUNG_GASTRIC_CANCER		28	-0.35304648	-1.0770736	0.3504587	0.96820873	1	3622	tags=43%, list=32%, signal=63%
IZADPANAH_STEM_CELL_ADIPOSE_VS_BONE_DN	IZADPANAH_STEM_CELL_ADIPOSE_VS_BONE_DN		65	-0.4161988	-1.0769695	0.38666666	0.9672049	1	2375	tags=38%, list=21%, signal=49%
KYNG_DNA_DAMAGE_BY_4NQO_OR_UV	KYNG_DNA_DAMAGE_BY_4NQO_OR_UV		37	-0.33858976	-1.0764265	0.3382084	0.96766424	1	2062	tags=24%, list=18%, signal=30%
TAKEDA_TARGETS_OF_NUP98_HOXA9_FUSION_16D_UP	TAKEDA_TARGETS_OF_NUP98_HOXA9_FUSION_16D_UP		82	-0.40239018	-1.0751746	0.36624774	0.9702568	1	1859	tags=32%, list=17%, signal=38%
PATTERSON_DOCETAXEL_RESISTANCE	PATTERSON_DOCETAXEL_RESISTANCE		18	-0.39903656	-1.0743778	0.36608863	0.9715228	1	696	tags=17%, list=6%, signal=18%
BROWNE_HCMV_INFECTION_12HR_UP	BROWNE_HCMV_INFECTION_12HR_UP		57	-0.312221	-1.0741395	0.34330985	0.9709769	1	2725	tags=30%, list=24%, signal=39%
HOUSTIS_ROS	HOUSTIS_ROS		26	-0.35612372	-1.0735785	0.37873134	0.97148997	1	2718	tags=35%, list=24%, signal=46%
DARWICHE_PAPILLOMA_RISK_HIGH_DN	DARWICHE_PAPILLOMA_RISK_HIGH_DN		100	-0.2856649	-1.073414	0.34701493	0.9707383	1	2420	tags=28%, list=22%, signal=35%
YORDY_RECIPROCAL_REGULATION_BY_ETS1_AND_SP100_DN	YORDY_RECIPROCAL_REGULATION_BY_ETS1_AND_SP100_DN		37	-0.3906061	-1.0732136	0.37406015	0.9700903	1	1812	tags=30%, list=16%, signal=35%
FERNANDEZ_BOUND_BY_MYC	FERNANDEZ_BOUND_BY_MYC		126	-0.25417697	-1.0729578	0.32042253	0.9696202	1	2804	tags=28%, list=25%, signal=37%
MAHADEVAN_IMATINIB_RESISTANCE_DN	MAHADEVAN_IMATINIB_RESISTANCE_DN		16	-0.4986178	-1.072422	0.40726578	0.9700262	1	1769	tags=38%, list=16%, signal=44%
JAZAG_TGFB1_SIGNALING_DN	JAZAG_TGFB1_SIGNALING_DN		26	-0.33909374	-1.0722121	0.36920223	0.9693971	1	2651	tags=27%, list=24%, signal=35%
LEE_NEURAL_CREST_STEM_CELL_DN	LEE_NEURAL_CREST_STEM_CELL_DN		71	-0.35632256	-1.0716343	0.34867257	0.9699953	1	2373	tags=34%, list=21%, signal=43%
MARTINEZ_RB1_TARGETS_UP	MARTINEZ_RB1_TARGETS_UP		459	-0.28728172	-1.0712153	0.34380454	0.9700441	1	2619	tags=28%, list=23%, signal=35%
WATANABE_COLON_CANCER_MSI_VS_MSS_UP	WATANABE_COLON_CANCER_MSI_VS_MSS_UP		16	-0.43929294	-1.0711032	0.3621908	0.96911746	1	3292	tags=56%, list=29%, signal=80%
VERHAAK_GLIOBLASTOMA_NEURAL	VERHAAK_GLIOBLASTOMA_NEURAL		139	-0.37515548	-1.0704411	0.38086644	0.9698997	1	3051	tags=39%, list=27%, signal=53%
SANA_RESPONSE_TO_IFNG_DN	SANA_RESPONSE_TO_IFNG_DN		59	-0.3096382	-1.0700395	0.36460176	0.96985906	1	3286	tags=29%, list=29%, signal=41%
NIELSEN_GIST_VS_SYNOVIAL_SARCOMA_DN	NIELSEN_GIST_VS_SYNOVIAL_SARCOMA_DN		15	-0.4791622	-1.0697609	0.37878788	0.96940124	1	1913	tags=40%, list=17%, signal=48%
REACTOME_G_ALPHA_I_SIGNALLING_EVENTS	REACTOME_G_ALPHA_I_SIGNALLING_EVENTS		129	-0.3615846	-1.0696372	0.37088388	0.9685056	1	2147	tags=30%, list=19%, signal=37%
RAMASWAMY_METASTASIS_DN	RAMASWAMY_METASTASIS_DN		38	-0.38019937	-1.0691133	0.36330935	0.968779	1	1639	tags=29%, list=15%, signal=34%
MARTINEZ_RB1_AND_TP53_TARGETS_UP	MARTINEZ_RB1_AND_TP53_TARGETS_UP		425	-0.30511683	-1.0686972	0.37918872	0.96884495	1	2610	tags=27%, list=23%, signal=34%
KAAB_HEART_ATRIUM_VS_VENTRICLE_UP	KAAB_HEART_ATRIUM_VS_VENTRICLE_UP		156	-0.33055362	-1.068516	0.3653846	0.96815974	1	2146	tags=27%, list=19%, signal=33%
ROVERSI_GLIOMA_COPY_NUMBER_UP	ROVERSI_GLIOMA_COPY_NUMBER_UP		66	-0.3314491	-1.0681754	0.35791367	0.96798116	1	1850	tags=23%, list=17%, signal=27%
XU_AKT1_TARGETS_6HR	XU_AKT1_TARGETS_6HR		18	-0.47030023	-1.0679023	0.3946869	0.96757823	1	1583	tags=28%, list=14%, signal=32%
KEGG_VIRAL_MYOCARDITIS	KEGG_VIRAL_MYOCARDITIS		26	-0.424698	-1.0678947	0.37432188	0.9663406	1	2299	tags=35%, list=21%, signal=43%
LABBE_TARGETS_OF_TGFB1_AND_WNT3A_UP	LABBE_TARGETS_OF_TGFB1_AND_WNT3A_UP		87	-0.36970747	-1.0674354	0.3884007	0.966545	1	1405	tags=25%, list=13%, signal=29%
TAKEDA_TARGETS_OF_NUP98_HOXA9_FUSION_10D_UP	TAKEDA_TARGETS_OF_NUP98_HOXA9_FUSION_10D_UP		89	-0.4048757	-1.0671445	0.36460176	0.9662076	1	1881	tags=37%, list=17%, signal=44%
KEGG_ALZHEIMERS_DISEASE	KEGG_ALZHEIMERS_DISEASE		109	-0.24064556	-1.066933	0.3833017	0.96558064	1	4551	tags=46%, list=41%, signal=77%
REACTOME_SEMAPHORIN_INTERACTIONS	REACTOME_SEMAPHORIN_INTERACTIONS		47	-0.3543456	-1.0666597	0.40665436	0.9651247	1	3385	tags=40%, list=30%, signal=58%
TONKS_TARGETS_OF_RUNX1_RUNX1T1_FUSION_ERYTHROCYTE_UP	TONKS_TARGETS_OF_RUNX1_RUNX1T1_FUSION_ERYTHROCYTE_UP		97	-0.3792316	-1.066442	0.36752138	0.9645239	1	2473	tags=36%, list=22%, signal=46%
WESTON_VEGFA_TARGETS_3HR	WESTON_VEGFA_TARGETS_3HR		52	-0.38362098	-1.0657172	0.40590405	0.9656332	1	1580	tags=23%, list=14%, signal=27%
STARK_PREFRONTAL_CORTEX_22Q11_DELETION_UP	STARK_PREFRONTAL_CORTEX_22Q11_DELETION_UP		88	-0.30471975	-1.065236	0.34798536	0.9658057	1	1240	tags=17%, list=11%, signal=19%
KEGG_PROPANOATE_METABOLISM	KEGG_PROPANOATE_METABOLISM		25	-0.4224285	-1.0645192	0.41550696	0.96681404	1	2670	tags=36%, list=24%, signal=47%
FIGUEROA_AML_METHYLATION_CLUSTER_4_UP	FIGUEROA_AML_METHYLATION_CLUSTER_4_UP		57	-0.31784552	-1.0639949	0.3778966	0.96730036	1	2651	tags=32%, list=24%, signal=41%
HUMMERICH_SKIN_CANCER_PROGRESSION_DN	HUMMERICH_SKIN_CANCER_PROGRESSION_DN		79	-0.37076867	-1.0639094	0.4043716	0.96633106	1	2624	tags=38%, list=23%, signal=49%
PETROVA_ENDOTHELIUM_LYMPHATIC_VS_BLOOD_DN	PETROVA_ENDOTHELIUM_LYMPHATIC_VS_BLOOD_DN		106	-0.39867914	-1.0632641	0.39488116	0.96708494	1	1796	tags=30%, list=16%, signal=36%
WANG_TARGETS_OF_MLL_CBP_FUSION_DN	WANG_TARGETS_OF_MLL_CBP_FUSION_DN		36	-0.30786783	-1.0615696	0.38385826	0.97103095	1	4661	tags=58%, list=42%, signal=100%
HAN_SATB1_TARGETS_DN	HAN_SATB1_TARGETS_DN		254	-0.28554973	-1.0615	0.36842105	0.96997064	1	2919	tags=31%, list=26%, signal=41%
REACTOME_THROMBOXANE_SIGNALLING_THROUGH_TP_RECEPTOR	REACTOME_THROMBOXANE_SIGNALLING_THROUGH_TP_RECEPTOR		17	-0.37981352	-1.0613453	0.38680926	0.96923953	1	1212	tags=24%, list=11%, signal=26%
CROONQUIST_NRAS_VS_STROMAL_STIMULATION_UP	CROONQUIST_NRAS_VS_STROMAL_STIMULATION_UP		22	-0.4378948	-1.0603783	0.39353612	0.9709946	1	2030	tags=32%, list=18%, signal=39%
BURTON_ADIPOGENESIS_10	BURTON_ADIPOGENESIS_10		23	-0.3655358	-1.0602995	0.3895349	0.96997386	1	2112	tags=35%, list=19%, signal=43%
CHIANG_LIVER_CANCER_SUBCLASS_INTERFERON_UP	CHIANG_LIVER_CANCER_SUBCLASS_INTERFERON_UP		16	-0.47260296	-1.0597559	0.38049713	0.9704449	1	1157	tags=38%, list=10%, signal=42%
SHETH_LIVER_CANCER_VS_TXNIP_LOSS_PAM3	SHETH_LIVER_CANCER_VS_TXNIP_LOSS_PAM3		54	-0.36890742	-1.0581952	0.375	0.9740991	1	889	tags=20%, list=8%, signal=22%
MIKKELSEN_MCV6_HCP_WITH_H3K27ME3	MIKKELSEN_MCV6_HCP_WITH_H3K27ME3		227	-0.34529376	-1.0572705	0.36731106	0.97574246	1	2347	tags=33%, list=21%, signal=41%
REACTOME_CLASS_I_MHC_MEDIATED_ANTIGEN_PROCESSING_PRESENTATION	REACTOME_CLASS_I_MHC_MEDIATED_ANTIGEN_PROCESSING_PRESENTATION		147	-0.24901229	-1.0566809	0.40642723	0.9763802	1	3689	tags=34%, list=33%, signal=50%
WESTON_VEGFA_TARGETS_6HR	WESTON_VEGFA_TARGETS_6HR		47	-0.43826082	-1.0564357	0.40145984	0.9758705	1	1157	tags=26%, list=10%, signal=28%
NIKOLSKY_BREAST_CANCER_12Q13_Q21_AMPLICON	NIKOLSKY_BREAST_CANCER_12Q13_Q21_AMPLICON		20	-0.3486416	-1.0562409	0.38671875	0.9751786	1	1272	tags=20%, list=11%, signal=23%
REACTOME_AMYLOIDS	REACTOME_AMYLOIDS		21	-0.40998366	-1.0562258	0.39548022	0.9739788	1	755	tags=24%, list=7%, signal=25%
KEGG_OLFACTORY_TRANSDUCTION	KEGG_OLFACTORY_TRANSDUCTION		17	-0.4205294	-1.0549014	0.38602942	0.9769229	1	1888	tags=29%, list=17%, signal=35%
YAO_TEMPORAL_RESPONSE_TO_PROGESTERONE_CLUSTER_13	YAO_TEMPORAL_RESPONSE_TO_PROGESTERONE_CLUSTER_13		121	-0.2550228	-1.0545043	0.4063745	0.9769734	1	4390	tags=39%, list=39%, signal=63%
PID_TXA2PATHWAY	PID_TXA2PATHWAY		35	-0.35598886	-1.0535362	0.3820841	0.9788871	1	3456	tags=43%, list=31%, signal=62%
CHANGOLKAR_H2AFY_TARGETS_DN	CHANGOLKAR_H2AFY_TARGETS_DN		22	-0.3544291	-1.0534863	0.39923224	0.9778009	1	3680	tags=45%, list=33%, signal=68%
ACOSTA_PROLIFERATION_INDEPENDENT_MYC_TARGETS_DN	ACOSTA_PROLIFERATION_INDEPENDENT_MYC_TARGETS_DN		81	-0.3207603	-1.0528618	0.39673913	0.97858787	1	3991	tags=42%, list=36%, signal=65%
KEGG_INSULIN_SIGNALING_PATHWAY	KEGG_INSULIN_SIGNALING_PATHWAY		86	-0.27789938	-1.0519818	0.38475835	0.9800351	1	3520	tags=36%, list=31%, signal=52%
NING_CHRONIC_OBSTRUCTIVE_PULMONARY_DISEASE_DN	NING_CHRONIC_OBSTRUCTIVE_PULMONARY_DISEASE_DN		89	-0.3137835	-1.0516229	0.39564428	0.97990376	1	3236	tags=34%, list=29%, signal=47%
RAMALHO_STEMNESS_DN	RAMALHO_STEMNESS_DN		52	-0.39599633	-1.050762	0.41959333	0.9813837	1	3046	tags=42%, list=27%, signal=58%
SHEDDEN_LUNG_CANCER_GOOD_SURVIVAL_A12	SHEDDEN_LUNG_CANCER_GOOD_SURVIVAL_A12		169	-0.30322817	-1.0499	0.37456447	0.98296124	1	2469	tags=28%, list=22%, signal=36%
MCCLUNG_DELTA_FOSB_TARGETS_2WK	MCCLUNG_DELTA_FOSB_TARGETS_2WK		30	-0.41696042	-1.049705	0.3738657	0.982334	1	2313	tags=33%, list=21%, signal=42%
ZHAN_VARIABLE_EARLY_DIFFERENTIATION_GENES_DN	ZHAN_VARIABLE_EARLY_DIFFERENTIATION_GENES_DN		22	-0.32829383	-1.0494771	0.3980198	0.98178005	1	4799	tags=50%, list=43%, signal=87%
PID_MYC_PATHWAY	PID_MYC_PATHWAY		16	-0.35303447	-1.0494229	0.38446215	0.9807456	1	1873	tags=19%, list=17%, signal=22%
APPIERTO_RESPONSE_TO_FENRETINIDE_DN	APPIERTO_RESPONSE_TO_FENRETINIDE_DN		24	-0.33142945	-1.0477918	0.39691713	0.98457193	1	5408	tags=54%, list=48%, signal=105%
PID_FOXOPATHWAY	PID_FOXOPATHWAY		30	-0.31297272	-1.0475931	0.4082397	0.98392886	1	1699	tags=20%, list=15%, signal=24%
YU_BAP1_TARGETS	YU_BAP1_TARGETS		22	-0.41411707	-1.0463945	0.42307693	0.98655957	1	1562	tags=27%, list=14%, signal=32%
MEISSNER_NPC_HCP_WITH_H3K4ME2	MEISSNER_NPC_HCP_WITH_H3K4ME2		265	-0.3140299	-1.0462743	0.39317775	0.9857141	1	2300	tags=32%, list=21%, signal=39%
REACTOME_OPIOID_SIGNALLING	REACTOME_OPIOID_SIGNALLING		53	-0.30935153	-1.0462419	0.40665436	0.9845851	1	765	tags=13%, list=7%, signal=14%
LIN_NPAS4_TARGETS_DN	LIN_NPAS4_TARGETS_DN		36	-0.3452905	-1.045474	0.36920223	0.9856916	1	1870	tags=31%, list=17%, signal=37%
PARK_TRETINOIN_RESPONSE_AND_RARA_PLZF_FUSION	PARK_TRETINOIN_RESPONSE_AND_RARA_PLZF_FUSION		18	-0.42665663	-1.0454227	0.43539822	0.98463863	1	2141	tags=28%, list=19%, signal=34%
CHANG_IMMORTALIZED_BY_HPV31_DN	CHANG_IMMORTALIZED_BY_HPV31_DN		44	-0.39295462	-1.044777	0.4224138	0.98536557	1	1919	tags=32%, list=17%, signal=38%
MIKKELSEN_MEF_HCP_WITH_H3_UNMETHYLATED	MIKKELSEN_MEF_HCP_WITH_H3_UNMETHYLATED		106	-0.34557125	-1.0442561	0.38768116	0.9857867	1	2579	tags=36%, list=23%, signal=46%
CHANDRAN_METASTASIS_TOP50_DN	CHANDRAN_METASTASIS_TOP50_DN		33	-0.32634062	-1.0441755	0.40494296	0.98483104	1	3402	tags=42%, list=30%, signal=61%
BECKER_TAMOXIFEN_RESISTANCE_DN	BECKER_TAMOXIFEN_RESISTANCE_DN		32	-0.37766483	-1.0440681	0.39922482	0.9840057	1	1577	tags=25%, list=14%, signal=29%
BROWNE_HCMV_INFECTION_48HR_UP	BROWNE_HCMV_INFECTION_48HR_UP		118	-0.29106215	-1.0439135	0.38282648	0.98329437	1	1759	tags=19%, list=16%, signal=23%
VECCHI_GASTRIC_CANCER_EARLY_DN	VECCHI_GASTRIC_CANCER_EARLY_DN		189	-0.36985448	-1.043677	0.3857404	0.98283434	1	1875	tags=33%, list=17%, signal=39%
KEGG_ADIPOCYTOKINE_SIGNALING_PATHWAY	KEGG_ADIPOCYTOKINE_SIGNALING_PATHWAY		35	-0.34088555	-1.0431008	0.3941068	0.98339593	1	2449	tags=31%, list=22%, signal=40%
ST_GRANULE_CELL_SURVIVAL_PATHWAY	ST_GRANULE_CELL_SURVIVAL_PATHWAY		16	-0.38983503	-1.0429487	0.41379312	0.9826383	1	2337	tags=38%, list=21%, signal=47%
TRACEY_RESISTANCE_TO_IFNA2_DN	TRACEY_RESISTANCE_TO_IFNA2_DN		18	-0.39065227	-1.0424483	0.4371482	0.98312014	1	3683	tags=50%, list=33%, signal=74%
DARWICHE_PAPILLOMA_RISK_LOW_DN	DARWICHE_PAPILLOMA_RISK_LOW_DN		86	-0.28123355	-1.0414777	0.39513108	0.98494464	1	3701	tags=42%, list=33%, signal=62%
BENNETT_SYSTEMIC_LUPUS_ERYTHEMATOSUS	BENNETT_SYSTEMIC_LUPUS_ERYTHEMATOSUS		18	-0.51134497	-1.0412321	0.43248177	0.98450375	1	1583	tags=39%, list=14%, signal=45%
CHIANG_LIVER_CANCER_SUBCLASS_PROLIFERATION_UP	CHIANG_LIVER_CANCER_SUBCLASS_PROLIFERATION_UP		99	-0.34628946	-1.0406972	0.39513108	0.9849692	1	3327	tags=41%, list=30%, signal=58%
VART_KSHV_INFECTION_ANGIOGENIC_MARKERS_DN	VART_KSHV_INFECTION_ANGIOGENIC_MARKERS_DN		93	-0.35675848	-1.0397717	0.39378238	0.9866254	1	1320	tags=20%, list=12%, signal=23%
MARTINEZ_TP53_TARGETS_DN	MARTINEZ_TP53_TARGETS_DN		368	-0.26728246	-1.0396104	0.3839733	0.9859251	1	2561	tags=26%, list=23%, signal=32%
KEGG_OOCYTE_MEIOSIS	KEGG_OOCYTE_MEIOSIS		74	-0.28805575	-1.0394673	0.38836774	0.98518634	1	3875	tags=36%, list=35%, signal=55%
WALLACE_JAK2_TARGETS_UP	WALLACE_JAK2_TARGETS_UP		15	-0.39421064	-1.0392027	0.4148148	0.98478	1	2237	tags=33%, list=20%, signal=42%
TSENG_IRS1_TARGETS_UP	TSENG_IRS1_TARGETS_UP		81	-0.3359947	-1.0390925	0.39790577	0.98391944	1	3437	tags=41%, list=31%, signal=58%
KORKOLA_CORRELATED_WITH_POU5F1	KORKOLA_CORRELATED_WITH_POU5F1		16	-0.40043285	-1.0388051	0.4049904	0.9835936	1	1337	tags=31%, list=12%, signal=35%
YAO_TEMPORAL_RESPONSE_TO_PROGESTERONE_CLUSTER_17	YAO_TEMPORAL_RESPONSE_TO_PROGESTERONE_CLUSTER_17		134	-0.24602297	-1.0384157	0.4120083	0.9836434	1	5024	tags=52%, list=45%, signal=94%
KIM_MYCN_AMPLIFICATION_TARGETS_UP	KIM_MYCN_AMPLIFICATION_TARGETS_UP		51	-0.31302065	-1.0380657	0.37410071	0.98351747	1	2246	tags=27%, list=20%, signal=34%
MARTIN_INTERACT_WITH_HDAC	MARTIN_INTERACT_WITH_HDAC		30	-0.29478985	-1.037783	0.39694658	0.98321104	1	4733	tags=53%, list=42%, signal=92%
REACTOME_ANTIVIRAL_MECHANISM_BY_IFN_STIMULATED_GENES	REACTOME_ANTIVIRAL_MECHANISM_BY_IFN_STIMULATED_GENES		36	-0.3450208	-1.0367837	0.43436295	0.9851237	1	4573	tags=47%, list=41%, signal=80%
ZHAN_MULTIPLE_MYELOMA_CD2_DN	ZHAN_MULTIPLE_MYELOMA_CD2_DN		23	-0.34325588	-1.0366638	0.39219332	0.9843164	1	3017	tags=39%, list=27%, signal=53%
SCHAEFFER_PROSTATE_DEVELOPMENT_12HR_DN	SCHAEFFER_PROSTATE_DEVELOPMENT_12HR_DN		37	-0.41028503	-1.0361139	0.39786857	0.98477787	1	2090	tags=49%, list=19%, signal=60%
HORIUCHI_WTAP_TARGETS_DN	HORIUCHI_WTAP_TARGETS_DN		176	-0.3022294	-1.0360419	0.41899443	0.98380685	1	2137	tags=19%, list=19%, signal=23%
REACTOME_ADP_SIGNALLING_THROUGH_P2RY12	REACTOME_ADP_SIGNALLING_THROUGH_P2RY12		17	-0.39289075	-1.035382	0.4250441	0.98458815	1	1212	tags=24%, list=11%, signal=26%
TOMIDA_METASTASIS_UP	TOMIDA_METASTASIS_UP		15	-0.3627605	-1.0353116	0.4225352	0.9836108	1	4447	tags=40%, list=40%, signal=66%
CROONQUIST_IL6_DEPRIVATION_DN	CROONQUIST_IL6_DEPRIVATION_DN		64	-0.39931977	-1.0349885	0.44827586	0.9834299	1	3304	tags=39%, list=30%, signal=55%
REACTOME_INNATE_IMMUNE_SYSTEM	REACTOME_INNATE_IMMUNE_SYSTEM		136	-0.3019002	-1.0348858	0.4160584	0.9825277	1	2897	tags=31%, list=26%, signal=41%
RUAN_RESPONSE_TO_TROGLITAZONE_UP	RUAN_RESPONSE_TO_TROGLITAZONE_UP		21	-0.4236744	-1.0347561	0.4490196	0.98176765	1	2689	tags=33%, list=24%, signal=44%
DITTMER_PTHLH_TARGETS_DN	DITTMER_PTHLH_TARGETS_DN		51	-0.28723875	-1.0343289	0.4117647	0.98191994	1	5141	tags=53%, list=46%, signal=97%
AFFAR_YY1_TARGETS_UP	AFFAR_YY1_TARGETS_UP		156	-0.33914316	-1.0340759	0.41532975	0.98155105	1	1826	tags=28%, list=16%, signal=33%
REACTOME_IRON_UPTAKE_AND_TRANSPORT	REACTOME_IRON_UPTAKE_AND_TRANSPORT		23	-0.36318028	-1.0339797	0.43930635	0.98064524	1	2718	tags=48%, list=24%, signal=63%
KOKKINAKIS_METHIONINE_DEPRIVATION_48HR_DN	KOKKINAKIS_METHIONINE_DEPRIVATION_48HR_DN		47	-0.3094525	-1.0336183	0.4168126	0.98056304	1	2767	tags=32%, list=25%, signal=42%
SERVITJA_ISLET_HNF1A_TARGETS_UP	SERVITJA_ISLET_HNF1A_TARGETS_UP		123	-0.41273752	-1.033365	0.42391303	0.9802223	1	3082	tags=48%, list=28%, signal=65%
MORI_SMALL_PRE_BII_LYMPHOCYTE_UP	MORI_SMALL_PRE_BII_LYMPHOCYTE_UP		63	-0.29481527	-1.0320101	0.39745918	0.98313904	1	2543	tags=24%, list=23%, signal=31%
LIAN_NEUTROPHIL_GRANULE_CONSTITUENTS	LIAN_NEUTROPHIL_GRANULE_CONSTITUENTS		19	-0.4456748	-1.0314088	0.45143884	0.9838991	1	3020	tags=47%, list=27%, signal=65%
PID_SYNDECAN_2_PATHWAY	PID_SYNDECAN_2_PATHWAY		17	-0.39918113	-1.0309691	0.41261262	0.9841154	1	963	tags=24%, list=9%, signal=26%
MCBRYAN_PUBERTAL_BREAST_4_5WK_DN	MCBRYAN_PUBERTAL_BREAST_4_5WK_DN		136	-0.32259148	-1.0293905	0.41074857	0.9877158	1	2512	tags=32%, list=22%, signal=40%
SARTIPY_BLUNTED_BY_INSULIN_RESISTANCE_UP	SARTIPY_BLUNTED_BY_INSULIN_RESISTANCE_UP		16	-0.46931666	-1.029207	0.44639376	0.9871398	1	1280	tags=25%, list=11%, signal=28%
CADWELL_ATG16L1_TARGETS_UP	CADWELL_ATG16L1_TARGETS_UP		59	-0.40392596	-1.0291644	0.43291593	0.9860948	1	1789	tags=25%, list=16%, signal=30%
YAO_TEMPORAL_RESPONSE_TO_PROGESTERONE_CLUSTER_12	YAO_TEMPORAL_RESPONSE_TO_PROGESTERONE_CLUSTER_12		61	-0.3007315	-1.0288625	0.42145595	0.98578566	1	4795	tags=51%, list=43%, signal=88%
CERVERA_SDHB_TARGETS_2	CERVERA_SDHB_TARGETS_2		74	-0.33610308	-1.0288234	0.40308747	0.9847578	1	1048	tags=23%, list=9%, signal=25%
NATSUME_RESPONSE_TO_INTERFERON_BETA_DN	NATSUME_RESPONSE_TO_INTERFERON_BETA_DN		36	-0.3178696	-1.0287617	0.43097016	0.98377246	1	1187	tags=14%, list=11%, signal=15%
DELASERNA_MYOD_TARGETS_DN	DELASERNA_MYOD_TARGETS_DN		34	-0.39428887	-1.0276151	0.44444445	0.9860406	1	1969	tags=29%, list=18%, signal=36%
BROWNE_HCMV_INFECTION_8HR_DN	BROWNE_HCMV_INFECTION_8HR_DN		24	-0.3713037	-1.0274274	0.42018348	0.9854481	1	2938	tags=38%, list=26%, signal=51%
REACTOME_SYNTHESIS_AND_INTERCONVERSION_OF_NUCLEOTIDE_DI_AND_TRIPHOSPHATES	REACTOME_SYNTHESIS_AND_INTERCONVERSION_OF_NUCLEOTIDE_DI_AND_TRIPHOSPHATES		15	-0.34922156	-1.0274165	0.3926499	0.98431605	1	860	tags=13%, list=8%, signal=14%
REACTOME_CD28_CO_STIMULATION	REACTOME_CD28_CO_STIMULATION		20	-0.40522954	-1.0269854	0.43042672	0.98446643	1	4419	tags=55%, list=39%, signal=91%
WHITEHURST_PACLITAXEL_SENSITIVITY	WHITEHURST_PACLITAXEL_SENSITIVITY		18	-0.38374388	-1.02632	0.45086706	0.98533356	1	211	tags=11%, list=2%, signal=11%
MAHADEVAN_IMATINIB_RESISTANCE_UP	MAHADEVAN_IMATINIB_RESISTANCE_UP		16	-0.46004745	-1.025965	0.4165103	0.9853094	1	1631	tags=31%, list=15%, signal=37%
REACTOME_INWARDLY_RECTIFYING_K_CHANNELS	REACTOME_INWARDLY_RECTIFYING_K_CHANNELS		22	-0.37505162	-1.0256844	0.42300555	0.9849921	1	2345	tags=36%, list=21%, signal=46%
SESTO_RESPONSE_TO_UV_C6	SESTO_RESPONSE_TO_UV_C6		30	-0.32508275	-1.0251945	0.40761906	0.9853288	1	3443	tags=43%, list=31%, signal=62%
BLALOCK_ALZHEIMERS_DISEASE_INCIPIENT_UP	BLALOCK_ALZHEIMERS_DISEASE_INCIPIENT_UP		222	-0.26186913	-1.0251572	0.39247313	0.9843038	1	1797	tags=17%, list=16%, signal=20%
REACTOME_POST_TRANSLATIONAL_PROTEIN_MODIFICATION	REACTOME_POST_TRANSLATIONAL_PROTEIN_MODIFICATION		105	-0.26672152	-1.0235059	0.43772894	0.9883655	1	2148	tags=17%, list=19%, signal=21%
TARTE_PLASMA_CELL_VS_PLASMABLAST_UP	TARTE_PLASMA_CELL_VS_PLASMABLAST_UP		244	-0.31006506	-1.0233022	0.44464287	0.9878743	1	2071	tags=26%, list=18%, signal=31%
SOTIRIOU_BREAST_CANCER_GRADE_1_VS_3_UP	SOTIRIOU_BREAST_CANCER_GRADE_1_VS_3_UP		86	-0.40412325	-1.0229177	0.47563353	0.98793614	1	3068	tags=33%, list=27%, signal=45%
SCHUHMACHER_MYC_TARGETS_UP	SCHUHMACHER_MYC_TARGETS_UP		54	-0.30973867	-1.0226636	0.43055555	0.9875925	1	5408	tags=59%, list=48%, signal=114%
BOSCO_INTERFERON_INDUCED_ANTIVIRAL_MODULE	BOSCO_INTERFERON_INDUCED_ANTIVIRAL_MODULE		42	-0.43764064	-1.0225784	0.4456929	0.98671615	1	2026	tags=33%, list=18%, signal=41%
GRADE_COLON_AND_RECTAL_CANCER_DN	GRADE_COLON_AND_RECTAL_CANCER_DN		54	-0.33967814	-1.0222808	0.42673993	0.9865003	1	1737	tags=26%, list=16%, signal=31%
ROYLANCE_BREAST_CANCER_16Q_COPY_NUMBER_UP	ROYLANCE_BREAST_CANCER_16Q_COPY_NUMBER_UP		29	-0.32640114	-1.022029	0.4330855	0.98609465	1	4325	tags=52%, list=39%, signal=84%
ZHOU_INFLAMMATORY_RESPONSE_LPS_UP	ZHOU_INFLAMMATORY_RESPONSE_LPS_UP		195	-0.3081589	-1.0211323	0.42424244	0.9874821	1	2586	tags=31%, list=23%, signal=40%
ANASTASSIOU_CANCER_MESENCHYMAL_TRANSITION_SIGNATURE	ANASTASSIOU_CANCER_MESENCHYMAL_TRANSITION_SIGNATURE		48	-0.53572106	-1.0208644	0.49320388	0.9871664	1	2049	tags=52%, list=18%, signal=63%
COLIN_PILOCYTIC_ASTROCYTOMA_VS_GLIOBLASTOMA_DN	COLIN_PILOCYTIC_ASTROCYTOMA_VS_GLIOBLASTOMA_DN		16	-0.41295412	-1.020788	0.46374047	0.9862855	1	3745	tags=56%, list=33%, signal=84%
SANSOM_APC_TARGETS_DN	SANSOM_APC_TARGETS_DN		271	-0.32170984	-1.0205574	0.4482143	0.98584425	1	2175	tags=27%, list=19%, signal=33%
MORI_LARGE_PRE_BII_LYMPHOCYTE_UP	MORI_LARGE_PRE_BII_LYMPHOCYTE_UP		60	-0.3696777	-1.0205157	0.46080306	0.9848516	1	2321	tags=27%, list=21%, signal=33%
REACTOME_DAG_AND_IP3_SIGNALING	REACTOME_DAG_AND_IP3_SIGNALING		19	-0.37624514	-1.0204383	0.42256215	0.98394334	1	3003	tags=32%, list=27%, signal=43%
BOQUEST_STEM_CELL_UP	BOQUEST_STEM_CELL_UP		171	-0.42603284	-1.0200676	0.4567219	0.9839215	1	1906	tags=35%, list=17%, signal=41%
MIKKELSEN_MEF_LCP_WITH_H3K27ME3	MIKKELSEN_MEF_LCP_WITH_H3K27ME3		39	-0.38597363	-1.020057	0.42806393	0.98282075	1	1439	tags=26%, list=13%, signal=29%
BOUDOUKHA_BOUND_BY_IGF2BP2	BOUDOUKHA_BOUND_BY_IGF2BP2		82	-0.25985315	-1.0192904	0.41141734	0.9840749	1	2808	tags=23%, list=25%, signal=31%
KYNG_WERNER_SYNDROM_AND_NORMAL_AGING_DN	KYNG_WERNER_SYNDROM_AND_NORMAL_AGING_DN		138	-0.24535201	-1.0191449	0.40925267	0.98343486	1	3943	tags=33%, list=35%, signal=51%
BROWNE_HCMV_INFECTION_2HR_UP	BROWNE_HCMV_INFECTION_2HR_UP		21	-0.4045504	-1.0186388	0.4491363	0.9838377	1	1906	tags=33%, list=17%, signal=40%
SENGUPTA_NASOPHARYNGEAL_CARCINOMA_WITH_LMP1_DN	SENGUPTA_NASOPHARYNGEAL_CARCINOMA_WITH_LMP1_DN		76	-0.38119814	-1.0184213	0.43339255	0.9833798	1	1344	tags=29%, list=12%, signal=33%
CHIANG_LIVER_CANCER_SUBCLASS_CTNNB1_UP	CHIANG_LIVER_CANCER_SUBCLASS_CTNNB1_UP		98	-0.34072196	-1.0182074	0.40874526	0.98289543	1	2195	tags=32%, list=20%, signal=39%
DOANE_RESPONSE_TO_ANDROGEN_UP	DOANE_RESPONSE_TO_ANDROGEN_UP		95	-0.2693959	-1.0172775	0.43809524	0.98456967	1	3623	tags=35%, list=32%, signal=51%
MCDOWELL_ACUTE_LUNG_INJURY_DN	MCDOWELL_ACUTE_LUNG_INJURY_DN		34	-0.39040342	-1.0169139	0.44746378	0.9845111	1	697	tags=18%, list=6%, signal=19%
KARLSSON_TGFB1_TARGETS_DN	KARLSSON_TGFB1_TARGETS_DN		134	-0.26461518	-1.0169047	0.42883894	0.98343164	1	2797	tags=27%, list=25%, signal=35%
CHEBOTAEV_GR_TARGETS_UP	CHEBOTAEV_GR_TARGETS_UP		42	-0.35010293	-1.0168755	0.43302754	0.98238987	1	1719	tags=26%, list=15%, signal=31%
TAKEDA_TARGETS_OF_NUP98_HOXA9_FUSION_3D_UP	TAKEDA_TARGETS_OF_NUP98_HOXA9_FUSION_3D_UP		83	-0.39030406	-1.0168039	0.44216418	0.9814772	1	1920	tags=34%, list=17%, signal=40%
BIOCARTA_AT1R_PATHWAY	BIOCARTA_AT1R_PATHWAY		20	-0.36260134	-1.0166986	0.45752895	0.9806906	1	4411	tags=50%, list=39%, signal=82%
SHEPARD_CRUSH_AND_BURN_MUTANT_UP	SHEPARD_CRUSH_AND_BURN_MUTANT_UP		112	-0.25305384	-1.0164723	0.39503816	0.9802314	1	3866	tags=38%, list=35%, signal=57%
WONG_IFNA2_RESISTANCE_DN	WONG_IFNA2_RESISTANCE_DN		20	-0.32659125	-1.0160005	0.4377432	0.9805582	1	4181	tags=45%, list=37%, signal=72%
WALLACE_PROSTATE_CANCER_RACE_DN	WALLACE_PROSTATE_CANCER_RACE_DN		42	-0.31991795	-1.0159746	0.42018348	0.9794951	1	1392	tags=19%, list=12%, signal=22%
REACTOME_SHC_MEDIATED_CASCADE	REACTOME_SHC_MEDIATED_CASCADE		22	-0.3776448	-1.0159315	0.4347015	0.9785155	1	3771	tags=55%, list=34%, signal=82%
HELLER_HDAC_TARGETS_SILENCED_BY_METHYLATION_UP	HELLER_HDAC_TARGETS_SILENCED_BY_METHYLATION_UP		252	-0.29563615	-1.0158458	0.44270834	0.977669	1	2373	tags=29%, list=21%, signal=36%
ZHU_CMV_24_HR_DN	ZHU_CMV_24_HR_DN		63	-0.3967812	-1.0156624	0.4486692	0.97712165	1	1672	tags=30%, list=15%, signal=35%
NADLER_HYPERGLYCEMIA_AT_OBESITY	NADLER_HYPERGLYCEMIA_AT_OBESITY		48	-0.28221035	-1.0156395	0.4425087	0.9760997	1	1330	tags=15%, list=12%, signal=16%
HUNSBERGER_EXERCISE_REGULATED_GENES	HUNSBERGER_EXERCISE_REGULATED_GENES		19	-0.3868119	-1.0149988	0.4509434	0.97700125	1	638	tags=21%, list=6%, signal=22%
MOHANKUMAR_TLX1_TARGETS_UP	MOHANKUMAR_TLX1_TARGETS_UP		248	-0.22285168	-1.0145389	0.41058394	0.9771686	1	3591	tags=30%, list=32%, signal=44%
HESS_TARGETS_OF_HOXA9_AND_MEIS1_DN	HESS_TARGETS_OF_HOXA9_AND_MEIS1_DN		56	-0.4260312	-1.0142543	0.48703703	0.97695297	1	2965	tags=45%, list=26%, signal=60%
SCHMIDT_POR_TARGETS_IN_LIMB_BUD_UP	SCHMIDT_POR_TARGETS_IN_LIMB_BUD_UP		18	-0.41793326	-1.0142471	0.47609562	0.97588223	1	2385	tags=33%, list=21%, signal=42%
SEMENZA_HIF1_TARGETS	SEMENZA_HIF1_TARGETS		25	-0.3820237	-1.0141695	0.45623836	0.9750302	1	3169	tags=40%, list=28%, signal=56%
KRASNOSELSKAYA_ILF3_TARGETS_UP	KRASNOSELSKAYA_ILF3_TARGETS_UP		23	-0.43146423	-1.0140328	0.4528302	0.97434705	1	1583	tags=30%, list=14%, signal=35%
VALK_AML_CLUSTER_8	VALK_AML_CLUSTER_8		16	-0.4032162	-1.013441	0.4358047	0.97502255	1	779	tags=19%, list=7%, signal=20%
DOANE_BREAST_CANCER_ESR1_UP	DOANE_BREAST_CANCER_ESR1_UP		71	-0.35021555	-1.013253	0.42616823	0.97450864	1	1597	tags=28%, list=14%, signal=33%
ZHAN_MULTIPLE_MYELOMA_PR_UP	ZHAN_MULTIPLE_MYELOMA_PR_UP		22	-0.47790486	-1.0132512	0.50501	0.97343916	1	3068	tags=41%, list=27%, signal=56%
REACTOME_ADHERENS_JUNCTIONS_INTERACTIONS	REACTOME_ADHERENS_JUNCTIONS_INTERACTIONS		18	-0.39827824	-1.0132351	0.44140625	0.97239745	1	1930	tags=33%, list=17%, signal=40%
HUTTMANN_B_CLL_POOR_SURVIVAL_UP	HUTTMANN_B_CLL_POOR_SURVIVAL_UP		164	-0.26991317	-1.013142	0.4574468	0.9715638	1	3811	tags=41%, list=34%, signal=61%
KEGG_REGULATION_OF_ACTIN_CYTOSKELETON	KEGG_REGULATION_OF_ACTIN_CYTOSKELETON		137	-0.2855697	-1.0129578	0.43727598	0.9710562	1	2285	tags=23%, list=20%, signal=29%
KEGG_VALINE_LEUCINE_AND_ISOLEUCINE_DEGRADATION	KEGG_VALINE_LEUCINE_AND_ISOLEUCINE_DEGRADATION		35	-0.37709683	-1.0121174	0.44575936	0.9723991	1	2670	tags=31%, list=24%, signal=41%
KIM_BIPOLAR_DISORDER_OLIGODENDROCYTE_DENSITY_CORR_DN	KIM_BIPOLAR_DISORDER_OLIGODENDROCYTE_DENSITY_CORR_DN		55	-0.35655102	-1.0115839	0.46575344	0.9728959	1	2753	tags=42%, list=25%, signal=55%
ZHU_CMV_ALL_DN	ZHU_CMV_ALL_DN		88	-0.37427673	-1.0115558	0.44761905	0.9719028	1	1672	tags=25%, list=15%, signal=29%
HATADA_METHYLATED_IN_LUNG_CANCER_UP	HATADA_METHYLATED_IN_LUNG_CANCER_UP		181	-0.29663393	-1.0115373	0.43548387	0.9708877	1	2293	tags=29%, list=20%, signal=36%
CHIARADONNA_NEOPLASTIC_TRANSFORMATION_CDC25_DN	CHIARADONNA_NEOPLASTIC_TRANSFORMATION_CDC25_DN		127	-0.32080853	-1.0113862	0.45810056	0.9702468	1	3264	tags=39%, list=29%, signal=54%
LIU_SMARCA4_TARGETS	LIU_SMARCA4_TARGETS		36	-0.3952563	-1.0112166	0.45539033	0.9697038	1	1753	tags=31%, list=16%, signal=36%
BROWN_MYELOID_CELL_DEVELOPMENT_UP	BROWN_MYELOID_CELL_DEVELOPMENT_UP		104	-0.35778764	-1.0111762	0.4586331	0.9687469	1	2809	tags=38%, list=25%, signal=50%
PID_TRKRPATHWAY	PID_TRKRPATHWAY		38	-0.2819788	-1.0103387	0.45660377	0.9701159	1	4411	tags=47%, list=39%, signal=78%
LEE_LIVER_CANCER_CIPROFIBRATE_UP	LEE_LIVER_CANCER_CIPROFIBRATE_UP		48	-0.3697566	-1.0102849	0.43694493	0.9692109	1	2873	tags=46%, list=26%, signal=61%
KRASNOSELSKAYA_ILF3_TARGETS_DN	KRASNOSELSKAYA_ILF3_TARGETS_DN		27	-0.3605322	-1.0100906	0.43846154	0.9687206	1	637	tags=11%, list=6%, signal=12%
REACTOME_A_TETRASACCHARIDE_LINKER_SEQUENCE_IS_REQUIRED_FOR_GAG_SYNTHESIS	REACTOME_A_TETRASACCHARIDE_LINKER_SEQUENCE_IS_REQUIRED_FOR_GAG_SYNTHESIS		16	-0.42774537	-1.0094545	0.44022772	0.96957797	1	761	tags=19%, list=7%, signal=20%
CHANG_CORE_SERUM_RESPONSE_UP	CHANG_CORE_SERUM_RESPONSE_UP		136	-0.2528801	-1.0090806	0.42696628	0.9696612	1	4258	tags=38%, list=38%, signal=61%
RUTELLA_RESPONSE_TO_CSF2RB_AND_IL4_DN	RUTELLA_RESPONSE_TO_CSF2RB_AND_IL4_DN		187	-0.32000238	-1.0088387	0.46727273	0.9692338	1	2698	tags=29%, list=24%, signal=38%
CHO_NR4A1_TARGETS	CHO_NR4A1_TARGETS		22	-0.37661332	-1.0087309	0.44592032	0.968472	1	1726	tags=32%, list=15%, signal=38%
CHIBA_RESPONSE_TO_TSA_UP	CHIBA_RESPONSE_TO_TSA_UP		36	-0.39088073	-1.008593	0.46112117	0.96782404	1	2529	tags=33%, list=23%, signal=43%
SMID_BREAST_CANCER_RELAPSE_IN_BRAIN_UP	SMID_BREAST_CANCER_RELAPSE_IN_BRAIN_UP		28	-0.39418912	-1.0085329	0.45279384	0.9669483	1	2007	tags=32%, list=18%, signal=39%
GRAESSMANN_RESPONSE_TO_MC_AND_SERUM_DEPRIVATION_UP	GRAESSMANN_RESPONSE_TO_MC_AND_SERUM_DEPRIVATION_UP		138	-0.34344718	-1.0084713	0.44220182	0.96607107	1	2023	tags=26%, list=18%, signal=31%
WANG_CISPLATIN_RESPONSE_AND_XPC_DN	WANG_CISPLATIN_RESPONSE_AND_XPC_DN		136	-0.27461845	-1.0077991	0.46594983	0.96690077	1	3406	tags=38%, list=30%, signal=54%
WINNEPENNINCKX_MELANOMA_METASTASIS_DN	WINNEPENNINCKX_MELANOMA_METASTASIS_DN		26	-0.39019573	-1.0072864	0.47037038	0.9672896	1	596	tags=19%, list=5%, signal=20%
GRAHAM_NORMAL_QUIESCENT_VS_NORMAL_DIVIDING_DN	GRAHAM_NORMAL_QUIESCENT_VS_NORMAL_DIVIDING_DN		56	-0.37814537	-1.0064096	0.44801512	0.9687896	1	5269	tags=63%, list=47%, signal=117%
KEGG_ADHERENS_JUNCTION	KEGG_ADHERENS_JUNCTION		52	-0.33677912	-1.0061417	0.46368715	0.96852064	1	2780	tags=29%, list=25%, signal=38%
PLASARI_TGFB1_SIGNALING_VIA_NFIC_1HR_DN	PLASARI_TGFB1_SIGNALING_VIA_NFIC_1HR_DN		56	-0.34320286	-1.0057993	0.44665462	0.9685209	1	1704	tags=23%, list=15%, signal=27%
REACTOME_DOWNSTREAM_SIGNALING_OF_ACTIVATED_FGFR	REACTOME_DOWNSTREAM_SIGNALING_OF_ACTIVATED_FGFR		60	-0.27784628	-1.0045197	0.45149255	0.9712305	1	3875	tags=42%, list=35%, signal=63%
MEISSNER_BRAIN_HCP_WITH_H3K27ME3	MEISSNER_BRAIN_HCP_WITH_H3K27ME3		182	-0.33174515	-1.004511	0.45916516	0.97020394	1	2907	tags=38%, list=26%, signal=50%
YAGI_AML_WITH_T_8_21_TRANSLOCATION	YAGI_AML_WITH_T_8_21_TRANSLOCATION		227	-0.25356135	-1.0044799	0.44680852	0.969239	1	3115	tags=29%, list=28%, signal=39%
BROWNE_HCMV_INFECTION_48HR_DN	BROWNE_HCMV_INFECTION_48HR_DN		277	-0.2785314	-1.0043752	0.44545454	0.9685158	1	2883	tags=31%, list=26%, signal=41%
KYNG_ENVIRONMENTAL_STRESS_RESPONSE_UP	KYNG_ENVIRONMENTAL_STRESS_RESPONSE_UP		38	-0.2851902	-1.0040704	0.44954127	0.9683632	1	4340	tags=45%, list=39%, signal=73%
JOSEPH_RESPONSE_TO_SODIUM_BUTYRATE_UP	JOSEPH_RESPONSE_TO_SODIUM_BUTYRATE_UP		26	-0.3102203	-1.0038905	0.43726936	0.96783125	1	3515	tags=38%, list=31%, signal=56%
MA_MYELOID_DIFFERENTIATION_DN	MA_MYELOID_DIFFERENTIATION_DN		35	-0.33055738	-1.0037558	0.4300885	0.9671954	1	3014	tags=34%, list=27%, signal=47%
KEGG_GLUTATHIONE_METABOLISM	KEGG_GLUTATHIONE_METABOLISM		34	-0.32762018	-1.0035614	0.4564797	0.96671146	1	3253	tags=47%, list=29%, signal=66%
KYNG_WERNER_SYNDROM_AND_NORMAL_AGING_UP	KYNG_WERNER_SYNDROM_AND_NORMAL_AGING_UP		49	-0.28393522	-1.0034723	0.44727272	0.96593344	1	2085	tags=18%, list=19%, signal=22%
PAL_PRMT5_TARGETS_DN	PAL_PRMT5_TARGETS_DN		25	-0.36647618	-1.0032849	0.4768089	0.965425	1	2765	tags=36%, list=25%, signal=48%
MOSERLE_IFNA_RESPONSE	MOSERLE_IFNA_RESPONSE		15	-0.59967256	-1.0032327	0.5179584	0.9645505	1	2769	tags=67%, list=25%, signal=88%
WHITFIELD_CELL_CYCLE_G2	WHITFIELD_CELL_CYCLE_G2		84	-0.30042955	-1.0031966	0.4553734	0.96364546	1	2690	tags=26%, list=24%, signal=34%
MEISSNER_NPC_HCP_WITH_H3K4ME3_AND_H3K27ME3	MEISSNER_NPC_HCP_WITH_H3K4ME3_AND_H3K27ME3		72	-0.3313913	-1.0031303	0.44280443	0.9627839	1	2524	tags=39%, list=23%, signal=50%
DAZARD_UV_RESPONSE_CLUSTER_G1	DAZARD_UV_RESPONSE_CLUSTER_G1		51	-0.2695026	-1.0030675	0.44280443	0.96196437	1	2412	tags=18%, list=22%, signal=22%
MIKKELSEN_IPS_ICP_WITH_H3K4ME3_AND_H327ME3	MIKKELSEN_IPS_ICP_WITH_H3K4ME3_AND_H327ME3		67	-0.35267448	-1.0029495	0.47359455	0.9612624	1	1053	tags=24%, list=9%, signal=26%
LI_INDUCED_T_TO_NATURAL_KILLER_DN	LI_INDUCED_T_TO_NATURAL_KILLER_DN		84	-0.31704256	-1.0028958	0.44864866	0.96038973	1	1767	tags=20%, list=16%, signal=24%
SATO_SILENCED_BY_METHYLATION_IN_PANCREATIC_CANCER_2	SATO_SILENCED_BY_METHYLATION_IN_PANCREATIC_CANCER_2		31	-0.39736244	-1.0028864	0.4638448	0.9594022	1	1423	tags=29%, list=13%, signal=33%
PETRETTO_CARDIAC_HYPERTROPHY	PETRETTO_CARDIAC_HYPERTROPHY		23	-0.49604312	-1.0025318	0.47398844	0.9594852	1	2853	tags=61%, list=25%, signal=82%
JIANG_AGING_CEREBRAL_CORTEX_UP	JIANG_AGING_CEREBRAL_CORTEX_UP		27	-0.3162634	-1.0023876	0.44606948	0.9588602	1	1078	tags=11%, list=10%, signal=12%
ZHONG_SECRETOME_OF_LUNG_CANCER_AND_ENDOTHELIUM	ZHONG_SECRETOME_OF_LUNG_CANCER_AND_ENDOTHELIUM		44	-0.3369675	-1.002005	0.45090908	0.9589813	1	2804	tags=32%, list=25%, signal=42%
WEST_ADRENOCORTICAL_TUMOR_MARKERS_DN	WEST_ADRENOCORTICAL_TUMOR_MARKERS_DN		17	-0.45703194	-1.001435	0.4728972	0.95958114	1	2007	tags=47%, list=18%, signal=57%
ZHU_CMV_ALL_UP	ZHU_CMV_ALL_UP		85	-0.2879746	-1.0009845	0.4452555	0.9598939	1	2910	tags=32%, list=26%, signal=43%
YAMASHITA_METHYLATED_IN_PROSTATE_CANCER	YAMASHITA_METHYLATED_IN_PROSTATE_CANCER		42	-0.42038307	-1.0009006	0.45783132	0.9591482	1	800	tags=26%, list=7%, signal=28%
AFFAR_YY1_TARGETS_DN	AFFAR_YY1_TARGETS_DN		180	-0.3117912	-1.0005623	0.4553734	0.9590652	1	2141	tags=23%, list=19%, signal=28%
OUILLETTE_CLL_13Q14_DELETION_DN	OUILLETTE_CLL_13Q14_DELETION_DN		35	-0.3184861	-1.0004289	0.45490196	0.9584188	1	1471	tags=20%, list=13%, signal=23%
GROSS_HYPOXIA_VIA_HIF1A_UP	GROSS_HYPOXIA_VIA_HIF1A_UP		43	-0.2928071	-1.0002942	0.45090908	0.9577968	1	3677	tags=30%, list=33%, signal=45%
KEGG_CALCIUM_SIGNALING_PATHWAY	KEGG_CALCIUM_SIGNALING_PATHWAY		117	-0.3155543	-0.9990571	0.46085408	0.9602217	1	2849	tags=32%, list=25%, signal=42%
KESHELAVA_MULTIPLE_DRUG_RESISTANCE	KESHELAVA_MULTIPLE_DRUG_RESISTANCE		46	-0.27687457	-0.9990021	0.4621072	0.9594073	1	2842	tags=30%, list=25%, signal=41%
FIGUEROA_AML_METHYLATION_CLUSTER_1_DN	FIGUEROA_AML_METHYLATION_CLUSTER_1_DN		16	-0.39753935	-0.99897236	0.48708487	0.9584921	1	1703	tags=25%, list=15%, signal=29%
GOLDRATH_ANTIGEN_RESPONSE	GOLDRATH_ANTIGEN_RESPONSE		251	-0.28930786	-0.9985643	0.43807763	0.95863813	1	3053	tags=31%, list=27%, signal=41%
LEIN_CHOROID_PLEXUS_MARKERS	LEIN_CHOROID_PLEXUS_MARKERS		60	-0.34574044	-0.9985521	0.45841035	0.9576637	1	1789	tags=27%, list=16%, signal=32%
SCHLINGEMANN_SKIN_CARCINOGENESIS_TPA_UP	SCHLINGEMANN_SKIN_CARCINOGENESIS_TPA_UP		30	-0.36962813	-0.9984352	0.4642202	0.9569438	1	1796	tags=23%, list=16%, signal=28%
HERNANDEZ_MITOTIC_ARREST_BY_DOCETAXEL_1_UP	HERNANDEZ_MITOTIC_ARREST_BY_DOCETAXEL_1_UP		22	-0.398707	-0.9978076	0.46014494	0.9577534	1	1776	tags=41%, list=16%, signal=49%
KRIEG_KDM3A_TARGETS_NOT_HYPOXIA	KRIEG_KDM3A_TARGETS_NOT_HYPOXIA		106	-0.25129822	-0.9973681	0.45108697	0.9580623	1	2240	tags=21%, list=20%, signal=26%
BIOCARTA_MET_PATHWAY	BIOCARTA_MET_PATHWAY		23	-0.3516658	-0.9973516	0.44921875	0.9571098	1	3913	tags=48%, list=35%, signal=73%
YAGI_AML_WITH_T_9_11_TRANSLOCATION	YAGI_AML_WITH_T_9_11_TRANSLOCATION		90	-0.26880023	-0.99712044	0.44741532	0.9567655	1	1840	tags=20%, list=16%, signal=24%
HELLEBREKERS_SILENCED_DURING_TUMOR_ANGIOGENESIS	HELLEBREKERS_SILENCED_DURING_TUMOR_ANGIOGENESIS		51	-0.3802405	-0.99681884	0.44864866	0.9566298	1	1301	tags=27%, list=12%, signal=31%
ACEVEDO_METHYLATED_IN_LIVER_CANCER_DN	ACEVEDO_METHYLATED_IN_LIVER_CANCER_DN		315	-0.27466124	-0.99652195	0.45421904	0.9564482	1	2453	tags=26%, list=22%, signal=33%
URS_ADIPOCYTE_DIFFERENTIATION_UP	URS_ADIPOCYTE_DIFFERENTIATION_UP		46	-0.37505585	-0.9959935	0.47197106	0.9569296	1	3186	tags=43%, list=28%, signal=61%
YAO_TEMPORAL_RESPONSE_TO_PROGESTERONE_CLUSTER_16	YAO_TEMPORAL_RESPONSE_TO_PROGESTERONE_CLUSTER_16		61	-0.40944088	-0.99498755	0.49719626	0.9588611	1	1949	tags=30%, list=17%, signal=36%
CASTELLANO_NRAS_TARGETS_UP	CASTELLANO_NRAS_TARGETS_UP		50	-0.35832864	-0.9942546	0.45300752	0.959975	1	2732	tags=36%, list=24%, signal=47%
ENK_UV_RESPONSE_KERATINOCYTE_UP	ENK_UV_RESPONSE_KERATINOCYTE_UP		378	-0.22487621	-0.99386626	0.4903339	0.96014154	1	4273	tags=43%, list=38%, signal=67%
REACTOME_INHIBITION_OF_INSULIN_SECRETION_BY_ADRENALINE_NORADRENALINE	REACTOME_INHIBITION_OF_INSULIN_SECRETION_BY_ADRENALINE_NORADRENALINE		19	-0.36032078	-0.99324775	0.47272727	0.9609168	1	1212	tags=21%, list=11%, signal=24%
BARRIER_CANCER_RELAPSE_NORMAL_SAMPLE_UP	BARRIER_CANCER_RELAPSE_NORMAL_SAMPLE_UP		21	-0.37896678	-0.9930619	0.46268657	0.9604598	1	2758	tags=43%, list=25%, signal=57%
BROWNE_INTERFERON_RESPONSIVE_GENES	BROWNE_INTERFERON_RESPONSIVE_GENES		44	-0.45051593	-0.99242944	0.48956355	0.9612644	1	1583	tags=36%, list=14%, signal=42%
KEGG_BASAL_CELL_CARCINOMA	KEGG_BASAL_CELL_CARCINOMA		39	-0.3591522	-0.9924028	0.47711268	0.9603421	1	1611	tags=26%, list=14%, signal=30%
CAFFAREL_RESPONSE_TO_THC_UP	CAFFAREL_RESPONSE_TO_THC_UP		20	-0.3017192	-0.9919307	0.45507812	0.9607213	1	3455	tags=40%, list=31%, signal=58%
HUANG_FOXA2_TARGETS_DN	HUANG_FOXA2_TARGETS_DN		24	-0.43760177	-0.99136865	0.4825046	0.96138847	1	2809	tags=46%, list=25%, signal=61%
GOTZMANN_EPITHELIAL_TO_MESENCHYMAL_TRANSITION_DN	GOTZMANN_EPITHELIAL_TO_MESENCHYMAL_TRANSITION_DN		160	-0.26343134	-0.99120784	0.43838027	0.9608114	1	4375	tags=44%, list=39%, signal=72%
FRASOR_RESPONSE_TO_SERM_OR_FULVESTRANT_DN	FRASOR_RESPONSE_TO_SERM_OR_FULVESTRANT_DN		40	-0.3840902	-0.9912078	0.50098234	0.9598266	1	2989	tags=33%, list=27%, signal=44%
VERRECCHIA_DELAYED_RESPONSE_TO_TGFB1	VERRECCHIA_DELAYED_RESPONSE_TO_TGFB1		29	-0.37312308	-0.99111223	0.48798522	0.9590761	1	2222	tags=28%, list=20%, signal=34%
REACTOME_FGFR_LIGAND_BINDING_AND_ACTIVATION	REACTOME_FGFR_LIGAND_BINDING_AND_ACTIVATION		16	-0.4227378	-0.9910003	0.4775281	0.9584061	1	3771	tags=63%, list=34%, signal=94%
MULLIGHAN_NPM1_MUTATED_SIGNATURE_2_UP	MULLIGHAN_NPM1_MUTATED_SIGNATURE_2_UP		77	-0.2736171	-0.9906035	0.46368715	0.9585443	1	2919	tags=25%, list=26%, signal=33%
FAELT_B_CLL_WITH_VH_REARRANGEMENTS_DN	FAELT_B_CLL_WITH_VH_REARRANGEMENTS_DN		26	-0.30766526	-0.98960453	0.48255813	0.9603699	1	3821	tags=42%, list=34%, signal=64%
PID_RHOA_PATHWAY	PID_RHOA_PATHWAY		34	-0.30263507	-0.98958355	0.503876	0.95945203	1	4125	tags=44%, list=37%, signal=70%
LEIN_OLIGODENDROCYTE_MARKERS	LEIN_OLIGODENDROCYTE_MARKERS		52	-0.30188444	-0.9893843	0.47636363	0.9590215	1	2347	tags=27%, list=21%, signal=34%
CHIANG_LIVER_CANCER_SUBCLASS_INTERFERON_DN	CHIANG_LIVER_CANCER_SUBCLASS_INTERFERON_DN		25	-0.374991	-0.9892519	0.45864663	0.95842594	1	2195	tags=32%, list=20%, signal=40%
NIKOLSKY_BREAST_CANCER_17Q21_Q25_AMPLICON	NIKOLSKY_BREAST_CANCER_17Q21_Q25_AMPLICON		176	-0.2576737	-0.9888573	0.4632353	0.9585783	1	2988	tags=31%, list=27%, signal=41%
FIGUEROA_AML_METHYLATION_CLUSTER_3_UP	FIGUEROA_AML_METHYLATION_CLUSTER_3_UP		76	-0.2719093	-0.988464	0.44684684	0.95869577	1	2643	tags=32%, list=24%, signal=41%
KUMAR_TARGETS_OF_MLL_AF9_FUSION	KUMAR_TARGETS_OF_MLL_AF9_FUSION		277	-0.28430587	-0.9882184	0.46907216	0.95846623	1	2188	tags=24%, list=20%, signal=29%
DEURIG_T_CELL_PROLYMPHOCYTIC_LEUKEMIA_UP	DEURIG_T_CELL_PROLYMPHOCYTIC_LEUKEMIA_UP		215	-0.23207708	-0.98815614	0.47678572	0.9576543	1	3238	tags=28%, list=29%, signal=39%
CAVARD_LIVER_CANCER_MALIGNANT_VS_BENIGN	CAVARD_LIVER_CANCER_MALIGNANT_VS_BENIGN		20	-0.39200684	-0.98796123	0.48867926	0.95726067	1	294	tags=15%, list=3%, signal=15%
ZHAN_MULTIPLE_MYELOMA_MF_DN	ZHAN_MULTIPLE_MYELOMA_MF_DN		16	-0.39930424	-0.9878152	0.47124305	0.95673805	1	1749	tags=31%, list=16%, signal=37%
ODONNELL_TARGETS_OF_MYC_AND_TFRC_UP	ODONNELL_TARGETS_OF_MYC_AND_TFRC_UP		40	-0.35867062	-0.9864135	0.47935367	0.95983917	1	1845	tags=33%, list=16%, signal=39%
REACTOME_PEPTIDE_LIGAND_BINDING_RECEPTORS	REACTOME_PEPTIDE_LIGAND_BINDING_RECEPTORS		126	-0.34531397	-0.9864006	0.47715735	0.9589098	1	2151	tags=33%, list=19%, signal=40%
DACOSTA_UV_RESPONSE_VIA_ERCC3_UP	DACOSTA_UV_RESPONSE_VIA_ERCC3_UP		217	-0.21540663	-0.9862878	0.46603775	0.9582443	1	4129	tags=41%, list=37%, signal=64%
REACTOME_CA_DEPENDENT_EVENTS	REACTOME_CA_DEPENDENT_EVENTS		19	-0.37014982	-0.986168	0.48473284	0.9576076	1	3003	tags=32%, list=27%, signal=43%
GRAESSMANN_APOPTOSIS_BY_SERUM_DEPRIVATION_UP	GRAESSMANN_APOPTOSIS_BY_SERUM_DEPRIVATION_UP		368	-0.27010995	-0.9854758	0.47005445	0.95860803	1	2822	tags=30%, list=25%, signal=39%
NIKOLSKY_BREAST_CANCER_8Q12_Q22_AMPLICON	NIKOLSKY_BREAST_CANCER_8Q12_Q22_AMPLICON		69	-0.30743492	-0.9850003	0.45255473	0.959	1	711	tags=12%, list=6%, signal=12%
BOYAULT_LIVER_CANCER_SUBCLASS_G123_UP	BOYAULT_LIVER_CANCER_SUBCLASS_G123_UP		26	-0.34601456	-0.9847213	0.4567669	0.95879847	1	893	tags=15%, list=8%, signal=17%
KHETCHOUMIAN_TRIM24_TARGETS_UP	KHETCHOUMIAN_TRIM24_TARGETS_UP		29	-0.44051027	-0.9842736	0.50190115	0.95914674	1	1187	tags=24%, list=11%, signal=27%
REACTOME_ION_TRANSPORT_BY_P_TYPE_ATPASES	REACTOME_ION_TRANSPORT_BY_P_TYPE_ATPASES		17	-0.3702351	-0.98411196	0.48300537	0.958613	1	2389	tags=35%, list=21%, signal=45%
OSADA_ASCL1_TARGETS_UP	OSADA_ASCL1_TARGETS_UP		31	-0.34556612	-0.98408175	0.46224678	0.95774865	1	1708	tags=32%, list=15%, signal=38%
DOUGLAS_BMI1_TARGETS_UP	DOUGLAS_BMI1_TARGETS_UP		330	-0.25346795	-0.9839266	0.45698926	0.95720917	1	3145	tags=29%, list=28%, signal=39%
WU_HBX_TARGETS_1_DN	WU_HBX_TARGETS_1_DN		15	-0.34186953	-0.98385125	0.46332046	0.9564717	1	4649	tags=60%, list=42%, signal=102%
DACOSTA_UV_RESPONSE_VIA_ERCC3_TTD_UP	DACOSTA_UV_RESPONSE_VIA_ERCC3_TTD_UP		42	-0.27399126	-0.9835757	0.49031007	0.9562977	1	3708	tags=48%, list=33%, signal=71%
PAPASPYRIDONOS_UNSTABLE_ATEROSCLEROTIC_PLAQUE_UP	PAPASPYRIDONOS_UNSTABLE_ATEROSCLEROTIC_PLAQUE_UP		30	-0.3704974	-0.98292065	0.48971963	0.95717233	1	2141	tags=27%, list=19%, signal=33%
REACTOME_SIGNALING_BY_FGFR	REACTOME_SIGNALING_BY_FGFR		67	-0.27231047	-0.9827286	0.4773585	0.9567604	1	3875	tags=40%, list=35%, signal=61%
ODONNELL_TFRC_TARGETS_DN	ODONNELL_TFRC_TARGETS_DN		64	-0.34964114	-0.9811512	0.4550562	0.9603322	1	3068	tags=34%, list=27%, signal=47%
POTTI_CYTOXAN_SENSITIVITY	POTTI_CYTOXAN_SENSITIVITY		25	-0.3558552	-0.98114276	0.48814228	0.9594053	1	893	tags=16%, list=8%, signal=17%
PID_REELINPATHWAY	PID_REELINPATHWAY		16	-0.37813762	-0.9810522	0.49520153	0.9586838	1	2337	tags=31%, list=21%, signal=39%
GRAESSMANN_APOPTOSIS_BY_SERUM_DEPRIVATION_DN	GRAESSMANN_APOPTOSIS_BY_SERUM_DEPRIVATION_DN		170	-0.26001135	-0.9806102	0.5130597	0.9589407	1	2908	tags=29%, list=26%, signal=38%
FIGUEROA_AML_METHYLATION_CLUSTER_2_UP	FIGUEROA_AML_METHYLATION_CLUSTER_2_UP		20	-0.3478473	-0.980463	0.4959514	0.9583893	1	871	tags=15%, list=8%, signal=16%
NEWMAN_ERCC6_TARGETS_DN	NEWMAN_ERCC6_TARGETS_DN		21	-0.42449996	-0.97983414	0.49149337	0.9592116	1	2285	tags=43%, list=20%, signal=54%
DELACROIX_RAR_TARGETS_DN	DELACROIX_RAR_TARGETS_DN		19	-0.40880173	-0.97909945	0.5	0.96036947	1	783	tags=21%, list=7%, signal=23%
REACTOME_CHONDROITIN_SULFATE_DERMATAN_SULFATE_METABOLISM	REACTOME_CHONDROITIN_SULFATE_DERMATAN_SULFATE_METABOLISM		23	-0.38210398	-0.9784677	0.48794064	0.96114737	1	2687	tags=35%, list=24%, signal=46%
KEGG_LEUKOCYTE_TRANSENDOTHELIAL_MIGRATION	KEGG_LEUKOCYTE_TRANSENDOTHELIAL_MIGRATION		85	-0.32568038	-0.97811246	0.51992756	0.96117693	1	2548	tags=31%, list=23%, signal=39%
RODRIGUES_NTN1_TARGETS_DN	RODRIGUES_NTN1_TARGETS_DN		93	-0.29488546	-0.9774796	0.4963768	0.9619908	1	2643	tags=30%, list=24%, signal=39%
LEIN_CEREBELLUM_MARKERS	LEIN_CEREBELLUM_MARKERS		39	-0.32162663	-0.9773855	0.5184502	0.9612989	1	3952	tags=49%, list=35%, signal=75%
KEGG_NEUROTROPHIN_SIGNALING_PATHWAY	KEGG_NEUROTROPHIN_SIGNALING_PATHWAY		68	-0.2570392	-0.9769609	0.48582232	0.961536	1	4411	tags=53%, list=39%, signal=87%
BYSTRYKH_HEMATOPOIESIS_STEM_CELL_QTL_CIS	BYSTRYKH_HEMATOPOIESIS_STEM_CELL_QTL_CIS		91	-0.2700633	-0.97684777	0.47920433	0.96087307	1	2873	tags=24%, list=26%, signal=32%
PID_PI3KCIAKTPATHWAY	PID_PI3KCIAKTPATHWAY		16	-0.3460289	-0.9767711	0.4889336	0.9601349	1	4494	tags=63%, list=40%, signal=104%
GUO_HEX_TARGETS_DN	GUO_HEX_TARGETS_DN		46	-0.33641145	-0.9765872	0.5	0.959665	1	2266	tags=22%, list=20%, signal=27%
BERTUCCI_MEDULLARY_VS_DUCTAL_BREAST_CANCER_UP	BERTUCCI_MEDULLARY_VS_DUCTAL_BREAST_CANCER_UP		108	-0.27190176	-0.9765281	0.5	0.95887184	1	3352	tags=36%, list=30%, signal=51%
FIRESTEIN_PROLIFERATION	FIRESTEIN_PROLIFERATION		89	-0.2650191	-0.97644967	0.47272727	0.9581254	1	2450	tags=26%, list=22%, signal=33%
DELACROIX_RARG_BOUND_MEF	DELACROIX_RARG_BOUND_MEF		239	-0.2682312	-0.9761546	0.4981685	0.95801854	1	3282	tags=33%, list=29%, signal=46%
HU_GENOTOXIN_ACTION_DIRECT_VS_INDIRECT_4HR	HU_GENOTOXIN_ACTION_DIRECT_VS_INDIRECT_4HR		27	-0.33543336	-0.9759895	0.4629981	0.95754236	1	1459	tags=22%, list=13%, signal=25%
FURUKAWA_DUSP6_TARGETS_PCI35_DN	FURUKAWA_DUSP6_TARGETS_PCI35_DN		42	-0.36254606	-0.97538215	0.46502835	0.9582979	1	2989	tags=33%, list=27%, signal=45%
VALK_AML_CLUSTER_11	VALK_AML_CLUSTER_11		24	-0.37036085	-0.9753454	0.48368523	0.95745033	1	1870	tags=29%, list=17%, signal=35%
GREENBAUM_E2A_TARGETS_UP	GREENBAUM_E2A_TARGETS_UP		25	-0.41789314	-0.9752814	0.47467166	0.956684	1	2321	tags=28%, list=21%, signal=35%
SASAKI_ADULT_T_CELL_LEUKEMIA	SASAKI_ADULT_T_CELL_LEUKEMIA		105	-0.26586244	-0.9752579	0.4638219	0.9558173	1	3202	tags=33%, list=29%, signal=46%
JIANG_HYPOXIA_NORMAL	JIANG_HYPOXIA_NORMAL		203	-0.23101409	-0.9752082	0.4943609	0.95501375	1	3665	tags=35%, list=33%, signal=51%
PEART_HDAC_PROLIFERATION_CLUSTER_DN	PEART_HDAC_PROLIFERATION_CLUSTER_DN		54	-0.30391055	-0.974865	0.4766537	0.95503634	1	2208	tags=22%, list=20%, signal=28%
CHIANG_LIVER_CANCER_SUBCLASS_CTNNB1_DN	CHIANG_LIVER_CANCER_SUBCLASS_CTNNB1_DN		105	-0.35971758	-0.97477335	0.4900901	0.9543517	1	2162	tags=30%, list=19%, signal=36%
PID_TGFBRPATHWAY	PID_TGFBRPATHWAY		35	-0.30107108	-0.9747465	0.4962963	0.9534988	1	4419	tags=46%, list=39%, signal=75%
BROWNE_HCMV_INFECTION_18HR_DN	BROWNE_HCMV_INFECTION_18HR_DN		104	-0.3063219	-0.97461116	0.5	0.9529388	1	1676	tags=22%, list=15%, signal=26%
KEGG_MELANOGENESIS	KEGG_MELANOGENESIS		70	-0.3055466	-0.97441536	0.5026362	0.95255375	1	1160	tags=16%, list=10%, signal=17%
BIOCARTA_PPARA_PATHWAY	BIOCARTA_PPARA_PATHWAY		35	-0.33474728	-0.9744041	0.49636364	0.95166135	1	2112	tags=23%, list=19%, signal=28%
CHNG_MULTIPLE_MYELOMA_HYPERPLOID_DN	CHNG_MULTIPLE_MYELOMA_HYPERPLOID_DN		24	-0.28659028	-0.9742798	0.49454546	0.95112276	1	3648	tags=33%, list=33%, signal=49%
KEGG_BLADDER_CANCER	KEGG_BLADDER_CANCER		19	-0.35158223	-0.97404534	0.49168208	0.9508403	1	2030	tags=32%, list=18%, signal=39%
REACTOME_TRANSPORT_TO_THE_GOLGI_AND_SUBSEQUENT_MODIFICATION	REACTOME_TRANSPORT_TO_THE_GOLGI_AND_SUBSEQUENT_MODIFICATION		21	-0.32897186	-0.9738831	0.5	0.95031756	1	582	tags=10%, list=5%, signal=10%
SENESE_HDAC2_TARGETS_DN	SENESE_HDAC2_TARGETS_DN		76	-0.37559122	-0.97366124	0.49373883	0.94996935	1	1819	tags=32%, list=16%, signal=37%
KARLSSON_TGFB1_TARGETS_UP	KARLSSON_TGFB1_TARGETS_UP		72	-0.30802828	-0.9735409	0.46796116	0.94938725	1	4592	tags=50%, list=41%, signal=84%
RIGGI_EWING_SARCOMA_PROGENITOR_UP	RIGGI_EWING_SARCOMA_PROGENITOR_UP		227	-0.3178646	-0.97345227	0.51304346	0.948718	1	2775	tags=36%, list=25%, signal=47%
SCHRAETS_MLL_TARGETS_DN	SCHRAETS_MLL_TARGETS_DN		26	-0.44988626	-0.97338	0.5045208	0.94796276	1	2595	tags=42%, list=23%, signal=55%
VANTVEER_BREAST_CANCER_METASTASIS_UP	VANTVEER_BREAST_CANCER_METASTASIS_UP		29	-0.3352102	-0.97138244	0.48785046	0.95243126	1	191	tags=7%, list=2%, signal=7%
VERHAAK_AML_WITH_NPM1_MUTATED_UP	VERHAAK_AML_WITH_NPM1_MUTATED_UP		114	-0.32960474	-0.9713705	0.5204263	0.9515449	1	3159	tags=44%, list=28%, signal=60%
CUI_TCF21_TARGETS_2_UP	CUI_TCF21_TARGETS_2_UP		246	-0.27927053	-0.97117436	0.49725777	0.9511668	1	3141	tags=35%, list=28%, signal=47%
CAFFAREL_RESPONSE_TO_THC_24HR_5_DN	CAFFAREL_RESPONSE_TO_THC_24HR_5_DN		39	-0.28968108	-0.971021	0.48320895	0.950631	1	3003	tags=28%, list=27%, signal=38%
BRUECKNER_TARGETS_OF_MIRLET7A3_UP	BRUECKNER_TARGETS_OF_MIRLET7A3_UP		66	-0.31504646	-0.9709882	0.48638132	0.94980145	1	882	tags=14%, list=8%, signal=15%
KEGG_ENDOMETRIAL_CANCER	KEGG_ENDOMETRIAL_CANCER		31	-0.31201965	-0.9706873	0.49904397	0.94972277	1	2222	tags=23%, list=20%, signal=28%
REACTOME_GLYCOSPHINGOLIPID_METABOLISM	REACTOME_GLYCOSPHINGOLIPID_METABOLISM		21	-0.34755546	-0.969993	0.5105973	0.9507704	1	3605	tags=52%, list=32%, signal=77%
ACEVEDO_LIVER_CANCER_WITH_H3K9ME3_UP	ACEVEDO_LIVER_CANCER_WITH_H3K9ME3_UP		45	-0.3492862	-0.96995836	0.4956217	0.9499502	1	1898	tags=27%, list=17%, signal=32%
AMUNDSON_RESPONSE_TO_ARSENITE	AMUNDSON_RESPONSE_TO_ARSENITE		133	-0.23423669	-0.9697639	0.4852941	0.94958484	1	3208	tags=32%, list=29%, signal=44%
DARWICHE_PAPILLOMA_PROGRESSION_RISK	DARWICHE_PAPILLOMA_PROGRESSION_RISK		43	-0.28565744	-0.96937466	0.511883	0.9497638	1	2100	tags=21%, list=19%, signal=26%
KATSANOU_ELAVL1_TARGETS_UP	KATSANOU_ELAVL1_TARGETS_UP		102	-0.3340746	-0.96862787	0.4909091	0.95089626	1	2385	tags=33%, list=21%, signal=42%
KIM_MYCN_AMPLIFICATION_TARGETS_DN	KIM_MYCN_AMPLIFICATION_TARGETS_DN		50	-0.29354814	-0.96813965	0.49414062	0.9513561	1	948	tags=14%, list=8%, signal=15%
REACTOME_BASIGIN_INTERACTIONS	REACTOME_BASIGIN_INTERACTIONS		21	-0.35928798	-0.96784073	0.527881	0.95123214	1	2153	tags=29%, list=19%, signal=35%
WINTER_HYPOXIA_METAGENE	WINTER_HYPOXIA_METAGENE		151	-0.28355858	-0.96688014	0.48951048	0.9530688	1	3169	tags=33%, list=28%, signal=46%
GERY_CEBP_TARGETS	GERY_CEBP_TARGETS		87	-0.34586108	-0.9668256	0.50179857	0.952301	1	3904	tags=51%, list=35%, signal=77%
RHODES_UNDIFFERENTIATED_CANCER	RHODES_UNDIFFERENTIATED_CANCER		53	-0.3256967	-0.9664409	0.48210922	0.9525343	1	3684	tags=38%, list=33%, signal=56%
LE_EGR2_TARGETS_DN	LE_EGR2_TARGETS_DN		82	-0.31992114	-0.9662502	0.49906892	0.9521384	1	2112	tags=26%, list=19%, signal=31%
QI_HYPOXIA_TARGETS_OF_HIF1A_AND_FOXA2	QI_HYPOXIA_TARGETS_OF_HIF1A_AND_FOXA2		28	-0.34648007	-0.9662499	0.48473284	0.95123756	1	4422	tags=50%, list=39%, signal=82%
MARTENS_BOUND_BY_PML_RARA_FUSION	MARTENS_BOUND_BY_PML_RARA_FUSION		246	-0.24442276	-0.96591175	0.4990991	0.95125705	1	2834	tags=26%, list=25%, signal=34%
REACTOME_TRAF6_MEDIATED_INDUCTION_OF_NFKB_AND_MAP_KINASES_UPON_TLR7_8_OR_9_ACTIVATION	REACTOME_TRAF6_MEDIATED_INDUCTION_OF_NFKB_AND_MAP_KINASES_UPON_TLR7_8_OR_9_ACTIVATION		41	-0.2858648	-0.96586436	0.49142858	0.9504706	1	4321	tags=54%, list=39%, signal=87%
REACTOME_ADP_SIGNALLING_THROUGH_P2RY1	REACTOME_ADP_SIGNALLING_THROUGH_P2RY1		18	-0.34633377	-0.9645362	0.5271454	0.95312876	1	1212	tags=22%, list=11%, signal=25%
REACTOME_G_ALPHA_S_SIGNALLING_EVENTS	REACTOME_G_ALPHA_S_SIGNALLING_EVENTS		76	-0.3135747	-0.96436644	0.5212766	0.9526309	1	3149	tags=42%, list=28%, signal=58%
PID_IFNGPATHWAY	PID_IFNGPATHWAY		21	-0.33236477	-0.9640754	0.49902153	0.9525567	1	3197	tags=33%, list=29%, signal=47%
FOSTER_TOLERANT_MACROPHAGE_UP	FOSTER_TOLERANT_MACROPHAGE_UP		98	-0.34413278	-0.96402335	0.5368043	0.95178556	1	2356	tags=33%, list=21%, signal=41%
FIGUEROA_AML_METHYLATION_CLUSTER_1_UP	FIGUEROA_AML_METHYLATION_CLUSTER_1_UP		47	-0.30804557	-0.9638479	0.49536178	0.95136297	1	927	tags=17%, list=8%, signal=18%
KEGG_MAPK_SIGNALING_PATHWAY	KEGG_MAPK_SIGNALING_PATHWAY		172	-0.2690179	-0.9638429	0.5100917	0.95048463	1	3520	tags=37%, list=31%, signal=53%
ROVERSI_GLIOMA_LOH_REGIONS	ROVERSI_GLIOMA_LOH_REGIONS		29	-0.34947932	-0.963429	0.530888	0.9507224	1	1712	tags=24%, list=15%, signal=28%
JAERVINEN_AMPLIFIED_IN_LARYNGEAL_CANCER	JAERVINEN_AMPLIFIED_IN_LARYNGEAL_CANCER		20	-0.30560267	-0.9624032	0.50687623	0.9525463	1	38	tags=5%, list=0%, signal=5%
CHEN_HOXA5_TARGETS_9HR_DN	CHEN_HOXA5_TARGETS_9HR_DN		29	-0.31871912	-0.9623863	0.496337	0.95170176	1	1178	tags=17%, list=11%, signal=19%
KEGG_PYRUVATE_METABOLISM	KEGG_PYRUVATE_METABOLISM		29	-0.3410403	-0.9623503	0.52190477	0.95090485	1	1749	tags=17%, list=16%, signal=20%
STEGER_ADIPOGENESIS_DN	STEGER_ADIPOGENESIS_DN		24	-0.5040109	-0.9622857	0.53281856	0.95016587	1	2132	tags=50%, list=19%, signal=62%
ACEVEDO_FGFR1_TARGETS_IN_PROSTATE_CANCER_MODEL_DN	ACEVEDO_FGFR1_TARGETS_IN_PROSTATE_CANCER_MODEL_DN		192	-0.32761344	-0.96222156	0.4963768	0.9494752	1	1215	tags=22%, list=11%, signal=25%
MARIADASON_REGULATED_BY_HISTONE_ACETYLATION_DN	MARIADASON_REGULATED_BY_HISTONE_ACETYLATION_DN		28	-0.3224803	-0.9621709	0.52110094	0.9487188	1	3688	tags=36%, list=33%, signal=53%
REACTOME_REGULATION_OF_GLUCOKINASE_BY_GLUCOKINASE_REGULATORY_PROTEIN	REACTOME_REGULATION_OF_GLUCOKINASE_BY_GLUCOKINASE_REGULATORY_PROTEIN		17	-0.32980388	-0.96178025	0.5	0.94887084	1	2933	tags=29%, list=26%, signal=40%
BROWNE_HCMV_INFECTION_6HR_DN	BROWNE_HCMV_INFECTION_6HR_DN		86	-0.27018246	-0.96137965	0.5027223	0.9490703	1	1964	tags=21%, list=18%, signal=25%
CHUNG_BLISTER_CYTOTOXICITY_UP	CHUNG_BLISTER_CYTOTOXICITY_UP		87	-0.2538071	-0.9610693	0.5140187	0.9490041	1	3752	tags=40%, list=34%, signal=60%
MARTENS_TRETINOIN_RESPONSE_DN	MARTENS_TRETINOIN_RESPONSE_DN		411	-0.19867745	-0.961068	0.51039696	0.9481242	1	3795	tags=31%, list=34%, signal=45%
REACTOME_REGULATORY_RNA_PATHWAYS	REACTOME_REGULATORY_RNA_PATHWAYS		15	-0.31078708	-0.9603758	0.49805447	0.9491326	1	1772	tags=20%, list=16%, signal=24%
RIGGINS_TAMOXIFEN_RESISTANCE_UP	RIGGINS_TAMOXIFEN_RESISTANCE_UP		45	-0.32191223	-0.9598997	0.5290909	0.94948137	1	1057	tags=20%, list=9%, signal=22%
HSIAO_HOUSEKEEPING_GENES	HSIAO_HOUSEKEEPING_GENES		278	-0.20710364	-0.9596865	0.43584523	0.9491494	1	4694	tags=44%, list=42%, signal=73%
LASTOWSKA_NEUROBLASTOMA_COPY_NUMBER_UP	LASTOWSKA_NEUROBLASTOMA_COPY_NUMBER_UP		110	-0.24022211	-0.9593023	0.4788991	0.9491942	1	4493	tags=47%, list=40%, signal=78%
PID_NOTCH_PATHWAY	PID_NOTCH_PATHWAY		40	-0.29774192	-0.9588988	0.520073	0.9493142	1	2300	tags=33%, list=21%, signal=41%
GHANDHI_DIRECT_IRRADIATION_DN	GHANDHI_DIRECT_IRRADIATION_DN		15	-0.38718095	-0.9584418	0.5107632	0.9495885	1	602	tags=20%, list=5%, signal=21%
KEGG_EPITHELIAL_CELL_SIGNALING_IN_HELICOBACTER_PYLORI_INFECTION	KEGG_EPITHELIAL_CELL_SIGNALING_IN_HELICOBACTER_PYLORI_INFECTION		42	-0.30019674	-0.9583084	0.51039696	0.9490636	1	2526	tags=40%, list=23%, signal=52%
REACTOME_INTERFERON_ALPHA_BETA_SIGNALING	REACTOME_INTERFERON_ALPHA_BETA_SIGNALING		39	-0.41002417	-0.95829904	0.52099234	0.94820565	1	2588	tags=36%, list=23%, signal=47%
SENESE_HDAC3_TARGETS_DN	SENESE_HDAC3_TARGETS_DN		260	-0.24250096	-0.9581136	0.5070922	0.9478536	1	2319	tags=20%, list=21%, signal=25%
MIKKELSEN_ES_HCP_WITH_H3_UNMETHYLATED	MIKKELSEN_ES_HCP_WITH_H3_UNMETHYLATED		30	-0.36529264	-0.95710844	0.509434	0.9496995	1	2080	tags=33%, list=19%, signal=41%
BOYLAN_MULTIPLE_MYELOMA_D_UP	BOYLAN_MULTIPLE_MYELOMA_D_UP		39	-0.29859132	-0.95660913	0.5345133	0.95015585	1	1870	tags=21%, list=17%, signal=25%
LIAO_METASTASIS	LIAO_METASTASIS		281	-0.22892885	-0.95626855	0.54964536	0.9501914	1	2067	tags=19%, list=18%, signal=23%
WOOD_EBV_EBNA1_TARGETS_DN	WOOD_EBV_EBNA1_TARGETS_DN		32	-0.3355123	-0.95623875	0.51391464	0.94939744	1	2464	tags=31%, list=22%, signal=40%
PETROVA_PROX1_TARGETS_DN	PETROVA_PROX1_TARGETS_DN		39	-0.40906712	-0.95508057	0.5310219	0.95156336	1	1796	tags=36%, list=16%, signal=43%
REACTOME_EXTRACELLULAR_MATRIX_ORGANIZATION	REACTOME_EXTRACELLULAR_MATRIX_ORGANIZATION		63	-0.38999075	-0.95483994	0.5176909	0.95131695	1	1819	tags=35%, list=16%, signal=41%
PEDRIOLI_MIR31_TARGETS_DN	PEDRIOLI_MIR31_TARGETS_DN		194	-0.294747	-0.95473605	0.53641206	0.9507216	1	1956	tags=27%, list=17%, signal=32%
LIEN_BREAST_CARCINOMA_METAPLASTIC	LIEN_BREAST_CARCINOMA_METAPLASTIC		21	-0.46070495	-0.9546254	0.532567	0.95015746	1	1859	tags=38%, list=17%, signal=46%
BIOCARTA_GPCR_PATHWAY	BIOCARTA_GPCR_PATHWAY		18	-0.3086252	-0.95421726	0.48909092	0.9503823	1	4518	tags=61%, list=40%, signal=102%
LINDSTEDT_DENDRITIC_CELL_MATURATION_D	LINDSTEDT_DENDRITIC_CELL_MATURATION_D		51	-0.36686048	-0.95408636	0.5250464	0.9498303	1	3007	tags=39%, list=27%, signal=53%
HUANG_GATA2_TARGETS_UP	HUANG_GATA2_TARGETS_UP		95	-0.33520353	-0.95408154	0.5283019	0.9489789	1	3218	tags=43%, list=29%, signal=60%
KIM_WT1_TARGETS_8HR_DN	KIM_WT1_TARGETS_8HR_DN		78	-0.26843783	-0.9537473	0.5299296	0.9489935	1	2070	tags=21%, list=18%, signal=25%
DAZARD_RESPONSE_TO_UV_NHEK_UP	DAZARD_RESPONSE_TO_UV_NHEK_UP		154	-0.24744055	-0.95364267	0.533913	0.94841695	1	2462	tags=23%, list=22%, signal=30%
KRIGE_RESPONSE_TO_TOSEDOSTAT_6HR_DN	KRIGE_RESPONSE_TO_TOSEDOSTAT_6HR_DN		464	-0.20732427	-0.9536019	0.4794776	0.94764984	1	4109	tags=37%, list=37%, signal=55%
PID_RET_PATHWAY	PID_RET_PATHWAY		25	-0.31394947	-0.9526214	0.5322896	0.94933903	1	1397	tags=16%, list=12%, signal=18%
BROWN_MYELOID_CELL_DEVELOPMENT_DN	BROWN_MYELOID_CELL_DEVELOPMENT_DN		78	-0.26044473	-0.952151	0.51301116	0.94968617	1	193	tags=6%, list=2%, signal=6%
FARMER_BREAST_CANCER_CLUSTER_5	FARMER_BREAST_CANCER_CLUSTER_5		18	-0.5682422	-0.9515992	0.6003937	0.9502939	1	2049	tags=56%, list=18%, signal=68%
DAVICIONI_MOLECULAR_ARMS_VS_ERMS_UP	DAVICIONI_MOLECULAR_ARMS_VS_ERMS_UP		183	-0.2267586	-0.95130354	0.5466179	0.95023525	1	1701	tags=16%, list=15%, signal=19%
MIKKELSEN_NPC_HCP_WITH_H3K4ME3_AND_H3K27ME3	MIKKELSEN_NPC_HCP_WITH_H3K4ME3_AND_H3K27ME3		116	-0.2985086	-0.95107174	0.5204991	0.9499953	1	2605	tags=35%, list=23%, signal=46%
HAN_SATB1_TARGETS_UP	HAN_SATB1_TARGETS_UP		220	-0.2715809	-0.9509905	0.56392294	0.9493585	1	2751	tags=31%, list=25%, signal=41%
ACEVEDO_FGFR1_TARGETS_IN_PROSTATE_CANCER_MODEL_UP	ACEVEDO_FGFR1_TARGETS_IN_PROSTATE_CANCER_MODEL_UP		175	-0.297633	-0.9506459	0.5677656	0.94941723	1	2184	tags=25%, list=20%, signal=30%
REACTOME_GPCR_LIGAND_BINDING	REACTOME_GPCR_LIGAND_BINDING		260	-0.31221944	-0.9506027	0.5250432	0.94870824	1	2151	tags=30%, list=19%, signal=36%
MIKKELSEN_MEF_LCP_WITH_H3K4ME3	MIKKELSEN_MEF_LCP_WITH_H3K4ME3		82	-0.36800522	-0.9501458	0.53571427	0.94906634	1	2303	tags=29%, list=21%, signal=37%
SWEET_KRAS_ONCOGENIC_SIGNATURE	SWEET_KRAS_ONCOGENIC_SIGNATURE		56	-0.2726955	-0.9501011	0.5045372	0.94830275	1	2617	tags=29%, list=23%, signal=37%
KEGG_LONG_TERM_DEPRESSION	KEGG_LONG_TERM_DEPRESSION		41	-0.30257192	-0.9486946	0.52389705	0.95109886	1	2288	tags=27%, list=20%, signal=34%
MARKEY_RB1_CHRONIC_LOF_UP	MARKEY_RB1_CHRONIC_LOF_UP		96	-0.29849514	-0.9475606	0.54594594	0.9532591	1	1418	tags=18%, list=13%, signal=20%
HUMMERICH_SKIN_CANCER_PROGRESSION_UP	HUMMERICH_SKIN_CANCER_PROGRESSION_UP		66	-0.3426385	-0.9464343	0.530303	0.95534873	1	2490	tags=32%, list=22%, signal=41%
IWANAGA_CARCINOGENESIS_BY_KRAS_PTEN_DN	IWANAGA_CARCINOGENESIS_BY_KRAS_PTEN_DN		178	-0.2990702	-0.94636416	0.53500897	0.95467055	1	1853	tags=24%, list=17%, signal=28%
MADAN_DPPA4_TARGETS	MADAN_DPPA4_TARGETS		22	-0.388042	-0.9460745	0.5263158	0.9545237	1	2415	tags=27%, list=22%, signal=35%
LI_WILMS_TUMOR	LI_WILMS_TUMOR		20	-0.39772013	-0.94549835	0.5304348	0.9552526	1	675	tags=25%, list=6%, signal=27%
BURTON_ADIPOGENESIS_8	BURTON_ADIPOGENESIS_8		67	-0.3482994	-0.9453082	0.5475285	0.9549189	1	3512	tags=45%, list=31%, signal=65%
REACTOME_CLASS_A1_RHODOPSIN_LIKE_RECEPTORS	REACTOME_CLASS_A1_RHODOPSIN_LIKE_RECEPTORS		189	-0.32345453	-0.9451978	0.5368421	0.954327	1	2585	tags=35%, list=23%, signal=45%
MCCABE_BOUND_BY_HOXC6	MCCABE_BOUND_BY_HOXC6		178	-0.23220254	-0.9449519	0.56350625	0.9541063	1	2562	tags=22%, list=23%, signal=29%
ABBUD_LIF_SIGNALING_1_UP	ABBUD_LIF_SIGNALING_1_UP		33	-0.35064086	-0.9445937	0.5597826	0.9541442	1	409	tags=12%, list=4%, signal=13%
BIOCARTA_ECM_PATHWAY	BIOCARTA_ECM_PATHWAY		17	-0.3627742	-0.94415855	0.51593626	0.9543361	1	1087	tags=18%, list=10%, signal=20%
REACTOME_G_ALPHA_Q_SIGNALLING_EVENTS	REACTOME_G_ALPHA_Q_SIGNALLING_EVENTS		116	-0.29656208	-0.9433984	0.5506217	0.9555353	1	1777	tags=24%, list=16%, signal=28%
BOYLAN_MULTIPLE_MYELOMA_C_D_UP	BOYLAN_MULTIPLE_MYELOMA_C_D_UP		80	-0.27796164	-0.9433457	0.55159473	0.9548347	1	2153	tags=24%, list=19%, signal=29%
PID_ERBB1_INTERNALIZATION_PATHWAY	PID_ERBB1_INTERNALIZATION_PATHWAY		26	-0.30828732	-0.9431981	0.51704544	0.9543798	1	3764	tags=42%, list=34%, signal=64%
BRUINS_UVC_RESPONSE_MIDDLE	BRUINS_UVC_RESPONSE_MIDDLE		60	-0.25294498	-0.9427336	0.51492536	0.95476705	1	3484	tags=32%, list=31%, signal=46%
KOYAMA_SEMA3B_TARGETS_DN	KOYAMA_SEMA3B_TARGETS_DN		196	-0.23659441	-0.9425587	0.578125	0.95434755	1	2775	tags=26%, list=25%, signal=34%
PID_ANGIOPOIETINRECEPTOR_PATHWAY	PID_ANGIOPOIETINRECEPTOR_PATHWAY		34	-0.31593326	-0.94241714	0.5365419	0.95388407	1	1087	tags=18%, list=10%, signal=19%
BARRIER_CANCER_RELAPSE_NORMAL_SAMPLE_DN	BARRIER_CANCER_RELAPSE_NORMAL_SAMPLE_DN		15	-0.31560016	-0.94117635	0.5217391	0.95627415	1	5166	tags=60%, list=46%, signal=111%
REACTOME_REGULATION_OF_MRNA_STABILITY_BY_PROTEINS_THAT_BIND_AU_RICH_ELEMENTS	REACTOME_REGULATION_OF_MRNA_STABILITY_BY_PROTEINS_THAT_BIND_AU_RICH_ELEMENTS		55	-0.25610396	-0.9397967	0.48846152	0.95914686	1	3677	tags=35%, list=33%, signal=51%
DELYS_THYROID_CANCER_DN	DELYS_THYROID_CANCER_DN		158	-0.33107793	-0.93924797	0.530303	0.9597376	1	1771	tags=28%, list=16%, signal=33%
REACTOME_PHASE1_FUNCTIONALIZATION_OF_COMPOUNDS	REACTOME_PHASE1_FUNCTIONALIZATION_OF_COMPOUNDS		35	-0.3609923	-0.9391676	0.5257143	0.9590914	1	2120	tags=37%, list=19%, signal=46%
DURCHDEWALD_SKIN_CARCINOGENESIS_UP	DURCHDEWALD_SKIN_CARCINOGENESIS_UP		45	-0.31253228	-0.93710834	0.56545454	0.9636218	1	2160	tags=29%, list=19%, signal=36%
LINDGREN_BLADDER_CANCER_CLUSTER_1_DN	LINDGREN_BLADDER_CANCER_CLUSTER_1_DN		236	-0.25084916	-0.9362875	0.54113346	0.96495664	1	3979	tags=40%, list=36%, signal=60%
KEGG_PRION_DISEASES	KEGG_PRION_DISEASES		20	-0.3546715	-0.9355924	0.55656934	0.9659164	1	528	tags=20%, list=5%, signal=21%
HENDRICKS_SMARCA4_TARGETS_UP	HENDRICKS_SMARCA4_TARGETS_UP		31	-0.327541	-0.93540883	0.5625	0.9655083	1	2272	tags=29%, list=20%, signal=36%
WANG_TUMOR_INVASIVENESS_UP	WANG_TUMOR_INVASIVENESS_UP		248	-0.20284043	-0.9349054	0.5028791	0.9659609	1	4605	tags=40%, list=41%, signal=66%
DAVICIONI_RHABDOMYOSARCOMA_PAX_FOXO1_FUSION_UP	DAVICIONI_RHABDOMYOSARCOMA_PAX_FOXO1_FUSION_UP		34	-0.33787242	-0.9337685	0.5575221	0.9682093	1	1592	tags=29%, list=14%, signal=34%
DELYS_THYROID_CANCER_UP	DELYS_THYROID_CANCER_UP		291	-0.28227997	-0.9336013	0.5478261	0.967809	1	2944	tags=35%, list=26%, signal=46%
DANG_REGULATED_BY_MYC_DN	DANG_REGULATED_BY_MYC_DN		172	-0.29576433	-0.93238425	0.56057864	0.9701795	1	2852	tags=29%, list=25%, signal=38%
MULLIGHAN_MLL_SIGNATURE_2_UP	MULLIGHAN_MLL_SIGNATURE_2_UP		238	-0.23244283	-0.9322682	0.5613383	0.9696356	1	4095	tags=42%, list=37%, signal=64%
BREDEMEYER_RAG_SIGNALING_NOT_VIA_ATM_DN	BREDEMEYER_RAG_SIGNALING_NOT_VIA_ATM_DN		35	-0.31304038	-0.931945	0.5494506	0.96961886	1	1648	tags=20%, list=15%, signal=23%
CHYLA_CBFA2T3_TARGETS_UP	CHYLA_CBFA2T3_TARGETS_UP		217	-0.30142	-0.931489	0.5543278	0.96999097	1	2149	tags=26%, list=19%, signal=31%
REACTOME_GPVI_MEDIATED_ACTIVATION_CASCADE	REACTOME_GPVI_MEDIATED_ACTIVATION_CASCADE		23	-0.38416576	-0.93131226	0.5716946	0.9695488	1	2529	tags=35%, list=23%, signal=45%
WHITEFORD_PEDIATRIC_CANCER_MARKERS	WHITEFORD_PEDIATRIC_CANCER_MARKERS		73	-0.34288856	-0.93110627	0.53816044	0.9692306	1	2989	tags=34%, list=27%, signal=46%
ZHAN_MULTIPLE_MYELOMA_CD1_VS_CD2_UP	ZHAN_MULTIPLE_MYELOMA_CD1_VS_CD2_UP		43	-0.3052339	-0.9310507	0.5839695	0.9685178	1	2171	tags=30%, list=19%, signal=37%
MIKKELSEN_MEF_ICP_WITH_H3K27ME3	MIKKELSEN_MEF_ICP_WITH_H3K27ME3		101	-0.3331928	-0.9309495	0.5385965	0.9679649	1	2776	tags=36%, list=25%, signal=47%
DACOSTA_UV_RESPONSE_VIA_ERCC3_XPCS_DN	DACOSTA_UV_RESPONSE_VIA_ERCC3_XPCS_DN		36	-0.30367544	-0.9307824	0.54684514	0.9675863	1	92	tags=6%, list=1%, signal=6%
MARTORIATI_MDM4_TARGETS_NEUROEPITHELIUM_UP	MARTORIATI_MDM4_TARGETS_NEUROEPITHELIUM_UP		100	-0.26198328	-0.930729	0.55714285	0.9668968	1	2952	tags=28%, list=26%, signal=38%
BYSTROEM_CORRELATED_WITH_IL5_UP	BYSTROEM_CORRELATED_WITH_IL5_UP		42	-0.27646303	-0.92986006	0.57495254	0.96835434	1	3255	tags=29%, list=29%, signal=40%
MEISSNER_NPC_HCP_WITH_H3_UNMETHYLATED	MEISSNER_NPC_HCP_WITH_H3_UNMETHYLATED		288	-0.2790445	-0.9295095	0.5939716	0.96849597	1	2800	tags=31%, list=25%, signal=41%
PID_LYMPHANGIOGENESIS_PATHWAY	PID_LYMPHANGIOGENESIS_PATHWAY		17	-0.39834467	-0.92949593	0.5662879	0.96767986	1	2847	tags=41%, list=25%, signal=55%
CHIARADONNA_NEOPLASTIC_TRANSFORMATION_KRAS_DN	CHIARADONNA_NEOPLASTIC_TRANSFORMATION_KRAS_DN		116	-0.32535887	-0.92937535	0.5673624	0.967184	1	3246	tags=39%, list=29%, signal=54%
PANGAS_TUMOR_SUPPRESSION_BY_SMAD1_AND_SMAD5_UP	PANGAS_TUMOR_SUPPRESSION_BY_SMAD1_AND_SMAD5_UP		71	-0.33540854	-0.9280668	0.52962965	0.9698064	1	2161	tags=27%, list=19%, signal=33%
KEGG_TYROSINE_METABOLISM	KEGG_TYROSINE_METABOLISM		27	-0.33803588	-0.92805684	0.540856	0.96899444	1	1513	tags=26%, list=14%, signal=30%
BENPORATH_PRC2_TARGETS	BENPORATH_PRC2_TARGETS		354	-0.2975863	-0.9279489	0.5691769	0.9684426	1	2287	tags=30%, list=20%, signal=36%
DURAND_STROMA_MAX_UP	DURAND_STROMA_MAX_UP		160	-0.32500705	-0.9278069	0.54642856	0.9680195	1	1060	tags=19%, list=9%, signal=21%
WIERENGA_STAT5A_TARGETS_DN	WIERENGA_STAT5A_TARGETS_DN		110	-0.28805238	-0.9274991	0.5627306	0.96794224	1	2251	tags=26%, list=20%, signal=33%
KEGG_RNA_DEGRADATION	KEGG_RNA_DEGRADATION		34	-0.27883363	-0.9273208	0.56561923	0.96756774	1	3588	tags=38%, list=32%, signal=56%
TSAI_RESPONSE_TO_RADIATION_THERAPY	TSAI_RESPONSE_TO_RADIATION_THERAPY		22	-0.42113367	-0.9265687	0.58208954	0.96864486	1	734	tags=23%, list=7%, signal=24%
KYNG_DNA_DAMAGE_UP	KYNG_DNA_DAMAGE_UP		140	-0.26012993	-0.9264388	0.584392	0.96817666	1	1730	tags=19%, list=15%, signal=23%
REACTOME_GASTRIN_CREB_SIGNALLING_PATHWAY_VIA_PKC_AND_MAPK	REACTOME_GASTRIN_CREB_SIGNALLING_PATHWAY_VIA_PKC_AND_MAPK		131	-0.27954817	-0.92578596	0.5910714	0.9689898	1	2505	tags=30%, list=22%, signal=38%
DOUGLAS_BMI1_TARGETS_DN	DOUGLAS_BMI1_TARGETS_DN		151	-0.23356694	-0.92531586	0.5553471	0.96937	1	2405	tags=20%, list=21%, signal=25%
KONDO_EZH2_TARGETS	KONDO_EZH2_TARGETS		135	-0.3001276	-0.92516094	0.5882353	0.96891457	1	1309	tags=20%, list=12%, signal=22%
RAMASWAMY_METASTASIS_UP	RAMASWAMY_METASTASIS_UP		38	-0.26489982	-0.92476577	0.5534351	0.9690503	1	4300	tags=55%, list=38%, signal=89%
REACTOME_GENERIC_TRANSCRIPTION_PATHWAY	REACTOME_GENERIC_TRANSCRIPTION_PATHWAY		89	-0.24521545	-0.9246089	0.5483871	0.9685999	1	1867	tags=19%, list=17%, signal=23%
VECCHI_GASTRIC_CANCER_EARLY_UP	VECCHI_GASTRIC_CANCER_EARLY_UP		234	-0.26213005	-0.92417645	0.53396225	0.96891004	1	3304	tags=30%, list=30%, signal=42%
HAHTOLA_CTCL_CUTANEOUS	HAHTOLA_CTCL_CUTANEOUS		18	-0.3368561	-0.92404526	0.56804734	0.96839875	1	2827	tags=39%, list=25%, signal=52%
BARIS_THYROID_CANCER_UP	BARIS_THYROID_CANCER_UP		17	-0.30603293	-0.9225656	0.5440313	0.9714481	1	91	tags=6%, list=1%, signal=6%
MEDINA_SMARCA4_TARGETS	MEDINA_SMARCA4_TARGETS		24	-0.29086885	-0.92239285	0.59195405	0.9710639	1	1178	tags=13%, list=11%, signal=14%
MCDOWELL_ACUTE_LUNG_INJURY_UP	MCDOWELL_ACUTE_LUNG_INJURY_UP		33	-0.37560016	-0.922301	0.5574388	0.9704842	1	2082	tags=30%, list=19%, signal=37%
KYNG_RESPONSE_TO_H2O2_VIA_ERCC6	KYNG_RESPONSE_TO_H2O2_VIA_ERCC6		15	-0.32682404	-0.9221684	0.5588235	0.96999186	1	2724	tags=27%, list=24%, signal=35%
COLLER_MYC_TARGETS_UP	COLLER_MYC_TARGETS_UP		18	-0.35010597	-0.9219752	0.55069584	0.96964025	1	4345	tags=50%, list=39%, signal=82%
KYNG_DNA_DAMAGE_BY_GAMMA_AND_UV_RADIATION	KYNG_DNA_DAMAGE_BY_GAMMA_AND_UV_RADIATION		56	-0.2827603	-0.9217497	0.56537753	0.9694365	1	2591	tags=29%, list=23%, signal=37%
WESTON_VEGFA_TARGETS	WESTON_VEGFA_TARGETS		78	-0.3573138	-0.92128515	0.5716946	0.96984005	1	1157	tags=21%, list=10%, signal=23%
MATSUDA_NATURAL_KILLER_DIFFERENTIATION	MATSUDA_NATURAL_KILLER_DIFFERENTIATION		332	-0.24835184	-0.92126137	0.57793343	0.9690813	1	2237	tags=23%, list=20%, signal=28%
NAKAJIMA_MAST_CELL	NAKAJIMA_MAST_CELL		35	-0.37029523	-0.92115396	0.5660036	0.9685337	1	3991	tags=57%, list=36%, signal=89%
ZHAN_MULTIPLE_MYELOMA_LB_DN	ZHAN_MULTIPLE_MYELOMA_LB_DN		21	-0.4133241	-0.9208099	0.57528955	0.96861684	1	641	tags=19%, list=6%, signal=20%
DELACROIX_RAR_BOUND_ES	DELACROIX_RAR_BOUND_ES		253	-0.22010395	-0.92067194	0.63603604	0.9681439	1	2542	tags=24%, list=23%, signal=30%
PID_RHOA_REG_PATHWAY	PID_RHOA_REG_PATHWAY		29	-0.2975311	-0.9206065	0.58518517	0.9674776	1	3604	tags=41%, list=32%, signal=61%
MIPS_PA700_20S_PA28_COMPLEX	MIPS_PA700_20S_PA28_COMPLEX		31	-0.31470358	-0.9204802	0.5194274	0.9669414	1	4582	tags=48%, list=41%, signal=82%
DANG_MYC_TARGETS_UP	DANG_MYC_TARGETS_UP		93	-0.23156635	-0.9203743	0.5371747	0.9663863	1	4201	tags=40%, list=38%, signal=63%
ROSTY_CERVICAL_CANCER_PROLIFERATION_CLUSTER	ROSTY_CERVICAL_CANCER_PROLIFERATION_CLUSTER		84	-0.38200718	-0.92018425	0.5669903	0.9660819	1	3304	tags=37%, list=30%, signal=52%
PID_ERBB2ERBB3PATHWAY	PID_ERBB2ERBB3PATHWAY		22	-0.29513362	-0.9198909	0.5719921	0.9660412	1	4411	tags=50%, list=39%, signal=82%
BROWNE_HCMV_INFECTION_20HR_DN	BROWNE_HCMV_INFECTION_20HR_DN		55	-0.29567793	-0.9196084	0.606947	0.965983	1	2038	tags=24%, list=18%, signal=29%
YAMASHITA_LIVER_CANCER_STEM_CELL_UP	YAMASHITA_LIVER_CANCER_STEM_CELL_UP		32	-0.3110032	-0.9193231	0.57714283	0.9658452	1	1592	tags=22%, list=14%, signal=25%
MARKEY_RB1_ACUTE_LOF_UP	MARKEY_RB1_ACUTE_LOF_UP		164	-0.34101182	-0.91927975	0.559415	0.9651397	1	3174	tags=38%, list=28%, signal=53%
KEGG_NICOTINATE_AND_NICOTINAMIDE_METABOLISM	KEGG_NICOTINATE_AND_NICOTINAMIDE_METABOLISM		16	-0.35821158	-0.9190413	0.5725047	0.9649465	1	3657	tags=44%, list=33%, signal=65%
HAMAI_APOPTOSIS_VIA_TRAIL_DN	HAMAI_APOPTOSIS_VIA_TRAIL_DN		121	-0.2757882	-0.9187583	0.61032027	0.9649271	1	3395	tags=38%, list=30%, signal=54%
HADDAD_T_LYMPHOCYTE_AND_NK_PROGENITOR_DN	HADDAD_T_LYMPHOCYTE_AND_NK_PROGENITOR_DN		47	-0.35999078	-0.9181306	0.5905797	0.9658175	1	2558	tags=40%, list=23%, signal=52%
ISSAEVA_MLL2_TARGETS	ISSAEVA_MLL2_TARGETS		39	-0.3855087	-0.91802216	0.5868373	0.9653015	1	798	tags=26%, list=7%, signal=28%
GUENTHER_GROWTH_SPHERICAL_VS_ADHERENT_DN	GUENTHER_GROWTH_SPHERICAL_VS_ADHERENT_DN		21	-0.37687206	-0.9178166	0.57575756	0.96499884	1	3046	tags=38%, list=27%, signal=52%
LEE_AGING_MUSCLE_DN	LEE_AGING_MUSCLE_DN		33	-0.30610198	-0.9170278	0.55919856	0.9662119	1	3167	tags=42%, list=28%, signal=59%
GESERICK_TERT_TARGETS_DN	GESERICK_TERT_TARGETS_DN		18	-0.40946445	-0.9169418	0.56530213	0.96564966	1	2404	tags=39%, list=21%, signal=49%
ZHAN_MULTIPLE_MYELOMA_PR_DN	ZHAN_MULTIPLE_MYELOMA_PR_DN		19	-0.3380246	-0.91656274	0.5461847	0.96585727	1	551	tags=11%, list=5%, signal=11%
ZHENG_FOXP3_TARGETS_IN_T_LYMPHOCYTE_DN	ZHENG_FOXP3_TARGETS_IN_T_LYMPHOCYTE_DN		20	-0.37848893	-0.91622156	0.5555556	0.9659542	1	3084	tags=45%, list=28%, signal=62%
GRADE_COLON_CANCER_UP	GRADE_COLON_CANCER_UP		480	-0.18047154	-0.9161683	0.5352381	0.96528697	1	4616	tags=38%, list=41%, signal=62%
CHANGOLKAR_H2AFY_TARGETS_UP	CHANGOLKAR_H2AFY_TARGETS_UP		21	-0.29836085	-0.9147451	0.59203035	0.96808743	1	3958	tags=38%, list=35%, signal=59%
PID_AP1_PATHWAY	PID_AP1_PATHWAY		38	-0.3269504	-0.91433585	0.5843694	0.9683119	1	1776	tags=24%, list=16%, signal=28%
CAIRO_HEPATOBLASTOMA_UP	CAIRO_HEPATOBLASTOMA_UP		120	-0.2448662	-0.91427577	0.5919854	0.9676417	1	1896	tags=17%, list=17%, signal=20%
BENPORATH_MYC_TARGETS_WITH_EBOX	BENPORATH_MYC_TARGETS_WITH_EBOX		152	-0.20502247	-0.91406125	0.5996409	0.967387	1	3467	tags=31%, list=31%, signal=44%
REACTOME_LYSOSOME_VESICLE_BIOGENESIS	REACTOME_LYSOSOME_VESICLE_BIOGENESIS		16	-0.28678367	-0.9140443	0.54313725	0.96662253	1	2457	tags=25%, list=22%, signal=32%
RAGHAVACHARI_PLATELET_SPECIFIC_GENES	RAGHAVACHARI_PLATELET_SPECIFIC_GENES		44	-0.31647712	-0.9139161	0.56593406	0.9661412	1	2070	tags=23%, list=18%, signal=28%
RUTELLA_RESPONSE_TO_HGF_VS_CSF2RB_AND_IL4_UP	RUTELLA_RESPONSE_TO_HGF_VS_CSF2RB_AND_IL4_UP		247	-0.28252804	-0.91323626	0.5915751	0.96713483	1	4034	tags=43%, list=36%, signal=66%
YAGI_AML_WITH_11Q23_REARRANGED	YAGI_AML_WITH_11Q23_REARRANGED		231	-0.22579437	-0.9126414	0.5989011	0.9679627	1	3219	tags=29%, list=29%, signal=39%
MOHANKUMAR_TLX1_TARGETS_DN	MOHANKUMAR_TLX1_TARGETS_DN		90	-0.29740682	-0.9124384	0.6289753	0.9676572	1	1739	tags=28%, list=16%, signal=33%
SOTIRIOU_BREAST_CANCER_GRADE_1_VS_3_DN	SOTIRIOU_BREAST_CANCER_GRADE_1_VS_3_DN		27	-0.30876252	-0.91208214	0.57361376	0.9678096	1	3512	tags=41%, list=31%, signal=59%
ACEVEDO_LIVER_CANCER_WITH_H3K9ME3_DN	ACEVEDO_LIVER_CANCER_WITH_H3K9ME3_DN		34	-0.3115533	-0.9120361	0.59116024	0.9671201	1	3333	tags=41%, list=30%, signal=58%
WANG_IMMORTALIZED_BY_HOXA9_AND_MEIS1_UP	WANG_IMMORTALIZED_BY_HOXA9_AND_MEIS1_UP		20	-0.3936092	-0.9111543	0.5925926	0.9685188	1	2126	tags=35%, list=19%, signal=43%
REACTOME_UNFOLDED_PROTEIN_RESPONSE	REACTOME_UNFOLDED_PROTEIN_RESPONSE		54	-0.23895721	-0.9105113	0.57251906	0.9694333	1	4274	tags=39%, list=38%, signal=63%
NUTT_GBM_VS_AO_GLIOMA_UP	NUTT_GBM_VS_AO_GLIOMA_UP		30	-0.30701002	-0.9104991	0.5534709	0.96866584	1	607	tags=10%, list=5%, signal=11%
SMID_BREAST_CANCER_ERBB2_UP	SMID_BREAST_CANCER_ERBB2_UP		86	-0.2972049	-0.91034013	0.5878004	0.968272	1	1511	tags=21%, list=13%, signal=24%
REACTOME_MHC_CLASS_II_ANTIGEN_PRESENTATION	REACTOME_MHC_CLASS_II_ANTIGEN_PRESENTATION		55	-0.2591174	-0.9100591	0.58444023	0.96816444	1	1923	tags=16%, list=17%, signal=20%
IVANOVA_HEMATOPOIESIS_INTERMEDIATE_PROGENITOR	IVANOVA_HEMATOPOIESIS_INTERMEDIATE_PROGENITOR		79	-0.23147786	-0.9090887	0.57389635	0.9697876	1	4893	tags=49%, list=44%, signal=87%
LIU_SOX4_TARGETS_DN	LIU_SOX4_TARGETS_DN		184	-0.20086178	-0.90844357	0.5737052	0.9705702	1	4361	tags=39%, list=39%, signal=63%
HERNANDEZ_ABERRANT_MITOSIS_BY_DOCETACEL_2NM_UP	HERNANDEZ_ABERRANT_MITOSIS_BY_DOCETACEL_2NM_UP		46	-0.31536397	-0.90817875	0.6022514	0.97042596	1	2725	tags=33%, list=24%, signal=43%
HUPER_BREAST_BASAL_VS_LUMINAL_DN	HUPER_BREAST_BASAL_VS_LUMINAL_DN		39	-0.3508513	-0.90801483	0.5996205	0.9700216	1	2378	tags=33%, list=21%, signal=42%
GREGORY_SYNTHETIC_LETHAL_WITH_IMATINIB	GREGORY_SYNTHETIC_LETHAL_WITH_IMATINIB		73	-0.24642801	-0.90693396	0.6	0.9720061	1	1180	tags=12%, list=11%, signal=14%
HOOI_ST7_TARGETS_UP	HOOI_ST7_TARGETS_UP		39	-0.3297029	-0.9065122	0.5949821	0.97226703	1	2749	tags=41%, list=25%, signal=54%
BOHN_PRIMARY_IMMUNODEFICIENCY_SYNDROM_UP	BOHN_PRIMARY_IMMUNODEFICIENCY_SYNDROM_UP		28	-0.29131737	-0.9063503	0.58348626	0.9718955	1	4340	tags=61%, list=39%, signal=99%
POTTI_5FU_SENSITIVITY	POTTI_5FU_SENSITIVITY		19	-0.31450588	-0.9056312	0.59809524	0.9729187	1	801	tags=16%, list=7%, signal=17%
BIOCARTA_MYOSIN_PATHWAY	BIOCARTA_MYOSIN_PATHWAY		16	-0.33809605	-0.90545666	0.5724508	0.97259575	1	1223	tags=19%, list=11%, signal=21%
REACTOME_SIGNALLING_BY_NGF	REACTOME_SIGNALLING_BY_NGF		132	-0.22198966	-0.9053778	0.58550185	0.9720102	1	4419	tags=43%, list=39%, signal=70%
PID_BMPPATHWAY	PID_BMPPATHWAY		19	-0.3331877	-0.904821	0.6094571	0.9726532	1	1526	tags=26%, list=14%, signal=30%
ROSS_AML_WITH_AML1_ETO_FUSION	ROSS_AML_WITH_AML1_ETO_FUSION		46	-0.2803501	-0.90470743	0.6142596	0.97216463	1	3054	tags=35%, list=27%, signal=48%
BERENJENO_TRANSFORMED_BY_RHOA_DN	BERENJENO_TRANSFORMED_BY_RHOA_DN		282	-0.27894473	-0.9038142	0.55597013	0.97359294	1	2459	tags=28%, list=22%, signal=35%
NIELSEN_LIPOSARCOMA_UP	NIELSEN_LIPOSARCOMA_UP		15	-0.42166626	-0.90364665	0.60583943	0.973244	1	1522	tags=27%, list=14%, signal=31%
ZHAN_V2_LATE_DIFFERENTIATION_GENES	ZHAN_V2_LATE_DIFFERENTIATION_GENES		36	-0.25879264	-0.9036106	0.58034027	0.97253674	1	3277	tags=31%, list=29%, signal=43%
IWANAGA_CARCINOGENESIS_BY_KRAS_DN	IWANAGA_CARCINOGENESIS_BY_KRAS_DN		69	-0.2719206	-0.90305156	0.6185383	0.9731092	1	959	tags=12%, list=9%, signal=13%
SEITZ_NEOPLASTIC_TRANSFORMATION_BY_8P_DELETION_UP	SEITZ_NEOPLASTIC_TRANSFORMATION_BY_8P_DELETION_UP		46	-0.37686324	-0.9030358	0.57630163	0.97235906	1	1583	tags=30%, list=14%, signal=35%
KRIGE_AMINO_ACID_DEPRIVATION	KRIGE_AMINO_ACID_DEPRIVATION		21	-0.33649513	-0.9028044	0.56226414	0.9720937	1	2912	tags=43%, list=26%, signal=58%
MURATA_VIRULENCE_OF_H_PILORI	MURATA_VIRULENCE_OF_H_PILORI		17	-0.39082316	-0.9027288	0.599631	0.9714916	1	648	tags=18%, list=6%, signal=19%
MCBRYAN_PUBERTAL_BREAST_3_4WK_DN	MCBRYAN_PUBERTAL_BREAST_3_4WK_DN		26	-0.3258662	-0.90200555	0.5985267	0.97249293	1	3434	tags=46%, list=31%, signal=66%
WEST_ADRENOCORTICAL_TUMOR_DN	WEST_ADRENOCORTICAL_TUMOR_DN		341	-0.271669	-0.9019946	0.5923913	0.9717305	1	2288	tags=25%, list=20%, signal=30%
REACTOME_SIGNALLING_TO_RAS	REACTOME_SIGNALLING_TO_RAS		18	-0.2939544	-0.90174544	0.58237547	0.9715535	1	4250	tags=50%, list=38%, signal=80%
BIOCARTA_ACTINY_PATHWAY	BIOCARTA_ACTINY_PATHWAY		16	-0.3388364	-0.90160644	0.5800781	0.97111493	1	4845	tags=50%, list=43%, signal=88%
BIOCARTA_RHO_PATHWAY	BIOCARTA_RHO_PATHWAY		27	-0.29022306	-0.90105695	0.5680147	0.97166216	1	4266	tags=48%, list=38%, signal=78%
CHIN_BREAST_CANCER_COPY_NUMBER_UP	CHIN_BREAST_CANCER_COPY_NUMBER_UP		17	-0.32329562	-0.9010466	0.60583943	0.97090125	1	5323	tags=65%, list=48%, signal=123%
REACTOME_CLASS_B_2_SECRETIN_FAMILY_RECEPTORS	REACTOME_CLASS_B_2_SECRETIN_FAMILY_RECEPTORS		63	-0.30722693	-0.90100616	0.625	0.9702096	1	1212	tags=21%, list=11%, signal=23%
ZHOU_INFLAMMATORY_RESPONSE_FIMA_UP	ZHOU_INFLAMMATORY_RESPONSE_FIMA_UP		235	-0.27032387	-0.90100515	0.6443662	0.9694259	1	1672	tags=20%, list=15%, signal=24%
ONDER_CDH1_TARGETS_2_UP	ONDER_CDH1_TARGETS_2_UP		159	-0.34643307	-0.90047324	0.5881262	0.96992457	1	1929	tags=30%, list=17%, signal=36%
BRACHAT_RESPONSE_TO_CAMPTOTHECIN_UP	BRACHAT_RESPONSE_TO_CAMPTOTHECIN_UP		19	-0.31809813	-0.8997168	0.57714283	0.9709688	1	1753	tags=21%, list=16%, signal=25%
HOWLIN_CITED1_TARGETS_2_DN	HOWLIN_CITED1_TARGETS_2_DN		15	-0.38477278	-0.8996602	0.59636366	0.97033584	1	1097	tags=33%, list=10%, signal=37%
PARK_APL_PATHOGENESIS_DN	PARK_APL_PATHOGENESIS_DN		35	-0.31916094	-0.8994993	0.5857143	0.9699763	1	2079	tags=29%, list=19%, signal=35%
POOLA_INVASIVE_BREAST_CANCER_DN	POOLA_INVASIVE_BREAST_CANCER_DN		82	-0.30618256	-0.8984341	0.62201834	0.9717453	1	1913	tags=29%, list=17%, signal=35%
PARENT_MTOR_SIGNALING_UP	PARENT_MTOR_SIGNALING_UP		325	-0.1978348	-0.89837474	0.6320755	0.9710913	1	2901	tags=23%, list=26%, signal=30%
LABBE_TGFB1_TARGETS_DN	LABBE_TGFB1_TARGETS_DN		78	-0.2856398	-0.89752585	0.654386	0.9725312	1	2467	tags=32%, list=22%, signal=41%
ZHENG_GLIOBLASTOMA_PLASTICITY_UP	ZHENG_GLIOBLASTOMA_PLASTICITY_UP		166	-0.27328908	-0.89713615	0.61509436	0.9727045	1	1953	tags=20%, list=17%, signal=24%
CUI_TCF21_TARGETS_DN	CUI_TCF21_TARGETS_DN		20	-0.3468305	-0.8967179	0.6406844	0.9730237	1	1377	tags=25%, list=12%, signal=28%
REACTOME_REGULATION_OF_ORNITHINE_DECARBOXYLASE_ODC	REACTOME_REGULATION_OF_ORNITHINE_DECARBOXYLASE_ODC		40	-0.2706746	-0.8963855	0.5278884	0.9731361	1	3677	tags=38%, list=33%, signal=56%
WAKABAYASHI_ADIPOGENESIS_PPARG_BOUND_8D	WAKABAYASHI_ADIPOGENESIS_PPARG_BOUND_8D		379	-0.1944921	-0.8963721	0.62431943	0.97238433	1	4008	tags=35%, list=36%, signal=52%
ZHONG_SECRETOME_OF_LUNG_CANCER_AND_MACROPHAGE	ZHONG_SECRETOME_OF_LUNG_CANCER_AND_MACROPHAGE		53	-0.2809423	-0.89608866	0.5970425	0.9723377	1	4019	tags=38%, list=36%, signal=59%
PID_PLK1_PATHWAY	PID_PLK1_PATHWAY		29	-0.3363733	-0.8958157	0.5592233	0.97223794	1	5325	tags=66%, list=48%, signal=125%
DARWICHE_PAPILLOMA_RISK_LOW_UP	DARWICHE_PAPILLOMA_RISK_LOW_UP		92	-0.24687788	-0.8957663	0.6052174	0.9715964	1	3501	tags=37%, list=31%, signal=53%
KYNG_RESPONSE_TO_H2O2_VIA_ERCC6_UP	KYNG_RESPONSE_TO_H2O2_VIA_ERCC6_UP		27	-0.25970936	-0.89574283	0.5450902	0.9708746	1	4229	tags=56%, list=38%, signal=89%
KAN_RESPONSE_TO_ARSENIC_TRIOXIDE	KAN_RESPONSE_TO_ARSENIC_TRIOXIDE		72	-0.2997251	-0.8956889	0.66843975	0.9702244	1	1291	tags=18%, list=12%, signal=20%
WIERENGA_PML_INTERACTOME	WIERENGA_PML_INTERACTOME		25	-0.2563793	-0.89513195	0.5747573	0.9708578	1	4625	tags=48%, list=41%, signal=82%
LINDGREN_BLADDER_CANCER_CLUSTER_2A_DN	LINDGREN_BLADDER_CANCER_CLUSTER_2A_DN		80	-0.2872997	-0.8949211	0.60634327	0.97061306	1	2802	tags=28%, list=25%, signal=36%
BOQUEST_STEM_CELL_CULTURED_VS_FRESH_DN	BOQUEST_STEM_CELL_CULTURED_VS_FRESH_DN		18	-0.42653397	-0.89481854	0.6062271	0.9701107	1	3139	tags=56%, list=28%, signal=77%
AGUIRRE_PANCREATIC_CANCER_COPY_NUMBER_DN	AGUIRRE_PANCREATIC_CANCER_COPY_NUMBER_DN		128	-0.20747517	-0.8943864	0.5796545	0.9703678	1	3083	tags=24%, list=28%, signal=33%
KEGG_PROTEASOME	KEGG_PROTEASOME		36	-0.27509424	-0.89377445	0.55241936	0.97103196	1	3677	tags=36%, list=33%, signal=54%
REACTOME_DEGRADATION_OF_THE_EXTRACELLULAR_MATRIX	REACTOME_DEGRADATION_OF_THE_EXTRACELLULAR_MATRIX		21	-0.4157197	-0.89374787	0.61964285	0.97032046	1	1758	tags=38%, list=16%, signal=45%
RATTENBACHER_BOUND_BY_CELF1	RATTENBACHER_BOUND_BY_CELF1		192	-0.22415395	-0.89337736	0.6363636	0.970464	1	1276	tags=12%, list=11%, signal=13%
PID_RETINOIC_ACID_PATHWAY	PID_RETINOIC_ACID_PATHWAY		17	-0.28855884	-0.89292353	0.5681382	0.9707996	1	3254	tags=29%, list=29%, signal=41%
PASQUALUCCI_LYMPHOMA_BY_GC_STAGE_DN	PASQUALUCCI_LYMPHOMA_BY_GC_STAGE_DN		94	-0.26950735	-0.8929095	0.5834829	0.97006243	1	1949	tags=22%, list=17%, signal=27%
GU_PDEF_TARGETS_UP	GU_PDEF_TARGETS_UP		47	-0.35746345	-0.8928482	0.60254085	0.96944696	1	1791	tags=28%, list=16%, signal=33%
REACTOME_METABOLISM_OF_PROTEINS	REACTOME_METABOLISM_OF_PROTEINS		252	-0.18168211	-0.89251393	0.5646388	0.96946067	1	4057	tags=29%, list=36%, signal=44%
QI_PLASMACYTOMA_DN	QI_PLASMACYTOMA_DN		75	-0.27541628	-0.89221656	0.61202186	0.96941006	1	2105	tags=21%, list=19%, signal=26%
CHAUHAN_RESPONSE_TO_METHOXYESTRADIOL_DN	CHAUHAN_RESPONSE_TO_METHOXYESTRADIOL_DN		77	-0.23669904	-0.8918769	0.6025641	0.9694683	1	3807	tags=35%, list=34%, signal=53%
LIN_APC_TARGETS	LIN_APC_TARGETS		47	-0.24901368	-0.89148337	0.5836502	0.9696644	1	3292	tags=28%, list=29%, signal=39%
REACTOME_COLLAGEN_FORMATION	REACTOME_COLLAGEN_FORMATION		42	-0.37728983	-0.89077115	0.59586465	0.97068083	1	1819	tags=33%, list=16%, signal=40%
GARGALOVIC_RESPONSE_TO_OXIDIZED_PHOSPHOLIPIDS_TURQUOISE_DN	GARGALOVIC_RESPONSE_TO_OXIDIZED_PHOSPHOLIPIDS_TURQUOISE_DN		23	-0.32840136	-0.89065653	0.57197696	0.97024024	1	3146	tags=35%, list=28%, signal=48%
MULLIGHAN_NPM1_SIGNATURE_3_DN	MULLIGHAN_NPM1_SIGNATURE_3_DN		83	-0.26747453	-0.89023805	0.6198198	0.97048056	1	2484	tags=28%, list=22%, signal=35%
MCMURRAY_TP53_HRAS_COOPERATION_RESPONSE_UP	MCMURRAY_TP53_HRAS_COOPERATION_RESPONSE_UP		17	-0.44126412	-0.89013946	0.6144144	0.96994525	1	2433	tags=47%, list=22%, signal=60%
GRABARCZYK_BCL11B_TARGETS_DN	GRABARCZYK_BCL11B_TARGETS_DN		31	-0.30433926	-0.8901058	0.62432915	0.96927094	1	3020	tags=39%, list=27%, signal=53%
GOLUB_ALL_VS_AML_DN	GOLUB_ALL_VS_AML_DN		17	-0.34168237	-0.88980734	0.6351852	0.9692007	1	4800	tags=71%, list=43%, signal=123%
GUTIERREZ_CHRONIC_LYMPHOCYTIC_LEUKEMIA_DN	GUTIERREZ_CHRONIC_LYMPHOCYTIC_LEUKEMIA_DN		31	-0.3110639	-0.88980013	0.6075269	0.9684595	1	2749	tags=35%, list=25%, signal=47%
PID_EPHBFWDPATHWAY	PID_EPHBFWDPATHWAY		30	-0.30227703	-0.88979614	0.578629	0.96770835	1	2819	tags=30%, list=25%, signal=40%
HALMOS_CEBPA_TARGETS_UP	HALMOS_CEBPA_TARGETS_UP		35	-0.32516453	-0.8893025	0.6533575	0.9681322	1	1625	tags=31%, list=15%, signal=37%
NOJIMA_SFRP2_TARGETS_DN	NOJIMA_SFRP2_TARGETS_DN		15	-0.40756962	-0.8887169	0.6003683	0.9688025	1	2165	tags=40%, list=19%, signal=50%
HADDAD_B_LYMPHOCYTE_PROGENITOR	HADDAD_B_LYMPHOCYTE_PROGENITOR		148	-0.2544262	-0.88869965	0.6339286	0.96808887	1	970	tags=11%, list=9%, signal=12%
KEGG_RETINOL_METABOLISM	KEGG_RETINOL_METABOLISM		23	-0.33849478	-0.8884751	0.64354527	0.9679184	1	1769	tags=35%, list=16%, signal=41%
BROWNE_HCMV_INFECTION_20HR_UP	BROWNE_HCMV_INFECTION_20HR_UP		136	-0.21347317	-0.8881866	0.6476015	0.96786386	1	3408	tags=29%, list=30%, signal=42%
COATES_MACROPHAGE_M1_VS_M2_UP	COATES_MACROPHAGE_M1_VS_M2_UP		45	-0.3137194	-0.8879955	0.61610484	0.96757674	1	2585	tags=29%, list=23%, signal=37%
REACTOME_CELL_CELL_JUNCTION_ORGANIZATION	REACTOME_CELL_CELL_JUNCTION_ORGANIZATION		41	-0.3049543	-0.8879363	0.6023622	0.9669546	1	1025	tags=17%, list=9%, signal=19%
GAL_LEUKEMIC_STEM_CELL_UP	GAL_LEUKEMIC_STEM_CELL_UP		55	-0.2731626	-0.8879077	0.6448598	0.9662846	1	1159	tags=16%, list=10%, signal=18%
DAUER_STAT3_TARGETS_DN	DAUER_STAT3_TARGETS_DN		31	-0.39722055	-0.887889	0.5970425	0.96556973	1	1825	tags=39%, list=16%, signal=46%
GAVIN_PDE3B_TARGETS	GAVIN_PDE3B_TARGETS		16	-0.404178	-0.88773775	0.6252354	0.9652232	1	1432	tags=25%, list=13%, signal=29%
SAMOLS_TARGETS_OF_KHSV_MIRNAS_DN	SAMOLS_TARGETS_OF_KHSV_MIRNAS_DN		31	-0.32578772	-0.8874597	0.625	0.965102	1	1622	tags=19%, list=14%, signal=23%
DARWICHE_SQUAMOUS_CELL_CARCINOMA_UP	DARWICHE_SQUAMOUS_CELL_CARCINOMA_UP		79	-0.25974217	-0.8871287	0.6126761	0.9651266	1	3596	tags=41%, list=32%, signal=59%
PARENT_MTOR_SIGNALING_DN	PARENT_MTOR_SIGNALING_DN		26	-0.31951997	-0.88688314	0.62431943	0.9650071	1	1778	tags=27%, list=16%, signal=32%
LEE_LIVER_CANCER_E2F1_UP	LEE_LIVER_CANCER_E2F1_UP		48	-0.3249081	-0.88660324	0.63423425	0.96489966	1	2873	tags=44%, list=26%, signal=59%
DARWICHE_PAPILLOMA_RISK_HIGH_UP	DARWICHE_PAPILLOMA_RISK_HIGH_UP		78	-0.25282082	-0.8857852	0.6392294	0.96616393	1	3501	tags=37%, list=31%, signal=54%
JIANG_HYPOXIA_VIA_VHL	JIANG_HYPOXIA_VIA_VHL		24	-0.27740684	-0.8857237	0.5995976	0.9655445	1	4043	tags=42%, list=36%, signal=65%
CHEN_PDGF_TARGETS	CHEN_PDGF_TARGETS		15	-0.35558188	-0.8854105	0.59302324	0.9655497	1	3017	tags=40%, list=27%, signal=55%
GAZDA_DIAMOND_BLACKFAN_ANEMIA_MYELOID_DN	GAZDA_DIAMOND_BLACKFAN_ANEMIA_MYELOID_DN		23	-0.2573789	-0.8851103	0.5857988	0.9655524	1	3219	tags=26%, list=29%, signal=37%
MIKKELSEN_NPC_HCP_WITH_H3K27ME3	MIKKELSEN_NPC_HCP_WITH_H3K27ME3		194	-0.28607213	-0.8846732	0.6010545	0.9659085	1	2907	tags=37%, list=26%, signal=49%
DAVIES_MULTIPLE_MYELOMA_VS_MGUS_DN	DAVIES_MULTIPLE_MYELOMA_VS_MGUS_DN		22	-0.3501568	-0.8841902	0.61182994	0.9662941	1	3043	tags=36%, list=27%, signal=50%
KEGG_LEISHMANIA_INFECTION	KEGG_LEISHMANIA_INFECTION		29	-0.33995366	-0.8837389	0.6003717	0.96667194	1	3785	tags=45%, list=34%, signal=68%
BILANGES_RAPAMYCIN_SENSITIVE_VIA_TSC1_AND_TSC2	BILANGES_RAPAMYCIN_SENSITIVE_VIA_TSC1_AND_TSC2		40	-0.24957663	-0.8836094	0.55241936	0.96624386	1	5345	tags=55%, list=48%, signal=105%
POMEROY_MEDULLOBLASTOMA_DESMOPLASIC_VS_CLASSIC_DN	POMEROY_MEDULLOBLASTOMA_DESMOPLASIC_VS_CLASSIC_DN		41	-0.31906125	-0.8835816	0.620438	0.96557623	1	801	tags=15%, list=7%, signal=16%
CHICAS_RB1_TARGETS_CONFLUENT	CHICAS_RB1_TARGETS_CONFLUENT		329	-0.2845143	-0.8831192	0.6135957	0.96589583	1	2056	tags=24%, list=18%, signal=28%
PID_PI3KCIPATHWAY	PID_PI3KCIPATHWAY		30	-0.31318173	-0.8821848	0.59963435	0.96745265	1	2030	tags=20%, list=18%, signal=24%
GRESHOCK_CANCER_COPY_NUMBER_UP	GRESHOCK_CANCER_COPY_NUMBER_UP		198	-0.20930226	-0.882037	0.65284973	0.96708	1	2037	tags=19%, list=18%, signal=22%
ROSS_AML_WITH_MLL_FUSIONS	ROSS_AML_WITH_MLL_FUSIONS		53	-0.28476885	-0.8818038	0.62428844	0.96691966	1	2915	tags=34%, list=26%, signal=46%
PID_GLYPICAN_1PATHWAY	PID_GLYPICAN_1PATHWAY		15	-0.3708598	-0.88179976	0.6433824	0.96618843	1	395	tags=13%, list=4%, signal=14%
DASU_IL6_SIGNALING_UP	DASU_IL6_SIGNALING_UP		36	-0.33035266	-0.8809313	0.608229	0.96760464	1	1377	tags=19%, list=12%, signal=22%
KYNG_DNA_DAMAGE_BY_GAMMA_RADIATION	KYNG_DNA_DAMAGE_BY_GAMMA_RADIATION		56	-0.2790353	-0.8802027	0.6528029	0.96859145	1	1730	tags=18%, list=15%, signal=21%
MULLIGHAN_NPM1_SIGNATURE_3_UP	MULLIGHAN_NPM1_SIGNATURE_3_UP		185	-0.2209945	-0.87995046	0.6630435	0.9684462	1	2069	tags=17%, list=18%, signal=20%
BAELDE_DIABETIC_NEPHROPATHY_UP	BAELDE_DIABETIC_NEPHROPATHY_UP		48	-0.3164643	-0.8792693	0.6321627	0.96937555	1	1040	tags=17%, list=9%, signal=18%
ELVIDGE_HIF1A_AND_HIF2A_TARGETS_UP	ELVIDGE_HIF1A_AND_HIF2A_TARGETS_UP		26	-0.2894395	-0.8792297	0.6295546	0.9687186	1	1800	tags=23%, list=16%, signal=27%
ALONSO_METASTASIS_UP	ALONSO_METASTASIS_UP		126	-0.22213309	-0.87890697	0.5929368	0.968789	1	2674	tags=21%, list=24%, signal=28%
AMIT_SERUM_RESPONSE_480_MCF10A	AMIT_SERUM_RESPONSE_480_MCF10A		20	-0.31950432	-0.8789035	0.6416819	0.96806264	1	1915	tags=25%, list=17%, signal=30%
HOWLIN_CITED1_TARGETS_1_UP	HOWLIN_CITED1_TARGETS_1_UP		22	-0.32777494	-0.8788686	0.64828897	0.96742564	1	1621	tags=27%, list=14%, signal=32%
JAATINEN_HEMATOPOIETIC_STEM_CELL_DN	JAATINEN_HEMATOPOIETIC_STEM_CELL_DN		137	-0.33042386	-0.878683	0.6236749	0.9671292	1	1555	tags=22%, list=14%, signal=25%
REACTOME_SIGNALING_BY_FGFR_IN_DISEASE	REACTOME_SIGNALING_BY_FGFR_IN_DISEASE		72	-0.2372904	-0.87779063	0.6461825	0.96851027	1	3875	tags=38%, list=35%, signal=57%
WONG_ENDMETRIUM_CANCER_DN	WONG_ENDMETRIUM_CANCER_DN		46	-0.38738534	-0.87764984	0.61205274	0.9681231	1	1972	tags=39%, list=18%, signal=47%
HOLLMANN_APOPTOSIS_VIA_CD40_DN	HOLLMANN_APOPTOSIS_VIA_CD40_DN		150	-0.22354944	-0.8772517	0.6440678	0.96828645	1	3674	tags=33%, list=33%, signal=48%
SENESE_HDAC1_TARGETS_DN	SENESE_HDAC1_TARGETS_DN		137	-0.26694214	-0.87656003	0.61071426	0.96929157	1	2048	tags=25%, list=18%, signal=30%
HELLER_HDAC_TARGETS_UP	HELLER_HDAC_TARGETS_UP		172	-0.23090045	-0.8763205	0.66964287	0.96914124	1	2904	tags=28%, list=26%, signal=38%
PATIL_LIVER_CANCER	PATIL_LIVER_CANCER		418	-0.2041771	-0.8762978	0.6363636	0.9684613	1	3650	tags=28%, list=33%, signal=41%
MATZUK_CENTRAL_FOR_FEMALE_FERTILITY	MATZUK_CENTRAL_FOR_FEMALE_FERTILITY		16	-0.33373374	-0.87579626	0.64448667	0.96899813	1	1078	tags=25%, list=10%, signal=28%
SATO_SILENCED_BY_METHYLATION_IN_PANCREATIC_CANCER_1	SATO_SILENCED_BY_METHYLATION_IN_PANCREATIC_CANCER_1		247	-0.2717646	-0.8754345	0.6937086	0.96914434	1	2467	tags=30%, list=22%, signal=38%
NING_CHRONIC_OBSTRUCTIVE_PULMONARY_DISEASE_UP	NING_CHRONIC_OBSTRUCTIVE_PULMONARY_DISEASE_UP		107	-0.23402639	-0.8753297	0.6258741	0.96864355	1	3172	tags=35%, list=28%, signal=48%
PID_ERBB1_DOWNSTREAM_PATHWAY	PID_ERBB1_DOWNSTREAM_PATHWAY		77	-0.24513584	-0.8752943	0.60348165	0.9680047	1	4419	tags=48%, list=39%, signal=79%
WONG_PROTEASOME_GENE_MODULE	WONG_PROTEASOME_GENE_MODULE		35	-0.2619697	-0.8752915	0.5547025	0.9672775	1	2686	tags=26%, list=24%, signal=34%
FERRANDO_T_ALL_WITH_MLL_ENL_FUSION_DN	FERRANDO_T_ALL_WITH_MLL_ENL_FUSION_DN		59	-0.2609471	-0.8752475	0.63883847	0.9666739	1	3376	tags=31%, list=30%, signal=43%
BURTON_ADIPOGENESIS_9	BURTON_ADIPOGENESIS_9		73	-0.2965444	-0.87523305	0.61020035	0.9659759	1	3213	tags=34%, list=29%, signal=48%
IWANAGA_CARCINOGENESIS_BY_KRAS_UP	IWANAGA_CARCINOGENESIS_BY_KRAS_UP		92	-0.2612053	-0.8751722	0.6725979	0.96541643	1	860	tags=12%, list=8%, signal=13%
MAYBURD_RESPONSE_TO_L663536_UP	MAYBURD_RESPONSE_TO_L663536_UP		15	-0.31265548	-0.87488943	0.6184211	0.96541977	1	4515	tags=60%, list=40%, signal=100%
MIKKELSEN_IPS_ICP_WITH_H3K27ME3	MIKKELSEN_IPS_ICP_WITH_H3K27ME3		30	-0.34411076	-0.8748714	0.64705884	0.96474594	1	2931	tags=47%, list=26%, signal=63%
PID_THROMBIN_PAR1_PATHWAY	PID_THROMBIN_PAR1_PATHWAY		30	-0.2804003	-0.8746857	0.63265306	0.96443796	1	552	tags=10%, list=5%, signal=10%
GAZDA_DIAMOND_BLACKFAN_ANEMIA_ERYTHROID_DN	GAZDA_DIAMOND_BLACKFAN_ANEMIA_ERYTHROID_DN		239	-0.19667192	-0.87427646	0.70088494	0.9646754	1	2386	tags=18%, list=21%, signal=22%
UEDA_CENTRAL_CLOCK	UEDA_CENTRAL_CLOCK		64	-0.26483625	-0.8742481	0.64165103	0.9640258	1	2261	tags=27%, list=20%, signal=33%
ISHIDA_E2F_TARGETS	ISHIDA_E2F_TARGETS		37	-0.38557106	-0.8740251	0.5864078	0.9638525	1	2412	tags=24%, list=22%, signal=31%
JI_RESPONSE_TO_FSH_UP	JI_RESPONSE_TO_FSH_UP		53	-0.26198888	-0.8737732	0.6519337	0.96376336	1	2500	tags=25%, list=22%, signal=31%
ASTON_MAJOR_DEPRESSIVE_DISORDER_DN	ASTON_MAJOR_DEPRESSIVE_DISORDER_DN		106	-0.23334958	-0.873539	0.6877193	0.9636232	1	2698	tags=25%, list=24%, signal=32%
PID_INTEGRIN_A4B1_PATHWAY	PID_INTEGRIN_A4B1_PATHWAY		23	-0.32522798	-0.87295246	0.6259542	0.96428746	1	2819	tags=26%, list=25%, signal=35%
BOYAULT_LIVER_CANCER_SUBCLASS_G3_UP	BOYAULT_LIVER_CANCER_SUBCLASS_G3_UP		120	-0.25815803	-0.87291336	0.56673115	0.96366173	1	3945	tags=33%, list=35%, signal=51%
FULCHER_INFLAMMATORY_RESPONSE_LECTIN_VS_LPS_DN	FULCHER_INFLAMMATORY_RESPONSE_LECTIN_VS_LPS_DN		233	-0.2857304	-0.87280625	0.6289425	0.96319425	1	2871	tags=29%, list=26%, signal=38%
REACTOME_SIGNALING_BY_ERBB2	REACTOME_SIGNALING_BY_ERBB2		53	-0.23968574	-0.87280554	0.65200764	0.96247613	1	3875	tags=36%, list=35%, signal=55%
IVANOVA_HEMATOPOIESIS_STEM_CELL_LONG_TERM	IVANOVA_HEMATOPOIESIS_STEM_CELL_LONG_TERM		152	-0.25594395	-0.8727619	0.6759259	0.9618651	1	2404	tags=24%, list=21%, signal=30%
STEGER_ADIPOGENESIS_UP	STEGER_ADIPOGENESIS_UP		18	-0.45577005	-0.8725398	0.6360153	0.961684	1	2996	tags=50%, list=27%, signal=68%
SLEBOS_HEAD_AND_NECK_CANCER_WITH_HPV_UP	SLEBOS_HEAD_AND_NECK_CANCER_WITH_HPV_UP		40	-0.28220528	-0.87159336	0.58587784	0.9631721	1	2064	tags=20%, list=18%, signal=24%
SWEET_LUNG_CANCER_KRAS_DN	SWEET_LUNG_CANCER_KRAS_DN		312	-0.32458732	-0.8714303	0.61878455	0.9628458	1	1672	tags=24%, list=15%, signal=27%
REACTOME_GPCR_DOWNSTREAM_SIGNALING	REACTOME_GPCR_DOWNSTREAM_SIGNALING		306	-0.266143	-0.8709238	0.6449912	0.96331793	1	2151	tags=25%, list=19%, signal=30%
LINDGREN_BLADDER_CANCER_CLUSTER_3_UP	LINDGREN_BLADDER_CANCER_CLUSTER_3_UP		189	-0.24116151	-0.8708758	0.57438797	0.962701	1	4140	tags=41%, list=37%, signal=64%
ROVERSI_GLIOMA_COPY_NUMBER_DN	ROVERSI_GLIOMA_COPY_NUMBER_DN		35	-0.2670229	-0.8706953	0.6606786	0.96242607	1	2852	tags=29%, list=25%, signal=38%
YANG_BREAST_CANCER_ESR1_UP	YANG_BREAST_CANCER_ESR1_UP		19	-0.35683984	-0.8703964	0.6519337	0.9624023	1	1370	tags=26%, list=12%, signal=30%
REACTOME_TRNA_AMINOACYLATION	REACTOME_TRNA_AMINOACYLATION		20	-0.28784207	-0.8702541	0.578629	0.9620383	1	4758	tags=50%, list=42%, signal=87%
CREIGHTON_ENDOCRINE_THERAPY_RESISTANCE_2	CREIGHTON_ENDOCRINE_THERAPY_RESISTANCE_2		139	-0.23705232	-0.8702314	0.6666667	0.96138066	1	2644	tags=26%, list=24%, signal=33%
WILCOX_PRESPONSE_TO_ROGESTERONE_DN	WILCOX_PRESPONSE_TO_ROGESTERONE_DN		31	-0.34242913	-0.87019575	0.6636528	0.9607602	1	1819	tags=32%, list=16%, signal=38%
GAVIN_FOXP3_TARGETS_CLUSTER_T7	GAVIN_FOXP3_TARGETS_CLUSTER_T7		66	-0.22638963	-0.8701416	0.58800775	0.9601813	1	3335	tags=30%, list=30%, signal=43%
FERREIRA_EWINGS_SARCOMA_UNSTABLE_VS_STABLE_DN	FERREIRA_EWINGS_SARCOMA_UNSTABLE_VS_STABLE_DN		59	-0.24362642	-0.87013537	0.64942527	0.9594839	1	2174	tags=19%, list=19%, signal=23%
BRUINS_UVC_RESPONSE_VIA_TP53_GROUP_C	BRUINS_UVC_RESPONSE_VIA_TP53_GROUP_C		44	-0.29792175	-0.8698372	0.6529851	0.9594687	1	3029	tags=41%, list=27%, signal=56%
CORRE_MULTIPLE_MYELOMA_DN	CORRE_MULTIPLE_MYELOMA_DN		33	-0.32426733	-0.8675358	0.6578483	0.9642671	1	2480	tags=36%, list=22%, signal=47%
TSENG_ADIPOGENIC_POTENTIAL_UP	TSENG_ADIPOGENIC_POTENTIAL_UP		26	-0.34940273	-0.8670247	0.64768684	0.9647677	1	2414	tags=35%, list=22%, signal=44%
REACTOME_SIGNALING_BY_GPCR	REACTOME_SIGNALING_BY_GPCR		380	-0.25740078	-0.86643934	0.6579861	0.9654416	1	2151	tags=24%, list=19%, signal=29%
TAKEDA_TARGETS_OF_NUP98_HOXA9_FUSION_8D_UP	TAKEDA_TARGETS_OF_NUP98_HOXA9_FUSION_8D_UP		86	-0.31732604	-0.8664146	0.66366905	0.964792	1	1920	tags=31%, list=17%, signal=38%
KEGG_GNRH_SIGNALING_PATHWAY	KEGG_GNRH_SIGNALING_PATHWAY		71	-0.2543987	-0.8660395	0.6351607	0.96490294	1	4030	tags=46%, list=36%, signal=72%
BURTON_ADIPOGENESIS_6	BURTON_ADIPOGENESIS_6		147	-0.25843003	-0.86581457	0.6031128	0.96472526	1	3975	tags=44%, list=35%, signal=68%
TONKS_TARGETS_OF_RUNX1_RUNX1T1_FUSION_SUSTAINED_IN_MONOCYTE_UP	TONKS_TARGETS_OF_RUNX1_RUNX1T1_FUSION_SUSTAINED_IN_MONOCYTE_UP		16	-0.3469846	-0.8653943	0.64650285	0.964977	1	984	tags=19%, list=9%, signal=21%
DASU_IL6_SIGNALING_SCAR_UP	DASU_IL6_SIGNALING_SCAR_UP		17	-0.32151693	-0.8652097	0.6723809	0.96472913	1	2876	tags=35%, list=26%, signal=47%
THEILGAARD_NEUTROPHIL_AT_SKIN_WOUND_UP	THEILGAARD_NEUTROPHIL_AT_SKIN_WOUND_UP		51	-0.28067198	-0.8648286	0.61808115	0.96487683	1	1487	tags=14%, list=13%, signal=16%
NUYTTEN_NIPP1_TARGETS_UP	NUYTTEN_NIPP1_TARGETS_UP		353	-0.22940119	-0.8647369	0.6985294	0.9643819	1	2828	tags=25%, list=25%, signal=32%
KIM_TIAL1_TARGETS	KIM_TIAL1_TARGETS		20	-0.29111716	-0.86361724	0.62450594	0.9662775	1	3455	tags=40%, list=31%, signal=58%
IRITANI_MAD1_TARGETS_DN	IRITANI_MAD1_TARGETS_DN		33	-0.2878774	-0.86335903	0.5841785	0.9662056	1	3225	tags=24%, list=29%, signal=34%
REACTOME_POTASSIUM_CHANNELS	REACTOME_POTASSIUM_CHANNELS		59	-0.2971575	-0.8631749	0.62118495	0.9659189	1	2858	tags=34%, list=26%, signal=45%
BASAKI_YBX1_TARGETS_DN	BASAKI_YBX1_TARGETS_DN		187	-0.24427319	-0.86316836	0.71785027	0.9652208	1	2261	tags=22%, list=20%, signal=27%
WAMUNYOKOLI_OVARIAN_CANCER_GRADES_1_2_DN	WAMUNYOKOLI_OVARIAN_CANCER_GRADES_1_2_DN		34	-0.33534288	-0.86312175	0.6215722	0.9646005	1	1465	tags=21%, list=13%, signal=24%
BOYLAN_MULTIPLE_MYELOMA_C_UP	BOYLAN_MULTIPLE_MYELOMA_C_UP		22	-0.30473596	-0.8630476	0.66071427	0.9640802	1	2188	tags=32%, list=20%, signal=39%
KEEN_RESPONSE_TO_ROSIGLITAZONE_DN	KEEN_RESPONSE_TO_ROSIGLITAZONE_DN		79	-0.327919	-0.86220425	0.6405959	0.9653652	1	1291	tags=20%, list=12%, signal=23%
MULLIGAN_NTF3_SIGNALING_VIA_INSR_AND_IGF1R_UP	MULLIGAN_NTF3_SIGNALING_VIA_INSR_AND_IGF1R_UP		16	-0.3397827	-0.8621236	0.62992126	0.96483487	1	949	tags=13%, list=8%, signal=14%
MA_PITUITARY_FETAL_VS_ADULT_UP	MA_PITUITARY_FETAL_VS_ADULT_UP		17	-0.30420193	-0.8620532	0.64122134	0.96427417	1	134	tags=6%, list=1%, signal=6%
REACTOME_INTERFERON_SIGNALING	REACTOME_INTERFERON_SIGNALING		85	-0.29096654	-0.86142796	0.6287879	0.96502256	1	3173	tags=31%, list=28%, signal=42%
BENPORATH_SOX2_TARGETS	BENPORATH_SOX2_TARGETS		392	-0.1905361	-0.8613649	0.6916221	0.964485	1	3958	tags=32%, list=35%, signal=48%
WATANABE_RECTAL_CANCER_RADIOTHERAPY_RESPONSIVE_DN	WATANABE_RECTAL_CANCER_RADIOTHERAPY_RESPONSIVE_DN		57	-0.2798355	-0.86103076	0.621881	0.9645736	1	3688	tags=44%, list=33%, signal=65%
HUANG_GATA2_TARGETS_DN	HUANG_GATA2_TARGETS_DN		48	-0.269947	-0.8608912	0.6805054	0.9641594	1	2989	tags=42%, list=27%, signal=57%
TIEN_INTESTINE_PROBIOTICS_24HR_UP	TIEN_INTESTINE_PROBIOTICS_24HR_UP		341	-0.21056859	-0.8608717	0.6	0.9634938	1	3952	tags=33%, list=35%, signal=50%
GOZGIT_ESR1_TARGETS_UP	GOZGIT_ESR1_TARGETS_UP		77	-0.26007414	-0.8606942	0.7169118	0.9631627	1	2554	tags=34%, list=23%, signal=43%
TOYOTA_TARGETS_OF_MIR34B_AND_MIR34C	TOYOTA_TARGETS_OF_MIR34B_AND_MIR34C		190	-0.22736895	-0.8605523	0.6168224	0.9628015	1	3612	tags=31%, list=32%, signal=44%
PLASARI_TGFB1_TARGETS_10HR_DN	PLASARI_TGFB1_TARGETS_10HR_DN		152	-0.29769254	-0.86048216	0.6888889	0.96229625	1	2775	tags=32%, list=25%, signal=42%
FORTSCHEGGER_PHF8_TARGETS_UP	FORTSCHEGGER_PHF8_TARGETS_UP		151	-0.22655371	-0.8602529	0.70661896	0.96213865	1	3056	tags=27%, list=27%, signal=37%
BIOCARTA_PYK2_PATHWAY	BIOCARTA_PYK2_PATHWAY		17	-0.29051462	-0.8592268	0.6086106	0.9637871	1	4831	tags=53%, list=43%, signal=93%
BLALOCK_ALZHEIMERS_DISEASE_INCIPIENT_DN	BLALOCK_ALZHEIMERS_DISEASE_INCIPIENT_DN		110	-0.20506194	-0.85919476	0.65799254	0.96317434	1	1842	tags=15%, list=16%, signal=18%
REACTOME_PEROXISOMAL_LIPID_METABOLISM	REACTOME_PEROXISOMAL_LIPID_METABOLISM		15	-0.35506892	-0.8590974	0.624498	0.9627038	1	2195	tags=27%, list=20%, signal=33%
MIKKELSEN_MCV6_LCP_WITH_H3K4ME3	MIKKELSEN_MCV6_LCP_WITH_H3K4ME3		102	-0.27259186	-0.85880345	0.6909414	0.9626846	1	969	tags=13%, list=9%, signal=14%
ENGELMANN_CANCER_PROGENITORS_UP	ENGELMANN_CANCER_PROGENITORS_UP		34	-0.30605105	-0.8584061	0.67207205	0.96293026	1	2457	tags=24%, list=22%, signal=30%
PID_INTEGRIN_CS_PATHWAY	PID_INTEGRIN_CS_PATHWAY		16	-0.3734199	-0.8583918	0.6622889	0.96226406	1	2070	tags=38%, list=18%, signal=46%
AMIT_SERUM_RESPONSE_120_MCF10A	AMIT_SERUM_RESPONSE_120_MCF10A		43	-0.31441233	-0.85818726	0.68089056	0.96208197	1	2814	tags=33%, list=25%, signal=43%
LENAOUR_DENDRITIC_CELL_MATURATION_DN	LENAOUR_DENDRITIC_CELL_MATURATION_DN		86	-0.30839843	-0.8576845	0.6297641	0.9625738	1	2558	tags=29%, list=23%, signal=37%
KINSEY_TARGETS_OF_EWSR1_FLII_FUSION_DN	KINSEY_TARGETS_OF_EWSR1_FLII_FUSION_DN		175	-0.26318917	-0.8575551	0.6127886	0.9621513	1	2459	tags=26%, list=22%, signal=32%
CHAUHAN_RESPONSE_TO_METHOXYESTRADIOL_UP	CHAUHAN_RESPONSE_TO_METHOXYESTRADIOL_UP		30	-0.25012156	-0.85726607	0.65057915	0.96217257	1	4565	tags=53%, list=41%, signal=90%
BENPORATH_ES_1	BENPORATH_ES_1		233	-0.22689989	-0.8569763	0.6597222	0.9621549	1	2256	tags=20%, list=20%, signal=25%
RODWELL_AGING_KIDNEY_NO_BLOOD_UP	RODWELL_AGING_KIDNEY_NO_BLOOD_UP		138	-0.30217114	-0.85639155	0.63031423	0.96283656	1	3115	tags=40%, list=28%, signal=55%
SMITH_LIVER_CANCER	SMITH_LIVER_CANCER		31	-0.27470437	-0.85623693	0.70229006	0.96254706	1	2195	tags=23%, list=20%, signal=28%
STEIN_ESRRA_TARGETS_DN	STEIN_ESRRA_TARGETS_DN		58	-0.23591444	-0.85580575	0.6660584	0.9628107	1	1565	tags=14%, list=14%, signal=16%
MENSE_HYPOXIA_UP	MENSE_HYPOXIA_UP		57	-0.290488	-0.8552807	0.6528029	0.96334404	1	3697	tags=42%, list=33%, signal=63%
SMID_BREAST_CANCER_RELAPSE_IN_LUNG_DN	SMID_BREAST_CANCER_RELAPSE_IN_LUNG_DN		20	-0.39273483	-0.8551563	0.6485437	0.96292746	1	1370	tags=30%, list=12%, signal=34%
MULLIGHAN_MLL_SIGNATURE_1_UP	MULLIGHAN_MLL_SIGNATURE_1_UP		230	-0.21277595	-0.85445696	0.66481483	0.9638112	1	4157	tags=41%, list=37%, signal=64%
NAKAMURA_CANCER_MICROENVIRONMENT_DN	NAKAMURA_CANCER_MICROENVIRONMENT_DN		33	-0.3082006	-0.8544045	0.6024341	0.96324056	1	3304	tags=33%, list=30%, signal=47%
WU_APOPTOSIS_BY_CDKN1A_VIA_TP53	WU_APOPTOSIS_BY_CDKN1A_VIA_TP53		30	-0.37372917	-0.8543555	0.62835246	0.9626662	1	2989	tags=30%, list=27%, signal=41%
DUAN_PRDM5_TARGETS	DUAN_PRDM5_TARGETS		48	-0.27318162	-0.85411	0.68990827	0.96256167	1	2451	tags=29%, list=22%, signal=37%
DORSEY_GAB2_TARGETS	DORSEY_GAB2_TARGETS		20	-0.34969944	-0.85410666	0.65062386	0.9618847	1	2070	tags=25%, list=18%, signal=31%
KANNAN_TP53_TARGETS_DN	KANNAN_TP53_TARGETS_DN		15	-0.31377706	-0.8539682	0.68809074	0.9615272	1	3675	tags=47%, list=33%, signal=69%
REACTOME_SIGNALING_BY_WNT	REACTOME_SIGNALING_BY_WNT		48	-0.23656794	-0.8539383	0.5755814	0.9609183	1	3688	tags=31%, list=33%, signal=46%
OSWALD_HEMATOPOIETIC_STEM_CELL_IN_COLLAGEN_GEL_UP	OSWALD_HEMATOPOIETIC_STEM_CELL_IN_COLLAGEN_GEL_UP		130	-0.2595087	-0.8534377	0.67673177	0.96143734	1	2037	tags=22%, list=18%, signal=27%
VERHAAK_GLIOBLASTOMA_CLASSICAL	VERHAAK_GLIOBLASTOMA_CLASSICAL		108	-0.25633654	-0.8527839	0.7124304	0.9622773	1	1522	tags=20%, list=14%, signal=23%
APRELIKOVA_BRCA1_TARGETS	APRELIKOVA_BRCA1_TARGETS		34	-0.3013992	-0.8520602	0.65543073	0.96326286	1	4416	tags=56%, list=39%, signal=92%
BIOCARTA_NFAT_PATHWAY	BIOCARTA_NFAT_PATHWAY		31	-0.2658689	-0.85183704	0.7047101	0.9630747	1	3404	tags=35%, list=30%, signal=51%
JOHANSSON_GLIOMAGENESIS_BY_PDGFB_UP	JOHANSSON_GLIOMAGENESIS_BY_PDGFB_UP		30	-0.28413093	-0.8516702	0.6322957	0.96277755	1	2490	tags=23%, list=22%, signal=30%
COWLING_MYCN_TARGETS	COWLING_MYCN_TARGETS		26	-0.3540924	-0.8516107	0.66969144	0.9622273	1	1840	tags=35%, list=16%, signal=41%
SHIPP_DLBCL_CURED_VS_FATAL_UP	SHIPP_DLBCL_CURED_VS_FATAL_UP		23	-0.33610055	-0.8511059	0.6759259	0.96270615	1	2873	tags=39%, list=26%, signal=53%
PID_MTOR_4PATHWAY	PID_MTOR_4PATHWAY		44	-0.24228437	-0.85094994	0.6322957	0.96238196	1	4419	tags=52%, list=39%, signal=86%
IVANOVA_HEMATOPOIESIS_STEM_CELL_AND_PROGENITOR	IVANOVA_HEMATOPOIESIS_STEM_CELL_AND_PROGENITOR		326	-0.20642486	-0.8507943	0.770073	0.9620586	1	1907	tags=16%, list=17%, signal=18%
SMID_BREAST_CANCER_BASAL_UP	SMID_BREAST_CANCER_BASAL_UP		392	-0.24975616	-0.85059494	0.76724136	0.9618351	1	2421	tags=24%, list=22%, signal=29%
YU_MYC_TARGETS_UP	YU_MYC_TARGETS_UP		22	-0.36826766	-0.8505094	0.6277228	0.9613379	1	1896	tags=18%, list=17%, signal=22%
BROWNE_HCMV_INFECTION_16HR_DN	BROWNE_HCMV_INFECTION_16HR_DN		51	-0.2897976	-0.8500431	0.64768684	0.96171147	1	894	tags=16%, list=8%, signal=17%
TSENG_ADIPOGENIC_POTENTIAL_DN	TSENG_ADIPOGENIC_POTENTIAL_DN		34	-0.368714	-0.8500161	0.6508539	0.9610934	1	3294	tags=47%, list=29%, signal=66%
RAO_BOUND_BY_SALL4	RAO_BOUND_BY_SALL4		112	-0.2214721	-0.8499451	0.7395105	0.9605876	1	3496	tags=32%, list=31%, signal=46%
MORI_PLASMA_CELL_DN	MORI_PLASMA_CELL_DN		18	-0.37714675	-0.84986115	0.65625	0.9601036	1	2122	tags=33%, list=19%, signal=41%
DORSAM_HOXA9_TARGETS_DN	DORSAM_HOXA9_TARGETS_DN		17	-0.32656008	-0.84982127	0.6761905	0.95952475	1	1487	tags=24%, list=13%, signal=27%
BROWNE_HCMV_INFECTION_24HR_DN	BROWNE_HCMV_INFECTION_24HR_DN		93	-0.27781564	-0.84978336	0.6635688	0.958941	1	2373	tags=26%, list=21%, signal=32%
MEISSNER_NPC_HCP_WITH_H3K4ME2_AND_H3K27ME3	MEISSNER_NPC_HCP_WITH_H3K4ME2_AND_H3K27ME3		187	-0.2753843	-0.849655	0.6934046	0.95853716	1	2907	tags=36%, list=26%, signal=48%
ZHOU_INFLAMMATORY_RESPONSE_LIVE_DN	ZHOU_INFLAMMATORY_RESPONSE_LIVE_DN		164	-0.21327049	-0.84957117	0.7400722	0.9580612	1	3914	tags=35%, list=35%, signal=54%
MEISSNER_BRAIN_HCP_WITH_H3_UNMETHYLATED	MEISSNER_BRAIN_HCP_WITH_H3_UNMETHYLATED		17	-0.34094056	-0.84951705	0.6826923	0.95750314	1	487	tags=12%, list=4%, signal=12%
VERRECCHIA_RESPONSE_TO_TGFB1_C5	VERRECCHIA_RESPONSE_TO_TGFB1_C5		17	-0.3263838	-0.84922814	0.6772388	0.9575156	1	2222	tags=29%, list=20%, signal=37%
LEE_LIVER_CANCER_MYC_TGFA_UP	LEE_LIVER_CANCER_MYC_TGFA_UP		46	-0.29476336	-0.8487438	0.65377533	0.9579116	1	2112	tags=28%, list=19%, signal=35%
MASSARWEH_TAMOXIFEN_RESISTANCE_DN	MASSARWEH_TAMOXIFEN_RESISTANCE_DN		125	-0.24078186	-0.8484577	0.7582038	0.9579262	1	2397	tags=22%, list=21%, signal=28%
BIOCARTA_CCR3_PATHWAY	BIOCARTA_CCR3_PATHWAY		16	-0.31368247	-0.8482186	0.6772388	0.95777583	1	1087	tags=19%, list=10%, signal=21%
PUJANA_BREAST_CANCER_WITH_BRCA1_MUTATED_UP	PUJANA_BREAST_CANCER_WITH_BRCA1_MUTATED_UP		38	-0.33795023	-0.84783286	0.62007874	0.95799166	1	3336	tags=34%, list=30%, signal=49%
CAMPS_COLON_CANCER_COPY_NUMBER_UP	CAMPS_COLON_CANCER_COPY_NUMBER_UP		46	-0.21620548	-0.84781164	0.67552185	0.95736325	1	4022	tags=35%, list=36%, signal=54%
BILANGES_SERUM_SENSITIVE_VIA_TSC1	BILANGES_SERUM_SENSITIVE_VIA_TSC1		15	-0.3588915	-0.84762174	0.66292137	0.9571227	1	1040	tags=27%, list=9%, signal=29%
HOLLMANN_APOPTOSIS_VIA_CD40_UP	HOLLMANN_APOPTOSIS_VIA_CD40_UP		127	-0.22178331	-0.8473844	0.7028862	0.95702	1	2485	tags=20%, list=22%, signal=26%
DAVICIONI_MOLECULAR_ARMS_VS_ERMS_DN	DAVICIONI_MOLECULAR_ARMS_VS_ERMS_DN		107	-0.29547834	-0.84728146	0.6642468	0.95659864	1	1721	tags=22%, list=15%, signal=26%
COULOUARN_TEMPORAL_TGFB1_SIGNATURE_DN	COULOUARN_TEMPORAL_TGFB1_SIGNATURE_DN		93	-0.25027588	-0.8471571	0.72068965	0.9561793	1	2574	tags=26%, list=23%, signal=33%
YAO_TEMPORAL_RESPONSE_TO_PROGESTERONE_CLUSTER_9	YAO_TEMPORAL_RESPONSE_TO_PROGESTERONE_CLUSTER_9		55	-0.2678778	-0.84708416	0.6666667	0.9556775	1	3545	tags=36%, list=32%, signal=53%
SHETH_LIVER_CANCER_VS_TXNIP_LOSS_PAM2	SHETH_LIVER_CANCER_VS_TXNIP_LOSS_PAM2		113	-0.23847434	-0.846798	0.7618214	0.95561963	1	2560	tags=23%, list=23%, signal=30%
SMID_BREAST_CANCER_RELAPSE_IN_LUNG_UP	SMID_BREAST_CANCER_RELAPSE_IN_LUNG_UP		15	-0.38024792	-0.8465188	0.65909094	0.95560324	1	579	tags=20%, list=5%, signal=21%
BILANGES_SERUM_SENSITIVE_GENES	BILANGES_SERUM_SENSITIVE_GENES		50	-0.25684083	-0.84599847	0.6727605	0.9560739	1	3414	tags=38%, list=30%, signal=54%
NAKAYAMA_SOFT_TISSUE_TUMORS_PCA2_DN	NAKAYAMA_SOFT_TISSUE_TUMORS_PCA2_DN		53	-0.37001666	-0.8459652	0.6698473	0.9554979	1	2967	tags=43%, list=26%, signal=59%
MIYAGAWA_TARGETS_OF_EWSR1_ETS_FUSIONS_DN	MIYAGAWA_TARGETS_OF_EWSR1_ETS_FUSIONS_DN		115	-0.29724553	-0.84565765	0.6825397	0.95552236	1	1704	tags=21%, list=15%, signal=24%
DIAZ_CHRONIC_MEYLOGENOUS_LEUKEMIA_DN	DIAZ_CHRONIC_MEYLOGENOUS_LEUKEMIA_DN		80	-0.29428446	-0.8453504	0.6989051	0.95558757	1	2805	tags=34%, list=25%, signal=45%
VALK_AML_CLUSTER_9	VALK_AML_CLUSTER_9		21	-0.34564242	-0.8451953	0.6598513	0.9552783	1	2154	tags=33%, list=19%, signal=41%
GERHOLD_ADIPOGENESIS_UP	GERHOLD_ADIPOGENESIS_UP		36	-0.3117325	-0.8450513	0.6319846	0.95494443	1	4592	tags=58%, list=41%, signal=99%
KANG_GIST_WITH_PDGFRA_UP	KANG_GIST_WITH_PDGFRA_UP		31	-0.36717656	-0.8442708	0.6480144	0.9561332	1	2369	tags=39%, list=21%, signal=49%
KANG_IMMORTALIZED_BY_TERT_UP	KANG_IMMORTALIZED_BY_TERT_UP		55	-0.28802446	-0.8440946	0.6766784	0.9558491	1	1392	tags=22%, list=12%, signal=25%
BOYLAN_MULTIPLE_MYELOMA_C_DN	BOYLAN_MULTIPLE_MYELOMA_C_DN		22	-0.2967461	-0.8439812	0.7	0.95543736	1	2658	tags=36%, list=24%, signal=48%
KOKKINAKIS_METHIONINE_DEPRIVATION_96HR_DN	KOKKINAKIS_METHIONINE_DEPRIVATION_96HR_DN		53	-0.25442103	-0.84395874	0.70515096	0.954823	1	2769	tags=30%, list=25%, signal=40%
MULLIGHAN_NPM1_MUTATED_SIGNATURE_1_DN	MULLIGHAN_NPM1_MUTATED_SIGNATURE_1_DN		63	-0.24505492	-0.843872	0.67657995	0.9543481	1	2247	tags=24%, list=20%, signal=30%
INGRAM_SHH_TARGETS_UP	INGRAM_SHH_TARGETS_UP		90	-0.28443566	-0.841217	0.6556777	0.959642	1	2423	tags=23%, list=22%, signal=30%
YAO_TEMPORAL_RESPONSE_TO_PROGESTERONE_CLUSTER_1	YAO_TEMPORAL_RESPONSE_TO_PROGESTERONE_CLUSTER_1		50	-0.304377	-0.8411924	0.729128	0.9590371	1	3232	tags=42%, list=29%, signal=59%
GARCIA_TARGETS_OF_FLI1_AND_DAX1_DN	GARCIA_TARGETS_OF_FLI1_AND_DAX1_DN		88	-0.2326342	-0.8411081	0.6406534	0.9585664	1	3613	tags=31%, list=32%, signal=45%
WIERENGA_STAT5A_TARGETS_GROUP2	WIERENGA_STAT5A_TARGETS_GROUP2		36	-0.34430578	-0.84049153	0.68476355	0.95931166	1	2574	tags=39%, list=23%, signal=50%
VALK_AML_CLUSTER_12	VALK_AML_CLUSTER_12		23	-0.29810226	-0.8403794	0.68679243	0.9589092	1	2366	tags=35%, list=21%, signal=44%
REACTOME_REGULATION_OF_APOPTOSIS	REACTOME_REGULATION_OF_APOPTOSIS		44	-0.22918306	-0.8402324	0.58301157	0.95857525	1	3677	tags=34%, list=33%, signal=51%
KRIEG_HYPOXIA_NOT_VIA_KDM3A	KRIEG_HYPOXIA_NOT_VIA_KDM3A		387	-0.20459737	-0.8395714	0.72643256	0.95940244	1	3213	tags=29%, list=29%, signal=40%
CHEN_LVAD_SUPPORT_OF_FAILING_HEART_DN	CHEN_LVAD_SUPPORT_OF_FAILING_HEART_DN		33	-0.3265213	-0.8393898	0.72359157	0.959136	1	2589	tags=42%, list=23%, signal=55%
ALCALAY_AML_BY_NPM1_LOCALIZATION_DN	ALCALAY_AML_BY_NPM1_LOCALIZATION_DN		124	-0.24639304	-0.83819586	0.6921642	0.96109796	1	2876	tags=29%, list=26%, signal=39%
REACTOME_TRIGLYCERIDE_BIOSYNTHESIS	REACTOME_TRIGLYCERIDE_BIOSYNTHESIS		17	-0.3355675	-0.83800256	0.6624549	0.96087253	1	2349	tags=29%, list=21%, signal=37%
PID_ILK_PATHWAY	PID_ILK_PATHWAY		30	-0.28926432	-0.83773845	0.6285178	0.9607923	1	4563	tags=50%, list=41%, signal=84%
IVANOVSKA_MIR106B_TARGETS	IVANOVSKA_MIR106B_TARGETS		39	-0.24076125	-0.83729637	0.66477275	0.96114373	1	4017	tags=44%, list=36%, signal=68%
ZHOU_INFLAMMATORY_RESPONSE_FIMA_DN	ZHOU_INFLAMMATORY_RESPONSE_FIMA_DN		118	-0.23809233	-0.8372877	0.73938227	0.9605078	1	3429	tags=31%, list=31%, signal=45%
BROWNE_HCMV_INFECTION_12HR_DN	BROWNE_HCMV_INFECTION_12HR_DN		52	-0.26588878	-0.83676815	0.7116451	0.96108377	1	2285	tags=25%, list=20%, signal=31%
FARMER_BREAST_CANCER_CLUSTER_1	FARMER_BREAST_CANCER_CLUSTER_1		27	-0.41293076	-0.8364639	0.6708861	0.96111214	1	1894	tags=37%, list=17%, signal=44%
CHUNG_BLISTER_CYTOTOXICITY_DN	CHUNG_BLISTER_CYTOTOXICITY_DN		22	-0.30703157	-0.8364564	0.7009709	0.9604762	1	1154	tags=14%, list=10%, signal=15%
REACTOME_NOTCH1_INTRACELLULAR_DOMAIN_REGULATES_TRANSCRIPTION	REACTOME_NOTCH1_INTRACELLULAR_DOMAIN_REGULATES_TRANSCRIPTION		21	-0.2967831	-0.83536685	0.69187146	0.96225095	1	3688	tags=48%, list=33%, signal=71%
KEGG_DRUG_METABOLISM_OTHER_ENZYMES	KEGG_DRUG_METABOLISM_OTHER_ENZYMES		18	-0.3023933	-0.835207	0.7014315	0.96194166	1	3495	tags=44%, list=31%, signal=65%
THUM_SYSTOLIC_HEART_FAILURE_DN	THUM_SYSTOLIC_HEART_FAILURE_DN		107	-0.22600955	-0.8348587	0.710775	0.9620739	1	1644	tags=14%, list=15%, signal=16%
HOEBEKE_LYMPHOID_STEM_CELL_UP	HOEBEKE_LYMPHOID_STEM_CELL_UP		49	-0.26419064	-0.83480626	0.6962264	0.9615371	1	1631	tags=16%, list=15%, signal=19%
IGLESIAS_E2F_TARGETS_UP	IGLESIAS_E2F_TARGETS_UP		126	-0.30907416	-0.8342173	0.6306818	0.9622001	1	2474	tags=30%, list=22%, signal=38%
VALK_AML_CLUSTER_3	VALK_AML_CLUSTER_3		23	-0.2984513	-0.83364147	0.72844034	0.9628367	1	3320	tags=39%, list=30%, signal=56%
MONNIER_POSTRADIATION_TUMOR_ESCAPE_UP	MONNIER_POSTRADIATION_TUMOR_ESCAPE_UP		194	-0.20616095	-0.8336147	0.6863469	0.9622364	1	2433	tags=19%, list=22%, signal=24%
KEGG_COLORECTAL_CANCER	KEGG_COLORECTAL_CANCER		36	-0.25821263	-0.8334263	0.6918919	0.9619798	1	1910	tags=17%, list=17%, signal=20%
AGUIRRE_PANCREATIC_CANCER_COPY_NUMBER_UP	AGUIRRE_PANCREATIC_CANCER_COPY_NUMBER_UP		171	-0.1825648	-0.8334211	0.68441063	0.9613382	1	3588	tags=30%, list=32%, signal=43%
BRUNO_HEMATOPOIESIS	BRUNO_HEMATOPOIESIS		53	-0.28039208	-0.8332712	0.6768061	0.9609829	1	2952	tags=34%, list=26%, signal=46%
JOHNSTONE_PARVB_TARGETS_2_UP	JOHNSTONE_PARVB_TARGETS_2_UP		85	-0.25058874	-0.8328372	0.6761062	0.9613232	1	3597	tags=38%, list=32%, signal=55%
MARIADASON_REGULATED_BY_HISTONE_ACETYLATION_UP	MARIADASON_REGULATED_BY_HISTONE_ACETYLATION_UP		46	-0.23674227	-0.83256376	0.72324723	0.9612721	1	405	tags=7%, list=4%, signal=7%
MOREAUX_B_LYMPHOCYTE_MATURATION_BY_TACI_DN	MOREAUX_B_LYMPHOCYTE_MATURATION_BY_TACI_DN		39	-0.25812772	-0.83251894	0.5728543	0.96071154	1	3950	tags=33%, list=35%, signal=51%
TAKEDA_TARGETS_OF_NUP98_HOXA9_FUSION_8D_DN	TAKEDA_TARGETS_OF_NUP98_HOXA9_FUSION_8D_DN		115	-0.31348905	-0.8324522	0.68035716	0.9602039	1	2559	tags=35%, list=23%, signal=45%
BROWNE_HCMV_INFECTION_14HR_DN	BROWNE_HCMV_INFECTION_14HR_DN		164	-0.21794154	-0.8323351	0.7445652	0.95976996	1	3223	tags=31%, list=29%, signal=43%
SANSOM_APC_MYC_TARGETS	SANSOM_APC_MYC_TARGETS		106	-0.21765736	-0.83220863	0.6968577	0.9594067	1	3600	tags=34%, list=32%, signal=50%
KONG_E2F3_TARGETS	KONG_E2F3_TARGETS		63	-0.3506478	-0.8321157	0.6061776	0.9589363	1	3304	tags=33%, list=30%, signal=47%
GROSS_HIF1A_TARGETS_DN	GROSS_HIF1A_TARGETS_DN		18	-0.33969164	-0.8310816	0.7245614	0.96045125	1	3031	tags=50%, list=27%, signal=68%
RUAN_RESPONSE_TO_TNF_DN	RUAN_RESPONSE_TO_TNF_DN		71	-0.28788355	-0.8305513	0.6420233	0.96104234	1	3488	tags=41%, list=31%, signal=59%
SHETH_LIVER_CANCER_VS_TXNIP_LOSS_PAM6	SHETH_LIVER_CANCER_VS_TXNIP_LOSS_PAM6		30	-0.2912626	-0.8294955	0.71790236	0.9626619	1	3209	tags=33%, list=29%, signal=47%
TORCHIA_TARGETS_OF_EWSR1_FLI1_FUSION_UP	TORCHIA_TARGETS_OF_EWSR1_FLI1_FUSION_UP		149	-0.2389603	-0.8293757	0.79082566	0.9622799	1	2084	tags=20%, list=19%, signal=24%
SABATES_COLORECTAL_ADENOMA_UP	SABATES_COLORECTAL_ADENOMA_UP		71	-0.3075946	-0.8292939	0.7556719	0.961843	1	1527	tags=25%, list=14%, signal=29%
BURTON_ADIPOGENESIS_2	BURTON_ADIPOGENESIS_2		57	-0.29071832	-0.82801425	0.6796296	0.9640296	1	2483	tags=25%, list=22%, signal=31%
MORI_IMMATURE_B_LYMPHOCYTE_DN	MORI_IMMATURE_B_LYMPHOCYTE_DN		61	-0.30555478	-0.8279468	0.6400778	0.9635319	1	3256	tags=30%, list=29%, signal=41%
TAYLOR_METHYLATED_IN_ACUTE_LYMPHOBLASTIC_LEUKEMIA	TAYLOR_METHYLATED_IN_ACUTE_LYMPHOBLASTIC_LEUKEMIA		41	-0.24540406	-0.8278406	0.7082534	0.9630931	1	1134	tags=12%, list=10%, signal=14%
MAGRANGEAS_MULTIPLE_MYELOMA_IGLL_VS_IGLK_UP	MAGRANGEAS_MULTIPLE_MYELOMA_IGLL_VS_IGLK_UP		31	-0.27632797	-0.82773167	0.71568626	0.962689	1	3423	tags=32%, list=31%, signal=46%
RIZKI_TUMOR_INVASIVENESS_3D_UP	RIZKI_TUMOR_INVASIVENESS_3D_UP		126	-0.22257824	-0.82769847	0.80701756	0.96212286	1	2651	tags=27%, list=24%, signal=35%
HAHTOLA_MYCOSIS_FUNGOIDES_SKIN_DN	HAHTOLA_MYCOSIS_FUNGOIDES_SKIN_DN		17	-0.31822222	-0.82723475	0.67777777	0.96251726	1	2437	tags=29%, list=22%, signal=38%
RIGGINS_TAMOXIFEN_RESISTANCE_DN	RIGGINS_TAMOXIFEN_RESISTANCE_DN		132	-0.24589862	-0.82707024	0.74862385	0.9622298	1	1773	tags=18%, list=16%, signal=21%
MOREAUX_MULTIPLE_MYELOMA_BY_TACI_UP	MOREAUX_MULTIPLE_MYELOMA_BY_TACI_UP		229	-0.22569321	-0.826448	0.7690941	0.9629234	1	2307	tags=23%, list=21%, signal=29%
SHEDDEN_LUNG_CANCER_POOR_SURVIVAL_A6	SHEDDEN_LUNG_CANCER_POOR_SURVIVAL_A6		269	-0.24145967	-0.82530046	0.6415094	0.96483725	1	3347	tags=29%, list=30%, signal=41%
MISSIAGLIA_REGULATED_BY_METHYLATION_UP	MISSIAGLIA_REGULATED_BY_METHYLATION_UP		77	-0.26820296	-0.8249861	0.71673006	0.96491474	1	1913	tags=25%, list=17%, signal=30%
MORI_EMU_MYC_LYMPHOMA_BY_ONSET_TIME_UP	MORI_EMU_MYC_LYMPHOMA_BY_ONSET_TIME_UP		62	-0.2319813	-0.82462007	0.6567164	0.9651057	1	3365	tags=31%, list=30%, signal=44%
LABBE_WNT3A_TARGETS_UP	LABBE_WNT3A_TARGETS_UP		91	-0.26145962	-0.82443666	0.7468582	0.96487164	1	3213	tags=33%, list=29%, signal=46%
GOBERT_OLIGODENDROCYTE_DIFFERENTIATION_UP	GOBERT_OLIGODENDROCYTE_DIFFERENTIATION_UP		298	-0.26522353	-0.8241155	0.625	0.96494615	1	3342	tags=28%, list=30%, signal=39%
YAO_TEMPORAL_RESPONSE_TO_PROGESTERONE_CLUSTER_14	YAO_TEMPORAL_RESPONSE_TO_PROGESTERONE_CLUSTER_14		95	-0.21205498	-0.8235929	0.6247619	0.96540433	1	4101	tags=42%, list=37%, signal=66%
POOLA_INVASIVE_BREAST_CANCER_UP	POOLA_INVASIVE_BREAST_CANCER_UP		171	-0.31997713	-0.8235451	0.669708	0.9648622	1	2547	tags=29%, list=23%, signal=37%
MIPS_26S_PROTEASOME	MIPS_26S_PROTEASOME		20	-0.31324553	-0.82270664	0.6335404	0.9660368	1	3677	tags=40%, list=33%, signal=59%
LIN_SILENCED_BY_TUMOR_MICROENVIRONMENT	LIN_SILENCED_BY_TUMOR_MICROENVIRONMENT		51	-0.31346327	-0.8223762	0.7042514	0.9661359	1	584	tags=12%, list=5%, signal=12%
LEI_MYB_TARGETS	LEI_MYB_TARGETS		217	-0.21817951	-0.82212144	0.72890484	0.96605384	1	3172	tags=29%, list=28%, signal=39%
PENG_GLUTAMINE_DEPRIVATION_DN	PENG_GLUTAMINE_DEPRIVATION_DN		210	-0.18339832	-0.82195383	0.61264825	0.96577734	1	4562	tags=39%, list=41%, signal=64%
LEE_LIVER_CANCER_MYC_E2F1_UP	LEE_LIVER_CANCER_MYC_E2F1_UP		40	-0.31230924	-0.8218964	0.73779386	0.9652422	1	2112	tags=35%, list=19%, signal=43%
PID_SYNDECAN_1_PATHWAY	PID_SYNDECAN_1_PATHWAY		33	-0.34265763	-0.8216318	0.6864564	0.9651598	1	1819	tags=36%, list=16%, signal=43%
BOQUEST_STEM_CELL_CULTURED_VS_FRESH_UP	BOQUEST_STEM_CELL_CULTURED_VS_FRESH_UP		269	-0.2798506	-0.8215801	0.74475527	0.96464664	1	2180	tags=25%, list=19%, signal=31%
REACTOME_SPHINGOLIPID_METABOLISM	REACTOME_SPHINGOLIPID_METABOLISM		34	-0.2699027	-0.8215721	0.69016695	0.964032	1	3794	tags=44%, list=34%, signal=67%
MALONEY_RESPONSE_TO_17AAG_DN	MALONEY_RESPONSE_TO_17AAG_DN		48	-0.23057905	-0.82139105	0.61354584	0.9637998	1	5514	tags=46%, list=49%, signal=90%
POS_HISTAMINE_RESPONSE_NETWORK	POS_HISTAMINE_RESPONSE_NETWORK		20	-0.32329127	-0.8209925	0.72643256	0.96406835	1	1301	tags=25%, list=12%, signal=28%
PLASARI_NFIC_TARGETS_BASAL_UP	PLASARI_NFIC_TARGETS_BASAL_UP		17	-0.36167186	-0.8203247	0.7481752	0.964913	1	1353	tags=29%, list=12%, signal=33%
REACTOME_PLC_BETA_MEDIATED_EVENTS	REACTOME_PLC_BETA_MEDIATED_EVENTS		28	-0.27686608	-0.81965816	0.71028036	0.9657092	1	765	tags=11%, list=7%, signal=11%
CREIGHTON_ENDOCRINE_THERAPY_RESISTANCE_4	CREIGHTON_ENDOCRINE_THERAPY_RESISTANCE_4		166	-0.21433102	-0.8191254	0.7731788	0.96627444	1	2147	tags=19%, list=19%, signal=23%
BOSCO_EPITHELIAL_DIFFERENTIATION_MODULE	BOSCO_EPITHELIAL_DIFFERENTIATION_MODULE		36	-0.35614362	-0.81897485	0.7150838	0.9659573	1	673	tags=11%, list=6%, signal=12%
CROONQUIST_NRAS_SIGNALING_DN	CROONQUIST_NRAS_SIGNALING_DN		51	-0.3295618	-0.8186336	0.63257575	0.9660735	1	3068	tags=37%, list=27%, signal=51%
SASSON_RESPONSE_TO_GONADOTROPHINS_UP	SASSON_RESPONSE_TO_GONADOTROPHINS_UP		63	-0.22058944	-0.81837684	0.75412846	0.96601343	1	2664	tags=24%, list=24%, signal=31%
DACOSTA_UV_RESPONSE_VIA_ERCC3_TTD_DN	DACOSTA_UV_RESPONSE_VIA_ERCC3_TTD_DN		28	-0.28475797	-0.81831914	0.7302752	0.9655108	1	2236	tags=21%, list=20%, signal=27%
FARMER_BREAST_CANCER_APOCRINE_VS_BASAL	FARMER_BREAST_CANCER_APOCRINE_VS_BASAL		196	-0.21468218	-0.81752133	0.7948718	0.96658367	1	2686	tags=24%, list=24%, signal=32%
WANG_LSD1_TARGETS_UP	WANG_LSD1_TARGETS_UP		18	-0.3767765	-0.8168409	0.7433155	0.96740466	1	1187	tags=28%, list=11%, signal=31%
STAMBOLSKY_TARGETS_OF_MUTATED_TP53_DN	STAMBOLSKY_TARGETS_OF_MUTATED_TP53_DN		20	-0.3384542	-0.81560296	0.68880457	0.96944076	1	1423	tags=20%, list=13%, signal=23%
BIOCARTA_MPR_PATHWAY	BIOCARTA_MPR_PATHWAY		22	-0.2644799	-0.8155004	0.6860254	0.96902466	1	4849	tags=59%, list=43%, signal=104%
BURTON_ADIPOGENESIS_PEAK_AT_8HR	BURTON_ADIPOGENESIS_PEAK_AT_8HR		28	-0.29705948	-0.8153864	0.6855576	0.96863383	1	3057	tags=36%, list=27%, signal=49%
ICHIBA_GRAFT_VERSUS_HOST_DISEASE_D7_UP	ICHIBA_GRAFT_VERSUS_HOST_DISEASE_D7_UP		76	-0.32826036	-0.8152287	0.6721915	0.96834874	1	2483	tags=34%, list=22%, signal=44%
NAKAMURA_TUMOR_ZONE_PERIPHERAL_VS_CENTRAL_DN	NAKAMURA_TUMOR_ZONE_PERIPHERAL_VS_CENTRAL_DN		328	-0.21167876	-0.81511724	0.8017544	0.96798754	1	2682	tags=23%, list=24%, signal=30%
REACTOME_HOST_INTERACTIONS_OF_HIV_FACTORS	REACTOME_HOST_INTERACTIONS_OF_HIV_FACTORS		89	-0.20648006	-0.81487435	0.61747575	0.96787274	1	4660	tags=44%, list=42%, signal=74%
WALLACE_PROSTATE_CANCER_RACE_UP	WALLACE_PROSTATE_CANCER_RACE_UP		170	-0.32277772	-0.8147828	0.69343066	0.9674092	1	2170	tags=29%, list=19%, signal=35%
PID_BETACATENIN_NUC_PATHWAY	PID_BETACATENIN_NUC_PATHWAY		48	-0.27279663	-0.8143386	0.7596491	0.96773493	1	1746	tags=21%, list=16%, signal=25%
AKL_HTLV1_INFECTION_DN	AKL_HTLV1_INFECTION_DN		33	-0.29475757	-0.814091	0.72202164	0.96763617	1	1079	tags=15%, list=10%, signal=17%
JIANG_TIP30_TARGETS_DN	JIANG_TIP30_TARGETS_DN		19	-0.27703857	-0.81241524	0.6817289	0.9705343	1	4921	tags=63%, list=44%, signal=112%
RUIZ_TNC_TARGETS_DN	RUIZ_TNC_TARGETS_DN		90	-0.27366188	-0.81170475	0.64835167	0.9714492	1	3484	tags=33%, list=31%, signal=48%
KEGG_TYPE_II_DIABETES_MELLITUS	KEGG_TYPE_II_DIABETES_MELLITUS		28	-0.27651867	-0.81084436	0.75	0.97264415	1	3169	tags=36%, list=28%, signal=50%
REACTOME_TRANSPORT_OF_MATURE_MRNA_DERIVED_FROM_AN_INTRONLESS_TRANSCRIPT	REACTOME_TRANSPORT_OF_MATURE_MRNA_DERIVED_FROM_AN_INTRONLESS_TRANSCRIPT		21	-0.29589602	-0.81010807	0.6712871	0.97367895	1	5247	tags=62%, list=47%, signal=116%
KEGG_RNA_POLYMERASE	KEGG_RNA_POLYMERASE		20	-0.2649392	-0.8092195	0.62321794	0.97486913	1	3876	tags=40%, list=35%, signal=61%
REACTOME_TOLL_RECEPTOR_CASCADES	REACTOME_TOLL_RECEPTOR_CASCADES		67	-0.24351391	-0.8090495	0.694291	0.9745859	1	3785	tags=36%, list=34%, signal=54%
VALK_AML_WITH_FLT3_ITD	VALK_AML_WITH_FLT3_ITD		27	-0.30260122	-0.80785537	0.75	0.97640264	1	3151	tags=41%, list=28%, signal=57%
MASSARWEH_TAMOXIFEN_RESISTANCE_UP	MASSARWEH_TAMOXIFEN_RESISTANCE_UP		279	-0.21308215	-0.80699843	0.8099631	0.9776439	1	2535	tags=19%, list=23%, signal=24%
BROWNE_HCMV_INFECTION_18HR_UP	BROWNE_HCMV_INFECTION_18HR_UP		109	-0.21829702	-0.80692667	0.8082192	0.97716457	1	1790	tags=16%, list=16%, signal=18%
ZWANG_EGF_INTERVAL_UP	ZWANG_EGF_INTERVAL_UP		24	-0.276219	-0.8062238	0.7561905	0.97804075	1	2626	tags=29%, list=23%, signal=38%
SHEDDEN_LUNG_CANCER_GOOD_SURVIVAL_A5	SHEDDEN_LUNG_CANCER_GOOD_SURVIVAL_A5		32	-0.2614403	-0.8061292	0.72254336	0.97761846	1	3022	tags=31%, list=27%, signal=43%
REACTOME_G1_PHASE	REACTOME_G1_PHASE		20	-0.27819067	-0.80583227	0.68703705	0.9776153	1	2208	tags=25%, list=20%, signal=31%
PID_CDC42_PATHWAY	PID_CDC42_PATHWAY		49	-0.23928931	-0.8055123	0.7156309	0.9776792	1	2852	tags=24%, list=25%, signal=33%
HOELZEL_NF1_TARGETS_UP	HOELZEL_NF1_TARGETS_UP		68	-0.2722109	-0.805422	0.79037803	0.9772245	1	2168	tags=26%, list=19%, signal=33%
RHEIN_ALL_GLUCOCORTICOID_THERAPY_DN	RHEIN_ALL_GLUCOCORTICOID_THERAPY_DN		262	-0.20743042	-0.80517393	0.6208252	0.97711486	1	3496	tags=27%, list=31%, signal=38%
ZHANG_TARGETS_OF_EWSR1_FLI1_FUSION	ZHANG_TARGETS_OF_EWSR1_FLI1_FUSION		56	-0.2559173	-0.8050864	0.76243097	0.9766607	1	3860	tags=39%, list=34%, signal=60%
KIM_MYC_AMPLIFICATION_TARGETS_UP	KIM_MYC_AMPLIFICATION_TARGETS_UP		114	-0.21248747	-0.8047156	0.76344085	0.9768091	1	1451	tags=13%, list=13%, signal=15%
SANSOM_APC_TARGETS_UP	SANSOM_APC_TARGETS_UP		86	-0.23119982	-0.8043247	0.7670753	0.97703063	1	2746	tags=26%, list=25%, signal=34%
LINDGREN_BLADDER_CANCER_CLUSTER_3_DN	LINDGREN_BLADDER_CANCER_CLUSTER_3_DN		124	-0.20734721	-0.80394566	0.7828467	0.97725195	1	2050	tags=18%, list=18%, signal=21%
WOO_LIVER_CANCER_RECURRENCE_UP	WOO_LIVER_CANCER_RECURRENCE_UP		74	-0.29374397	-0.8039264	0.7357798	0.97666246	1	2373	tags=30%, list=21%, signal=37%
REACTOME_PI_3K_CASCADE	REACTOME_PI_3K_CASCADE		31	-0.2577762	-0.80352443	0.73733586	0.9768893	1	3771	tags=45%, list=34%, signal=68%
ZHAN_LATE_DIFFERENTIATION_GENES_UP	ZHAN_LATE_DIFFERENTIATION_GENES_UP		22	-0.33110067	-0.80348	0.70342207	0.97636	1	2670	tags=32%, list=24%, signal=42%
IKEDA_MIR30_TARGETS_UP	IKEDA_MIR30_TARGETS_UP		61	-0.2405239	-0.8032329	0.7185741	0.97625935	1	1842	tags=15%, list=16%, signal=18%
WANG_SMARCE1_TARGETS_DN	WANG_SMARCE1_TARGETS_DN		211	-0.21000224	-0.8031658	0.8302583	0.97578084	1	3589	tags=33%, list=32%, signal=48%
GARY_CD5_TARGETS_UP	GARY_CD5_TARGETS_UP		289	-0.1854926	-0.80286986	0.7642726	0.97574794	1	3860	tags=35%, list=34%, signal=51%
HORIUCHI_WTAP_TARGETS_UP	HORIUCHI_WTAP_TARGETS_UP		163	-0.25705498	-0.80276954	0.78268874	0.97534204	1	1583	tags=18%, list=14%, signal=21%
REACTOME_ORC1_REMOVAL_FROM_CHROMATIN	REACTOME_ORC1_REMOVAL_FROM_CHROMATIN		47	-0.2502822	-0.8025156	0.6401591	0.9752286	1	3677	tags=34%, list=33%, signal=50%
REACTOME_FACTORS_INVOLVED_IN_MEGAKARYOCYTE_DEVELOPMENT_AND_PLATELET_PRODUCTION	REACTOME_FACTORS_INVOLVED_IN_MEGAKARYOCYTE_DEVELOPMENT_AND_PLATELET_PRODUCTION		66	-0.22320303	-0.8018844	0.73722625	0.9759275	1	2927	tags=30%, list=26%, signal=41%
THUM_SYSTOLIC_HEART_FAILURE_UP	THUM_SYSTOLIC_HEART_FAILURE_UP		255	-0.25234482	-0.80170447	0.7135135	0.9756868	1	2523	tags=24%, list=23%, signal=31%
JEPSEN_SMRT_TARGETS	JEPSEN_SMRT_TARGETS		23	-0.3057206	-0.80167836	0.7389706	0.9751132	1	2841	tags=39%, list=25%, signal=52%
ST_INTEGRIN_SIGNALING_PATHWAY	ST_INTEGRIN_SIGNALING_PATHWAY		54	-0.23726423	-0.8006112	0.7371324	0.9766959	1	4280	tags=44%, list=38%, signal=72%
LUI_THYROID_CANCER_PAX8_PPARG_DN	LUI_THYROID_CANCER_PAX8_PPARG_DN		32	-0.23080409	-0.8003538	0.6779324	0.9766122	1	4605	tags=50%, list=41%, signal=85%
ICHIBA_GRAFT_VERSUS_HOST_DISEASE_35D_UP	ICHIBA_GRAFT_VERSUS_HOST_DISEASE_35D_UP		105	-0.30548456	-0.7998967	0.669145	0.9769464	1	2558	tags=31%, list=23%, signal=40%
KEGG_WNT_SIGNALING_PATHWAY	KEGG_WNT_SIGNALING_PATHWAY		106	-0.23194586	-0.799848	0.7642981	0.9764162	1	1592	tags=14%, list=14%, signal=16%
RICKMAN_METASTASIS_UP	RICKMAN_METASTASIS_UP		146	-0.21205892	-0.7996419	0.7582205	0.9762157	1	2203	tags=18%, list=20%, signal=22%
SHEDDEN_LUNG_CANCER_GOOD_SURVIVAL_A4	SHEDDEN_LUNG_CANCER_GOOD_SURVIVAL_A4		109	-0.23956864	-0.799002	0.7811321	0.97689706	1	1773	tags=17%, list=16%, signal=21%
DACOSTA_UV_RESPONSE_VIA_ERCC3_COMMON_UP	DACOSTA_UV_RESPONSE_VIA_ERCC3_COMMON_UP		53	-0.22411995	-0.7986963	0.73848987	0.97688496	1	1111	tags=13%, list=10%, signal=15%
SAKAI_CHRONIC_HEPATITIS_VS_LIVER_CANCER_DN	SAKAI_CHRONIC_HEPATITIS_VS_LIVER_CANCER_DN		21	-0.31288868	-0.7985929	0.74864376	0.976489	1	2912	tags=33%, list=26%, signal=45%
VANHARANTA_UTERINE_FIBROID_UP	VANHARANTA_UTERINE_FIBROID_UP		26	-0.33437398	-0.7977808	0.7286528	0.97750866	1	912	tags=19%, list=8%, signal=21%
DOANE_BREAST_CANCER_ESR1_DN	DOANE_BREAST_CANCER_ESR1_DN		31	-0.30416754	-0.79690963	0.78354204	0.9787191	1	602	tags=13%, list=5%, signal=14%
PURBEY_TARGETS_OF_CTBP1_NOT_SATB1_DN	PURBEY_TARGETS_OF_CTBP1_NOT_SATB1_DN		246	-0.19812278	-0.7968644	0.8765653	0.97818726	1	2640	tags=23%, list=24%, signal=29%
WANG_NEOPLASTIC_TRANSFORMATION_BY_CCND1_MYC	WANG_NEOPLASTIC_TRANSFORMATION_BY_CCND1_MYC		18	-0.3391601	-0.79683137	0.77913046	0.9776279	1	2373	tags=44%, list=21%, signal=56%
YAO_HOXA10_TARGETS_VIA_PROGESTERONE_UP	YAO_HOXA10_TARGETS_VIA_PROGESTERONE_UP		59	-0.30317506	-0.79647547	0.7201493	0.97772634	1	2373	tags=32%, list=21%, signal=41%
SCIAN_CELL_CYCLE_TARGETS_OF_TP53_AND_TP73_DN	SCIAN_CELL_CYCLE_TARGETS_OF_TP53_AND_TP73_DN		19	-0.34915847	-0.7958765	0.6837782	0.9783063	1	5124	tags=63%, list=46%, signal=116%
DEBIASI_APOPTOSIS_BY_REOVIRUS_INFECTION_DN	DEBIASI_APOPTOSIS_BY_REOVIRUS_INFECTION_DN		181	-0.19771047	-0.7950051	0.7881508	0.97947896	1	2255	tags=18%, list=20%, signal=22%
CHANG_CYCLING_GENES	CHANG_CYCLING_GENES		84	-0.30573934	-0.79475355	0.64579254	0.97935104	1	3085	tags=31%, list=28%, signal=42%
HOFFMANN_LARGE_TO_SMALL_PRE_BII_LYMPHOCYTE_DN	HOFFMANN_LARGE_TO_SMALL_PRE_BII_LYMPHOCYTE_DN		52	-0.24339136	-0.7947313	0.74910396	0.9787858	1	2483	tags=25%, list=22%, signal=32%
PID_PRLSIGNALINGEVENTSPATHWAY	PID_PRLSIGNALINGEVENTSPATHWAY		16	-0.28016126	-0.7945921	0.7173913	0.9784765	1	3898	tags=50%, list=35%, signal=77%
GAVIN_FOXP3_TARGETS_CLUSTER_P4	GAVIN_FOXP3_TARGETS_CLUSTER_P4		54	-0.2690211	-0.79395884	0.7830882	0.97914356	1	2545	tags=26%, list=23%, signal=33%
REACTOME_KERATAN_SULFATE_KERATIN_METABOLISM	REACTOME_KERATAN_SULFATE_KERATIN_METABOLISM		24	-0.33076423	-0.7933435	0.7380952	0.9798683	1	2682	tags=29%, list=24%, signal=38%
WILLIAMS_ESR2_TARGETS_UP	WILLIAMS_ESR2_TARGETS_UP		18	-0.27164978	-0.79208547	0.7340824	0.9819174	1	2172	tags=22%, list=19%, signal=28%
REACTOME_MYD88_MAL_CASCADE_INITIATED_ON_PLASMA_MEMBRANE	REACTOME_MYD88_MAL_CASCADE_INITIATED_ON_PLASMA_MEMBRANE		43	-0.23679785	-0.7912615	0.7337165	0.9830881	1	4321	tags=49%, list=39%, signal=79%
DER_IFN_ALPHA_RESPONSE_UP	DER_IFN_ALPHA_RESPONSE_UP		53	-0.2774872	-0.7912389	0.7058824	0.98251873	1	1873	tags=23%, list=17%, signal=27%
AZARE_NEOPLASTIC_TRANSFORMATION_BY_STAT3_DN	AZARE_NEOPLASTIC_TRANSFORMATION_BY_STAT3_DN		70	-0.30720514	-0.7912231	0.7431694	0.9819247	1	2615	tags=34%, list=23%, signal=44%
OSWALD_HEMATOPOIETIC_STEM_CELL_IN_COLLAGEN_GEL_DN	OSWALD_HEMATOPOIETIC_STEM_CELL_IN_COLLAGEN_GEL_DN		141	-0.21723281	-0.7905679	0.8108108	0.98267055	1	2809	tags=27%, list=25%, signal=36%
PID_FOXM1PATHWAY	PID_FOXM1PATHWAY		25	-0.30393496	-0.7900172	0.6756238	0.98318434	1	4804	tags=56%, list=43%, signal=98%
CARD_MIR302A_TARGETS	CARD_MIR302A_TARGETS		45	-0.23693639	-0.78995657	0.7748691	0.98269206	1	505	tags=9%, list=5%, signal=9%
BOYLAN_MULTIPLE_MYELOMA_C_CLUSTER_UP	BOYLAN_MULTIPLE_MYELOMA_C_CLUSTER_UP		22	-0.28140807	-0.78932315	0.8043478	0.98340267	1	2845	tags=36%, list=25%, signal=49%
KIM_WT1_TARGETS_12HR_DN	KIM_WT1_TARGETS_12HR_DN		123	-0.217912	-0.7891587	0.80145717	0.9831427	1	2735	tags=24%, list=24%, signal=31%
ONKEN_UVEAL_MELANOMA_UP	ONKEN_UVEAL_MELANOMA_UP		443	-0.1998548	-0.78893864	0.78202677	0.9829512	1	3966	tags=34%, list=35%, signal=51%
WAKABAYASHI_ADIPOGENESIS_PPARG_RXRA_BOUND_8D	WAKABAYASHI_ADIPOGENESIS_PPARG_RXRA_BOUND_8D		500	-0.17691992	-0.78878033	0.81178707	0.9826746	1	3009	tags=23%, list=27%, signal=30%
RIZ_ERYTHROID_DIFFERENTIATION_HBZ	RIZ_ERYTHROID_DIFFERENTIATION_HBZ		29	-0.26553014	-0.78873295	0.77717394	0.98214334	1	3680	tags=38%, list=33%, signal=56%
TAKAO_RESPONSE_TO_UVB_RADIATION_DN	TAKAO_RESPONSE_TO_UVB_RADIATION_DN		65	-0.2105384	-0.78847176	0.74690264	0.9820922	1	2480	tags=23%, list=22%, signal=29%
CREIGHTON_ENDOCRINE_THERAPY_RESISTANCE_1	CREIGHTON_ENDOCRINE_THERAPY_RESISTANCE_1		280	-0.19284338	-0.78831506	0.87392056	0.98176634	1	2109	tags=16%, list=19%, signal=20%
WANG_ESOPHAGUS_CANCER_VS_NORMAL_UP	WANG_ESOPHAGUS_CANCER_VS_NORMAL_UP		86	-0.2564235	-0.7881985	0.76199263	0.9813801	1	2534	tags=24%, list=23%, signal=31%
ZWANG_EGF_PERSISTENTLY_DN	ZWANG_EGF_PERSISTENTLY_DN		33	-0.22247277	-0.78784513	0.7742574	0.9814692	1	2980	tags=27%, list=27%, signal=37%
TOMLINS_PROSTATE_CANCER_UP	TOMLINS_PROSTATE_CANCER_UP		22	-0.25607723	-0.7876763	0.7582418	0.98118323	1	2236	tags=27%, list=20%, signal=34%
HEIDENBLAD_AMPLICON_8Q24_UP	HEIDENBLAD_AMPLICON_8Q24_UP		19	-0.2753701	-0.7875876	0.7841584	0.9807564	1	2153	tags=21%, list=19%, signal=26%
MULLIGHAN_MLL_SIGNATURE_1_DN	MULLIGHAN_MLL_SIGNATURE_1_DN		141	-0.22109152	-0.7872797	0.82	0.98080325	1	2815	tags=30%, list=25%, signal=39%
ZWANG_DOWN_BY_2ND_EGF_PULSE	ZWANG_DOWN_BY_2ND_EGF_PULSE		69	-0.24073863	-0.7870346	0.84671533	0.98068804	1	2491	tags=28%, list=22%, signal=35%
ROME_INSULIN_TARGETS_IN_MUSCLE_DN	ROME_INSULIN_TARGETS_IN_MUSCLE_DN		84	-0.22073348	-0.7867896	0.81768954	0.98056936	1	3167	tags=31%, list=28%, signal=43%
YANG_BREAST_CANCER_ESR1_LASER_UP	YANG_BREAST_CANCER_ESR1_LASER_UP		15	-0.29479915	-0.7862173	0.7311412	0.9810923	1	1959	tags=20%, list=17%, signal=24%
CHEN_LVAD_SUPPORT_OF_FAILING_HEART_UP	CHEN_LVAD_SUPPORT_OF_FAILING_HEART_UP		69	-0.28593794	-0.7859536	0.7560074	0.9809891	1	1870	tags=25%, list=17%, signal=29%
FERREIRA_EWINGS_SARCOMA_UNSTABLE_VS_STABLE_UP	FERREIRA_EWINGS_SARCOMA_UNSTABLE_VS_STABLE_UP		84	-0.24617505	-0.78571284	0.66292137	0.98087114	1	4384	tags=42%, list=39%, signal=68%
ZHAN_MULTIPLE_MYELOMA_HP_UP	ZHAN_MULTIPLE_MYELOMA_HP_UP		28	-0.26224285	-0.78491664	0.7773585	0.98184526	1	769	tags=7%, list=7%, signal=8%
SUBTIL_PROGESTIN_TARGETS	SUBTIL_PROGESTIN_TARGETS		22	-0.27079868	-0.7844731	0.72897196	0.9821855	1	2610	tags=27%, list=23%, signal=35%
LA_MEN1_TARGETS	LA_MEN1_TARGETS		17	-0.3290581	-0.7837572	0.7695167	0.98302066	1	1791	tags=29%, list=16%, signal=35%
GERHOLD_ADIPOGENESIS_DN	GERHOLD_ADIPOGENESIS_DN		50	-0.2783747	-0.78374124	0.6888489	0.98244154	1	3169	tags=30%, list=28%, signal=42%
SCHLOSSER_MYC_TARGETS_AND_SERUM_RESPONSE_DN	SCHLOSSER_MYC_TARGETS_AND_SERUM_RESPONSE_DN		31	-0.25513095	-0.7837373	0.6563147	0.98183304	1	5408	tags=45%, list=48%, signal=87%
IVANOVA_HEMATOPOIESIS_STEM_CELL	IVANOVA_HEMATOPOIESIS_STEM_CELL		140	-0.21681799	-0.78369695	0.8518519	0.9813018	1	2641	tags=23%, list=24%, signal=30%
DUNNE_TARGETS_OF_AML1_MTG8_FUSION_UP	DUNNE_TARGETS_OF_AML1_MTG8_FUSION_UP		34	-0.30047762	-0.7834309	0.7375231	0.9812055	1	3134	tags=35%, list=28%, signal=49%
PID_NECTIN_PATHWAY	PID_NECTIN_PATHWAY		23	-0.30742335	-0.7830812	0.72871286	0.9813503	1	2240	tags=30%, list=20%, signal=38%
ZHOU_TNF_SIGNALING_30MIN	ZHOU_TNF_SIGNALING_30MIN		37	-0.24073353	-0.783001	0.6818182	0.98089045	1	3582	tags=43%, list=32%, signal=63%
NOJIMA_SFRP2_TARGETS_UP	NOJIMA_SFRP2_TARGETS_UP		19	-0.2986909	-0.782997	0.77255636	0.9802879	1	454	tags=11%, list=4%, signal=11%
MORI_PRE_BI_LYMPHOCYTE_UP	MORI_PRE_BI_LYMPHOCYTE_UP		59	-0.25793567	-0.78290427	0.68045115	0.9798451	1	2214	tags=19%, list=20%, signal=23%
REACTOME_INTERFERON_GAMMA_SIGNALING	REACTOME_INTERFERON_GAMMA_SIGNALING		32	-0.3123195	-0.78233933	0.72897196	0.98035294	1	2528	tags=28%, list=23%, signal=36%
SWEET_KRAS_TARGETS_DN	SWEET_KRAS_TARGETS_DN		44	-0.2501317	-0.7818755	0.8201835	0.98068756	1	2173	tags=18%, list=19%, signal=22%
LIU_SOX4_TARGETS_UP	LIU_SOX4_TARGETS_UP		64	-0.21422996	-0.7817085	0.79588014	0.9804156	1	696	tags=6%, list=6%, signal=7%
YAGI_AML_FAB_MARKERS	YAGI_AML_FAB_MARKERS		125	-0.21717954	-0.78142124	0.8324226	0.98040867	1	3192	tags=34%, list=29%, signal=46%
KEGG_MELANOMA	KEGG_MELANOMA		40	-0.24458887	-0.78136355	0.75886524	0.9799082	1	3772	tags=45%, list=34%, signal=68%
WEIGEL_OXIDATIVE_STRESS_BY_HNE_AND_H2O2	WEIGEL_OXIDATIVE_STRESS_BY_HNE_AND_H2O2		30	-0.23440799	-0.78111714	0.7690909	0.979805	1	2083	tags=17%, list=19%, signal=20%
UDAYAKUMAR_MED1_TARGETS_DN	UDAYAKUMAR_MED1_TARGETS_DN		145	-0.2130892	-0.7810563	0.8492908	0.9793221	1	1610	tags=13%, list=14%, signal=15%
WAMUNYOKOLI_OVARIAN_CANCER_LMP_DN	WAMUNYOKOLI_OVARIAN_CANCER_LMP_DN		100	-0.26501715	-0.7805946	0.72962964	0.979558	1	2413	tags=22%, list=22%, signal=28%
HILLION_HMGA1B_TARGETS	HILLION_HMGA1B_TARGETS		68	-0.21378285	-0.7803216	0.786087	0.97953427	1	2853	tags=32%, list=25%, signal=43%
ZHENG_IL22_SIGNALING_UP	ZHENG_IL22_SIGNALING_UP		36	-0.32705557	-0.77998924	0.77837837	0.979632	1	2735	tags=36%, list=24%, signal=48%
LIAO_HAVE_SOX4_BINDING_SITES	LIAO_HAVE_SOX4_BINDING_SITES		25	-0.27209166	-0.7793674	0.81754386	0.9802318	1	341	tags=8%, list=3%, signal=8%
REACTOME_KERATAN_SULFATE_BIOSYNTHESIS	REACTOME_KERATAN_SULFATE_BIOSYNTHESIS		21	-0.33952242	-0.7791507	0.75232774	0.9800706	1	570	tags=10%, list=5%, signal=10%
WIELAND_UP_BY_HBV_INFECTION	WIELAND_UP_BY_HBV_INFECTION		67	-0.31868684	-0.77860945	0.7118644	0.98060143	1	2171	tags=27%, list=19%, signal=33%
CHEN_NEUROBLASTOMA_COPY_NUMBER_GAINS	CHEN_NEUROBLASTOMA_COPY_NUMBER_GAINS		30	-0.27355927	-0.77832204	0.8018018	0.98055613	1	2786	tags=30%, list=25%, signal=40%
ZHENG_GLIOBLASTOMA_PLASTICITY_DN	ZHENG_GLIOBLASTOMA_PLASTICITY_DN		42	-0.2809763	-0.7780926	0.8180039	0.98038733	1	1906	tags=24%, list=17%, signal=29%
FRASOR_RESPONSE_TO_ESTRADIOL_UP	FRASOR_RESPONSE_TO_ESTRADIOL_UP		27	-0.2768636	-0.7778129	0.83214283	0.98037356	1	2585	tags=41%, list=23%, signal=53%
DACOSTA_ERCC3_ALLELE_XPCS_VS_TTD_UP	DACOSTA_ERCC3_ALLELE_XPCS_VS_TTD_UP		18	-0.3408912	-0.77766937	0.76086956	0.98007476	1	1656	tags=28%, list=15%, signal=33%
REACTOME_TRIF_MEDIATED_TLR3_SIGNALING	REACTOME_TRIF_MEDIATED_TLR3_SIGNALING		42	-0.23457289	-0.777275	0.75932837	0.9802451	1	4321	tags=52%, list=39%, signal=85%
PID_CDC42_REG_PATHWAY	PID_CDC42_REG_PATHWAY		17	-0.28369468	-0.77692026	0.74859285	0.9803121	1	2852	tags=35%, list=25%, signal=47%
ONDER_CDH1_SIGNALING_VIA_CTNNB1	ONDER_CDH1_SIGNALING_VIA_CTNNB1		52	-0.28158376	-0.7768229	0.75315315	0.97990674	1	1672	tags=25%, list=15%, signal=29%
GROSS_HYPOXIA_VIA_ELK3_AND_HIF1A_DN	GROSS_HYPOXIA_VIA_ELK3_AND_HIF1A_DN		56	-0.21833916	-0.7767642	0.7686703	0.9794205	1	1336	tags=11%, list=12%, signal=12%
BURTON_ADIPOGENESIS_5	BURTON_ADIPOGENESIS_5		84	-0.2030568	-0.77670777	0.71115535	0.9789457	1	4855	tags=50%, list=43%, signal=88%
LIANG_SILENCED_BY_METHYLATION_2	LIANG_SILENCED_BY_METHYLATION_2		35	-0.33640847	-0.7765679	0.7935368	0.97859615	1	1583	tags=31%, list=14%, signal=36%
RIZ_ERYTHROID_DIFFERENTIATION_CCNE1	RIZ_ERYTHROID_DIFFERENTIATION_CCNE1		28	-0.24167407	-0.7750603	0.7746212	0.9809692	1	4512	tags=46%, list=40%, signal=78%
LIU_PROSTATE_CANCER_UP	LIU_PROSTATE_CANCER_UP		52	-0.22833996	-0.7747425	0.8062157	0.98100716	1	1887	tags=17%, list=17%, signal=21%
YOSHIMURA_MAPK8_TARGETS_DN	YOSHIMURA_MAPK8_TARGETS_DN		241	-0.1973443	-0.77474004	0.83759123	0.9804119	1	3453	tags=29%, list=31%, signal=42%
RUTELLA_RESPONSE_TO_HGF_UP	RUTELLA_RESPONSE_TO_HGF_UP		257	-0.22850372	-0.77457476	0.7918149	0.98015195	1	3677	tags=36%, list=33%, signal=53%
WIERENGA_STAT5A_TARGETS_UP	WIERENGA_STAT5A_TARGETS_UP		123	-0.24676785	-0.774423	0.8422939	0.9798608	1	2623	tags=30%, list=23%, signal=39%
PEREZ_TP63_TARGETS	PEREZ_TP63_TARGETS		186	-0.22876456	-0.7739157	0.8871252	0.98028404	1	2877	tags=32%, list=26%, signal=42%
CHANDRAN_METASTASIS_TOP50_UP	CHANDRAN_METASTASIS_TOP50_UP		16	-0.27484837	-0.7738775	0.66923076	0.97976696	1	4203	tags=38%, list=38%, signal=60%
KOBAYASHI_EGFR_SIGNALING_24HR_DN	KOBAYASHI_EGFR_SIGNALING_24HR_DN		159	-0.2743932	-0.77341664	0.6827853	0.98005414	1	3357	tags=27%, list=30%, signal=38%
TARTE_PLASMA_CELL_VS_PLASMABLAST_DN	TARTE_PLASMA_CELL_VS_PLASMABLAST_DN		207	-0.19773577	-0.7716592	0.6955684	0.98282737	1	5079	tags=46%, list=45%, signal=82%
ZHANG_BREAST_CANCER_PROGENITORS_DN	ZHANG_BREAST_CANCER_PROGENITORS_DN		84	-0.21100739	-0.771614	0.82285714	0.9823113	1	2500	tags=20%, list=22%, signal=26%
ALONSO_METASTASIS_EMT_UP	ALONSO_METASTASIS_EMT_UP		23	-0.3104327	-0.77158767	0.7619048	0.98176926	1	1025	tags=17%, list=9%, signal=19%
KOYAMA_SEMA3B_TARGETS_UP	KOYAMA_SEMA3B_TARGETS_UP		143	-0.21715052	-0.77154154	0.90352505	0.98125446	1	2872	tags=24%, list=26%, signal=32%
PID_ENDOTHELINPATHWAY	PID_ENDOTHELINPATHWAY		43	-0.25484508	-0.7706228	0.8078995	0.98245966	1	3264	tags=33%, list=29%, signal=46%
STONER_ESOPHAGEAL_CARCINOGENESIS_UP	STONER_ESOPHAGEAL_CARCINOGENESIS_UP		21	-0.2487988	-0.7704744	0.69512194	0.982151	1	4647	tags=48%, list=41%, signal=81%
SMIRNOV_RESPONSE_TO_IR_6HR_DN	SMIRNOV_RESPONSE_TO_IR_6HR_DN		67	-0.2495889	-0.7694894	0.8195212	0.9834585	1	3144	tags=34%, list=28%, signal=47%
HOEBEKE_LYMPHOID_STEM_CELL_DN	HOEBEKE_LYMPHOID_STEM_CELL_DN		64	-0.23268463	-0.76892406	0.8524272	0.9839506	1	1699	tags=14%, list=15%, signal=16%
KEGG_ARACHIDONIC_ACID_METABOLISM	KEGG_ARACHIDONIC_ACID_METABOLISM		34	-0.2784091	-0.76856947	0.81374323	0.98405707	1	2391	tags=32%, list=21%, signal=41%
REACTOME_SIGNAL_AMPLIFICATION	REACTOME_SIGNAL_AMPLIFICATION		23	-0.27118698	-0.7684672	0.81546575	0.98365617	1	1212	tags=17%, list=11%, signal=19%
PID_AURORA_A_PATHWAY	PID_AURORA_A_PATHWAY		20	-0.30018067	-0.7672655	0.7262136	0.9853175	1	3243	tags=50%, list=29%, signal=70%
YIH_RESPONSE_TO_ARSENITE_C1	YIH_RESPONSE_TO_ARSENITE_C1		16	-0.28332424	-0.7668084	0.79571986	0.9856363	1	2030	tags=31%, list=18%, signal=38%
RASHI_RESPONSE_TO_IONIZING_RADIATION_5	RASHI_RESPONSE_TO_IONIZING_RADIATION_5		102	-0.20327458	-0.76668024	0.87362635	0.9852676	1	3755	tags=39%, list=34%, signal=58%
KEGG_CELL_ADHESION_MOLECULES_CAMS	KEGG_CELL_ADHESION_MOLECULES_CAMS		75	-0.26001436	-0.7661998	0.8532609	0.98560417	1	2540	tags=27%, list=23%, signal=34%
WANG_HCP_PROSTATE_CANCER	WANG_HCP_PROSTATE_CANCER		59	-0.24202214	-0.76557297	0.8881239	0.9862674	1	1556	tags=17%, list=14%, signal=20%
RUIZ_TNC_TARGETS_UP	RUIZ_TNC_TARGETS_UP		98	-0.25448892	-0.76467794	0.80253625	0.9873568	1	2429	tags=24%, list=22%, signal=31%
FORTSCHEGGER_PHF8_TARGETS_DN	FORTSCHEGGER_PHF8_TARGETS_DN		397	-0.19147182	-0.76363194	0.8406593	0.98869246	1	1853	tags=15%, list=17%, signal=17%
KEGG_METABOLISM_OF_XENOBIOTICS_BY_CYTOCHROME_P450	KEGG_METABOLISM_OF_XENOBIOTICS_BY_CYTOCHROME_P450		28	-0.29877877	-0.76355606	0.7852998	0.98824	1	3591	tags=46%, list=32%, signal=68%
FONTAINE_THYROID_TUMOR_UNCERTAIN_MALIGNANCY_UP	FONTAINE_THYROID_TUMOR_UNCERTAIN_MALIGNANCY_UP		20	-0.28266907	-0.7622749	0.8284133	0.9901272	1	2401	tags=35%, list=21%, signal=44%
REACTOME_BIOSYNTHESIS_OF_THE_N_GLYCAN_PRECURSOR_DOLICHOL_LIPID_LINKED_OLIGOSACCHARIDE_LLO_AND_TRANSFER_TO_A_NASCENT_PROTEIN	REACTOME_BIOSYNTHESIS_OF_THE_N_GLYCAN_PRECURSOR_DOLICHOL_LIPID_LINKED_OLIGOSACCHARIDE_LLO_AND_TRANSFER_TO_A_NASCENT_PROTEIN		17	-0.24632381	-0.7622158	0.75	0.98964846	1	1565	tags=18%, list=14%, signal=20%
FALVELLA_SMOKERS_WITH_LUNG_CANCER	FALVELLA_SMOKERS_WITH_LUNG_CANCER		47	-0.24954908	-0.7619703	0.82046676	0.9895332	1	2481	tags=26%, list=22%, signal=33%
SIG_REGULATION_OF_THE_ACTIN_CYTOSKELETON_BY_RHO_GTPASES	SIG_REGULATION_OF_THE_ACTIN_CYTOSKELETON_BY_RHO_GTPASES		25	-0.27507776	-0.7618592	0.7556391	0.98914236	1	4831	tags=64%, list=43%, signal=112%
ZHU_CMV_8_HR_UP	ZHU_CMV_8_HR_UP		35	-0.28418335	-0.7617136	0.7380952	0.9888538	1	2369	tags=31%, list=21%, signal=40%
GENTILE_UV_RESPONSE_CLUSTER_D8	GENTILE_UV_RESPONSE_CLUSTER_D8		23	-0.28511584	-0.7614151	0.76599634	0.9888511	1	4851	tags=65%, list=43%, signal=115%
MATZUK_MEIOTIC_AND_DNA_REPAIR	MATZUK_MEIOTIC_AND_DNA_REPAIR		26	-0.24470533	-0.76096874	0.8183556	0.98913026	1	974	tags=12%, list=9%, signal=13%
REACTOME_APOPTOTIC_CLEAVAGE_OF_CELLULAR_PROTEINS	REACTOME_APOPTOTIC_CLEAVAGE_OF_CELLULAR_PROTEINS		25	-0.25201693	-0.7608193	0.7708333	0.98884827	1	1087	tags=12%, list=10%, signal=13%
PETRETTO_HEART_MASS_QTL_CIS_UP	PETRETTO_HEART_MASS_QTL_CIS_UP		16	-0.28298768	-0.76079345	0.77756286	0.98830855	1	826	tags=13%, list=7%, signal=13%
GENTILE_UV_RESPONSE_CLUSTER_D4	GENTILE_UV_RESPONSE_CLUSTER_D4		29	-0.23810366	-0.7607753	0.7612782	0.9877545	1	4758	tags=48%, list=42%, signal=84%
KEGG_ALPHA_LINOLENIC_ACID_METABOLISM	KEGG_ALPHA_LINOLENIC_ACID_METABOLISM		15	-0.30554044	-0.76055086	0.7837838	0.98762774	1	2288	tags=33%, list=20%, signal=42%
ZHANG_TLX_TARGETS_60HR_UP	ZHANG_TLX_TARGETS_60HR_UP		207	-0.23086499	-0.75903255	0.8011152	0.9899477	1	2744	tags=25%, list=25%, signal=32%
CHIBA_RESPONSE_TO_TSA	CHIBA_RESPONSE_TO_TSA		35	-0.2067845	-0.7585436	0.7485265	0.99025136	1	3956	tags=40%, list=35%, signal=62%
MULLIGHAN_MLL_SIGNATURE_2_DN	MULLIGHAN_MLL_SIGNATURE_2_DN		168	-0.20576587	-0.7580642	0.84574467	0.99056226	1	2815	tags=27%, list=25%, signal=36%
WONG_EMBRYONIC_STEM_CELL_CORE	WONG_EMBRYONIC_STEM_CELL_CORE		252	-0.22028197	-0.7579011	0.66409266	0.9902397	1	3679	tags=28%, list=33%, signal=41%
KENNY_CTNNB1_TARGETS_UP	KENNY_CTNNB1_TARGETS_UP		31	-0.2698193	-0.75772244	0.8154982	0.9899659	1	3545	tags=32%, list=32%, signal=47%
ZHAN_MULTIPLE_MYELOMA_DN	ZHAN_MULTIPLE_MYELOMA_DN		30	-0.3110069	-0.7572993	0.79566	0.99015355	1	2480	tags=43%, list=22%, signal=56%
REACTOME_SCF_BETA_TRCP_MEDIATED_DEGRADATION_OF_EMI1	REACTOME_SCF_BETA_TRCP_MEDIATED_DEGRADATION_OF_EMI1		39	-0.23086692	-0.75686586	0.6787149	0.99038297	1	3688	tags=33%, list=33%, signal=50%
MULLIGHAN_NPM1_MUTATED_SIGNATURE_1_UP	MULLIGHAN_NPM1_MUTATED_SIGNATURE_1_UP		146	-0.19200207	-0.7560553	0.89463955	0.99133945	1	1859	tags=14%, list=17%, signal=17%
REACTOME_ADAPTIVE_IMMUNE_SYSTEM	REACTOME_ADAPTIVE_IMMUNE_SYSTEM		311	-0.1852995	-0.7559373	0.77504396	0.9909609	1	3689	tags=30%, list=33%, signal=44%
JOHNSTONE_PARVB_TARGETS_3_UP	JOHNSTONE_PARVB_TARGETS_3_UP		247	-0.19311658	-0.755509	0.8245931	0.99120796	1	2925	tags=24%, list=26%, signal=32%
KEGG_PATHWAYS_IN_CANCER	KEGG_PATHWAYS_IN_CANCER		208	-0.19676483	-0.7553195	0.85818183	0.99092793	1	2315	tags=21%, list=21%, signal=26%
VALK_AML_CLUSTER_5	VALK_AML_CLUSTER_5		16	-0.32700717	-0.7547399	0.77922076	0.99136317	1	3305	tags=38%, list=30%, signal=53%
HAN_JNK_SINGALING_UP	HAN_JNK_SINGALING_UP		28	-0.3243112	-0.75386643	0.76524955	0.9924417	1	2369	tags=32%, list=21%, signal=41%
REACTOME_CROSS_PRESENTATION_OF_SOLUBLE_EXOGENOUS_ANTIGENS_ENDOSOMES	REACTOME_CROSS_PRESENTATION_OF_SOLUBLE_EXOGENOUS_ANTIGENS_ENDOSOMES		39	-0.2289767	-0.7533521	0.7083333	0.992818	1	3677	tags=36%, list=33%, signal=53%
OHGUCHI_LIVER_HNF4A_TARGETS_UP	OHGUCHI_LIVER_HNF4A_TARGETS_UP		31	-0.2901248	-0.7531942	0.8621324	0.99252075	1	1825	tags=26%, list=16%, signal=31%
WONG_ENDMETRIUM_CANCER_UP	WONG_ENDMETRIUM_CANCER_UP		18	-0.33042666	-0.75295365	0.8116197	0.992417	1	2385	tags=39%, list=21%, signal=49%
ZHOU_CELL_CYCLE_GENES_IN_IR_RESPONSE_24HR	ZHOU_CELL_CYCLE_GENES_IN_IR_RESPONSE_24HR		75	-0.28152308	-0.7528254	0.6825095	0.9920633	1	3507	tags=27%, list=31%, signal=39%
DAVICIONI_TARGETS_OF_PAX_FOXO1_FUSIONS_UP	DAVICIONI_TARGETS_OF_PAX_FOXO1_FUSIONS_UP		158	-0.24371193	-0.7525774	0.84532374	0.9919474	1	1758	tags=19%, list=16%, signal=22%
KEGG_RENAL_CELL_CARCINOMA	KEGG_RENAL_CELL_CARCINOMA		45	-0.22773236	-0.7524569	0.79664177	0.9915725	1	3764	tags=38%, list=34%, signal=57%
YAO_TEMPORAL_RESPONSE_TO_PROGESTERONE_CLUSTER_6	YAO_TEMPORAL_RESPONSE_TO_PROGESTERONE_CLUSTER_6		50	-0.27039623	-0.7524181	0.8301887	0.99103844	1	2426	tags=26%, list=22%, signal=33%
SESTO_RESPONSE_TO_UV_C0	SESTO_RESPONSE_TO_UV_C0		79	-0.20462286	-0.75230485	0.7551402	0.9906898	1	2910	tags=23%, list=26%, signal=31%
REACTOME_REGULATION_OF_MITOTIC_CELL_CYCLE	REACTOME_REGULATION_OF_MITOTIC_CELL_CYCLE		58	-0.22726387	-0.7513398	0.6838966	0.9919674	1	3689	tags=36%, list=33%, signal=54%
DEBIASI_APOPTOSIS_BY_REOVIRUS_INFECTION_UP	DEBIASI_APOPTOSIS_BY_REOVIRUS_INFECTION_UP		172	-0.2147821	-0.7510883	0.7635009	0.9918238	1	3106	tags=30%, list=28%, signal=41%
DER_IFN_BETA_RESPONSE_UP	DER_IFN_BETA_RESPONSE_UP		74	-0.24017514	-0.7509611	0.7256318	0.9914555	1	3278	tags=34%, list=29%, signal=47%
GOBERT_CORE_OLIGODENDROCYTE_DIFFERENTIATION	GOBERT_CORE_OLIGODENDROCYTE_DIFFERENTIATION		20	-0.28575385	-0.75074244	0.8263254	0.9912761	1	433	tags=10%, list=4%, signal=10%
LIU_VMYB_TARGETS_UP	LIU_VMYB_TARGETS_UP		80	-0.20704006	-0.75013727	0.8780037	0.9917939	1	3254	tags=26%, list=29%, signal=37%
WUNDER_INFLAMMATORY_RESPONSE_AND_CHOLESTEROL_UP	WUNDER_INFLAMMATORY_RESPONSE_AND_CHOLESTEROL_UP		33	-0.29627067	-0.7491346	0.7689531	0.9929766	1	495	tags=12%, list=4%, signal=13%
NAKAYAMA_SOFT_TISSUE_TUMORS_PCA1_UP	NAKAYAMA_SOFT_TISSUE_TUMORS_PCA1_UP		50	-0.3682903	-0.7488245	0.7150838	0.99296767	1	2547	tags=36%, list=23%, signal=46%
POTTI_TOPOTECAN_SENSITIVITY	POTTI_TOPOTECAN_SENSITIVITY		73	-0.28005067	-0.7485128	0.75185186	0.99295914	1	2554	tags=23%, list=23%, signal=30%
LUI_THYROID_CANCER_PAX8_PPARG_UP	LUI_THYROID_CANCER_PAX8_PPARG_UP		26	-0.26020744	-0.7481754	0.8220503	0.9929995	1	1973	tags=19%, list=18%, signal=23%
TOMLINS_PROSTATE_CANCER_DN	TOMLINS_PROSTATE_CANCER_DN		19	-0.3282362	-0.74792004	0.7855787	0.9928771	1	1172	tags=21%, list=10%, signal=23%
BYSTRYKH_HEMATOPOIESIS_STEM_CELL_AND_BRAIN_QTL_CIS	BYSTRYKH_HEMATOPOIESIS_STEM_CELL_AND_BRAIN_QTL_CIS		38	-0.21201624	-0.74784666	0.7234849	0.9924277	1	4964	tags=47%, list=44%, signal=85%
SCHUETZ_BREAST_CANCER_DUCTAL_INVASIVE_UP	SCHUETZ_BREAST_CANCER_DUCTAL_INVASIVE_UP		222	-0.32485467	-0.74727285	0.7306273	0.9929152	1	2490	tags=36%, list=22%, signal=45%
VALK_AML_CLUSTER_15	VALK_AML_CLUSTER_15		17	-0.29754445	-0.7471248	0.8053435	0.9926254	1	2153	tags=35%, list=19%, signal=44%
JAIN_NFKB_SIGNALING	JAIN_NFKB_SIGNALING		45	-0.19787663	-0.7463301	0.80478823	0.9934557	1	3794	tags=38%, list=34%, signal=57%
JISON_SICKLE_CELL_DISEASE_DN	JISON_SICKLE_CELL_DISEASE_DN		99	-0.17496823	-0.74607	0.81692916	0.9933379	1	3939	tags=31%, list=35%, signal=48%
MULLIGHAN_NPM1_MUTATED_SIGNATURE_2_DN	MULLIGHAN_NPM1_MUTATED_SIGNATURE_2_DN		45	-0.22960378	-0.7457374	0.79742175	0.99339706	1	4131	tags=40%, list=37%, signal=63%
REACTOME_RECRUITMENT_OF_MITOTIC_CENTROSOME_PROTEINS_AND_COMPLEXES	REACTOME_RECRUITMENT_OF_MITOTIC_CENTROSOME_PROTEINS_AND_COMPLEXES		31	-0.2263301	-0.7457103	0.7609108	0.992864	1	4486	tags=39%, list=40%, signal=64%
ROZANOV_MMP14_TARGETS_UP	ROZANOV_MMP14_TARGETS_UP		156	-0.2603171	-0.7456737	0.77737224	0.9923611	1	2793	tags=30%, list=25%, signal=40%
SANSOM_APC_TARGETS_REQUIRE_MYC	SANSOM_APC_TARGETS_REQUIRE_MYC		117	-0.20226836	-0.7456513	0.8069498	0.99182826	1	3070	tags=27%, list=27%, signal=37%
WANG_MLL_TARGETS	WANG_MLL_TARGETS		181	-0.26934728	-0.7455996	0.8594306	0.99132574	1	2615	tags=35%, list=23%, signal=45%
KEGG_NON_SMALL_CELL_LUNG_CANCER	KEGG_NON_SMALL_CELL_LUNG_CANCER		29	-0.2181037	-0.7455273	0.8011928	0.99087226	1	4419	tags=41%, list=39%, signal=68%
CREIGHTON_ENDOCRINE_THERAPY_RESISTANCE_3	CREIGHTON_ENDOCRINE_THERAPY_RESISTANCE_3		345	-0.19037679	-0.7449036	0.8986867	0.9914217	1	3213	tags=26%, list=29%, signal=35%
WIERENGA_STAT5A_TARGETS_GROUP1	WIERENGA_STAT5A_TARGETS_GROUP1		75	-0.22405104	-0.7447006	0.90217394	0.99121	1	2257	tags=23%, list=20%, signal=28%
XU_HGF_TARGETS_REPRESSED_BY_AKT1_DN	XU_HGF_TARGETS_REPRESSED_BY_AKT1_DN		49	-0.24269955	-0.74441886	0.8921933	0.9910826	1	2084	tags=22%, list=19%, signal=27%
REACTOME_LOSS_OF_NLP_FROM_MITOTIC_CENTROSOMES	REACTOME_LOSS_OF_NLP_FROM_MITOTIC_CENTROSOMES		27	-0.23441339	-0.7442004	0.7504726	0.9908726	1	4486	tags=41%, list=40%, signal=68%
ROSS_AML_WITH_PML_RARA_FUSION	ROSS_AML_WITH_PML_RARA_FUSION		41	-0.26898307	-0.74407125	0.8377425	0.99053216	1	2758	tags=32%, list=25%, signal=42%
LUI_THYROID_CANCER_CLUSTER_1	LUI_THYROID_CANCER_CLUSTER_1		33	-0.24441439	-0.7435819	0.80594057	0.9908129	1	562	tags=9%, list=5%, signal=10%
ONDER_CDH1_TARGETS_1_UP	ONDER_CDH1_TARGETS_1_UP		79	-0.22061105	-0.74357784	0.83992094	0.9902491	1	2732	tags=25%, list=24%, signal=33%
HU_GENOTOXIC_DAMAGE_4HR	HU_GENOTOXIC_DAMAGE_4HR		25	-0.2875787	-0.7433006	0.7495292	0.99016625	1	118	tags=4%, list=1%, signal=4%
HOSHIDA_LIVER_CANCER_SUBCLASS_S2	HOSHIDA_LIVER_CANCER_SUBCLASS_S2		80	-0.18718365	-0.74285066	0.82752293	0.99035203	1	3453	tags=24%, list=31%, signal=34%
ENK_UV_RESPONSE_EPIDERMIS_UP	ENK_UV_RESPONSE_EPIDERMIS_UP		187	-0.18451567	-0.7427409	0.86126125	0.98998535	1	2658	tags=23%, list=24%, signal=30%
KEGG_VEGF_SIGNALING_PATHWAY	KEGG_VEGF_SIGNALING_PATHWAY		46	-0.22051026	-0.7426598	0.8543307	0.98953754	1	3794	tags=41%, list=34%, signal=62%
VALK_AML_CLUSTER_1	VALK_AML_CLUSTER_1		16	-0.3070193	-0.74229753	0.8349901	0.98960584	1	1149	tags=25%, list=10%, signal=28%
DARWICHE_SKIN_TUMOR_PROMOTER_UP	DARWICHE_SKIN_TUMOR_PROMOTER_UP		79	-0.21701598	-0.74207366	0.82666665	0.98945755	1	3900	tags=41%, list=35%, signal=62%
REACTOME_SYNTHESIS_OF_DNA	REACTOME_SYNTHESIS_OF_DNA		64	-0.23946807	-0.74198204	0.6855469	0.98904353	1	3677	tags=31%, list=33%, signal=46%
MANALO_HYPOXIA_UP	MANALO_HYPOXIA_UP		128	-0.251741	-0.7417504	0.8297101	0.98890066	1	2645	tags=29%, list=24%, signal=37%
WEST_ADRENOCORTICAL_TUMOR_UP	WEST_ADRENOCORTICAL_TUMOR_UP		194	-0.18457983	-0.7416493	0.75809526	0.9884833	1	4228	tags=38%, list=38%, signal=59%
VECCHI_GASTRIC_CANCER_ADVANCED_VS_EARLY_UP	VECCHI_GASTRIC_CANCER_ADVANCED_VS_EARLY_UP		108	-0.30168372	-0.7407916	0.77962965	0.98942274	1	1828	tags=26%, list=16%, signal=31%
MITSIADES_RESPONSE_TO_APLIDIN_DN	MITSIADES_RESPONSE_TO_APLIDIN_DN		129	-0.2190451	-0.7405971	0.72509223	0.9892151	1	3320	tags=26%, list=30%, signal=37%
BURTON_ADIPOGENESIS_PEAK_AT_24HR	BURTON_ADIPOGENESIS_PEAK_AT_24HR		29	-0.3052409	-0.7402153	0.72884613	0.98932797	1	2696	tags=34%, list=24%, signal=45%
REACTOME_PLATELET_HOMEOSTASIS	REACTOME_PLATELET_HOMEOSTASIS		51	-0.2346218	-0.74008983	0.8579041	0.9889771	1	2556	tags=25%, list=23%, signal=33%
DIRMEIER_LMP1_RESPONSE_LATE_DN	DIRMEIER_LMP1_RESPONSE_LATE_DN		20	-0.26217455	-0.739024	0.78624535	0.9902292	1	2053	tags=20%, list=18%, signal=24%
GROSS_HYPOXIA_VIA_ELK3_DN	GROSS_HYPOXIA_VIA_ELK3_DN		100	-0.24466276	-0.73897827	0.807971	0.9897469	1	3213	tags=33%, list=29%, signal=46%
FARMER_BREAST_CANCER_BASAL_VS_LULMINAL	FARMER_BREAST_CANCER_BASAL_VS_LULMINAL		191	-0.20391548	-0.73820996	0.92293906	0.9904556	1	2229	tags=19%, list=20%, signal=23%
BHAT_ESR1_TARGETS_VIA_AKT1_DN	BHAT_ESR1_TARGETS_VIA_AKT1_DN		47	-0.2347684	-0.73758036	0.8648649	0.991039	1	3046	tags=34%, list=27%, signal=47%
REACTOME_BMAL1_CLOCK_NPAS2_ACTIVATES_CIRCADIAN_EXPRESSION	REACTOME_BMAL1_CLOCK_NPAS2_ACTIVATES_CIRCADIAN_EXPRESSION		24	-0.2560343	-0.7371633	0.8148855	0.99120015	1	3720	tags=38%, list=33%, signal=56%
HOSHIDA_LIVER_CANCER_SURVIVAL_UP	HOSHIDA_LIVER_CANCER_SURVIVAL_UP		50	-0.2515605	-0.73710346	0.86481804	0.9907345	1	2853	tags=34%, list=25%, signal=45%
SMITH_TERT_TARGETS_UP	SMITH_TERT_TARGETS_UP		94	-0.18982372	-0.73688835	0.82978725	0.9905341	1	3621	tags=29%, list=32%, signal=42%
BENPORATH_PROLIFERATION	BENPORATH_PROLIFERATION		88	-0.24553023	-0.73501843	0.68015414	0.99328667	1	3319	tags=24%, list=30%, signal=34%
NEMETH_INFLAMMATORY_RESPONSE_LPS_UP	NEMETH_INFLAMMATORY_RESPONSE_LPS_UP		64	-0.25442445	-0.73482037	0.75868374	0.9930509	1	2534	tags=28%, list=23%, signal=36%
PID_DELTANP63PATHWAY	PID_DELTANP63PATHWAY		31	-0.24966437	-0.73445755	0.84794277	0.9931223	1	861	tags=10%, list=8%, signal=10%
GAUSSMANN_MLL_AF4_FUSION_TARGETS_A_UP	GAUSSMANN_MLL_AF4_FUSION_TARGETS_A_UP		92	-0.22693312	-0.73440737	0.8942486	0.9926464	1	2009	tags=18%, list=18%, signal=22%
BAELDE_DIABETIC_NEPHROPATHY_DN	BAELDE_DIABETIC_NEPHROPATHY_DN		277	-0.2029463	-0.7342744	0.8725314	0.9922899	1	2674	tags=22%, list=24%, signal=29%
REACTOME_CELL_CELL_COMMUNICATION	REACTOME_CELL_CELL_COMMUNICATION		80	-0.2279316	-0.73407066	0.86148006	0.9920924	1	1087	tags=13%, list=10%, signal=14%
RODRIGUES_THYROID_CARCINOMA_POORLY_DIFFERENTIATED_UP	RODRIGUES_THYROID_CARCINOMA_POORLY_DIFFERENTIATED_UP		324	-0.20208699	-0.7338672	0.7311412	0.9918528	1	3304	tags=27%, list=30%, signal=37%
PID_LYSOPHOSPHOLIPID_PATHWAY	PID_LYSOPHOSPHOLIPID_PATHWAY		39	-0.23539677	-0.7332286	0.85988486	0.9923857	1	4450	tags=46%, list=40%, signal=76%
STOSSI_RESPONSE_TO_ESTRADIOL	STOSSI_RESPONSE_TO_ESTRADIOL		34	-0.26829305	-0.73287094	0.87410074	0.992463	1	1776	tags=26%, list=16%, signal=31%
TAKEDA_TARGETS_OF_NUP98_HOXA9_FUSION_3D_DN	TAKEDA_TARGETS_OF_NUP98_HOXA9_FUSION_3D_DN		17	-0.36138496	-0.73262286	0.8031915	0.9923102	1	2558	tags=41%, list=23%, signal=53%
TAKEDA_TARGETS_OF_NUP98_HOXA9_FUSION_6HR_DN	TAKEDA_TARGETS_OF_NUP98_HOXA9_FUSION_6HR_DN		26	-0.28679866	-0.73248255	0.8087432	0.99198264	1	2735	tags=31%, list=24%, signal=41%
BOYAULT_LIVER_CANCER_SUBCLASS_G12_UP	BOYAULT_LIVER_CANCER_SUBCLASS_G12_UP		23	-0.24354888	-0.7324392	0.8173432	0.9914908	1	3904	tags=39%, list=35%, signal=60%
PID_PS1PATHWAY	PID_PS1PATHWAY		25	-0.23257436	-0.73186517	0.83882785	0.99194777	1	92	tags=4%, list=1%, signal=4%
GUO_HEX_TARGETS_UP	GUO_HEX_TARGETS_UP		55	-0.23275524	-0.7316575	0.84440225	0.9917142	1	3453	tags=38%, list=31%, signal=55%
MARKEY_RB1_ACUTE_LOF_DN	MARKEY_RB1_ACUTE_LOF_DN		157	-0.23004413	-0.7316379	0.7490775	0.9911786	1	2732	tags=22%, list=24%, signal=29%
NAGASHIMA_NRG1_SIGNALING_DN	NAGASHIMA_NRG1_SIGNALING_DN		24	-0.25987515	-0.73119456	0.8817204	0.9913635	1	3600	tags=42%, list=32%, signal=61%
BHATTACHARYA_EMBRYONIC_STEM_CELL	BHATTACHARYA_EMBRYONIC_STEM_CELL		56	-0.21998073	-0.73104876	0.83788705	0.9910481	1	3387	tags=30%, list=30%, signal=43%
YAGI_AML_RELAPSE_PROGNOSIS	YAGI_AML_RELAPSE_PROGNOSIS		27	-0.23223184	-0.73071164	0.8101504	0.99107975	1	3977	tags=48%, list=36%, signal=74%
DUTERTRE_ESTRADIOL_RESPONSE_24HR_UP	DUTERTRE_ESTRADIOL_RESPONSE_24HR_UP		184	-0.24001564	-0.73060775	0.7164179	0.99071264	1	2989	tags=27%, list=27%, signal=36%
PARK_HSC_AND_MULTIPOTENT_PROGENITORS	PARK_HSC_AND_MULTIPOTENT_PROGENITORS		35	-0.21185648	-0.73019534	0.8279773	0.990814	1	3282	tags=31%, list=29%, signal=44%
CHEBOTAEV_GR_TARGETS_DN	CHEBOTAEV_GR_TARGETS_DN		70	-0.28030577	-0.7297541	0.87202924	0.990988	1	2609	tags=36%, list=23%, signal=46%
PAL_PRMT5_TARGETS_UP	PAL_PRMT5_TARGETS_UP		148	-0.21974602	-0.72963274	0.7428023	0.99062806	1	3753	tags=32%, list=34%, signal=47%
WELCSH_BRCA1_TARGETS_UP	WELCSH_BRCA1_TARGETS_UP		142	-0.18838717	-0.7287813	0.8357934	0.9915337	1	3641	tags=32%, list=33%, signal=47%
HOLLEMAN_ASPARAGINASE_RESISTANCE_ALL_DN	HOLLEMAN_ASPARAGINASE_RESISTANCE_ALL_DN		15	-0.23153345	-0.7280008	0.7808219	0.99230564	1	2928	tags=33%, list=26%, signal=45%
DELPUECH_FOXO3_TARGETS_DN	DELPUECH_FOXO3_TARGETS_DN		31	-0.2459275	-0.7269059	0.8121547	0.9935925	1	3603	tags=48%, list=32%, signal=71%
JECHLINGER_EPITHELIAL_TO_MESENCHYMAL_TRANSITION_UP	JECHLINGER_EPITHELIAL_TO_MESENCHYMAL_TRANSITION_UP		55	-0.31924638	-0.72678083	0.79379565	0.99324304	1	1878	tags=29%, list=17%, signal=35%
ELLWOOD_MYC_TARGETS_DN	ELLWOOD_MYC_TARGETS_DN		29	-0.23970775	-0.7266129	0.7768595	0.9929807	1	1891	tags=17%, list=17%, signal=21%
SMID_BREAST_CANCER_RELAPSE_IN_BONE_DN	SMID_BREAST_CANCER_RELAPSE_IN_BONE_DN		185	-0.22095388	-0.726454	0.9237288	0.9926884	1	1079	tags=12%, list=10%, signal=13%
GAUSSMANN_MLL_AF4_FUSION_TARGETS_D_UP	GAUSSMANN_MLL_AF4_FUSION_TARGETS_D_UP		19	-0.27791017	-0.7261987	0.87360597	0.99258214	1	1771	tags=26%, list=16%, signal=31%
REACTOME_ASSEMBLY_OF_THE_PRE_REPLICATIVE_COMPLEX	REACTOME_ASSEMBLY_OF_THE_PRE_REPLICATIVE_COMPLEX		46	-0.22705564	-0.7256922	0.7043651	0.9928412	1	3677	tags=30%, list=33%, signal=45%
ALTEMEIER_RESPONSE_TO_LPS_WITH_MECHANICAL_VENTILATION	ALTEMEIER_RESPONSE_TO_LPS_WITH_MECHANICAL_VENTILATION		96	-0.3050337	-0.72557616	0.7728086	0.99247235	1	2480	tags=33%, list=22%, signal=42%
MIPS_RNA_POLYMERASE_II	MIPS_RNA_POLYMERASE_II		15	-0.25101888	-0.7254755	0.7171717	0.99209595	1	3745	tags=33%, list=33%, signal=50%
ACEVEDO_LIVER_TUMOR_VS_NORMAL_ADJACENT_TISSUE_UP	ACEVEDO_LIVER_TUMOR_VS_NORMAL_ADJACENT_TISSUE_UP		480	-0.15505648	-0.7253625	0.80078125	0.9917238	1	4219	tags=31%, list=38%, signal=48%
BIOCARTA_MTOR_PATHWAY	BIOCARTA_MTOR_PATHWAY		16	-0.24478343	-0.7251586	0.7889546	0.991479	1	2555	tags=25%, list=23%, signal=32%
PID_HIF1_TFPATHWAY	PID_HIF1_TFPATHWAY		44	-0.24140826	-0.7251406	0.87108654	0.9909643	1	3254	tags=30%, list=29%, signal=41%
AMUNDSON_GENOTOXIC_SIGNATURE	AMUNDSON_GENOTOXIC_SIGNATURE		75	-0.20788485	-0.7248975	0.8915441	0.99080986	1	3068	tags=27%, list=27%, signal=36%
KEGG_DRUG_METABOLISM_CYTOCHROME_P450	KEGG_DRUG_METABOLISM_CYTOCHROME_P450		30	-0.28421456	-0.7244575	0.8452611	0.9909446	1	1513	tags=23%, list=14%, signal=27%
ASTIER_INTEGRIN_SIGNALING	ASTIER_INTEGRIN_SIGNALING		35	-0.2218957	-0.7240758	0.84171325	0.9910379	1	3122	tags=31%, list=28%, signal=43%
KIM_HYPOXIA	KIM_HYPOXIA		18	-0.29704764	-0.7239262	0.76022303	0.9907398	1	4019	tags=44%, list=36%, signal=69%
BURTON_ADIPOGENESIS_PEAK_AT_16HR	BURTON_ADIPOGENESIS_PEAK_AT_16HR		31	-0.27661476	-0.72324455	0.7448015	0.9912241	1	3779	tags=42%, list=34%, signal=63%
REACTOME_AUTODEGRADATION_OF_THE_E3_UBIQUITIN_LIGASE_COP1	REACTOME_AUTODEGRADATION_OF_THE_E3_UBIQUITIN_LIGASE_COP1		36	-0.22715715	-0.72271985	0.7090909	0.9915509	1	3677	tags=33%, list=33%, signal=49%
WHITFIELD_CELL_CYCLE_S	WHITFIELD_CELL_CYCLE_S		68	-0.21602353	-0.7209054	0.80627304	0.99406886	1	2678	tags=22%, list=24%, signal=29%
GRAESSMANN_RESPONSE_TO_MC_AND_DOXORUBICIN_UP	GRAESSMANN_RESPONSE_TO_MC_AND_DOXORUBICIN_UP		411	-0.17509423	-0.7207108	0.92105263	0.99382323	1	3766	tags=33%, list=34%, signal=47%
REACTOME_SIGNALING_BY_EGFR_IN_CANCER	REACTOME_SIGNALING_BY_EGFR_IN_CANCER		68	-0.18927112	-0.72043467	0.82912624	0.9937457	1	3875	tags=35%, list=35%, signal=54%
WANG_CLIM2_TARGETS_DN	WANG_CLIM2_TARGETS_DN		109	-0.18067493	-0.7201828	0.8238748	0.9936291	1	3055	tags=24%, list=27%, signal=32%
REACTOME_CDT1_ASSOCIATION_WITH_THE_CDC6_ORC_ORIGIN_COMPLEX	REACTOME_CDT1_ASSOCIATION_WITH_THE_CDC6_ORC_ORIGIN_COMPLEX		39	-0.22870776	-0.719949	0.74691355	0.9934208	1	3677	tags=33%, list=33%, signal=49%
BASSO_CD40_SIGNALING_DN	BASSO_CD40_SIGNALING_DN		40	-0.27374646	-0.71971416	0.8188277	0.99323213	1	1210	tags=18%, list=11%, signal=20%
CHANG_CORE_SERUM_RESPONSE_DN	CHANG_CORE_SERUM_RESPONSE_DN		118	-0.20176317	-0.7174133	0.8986867	0.9964626	1	2231	tags=18%, list=20%, signal=22%
GARGALOVIC_RESPONSE_TO_OXIDIZED_PHOSPHOLIPIDS_GREY_DN	GARGALOVIC_RESPONSE_TO_OXIDIZED_PHOSPHOLIPIDS_GREY_DN		31	-0.26380917	-0.71698165	0.91007197	0.9966157	1	2385	tags=32%, list=21%, signal=41%
WANG_RESPONSE_TO_BEXAROTENE_UP	WANG_RESPONSE_TO_BEXAROTENE_UP		24	-0.23736505	-0.7160236	0.9181185	0.9976054	1	3628	tags=46%, list=32%, signal=68%
ALONSO_METASTASIS_DN	ALONSO_METASTASIS_DN		15	-0.3081469	-0.7159519	0.8203704	0.9971651	1	1277	tags=27%, list=11%, signal=30%
PID_VEGFR1_2_PATHWAY	PID_VEGFR1_2_PATHWAY		47	-0.20717284	-0.7159506	0.83235866	0.9966126	1	3913	tags=38%, list=35%, signal=59%
REACTOME_APC_C_CDH1_MEDIATED_DEGRADATION_OF_CDC20_AND_OTHER_APC_C_CDH1_TARGETED_PROTEINS_IN_LATE_MITOSIS_EARLY_G1	REACTOME_APC_C_CDH1_MEDIATED_DEGRADATION_OF_CDC20_AND_OTHER_APC_C_CDH1_TARGETED_PROTEINS_IN_LATE_MITOSIS_EARLY_G1		50	-0.2184998	-0.715825	0.7245509	0.99624795	1	3689	tags=34%, list=33%, signal=50%
LIEN_BREAST_CARCINOMA_METAPLASTIC_VS_DUCTAL_UP	LIEN_BREAST_CARCINOMA_METAPLASTIC_VS_DUCTAL_UP		49	-0.2599877	-0.7154614	0.88986015	0.99625504	1	2490	tags=33%, list=22%, signal=42%
REACTOME_THE_ROLE_OF_NEF_IN_HIV1_REPLICATION_AND_DISEASE_PATHOGENESIS	REACTOME_THE_ROLE_OF_NEF_IN_HIV1_REPLICATION_AND_DISEASE_PATHOGENESIS		21	-0.25176448	-0.7153162	0.80839413	0.9959342	1	4660	tags=62%, list=42%, signal=106%
DITTMER_PTHLH_TARGETS_UP	DITTMER_PTHLH_TARGETS_UP		82	-0.19696704	-0.71529293	0.8307985	0.9954236	1	3453	tags=32%, list=31%, signal=46%
FIGUEROA_AML_METHYLATION_CLUSTER_5_DN	FIGUEROA_AML_METHYLATION_CLUSTER_5_DN		25	-0.27707624	-0.71528304	0.8551237	0.9948891	1	1989	tags=20%, list=18%, signal=24%
XU_GH1_AUTOCRINE_TARGETS_DN	XU_GH1_AUTOCRINE_TARGETS_DN		75	-0.2066539	-0.7148592	0.91214955	0.99506384	1	558	tags=8%, list=5%, signal=8%
MARTINEZ_RESPONSE_TO_TRABECTEDIN_UP	MARTINEZ_RESPONSE_TO_TRABECTEDIN_UP		49	-0.20276025	-0.71468055	0.82851636	0.99476963	1	4480	tags=39%, list=40%, signal=64%
REACTOME_CDK_MEDIATED_PHOSPHORYLATION_AND_REMOVAL_OF_CDC6	REACTOME_CDK_MEDIATED_PHOSPHORYLATION_AND_REMOVAL_OF_CDC6		38	-0.22445767	-0.71421164	0.74081635	0.99499357	1	3677	tags=34%, list=33%, signal=51%
PID_IGF1_PATHWAY	PID_IGF1_PATHWAY		25	-0.2329278	-0.7139301	0.8286853	0.9948672	1	3772	tags=36%, list=34%, signal=54%
MUELLER_PLURINET	MUELLER_PLURINET		198	-0.19834374	-0.71392775	0.70172083	0.99432427	1	4864	tags=42%, list=43%, signal=73%
PID_MYC_REPRESSPATHWAY	PID_MYC_REPRESSPATHWAY		46	-0.22755037	-0.71392226	0.8736462	0.993784	1	1795	tags=20%, list=16%, signal=23%
FIRESTEIN_CTNNB1_PATHWAY	FIRESTEIN_CTNNB1_PATHWAY		16	-0.2653901	-0.7138516	0.84660196	0.9933476	1	2279	tags=25%, list=20%, signal=31%
GUTIERREZ_MULTIPLE_MYELOMA_DN	GUTIERREZ_MULTIPLE_MYELOMA_DN		20	-0.21583466	-0.7133253	0.7763158	0.9936059	1	4709	tags=45%, list=42%, signal=78%
WANG_LMO4_TARGETS_DN	WANG_LMO4_TARGETS_DN		169	-0.1712514	-0.71131724	0.820202	0.99620694	1	4171	tags=33%, list=37%, signal=52%
NAKAMURA_ADIPOGENESIS_EARLY_DN	NAKAMURA_ADIPOGENESIS_EARLY_DN		30	-0.29960862	-0.7113065	0.8497317	0.9956705	1	1874	tags=27%, list=17%, signal=32%
BHAT_ESR1_TARGETS_VIA_AKT1_UP	BHAT_ESR1_TARGETS_VIA_AKT1_UP		152	-0.18503976	-0.71118283	0.9384058	0.99531186	1	1379	tags=11%, list=12%, signal=13%
SENGUPTA_NASOPHARYNGEAL_CARCINOMA_WITH_LMP1_UP	SENGUPTA_NASOPHARYNGEAL_CARCINOMA_WITH_LMP1_UP		192	-0.20825695	-0.7109607	0.955095	0.99510646	1	1913	tags=19%, list=17%, signal=22%
DELACROIX_RAR_TARGETS_UP	DELACROIX_RAR_TARGETS_UP		40	-0.24323781	-0.7107476	0.8869258	0.9948752	1	3259	tags=33%, list=29%, signal=46%
PID_AVB3_INTEGRIN_PATHWAY	PID_AVB3_INTEGRIN_PATHWAY		55	-0.26567897	-0.71074706	0.85233647	0.99432766	1	1819	tags=24%, list=16%, signal=28%
MUNSHI_MULTIPLE_MYELOMA_UP	MUNSHI_MULTIPLE_MYELOMA_UP		60	-0.19797158	-0.7098066	0.83609575	0.9952798	1	2977	tags=23%, list=27%, signal=32%
RAO_BOUND_BY_SALL4_ISOFORM_A	RAO_BOUND_BY_SALL4_ISOFORM_A		82	-0.20345166	-0.70917994	0.907441	0.99572206	1	1769	tags=17%, list=16%, signal=20%
THEILGAARD_NEUTROPHIL_AT_SKIN_WOUND_DN	THEILGAARD_NEUTROPHIL_AT_SKIN_WOUND_DN		146	-0.18780795	-0.70903695	0.85504586	0.99540037	1	3380	tags=29%, list=30%, signal=41%
PID_FAK_PATHWAY	PID_FAK_PATHWAY		41	-0.22947411	-0.7089529	0.8137255	0.9950011	1	3764	tags=37%, list=34%, signal=55%
JACKSON_DNMT1_TARGETS_UP	JACKSON_DNMT1_TARGETS_UP		58	-0.23964594	-0.7086264	0.8579336	0.99496543	1	2767	tags=26%, list=25%, signal=34%
SARRIO_EPITHELIAL_MESENCHYMAL_TRANSITION_UP	SARRIO_EPITHELIAL_MESENCHYMAL_TRANSITION_UP		109	-0.23529153	-0.70858413	0.76865673	0.9944809	1	3319	tags=28%, list=30%, signal=40%
YAO_TEMPORAL_RESPONSE_TO_PROGESTERONE_CLUSTER_11	YAO_TEMPORAL_RESPONSE_TO_PROGESTERONE_CLUSTER_11		67	-0.19119035	-0.7081228	0.7970205	0.9947105	1	3630	tags=31%, list=32%, signal=46%
FLECHNER_BIOPSY_KIDNEY_TRANSPLANT_REJECTED_VS_OK_UP	FLECHNER_BIOPSY_KIDNEY_TRANSPLANT_REJECTED_VS_OK_UP		63	-0.30163953	-0.7071854	0.787037	0.9956487	1	2171	tags=29%, list=19%, signal=35%
GAZDA_DIAMOND_BLACKFAN_ANEMIA_PROGENITOR_DN	GAZDA_DIAMOND_BLACKFAN_ANEMIA_PROGENITOR_DN		36	-0.2094521	-0.7068398	0.8060606	0.99562204	1	3267	tags=28%, list=29%, signal=39%
NIKOLSKY_BREAST_CANCER_8Q23_Q24_AMPLICON	NIKOLSKY_BREAST_CANCER_8Q23_Q24_AMPLICON		71	-0.20375	-0.7057652	0.89194137	0.9967127	1	3223	tags=31%, list=29%, signal=43%
SONG_TARGETS_OF_IE86_CMV_PROTEIN	SONG_TARGETS_OF_IE86_CMV_PROTEIN		41	-0.2781514	-0.7055484	0.7302505	0.99653214	1	2936	tags=27%, list=26%, signal=36%
REACTOME_CHOLESTEROL_BIOSYNTHESIS	REACTOME_CHOLESTEROL_BIOSYNTHESIS		17	-0.29640517	-0.7052276	0.7701613	0.99646974	1	4624	tags=59%, list=41%, signal=100%
ELVIDGE_HYPOXIA_DN	ELVIDGE_HYPOXIA_DN		85	-0.1847682	-0.704636	0.8560461	0.9967568	1	3292	tags=31%, list=29%, signal=43%
BREDEMEYER_RAG_SIGNALING_NOT_VIA_ATM_UP	BREDEMEYER_RAG_SIGNALING_NOT_VIA_ATM_UP		26	-0.2562356	-0.7039721	0.8888889	0.99739987	1	999	tags=15%, list=9%, signal=17%
REACTOME_DNA_STRAND_ELONGATION	REACTOME_DNA_STRAND_ELONGATION		21	-0.31189075	-0.7033789	0.74854934	0.997715	1	2936	tags=24%, list=26%, signal=32%
BOYLAN_MULTIPLE_MYELOMA_C_D_DN	BOYLAN_MULTIPLE_MYELOMA_C_D_DN		165	-0.25569654	-0.7025724	0.8866171	0.99839365	1	1527	tags=20%, list=14%, signal=23%
HOELZEL_NF1_TARGETS_DN	HOELZEL_NF1_TARGETS_DN		50	-0.26349366	-0.7025273	0.8929889	0.9979193	1	3418	tags=46%, list=31%, signal=66%
GENTILE_UV_RESPONSE_CLUSTER_D2	GENTILE_UV_RESPONSE_CLUSTER_D2		20	-0.2575565	-0.70218825	0.83576643	0.9978846	1	2814	tags=30%, list=25%, signal=40%
REACTOME_DESTABILIZATION_OF_MRNA_BY_AUF1_HNRNP_D0	REACTOME_DESTABILIZATION_OF_MRNA_BY_AUF1_HNRNP_D0		37	-0.21899754	-0.70205855	0.7398374	0.997536	1	3677	tags=32%, list=33%, signal=48%
YAMAZAKI_TCEB3_TARGETS_UP	YAMAZAKI_TCEB3_TARGETS_UP		119	-0.22065955	-0.7020374	0.8648649	0.9970218	1	2171	tags=20%, list=19%, signal=25%
WINTER_HYPOXIA_DN	WINTER_HYPOXIA_DN		24	-0.33745107	-0.7020282	0.79927665	0.9964855	1	2812	tags=38%, list=25%, signal=50%
REACTOME_VIF_MEDIATED_DEGRADATION_OF_APOBEC3G	REACTOME_VIF_MEDIATED_DEGRADATION_OF_APOBEC3G		39	-0.21483992	-0.7019576	0.73293173	0.99605554	1	3677	tags=31%, list=33%, signal=46%
GENTILE_UV_RESPONSE_CLUSTER_D5	GENTILE_UV_RESPONSE_CLUSTER_D5		23	-0.20881867	-0.7016667	0.8613678	0.99595046	1	2285	tags=17%, list=20%, signal=22%
LEE_BMP2_TARGETS_UP	LEE_BMP2_TARGETS_UP		443	-0.21313678	-0.7015856	0.9335793	0.9955418	1	2486	tags=24%, list=22%, signal=29%
PID_FGF_PATHWAY	PID_FGF_PATHWAY		30	-0.24630411	-0.7012527	0.9038113	0.9955533	1	1846	tags=20%, list=16%, signal=24%
BIOCARTA_RAC1_PATHWAY	BIOCARTA_RAC1_PATHWAY		18	-0.2779596	-0.70120114	0.8623327	0.995089	1	1607	tags=17%, list=14%, signal=19%
ZAMORA_NOS2_TARGETS_UP	ZAMORA_NOS2_TARGETS_UP		48	-0.20013538	-0.70111436	0.7671233	0.994677	1	3264	tags=29%, list=29%, signal=41%
PETROVA_ENDOTHELIUM_LYMPHATIC_VS_BLOOD_UP	PETROVA_ENDOTHELIUM_LYMPHATIC_VS_BLOOD_UP		86	-0.23151562	-0.70064455	0.92253524	0.99481976	1	2765	tags=28%, list=25%, signal=37%
KASLER_HDAC7_TARGETS_2_DN	KASLER_HDAC7_TARGETS_2_DN		20	-0.250905	-0.699991	0.8599222	0.9952517	1	557	tags=10%, list=5%, signal=11%
BOYLAN_MULTIPLE_MYELOMA_PCA1_UP	BOYLAN_MULTIPLE_MYELOMA_PCA1_UP		70	-0.2852384	-0.69973594	0.8797814	0.995093	1	2408	tags=33%, list=22%, signal=42%
PICCALUGA_ANGIOIMMUNOBLASTIC_LYMPHOMA_UP	PICCALUGA_ANGIOIMMUNOBLASTIC_LYMPHOMA_UP		121	-0.2827463	-0.69883007	0.8076923	0.99589205	1	2474	tags=29%, list=22%, signal=37%
APPEL_IMATINIB_RESPONSE	APPEL_IMATINIB_RESPONSE		23	-0.27341518	-0.697816	0.81800765	0.99679685	1	2591	tags=39%, list=23%, signal=51%
VERRECCHIA_EARLY_RESPONSE_TO_TGFB1	VERRECCHIA_EARLY_RESPONSE_TO_TGFB1		43	-0.26699457	-0.6973699	0.75650555	0.9968859	1	3264	tags=35%, list=29%, signal=49%
NIELSEN_LIPOSARCOMA_DN	NIELSEN_LIPOSARCOMA_DN		15	-0.27750632	-0.6965462	0.8676749	0.9976033	1	2735	tags=33%, list=24%, signal=44%
BIOCARTA_FCER1_PATHWAY	BIOCARTA_FCER1_PATHWAY		24	-0.23727089	-0.69645774	0.85365856	0.9971877	1	3785	tags=38%, list=34%, signal=57%
REACTOME_MRNA_3_END_PROCESSING	REACTOME_MRNA_3_END_PROCESSING		15	-0.26472777	-0.6961631	0.7715431	0.99705523	1	3598	tags=33%, list=32%, signal=49%
HELLER_SILENCED_BY_METHYLATION_UP	HELLER_SILENCED_BY_METHYLATION_UP		168	-0.23407611	-0.6961437	0.9218182	0.9965429	1	2489	tags=28%, list=22%, signal=35%
CASORELLI_APL_SECONDARY_VS_DE_NOVO_UP	CASORELLI_APL_SECONDARY_VS_DE_NOVO_UP		19	-0.31550327	-0.69528556	0.8696462	0.9972729	1	948	tags=21%, list=8%, signal=23%
KEGG_GAP_JUNCTION	KEGG_GAP_JUNCTION		49	-0.21695629	-0.6950177	0.89416057	0.9971434	1	2039	tags=18%, list=18%, signal=22%
IKEDA_MIR133_TARGETS_UP	IKEDA_MIR133_TARGETS_UP		28	-0.22751833	-0.6938064	0.8038835	0.99837327	1	3057	tags=25%, list=27%, signal=34%
SCHAEFFER_PROSTATE_DEVELOPMENT_12HR_UP	SCHAEFFER_PROSTATE_DEVELOPMENT_12HR_UP		74	-0.25394377	-0.6930638	0.92057765	0.99892294	1	2765	tags=34%, list=25%, signal=45%
PID_E2F_PATHWAY	PID_E2F_PATHWAY		41	-0.23435321	-0.69295526	0.80851066	0.99852765	1	3304	tags=32%, list=30%, signal=45%
FAELT_B_CLL_WITH_VH3_21_DN	FAELT_B_CLL_WITH_VH3_21_DN		35	-0.20302677	-0.6926848	0.81854045	0.9983913	1	3719	tags=37%, list=33%, signal=55%
PLASARI_TGFB1_TARGETS_1HR_UP	PLASARI_TGFB1_TARGETS_1HR_UP		22	-0.29314667	-0.6926335	0.84317344	0.99790794	1	2404	tags=32%, list=21%, signal=40%
REACTOME_S_PHASE	REACTOME_S_PHASE		77	-0.22080994	-0.6925799	0.738189	0.9974478	1	3766	tags=31%, list=34%, signal=47%
ZHAN_MULTIPLE_MYELOMA_CD1_AND_CD2_UP	ZHAN_MULTIPLE_MYELOMA_CD1_AND_CD2_UP		39	-0.21636051	-0.69216126	0.91395795	0.997531	1	1749	tags=13%, list=16%, signal=15%
TAKEDA_TARGETS_OF_NUP98_HOXA9_FUSION_10D_DN	TAKEDA_TARGETS_OF_NUP98_HOXA9_FUSION_10D_DN		81	-0.26041555	-0.69188416	0.8951049	0.9973913	1	3829	tags=47%, list=34%, signal=71%
KORKOLA_YOLK_SAC_TUMOR	KORKOLA_YOLK_SAC_TUMOR		34	-0.2654984	-0.6918096	0.89830506	0.9969498	1	2565	tags=29%, list=23%, signal=38%
REACTOME_P53_INDEPENDENT_G1_S_DNA_DAMAGE_CHECKPOINT	REACTOME_P53_INDEPENDENT_G1_S_DNA_DAMAGE_CHECKPOINT		39	-0.21234927	-0.6913465	0.7419355	0.99703115	1	3962	tags=36%, list=35%, signal=55%
WARTERS_IR_RESPONSE_5GY	WARTERS_IR_RESPONSE_5GY		21	-0.25030708	-0.6904768	0.8802947	0.9977109	1	1111	tags=14%, list=10%, signal=16%
NIKOLSKY_BREAST_CANCER_11Q12_Q14_AMPLICON	NIKOLSKY_BREAST_CANCER_11Q12_Q14_AMPLICON		74	-0.18994744	-0.6897501	0.88640594	0.9982415	1	2826	tags=20%, list=25%, signal=27%
MCLACHLAN_DENTAL_CARIES_UP	MCLACHLAN_DENTAL_CARIES_UP		155	-0.27143243	-0.6893914	0.8010753	0.9981959	1	2735	tags=31%, list=24%, signal=40%
REACTOME_O_LINKED_GLYCOSYLATION_OF_MUCINS	REACTOME_O_LINKED_GLYCOSYLATION_OF_MUCINS		26	-0.2634365	-0.68908286	0.89033455	0.9980506	1	1834	tags=19%, list=16%, signal=23%
LY_AGING_OLD_DN	LY_AGING_OLD_DN		37	-0.25354275	-0.6890285	0.79636365	0.9975975	1	5449	tags=59%, list=49%, signal=115%
COULOUARN_TEMPORAL_TGFB1_SIGNATURE_UP	COULOUARN_TEMPORAL_TGFB1_SIGNATURE_UP		59	-0.21432215	-0.68884104	0.9174664	0.9973239	1	865	tags=8%, list=8%, signal=9%
PID_MET_PATHWAY	PID_MET_PATHWAY		56	-0.20148651	-0.68859684	0.84375	0.9971532	1	4593	tags=48%, list=41%, signal=81%
RODRIGUES_THYROID_CARCINOMA_ANAPLASTIC_UP	RODRIGUES_THYROID_CARCINOMA_ANAPLASTIC_UP		360	-0.1830527	-0.6880355	0.84386617	0.9974214	1	3068	tags=25%, list=27%, signal=34%
ZHANG_TLX_TARGETS_36HR_UP	ZHANG_TLX_TARGETS_36HR_UP		154	-0.20629601	-0.68784815	0.9084249	0.9971602	1	3230	tags=31%, list=29%, signal=42%
DING_LUNG_CANCER_EXPRESSION_BY_COPY_NUMBER	DING_LUNG_CANCER_EXPRESSION_BY_COPY_NUMBER		54	-0.20211177	-0.6875517	0.76386034	0.99705094	1	4586	tags=41%, list=41%, signal=69%
REACTOME_COSTIMULATION_BY_THE_CD28_FAMILY	REACTOME_COSTIMULATION_BY_THE_CD28_FAMILY		40	-0.24791735	-0.6875409	0.85211265	0.996537	1	2748	tags=25%, list=25%, signal=33%
TIEN_INTESTINE_PROBIOTICS_24HR_DN	TIEN_INTESTINE_PROBIOTICS_24HR_DN		128	-0.1592715	-0.687153	0.8766859	0.9965264	1	1330	tags=8%, list=12%, signal=9%
BONOME_OVARIAN_CANCER_SURVIVAL_SUBOPTIMAL_DEBULKING	BONOME_OVARIAN_CANCER_SURVIVAL_SUBOPTIMAL_DEBULKING		280	-0.17756966	-0.6868879	0.9392857	0.99640477	1	2849	tags=25%, list=25%, signal=32%
TORCHIA_TARGETS_OF_EWSR1_FLI1_FUSION_DN	TORCHIA_TARGETS_OF_EWSR1_FLI1_FUSION_DN		179	-0.19287397	-0.6865807	0.9612676	0.9963255	1	1786	tags=15%, list=16%, signal=18%
PID_ARF6_TRAFFICKINGPATHWAY	PID_ARF6_TRAFFICKINGPATHWAY		29	-0.23032406	-0.6860352	0.87007874	0.9965383	1	2026	tags=17%, list=18%, signal=21%
IVANOVA_HEMATOPOIESIS_EARLY_PROGENITOR	IVANOVA_HEMATOPOIESIS_EARLY_PROGENITOR		263	-0.15642306	-0.68593097	0.93320966	0.9961447	1	4099	tags=35%, list=37%, signal=53%
REACTOME_MRNA_SPLICING	REACTOME_MRNA_SPLICING		55	-0.20750609	-0.68571246	0.7232323	0.9959007	1	3748	tags=27%, list=33%, signal=41%
PARK_TRETINOIN_RESPONSE_AND_PML_RARA_FUSION	PARK_TRETINOIN_RESPONSE_AND_PML_RARA_FUSION		25	-0.26638934	-0.68570685	0.8548387	0.99537927	1	634	tags=12%, list=6%, signal=13%
VERRECCHIA_RESPONSE_TO_TGFB1_C2	VERRECCHIA_RESPONSE_TO_TGFB1_C2		17	-0.32587883	-0.68551433	0.7831094	0.9951033	1	3262	tags=47%, list=29%, signal=66%
KEGG_AXON_GUIDANCE	KEGG_AXON_GUIDANCE		89	-0.21035337	-0.68343925	0.8961039	0.9973231	1	2240	tags=22%, list=20%, signal=28%
ST_ERK1_ERK2_MAPK_PATHWAY	ST_ERK1_ERK2_MAPK_PATHWAY		19	-0.21488559	-0.6829623	0.8391753	0.9974306	1	3764	tags=42%, list=34%, signal=63%
REACTOME_SIGNALING_BY_SCF_KIT	REACTOME_SIGNALING_BY_SCF_KIT		43	-0.1980641	-0.6823049	0.9005848	0.9977856	1	2030	tags=14%, list=18%, signal=17%
TONKS_TARGETS_OF_RUNX1_RUNX1T1_FUSION_HSC_DN	TONKS_TARGETS_OF_RUNX1_RUNX1T1_FUSION_HSC_DN		120	-0.2429759	-0.6822268	0.88447654	0.9973754	1	3125	tags=35%, list=28%, signal=48%
SU_PLACENTA	SU_PLACENTA		16	-0.27309492	-0.681838	0.9247312	0.99738044	1	155	tags=6%, list=1%, signal=6%
REACTOME_TRANSPORT_OF_RIBONUCLEOPROTEINS_INTO_THE_HOST_NUCLEUS	REACTOME_TRANSPORT_OF_RIBONUCLEOPROTEINS_INTO_THE_HOST_NUCLEUS		17	-0.25057435	-0.68172574	0.7868526	0.99700344	1	5472	tags=65%, list=49%, signal=126%
LIANG_HEMATOPOIESIS_STEM_CELL_NUMBER_SMALL_VS_HUGE_DN	LIANG_HEMATOPOIESIS_STEM_CELL_NUMBER_SMALL_VS_HUGE_DN		23	-0.24049343	-0.6814925	0.901487	0.99676824	1	3599	tags=39%, list=32%, signal=58%
MACLACHLAN_BRCA1_TARGETS_UP	MACLACHLAN_BRCA1_TARGETS_UP		15	-0.286812	-0.6814877	0.8499096	0.99625397	1	3264	tags=40%, list=29%, signal=56%
PID_HEDGEHOG_GLIPATHWAY	PID_HEDGEHOG_GLIPATHWAY		29	-0.20325278	-0.6807007	0.8544776	0.99679124	1	2535	tags=21%, list=23%, signal=27%
REACTOME_HIV_INFECTION	REACTOME_HIV_INFECTION		144	-0.16535382	-0.6806745	0.7302231	0.9962945	1	4582	tags=39%, list=41%, signal=65%
NADLER_OBESITY_DN	NADLER_OBESITY_DN		41	-0.25471047	-0.6806202	0.83428574	0.9958449	1	4592	tags=56%, list=41%, signal=95%
SHIN_B_CELL_LYMPHOMA_CLUSTER_8	SHIN_B_CELL_LYMPHOMA_CLUSTER_8		24	-0.26703718	-0.6802994	0.87613845	0.9957767	1	1720	tags=21%, list=15%, signal=25%
BORCZUK_MALIGNANT_MESOTHELIOMA_DN	BORCZUK_MALIGNANT_MESOTHELIOMA_DN		63	-0.22244087	-0.68014556	0.9028777	0.9954721	1	2170	tags=22%, list=19%, signal=27%
REACTOME_ACTIVATED_TLR4_SIGNALLING	REACTOME_ACTIVATED_TLR4_SIGNALLING		51	-0.2023813	-0.68000394	0.8712121	0.99511206	1	4321	tags=45%, list=39%, signal=73%
TIEN_INTESTINE_PROBIOTICS_6HR_DN	TIEN_INTESTINE_PROBIOTICS_6HR_DN		105	-0.1711847	-0.679317	0.91238093	0.9954623	1	4391	tags=40%, list=39%, signal=65%
LEE_CALORIE_RESTRICTION_NEOCORTEX_DN	LEE_CALORIE_RESTRICTION_NEOCORTEX_DN		66	-0.18227306	-0.6792573	0.9034749	0.9950048	1	3323	tags=24%, list=30%, signal=34%
NELSON_RESPONSE_TO_ANDROGEN_UP	NELSON_RESPONSE_TO_ANDROGEN_UP		58	-0.20959227	-0.67921066	0.9407266	0.99454796	1	247	tags=5%, list=2%, signal=5%
WANG_CLASSIC_ADIPOGENIC_TARGETS_OF_PPARG	WANG_CLASSIC_ADIPOGENIC_TARGETS_OF_PPARG		21	-0.3130165	-0.6786866	0.8375242	0.99468124	1	4896	tags=71%, list=44%, signal=127%
LEE_CALORIE_RESTRICTION_MUSCLE_UP	LEE_CALORIE_RESTRICTION_MUSCLE_UP		29	-0.23425917	-0.67839706	0.90207154	0.99455094	1	3903	tags=38%, list=35%, signal=58%
KIM_GLIS2_TARGETS_UP	KIM_GLIS2_TARGETS_UP		59	-0.31728685	-0.67815274	0.8030303	0.9943522	1	912	tags=17%, list=8%, signal=18%
SIMBULAN_PARP1_TARGETS_UP	SIMBULAN_PARP1_TARGETS_UP		26	-0.32808277	-0.6772557	0.7988615	0.9950027	1	710	tags=15%, list=6%, signal=16%
PELLICCIOTTA_HDAC_IN_ANTIGEN_PRESENTATION_UP	PELLICCIOTTA_HDAC_IN_ANTIGEN_PRESENTATION_UP		49	-0.18485464	-0.6771582	0.7634855	0.99461293	1	4672	tags=45%, list=42%, signal=77%
REACTOME_ASPARAGINE_N_LINKED_GLYCOSYLATION	REACTOME_ASPARAGINE_N_LINKED_GLYCOSYLATION		52	-0.17596625	-0.67668617	0.8611111	0.9947234	1	1958	tags=12%, list=17%, signal=14%
RODWELL_AGING_KIDNEY_UP	RODWELL_AGING_KIDNEY_UP		263	-0.23332027	-0.6762036	0.8348968	0.9948097	1	3146	tags=30%, list=28%, signal=41%
HIRSCH_CELLULAR_TRANSFORMATION_SIGNATURE_DN	HIRSCH_CELLULAR_TRANSFORMATION_SIGNATURE_DN		64	-0.21391001	-0.6760509	0.9119266	0.9944718	1	1896	tags=16%, list=17%, signal=19%
SCHRAETS_MLL_TARGETS_UP	SCHRAETS_MLL_TARGETS_UP		24	-0.27623552	-0.6760388	0.898524	0.9939611	1	2006	tags=29%, list=18%, signal=35%
SASSON_RESPONSE_TO_FORSKOLIN_DN	SASSON_RESPONSE_TO_FORSKOLIN_DN		60	-0.2180101	-0.6755055	0.9128114	0.99409896	1	2683	tags=25%, list=24%, signal=33%
REACTOME_NEF_MEDIATES_DOWN_MODULATION_OF_CELL_SURFACE_RECEPTORS_BY_RECRUITING_THEM_TO_CLATHRIN_ADAPTERS	REACTOME_NEF_MEDIATES_DOWN_MODULATION_OF_CELL_SURFACE_RECEPTORS_BY_RECRUITING_THEM_TO_CLATHRIN_ADAPTERS		15	-0.2372661	-0.674313	0.86467487	0.99511755	1	4085	tags=53%, list=36%, signal=84%
GINESTIER_BREAST_CANCER_20Q13_AMPLIFICATION_DN	GINESTIER_BREAST_CANCER_20Q13_AMPLIFICATION_DN		76	-0.17467858	-0.6741727	0.8590476	0.9947687	1	3369	tags=26%, list=30%, signal=37%
SANSOM_WNT_PATHWAY_REQUIRE_MYC	SANSOM_WNT_PATHWAY_REQUIRE_MYC		46	-0.24577004	-0.67400885	0.92132866	0.99446404	1	1013	tags=13%, list=9%, signal=14%
HELLER_HDAC_TARGETS_DN	HELLER_HDAC_TARGETS_DN		172	-0.18342079	-0.6708846	0.9695886	0.9979173	1	1778	tags=14%, list=16%, signal=16%
REACTOME_NFKB_AND_MAP_KINASES_ACTIVATION_MEDIATED_BY_TLR4_SIGNALING_REPERTOIRE	REACTOME_NFKB_AND_MAP_KINASES_ACTIVATION_MEDIATED_BY_TLR4_SIGNALING_REPERTOIRE		39	-0.20782088	-0.67051923	0.8576998	0.99787205	1	4321	tags=49%, list=39%, signal=79%
CUI_GLUCOSE_DEPRIVATION	CUI_GLUCOSE_DEPRIVATION		44	-0.19830857	-0.6701143	0.91501975	0.99785054	1	1804	tags=14%, list=16%, signal=16%
SILIGAN_BOUND_BY_EWS_FLT1_FUSION	SILIGAN_BOUND_BY_EWS_FLT1_FUSION		29	-0.24969028	-0.6698259	0.93613136	0.9976941	1	1650	tags=21%, list=15%, signal=24%
KEGG_SPHINGOLIPID_METABOLISM	KEGG_SPHINGOLIPID_METABOLISM		22	-0.24427177	-0.6696975	0.8740876	0.9973457	1	2420	tags=27%, list=22%, signal=35%
CAIRO_LIVER_DEVELOPMENT_UP	CAIRO_LIVER_DEVELOPMENT_UP		106	-0.24209984	-0.66959065	0.890511	0.99695444	1	2780	tags=27%, list=25%, signal=36%
VARELA_ZMPSTE24_TARGETS_UP	VARELA_ZMPSTE24_TARGETS_UP		24	-0.23703854	-0.6690905	0.9106464	0.9971122	1	3900	tags=38%, list=35%, signal=57%
ROSS_AML_OF_FAB_M7_TYPE	ROSS_AML_OF_FAB_M7_TYPE		50	-0.21440054	-0.6683772	0.9507874	0.9975216	1	3334	tags=36%, list=30%, signal=51%
YAN_ESCAPE_FROM_ANOIKIS	YAN_ESCAPE_FROM_ANOIKIS		15	-0.32818317	-0.66792697	0.8768116	0.997521	1	833	tags=27%, list=7%, signal=29%
KIM_MYC_AMPLIFICATION_TARGETS_DN	KIM_MYC_AMPLIFICATION_TARGETS_DN		42	-0.22686255	-0.6678503	0.9300971	0.99709797	1	689	tags=10%, list=6%, signal=10%
WANG_TUMOR_INVASIVENESS_DN	WANG_TUMOR_INVASIVENESS_DN		138	-0.16929595	-0.6674511	0.89555126	0.99705476	1	2686	tags=19%, list=24%, signal=24%
REACTOME_ELONGATION_ARREST_AND_RECOVERY	REACTOME_ELONGATION_ARREST_AND_RECOVERY		28	-0.1877146	-0.6674131	0.8110236	0.99657947	1	4425	tags=36%, list=40%, signal=59%
SHAFFER_IRF4_TARGETS_IN_PLASMA_CELL_VS_MATURE_B_LYMPHOCYTE	SHAFFER_IRF4_TARGETS_IN_PLASMA_CELL_VS_MATURE_B_LYMPHOCYTE		48	-0.21096136	-0.66733366	0.92789376	0.996184	1	2085	tags=17%, list=19%, signal=20%
BIOCARTA_PTDINS_PATHWAY	BIOCARTA_PTDINS_PATHWAY		16	-0.21656619	-0.6670416	0.89788055	0.9960244	1	4660	tags=63%, list=42%, signal=107%
HOFFMANN_LARGE_TO_SMALL_PRE_BII_LYMPHOCYTE_UP	HOFFMANN_LARGE_TO_SMALL_PRE_BII_LYMPHOCYTE_UP		111	-0.23070179	-0.665506	0.77115387	0.99736696	1	3341	tags=24%, list=30%, signal=34%
REACTOME_PYRIMIDINE_METABOLISM	REACTOME_PYRIMIDINE_METABOLISM		15	-0.24263854	-0.66513085	0.88291746	0.9972962	1	330	tags=7%, list=3%, signal=7%
REACTOME_GLOBAL_GENOMIC_NER_GG_NER	REACTOME_GLOBAL_GENOMIC_NER_GG_NER		30	-0.22642061	-0.66475594	0.77955914	0.9972034	1	4182	tags=37%, list=37%, signal=58%
KEGG_FC_GAMMA_R_MEDIATED_PHAGOCYTOSIS	KEGG_FC_GAMMA_R_MEDIATED_PHAGOCYTOSIS		63	-0.21848294	-0.66331875	0.85902256	0.9984472	1	2819	tags=24%, list=25%, signal=32%
LINDGREN_BLADDER_CANCER_CLUSTER_2B	LINDGREN_BLADDER_CANCER_CLUSTER_2B		242	-0.24986538	-0.66303414	0.86346865	0.99829996	1	2122	tags=23%, list=19%, signal=28%
BHAT_ESR1_TARGETS_NOT_VIA_AKT1_DN	BHAT_ESR1_TARGETS_NOT_VIA_AKT1_DN		50	-0.21328427	-0.6626421	0.95019156	0.99829	1	2734	tags=28%, list=24%, signal=37%
BERTUCCI_MEDULLARY_VS_DUCTAL_BREAST_CANCER_DN	BERTUCCI_MEDULLARY_VS_DUCTAL_BREAST_CANCER_DN		84	-0.22811772	-0.66199595	0.9132841	0.9985571	1	2594	tags=26%, list=23%, signal=34%
PID_FCER1PATHWAY	PID_FCER1PATHWAY		39	-0.23337859	-0.6617693	0.87430686	0.9983066	1	4051	tags=44%, list=36%, signal=68%
MARIADASON_RESPONSE_TO_BUTYRATE_SULINDAC_6	MARIADASON_RESPONSE_TO_BUTYRATE_SULINDAC_6		19	-0.22127236	-0.6611144	0.9063097	0.99857163	1	2830	tags=26%, list=25%, signal=35%
TARTE_PLASMA_CELL_VS_B_LYMPHOCYTE_UP	TARTE_PLASMA_CELL_VS_B_LYMPHOCYTE_UP		60	-0.19908044	-0.6598347	0.9348231	0.99960756	1	4106	tags=37%, list=37%, signal=58%
RUAN_RESPONSE_TO_TNF_TROGLITAZONE_DN	RUAN_RESPONSE_TO_TNF_TROGLITAZONE_DN		34	-0.24304429	-0.6590767	0.84923667	1	1	3222	tags=35%, list=29%, signal=49%
FRIDMAN_SENESCENCE_UP	FRIDMAN_SENESCENCE_UP		48	-0.24129216	-0.65833795	0.86738354	1	1	805	tags=10%, list=7%, signal=11%
REACTOME_EGFR_DOWNREGULATION	REACTOME_EGFR_DOWNREGULATION		19	-0.21872398	-0.65809065	0.86882126	1	1	3764	tags=47%, list=34%, signal=71%
REACTOME_FORMATION_OF_THE_HIV1_EARLY_ELONGATION_COMPLEX	REACTOME_FORMATION_OF_THE_HIV1_EARLY_ELONGATION_COMPLEX		28	-0.20655257	-0.6579127	0.7755102	0.999867	1	4425	tags=46%, list=40%, signal=77%
REACTOME_NUCLEOTIDE_EXCISION_REPAIR	REACTOME_NUCLEOTIDE_EXCISION_REPAIR		44	-0.20163536	-0.65752333	0.78373015	0.9998162	1	4182	tags=34%, list=37%, signal=54%
BIOCARTA_CARM_ER_PATHWAY	BIOCARTA_CARM_ER_PATHWAY		19	-0.21782224	-0.6567178	0.8838095	1	1	3398	tags=42%, list=30%, signal=60%
BUYTAERT_PHOTODYNAMIC_THERAPY_STRESS_DN	BUYTAERT_PHOTODYNAMIC_THERAPY_STRESS_DN		354	-0.15594292	-0.6564509	0.986014	0.99996126	1	3411	tags=24%, list=30%, signal=34%
RUTELLA_RESPONSE_TO_HGF_DN	RUTELLA_RESPONSE_TO_HGF_DN		139	-0.19807048	-0.65426916	0.9327273	1	1	2645	tags=19%, list=24%, signal=25%
HOSHIDA_LIVER_CANCER_SUBCLASS_S1	HOSHIDA_LIVER_CANCER_SUBCLASS_S1		184	-0.22112608	-0.65403277	0.84444445	1	1	2127	tags=21%, list=19%, signal=25%
SPIELMAN_LYMPHOBLAST_EUROPEAN_VS_ASIAN_DN	SPIELMAN_LYMPHOBLAST_EUROPEAN_VS_ASIAN_DN		414	-0.1510101	-0.65379626	0.86285716	1	1	4181	tags=33%, list=37%, signal=50%
LEE_BMP2_TARGETS_DN	LEE_BMP2_TARGETS_DN		487	-0.17716852	-0.6536898	0.84007704	1	1	3979	tags=32%, list=36%, signal=47%
MIPS_RNA_POLYMERASE_II_HOLOENZYME_COMPLEX	MIPS_RNA_POLYMERASE_II_HOLOENZYME_COMPLEX		21	-0.21521936	-0.65246445	0.78688526	1	1	4182	tags=38%, list=37%, signal=61%
CREIGHTON_AKT1_SIGNALING_VIA_MTOR_DN	CREIGHTON_AKT1_SIGNALING_VIA_MTOR_DN		17	-0.21759135	-0.65189475	0.841785	1	1	2543	tags=29%, list=23%, signal=38%
STEIN_ESR1_TARGETS	STEIN_ESR1_TARGETS		54	-0.20532306	-0.6514602	0.9738676	1	1	2153	tags=20%, list=19%, signal=25%
PENG_GLUCOSE_DEPRIVATION_DN	PENG_GLUCOSE_DEPRIVATION_DN		108	-0.15064214	-0.6513655	0.9801085	1	1	3094	tags=19%, list=28%, signal=27%
GARY_CD5_TARGETS_DN	GARY_CD5_TARGETS_DN		248	-0.17110205	-0.6509841	0.8003914	1	1	4097	tags=33%, list=37%, signal=52%
PHONG_TNF_RESPONSE_VIA_P38_COMPLETE	PHONG_TNF_RESPONSE_VIA_P38_COMPLETE		131	-0.16821629	-0.65090483	0.9790476	1	1	2218	tags=18%, list=20%, signal=22%
WELCSH_BRCA1_TARGETS_DN	WELCSH_BRCA1_TARGETS_DN		84	-0.16611087	-0.65039253	0.85265225	1	1	5234	tags=50%, list=47%, signal=93%
YOKOE_CANCER_TESTIS_ANTIGENS	YOKOE_CANCER_TESTIS_ANTIGENS		20	-0.24530183	-0.65024453	0.9424861	1	1	736	tags=10%, list=7%, signal=11%
STEARMAN_LUNG_CANCER_EARLY_VS_LATE_UP	STEARMAN_LUNG_CANCER_EARLY_VS_LATE_UP		82	-0.17770003	-0.6489987	0.91214955	1	1	808	tags=7%, list=7%, signal=8%
CHIARADONNA_NEOPLASTIC_TRANSFORMATION_KRAS_CDC25_DN	CHIARADONNA_NEOPLASTIC_TRANSFORMATION_KRAS_CDC25_DN		39	-0.277398	-0.6474975	0.8468809	1	1	2423	tags=31%, list=22%, signal=39%
REN_ALVEOLAR_RHABDOMYOSARCOMA_DN	REN_ALVEOLAR_RHABDOMYOSARCOMA_DN		311	-0.21509841	-0.6468067	0.81698114	1	1	3426	tags=28%, list=31%, signal=39%
REACTOME_APOPTOSIS	REACTOME_APOPTOSIS		94	-0.1578532	-0.64663684	0.889313	1	1	3677	tags=29%, list=33%, signal=42%
CROMER_TUMORIGENESIS_UP	CROMER_TUMORIGENESIS_UP		39	-0.2959837	-0.64616174	0.86915886	1	1	1819	tags=21%, list=16%, signal=24%
BRUECKNER_TARGETS_OF_MIRLET7A3_DN	BRUECKNER_TARGETS_OF_MIRLET7A3_DN		46	-0.22998634	-0.64563185	0.92883897	1	1	1819	tags=15%, list=16%, signal=18%
REACTOME_TRANSPORT_OF_MATURE_TRANSCRIPT_TO_CYTOPLASM	REACTOME_TRANSPORT_OF_MATURE_TRANSCRIPT_TO_CYTOPLASM		29	-0.22106034	-0.64462054	0.8172888	1	1	3736	tags=34%, list=33%, signal=52%
BLUM_RESPONSE_TO_SALIRASIB_DN	BLUM_RESPONSE_TO_SALIRASIB_DN		244	-0.18240719	-0.6444594	0.8581952	1	1	3068	tags=23%, list=27%, signal=31%
WANG_RESPONSE_TO_GSK3_INHIBITOR_SB216763_UP	WANG_RESPONSE_TO_GSK3_INHIBITOR_SB216763_UP		156	-0.18970662	-0.6439344	0.94085026	1	1	2813	tags=23%, list=25%, signal=30%
PEART_HDAC_PROLIFERATION_CLUSTER_UP	PEART_HDAC_PROLIFERATION_CLUSTER_UP		44	-0.17651455	-0.6433689	0.91796875	1	1	3956	tags=39%, list=35%, signal=60%
DAIRKEE_TERT_TARGETS_DN	DAIRKEE_TERT_TARGETS_DN		50	-0.21091355	-0.64306164	0.9664179	1	1	1845	tags=16%, list=16%, signal=19%
HUTTMANN_B_CLL_POOR_SURVIVAL_DN	HUTTMANN_B_CLL_POOR_SURVIVAL_DN		36	-0.21225446	-0.64254016	0.96037734	1	1	3186	tags=33%, list=28%, signal=46%
PID_HIF2PATHWAY	PID_HIF2PATHWAY		23	-0.22961691	-0.6412381	0.88990825	1	1	3785	tags=39%, list=34%, signal=59%
BONOME_OVARIAN_CANCER_POOR_SURVIVAL_UP	BONOME_OVARIAN_CANCER_POOR_SURVIVAL_UP		19	-0.25115034	-0.64107716	0.8841699	1	1	1783	tags=21%, list=16%, signal=25%
PASQUALUCCI_LYMPHOMA_BY_GC_STAGE_UP	PASQUALUCCI_LYMPHOMA_BY_GC_STAGE_UP		176	-0.1687131	-0.64104354	0.96037734	1	1	3297	tags=26%, list=29%, signal=36%
JUBAN_TARGETS_OF_SPI1_AND_FLI1_DN	JUBAN_TARGETS_OF_SPI1_AND_FLI1_DN		56	-0.16855797	-0.6410133	0.89571697	1	1	4533	tags=45%, list=40%, signal=75%
KEGG_PYRIMIDINE_METABOLISM	KEGG_PYRIMIDINE_METABOLISM		68	-0.17957525	-0.64091456	0.83466136	1	1	3876	tags=31%, list=35%, signal=47%
FLECHNER_PBL_KIDNEY_TRANSPLANT_OK_VS_DONOR_UP	FLECHNER_PBL_KIDNEY_TRANSPLANT_OK_VS_DONOR_UP		96	-0.16401467	-0.6403893	0.8996139	1	1	4591	tags=41%, list=41%, signal=68%
REACTOME_CYTOKINE_SIGNALING_IN_IMMUNE_SYSTEM	REACTOME_CYTOKINE_SIGNALING_IN_IMMUNE_SYSTEM		155	-0.18771338	-0.64006793	0.90774906	1	1	3197	tags=26%, list=29%, signal=36%
NAKAMURA_ADIPOGENESIS_LATE_UP	NAKAMURA_ADIPOGENESIS_LATE_UP		64	-0.20392369	-0.6400302	0.9395085	1	1	3542	tags=31%, list=32%, signal=45%
BROWNE_HCMV_INFECTION_16HR_UP	BROWNE_HCMV_INFECTION_16HR_UP		121	-0.15955852	-0.63985556	0.9677419	1	1	1700	tags=12%, list=15%, signal=14%
REACTOME_HEPARAN_SULFATE_HEPARIN_HS_GAG_METABOLISM	REACTOME_HEPARAN_SULFATE_HEPARIN_HS_GAG_METABOLISM		32	-0.22738504	-0.63959026	0.9303675	1	1	2101	tags=22%, list=19%, signal=27%
KIM_WT1_TARGETS_DN	KIM_WT1_TARGETS_DN		248	-0.16836059	-0.6388702	0.9322034	1	1	2725	tags=19%, list=24%, signal=24%
WEIGEL_OXIDATIVE_STRESS_BY_TBH_AND_H2O2	WEIGEL_OXIDATIVE_STRESS_BY_TBH_AND_H2O2		24	-0.22510816	-0.6366893	0.90384614	1	1	637	tags=8%, list=6%, signal=9%
BERTUCCI_INVASIVE_CARCINOMA_DUCTAL_VS_LOBULAR_DN	BERTUCCI_INVASIVE_CARCINOMA_DUCTAL_VS_LOBULAR_DN		32	-0.2967179	-0.6366551	0.8841122	1	1	717	tags=13%, list=6%, signal=13%
CAFFAREL_RESPONSE_TO_THC_24HR_5_UP	CAFFAREL_RESPONSE_TO_THC_24HR_5_UP		22	-0.18699068	-0.6360518	0.8915187	1	1	3338	tags=27%, list=30%, signal=39%
REACTOME_INTERACTIONS_OF_VPR_WITH_HOST_CELLULAR_PROTEINS	REACTOME_INTERACTIONS_OF_VPR_WITH_HOST_CELLULAR_PROTEINS		21	-0.22378679	-0.6359468	0.82751936	1	1	5247	tags=52%, list=47%, signal=98%
MIPS_SPLICEOSOME	MIPS_SPLICEOSOME		76	-0.17715697	-0.63514936	0.7889344	1	1	4185	tags=32%, list=37%, signal=50%
REACTOME_PROCESSING_OF_CAPPED_INTRON_CONTAINING_PRE_MRNA	REACTOME_PROCESSING_OF_CAPPED_INTRON_CONTAINING_PRE_MRNA		73	-0.18639559	-0.63493216	0.75551105	1	1	3748	tags=27%, list=33%, signal=41%
KANNAN_TP53_TARGETS_UP	KANNAN_TP53_TARGETS_UP		36	-0.20631078	-0.6348935	0.93798447	1	1	3051	tags=31%, list=27%, signal=42%
ZHAN_MULTIPLE_MYELOMA_HP_DN	ZHAN_MULTIPLE_MYELOMA_HP_DN		25	-0.23480219	-0.6335133	0.93442625	1	1	597	tags=8%, list=5%, signal=8%
KEGG_ENDOCYTOSIS	KEGG_ENDOCYTOSIS		99	-0.1651231	-0.6334533	0.9685767	1	1	4125	tags=37%, list=37%, signal=59%
OSADA_ASCL1_TARGETS_DN	OSADA_ASCL1_TARGETS_DN		15	-0.30640453	-0.6333153	0.9066667	1	1	2767	tags=33%, list=25%, signal=44%
REN_BOUND_BY_E2F	REN_BOUND_BY_E2F		39	-0.24777374	-0.6317908	0.7910448	1	1	3319	tags=26%, list=30%, signal=36%
PID_P38ALPHABETAPATHWAY	PID_P38ALPHABETAPATHWAY		23	-0.23978323	-0.6317783	0.88675624	1	1	4471	tags=48%, list=40%, signal=79%
YAO_TEMPORAL_RESPONSE_TO_PROGESTERONE_CLUSTER_7	YAO_TEMPORAL_RESPONSE_TO_PROGESTERONE_CLUSTER_7		55	-0.16818324	-0.63131976	0.9233792	1	1	3865	tags=27%, list=35%, signal=41%
SAFFORD_T_LYMPHOCYTE_ANERGY	SAFFORD_T_LYMPHOCYTE_ANERGY		60	-0.20338725	-0.63040876	0.9628253	1	1	2873	tags=30%, list=26%, signal=40%
BIDUS_METASTASIS_DN	BIDUS_METASTASIS_DN		78	-0.20591024	-0.62987304	0.9028571	1	1	3007	tags=29%, list=27%, signal=40%
REACTOME_SCFSKP2_MEDIATED_DEGRADATION_OF_P27_P21	REACTOME_SCFSKP2_MEDIATED_DEGRADATION_OF_P27_P21		43	-0.1981194	-0.6279609	0.8181818	1	1	3688	tags=35%, list=33%, signal=52%
KEGG_DNA_REPLICATION	KEGG_DNA_REPLICATION		26	-0.2629789	-0.6278407	0.80194175	1	1	2936	tags=23%, list=26%, signal=31%
REACTOME_GLYCOSAMINOGLYCAN_METABOLISM	REACTOME_GLYCOSAMINOGLYCAN_METABOLISM		66	-0.21748316	-0.6275781	0.9573284	1	1	2687	tags=26%, list=24%, signal=34%
TIEN_INTESTINE_PROBIOTICS_2HR_UP	TIEN_INTESTINE_PROBIOTICS_2HR_UP		16	-0.21278256	-0.6274924	0.9215292	1	1	1750	tags=19%, list=16%, signal=22%
PID_EPHA2_FWDPATHWAY	PID_EPHA2_FWDPATHWAY		17	-0.22646679	-0.62742734	0.91468257	1	1	1907	tags=18%, list=17%, signal=21%
HELLER_SILENCED_BY_METHYLATION_DN	HELLER_SILENCED_BY_METHYLATION_DN		64	-0.18999214	-0.6269959	0.97900766	1	1	3455	tags=34%, list=31%, signal=49%
[truncated: 191 more rows]
