# Supplementary material for: A genomic analysis of mouse models of breast cancer reveals molecular features of mouse models and relationships to human breast cancer
Source: Breast Cancer Res. 2014 Jun 5;16(3):R59. doi: 10.1186/bcr3672 (PMC4078930; doi:10.1186/bcr3672)
Supplement: Additional file 11 — GSEA for mouse models compared to all other models or to mammary gland development. Listed by model. [file bcr3672-S11.zip › AdditionalFile11/ATX/Vs_all_other_models/C2/Upregulated_in_ATX_vs_other_models.txt]

NAME	GS<br> follow link to MSigDB	GS DETAILS	SIZE	ES	NES	NOM p-val	FDR q-val	FWER p-val	RANK AT MAX	LEADING EDGE
PID_NFAT_TFPATHWAY	PID_NFAT_TFPATHWAY	Details ...	23	0.5568409	1.6314083	0.019650655	1	0.957	1372	tags=35%, list=12%, signal=40%
MANTOVANI_VIRAL_GPCR_SIGNALING_DN	MANTOVANI_VIRAL_GPCR_SIGNALING_DN	Details ...	26	0.4933523	1.5887418	0.019189766	1	0.973	1800	tags=42%, list=16%, signal=50%
BIOCARTA_CTCF_PATHWAY	BIOCARTA_CTCF_PATHWAY	Details ...	15	0.6339034	1.5821828	0.042128604	1	0.974	2411	tags=67%, list=22%, signal=85%
SHIN_B_CELL_LYMPHOMA_CLUSTER_2	SHIN_B_CELL_LYMPHOMA_CLUSTER_2	Details ...	25	0.5241016	1.5575684	0.032397408	1	0.981	2786	tags=60%, list=25%, signal=80%
PID_CD8TCRDOWNSTREAMPATHWAY	PID_CD8TCRDOWNSTREAMPATHWAY	Details ...	37	0.50933695	1.5409714	0.054421768	1	0.985	906	tags=27%, list=8%, signal=29%
BILD_CTNNB1_ONCOGENIC_SIGNATURE	BILD_CTNNB1_ONCOGENIC_SIGNATURE	Details ...	32	0.50441414	1.5400763	0.043209877	1	0.985	2920	tags=66%, list=26%, signal=89%
TURASHVILI_BREAST_DUCTAL_CARCINOMA_VS_LOBULAR_NORMAL_DN	TURASHVILI_BREAST_DUCTAL_CARCINOMA_VS_LOBULAR_NORMAL_DN	Details ...	32	0.601643	1.5112078	0.026200874	1	0.987	490	tags=28%, list=4%, signal=29%
MARTINEZ_RESPONSE_TO_TRABECTEDIN	MARTINEZ_RESPONSE_TO_TRABECTEDIN	Details ...	31	0.48166728	1.5095587	0.04	1	0.988	3693	tags=68%, list=33%, signal=101%
MARSON_FOXP3_TARGETS_DN	MARSON_FOXP3_TARGETS_DN	Details ...	31	0.51794904	1.5071582	0.055944055	1	0.989	1597	tags=32%, list=14%, signal=38%
HERNANDEZ_ABERRANT_MITOSIS_BY_DOCETACEL_2NM_DN	HERNANDEZ_ABERRANT_MITOSIS_BY_DOCETACEL_2NM_DN	Details ...	16	0.6372707	1.5007842	0.033407573	1	0.989	717	tags=38%, list=6%, signal=40%
ST_TUMOR_NECROSIS_FACTOR_PATHWAY	ST_TUMOR_NECROSIS_FACTOR_PATHWAY	Details ...	18	0.5369759	1.4871421	0.08067941	1	0.989	1775	tags=39%, list=16%, signal=46%
BIOCARTA_STRESS_PATHWAY	BIOCARTA_STRESS_PATHWAY	Details ...	15	0.49785995	1.4803851	0.06570842	1	0.991	2253	tags=53%, list=20%, signal=67%
REACTOME_NUCLEAR_SIGNALING_BY_ERBB4	REACTOME_NUCLEAR_SIGNALING_BY_ERBB4	Details ...	21	0.49320418	1.4599857	0.043956045	1	0.992	1758	tags=43%, list=16%, signal=51%
YANG_BREAST_CANCER_ESR1_BULK_UP	YANG_BREAST_CANCER_ESR1_BULK_UP	Details ...	15	0.5602039	1.4571885	0.0862069	1	0.992	1764	tags=40%, list=16%, signal=47%
KEGG_PHOSPHATIDYLINOSITOL_SIGNALING_SYSTEM	KEGG_PHOSPHATIDYLINOSITOL_SIGNALING_SYSTEM	Details ...	36	0.43219408	1.450428	0.06290673	1	0.993	2305	tags=42%, list=21%, signal=52%
WAKABAYASHI_ADIPOGENESIS_PPARG_BOUND_36HR	WAKABAYASHI_ADIPOGENESIS_PPARG_BOUND_36HR	Details ...	18	0.46644285	1.44606	0.09561753	1	0.994	2082	tags=33%, list=19%, signal=41%
REACTOME_SMAD2_SMAD3_SMAD4_HETEROTRIMER_REGULATES_TRANSCRIPTION	REACTOME_SMAD2_SMAD3_SMAD4_HETEROTRIMER_REGULATES_TRANSCRIPTION	Details ...	15	0.5366744	1.4447808	0.07610994	1	0.994	2411	tags=40%, list=22%, signal=51%
REACTOME_NOD1_2_SIGNALING_PATHWAY	REACTOME_NOD1_2_SIGNALING_PATHWAY	Details ...	18	0.5112645	1.4416728	0.093023255	1	0.995	1497	tags=39%, list=13%, signal=45%
NAKAMURA_METASTASIS_MODEL_DN	NAKAMURA_METASTASIS_MODEL_DN	Details ...	22	0.55097914	1.4399493	0.06666667	1	0.996	858	tags=27%, list=8%, signal=29%
VILIMAS_NOTCH1_TARGETS_UP	VILIMAS_NOTCH1_TARGETS_UP	Details ...	40	0.5847139	1.4354883	0.11805555	1	0.998	1497	tags=50%, list=13%, signal=58%
AMIT_EGF_RESPONSE_120_MCF10A	AMIT_EGF_RESPONSE_120_MCF10A	Details ...	27	0.5165428	1.4195042	0.11764706	1	0.999	1923	tags=41%, list=17%, signal=49%
TCGA_GLIOBLASTOMA_COPY_NUMBER_DN	TCGA_GLIOBLASTOMA_COPY_NUMBER_DN	Details ...	17	0.53121203	1.4122834	0.09414226	1	0.999	1026	tags=35%, list=9%, signal=39%
SPIRA_SMOKERS_LUNG_CANCER_UP	SPIRA_SMOKERS_LUNG_CANCER_UP	Details ...	24	0.5139159	1.4071194	0.094827585	1	0.999	2544	tags=54%, list=23%, signal=70%
HAHTOLA_SEZARY_SYNDROM_DN	HAHTOLA_SEZARY_SYNDROM_DN	Details ...	22	0.6168656	1.4037668	0.11378556	1	0.999	1343	tags=55%, list=12%, signal=62%
PID_S1P_S1P3_PATHWAY	PID_S1P_S1P3_PATHWAY	Details ...	15	0.55452704	1.402762	0.07522124	1	0.999	2795	tags=60%, list=25%, signal=80%
BIOCARTA_PDGF_PATHWAY	BIOCARTA_PDGF_PATHWAY	Details ...	22	0.46368954	1.3886288	0.11297071	1	0.999	2876	tags=55%, list=26%, signal=73%
REACTOME_NUCLEOTIDE_BINDING_DOMAIN_LEUCINE_RICH_REPEAT_CONTAINING_RECEPTOR_NLR_SIGNALING_PATHWAYS	REACTOME_NUCLEOTIDE_BINDING_DOMAIN_LEUCINE_RICH_REPEAT_CONTAINING_RECEPTOR_NLR_SIGNALING_PATHWAYS	Details ...	25	0.46305603	1.3811674	0.114893615	1	0.999	2250	tags=40%, list=20%, signal=50%
KEGG_PRIMARY_IMMUNODEFICIENCY	KEGG_PRIMARY_IMMUNODEFICIENCY	Details ...	25	0.5648491	1.3777734	0.18705036	1	0.999	2271	tags=52%, list=20%, signal=65%
PID_IL2_PI3KPATHWAY	PID_IL2_PI3KPATHWAY	Details ...	16	0.48409155	1.3714428	0.10123967	1	0.999	1609	tags=44%, list=14%, signal=51%
GEORGANTAS_HSC_MARKERS	GEORGANTAS_HSC_MARKERS	Details ...	34	0.48040068	1.3687879	0.11637931	1	1	1267	tags=32%, list=11%, signal=36%
LIM_MAMMARY_LUMINAL_MATURE_UP	LIM_MAMMARY_LUMINAL_MATURE_UP	Details ...	65	0.45005223	1.367314	0.09892473	1	1	1389	tags=32%, list=12%, signal=37%
PID_AR_TF_PATHWAY	PID_AR_TF_PATHWAY	Details ...	31	0.41453093	1.3659153	0.105150215	1	1	2266	tags=42%, list=20%, signal=52%
LEE_INTRATHYMIC_T_PROGENITOR	LEE_INTRATHYMIC_T_PROGENITOR	Details ...	15	0.55048525	1.3646369	0.09318182	1	1	1055	tags=33%, list=9%, signal=37%
MILI_PSEUDOPODIA	MILI_PSEUDOPODIA	Details ...	21	0.46498942	1.3613162	0.15463917	1	1	1589	tags=38%, list=14%, signal=44%
BIOCARTA_IL12_PATHWAY	BIOCARTA_IL12_PATHWAY	Details ...	15	0.6237231	1.3600042	0.12910798	1	1	1597	tags=40%, list=14%, signal=47%
NEMETH_INFLAMMATORY_RESPONSE_LPS_DN	NEMETH_INFLAMMATORY_RESPONSE_LPS_DN	Details ...	25	0.46404433	1.350865	0.08991228	1	1	876	tags=28%, list=8%, signal=30%
TIAN_TNF_SIGNALING_VIA_NFKB	TIAN_TNF_SIGNALING_VIA_NFKB	Details ...	21	0.6076909	1.3452677	0.17926566	1	1	1133	tags=43%, list=10%, signal=48%
MCCABE_HOXC6_TARGETS_CANCER_UP	MCCABE_HOXC6_TARGETS_CANCER_UP	Details ...	19	0.46300104	1.3419243	0.12719299	1	1	1048	tags=32%, list=9%, signal=35%
SCHUETZ_BREAST_CANCER_DUCTAL_INVASIVE_DN	SCHUETZ_BREAST_CANCER_DUCTAL_INVASIVE_DN	Details ...	48	0.45598555	1.3332044	0.10344828	1	1	1005	tags=29%, list=9%, signal=32%
LASTOWSKA_COAMPLIFIED_WITH_MYCN	LASTOWSKA_COAMPLIFIED_WITH_MYCN	Details ...	23	0.43742776	1.331335	0.11554622	1	1	748	tags=26%, list=7%, signal=28%
NATSUME_RESPONSE_TO_INTERFERON_BETA_UP	NATSUME_RESPONSE_TO_INTERFERON_BETA_UP	Details ...	44	0.39708248	1.3213111	0.105932206	1	1	2194	tags=41%, list=20%, signal=51%
RASHI_NFKB1_TARGETS	RASHI_NFKB1_TARGETS	Details ...	16	0.5571998	1.3130617	0.21218488	1	1	2140	tags=56%, list=19%, signal=69%
REACTOME_NRAGE_SIGNALS_DEATH_THROUGH_JNK	REACTOME_NRAGE_SIGNALS_DEATH_THROUGH_JNK	Details ...	27	0.4439304	1.3070836	0.14004377	1	1	2994	tags=41%, list=27%, signal=55%
SMID_BREAST_CANCER_RELAPSE_IN_BRAIN_DN	SMID_BREAST_CANCER_RELAPSE_IN_BRAIN_DN	Details ...	42	0.4554392	1.3065388	0.10828026	1	1	612	tags=31%, list=5%, signal=33%
HEIDENBLAD_AMPLICON_12P11_12_UP	HEIDENBLAD_AMPLICON_12P11_12_UP	Details ...	25	0.4351584	1.3055996	0.17735043	1	1	822	tags=24%, list=7%, signal=26%
REACTOME_SIGNALING_BY_ERBB4	REACTOME_SIGNALING_BY_ERBB4	Details ...	46	0.34859303	1.304558	0.13569938	1	1	1781	tags=33%, list=16%, signal=39%
POTTI_ETOPOSIDE_SENSITIVITY	POTTI_ETOPOSIDE_SENSITIVITY	Details ...	27	0.4981188	1.3000736	0.17181467	1	1	1947	tags=52%, list=17%, signal=63%
PID_ERBB4_PATHWAY	PID_ERBB4_PATHWAY	Details ...	19	0.44613776	1.2997388	0.14730291	1	1	3024	tags=63%, list=27%, signal=86%
HOLLEMAN_ASPARAGINASE_RESISTANCE_B_ALL_UP	HOLLEMAN_ASPARAGINASE_RESISTANCE_B_ALL_UP	Details ...	15	0.47727433	1.2826118	0.21713148	1	1	774	tags=13%, list=7%, signal=14%
MCBRYAN_PUBERTAL_BREAST_4_5WK_UP	MCBRYAN_PUBERTAL_BREAST_4_5WK_UP	Details ...	185	0.43639833	1.2792193	0.14314115	1	1	1830	tags=38%, list=16%, signal=45%
KEGG_GLYCOSAMINOGLYCAN_BIOSYNTHESIS_HEPARAN_SULFATE	KEGG_GLYCOSAMINOGLYCAN_BIOSYNTHESIS_HEPARAN_SULFATE	Details ...	19	0.4677472	1.2707708	0.16356108	1	1	1379	tags=32%, list=12%, signal=36%
BIOCARTA_EGF_PATHWAY	BIOCARTA_EGF_PATHWAY	Details ...	20	0.41591024	1.266982	0.20528455	1	1	2876	tags=50%, list=26%, signal=67%
ODONNELL_METASTASIS_DN	ODONNELL_METASTASIS_DN	Details ...	16	0.46528584	1.2651284	0.16872428	1	1	1720	tags=38%, list=15%, signal=44%
PID_CD40_PATHWAY	PID_CD40_PATHWAY	Details ...	15	0.48936704	1.263063	0.21914893	1	1	2193	tags=53%, list=20%, signal=66%
RASHI_RESPONSE_TO_IONIZING_RADIATION_1	RASHI_RESPONSE_TO_IONIZING_RADIATION_1	Details ...	29	0.40430605	1.2626306	0.16390042	1	1	2148	tags=38%, list=19%, signal=47%
WORSCHECH_TUMOR_EVASION_AND_TOLEROGENICITY_UP	WORSCHECH_TUMOR_EVASION_AND_TOLEROGENICITY_UP	Details ...	22	0.53424954	1.2592077	0.22394678	1	1	1296	tags=41%, list=12%, signal=46%
NAKAMURA_METASTASIS	NAKAMURA_METASTASIS	Details ...	27	0.47818407	1.2590699	0.19444445	1	1	479	tags=19%, list=4%, signal=19%
GARGALOVIC_RESPONSE_TO_OXIDIZED_PHOSPHOLIPIDS_BLUE_DN	GARGALOVIC_RESPONSE_TO_OXIDIZED_PHOSPHOLIPIDS_BLUE_DN	Details ...	30	0.41167855	1.2576416	0.16157205	1	1	2936	tags=43%, list=26%, signal=59%
LU_TUMOR_ANGIOGENESIS_UP	LU_TUMOR_ANGIOGENESIS_UP	Details ...	15	0.5364017	1.2562002	0.1891892	1	1	779	tags=33%, list=7%, signal=36%
HALMOS_CEBPA_TARGETS_DN	HALMOS_CEBPA_TARGETS_DN	Details ...	28	0.44948608	1.255659	0.18763326	1	1	2388	tags=46%, list=21%, signal=59%
KEGG_NOTCH_SIGNALING_PATHWAY	KEGG_NOTCH_SIGNALING_PATHWAY		31	0.37524256	1.2534646	0.17136659	1	1	2005	tags=32%, list=18%, signal=39%
KEGG_ANTIGEN_PROCESSING_AND_PRESENTATION	KEGG_ANTIGEN_PROCESSING_AND_PRESENTATION		34	0.38402608	1.2499502	0.21908894	1	1	1458	tags=29%, list=13%, signal=34%
LIU_TARGETS_OF_VMYB_VS_CMYB_DN	LIU_TARGETS_OF_VMYB_VS_CMYB_DN		26	0.46796006	1.2427922	0.1754386	1	1	1002	tags=31%, list=9%, signal=34%
CHARAFE_BREAST_CANCER_BASAL_VS_MESENCHYMAL_UP	CHARAFE_BREAST_CANCER_BASAL_VS_MESENCHYMAL_UP		68	0.46986583	1.2413884	0.21428572	1	1	2731	tags=51%, list=24%, signal=68%
NAKAYAMA_FRA2_TARGETS	NAKAYAMA_FRA2_TARGETS		23	0.4240043	1.2384195	0.17206478	1	1	1475	tags=35%, list=13%, signal=40%
PID_IL3_PATHWAY	PID_IL3_PATHWAY		20	0.43439922	1.2374952	0.205298	1	1	1609	tags=45%, list=14%, signal=52%
BOYAULT_LIVER_CANCER_SUBCLASS_G1_UP	BOYAULT_LIVER_CANCER_SUBCLASS_G1_UP		67	0.35837334	1.2328707	0.2060606	1	1	1763	tags=28%, list=16%, signal=33%
LIU_NASOPHARYNGEAL_CARCINOMA	LIU_NASOPHARYNGEAL_CARCINOMA		37	0.3519687	1.2321339	0.20869565	1	1	1020	tags=19%, list=9%, signal=21%
AMIT_EGF_RESPONSE_120_HELA	AMIT_EGF_RESPONSE_120_HELA		50	0.405064	1.2303443	0.2264151	1	1	2485	tags=46%, list=22%, signal=59%
MANTOVANI_NFKB_TARGETS_UP	MANTOVANI_NFKB_TARGETS_UP		27	0.4809729	1.2281185	0.19512194	1	1	2074	tags=48%, list=19%, signal=59%
MARZEC_IL2_SIGNALING_DN	MARZEC_IL2_SIGNALING_DN		21	0.42870453	1.2264714	0.20305677	1	1	1687	tags=38%, list=15%, signal=45%
OLSSON_E2F3_TARGETS_UP	OLSSON_E2F3_TARGETS_UP		17	0.48894858	1.2257532	0.2462203	1	1	1835	tags=41%, list=16%, signal=49%
WANG_TNF_TARGETS	WANG_TNF_TARGETS		18	0.51639134	1.2213774	0.23768736	1	1	2074	tags=61%, list=19%, signal=75%
PID_IL23PATHWAY	PID_IL23PATHWAY		19	0.50964606	1.2197037	0.23620309	1	1	2279	tags=58%, list=20%, signal=73%
NAGASHIMA_NRG1_SIGNALING_UP	NAGASHIMA_NRG1_SIGNALING_UP		127	0.39044967	1.21369	0.2262931	1	1	2373	tags=37%, list=21%, signal=46%
HINATA_NFKB_TARGETS_KERATINOCYTE_UP	HINATA_NFKB_TARGETS_KERATINOCYTE_UP		60	0.44625926	1.213103	0.2523148	1	1	1776	tags=33%, list=16%, signal=39%
MARSHALL_VIRAL_INFECTION_RESPONSE_DN	MARSHALL_VIRAL_INFECTION_RESPONSE_DN		22	0.48251483	1.2123674	0.24395604	1	1	2337	tags=45%, list=21%, signal=57%
PHONG_TNF_TARGETS_UP	PHONG_TNF_TARGETS_UP		40	0.46352956	1.2094406	0.2516269	1	1	1497	tags=35%, list=13%, signal=40%
KERLEY_RESPONSE_TO_CISPLATIN_UP	KERLEY_RESPONSE_TO_CISPLATIN_UP		30	0.45275316	1.2054147	0.24740125	1	1	2229	tags=47%, list=20%, signal=58%
WANG_ESOPHAGUS_CANCER_VS_NORMAL_DN	WANG_ESOPHAGUS_CANCER_VS_NORMAL_DN		71	0.32789126	1.2045838	0.20394737	1	1	2314	tags=34%, list=21%, signal=42%
PICCALUGA_ANGIOIMMUNOBLASTIC_LYMPHOMA_DN	PICCALUGA_ANGIOIMMUNOBLASTIC_LYMPHOMA_DN		64	0.38098955	1.204575	0.22294372	1	1	2131	tags=33%, list=19%, signal=40%
LANDIS_ERBB2_BREAST_TUMORS_65_DN	LANDIS_ERBB2_BREAST_TUMORS_65_DN		30	0.52947783	1.2019622	0.28397566	1	1	989	tags=27%, list=9%, signal=29%
BILD_SRC_ONCOGENIC_SIGNATURE	BILD_SRC_ONCOGENIC_SIGNATURE		25	0.4096195	1.2019076	0.18502203	1	1	2036	tags=36%, list=18%, signal=44%
KEGG_NOD_LIKE_RECEPTOR_SIGNALING_PATHWAY	KEGG_NOD_LIKE_RECEPTOR_SIGNALING_PATHWAY		30	0.42230314	1.2011479	0.23883928	1	1	2009	tags=33%, list=18%, signal=41%
KUROZUMI_RESPONSE_TO_ONCOCYTIC_VIRUS	KUROZUMI_RESPONSE_TO_ONCOCYTIC_VIRUS		31	0.5553694	1.1981453	0.28037384	1	1	2046	tags=55%, list=18%, signal=67%
BOHN_PRIMARY_IMMUNODEFICIENCY_SYNDROM_DN	BOHN_PRIMARY_IMMUNODEFICIENCY_SYNDROM_DN		30	0.40211892	1.1977943	0.26495728	1	1	1125	tags=23%, list=10%, signal=26%
BURTON_ADIPOGENESIS_12	BURTON_ADIPOGENESIS_12		19	0.4626685	1.1934916	0.2942346	1	1	3143	tags=58%, list=28%, signal=80%
HOFMANN_CELL_LYMPHOMA_DN	HOFMANN_CELL_LYMPHOMA_DN		29	0.38545504	1.1915978	0.19474836	1	1	2087	tags=31%, list=19%, signal=38%
REACTOME_DOWNSTREAM_TCR_SIGNALING	REACTOME_DOWNSTREAM_TCR_SIGNALING		19	0.45473126	1.1910802	0.30316743	1	1	1781	tags=37%, list=16%, signal=44%
GAVIN_FOXP3_TARGETS_CLUSTER_P7	GAVIN_FOXP3_TARGETS_CLUSTER_P7		37	0.41014338	1.1879874	0.2154195	1	1	1607	tags=30%, list=14%, signal=35%
PID_IL12_2PATHWAY	PID_IL12_2PATHWAY		39	0.4511735	1.1867459	0.26879272	1	1	2054	tags=36%, list=18%, signal=44%
PID_ERA_GENOMIC_PATHWAY	PID_ERA_GENOMIC_PATHWAY		36	0.3222661	1.1863633	0.24411134	1	1	1426	tags=25%, list=13%, signal=29%
ZUCCHI_METASTASIS_DN	ZUCCHI_METASTASIS_DN		33	0.39675477	1.1844606	0.2807377	1	1	540	tags=12%, list=5%, signal=13%
GRAHAM_CML_DIVIDING_VS_NORMAL_QUIESCENT_DN	GRAHAM_CML_DIVIDING_VS_NORMAL_QUIESCENT_DN		50	0.41996658	1.1843839	0.24545455	1	1	1261	tags=30%, list=11%, signal=34%
TURASHVILI_BREAST_LOBULAR_CARCINOMA_VS_DUCTAL_NORMAL_DN	TURASHVILI_BREAST_LOBULAR_CARCINOMA_VS_DUCTAL_NORMAL_DN		50	0.39810577	1.1838675	0.19256018	1	1	1002	tags=30%, list=9%, signal=33%
DORN_ADENOVIRUS_INFECTION_24HR_DN	DORN_ADENOVIRUS_INFECTION_24HR_DN		33	0.3875044	1.1807051	0.27974948	1	1	1017	tags=24%, list=9%, signal=27%
LIM_MAMMARY_STEM_CELL_DN	LIM_MAMMARY_STEM_CELL_DN		256	0.35137978	1.17999	0.29166666	1	1	1983	tags=29%, list=18%, signal=35%
GAURNIER_PSMD4_TARGETS	GAURNIER_PSMD4_TARGETS		38	0.53338176	1.1784047	0.2890995	1	1	2009	tags=45%, list=18%, signal=54%
TERAO_AOX4_TARGETS_SKIN_UP	TERAO_AOX4_TARGETS_SKIN_UP		24	0.34436804	1.1707003	0.26283368	1	1	968	tags=21%, list=9%, signal=23%
PID_TAP63PATHWAY	PID_TAP63PATHWAY		30	0.37198973	1.1701996	0.23029046	1	1	2131	tags=33%, list=19%, signal=41%
RICKMAN_HEAD_AND_NECK_CANCER_A	RICKMAN_HEAD_AND_NECK_CANCER_A		50	0.41344526	1.1685046	0.2045977	1	1	674	tags=26%, list=6%, signal=28%
MCBRYAN_PUBERTAL_BREAST_3_4WK_UP	MCBRYAN_PUBERTAL_BREAST_3_4WK_UP		144	0.38368964	1.1651546	0.2238806	1	1	1776	tags=35%, list=16%, signal=42%
TENEDINI_MEGAKARYOCYTE_MARKERS	TENEDINI_MEGAKARYOCYTE_MARKERS		39	0.39303327	1.1631122	0.2688889	1	1	1597	tags=31%, list=14%, signal=36%
MAGRANGEAS_MULTIPLE_MYELOMA_IGG_VS_IGA_UP	MAGRANGEAS_MULTIPLE_MYELOMA_IGG_VS_IGA_UP		17	0.41897026	1.1623185	0.2746331	1	1	2552	tags=53%, list=23%, signal=68%
DORN_ADENOVIRUS_INFECTION_12HR_UP	DORN_ADENOVIRUS_INFECTION_12HR_UP		20	0.43618938	1.1606891	0.26105264	1	1	1637	tags=40%, list=15%, signal=47%
NAGASHIMA_EGF_SIGNALING_UP	NAGASHIMA_EGF_SIGNALING_UP		41	0.44649795	1.1576655	0.30368763	1	1	2264	tags=46%, list=20%, signal=58%
TSAI_RESPONSE_TO_IONIZING_RADIATION	TSAI_RESPONSE_TO_IONIZING_RADIATION		100	0.3407177	1.1566206	0.25995317	1	1	1986	tags=32%, list=18%, signal=39%
LEE_RECENT_THYMIC_EMIGRANT	LEE_RECENT_THYMIC_EMIGRANT		113	0.30499676	1.1533862	0.23744293	1	1	1785	tags=28%, list=16%, signal=33%
PID_IL2_STAT5PATHWAY	PID_IL2_STAT5PATHWAY		18	0.4041037	1.1533564	0.28854626	1	1	2284	tags=50%, list=20%, signal=63%
NIELSEN_GIST	NIELSEN_GIST		46	0.33426386	1.1516987	0.27145708	1	1	882	tags=17%, list=8%, signal=19%
MIPS_40S_RIBOSOMAL_SUBUNIT_CYTOPLASMIC	MIPS_40S_RIBOSOMAL_SUBUNIT_CYTOPLASMIC		19	0.4234772	1.1515775	0.31919193	1	1	1001	tags=16%, list=9%, signal=17%
DORN_ADENOVIRUS_INFECTION_48HR_DN	DORN_ADENOVIRUS_INFECTION_48HR_DN		29	0.39076623	1.1496198	0.30470347	1	1	849	tags=21%, list=8%, signal=22%
KEGG_P53_SIGNALING_PATHWAY	KEGG_P53_SIGNALING_PATHWAY		40	0.3597079	1.1480968	0.28414097	1	1	2378	tags=40%, list=21%, signal=51%
FLECHNER_PBL_KIDNEY_TRANSPLANT_REJECTED_VS_OK_DN	FLECHNER_PBL_KIDNEY_TRANSPLANT_REJECTED_VS_OK_DN		32	0.31591982	1.1432152	0.31790745	1	1	1055	tags=19%, list=9%, signal=21%
BARIS_THYROID_CANCER_DN	BARIS_THYROID_CANCER_DN		47	0.3406055	1.143047	0.27408993	1	1	2453	tags=38%, list=22%, signal=49%
BIOCARTA_TPO_PATHWAY	BIOCARTA_TPO_PATHWAY		17	0.38919234	1.1427974	0.2949495	1	1	2876	tags=47%, list=26%, signal=63%
REACTOME_PI_METABOLISM	REACTOME_PI_METABOLISM		24	0.35999742	1.140788	0.30962342	1	1	2506	tags=42%, list=22%, signal=54%
SHETH_LIVER_CANCER_VS_TXNIP_LOSS_PAM5	SHETH_LIVER_CANCER_VS_TXNIP_LOSS_PAM5		64	0.35348654	1.136726	0.23946784	1	1	1408	tags=34%, list=13%, signal=39%
KEGG_JAK_STAT_SIGNALING_PATHWAY	KEGG_JAK_STAT_SIGNALING_PATHWAY		88	0.33687866	1.1357523	0.27045456	1	1	2482	tags=39%, list=22%, signal=49%
ZWANG_CLASS_2_TRANSIENTLY_INDUCED_BY_EGF	ZWANG_CLASS_2_TRANSIENTLY_INDUCED_BY_EGF		30	0.43835244	1.1354557	0.29411766	1	1	480	tags=20%, list=4%, signal=21%
CREIGHTON_AKT1_SIGNALING_VIA_MTOR_UP	CREIGHTON_AKT1_SIGNALING_VIA_MTOR_UP		29	0.3735388	1.1343594	0.34911242	1	1	1972	tags=34%, list=18%, signal=42%
RAY_TUMORIGENESIS_BY_ERBB2_CDC25A_UP	RAY_TUMORIGENESIS_BY_ERBB2_CDC25A_UP		74	0.3558373	1.1342367	0.24439462	1	1	1772	tags=31%, list=16%, signal=37%
MCBRYAN_PUBERTAL_TGFB1_TARGETS_DN	MCBRYAN_PUBERTAL_TGFB1_TARGETS_DN		52	0.4007463	1.1336454	0.26236558	1	1	1499	tags=33%, list=13%, signal=38%
JI_METASTASIS_REPRESSED_BY_STK11	JI_METASTASIS_REPRESSED_BY_STK11		17	0.44275397	1.1332752	0.28411633	1	1	88	tags=18%, list=1%, signal=18%
PEDERSEN_TARGETS_OF_611CTF_ISOFORM_OF_ERBB2	PEDERSEN_TARGETS_OF_611CTF_ISOFORM_OF_ERBB2		45	0.39523438	1.1317159	0.28476822	1	1	1514	tags=36%, list=14%, signal=41%
SMIRNOV_RESPONSE_TO_IR_2HR_DN	SMIRNOV_RESPONSE_TO_IR_2HR_DN		25	0.39599502	1.1300443	0.27741936	1	1	2394	tags=44%, list=21%, signal=56%
BIOCARTA_CXCR4_PATHWAY	BIOCARTA_CXCR4_PATHWAY		17	0.39920783	1.1272733	0.3042553	1	1	1172	tags=24%, list=10%, signal=26%
LOPES_METHYLATED_IN_COLON_CANCER_DN	LOPES_METHYLATED_IN_COLON_CANCER_DN		18	0.39290842	1.1269529	0.2930328	1	1	894	tags=22%, list=8%, signal=24%
PHONG_TNF_RESPONSE_VIA_P38_PARTIAL	PHONG_TNF_RESPONSE_VIA_P38_PARTIAL		96	0.36941653	1.1254623	0.31350115	1	1	2114	tags=38%, list=19%, signal=46%
ONGUSAHA_TP53_TARGETS	ONGUSAHA_TP53_TARGETS		29	0.43506712	1.1252611	0.3340122	1	1	1372	tags=34%, list=12%, signal=39%
PID_TNFPATHWAY	PID_TNFPATHWAY		26	0.3478318	1.1222918	0.33675563	1	1	2253	tags=38%, list=20%, signal=48%
SCHAEFFER_PROSTATE_DEVELOPMENT_48HR_UP	SCHAEFFER_PROSTATE_DEVELOPMENT_48HR_UP		287	0.32956022	1.1193509	0.26939654	1	1	1571	tags=30%, list=14%, signal=34%
HUANG_FOXA2_TARGETS_UP	HUANG_FOXA2_TARGETS_UP		27	0.4195621	1.1166636	0.3242009	1	1	1460	tags=41%, list=13%, signal=47%
STEIN_ESTROGEN_RESPONSE_NOT_VIA_ESRRA	STEIN_ESTROGEN_RESPONSE_NOT_VIA_ESRRA		15	0.46218687	1.1163784	0.28764045	1	1	1538	tags=47%, list=14%, signal=54%
DOANE_BREAST_CANCER_CLASSES_DN	DOANE_BREAST_CANCER_CLASSES_DN		22	0.4038999	1.1157118	0.3215859	1	1	1086	tags=27%, list=10%, signal=30%
TAKEDA_TARGETS_OF_NUP98_HOXA9_FUSION_6HR_UP	TAKEDA_TARGETS_OF_NUP98_HOXA9_FUSION_6HR_UP		46	0.4022391	1.1151783	0.28159645	1	1	1453	tags=37%, list=13%, signal=42%
BERNARD_PPAPDC1B_TARGETS_DN	BERNARD_PPAPDC1B_TARGETS_DN		24	0.38706285	1.1131387	0.27586207	1	1	2137	tags=46%, list=19%, signal=57%
XU_CREBBP_TARGETS_DN	XU_CREBBP_TARGETS_DN		30	0.36918518	1.1121583	0.3197425	1	1	1382	tags=30%, list=12%, signal=34%
PANGAS_TUMOR_SUPPRESSION_BY_SMAD1_AND_SMAD5_DN	PANGAS_TUMOR_SUPPRESSION_BY_SMAD1_AND_SMAD5_DN		88	0.29157513	1.1108584	0.27539504	1	1	1315	tags=23%, list=12%, signal=26%
ZHENG_FOXP3_TARGETS_IN_THYMUS_UP	ZHENG_FOXP3_TARGETS_IN_THYMUS_UP		107	0.31640634	1.1067668	0.32826087	1	1	2936	tags=45%, list=26%, signal=60%
SCHEIDEREIT_IKK_INTERACTING_PROTEINS	SCHEIDEREIT_IKK_INTERACTING_PROTEINS		36	0.32445583	1.1031969	0.34460887	1	1	1959	tags=28%, list=17%, signal=34%
ONO_FOXP3_TARGETS_UP	ONO_FOXP3_TARGETS_UP		20	0.46852264	1.1025761	0.35779816	1	1	554	tags=30%, list=5%, signal=32%
PID_IL1PATHWAY	PID_IL1PATHWAY		18	0.38687575	1.1011477	0.36210525	1	1	1172	tags=22%, list=10%, signal=25%
COLDREN_GEFITINIB_RESISTANCE_DN	COLDREN_GEFITINIB_RESISTANCE_DN		122	0.38295934	1.1002638	0.34380776	1	1	2255	tags=44%, list=20%, signal=55%
REACTOME_CELL_DEATH_SIGNALLING_VIA_NRAGE_NRIF_AND_NADE	REACTOME_CELL_DEATH_SIGNALLING_VIA_NRAGE_NRIF_AND_NADE		35	0.34364036	1.0992339	0.31208792	1	1	2182	tags=29%, list=19%, signal=35%
BIOCARTA_NKCELLS_PATHWAY	BIOCARTA_NKCELLS_PATHWAY		15	0.48599026	1.0989588	0.3525641	1	1	1357	tags=40%, list=12%, signal=45%
JAZAG_TGFB1_SIGNALING_UP	JAZAG_TGFB1_SIGNALING_UP		67	0.28540796	1.0974224	0.30084747	1	1	1443	tags=18%, list=13%, signal=20%
PID_BCR_5PATHWAY	PID_BCR_5PATHWAY		40	0.36089694	1.0968976	0.35824177	1	1	2279	tags=40%, list=20%, signal=50%
SEKI_INFLAMMATORY_RESPONSE_LPS_UP	SEKI_INFLAMMATORY_RESPONSE_LPS_UP		48	0.43285468	1.0967062	0.36444443	1	1	2803	tags=52%, list=25%, signal=69%
VANTVEER_BREAST_CANCER_ESR1_DN	VANTVEER_BREAST_CANCER_ESR1_DN		148	0.29650086	1.0965395	0.309795	1	1	1877	tags=28%, list=17%, signal=33%
DAZARD_UV_RESPONSE_CLUSTER_G2	DAZARD_UV_RESPONSE_CLUSTER_G2		17	0.47738758	1.0955173	0.34583333	1	1	2131	tags=47%, list=19%, signal=58%
KEGG_CYTOKINE_CYTOKINE_RECEPTOR_INTERACTION	KEGG_CYTOKINE_CYTOKINE_RECEPTOR_INTERACTION		155	0.3760049	1.0951278	0.33412322	1	1	1387	tags=27%, list=12%, signal=30%
SESTO_RESPONSE_TO_UV_C2	SESTO_RESPONSE_TO_UV_C2		32	0.34145436	1.091405	0.36105478	1	1	2859	tags=44%, list=26%, signal=59%
PID_IL12_STAT4PATHWAY	PID_IL12_STAT4PATHWAY		18	0.46185368	1.0877628	0.3552941	1	1	2355	tags=44%, list=21%, signal=56%
ACOSTA_PROLIFERATION_INDEPENDENT_MYC_TARGETS_UP	ACOSTA_PROLIFERATION_INDEPENDENT_MYC_TARGETS_UP		52	0.290243	1.0867885	0.33476394	1	1	1738	tags=25%, list=16%, signal=29%
OUILLETTE_CLL_13Q14_DELETION_UP	OUILLETTE_CLL_13Q14_DELETION_UP		33	0.3290997	1.0858186	0.3425532	1	1	2147	tags=27%, list=19%, signal=34%
BIOCARTA_TOLL_PATHWAY	BIOCARTA_TOLL_PATHWAY		21	0.37028795	1.0849366	0.37014315	1	1	1109	tags=24%, list=10%, signal=26%
KEGG_APOPTOSIS	KEGG_APOPTOSIS		43	0.31405348	1.0845749	0.35	1	1	2305	tags=35%, list=21%, signal=44%
KIM_GERMINAL_CENTER_T_HELPER_UP	KIM_GERMINAL_CENTER_T_HELPER_UP		31	0.38716298	1.0842354	0.3568376	1	1	1645	tags=32%, list=15%, signal=38%
PID_HIVNEFPATHWAY	PID_HIVNEFPATHWAY		22	0.3541701	1.0836607	0.35743803	1	1	2253	tags=36%, list=20%, signal=45%
AMIT_EGF_RESPONSE_60_HELA	AMIT_EGF_RESPONSE_60_HELA		26	0.3847218	1.0823101	0.3644068	1	1	2264	tags=35%, list=20%, signal=43%
ONDER_CDH1_TARGETS_2_DN	ONDER_CDH1_TARGETS_2_DN		262	0.3562492	1.082038	0.3554084	1	1	1453	tags=29%, list=13%, signal=33%
PID_NEPHRIN_NEPH1_PATHWAY	PID_NEPHRIN_NEPH1_PATHWAY		21	0.33901322	1.0817474	0.35728952	1	1	3194	tags=48%, list=29%, signal=66%
PEDERSEN_METASTASIS_BY_ERBB2_ISOFORM_1	PEDERSEN_METASTASIS_BY_ERBB2_ISOFORM_1		28	0.42412648	1.0802102	0.3630435	1	1	1400	tags=36%, list=13%, signal=41%
PID_EPOPATHWAY	PID_EPOPATHWAY		20	0.35989833	1.0792581	0.34615386	1	1	3730	tags=60%, list=33%, signal=90%
GARGALOVIC_RESPONSE_TO_OXIDIZED_PHOSPHOLIPIDS_BLUE_UP	GARGALOVIC_RESPONSE_TO_OXIDIZED_PHOSPHOLIPIDS_BLUE_UP		57	0.32697922	1.0773066	0.35234216	1	1	2087	tags=32%, list=19%, signal=39%
BIOCARTA_FMLP_PATHWAY	BIOCARTA_FMLP_PATHWAY		25	0.33710667	1.0733382	0.38526314	1	1	540	tags=16%, list=5%, signal=17%
REACTOME_CHEMOKINE_RECEPTORS_BIND_CHEMOKINES	REACTOME_CHEMOKINE_RECEPTORS_BIND_CHEMOKINES		42	0.45824814	1.0728532	0.37947494	1	1	793	tags=24%, list=7%, signal=26%
REACTOME_IL_RECEPTOR_SHC_SIGNALING	REACTOME_IL_RECEPTOR_SHC_SIGNALING		19	0.35769844	1.0712613	0.3908524	1	1	1609	tags=37%, list=14%, signal=43%
BIOCARTA_IL2RB_PATHWAY	BIOCARTA_IL2RB_PATHWAY		23	0.36262822	1.0712361	0.3542977	1	1	2386	tags=43%, list=21%, signal=55%
PID_SHP2_PATHWAY	PID_SHP2_PATHWAY		34	0.33499736	1.0696803	0.35578948	1	1	1609	tags=29%, list=14%, signal=34%
REACTOME_SYNTHESIS_OF_PIPS_AT_THE_PLASMA_MEMBRANE	REACTOME_SYNTHESIS_OF_PIPS_AT_THE_PLASMA_MEMBRANE		16	0.37580156	1.0689561	0.38333333	1	1	2389	tags=44%, list=21%, signal=56%
GALLUZZI_PERMEABILIZE_MITOCHONDRIA	GALLUZZI_PERMEABILIZE_MITOCHONDRIA		29	0.32064724	1.0686675	0.36942676	1	1	1609	tags=17%, list=14%, signal=20%
ST_INTERLEUKIN_4_PATHWAY	ST_INTERLEUKIN_4_PATHWAY		17	0.3897777	1.068607	0.39240506	1	1	1968	tags=47%, list=18%, signal=57%
KEGG_DORSO_VENTRAL_AXIS_FORMATION	KEGG_DORSO_VENTRAL_AXIS_FORMATION		15	0.3915926	1.0644082	0.372043	1	1	349	tags=13%, list=3%, signal=14%
GINESTIER_BREAST_CANCER_ZNF217_AMPLIFIED_UP	GINESTIER_BREAST_CANCER_ZNF217_AMPLIFIED_UP		37	0.31408527	1.0643338	0.41683778	1	1	2582	tags=35%, list=23%, signal=46%
PEDERSEN_METASTASIS_BY_ERBB2_ISOFORM_7	PEDERSEN_METASTASIS_BY_ERBB2_ISOFORM_7		191	0.28793398	1.0642644	0.3144208	1	1	1560	tags=26%, list=14%, signal=30%
WARTERS_RESPONSE_TO_IR_SKIN	WARTERS_RESPONSE_TO_IR_SKIN		37	0.33946994	1.0638158	0.35267857	1	1	876	tags=24%, list=8%, signal=26%
GYORFFY_MITOXANTRONE_RESISTANCE	GYORFFY_MITOXANTRONE_RESISTANCE		28	0.34341702	1.0627717	0.3587629	1	1	947	tags=25%, list=8%, signal=27%
GNATENKO_PLATELET_SIGNATURE	GNATENKO_PLATELET_SIGNATURE		25	0.379484	1.0622795	0.38716814	1	1	1611	tags=28%, list=14%, signal=33%
TURASHVILI_BREAST_LOBULAR_CARCINOMA_VS_LOBULAR_NORMAL_UP	TURASHVILI_BREAST_LOBULAR_CARCINOMA_VS_LOBULAR_NORMAL_UP		53	0.37169498	1.058064	0.37708333	1	1	1160	tags=32%, list=10%, signal=36%
ONO_AML1_TARGETS_DN	ONO_AML1_TARGETS_DN		35	0.4126234	1.0552893	0.4	1	1	1154	tags=29%, list=10%, signal=32%
BOYLAN_MULTIPLE_MYELOMA_C_CLUSTER_DN	BOYLAN_MULTIPLE_MYELOMA_C_CLUSTER_DN		18	0.4065586	1.0535294	0.39514348	1	1	1210	tags=28%, list=11%, signal=31%
GOTTWEIN_TARGETS_OF_KSHV_MIR_K12_11	GOTTWEIN_TARGETS_OF_KSHV_MIR_K12_11		33	0.30340636	1.0533913	0.41629955	1	1	1940	tags=33%, list=17%, signal=40%
CHEN_HOXA5_TARGETS_9HR_UP	CHEN_HOXA5_TARGETS_9HR_UP		111	0.29550686	1.0530738	0.39748955	1	1	2863	tags=41%, list=26%, signal=55%
GRAHAM_NORMAL_QUIESCENT_VS_NORMAL_DIVIDING_UP	GRAHAM_NORMAL_QUIESCENT_VS_NORMAL_DIVIDING_UP		35	0.4058018	1.0529959	0.3842795	1	1	2369	tags=37%, list=21%, signal=47%
GALINDO_IMMUNE_RESPONSE_TO_ENTEROTOXIN	GALINDO_IMMUNE_RESPONSE_TO_ENTEROTOXIN		63	0.38328376	1.0528725	0.40222222	1	1	2150	tags=38%, list=19%, signal=47%
ZWANG_EGF_INTERVAL_DN	ZWANG_EGF_INTERVAL_DN		112	0.28330126	1.0520521	0.38146552	1	1	1075	tags=18%, list=10%, signal=20%
MIPS_MLL1_WDR5_COMPLEX	MIPS_MLL1_WDR5_COMPLEX		16	0.37269285	1.0518044	0.4156118	1	1	1447	tags=25%, list=13%, signal=29%
KEGG_B_CELL_RECEPTOR_SIGNALING_PATHWAY	KEGG_B_CELL_RECEPTOR_SIGNALING_PATHWAY		46	0.35541418	1.0513599	0.39254385	1	1	2305	tags=37%, list=21%, signal=46%
GRAHAM_CML_QUIESCENT_VS_NORMAL_QUIESCENT_DN	GRAHAM_CML_QUIESCENT_VS_NORMAL_QUIESCENT_DN		24	0.4361107	1.0512396	0.37659574	1	1	1261	tags=33%, list=11%, signal=37%
SENESE_HDAC1_TARGETS_UP	SENESE_HDAC1_TARGETS_UP		225	0.28300336	1.0510874	0.3752809	1	1	2844	tags=40%, list=25%, signal=53%
MARZEC_IL2_SIGNALING_UP	MARZEC_IL2_SIGNALING_UP		66	0.303537	1.0504427	0.40222222	1	1	2054	tags=30%, list=18%, signal=37%
REACTOME_FORMATION_OF_THE_TERNARY_COMPLEX_AND_SUBSEQUENTLY_THE_43S_COMPLEX	REACTOME_FORMATION_OF_THE_TERNARY_COMPLEX_AND_SUBSEQUENTLY_THE_43S_COMPLEX		22	0.38865975	1.0478818	0.4255765	1	1	6179	tags=95%, list=55%, signal=213%
REACTOME_HS_GAG_BIOSYNTHESIS	REACTOME_HS_GAG_BIOSYNTHESIS		19	0.40429038	1.0465164	0.39834026	1	1	372	tags=16%, list=3%, signal=16%
BROWNE_HCMV_INFECTION_2HR_DN	BROWNE_HCMV_INFECTION_2HR_DN		31	0.36284775	1.043157	0.39439654	1	1	1400	tags=26%, list=13%, signal=29%
ZWANG_CLASS_3_TRANSIENTLY_INDUCED_BY_EGF	ZWANG_CLASS_3_TRANSIENTLY_INDUCED_BY_EGF		133	0.33180922	1.0420157	0.39427313	1	1	2756	tags=46%, list=25%, signal=60%
NOUZOVA_METHYLATED_IN_APL	NOUZOVA_METHYLATED_IN_APL		25	0.36756745	1.0417099	0.412527	1	1	264	tags=16%, list=2%, signal=16%
MIKKELSEN_ES_ICP_WITH_H3K27ME3	MIKKELSEN_ES_ICP_WITH_H3K27ME3		23	0.4122238	1.0398722	0.40184757	1	1	1165	tags=30%, list=10%, signal=34%
TURASHVILI_BREAST_DUCTAL_CARCINOMA_VS_DUCTAL_NORMAL_DN	TURASHVILI_BREAST_DUCTAL_CARCINOMA_VS_DUCTAL_NORMAL_DN		94	0.35655448	1.0397542	0.3923767	1	1	1195	tags=28%, list=11%, signal=31%
BEGUM_TARGETS_OF_PAX3_FOXO1_FUSION_UP	BEGUM_TARGETS_OF_PAX3_FOXO1_FUSION_UP		37	0.3767983	1.039714	0.40087146	1	1	625	tags=27%, list=6%, signal=29%
RICKMAN_HEAD_AND_NECK_CANCER_E	RICKMAN_HEAD_AND_NECK_CANCER_E		43	0.39891574	1.037784	0.3788969	1	1	719	tags=28%, list=6%, signal=30%
PID_AJDISS_2PATHWAY	PID_AJDISS_2PATHWAY		32	0.35225883	1.0371917	0.37580994	1	1	871	tags=19%, list=8%, signal=20%
VANTVEER_BREAST_CANCER_BRCA1_UP	VANTVEER_BREAST_CANCER_BRCA1_UP		19	0.34150472	1.0351317	0.3909091	1	1	909	tags=16%, list=8%, signal=17%
BIOCARTA_VEGF_PATHWAY	BIOCARTA_VEGF_PATHWAY		17	0.36434308	1.0340478	0.41344196	1	1	2864	tags=53%, list=26%, signal=71%
ELVIDGE_HIF1A_TARGETS_UP	ELVIDGE_HIF1A_TARGETS_UP		41	0.31361067	1.0320345	0.4196242	1	1	1744	tags=29%, list=16%, signal=35%
LIM_MAMMARY_STEM_CELL_UP	LIM_MAMMARY_STEM_CELL_UP		281	0.38254878	1.0308169	0.4054054	1	1	1143	tags=28%, list=10%, signal=31%
REACTOME_SIGNALING_BY_FGFR1_MUTANTS	REACTOME_SIGNALING_BY_FGFR1_MUTANTS		16	0.35369128	1.0262877	0.41075268	1	1	1467	tags=25%, list=13%, signal=29%
BAKKER_FOXO3_TARGETS_UP	BAKKER_FOXO3_TARGETS_UP		34	0.34537324	1.024009	0.41327623	1	1	1432	tags=26%, list=13%, signal=30%
KEGG_HOMOLOGOUS_RECOMBINATION	KEGG_HOMOLOGOUS_RECOMBINATION		22	0.38380906	1.0213616	0.46774194	1	1	898	tags=14%, list=8%, signal=15%
BERNARD_PPAPDC1B_TARGETS_UP	BERNARD_PPAPDC1B_TARGETS_UP		18	0.30735463	1.0210615	0.4621359	1	1	1623	tags=28%, list=14%, signal=32%
MORI_SMALL_PRE_BII_LYMPHOCYTE_DN	MORI_SMALL_PRE_BII_LYMPHOCYTE_DN		54	0.29062143	1.0210264	0.4288703	1	1	1574	tags=24%, list=14%, signal=28%
SHIN_B_CELL_LYMPHOMA_CLUSTER_3	SHIN_B_CELL_LYMPHOMA_CLUSTER_3		16	0.48288953	1.0209728	0.4645309	1	1	683	tags=31%, list=6%, signal=33%
REACTOME_SULFUR_AMINO_ACID_METABOLISM	REACTOME_SULFUR_AMINO_ACID_METABOLISM		21	0.359705	1.0196127	0.4243028	1	1	1493	tags=33%, list=13%, signal=38%
CHARAFE_BREAST_CANCER_LUMINAL_VS_MESENCHYMAL_UP	CHARAFE_BREAST_CANCER_LUMINAL_VS_MESENCHYMAL_UP		239	0.31262767	1.019303	0.42990655	1	1	2108	tags=32%, list=19%, signal=39%
CHIARETTI_ACUTE_LYMPHOBLASTIC_LEUKEMIA_ZAP70	CHIARETTI_ACUTE_LYMPHOBLASTIC_LEUKEMIA_ZAP70		44	0.2992672	1.0179293	0.42548597	1	1	1372	tags=20%, list=12%, signal=23%
LAU_APOPTOSIS_CDKN2A_UP	LAU_APOPTOSIS_CDKN2A_UP		36	0.3016691	1.0177457	0.4364754	1	1	540	tags=11%, list=5%, signal=12%
MCBRYAN_PUBERTAL_TGFB1_TARGETS_UP	MCBRYAN_PUBERTAL_TGFB1_TARGETS_UP		131	0.32803681	1.0173159	0.4323725	1	1	1281	tags=24%, list=11%, signal=26%
YANG_BREAST_CANCER_ESR1_BULK_DN	YANG_BREAST_CANCER_ESR1_BULK_DN		15	0.36974803	1.0167135	0.4273859	1	1	2178	tags=33%, list=19%, signal=41%
ST_DIFFERENTIATION_PATHWAY_IN_PC12_CELLS	ST_DIFFERENTIATION_PATHWAY_IN_PC12_CELLS		25	0.3258412	1.0164868	0.4610245	1	1	1609	tags=32%, list=14%, signal=37%
REACTOME_AMINE_LIGAND_BINDING_RECEPTORS	REACTOME_AMINE_LIGAND_BINDING_RECEPTORS		24	0.41144517	1.0153526	0.45	1	1	1257	tags=29%, list=11%, signal=33%
BIOCARTA_HIVNEF_PATHWAY	BIOCARTA_HIVNEF_PATHWAY		33	0.31892872	1.013507	0.45114344	1	1	2836	tags=45%, list=25%, signal=61%
KEGG_SMALL_CELL_LUNG_CANCER	KEGG_SMALL_CELL_LUNG_CANCER		48	0.30838695	1.0132972	0.42827004	1	1	2764	tags=48%, list=25%, signal=63%
BIOCARTA_DEATH_PATHWAY	BIOCARTA_DEATH_PATHWAY		21	0.34732157	1.010382	0.45208332	1	1	2253	tags=38%, list=20%, signal=48%
BIOCARTA_IL1R_PATHWAY	BIOCARTA_IL1R_PATHWAY		18	0.33652008	1.0090114	0.4389234	1	1	1109	tags=22%, list=10%, signal=25%
ZHENG_BOUND_BY_FOXP3	ZHENG_BOUND_BY_FOXP3		250	0.28198767	1.0084145	0.41111112	1	1	1728	tags=26%, list=15%, signal=30%
PID_WNT_SIGNALING_PATHWAY	PID_WNT_SIGNALING_PATHWAY		22	0.38324824	1.0081867	0.4289044	1	1	1536	tags=32%, list=14%, signal=37%
DEURIG_T_CELL_PROLYMPHOCYTIC_LEUKEMIA_DN	DEURIG_T_CELL_PROLYMPHOCYTIC_LEUKEMIA_DN		174	0.29589707	1.0079772	0.45057473	1	1	1733	tags=24%, list=15%, signal=28%
MCBRYAN_PUBERTAL_BREAST_5_6WK_UP	MCBRYAN_PUBERTAL_BREAST_5_6WK_UP		79	0.33467728	1.0078242	0.44510978	1	1	1694	tags=29%, list=15%, signal=34%
GAUSSMANN_MLL_AF4_FUSION_TARGETS_C_UP	GAUSSMANN_MLL_AF4_FUSION_TARGETS_C_UP		102	0.27100426	1.0070554	0.42538977	1	1	1760	tags=24%, list=16%, signal=28%
PID_CERAMIDE_PATHWAY	PID_CERAMIDE_PATHWAY		28	0.28100082	1.0061247	0.4549266	1	1	781	tags=14%, list=7%, signal=15%
SHIPP_DLBCL_VS_FOLLICULAR_LYMPHOMA_DN	SHIPP_DLBCL_VS_FOLLICULAR_LYMPHOMA_DN		29	0.3863659	1.0047053	0.42128602	1	1	2264	tags=38%, list=20%, signal=47%
NIKOLSKY_BREAST_CANCER_16P13_AMPLICON	NIKOLSKY_BREAST_CANCER_16P13_AMPLICON		57	0.26965076	1.0034511	0.43013102	1	1	331	tags=9%, list=3%, signal=9%
DORN_ADENOVIRUS_INFECTION_32HR_DN	DORN_ADENOVIRUS_INFECTION_32HR_DN		28	0.33819333	1.0021344	0.446	1	1	849	tags=21%, list=8%, signal=23%
TANAKA_METHYLATED_IN_ESOPHAGEAL_CARCINOMA	TANAKA_METHYLATED_IN_ESOPHAGEAL_CARCINOMA		55	0.2785914	1.0019088	0.44044945	1	1	805	tags=16%, list=7%, signal=18%
REACTOME_NEGATIVE_REGULATORS_OF_RIG_I_MDA5_SIGNALING	REACTOME_NEGATIVE_REGULATORS_OF_RIG_I_MDA5_SIGNALING		15	0.35909808	1.0018115	0.45548654	1	1	2224	tags=47%, list=20%, signal=58%
TONKS_TARGETS_OF_RUNX1_RUNX1T1_FUSION_GRANULOCYTE_UP	TONKS_TARGETS_OF_RUNX1_RUNX1T1_FUSION_GRANULOCYTE_UP		35	0.3693084	1.0015497	0.4370861	1	1	1101	tags=29%, list=10%, signal=32%
PYEON_CANCER_HEAD_AND_NECK_VS_CERVICAL_UP	PYEON_CANCER_HEAD_AND_NECK_VS_CERVICAL_UP		85	0.32274354	0.9995569	0.43965518	1	1	2780	tags=42%, list=25%, signal=56%
ALCALAY_AML_BY_NPM1_LOCALIZATION_UP	ALCALAY_AML_BY_NPM1_LOCALIZATION_UP		94	0.30020893	0.9988605	0.44766146	1	1	1811	tags=29%, list=16%, signal=34%
PID_FASPATHWAY	PID_FASPATHWAY		20	0.31058234	0.99877316	0.47379455	1	1	1775	tags=30%, list=16%, signal=36%
KEGG_ALDOSTERONE_REGULATED_SODIUM_REABSORPTION	KEGG_ALDOSTERONE_REGULATED_SODIUM_REABSORPTION		25	0.35386422	0.99762124	0.46041667	1	1	1411	tags=28%, list=13%, signal=32%
LEE_TARGETS_OF_PTCH1_AND_SUFU_DN	LEE_TARGETS_OF_PTCH1_AND_SUFU_DN		37	0.33426043	0.99503505	0.44805196	1	1	2606	tags=46%, list=23%, signal=60%
SENESE_HDAC1_AND_HDAC2_TARGETS_UP	SENESE_HDAC1_AND_HDAC2_TARGETS_UP		120	0.31274065	0.9947048	0.4652778	1	1	1441	tags=25%, list=13%, signal=28%
BIOCARTA_GH_PATHWAY	BIOCARTA_GH_PATHWAY		19	0.33018148	0.9944609	0.45491803	1	1	2386	tags=42%, list=21%, signal=53%
AIGNER_ZEB1_TARGETS	AIGNER_ZEB1_TARGETS		27	0.44134375	0.992895	0.4883721	1	1	1560	tags=44%, list=14%, signal=52%
REACTOME_TIE2_SIGNALING	REACTOME_TIE2_SIGNALING		16	0.35751456	0.9928365	0.46220303	1	1	1609	tags=31%, list=14%, signal=36%
CHEOK_RESPONSE_TO_HD_MTX_DN	CHEOK_RESPONSE_TO_HD_MTX_DN		16	0.3353349	0.99253595	0.4616896	1	1	1910	tags=31%, list=17%, signal=38%
LOPEZ_TRANSLATION_VIA_FN1_SIGNALING	LOPEZ_TRANSLATION_VIA_FN1_SIGNALING		21	0.3053521	0.99003905	0.4539749	1	1	556	tags=10%, list=5%, signal=10%
MATZUK_SPERMATID_DIFFERENTIATION	MATZUK_SPERMATID_DIFFERENTIATION		23	0.3343962	0.98978037	0.475162	1	1	1456	tags=35%, list=13%, signal=40%
ZHAN_MULTIPLE_MYELOMA_MS_DN	ZHAN_MULTIPLE_MYELOMA_MS_DN		21	0.33381975	0.9877789	0.48806942	1	1	828	tags=19%, list=7%, signal=21%
LANDIS_ERBB2_BREAST_PRENEOPLASTIC_DN	LANDIS_ERBB2_BREAST_PRENEOPLASTIC_DN		45	0.37049046	0.98766005	0.46530613	1	1	1204	tags=22%, list=11%, signal=25%
SEITZ_NEOPLASTIC_TRANSFORMATION_BY_8P_DELETION_DN	SEITZ_NEOPLASTIC_TRANSFORMATION_BY_8P_DELETION_DN		20	0.36814457	0.98636615	0.4851695	1	1	2004	tags=50%, list=18%, signal=61%
RASHI_RESPONSE_TO_IONIZING_RADIATION_3	RASHI_RESPONSE_TO_IONIZING_RADIATION_3		31	0.29984984	0.9859726	0.45974576	1	1	2163	tags=29%, list=19%, signal=36%
GARGALOVIC_RESPONSE_TO_OXIDIZED_PHOSPHOLIPIDS_TURQUOISE_UP	GARGALOVIC_RESPONSE_TO_OXIDIZED_PHOSPHOLIPIDS_TURQUOISE_UP		36	0.315843	0.9859413	0.47096774	1	1	2087	tags=36%, list=19%, signal=44%
BROWNE_HCMV_INFECTION_4HR_UP	BROWNE_HCMV_INFECTION_4HR_UP		35	0.33797207	0.9859142	0.48364487	1	1	1489	tags=34%, list=13%, signal=39%
DAVICIONI_PAX_FOXO1_SIGNATURE_IN_ARMS_UP	DAVICIONI_PAX_FOXO1_SIGNATURE_IN_ARMS_UP		35	0.32283083	0.9849932	0.5033408	1	1	1060	tags=29%, list=9%, signal=31%
HOWLIN_CITED1_TARGETS_1_DN	HOWLIN_CITED1_TARGETS_1_DN		26	0.34313354	0.9833234	0.47145876	1	1	1256	tags=27%, list=11%, signal=30%
HUANG_DASATINIB_RESISTANCE_DN	HUANG_DASATINIB_RESISTANCE_DN		38	0.31113926	0.98231477	0.46331236	1	1	2169	tags=34%, list=19%, signal=42%
CHARAFE_BREAST_CANCER_LUMINAL_VS_BASAL_DN	CHARAFE_BREAST_CANCER_LUMINAL_VS_BASAL_DN		259	0.31257564	0.98144287	0.47522524	1	1	1549	tags=26%, list=14%, signal=29%
REACTOME_PI3K_AKT_ACTIVATION	REACTOME_PI3K_AKT_ACTIVATION		16	0.3316781	0.9797423	0.4601227	1	1	2804	tags=50%, list=25%, signal=67%
HILLION_HMGA1_TARGETS	HILLION_HMGA1_TARGETS		68	0.25660947	0.97912496	0.49237472	1	1	581	tags=13%, list=5%, signal=14%
SIG_PIP3_SIGNALING_IN_B_LYMPHOCYTES	SIG_PIP3_SIGNALING_IN_B_LYMPHOCYTES		21	0.31552005	0.97896504	0.4696017	1	1	1781	tags=38%, list=16%, signal=45%
SIG_BCR_SIGNALING_PATHWAY	SIG_BCR_SIGNALING_PATHWAY		30	0.30426106	0.97860825	0.46072188	1	1	1968	tags=33%, list=18%, signal=40%
WENDT_COHESIN_TARGETS_UP	WENDT_COHESIN_TARGETS_UP		17	0.3888353	0.9781333	0.4811133	1	1	3377	tags=53%, list=30%, signal=76%
KYNG_ENVIRONMENTAL_STRESS_RESPONSE_NOT_BY_GAMMA_IN_OLD	KYNG_ENVIRONMENTAL_STRESS_RESPONSE_NOT_BY_GAMMA_IN_OLD		22	0.30296266	0.9744245	0.4869565	1	1	1811	tags=32%, list=16%, signal=38%
ST_GAQ_PATHWAY	ST_GAQ_PATHWAY		18	0.33402735	0.9740758	0.4957806	1	1	1891	tags=39%, list=17%, signal=47%
GRABARCZYK_BCL11B_TARGETS_UP	GRABARCZYK_BCL11B_TARGETS_UP		42	0.3052353	0.9726933	0.45652175	1	1	1537	tags=26%, list=14%, signal=30%
HOSHIDA_LIVER_CANCER_LATE_RECURRENCE_UP	HOSHIDA_LIVER_CANCER_LATE_RECURRENCE_UP		42	0.3522452	0.9720314	0.47741935	1	1	1990	tags=33%, list=18%, signal=40%
HOFFMANN_PRE_BI_TO_LARGE_PRE_BII_LYMPHOCYTE_DN	HOFFMANN_PRE_BI_TO_LARGE_PRE_BII_LYMPHOCYTE_DN		57	0.3215835	0.9710132	0.4812362	1	1	846	tags=21%, list=8%, signal=23%
KIM_WT1_TARGETS_12HR_UP	KIM_WT1_TARGETS_12HR_UP		91	0.31257403	0.9704835	0.4955157	1	1	1427	tags=26%, list=13%, signal=30%
VANTVEER_BREAST_CANCER_POOR_PROGNOSIS	VANTVEER_BREAST_CANCER_POOR_PROGNOSIS		25	0.3459105	0.9691092	0.50337076	1	1	2563	tags=44%, list=23%, signal=57%
WU_CELL_MIGRATION	WU_CELL_MIGRATION		120	0.34182128	0.9671461	0.48666668	1	1	1414	tags=29%, list=13%, signal=33%
KIM_WT1_TARGETS_8HR_UP	KIM_WT1_TARGETS_8HR_UP		107	0.29827058	0.96633446	0.50564337	1	1	1619	tags=22%, list=14%, signal=26%
BONCI_TARGETS_OF_MIR15A_AND_MIR16_1	BONCI_TARGETS_OF_MIR15A_AND_MIR16_1		54	0.28828672	0.9661965	0.5055679	1	1	737	tags=17%, list=7%, signal=18%
VANTVEER_BREAST_CANCER_ESR1_UP	VANTVEER_BREAST_CANCER_ESR1_UP		80	0.273854	0.96515054	0.52248394	1	1	1841	tags=28%, list=16%, signal=33%
LIEN_BREAST_CARCINOMA_METAPLASTIC_VS_DUCTAL_DN	LIEN_BREAST_CARCINOMA_METAPLASTIC_VS_DUCTAL_DN		51	0.34344822	0.9650287	0.5189621	1	1	1330	tags=31%, list=12%, signal=35%
REACTOME_PI3K_EVENTS_IN_ERBB4_SIGNALING	REACTOME_PI3K_EVENTS_IN_ERBB4_SIGNALING		16	0.3370934	0.9649671	0.5132383	1	1	3024	tags=56%, list=27%, signal=77%
PID_REG_GR_PATHWAY	PID_REG_GR_PATHWAY		40	0.2764677	0.96454954	0.49464667	1	1	2355	tags=40%, list=21%, signal=50%
OKUMURA_INFLAMMATORY_RESPONSE_LPS	OKUMURA_INFLAMMATORY_RESPONSE_LPS		108	0.26455045	0.9615499	0.5272727	1	1	2193	tags=30%, list=20%, signal=36%
KYNG_ENVIRONMENTAL_STRESS_RESPONSE_NOT_BY_4NQO_IN_WS	KYNG_ENVIRONMENTAL_STRESS_RESPONSE_NOT_BY_4NQO_IN_WS		28	0.296926	0.9610914	0.49889135	1	1	1416	tags=21%, list=13%, signal=24%
REACTOME_ANTIGEN_ACTIVATES_B_CELL_RECEPTOR_LEADING_TO_GENERATION_OF_SECOND_MESSENGERS	REACTOME_ANTIGEN_ACTIVATES_B_CELL_RECEPTOR_LEADING_TO_GENERATION_OF_SECOND_MESSENGERS		19	0.37045944	0.9605234	0.49555555	1	1	2860	tags=47%, list=26%, signal=64%
GHANDHI_BYSTANDER_IRRADIATION_UP	GHANDHI_BYSTANDER_IRRADIATION_UP		43	0.37978134	0.9590611	0.50487804	1	1	1538	tags=40%, list=14%, signal=46%
POTTI_ADRIAMYCIN_SENSITIVITY	POTTI_ADRIAMYCIN_SENSITIVITY		48	0.3009443	0.95892286	0.51059324	1	1	2159	tags=35%, list=19%, signal=44%
PID_SMAD2_3NUCLEARPATHWAY	PID_SMAD2_3NUCLEARPATHWAY		48	0.26286215	0.9576059	0.50108933	1	1	2532	tags=31%, list=23%, signal=40%
NAKAMURA_METASTASIS_MODEL_UP	NAKAMURA_METASTASIS_MODEL_UP		25	0.37698144	0.95739424	0.5034642	1	1	479	tags=12%, list=4%, signal=13%
WANG_BARRETTS_ESOPHAGUS_AND_ESOPHAGUS_CANCER_DN	WANG_BARRETTS_ESOPHAGUS_AND_ESOPHAGUS_CANCER_DN		26	0.3813714	0.9563467	0.5141612	1	1	581	tags=19%, list=5%, signal=20%
ST_FAS_SIGNALING_PATHWAY	ST_FAS_SIGNALING_PATHWAY		40	0.26159298	0.9543768	0.5192308	1	1	1829	tags=28%, list=16%, signal=33%
REACTOME_IMMUNOREGULATORY_INTERACTIONS_BETWEEN_A_LYMPHOID_AND_A_NON_LYMPHOID_CELL	REACTOME_IMMUNOREGULATORY_INTERACTIONS_BETWEEN_A_LYMPHOID_AND_A_NON_LYMPHOID_CELL		28	0.42044488	0.95437646	0.5011236	1	1	1344	tags=39%, list=12%, signal=45%
WIEDERSCHAIN_TARGETS_OF_BMI1_AND_PCGF2	WIEDERSCHAIN_TARGETS_OF_BMI1_AND_PCGF2		35	0.3883929	0.9540949	0.50955415	1	1	1073	tags=26%, list=10%, signal=28%
LIU_CDX2_TARGETS_UP	LIU_CDX2_TARGETS_UP		31	0.35168412	0.953078	0.50528544	1	1	2191	tags=45%, list=20%, signal=56%
SIMBULAN_UV_RESPONSE_IMMORTALIZED_DN	SIMBULAN_UV_RESPONSE_IMMORTALIZED_DN		18	0.3564931	0.95285785	0.5075594	1	1	2423	tags=33%, list=22%, signal=42%
PID_WNT_CANONICAL_PATHWAY	PID_WNT_CANONICAL_PATHWAY		16	0.31901154	0.95182395	0.5232068	1	1	3055	tags=38%, list=27%, signal=51%
JAEGER_METASTASIS_DN	JAEGER_METASTASIS_DN		144	0.35027304	0.951742	0.5134529	1	1	1408	tags=29%, list=13%, signal=33%
SAKAI_CHRONIC_HEPATITIS_VS_LIVER_CANCER_UP	SAKAI_CHRONIC_HEPATITIS_VS_LIVER_CANCER_UP		46	0.28330305	0.9504748	0.54527557	1	1	3311	tags=46%, list=30%, signal=65%
PODAR_RESPONSE_TO_ADAPHOSTIN_UP	PODAR_RESPONSE_TO_ADAPHOSTIN_UP		88	0.27719533	0.95007575	0.51293105	1	1	2337	tags=33%, list=21%, signal=41%
LEE_METASTASIS_AND_ALTERNATIVE_SPLICING_DN	LEE_METASTASIS_AND_ALTERNATIVE_SPLICING_DN		29	0.30414087	0.9496431	0.52462524	1	1	1342	tags=24%, list=12%, signal=27%
YE_METASTATIC_LIVER_CANCER	YE_METASTATIC_LIVER_CANCER		17	0.3676041	0.9496186	0.54968286	1	1	1679	tags=35%, list=15%, signal=41%
MARCINIAK_ER_STRESS_RESPONSE_VIA_CHOP	MARCINIAK_ER_STRESS_RESPONSE_VIA_CHOP		20	0.31365582	0.9491512	0.5272727	1	1	1005	tags=15%, list=9%, signal=16%
RODRIGUES_DCC_TARGETS_DN	RODRIGUES_DCC_TARGETS_DN		74	0.28253162	0.94893825	0.53004295	1	1	1875	tags=34%, list=17%, signal=40%
PHONG_TNF_RESPONSE_NOT_VIA_P38	PHONG_TNF_RESPONSE_NOT_VIA_P38		205	0.25599563	0.9487657	0.5194508	1	1	1851	tags=29%, list=17%, signal=34%
BOYLAN_MULTIPLE_MYELOMA_D_CLUSTER_DN	BOYLAN_MULTIPLE_MYELOMA_D_CLUSTER_DN		26	0.32954592	0.9471471	0.52323234	1	1	1356	tags=27%, list=12%, signal=31%
RODRIGUES_THYROID_CARCINOMA_POORLY_DIFFERENTIATED_DN	RODRIGUES_THYROID_CARCINOMA_POORLY_DIFFERENTIATED_DN		387	0.2374357	0.94650215	0.5268595	1	1	2464	tags=33%, list=22%, signal=41%
ONO_FOXP3_TARGETS_DN	ONO_FOXP3_TARGETS_DN		30	0.37513113	0.94599485	0.52771616	1	1	1154	tags=27%, list=10%, signal=30%
BIOCARTA_IGF1_PATHWAY	BIOCARTA_IGF1_PATHWAY		15	0.33531374	0.9444845	0.5310621	1	1	2757	tags=47%, list=25%, signal=62%
PEREZ_TP53_AND_TP63_TARGETS	PEREZ_TP53_AND_TP63_TARGETS		102	0.27445668	0.94370675	0.49888143	1	1	1679	tags=25%, list=15%, signal=30%
ZHANG_RESPONSE_TO_CANTHARIDIN_UP	ZHANG_RESPONSE_TO_CANTHARIDIN_UP		17	0.3668316	0.9415579	0.5438202	1	1	610	tags=18%, list=5%, signal=19%
MORI_MATURE_B_LYMPHOCYTE_UP	MORI_MATURE_B_LYMPHOCYTE_UP		58	0.34022826	0.9414094	0.52422905	1	1	1815	tags=31%, list=16%, signal=37%
HENDRICKS_SMARCA4_TARGETS_DN	HENDRICKS_SMARCA4_TARGETS_DN		37	0.33837417	0.9403298	0.5121413	1	1	626	tags=22%, list=6%, signal=23%
PECE_MAMMARY_STEM_CELL_DN	PECE_MAMMARY_STEM_CELL_DN		82	0.23927237	0.9393537	0.53593427	1	1	1351	tags=16%, list=12%, signal=18%
WORSCHECH_TUMOR_REJECTION_UP	WORSCHECH_TUMOR_REJECTION_UP		41	0.3829529	0.93895924	0.5364706	1	1	2631	tags=49%, list=23%, signal=64%
BROWNE_HCMV_INFECTION_10HR_UP	BROWNE_HCMV_INFECTION_10HR_UP		59	0.2596522	0.93830806	0.58181816	1	1	2821	tags=37%, list=25%, signal=50%
MCBRYAN_PUBERTAL_BREAST_6_7WK_DN	MCBRYAN_PUBERTAL_BREAST_6_7WK_DN		57	0.32068458	0.93794626	0.52901787	1	1	1714	tags=32%, list=15%, signal=37%
TCGA_GLIOBLASTOMA_COPY_NUMBER_UP	TCGA_GLIOBLASTOMA_COPY_NUMBER_UP		34	0.2617277	0.9378434	0.5452539	1	1	573	tags=12%, list=5%, signal=12%
KYNG_DNA_DAMAGE_BY_UV	KYNG_DNA_DAMAGE_BY_UV		38	0.26985338	0.93771106	0.5649351	1	1	1400	tags=18%, list=13%, signal=21%
OSMAN_BLADDER_CANCER_DN	OSMAN_BLADDER_CANCER_DN		173	0.20079902	0.9371508	0.5	1	1	2303	tags=24%, list=21%, signal=29%
LY_AGING_PREMATURE_DN	LY_AGING_PREMATURE_DN		23	0.3562274	0.9358559	0.54323727	1	1	837	tags=13%, list=7%, signal=14%
KEGG_VASCULAR_SMOOTH_MUSCLE_CONTRACTION	KEGG_VASCULAR_SMOOTH_MUSCLE_CONTRACTION		74	0.27626207	0.93531394	0.52699786	1	1	476	tags=14%, list=4%, signal=14%
REACTOME_METAL_ION_SLC_TRANSPORTERS	REACTOME_METAL_ION_SLC_TRANSPORTERS		16	0.38312858	0.93436193	0.5379877	1	1	215	tags=13%, list=2%, signal=13%
AMIT_EGF_RESPONSE_480_MCF10A	AMIT_EGF_RESPONSE_480_MCF10A		26	0.3281396	0.9339929	0.5460993	1	1	2109	tags=38%, list=19%, signal=47%
WILCOX_PRESPONSE_TO_ROGESTERONE_UP	WILCOX_PRESPONSE_TO_ROGESTERONE_UP		80	0.28010246	0.9339351	0.5438972	1	1	1009	tags=18%, list=9%, signal=19%
SHETH_LIVER_CANCER_VS_TXNIP_LOSS_PAM1	SHETH_LIVER_CANCER_VS_TXNIP_LOSS_PAM1		174	0.23347774	0.9334616	0.58809525	1	1	1668	tags=22%, list=15%, signal=25%
TIEN_INTESTINE_PROBIOTICS_6HR_UP	TIEN_INTESTINE_PROBIOTICS_6HR_UP		31	0.26021558	0.9326734	0.5436508	1	1	1400	tags=13%, list=13%, signal=15%
HADDAD_T_LYMPHOCYTE_AND_NK_PROGENITOR_UP	HADDAD_T_LYMPHOCYTE_AND_NK_PROGENITOR_UP		43	0.3093202	0.93203896	0.55088496	1	1	1257	tags=30%, list=11%, signal=34%
REACTOME_NETRIN1_SIGNALING	REACTOME_NETRIN1_SIGNALING		20	0.35398144	0.93014014	0.54244304	1	1	634	tags=20%, list=6%, signal=21%
REACTOME_PI3K_EVENTS_IN_ERBB2_SIGNALING	REACTOME_PI3K_EVENTS_IN_ERBB2_SIGNALING		18	0.30774942	0.9288912	0.5608782	1	1	2279	tags=39%, list=20%, signal=49%
TIAN_TNF_SIGNALING_NOT_VIA_NFKB	TIAN_TNF_SIGNALING_NOT_VIA_NFKB		15	0.42212617	0.92860484	0.54310346	1	1	3008	tags=53%, list=27%, signal=73%
WANG_RESPONSE_TO_BEXAROTENE_DN	WANG_RESPONSE_TO_BEXAROTENE_DN		20	0.3487644	0.9277295	0.5316742	1	1	1121	tags=30%, list=10%, signal=33%
MMS_MOUSE_LYMPH_HIGH_4HRS_UP	MMS_MOUSE_LYMPH_HIGH_4HRS_UP		31	0.3079243	0.9262803	0.51626015	1	1	2035	tags=26%, list=18%, signal=31%
OXFORD_RALA_OR_RALB_TARGETS_DN	OXFORD_RALA_OR_RALB_TARGETS_DN		16	0.36434895	0.92621547	0.54130435	1	1	528	tags=19%, list=5%, signal=20%
SATO_SILENCED_BY_DEACETYLATION_IN_PANCREATIC_CANCER	SATO_SILENCED_BY_DEACETYLATION_IN_PANCREATIC_CANCER		28	0.33173925	0.92611825	0.56828195	1	1	349	tags=18%, list=3%, signal=18%
PID_A6B1_A6B4_INTEGRIN_PATHWAY	PID_A6B1_A6B4_INTEGRIN_PATHWAY		34	0.3232988	0.9255314	0.5641593	1	1	1309	tags=26%, list=12%, signal=30%
SCHAEFFER_PROSTATE_DEVELOPMENT_6HR_UP	SCHAEFFER_PROSTATE_DEVELOPMENT_6HR_UP		105	0.29766038	0.9239572	0.54219407	1	1	1564	tags=25%, list=14%, signal=29%
WINZEN_DEGRADED_VIA_KHSRP	WINZEN_DEGRADED_VIA_KHSRP		64	0.32852387	0.9233094	0.57719713	1	1	797	tags=23%, list=7%, signal=25%
GENTILE_UV_LOW_DOSE_UP	GENTILE_UV_LOW_DOSE_UP		20	0.3164273	0.92310804	0.53526974	1	1	2082	tags=30%, list=19%, signal=37%
HUPER_BREAST_BASAL_VS_LUMINAL_UP	HUPER_BREAST_BASAL_VS_LUMINAL_UP		31	0.43236592	0.9229021	0.5411765	1	1	1105	tags=29%, list=10%, signal=32%
BOQUEST_STEM_CELL_DN	BOQUEST_STEM_CELL_DN		124	0.31080952	0.92222404	0.5608696	1	1	1400	tags=27%, list=13%, signal=31%
LU_IL4_SIGNALING	LU_IL4_SIGNALING		60	0.30667606	0.92187077	0.53391683	1	1	1154	tags=22%, list=10%, signal=24%
TRAYNOR_RETT_SYNDROM_UP	TRAYNOR_RETT_SYNDROM_UP		24	0.37329355	0.92164654	0.58064514	1	1	746	tags=33%, list=7%, signal=36%
ONO_AML1_TARGETS_UP	ONO_AML1_TARGETS_UP		18	0.40015447	0.9206831	0.5516484	1	1	1227	tags=33%, list=11%, signal=37%
LANDIS_BREAST_CANCER_PROGRESSION_UP	LANDIS_BREAST_CANCER_PROGRESSION_UP		37	0.38202193	0.92056435	0.5951493	1	1	2053	tags=35%, list=18%, signal=43%
JUBAN_TARGETS_OF_SPI1_AND_FLI1_UP	JUBAN_TARGETS_OF_SPI1_AND_FLI1_UP		65	0.23146762	0.9204401	0.56512606	1	1	1987	tags=25%, list=18%, signal=30%
DURCHDEWALD_SKIN_CARCINOGENESIS_DN	DURCHDEWALD_SKIN_CARCINOGENESIS_DN		140	0.26820362	0.91928244	0.5364706	1	1	1461	tags=21%, list=13%, signal=24%
ZHAN_MULTIPLE_MYELOMA_CD1_VS_CD2_DN	ZHAN_MULTIPLE_MYELOMA_CD1_VS_CD2_DN		24	0.3111156	0.9192385	0.55291575	1	1	1482	tags=29%, list=13%, signal=34%
MARIADASON_RESPONSE_TO_CURCUMIN_SULINDAC_5	MARIADASON_RESPONSE_TO_CURCUMIN_SULINDAC_5		17	0.3101893	0.91894424	0.55186725	1	1	390	tags=12%, list=3%, signal=12%
RICKMAN_TUMOR_DIFFERENTIATED_WELL_VS_MODERATELY_DN	RICKMAN_TUMOR_DIFFERENTIATED_WELL_VS_MODERATELY_DN		55	0.32149014	0.9174662	0.5462963	1	1	1526	tags=27%, list=14%, signal=31%
HAN_JNK_SINGALING_DN	HAN_JNK_SINGALING_DN		30	0.39261347	0.91733336	0.57871395	1	1	837	tags=23%, list=7%, signal=25%
DURAND_STROMA_MAX_DN	DURAND_STROMA_MAX_DN		84	0.2861497	0.91619706	0.58079624	1	1	1513	tags=21%, list=14%, signal=25%
PID_ARF6_PATHWAY	PID_ARF6_PATHWAY		16	0.33957165	0.91574436	0.5807175	1	1	1951	tags=44%, list=17%, signal=53%
KOHOUTEK_CCNT2_TARGETS	KOHOUTEK_CCNT2_TARGETS		32	0.31306037	0.91550386	0.60599077	1	1	1207	tags=22%, list=11%, signal=24%
REACTOME_P75_NTR_RECEPTOR_MEDIATED_SIGNALLING	REACTOME_P75_NTR_RECEPTOR_MEDIATED_SIGNALLING		50	0.24713495	0.9154385	0.5583864	1	1	2182	tags=26%, list=19%, signal=32%
WILLIAMS_ESR1_TARGETS_UP	WILLIAMS_ESR1_TARGETS_UP		17	0.3517406	0.9140906	0.58733624	1	1	442	tags=18%, list=4%, signal=18%
CROMER_METASTASIS_UP	CROMER_METASTASIS_UP		51	0.2612473	0.9127253	0.5539112	1	1	2314	tags=37%, list=21%, signal=47%
HERNANDEZ_MITOTIC_ARREST_BY_DOCETAXEL_1_DN	HERNANDEZ_MITOTIC_ARREST_BY_DOCETAXEL_1_DN		23	0.3277458	0.9109017	0.59030837	1	1	1126	tags=26%, list=10%, signal=29%
SHIN_B_CELL_LYMPHOMA_CLUSTER_7	SHIN_B_CELL_LYMPHOMA_CLUSTER_7		19	0.32407197	0.91031533	0.5853132	1	1	977	tags=21%, list=9%, signal=23%
STAMBOLSKY_RESPONSE_TO_VITAMIN_D3_UP	STAMBOLSKY_RESPONSE_TO_VITAMIN_D3_UP		47	0.28724885	0.908689	0.60640734	1	1	1604	tags=26%, list=14%, signal=30%
PID_SYNDECAN_4_PATHWAY	PID_SYNDECAN_4_PATHWAY		24	0.32340303	0.9086822	0.5960699	1	1	524	tags=17%, list=5%, signal=17%
MARTORIATI_MDM4_TARGETS_FETAL_LIVER_UP	MARTORIATI_MDM4_TARGETS_FETAL_LIVER_UP		123	0.24835552	0.9080132	0.5632184	1	1	1290	tags=19%, list=12%, signal=21%
SMIRNOV_RESPONSE_TO_IR_6HR_UP	SMIRNOV_RESPONSE_TO_IR_6HR_UP		84	0.25228342	0.90754753	0.5464363	1	1	2230	tags=29%, list=20%, signal=35%
GENTILE_UV_HIGH_DOSE_UP	GENTILE_UV_HIGH_DOSE_UP		18	0.37630713	0.9074574	0.56892776	1	1	1637	tags=33%, list=15%, signal=39%
AMIT_SERUM_RESPONSE_60_MCF10A	AMIT_SERUM_RESPONSE_60_MCF10A		38	0.30507976	0.9068251	0.6129754	1	1	409	tags=11%, list=4%, signal=11%
SANA_TNF_SIGNALING_DN	SANA_TNF_SIGNALING_DN		62	0.30027092	0.9056562	0.57543105	1	1	1587	tags=24%, list=14%, signal=28%
CHEMNITZ_RESPONSE_TO_PROSTAGLANDIN_E2_DN	CHEMNITZ_RESPONSE_TO_PROSTAGLANDIN_E2_DN		180	0.2437881	0.90495914	0.6167024	1	1	1401	tags=21%, list=13%, signal=23%
WHITFIELD_CELL_CYCLE_G1_S	WHITFIELD_CELL_CYCLE_G1_S		63	0.2943106	0.9035047	0.5546039	1	1	2645	tags=33%, list=24%, signal=43%
HOQUE_METHYLATED_IN_CANCER	HOQUE_METHYLATED_IN_CANCER		37	0.32942912	0.90215856	0.5720621	1	1	952	tags=22%, list=9%, signal=24%
XU_HGF_SIGNALING_NOT_VIA_AKT1_48HR_UP	XU_HGF_SIGNALING_NOT_VIA_AKT1_48HR_UP		26	0.32186186	0.9019909	0.6196868	1	1	2313	tags=42%, list=21%, signal=53%
BREDEMEYER_RAG_SIGNALING_VIA_ATM_NOT_VIA_NFKB_UP	BREDEMEYER_RAG_SIGNALING_VIA_ATM_NOT_VIA_NFKB_UP		22	0.35296622	0.90166694	0.57894737	1	1	2042	tags=50%, list=18%, signal=61%
ZHAN_EARLY_DIFFERENTIATION_GENES_DN	ZHAN_EARLY_DIFFERENTIATION_GENES_DN		33	0.29747105	0.90133655	0.55756205	1	1	1111	tags=15%, list=10%, signal=17%
RODRIGUES_THYROID_CARCINOMA_ANAPLASTIC_DN	RODRIGUES_THYROID_CARCINOMA_ANAPLASTIC_DN		267	0.24524453	0.9012456	0.61473686	1	1	1845	tags=30%, list=16%, signal=35%
LU_AGING_BRAIN_UP	LU_AGING_BRAIN_UP		156	0.27429533	0.90108824	0.5855856	1	1	2004	tags=31%, list=18%, signal=38%
GALE_APL_WITH_FLT3_MUTATED_UP	GALE_APL_WITH_FLT3_MUTATED_UP		22	0.30813697	0.90072775	0.5769231	1	1	1703	tags=32%, list=15%, signal=37%
MEISSNER_BRAIN_HCP_WITH_H3K4ME2_AND_H3K27ME3	MEISSNER_BRAIN_HCP_WITH_H3K4ME2_AND_H3K27ME3		37	0.3239242	0.90068185	0.646789	1	1	1637	tags=27%, list=15%, signal=32%
KOBAYASHI_EGFR_SIGNALING_24HR_UP	KOBAYASHI_EGFR_SIGNALING_24HR_UP		56	0.2949615	0.9004637	0.59827214	1	1	1111	tags=25%, list=10%, signal=28%
REACTOME_RIG_I_MDA5_MEDIATED_INDUCTION_OF_IFN_ALPHA_BETA_PATHWAYS	REACTOME_RIG_I_MDA5_MEDIATED_INDUCTION_OF_IFN_ALPHA_BETA_PATHWAYS		35	0.26875606	0.8998435	0.5661605	1	1	2224	tags=40%, list=20%, signal=50%
DUTERTRE_ESTRADIOL_RESPONSE_6HR_DN	DUTERTRE_ESTRADIOL_RESPONSE_6HR_DN		51	0.30905047	0.89931667	0.5974843	1	1	1111	tags=25%, list=10%, signal=28%
MORI_PRE_BI_LYMPHOCYTE_DN	MORI_PRE_BI_LYMPHOCYTE_DN		51	0.31283256	0.89868265	0.5305677	1	1	2421	tags=43%, list=22%, signal=55%
KEGG_MTOR_SIGNALING_PATHWAY	KEGG_MTOR_SIGNALING_PATHWAY		27	0.27552143	0.89860946	0.5731959	1	1	2305	tags=44%, list=21%, signal=56%
GREENBAUM_E2A_TARGETS_DN	GREENBAUM_E2A_TARGETS_DN		15	0.38259935	0.89698154	0.5843882	1	1	1147	tags=33%, list=10%, signal=37%
SUNG_METASTASIS_STROMA_UP	SUNG_METASTASIS_STROMA_UP		73	0.28406632	0.89597553	0.5555556	1	1	1584	tags=29%, list=14%, signal=33%
LIM_MAMMARY_LUMINAL_MATURE_DN	LIM_MAMMARY_LUMINAL_MATURE_DN		63	0.3529037	0.8958743	0.5808656	1	1	1098	tags=29%, list=10%, signal=31%
ZWANG_CLASS_1_TRANSIENTLY_INDUCED_BY_EGF	ZWANG_CLASS_1_TRANSIENTLY_INDUCED_BY_EGF		260	0.24994823	0.8954591	0.6090909	1	1	2184	tags=27%, list=20%, signal=32%
LINDSTEDT_DENDRITIC_CELL_MATURATION_B	LINDSTEDT_DENDRITIC_CELL_MATURATION_B		41	0.31033117	0.89539003	0.5733333	1	1	1118	tags=22%, list=10%, signal=24%
PID_AVB3_OPN_PATHWAY	PID_AVB3_OPN_PATHWAY		19	0.3460561	0.8932382	0.6077236	1	1	1172	tags=37%, list=10%, signal=41%
REACTOME_ACTIVATION_OF_NF_KAPPAB_IN_B_CELLS	REACTOME_ACTIVATION_OF_NF_KAPPAB_IN_B_CELLS		47	0.24621357	0.8928934	0.5513834	1	1	1482	tags=19%, list=13%, signal=22%
KIM_LRRC3B_TARGETS	KIM_LRRC3B_TARGETS		15	0.4373222	0.89285123	0.5954357	1	1	815	tags=33%, list=7%, signal=36%
BIOCARTA_INSULIN_PATHWAY	BIOCARTA_INSULIN_PATHWAY		15	0.3111547	0.89169115	0.5857988	1	1	2757	tags=47%, list=25%, signal=62%
SNIJDERS_AMPLIFIED_IN_HEAD_AND_NECK_TUMORS	SNIJDERS_AMPLIFIED_IN_HEAD_AND_NECK_TUMORS		21	0.31791446	0.8901259	0.6	1	1	1497	tags=24%, list=13%, signal=27%
CHESLER_BRAIN_QTL_CIS	CHESLER_BRAIN_QTL_CIS		47	0.26083288	0.8887699	0.6191537	1	1	1785	tags=28%, list=16%, signal=33%
PUIFFE_INVASION_INHIBITED_BY_ASCITES_DN	PUIFFE_INVASION_INHIBITED_BY_ASCITES_DN		83	0.22934721	0.8887372	0.59615386	1	1	1738	tags=22%, list=16%, signal=25%
NAKAMURA_ADIPOGENESIS_EARLY_UP	NAKAMURA_ADIPOGENESIS_EARLY_UP		36	0.2926377	0.8877709	0.5891648	1	1	872	tags=17%, list=8%, signal=18%
MANTOVANI_VIRAL_GPCR_SIGNALING_UP	MANTOVANI_VIRAL_GPCR_SIGNALING_UP		51	0.29421926	0.8876608	0.68235296	1	1	2087	tags=37%, list=19%, signal=46%
STREICHER_LSM1_TARGETS_UP	STREICHER_LSM1_TARGETS_UP		26	0.32467932	0.8876183	0.6381579	1	1	1126	tags=27%, list=10%, signal=30%
NGUYEN_NOTCH1_TARGETS_DN	NGUYEN_NOTCH1_TARGETS_DN		64	0.24995719	0.8869513	0.59477127	1	1	1110	tags=14%, list=10%, signal=16%
PEDRIOLI_MIR31_TARGETS_UP	PEDRIOLI_MIR31_TARGETS_UP		85	0.25803062	0.88685864	0.6457399	1	1	1108	tags=21%, list=10%, signal=23%
BIOCARTA_DC_PATHWAY	BIOCARTA_DC_PATHWAY		15	0.37558603	0.8864033	0.61160713	1	1	1296	tags=33%, list=12%, signal=38%
BEIER_GLIOMA_STEM_CELL_DN	BEIER_GLIOMA_STEM_CELL_DN		33	0.28223592	0.88562393	0.61904764	1	1	741	tags=18%, list=7%, signal=19%
ENK_UV_RESPONSE_EPIDERMIS_DN	ENK_UV_RESPONSE_EPIDERMIS_DN		346	0.2344951	0.8854651	0.61312217	1	1	1831	tags=24%, list=16%, signal=27%
PID_KITPATHWAY	PID_KITPATHWAY		29	0.27744246	0.88527393	0.60206187	1	1	1959	tags=28%, list=17%, signal=33%
SESTO_RESPONSE_TO_UV_C5	SESTO_RESPONSE_TO_UV_C5		29	0.28995043	0.88516515	0.58458245	1	1	739	tags=14%, list=7%, signal=15%
PID_HDAC_CLASSI_PATHWAY	PID_HDAC_CLASSI_PATHWAY		33	0.23926449	0.88510114	0.58773786	1	1	2367	tags=30%, list=21%, signal=38%
WEBER_METHYLATED_HCP_IN_SPERM_DN	WEBER_METHYLATED_HCP_IN_SPERM_DN		15	0.37332645	0.88467014	0.6004141	1	1	1127	tags=20%, list=10%, signal=22%
BIOCARTA_RAS_PATHWAY	BIOCARTA_RAS_PATHWAY		17	0.32001832	0.88436025	0.5944882	1	1	2305	tags=41%, list=21%, signal=52%
HASLINGER_B_CLL_WITH_CHROMOSOME_12_TRISOMY	HASLINGER_B_CLL_WITH_CHROMOSOME_12_TRISOMY		16	0.33682737	0.88409895	0.6212121	1	1	1733	tags=31%, list=15%, signal=37%
REACTOME_SIGNALING_BY_THE_B_CELL_RECEPTOR_BCR	REACTOME_SIGNALING_BY_THE_B_CELL_RECEPTOR_BCR		80	0.22186272	0.88387126	0.58613443	1	1	1781	tags=21%, list=16%, signal=25%
AMIT_SERUM_RESPONSE_40_MCF10A	AMIT_SERUM_RESPONSE_40_MCF10A		22	0.3624349	0.8829398	0.5859031	1	1	2058	tags=45%, list=18%, signal=56%
REACTOME_POST_TRANSLATIONAL_MODIFICATION_SYNTHESIS_OF_GPI_ANCHORED_PROTEINS	REACTOME_POST_TRANSLATIONAL_MODIFICATION_SYNTHESIS_OF_GPI_ANCHORED_PROTEINS		15	0.31461704	0.8828824	0.58677685	1	1	1407	tags=20%, list=13%, signal=23%
PID_CD8TCRPATHWAY	PID_CD8TCRPATHWAY		36	0.3199677	0.8822175	0.5511628	1	1	1609	tags=19%, list=14%, signal=23%
SHAFFER_IRF4_MULTIPLE_MYELOMA_PROGRAM	SHAFFER_IRF4_MULTIPLE_MYELOMA_PROGRAM		25	0.32214114	0.88114494	0.615894	1	1	3175	tags=56%, list=28%, signal=78%
ELVIDGE_HYPOXIA_BY_DMOG_DN	ELVIDGE_HYPOXIA_BY_DMOG_DN		37	0.27856186	0.87906975	0.65652174	1	1	1342	tags=27%, list=12%, signal=31%
LU_TUMOR_VASCULATURE_UP	LU_TUMOR_VASCULATURE_UP		17	0.39301553	0.87865525	0.63279444	1	1	1342	tags=35%, list=12%, signal=40%
BIOCARTA_EDG1_PATHWAY	BIOCARTA_EDG1_PATHWAY		16	0.33189598	0.8763795	0.6495727	1	1	1172	tags=31%, list=10%, signal=35%
SMIRNOV_CIRCULATING_ENDOTHELIOCYTES_IN_CANCER_UP	SMIRNOV_CIRCULATING_ENDOTHELIOCYTES_IN_CANCER_UP		107	0.29532114	0.87633824	0.60183066	1	1	1131	tags=21%, list=10%, signal=24%
SWEET_KRAS_TARGETS_UP	SWEET_KRAS_TARGETS_UP		58	0.32943067	0.87555987	0.60402685	1	1	1218	tags=24%, list=11%, signal=27%
JECHLINGER_EPITHELIAL_TO_MESENCHYMAL_TRANSITION_DN	JECHLINGER_EPITHELIAL_TO_MESENCHYMAL_TRANSITION_DN		47	0.28794745	0.8741225	0.6059957	1	1	1504	tags=19%, list=13%, signal=22%
TONKS_TARGETS_OF_RUNX1_RUNX1T1_FUSION_HSC_UP	TONKS_TARGETS_OF_RUNX1_RUNX1T1_FUSION_HSC_UP		110	0.27443144	0.8734325	0.62237763	1	1	1573	tags=26%, list=14%, signal=30%
GHANDHI_DIRECT_IRRADIATION_UP	GHANDHI_DIRECT_IRRADIATION_UP		52	0.31924406	0.8712561	0.6189377	1	1	2230	tags=44%, list=20%, signal=55%
DIRMEIER_LMP1_RESPONSE_EARLY	DIRMEIER_LMP1_RESPONSE_EARLY		42	0.2961446	0.8711751	0.6048565	1	1	888	tags=21%, list=8%, signal=23%
ROSS_LEUKEMIA_WITH_MLL_FUSIONS	ROSS_LEUKEMIA_WITH_MLL_FUSIONS		50	0.28449607	0.8709229	0.6326087	1	1	1845	tags=30%, list=16%, signal=36%
REACTOME_PEPTIDE_CHAIN_ELONGATION	REACTOME_PEPTIDE_CHAIN_ELONGATION		53	0.28334177	0.8704524	0.55600816	1	1	4322	tags=58%, list=39%, signal=95%
IGARASHI_ATF4_TARGETS_DN	IGARASHI_ATF4_TARGETS_DN		48	0.25623578	0.86937904	0.67948717	1	1	1943	tags=35%, list=17%, signal=43%
HIRSCH_CELLULAR_TRANSFORMATION_SIGNATURE_UP	HIRSCH_CELLULAR_TRANSFORMATION_SIGNATURE_UP		159	0.25061944	0.86937195	0.6133909	1	1	1947	tags=24%, list=17%, signal=29%
ZHAN_MULTIPLE_MYELOMA_MF_UP	ZHAN_MULTIPLE_MYELOMA_MF_UP		27	0.32336357	0.8681586	0.6331878	1	1	410	tags=19%, list=4%, signal=19%
CHEN_ETV5_TARGETS_TESTIS	CHEN_ETV5_TARGETS_TESTIS		19	0.34428507	0.8679514	0.62276787	1	1	2320	tags=37%, list=21%, signal=46%
KEGG_INTESTINAL_IMMUNE_NETWORK_FOR_IGA_PRODUCTION	KEGG_INTESTINAL_IMMUNE_NETWORK_FOR_IGA_PRODUCTION		26	0.33914843	0.8673336	0.5972222	1	1	2271	tags=38%, list=20%, signal=48%
REACTOME_PRE_NOTCH_EXPRESSION_AND_PROCESSING	REACTOME_PRE_NOTCH_EXPRESSION_AND_PROCESSING		17	0.29026598	0.86677253	0.65591395	1	1	574	tags=12%, list=5%, signal=12%
DIRMEIER_LMP1_RESPONSE_LATE_UP	DIRMEIER_LMP1_RESPONSE_LATE_UP		33	0.28578484	0.8647527	0.58426964	1	1	2629	tags=42%, list=23%, signal=55%
KEGG_INOSITOL_PHOSPHATE_METABOLISM	KEGG_INOSITOL_PHOSPHATE_METABOLISM		28	0.25731152	0.86403245	0.6365546	1	1	462	tags=11%, list=4%, signal=11%
WNT_SIGNALING	WNT_SIGNALING		67	0.26349786	0.8624401	0.65957445	1	1	1148	tags=19%, list=10%, signal=21%
ZHANG_ANTIVIRAL_RESPONSE_TO_RIBAVIRIN_DN	ZHANG_ANTIVIRAL_RESPONSE_TO_RIBAVIRIN_DN		36	0.3268164	0.8620113	0.6659341	1	1	682	tags=17%, list=6%, signal=18%
GAUSSMANN_MLL_AF4_FUSION_TARGETS_F_UP	GAUSSMANN_MLL_AF4_FUSION_TARGETS_F_UP		114	0.29844922	0.86175716	0.62913907	1	1	1551	tags=33%, list=14%, signal=38%
VALK_AML_CLUSTER_10	VALK_AML_CLUSTER_10		18	0.3345308	0.8617299	0.63419914	1	1	2375	tags=56%, list=21%, signal=70%
RICKMAN_TUMOR_DIFFERENTIATED_WELL_VS_MODERATELY_UP	RICKMAN_TUMOR_DIFFERENTIATED_WELL_VS_MODERATELY_UP		50	0.26313734	0.85820305	0.68487394	1	1	2302	tags=34%, list=21%, signal=43%
REACTOME_CELL_JUNCTION_ORGANIZATION	REACTOME_CELL_JUNCTION_ORGANIZATION		54	0.2828866	0.8566743	0.66599596	1	1	1512	tags=31%, list=14%, signal=36%
CHANDRAN_METASTASIS_DN	CHANDRAN_METASTASIS_DN		147	0.25265813	0.8565328	0.6798144	1	1	1581	tags=24%, list=14%, signal=27%
GENTILE_UV_RESPONSE_CLUSTER_D6	GENTILE_UV_RESPONSE_CLUSTER_D6		20	0.3241865	0.85493356	0.6738197	1	1	1233	tags=25%, list=11%, signal=28%
KEGG_GLYCOSPHINGOLIPID_BIOSYNTHESIS_LACTO_AND_NEOLACTO_SERIES	KEGG_GLYCOSPHINGOLIPID_BIOSYNTHESIS_LACTO_AND_NEOLACTO_SERIES		20	0.33056116	0.8549107	0.6696629	1	1	1468	tags=30%, list=13%, signal=34%
LINDSTEDT_DENDRITIC_CELL_MATURATION_A	LINDSTEDT_DENDRITIC_CELL_MATURATION_A		45	0.35034877	0.8547289	0.60900474	1	1	2009	tags=33%, list=18%, signal=40%
HOFFMANN_IMMATURE_TO_MATURE_B_LYMPHOCYTE_UP	HOFFMANN_IMMATURE_TO_MATURE_B_LYMPHOCYTE_UP		25	0.31770596	0.85375416	0.64285713	1	1	1154	tags=28%, list=10%, signal=31%
RASHI_RESPONSE_TO_IONIZING_RADIATION_2	RASHI_RESPONSE_TO_IONIZING_RADIATION_2		87	0.26752642	0.8532039	0.62575454	1	1	2205	tags=32%, list=20%, signal=40%
GARGALOVIC_RESPONSE_TO_OXIDIZED_PHOSPHOLIPIDS_YELLOW_UP	GARGALOVIC_RESPONSE_TO_OXIDIZED_PHOSPHOLIPIDS_YELLOW_UP		15	0.30160433	0.85145545	0.6515464	1	1	1875	tags=20%, list=17%, signal=24%
BILD_HRAS_ONCOGENIC_SIGNATURE	BILD_HRAS_ONCOGENIC_SIGNATURE		145	0.26382357	0.85083497	0.64349777	1	1	2230	tags=28%, list=20%, signal=35%
KRIEG_HYPOXIA_VIA_KDM3A	KRIEG_HYPOXIA_VIA_KDM3A		36	0.32397562	0.85077286	0.64923745	1	1	608	tags=17%, list=5%, signal=18%
HOFMANN_CELL_LYMPHOMA_UP	HOFMANN_CELL_LYMPHOMA_UP		30	0.26322708	0.8492609	0.67014617	1	1	1961	tags=33%, list=18%, signal=40%
MATZUK_SPERMATOZOA	MATZUK_SPERMATOZOA		73	0.22906302	0.84748966	0.6792035	1	1	1667	tags=22%, list=15%, signal=26%
REACTOME_ACTIVATED_NOTCH1_TRANSMITS_SIGNAL_TO_THE_NUCLEUS	REACTOME_ACTIVATED_NOTCH1_TRANSMITS_SIGNAL_TO_THE_NUCLEUS		18	0.2976914	0.84730923	0.6565875	1	1	113	tags=11%, list=1%, signal=11%
JIANG_HYPOXIA_CANCER	JIANG_HYPOXIA_CANCER		52	0.20783837	0.84697795	0.6659436	1	1	2588	tags=33%, list=23%, signal=42%
ZHANG_BREAST_CANCER_PROGENITORS_UP	ZHANG_BREAST_CANCER_PROGENITORS_UP		216	0.2595315	0.8468314	0.6197479	1	1	2465	tags=29%, list=22%, signal=36%
FINAK_BREAST_CANCER_SDPP_SIGNATURE	FINAK_BREAST_CANCER_SDPP_SIGNATURE		17	0.37663436	0.8467876	0.65502185	1	1	1942	tags=41%, list=17%, signal=50%
DUTERTRE_ESTRADIOL_RESPONSE_24HR_DN	DUTERTRE_ESTRADIOL_RESPONSE_24HR_DN		264	0.24110359	0.84616274	0.6746725	1	1	2004	tags=27%, list=18%, signal=32%
DUTTA_APOPTOSIS_VIA_NFKB	DUTTA_APOPTOSIS_VIA_NFKB		16	0.33683845	0.84606564	0.6673774	1	1	1721	tags=31%, list=15%, signal=37%
KLEIN_PRIMARY_EFFUSION_LYMPHOMA_UP	KLEIN_PRIMARY_EFFUSION_LYMPHOMA_UP		39	0.2610001	0.845777	0.6873563	1	1	1810	tags=28%, list=16%, signal=34%
REACTOME_TIGHT_JUNCTION_INTERACTIONS	REACTOME_TIGHT_JUNCTION_INTERACTIONS		23	0.34250423	0.84540826	0.68774706	1	1	1719	tags=43%, list=15%, signal=51%
MATZUK_SPERMATOCYTE	MATZUK_SPERMATOCYTE		49	0.24316564	0.843898	0.7202643	1	1	986	tags=12%, list=9%, signal=13%
BURTON_ADIPOGENESIS_11	BURTON_ADIPOGENESIS_11		37	0.29118273	0.843214	0.63786006	1	1	2757	tags=38%, list=25%, signal=50%
VANASSE_BCL2_TARGETS_DN	VANASSE_BCL2_TARGETS_DN		45	0.28416666	0.8430963	0.7139535	1	1	1725	tags=24%, list=15%, signal=29%
BOSCO_ALLERGEN_INDUCED_TH2_ASSOCIATED_MODULE	BOSCO_ALLERGEN_INDUCED_TH2_ASSOCIATED_MODULE		84	0.2629828	0.84196347	0.6836283	1	1	1918	tags=27%, list=17%, signal=33%
ST_P38_MAPK_PATHWAY	ST_P38_MAPK_PATHWAY		24	0.27635342	0.8417746	0.6494024	1	1	2131	tags=33%, list=19%, signal=41%
REACTOME_MEIOTIC_RECOMBINATION	REACTOME_MEIOTIC_RECOMBINATION		27	0.30035195	0.84150267	0.5962733	1	1	3517	tags=52%, list=31%, signal=75%
MIYAGAWA_TARGETS_OF_EWSR1_ETS_FUSIONS_UP	MIYAGAWA_TARGETS_OF_EWSR1_ETS_FUSIONS_UP		146	0.25391042	0.840869	0.7235023	1	1	1679	tags=27%, list=15%, signal=31%
PLASARI_TGFB1_TARGETS_10HR_UP	PLASARI_TGFB1_TARGETS_10HR_UP		134	0.29148236	0.84085006	0.65525115	1	1	1157	tags=24%, list=10%, signal=26%
LIU_PROSTATE_CANCER_DN	LIU_PROSTATE_CANCER_DN		258	0.28253263	0.8407812	0.6674009	1	1	1194	tags=22%, list=11%, signal=25%
MIKKELSEN_ES_HCP_WITH_H3K27ME3	MIKKELSEN_ES_HCP_WITH_H3K27ME3		28	0.32163066	0.8405852	0.6862745	1	1	737	tags=21%, list=7%, signal=23%
CHIARETTI_T_ALL_REFRACTORY_TO_THERAPY	CHIARETTI_T_ALL_REFRACTORY_TO_THERAPY		20	0.33161595	0.83963	0.71300447	1	1	1154	tags=35%, list=10%, signal=39%
BIOCARTA_IGF1R_PATHWAY	BIOCARTA_IGF1R_PATHWAY		15	0.2857015	0.8388432	0.63692945	1	1	8002	tags=100%, list=71%, signal=350%
YAO_TEMPORAL_RESPONSE_TO_PROGESTERONE_CLUSTER_0	YAO_TEMPORAL_RESPONSE_TO_PROGESTERONE_CLUSTER_0		50	0.28809342	0.83825326	0.69509596	1	1	1370	tags=28%, list=12%, signal=32%
GAVIN_FOXP3_TARGETS_CLUSTER_P2	GAVIN_FOXP3_TARGETS_CLUSTER_P2		40	0.28940293	0.8358752	0.6974596	1	1	1889	tags=28%, list=17%, signal=33%
CHARAFE_BREAST_CANCER_LUMINAL_VS_BASAL_UP	CHARAFE_BREAST_CANCER_LUMINAL_VS_BASAL_UP		162	0.22736482	0.83505136	0.6896552	1	1	1286	tags=19%, list=11%, signal=21%
ZHAN_MULTIPLE_MYELOMA_CD2_UP	ZHAN_MULTIPLE_MYELOMA_CD2_UP		22	0.30337927	0.83439785	0.6826484	1	1	1026	tags=27%, list=9%, signal=30%
PID_IL2_1PATHWAY	PID_IL2_1PATHWAY		35	0.256992	0.8334441	0.6868476	1	1	1609	tags=26%, list=14%, signal=30%
WANG_CLIM2_TARGETS_UP	WANG_CLIM2_TARGETS_UP		113	0.21251115	0.83313334	0.74298054	1	1	2997	tags=38%, list=27%, signal=51%
GRADE_COLON_CANCER_DN	GRADE_COLON_CANCER_DN		15	0.3300133	0.8330384	0.70419425	1	1	1862	tags=33%, list=17%, signal=40%
LEE_LIVER_CANCER_ACOX1_UP	LEE_LIVER_CANCER_ACOX1_UP		49	0.29428783	0.8326314	0.69716775	1	1	908	tags=20%, list=8%, signal=22%
REACTOME_SIGNALING_BY_NOTCH	REACTOME_SIGNALING_BY_NOTCH		55	0.21544023	0.82694757	0.73186815	1	1	1769	tags=24%, list=16%, signal=28%
DUTERTRE_ESTRADIOL_RESPONSE_6HR_UP	DUTERTRE_ESTRADIOL_RESPONSE_6HR_UP		140	0.21849282	0.82594675	0.7488889	1	1	1250	tags=16%, list=11%, signal=18%
PID_VEGFR1_PATHWAY	PID_VEGFR1_PATHWAY		16	0.31568232	0.8239623	0.6673866	1	1	2843	tags=50%, list=25%, signal=67%
MIPS_RIBOSOME_CYTOPLASMIC	MIPS_RIBOSOME_CYTOPLASMIC		51	0.26871568	0.82379764	0.6052632	1	1	4322	tags=57%, list=39%, signal=92%
LEE_CALORIE_RESTRICTION_MUSCLE_DN	LEE_CALORIE_RESTRICTION_MUSCLE_DN		42	0.21926169	0.82373554	0.697286	1	1	2405	tags=31%, list=21%, signal=39%
WAMUNYOKOLI_OVARIAN_CANCER_GRADES_1_2_UP	WAMUNYOKOLI_OVARIAN_CANCER_GRADES_1_2_UP		84	0.24791253	0.8235217	0.67175573	1	1	2594	tags=33%, list=23%, signal=43%
NOUSHMEHR_GBM_SILENCED_BY_METHYLATION	NOUSHMEHR_GBM_SILENCED_BY_METHYLATION		33	0.2952274	0.82269055	0.74347824	1	1	1105	tags=24%, list=10%, signal=27%
CHNG_MULTIPLE_MYELOMA_HYPERPLOID_UP	CHNG_MULTIPLE_MYELOMA_HYPERPLOID_UP		35	0.25401813	0.82122916	0.62	1	1	6799	tags=94%, list=61%, signal=239%
YAO_TEMPORAL_RESPONSE_TO_PROGESTERONE_CLUSTER_15	YAO_TEMPORAL_RESPONSE_TO_PROGESTERONE_CLUSTER_15		26	0.3113579	0.82056314	0.731441	1	1	2029	tags=31%, list=18%, signal=37%
GOZGIT_ESR1_TARGETS_DN	GOZGIT_ESR1_TARGETS_DN		378	0.23176384	0.8204206	0.8125	1	1	1690	tags=27%, list=15%, signal=30%
HOWLIN_PUBERTAL_MAMMARY_GLAND	HOWLIN_PUBERTAL_MAMMARY_GLAND		50	0.33348528	0.8199096	0.6798246	1	1	454	tags=20%, list=4%, signal=21%
MILI_PSEUDOPODIA_CHEMOTAXIS_UP	MILI_PSEUDOPODIA_CHEMOTAXIS_UP		33	0.24954726	0.8195321	0.6724512	1	1	1589	tags=24%, list=14%, signal=28%
GAVIN_FOXP3_TARGETS_CLUSTER_P3	GAVIN_FOXP3_TARGETS_CLUSTER_P3		91	0.25760219	0.81936103	0.7527115	1	1	1391	tags=26%, list=12%, signal=30%
WEINMANN_ADAPTATION_TO_HYPOXIA_DN	WEINMANN_ADAPTATION_TO_HYPOXIA_DN		31	0.32451585	0.8184539	0.70386267	1	1	1433	tags=32%, list=13%, signal=37%
SARRIO_EPITHELIAL_MESENCHYMAL_TRANSITION_DN	SARRIO_EPITHELIAL_MESENCHYMAL_TRANSITION_DN		103	0.248984	0.81805146	0.6966292	1	1	928	tags=17%, list=8%, signal=18%
BRUINS_UVC_RESPONSE_VIA_TP53_GROUP_B	BRUINS_UVC_RESPONSE_VIA_TP53_GROUP_B		347	0.21408758	0.81783754	0.7545872	1	1	1429	tags=18%, list=13%, signal=20%
KEGG_RIBOSOME	KEGG_RIBOSOME		54	0.2592204	0.8166791	0.5976096	1	1	4322	tags=56%, list=39%, signal=90%
BAE_BRCA1_TARGETS_UP	BAE_BRCA1_TARGETS_UP		60	0.21965528	0.8164704	0.7070064	1	1	2512	tags=32%, list=22%, signal=41%
CHIARADONNA_NEOPLASTIC_TRANSFORMATION_KRAS_UP	CHIARADONNA_NEOPLASTIC_TRANSFORMATION_KRAS_UP		84	0.26606616	0.8158977	0.7032967	1	1	1400	tags=19%, list=13%, signal=22%
REACTOME_G_ALPHA1213_SIGNALLING_EVENTS	REACTOME_G_ALPHA1213_SIGNALLING_EVENTS		51	0.22885418	0.81457007	0.7724289	1	1	2379	tags=29%, list=21%, signal=37%
VANHARANTA_UTERINE_FIBROID_WITH_7Q_DELETION_UP	VANHARANTA_UTERINE_FIBROID_WITH_7Q_DELETION_UP		38	0.23630467	0.81451184	0.6617336	1	1	2113	tags=24%, list=19%, signal=29%
REACTOME_INTRINSIC_PATHWAY_FOR_APOPTOSIS	REACTOME_INTRINSIC_PATHWAY_FOR_APOPTOSIS		15	0.2833419	0.81375426	0.7104723	1	1	116	tags=7%, list=1%, signal=7%
KYNG_ENVIRONMENTAL_STRESS_RESPONSE_NOT_BY_GAMMA_IN_WS	KYNG_ENVIRONMENTAL_STRESS_RESPONSE_NOT_BY_GAMMA_IN_WS		23	0.26043007	0.81258094	0.6876356	1	1	1416	tags=22%, list=13%, signal=25%
PID_GMCSF_PATHWAY	PID_GMCSF_PATHWAY		24	0.27266404	0.81256557	0.6645833	1	1	1609	tags=29%, list=14%, signal=34%
ST_B_CELL_ANTIGEN_RECEPTOR	ST_B_CELL_ANTIGEN_RECEPTOR		27	0.25878057	0.8120118	0.6927966	1	1	1172	tags=22%, list=10%, signal=25%
SESTO_RESPONSE_TO_UV_C8	SESTO_RESPONSE_TO_UV_C8		48	0.26678115	0.81119573	0.7225807	1	1	955	tags=21%, list=9%, signal=23%
DAZARD_RESPONSE_TO_UV_SCC_UP	DAZARD_RESPONSE_TO_UV_SCC_UP		80	0.22601381	0.8109146	0.74626863	1	1	2131	tags=29%, list=19%, signal=35%
COLIN_PILOCYTIC_ASTROCYTOMA_VS_GLIOBLASTOMA_UP	COLIN_PILOCYTIC_ASTROCYTOMA_VS_GLIOBLASTOMA_UP		21	0.31281176	0.8104545	0.73333335	1	1	1131	tags=29%, list=10%, signal=32%
IZADPANAH_STEM_CELL_ADIPOSE_VS_BONE_UP	IZADPANAH_STEM_CELL_ADIPOSE_VS_BONE_UP		75	0.253804	0.80959284	0.7523585	1	1	1400	tags=28%, list=13%, signal=32%
NUYTTEN_NIPP1_TARGETS_DN	NUYTTEN_NIPP1_TARGETS_DN		443	0.18881935	0.80940866	0.79910713	1	1	1703	tags=19%, list=15%, signal=22%
WATTEL_AUTONOMOUS_THYROID_ADENOMA_DN	WATTEL_AUTONOMOUS_THYROID_ADENOMA_DN		32	0.31366268	0.80916816	0.7396963	1	1	1125	tags=31%, list=10%, signal=35%
ST_JNK_MAPK_PATHWAY	ST_JNK_MAPK_PATHWAY		24	0.266687	0.8089692	0.7311609	1	1	1609	tags=21%, list=14%, signal=24%
JAATINEN_HEMATOPOIETIC_STEM_CELL_UP	JAATINEN_HEMATOPOIETIC_STEM_CELL_UP		146	0.23034073	0.8087754	0.78995436	1	1	1113	tags=21%, list=10%, signal=23%
GAVIN_FOXP3_TARGETS_CLUSTER_T4	GAVIN_FOXP3_TARGETS_CLUSTER_T4		53	0.23120448	0.8071409	0.7280702	1	1	1017	tags=15%, list=9%, signal=17%
BENPORATH_ES_CORE_NINE_CORRELATED	BENPORATH_ES_CORE_NINE_CORRELATED		65	0.22691545	0.8068243	0.73717946	1	1	1900	tags=22%, list=17%, signal=26%
BIOCARTA_TNFR1_PATHWAY	BIOCARTA_TNFR1_PATHWAY		19	0.25303963	0.80600923	0.66529775	1	1	3596	tags=53%, list=32%, signal=77%
APPIERTO_RESPONSE_TO_FENRETINIDE_UP	APPIERTO_RESPONSE_TO_FENRETINIDE_UP		21	0.2915156	0.805982	0.701559	1	1	1923	tags=33%, list=17%, signal=40%
XU_HGF_SIGNALING_NOT_VIA_AKT1_6HR	XU_HGF_SIGNALING_NOT_VIA_AKT1_6HR		19	0.31769258	0.8058753	0.6791209	1	1	2675	tags=37%, list=24%, signal=48%
DACOSTA_ERCC3_ALLELE_XPCS_VS_TTD_DN	DACOSTA_ERCC3_ALLELE_XPCS_VS_TTD_DN		22	0.34052572	0.8054199	0.723356	1	1	837	tags=23%, list=7%, signal=25%
PID_PI3KPLCTRKPATHWAY	PID_PI3KPLCTRKPATHWAY		23	0.25688407	0.8053922	0.71193415	1	1	1609	tags=26%, list=14%, signal=30%
KLEIN_TARGETS_OF_BCR_ABL1_FUSION	KLEIN_TARGETS_OF_BCR_ABL1_FUSION		32	0.3105796	0.80525064	0.65800864	1	1	644	tags=19%, list=6%, signal=20%
ST_ADRENERGIC	ST_ADRENERGIC		20	0.28300413	0.80492735	0.74712646	1	1	2358	tags=50%, list=21%, signal=63%
CUI_TCF21_TARGETS_UP	CUI_TCF21_TARGETS_UP		22	0.37831977	0.8040343	0.72138226	1	1	512	tags=23%, list=5%, signal=24%
MUELLER_METHYLATED_IN_GLIOBLASTOMA	MUELLER_METHYLATED_IN_GLIOBLASTOMA		25	0.3146118	0.8039758	0.7350993	1	1	1381	tags=32%, list=12%, signal=36%
KOKKINAKIS_METHIONINE_DEPRIVATION_48HR_UP	KOKKINAKIS_METHIONINE_DEPRIVATION_48HR_UP		81	0.24878658	0.80366343	0.72246695	1	1	2411	tags=33%, list=22%, signal=42%
ZHAN_V1_LATE_DIFFERENTIATION_GENES_UP	ZHAN_V1_LATE_DIFFERENTIATION_GENES_UP		27	0.29114878	0.8034175	0.70021415	1	1	1396	tags=22%, list=12%, signal=25%
GAJATE_RESPONSE_TO_TRABECTEDIN_UP	GAJATE_RESPONSE_TO_TRABECTEDIN_UP		41	0.28503075	0.80296683	0.7282378	1	1	1382	tags=27%, list=12%, signal=30%
RICKMAN_TUMOR_DIFFERENTIATED_WELL_VS_POORLY_UP	RICKMAN_TUMOR_DIFFERENTIATED_WELL_VS_POORLY_UP		116	0.21354067	0.80236095	0.7635575	1	1	1565	tags=17%, list=14%, signal=20%
SMITH_TERT_TARGETS_DN	SMITH_TERT_TARGETS_DN		59	0.25999177	0.8005928	0.7649667	1	1	1679	tags=29%, list=15%, signal=34%
BHAT_ESR1_TARGETS_NOT_VIA_AKT1_UP	BHAT_ESR1_TARGETS_NOT_VIA_AKT1_UP		116	0.20922153	0.8003575	0.8348416	1	1	1160	tags=18%, list=10%, signal=20%
KIM_WT1_TARGETS_UP	KIM_WT1_TARGETS_UP		131	0.24898691	0.800312	0.7127193	1	1	1218	tags=18%, list=11%, signal=20%
GENTILE_UV_LOW_DOSE_DN	GENTILE_UV_LOW_DOSE_DN		41	0.28337982	0.79991746	0.75784755	1	1	1116	tags=24%, list=10%, signal=27%
SCHOEN_NFKB_SIGNALING	SCHOEN_NFKB_SIGNALING		20	0.3567529	0.79848367	0.67672414	1	1	2188	tags=35%, list=20%, signal=43%
LANDIS_ERBB2_BREAST_PRENEOPLASTIC_UP	LANDIS_ERBB2_BREAST_PRENEOPLASTIC_UP		16	0.38251117	0.79801965	0.68650794	1	1	2378	tags=38%, list=21%, signal=48%
VANHARANTA_UTERINE_FIBROID_DN	VANHARANTA_UTERINE_FIBROID_DN		39	0.31150946	0.7979392	0.7105263	1	1	1082	tags=21%, list=10%, signal=23%
DOANE_RESPONSE_TO_ANDROGEN_DN	DOANE_RESPONSE_TO_ANDROGEN_DN		156	0.2096931	0.7976819	0.83736265	1	1	1671	tags=22%, list=15%, signal=25%
DARWICHE_PAPILLOMA_RISK_HIGH_VS_LOW_DN	DARWICHE_PAPILLOMA_RISK_HIGH_VS_LOW_DN		18	0.29022568	0.7973173	0.7494692	1	1	75	tags=11%, list=1%, signal=11%
KEGG_CHRONIC_MYELOID_LEUKEMIA	KEGG_CHRONIC_MYELOID_LEUKEMIA		39	0.22940846	0.79729813	0.71881604	1	1	2411	tags=31%, list=22%, signal=39%
BENPORATH_ES_2	BENPORATH_ES_2		20	0.28199488	0.7972754	0.7340425	1	1	1964	tags=35%, list=18%, signal=42%
REACTOME_SIGNALING_BY_NOTCH1	REACTOME_SIGNALING_BY_NOTCH1		39	0.22204041	0.79692703	0.77628636	1	1	1769	tags=28%, list=16%, signal=33%
DELPUECH_FOXO3_TARGETS_UP	DELPUECH_FOXO3_TARGETS_UP		49	0.26198563	0.79692495	0.7425968	1	1	1493	tags=22%, list=13%, signal=26%
SASSON_RESPONSE_TO_FORSKOLIN_UP	SASSON_RESPONSE_TO_FORSKOLIN_UP		63	0.21013618	0.79624945	0.7782609	1	1	1679	tags=25%, list=15%, signal=30%
CUI_TCF21_TARGETS_2_DN	CUI_TCF21_TARGETS_2_DN		416	0.23618288	0.79551554	0.76222223	1	1	1830	tags=26%, list=16%, signal=30%
WOOD_EBV_EBNA1_TARGETS_UP	WOOD_EBV_EBNA1_TARGETS_UP		76	0.2086929	0.79507303	0.8077754	1	1	1011	tags=14%, list=9%, signal=16%
SCHAEFFER_PROSTATE_DEVELOPMENT_AND_CANCER_BOX4_DN	SCHAEFFER_PROSTATE_DEVELOPMENT_AND_CANCER_BOX4_DN		15	0.29395616	0.7942905	0.6902834	1	1	2055	tags=33%, list=18%, signal=41%
PROVENZANI_METASTASIS_DN	PROVENZANI_METASTASIS_DN		93	0.22566414	0.79183847	0.7824176	1	1	1346	tags=18%, list=12%, signal=21%
RUTELLA_RESPONSE_TO_HGF_VS_CSF2RB_AND_IL4_DN	RUTELLA_RESPONSE_TO_HGF_VS_CSF2RB_AND_IL4_DN		149	0.22359307	0.79165673	0.74660635	1	1	2115	tags=26%, list=19%, signal=31%
LI_INDUCED_T_TO_NATURAL_KILLER_UP	LI_INDUCED_T_TO_NATURAL_KILLER_UP		181	0.2524779	0.790973	0.70498914	1	1	1343	tags=21%, list=12%, signal=23%
PID_PTP1BPATHWAY	PID_PTP1BPATHWAY		36	0.26421842	0.7901547	0.70669746	1	1	1609	tags=28%, list=14%, signal=32%
WEINMANN_ADAPTATION_TO_HYPOXIA_UP	WEINMANN_ADAPTATION_TO_HYPOXIA_UP		22	0.33041978	0.7900787	0.7433036	1	1	1193	tags=32%, list=11%, signal=36%
DAWSON_METHYLATED_IN_LYMPHOMA_TCL1	DAWSON_METHYLATED_IN_LYMPHOMA_TCL1		26	0.2876142	0.789818	0.79697627	1	1	908	tags=19%, list=8%, signal=21%
YU_MYC_TARGETS_DN	YU_MYC_TARGETS_DN		36	0.3012419	0.7895137	0.70046085	1	1	798	tags=17%, list=7%, signal=18%
MASSARWEH_RESPONSE_TO_ESTRADIOL	MASSARWEH_RESPONSE_TO_ESTRADIOL		38	0.2479517	0.78800774	0.85091746	1	1	410	tags=11%, list=4%, signal=11%
REACTOME_TCR_SIGNALING	REACTOME_TCR_SIGNALING		31	0.3055199	0.78757864	0.6346604	1	1	1781	tags=29%, list=16%, signal=34%
REACTOME_DOWNSTREAM_SIGNALING_EVENTS_OF_B_CELL_RECEPTOR_BCR	REACTOME_DOWNSTREAM_SIGNALING_EVENTS_OF_B_CELL_RECEPTOR_BCR		61	0.2006271	0.7875266	0.6843177	1	1	1781	tags=20%, list=16%, signal=23%
BIOCARTA_PAR1_PATHWAY	BIOCARTA_PAR1_PATHWAY		23	0.24985678	0.78734684	0.80827886	1	1	1172	tags=22%, list=10%, signal=24%
KIM_RESPONSE_TO_TSA_AND_DECITABINE_UP	KIM_RESPONSE_TO_TSA_AND_DECITABINE_UP		76	0.2508569	0.78688586	0.8191964	1	1	1258	tags=22%, list=11%, signal=25%
MARCHINI_TRABECTEDIN_RESISTANCE_UP	MARCHINI_TRABECTEDIN_RESISTANCE_UP		16	0.27319202	0.7866144	0.77935225	1	1	1574	tags=25%, list=14%, signal=29%
TAVOR_CEBPA_TARGETS_UP	TAVOR_CEBPA_TARGETS_UP		41	0.2677944	0.785596	0.79555553	1	1	1218	tags=22%, list=11%, signal=25%
KORKOLA_TERATOMA	KORKOLA_TERATOMA		27	0.29243034	0.78534395	0.77412283	1	1	1564	tags=37%, list=14%, signal=43%
PID_ERBB1_RECEPTOR_PROXIMAL_PATHWAY	PID_ERBB1_RECEPTOR_PROXIMAL_PATHWAY		23	0.2591946	0.7852721	0.715415	1	1	2795	tags=39%, list=25%, signal=52%
REACTOME_TRANSCRIPTIONAL_ACTIVITY_OF_SMAD2_SMAD3_SMAD4_HETEROTRIMER	REACTOME_TRANSCRIPTIONAL_ACTIVITY_OF_SMAD2_SMAD3_SMAD4_HETEROTRIMER		19	0.2746884	0.7847424	0.7431579	1	1	2411	tags=32%, list=22%, signal=40%
VART_KSHV_INFECTION_ANGIOGENIC_MARKERS_UP	VART_KSHV_INFECTION_ANGIOGENIC_MARKERS_UP		121	0.27749118	0.78397334	0.7454128	1	1	1267	tags=25%, list=11%, signal=28%
FUJII_YBX1_TARGETS_UP	FUJII_YBX1_TARGETS_UP		22	0.31300032	0.78374463	0.7986111	1	1	1560	tags=32%, list=14%, signal=37%
QI_PLASMACYTOMA_UP	QI_PLASMACYTOMA_UP		209	0.27198336	0.7835803	0.6880734	1	1	1427	tags=22%, list=13%, signal=25%
TONKS_TARGETS_OF_RUNX1_RUNX1T1_FUSION_MONOCYTE_DN	TONKS_TARGETS_OF_RUNX1_RUNX1T1_FUSION_MONOCYTE_DN		32	0.31458703	0.78283584	0.7079646	1	1	855	tags=25%, list=8%, signal=27%
KUROZUMI_RESPONSE_TO_ONCOCYTIC_VIRUS_AND_CYCLIC_RGD	KUROZUMI_RESPONSE_TO_ONCOCYTIC_VIRUS_AND_CYCLIC_RGD		15	0.35922065	0.7825141	0.72624433	1	1	2046	tags=47%, list=18%, signal=57%
REACTOME_GAB1_SIGNALOSOME	REACTOME_GAB1_SIGNALOSOME		16	0.2649898	0.78152144	0.74583334	1	1	2279	tags=38%, list=20%, signal=47%
SAGIV_CD24_TARGETS_DN	SAGIV_CD24_TARGETS_DN		31	0.2923508	0.7814558	0.7424893	1	1	1237	tags=26%, list=11%, signal=29%
PELLICCIOTTA_HDAC_IN_ANTIGEN_PRESENTATION_DN	PELLICCIOTTA_HDAC_IN_ANTIGEN_PRESENTATION_DN		37	0.24123304	0.7813111	0.6910569	1	1	1458	tags=19%, list=13%, signal=22%
SIG_CD40PATHWAYMAP	SIG_CD40PATHWAYMAP		23	0.2549547	0.7810091	0.74846625	1	1	1408	tags=30%, list=13%, signal=35%
CONRAD_STEM_CELL	CONRAD_STEM_CELL		24	0.28169358	0.78095984	0.7816377	1	1	1964	tags=33%, list=18%, signal=40%
HOFMANN_MYELODYSPLASTIC_SYNDROM_LOW_RISK_DN	HOFMANN_MYELODYSPLASTIC_SYNDROM_LOW_RISK_DN		19	0.26780537	0.78093666	0.7372549	1	1	1923	tags=26%, list=17%, signal=32%
PID_WNT_NONCANONICAL_PATHWAY	PID_WNT_NONCANONICAL_PATHWAY		22	0.2532875	0.7803723	0.7782427	1	1	1825	tags=27%, list=16%, signal=33%
SMID_BREAST_CANCER_NORMAL_LIKE_UP	SMID_BREAST_CANCER_NORMAL_LIKE_UP		277	0.29799667	0.7798472	0.7319347	1	1	1396	tags=26%, list=12%, signal=29%
ZHAN_MULTIPLE_MYELOMA_CD1_DN	ZHAN_MULTIPLE_MYELOMA_CD1_DN		22	0.25925353	0.7795405	0.7703252	1	1	2997	tags=50%, list=27%, signal=68%
REACTOME_3_UTR_MEDIATED_TRANSLATIONAL_REGULATION	REACTOME_3_UTR_MEDIATED_TRANSLATIONAL_REGULATION		56	0.25120482	0.77800626	0.6473029	1	1	4322	tags=57%, list=39%, signal=93%
OKAMOTO_LIVER_CANCER_MULTICENTRIC_OCCURRENCE_UP	OKAMOTO_LIVER_CANCER_MULTICENTRIC_OCCURRENCE_UP		16	0.30803898	0.7774661	0.73134327	1	1	40	tags=6%, list=0%, signal=6%
PAPASPYRIDONOS_UNSTABLE_ATEROSCLEROTIC_PLAQUE_DN	PAPASPYRIDONOS_UNSTABLE_ATEROSCLEROTIC_PLAQUE_DN		27	0.31526154	0.7768554	0.7532189	1	1	1057	tags=26%, list=9%, signal=29%
ENGELMANN_CANCER_PROGENITORS_DN	ENGELMANN_CANCER_PROGENITORS_DN		33	0.2729301	0.7766346	0.8116883	1	1	1006	tags=24%, list=9%, signal=27%
SMID_BREAST_CANCER_LUMINAL_B_DN	SMID_BREAST_CANCER_LUMINAL_B_DN		342	0.26417744	0.77632415	0.8325243	1	1	1225	tags=23%, list=11%, signal=25%
GROSS_HYPOXIA_VIA_ELK3_AND_HIF1A_UP	GROSS_HYPOXIA_VIA_ELK3_AND_HIF1A_UP		90	0.23651028	0.7759881	0.7570499	1	1	1543	tags=20%, list=14%, signal=23%
FRASOR_TAMOXIFEN_RESPONSE_UP	FRASOR_TAMOXIFEN_RESPONSE_UP		30	0.24905951	0.7758996	0.80128205	1	1	1961	tags=23%, list=18%, signal=28%
BAE_BRCA1_TARGETS_DN	BAE_BRCA1_TARGETS_DN		21	0.25317958	0.7751011	0.7450111	1	1	415	tags=10%, list=4%, signal=10%
HUANG_DASATINIB_RESISTANCE_UP	HUANG_DASATINIB_RESISTANCE_UP		55	0.29215896	0.77406126	0.7274775	1	1	2832	tags=45%, list=25%, signal=61%
SCHLESINGER_METHYLATED_DE_NOVO_IN_CANCER	SCHLESINGER_METHYLATED_DE_NOVO_IN_CANCER		60	0.26268405	0.7740463	0.8108696	1	1	1261	tags=20%, list=11%, signal=22%
RAO_BOUND_BY_SALL4_ISOFORM_B	RAO_BOUND_BY_SALL4_ISOFORM_B		265	0.18428081	0.77247167	0.89767444	1	1	1947	tags=24%, list=17%, signal=28%
GROSS_HYPOXIA_VIA_HIF1A_DN	GROSS_HYPOXIA_VIA_HIF1A_DN		74	0.24138226	0.77146995	0.7755102	1	1	1272	tags=22%, list=11%, signal=24%
GAUSSMANN_MLL_AF4_FUSION_TARGETS_E_UP	GAUSSMANN_MLL_AF4_FUSION_TARGETS_E_UP		58	0.2977772	0.77144474	0.8	1	1	1022	tags=24%, list=9%, signal=26%
ABE_INNER_EAR	ABE_INNER_EAR		33	0.26355767	0.77131534	0.8087912	1	1	353	tags=12%, list=3%, signal=12%
HAMAI_APOPTOSIS_VIA_TRAIL_UP	HAMAI_APOPTOSIS_VIA_TRAIL_UP		294	0.20675942	0.7712576	0.78418803	1	1	2224	tags=26%, list=20%, signal=31%
SANA_TNF_SIGNALING_UP	SANA_TNF_SIGNALING_UP		52	0.31359664	0.77115804	0.7117117	1	1	2103	tags=35%, list=19%, signal=42%
CROMER_TUMORIGENESIS_DN	CROMER_TUMORIGENESIS_DN		34	0.29731655	0.77103764	0.7855478	1	1	1059	tags=26%, list=9%, signal=29%
MAHAJAN_RESPONSE_TO_IL1A_UP	MAHAJAN_RESPONSE_TO_IL1A_UP		52	0.27551037	0.7709142	0.78504676	1	1	1230	tags=21%, list=11%, signal=24%
VERHAAK_GLIOBLASTOMA_MESENCHYMAL	VERHAAK_GLIOBLASTOMA_MESENCHYMAL		135	0.18819539	0.76955104	0.8425532	1	1	1895	tags=20%, list=17%, signal=24%
ZHANG_RESPONSE_TO_IKK_INHIBITOR_AND_TNF_UP	ZHANG_RESPONSE_TO_IKK_INHIBITOR_AND_TNF_UP		122	0.25425214	0.7681839	0.7772727	1	1	2330	tags=34%, list=21%, signal=43%
WANG_LMO4_TARGETS_UP	WANG_LMO4_TARGETS_UP		184	0.17686158	0.76737994	0.8530702	1	1	2302	tags=26%, list=21%, signal=32%
IKEDA_MIR1_TARGETS_UP	IKEDA_MIR1_TARGETS_UP		32	0.26758114	0.7671486	0.767184	1	1	3076	tags=47%, list=27%, signal=64%
RIGGI_EWING_SARCOMA_PROGENITOR_DN	RIGGI_EWING_SARCOMA_PROGENITOR_DN		113	0.26203844	0.7671012	0.82735425	1	1	457	tags=15%, list=4%, signal=16%
PID_ATM_PATHWAY	PID_ATM_PATHWAY		21	0.27323964	0.766953	0.69014084	1	1	8143	tags=100%, list=73%, signal=366%
VALK_AML_CLUSTER_13	VALK_AML_CLUSTER_13		16	0.30333877	0.7652565	0.7717391	1	1	888	tags=19%, list=8%, signal=20%
DANG_MYC_TARGETS_DN	DANG_MYC_TARGETS_DN		24	0.26458368	0.76500154	0.7266667	1	1	415	tags=13%, list=4%, signal=13%
KEGG_PANCREATIC_CANCER	KEGG_PANCREATIC_CANCER		38	0.23365323	0.7649909	0.7880086	1	1	2411	tags=29%, list=22%, signal=37%
LI_PROSTATE_CANCER_EPIGENETIC	LI_PROSTATE_CANCER_EPIGENETIC		16	0.3260648	0.7642373	0.7676991	1	1	2061	tags=38%, list=18%, signal=46%
NEWMAN_ERCC6_TARGETS_UP	NEWMAN_ERCC6_TARGETS_UP		15	0.33156872	0.76278657	0.7804878	1	1	2842	tags=47%, list=25%, signal=62%
AMBROSINI_FLAVOPIRIDOL_TREATMENT_TP53	AMBROSINI_FLAVOPIRIDOL_TREATMENT_TP53		59	0.2176168	0.76058924	0.875	1	1	1429	tags=24%, list=13%, signal=27%
CHICAS_RB1_TARGETS_SENESCENT	CHICAS_RB1_TARGETS_SENESCENT		320	0.2037956	0.75973433	0.8969555	1	1	1671	tags=20%, list=15%, signal=23%
VALK_AML_CLUSTER_2	VALK_AML_CLUSTER_2		17	0.29584044	0.7596409	0.79915434	1	1	2085	tags=41%, list=19%, signal=51%
KEGG_FC_EPSILON_RI_SIGNALING_PATHWAY	KEGG_FC_EPSILON_RI_SIGNALING_PATHWAY		56	0.21974222	0.75799394	0.8072034	1	1	1467	tags=21%, list=13%, signal=25%
CASORELLI_ACUTE_PROMYELOCYTIC_LEUKEMIA_UP	CASORELLI_ACUTE_PROMYELOCYTIC_LEUKEMIA_UP		96	0.21896797	0.75770754	0.87554586	1	1	2375	tags=32%, list=21%, signal=41%
BILANGES_SERUM_AND_RAPAMYCIN_SENSITIVE_GENES	BILANGES_SERUM_AND_RAPAMYCIN_SENSITIVE_GENES		45	0.22334805	0.75583076	0.64300627	1	1	8706	tags=100%, list=78%, signal=448%
REACTOME_SIGNALING_BY_TGF_BETA_RECEPTOR_COMPLEX	REACTOME_SIGNALING_BY_TGF_BETA_RECEPTOR_COMPLEX		35	0.23243055	0.75541186	0.7379913	1	1	2506	tags=29%, list=22%, signal=37%
SESTO_RESPONSE_TO_UV_C1	SESTO_RESPONSE_TO_UV_C1		52	0.22498459	0.7553929	0.7773019	1	1	1602	tags=21%, list=14%, signal=25%
PID_P75NTRPATHWAY	PID_P75NTRPATHWAY		43	0.20221269	0.7550849	0.8425358	1	1	1758	tags=26%, list=16%, signal=30%
KEGG_CHEMOKINE_SIGNALING_PATHWAY	KEGG_CHEMOKINE_SIGNALING_PATHWAY		129	0.23894338	0.75476676	0.76870745	1	1	2100	tags=27%, list=19%, signal=33%
PID_AR_PATHWAY	PID_AR_PATHWAY		32	0.2161113	0.75222975	0.8076152	1	1	1853	tags=22%, list=17%, signal=26%
REACTOME_SMOOTH_MUSCLE_CONTRACTION	REACTOME_SMOOTH_MUSCLE_CONTRACTION		16	0.30160913	0.7510978	0.7876106	1	1	1136	tags=19%, list=10%, signal=21%
REACTOME_DOWNSTREAM_SIGNAL_TRANSDUCTION	REACTOME_DOWNSTREAM_SIGNAL_TRANSDUCTION		55	0.20241867	0.7500375	0.8059072	1	1	1781	tags=24%, list=16%, signal=28%
VERHAAK_AML_WITH_NPM1_MUTATED_DN	VERHAAK_AML_WITH_NPM1_MUTATED_DN		143	0.2434842	0.7495741	0.8612335	1	1	1182	tags=21%, list=11%, signal=23%
REACTOME_NONSENSE_MEDIATED_DECAY_ENHANCED_BY_THE_EXON_JUNCTION_COMPLEX	REACTOME_NONSENSE_MEDIATED_DECAY_ENHANCED_BY_THE_EXON_JUNCTION_COMPLEX		62	0.21964964	0.74830097	0.6679842	1	1	3687	tags=35%, list=33%, signal=53%
NUMATA_CSF3_SIGNALING_VIA_STAT3	NUMATA_CSF3_SIGNALING_VIA_STAT3		17	0.28192854	0.7456713	0.8035714	1	1	2087	tags=29%, list=19%, signal=36%
FLOTHO_PEDIATRIC_ALL_THERAPY_RESPONSE_UP	FLOTHO_PEDIATRIC_ALL_THERAPY_RESPONSE_UP		36	0.20171615	0.7455912	0.78741866	1	1	3687	tags=39%, list=33%, signal=58%
PID_ER_NONGENOMIC_PATHWAY	PID_ER_NONGENOMIC_PATHWAY		28	0.23994565	0.745548	0.81316346	1	1	2795	tags=36%, list=25%, signal=47%
PID_IL6_7PATHWAY	PID_IL6_7PATHWAY		32	0.2397907	0.74549496	0.7987013	1	1	435	tags=9%, list=4%, signal=10%
NGUYEN_NOTCH1_TARGETS_UP	NGUYEN_NOTCH1_TARGETS_UP		22	0.27581206	0.7438243	0.79139787	1	1	1458	tags=23%, list=13%, signal=26%
KIM_ALL_DISORDERS_CALB1_CORR_DN	KIM_ALL_DISORDERS_CALB1_CORR_DN		25	0.29358935	0.7434632	0.8476395	1	1	1755	tags=36%, list=16%, signal=43%
LINDVALL_IMMORTALIZED_BY_TERT_DN	LINDVALL_IMMORTALIZED_BY_TERT_DN		49	0.2959576	0.7430282	0.76724136	1	1	1685	tags=31%, list=15%, signal=36%
WEBER_METHYLATED_HCP_IN_FIBROBLAST_DN	WEBER_METHYLATED_HCP_IN_FIBROBLAST_DN		18	0.3031855	0.74287635	0.80982906	1	1	229	tags=11%, list=2%, signal=11%
BASSO_CD40_SIGNALING_UP	BASSO_CD40_SIGNALING_UP		64	0.26756883	0.7424672	0.7563805	1	1	683	tags=14%, list=6%, signal=15%
AMIT_SERUM_RESPONSE_240_MCF10A	AMIT_SERUM_RESPONSE_240_MCF10A		42	0.2646826	0.7421635	0.86757994	1	1	1218	tags=24%, list=11%, signal=27%
KEGG_HEMATOPOIETIC_CELL_LINEAGE	KEGG_HEMATOPOIETIC_CELL_LINEAGE		53	0.28418005	0.741708	0.7719715	1	1	1353	tags=25%, list=12%, signal=28%
RAY_TUMORIGENESIS_BY_ERBB2_CDC25A_DN	RAY_TUMORIGENESIS_BY_ERBB2_CDC25A_DN		97	0.2494539	0.74083036	0.81380755	1	1	2387	tags=37%, list=21%, signal=47%
PRAMOONJAGO_SOX4_TARGETS_UP	PRAMOONJAGO_SOX4_TARGETS_UP		36	0.25442615	0.7408228	0.80911064	1	1	2648	tags=36%, list=24%, signal=47%
MCBRYAN_PUBERTAL_BREAST_5_6WK_DN	MCBRYAN_PUBERTAL_BREAST_5_6WK_DN		81	0.20819393	0.7402024	0.8440367	1	1	1370	tags=17%, list=12%, signal=20%
ST_G_ALPHA_I_PATHWAY	ST_G_ALPHA_I_PATHWAY		21	0.24249673	0.73995745	0.8305085	1	1	1968	tags=33%, list=18%, signal=40%
REACTOME_SYNTHESIS_OF_PA	REACTOME_SYNTHESIS_OF_PA		16	0.28102246	0.7391504	0.8008299	1	1	452	tags=13%, list=4%, signal=13%
GEORGES_TARGETS_OF_MIR192_AND_MIR215	GEORGES_TARGETS_OF_MIR192_AND_MIR215		414	0.17935677	0.738765	0.91120505	1	1	1544	tags=16%, list=14%, signal=18%
GRADE_COLON_VS_RECTAL_CANCER_DN	GRADE_COLON_VS_RECTAL_CANCER_DN		31	0.24165304	0.73874396	0.85227275	1	1	601	tags=13%, list=5%, signal=14%
ELVIDGE_HYPOXIA_UP	ELVIDGE_HYPOXIA_UP		105	0.24779464	0.73857003	0.83916086	1	1	1612	tags=27%, list=14%, signal=31%
LINDGREN_BLADDER_CANCER_CLUSTER_1_UP	LINDGREN_BLADDER_CANCER_CLUSTER_1_UP		65	0.19719715	0.73820794	0.8315098	1	1	2369	tags=29%, list=21%, signal=37%
GARGALOVIC_RESPONSE_TO_OXIDIZED_PHOSPHOLIPIDS_BLACK_UP	GARGALOVIC_RESPONSE_TO_OXIDIZED_PHOSPHOLIPIDS_BLACK_UP		21	0.26618505	0.7362057	0.8459959	1	1	1240	tags=19%, list=11%, signal=21%
INGRAM_SHH_TARGETS_DN	INGRAM_SHH_TARGETS_DN		40	0.28398895	0.7356141	0.81152993	1	1	996	tags=20%, list=9%, signal=22%
FONTAINE_PAPILLARY_THYROID_CARCINOMA_UP	FONTAINE_PAPILLARY_THYROID_CARCINOMA_UP		37	0.2419871	0.7352176	0.8668122	1	1	2373	tags=32%, list=21%, signal=41%
KEGG_PROSTATE_CANCER	KEGG_PROSTATE_CANCER		50	0.19482198	0.735037	0.87799567	1	1	2320	tags=30%, list=21%, signal=38%
YAO_TEMPORAL_RESPONSE_TO_PROGESTERONE_CLUSTER_8	YAO_TEMPORAL_RESPONSE_TO_PROGESTERONE_CLUSTER_8		32	0.25950873	0.73368305	0.8294737	1	1	1153	tags=22%, list=10%, signal=24%
GABRIELY_MIR21_TARGETS	GABRIELY_MIR21_TARGETS		128	0.20165445	0.7333911	0.85087717	1	1	2595	tags=28%, list=23%, signal=36%
OSMAN_BLADDER_CANCER_UP	OSMAN_BLADDER_CANCER_UP		207	0.18065873	0.7331527	0.7987013	1	1	2600	tags=29%, list=23%, signal=38%
PLASARI_TGFB1_SIGNALING_VIA_NFIC_10HR_UP	PLASARI_TGFB1_SIGNALING_VIA_NFIC_10HR_UP		30	0.29455543	0.73292106	0.86788154	1	1	663	tags=23%, list=6%, signal=25%
KEGG_T_CELL_RECEPTOR_SIGNALING_PATHWAY	KEGG_T_CELL_RECEPTOR_SIGNALING_PATHWAY		68	0.21567814	0.73107934	0.81898457	1	1	2305	tags=26%, list=21%, signal=33%
LI_WILMS_TUMOR_VS_FETAL_KIDNEY_2_UP	LI_WILMS_TUMOR_VS_FETAL_KIDNEY_2_UP		20	0.26666135	0.7302947	0.8471616	1	1	1647	tags=30%, list=15%, signal=35%
MATTIOLI_MULTIPLE_MYELOMA_WITH_14Q32_TRANSLOCATIONS	MATTIOLI_MULTIPLE_MYELOMA_WITH_14Q32_TRANSLOCATIONS		21	0.2877533	0.7301938	0.84126985	1	1	1694	tags=29%, list=15%, signal=34%
WANG_METHYLATED_IN_BREAST_CANCER	WANG_METHYLATED_IN_BREAST_CANCER		25	0.29050633	0.73007894	0.84429824	1	1	2648	tags=52%, list=24%, signal=68%
LU_EZH2_TARGETS_DN	LU_EZH2_TARGETS_DN		185	0.19228925	0.72984606	0.90174675	1	1	1497	tags=19%, list=13%, signal=21%
BIOCARTA_TCR_PATHWAY	BIOCARTA_TCR_PATHWAY		29	0.25497612	0.7296868	0.7724289	1	1	2305	tags=28%, list=21%, signal=35%
KEGG_N_GLYCAN_BIOSYNTHESIS	KEGG_N_GLYCAN_BIOSYNTHESIS		28	0.21470088	0.7294928	0.77446806	1	1	3012	tags=36%, list=27%, signal=49%
RHEIN_ALL_GLUCOCORTICOID_THERAPY_UP	RHEIN_ALL_GLUCOCORTICOID_THERAPY_UP		47	0.25232333	0.7294319	0.8246753	1	1	305	tags=11%, list=3%, signal=11%
WILLERT_WNT_SIGNALING	WILLERT_WNT_SIGNALING		16	0.26383343	0.72900933	0.8470067	1	1	2024	tags=25%, list=18%, signal=30%
KEGG_CYTOSOLIC_DNA_SENSING_PATHWAY	KEGG_CYTOSOLIC_DNA_SENSING_PATHWAY		28	0.24984454	0.7281707	0.7880086	1	1	1809	tags=25%, list=16%, signal=30%
REACTOME_METABOLISM_OF_NON_CODING_RNA	REACTOME_METABOLISM_OF_NON_CODING_RNA		27	0.24975377	0.72770613	0.7250996	1	1	8407	tags=100%, list=75%, signal=400%
ONKEN_UVEAL_MELANOMA_DN	ONKEN_UVEAL_MELANOMA_DN		328	0.1698666	0.7274756	0.89166665	1	1	1968	tags=22%, list=18%, signal=25%
HINATA_NFKB_TARGETS_FIBROBLAST_UP	HINATA_NFKB_TARGETS_FIBROBLAST_UP		55	0.2405761	0.7271193	0.8357143	1	1	2171	tags=27%, list=19%, signal=34%
REACTOME_IL_2_SIGNALING	REACTOME_IL_2_SIGNALING		30	0.22162026	0.7269639	0.814433	1	1	1609	tags=27%, list=14%, signal=31%
AMUNDSON_POOR_SURVIVAL_AFTER_GAMMA_RADIATION_8G	AMUNDSON_POOR_SURVIVAL_AFTER_GAMMA_RADIATION_8G		58	0.23605174	0.7265471	0.7978495	1	1	1545	tags=19%, list=14%, signal=22%
PID_AR_NONGENOMIC_PATHWAY	PID_AR_NONGENOMIC_PATHWAY		20	0.24126549	0.7261667	0.81017613	1	1	2818	tags=40%, list=25%, signal=53%
SENGUPTA_EBNA1_ANTICORRELATED	SENGUPTA_EBNA1_ANTICORRELATED		74	0.21071391	0.7260385	0.85587585	1	1	1157	tags=18%, list=10%, signal=19%
HELLER_HDAC_TARGETS_SILENCED_BY_METHYLATION_DN	HELLER_HDAC_TARGETS_SILENCED_BY_METHYLATION_DN		159	0.19536254	0.7257494	0.9245283	1	1	2648	tags=31%, list=24%, signal=41%
REACTOME_TRANSPORT_OF_VITAMINS_NUCLEOSIDES_AND_RELATED_MOLECULES	REACTOME_TRANSPORT_OF_VITAMINS_NUCLEOSIDES_AND_RELATED_MOLECULES		20	0.2698481	0.7256064	0.8141593	1	1	316	tags=10%, list=3%, signal=10%
SCHAEFFER_PROSTATE_DEVELOPMENT_48HR_DN	SCHAEFFER_PROSTATE_DEVELOPMENT_48HR_DN		229	0.23058477	0.7232402	0.88863635	1	1	1028	tags=18%, list=9%, signal=20%
KEGG_TOLL_LIKE_RECEPTOR_SIGNALING_PATHWAY	KEGG_TOLL_LIKE_RECEPTOR_SIGNALING_PATHWAY		60	0.23402801	0.72257495	0.812933	1	1	2427	tags=30%, list=22%, signal=38%
RIZ_ERYTHROID_DIFFERENTIATION_APOBEC2	RIZ_ERYTHROID_DIFFERENTIATION_APOBEC2		18	0.28591257	0.72236365	0.8315335	1	1	1115	tags=22%, list=10%, signal=25%
LIANG_HEMATOPOIESIS_STEM_CELL_NUMBER_SMALL_VS_HUGE_UP	LIANG_HEMATOPOIESIS_STEM_CELL_NUMBER_SMALL_VS_HUGE_UP		23	0.2320356	0.72205365	0.84133613	1	1	8604	tags=100%, list=77%, signal=431%
SARTIPY_NORMAL_AT_INSULIN_RESISTANCE_UP	SARTIPY_NORMAL_AT_INSULIN_RESISTANCE_UP		21	0.28698242	0.7220456	0.7875	1	1	1400	tags=24%, list=13%, signal=27%
KEGG_GLYCEROPHOSPHOLIPID_METABOLISM	KEGG_GLYCEROPHOSPHOLIPID_METABOLISM		41	0.21998966	0.7209988	0.87685776	1	1	1891	tags=24%, list=17%, signal=29%
MURAKAMI_UV_RESPONSE_6HR_UP	MURAKAMI_UV_RESPONSE_6HR_UP		24	0.23625319	0.7204855	0.8231579	1	1	2193	tags=29%, list=20%, signal=36%
VALK_AML_CLUSTER_4	VALK_AML_CLUSTER_4		18	0.27695101	0.72032917	0.8274428	1	1	2375	tags=39%, list=21%, signal=49%
HOFFMANN_SMALL_PRE_BII_TO_IMMATURE_B_LYMPHOCYTE_UP	HOFFMANN_SMALL_PRE_BII_TO_IMMATURE_B_LYMPHOCYTE_UP		53	0.2275513	0.7201111	0.8072562	1	1	547	tags=13%, list=5%, signal=14%
KEGG_RIG_I_LIKE_RECEPTOR_SIGNALING_PATHWAY	KEGG_RIG_I_LIKE_RECEPTOR_SIGNALING_PATHWAY		34	0.21753629	0.720077	0.85473686	1	1	2253	tags=38%, list=20%, signal=48%
TIEN_INTESTINE_PROBIOTICS_2HR_DN	TIEN_INTESTINE_PROBIOTICS_2HR_DN		41	0.21471535	0.71988875	0.8625	1	1	2409	tags=27%, list=22%, signal=34%
UZONYI_RESPONSE_TO_LEUKOTRIENE_AND_THROMBIN	UZONYI_RESPONSE_TO_LEUKOTRIENE_AND_THROMBIN		28	0.30343443	0.7194402	0.78649235	1	1	1125	tags=21%, list=10%, signal=24%
REACTOME_SIGNALING_BY_RHO_GTPASES	REACTOME_SIGNALING_BY_RHO_GTPASES		62	0.21493663	0.7185031	0.9009009	1	1	2100	tags=23%, list=19%, signal=28%
JIANG_TIP30_TARGETS_UP	JIANG_TIP30_TARGETS_UP		35	0.24000889	0.7179264	0.84143764	1	1	113	tags=9%, list=1%, signal=9%
JOHNSTONE_PARVB_TARGETS_1_DN	JOHNSTONE_PARVB_TARGETS_1_DN		24	0.24935517	0.71639127	0.85833335	1	1	3272	tags=46%, list=29%, signal=65%
REACTOME_RNA_POL_I_TRANSCRIPTION	REACTOME_RNA_POL_I_TRANSCRIPTION		24	0.22545949	0.7157129	0.753507	1	1	7483	tags=96%, list=67%, signal=288%
LEE_EARLY_T_LYMPHOCYTE_DN	LEE_EARLY_T_LYMPHOCYTE_DN		22	0.27624428	0.71543	0.79049677	1	1	439	tags=14%, list=4%, signal=14%
HARRIS_HYPOXIA	HARRIS_HYPOXIA		53	0.23538218	0.71511364	0.88505745	1	1	1250	tags=21%, list=11%, signal=23%
ZHOU_INFLAMMATORY_RESPONSE_LIVE_UP	ZHOU_INFLAMMATORY_RESPONSE_LIVE_UP		220	0.2026931	0.7150844	0.9445783	1	1	2570	tags=34%, list=23%, signal=43%
ROZANOV_MMP14_TARGETS_SUBSET	ROZANOV_MMP14_TARGETS_SUBSET		24	0.3363574	0.71444094	0.78723407	1	1	1250	tags=38%, list=11%, signal=42%
JOHNSTONE_PARVB_TARGETS_2_DN	JOHNSTONE_PARVB_TARGETS_2_DN		177	0.18273051	0.7142558	0.87103593	1	1	2449	tags=29%, list=22%, signal=37%
SEKI_INFLAMMATORY_RESPONSE_LPS_DN	SEKI_INFLAMMATORY_RESPONSE_LPS_DN		17	0.31469557	0.71276844	0.84928715	1	1	56	tags=12%, list=1%, signal=12%
KEGG_TASTE_TRANSDUCTION	KEGG_TASTE_TRANSDUCTION		21	0.2709898	0.7126884	0.8322148	1	1	189	tags=14%, list=2%, signal=15%
SEIDEN_ONCOGENESIS_BY_MET	SEIDEN_ONCOGENESIS_BY_MET		58	0.21622053	0.7111032	0.77732795	1	1	2406	tags=29%, list=21%, signal=37%
LANDIS_ERBB2_BREAST_TUMORS_324_DN	LANDIS_ERBB2_BREAST_TUMORS_324_DN		113	0.2848549	0.7106051	0.77018636	1	1	1676	tags=23%, list=15%, signal=27%
AMIT_DELAYED_EARLY_GENES	AMIT_DELAYED_EARLY_GENES		15	0.2948122	0.7103213	0.7866379	1	1	3540	tags=67%, list=32%, signal=97%
HEDENFALK_BREAST_CANCER_BRCA1_VS_BRCA2	HEDENFALK_BREAST_CANCER_BRCA1_VS_BRCA2		103	0.17121868	0.70994294	0.8652174	1	1	2468	tags=23%, list=22%, signal=30%
LEIN_ASTROCYTE_MARKERS	LEIN_ASTROCYTE_MARKERS		25	0.28404325	0.70946205	0.81798244	1	1	1006	tags=24%, list=9%, signal=26%
KOKKINAKIS_METHIONINE_DEPRIVATION_96HR_UP	KOKKINAKIS_METHIONINE_DEPRIVATION_96HR_UP		75	0.22336383	0.7085785	0.87635577	1	1	2272	tags=29%, list=20%, signal=37%
GEISS_RESPONSE_TO_DSRNA_UP	GEISS_RESPONSE_TO_DSRNA_UP		28	0.28671184	0.7067259	0.83588624	1	1	540	tags=14%, list=5%, signal=15%
BLUM_RESPONSE_TO_SALIRASIB_UP	BLUM_RESPONSE_TO_SALIRASIB_UP		168	0.16336988	0.705826	0.8744681	1	1	1497	tags=14%, list=13%, signal=16%
ZHANG_RESPONSE_TO_CANTHARIDIN_DN	ZHANG_RESPONSE_TO_CANTHARIDIN_DN		46	0.20287734	0.7050637	0.7122153	1	1	1329	tags=13%, list=12%, signal=15%
KRIGE_RESPONSE_TO_TOSEDOSTAT_24HR_UP	KRIGE_RESPONSE_TO_TOSEDOSTAT_24HR_UP		353	0.17917617	0.70499724	0.9262473	1	1	2659	tags=32%, list=24%, signal=41%
OHM_METHYLATED_IN_ADULT_CANCERS	OHM_METHYLATED_IN_ADULT_CANCERS		18	0.26769805	0.7048953	0.8628692	1	1	947	tags=17%, list=8%, signal=18%
BIOCARTA_KERATINOCYTE_PATHWAY	BIOCARTA_KERATINOCYTE_PATHWAY		25	0.21668562	0.70482403	0.7909836	1	1	2052	tags=24%, list=18%, signal=29%
SA_B_CELL_RECEPTOR_COMPLEXES	SA_B_CELL_RECEPTOR_COMPLEXES		16	0.2665162	0.7046906	0.8486708	1	1	612	tags=13%, list=5%, signal=13%
SHEN_SMARCA2_TARGETS_UP	SHEN_SMARCA2_TARGETS_UP		224	0.18243934	0.70414525	0.74851483	1	1	2973	tags=31%, list=27%, signal=42%
OUELLET_CULTURED_OVARIAN_CANCER_INVASIVE_VS_LMP_UP	OUELLET_CULTURED_OVARIAN_CANCER_INVASIVE_VS_LMP_UP		44	0.19000003	0.70405483	0.8636364	1	1	303	tags=7%, list=3%, signal=7%
MIPS_60S_RIBOSOMAL_SUBUNIT_CYTOPLASMIC	MIPS_60S_RIBOSOMAL_SUBUNIT_CYTOPLASMIC		31	0.24375394	0.70335984	0.71943885	1	1	8475	tags=100%, list=76%, signal=410%
PID_P53DOWNSTREAMPATHWAY	PID_P53DOWNSTREAMPATHWAY		77	0.19700064	0.7028028	0.8952164	1	1	2230	tags=26%, list=20%, signal=32%
GAUSSMANN_MLL_AF4_FUSION_TARGETS_G_DN	GAUSSMANN_MLL_AF4_FUSION_TARGETS_G_DN		19	0.25855327	0.70201755	0.90416664	1	1	362	tags=11%, list=3%, signal=11%
BIOCARTA_CASPASE_PATHWAY	BIOCARTA_CASPASE_PATHWAY		16	0.2622946	0.70127547	0.8109756	1	1	2836	tags=38%, list=25%, signal=50%
RODRIGUES_THYROID_CARCINOMA_DN	RODRIGUES_THYROID_CARCINOMA_DN		32	0.25704888	0.70013577	0.875	1	1	728	tags=13%, list=7%, signal=13%
SHAFFER_IRF4_TARGETS_IN_ACTIVATED_DENDRITIC_CELL	SHAFFER_IRF4_TARGETS_IN_ACTIVATED_DENDRITIC_CELL		42	0.21802795	0.6990017	0.9097222	1	1	1856	tags=24%, list=17%, signal=28%
DER_IFN_GAMMA_RESPONSE_UP	DER_IFN_GAMMA_RESPONSE_UP		55	0.22375332	0.6980392	0.83964366	1	1	1400	tags=20%, list=13%, signal=23%
ELVIDGE_HYPOXIA_BY_DMOG_UP	ELVIDGE_HYPOXIA_BY_DMOG_UP		85	0.23903905	0.69708097	0.89497715	1	1	1612	tags=26%, list=14%, signal=30%
ZHAN_MULTIPLE_MYELOMA_CD1_AND_CD2_DN	ZHAN_MULTIPLE_MYELOMA_CD1_AND_CD2_DN		29	0.22133806	0.6969322	0.8980892	1	1	1656	tags=24%, list=15%, signal=28%
MUELLER_COMMON_TARGETS_OF_AML_FUSIONS_DN	MUELLER_COMMON_TARGETS_OF_AML_FUSIONS_DN		16	0.24410689	0.6959773	0.87234044	1	1	663	tags=13%, list=6%, signal=13%
REACTOME_ACTIVATION_OF_THE_MRNA_UPON_BINDING_OF_THE_CAP_BINDING_COMPLEX_AND_EIFS_AND_SUBSEQUENT_BINDING_TO_43S	REACTOME_ACTIVATION_OF_THE_MRNA_UPON_BINDING_OF_THE_CAP_BINDING_COMPLEX_AND_EIFS_AND_SUBSEQUENT_BINDING_TO_43S		26	0.24334987	0.6956575	0.7898089	1	1	1001	tags=12%, list=9%, signal=13%
ABRAMSON_INTERACT_WITH_AIRE	ABRAMSON_INTERACT_WITH_AIRE		28	0.24977608	0.6956568	0.7218814	1	1	8407	tags=100%, list=75%, signal=400%
TOOKER_GEMCITABINE_RESISTANCE_DN	TOOKER_GEMCITABINE_RESISTANCE_DN		78	0.18387482	0.69555056	0.89917696	1	1	2890	tags=35%, list=26%, signal=46%
PUJANA_BREAST_CANCER_LIT_INT_NETWORK	PUJANA_BREAST_CANCER_LIT_INT_NETWORK		64	0.21664554	0.6953435	0.7430407	1	1	2824	tags=31%, list=25%, signal=42%
ENK_UV_RESPONSE_KERATINOCYTE_DN	ENK_UV_RESPONSE_KERATINOCYTE_DN		302	0.16954732	0.69523907	0.85683763	1	1	2892	tags=30%, list=26%, signal=40%
LANDIS_ERBB2_BREAST_TUMORS_324_UP	LANDIS_ERBB2_BREAST_TUMORS_324_UP		106	0.2579953	0.6922208	0.76199615	1	1	2053	tags=30%, list=18%, signal=37%
REACTOME_IL1_SIGNALING	REACTOME_IL1_SIGNALING		22	0.23376705	0.69205815	0.84177214	1	1	1109	tags=14%, list=10%, signal=15%
FIGUEROA_AML_METHYLATION_CLUSTER_6_DN	FIGUEROA_AML_METHYLATION_CLUSTER_6_DN		15	0.2816241	0.691565	0.8826087	1	1	1897	tags=33%, list=17%, signal=40%
BEGUM_TARGETS_OF_PAX3_FOXO1_FUSION_DN	BEGUM_TARGETS_OF_PAX3_FOXO1_FUSION_DN		29	0.27004203	0.69093466	0.83870965	1	1	2110	tags=41%, list=19%, signal=51%
ZHANG_RESPONSE_TO_IKK_INHIBITOR_AND_TNF_DN	ZHANG_RESPONSE_TO_IKK_INHIBITOR_AND_TNF_DN		35	0.21436489	0.687704	0.9168539	1	1	2453	tags=34%, list=22%, signal=44%
IWANAGA_E2F1_TARGETS_INDUCED_BY_SERUM	IWANAGA_E2F1_TARGETS_INDUCED_BY_SERUM		15	0.2787303	0.68758374	0.82978725	1	1	2231	tags=33%, list=20%, signal=42%
FLECHNER_BIOPSY_KIDNEY_TRANSPLANT_OK_VS_DONOR_UP	FLECHNER_BIOPSY_KIDNEY_TRANSPLANT_OK_VS_DONOR_UP		339	0.17673588	0.6874402	0.87068963	1	1	2120	tags=23%, list=19%, signal=27%
BILBAN_B_CLL_LPL_DN	BILBAN_B_CLL_LPL_DN		23	0.26040062	0.6872416	0.8789809	1	1	1429	tags=22%, list=13%, signal=25%
REACTOME_MYOGENESIS	REACTOME_MYOGENESIS		17	0.27956688	0.68713474	0.8701031	1	1	1622	tags=29%, list=14%, signal=34%
SASAI_RESISTANCE_TO_NEOPLASTIC_TRANSFROMATION	SASAI_RESISTANCE_TO_NEOPLASTIC_TRANSFROMATION		45	0.28542238	0.6867298	0.8101266	1	1	335	tags=11%, list=3%, signal=11%
GINESTIER_BREAST_CANCER_20Q13_AMPLIFICATION_UP	GINESTIER_BREAST_CANCER_20Q13_AMPLIFICATION_UP		55	0.1752903	0.68640524	0.86213994	1	1	2726	tags=27%, list=24%, signal=36%
DEMAGALHAES_AGING_UP	DEMAGALHAES_AGING_UP		33	0.2809781	0.6864021	0.8308351	1	1	822	tags=18%, list=7%, signal=20%
LIU_COMMON_CANCER_GENES	LIU_COMMON_CANCER_GENES		31	0.19074547	0.68537855	0.92144376	1	1	1231	tags=13%, list=11%, signal=14%
FURUKAWA_DUSP6_TARGETS_PCI35_UP	FURUKAWA_DUSP6_TARGETS_PCI35_UP		41	0.24615367	0.68472815	0.9292237	1	1	1330	tags=27%, list=12%, signal=30%
CONCANNON_APOPTOSIS_BY_EPOXOMICIN_UP	CONCANNON_APOPTOSIS_BY_EPOXOMICIN_UP		142	0.18888085	0.68445957	0.92841166	1	1	1971	tags=24%, list=18%, signal=29%
GROSS_HYPOXIA_VIA_ELK3_UP	GROSS_HYPOXIA_VIA_ELK3_UP		131	0.18324842	0.68413323	0.8907563	1	1	2758	tags=31%, list=25%, signal=41%
THEODOROU_MAMMARY_TUMORIGENESIS	THEODOROU_MAMMARY_TUMORIGENESIS		16	0.27698264	0.68378437	0.92241377	1	1	885	tags=19%, list=8%, signal=20%
PASINI_SUZ12_TARGETS_DN	PASINI_SUZ12_TARGETS_DN		200	0.2172942	0.6833019	0.9038031	1	1	1892	tags=27%, list=17%, signal=32%
MARTINEZ_RESPONSE_TO_TRABECTEDIN_DN	MARTINEZ_RESPONSE_TO_TRABECTEDIN_DN		150	0.1685725	0.68255866	0.85287845	1	1	3037	tags=33%, list=27%, signal=44%
FOSTER_TOLERANT_MACROPHAGE_DN	FOSTER_TOLERANT_MACROPHAGE_DN		230	0.20467275	0.68228334	0.9086758	1	1	2188	tags=28%, list=20%, signal=34%
TAVOR_CEBPA_TARGETS_DN	TAVOR_CEBPA_TARGETS_DN		18	0.2937259	0.6818495	0.8872017	1	1	1086	tags=28%, list=10%, signal=31%
NAKAMURA_ADIPOGENESIS_LATE_DN	NAKAMURA_ADIPOGENESIS_LATE_DN		29	0.2825612	0.68155175	0.8552632	1	1	1218	tags=28%, list=11%, signal=31%
LINDSTEDT_DENDRITIC_CELL_MATURATION_C	LINDSTEDT_DENDRITIC_CELL_MATURATION_C		47	0.222322	0.6812835	0.9144737	1	1	439	tags=11%, list=4%, signal=11%
DAZARD_RESPONSE_TO_UV_NHEK_DN	DAZARD_RESPONSE_TO_UV_NHEK_DN		142	0.18010373	0.6804847	0.9157895	1	1	2453	tags=26%, list=22%, signal=33%
MIPS_C_COMPLEX_SPLICEOSOME	MIPS_C_COMPLEX_SPLICEOSOME		43	0.21497075	0.68036395	0.7410359	1	1	8799	tags=100%, list=79%, signal=465%
AMIT_EGF_RESPONSE_60_MCF10A	AMIT_EGF_RESPONSE_60_MCF10A		28	0.26793918	0.68015426	0.868009	1	1	2264	tags=36%, list=20%, signal=45%
JIANG_VHL_TARGETS	JIANG_VHL_TARGETS		74	0.16465028	0.67988384	0.85626286	1	1	2332	tags=24%, list=21%, signal=31%
CHICAS_RB1_TARGETS_GROWING	CHICAS_RB1_TARGETS_GROWING		152	0.21258742	0.67903197	0.90286976	1	1	1266	tags=17%, list=11%, signal=19%
PID_RAC1_REG_PATHWAY	PID_RAC1_REG_PATHWAY		24	0.23826718	0.67849416	0.9	1	1	2994	tags=38%, list=27%, signal=51%
REACTOME_IL_3_5_AND_GM_CSF_SIGNALING	REACTOME_IL_3_5_AND_GM_CSF_SIGNALING		32	0.22691189	0.6768879	0.8789809	1	1	1609	tags=28%, list=14%, signal=33%
MANN_RESPONSE_TO_AMIFOSTINE_UP	MANN_RESPONSE_TO_AMIFOSTINE_UP		16	0.22697215	0.6765331	0.8798371	1	1	2229	tags=38%, list=20%, signal=47%
KEGG_UBIQUITIN_MEDIATED_PROTEOLYSIS	KEGG_UBIQUITIN_MEDIATED_PROTEOLYSIS		77	0.1604026	0.6763707	0.8915401	1	1	2232	tags=25%, list=20%, signal=31%
WHITFIELD_CELL_CYCLE_M_G1	WHITFIELD_CELL_CYCLE_M_G1		74	0.16835244	0.67603207	0.91721135	1	1	2842	tags=32%, list=25%, signal=43%
LASTOWSKA_NEUROBLASTOMA_COPY_NUMBER_DN	LASTOWSKA_NEUROBLASTOMA_COPY_NUMBER_DN		384	0.14481437	0.67601156	0.85562634	1	1	2623	tags=25%, list=23%, signal=32%
BIOCARTA_IL2_PATHWAY	BIOCARTA_IL2_PATHWAY		15	0.25130677	0.67344314	0.84791666	1	1	1609	tags=27%, list=14%, signal=31%
KYNG_DNA_DAMAGE_BY_4NQO	KYNG_DNA_DAMAGE_BY_4NQO		24	0.2406859	0.672844	0.8733032	1	1	902	tags=13%, list=8%, signal=14%
VERNELL_RETINOBLASTOMA_PATHWAY_UP	VERNELL_RETINOBLASTOMA_PATHWAY_UP		43	0.24559273	0.67100835	0.79956424	1	1	1802	tags=30%, list=16%, signal=36%
RUTELLA_RESPONSE_TO_CSF2RB_AND_IL4_UP	RUTELLA_RESPONSE_TO_CSF2RB_AND_IL4_UP		209	0.18793471	0.67083496	0.94457275	1	1	2114	tags=24%, list=19%, signal=30%
TERAMOTO_OPN_TARGETS_CLUSTER_6	TERAMOTO_OPN_TARGETS_CLUSTER_6		16	0.282288	0.6698507	0.83227175	1	1	879	tags=19%, list=8%, signal=20%
YANG_BREAST_CANCER_ESR1_LASER_DN	YANG_BREAST_CANCER_ESR1_LASER_DN		33	0.21822964	0.66931957	0.88912135	1	1	2139	tags=30%, list=19%, signal=37%
FAELT_B_CLL_WITH_VH3_21_UP	FAELT_B_CLL_WITH_VH3_21_UP		28	0.20530376	0.6685759	0.84375	1	1	1335	tags=14%, list=12%, signal=16%
DAZARD_RESPONSE_TO_UV_SCC_DN	DAZARD_RESPONSE_TO_UV_SCC_DN		74	0.18341337	0.66719353	0.950324	1	1	342	tags=7%, list=3%, signal=7%
REACTOME_RNA_POL_III_TRANSCRIPTION_INITIATION_FROM_TYPE_3_PROMOTER	REACTOME_RNA_POL_III_TRANSCRIPTION_INITIATION_FROM_TYPE_3_PROMOTER		16	0.2175832	0.66651344	0.84631145	1	1	723	tags=13%, list=6%, signal=13%
REACTOME_SIGNALING_BY_ILS	REACTOME_SIGNALING_BY_ILS		69	0.19756451	0.6649021	0.89439654	1	1	1609	tags=20%, list=14%, signal=24%
RASHI_RESPONSE_TO_IONIZING_RADIATION_6	RASHI_RESPONSE_TO_IONIZING_RADIATION_6		60	0.2317992	0.6647399	0.8966292	1	1	870	tags=15%, list=8%, signal=16%
COLINA_TARGETS_OF_4EBP1_AND_4EBP2	COLINA_TARGETS_OF_4EBP1_AND_4EBP2		266	0.19184177	0.6635763	0.9776786	1	1	1133	tags=13%, list=10%, signal=14%
NUNODA_RESPONSE_TO_DASATINIB_IMATINIB_UP	NUNODA_RESPONSE_TO_DASATINIB_IMATINIB_UP		21	0.21631247	0.6617413	0.86128366	1	1	540	tags=10%, list=5%, signal=10%
GROSS_ELK3_TARGETS_UP	GROSS_ELK3_TARGETS_UP		16	0.28937468	0.6609765	0.8742138	1	1	876	tags=19%, list=8%, signal=20%
WINTER_HYPOXIA_UP	WINTER_HYPOXIA_UP		46	0.19551764	0.65873396	0.9159091	1	1	1193	tags=15%, list=11%, signal=17%
REACTOME_NEP_NS2_INTERACTS_WITH_THE_CELLULAR_EXPORT_MACHINERY	REACTOME_NEP_NS2_INTERACTS_WITH_THE_CELLULAR_EXPORT_MACHINERY		16	0.24950814	0.6587061	0.80737704	1	1	8407	tags=100%, list=75%, signal=401%
PYEON_HPV_POSITIVE_TUMORS_UP	PYEON_HPV_POSITIVE_TUMORS_UP		34	0.24495266	0.6582456	0.8118162	1	1	2780	tags=44%, list=25%, signal=59%
WANG_IMMORTALIZED_BY_HOXA9_AND_MEIS1_DN	WANG_IMMORTALIZED_BY_HOXA9_AND_MEIS1_DN		19	0.2820267	0.6568126	0.8879668	1	1	1288	tags=26%, list=12%, signal=30%
LIU_VAV3_PROSTATE_CARCINOGENESIS_UP	LIU_VAV3_PROSTATE_CARCINOGENESIS_UP		62	0.25509584	0.65613264	0.9022222	1	1	1820	tags=32%, list=16%, signal=38%
SMIRNOV_RESPONSE_TO_IR_2HR_UP	SMIRNOV_RESPONSE_TO_IR_2HR_UP		28	0.24465342	0.6554154	0.91810346	1	1	701	tags=14%, list=6%, signal=15%
SENESE_HDAC3_TARGETS_UP	SENESE_HDAC3_TARGETS_UP		261	0.18133625	0.6552848	0.96651787	1	1	1626	tags=21%, list=15%, signal=25%
LI_WILMS_TUMOR_VS_FETAL_KIDNEY_1_UP	LI_WILMS_TUMOR_VS_FETAL_KIDNEY_1_UP		120	0.19055009	0.65402293	0.9576271	1	1	2594	tags=35%, list=23%, signal=45%
FLECHNER_PBL_KIDNEY_TRANSPLANT_REJECTED_VS_OK_UP	FLECHNER_PBL_KIDNEY_TRANSPLANT_REJECTED_VS_OK_UP		43	0.18804638	0.6533716	0.8918919	1	1	2973	tags=35%, list=27%, signal=47%
BOYAULT_LIVER_CANCER_SUBCLASS_G23_UP	BOYAULT_LIVER_CANCER_SUBCLASS_G23_UP		26	0.24051298	0.65259606	0.8358209	1	1	2453	tags=31%, list=22%, signal=39%
GRAESSMANN_RESPONSE_TO_MC_AND_DOXORUBICIN_DN	GRAESSMANN_RESPONSE_TO_MC_AND_DOXORUBICIN_DN		484	0.14723691	0.6525493	0.92421055	1	1	2343	tags=21%, list=21%, signal=26%
DORN_ADENOVIRUS_INFECTION_12HR_DN	DORN_ADENOVIRUS_INFECTION_12HR_DN		23	0.21415405	0.6519523	0.9085106	1	1	1831	tags=22%, list=16%, signal=26%
BRUINS_UVC_RESPONSE_EARLY_LATE	BRUINS_UVC_RESPONSE_EARLY_LATE		173	0.1515947	0.6514214	0.9821826	1	1	2113	tags=20%, list=19%, signal=25%
FERRANDO_T_ALL_WITH_MLL_ENL_FUSION_UP	FERRANDO_T_ALL_WITH_MLL_ENL_FUSION_UP		58	0.20241232	0.65119284	0.9227373	1	1	1178	tags=17%, list=11%, signal=19%
MITSIADES_RESPONSE_TO_APLIDIN_UP	MITSIADES_RESPONSE_TO_APLIDIN_UP		258	0.16224308	0.650224	0.9798658	1	1	1817	tags=18%, list=16%, signal=21%
CREIGHTON_ENDOCRINE_THERAPY_RESISTANCE_5	CREIGHTON_ENDOCRINE_THERAPY_RESISTANCE_5		246	0.1744581	0.64967954	0.9622642	1	1	1048	tags=15%, list=9%, signal=16%
GENTILE_UV_HIGH_DOSE_DN	GENTILE_UV_HIGH_DOSE_DN		192	0.1672738	0.64938897	0.9408034	1	1	2192	tags=22%, list=20%, signal=27%
GAUSSMANN_MLL_AF4_FUSION_TARGETS_F_DN	GAUSSMANN_MLL_AF4_FUSION_TARGETS_F_DN		23	0.27630872	0.6480592	0.93526787	1	1	465	tags=13%, list=4%, signal=14%
GRAHAM_CML_QUIESCENT_VS_NORMAL_DIVIDING_UP	GRAHAM_CML_QUIESCENT_VS_NORMAL_DIVIDING_UP		35	0.25735968	0.64730984	0.935867	1	1	116	tags=9%, list=1%, signal=9%
STEIN_ESRRA_TARGETS_RESPONSIVE_TO_ESTROGEN_UP	STEIN_ESRRA_TARGETS_RESPONSIVE_TO_ESTROGEN_UP		15	0.23434094	0.6455137	0.92600423	1	1	90	tags=7%, list=1%, signal=7%
BOYAULT_LIVER_CANCER_SUBCLASS_G1_DN	BOYAULT_LIVER_CANCER_SUBCLASS_G1_DN		25	0.22326162	0.6455089	0.92622954	1	1	2219	tags=40%, list=20%, signal=50%
SMID_BREAST_CANCER_LUMINAL_A_UP	SMID_BREAST_CANCER_LUMINAL_A_UP		52	0.27403468	0.64534974	0.906383	1	1	1211	tags=29%, list=11%, signal=32%
KEGG_ETHER_LIPID_METABOLISM	KEGG_ETHER_LIPID_METABOLISM		22	0.22362782	0.6453073	0.93697476	1	1	837	tags=14%, list=7%, signal=15%
KRIGE_RESPONSE_TO_TOSEDOSTAT_6HR_UP	KRIGE_RESPONSE_TO_TOSEDOSTAT_6HR_UP		435	0.14877577	0.644125	0.97867805	1	1	2659	tags=29%, list=24%, signal=37%
RICKMAN_METASTASIS_DN	RICKMAN_METASTASIS_DN		162	0.17582002	0.6440649	0.90444446	1	1	701	tags=8%, list=6%, signal=8%
PECE_MAMMARY_STEM_CELL_UP	PECE_MAMMARY_STEM_CELL_UP		79	0.19372445	0.6432713	0.90831554	1	1	1625	tags=19%, list=15%, signal=22%
KEGG_LINOLEIC_ACID_METABOLISM	KEGG_LINOLEIC_ACID_METABOLISM		15	0.2625371	0.64153737	0.9266667	1	1	452	tags=13%, list=4%, signal=14%
PID_ECADHERIN_NASCENTAJ_PATHWAY	PID_ECADHERIN_NASCENTAJ_PATHWAY		28	0.20453584	0.6411942	0.8893528	1	1	3178	tags=36%, list=28%, signal=50%
ZHOU_TNF_SIGNALING_4HR	ZHOU_TNF_SIGNALING_4HR		35	0.19758128	0.64016503	0.9068323	1	1	2828	tags=43%, list=25%, signal=57%
BERENJENO_ROCK_SIGNALING_NOT_VIA_RHOA_DN	BERENJENO_ROCK_SIGNALING_NOT_VIA_RHOA_DN		32	0.21836026	0.639012	0.90204084	1	1	3056	tags=44%, list=27%, signal=60%
GOLDRATH_IMMUNE_MEMORY	GOLDRATH_IMMUNE_MEMORY		48	0.22682841	0.6386984	0.9190372	1	1	1721	tags=25%, list=15%, signal=29%
REACTOME_SRP_DEPENDENT_COTRANSLATIONAL_PROTEIN_TARGETING_TO_MEMBRANE	REACTOME_SRP_DEPENDENT_COTRANSLATIONAL_PROTEIN_TARGETING_TO_MEMBRANE		70	0.181091	0.6376029	0.76363635	1	1	8580	tags=99%, list=77%, signal=419%
REACTOME_RNA_POL_III_TRANSCRIPTION	REACTOME_RNA_POL_III_TRANSCRIPTION		21	0.19870606	0.6367827	0.8556701	1	1	723	tags=10%, list=6%, signal=10%
FONTAINE_FOLLICULAR_THYROID_ADENOMA_DN	FONTAINE_FOLLICULAR_THYROID_ADENOMA_DN		40	0.21979225	0.63637125	0.93877554	1	1	989	tags=15%, list=9%, signal=16%
MILI_PSEUDOPODIA_HAPTOTAXIS_UP	MILI_PSEUDOPODIA_HAPTOTAXIS_UP		274	0.17843623	0.63592017	0.8156313	1	1	2889	tags=31%, list=26%, signal=41%
BHATI_G2M_ARREST_BY_2METHOXYESTRADIOL_UP	BHATI_G2M_ARREST_BY_2METHOXYESTRADIOL_UP		68	0.18353866	0.63581705	0.9624724	1	1	1991	tags=19%, list=18%, signal=23%
REACTOME_AUTODEGRADATION_OF_CDH1_BY_CDH1_APC_C	REACTOME_AUTODEGRADATION_OF_CDH1_BY_CDH1_APC_C		44	0.1881893	0.6326151	0.8036072	1	1	1361	tags=16%, list=12%, signal=18%
LUI_TARGETS_OF_PAX8_PPARG_FUSION	LUI_TARGETS_OF_PAX8_PPARG_FUSION		21	0.20164283	0.6315902	0.8791423	1	1	98	tags=5%, list=1%, signal=5%
KEGG_GLIOMA	KEGG_GLIOMA		32	0.1898977	0.63032705	0.95708156	1	1	2305	tags=28%, list=21%, signal=35%
MIPS_ALL_1_SUPERCOMPLEX	MIPS_ALL_1_SUPERCOMPLEX		16	0.2271508	0.6298378	0.8459959	1	1	8657	tags=100%, list=77%, signal=440%
STAEGE_EWING_FAMILY_TUMOR	STAEGE_EWING_FAMILY_TUMOR		20	0.2636654	0.62804335	0.96347034	1	1	588	tags=15%, list=5%, signal=16%
GILDEA_METASTASIS	GILDEA_METASTASIS		19	0.29917023	0.6276207	0.92066807	1	1	1991	tags=42%, list=18%, signal=51%
KEGG_PROGESTERONE_MEDIATED_OOCYTE_MATURATION	KEGG_PROGESTERONE_MEDIATED_OOCYTE_MATURATION		56	0.16246833	0.62730086	0.9723992	1	1	1578	tags=20%, list=14%, signal=23%
MIPS_NOP56P_ASSOCIATED_PRE_RRNA_COMPLEX	MIPS_NOP56P_ASSOCIATED_PRE_RRNA_COMPLEX		68	0.17303902	0.62522286	0.7644628	1	1	8530	tags=99%, list=76%, signal=411%
NIKOLSKY_BREAST_CANCER_20Q11_AMPLICON	NIKOLSKY_BREAST_CANCER_20Q11_AMPLICON		15	0.21715611	0.62454313	0.9211087	1	1	1093	tags=20%, list=10%, signal=22%
PID_CASPASE_PATHWAY	PID_CASPASE_PATHWAY		33	0.20072795	0.6242211	0.9325153	1	1	2836	tags=39%, list=25%, signal=53%
MILI_PSEUDOPODIA_CHEMOTAXIS_DN	MILI_PSEUDOPODIA_CHEMOTAXIS_DN		299	0.16537671	0.62356967	0.9177489	1	1	1362	tags=14%, list=12%, signal=15%
JIANG_AGING_HYPOTHALAMUS_UP	JIANG_AGING_HYPOTHALAMUS_UP		36	0.17719817	0.62303156	0.83203125	1	1	1644	tags=11%, list=15%, signal=13%
REACTOME_SEMA4D_INDUCED_CELL_MIGRATION_AND_GROWTH_CONE_COLLAPSE	REACTOME_SEMA4D_INDUCED_CELL_MIGRATION_AND_GROWTH_CONE_COLLAPSE		16	0.22819355	0.6224433	0.90427697	1	1	1825	tags=19%, list=16%, signal=22%
SENESE_HDAC2_TARGETS_UP	SENESE_HDAC2_TARGETS_UP		66	0.19437453	0.6212921	0.9479393	1	1	841	tags=14%, list=8%, signal=15%
MONNIER_POSTRADIATION_TUMOR_ESCAPE_DN	MONNIER_POSTRADIATION_TUMOR_ESCAPE_DN		208	0.16313507	0.62078774	0.9758242	1	1	1990	tags=22%, list=18%, signal=26%
BASAKI_YBX1_TARGETS_UP	BASAKI_YBX1_TARGETS_UP		164	0.18304302	0.6202129	0.90570176	1	1	1195	tags=12%, list=11%, signal=13%
ROSS_ACUTE_MYELOID_LEUKEMIA_CBF	ROSS_ACUTE_MYELOID_LEUKEMIA_CBF		51	0.19642693	0.6201667	0.9628821	1	1	1574	tags=20%, list=14%, signal=23%
HEDENFALK_BREAST_CANCER_BRACX_UP	HEDENFALK_BREAST_CANCER_BRACX_UP		15	0.2155013	0.61975634	0.91484714	1	1	2994	tags=53%, list=27%, signal=73%
PID_ECADHERIN_KERATINOCYTE_PATHWAY	PID_ECADHERIN_KERATINOCYTE_PATHWAY		15	0.2366789	0.619736	0.91764706	1	1	1172	tags=20%, list=10%, signal=22%
CHOI_ATL_STAGE_PREDICTOR	CHOI_ATL_STAGE_PREDICTOR		23	0.20339969	0.61918736	0.9081197	1	1	2367	tags=26%, list=21%, signal=33%
KOHOUTEK_CCNT1_TARGETS	KOHOUTEK_CCNT1_TARGETS		34	0.2167552	0.61900765	0.94926006	1	1	858	tags=15%, list=8%, signal=16%
DACOSTA_UV_RESPONSE_VIA_ERCC3_COMMON_DN	DACOSTA_UV_RESPONSE_VIA_ERCC3_COMMON_DN		245	0.15905508	0.617396	0.96218485	1	1	1692	tags=18%, list=15%, signal=21%
PID_BARD1PATHWAY	PID_BARD1PATHWAY		19	0.23351382	0.61672413	0.81762296	1	1	3258	tags=47%, list=29%, signal=67%
GRADE_COLON_VS_RECTAL_CANCER_UP	GRADE_COLON_VS_RECTAL_CANCER_UP		21	0.23255737	0.6153396	0.93037975	1	1	1458	tags=24%, list=13%, signal=27%
ZHANG_TLX_TARGETS_36HR_DN	ZHANG_TLX_TARGETS_36HR_DN		107	0.22806884	0.61435956	0.8231579	1	1	2765	tags=33%, list=25%, signal=43%
RIZ_ERYTHROID_DIFFERENTIATION_12HR	RIZ_ERYTHROID_DIFFERENTIATION_12HR		33	0.20222062	0.61393934	0.9892009	1	1	990	tags=15%, list=9%, signal=17%
REACTOME_ANTIGEN_PROCESSING_CROSS_PRESENTATION	REACTOME_ANTIGEN_PROCESSING_CROSS_PRESENTATION		55	0.18274775	0.612201	0.88357586	1	1	1303	tags=15%, list=12%, signal=16%
MARSON_FOXP3_TARGETS_STIMULATED_UP	MARSON_FOXP3_TARGETS_STIMULATED_UP		17	0.25557277	0.61192733	0.9367946	1	1	1597	tags=29%, list=14%, signal=34%
DE_YY1_TARGETS_DN	DE_YY1_TARGETS_DN		50	0.18830618	0.611815	0.94495416	1	1	2942	tags=40%, list=26%, signal=54%
SCHLOSSER_SERUM_RESPONSE_DN	SCHLOSSER_SERUM_RESPONSE_DN		433	0.14338446	0.6112379	0.94871795	1	1	2089	tags=20%, list=19%, signal=24%
ZHANG_TLX_TARGETS_DN	ZHANG_TLX_TARGETS_DN		78	0.2065389	0.6106585	0.95185995	1	1	1006	tags=17%, list=9%, signal=18%
SENGUPTA_NASOPHARYNGEAL_CARCINOMA_UP	SENGUPTA_NASOPHARYNGEAL_CARCINOMA_UP		149	0.19094712	0.6099566	0.9784017	1	1	1123	tags=14%, list=10%, signal=15%
PID_IL8CXCR1_PATHWAY	PID_IL8CXCR1_PATHWAY		18	0.23075736	0.6095952	0.9309577	1	1	2599	tags=39%, list=23%, signal=51%
PEPPER_CHRONIC_LYMPHOCYTIC_LEUKEMIA_UP	PEPPER_CHRONIC_LYMPHOCYTIC_LEUKEMIA_UP		15	0.25143817	0.6088126	0.9557522	1	1	2009	tags=33%, list=18%, signal=41%
BIOCARTA_NKT_PATHWAY	BIOCARTA_NKT_PATHWAY		22	0.25589126	0.608289	0.9082774	1	1	2272	tags=27%, list=20%, signal=34%
PID_IL4_2PATHWAY	PID_IL4_2PATHWAY		46	0.21058072	0.6082337	0.9613636	1	1	2457	tags=41%, list=22%, signal=53%
BIOCARTA_CTLA4_PATHWAY	BIOCARTA_CTLA4_PATHWAY		15	0.28609088	0.60460556	0.85121953	1	1	1172	tags=20%, list=10%, signal=22%
GEORGES_CELL_CYCLE_MIR192_TARGETS	GEORGES_CELL_CYCLE_MIR192_TARGETS		39	0.20367093	0.6036453	0.8918919	1	1	2836	tags=38%, list=25%, signal=51%
SCHAEFFER_PROSTATE_DEVELOPMENT_6HR_DN	SCHAEFFER_PROSTATE_DEVELOPMENT_6HR_DN		271	0.13789853	0.60261536	0.9848812	1	1	2848	tags=28%, list=25%, signal=36%
THILLAINADESAN_ZNF217_TARGETS_UP	THILLAINADESAN_ZNF217_TARGETS_UP		20	0.21695709	0.602383	0.9195652	1	1	1708	tags=20%, list=15%, signal=24%
REACTOME_RNA_POL_I_TRANSCRIPTION_TERMINATION	REACTOME_RNA_POL_I_TRANSCRIPTION_TERMINATION		16	0.21190843	0.5997163	0.88188976	1	1	1347	tags=19%, list=12%, signal=21%
REACTOME_ER_PHAGOSOME_PATHWAY	REACTOME_ER_PHAGOSOME_PATHWAY		45	0.17680207	0.59967864	0.8370221	1	1	1303	tags=13%, list=12%, signal=15%
BHATI_G2M_ARREST_BY_2METHOXYESTRADIOL_DN	BHATI_G2M_ARREST_BY_2METHOXYESTRADIOL_DN		77	0.16445847	0.5992924	0.98329854	1	1	2680	tags=30%, list=24%, signal=39%
BIOCARTA_ATRBRCA_PATHWAY	BIOCARTA_ATRBRCA_PATHWAY		15	0.24379417	0.5991587	0.8677686	1	1	2824	tags=40%, list=25%, signal=53%
REACTOME_RNA_POL_I_TRANSCRIPTION_INITIATION	REACTOME_RNA_POL_I_TRANSCRIPTION_INITIATION		17	0.20656258	0.5987531	0.87376726	1	1	1347	tags=18%, list=12%, signal=20%
NOUZOVA_TRETINOIN_AND_H4_ACETYLATION	NOUZOVA_TRETINOIN_AND_H4_ACETYLATION		79	0.14346442	0.5981372	0.93868923	1	1	1543	tags=11%, list=14%, signal=13%
HAHTOLA_MYCOSIS_FUNGOIDES_CD4_DN	HAHTOLA_MYCOSIS_FUNGOIDES_CD4_DN		68	0.16602068	0.5978711	0.9432049	1	1	3240	tags=31%, list=29%, signal=43%
CHARAFE_BREAST_CANCER_LUMINAL_VS_MESENCHYMAL_DN	CHARAFE_BREAST_CANCER_LUMINAL_VS_MESENCHYMAL_DN		260	0.1990516	0.5971406	0.960177	1	1	1526	tags=20%, list=14%, signal=23%
PID_MYC_ACTIVPATHWAY	PID_MYC_ACTIVPATHWAY		49	0.17014532	0.59663665	0.9577778	1	1	1104	tags=12%, list=10%, signal=14%
GOLUB_ALL_VS_AML_UP	GOLUB_ALL_VS_AML_UP		22	0.19205037	0.5942125	0.92291665	1	1	2532	tags=36%, list=23%, signal=47%
JI_RESPONSE_TO_FSH_DN	JI_RESPONSE_TO_FSH_DN		37	0.1765502	0.5931089	0.9570552	1	1	1455	tags=16%, list=13%, signal=19%
PID_HDAC_CLASSII_PATHWAY	PID_HDAC_CLASSII_PATHWAY		21	0.17928118	0.58970135	0.95208335	1	1	1853	tags=24%, list=17%, signal=28%
CROMER_METASTASIS_DN	CROMER_METASTASIS_DN		55	0.18927671	0.58885247	0.9509595	1	1	1764	tags=16%, list=16%, signal=19%
YAO_TEMPORAL_RESPONSE_TO_PROGESTERONE_CLUSTER_10	YAO_TEMPORAL_RESPONSE_TO_PROGESTERONE_CLUSTER_10		46	0.15315636	0.58758396	0.85573125	1	1	9489	tags=100%, list=85%, signal=653%
REACTOME_INFLUENZA_LIFE_CYCLE	REACTOME_INFLUENZA_LIFE_CYCLE		89	0.15374905	0.58737195	0.7972441	1	1	9489	tags=100%, list=85%, signal=650%
MORI_LARGE_PRE_BII_LYMPHOCYTE_DN	MORI_LARGE_PRE_BII_LYMPHOCYTE_DN		38	0.2442334	0.5865464	0.845339	1	1	1033	tags=18%, list=9%, signal=20%
AIYAR_COBRA1_TARGETS_DN	AIYAR_COBRA1_TARGETS_DN		15	0.20395617	0.5852735	0.9429134	1	1	1870	tags=27%, list=17%, signal=32%
LANDIS_ERBB2_BREAST_TUMORS_65_UP	LANDIS_ERBB2_BREAST_TUMORS_65_UP		17	0.25210258	0.58208776	0.8912621	1	1	1529	tags=29%, list=14%, signal=34%
PID_TELOMERASEPATHWAY	PID_TELOMERASEPATHWAY		34	0.18620254	0.57995355	0.8821053	1	1	2367	tags=29%, list=21%, signal=37%
SIG_IL4RECEPTOR_IN_B_LYPHOCYTES	SIG_IL4RECEPTOR_IN_B_LYPHOCYTES		16	0.18873237	0.5786727	0.95652175	1	1	2804	tags=44%, list=25%, signal=58%
LEONARD_HYPOXIA	LEONARD_HYPOXIA		32	0.21265994	0.5782444	0.9695122	1	1	1125	tags=19%, list=10%, signal=21%
LI_WILMS_TUMOR_VS_FETAL_KIDNEY_2_DN	LI_WILMS_TUMOR_VS_FETAL_KIDNEY_2_DN		35	0.23846887	0.5775151	0.955414	1	1	2454	tags=37%, list=22%, signal=47%
LEE_DIFFERENTIATING_T_LYMPHOCYTE	LEE_DIFFERENTIATING_T_LYMPHOCYTE		96	0.20633177	0.5769047	0.9222222	1	1	1728	tags=20%, list=15%, signal=23%
REACTOME_SEMA4D_IN_SEMAPHORIN_SIGNALING	REACTOME_SEMA4D_IN_SEMAPHORIN_SIGNALING		19	0.21114452	0.5753171	0.9296066	1	1	1825	tags=21%, list=16%, signal=25%
AMUNDSON_POOR_SURVIVAL_AFTER_GAMMA_RADIATION_2G	AMUNDSON_POOR_SURVIVAL_AFTER_GAMMA_RADIATION_2G		96	0.16948119	0.57519126	0.9594595	1	1	2367	tags=26%, list=21%, signal=33%
FRASOR_RESPONSE_TO_ESTRADIOL_DN	FRASOR_RESPONSE_TO_ESTRADIOL_DN		50	0.18417743	0.5737427	1	1	1	2004	tags=22%, list=18%, signal=27%
PID_TCPTP_PATHWAY	PID_TCPTP_PATHWAY		25	0.1890809	0.572238	0.966457	1	1	2457	tags=28%, list=22%, signal=36%
NUYTTEN_EZH2_TARGETS_DN	NUYTTEN_EZH2_TARGETS_DN		491	0.13628486	0.57173353	0.99339205	1	1	1942	tags=17%, list=17%, signal=20%
PID_INSULIN_PATHWAY	PID_INSULIN_PATHWAY		34	0.16514371	0.571649	0.985138	1	1	2757	tags=35%, list=25%, signal=47%
KLEIN_PRIMARY_EFFUSION_LYMPHOMA_DN	KLEIN_PRIMARY_EFFUSION_LYMPHOMA_DN		37	0.223123	0.57146996	0.9268293	1	1	1188	tags=19%, list=11%, signal=21%
HU_GENOTOXIC_DAMAGE_24HR	HU_GENOTOXIC_DAMAGE_24HR		22	0.17343555	0.56872356	0.96252465	1	1	2274	tags=23%, list=20%, signal=28%
GOTZMANN_EPITHELIAL_TO_MESENCHYMAL_TRANSITION_UP	GOTZMANN_EPITHELIAL_TO_MESENCHYMAL_TRANSITION_UP		56	0.22264409	0.568555	0.97052157	1	1	1433	tags=23%, list=13%, signal=26%
DAZARD_UV_RESPONSE_CLUSTER_G6	DAZARD_UV_RESPONSE_CLUSTER_G6		63	0.17144993	0.5685117	0.9591837	1	1	2394	tags=27%, list=21%, signal=34%
ONDER_CDH1_TARGETS_1_DN	ONDER_CDH1_TARGETS_1_DN		85	0.18553236	0.568298	0.9876543	1	1	1458	tags=19%, list=13%, signal=21%
REACTOME_LATE_PHASE_OF_HIV_LIFE_CYCLE	REACTOME_LATE_PHASE_OF_HIV_LIFE_CYCLE		71	0.1535003	0.56720126	0.85458165	1	1	9489	tags=100%, list=85%, signal=651%
REACTOME_RNA_POL_II_PRE_TRANSCRIPTION_EVENTS	REACTOME_RNA_POL_II_PRE_TRANSCRIPTION_EVENTS		48	0.15318382	0.56550384	0.88521403	1	1	9489	tags=100%, list=85%, signal=652%
WAKASUGI_HAVE_ZNF143_BINDING_SITES	WAKASUGI_HAVE_ZNF143_BINDING_SITES		44	0.1816646	0.5648072	0.8867521	1	1	2824	tags=30%, list=25%, signal=39%
RICKMAN_TUMOR_DIFFERENTIATED_WELL_VS_POORLY_DN	RICKMAN_TUMOR_DIFFERENTIATED_WELL_VS_POORLY_DN		197	0.1642707	0.5642807	0.98390806	1	1	1990	tags=19%, list=18%, signal=23%
KAUFFMANN_DNA_REPAIR_GENES	KAUFFMANN_DNA_REPAIR_GENES		155	0.15627444	0.5641671	0.872428	1	1	2824	tags=27%, list=25%, signal=36%
FIGUEROA_AML_METHYLATION_CLUSTER_3_DN	FIGUEROA_AML_METHYLATION_CLUSTER_3_DN		17	0.20420085	0.5636915	0.9541485	1	1	2598	tags=35%, list=23%, signal=46%
KOINUMA_TARGETS_OF_SMAD2_OR_SMAD3	KOINUMA_TARGETS_OF_SMAD2_OR_SMAD3		449	0.14330654	0.5625676	0.9956522	1	1	2546	tags=26%, list=23%, signal=32%
ZHAN_MULTIPLE_MYELOMA_MS_UP	ZHAN_MULTIPLE_MYELOMA_MS_UP		26	0.20485534	0.5614577	0.972973	1	1	1355	tags=23%, list=12%, signal=26%
VANTVEER_BREAST_CANCER_BRCA1_DN	VANTVEER_BREAST_CANCER_BRCA1_DN		18	0.24865678	0.5613136	0.95615864	1	1	1196	tags=28%, list=11%, signal=31%
BERENJENO_TRANSFORMED_BY_RHOA_REVERSIBLY_DN	BERENJENO_TRANSFORMED_BY_RHOA_REVERSIBLY_DN		23	0.24452306	0.56071955	0.9736264	1	1	1261	tags=17%, list=11%, signal=20%
PID_RAC1_PATHWAY	PID_RAC1_PATHWAY		39	0.17370535	0.55999035	0.9672131	1	1	1426	tags=15%, list=13%, signal=18%
PID_TCR_PATHWAY	PID_TCR_PATHWAY		46	0.20208684	0.5591937	0.9367682	1	1	1781	tags=20%, list=16%, signal=23%
RIZ_ERYTHROID_DIFFERENTIATION_HEMGN	RIZ_ERYTHROID_DIFFERENTIATION_HEMGN		25	0.18926138	0.5584247	0.9911894	1	1	2308	tags=28%, list=21%, signal=35%
KAAB_FAILED_HEART_ATRIUM_DN	KAAB_FAILED_HEART_ATRIUM_DN		95	0.14039761	0.55658656	0.9701493	1	1	1217	tags=11%, list=11%, signal=12%
ONDER_CDH1_TARGETS_3_DN	ONDER_CDH1_TARGETS_3_DN		27	0.2464468	0.554293	0.9724771	1	1	1346	tags=26%, list=12%, signal=29%
WHITFIELD_CELL_CYCLE_G2_M	WHITFIELD_CELL_CYCLE_G2_M		126	0.15572697	0.5540226	0.96614	1	1	2131	tags=21%, list=19%, signal=26%
FULCHER_INFLAMMATORY_RESPONSE_LECTIN_VS_LPS_UP	FULCHER_INFLAMMATORY_RESPONSE_LECTIN_VS_LPS_UP		315	0.15690087	0.55376256	1	1	1	1721	tags=18%, list=15%, signal=21%
MIPS_CDC5L_COMPLEX	MIPS_CDC5L_COMPLEX		19	0.19330885	0.5532139	0.92105263	1	1	9036	tags=100%, list=81%, signal=517%
MOREAUX_MULTIPLE_MYELOMA_BY_TACI_DN	MOREAUX_MULTIPLE_MYELOMA_BY_TACI_DN		92	0.15137419	0.5519721	0.88095236	1	1	2808	tags=27%, list=25%, signal=36%
REACTOME_RNA_POL_I_RNA_POL_III_AND_MITOCHONDRIAL_TRANSCRIPTION	REACTOME_RNA_POL_I_RNA_POL_III_AND_MITOCHONDRIAL_TRANSCRIPTION		45	0.15314266	0.5519239	0.91902834	1	1	9489	tags=100%, list=85%, signal=653%
GROSS_HYPOXIA_VIA_ELK3_ONLY_DN	GROSS_HYPOXIA_VIA_ELK3_ONLY_DN		33	0.18279456	0.55020684	0.9743041	1	1	2824	tags=36%, list=25%, signal=48%
PID_FANCONI_PATHWAY	PID_FANCONI_PATHWAY		29	0.21295655	0.54863447	0.8609407	1	1	2453	tags=31%, list=22%, signal=40%
MODY_HIPPOCAMPUS_PRENATAL	MODY_HIPPOCAMPUS_PRENATAL		30	0.15983874	0.5475076	0.9310345	1	1	1111	tags=10%, list=10%, signal=11%
MORI_IMMATURE_B_LYMPHOCYTE_UP	MORI_IMMATURE_B_LYMPHOCYTE_UP		39	0.20232064	0.5475047	0.9303279	1	1	1565	tags=21%, list=14%, signal=24%
MEINHOLD_OVARIAN_CANCER_LOW_GRADE_DN	MEINHOLD_OVARIAN_CANCER_LOW_GRADE_DN		16	0.18180995	0.54519063	0.94827586	1	1	9164	tags=100%, list=82%, signal=550%
ST_T_CELL_SIGNAL_TRANSDUCTION	ST_T_CELL_SIGNAL_TRANSDUCTION		34	0.19294788	0.54482514	0.9652778	1	1	1968	tags=24%, list=18%, signal=28%
KEGG_O_GLYCAN_BIOSYNTHESIS	KEGG_O_GLYCAN_BIOSYNTHESIS		17	0.20768249	0.54435074	0.97619045	1	1	2238	tags=29%, list=20%, signal=37%
PENG_GLUTAMINE_DEPRIVATION_UP	PENG_GLUTAMINE_DEPRIVATION_UP		30	0.16025311	0.5410385	0.9832285	1	1	2860	tags=37%, list=26%, signal=49%
REACTOME_INFLUENZA_VIRAL_RNA_TRANSCRIPTION_AND_REPLICATION	REACTOME_INFLUENZA_VIRAL_RNA_TRANSCRIPTION_AND_REPLICATION		67	0.15540756	0.54076385	0.84782606	1	1	3343	tags=28%, list=30%, signal=40%
MCBRYAN_PUBERTAL_BREAST_6_7WK_UP	MCBRYAN_PUBERTAL_BREAST_6_7WK_UP		131	0.16184513	0.5406838	0.99313504	1	1	2285	tags=25%, list=20%, signal=31%
REACTOME_DEADENYLATION_DEPENDENT_MRNA_DECAY	REACTOME_DEADENYLATION_DEPENDENT_MRNA_DECAY		26	0.17415048	0.5367889	0.9327549	1	1	1432	tags=15%, list=13%, signal=18%
LIN_MELANOMA_COPY_NUMBER_DN	LIN_MELANOMA_COPY_NUMBER_DN		26	0.16944173	0.5353039	0.9498998	1	1	98	tags=4%, list=1%, signal=4%
MATTIOLI_MGUS_VS_PCL	MATTIOLI_MGUS_VS_PCL		65	0.1397	0.5351973	0.97899157	1	1	778	tags=6%, list=7%, signal=7%
HAHTOLA_MYCOSIS_FUNGOIDES_SKIN_UP	HAHTOLA_MYCOSIS_FUNGOIDES_SKIN_UP		112	0.15453336	0.5334986	0.9913793	1	1	1855	tags=18%, list=17%, signal=21%
WALLACE_PROSTATE_CANCER_UP	WALLACE_PROSTATE_CANCER_UP		15	0.19523862	0.52528816	0.948	1	1	1923	tags=27%, list=17%, signal=32%
LEE_LIVER_CANCER_SURVIVAL_DN	LEE_LIVER_CANCER_SURVIVAL_DN		105	0.14196731	0.5243324	0.9731405	1	1	2680	tags=24%, list=24%, signal=31%
KEGG_NATURAL_KILLER_CELL_MEDIATED_CYTOTOXICITY	KEGG_NATURAL_KILLER_CELL_MEDIATED_CYTOTOXICITY		64	0.1703144	0.51552546	0.98447895	1	1	2305	tags=27%, list=21%, signal=33%
RIZ_ERYTHROID_DIFFERENTIATION	RIZ_ERYTHROID_DIFFERENTIATION		62	0.16111569	0.5135318	0.96710527	1	1	2089	tags=19%, list=19%, signal=24%
REACTOME_TRANSLATION	REACTOME_TRANSLATION		86	0.14205593	0.5133589	0.8816326	1	1	8580	tags=98%, list=77%, signal=415%
RAMALHO_STEMNESS_UP	RAMALHO_STEMNESS_UP		138	0.1317627	0.51325166	0.9773196	1	1	2973	tags=31%, list=27%, signal=42%
ZHANG_PROLIFERATING_VS_QUIESCENT	ZHANG_PROLIFERATING_VS_QUIESCENT		32	0.1809519	0.5111877	0.97402596	1	1	1157	tags=16%, list=10%, signal=17%
WEIGEL_OXIDATIVE_STRESS_BY_HNE_AND_TBH	WEIGEL_OXIDATIVE_STRESS_BY_HNE_AND_TBH		40	0.13924165	0.5087476	0.98991936	1	1	2532	tags=25%, list=23%, signal=32%
BIOCARTA_MAPK_PATHWAY	BIOCARTA_MAPK_PATHWAY		56	0.13909444	0.5052777	0.98778003	1	1	2253	tags=20%, list=20%, signal=24%
REACTOME_RNA_POL_II_TRANSCRIPTION_PRE_INITIATION_AND_PROMOTER_OPENING	REACTOME_RNA_POL_II_TRANSCRIPTION_PRE_INITIATION_AND_PROMOTER_OPENING		32	0.15296434	0.5043054	0.94497156	1	1	9489	tags=100%, list=85%, signal=653%
KAUFFMANN_DNA_REPLICATION_GENES	KAUFFMANN_DNA_REPLICATION_GENES		98	0.14432266	0.50226337	0.9549356	1	1	2235	tags=21%, list=20%, signal=27%
BURTON_ADIPOGENESIS_PEAK_AT_2HR	BURTON_ADIPOGENESIS_PEAK_AT_2HR		39	0.19223338	0.49842563	0.9828694	1	1	2259	tags=26%, list=20%, signal=32%
LANDIS_BREAST_CANCER_PROGRESSION_DN	LANDIS_BREAST_CANCER_PROGRESSION_DN		56	0.22373088	0.48874637	0.9617706	1	1	1676	tags=21%, list=15%, signal=25%
BRACHAT_RESPONSE_TO_CAMPTOTHECIN_DN	BRACHAT_RESPONSE_TO_CAMPTOTHECIN_DN		26	0.14756617	0.48633188	0.9900398	1	1	1556	tags=15%, list=14%, signal=18%
REACTOME_MRNA_CAPPING	REACTOME_MRNA_CAPPING		25	0.16202272	0.48196366	0.95183045	1	1	2215	tags=24%, list=20%, signal=30%
LE_NEURONAL_DIFFERENTIATION_DN	LE_NEURONAL_DIFFERENTIATION_DN		15	0.1973522	0.4806594	0.970894	1	1	300	tags=7%, list=3%, signal=7%
REACTOME_TRANSCRIPTION	REACTOME_TRANSCRIPTION		99	0.12133771	0.48027796	0.9390963	0.9998377	1	9489	tags=99%, list=85%, signal=643%
SEIDEN_MET_SIGNALING	SEIDEN_MET_SIGNALING		16	0.16499723	0.47745618	0.9728601	0.9993592	1	9352	tags=100%, list=84%, signal=606%
RUAN_RESPONSE_TO_TROGLITAZONE_DN	RUAN_RESPONSE_TO_TROGLITAZONE_DN		17	0.19213349	0.47287628	0.9815195	0.9992264	1	746	tags=12%, list=7%, signal=13%
BIOCARTA_P38MAPK_PATHWAY	BIOCARTA_P38MAPK_PATHWAY		26	0.15431435	0.45583135	0.99372387	1	1	9473	tags=100%, list=85%, signal=648%
REACTOME_RNA_POL_II_TRANSCRIPTION	REACTOME_RNA_POL_II_TRANSCRIPTION		68	0.117160864	0.4274912	0.9740519	1	1	9893	tags=100%, list=88%, signal=853%
ZHANG_TLX_TARGETS_UP	ZHANG_TLX_TARGETS_UP		54	0.17766193	0.423013	0.95501024	1	1	3834	tags=52%, list=34%, signal=78%
ZHENG_FOXP3_TARGETS_UP	ZHENG_FOXP3_TARGETS_UP		17	0.17680475	0.42101505	0.9957806	1	1	2272	tags=29%, list=20%, signal=37%
REACTOME_METABOLISM_OF_RNA	REACTOME_METABOLISM_OF_RNA		158	0.102123976	0.41815147	0.9694501	1	1	9104	tags=98%, list=81%, signal=517%
BYSTROEM_CORRELATED_WITH_IL5_DN	BYSTROEM_CORRELATED_WITH_IL5_DN		47	0.12951125	0.41722655	1	1	1	1542	tags=15%, list=14%, signal=17%
ZHONG_RESPONSE_TO_AZACITIDINE_AND_TSA_DN	ZHONG_RESPONSE_TO_AZACITIDINE_AND_TSA_DN		33	0.12631603	0.40728784	1	1	1	2111	tags=12%, list=19%, signal=15%
REACTOME_METABOLISM_OF_MRNA	REACTOME_METABOLISM_OF_MRNA		132	0.09804401	0.4027286	0.9793388	0.9998565	1	1492	tags=10%, list=13%, signal=11%
REACTOME_MEIOSIS	REACTOME_MEIOSIS		43	0.122182816	0.401051	0.9959432	0.9988988	1	1120	tags=9%, list=10%, signal=10%
REACTOME_ACTIVATION_OF_THE_PRE_REPLICATIVE_COMPLEX	REACTOME_ACTIVATION_OF_THE_PRE_REPLICATIVE_COMPLEX		19	0.19226676	0.39555237	0.9525773	0.998176	1	2800	tags=32%, list=25%, signal=42%
REACTOME_G2_M_CHECKPOINTS	REACTOME_G2_M_CHECKPOINTS		27	0.14892131	0.34656954	0.9795082	0.99919266	1	2824	tags=33%, list=25%, signal=44%
