# Supplementary material for: A genomic analysis of mouse models of breast cancer reveals molecular features of mouse models and relationships to human breast cancer
Source: Breast Cancer Res. 2014 Jun 5;16(3):R59. doi: 10.1186/bcr3672 (PMC4078930; doi:10.1186/bcr3672)
Supplement: Additional file 11 — GSEA for mouse models compared to all other models or to mammary gland development. Listed by model. [file bcr3672-S11.zip › AdditionalFile11/ATX/Vs_all_other_models/C3/Downregulated_in_ATX_vs_other_models.txt]

NAME	GS<br> follow link to MSigDB	GS DETAILS	SIZE	ES	NES	NOM p-val	FDR q-val	FWER p-val	RANK AT MAX	LEADING EDGE
GTGGTGA,MIR-197	GTGGTGA,MIR-197	Details ...	34	-0.53753537	-1.7769259	0	0.4619072	0.24	3737	tags=62%, list=33%, signal=92%
TGACCTTG_V$SF1_Q6	TGACCTTG_V$SF1_Q6	Details ...	122	-0.45866248	-1.7474109	0	0.36084187	0.27	2811	tags=34%, list=25%, signal=44%
TCTGATC,MIR-383	TCTGATC,MIR-383	Details ...	20	-0.54550475	-1.7146249	0	0.3859827	0.36	1024	tags=30%, list=9%, signal=33%
GTTGNYNNRGNAAC_UNKNOWN	GTTGNYNNRGNAAC_UNKNOWN	Details ...	44	-0.48830605	-1.683197	0.015151516	0.43462086	0.44	2651	tags=39%, list=24%, signal=50%
CCCNNNNNNAAGWT_UNKNOWN	CCCNNNNNNAAGWT_UNKNOWN	Details ...	53	-0.4675786	-1.6474932	0.016129032	0.5247203	0.52	2735	tags=40%, list=24%, signal=52%
RYTAAWNNNTGAY_UNKNOWN	RYTAAWNNNTGAY_UNKNOWN	Details ...	37	-0.60715395	-1.6460992	0	0.4434074	0.52	1150	tags=38%, list=10%, signal=42%
V$HNF1_01	V$HNF1_01	Details ...	129	-0.54874784	-1.6381017	0	0.39716923	0.52	1472	tags=35%, list=13%, signal=40%
GTTRYCATRR_UNKNOWN	GTTRYCATRR_UNKNOWN	Details ...	67	-0.44191542	-1.6358469	0	0.35444206	0.52	2671	tags=34%, list=24%, signal=45%
V$HNF1_Q6	V$HNF1_Q6	Details ...	136	-0.5289358	-1.6119957	0	0.41309902	0.57	1422	tags=31%, list=13%, signal=35%
V$RFX1_02	V$RFX1_02	Details ...	120	-0.41551194	-1.6111459	0	0.377062	0.57	2651	tags=33%, list=24%, signal=42%
TAAWWATAG_V$RSRFC4_Q2	TAAWWATAG_V$RSRFC4_Q2	Details ...	77	-0.52414197	-1.5981325	0	0.3998718	0.61	1029	tags=27%, list=9%, signal=30%
CAATGCA,MIR-33	CAATGCA,MIR-33	Details ...	55	-0.4723871	-1.5458497	0.016666668	0.61138284	0.71	1787	tags=31%, list=16%, signal=37%
V$GATA_C	V$GATA_C	Details ...	137	-0.4833822	-1.5455389	0.015151516	0.5657828	0.71	1887	tags=36%, list=17%, signal=42%
CAGNWMCNNNGAC_UNKNOWN	CAGNWMCNNNGAC_UNKNOWN	Details ...	45	-0.5885143	-1.5442908	0	0.5325191	0.72	1725	tags=44%, list=15%, signal=52%
CAGNYGKNAAA_UNKNOWN	CAGNYGKNAAA_UNKNOWN	Details ...	37	-0.47551522	-1.5424694	0.046875	0.50466967	0.72	2168	tags=38%, list=19%, signal=47%
V$NRSF_01	V$NRSF_01	Details ...	52	-0.59793574	-1.5386163	0	0.4845529	0.72	1725	tags=42%, list=15%, signal=50%
CTAWWWATA_V$RSRFC4_Q2	CTAWWWATA_V$RSRFC4_Q2	Details ...	180	-0.5083588	-1.534844	0	0.472641	0.73	1541	tags=33%, list=14%, signal=38%
TCTCTCC,MIR-185	TCTCTCC,MIR-185	Details ...	53	-0.42818403	-1.5343223	0.015873017	0.45006454	0.73	2240	tags=34%, list=20%, signal=42%
GTGCAAA,MIR-507	GTGCAAA,MIR-507	Details ...	58	-0.43271124	-1.5246259	0.033333335	0.47733882	0.75	1702	tags=26%, list=15%, signal=30%
ACCTGTTG_UNKNOWN	ACCTGTTG_UNKNOWN	Details ...	72	-0.4708191	-1.5233685	0.027777778	0.4582643	0.75	2735	tags=39%, list=24%, signal=51%
V$POU1F1_Q6	V$POU1F1_Q6	Details ...	111	-0.47038856	-1.5218973	0.014285714	0.44402578	0.75	3122	tags=50%, list=28%, signal=68%
TTANWNANTGGM_UNKNOWN	TTANWNANTGGM_UNKNOWN	Details ...	29	-0.5269347	-1.5194856	0.037037037	0.43242225	0.76	1691	tags=34%, list=15%, signal=41%
V$MEF2_02	V$MEF2_02	Details ...	115	-0.5233362	-1.5127734	0	0.44179842	0.77	1577	tags=35%, list=14%, signal=40%
GATAAGR_V$GATA_C	GATAAGR_V$GATA_C	Details ...	161	-0.4958039	-1.5089298	0.014492754	0.43428612	0.77	1766	tags=34%, list=16%, signal=39%
V$HNF1_C	V$HNF1_C	Details ...	120	-0.47604132	-1.494275	0.028985508	0.48871917	0.8	1927	tags=36%, list=17%, signal=43%
V$RSRFC4_01	V$RSRFC4_01	Details ...	121	-0.49893737	-1.4899536	0	0.4903583	0.8	1628	tags=33%, list=15%, signal=38%
RGTTAMWNATT_V$HNF1_01	RGTTAMWNATT_V$HNF1_01	Details ...	43	-0.5659623	-1.4820505	0.03076923	0.5085298	0.82	1887	tags=42%, list=17%, signal=50%
V$MEF2_03	V$MEF2_03	Details ...	117	-0.48553824	-1.4612323	0.015873017	0.5916188	0.85	1636	tags=33%, list=15%, signal=39%
RYAAAKNNNNNNTTGW_UNKNOWN	RYAAAKNNNNNNTTGW_UNKNOWN	Details ...	44	-0.5093916	-1.4566562	0.033333335	0.59558535	0.86	1085	tags=25%, list=10%, signal=28%
GGAMTNNNNNTCCY_UNKNOWN	GGAMTNNNNNTCCY_UNKNOWN	Details ...	55	-0.38751227	-1.454925	0.015384615	0.58213115	0.86	2603	tags=27%, list=23%, signal=35%
V$RSRFC4_Q2	V$RSRFC4_Q2	Details ...	105	-0.48433584	-1.4530649	0.016666668	0.5737913	0.86	1541	tags=32%, list=14%, signal=37%
V$NCX_01	V$NCX_01	Details ...	79	-0.45251673	-1.4498769	0.057971016	0.5759908	0.86	2851	tags=49%, list=25%, signal=66%
V$TBP_01	V$TBP_01	Details ...	115	-0.45916277	-1.4484856	0	0.564784	0.86	2285	tags=36%, list=20%, signal=44%
V$AP4_01	V$AP4_01	Details ...	133	-0.38876462	-1.4477949	0.028985508	0.55199873	0.86	2719	tags=33%, list=24%, signal=43%
V$MYCMAX_03	V$MYCMAX_03	Details ...	116	-0.3554308	-1.4414835	0.033898305	0.5656478	0.86	2699	tags=28%, list=24%, signal=37%
V$PITX2_Q2	V$PITX2_Q2	Details ...	119	-0.4101847	-1.4387776	0.04225352	0.55935454	0.87	1697	tags=26%, list=15%, signal=30%
V$NFY_C	V$NFY_C	Details ...	112	-0.36017546	-1.4381598	0.033333335	0.545799	0.87	2740	tags=31%, list=24%, signal=41%
V$IRF1_Q6	V$IRF1_Q6	Details ...	130	-0.40966892	-1.4347241	0.030303031	0.54831976	0.88	2067	tags=31%, list=18%, signal=37%
V$GATA_Q6	V$GATA_Q6	Details ...	106	-0.50022703	-1.4344977	0.029411765	0.53576785	0.88	1227	tags=33%, list=11%, signal=37%
RAAGNYNNCTTY_UNKNOWN	RAAGNYNNCTTY_UNKNOWN	Details ...	71	-0.4665429	-1.4204086	0.032786883	0.5944533	0.89	2749	tags=41%, list=25%, signal=54%
V$FOXM1_01	V$FOXM1_01	Details ...	120	-0.3993799	-1.4198086	0.015151516	0.58230835	0.89	2064	tags=26%, list=18%, signal=31%
V$MEF2_Q6_01	V$MEF2_Q6_01	Details ...	121	-0.47342584	-1.419718	0.016393442	0.5686548	0.89	1711	tags=34%, list=15%, signal=40%
V$CDP_02	V$CDP_02	Details ...	54	-0.50493306	-1.4169726	0.033333335	0.5657878	0.89	959	tags=26%, list=9%, signal=28%
V$GATA1_04	V$GATA1_04	Details ...	118	-0.46977428	-1.4069566	0.029850746	0.5971591	0.9	1552	tags=32%, list=14%, signal=37%
V$ARNT_02	V$ARNT_02	Details ...	115	-0.33906573	-1.4033945	0.01724138	0.5998921	0.91	2135	tags=27%, list=19%, signal=33%
V$HAND1E47_01	V$HAND1E47_01	Details ...	127	-0.4191778	-1.4026405	0.015151516	0.59128356	0.91	2210	tags=32%, list=20%, signal=40%
V$FOXJ2_01	V$FOXJ2_01	Details ...	83	-0.43040246	-1.3995138	0.045454547	0.5970116	0.92	3036	tags=45%, list=27%, signal=61%
V$NF1_Q6	V$NF1_Q6	Details ...	141	-0.4071224	-1.3924347	0.04477612	0.6164732	0.92	2076	tags=33%, list=19%, signal=40%
V$LMO2COM_02	V$LMO2COM_02	Details ...	128	-0.42567018	-1.3919476	0.028571429	0.6062389	0.92	1479	tags=27%, list=13%, signal=30%
V$MMEF2_Q6	V$MMEF2_Q6	Details ...	139	-0.43931782	-1.3908771	0.029411765	0.6004345	0.92	1314	tags=23%, list=12%, signal=26%
V$HNF6_Q6	V$HNF6_Q6	Details ...	110	-0.4170166	-1.3861492	0.045454547	0.6137557	0.93	2037	tags=33%, list=18%, signal=40%
V$TAL1BETAE47_01	V$TAL1BETAE47_01	Details ...	118	-0.4206792	-1.3848581	0.072463766	0.6068823	0.93	1726	tags=28%, list=15%, signal=33%
V$MSX1_01	V$MSX1_01	Details ...	98	-0.42653483	-1.3795568	0.08695652	0.6169265	0.93	2806	tags=41%, list=25%, signal=54%
TCCATTKW_UNKNOWN	TCCATTKW_UNKNOWN	Details ...	114	-0.3706782	-1.375565	0.06896552	0.62805116	0.94	2692	tags=32%, list=24%, signal=41%
V$NKX3A_01	V$NKX3A_01	Details ...	101	-0.42595896	-1.3749783	0.07692308	0.61880875	0.94	2895	tags=42%, list=26%, signal=56%
AAAGGAT,MIR-501	AAAGGAT,MIR-501	Details ...	72	-0.3814529	-1.3739724	0.09090909	0.61261284	0.94	3197	tags=33%, list=29%, signal=46%
V$PPARG_01	V$PPARG_01	Details ...	21	-0.4306847	-1.364704	0.13559322	0.6406453	0.94	4787	tags=67%, list=43%, signal=116%
V$COUP_DR1_Q6	V$COUP_DR1_Q6	Details ...	124	-0.37392232	-1.3641787	0.03125	0.6308113	0.94	3398	tags=44%, list=30%, signal=62%
V$HNF4ALPHA_Q6	V$HNF4ALPHA_Q6	Details ...	131	-0.4155063	-1.3633083	0.056338027	0.62473863	0.94	1762	tags=27%, list=16%, signal=31%
V$MYCMAX_01	V$MYCMAX_01	Details ...	121	-0.34400934	-1.3606576	0.078431375	0.6249372	0.94	2837	tags=29%, list=25%, signal=38%
YGACNNYACAR_UNKNOWN	YGACNNYACAR_UNKNOWN		44	-0.43701228	-1.3541223	0.073529415	0.6426272	0.94	2806	tags=39%, list=25%, signal=51%
V$GATA1_02	V$GATA1_02		123	-0.40848967	-1.3490865	0.057142857	0.65562075	0.94	3060	tags=41%, list=27%, signal=56%
YGTCCTTGR_UNKNOWN	YGTCCTTGR_UNKNOWN		43	-0.4233346	-1.3485342	0.06779661	0.6472898	0.94	4019	tags=53%, list=36%, signal=83%
V$PAX2_02	V$PAX2_02		122	-0.39392817	-1.3484266	0.07042254	0.6381174	0.94	1781	tags=23%, list=16%, signal=27%
V$SREBP_Q3	V$SREBP_Q3		116	-0.38413933	-1.3477881	0.048387095	0.631439	0.94	3144	tags=41%, list=28%, signal=57%
TGTTTGY_V$HNF3_Q6	TGTTTGY_V$HNF3_Q6		356	-0.3756925	-1.3448303	0.057971016	0.6362597	0.94	2271	tags=31%, list=20%, signal=37%
V$HNF4_01_B	V$HNF4_01_B		120	-0.395181	-1.3409027	0.07462686	0.646669	0.95	1541	tags=25%, list=14%, signal=29%
V$RFX1_01	V$RFX1_01		105	-0.33853742	-1.3402756	0.08695652	0.63936925	0.95	2025	tags=23%, list=18%, signal=28%
YTATTTTNR_V$MEF2_02	YTATTTTNR_V$MEF2_02		334	-0.4099317	-1.3390943	0.032258064	0.6328017	0.95	2496	tags=34%, list=22%, signal=42%
V$GATA1_03	V$GATA1_03		120	-0.40456444	-1.3368706	0.11111111	0.63377094	0.95	2560	tags=38%, list=23%, signal=48%
V$MYB_Q3	V$MYB_Q3		111	-0.3702565	-1.3360939	0.07936508	0.62790686	0.95	2550	tags=39%, list=23%, signal=50%
AAANWWTGC_UNKNOWN	AAANWWTGC_UNKNOWN		104	-0.38992336	-1.3338484	0.14285715	0.6304637	0.95	2188	tags=29%, list=20%, signal=36%
GAANYNYGACNY_UNKNOWN	GAANYNYGACNY_UNKNOWN		33	-0.43875402	-1.3285601	0.109375	0.64217323	0.95	1200	tags=27%, list=11%, signal=30%
V$DBP_Q6	V$DBP_Q6		120	-0.39538428	-1.3271984	0.10769231	0.6403504	0.95	2007	tags=28%, list=18%, signal=34%
V$CDX2_Q5	V$CDX2_Q5		111	-0.40540594	-1.3208036	0.12307692	0.6589549	0.95	2785	tags=44%, list=25%, signal=58%
YNTTTNNNANGCARM_UNKNOWN	YNTTTNNNANGCARM_UNKNOWN		37	-0.48579338	-1.3204284	0.118644066	0.65153867	0.95	1931	tags=41%, list=17%, signal=49%
V$HSF_Q6	V$HSF_Q6		96	-0.38951898	-1.3200977	0.13333334	0.6442101	0.95	2176	tags=27%, list=19%, signal=33%
V$NKX62_Q2	V$NKX62_Q2		108	-0.4111417	-1.3200096	0.08196721	0.6360719	0.95	1929	tags=28%, list=17%, signal=33%
V$CDC5_01	V$CDC5_01		137	-0.3997519	-1.3188667	0.057142857	0.6319219	0.95	1931	tags=27%, list=17%, signal=32%
AGGAAGC,MIR-516-3P	AGGAAGC,MIR-516-3P		51	-0.39443097	-1.3183349	0.1	0.6257137	0.95	684	tags=14%, list=6%, signal=15%
V$HNF4_01	V$HNF4_01		136	-0.39541265	-1.3177428	0.10769231	0.6220991	0.95	2123	tags=31%, list=19%, signal=38%
GGCACTT,MIR-519E	GGCACTT,MIR-519E		68	-0.34317786	-1.313919	0.08196721	0.63134223	0.95	2095	tags=22%, list=19%, signal=27%
V$POU6F1_01	V$POU6F1_01		117	-0.4120852	-1.3124343	0.08571429	0.62936443	0.95	3038	tags=42%, list=27%, signal=57%
V$HMEF2_Q6	V$HMEF2_Q6		63	-0.48714808	-1.3112918	0.048387095	0.6274355	0.95	1441	tags=35%, list=13%, signal=40%
V$CACBINDINGPROTEIN_Q6	V$CACBINDINGPROTEIN_Q6		106	-0.34380174	-1.3097012	0.07575758	0.6263647	0.95	2707	tags=29%, list=24%, signal=38%
V$MYOGENIN_Q6	V$MYOGENIN_Q6		112	-0.40482983	-1.3091614	0.09375	0.62201935	0.95	2743	tags=37%, list=24%, signal=48%
GCTTGAA,MIR-498	GCTTGAA,MIR-498		47	-0.3974293	-1.3084195	0.06779661	0.61820644	0.95	1882	tags=21%, list=17%, signal=25%
V$COMP1_01	V$COMP1_01		64	-0.4232945	-1.3029263	0.12698413	0.6304239	0.95	1887	tags=28%, list=17%, signal=34%
GTGTCAA,MIR-514	GTGTCAA,MIR-514		28	-0.42414847	-1.3015648	0.16363636	0.6284471	0.95	1631	tags=21%, list=15%, signal=25%
SYATTGTG_UNKNOWN	SYATTGTG_UNKNOWN		100	-0.34489763	-1.2979198	0.12903225	0.63365287	0.95	1887	tags=22%, list=17%, signal=26%
V$AP4_Q6	V$AP4_Q6		108	-0.4012053	-1.2965598	0.073529415	0.6321504	0.95	2128	tags=32%, list=19%, signal=40%
V$NKX25_01	V$NKX25_01		71	-0.3993744	-1.2950526	0.06153846	0.63115466	0.95	2231	tags=35%, list=20%, signal=44%
V$NKX61_01	V$NKX61_01		115	-0.41311002	-1.2934002	0.13235295	0.63261247	0.95	2822	tags=42%, list=25%, signal=55%
GTATGAT,MIR-154,MIR-487	GTATGAT,MIR-154,MIR-487		36	-0.4129218	-1.2931552	0.16363636	0.62649214	0.95	1097	tags=19%, list=10%, signal=21%
V$CRX_Q4	V$CRX_Q4		118	-0.3864371	-1.2915158	0.16923077	0.6270201	0.95	1745	tags=25%, list=16%, signal=30%
V$AHR_Q5	V$AHR_Q5		105	-0.3217277	-1.2907012	0.118644066	0.623712	0.95	2761	tags=33%, list=25%, signal=44%
CACTGCC,MIR-34A,MIR-34C,MIR-449	CACTGCC,MIR-34A,MIR-34C,MIR-449		143	-0.32581222	-1.290185	0.11111111	0.6191029	0.95	3480	tags=36%, list=31%, signal=51%
GATGKMRGCG_UNKNOWN	GATGKMRGCG_UNKNOWN		31	-0.3182832	-1.2901584	0.15384616	0.61308897	0.95	1642	tags=16%, list=15%, signal=19%
V$OCT1_02	V$OCT1_02		100	-0.42134902	-1.2870718	0.07936508	0.6196961	0.95	2215	tags=31%, list=20%, signal=38%
AAACCAC,MIR-140	AAACCAC,MIR-140		54	-0.3547987	-1.2869908	0.11940298	0.6135894	0.95	1315	tags=15%, list=12%, signal=17%
V$TCF1P_Q6	V$TCF1P_Q6		112	-0.34371945	-1.2850372	0.10144927	0.6148085	0.95	2247	tags=24%, list=20%, signal=30%
V$PBX1_01	V$PBX1_01		121	-0.3961392	-1.2841418	0.1	0.613138	0.95	1440	tags=21%, list=13%, signal=24%
V$HNF3_Q6	V$HNF3_Q6		95	-0.37489778	-1.2826504	0.08571429	0.61495066	0.95	675	tags=16%, list=6%, signal=17%
V$EFC_Q6	V$EFC_Q6		126	-0.35822105	-1.2824895	0.11594203	0.6097166	0.95	1956	tags=26%, list=17%, signal=31%
AGGTGCA,MIR-500	AGGTGCA,MIR-500		46	-0.3803503	-1.2791313	0.13114753	0.61476564	0.95	1870	tags=24%, list=17%, signal=29%
AAGCCAT,MIR-135A,MIR-135B	AAGCCAT,MIR-135A,MIR-135B		166	-0.32698536	-1.2781774	0.07272727	0.6130359	0.95	3696	tags=39%, list=33%, signal=57%
V$E2F_Q3	V$E2F_Q3		107	-0.33525124	-1.276271	0.17307693	0.6139627	0.95	1530	tags=19%, list=14%, signal=21%
V$TST1_01	V$TST1_01		133	-0.373402	-1.2751323	0.11764706	0.6120171	0.95	1768	tags=29%, list=16%, signal=34%
ATGCAGT,MIR-217	ATGCAGT,MIR-217		51	-0.38273516	-1.2743416	0.1764706	0.6095941	0.95	2161	tags=25%, list=19%, signal=31%
TGCTGAY_UNKNOWN	TGCTGAY_UNKNOWN		259	-0.3529026	-1.2742063	0.0882353	0.60450244	0.95	2837	tags=32%, list=25%, signal=42%
V$FOXJ2_02	V$FOXJ2_02		101	-0.38871858	-1.2738814	0.10606061	0.60016936	0.95	2030	tags=27%, list=18%, signal=32%
V$HFH4_01	V$HFH4_01		91	-0.39706913	-1.270917	0.13043478	0.6045936	0.95	2037	tags=32%, list=18%, signal=39%
ACTGTGA,MIR-27A,MIR-27B	ACTGTGA,MIR-27A,MIR-27B		229	-0.31298533	-1.268205	0.109375	0.6065083	0.95	3450	tags=37%, list=31%, signal=53%
V$GATA4_Q3	V$GATA4_Q3		113	-0.3491244	-1.2675948	0.16393442	0.60330474	0.95	3046	tags=35%, list=27%, signal=47%
V$E2F1_Q4	V$E2F1_Q4		115	-0.3233164	-1.2669995	0.118644066	0.60042244	0.95	3367	tags=33%, list=30%, signal=47%
V$PAX4_02	V$PAX4_02		124	-0.39741018	-1.2666051	0.11594203	0.59700876	0.95	1565	tags=23%, list=14%, signal=27%
V$FXR_Q3	V$FXR_Q3		48	-0.40763572	-1.2665656	0.14084508	0.59222466	0.95	1028	tags=21%, list=9%, signal=23%
V$CDPCR3HD_01	V$CDPCR3HD_01		112	-0.375324	-1.2664042	0.114754096	0.58760536	0.95	1628	tags=21%, list=15%, signal=25%
V$ERR1_Q2	V$ERR1_Q2		124	-0.34238285	-1.2651169	0.09836066	0.58714116	0.95	3225	tags=32%, list=29%, signal=45%
TGANNYRGCA_V$TCF11MAFG_01	TGANNYRGCA_V$TCF11MAFG_01		146	-0.34775424	-1.2645273	0.10169491	0.5841615	0.95	3191	tags=34%, list=28%, signal=47%
V$COUP_01	V$COUP_01		135	-0.36791787	-1.2632265	0.0882353	0.5840557	0.95	2481	tags=32%, list=22%, signal=40%
TCANNTGAY_V$SREBP1_01	TCANNTGAY_V$SREBP1_01		246	-0.2980815	-1.2617024	0.092307694	0.584732	0.95	2238	tags=24%, list=20%, signal=29%
YATTNATC_UNKNOWN	YATTNATC_UNKNOWN		162	-0.3942021	-1.261391	0.18571429	0.58115315	0.95	1927	tags=30%, list=17%, signal=35%
V$AP4_Q5	V$AP4_Q5		130	-0.3705328	-1.261005	0.10958904	0.5780126	0.95	1656	tags=26%, list=15%, signal=30%
YYCATTCAWW_UNKNOWN	YYCATTCAWW_UNKNOWN		91	-0.36848363	-1.2597964	0.14035088	0.5772832	0.95	1224	tags=21%, list=11%, signal=23%
V$CDPCR1_01	V$CDPCR1_01		59	-0.38538507	-1.2585369	0.114754096	0.5767145	0.95	1931	tags=24%, list=17%, signal=29%
V$HFH1_01	V$HFH1_01		124	-0.3749576	-1.2582586	0.08695652	0.5733269	0.96	1887	tags=23%, list=17%, signal=28%
V$TGIF_01	V$TGIF_01		107	-0.36928973	-1.2580873	0.1	0.5694558	0.96	3061	tags=37%, list=27%, signal=51%
V$PPAR_DR1_Q2	V$PPAR_DR1_Q2		127	-0.34572405	-1.2578752	0.12903225	0.5657909	0.96	3060	tags=39%, list=27%, signal=52%
YNGTTNNNATT_UNKNOWN	YNGTTNNNATT_UNKNOWN		170	-0.35606384	-1.2570915	0.1369863	0.56386477	0.96	1887	tags=27%, list=17%, signal=32%
TAAYNRNNTCC_UNKNOWN	TAAYNRNNTCC_UNKNOWN		78	-0.39341396	-1.2567387	0.15625	0.5609653	0.96	1745	tags=28%, list=16%, signal=33%
RACTNNRTTTNC_UNKNOWN	RACTNNRTTTNC_UNKNOWN		58	-0.33114338	-1.2560512	0.18644068	0.55913574	0.96	3649	tags=45%, list=33%, signal=66%
RNTCANNRNNYNATTW_UNKNOWN	RNTCANNRNNYNATTW_UNKNOWN		27	-0.4976478	-1.2552058	0.17460318	0.5576661	0.96	1712	tags=37%, list=15%, signal=44%
V$DR1_Q3	V$DR1_Q3		125	-0.35758376	-1.2549676	0.07462686	0.5540455	0.96	3398	tags=39%, list=30%, signal=56%
CAAGGAT,MIR-362	CAAGGAT,MIR-362		33	-0.3646441	-1.2527645	0.16393442	0.5566129	0.96	2496	tags=30%, list=22%, signal=39%
V$HNF4_DR1_Q3	V$HNF4_DR1_Q3		139	-0.34627658	-1.2495415	0.11594203	0.5652657	0.96	3337	tags=38%, list=30%, signal=54%
V$HOXA4_Q2	V$HOXA4_Q2		125	-0.3749598	-1.2483207	0.15714286	0.5653481	0.96	2852	tags=36%, list=25%, signal=48%
ACTWSNACTNY_UNKNOWN	ACTWSNACTNY_UNKNOWN		40	-0.3414419	-1.2452613	0.1724138	0.57144076	0.96	2447	tags=28%, list=22%, signal=35%
V$CEBP_Q2	V$CEBP_Q2		112	-0.35642153	-1.2451676	0.12727273	0.567629	0.96	1413	tags=24%, list=13%, signal=27%
V$IPF1_Q4	V$IPF1_Q4		117	-0.36349523	-1.2445958	0.114285715	0.5651955	0.96	1797	tags=23%, list=16%, signal=27%
TAANNYSGCG_UNKNOWN	TAANNYSGCG_UNKNOWN		40	-0.3126663	-1.241878	0.16666667	0.56948286	0.96	3264	tags=35%, list=29%, signal=49%
RTTTNNNYTGGM_UNKNOWN	RTTTNNNYTGGM_UNKNOWN		84	-0.38728344	-1.2415603	0.15277778	0.56649005	0.96	2119	tags=29%, list=19%, signal=35%
YWATTWNNRGCT_UNKNOWN	YWATTWNNRGCT_UNKNOWN		32	-0.42344764	-1.2408036	0.25	0.5656271	0.96	1552	tags=22%, list=14%, signal=25%
TCATCTC,MIR-143	TCATCTC,MIR-143		70	-0.3395721	-1.2399228	0.15873016	0.57126486	0.97	2300	tags=26%, list=21%, signal=32%
V$T3R_Q6	V$T3R_Q6		117	-0.35267267	-1.239567	0.16666667	0.56899494	0.97	2385	tags=32%, list=21%, signal=40%
V$FREAC4_01	V$FREAC4_01		77	-0.39476928	-1.2391951	0.16438356	0.5668163	0.97	2778	tags=34%, list=25%, signal=45%
V$S8_01	V$S8_01		120	-0.37576082	-1.2376987	0.1641791	0.56824	0.97	1998	tags=32%, list=18%, signal=38%
V$NFY_Q6	V$NFY_Q6		119	-0.3481172	-1.2358154	0.12280702	0.5729711	0.97	2895	tags=33%, list=26%, signal=44%
GGTAACC,MIR-409-5P	GGTAACC,MIR-409-5P		19	-0.3954788	-1.2329592	0.1754386	0.57916325	0.97	128	tags=11%, list=1%, signal=11%
V$TAL1ALPHAE47_01	V$TAL1ALPHAE47_01		119	-0.37004626	-1.2323381	0.15277778	0.5779272	0.97	2949	tags=39%, list=26%, signal=52%
V$AMEF2_Q6	V$AMEF2_Q6		123	-0.39039844	-1.2322279	0.17741935	0.57457066	0.97	1711	tags=24%, list=15%, signal=28%
V$ER_Q6_01	V$ER_Q6_01		122	-0.33617222	-1.2307663	0.15625	0.57613546	0.97	2919	tags=35%, list=26%, signal=47%
CACTGTG,MIR-128A,MIR-128B	CACTGTG,MIR-128A,MIR-128B		168	-0.2936134	-1.2283949	0.15254237	0.5801864	0.97	3021	tags=29%, list=27%, signal=39%
V$MYOD_Q6_01	V$MYOD_Q6_01		104	-0.3754162	-1.2282778	0.13235295	0.5765446	0.97	2513	tags=37%, list=22%, signal=47%
AAGCAAT,MIR-137	AAGCAAT,MIR-137		94	-0.34436712	-1.2279538	0.1875	0.57420003	0.97	1577	tags=20%, list=14%, signal=23%
YCATTAA_UNKNOWN	YCATTAA_UNKNOWN		277	-0.37013316	-1.2275879	0.1641791	0.5716668	0.97	3195	tags=40%, list=29%, signal=55%
V$SRY_01	V$SRY_01		94	-0.35931677	-1.2266492	0.118644066	0.56994915	0.97	2064	tags=28%, list=18%, signal=34%
TAATTA_V$CHX10_01	TAATTA_V$CHX10_01		364	-0.34605482	-1.2243952	0.1780822	0.5720716	0.97	1595	tags=22%, list=14%, signal=25%
V$HEN1_02	V$HEN1_02		86	-0.32048294	-1.2242227	0.17910448	0.5691785	0.97	2041	tags=24%, list=18%, signal=30%
GCAAGGA,MIR-502	GCAAGGA,MIR-502		34	-0.36964005	-1.2239828	0.20338982	0.56629455	0.97	1991	tags=24%, list=18%, signal=29%
TGACATY_UNKNOWN	TGACATY_UNKNOWN		315	-0.33736104	-1.2238369	0.15384616	0.563037	0.97	1991	tags=24%, list=18%, signal=29%
V$LFA1_Q6	V$LFA1_Q6		123	-0.3515976	-1.2235723	0.1754386	0.5601831	0.97	3009	tags=37%, list=27%, signal=49%
V$RP58_01	V$RP58_01		115	-0.379802	-1.2232987	0.19672132	0.55761325	0.97	3340	tags=42%, list=30%, signal=59%
GGCAGCT,MIR-22	GGCAGCT,MIR-22		107	-0.29691523	-1.2200279	0.18965517	0.56464934	0.97	1254	tags=15%, list=11%, signal=17%
TCTGGAC,MIR-198	TCTGGAC,MIR-198		39	-0.34190744	-1.2196444	0.1754386	0.56228566	0.97	2301	tags=26%, list=21%, signal=32%
V$SREBP1_01	V$SREBP1_01		87	-0.28659862	-1.2175059	0.19298245	0.5649615	0.97	3729	tags=38%, list=33%, signal=56%
V$HFH8_01	V$HFH8_01		108	-0.36993372	-1.2172391	0.13043478	0.5626215	0.97	1789	tags=26%, list=16%, signal=31%
V$NF1_Q6_01	V$NF1_Q6_01		130	-0.34654793	-1.217165	0.1641791	0.55958563	0.97	2559	tags=35%, list=23%, signal=44%
TATCTGG,MIR-488	TATCTGG,MIR-488		32	-0.3727025	-1.2140484	0.19607843	0.56633526	0.97	861	tags=16%, list=8%, signal=17%
V$NFY_01	V$NFY_01		126	-0.32719108	-1.2111107	0.16949153	0.57264656	0.97	2064	tags=22%, list=18%, signal=27%
V$EVI1_05	V$EVI1_05		89	-0.40330032	-1.2098529	0.22857143	0.57363355	0.97	2188	tags=34%, list=20%, signal=42%
TTANTCA_UNKNOWN	TTANTCA_UNKNOWN		429	-0.33458823	-1.2092266	0.14925373	0.5726832	0.97	2927	tags=34%, list=26%, signal=45%
GGGACCA,MIR-133A,MIR-133B	GGGACCA,MIR-133A,MIR-133B		101	-0.2835357	-1.2089937	0.19607843	0.5700155	0.97	2349	tags=19%, list=21%, signal=24%
V$MAX_01	V$MAX_01		116	-0.29361823	-1.2050766	0.1509434	0.57864845	0.97	3573	tags=35%, list=32%, signal=51%
V$LEF1_Q2	V$LEF1_Q2		104	-0.34036526	-1.2045014	0.12698413	0.5769199	0.97	2128	tags=27%, list=19%, signal=33%
WTGAAAT_UNKNOWN	WTGAAAT_UNKNOWN		282	-0.33298534	-1.2044959	0.16923077	0.5736419	0.97	1813	tags=23%, list=16%, signal=26%
CAGCTTT,MIR-320	CAGCTTT,MIR-320		121	-0.31308857	-1.2040398	0.27118644	0.57137734	0.97	3127	tags=31%, list=28%, signal=42%
TGATTTRY_V$GFI1_01	TGATTTRY_V$GFI1_01		147	-0.396814	-1.2035962	0.2835821	0.56965333	0.97	1769	tags=29%, list=16%, signal=33%
V$GATA6_01	V$GATA6_01		138	-0.40893614	-1.2030233	0.16666667	0.56803906	0.97	1774	tags=30%, list=16%, signal=36%
V$TTF1_Q6	V$TTF1_Q6		126	-0.34295616	-1.2023426	0.1884058	0.56667084	0.97	3209	tags=41%, list=29%, signal=57%
V$MYB_Q5_01	V$MYB_Q5_01		116	-0.34902304	-1.2010388	0.18461539	0.56767464	0.97	2811	tags=38%, list=25%, signal=50%
V$ER_Q6_02	V$ER_Q6_02		130	-0.3430838	-1.2001727	0.13636364	0.5668519	0.97	3548	tags=45%, list=32%, signal=65%
V$OCT1_05	V$OCT1_05		115	-0.37357858	-1.2000157	0.20895523	0.5643047	0.97	1928	tags=24%, list=17%, signal=29%
V$AR_01	V$AR_01		72	-0.36132178	-1.197737	0.25862068	0.56846017	0.97	1709	tags=18%, list=15%, signal=21%
V$HIF1_Q5	V$HIF1_Q5		121	-0.31154236	-1.1972733	0.1724138	0.5667351	0.97	3599	tags=39%, list=32%, signal=57%
V$MAZ_Q6	V$MAZ_Q6		95	-0.319486	-1.1966491	0.21666667	0.5653017	0.97	2300	tags=26%, list=21%, signal=33%
GGTGAAG,MIR-412	GGTGAAG,MIR-412		34	-0.33699802	-1.1945403	0.16666667	0.5693186	0.97	3394	tags=35%, list=30%, signal=50%
V$NKX25_02	V$NKX25_02		115	-0.3775992	-1.1937456	0.25	0.5688605	0.97	2903	tags=37%, list=26%, signal=49%
TTGGGAG,MIR-150	TTGGGAG,MIR-150		49	-0.3611071	-1.1930398	0.26415095	0.5682193	0.97	863	tags=16%, list=8%, signal=18%
V$E2F_03	V$E2F_03		115	-0.31023487	-1.1896187	0.25490198	0.5768055	0.97	2960	tags=26%, list=26%, signal=35%
V$HIF1_Q3	V$HIF1_Q3		116	-0.30947703	-1.1890476	0.24074075	0.5757639	0.97	3579	tags=40%, list=32%, signal=58%
V$LYF1_01	V$LYF1_01		128	-0.34979457	-1.1881099	0.15873016	0.5774404	0.97	3046	tags=37%, list=27%, signal=50%
V$TATA_01	V$TATA_01		144	-0.37896174	-1.1866665	0.24615385	0.5785157	0.98	1781	tags=28%, list=16%, signal=33%
V$SF1_Q6	V$SF1_Q6		127	-0.310678	-1.186235	0.19117647	0.5768368	0.98	2811	tags=28%, list=25%, signal=36%
GCCNNNWTAAR_UNKNOWN	GCCNNNWTAAR_UNKNOWN		68	-0.3725538	-1.1848513	0.25373134	0.5778772	0.98	3398	tags=41%, list=30%, signal=59%
AGTTCTC,MIR-146A,MIR-146B	AGTTCTC,MIR-146A,MIR-146B		27	-0.376137	-1.1843973	0.21153846	0.5763573	0.98	1433	tags=15%, list=13%, signal=17%
CAGGGTC,MIR-504	CAGGGTC,MIR-504		44	-0.3572241	-1.1841185	0.2	0.5743852	0.98	1003	tags=14%, list=9%, signal=15%
V$SMAD3_Q6	V$SMAD3_Q6		104	-0.35312548	-1.182948	0.23076923	0.5749851	0.98	2658	tags=33%, list=24%, signal=42%
V$YY1_01	V$YY1_01		127	-0.2994268	-1.1824557	0.25	0.5732547	0.98	2030	tags=21%, list=18%, signal=26%
CACGTG_V$MYC_Q2	CACGTG_V$MYC_Q2		482	-0.2496205	-1.1803722	0.14516129	0.575562	0.98	3662	tags=33%, list=33%, signal=47%
CATGTAA,MIR-496	CATGTAA,MIR-496		92	-0.3401149	-1.1788523	0.23529412	0.5772548	0.98	706	tags=12%, list=6%, signal=13%
V$GABP_B	V$GABP_B		114	-0.2728254	-1.1779201	0.22	0.5765891	0.98	4085	tags=39%, list=36%, signal=60%
V$NRF2_Q4	V$NRF2_Q4		132	-0.31824988	-1.1762129	0.16666667	0.5792939	0.98	4088	tags=47%, list=37%, signal=73%
TGACAGNY_V$MEIS1_01	TGACAGNY_V$MEIS1_01		378	-0.30577952	-1.1761267	0.18309858	0.57665205	0.98	2037	tags=22%, list=18%, signal=26%
V$HEN1_01	V$HEN1_01		92	-0.3310753	-1.1757699	0.13235295	0.5746153	0.98	1793	tags=23%, list=16%, signal=27%
V$FXR_IR1_Q6	V$FXR_IR1_Q6		61	-0.35575607	-1.1740829	0.23880596	0.57729185	0.98	3243	tags=36%, list=29%, signal=50%
V$AR_Q2	V$AR_Q2		55	-0.36549675	-1.1725713	0.26086956	0.57962453	0.98	2938	tags=36%, list=26%, signal=49%
V$E2F_Q3_01	V$E2F_Q3_01		106	-0.2995649	-1.171078	0.30508474	0.58135843	0.98	2945	tags=28%, list=26%, signal=38%
TGTATGA,MIR-485-3P	TGTATGA,MIR-485-3P		75	-0.32436985	-1.1666974	0.22222222	0.5927913	0.98	1686	tags=17%, list=15%, signal=20%
V$PIT1_Q6	V$PIT1_Q6		110	-0.37810096	-1.1634046	0.24242425	0.6013458	0.98	3046	tags=40%, list=27%, signal=54%
GTGCCAT,MIR-183	GTGCCAT,MIR-183		100	-0.3110085	-1.1630749	0.28070176	0.59960115	0.98	2627	tags=25%, list=23%, signal=32%
V$PR_Q2	V$PR_Q2		117	-0.33709696	-1.162443	0.2238806	0.5989617	0.98	2697	tags=35%, list=24%, signal=46%
V$TATA_C	V$TATA_C		165	-0.3625212	-1.1617374	0.22033899	0.5980471	0.98	2895	tags=37%, list=26%, signal=49%
GKCGCNNNNNNNTGAYG_UNKNOWN	GKCGCNNNNNNNTGAYG_UNKNOWN		32	-0.3198708	-1.1592242	0.3409091	0.6021909	0.98	3261	tags=31%, list=29%, signal=44%
AACATTC,MIR-409-3P	AACATTC,MIR-409-3P		63	-0.3504469	-1.1587949	0.21428572	0.60030603	0.98	1353	tags=22%, list=12%, signal=25%
GTAGGCA,MIR-189	GTAGGCA,MIR-189		17	-0.39324096	-1.1557548	0.296875	0.60549	0.98	8	tags=6%, list=0%, signal=6%
V$SREBP1_Q6	V$SREBP1_Q6		129	-0.3341115	-1.1556139	0.2238806	0.603122	0.98	2719	tags=33%, list=24%, signal=43%
V$NFE2_01	V$NFE2_01		138	-0.32947466	-1.1540221	0.20967741	0.60432935	0.98	3189	tags=42%, list=28%, signal=58%
RRCCGTTA_UNKNOWN	RRCCGTTA_UNKNOWN		35	-0.31027645	-1.154017	0.2881356	0.6015699	0.98	3432	tags=37%, list=31%, signal=53%
V$P300_01	V$P300_01		130	-0.31370366	-1.1537201	0.26984128	0.59946036	0.98	1931	tags=21%, list=17%, signal=25%
AAAGGGA,MIR-204,MIR-211	AAAGGGA,MIR-204,MIR-211		119	-0.28554928	-1.1504419	0.20967741	0.60681635	0.98	2240	tags=24%, list=20%, signal=29%
V$MEF2_01	V$MEF2_01		73	-0.42609146	-1.1499572	0.26984128	0.6061499	0.98	1618	tags=33%, list=14%, signal=38%
V$TITF1_Q3	V$TITF1_Q3		118	-0.32673946	-1.1495887	0.24637681	0.60446787	0.98	3513	tags=36%, list=31%, signal=53%
CTGCAGY_UNKNOWN	CTGCAGY_UNKNOWN		369	-0.3114435	-1.149282	0.21875	0.6020395	0.98	2130	tags=25%, list=19%, signal=30%
V$PAX_Q6	V$PAX_Q6		128	-0.31489164	-1.1491041	0.2112676	0.59991497	0.98	2770	tags=34%, list=25%, signal=45%
V$LBP1_Q6	V$LBP1_Q6		103	-0.34965783	-1.1490116	0.25396827	0.597713	0.98	3323	tags=42%, list=30%, signal=59%
WWTAAGGC_UNKNOWN	WWTAAGGC_UNKNOWN		73	-0.340523	-1.1487697	0.3275862	0.596327	0.98	1146	tags=15%, list=10%, signal=17%
V$CP2_01	V$CP2_01		132	-0.3162544	-1.1467172	0.234375	0.59957886	0.98	3131	tags=37%, list=28%, signal=51%
YGCGYRCGC_UNKNOWN	YGCGYRCGC_UNKNOWN		139	-0.25315833	-1.1455566	0.18181819	0.6018405	0.98	3769	tags=36%, list=34%, signal=54%
V$GR_Q6	V$GR_Q6		122	-0.34614566	-1.1443464	0.26666668	0.6034669	0.98	2829	tags=34%, list=25%, signal=44%
AAAYRNCTG_UNKNOWN	AAAYRNCTG_UNKNOWN		182	-0.32918575	-1.1443383	0.25	0.60089755	0.98	2894	tags=34%, list=26%, signal=44%
RNGTGGGC_UNKNOWN	RNGTGGGC_UNKNOWN		375	-0.27936104	-1.1431332	0.22857143	0.6016083	0.98	2050	tags=22%, list=18%, signal=27%
V$GCM_Q2	V$GCM_Q2		111	-0.3193581	-1.1427156	0.25373134	0.6004092	0.98	1787	tags=21%, list=16%, signal=24%
GCANCTGNY_V$MYOD_Q6	GCANCTGNY_V$MYOD_Q6		435	-0.3291558	-1.1424577	0.2173913	0.59882134	0.98	2130	tags=26%, list=19%, signal=31%
GTGTTGA,MIR-505	GTGTTGA,MIR-505		53	-0.33297393	-1.1415946	0.27586207	0.5988739	0.98	2037	tags=23%, list=18%, signal=28%
V$NKX22_01	V$NKX22_01		79	-0.33479637	-1.1398021	0.26153848	0.6019378	0.98	3221	tags=39%, list=29%, signal=55%
ACAACTT,MIR-382	ACAACTT,MIR-382		38	-0.35118717	-1.1359397	0.30769232	0.6119171	0.98	2192	tags=24%, list=20%, signal=29%
V$OCT1_06	V$OCT1_06		128	-0.3403764	-1.1358553	0.26086956	0.60956657	0.98	2822	tags=34%, list=25%, signal=44%
V$TCF11MAFG_01	V$TCF11MAFG_01		103	-0.30920348	-1.135407	0.23076923	0.60850394	0.98	2221	tags=25%, list=20%, signal=31%
V$LHX3_01	V$LHX3_01		109	-0.37716168	-1.1351969	0.328125	0.6062413	0.98	1323	tags=25%, list=12%, signal=28%
V$E2A_Q2	V$E2A_Q2		107	-0.3565997	-1.1344142	0.3043478	0.60655695	0.98	2513	tags=33%, list=22%, signal=42%
V$FREAC3_01	V$FREAC3_01		121	-0.34310132	-1.1342939	0.19117647	0.60448307	0.98	3124	tags=41%, list=28%, signal=57%
GTGACTT,MIR-224	GTGACTT,MIR-224		79	-0.30470824	-1.1330682	0.28	0.604925	0.98	2803	tags=29%, list=25%, signal=39%
V$STAT5A_04	V$STAT5A_04		99	-0.34730875	-1.1328216	0.30136988	0.6028188	0.98	1112	tags=19%, list=10%, signal=21%
V$AP2_Q3	V$AP2_Q3		130	-0.2943884	-1.1320281	0.27419356	0.6025085	0.98	3369	tags=34%, list=30%, signal=48%
V$CEBPGAMMA_Q6	V$CEBPGAMMA_Q6		119	-0.32293734	-1.1318637	0.234375	0.6006084	0.98	2677	tags=30%, list=24%, signal=39%
AAAYWAACM_V$HFH4_01	AAAYWAACM_V$HFH4_01		125	-0.33362764	-1.1315892	0.24590164	0.5989214	0.98	1789	tags=22%, list=16%, signal=26%
AGCTCCT,MIR-28	AGCTCCT,MIR-28		40	-0.35697818	-1.1307985	0.34	0.59903955	0.98	3525	tags=45%, list=31%, signal=65%
V$CDP_01	V$CDP_01		37	-0.45778856	-1.1306124	0.35384616	0.5973147	0.98	2066	tags=43%, list=18%, signal=53%
V$TAL1BETAITF2_01	V$TAL1BETAITF2_01		120	-0.35471934	-1.1306033	0.28125	0.5949928	0.98	2620	tags=33%, list=23%, signal=42%
V$AP1_Q6_01	V$AP1_Q6_01		134	-0.32557347	-1.1299604	0.33846155	0.59462684	0.98	3700	tags=44%, list=33%, signal=65%
V$FOX_Q2	V$FOX_Q2		102	-0.34231097	-1.1286424	0.2753623	0.59567565	0.98	1972	tags=25%, list=18%, signal=31%
V$HP1SITEFACTOR_Q6	V$HP1SITEFACTOR_Q6		113	-0.33135206	-1.1270753	0.25	0.59720236	0.98	1295	tags=18%, list=12%, signal=20%
V$OLF1_01	V$OLF1_01		132	-0.30743563	-1.1244776	0.2361111	0.6015365	0.98	1597	tags=22%, list=14%, signal=25%
V$AR_Q6	V$AR_Q6		108	-0.32959446	-1.1242226	0.3030303	0.5995243	0.98	2012	tags=25%, list=18%, signal=30%
V$TCF4_Q5	V$TCF4_Q5		116	-0.34318218	-1.1230527	0.29166666	0.599818	0.98	2428	tags=31%, list=22%, signal=39%
WCAANNNYCAG_UNKNOWN	WCAANNNYCAG_UNKNOWN		121	-0.28210247	-1.1222605	0.30882353	0.5991757	0.98	3115	tags=30%, list=28%, signal=41%
V$MIF1_01	V$MIF1_01		75	-0.29378396	-1.1210544	0.3015873	0.60027546	0.98	2653	tags=28%, list=24%, signal=36%
V$MEIS1_01	V$MEIS1_01		117	-0.32253113	-1.1200607	0.32307693	0.6005242	0.98	2033	tags=26%, list=18%, signal=31%
RYCACNNRNNRNCAG_UNKNOWN	RYCACNNRNNRNCAG_UNKNOWN		34	-0.3575759	-1.1199644	0.37096775	0.59847033	0.98	3122	tags=32%, list=28%, signal=45%
MCAATNNNNNGCG_UNKNOWN	MCAATNNNNNGCG_UNKNOWN		50	-0.30538732	-1.1167046	0.27906978	0.6050912	0.98	111	tags=6%, list=1%, signal=6%
TGASTMAGC_V$NFE2_01	TGASTMAGC_V$NFE2_01		106	-0.30934292	-1.112777	0.32142857	0.6127724	0.98	3197	tags=36%, list=29%, signal=50%
TGCCAAR_V$NF1_Q6	TGCCAAR_V$NF1_Q6		343	-0.32763198	-1.1105193	0.2580645	0.6171992	0.98	3115	tags=38%, list=28%, signal=51%
V$PAX8_01	V$PAX8_01		15	-0.42450625	-1.1103042	0.2857143	0.61545104	0.98	2074	tags=33%, list=19%, signal=41%
V$PAX4_03	V$PAX4_03		133	-0.30420512	-1.110258	0.31343284	0.6132552	0.98	3586	tags=44%, list=32%, signal=64%
V$CDPCR3_01	V$CDPCR3_01		26	-0.46421587	-1.1076838	0.4	0.61773044	0.98	1440	tags=27%, list=13%, signal=31%
V$E47_01	V$E47_01		133	-0.31375602	-1.1068366	0.27142859	0.6173112	0.98	2623	tags=32%, list=23%, signal=41%
GTTTGTT,MIR-495	GTTTGTT,MIR-495		116	-0.29525262	-1.1066002	0.37037036	0.6160392	0.98	829	tags=11%, list=7%, signal=12%
CATRRAGC_UNKNOWN	CATRRAGC_UNKNOWN		58	-0.35756803	-1.105309	0.35820895	0.6168402	0.98	2037	tags=24%, list=18%, signal=29%
V$GATA2_01	V$GATA2_01		59	-0.29927152	-1.1047683	0.30508474	0.6163269	0.98	3622	tags=44%, list=32%, signal=65%
ACTAYRNNNCCCR_UNKNOWN	ACTAYRNNNCCCR_UNKNOWN		184	-0.23949237	-1.1041867	0.33962265	0.61528945	0.98	3869	tags=35%, list=35%, signal=53%
CAGTATT,MIR-200B,MIR-200C,MIR-429	CAGTATT,MIR-200B,MIR-200C,MIR-429		243	-0.3068918	-1.1037784	0.3272727	0.6139591	0.98	1689	tags=19%, list=15%, signal=21%
CTGRYYYNATT_UNKNOWN	CTGRYYYNATT_UNKNOWN		34	-0.35895866	-1.1033733	0.29508197	0.61292416	0.98	2557	tags=29%, list=23%, signal=38%
V$GFI1_01	V$GFI1_01		135	-0.32386467	-1.1027817	0.34375	0.61217964	0.98	2413	tags=30%, list=22%, signal=37%
V$MYB_Q6	V$MYB_Q6		116	-0.31533962	-1.1025088	0.29508197	0.61067367	0.98	2894	tags=36%, list=26%, signal=48%
ACAWYAAAG_UNKNOWN	ACAWYAAAG_UNKNOWN		47	-0.3640662	-1.0997956	0.33333334	0.61584866	0.98	859	tags=15%, list=8%, signal=16%
V$IK2_01	V$IK2_01		140	-0.33041272	-1.0993868	0.328125	0.6148273	0.98	2894	tags=32%, list=26%, signal=43%
AAGCACA,MIR-218	AAGCACA,MIR-218		166	-0.29154113	-1.0987059	0.28333333	0.6143329	0.98	1750	tags=18%, list=16%, signal=21%
CTCNANGTGNY_UNKNOWN	CTCNANGTGNY_UNKNOWN		40	-0.3693518	-1.097296	0.29850745	0.61631346	0.98	2337	tags=28%, list=21%, signal=35%
RCGCANGCGY_V$NRF1_Q6	RCGCANGCGY_V$NRF1_Q6		412	-0.21477339	-1.0966452	0.36	0.61597884	0.98	3898	tags=32%, list=35%, signal=47%
V$E47_02	V$E47_02		113	-0.33571604	-1.0956302	0.3125	0.61552143	0.98	2130	tags=27%, list=19%, signal=32%
V$DR4_Q2	V$DR4_Q2		118	-0.32134187	-1.0951784	0.31343284	0.6145709	0.98	1526	tags=20%, list=14%, signal=23%
RYTGCNWTGGNR_UNKNOWN	RYTGCNWTGGNR_UNKNOWN		52	-0.34450194	-1.0927473	0.36065573	0.6182707	0.98	2849	tags=35%, list=25%, signal=46%
GGATTA_V$PITX2_Q2	GGATTA_V$PITX2_Q2		284	-0.2979659	-1.0923607	0.2753623	0.6169513	0.98	2949	tags=33%, list=26%, signal=43%
V$SOX9_B1	V$SOX9_B1		114	-0.3307943	-1.0920448	0.32258064	0.6158387	0.98	3115	tags=31%, list=28%, signal=42%
V$PTF1BETA_Q6	V$PTF1BETA_Q6		115	-0.2870881	-1.0846387	0.31746033	0.63318825	0.99	2126	tags=22%, list=19%, signal=27%
V$ARNT_01	V$ARNT_01		122	-0.2617212	-1.0831382	0.32786885	0.63553673	0.99	2232	tags=21%, list=20%, signal=26%
V$LEF1_Q6	V$LEF1_Q6		126	-0.30963737	-1.0827872	0.35384616	0.6345596	0.99	1712	tags=22%, list=15%, signal=26%
V$CEBP_Q3	V$CEBP_Q3		123	-0.29392672	-1.0817645	0.37142858	0.6353564	0.99	2833	tags=30%, list=25%, signal=40%
V$E2F_Q6_01	V$E2F_Q6_01		110	-0.28884584	-1.0817294	0.33333334	0.6332952	0.99	2775	tags=25%, list=25%, signal=34%
CTTTGTA,MIR-524	CTTTGTA,MIR-524		227	-0.2595403	-1.0806035	0.33898306	0.6338735	0.99	2283	tags=24%, list=20%, signal=30%
RYTGCNNRGNAAC_V$MIF1_01	RYTGCNNRGNAAC_V$MIF1_01		33	-0.35274535	-1.0802912	0.39130434	0.63260823	0.99	1689	tags=27%, list=15%, signal=32%
V$STAT1_03	V$STAT1_03		116	-0.26441818	-1.0777608	0.30882353	0.63709354	0.99	2418	tags=22%, list=22%, signal=28%
V$STAT1_02	V$STAT1_02		117	-0.24579708	-1.0764321	0.375	0.6387952	0.99	3158	tags=27%, list=28%, signal=38%
V$SP1_Q6	V$SP1_Q6		128	-0.25463483	-1.0756799	0.36842105	0.6384553	0.99	3917	tags=43%, list=35%, signal=65%
TTTNNANAGCYR_UNKNOWN	TTTNNANAGCYR_UNKNOWN		55	-0.36475807	-1.0755728	0.3015873	0.636448	0.99	2567	tags=36%, list=23%, signal=47%
V$EVI1_03	V$EVI1_03		29	-0.42363262	-1.0753927	0.3846154	0.6347638	0.99	2413	tags=41%, list=22%, signal=53%
SGCGSSAAA_V$E2F1DP2_01	SGCGSSAAA_V$E2F1DP2_01		75	-0.30535093	-1.0750557	0.42	0.63362414	0.99	3378	tags=33%, list=30%, signal=47%
V$HNF3ALPHA_Q6	V$HNF3ALPHA_Q6		105	-0.31494197	-1.0749036	0.33333334	0.63207406	0.99	2938	tags=30%, list=26%, signal=40%
V$SRF_Q6	V$SRF_Q6		133	-0.34097162	-1.0746621	0.35849056	0.6309541	0.99	1223	tags=20%, list=11%, signal=22%
V$CIZ_01	V$CIZ_01		104	-0.30840716	-1.0739044	0.3026316	0.6307635	0.99	2941	tags=30%, list=26%, signal=40%
V$MAZR_01	V$MAZR_01		109	-0.26789942	-1.0730114	0.2881356	0.6315036	0.99	2699	tags=28%, list=24%, signal=37%
V$MYOD_01	V$MYOD_01		110	-0.3069781	-1.0715338	0.3188406	0.63295156	0.99	1720	tags=19%, list=15%, signal=22%
CCTGAGT,MIR-510	CCTGAGT,MIR-510		22	-0.333249	-1.0707797	0.34	0.63337106	0.99	582	tags=14%, list=5%, signal=14%
V$MYCMAX_02	V$MYCMAX_02		117	-0.29630136	-1.069649	0.35714287	0.6349549	0.99	2864	tags=30%, list=26%, signal=40%
TAGAACC,MIR-182	TAGAACC,MIR-182		18	-0.3820987	-1.0693805	0.4074074	0.63369864	0.99	2833	tags=33%, list=25%, signal=45%
V$ALPHACP1_01	V$ALPHACP1_01		127	-0.2972632	-1.067773	0.46031746	0.635774	0.99	1560	tags=18%, list=14%, signal=21%
V$NFY_Q6_01	V$NFY_Q6_01		129	-0.27447602	-1.067463	0.2982456	0.6346247	0.99	2263	tags=21%, list=20%, signal=26%
V$CEBP_C	V$CEBP_C		93	-0.3080403	-1.0650344	0.2923077	0.6384921	0.99	2237	tags=29%, list=20%, signal=36%
CYTAGCAAY_UNKNOWN	CYTAGCAAY_UNKNOWN		63	-0.29386318	-1.0645522	0.3275862	0.63784873	0.99	2179	tags=19%, list=19%, signal=24%
V$AP1_C	V$AP1_C		157	-0.29675475	-1.0644712	0.32857144	0.6361261	0.99	2930	tags=34%, list=26%, signal=45%
V$HFH3_01	V$HFH3_01		88	-0.3161457	-1.0638702	0.34375	0.635494	0.99	1789	tags=22%, list=16%, signal=25%
V$FOXD3_01	V$FOXD3_01		107	-0.30487847	-1.0625532	0.3970588	0.6378443	0.99	3195	tags=36%, list=29%, signal=51%
V$MYOD_Q6	V$MYOD_Q6		113	-0.3418468	-1.0623465	0.42647058	0.6360794	0.99	1917	tags=27%, list=17%, signal=33%
V$MTF1_Q4	V$MTF1_Q4		125	-0.28202388	-1.0613775	0.37878788	0.6363893	0.99	3393	tags=37%, list=30%, signal=52%
TGAYRTCA_V$ATF3_Q6	TGAYRTCA_V$ATF3_Q6		259	-0.2854387	-1.059933	0.36923078	0.6385751	0.99	1746	tags=20%, list=16%, signal=23%
V$E2F1_Q3	V$E2F1_Q3		105	-0.2794811	-1.0589145	0.36842105	0.6394136	0.99	3378	tags=32%, list=30%, signal=46%
TGGNNNNNNKCCAR_UNKNOWN	TGGNNNNNNKCCAR_UNKNOWN		208	-0.30759323	-1.0578843	0.36764705	0.6401534	0.99	1252	tags=18%, list=11%, signal=20%
V$CEBP_01	V$CEBP_01		120	-0.3105558	-1.057518	0.3939394	0.63912094	0.99	889	tags=15%, list=8%, signal=16%
V$E2F1_Q4_01	V$E2F1_Q4_01		105	-0.2727751	-1.0574784	0.4107143	0.63723	0.99	2749	tags=25%, list=25%, signal=33%
V$EVI1_04	V$EVI1_04		123	-0.30303386	-1.0571535	0.35384616	0.63615566	0.99	2210	tags=25%, list=20%, signal=31%
TCCCRNNRTGC_UNKNOWN	TCCCRNNRTGC_UNKNOWN		80	-0.2309564	-1.0541443	0.4090909	0.64259994	0.99	4517	tags=46%, list=40%, signal=77%
GGGYGTGNY_UNKNOWN	GGGYGTGNY_UNKNOWN		325	-0.26030138	-1.0536617	0.33846155	0.6418402	0.99	3027	tags=30%, list=27%, signal=41%
V$CHX10_01	V$CHX10_01		108	-0.3283761	-1.0530066	0.44594595	0.641427	0.99	2557	tags=32%, list=23%, signal=42%
CTCAGGG,MIR-125B,MIR-125A	CTCAGGG,MIR-125B,MIR-125A		177	-0.24372843	-1.0520858	0.375	0.64175415	0.99	2844	tags=25%, list=25%, signal=34%
TGCACTG,MIR-148A,MIR-152,MIR-148B	TGCACTG,MIR-148A,MIR-152,MIR-148B		125	-0.28908393	-1.0520163	0.39285713	0.63988596	0.99	3254	tags=31%, list=29%, signal=43%
V$CEBPB_01	V$CEBPB_01		135	-0.306278	-1.0517294	0.3880597	0.63872	0.99	2833	tags=33%, list=25%, signal=44%
V$E2F1_Q3_01	V$E2F1_Q3_01		123	-0.24825603	-1.0509838	0.4	0.6384681	0.99	2843	tags=24%, list=25%, signal=31%
TGCGCANK_UNKNOWN	TGCGCANK_UNKNOWN		250	-0.21297383	-1.0501329	0.42592594	0.63863385	0.99	2008	tags=16%, list=18%, signal=20%
V$ELF1_Q6	V$ELF1_Q6		110	-0.31223884	-1.0492029	0.3207547	0.6389375	0.99	4073	tags=45%, list=36%, signal=71%
V$E12_Q6	V$E12_Q6		118	-0.31887737	-1.0481046	0.46268657	0.6397135	0.99	2757	tags=34%, list=25%, signal=44%
V$GR_Q6_01	V$GR_Q6_01		129	-0.31577846	-1.046726	0.3939394	0.6413549	0.99	1834	tags=22%, list=16%, signal=26%
V$YY1_Q6	V$YY1_Q6		113	-0.22470592	-1.0465399	0.375	0.63998014	0.99	1887	tags=15%, list=17%, signal=18%
V$EN1_01	V$EN1_01		51	-0.34675542	-1.0407436	0.42857143	0.6526862	0.99	2895	tags=35%, list=26%, signal=47%
YAATNRNNNYNATT_UNKNOWN	YAATNRNNNYNATT_UNKNOWN		51	-0.33974662	-1.0386748	0.45454547	0.6554993	0.99	2895	tags=37%, list=26%, signal=50%
V$TAXCREB_02	V$TAXCREB_02		15	-0.4220916	-1.0378709	0.34545454	0.65598166	0.99	3021	tags=53%, list=27%, signal=73%
V$ER_Q6	V$ER_Q6		140	-0.30106822	-1.0353868	0.46666667	0.660291	0.99	2112	tags=24%, list=19%, signal=30%
V$FAC1_01	V$FAC1_01		106	-0.29528555	-1.035045	0.3968254	0.6590342	0.99	3509	tags=42%, list=31%, signal=60%
V$TEF1_Q6	V$TEF1_Q6		110	-0.31157768	-1.0339446	0.49122807	0.659691	0.99	1394	tags=17%, list=12%, signal=20%
RTAAACA_V$FREAC2_01	RTAAACA_V$FREAC2_01		456	-0.2726958	-1.0326679	0.4090909	0.66027784	0.99	2864	tags=27%, list=26%, signal=34%
V$NMYC_01	V$NMYC_01		129	-0.2473934	-1.032545	0.44827586	0.6586284	0.99	3599	tags=36%, list=32%, signal=53%
V$POU3F2_01	V$POU3F2_01		49	-0.34793687	-1.0317402	0.41269842	0.6587617	0.99	3393	tags=49%, list=30%, signal=70%
V$IRF7_01	V$IRF7_01		120	-0.30328697	-1.0315162	0.43283582	0.6572652	0.99	3250	tags=33%, list=29%, signal=45%
ATGCTGC,MIR-103,MIR-107	ATGCTGC,MIR-103,MIR-107		113	-0.26948634	-1.0300711	0.3442623	0.6591642	0.99	1259	tags=12%, list=11%, signal=13%
GGGCATT,MIR-365	GGGCATT,MIR-365		60	-0.3032911	-1.029784	0.4	0.6579037	0.99	2337	tags=23%, list=21%, signal=29%
V$E2F_Q4_01	V$E2F_Q4_01		108	-0.27843967	-1.0273578	0.43636364	0.66228694	0.99	3373	tags=32%, list=30%, signal=46%
V$SMAD_Q6	V$SMAD_Q6		128	-0.25313252	-1.02712	0.40625	0.66117954	0.99	3046	tags=28%, list=27%, signal=38%
V$MEIS1AHOXA9_01	V$MEIS1AHOXA9_01		55	-0.34970385	-1.0266234	0.45454547	0.66039056	0.99	2687	tags=33%, list=24%, signal=43%
CTCTATG,MIR-368	CTCTATG,MIR-368		24	-0.34252015	-1.0252197	0.37096775	0.6622251	0.99	1376	tags=17%, list=12%, signal=19%
WGTTNNNNNAAA_UNKNOWN	WGTTNNNNNAAA_UNKNOWN		263	-0.278679	-1.023668	0.42028984	0.6653226	0.99	1969	tags=21%, list=18%, signal=25%
AGGAGTG,MIR-483	AGGAGTG,MIR-483		32	-0.2965439	-1.0229713	0.39583334	0.6652963	0.99	4493	tags=56%, list=40%, signal=94%
V$EGR_Q6	V$EGR_Q6		134	-0.2576397	-1.0223805	0.48333332	0.6651218	0.99	3786	tags=39%, list=34%, signal=58%
V$ARP1_01	V$ARP1_01		79	-0.32566023	-1.022131	0.43939394	0.6638281	0.99	2864	tags=33%, list=26%, signal=44%
V$SRY_02	V$SRY_02		121	-0.3139413	-1.0188372	0.38235295	0.6702703	0.99	3115	tags=35%, list=28%, signal=48%
V$HNF4_Q6	V$HNF4_Q6		125	-0.29696646	-1.0151259	0.44285715	0.67757756	0.99	1585	tags=20%, list=14%, signal=23%
V$RORA1_01	V$RORA1_01		136	-0.28907	-1.0142914	0.4848485	0.6784914	0.99	1040	tags=15%, list=9%, signal=16%
V$RORA2_01	V$RORA2_01		74	-0.3214215	-1.0141597	0.44827586	0.6767642	0.99	1465	tags=22%, list=13%, signal=25%
V$OCT1_03	V$OCT1_03		101	-0.3095866	-1.0132552	0.4477612	0.6772084	0.99	2307	tags=28%, list=21%, signal=35%
CCTNTMAGA_UNKNOWN	CCTNTMAGA_UNKNOWN		63	-0.3082362	-1.012007	0.42647058	0.6784024	0.99	1718	tags=19%, list=15%, signal=22%
AAAGACA,MIR-511	AAAGACA,MIR-511		103	-0.2942629	-1.0107028	0.5423729	0.6796959	0.99	1870	tags=18%, list=17%, signal=22%
GGCAGTG,MIR-324-3P	GGCAGTG,MIR-324-3P		48	-0.30075592	-1.0066463	0.44444445	0.6901986	1	3287	tags=44%, list=29%, signal=62%
V$IRF_Q6	V$IRF_Q6		115	-0.32428688	-1.0059848	0.45901638	0.69008845	1	2473	tags=27%, list=22%, signal=34%
V$SP3_Q3	V$SP3_Q3		110	-0.26289895	-1.00494	0.3898305	0.6909355	1	3110	tags=34%, list=28%, signal=46%
V$FOXO4_02	V$FOXO4_02		125	-0.30663902	-1.004855	0.45588234	0.68919027	1	1797	tags=20%, list=16%, signal=24%
GGGNRMNNYCAT_UNKNOWN	GGGNRMNNYCAT_UNKNOWN		47	-0.272084	-1.0043566	0.5090909	0.69140077	1	3124	tags=36%, list=28%, signal=50%
V$OCT1_04	V$OCT1_04		122	-0.31299376	-1.0042505	0.4477612	0.6898803	1	2833	tags=31%, list=25%, signal=41%
V$POU3F2_02	V$POU3F2_02		124	-0.31112486	-1.0038358	0.4909091	0.6888297	1	2291	tags=27%, list=20%, signal=33%
V$AFP1_Q6	V$AFP1_Q6		119	-0.31394947	-1.0036265	0.43333334	0.68728125	1	1931	tags=24%, list=17%, signal=28%
GCTNWTTGK_UNKNOWN	GCTNWTTGK_UNKNOWN		135	-0.2832953	-1.0035051	0.4181818	0.68560106	1	1704	tags=19%, list=15%, signal=22%
V$CEBPDELTA_Q6	V$CEBPDELTA_Q6		122	-0.29863203	-1.0025039	0.45454547	0.686075	1	2822	tags=37%, list=25%, signal=49%
V$EVI1_02	V$EVI1_02		63	-0.31704086	-1.0023383	0.42424244	0.6848614	1	3494	tags=38%, list=31%, signal=55%
AGGCACT,MIR-515-3P	AGGCACT,MIR-515-3P		42	-0.28771734	-1.0011643	0.46666667	0.68683213	1	2179	tags=21%, list=19%, signal=27%
V$IRF1_01	V$IRF1_01		122	-0.3040889	-0.99949074	0.44615385	0.6891249	1	2375	tags=30%, list=21%, signal=37%
V$SOX5_01	V$SOX5_01		113	-0.29742375	-0.9983088	0.45588234	0.690824	1	3099	tags=33%, list=28%, signal=45%
CAGGTA_V$AREB6_01	CAGGTA_V$AREB6_01		362	-0.2762005	-0.997746	0.47887325	0.6901657	1	2395	tags=26%, list=21%, signal=32%
TACAATC,MIR-508	TACAATC,MIR-508		34	-0.3163583	-0.9967702	0.48076922	0.69052875	1	1704	tags=18%, list=15%, signal=21%
SMTTTTGT_UNKNOWN	SMTTTTGT_UNKNOWN		196	-0.26474693	-0.99669915	0.46478873	0.68887025	1	2814	tags=28%, list=25%, signal=37%
TTCCGTT,MIR-191	TTCCGTT,MIR-191		18	-0.37312073	-0.9948698	0.42372882	0.69123256	1	884	tags=17%, list=8%, signal=18%
CTTTGCA,MIR-527	CTTTGCA,MIR-527		129	-0.24914373	-0.994729	0.49019608	0.6896749	1	2513	tags=22%, list=22%, signal=28%
CCATCCA,MIR-432	CCATCCA,MIR-432		32	-0.31627008	-0.99414897	0.4347826	0.68890727	1	3964	tags=50%, list=35%, signal=77%
YGCANTGCR_UNKNOWN	YGCANTGCR_UNKNOWN		52	-0.25389975	-0.99371445	0.43103448	0.68856347	1	433	tags=8%, list=4%, signal=8%
V$GRE_C	V$GRE_C		63	-0.31450415	-0.99271303	0.5084746	0.68935746	1	1887	tags=21%, list=17%, signal=25%
V$PXR_Q2	V$PXR_Q2		122	-0.2708573	-0.9921775	0.47826087	0.6886456	1	2016	tags=20%, list=18%, signal=25%
YTAATTAA_V$LHX3_01	YTAATTAA_V$LHX3_01		88	-0.30910453	-0.99198925	0.52459013	0.68717647	1	1929	tags=24%, list=17%, signal=29%
V$BRN2_01	V$BRN2_01		114	-0.30192447	-0.99137443	0.53846157	0.6864715	1	1792	tags=19%, list=16%, signal=23%
V$XBP1_01	V$XBP1_01		65	-0.25267658	-0.99114823	0.47619048	0.6850735	1	2341	tags=22%, list=21%, signal=27%
V$FREAC7_01	V$FREAC7_01		84	-0.29906797	-0.99107516	0.5074627	0.6836213	1	2030	tags=20%, list=18%, signal=25%
V$USF_Q6	V$USF_Q6		119	-0.22103874	-0.99028623	0.4923077	0.68376523	1	2232	tags=21%, list=20%, signal=26%
TCTATGA,MIR-376A,MIR-376B	TCTATGA,MIR-376A,MIR-376B		50	-0.2802633	-0.990268	0.5416667	0.6821088	1	1698	tags=16%, list=15%, signal=19%
V$GR_01	V$GR_01		100	-0.29850128	-0.98943603	0.46153846	0.68267053	1	1887	tags=21%, list=17%, signal=25%
AATGTGA,MIR-23A,MIR-23B	AATGTGA,MIR-23A,MIR-23B		213	-0.25590062	-0.98942816	0.48387095	0.680951	1	2851	tags=28%, list=25%, signal=36%
YRTCANNRCGC_UNKNOWN	YRTCANNRCGC_UNKNOWN		35	-0.298632	-0.9883154	0.48387095	0.68208635	1	1071	tags=11%, list=10%, signal=13%
GTCTTCC,MIR-7	GTCTTCC,MIR-7		79	-0.2611249	-0.9881989	0.42592594	0.68047917	1	2349	tags=22%, list=21%, signal=27%
V$AML1_01	V$AML1_01		129	-0.29172516	-0.98808753	0.50769234	0.678808	1	2783	tags=32%, list=25%, signal=42%
V$AML1_Q6	V$AML1_Q6		129	-0.29172516	-0.98808753	0.50769234	0.67708945	1	2783	tags=32%, list=25%, signal=42%
GCGSCMNTTT_UNKNOWN	GCGSCMNTTT_UNKNOWN		30	-0.29275322	-0.9871603	0.475	0.677316	1	3276	tags=37%, list=29%, signal=52%
GGCACAT,MIR-455	GGCACAT,MIR-455		28	-0.31177798	-0.9860495	0.51724136	0.67812145	1	2449	tags=25%, list=22%, signal=32%
YTCCCRNNAGGY_UNKNOWN	YTCCCRNNAGGY_UNKNOWN		32	-0.29711473	-0.9852344	0.5	0.67818636	1	3860	tags=41%, list=34%, signal=62%
V$MEIS1BHOXA9_01	V$MEIS1BHOXA9_01		71	-0.32904097	-0.9843821	0.4848485	0.6781737	1	2557	tags=31%, list=23%, signal=40%
TAATAAT,MIR-126	TAATAAT,MIR-126		103	-0.2689951	-0.98341924	0.5	0.6779273	1	2043	tags=21%, list=18%, signal=26%
V$TFIII_Q6	V$TFIII_Q6		104	-0.26269692	-0.983341	0.484375	0.6764443	1	2347	tags=25%, list=21%, signal=31%
V$ATF3_Q6	V$ATF3_Q6		117	-0.25215283	-0.9828108	0.47058824	0.6762525	1	2684	tags=28%, list=24%, signal=37%
AACYNNNNTTCCS_UNKNOWN	AACYNNNNTTCCS_UNKNOWN		44	-0.25763765	-0.9820102	0.45454547	0.6763355	1	4703	tags=52%, list=42%, signal=90%
V$ZIC1_01	V$ZIC1_01		124	-0.28216696	-0.9813199	0.49295774	0.6762052	1	1859	tags=19%, list=17%, signal=23%
V$LMO2COM_01	V$LMO2COM_01		128	-0.27354702	-0.9812273	0.48051947	0.6747152	1	3459	tags=39%, list=31%, signal=56%
STTTCRNTTT_V$IRF_Q6	STTTCRNTTT_V$IRF_Q6		92	-0.3068037	-0.98089933	0.46774194	0.6738452	1	2415	tags=28%, list=22%, signal=36%
V$GATA1_05	V$GATA1_05		134	-0.30601296	-0.978777	0.5147059	0.6772995	1	1859	tags=24%, list=17%, signal=28%
CCAWWNAAGG_V$SRF_Q4	CCAWWNAAGG_V$SRF_Q4		48	-0.34691986	-0.9774603	0.4528302	0.67872036	1	1390	tags=23%, list=12%, signal=26%
ATGCTGG,MIR-338	ATGCTGG,MIR-338		47	-0.2722834	-0.9768895	0.5555556	0.6782069	1	3046	tags=34%, list=27%, signal=47%
CAGCCTC,MIR-485-5P	CAGCCTC,MIR-485-5P		73	-0.25786847	-0.9762754	0.44444445	0.6779243	1	4945	tags=53%, list=44%, signal=95%
ATATGCA,MIR-448	ATATGCA,MIR-448		105	-0.2692231	-0.97621655	0.43333334	0.67643493	1	1189	tags=14%, list=11%, signal=16%
V$ELK1_02	V$ELK1_02		113	-0.20923081	-0.9752171	0.5625	0.67696476	1	4584	tags=40%, list=41%, signal=67%
V$GATA3_01	V$GATA3_01		117	-0.30347598	-0.9749424	0.5322581	0.6760492	1	1338	tags=21%, list=12%, signal=23%
V$HEB_Q6	V$HEB_Q6		123	-0.28180397	-0.9707112	0.5	0.68413395	1	3580	tags=41%, list=32%, signal=60%
V$E2F4DP1_01	V$E2F4DP1_01		101	-0.25947767	-0.97061586	0.5	0.68263793	1	3414	tags=32%, list=30%, signal=45%
TTCYRGAA_UNKNOWN	TTCYRGAA_UNKNOWN		144	-0.26927003	-0.96889174	0.5409836	0.6852701	1	3061	tags=31%, list=27%, signal=42%
V$HNF3B_01	V$HNF3B_01		103	-0.30623215	-0.96838236	0.52307695	0.68469644	1	1972	tags=25%, list=18%, signal=30%
V$AR_03	V$AR_03		33	-0.2974166	-0.96768636	0.5	0.68534243	1	3009	tags=36%, list=27%, signal=50%
ACTACCT,MIR-196A,MIR-196B	ACTACCT,MIR-196A,MIR-196B		60	-0.2829986	-0.96578234	0.5686275	0.68751997	1	3280	tags=35%, list=29%, signal=49%
V$FREAC2_01	V$FREAC2_01		126	-0.25690612	-0.96274114	0.5405405	0.692508	1	2864	tags=26%, list=26%, signal=35%
AAGTCCA,MIR-422B,MIR-422A	AAGTCCA,MIR-422B,MIR-422A		28	-0.31416255	-0.9624492	0.52307695	0.69158953	1	3127	tags=39%, list=28%, signal=54%
V$AP1_Q2	V$AP1_Q2		142	-0.25661552	-0.96108806	0.5	0.69338965	1	3008	tags=31%, list=27%, signal=42%
CTCTAGA,MIR-526C,MIR-518F,MIR-526A	CTCTAGA,MIR-526C,MIR-518F,MIR-526A		25	-0.33016115	-0.95990235	0.5151515	0.69394267	1	3092	tags=32%, list=28%, signal=44%
ATGTCAC,MIR-489	ATGTCAC,MIR-489		42	-0.270306	-0.9589053	0.64	0.6944343	1	1631	tags=19%, list=15%, signal=22%
V$CACCCBINDINGFACTOR_Q6	V$CACCCBINDINGFACTOR_Q6		146	-0.24831353	-0.95855284	0.54545456	0.69362617	1	2822	tags=27%, list=25%, signal=35%
V$STAT5A_01	V$STAT5A_01		129	-0.27508128	-0.9574189	0.5797101	0.6948258	1	2710	tags=32%, list=24%, signal=41%
V$ICSBP_Q6	V$ICSBP_Q6		119	-0.296232	-0.9561609	0.5762712	0.6962727	1	2473	tags=25%, list=22%, signal=32%
WGGAATGY_V$TEF1_Q6	WGGAATGY_V$TEF1_Q6		173	-0.28069806	-0.955715	0.5671642	0.6958782	1	1923	tags=20%, list=17%, signal=24%
V$GATA1_01	V$GATA1_01		127	-0.26165384	-0.9554362	0.5263158	0.6947991	1	1792	tags=19%, list=16%, signal=22%
CCCNNGGGAR_V$OLF1_01	CCCNNGGGAR_V$OLF1_01		153	-0.2590265	-0.95225525	0.5652174	0.7007641	1	1562	tags=18%, list=14%, signal=21%
YTTCCNNNGGAMR_UNKNOWN	YTTCCNNNGGAMR_UNKNOWN		22	-0.33554724	-0.9519782	0.5762712	0.6997235	1	1577	tags=18%, list=14%, signal=21%
AGCATTA,MIR-155	AGCATTA,MIR-155		72	-0.27486306	-0.9518532	0.52	0.6983692	1	2279	tags=24%, list=20%, signal=29%
V$STAT5A_03	V$STAT5A_03		122	-0.28662986	-0.95035565	0.54545456	0.7002944	1	2615	tags=30%, list=23%, signal=39%
CAGCACT,MIR-512-3P	CAGCACT,MIR-512-3P		62	-0.2659989	-0.9492549	0.55932206	0.70190275	1	356	tags=6%, list=3%, signal=7%
V$E4BP4_01	V$E4BP4_01		94	-0.26049712	-0.94916284	0.59322035	0.7003768	1	3124	tags=32%, list=28%, signal=44%
V$AP4_Q6_01	V$AP4_Q6_01		126	-0.28826225	-0.9477797	0.5671642	0.7019377	1	2671	tags=29%, list=24%, signal=38%
ATGAAGG,MIR-205	ATGAAGG,MIR-205		75	-0.28398964	-0.94753754	0.47058824	0.7008247	1	3062	tags=31%, list=27%, signal=42%
GTCNYYATGR_UNKNOWN	GTCNYYATGR_UNKNOWN		36	-0.28835607	-0.9470125	0.515625	0.7010997	1	2651	tags=25%, list=24%, signal=33%
V$PAX4_01	V$PAX4_01		135	-0.23940767	-0.9469333	0.5483871	0.6999068	1	2740	tags=26%, list=24%, signal=34%
V$MYCMAX_B	V$MYCMAX_B		133	-0.22156592	-0.9464379	0.55	0.6994998	1	3411	tags=32%, list=30%, signal=46%
WTTGKCTG_UNKNOWN	WTTGKCTG_UNKNOWN		235	-0.24211583	-0.94639534	0.5074627	0.69799346	1	1721	tags=18%, list=15%, signal=21%
V$HSF1_01	V$HSF1_01		126	-0.271905	-0.9449701	0.53968257	0.70197296	1	991	tags=14%, list=9%, signal=15%
V$AP3_Q6	V$AP3_Q6		122	-0.27891546	-0.9415146	0.5362319	0.7074268	1	2832	tags=31%, list=25%, signal=41%
V$FOXO1_02	V$FOXO1_02		113	-0.27331778	-0.94139314	0.5890411	0.70616686	1	898	tags=12%, list=8%, signal=13%
CCAGGGG,MIR-331	CCAGGGG,MIR-331		49	-0.25778532	-0.9412083	0.516129	0.705071	1	3900	tags=43%, list=35%, signal=65%
CTACCTC,LET-7A,LET-7B,LET-7C,LET-7D,LET-7E,LET-7F,MIR-98,LET-7G,LET-7I	CTACCTC,LET-7A,LET-7B,LET-7C,LET-7D,LET-7E,LET-7F,MIR-98,LET-7G,LET-7I		184	-0.2178715	-0.9404272	0.5625	0.7051328	1	2030	tags=20%, list=18%, signal=24%
GAGCCTG,MIR-484	GAGCCTG,MIR-484		52	-0.26329014	-0.93900025	0.5625	0.7070305	1	863	tags=10%, list=8%, signal=10%
GTAAGAT,MIR-200A	GTAAGAT,MIR-200A		24	-0.31029844	-0.9351234	0.6	0.71392894	1	1870	tags=21%, list=17%, signal=25%
V$STAT1_01	V$STAT1_01		37	-0.27859193	-0.9313261	0.5694444	0.72092414	1	3009	tags=35%, list=27%, signal=48%
V$E2F_01	V$E2F_01		36	-0.26812616	-0.92909557	0.5531915	0.7242581	1	2811	tags=19%, list=25%, signal=26%
V$CHOP_01	V$CHOP_01		115	-0.23853971	-0.9283126	0.6666667	0.72500193	1	3065	tags=30%, list=27%, signal=40%
V$FOXO1_01	V$FOXO1_01		124	-0.25507542	-0.9248864	0.6052632	0.731634	1	3188	tags=31%, list=28%, signal=42%
ACTGCAG,MIR-17-3P	ACTGCAG,MIR-17-3P		51	-0.26528022	-0.9244906	0.53846157	0.73124087	1	1847	tags=14%, list=16%, signal=16%
V$OCT1_Q6	V$OCT1_Q6		124	-0.28465518	-0.92237365	0.5873016	0.7352981	1	2007	tags=24%, list=18%, signal=29%
CATTGTYY_V$SOX9_B1	CATTGTYY_V$SOX9_B1		181	-0.25988287	-0.92132914	0.65625	0.7362969	1	1748	tags=19%, list=16%, signal=22%
V$CMYB_01	V$CMYB_01		119	-0.2175618	-0.91793704	0.6031746	0.74246997	1	3763	tags=37%, list=34%, signal=55%
TTCYNRGAA_V$STAT5B_01	TTCYNRGAA_V$STAT5B_01		165	-0.25248313	-0.91630137	0.69014084	0.7459849	1	2710	tags=30%, list=24%, signal=39%
TATTATA,MIR-374	TATTATA,MIR-374		145	-0.23511516	-0.9131148	0.60273975	0.75276136	1	1577	tags=14%, list=14%, signal=16%
V$GNCF_01	V$GNCF_01		37	-0.3074405	-0.9108392	0.58208954	0.7568923	1	1887	tags=19%, list=17%, signal=23%
V$NFAT_Q4_01	V$NFAT_Q4_01		135	-0.25115463	-0.9095406	0.6507937	0.7582398	1	2749	tags=28%, list=25%, signal=37%
CACCAGC,MIR-138	CACCAGC,MIR-138		103	-0.21916196	-0.9093752	0.6666667	0.7573434	1	3267	tags=29%, list=29%, signal=41%
V$SMAD4_Q6	V$SMAD4_Q6		112	-0.243503	-0.9075462	0.5873016	0.7597355	1	3144	tags=35%, list=28%, signal=48%
V$AHRARNT_01	V$AHRARNT_01		72	-0.2636257	-0.9067443	0.60655737	0.760097	1	1644	tags=19%, list=15%, signal=23%
V$AREB6_04	V$AREB6_04		116	-0.26677528	-0.9054997	0.5671642	0.7612176	1	1773	tags=19%, list=16%, signal=22%
V$E2F1DP1_01	V$E2F1DP1_01		96	-0.24125308	-0.9047705	0.5769231	0.7614664	1	3414	tags=31%, list=30%, signal=45%
V$E2F4DP2_01	V$E2F4DP2_01		96	-0.24125308	-0.9047705	0.5769231	0.75983226	1	3414	tags=31%, list=30%, signal=45%
V$E2F1DP2_01	V$E2F1DP2_01		96	-0.24125303	-0.9047703	0.5769231	0.75820524	1	3414	tags=31%, list=30%, signal=45%
V$ISRE_01	V$ISRE_01		109	-0.28416047	-0.9046623	0.5538462	0.7567431	1	2188	tags=27%, list=20%, signal=33%
TGAGATT,MIR-216	TGAGATT,MIR-216		56	-0.22722271	-0.9044394	0.5614035	0.7554607	1	2157	tags=23%, list=19%, signal=29%
V$E2F_02	V$E2F_02		97	-0.23998214	-0.9035948	0.5769231	0.75586915	1	3414	tags=31%, list=30%, signal=44%
TTTTGAG,MIR-373	TTTTGAG,MIR-373		116	-0.22313772	-0.9026014	0.6226415	0.7565486	1	2450	tags=21%, list=22%, signal=26%
CTTTAAR_UNKNOWN	CTTTAAR_UNKNOWN		445	-0.23676078	-0.89996153	0.60294116	0.76030636	1	3337	tags=31%, list=30%, signal=43%
V$AP1_Q4_01	V$AP1_Q4_01		145	-0.2376415	-0.89499325	0.6818182	0.7702734	1	2073	tags=19%, list=19%, signal=23%
V$E2F1DP1RB_01	V$E2F1DP1RB_01		100	-0.23578583	-0.8945225	0.62	0.7697398	1	3414	tags=29%, list=30%, signal=41%
GTGTGAG,MIR-342	GTGTGAG,MIR-342		29	-0.27769354	-0.89419276	0.64285713	0.768847	1	3000	tags=31%, list=27%, signal=42%
V$E2F_Q2	V$E2F_Q2		79	-0.24055265	-0.8941717	0.73214287	0.7672736	1	3598	tags=37%, list=32%, signal=54%
V$TCF11_01	V$TCF11_01		102	-0.27478755	-0.89409494	0.68333334	0.7657836	1	3094	tags=34%, list=28%, signal=47%
V$RREB1_01	V$RREB1_01		101	-0.23190147	-0.8929951	0.6551724	0.76672375	1	3035	tags=28%, list=27%, signal=38%
V$USF_02	V$USF_02		121	-0.21225245	-0.89089483	0.6333333	0.7696368	1	3600	tags=30%, list=32%, signal=43%
V$PAX6_01	V$PAX6_01		50	-0.27609462	-0.88966876	0.64912283	0.7718812	1	2895	tags=34%, list=26%, signal=46%
V$EGR1_01	V$EGR1_01		131	-0.21816309	-0.888566	0.6119403	0.77339804	1	3849	tags=36%, list=34%, signal=54%
GTACTGT,MIR-101	GTACTGT,MIR-101		130	-0.24556611	-0.8885074	0.6666667	0.77189815	1	1930	tags=20%, list=17%, signal=24%
V$VDR_Q6	V$VDR_Q6		125	-0.25021815	-0.8864731	0.7076923	0.774853	1	2421	tags=26%, list=22%, signal=33%
YATGNWAAT_V$OCT_C	YATGNWAAT_V$OCT_C		174	-0.2541562	-0.8848394	0.64615387	0.77788585	1	2526	tags=26%, list=23%, signal=33%
CAGTGTT,MIR-141,MIR-200A	CAGTGTT,MIR-141,MIR-200A		160	-0.22796015	-0.8844725	0.75	0.77730453	1	1695	tags=15%, list=15%, signal=17%
V$HMX1_01	V$HMX1_01		20	-0.3495851	-0.88280207	0.65625	0.77938116	1	2157	tags=25%, list=19%, signal=31%
ACAACCT,MIR-453	ACAACCT,MIR-453		18	-0.32195553	-0.8816494	0.62711865	0.7806827	1	861	tags=17%, list=8%, signal=18%
CCANNAGRKGGC_UNKNOWN	CCANNAGRKGGC_UNKNOWN		55	-0.30199233	-0.8802863	0.6060606	0.78236	1	925	tags=15%, list=8%, signal=16%
V$STAT6_01	V$STAT6_01		115	-0.2567944	-0.8787662	0.71875	0.78502005	1	2615	tags=29%, list=23%, signal=37%
V$SRF_Q5_01	V$SRF_Q5_01		116	-0.27390632	-0.8773117	0.64285713	0.78688794	1	1796	tags=20%, list=16%, signal=23%
V$PAX8_B	V$PAX8_B		45	-0.28377876	-0.87254745	0.6229508	0.7959485	1	3276	tags=36%, list=29%, signal=50%
V$SREBP1_02	V$SREBP1_02		47	-0.29788405	-0.8704879	0.64179105	0.79978764	1	3292	tags=38%, list=29%, signal=54%
V$TEF_Q6	V$TEF_Q6		111	-0.2620256	-0.8697678	0.75	0.7997471	1	3641	tags=40%, list=33%, signal=58%
TGGTGCT,MIR-29A,MIR-29B,MIR-29C	TGGTGCT,MIR-29A,MIR-29B,MIR-29C		251	-0.2132713	-0.8685752	0.6037736	0.80093294	1	2240	tags=19%, list=20%, signal=23%
YAATNANRNNNCAG_UNKNOWN	YAATNANRNNNCAG_UNKNOWN		33	-0.28805193	-0.86838704	0.6545454	0.7996612	1	1559	tags=15%, list=14%, signal=18%
V$EGR3_01	V$EGR3_01		34	-0.24602005	-0.8657146	0.7090909	0.8036419	1	2048	tags=21%, list=18%, signal=25%
RRAGTTGT_UNKNOWN	RRAGTTGT_UNKNOWN		109	-0.2537261	-0.8629177	0.73770493	0.80847	1	2677	tags=28%, list=24%, signal=37%
TGCAAAC,MIR-452	TGCAAAC,MIR-452		55	-0.23950593	-0.8621651	0.70689654	0.80846244	1	2307	tags=22%, list=21%, signal=27%
GTATTAT,MIR-369-3P	GTATTAT,MIR-369-3P		96	-0.23856887	-0.8611773	0.71153843	0.8091061	1	1524	tags=14%, list=14%, signal=16%
CCTGTGA,MIR-513	CCTGTGA,MIR-513		63	-0.25282595	-0.8587664	0.69491524	0.8120628	1	3900	tags=37%, list=35%, signal=56%
V$ZF5_B	V$ZF5_B		117	-0.21351895	-0.85710305	0.6451613	0.81438637	1	3644	tags=37%, list=33%, signal=54%
V$PBX1_02	V$PBX1_02		67	-0.29286668	-0.85613495	0.6969697	0.81505567	1	1746	tags=19%, list=16%, signal=23%
YTAAYNGCT_UNKNOWN	YTAAYNGCT_UNKNOWN		77	-0.27465743	-0.85580367	0.6969697	0.81413114	1	2547	tags=32%, list=23%, signal=42%
RNCTGNYNRNCTGNY_UNKNOWN	RNCTGNYNRNCTGNY_UNKNOWN		31	-0.29802576	-0.8533383	0.74626863	0.81872463	1	1102	tags=10%, list=10%, signal=11%
ATTACAT,MIR-380-3P	ATTACAT,MIR-380-3P		43	-0.27000058	-0.852537	0.6909091	0.8189199	1	2682	tags=26%, list=24%, signal=34%
V$DR3_Q4	V$DR3_Q4		67	-0.24699235	-0.85085243	0.71428573	0.82127494	1	2460	tags=24%, list=22%, signal=30%
V$SP1_Q4_01	V$SP1_Q4_01		131	-0.21007861	-0.8496525	0.78688526	0.8222371	1	3917	tags=40%, list=35%, signal=60%
CTCCAAG,MIR-432	CTCCAAG,MIR-432		44	-0.24811234	-0.84852433	0.7017544	0.8230213	1	3810	tags=43%, list=34%, signal=65%
V$HSF2_01	V$HSF2_01		116	-0.24622594	-0.8448794	0.6935484	0.8300221	1	2895	tags=28%, list=26%, signal=38%
RACCACAR_V$AML_Q6	RACCACAR_V$AML_Q6		138	-0.24515246	-0.8447924	0.7692308	0.82852876	1	3093	tags=31%, list=28%, signal=43%
V$MAF_Q6	V$MAF_Q6		144	-0.23029251	-0.8446178	0.73913044	0.82775736	1	2113	tags=19%, list=19%, signal=23%
AGCYRWTTC_UNKNOWN	AGCYRWTTC_UNKNOWN		56	-0.27353463	-0.84381735	0.6666667	0.82844853	1	1991	tags=23%, list=18%, signal=28%
GTTATAT,MIR-410	GTTATAT,MIR-410		48	-0.2764293	-0.8409177	0.6862745	0.83443165	1	805	tags=10%, list=7%, signal=11%
V$OCT_C	V$OCT_C		129	-0.2505489	-0.8401659	0.6818182	0.8344082	1	2450	tags=25%, list=22%, signal=31%
GCGNNANTTCC_UNKNOWN	GCGNNANTTCC_UNKNOWN		63	-0.2109089	-0.8395476	0.7058824	0.8343374	1	2995	tags=25%, list=27%, signal=34%
V$IRF2_01	V$IRF2_01		55	-0.27383432	-0.83861595	0.6769231	0.8346257	1	2369	tags=31%, list=21%, signal=39%
CCTGCTG,MIR-214	CCTGCTG,MIR-214		117	-0.2173622	-0.83822787	0.70689654	0.8343446	1	3874	tags=38%, list=35%, signal=57%
RGAGGAARY_V$PU1_Q6	RGAGGAARY_V$PU1_Q6		237	-0.23762874	-0.8371289	0.7741935	0.83494025	1	3093	tags=32%, list=28%, signal=44%
V$HMGIY_Q6	V$HMGIY_Q6		117	-0.25145933	-0.836221	0.75714284	0.8356516	1	3448	tags=43%, list=31%, signal=61%
V$PAX2_01	V$PAX2_01		20	-0.2858275	-0.8359432	0.71666664	0.8344324	1	3149	tags=35%, list=28%, signal=49%
V$SRF_Q4	V$SRF_Q4		115	-0.25934768	-0.83469373	0.75	0.83579904	1	1796	tags=20%, list=16%, signal=24%
GTGGGTGK_UNKNOWN	GTGGGTGK_UNKNOWN		149	-0.23525715	-0.83464426	0.8169014	0.8343006	1	974	tags=11%, list=9%, signal=12%
GACTGTT,MIR-212,MIR-132	GACTGTT,MIR-212,MIR-132		78	-0.22620232	-0.8332767	0.7234042	0.8361359	1	1149	tags=12%, list=10%, signal=13%
V$NFAT_Q6	V$NFAT_Q6		125	-0.23982604	-0.830525	0.7627119	0.840943	1	3849	tags=37%, list=34%, signal=55%
V$P53_02	V$P53_02		112	-0.22837096	-0.8304695	0.7627119	0.83943635	1	2887	tags=29%, list=26%, signal=38%
V$AP1_Q6	V$AP1_Q6		130	-0.22545229	-0.82996684	0.7910448	0.8389479	1	3004	tags=30%, list=27%, signal=41%
TTGGAGA,MIR-515-5P,MIR-519E	TTGGAGA,MIR-515-5P,MIR-519E		68	-0.22510675	-0.8289826	0.7118644	0.8394993	1	2168	tags=19%, list=19%, signal=24%
ACTGTAG,MIR-139	ACTGTAG,MIR-139		66	-0.23144063	-0.82877547	0.8301887	0.8384343	1	3398	tags=32%, list=30%, signal=45%
V$STAT6_02	V$STAT6_02		126	-0.23862273	-0.8280024	0.7241379	0.8384502	1	3860	tags=37%, list=34%, signal=56%
GCAAAAA,MIR-129	GCAAAAA,MIR-129		76	-0.2265236	-0.8267539	0.75757575	0.84004885	1	3031	tags=30%, list=27%, signal=41%
V$SRF_C	V$SRF_C		116	-0.25000116	-0.82546484	0.7592593	0.8411992	1	1833	tags=19%, list=16%, signal=22%
AGGGCCA,MIR-328	AGGGCCA,MIR-328		44	-0.25343668	-0.8224344	0.7894737	0.8460661	1	2935	tags=27%, list=26%, signal=37%
V$E2F_Q4	V$E2F_Q4		102	-0.22956434	-0.82234585	0.6981132	0.84461254	1	3378	tags=31%, list=30%, signal=45%
GGGGCCC,MIR-296	GGGGCCC,MIR-296		37	-0.26243058	-0.8216022	0.70689654	0.84435576	1	1181	tags=14%, list=11%, signal=15%
V$AP1_01	V$AP1_01		147	-0.22869964	-0.8205295	0.8181818	0.84541416	1	2837	tags=28%, list=25%, signal=37%
ACTGCCT,MIR-34B	ACTGCCT,MIR-34B		111	-0.20315187	-0.82001406	0.7966102	0.8448763	1	2146	tags=20%, list=19%, signal=24%
GACAGGG,MIR-339	GACAGGG,MIR-339		31	-0.27959552	-0.8196007	0.73015875	0.8444434	1	1073	tags=19%, list=10%, signal=21%
CTGAGCC,MIR-24	CTGAGCC,MIR-24		123	-0.19642295	-0.819483	0.73015875	0.8432075	1	3658	tags=28%, list=33%, signal=42%
AATGGAG,MIR-136	AATGGAG,MIR-136		41	-0.25290972	-0.81671154	0.7352941	0.84722996	1	1577	tags=15%, list=14%, signal=17%
V$PR_02	V$PR_02		72	-0.24985461	-0.8159936	0.7627119	0.8467652	1	3102	tags=33%, list=28%, signal=46%
V$FOXO3_01	V$FOXO3_01		107	-0.23944376	-0.81396574	0.75	0.8494261	1	1015	tags=11%, list=9%, signal=12%
V$PPARA_01	V$PPARA_01		21	-0.31482434	-0.81383514	0.71428573	0.8481964	1	2271	tags=33%, list=20%, signal=42%
GTGCCAA,MIR-96	GTGCCAA,MIR-96		160	-0.20833787	-0.81194645	0.75384617	0.8503944	1	3197	tags=29%, list=29%, signal=41%
GTGCAAT,MIR-25,MIR-32,MIR-92,MIR-363,MIR-367	GTGCAAT,MIR-25,MIR-32,MIR-92,MIR-363,MIR-367		159	-0.20888981	-0.81175566	0.7586207	0.84921825	1	1791	tags=14%, list=16%, signal=16%
CTCAAGA,MIR-526B	CTCAAGA,MIR-526B		38	-0.26018617	-0.81108296	0.70689654	0.84903646	1	1991	tags=24%, list=18%, signal=29%
V$CART1_01	V$CART1_01		97	-0.25634807	-0.8103649	0.82608694	0.84874344	1	2895	tags=31%, list=26%, signal=41%
V$AP1FJ_Q2	V$AP1FJ_Q2		145	-0.21508871	-0.80896527	0.8153846	0.850313	1	3282	tags=34%, list=29%, signal=47%
GCATTTG,MIR-105	GCATTTG,MIR-105		85	-0.23901886	-0.8069519	0.7209302	0.8529945	1	1432	tags=13%, list=13%, signal=15%
CTGTTAC,MIR-194	CTGTTAC,MIR-194		48	-0.22479337	-0.80669177	0.71428573	0.851846	1	2550	tags=19%, list=23%, signal=24%
V$IK3_01	V$IK3_01		112	-0.2283029	-0.8047531	0.8769231	0.8549102	1	3015	tags=29%, list=27%, signal=39%
ATTCTTT,MIR-186	ATTCTTT,MIR-186		128	-0.20708139	-0.80384326	0.8135593	0.85507786	1	3095	tags=27%, list=28%, signal=36%
V$AP2_Q6_01	V$AP2_Q6_01		124	-0.2056889	-0.80358166	0.75409836	0.85411125	1	3638	tags=27%, list=32%, signal=40%
V$SP1_01	V$SP1_01		126	-0.21088226	-0.8024328	0.8064516	0.8555156	1	3662	tags=37%, list=33%, signal=54%
CRGAARNNNNCGA_UNKNOWN	CRGAARNNNNCGA_UNKNOWN		25	-0.25719294	-0.79834116	0.74545455	0.86395025	1	14	tags=4%, list=0%, signal=4%
V$AREB6_03	V$AREB6_03		111	-0.22285947	-0.79714483	0.8194444	0.8646701	1	2214	tags=22%, list=20%, signal=27%
V$FOXO4_01	V$FOXO4_01		108	-0.22129773	-0.7952044	0.78571427	0.86829805	1	3987	tags=33%, list=36%, signal=51%
GCACCTT,MIR-18A,MIR-18B	GCACCTT,MIR-18A,MIR-18B		53	-0.21296334	-0.7937639	0.7719298	0.8697939	1	3475	tags=30%, list=31%, signal=44%
V$E2F_Q6	V$E2F_Q6		101	-0.22097012	-0.79173905	0.71153843	0.87248456	1	3378	tags=31%, list=30%, signal=44%
V$PPARA_02	V$PPARA_02		61	-0.2455587	-0.7910974	0.80597013	0.872086	1	1711	tags=18%, list=15%, signal=21%
V$STAT5B_01	V$STAT5B_01		125	-0.22907405	-0.7891104	0.8181818	0.87488866	1	2710	tags=30%, list=24%, signal=40%
V$ATF_01	V$ATF_01		128	-0.20136172	-0.7888424	0.8507463	0.8736679	1	1237	tags=13%, list=11%, signal=15%
AACTGAC,MIR-223	AACTGAC,MIR-223		54	-0.23438671	-0.7877032	0.8909091	0.874621	1	2562	tags=22%, list=23%, signal=29%
ACATTCC,MIR-1,MIR-206	ACATTCC,MIR-1,MIR-206		140	-0.20189638	-0.78726214	0.7647059	0.873895	1	2240	tags=17%, list=20%, signal=21%
V$ATF1_Q6	V$ATF1_Q6		124	-0.22054888	-0.78550106	0.8382353	0.8750652	1	2879	tags=29%, list=26%, signal=39%
GCAAGAC,MIR-431	GCAAGAC,MIR-431		22	-0.28826922	-0.7840931	0.8269231	0.87626183	1	2236	tags=23%, list=20%, signal=28%
TAATGTG,MIR-323	TAATGTG,MIR-323		78	-0.21087326	-0.7820798	0.7368421	0.8788631	1	4159	tags=42%, list=37%, signal=67%
V$STAT5A_02	V$STAT5A_02		66	-0.23425514	-0.7797083	0.86440676	0.8815947	1	3443	tags=38%, list=31%, signal=54%
V$CREBP1_01	V$CREBP1_01		77	-0.22066224	-0.7795358	0.84126985	0.8805009	1	1230	tags=13%, list=11%, signal=14%
AAGCACT,MIR-520F	AAGCACT,MIR-520F		102	-0.19472633	-0.77863514	0.76	0.881037	1	2444	tags=24%, list=22%, signal=30%
V$NRF1_Q6	V$NRF1_Q6		117	-0.16603008	-0.7737724	0.76	0.8895242	1	3598	tags=31%, list=32%, signal=45%
RGAANNTTC_V$HSF1_01	RGAANNTTC_V$HSF1_01		209	-0.21066749	-0.7736194	0.8888889	0.8882802	1	1979	tags=18%, list=18%, signal=21%
V$TAXCREB_01	V$TAXCREB_01		70	-0.21962813	-0.7689279	0.754717	0.8957183	1	2775	tags=27%, list=25%, signal=36%
V$ZIC3_01	V$ZIC3_01		137	-0.22318004	-0.7682706	0.8873239	0.8952656	1	2513	tags=23%, list=22%, signal=30%
V$SP1_Q2_01	V$SP1_Q2_01		122	-0.19645226	-0.7680869	0.86153847	0.8940333	1	3764	tags=36%, list=34%, signal=54%
CTGYNNCTYTAA_UNKNOWN	CTGYNNCTYTAA_UNKNOWN		37	-0.25773466	-0.7666981	0.875	0.8953905	1	835	tags=14%, list=7%, signal=15%
V$HLF_01	V$HLF_01		113	-0.21882536	-0.7635351	0.890625	0.8991678	1	3146	tags=33%, list=28%, signal=45%
V$P53_DECAMER_Q2	V$P53_DECAMER_Q2		126	-0.19819602	-0.76340187	0.8428571	0.8978148	1	675	tags=7%, list=6%, signal=8%
TGCTGCT,MIR-15A,MIR-16,MIR-15B,MIR-195,MIR-424,MIR-497	TGCTGCT,MIR-15A,MIR-16,MIR-15B,MIR-195,MIR-424,MIR-497		295	-0.18399067	-0.76299536	0.86440676	0.8970853	1	1932	tags=15%, list=17%, signal=18%
ACAWNRNSRCGG_UNKNOWN	ACAWNRNSRCGG_UNKNOWN		41	-0.19761848	-0.7628394	0.7619048	0.8958303	1	2033	tags=12%, list=18%, signal=15%
CAGCAGG,MIR-370	CAGCAGG,MIR-370		74	-0.20214671	-0.7603512	0.8545455	0.8985929	1	1270	tags=11%, list=11%, signal=12%
CTTGTAT,MIR-381	CTTGTAT,MIR-381		96	-0.20229638	-0.7603005	0.8333333	0.89708406	1	2194	tags=19%, list=20%, signal=23%
CGTSACG_V$PAX3_B	CGTSACG_V$PAX3_B		61	-0.1958011	-0.759288	0.81666666	0.8974452	1	3299	tags=28%, list=29%, signal=39%
V$OCT1_Q5_01	V$OCT1_Q5_01		122	-0.226635	-0.755414	0.90625	0.9026041	1	2450	tags=25%, list=22%, signal=31%
GTGACGY_V$E4F1_Q6	GTGACGY_V$E4F1_Q6		316	-0.16429286	-0.754182	0.9166667	0.9040114	1	4080	tags=36%, list=36%, signal=55%
GGCNRNWCTTYS_UNKNOWN	GGCNRNWCTTYS_UNKNOWN		39	-0.20106566	-0.7539229	0.8	0.9030893	1	3344	tags=28%, list=30%, signal=40%
AAGWWRNYGGC_UNKNOWN	AAGWWRNYGGC_UNKNOWN		50	-0.18577805	-0.7535633	0.8301887	0.9022482	1	4940	tags=48%, list=44%, signal=86%
ATGTACA,MIR-493	ATGTACA,MIR-493		142	-0.19423944	-0.7535481	0.85714287	0.9007112	1	2283	tags=19%, list=20%, signal=24%
TGCCTTA,MIR-124A	TGCCTTA,MIR-124A		285	-0.17617197	-0.752403	0.8852459	0.90123445	1	2939	tags=23%, list=26%, signal=30%
V$USF2_Q6	V$USF2_Q6		126	-0.17903163	-0.7485108	0.98245615	0.9066312	1	3662	tags=33%, list=33%, signal=49%
TGTYNNNNNRGCARM_UNKNOWN	TGTYNNNNNRGCARM_UNKNOWN		27	-0.2394183	-0.74804914	0.8333333	0.9059635	1	1318	tags=15%, list=12%, signal=17%
V$E2F1_Q6	V$E2F1_Q6		103	-0.20344739	-0.7471828	0.7708333	0.9057075	1	3378	tags=29%, list=30%, signal=41%
V$IK1_01	V$IK1_01		139	-0.20130688	-0.74317735	0.9117647	0.91114396	1	3599	tags=34%, list=32%, signal=49%
V$EGR2_01	V$EGR2_01		85	-0.20566088	-0.74085563	0.84210527	0.9141728	1	3009	tags=27%, list=27%, signal=37%
V$MZF1_02	V$MZF1_02		110	-0.19281234	-0.73996854	0.8730159	0.91410416	1	2837	tags=25%, list=25%, signal=33%
TGTTTAC,MIR-30A-5P,MIR-30C,MIR-30D,MIR-30B,MIR-30E-5P	TGTTTAC,MIR-30A-5P,MIR-30C,MIR-30D,MIR-30B,MIR-30E-5P		295	-0.18788394	-0.73863333	0.9285714	0.9162679	1	3204	tags=26%, list=29%, signal=35%
V$YY1_02	V$YY1_02		113	-0.16282931	-0.73843384	0.8367347	0.91526645	1	1840	tags=11%, list=16%, signal=13%
GAGCTGG,MIR-337	GAGCTGG,MIR-337		76	-0.19341213	-0.73787886	0.82758623	0.9149043	1	2951	tags=22%, list=26%, signal=30%
AACWWCAANK_UNKNOWN	AACWWCAANK_UNKNOWN		70	-0.21299109	-0.7369312	0.87096775	0.9147954	1	3089	tags=26%, list=28%, signal=35%
V$USF_C	V$USF_C		137	-0.17537513	-0.7347584	0.9166667	0.91697747	1	3804	tags=31%, list=34%, signal=47%
TTTGCAC,MIR-19A,MIR-19B	TTTGCAC,MIR-19A,MIR-19B		245	-0.18078281	-0.7342273	0.90909094	0.9162005	1	2449	tags=19%, list=22%, signal=24%
ATAGGAA,MIR-202	ATAGGAA,MIR-202		52	-0.21104716	-0.7325256	0.86	0.91723925	1	2463	tags=17%, list=22%, signal=22%
TTGCACT,MIR-130A,MIR-301,MIR-130B	TTGCACT,MIR-130A,MIR-301,MIR-130B		179	-0.18500368	-0.7299061	0.9056604	0.9197124	1	3357	tags=28%, list=30%, signal=39%
V$MZF1_01	V$MZF1_01		111	-0.21317276	-0.7236274	0.9354839	0.92782843	1	1842	tags=14%, list=16%, signal=17%
GGTGTGT,MIR-329	GGTGTGT,MIR-329		44	-0.21214089	-0.7226123	0.7592593	0.9278494	1	3167	tags=30%, list=28%, signal=41%
GCCATNTTG_V$YY1_Q6	GCCATNTTG_V$YY1_Q6		200	-0.14374256	-0.7221107	0.9230769	0.92700696	1	4505	tags=38%, list=40%, signal=62%
V$ZF5_01	V$ZF5_01		123	-0.19686182	-0.72087693	0.8333333	0.9276066	1	3671	tags=33%, list=33%, signal=49%
CCCAGAG,MIR-326	CCCAGAG,MIR-326		78	-0.19841307	-0.7200248	0.8833333	0.92728513	1	3872	tags=33%, list=35%, signal=51%
V$PAX3_B	V$PAX3_B		44	-0.20650788	-0.7194168	0.8305085	0.92655283	1	398	tags=7%, list=4%, signal=7%
V$MYOGNF1_01	V$MYOGNF1_01		20	-0.2737982	-0.71732235	0.8867925	0.9285536	1	2658	tags=40%, list=24%, signal=52%
GTTAAAG,MIR-302B	GTTAAAG,MIR-302B		38	-0.23043515	-0.7152783	0.84745765	0.929807	1	3095	tags=29%, list=28%, signal=40%
CCAWNWWNNNGGC_UNKNOWN	CCAWNWWNNNGGC_UNKNOWN		32	-0.19474594	-0.7132856	0.9166667	0.9312153	1	1887	tags=19%, list=17%, signal=22%
V$E2F1_Q6_01	V$E2F1_Q6_01		112	-0.18861239	-0.71094537	0.8627451	0.9332083	1	4218	tags=37%, list=38%, signal=58%
V$CREB_02	V$CREB_02		122	-0.1742697	-0.70911247	0.89830506	0.93394053	1	3398	tags=28%, list=30%, signal=40%
TTCNRGNNNNTTC_V$HSF_Q6	TTCNRGNNNNTTC_V$HSF_Q6		75	-0.20388104	-0.70802313	0.9259259	0.9340596	1	1644	tags=15%, list=15%, signal=17%
GGARNTKYCCA_UNKNOWN	GGARNTKYCCA_UNKNOWN		36	-0.21862425	-0.70776653	0.89705884	0.93278205	1	2165	tags=19%, list=19%, signal=24%
V$OCT1_B	V$OCT1_B		125	-0.21047695	-0.70678395	0.921875	0.9327704	1	2450	tags=24%, list=22%, signal=30%
V$AP1_Q4	V$AP1_Q4		137	-0.18278505	-0.7064642	0.9516129	0.93173516	1	3197	tags=31%, list=29%, signal=42%
YKACATTT_UNKNOWN	YKACATTT_UNKNOWN		121	-0.17799906	-0.70618564	0.9848485	0.93066597	1	3459	tags=29%, list=31%, signal=41%
V$STAT4_01	V$STAT4_01		133	-0.22229546	-0.7041824	0.93650794	0.9329708	1	3867	tags=39%, list=35%, signal=59%
TTTGCAG,MIR-518A-2	TTTGCAG,MIR-518A-2		98	-0.18017721	-0.702484	0.8596491	0.93366855	1	58	tags=3%, list=1%, signal=3%
AACTGGA,MIR-145	AACTGGA,MIR-145		117	-0.17669082	-0.69901663	0.8596491	0.93656147	1	2496	tags=19%, list=22%, signal=24%
V$PR_01	V$PR_01		68	-0.22147474	-0.69875693	0.9076923	0.93561107	1	2345	tags=24%, list=21%, signal=30%
V$NRF2_01	V$NRF2_01		121	-0.1600327	-0.6952658	0.8909091	0.93897927	1	4335	tags=33%, list=39%, signal=53%
V$OSF2_Q6	V$OSF2_Q6		134	-0.18939747	-0.6904679	0.93939394	0.9441308	1	2376	tags=22%, list=21%, signal=27%
ARGGGTTAA_UNKNOWN	ARGGGTTAA_UNKNOWN		69	-0.19840996	-0.68955356	0.94827586	0.94372374	1	2782	tags=23%, list=25%, signal=31%
ACCAATC,MIR-509	ACCAATC,MIR-509		19	-0.2586346	-0.68851566	0.82258064	0.9434185	1	3031	tags=37%, list=27%, signal=50%
ACTTTAT,MIR-142-5P	ACTTTAT,MIR-142-5P		150	-0.17570542	-0.6872716	0.9298246	0.943189	1	3280	tags=27%, list=29%, signal=38%
V$USF_01	V$USF_01		109	-0.15989126	-0.6865564	0.9661017	0.94256765	1	3610	tags=27%, list=32%, signal=39%
CTCTGGA,MIR-520A,MIR-525	CTCTGGA,MIR-520A,MIR-525		80	-0.19383255	-0.6833851	0.9423077	0.9454593	1	2083	tags=16%, list=19%, signal=20%
V$AR_02	V$AR_02		19	-0.24898253	-0.6819357	0.84745765	0.9463492	1	3374	tags=42%, list=30%, signal=60%
TAGCTTT,MIR-9	TAGCTTT,MIR-9		127	-0.18829994	-0.6786844	0.9285714	0.9485525	1	1656	tags=14%, list=15%, signal=16%
V$ETS2_B	V$ETS2_B		144	-0.19530232	-0.67851925	0.9259259	0.94728696	1	2879	tags=24%, list=26%, signal=32%
ATGTTAA,MIR-302C	ATGTTAA,MIR-302C		126	-0.18324248	-0.6707923	0.95	0.95332134	1	2413	tags=19%, list=22%, signal=24%
V$STAT3_02	V$STAT3_02		63	-0.19600627	-0.6673339	0.9423077	0.95521986	1	2007	tags=19%, list=18%, signal=23%
ACACTCC,MIR-122A	ACACTCC,MIR-122A		43	-0.1768653	-0.66650254	0.8518519	0.9546686	1	1128	tags=9%, list=10%, signal=10%
ATCMNTCCGY_UNKNOWN	ATCMNTCCGY_UNKNOWN		23	-0.2062206	-0.66129076	0.86538464	0.9579517	1	4065	tags=39%, list=36%, signal=61%
V$COREBINDINGFACTOR_Q6	V$COREBINDINGFACTOR_Q6		138	-0.1994508	-0.65855825	1	0.95956427	1	2376	tags=21%, list=21%, signal=26%
CCAATNNSNNNGCG_UNKNOWN	CCAATNNSNNNGCG_UNKNOWN		28	-0.2089372	-0.6571111	0.95238096	0.960099	1	4065	tags=39%, list=36%, signal=62%
V$PEA3_Q6	V$PEA3_Q6		117	-0.1994143	-0.65655774	0.9166667	0.9590895	1	3209	tags=28%, list=29%, signal=39%
V$HTF_01	V$HTF_01		28	-0.2032376	-0.6544391	0.9464286	0.95884705	1	1745	tags=18%, list=16%, signal=21%
TCCAGAT,MIR-516-5P	TCCAGAT,MIR-516-5P		50	-0.18377087	-0.6458665	0.9298246	0.9657168	1	2825	tags=24%, list=25%, signal=32%
ATACTGT,MIR-144	ATACTGT,MIR-144		107	-0.18822084	-0.6453258	0.9622642	0.9644561	1	3057	tags=27%, list=27%, signal=37%
ATGGYGGA_UNKNOWN	ATGGYGGA_UNKNOWN		43	-0.16548385	-0.64380777	0.9310345	0.96392006	1	3801	tags=30%, list=34%, signal=46%
V$TFIIA_Q6	V$TFIIA_Q6		137	-0.17847054	-0.64073396	1	0.9645632	1	1154	tags=10%, list=10%, signal=11%
AGTCAGC,MIR-345	AGTCAGC,MIR-345		27	-0.20644592	-0.6374143	0.92156863	0.9668772	1	1893	tags=19%, list=17%, signal=22%
V$CETS1P54_01	V$CETS1P54_01		128	-0.14808644	-0.6368664	0.88461536	0.9656472	1	4340	tags=38%, list=39%, signal=61%
CCAWYNNGAAR_UNKNOWN	CCAWYNNGAAR_UNKNOWN		61	-0.1756857	-0.63495713	0.984127	0.96578926	1	1867	tags=11%, list=17%, signal=14%
V$LXR_DR4_Q3	V$LXR_DR4_Q3		46	-0.19850188	-0.622712	0.9491525	0.97216594	1	2903	tags=26%, list=26%, signal=35%
CCCACAT,MIR-299-3P	CCCACAT,MIR-299-3P		25	-0.22089775	-0.62226206	0.96	0.9708425	1	4018	tags=52%, list=36%, signal=81%
WCTCNATGGY_UNKNOWN	WCTCNATGGY_UNKNOWN		30	-0.17745864	-0.61890554	0.96428573	0.9710464	1	4595	tags=37%, list=41%, signal=62%
GCTGAGT,MIR-512-5P	GCTGAGT,MIR-512-5P		29	-0.18214276	-0.61333025	0.9285714	0.9742643	1	3115	tags=24%, list=28%, signal=33%
CTATGCA,MIR-153	CTATGCA,MIR-153		107	-0.16418733	-0.59487146	1	0.9822524	1	1328	tags=9%, list=12%, signal=11%
ATAACCT,MIR-154	ATAACCT,MIR-154		35	-0.17113642	-0.5846454	0.9230769	0.98386866	1	4978	tags=57%, list=44%, signal=103%
TCTGATA,MIR-361	TCTGATA,MIR-361		47	-0.16022646	-0.5528505	1	0.99111694	1	4971	tags=53%, list=44%, signal=95%
