# Supplementary material for: A genomic analysis of mouse models of breast cancer reveals molecular features of mouse models and relationships to human breast cancer
Source: Breast Cancer Res. 2014 Jun 5;16(3):R59. doi: 10.1186/bcr3672 (PMC4078930; doi:10.1186/bcr3672)
Supplement: Additional file 11 — GSEA for mouse models compared to all other models or to mammary gland development. Listed by model. [file bcr3672-S11.zip › AdditionalFile11/ATX/Vs_all_other_models/C3/Upregulated_in_ATX_vs_other_models.txt]

NAME	GS<br> follow link to MSigDB	GS DETAILS	SIZE	ES	NES	NOM p-val	FDR q-val	FWER p-val	RANK AT MAX	LEADING EDGE
GGGNNTTTCC_V$NFKB_Q6_01	GGGNNTTTCC_V$NFKB_Q6_01	Details ...	69	0.40855414	1.3239765	0.11627907	1	0.9	1142	tags=29%, list=10%, signal=32%
V$CREB_Q2_01	V$CREB_Q2_01	Details ...	101	0.30808488	1.2782364	0.10810811	1	0.9	1125	tags=20%, list=10%, signal=22%
GTAAACC,MIR-299-5P	GTAAACC,MIR-299-5P	Details ...	31	0.3733849	1.2030759	0.25581396	1	0.91	2117	tags=32%, list=19%, signal=40%
V$CREB_Q4_01	V$CREB_Q4_01	Details ...	103	0.2761707	1.1572398	0.22857143	1	0.92	1125	tags=17%, list=10%, signal=18%
V$SRF_01	V$SRF_01	Details ...	37	0.35665017	1.1552393	0.21276596	1	0.92	479	tags=19%, list=4%, signal=20%
V$SPZ1_01	V$SPZ1_01	Details ...	127	0.25938624	1.153285	0.19512194	1	0.92	1200	tags=20%, list=11%, signal=22%
V$STAT_Q6	V$STAT_Q6	Details ...	133	0.2685205	1.1348711	0.22222222	1	0.93	951	tags=17%, list=8%, signal=18%
CGGAARNGGCNG_UNKNOWN	CGGAARNGGCNG_UNKNOWN	Details ...	25	0.3201391	1.1106302	0.3488372	1	0.95	2483	tags=28%, list=22%, signal=36%
SNACANNNYSYAGA_UNKNOWN	SNACANNNYSYAGA_UNKNOWN	Details ...	30	0.2837502	1.0998315	0.43137255	1	0.95	1328	tags=23%, list=12%, signal=26%
V$ETS_Q4	V$ETS_Q4	Details ...	130	0.27744028	1.088828	0.3043478	1	0.96	1504	tags=19%, list=13%, signal=22%
AAGGGAT,MIR-188	AAGGGAT,MIR-188	Details ...	41	0.30667454	1.08193	0.39534885	1	0.96	3517	tags=56%, list=31%, signal=81%
TCCAGAG,MIR-518C	TCCAGAG,MIR-518C	Details ...	69	0.27053508	1.0807298	0.3181818	1	0.96	1496	tags=22%, list=13%, signal=25%
V$NFKB_Q6	V$NFKB_Q6	Details ...	130	0.287174	1.0737567	0.25	1	0.96	2074	tags=29%, list=19%, signal=35%
GGCCAGT,MIR-193A,MIR-193B	GGCCAGT,MIR-193A,MIR-193B	Details ...	42	0.30592602	1.0650201	0.39534885	1	0.98	1987	tags=31%, list=18%, signal=37%
GACAATC,MIR-219	GACAATC,MIR-219	Details ...	74	0.2987778	1.061714	0.2972973	1	0.98	2997	tags=46%, list=27%, signal=62%
V$NFKAPPAB65_01	V$NFKAPPAB65_01	Details ...	123	0.27992985	1.0544997	0.33333334	1	0.98	1864	tags=25%, list=17%, signal=30%
WYAAANNRNNNGCG_UNKNOWN	WYAAANNRNNNGCG_UNKNOWN	Details ...	25	0.3487805	1.0453967	0.41935483	1	0.98	1589	tags=36%, list=14%, signal=42%
CACTTTG,MIR-520G,MIR-520H	CACTTTG,MIR-520G,MIR-520H	Details ...	118	0.24710156	1.0431552	0.35849056	1	0.98	1656	tags=23%, list=15%, signal=27%
V$CREBP1_Q2	V$CREBP1_Q2	Details ...	118	0.26229316	1.0393155	0.4	1	0.99	1125	tags=18%, list=10%, signal=20%
V$NFKB_Q6_01	V$NFKB_Q6_01	Details ...	113	0.27772373	1.0246415	0.375	1	1	2074	tags=29%, list=19%, signal=35%
V$CREL_01	V$CREL_01	Details ...	136	0.2611146	1.0233822	0.33333334	1	1	1864	tags=24%, list=17%, signal=29%
V$AHR_01	V$AHR_01	Details ...	39	0.25329068	0.99446803	0.46153846	1	1	1978	tags=26%, list=18%, signal=31%
V$CREB_Q3	V$CREB_Q3	Details ...	115	0.22639287	0.9864291	0.45238096	1	1	1240	tags=17%, list=11%, signal=18%
TTGCWCAAY_V$CEBPB_02	TTGCWCAAY_V$CEBPB_02	Details ...	36	0.29699287	0.98284984	0.5294118	1	1	2214	tags=36%, list=20%, signal=45%
GGCNKCCATNK_UNKNOWN	GGCNKCCATNK_UNKNOWN	Details ...	57	0.24606231	0.9798168	0.4680851	1	1	2694	tags=28%, list=24%, signal=37%
V$CEBP_Q2_01	V$CEBP_Q2_01	Details ...	139	0.26434052	0.9759817	0.43243244	1	1	1057	tags=17%, list=9%, signal=18%
GTTNYYNNGGTNA_UNKNOWN	GTTNYYNNGGTNA_UNKNOWN	Details ...	33	0.2765878	0.9706884	0.47058824	1	1	2521	tags=30%, list=23%, signal=39%
ACAGGGT,MIR-10A,MIR-10B	ACAGGGT,MIR-10A,MIR-10B	Details ...	64	0.27726454	0.9704283	0.5	1	1	1379	tags=17%, list=12%, signal=19%
CTAGGAA,MIR-384	CTAGGAA,MIR-384	Details ...	31	0.31271654	0.96887904	0.5531915	1	1	705	tags=19%, list=6%, signal=21%
V$ETS1_B	V$ETS1_B	Details ...	128	0.25520876	0.96850437	0.525	1	1	1458	tags=20%, list=13%, signal=22%
GGGATGC,MIR-324-5P	GGGATGC,MIR-324-5P	Details ...	24	0.3012051	0.9649104	0.5	1	1	774	tags=21%, list=7%, signal=22%
TGACGTCA_V$ATF3_Q6	TGACGTCA_V$ATF3_Q6	Details ...	107	0.24677697	0.9586732	0.5294118	1	1	1125	tags=18%, list=10%, signal=20%
V$CEBPA_01	V$CEBPA_01	Details ...	119	0.26662377	0.95841056	0.55	1	1	817	tags=15%, list=7%, signal=16%
V$AREB6_01	V$AREB6_01	Details ...	127	0.24616468	0.95675826	0.516129	1	1	1638	tags=22%, list=15%, signal=26%
TACTTGA,MIR-26A,MIR-26B	TACTTGA,MIR-26A,MIR-26B	Details ...	144	0.24902286	0.95596236	0.52272725	1	1	1833	tags=26%, list=16%, signal=31%
GCACTTT,MIR-17-5P,MIR-20A,MIR-106A,MIR-106B,MIR-20B,MIR-519D	GCACTTT,MIR-17-5P,MIR-20A,MIR-106A,MIR-106B,MIR-20B,MIR-519D	Details ...	272	0.21912147	0.9518542	0.5	1	1	1612	tags=19%, list=14%, signal=21%
V$ATF_B	V$ATF_B	Details ...	93	0.25522703	0.93551356	0.6666667	1	1	660	tags=15%, list=6%, signal=16%
V$CREBP1CJUN_01	V$CREBP1CJUN_01	Details ...	119	0.23620303	0.935217	0.55263156	1	1	1125	tags=17%, list=10%, signal=18%
ACATATC,MIR-190	ACATATC,MIR-190	Details ...	26	0.31322956	0.9340877	0.5	1	1	1622	tags=31%, list=14%, signal=36%
V$ATF4_Q2	V$ATF4_Q2	Details ...	120	0.22519623	0.9281331	0.55263156	1	1	1199	tags=17%, list=11%, signal=18%
V$ELK1_01	V$ELK1_01	Details ...	124	0.21245229	0.91906095	0.68421054	1	1	2168	tags=27%, list=19%, signal=33%
V$NFKB_C	V$NFKB_C	Details ...	136	0.2328421	0.9144984	0.5	1	1	1837	tags=24%, list=16%, signal=28%
KMCATNNWGGA_UNKNOWN	KMCATNNWGGA_UNKNOWN	Details ...	35	0.2850799	0.91402125	0.6	1	1	1531	tags=31%, list=14%, signal=36%
V$AP2REP_01	V$AP2REP_01	Details ...	85	0.23922488	0.9116072	0.5952381	1	1	744	tags=13%, list=7%, signal=14%
V$CEBPB_02	V$CEBPB_02	Details ...	137	0.23524778	0.9028053	0.7352941	1	1	1210	tags=19%, list=11%, signal=21%
CCACACA,MIR-147	CCACACA,MIR-147	Details ...	36	0.26651666	0.9012799	0.627907	1	1	3587	tags=53%, list=32%, signal=77%
TTAYRTAA_V$E4BP4_01	TTAYRTAA_V$E4BP4_01	Details ...	107	0.24389426	0.9009024	0.6451613	1	1	1416	tags=21%, list=13%, signal=24%
V$BACH1_01	V$BACH1_01	Details ...	142	0.23646119	0.89894426	0.65625	1	1	1418	tags=19%, list=13%, signal=21%
V$CREB_01	V$CREB_01	Details ...	121	0.22299692	0.89668846	0.6666667	1	1	1125	tags=16%, list=10%, signal=17%
V$STAT_01	V$STAT_01	Details ...	133	0.23806977	0.8946626	0.6666667	1	1	1251	tags=20%, list=11%, signal=22%
CCGNMNNTNACG_UNKNOWN	CCGNMNNTNACG_UNKNOWN	Details ...	38	0.2281102	0.89062274	0.6037736	1	1	2254	tags=29%, list=20%, signal=36%
V$AP2_Q6	V$AP2_Q6	Details ...	127	0.19728543	0.8779613	0.64102566	1	1	1914	tags=21%, list=17%, signal=25%
TNCATNTCCYR_UNKNOWN	TNCATNTCCYR_UNKNOWN	Details ...	53	0.21465293	0.8765344	0.65	1	1	878	tags=13%, list=8%, signal=14%
TGTGTGA,MIR-377	TGTGTGA,MIR-377	Details ...	87	0.21247865	0.8718888	0.67391306	1	1	1868	tags=25%, list=17%, signal=30%
V$NFKAPPAB_01	V$NFKAPPAB_01	Details ...	125	0.23751524	0.864925	0.7105263	1	1	2140	tags=26%, list=19%, signal=32%
GTCAGGA,MIR-378	GTCAGGA,MIR-378	Details ...	28	0.28128743	0.8602625	0.65789473	1	1	1379	tags=25%, list=12%, signal=28%
V$CP2_02	V$CP2_02	Details ...	122	0.21397571	0.8589769	0.6875	1	1	1261	tags=15%, list=11%, signal=16%
V$AP2ALPHA_01	V$AP2ALPHA_01	Details ...	113	0.21652445	0.8555179	0.61538464	1	1	875	tags=13%, list=8%, signal=14%
ATGTAGC,MIR-221,MIR-222	ATGTAGC,MIR-221,MIR-222	Details ...	56	0.2689185	0.853606	0.6388889	1	1	1612	tags=23%, list=14%, signal=27%
V$PAX5_01	V$PAX5_01	Details ...	73	0.23010316	0.8507988	0.75757575	1	1	1956	tags=27%, list=17%, signal=33%
V$OCT1_01	V$OCT1_01		125	0.21700203	0.8490848	0.6666667	1	1	2129	tags=29%, list=19%, signal=35%
V$TEL2_Q6	V$TEL2_Q6		109	0.20449148	0.848559	0.72727275	1	1	1666	tags=18%, list=15%, signal=21%
V$NGFIC_01	V$NGFIC_01		113	0.19487493	0.8481864	0.6	1	1	1178	tags=14%, list=11%, signal=16%
V$OCT_Q6	V$OCT_Q6		119	0.22901769	0.84341395	0.71428573	1	1	2258	tags=31%, list=20%, signal=39%
GTACAGG,MIR-486	GTACAGG,MIR-486		33	0.25038028	0.8377221	0.68421054	1	1	2279	tags=30%, list=20%, signal=38%
AGGGCAG,MIR-18A	AGGGCAG,MIR-18A		62	0.2236852	0.83629316	0.7111111	1	1	1275	tags=19%, list=11%, signal=22%
V$WHN_B	V$WHN_B		121	0.20414126	0.8306296	0.7837838	1	1	1178	tags=17%, list=11%, signal=18%
ATAAGCT,MIR-21	ATAAGCT,MIR-21		69	0.2367011	0.83021104	0.68292683	1	1	1108	tags=16%, list=10%, signal=18%
V$USF_Q6_01	V$USF_Q6_01		103	0.20148267	0.8293696	0.8095238	1	1	737	tags=10%, list=7%, signal=10%
ATCTTGC,MIR-31	ATCTTGC,MIR-31		33	0.24530922	0.8271612	0.7837838	1	1	635	tags=15%, list=6%, signal=16%
ACCAAAG,MIR-9	ACCAAAG,MIR-9		255	0.18875687	0.8271609	0.7804878	1	1	2611	tags=30%, list=23%, signal=38%
AGTCTTA,MIR-499	AGTCTTA,MIR-499		34	0.26530924	0.82425576	0.68421054	1	1	3278	tags=56%, list=29%, signal=79%
TAGGTCA,MIR-192,MIR-215	TAGGTCA,MIR-192,MIR-215		23	0.27409798	0.81948215	0.67391306	1	1	3636	tags=52%, list=32%, signal=77%
V$AP2GAMMA_01	V$AP2GAMMA_01		119	0.20873776	0.817278	0.75	1	1	1914	tags=26%, list=17%, signal=31%
YRCCAKNNGNCGC_UNKNOWN	YRCCAKNNGNCGC_UNKNOWN		29	0.27260637	0.8156406	0.6315789	1	1	2880	tags=48%, list=26%, signal=65%
GCTCTTG,MIR-335	GCTCTTG,MIR-335		45	0.22765186	0.8151624	0.7209302	1	1	1057	tags=11%, list=9%, signal=12%
GAGCCAG,MIR-149	GAGCCAG,MIR-149		73	0.19300994	0.8145548	0.68292683	1	1	1379	tags=14%, list=12%, signal=16%
AGCACTT,MIR-93,MIR-302A,MIR-302B,MIR-302C,MIR-302D,MIR-372,MIR-373,MIR-520E,MIR-520A,MIR-526B,MIR-520B,MIR-520C,MIR-520D	AGCACTT,MIR-93,MIR-302A,MIR-302B,MIR-302C,MIR-302D,MIR-372,MIR-373,MIR-520E,MIR-520A,MIR-526B,MIR-520B,MIR-520C,MIR-520D		140	0.19369109	0.81373334	0.82608694	1	1	1612	tags=21%, list=14%, signal=24%
V$AML_Q6	V$AML_Q6		135	0.20813297	0.80710226	0.9354839	1	1	1296	tags=17%, list=12%, signal=19%
ACACTAC,MIR-142-3P	ACACTAC,MIR-142-3P		60	0.21018514	0.8048725	0.74418604	1	1	1584	tags=17%, list=14%, signal=19%
TCTAGAG,MIR-517	TCTAGAG,MIR-517		29	0.28462985	0.8048446	0.825	1	1	1549	tags=28%, list=14%, signal=32%
V$CREB_Q2	V$CREB_Q2		124	0.19298498	0.8028002	0.81578946	1	1	409	tags=8%, list=4%, signal=8%
V$BACH2_01	V$BACH2_01		140	0.1926389	0.8020988	0.90909094	1	1	1418	tags=16%, list=13%, signal=19%
CATTTCA,MIR-203	CATTTCA,MIR-203		129	0.19498299	0.79980665	0.8780488	1	1	1900	tags=19%, list=17%, signal=23%
V$VDR_Q3	V$VDR_Q3		112	0.20284608	0.79957515	0.78125	1	1	2194	tags=25%, list=20%, signal=31%
ACCATTT,MIR-522	ACCATTT,MIR-522		78	0.20845018	0.7965108	0.8636364	1	1	2052	tags=24%, list=18%, signal=30%
V$ZID_01	V$ZID_01		107	0.19755669	0.79365414	0.8378378	1	1	1894	tags=23%, list=17%, signal=28%
V$OCT1_07	V$OCT1_07		68	0.24029315	0.7933157	0.8108108	1	1	2193	tags=37%, list=20%, signal=45%
ATCATGA,MIR-433	ATCATGA,MIR-433		55	0.21079709	0.7925157	0.74	1	1	1310	tags=16%, list=12%, signal=18%
GGCNNMSMYNTTG_UNKNOWN	GGCNNMSMYNTTG_UNKNOWN		35	0.20539287	0.79152423	0.7346939	1	1	1688	tags=17%, list=15%, signal=20%
V$AP1_Q2_01	V$AP1_Q2_01		141	0.19975777	0.7865087	0.8888889	1	1	1622	tags=21%, list=14%, signal=25%
TGCTTTG,MIR-330	TGCTTTG,MIR-330		145	0.20157601	0.77575797	0.74285716	1	1	1708	tags=20%, list=15%, signal=23%
CAGGTCC,MIR-492	CAGGTCC,MIR-492		28	0.2401749	0.7746442	0.8333333	1	1	1467	tags=21%, list=13%, signal=25%
V$ZIC2_01	V$ZIC2_01		124	0.19992428	0.7709715	0.8611111	1	1	2217	tags=28%, list=20%, signal=35%
ACTGAAA,MIR-30A-3P,MIR-30E-3P	ACTGAAA,MIR-30A-3P,MIR-30E-3P		94	0.20828727	0.7668037	0.754717	1	1	2491	tags=34%, list=22%, signal=43%
V$CREB_Q4	V$CREB_Q4		115	0.19965114	0.76580864	0.8965517	1	1	878	tags=12%, list=8%, signal=13%
V$SP1_Q6_01	V$SP1_Q6_01		126	0.17774214	0.7634241	0.8095238	1	1	1178	tags=13%, list=11%, signal=15%
MYAATNNNNNNNGGC_UNKNOWN	MYAATNNNNNNNGGC_UNKNOWN		56	0.20756032	0.7626097	0.8292683	1	1	2566	tags=30%, list=23%, signal=39%
TGAATGT,MIR-181A,MIR-181B,MIR-181C,MIR-181D	TGAATGT,MIR-181A,MIR-181B,MIR-181C,MIR-181D		216	0.18267953	0.75811815	0.9347826	1	1	1543	tags=19%, list=14%, signal=22%
V$E4F1_Q6	V$E4F1_Q6		131	0.17673558	0.7541184	0.8684211	1	1	323	tags=6%, list=3%, signal=6%
GAGACTG,MIR-452	GAGACTG,MIR-452		44	0.19949216	0.75295913	0.8863636	1	1	1985	tags=27%, list=18%, signal=33%
ATGTTTC,MIR-494	ATGTTTC,MIR-494		79	0.19795391	0.749151	0.8095238	1	1	2941	tags=35%, list=26%, signal=48%
KCCGNSWTTT_UNKNOWN	KCCGNSWTTT_UNKNOWN		48	0.20427787	0.7470499	0.66	0.99866134	1	2045	tags=21%, list=18%, signal=25%
ATACCTC,MIR-202	ATACCTC,MIR-202		88	0.20133089	0.74427	0.86538464	0.9962622	1	1987	tags=24%, list=18%, signal=29%
V$AREB6_02	V$AREB6_02		129	0.18303287	0.730978	0.93333334	1	1	1638	tags=20%, list=15%, signal=23%
TTTGTAG,MIR-520D	TTTGTAG,MIR-520D		174	0.1752789	0.72788507	0.875	1	1	2715	tags=32%, list=24%, signal=41%
GGCKCATGS_UNKNOWN	GGCKCATGS_UNKNOWN		29	0.21933086	0.72301745	0.8666667	1	1	1026	tags=14%, list=9%, signal=15%
GTGCCTT,MIR-506	GTGCCTT,MIR-506		359	0.15840226	0.7223407	0.97727275	1	1	1841	tags=19%, list=16%, signal=23%
CAGTCAC,MIR-134	CAGTCAC,MIR-134		25	0.20887342	0.7195706	0.81632656	0.997469	1	1584	tags=20%, list=14%, signal=23%
V$NFMUE1_Q6	V$NFMUE1_Q6		118	0.1572654	0.71092856	0.7719298	1	1	1622	tags=16%, list=14%, signal=19%
V$MYC_Q2	V$MYC_Q2		97	0.17449388	0.70371026	0.95348835	1	1	1940	tags=21%, list=17%, signal=25%
GGAANCGGAANY_UNKNOWN	GGAANCGGAANY_UNKNOWN		52	0.16723286	0.6996579	0.84313726	1	1	2830	tags=33%, list=25%, signal=44%
V$LXR_Q3	V$LXR_Q3		34	0.2145988	0.69445485	0.83870965	0.9984826	1	1328	tags=18%, list=12%, signal=20%
CCAGGTT,MIR-490	CCAGGTT,MIR-490		27	0.19779266	0.69004416	0.8636364	0.9967729	1	1531	tags=19%, list=14%, signal=21%
TGCACTT,MIR-519C,MIR-519B,MIR-519A	TGCACTT,MIR-519C,MIR-519B,MIR-519A		209	0.16768326	0.6669694	0.9302326	1	1	1656	tags=18%, list=15%, signal=21%
V$NERF_Q2	V$NERF_Q2		125	0.17932259	0.6587682	0.95348835	1	1	1426	tags=17%, list=13%, signal=19%
V$PAX4_04	V$PAX4_04		106	0.1835056	0.65795535	0.94871795	1	1	1825	tags=23%, list=16%, signal=27%
V$ATF6_01	V$ATF6_01		63	0.16219558	0.64942443	0.974359	1	1	2821	tags=29%, list=25%, signal=38%
V$PU1_Q6	V$PU1_Q6		110	0.17313972	0.64847314	0.9736842	1	1	1946	tags=20%, list=17%, signal=24%
TTGCCAA,MIR-182	TTGCCAA,MIR-182		160	0.16317977	0.6455747	0.962963	0.99588954	1	1900	tags=21%, list=17%, signal=25%
ACACTGG,MIR-199A,MIR-199B	ACACTGG,MIR-199A,MIR-199B		80	0.16730046	0.6105197	1	1	1	1286	tags=15%, list=11%, signal=17%
MGGAAGTG_V$GABP_B	MGGAAGTG_V$GABP_B		357	0.13218193	0.6074631	1	1	1	2020	tags=18%, list=18%, signal=21%
CTACTGT,MIR-199A	CTACTGT,MIR-199A		77	0.14942181	0.55676913	1	1	1	3330	tags=43%, list=30%, signal=61%
TMTCGCGANR_UNKNOWN	TMTCGCGANR_UNKNOWN		72	0.13601631	0.5200047	0.94545454	1	1	2898	tags=29%, list=26%, signal=39%
V$ETF_Q6	V$ETF_Q6		50	0.14083923	0.51806253	1	1	1	3042	tags=34%, list=27%, signal=46%
TCCCCAC,MIR-491	TCCCCAC,MIR-491		31	0.15389834	0.5108446	0.9787234	1	1	8517	tags=97%, list=76%, signal=403%
KTGGYRSGAA_UNKNOWN	KTGGYRSGAA_UNKNOWN		42	0.13677165	0.38467476	0.96	0.99967164	1	2509	tags=24%, list=22%, signal=31%
