# Supplementary material for: A genomic analysis of mouse models of breast cancer reveals molecular features of mouse models and relationships to human breast cancer
Source: Breast Cancer Res. 2014 Jun 5;16(3):R59. doi: 10.1186/bcr3672 (PMC4078930; doi:10.1186/bcr3672)
Supplement: Additional file 11 — GSEA for mouse models compared to all other models or to mammary gland development. Listed by model. [file bcr3672-S11.zip › AdditionalFile11/ATX/Vs_all_other_models/C6/Downregulated_in_ATX_vs_other_models.txt]

NAME	GS<br> follow link to MSigDB	GS DETAILS	SIZE	ES	NES	NOM p-val	FDR q-val	FWER p-val	RANK AT MAX	LEADING EDGE
EIF4E_UP	EIF4E_UP	Details ...	52	-0.46402588	-1.5897523	0.010909091	1	0.385	2586	tags=33%, list=23%, signal=42%
PDGF_ERK_DN.V1_UP	PDGF_ERK_DN.V1_UP	Details ...	81	-0.46934718	-1.5877196	0.003448276	0.67469174	0.388	1682	tags=25%, list=15%, signal=29%
KRAS.50_UP.V1_DN	KRAS.50_UP.V1_DN	Details ...	23	-0.6640332	-1.5866648	0.015202703	0.45403516	0.389	1580	tags=57%, list=14%, signal=66%
RB_P130_DN.V1_UP	RB_P130_DN.V1_UP	Details ...	101	-0.46147963	-1.5731257	0.01056338	0.38899156	0.419	3401	tags=48%, list=30%, signal=68%
CAHOY_NEURONAL	CAHOY_NEURONAL	Details ...	56	-0.5974447	-1.5542269	0.021113243	0.37772647	0.46	2220	tags=50%, list=20%, signal=62%
MEK_UP.V1_DN	MEK_UP.V1_DN	Details ...	98	-0.45496285	-1.4799612	0.032906763	0.6180231	0.603	1670	tags=31%, list=15%, signal=36%
KRAS.AMP.LUNG_UP.V1_UP	KRAS.AMP.LUNG_UP.V1_UP	Details ...	67	-0.53247833	-1.4167155	0.06137184	0.8922956	0.702	2330	tags=48%, list=21%, signal=60%
EGFR_UP.V1_DN	EGFR_UP.V1_DN	Details ...	105	-0.41661292	-1.4012911	0.032490976	0.8834572	0.725	1670	tags=29%, list=15%, signal=33%
RELA_DN.V1_DN	RELA_DN.V1_DN	Details ...	95	-0.47951296	-1.3966721	0.046075087	0.81409895	0.729	1439	tags=36%, list=13%, signal=41%
ALK_DN.V1_DN	ALK_DN.V1_DN	Details ...	73	-0.4784209	-1.3853736	0.05956679	0.79432964	0.742	2769	tags=44%, list=25%, signal=58%
NFE2L2.V2	NFE2L2.V2	Details ...	212	-0.39956132	-1.3739269	0.04418985	0.777938	0.754	1582	tags=27%, list=14%, signal=31%
CYCLIN_D1_KE_.V1_UP	CYCLIN_D1_KE_.V1_UP	Details ...	115	-0.38074312	-1.3710853	0.07704918	0.7266499	0.756	1357	tags=17%, list=12%, signal=19%
CRX_NRL_DN.V1_DN	CRX_NRL_DN.V1_DN	Details ...	92	-0.42408463	-1.3630656	0.066086955	0.7096422	0.762	2085	tags=33%, list=19%, signal=40%
PTEN_DN.V1_DN	PTEN_DN.V1_DN	Details ...	84	-0.4568652	-1.3543838	0.066433564	0.6990636	0.773	954	tags=25%, list=9%, signal=27%
CAHOY_OLIGODENDROCUTIC	CAHOY_OLIGODENDROCUTIC	Details ...	52	-0.41165733	-1.338902	0.089788735	0.7274269	0.792	840	tags=19%, list=8%, signal=21%
E2F3_UP.V1_UP	E2F3_UP.V1_UP	Details ...	100	-0.39647648	-1.3238726	0.062184874	0.75705415	0.809	1196	tags=23%, list=11%, signal=26%
BRCA1_DN.V1_DN	BRCA1_DN.V1_DN	Details ...	70	-0.43192837	-1.3216038	0.10398614	0.7243095	0.812	1701	tags=31%, list=15%, signal=37%
KRAS.300_UP.V1_DN	KRAS.300_UP.V1_DN	Details ...	74	-0.44447887	-1.319574	0.08934708	0.6927916	0.813	1580	tags=34%, list=14%, signal=39%
KRAS.KIDNEY_UP.V1_DN	KRAS.KIDNEY_UP.V1_DN	Details ...	78	-0.46839178	-1.3148044	0.12914485	0.67738163	0.819	1709	tags=33%, list=15%, signal=39%
ESC_J1_UP_LATE.V1_UP	ESC_J1_UP_LATE.V1_UP	Details ...	140	-0.4244057	-1.3146996	0.09265734	0.6440733	0.819	1804	tags=30%, list=16%, signal=35%
SIRNA_EIF4GI_UP	SIRNA_EIF4GI_UP		65	-0.3659149	-1.3070481	0.16428572	0.6477798	0.823	3305	tags=38%, list=30%, signal=54%
DCA_UP.V1_UP	DCA_UP.V1_UP		86	-0.40573287	-1.2991319	0.09375	0.6514337	0.831	1442	tags=24%, list=13%, signal=28%
P53_DN.V1_DN	P53_DN.V1_DN		122	-0.41483793	-1.2967279	0.09565217	0.6325519	0.831	2539	tags=37%, list=23%, signal=47%
PKCA_DN.V1_UP	PKCA_DN.V1_UP		115	-0.43383783	-1.2907598	0.12655972	0.6312015	0.836	1973	tags=36%, list=18%, signal=43%
CYCLIN_D1_UP.V1_DN	CYCLIN_D1_UP.V1_DN		125	-0.36556566	-1.2899958	0.11205433	0.60806537	0.836	2118	tags=26%, list=19%, signal=32%
PTEN_DN.V2_DN	PTEN_DN.V2_DN		77	-0.3887962	-1.288576	0.11510792	0.5897337	0.836	1590	tags=26%, list=14%, signal=30%
JAK2_DN.V1_DN	JAK2_DN.V1_DN		51	-0.39614406	-1.2858887	0.11861314	0.5781742	0.839	1859	tags=29%, list=17%, signal=35%
PIGF_UP.V1_DN	PIGF_UP.V1_DN		105	-0.40250543	-1.2848939	0.112132356	0.5606744	0.839	1948	tags=29%, list=17%, signal=34%
KRAS.PROSTATE_UP.V1_DN	KRAS.PROSTATE_UP.V1_DN		80	-0.4459409	-1.2710953	0.14695945	0.58963597	0.855	997	tags=23%, list=9%, signal=25%
KRAS.BREAST_UP.V1_DN	KRAS.BREAST_UP.V1_DN		77	-0.41057387	-1.2654088	0.13099632	0.58903897	0.862	1656	tags=30%, list=15%, signal=35%
KRAS.600_UP.V1_DN	KRAS.600_UP.V1_DN		150	-0.40990722	-1.2617683	0.11785095	0.5829839	0.867	1580	tags=29%, list=14%, signal=34%
ESC_J1_UP_LATE.V1_DN	ESC_J1_UP_LATE.V1_DN		133	-0.3614362	-1.2578032	0.13494809	0.5779956	0.872	2072	tags=27%, list=19%, signal=33%
RAPA_EARLY_UP.V1_UP	RAPA_EARLY_UP.V1_UP		105	-0.35932896	-1.255359	0.14432989	0.5683641	0.874	2849	tags=36%, list=25%, signal=48%
ATF2_S_UP.V1_UP	ATF2_S_UP.V1_UP		108	-0.41026208	-1.254981	0.13553719	0.5530683	0.874	1354	tags=25%, list=12%, signal=28%
CYCLIN_D1_KE_.V1_DN	CYCLIN_D1_KE_.V1_DN		124	-0.3826361	-1.2406594	0.15833333	0.5809285	0.887	2151	tags=32%, list=19%, signal=39%
RAPA_EARLY_UP.V1_DN	RAPA_EARLY_UP.V1_DN		110	-0.33571652	-1.2378625	0.15357766	0.57429355	0.888	1488	tags=20%, list=13%, signal=23%
ESC_V6.5_UP_LATE.V1_UP	ESC_V6.5_UP_LATE.V1_UP		135	-0.37876993	-1.2253094	0.1797153	0.59997845	0.9	1128	tags=21%, list=10%, signal=23%
ATM_DN.V1_UP	ATM_DN.V1_UP		90	-0.4291027	-1.2218572	0.20143884	0.5950257	0.904	2500	tags=42%, list=22%, signal=54%
ATM_DN.V1_DN	ATM_DN.V1_DN		86	-0.41083145	-1.2181768	0.17021276	0.5916929	0.906	2518	tags=36%, list=22%, signal=46%
MEL18_DN.V1_DN	MEL18_DN.V1_DN		89	-0.4124458	-1.2165111	0.15068494	0.5820791	0.906	1668	tags=30%, list=15%, signal=35%
RPS14_DN.V1_DN	RPS14_DN.V1_DN		101	-0.3518576	-1.2153677	0.20652173	0.570413	0.906	3319	tags=38%, list=30%, signal=53%
RB_P107_DN.V1_UP	RB_P107_DN.V1_UP		109	-0.42336014	-1.2045711	0.27186313	0.5927834	0.912	2064	tags=28%, list=18%, signal=33%
PRC2_SUZ12_UP.V1_UP	PRC2_SUZ12_UP.V1_UP		114	-0.3737965	-1.2024865	0.1816609	0.5854643	0.913	2637	tags=37%, list=24%, signal=48%
JNK_DN.V1_UP	JNK_DN.V1_UP		109	-0.38797688	-1.2022837	0.20379965	0.57271504	0.913	1945	tags=32%, list=17%, signal=38%
P53_DN.V2_DN	P53_DN.V2_DN		99	-0.3721741	-1.2014745	0.18874773	0.56227064	0.913	3216	tags=43%, list=29%, signal=60%
ATF2_UP.V1_UP	ATF2_UP.V1_UP		107	-0.37308592	-1.19879	0.19285715	0.55797195	0.914	2934	tags=36%, list=26%, signal=49%
KRAS.KIDNEY_UP.V1_UP	KRAS.KIDNEY_UP.V1_UP		83	-0.42854124	-1.1919969	0.18551236	0.565341	0.916	1625	tags=31%, list=15%, signal=36%
LTE2_UP.V1_DN	LTE2_UP.V1_DN		111	-0.40118366	-1.180551	0.25212947	0.58517104	0.921	2153	tags=35%, list=19%, signal=43%
DCA_UP.V1_DN	DCA_UP.V1_DN		81	-0.33927047	-1.1805131	0.22413793	0.5733286	0.921	3269	tags=38%, list=29%, signal=54%
CAHOY_ASTROCYTIC	CAHOY_ASTROCYTIC		57	-0.3937375	-1.1705987	0.20913884	0.59099597	0.926	1224	tags=28%, list=11%, signal=31%
KRAS.600.LUNG.BREAST_UP.V1_DN	KRAS.600.LUNG.BREAST_UP.V1_DN		140	-0.38528463	-1.1692882	0.22084805	0.5830932	0.926	1585	tags=28%, list=14%, signal=32%
BRCA1_DN.V1_UP	BRCA1_DN.V1_UP		70	-0.41689333	-1.1656094	0.26344085	0.5826154	0.927	2812	tags=39%, list=25%, signal=51%
JAK2_DN.V1_UP	JAK2_DN.V1_UP		87	-0.38487685	-1.1623416	0.21853147	0.58122474	0.93	2904	tags=40%, list=26%, signal=54%
SIRNA_EIF4GI_DN	SIRNA_EIF4GI_DN		50	-0.34476468	-1.1584641	0.27809525	0.58034915	0.931	2087	tags=26%, list=19%, signal=32%
PRC2_EDD_UP.V1_DN	PRC2_EDD_UP.V1_DN		106	-0.35608202	-1.1505197	0.2206655	0.59111595	0.932	2535	tags=31%, list=23%, signal=40%
ERB2_UP.V1_DN	ERB2_UP.V1_DN		92	-0.34289646	-1.1469709	0.26491228	0.59130317	0.933	1689	tags=23%, list=15%, signal=27%
SRC_UP.V1_UP	SRC_UP.V1_UP		76	-0.36528414	-1.146274	0.28333333	0.58274734	0.933	3063	tags=42%, list=27%, signal=58%
IL21_UP.V1_UP	IL21_UP.V1_UP		118	-0.3732022	-1.1402236	0.24955437	0.5901718	0.937	2243	tags=32%, list=20%, signal=40%
MTOR_UP.V1_UP	MTOR_UP.V1_UP		121	-0.33449012	-1.1325204	0.29565218	0.60074383	0.94	2696	tags=33%, list=24%, signal=43%
CTIP_DN.V1_DN	CTIP_DN.V1_DN		71	-0.35173395	-1.129955	0.25084174	0.59693027	0.941	1077	tags=23%, list=10%, signal=25%
P53_DN.V1_UP	P53_DN.V1_UP		114	-0.37535968	-1.1288531	0.31937173	0.5900399	0.942	1079	tags=23%, list=10%, signal=25%
GCNP_SHH_UP_LATE.V1_DN	GCNP_SHH_UP_LATE.V1_DN		137	-0.30952325	-1.1280589	0.26632303	0.58236355	0.942	2560	tags=28%, list=23%, signal=36%
VEGF_A_UP.V1_UP	VEGF_A_UP.V1_UP		115	-0.36291498	-1.127971	0.2857143	0.57328105	0.942	2757	tags=39%, list=25%, signal=51%
PTEN_DN.V1_UP	PTEN_DN.V1_UP		101	-0.36925757	-1.1275463	0.27272728	0.565329	0.942	1989	tags=35%, list=18%, signal=42%
SNF5_DN.V1_DN	SNF5_DN.V1_DN		119	-0.39696616	-1.1248289	0.297479	0.5633354	0.942	1668	tags=30%, list=15%, signal=35%
KRAS.600.LUNG.BREAST_UP.V1_UP	KRAS.600.LUNG.BREAST_UP.V1_UP		142	-0.3968859	-1.1239942	0.31064573	0.5570355	0.943	1793	tags=32%, list=16%, signal=38%
YAP1_DN	YAP1_DN		24	-0.4017599	-1.1236228	0.3123845	0.5496269	0.943	2164	tags=33%, list=19%, signal=41%
SNF5_DN.V1_UP	SNF5_DN.V1_UP		134	-0.37511036	-1.1128217	0.33096084	0.5673078	0.946	1989	tags=25%, list=18%, signal=30%
RAF_UP.V1_DN	RAF_UP.V1_DN		110	-0.34683794	-1.1078492	0.28471002	0.5703142	0.947	1650	tags=23%, list=15%, signal=26%
KRAS.LUNG.BREAST_UP.V1_DN	KRAS.LUNG.BREAST_UP.V1_DN		72	-0.3844161	-1.1062691	0.3044248	0.5668222	0.947	1585	tags=31%, list=14%, signal=35%
CTIP_DN.V1_UP	CTIP_DN.V1_UP		70	-0.39763457	-1.1040058	0.3374778	0.5641908	0.947	1775	tags=36%, list=16%, signal=42%
CRX_NRL_DN.V1_UP	CRX_NRL_DN.V1_UP		109	-0.32733092	-1.101896	0.29711375	0.5616155	0.947	2214	tags=29%, list=20%, signal=36%
JNK_DN.V1_DN	JNK_DN.V1_DN		115	-0.34078795	-1.091621	0.31834534	0.57870376	0.952	2389	tags=32%, list=21%, signal=40%
KRAS.300_UP.V1_UP	KRAS.300_UP.V1_UP		80	-0.39067897	-1.0876968	0.33901194	0.5803884	0.952	1131	tags=24%, list=10%, signal=26%
PRC1_BMI_UP.V1_DN	PRC1_BMI_UP.V1_DN		95	-0.34706452	-1.08745	0.34414414	0.5732408	0.952	1442	tags=23%, list=13%, signal=26%
KRAS.PROSTATE_UP.V1_UP	KRAS.PROSTATE_UP.V1_UP		77	-0.37046552	-1.0842059	0.3485114	0.5739905	0.953	2334	tags=34%, list=21%, signal=42%
KRAS.AMP.LUNG_UP.V1_DN	KRAS.AMP.LUNG_UP.V1_DN		74	-0.3528579	-1.0839368	0.35634327	0.5673088	0.953	2887	tags=36%, list=26%, signal=49%
CYCLIN_D1_UP.V1_UP	CYCLIN_D1_UP.V1_UP		123	-0.3126823	-1.0803237	0.3448276	0.56845784	0.953	1426	tags=16%, list=13%, signal=18%
HOXA9_DN.V1_DN	HOXA9_DN.V1_DN		111	-0.30582985	-1.080173	0.33099824	0.56163895	0.953	1843	tags=19%, list=16%, signal=22%
WNT_UP.V1_DN	WNT_UP.V1_DN		122	-0.3288683	-1.0709255	0.34991118	0.57626	0.953	1825	tags=25%, list=16%, signal=30%
ALK_DN.V1_UP	ALK_DN.V1_UP		89	-0.36185542	-1.0676532	0.36877078	0.5775416	0.954	2387	tags=34%, list=21%, signal=42%
AKT_UP_MTOR_DN.V1_DN	AKT_UP_MTOR_DN.V1_DN		138	-0.31557655	-1.0669451	0.36142322	0.5724081	0.955	1688	tags=22%, list=15%, signal=25%
E2F1_UP.V1_UP	E2F1_UP.V1_UP		113	-0.29322702	-1.0650495	0.36842105	0.5696872	0.955	3172	tags=28%, list=28%, signal=39%
ATF2_S_UP.V1_DN	ATF2_S_UP.V1_DN		107	-0.35287765	-1.0612658	0.3556338	0.57136124	0.956	1907	tags=30%, list=17%, signal=36%
GCNP_SHH_UP_EARLY.V1_DN	GCNP_SHH_UP_EARLY.V1_DN		120	-0.31047776	-1.0570214	0.35678393	0.5743898	0.956	2652	tags=32%, list=24%, signal=41%
ESC_J1_UP_EARLY.V1_UP	ESC_J1_UP_EARLY.V1_UP		119	-0.30798572	-1.0564384	0.37478107	0.5687084	0.956	2623	tags=31%, list=23%, signal=40%
PRC2_EDD_UP.V1_UP	PRC2_EDD_UP.V1_UP		111	-0.29797167	-1.0503302	0.3710575	0.5758979	0.957	3178	tags=38%, list=28%, signal=52%
BCAT.100_UP.V1_UP	BCAT.100_UP.V1_UP		32	-0.38639754	-1.0499858	0.38408303	0.57014936	0.957	2037	tags=34%, list=18%, signal=42%
KRAS.BREAST_UP.V1_UP	KRAS.BREAST_UP.V1_UP		74	-0.38176337	-1.0408598	0.40243903	0.5839785	0.958	2565	tags=43%, list=23%, signal=56%
P53_DN.V2_UP	P53_DN.V2_UP		83	-0.34982052	-1.0408081	0.39219016	0.5776003	0.958	2464	tags=39%, list=22%, signal=49%
KRAS.LUNG.BREAST_UP.V1_UP	KRAS.LUNG.BREAST_UP.V1_UP		73	-0.3878968	-1.0341078	0.41509435	0.58729845	0.961	1703	tags=34%, list=15%, signal=40%
KRAS.LUNG_UP.V1_UP	KRAS.LUNG_UP.V1_UP		68	-0.3684433	-1.0197229	0.43781942	0.6149046	0.964	3046	tags=44%, list=27%, signal=60%
BMI1_DN_MEL18_DN.V1_DN	BMI1_DN_MEL18_DN.V1_DN		86	-0.33539894	-1.0186551	0.41450778	0.61045295	0.965	1668	tags=29%, list=15%, signal=34%
CSR_EARLY_UP.V1_DN	CSR_EARLY_UP.V1_DN		59	-0.31352496	-1.0111605	0.44198895	0.6204173	0.967	2744	tags=36%, list=25%, signal=47%
RELA_DN.V1_UP	RELA_DN.V1_UP		86	-0.3133028	-1.0066333	0.4484536	0.6249644	0.968	2367	tags=30%, list=21%, signal=38%
CAMP_UP.V1_DN	CAMP_UP.V1_DN		116	-0.2828497	-1.0054337	0.44014084	0.6213667	0.968	1377	tags=15%, list=12%, signal=17%
ESC_V6.5_UP_LATE.V1_DN	ESC_V6.5_UP_LATE.V1_DN		129	-0.2998388	-1.0019073	0.43127146	0.62363666	0.968	1894	tags=22%, list=17%, signal=27%
ATF2_UP.V1_DN	ATF2_UP.V1_DN		113	-0.32775924	-0.99965906	0.44082332	0.62302965	0.969	1689	tags=25%, list=15%, signal=29%
LTE2_UP.V1_UP	LTE2_UP.V1_UP		120	-0.2856746	-0.9957585	0.4337979	0.62531483	0.969	2742	tags=29%, list=24%, signal=38%
WNT_UP.V1_UP	WNT_UP.V1_UP		133	-0.3020063	-0.9929734	0.49293286	0.62539625	0.97	2331	tags=32%, list=21%, signal=39%
CORDENONSI_YAP_CONSERVED_SIGNATURE	CORDENONSI_YAP_CONSERVED_SIGNATURE		42	-0.36766276	-0.988989	0.46296296	0.62844145	0.971	2797	tags=33%, list=25%, signal=44%
KRAS.600_UP.V1_UP	KRAS.600_UP.V1_UP		149	-0.33346328	-0.98766285	0.4939759	0.6247783	0.971	1725	tags=25%, list=15%, signal=29%
AKT_UP.V1_DN	AKT_UP.V1_DN		138	-0.31955826	-0.98514825	0.48789573	0.6248896	0.972	2460	tags=31%, list=22%, signal=39%
MTOR_UP.N4.V1_UP	MTOR_UP.N4.V1_UP		130	-0.26026863	-0.982988	0.48490232	0.6235002	0.972	3234	tags=33%, list=29%, signal=46%
MTOR_UP.V1_DN	MTOR_UP.V1_DN		134	-0.29927158	-0.9823028	0.47619048	0.6187934	0.972	2918	tags=31%, list=26%, signal=42%
BCAT_GDS748_DN	BCAT_GDS748_DN		22	-0.32453537	-0.9789078	0.48798522	0.62123847	0.973	1099	tags=18%, list=10%, signal=20%
ESC_V6.5_UP_EARLY.V1_UP	ESC_V6.5_UP_EARLY.V1_UP		118	-0.29327485	-0.9765696	0.47619048	0.6208719	0.974	2081	tags=24%, list=19%, signal=29%
PRC2_EZH2_UP.V1_UP	PRC2_EZH2_UP.V1_UP		112	-0.2718608	-0.9735273	0.49113476	0.62175065	0.975	1701	tags=20%, list=15%, signal=23%
BCAT.100_UP.V1_DN	BCAT.100_UP.V1_DN		15	-0.39318955	-0.9722265	0.4883721	0.6186069	0.975	2218	tags=40%, list=20%, signal=50%
IL21_UP.V1_DN	IL21_UP.V1_DN		94	-0.32571107	-0.96995246	0.50628364	0.6178084	0.976	2147	tags=31%, list=19%, signal=38%
PRC2_EZH2_UP.V1_DN	PRC2_EZH2_UP.V1_DN		112	-0.32556814	-0.9653073	0.51369864	0.62184626	0.976	2404	tags=32%, list=21%, signal=41%
NRL_DN.V1_DN	NRL_DN.V1_DN		91	-0.28580353	-0.953475	0.54159594	0.64251184	0.976	1968	tags=21%, list=18%, signal=25%
PTEN_DN.V2_UP	PTEN_DN.V2_UP		70	-0.30734938	-0.9519353	0.534687	0.6405689	0.976	1906	tags=23%, list=17%, signal=27%
KRAS.LUNG_UP.V1_DN	KRAS.LUNG_UP.V1_DN		75	-0.33427978	-0.9491648	0.5508475	0.64090633	0.977	1719	tags=29%, list=15%, signal=34%
PRC2_SUZ12_UP.V1_DN	PRC2_SUZ12_UP.V1_DN		100	-0.31145346	-0.9481659	0.5416667	0.63747275	0.977	2571	tags=36%, list=23%, signal=46%
GCNP_SHH_UP_EARLY.V1_UP	GCNP_SHH_UP_EARLY.V1_UP		114	-0.24720274	-0.9461761	0.51391464	0.6360801	0.977	1101	tags=10%, list=10%, signal=11%
IL2_UP.V1_DN	IL2_UP.V1_DN		99	-0.30928648	-0.945748	0.55376345	0.6320399	0.978	1219	tags=19%, list=11%, signal=21%
PDGF_UP.V1_DN	PDGF_UP.V1_DN		70	-0.3134512	-0.93894374	0.56569344	0.6413825	0.979	1640	tags=23%, list=15%, signal=27%
BCAT_GDS748_UP	BCAT_GDS748_UP		33	-0.3299511	-0.9333035	0.5794066	0.64797395	0.982	3060	tags=39%, list=27%, signal=54%
CSR_LATE_UP.V1_UP	CSR_LATE_UP.V1_UP		107	-0.26634955	-0.9297802	0.5422535	0.6497316	0.982	2755	tags=28%, list=25%, signal=37%
RAF_UP.V1_UP	RAF_UP.V1_UP		123	-0.2869762	-0.92703134	0.56405693	0.6497754	0.982	2558	tags=30%, list=23%, signal=39%
KRAS.50_UP.V1_UP	KRAS.50_UP.V1_UP		31	-0.37617514	-0.92154986	0.5837651	0.6557956	0.982	1044	tags=23%, list=9%, signal=25%
PRC1_BMI_UP.V1_UP	PRC1_BMI_UP.V1_UP		99	-0.27909443	-0.917941	0.590106	0.65886724	0.983	1927	tags=25%, list=17%, signal=30%
BMI1_DN.V1_DN	BMI1_DN.V1_DN		90	-0.27958184	-0.9017161	0.6362007	0.6892552	0.986	1760	tags=22%, list=16%, signal=26%
STK33_SKM_DN	STK33_SKM_DN		125	-0.27034804	-0.894737	0.6747405	0.6989114	0.987	2283	tags=25%, list=20%, signal=31%
ESC_V6.5_UP_EARLY.V1_DN	ESC_V6.5_UP_EARLY.V1_DN		135	-0.31943703	-0.89155215	0.5828877	0.7007896	0.988	2887	tags=36%, list=26%, signal=47%
STK33_DN	STK33_DN		115	-0.25758666	-0.8833075	0.6894737	0.7127751	0.988	2194	tags=24%, list=20%, signal=30%
STK33_NOMO_DN	STK33_NOMO_DN		122	-0.25571418	-0.8809969	0.6967071	0.7127035	0.988	2874	tags=32%, list=26%, signal=43%
IL15_UP.V1_DN	IL15_UP.V1_DN		88	-0.2876137	-0.87297374	0.6818182	0.72484064	0.988	2274	tags=27%, list=20%, signal=34%
RB_DN.V1_DN	RB_DN.V1_DN		86	-0.2977284	-0.87200874	0.6072664	0.72126156	0.988	1825	tags=21%, list=16%, signal=25%
TGFB_UP.V1_DN	TGFB_UP.V1_DN		108	-0.25028175	-0.8718527	0.68717045	0.71614116	0.988	1099	tags=13%, list=10%, signal=14%
MYC_UP.V1_UP	MYC_UP.V1_UP		82	-0.23737256	-0.870592	0.6791745	0.71368134	0.989	2444	tags=22%, list=22%, signal=28%
LEF1_UP.V1_DN	LEF1_UP.V1_DN		111	-0.2762284	-0.8661581	0.7017544	0.71807283	0.989	2261	tags=24%, list=20%, signal=30%
CRX_DN.V1_DN	CRX_DN.V1_DN		113	-0.25857246	-0.85945266	0.68686867	0.7282113	0.989	2557	tags=27%, list=23%, signal=35%
LEF1_UP.V1_UP	LEF1_UP.V1_UP		124	-0.28241515	-0.84261155	0.7041522	0.75972205	0.99	1421	tags=19%, list=13%, signal=22%
KRAS.DF.V1_UP	KRAS.DF.V1_UP		123	-0.26961386	-0.8330645	0.7315436	0.7752939	0.99	1699	tags=19%, list=15%, signal=22%
VEGF_A_UP.V1_DN	VEGF_A_UP.V1_DN		122	-0.23995331	-0.81859547	0.7557522	0.8023713	0.992	3109	tags=26%, list=28%, signal=36%
E2F1_UP.V1_DN	E2F1_UP.V1_DN		129	-0.25129074	-0.8099773	0.7041742	0.8155635	0.992	3131	tags=33%, list=28%, signal=46%
RPS14_DN.V1_UP	RPS14_DN.V1_UP		113	-0.29692188	-0.79715866	0.72695035	0.83899	0.992	2099	tags=28%, list=19%, signal=34%
AKT_UP.V1_UP	AKT_UP.V1_UP		118	-0.24367909	-0.79409236	0.81475407	0.8400857	0.993	2882	tags=32%, list=26%, signal=43%
ERB2_UP.V1_UP	ERB2_UP.V1_UP		118	-0.22667463	-0.78962207	0.85391307	0.84314	0.993	3009	tags=32%, list=27%, signal=44%
PDGF_UP.V1_UP	PDGF_UP.V1_UP		85	-0.20956783	-0.7858322	0.7900172	0.8451258	0.994	2286	tags=20%, list=20%, signal=25%
NOTCH_DN.V1_DN	NOTCH_DN.V1_DN		110	-0.25084084	-0.7759405	0.8579235	0.86010295	0.995	2167	tags=26%, list=19%, signal=32%
NRL_DN.V1_UP	NRL_DN.V1_UP		111	-0.22379641	-0.77498007	0.88286716	0.8559113	0.995	2579	tags=28%, list=23%, signal=36%
STK33_SKM_UP	STK33_SKM_UP		129	-0.26776293	-0.7734602	0.7580645	0.85272074	0.995	2192	tags=22%, list=20%, signal=28%
EGFR_UP.V1_UP	EGFR_UP.V1_UP		121	-0.24976015	-0.76396924	0.84695655	0.866217	0.995	3015	tags=34%, list=27%, signal=46%
AKT_UP_MTOR_DN.V1_UP	AKT_UP_MTOR_DN.V1_UP		127	-0.2331692	-0.75876236	0.85423726	0.8701109	0.995	3004	tags=31%, list=27%, signal=41%
PKCA_DN.V1_DN	PKCA_DN.V1_DN		117	-0.23289707	-0.75583124	0.9109589	0.8710507	0.996	2652	tags=30%, list=24%, signal=39%
TGFB_UP.V1_UP	TGFB_UP.V1_UP		111	-0.2420142	-0.755407	0.8277592	0.86608046	0.996	2218	tags=20%, list=20%, signal=24%
NOTCH_DN.V1_UP	NOTCH_DN.V1_UP		98	-0.22975294	-0.7356651	0.9019964	0.89693934	0.996	717	tags=10%, list=6%, signal=11%
MEK_UP.V1_UP	MEK_UP.V1_UP		124	-0.23286529	-0.73216015	0.8875839	0.8962356	0.996	2742	tags=30%, list=24%, signal=39%
TBK1.DN.48HRS_DN	TBK1.DN.48HRS_DN		39	-0.21636318	-0.7282125	0.8492647	0.8971935	0.996	3370	tags=31%, list=30%, signal=44%
YAP1_UP	YAP1_UP		23	-0.23253654	-0.7254588	0.8223443	0.89603794	0.996	3015	tags=30%, list=27%, signal=42%
STK33_UP	STK33_UP		129	-0.23477061	-0.7091863	0.8523726	0.91672486	0.996	3180	tags=29%, list=28%, signal=41%
CRX_DN.V1_UP	CRX_DN.V1_UP		102	-0.21552593	-0.70213234	0.9452297	0.9212822	0.996	2282	tags=25%, list=20%, signal=32%
CSR_EARLY_UP.V1_UP	CSR_EARLY_UP.V1_UP		98	-0.19685552	-0.6968893	0.8114187	0.9228624	0.996	2809	tags=22%, list=25%, signal=30%
TBK1.DN.48HRS_UP	TBK1.DN.48HRS_UP		34	-0.20305763	-0.6865859	0.8839286	0.93157583	0.997	4414	tags=38%, list=39%, signal=63%
RB_DN.V1_UP	RB_DN.V1_UP		95	-0.19129685	-0.66913414	0.9264706	0.94557536	0.997	2137	tags=17%, list=19%, signal=21%
MYC_UP.V1_DN	MYC_UP.V1_DN		58	-0.22404659	-0.64081466	0.96239316	0.96665835	0.997	3046	tags=29%, list=27%, signal=40%
HOXA9_DN.V1_UP	HOXA9_DN.V1_UP		90	-0.20199016	-0.61580116	0.94669116	0.97704476	0.997	2915	tags=23%, list=26%, signal=31%
STK33_NOMO_UP	STK33_NOMO_UP		146	-0.19988891	-0.60372955	0.97231835	0.9780801	0.997	3752	tags=37%, list=34%, signal=55%
CAMP_UP.V1_UP	CAMP_UP.V1_UP		123	-0.13704279	-0.5935372	0.9676259	0.9761535	0.997	4252	tags=34%, list=38%, signal=54%
