# Supplementary material for: A genomic analysis of mouse models of breast cancer reveals molecular features of mouse models and relationships to human breast cancer
Source: Breast Cancer Res. 2014 Jun 5;16(3):R59. doi: 10.1186/bcr3672 (PMC4078930; doi:10.1186/bcr3672)
Supplement: Additional file 11 — GSEA for mouse models compared to all other models or to mammary gland development. Listed by model. [file bcr3672-S11.zip › AdditionalFile11/ATX/Vs_all_other_models/C6/Upregulated_in_ATX_vs_other_models.txt]

NAME	GS<br> follow link to MSigDB	GS DETAILS	SIZE	ES	NES	NOM p-val	FDR q-val	FWER p-val	RANK AT MAX	LEADING EDGE
BCAT_BILD_ET_AL_UP	BCAT_BILD_ET_AL_UP	Details ...	29	0.4122234	1.3436192	0.12295082	1	0.71	874	tags=28%, list=8%, signal=30%
BCAT_BILD_ET_AL_DN	BCAT_BILD_ET_AL_DN	Details ...	22	0.41436958	1.3136243	0.15011038	0.8432501	0.75	1919	tags=36%, list=17%, signal=44%
GLI1_UP.V1_UP	GLI1_UP.V1_UP	Details ...	16	0.45995313	1.2799032	0.19402985	0.68647337	0.795	1009	tags=25%, list=9%, signal=27%
RB_P130_DN.V1_DN	RB_P130_DN.V1_DN	Details ...	81	0.31536013	1.0715446	0.36175114	1	0.944	1012	tags=20%, list=9%, signal=22%
BMI1_DN.V1_UP	BMI1_DN.V1_UP	Details ...	102	0.35672042	1.0632194	0.36629215	1	0.948	1042	tags=25%, list=9%, signal=28%
PDGF_ERK_DN.V1_DN	PDGF_ERK_DN.V1_DN	Details ...	88	0.25842857	1.0565181	0.36596736	1	0.949	1575	tags=23%, list=14%, signal=26%
BMI1_DN_MEL18_DN.V1_UP	BMI1_DN_MEL18_DN.V1_UP	Details ...	99	0.35482314	1.0445609	0.38181818	0.94954437	0.954	930	tags=24%, list=8%, signal=26%
KRAS.DF.V1_DN	KRAS.DF.V1_DN	Details ...	102	0.30177632	1.0314194	0.41769043	0.8772188	0.959	1218	tags=25%, list=11%, signal=28%
ESC_J1_UP_EARLY.V1_DN	ESC_J1_UP_EARLY.V1_DN	Details ...	124	0.26944923	0.9763124	0.47031963	0.9783468	0.973	1543	tags=23%, list=14%, signal=26%
IL15_UP.V1_UP	IL15_UP.V1_UP	Details ...	103	0.2778761	0.9727577	0.5067568	0.8939939	0.974	1381	tags=22%, list=12%, signal=25%
MEL18_DN.V1_UP	MEL18_DN.V1_UP	Details ...	102	0.33106816	0.97071594	0.51487416	0.81994075	0.974	965	tags=24%, list=9%, signal=26%
CAHOY_ASTROGLIAL	CAHOY_ASTROGLIAL	Details ...	64	0.34018198	0.9382706	0.5522042	0.856656	0.982	1731	tags=34%, list=15%, signal=40%
TBK1.DF_DN	TBK1.DF_DN	Details ...	157	0.2368304	0.9284115	0.58932716	0.8195045	0.982	2423	tags=32%, list=22%, signal=41%
MTOR_UP.N4.V1_DN	MTOR_UP.N4.V1_DN	Details ...	82	0.24159564	0.9198092	0.5899123	0.78534126	0.985	2056	tags=29%, list=18%, signal=36%
IL2_UP.V1_UP	IL2_UP.V1_UP	Details ...	102	0.26556373	0.9019497	0.61981565	0.7800877	0.985	1296	tags=23%, list=12%, signal=25%
PIGF_UP.V1_UP	PIGF_UP.V1_UP	Details ...	94	0.24561533	0.89844865	0.6241901	0.74095047	0.986	1578	tags=27%, list=14%, signal=31%
GCNP_SHH_UP_LATE.V1_UP	GCNP_SHH_UP_LATE.V1_UP	Details ...	121	0.22802848	0.8939652	0.59170306	0.70793694	0.986	2035	tags=26%, list=18%, signal=32%
SRC_UP.V1_DN	SRC_UP.V1_DN	Details ...	81	0.25213382	0.8241367	0.8057743	0.8518844	0.991	1047	tags=17%, list=9%, signal=19%
EIF4E_DN	EIF4E_DN	Details ...	44	0.26099855	0.8198575	0.731441	0.81834257	0.992	1800	tags=27%, list=16%, signal=32%
CSR_LATE_UP.V1_DN	CSR_LATE_UP.V1_DN	Details ...	74	0.25380176	0.8102086	0.75339365	0.8040764	0.994	2529	tags=42%, list=23%, signal=54%
E2F3_UP.V1_DN	E2F3_UP.V1_DN		57	0.21066462	0.6863981	0.8901602	1	0.995	2498	tags=32%, list=22%, signal=40%
TBK1.DF_UP	TBK1.DF_UP		166	0.17277938	0.6540198	0.9860465	0.98929775	0.996	862	tags=11%, list=8%, signal=12%
RB_P107_DN.V1_DN	RB_P107_DN.V1_DN		86	0.1516109	0.57727385	0.9481982	0.9871134	0.998	2500	tags=24%, list=22%, signal=31%
